# Supplementary material for: Strengthening of 3D Printed Fused Deposition Manufactured Parts Using the Fill Compositing Technique
Source: PLoS One. 2015 Apr 16;10(4):e0122915. doi: 10.1371/journal.pone.0122915 (PMC4400136; doi:10.1371/journal.pone.0122915)
Supplement: S1 File — This is the raw data and information on all the samples presented in this manuscript. (ZIP) [file pone.0122915.s001.zip]

Archive with 199 entries (199 files):
- Plot_all_instron_data.m
- Specimen_RawData_1.csv
- Specimen_RawData_2.csv
- Specimen_RawData_3.csv
- Specimen_RawData_4.csv
- Specimen_RawData_5.csv
- Specimen_RawData_6.csv
- Specimen_RawData_7.csv
- Specimen_RawData_8.csv
- Specimen_RawData_9.csv
- Specimen_RawData_10.csv
- Specimen_RawData_11.csv
- Specimen_RawData_12.csv
- Specimen_RawData_13.csv
- Specimen_RawData_14.csv
- Specimen_RawData_15.csv
- Specimen_RawData_16.csv
- Specimen_RawData_17.csv
- Specimen_RawData_18.csv
- Specimen_RawData_19.csv
- Specimen_RawData_20.csv
- Specimen_RawData_21.csv
- Specimen_RawData_22.csv
- Specimen_RawData_23.csv
- Specimen_RawData_24.csv
- Specimen_RawData_25.csv
- Specimen_RawData_26.csv
- Specimen_RawData_27.csv
- Specimen_RawData_28.csv
- Specimen_RawData_29.csv
- Specimen_RawData_30.csv
- Specimen_RawData_31.csv
- Specimen_RawData_32.csv
- Specimen_RawData_33.csv
- Specimen_RawData_34.csv
- Specimen_RawData_35.csv
- Specimen_RawData_36.csv
- Specimen_RawData_37.csv
- Specimen_RawData_38.csv
- Specimen_RawData_39.csv
- Specimen_RawData_40.csv
- Specimen_RawData_41.csv
- Specimen_RawData_42.csv
- Specimen_RawData_43.csv
- Specimen_RawData_44.csv
- Specimen_RawData_45.csv
- Specimen_RawData_46.csv
- Specimen_RawData_47.csv
- Specimen_RawData_48.csv
- Specimen_RawData_49.csv
- Specimen_RawData_50.csv
- Specimen_RawData_51.csv
- Specimen_RawData_52.csv
- Specimen_RawData_53.csv
- Specimen_RawData_54.csv
- Specimen_RawData_55.csv
- Specimen_RawData_56.csv
- Specimen_RawData_57.csv
- Specimen_RawData_58.csv
- Specimen_RawData_59.csv
- Specimen_RawData_60.csv
- Specimen_RawData_61.csv
- Specimen_RawData_62.csv
- Specimen_RawData_63.csv
- Specimen_RawData_64.csv
- Specimen_RawData_65.csv
- Specimen_RawData_66.csv
- Specimen_RawData_67.csv
- Specimen_RawData_68.csv
- Specimen_RawData_69.csv
- Specimen_RawData_70.csv
- Specimen_RawData_71.csv
- Specimen_RawData_72.csv
- Specimen_RawData_73.csv
- Specimen_RawData_74.csv
- Specimen_RawData_75.csv
- Specimen_RawData_76.csv
- Specimen_RawData_77.csv
- Specimen_RawData_78.csv
- Specimen_RawData_79.csv
- Specimen_RawData_80.csv
- Specimen_RawData_81.csv
- Specimen_RawData_82.csv
- Specimen_RawData_83.csv
- Specimen_RawData_84.csv
- Specimen_RawData_85.csv
- Specimen_RawData_86.csv
- Specimen_RawData_87.csv
- Specimen_RawData_88.csv
- Specimen_RawData_89.csv
- Specimen_RawData_90.csv
- Specimen_RawData_91.csv
- Specimen_RawData_92.csv
- Specimen_RawData_93.csv
- Specimen_RawData_94.csv
- Specimen_RawData_95.csv
- Specimen_RawData_96.csv
- Specimen_RawData_97.csv
- Specimen_RawData_98.csv
- Specimen_RawData_99.csv
- Specimen_RawData_100.csv
- Specimen_RawData_101.csv
- Specimen_RawData_102.csv
- Specimen_RawData_103.csv
- Specimen_RawData_104.csv
- Specimen_RawData_105.csv
- Specimen_RawData_106.csv
- Specimen_RawData_107.csv
- Specimen_RawData_108.csv
- Specimen_RawData_109.csv
- Specimen_RawData_110.csv
- Specimen_RawData_111.csv
- Specimen_RawData_112.csv
- Specimen_RawData_113.csv
- Specimen_RawData_114.csv
- Specimen_RawData_115.csv
- Specimen_RawData_116.csv
- Specimen_RawData_117.csv
- Specimen_RawData_118.csv
- Specimen_RawData_119.csv
- Specimen_RawData_120.csv
- Specimen_RawData_121.csv
- Specimen_RawData_122.csv
- Specimen_RawData_123.csv
- Specimen_RawData_124.csv
- Specimen_RawData_125.csv
- Specimen_RawData_126.csv
- Specimen_RawData_127.csv
- Specimen_RawData_128.csv
- Specimen_RawData_129.csv
- Specimen_RawData_130.csv
- Specimen_RawData_131.csv
- Specimen_RawData_132.csv
- Specimen_RawData_133.csv
- Specimen_RawData_134.csv
- Specimen_RawData_135.csv
- Specimen_RawData_136.csv
- Specimen_RawData_137.csv
- Specimen_RawData_138.csv
- Specimen_RawData_139.csv
- Specimen_RawData_140.csv
- Specimen_RawData_141.csv
- Specimen_RawData_142.csv
- Specimen_RawData_143.csv
- Specimen_RawData_144.csv
- Specimen_RawData_145.csv
- Specimen_RawData_146.csv
- Specimen_RawData_147.csv
- Specimen_RawData_148.csv
- Specimen_RawData_149.csv
- Specimen_RawData_150.csv
- Specimen_RawData_151.csv
- Specimen_RawData_152.csv
- Specimen_RawData_153.csv
- Specimen_RawData_154.csv
- Specimen_RawData_155.csv
- Specimen_RawData_156.csv
- Specimen_RawData_157.csv
- Specimen_RawData_158.csv
- Specimen_RawData_159.csv
- Specimen_RawData_160.csv
- Specimen_RawData_161.csv
- Specimen_RawData_162.csv
- Specimen_RawData_163.csv
- Specimen_RawData_164.csv
- Specimen_RawData_165.csv
- Specimen_RawData_166.csv
- Specimen_RawData_167.csv
- Specimen_RawData_168.csv
- Specimen_RawData_169.csv
- Specimen_RawData_170.csv
- Specimen_RawData_171.csv
- Specimen_RawData_172.csv
- Specimen_RawData_173.csv
- Specimen_RawData_174.csv
- Specimen_RawData_175.csv
- Specimen_RawData_176.csv
- Specimen_RawData_177.csv
- Specimen_RawData_178.csv
- Specimen_RawData_179.csv
- Specimen_RawData_180.csv
- Specimen_RawData_181.csv
- Specimen_RawData_182.csv
- Specimen_RawData_183.csv
- Specimen_RawData_184.csv
- Specimen_RawData_185.csv
- Specimen_RawData_186.csv
- Specimen_RawData_187.csv
- Specimen_RawData_188.csv
- Specimen_RawData_189.csv
- Specimen_RawData_190.csv
- Specimen_RawData_191.csv
- Specimen_RawData_192.csv
- Specimen_RawData_193.csv
- Specimen_RawData_194.csv
- Specimen_RawData_195.csv
- Specimen_RawData_196.csv
- Specimen_RawData_197.csv
- All_samples.xlsx
