# Supplementary material for: Strengthening of 3D Printed Fused Deposition Manufactured Parts Using the Fill Compositing Technique
Source: PLoS One. 2015 Apr 16;10(4):e0122915. doi: 10.1371/journal.pone.0122915 (PMC4400136; doi:10.1371/journal.pone.0122915)
Supplement: S1 File — This is the raw data and information on all the samples presented in this manuscript. (ZIP) [file pone.0122915.s001.zip › Plot_all_instron_data.m]

% 3 point bend testing results
% Strengthening of 3d Printed parts using Injectable Resins/Urethanes
clear all

% %example of method on single sample
% sample_1_rawdata = csvread('Specimen_RawData_1.csv',2,0); %import file starting at row 3 column 1
% %trim data to a preload of 0.1 N
% ind = find(sample_1_rawdata(:,3)<-0.3,1);
% sample_1_data(:,1) = sample_1_rawdata(ind:end,1)-(ones(length(sample_1_rawdata(:,1))-ind+1,1)*sample_1_rawdata(ind,1));
% sample_1_data(:,2) = sample_1_rawdata(ind:end,2)-(ones(length(sample_1_rawdata(:,2))-ind+1,1)*sample_1_rawdata(ind,2));
% sample_1_data(:,3) = -sample_1_rawdata(ind:end,3); % time(sec) displacement(mm) and load(N)

%load all data into a cell array
[num txt alldata] = xlsread('All_samples.xlsx');
for i = 1:197
    if or(((i >= 89)&&(i <=101)),i>=191)
        display(i)
    else
    filename = ['Specimen_RawData_',mat2str(i),'.csv'];
    sample_rawdata = csvread(filename,2,0); %import file starting at row 3 column 1
    %trim data to a preload of 0.3 N
    ind = find(sample_rawdata(:,3)<-0.6,1);
    ind_end = length(sample_rawdata(:,3));
    alldata{i+2,15} = sample_rawdata(ind:ind_end,1)-(ones(ind_end-ind+1,1)*sample_rawdata(ind,1));
    alldata{i+2,16} = -(sample_rawdata(ind:ind_end,2)-(ones(ind_end-ind+1,1)*sample_rawdata(ind,2)));
    alldata{i+2,17} = -(sample_rawdata(ind:ind_end,3)-(ones(ind_end-ind+1,1)*sample_rawdata(ind,3)));
    alldata{i+2,18} = filename;
    d = alldata{i+2,8}/1000; %m  depth (smaller dimension)
    b = alldata{i+2,10}/1000; %m  width
    L = 4.875*0.0254; %m  span
    F = alldata{i+2,17}; %N   Force
    v = alldata{i+2,16}./1000; %m Pusher displacement
    stress = (3*L*F)./(2*b*d^2); %pa
    strain = (6*d*v)./(L^2);
    Emod = (F*L^3)./(4*v*b*d^3);
    alldata{i+2,19} = stress;
    alldata{i+2,20} = strain;
    alldata{i+2,21} = Emod;
    alldata{i+2,22} = stress./alldata{i+2,13}; %Pa*cm^3/g
    alldata{i+2,23} = Emod./alldata{i+2,13}; %Pa*cm^3/g
    end
 
end

leg = []
figure(1)
clf
for i = 1:197 %
    if or(((i >= 89)&&(i <=101)),i>=191)
        display(i)
    else
        strain = cell2mat(alldata(i+2,20));
        stress = cell2mat(alldata(i+2,19));
        stress_weight = cell2mat(alldata(i+2,22));
        E_weight = cell2mat(alldata(i+2,23));
        p = polyfit(strain(1:600),stress(1:600),1);
        exp_strain = (stress-p(2))./p(1);
        index = (strain-exp_strain)>0.002; %based on 0.2% strain criteria
        index_first = find(index==1,1);
        weight = cell2mat(alldata(i+2,13));
       
    plot(strain,stress,'r-','Displayname', alldata{i+2,2});
    hold on
    plot(strain(index_first),stress(index_first),'ko');
    hold on
%     plot(0.01,p(1)./weight(1),'k+')
%     hold on
    end
end
 

figure(5)
clf
for i = 1:197
    if or(((i >= 89)&&(i <=101)),i>=191)
        display(i)
    else
    plot(alldata{i+2,20}(20:end),alldata{i+2,23}(20:end),'Displayname', alldata{i+2,2});
    hold on
    end
end
xlabel('Strain (%)')
ylabel('Elastic Modulus/density (Pa*cm^3/g)')
title('Stiffness to Weight Ratio')
