# Supplementary material for: Strengthening of 3D Printed Fused Deposition Manufactured Parts Using the Fill Compositing Technique
Source: PLoS One. 2015 Apr 16;10(4):e0122915. doi: 10.1371/journal.pone.0122915 (PMC4400136; doi:10.1371/journal.pone.0122915)
Supplement: S1 File — This is the raw data and information on all the samples presented in this manuscript. (ZIP) [file pone.0122915.s001.zip › Specimen_RawData_1.csv]

Time	Extension	Load
(sec)	(mm)	(N)
0.00000	0.00016	0.00528
0.10000	0.00016	0.00485
0.20000	-0.00062	-0.00196
0.30000	-0.00359	-0.00140
0.38600	-0.01359	-0.00440
0.48000	-0.02375	-0.00343
0.58000	-0.03063	0.00310
0.68000	-0.03469	0.00009
0.78000	-0.03938	-0.00603
0.88000	-0.04469	-0.00461
0.98000	-0.05078	-0.00548
1.08000	-0.05703	-0.00519
1.18000	-0.06094	0.00061
1.28000	-0.06516	-0.00225
1.38000	-0.07016	-0.00099
1.48000	-0.07641	-0.00033
1.58000	-0.08328	0.00178
1.68000	-0.08719	-0.00047
1.78000	-0.09156	-0.00305
1.88000	-0.09609	-0.00124
1.98000	-0.10125	-0.00667
2.08000	-0.10672	-0.00497
2.18000	-0.11313	0.00226
2.28000	-0.11766	0.00134
2.38000	-0.12172	-0.00204
2.48000	-0.12672	-0.01176
2.58000	-0.13297	-0.00065
2.68000	-0.13969	-0.00461
2.78000	-0.14375	-0.00069
2.88000	-0.14797	-0.00261
2.98000	-0.15266	-0.00780
3.08000	-0.15797	-0.04983
3.18000	-0.16375	-0.05811
3.28000	-0.17078	-0.08043
3.38000	-0.17469	-0.11177
3.48000	-0.17859	-0.15342
3.58000	-0.18328	-0.21805
3.68000	-0.18938	-0.33984
3.78000	-0.19688	-0.57216
3.88000	-0.20078	-0.72590
3.98000	-0.20500	-0.89768
4.08000	-0.20984	-1.11951
4.18000	-0.21547	-1.38872
4.28000	-0.22125	-1.68113
4.38000	-0.22719	-2.00401
4.48000	-0.23094	-2.21443
4.58000	-0.23547	-2.43287
4.68000	-0.24062	-2.70666
4.78000	-0.24656	-3.00636
4.88000	-0.25469	-3.44413
4.98000	-0.25859	-3.69417
5.08000	-0.26219	-3.88121
5.18000	-0.26703	-4.13639
5.28000	-0.27203	-4.41936
5.38000	-0.27766	-4.73202
5.48000	-0.28391	-5.09712
5.58000	-0.28797	-5.34550
5.68000	-0.29281	-5.60175
5.78000	-0.29844	-5.90457
5.88000	-0.30438	-6.24232
5.98000	-0.31047	-6.62074
6.08000	-0.31406	-6.84584
6.18000	-0.31813	-7.05764
6.28000	-0.32281	-7.32158
6.38000	-0.32828	-7.62614
6.48000	-0.33531	-8.00746
6.58000	-0.34125	-8.42611
6.68000	-0.34484	-8.61586
6.78000	-0.34922	-8.85808
6.88000	-0.35391	-9.12641
6.98000	-0.35891	-9.41743
7.08000	-0.36516	-9.77051
7.18000	-0.37031	-10.09252
7.28000	-0.37453	-10.33601
7.38000	-0.37922	-10.58307
7.48000	-0.38422	-10.86108
7.58000	-0.38969	-11.15945
7.68000	-0.39641	-11.55495
7.78000	-0.40094	-11.83151
7.88000	-0.40531	-12.06629
7.98000	-0.41016	-12.33562
8.08000	-0.41641	-12.64923
8.18000	-0.42375	-13.07776
8.28000	-0.42750	-13.33708
8.38000	-0.43156	-13.54250
8.48000	-0.43625	-13.80411
8.58000	-0.44125	-14.07827
8.68000	-0.44687	-14.39537
8.78000	-0.45313	-14.72672
8.88000	-0.45781	-14.99761
8.98000	-0.46234	-15.24731
9.08000	-0.46750	-15.51486
9.18000	-0.47328	-15.81190
9.28000	-0.47984	-16.18266
9.38000	-0.48422	-16.45372
9.48000	-0.48844	-16.67181
9.58000	-0.49297	-16.92161
9.68000	-0.49844	-17.21973
9.78000	-0.50438	-17.54295
9.88000	-0.51094	-17.93497
9.98000	-0.51469	-18.14984
10.08000	-0.51875	-18.37171
10.18000	-0.52344	-18.61706
10.28000	-0.52938	-18.92443
10.38000	-0.53656	-19.32965
10.48000	-0.54078	-19.56999
10.58000	-0.54469	-19.77474
10.68000	-0.54922	-20.00259
10.78000	-0.55453	-20.29010
10.88000	-0.56016	-20.59098
10.98000	-0.56750	-20.97473
11.08000	-0.57188	-21.26563
11.18000	-0.57625	-21.47442
11.28000	-0.58156	-21.74544
11.38000	-0.58734	-22.07057
11.48000	-0.59391	-22.44268
11.58000	-0.59812	-22.69320
11.68000	-0.60203	-22.89770
11.78000	-0.60641	-23.12534
11.88000	-0.61141	-23.39399
11.98000	-0.61719	-23.70662
12.08000	-0.62422	-24.08729
12.18000	-0.62781	-24.30330
12.28000	-0.63188	-24.50449
12.38000	-0.63641	-24.75261
12.48000	-0.64141	-25.01010
12.58000	-0.64906	-25.37023
12.68000	-0.65484	-25.75045
12.78000	-0.65906	-25.97701
12.88000	-0.66406	-26.23020
12.98000	-0.66969	-26.52770
13.08000	-0.67641	-26.89571
13.18000	-0.68406	-27.36532
13.28000	-0.68641	-27.50953
13.38000	-0.69000	-27.68461
13.48000	-0.69500	-27.95745
13.58000	-0.70047	-28.25294
13.68000	-0.70719	-28.63717
13.78000	-0.71141	-28.88948
13.88000	-0.71531	-29.09844
13.98000	-0.72016	-29.37260
14.08000	-0.72563	-29.66523
14.18000	-0.73141	-30.00714
14.28000	-0.73766	-30.36587
14.38000	-0.74250	-30.66448
14.48000	-0.74656	-30.88264
14.58000	-0.75141	-31.14527
14.68000	-0.75672	-31.43310
14.78000	-0.76422	-31.85789
14.88000	-0.76859	-32.13963
14.98000	-0.77234	-32.35293
15.08000	-0.77688	-32.59837
15.18000	-0.78219	-32.88600
15.28000	-0.78813	-33.21535
15.38000	-0.79484	-33.61136
15.48000	-0.79859	-33.83839
15.58000	-0.80266	-34.05437
15.68000	-0.80750	-34.33121
15.78000	-0.81328	-34.63821
15.88000	-0.82125	-35.08409
15.98000	-0.82563	-35.37297
16.08000	-0.82953	-35.57948
16.18000	-0.83406	-35.83210
16.28000	-0.83891	-36.10679
16.38000	-0.84453	-36.42296
16.48000	-0.85156	-36.83455
16.58000	-0.85563	-37.08269
16.68000	-0.85984	-37.30938
16.78000	-0.86484	-37.59321
16.88000	-0.87063	-37.91028
16.98000	-0.87781	-38.33468
17.08000	-0.88172	-38.57186
17.18000	-0.88578	-38.79332
17.28000	-0.89063	-39.07478
17.38000	-0.89578	-39.36973
17.48000	-0.90172	-39.69907
17.58000	-0.90906	-40.14785
17.68000	-0.91266	-40.36535
17.78000	-0.91688	-40.60211
17.88000	-0.92172	-40.88062
17.98000	-0.92687	-41.16058
18.08000	-0.93422	-41.57856
18.18000	-0.93844	-41.87091
18.28000	-0.94234	-42.07787
18.38000	-0.94688	-42.34789
18.48000	-0.95219	-42.64297
18.58000	-0.95844	-42.98673
18.68000	-0.96531	-43.39892
18.78000	-0.96906	-43.63380
18.88000	-0.97328	-43.86142
18.98000	-0.97797	-44.12979
19.08000	-0.98328	-44.42911
19.18000	-0.98984	-44.79913
19.28000	-0.99500	-45.12508
19.38000	-0.99906	-45.34384
19.48000	-1.00328	-45.58796
19.58000	-1.00813	-45.85155
19.68000	-1.01406	-46.17872
19.78000	-1.02109	-46.58632
19.88000	-1.02563	-46.85664
19.98000	-1.02969	-47.08776
20.08000	-1.03469	-47.36521
20.18000	-1.04031	-47.66801
20.28000	-1.04734	-48.05069
20.38000	-1.05219	-48.36716
20.48000	-1.05641	-48.59104
20.58000	-1.06094	-48.85852
20.68000	-1.06625	-49.15744
20.78000	-1.07219	-49.48462
20.88000	-1.07891	-49.87365
20.98000	-1.08266	-50.11527
21.08000	-1.08656	-50.31982
21.18000	-1.09094	-50.57143
21.28000	-1.09641	-50.86678
21.38000	-1.10422	-51.29007
21.48000	-1.10922	-51.63434
21.58000	-1.11313	-51.84258
21.68000	-1.11797	-52.12753
21.78000	-1.12344	-52.42691
21.88000	-1.12922	-52.75149
21.98000	-1.13625	-53.17474
22.08000	-1.13969	-53.39709
22.18000	-1.14375	-53.62800
22.28000	-1.14844	-53.91172
22.38000	-1.15375	-54.20762
22.48000	-1.16078	-54.60459
22.58000	-1.16578	-54.91453
22.68000	-1.16969	-55.14010
22.78000	-1.17422	-55.41027
22.88000	-1.17953	-55.68218
22.98000	-1.18547	-55.93699
23.08000	-1.19250	-56.36384
23.18000	-1.19609	-56.59883
23.28000	-1.20016	-56.80677
23.38000	-1.20469	-57.06977
23.48000	-1.21000	-57.36980
23.58000	-1.21641	-57.72396
23.68000	-1.22188	-58.08074
23.78000	-1.22609	-58.30578
23.88000	-1.23062	-58.57076
23.98000	-1.23547	-58.86186
24.08000	-1.24125	-59.18524
24.18000	-1.24875	-59.60602
24.28000	-1.25281	-59.89349
24.38000	-1.25672	-60.08862
24.48000	-1.26156	-60.36517
24.58000	-1.26766	-60.70585
24.68000	-1.27484	-61.14240
24.78000	-1.27891	-61.39165
24.88000	-1.28281	-61.59863
24.98000	-1.28719	-61.84688
25.08000	-1.29219	-62.12878
25.18000	-1.29750	-62.41747
25.28000	-1.30422	-62.79012
25.38000	-1.31000	-63.16503
25.48000	-1.31391	-63.36913
25.58000	-1.31859	-63.62741
25.68000	-1.32422	-63.95143
25.78000	-1.33141	-64.34324
25.88000	-1.33594	-64.63460
25.98000	-1.33969	-64.83074
26.08000	-1.34406	-65.08050
26.18000	-1.34922	-65.37281
26.28000	-1.35500	-65.70459
26.38000	-1.36141	-66.06933
26.48000	-1.36641	-66.39831
26.58000	-1.37031	-66.58038
26.68000	-1.37516	-66.85191
26.78000	-1.38047	-67.15718
26.88000	-1.38719	-67.51719
26.98000	-1.39203	-67.82382
27.08000	-1.39625	-68.05617
27.18000	-1.40094	-68.32878
27.28000	-1.40641	-68.62687
27.38000	-1.41266	-68.98440
27.48000	-1.42047	-69.43713
27.58000	-1.42359	-69.65223
27.68000	-1.42734	-69.82277
27.78000	-1.43188	-70.08359
27.88000	-1.43687	-70.38460
27.98000	-1.44328	-70.71941
28.08000	-1.44844	-71.06204
28.18000	-1.45266	-71.27448
28.28000	-1.45719	-71.51853
28.38000	-1.46234	-71.80069
28.48000	-1.46766	-72.10508
28.58000	-1.47422	-72.46090
28.68000	-1.47953	-72.78365
28.78000	-1.48344	-72.97637
28.88000	-1.48828	-73.23191
28.98000	-1.49375	-73.52988
29.08000	-1.50266	-73.97049
29.18000	-1.50734	-74.31696
29.28000	-1.51094	-74.47407
29.38000	-1.51578	-74.74966
29.48000	-1.52109	-75.07601
29.58000	-1.52656	-75.38678
29.68000	-1.53328	-75.79613
29.78000	-1.53688	-76.01873
29.88000	-1.54109	-76.23304
29.98000	-1.54609	-76.52697
30.08000	-1.55172	-76.84449
30.18000	-1.55875	-77.24915
30.28000	-1.56281	-77.53402
30.38000	-1.56656	-77.72706
30.48000	-1.57094	-77.96731
30.58000	-1.57594	-78.26207
30.68000	-1.58188	-78.60766
30.78000	-1.58953	-79.03741
30.88000	-1.59375	-79.31656
30.98000	-1.59750	-79.50068
31.08000	-1.60219	-79.77650
31.18000	-1.60750	-80.09481
31.28000	-1.61406	-80.45962
31.38000	-1.61984	-80.84409
31.48000	-1.62375	-81.03684
31.58000	-1.62812	-81.27913
31.68000	-1.63297	-81.55846
31.78000	-1.63797	-81.83620
31.88000	-1.64438	-82.18271
31.98000	-1.65000	-82.55418
32.08000	-1.65422	-82.76804
32.18000	-1.65922	-83.05542
32.28000	-1.66484	-83.37419
32.38000	-1.67266	-83.78773
32.48000	-1.67672	-84.08300
32.58000	-1.68016	-84.24615
32.68000	-1.68469	-84.50209
32.78000	-1.68953	-84.79673
32.88000	-1.69531	-85.11654
32.98000	-1.70250	-85.51966
33.08000	-1.70734	-85.84128
33.18000	-1.71125	-86.01499
33.28000	-1.71609	-86.29372
33.38000	-1.72141	-86.59168
33.48000	-1.72797	-86.94542
33.58000	-1.73328	-87.31344
33.68000	-1.73703	-87.51408
33.78000	-1.74141	-87.74805
33.88000	-1.74656	-88.05116
33.98000	-1.75250	-88.37467
34.08000	-1.75953	-88.79626
34.18000	-1.76359	-89.04259
34.28000	-1.76750	-89.23536
34.38000	-1.77203	-89.50326
34.48000	-1.77719	-89.79981
34.58000	-1.78484	-90.19242
34.68000	-1.79031	-90.58758
34.78000	-1.79406	-90.76048
34.88000	-1.79859	-90.99333
34.98000	-1.80344	-91.28132
35.08000	-1.80859	-91.57307
35.18000	-1.81563	-91.97640
35.28000	-1.82094	-92.34172
35.38000	-1.82469	-92.52612
35.48000	-1.82938	-92.79428
35.58000	-1.83484	-93.10579
35.68000	-1.84203	-93.47786
35.78000	-1.84656	-93.79263
35.88000	-1.85031	-93.97177
35.98000	-1.85453	-94.21799
36.08000	-1.85969	-94.50629
36.18000	-1.86563	-94.85188
36.28000	-1.87297	-95.27279
36.38000	-1.87781	-95.59218
36.48000	-1.88172	-95.77695
36.58000	-1.88625	-96.01928
36.68000	-1.89141	-96.31953
36.78000	-1.89813	-96.71800
36.88000	-1.90328	-97.06409
36.98000	-1.90719	-97.26702
37.08000	-1.91172	-97.50690
37.18000	-1.91656	-97.78813
37.28000	-1.92234	-98.10717
37.38000	-1.92953	-98.52313
37.48000	-1.93438	-98.85139
37.58000	-1.93797	-99.02338
37.68000	-1.94266	-99.27832
37.78000	-1.94812	-99.59427
37.88000	-1.95563	-100.03140
37.98000	-1.96125	-100.40846
38.08000	-1.96500	-100.60016
38.18000	-1.96938	-100.84134
38.28000	-1.97406	-101.11802
38.38000	-1.97953	-101.44032
38.48000	-1.98625	-101.83851
38.58000	-1.99156	-102.21722
38.68000	-1.99531	-102.41048
38.78000	-2.00000	-102.66723
38.88000	-2.00547	-102.99060
38.98000	-2.01250	-103.40936
39.08000	-2.01687	-103.71280
39.18000	-2.02063	-103.90411
39.28000	-2.02500	-104.15629
39.38000	-2.02984	-104.45525
39.48000	-2.03531	-104.77867
39.58000	-2.04234	-105.17491
39.68000	-2.04766	-105.55339
39.78000	-2.05156	-105.74380
39.88000	-2.05609	-105.99991
39.98000	-2.06141	-106.30869
40.08000	-2.06813	-106.68860
40.18000	-2.07344	-106.76112
40.28000	-2.07734	-106.99008
40.38000	-2.08172	-107.24952
40.48000	-2.08688	-107.54135
40.58000	-2.09219	-107.86969
40.68000	-2.09922	-108.26355
40.78000	-2.10422	-108.60692
40.88000	-2.10813	-108.78731
40.98000	-2.11281	-109.04950
41.08000	-2.11813	-109.35664
41.18000	-2.12547	-109.77254
41.28000	-2.13078	-110.13128
41.38000	-2.13438	-110.29711
41.48000	-2.13891	-110.55511
41.58000	-2.14359	-110.82494
41.68000	-2.14875	-111.12884
41.78000	-2.15531	-111.49065
41.88000	-2.16094	-111.86308
41.98000	-2.16516	-112.05972
42.08000	-2.17000	-112.32134
42.18000	-2.17531	-112.62561
42.28000	-2.18250	-113.02602
42.38000	-2.18703	-113.35997
42.48000	-2.19094	-113.54912
42.58000	-2.19531	-113.79333
42.68000	-2.20047	-114.07804
42.78000	-2.20625	-114.41413
42.88000	-2.21313	-114.82670
42.98000	-2.21750	-115.08136
43.08000	-2.22125	-115.25405
43.18000	-2.22578	-115.51442
43.28000	-2.23078	-115.80379
43.38000	-2.23719	-116.15121
43.48000	-2.24422	-116.60532
43.58000	-2.24813	-116.81464
43.68000	-2.25219	-117.01273
43.78000	-2.25672	-117.25874
43.88000	-2.26234	-117.57190
43.98000	-2.26922	-117.95180
44.08000	-2.27437	-118.29998
44.18000	-2.27797	-118.45128
44.28000	-2.28234	-118.68215
44.38000	-2.28750	-118.95360
44.48000	-2.29328	-119.26653
44.58000	-2.29984	-119.66056
44.68000	-2.30406	-119.88728
44.78000	-2.30828	-120.08489
44.88000	-2.31297	-120.31762
44.98000	-2.31797	-120.58505
45.08000	-2.32453	-120.90890
45.18000	-2.33203	-121.40678
45.28000	-2.33547	-121.53520
45.38000	-2.34016	-121.76275
45.48000	-2.34625	-122.07881
45.57600	-2.35563	-122.58088
45.67600	-2.35906	-122.89391
45.77600	-2.36156	-122.96214
45.87600	-2.36609	-123.19414
45.97600	-2.37109	-123.48093
46.07600	-2.37625	-123.77626
46.17600	-2.38250	-124.11253
46.27600	-2.38844	-124.50770
46.37600	-2.39234	-124.68462
46.47600	-2.39688	-124.91997
46.57600	-2.40172	-125.18746
46.67600	-2.40828	-125.51881
46.77600	-2.41406	-125.91235
46.87600	-2.41750	-126.08251
46.97600	-2.42172	-126.28935
47.07600	-2.42672	-126.56814
47.17600	-2.43250	-126.89693
47.27600	-2.43969	-127.28798
47.37600	-2.44531	-127.66156
47.47600	-2.44891	-127.81514
47.57600	-2.45359	-128.04858
47.67600	-2.45891	-128.34755
47.77600	-2.46484	-128.67491
47.87600	-2.47031	-129.04105
47.97600	-2.47438	-129.23311
48.07600	-2.47859	-129.46761
48.17600	-2.48359	-129.72715
48.27600	-2.48953	-130.05832
48.37600	-2.49750	-130.48330
48.47600	-2.50266	-130.85517
48.57600	-2.50547	-130.95225
48.67600	-2.50984	-131.17839
48.77600	-2.51500	-131.47771
48.87600	-2.52172	-131.82904
48.97600	-2.52781	-132.26539
49.07600	-2.53156	-132.45535
49.17600	-2.53594	-132.67857
49.27600	-2.54094	-132.94137
49.37600	-2.54625	-133.24749
49.47600	-2.55281	-133.60432
49.57600	-2.55938	-134.03758
49.67600	-2.56250	-134.20071
49.77600	-2.56672	-134.40746
49.87600	-2.57187	-134.69994
49.97600	-2.57875	-135.06640
50.07600	-2.58500	-135.49809
50.17600	-2.58828	-135.66504
50.27600	-2.59250	-135.87180
50.37600	-2.59719	-136.12968
50.47600	-2.60281	-136.44800
50.57600	-2.60922	-136.81990
50.67600	-2.61578	-137.23624
50.77600	-2.61938	-137.42383
50.87600	-2.62375	-137.63084
50.97600	-2.62859	-137.90536
51.07600	-2.63438	-138.20921
51.17600	-2.64125	-138.67474
51.27600	-2.64531	-138.89860
51.37600	-2.64938	-139.10557
51.47600	-2.65422	-139.37496
51.57600	-2.65969	-139.67316
51.67600	-2.66609	-140.01596
51.77600	-2.67172	-140.40002
51.87600	-2.67547	-140.57642
51.97600	-2.68016	-140.82038
52.07600	-2.68547	-141.12198
52.17600	-2.69234	-141.48691
52.27600	-2.69844	-141.91833
52.37600	-2.70203	-142.11106
52.47600	-2.70625	-142.33342
52.57600	-2.71094	-142.57722
52.67600	-2.71641	-142.88956
52.77600	-2.72406	-143.32235
52.87600	-2.72938	-143.73040
52.97600	-2.73281	-143.88137
53.07600	-2.73719	-144.11469
53.17600	-2.74219	-144.38614
53.27600	-2.74844	-144.72046
53.37600	-2.75484	-145.15620
53.47600	-2.75875	-145.37266
53.57600	-2.76328	-145.61197
53.67600	-2.76844	-145.91230
53.77600	-2.77375	-146.22156
53.87600	-2.78031	-146.57518
53.97600	-2.78531	-146.90624
54.07600	-2.78906	-147.10304
54.17600	-2.79391	-147.36804
54.27600	-2.79922	-147.67726
54.37600	-2.80656	-148.08522
54.47600	-2.81250	-148.53331
54.57600	-2.81578	-148.69130
54.67600	-2.82000	-148.90379
54.77600	-2.82484	-149.17900
54.87600	-2.83000	-149.47341
54.97600	-2.83641	-149.81553
55.07600	-2.84187	-150.22537
55.17600	-2.84578	-150.43569
55.27600	-2.85047	-150.69966
55.37600	-2.85578	-151.00257
55.47600	-2.86188	-151.34755
55.57600	-2.86781	-151.73078
55.67600	-2.87172	-151.94781
55.77600	-2.87609	-152.16525
55.87600	-2.88047	-152.41317
55.97600	-2.88547	-152.69412
56.07600	-2.89156	-153.04752
56.17600	-2.89859	-153.49531
56.27600	-2.90266	-153.72226
56.37600	-2.90703	-153.94594
56.47600	-2.91219	-154.20830
56.57600	-2.91813	-154.54392
56.67600	-2.92406	-154.88978
56.77600	-2.92844	-155.14122
56.87600	-2.93313	-155.39727
56.97600	-2.93813	-155.67149
57.07600	-2.94344	-155.96373
57.17600	-2.94984	-156.30037
57.27600	-2.95547	-156.66120
57.37600	-2.95922	-156.85023
57.47600	-2.96328	-157.05374
57.57600	-2.96797	-157.30977
57.67600	-2.97422	-157.62681
57.77600	-2.98203	-158.11127
57.87600	-2.98594	-158.31888
57.97600	-2.99000	-158.52219
58.07600	-2.99484	-158.76965
58.17600	-3.00000	-159.02238
58.27600	-3.00578	-159.35096
58.37600	-3.01219	-159.77228
58.47600	-3.01609	-159.96321
58.57600	-3.02047	-160.17275
58.67600	-3.02547	-160.42469
58.77600	-3.03156	-160.75039
58.87600	-3.03875	-161.20294
58.97600	-3.04250	-161.39998
59.07600	-3.04656	-161.59245
59.17600	-3.05094	-161.81257
59.27600	-3.05625	-162.09330
59.37600	-3.06344	-162.46659
59.47600	-3.07031	-162.95078
59.57600	-3.07344	-163.08999
59.67600	-3.07781	-163.29102
59.77600	-3.08281	-163.55227
59.87600	-3.08844	-163.86007
59.97600	-3.09547	-164.28098
60.07600	-3.09922	-164.50346
60.17600	-3.10344	-164.70554
60.27600	-3.10781	-164.93914
60.37600	-3.11266	-165.20025
60.47600	-3.11844	-165.50520
60.57600	-3.12516	-165.88995
60.67600	-3.12891	-166.10388
60.77600	-3.13313	-166.31927
60.87600	-3.13797	-166.54506
60.97600	-3.14359	-166.83984
61.07600	-3.15141	-167.27623
61.17600	-3.15562	-167.51280
61.27600	-3.16000	-167.71007
61.37600	-3.16469	-167.94744
61.47600	-3.17016	-168.23232
61.57600	-3.17781	-168.64629
61.67600	-3.18500	-169.14722
61.77600	-3.18766	-169.26101
61.87600	-3.19188	-169.43470
61.97600	-3.19703	-169.71701
62.07600	-3.20344	-170.04056
62.17600	-3.20922	-170.42637
62.27600	-3.21250	-170.58353
62.37600	-3.21672	-170.80055
62.47600	-3.22172	-171.07014
62.57600	-3.22734	-171.38673
62.67600	-3.23359	-171.73083
62.77600	-3.23969	-172.08220
62.87600	-3.24344	-172.30964
62.97600	-3.24781	-172.50195
63.07600	-3.25281	-172.76751
63.17600	-3.25875	-173.08670
63.27600	-3.26594	-173.55163
63.37600	-3.26953	-173.74317
63.47600	-3.27359	-173.93517
63.57600	-3.27828	-174.19182
63.67600	-3.28359	-174.47180
63.77600	-3.29000	-174.81716
63.87600	-3.29656	-175.25378
63.97600	-3.29984	-175.41397
64.07600	-3.30406	-175.61983
64.17600	-3.30922	-175.90085
64.27600	-3.31578	-176.24240
64.37600	-3.32297	-176.72507
64.47600	-3.32656	-176.91931
64.57600	-3.33078	-177.11303
64.67600	-3.33531	-177.35364
64.77600	-3.34047	-177.63467
64.87600	-3.34656	-177.96391
64.97600	-3.35328	-178.39436
65.07600	-3.35703	-178.60426
65.17600	-3.36141	-178.81569
65.27600	-3.36656	-179.11722
65.37600	-3.37281	-179.43808
65.47600	-3.37937	-179.87335
65.57600	-3.38281	-180.05532
65.67600	-3.38672	-180.24383
65.77600	-3.39156	-180.50346
65.87600	-3.39687	-180.79367
65.97600	-3.40344	-181.16032
66.07600	-3.41031	-181.61906
66.17600	-3.41391	-181.81427
66.27600	-3.41828	-182.03790
66.37600	-3.42313	-182.29549
66.47600	-3.42875	-182.59831
66.57600	-3.43594	-183.04810
66.67600	-3.43969	-183.28065
66.77600	-3.44391	-183.48990
66.87600	-3.44859	-183.74754
66.97600	-3.45391	-184.04557
67.07600	-3.45969	-184.36533
67.17600	-3.46609	-184.75874
67.27600	-3.46984	-184.96163
67.37600	-3.47453	-185.20513
67.47600	-3.47969	-185.49836
67.57600	-3.48516	-185.80143
67.67600	-3.49188	-186.18450
67.77600	-3.49609	-186.44784
67.87600	-3.50016	-186.64996
67.97600	-3.50469	-186.88667
68.07600	-3.50984	-187.13900
68.17600	-3.51625	-187.49999
68.27600	-3.52375	-187.97378
68.37600	-3.52719	-188.16414
68.47600	-3.53125	-188.34795
68.57600	-3.53625	-188.60285
68.67600	-3.54219	-188.90762
68.77600	-3.54938	-189.32885
68.87600	-3.55328	-189.58187
68.97600	-3.55734	-189.77234
69.07600	-3.56219	-190.03092
69.17600	-3.56750	-190.31470
69.27600	-3.57344	-190.63668
69.37600	-3.58078	-191.07418
69.47600	-3.58422	-191.26959
69.57600	-3.58813	-191.45612
69.67600	-3.59281	-191.70761
69.77600	-3.59891	-192.02602
69.87600	-3.60625	-192.45389
69.97600	-3.61016	-192.70553
70.07600	-3.61438	-192.90042
70.17600	-3.61953	-193.18251
70.27600	-3.62516	-193.48508
70.37600	-3.63172	-193.84171
70.47600	-3.63750	-194.24899
70.57600	-3.64078	-194.40764
70.67600	-3.64516	-194.62879
70.77600	-3.65031	-194.91814
70.87600	-3.65609	-195.24033
70.97600	-3.66281	-195.65572
71.07600	-3.66687	-195.88165
71.17600	-3.67109	-196.10408
71.27600	-3.67594	-196.37991
71.37600	-3.68109	-196.67293
71.47600	-3.68688	-196.99878
71.57600	-3.69344	-197.39030
71.67600	-3.69719	-197.60515
71.77600	-3.70141	-197.81788
71.87600	-3.70641	-198.07282
71.97600	-3.71281	-198.42999
72.07600	-3.71938	-198.85099
72.17600	-3.72344	-199.08814
72.27600	-3.72750	-199.30249
72.37600	-3.73219	-199.54762
72.47600	-3.73734	-199.82597
72.57600	-3.74328	-200.15708
72.67600	-3.74984	-200.54415
72.77600	-3.75359	-200.76287
72.87600	-3.75781	-200.96552
72.97600	-3.76281	-201.23844
73.07600	-3.76891	-201.56585
73.17600	-3.77641	-202.01442
73.27600	-3.78047	-202.26130
73.37600	-3.78453	-202.45269
73.47600	-3.78906	-202.68376
73.57600	-3.79391	-202.94362
73.67600	-3.79922	-203.22648
73.77600	-3.80609	-203.59287
73.87600	-3.81094	-203.91671
73.97600	-3.81516	-204.11539
74.07600	-3.82016	-204.37066
74.17600	-3.82609	-204.68406
74.27600	-3.83328	-205.10840
74.37600	-3.83672	-205.30346
74.47600	-3.84063	-205.49034
74.57600	-3.84547	-205.73343
74.67600	-3.85078	-206.02159
74.77600	-3.85688	-206.35352
74.87600	-3.86328	-206.71985
74.97600	-3.86797	-206.99573
75.07600	-3.87219	-207.18928
75.17600	-3.87703	-207.45417
75.27600	-3.88219	-207.71775
75.37600	-3.88922	-208.11261
75.47600	-3.89359	-208.37939
75.57600	-3.89781	-208.57826
75.67600	-3.90266	-208.83073
75.77600	-3.90813	-209.12521
75.87600	-3.91422	-209.45288
75.97600	-3.92125	-209.87439
76.07600	-3.92437	-210.05207
76.17600	-3.92859	-210.25477
76.27600	-3.93344	-210.51137
76.37600	-3.93891	-210.79446
76.47600	-3.94578	-211.19031
76.57600	-3.95000	-211.42629
76.67600	-3.95422	-211.62632
76.77600	-3.95875	-211.85218
76.87600	-3.96359	-212.11357
76.97600	-3.96891	-212.39002
77.07600	-3.97625	-212.76042
77.17600	-3.98062	-213.05600
77.27600	-3.98484	-213.24703
77.37600	-3.98984	-213.49187
77.47600	-3.99609	-213.80375
77.57600	-4.00438	-214.29096
77.67600	-4.00813	-214.52633
77.77600	-4.01219	-214.71277
77.87600	-4.01719	-214.96169
77.97600	-4.02281	-215.27575
78.07600	-4.02922	-215.59271
78.17600	-4.03547	-216.03319
78.27600	-4.03813	-216.13796
78.37600	-4.04203	-216.32352
78.47600	-4.04672	-216.56385
78.57600	-4.05219	-216.85129
78.67600	-4.05969	-217.26990
78.77600	-4.06375	-217.53280
78.87600	-4.06781	-217.72167
78.97600	-4.07266	-217.97241
79.07600	-4.07859	-218.28166
79.17600	-4.08453	-218.60857
79.27600	-4.09125	-219.02165
79.37600	-4.09484	-219.22383
79.47600	-4.09906	-219.43370
79.57600	-4.10391	-219.68746
79.67600	-4.10938	-219.97580
79.77600	-4.11688	-220.38352
79.87600	-4.12141	-220.69213
79.97600	-4.12484	-220.86444
80.07600	-4.12906	-221.07509
80.17600	-4.13406	-221.33073
80.27600	-4.13984	-221.63153
80.37600	-4.14828	-222.10227
80.47600	-4.15219	-222.37064
80.57600	-4.15609	-222.54799
80.67600	-4.16094	-222.80712
80.77600	-4.16656	-223.09731
80.87600	-4.17328	-223.48231
80.97600	-4.17734	-223.74196
81.07600	-4.18141	-223.91894
81.17600	-4.18609	-224.16534
81.27600	-4.19125	-224.43993
81.37600	-4.19703	-224.75334
81.47600	-4.20484	-225.16511
81.57600	-4.20844	-225.42386
81.67600	-4.21234	-225.59567
81.77600	-4.21703	-225.83564
81.87600	-4.22281	-226.12064
81.97600	-4.23078	-226.57511
82.07600	-4.23453	-226.82323
82.17600	-4.23828	-226.98796
82.27600	-4.24297	-227.21672
82.37600	-4.24813	-227.50039
82.47600	-4.25375	-227.77797
82.57600	-4.26125	-228.19239
82.67600	-4.26516	-228.42793
82.77600	-4.26922	-228.62117
82.87600	-4.27406	-228.87906
82.97600	-4.28016	-229.19664
83.07600	-4.28781	-229.65200
83.17600	-4.29125	-229.85527
83.27600	-4.29516	-230.02738
83.37600	-4.29953	-230.24023
83.47600	-4.30484	-230.51159
83.57600	-4.31094	-230.83967
83.67600	-4.31828	-231.26747
83.77600	-4.32203	-231.49179
83.87600	-4.32609	-231.68673
83.97600	-4.33078	-231.92263
84.07600	-4.33594	-232.20137
84.17600	-4.34328	-232.57031
84.27600	-4.34781	-232.89047
84.37600	-4.35172	-233.07210
84.47600	-4.35609	-233.29479
84.57600	-4.36141	-233.56616
84.67600	-4.36750	-233.89232
84.77600	-4.37516	-234.32179
84.87600	-4.37859	-234.53036
84.97600	-4.38281	-234.73355
85.07600	-4.38766	-234.99617
85.17600	-4.39328	-235.28513
85.27600	-4.40031	-235.68723
85.37600	-4.40422	-235.92536
85.47600	-4.40828	-236.11890
85.57600	-4.41281	-236.34154
85.67600	-4.41766	-236.59465
85.77600	-4.42344	-236.88601
85.87600	-4.43109	-237.29157
85.97600	-4.43609	-237.64250
86.07600	-4.43969	-237.81016
86.17600	-4.44469	-238.05363
86.27600	-4.45125	-238.39283
86.37600	-4.45844	-238.84873
86.47600	-4.46156	-239.00947
86.57600	-4.46547	-239.19730
86.67600	-4.47016	-239.44372
86.77600	-4.47547	-239.73608
86.87600	-4.48172	-240.06599
86.97600	-4.48969	-240.52308
87.07600	-4.49359	-240.84119
87.17600	-4.49734	-241.00891
87.27600	-4.50219	-241.28133
87.37600	-4.50734	-241.56669
87.47600	-4.51391	-241.95418
87.57600	-4.51813	-242.20383
87.67600	-4.52219	-242.41066
87.77600	-4.52687	-242.65721
87.87600	-4.53188	-242.92892
87.97600	-4.53750	-243.24195
88.07600	-4.54469	-243.65500
88.17600	-4.54891	-243.93077
88.27600	-4.55313	-244.14639
88.37600	-4.55813	-244.42127
88.47600	-4.56391	-244.73085
88.57600	-4.57078	-245.14025
88.67600	-4.57469	-245.37776
88.77600	-4.57859	-245.56825
88.87600	-4.58281	-245.78433
88.97600	-4.58766	-246.04513
89.07600	-4.59313	-246.33472
89.17600	-4.60016	-246.71459
89.27600	-4.60500	-247.02057
89.37600	-4.60922	-247.22323
89.47600	-4.61438	-247.48965
89.57600	-4.62047	-247.80694
89.67600	-4.62781	-248.23900
89.77600	-4.63172	-248.48486
89.87600	-4.63563	-248.67150
89.97600	-4.64016	-248.89132
90.07600	-4.64516	-249.15889
90.17600	-4.65078	-249.46521
90.27600	-4.65844	-249.90186
90.37600	-4.66234	-250.15360
90.47600	-4.66625	-250.32791
90.57600	-4.67047	-250.53635
90.67600	-4.67562	-250.80529
90.77600	-4.68281	-251.14566
90.87600	-4.68781	-251.48895
90.97600	-4.69172	-251.67370
91.07600	-4.69641	-251.89048
91.17600	-4.70203	-252.18695
91.27600	-4.70781	-252.49919
91.37600	-4.71422	-252.83819
91.47600	-4.71844	-253.08722
91.57600	-4.72281	-253.28067
91.67600	-4.72781	-253.53718
91.77600	-4.73391	-253.85290
91.87600	-4.74219	-254.29219
91.97600	-4.74594	-254.55275
92.07600	-4.74922	-254.68105
92.17600	-4.75344	-254.88302
92.27600	-4.75828	-255.12511
92.37600	-4.76375	-255.40707
92.47600	-4.77078	-255.76985
92.57600	-4.77563	-256.06334
92.67600	-4.77953	-256.23837
92.77600	-4.78437	-256.47154
92.87600	-4.78938	-256.72939
92.97600	-4.79563	-257.01764
93.07600	-4.80109	-257.34079
93.17600	-4.80516	-257.52988
93.27600	-4.80953	-257.73817
93.37600	-4.81453	-257.98282
93.47600	-4.82031	-258.25778
93.57600	-4.82781	-258.61037
93.67600	-4.83281	-258.93632
93.77600	-4.83656	-259.08881
93.87600	-4.84156	-259.31466
93.97600	-4.84828	-259.63873
94.06400	-4.85750	-260.14367
94.16400	-4.86000	-260.36823
94.26400	-4.86266	-260.43227
94.36400	-4.86750	-260.66196
94.46400	-4.87250	-260.92386
94.56400	-4.87750	-261.17876
94.66400	-4.88391	-261.51234
94.76400	-4.88875	-261.80142
94.86400	-4.89266	-261.98518
94.96400	-4.89750	-262.22524
95.06400	-4.90313	-262.49844
95.16400	-4.91078	-262.89096
95.26400	-4.91531	-263.19233
95.36400	-4.91891	-263.34402
95.46400	-4.92328	-263.56584
95.56400	-4.92813	-263.79198
95.66400	-4.93375	-264.09101
95.76400	-4.94141	-264.47862
95.86400	-4.94641	-264.82615
95.96400	-4.95000	-264.96884
96.06400	-4.95469	-265.19710
96.16400	-4.95984	-265.45668
96.26400	-4.96672	-265.79499
96.36400	-4.97172	-266.12365
96.46400	-4.97563	-266.30726
96.56400	-4.98016	-266.53984
96.66400	-4.98531	-266.80416
96.76400	-4.99156	-267.13052
96.86400	-4.99922	-267.52338
96.96400	-5.00281	-267.77041
97.06400	-5.00625	-267.91444
97.16400	-5.01094	-268.14887
97.26400	-5.01625	-268.42389
97.36400	-5.02344	-268.78160
97.46400	-5.02859	-269.12448
97.56400	-5.03250	-269.30168
97.66400	-5.03688	-269.51584
97.76400	-5.04203	-269.76973
97.86400	-5.04750	-270.04313
97.96400	-5.05391	-270.36265
98.06400	-5.05953	-270.72561
98.16400	-5.06297	-270.89238
98.26400	-5.06766	-271.10058
98.36400	-5.07313	-271.37247
98.46400	-5.08094	-271.76550
98.56400	-5.08563	-272.08823
98.66400	-5.08922	-272.25038
98.76400	-5.09359	-272.46484
98.86400	-5.09859	-272.71920
98.96400	-5.10422	-273.00125
99.06400	-5.11063	-273.33236
99.16400	-5.11656	-273.70578
99.26400	-5.12031	-273.87965
99.36400	-5.12469	-274.08403
99.46400	-5.12984	-274.34686
99.56400	-5.13703	-274.69313
99.66400	-5.14250	-275.06840
99.76400	-5.14609	-275.23822
99.86400	-5.15063	-275.46132
99.96400	-5.15547	-275.69804
100.06400	-5.16094	-275.98885
100.16400	-5.16766	-276.32073
100.26400	-5.17281	-276.66831
100.36400	-5.17656	-276.83610
100.46400	-5.18125	-277.05881
100.56400	-5.18641	-277.33305
100.66400	-5.19391	-277.69080
100.76400	-5.19922	-278.05206
100.86400	-5.20297	-278.23091
100.96400	-5.20734	-278.43586
101.06400	-5.21219	-278.68989
101.16400	-5.21781	-278.97909
101.26400	-5.22484	-279.34164
101.36400	-5.22969	-279.66842
101.46400	-5.23359	-279.84154
101.56400	-5.23828	-280.06554
101.66400	-5.24359	-280.34249
101.76400	-5.25031	-280.67809
101.86400	-5.25531	-281.01572
101.96400	-5.25906	-281.18977
102.06400	-5.26344	-281.39168
102.16400	-5.26844	-281.64732
102.26400	-5.27406	-281.92592
102.36400	-5.28203	-282.33740
102.46400	-5.28719	-282.69958
102.56400	-5.29063	-282.84800
102.66400	-5.29516	-283.06049
102.76400	-5.30047	-283.33747
102.86400	-5.30797	-283.70330
102.96400	-5.31312	-284.08301
103.06400	-5.31687	-284.24802
103.16400	-5.32141	-284.47297
103.26400	-5.32656	-284.74808
103.36400	-5.33203	-285.06517
103.46400	-5.33859	-285.41896
103.56400	-5.34313	-285.71719
103.66400	-5.34688	-285.88858
103.76400	-5.35141	-286.13448
103.86400	-5.35641	-286.39805
103.96400	-5.36281	-286.72451
104.06400	-5.36953	-287.14615
104.16400	-5.37344	-287.35742
104.26400	-5.37766	-287.55230
104.36400	-5.38250	-287.80788
104.46400	-5.38797	-288.09619
104.56400	-5.39484	-288.44509
104.66400	-5.39969	-288.79818
104.76400	-5.40344	-288.96090
104.86400	-5.40797	-289.19145
104.96400	-5.41297	-289.46024
105.06400	-5.41906	-289.75216
105.16400	-5.42516	-290.14105
105.26400	-5.42937	-290.33896
105.36401	-5.43406	-290.56823
105.46401	-5.43875	-290.81303
105.56401	-5.44391	-291.08250
105.66401	-5.45125	-291.43253
105.76401	-5.45656	-291.79460
105.86401	-5.46000	-291.94078
105.96401	-5.46438	-292.15485
106.06401	-5.46938	-292.39443
106.16401	-5.47594	-292.70965
106.26401	-5.48266	-293.12086
106.36401	-5.48656	-293.31163
106.46401	-5.49094	-293.51872
106.56401	-5.49594	-293.75505
106.66401	-5.50141	-294.02345
106.76401	-5.50844	-294.36505
106.86401	-5.51344	-294.70116
106.96401	-5.51688	-294.84028
107.06401	-5.52125	-295.04517
107.16401	-5.52641	-295.28630
107.26401	-5.53328	-295.59755
107.36401	-5.53875	-295.96153
107.46401	-5.54266	-296.11677
107.56401	-5.54734	-296.32899
107.66401	-5.55250	-296.58678
107.76401	-5.55844	-296.88469
107.86401	-5.56641	-297.29193
107.96401	-5.57078	-297.60933
108.06401	-5.57422	-297.73238
108.16401	-5.57859	-297.94577
108.26401	-5.58375	-298.18618
108.36401	-5.59000	-298.52065
108.46401	-5.59594	-298.88642
108.56401	-5.59969	-299.05668
108.66401	-5.60391	-299.25013
108.76401	-5.60859	-299.48381
108.86401	-5.61438	-299.76436
108.96401	-5.62125	-300.10885
109.06401	-5.62656	-300.44332
109.16401	-5.63000	-300.58572
109.26401	-5.63437	-300.78569
109.36401	-5.63922	-301.01529
109.46401	-5.64516	-301.28178
109.56401	-5.65234	-301.68968
109.66401	-5.65625	-301.88113
109.76401	-5.66047	-302.06501
109.86401	-5.66500	-302.26976
109.96401	-5.67047	-302.52194
110.06401	-5.67750	-302.85004
110.16401	-5.68500	-303.30563
110.26401	-5.68813	-303.44811
110.36401	-5.69250	-303.63467
110.46401	-5.69781	-303.88844
110.56401	-5.70547	-304.23933
110.66401	-5.71047	-304.59604
110.76401	-5.71375	-304.71587
110.86401	-5.71828	-304.91635
110.96401	-5.72359	-305.18097
111.06401	-5.72906	-305.46477
111.16401	-5.73594	-305.80705
111.26401	-5.74203	-306.19165
111.36401	-5.74484	-306.32049
111.46401	-5.74891	-306.49829
111.56401	-5.75359	-306.72336
111.66401	-5.75969	-307.00365
111.76401	-5.76656	-307.43384
111.86401	-5.77047	-307.62851
111.96401	-5.77500	-307.84786
112.06401	-5.78000	-308.09245
112.16401	-5.78562	-308.38093
112.26401	-5.79203	-308.69967
112.36401	-5.79797	-309.07401
112.46401	-5.80125	-309.22905
112.56401	-5.80594	-309.43593
112.66401	-5.81109	-309.70210
112.76401	-5.81781	-310.02674
112.86401	-5.82313	-310.36830
112.96401	-5.82672	-310.53525
113.06401	-5.83094	-310.72330
113.16401	-5.83594	-310.96971
113.26401	-5.84156	-311.26437
113.36401	-5.84906	-311.64405
113.46401	-5.85453	-312.01789
113.56401	-5.85797	-312.17477
113.66401	-5.86266	-312.38827
113.76401	-5.86797	-312.65143
113.86401	-5.87484	-312.99409
113.96401	-5.88016	-313.35464
114.06401	-5.88375	-313.52258
114.16401	-5.88812	-313.73280
114.26401	-5.89328	-313.98994
114.36401	-5.89891	-314.28659
114.46401	-5.90531	-314.61281
114.56401	-5.91047	-314.94325
114.66401	-5.91406	-315.10583
114.76401	-5.91844	-315.31298
114.86401	-5.92359	-315.57369
114.96401	-5.93016	-315.88796
115.06401	-5.93703	-316.33276
115.16401	-5.94047	-316.49145
115.26401	-5.94469	-316.68574
115.36401	-5.94984	-316.94078
115.46401	-5.95531	-317.22322
115.56401	-5.96187	-317.53477
115.66401	-5.96734	-317.90623
115.76401	-5.97109	-318.06889
115.86401	-5.97578	-318.28719
115.96401	-5.98078	-318.53649
116.06401	-5.98719	-318.84688
116.16401	-5.99406	-319.28542
116.26401	-5.99734	-319.43923
116.36401	-6.00125	-319.62010
116.46401	-6.00594	-319.84589
116.56401	-6.01109	-320.09706
116.66401	-6.01719	-320.39317
116.76401	-6.02422	-320.79616
116.86401	-6.02828	-321.00266
116.96401	-6.03297	-321.21894
117.06401	-6.03828	-321.48141
117.16401	-6.04391	-321.76098
117.26401	-6.05016	-322.12389
117.36401	-6.05375	-322.30437
117.46401	-6.05797	-322.48834
117.56401	-6.06266	-322.71138
117.66401	-6.06812	-322.97865
117.76401	-6.07500	-323.31002
117.86401	-6.08203	-323.75371
117.96401	-6.08500	-323.87370
118.06401	-6.08922	-324.05528
118.16401	-6.09422	-324.30199
118.26401	-6.10063	-324.61134
118.36401	-6.10797	-325.06999
118.46401	-6.11141	-325.23119
118.56401	-6.11563	-325.41910
118.66401	-6.12047	-325.66074
118.76401	-6.12563	-325.91817
118.86401	-6.13281	-326.25243
118.96401	-6.13875	-326.66621
119.06401	-6.14187	-326.79775
119.16401	-6.14625	-326.99546
119.26401	-6.15172	-327.27581
119.36401	-6.15875	-327.63034
119.46401	-6.16406	-327.99041
119.56401	-6.16750	-328.14443
119.66401	-6.17156	-328.32640
119.76401	-6.17625	-328.57352
119.86401	-6.18172	-328.84252
119.96401	-6.18891	-329.20334
120.06401	-6.19531	-329.64027
120.16401	-6.19859	-329.77670
120.26401	-6.20328	-329.99635
120.36401	-6.20813	-330.25321
120.46401	-6.21391	-330.54116
120.56401	-6.22047	-330.93593
120.66401	-6.22422	-331.13843
120.76401	-6.22828	-331.31617
120.86401	-6.23312	-331.56410
120.96401	-6.23844	-331.83447
121.06401	-6.24453	-332.15278
121.16401	-6.25125	-332.55774
121.26401	-6.25500	-332.74835
121.36401	-6.25953	-332.95745
121.46401	-6.26484	-333.23196
121.56401	-6.27141	-333.55221
121.66401	-6.27750	-333.94954
121.76401	-6.28109	-334.12224
121.86401	-6.28531	-334.32570
121.96401	-6.28969	-334.54660
122.06401	-6.29469	-334.80120
122.16401	-6.30047	-335.09484
122.26401	-6.30766	-335.46904
122.36401	-6.31188	-335.72206
122.46401	-6.31609	-335.92349
122.56401	-6.32109	-336.16787
122.66401	-6.32750	-336.47105
122.76401	-6.33406	-336.88906
122.86401	-6.33750	-337.06972
122.96401	-6.34156	-337.24600
123.06401	-6.34625	-337.46925
123.16401	-6.35172	-337.73842
123.26401	-6.35797	-338.05406
123.36401	-6.36531	-338.45699
123.46401	-6.36875	-338.65768
123.56401	-6.37266	-338.80886
123.66401	-6.37766	-339.06382
123.76401	-6.38391	-339.35943
123.86401	-6.39078	-339.77672
123.96401	-6.39438	-339.93733
124.06401	-6.39859	-340.12040
124.16401	-6.40359	-340.38305
124.26401	-6.40922	-340.66069
124.36401	-6.41578	-340.98303
124.46401	-6.42250	-341.41716
124.56401	-6.42563	-341.55095
124.66401	-6.42984	-341.72401
124.76401	-6.43484	-341.97357
124.86401	-6.44109	-342.28349
124.96401	-6.44750	-342.66970
125.06401	-6.45156	-342.86499
125.16401	-6.45562	-343.05736
125.26401	-6.46016	-343.26231
125.36401	-6.46563	-343.53992
125.46401	-6.47156	-343.82704
125.56401	-6.47813	-344.21828
125.66401	-6.48172	-344.38825
125.76401	-6.48625	-344.58727
125.86401	-6.49156	-344.84825
125.96401	-6.49766	-345.15223
126.06401	-6.50453	-345.55960
126.16401	-6.50812	-345.72658
126.26401	-6.51219	-345.90137
126.36401	-6.51672	-346.11687
126.46401	-6.52172	-346.35291
126.56401	-6.52750	-346.64002
126.66401	-6.53516	-347.07215
126.76401	-6.53859	-347.23452
126.86401	-6.54281	-347.41208
126.96401	-6.54797	-347.65312
127.06401	-6.55375	-347.94194
127.16401	-6.56203	-348.42652
127.26401	-6.56547	-348.60522
127.36401	-6.56969	-348.78075
127.46401	-6.57516	-349.04799
127.56401	-6.58063	-349.34050
127.66401	-6.58703	-349.64132
127.76401	-6.59234	-349.99800
127.86401	-6.59563	-350.12859
127.96401	-6.60000	-350.32889
128.06401	-6.60500	-350.57136
128.16401	-6.61094	-350.87341
128.26401	-6.61859	-351.33028
128.36401	-6.62172	-351.50310
128.46401	-6.62547	-351.64532
128.56401	-6.63016	-351.87280
128.66401	-6.63531	-352.11837
128.76401	-6.64109	-352.40287
128.86401	-6.64906	-352.85047
128.96401	-6.65281	-353.05688
129.06401	-6.65703	-353.24109
129.16401	-6.66203	-353.48853
129.26401	-6.66766	-353.76331
129.36401	-6.67437	-354.12934
129.46401	-6.67797	-354.31197
129.56401	-6.68234	-354.49257
129.66401	-6.68719	-354.71937
129.76401	-6.69234	-354.97504
129.86401	-6.69891	-355.28427
129.96401	-6.70656	-355.75786
130.06401	-6.70953	-355.86861
130.16401	-6.71359	-356.02102
130.26401	-6.71844	-356.24045
130.36401	-6.72453	-356.51538
130.46401	-6.73172	-356.86642
130.56401	-6.73531	-357.00196
130.66401	-6.73938	-357.11944
130.76401	-6.74406	-357.30663
130.86401	-6.74906	-357.52043
130.96401	-6.75562	-357.81288
131.06401	-6.76281	-358.25363
131.16401	-6.76609	-358.38199
131.26401	-6.77031	-358.54816
131.36401	-6.77547	-358.78500
131.46401	-6.78219	-359.10892
131.56401	-6.78938	-359.57217
131.66401	-6.79234	-359.67720
131.76401	-6.79625	-359.83101
131.86401	-6.80078	-360.04117
131.96401	-6.80594	-360.29235
132.06401	-6.81172	-360.57690
132.16401	-6.81891	-360.98588
132.26401	-6.82281	-361.18215
132.36401	-6.82734	-361.37074
132.46401	-6.83219	-361.61083
132.56401	-6.83781	-361.87488
132.66401	-6.84438	-362.23212
132.76401	-6.84844	-362.42589
132.86401	-6.85266	-362.60298
132.96401	-6.85734	-362.82650
133.06401	-6.86250	-363.06611
133.16401	-6.86859	-363.36654
133.26401	-6.87578	-363.77475
133.36401	-6.87906	-363.91440
133.46401	-6.88328	-364.07527
133.56401	-6.88828	-364.31357
133.66401	-6.89406	-364.58078
133.76401	-6.90203	-365.04796
133.86401	-6.90578	-365.22469
133.96401	-6.90969	-365.38661
134.06401	-6.91422	-365.56891
134.16401	-6.91922	-365.81072
134.26401	-6.92531	-366.10126
134.36401	-6.93328	-366.52204
134.46401	-6.93672	-366.72240
134.56401	-6.94078	-366.85997
134.66401	-6.94578	-367.10855
134.76401	-6.95250	-367.42058
134.86401	-6.95969	-367.87358
134.96401	-6.96281	-368.00972
135.06401	-6.96703	-368.18001
135.16401	-6.97188	-368.41339
135.26401	-6.97719	-368.68641
135.36401	-6.98313	-368.98553
135.46401	-6.99016	-369.37669
135.56401	-6.99344	-369.56984
135.66401	-6.99719	-369.70294
135.76401	-7.00187	-369.92043
135.86401	-7.00719	-370.17810
135.96401	-7.01422	-370.55767
136.06401	-7.01875	-370.80339
136.16401	-7.02297	-370.98989
136.26401	-7.02781	-371.21174
136.36401	-7.03344	-371.49617
136.46401	-7.03969	-371.81216
136.56401	-7.04609	-372.17963
136.66401	-7.04953	-372.32056
136.76401	-7.05375	-372.49532
136.86401	-7.05859	-372.72456
136.96401	-7.06469	-373.01454
137.06401	-7.07250	-373.47436
137.16401	-7.07625	-373.66918
137.26401	-7.08000	-373.81381
137.36401	-7.08453	-374.00988
137.46401	-7.08969	-374.25703
137.56401	-7.09609	-374.56924
137.66401	-7.10328	-375.02035
137.76401	-7.10656	-375.15295
137.86401	-7.11094	-375.32312
137.96401	-7.11594	-375.56779
138.06401	-7.12141	-375.84534
138.16401	-7.12828	-376.23298
138.26401	-7.13219	-376.42604
138.36401	-7.13641	-376.60226
138.46401	-7.14078	-376.80101
138.56401	-7.14578	-377.03696
138.66401	-7.15141	-377.30068
138.76401	-7.15891	-377.69490
138.86401	-7.16281	-377.89336
138.96401	-7.16672	-378.03912
139.06401	-7.17141	-378.24297
139.16401	-7.17703	-378.49817
139.26401	-7.18547	-378.94282
139.36401	-7.18937	-379.16797
139.46401	-7.19312	-379.29887
139.56401	-7.19766	-379.48537
139.66401	-7.20328	-379.74495
139.76401	-7.20922	-380.02929
139.86401	-7.21672	-380.44441
139.96401	-7.22000	-380.58662
140.06401	-7.22406	-380.73197
140.16401	-7.22891	-380.95263
140.26401	-7.23437	-381.20106
140.36401	-7.24141	-381.52793
140.46401	-7.24594	-381.78015
140.56401	-7.24984	-381.93229
140.66401	-7.25422	-382.10863
140.76401	-7.25953	-382.35211
140.86401	-7.26531	-382.61694
140.96401	-7.27359	-383.04356
141.06401	-7.27719	-383.23486
141.16401	-7.28109	-383.37097
141.26401	-7.28609	-383.58444
141.36401	-7.29141	-383.81755
141.46401	-7.29859	-384.15387
141.56401	-7.30281	-384.39324
141.66401	-7.30656	-384.52294
141.76401	-7.31109	-384.69580
141.86401	-7.31641	-384.94170
141.96401	-7.32250	-385.22819
142.06401	-7.33078	-385.66720
142.16401	-7.33391	-385.81690
142.26401	-7.33750	-385.92204
142.36401	-7.34219	-386.10837
142.46401	-7.34766	-386.35251
142.56401	-7.35500	-386.69914
142.66401	-7.35922	-386.93696
142.76401	-7.36328	-387.07250
142.86401	-7.36797	-387.25498
142.96401	-7.37312	-387.48816
143.06401	-7.37828	-387.70801
143.16401	-7.38547	-388.03169
143.26401	-7.38953	-388.25083
143.36401	-7.39375	-388.39477
143.46401	-7.39922	-388.62878
143.56401	-7.40688	-388.98525
143.64401	-7.41516	-389.48780
143.74401	-7.41703	-389.54929
143.84401	-7.41984	-389.58582
143.94401	-7.42453	-389.81000
144.04401	-7.42969	-390.05503
144.14401	-7.43516	-390.31142
144.24401	-7.44281	-390.68538
144.34401	-7.44672	-390.92547
144.44401	-7.45047	-391.05377
144.54401	-7.45547	-391.25887
144.64401	-7.46109	-391.51850
144.74401	-7.46859	-391.88638
144.84401	-7.47266	-392.11348
144.94401	-7.47609	-392.22664
145.04401	-7.48031	-392.40259
145.14401	-7.48500	-392.60796
145.24401	-7.49078	-392.85737
145.34401	-7.49922	-393.24909
145.44401	-7.50375	-393.55767
145.54401	-7.50719	-393.64266
145.64401	-7.51188	-393.84615
145.74401	-7.51750	-394.11530
145.84401	-7.52547	-394.52645
145.94401	-7.52953	-394.76889
146.04401	-7.53313	-394.87377
146.14401	-7.53750	-395.04686
146.24401	-7.54266	-395.26513
146.34401	-7.54812	-395.51687
146.44401	-7.55484	-395.82774
146.54401	-7.56047	-396.18257
146.64401	-7.56391	-396.29090
146.74401	-7.56875	-396.47925
146.84401	-7.57438	-396.75263
146.94401	-7.58203	-397.12778
147.04401	-7.58625	-397.36554
147.14401	-7.58984	-397.48096
147.24401	-7.59391	-397.64041
147.34401	-7.59891	-397.85427
147.44401	-7.60484	-398.14094
147.54401	-7.61187	-398.48292
147.64401	-7.61750	-398.83155
147.74401	-7.62094	-398.93529
147.84401	-7.62563	-399.12167
147.94401	-7.63109	-399.36656
148.04401	-7.63813	-399.70660
148.14401	-7.64250	-399.93513
148.24401	-7.64641	-400.09031
148.34401	-7.65094	-400.27389
148.44401	-7.65609	-400.51344
148.54401	-7.66187	-400.79433
148.64401	-7.66922	-401.13309
148.74401	-7.67359	-401.39461
148.84401	-7.67719	-401.49450
148.94401	-7.68219	-401.70616
149.04401	-7.68766	-401.96440
149.14401	-7.69547	-402.35525
149.24401	-7.69984	-402.61838
149.34401	-7.70359	-402.74730
149.44401	-7.70812	-402.92323
149.54401	-7.71328	-403.15488
149.64401	-7.71891	-403.41595
149.74401	-7.72578	-403.74753
149.84401	-7.73000	-403.97763
149.94401	-7.73406	-404.12188
150.04401	-7.73891	-404.32423
150.14401	-7.74469	-404.58980
150.24401	-7.75234	-404.97896
150.34401	-7.75641	-405.19980
150.44401	-7.76016	-405.31415
150.54401	-7.76453	-405.48897
150.64401	-7.76938	-405.70855
150.74401	-7.77469	-405.94092
150.84401	-7.78203	-406.30221
150.94401	-7.78719	-406.60208
151.04401	-7.79125	-406.75098
151.14401	-7.79594	-406.93748
151.24401	-7.80141	-407.18943
151.34401	-7.80922	-407.58580
151.44401	-7.81344	-407.83754
151.54401	-7.81719	-407.96345
151.64401	-7.82172	-408.15392
151.74401	-7.82687	-408.39225
151.84401	-7.83250	-408.67108
151.94401	-7.83906	-409.00183
152.04401	-7.84328	-409.19766
152.14401	-7.84719	-409.33239
152.24401	-7.85219	-409.54915
152.34401	-7.85766	-409.80157
152.44401	-7.86469	-410.16039
152.54401	-7.86984	-410.45293
152.64401	-7.87359	-410.58505
152.74401	-7.87797	-410.74827
152.84401	-7.88266	-410.95108
152.94401	-7.88828	-411.21614
153.04401	-7.89563	-411.56828
153.14401	-7.90047	-411.85474
153.24401	-7.90437	-411.97759
153.34401	-7.90906	-412.16883
153.44401	-7.91453	-412.41971
153.54401	-7.92109	-412.72968
153.64401	-7.92625	-413.03086
153.74401	-7.93016	-413.16476
153.84401	-7.93453	-413.32993
153.94401	-7.93922	-413.53512
154.04401	-7.94469	-413.76570
154.14401	-7.95203	-414.10491
154.24401	-7.95750	-414.44454
154.34401	-7.96125	-414.55236
154.44401	-7.96563	-414.71153
154.54401	-7.97078	-414.92406
154.64401	-7.97813	-415.25105
154.74401	-7.98344	-415.58346
154.84401	-7.98719	-415.70249
154.94401	-7.99156	-415.85967
155.04401	-7.99656	-416.06051
155.14401	-8.00141	-416.27792
155.22001	-8.00688	-414.35882
155.22201	-8.00828	-408.82653
155.22401	-8.01000	-398.18287
155.22601	-8.01188	-383.06150
155.22801	-8.01406	-364.94049
155.23001	-8.01609	-344.66970
155.23201	-8.01797	-322.63941
155.23401	-8.01984	-299.43356
155.23601	-8.02125	-275.71744
155.23801	-8.02250	-251.91686
155.24001	-8.02328	-228.32187
155.24201	-8.02359	-205.25789
155.24401	-8.02375	-183.01144
155.24601	-8.02375	-161.75468
155.24801	-8.02375	-141.61126
155.25001	-8.02375	-122.70179
155.25201	-8.02375	-105.10833
155.25401	-8.02375	-88.86134
155.25601	-8.02375	-73.97337
155.25801	-8.02391	-60.44773
155.26001	-8.02391	-48.25640
155.26201	-8.02391	-37.34928
155.26401	-8.02391	-27.68226
155.26601	-8.02406	-19.20568
155.26801	-8.02406	-11.84436
155.27001	-8.02406	-5.51726
155.27201	-8.02406	-0.15111
155.27401	-8.02406	4.33662
155.27601	-8.02406	8.03210
155.27801	-8.02406	11.00529
155.28001	-8.02406	13.32495
155.28201	-8.02406	15.07193
155.28401	-8.02406	16.31624
155.28601	-8.02406	17.11130
155.29601	-8.02406	16.37891
155.29801	-8.02406	15.63439
155.30001	-8.02406	14.77832
155.30201	-8.02406	13.83419
155.30401	-8.02406	12.83614
155.30601	-8.02406	11.81403
155.30801	-8.02406	10.78270
155.31001	-8.02406	9.75469
155.31201	-8.02406	8.74796
155.31401	-8.02406	7.77501
155.31601	-8.02406	6.83998
155.31801	-8.02406	5.95005
155.32001	-8.02406	5.11558
155.32201	-8.02406	4.34011
155.32401	-8.02406	3.62217
155.32601	-8.02406	2.96318
155.32801	-8.02406	2.36526
155.33001	-8.02406	1.82693
155.33401	-8.02406	0.91684
155.33801	-8.02406	0.20598
155.34201	-8.02406	-0.31943
155.35001	-8.02406	-0.92388
155.39801	-8.02375	-0.41527
155.49801	-8.02375	-0.21030
155.59801	-8.02375	-0.17530
155.69801	-8.02516	-0.15607
155.79801	-8.03531	-0.14393
155.89801	-8.04203	-0.12707
155.99801	-8.04609	-0.12130
156.09801	-8.05078	-0.11128
156.19801	-8.05594	-0.11439
156.29801	-8.06203	-0.10699
156.39801	-8.06875	-0.10773
156.49801	-8.07266	-0.09680
156.59801	-8.07719	-0.09177
156.69801	-8.08203	-0.08564
156.79801	-8.08812	-0.09673
156.89801	-8.09469	-0.09068
156.99801	-8.09859	-0.09103
157.09801	-8.10250	-0.08186
157.19801	-8.10688	-0.07725
157.29801	-8.11188	-0.07843
157.39801	-8.11813	-0.07248
157.49801	-8.12547	-0.08002
157.59801	-8.12953	-0.07217
157.69801	-8.13375	-0.06469
157.79801	-8.13875	-0.06178
157.89801	-8.14469	-0.06462
157.99801	-8.15203	-0.06608
158.09801	-8.15594	-0.06584
158.19801	-8.16000	-0.06472
158.29801	-8.16469	-0.05665
158.39801	-8.16984	-0.05299
158.49801	-8.17516	-0.05508
158.59801	-8.18141	-0.05117
158.69801	-8.18578	-0.05617
158.79801	-8.19000	-0.05585
158.89801	-8.19484	-0.04901
158.99801	-8.20109	-0.04351
159.09801	-8.20859	-0.05234
159.19801	-8.21250	-0.04709
159.29801	-8.21656	-0.05099
159.39801	-8.22141	-0.04770
159.49801	-8.22688	-0.04807
159.59801	-8.23328	-0.04959
159.69801	-8.24016	-0.04594
159.79801	-8.24359	-0.04670
159.89801	-8.24766	-0.03834
159.99801	-8.25281	-0.04095
160.09801	-8.25859	-0.03353
160.19801	-8.26531	-0.03981
160.29801	-8.26953	-0.04086
160.38801	-8.27313	-0.03441
