# Supplementary material for: Strengthening of 3D Printed Fused Deposition Manufactured Parts Using the Fill Compositing Technique
Source: PLoS One. 2015 Apr 16;10(4):e0122915. doi: 10.1371/journal.pone.0122915 (PMC4400136; doi:10.1371/journal.pone.0122915)
Supplement: S1 File — This is the raw data and information on all the samples presented in this manuscript. (ZIP) [file pone.0122915.s001.zip › Specimen_RawData_2.csv]

Time	Extension	Load
(sec)	(mm)	(N)
0.00000	0.00000	0.08520
0.10000	-0.00016	0.08541
0.20000	-0.00109	0.08717
0.30000	-0.00516	0.09032
0.40000	-0.01312	0.08581
0.48600	-0.02312	0.07977
0.58600	-0.02906	0.08235
0.68600	-0.03422	0.07829
0.78600	-0.04000	0.07691
0.88600	-0.04688	0.07970
0.98600	-0.05188	0.08389
1.08600	-0.05594	0.07949
1.18600	-0.06047	0.07580
1.28600	-0.06563	0.07646
1.38600	-0.07234	0.08049
1.48600	-0.07797	0.07880
1.58600	-0.08188	0.08869
1.68600	-0.08609	0.08384
1.78600	-0.09094	0.08438
1.88600	-0.09609	0.08008
1.98600	-0.10234	0.07786
2.08600	-0.10844	0.08001
2.18600	-0.11266	0.08244
2.28600	-0.11734	0.07958
2.38600	-0.12250	0.08404
2.48600	-0.12875	0.07941
2.58600	-0.13500	0.07969
2.68600	-0.13875	0.08357
2.78600	-0.14312	0.07535
2.88600	-0.14781	0.08103
2.98600	-0.15297	0.08131
3.08600	-0.15953	0.07777
3.18600	-0.16531	0.08164
3.28600	-0.16891	0.07651
3.38600	-0.17328	0.07763
3.48600	-0.17844	0.08934
3.58600	-0.18406	0.07881
3.68600	-0.19031	0.00897
3.78600	-0.19469	-0.20933
3.88600	-0.19906	-0.41069
3.98600	-0.20406	-0.64424
4.08600	-0.20984	-0.92200
4.18600	-0.21750	-1.25711
4.28600	-0.22344	-1.63650
4.38600	-0.22672	-1.79538
4.48600	-0.23141	-2.01652
4.58600	-0.23656	-2.28321
4.68600	-0.24344	-2.59175
4.78600	-0.24859	-2.91420
4.88600	-0.25234	-3.09480
4.98600	-0.25656	-3.29847
5.08600	-0.26156	-3.53742
5.18600	-0.26719	-3.81097
5.28600	-0.27484	-4.16278
5.38600	-0.27984	-4.49876
5.48600	-0.28313	-4.64698
5.58600	-0.28750	-4.86938
5.68600	-0.29266	-5.12307
5.78600	-0.29891	-5.41876
5.88600	-0.30469	-5.75023
5.98600	-0.30891	-5.96409
6.08600	-0.31328	-6.18045
6.18600	-0.31781	-6.40805
6.28600	-0.32328	-6.67809
6.38600	-0.32953	-6.97948
6.48600	-0.33562	-7.34145
6.58600	-0.33953	-7.52769
6.68600	-0.34406	-7.76108
6.78600	-0.34922	-7.99628
6.88600	-0.35594	-8.32380
6.98600	-0.36203	-8.67211
7.08600	-0.36578	-8.86509
7.18600	-0.37016	-9.08011
7.28600	-0.37516	-9.33544
7.38600	-0.38063	-9.59890
7.48600	-0.38719	-9.93477
7.58600	-0.39281	-10.26490
7.68600	-0.39656	-10.43141
7.78600	-0.40109	-10.66387
7.88600	-0.40594	-10.90346
7.98600	-0.41234	-11.21645
8.08600	-0.41875	-11.58245
8.18600	-0.42266	-11.82876
8.28600	-0.42687	-11.99268
8.38600	-0.43187	-12.25286
8.48600	-0.43734	-12.52503
8.58600	-0.44391	-12.84975
8.68600	-0.44953	-13.20079
8.78600	-0.45313	-13.38664
8.88600	-0.45766	-13.60182
8.98600	-0.46297	-13.86654
9.08600	-0.46953	-14.20396
9.18600	-0.47531	-14.53309
9.28600	-0.47938	-14.74776
9.38600	-0.48391	-14.96540
9.48600	-0.48828	-15.16702
9.58600	-0.49359	-15.44749
9.68600	-0.49969	-15.73954
9.78600	-0.50578	-16.08140
9.88600	-0.50969	-16.30292
9.98600	-0.51406	-16.51682
10.08600	-0.51938	-16.76419
10.18600	-0.52594	-17.07751
10.28600	-0.53203	-17.44392
10.38600	-0.53594	-17.64042
10.48600	-0.54031	-17.87304
10.58600	-0.54516	-18.10396
10.68600	-0.55031	-18.37317
10.78600	-0.55656	-18.68486
10.88600	-0.56297	-19.02465
10.98600	-0.56672	-19.24630
11.08600	-0.57094	-19.42538
11.18600	-0.57594	-19.69959
11.28600	-0.58234	-20.00633
11.38600	-0.58906	-20.39162
11.48600	-0.59297	-20.60658
11.58600	-0.59734	-20.83276
11.68600	-0.60234	-21.07628
11.78600	-0.60813	-21.37124
11.88600	-0.61406	-21.67079
11.98600	-0.61922	-21.99480
12.08600	-0.62313	-22.18595
12.18600	-0.62781	-22.43338
12.28600	-0.63297	-22.70229
12.38600	-0.64000	-23.04434
12.48600	-0.64734	-23.47855
12.58600	-0.65063	-23.66881
12.68600	-0.65453	-23.85782
12.78600	-0.65953	-24.08770
12.88600	-0.66453	-24.35308
12.98600	-0.67047	-24.65722
13.08600	-0.67609	-24.98332
13.18600	-0.68031	-25.20070
13.28600	-0.68531	-25.51370
13.38600	-0.69109	-25.77852
13.48600	-0.69750	-26.14346
13.58600	-0.70219	-26.43256
13.68600	-0.70609	-26.63393
13.78600	-0.71031	-26.86423
13.88600	-0.71531	-27.12329
13.98600	-0.72109	-27.42568
14.08600	-0.72828	-27.80082
14.18600	-0.73359	-28.14501
14.28600	-0.73719	-28.33624
14.38600	-0.74156	-28.54932
14.48600	-0.74625	-28.80037
14.58600	-0.75172	-29.09363
14.68600	-0.75797	-29.44276
14.78600	-0.76250	-29.71253
14.88600	-0.76672	-29.92438
14.98600	-0.77141	-30.17590
15.08600	-0.77656	-30.43509
15.18600	-0.78234	-30.73420
15.28600	-0.78891	-31.10092
15.38600	-0.79313	-31.33466
15.48600	-0.79781	-31.57270
15.58600	-0.80281	-31.83633
15.68600	-0.80922	-32.15380
15.78600	-0.81609	-32.53989
15.88600	-0.81984	-32.73113
15.98600	-0.82391	-32.92823
16.08600	-0.82859	-33.17768
16.18600	-0.83375	-33.43929
16.28600	-0.83938	-33.72205
16.38600	-0.84563	-34.05475
16.48600	-0.85016	-34.28895
16.58600	-0.85484	-34.51495
16.68600	-0.86016	-34.77813
16.78600	-0.86594	-35.05321
16.88600	-0.87219	-35.40249
16.98600	-0.87641	-35.60942
17.08600	-0.88062	-35.81987
17.18600	-0.88547	-36.07257
17.28600	-0.89125	-36.35177
17.38600	-0.89719	-36.65051
17.48600	-0.90281	-36.97444
17.58600	-0.90688	-37.17183
17.68600	-0.91125	-37.39385
17.78600	-0.91609	-37.62872
17.88600	-0.92219	-37.93798
17.98600	-0.92891	-38.31165
18.08600	-0.93297	-38.51552
18.18600	-0.93688	-38.70447
18.28600	-0.94156	-38.94234
18.38600	-0.94688	-39.21275
18.48600	-0.95297	-39.49904
18.58600	-0.96047	-39.91625
18.68600	-0.96422	-40.10364
18.78600	-0.96875	-40.31920
18.88600	-0.97406	-40.59239
18.98600	-0.97984	-40.87448
19.08600	-0.98625	-41.23138
19.18600	-0.99016	-41.42945
19.28600	-0.99406	-41.62621
19.38600	-0.99875	-41.85182
19.48600	-1.00406	-42.12511
19.58600	-1.00984	-42.41139
19.68600	-1.01656	-42.77661
19.78600	-1.02000	-42.94205
19.88600	-1.02422	-43.13616
19.98600	-1.02875	-43.35662
20.08600	-1.03422	-43.60963
20.18600	-1.04203	-43.98576
20.28600	-1.04719	-44.26260
20.38600	-1.05141	-44.46005
20.48600	-1.05656	-44.69526
20.58600	-1.06250	-44.99495
20.68600	-1.07031	-45.37879
20.78600	-1.07609	-45.76409
20.88600	-1.07828	-45.82946
20.98600	-1.08266	-46.02616
21.08600	-1.08734	-46.29410
21.18600	-1.09297	-46.57087
21.28600	-1.09953	-46.93970
21.38600	-1.10359	-47.13769
21.48600	-1.10766	-47.33697
21.58600	-1.11250	-47.58104
21.68600	-1.11813	-47.87819
21.78600	-1.12406	-48.18862
21.88600	-1.13063	-48.53280
21.98600	-1.13469	-48.76129
22.08600	-1.13891	-48.95605
22.18600	-1.14391	-49.21183
22.28600	-1.14953	-49.50591
22.38600	-1.15656	-49.90116
22.48600	-1.16063	-50.11546
22.58600	-1.16484	-50.31864
22.68600	-1.16938	-50.55666
22.78600	-1.17469	-50.82527
22.88600	-1.18078	-51.14588
22.98600	-1.18734	-51.51295
23.08600	-1.19063	-51.67626
23.18600	-1.19484	-51.88223
23.28600	-1.20016	-52.14817
23.38600	-1.20641	-52.47132
23.48600	-1.21391	-52.89891
23.58600	-1.21766	-53.09012
23.68600	-1.22188	-53.29231
23.78600	-1.22656	-53.53002
23.88600	-1.23141	-53.78633
23.98600	-1.23719	-54.07919
24.08600	-1.24391	-54.46915
24.18600	-1.24781	-54.67357
24.28600	-1.25219	-54.88706
24.38600	-1.25734	-55.16079
24.48600	-1.26359	-55.47725
24.58600	-1.27000	-55.86175
24.68600	-1.27375	-56.04222
24.78600	-1.27812	-56.25045
24.88600	-1.28313	-56.51504
24.98600	-1.28844	-56.79652
25.08600	-1.29453	-57.10443
25.18600	-1.30109	-57.51224
25.28600	-1.30500	-57.68929
25.38600	-1.30938	-57.91394
25.48600	-1.31422	-58.16973
25.58600	-1.31984	-58.46910
25.68600	-1.32656	-58.85972
25.78600	-1.33031	-59.05840
25.88600	-1.33438	-59.25735
25.98600	-1.33922	-59.51399
26.08600	-1.34484	-59.80921
26.18600	-1.35188	-60.15437
26.28600	-1.35781	-60.52705
26.38600	-1.36125	-60.69943
26.48600	-1.36563	-60.90648
26.58600	-1.37047	-61.16392
26.68600	-1.37594	-61.44896
26.78600	-1.38266	-61.81806
26.88600	-1.38734	-62.08543
26.98600	-1.39141	-62.26940
27.08600	-1.39578	-62.49962
27.18600	-1.40078	-62.76657
27.28600	-1.40672	-63.06820
27.38600	-1.41375	-63.45946
27.48600	-1.41781	-63.68399
27.58600	-1.42219	-63.89401
27.68600	-1.42719	-64.14437
27.78600	-1.43328	-64.45226
27.88600	-1.43984	-64.82013
27.98600	-1.44438	-65.06365
28.08600	-1.44875	-65.26741
28.18600	-1.45359	-65.53442
28.28600	-1.45891	-65.81313
28.38600	-1.46484	-66.12049
28.48600	-1.47109	-66.47737
28.58600	-1.47469	-66.65347
28.68600	-1.47875	-66.85864
28.78600	-1.48344	-67.09702
28.88600	-1.48938	-67.39411
28.98600	-1.49719	-67.81435
29.08600	-1.50141	-68.07244
29.18600	-1.50562	-68.26609
29.28600	-1.51047	-68.51449
29.38600	-1.51625	-68.80976
29.48600	-1.52203	-69.11953
29.58600	-1.52828	-69.49759
29.68600	-1.53187	-69.67179
29.78600	-1.53609	-69.88142
29.88600	-1.54078	-70.13022
29.98600	-1.54656	-70.42306
30.08600	-1.55375	-70.84293
30.18600	-1.55797	-71.06939
30.28600	-1.56203	-71.27507
30.38600	-1.56656	-71.51691
30.48600	-1.57188	-71.78374
30.58600	-1.57813	-72.13882
30.68600	-1.58453	-72.53195
30.78600	-1.58828	-72.70784
30.88600	-1.59234	-72.90253
30.98600	-1.59734	-73.14882
31.08600	-1.60281	-73.44971
31.18600	-1.60922	-73.79059
31.28600	-1.61406	-74.07261
31.38600	-1.61828	-74.27803
31.48600	-1.62281	-74.50873
31.58600	-1.62781	-74.76784
31.68600	-1.63406	-75.10889
31.78600	-1.64141	-75.51680
31.88600	-1.64500	-75.71274
31.98600	-1.64906	-75.90005
32.08600	-1.65422	-76.16884
32.18600	-1.66047	-76.49992
32.28600	-1.66703	-76.88295
32.38600	-1.67094	-77.08657
32.48600	-1.67516	-77.27530
32.58600	-1.67953	-77.49090
32.68600	-1.68469	-77.74571
32.78600	-1.69016	-78.03974
32.88600	-1.69703	-78.40421
32.98600	-1.70203	-78.69318
33.08600	-1.70609	-78.86395
33.18600	-1.71109	-79.12780
33.28600	-1.71703	-79.43534
33.38600	-1.72391	-79.79787
33.48600	-1.72813	-80.03011
33.58600	-1.73188	-80.21338
33.68600	-1.73656	-80.44312
33.78600	-1.74187	-80.71283
33.88600	-1.74781	-81.02859
33.98600	-1.75391	-81.36858
34.08600	-1.75844	-81.62218
34.18600	-1.76250	-81.79355
34.28600	-1.76750	-82.03831
34.38600	-1.77328	-82.32138
34.48600	-1.77984	-82.68066
34.58600	-1.78422	-82.92342
34.68600	-1.78859	-83.14019
34.78600	-1.79344	-83.38247
34.88600	-1.79906	-83.67385
34.98600	-1.80547	-84.02228
35.08600	-1.81250	-84.41731
35.18600	-1.81563	-84.55969
35.28600	-1.81953	-84.73727
35.38600	-1.82422	-84.98399
35.48600	-1.82938	-85.24454
35.58600	-1.83594	-85.59217
35.68600	-1.84078	-85.86339
35.78600	-1.84484	-86.05058
35.88600	-1.84969	-86.27576
35.98600	-1.85484	-86.53398
36.08600	-1.86016	-86.80162
36.18600	-1.86719	-87.15329
36.28600	-1.87156	-87.41075
36.38600	-1.87578	-87.59633
36.48600	-1.88078	-87.83847
36.58600	-1.88703	-88.14046
36.68200	-1.89625	-88.64230
36.78200	-1.89937	-88.83521
36.88200	-1.90297	-88.97561
36.98200	-1.90797	-89.21230
37.08200	-1.91313	-89.51341
37.18200	-1.91875	-89.80033
37.28200	-1.92531	-90.18619
37.38200	-1.92875	-90.36513
37.48200	-1.93328	-90.56342
37.58200	-1.93828	-90.81000
37.68200	-1.94406	-91.11605
37.78200	-1.95109	-91.52447
37.88200	-1.95484	-91.75188
37.98200	-1.95875	-91.92833
38.08200	-1.96328	-92.14675
38.18200	-1.96844	-92.42044
38.28200	-1.97453	-92.74616
38.38200	-1.98203	-93.15273
38.48200	-1.98563	-93.36459
38.58200	-1.98969	-93.53580
38.68200	-1.99438	-93.77091
38.78200	-1.99984	-94.06789
38.88200	-2.00703	-94.43550
38.98200	-2.01188	-94.74702
39.08200	-2.01578	-94.91928
39.18200	-2.02031	-95.13927
39.28200	-2.02516	-95.38077
39.38200	-2.03047	-95.65791
39.48200	-2.03719	-96.01179
39.58200	-2.04219	-96.32002
39.68200	-2.04641	-96.51633
39.78200	-2.05156	-96.77544
39.88200	-2.05734	-97.06856
39.98200	-2.06500	-97.47052
40.08200	-2.06859	-97.70997
40.18200	-2.07219	-97.85298
40.28200	-2.07672	-98.07724
40.38200	-2.08203	-98.35518
40.48200	-2.08781	-98.66854
40.58200	-2.09516	-99.05635
40.68200	-2.09938	-99.32008
40.78200	-2.10344	-99.48011
40.88200	-2.10844	-99.73331
40.98200	-2.11375	-100.00492
41.08200	-2.12047	-100.36712
41.18200	-2.12516	-100.64821
41.28200	-2.12922	-100.84136
41.38200	-2.13375	-101.07160
41.48200	-2.13891	-101.32264
41.58200	-2.14500	-101.62972
41.68200	-2.15203	-102.03724
41.78200	-2.15547	-102.23111
41.88200	-2.15969	-102.42016
41.98200	-2.16438	-102.66787
42.08200	-2.16984	-102.94354
42.18200	-2.17734	-103.35219
42.28200	-2.18219	-103.64082
42.38200	-2.18609	-103.81526
42.48200	-2.19078	-104.03600
42.58200	-2.19547	-104.28246
42.68200	-2.20078	-104.56319
42.78200	-2.20844	-104.95785
42.88200	-2.21297	-105.26374
42.98200	-2.21688	-105.43914
43.08200	-2.22172	-105.68081
43.18200	-2.22734	-105.95314
43.28200	-2.23453	-106.33807
43.38200	-2.23844	-106.57509
43.48200	-2.24234	-106.74947
43.58200	-2.24688	-106.98720
43.68200	-2.25219	-107.25474
43.78200	-2.25828	-107.58257
43.88200	-2.26578	-107.97718
43.98200	-2.26969	-108.22912
44.08200	-2.27391	-108.40458
44.18200	-2.27844	-108.65258
44.28200	-2.28375	-108.94071
44.38200	-2.29078	-109.31142
44.48200	-2.29516	-109.59043
44.58200	-2.29922	-109.77311
44.68200	-2.30375	-110.00673
44.78200	-2.30906	-110.26865
44.88200	-2.31516	-110.57729
44.98200	-2.32203	-110.96187
45.08200	-2.32625	-111.23750
45.18200	-2.33000	-111.39052
45.28200	-2.33484	-111.65123
45.38200	-2.34078	-111.95309
45.48200	-2.34891	-112.39406
45.58200	-2.35328	-112.68488
45.68200	-2.35703	-112.85267
45.78200	-2.36156	-113.07502
45.88200	-2.36609	-113.32421
45.98200	-2.37203	-113.64356
46.08200	-2.37891	-114.05188
46.18200	-2.38344	-114.34585
46.28200	-2.38734	-114.52417
46.38200	-2.39219	-114.78205
46.48200	-2.39797	-115.06608
46.58200	-2.40469	-115.46063
46.68200	-2.40875	-115.70264
46.78200	-2.41266	-115.90198
46.88200	-2.41719	-116.14053
46.98200	-2.42219	-116.41572
47.08200	-2.42766	-116.71900
47.18200	-2.43484	-117.11053
47.28200	-2.43969	-117.41932
47.38200	-2.44359	-117.59519
47.48200	-2.44844	-117.83911
47.58200	-2.45391	-118.12678
47.68200	-2.46078	-118.50630
47.78200	-2.46547	-118.80082
47.88200	-2.46938	-118.99598
47.98200	-2.47391	-119.20601
48.08200	-2.47906	-119.47647
48.18200	-2.48469	-119.77696
48.28200	-2.49188	-120.16340
48.38200	-2.49609	-120.44546
48.48200	-2.50016	-120.63890
48.58200	-2.50500	-120.88339
48.68200	-2.51078	-121.17758
48.78200	-2.51844	-121.59926
48.88200	-2.52281	-121.88349
48.98200	-2.52656	-122.03140
49.08200	-2.53094	-122.26397
49.18200	-2.53578	-122.50921
49.28200	-2.54125	-122.81848
49.38200	-2.54797	-123.18004
49.48200	-2.55281	-123.46797
49.58200	-2.55719	-123.64523
49.68200	-2.56203	-123.90507
49.78200	-2.56766	-124.20677
49.88200	-2.57484	-124.58948
49.98200	-2.57906	-124.83758
50.08200	-2.58297	-125.01946
50.18200	-2.58750	-125.24213
50.28200	-2.59281	-125.47757
50.38200	-2.59891	-125.74904
50.48200	-2.60578	-126.11632
50.58200	-2.60953	-126.30904
50.68200	-2.61344	-126.48913
50.78200	-2.61812	-126.72977
50.88200	-2.62344	-126.99841
50.98200	-2.63031	-127.36136
51.08200	-2.63625	-127.74318
51.18200	-2.64016	-127.93165
51.28200	-2.64422	-128.14753
51.38200	-2.64906	-128.36890
51.48200	-2.65484	-128.65300
51.58200	-2.66172	-129.00871
51.68200	-2.66609	-129.31600
51.78200	-2.67000	-129.48135
51.88200	-2.67453	-129.69434
51.98200	-2.67984	-129.94847
52.08200	-2.68609	-130.25671
52.18200	-2.69203	-130.61324
52.28200	-2.69609	-130.80968
52.38200	-2.70047	-131.00544
52.48200	-2.70516	-131.22644
52.58200	-2.71047	-131.48089
52.68200	-2.71797	-131.82847
52.78200	-2.72422	-132.23371
52.88200	-2.72781	-132.37171
52.98200	-2.73266	-132.60153
53.08200	-2.73891	-132.91256
53.17800	-2.74797	-133.42097
53.27800	-2.75063	-133.61034
53.37800	-2.75375	-133.71888
53.47800	-2.75813	-133.93112
53.57800	-2.76328	-134.18750
53.67800	-2.76844	-134.46137
53.77800	-2.77516	-134.81082
53.87800	-2.78063	-135.15602
53.97800	-2.78453	-135.33023
54.07800	-2.78906	-135.55788
54.17800	-2.79406	-135.80996
54.27800	-2.80109	-136.14556
54.37800	-2.80609	-136.48397
54.47800	-2.80969	-136.63456
54.57800	-2.81391	-136.85134
54.67800	-2.81906	-137.10371
54.77800	-2.82500	-137.42314
54.87800	-2.83250	-137.81361
54.97800	-2.83719	-138.12707
55.07800	-2.84094	-138.28714
55.17800	-2.84578	-138.52507
55.27800	-2.85125	-138.80742
55.37800	-2.85750	-139.12247
55.47800	-2.86250	-139.43672
55.57800	-2.86641	-139.62075
55.67800	-2.87078	-139.83589
55.77800	-2.87578	-140.08868
55.87800	-2.88219	-140.41208
55.97800	-2.89094	-140.87699
56.07800	-2.89438	-141.13498
56.17800	-2.89750	-141.24498
56.27800	-2.90219	-141.47758
56.37800	-2.90750	-141.75597
56.47800	-2.91453	-142.11938
56.57800	-2.91984	-142.47769
56.67800	-2.92359	-142.64476
56.77800	-2.92812	-142.86377
56.87800	-2.93328	-143.13281
56.97800	-2.93859	-143.40693
57.07800	-2.94547	-143.75284
57.17800	-2.95125	-144.15541
57.27800	-2.95453	-144.29896
57.37800	-2.95906	-144.52009
57.47800	-2.96438	-144.80294
57.57800	-2.97172	-145.19021
57.67800	-2.97703	-145.54378
57.77800	-2.98047	-145.69885
57.87800	-2.98469	-145.89590
57.97800	-2.98953	-146.15531
58.07800	-2.99531	-146.47126
58.17800	-3.00188	-146.82081
58.27800	-3.00781	-147.19960
58.37800	-3.01156	-147.36646
58.47800	-3.01594	-147.58177
58.57800	-3.02078	-147.83499
58.67800	-3.02750	-148.16549
58.77800	-3.03344	-148.55756
58.87800	-3.03719	-148.75595
58.97800	-3.04156	-148.96312
59.07800	-3.04641	-149.21996
59.17800	-3.05187	-149.50937
59.27800	-3.05859	-149.85360
59.37800	-3.06375	-150.18848
59.47800	-3.06766	-150.38164
59.57800	-3.07250	-150.62095
59.67800	-3.07797	-150.90437
59.77800	-3.08516	-151.27052
59.87800	-3.09031	-151.62882
59.97800	-3.09406	-151.80656
60.07800	-3.09844	-152.02147
60.17800	-3.10313	-152.26133
60.27800	-3.10891	-152.56266
60.37800	-3.11703	-153.02584
60.47800	-3.12125	-153.34693
60.57800	-3.12484	-153.50786
60.67800	-3.12937	-153.72939
60.77800	-3.13453	-153.98356
60.87800	-3.14156	-154.34054
60.97800	-3.14703	-154.70950
61.07800	-3.15094	-154.90782
61.17800	-3.15562	-155.15408
61.27800	-3.16062	-155.42646
61.37800	-3.16609	-155.72488
61.47800	-3.17250	-156.06003
61.57800	-3.17719	-156.36912
61.67800	-3.18141	-156.56112
61.77800	-3.18641	-156.82350
61.87800	-3.19188	-157.12692
61.97800	-3.19953	-157.54794
62.07800	-3.20438	-157.89858
62.17800	-3.20781	-158.06665
62.27800	-3.21219	-158.28070
62.37800	-3.21703	-158.54430
62.47800	-3.22234	-158.84924
62.57800	-3.22891	-159.20700
62.67800	-3.23391	-159.53484
62.77800	-3.23797	-159.74039
62.87800	-3.24266	-160.00256
62.97800	-3.24813	-160.28972
63.07800	-3.25437	-160.62227
63.17800	-3.25984	-160.96441
63.27800	-3.26391	-161.17038
63.37800	-3.26813	-161.39245
63.47800	-3.27266	-161.62969
63.57800	-3.27781	-161.90508
63.67800	-3.28469	-162.25101
63.77800	-3.29078	-162.65288
63.87800	-3.29469	-162.84290
63.97800	-3.29938	-163.08083
64.07800	-3.30469	-163.35578
64.17800	-3.31062	-163.66978
64.27800	-3.31609	-163.99430
64.37800	-3.32063	-164.23331
64.47800	-3.32516	-164.45552
64.57800	-3.33031	-164.71756
64.67800	-3.33578	-165.01033
64.77800	-3.34234	-165.35731
64.87800	-3.34750	-165.66704
64.97800	-3.35125	-165.84106
65.07800	-3.35547	-166.04491
65.17800	-3.36047	-166.29758
65.27800	-3.36719	-166.62741
65.37800	-3.37422	-167.05905
65.47800	-3.37781	-167.23789
65.57800	-3.38219	-167.43228
65.67800	-3.38703	-167.67254
65.77800	-3.39219	-167.94857
65.87800	-3.39875	-168.26707
65.97800	-3.40437	-168.62550
66.07800	-3.40813	-168.79025
66.17800	-3.41266	-169.01378
66.27800	-3.41766	-169.25506
66.37800	-3.42453	-169.57942
66.47800	-3.43094	-169.99528
66.57800	-3.43437	-170.16079
66.67800	-3.43844	-170.33757
66.77800	-3.44312	-170.56723
66.87800	-3.44875	-170.84570
66.97800	-3.45687	-171.24526
67.07800	-3.46219	-171.64041
67.17800	-3.46562	-171.77302
67.27800	-3.47000	-171.98513
67.37800	-3.47500	-172.23310
67.47800	-3.48125	-172.53622
67.57800	-3.48750	-172.94113
67.67800	-3.49125	-173.11536
67.77800	-3.49531	-173.30746
67.87800	-3.50000	-173.53712
67.97800	-3.50500	-173.78698
68.07800	-3.51078	-174.08510
68.17800	-3.51719	-174.45427
68.27800	-3.52094	-174.63866
68.37800	-3.52516	-174.83614
68.47800	-3.53016	-175.07730
68.57800	-3.53656	-175.37706
68.67800	-3.54375	-175.79414
68.77800	-3.54781	-175.99426
68.87800	-3.55203	-176.18395
68.97800	-3.55688	-176.41830
69.07800	-3.56266	-176.71418
69.17800	-3.57109	-177.13198
69.27800	-3.57687	-177.57146
69.37800	-3.57953	-177.65725
69.47800	-3.58406	-177.85919
69.57800	-3.58953	-178.13781
69.67800	-3.59656	-178.48776
69.77800	-3.60094	-178.77153
69.87800	-3.60438	-178.91517
69.97800	-3.60875	-179.13771
70.07800	-3.61391	-179.39931
70.17800	-3.61984	-179.70492
70.27800	-3.62625	-180.04826
70.37800	-3.63187	-180.37474
70.47800	-3.63547	-180.56636
70.57800	-3.64000	-180.77759
70.67800	-3.64500	-181.03902
70.77800	-3.65172	-181.35923
70.87800	-3.65781	-181.76766
70.97800	-3.66156	-181.95671
71.07800	-3.66578	-182.14574
71.17800	-3.67062	-182.39124
71.27800	-3.67609	-182.67803
71.37800	-3.68297	-183.01474
71.47800	-3.68844	-183.41024
71.57800	-3.69187	-183.55797
71.67800	-3.69625	-183.76802
71.77800	-3.70156	-184.03341
71.87800	-3.70937	-184.41030
71.97800	-3.71516	-184.83275
72.07800	-3.71859	-184.98725
72.17800	-3.72297	-185.17788
72.27800	-3.72750	-185.42498
72.37800	-3.73266	-185.68330
72.47800	-3.73906	-186.00351
72.57800	-3.74531	-186.42044
72.67800	-3.74906	-186.59700
72.77800	-3.75375	-186.82668
72.87800	-3.75891	-187.10494
72.97800	-3.76562	-187.43807
73.07800	-3.77156	-187.83104
73.17800	-3.77484	-187.98932
73.27800	-3.77891	-188.18760
73.37800	-3.78391	-188.42706
73.47800	-3.78922	-188.71687
73.57800	-3.79641	-189.08419
73.67800	-3.80234	-189.50404
73.77800	-3.80594	-189.67411
73.87800	-3.81063	-189.89794
73.97800	-3.81563	-190.16051
74.07800	-3.82187	-190.47143
74.17800	-3.82797	-190.87073
74.27800	-3.83172	-191.06270
74.37800	-3.83609	-191.28071
74.47800	-3.84094	-191.53492
74.57800	-3.84625	-191.82396
74.67800	-3.85266	-192.13642
74.77800	-3.85813	-192.48326
74.87800	-3.86203	-192.68005
74.97800	-3.86672	-192.92425
75.07800	-3.87188	-193.18825
75.17800	-3.87750	-193.50038
75.27800	-3.88391	-193.84485
75.37800	-3.88813	-194.07654
75.47800	-3.89234	-194.27982
75.57800	-3.89688	-194.50498
75.67800	-3.90234	-194.78676
75.77800	-3.90938	-195.12919
75.87800	-3.91563	-195.55932
75.97800	-3.91922	-195.71052
76.07800	-3.92344	-195.91711
76.17800	-3.92859	-196.17441
76.27800	-3.93484	-196.48744
76.37800	-3.94141	-196.87749
76.47800	-3.94531	-197.08784
76.57800	-3.94953	-197.28251
76.67800	-3.95453	-197.52297
76.77800	-3.95984	-197.80365
76.87800	-3.96625	-198.12132
76.97800	-3.97266	-198.53678
77.07800	-3.97609	-198.68541
77.17800	-3.98031	-198.88628
77.27800	-3.98516	-199.12775
77.37800	-3.99141	-199.45012
77.47800	-3.99859	-199.88114
77.57800	-4.00234	-200.06822
77.67800	-4.00672	-200.26763
77.77800	-4.01203	-200.53285
77.87800	-4.01766	-200.83651
77.97800	-4.02406	-201.16606
78.07800	-4.02938	-201.52363
78.17800	-4.03281	-201.67407
78.27800	-4.03734	-201.89895
78.37800	-4.04250	-202.16314
78.47800	-4.04906	-202.48687
78.57800	-4.05484	-202.85761
78.67800	-4.05891	-203.06794
78.77800	-4.06328	-203.27507
78.87800	-4.06813	-203.52225
78.97800	-4.07344	-203.79892
79.07800	-4.07953	-204.11418
79.17800	-4.08531	-204.47265
79.27800	-4.08906	-204.65371
79.37800	-4.09344	-204.85789
79.47800	-4.09891	-205.12971
79.57800	-4.10547	-205.48126
79.67800	-4.11172	-205.85625
79.77800	-4.11547	-206.05418
79.87800	-4.11984	-206.25652
79.97800	-4.12438	-206.49655
80.07800	-4.12969	-206.77771
80.17800	-4.13578	-207.08868
80.27800	-4.14203	-207.46149
80.37800	-4.14563	-207.64436
80.47800	-4.14984	-207.84611
80.57800	-4.15531	-208.11695
80.67800	-4.16156	-208.43618
80.77800	-4.16859	-208.86654
80.87800	-4.17250	-209.06183
80.97800	-4.17656	-209.25245
81.07800	-4.18125	-209.48793
81.17800	-4.18594	-209.72939
81.27800	-4.19172	-210.01388
81.37800	-4.19875	-210.38949
81.47800	-4.20297	-210.65262
81.57800	-4.20734	-210.85329
81.67800	-4.21250	-211.10830
81.77800	-4.21906	-211.42586
81.87800	-4.22531	-211.81476
81.97800	-4.22859	-211.97088
82.07800	-4.23281	-212.16430
82.17800	-4.23766	-212.41929
82.27800	-4.24344	-212.70809
82.37800	-4.24922	-213.01903
82.47800	-4.25594	-213.36868
82.57800	-4.26000	-213.60731
82.67800	-4.26438	-213.80147
82.77800	-4.26906	-214.03530
82.87800	-4.27469	-214.31468
82.97800	-4.28141	-214.69888
83.07800	-4.28578	-214.93405
83.17800	-4.29000	-215.13230
83.27800	-4.29500	-215.37833
83.37800	-4.30063	-215.67397
83.47800	-4.30719	-215.99187
83.57800	-4.31297	-216.36221
83.67800	-4.31625	-216.51261
83.77800	-4.32063	-216.72575
83.87800	-4.32547	-216.96408
83.97800	-4.33125	-217.24866
84.07800	-4.33813	-217.64190
84.17800	-4.34219	-217.84630
84.27800	-4.34641	-218.04483
84.37800	-4.35094	-218.25746
84.47800	-4.35578	-218.49427
84.57800	-4.36125	-218.76548
84.67800	-4.36875	-219.16126
84.77800	-4.37281	-219.38828
84.87800	-4.37703	-219.58224
84.97800	-4.38234	-219.82409
85.07800	-4.38906	-220.14572
85.17800	-4.39687	-220.63383
85.27800	-4.40016	-220.80198
85.37800	-4.40438	-220.99663
85.47800	-4.40969	-221.25651
85.57800	-4.41531	-221.55894
85.67800	-4.42203	-221.89139
85.77800	-4.42719	-222.24122
85.87800	-4.43016	-222.37167
85.97800	-4.43422	-222.54890
86.07800	-4.43906	-222.78613
86.17800	-4.44469	-223.07593
86.27800	-4.45172	-223.47747
86.37800	-4.45563	-223.69103
86.47800	-4.46000	-223.88682
86.57800	-4.46500	-224.13297
86.67800	-4.47109	-224.43677
86.77800	-4.47750	-224.77362
86.87800	-4.48313	-225.13896
86.97800	-4.48672	-225.31298
87.07800	-4.49125	-225.51975
87.17800	-4.49609	-225.77663
87.27800	-4.50188	-226.06686
87.37800	-4.50922	-226.46278
87.47800	-4.51312	-226.69926
87.57800	-4.51687	-226.85634
87.67800	-4.52125	-227.07465
87.77800	-4.52641	-227.33364
87.87800	-4.53281	-227.65033
87.97800	-4.54063	-228.11827
88.07800	-4.54406	-228.29394
88.17800	-4.54828	-228.49478
88.27800	-4.55328	-228.74054
88.37800	-4.55891	-229.02450
88.47800	-4.56547	-229.39974
88.57800	-4.56937	-229.60971
88.67800	-4.57359	-229.80052
88.77800	-4.57828	-230.03256
88.87800	-4.58359	-230.30044
88.97800	-4.58969	-230.60371
89.07800	-4.59688	-231.00743
89.17800	-4.60016	-231.18764
89.27800	-4.60422	-231.37280
89.37800	-4.60922	-231.61724
89.47800	-4.61516	-231.91512
89.57800	-4.62266	-232.33871
89.67800	-4.62641	-232.54067
89.77800	-4.63047	-232.71658
89.87800	-4.63531	-232.95978
89.97800	-4.64047	-233.21809
90.07800	-4.64609	-233.49443
90.17800	-4.65328	-233.90353
90.27800	-4.65703	-234.10974
90.37800	-4.66141	-234.30732
90.47800	-4.66641	-234.54915
90.57800	-4.67266	-234.86672
90.67800	-4.68000	-235.31662
90.77800	-4.68328	-235.47375
90.87800	-4.68719	-235.65948
90.97800	-4.69188	-235.87616
91.07800	-4.69734	-236.14796
91.17800	-4.70344	-236.45152
91.27800	-4.71031	-236.85582
91.37800	-4.71391	-237.03487
91.47800	-4.71828	-237.23048
91.57800	-4.72281	-237.45003
91.67800	-4.72828	-237.70775
91.77800	-4.73578	-238.12000
91.87800	-4.73984	-238.34804
91.97800	-4.74375	-238.52885
92.07800	-4.74844	-238.75301
92.17800	-4.75375	-239.02404
92.27800	-4.76031	-239.34382
92.37800	-4.76750	-239.78785
92.47800	-4.77062	-239.93868
92.57800	-4.77500	-240.13066
92.67800	-4.78000	-240.37960
92.77800	-4.78563	-240.66344
92.87800	-4.79219	-241.04232
92.97800	-4.79625	-241.23770
93.07800	-4.80047	-241.43310
93.17800	-4.80500	-241.66949
93.27800	-4.81016	-241.91770
93.37800	-4.81625	-242.21645
93.47800	-4.82406	-242.62992
93.57800	-4.82797	-242.88031
93.67800	-4.83188	-243.04760
93.77800	-4.83688	-243.30331
93.87800	-4.84391	-243.63685
93.97800	-4.85031	-244.07402
94.07800	-4.85359	-244.21482
94.17800	-4.85766	-244.39989
94.27800	-4.86234	-244.64525
94.37800	-4.86797	-244.92843
94.47800	-4.87453	-245.29064
94.57800	-4.88203	-245.73283
94.67800	-4.88531	-245.94571
94.77800	-4.88938	-246.13339
94.87800	-4.89422	-246.38063
94.97800	-4.89984	-246.68105
95.07800	-4.90625	-247.06461
95.17800	-4.91000	-247.27717
95.27800	-4.91422	-247.47241
95.37800	-4.91906	-247.72277
95.47800	-4.92406	-247.98428
95.57800	-4.93016	-248.29257
95.67800	-4.93703	-248.70828
95.77800	-4.94094	-248.92740
95.87800	-4.94531	-249.13380
95.97800	-4.95047	-249.42045
96.07800	-4.95656	-249.74626
96.17800	-4.96266	-250.12544
96.27800	-4.96656	-250.32315
96.37800	-4.97063	-250.52094
96.47800	-4.97500	-250.72694
96.57800	-4.98000	-250.99194
96.67800	-4.98562	-251.27202
96.77800	-4.99297	-251.66652
96.87800	-4.99703	-251.91554
96.97800	-5.00156	-252.12520
97.07800	-5.00687	-252.38860
97.17800	-5.01313	-252.70841
97.27800	-5.01984	-253.10874
97.37800	-5.02359	-253.31184
97.47800	-5.02766	-253.50583
97.57800	-5.03234	-253.73176
97.67800	-5.03734	-253.99631
97.77800	-5.04328	-254.28760
97.87800	-5.05063	-254.71285
97.97800	-5.05422	-254.90862
98.07800	-5.05828	-255.07602
98.17800	-5.06281	-255.29456
98.27800	-5.06828	-255.58087
98.37800	-5.07563	-255.96550
98.47800	-5.07984	-256.22302
98.57800	-5.08391	-256.40148
98.67800	-5.08891	-256.62854
98.77800	-5.09453	-256.90344
98.87800	-5.10016	-257.19047
98.97800	-5.10656	-257.53158
99.07800	-5.11063	-257.74530
99.17800	-5.11500	-257.94342
99.27800	-5.12016	-258.19892
99.37800	-5.12625	-258.50758
99.47800	-5.13438	-258.93232
99.57800	-5.13766	-259.15819
99.67800	-5.14125	-259.28378
99.77800	-5.14547	-259.48656
99.87800	-5.15063	-259.72813
99.97800	-5.15625	-260.00771
100.07800	-5.16359	-260.37621
100.17800	-5.16750	-260.60525
100.27800	-5.17172	-260.78016
100.37800	-5.17656	-261.01190
100.47800	-5.18156	-261.24883
100.57800	-5.18844	-261.55537
100.67800	-5.19312	-261.84991
100.77800	-5.19719	-262.01651
100.87800	-5.20188	-262.22515
100.97800	-5.20688	-262.45749
101.07800	-5.21281	-262.72905
101.17800	-5.22078	-263.11365
101.27800	-5.22484	-263.35374
101.37800	-5.22891	-263.51771
101.47800	-5.23438	-263.76513
101.57800	-5.24188	-264.11998
101.67000	-5.24953	-264.62090
101.77000	-5.25141	-264.69329
101.87000	-5.25484	-264.80550
101.97000	-5.25969	-265.04511
102.07000	-5.26484	-265.29416
102.17000	-5.26984	-265.53816
102.27000	-5.27703	-265.89927
102.37000	-5.28094	-266.13426
102.47000	-5.28516	-266.31287
102.57000	-5.29000	-266.54029
102.67000	-5.29562	-266.82329
102.77000	-5.30344	-267.21400
102.87000	-5.30734	-267.45427
102.97000	-5.31109	-267.59958
103.07000	-5.31563	-267.81788
103.17000	-5.32078	-268.06390
103.27000	-5.32656	-268.35179
103.37000	-5.33453	-268.77132
103.47000	-5.33828	-269.01683
103.57000	-5.34219	-269.17720
103.67000	-5.34703	-269.40572
103.77000	-5.35250	-269.66488
103.87000	-5.35969	-270.03455
103.97000	-5.36391	-270.28254
104.07000	-5.36781	-270.45566
104.17000	-5.37266	-270.69026
104.27000	-5.37797	-270.94704
104.37000	-5.38422	-271.26420
104.47000	-5.39172	-271.67979
104.57000	-5.39469	-271.82987
104.67000	-5.39859	-271.98896
104.77000	-5.40344	-272.23200
104.87000	-5.40906	-272.50129
104.97000	-5.41641	-272.89078
105.07000	-5.42078	-273.15363
105.17000	-5.42469	-273.32103
105.27001	-5.42937	-273.53746
105.37001	-5.43453	-273.78523
105.47001	-5.44016	-274.07095
105.57001	-5.44688	-274.42375
105.67001	-5.45141	-274.69558
105.77001	-5.45516	-274.84891
105.87001	-5.46000	-275.07287
105.97001	-5.46594	-275.36032
106.07001	-5.47391	-275.78220
106.17001	-5.47750	-276.00488
106.27001	-5.48141	-276.16113
106.37001	-5.48594	-276.38105
106.47001	-5.49109	-276.62808
106.57001	-5.49687	-276.91686
106.67001	-5.50375	-277.26066
106.77001	-5.50875	-277.57719
106.87001	-5.51250	-277.73288
106.97001	-5.51688	-277.93822
107.07001	-5.52234	-278.20724
107.17001	-5.53000	-278.60510
107.27001	-5.53453	-278.88474
107.37001	-5.53844	-279.06337
107.47001	-5.54297	-279.28019
107.57001	-5.54781	-279.52334
107.67001	-5.55359	-279.81734
107.77001	-5.56047	-280.16219
107.87001	-5.56484	-280.43881
107.97001	-5.56875	-280.60782
108.07001	-5.57359	-280.83473
108.17001	-5.57922	-281.10722
108.27001	-5.58703	-281.50606
108.37001	-5.59141	-281.78132
108.47001	-5.59531	-281.94043
108.57001	-5.59969	-282.15063
108.67001	-5.60469	-282.38451
108.77001	-5.61047	-282.68293
108.87001	-5.61781	-283.05802
108.97001	-5.62172	-283.29638
109.07001	-5.62578	-283.47576
109.17001	-5.63078	-283.71829
109.27001	-5.63625	-283.98654
109.37001	-5.64344	-284.36086
109.47001	-5.64750	-284.59936
109.57001	-5.65141	-284.76930
109.67001	-5.65594	-284.97964
109.77001	-5.66078	-285.22047
109.87001	-5.66656	-285.50270
109.97001	-5.67531	-285.96097
110.07001	-5.67922	-286.22955
110.17001	-5.68297	-286.37937
110.27001	-5.68781	-286.61251
110.37001	-5.69344	-286.90028
110.47001	-5.70109	-287.30592
110.57001	-5.70516	-287.57641
110.67001	-5.70891	-287.73874
110.77001	-5.71391	-287.97528
110.87001	-5.71891	-288.24592
110.97001	-5.72453	-288.53106
111.07001	-5.73109	-288.90195
111.17001	-5.73500	-289.14058
111.27001	-5.73906	-289.32905
111.37001	-5.74375	-289.56437
111.47001	-5.74906	-289.81981
111.57001	-5.75578	-290.16960
111.67001	-5.76156	-290.52469
111.77001	-5.76563	-290.71569
111.87001	-5.77000	-290.93668
111.97001	-5.77516	-291.18872
112.07001	-5.78094	-291.48602
112.17001	-5.78766	-291.85879
112.27001	-5.79172	-292.10499
112.37001	-5.79563	-292.27746
112.47001	-5.80031	-292.50446
112.57001	-5.80531	-292.75635
112.67001	-5.81203	-293.09121
112.77001	-5.81750	-293.42544
112.87001	-5.82172	-293.61019
112.97001	-5.82641	-293.83537
113.07001	-5.83109	-294.06750
113.17001	-5.83672	-294.33823
113.27001	-5.84422	-294.71904
113.37001	-5.84844	-294.99343
113.47001	-5.85219	-295.13887
113.57001	-5.85672	-295.35049
113.67001	-5.86203	-295.59475
113.77001	-5.86938	-295.94126
113.87001	-5.87484	-296.27994
113.97001	-5.87891	-296.45324
114.07001	-5.88344	-296.66254
114.17001	-5.88844	-296.89768
114.27001	-5.89406	-297.16942
114.37001	-5.90141	-297.52865
114.47001	-5.90547	-297.78314
114.57001	-5.90922	-297.92821
114.67001	-5.91375	-298.13564
114.77001	-5.91891	-298.36929
114.87001	-5.92641	-298.70301
114.97001	-5.93094	-298.99988
115.07001	-5.93500	-299.16838
115.17001	-5.94000	-299.39377
115.27001	-5.94531	-299.65094
115.37001	-5.95141	-299.94217
115.47001	-5.95922	-300.34667
115.57001	-5.96266	-300.56828
115.67001	-5.96641	-300.71133
115.77001	-5.97109	-300.93050
115.87001	-5.97672	-301.22176
115.97001	-5.98344	-301.54124
116.07001	-5.98797	-301.82391
116.17001	-5.99188	-301.98580
116.27001	-5.99625	-302.18160
116.37001	-6.00109	-302.41203
116.47001	-6.00703	-302.67611
116.57001	-6.01422	-303.04527
116.67001	-6.01859	-303.31555
116.77001	-6.02219	-303.45970
116.87001	-6.02672	-303.64609
116.97001	-6.03172	-303.87858
117.07001	-6.03875	-304.16805
117.17001	-6.04469	-304.52788
117.27001	-6.04859	-304.68500
117.37001	-6.05266	-304.86336
117.47001	-6.05766	-305.07988
117.57001	-6.06328	-305.34351
117.67001	-6.07109	-305.69893
117.77001	-6.07703	-306.07641
117.87001	-6.08016	-306.18596
117.97001	-6.08484	-306.38078
118.07001	-6.09047	-306.63955
118.17001	-6.09906	-307.06963
118.27001	-6.10250	-307.29881
118.37001	-6.10609	-307.42398
118.47001	-6.11078	-307.63519
118.57001	-6.11594	-307.88293
118.67001	-6.12172	-308.17142
118.77001	-6.12859	-308.50768
118.87001	-6.13391	-308.84063
118.97001	-6.13688	-308.94750
119.07001	-6.14109	-309.12575
119.17001	-6.14594	-309.35746
119.27001	-6.15312	-309.67182
119.37001	-6.15875	-310.05025
119.47001	-6.16281	-310.22602
119.57001	-6.16734	-310.43640
119.67001	-6.17266	-310.69258
119.77001	-6.17813	-310.96956
119.87001	-6.18500	-311.30213
119.97001	-6.18984	-311.60781
120.07001	-6.19359	-311.75900
120.17001	-6.19828	-311.97295
120.27001	-6.20391	-312.24385
120.37001	-6.21094	-312.60672
120.47001	-6.21531	-312.86693
120.57001	-6.21906	-313.02065
120.67001	-6.22344	-313.21597
120.77001	-6.22844	-313.45877
120.87001	-6.23406	-313.73703
120.97001	-6.24188	-314.12622
121.07001	-6.24672	-314.45089
121.17001	-6.25031	-314.58345
121.27001	-6.25516	-314.80551
121.37001	-6.26078	-315.09009
121.47001	-6.26781	-315.44432
121.57001	-6.27219	-315.72124
121.67001	-6.27594	-315.88879
121.77001	-6.28063	-316.10474
121.87001	-6.28578	-316.36623
121.97001	-6.29156	-316.65361
122.07001	-6.29828	-317.00060
122.17001	-6.30266	-317.25544
122.27001	-6.30625	-317.40335
122.37001	-6.31078	-317.61286
122.47001	-6.31625	-317.87634
122.57001	-6.32359	-318.22509
122.67001	-6.32906	-318.58855
122.77001	-6.33266	-318.74162
122.87001	-6.33719	-318.93396
122.97001	-6.34234	-319.19014
123.07001	-6.34797	-319.48823
123.17001	-6.35469	-319.80979
123.27001	-6.35953	-320.10686
123.37001	-6.36328	-320.26815
123.47001	-6.36812	-320.49543
123.57001	-6.37328	-320.73271
123.67001	-6.38031	-321.05821
123.77001	-6.38625	-321.43620
123.87001	-6.38953	-321.55764
123.97001	-6.39359	-321.74894
124.07001	-6.39828	-321.97163
124.17001	-6.40359	-322.21863
124.27001	-6.41063	-322.53784
124.37001	-6.41656	-322.91943
124.47001	-6.42047	-323.08191
124.57001	-6.42531	-323.30257
124.67001	-6.43062	-323.55005
124.77001	-6.43672	-323.83347
124.87001	-6.44219	-324.17026
124.97001	-6.44609	-324.32881
125.07001	-6.45031	-324.50595
125.17001	-6.45531	-324.73549
125.27001	-6.46094	-325.02821
125.37001	-6.46844	-325.37001
125.47001	-6.47375	-325.70922
125.57001	-6.47703	-325.82226
125.67001	-6.48141	-326.01917
125.77001	-6.48672	-326.27621
125.87001	-6.49469	-326.62106
125.97001	-6.50031	-327.00104
126.07001	-6.50359	-327.14564
126.17001	-6.50797	-327.32353
126.27001	-6.51297	-327.56484
126.37001	-6.51828	-327.82906
126.47001	-6.52609	-328.20183
126.57001	-6.53078	-328.53442
126.67001	-6.53406	-328.66392
126.77001	-6.53891	-328.87974
126.87001	-6.54437	-329.15601
126.97001	-6.55156	-329.50729
127.07001	-6.55609	-329.79384
127.17001	-6.55953	-329.94261
127.27001	-6.56391	-330.14143
127.37001	-6.56875	-330.37588
127.47001	-6.57453	-330.65817
127.57001	-6.58281	-331.08911
127.67001	-6.58734	-331.40558
127.77001	-6.59094	-331.53152
127.87001	-6.59563	-331.75498
127.97001	-6.60047	-331.99957
128.07001	-6.60687	-332.29131
128.17001	-6.61266	-332.64476
128.27001	-6.61641	-332.82200
128.37001	-6.62063	-333.01193
128.47001	-6.62562	-333.25338
128.57001	-6.63109	-333.51055
128.67001	-6.63797	-333.84579
128.77001	-6.64359	-334.21084
128.87001	-6.64734	-334.38343
128.97001	-6.65203	-334.61317
129.07001	-6.65750	-334.87603
129.17001	-6.66453	-335.20377
129.27001	-6.66969	-335.54405
129.37001	-6.67344	-335.69950
129.47001	-6.67766	-335.89152
129.57001	-6.68203	-336.09432
129.67001	-6.68719	-336.34809
129.77001	-6.69328	-336.65037
129.87001	-6.70016	-337.05270
129.97001	-6.70406	-337.24880
130.07001	-6.70859	-337.43834
130.17001	-6.71359	-337.65417
130.27001	-6.72047	-337.98629
130.37001	-6.72594	-338.31233
130.47001	-6.72969	-338.46864
130.57001	-6.73391	-338.65890
130.67001	-6.73875	-338.87744
130.77001	-6.74437	-339.14047
130.87001	-6.75125	-339.47158
130.97001	-6.75766	-339.86166
131.07001	-6.76078	-339.98445
131.17001	-6.76516	-340.16335
131.27001	-6.77031	-340.41670
131.37001	-6.77719	-340.72092
131.47001	-6.78281	-341.08478
131.57001	-6.78656	-341.23221
131.67001	-6.79094	-341.41672
131.77001	-6.79609	-341.65764
131.87001	-6.80187	-341.93957
131.97001	-6.80906	-342.26596
132.07001	-6.81469	-342.65262
132.17001	-6.81781	-342.76029
132.27001	-6.82219	-342.95210
132.37001	-6.82734	-343.19279
132.47001	-6.83422	-343.49591
132.57001	-6.83969	-343.83553
132.67001	-6.84375	-344.01152
132.77001	-6.84797	-344.20112
132.87001	-6.85266	-344.41793
132.97001	-6.85812	-344.68448
133.07001	-6.86484	-344.98307
133.17001	-6.87031	-345.32902
133.27001	-6.87406	-345.46801
133.37001	-6.87875	-345.67451
133.47001	-6.88406	-345.92640
133.57001	-6.89094	-346.23498
133.67001	-6.89641	-346.58346
133.77001	-6.90031	-346.73485
133.87001	-6.90453	-346.92445
133.97001	-6.90938	-347.14821
134.07001	-6.91484	-347.38761
134.17001	-6.92156	-347.69064
134.27001	-6.92719	-348.04836
134.37001	-6.93063	-348.17186
134.47001	-6.93500	-348.34370
134.57001	-6.94031	-348.58921
134.67001	-6.94750	-348.90485
134.77001	-6.95438	-349.37203
134.87001	-6.95781	-349.48784
134.97001	-6.96219	-349.66692
135.07001	-6.96750	-349.91595
135.17001	-6.97297	-350.19943
135.27001	-6.97969	-350.52216
135.37001	-6.98437	-350.81291
135.47001	-6.98781	-350.92947
135.57001	-6.99219	-351.13099
135.67001	-6.99750	-351.39018
135.77001	-7.00422	-351.70564
135.87001	-7.01078	-352.10183
135.97001	-7.01375	-352.20996
136.07001	-7.01766	-352.37002
136.17001	-7.02250	-352.59485
136.27001	-7.02781	-352.85607
136.37001	-7.03453	-353.15260
136.47001	-7.04141	-353.57988
136.57001	-7.04500	-353.72198
136.67001	-7.04953	-353.92031
136.77001	-7.05453	-354.16150
136.87001	-7.06063	-354.42337
136.97001	-7.06688	-354.79978
137.07001	-7.07031	-354.93606
137.17001	-7.07469	-355.12084
137.27001	-7.07953	-355.34635
137.37001	-7.08500	-355.61311
137.47001	-7.09188	-355.91260
137.57001	-7.09844	-356.33147
137.67001	-7.10156	-356.44618
137.77001	-7.10594	-356.62112
137.87001	-7.11125	-356.87152
137.97001	-7.11812	-357.17839
138.07001	-7.12391	-357.53933
138.17001	-7.12734	-357.67099
138.27001	-7.13172	-357.84966
138.37001	-7.13656	-358.07946
138.47001	-7.14156	-358.31487
138.57001	-7.14875	-358.62458
138.67001	-7.15500	-359.05531
138.77001	-7.15828	-359.17261
138.87001	-7.16266	-359.35843
138.97001	-7.16797	-359.58976
139.07001	-7.17625	-359.94616
139.17001	-7.18172	-360.34662
139.27001	-7.18453	-360.45587
139.37001	-7.18859	-360.61892
139.47001	-7.19312	-360.83272
139.57001	-7.19844	-361.09006
139.67001	-7.20453	-361.37682
139.77001	-7.21109	-361.77763
139.87001	-7.21516	-361.94402
139.97001	-7.21984	-362.14983
140.07001	-7.22484	-362.38053
140.17001	-7.23094	-362.66929
140.27001	-7.23672	-363.00692
140.37001	-7.24078	-363.18099
140.47001	-7.24500	-363.37215
140.57001	-7.24969	-363.58631
140.67001	-7.25516	-363.84299
140.77001	-7.26203	-364.16295
140.87001	-7.26766	-364.52073
140.97001	-7.27109	-364.64137
141.07001	-7.27563	-364.83216
141.17001	-7.28078	-365.08471
141.27001	-7.28734	-365.38571
141.37001	-7.29437	-365.80753
141.47001	-7.29797	-365.96692
141.57001	-7.30203	-366.12308
141.67001	-7.30656	-366.33009
141.77001	-7.31203	-366.58427
141.87001	-7.31875	-366.90450
141.97001	-7.32563	-367.32572
142.07001	-7.32875	-367.45453
142.17001	-7.33312	-367.62732
142.27001	-7.33844	-367.88464
142.37001	-7.34625	-368.25699
142.47001	-7.35203	-368.64662
142.57001	-7.35500	-368.74449
142.67001	-7.35938	-368.92819
142.77001	-7.36438	-369.17794
142.87001	-7.36984	-369.46097
142.97001	-7.37594	-369.77121
143.07001	-7.38219	-370.13090
143.17001	-7.38547	-370.27970
143.27001	-7.38953	-370.44483
143.37001	-7.39422	-370.66776
143.47001	-7.40016	-370.91950
143.57001	-7.40672	-371.20256
143.67001	-7.41094	-371.27987
143.77001	-7.41531	-371.40858
143.87001	-7.42031	-371.61496
143.97001	-7.42578	-371.86503
144.07001	-7.43234	-372.15838
144.17001	-7.43813	-372.49109
144.27001	-7.44172	-372.63295
144.37001	-7.44609	-372.82091
144.47001	-7.45141	-373.07757
144.57001	-7.45828	-373.39005
144.67001	-7.46484	-373.79995
144.77001	-7.46844	-373.94667
144.87001	-7.47234	-374.10679
144.97001	-7.47688	-374.31026
145.07001	-7.48219	-374.55180
145.17001	-7.48937	-374.88985
145.27001	-7.49531	-375.28390
145.37001	-7.49875	-375.40293
145.47001	-7.50312	-375.58275
145.57001	-7.50828	-375.83455
145.67001	-7.51453	-376.13282
145.77001	-7.52062	-376.47864
145.87001	-7.52453	-376.66002
145.97001	-7.52875	-376.84280
146.07001	-7.53328	-377.04185
146.17001	-7.53828	-377.25681
146.27001	-7.54438	-377.54118
146.37001	-7.55156	-377.95347
146.47001	-7.55484	-378.08579
146.57001	-7.55891	-378.23883
146.67001	-7.56375	-378.43227
146.77001	-7.56984	-378.72207
146.87001	-7.57797	-379.17387
146.97001	-7.58141	-379.31499
147.07001	-7.58531	-379.44648
147.17001	-7.59031	-379.66356
147.27001	-7.59609	-379.92811
147.37001	-7.60297	-380.22533
147.47001	-7.60875	-380.58949
147.57001	-7.61203	-380.69257
147.67001	-7.61656	-380.86113
147.77001	-7.62141	-381.06337
147.87001	-7.62687	-381.31431
147.97001	-7.63406	-381.65921
148.07001	-7.63828	-381.87709
148.17001	-7.64219	-382.01204
148.27001	-7.64672	-382.20325
148.37001	-7.65203	-382.43318
148.47001	-7.65828	-382.70670
148.57001	-7.66594	-383.13180
148.67001	-7.66922	-383.25089
148.77001	-7.67344	-383.39645
148.87001	-7.67859	-383.60843
148.97001	-7.68391	-383.85016
149.07001	-7.69125	-384.21449
149.17001	-7.69484	-384.38642
149.27001	-7.69875	-384.50658
149.37001	-7.70359	-384.70045
149.47001	-7.70906	-384.93994
149.57001	-7.71563	-385.23850
149.67001	-7.72313	-385.66932
149.77001	-7.72594	-385.74597
149.87001	-7.72984	-385.86420
149.97001	-7.73453	-386.06337
150.07001	-7.74031	-386.30772
150.17001	-7.74734	-386.66469
150.27001	-7.75141	-386.83411
150.37001	-7.75547	-386.97422
150.47001	-7.76016	-387.14793
150.57001	-7.76547	-387.36621
150.67001	-7.77078	-387.59649
150.77001	-7.77812	-387.96130
150.87001	-7.78187	-388.11609
150.97001	-7.78641	-388.26197
151.07001	-7.79234	-388.52626
151.17001	-7.80219	-388.92975
151.27001	-7.80734	-389.34979
151.37001	-7.80906	-389.32422
151.47001	-7.81312	-389.46179
151.57001	-7.81797	-389.68411
151.67001	-7.82313	-389.92122
151.77001	-7.82922	-390.19462
151.87001	-7.83625	-390.59466
151.97001	-7.83953	-390.70597
152.07001	-7.84375	-390.86366
152.17001	-7.84906	-391.08327
152.27001	-7.85547	-391.36472
152.37001	-7.86172	-391.71502
152.47001	-7.86516	-391.84478
152.57001	-7.86906	-391.97764
152.67001	-7.87359	-392.16921
152.77001	-7.87875	-392.39362
152.87001	-7.88500	-392.67698
152.97001	-7.89344	-393.13072
153.07001	-7.89641	-393.24203
153.17001	-7.90047	-393.36386
153.27001	-7.90547	-393.59194
153.37001	-7.91187	-393.86570
153.47001	-7.91859	-394.25766
153.57001	-7.92219	-394.38573
153.67001	-7.92625	-394.53384
153.77001	-7.93094	-394.72637
153.87001	-7.93625	-394.95623
153.97001	-7.94203	-395.21399
154.07001	-7.94953	-395.59713
154.17001	-7.95297	-395.77025
154.27001	-7.95703	-395.89933
154.37001	-7.96219	-396.11587
154.47001	-7.96875	-396.40954
154.57001	-7.97562	-396.80085
154.67001	-7.97906	-396.92420
154.77001	-7.98266	-397.03441
154.87001	-7.98719	-397.21286
154.97001	-7.99281	-397.45376
155.07001	-7.99891	-397.75813
155.17001	-8.00656	-398.15390
155.27001	-8.01016	-398.32348
155.37001	-8.01422	-398.44856
155.47001	-8.01922	-398.65720
155.57001	-8.02516	-398.91046
155.67001	-8.03156	-399.27217
155.77001	-8.03531	-399.40783
155.87001	-8.03953	-399.55094
155.97001	-8.04438	-399.77610
156.07001	-8.04969	-400.00761
156.17001	-8.05594	-400.29478
156.27001	-8.06313	-400.68415
156.37001	-8.06641	-400.80300
156.47001	-8.07063	-400.94408
156.57001	-8.07547	-401.15675
156.67001	-8.08172	-401.43460
156.77001	-8.08891	-401.84867
156.87001	-8.09266	-401.98579
156.97001	-8.09672	-402.11883
157.07001	-8.10156	-402.31428
157.17001	-8.10688	-402.55255
157.27001	-8.11281	-402.81364
157.37001	-8.11938	-403.17848
157.47001	-8.12297	-403.31230
157.57001	-8.12734	-403.46318
157.67001	-8.13250	-403.68578
157.77001	-8.13906	-403.97808
157.87001	-8.14563	-404.35222
157.97001	-8.14906	-404.46305
158.07001	-8.15313	-404.59567
158.17001	-8.15781	-404.80626
158.27001	-8.16297	-405.03612
158.37001	-8.16891	-405.28977
158.47001	-8.17625	-405.68674
158.57001	-8.18000	-405.84382
158.67001	-8.18453	-405.99808
158.77001	-8.18953	-406.20902
158.87001	-8.19578	-406.49915
158.97001	-8.20266	-406.90613
159.07001	-8.20625	-407.04438
159.17001	-8.21031	-407.19888
159.27001	-8.21500	-407.40272
159.37001	-8.22031	-407.63298
159.47001	-8.22641	-407.90239
159.57001	-8.23250	-408.22831
159.67001	-8.23594	-408.35690
159.77001	-8.24047	-408.52469
159.87001	-8.24563	-408.75950
159.97001	-8.25172	-409.02835
160.07001	-8.25906	-409.42293
160.17001	-8.26281	-409.57978
160.27001	-8.26688	-409.71395
160.37001	-8.27125	-409.89289
160.47001	-8.27641	-410.11748
160.57001	-8.28250	-410.40483
160.67001	-8.28953	-410.80356
160.77001	-8.29312	-410.94014
160.87001	-8.29750	-411.09797
160.97001	-8.30266	-411.30838
161.07001	-8.30844	-411.56647
161.17001	-8.31516	-411.90791
161.27001	-8.31922	-412.08947
161.37001	-8.32328	-412.23180
161.47001	-8.32781	-412.40838
161.57001	-8.33281	-412.60889
161.67001	-8.33859	-412.87223
161.77001	-8.34641	-413.26469
161.87001	-8.35031	-413.44285
161.97001	-8.35422	-413.56635
162.07001	-8.35891	-413.74454
162.17001	-8.36484	-413.99127
162.27001	-8.37219	-414.37799
162.37001	-8.37609	-414.54124
162.47001	-8.38000	-414.65813
162.57001	-8.38484	-414.83217
162.67001	-8.38984	-415.05459
162.77001	-8.39531	-415.28514
162.87001	-8.40281	-415.64623
162.97001	-8.40688	-415.82334
163.07001	-8.41094	-415.94997
163.17001	-8.41578	-416.13945
163.27001	-8.42172	-416.38270
163.37001	-8.42906	-416.76661
163.47001	-8.43297	-416.90516
163.57001	-8.43672	-417.01713
163.67001	-8.44141	-417.18388
163.77001	-8.44672	-417.41177
163.87001	-8.45281	-417.68068
163.97001	-8.46047	-418.08641
164.07001	-8.46391	-418.20064
164.17001	-8.46781	-418.32614
164.27001	-8.47266	-418.50647
164.37001	-8.47813	-418.72159
164.47001	-8.48563	-419.11072
164.57001	-8.48969	-419.28557
164.67001	-8.49344	-419.40281
164.77001	-8.49781	-419.55280
164.87001	-8.50281	-419.74068
164.97001	-8.50875	-419.99722
165.07001	-8.51703	-420.41320
165.17001	-8.52016	-420.53488
165.27001	-8.52422	-420.63892
165.37001	-8.52922	-420.83690
165.47001	-8.53516	-421.09016
165.57001	-8.54281	-421.49541
165.67001	-8.54672	-421.64737
165.77001	-8.55063	-421.75460
165.87001	-8.55531	-421.93335
165.97001	-8.56031	-422.12135
166.07001	-8.56563	-422.35529
166.17001	-8.57234	-422.65666
166.27001	-8.57703	-422.87794
166.37001	-8.58078	-422.97676
166.47001	-8.58563	-423.15656
166.57001	-8.59172	-423.39763
166.67001	-8.59984	-423.81722
166.77001	-8.60312	-423.93544
166.87001	-8.60703	-424.02342
166.97001	-8.61172	-424.20834
167.07001	-8.61734	-424.43144
167.17001	-8.62344	-424.71027
167.27001	-8.63156	-425.09905
167.37001	-8.63484	-425.26817
167.47001	-8.63844	-425.33422
167.57001	-8.64297	-425.49366
167.67001	-8.64859	-425.73291
167.77001	-8.65672	-426.15509
167.87001	-8.66031	-426.30032
167.97001	-8.66438	-426.41366
168.07001	-8.66891	-426.59914
168.17001	-8.67422	-426.82174
168.27001	-8.68047	-427.10724
168.37001	-8.68734	-427.48106
168.47001	-8.69031	-427.56465
168.57001	-8.69437	-427.66422
168.67001	-8.69922	-427.85564
168.77001	-8.70516	-428.11868
168.87001	-8.71391	-428.59784
168.97001	-8.71750	-428.74187
169.07001	-8.72125	-428.83888
169.17001	-8.72578	-428.99123
169.27001	-8.73078	-429.19648
169.37001	-8.73656	-429.45406
169.47001	-8.74391	-429.84208
169.57001	-8.74750	-429.96702
169.67001	-8.75156	-430.10181
169.77001	-8.75641	-430.29740
169.87001	-8.76234	-430.54336
169.97001	-8.76953	-430.92644
170.07001	-8.77328	-431.07066
170.17001	-8.77719	-431.18951
170.27001	-8.78188	-431.36942
170.37001	-8.78719	-431.59163
170.47001	-8.79312	-431.85091
170.57001	-8.80062	-432.23080
170.67001	-8.80406	-432.35454
170.77001	-8.80828	-432.46734
170.87001	-8.81281	-432.64392
170.97001	-8.81828	-432.86851
171.07001	-8.82625	-433.27287
171.17001	-8.83031	-433.47654
171.27001	-8.83406	-433.57009
171.37001	-8.83859	-433.72595
171.47001	-8.84375	-433.93689
171.57001	-8.84984	-434.19251
171.67001	-8.85719	-434.54999
171.77001	-8.86094	-434.71760
171.87001	-8.86500	-434.83275
171.97001	-8.86969	-434.99294
172.07001	-8.87500	-435.20617
172.17001	-8.88172	-435.49374
172.27001	-8.88703	-435.76911
172.37001	-8.89078	-435.86949
172.47001	-8.89516	-436.00854
172.57001	-8.90016	-436.21191
172.67001	-8.90641	-436.48055
172.77001	-8.91516	-436.93167
172.87001	-8.91813	-437.02862
172.97001	-8.92188	-437.09531
173.07001	-8.92672	-437.27329
173.17001	-8.93188	-437.48805
173.27001	-8.93906	-437.78807
173.37001	-8.94359	-438.03364
173.47001	-8.94750	-438.13935
173.57001	-8.95234	-438.30207
173.67001	-8.95766	-438.51167
173.77001	-8.96344	-438.74902
173.87001	-8.97141	-439.13329
173.97001	-8.97484	-439.27395
174.07001	-8.97844	-439.35305
174.17001	-8.98297	-439.52405
174.27001	-8.98859	-439.73589
174.37001	-8.99672	-440.11852
174.47001	-9.00063	-440.31188
174.57001	-9.00453	-440.38823
174.67001	-9.00922	-440.56204
174.77001	-9.01438	-440.76616
174.87001	-9.02000	-440.99426
174.97001	-9.02828	-441.41349
175.07001	-9.03203	-441.59138
175.17001	-9.03594	-441.67399
175.27001	-9.04094	-441.87483
175.37001	-9.04656	-442.10973
175.47001	-9.05375	-442.48405
175.57001	-9.05750	-442.59799
175.67001	-9.06125	-442.70027
175.77001	-9.06578	-442.85533
175.87001	-9.07125	-443.08054
175.97001	-9.07813	-443.40652
176.07001	-9.08578	-443.87543
176.17001	-9.08859	-443.91516
176.27001	-9.09250	-444.00766
176.37001	-9.09719	-444.19807
176.47001	-9.10250	-444.39951
176.57001	-9.10922	-444.72241
176.67001	-9.11375	-444.91574
176.77001	-9.11766	-445.03886
176.87001	-9.12219	-445.20172
176.97001	-9.12734	-445.40855
177.07001	-9.13328	-445.66578
177.17001	-9.14109	-446.03655
177.27001	-9.14500	-446.20591
177.37001	-9.14891	-446.29750
177.47001	-9.15344	-446.46072
177.57001	-9.15875	-446.66451
177.67001	-9.16594	-446.99520
177.77001	-9.17063	-447.23722
177.87001	-9.17469	-447.34573
177.97001	-9.17891	-447.49013
178.07001	-9.18391	-447.66590
178.17001	-9.18938	-447.88322
178.27001	-9.19656	-448.18732
178.37001	-9.20172	-448.48245
178.47001	-9.20547	-448.54176
178.57001	-9.21016	-448.69742
178.67001	-9.21594	-448.92451
178.77001	-9.22375	-449.29931
178.87001	-9.22766	-449.45118
178.97001	-9.23156	-449.53346
179.07001	-9.23578	-449.66841
179.17001	-9.24063	-449.85235
179.27001	-9.24656	-450.10170
179.37001	-9.25328	-450.40452
179.47001	-9.25844	-450.65838
179.57001	-9.26219	-450.72374
179.67001	-9.26719	-450.88315
179.77001	-9.27312	-451.11749
179.87001	-9.28031	-451.47988
179.97001	-9.28406	-451.60961
180.07001	-9.28797	-451.70105
180.17001	-9.29250	-451.85533
180.27001	-9.29734	-452.04493
180.37001	-9.30313	-452.27075
180.47001	-9.31172	-452.64298
180.57001	-9.31578	-452.86816
180.67001	-9.31938	-452.89934
180.77001	-9.32391	-453.04224
180.87001	-9.32922	-453.25139
180.97001	-9.33719	-453.64371
181.07001	-9.34094	-453.79639
181.17001	-9.34484	-453.87375
181.27001	-9.34938	-454.01925
181.37001	-9.35438	-454.19687
181.47001	-9.35969	-454.40397
181.57001	-9.36734	-454.72524
181.67001	-9.37203	-454.96988
181.77001	-9.37594	-455.06817
181.87001	-9.38094	-455.24487
181.97001	-9.38656	-455.45498
182.07001	-9.39406	-455.80485
182.17001	-9.39766	-455.92439
182.27001	-9.40109	-455.98438
182.37001	-9.40547	-456.11235
182.47001	-9.41016	-456.28184
182.57001	-9.41547	-456.48816
182.67001	-9.42328	-456.81843
182.77001	-9.42938	-457.15165
182.87001	-9.43328	-457.22291
182.97001	-9.43781	-457.34790
183.07001	-9.44313	-457.53878
183.17001	-9.45094	-457.89397
183.27001	-9.45484	-458.05484
183.37001	-9.45859	-458.12765
183.47001	-9.46328	-458.28152
183.57001	-9.46891	-458.50050
183.67001	-9.47516	-458.77290
183.77001	-9.48281	-459.15917
183.87001	-9.48547	-459.19290
183.97001	-9.48906	-459.24687
184.07001	-9.49375	-459.41901
184.17001	-9.49906	-459.60665
184.27001	-9.50656	-459.93468
184.37001	-9.51156	-460.21721
184.47001	-9.51516	-460.26748
184.57001	-9.51969	-460.39149
184.67001	-9.52469	-460.57394
184.77001	-9.53031	-460.79171
184.87001	-9.53859	-461.17577
184.97001	-9.54266	-461.40671
185.07001	-9.54625	-461.42292
185.17001	-9.55094	-461.57035
185.27001	-9.55625	-461.76618
185.37001	-9.56438	-462.10322
185.47001	-9.56844	-462.32140
185.57001	-9.57188	-462.35159
185.67001	-9.57625	-462.48978
185.77001	-9.58125	-462.67515
185.87001	-9.58688	-462.90207
185.97001	-9.59391	-463.19515
186.07001	-9.59891	-463.42883
186.17001	-9.60266	-463.48342
186.27001	-9.60750	-463.62677
186.37001	-9.61281	-463.81894
186.47001	-9.62063	-464.13291
186.57001	-9.62531	-464.39263
186.67001	-9.62891	-464.44613
186.77001	-9.63328	-464.57618
186.87001	-9.63844	-464.75586
186.97001	-9.64438	-464.98483
187.07001	-9.65234	-465.34976
187.17001	-9.65578	-465.47121
187.27001	-9.65953	-465.52384
187.37001	-9.66438	-465.69678
187.47001	-9.67016	-465.92325
187.57001	-9.67828	-466.32209
187.67001	-9.68203	-466.45269
187.77001	-9.68563	-466.50800
187.87001	-9.69031	-466.64396
187.97001	-9.69516	-466.82411
188.07001	-9.70047	-467.03690
188.17001	-9.70813	-467.36738
188.27001	-9.71250	-467.59638
188.37001	-9.71625	-467.63599
188.47001	-9.72094	-467.78363
188.57001	-9.72625	-467.98280
188.67001	-9.73359	-468.26375
188.77001	-9.73828	-468.50464
188.87001	-9.74203	-468.57300
188.97001	-9.74672	-468.72163
189.07001	-9.75187	-468.91582
189.17001	-9.75766	-469.14837
189.27001	-9.76547	-469.48063
189.37001	-9.76938	-469.65712
189.47001	-9.77312	-469.69667
189.57001	-9.77750	-469.82414
189.67001	-9.78281	-470.00414
189.77001	-9.79031	-470.33489
189.87001	-9.79531	-470.60952
189.97001	-9.79906	-470.66927
190.07001	-9.80344	-470.78085
190.17001	-9.80844	-470.95042
190.27001	-9.81406	-471.15612
190.37001	-9.82094	-471.44392
190.47001	-9.82656	-471.73274
190.57001	-9.83016	-471.76349
190.67001	-9.83484	-471.91483
190.77001	-9.84063	-472.12079
190.87001	-9.84891	-472.52297
190.97001	-9.85297	-472.70450
191.07001	-9.85609	-472.71445
191.17001	-9.86016	-472.83164
191.27001	-9.86500	-473.00476
191.37001	-9.87016	-473.20727
191.47001	-9.87656	-473.46339
191.57001	-9.88328	-473.84208
191.67001	-9.88719	-473.90094
191.77001	-9.89234	-474.05636
191.87001	-9.89797	-474.27893
191.97001	-9.90516	-474.60771
192.07001	-9.90891	-474.74024
192.17001	-9.91266	-474.79191
192.27001	-9.91719	-474.94283
192.37001	-9.92234	-475.12999
192.47001	-9.92828	-475.39806
192.57001	-9.93703	-475.80299
192.67001	-9.94047	-475.95677
192.77001	-9.94391	-475.96684
192.87001	-9.94891	-476.14586
192.97001	-9.95453	-476.37925
193.07001	-9.96125	-476.72266
193.17001	-9.96516	-476.85918
193.27001	-9.96891	-476.93101
193.37001	-9.97344	-477.06696
193.47001	-9.97844	-477.25022
193.57001	-9.98359	-477.44617
193.67001	-9.99016	-477.71335
193.77001	-9.99594	-478.01441
193.87001	-9.99984	-478.08594
193.97001	-10.00453	-478.22845
194.07001	-10.00984	-478.41370
194.17001	-10.01766	-478.74600
194.27001	-10.02234	-478.98257
194.37001	-10.02594	-479.02966
194.47001	-10.03047	-479.15095
194.57001	-10.03531	-479.32616
194.67001	-10.04094	-479.54607
194.77001	-10.04766	-479.82326
194.87001	-10.05250	-480.05140
194.97001	-10.05641	-480.09628
195.07001	-10.06047	-480.18718
195.17001	-10.06563	-480.36280
195.27001	-10.07313	-480.65323
195.37001	-10.07922	-481.01574
195.47001	-10.08281	-481.05210
195.57001	-10.08734	-481.15012
195.67001	-10.09234	-481.33081
195.77001	-10.09828	-481.55093
195.87001	-10.10500	-481.83692
195.97001	-10.10953	-482.02348
196.07001	-10.11344	-482.07426
196.17001	-10.11813	-482.20596
196.27001	-10.12344	-482.38748
196.37001	-10.13078	-482.67311
196.47001	-10.13641	-482.99095
196.57001	-10.13969	-482.98082
196.67001	-10.14344	-483.04749
196.77001	-10.14797	-483.18928
196.87001	-10.15313	-483.36449
196.97001	-10.16047	-483.64624
197.07001	-10.16656	-483.97377
197.17001	-10.17016	-483.98405
197.27001	-10.17500	-484.11795
197.37001	-10.18031	-484.28890
197.47001	-10.18672	-484.51477
197.57001	-10.19266	-484.81929
197.67001	-10.19641	-484.85944
197.77001	-10.20078	-484.96866
197.87001	-10.20531	-485.08838
197.97001	-10.21047	-485.24791
198.07001	-10.21703	-485.48326
198.17001	-10.22313	-485.78769
198.27001	-10.22641	-485.78596
198.37001	-10.23078	-485.87510
198.47001	-10.23578	-486.02572
198.57001	-10.24297	-486.27383
198.67001	-10.25000	-486.67860
198.77001	-10.25328	-486.65112
198.87001	-10.25750	-486.72718
198.97001	-10.26266	-486.86796
199.07001	-10.26797	-487.04770
199.17001	-10.27531	-487.30814
199.27001	-10.28078	-487.61165
199.37001	-10.28438	-487.60012
199.47001	-10.28922	-487.74195
199.57001	-10.29516	-487.93730
199.67001	-10.30406	-488.37224
[truncated: 1,297 more rows]
