# Supplementary material for: Strengthening of 3D Printed Fused Deposition Manufactured Parts Using the Fill Compositing Technique
Source: PLoS One. 2015 Apr 16;10(4):e0122915. doi: 10.1371/journal.pone.0122915 (PMC4400136; doi:10.1371/journal.pone.0122915)
Supplement: S1 File — This is the raw data and information on all the samples presented in this manuscript. (ZIP) [file pone.0122915.s001.zip › Specimen_RawData_3.csv]

Time	Extension	Load
(sec)	(mm)	(N)
0.00000	-0.00031	0.05639
0.10000	-0.00078	0.04951
0.20000	-0.00266	0.05497
0.30000	-0.00750	0.05010
0.40000	-0.01656	0.04721
0.50000	-0.02594	0.04519
0.60000	-0.03047	0.04394
0.70000	-0.03531	-0.01038
0.80000	-0.04047	-0.11235
0.90000	-0.04719	-0.29828
1.00000	-0.05281	-0.59121
1.10000	-0.05688	-0.77411
1.20000	-0.06141	-0.96594
1.30000	-0.06641	-1.14192
1.40000	-0.07266	-1.38157
1.50000	-0.07875	-1.66625
1.60000	-0.08297	-1.87614
1.70000	-0.08719	-2.07649
1.80000	-0.09219	-2.31462
1.90000	-0.09766	-2.57780
2.00000	-0.10438	-2.89997
2.10000	-0.11016	-3.23939
2.20000	-0.11359	-3.40466
2.30000	-0.11812	-3.63137
2.40000	-0.12313	-3.88272
2.50000	-0.12953	-4.20257
2.60000	-0.13578	-4.55261
2.70000	-0.13984	-4.77059
2.80000	-0.14406	-4.97662
2.90000	-0.14859	-5.21314
3.00000	-0.15391	-5.48813
3.10000	-0.15984	-5.79973
3.20000	-0.16609	-6.12935
3.30000	-0.17031	-6.36660
3.40000	-0.17469	-6.59093
3.50000	-0.18016	-6.86313
3.60000	-0.18687	-7.19184
3.70000	-0.19219	-7.51672
3.80000	-0.19609	-7.72896
3.90000	-0.20047	-7.95600
4.00000	-0.20531	-8.20585
4.10000	-0.21078	-8.50790
4.20000	-0.21703	-8.82220
4.30000	-0.22312	-9.17818
4.40000	-0.22719	-9.38126
4.50000	-0.23156	-9.61054
4.60000	-0.23656	-9.88035
4.70000	-0.24328	-10.19919
4.80000	-0.24938	-10.58876
4.90000	-0.25344	-10.80648
5.00000	-0.25781	-11.02593
5.10000	-0.26266	-11.28769
5.20000	-0.26828	-11.57799
5.30000	-0.27422	-11.88233
5.40000	-0.27953	-12.21608
5.50000	-0.28359	-12.43265
5.60000	-0.28828	-12.68943
5.70000	-0.29391	-12.98692
5.80000	-0.30125	-13.36971
5.90000	-0.30703	-13.76296
6.00000	-0.31063	-13.95033
6.10000	-0.31484	-14.16998
6.20000	-0.31969	-14.43308
6.30000	-0.32500	-14.73063
6.40000	-0.33156	-15.08826
6.50000	-0.33719	-15.45812
6.60000	-0.34078	-15.66472
6.70000	-0.34547	-15.90931
6.80000	-0.35094	-16.19792
6.90000	-0.35656	-16.52155
7.00000	-0.36203	-16.84042
7.10000	-0.36656	-17.10945
7.20000	-0.37109	-17.35531
7.30000	-0.37609	-17.64582
7.40000	-0.38187	-17.96897
7.50000	-0.38906	-18.35866
7.60000	-0.39391	-18.70655
7.70000	-0.39734	-18.87495
7.80000	-0.40172	-19.10823
7.90000	-0.40672	-19.39587
8.00000	-0.41250	-19.72400
8.10000	-0.41828	-20.06860
8.20000	-0.42266	-20.33363
8.30000	-0.42719	-20.57283
8.40000	-0.43203	-20.84968
8.50000	-0.43703	-21.12432
8.60000	-0.44266	-21.41945
8.70000	-0.44891	-21.76905
8.80000	-0.45328	-22.03688
8.90000	-0.45812	-22.29580
9.00000	-0.46328	-22.58240
9.10000	-0.47000	-22.92543
9.20000	-0.47672	-23.34023
9.30000	-0.48031	-23.53631
9.40000	-0.48422	-23.75877
9.50000	-0.48875	-23.99920
9.60000	-0.49359	-24.25534
9.70000	-0.49906	-24.54552
9.80000	-0.50625	-24.92482
9.90000	-0.51094	-25.18794
10.00000	-0.51547	-25.43117
10.10000	-0.52063	-25.67342
10.20000	-0.52656	-25.95159
10.30000	-0.53266	-26.31537
10.40000	-0.53688	-26.54034
10.50000	-0.54125	-26.77424
10.60000	-0.54594	-27.02577
10.70000	-0.55125	-27.30163
10.80000	-0.55703	-27.60088
10.90000	-0.56344	-27.97152
11.00000	-0.56734	-28.19564
11.10000	-0.57172	-28.42707
11.20000	-0.57656	-28.69344
11.30000	-0.58266	-29.00172
11.40000	-0.58922	-29.37151
11.50000	-0.59313	-29.59209
11.60000	-0.59719	-29.79860
11.70000	-0.60172	-30.03949
11.80000	-0.60703	-30.31616
11.90000	-0.61328	-30.64957
12.00000	-0.62109	-31.09781
12.10000	-0.62469	-31.29353
12.20000	-0.62906	-31.51397
12.30000	-0.63422	-31.78794
12.40000	-0.64016	-32.09458
12.50000	-0.64594	-32.42834
12.60000	-0.65000	-32.65242
12.70000	-0.65438	-32.88024
12.80000	-0.65906	-33.13259
12.90000	-0.66438	-33.40424
13.00000	-0.67031	-33.71315
13.10000	-0.67688	-34.08635
13.20000	-0.68031	-34.26186
13.30000	-0.68453	-34.46279
13.40000	-0.68938	-34.71974
13.50000	-0.69563	-34.98436
13.60000	-0.70375	-35.41870
13.70000	-0.70781	-35.64785
13.80000	-0.71203	-35.86507
13.90000	-0.71750	-36.15261
14.00000	-0.72328	-36.45866
14.10000	-0.73031	-36.82426
14.20000	-0.73562	-37.19000
14.30000	-0.73828	-37.31466
14.40000	-0.74250	-37.52924
14.50000	-0.74734	-37.79913
14.60000	-0.75328	-38.11532
14.70000	-0.76016	-38.50958
14.80000	-0.76422	-38.73327
14.90000	-0.76812	-38.94228
15.00000	-0.77266	-39.18986
15.10000	-0.77797	-39.46989
15.20000	-0.78375	-39.77704
15.30000	-0.79094	-40.17028
15.40000	-0.79516	-40.43806
15.50000	-0.79938	-40.65302
15.60000	-0.80453	-40.93790
15.70000	-0.81031	-41.24683
15.80000	-0.81703	-41.64181
15.90000	-0.82094	-41.86152
16.00000	-0.82500	-42.08042
16.10000	-0.82953	-42.33632
16.20000	-0.83484	-42.61502
16.30000	-0.84109	-42.94642
16.40000	-0.84734	-43.32607
16.50000	-0.85109	-43.52431
16.60000	-0.85547	-43.75108
16.70000	-0.86078	-44.03775
16.80000	-0.86734	-44.37891
16.90000	-0.87422	-44.81523
17.00000	-0.87797	-45.01692
17.10000	-0.88187	-45.21652
17.20000	-0.88656	-45.47366
17.30000	-0.89156	-45.74065
17.40000	-0.89766	-46.06126
17.50000	-0.90422	-46.46243
17.60000	-0.90797	-46.66869
17.70000	-0.91266	-46.92237
17.80000	-0.91781	-47.20437
17.90000	-0.92391	-47.52957
18.00000	-0.93047	-47.92178
18.10000	-0.93406	-48.12258
18.20000	-0.93844	-48.35356
18.30000	-0.94312	-48.61770
18.40000	-0.94844	-48.91117
18.50000	-0.95516	-49.26414
18.60000	-0.96203	-49.70768
18.70000	-0.96547	-49.88642
18.80000	-0.96969	-50.11513
18.90000	-0.97469	-50.39858
19.00000	-0.98000	-50.69450
19.10000	-0.98625	-51.06198
19.20000	-0.99063	-51.29925
19.30000	-0.99484	-51.53392
19.40000	-0.99984	-51.80916
19.50000	-1.00547	-52.11586
19.60000	-1.01281	-52.49522
19.70000	-1.01844	-52.87663
19.80000	-1.02156	-53.04543
19.90000	-1.02578	-53.27339
20.00000	-1.03078	-53.55345
20.10000	-1.03656	-53.86973
20.20000	-1.04313	-54.24406
20.30000	-1.04781	-54.51902
20.40000	-1.05188	-54.73423
20.50000	-1.05625	-54.98521
20.60000	-1.06109	-55.24789
20.70000	-1.06719	-55.56005
20.80000	-1.07422	-55.96766
20.90000	-1.07812	-56.19952
21.00000	-1.08250	-56.43022
21.10000	-1.08781	-56.71697
21.20000	-1.09391	-57.04910
21.30000	-1.10063	-57.43106
21.40000	-1.10484	-57.67858
21.50000	-1.10906	-57.90536
21.60000	-1.11375	-58.16380
21.70000	-1.11891	-58.45270
21.80000	-1.12469	-58.76150
21.90000	-1.13109	-59.13846
22.00000	-1.13500	-59.35596
22.10000	-1.13906	-59.57005
22.20000	-1.14391	-59.82824
22.30000	-1.15031	-60.17650
22.40000	-1.15813	-60.63399
22.50000	-1.16203	-60.85652
22.60000	-1.16609	-61.06847
22.70000	-1.17078	-61.34220
22.80000	-1.17609	-61.62916
22.90000	-1.18188	-61.93867
23.00000	-1.18828	-62.33606
23.10000	-1.19219	-62.55472
23.20000	-1.19625	-62.77420
23.30000	-1.20156	-63.06130
23.40000	-1.20813	-63.44164
23.50000	-1.21438	-63.83134
23.60000	-1.21812	-64.03904
23.70000	-1.22219	-64.25336
23.80000	-1.22672	-64.51312
23.90000	-1.23172	-64.80478
24.00000	-1.23750	-65.11432
24.10000	-1.24406	-65.49752
24.20000	-1.24844	-65.74938
24.30000	-1.25313	-65.99866
24.40000	-1.25813	-66.28311
24.50000	-1.26344	-66.58334
24.60000	-1.26969	-66.93856
24.70000	-1.27438	-67.20220
24.80000	-1.27844	-67.43345
24.90000	-1.28313	-67.67867
25.00000	-1.28828	-67.97250
25.10000	-1.29438	-68.29703
25.20000	-1.30156	-68.72185
25.30000	-1.30531	-68.92926
25.40000	-1.30969	-69.14855
25.50000	-1.31469	-69.43597
25.60000	-1.32078	-69.77587
25.70000	-1.32719	-70.15122
25.80000	-1.33125	-70.36586
25.90000	-1.33547	-70.58342
26.00000	-1.34016	-70.84327
26.10000	-1.34531	-71.11643
26.20000	-1.35094	-71.42260
26.30000	-1.35797	-71.80317
26.40000	-1.36250	-72.06772
26.50000	-1.36656	-72.27158
26.60000	-1.37141	-72.55150
26.70000	-1.37703	-72.84740
26.80000	-1.38438	-73.26285
26.90000	-1.38859	-73.49838
27.00000	-1.39234	-73.67335
27.10000	-1.39703	-73.93222
27.20000	-1.40203	-74.22861
27.30000	-1.40766	-74.53984
27.40000	-1.41391	-74.87063
27.50000	-1.41906	-75.16877
27.60000	-1.42297	-75.37109
27.70000	-1.42797	-75.62209
27.80000	-1.43375	-75.94678
27.90000	-1.44047	-76.32625
28.00000	-1.44500	-76.57815
28.10000	-1.44938	-76.81194
28.20000	-1.45422	-77.07732
28.30000	-1.45953	-77.37166
28.40000	-1.46531	-77.69156
28.50000	-1.47250	-78.10742
28.60000	-1.47578	-78.28307
28.70000	-1.47953	-78.46694
28.80000	-1.48406	-78.71779
28.90000	-1.48938	-79.00973
29.00000	-1.49641	-79.38135
29.10000	-1.50125	-79.66381
29.20000	-1.50547	-79.86976
29.30000	-1.51016	-80.11725
29.40000	-1.51516	-80.38476
29.50000	-1.52031	-80.65306
29.60000	-1.52734	-81.00388
29.70000	-1.53203	-81.29878
29.80000	-1.53641	-81.50432
29.90000	-1.54172	-81.78539
30.00000	-1.54938	-82.16784
30.07400	-1.55766	-82.67948
30.17400	-1.55969	-82.80792
30.27400	-1.56203	-82.88373
30.37400	-1.56672	-83.13570
30.47400	-1.57156	-83.43760
30.57400	-1.57687	-83.74541
30.67400	-1.58375	-84.11393
30.77400	-1.58828	-84.38984
30.87400	-1.59234	-84.58564
30.97400	-1.59719	-84.84481
31.07400	-1.60266	-85.13840
31.17400	-1.60938	-85.51675
31.27400	-1.61422	-85.83211
31.37400	-1.61844	-86.03178
31.47400	-1.62297	-86.28698
31.57400	-1.62828	-86.59253
31.67400	-1.63437	-86.93555
31.77400	-1.64203	-87.37197
31.87400	-1.64531	-87.57015
31.97400	-1.64891	-87.74359
32.07400	-1.65359	-88.01182
32.17400	-1.65875	-88.31140
32.27400	-1.66531	-88.67462
32.37400	-1.67125	-89.04716
32.47400	-1.67516	-89.22242
32.57400	-1.67938	-89.44659
32.67400	-1.68422	-89.70935
32.77400	-1.68953	-89.92197
32.87400	-1.69672	-90.15556
32.97400	-1.70219	-90.54202
33.07400	-1.70594	-90.73936
33.17400	-1.71063	-90.99727
33.27400	-1.71609	-91.31178
33.37400	-1.72312	-91.69017
33.47400	-1.72813	-92.00633
33.57400	-1.73188	-92.19658
33.67400	-1.73609	-92.42497
33.77400	-1.74109	-92.70274
33.87400	-1.74656	-93.01627
33.97400	-1.75453	-93.44659
34.07400	-1.75922	-93.75921
34.17400	-1.76281	-93.91854
34.27400	-1.76750	-94.17065
34.37400	-1.77266	-94.45300
34.47400	-1.77938	-94.80967
34.57400	-1.78469	-95.17751
34.67400	-1.78875	-95.37470
34.77400	-1.79328	-95.61963
34.87400	-1.79828	-95.89887
34.97400	-1.80406	-96.21911
35.07400	-1.81141	-96.63768
35.17400	-1.81516	-96.86849
35.27400	-1.81891	-97.05333
35.37400	-1.82344	-97.30883
35.47400	-1.82859	-97.58982
35.57400	-1.83594	-97.96859
35.67400	-1.84141	-98.33994
35.77400	-1.84547	-98.53674
35.87400	-1.85000	-98.77136
35.97400	-1.85484	-99.04125
36.07400	-1.86016	-99.34845
36.17400	-1.86703	-99.72275
36.27400	-1.87219	-100.06326
36.37400	-1.87609	-100.24174
36.47400	-1.88094	-100.50011
36.57400	-1.88625	-100.79909
36.67400	-1.89375	-101.18658
36.77400	-1.89813	-101.49528
36.87400	-1.90188	-101.67273
36.97400	-1.90641	-101.92099
37.07400	-1.91141	-102.19714
37.17400	-1.91719	-102.53055
37.27400	-1.92516	-102.95202
37.37400	-1.92969	-103.28667
37.47400	-1.93328	-103.43610
37.57400	-1.93750	-103.67040
37.67400	-1.94250	-103.94374
37.77400	-1.94906	-104.31317
37.87400	-1.95500	-104.72258
37.97400	-1.95906	-104.93097
38.07400	-1.96344	-105.15735
38.17400	-1.96844	-105.42998
38.27400	-1.97422	-105.75635
38.37400	-1.98094	-106.13530
38.47400	-1.98563	-106.42648
38.57400	-1.98953	-106.60466
38.67400	-1.99438	-106.88268
38.77400	-2.00000	-107.20542
38.87400	-2.00812	-107.66711
38.97400	-2.01297	-108.00650
39.07400	-2.01625	-108.14772
39.17400	-2.02078	-108.40382
39.27400	-2.02547	-108.68315
39.37400	-2.03078	-108.99092
39.47400	-2.03719	-109.36496
39.57400	-2.04281	-109.75793
39.67400	-2.04672	-109.95460
39.77400	-2.05141	-110.21920
39.87400	-2.05719	-110.53528
39.97400	-2.06375	-110.93064
40.07400	-2.06797	-111.20395
40.17400	-2.07188	-111.40682
40.27400	-2.07641	-111.66979
40.37400	-2.08141	-111.94616
40.47400	-2.08688	-112.28931
40.57400	-2.09375	-112.66556
40.67400	-2.09938	-113.04803
40.77400	-2.10328	-113.22976
40.87400	-2.10781	-113.48087
40.97400	-2.11281	-113.77247
41.07400	-2.11938	-114.13284
41.17400	-2.12469	-114.50327
41.27400	-2.12875	-114.71344
41.37400	-2.13328	-114.94947
41.47400	-2.13844	-115.23063
41.57400	-2.14375	-115.53469
41.67400	-2.15031	-115.90870
41.77400	-2.15547	-116.25373
41.87400	-2.15953	-116.44525
41.97400	-2.16422	-116.70578
42.07400	-2.16953	-117.01016
42.17400	-2.17719	-117.40413
42.27400	-2.18266	-117.81695
42.37400	-2.18609	-117.96435
42.47400	-2.19047	-118.19427
42.57400	-2.19531	-118.47097
42.67400	-2.20078	-118.76409
42.77400	-2.20781	-119.15906
42.87400	-2.21266	-119.49956
42.97400	-2.21656	-119.67699
43.07400	-2.22125	-119.93831
43.17400	-2.22609	-120.19266
43.27400	-2.23250	-120.53512
43.37400	-2.23844	-120.94244
43.47400	-2.24234	-121.14727
43.57400	-2.24688	-121.37163
43.67400	-2.25203	-121.66294
43.77400	-2.25766	-121.98605
43.87400	-2.26469	-122.37945
43.97400	-2.26938	-122.68668
44.07400	-2.27328	-122.86369
44.17400	-2.27813	-123.13080
44.27400	-2.28344	-123.42182
44.37400	-2.29000	-123.77669
44.47400	-2.29563	-124.17051
44.57400	-2.29938	-124.35915
44.67400	-2.30359	-124.56527
44.77400	-2.30797	-124.79176
44.87400	-2.31312	-125.08649
44.97400	-2.31938	-125.41896
45.07400	-2.32531	-125.80834
45.17400	-2.32922	-125.99525
45.27400	-2.33375	-126.22193
45.37400	-2.33906	-126.49021
45.47400	-2.34516	-126.80928
45.57400	-2.35141	-127.17859
45.67400	-2.35531	-127.37279
45.77400	-2.35969	-127.58031
45.87400	-2.36438	-127.81063
45.97400	-2.36984	-128.09195
46.07400	-2.37766	-128.46199
46.15600	-2.38453	-128.96518
46.25600	-2.38719	-129.06496
46.35600	-2.39141	-129.23895
46.45600	-2.39719	-129.55724
46.55600	-2.40500	-129.97772
46.65600	-2.40953	-130.33703
46.75600	-2.41250	-130.44076
46.85600	-2.41672	-130.64964
46.95600	-2.42125	-130.89484
47.05600	-2.42656	-131.18948
47.15600	-2.43281	-131.50862
47.25600	-2.43953	-131.97100
47.35600	-2.44313	-132.13101
47.45600	-2.44734	-132.34191
47.55600	-2.45219	-132.59463
47.65600	-2.45844	-132.93977
47.75600	-2.46547	-133.37618
47.85600	-2.46891	-133.55732
47.95600	-2.47297	-133.76233
48.05600	-2.47781	-134.01751
48.15600	-2.48313	-134.30870
48.25600	-2.48969	-134.66597
48.35600	-2.49609	-135.08517
48.45600	-2.49969	-135.26383
48.55600	-2.50406	-135.47382
48.65600	-2.50906	-135.73696
48.75600	-2.51453	-136.03449
48.85600	-2.52141	-136.43683
48.95600	-2.52578	-136.67700
49.05600	-2.52984	-136.89359
49.15600	-2.53484	-137.15459
49.25600	-2.54031	-137.45631
49.35600	-2.54719	-137.81303
49.45600	-2.55344	-138.24324
49.55600	-2.55641	-138.37373
49.65600	-2.56063	-138.57618
49.75600	-2.56578	-138.85355
49.85600	-2.57250	-139.21520
49.95600	-2.57906	-139.67144
50.05600	-2.58281	-139.85538
50.15600	-2.58688	-140.05232
50.25600	-2.59172	-140.29825
50.35600	-2.59687	-140.60326
50.45600	-2.60281	-140.92398
50.55600	-2.61000	-141.36301
50.65600	-2.61359	-141.56999
50.75600	-2.61766	-141.77112
50.85600	-2.62297	-142.06555
50.95600	-2.63000	-142.44409
51.05600	-2.63625	-142.88069
51.15600	-2.63938	-143.01053
51.25600	-2.64328	-143.19949
51.35600	-2.64797	-143.44443
51.45600	-2.65344	-143.74609
51.55600	-2.65938	-144.08176
51.65600	-2.66641	-144.48392
51.75600	-2.67031	-144.74513
51.85600	-2.67469	-144.96876
51.95600	-2.67969	-145.23262
52.05600	-2.68531	-145.54779
52.15600	-2.69203	-145.96464
52.25600	-2.69609	-146.19911
52.35600	-2.70016	-146.41304
52.45600	-2.70469	-146.63254
52.55600	-2.71000	-146.93010
52.65600	-2.71641	-147.29832
52.75600	-2.72313	-147.73211
52.85600	-2.72672	-147.91882
52.95600	-2.73109	-148.13481
53.05600	-2.73625	-148.42699
53.15600	-2.74234	-148.76029
53.25600	-2.74875	-149.17682
53.35600	-2.75281	-149.39255
53.45600	-2.75719	-149.61946
53.55600	-2.76203	-149.87107
53.65600	-2.76750	-150.20867
53.75600	-2.77453	-150.59122
53.85600	-2.78031	-151.00344
53.95600	-2.78375	-151.19937
54.05600	-2.78813	-151.40566
54.15600	-2.79313	-151.67475
54.25600	-2.79969	-151.97745
54.35600	-2.80609	-152.44019
54.45600	-2.80969	-152.65244
54.55600	-2.81375	-152.83424
54.65600	-2.81844	-153.11338
54.75600	-2.82375	-153.40313
54.85600	-2.83031	-153.78839
54.95600	-2.83719	-154.23991
55.05600	-2.84109	-154.41595
55.15600	-2.84547	-154.67089
55.25600	-2.85047	-154.96551
55.35600	-2.85688	-155.32665
55.45600	-2.86281	-155.71870
55.55600	-2.86656	-155.96646
55.65600	-2.87078	-156.19396
55.75600	-2.87563	-156.47501
55.85600	-2.88125	-156.79000
55.95600	-2.88750	-157.16235
56.05600	-2.89266	-157.52132
56.15600	-2.89641	-157.71538
56.25600	-2.90094	-157.95134
56.35600	-2.90578	-158.23926
56.45600	-2.91172	-158.56422
56.55600	-2.91859	-158.97013
56.65600	-2.92297	-159.25458
56.75600	-2.92688	-159.45369
56.85600	-2.93125	-159.69205
56.95600	-2.93641	-159.96969
57.05600	-2.94250	-160.31298
57.15600	-2.94969	-160.76082
57.25600	-2.95359	-160.98987
57.35600	-2.95781	-161.19497
57.45600	-2.96266	-161.45225
57.55600	-2.96859	-161.77133
57.65600	-2.97531	-162.18163
57.75600	-2.97969	-162.43732
57.85600	-2.98375	-162.64859
57.95600	-2.98859	-162.90461
58.05600	-2.99375	-163.18916
58.15600	-2.99984	-163.51090
58.25600	-3.00625	-163.89345
58.35600	-3.01016	-164.10133
58.45600	-3.01453	-164.31746
58.55600	-3.01938	-164.57711
58.65600	-3.02547	-164.90787
58.75600	-3.03281	-165.35957
58.85600	-3.03672	-165.57905
58.95600	-3.04078	-165.76700
59.05600	-3.04531	-165.98357
59.15600	-3.05078	-166.28870
59.25600	-3.05656	-166.60808
59.35600	-3.06313	-167.00983
59.45600	-3.06703	-167.21137
59.55600	-3.07125	-167.41815
59.65600	-3.07609	-167.66323
59.75600	-3.08219	-167.98399
59.85600	-3.08906	-168.38999
59.95600	-3.09297	-168.59302
60.05600	-3.09688	-168.78074
60.15600	-3.10156	-169.02709
60.25600	-3.10719	-169.31382
60.35600	-3.11406	-169.67516
60.45600	-3.12141	-170.15879
60.55600	-3.12453	-170.30965
60.65600	-3.12875	-170.50378
60.75600	-3.13391	-170.77504
60.85600	-3.13969	-171.09448
60.95600	-3.14578	-171.46733
61.05600	-3.14969	-171.67467
61.15600	-3.15375	-171.87625
61.25600	-3.15828	-172.10060
61.35600	-3.16297	-172.34413
61.45600	-3.16859	-172.63336
61.55600	-3.17563	-173.00911
61.65600	-3.17969	-173.27167
61.75600	-3.18391	-173.46056
61.85600	-3.18906	-173.71766
61.95600	-3.19563	-174.05647
62.04800	-3.20406	-174.56138
62.14800	-3.20750	-174.76436
62.24800	-3.21094	-174.90110
62.34800	-3.21531	-175.12333
62.44800	-3.22031	-175.38825
62.54800	-3.22641	-175.70788
62.64800	-3.23438	-176.15022
62.74800	-3.23828	-176.44168
62.84800	-3.24234	-176.59257
62.94800	-3.24766	-176.50309
63.04800	-3.25375	-176.83960
63.14800	-3.26000	-177.24589
63.24800	-3.26328	-177.41650
63.34800	-3.26719	-177.61341
63.44800	-3.27172	-177.87105
63.54800	-3.27719	-178.17470
63.64800	-3.28313	-178.51602
63.74800	-3.28984	-178.89611
63.84800	-3.29438	-179.21090
63.94800	-3.29859	-179.40482
64.04800	-3.30359	-179.67163
64.14800	-3.30891	-179.97776
64.24800	-3.31594	-180.40076
64.34800	-3.32016	-180.65181
64.44800	-3.32406	-180.82824
64.54800	-3.32859	-181.05088
64.64800	-3.33391	-181.30672
64.74800	-3.33969	-181.61400
64.84800	-3.34688	-182.03099
64.94800	-3.35063	-182.27576
65.04800	-3.35469	-182.45976
65.14800	-3.35984	-182.74376
65.24800	-3.36641	-183.10314
65.34800	-3.37344	-183.57165
65.44800	-3.37703	-183.77592
65.54800	-3.38109	-183.97273
65.64800	-3.38578	-184.22641
65.74800	-3.39063	-184.49579
65.84800	-3.39609	-184.80462
65.94800	-3.40359	-185.22185
66.04800	-3.40766	-185.48065
66.14800	-3.41203	-185.69374
66.24800	-3.41703	-185.95234
66.34800	-3.42297	-186.25587
66.44800	-3.43000	-186.66613
66.54800	-3.43375	-186.89968
66.64800	-3.43766	-187.07258
66.74800	-3.44219	-187.32706
66.84800	-3.44703	-187.59714
66.94800	-3.45281	-187.91519
67.04800	-3.46062	-188.39230
67.14800	-3.46469	-188.65657
67.24800	-3.46875	-188.85364
67.34800	-3.47375	-189.11642
67.44800	-3.47938	-189.43648
67.54800	-3.48641	-189.86361
67.64800	-3.49047	-190.13153
67.74800	-3.49453	-190.32490
67.84800	-3.49922	-190.57502
67.94800	-3.50437	-190.86178
68.04800	-3.51031	-191.17251
68.14800	-3.51734	-191.60306
68.24800	-3.52094	-191.80091
68.34800	-3.52500	-191.99310
68.44800	-3.52953	-192.23800
68.54800	-3.53484	-192.52016
68.64800	-3.54141	-192.88683
68.74800	-3.54672	-193.23412
68.84800	-3.55094	-193.44714
68.94800	-3.55531	-193.67693
69.04800	-3.56016	-193.93373
69.14800	-3.56594	-194.24406
69.24800	-3.57359	-194.66653
69.34800	-3.57781	-194.97015
69.44800	-3.58203	-195.16477
69.54800	-3.58688	-195.40992
69.64800	-3.59250	-195.71298
69.74800	-3.59953	-196.10713
69.84800	-3.60391	-196.38440
69.94800	-3.60797	-196.58367
70.04800	-3.61250	-196.80990
70.14800	-3.61766	-197.07452
70.24800	-3.62344	-197.37114
70.34800	-3.63094	-197.77735
70.44800	-3.63469	-198.02496
70.54800	-3.63859	-198.20595
70.64800	-3.64328	-198.44230
70.74800	-3.64906	-198.75063
70.84800	-3.65766	-199.23806
70.94800	-3.66187	-199.54447
71.04800	-3.66547	-199.71183
71.14800	-3.67000	-199.95305
71.24800	-3.67531	-200.23996
71.34800	-3.68078	-200.54233
71.44800	-3.68734	-200.93267
71.54800	-3.69141	-201.19035
71.64800	-3.69563	-201.41068
71.74800	-3.70047	-201.67921
71.84800	-3.70641	-202.00025
71.94800	-3.71422	-202.48066
72.04800	-3.71812	-202.72784
72.14800	-3.72172	-202.90308
72.24800	-3.72609	-203.12852
72.34800	-3.73094	-203.38742
72.44800	-3.73625	-203.67178
72.54800	-3.74297	-204.04303
72.64800	-3.74750	-204.32153
72.74800	-3.75188	-204.54511
72.84800	-3.75687	-204.81622
72.94800	-3.76281	-205.12068
73.04800	-3.76953	-205.51093
73.14800	-3.77406	-205.80325
73.24800	-3.77797	-206.00754
73.34800	-3.78266	-206.24943
73.44800	-3.78750	-206.52857
73.54800	-3.79313	-206.82558
73.64800	-3.80062	-207.23119
73.74800	-3.80469	-207.52634
73.84800	-3.80859	-207.70635
73.94800	-3.81344	-207.95615
74.04800	-3.81953	-208.28918
74.14800	-3.82672	-208.69267
74.24800	-3.83094	-208.97199
74.34800	-3.83484	-209.15554
74.44800	-3.83906	-209.36574
74.54800	-3.84391	-209.61738
74.64800	-3.84938	-209.89947
74.74800	-3.85641	-210.26404
74.84800	-3.86188	-210.63294
74.94800	-3.86594	-210.81664
75.04800	-3.87063	-211.04796
75.14800	-3.87609	-211.32471
75.24800	-3.88344	-211.69172
75.34800	-3.88766	-211.97860
75.44800	-3.89141	-212.15609
75.54800	-3.89609	-212.39297
75.64800	-3.90109	-212.65742
75.74800	-3.90672	-212.96607
75.84800	-3.91375	-213.32841
75.94800	-3.91906	-213.68608
76.04800	-3.92266	-213.84312
76.14800	-3.92703	-214.07451
76.24800	-3.93203	-214.32707
76.34800	-3.93953	-214.70694
76.44800	-3.94484	-215.07420
76.54800	-3.94875	-215.27627
76.64800	-3.95344	-215.52333
76.74800	-3.95844	-215.79017
76.84800	-3.96422	-216.09421
76.94800	-3.97094	-216.47140
77.04800	-3.97469	-216.72115
77.14800	-3.97859	-216.89083
77.24800	-3.98313	-217.12691
77.34800	-3.98828	-217.38988
77.44800	-3.99563	-217.74432
77.54800	-4.00109	-218.12086
77.64800	-4.00516	-218.30611
77.74800	-4.00938	-218.51110
77.84800	-4.01406	-218.72175
77.94800	-4.01906	-218.99515
78.04800	-4.02641	-219.35143
78.14800	-4.03172	-219.70780
78.24800	-4.03578	-219.88225
78.34800	-4.04078	-220.10887
78.44800	-4.04719	-220.41959
78.54800	-4.05594	-220.92533
78.64800	-4.05906	-221.12288
78.74800	-4.06266	-221.26319
78.84800	-4.06750	-221.50941
78.94800	-4.07281	-221.79542
79.04800	-4.07828	-222.09415
79.14800	-4.08609	-222.53084
79.24800	-4.08938	-222.76172
79.34800	-4.09281	-222.91537
79.44800	-4.09719	-223.13695
79.54800	-4.10266	-223.41676
79.64800	-4.11000	-223.82767
79.74800	-4.11469	-224.14351
79.84800	-4.11859	-224.33664
79.94800	-4.12313	-224.56796
80.04800	-4.12828	-224.83850
80.14800	-4.13422	-225.16605
80.24800	-4.14109	-225.55450
80.34800	-4.14547	-225.85088
80.44800	-4.14938	-226.02519
80.54800	-4.15422	-226.27513
80.64800	-4.15953	-226.57275
80.74800	-4.16656	-226.94920
80.84800	-4.17188	-227.30963
80.94800	-4.17531	-227.46298
81.04800	-4.17953	-227.64620
81.14800	-4.18453	-227.90289
81.24800	-4.19063	-228.20243
81.34800	-4.19922	-228.69803
81.44800	-4.20266	-228.97956
81.54800	-4.20625	-229.15822
81.64800	-4.21109	-229.38921
81.74800	-4.21656	-229.67091
81.84800	-4.22328	-230.03073
81.94800	-4.22828	-230.37046
82.04800	-4.23203	-230.55643
82.14800	-4.23672	-230.78828
82.24800	-4.24172	-231.04784
82.34800	-4.24734	-231.34576
82.44800	-4.25484	-231.73025
82.54800	-4.25922	-232.00659
82.64800	-4.26266	-232.12086
82.74800	-4.26719	-232.32308
82.84800	-4.27250	-232.59112
82.94800	-4.27984	-232.94522
83.04800	-4.28531	-233.33219
83.14800	-4.28922	-233.50468
83.24800	-4.29359	-233.73464
83.34800	-4.29875	-233.98753
83.44800	-4.30406	-234.27419
83.54800	-4.31063	-234.62230
83.64800	-4.31531	-234.93016
83.74800	-4.31937	-235.12027
83.84800	-4.32406	-235.35478
83.94800	-4.32969	-235.64300
84.04800	-4.33813	-236.08953
84.14800	-4.34234	-236.38478
84.24800	-4.34578	-236.53682
84.34800	-4.35016	-236.76036
84.44800	-4.35531	-237.02240
84.54800	-4.36109	-237.33126
84.64800	-4.36828	-237.70846
84.74800	-4.37281	-238.01255
84.84800	-4.37656	-238.18526
84.94800	-4.38109	-238.41234
85.04800	-4.38625	-238.66616
85.14800	-4.39328	-239.02607
85.24800	-4.39844	-239.36248
85.34800	-4.40234	-239.55661
85.44800	-4.40656	-239.76158
85.54800	-4.41156	-240.02410
85.64800	-4.41766	-240.34040
85.74800	-4.42609	-240.78029
85.84800	-4.42984	-241.07581
85.94800	-4.43344	-241.22225
86.04800	-4.43797	-241.45751
86.14800	-4.44313	-241.70484
86.24800	-4.45000	-242.05661
86.34800	-4.45516	-242.40480
86.44800	-4.45922	-242.59098
86.54800	-4.46375	-242.81700
86.64800	-4.46859	-243.07223
86.74800	-4.47422	-243.35277
86.84800	-4.48141	-243.73357
86.94800	-4.48656	-244.10492
87.04800	-4.49000	-244.25414
87.14800	-4.49469	-244.49305
87.24800	-4.50063	-244.79254
87.34800	-4.50859	-245.23067
87.44800	-4.51234	-245.49888
87.54800	-4.51609	-245.67093
87.64800	-4.52078	-245.90991
87.74800	-4.52625	-246.20391
87.84800	-4.53266	-246.56950
87.94800	-4.54031	-247.02106
88.04800	-4.54391	-247.30211
88.14800	-4.54734	-247.44511
88.24800	-4.55187	-247.68451
88.34800	-4.55703	-247.96927
88.44800	-4.56391	-248.32946
88.54800	-4.56875	-248.66956
88.64800	-4.57266	-248.85286
88.74800	-4.57703	-249.08298
88.84800	-4.58219	-249.35818
88.94800	-4.58813	-249.69499
89.04800	-4.59516	-250.09325
89.14800	-4.59953	-250.39095
89.24800	-4.60344	-250.57665
89.34800	-4.60828	-250.83190
89.44800	-4.61359	-251.11258
89.54800	-4.61984	-251.44383
89.64800	-4.62484	-251.75485
89.74800	-4.62906	-251.98433
89.84800	-4.63359	-252.20987
89.94800	-4.63813	-252.44963
90.04800	-4.64375	-252.74056
90.14800	-4.65141	-253.12904
90.24800	-4.65656	-253.49599
90.34800	-4.66047	-253.68243
90.44800	-4.66516	-253.92225
90.54800	-4.67047	-254.17751
90.64800	-4.67703	-254.48760
90.74800	-4.68172	-254.76065
90.84800	-4.68578	-254.95264
90.94800	-4.69031	-255.18203
91.04800	-4.69547	-255.45725
91.14800	-4.70094	-255.74684
91.24800	-4.70797	-256.11889
91.34800	-4.71281	-256.44448
91.44800	-4.71672	-256.60774
91.54800	-4.72156	-256.83713
91.64800	-4.72703	-257.13867
91.74800	-4.73391	-257.48855
91.84800	-4.73891	-257.82228
91.94800	-4.74297	-258.02529
92.04800	-4.74734	-258.24136
92.14800	-4.75203	-258.48049
92.24800	-4.75734	-258.74612
92.34800	-4.76375	-259.06056
92.44800	-4.76969	-259.43840
92.54800	-4.77391	-259.63771
92.64800	-4.77844	-259.86084
92.74800	-4.78375	-260.13568
92.84800	-4.79094	-260.49408
92.94800	-4.79641	-260.85901
93.04800	-4.79969	-260.99992
93.14800	-4.80391	-261.19372
93.24800	-4.80844	-261.41518
93.34800	-4.81375	-261.68934
93.44800	-4.82094	-262.03662
93.54800	-4.82625	-262.38802
93.64800	-4.83000	-262.55500
93.74800	-4.83437	-262.75611
93.84800	-4.83922	-262.97981
93.94800	-4.84469	-263.24716
94.04800	-4.85203	-263.63912
94.14800	-4.85594	-263.84929
94.24800	-4.86031	-264.03564
94.34800	-4.86500	-264.25806
94.44800	-4.87063	-264.52082
94.54800	-4.87859	-264.87550
94.64800	-4.88453	-265.29562
94.74800	-4.88813	-265.43459
94.84800	-4.89313	-265.66026
94.94800	-4.89953	-265.98179
95.04800	-4.90719	-266.43103
95.14800	-4.91000	-266.60532
95.24800	-4.91344	-266.73624
95.34800	-4.91781	-266.94721
95.44800	-4.92266	-267.18104
95.54800	-4.92797	-267.45027
95.64800	-4.93531	-267.80778
95.74800	-4.94047	-268.16005
95.84800	-4.94406	-268.31633
95.94800	-4.94859	-268.53174
96.04800	-4.95359	-268.77239
96.14800	-4.96141	-269.13995
96.24800	-4.96641	-269.48848
96.34800	-4.97000	-269.65028
96.44800	-4.97438	-269.85133
96.54800	-4.97922	-270.09007
96.64800	-4.98469	-270.37650
96.74800	-4.99203	-270.73964
96.84800	-4.99719	-271.09268
96.94800	-5.00078	-271.24423
97.04800	-5.00531	-271.45386
97.14800	-5.01062	-271.71797
97.24800	-5.01734	-272.03432
97.34800	-5.02328	-272.43498
97.44800	-5.02719	-272.61320
97.54800	-5.03156	-272.82158
97.64800	-5.03641	-273.06578
97.74800	-5.04203	-273.34765
97.84800	-5.04969	-273.71600
97.94800	-5.05406	-274.03629
98.04800	-5.05750	-274.17865
98.14800	-5.06203	-274.40211
98.24800	-5.06703	-274.65799
98.34800	-5.07422	-274.98990
98.44800	-5.08000	-275.37966
98.54800	-5.08375	-275.55978
98.64800	-5.08812	-275.75439
98.74800	-5.09297	-275.99606
98.84800	-5.09812	-276.25731
98.94800	-5.10469	-276.57995
99.04800	-5.11047	-276.96046
99.14800	-5.11422	-277.13126
99.24800	-5.11891	-277.34470
99.34800	-5.12422	-277.61763
99.44800	-5.13141	-277.97630
99.54800	-5.13672	-278.33697
99.64800	-5.14016	-278.48440
99.74800	-5.14437	-278.68283
99.84800	-5.14938	-278.92211
99.94800	-5.15516	-279.21727
100.04800	-5.16172	-279.56080
100.14800	-5.16797	-279.94794
100.24800	-5.17156	-280.12851
100.34800	-5.17594	-280.32991
100.44800	-5.18063	-280.56246
100.54800	-5.18750	-280.88629
100.64800	-5.19344	-281.28731
100.74800	-5.19703	-281.44467
100.84800	-5.20125	-281.65445
100.94800	-5.20625	-281.90109
101.04800	-5.21172	-282.18204
101.14800	-5.21828	-282.50754
101.24800	-5.22391	-282.86371
101.34800	-5.22766	-283.03745
101.44800	-5.23219	-283.26318
101.54800	-5.23734	-283.52407
101.64800	-5.24453	-283.85997
101.74800	-5.25047	-284.26689
101.84800	-5.25406	-284.42755
101.94800	-5.25828	-284.61879
102.04800	-5.26297	-284.85757
102.14800	-5.26844	-285.13014
102.24800	-5.27531	-285.47642
102.34800	-5.28078	-285.84626
102.44800	-5.28453	-286.00630
102.54800	-5.28922	-286.22591
102.64800	-5.29484	-286.52251
102.74800	-5.30203	-286.89471
102.84800	-5.30687	-287.20757
102.94800	-5.31047	-287.37655
103.04800	-5.31484	-287.57653
103.14800	-5.31969	-287.82636
103.24800	-5.32531	-288.10924
103.34800	-5.33250	-288.48213
103.44800	-5.33828	-288.87549
103.54800	-5.34187	-289.04146
103.64800	-5.34641	-289.26870
103.74800	-5.35187	-289.55147
103.84800	-5.35953	-289.93511
103.94800	-5.36438	-290.29748
104.04800	-5.36766	-290.44050
104.14800	-5.37188	-290.65254
104.24800	-5.37656	-290.90434
104.34800	-5.38219	-291.20600
104.44800	-5.38859	-291.53264
104.54800	-5.39391	-291.89396
104.64800	-5.39781	-292.07823
104.74800	-5.40250	-292.31006
104.84800	-5.40781	-292.59771
104.94800	-5.41453	-292.94395
105.04800	-5.42125	-293.37254
105.14800	-5.42469	-293.56256
105.24800	-5.42859	-293.73938
105.34801	-5.43328	-293.98289
105.44801	-5.43859	-294.26363
105.54801	-5.44484	-294.57700
105.64801	-5.45047	-294.94718
105.74801	-5.45422	-295.14259
105.84801	-5.45891	-295.37389
105.94801	-5.46422	-295.65144
106.04801	-5.47000	-295.94517
106.14801	-5.47703	-296.34330
106.24801	-5.48094	-296.55913
106.34801	-5.48531	-296.77087
106.44801	-5.49000	-297.01102
106.54801	-5.49516	-297.27563
106.64801	-5.50125	-297.57932
106.74801	-5.50734	-297.95405
106.84801	-5.51094	-298.12196
106.94801	-5.51531	-298.32256
107.04801	-5.52031	-298.55111
107.14801	-5.52641	-298.85715
107.24801	-5.53344	-299.26664
107.34801	-5.53734	-299.44971
107.44801	-5.54156	-299.63946
107.54801	-5.54656	-299.87457
107.64801	-5.55203	-300.14545
107.74801	-5.55844	-300.45366
107.84801	-5.56438	-300.82259
107.94801	-5.56797	-300.97505
108.04801	-5.57250	-301.17297
108.14801	-5.57750	-301.42084
108.24801	-5.58422	-301.72396
108.34801	-5.59078	-302.13889
108.44801	-5.59438	-302.29560
108.54801	-5.59906	-302.50305
108.64801	-5.60422	-302.76695
108.74801	-5.60953	-303.04313
108.84801	-5.61609	-303.34884
108.94801	-5.62172	-303.71705
109.04801	-5.62531	-303.86740
109.14801	-5.62969	-304.06573
109.24801	-5.63469	-304.31077
109.34801	-5.64094	-304.60548
109.44801	-5.64734	-304.99104
109.54801	-5.65094	-305.16028
109.64801	-5.65500	-305.34843
109.74801	-5.65984	-305.57522
109.84801	-5.66516	-305.84154
109.94801	-5.67109	-306.12412
110.04801	-5.67766	-306.54529
110.14801	-5.68109	-306.67704
110.24801	-5.68531	-306.87034
110.34801	-5.69031	-307.10232
110.44801	-5.69641	-307.39751
110.54801	-5.70328	-307.76760
110.64801	-5.70734	-307.96137
110.74801	-5.71156	-308.14111
110.84801	-5.71609	-308.34267
110.94801	-5.72172	-308.60582
111.04801	-5.72891	-308.94536
111.14801	-5.73625	-309.40348
111.24801	-5.73922	-309.53082
111.34801	-5.74344	-309.69566
111.44801	-5.74891	-309.97205
111.54801	-5.75719	-310.34452
111.64801	-5.76203	-310.71156
111.74801	-5.76500	-310.80875
111.84801	-5.76938	-311.00664
111.94801	-5.77406	-311.23763
112.04801	-5.77937	-311.49542
112.14801	-5.78594	-311.83827
112.24801	-5.79281	-312.26039
112.34801	-5.79563	-312.38776
112.44801	-5.79938	-312.53862
112.54801	-5.80422	-312.75931
112.64801	-5.81047	-313.05745
112.74801	-5.81828	-313.54746
112.84801	-5.82188	-313.72851
112.94801	-5.82578	-313.90315
113.04801	-5.83063	-314.13433
113.14801	-5.83625	-314.41277
113.24801	-5.84297	-314.74766
113.34801	-5.84922	-315.14895
113.44801	-5.85234	-315.28535
113.54801	-5.85672	-315.48092
113.64801	-5.86219	-315.75122
113.74801	-5.86891	-316.07744
113.84801	-5.87484	-316.47408
113.94801	-5.87828	-316.63004
114.04801	-5.88219	-316.80822
114.14801	-5.88672	-317.02471
114.24801	-5.89219	-317.28995
114.34801	-5.89859	-317.60588
114.44801	-5.90531	-318.02693
114.54801	-5.90906	-318.20589
114.64801	-5.91359	-318.41257
114.74801	-5.91906	-318.69438
114.84801	-5.92547	-319.00162
114.94801	-5.93141	-319.37298
115.04801	-5.93500	-319.55567
115.14801	-5.93938	-319.76137
115.24801	-5.94422	-320.00446
115.34801	-5.94953	-320.26392
115.44801	-5.95672	-320.61204
115.54801	-5.96250	-321.00838
115.64801	-5.96562	-321.14258
115.74801	-5.96969	-321.33225
115.84801	-5.97469	-321.56941
115.94801	-5.98047	-321.87063
116.04801	-5.98781	-322.30148
116.14801	-5.99172	-322.51042
116.24801	-5.99578	-322.70396
116.34801	-6.00062	-322.93195
116.44801	-6.00625	-323.21015
116.54801	-6.01234	-323.50075
116.64801	-6.01859	-323.89557
116.74801	-6.02219	-324.06300
116.84801	-6.02656	-324.27210
116.94801	-6.03172	-324.52348
117.04801	-6.03766	-324.82290
117.14801	-6.04531	-325.25828
117.24801	-6.04859	-325.44738
117.34801	-6.05234	-325.60524
117.44801	-6.05687	-325.81347
117.54801	-6.06203	-326.07439
117.64801	-6.06844	-326.37802
117.74801	-6.07594	-326.82803
117.84801	-6.07938	-327.00321
117.94801	-6.08344	-327.17532
118.04801	-6.08859	-327.40799
118.14801	-6.09391	-327.68446
118.24801	-6.10109	-328.06289
118.34801	-6.10516	-328.29586
118.44801	-6.10922	-328.46513
118.54801	-6.11391	-328.69101
118.64801	-6.11938	-328.96325
118.74801	-6.12594	-329.27278
118.84801	-6.13281	-329.70598
118.94801	-6.13594	-329.83637
119.04801	-6.14016	-330.00612
119.14801	-6.14531	-330.26475
119.24801	-6.15219	-330.58825
119.34801	-6.15953	-331.08911
119.44801	-6.16266	-331.21505
119.54801	-6.16656	-331.38388
119.64801	-6.17172	-331.62442
119.74801	-6.17719	-331.92030
119.84801	-6.18344	-332.23522
119.94801	-6.18938	-332.61126
120.04801	-6.19281	-332.76501
120.14801	-6.19688	-332.93799
120.24801	-6.20187	-333.19062
120.34801	-6.20797	-333.50128
120.44801	-6.21516	-333.93461
120.54801	-6.21875	-334.10841
120.64801	-6.22281	-334.28788
120.74801	-6.22781	-334.53763
120.84801	-6.23328	-334.83014
120.94801	-6.23984	-335.14842
121.04801	-6.24656	-335.59838
121.14801	-6.24984	-335.74039
121.24801	-6.25406	-335.93157
121.34801	-6.25875	-336.17240
121.44801	-6.26422	-336.44897
121.54801	-6.27109	-336.84608
121.64801	-6.27531	-337.06459
121.74801	-6.27922	-337.25172
121.84801	-6.28391	-337.47536
121.94801	-6.28953	-337.75944
122.04801	-6.29625	-338.11289
122.14801	-6.30313	-338.54485
122.24801	-6.30656	-338.70512
122.34801	-6.31078	-338.89902
122.44801	-6.31578	-339.15094
122.54801	-6.32172	-339.45221
122.64801	-6.32828	-339.84917
122.74801	-6.33219	-340.04074
122.84801	-6.33609	-340.23404
122.94801	-6.34031	-340.43127
123.04801	-6.34516	-340.66722
123.14801	-6.35109	-340.97460
123.24801	-6.35922	-341.38435
123.34801	-6.36313	-341.65114
123.44801	-6.36719	-341.80599
123.54801	-6.37219	-342.04647
123.64801	-6.37828	-342.33347
123.74801	-6.38453	-342.71678
123.84801	-6.38828	-342.89113
123.94801	-6.39250	-343.07069
124.04801	-6.39734	-343.29498
124.14801	-6.40297	-343.57834
124.24801	-6.40906	-343.88560
124.34801	-6.41656	-344.27407
124.44801	-6.42016	-344.50492
124.54801	-6.42391	-344.64729
124.64801	-6.42859	-344.87015
124.74801	-6.43422	-345.14105
124.84801	-6.44156	-345.54482
124.94801	-6.44562	-345.76181
125.04801	-6.44984	-345.95326
125.14801	-6.45484	-346.19299
125.24801	-6.46063	-346.47048
125.34801	-6.46656	-346.78748
125.44801	-6.47328	-347.19053
125.54801	-6.47656	-347.33731
125.64801	-6.48078	-347.51114
125.74801	-6.48563	-347.73782
125.84801	-6.49156	-348.03948
125.94801	-6.49875	-348.46893
126.04801	-6.50266	-348.65063
126.14801	-6.50656	-348.81526
126.24801	-6.51094	-349.01553
126.34801	-6.51609	-349.26438
126.44801	-6.52203	-349.56738
126.54801	-6.53016	-350.01960
126.64801	-6.53344	-350.19079
126.74801	-6.53734	-350.35363
126.84801	-6.54250	-350.59193
126.94801	-6.54813	-350.87126
127.04801	-6.55500	-351.24475
127.14801	-6.55922	-351.46293
127.24801	-6.56344	-351.63918
127.34801	-6.56797	-351.85078
127.44801	-6.57344	-352.11176
127.54801	-6.58000	-352.43991
127.64801	-6.58703	-352.86885
127.74801	-6.58984	-352.98076
127.84801	-6.59375	-353.13496
127.94801	-6.59844	-353.35678
128.04801	-6.60453	-353.64518
128.14801	-6.61344	-354.14243
128.24801	-6.61703	-354.34967
128.34801	-6.62094	-354.51344
128.44801	-6.62609	-354.76220
128.54801	-6.63125	-355.03471
128.64801	-6.63656	-355.28880
128.74801	-6.64312	-355.66601
128.84801	-6.64672	-355.84092
128.94801	-6.65094	-356.02325
129.04801	-6.65594	-356.26131
129.14801	-6.66172	-356.55722
129.24801	-6.66969	-356.98947
129.34801	-6.67313	-357.20778
129.44801	-6.67672	-357.33661
129.54801	-6.68109	-357.53140
129.64801	-6.68625	-357.78546
129.74801	-6.69234	-358.08933
129.84801	-6.70063	-358.55538
129.94801	-6.70406	-358.74382
130.04801	-6.70813	-358.90421
130.14801	-6.71281	-359.13968
130.24801	-6.71828	-359.39619
130.34801	-6.72578	-359.79721
130.44801	-6.72969	-360.02913
130.54801	-6.73359	-360.17609
130.64801	-6.73828	-360.39361
130.74801	-6.74313	-360.63367
130.84801	-6.74891	-360.91146
130.94801	-6.75688	-361.34410
131.04801	-6.76031	-361.54798
131.14801	-6.76422	-361.68995
131.24801	-6.76937	-361.91311
131.34801	-6.77578	-362.23400
131.44801	-6.78344	-362.68038
131.54801	-6.78672	-362.73023
131.64801	-6.79062	-362.62631
131.74801	-6.79516	-362.79586
131.84801	-6.80031	-363.04590
131.94801	-6.80578	-363.30837
132.04801	-6.81313	-363.69729
132.14801	-6.81703	-363.91011
132.24801	-6.82125	-364.08874
132.34801	-6.82641	-364.32737
132.44801	-6.83344	-364.67224
132.54601	-6.84078	-365.17444
132.64601	-6.84344	-365.27196
132.74601	-6.84719	-365.41665
132.84601	-6.85172	-365.63089
132.94601	-6.85672	-365.88484
133.04601	-6.86234	-366.16167
133.14601	-6.87000	-366.57485
133.24601	-6.87406	-366.81643
133.34601	-6.87813	-366.98362
133.44601	-6.88281	-367.20726
133.54601	-6.88828	-367.47351
133.64601	-6.89609	-367.90046
133.74601	-6.90016	-368.13200
133.84601	-6.90375	-368.27490
133.94601	-6.90828	-368.47317
134.04601	-6.91344	-368.70411
134.14601	-6.91953	-369.00505
134.24601	-6.92641	-369.36942
134.34601	-6.93016	-369.53706
134.44601	-6.93422	-369.70100
134.54601	-6.93922	-369.91552
134.64601	-6.94484	-370.17006
134.74601	-6.95234	-370.55770
134.84601	-6.95672	-370.80523
134.94601	-6.96062	-370.95976
135.04601	-6.96516	-371.15270
135.14601	-6.97016	-371.39049
135.24601	-6.97625	-371.68610
135.34601	-6.98422	-372.10017
135.44601	-6.98797	-372.33788
135.54601	-6.99187	-372.48009
135.64601	-6.99703	-372.72212
135.74601	-7.00422	-373.06225
135.84601	-7.01141	-373.56374
135.94601	-7.01406	-373.65460
136.04601	-7.01781	-373.79935
136.14601	-7.02234	-374.02889
136.24601	-7.02766	-374.28528
136.34601	-7.03359	-374.59567
136.44601	-7.03984	-374.91810
136.54601	-7.04406	-375.14910
136.64601	-7.04797	-375.30491
136.74601	-7.05250	-375.50873
136.84601	-7.05797	-375.77090
136.94601	-7.06578	-376.17746
137.04601	-7.07031	-376.45245
137.14601	-7.07422	-376.61082
137.24601	-7.07875	-376.81976
137.34601	-7.08391	-377.06560
137.44601	-7.08969	-377.33686
137.54601	-7.09641	-377.68880
137.64601	-7.10062	-377.92823
137.74601	-7.10469	-378.09581
137.84601	-7.10984	-378.32519
137.94601	-7.11578	-378.62232
138.04601	-7.12375	-379.08545
138.14601	-7.12719	-379.25607
138.24601	-7.13109	-379.40639
138.34601	-7.13562	-379.60801
138.44601	-7.14078	-379.85805
138.54601	-7.14641	-380.14305
138.64601	-7.15359	-380.53745
138.74601	-7.15719	-380.72437
138.84601	-7.16141	-380.89031
138.94601	-7.16641	-381.11007
139.04601	-7.17250	-381.41683
139.14601	-7.17969	-381.83740
139.24601	-7.18344	-382.03481
139.34601	-7.18734	-382.18853
139.44601	-7.19172	-382.36922
139.54601	-7.19687	-382.60543
139.64601	-7.20266	-382.88969
139.74601	-7.21016	-383.27286
139.84601	-7.21391	-383.48243
139.94601	-7.21781	-383.61016
140.04601	-7.22250	-383.82387
140.14601	-7.22797	-384.07534
140.24601	-7.23562	-384.46337
140.34601	-7.24016	-384.73201
140.44601	-7.24422	-384.87589
140.54601	-7.24906	-385.08001
140.64601	-7.25453	-385.32531
140.74601	-7.26016	-385.61305
140.84601	-7.26703	-385.96106
140.94601	-7.27109	-386.16374
141.04601	-7.27516	-386.31541
141.14601	-7.27984	-386.51738
141.24601	-7.28516	-386.75809
141.34601	-7.29234	-387.08949
141.44601	-7.29734	-387.38564
141.54601	-7.30109	-387.50914
141.64601	-7.30531	-387.67791
141.74601	-7.31016	-387.89859
141.84601	-7.31594	-388.16085
141.94601	-7.32422	-388.57055
142.04601	-7.32797	-388.79603
142.14601	-7.33172	-388.91965
142.24601	-7.33656	-389.10824
142.34601	-7.34203	-389.35554
142.44601	-7.34938	-389.68337
142.54601	-7.35391	-389.95501
142.64601	-7.35766	-390.08561
142.74601	-7.36219	-390.25977
142.84601	-7.36734	-390.49289
142.94601	-7.37328	-390.75768
143.04601	-7.38203	-391.19291
143.14601	-7.38547	-391.39363
143.24601	-7.38875	-391.47663
143.34601	-7.39312	-391.65020
143.44601	-7.39828	-391.86186
143.54601	-7.40500	-392.15508
143.64601	-7.41000	-392.44306
143.74601	-7.41391	-392.59002
143.84601	-7.41844	-392.76052
143.94601	-7.42359	-392.96719
144.04601	-7.42875	-393.20132
144.14601	-7.43719	-393.56828
144.24601	-7.44203	-393.88493
144.34601	-7.44594	-394.00399
144.44601	-7.45109	-394.22390
144.54601	-7.45797	-394.53065
144.64201	-7.46594	-395.03190
144.74201	-7.46828	-395.10453
144.84201	-7.47156	-395.17298
144.94201	-7.47578	-395.34023
145.04201	-7.48078	-395.55636
145.14201	-7.48625	-395.80941
145.24201	-7.49406	-396.18537
145.34201	-7.49828	-396.44673
145.44201	-7.50219	-396.58117
145.54201	-7.50719	-396.79635
145.64201	-7.51312	-397.06752
145.74201	-7.52016	-397.43325
145.84201	-7.52391	-397.60777
145.94201	-7.52750	-397.73136
146.04201	-7.53172	-397.89042
146.14201	-7.53703	-398.13027
146.24201	-7.54359	-398.43878
146.34201	-7.55266	-398.91785
146.44201	-7.55562	-399.08978
146.54201	-7.55891	-399.15591
146.64201	-7.56344	-399.34400
146.74201	-7.56875	-399.57651
146.84201	-7.57641	-399.95912
146.94201	-7.58094	-400.21870
147.04201	-7.58484	-400.34723
147.14201	-7.58922	-400.52220
147.24201	-7.59437	-400.74703
147.34201	-7.60016	-401.02786
147.44201	-7.60688	-401.34650
147.54201	-7.61187	-401.64542
147.64201	-7.61562	-401.75840
147.74201	-7.62031	-401.95134
147.84201	-7.62609	-402.22153
147.94201	-7.63391	-402.61823
148.04201	-7.63813	-402.84279
148.14201	-7.64156	-402.93002
148.24201	-7.64578	-403.10225
148.34201	-7.65078	-403.32183
148.44201	-7.65641	-403.58406
148.54201	-7.66359	-403.93695
148.64201	-7.66922	-404.27795
148.74201	-7.67266	-404.38667
148.84201	-7.67734	-404.56221
148.94201	-7.68266	-404.80015
149.04201	-7.68969	-405.12553
149.14201	-7.69422	-405.38645
149.24201	-7.69813	-405.51654
149.34201	-7.70250	-405.70524
149.44201	-7.70750	-405.92664
149.54201	-7.71344	-406.19770
149.64201	-7.72172	-406.60113
149.74201	-7.72547	-406.83585
149.84201	-7.72906	-406.92499
149.94201	-7.73375	-407.11036
150.04201	-7.73922	-407.36061
150.14201	-7.74687	-407.74575
150.24201	-7.75125	-407.98631
150.34201	-7.75516	-408.11872
150.44201	-7.75969	-408.30502
150.54201	-7.76484	-408.52094
150.64201	-7.77016	-408.76043
150.74201	-7.77797	-409.14673
150.84201	-7.78219	-409.40204
150.94201	-7.78609	-409.52572
151.04201	-7.79094	-409.72963
151.14201	-7.79672	-409.98346
151.24201	-7.80422	-410.37387
151.34201	-7.80797	-410.57101
151.44201	-7.81172	-410.67657
151.54201	-7.81609	-410.85520
151.64201	-7.82094	-411.06918
151.74201	-7.82656	-411.33305
151.84201	-7.83469	-411.72883
151.94201	-7.83938	-412.01928
152.04201	-7.84313	-412.14272
152.14201	-7.84781	-412.32985
152.24201	-7.85344	-412.58436
152.34201	-7.86109	-413.01346
152.44201	-7.86500	-413.22315
152.54201	-7.86875	-413.34233
152.64201	-7.87297	-413.51107
152.74201	-7.87781	-413.72252
152.84201	-7.88344	-413.98197
152.94201	-7.89078	-414.35027
153.04201	-7.89531	-414.60294
153.14201	-7.89906	-414.72861
153.24201	-7.90375	-414.92665
153.34201	-7.90906	-415.15210
153.44201	-7.91609	-415.48705
153.54201	-7.92203	-415.85511
153.64201	-7.92562	-415.96171
153.74201	-7.92953	-416.10342
153.84201	-7.93453	-416.32134
153.94201	-7.94062	-416.59892
154.04201	-7.94797	-416.98766
154.14201	-7.95219	-417.21112
154.24201	-7.95609	-417.33241
154.34201	-7.96078	-417.52872
154.44201	-7.96594	-417.76440
154.54201	-7.97234	-418.03548
154.64201	-7.97781	-418.35812
154.74201	-7.98172	-418.50552
154.84201	-7.98609	-418.67343
154.94201	-7.99109	-418.88705
155.04201	-7.99672	-419.15110
155.14201	-8.00422	-419.50706
155.24201	-8.00891	-419.77352
155.34201	-8.01250	-419.86600
155.44201	-8.01688	-420.01715
155.54201	-8.02203	-420.22964
155.64201	-8.02984	-420.58051
155.74201	-8.03484	-420.90416
155.84201	-8.03859	-421.00537
155.94201	-8.04297	-421.16675
156.04201	-8.04813	-421.37802
156.14201	-8.05344	-421.61846
156.24201	-8.06094	-421.94566
156.34201	-8.06609	-422.26139
156.44201	-8.06969	-422.34823
156.54201	-8.07437	-422.51775
156.64201	-8.07953	-422.73194
156.74201	-8.08688	-423.06697
156.84201	-8.09141	-423.31058
156.94201	-8.09531	-423.43125
157.04201	-8.09953	-423.57832
157.14201	-8.10453	-423.79269
157.24201	-8.11063	-424.05954
157.34201	-8.11891	-424.46133
157.44201	-8.12297	-424.70202
157.54201	-8.12641	-424.77041
157.64201	-8.13078	-424.92527
157.74201	-8.13609	-425.14291
157.84201	-8.14297	-425.43805
157.94201	-8.14813	-425.73017
158.04201	-8.15187	-425.84512
158.14201	-8.15625	-426.00292
158.24201	-8.16156	-426.21884
158.34201	-8.16734	-426.47961
158.44201	-8.17531	-426.82964
158.54201	-8.17937	-427.08182
158.64201	-8.18266	-427.13335
158.74201	-8.18703	-427.29715
158.84201	-8.19234	-427.50442
158.94201	-8.19984	-427.83675
159.04201	-8.20547	-428.17608
159.14201	-8.20922	-428.28697
159.24201	-8.21359	-428.43047
159.34201	-8.21828	-428.61077
159.44201	-8.22328	-428.81000
159.54201	-8.22937	-429.06806
159.64201	-8.23578	-429.41678
159.74201	-8.23969	-429.54683
159.84201	-8.24438	-429.71164
159.94201	-8.25000	-429.93945
160.04201	-8.25828	-430.29195
160.14201	-8.26266	-430.57069
160.24201	-8.26578	-430.61873
160.34201	-8.27016	-430.75204
160.44201	-8.27531	-430.96834
160.54201	-8.28125	-431.25290
160.64201	-8.28828	-431.55980
160.74201	-8.29406	-431.91522
160.84201	-8.29719	-431.95879
160.94201	-8.30156	-432.09824
161.04201	-8.30672	-432.30787
161.14201	-8.31437	-432.64508
161.24201	-8.31922	-432.95798
161.34201	-8.32266	-433.05305
161.44201	-8.32719	-433.21225
161.54201	-8.33234	-433.44045
161.64201	-8.33797	-433.70003
161.74201	-8.34484	-434.00711
161.84201	-8.34937	-434.25086
161.94201	-8.35281	-434.31789
162.04201	-8.35766	-434.49342
162.14201	-8.36328	-434.75017
162.24201	-8.37156	-435.14320
162.34201	-8.37625	-435.43443
162.44201	-8.37969	-435.50184
162.54201	-8.38422	-435.64367
162.64201	-8.38875	-435.83721
162.74201	-8.39391	-436.06028
162.84201	-8.40141	-436.39842
162.94201	-8.40688	-436.74964
163.04201	-8.41063	-436.85392
163.14201	-8.41547	-437.02361
163.24201	-8.42063	-437.25318
163.34201	-8.42750	-437.55940
163.44201	-8.43203	-437.81179
163.54201	-8.43578	-437.90993
163.64201	-8.44000	-438.06276
163.74201	-8.44516	-438.28815
163.84201	-8.45078	-438.53807
163.94201	-8.45813	-438.89058
164.04201	-8.46328	-439.18890
164.14201	-8.46688	-439.26239
164.24201	-8.47109	-439.41131
164.34201	-8.47625	-439.62079
164.44201	-8.48375	-439.94975
164.54201	-8.48906	-440.28610
164.64201	-8.49266	-440.37357
164.74201	-8.49703	-440.51114
164.84201	-8.50203	-440.71448
164.94201	-8.50781	-440.96464
165.04201	-8.51469	-441.29869
165.14201	-8.51969	-441.56265
165.24201	-8.52344	-441.65796
165.34201	-8.52781	-441.81463
165.44201	-8.53281	-442.02167
165.54201	-8.53922	-442.28339
165.64201	-8.54594	-442.66057
165.74201	-8.54953	-442.75561
165.84201	-8.55359	-442.88012
165.94201	-8.55844	-443.05953
166.04201	-8.56406	-443.30114
166.14201	-8.57141	-443.62134
166.24201	-8.57703	-443.96073
166.34201	-8.58047	-444.02018
166.44201	-8.58500	-444.15444
166.54201	-8.58984	-444.35152
166.64201	-8.59609	-444.59513
166.74201	-8.60266	-444.97395
166.84201	-8.60625	-445.07343
166.94201	-8.61094	-445.21752
167.04201	-8.61594	-445.41705
167.14201	-8.62141	-445.64274
167.24201	-8.62891	-445.97593
167.34201	-8.63359	-446.24606
167.44201	-8.63688	-446.27669
167.54201	-8.64125	-446.43340
167.64201	-8.64641	-446.63709
167.74201	-8.65344	-446.92138
167.84201	-8.65984	-447.33000
167.94201	-8.66344	-447.40140
168.04201	-8.66766	-447.52741
168.14201	-8.67266	-447.70825
168.24201	-8.67781	-447.92920
168.34201	-8.68516	-448.24156
168.44201	-8.69063	-448.57371
168.54201	-8.69422	-448.64357
168.64201	-8.69875	-448.80128
168.74201	-8.70438	-449.03120
168.84201	-8.71266	-449.42251
168.94201	-8.71688	-449.67926
169.04201	-8.72016	-449.70575
169.14201	-8.72438	-449.84761
169.24201	-8.72922	-450.05324
169.34201	-8.73516	-450.31989
169.44201	-8.74313	-450.72049
169.54201	-8.74719	-450.95390
169.64201	-8.75047	-450.97566
169.74201	-8.75500	-451.13823
169.84201	-8.76031	-451.36192
169.94201	-8.76719	-451.66776
170.04201	-8.77281	-451.98682
170.14201	-8.77672	-452.10099
170.24201	-8.78094	-452.23758
170.34201	-8.78578	-452.42944
170.44201	-8.79125	-452.67847
170.54201	-8.79813	-452.96779
170.64201	-8.80359	-453.28382
170.74201	-8.80734	-453.35925
170.84201	-8.81156	-453.49768
170.94201	-8.81656	-453.68570
171.04201	-8.82281	-453.94886
171.14201	-8.82953	-454.34901
171.24201	-8.83313	-454.43907
171.34201	-8.83734	-454.56490
171.44201	-8.84219	-454.72717
171.54201	-8.84781	-454.97918
171.64201	-8.85422	-455.24472
171.74201	-8.86063	-455.61063
171.84201	-8.86406	-455.67876
171.94201	-8.86875	-455.81731
172.04201	-8.87375	-456.01651
172.14201	-8.88047	-456.29632
172.24201	-8.88656	-456.61616
172.34201	-8.89016	-456.69189
172.44201	-8.89422	-456.80168
172.54201	-8.89906	-456.98351
172.64201	-8.90438	-457.19865
172.74201	-8.91031	-457.46437
172.84201	-8.91750	-457.84765
172.94201	-8.92109	-457.94943
173.04201	-8.92531	-458.05106
173.14201	-8.93063	-458.24260
173.24201	-8.93703	-458.50042
173.34201	-8.94281	-458.83277
173.44201	-8.94656	-458.91947
173.54201	-8.95094	-459.04571
173.64201	-8.95594	-459.23999
173.74201	-8.96156	-459.47295
173.84201	-8.96891	-459.78862
173.94201	-8.97469	-460.14193
174.04201	-8.97766	-460.11454
174.14201	-8.98188	-460.22889
174.24201	-8.98688	-460.42341
174.34201	-8.99359	-460.69258
174.44201	-9.00000	-461.08240
174.54201	-9.00375	-461.15413
174.64201	-9.00797	-461.26667
174.74201	-9.01281	-461.44682
174.84201	-9.01781	-461.63604
174.94201	-9.02469	-461.90581
175.04201	-9.03125	-462.32310
175.14201	-9.03453	-462.35269
175.24201	-9.03891	-462.47068
175.34201	-9.04391	-462.64455
175.44201	-9.05031	-462.89366
175.54201	-9.05641	-463.22358
175.64201	-9.05984	-463.27069
175.74201	-9.06391	-463.38806
175.84201	-9.06828	-463.52932
175.94201	-9.07375	-463.75188
176.04201	-9.08109	-464.05494
176.14201	-9.08875	-464.55336
176.24201	-9.09219	-464.54832
176.34201	-9.09672	-464.65310
176.44201	-9.10203	-464.83704
176.54201	-9.10969	-465.15366
176.64201	-9.11406	-465.41566
176.74201	-9.11719	-465.43148
176.84201	-9.12141	-465.56824
176.94201	-9.12625	-465.74897
177.04201	-9.13187	-465.99707
177.14201	-9.13906	-466.30815
177.24201	-9.14453	-466.64283
177.34201	-9.14781	-466.65707
177.44201	-9.15234	-466.78981
177.54201	-9.15734	-466.99068
177.64201	-9.16344	-467.23023
177.74201	-9.17063	-467.61695
177.84201	-9.17406	-467.68427
177.94201	-9.17813	-467.75758
178.04201	-9.18297	-467.92704
178.14201	-9.18812	-468.13202
178.24201	-9.19469	-468.40331
178.34201	-9.20141	-468.80496
178.44201	-9.20484	-468.85255
178.54201	-9.20906	-468.95260
178.64201	-9.21422	-469.13990
178.74201	-9.22063	-469.39480
178.84201	-9.22766	-469.79424
178.94201	-9.23078	-469.80220
179.04201	-9.23469	-469.89378
179.14201	-9.23938	-470.06449
179.24201	-9.24469	-470.27066
179.34201	-9.25125	-470.56115
179.44201	-9.25828	-470.96139
179.54201	-9.26172	-470.99414
179.64201	-9.26609	-471.09237
179.74201	-9.27109	-471.26976
179.84201	-9.27688	-471.48570
179.94201	-9.28344	-471.82676
180.04201	-9.28719	-471.91051
180.14201	-9.29141	-472.02644
180.24201	-9.29656	-472.20114
180.34201	-9.30234	-472.45204
180.44201	-9.31016	-472.76974
180.54201	-9.31484	-473.04752
180.64201	-9.31797	-473.02693
180.74201	-9.32250	-473.16360
180.84201	-9.32766	-473.37174
180.94201	-9.33500	-473.65689
181.04201	-9.34125	-474.02880
181.14201	-9.34438	-474.02745
181.24201	-9.34875	-473.70613
181.28401	-9.35078	-473.20038
181.38401	-9.35563	-473.16852
181.48401	-9.36109	-473.38271
181.58401	-9.36859	-473.76132
181.68401	-9.37281	-474.03118
181.78401	-9.37656	-474.14178
181.88401	-9.38125	-474.33582
181.98401	-9.38672	-474.59367
182.08401	-9.39469	-474.99743
182.18401	-9.39891	-475.23639
182.28401	-9.40234	-475.27531
182.38401	-9.40656	-475.38647
182.48401	-9.41156	-475.56373
182.58401	-9.41750	-475.81345
182.68401	-9.42578	-476.17158
182.78401	-9.43016	-476.39567
182.88401	-9.43359	-476.39313
182.98401	-9.43813	-476.54405
183.08401	-9.44344	-476.75809
183.18401	-9.45078	-477.10362
183.28401	-9.45562	-477.36359
183.38401	-9.45938	-477.43359
183.48401	-9.46359	-477.55012
183.58401	-9.46875	-477.74208
183.68401	-9.47484	-478.00210
183.78401	-9.48266	-478.36524
183.88401	-9.48719	-478.58518
183.98401	-9.49047	-478.58623
184.08401	-9.49531	-478.73849
184.18401	-9.50094	-478.97857
184.28401	-9.50859	-479.34943
184.38401	-9.51266	-479.52640
184.48401	-9.51594	-479.56392
184.58401	-9.52016	-479.68674
184.68401	-9.52500	-479.87545
184.78401	-9.53078	-480.13961
184.88401	-9.53813	-480.48756
184.98401	-9.54453	-480.86950
185.08401	-9.54781	-480.84280
185.18401	-9.55266	-480.95992
185.28401	-9.55813	-481.18594
185.38401	-9.56516	-481.52092
185.48401	-9.56906	-481.68918
185.58401	-9.57297	-481.76545
185.68401	-9.57750	-481.92441
185.78401	-9.58297	-482.16987
185.88401	-9.58906	-482.45847
185.98401	-9.59750	-482.88226
186.08401	-9.60063	-482.97092
186.18401	-9.60391	-482.95692
186.28401	-9.60859	-483.12131
186.38401	-9.61375	-483.34274
186.48401	-9.62063	-483.68871
186.58401	-9.62547	-483.92802
186.68401	-9.62953	-484.02536
186.78401	-9.63406	-484.16111
186.88401	-9.63891	-484.34207
186.98401	-9.64438	-484.56407
187.08401	-9.65188	-484.92065
187.18401	-9.65641	-485.13919
187.28401	-9.66016	-485.17844
187.38401	-9.66500	-485.31637
187.48401	-9.67047	-485.53440
187.58401	-9.67766	-485.85016
187.68401	-9.68219	-486.07114
187.78401	-9.68609	-486.13930
187.88401	-9.69047	-486.27034
187.98401	-9.69562	-486.46507
188.08401	-9.70141	-486.72014
188.18401	-9.70828	-487.04576
188.28401	-9.71297	-487.23453
188.38401	-9.71687	-487.27906
188.48401	-9.72125	-487.39153
188.58401	-9.72625	-487.57145
188.68401	-9.73438	-487.92666
188.78401	-9.73969	-488.23407
188.88401	-9.74328	-488.24993
188.98401	-9.74750	-488.35659
189.08401	-9.75266	-488.52912
189.18401	-9.75828	-488.76539
189.28401	-9.76484	-489.06189
189.38401	-9.76984	-489.28523
189.48401	-9.77375	-489.33876
189.58401	-9.77875	-489.49015
189.68401	-9.78453	-489.72580
189.78401	-9.79141	-490.01804
189.88401	-9.79625	-490.21992
189.98401	-9.79969	-490.22838
190.08401	-9.80359	-490.30146
190.18401	-9.80812	-490.45676
190.28401	-9.81359	-490.68379
190.38401	-9.82156	-491.02306
190.48401	-9.82766	-491.40048
190.58401	-9.83109	-491.37372
190.68401	-9.83547	-491.44706
190.78401	-9.84047	-491.60686
190.88401	-9.84703	-491.84552
190.98401	-9.85297	-492.15999
191.08401	-9.85641	-492.19760
191.18401	-9.86063	-492.27798
191.28401	-9.86516	-492.41453
191.38401	-9.87016	-492.58009
191.48401	-9.87656	-492.82417
191.58401	-9.88359	-493.21225
191.68401	-9.88703	-493.21827
191.78401	-9.89125	-493.28679
191.88401	-9.89641	-493.44140
191.98401	-9.90453	-493.73403
192.08401	-9.91078	-494.11404
192.18401	-9.91375	-494.03852
192.28401	-9.91813	-494.10516
192.38401	-9.92328	-494.28314
192.48401	-9.92906	-494.51551
192.58401	-9.93719	-494.86202
192.68401	-9.94141	-495.07725
192.78401	-9.94453	-495.03586
192.88401	-9.94922	-495.17074
192.98401	-9.95469	-495.37671
193.08401	-9.96266	-495.72733
193.18401	-9.96719	-495.92564
193.28401	-9.97047	-495.91744
193.38401	-9.97469	-496.00267
193.48401	-9.97953	-496.16328
193.58401	-9.98516	-496.38322
193.68401	-9.99219	-496.67120
193.78401	-9.99750	-496.93787
193.88401	-10.00109	-496.93868
193.98401	-10.00609	-497.06215
194.08401	-10.01125	-497.25366
194.18401	-10.01813	-497.50367
194.28401	-10.02328	-497.76724
194.38401	-10.02703	-497.79055
194.48401	-10.03125	-497.88296
194.58401	-10.03609	-498.04372
194.68401	-10.04219	-498.27787
194.78401	-10.05047	-498.64784
194.88401	-10.05438	-498.82734
194.98401	-10.05750	-498.75683
195.08401	-10.06187	-498.87145
195.18401	-10.06719	-499.06850
195.28401	-10.07500	-499.40810
195.38401	-10.08078	-499.75079
195.48401	-10.08422	-499.72242
195.58401	-10.08844	-499.79228
195.68401	-10.09328	-499.96588
195.78401	-10.09828	-500.14257
195.88401	-10.10469	-500.39548
195.98401	-10.11141	-500.76783
196.08401	-10.11469	-500.76014
196.18401	-10.11906	-500.83399
196.28401	-10.12453	-501.03217
196.38401	-10.13203	-501.34993
196.48401	-10.13672	-501.57189
196.58401	-10.14016	-501.56504
196.68401	-10.14453	-501.66237
196.78401	-10.14969	-501.84560
196.88401	-10.15547	-502.10375
196.98401	-10.16250	-502.38299
197.08401	-10.16859	-502.70164
197.18401	-10.17172	-502.64084
197.28401	-10.17594	-502.71469
197.38401	-10.18078	-502.86573
197.48401	-10.18766	-503.13729
197.58401	-10.19375	-503.51804
197.68401	-10.19750	-503.52615
197.78401	-10.20188	-503.61532
197.88401	-10.20672	-503.77673
197.98401	-10.21234	-503.98260
198.08401	-10.21922	-504.27592
198.18401	-10.22406	-504.49342
198.28401	-10.22766	-504.47941
198.38401	-10.23250	-504.60559
198.48401	-10.23812	-504.83048
198.58401	-10.24609	-505.16927
198.68401	-10.25078	-505.38254
198.78401	-10.25422	-505.35321
198.88401	-10.25844	-505.45079
198.98401	-10.26313	-505.59169
199.08401	-10.26844	-505.81861
199.18401	-10.27547	-506.11281
199.28401	-10.28125	-506.43831
199.38401	-10.28500	-506.41799
199.48401	-10.28953	-506.50436
199.58401	-10.29500	-506.68406
[truncated: 1,111 more rows]
