# Supplementary material for: Strengthening of 3D Printed Fused Deposition Manufactured Parts Using the Fill Compositing Technique
Source: PLoS One. 2015 Apr 16;10(4):e0122915. doi: 10.1371/journal.pone.0122915 (PMC4400136; doi:10.1371/journal.pone.0122915)
Supplement: S1 File — This is the raw data and information on all the samples presented in this manuscript. (ZIP) [file pone.0122915.s001.zip › Specimen_RawData_4.csv]

Time	Extension	Load
(sec)	(mm)	(N)
0.00000	0.00000	0.07020
0.10000	-0.00031	0.06935
0.20000	-0.00203	0.06475
0.29200	-0.01203	0.06144
0.39200	-0.02188	0.04809
0.49200	-0.02547	0.04828
0.59200	-0.02969	0.02705
0.69200	-0.03500	-0.03186
0.79200	-0.04109	-0.08997
0.89200	-0.04672	-0.10193
0.99200	-0.05109	-0.11334
1.09200	-0.05563	-0.12289
1.19200	-0.06094	-0.18051
1.29200	-0.06656	-0.36615
1.39200	-0.07328	-0.63882
1.49200	-0.07766	-0.90325
1.59200	-0.08172	-1.11486
1.69200	-0.08641	-1.37451
1.79200	-0.09125	-1.64492
1.89200	-0.09703	-1.96672
1.99200	-0.10312	-2.34411
2.09200	-0.10766	-2.60914
2.19200	-0.11203	-2.85985
2.29200	-0.11688	-3.12728
2.39200	-0.12188	-3.40474
2.49200	-0.12813	-3.74132
2.59200	-0.13359	-4.04383
2.69200	-0.13766	-4.26311
2.79200	-0.14250	-4.56290
2.89200	-0.14813	-4.88046
2.99200	-0.15469	-5.27491
3.09200	-0.16047	-5.63802
3.19200	-0.16406	-5.83224
3.29200	-0.16828	-6.07372
3.39200	-0.17297	-6.33769
3.49200	-0.17844	-6.62698
3.59200	-0.18547	-6.99818
3.69200	-0.19125	-7.37662
3.79200	-0.19531	-7.59273
3.89200	-0.20000	-7.83365
3.99200	-0.20500	-8.11208
4.09200	-0.21141	-8.44981
4.19200	-0.21750	-8.83705
4.29200	-0.22141	-9.06615
4.39200	-0.22578	-9.29809
4.49200	-0.23031	-9.54727
4.59200	-0.23594	-9.84704
4.69200	-0.24281	-10.21087
4.79200	-0.24781	-10.55773
4.89200	-0.25156	-10.74080
4.99200	-0.25609	-10.99378
5.09200	-0.26141	-11.27983
5.19200	-0.26781	-11.60634
5.29200	-0.27359	-11.97242
5.39200	-0.27750	-12.18466
5.49200	-0.28172	-12.40542
5.59200	-0.28656	-12.67084
5.69200	-0.29219	-12.97436
5.79200	-0.29922	-13.34307
5.89200	-0.30484	-13.71853
5.99200	-0.30859	-13.90927
6.09200	-0.31328	-14.15681
6.19200	-0.31844	-14.42361
6.29200	-0.32453	-14.74558
6.39200	-0.33031	-15.10614
6.49200	-0.33438	-15.32179
6.59200	-0.33875	-15.55382
6.69200	-0.34328	-15.79605
6.79200	-0.34859	-16.06531
6.89200	-0.35484	-16.38465
6.99200	-0.36109	-16.78483
7.09200	-0.36500	-16.95816
7.19200	-0.36984	-17.22527
7.29200	-0.37578	-17.54357
7.39200	-0.38375	-17.93960
7.49200	-0.38937	-18.36411
7.59200	-0.39234	-18.51148
7.69200	-0.39672	-18.72473
7.79200	-0.40188	-19.01483
7.89200	-0.40719	-19.31491
7.99200	-0.41359	-19.67259
8.09200	-0.41906	-20.04385
8.19200	-0.42234	-20.20503
8.29200	-0.42703	-20.45495
8.39200	-0.43234	-20.76738
8.49200	-0.43937	-21.15560
8.59200	-0.44484	-21.52191
8.69200	-0.44844	-21.70582
8.79200	-0.45234	-21.92166
8.89200	-0.45703	-22.17982
8.99200	-0.46266	-22.49079
9.09200	-0.46906	-22.85383
9.19200	-0.47547	-23.25938
9.29200	-0.47938	-23.48215
9.39200	-0.48391	-23.71341
9.49200	-0.48906	-24.01153
9.59200	-0.49531	-24.34058
9.69200	-0.50109	-24.72171
9.79200	-0.50516	-24.95971
9.89200	-0.50953	-25.18663
9.99200	-0.51422	-25.46702
10.09200	-0.51969	-25.76826
10.19200	-0.52625	-26.10710
10.29200	-0.53203	-26.51433
10.39200	-0.53563	-26.69925
10.49200	-0.54031	-26.94868
10.59200	-0.54562	-27.24310
10.69200	-0.55266	-27.62763
10.79200	-0.55828	-28.01941
10.89200	-0.56188	-28.21852
10.99200	-0.56625	-28.44768
11.09200	-0.57109	-28.70814
11.19200	-0.57625	-29.00540
11.29200	-0.58281	-29.35052
11.39200	-0.58875	-29.76348
11.49200	-0.59250	-29.95753
11.59200	-0.59719	-30.21504
11.69200	-0.60234	-30.51307
11.79200	-0.60922	-30.87900
11.89200	-0.61484	-31.27743
11.99200	-0.61844	-31.45762
12.09200	-0.62266	-31.69369
12.19200	-0.62766	-31.97040
12.29200	-0.63328	-32.29148
12.39200	-0.64078	-32.70227
12.49200	-0.64609	-33.10359
12.59200	-0.64969	-33.28124
12.69200	-0.65422	-33.52784
12.79200	-0.65891	-33.78114
12.89200	-0.66438	-34.09756
12.99200	-0.67078	-34.49496
13.09200	-0.67531	-34.76626
13.19200	-0.67984	-35.00925
13.29200	-0.68500	-35.28421
13.39200	-0.69062	-35.61455
13.49200	-0.69719	-35.98180
13.59200	-0.70219	-36.31904
13.69200	-0.70578	-36.50299
13.79200	-0.71047	-36.77299
13.89200	-0.71578	-37.07795
13.99200	-0.72203	-37.44087
14.09200	-0.72828	-37.84176
14.19200	-0.73219	-38.04380
14.29200	-0.73609	-38.26914
14.39200	-0.74063	-38.52203
14.49200	-0.74594	-38.82628
14.59200	-0.75266	-39.19205
14.69200	-0.75891	-39.61636
14.79200	-0.76266	-39.82624
14.89200	-0.76719	-40.06677
14.99200	-0.77250	-40.35349
15.09200	-0.77906	-40.72011
15.19200	-0.78547	-41.13863
15.29200	-0.78922	-41.34644
15.39200	-0.79344	-41.56250
15.49200	-0.79797	-41.82479
15.59200	-0.80297	-42.11152
15.69200	-0.80906	-42.45648
15.79200	-0.81547	-42.86723
15.89200	-0.81953	-43.08968
15.99200	-0.82391	-43.32081
16.09200	-0.82922	-43.60634
16.19200	-0.83656	-44.01623
16.29200	-0.84281	-44.46549
16.39200	-0.84625	-44.64115
16.49200	-0.85016	-44.84526
16.59200	-0.85484	-45.10287
16.69200	-0.86016	-45.40544
16.79200	-0.86625	-45.74509
16.89200	-0.87234	-46.16065
16.99200	-0.87656	-46.39012
17.09200	-0.88141	-46.65105
17.19200	-0.88688	-46.96111
17.29200	-0.89422	-47.36402
17.39200	-0.89891	-47.71481
17.49200	-0.90219	-47.89216
17.59200	-0.90625	-48.10142
17.69200	-0.91078	-48.37016
17.79200	-0.91594	-48.65017
17.89200	-0.92188	-48.99742
17.99200	-0.92875	-49.44443
18.09200	-0.93281	-49.66101
18.19200	-0.93750	-49.91008
18.29200	-0.94250	-50.20053
18.39200	-0.94797	-50.51587
18.49200	-0.95438	-50.89740
18.59200	-0.95891	-51.15311
18.69200	-0.96328	-51.38412
18.79200	-0.96797	-51.65542
18.89200	-0.97312	-51.96086
18.99200	-0.97922	-52.28285
19.09200	-0.98594	-52.70435
19.19200	-0.98953	-52.89981
19.29200	-0.99406	-53.13814
19.39200	-0.99906	-53.42481
19.49200	-1.00484	-53.75316
19.59200	-1.01141	-54.15362
19.69200	-1.01594	-54.40424
19.79200	-1.02016	-54.62027
19.89200	-1.02500	-54.86901
19.99200	-1.03031	-55.15231
20.09200	-1.03625	-55.48899
20.19200	-1.04313	-55.92764
20.29200	-1.04672	-56.11224
20.39200	-1.05094	-56.32052
20.49200	-1.05594	-56.59221
20.59200	-1.06219	-56.96297
20.69200	-1.06906	-57.37443
20.79200	-1.07281	-57.59274
20.89200	-1.07656	-57.75730
20.99200	-1.08125	-58.02386
21.09200	-1.08625	-58.29421
21.19200	-1.09219	-58.62973
21.29200	-1.09922	-59.04313
21.39200	-1.10328	-59.29396
21.49200	-1.10766	-59.50803
21.59200	-1.11297	-59.79236
21.69200	-1.11906	-60.15006
21.79200	-1.12562	-60.54094
21.89200	-1.12969	-60.77039
21.99200	-1.13375	-60.98481
22.09200	-1.13844	-61.24614
22.19200	-1.14391	-61.56744
22.29200	-1.15016	-61.90471
22.39200	-1.15625	-62.28378
22.49200	-1.15969	-62.46030
22.59200	-1.16359	-62.68366
22.69200	-1.16828	-62.91744
22.79200	-1.17391	-63.21400
22.89200	-1.18156	-63.65708
22.99200	-1.18594	-63.92722
23.09200	-1.19000	-64.13209
23.19200	-1.19469	-64.35445
23.29200	-1.19953	-64.61571
23.39200	-1.20500	-64.90963
23.49200	-1.21281	-65.34173
23.59200	-1.21719	-65.61527
23.69200	-1.22234	-65.87055
23.79200	-1.22859	-66.21762
23.89200	-1.23672	-66.67130
23.99200	-1.24047	-66.96592
24.09200	-1.24313	-67.06560
24.19200	-1.24734	-67.28125
24.29200	-1.25219	-67.55407
24.39200	-1.25750	-67.85475
24.49200	-1.26359	-68.19825
24.59200	-1.27000	-68.63271
24.69200	-1.27359	-68.82332
24.79200	-1.27797	-69.03839
24.89200	-1.28281	-69.31442
24.99200	-1.28859	-69.62131
25.09200	-1.29547	-70.05108
25.19200	-1.29953	-70.30036
25.29200	-1.30406	-70.53334
25.39200	-1.30922	-70.82302
25.49200	-1.31500	-71.14856
25.59200	-1.32203	-71.51250
25.69200	-1.32734	-71.91244
25.79200	-1.33047	-72.05132
25.89200	-1.33453	-72.24812
25.99200	-1.33953	-72.53323
26.09200	-1.34500	-72.86119
26.19200	-1.35172	-73.24800
26.29200	-1.35641	-73.55576
26.39200	-1.36078	-73.78834
26.49200	-1.36563	-74.07515
26.59200	-1.37078	-74.35112
26.69200	-1.37656	-74.67350
26.79200	-1.38297	-75.07614
26.89200	-1.38688	-75.28521
26.99200	-1.39125	-75.53056
27.09200	-1.39641	-75.81136
27.19200	-1.40250	-76.13979
27.29200	-1.40969	-76.58233
27.39200	-1.41328	-76.79766
27.49200	-1.41719	-76.99530
27.59200	-1.42187	-77.24792
27.69200	-1.42719	-77.53770
27.79200	-1.43312	-77.87790
27.89200	-1.44031	-78.32739
27.99200	-1.44406	-78.54390
28.09200	-1.44859	-78.76533
28.19200	-1.45344	-79.03458
28.29200	-1.45922	-79.34853
28.39200	-1.46594	-79.77045
28.49200	-1.47016	-80.01959
28.59200	-1.47422	-80.23410
28.69200	-1.47906	-80.49676
28.79200	-1.48453	-80.79215
28.89200	-1.49109	-81.14797
28.99200	-1.49688	-81.54165
29.09200	-1.50031	-81.71504
29.19200	-1.50438	-81.93533
29.29200	-1.50938	-82.21687
29.39200	-1.51531	-82.53832
29.49200	-1.52234	-82.97885
29.59200	-1.52672	-83.22512
29.69200	-1.53094	-83.43257
29.79200	-1.53547	-83.67947
29.89200	-1.54047	-83.95663
29.99200	-1.54625	-84.27455
30.09200	-1.55359	-84.73054
30.19200	-1.55734	-84.95925
30.29200	-1.56172	-85.17411
30.39200	-1.56688	-85.44777
30.49200	-1.57281	-85.76817
30.59200	-1.57984	-86.21316
30.69200	-1.58344	-86.40193
30.79200	-1.58750	-86.60839
30.89200	-1.59234	-86.88078
30.99200	-1.59781	-87.19716
31.09200	-1.60453	-87.58193
31.19200	-1.61125	-88.02647
31.29200	-1.61453	-88.19359
31.39200	-1.61875	-88.40054
31.49200	-1.62313	-88.65010
31.59200	-1.62891	-88.97533
31.69200	-1.63594	-89.40228
31.79200	-1.64063	-89.69944
31.89200	-1.64469	-89.91206
31.99200	-1.64953	-90.18367
32.09200	-1.65469	-90.46721
32.19200	-1.66094	-90.81214
32.29200	-1.66719	-91.20747
32.39200	-1.67109	-91.43692
32.49200	-1.67547	-91.67725
32.59200	-1.68078	-91.98851
32.69200	-1.68734	-92.35691
32.79200	-1.69375	-92.78782
32.89200	-1.69750	-93.01187
32.99200	-1.70172	-93.21870
33.09200	-1.70609	-93.47312
33.19200	-1.71109	-93.75927
33.29200	-1.71719	-94.11764
33.39200	-1.72375	-94.53868
33.49200	-1.72797	-94.80730
33.59200	-1.73234	-95.03937
33.69200	-1.73750	-95.33895
33.79200	-1.74328	-95.66008
33.89200	-1.74938	-96.04766
33.99200	-1.75344	-96.29010
34.09200	-1.75750	-96.50099
34.19200	-1.76203	-96.76875
34.29200	-1.76734	-97.07714
34.39200	-1.77328	-97.42986
34.49200	-1.78094	-97.89018
34.59200	-1.78484	-98.14023
34.69200	-1.78891	-98.34021
34.79200	-1.79359	-98.61441
34.89200	-1.79891	-98.91788
34.99200	-1.80547	-99.31133
35.09200	-1.81000	-99.58506
35.19200	-1.81438	-99.82365
35.29200	-1.81922	-100.07816
35.39200	-1.82438	-100.36451
35.49200	-1.83000	-100.67759
35.59200	-1.83672	-101.09503
35.69200	-1.84094	-101.34150
35.79200	-1.84516	-101.55643
35.89200	-1.85016	-101.83628
35.99200	-1.85609	-102.15109
36.09200	-1.86359	-102.61058
36.19200	-1.86750	-102.84262
36.29200	-1.87156	-103.04593
36.39200	-1.87625	-103.30865
36.49200	-1.88156	-103.61338
36.59200	-1.88750	-103.94691
36.69200	-1.89453	-104.40782
36.79200	-1.89797	-104.60018
36.89200	-1.90234	-104.81147
36.99200	-1.90703	-105.07707
37.09200	-1.91250	-105.38180
37.19200	-1.91922	-105.77232
37.29200	-1.92344	-106.03018
37.39200	-1.92781	-106.25785
37.49200	-1.93234	-106.50548
37.59200	-1.93750	-106.78878
37.69200	-1.94375	-107.13232
37.79200	-1.95109	-107.59152
37.89200	-1.95516	-107.82178
37.99200	-1.95953	-108.05438
38.09200	-1.96453	-108.33660
38.19200	-1.97047	-108.66860
38.29200	-1.97719	-109.09917
38.39200	-1.98094	-109.32872
38.49200	-1.98484	-109.52155
38.59200	-1.98891	-109.73556
38.69200	-1.99344	-109.97801
38.79200	-1.99875	-110.26220
38.89200	-2.00563	-110.63739
38.99200	-2.01047	-110.96145
39.09200	-2.01500	-111.17905
39.19200	-2.01984	-111.44279
39.29200	-2.02531	-111.71751
39.39200	-2.03172	-112.03836
39.49200	-2.03656	-112.34754
39.59200	-2.04094	-112.55778
39.69200	-2.04563	-112.78873
39.79200	-2.05094	-113.05969
39.89200	-2.05781	-113.43209
39.97000	-2.06656	-113.93466
40.07000	-2.06938	-114.16920
40.17000	-2.07219	-114.26854
40.27000	-2.07719	-114.51673
40.37000	-2.08313	-114.84911
40.47000	-2.09031	-115.29270
40.57000	-2.09391	-115.51706
40.67000	-2.09750	-115.68005
40.77000	-2.10188	-115.90607
40.87000	-2.10719	-116.20326
40.97000	-2.11266	-116.51064
41.07000	-2.11953	-116.90100
41.17000	-2.12406	-117.19286
41.27000	-2.12797	-117.39825
41.37000	-2.13281	-117.64941
41.47000	-2.13828	-117.94166
41.57000	-2.14656	-118.39635
41.67000	-2.15094	-118.72485
41.77000	-2.15422	-118.85793
41.87000	-2.15859	-119.08112
41.97000	-2.16328	-119.33511
42.07000	-2.16922	-119.65898
42.17000	-2.17688	-120.08331
42.27000	-2.18109	-120.39313
42.37000	-2.18484	-120.56153
42.47000	-2.18937	-120.80216
42.57000	-2.19484	-121.08726
42.67000	-2.20156	-121.45334
42.77000	-2.20703	-121.80979
42.87000	-2.21125	-122.03705
42.97000	-2.21547	-122.26141
43.07000	-2.22047	-122.52830
43.17000	-2.22625	-122.84140
43.27000	-2.23391	-123.25924
43.37000	-2.23797	-123.55274
43.47000	-2.24156	-123.70805
43.57000	-2.24625	-123.95961
43.67000	-2.25203	-124.27345
43.77000	-2.25984	-124.71979
43.87000	-2.26438	-125.04837
43.97000	-2.26813	-125.22900
44.07000	-2.27250	-125.45460
44.17000	-2.27750	-125.73288
44.27000	-2.28250	-126.00656
44.37000	-2.28922	-126.35483
44.47000	-2.29500	-126.75725
44.57000	-2.29875	-126.95663
44.67000	-2.30344	-127.20795
44.77000	-2.30937	-127.52745
44.87000	-2.31703	-127.96488
44.97000	-2.32094	-128.24816
45.07000	-2.32438	-128.41517
45.17000	-2.32875	-128.64996
45.27000	-2.33375	-128.92228
45.37000	-2.33953	-129.24688
45.47000	-2.34594	-129.60400
45.57000	-2.35187	-129.99913
45.67000	-2.35578	-130.20523
45.77000	-2.36031	-130.44138
45.87000	-2.36531	-130.71325
45.97000	-2.37219	-131.07634
46.07000	-2.37719	-131.42349
46.17000	-2.38109	-131.62868
46.27000	-2.38547	-131.85634
46.37000	-2.39062	-132.13697
46.47000	-2.39656	-132.48314
46.57000	-2.40391	-132.89414
46.67000	-2.40812	-133.19571
46.77000	-2.41187	-133.37794
46.87000	-2.41672	-133.63381
46.97000	-2.42203	-133.93016
47.07000	-2.42891	-134.29765
47.17000	-2.43437	-134.66416
47.27000	-2.43844	-134.89385
47.37000	-2.44297	-135.12912
47.47000	-2.44781	-135.40441
47.57000	-2.45328	-135.71532
47.67000	-2.46078	-136.15464
47.77000	-2.46516	-136.47224
47.87000	-2.46906	-136.65809
47.97000	-2.47406	-136.93671
48.07000	-2.47984	-137.25750
48.17000	-2.48703	-137.68755
48.27000	-2.49078	-137.95142
48.37000	-2.49453	-138.12746
48.47000	-2.49906	-138.37545
48.57000	-2.50406	-138.66198
48.67000	-2.51031	-139.00636
48.76800	-2.51875	-139.51458
48.86800	-2.52250	-139.81661
48.96800	-2.52625	-139.98634
49.06800	-2.53094	-140.25483
49.16800	-2.53609	-140.55902
49.26800	-2.54297	-140.95061
49.36800	-2.54781	-141.30144
49.46800	-2.55172	-141.51846
49.56800	-2.55641	-141.77670
49.66800	-2.56141	-142.06979
49.76800	-2.56703	-142.39430
49.86800	-2.57359	-142.78790
49.96800	-2.57781	-143.07541
50.06800	-2.58172	-143.27398
50.16800	-2.58625	-143.51952
50.26800	-2.59141	-143.81418
50.36800	-2.59766	-144.17097
50.46800	-2.60359	-144.54089
50.56800	-2.60781	-144.79002
50.66800	-2.61234	-145.02645
50.76800	-2.61703	-145.28653
50.86800	-2.62234	-145.58265
50.96800	-2.62938	-145.96756
51.06800	-2.63469	-146.33536
51.16800	-2.63875	-146.54078
51.26800	-2.64328	-146.78182
51.36800	-2.64859	-147.06290
51.46800	-2.65516	-147.41570
51.56800	-2.66063	-147.78516
51.66800	-2.66469	-148.00096
51.76800	-2.66906	-148.23250
51.86800	-2.67391	-148.48700
51.96800	-2.67938	-148.76854
52.06800	-2.68594	-149.11790
52.16800	-2.69172	-149.49131
52.26800	-2.69562	-149.68994
52.36800	-2.70000	-149.91949
52.46800	-2.70531	-150.20077
52.56800	-2.71266	-150.57948
52.66800	-2.71828	-150.95462
52.76800	-2.72187	-151.13433
52.86800	-2.72625	-151.35135
52.96800	-2.73109	-151.59686
53.06800	-2.73625	-151.87959
53.16800	-2.74266	-152.20851
53.26800	-2.74812	-152.56321
53.36800	-2.75219	-152.77423
53.46800	-2.75688	-152.99849
53.56800	-2.76219	-153.28337
53.66800	-2.76906	-153.62448
53.76800	-2.77422	-153.97038
53.86800	-2.77828	-154.17434
53.96800	-2.78234	-154.38411
54.06800	-2.78719	-154.62320
54.16800	-2.79313	-154.94217
54.26800	-2.80094	-155.34745
54.36800	-2.80594	-155.71259
54.46800	-2.80984	-155.88847
54.56800	-2.81438	-156.12580
54.66800	-2.81953	-156.39716
54.76800	-2.82578	-156.71848
54.86800	-2.83078	-157.04787
54.96800	-2.83453	-157.23927
55.06800	-2.83891	-157.43925
55.16800	-2.84359	-157.68728
55.26800	-2.84875	-157.94688
55.36800	-2.85469	-158.24625
55.46800	-2.86109	-158.63271
55.56800	-2.86516	-158.83224
55.66800	-2.86984	-159.07955
55.76800	-2.87594	-159.39403
55.86800	-2.88562	-159.87870
55.96800	-2.89000	-160.24777
56.06800	-2.89266	-160.33791
56.16800	-2.89703	-160.53781
56.26800	-2.90172	-160.79460
56.36800	-2.90703	-161.09577
56.46800	-2.91313	-161.42711
56.56800	-2.91937	-161.81462
56.66800	-2.92312	-162.01663
56.76800	-2.92781	-162.24639
56.86800	-2.93344	-162.54516
56.96800	-2.94062	-162.93053
57.06800	-2.94531	-163.26475
57.16800	-2.94875	-163.42781
57.26800	-2.95312	-163.64923
57.36800	-2.95781	-163.89991
57.46800	-2.96344	-164.19689
57.56800	-2.97016	-164.54917
57.66800	-2.97641	-164.96135
57.76800	-2.98000	-165.15630
57.86800	-2.98453	-165.38554
57.96800	-2.98969	-165.66336
58.06800	-2.99594	-165.98362
58.16800	-3.00156	-166.35691
58.26800	-3.00562	-166.57524
58.36800	-3.00984	-166.79889
58.46800	-3.01453	-167.04719
58.56800	-3.01984	-167.32876
58.66800	-3.02656	-167.67319
58.76800	-3.03266	-168.09149
58.86800	-3.03625	-168.26808
58.96800	-3.04094	-168.51458
59.06800	-3.04641	-168.80511
59.16800	-3.05359	-169.17782
59.26800	-3.05859	-169.53395
59.36800	-3.06234	-169.72338
59.46800	-3.06672	-169.93915
59.56800	-3.07156	-170.20048
59.66800	-3.07688	-170.49654
59.76800	-3.08391	-170.87436
59.86800	-3.08938	-171.25253
59.96800	-3.09313	-171.43956
60.06800	-3.09766	-171.68529
60.16800	-3.10297	-171.96198
60.26800	-3.11016	-172.33844
60.36800	-3.11563	-172.72635
60.46800	-3.11906	-172.89928
60.56800	-3.12328	-173.11844
60.66800	-3.12813	-173.37665
60.76800	-3.13359	-173.67946
60.86800	-3.14063	-174.05641
60.96800	-3.14594	-174.43363
61.06800	-3.14984	-174.61987
61.16800	-3.15438	-174.86404
61.26800	-3.15969	-175.14858
61.36800	-3.16672	-175.51595
61.46800	-3.17234	-175.92022
61.56800	-3.17609	-176.12606
61.66800	-3.18031	-176.34518
61.76800	-3.18516	-176.61336
61.86800	-3.19078	-176.92059
61.96800	-3.19797	-177.31203
62.06800	-3.20266	-177.65215
62.16800	-3.20609	-177.81511
62.26800	-3.21063	-178.04916
62.36800	-3.21578	-178.33409
62.46800	-3.22172	-178.67281
62.56800	-3.22844	-179.07125
62.66800	-3.23250	-179.31426
62.76800	-3.23672	-179.52161
62.86800	-3.24125	-179.75847
62.96800	-3.24609	-180.01483
63.06800	-3.25250	-180.34124
63.16800	-3.25937	-180.79349
63.26800	-3.26328	-180.99558
63.36800	-3.26797	-181.23475
63.46800	-3.27313	-181.50488
63.56800	-3.27953	-181.84160
63.66800	-3.28531	-182.21101
63.76800	-3.28922	-182.40868
63.86800	-3.29359	-182.63637
63.96800	-3.29859	-182.91092
64.06800	-3.30406	-183.20580
64.16800	-3.31016	-183.52269
64.26800	-3.31625	-183.92037
64.36800	-3.32000	-184.10935
64.46800	-3.32438	-184.32474
64.56800	-3.32984	-184.60658
64.66800	-3.33813	-185.03438
64.76800	-3.34375	-185.47939
64.86800	-3.34672	-185.60478
64.96800	-3.35094	-185.81292
65.06800	-3.35578	-186.08144
65.16800	-3.36125	-186.37474
65.26800	-3.36781	-186.74175
65.36800	-3.37297	-187.10080
65.46800	-3.37672	-187.29785
65.56800	-3.38141	-187.54746
65.66800	-3.38687	-187.85496
65.76800	-3.39438	-188.24896
65.86800	-3.39969	-188.64381
65.96800	-3.40313	-188.81415
66.06800	-3.40703	-189.01926
66.16800	-3.41172	-189.27419
66.26800	-3.41672	-189.55176
66.36800	-3.42281	-189.87170
66.46800	-3.42938	-190.31192
66.56800	-3.43344	-190.52665
66.66800	-3.43781	-190.76468
66.76800	-3.44281	-191.01448
66.86800	-3.44891	-191.33185
66.96800	-3.45484	-191.71032
67.06800	-3.45922	-191.95345
67.16800	-3.46344	-192.17636
67.26800	-3.46828	-192.42448
67.36800	-3.47375	-192.71666
67.46800	-3.48063	-193.08561
67.56800	-3.48687	-193.50326
67.66800	-3.49031	-193.66771
67.76800	-3.49469	-193.89872
67.86800	-3.49969	-194.15978
67.96800	-3.50672	-194.52110
68.06800	-3.51234	-194.91930
68.16800	-3.51609	-195.09260
68.26800	-3.52016	-195.29545
68.36800	-3.52500	-195.54998
68.46800	-3.53000	-195.82506
68.56800	-3.53594	-196.13560
68.66800	-3.54328	-196.56415
68.76800	-3.54719	-196.80075
68.86800	-3.55172	-197.00918
68.96800	-3.55656	-197.26132
69.06800	-3.56344	-197.59919
69.16800	-3.56953	-198.00039
69.26800	-3.57297	-198.17032
69.36800	-3.57687	-198.36308
69.46800	-3.58172	-198.61580
69.56800	-3.58750	-198.91945
69.66800	-3.59391	-199.27678
69.76800	-3.60031	-199.65065
69.86800	-3.60375	-199.84213
69.96800	-3.60813	-200.05113
70.06800	-3.61313	-200.30650
70.16800	-3.61922	-200.61591
70.26800	-3.62641	-201.07809
70.36800	-3.63016	-201.28199
70.46800	-3.63438	-201.48896
70.56800	-3.63906	-201.73723
70.66800	-3.64438	-202.01655
70.76800	-3.65063	-202.34072
70.86800	-3.65625	-202.70562
70.96800	-3.65984	-202.88113
71.06800	-3.66406	-203.07948
71.16800	-3.66891	-203.33686
71.26800	-3.67500	-203.64085
71.36800	-3.68219	-204.07663
71.46800	-3.68625	-204.29172
71.56800	-3.69047	-204.49090
71.66800	-3.69484	-204.71308
71.76800	-3.70000	-204.97262
71.86800	-3.70609	-205.27864
71.96800	-3.71391	-205.75204
72.06800	-3.71781	-205.95208
72.16800	-3.72250	-206.16786
72.26800	-3.72844	-206.48749
72.36800	-3.73672	-206.90368
72.46800	-3.74078	-207.24876
72.56800	-3.74375	-207.36861
72.66800	-3.74812	-207.57741
72.76800	-3.75297	-207.83851
72.86800	-3.75859	-208.13571
72.96800	-3.76562	-208.49404
73.06800	-3.77094	-208.88391
73.16800	-3.77422	-209.03015
73.26800	-3.77844	-209.24185
73.36800	-3.78344	-209.50684
73.46800	-3.78969	-209.83264
73.56800	-3.79703	-210.30051
73.66800	-3.80062	-210.50172
73.76800	-3.80453	-210.69421
73.86800	-3.80922	-210.93215
73.96800	-3.81453	-211.22292
74.06800	-3.82031	-211.52388
74.16800	-3.82641	-211.89353
74.26800	-3.83047	-212.12661
74.36800	-3.83531	-212.37098
74.46800	-3.84016	-212.63470
74.56800	-3.84594	-212.94959
74.66800	-3.85281	-213.33253
74.76800	-3.85719	-213.59816
74.86800	-3.86109	-213.78025
74.96800	-3.86578	-214.03469
75.06800	-3.87125	-214.31838
75.16800	-3.87828	-214.66938
75.26800	-3.88453	-215.10562
75.36800	-3.88781	-215.26504
75.46800	-3.89203	-215.46882
75.56800	-3.89703	-215.73605
75.66800	-3.90281	-216.04273
75.76800	-3.90969	-216.44363
75.86800	-3.91375	-216.67767
75.96800	-3.91781	-216.88119
76.06800	-3.92266	-217.12852
76.16800	-3.92781	-217.40063
76.26800	-3.93484	-217.75521
76.36800	-3.94094	-218.17790
76.46800	-3.94422	-218.32351
76.56800	-3.94844	-218.52173
76.66800	-3.95313	-218.77086
76.76800	-3.95906	-219.07434
76.86800	-3.96672	-219.53169
76.96800	-3.97063	-219.75300
77.06800	-3.97469	-219.94762
77.16800	-3.97953	-220.18985
77.26800	-3.98453	-220.46289
77.36800	-3.99031	-220.75313
77.46800	-3.99719	-221.17411
77.56800	-4.00094	-221.36663
77.66800	-4.00516	-221.57378
77.76800	-4.01016	-221.82530
77.86800	-4.01641	-222.13987
77.96800	-4.02375	-222.60165
78.06800	-4.02719	-222.78497
78.16800	-4.03125	-222.97800
78.26800	-4.03594	-223.22026
78.36800	-4.04125	-223.49150
78.46800	-4.04781	-223.82291
78.56800	-4.05453	-224.25461
78.66800	-4.05812	-224.42345
78.76800	-4.06250	-224.63559
78.86800	-4.06719	-224.87254
78.96800	-4.07281	-225.16558
79.06800	-4.08000	-225.59014
79.16800	-4.08391	-225.80545
79.26800	-4.08781	-225.99933
79.36800	-4.09250	-226.23199
79.46800	-4.09813	-226.51993
79.56800	-4.10484	-226.87712
79.66800	-4.11141	-227.31842
79.76800	-4.11437	-227.44873
79.86800	-4.11875	-227.64139
79.96800	-4.12391	-227.91851
80.06800	-4.13016	-228.23505
80.16800	-4.13703	-228.66797
80.26800	-4.14094	-228.88595
80.36800	-4.14516	-229.09619
80.46800	-4.14984	-229.33310
80.56800	-4.15484	-229.59024
80.66800	-4.16109	-229.91976
80.76800	-4.16797	-230.33363
80.86800	-4.17156	-230.54035
80.96800	-4.17578	-230.74558
81.06800	-4.18078	-231.01170
81.16800	-4.18750	-231.35293
81.26800	-4.19422	-231.79872
81.36800	-4.19781	-231.99688
81.46800	-4.20203	-232.20058
81.56800	-4.20719	-232.48006
81.66800	-4.21281	-232.80689
81.76800	-4.21906	-233.16136
81.86800	-4.22531	-233.56459
81.96800	-4.22859	-233.75900
82.06800	-4.23266	-233.95398
82.16800	-4.23734	-234.19763
82.26800	-4.24344	-234.52701
82.36800	-4.25016	-234.95302
82.46800	-4.25422	-235.18690
82.56800	-4.25844	-235.41445
82.66800	-4.26328	-235.67596
82.76800	-4.26875	-235.97722
82.86800	-4.27469	-236.29543
82.96800	-4.28094	-236.69453
83.06800	-4.28469	-236.90441
83.16800	-4.28875	-237.11242
83.26800	-4.29359	-237.35903
83.36800	-4.29906	-237.65554
83.46800	-4.30594	-238.04565
83.56800	-4.31063	-238.32120
83.66800	-4.31484	-238.54205
83.76800	-4.31953	-238.77886
83.86800	-4.32469	-239.05478
83.96800	-4.33125	-239.39371
84.06800	-4.33875	-239.89601
84.16800	-4.34203	-240.06301
84.26800	-4.34625	-240.25229
84.36800	-4.35109	-240.51383
84.46800	-4.35672	-240.81439
84.56800	-4.36297	-241.19273
84.66800	-4.36719	-241.41242
84.76800	-4.37141	-241.62868
84.86800	-4.37609	-241.86172
84.96800	-4.38094	-242.12594
85.06800	-4.38688	-242.41793
85.16800	-4.39453	-242.85881
85.26800	-4.39859	-243.10905
85.36800	-4.40297	-243.31410
85.46800	-4.40781	-243.55760
85.56800	-4.41359	-243.87066
85.66800	-4.42141	-244.33637
85.76800	-4.42469	-244.53150
85.86800	-4.42859	-244.69885
85.96800	-4.43297	-244.92630
86.06800	-4.43828	-245.19761
86.16800	-4.44422	-245.50959
86.26800	-4.45141	-245.93854
86.36800	-4.45516	-246.14605
86.46800	-4.45938	-246.34083
86.56800	-4.46422	-246.59103
86.66800	-4.47016	-246.89002
86.76800	-4.47766	-247.32009
86.86800	-4.48125	-247.54612
86.96800	-4.48500	-247.70652
87.06800	-4.48922	-247.91974
87.16800	-4.49422	-248.17064
87.26800	-4.50016	-248.45493
87.36800	-4.50750	-248.86762
87.46800	-4.51125	-249.06835
87.56800	-4.51531	-249.25475
87.66800	-4.52016	-249.49478
87.76800	-4.52547	-249.76407
87.86800	-4.53281	-250.11143
87.96800	-4.53750	-250.40928
88.06800	-4.54156	-250.58565
88.16800	-4.54625	-250.79915
88.26800	-4.55172	-251.05822
88.36800	-4.55875	-251.40035
88.45200	-4.56703	-251.90517
88.55200	-4.56953	-252.06214
88.65200	-4.57328	-252.20233
88.75200	-4.57844	-252.46352
88.85200	-4.58391	-252.74655
88.95200	-4.59078	-253.13717
89.05200	-4.59437	-253.33980
89.15200	-4.59812	-253.50064
89.25200	-4.60266	-253.72458
89.35200	-4.60797	-253.99518
89.45200	-4.61359	-254.28337
89.55200	-4.62141	-254.69470
89.65200	-4.62500	-254.92957
89.75200	-4.62875	-255.09149
89.85200	-4.63375	-255.32627
89.95200	-4.63953	-255.63690
90.05200	-4.64781	-256.09735
90.15200	-4.65125	-256.31890
90.25200	-4.65484	-256.46237
90.35200	-4.65922	-256.67471
90.45200	-4.66422	-256.92281
90.55200	-4.67000	-257.21347
90.65200	-4.67750	-257.62278
90.75200	-4.68172	-257.90223
90.85200	-4.68562	-258.06847
90.95200	-4.69063	-258.32486
91.05200	-4.69625	-258.61064
91.15200	-4.70375	-259.01851
91.25200	-4.70781	-259.28143
91.35200	-4.71156	-259.43598
91.45200	-4.71625	-259.67130
91.55200	-4.72172	-259.94915
91.65200	-4.72781	-260.26991
91.75200	-4.73547	-260.72028
91.85200	-4.73859	-260.88563
91.95200	-4.74234	-261.05493
92.05200	-4.74719	-261.28581
92.15200	-4.75281	-261.57731
92.25200	-4.76016	-261.98804
92.35200	-4.76469	-262.27409
92.45200	-4.76859	-262.45660
92.55200	-4.77313	-262.67499
92.65200	-4.77813	-262.93245
92.75200	-4.78359	-263.20481
92.85200	-4.79063	-263.56643
92.95200	-4.79563	-263.90597
93.05200	-4.79938	-264.07415
93.15200	-4.80422	-264.31051
93.25200	-4.80969	-264.59509
93.35200	-4.81703	-264.99456
93.45200	-4.82109	-265.24130
93.55200	-4.82500	-265.41698
93.65200	-4.82969	-265.65561
93.75200	-4.83484	-265.92720
93.85200	-4.84047	-266.22626
93.95200	-4.84734	-266.57474
94.05200	-4.85266	-266.93299
94.15200	-4.85641	-267.09434
94.25200	-4.86094	-267.31887
94.35200	-4.86641	-267.58653
94.45200	-4.87359	-267.98284
94.55200	-4.87781	-268.25345
94.65200	-4.88172	-268.43631
94.75200	-4.88641	-268.67026
94.85200	-4.89141	-268.93595
94.95200	-4.89688	-269.21609
95.05200	-4.90391	-269.57101
95.15200	-4.90875	-269.88614
95.25200	-4.91266	-270.07151
95.35200	-4.91766	-270.31329
95.45200	-4.92344	-270.60938
95.55200	-4.93063	-271.01436
95.65200	-4.93500	-271.27078
95.75200	-4.93875	-271.44361
95.85200	-4.94312	-271.66533
95.95200	-4.94813	-271.91567
96.05200	-4.95375	-272.20601
96.15200	-4.96141	-272.61525
96.25200	-4.96531	-272.88616
96.35200	-4.96953	-273.06166
96.45200	-4.97453	-273.32395
96.55200	-4.98047	-273.62269
96.65200	-4.98734	-274.02687
96.75200	-4.99156	-274.27682
96.85200	-4.99578	-274.47355
96.95200	-5.00047	-274.71474
97.05200	-5.00563	-274.99786
97.15200	-5.01141	-275.30399
97.25200	-5.01953	-275.75758
97.35200	-5.02297	-275.98745
97.45200	-5.02688	-276.15008
97.55200	-5.03188	-276.40775
97.65200	-5.03734	-276.71567
97.75200	-5.04422	-277.12259
97.85200	-5.04844	-277.39000
97.95200	-5.05234	-277.59370
98.05200	-5.05672	-277.82294
98.15200	-5.06172	-278.08806
98.25200	-5.06719	-278.38188
98.35200	-5.07375	-278.74222
98.45200	-5.07844	-279.03411
98.55200	-5.08266	-279.22818
98.65200	-5.08781	-279.50427
98.75200	-5.09375	-279.81451
98.85200	-5.10141	-280.24995
98.95200	-5.10578	-280.56839
99.05200	-5.10906	-280.71958
99.15200	-5.11344	-280.92730
99.25200	-5.11828	-281.17812
99.35200	-5.12359	-281.45283
99.45200	-5.13031	-281.81705
99.55200	-5.13531	-282.14040
99.65200	-5.13953	-282.34875
99.75200	-5.14437	-282.59453
99.85200	-5.14969	-282.86639
99.95200	-5.15719	-283.26446
100.05200	-5.16219	-283.60340
100.15200	-5.16594	-283.78376
100.25200	-5.17047	-283.99947
100.35200	-5.17531	-284.25831
100.45200	-5.18047	-284.52441
100.55200	-5.18719	-284.86201
100.65200	-5.19188	-285.16263
100.75200	-5.19578	-285.33676
100.85200	-5.20047	-285.56427
100.95200	-5.20578	-285.82799
101.05200	-5.21266	-286.16387
101.15200	-5.21828	-286.51205
101.25200	-5.22234	-286.70692
101.35200	-5.22688	-286.91259
101.45200	-5.23156	-287.15548
101.55200	-5.23656	-287.38895
101.65200	-5.24312	-287.68224
101.75200	-5.24906	-288.05071
101.85200	-5.25297	-288.22562
101.95200	-5.25766	-288.43707
102.05200	-5.26344	-288.71104
102.15200	-5.27250	-289.20317
102.25200	-5.27609	-289.45842
102.35200	-5.27953	-289.58452
102.45200	-5.28391	-289.78467
102.55200	-5.28891	-290.03271
102.65200	-5.29453	-290.32120
102.75200	-5.30250	-290.72887
102.85200	-5.30641	-291.00728
102.95200	-5.31016	-291.15447
103.05200	-5.31469	-291.37051
103.15200	-5.31969	-291.61903
103.25200	-5.32688	-291.97228
103.35200	-5.33188	-292.29033
103.45200	-5.33578	-292.47299
103.55200	-5.34016	-292.68107
103.65200	-5.34500	-292.90619
103.75200	-5.35047	-293.17981
103.85200	-5.35703	-293.50352
103.95200	-5.36203	-293.80721
104.05200	-5.36594	-293.96939
104.15200	-5.37047	-294.17762
104.25200	-5.37578	-294.42322
104.35200	-5.38297	-294.75355
104.45200	-5.38875	-295.13496
104.55200	-5.39266	-295.29402
104.65200	-5.39688	-295.49167
104.75200	-5.40156	-295.70433
104.85200	-5.40719	-295.96993
104.95200	-5.41516	-296.33376
105.05200	-5.42109	-296.75996
105.15200	-5.42422	-296.86269
105.25200	-5.42906	-297.07649
105.35201	-5.43516	-297.37774
105.45201	-5.44328	-297.85833
105.55201	-5.44625	-298.02606
105.65201	-5.44953	-298.15105
105.75201	-5.45391	-298.36145
105.85201	-5.45906	-298.61021
105.95201	-5.46484	-298.90645
106.05201	-5.47141	-299.24431
106.15201	-5.47688	-299.58642
106.25201	-5.48031	-299.72780
106.35201	-5.48469	-299.92890
106.45201	-5.49000	-300.19414
106.55201	-5.49813	-300.59958
106.65201	-5.50281	-300.92540
106.75201	-5.50625	-301.07754
106.85201	-5.51078	-301.30073
106.95201	-5.51609	-301.57921
107.05201	-5.52203	-301.88814
107.15201	-5.52906	-302.25113
107.25201	-5.53375	-302.55583
107.35201	-5.53719	-302.70228
107.45201	-5.54188	-302.92854
107.55201	-5.54719	-303.19372
107.65201	-5.55516	-303.60144
107.75201	-5.55969	-303.91496
107.85201	-5.56313	-304.05891
107.95201	-5.56734	-304.26735
108.05201	-5.57250	-304.51006
108.15201	-5.57797	-304.79282
108.25201	-5.58500	-305.15093
108.35201	-5.58984	-305.47646
108.45201	-5.59359	-305.63641
108.55201	-5.59828	-305.86347
108.65201	-5.60391	-306.13303
108.75201	-5.61141	-306.52541
108.85201	-5.61625	-306.85213
108.95201	-5.62000	-307.01250
109.05201	-5.62438	-307.22603
109.15201	-5.62938	-307.48633
109.25201	-5.63500	-307.76954
109.35201	-5.64281	-308.16299
109.45201	-5.64719	-308.48807
109.55201	-5.65078	-308.62391
109.65201	-5.65531	-308.84570
109.75201	-5.66078	-309.12104
109.85201	-5.66766	-309.47375
109.95201	-5.67234	-309.77845
110.05201	-5.67641	-309.96898
110.15201	-5.68094	-310.19062
110.25201	-5.68594	-310.44623
110.35201	-5.69141	-310.72676
110.45201	-5.69797	-311.06108
110.55201	-5.70328	-311.40092
110.65201	-5.70719	-311.57529
110.75201	-5.71187	-311.79124
110.85201	-5.71719	-312.06653
110.95201	-5.72375	-312.38931
111.05201	-5.72937	-312.75105
111.15201	-5.73297	-312.90999
111.25201	-5.73734	-313.11139
111.35201	-5.74250	-313.36251
111.45201	-5.74828	-313.66169
111.55201	-5.75563	-314.04674
111.65201	-5.76016	-314.34277
111.75201	-5.76375	-314.49130
111.85201	-5.76844	-314.70692
111.95201	-5.77359	-314.95509
112.05201	-5.77969	-315.24259
112.15201	-5.78609	-315.63985
112.25201	-5.79000	-315.81116
112.35201	-5.79422	-316.00934
112.45201	-5.79922	-316.25053
112.55201	-5.80469	-316.52814
112.65201	-5.81234	-316.87424
112.75201	-5.81766	-317.25585
112.85201	-5.82109	-317.38478
112.95201	-5.82578	-317.59086
113.05201	-5.83125	-317.87330
113.15201	-5.83891	-318.23793
113.25201	-5.84375	-318.58602
113.35201	-5.84734	-318.74600
113.45201	-5.85203	-318.95483
113.55201	-5.85719	-319.22784
113.65201	-5.86234	-319.50453
113.75201	-5.86938	-319.85697
113.85201	-5.87359	-320.15026
113.95201	-5.87719	-320.29718
114.05201	-5.88172	-320.50213
114.15201	-5.88688	-320.76111
114.25201	-5.89453	-321.11976
114.35201	-5.90000	-321.50593
114.45201	-5.90359	-321.66311
114.55201	-5.90813	-321.87510
114.65201	-5.91328	-322.14481
114.75201	-5.91906	-322.44840
114.85201	-5.92594	-322.80895
114.95201	-5.93062	-323.12173
115.05201	-5.93437	-323.28263
115.15201	-5.93922	-323.50522
115.25201	-5.94406	-323.75574
115.35201	-5.95047	-324.07546
115.45201	-5.95609	-324.43327
115.55201	-5.96000	-324.61059
115.65201	-5.96422	-324.81864
115.75201	-5.96922	-325.06543
115.85201	-5.97516	-325.36510
115.95201	-5.98266	-325.74937
116.05201	-5.98766	-326.11683
116.15201	-5.99125	-326.25437
116.25201	-5.99594	-326.47496
116.35201	-6.00125	-326.74292
116.45201	-6.00766	-327.07578
116.55201	-6.01281	-327.39142
116.65201	-6.01672	-327.57142
116.75201	-6.02078	-327.76353
116.85201	-6.02531	-327.98705
116.95201	-6.03094	-328.26504
117.05201	-6.03750	-328.59316
117.15201	-6.04438	-329.01171
117.25201	-6.04797	-329.17762
117.35201	-6.05250	-329.37875
117.45201	-6.05734	-329.61407
117.55201	-6.06359	-329.91421
117.65201	-6.06938	-330.24809
117.75201	-6.07359	-330.45056
117.85201	-6.07797	-330.65125
117.95201	-6.08297	-330.88911
118.05201	-6.08828	-331.14937
118.15201	-6.09484	-331.47028
118.25201	-6.10156	-331.88462
118.35201	-6.10453	-332.01855
118.45201	-6.10859	-332.17981
118.55201	-6.11344	-332.39657
118.65201	-6.12031	-332.70565
118.75201	-6.12734	-333.16401
118.85201	-6.13094	-333.32768
118.95201	-6.13516	-333.50661
119.05201	-6.14031	-333.75332
119.15201	-6.14578	-334.03093
119.25201	-6.15219	-334.34787
119.35201	-6.15766	-334.70532
119.45201	-6.16109	-334.83729
119.55201	-6.16563	-335.03458
119.65201	-6.17094	-335.29383
119.75201	-6.17844	-335.64302
119.85201	-6.18375	-336.00101
119.95201	-6.18734	-336.15056
120.05201	-6.19141	-336.33736
120.15201	-6.19609	-336.54580
120.25201	-6.20141	-336.80135
120.35201	-6.20813	-337.12012
120.45201	-6.21406	-337.50093
120.55201	-6.21813	-337.66070
120.65201	-6.22281	-337.87316
120.75201	-6.22828	-338.13515
120.85201	-6.23547	-338.46942
120.95201	-6.24031	-338.79697
121.05201	-6.24391	-338.93776
121.15201	-6.24828	-339.13156
121.25201	-6.25313	-339.36033
121.35201	-6.25844	-339.61391
121.45201	-6.26625	-339.96671
121.55201	-6.27219	-340.40055
121.65201	-6.27516	-340.50539
121.75201	-6.27969	-340.69812
121.85201	-6.28516	-340.96766
121.95201	-6.29266	-341.33348
122.05201	-6.29734	-341.64703
122.14201	-6.30156	-338.80901
122.14401	-6.30281	-332.77446
122.14601	-6.30422	-322.56308
122.14801	-6.30578	-309.12796
122.15001	-6.30750	-293.56661
122.15201	-6.30906	-276.36546
122.15401	-6.31047	-257.86611
122.15601	-6.31172	-238.61110
122.15801	-6.31266	-219.09377
122.16001	-6.31344	-199.59988
122.16201	-6.31391	-180.36661
122.16401	-6.31422	-161.66110
122.16601	-6.31437	-143.68977
122.16801	-6.31437	-126.57245
122.17001	-6.31437	-110.40514
122.17201	-6.31437	-95.27724
122.17401	-6.31437	-81.24226
122.17601	-6.31453	-68.31808
122.17801	-6.31453	-56.51134
122.18001	-6.31469	-45.81663
122.18201	-6.31469	-36.20404
122.18401	-6.31469	-27.63249
122.18601	-6.31484	-20.06398
122.18801	-6.31484	-13.45031
122.19001	-6.31484	-7.72747
122.19201	-6.31500	-2.83175
122.19401	-6.31500	1.29944
122.19601	-6.31500	4.73608
122.19801	-6.31500	7.54372
122.20001	-6.31500	9.77826
122.20201	-6.31500	11.50152
122.20401	-6.31500	12.77836
122.20601	-6.31500	13.65912
122.20801	-6.31500	14.18840
122.21801	-6.31500	13.21603
122.22001	-6.31500	12.56997
122.22201	-6.31500	11.83719
122.22401	-6.31500	11.04188
122.22601	-6.31500	10.21406
122.22801	-6.31500	9.37265
122.23001	-6.31500	8.52660
122.23201	-6.31500	7.68868
122.23401	-6.31500	6.87321
122.23601	-6.31500	6.08583
122.23801	-6.31500	5.32935
122.24001	-6.31500	4.61330
122.24201	-6.31500	3.94634
122.24401	-6.31500	3.32776
122.24601	-6.31500	2.75514
122.24801	-6.31500	2.23140
122.25201	-6.31500	1.33425
122.25601	-6.31500	0.61638
122.26001	-6.31500	0.06253
122.26601	-6.31500	-0.49860
122.36601	-6.31500	-0.18796
122.46601	-6.31516	-0.16493
122.56601	-6.31875	-0.14255
122.66601	-6.32734	-0.12755
122.76601	-6.33187	-0.11164
122.86601	-6.33656	-0.10755
122.96601	-6.34188	-0.10681
123.06601	-6.34813	-0.10369
123.16601	-6.35438	-0.09899
123.26601	-6.35844	-0.09632
123.36601	-6.36281	-0.09526
123.46601	-6.36781	-0.08357
123.56601	-6.37328	-0.08165
123.66601	-6.38047	-0.08478
123.76601	-6.38516	-0.07581
123.86601	-6.38891	-0.07439
123.96601	-6.39359	-0.07609
124.06601	-6.39875	-0.07162
124.16601	-6.40516	-0.07048
124.26601	-6.41109	-0.07791
124.36601	-6.41500	-0.07110
124.46601	-6.41953	-0.06874
124.56601	-6.42437	-0.06471
124.66601	-6.42969	-0.06566
124.76601	-6.43641	-0.06488
124.86601	-6.44156	-0.06360
124.96601	-6.44547	-0.06378
125.06601	-6.45000	-0.05884
125.16601	-6.45516	-0.05490
125.26601	-6.46266	-0.06111
125.36601	-6.46875	-0.05595
125.46601	-6.47219	-0.06088
125.56601	-6.47656	-0.05185
125.66601	-6.48156	-0.05071
125.76601	-6.48656	-0.05393
125.86601	-6.49313	-0.04993
125.96601	-6.49844	-0.04770
126.06601	-6.50250	-0.05139
126.16601	-6.50734	-0.04571
126.26601	-6.51297	-0.05060
126.36601	-6.52047	-0.04754
126.46601	-6.52516	-0.04521
126.56601	-6.52844	-0.04617
126.66601	-6.53266	-0.04622
126.76601	-6.53766	-0.04971
126.86601	-6.54344	-0.03972
126.96601	-6.55062	-0.04282
127.06601	-6.55547	-0.04625
127.16601	-6.55922	-0.03944
127.26601	-6.56391	-0.03859
127.36601	-6.56922	-0.04245
127.46601	-6.57562	-0.03587
127.56601	-6.58125	-0.03662
127.66601	-6.58547	-0.03909
127.76601	-6.58969	-0.03845
127.86601	-6.59453	-0.03639
127.96601	-6.60000	-0.03145
128.06601	-6.60687	-0.04150
128.16601	-6.61188	-0.03668
128.26601	-6.61563	-0.03974
128.36601	-6.62031	-0.03938
128.46601	-6.62547	-0.03239
128.56601	-6.63203	-0.02887
128.66601	-6.63766	-0.02943
128.76601	-6.64203	-0.03162
128.86601	-6.64656	-0.02722
128.96601	-6.65125	-0.03224
129.06601	-6.65687	-0.03155
129.16601	-6.66359	-0.02557
129.26601	-6.66969	-0.03115
129.36601	-6.67359	-0.03422
129.46601	-6.67875	-0.02392
129.56601	-6.68469	-0.02814
129.66601	-6.69156	-0.02844
129.76601	-6.69578	-0.02668
129.84801	-6.69844	-0.02211
