# Supplementary material for: Strengthening of 3D Printed Fused Deposition Manufactured Parts Using the Fill Compositing Technique
Source: PLoS One. 2015 Apr 16;10(4):e0122915. doi: 10.1371/journal.pone.0122915 (PMC4400136; doi:10.1371/journal.pone.0122915)
Supplement: S1 File — This is the raw data and information on all the samples presented in this manuscript. (ZIP) [file pone.0122915.s001.zip › Specimen_RawData_5.csv]

Time	Extension	Load
(sec)	(mm)	(N)
0.00000	0.00000	0.06711
0.10000	-0.00016	0.07407
0.20000	-0.00109	0.06743
0.30000	-0.00906	0.06814
0.39600	-0.01906	0.06796
0.49600	-0.02422	0.06327
0.59600	-0.02953	0.06384
0.69600	-0.03609	0.06274
0.79600	-0.04234	0.05900
0.89600	-0.04625	0.06868
0.99600	-0.05078	0.06410
1.09600	-0.05578	0.06451
1.19600	-0.06203	0.07465
1.29600	-0.06813	0.06882
1.39600	-0.07219	0.06712
1.49600	-0.07625	0.06557
1.59600	-0.08094	0.06055
1.69600	-0.08578	0.05950
1.79600	-0.09172	0.06630
1.89600	-0.09891	0.06509
1.99600	-0.10312	0.06595
2.09600	-0.10766	0.05559
2.19600	-0.11250	0.06320
2.29600	-0.11844	0.06154
2.39600	-0.12453	0.06735
2.49600	-0.12875	0.04824
2.59600	-0.13297	0.04713
2.69600	-0.13750	0.04710
2.79600	-0.14297	0.04474
2.89600	-0.14891	0.02838
2.99600	-0.15578	0.03090
3.09600	-0.15984	0.02983
3.19600	-0.16422	0.03053
3.29600	-0.16922	0.02466
3.39600	-0.17547	0.01761
3.49600	-0.18172	0.01462
3.59600	-0.18594	-0.00114
3.69600	-0.19016	-0.02640
3.79600	-0.19469	-0.04661
3.89600	-0.20016	-0.09043
3.99600	-0.20641	-0.19829
4.09600	-0.21266	-0.25020
4.19600	-0.21672	-0.27470
4.29600	-0.22141	-0.40362
4.39600	-0.22687	-0.55873
4.49600	-0.23312	-0.80669
4.59600	-0.23953	-1.25681
4.69600	-0.24297	-1.46386
4.79600	-0.24703	-1.68531
4.89600	-0.25156	-1.96740
4.99600	-0.25688	-2.30940
5.09600	-0.26406	-2.76754
5.19600	-0.27000	-3.24236
5.29600	-0.27328	-3.43086
5.39600	-0.27750	-3.69418
5.49600	-0.28250	-3.98971
5.59600	-0.28828	-4.35624
5.69600	-0.29484	-4.79902
5.79600	-0.29938	-5.12579
5.89600	-0.30375	-5.39841
5.99600	-0.30859	-5.72526
6.09600	-0.31422	-6.09835
6.19600	-0.32031	-6.47275
6.29600	-0.32609	-6.89506
6.39600	-0.32984	-7.13461
6.49600	-0.33438	-7.42458
6.59600	-0.33906	-7.74580
6.69600	-0.34453	-8.09218
6.79600	-0.35094	-8.51584
6.89600	-0.35578	-8.85268
6.99600	-0.36000	-9.13899
7.09600	-0.36484	-9.44594
7.19600	-0.36969	-9.74675
7.29600	-0.37547	-10.09072
7.39600	-0.38172	-10.51829
7.49600	-0.38578	-10.80653
7.59600	-0.39047	-11.09301
7.69600	-0.39563	-11.42457
7.79600	-0.40156	-11.77745
7.89600	-0.40844	-12.23472
7.99600	-0.41234	-12.50459
8.09600	-0.41625	-12.74168
8.19600	-0.42078	-13.02577
8.29600	-0.42594	-13.34032
8.39600	-0.43219	-13.71795
8.49600	-0.43953	-14.20917
8.59600	-0.44359	-14.47073
8.69600	-0.44797	-14.71263
8.79600	-0.45281	-15.01645
8.89600	-0.45844	-15.35976
8.99600	-0.46531	-15.80183
9.09600	-0.46969	-16.09513
9.19600	-0.47375	-16.33221
9.29600	-0.47828	-16.60715
9.39600	-0.48359	-16.89506
9.49600	-0.48969	-17.28753
9.59600	-0.49594	-17.72345
9.69600	-0.49984	-17.96427
9.79600	-0.50406	-18.18185
9.89600	-0.50906	-18.48920
9.99600	-0.51484	-18.87289
10.09600	-0.52156	-19.27958
10.19600	-0.52578	-19.52886
10.29600	-0.53000	-19.75825
10.39600	-0.53469	-20.04514
10.49600	-0.53984	-20.35702
10.59600	-0.54594	-20.74170
10.69600	-0.55312	-21.21175
10.79600	-0.55688	-21.46908
10.89600	-0.56109	-21.71913
10.99600	-0.56594	-21.98895
11.09600	-0.57172	-22.30943
11.19600	-0.57828	-22.73982
11.29600	-0.58266	-23.01570
11.39600	-0.58672	-23.25678
11.49600	-0.59125	-23.50922
11.59600	-0.59609	-23.79425
11.69600	-0.60188	-24.13731
11.79600	-0.60938	-24.57109
11.89600	-0.61328	-24.84825
11.99600	-0.61781	-25.09735
12.09600	-0.62328	-25.42707
12.19600	-0.63000	-25.82644
12.28000	-0.63734	-26.32811
12.38000	-0.64047	-26.55128
12.48000	-0.64406	-26.73799
12.58000	-0.64891	-27.03411
12.68000	-0.65391	-27.34763
12.78000	-0.65906	-27.66733
12.88000	-0.66609	-28.11011
12.98000	-0.67031	-28.42246
13.08000	-0.67422	-28.63704
13.18000	-0.67922	-28.96352
13.28000	-0.68516	-29.31775
13.38000	-0.69234	-29.79784
13.48000	-0.69625	-30.05805
13.58000	-0.69984	-30.26287
13.68000	-0.70422	-30.52133
13.78000	-0.70922	-30.83674
13.88000	-0.71531	-31.19859
13.98000	-0.72219	-31.62424
14.08000	-0.72719	-31.99223
14.18000	-0.73109	-32.20755
14.28000	-0.73609	-32.51746
14.38000	-0.74141	-32.84948
14.48000	-0.74828	-33.26611
14.58000	-0.75281	-33.58717
14.68000	-0.75688	-33.83823
14.78000	-0.76141	-34.11022
14.88000	-0.76641	-34.41647
14.98000	-0.77203	-34.76041
15.08000	-0.77969	-35.23041
15.18000	-0.78344	-35.52256
15.28000	-0.78766	-35.75852
15.38000	-0.79250	-36.06795
15.48000	-0.79828	-36.42179
15.58000	-0.80531	-36.87767
15.68000	-0.80969	-37.17692
15.78000	-0.81359	-37.40373
15.88000	-0.81828	-37.69552
15.98000	-0.82313	-38.00524
16.08000	-0.82859	-38.33088
16.18000	-0.83609	-38.80354
16.28000	-0.84031	-39.11715
16.38000	-0.84437	-39.34773
16.48000	-0.84922	-39.65039
16.58000	-0.85484	-39.99856
16.68000	-0.86219	-40.44992
16.78000	-0.86625	-40.74784
16.88000	-0.87016	-40.97360
16.98000	-0.87469	-41.25943
17.08000	-0.88000	-41.59262
17.18000	-0.88594	-41.97649
17.28000	-0.89359	-42.48007
17.38000	-0.89734	-42.75376
17.48000	-0.90156	-42.98845
17.58000	-0.90609	-43.28026
17.68000	-0.91109	-43.59010
17.78000	-0.91750	-43.97928
17.88000	-0.92281	-44.35680
17.98000	-0.92703	-44.63028
18.08000	-0.93188	-44.91863
18.18000	-0.93719	-45.26325
18.28000	-0.94297	-45.61719
18.38000	-0.94969	-46.06038
18.48000	-0.95344	-46.31558
18.58000	-0.95766	-46.56266
18.68000	-0.96250	-46.88906
18.78000	-0.96844	-47.24231
18.88000	-0.97516	-47.69466
18.98000	-0.98000	-48.03336
19.08000	-0.98359	-48.24066
19.18000	-0.98797	-48.50986
19.28000	-0.99266	-48.79502
19.38000	-0.99828	-49.14556
19.48000	-1.00594	-49.61917
19.58000	-1.01047	-49.95121
19.68000	-1.01453	-50.18859
19.78000	-1.01938	-50.49016
19.88000	-1.02516	-50.84226
19.98000	-1.03234	-51.29753
20.08000	-1.03688	-51.62476
20.18000	-1.04063	-51.84499
20.28000	-1.04516	-52.12026
20.38000	-1.05000	-52.43249
20.48000	-1.05531	-52.77280
20.58000	-1.06234	-53.18965
20.68000	-1.06719	-53.54283
20.78000	-1.07125	-53.77687
20.88000	-1.07609	-54.06933
20.98000	-1.08219	-54.43669
21.07400	-1.08984	-54.93705
21.17400	-1.09391	-55.25340
21.27400	-1.09719	-55.43436
21.37400	-1.10172	-55.70573
21.47400	-1.10672	-56.01909
21.57400	-1.11203	-56.36190
21.67400	-1.11875	-56.77596
21.77400	-1.12375	-57.13212
21.87400	-1.12828	-57.39436
21.97400	-1.13313	-57.70658
22.07400	-1.13922	-58.08826
22.17400	-1.14625	-58.58212
22.27400	-1.15016	-58.85228
22.37400	-1.15375	-59.06150
22.47400	-1.15797	-59.32983
22.57400	-1.16266	-59.63106
22.67400	-1.16797	-59.96303
22.77400	-1.17516	-60.38284
22.87400	-1.18031	-60.78228
22.97400	-1.18422	-61.00225
23.07400	-1.18906	-61.29081
23.17400	-1.19422	-61.61450
23.27400	-1.20047	-61.98815
23.37400	-1.20609	-62.38746
23.47400	-1.21047	-62.66311
23.57400	-1.21484	-62.93106
23.67400	-1.21969	-63.23317
23.77400	-1.22531	-63.58711
23.87400	-1.23234	-63.99383
23.97400	-1.23703	-64.35809
24.07400	-1.24094	-64.57268
24.17400	-1.24578	-64.87668
24.27400	-1.25109	-65.20394
24.37400	-1.25781	-65.59990
24.47400	-1.26297	-65.96866
24.57400	-1.26719	-66.21560
24.67400	-1.27187	-66.48944
24.77400	-1.27688	-66.80054
24.87400	-1.28234	-67.12999
24.97400	-1.28922	-67.55341
25.07400	-1.29438	-67.94469
25.17400	-1.29797	-68.13558
25.27400	-1.30266	-68.40844
25.37400	-1.30797	-68.73413
25.47400	-1.31516	-69.17190
25.57400	-1.32047	-69.56266
25.67400	-1.32391	-69.74512
25.77400	-1.32797	-69.99221
25.87400	-1.33281	-70.28583
25.97400	-1.33844	-70.62932
26.07400	-1.34484	-71.02264
26.17400	-1.35078	-71.44112
26.27400	-1.35469	-71.67123
26.37400	-1.35953	-71.93862
26.47400	-1.36516	-72.29151
26.57400	-1.37219	-72.69649
26.67400	-1.37703	-73.08333
26.77400	-1.38109	-73.31488
26.87400	-1.38531	-73.57344
26.97400	-1.39031	-73.87938
27.07400	-1.39578	-74.23068
27.17400	-1.40281	-74.64033
27.27400	-1.40750	-74.98797
27.37400	-1.41094	-75.14370
27.47400	-1.41516	-75.38753
27.57400	-1.42016	-75.67548
27.67400	-1.42719	-76.04908
27.77400	-1.43328	-76.47620
27.87400	-1.43734	-76.69166
27.97400	-1.44156	-76.93069
28.07400	-1.44641	-77.20422
28.17400	-1.45141	-77.49848
28.27400	-1.45781	-77.84504
28.37400	-1.46453	-78.32676
28.47400	-1.46906	-78.56575
28.57400	-1.47453	-78.89517
28.67400	-1.48094	-79.29266
28.77200	-1.48844	-79.79341
28.87200	-1.49094	-79.94930
28.97200	-1.49422	-80.09677
29.07200	-1.49891	-80.39572
29.17200	-1.50391	-80.71355
29.27200	-1.50938	-81.05909
29.37200	-1.51609	-81.46993
29.47200	-1.52094	-81.81585
29.57200	-1.52484	-82.02660
29.67200	-1.52953	-82.30293
29.77200	-1.53484	-82.62821
29.87200	-1.54172	-83.02643
29.97200	-1.54687	-83.43062
30.07200	-1.55078	-83.65133
30.17200	-1.55547	-83.92442
30.27200	-1.56109	-84.28486
30.37200	-1.56703	-84.65266
30.47200	-1.57469	-85.12371
30.57200	-1.57828	-85.40216
30.67200	-1.58172	-85.56674
30.77200	-1.58625	-85.84916
30.87200	-1.59141	-86.17988
30.97200	-1.59734	-86.54973
31.07200	-1.60344	-86.96688
31.17200	-1.60781	-87.22563
31.27200	-1.61234	-87.49259
31.37200	-1.61734	-87.79458
31.47200	-1.62281	-88.13374
31.57200	-1.62938	-88.54254
31.67200	-1.63422	-88.88016
31.77200	-1.63828	-89.10765
31.87200	-1.64297	-89.39163
31.97200	-1.64828	-89.72195
32.07200	-1.65531	-90.13930
32.17200	-1.66078	-90.54091
32.27200	-1.66453	-90.73573
32.37200	-1.66875	-90.98399
32.47200	-1.67359	-91.28218
32.57200	-1.67906	-91.63171
32.67200	-1.68594	-92.03570
32.77200	-1.69156	-92.45565
32.87200	-1.69547	-92.66139
32.97200	-1.70016	-92.93017
33.07200	-1.70547	-93.25255
33.17200	-1.71203	-93.64624
33.27200	-1.71750	-94.05141
33.37200	-1.72141	-94.27042
33.47200	-1.72578	-94.52996
33.57200	-1.73078	-94.82916
33.67200	-1.73656	-95.17859
33.77200	-1.74359	-95.59875
33.87200	-1.74781	-95.91532
33.97200	-1.75156	-96.11387
34.07200	-1.75609	-96.38526
34.17200	-1.76109	-96.70807
34.27200	-1.76812	-97.10310
34.37200	-1.77406	-97.53866
34.47200	-1.77797	-97.76919
34.57200	-1.78250	-98.01672
34.67200	-1.78719	-98.30198
34.77200	-1.79219	-98.59294
34.87200	-1.79891	-98.97186
34.97200	-1.80484	-99.44429
35.07200	-1.80891	-99.64339
35.17200	-1.81344	-99.90148
35.27200	-1.81859	-100.21682
35.37200	-1.82594	-100.62831
35.47200	-1.83109	-101.03453
35.57200	-1.83469	-101.20999
35.67200	-1.83891	-101.46280
35.77200	-1.84406	-101.77708
35.87200	-1.85016	-102.14135
35.97200	-1.85750	-102.59391
36.07200	-1.86203	-102.92604
36.17200	-1.86578	-103.09989
36.27200	-1.87000	-103.38846
36.37200	-1.87500	-103.66601
36.47200	-1.88156	-104.06836
36.57200	-1.88781	-104.55517
36.67200	-1.89188	-104.78914
36.77200	-1.89609	-105.03744
36.87200	-1.90125	-105.35848
36.97200	-1.90672	-105.68075
37.07200	-1.91359	-106.09688
37.17200	-1.91859	-106.49803
37.27200	-1.92234	-106.67808
37.37200	-1.92734	-106.98064
37.47200	-1.93281	-107.34930
37.57200	-1.93953	-107.79790
37.67200	-1.94500	-108.19133
37.77200	-1.94891	-108.42289
37.87200	-1.95312	-108.67898
37.97200	-1.95766	-108.96423
38.07200	-1.96297	-109.29526
38.17200	-1.96938	-109.70985
38.27200	-1.97531	-110.14903
38.37200	-1.97938	-110.39262
38.47200	-1.98406	-110.68326
38.57200	-1.98938	-111.00646
38.67200	-1.99578	-111.40621
38.77200	-2.00078	-111.77421
38.87200	-2.00469	-112.00065
38.97200	-2.00891	-112.26169
39.07200	-2.01375	-112.57373
39.17200	-2.01922	-112.92948
39.27200	-2.02609	-113.33797
39.37200	-2.03234	-113.81290
39.47200	-2.03594	-114.00688
39.57200	-2.04031	-114.26274
39.67200	-2.04516	-114.56392
39.77200	-2.05094	-114.92513
39.87200	-2.05703	-115.34277
39.97200	-2.06141	-115.62519
40.07200	-2.06594	-115.87910
40.17200	-2.07094	-116.17916
40.27200	-2.07625	-116.51754
40.37200	-2.08250	-116.88019
40.47200	-2.08828	-117.31102
40.57200	-2.09219	-117.52470
40.67200	-2.09672	-117.79196
40.77200	-2.10203	-118.10270
40.87200	-2.10875	-118.49665
40.97200	-2.11500	-118.95840
41.07200	-2.11875	-119.15268
41.17200	-2.12297	-119.39546
41.27200	-2.12797	-119.70071
41.37200	-2.13344	-120.04137
41.47200	-2.14063	-120.45844
41.57200	-2.14562	-120.87863
41.67200	-2.14938	-121.05276
41.77200	-2.15391	-121.32500
41.87200	-2.15875	-121.61728
41.97200	-2.16500	-121.98551
42.07200	-2.17078	-122.41244
42.17200	-2.17469	-122.63043
42.27200	-2.17906	-122.87848
42.37200	-2.18391	-123.17115
42.47200	-2.18953	-123.50101
42.57200	-2.19688	-123.91088
42.67200	-2.20250	-124.36181
42.77200	-2.20641	-124.56693
42.87200	-2.21109	-124.83881
42.97200	-2.21641	-125.16420
43.07200	-2.22312	-125.56325
43.17200	-2.22875	-125.99726
43.27200	-2.23219	-126.18475
43.37200	-2.23625	-126.40968
43.47200	-2.24016	-126.64403
43.57200	-2.24500	-126.92685
43.67200	-2.25063	-127.26922
43.77200	-2.25781	-127.71666
43.87200	-2.26203	-127.98864
43.97200	-2.26656	-128.23637
44.07200	-2.27172	-128.52980
44.17200	-2.27719	-128.84246
44.27200	-2.28375	-129.22418
44.37200	-2.28812	-129.50653
44.47200	-2.29234	-129.73747
44.57200	-2.29719	-129.99935
44.67200	-2.30313	-130.33037
44.77200	-2.31250	-130.82418
44.84800	-2.31781	-131.32453
44.94800	-2.31984	-131.39924
45.04800	-2.32375	-131.56956
45.14800	-2.32875	-131.87571
45.24800	-2.33516	-132.26067
45.34800	-2.34141	-132.72348
45.44800	-2.34484	-132.90828
45.54800	-2.34875	-133.12776
45.64800	-2.35359	-133.39928
45.74800	-2.35891	-133.72374
45.84800	-2.36453	-134.07037
45.94800	-2.37109	-134.49951
46.04800	-2.37516	-134.73952
46.14800	-2.37938	-134.97339
46.24800	-2.38453	-135.26963
46.34800	-2.39062	-135.61799
46.44000	-2.39813	-136.12370
46.54000	-2.40156	-136.35275
46.64000	-2.40516	-136.52782
46.74000	-2.40953	-136.79095
46.84000	-2.41469	-137.09100
46.94000	-2.42078	-137.45798
47.04000	-2.42828	-137.96064
47.14000	-2.43188	-138.19429
47.24000	-2.43578	-138.39380
47.34000	-2.44063	-138.66089
47.44000	-2.44625	-138.99449
47.54000	-2.45313	-139.42493
47.64000	-2.45813	-139.75327
47.74000	-2.46219	-139.98339
47.84000	-2.46656	-140.23563
47.94000	-2.47172	-140.54191
48.04000	-2.47797	-140.91733
48.14000	-2.48547	-141.40667
48.24000	-2.48875	-141.61648
48.34000	-2.49250	-141.81316
48.44000	-2.49750	-142.09792
48.54000	-2.50359	-142.46793
48.63400	-2.51094	-142.97079
48.73400	-2.51500	-143.24033
48.83400	-2.51891	-143.42976
48.93400	-2.52344	-143.70385
49.03400	-2.52844	-143.98994
49.13400	-2.53359	-144.31173
49.23400	-2.54063	-144.71440
49.33400	-2.54562	-145.11819
49.43400	-2.54953	-145.32153
49.53400	-2.55453	-145.60913
49.63400	-2.56063	-145.96896
49.73400	-2.56797	-146.46888
49.83400	-2.57141	-146.70584
49.93400	-2.57516	-146.89296
50.03400	-2.57953	-147.15022
50.13400	-2.58469	-147.45730
50.23400	-2.59047	-147.83002
50.33400	-2.59719	-148.23537
50.43400	-2.60250	-148.61266
50.53400	-2.60641	-148.82328
50.63400	-2.61109	-149.09914
50.73400	-2.61625	-149.40476
50.83400	-2.62312	-149.82507
50.93400	-2.62797	-150.15642
51.03400	-2.63187	-150.38343
51.13400	-2.63625	-150.63731
51.23400	-2.64156	-150.95402
51.33400	-2.64781	-151.32342
51.43400	-2.65500	-151.79504
51.53400	-2.65859	-152.05257
51.63400	-2.66266	-152.25360
51.73400	-2.66750	-152.54618
51.83400	-2.67313	-152.88432
51.93400	-2.68016	-153.31982
52.03400	-2.68500	-153.65356
52.13400	-2.68922	-153.90062
52.23400	-2.69375	-154.16545
52.33400	-2.69859	-154.46195
52.43400	-2.70437	-154.82377
52.53400	-2.71172	-155.31643
52.63400	-2.71563	-155.59176
52.73400	-2.72000	-155.82545
52.83400	-2.72500	-156.13645
52.93400	-2.73109	-156.50742
53.03400	-2.73781	-156.95976
53.13400	-2.74125	-157.20005
53.23400	-2.74516	-157.41098
53.33400	-2.74984	-157.69246
53.43400	-2.75516	-158.01097
53.53400	-2.76172	-158.42305
53.61600	-2.76906	-158.93327
53.71600	-2.77250	-159.21620
53.81600	-2.77609	-159.39173
53.91600	-2.78094	-159.68482
54.01600	-2.78609	-160.02598
54.11600	-2.79297	-160.45636
54.21600	-2.79781	-160.84474
54.31600	-2.80203	-161.08680
54.41600	-2.80656	-161.38361
54.51600	-2.81141	-161.68384
54.61600	-2.81687	-162.03095
54.71600	-2.82344	-162.46337
54.81600	-2.82766	-162.77914
54.91600	-2.83172	-163.01052
55.01600	-2.83625	-163.29665
55.11600	-2.84141	-163.60889
55.21600	-2.84797	-164.00485
55.31600	-2.85359	-164.40913
55.41600	-2.85781	-164.66634
55.51600	-2.86234	-164.92695
55.61600	-2.86703	-165.21579
55.71600	-2.87250	-165.54359
55.81600	-2.87953	-165.97313
55.91600	-2.88469	-166.35834
56.01600	-2.88891	-166.58999
56.11600	-2.89344	-166.85896
56.21600	-2.89875	-167.15857
56.31600	-2.90547	-167.55673
56.41600	-2.91047	-167.93402
56.51600	-2.91469	-168.16498
56.61600	-2.91922	-168.43669
56.71600	-2.92406	-168.72391
56.81600	-2.92938	-169.04083
56.91600	-2.93625	-169.42036
57.01600	-2.94172	-169.83061
57.11600	-2.94562	-170.03889
57.21600	-2.95016	-170.29162
57.31600	-2.95547	-170.60132
57.41600	-2.96281	-171.01119
57.51600	-2.96813	-171.42385
57.61600	-2.97203	-171.62912
57.71600	-2.97641	-171.87351
57.81600	-2.98125	-172.15006
57.91600	-2.98625	-172.45425
58.01600	-2.99266	-172.80559
58.11600	-2.99797	-173.18876
58.21600	-3.00219	-173.41597
58.31600	-3.00703	-173.67643
58.41600	-3.01203	-173.97080
58.51600	-3.01922	-174.34131
58.61600	-3.02438	-174.72491
58.71600	-3.02828	-174.94068
58.81600	-3.03250	-175.17774
58.91600	-3.03719	-175.44591
59.01600	-3.04328	-175.78240
59.11600	-3.05109	-176.22867
59.21600	-3.05594	-176.60891
59.31600	-3.05984	-176.80335
59.41600	-3.06438	-177.06074
59.51600	-3.06953	-177.35532
59.61600	-3.07594	-177.71934
59.71600	-3.08078	-178.07519
59.81600	-3.08453	-178.27140
59.91600	-3.08891	-178.50292
60.01600	-3.09359	-178.76779
60.11600	-3.09875	-179.05588
60.21600	-3.10484	-179.37556
60.31600	-3.11125	-179.82081
60.41600	-3.11531	-180.02142
60.51600	-3.12016	-180.28907
60.61600	-3.12625	-180.63082
60.71200	-3.13531	-181.13586
60.81200	-3.13984	-181.53073
60.91200	-3.14266	-181.64828
61.01200	-3.14687	-181.87873
61.11200	-3.15172	-182.15694
61.21200	-3.15719	-182.49187
61.31200	-3.16344	-182.85657
61.41200	-3.16906	-183.26437
61.51200	-3.17281	-183.47220
61.61200	-3.17750	-183.71192
61.71200	-3.18297	-184.03457
61.81200	-3.19016	-184.43756
61.91200	-3.19516	-184.82310
62.01200	-3.19859	-185.00285
62.11200	-3.20281	-185.22772
62.21200	-3.20766	-185.50453
62.31200	-3.21344	-185.83757
62.41200	-3.22016	-186.21551
62.51200	-3.22625	-186.63704
62.61200	-3.22984	-186.83286
62.71200	-3.23438	-187.06669
62.81200	-3.23938	-187.35383
62.91200	-3.24578	-187.69938
63.01200	-3.25141	-188.11233
63.11200	-3.25547	-188.32940
63.21200	-3.25984	-188.57436
63.31200	-3.26453	-188.85039
63.41200	-3.26969	-189.14539
63.51200	-3.27656	-189.51833
63.61200	-3.28250	-189.97054
63.71200	-3.28609	-190.16044
63.81200	-3.29078	-190.42583
63.91200	-3.29609	-190.73886
64.01200	-3.30344	-191.14594
64.11200	-3.30859	-191.53662
64.21200	-3.31219	-191.74026
64.31200	-3.31672	-191.98385
64.41200	-3.32141	-192.24927
64.51200	-3.32672	-192.56349
64.61200	-3.33375	-192.95582
64.71200	-3.33938	-193.37706
64.81200	-3.34297	-193.59241
64.91200	-3.34766	-193.83895
65.01200	-3.35281	-194.16866
65.11200	-3.36000	-194.56641
65.21200	-3.36547	-194.98865
65.31200	-3.36891	-195.16045
65.41200	-3.37328	-195.40159
65.51200	-3.37797	-195.68844
65.61200	-3.38328	-196.00733
65.71200	-3.39047	-196.41109
65.81200	-3.39594	-196.83556
65.91200	-3.39969	-197.03671
66.01200	-3.40437	-197.29275
66.11200	-3.40953	-197.58464
66.21200	-3.41656	-197.98040
66.31200	-3.42219	-198.42692
66.41200	-3.42594	-198.64275
66.51200	-3.43016	-198.88598
66.61200	-3.43516	-199.17679
66.71200	-3.44078	-199.51908
66.81200	-3.44781	-199.92472
66.91200	-3.45234	-200.27442
67.01200	-3.45578	-200.45584
67.11200	-3.46047	-200.71064
67.21200	-3.46547	-201.01686
67.31200	-3.47156	-201.38286
67.41200	-3.47828	-201.81899
67.51200	-3.48219	-202.05967
67.61200	-3.48641	-202.29028
67.71200	-3.49078	-202.53973
67.81200	-3.49594	-202.82303
67.91200	-3.50234	-203.18779
68.01200	-3.50938	-203.68370
68.11200	-3.51328	-203.91399
68.21200	-3.51781	-204.15825
68.31200	-3.52297	-204.45368
68.41200	-3.52922	-204.81306
68.51200	-3.53516	-205.22027
68.61200	-3.53922	-205.44502
68.71200	-3.54344	-205.68818
68.81200	-3.54828	-205.95247
68.91200	-3.55359	-206.26591
69.01200	-3.56000	-206.62141
69.11200	-3.56625	-207.06525
69.21200	-3.57000	-207.25963
69.31200	-3.57438	-207.49173
69.41200	-3.57984	-207.80964
69.51200	-3.58828	-208.27496
69.61200	-3.59359	-208.73848
69.71200	-3.59641	-208.87142
69.81200	-3.60063	-209.08996
69.91200	-3.60563	-209.38031
70.01200	-3.61109	-209.70148
70.11200	-3.61781	-210.09755
70.21200	-3.62312	-210.51987
70.31200	-3.62672	-210.71377
70.41200	-3.63156	-210.99980
70.51200	-3.63703	-211.32785
70.61200	-3.64438	-211.75572
70.71200	-3.64922	-212.15123
70.81200	-3.65266	-212.34767
70.91200	-3.65672	-212.57080
71.01200	-3.66141	-212.85117
71.11200	-3.66672	-213.16279
71.21200	-3.67297	-213.51634
71.31200	-3.67953	-213.99222
71.41200	-3.68344	-214.22189
71.51200	-3.68781	-214.44915
71.61200	-3.69266	-214.73104
71.71200	-3.69844	-215.06706
71.81200	-3.70453	-215.46119
71.91200	-3.70891	-215.73390
72.01200	-3.71328	-215.98056
72.11200	-3.71812	-216.25681
72.21200	-3.72359	-216.56932
72.31200	-3.73078	-216.97213
72.41200	-3.73672	-217.42207
72.51200	-3.74000	-217.58673
72.61200	-3.74453	-217.83598
72.71200	-3.74984	-218.13436
72.81200	-3.75672	-218.50862
72.91200	-3.76234	-218.91990
73.01200	-3.76609	-219.13341
73.11200	-3.77016	-219.34558
73.21200	-3.77484	-219.60892
73.31200	-3.77984	-219.89705
73.41200	-3.78578	-220.23706
73.51200	-3.79297	-220.69225
73.61200	-3.79703	-220.94144
73.71200	-3.80141	-221.17724
73.81200	-3.80656	-221.45312
73.91200	-3.81359	-221.83338
74.01200	-3.81953	-222.26143
74.11200	-3.82266	-222.42118
74.21200	-3.82688	-222.63712
74.31200	-3.83172	-222.91212
74.41200	-3.83734	-223.23573
74.51200	-3.84344	-223.60334
74.61200	-3.85016	-224.02146
74.71200	-3.85375	-224.24850
74.81200	-3.85797	-224.45941
74.91200	-3.86297	-224.73109
75.01200	-3.86922	-225.06945
75.11200	-3.87641	-225.56354
75.21200	-3.88000	-225.78619
75.31200	-3.88406	-225.99433
75.41200	-3.88891	-226.26455
75.51200	-3.89422	-226.56351
75.61200	-3.90031	-226.90019
75.71200	-3.90609	-227.30164
75.81200	-3.90969	-227.48449
75.91200	-3.91391	-227.70867
76.01200	-3.91875	-227.97810
76.11200	-3.92484	-228.29695
76.21200	-3.93203	-228.76662
76.31200	-3.93609	-228.99738
76.41200	-3.94031	-229.21072
76.51200	-3.94469	-229.45388
76.61200	-3.94984	-229.72170
76.71200	-3.95594	-230.06608
76.80600	-3.96391	-230.56650
76.90600	-3.96750	-230.78321
77.00600	-3.97219	-231.01050
77.10600	-3.97813	-231.34235
77.20600	-3.98594	-231.78209
77.30600	-3.99031	-232.15529
77.40600	-3.99328	-232.27425
77.50600	-3.99766	-232.51426
77.60600	-4.00250	-232.79117
77.70600	-4.00797	-233.10368
77.80600	-4.01469	-233.46460
77.90600	-4.02047	-233.90992
78.00600	-4.02375	-234.07035
78.10600	-4.02797	-234.28985
78.20600	-4.03281	-234.56503
78.30600	-4.03906	-234.92236
78.39800	-4.04641	-235.42306
78.49800	-4.05016	-235.65947
78.59800	-4.05391	-235.85455
78.69800	-4.05875	-236.11408
78.79800	-4.06391	-236.41448
78.89800	-4.06938	-236.72515
78.99800	-4.07594	-237.14380
79.09800	-4.07984	-237.39000
79.19800	-4.08438	-237.63099
79.29800	-4.08922	-237.91045
79.39800	-4.09469	-238.22202
79.49800	-4.10188	-238.64074
79.59800	-4.10641	-238.95349
79.69800	-4.11031	-239.15166
79.79800	-4.11516	-239.41574
79.89800	-4.12031	-239.72163
79.99800	-4.12672	-240.07946
80.09800	-4.13375	-240.56533
80.19800	-4.13703	-240.75237
80.29800	-4.14125	-240.96493
80.39800	-4.14625	-241.24113
80.49800	-4.15188	-241.56922
80.59800	-4.15859	-241.96750
80.69800	-4.16281	-242.25181
80.79800	-4.16703	-242.46275
80.89800	-4.17188	-242.72968
80.99800	-4.17703	-243.02095
81.09800	-4.18344	-243.38046
81.19800	-4.19031	-243.84716
81.29800	-4.19359	-244.03524
81.39800	-4.19750	-244.22920
81.49800	-4.20219	-244.48480
81.59800	-4.20797	-244.79964
81.69800	-4.21578	-245.28694
81.79800	-4.22000	-245.56533
81.89800	-4.22406	-245.76408
81.99800	-4.22875	-246.02370
82.09800	-4.23375	-246.30228
82.19800	-4.23922	-246.61228
82.29800	-4.24625	-247.03492
82.39800	-4.25016	-247.27871
82.49800	-4.25453	-247.50005
82.59800	-4.25937	-247.76399
82.69800	-4.26531	-248.09319
82.79800	-4.27312	-248.59534
82.89800	-4.27656	-248.78733
82.99800	-4.28047	-248.98538
83.09800	-4.28500	-249.23697
83.19800	-4.29016	-249.51963
83.29800	-4.29641	-249.87386
83.39800	-4.30391	-250.36231
83.49800	-4.30750	-250.57280
83.59800	-4.31172	-250.77707
83.69800	-4.31625	-251.02881
83.79800	-4.32172	-251.32582
83.89800	-4.32922	-251.77595
83.99800	-4.33328	-252.04051
84.09800	-4.33719	-252.23106
84.19800	-4.34188	-252.48519
84.29800	-4.34719	-252.78115
84.39800	-4.35375	-253.15216
84.49800	-4.36078	-253.64098
84.59800	-4.36359	-253.78376
84.69800	-4.36781	-253.97804
84.79800	-4.37297	-254.27172
84.89800	-4.37906	-254.60935
84.99800	-4.38703	-255.11608
85.09800	-4.39047	-255.33974
85.19800	-4.39438	-255.53092
85.29800	-4.39906	-255.78833
85.39800	-4.40406	-256.08030
85.49800	-4.41000	-256.41221
85.59800	-4.41703	-256.83886
85.69800	-4.42094	-257.10940
85.79800	-4.42500	-257.30649
85.89800	-4.43000	-257.59688
85.99800	-4.43641	-257.94816
86.09800	-4.44391	-258.45280
86.19800	-4.44734	-258.68115
86.29800	-4.45141	-258.88270
86.39800	-4.45625	-259.17047
86.49800	-4.46188	-259.50018
86.59800	-4.46766	-259.86284
86.69800	-4.47437	-260.30129
86.79800	-4.47797	-260.53730
86.89800	-4.48203	-260.75032
86.99800	-4.48672	-261.02155
87.09800	-4.49234	-261.34819
87.19800	-4.49922	-261.79120
87.29800	-4.50375	-262.07399
87.39800	-4.50781	-262.30890
87.49800	-4.51250	-262.57166
87.59800	-4.51766	-262.86724
87.69800	-4.52359	-263.21787
87.79800	-4.53016	-263.64586
87.89800	-4.53391	-263.89998
87.99800	-4.53812	-264.11331
88.09800	-4.54281	-264.36585
88.19800	-4.54812	-264.66644
88.29800	-4.55516	-265.09377
88.39800	-4.55984	-265.39272
88.49800	-4.56406	-265.61964
88.59800	-4.56859	-265.87555
88.69800	-4.57391	-266.16502
88.79800	-4.58016	-266.52348
88.89600	-4.58797	-267.02634
88.99600	-4.59109	-267.22142
89.09600	-4.59516	-267.43013
89.19600	-4.60000	-267.68386
89.29600	-4.60563	-267.99732
89.39600	-4.61219	-268.39906
89.49600	-4.61641	-268.67223
89.59600	-4.62063	-268.88502
89.69600	-4.62516	-269.12922
89.79600	-4.63016	-269.40227
89.89600	-4.63563	-269.70187
89.99600	-4.64344	-270.14622
90.09600	-4.64781	-270.46108
90.19600	-4.65188	-270.66201
90.29600	-4.65672	-270.91908
90.39600	-4.66266	-271.23541
90.49600	-4.67047	-271.73609
90.59600	-4.67406	-271.96893
90.69600	-4.67781	-272.14581
90.79600	-4.68203	-272.37496
90.89600	-4.68719	-272.64595
90.99600	-4.69297	-272.98546
91.09600	-4.70094	-273.45416
91.19600	-4.70438	-273.68903
91.29600	-4.70844	-273.87974
91.39600	-4.71328	-274.14551
91.49600	-4.71875	-274.45731
91.59600	-4.72641	-274.87320
91.69600	-4.73078	-275.18871
91.79600	-4.73422	-275.34971
91.89600	-4.73844	-275.55808
91.99600	-4.74328	-275.82008
92.09600	-4.74891	-276.10999
92.19600	-4.75609	-276.52022
92.29600	-4.76047	-276.80141
92.39600	-4.76438	-276.98922
92.49600	-4.76922	-277.22412
92.59600	-4.77453	-277.49047
92.69600	-4.78141	-277.83126
92.79600	-4.78672	-278.19359
92.89600	-4.79063	-278.38269
92.99600	-4.79531	-278.60194
93.09600	-4.80078	-278.87884
93.19600	-4.80797	-279.25691
93.27800	-4.81641	-279.76355
93.37800	-4.81891	-279.96853
93.47800	-4.82219	-280.07802
93.57800	-4.82703	-280.32640
93.67800	-4.83266	-280.63980
93.77800	-4.83969	-281.05724
93.87800	-4.84344	-281.30502
93.97800	-4.84719	-281.46169
94.07800	-4.85172	-281.68765
94.17800	-4.85703	-281.97595
94.27800	-4.86250	-282.28235
94.37800	-4.86984	-282.67649
94.47800	-4.87422	-282.99081
94.57800	-4.87781	-283.14742
94.67800	-4.88250	-283.38453
94.77800	-4.88828	-283.69597
94.87800	-4.89672	-284.16920
94.97800	-4.90062	-284.45509
95.07800	-4.90391	-284.58983
95.17800	-4.90828	-284.80354
95.27800	-4.91313	-285.07510
95.37800	-4.91844	-285.36192
95.47800	-4.92578	-285.75018
95.57800	-4.93078	-286.11010
95.67800	-4.93469	-286.29968
95.77800	-4.93953	-286.55952
95.87800	-4.94500	-286.84303
95.97800	-4.95234	-287.22855
96.07800	-4.95719	-287.56714
96.17800	-4.96078	-287.74822
96.27800	-4.96516	-287.97251
96.37800	-4.97031	-288.23793
96.47800	-4.97656	-288.57955
96.57800	-4.98484	-289.06515
96.67800	-4.98797	-289.29469
96.77800	-4.99141	-289.43956
96.87800	-4.99609	-289.68132
96.97800	-5.00156	-289.97537
97.07800	-5.00922	-290.38575
97.17800	-5.01391	-290.73998
97.27800	-5.01766	-290.90652
97.37800	-5.02203	-291.13287
97.47800	-5.02703	-291.40016
97.57800	-5.03234	-291.68612
97.67800	-5.03938	-292.05272
97.77800	-5.04500	-292.45856
97.87800	-5.04859	-292.62900
97.97800	-5.05328	-292.86855
98.07800	-5.05859	-293.15650
98.17800	-5.06578	-293.55359
98.27800	-5.07031	-293.86076
98.37800	-5.07406	-294.04065
98.47800	-5.07859	-294.27835
98.57800	-5.08359	-294.54875
98.67800	-5.08953	-294.87428
98.77800	-5.09641	-295.26407
98.87800	-5.10203	-295.66622
98.97800	-5.10562	-295.82876
99.07800	-5.11016	-296.05854
99.17800	-5.11531	-296.33564
99.27800	-5.12234	-296.70319
99.37800	-5.12719	-297.06243
99.47800	-5.13094	-297.24267
99.57800	-5.13531	-297.47602
99.67800	-5.14016	-297.73799
99.77800	-5.14578	-298.04319
99.87800	-5.15281	-298.42472
99.97800	-5.15797	-298.78676
100.07800	-5.16187	-298.97636
100.17800	-5.16672	-299.23010
100.27800	-5.17219	-299.52037
100.37800	-5.17953	-299.91722
100.47800	-5.18406	-300.24466
100.57800	-5.18781	-300.42630
100.67800	-5.19203	-300.64204
100.77800	-5.19703	-300.90418
100.87800	-5.20266	-301.20391
100.97800	-5.21000	-301.59968
101.07800	-5.21469	-301.95299
101.17800	-5.21859	-302.13907
101.27800	-5.22344	-302.38780
101.37800	-5.22906	-302.69042
101.47800	-5.23609	-303.08986
101.57800	-5.24094	-303.41807
101.67800	-5.24484	-303.60761
101.77800	-5.24938	-303.83968
101.87800	-5.25453	-304.12659
101.97800	-5.26031	-304.45200
102.07800	-5.26844	-304.92973
102.17800	-5.27219	-305.20573
102.27800	-5.27578	-305.37325
102.37800	-5.28078	-305.63506
102.47800	-5.28641	-305.95812
102.57800	-5.29281	-306.35175
102.67800	-5.29750	-306.66259
102.77800	-5.30141	-306.87425
102.87800	-5.30578	-307.11052
102.97800	-5.31063	-307.38673
103.07800	-5.31609	-307.69572
103.17800	-5.32266	-308.06553
103.27800	-5.32766	-308.40662
103.37800	-5.33188	-308.61399
103.47800	-5.33688	-308.88903
103.57800	-5.34234	-309.20410
103.67800	-5.34953	-309.60545
103.77800	-5.35516	-310.01946
103.87800	-5.35844	-310.18189
103.97800	-5.36250	-310.38019
104.07800	-5.36703	-310.61649
104.17800	-5.37219	-310.91312
104.27800	-5.37844	-311.24115
104.37800	-5.38437	-311.64145
104.47800	-5.38859	-311.86932
104.57800	-5.39328	-312.11773
104.67800	-5.39828	-312.39322
104.77800	-5.40516	-312.74849
104.87800	-5.41125	-313.17827
104.97800	-5.41500	-313.36406
105.07800	-5.41953	-313.59261
105.17800	-5.42422	-313.85785
105.27801	-5.42937	-314.13466
105.37801	-5.43594	-314.48844
105.47801	-5.44141	-314.84765
105.57801	-5.44500	-315.01073
105.67801	-5.44969	-315.24226
105.77801	-5.45484	-315.50789
105.87801	-5.46125	-315.84594
105.97801	-5.46734	-316.23518
106.07801	-5.47156	-316.44866
106.17801	-5.47594	-316.66511
106.27801	-5.48047	-316.89763
106.37801	-5.48531	-317.13456
106.47801	-5.49156	-317.42960
106.57801	-5.49797	-317.82824
106.67801	-5.50203	-318.02222
106.77801	-5.50656	-318.25286
106.87801	-5.51219	-318.52826
106.97801	-5.52141	-318.99637
107.07801	-5.52563	-319.34839
107.17801	-5.52859	-319.45848
107.27801	-5.53281	-319.64996
107.37801	-5.53781	-319.91154
107.47801	-5.54344	-320.21585
107.57801	-5.55078	-320.59243
107.67801	-5.55578	-320.96305
107.77801	-5.55922	-321.09058
107.87801	-5.56359	-321.30191
107.97801	-5.56844	-321.55272
108.07801	-5.57516	-321.88118
108.17801	-5.58109	-322.28684
108.27801	-5.58484	-322.47922
108.37801	-5.58906	-322.66623
108.47801	-5.59375	-322.90733
108.57801	-5.59922	-323.19099
108.67801	-5.60562	-323.51381
108.77801	-5.61141	-323.88195
108.87801	-5.61500	-324.04619
108.97801	-5.61953	-324.25255
109.07801	-5.62453	-324.50145
109.17801	-5.63141	-324.81128
109.27801	-5.63797	-325.24550
109.37801	-5.64188	-325.43024
109.47801	-5.64594	-325.61964
109.57801	-5.65063	-325.83037
109.67801	-5.65578	-326.09621
109.77801	-5.66328	-326.44612
109.87001	-5.67031	-326.95052
109.97001	-5.67312	-327.06350
110.07001	-5.67750	-327.23898
110.17001	-5.68312	-327.52880
110.27001	-5.69172	-328.01250
110.37001	-5.69531	-328.28665
110.47001	-5.69828	-328.38979
110.57001	-5.70250	-328.59668
110.67001	-5.70750	-328.85379
110.77001	-5.71297	-329.14603
110.87001	-5.71922	-329.47743
110.97001	-5.72594	-329.88054
111.07001	-5.72922	-330.06340
111.17001	-5.73328	-330.25271
111.27001	-5.73859	-330.50561
111.37001	-5.74594	-330.88121
111.47001	-5.75172	-331.30604
111.57001	-5.75516	-331.45860
111.67001	-5.75938	-331.65729
111.77001	-5.76453	-331.92933
111.87001	-5.77047	-332.24908
111.97001	-5.77703	-332.60363
112.07001	-5.78266	-333.01124
112.17001	-5.78609	-333.16109
112.27001	-5.79047	-333.37322
112.37001	-5.79563	-333.62672
112.47001	-5.80281	-333.99266
112.57001	-5.80859	-334.41788
112.67001	-5.81219	-334.59654
112.77001	-5.81609	-334.77068
112.87001	-5.82094	-335.00677
112.97001	-5.82672	-335.33639
113.07001	-5.83344	-335.68361
113.17001	-5.83906	-336.07805
113.27001	-5.84250	-336.22786
113.37001	-5.84688	-336.44515
113.47001	-5.85203	-336.71689
113.57001	-5.85891	-337.06203
113.67001	-5.86500	-337.49041
113.77001	-5.86891	-337.68326
113.87001	-5.87313	-337.88154
113.97001	-5.87797	-338.13488
114.07001	-5.88344	-338.42018
114.17001	-5.89063	-338.79188
114.27001	-5.89625	-339.21912
114.37001	-5.89953	-339.35305
114.47001	-5.90391	-339.56319
114.57001	-5.90922	-339.84262
114.67001	-5.91578	-340.19423
114.77001	-5.92156	-340.60058
114.87001	-5.92516	-340.78354
114.97001	-5.92938	-340.98369
115.07001	-5.93437	-341.23927
115.17001	-5.93969	-341.53000
115.27001	-5.94578	-341.83091
115.37001	-5.95203	-342.25273
115.47001	-5.95594	-342.44153
115.57001	-5.96047	-342.66600
115.67001	-5.96562	-342.94036
115.77001	-5.97172	-343.27102
115.87001	-5.97828	-343.66474
115.97001	-5.98188	-343.85088
116.07001	-5.98594	-344.04603
116.17001	-5.99078	-344.29434
116.27001	-5.99641	-344.59770
116.37001	-6.00359	-344.95494
116.47001	-6.00922	-345.35059
116.57001	-6.01266	-345.51239
116.67001	-6.01703	-345.71660
116.77001	-6.02203	-345.95609
116.87001	-6.02766	-346.26004
116.97001	-6.03484	-346.68177
117.07001	-6.03891	-346.90329
117.17001	-6.04297	-347.08416
117.27001	-6.04766	-347.32163
117.37001	-6.05313	-347.60022
117.47001	-6.05984	-347.92465
117.57001	-6.06688	-348.41341
117.67001	-6.06984	-348.54341
117.77001	-6.07422	-348.74207
117.87001	-6.07953	-349.02596
117.97001	-6.08641	-349.36461
118.07001	-6.09281	-349.81063
118.17001	-6.09625	-349.97633
118.27001	-6.10047	-350.16465
118.37001	-6.10563	-350.43523
118.47001	-6.11078	-350.71585
118.57001	-6.11703	-351.03786
118.67001	-6.12266	-351.42857
118.77001	-6.12609	-351.57773
118.87001	-6.13031	-351.78062
118.97001	-6.13547	-352.05084
119.07001	-6.14187	-352.39574
119.17001	-6.14891	-352.84984
119.27001	-6.15250	-353.03232
119.37001	-6.15672	-353.22338
119.47001	-6.16156	-353.48633
119.57001	-6.16734	-353.79690
119.67001	-6.17406	-354.15655
119.77001	-6.17953	-354.53403
119.87001	-6.18328	-354.69717
119.97001	-6.18766	-354.92977
120.07001	-6.19266	-355.19230
120.17001	-6.19859	-355.49280
120.27001	-6.20500	-355.90303
120.37001	-6.20891	-356.11880
120.47001	-6.21297	-356.29925
120.57001	-6.21766	-356.54563
120.67001	-6.22328	-356.85009
120.77001	-6.23000	-357.21076
120.87001	-6.23656	-357.66771
120.97001	-6.24016	-357.82444
121.07001	-6.24453	-358.04376
121.17001	-6.24969	-358.30930
121.27001	-6.25547	-358.61263
121.37001	-6.26156	-359.00015
121.47001	-6.26547	-359.20629
121.57001	-6.26953	-359.40170
121.67001	-6.27406	-359.62617
121.77001	-6.27922	-359.88835
121.87001	-6.28547	-360.21972
121.97001	-6.29312	-360.65462
122.07001	-6.29687	-360.89236
122.17001	-6.30109	-361.08124
122.27001	-6.30578	-361.31859
122.37001	-6.31156	-361.60538
122.47001	-6.31812	-361.97999
122.57001	-6.32234	-362.20458
122.67001	-6.32672	-362.40903
122.77001	-6.33141	-362.64309
122.87001	-6.33672	-362.91707
122.97001	-6.34281	-363.23193
123.07001	-6.35031	-363.66981
123.17001	-6.35359	-363.85995
123.27001	-6.35719	-363.99934
123.37001	-6.36188	-364.22679
123.47001	-6.36797	-364.52413
123.56201	-6.37594	-365.02951
123.66201	-6.37953	-365.23604
123.76201	-6.38359	-365.38860
123.86201	-6.38828	-365.63215
123.96201	-6.39375	-365.91297
124.06201	-6.39906	-366.20021
124.16201	-6.40625	-366.61756
124.26201	-6.40969	-366.80275
124.36201	-6.41391	-366.98046
124.46201	-6.41891	-367.22821
124.56201	-6.42500	-367.54537
124.66201	-6.43219	-367.99407
124.76201	-6.43594	-368.18117
124.86201	-6.44000	-368.35271
124.96201	-6.44438	-368.55337
125.06201	-6.44938	-368.80869
125.16201	-6.45516	-369.10114
125.26201	-6.46234	-369.52078
125.36201	-6.46641	-369.73581
125.46201	-6.47078	-369.93396
125.56201	-6.47609	-370.18487
125.66201	-6.48266	-370.52643
125.76201	-6.48922	-370.96021
125.86201	-6.49266	-371.10341
125.96201	-6.49672	-371.27540
126.06201	-6.50109	-371.49578
126.16201	-6.50625	-371.74207
126.26201	-6.51266	-372.07738
126.35601	-6.52078	-372.58220
126.45601	-6.52375	-372.74021
126.55601	-6.52781	-372.90883
126.65601	-6.53312	-373.18367
126.75601	-6.53938	-373.51221
126.85601	-6.54609	-373.98300
126.95601	-6.54922	-374.10218
127.05601	-6.55328	-374.28626
127.15601	-6.55812	-374.53085
127.25601	-6.56344	-374.80140
127.35601	-6.56875	-375.08214
127.45601	-6.57609	-375.50825
127.55601	-6.57984	-375.72992
127.65601	-6.58391	-375.90691
127.75601	-6.58875	-376.14417
127.85601	-6.59453	-376.44935
127.95601	-6.60234	-376.88968
128.05601	-6.60625	-377.14300
128.15601	-6.61000	-377.29108
128.25601	-6.61469	-377.52292
128.35601	-6.62000	-377.79817
128.45601	-6.62609	-378.11625
128.55601	-6.63328	-378.55482
128.65601	-6.63656	-378.72195
128.75601	-6.64078	-378.89385
128.85601	-6.64562	-379.13346
128.95601	-6.65094	-379.40857
129.05601	-6.65875	-379.83131
129.15601	-6.66297	-380.11625
129.25601	-6.66687	-380.27272
129.35601	-6.67156	-380.50032
129.45601	-6.67656	-380.74592
129.55601	-6.68234	-381.03449
129.65601	-6.68984	-381.48004
129.75601	-6.69328	-381.66484
129.85601	-6.69719	-381.82032
129.95601	-6.70203	-382.04250
130.05601	-6.70766	-382.32204
130.15601	-6.71578	-382.77304
130.25601	-6.72000	-383.02276
130.35601	-6.72391	-383.12951
130.45601	-6.72875	-383.22505
130.55601	-6.73359	-383.39561
130.65601	-6.73922	-383.63510
130.75601	-6.74641	-384.02206
130.85601	-6.75016	-384.21547
130.95601	-6.75438	-384.37486
131.05601	-6.75922	-384.61238
131.15601	-6.76547	-384.91002
131.25601	-6.77328	-385.41418
131.35601	-6.77641	-385.54579
131.45601	-6.78000	-385.67883
131.55601	-6.78469	-385.89218
131.65601	-6.78984	-386.14798
131.75601	-6.79578	-386.44958
131.85601	-6.80375	-386.91372
131.95601	-6.80719	-387.10889
132.05601	-6.81125	-387.25692
132.15601	-6.81594	-387.47826
132.25601	-6.82156	-387.75402
132.35601	-6.82906	-388.18589
132.45601	-6.83312	-388.41122
132.55601	-6.83703	-388.56754
132.65601	-6.84156	-388.77574
132.75601	-6.84687	-389.03561
132.85601	-6.85313	-389.34761
132.95601	-6.86016	-389.76815
133.05601	-6.86344	-389.90617
133.15601	-6.86734	-390.05584
133.25601	-6.87234	-390.28901
133.35601	-6.87766	-390.55428
133.45601	-6.88516	-390.94797
133.55601	-6.88969	-391.20308
133.65601	-6.89391	-391.36988
133.75601	-6.89828	-391.57772
133.85601	-6.90328	-391.80616
133.95601	-6.90922	-392.09685
134.05601	-6.91719	-392.51453
134.15601	-6.92125	-392.78546
134.25601	-6.92547	-392.93569
134.35601	-6.93094	-393.21446
134.45601	-6.93828	-393.56166
134.55601	-6.94406	-393.98971
134.65601	-6.94672	-394.08267
134.75601	-6.95078	-394.24771
134.85601	-6.95547	-394.46658
134.95601	-6.96062	-394.72118
135.05601	-6.96594	-394.99450
135.15601	-6.97219	-395.31964
135.25601	-6.97719	-395.61391
135.35601	-6.98109	-395.76915
135.45601	-6.98578	-395.98081
135.55601	-6.99156	-396.25689
135.65601	-6.99922	-396.70101
135.75601	-7.00344	-396.95594
135.85601	-7.00719	-397.10245
135.95601	-7.01172	-397.29872
136.05601	-7.01687	-397.53833
136.15601	-7.02312	-397.86536
136.25601	-7.03000	-398.24080
136.35601	-7.03406	-398.47806
136.45601	-7.03812	-398.63041
136.55601	-7.04297	-398.86445
136.65601	-7.04859	-399.13952
136.75601	-7.05578	-399.54221
136.85601	-7.06016	-399.77401
136.95601	-7.06438	-399.94600
137.05601	-7.06859	-400.13433
137.15601	-7.07359	-400.37230
137.25601	-7.07953	-400.67637
137.35601	-7.08719	-401.11974
137.45601	-7.09078	-401.30836
137.55601	-7.09469	-401.45552
137.65601	-7.09969	-401.66825
137.75601	-7.10516	-401.94499
137.85601	-7.11172	-402.30063
137.95601	-7.11625	-402.53904
138.05601	-7.12063	-402.71974
138.15601	-7.12531	-402.94069
138.25601	-7.13047	-403.18057
138.35601	-7.13609	-403.45922
138.45601	-7.14359	-403.83986
138.55601	-7.14750	-404.06808
138.65601	-7.15125	-404.19453
138.75601	-7.15594	-404.40217
138.85601	-7.16125	-404.66344
138.95601	-7.16859	-405.03389
139.05601	-7.17359	-405.32205
139.15601	-7.17766	-405.47818
139.25601	-7.18219	-405.67365
139.35601	-7.18734	-405.91127
139.45601	-7.19281	-406.17409
139.55601	-7.20016	-406.55571
139.65601	-7.20391	-406.76811
139.75601	-7.20797	-406.90023
139.85601	-7.21297	-407.12163
139.95601	-7.21844	-407.37674
140.05601	-7.22641	-407.76441
140.15601	-7.23109	-408.05587
140.25601	-7.23453	-408.15660
140.35601	-7.23875	-408.30916
140.45601	-7.24359	-408.52523
140.55601	-7.24891	-408.77751
140.65601	-7.25609	-409.12995
140.75601	-7.26078	-409.39677
140.85601	-7.26484	-409.53964
140.95601	-7.26953	-409.72841
141.05601	-7.27500	-409.96948
141.15601	-7.28234	-410.30553
141.25601	-7.28703	-410.60719
141.35601	-7.29078	-410.72488
141.45601	-7.29547	-410.91347
141.55601	-7.30063	-411.14378
141.65601	-7.30672	-411.41611
141.75601	-7.31531	-411.88130
141.85601	-7.31828	-412.01365
141.95601	-7.32156	-412.07975
142.05601	-7.32594	-412.25120
142.15601	-7.33109	-412.46870
142.25601	-7.33828	-412.78937
142.35601	-7.34313	-413.08212
142.45601	-7.34734	-413.22759
142.55601	-7.35187	-413.39523
142.65601	-7.35719	-413.61481
142.75601	-7.36281	-413.86917
142.85601	-7.37172	-414.31275
142.95601	-7.37562	-414.55564
143.05601	-7.37937	-414.65354
143.15601	-7.38438	-414.86812
143.25601	-7.39062	-415.15914
143.35201	-7.39828	-415.66133
143.45201	-7.40094	-415.73617
143.55201	-7.40422	-415.80659
143.65201	-7.40859	-415.98549
143.75201	-7.41359	-416.20910
143.85201	-7.41922	-416.46701
143.95201	-7.42734	-416.85873
144.05201	-7.43172	-417.15935
144.15201	-7.43547	-417.26753
144.25201	-7.44016	-417.44423
144.35201	-7.44563	-417.69263
144.45201	-7.45250	-418.02832
144.55201	-7.45703	-418.26177
144.65201	-7.46078	-418.39585
144.75201	-7.46563	-418.60071
144.85201	-7.47109	-418.84688
144.95201	-7.47734	-419.15315
145.05201	-7.48562	-419.61828
145.15201	-7.48828	-419.71898
145.25201	-7.49172	-419.80124
145.35201	-7.49625	-419.98574
145.45201	-7.50172	-420.22440
145.55201	-7.50969	-420.62059
145.65201	-7.51453	-420.93688
145.75201	-7.51813	-421.04775
145.85201	-7.52250	-421.21640
145.95201	-7.52750	-421.42692
146.05201	-7.53297	-421.67181
146.15201	-7.53984	-421.99531
146.25201	-7.54500	-422.31762
146.35201	-7.54875	-422.42441
146.45201	-7.55344	-422.62113
146.55201	-7.55937	-422.89114
146.65201	-7.56766	-423.32646
146.75201	-7.57141	-423.53407
146.85201	-7.57453	-423.60592
146.95201	-7.57875	-423.75436
147.05201	-7.58375	-423.97889
147.15201	-7.58953	-424.24622
147.25201	-7.59672	-424.61056
147.35201	-7.60234	-424.96440
147.45201	-7.60578	-425.04871
147.55201	-7.61047	-425.22946
147.65201	-7.61562	-425.46508
147.75201	-7.62234	-425.75732
147.85201	-7.62719	-426.03934
147.95201	-7.63109	-426.16910
148.05201	-7.63563	-426.34419
148.15201	-7.64094	-426.58064
148.25201	-7.64672	-426.86671
148.35201	-7.65453	-427.23614
148.45201	-7.65844	-427.48803
148.55201	-7.66219	-427.57219
148.65201	-7.66703	-427.77047
148.75201	-7.67234	-428.01070
148.85201	-7.68031	-428.40564
148.95201	-7.68453	-428.65190
149.05201	-7.68828	-428.74926
149.15201	-7.69281	-428.91937
149.25201	-7.69781	-429.14051
149.35201	-7.70344	-429.40071
149.45201	-7.71141	-429.80003
149.55201	-7.71547	-430.04104
149.65201	-7.71922	-430.14923
149.75201	-7.72391	-430.34399
149.85201	-7.72969	-430.59129
149.95201	-7.73719	-430.98888
150.05201	-7.74125	-431.19183
150.15201	-7.74500	-431.29793
150.25201	-7.74953	-431.49063
150.35201	-7.75453	-431.71382
150.45201	-7.76031	-431.97271
150.55201	-7.76828	-432.38840
150.65201	-7.77250	-432.63865
150.75201	-7.77625	-432.73106
150.85201	-7.78125	-432.93905
150.95201	-7.78672	-433.20483
151.05201	-7.79375	-433.58728
151.15201	-7.79766	-433.78922
151.25201	-7.80141	-433.91219
151.35201	-7.80578	-434.06957
151.45201	-7.81078	-434.29023
151.55201	-7.81641	-434.55347
151.65201	-7.82453	-434.95199
151.75201	-7.82859	-435.19965
151.85201	-7.83234	-435.30607
151.95201	-7.83688	-435.47589
152.05201	-7.84250	-435.72316
152.15201	-7.84922	-436.05566
152.25201	-7.85469	-436.37368
152.35201	-7.85859	-436.49215
152.45201	-7.86281	-436.64545
152.55201	-7.86781	-436.85225
152.65201	-7.87359	-437.11561
152.75201	-7.88125	-437.51341
152.85201	-7.88547	-437.75141
152.95201	-7.88922	-437.85065
153.05201	-7.89406	-438.03883
153.15201	-7.89922	-438.26991
153.25201	-7.90531	-438.52434
153.35201	-7.91078	-438.82993
153.45201	-7.91469	-438.97441
153.55201	-7.91937	-439.14068
153.65201	-7.92438	-439.36303
153.75201	-7.93000	-439.61617
153.85201	-7.93719	-439.93732
153.95201	-7.94234	-440.23311
154.05201	-7.94578	-440.31066
154.15201	-7.95016	-440.45269
154.25201	-7.95516	-440.64343
154.35201	-7.96187	-440.91484
154.45201	-7.96766	-441.26061
154.55201	-7.97156	-441.37976
154.65201	-7.97609	-441.52346
154.75201	-7.98109	-441.73011
154.85201	-7.98641	-441.94186
154.95201	-7.99391	-442.25511
155.05201	-7.99938	-442.59378
155.15201	-8.00281	-442.66823
155.25201	-8.00750	-442.82359
155.35201	-8.01297	-443.05018
155.45201	-8.02047	-443.38167
155.55201	-8.02500	-443.62727
155.65201	-8.02844	-443.69754
155.75201	-8.03266	-443.83159
155.85201	-8.03766	-444.02626
155.95201	-8.04328	-444.27863
156.05201	-8.05078	-444.59352
156.15201	-8.05594	-444.90075
156.25201	-8.05969	-444.98339
156.35201	-8.06438	-445.13372
156.45201	-8.06953	-445.34439
156.55201	-8.07609	-445.62483
156.65201	-8.08141	-445.91942
156.75201	-8.08531	-446.03482
156.85201	-8.08969	-446.16562
156.95201	-8.09484	-446.36485
157.05201	-8.10063	-446.61555
157.15201	-8.10859	-446.96093
157.25201	-8.11250	-447.19672
157.35201	-8.11578	-447.23904
157.45201	-8.12031	-447.40278
157.55201	-8.12578	-447.60802
157.65201	-8.13328	-447.95367
157.75201	-8.13828	-448.23241
157.85201	-8.14172	-448.29819
157.95201	-8.14609	-448.42505
158.05201	-8.15063	-448.58968
158.15201	-8.15563	-448.77818
158.25201	-8.16219	-449.02965
158.35201	-8.16984	-449.48229
158.45201	-8.17344	-449.57432
158.55201	-8.17797	-449.70104
158.65201	-8.18359	-449.92509
158.75201	-8.19203	-450.31336
158.85201	-8.19578	-450.51757
158.95201	-8.19906	-450.54725
159.05201	-8.20359	-450.70109
159.15201	-8.20859	-450.89465
159.25201	-8.21422	-451.13441
159.35201	-8.22109	-451.43372
159.45201	-8.22750	-451.83849
159.55201	-8.23063	-451.87172
159.65201	-8.23500	-452.00020
159.75201	-8.24016	-452.21648
159.85201	-8.24719	-452.52222
159.95201	-8.25203	-452.79604
160.05201	-8.25563	-452.88533
160.15201	-8.26000	-453.01753
160.25201	-8.26484	-453.20526
160.35201	-8.27063	-453.43527
160.45201	-8.27828	-453.78837
160.55201	-8.28297	-454.06431
160.65201	-8.28641	-454.11280
160.75201	-8.29094	-454.27266
160.85201	-8.29641	-454.49400
160.95201	-8.30406	-454.83512
161.05201	-8.30891	-455.12250
161.15201	-8.31250	-455.17865
161.25201	-8.31672	-455.30462
161.35201	-8.32156	-455.48120
161.45201	-8.32719	-455.72630
161.55201	-8.33562	-456.09465
161.65201	-8.34078	-456.44692
161.75201	-8.34391	-456.47696
161.85201	-8.34844	-456.61995
161.95201	-8.35375	-456.83107
162.05201	-8.36047	-457.13833
162.15201	-8.36516	-457.37451
162.25201	-8.36891	-457.46380
162.35201	-8.37328	-457.62295
162.45201	-8.37859	-457.83582
162.55201	-8.38437	-458.09442
162.65201	-8.39172	-458.43613
162.75201	-8.39641	-458.68751
162.85201	-8.40016	-458.74745
162.95201	-8.40438	-458.87905
163.05201	-8.40938	-459.06064
163.15201	-8.41641	-459.34638
163.25201	-8.42250	-459.72112
163.35201	-8.42609	-459.79390
163.45201	-8.43047	-459.92944
163.55201	-8.43531	-460.10697
163.65201	-8.44094	-460.33135
163.75201	-8.44719	-460.60148
163.85201	-8.45219	-460.85221
163.95201	-8.45609	-460.94203
164.05201	-8.46094	-461.09417
164.15201	-8.46625	-461.30094
164.25201	-8.47266	-461.55137
164.35201	-8.47953	-461.92905
164.45201	-8.48297	-461.98851
164.55201	-8.48688	-462.06942
164.65201	-8.49141	-462.22177
164.75201	-8.49687	-462.41510
164.85201	-8.50422	-462.71500
164.95201	-8.51000	-463.05996
165.05201	-8.51344	-463.08222
165.15201	-8.51781	-463.18853
165.25201	-8.52281	-463.35441
165.35201	-8.52891	-463.57575
165.45201	-8.53609	-463.96497
165.47801	-8.53766	-462.12155
165.48001	-8.53906	-456.68304
165.48201	-8.54078	-445.64503
165.48401	-8.54266	-429.41034
165.48601	-8.54469	-409.62172
165.48801	-8.54687	-387.35685
165.49001	-8.54875	-363.06360
165.49201	-8.55063	-337.34578
165.49401	-8.55219	-310.96849
165.49601	-8.55344	-284.45312
165.49801	-8.55422	-258.11911
165.50001	-8.55484	-232.31722
165.50201	-8.55516	-207.38749
165.50401	-8.55516	-183.54149
165.50601	-8.55516	-160.91608
165.50801	-8.55516	-139.64638
165.51001	-8.55516	-119.83408
165.51201	-8.55516	-101.51946
165.51401	-8.55516	-84.71623
165.51601	-8.55531	-69.43063
165.51801	-8.55547	-55.63854
165.52001	-8.55547	-43.28771
165.52201	-8.55547	-32.32703
165.52401	-8.55547	-22.70155
165.52601	-8.55547	-14.33006
165.52801	-8.55547	-7.12160
165.53001	-8.55547	-0.99464
165.53201	-8.55563	4.14009
165.53401	-8.55563	8.38010
165.53601	-8.55563	11.80480
165.53801	-8.55563	14.48618
165.54001	-8.55563	16.51437
165.54201	-8.55563	17.97561
165.54401	-8.55563	18.93024
165.54601	-8.55563	19.43942
165.55401	-8.55563	18.31795
165.55601	-8.55563	17.50651
165.55801	-8.55563	16.56956
165.56001	-8.55563	15.53079
165.56201	-8.55563	14.42500
165.56401	-8.55563	13.28795
165.56601	-8.55563	12.13934
165.56801	-8.55563	10.99254
165.57001	-8.55563	9.86640
165.57201	-8.55563	8.77633
165.57401	-8.55563	7.72846
165.57601	-8.55563	6.73005
165.57801	-8.55563	5.79158
165.58001	-8.55563	4.91734
165.58201	-8.55563	4.10736
165.58401	-8.55563	3.36499
165.58601	-8.55563	2.69211
165.58801	-8.55563	2.08461
165.59001	-8.55531	1.53929
165.59401	-8.55531	0.62794
165.59801	-8.55531	-0.07523
165.60201	-8.55531	-0.57789
165.61001	-8.55531	-1.14411
165.65001	-8.55516	-0.61187
165.75001	-8.55469	-0.27413
165.85001	-8.55469	-0.22428
165.95001	-8.55516	-0.19735
166.05001	-8.55844	-0.18422
166.14001	-8.56859	-0.17571
166.24001	-8.57359	-0.16656
166.34001	-8.57844	-0.15771
166.44001	-8.58469	-0.15248
166.54001	-8.59188	-0.14306
166.64001	-8.59641	-0.15453
166.74001	-8.60063	-0.13601
166.84001	-8.60563	-0.13960
166.94001	-8.61109	-0.13299
167.04001	-8.61750	-0.13937
167.14001	-8.62250	-0.13043
167.24001	-8.62656	-0.12853
167.34001	-8.63125	-0.12203
167.44001	-8.63703	-0.12273
167.54001	-8.64422	-0.12072
167.64001	-8.64969	-0.12101
167.74001	-8.65328	-0.11644
167.84001	-8.65750	-0.11154
167.94001	-8.66234	-0.10724
168.04001	-8.66719	-0.10994
168.14001	-8.67297	-0.10173
168.24001	-8.67891	-0.10394
168.34001	-8.68313	-0.10052
168.44001	-8.68781	-0.10287
168.54001	-8.69313	-0.09985
168.64001	-8.69969	-0.10971
168.74001	-8.70578	-0.09653
168.84001	-8.70937	-0.09767
168.94001	-8.71359	-0.08957
169.04001	-8.71844	-0.08709
169.14001	-8.72375	-0.09896
169.24001	-8.73000	-0.08305
169.34001	-8.73563	-0.09748
169.44001	-8.73969	-0.08796
169.54001	-8.74422	-0.08620
169.64001	-8.74953	-0.08434
169.64801	-8.75000	-0.08360
