# Supplementary material for: Strengthening of 3D Printed Fused Deposition Manufactured Parts Using the Fill Compositing Technique
Source: PLoS One. 2015 Apr 16;10(4):e0122915. doi: 10.1371/journal.pone.0122915 (PMC4400136; doi:10.1371/journal.pone.0122915)
Supplement: S1 File — This is the raw data and information on all the samples presented in this manuscript. (ZIP) [file pone.0122915.s001.zip › Specimen_RawData_6.csv]

Time	Extension	Load
(sec)	(mm)	(N)
0.00000	-0.14063	0.03377
0.10000	-0.14203	0.02674
0.20000	-0.14609	0.02578
0.30000	-0.15422	0.02210
0.40000	-0.16063	0.02376
0.50000	-0.16563	0.02229
0.60000	-0.17094	0.01990
0.70000	-0.17781	0.02872
0.80000	-0.18312	0.02643
0.90000	-0.18687	-0.00049
1.00000	-0.19125	-0.08072
1.10000	-0.19625	-0.29171
1.20000	-0.20188	-0.61450
1.30000	-0.20875	-1.02357
1.40000	-0.21422	-1.44158
1.50000	-0.21828	-1.70421
1.60000	-0.22328	-2.00782
1.70000	-0.22875	-2.35946
1.80000	-0.23563	-2.77377
1.90000	-0.24047	-3.13843
2.00000	-0.24406	-3.36195
2.10000	-0.24828	-3.62466
2.20000	-0.25344	-3.93328
2.30000	-0.25937	-4.31771
2.40000	-0.26656	-4.78399
2.50000	-0.27078	-5.13130
2.60000	-0.27453	-5.35897
2.70000	-0.27891	-5.62702
2.80000	-0.28453	-5.96333
2.90000	-0.29063	-6.35496
3.00000	-0.29672	-6.79674
3.10000	-0.30078	-7.08721
3.20000	-0.30516	-7.35686
3.30000	-0.31016	-7.68583
3.40000	-0.31578	-8.02781
3.50000	-0.32266	-8.46065
3.60000	-0.32734	-8.82180
3.70000	-0.33125	-9.06377
3.80000	-0.33578	-9.34861
3.90000	-0.34063	-9.66241
4.00000	-0.34672	-10.04468
4.10000	-0.35297	-10.46301
4.20000	-0.35719	-10.75788
4.30000	-0.36156	-11.02119
4.40000	-0.36656	-11.33535
4.50000	-0.37172	-11.67346
4.60000	-0.37797	-12.03515
4.70000	-0.38313	-12.40894
4.80000	-0.38750	-12.68494
4.90000	-0.39234	-12.99217
5.00000	-0.39734	-13.30687
5.10000	-0.40344	-13.66091
5.20000	-0.40938	-14.06038
5.30000	-0.41344	-14.30199
5.40000	-0.41766	-14.55465
5.50000	-0.42234	-14.83737
5.60000	-0.42813	-15.18567
5.70000	-0.43516	-15.58395
5.80000	-0.44109	-16.01547
5.90000	-0.44484	-16.22804
6.00000	-0.44953	-16.50315
6.10000	-0.45453	-16.80023
6.20000	-0.46063	-17.15928
6.30000	-0.46672	-17.57710
6.40000	-0.47078	-17.83904
6.50000	-0.47500	-18.07853
6.60000	-0.48016	-18.38118
6.70000	-0.48578	-18.73052
6.80000	-0.49219	-19.10365
6.90000	-0.49719	-19.47234
7.00000	-0.50125	-19.71232
7.10000	-0.50563	-19.97547
7.20000	-0.51078	-20.27561
7.30000	-0.51703	-20.63960
7.40000	-0.52297	-21.03069
7.50000	-0.52734	-21.30648
7.60000	-0.53172	-21.55707
7.70000	-0.53656	-21.84946
7.80000	-0.54188	-22.18066
7.90000	-0.54828	-22.54506
8.00000	-0.55438	-22.97565
8.10000	-0.55813	-23.18106
8.20000	-0.56250	-23.42784
8.30000	-0.56766	-23.72737
8.40000	-0.57391	-24.08187
8.50000	-0.58000	-24.48754
8.60000	-0.58391	-24.72959
8.70000	-0.58813	-24.97755
8.80000	-0.59266	-25.24568
8.90000	-0.59781	-25.52937
9.00000	-0.60375	-25.87398
9.10000	-0.61094	-26.32285
9.20000	-0.61484	-26.54845
9.30000	-0.61984	-26.84722
9.40000	-0.62563	-27.17153
9.50000	-0.63453	-27.65879
9.60000	-0.63938	-28.09052
9.70000	-0.64188	-28.21770
9.80000	-0.64625	-28.46442
9.90000	-0.65125	-28.76522
10.00000	-0.65609	-29.07741
10.10000	-0.66203	-29.42136
10.20000	-0.66812	-29.85759
10.30000	-0.67203	-30.08392
10.40000	-0.67656	-30.36066
10.50000	-0.68188	-30.70050
10.60000	-0.68891	-31.11366
10.70000	-0.69438	-31.50005
10.80000	-0.69781	-31.66434
10.90000	-0.70188	-31.87104
11.00000	-0.70672	-32.14443
11.10000	-0.71234	-32.46786
11.20000	-0.71859	-32.85090
11.30000	-0.72531	-33.28242
11.40000	-0.72906	-33.52673
11.50000	-0.73328	-33.77400
11.60000	-0.73844	-34.07678
11.70000	-0.74422	-34.42686
11.80000	-0.75078	-34.85344
11.90000	-0.75469	-35.11139
12.00000	-0.75891	-35.34855
12.10000	-0.76359	-35.64447
12.20000	-0.76906	-35.97284
12.30000	-0.77594	-36.35058
12.40000	-0.78203	-36.78793
12.50000	-0.78531	-36.99520
12.60000	-0.78984	-37.27320
12.70000	-0.79516	-37.58566
12.80000	-0.80156	-37.95239
12.90000	-0.80750	-38.37670
13.00000	-0.81141	-38.62328
13.10000	-0.81578	-38.88143
13.20000	-0.82062	-39.16625
13.30000	-0.82578	-39.47053
13.40000	-0.83219	-39.84741
13.50000	-0.83844	-40.28265
13.60000	-0.84219	-40.50432
13.70000	-0.84672	-40.79118
13.80000	-0.85187	-41.10294
13.90000	-0.85859	-41.48871
14.00000	-0.86422	-41.89707
14.10000	-0.86797	-42.12070
14.20000	-0.87234	-42.39186
14.30000	-0.87734	-42.69177
14.40000	-0.88281	-43.03146
14.50000	-0.88953	-43.42571
14.60000	-0.89562	-43.87842
14.70000	-0.89906	-44.06608
14.80000	-0.90344	-44.33767
14.90000	-0.90828	-44.63436
15.00000	-0.91406	-44.96371
15.10000	-0.92062	-45.40739
15.20000	-0.92484	-45.67150
15.30000	-0.92938	-45.94682
15.40000	-0.93453	-46.26966
15.50000	-0.94000	-46.61610
15.60000	-0.94656	-46.98395
15.70000	-0.95172	-47.36639
15.80000	-0.95547	-47.59153
15.90000	-0.95984	-47.86057
16.00000	-0.96516	-48.18226
16.10000	-0.97172	-48.59222
16.20000	-0.97813	-49.02393
16.30000	-0.98187	-49.25407
16.40000	-0.98594	-49.50563
16.50000	-0.99031	-49.77469
16.60000	-0.99531	-50.07188
16.70000	-1.00172	-50.44586
16.80000	-1.00859	-50.92484
16.90000	-1.01234	-51.15283
17.00000	-1.01672	-51.41129
17.10000	-1.02219	-51.74363
17.20000	-1.02859	-52.12766
17.30000	-1.03453	-52.52291
17.40000	-1.03859	-52.78281
17.50000	-1.04266	-53.01683
17.60000	-1.04719	-53.30897
17.70000	-1.05234	-53.61836
17.80000	-1.05828	-53.96829
17.90000	-1.06531	-54.42838
18.00000	-1.06938	-54.67480
18.10000	-1.07375	-54.94425
18.20000	-1.07891	-55.26333
18.30000	-1.08625	-55.68292
18.40000	-1.09203	-56.11405
18.50000	-1.09547	-56.31914
18.60000	-1.09969	-56.57695
18.70000	-1.10437	-56.86509
18.80000	-1.10953	-57.18537
18.90000	-1.11531	-57.53079
19.00000	-1.12188	-57.95697
19.10000	-1.12625	-58.23132
19.20000	-1.13078	-58.51874
19.30000	-1.13625	-58.86075
19.40000	-1.14328	-59.27784
19.50000	-1.14844	-59.65392
19.60000	-1.15203	-59.88428
19.70000	-1.15609	-60.13378
19.80000	-1.16047	-60.41283
19.90000	-1.16563	-60.73049
20.00000	-1.17172	-61.09449
20.10000	-1.17859	-61.54622
20.20000	-1.18234	-61.77862
20.30000	-1.18672	-62.04158
20.40000	-1.19172	-62.33577
20.50000	-1.19719	-62.68197
20.60000	-1.20375	-63.08312
20.70000	-1.20859	-63.40472
20.80000	-1.21281	-63.65061
20.90000	-1.21750	-63.94019
21.00000	-1.22281	-64.26208
21.10000	-1.22891	-64.62950
21.20000	-1.23563	-65.07123
21.30000	-1.23906	-65.26397
21.40000	-1.24344	-65.52809
21.50000	-1.24828	-65.83305
21.60000	-1.25422	-66.16420
21.70000	-1.26094	-66.59377
21.80000	-1.26531	-66.85912
21.90000	-1.26969	-67.11301
22.00000	-1.27453	-67.40915
22.10000	-1.27984	-67.72939
22.20000	-1.28609	-68.08318
22.30000	-1.29281	-68.52686
22.40000	-1.29609	-68.72986
22.50000	-1.30047	-68.96838
22.60000	-1.30563	-69.28740
22.70000	-1.31188	-69.64973
22.80000	-1.31844	-70.06923
22.90000	-1.32203	-70.28192
23.00000	-1.32594	-70.50691
23.10000	-1.33047	-70.78841
23.20000	-1.33578	-71.11347
23.30000	-1.34188	-71.46319
23.40000	-1.34859	-71.86113
23.50000	-1.35297	-72.15124
23.60000	-1.35719	-72.38944
23.70000	-1.36250	-72.70962
23.80000	-1.36891	-73.08183
23.90000	-1.37531	-73.51825
24.00000	-1.37906	-73.73600
24.10000	-1.38312	-73.97954
24.20000	-1.38781	-74.26041
24.30000	-1.39313	-74.59142
24.40000	-1.39891	-74.92810
24.50000	-1.40594	-75.37466
24.60000	-1.40922	-75.56622
24.70000	-1.41313	-75.78200
24.80000	-1.41797	-76.05882
24.90000	-1.42375	-76.40572
25.00000	-1.43109	-76.87131
25.10000	-1.43531	-77.11343
25.20000	-1.43937	-77.32311
25.30000	-1.44406	-77.59500
25.40000	-1.44922	-77.89718
25.50000	-1.45484	-78.20725
25.59800	-1.46297	-78.71149
25.69800	-1.46750	-78.99448
25.79800	-1.47203	-79.25291
25.89800	-1.47766	-79.59380
25.99800	-1.48516	-80.01864
26.09800	-1.48984	-80.37730
26.19800	-1.49266	-80.49665
26.29800	-1.49672	-80.74216
26.39800	-1.50141	-81.04833
26.49800	-1.50672	-81.38234
26.59800	-1.51281	-81.74141
26.69800	-1.51938	-82.17645
26.79800	-1.52297	-82.38490
26.89800	-1.52734	-82.62881
26.99800	-1.53234	-82.92946
27.09800	-1.53812	-83.27776
27.19800	-1.54484	-83.72346
27.29800	-1.54906	-83.96828
27.39800	-1.55328	-84.22162
27.49800	-1.55828	-84.53611
27.59800	-1.56406	-84.88817
27.69800	-1.57141	-85.29115
27.79800	-1.57703	-85.71877
27.89800	-1.58000	-85.86037
27.99800	-1.58406	-86.09971
28.09800	-1.58891	-86.41648
28.19800	-1.59453	-86.76144
28.29800	-1.60125	-87.18085
28.39800	-1.60594	-87.48750
28.49800	-1.61031	-87.71945
28.59800	-1.61516	-88.01732
28.69800	-1.62031	-88.34395
28.79800	-1.62609	-88.68076
28.89800	-1.63250	-89.09921
28.99800	-1.63641	-89.34604
29.09800	-1.64047	-89.58168
29.19800	-1.64578	-89.90004
29.29800	-1.65187	-90.24185
29.39800	-1.65922	-90.62948
29.49800	-1.66297	-90.84784
29.59800	-1.66672	-91.06925
29.69800	-1.67125	-91.37055
29.79800	-1.67641	-91.67781
29.89800	-1.68234	-92.04514
29.99800	-1.68953	-92.51148
30.09800	-1.69359	-92.76020
30.19800	-1.69781	-92.99169
30.29800	-1.70297	-93.28983
30.39800	-1.70875	-93.65045
30.49800	-1.71563	-94.10816
30.59800	-1.71969	-94.36559
30.69800	-1.72359	-94.59301
30.79800	-1.72828	-94.88434
30.89800	-1.73375	-95.21150
30.99800	-1.74016	-95.57287
31.09800	-1.74625	-96.00191
31.19800	-1.74969	-96.19103
31.29800	-1.75391	-96.43297
31.39800	-1.75875	-96.74064
31.49800	-1.76469	-97.10277
31.59800	-1.77187	-97.56206
31.69800	-1.77625	-97.84313
31.79800	-1.78047	-98.07719
31.89800	-1.78516	-98.34372
31.99800	-1.79000	-98.63583
32.09800	-1.79531	-98.96754
32.19800	-1.80234	-99.39642
32.29800	-1.80687	-99.70121
32.39800	-1.81141	-99.94517
32.49800	-1.81625	-100.24526
32.59800	-1.82219	-100.58967
32.69800	-1.82953	-101.07602
32.79800	-1.83297	-101.26875
32.89800	-1.83687	-101.48651
32.99800	-1.84172	-101.78079
33.09800	-1.84750	-102.12753
33.19800	-1.85391	-102.53610
33.29800	-1.86047	-102.98642
33.39800	-1.86391	-103.16555
33.49800	-1.86813	-103.40445
33.59800	-1.87250	-103.67122
33.69800	-1.87844	-104.04629
33.79800	-1.88578	-104.54776
33.89800	-1.89016	-104.82452
33.99800	-1.89406	-105.04960
34.09800	-1.89875	-105.32627
34.19800	-1.90422	-105.66074
34.29800	-1.91047	-106.02833
34.39800	-1.91703	-106.48994
34.49800	-1.92078	-106.72667
34.59800	-1.92516	-106.96580
34.69800	-1.93031	-107.30737
34.79800	-1.93578	-107.66087
34.89800	-1.94266	-108.10608
34.99800	-1.94688	-108.39061
35.09800	-1.95109	-108.61474
35.19800	-1.95547	-108.90084
35.29800	-1.96047	-109.20676
35.39800	-1.96641	-109.59774
35.49800	-1.97313	-110.03590
35.59800	-1.97766	-110.35763
35.69800	-1.98188	-110.59694
35.79800	-1.98672	-110.88856
35.89800	-1.99250	-111.24621
35.99800	-1.99875	-111.68021
36.09800	-2.00281	-111.94210
36.19800	-2.00688	-112.17067
36.29800	-2.01156	-112.47484
36.39800	-2.01687	-112.81384
36.49800	-2.02281	-113.19201
36.59800	-2.03031	-113.68030
36.69800	-2.03437	-113.94279
36.79800	-2.03812	-114.15397
36.89800	-2.04281	-114.44072
36.99800	-2.04813	-114.77313
37.09800	-2.05500	-115.22136
37.19800	-2.05969	-115.53307
37.29800	-2.06391	-115.76834
37.39800	-2.06859	-116.05246
37.49800	-2.07375	-116.35975
37.59800	-2.07922	-116.69589
37.69800	-2.08641	-117.14920
37.79800	-2.09031	-117.42058
37.89800	-2.09453	-117.64794
37.99800	-2.09953	-117.94830
38.09800	-2.10531	-118.29787
38.19800	-2.11313	-118.77739
38.29800	-2.11688	-119.03950
38.39800	-2.12094	-119.25075
38.49800	-2.12563	-119.52515
38.59800	-2.13078	-119.84549
38.69800	-2.13703	-120.23162
38.79800	-2.14422	-120.73511
38.89800	-2.14750	-120.91635
38.99800	-2.15172	-121.13613
39.09800	-2.15672	-121.44037
39.19800	-2.16219	-121.77598
39.29800	-2.16891	-122.20940
39.39800	-2.17297	-122.47743
39.49800	-2.17703	-122.69188
39.59800	-2.18141	-122.95548
39.69800	-2.18672	-123.26226
39.79800	-2.19297	-123.64051
39.89800	-2.20078	-124.13736
39.99800	-2.20453	-124.38895
40.09800	-2.20891	-124.60423
40.19800	-2.21391	-124.91819
40.29800	-2.22000	-125.29182
40.39800	-2.22688	-125.75102
40.49800	-2.23063	-126.01213
40.59800	-2.23438	-126.20087
40.69800	-2.23828	-126.43042
40.79800	-2.24281	-126.70758
40.89800	-2.24813	-127.00915
40.99800	-2.25484	-127.41089
41.09800	-2.26016	-127.76931
41.19800	-2.26438	-127.99282
41.29800	-2.26922	-128.26048
41.39800	-2.27453	-128.55563
41.49800	-2.28094	-128.89944
41.59800	-2.28625	-129.27154
41.69800	-2.29047	-129.48169
41.79800	-2.29516	-129.73826
41.89800	-2.30062	-130.04519
41.99800	-2.30797	-130.45862
42.07200	-2.31609	-130.96936
42.17200	-2.31859	-131.19100
42.27200	-2.32125	-131.26844
42.37200	-2.32594	-131.53833
42.47200	-2.33156	-131.86835
42.57200	-2.33906	-132.34687
42.67200	-2.34312	-132.65182
42.77200	-2.34672	-132.83524
42.87200	-2.35125	-133.08232
42.97200	-2.35656	-133.39208
43.07200	-2.36172	-133.71827
43.17200	-2.36813	-134.08299
43.27200	-2.37328	-134.44358
43.37200	-2.37734	-134.66701
43.47200	-2.38219	-134.94377
43.57200	-2.38766	-135.25851
43.67200	-2.39578	-135.73571
43.77200	-2.40016	-136.06779
43.87200	-2.40344	-136.22871
43.97200	-2.40766	-136.46434
44.07200	-2.41266	-136.75551
44.17200	-2.41844	-137.10004
44.27200	-2.42578	-137.53259
44.37200	-2.43031	-137.89032
44.47200	-2.43406	-138.05716
44.57200	-2.43875	-138.31994
44.67200	-2.44406	-138.62808
44.77200	-2.45062	-139.00754
44.87200	-2.45641	-139.42334
44.97200	-2.46031	-139.64066
45.07200	-2.46453	-139.87221
45.17200	-2.46938	-140.15080
45.27200	-2.47516	-140.49338
45.37200	-2.48297	-140.94342
45.47200	-2.48750	-141.31023
45.57200	-2.49094	-141.45206
45.67200	-2.49547	-141.70563
45.77200	-2.50094	-142.04195
45.87200	-2.50875	-142.49435
45.97200	-2.51375	-142.89610
46.07200	-2.51750	-143.07958
46.17200	-2.52188	-143.31517
46.27200	-2.52672	-143.60154
46.37200	-2.53188	-143.90597
46.47200	-2.53828	-144.27553
46.57200	-2.54438	-144.73239
46.67200	-2.54813	-144.93106
46.77200	-2.55281	-145.19098
46.87200	-2.55828	-145.51845
46.97200	-2.56594	-145.96474
47.07200	-2.57047	-146.33554
47.17200	-2.57375	-146.50099
47.27200	-2.57813	-146.73877
47.37200	-2.58297	-147.03341
47.47200	-2.58859	-147.37128
47.57200	-2.59500	-147.75030
47.67200	-2.60141	-148.19567
47.77200	-2.60500	-148.40788
47.87200	-2.60953	-148.64296
47.97200	-2.61422	-148.92308
48.07200	-2.62078	-149.28903
48.17200	-2.62656	-149.70829
48.27200	-2.63047	-149.94016
48.37200	-2.63469	-150.18274
48.47200	-2.63984	-150.47579
48.57200	-2.64563	-150.83282
48.67200	-2.65297	-151.25825
48.77200	-2.65750	-151.61604
48.87200	-2.66109	-151.78625
48.97200	-2.66578	-152.04655
49.07200	-2.67109	-152.35004
49.17200	-2.67828	-152.76174
49.27200	-2.68375	-153.18643
49.37200	-2.68781	-153.41298
49.47200	-2.69219	-153.66504
49.57200	-2.69672	-153.93704
49.67200	-2.70219	-154.26484
49.77200	-2.70953	-154.71354
49.87200	-2.71469	-155.11733
49.97200	-2.71859	-155.32534
50.07200	-2.72344	-155.59934
50.17200	-2.72891	-155.92870
50.27200	-2.73578	-156.34054
50.37200	-2.74000	-156.66892
50.47200	-2.74375	-156.87028
50.57200	-2.74828	-157.13489
50.67200	-2.75344	-157.44705
50.77200	-2.75984	-157.83456
50.86400	-2.76781	-158.33554
50.96400	-2.77156	-158.65977
51.06400	-2.77500	-158.82744
51.16400	-2.77953	-159.10949
51.26400	-2.78469	-159.41036
51.36400	-2.79141	-159.84078
51.46400	-2.79734	-160.29024
51.56400	-2.80109	-160.52237
51.66400	-2.80563	-160.78350
51.76400	-2.81031	-161.07841
51.86400	-2.81547	-161.39895
51.96400	-2.82172	-161.76763
52.06400	-2.82672	-162.15147
52.16400	-2.83078	-162.39183
52.26400	-2.83531	-162.66227
52.36400	-2.84016	-162.95728
52.46400	-2.84625	-163.32559
52.56400	-2.85266	-163.74554
52.66400	-2.85703	-164.01207
52.76400	-2.86125	-164.25033
52.86400	-2.86578	-164.52865
52.96400	-2.87109	-164.83530
53.06400	-2.87781	-165.22287
53.16400	-2.88406	-165.67940
53.26400	-2.88797	-165.89901
53.36400	-2.89234	-166.13595
53.46400	-2.89750	-166.43970
53.56400	-2.90375	-166.80694
53.66400	-2.90953	-167.19791
53.76400	-2.91359	-167.42928
53.86400	-2.91797	-167.66852
53.96400	-2.92281	-167.94293
54.06400	-2.92812	-168.24216
54.16400	-2.93469	-168.61252
54.26400	-2.94094	-169.05539
54.36400	-2.94469	-169.25582
54.46400	-2.94906	-169.48166
54.56400	-2.95406	-169.76821
54.66400	-2.96063	-170.13545
54.76400	-2.96734	-170.60186
54.86400	-2.97109	-170.80341
54.96400	-2.97516	-171.01642
55.06400	-2.98000	-171.28223
55.16400	-2.98516	-171.58040
55.26400	-2.99109	-171.89947
55.36400	-2.99719	-172.32107
55.46400	-3.00141	-172.54186
55.56400	-3.00594	-172.79465
55.66400	-3.01078	-173.06699
55.76400	-3.01688	-173.38431
55.86400	-3.02328	-173.80969
55.96400	-3.02734	-174.04328
56.06400	-3.03156	-174.26096
56.16400	-3.03609	-174.51252
56.26400	-3.04188	-174.83127
56.36400	-3.04906	-175.22545
56.46400	-3.05531	-175.69257
56.56400	-3.05891	-175.87122
56.66400	-3.06313	-176.09280
56.76400	-3.06797	-176.35769
56.86400	-3.07359	-176.66775
56.96400	-3.07969	-177.08193
57.06400	-3.08375	-177.28861
57.16400	-3.08797	-177.51592
57.26400	-3.09266	-177.77339
57.36400	-3.09750	-178.03539
57.46400	-3.10313	-178.34538
57.56400	-3.11047	-178.79322
57.66400	-3.11453	-179.04054
57.76400	-3.11922	-179.27605
57.86400	-3.12484	-179.59395
57.96400	-3.13344	-180.02120
58.06400	-3.13922	-180.50317
58.16400	-3.14203	-180.62370
58.26400	-3.14625	-180.82279
58.36400	-3.15094	-181.10636
58.46400	-3.15625	-181.41316
58.56400	-3.16266	-181.79482
58.66400	-3.16828	-182.19741
58.76400	-3.17172	-182.38500
58.86400	-3.17625	-182.61188
58.96400	-3.18156	-182.90871
59.06400	-3.18859	-183.28924
59.16400	-3.19453	-183.72978
59.26400	-3.19781	-183.91460
59.36400	-3.20188	-184.11882
59.46400	-3.20672	-184.39926
59.56400	-3.21250	-184.72637
59.66400	-3.21906	-185.10482
59.76400	-3.22547	-185.53698
59.86400	-3.22906	-185.72895
59.96400	-3.23344	-185.88997
60.06400	-3.23828	-185.94615
60.16400	-3.24406	-186.25869
60.26400	-3.25062	-186.69903
60.36400	-3.25469	-186.96506
60.46400	-3.25891	-187.19538
60.56400	-3.26359	-187.46732
60.66400	-3.26891	-187.77476
60.76400	-3.27516	-188.12838
60.86400	-3.28156	-188.58497
60.96400	-3.28547	-188.80449
61.06400	-3.28984	-189.05653
61.16400	-3.29500	-189.35083
61.26400	-3.30172	-189.73497
61.36400	-3.30766	-190.16759
61.46400	-3.31141	-190.37603
61.56400	-3.31594	-190.59603
61.66400	-3.32063	-190.86203
61.76400	-3.32563	-191.14584
61.86400	-3.33203	-191.49993
61.96400	-3.33859	-191.97071
62.06400	-3.34234	-192.16953
62.16400	-3.34672	-192.40305
62.26400	-3.35172	-192.69888
62.36400	-3.35812	-193.05414
62.46400	-3.36484	-193.51195
62.56400	-3.36813	-193.71399
62.66400	-3.37234	-193.93024
62.76400	-3.37703	-194.20309
62.86400	-3.38234	-194.51852
62.96400	-3.38891	-194.88527
63.06400	-3.39516	-195.36230
63.16400	-3.39891	-195.56384
63.26400	-3.40344	-195.80045
63.36400	-3.40844	-196.08688
63.46400	-3.41469	-196.42751
63.56400	-3.42141	-196.91312
63.66400	-3.42516	-197.13867
63.76400	-3.42938	-197.36274
63.86400	-3.43422	-197.64648
63.96400	-3.43984	-197.96242
64.06400	-3.44641	-198.33228
64.16400	-3.45141	-198.71305
64.26400	-3.45500	-198.90118
64.36400	-3.45969	-199.15950
64.46400	-3.46469	-199.45821
64.56400	-3.47078	-199.80714
64.66400	-3.47781	-200.28110
64.76400	-3.48156	-200.50417
64.86400	-3.48563	-200.70674
64.96400	-3.49000	-200.95380
65.06400	-3.49500	-201.24054
65.16400	-3.50109	-201.58465
65.26400	-3.50859	-202.07706
65.36400	-3.51234	-202.30272
65.46400	-3.51687	-202.52889
65.56400	-3.52188	-202.82157
65.66400	-3.52781	-203.16429
65.76400	-3.53422	-203.56226
65.86400	-3.53828	-203.81172
65.96400	-3.54266	-204.04515
66.06400	-3.54734	-204.30331
66.16400	-3.55234	-204.59777
66.26400	-3.55859	-204.92978
66.36400	-3.56578	-205.40266
66.46400	-3.56938	-205.60712
66.56400	-3.57359	-205.82835
66.66400	-3.57891	-206.12231
66.76400	-3.58625	-206.53884
66.86400	-3.59250	-207.00915
66.96400	-3.59563	-207.17464
67.06400	-3.59953	-207.37883
67.16400	-3.60438	-207.65367
67.26400	-3.61016	-207.98382
67.36400	-3.61672	-208.36820
67.46400	-3.62250	-208.79620
67.56400	-3.62625	-209.01085
67.66400	-3.63063	-209.25108
67.76400	-3.63578	-209.55345
67.86400	-3.64266	-209.94385
67.96400	-3.64797	-210.35042
68.06400	-3.65172	-210.55150
68.16400	-3.65563	-210.76412
68.26400	-3.66031	-211.02425
68.36400	-3.66547	-211.34223
68.46400	-3.67172	-211.69458
68.56400	-3.67891	-212.17026
68.66400	-3.68266	-212.41012
68.76400	-3.68688	-212.62944
68.86400	-3.69172	-212.89590
68.96400	-3.69703	-213.20862
69.06400	-3.70344	-213.58523
69.16400	-3.70797	-213.87355
69.26400	-3.71219	-214.11391
69.36400	-3.71703	-214.37705
69.46400	-3.72250	-214.67686
69.56400	-3.72922	-215.05137
69.66400	-3.73625	-215.54177
69.76400	-3.73922	-215.69130
69.86400	-3.74359	-215.91060
69.96400	-3.74875	-216.20345
70.06400	-3.75500	-216.55470
70.16400	-3.76156	-216.99405
70.26400	-3.76516	-217.18769
70.36400	-3.76937	-217.40508
70.46400	-3.77406	-217.66071
70.56400	-3.77891	-217.93149
70.66400	-3.78453	-218.24126
70.76400	-3.79203	-218.67880
70.86400	-3.79625	-218.97614
70.96400	-3.80047	-219.19648
71.06400	-3.80563	-219.45868
71.16400	-3.81219	-219.81093
71.26400	-3.81875	-220.25478
71.36400	-3.82187	-220.42924
71.46400	-3.82594	-220.63817
71.56400	-3.83062	-220.88635
71.66400	-3.83625	-221.19451
71.76400	-3.84203	-221.53051
71.86400	-3.84906	-221.93654
71.96400	-3.85328	-222.22932
72.06400	-3.85750	-222.42247
72.16400	-3.86219	-222.68592
72.26400	-3.86781	-222.98624
72.36400	-3.87547	-223.46458
72.46400	-3.87922	-223.71957
72.56400	-3.88313	-223.91686
72.66400	-3.88781	-224.17627
72.76400	-3.89297	-224.44756
72.86400	-3.89875	-224.77563
72.96400	-3.90531	-225.17939
73.06400	-3.90891	-225.38295
73.16400	-3.91297	-225.58248
73.26400	-3.91797	-225.85557
73.36400	-3.92375	-226.17462
73.46400	-3.93141	-226.62795
73.56400	-3.93531	-226.86836
73.66400	-3.93938	-227.05838
73.76400	-3.94375	-227.27947
73.86400	-3.94875	-227.55986
73.96400	-3.95469	-227.87704
74.05800	-3.96344	-228.38566
74.15800	-3.96750	-228.67061
74.25800	-3.97156	-228.87020
74.35800	-3.97703	-229.16885
74.45800	-3.98406	-229.54322
74.55800	-3.98969	-229.97072
74.65800	-3.99250	-230.10030
74.75800	-3.99641	-230.29053
74.85800	-4.00156	-230.56842
74.95800	-4.00703	-230.89243
75.05800	-4.01297	-231.21564
75.15800	-4.02000	-231.68580
75.25800	-4.02312	-231.87298
75.35800	-4.02703	-232.05751
75.45800	-4.03188	-232.31235
75.55800	-4.03797	-232.66062
75.64800	-4.04563	-233.16324
75.74800	-4.04938	-233.40860
75.84800	-4.05297	-233.57421
75.94800	-4.05766	-233.82923
76.04800	-4.06266	-234.11670
76.14800	-4.06797	-234.43517
76.24800	-4.07469	-234.81178
76.34800	-4.07906	-235.11490
76.44800	-4.08312	-235.33028
76.54800	-4.08781	-235.59460
76.64800	-4.09312	-235.88707
76.74800	-4.10047	-236.28092
76.84800	-4.10594	-236.66012
76.94800	-4.10953	-236.84782
77.04800	-4.11406	-237.09123
77.14800	-4.11938	-237.38351
77.24800	-4.12531	-237.73618
77.34800	-4.13266	-238.18453
77.44800	-4.13625	-238.41082
77.54800	-4.14031	-238.60557
77.64800	-4.14531	-238.88697
77.74800	-4.15094	-239.19585
77.84800	-4.15750	-239.55512
77.94800	-4.16203	-239.87654
78.04800	-4.16609	-240.08816
78.14800	-4.17078	-240.33740
78.24800	-4.17594	-240.62847
78.34800	-4.18187	-240.96027
78.44800	-4.18969	-241.42958
78.54800	-4.19297	-241.65520
78.64800	-4.19656	-241.81314
78.74800	-4.20109	-242.04545
78.84800	-4.20672	-242.35982
78.94800	-4.21469	-242.80621
79.04800	-4.21922	-243.12842
79.14800	-4.22313	-243.31811
79.24800	-4.22766	-243.55651
79.34800	-4.23266	-243.84166
79.44800	-4.23812	-244.13821
79.54800	-4.24531	-244.54962
79.64800	-4.24922	-244.80306
79.74800	-4.25328	-245.00620
79.84800	-4.25828	-245.26916
79.94800	-4.26422	-245.59651
80.04800	-4.27203	-246.07077
80.14800	-4.27563	-246.29208
80.24800	-4.27938	-246.47024
80.34800	-4.28391	-246.71663
80.44800	-4.28906	-246.99208
80.54800	-4.29484	-247.30222
80.64800	-4.30250	-247.73663
80.74800	-4.30672	-248.03947
80.84800	-4.31078	-248.21487
80.94800	-4.31547	-248.46847
81.04800	-4.32063	-248.75416
81.14800	-4.32781	-249.12523
81.24800	-4.33250	-249.45891
81.34800	-4.33656	-249.67286
81.44800	-4.34094	-249.90113
81.54800	-4.34609	-250.17715
81.64800	-4.35219	-250.52768
81.74800	-4.35969	-250.97927
81.84800	-4.36297	-251.18265
81.94800	-4.36672	-251.34495
82.04800	-4.37172	-251.61797
82.14800	-4.37766	-251.94201
82.24800	-4.38609	-252.44334
82.34800	-4.39000	-252.72611
82.44800	-4.39359	-252.89059
82.54800	-4.39797	-253.12936
82.64800	-4.40297	-253.41153
82.74800	-4.40859	-253.71653
82.84800	-4.41563	-254.10107
82.94800	-4.42016	-254.43298
83.04800	-4.42406	-254.61850
83.14800	-4.42891	-254.87664
83.24800	-4.43484	-255.21049
83.34800	-4.44281	-255.69504
83.44800	-4.44672	-255.97709
83.54800	-4.45047	-256.15507
83.64800	-4.45516	-256.42583
83.74800	-4.46031	-256.71759
83.84800	-4.46625	-257.06133
83.94800	-4.47297	-257.46733
84.04800	-4.47719	-257.76961
84.14800	-4.48094	-257.95642
84.24800	-4.48563	-258.21418
84.34800	-4.49109	-258.51676
84.44800	-4.49828	-258.94296
84.54800	-4.50281	-259.26340
84.64800	-4.50672	-259.46450
84.74800	-4.51141	-259.71434
84.84800	-4.51656	-260.01415
84.94800	-4.52234	-260.35023
85.04800	-4.52906	-260.76573
85.14800	-4.53313	-261.03592
85.24800	-4.53703	-261.23908
85.34800	-4.54172	-261.48173
85.44800	-4.54703	-261.77526
85.54800	-4.55406	-262.16164
85.64800	-4.55891	-262.50455
85.74800	-4.56313	-262.72437
85.84800	-4.56766	-262.96604
85.94800	-4.57281	-263.24347
86.04800	-4.57906	-263.59925
86.14800	-4.58703	-264.07832
86.24800	-4.59031	-264.30827
86.34800	-4.59422	-264.48700
86.44800	-4.59891	-264.73764
86.54800	-4.60484	-265.05426
86.64800	-4.61125	-265.43808
86.74800	-4.61578	-265.72251
86.84800	-4.61984	-265.92156
86.94800	-4.62422	-266.15337
87.04800	-4.62906	-266.40913
87.14800	-4.63438	-266.69958
87.24800	-4.64172	-267.08850
87.34800	-4.64734	-267.48738
87.44800	-4.65109	-267.65358
87.54800	-4.65578	-267.91099
87.64800	-4.66172	-268.23783
87.74800	-4.66969	-268.69419
87.84800	-4.67328	-268.95070
87.94800	-4.67688	-269.11411
88.04800	-4.68125	-269.33014
88.14800	-4.68641	-269.60182
88.24800	-4.69234	-269.93492
88.34800	-4.70000	-270.38366
88.44800	-4.70391	-270.65411
88.54800	-4.70766	-270.82267
88.64800	-4.71219	-271.06684
88.74800	-4.71734	-271.34174
88.84800	-4.72406	-271.68724
88.94800	-4.73000	-272.08319
89.04800	-4.73359	-272.26001
89.14800	-4.73766	-272.47027
89.24800	-4.74234	-272.71193
89.34800	-4.74781	-272.98307
89.44800	-4.75453	-273.33173
89.54800	-4.75969	-273.66790
89.64800	-4.76359	-273.85050
89.74800	-4.76828	-274.07566
89.84800	-4.77344	-274.34522
89.94800	-4.77984	-274.65916
90.04800	-4.78609	-275.03252
90.14800	-4.79000	-275.22945
90.24800	-4.79438	-275.43408
90.34800	-4.80000	-275.69613
90.44800	-4.80719	-276.06890
90.52800	-4.81594	-276.57363
90.62800	-4.81828	-276.80293
90.72800	-4.82094	-276.86784
90.82800	-4.82563	-277.10116
90.92800	-4.83094	-277.37314
91.02800	-4.83797	-277.73762
91.12800	-4.84250	-278.06386
91.22800	-4.84625	-278.23305
91.32800	-4.85078	-278.44891
91.42800	-4.85609	-278.72214
91.52800	-4.86141	-279.02302
91.62800	-4.86828	-279.37070
91.72800	-4.87328	-279.71944
91.82800	-4.87688	-279.88219
91.92800	-4.88141	-280.10970
92.02800	-4.88719	-280.39134
92.12800	-4.89563	-280.82833
92.22800	-4.90000	-281.19248
92.32800	-4.90328	-281.32012
92.42800	-4.90734	-281.51104
92.52800	-4.91203	-281.74615
92.62800	-4.91734	-282.03264
92.72800	-4.92391	-282.37233
92.82800	-4.93000	-282.78932
92.92800	-4.93391	-282.96676
93.02800	-4.93875	-283.20569
93.12800	-4.94406	-283.49632
93.22800	-4.95094	-283.84995
93.32800	-4.95609	-284.20585
93.42800	-4.95984	-284.37492
93.52800	-4.96422	-284.57963
93.62800	-4.96906	-284.84562
93.72800	-4.97500	-285.15795
93.82800	-4.98344	-285.59569
93.92800	-4.98734	-285.92169
94.02800	-4.99063	-286.03777
94.12800	-4.99516	-286.26502
94.22800	-5.00031	-286.54578
94.32800	-5.00734	-286.89855
94.42800	-5.01328	-287.30515
94.52800	-5.01687	-287.49210
94.62800	-5.02109	-287.68963
94.72800	-5.02594	-287.93636
94.82800	-5.03109	-288.20983
94.92800	-5.03766	-288.53619
95.02800	-5.04422	-288.97589
95.12800	-5.04766	-289.15131
95.22800	-5.05203	-289.36511
95.32800	-5.05734	-289.64257
95.42800	-5.06422	-290.01313
95.52800	-5.06953	-290.35759
95.62800	-5.07344	-290.53998
95.72800	-5.07766	-290.75524
95.82800	-5.08250	-291.01014
95.92800	-5.08812	-291.31174
96.02800	-5.09453	-291.64639
96.12800	-5.10094	-292.07093
96.22800	-5.10453	-292.26249
96.32800	-5.10891	-292.47230
96.42800	-5.11391	-292.72252
96.52800	-5.12047	-293.05768
96.62800	-5.12641	-293.46496
96.72800	-5.13000	-293.64631
96.82800	-5.13422	-293.84106
96.92800	-5.13906	-294.09373
97.02800	-5.14453	-294.37980
97.12800	-5.15109	-294.73689
97.22800	-5.15719	-295.14226
97.32800	-5.16094	-295.31947
97.42800	-5.16562	-295.55357
97.52800	-5.17094	-295.82971
97.62800	-5.17781	-296.17479
97.72800	-5.18344	-296.56112
97.82800	-5.18719	-296.72888
97.92800	-5.19109	-296.93043
98.02800	-5.19578	-297.16003
98.12800	-5.20125	-297.45764
98.22800	-5.20828	-297.81005
98.32800	-5.21391	-298.22046
98.42800	-5.21781	-298.39924
98.52800	-5.22234	-298.62380
98.62800	-5.22766	-298.90281
98.72800	-5.23438	-299.24363
98.82800	-5.24031	-299.64536
98.92800	-5.24422	-299.83604
99.02800	-5.24844	-300.04713
99.12800	-5.25344	-300.30987
99.22800	-5.25922	-300.63036
99.32800	-5.26719	-301.07865
99.42800	-5.27141	-301.39470
99.52800	-5.27484	-301.54210
99.62800	-5.27969	-301.79662
99.72800	-5.28500	-302.09902
99.82800	-5.29141	-302.43817
99.92800	-5.29641	-302.79088
100.02800	-5.30047	-302.99971
100.12800	-5.30469	-303.23279
100.22800	-5.30953	-303.49171
100.32800	-5.31516	-303.79733
100.42800	-5.32109	-304.12480
100.52800	-5.32672	-304.48234
100.62800	-5.33094	-304.71435
100.72800	-5.33578	-304.95554
100.82800	-5.34125	-305.25655
100.92800	-5.34797	-305.62329
101.02800	-5.35438	-306.06693
101.12800	-5.35766	-306.24095
101.22800	-5.36156	-306.42062
101.32800	-5.36594	-306.64676
101.42800	-5.37109	-306.92697
101.52800	-5.37687	-307.24791
101.62800	-5.38391	-307.68472
101.72800	-5.38781	-307.89503
101.82800	-5.39203	-308.11211
101.92800	-5.39734	-308.38796
102.02800	-5.40344	-308.71266
102.12800	-5.41047	-309.16506
102.22800	-5.41438	-309.35627
102.32800	-5.41859	-309.57639
102.42800	-5.42312	-309.82098
102.52800	-5.42828	-310.07981
102.62800	-5.43438	-310.38982
102.72800	-5.44062	-310.79528
102.82800	-5.44422	-310.96262
102.92800	-5.44859	-311.15773
103.02800	-5.45328	-311.40307
103.12800	-5.45938	-311.70189
103.22800	-5.46641	-312.13319
103.32800	-5.47063	-312.35477
103.42800	-5.47469	-312.54622
103.52800	-5.47937	-312.76643
103.62800	-5.48422	-313.00530
103.72800	-5.49000	-313.28124
103.82800	-5.49703	-313.68586
103.92800	-5.50094	-313.88378
104.02800	-5.50547	-314.08572
104.12800	-5.51125	-314.36688
104.22800	-5.52016	-314.77988
104.32800	-5.52484	-315.19118
104.42800	-5.52766	-315.29459
104.52800	-5.53187	-315.47058
104.62800	-5.53672	-315.72160
104.72800	-5.54219	-316.00100
104.82800	-5.54891	-316.32993
104.92800	-5.55500	-316.75571
105.02800	-5.55844	-316.89128
105.12800	-5.56266	-317.09450
105.22800	-5.56750	-317.33319
105.32801	-5.57359	-317.63259
105.42801	-5.58047	-318.05584
105.52801	-5.58406	-318.23334
105.62801	-5.58797	-318.40673
105.72801	-5.59250	-318.62614
105.82801	-5.59797	-318.89522
105.92801	-5.60375	-319.19995
106.02801	-5.61063	-319.59724
106.12801	-5.61438	-319.78410
106.22801	-5.61875	-319.97272
106.32801	-5.62359	-320.20399
106.42801	-5.62969	-320.48452
106.52801	-5.63719	-320.92369
106.62801	-5.64125	-321.11961
106.72801	-5.64516	-321.30072
106.82801	-5.64953	-321.50173
106.92801	-5.65484	-321.75481
107.02801	-5.66141	-322.08440
107.12201	-5.66969	-322.58618
107.22201	-5.67266	-322.74950
107.32201	-5.67672	-322.90682
107.42201	-5.68188	-323.15853
107.52201	-5.68938	-323.52653
107.62201	-5.69469	-323.91113
107.72201	-5.69750	-324.02411
107.82201	-5.70172	-324.20835
107.92201	-5.70656	-324.44865
108.02201	-5.71187	-324.72062
108.12201	-5.71766	-325.03811
108.22201	-5.72484	-325.42327
108.32201	-5.72875	-325.67352
108.42201	-5.73250	-325.83678
108.52201	-5.73750	-326.06900
108.62201	-5.74406	-326.41205
108.72201	-5.75078	-326.84740
108.82201	-5.75437	-327.01123
108.92201	-5.75844	-327.20247
109.02201	-5.76359	-327.45871
109.12201	-5.76938	-327.77616
109.22201	-5.77562	-328.11219
109.32201	-5.78187	-328.51893
109.42201	-5.78516	-328.67825
109.52201	-5.78937	-328.87277
109.62201	-5.79453	-329.12818
109.72201	-5.80094	-329.45234
109.82201	-5.80766	-329.88566
109.92201	-5.81125	-330.06260
110.02201	-5.81531	-330.25342
110.12201	-5.82000	-330.48937
110.22201	-5.82547	-330.78039
110.32201	-5.83219	-331.10654
110.42201	-5.83828	-331.52092
110.52201	-5.84172	-331.68268
110.62201	-5.84578	-331.87270
110.72201	-5.85078	-332.11717
110.82201	-5.85703	-332.43611
110.92201	-5.86406	-332.86560
111.02201	-5.86797	-333.07257
111.12201	-5.87219	-333.26539
111.22201	-5.87688	-333.50182
111.32201	-5.88234	-333.78169
111.42201	-5.88906	-334.12167
111.52201	-5.89578	-334.59666
111.62201	-5.89875	-334.72517
111.72201	-5.90297	-334.91749
111.82201	-5.90797	-335.16970
111.92201	-5.91438	-335.50715
112.02201	-5.92109	-335.94719
112.12201	-5.92453	-336.11342
112.22201	-5.92875	-336.30043
112.32201	-5.93328	-336.53337
112.42201	-5.93859	-336.80704
112.52201	-5.94406	-337.09830
112.62201	-5.95125	-337.52358
112.72201	-5.95516	-337.73986
112.82201	-5.95953	-337.93899
112.92201	-5.96453	-338.18644
113.02201	-5.97031	-338.49061
113.12201	-5.97734	-338.87947
113.22201	-5.98125	-339.11553
113.32201	-5.98516	-339.29151
113.42201	-5.99000	-339.52522
113.52201	-5.99547	-339.81100
113.62201	-6.00172	-340.14243
113.72201	-6.00859	-340.57269
113.82201	-6.01187	-340.73317
113.92201	-6.01609	-340.91920
114.02201	-6.02094	-341.15493
114.12201	-6.02656	-341.43606
114.22201	-6.03391	-341.83937
114.32201	-6.03813	-342.08858
114.42201	-6.04203	-342.26286
114.52201	-6.04672	-342.48692
114.62201	-6.05203	-342.75499
114.72201	-6.05844	-343.08550
114.82201	-6.06625	-343.56785
114.92201	-6.06922	-343.70300
115.02201	-6.07328	-343.87437
115.12201	-6.07844	-344.13651
115.22201	-6.08438	-344.43668
115.32201	-6.09234	-344.92716
115.42201	-6.09578	-345.13038
115.52201	-6.09969	-345.28431
115.62201	-6.10453	-345.52521
115.72201	-6.10953	-345.79414
115.82201	-6.11516	-346.09050
115.92201	-6.12188	-346.49926
116.02201	-6.12547	-346.67963
116.12201	-6.12953	-346.87626
116.22201	-6.13453	-347.12252
116.32201	-6.14047	-347.43625
116.42201	-6.14797	-347.88394
116.52201	-6.15188	-348.09074
116.62201	-6.15578	-348.27381
116.72201	-6.16063	-348.52368
116.82201	-6.16609	-348.81812
116.92201	-6.17234	-349.15265
117.02201	-6.17875	-349.56455
117.12201	-6.18250	-349.74337
117.22201	-6.18688	-349.95362
117.32201	-6.19172	-350.20366
117.42201	-6.19734	-350.48255
117.52201	-6.20406	-350.87740
117.62201	-6.20828	-351.11538
117.72201	-6.21219	-351.30259
117.82201	-6.21688	-351.52936
117.92201	-6.22234	-351.81084
118.02201	-6.22844	-352.14543
118.12201	-6.23547	-352.58752
118.22201	-6.23922	-352.78082
118.32201	-6.24359	-352.98786
118.42201	-6.24859	-353.23834
118.52201	-6.25422	-353.53312
118.62201	-6.26078	-353.91843
118.72201	-6.26469	-354.12461
118.82201	-6.26891	-354.32345
118.92201	-6.27328	-354.53382
119.02201	-6.27828	-354.78649
119.12201	-6.28422	-355.10090
119.22201	-6.29188	-355.51554
119.32201	-6.29625	-355.79908
119.42201	-6.30016	-355.95760
119.52201	-6.30469	-356.17959
119.62201	-6.31016	-356.43122
119.72201	-6.31734	-356.83620
119.82201	-6.32172	-357.09146
119.92201	-6.32594	-357.27665
120.02201	-6.33063	-357.50183
120.12201	-6.33578	-357.75885
120.22201	-6.34172	-358.06999
120.32201	-6.34906	-358.45575
120.42201	-6.35281	-358.70075
120.52201	-6.35641	-358.83102
120.62201	-6.36094	-359.04953
120.72201	-6.36688	-359.34409
120.82001	-6.37563	-359.84510
120.92001	-6.37922	-360.07094
121.02001	-6.38297	-360.22058
121.12001	-6.38766	-360.44160
121.22001	-6.39281	-360.71107
121.32001	-6.39828	-361.00122
121.42001	-6.40547	-361.39530
121.52001	-6.40922	-361.61703
121.62001	-6.41312	-361.77853
121.72001	-6.41828	-362.02112
121.82001	-6.42391	-362.30484
121.92001	-6.43141	-362.74949
122.02001	-6.43547	-362.95757
122.12001	-6.43953	-363.12962
122.22001	-6.44391	-363.33564
122.32001	-6.44906	-363.57939
122.42001	-6.45422	-363.85801
122.52001	-6.46141	-364.20652
122.62001	-6.46578	-364.48264
122.72001	-6.47000	-364.66500
122.82001	-6.47531	-364.90947
122.92001	-6.48188	-365.24567
123.02001	-6.48922	-365.70230
123.12001	-6.49234	-365.85361
123.22001	-6.49609	-365.99746
123.32001	-6.50047	-366.19395
123.42001	-6.50547	-366.42987
123.52001	-6.51172	-366.74762
123.61001	-6.52031	-367.25360
123.71001	-6.52344	-367.46770
123.81001	-6.52719	-367.60363
123.91001	-6.53219	-367.85549
124.01001	-6.53828	-368.18844
124.11001	-6.54547	-368.63202
124.21001	-6.54859	-368.78502
124.31001	-6.55234	-368.92784
124.41001	-6.55688	-369.15097
124.51001	-6.56203	-369.41835
124.61001	-6.56766	-369.70875
124.71001	-6.57500	-370.08902
124.81001	-6.57922	-370.37775
124.91001	-6.58312	-370.53344
125.01001	-6.58781	-370.75421
125.11001	-6.59344	-371.04425
125.21001	-6.60125	-371.44163
125.31001	-6.60578	-371.76907
125.41001	-6.60938	-371.89630
125.51001	-6.61391	-372.10670
125.61001	-6.61906	-372.36932
125.71001	-6.62516	-372.68636
125.81001	-6.63250	-373.10424
125.91001	-6.63609	-373.30940
126.01001	-6.63984	-373.46360
126.11001	-6.64469	-373.69272
126.21001	-6.65000	-373.95713
126.31001	-6.65766	-374.34343
126.41001	-6.66219	-374.64750
126.51001	-6.66609	-374.80041
126.61001	-6.67062	-375.01138
126.71001	-6.67563	-375.25475
126.81001	-6.68141	-375.53865
126.91001	-6.68922	-375.96941
127.01001	-6.69281	-376.17823
127.11001	-6.69656	-376.31053
127.21001	-6.70109	-376.48878
127.31001	-6.70656	-376.44708
127.41001	-6.71453	-376.80039
127.51001	-6.71906	-377.09093
127.61001	-6.72297	-377.24295
127.71001	-6.72766	-377.45738
127.81001	-6.73281	-377.71359
127.91001	-6.73828	-377.99248
128.01001	-6.74594	-378.41240
128.11001	-6.74984	-378.63830
128.21001	-6.75375	-378.80105
128.31001	-6.75844	-379.01708
128.41001	-6.76391	-379.29967
128.51001	-6.77203	-379.74185
128.61001	-6.77578	-379.98557
128.71001	-6.77938	-380.11667
128.81001	-6.78391	-380.33462
128.91001	-6.78922	-380.59658
129.01001	-6.79484	-380.88363
129.11001	-6.80281	-381.30516
129.21001	-6.80656	-381.56590
129.31001	-6.81063	-381.71741
129.41001	-6.81531	-381.95419
129.51001	-6.82047	-382.21249
129.61001	-6.82781	-382.59012
129.69801	-6.83281	-380.25194
129.70001	-6.83406	-374.33380
129.70201	-6.83563	-363.69631
129.70401	-6.83734	-349.18669
129.70601	-6.83906	-332.11941
129.70801	-6.84078	-313.15365
129.71001	-6.84234	-292.65225
129.71201	-6.84359	-271.18865
129.71401	-6.84469	-249.35015
129.71601	-6.84547	-227.49232
129.71801	-6.84594	-205.87507
129.72001	-6.84625	-184.79937
129.72201	-6.84625	-164.51988
129.72401	-6.84625	-145.17882
129.72601	-6.84625	-126.87773
129.72801	-6.84625	-109.72346
129.73001	-6.84625	-93.78796
129.73201	-6.84641	-79.09302
129.73401	-6.84641	-65.64648
129.73601	-6.84656	-53.44837
129.73801	-6.84656	-42.46776
129.74001	-6.84656	-32.65686
129.74201	-6.84656	-23.97714
129.74401	-6.84656	-16.38202
129.74601	-6.84656	-9.79898
129.74801	-6.84672	-4.15206
129.75001	-6.84672	0.62583
129.75201	-6.84672	4.60977
129.75401	-6.84672	7.87912
129.75601	-6.84672	10.49920
129.75801	-6.84672	12.53084
129.76001	-6.84672	14.04436
129.76201	-6.84672	15.10655
129.76401	-6.84672	15.77116
129.77401	-6.84672	14.90254
129.77601	-6.84672	14.19382
129.77801	-6.84672	13.38657
129.78001	-6.84672	12.50925
129.78201	-6.84672	11.59051
129.78401	-6.84672	10.65080
129.78601	-6.84672	9.70444
129.78801	-6.84672	8.76702
129.79001	-6.84672	7.85126
129.79201	-6.84672	6.96282
129.79401	-6.84672	6.10902
129.79601	-6.84672	5.30252
129.79801	-6.84672	4.54955
129.80001	-6.84672	3.84662
129.80201	-6.84672	3.19377
129.80401	-6.84672	2.59757
129.80601	-6.84672	2.05895
129.81001	-6.84672	1.13506
129.81401	-6.84672	0.41212
129.81801	-6.84672	-0.14227
129.82401	-6.84672	-0.68194
129.92401	-6.84672	-0.21842
130.02401	-6.84672	-0.20007
130.12401	-6.84797	-0.16670
130.22401	-6.85703	-0.14927
130.32401	-6.86328	-0.13856
130.42401	-6.86719	-0.14241
130.52401	-6.87187	-0.13131
130.62401	-6.87750	-0.12399
130.72401	-6.88453	-0.12533
130.82401	-6.88937	-0.11945
130.92401	-6.89375	-0.11324
131.02401	-6.89828	-0.11472
131.12401	-6.90328	-0.10377
131.22401	-6.90906	-0.10502
131.32401	-6.91703	-0.10386
131.42401	-6.92156	-0.10584
131.52401	-6.92563	-0.10033
131.62401	-6.93094	-0.09336
131.72401	-6.93766	-0.09828
131.82401	-6.94328	-0.10199
131.92401	-6.94672	-0.09374
132.02401	-6.95063	-0.08838
132.12401	-6.95516	-0.08530
132.22401	-6.96031	-0.08742
132.32401	-6.96594	-0.08698
132.42401	-6.97172	-0.08632
132.52401	-6.97656	-0.08188
132.62401	-6.98109	-0.07810
132.72401	-6.98625	-0.07931
132.82401	-6.99187	-0.07786
132.83201	-6.99234	-0.07561
