# Supplementary material for: Strengthening of 3D Printed Fused Deposition Manufactured Parts Using the Fill Compositing Technique
Source: PLoS One. 2015 Apr 16;10(4):e0122915. doi: 10.1371/journal.pone.0122915 (PMC4400136; doi:10.1371/journal.pone.0122915)
Supplement: S1 File — This is the raw data and information on all the samples presented in this manuscript. (ZIP) [file pone.0122915.s001.zip › Specimen_RawData_7.csv]

Time	Extension	Load
(sec)	(mm)	(N)
0.00000	-0.00031	0.02819
0.10000	-0.00172	0.02463
0.20000	-0.00578	0.01903
0.30000	-0.01141	0.01174
0.40000	-0.01812	-0.04960
0.50000	-0.02516	-0.14966
0.60000	-0.03234	-0.28061
0.70000	-0.03656	-0.36684
0.80000	-0.04078	-0.51984
0.90000	-0.04531	-0.70116
1.00000	-0.05031	-0.90454
1.10000	-0.05625	-1.17417
1.20000	-0.06375	-1.53335
1.30000	-0.06766	-1.73102
1.40000	-0.07203	-1.93573
1.50000	-0.07703	-2.16782
1.60000	-0.08266	-2.43937
1.70000	-0.08938	-2.77997
1.80000	-0.09359	-2.99628
1.90000	-0.09781	-3.20490
2.00000	-0.10266	-3.43224
2.10000	-0.10797	-3.70008
2.20000	-0.11406	-3.98536
2.30000	-0.12047	-4.32326
2.40000	-0.12438	-4.53286
2.50000	-0.12875	-4.74566
2.60000	-0.13391	-5.01331
2.70000	-0.14031	-5.31873
2.80000	-0.14641	-5.67140
2.90000	-0.15016	-5.87758
3.00000	-0.15437	-6.06327
3.10000	-0.15891	-6.29878
3.20000	-0.16391	-6.54488
3.30000	-0.16984	-6.86356
3.40000	-0.17672	-7.19522
3.50000	-0.18141	-7.46811
3.60000	-0.18563	-7.69615
3.70000	-0.19062	-7.94725
3.80000	-0.19641	-8.22340
3.90000	-0.20281	-8.57458
4.00000	-0.20672	-8.79116
4.10000	-0.21094	-9.02074
4.20000	-0.21562	-9.23847
4.30000	-0.22094	-9.50664
4.40000	-0.22656	-9.80184
4.50000	-0.23391	-10.18688
4.60000	-0.23812	-10.42634
4.70000	-0.24234	-10.61638
4.80000	-0.24734	-10.87671
4.90000	-0.25344	-11.19442
5.00000	-0.25984	-11.55670
5.10000	-0.26375	-11.77667
5.20000	-0.26781	-11.97262
5.30000	-0.27281	-12.22733
5.40000	-0.27812	-12.50052
5.50000	-0.28438	-12.80922
5.60000	-0.29125	-13.21607
5.70000	-0.29516	-13.43889
5.80000	-0.29969	-13.68026
5.90000	-0.30484	-13.96007
6.00000	-0.31109	-14.26799
6.10000	-0.31703	-14.63024
6.20000	-0.32109	-14.85110
6.30000	-0.32500	-15.05968
6.40000	-0.32969	-15.29964
6.50000	-0.33516	-15.59177
6.60000	-0.34172	-15.93508
6.70000	-0.34781	-16.33469
6.80000	-0.35125	-16.52595
6.90000	-0.35563	-16.74591
7.00000	-0.36063	-17.00366
7.10000	-0.36656	-17.32931
7.20000	-0.37313	-17.70157
7.30000	-0.37750	-17.97664
7.40000	-0.38156	-18.18387
7.50000	-0.38625	-18.44274
7.60000	-0.39156	-18.74609
7.70000	-0.39781	-19.06910
7.80000	-0.40437	-19.46673
7.90000	-0.40812	-19.66940
8.00000	-0.41234	-19.88995
8.10000	-0.41703	-20.15204
8.20000	-0.42266	-20.45223
8.30000	-0.42922	-20.81834
8.40000	-0.43391	-21.10805
8.50000	-0.43812	-21.33019
8.60000	-0.44281	-21.58825
8.70000	-0.44813	-21.86149
8.80000	-0.45359	-22.16407
8.90000	-0.46000	-22.52071
9.00000	-0.46438	-22.77131
9.10000	-0.46875	-23.00968
9.20000	-0.47359	-23.27369
9.30000	-0.47922	-23.55585
9.40000	-0.48563	-23.89740
9.50000	-0.49016	-24.15461
9.60000	-0.49422	-24.36040
9.70000	-0.49875	-24.59863
9.80000	-0.50422	-24.87957
9.90000	-0.51063	-25.21671
10.00000	-0.51797	-25.62178
10.10000	-0.52172	-25.83893
10.20000	-0.52609	-26.04886
10.30000	-0.53094	-26.31497
10.40000	-0.53641	-26.58228
10.50000	-0.54313	-26.94031
10.60000	-0.54750	-27.19350
10.70000	-0.55156	-27.39567
10.80000	-0.55641	-27.65211
10.90000	-0.56203	-27.94414
11.00000	-0.56781	-28.24312
11.10000	-0.57391	-28.57852
11.20000	-0.57797	-28.79999
11.30000	-0.58203	-29.00723
11.40000	-0.58688	-29.24629
11.50000	-0.59266	-29.53132
11.60000	-0.59953	-29.90712
11.70000	-0.60422	-30.16895
11.80000	-0.60844	-30.38238
11.90000	-0.61297	-30.61538
12.00000	-0.61813	-30.89231
12.10000	-0.62375	-31.19168
12.20000	-0.63094	-31.57184
12.30000	-0.63484	-31.80340
12.40000	-0.63906	-31.99542
12.50000	-0.64391	-32.24035
12.60000	-0.64969	-32.54186
12.70000	-0.65625	-32.89320
12.80000	-0.66062	-33.12597
12.90000	-0.66484	-33.33139
13.00000	-0.66922	-33.56104
13.10000	-0.67406	-33.80904
13.20000	-0.67953	-34.07376
13.30000	-0.68734	-34.45346
13.40000	-0.69172	-34.73669
13.50000	-0.69609	-34.93520
13.60000	-0.70188	-35.23938
13.70000	-0.70922	-35.60583
13.80000	-0.71672	-36.10338
13.90000	-0.71906	-36.20880
14.00000	-0.72266	-36.37371
14.10000	-0.72750	-36.63057
14.20000	-0.73250	-36.91494
14.30000	-0.73766	-37.17938
14.40000	-0.74437	-37.55129
14.50000	-0.74875	-37.83036
14.60000	-0.75297	-38.03812
14.70000	-0.75812	-38.31967
14.80000	-0.76438	-38.65074
14.90000	-0.77094	-39.04759
15.00000	-0.77484	-39.25657
15.10000	-0.77859	-39.44568
15.20000	-0.78312	-39.69266
15.30000	-0.78844	-39.97861
15.40000	-0.79453	-40.30352
15.50000	-0.80141	-40.68885
15.60000	-0.80594	-40.96911
15.70000	-0.80984	-41.16472
15.80000	-0.81469	-41.43400
15.90000	-0.82000	-41.71565
16.00000	-0.82703	-42.10855
16.10000	-0.83156	-42.38557
16.20000	-0.83562	-42.59318
16.30000	-0.84000	-42.82958
16.40000	-0.84531	-43.11041
16.50000	-0.85141	-43.33220
16.60000	-0.85906	-43.73744
16.70000	-0.86250	-43.94756
16.80000	-0.86641	-44.15987
16.90000	-0.87125	-44.42429
17.00000	-0.87703	-44.73333
17.10000	-0.88391	-45.11168
17.20000	-0.88828	-45.35491
17.30000	-0.89234	-45.56296
17.40000	-0.89703	-45.81791
17.50000	-0.90188	-46.09130
17.60000	-0.90766	-46.39102
17.70000	-0.91500	-46.79560
17.80000	-0.91906	-47.02434
17.90000	-0.92328	-47.23570
18.00000	-0.92812	-47.52446
18.10000	-0.93391	-47.82485
18.20000	-0.94109	-48.22028
18.30000	-0.94484	-48.44297
18.40000	-0.94906	-48.66106
18.50000	-0.95375	-48.92891
18.60000	-0.95906	-49.20305
18.70000	-0.96484	-49.51486
18.80000	-0.97234	-49.95912
18.90000	-0.97594	-50.16751
19.00000	-0.98000	-50.36258
19.10000	-0.98469	-50.62747
19.20000	-0.98984	-50.91235
19.30000	-0.99719	-51.30589
19.40000	-1.00188	-51.57971
19.50000	-1.00594	-51.79783
19.60000	-1.01063	-52.06066
19.70000	-1.01594	-52.36427
19.80000	-1.02188	-52.67114
19.90000	-1.02844	-53.05180
20.00000	-1.03219	-53.27380
20.10000	-1.03641	-53.48517
20.20000	-1.04141	-53.75309
20.30000	-1.04734	-54.07545
20.40000	-1.05469	-54.49458
20.50000	-1.05891	-54.76025
20.60000	-1.06281	-54.95741
20.70000	-1.06703	-55.19749
20.80000	-1.07172	-55.45985
20.90000	-1.07734	-55.74721
21.00000	-1.08500	-56.16659
21.10000	-1.08922	-56.43346
21.20000	-1.09328	-56.63193
21.30000	-1.09828	-56.90904
21.40000	-1.10437	-57.22981
21.50000	-1.11094	-57.61792
21.60000	-1.11531	-57.85720
21.70000	-1.11922	-58.07704
21.80000	-1.12375	-58.32767
21.90000	-1.12875	-58.58073
22.00000	-1.13422	-58.88887
22.10000	-1.14141	-59.29048
22.20000	-1.14625	-59.57747
22.30000	-1.15031	-59.77254
22.40000	-1.15531	-60.02874
22.50000	-1.16156	-60.39166
22.60000	-1.16859	-60.82658
22.70000	-1.17234	-61.01651
22.80000	-1.17625	-61.20789
22.90000	-1.18078	-61.47471
23.00000	-1.18578	-61.75993
23.10000	-1.19125	-62.05799
23.20000	-1.19813	-62.41419
23.30000	-1.20297	-62.71130
23.40000	-1.20719	-62.93545
23.50000	-1.21250	-63.23271
23.60000	-1.21844	-63.55733
23.70000	-1.22500	-63.95163
23.80000	-1.22906	-64.18792
23.90000	-1.23281	-64.37676
24.00000	-1.23703	-64.62266
24.10000	-1.24187	-64.88666
24.20000	-1.24766	-65.21036
24.30000	-1.25484	-65.60390
24.40000	-1.25922	-65.86158
24.50000	-1.26328	-66.06076
24.60000	-1.26797	-66.31394
24.70000	-1.27313	-66.60014
24.80000	-1.27969	-66.95187
24.90000	-1.28516	-67.29078
25.00000	-1.28938	-67.50175
25.10000	-1.29406	-67.74858
25.20000	-1.29906	-68.02899
25.30000	-1.30484	-68.33582
25.40000	-1.31188	-68.71005
25.50000	-1.31609	-68.98325
25.60000	-1.32000	-69.15582
25.70000	-1.32469	-69.41059
25.80000	-1.33000	-69.70199
25.90000	-1.33703	-70.06915
26.00000	-1.34219	-70.38957
26.10000	-1.34641	-70.58031
26.20000	-1.35094	-70.78965
26.30000	-1.35625	-71.09022
26.40000	-1.36187	-71.40865
26.50000	-1.36891	-71.79390
26.60000	-1.37328	-72.05967
26.70000	-1.37703	-72.23935
26.80000	-1.38188	-72.47795
26.90000	-1.38750	-72.77134
27.00000	-1.39453	-73.16818
27.10000	-1.39906	-73.43384
27.20000	-1.40266	-73.59826
27.30000	-1.40687	-73.82502
27.40000	-1.41203	-74.08709
27.50000	-1.41781	-74.41638
27.60000	-1.42437	-74.75441
27.70000	-1.43000	-75.10586
27.80000	-1.43391	-75.28093
27.90000	-1.43891	-75.53425
28.00000	-1.44453	-75.83701
28.10000	-1.45172	-76.24391
28.20000	-1.45594	-76.50440
28.30000	-1.45984	-76.67944
28.40000	-1.46422	-76.92068
28.50000	-1.46922	-77.19418
28.60000	-1.47484	-77.48817
28.70000	-1.48188	-77.85181
28.80000	-1.48641	-78.14097
28.90000	-1.49000	-78.28203
29.00000	-1.49453	-78.51475
29.10000	-1.49969	-78.79390
29.20000	-1.50703	-79.16617
29.30000	-1.51219	-79.49653
29.40000	-1.51609	-79.66323
29.50000	-1.52047	-79.88358
29.60000	-1.52547	-80.13947
29.70000	-1.53094	-80.40331
29.80000	-1.53891	-80.78577
29.90000	-1.54453	-81.19521
30.00000	-1.54875	-81.38042
30.10000	-1.55391	-81.63985
30.20000	-1.55984	-81.95340
30.30000	-1.56672	-82.36872
30.40000	-1.56984	-82.53980
30.50000	-1.57359	-82.70151
30.60000	-1.57797	-82.94295
30.70000	-1.58312	-83.22597
30.80000	-1.58891	-83.55255
30.90000	-1.59578	-83.94138
31.00000	-1.60000	-84.18194
31.10000	-1.60391	-84.35931
31.20000	-1.60875	-84.61572
31.30000	-1.61406	-84.89069
31.40000	-1.62109	-85.26473
31.50000	-1.62594	-85.59889
31.60000	-1.63000	-85.79239
31.70000	-1.63469	-86.03865
31.80000	-1.64031	-86.34233
31.90000	-1.64641	-86.67462
32.00000	-1.65406	-87.11966
32.10000	-1.65719	-87.29453
32.20000	-1.66078	-87.45380
32.30000	-1.66547	-87.70875
32.40000	-1.67063	-87.99788
32.50000	-1.67719	-88.35462
32.60000	-1.68313	-88.73054
32.70000	-1.68719	-88.92377
32.80000	-1.69172	-89.14018
32.90000	-1.69672	-89.40387
33.00000	-1.70203	-89.70705
33.10000	-1.70875	-90.06838
33.20000	-1.71328	-90.36807
33.30000	-1.71719	-90.55013
33.40000	-1.72203	-90.79317
33.50000	-1.72766	-91.09739
33.60000	-1.73531	-91.49895
33.70000	-1.74000	-91.83203
33.80000	-1.74359	-91.98557
33.90000	-1.74797	-92.20400
34.00000	-1.75281	-92.47191
34.10000	-1.75828	-92.77401
34.20000	-1.76531	-93.15489
34.30000	-1.77047	-93.48451
34.40000	-1.77437	-93.65320
34.50000	-1.77922	-93.89321
34.60000	-1.78469	-94.17997
34.70000	-1.79203	-94.56740
34.80000	-1.79688	-94.91348
34.90000	-1.80063	-95.08032
35.00000	-1.80484	-95.29922
35.10000	-1.81000	-95.56886
35.20000	-1.81594	-95.88850
35.30000	-1.82297	-96.28483
35.40000	-1.82656	-96.50660
35.50000	-1.83047	-96.68836
35.60000	-1.83516	-96.93235
35.70000	-1.84078	-97.22313
35.80000	-1.84781	-97.60731
35.90000	-1.85313	-97.93746
36.00000	-1.85719	-98.14670
36.10000	-1.86172	-98.35286
36.20000	-1.86656	-98.61084
36.30000	-1.87172	-98.89144
36.40000	-1.87781	-99.21607
36.50000	-1.88359	-99.58085
36.60000	-1.88797	-99.78801
36.70000	-1.89281	-100.03612
36.80000	-1.89828	-100.31183
36.90000	-1.90578	-100.69573
37.00000	-1.91000	-100.98660
37.10000	-1.91375	-101.14283
37.20000	-1.91828	-101.38299
37.30000	-1.92359	-101.66337
37.40000	-1.92969	-102.01191
37.50000	-1.93719	-102.43037
37.60000	-1.94094	-102.67807
37.70000	-1.94484	-102.82789
37.80000	-1.94922	-103.05867
37.90000	-1.95438	-103.34700
38.00000	-1.96172	-103.73916
38.10000	-1.96703	-104.11586
38.20000	-1.97094	-104.30662
38.30000	-1.97531	-104.53859
38.40000	-1.98031	-104.79419
38.50000	-1.98641	-105.11819
38.60000	-1.99359	-105.52651
38.70000	-1.99797	-105.81578
38.80000	-2.00188	-106.00828
38.90000	-2.00672	-106.26133
39.00000	-2.01203	-106.56624
39.10000	-2.01844	-106.92199
39.20000	-2.02359	-107.24685
39.30000	-2.02766	-107.45379
39.40000	-2.03203	-107.67961
39.50000	-2.03688	-107.93604
39.60000	-2.04234	-108.25612
39.70000	-2.04891	-108.63897
39.80000	-2.05484	-109.03089
39.90000	-2.05875	-109.21850
40.00000	-2.06313	-109.44930
40.10000	-2.06859	-109.73401
40.20000	-2.07516	-110.10528
40.30000	-2.07969	-110.40415
40.40000	-2.08344	-110.59577
40.50000	-2.08813	-110.84631
40.60000	-2.09313	-111.11912
40.70000	-2.09875	-111.43984
40.80000	-2.10609	-111.82363
40.90000	-2.11125	-112.18553
41.00000	-2.11500	-112.34447
41.10000	-2.11922	-112.55711
41.20000	-2.12422	-112.82360
41.30000	-2.13094	-113.18638
41.40000	-2.13656	-113.56051
41.50000	-2.14078	-113.76861
41.60000	-2.14531	-114.00281
41.70000	-2.15016	-114.26625
41.80000	-2.15547	-114.55776
41.90000	-2.16219	-114.90387
42.00000	-2.16719	-115.23166
42.10000	-2.17125	-115.41206
42.20000	-2.17609	-115.67369
42.30000	-2.18141	-115.95885
42.40000	-2.18875	-116.32363
42.50000	-2.19406	-116.68471
42.60000	-2.19766	-116.84650
42.70000	-2.20203	-117.07219
42.80000	-2.20703	-117.33604
42.90000	-2.21266	-117.65058
43.00000	-2.22031	-118.05551
43.10000	-2.22484	-118.36982
43.20000	-2.22844	-118.53583
43.30000	-2.23328	-118.77454
43.40000	-2.23828	-119.03995
43.50000	-2.24516	-119.38316
43.60000	-2.25000	-119.72504
43.70000	-2.25391	-119.91405
43.80000	-2.25812	-120.12631
43.90000	-2.26297	-120.37483
44.00000	-2.26891	-120.68146
44.10000	-2.27672	-121.11603
44.20000	-2.28172	-121.45398
44.30000	-2.28563	-121.61727
44.40000	-2.29031	-121.85556
44.50000	-2.29578	-122.15419
44.60000	-2.30250	-122.51424
44.70000	-2.30781	-122.87038
44.80000	-2.31125	-123.03213
44.90000	-2.31516	-123.22410
45.00000	-2.31953	-123.43760
45.10000	-2.32453	-123.70613
45.20000	-2.33062	-124.02447
45.30000	-2.33688	-124.38946
45.40000	-2.34109	-124.62184
45.50000	-2.34578	-124.84819
45.60000	-2.35063	-125.08228
45.70000	-2.35625	-125.36944
45.80000	-2.36313	-125.74136
45.90000	-2.36734	-125.95893
46.00000	-2.37172	-126.16339
46.10000	-2.37703	-126.42799
46.20000	-2.38344	-126.74524
46.29400	-2.39344	-127.23966
46.39400	-2.39672	-127.56112
46.49400	-2.39891	-127.60654
46.59400	-2.40344	-127.80905
46.69400	-2.40859	-128.07833
46.79400	-2.41594	-128.45576
46.89400	-2.42094	-128.81945
46.99400	-2.42453	-128.98567
47.09400	-2.42891	-129.19721
47.19400	-2.43391	-129.45336
47.29400	-2.43906	-129.73991
47.39400	-2.44516	-130.04114
47.49400	-2.45109	-130.42800
47.59400	-2.45516	-130.62049
47.69400	-2.45969	-130.85055
47.79400	-2.46500	-131.11293
47.89400	-2.47297	-131.49805
47.99400	-2.47797	-131.87416
48.09400	-2.48125	-131.99484
48.19400	-2.48531	-132.18814
48.29400	-2.49016	-132.44450
48.39400	-2.49578	-132.74452
48.49400	-2.50266	-133.09626
48.59400	-2.50797	-133.47989
48.69400	-2.51172	-133.64516
48.79400	-2.51625	-133.86562
48.89400	-2.52156	-134.13568
48.99400	-2.52766	-134.43783
49.09400	-2.53406	-134.84919
49.19400	-2.53797	-135.05113
49.29400	-2.54203	-135.24470
49.39400	-2.54688	-135.48893
49.49400	-2.55234	-135.76595
49.59400	-2.55969	-136.12926
49.69400	-2.56563	-136.54745
49.79400	-2.56859	-136.66809
49.89400	-2.57297	-136.86550
49.99400	-2.57828	-137.14819
50.09400	-2.58547	-137.51338
50.19400	-2.59156	-137.93412
50.29400	-2.59516	-138.10287
50.39400	-2.59938	-138.30554
50.49400	-2.60422	-138.55807
50.59400	-2.60922	-138.81870
50.69400	-2.61516	-139.12916
50.79400	-2.62219	-139.56490
50.89400	-2.62578	-139.76686
50.99400	-2.63016	-139.96987
51.09400	-2.63547	-140.24331
51.19400	-2.64266	-140.61646
51.29400	-2.64844	-141.01338
51.39400	-2.65156	-141.16254
51.49400	-2.65563	-141.35806
51.59400	-2.66047	-141.61253
51.69400	-2.66594	-141.90857
51.79400	-2.67203	-142.23155
51.89400	-2.67906	-142.67074
51.99400	-2.68266	-142.86542
52.09400	-2.68703	-143.06234
52.19400	-2.69187	-143.32311
52.29400	-2.69766	-143.61803
52.39400	-2.70406	-144.01931
52.49400	-2.70813	-144.24054
52.59400	-2.71234	-144.45686
52.69400	-2.71734	-144.71075
52.79400	-2.72297	-145.00713
52.89400	-2.72984	-145.36697
52.99400	-2.73547	-145.74678
53.09400	-2.73891	-145.91084
53.19400	-2.74344	-146.13765
53.29400	-2.74844	-146.41353
53.39400	-2.75516	-146.74474
53.49400	-2.76156	-147.16959
53.59400	-2.76547	-147.36968
53.69400	-2.76969	-147.58657
53.79400	-2.77422	-147.83540
53.89400	-2.77953	-148.12282
53.99400	-2.78625	-148.47866
54.09400	-2.79250	-148.90260
54.19400	-2.79625	-149.10531
54.29400	-2.80109	-149.34377
54.39400	-2.80625	-149.64160
54.49400	-2.81266	-149.97391
54.59400	-2.81766	-150.30649
54.69400	-2.82156	-150.50599
54.79400	-2.82594	-150.74278
54.89400	-2.83109	-151.02050
54.99400	-2.83734	-151.35445
55.09400	-2.84578	-151.84459
55.19400	-2.84953	-152.14185
55.29400	-2.85281	-152.28900
55.39400	-2.85734	-152.52349
55.49400	-2.86234	-152.78755
55.59400	-2.86875	-153.14515
55.69400	-2.87547	-153.61643
55.79400	-2.87938	-153.83568
55.89400	-2.88359	-154.04774
55.99400	-2.88828	-154.31069
56.09400	-2.89344	-154.59335
56.19400	-2.89938	-154.91594
56.29400	-2.90469	-155.27529
56.39400	-2.90875	-155.49558
56.49400	-2.91328	-155.72903
56.59400	-2.91813	-156.00199
56.69400	-2.92406	-156.33190
56.79400	-2.93063	-156.70940
56.89400	-2.93516	-156.98335
56.99400	-2.93938	-157.20278
57.09400	-2.94375	-157.44191
57.19400	-2.94891	-157.71595
57.29400	-2.95500	-158.04209
57.39400	-2.96219	-158.48920
57.49400	-2.96609	-158.70564
57.59400	-2.97031	-158.90518
57.69400	-2.97531	-159.16534
57.79400	-2.98141	-159.48667
57.89400	-2.98766	-159.85973
57.99400	-2.99156	-160.07076
58.09400	-2.99578	-160.27376
58.19400	-3.00062	-160.52394
58.29400	-3.00594	-160.78411
58.39400	-3.01234	-161.11761
58.49400	-3.01922	-161.55146
58.59400	-3.02281	-161.72995
58.69400	-3.02687	-161.92977
58.79400	-3.03172	-162.17594
58.89400	-3.03797	-162.49874
58.99400	-3.04547	-162.94473
59.09400	-3.04906	-163.13489
59.19400	-3.05312	-163.33139
59.29400	-3.05781	-163.55173
59.39400	-3.06297	-163.82232
59.49400	-3.06875	-164.11939
59.59400	-3.07516	-164.50788
59.69400	-3.07938	-164.71136
59.79400	-3.08391	-164.93550
59.89400	-3.08875	-165.18788
59.99400	-3.09438	-165.47474
60.09400	-3.10109	-165.84958
60.19400	-3.10531	-166.07019
60.29400	-3.10938	-166.26438
60.39400	-3.11422	-166.47919
60.49400	-3.11969	-166.46601
60.59400	-3.12672	-166.82604
60.69400	-3.13359	-167.28754
60.79400	-3.13688	-167.43921
60.89400	-3.14094	-167.63784
60.99400	-3.14578	-167.88974
61.09400	-3.15109	-168.16117
61.19400	-3.15734	-168.52057
61.29400	-3.16172	-168.75814
61.39400	-3.16594	-168.98236
61.49400	-3.17047	-169.21189
61.59400	-3.17531	-169.44751
61.69400	-3.18109	-169.73679
61.79400	-3.18875	-170.15253
61.89400	-3.19281	-170.40148
61.99400	-3.19734	-170.62633
62.09400	-3.20281	-170.89775
62.19400	-3.21031	-171.26559
62.29400	-3.21719	-171.74712
62.39400	-3.22016	-171.88346
62.49400	-3.22422	-172.06730
62.59400	-3.22906	-172.31420
62.69400	-3.23422	-172.61626
62.79400	-3.24063	-172.94809
62.89400	-3.24641	-173.31715
62.99400	-3.24984	-173.48039
63.09400	-3.25422	-173.67944
63.19400	-3.25922	-173.93452
63.29400	-3.26578	-174.25287
63.39400	-3.27234	-174.66953
63.49400	-3.27578	-174.84573
63.59400	-3.27969	-175.03411
63.69400	-3.28453	-175.28836
63.79400	-3.29047	-175.59983
63.89400	-3.29672	-175.94099
63.99400	-3.30359	-176.33745
64.09400	-3.30703	-176.53903
64.19400	-3.31125	-176.72929
64.29400	-3.31609	-176.98379
64.39400	-3.32156	-177.28271
64.49400	-3.32859	-177.70156
64.59400	-3.33281	-177.93784
64.69400	-3.33688	-178.14365
64.79400	-3.34156	-178.38687
64.89400	-3.34672	-178.65157
64.99400	-3.35281	-178.96958
65.09400	-3.35969	-179.38584
65.19400	-3.36344	-179.60386
65.29400	-3.36766	-179.80373
65.39400	-3.37281	-180.06463
65.49400	-3.37922	-180.40225
65.59400	-3.38563	-180.80679
65.69400	-3.38938	-181.00412
65.79400	-3.39375	-181.21402
65.89400	-3.39859	-181.46440
65.99400	-3.40359	-181.71416
66.09400	-3.40953	-182.02668
66.19400	-3.41672	-182.49168
66.29400	-3.42031	-182.67597
66.39400	-3.42469	-182.88834
66.49400	-3.42969	-183.15779
66.59400	-3.43578	-183.47299
66.69400	-3.44266	-183.88826
66.79400	-3.44625	-184.09416
66.89400	-3.45031	-184.28993
66.99400	-3.45500	-184.53515
67.09400	-3.46016	-184.81895
67.19400	-3.46656	-185.15719
67.29400	-3.47328	-185.58018
67.39400	-3.47703	-185.77813
67.49400	-3.48141	-185.99147
67.59400	-3.48625	-186.25320
67.69400	-3.49219	-186.55808
67.79400	-3.49937	-187.00460
67.89400	-3.50328	-187.23010
67.99400	-3.50734	-187.43992
68.09400	-3.51219	-187.68948
68.19400	-3.51766	-188.00813
68.29400	-3.52391	-188.31831
68.39400	-3.52922	-188.66272
68.49400	-3.53297	-188.85310
68.59400	-3.53766	-189.08712
68.69400	-3.54266	-189.36488
68.79400	-3.54859	-189.68710
68.89400	-3.55578	-190.11159
68.99400	-3.55953	-190.33431
69.09400	-3.56344	-190.50869
69.19400	-3.56797	-190.74476
69.29400	-3.57297	-190.99778
69.39400	-3.57906	-191.31111
69.49400	-3.58656	-191.76076
69.59400	-3.59031	-191.98573
69.69400	-3.59453	-192.17838
69.79400	-3.59969	-192.43477
69.89400	-3.60547	-192.74078
69.99400	-3.61203	-193.11869
70.09400	-3.61625	-193.36601
70.19400	-3.62047	-193.56100
70.29400	-3.62516	-193.80768
70.39400	-3.63016	-194.06997
70.49400	-3.63609	-194.37654
70.59400	-3.64375	-194.81237
70.69400	-3.64750	-195.03745
70.79400	-3.65156	-195.22877
70.89400	-3.65688	-195.49727
70.99400	-3.66344	-195.85130
71.09400	-3.67031	-196.29192
71.19400	-3.67359	-196.46090
71.29400	-3.67750	-196.63788
71.39400	-3.68234	-196.89371
71.49400	-3.68812	-197.20392
71.59400	-3.69422	-197.53055
71.69400	-3.70078	-197.96081
71.79400	-3.70422	-198.14351
71.89400	-3.70859	-198.36628
71.99400	-3.71375	-198.64988
72.09400	-3.72000	-198.98573
72.19400	-3.72578	-199.35660
72.29400	-3.72953	-199.55122
72.39400	-3.73359	-199.75981
72.49400	-3.73828	-199.99950
72.59400	-3.74359	-200.28490
72.69400	-3.74969	-200.62536
72.79400	-3.75703	-201.07560
72.89400	-3.76062	-201.27849
72.99400	-3.76484	-201.48028
73.09400	-3.76953	-201.71678
73.19400	-3.77484	-201.99987
73.29400	-3.78109	-202.35513
73.39400	-3.78594	-202.61994
73.49400	-3.79016	-202.82775
73.59400	-3.79500	-203.09228
73.69400	-3.80031	-203.36284
73.79400	-3.80688	-203.69889
73.89400	-3.81438	-204.15714
73.99400	-3.81750	-204.32921
74.09400	-3.82156	-204.52467
74.19400	-3.82656	-204.77311
74.29400	-3.83266	-205.09225
74.39400	-3.83953	-205.49087
74.49400	-3.84328	-205.68964
74.59400	-3.84734	-205.88468
74.69400	-3.85203	-206.11973
74.79400	-3.85688	-206.36918
74.89400	-3.86234	-206.64287
74.99400	-3.86937	-207.01779
75.09400	-3.87438	-207.34008
75.19400	-3.87844	-207.52835
75.29400	-3.88344	-207.76592
75.39400	-3.88984	-208.08968
75.49400	-3.89656	-208.50088
75.59400	-3.90000	-208.66990
75.69400	-3.90391	-208.84040
75.79400	-3.90859	-209.08195
75.89400	-3.91391	-209.36401
75.99400	-3.91969	-209.64895
76.09400	-3.92641	-210.00804
76.19400	-3.93125	-210.29562
76.29400	-3.93547	-210.49798
76.39400	-3.94016	-210.74799
76.49400	-3.94562	-211.01719
76.59400	-3.95328	-211.44310
76.69400	-3.95719	-211.68154
76.79400	-3.96109	-211.85766
76.89400	-3.96563	-212.08936
76.99400	-3.97078	-212.34399
77.09400	-3.97656	-212.64309
77.19400	-3.98344	-213.02314
77.29400	-3.98703	-213.22572
77.39400	-3.99109	-213.40494
77.49400	-3.99578	-213.63451
77.59400	-4.00141	-213.91636
77.69400	-4.00906	-214.31744
77.79400	-4.01328	-214.55885
77.89400	-4.01719	-214.74457
77.99400	-4.02156	-214.95418
78.09400	-4.02656	-215.19777
78.19400	-4.03234	-215.48079
78.29400	-4.04188	-215.98019
78.39400	-4.04609	-216.26849
78.49400	-4.05000	-216.44543
78.59400	-4.05531	-216.70564
78.69400	-4.06203	-217.03747
78.79400	-4.06766	-217.42728
78.89400	-4.07063	-217.55780
78.99400	-4.07453	-217.73514
79.09400	-4.07937	-217.97274
79.19400	-4.08500	-218.27026
79.29400	-4.09109	-218.58664
79.39400	-4.09828	-219.02439
79.49400	-4.10141	-219.19599
79.59400	-4.10516	-219.35272
79.69400	-4.11000	-219.60002
79.79400	-4.11609	-219.92300
79.89400	-4.12453	-220.41352
79.99400	-4.12797	-220.63653
80.09400	-4.13172	-220.79651
80.19400	-4.13641	-221.03262
80.29400	-4.14156	-221.31386
80.39400	-4.14703	-221.59857
80.49400	-4.15344	-221.95242
80.59400	-4.15766	-222.19592
80.69400	-4.16172	-222.39125
80.79400	-4.16641	-222.63668
80.89400	-4.17172	-222.89324
80.99400	-4.17906	-223.27884
81.09400	-4.18453	-223.63913
81.19400	-4.18828	-223.80315
81.29400	-4.19281	-224.02117
81.39400	-4.19797	-224.29016
81.49400	-4.20422	-224.62144
81.59400	-4.21141	-225.03738
81.69400	-4.21484	-225.23122
81.79400	-4.21891	-225.42483
81.89400	-4.22391	-225.66201
81.99400	-4.22969	-225.97218
82.09400	-4.23625	-226.31243
82.19400	-4.24063	-226.58330
82.29400	-4.24469	-226.77042
82.39400	-4.24953	-227.01077
82.49400	-4.25453	-227.27759
82.59400	-4.26078	-227.58573
82.69400	-4.26844	-228.02283
82.79400	-4.27156	-228.22261
82.89400	-4.27531	-228.37251
82.99400	-4.27984	-228.60569
83.09400	-4.28563	-228.87947
83.19400	-4.29344	-229.28898
83.29400	-4.29781	-229.57958
83.39400	-4.30172	-229.75761
83.49400	-4.30641	-229.98419
83.59400	-4.31125	-230.23029
83.69400	-4.31672	-230.49873
83.79400	-4.32391	-230.89208
83.89400	-4.32797	-231.12929
83.99400	-4.33203	-231.32361
84.09400	-4.33703	-231.54894
84.19400	-4.34313	-231.85414
84.29400	-4.35094	-232.32009
84.39400	-4.35437	-232.51256
84.49400	-4.35812	-232.66774
84.59400	-4.36250	-232.87901
84.69400	-4.36766	-233.14284
84.79400	-4.37344	-233.42746
84.89400	-4.38109	-233.82439
84.99400	-4.38531	-234.09633
85.09400	-4.38937	-234.27030
85.19400	-4.39422	-234.50212
85.29400	-4.39938	-234.77063
85.39400	-4.40656	-235.14211
85.49400	-4.41125	-235.41909
85.59400	-4.41516	-235.60683
85.69400	-4.41984	-235.82983
85.79400	-4.42516	-236.10152
85.89400	-4.43109	-236.41194
85.99400	-4.43813	-236.80432
86.09400	-4.44141	-236.97948
86.19400	-4.44547	-237.15757
86.29400	-4.45047	-237.40627
86.39400	-4.45656	-237.71217
86.49400	-4.46500	-238.19159
86.59400	-4.46859	-238.42478
86.69400	-4.47234	-238.57720
86.79400	-4.47688	-238.80339
86.89400	-4.48172	-239.04964
86.99400	-4.48734	-239.34013
87.09400	-4.49438	-239.71586
87.19400	-4.49891	-240.00789
87.29400	-4.50281	-240.17824
87.39400	-4.50766	-240.43255
87.49400	-4.51391	-240.74091
87.59400	-4.52203	-241.23469
87.69400	-4.52547	-241.45040
87.79400	-4.52922	-241.61947
87.89400	-4.53391	-241.85827
87.99400	-4.53891	-242.13466
88.09400	-4.54469	-242.44367
88.19400	-4.55141	-242.81251
88.29400	-4.55578	-243.09197
88.39400	-4.55969	-243.27028
88.49400	-4.56438	-243.51859
88.59400	-4.56984	-243.81149
88.69400	-4.57703	-244.20306
88.79400	-4.58156	-244.49138
88.89400	-4.58547	-244.67699
88.99400	-4.59000	-244.90769
89.09400	-4.59516	-245.18028
89.19400	-4.60109	-245.49820
89.29400	-4.60766	-245.88259
89.39400	-4.61156	-246.10972
89.49400	-4.61562	-246.28910
89.59400	-4.62031	-246.53402
89.69400	-4.62578	-246.80907
89.79400	-4.63281	-247.18164
89.89400	-4.63766	-247.47533
89.99400	-4.64188	-247.67826
90.09400	-4.64656	-247.90715
90.19400	-4.65156	-248.16102
90.29400	-4.65781	-248.48793
90.39400	-4.66563	-248.93044
90.49400	-4.66875	-249.11715
90.59400	-4.67266	-249.28775
90.69400	-4.67766	-249.53924
90.79400	-4.68359	-249.82642
90.89400	-4.69000	-250.21157
90.99400	-4.69438	-250.44566
91.09400	-4.69844	-250.63723
91.19400	-4.70281	-250.84141
91.29400	-4.70781	-251.07992
91.39400	-4.71328	-251.35025
91.49400	-4.72094	-251.73762
91.59400	-4.72578	-252.06316
91.69400	-4.72969	-252.22185
91.79400	-4.73453	-252.44781
91.89400	-4.74031	-252.74602
91.99400	-4.74828	-253.18727
92.09400	-4.75188	-253.41722
92.19400	-4.75547	-253.56284
92.29400	-4.75984	-253.77277
92.39400	-4.76516	-254.03330
92.49400	-4.77141	-254.35355
92.59400	-4.77859	-254.74992
92.69400	-4.78250	-254.98372
92.79400	-4.78641	-255.15118
92.89400	-4.79094	-255.37351
92.99400	-4.79609	-255.63145
93.09400	-4.80297	-255.97081
93.19400	-4.80844	-256.32471
93.29400	-4.81219	-256.47873
93.39400	-4.81641	-256.66618
93.49400	-4.82109	-256.90329
93.59400	-4.82656	-257.16534
93.69400	-4.83313	-257.47138
93.79400	-4.83828	-257.78395
93.89400	-4.84234	-257.96220
93.99400	-4.84703	-258.17722
94.09400	-4.85219	-258.41078
94.19400	-4.85859	-258.67963
94.29400	-4.86469	-259.05424
94.39400	-4.86875	-259.23601
94.49400	-4.87328	-259.43083
94.59400	-4.87891	-259.67309
94.69400	-4.88672	-260.06246
94.77600	-4.89484	-260.56603
94.87600	-4.89672	-260.66276
94.97600	-4.89953	-260.73742
95.07600	-4.90437	-260.97047
95.17600	-4.90969	-261.21634
95.27600	-4.91672	-261.56756
95.37600	-4.92125	-261.86478
95.47600	-4.92500	-262.02840
95.57600	-4.92953	-262.23543
95.67600	-4.93484	-262.49513
95.77600	-4.94031	-262.76949
95.87600	-4.94719	-263.09893
95.97600	-4.95188	-263.38944
96.07600	-4.95563	-263.54977
96.17600	-4.96031	-263.75672
96.27600	-4.96609	-264.03254
96.37600	-4.97438	-264.46888
96.47600	-4.97859	-264.75582
96.57600	-4.98187	-264.87696
96.67600	-4.98609	-265.06716
96.77600	-4.99094	-265.29914
96.87600	-4.99625	-265.55419
96.97600	-5.00297	-265.87650
97.07600	-5.00875	-266.24882
97.17600	-5.01281	-266.42606
97.27600	-5.01750	-266.65100
97.37600	-5.02297	-266.91845
97.47600	-5.02984	-267.24100
97.57600	-5.03484	-267.54609
97.67600	-5.03844	-267.71069
97.77600	-5.04281	-267.91367
97.87600	-5.04781	-268.16717
97.97600	-5.05391	-268.45598
98.07600	-5.06250	-268.87912
98.17600	-5.06609	-269.14334
98.27600	-5.06938	-269.27283
98.37600	-5.07391	-269.48306
98.47600	-5.07922	-269.73462
98.57600	-5.08641	-270.09165
98.67600	-5.09172	-270.43515
98.77600	-5.09547	-270.60613
98.87600	-5.09984	-270.80166
98.97600	-5.10484	-271.03251
99.07600	-5.11016	-271.29760
99.17600	-5.11672	-271.61092
99.27600	-5.12297	-271.99927
99.37600	-5.12641	-272.15824
99.47600	-5.13078	-272.35821
99.57600	-5.13625	-272.61791
99.67600	-5.14328	-272.96615
99.77600	-5.14844	-273.29734
99.87600	-5.15219	-273.44978
99.97600	-5.15641	-273.65467
100.07600	-5.16125	-273.88924
100.17600	-5.16688	-274.17079
100.27600	-5.17375	-274.50806
100.37600	-5.17984	-274.89626
100.47600	-5.18328	-275.04876
100.57600	-5.18766	-275.23562
100.67600	-5.19266	-275.47592
100.77600	-5.19953	-275.79924
100.87600	-5.20516	-276.16796
100.97600	-5.20875	-276.33023
101.07600	-5.21313	-276.52064
101.17600	-5.21781	-276.75340
101.27600	-5.22344	-277.02922
101.37600	-5.23016	-277.36247
101.47600	-5.23609	-277.73297
101.57600	-5.23984	-277.89810
101.67600	-5.24453	-278.11751
101.77600	-5.24984	-278.38764
101.87600	-5.25703	-278.73117
101.97600	-5.26203	-279.05837
102.07600	-5.26578	-279.22562
102.17600	-5.27000	-279.40854
102.27600	-5.27469	-279.63755
102.37600	-5.28016	-279.90395
102.47600	-5.28750	-280.25600
102.57600	-5.29266	-280.61429
102.67600	-5.29641	-280.76589
102.77600	-5.30125	-281.00342
102.87600	-5.30672	-281.25826
102.97600	-5.31359	-281.58671
103.07600	-5.31906	-281.94958
103.17600	-5.32297	-282.11194
103.27600	-5.32734	-282.32181
103.37600	-5.33234	-282.57194
103.47600	-5.33812	-282.87476
103.57600	-5.34609	-283.30159
103.67600	-5.35016	-283.58328
103.77600	-5.35359	-283.72198
103.87600	-5.35844	-283.94863
103.97600	-5.36359	-284.22731
104.07600	-5.37031	-284.56929
104.17600	-5.37516	-284.89369
104.27600	-5.37906	-285.07453
104.37600	-5.38328	-285.28911
104.47600	-5.38828	-285.53507
104.57600	-5.39391	-285.82081
104.67600	-5.40000	-286.12727
104.77600	-5.40547	-286.47405
104.87600	-5.40984	-286.68487
104.97600	-5.41469	-286.93059
105.07600	-5.42000	-287.19798
105.17600	-5.42688	-287.55307
105.27601	-5.43281	-287.92870
105.37601	-5.43625	-288.08698
105.47601	-5.44031	-288.27006
105.57601	-5.44469	-288.47983
105.67601	-5.44984	-288.73605
105.77601	-5.45594	-289.03532
105.87601	-5.46250	-289.44165
105.97601	-5.46625	-289.62612
106.07601	-5.47078	-289.83423
106.17601	-5.47625	-290.09062
106.27601	-5.48281	-290.41958
106.37601	-5.48906	-290.81815
106.47601	-5.49297	-290.99345
106.57601	-5.49719	-291.18884
106.67601	-5.50188	-291.41411
106.77601	-5.50719	-291.67235
106.87601	-5.51359	-291.99234
106.97601	-5.51953	-292.35074
107.07601	-5.52297	-292.50091
107.17601	-5.52734	-292.68801
107.27601	-5.53219	-292.89785
107.37601	-5.53828	-293.19239
107.47601	-5.54531	-293.60336
107.57601	-5.54922	-293.78489
107.67601	-5.55344	-293.95974
107.77601	-5.55813	-294.16069
107.87601	-5.56297	-294.39187
107.97601	-5.56906	-294.65207
108.07601	-5.57578	-295.05193
108.17601	-5.57953	-295.21444
108.27601	-5.58422	-295.40697
108.37601	-5.59016	-295.67820
108.47601	-5.59922	-296.09755
108.57601	-5.60344	-296.41080
108.67601	-5.60641	-296.50623
108.77601	-5.61063	-296.68486
108.87601	-5.61563	-296.93148
108.97601	-5.62109	-297.19082
109.07601	-5.62797	-297.51182
109.17601	-5.63344	-297.87666
109.27601	-5.63719	-298.01470
109.37601	-5.64156	-298.20991
109.47601	-5.64625	-298.43214
109.57601	-5.65250	-298.71210
109.67601	-5.65922	-299.10582
109.77601	-5.66281	-299.26586
109.87601	-5.66672	-299.42912
109.97601	-5.67125	-299.63908
110.07601	-5.67656	-299.87022
110.17601	-5.68266	-300.16181
110.23801	-5.68797	-299.01227
110.24001	-5.68906	-295.19442
110.24201	-5.69031	-287.70629
110.24401	-5.69156	-276.94035
110.24601	-5.69313	-263.96394
110.24801	-5.69437	-249.41570
110.25001	-5.69563	-233.57892
110.25201	-5.69672	-216.86913
110.25401	-5.69766	-199.77282
110.25601	-5.69812	-182.60352
110.25801	-5.69859	-165.56901
110.26001	-5.69859	-148.90584
110.26201	-5.69859	-132.82716
110.26401	-5.69859	-117.45806
110.26601	-5.69859	-102.88491
110.26801	-5.69859	-89.19744
110.27001	-5.69875	-76.45931
110.27201	-5.69875	-64.69104
110.27401	-5.69875	-53.89940
110.27601	-5.69891	-44.09041
110.27801	-5.69891	-35.24767
110.28001	-5.69891	-27.33333
110.28201	-5.69891	-20.31384
110.28401	-5.69891	-14.15593
110.28601	-5.69891	-8.80725
110.28801	-5.69891	-4.20768
110.29001	-5.69906	-0.30306
110.29201	-5.69906	2.96505
110.29401	-5.69906	5.65790
110.29601	-5.69906	7.82643
110.29801	-5.69906	9.52096
110.30001	-5.69906	10.80048
110.30201	-5.69906	11.71597
110.30401	-5.69906	12.30547
110.31601	-5.69906	11.29138
110.31801	-5.69906	10.67747
110.32001	-5.69906	9.99882
110.32201	-5.69906	9.28013
110.32401	-5.69906	8.54418
110.32601	-5.69906	7.80249
110.32801	-5.69906	7.06301
110.33001	-5.69906	6.33694
110.33201	-5.69906	5.63339
110.33401	-5.69906	4.95708
110.33601	-5.69906	4.31372
110.33801	-5.69906	3.70956
110.34001	-5.69906	3.14666
110.34201	-5.69906	2.62518
110.34601	-5.69906	1.71248
110.35001	-5.69906	0.97129
110.35401	-5.69906	0.38775
110.36001	-5.69906	-0.23345
110.37001	-5.69906	-0.73528
110.42601	-5.69906	-0.22936
110.52601	-5.69969	-0.16982
110.62601	-5.70422	-0.14070
110.72601	-5.71234	-0.12474
110.82601	-5.71797	-0.10690
110.92601	-5.72188	-0.10365
111.02601	-5.72609	-0.10555
111.12601	-5.73125	-0.09569
111.22601	-5.73734	-0.08887
111.32601	-5.74547	-0.08582
111.42601	-5.75000	-0.08973
111.52601	-5.75344	-0.08517
111.62601	-5.75844	-0.08538
111.72601	-5.76453	-0.08305
111.82601	-5.77125	-0.07753
111.92601	-5.77469	-0.08261
112.02601	-5.77859	-0.07310
112.12601	-5.78313	-0.07195
112.22601	-5.78828	-0.07443
112.32601	-5.79391	-0.07014
112.42601	-5.80063	-0.07076
112.52601	-5.80578	-0.06672
112.62601	-5.80969	-0.06119
112.72601	-5.81453	-0.06717
112.82601	-5.81984	-0.06068
112.92601	-5.82688	-0.06344
112.92801	-5.82703	-0.06384
