# Supplementary material for: Strengthening of 3D Printed Fused Deposition Manufactured Parts Using the Fill Compositing Technique
Source: PLoS One. 2015 Apr 16;10(4):e0122915. doi: 10.1371/journal.pone.0122915 (PMC4400136; doi:10.1371/journal.pone.0122915)
Supplement: S1 File — This is the raw data and information on all the samples presented in this manuscript. (ZIP) [file pone.0122915.s001.zip › Specimen_RawData_8.csv]

Time	Extension	Load
(sec)	(mm)	(N)
0.00000	0.00031	-0.31157
0.10000	0.00031	-0.32098
0.20000	-0.00062	-0.33789
0.30000	-0.00906	-0.50446
0.40000	-0.01734	-0.60650
0.50000	-0.02312	-0.68577
0.60000	-0.02891	-0.79529
0.70000	-0.03625	-0.91479
0.80000	-0.04109	-0.99674
0.90000	-0.04500	-1.05032
1.00000	-0.04969	-1.09234
1.10000	-0.05547	-1.16395
1.20000	-0.06297	-1.34270
1.30000	-0.06781	-1.52687
1.40000	-0.07172	-1.68976
1.50000	-0.07656	-1.85536
1.60000	-0.08188	-2.13703
1.70000	-0.08766	-2.44114
1.80000	-0.09406	-2.79396
1.90000	-0.09812	-3.03739
2.00000	-0.10219	-3.24829
2.10000	-0.10703	-3.51877
2.20000	-0.11250	-3.81579
2.30000	-0.12031	-4.24012
2.40000	-0.12484	-4.56356
2.50000	-0.12859	-4.77933
2.60000	-0.13281	-5.01968
2.70000	-0.13750	-5.28347
2.80000	-0.14297	-5.59658
2.90000	-0.15000	-5.99985
3.00000	-0.15484	-6.32335
3.10000	-0.15891	-6.55946
3.20000	-0.16406	-6.85365
3.30000	-0.16969	-7.18563
3.40000	-0.17641	-7.58460
3.50000	-0.18094	-7.91134
3.60000	-0.18484	-8.12358
3.70000	-0.18953	-8.39713
3.80000	-0.19437	-8.68035
3.90000	-0.20016	-9.02194
4.00000	-0.20688	-9.42794
4.10000	-0.21172	-9.76400
4.20000	-0.21578	-9.99579
4.30000	-0.22063	-10.27815
4.40000	-0.22609	-10.58729
4.50000	-0.23328	-11.00114
4.60000	-0.23781	-11.33624
4.70000	-0.24172	-11.55055
4.80000	-0.24609	-11.81033
4.90000	-0.25094	-12.10284
5.00000	-0.25656	-12.42950
5.10000	-0.26391	-12.85594
5.20000	-0.26844	-13.20317
5.30000	-0.27266	-13.43208
5.40000	-0.27734	-13.72041
5.50000	-0.28281	-14.03765
5.60000	-0.28984	-14.46297
5.70000	-0.29453	-14.80500
5.80000	-0.29844	-15.03920
5.90000	-0.30313	-15.30646
6.00000	-0.30844	-15.63001
6.10000	-0.31406	-15.96286
6.20000	-0.32094	-16.36953
6.30000	-0.32547	-16.71642
6.40000	-0.32938	-16.92693
6.50000	-0.33422	-17.21345
6.60000	-0.34000	-17.57348
6.70000	-0.34687	-18.00482
6.80000	-0.35125	-18.31358
6.90000	-0.35516	-18.53124
7.00000	-0.35953	-18.78215
7.10000	-0.36438	-19.07076
7.20000	-0.36984	-19.41524
7.30000	-0.37656	-19.80336
7.40000	-0.38219	-20.20790
7.50000	-0.38625	-20.44818
7.60000	-0.39109	-20.73673
7.70000	-0.39641	-21.04426
7.80000	-0.40313	-21.45010
7.90000	-0.40781	-21.78354
8.00000	-0.41172	-22.02169
8.10000	-0.41609	-22.27403
8.20000	-0.42109	-22.57758
8.30000	-0.42656	-22.91205
8.40000	-0.43344	-23.29261
8.50000	-0.43922	-23.71696
8.60000	-0.44312	-23.93134
8.70000	-0.44781	-24.20290
8.80000	-0.45328	-24.52944
8.90000	-0.46016	-24.96902
9.00000	-0.46469	-25.29372
9.10000	-0.46859	-25.51426
9.20000	-0.47312	-25.77905
9.30000	-0.47844	-26.10184
9.40000	-0.48422	-26.45231
9.50000	-0.49125	-26.88507
9.60000	-0.49609	-27.24111
9.70000	-0.50047	-27.49674
9.80000	-0.50531	-27.80416
9.90000	-0.51109	-28.15329
10.00000	-0.51766	-28.59164
10.10000	-0.52188	-28.88390
10.20000	-0.52578	-29.11302
10.30000	-0.53031	-29.38157
10.40000	-0.53531	-29.69982
10.50000	-0.54109	-30.07955
10.60000	-0.54828	-30.54444
10.70000	-0.55250	-30.85938
10.80000	-0.55625	-31.08235
10.90000	-0.56094	-31.36806
11.00000	-0.56656	-31.70928
11.10000	-0.57313	-32.12965
11.20000	-0.57844	-32.51981
11.30000	-0.58234	-32.75849
11.40000	-0.58672	-33.03342
11.50000	-0.59172	-33.34963
11.60000	-0.59766	-33.72867
11.70000	-0.60469	-34.15991
11.80000	-0.60922	-34.50954
11.90000	-0.61297	-34.72292
12.00000	-0.61750	-35.00323
12.10000	-0.62266	-35.31767
12.20000	-0.62906	-35.72685
12.30000	-0.63484	-36.14917
12.40000	-0.63891	-36.39926
12.50000	-0.64344	-36.67413
12.60000	-0.64859	-36.97762
12.70000	-0.65391	-37.32353
12.80000	-0.66016	-37.69977
12.90000	-0.66531	-38.07464
13.00000	-0.66953	-38.32550
13.10000	-0.67422	-38.61121
13.20000	-0.67906	-38.91390
13.30000	-0.68531	-39.27094
13.40000	-0.69094	-39.64845
13.50000	-0.69500	-39.89330
13.60000	-0.69937	-40.14083
13.70000	-0.70438	-40.42756
13.80000	-0.71031	-40.78039
13.90000	-0.71781	-41.22156
14.00000	-0.72281	-41.58950
14.10000	-0.72672	-41.78188
14.20000	-0.73156	-42.06369
14.30000	-0.73656	-42.36382
14.40000	-0.74297	-42.73110
14.50000	-0.74828	-43.10498
14.60000	-0.75234	-43.34844
14.70000	-0.75688	-43.60046
14.80000	-0.76219	-43.91804
14.90000	-0.76781	-44.25403
15.00000	-0.77406	-44.63091
15.10000	-0.77891	-44.95850
15.20000	-0.78297	-45.17783
15.30000	-0.78734	-45.43613
15.40000	-0.79250	-45.72530
15.50000	-0.79922	-46.09480
15.60000	-0.80516	-46.52138
15.70000	-0.80922	-46.76053
15.80000	-0.81359	-47.00492
15.90000	-0.81844	-47.29893
16.00000	-0.82375	-47.60543
16.10000	-0.83063	-47.98679
16.20000	-0.83594	-48.37514
16.30000	-0.83969	-48.57456
16.40000	-0.84437	-48.82080
16.50000	-0.84969	-49.12221
16.60000	-0.85609	-49.48005
16.70000	-0.86156	-49.87292
16.80000	-0.86562	-50.09087
16.90000	-0.86984	-50.31835
17.00000	-0.87453	-50.58143
17.10000	-0.87984	-50.87219
17.20000	-0.88609	-51.21189
17.30000	-0.89281	-51.64999
17.40000	-0.89672	-51.86673
17.50000	-0.90172	-52.14215
17.60000	-0.90828	-52.52684
17.69600	-0.91719	-53.03328
17.79600	-0.92062	-53.34351
17.89600	-0.92344	-53.47304
17.99600	-0.92781	-53.70350
18.09600	-0.93266	-53.99443
18.19600	-0.93781	-54.31771
18.29600	-0.94375	-54.67764
18.39600	-0.94969	-55.09135
18.49600	-0.95344	-55.30854
18.59600	-0.95812	-55.57660
18.69600	-0.96359	-55.90238
18.79600	-0.97078	-56.35024
18.89600	-0.97578	-56.71883
18.99600	-0.97937	-56.88997
19.09600	-0.98359	-57.11948
19.19600	-0.98844	-57.42224
19.29600	-0.99406	-57.75954
19.39600	-1.00078	-58.17267
19.49600	-1.00703	-58.61100
19.59600	-1.01047	-58.82498
19.69600	-1.01484	-59.06063
19.79600	-1.02000	-59.37574
19.89600	-1.02609	-59.72179
19.99600	-1.03234	-60.15649
20.09600	-1.03625	-60.40100
20.19600	-1.04047	-60.64217
20.29600	-1.04531	-60.92981
20.39600	-1.05094	-61.26264
20.49600	-1.05844	-61.69293
20.59600	-1.06359	-62.10960
20.69600	-1.06688	-62.27467
20.79600	-1.07156	-62.54220
20.89600	-1.07672	-62.85571
20.99600	-1.08359	-63.25579
21.09600	-1.08906	-63.65822
21.19600	-1.09297	-63.88270
21.29600	-1.09750	-64.14545
21.39600	-1.10219	-64.42611
21.49600	-1.10750	-64.73158
21.59600	-1.11422	-65.13376
21.69600	-1.11984	-65.57162
21.79600	-1.12375	-65.77491
21.89600	-1.12844	-66.03493
21.99600	-1.13359	-66.35033
22.09600	-1.14047	-66.74874
22.19600	-1.14594	-67.16727
22.29600	-1.14969	-67.36764
22.39600	-1.15406	-67.62058
22.49600	-1.15906	-67.92608
22.59600	-1.16453	-68.26931
22.69600	-1.17172	-68.68576
22.79600	-1.17703	-69.10818
22.89600	-1.18063	-69.30353
22.99600	-1.18500	-69.53865
23.09600	-1.18984	-69.82083
23.19600	-1.19609	-70.18905
23.29600	-1.20266	-70.67629
23.39600	-1.20672	-70.92216
23.49600	-1.21109	-71.16867
23.59600	-1.21594	-71.47171
23.69600	-1.22141	-71.80026
23.79600	-1.22813	-72.19326
23.89600	-1.23312	-72.57426
23.99600	-1.23703	-72.78430
24.09600	-1.24172	-73.05581
24.19600	-1.24719	-73.39822
24.29600	-1.25375	-73.79089
24.39600	-1.26000	-74.24924
24.49600	-1.26359	-74.45515
24.59600	-1.26766	-74.68848
24.69600	-1.27203	-74.95784
24.79600	-1.27703	-75.27050
24.89600	-1.28375	-75.65106
24.99600	-1.29016	-76.14189
25.09600	-1.29391	-76.33919
25.19600	-1.29844	-76.60647
25.29600	-1.30391	-76.93164
25.39600	-1.31047	-77.33196
25.49600	-1.31594	-77.72939
25.59600	-1.31984	-77.95072
25.69600	-1.32406	-78.20036
25.79600	-1.32891	-78.48714
25.89600	-1.33422	-78.80954
25.99600	-1.34047	-79.18289
26.09600	-1.34703	-79.64699
26.19600	-1.35109	-79.88908
26.29600	-1.35531	-80.12031
26.39600	-1.36078	-80.45354
26.49600	-1.36812	-80.89541
26.59600	-1.37328	-81.29304
26.69600	-1.37687	-81.49698
26.79600	-1.38109	-81.74171
26.89600	-1.38609	-82.02467
26.99600	-1.39141	-82.35419
27.09600	-1.39734	-82.69435
27.19600	-1.40344	-83.13497
27.29600	-1.40750	-83.39482
27.39600	-1.41234	-83.66879
27.49600	-1.41797	-84.01512
27.59600	-1.42500	-84.43842
27.69600	-1.42984	-84.81314
27.79600	-1.43359	-85.02751
27.89600	-1.43766	-85.25519
27.99600	-1.44219	-85.52776
28.09600	-1.44750	-85.86242
28.19600	-1.45437	-86.26986
28.29600	-1.46016	-86.72576
28.39600	-1.46406	-86.92913
28.49600	-1.46828	-87.16989
28.59600	-1.47313	-87.46386
28.69600	-1.47875	-87.80855
28.79600	-1.48531	-88.23591
28.89600	-1.49000	-88.53486
28.99600	-1.49438	-88.79229
29.09600	-1.49922	-89.07804
29.19600	-1.50453	-89.39946
29.29600	-1.51094	-89.76875
29.39600	-1.51719	-90.22806
29.49600	-1.52062	-90.41223
29.59600	-1.52500	-90.63808
29.69600	-1.53000	-90.94892
29.79600	-1.53609	-91.29324
29.89600	-1.54266	-91.73544
29.99600	-1.54687	-91.99940
30.09600	-1.55125	-92.24148
30.19600	-1.55641	-92.52206
30.29600	-1.56156	-92.84849
30.39600	-1.56812	-93.20924
30.49600	-1.57437	-93.67025
30.59600	-1.57781	-93.85144
30.69600	-1.58219	-94.09820
30.79600	-1.58719	-94.39099
30.89600	-1.59359	-94.75935
30.99600	-1.59969	-95.18144
31.09600	-1.60359	-95.39732
31.19600	-1.60750	-95.60864
31.29600	-1.61219	-95.88094
31.39600	-1.61750	-96.20479
31.49600	-1.62359	-96.57053
31.59600	-1.63062	-97.01313
31.69600	-1.63469	-97.28682
31.79600	-1.63906	-97.51169
31.89600	-1.64438	-97.82401
31.99600	-1.65078	-98.19151
32.09600	-1.65688	-98.62419
32.19600	-1.66062	-98.83871
32.29600	-1.66469	-99.07346
32.39600	-1.66953	-99.36287
32.49600	-1.67469	-99.67246
32.59600	-1.68047	-100.00648
32.69600	-1.68750	-100.48626
32.79600	-1.69078	-100.66471
32.89600	-1.69500	-100.87854
32.99600	-1.69984	-101.16475
33.09600	-1.70562	-101.48109
33.19600	-1.71281	-101.95251
33.29600	-1.71672	-102.18563
33.39600	-1.72078	-102.39642
33.49600	-1.72563	-102.65846
33.59600	-1.73078	-102.95218
33.69600	-1.73688	-103.29024
33.78200	-1.74469	-103.79654
33.88200	-1.74875	-104.08591
33.98200	-1.75312	-104.29723
34.08200	-1.75859	-104.61660
34.18200	-1.76531	-104.99005
34.28200	-1.77063	-105.39372
34.38200	-1.77375	-105.54063
34.48200	-1.77797	-105.76534
34.58200	-1.78266	-106.05405
34.68200	-1.78781	-106.37356
34.78200	-1.79391	-106.73858
34.88200	-1.80031	-107.18591
34.98200	-1.80406	-107.40460
35.08200	-1.80844	-107.64435
35.18200	-1.81344	-107.94152
35.28200	-1.81906	-108.26325
35.38200	-1.82594	-108.74630
35.48200	-1.83000	-109.00570
35.58200	-1.83422	-109.24604
35.68200	-1.83938	-109.54275
35.78200	-1.84516	-109.89548
35.88200	-1.85219	-110.30346
35.98200	-1.85812	-110.76181
36.08200	-1.86109	-110.90969
36.18200	-1.86516	-111.12169
36.28200	-1.86984	-111.40488
36.38200	-1.87547	-111.75055
36.48200	-1.88281	-112.20195
36.58200	-1.88734	-112.54539
36.68200	-1.89141	-112.75709
36.78200	-1.89609	-113.02822
36.88200	-1.90125	-113.33605
36.98200	-1.90688	-113.67275
37.08200	-1.91359	-114.11384
37.18200	-1.91750	-114.37100
37.28200	-1.92172	-114.60783
37.38200	-1.92687	-114.90830
37.48200	-1.93297	-115.25998
37.58000	-1.94047	-115.76228
37.68000	-1.94391	-115.99135
37.78000	-1.94766	-116.17908
37.88000	-1.95234	-116.46155
37.98000	-1.95734	-116.76161
38.08000	-1.96328	-117.11891
38.18000	-1.97047	-117.57623
38.28000	-1.97453	-117.83613
38.38000	-1.97875	-118.07112
38.48000	-1.98375	-118.36819
38.58000	-1.98969	-118.69867
38.68000	-1.99672	-119.16111
38.78000	-2.00094	-119.45418
38.88000	-2.00469	-119.65524
38.98000	-2.00922	-119.91271
39.08000	-2.01469	-120.22416
39.18000	-2.02094	-120.60071
39.28000	-2.02719	-121.03266
39.38000	-2.03047	-121.22291
39.48000	-2.03484	-121.46338
39.58000	-2.03984	-121.76298
39.68000	-2.04563	-122.11184
39.78000	-2.05281	-122.58005
39.88000	-2.05719	-122.86373
39.98000	-2.06141	-123.08595
40.08000	-2.06609	-123.35225
40.18000	-2.07094	-123.63135
40.28000	-2.07625	-123.94866
40.38000	-2.08313	-124.35728
40.48000	-2.08766	-124.67260
40.58000	-2.09234	-124.93210
40.68000	-2.09734	-125.22717
40.78000	-2.10344	-125.57025
40.88000	-2.11031	-126.03824
40.98000	-2.11391	-126.24596
41.08000	-2.11797	-126.46167
41.18000	-2.12281	-126.75636
41.28000	-2.12844	-127.09649
41.38000	-2.13469	-127.49018
41.48000	-2.14156	-127.95369
41.58000	-2.14484	-128.14549
41.68000	-2.14906	-128.35838
41.78000	-2.15359	-128.62004
41.88000	-2.15922	-128.96535
41.98000	-2.16688	-129.47436
42.08000	-2.17125	-129.77853
42.18000	-2.17516	-129.98359
42.28000	-2.17969	-130.25931
42.38000	-2.18500	-130.56296
42.48000	-2.19172	-130.96568
42.58000	-2.19844	-131.42909
42.68000	-2.20187	-131.66952
42.78000	-2.20625	-131.90146
42.88000	-2.21109	-132.20882
42.98000	-2.21672	-132.55844
43.08000	-2.22312	-132.98947
43.18000	-2.22766	-133.27186
43.28000	-2.23172	-133.50004
43.38000	-2.23625	-133.76713
43.48000	-2.24125	-134.08586
43.58000	-2.24719	-134.45130
43.68000	-2.25422	-134.91964
43.78000	-2.25891	-135.27942
43.88000	-2.26297	-135.48791
43.98000	-2.26781	-135.78938
44.08000	-2.27359	-136.12965
44.18000	-2.27969	-136.54862
44.28000	-2.28359	-136.78943
44.38000	-2.28781	-137.04723
44.48000	-2.29250	-137.33934
44.58000	-2.29781	-137.66529
44.68000	-2.30375	-138.04315
44.78000	-2.31141	-138.53654
44.88000	-2.31516	-138.80993
44.98000	-2.31891	-139.00179
45.08000	-2.32359	-139.28038
45.18000	-2.32906	-139.59952
45.28000	-2.33609	-140.05899
45.38000	-2.34078	-140.38140
45.48000	-2.34516	-140.62977
45.58000	-2.34984	-140.90906
45.68000	-2.35469	-141.19467
45.78000	-2.36016	-141.52063
45.88000	-2.36719	-141.95499
45.98000	-2.37109	-142.24245
46.08000	-2.37547	-142.46914
46.18000	-2.38047	-142.75315
46.28000	-2.38641	-143.10826
46.38000	-2.39406	-143.60926
46.48000	-2.39781	-143.86965
46.58000	-2.40188	-144.06791
46.68000	-2.40656	-144.33968
46.78000	-2.41172	-144.65822
46.88000	-2.41766	-145.02838
46.98000	-2.42500	-145.51558
47.08000	-2.42859	-145.74267
47.18000	-2.43281	-145.96522
47.28000	-2.43766	-146.25750
47.38000	-2.44313	-146.56797
47.48000	-2.45000	-147.01851
47.58000	-2.45406	-147.27455
47.68000	-2.45797	-147.51191
47.78000	-2.46234	-147.78087
47.88000	-2.46750	-148.03959
47.98000	-2.47406	-148.40448
48.07400	-2.48141	-148.91055
48.17400	-2.48531	-149.19299
48.27400	-2.48953	-149.39794
48.37400	-2.49453	-149.69806
48.47400	-2.50031	-150.04097
48.57400	-2.50734	-150.48659
48.67400	-2.51141	-150.79476
48.77400	-2.51500	-150.96931
48.87400	-2.51906	-151.18949
48.97400	-2.52359	-151.45716
49.07400	-2.52891	-151.76137
49.17400	-2.53547	-152.13163
49.27400	-2.54094	-152.51365
49.37400	-2.54516	-152.73961
49.47400	-2.54984	-152.99995
49.57400	-2.55500	-153.28471
49.67400	-2.56125	-153.61254
49.77400	-2.56719	-154.01122
49.87400	-2.57141	-154.23653
49.97400	-2.57594	-154.48150
50.07400	-2.58141	-154.79346
50.17400	-2.58844	-155.18150
50.24800	-2.59703	-155.69553
50.34800	-2.59969	-155.98556
50.44800	-2.60187	-156.03898
50.54800	-2.60641	-156.26499
50.64800	-2.61172	-156.59319
50.74800	-2.61922	-157.01313
50.84800	-2.62406	-157.40003
50.94800	-2.62766	-157.57766
51.04800	-2.63219	-157.83152
51.14800	-2.63703	-158.11761
51.24800	-2.64234	-158.43783
51.34800	-2.64859	-158.77877
51.44800	-2.65438	-159.19089
51.54800	-2.65828	-159.40173
51.64800	-2.66281	-159.67719
51.74800	-2.66828	-159.99292
51.84800	-2.67641	-160.43915
51.94800	-2.68094	-160.81914
52.04800	-2.68406	-160.96471
52.14800	-2.68844	-161.18874
52.24800	-2.69328	-161.47643
52.34800	-2.69906	-161.82089
52.44800	-2.70625	-162.23821
52.54800	-2.71109	-162.61412
52.64800	-2.71469	-162.81348
52.74800	-2.71938	-163.06274
52.84800	-2.72469	-163.35985
52.94800	-2.73109	-163.70821
53.04800	-2.73719	-164.14779
53.14800	-2.74109	-164.37730
53.24800	-2.74516	-164.59383
53.34800	-2.75000	-164.86561
53.44800	-2.75547	-165.19286
53.54800	-2.76344	-165.62523
53.64800	-2.76859	-166.05379
53.74800	-2.77172	-166.18703
53.84800	-2.77609	-166.43174
53.94800	-2.78156	-166.75173
54.04800	-2.78906	-167.16397
54.14800	-2.79453	-167.61175
54.24800	-2.79828	-167.80011
54.34800	-2.80250	-168.03461
54.44800	-2.80734	-168.31723
54.54800	-2.81234	-168.59996
54.64800	-2.81859	-168.96264
54.74800	-2.82547	-169.44458
54.84800	-2.82906	-169.64646
54.94800	-2.83344	-169.89014
55.04800	-2.83875	-170.18256
55.14800	-2.84609	-170.61704
55.24800	-2.85125	-171.04058
55.34800	-2.85453	-171.20580
55.44800	-2.85891	-171.43476
55.54800	-2.86359	-171.72007
55.64800	-2.86922	-172.04750
55.74800	-2.87563	-172.41970
55.84800	-2.88219	-172.88370
55.94800	-2.88578	-173.08761
56.04800	-2.89016	-173.31126
56.14800	-2.89500	-173.60151
56.24800	-2.90094	-173.93042
56.34800	-2.90719	-174.37911
56.44800	-2.91125	-174.61531
56.54800	-2.91562	-174.85560
56.64800	-2.92047	-175.15460
56.74800	-2.92625	-175.46983
56.84800	-2.93328	-175.87137
56.94800	-2.93844	-176.27667
57.04800	-2.94203	-176.46867
57.14800	-2.94656	-176.71378
57.24800	-2.95172	-177.00289
57.34800	-2.95891	-177.39363
57.44800	-2.96469	-177.86708
57.54800	-2.96844	-178.07728
57.64800	-2.97281	-178.30083
57.74800	-2.97734	-178.57671
57.84800	-2.98266	-178.89693
57.94800	-2.98969	-179.30172
58.04800	-2.99547	-179.74517
58.14800	-2.99938	-179.95663
58.24800	-3.00422	-180.23871
58.34800	-3.00953	-180.56849
58.44800	-3.01625	-180.94642
58.54800	-3.02063	-181.28128
58.64800	-3.02453	-181.49917
58.74800	-3.02906	-181.76800
58.84800	-3.03438	-182.08112
58.94800	-3.04078	-182.46913
59.03800	-3.04844	-182.96924
59.13800	-3.05219	-183.30458
59.23800	-3.05531	-183.45378
59.33800	-3.05984	-183.71318
59.43800	-3.06484	-184.01851
59.53800	-3.07141	-184.41159
59.63600	-3.07797	-184.91164
59.73600	-3.08203	-185.16864
59.83600	-3.08625	-185.40275
59.93600	-3.09078	-185.68195
60.03600	-3.09594	-186.01224
60.13600	-3.10172	-186.35055
60.23600	-3.10719	-186.74633
60.33600	-3.11125	-186.97873
60.43600	-3.11563	-187.25339
60.53600	-3.12062	-187.55680
60.63600	-3.12656	-187.90807
60.73600	-3.13313	-188.33534
60.83600	-3.13766	-188.62790
60.93600	-3.14203	-188.87633
61.03600	-3.14625	-189.12843
61.13600	-3.15125	-189.42152
61.23600	-3.15734	-189.76712
61.33200	-3.16469	-190.27403
61.43200	-3.16844	-190.51681
61.53200	-3.17266	-190.73063
61.63200	-3.17766	-191.01119
61.73200	-3.18359	-191.35739
61.83200	-3.19016	-191.78952
61.93200	-3.19406	-192.02651
62.03200	-3.19828	-192.25632
62.13200	-3.20297	-192.50879
62.23200	-3.20828	-192.81763
62.33200	-3.21453	-193.17085
62.43200	-3.22172	-193.64952
62.53200	-3.22531	-193.85600
62.63200	-3.22922	-194.06343
62.73200	-3.23391	-194.32016
62.83200	-3.24000	-194.65518
62.92600	-3.24766	-195.15902
63.02600	-3.25141	-195.38718
63.12600	-3.25531	-195.58427
63.22600	-3.25984	-195.82999
63.32600	-3.26500	-196.12542
63.42600	-3.27063	-196.44696
63.52600	-3.27734	-196.86660
63.62600	-3.28141	-197.11106
63.72600	-3.28594	-197.34496
63.82600	-3.29078	-197.61477
63.92600	-3.29641	-197.92587
64.02600	-3.30313	-198.34094
64.12600	-3.30734	-198.58353
64.22600	-3.31141	-198.79636
64.32600	-3.31609	-199.05502
64.42600	-3.32156	-199.36810
64.52600	-3.32844	-199.74512
64.61200	-3.33562	-200.25058
64.71200	-3.33859	-200.43099
64.81200	-3.34234	-200.60216
64.91200	-3.34703	-200.86128
65.01200	-3.35219	-201.14781
65.11200	-3.35859	-201.52931
65.21200	-3.36328	-201.81827
65.31200	-3.36750	-202.04185
65.41200	-3.37188	-202.27890
65.51200	-3.37656	-202.52596
65.61200	-3.38219	-202.81304
65.71200	-3.39000	-203.23940
65.81200	-3.39453	-203.56745
65.91200	-3.39859	-203.76910
66.01200	-3.40375	-204.05212
66.11200	-3.41016	-204.40041
66.20000	-3.41812	-204.90627
66.30000	-3.42156	-205.15153
66.40000	-3.42516	-205.30546
66.50000	-3.42984	-205.55992
66.60000	-3.43500	-205.85993
66.70000	-3.44094	-206.22967
66.80000	-3.44750	-206.65047
66.90000	-3.45125	-206.89750
67.00000	-3.45500	-207.07445
67.10000	-3.45984	-207.35134
67.20000	-3.46547	-207.65823
67.30000	-3.47297	-208.09749
67.40000	-3.47703	-208.40137
67.50000	-3.48078	-208.58359
67.60000	-3.48531	-208.81847
67.70000	-3.49078	-209.13918
67.80000	-3.49703	-209.50982
67.90000	-3.50391	-209.91132
68.00000	-3.50844	-210.23667
68.10000	-3.51219	-210.41709
68.20000	-3.51687	-210.67435
68.30000	-3.52203	-210.97019
68.40000	-3.52906	-211.38810
68.50000	-3.53391	-211.73127
68.60000	-3.53797	-211.94880
68.70000	-3.54250	-212.20119
68.80000	-3.54734	-212.46667
68.90000	-3.55281	-212.78776
69.00000	-3.56000	-213.19482
69.10000	-3.56453	-213.52546
69.20000	-3.56844	-213.73251
69.30000	-3.57344	-214.00011
69.40000	-3.57922	-214.34796
69.50000	-3.58641	-214.78608
69.60000	-3.59063	-215.06663
69.70000	-3.59469	-215.28366
69.80000	-3.59938	-215.53737
69.90000	-3.60422	-215.81756
70.00000	-3.60969	-216.13398
70.10000	-3.61766	-216.61162
70.20000	-3.62156	-216.91515
70.30000	-3.62547	-217.09931
70.40000	-3.63031	-217.37103
70.50000	-3.63594	-217.69181
70.60000	-3.64344	-218.14670
70.70000	-3.64750	-218.43748
70.80000	-3.65125	-218.62231
70.90000	-3.65578	-218.87149
71.00000	-3.66078	-219.16026
71.10000	-3.66656	-219.50899
71.20000	-3.67422	-219.96869
71.30000	-3.67828	-220.26412
71.40000	-3.68234	-220.46515
71.50000	-3.68703	-220.72770
71.60000	-3.69234	-221.03174
71.70000	-3.69984	-221.45754
71.80000	-3.70469	-221.82964
71.90000	-3.70844	-222.04141
72.00000	-3.71297	-222.28622
72.10000	-3.71859	-222.60775
72.20000	-3.72422	-222.96114
72.30000	-3.73016	-223.34845
72.40000	-3.73406	-223.58735
72.50000	-3.73844	-223.81289
72.60000	-3.74344	-224.10089
72.70000	-3.74906	-224.43569
72.80000	-3.75609	-224.85775
72.90000	-3.76094	-225.21296
73.00000	-3.76453	-225.39099
73.10000	-3.76891	-225.62066
73.20000	-3.77359	-225.86322
73.30000	-3.77937	-226.22377
73.40000	-3.78703	-226.68187
73.50000	-3.79172	-227.02049
73.60000	-3.79562	-227.19817
73.70000	-3.80016	-227.46009
73.80000	-3.80578	-227.77298
73.90000	-3.81266	-228.16640
74.00000	-3.81750	-228.51731
74.10000	-3.82141	-228.71931
74.20000	-3.82594	-228.95038
74.30000	-3.83078	-229.25098
74.40000	-3.83641	-229.57316
74.50000	-3.84375	-229.95722
74.60000	-3.84891	-230.33567
74.70000	-3.85281	-230.51842
74.80000	-3.85750	-230.78316
74.90000	-3.86344	-231.12305
75.00000	-3.87094	-231.58598
75.10000	-3.87500	-231.88302
75.20000	-3.87844	-232.05699
75.30000	-3.88313	-232.31328
75.40000	-3.88859	-232.61492
75.50000	-3.89437	-232.98943
75.60000	-3.90188	-233.43332
75.70000	-3.90563	-233.72839
75.80000	-3.90953	-233.92391
75.90000	-3.91438	-234.20067
76.00000	-3.92000	-234.53534
76.10000	-3.92672	-234.97726
76.20000	-3.93078	-235.22972
76.30000	-3.93453	-235.43786
76.40000	-3.93875	-235.66793
76.50000	-3.94391	-235.95460
76.60000	-3.94969	-236.29980
76.70000	-3.95766	-236.76178
76.80000	-3.96203	-237.10698
76.90000	-3.96578	-237.29864
77.00000	-3.97031	-237.54507
77.10000	-3.97547	-237.82597
77.20000	-3.98156	-238.17404
77.30000	-3.98688	-238.52575
77.40000	-3.99109	-238.77434
77.50000	-3.99578	-239.01933
77.60000	-4.00094	-239.30120
77.70000	-4.00688	-239.64809
77.80000	-4.01500	-240.10457
77.90000	-4.01906	-240.43016
78.00000	-4.02266	-240.58823
78.10000	-4.02734	-240.84549
78.20000	-4.03297	-241.17827
78.30000	-4.04016	-241.58311
78.40000	-4.04469	-241.89222
78.50000	-4.04844	-242.08890
78.60000	-4.05297	-242.32405
78.70000	-4.05781	-242.59004
78.80000	-4.06281	-242.87216
78.90000	-4.06922	-243.22161
79.00000	-4.07547	-243.64813
79.10000	-4.07953	-243.85922
79.20000	-4.08422	-244.10853
79.30000	-4.08984	-244.39773
79.40000	-4.09719	-244.82012
79.50000	-4.10141	-245.12866
79.60000	-4.10516	-245.30478
79.70000	-4.10938	-245.52894
79.80000	-4.11437	-245.80535
79.90000	-4.12000	-246.11562
80.00000	-4.12656	-246.46604
80.10000	-4.13250	-246.88131
80.20000	-4.13641	-247.08112
80.30000	-4.14109	-247.32547
80.40000	-4.14609	-247.59769
80.50000	-4.15344	-247.99283
80.60000	-4.15844	-248.36460
80.70000	-4.16219	-248.54679
80.80000	-4.16656	-248.78033
80.90000	-4.17141	-249.04390
81.00000	-4.17688	-249.36031
81.10000	-4.18359	-249.71060
81.20000	-4.18844	-250.06774
81.30000	-4.19203	-250.23639
81.40000	-4.19656	-250.46241
81.50000	-4.20156	-250.72917
81.60000	-4.20922	-251.10927
81.70000	-4.21469	-251.51461
81.80000	-4.21844	-251.68422
81.90000	-4.22250	-251.89328
82.00000	-4.22719	-252.13945
82.10000	-4.23250	-252.42457
82.20000	-4.24078	-252.81283
82.28600	-4.24703	-253.31581
82.38600	-4.25047	-253.48926
82.48600	-4.25516	-253.72863
82.58600	-4.26094	-254.03494
82.68600	-4.26797	-254.45634
82.78600	-4.27141	-254.70033
82.88600	-4.27484	-254.85268
82.98600	-4.27938	-255.08645
83.08600	-4.28484	-255.37163
83.18600	-4.29047	-255.72300
83.28600	-4.29781	-256.13001
83.38600	-4.30266	-256.49065
83.48600	-4.30578	-256.63042
83.58600	-4.30984	-256.83507
83.68600	-4.31531	-257.13935
83.78600	-4.32328	-257.55802
83.88600	-4.32906	-258.02636
83.98600	-4.33219	-258.18759
84.08600	-4.33641	-258.38783
84.18600	-4.34141	-258.66249
84.28600	-4.34703	-258.99574
84.38600	-4.35328	-259.33492
84.48600	-4.35844	-259.71091
84.58600	-4.36219	-259.89363
84.68600	-4.36672	-260.13115
84.78600	-4.37156	-260.40092
84.88600	-4.37719	-260.70634
84.98600	-4.38500	-261.17787
85.08600	-4.38891	-261.42934
85.18600	-4.39297	-261.63059
85.28600	-4.39781	-261.90120
85.38600	-4.40344	-262.20429
85.48600	-4.41125	-262.63478
85.58600	-4.41594	-263.00886
85.68600	-4.41938	-263.15671
85.78600	-4.42391	-263.39248
85.88600	-4.42922	-263.67250
85.98600	-4.43516	-264.00903
86.08600	-4.44141	-264.42310
86.18600	-4.44516	-264.62147
86.28600	-4.44953	-264.83849
86.38600	-4.45438	-265.10096
86.48600	-4.46016	-265.41188
86.58600	-4.46766	-265.81812
86.68600	-4.47313	-266.24644
86.78600	-4.47594	-266.36899
86.88600	-4.48016	-266.56231
86.98600	-4.48516	-266.83411
87.08600	-4.49172	-267.17874
87.18600	-4.49859	-267.65993
87.28600	-4.50234	-267.85931
87.38600	-4.50656	-268.06262
87.48600	-4.51141	-268.33034
87.58600	-4.51656	-268.61468
87.68600	-4.52313	-268.95151
87.78600	-4.52891	-269.36159
87.88600	-4.53250	-269.53545
87.98600	-4.53688	-269.75611
88.08600	-4.54234	-270.04477
88.18600	-4.55000	-270.42893
88.28600	-4.55547	-270.85283
88.38600	-4.55875	-271.00405
88.48600	-4.56281	-271.20525
88.58600	-4.56750	-271.44042
88.68600	-4.57281	-271.73793
88.78600	-4.57938	-272.07634
88.88600	-4.58594	-272.51604
88.98600	-4.58984	-272.73160
89.08600	-4.59437	-272.94391
89.18600	-4.59906	-273.19458
89.28600	-4.60547	-273.51788
89.38600	-4.61172	-273.93273
89.48600	-4.61578	-274.15854
89.58600	-4.62000	-274.37285
89.68600	-4.62484	-274.63317
89.78600	-4.63063	-274.95277
89.88600	-4.63750	-275.30748
89.98600	-4.64234	-275.66609
90.08600	-4.64594	-275.81948
90.18600	-4.65047	-276.04830
90.28600	-4.65594	-276.34194
90.38600	-4.66328	-276.71680
90.48600	-4.66969	-277.21217
90.58600	-4.67297	-277.37135
90.68600	-4.67719	-277.57844
90.78600	-4.68172	-277.82580
90.88600	-4.68688	-278.10064
90.98600	-4.69312	-278.44846
91.08600	-4.69969	-278.88089
91.18600	-4.70312	-279.07333
91.28600	-4.70766	-279.29798
91.38600	-4.71313	-279.59025
91.48600	-4.72109	-280.03010
91.58600	-4.72672	-280.48483
91.68600	-4.72969	-280.61515
91.78600	-4.73391	-280.83640
91.88600	-4.73891	-281.11944
91.98600	-4.74406	-281.42011
92.08600	-4.75031	-281.77810
92.18600	-4.75656	-282.19050
92.28600	-4.76031	-282.40973
92.38600	-4.76453	-282.62821
92.48600	-4.76953	-282.90167
92.58600	-4.77609	-283.25304
92.68600	-4.78234	-283.69632
92.78600	-4.78594	-283.90500
92.88600	-4.79016	-284.11248
92.98600	-4.79484	-284.37534
93.08600	-4.80047	-284.69738
93.18600	-4.80672	-285.05334
93.28600	-4.81234	-285.43547
93.38600	-4.81609	-285.64596
93.48600	-4.82047	-285.86599
93.58600	-4.82563	-286.13698
93.68600	-4.83156	-286.46496
93.78600	-4.83813	-286.89581
93.88600	-4.84234	-287.12296
93.98600	-4.84672	-287.34225
94.08600	-4.85156	-287.60052
94.18600	-4.85719	-287.91681
94.28600	-4.86438	-288.29327
94.38600	-4.86984	-288.70288
94.48600	-4.87312	-288.84467
94.58600	-4.87750	-289.06462
94.68600	-4.88281	-289.35462
94.78600	-4.88953	-289.70411
94.88600	-4.89500	-290.07480
94.98600	-4.89891	-290.27545
95.08600	-4.90313	-290.49808
95.18600	-4.90797	-290.74001
95.28600	-4.91297	-291.01470
95.38600	-4.91938	-291.34747
95.48600	-4.92656	-291.82804
95.58600	-4.93016	-292.00372
95.68600	-4.93438	-292.20724
95.78600	-4.93969	-292.47841
95.88600	-4.94672	-292.83005
95.98600	-4.95313	-293.31309
96.08600	-4.95609	-293.44827
96.18600	-4.96000	-293.62467
96.28600	-4.96484	-293.86574
96.38600	-4.97078	-294.18811
96.48600	-4.97781	-294.57691
96.58600	-4.98328	-294.96443
96.68600	-4.98688	-295.12832
96.78600	-4.99125	-295.34557
96.88600	-4.99594	-295.60006
96.98600	-5.00172	-295.90240
97.08600	-5.00922	-296.33734
97.18600	-5.01281	-296.54953
97.28600	-5.01656	-296.72405
97.38600	-5.02109	-296.94679
97.48600	-5.02625	-297.21576
97.58600	-5.03188	-297.51316
97.68600	-5.03875	-297.89764
97.78600	-5.04281	-298.12396
97.88600	-5.04719	-298.32116
97.98600	-5.05219	-298.56709
98.08600	-5.05750	-298.82690
98.18600	-5.06500	-299.21809
98.28600	-5.06953	-299.48869
98.38600	-5.07359	-299.68116
98.48600	-5.07859	-299.90783
98.58600	-5.08516	-300.23772
98.68200	-5.09516	-300.73786
98.78200	-5.09891	-301.13047
98.88200	-5.10078	-301.13637
98.98200	-5.10500	-301.31939
99.08200	-5.11016	-301.60573
99.18200	-5.11609	-301.90122
99.28200	-5.12266	-302.31056
99.38200	-5.12625	-302.48722
99.48200	-5.13031	-302.68568
99.58200	-5.13547	-302.94532
99.68200	-5.14094	-303.23786
99.78200	-5.14703	-303.54747
99.88200	-5.15328	-303.94983
99.98200	-5.15672	-304.11968
100.08200	-5.16109	-304.31625
100.18200	-5.16625	-304.58441
100.28200	-5.17375	-304.94171
100.38200	-5.18047	-305.44132
100.48200	-5.18328	-305.56509
100.58200	-5.18719	-305.72909
100.68200	-5.19172	-305.95264
100.78200	-5.19672	-306.21624
100.88200	-5.20250	-306.53292
100.98200	-5.20984	-306.97417
101.08200	-5.21391	-307.19909
101.18200	-5.21828	-307.40830
101.28200	-5.22344	-307.67038
101.38200	-5.22938	-307.97392
101.48200	-5.23609	-308.38618
101.58200	-5.23969	-308.57384
101.68200	-5.24375	-308.76008
101.78200	-5.24844	-308.99769
101.88200	-5.25422	-309.29181
101.98200	-5.26141	-309.67203
102.08200	-5.26766	-310.12824
102.18200	-5.27062	-310.22578
102.28200	-5.27469	-310.41181
102.38200	-5.27969	-310.65273
102.48200	-5.28578	-310.98112
102.58200	-5.29297	-311.44446
102.68200	-5.29672	-311.63195
102.78200	-5.30094	-311.82060
102.88200	-5.30563	-312.06584
102.98200	-5.31063	-312.31758
103.08200	-5.31656	-312.63137
103.18200	-5.32406	-313.07474
103.28200	-5.32766	-313.28589
103.38200	-5.33172	-313.47361
103.48200	-5.33672	-313.72321
103.58200	-5.34266	-314.03971
103.68200	-5.34969	-314.46922
103.78200	-5.35328	-314.66717
103.88200	-5.35750	-314.84491
103.98200	-5.36203	-315.08243
104.08200	-5.36719	-315.35330
104.18200	-5.37312	-315.66811
104.28200	-5.38094	-316.10602
104.38200	-5.38484	-316.36760
104.48200	-5.38859	-316.53306
104.58200	-5.39328	-316.77413
104.68200	-5.39906	-317.05439
104.78200	-5.40625	-317.49502
104.88200	-5.41000	-317.70483
104.98200	-5.41391	-317.89339
105.08200	-5.41859	-318.11619
105.18200	-5.42375	-318.37875
105.28201	-5.42984	-318.70341
105.38201	-5.43734	-319.15027
105.48201	-5.44109	-319.37122
105.58201	-5.44516	-319.55591
105.68201	-5.45016	-319.81024
105.78201	-5.45625	-320.12811
105.88201	-5.46344	-320.57083
105.98201	-5.46703	-320.75483
106.08201	-5.47094	-320.92148
106.18201	-5.47547	-321.14041
106.28201	-5.48063	-321.40642
106.38201	-5.48672	-321.72558
106.48201	-5.49422	-322.20200
106.58201	-5.49766	-322.37363
106.68201	-5.50188	-322.56207
106.78201	-5.50703	-322.83792
106.88201	-5.51328	-323.16533
106.98201	-5.52000	-323.58509
107.08201	-5.52406	-323.78793
107.18201	-5.52828	-323.98286
107.28201	-5.53313	-324.23648
107.38201	-5.53844	-324.52056
107.48201	-5.54562	-324.90057
107.58201	-5.55188	-325.36831
107.68201	-5.55484	-325.48448
107.78201	-5.55922	-325.68565
107.88201	-5.56406	-325.95587
107.98201	-5.56984	-326.27350
108.08201	-5.57641	-326.69112
108.18201	-5.58031	-326.90239
108.28201	-5.58438	-327.09289
108.38201	-5.58891	-327.33315
108.48201	-5.59438	-327.62462
108.58201	-5.59984	-327.93209
108.68201	-5.60641	-328.32068
108.78201	-5.61094	-328.56500
108.88201	-5.61547	-328.79281
108.98201	-5.62062	-329.08481
109.08201	-5.62656	-329.40358
109.18201	-5.63406	-329.85759
109.28201	-5.63766	-330.06558
109.38201	-5.64141	-330.23405
109.48201	-5.64563	-330.43161
109.58201	-5.65031	-330.68043
109.68201	-5.65594	-330.96972
109.78201	-5.66344	-331.39282
109.88201	-5.66750	-331.65237
109.98201	-5.67156	-331.83432
110.08201	-5.67672	-332.08248
110.18201	-5.68266	-332.40265
110.28201	-5.69016	-332.84226
110.38201	-5.69406	-333.07090
110.48201	-5.69812	-333.24081
110.58201	-5.70266	-333.45911
110.68201	-5.70766	-333.71395
110.78201	-5.71344	-334.01850
110.88201	-5.72078	-334.43877
110.98201	-5.72422	-334.63538
111.08201	-5.72828	-334.80629
111.18201	-5.73281	-335.01130
111.28201	-5.73828	-335.26653
111.38201	-5.74609	-335.69717
111.48201	-5.75047	-335.96811
111.58201	-5.75437	-336.12609
111.68201	-5.75875	-336.33316
111.78201	-5.76375	-336.56898
111.88201	-5.76906	-336.82355
111.98201	-5.77688	-337.21849
112.08201	-5.78078	-337.45942
112.18201	-5.78484	-337.61680
112.28201	-5.79016	-337.86112
112.38201	-5.79734	-338.21636
112.47001	-5.80484	-338.71907
112.57001	-5.80734	-338.82159
112.67001	-5.81109	-338.94664
112.77001	-5.81578	-339.17800
112.87001	-5.82094	-339.43322
112.97001	-5.82672	-339.72701
113.07001	-5.83453	-340.17503
113.10201	-5.83625	-338.48020
113.10401	-5.83734	-333.84228
113.10601	-5.83875	-325.01656
113.10801	-5.84031	-312.56279
113.11001	-5.84219	-297.68926
113.11201	-5.84375	-281.07449
113.11401	-5.84531	-263.03416
113.11601	-5.84672	-244.04851
113.11801	-5.84797	-224.66078
113.12001	-5.84875	-205.21580
113.12201	-5.84937	-185.94609
113.12401	-5.84953	-167.11581
113.12601	-5.84969	-148.96083
113.12801	-5.84969	-131.62166
113.13001	-5.84969	-115.19528
113.13201	-5.84969	-99.77789
113.13401	-5.84969	-85.43757
113.13601	-5.84984	-72.19943
113.13801	-5.84984	-60.07171
113.14001	-5.84984	-49.05505
113.14201	-5.84984	-39.12682
113.14401	-5.85000	-30.24786
113.14601	-5.85000	-22.38218
113.14801	-5.85000	-15.48715
113.15001	-5.85000	-9.50044
113.15201	-5.85000	-4.35704
113.15401	-5.85000	0.00271
113.15601	-5.85000	3.64744
113.15801	-5.85000	6.64734
113.16001	-5.85000	9.05769
113.16201	-5.85000	10.93420
113.16401	-5.85000	12.34492
113.16601	-5.85000	13.34865
113.16801	-5.85000	13.98782
113.17801	-5.85000	13.35257
113.18001	-5.85000	12.73947
113.18201	-5.85000	12.03617
113.18401	-5.85000	11.26269
113.18601	-5.85000	10.44637
113.18801	-5.85000	9.61098
113.19001	-5.85000	8.76939
113.19201	-5.85000	7.93210
113.19401	-5.85000	7.11162
113.19601	-5.85000	6.31648
113.19801	-5.85000	5.55176
113.20001	-5.85000	4.82531
113.20201	-5.85000	4.14463
113.20401	-5.85000	3.51109
113.20601	-5.85000	2.92466
113.20801	-5.85000	2.38823
113.21201	-5.85000	1.46372
113.21601	-5.85000	0.72066
113.22001	-5.85000	0.14086
113.22601	-5.85000	-0.44899
113.32601	-5.85000	-0.18364
113.42601	-5.85000	0.10946
113.52601	-5.85047	-0.15456
113.62601	-5.85828	-0.14003
113.72601	-5.86500	-0.12227
113.82601	-5.86938	-0.11181
113.92601	-5.87391	-0.11128
114.02601	-5.87906	-0.10572
114.12601	-5.88563	-0.11123
114.22601	-5.89219	-0.10066
114.32601	-5.89594	-0.09471
114.42601	-5.90047	-0.09526
114.52601	-5.90562	-0.08731
114.62601	-5.91250	-0.09240
114.72601	-5.91891	-0.09822
114.82601	-5.92297	-0.08606
114.92601	-5.92703	-0.07888
115.02601	-5.93188	-0.07992
115.12601	-5.93766	-0.08326
115.22601	-5.94484	-0.07538
115.32601	-5.95109	-0.07622
115.42601	-5.95438	-0.07380
115.52601	-5.95875	-0.07490
115.62601	-5.96406	-0.07359
115.72601	-5.97109	-0.07101
115.82601	-5.97594	-0.07260
115.92601	-5.97937	-0.06421
116.02601	-5.98375	-0.07408
116.12601	-5.98859	-0.06030
116.22601	-5.99406	-0.07052
116.32601	-6.00016	-0.06585
116.42601	-6.00672	-0.06164
116.52601	-6.01063	-0.06618
116.62601	-6.01500	-0.05834
116.72601	-6.02000	-0.05911
116.82601	-6.02625	-0.05741
116.92601	-6.03219	-0.06264
117.02601	-6.03641	-0.06390
117.12601	-6.04094	-0.05559
117.22601	-6.04578	-0.05488
117.32601	-6.05156	-0.05920
117.42601	-6.05844	-0.05480
117.52601	-6.06328	-0.05719
117.62601	-6.06688	-0.05815
117.72601	-6.07156	-0.05328
117.82601	-6.07688	-0.04864
117.92601	-6.08359	-0.05332
118.02601	-6.08937	-0.05878
118.12601	-6.09328	-0.04522
118.22001	-6.09719	-0.05315
