# Supplementary material for: Strengthening of 3D Printed Fused Deposition Manufactured Parts Using the Fill Compositing Technique
Source: PLoS One. 2015 Apr 16;10(4):e0122915. doi: 10.1371/journal.pone.0122915 (PMC4400136; doi:10.1371/journal.pone.0122915)
Supplement: S1 File — This is the raw data and information on all the samples presented in this manuscript. (ZIP) [file pone.0122915.s001.zip › Specimen_RawData_9.csv]

Time	Extension	Load
(sec)	(mm)	(N)
0.00000	0.00000	0.02761
0.10000	-0.00203	0.03330
0.20000	-0.00766	0.02284
0.30000	-0.01344	0.03190
0.40000	-0.01891	0.02609
0.50000	-0.02469	0.01633
0.60000	-0.03141	0.02258
0.70000	-0.03656	0.03028
0.80000	-0.04094	0.02482
0.90000	-0.04547	0.01609
1.00000	-0.05047	0.01504
1.10000	-0.05578	0.01849
1.20000	-0.06281	0.02551
1.30000	-0.06734	0.02106
1.40000	-0.07156	0.02661
1.50000	-0.07625	0.02506
1.60000	-0.08125	0.02098
1.70000	-0.08781	0.02066
1.80000	-0.09375	0.02849
1.90000	-0.09812	0.02511
2.00000	-0.10266	0.02451
2.10000	-0.10781	0.02404
2.20000	-0.11328	0.01717
2.30000	-0.11969	0.03020
2.40000	-0.12422	0.02497
2.50000	-0.12813	0.02633
2.60000	-0.13281	0.02364
2.70000	-0.13844	0.01552
2.80000	-0.14469	0.02935
2.90000	-0.15031	0.02890
3.00000	-0.15422	0.02708
3.10000	-0.15828	0.02304
3.20000	-0.16297	0.02408
3.30000	-0.16859	0.01981
3.40000	-0.17609	0.02624
3.50000	-0.18125	-0.00420
3.60000	-0.18484	-0.09807
3.70000	-0.18953	-0.11450
3.80000	-0.19500	-0.11636
3.90000	-0.20219	-0.11782
4.00000	-0.20781	-0.14542
4.10000	-0.21156	-0.23090
4.20000	-0.21641	-0.30183
4.30000	-0.22156	-0.39057
4.40000	-0.22719	-0.49753
4.50000	-0.23375	-0.60710
4.60000	-0.23812	-0.67848
4.70000	-0.24203	-0.71007
4.80000	-0.24656	-0.87603
4.90000	-0.25187	-1.14837
5.00000	-0.25937	-1.55611
5.10000	-0.26484	-1.93903
5.20000	-0.26844	-2.15126
5.30000	-0.27250	-2.38452
5.40000	-0.27703	-2.64788
5.50000	-0.28250	-2.97296
5.60000	-0.28953	-3.35125
5.70000	-0.29484	-3.74400
5.80000	-0.29875	-3.98571
5.90000	-0.30359	-4.26888
6.00000	-0.30906	-4.59814
6.10000	-0.31609	-5.02253
6.20000	-0.32078	-5.37741
6.30000	-0.32453	-5.60461
6.40000	-0.32906	-5.87112
6.50000	-0.33391	-6.17986
6.60000	-0.33953	-6.52954
6.70000	-0.34656	-6.95179
6.80000	-0.35172	-7.35609
6.90000	-0.35563	-7.59961
7.00000	-0.36016	-7.87987
7.10000	-0.36547	-8.20872
7.20000	-0.37234	-8.60336
7.30000	-0.37766	-9.01532
7.40000	-0.38141	-9.25974
7.50000	-0.38578	-9.51285
7.60000	-0.39063	-9.83360
7.70000	-0.39594	-10.17060
7.80000	-0.40297	-10.58476
7.90000	-0.40844	-11.01172
8.00000	-0.41234	-11.24625
8.10000	-0.41688	-11.53150
8.20000	-0.42203	-11.85474
8.30000	-0.42891	-12.28411
8.40000	-0.43437	-12.69402
8.50000	-0.43828	-12.95367
8.60000	-0.44281	-13.24100
8.70000	-0.44797	-13.57915
8.80000	-0.45359	-13.94182
8.90000	-0.46031	-14.35479
9.00000	-0.46547	-14.76952
9.10000	-0.46906	-14.99080
9.20000	-0.47391	-15.30058
9.30000	-0.47953	-15.65517
9.40000	-0.48609	-16.11166
9.50000	-0.49094	-16.47989
9.60000	-0.49484	-16.71480
9.70000	-0.49922	-16.99354
9.80000	-0.50406	-17.29145
9.90000	-0.50938	-17.64358
10.00000	-0.51562	-18.04317
10.10000	-0.52188	-18.49957
10.20000	-0.52594	-18.78916
10.30000	-0.53078	-19.07914
10.40000	-0.53578	-19.42031
10.50000	-0.54234	-19.81406
10.60000	-0.54766	-20.22571
10.70000	-0.55156	-20.47435
10.80000	-0.55578	-20.75585
10.90000	-0.56078	-21.06758
11.00000	-0.56609	-21.42254
11.10000	-0.57266	-21.82383
11.20000	-0.57891	-22.30844
11.30000	-0.58297	-22.55558
11.40000	-0.58750	-22.84040
11.50000	-0.59266	-23.18558
11.60000	-0.59953	-23.61213
11.70000	-0.60453	-24.02121
11.80000	-0.60828	-24.26588
11.90000	-0.61266	-24.54359
12.00000	-0.61797	-24.87917
12.10000	-0.62359	-25.26758
12.20000	-0.63016	-25.67150
12.30000	-0.63578	-26.13187
12.40000	-0.64000	-26.39395
12.50000	-0.64500	-26.73599
12.60000	-0.65078	-27.12526
12.70000	-0.65734	-27.58535
12.80000	-0.66156	-27.91062
12.90000	-0.66563	-28.16306
13.00000	-0.67000	-28.45570
13.10000	-0.67484	-28.77773
13.20000	-0.68047	-29.16397
13.30000	-0.68750	-29.65761
13.40000	-0.69234	-30.05794
13.50000	-0.69594	-30.29034
13.60000	-0.70047	-30.59005
13.70000	-0.70594	-30.96028
13.80000	-0.71250	-31.38776
13.90000	-0.71828	-31.83941
14.00000	-0.72219	-32.12462
14.10000	-0.72625	-32.39556
14.20000	-0.73109	-32.73183
14.30000	-0.73703	-33.12498
14.40000	-0.74391	-33.60487
14.50000	-0.74906	-34.02660
14.60000	-0.75281	-34.25016
14.70000	-0.75719	-34.55524
14.80000	-0.76219	-34.88459
14.90000	-0.76812	-35.29507
15.00000	-0.77437	-35.76175
15.10000	-0.77859	-36.06619
15.20000	-0.78312	-36.36474
15.30000	-0.78813	-36.69187
15.40000	-0.79344	-37.07209
15.50000	-0.79953	-37.45205
15.60000	-0.80516	-37.89944
15.70000	-0.80922	-38.16817
15.80000	-0.81375	-38.47333
15.90000	-0.81859	-38.80267
16.00000	-0.82438	-39.17595
16.10000	-0.83063	-39.61039
16.20000	-0.83484	-39.88659
16.30000	-0.83922	-40.15150
16.40000	-0.84391	-40.46175
16.50000	-0.84953	-40.83091
16.60000	-0.85688	-41.28540
16.70000	-0.86281	-41.75161
16.80000	-0.86656	-41.97388
16.90000	-0.87109	-42.25394
17.00000	-0.87609	-42.58888
17.10000	-0.88203	-42.96179
17.20000	-0.88812	-43.39053
17.30000	-0.89219	-43.66375
17.40000	-0.89656	-43.94089
17.50000	-0.90172	-44.26682
17.60000	-0.90703	-44.61731
17.70000	-0.91328	-44.99786
17.80000	-0.91875	-45.42815
17.90000	-0.92281	-45.66352
18.00000	-0.92703	-45.92718
18.10000	-0.93188	-46.24841
18.20000	-0.93813	-46.63011
18.30000	-0.94500	-47.10887
18.40000	-0.94906	-47.37635
18.50000	-0.95328	-47.65397
18.60000	-0.95812	-47.95414
18.70000	-0.96313	-48.27460
18.80000	-0.96953	-48.66852
18.90000	-0.97578	-49.13152
19.00000	-0.97937	-49.34072
19.10000	-0.98391	-49.62286
19.20000	-0.98906	-49.95077
19.30000	-0.99516	-50.32919
19.40000	-1.00156	-50.77139
19.50000	-1.00547	-51.01421
19.60000	-1.00969	-51.27322
19.70000	-1.01422	-51.55112
19.80000	-1.01938	-51.85308
19.90000	-1.02531	-52.21886
20.00000	-1.03250	-52.70972
20.10000	-1.03641	-52.94030
20.20000	-1.04109	-53.23365
20.30000	-1.04734	-53.62354
20.39400	-1.05609	-54.12714
20.49400	-1.06078	-54.61090
20.59400	-1.06312	-54.71241
20.69400	-1.06734	-54.96504
20.79400	-1.07219	-55.28712
20.89400	-1.07734	-55.62769
20.99400	-1.08313	-56.00135
21.09400	-1.08938	-56.45261
21.19400	-1.09313	-56.70004
21.29400	-1.09750	-56.98407
21.39400	-1.10281	-57.32770
21.49400	-1.10969	-57.75499
21.59400	-1.11563	-58.22115
21.69400	-1.11906	-58.43763
21.79400	-1.12313	-58.68256
21.89400	-1.12781	-59.00648
21.99400	-1.13344	-59.36727
22.09400	-1.13969	-59.78537
22.19400	-1.14672	-60.28986
22.29400	-1.15031	-60.54052
22.39400	-1.15438	-60.78416
22.49400	-1.15953	-61.12050
22.59400	-1.16500	-61.47952
22.69400	-1.17172	-61.95437
22.79400	-1.17594	-62.24380
22.89400	-1.18016	-62.49972
22.99400	-1.18484	-62.80768
23.09400	-1.19031	-63.16242
23.19400	-1.19734	-63.61387
23.29400	-1.20344	-64.11372
23.39400	-1.20656	-64.28825
23.49400	-1.21094	-64.56575
23.59400	-1.21609	-64.90791
23.69400	-1.22250	-65.32035
23.79400	-1.22875	-65.78633
23.89400	-1.23266	-66.03851
23.99400	-1.23703	-66.31079
24.09400	-1.24172	-66.62493
24.19400	-1.24672	-66.96010
24.29400	-1.25313	-67.36474
24.39400	-1.25953	-67.86195
24.49400	-1.26344	-68.10507
24.59400	-1.26797	-68.38863
24.69400	-1.27297	-68.71890
24.79400	-1.27938	-69.12744
24.89400	-1.28578	-69.62745
24.99400	-1.28938	-69.85632
25.09400	-1.29375	-70.11697
25.19400	-1.29844	-70.45019
25.29400	-1.30391	-70.80202
25.39400	-1.31062	-71.23593
25.49400	-1.31672	-71.73483
25.59400	-1.32031	-71.93759
25.69400	-1.32469	-72.21374
25.79400	-1.32922	-72.52038
25.89400	-1.33500	-72.88986
25.98800	-1.34203	-73.39662
26.08800	-1.34625	-73.70777
26.18800	-1.35047	-73.96685
26.28800	-1.35516	-74.28639
26.38800	-1.36031	-74.61990
26.48800	-1.36656	-75.01854
26.58800	-1.37281	-75.50029
26.68800	-1.37641	-75.73833
26.78800	-1.38094	-76.01769
26.88800	-1.38609	-76.37776
26.98800	-1.39234	-76.79600
27.08800	-1.39922	-77.29559
27.18800	-1.40313	-77.57149
27.28800	-1.40719	-77.81219
27.38800	-1.41141	-78.10686
27.48800	-1.41625	-78.42731
27.58800	-1.42219	-78.81291
27.68000	-1.42906	-79.31585
27.78000	-1.43297	-79.60768
27.88000	-1.43734	-79.85716
27.98000	-1.44234	-80.19638
28.08000	-1.44844	-80.60256
28.18000	-1.45500	-81.08539
28.28000	-1.45906	-81.36205
28.38000	-1.46312	-81.62110
28.48000	-1.46766	-81.91423
28.58000	-1.47281	-82.26545
28.68000	-1.47875	-82.65100
28.78000	-1.48609	-83.14545
28.88000	-1.49016	-83.45599
28.98000	-1.49438	-83.72464
29.08000	-1.49937	-84.04707
29.18000	-1.50578	-84.46024
29.28000	-1.51234	-84.96024
29.38000	-1.51609	-85.23626
29.48000	-1.52016	-85.47257
29.58000	-1.52484	-85.76100
29.68000	-1.53016	-86.11871
29.78000	-1.53562	-86.50222
29.88000	-1.54234	-86.97534
29.98000	-1.54656	-87.27288
30.08000	-1.55109	-87.54883
30.18000	-1.55641	-87.91326
30.28000	-1.56297	-88.36376
30.38000	-1.56906	-88.83364
30.48000	-1.57281	-89.07343
30.58000	-1.57656	-89.30511
30.68000	-1.58109	-89.62400
30.78000	-1.58625	-89.96547
30.88000	-1.59234	-90.37894
30.97800	-1.59922	-90.88408
31.07800	-1.60297	-91.14502
31.17800	-1.60719	-91.40526
31.27800	-1.61172	-91.70106
31.37800	-1.61703	-92.05247
31.47800	-1.62359	-92.49096
31.57800	-1.62875	-92.86882
31.67800	-1.63328	-93.15381
31.77800	-1.63797	-93.45932
31.87800	-1.64312	-93.79952
31.97800	-1.64891	-94.17807
32.07800	-1.65625	-94.68025
32.17800	-1.66000	-94.95477
32.27800	-1.66391	-95.17883
32.37800	-1.66859	-95.47461
32.47800	-1.67422	-95.84688
32.57800	-1.68125	-96.31871
32.67800	-1.68578	-96.64377
32.77800	-1.69016	-96.89799
32.87800	-1.69484	-97.20746
32.97800	-1.70016	-97.54298
33.07800	-1.70594	-97.91388
33.17800	-1.71328	-98.40689
33.27800	-1.71703	-98.69914
33.37800	-1.72094	-98.92584
33.47800	-1.72594	-99.24440
33.57800	-1.73172	-99.61878
33.67800	-1.73844	-100.07080
33.77800	-1.74266	-100.37806
33.87800	-1.74656	-100.61129
33.97800	-1.75094	-100.88848
34.07800	-1.75594	-101.21169
34.17800	-1.76187	-101.59463
34.27800	-1.76875	-102.04085
34.37800	-1.77406	-102.45612
34.47800	-1.77797	-102.66412
34.57800	-1.78297	-102.98499
34.67800	-1.78875	-103.34923
34.77800	-1.79562	-103.84381
34.87800	-1.79969	-104.13261
34.97800	-1.80359	-104.36726
35.07800	-1.80813	-104.66737
35.17800	-1.81312	-104.99818
35.27800	-1.81875	-105.36113
35.37800	-1.82641	-105.84780
35.47800	-1.83016	-106.14306
35.57800	-1.83391	-106.35109
35.67800	-1.83859	-106.64460
35.77800	-1.84391	-106.98987
35.87800	-1.85125	-107.46780
35.97800	-1.85594	-107.79188
36.07800	-1.85984	-108.01847
36.17800	-1.86422	-108.27266
36.27800	-1.86938	-108.59868
36.37800	-1.87500	-108.94623
36.47200	-1.88359	-109.44952
36.57200	-1.88844	-109.89191
36.67200	-1.89219	-110.08780
36.77200	-1.89734	-110.41031
36.87200	-1.90312	-110.79390
36.97000	-1.91016	-111.29450
37.07000	-1.91328	-111.50271
37.17000	-1.91719	-111.71419
37.27000	-1.92172	-112.02308
37.37000	-1.92672	-112.36084
37.47000	-1.93250	-112.73386
37.57000	-1.93953	-113.22081
37.67000	-1.94344	-113.50486
37.77000	-1.94750	-113.74620
37.87000	-1.95266	-114.07382
37.97000	-1.95797	-114.42319
38.07000	-1.96484	-114.88462
38.17000	-1.96938	-115.23028
38.27000	-1.97344	-115.48612
38.37000	-1.97828	-115.78804
38.47000	-1.98375	-116.15825
38.57000	-1.99000	-116.57491
38.66000	-1.99719	-117.07542
38.76000	-2.00031	-117.32253
38.86000	-2.00391	-117.50952
38.96000	-2.00828	-117.80166
39.06000	-2.01359	-118.15741
39.16000	-2.02047	-118.59775
39.26000	-2.02641	-119.07861
39.36000	-2.03031	-119.30487
39.46000	-2.03469	-119.57152
39.56000	-2.03953	-119.89830
39.66000	-2.04500	-120.24570
39.76000	-2.05172	-120.69475
39.86000	-2.05641	-121.07319
39.96000	-2.06047	-121.31941
40.06000	-2.06531	-121.62586
40.16000	-2.07078	-121.98555
40.26000	-2.07859	-122.47664
40.36000	-2.08313	-122.85773
40.46000	-2.08656	-123.06737
40.56000	-2.09094	-123.32848
40.66000	-2.09578	-123.65244
40.76000	-2.10125	-124.01237
40.86000	-2.10844	-124.46296
40.96000	-2.11359	-124.87751
41.06000	-2.11766	-125.10777
41.16000	-2.12234	-125.40129
41.26000	-2.12781	-125.74282
41.36000	-2.13484	-126.19792
41.46000	-2.13984	-126.62639
41.56000	-2.14359	-126.85011
41.66000	-2.14797	-127.11568
41.76000	-2.15297	-127.43090
41.86000	-2.15891	-127.81765
41.96000	-2.16594	-128.29463
42.06000	-2.16969	-128.57814
42.16000	-2.17359	-128.80400
42.26000	-2.17844	-129.10895
42.36000	-2.18375	-129.46256
42.46000	-2.19109	-129.92752
42.56000	-2.19625	-130.35193
42.66000	-2.20031	-130.57630
42.76000	-2.20484	-130.84327
42.86000	-2.20953	-131.18164
42.96000	-2.21469	-131.54113
43.06000	-2.22078	-131.84765
43.16000	-2.22656	-132.30874
43.26000	-2.23094	-132.56690
43.36000	-2.23594	-132.89288
43.46000	-2.24141	-133.24180
43.56000	-2.24891	-133.69338
43.66000	-2.25312	-134.03942
43.76000	-2.25688	-134.26241
43.86000	-2.26141	-134.55507
43.96000	-2.26672	-134.89935
44.06000	-2.27281	-135.31095
44.16000	-2.28016	-135.79932
44.26000	-2.28406	-136.12467
44.36000	-2.28797	-136.31383
44.46000	-2.29234	-136.60504
44.56000	-2.29734	-136.92603
44.66000	-2.30453	-137.40815
44.76000	-2.31031	-137.90096
44.86000	-2.31406	-138.12429
44.96000	-2.31844	-138.38889
45.06000	-2.32359	-138.71926
45.16000	-2.32969	-139.12785
45.25800	-2.33688	-139.62908
45.35800	-2.34109	-139.98055
45.45800	-2.34500	-140.20032
45.55800	-2.34953	-140.51996
45.65800	-2.35469	-140.86156
45.75800	-2.36094	-141.29440
45.85800	-2.36625	-141.70074
45.95800	-2.37031	-141.95146
46.05800	-2.37484	-142.22291
46.15800	-2.37969	-142.54566
46.25800	-2.38516	-142.92577
46.35800	-2.39188	-143.36847
46.45800	-2.39797	-143.87493
46.55800	-2.40172	-144.11642
46.65800	-2.40641	-144.39736
46.75800	-2.41187	-144.75474
46.85800	-2.41828	-145.20454
46.95800	-2.42250	-145.54337
47.05800	-2.42641	-145.78024
47.15800	-2.43109	-146.07939
47.25800	-2.43625	-146.43401
47.35800	-2.44203	-146.83904
47.45800	-2.44938	-147.30890
47.55800	-2.45422	-147.73086
47.65800	-2.45766	-147.91472
47.75800	-2.46219	-148.19323
47.85800	-2.46703	-148.51570
47.95800	-2.47391	-148.95830
48.05800	-2.47969	-149.43266
48.15800	-2.48391	-149.70288
48.25800	-2.48844	-149.97746
48.35800	-2.49328	-150.29222
48.45800	-2.49844	-150.62344
48.55800	-2.50484	-151.03298
48.65800	-2.51000	-151.45613
48.75800	-2.51406	-151.68782
48.85800	-2.51891	-151.98921
48.95800	-2.52437	-152.33922
49.05800	-2.53188	-152.79332
49.15800	-2.53703	-153.22623
49.25800	-2.54063	-153.42854
49.35800	-2.54500	-153.71506
49.45800	-2.55016	-154.04065
49.55800	-2.55578	-154.41717
49.65800	-2.56281	-154.86233
49.75800	-2.56781	-155.29214
49.85800	-2.57156	-155.49521
49.95800	-2.57625	-155.79110
50.05800	-2.58125	-156.10279
50.15800	-2.58797	-156.51527
50.25800	-2.59297	-156.94553
50.35800	-2.59687	-157.17219
50.45800	-2.60109	-157.43437
50.55800	-2.60594	-157.73955
50.65800	-2.61172	-158.11099
50.75600	-2.61953	-158.62304
50.85600	-2.62453	-159.03176
50.95600	-2.62844	-159.25282
51.05600	-2.63328	-159.54839
51.15600	-2.63859	-159.90593
51.25600	-2.64516	-160.33255
51.35600	-2.65078	-160.79153
51.45600	-2.65406	-160.97596
51.55600	-2.65813	-161.22429
51.65600	-2.66250	-161.49487
51.75600	-2.66750	-161.81292
51.85600	-2.67344	-162.19603
51.95600	-2.68000	-162.65698
52.05600	-2.68406	-162.92468
52.15600	-2.68859	-163.18983
52.25600	-2.69359	-163.48766
52.35600	-2.69922	-163.83256
52.45600	-2.70578	-164.26168
52.55600	-2.71016	-164.52873
52.65600	-2.71453	-164.79665
52.75600	-2.71969	-165.09792
52.85600	-2.72578	-165.48462
52.94400	-2.73500	-165.98572
53.00400	-2.73937	-166.49337
53.10400	-2.74094	-166.55320
53.20400	-2.74391	-166.66517
53.30400	-2.74891	-166.97602
53.40400	-2.75453	-167.33706
53.49600	-2.76172	-167.84182
53.59600	-2.76563	-168.14417
53.69600	-2.76953	-168.35597
53.79600	-2.77422	-168.65541
53.89600	-2.77938	-168.98392
53.99600	-2.78438	-169.31254
54.09600	-2.79141	-169.74643
54.19600	-2.79594	-170.10979
54.29600	-2.80000	-170.34765
54.39600	-2.80484	-170.64857
54.49600	-2.81078	-171.01286
54.58400	-2.81813	-171.51573
54.68400	-2.82188	-171.82715
54.78400	-2.82531	-171.99309
54.88400	-2.82969	-172.26073
54.98400	-2.83484	-172.59447
55.08400	-2.84078	-172.97539
55.18400	-2.84797	-173.44458
55.28400	-2.85219	-173.77855
55.38400	-2.85609	-173.98983
55.48400	-2.86078	-174.28242
55.58400	-2.86625	-174.62090
55.68400	-2.87313	-175.04489
55.78400	-2.87844	-175.46950
55.88400	-2.88234	-175.71315
55.98400	-2.88641	-175.95075
56.08400	-2.89141	-176.25940
56.18400	-2.89703	-176.62998
56.28400	-2.90547	-177.13755
56.38400	-2.90953	-177.50920
56.48400	-2.91297	-177.68300
56.58400	-2.91750	-177.96734
56.68400	-2.92312	-178.31916
56.78200	-2.93109	-178.82636
56.88200	-2.93563	-179.23883
56.98200	-2.93938	-179.43443
57.08200	-2.94375	-179.70073
57.18200	-2.94875	-180.01062
57.28200	-2.95375	-180.34074
57.38200	-2.96016	-180.72966
57.47800	-2.96625	-181.23262
57.57800	-2.96984	-181.44618
57.67800	-2.97438	-181.71418
57.77800	-2.98000	-182.06137
57.87600	-2.98781	-182.56675
57.97600	-2.99203	-182.93557
58.07600	-2.99547	-183.11863
58.17600	-2.99984	-183.39564
58.27600	-3.00469	-183.71294
58.37600	-3.01016	-184.07626
58.47600	-3.01688	-184.49607
58.57600	-3.02312	-184.99465
58.67600	-3.02672	-185.20485
58.77600	-3.03125	-185.47322
58.87600	-3.03594	-185.77965
58.97600	-3.04250	-186.16852
59.07600	-3.04828	-186.64739
59.17600	-3.05219	-186.89747
59.27600	-3.05656	-187.14455
59.37600	-3.06156	-187.46842
59.47600	-3.06719	-187.83779
59.57600	-3.07437	-188.29127
59.67600	-3.07922	-188.69555
59.77600	-3.08297	-188.90445
59.87600	-3.08750	-189.18781
59.97600	-3.09281	-189.51482
60.07600	-3.10016	-189.97584
60.17600	-3.10563	-190.44223
60.27600	-3.10938	-190.65677
60.37600	-3.11375	-190.92780
60.47600	-3.11828	-191.21391
60.57600	-3.12375	-191.57699
60.67600	-3.13125	-192.05372
60.77600	-3.13656	-192.51560
60.87600	-3.14031	-192.75023
60.97600	-3.14516	-193.04600
61.07600	-3.15047	-193.39439
61.17600	-3.15719	-193.82153
61.27600	-3.16156	-194.18284
61.37600	-3.16563	-194.42126
61.47600	-3.17016	-194.71969
61.57600	-3.17563	-195.07916
61.67600	-3.18219	-195.51873
61.75800	-3.18906	-196.02728
61.85800	-3.19266	-196.36585
61.95800	-3.19594	-196.53036
62.05800	-3.20031	-196.81692
62.15800	-3.20547	-197.15226
62.25800	-3.21203	-197.58555
62.34600	-3.21828	-198.09021
62.44600	-3.22234	-198.39376
62.54600	-3.22641	-198.64506
62.64600	-3.23094	-198.94882
62.74600	-3.23609	-199.30264
62.84600	-3.24172	-199.66070
62.94600	-3.24750	-200.11401
63.04600	-3.25141	-200.38262
63.14600	-3.25578	-200.66254
63.24600	-3.26078	-200.99714
63.34600	-3.26672	-201.37432
63.44600	-3.27328	-201.83419
63.54600	-3.27781	-202.16447
63.64600	-3.28219	-202.43587
63.74600	-3.28641	-202.71371
63.84600	-3.29125	-203.03100
63.94600	-3.29719	-203.39236
64.03400	-3.30453	-203.90150
64.13400	-3.30844	-204.20246
64.23400	-3.31250	-204.44442
64.33400	-3.31734	-204.74435
64.43400	-3.32297	-205.08708
64.53400	-3.32984	-205.56918
64.63400	-3.33391	-205.86585
64.73400	-3.33813	-206.10735
64.83400	-3.34281	-206.38989
64.93400	-3.34797	-206.71517
65.03400	-3.35391	-207.07834
65.12800	-3.36125	-207.58179
65.22800	-3.36500	-207.85646
65.32800	-3.36875	-208.07219
65.42800	-3.37328	-208.34351
65.52800	-3.37906	-208.68361
65.62000	-3.38687	-209.19141
65.72000	-3.39094	-209.51508
65.82000	-3.39469	-209.71455
65.92000	-3.39906	-209.98323
66.02000	-3.40422	-210.28465
66.12000	-3.40969	-210.63282
66.22000	-3.41672	-211.08636
66.32000	-3.42109	-211.40313
66.42000	-3.42531	-211.64617
66.52000	-3.43016	-211.93610
66.62000	-3.43562	-212.26290
66.72000	-3.44234	-212.71794
66.82000	-3.44672	-213.01050
66.92000	-3.45078	-213.22498
67.02000	-3.45531	-213.50029
67.12000	-3.46062	-213.83680
67.22000	-3.46719	-214.21953
67.30000	-3.47484	-214.72368
67.40000	-3.47812	-215.03404
67.50000	-3.48156	-215.18356
67.60000	-3.48609	-215.44659
67.70000	-3.49109	-215.76336
67.80000	-3.49719	-216.12152
67.90000	-3.50250	-216.51663
68.00000	-3.50672	-216.76052
68.10000	-3.51109	-217.00726
68.20000	-3.51563	-217.27607
68.30000	-3.52094	-217.57938
68.40000	-3.52797	-217.96452
68.50000	-3.53375	-218.42721
68.60000	-3.53766	-218.64347
68.70000	-3.54266	-218.92188
68.80000	-3.54844	-219.27586
68.89600	-3.55703	-219.78065
68.99600	-3.56141	-220.16791
69.09600	-3.56469	-220.33127
69.19600	-3.56922	-220.59114
69.29600	-3.57422	-220.90706
69.39600	-3.58000	-221.27607
69.49600	-3.58672	-221.71749
69.59600	-3.59109	-222.02806
69.69600	-3.59453	-222.17321
69.79600	-3.59922	-222.42503
69.89600	-3.60453	-222.73321
69.99600	-3.61187	-223.17156
70.09600	-3.61672	-223.56316
70.19600	-3.62047	-223.76914
70.29600	-3.62484	-224.03136
70.39600	-3.63016	-224.35401
70.49600	-3.63625	-224.74356
70.59600	-3.64297	-225.18750
70.69600	-3.64828	-225.58284
70.79600	-3.65172	-225.78241
70.89600	-3.65625	-226.04746
70.99600	-3.66125	-226.36460
71.09600	-3.66828	-226.77590
71.19600	-3.67375	-227.22752
71.29600	-3.67750	-227.46229
71.39600	-3.68203	-227.72500
71.49600	-3.68672	-228.01979
71.59600	-3.69203	-228.35650
71.69600	-3.69922	-228.78057
71.79600	-3.70438	-229.22462
71.89600	-3.70813	-229.42349
71.99600	-3.71281	-229.70504
72.09600	-3.71844	-230.05295
72.19600	-3.72594	-230.55498
72.29600	-3.73047	-230.89363
72.39600	-3.73438	-231.12604
72.49600	-3.73891	-231.40508
72.59600	-3.74359	-231.70654
72.69600	-3.74891	-232.03494
72.79600	-3.75656	-232.49060
72.89600	-3.76125	-232.91357
72.99600	-3.76500	-233.11134
73.09600	-3.76969	-233.40029
73.19600	-3.77516	-233.73462
73.29600	-3.78266	-234.20303
73.39600	-3.78734	-234.60503
73.49600	-3.79094	-234.79131
73.59600	-3.79531	-235.06632
73.69600	-3.80016	-235.38378
73.79600	-3.80563	-235.72324
73.89600	-3.81312	-236.19759
73.99600	-3.81812	-236.60234
74.09600	-3.82187	-236.81350
74.19600	-3.82641	-237.09725
74.29600	-3.83156	-237.40868
74.39600	-3.83859	-237.82498
74.49600	-3.84438	-238.32059
74.59600	-3.84797	-238.54932
74.69600	-3.85250	-238.81789
74.79600	-3.85750	-239.13589
74.89600	-3.86297	-239.48672
74.99600	-3.86937	-239.88934
75.09600	-3.87375	-240.22938
75.19600	-3.87781	-240.46074
75.29600	-3.88281	-240.76550
75.39600	-3.88813	-241.11672
75.49600	-3.89500	-241.55365
75.59600	-3.90047	-241.97608
75.69600	-3.90406	-242.17765
75.79600	-3.90844	-242.42404
75.89600	-3.91297	-242.71278
75.99600	-3.91859	-243.06282
76.09600	-3.92625	-243.51996
76.19600	-3.93141	-243.95855
76.29600	-3.93516	-244.16560
76.39600	-3.93953	-244.43264
76.49600	-3.94484	-244.74780
76.59600	-3.95156	-245.14586
76.69600	-3.95719	-245.58251
76.79600	-3.96109	-245.82739
76.89600	-3.96531	-246.07876
76.99600	-3.97031	-246.37401
77.09600	-3.97563	-246.70371
77.19600	-3.98250	-247.10009
77.29600	-3.98859	-247.58333
77.39600	-3.99234	-247.79612
77.49600	-3.99688	-248.06148
77.59600	-4.00234	-248.38951
77.69600	-4.00969	-248.84616
77.79600	-4.01469	-249.26282
77.89600	-4.01813	-249.45772
77.99600	-4.02250	-249.71882
78.09600	-4.02797	-250.06211
78.19600	-4.03391	-250.46477
78.29600	-4.04109	-250.90492
78.39600	-4.04547	-251.30412
78.49600	-4.04906	-251.50710
78.59600	-4.05359	-251.78522
78.69600	-4.05922	-252.13233
78.79600	-4.06594	-252.57534
78.89600	-4.07031	-252.93446
78.99600	-4.07422	-253.15061
79.09600	-4.07828	-253.39392
79.19600	-4.08328	-253.70881
79.29600	-4.08891	-254.07344
79.39600	-4.09641	-254.52223
79.49600	-4.10188	-254.99180
79.59600	-4.10547	-255.18250
79.69600	-4.10969	-255.43717
79.79600	-4.11469	-255.73799
79.89600	-4.12047	-256.09636
79.99600	-4.12641	-256.50263
80.09600	-4.13078	-256.78477
80.19600	-4.13516	-257.05206
80.29600	-4.14031	-257.36681
80.39600	-4.14609	-257.72735
80.49600	-4.15359	-258.15856
80.59600	-4.15875	-258.60459
80.69600	-4.16219	-258.78537
80.79600	-4.16672	-259.04718
80.89600	-4.17219	-259.38851
80.99600	-4.17891	-259.78991
81.09600	-4.18422	-260.20744
81.19600	-4.18813	-260.42360
81.29600	-4.19234	-260.66118
81.39600	-4.19719	-260.93826
81.49600	-4.20219	-261.25160
81.59600	-4.20797	-261.61450
81.69600	-4.21500	-262.08997
81.79600	-4.21906	-262.35473
81.89600	-4.22359	-262.59443
81.99600	-4.22891	-262.92121
82.09600	-4.23594	-263.34080
82.19600	-4.24141	-263.76233
82.29600	-4.24469	-263.92898
82.39600	-4.24891	-264.17384
82.49600	-4.25359	-264.45535
82.59600	-4.25906	-264.78091
82.69600	-4.26500	-265.15141
82.79600	-4.27203	-265.60718
82.89600	-4.27609	-265.87084
82.99600	-4.28047	-266.11540
83.09600	-4.28531	-266.41077
83.19600	-4.29172	-266.76211
83.29600	-4.29812	-267.25674
83.39600	-4.30187	-267.48806
83.49600	-4.30594	-267.70616
83.59600	-4.31063	-267.98341
83.69600	-4.31609	-268.32271
83.79600	-4.32250	-268.68889
83.89600	-4.32828	-269.12358
83.99600	-4.33172	-269.32210
84.09600	-4.33594	-269.54728
84.19600	-4.34094	-269.81995
84.29600	-4.34750	-270.19146
84.38600	-4.35406	-270.69685
84.48600	-4.35766	-270.89244
84.58600	-4.36172	-271.08669
84.68600	-4.36609	-271.34484
84.78600	-4.37125	-271.65198
84.88600	-4.37766	-272.02317
84.96400	-4.38594	-272.53482
85.06400	-4.38969	-272.84640
85.16400	-4.39359	-273.05838
85.26400	-4.39906	-273.38693
85.36400	-4.40609	-273.77972
85.46400	-4.41094	-274.19281
85.56400	-4.41391	-274.35073
85.66400	-4.41812	-274.57991
85.76400	-4.42297	-274.86905
85.86400	-4.42875	-275.22016
85.96400	-4.43531	-275.61507
86.06000	-4.44172	-276.11983
86.16000	-4.44469	-276.29206
86.26000	-4.44844	-276.47525
86.36000	-4.45328	-276.76570
86.46000	-4.45938	-277.14464
86.54600	-4.46719	-277.64946
86.64600	-4.47094	-277.97779
86.74600	-4.47453	-278.15822
86.84600	-4.47906	-278.43663
86.94600	-4.48422	-278.73796
87.04600	-4.48984	-279.09994
87.14600	-4.49656	-279.53145
87.24600	-4.50047	-279.81341
87.34600	-4.50453	-280.04277
87.44600	-4.50922	-280.32026
87.54600	-4.51422	-280.62740
87.64600	-4.52109	-281.03954
87.74600	-4.52719	-281.48231
87.84600	-4.53078	-281.68651
87.94600	-4.53531	-281.93691
88.04600	-4.54047	-282.26358
88.14600	-4.54656	-282.63712
88.23800	-4.55406	-283.14650
88.33800	-4.55750	-283.39627
88.43800	-4.56125	-283.58427
88.53800	-4.56625	-283.86602
88.63800	-4.57172	-284.19930
88.73800	-4.57828	-284.58387
88.83800	-4.58313	-284.96510
88.93800	-4.58703	-285.17684
89.03800	-4.59172	-285.44888
89.13800	-4.59672	-285.75099
89.23800	-4.60281	-286.11520
89.33800	-4.61078	-286.61960
89.43800	-4.61438	-286.91655
89.53800	-4.61781	-287.07588
89.63800	-4.62219	-287.33110
89.73800	-4.62750	-287.63682
89.83800	-4.63547	-288.09303
89.93800	-4.64031	-288.49030
90.03800	-4.64422	-288.69888
90.13800	-4.64875	-288.94904
90.23800	-4.65359	-289.26969
90.33800	-4.65891	-289.58035
90.43800	-4.66609	-290.00396
90.53800	-4.67047	-290.34048
90.63800	-4.67438	-290.53718
90.73800	-4.67906	-290.79995
90.83800	-4.68500	-291.14667
90.93200	-4.69297	-291.65289
91.03200	-4.69688	-291.97618
91.13200	-4.70031	-292.14478
91.23200	-4.70453	-292.37947
91.33200	-4.70922	-292.63628
91.43200	-4.71484	-292.96890
91.53200	-4.72203	-293.40047
91.63200	-4.72750	-293.79588
91.73200	-4.73156	-294.01353
91.83200	-4.73609	-294.27058
91.93200	-4.74109	-294.55021
92.03200	-4.74844	-294.98675
92.13200	-4.75359	-295.39448
92.23200	-4.75734	-295.59875
92.33200	-4.76188	-295.85049
92.43200	-4.76687	-296.14776
92.53200	-4.77297	-296.51079
92.63200	-4.78016	-296.95472
92.73200	-4.78375	-297.22604
92.83200	-4.78766	-297.42849
92.93200	-4.79250	-297.71617
93.03200	-4.79813	-298.03470
93.13200	-4.80656	-298.54846
93.23200	-4.81109	-298.95312
93.33200	-4.81453	-299.11983
93.43200	-4.81891	-299.36743
93.53200	-4.82359	-299.63127
93.63200	-4.82891	-299.96309
93.73200	-4.83563	-300.35251
93.83200	-4.84109	-300.78101
93.93200	-4.84484	-300.97568
94.03200	-4.84953	-301.25555
94.13200	-4.85563	-301.62072
94.22400	-4.86375	-302.12340
94.32400	-4.86781	-302.50165
94.42400	-4.87094	-302.65689
94.52400	-4.87531	-302.91179
94.62400	-4.88016	-303.21562
94.72400	-4.88563	-303.55349
94.82400	-4.89203	-303.96158
94.92400	-4.89797	-304.40176
95.02400	-4.90172	-304.62813
95.12400	-4.90609	-304.87153
95.22400	-4.91125	-305.18609
95.32400	-4.91828	-305.59564
95.42400	-4.92359	-306.03576
95.52400	-4.92719	-306.24336
95.62400	-4.93141	-306.49137
95.72400	-4.93641	-306.78746
95.82400	-4.94219	-307.14822
95.92400	-4.94859	-307.55797
96.02400	-4.95359	-307.94024
96.12400	-4.95750	-308.15610
96.22400	-4.96203	-308.42757
96.32400	-4.96719	-308.72118
96.42400	-4.97375	-309.10528
96.52400	-4.97953	-309.52314
96.62400	-4.98359	-309.77216
96.72400	-4.98813	-310.03019
96.82400	-4.99297	-310.31319
96.92400	-4.99891	-310.67079
97.02400	-5.00641	-311.12063
97.12400	-5.01078	-311.48937
97.22400	-5.01438	-311.64986
97.32400	-5.01891	-311.91275
97.42400	-5.02453	-312.24099
97.52400	-5.03125	-312.65435
97.62400	-5.03625	-313.01311
97.72400	-5.04031	-313.23576
97.82400	-5.04453	-313.47847
97.92400	-5.04953	-313.76597
98.02400	-5.05484	-314.08438
98.12400	-5.06203	-314.47554
98.22400	-5.06781	-314.92996
98.32400	-5.07141	-315.10878
98.42400	-5.07594	-315.35956
98.52400	-5.08125	-315.67609
98.62400	-5.08953	-316.11693
98.72400	-5.09422	-316.55040
98.82400	-5.09734	-316.70555
98.92400	-5.10156	-316.92573
99.02400	-5.10656	-317.20695
99.12400	-5.11250	-317.56938
99.22400	-5.11969	-318.00333
99.32400	-5.12453	-318.36954
99.42400	-5.12813	-318.55062
99.52400	-5.13266	-318.81019
99.62400	-5.13766	-319.10455
99.72400	-5.14391	-319.45848
99.82400	-5.15047	-319.93967
99.92400	-5.15391	-320.12916
100.02400	-5.15797	-320.33142
100.12400	-5.16266	-320.59354
100.22400	-5.16766	-320.87442
100.32400	-5.17391	-321.21092
100.42400	-5.18016	-321.63152
100.52400	-5.18391	-321.84333
100.62400	-5.18875	-322.09319
100.72400	-5.19375	-322.37944
100.82400	-5.19953	-322.68253
100.92400	-5.20672	-323.14667
101.02400	-5.21094	-323.36986
101.12400	-5.21516	-323.60762
101.22400	-5.22031	-323.86246
101.32400	-5.22734	-324.26333
101.40600	-5.23625	-324.77653
101.50600	-5.23937	-325.12155
101.60600	-5.24141	-325.14766
101.70600	-5.24594	-325.37764
101.80600	-5.25094	-325.68198
101.90600	-5.25719	-326.01926
102.00600	-5.26328	-326.45965
102.10600	-5.26688	-326.65038
102.20600	-5.27125	-326.87542
102.30600	-5.27625	-327.15276
102.40600	-5.28172	-327.48178
102.50600	-5.28766	-327.81285
102.60600	-5.29391	-328.25822
102.70600	-5.29750	-328.45095
102.80600	-5.30188	-328.68242
102.90600	-5.30719	-328.98754
103.00600	-5.31531	-329.39461
103.10600	-5.32094	-329.87282
103.20600	-5.32391	-330.02183
103.30600	-5.32781	-330.20866
103.40600	-5.33250	-330.47444
103.50600	-5.33750	-330.75732
103.60600	-5.34344	-331.09006
103.70600	-5.35063	-331.58273
103.80600	-5.35469	-331.83128
103.90600	-5.35891	-332.04702
104.00600	-5.36406	-332.32072
104.10600	-5.37031	-332.67352
104.20600	-5.37687	-333.13388
104.30600	-5.38047	-333.32735
104.40600	-5.38453	-333.53844
104.50600	-5.38938	-333.80759
104.60600	-5.39500	-334.13187
104.70600	-5.40266	-334.57085
104.80600	-5.40844	-335.03166
104.90600	-5.41125	-335.14193
105.00600	-5.41562	-335.37027
105.10600	-5.42063	-335.64985
105.20600	-5.42703	-336.00616
105.30601	-5.43375	-336.49307
105.40601	-5.43734	-336.69215
105.50601	-5.44156	-336.91370
105.60601	-5.44641	-337.17239
105.70601	-5.45141	-337.47110
105.80601	-5.45750	-337.81207
105.90601	-5.46469	-338.29430
106.00601	-5.46828	-338.51919
106.10601	-5.47250	-338.74080
106.20601	-5.47750	-339.01921
106.30601	-5.48406	-339.37827
106.40601	-5.49047	-339.83725
106.50601	-5.49406	-340.03618
106.60601	-5.49813	-340.25770
106.70601	-5.50281	-340.52119
106.80601	-5.50813	-340.82255
106.90601	-5.51406	-341.17815
107.00601	-5.52172	-341.64762
107.10601	-5.52547	-341.92157
107.20601	-5.52938	-342.10896
107.30601	-5.53422	-342.37868
107.40601	-5.53984	-342.70245
107.50601	-5.54672	-343.16930
107.60601	-5.55063	-343.39839
107.70601	-5.55469	-343.60248
107.80601	-5.55938	-343.85958
107.90601	-5.56484	-344.18181
108.00601	-5.57109	-344.55267
108.10601	-5.57828	-345.04104
108.20601	-5.58172	-345.24006
108.30601	-5.58594	-345.44387
108.40601	-5.59078	-345.71716
108.50601	-5.59703	-346.06329
108.60201	-5.60391	-346.56852
108.70201	-5.60766	-346.77991
108.80201	-5.61156	-346.98269
108.90201	-5.61609	-347.22790
109.00201	-5.62125	-347.51153
109.10201	-5.62750	-347.87372
109.20201	-5.63469	-348.37785
109.30201	-5.63812	-348.57067
109.40201	-5.64234	-348.79601
109.50201	-5.64766	-349.08539
109.60201	-5.65422	-349.45989
109.70201	-5.66078	-349.92951
109.80201	-5.66453	-350.13756
109.90201	-5.66891	-350.36853
110.00201	-5.67359	-350.64685
110.10201	-5.67906	-350.96729
110.20201	-5.68656	-351.38971
110.30201	-5.69250	-351.88901
110.40201	-5.69547	-352.02768
110.50201	-5.69969	-352.24286
110.60201	-5.70469	-352.54383
110.70201	-5.71047	-352.89210
110.80201	-5.71703	-353.35591
110.90201	-5.72094	-353.60304
111.00201	-5.72484	-353.81275
111.10201	-5.72953	-354.08011
111.20201	-5.73484	-354.39229
111.30201	-5.74016	-354.71657
111.40201	-5.74719	-355.17064
111.50201	-5.75141	-355.44631
111.60201	-5.75609	-355.70782
111.70201	-5.76109	-356.01300
111.80201	-5.76719	-356.37313
111.90001	-5.77453	-356.88072
112.00001	-5.77813	-357.11601
112.10001	-5.78172	-357.28619
112.20001	-5.78609	-357.52425
112.30001	-5.79078	-357.80060
112.40001	-5.79641	-358.13227
112.50001	-5.80406	-358.60592
112.60001	-5.80797	-358.87852
112.70001	-5.81219	-359.10237
112.80001	-5.81719	-359.39118
112.90001	-5.82297	-359.71642
112.99801	-5.83078	-360.22478
113.09801	-5.83469	-360.49443
113.19801	-5.83844	-360.67921
113.29801	-5.84313	-360.93724
113.39801	-5.84828	-361.23031
113.49801	-5.85422	-361.57021
113.59801	-5.86141	-362.03671
113.69801	-5.86484	-362.24446
113.79801	-5.86875	-362.43251
113.89801	-5.87328	-362.67182
113.99801	-5.87875	-362.96138
114.09801	-5.88672	-363.43327
114.19801	-5.89094	-363.75916
114.29801	-5.89484	-363.93854
114.39801	-5.89938	-364.16483
114.49801	-5.90422	-364.40361
114.59801	-5.90953	-364.70973
114.69801	-5.91719	-365.13382
114.79801	-5.92141	-365.41983
114.89801	-5.92531	-365.60163
114.99801	-5.93078	-365.88907
115.09801	-5.93813	-366.28816
115.18201	-5.94484	-366.79158
115.28201	-5.94750	-366.92330
115.38201	-5.95141	-367.07589
115.48201	-5.95609	-367.33878
115.58201	-5.96109	-367.62419
115.68201	-5.96688	-367.95259
115.78201	-5.97484	-368.43896
115.88201	-5.97828	-368.67750
115.98201	-5.98219	-368.84847
116.08201	-5.98656	-369.08537
116.18201	-5.99172	-369.35976
116.28201	-5.99938	-369.79353
116.38201	-6.00391	-370.10908
116.48201	-6.00750	-370.28861
116.58201	-6.01172	-370.49630
116.68201	-6.01656	-370.75317
116.78201	-6.02219	-371.05745
116.88201	-6.02953	-371.44798
116.98201	-6.03438	-371.79884
117.08201	-6.03828	-371.96842
117.18201	-6.04297	-372.20007
117.28201	-6.04844	-372.48543
117.38201	-6.05625	-372.89643
117.48201	-6.06078	-373.24238
117.58201	-6.06453	-373.41741
117.68201	-6.06875	-373.60829
117.78201	-6.07391	-373.88244
117.88201	-6.08031	-374.23214
117.97401	-6.08922	-374.73932
118.07401	-6.09281	-375.05373
118.17401	-6.09578	-375.15673
118.27401	-6.10063	-375.39545
118.37401	-6.10625	-375.70494
118.47401	-6.11391	-376.19749
118.57401	-6.11734	-376.40658
118.67401	-6.12094	-376.57315
118.77401	-6.12563	-376.81386
118.87401	-6.13063	-377.08989
118.97401	-6.13609	-377.41455
119.07401	-6.14297	-377.79459
119.17401	-6.14891	-378.21248
119.27401	-6.15219	-378.36564
119.37401	-6.15672	-378.59550
119.47401	-6.16219	-378.90789
119.57401	-6.16969	-379.34408
119.67401	-6.17391	-379.64478
119.77401	-6.17781	-379.83453
119.87401	-6.18266	-380.09575
119.97401	-6.18781	-380.39887
120.07401	-6.19375	-380.74335
120.17401	-6.20109	-381.15653
120.27401	-6.20516	-381.46493
120.37401	-6.20875	-381.61492
120.47401	-6.21359	-381.87650
120.57401	-6.21891	-382.17357
120.67401	-6.22672	-382.62835
120.77401	-6.23109	-382.95847
120.87401	-6.23469	-383.11002
120.97401	-6.23906	-383.33371
121.07401	-6.24422	-383.62697
121.17401	-6.25031	-383.97443
121.27401	-6.25812	-384.46727
121.37401	-6.26172	-384.72939
121.47401	-6.26531	-384.88528
121.57401	-6.27000	-385.13196
121.67401	-6.27531	-385.42837
121.77401	-6.28250	-385.84384
121.87401	-6.28719	-386.18070
121.97401	-6.29109	-386.37063
122.07401	-6.29563	-386.60112
122.17401	-6.30094	-386.89291
122.27401	-6.30688	-387.23263
122.37401	-6.31516	-387.72494
122.47401	-6.31891	-388.02555
122.57401	-6.32234	-388.16974
122.67401	-6.32703	-388.41817
122.77401	-6.33266	-388.74343
122.87401	-6.34063	-389.22131
122.97401	-6.34484	-389.54079
123.07401	-6.34828	-389.70232
123.17401	-6.35266	-389.92694
123.27401	-6.35750	-390.19349
123.37401	-6.36250	-390.48308
123.47401	-6.36938	-390.85051
123.57401	-6.37469	-391.25100
123.67401	-6.37891	-391.45055
123.77401	-6.38359	-391.69940
123.87401	-6.38875	-391.98065
123.97401	-6.39562	-392.35604
124.07401	-6.40141	-392.79139
124.17401	-6.40484	-392.93936
124.27401	-6.40906	-393.15072
124.37401	-6.41406	-393.41891
124.47401	-6.41984	-393.74915
124.57401	-6.42734	-394.18539
124.67401	-6.43188	-394.51522
124.77401	-6.43547	-394.66572
124.87401	-6.44000	-394.89514
124.97401	-6.44531	-395.19304
125.07401	-6.45172	-395.51142
125.17401	-6.45781	-395.93861
125.27401	-6.46156	-396.11799
125.37401	-6.46578	-396.33131
125.47401	-6.47078	-396.59443
125.57401	-6.47656	-396.90784
125.67401	-6.48531	-397.38089
125.77401	-6.48938	-397.73977
125.87401	-6.49266	-397.85329
125.97401	-6.49734	-398.08828
126.07401	-6.50266	-398.38573
126.17401	-6.51047	-398.81250
126.27401	-6.51562	-399.22345
126.37401	-6.51906	-399.37982
126.47401	-6.52359	-399.60176
126.57401	-6.52844	-399.86852
126.67401	-6.53359	-400.16145
126.77401	-6.54078	-400.55433
126.87401	-6.54531	-400.91377
126.97401	-6.54906	-401.08150
127.07401	-6.55375	-401.32713
127.17401	-6.55922	-401.63618
127.27401	-6.56672	-402.06137
127.37401	-6.57156	-402.41781
127.47401	-6.57500	-402.57353
127.57401	-6.57953	-402.80789
127.67401	-6.58469	-403.09861
127.77401	-6.59016	-403.42909
127.87401	-6.59750	-403.81426
127.97401	-6.60234	-404.19513
128.07401	-6.60625	-404.37323
128.17401	-6.61125	-404.64818
128.27401	-6.61625	-404.92585
128.37401	-6.62281	-405.28557
128.47401	-6.62797	-405.65059
128.57401	-6.63172	-405.83467
128.67401	-6.63578	-406.03665
128.77401	-6.64109	-406.32772
128.87401	-6.64672	-406.65746
128.97401	-6.65406	-407.05982
129.07401	-6.65938	-407.48993
129.17401	-6.66281	-407.63184
129.27401	-6.66734	-407.86505
129.37401	-6.67266	-408.16522
129.47401	-6.67938	-408.52067
129.57401	-6.68469	-408.90387
129.67401	-6.68859	-409.10271
129.77401	-6.69281	-409.30361
129.87401	-6.69734	-409.54369
129.97401	-6.70266	-409.83680
130.07401	-6.70984	-410.21556
130.17401	-6.71594	-410.66897
130.27401	-6.71938	-410.82931
130.37401	-6.72375	-411.02844
130.47401	-6.72875	-411.29175
130.57401	-6.73578	-411.66362
130.67401	-6.74156	-412.05323
130.77401	-6.74531	-412.22560
130.87401	-6.74969	-412.44265
130.97401	-6.75469	-412.70670
131.07401	-6.76016	-413.01253
131.17401	-6.76656	-413.35273
131.27401	-6.77266	-413.76501
131.37401	-6.77609	-413.91328
131.47401	-6.78016	-414.10595
131.57401	-6.78563	-414.38800
131.67401	-6.79406	-414.81268
131.77401	-6.79906	-415.24616
131.87401	-6.80234	-415.38066
131.97401	-6.80672	-415.59112
132.07401	-6.81172	-415.85153
132.17401	-6.81719	-416.15194
132.27401	-6.82344	-416.47086
132.37401	-6.82953	-416.91789
132.47401	-6.83297	-417.05570
132.57401	-6.83734	-417.25627
132.67401	-6.84250	-417.52028
132.77401	-6.85000	-417.90968
132.87401	-6.85531	-418.31693
132.97401	-6.85906	-418.47846
133.07401	-6.86328	-418.67346
133.17401	-6.86781	-418.91575
133.27401	-6.87297	-419.17679
133.37401	-6.87906	-419.48208
133.47401	-6.88531	-419.90221
133.57401	-6.88922	-420.07741
133.67401	-6.89422	-420.31333
133.77401	-6.90047	-420.64565
133.87401	-6.90859	-421.11048
133.97401	-6.91250	-421.41500
134.07401	-6.91578	-421.52849
134.17401	-6.92000	-421.72220
134.27401	-6.92453	-421.93517
134.37401	-6.93047	-422.25674
134.47001	-6.94000	-422.76180
134.57001	-6.94438	-423.20395
134.67001	-6.94719	-423.28891
134.77001	-6.95156	-423.48835
134.87001	-6.95703	-423.78363
134.97001	-6.96453	-424.19964
135.07001	-6.96891	-424.54576
135.17001	-6.97219	-424.66986
135.27001	-6.97656	-424.88608
135.37001	-6.98156	-425.15290
135.47001	-6.98672	-425.45199
135.57001	-6.99297	-425.76116
135.67001	-6.99891	-426.17849
135.77001	-7.00281	-426.35137
135.87001	-7.00719	-426.56299
135.97001	-7.01250	-426.84668
136.07001	-7.01953	-427.21617
136.16001	-7.02609	-427.71643
136.26001	-7.02906	-427.83684
136.36001	-7.03281	-427.98638
136.46001	-7.03781	-428.24319
136.56001	-7.04328	-428.53534
136.66001	-7.05016	-428.89625
136.76001	-7.05609	-429.33953
136.86001	-7.05937	-429.46354
136.96001	-7.06359	-429.64977
137.06001	-7.06859	-429.91507
137.16001	-7.07469	-430.24558
137.26001	-7.08188	-430.71976
137.36001	-7.08563	-430.90373
137.46001	-7.08984	-431.09429
137.56001	-7.09453	-431.33366
137.66001	-7.09984	-431.60558
137.76001	-7.10688	-431.96827
137.86001	-7.11297	-432.41096
137.96001	-7.11609	-432.52140
138.06001	-7.12031	-432.71041
138.16001	-7.12531	-432.97118
138.26001	-7.13172	-433.30047
138.36001	-7.13859	-433.75266
138.46001	-7.14219	-433.91442
138.56001	-7.14625	-434.07533
138.66001	-7.15125	-434.28981
138.76001	-7.15656	-434.47524
138.86001	-7.16344	-434.69056
138.96001	-7.17031	-435.13894
139.06001	-7.17328	-435.21458
139.16001	-7.17750	-435.37870
139.26001	-7.18250	-435.62430
139.36001	-7.18953	-435.96333
139.46001	-7.19531	-436.39129
139.56001	-7.19859	-436.50317
139.66001	-7.20281	-436.68163
139.76001	-7.20766	-436.93087
139.86001	-7.21297	-437.22644
139.96001	-7.21969	-437.55293
140.06001	-7.22656	-438.04303
140.16001	-7.23000	-438.19094
140.26001	-7.23437	-438.37941
140.36001	-7.23922	-438.62531
140.46001	-7.24547	-438.93594
140.56001	-7.25234	-439.41808
140.66001	-7.25578	-439.57219
140.76001	-7.25969	-439.72445
140.86001	-7.26453	-439.96313
140.96001	-7.27031	-440.26735
141.06001	-7.27750	-440.62352
141.16001	-7.28297	-441.02648
141.26001	-7.28625	-441.12575
141.36001	-7.29063	-441.32072
141.46001	-7.29547	-441.56322
141.56001	-7.30141	-441.86094
141.66001	-7.30875	-442.31904
141.76001	-7.31266	-442.50050
141.86001	-7.31656	-442.66424
141.96001	-7.32109	-442.86749
142.06001	-7.32609	-443.11354
142.16001	-7.33250	-443.44181
142.25201	-7.34062	-443.94326
142.35201	-7.34422	-444.15683
142.45201	-7.34828	-444.31359
142.55201	-7.35375	-444.57322
142.65201	-7.36234	-445.07864
142.75201	-7.36625	-445.39499
142.85201	-7.36922	-445.46723
142.95201	-7.37328	-445.65442
143.05201	-7.37797	-445.88682
143.15201	-7.38297	-446.15132
143.25201	-7.38844	-446.44693
143.35201	-7.39578	-446.83981
143.45201	-7.40000	-447.12320
143.55201	-7.40375	-447.27212
143.65201	-7.40859	-447.50705
143.75201	-7.41484	-447.82913
143.85201	-7.42219	-448.31344
143.95201	-7.42578	-448.47891
144.05201	-7.42984	-448.63525
144.15201	-7.43469	-448.87581
144.25201	-7.44016	-449.15706
144.35201	-7.44656	-449.50971
144.45201	-7.45297	-449.93562
144.55201	-7.45625	-450.06058
144.65201	-7.46047	-450.24136
144.75201	-7.46547	-450.47981
144.85201	-7.47141	-450.77547
144.95201	-7.47859	-451.22966
145.05201	-7.48250	-451.41536
145.15201	-7.48641	-451.57054
145.25201	-7.49078	-451.77400
145.35201	-7.49609	-452.02997
145.45201	-7.50234	-452.36182
145.55001	-7.50984	-452.86620
145.65001	-7.51328	-453.00594
145.75001	-7.51750	-453.16690
145.85001	-7.52234	-453.39459
145.95001	-7.52781	-453.67491
146.05001	-7.53437	-454.05224
146.15001	-7.53859	-454.25391
146.25001	-7.54297	-454.43934
146.35001	-7.54750	-454.65511
146.45001	-7.55281	-454.90125
146.55001	-7.55906	-455.22320
146.64401	-7.56687	-455.72415
146.74401	-7.57000	-455.85421
146.84401	-7.57359	-455.96391
146.94401	-7.57813	-456.15688
147.04401	-7.58359	-456.43073
147.10201	-7.58938	-453.24570
147.10401	-7.59125	-445.85475
147.10601	-7.59328	-432.84518
147.10801	-7.59547	-415.32031
147.11001	-7.59812	-394.81890
147.11201	-7.60047	-372.07887
147.11401	-7.60281	-347.53656
147.11601	-7.60484	-321.89214
147.11801	-7.60641	-295.83597
147.12001	-7.60766	-269.77670
147.12201	-7.60859	-244.02471
147.12401	-7.60906	-218.93382
147.12601	-7.60906	-194.79477
147.12801	-7.60906	-171.78106
147.13001	-7.60906	-150.02429
147.13201	-7.60906	-129.64524
147.13401	-7.60906	-110.72003
147.13601	-7.60906	-93.27745
147.13801	-7.60922	-77.32756
147.14001	-7.60937	-62.86373
147.14201	-7.60937	-49.84969
147.14401	-7.60937	-38.23432
147.14601	-7.60937	-27.96852
147.14801	-7.60937	-18.98828
147.15001	-7.60937	-11.20633
147.15201	-7.60937	-4.53710
147.15401	-7.60937	1.09926
147.15601	-7.60937	5.79605
147.15801	-7.60937	9.64573
147.16001	-7.60937	12.72075
147.16201	-7.60937	15.09735
147.16401	-7.60937	16.86691
147.16601	-7.60937	18.10511
147.16801	-7.60937	18.86764
147.17801	-7.60937	17.73551
147.18001	-7.60937	16.88535
147.18201	-7.60937	15.92017
147.18401	-7.60937	14.86610
147.18601	-7.60937	13.76047
147.18801	-7.60937	12.63503
147.19001	-7.60937	11.50499
147.19201	-7.60937	10.38328
147.19401	-7.60937	9.28841
147.19601	-7.60937	8.23313
147.19801	-7.60937	7.22171
147.20001	-7.60937	6.26099
147.20201	-7.60937	5.36053
147.20401	-7.60937	4.52404
147.20601	-7.60937	3.75158
147.20801	-7.60937	3.04526
147.21001	-7.60937	2.40582
147.21201	-7.60937	1.83031
147.21401	-7.60937	1.31599
147.21801	-7.60937	0.45757
147.22201	-7.60937	-0.19510
147.22801	-7.60937	-0.83459
147.29401	-7.60875	-0.32693
147.39401	-7.60828	-0.26185
147.49401	-7.60828	-0.21804
147.59401	-7.60859	-0.20052
147.69401	-7.60937	-0.17198
147.79401	-7.61859	-0.17360
147.89401	-7.62672	-0.16719
147.99401	-7.63234	-0.15576
148.09401	-7.63797	-0.15379
148.19401	-7.64484	-0.15386
148.29401	-7.65062	-0.15210
148.39401	-7.65453	-0.14842
148.49401	-7.65891	-0.13719
148.59401	-7.66344	-0.13260
148.69401	-7.66859	-0.13136
148.79401	-7.67516	-0.13305
148.89401	-7.68078	-0.12824
148.99401	-7.68484	-0.12215
149.09401	-7.68937	-0.12173
149.19401	-7.69422	-0.12235
149.29401	-7.70047	-0.11617
149.39401	-7.70687	-0.12224
149.49401	-7.71125	-0.11326
149.59401	-7.71578	-0.11380
149.69401	-7.72063	-0.11215
149.79401	-7.72609	-0.10595
149.89401	-7.73266	-0.10939
149.99401	-7.73781	-0.10410
150.09401	-7.74156	-0.11091
150.19401	-7.74594	-0.10413
150.29401	-7.75078	-0.10514
150.39401	-7.75734	-0.10306
150.49401	-7.76406	-0.09621
150.59401	-7.76812	-0.08562
150.69401	-7.77266	-0.09365
150.79401	-7.77781	-0.10061
150.89401	-7.78406	-0.09478
150.99401	-7.79172	-0.09260
151.09401	-7.79547	-0.09009
151.19401	-7.79906	-0.09056
151.29401	-7.80375	-0.08727
151.39401	-7.80906	-0.08736
151.49401	-7.81609	-0.09083
151.59401	-7.82078	-0.09368
151.69401	-7.82469	-0.08089
151.79401	-7.82891	-0.08241
151.89401	-7.83375	-0.08131
151.99401	-7.83938	-0.08310
152.09401	-7.84609	-0.08257
152.19401	-7.85156	-0.09111
152.29401	-7.85547	-0.08274
152.39401	-7.86000	-0.07743
152.49401	-7.86531	-0.07978
152.59401	-7.87250	-0.07754
152.69401	-7.87797	-0.08430
152.79401	-7.88172	-0.07066
152.89401	-7.88609	-0.07428
152.99401	-7.89109	-0.07243
153.09401	-7.89688	-0.06803
153.19401	-7.90375	-0.07053
153.29401	-7.90844	-0.06913
153.39401	-7.91219	-0.06471
153.45601	-7.91500	-0.07522
