# Supplementary material for: Strengthening of 3D Printed Fused Deposition Manufactured Parts Using the Fill Compositing Technique
Source: PLoS One. 2015 Apr 16;10(4):e0122915. doi: 10.1371/journal.pone.0122915 (PMC4400136; doi:10.1371/journal.pone.0122915)
Supplement: S1 File — This is the raw data and information on all the samples presented in this manuscript. (ZIP) [file pone.0122915.s001.zip › Specimen_RawData_10.csv]

Time	Extension	Load
(sec)	(mm)	(N)
0.00000	0.00000	0.07339
0.10000	-0.00125	0.06418
0.20000	-0.00547	0.06478
0.30000	-0.01203	0.07063
0.40000	-0.01797	0.06580
0.50000	-0.02344	0.05905
0.60000	-0.02859	0.05400
0.70000	-0.03500	0.06375
0.80000	-0.04125	0.05997
0.90000	-0.04578	0.06019
1.00000	-0.05062	0.06253
1.10000	-0.05625	0.05700
1.20000	-0.06328	0.06158
1.30000	-0.06813	0.06461
1.40000	-0.07219	0.06469
1.50000	-0.07641	0.06416
1.60000	-0.08156	0.06473
1.70000	-0.08719	0.05991
1.80000	-0.09406	0.06202
1.90000	-0.09875	0.06640
2.00000	-0.10266	0.06312
2.10000	-0.10719	0.06058
2.20000	-0.11203	0.05881
2.30000	-0.11891	0.05905
2.40000	-0.12531	0.06052
2.50000	-0.12953	0.06175
2.60000	-0.13391	0.05707
2.70000	-0.13891	0.06326
2.80000	-0.14438	-0.01511
2.90000	-0.15062	-0.23534
3.00000	-0.15516	-0.40340
3.10000	-0.15906	-0.55744
3.20000	-0.16391	-0.76162
3.30000	-0.16938	-1.01606
3.40000	-0.17578	-1.32624
3.50000	-0.18141	-1.68034
3.60000	-0.18531	-1.89739
3.70000	-0.18938	-2.12387
3.80000	-0.19406	-2.38604
3.90000	-0.19969	-2.70398
4.00000	-0.20719	-3.10286
4.10000	-0.21250	-3.49536
4.20000	-0.21609	-3.69925
4.30000	-0.22094	-3.95895
4.40000	-0.22641	-4.27874
4.50000	-0.23344	-4.67770
4.60000	-0.23906	-5.10094
4.70000	-0.24297	-5.31309
4.80000	-0.24750	-5.59216
4.90000	-0.25250	-5.90500
5.00000	-0.25797	-6.25804
5.10000	-0.26469	-6.64862
5.20000	-0.26938	-6.99548
5.30000	-0.27313	-7.22453
5.40000	-0.27750	-7.48902
5.50000	-0.28297	-7.81224
5.60000	-0.29047	-8.25670
5.70000	-0.29594	-8.68494
5.80000	-0.29938	-8.90696
5.90000	-0.30344	-9.15526
6.00000	-0.30813	-9.44104
6.10000	-0.31359	-9.78803
6.20000	-0.32062	-10.19679
6.30000	-0.32609	-10.60709
6.40000	-0.33000	-10.85892
6.50000	-0.33469	-11.15582
6.60000	-0.34016	-11.47878
6.70000	-0.34703	-11.91386
6.80000	-0.35172	-12.26197
6.90000	-0.35563	-12.50792
7.00000	-0.35984	-12.78003
7.10000	-0.36500	-13.10198
7.20000	-0.37062	-13.46463
7.30000	-0.37797	-13.92420
7.40000	-0.38313	-14.32954
7.50000	-0.38688	-14.55167
7.60000	-0.39125	-14.83728
7.70000	-0.39656	-15.17269
7.80000	-0.40328	-15.56447
7.90000	-0.40875	-15.99932
8.00000	-0.41250	-16.24112
8.10000	-0.41688	-16.50234
8.20000	-0.42172	-16.81674
8.30000	-0.42719	-17.18504
8.40000	-0.43391	-17.60693
8.50000	-0.43953	-18.02428
8.60000	-0.44359	-18.26346
8.70000	-0.44797	-18.56040
8.80000	-0.45313	-18.89051
8.90000	-0.46000	-19.31887
9.00000	-0.46547	-19.74820
9.10000	-0.46969	-20.02279
9.20000	-0.47406	-20.30529
9.30000	-0.47906	-20.63418
9.40000	-0.48453	-20.99217
9.50000	-0.49141	-21.41415
9.60000	-0.49672	-21.84546
9.70000	-0.50016	-22.07178
9.80000	-0.50500	-22.37600
9.90000	-0.51063	-22.75441
10.00000	-0.51703	-23.18780
10.10000	-0.52203	-23.55774
10.20000	-0.52609	-23.79706
10.30000	-0.53047	-24.08557
10.40000	-0.53516	-24.39841
10.50000	-0.54063	-24.74176
10.60000	-0.54672	-25.14961
10.70000	-0.55297	-25.61132
10.80000	-0.55703	-25.89146
10.90000	-0.56172	-26.19810
11.00000	-0.56672	-26.49297
11.10000	-0.57344	-26.92429
11.20000	-0.57875	-27.34005
11.30000	-0.58266	-27.60088
11.40000	-0.58703	-27.89357
11.50000	-0.59187	-28.20765
11.60000	-0.59719	-28.55502
11.70000	-0.60359	-28.94541
11.80000	-0.61016	-29.44385
11.90000	-0.61406	-29.68488
12.00000	-0.61859	-29.96426
12.10000	-0.62375	-30.32046
12.20000	-0.63031	-30.75497
12.30000	-0.63563	-31.17049
12.40000	-0.63953	-31.42746
12.50000	-0.64375	-31.68941
12.60000	-0.64891	-32.02645
12.70000	-0.65469	-32.41054
12.80000	-0.66125	-32.82644
12.90000	-0.66703	-33.28508
13.00000	-0.67125	-33.55917
13.10000	-0.67625	-33.90817
13.20000	-0.68219	-34.31034
13.30000	-0.68844	-34.76699
13.40000	-0.69281	-35.09111
13.50000	-0.69672	-35.34676
13.60000	-0.70109	-35.63463
13.70000	-0.70578	-35.97381
13.80000	-0.71141	-36.36288
13.90000	-0.71844	-36.83846
14.00000	-0.72328	-37.25976
14.10000	-0.72703	-37.48341
14.20000	-0.73172	-37.80352
14.30000	-0.73719	-38.18224
14.40000	-0.74375	-38.61031
14.50000	-0.74953	-39.09088
14.60000	-0.75328	-39.35709
14.70000	-0.75734	-39.62823
14.80000	-0.76219	-39.96685
14.90000	-0.76797	-40.36212
15.00000	-0.77500	-40.84134
15.10000	-0.78016	-41.26184
15.20000	-0.78375	-41.49436
15.30000	-0.78828	-41.81011
15.40000	-0.79328	-42.16965
15.50000	-0.79922	-42.58126
15.60000	-0.80547	-43.05807
15.70000	-0.80984	-43.35605
15.80000	-0.81438	-43.67023
15.90000	-0.81937	-44.01468
16.00000	-0.82438	-44.35784
16.10000	-0.83078	-44.76358
16.20000	-0.83641	-45.23061
16.30000	-0.84047	-45.49170
16.40000	-0.84484	-45.79917
16.50000	-0.84969	-46.13269
16.60000	-0.85516	-46.48672
16.70000	-0.86172	-46.95046
16.80000	-0.86594	-47.23252
16.90000	-0.87031	-47.51708
17.00000	-0.87500	-47.84038
17.10000	-0.88078	-48.20567
17.20000	-0.88781	-48.65196
17.30000	-0.89406	-49.14851
17.40000	-0.89766	-49.38352
17.50000	-0.90219	-49.65175
17.60000	-0.90719	-49.97263
17.70000	-0.91297	-50.34893
17.80000	-0.91922	-50.80987
17.90000	-0.92344	-51.09781
18.00000	-0.92781	-51.37476
18.10000	-0.93266	-51.68685
18.20000	-0.93813	-52.04453
18.30000	-0.94422	-52.43248
18.40000	-0.95000	-52.87296
18.50000	-0.95391	-53.11026
18.60000	-0.95797	-53.38147
18.70000	-0.96297	-53.69944
18.80000	-0.96938	-54.10784
18.89800	-0.97609	-54.61117
18.99800	-0.98016	-54.86041
19.09800	-0.98422	-55.11456
19.19800	-0.98906	-55.44269
19.29800	-0.99406	-55.77255
19.39800	-1.00031	-56.16231
19.49800	-1.00672	-56.63665
19.59800	-1.01047	-56.84547
19.69800	-1.01484	-57.15511
19.79800	-1.02000	-57.46380
19.89800	-1.02594	-57.84977
19.99800	-1.03250	-58.30260
20.09800	-1.03656	-58.57563
20.19800	-1.04063	-58.83997
20.29800	-1.04516	-59.11420
20.39800	-1.05031	-59.42942
20.49800	-1.05641	-59.81247
20.59800	-1.06344	-60.29466
20.69800	-1.06750	-60.54066
20.79800	-1.07234	-60.84255
20.89800	-1.07828	-61.23441
20.99000	-1.08687	-61.74752
21.09000	-1.09188	-62.24124
21.19000	-1.09406	-62.34503
21.29000	-1.09828	-62.58979
21.39000	-1.10313	-62.93207
21.49000	-1.10813	-63.27181
21.59000	-1.11391	-63.66379
21.69000	-1.12063	-64.15617
21.79000	-1.12422	-64.40295
21.89000	-1.12844	-64.67258
21.99000	-1.13359	-65.03141
22.09000	-1.13984	-65.44247
22.19000	-1.14641	-65.94018
22.29000	-1.15000	-66.17483
22.39000	-1.15391	-66.40846
22.49000	-1.15875	-66.72964
22.59000	-1.16437	-67.13185
22.69000	-1.17078	-67.55004
22.78600	-1.17750	-68.05070
22.88600	-1.18125	-68.34236
22.98600	-1.18516	-68.57477
23.08600	-1.19016	-68.88948
23.18600	-1.19547	-69.26608
23.28600	-1.20219	-69.75159
23.38600	-1.20672	-70.04882
23.48600	-1.21094	-70.34410
23.58600	-1.21562	-70.64728
23.68600	-1.22109	-71.02369
23.78600	-1.22797	-71.46803
23.88200	-1.23406	-71.97291
23.98200	-1.23734	-72.17388
24.08200	-1.24141	-72.42842
24.18200	-1.24641	-72.76297
24.28200	-1.25266	-73.18786
24.38200	-1.25938	-73.69307
24.48200	-1.26344	-73.97261
24.58200	-1.26766	-74.22726
24.68200	-1.27234	-74.54502
24.78200	-1.27734	-74.89520
24.88200	-1.28313	-75.29065
24.97600	-1.28984	-75.79096
25.07600	-1.29375	-76.06652
25.17600	-1.29813	-76.33684
25.27600	-1.30313	-76.68371
25.37600	-1.30906	-77.06985
25.47000	-1.31594	-77.57496
25.57000	-1.31969	-77.85010
25.67000	-1.32391	-78.10051
25.77000	-1.32844	-78.42422
25.87000	-1.33344	-78.77222
25.97000	-1.33969	-79.20390
26.06400	-1.34656	-79.70933
26.16400	-1.35031	-79.97521
26.26400	-1.35438	-80.24298
26.36400	-1.35891	-80.53956
26.46400	-1.36406	-80.89860
26.56400	-1.37156	-81.40412
26.66400	-1.37672	-81.82479
26.76400	-1.38063	-82.07094
26.86400	-1.38516	-82.37488
26.96400	-1.39016	-82.71877
27.06400	-1.39594	-83.09954
27.16000	-1.40250	-83.60367
27.26000	-1.40641	-83.88033
27.36000	-1.41063	-84.15344
27.46000	-1.41562	-84.48810
27.56000	-1.42156	-84.90086
27.65800	-1.42875	-85.40768
27.75800	-1.43328	-85.77277
27.85800	-1.43703	-86.00449
27.95800	-1.44125	-86.28682
28.05800	-1.44594	-86.61000
28.15800	-1.45156	-86.99284
28.25600	-1.45875	-87.49671
28.35600	-1.46328	-87.85965
28.45600	-1.46719	-88.09955
28.55600	-1.47219	-88.43093
28.65600	-1.47797	-88.82875
28.75600	-1.48500	-89.32482
28.85600	-1.48938	-89.67467
28.95600	-1.49328	-89.90236
29.05600	-1.49766	-90.20246
29.15600	-1.50250	-90.53273
29.25600	-1.50828	-90.91985
29.35600	-1.51578	-91.40451
29.45600	-1.52062	-91.72890
29.55600	-1.52453	-91.91718
29.65600	-1.52937	-92.23427
29.75600	-1.53500	-92.61915
29.85600	-1.54188	-93.11002
29.95600	-1.54641	-93.44918
30.05600	-1.55031	-93.68989
30.15600	-1.55484	-93.99995
30.25600	-1.55984	-94.35029
30.35600	-1.56531	-94.71329
30.45600	-1.57188	-95.15978
30.55600	-1.57672	-95.53183
30.65600	-1.58094	-95.78892
30.75600	-1.58609	-96.13676
30.85600	-1.59219	-96.57050
30.95400	-1.59891	-97.07776
31.05400	-1.60297	-97.36738
31.15400	-1.60656	-97.59186
31.25400	-1.61109	-97.89003
31.35400	-1.61594	-98.22886
31.45400	-1.62187	-98.63954
31.55200	-1.62906	-99.14917
31.65200	-1.63328	-99.47041
31.75200	-1.63719	-99.70241
31.85200	-1.64172	-100.00198
31.95200	-1.64672	-100.34558
32.05200	-1.65281	-100.73714
32.15200	-1.65859	-101.18798
32.25200	-1.66313	-101.48592
32.35200	-1.66781	-101.78147
32.45200	-1.67281	-102.11904
32.55200	-1.67844	-102.50400
32.65200	-1.68578	-102.98032
32.75200	-1.69016	-103.34866
32.85200	-1.69391	-103.55066
32.95200	-1.69844	-103.84643
33.05200	-1.70375	-104.20633
33.15200	-1.71047	-104.65416
33.25200	-1.71578	-105.06535
33.35200	-1.72016	-105.31682
33.45200	-1.72484	-105.61623
33.55200	-1.72984	-105.95332
33.65200	-1.73531	-106.31339
33.75200	-1.74250	-106.79641
33.85200	-1.74734	-107.18357
33.95200	-1.75094	-107.37309
34.05200	-1.75578	-107.67815
34.15200	-1.76109	-108.03657
34.25200	-1.76766	-108.48190
34.35200	-1.77297	-108.88489
34.45200	-1.77656	-109.10548
34.55200	-1.78094	-109.37161
34.65200	-1.78578	-109.68805
34.75200	-1.79141	-110.06892
34.85200	-1.79828	-110.52014
34.95200	-1.80422	-110.99489
35.05200	-1.80797	-111.20059
35.15200	-1.81281	-111.50449
35.25200	-1.81828	-111.86979
35.35200	-1.82516	-112.33482
35.45200	-1.82984	-112.71108
35.55200	-1.83359	-112.93314
35.65200	-1.83797	-113.21102
35.75200	-1.84281	-113.55090
35.85200	-1.84828	-113.91590
35.95200	-1.85562	-114.36622
36.05200	-1.86047	-114.78752
36.15200	-1.86406	-114.96823
36.25200	-1.86844	-115.25466
36.35200	-1.87359	-115.59480
36.45200	-1.88047	-116.01655
36.55200	-1.88578	-116.45501
36.65200	-1.88984	-116.68096
36.75200	-1.89422	-116.94074
36.85200	-1.89906	-117.25472
36.95200	-1.90453	-117.60029
37.05200	-1.91313	-118.10063
37.12600	-1.91812	-118.60428
37.22600	-1.92141	-118.78393
37.32600	-1.92594	-119.03559
37.42600	-1.93125	-119.38795
37.52600	-1.93844	-119.83482
37.62600	-1.94328	-120.27159
37.72600	-1.94656	-120.44270
37.82600	-1.95078	-120.71496
37.92600	-1.95547	-121.03958
38.02600	-1.96094	-121.41605
38.12600	-1.96750	-121.85505
38.22600	-1.97313	-122.32283
38.32600	-1.97688	-122.52684
38.42600	-1.98141	-122.81527
38.52600	-1.98672	-123.17142
38.62600	-1.99266	-123.56291
38.72600	-1.99875	-124.04907
38.82600	-2.00281	-124.30490
38.92600	-2.00719	-124.58882
39.02600	-2.01234	-124.93543
39.12600	-2.01828	-125.33882
39.22600	-2.02578	-125.84610
39.32600	-2.03047	-126.24864
39.42600	-2.03359	-126.40531
39.52600	-2.03781	-126.68346
39.62600	-2.04281	-127.02714
39.72600	-2.04891	-127.44893
39.81200	-2.05562	-127.95621
39.91200	-2.05969	-128.28204
40.01200	-2.06375	-128.49668
40.11200	-2.06844	-128.81629
40.21200	-2.07312	-129.13942
40.31200	-2.07875	-129.51705
40.41200	-2.08562	-130.02422
40.51200	-2.08969	-130.32329
40.61200	-2.09406	-130.59723
40.71200	-2.09922	-130.93677
40.81200	-2.10547	-131.36348
40.90200	-2.11219	-131.86501
41.00200	-2.11578	-132.11243
41.10200	-2.11953	-132.33414
41.20200	-2.12406	-132.63616
41.30200	-2.12906	-132.98859
41.40200	-2.13484	-133.39144
41.50200	-2.14219	-133.90228
41.60200	-2.14641	-134.22000
41.70200	-2.15062	-134.46634
41.80200	-2.15578	-134.79035
41.90200	-2.16125	-135.17067
41.99800	-2.16828	-135.67564
42.09800	-2.17250	-136.00662
42.19800	-2.17641	-136.24085
42.29800	-2.18094	-136.53806
42.39800	-2.18625	-136.88760
42.49800	-2.19234	-137.29890
42.59800	-2.19875	-137.78703
42.69800	-2.20219	-138.00487
42.79800	-2.20641	-138.26926
42.89800	-2.21141	-138.60720
42.99800	-2.21734	-138.99893
43.08800	-2.22422	-139.50133
43.18800	-2.22859	-139.82384
43.28800	-2.23266	-140.06184
43.38800	-2.23719	-140.34063
43.48800	-2.24188	-140.65897
43.58800	-2.24703	-141.01321
43.68800	-2.25391	-141.46538
43.78800	-2.25891	-141.86762
43.88800	-2.26344	-142.13948
43.98800	-2.26844	-142.46136
44.08800	-2.27422	-142.84045
44.18600	-2.28156	-143.34951
44.28600	-2.28516	-143.62517
44.38600	-2.28906	-143.84562
44.48600	-2.29391	-144.16684
44.58600	-2.29922	-144.54506
44.68600	-2.30547	-144.97761
44.78400	-2.31250	-145.48761
44.88400	-2.31609	-145.74751
44.98400	-2.32016	-145.97832
45.08400	-2.32453	-146.26817
45.18400	-2.33000	-146.63090
45.28200	-2.33719	-147.13462
45.38200	-2.34219	-147.55350
45.48200	-2.34609	-147.79024
45.58200	-2.35078	-148.09495
45.68200	-2.35594	-148.45841
45.78200	-2.36250	-148.88352
45.86600	-2.36906	-149.38815
45.96600	-2.37281	-149.71781
46.06600	-2.37641	-149.91821
46.16600	-2.38094	-150.24276
46.26600	-2.38594	-150.59964
46.36600	-2.39234	-151.04060
46.46600	-2.39750	-151.44619
46.56600	-2.40156	-151.70977
46.66600	-2.40625	-152.01347
46.76600	-2.41109	-152.33435
46.86600	-2.41672	-152.72667
46.96600	-2.42359	-153.22101
47.06400	-2.42937	-153.72114
47.16400	-2.43313	-153.95384
47.26400	-2.43781	-154.24673
47.36400	-2.44328	-154.61631
47.46400	-2.44953	-155.06060
47.56400	-2.45375	-155.41299
47.66400	-2.45781	-155.66610
47.76400	-2.46250	-155.97685
47.86400	-2.46766	-156.34455
47.96400	-2.47344	-156.75901
48.06400	-2.48062	-157.25198
48.16400	-2.48547	-157.67017
48.26400	-2.48906	-157.86016
48.36400	-2.49359	-158.14947
48.46400	-2.49859	-158.48441
48.56400	-2.50547	-158.93669
48.66200	-2.51109	-159.43697
48.76200	-2.51531	-159.70021
48.86200	-2.51984	-159.98587
48.96200	-2.52453	-160.30537
49.06200	-2.52969	-160.64505
49.16200	-2.53625	-161.06953
49.26200	-2.54125	-161.50968
49.36200	-2.54531	-161.74582
49.46200	-2.55016	-162.04840
49.56200	-2.55578	-162.40917
49.66200	-2.56328	-162.91119
49.76200	-2.56844	-163.34777
49.86200	-2.57203	-163.54334
49.96200	-2.57641	-163.82572
50.06200	-2.58141	-164.17430
50.16200	-2.58688	-164.54467
50.26200	-2.59375	-164.99190
50.36200	-2.59891	-165.43828
50.46200	-2.60297	-165.69294
50.56200	-2.60781	-165.99372
50.66200	-2.61281	-166.31846
50.76200	-2.61938	-166.74697
50.86200	-2.62422	-167.15646
50.96200	-2.62813	-167.39786
51.06200	-2.63234	-167.65895
51.16200	-2.63734	-167.98776
51.26200	-2.64328	-168.38570
51.35600	-2.65063	-168.89042
51.45600	-2.65563	-169.30932
51.55600	-2.65953	-169.53011
51.65600	-2.66438	-169.85150
51.75600	-2.66969	-170.20491
51.85600	-2.67609	-170.63478
51.95600	-2.68156	-171.09741
52.05600	-2.68516	-171.31132
52.15600	-2.68922	-171.56452
52.25600	-2.69375	-171.84517
52.35600	-2.69891	-172.18408
52.45600	-2.70484	-172.58415
52.55600	-2.71109	-173.05598
52.65600	-2.71516	-173.30991
52.75600	-2.71969	-173.57582
52.85600	-2.72469	-173.89733
52.95600	-2.73031	-174.25665
53.05600	-2.73672	-174.69372
53.15600	-2.74109	-174.97306
53.25600	-2.74578	-175.24941
53.35600	-2.75094	-175.58068
53.45600	-2.75719	-175.96751
53.54000	-2.76609	-176.47055
53.59600	-2.77047	-176.98112
53.69600	-2.77188	-177.06010
53.79600	-2.77469	-177.14977
53.89600	-2.77938	-177.45700
53.99600	-2.78484	-177.81910
54.09400	-2.79234	-178.32530
54.19400	-2.79672	-178.69417
54.29400	-2.80047	-178.91671
54.39400	-2.80516	-179.20491
54.49400	-2.81031	-179.53901
54.59400	-2.81516	-179.87706
54.69400	-2.82234	-180.32801
54.79400	-2.82703	-180.73833
54.89400	-2.83109	-180.96620
54.99400	-2.83594	-181.26805
55.09400	-2.84187	-181.65819
55.18200	-2.84922	-182.16024
55.28200	-2.85297	-182.49726
55.38200	-2.85641	-182.66724
55.48200	-2.86063	-182.93719
55.58200	-2.86578	-183.27242
55.68200	-2.87172	-183.67898
55.78200	-2.87891	-184.15743
55.88200	-2.88328	-184.51679
55.98200	-2.88719	-184.73822
56.08200	-2.89188	-185.02615
56.18200	-2.89734	-185.38721
56.28200	-2.90406	-185.81353
56.38200	-2.90953	-186.24966
56.48200	-2.91328	-186.48465
56.58200	-2.91750	-186.74667
56.68200	-2.92219	-187.05465
56.78200	-2.92797	-187.43570
56.88200	-2.93609	-187.91710
56.98200	-2.94062	-188.36726
57.08200	-2.94406	-188.52915
57.18200	-2.94859	-188.80402
57.28200	-2.95422	-189.17719
57.38200	-2.96203	-189.68864
57.48200	-2.96687	-190.11453
57.58200	-2.97047	-190.32410
57.68200	-2.97484	-190.59087
57.78200	-2.97984	-190.92937
57.88200	-2.98484	-191.24678
57.98200	-2.99156	-191.66821
58.07400	-2.99734	-192.17476
58.17400	-3.00094	-192.38816
58.27400	-3.00531	-192.65291
58.37400	-3.01063	-192.99981
58.47400	-3.01844	-193.50319
58.57400	-3.02312	-193.91614
58.67400	-3.02656	-194.10527
58.77400	-3.03078	-194.38447
58.87400	-3.03562	-194.71133
58.97400	-3.04109	-195.06563
59.07400	-3.04781	-195.50987
59.17000	-3.05391	-196.01329
59.27000	-3.05734	-196.23239
59.37000	-3.06203	-196.49445
59.47000	-3.06672	-196.80585
59.57000	-3.07281	-197.18817
59.66600	-3.07906	-197.68837
59.76600	-3.08312	-197.96106
59.86600	-3.08719	-198.19774
59.96600	-3.09203	-198.51267
60.06600	-3.09766	-198.90429
60.16600	-3.10469	-199.34212
60.26600	-3.11016	-199.80918
60.36600	-3.11359	-200.01382
60.46600	-3.11813	-200.29794
60.56600	-3.12328	-200.62880
60.66600	-3.13047	-201.07128
60.76400	-3.13625	-201.57611
60.86400	-3.14000	-201.81803
60.96400	-3.14438	-202.07530
61.06400	-3.14875	-202.36662
61.16400	-3.15406	-202.71641
61.26400	-3.16109	-203.16875
61.35000	-3.16688	-203.67341
61.45000	-3.17047	-203.91062
61.55000	-3.17484	-204.19677
61.65000	-3.17984	-204.53334
61.75000	-3.18625	-204.92296
61.85000	-3.19172	-205.37618
61.95000	-3.19563	-205.62895
62.05000	-3.20016	-205.93503
62.15000	-3.20547	-206.29027
62.25000	-3.21172	-206.71436
62.34000	-3.21891	-207.22635
62.44000	-3.22313	-207.63744
62.54000	-3.22609	-207.80252
62.64000	-3.23063	-208.07819
62.74000	-3.23547	-208.41816
62.84000	-3.24156	-208.83632
62.92400	-3.24844	-209.34115
63.02400	-3.25266	-209.71730
63.12400	-3.25641	-209.93930
63.22400	-3.26094	-210.24038
63.32400	-3.26594	-210.58120
63.42400	-3.27141	-210.96414
63.52400	-3.27750	-211.43036
63.62400	-3.28156	-211.72844
63.72400	-3.28594	-212.00801
63.82400	-3.29078	-212.33980
63.92400	-3.29641	-212.71196
64.02400	-3.30297	-213.16878
64.12400	-3.30813	-213.56484
64.22400	-3.31234	-213.83660
64.32400	-3.31672	-214.12197
64.42400	-3.32125	-214.41139
64.52400	-3.32687	-214.77987
64.61600	-3.33438	-215.28910
64.71600	-3.33906	-215.67661
64.81600	-3.34297	-215.90093
64.91600	-3.34766	-216.19916
65.01600	-3.35297	-216.54783
65.11600	-3.35984	-216.99372
65.21600	-3.36438	-217.35406
65.31600	-3.36844	-217.60860
65.41600	-3.37297	-217.89500
65.51600	-3.37797	-218.21700
65.61600	-3.38375	-218.56831
65.71200	-3.39141	-219.07273
65.81200	-3.39562	-219.42219
65.91200	-3.39922	-219.62821
66.01200	-3.40359	-219.88459
66.11200	-3.40906	-220.22554
66.20600	-3.41703	-220.72761
66.30600	-3.42172	-221.14556
66.40600	-3.42531	-221.33066
66.50600	-3.42953	-221.58079
66.60600	-3.43453	-221.88513
66.70600	-3.43984	-222.23802
66.80600	-3.44672	-222.67517
66.90600	-3.45156	-223.06432
67.00600	-3.45578	-223.31458
67.10600	-3.46047	-223.59036
67.20600	-3.46578	-223.91184
67.30600	-3.47281	-224.35519
67.40600	-3.47734	-224.68941
67.50600	-3.48125	-224.92447
67.60600	-3.48563	-225.17896
67.70600	-3.49094	-225.50486
67.80600	-3.49719	-225.91515
67.89200	-3.50547	-226.42805
67.99200	-3.50906	-226.79755
68.09200	-3.51234	-226.94355
68.19200	-3.51687	-227.21326
68.29200	-3.52188	-227.51774
68.39200	-3.52766	-227.86973
68.49200	-3.53328	-228.28752
68.59200	-3.53750	-228.54169
68.69200	-3.54187	-228.80119
68.79200	-3.54641	-229.07151
68.89200	-3.55172	-229.37797
68.99200	-3.55875	-229.79003
69.08800	-3.56484	-230.29165
69.18800	-3.56859	-230.49438
69.28800	-3.57312	-230.75452
69.38800	-3.57875	-231.10816
69.48800	-3.58734	-231.59784
69.58800	-3.59234	-232.07280
69.68800	-3.59563	-232.23615
69.78800	-3.60000	-232.48987
69.88800	-3.60516	-232.83923
69.98800	-3.61094	-233.21509
70.08800	-3.61750	-233.65732
70.18800	-3.62203	-234.03190
70.28800	-3.62547	-234.20636
70.38800	-3.63000	-234.46736
70.48800	-3.63531	-234.80308
70.58800	-3.64172	-235.21139
70.68800	-3.64750	-235.65932
70.78800	-3.65125	-235.88486
70.88800	-3.65547	-236.14137
70.98800	-3.66063	-236.46230
71.08800	-3.66672	-236.85393
71.18800	-3.67344	-237.29728
71.28800	-3.67906	-237.74643
71.38800	-3.68250	-237.94135
71.48800	-3.68703	-238.19879
71.58800	-3.69187	-238.50814
71.68800	-3.69859	-238.92070
71.78800	-3.70453	-239.42073
71.88800	-3.70828	-239.64831
71.98800	-3.71266	-239.90543
72.08800	-3.71750	-240.21690
72.18800	-3.72281	-240.55752
72.28800	-3.72969	-240.96826
72.38800	-3.73516	-241.44463
72.48800	-3.73891	-241.65881
72.58800	-3.74359	-241.94434
72.68800	-3.74891	-242.28334
72.78800	-3.75641	-242.74914
72.88800	-3.76141	-243.16733
72.98800	-3.76500	-243.38205
73.08800	-3.76953	-243.64884
73.18800	-3.77406	-243.94287
73.28800	-3.77937	-244.29515
73.38800	-3.78656	-244.72865
73.48800	-3.79219	-245.21713
73.58800	-3.79578	-245.41423
73.68800	-3.80031	-245.68494
73.78800	-3.80563	-246.03376
73.88800	-3.81297	-246.47817
73.98800	-3.81812	-246.92841
74.08800	-3.82172	-247.11663
74.18800	-3.82609	-247.39462
74.28800	-3.83094	-247.70936
74.38800	-3.83641	-248.06730
74.48800	-3.84359	-248.51455
74.58800	-3.84906	-248.99131
74.68800	-3.85266	-249.18683
74.78800	-3.85719	-249.45518
74.88800	-3.86219	-249.78071
74.98800	-3.86906	-250.19452
75.08000	-3.87484	-250.70021
75.18000	-3.87844	-250.93880
75.28000	-3.88281	-251.20434
75.38000	-3.88781	-251.52883
75.48000	-3.89313	-251.87796
75.58000	-3.89937	-252.25651
75.68000	-3.90453	-252.68123
75.78000	-3.90828	-252.90874
75.88000	-3.91313	-253.21636
75.98000	-3.91844	-253.56188
76.08000	-3.92469	-253.97065
76.18000	-3.93094	-254.44841
76.28000	-3.93453	-254.67753
76.38000	-3.93875	-254.91330
76.48000	-3.94344	-255.21594
76.58000	-3.94891	-255.56707
76.68000	-3.95609	-255.99816
76.77600	-3.96188	-256.50060
76.87600	-3.96547	-256.70171
76.97600	-3.96984	-256.95574
77.07600	-3.97484	-257.26670
77.17600	-3.98094	-257.66021
77.27600	-3.98766	-258.15043
77.37600	-3.99141	-258.41120
77.47600	-3.99547	-258.63612
77.57600	-4.00031	-258.93125
77.67600	-4.00547	-259.26501
77.77600	-4.01203	-259.65792
77.86600	-4.01875	-260.15896
77.96600	-4.02250	-260.41403
78.06600	-4.02656	-260.64369
78.16600	-4.03172	-260.97175
78.26600	-4.03781	-261.36672
78.36600	-4.04453	-261.86919
78.46600	-4.04813	-262.10329
78.56600	-4.05234	-262.34469
78.66600	-4.05750	-262.67865
78.76600	-4.06344	-263.08465
78.86600	-4.06984	-263.48719
78.96600	-4.07547	-263.97595
79.06600	-4.07891	-264.19118
79.16600	-4.08328	-264.45776
79.26600	-4.08844	-264.78437
79.36600	-4.09453	-265.19209
79.46600	-4.10016	-265.62214
79.56600	-4.10406	-265.85898
79.66600	-4.10813	-266.10273
79.76600	-4.11281	-266.39703
79.86600	-4.11812	-266.75001
79.96600	-4.12469	-267.17037
80.05200	-4.13156	-267.68032
80.15200	-4.13484	-267.93486
80.25200	-4.13891	-268.15608
80.35200	-4.14344	-268.44114
80.45200	-4.14875	-268.76852
80.55200	-4.15516	-269.20342
80.65200	-4.16000	-269.54591
80.75200	-4.16437	-269.81354
80.85200	-4.16922	-270.11940
80.95200	-4.17453	-270.45700
81.05200	-4.18094	-270.86452
81.14400	-4.18813	-271.36716
81.24400	-4.19141	-271.60868
81.34400	-4.19531	-271.82615
81.44400	-4.20031	-272.12778
81.54400	-4.20625	-272.51488
81.64400	-4.21312	-272.97419
81.74400	-4.21734	-273.27353
81.84400	-4.22141	-273.50444
81.94400	-4.22594	-273.78020
82.04400	-4.23062	-274.07515
82.14400	-4.23578	-274.40429
82.24400	-4.24266	-274.82954
82.34400	-4.24813	-275.25368
82.44400	-4.25234	-275.48674
82.54400	-4.25719	-275.77719
82.64400	-4.26297	-276.12659
82.74200	-4.27063	-276.62793
82.84200	-4.27406	-276.90610
82.94200	-4.27766	-277.09237
83.04200	-4.28219	-277.36086
83.14200	-4.28719	-277.66386
83.24200	-4.29281	-278.01844
83.34200	-4.29969	-278.43702
83.44200	-4.30516	-278.87508
83.54200	-4.30906	-279.07339
83.64200	-4.31375	-279.35967
83.74200	-4.31906	-279.68067
83.84200	-4.32656	-280.17172
83.94200	-4.33109	-280.52071
84.04200	-4.33469	-280.71693
84.14200	-4.33922	-280.98413
84.24200	-4.34438	-281.28937
84.34200	-4.34984	-281.64759
84.44200	-4.35672	-282.07293
84.54200	-4.36094	-282.38794
84.64200	-4.36469	-282.58601
84.74200	-4.36922	-282.85465
84.84200	-4.37453	-283.16972
84.94200	-4.38281	-283.65824
85.04200	-4.38734	-284.03232
85.14200	-4.39094	-284.20827
85.24200	-4.39516	-284.43745
85.34200	-4.40000	-284.70826
85.44200	-4.40578	-285.06440
85.53400	-4.41516	-285.58260
85.63400	-4.41984	-286.06990
85.73400	-4.42328	-286.22904
85.83400	-4.42844	-286.53550
85.93400	-4.43484	-286.93673
86.03400	-4.44078	-287.39366
86.13400	-4.44391	-287.55605
86.23400	-4.44781	-287.77075
86.33400	-4.45250	-288.05783
86.43400	-4.45797	-288.40607
86.53400	-4.46406	-288.78576
86.62600	-4.47141	-289.28882
86.72600	-4.47484	-289.57787
86.82600	-4.47812	-289.73573
86.92600	-4.48266	-289.99674
87.02600	-4.48844	-290.33750
87.12000	-4.49641	-290.84012
87.22000	-4.50109	-291.28230
87.32000	-4.50438	-291.44636
87.42000	-4.50875	-291.70412
87.52000	-4.51375	-292.02095
87.62000	-4.51938	-292.37249
87.72000	-4.52578	-292.79011
87.82000	-4.53078	-293.17820
87.92000	-4.53453	-293.39263
88.02000	-4.53922	-293.65692
88.12000	-4.54406	-293.95270
88.22000	-4.55016	-294.30476
88.31600	-4.55703	-294.81116
88.41600	-4.56078	-295.06585
88.51600	-4.56500	-295.30248
88.61600	-4.56984	-295.60423
88.71600	-4.57563	-295.95783
88.81600	-4.58375	-296.43998
88.91600	-4.58813	-296.84308
89.01600	-4.59156	-297.01409
89.11600	-4.59609	-297.28609
89.21600	-4.60156	-297.61040
89.31600	-4.60766	-297.98219
89.41600	-4.61359	-298.43098
89.51600	-4.61734	-298.64740
89.61600	-4.62172	-298.90507
89.71600	-4.62656	-299.20661
89.81600	-4.63250	-299.55813
89.91600	-4.64000	-300.02943
90.01600	-4.64484	-300.43179
90.11600	-4.64797	-300.58181
90.21600	-4.65234	-300.83060
90.31600	-4.65734	-301.14239
90.41600	-4.66469	-301.55802
90.51600	-4.67078	-302.05229
90.61600	-4.67438	-302.26299
90.71600	-4.67875	-302.49286
90.81600	-4.68375	-302.80247
90.91600	-4.68875	-303.11567
91.01600	-4.69547	-303.50617
91.11600	-4.70078	-303.93428
91.21600	-4.70453	-304.12483
91.31600	-4.70906	-304.38304
91.41600	-4.71437	-304.69692
91.51600	-4.72281	-305.15367
91.61600	-4.72750	-305.59665
91.71600	-4.73094	-305.76831
91.81600	-4.73500	-305.99171
91.91600	-4.73953	-306.25969
92.01600	-4.74500	-306.56832
92.11600	-4.75219	-306.98591
92.21600	-4.75828	-307.48191
92.31600	-4.76203	-307.67521
92.41600	-4.76641	-307.93610
92.51600	-4.77125	-308.20996
92.61600	-4.77813	-308.58892
92.71600	-4.78391	-309.04830
92.81600	-4.78766	-309.26660
92.91600	-4.79219	-309.51571
93.01600	-4.79719	-309.81895
93.11600	-4.80281	-310.17098
93.21600	-4.80984	-310.57677
93.31600	-4.81438	-310.95651
93.41600	-4.81797	-311.13675
93.51600	-4.82266	-311.41719
93.61600	-4.82813	-311.72848
93.71600	-4.83625	-312.19262
93.81000	-4.84172	-312.69339
93.91000	-4.84484	-312.86454
94.01000	-4.84891	-313.08407
94.11000	-4.85359	-313.35866
94.21000	-4.85875	-313.68035
94.31000	-4.86531	-314.08662
94.41000	-4.87156	-314.57114
94.51000	-4.87516	-314.76679
94.61000	-4.87984	-315.04056
94.71000	-4.88531	-315.38224
94.80800	-4.89375	-315.89586
94.90800	-4.89859	-316.36527
95.00800	-4.90141	-316.51595
95.10800	-4.90547	-316.72984
95.20800	-4.91031	-317.03904
95.30800	-4.91578	-317.37903
95.40800	-4.92187	-317.78073
95.50800	-4.92859	-318.27605
95.60800	-4.93234	-318.52037
95.70800	-4.93641	-318.75435
95.80800	-4.94141	-319.04995
95.90800	-4.94797	-319.45825
96.00800	-4.95406	-319.95088
96.10800	-4.95766	-320.15687
96.20800	-4.96188	-320.39845
96.30800	-4.96672	-320.70237
96.40800	-4.97219	-321.04421
96.50800	-4.97844	-321.43253
96.60800	-4.98406	-321.87584
96.70800	-4.98781	-322.10022
96.80800	-4.99234	-322.35897
96.90800	-4.99750	-322.67201
97.00800	-5.00375	-323.03852
97.10800	-5.01000	-323.49831
97.20800	-5.01422	-323.76292
97.30800	-5.01859	-324.01478
97.40800	-5.02344	-324.30810
97.50800	-5.02906	-324.64293
97.60800	-5.03594	-325.05241
97.70800	-5.04141	-325.49956
97.80800	-5.04484	-325.67310
97.90800	-5.04922	-325.92237
98.00800	-5.05469	-326.24644
98.10800	-5.06125	-326.61667
98.20800	-5.06672	-327.04294
98.30800	-5.07062	-327.26204
98.40800	-5.07516	-327.51095
98.50800	-5.08000	-327.80421
98.60800	-5.08547	-328.13039
98.70800	-5.09188	-328.51329
98.80800	-5.09828	-328.99103
98.90800	-5.10187	-329.19186
99.00800	-5.10625	-329.44056
99.10800	-5.11141	-329.72184
99.20800	-5.11844	-330.11591
99.29400	-5.12422	-330.61779
99.39400	-5.12750	-330.78754
99.49400	-5.13141	-330.99619
99.59400	-5.13625	-331.27484
99.69400	-5.14188	-331.60445
99.79400	-5.14875	-332.01221
99.89400	-5.15453	-332.47572
99.99400	-5.15797	-332.65740
100.09400	-5.16219	-332.88726
100.19400	-5.16703	-333.16779
100.29400	-5.17297	-333.52733
100.39400	-5.18031	-334.00813
100.49400	-5.18406	-334.27063
100.59400	-5.18781	-334.46422
100.69400	-5.19234	-334.71444
100.79400	-5.19719	-335.00254
100.89400	-5.20281	-335.31040
100.99400	-5.20984	-335.74238
101.09400	-5.21406	-336.01603
101.19400	-5.21844	-336.23761
101.29400	-5.22313	-336.51343
101.39400	-5.22828	-336.78836
101.49400	-5.23594	-337.20961
101.59400	-5.24078	-337.56056
101.69400	-5.24500	-337.78161
101.79400	-5.25000	-338.04253
101.89400	-5.25641	-338.40740
101.99400	-5.26578	-338.92065
102.09400	-5.27016	-339.37573
102.19400	-5.27203	-339.40852
102.29400	-5.27625	-339.59711
102.39400	-5.28109	-339.89742
102.49400	-5.28703	-340.23187
102.59400	-5.29391	-340.71061
102.69400	-5.29766	-340.93177
102.79400	-5.30188	-341.14653
102.89400	-5.30687	-341.42694
102.99400	-5.31219	-341.74651
103.09400	-5.31766	-342.07466
103.19400	-5.32453	-342.53120
103.29400	-5.32828	-342.75076
103.39400	-5.33250	-342.97466
103.49400	-5.33766	-343.26872
103.59400	-5.34484	-343.67421
103.69000	-5.35141	-344.17835
103.79000	-5.35453	-344.33979
103.89000	-5.35828	-344.52173
103.99000	-5.36281	-344.77347
104.09000	-5.36781	-345.05820
104.19000	-5.37344	-345.40147
104.29000	-5.38109	-345.89997
104.39000	-5.38500	-346.16211
104.49000	-5.38922	-346.37523
104.59000	-5.39422	-346.65865
104.69000	-5.40000	-347.00242
104.79000	-5.40719	-347.47520
104.89000	-5.41109	-347.71058
104.99000	-5.41500	-347.90862
105.09000	-5.41969	-348.16965
105.19000	-5.42500	-348.48624
105.29001	-5.43172	-348.89022
105.38001	-5.43875	-349.39089
105.48001	-5.44172	-349.55013
105.58001	-5.44563	-349.72689
105.68001	-5.45031	-350.00056
105.78001	-5.45609	-350.34171
105.88001	-5.46359	-350.83434
105.98001	-5.46750	-351.09395
106.08001	-5.47156	-351.29327
106.18001	-5.47609	-351.55609
106.28001	-5.48094	-351.83194
106.38001	-5.48672	-352.15545
106.48001	-5.49422	-352.61974
106.58001	-5.49859	-352.95796
106.68001	-5.50250	-353.15070
106.78001	-5.50734	-353.43036
106.88001	-5.51313	-353.75890
106.98001	-5.52047	-354.23708
107.08001	-5.52438	-354.49082
107.18001	-5.52812	-354.68370
107.28001	-5.53266	-354.94271
107.38001	-5.53781	-355.23731
107.48001	-5.54359	-355.59547
107.58001	-5.55094	-356.04617
107.68001	-5.55578	-356.41906
107.78001	-5.55938	-356.59033
107.88001	-5.56391	-356.83551
107.98001	-5.56922	-357.14850
108.08001	-5.57656	-357.60510
108.18001	-5.58063	-357.89770
108.28001	-5.58453	-358.09189
108.38001	-5.58922	-358.35046
108.48001	-5.59453	-358.66472
108.58001	-5.60047	-359.02190
108.64201	-5.60594	-357.38578
108.64401	-5.60734	-352.49862
108.64601	-5.60891	-343.19007
108.64801	-5.61063	-330.05130
108.65001	-5.61266	-314.35606
108.65201	-5.61453	-296.81781
108.65401	-5.61641	-277.77168
108.65601	-5.61797	-257.72917
108.65801	-5.61922	-237.26243
108.66001	-5.62031	-216.73045
108.66201	-5.62094	-196.38038
108.66401	-5.62125	-176.49622
108.66601	-5.62141	-157.32653
108.66801	-5.62141	-139.01533
108.67001	-5.62141	-121.66554
108.67201	-5.62141	-105.38324
108.67401	-5.62141	-90.24061
108.67601	-5.62156	-76.26035
108.67801	-5.62156	-63.45045
108.68001	-5.62172	-51.81558
108.68201	-5.62172	-41.33294
108.68401	-5.62172	-31.95703
108.68601	-5.62172	-23.64817
108.68801	-5.62172	-16.36492
108.69001	-5.62172	-10.04328
108.69201	-5.62172	-4.61207
108.69401	-5.62172	-0.00706
108.69601	-5.62172	3.84227
108.69801	-5.62172	7.00936
108.70001	-5.62172	9.55442
108.70201	-5.62172	11.53730
108.70401	-5.62188	13.02882
108.70601	-5.62188	14.08978
108.70801	-5.62188	14.76524
108.71801	-5.62188	14.10097
108.72001	-5.62188	13.45558
108.72201	-5.62188	12.71483
108.72401	-5.62188	11.89842
108.72601	-5.62188	11.03610
108.72801	-5.62188	10.15430
108.73001	-5.62188	9.26591
108.73201	-5.62188	8.38107
108.73401	-5.62188	7.51422
108.73601	-5.62188	6.67569
108.73801	-5.62188	5.86983
108.74001	-5.62188	5.10348
108.74201	-5.62188	4.38483
108.74401	-5.62188	3.71617
108.74601	-5.62188	3.09718
108.74801	-5.62188	2.53025
108.75001	-5.62188	2.01615
108.75401	-5.62188	1.13691
108.75801	-5.62188	0.44425
108.76201	-5.62188	-0.08603
108.76801	-5.62188	-0.60323
108.86801	-5.62156	-0.18651
108.96801	-5.62156	-0.16410
109.06801	-5.62156	-0.13918
109.16801	-5.62578	-0.13409
109.25801	-5.63578	-0.11559
109.35801	-5.64094	-0.11127
109.45801	-5.64531	-0.09935
109.55801	-5.65000	-0.10061
109.65801	-5.65562	-0.10179
109.75801	-5.66281	-0.10079
109.85801	-5.66750	-0.09179
109.95801	-5.67156	-0.09070
110.05801	-5.67656	-0.08619
110.15801	-5.68234	-0.08528
110.25801	-5.68953	-0.08590
110.35801	-5.69406	-0.07847
110.45801	-5.69797	-0.07427
110.55801	-5.70281	-0.07110
110.65801	-5.70797	-0.07187
110.75801	-5.71422	-0.06089
110.85801	-5.72125	-0.07141
110.95801	-5.72516	-0.06270
111.05801	-5.72906	-0.06378
111.11601	-5.73172	-0.06517
