# Supplementary material for: Strengthening of 3D Printed Fused Deposition Manufactured Parts Using the Fill Compositing Technique
Source: PLoS One. 2015 Apr 16;10(4):e0122915. doi: 10.1371/journal.pone.0122915 (PMC4400136; doi:10.1371/journal.pone.0122915)
Supplement: S1 File — This is the raw data and information on all the samples presented in this manuscript. (ZIP) [file pone.0122915.s001.zip › Specimen_RawData_11.csv]

Time	Extension	Load
(sec)	(mm)	(N)
0.00000	-0.00031	0.05224
0.10000	-0.00062	0.04211
0.20000	-0.00266	0.05227
0.30000	-0.00750	0.04880
0.40000	-0.01453	0.04389
0.50000	-0.02281	0.04048
0.60000	-0.03250	0.04464
0.70000	-0.03688	0.04200
0.80000	-0.04125	0.04089
0.90000	-0.04641	0.05273
1.00000	-0.05188	0.04597
1.10000	-0.05812	0.04862
1.20000	-0.06234	0.04423
1.30000	-0.06641	0.03820
1.40000	-0.07141	0.04184
1.50000	-0.07688	0.04428
1.60000	-0.08359	0.04721
1.70000	-0.08859	0.04630
1.80000	-0.09250	0.04278
1.90000	-0.09672	0.04365
2.00000	-0.10172	0.04788
2.10000	-0.10734	0.04008
2.20000	-0.11484	0.04421
2.30000	-0.11953	0.05708
2.40000	-0.12359	0.04525
2.50000	-0.12859	0.04281
2.60000	-0.13438	0.04268
2.70000	-0.14156	0.05114
2.80000	-0.14656	0.05035
2.90000	-0.15016	0.04928
3.00000	-0.15484	0.04090
3.10000	-0.16000	0.04265
3.20000	-0.16547	0.04545
3.30000	-0.17219	0.04894
3.40000	-0.17656	0.05033
3.50000	-0.18063	0.04542
3.60000	-0.18484	0.04209
3.70000	-0.19062	0.04383
3.80000	-0.19828	0.04390
3.90000	-0.20297	0.05417
4.00000	-0.20656	0.04721
4.10000	-0.21078	0.03812
4.20000	-0.21562	0.04560
4.30000	-0.22125	0.03966
4.40000	-0.22891	0.05061
4.50000	-0.23328	0.03898
4.60000	-0.23734	0.02910
4.70000	-0.24219	0.00766
4.80000	-0.24781	-0.04010
4.90000	-0.25438	-0.21793
5.00000	-0.25875	-0.40240
5.10000	-0.26297	-0.51033
5.20000	-0.26734	-0.55841
5.30000	-0.27250	-0.59923
5.40000	-0.27844	-0.74761
5.50000	-0.28609	-1.12609
5.60000	-0.29016	-1.43651
5.70000	-0.29406	-1.64363
5.80000	-0.29875	-1.89813
5.90000	-0.30422	-2.20074
6.00000	-0.31109	-2.57611
6.10000	-0.31594	-2.91163
6.20000	-0.31984	-3.12317
6.30000	-0.32422	-3.37787
6.40000	-0.32906	-3.65153
6.50000	-0.33484	-3.97297
6.60000	-0.34188	-4.35543
6.70000	-0.34672	-4.69064
6.80000	-0.35078	-4.91538
6.90000	-0.35531	-5.16933
7.00000	-0.36063	-5.47269
7.10000	-0.36766	-5.86217
7.20000	-0.37281	-6.21700
7.30000	-0.37688	-6.44653
7.40000	-0.38141	-6.70876
7.50000	-0.38656	-6.99322
7.60000	-0.39219	-7.32507
7.70000	-0.39922	-7.73804
7.80000	-0.40375	-8.05245
7.90000	-0.40750	-8.26719
8.00000	-0.41250	-8.54579
8.10000	-0.41813	-8.88470
8.20000	-0.42453	-9.26790
8.30000	-0.42922	-9.57564
8.40000	-0.43344	-9.80815
8.50000	-0.43797	-10.06415
8.60000	-0.44266	-10.34036
8.70000	-0.44828	-10.66210
8.80000	-0.45469	-11.02913
8.90000	-0.46031	-11.40819
9.00000	-0.46422	-11.63708
9.10000	-0.46906	-11.90627
9.20000	-0.47438	-12.21570
9.30000	-0.48125	-12.59075
9.40000	-0.48609	-12.94350
9.50000	-0.49000	-13.17581
9.60000	-0.49453	-13.44091
9.70000	-0.49953	-13.74147
9.80000	-0.50484	-14.04741
9.90000	-0.51172	-14.43143
10.00000	-0.51734	-14.82086
10.10000	-0.52141	-15.04411
10.20000	-0.52594	-15.30526
10.30000	-0.53125	-15.61423
10.40000	-0.53812	-16.01354
10.50000	-0.54281	-16.34526
10.60000	-0.54688	-16.56967
10.70000	-0.55125	-16.82647
10.80000	-0.55641	-17.12107
10.90000	-0.56234	-17.45924
11.00000	-0.56922	-17.85951
11.10000	-0.57453	-18.24851
11.20000	-0.57859	-18.48745
11.30000	-0.58375	-18.79956
11.40000	-0.58969	-19.15799
11.50000	-0.59609	-19.57378
11.60000	-0.60000	-19.84306
11.70000	-0.60406	-20.07363
11.80000	-0.60844	-20.33480
11.90000	-0.61328	-20.62383
12.00000	-0.61891	-20.96941
12.10000	-0.62625	-21.43389
12.20000	-0.63047	-21.74284
12.30000	-0.63422	-21.96976
12.40000	-0.63922	-22.26619
12.50000	-0.64484	-22.60425
12.60000	-0.65156	-22.99672
12.70000	-0.65672	-23.38148
12.80000	-0.66047	-23.61642
12.90000	-0.66469	-23.86505
13.00000	-0.66969	-24.17569
13.10000	-0.67578	-24.54899
13.20000	-0.68266	-24.99271
13.30000	-0.68719	-25.30527
13.40000	-0.69109	-25.54177
13.50000	-0.69578	-25.83490
13.60000	-0.70094	-26.14533
13.70000	-0.70719	-26.53301
13.80000	-0.71281	-26.92112
13.90000	-0.71719	-27.19909
14.00000	-0.72172	-27.46754
14.10000	-0.72672	-27.77085
14.20000	-0.73188	-28.08482
14.30000	-0.73859	-28.47194
14.40000	-0.74359	-28.83419
14.50000	-0.74781	-29.08188
14.60000	-0.75219	-29.35279
14.70000	-0.75688	-29.64066
14.80000	-0.76281	-29.97521
14.90000	-0.76922	-30.38400
15.00000	-0.77328	-30.62220
15.10000	-0.77766	-30.88534
15.20000	-0.78266	-31.17244
15.30000	-0.78828	-31.49978
15.40000	-0.79578	-31.91727
15.50000	-0.80141	-32.33163
15.60000	-0.80500	-32.51645
15.70000	-0.80953	-32.76837
15.80000	-0.81453	-33.07101
15.90000	-0.82094	-33.40799
16.00000	-0.82656	-33.81027
16.10000	-0.83094	-34.05945
16.20000	-0.83531	-34.31721
16.30000	-0.84000	-34.59094
16.40000	-0.84547	-34.91161
16.50000	-0.85203	-35.27781
16.60000	-0.85703	-35.61553
16.70000	-0.86109	-35.84483
16.80000	-0.86547	-36.09125
16.90000	-0.87063	-36.39242
17.00000	-0.87813	-36.79601
17.10000	-0.88359	-37.19879
17.20000	-0.88734	-37.39995
17.30000	-0.89172	-37.64242
17.40000	-0.89656	-37.94163
17.50000	-0.90172	-38.24474
17.60000	-0.90828	-38.59862
17.70000	-0.91391	-38.98747
17.80000	-0.91781	-39.19046
17.90000	-0.92234	-39.44540
18.00000	-0.92766	-39.73828
18.10000	-0.93422	-40.09229
18.20000	-0.94000	-40.48308
18.30000	-0.94391	-40.70867
18.40000	-0.94813	-40.93732
18.50000	-0.95281	-41.20075
18.60000	-0.95812	-41.48975
18.70000	-0.96469	-41.81893
18.80000	-0.97094	-42.28562
18.90000	-0.97484	-42.46256
19.00000	-0.97984	-42.74600
19.10000	-0.98609	-43.09100
19.19000	-0.99484	-43.59103
19.29000	-0.99891	-43.95771
19.39000	-1.00125	-44.05814
19.49000	-1.00563	-44.31604
19.59000	-1.01063	-44.60296
19.69000	-1.01563	-44.90450
19.79000	-1.02172	-45.25245
19.89000	-1.02797	-45.68029
19.99000	-1.03141	-45.88715
20.09000	-1.03578	-46.14175
20.19000	-1.04094	-46.44552
20.29000	-1.04766	-46.85086
20.39000	-1.05359	-47.24799
20.49000	-1.05719	-47.45556
20.59000	-1.06141	-47.69219
20.69000	-1.06641	-47.98878
20.79000	-1.07203	-48.34035
20.89000	-1.07859	-48.72859
20.99000	-1.08500	-49.17082
21.09000	-1.08844	-49.36791
21.19000	-1.09281	-49.61219
21.29000	-1.09781	-49.90842
21.39000	-1.10359	-50.25447
21.49000	-1.10984	-50.67211
21.59000	-1.11406	-50.92771
21.69000	-1.11844	-51.18502
21.79000	-1.12344	-51.48865
21.89000	-1.12906	-51.81909
21.99000	-1.13641	-52.23241
22.09000	-1.14141	-52.62196
22.19000	-1.14484	-52.79075
22.29000	-1.14922	-53.03940
22.39000	-1.15438	-53.34877
22.49000	-1.16109	-53.74270
22.59000	-1.16719	-54.16634
22.69000	-1.17109	-54.38595
22.79000	-1.17531	-54.61825
22.89000	-1.18016	-54.90552
22.99000	-1.18516	-55.21327
23.09000	-1.19156	-55.57583
23.19000	-1.19781	-56.02047
23.29000	-1.20172	-56.22664
23.39000	-1.20609	-56.48910
23.49000	-1.21141	-56.81706
23.59000	-1.21828	-57.17275
23.69000	-1.22406	-57.60320
23.79000	-1.22766	-57.80622
23.89000	-1.23219	-58.06678
23.99000	-1.23672	-58.36110
24.09000	-1.24234	-58.69170
24.19000	-1.24938	-59.11512
24.29000	-1.25469	-59.51120
24.39000	-1.25844	-59.70700
24.49000	-1.26297	-59.96745
24.59000	-1.26750	-60.24554
24.69000	-1.27328	-60.57953
24.78800	-1.28078	-61.08515
24.88800	-1.28484	-61.33671
24.98800	-1.28906	-61.57558
25.08800	-1.29375	-61.85960
25.18800	-1.29906	-62.18156
25.28800	-1.30563	-62.54950
25.38800	-1.31094	-62.95346
25.48800	-1.31484	-63.16568
25.58800	-1.31953	-63.44352
25.68800	-1.32484	-63.78018
25.78800	-1.33109	-64.16243
25.88800	-1.33797	-64.63566
25.98800	-1.34156	-64.84354
26.08800	-1.34563	-65.07188
26.18800	-1.35000	-65.33960
26.28800	-1.35516	-65.65606
26.38800	-1.36141	-66.02164
26.48800	-1.36781	-66.47857
26.58800	-1.37156	-66.70281
26.68800	-1.37609	-66.95516
26.78800	-1.38125	-67.26719
26.88800	-1.38766	-67.65223
26.98800	-1.39406	-68.08721
27.08800	-1.39797	-68.32503
27.18800	-1.40203	-68.54703
27.28800	-1.40672	-68.82067
27.38800	-1.41188	-69.13671
27.48800	-1.41844	-69.52225
27.58800	-1.42516	-69.99408
27.68800	-1.42906	-70.21184
27.78800	-1.43328	-70.45438
27.88800	-1.43844	-70.77131
27.98800	-1.44453	-71.13870
28.08800	-1.45078	-71.56240
28.18800	-1.45500	-71.81890
28.28800	-1.45906	-72.05005
28.38800	-1.46391	-72.34617
28.48800	-1.46906	-72.66787
28.58800	-1.47500	-73.01307
28.68800	-1.48109	-73.43766
28.78800	-1.48531	-73.69008
28.88800	-1.49000	-73.96623
28.98800	-1.49531	-74.29895
29.08800	-1.50219	-74.70801
29.18800	-1.50781	-75.12154
29.28800	-1.51125	-75.33224
29.38800	-1.51547	-75.57119
29.48800	-1.52016	-75.86984
29.58800	-1.52547	-76.20010
29.68800	-1.53219	-76.59475
29.78800	-1.53812	-77.03193
29.88800	-1.54172	-77.22817
29.98800	-1.54609	-77.48046
30.08800	-1.55078	-77.77011
30.18800	-1.55625	-78.09661
30.28800	-1.56281	-78.51864
30.38800	-1.56766	-78.82193
30.48800	-1.57219	-79.08908
30.58800	-1.57687	-79.37416
30.68800	-1.58219	-79.69876
30.78800	-1.58859	-80.07333
30.88800	-1.59516	-80.53680
30.98800	-1.59844	-80.71892
31.08800	-1.60266	-80.93867
31.18800	-1.60781	-81.25508
31.28800	-1.61359	-81.59737
31.38800	-1.62016	-82.01940
31.48800	-1.62453	-82.28175
31.58800	-1.62922	-82.53633
31.68800	-1.63422	-82.83343
31.78800	-1.63922	-83.13876
31.88800	-1.64531	-83.49071
31.98800	-1.65234	-83.97289
32.08800	-1.65578	-84.16903
32.18800	-1.66000	-84.39673
32.28800	-1.66500	-84.69962
32.38800	-1.67094	-85.03336
32.48800	-1.67750	-85.47280
32.58800	-1.68156	-85.71657
32.68800	-1.68547	-85.92039
32.78800	-1.69000	-86.18685
32.88800	-1.69516	-86.50326
32.98800	-1.70141	-86.87025
33.08800	-1.70875	-87.33945
33.18800	-1.71266	-87.60229
33.28800	-1.71703	-87.82470
33.38800	-1.72219	-88.13509
33.48800	-1.72813	-88.48174
33.58800	-1.73438	-88.91287
33.68800	-1.73828	-89.14388
33.78800	-1.74234	-89.37440
33.88800	-1.74703	-89.66221
33.98800	-1.75234	-89.97772
34.08800	-1.75828	-90.31038
34.18800	-1.76547	-90.78930
34.28800	-1.76891	-90.99185
34.38800	-1.77297	-91.20326
34.48800	-1.77766	-91.48752
34.58800	-1.78328	-91.81672
34.68800	-1.79016	-92.24617
34.78800	-1.79453	-92.49859
34.88800	-1.79859	-92.71367
34.98800	-1.80328	-92.97545
35.08800	-1.80844	-93.26244
35.18800	-1.81469	-93.61354
35.26800	-1.82281	-94.11903
35.36800	-1.82672	-94.40548
35.46800	-1.83047	-94.58721
35.56800	-1.83547	-94.87909
35.66800	-1.84125	-95.20812
35.76800	-1.84859	-95.70625
35.86800	-1.85172	-95.89484
35.96800	-1.85562	-96.08550
36.06800	-1.86000	-96.36072
36.16800	-1.86516	-96.68306
36.26800	-1.87094	-97.04191
36.36800	-1.87797	-97.50020
36.46800	-1.88187	-97.74951
36.56800	-1.88609	-97.97442
36.66800	-1.89109	-98.27637
36.76800	-1.89656	-98.61055
36.86800	-1.90344	-99.04503
36.96800	-1.90766	-99.32321
37.06800	-1.91187	-99.55656
37.16800	-1.91672	-99.84833
37.26800	-1.92234	-100.19570
37.36800	-1.92875	-100.58311
37.46800	-1.93547	-101.05691
37.56800	-1.93859	-101.22910
37.66800	-1.94266	-101.44330
37.76800	-1.94734	-101.72269
37.86800	-1.95281	-102.05722
37.96800	-1.96047	-102.53392
38.06800	-1.96547	-102.90365
38.16800	-1.96906	-103.09155
38.26800	-1.97359	-103.35626
38.36800	-1.97844	-103.64562
38.46800	-1.98375	-103.96059
38.56800	-1.99063	-104.38088
38.66800	-1.99531	-104.73410
38.76800	-1.99953	-104.95699
38.86800	-2.00437	-105.24717
38.96800	-2.01031	-105.58823
39.06800	-2.01781	-106.06308
39.16800	-2.02172	-106.34091
39.26800	-2.02547	-106.52703
39.36800	-2.02984	-106.78940
39.46800	-2.03484	-107.09681
39.56800	-2.04031	-107.43827
39.66800	-2.04766	-107.88218
39.76800	-2.05234	-108.20622
39.86800	-2.05656	-108.42106
39.96800	-2.06141	-108.70861
40.06800	-2.06672	-109.02112
40.16800	-2.07391	-109.46605
40.26800	-2.07859	-109.80076
40.36800	-2.08250	-110.01161
40.46800	-2.08703	-110.28315
40.56800	-2.09219	-110.59242
40.66800	-2.09797	-110.93617
40.76800	-2.10453	-111.35136
40.86800	-2.10828	-111.57803
40.96800	-2.11250	-111.80734
41.06800	-2.11734	-112.10153
41.16800	-2.12313	-112.44422
41.26800	-2.13063	-112.92131
41.36800	-2.13516	-113.22310
41.46800	-2.13906	-113.43296
41.56800	-2.14359	-113.67679
41.66800	-2.14828	-113.95206
41.76800	-2.15344	-114.26893
41.86800	-2.16047	-114.66976
41.96800	-2.16531	-115.02728
42.06800	-2.16969	-115.25469
42.16800	-2.17469	-115.54916
42.26800	-2.18062	-115.88580
42.36800	-2.18797	-116.35908
42.46800	-2.19188	-116.60214
42.56800	-2.19578	-116.81731
42.66800	-2.20047	-117.09197
42.76800	-2.20594	-117.42571
42.86800	-2.21188	-117.79781
42.96800	-2.21922	-118.26274
43.06800	-2.22266	-118.49594
43.16800	-2.22672	-118.70226
43.26800	-2.23125	-118.97164
43.36800	-2.23672	-119.28930
43.46800	-2.24406	-119.74593
43.56800	-2.24875	-120.10591
43.66800	-2.25281	-120.33240
43.76800	-2.25750	-120.60331
43.86800	-2.26281	-120.92773
43.96800	-2.26984	-121.33530
44.06400	-2.27672	-121.84186
44.16400	-2.27969	-122.04997
44.26400	-2.28359	-122.25083
44.36400	-2.28812	-122.54675
44.46400	-2.29313	-122.84687
44.56400	-2.29953	-123.23985
44.66400	-2.30469	-123.60346
44.76400	-2.30891	-123.84073
44.86400	-2.31344	-124.11579
44.96400	-2.31844	-124.41386
45.06400	-2.32422	-124.78099
45.16400	-2.33141	-125.23061
45.26400	-2.33656	-125.62375
45.36400	-2.34047	-125.83607
45.46400	-2.34531	-126.11711
45.56400	-2.35094	-126.46037
45.66400	-2.35687	-126.85291
45.76400	-2.36109	-127.12750
45.86400	-2.36516	-127.36382
45.96400	-2.37000	-127.65847
46.06400	-2.37531	-127.99738
46.16400	-2.38109	-128.37307
46.26400	-2.38828	-128.81452
46.36400	-2.39266	-129.12117
46.46400	-2.39641	-129.31819
46.56400	-2.40094	-129.59389
46.66400	-2.40609	-129.90555
46.76400	-2.41328	-130.33566
46.86400	-2.41859	-130.73745
46.96400	-2.42281	-130.97109
47.06400	-2.42734	-131.23523
47.16400	-2.43203	-131.51075
47.26400	-2.43734	-131.82710
47.36400	-2.44406	-132.22887
47.46400	-2.44859	-132.56486
47.56400	-2.45266	-132.79100
47.66400	-2.45781	-133.07722
47.76400	-2.46359	-133.42685
47.86400	-2.47141	-133.88583
47.96400	-2.47563	-134.21036
48.06400	-2.47938	-134.39783
48.16400	-2.48391	-134.66001
48.26400	-2.48906	-134.96654
48.36400	-2.49453	-135.31522
48.46400	-2.50156	-135.73879
48.56400	-2.50625	-136.07085
48.66400	-2.51047	-136.28435
48.76400	-2.51516	-136.56338
48.86400	-2.52031	-136.87947
48.96400	-2.52719	-137.27689
49.06400	-2.53156	-137.59987
49.16400	-2.53547	-137.80755
49.26400	-2.53984	-138.05893
49.36400	-2.54500	-138.36320
49.46400	-2.55141	-138.74115
49.56400	-2.55891	-139.22773
49.66400	-2.56297	-139.50996
49.76400	-2.56734	-139.72878
49.86400	-2.57203	-140.01065
49.96400	-2.57766	-140.34273
50.06400	-2.58422	-140.76512
50.16400	-2.58906	-141.10918
50.26400	-2.59281	-141.29686
50.36400	-2.59687	-141.53410
50.46400	-2.60156	-141.80003
50.56400	-2.60688	-142.11972
50.66400	-2.61344	-142.49478
50.76400	-2.61875	-142.87509
50.86400	-2.62297	-143.08932
50.96400	-2.62766	-143.34777
51.06400	-2.63281	-143.63568
51.16400	-2.63844	-143.95925
51.26400	-2.64437	-144.33199
51.36400	-2.64875	-144.55713
51.46400	-2.65359	-144.81610
51.56400	-2.65906	-145.13016
51.66400	-2.66578	-145.51885
51.74400	-2.67516	-146.02773
51.84400	-2.67781	-146.34162
51.94400	-2.67984	-146.39013
52.04400	-2.68422	-146.61875
52.14400	-2.68953	-146.92602
52.24400	-2.69641	-147.31409
52.34400	-2.70203	-147.74135
52.44400	-2.70578	-147.93845
52.54400	-2.71016	-148.17497
52.64400	-2.71516	-148.46729
52.74400	-2.72016	-148.78492
52.84400	-2.72625	-149.11667
52.94400	-2.73234	-149.54317
53.04400	-2.73625	-149.76096
53.14400	-2.74078	-149.99905
53.24400	-2.74625	-150.31888
53.34400	-2.75406	-150.75299
53.44400	-2.75906	-151.16446
53.54400	-2.76203	-151.30158
53.64400	-2.76625	-151.53381
53.74400	-2.77125	-151.81564
53.84400	-2.77719	-152.15869
53.94400	-2.78406	-152.57049
54.04400	-2.78906	-152.95851
54.14400	-2.79297	-153.14709
54.24400	-2.79750	-153.39378
54.34400	-2.80281	-153.71101
54.44400	-2.80906	-154.05513
54.54400	-2.81531	-154.48803
54.64400	-2.81922	-154.72841
54.74400	-2.82313	-154.93430
54.84400	-2.82781	-155.20085
54.94400	-2.83328	-155.51360
55.04400	-2.84031	-155.89984
55.14400	-2.84672	-156.38697
55.24400	-2.84984	-156.54081
55.34400	-2.85422	-156.76400
55.44400	-2.85969	-157.08597
55.54400	-2.86688	-157.48504
55.64400	-2.87266	-157.93467
55.74400	-2.87625	-158.13422
55.84400	-2.88047	-158.36349
55.94400	-2.88531	-158.64106
56.04400	-2.89031	-158.93497
56.14400	-2.89656	-159.29073
56.24400	-2.90344	-159.78605
56.34400	-2.90687	-159.98100
56.44400	-2.91125	-160.21743
56.54400	-2.91656	-160.52835
56.64400	-2.92375	-160.94510
56.74400	-2.92938	-161.35390
56.84400	-2.93266	-161.53999
56.94400	-2.93687	-161.76449
57.04400	-2.94156	-162.04679
57.14400	-2.94703	-162.37943
57.24400	-2.95297	-162.74622
57.34400	-2.95984	-163.16546
57.44400	-2.96359	-163.41245
57.54400	-2.96813	-163.64539
57.64400	-2.97281	-163.92882
57.74400	-2.97891	-164.25955
57.84400	-2.98563	-164.71723
57.94400	-2.98953	-164.96919
58.04400	-2.99359	-165.17994
58.14400	-2.99844	-165.46014
58.24400	-3.00391	-165.78411
58.34400	-3.01078	-166.18256
58.44400	-3.01641	-166.60772
58.54400	-3.02000	-166.79503
58.64400	-3.02453	-167.04367
58.74400	-3.02969	-167.34222
58.84400	-3.03672	-167.73130
58.94400	-3.04266	-168.17562
59.04400	-3.04656	-168.40073
59.14400	-3.05078	-168.63063
59.24400	-3.05531	-168.89898
59.34400	-3.06047	-169.20651
59.44400	-3.06750	-169.61421
59.54400	-3.07375	-170.10690
59.64400	-3.07750	-170.31305
59.74400	-3.08203	-170.55747
59.84400	-3.08703	-170.86083
59.94400	-3.09344	-171.22294
60.04400	-3.09875	-171.61016
60.14400	-3.10281	-171.84564
60.24400	-3.10734	-172.11770
60.34400	-3.11266	-172.43621
60.44400	-3.11922	-172.83992
60.54200	-3.12656	-173.34172
60.64200	-3.13000	-173.60879
60.74200	-3.13359	-173.78041
60.84200	-3.13812	-174.04820
60.94200	-3.14328	-174.36402
61.04200	-3.14984	-174.76255
61.13600	-3.15641	-175.26470
61.23600	-3.16000	-175.50473
61.33600	-3.16422	-175.72504
61.43600	-3.16891	-176.01885
61.53600	-3.17391	-176.32034
61.63600	-3.18016	-176.69362
61.73600	-3.18547	-177.09583
61.83600	-3.18937	-177.32982
61.93600	-3.19391	-177.59091
62.03600	-3.19875	-177.89540
62.13600	-3.20469	-178.24396
62.23600	-3.21141	-178.68094
62.33600	-3.21578	-178.96347
62.43600	-3.22016	-179.20978
62.53600	-3.22453	-179.47696
62.63600	-3.22953	-179.76625
62.73600	-3.23578	-180.11901
62.83600	-3.24297	-180.61812
62.93600	-3.24688	-180.86243
63.03600	-3.25109	-181.07471
63.13600	-3.25609	-181.34893
63.23600	-3.26188	-181.70433
63.33600	-3.26844	-182.12639
63.43600	-3.27250	-182.37840
63.53600	-3.27672	-182.61230
63.63600	-3.28141	-182.87364
63.73600	-3.28672	-183.17105
63.83600	-3.29297	-183.52044
63.93600	-3.30000	-183.99629
64.03600	-3.30359	-184.19847
64.13600	-3.30734	-184.40351
64.23600	-3.31234	-184.66872
64.33600	-3.31875	-185.02353
64.43600	-3.32609	-185.51579
64.53600	-3.32984	-185.73900
64.63600	-3.33375	-185.93884
64.73600	-3.33828	-186.17551
64.83600	-3.34359	-186.47735
64.93600	-3.34922	-186.79185
65.03600	-3.35609	-187.23778
65.13600	-3.36016	-187.46747
65.23600	-3.36453	-187.71073
65.33600	-3.36938	-187.97988
65.43600	-3.37516	-188.29711
65.53600	-3.38172	-188.69960
65.63600	-3.38578	-188.92413
65.73600	-3.38984	-189.14650
65.83600	-3.39453	-189.40210
65.93600	-3.40047	-189.73038
66.03600	-3.40797	-190.13306
66.13400	-3.41453	-190.63357
66.23400	-3.41734	-190.77796
66.33400	-3.42141	-190.97793
66.43400	-3.42641	-191.23788
66.53400	-3.43141	-191.52087
66.63400	-3.43797	-191.90972
66.73400	-3.44234	-192.16935
66.83400	-3.44656	-192.39604
66.93400	-3.45109	-192.63168
67.03400	-3.45594	-192.89501
67.13400	-3.46203	-193.23319
67.23400	-3.46984	-193.71189
67.33400	-3.47359	-193.92893
67.43400	-3.47781	-194.15447
67.53400	-3.48313	-194.44431
67.63400	-3.48969	-194.78478
67.72200	-3.49719	-195.28553
67.82200	-3.50063	-195.50818
67.92200	-3.50453	-195.69001
68.02200	-3.50922	-195.95580
68.12200	-3.51453	-196.28714
68.22200	-3.52047	-196.63492
68.32200	-3.52703	-197.06011
68.42200	-3.53031	-197.26905
68.52200	-3.53422	-197.47181
68.62200	-3.53906	-197.71098
68.72200	-3.54469	-198.02733
68.82200	-3.55172	-198.46834
68.92200	-3.55594	-198.74395
69.02200	-3.56000	-198.94110
69.12200	-3.56469	-199.21261
69.22200	-3.57016	-199.52577
69.32200	-3.57656	-199.89878
69.42200	-3.58344	-200.31218
69.52200	-3.58734	-200.58863
69.62200	-3.59125	-200.84137
69.72200	-3.59609	-201.02693
69.82200	-3.60156	-201.35041
69.92200	-3.60859	-201.83302
70.02200	-3.61297	-202.09730
70.12200	-3.61703	-202.31143
70.22200	-3.62172	-202.56756
70.32200	-3.62672	-202.85712
70.42200	-3.63250	-203.18674
70.52200	-3.63969	-203.63523
70.62200	-3.64344	-203.88632
70.72200	-3.64781	-204.11475
70.82200	-3.65281	-204.41173
70.92200	-3.65891	-204.74219
71.02200	-3.66594	-205.21861
71.12200	-3.66969	-205.45243
71.22200	-3.67375	-205.64738
71.32200	-3.67844	-205.92080
71.42200	-3.68328	-206.18419
71.52200	-3.68906	-206.52069
71.62200	-3.69687	-207.01529
71.72200	-3.70047	-207.26994
71.82200	-3.70453	-207.47381
71.92200	-3.70953	-207.75086
72.02200	-3.71547	-208.08887
72.12200	-3.72266	-208.55016
72.22200	-3.72625	-208.78790
72.32200	-3.73031	-208.98697
72.42200	-3.73484	-209.24915
72.52200	-3.74016	-209.55466
72.62200	-3.74609	-209.91664
72.72200	-3.75375	-210.41234
72.82200	-3.75734	-210.64779
72.92200	-3.76141	-210.85539
73.02200	-3.76625	-211.13043
73.12200	-3.77172	-211.43568
73.22200	-3.77953	-211.91968
73.32200	-3.78375	-212.22711
73.42200	-3.78750	-212.43224
73.52200	-3.79234	-212.71437
73.62200	-3.79750	-213.01416
73.72200	-3.80281	-213.32140
73.82200	-3.80953	-213.74452
73.92200	-3.81328	-213.97582
74.02200	-3.81781	-214.21616
74.12200	-3.82266	-214.51300
74.22200	-3.82844	-214.84022
74.32200	-3.83516	-215.25514
74.42200	-3.83969	-215.56458
74.52200	-3.84359	-215.76063
74.62200	-3.84797	-216.00871
74.72200	-3.85313	-216.29734
74.82200	-3.85937	-216.65110
74.92200	-3.86703	-217.15344
75.02200	-3.87063	-217.39231
75.12200	-3.87469	-217.58954
75.22200	-3.87938	-217.84577
75.32200	-3.88547	-218.18532
75.42200	-3.89266	-218.62011
75.52200	-3.89672	-218.92481
75.62200	-3.90047	-219.11363
75.72200	-3.90500	-219.36533
75.82200	-3.91000	-219.65496
75.92200	-3.91594	-219.97720
76.02200	-3.92391	-220.44282
76.12200	-3.92812	-220.75225
76.22200	-3.93203	-220.95281
76.32200	-3.93688	-221.21409
76.42200	-3.94250	-221.53687
76.52200	-3.94953	-221.97798
76.62200	-3.95359	-222.26018
76.72200	-3.95781	-222.46721
76.82200	-3.96281	-222.76260
76.92200	-3.96859	-223.10703
77.02200	-3.97453	-223.46906
77.12200	-3.98094	-223.90445
77.22200	-3.98453	-224.13245
77.32200	-3.98859	-224.36099
77.42200	-3.99359	-224.64076
77.52200	-3.99922	-224.98168
77.62200	-4.00531	-225.38392
77.72200	-4.00953	-225.62462
77.82200	-4.01359	-225.83988
77.92200	-4.01813	-226.10165
78.02200	-4.02328	-226.39525
78.12200	-4.02938	-226.76326
78.22200	-4.03734	-227.25791
78.32200	-4.04094	-227.50764
78.42200	-4.04484	-227.70491
78.52200	-4.04938	-227.95489
78.62200	-4.05469	-228.25144
78.72200	-4.06109	-228.62150
78.82200	-4.06609	-228.96312
78.92200	-4.07047	-229.20054
79.02200	-4.07516	-229.47243
79.12200	-4.08047	-229.75686
79.22200	-4.08641	-230.11288
79.32200	-4.09422	-230.56556
79.42200	-4.09781	-230.81584
79.52200	-4.10172	-231.00398
79.62200	-4.10672	-231.28290
79.72200	-4.11250	-231.61526
79.82200	-4.11922	-232.01986
79.92200	-4.12375	-232.30048
80.02200	-4.12781	-232.52358
80.12200	-4.13234	-232.75705
80.22200	-4.13688	-233.02530
80.32200	-4.14219	-233.31140
80.42200	-4.14906	-233.68697
80.52200	-4.15453	-234.07276
80.62200	-4.15859	-234.27571
80.72200	-4.16359	-234.54525
80.82200	-4.16922	-234.85881
80.92200	-4.17719	-235.33201
81.02200	-4.18063	-235.58028
81.12200	-4.18422	-235.74650
81.22200	-4.18859	-235.97638
81.32200	-4.19359	-236.25480
81.42200	-4.19922	-236.56389
81.52200	-4.20594	-236.94050
81.62200	-4.21156	-237.32759
81.72200	-4.21563	-237.52390
81.82200	-4.22031	-237.78717
81.92200	-4.22531	-238.06143
82.02200	-4.23297	-238.48923
82.12200	-4.23750	-238.80747
82.22200	-4.24125	-239.00095
82.32200	-4.24578	-239.24212
82.42200	-4.25063	-239.50520
82.52200	-4.25641	-239.82112
82.62200	-4.26312	-240.21383
82.72200	-4.26734	-240.49787
82.82200	-4.27109	-240.68181
82.92200	-4.27578	-240.91762
83.02200	-4.28094	-241.19145
83.12200	-4.28906	-241.62737
83.22200	-4.29375	-241.96577
83.32200	-4.29750	-242.13478
83.42200	-4.30156	-242.35035
83.52200	-4.30641	-242.59768
83.62200	-4.31219	-242.89125
83.72000	-4.32219	-243.40245
83.82000	-4.32641	-243.79416
83.92000	-4.32984	-243.93591
84.02000	-4.33516	-244.22020
84.12000	-4.34172	-244.58188
84.22000	-4.34766	-244.99360
84.32000	-4.35062	-245.15338
84.42000	-4.35453	-245.34228
84.52000	-4.35922	-245.59727
84.62000	-4.36469	-245.91590
84.72000	-4.37078	-246.26403
84.82000	-4.37844	-246.72261
84.92000	-4.38172	-246.94788
85.02000	-4.38531	-247.11810
85.12000	-4.38984	-247.35673
85.22000	-4.39578	-247.68209
85.32000	-4.40391	-248.17224
85.42000	-4.40813	-248.48831
85.52000	-4.41172	-248.65417
85.62000	-4.41625	-248.88891
85.72000	-4.42125	-249.18470
85.82000	-4.42688	-249.50680
85.92000	-4.43344	-249.89797
86.02000	-4.43797	-250.20537
86.12000	-4.44188	-250.40200
86.22000	-4.44641	-250.64787
86.32000	-4.45156	-250.91976
86.42000	-4.45828	-251.28540
86.52000	-4.46438	-251.70064
86.62000	-4.46813	-251.90461
86.72000	-4.47234	-252.12976
86.82000	-4.47750	-252.40451
86.92000	-4.48359	-252.75233
87.02000	-4.49187	-253.24848
87.12000	-4.49531	-253.50744
87.22000	-4.49906	-253.67633
87.32000	-4.50391	-253.92780
87.42000	-4.50937	-254.23482
87.52000	-4.51594	-254.59215
87.62000	-4.52094	-254.93827
87.72000	-4.52484	-255.13452
87.82000	-4.52938	-255.37330
87.92000	-4.53437	-255.65416
88.02000	-4.54047	-255.99703
88.12000	-4.54812	-256.43909
88.22000	-4.55203	-256.71688
88.32000	-4.55547	-256.87915
88.42000	-4.55984	-257.11223
88.52000	-4.56516	-257.38660
88.62000	-4.57328	-257.81956
88.72000	-4.57813	-258.19480
88.82000	-4.58172	-258.37010
88.92000	-4.58641	-258.61004
89.02000	-4.59125	-258.88091
89.12000	-4.59656	-259.17575
89.22000	-4.60359	-259.55141
89.32000	-4.60812	-259.86600
89.42000	-4.61203	-260.05581
89.52000	-4.61672	-260.29682
89.62000	-4.62234	-260.58924
89.72000	-4.63078	-261.05845
89.82000	-4.63516	-261.39575
89.92000	-4.63859	-261.56402
90.02000	-4.64250	-261.74495
90.12000	-4.64734	-261.99552
90.22000	-4.65297	-262.30952
90.32000	-4.66063	-262.71820
90.42000	-4.66563	-263.06948
90.52000	-4.66938	-263.25458
90.62000	-4.67406	-263.50304
90.72000	-4.67906	-263.76125
90.82000	-4.68641	-264.14788
90.92000	-4.69141	-264.50118
91.02000	-4.69531	-264.69156
91.12000	-4.69984	-264.93698
91.22000	-4.70500	-265.22213
91.32000	-4.71062	-265.53163
91.42000	-4.71797	-265.93855
91.52000	-4.72172	-266.18826
91.62000	-4.72563	-266.36848
91.72000	-4.73031	-266.63083
91.82000	-4.73625	-266.93946
91.92000	-4.74469	-267.40831
92.02000	-4.74906	-267.75730
92.12000	-4.75234	-267.91558
92.22000	-4.75656	-268.12637
92.32000	-4.76125	-268.37370
92.42000	-4.76672	-268.69392
92.52000	-4.77375	-269.07489
92.62000	-4.77906	-269.44041
92.72000	-4.78297	-269.63302
92.82000	-4.78797	-269.92238
92.92000	-4.79406	-270.25825
93.01800	-4.80234	-270.76042
93.11800	-4.80562	-271.02351
93.21800	-4.80891	-271.18948
93.31800	-4.81328	-271.41556
93.41800	-4.81828	-271.67949
93.51800	-4.82391	-272.00899
93.61800	-4.83062	-272.41245
93.71800	-4.83609	-272.79910
93.81800	-4.84000	-272.99160
93.91800	-4.84437	-273.22698
94.01800	-4.84969	-273.52735
94.11800	-4.85672	-273.92456
94.21800	-4.86156	-274.28764
94.31800	-4.86531	-274.46997
94.41800	-4.86969	-274.70857
94.51800	-4.87469	-274.99384
94.61800	-4.88016	-275.31484
94.71800	-4.88672	-275.67339
94.81800	-4.89172	-276.02023
94.91800	-4.89563	-276.21287
95.01800	-4.90031	-276.46628
95.11800	-4.90578	-276.76508
95.21800	-4.91266	-277.13773
95.31800	-4.91781	-277.49786
95.41800	-4.92203	-277.71387
95.51800	-4.92656	-277.96197
95.61800	-4.93141	-278.22715
95.71800	-4.93719	-278.53969
95.81800	-4.94438	-278.93692
95.91800	-4.94875	-279.24278
96.01800	-4.95250	-279.43173
96.11800	-4.95734	-279.67370
96.21800	-4.96281	-279.96802
96.31800	-4.96969	-280.35417
96.41800	-4.97438	-280.66367
96.51800	-4.97844	-280.86394
96.61800	-4.98313	-281.11184
96.71800	-4.98813	-281.38027
96.81800	-4.99375	-281.68815
96.91800	-5.00063	-282.03797
97.01800	-5.00578	-282.40880
97.11800	-5.00953	-282.58643
97.21800	-5.01406	-282.81507
97.31800	-5.01953	-283.09643
97.41800	-5.02750	-283.51235
97.51800	-5.03219	-283.88271
97.61800	-5.03563	-284.03193
97.71800	-5.04000	-284.25705
97.81800	-5.04500	-284.52316
97.91800	-5.05094	-284.84318
98.01800	-5.05813	-285.25883
98.11800	-5.06250	-285.55533
98.21800	-5.06625	-285.72986
98.31800	-5.07062	-285.96130
98.41800	-5.07578	-286.23360
98.51800	-5.08266	-286.59132
98.61800	-5.08875	-287.01192
98.71800	-5.09203	-287.17670
98.81800	-5.09625	-287.37083
98.91800	-5.10078	-287.60257
99.01800	-5.10594	-287.87401
99.11800	-5.11234	-288.18968
99.21800	-5.11828	-288.54287
99.31800	-5.12219	-288.74201
99.41800	-5.12687	-288.96391
99.51800	-5.13172	-289.21175
99.61800	-5.13734	-289.48572
99.71800	-5.14484	-289.91699
99.81800	-5.14906	-290.13401
99.91800	-5.15359	-290.34707
100.01800	-5.15906	-290.61717
100.11800	-5.16625	-290.99211
100.20600	-5.17484	-291.49279
100.30600	-5.17703	-291.69342
100.40600	-5.17953	-291.75028
100.50600	-5.18422	-291.98033
100.60600	-5.18922	-292.24125
100.70600	-5.19578	-292.56073
100.80600	-5.20172	-292.98100
100.90600	-5.20531	-293.14646
101.00600	-5.20969	-293.35889
101.10600	-5.21500	-293.62398
101.20600	-5.22031	-293.91584
101.30600	-5.22672	-294.23195
101.40600	-5.23234	-294.61467
101.50600	-5.23609	-294.79051
101.60600	-5.24063	-295.01742
101.70600	-5.24625	-295.31112
101.80600	-5.25453	-295.72481
101.90600	-5.25891	-296.07418
102.00600	-5.26203	-296.20463
102.10600	-5.26625	-296.40174
102.20600	-5.27094	-296.64552
102.30600	-5.27609	-296.91753
102.40600	-5.28281	-297.25155
102.50600	-5.28906	-297.68279
102.60600	-5.29281	-297.86581
102.70600	-5.29734	-298.09374
102.80600	-5.30250	-298.35963
102.90600	-5.30938	-298.68013
103.00600	-5.31531	-299.09647
103.10600	-5.31891	-299.27292
103.20600	-5.32297	-299.47039
103.30600	-5.32797	-299.71102
103.40600	-5.33375	-300.01605
103.50600	-5.34141	-300.38983
103.60600	-5.34688	-300.82083
103.70600	-5.34984	-300.94293
103.80600	-5.35438	-301.15187
103.90600	-5.35953	-301.41878
104.00600	-5.36641	-301.78455
104.10600	-5.37219	-302.17573
104.20600	-5.37578	-302.35511
104.30600	-5.38016	-302.55729
104.40600	-5.38500	-302.80310
104.50600	-5.39016	-303.08259
104.60600	-5.39656	-303.41151
104.70600	-5.40297	-303.81948
104.80600	-5.40672	-304.02449
104.90600	-5.41109	-304.23728
105.00600	-5.41625	-304.51065
105.10600	-5.42297	-304.85427
105.20600	-5.42875	-305.22436
105.30601	-5.43250	-305.40729
105.40601	-5.43656	-305.60750
105.50601	-5.44141	-305.85429
105.60601	-5.44672	-306.12835
105.70601	-5.45313	-306.48333
105.80601	-5.46031	-306.93379
105.90601	-5.46375	-307.11967
106.00601	-5.46797	-307.32068
106.10601	-5.47266	-307.56128
106.20601	-5.47891	-307.86127
106.30601	-5.48484	-308.25365
106.40601	-5.48875	-308.45639
106.50601	-5.49297	-308.66364
106.60601	-5.49797	-308.91863
106.70601	-5.50375	-309.22768
106.80601	-5.51047	-309.57490
106.90601	-5.51656	-309.99878
107.00601	-5.52000	-310.15539
107.10601	-5.52422	-310.35683
107.20601	-5.52938	-310.61676
107.30601	-5.53625	-310.95344
107.40601	-5.54234	-311.38906
107.50601	-5.54609	-311.56301
107.60601	-5.55016	-311.75202
107.70601	-5.55500	-312.00054
107.80601	-5.56047	-312.28384
107.90601	-5.56719	-312.63241
108.00601	-5.57297	-313.03090
108.10601	-5.57656	-313.19892
108.20601	-5.58125	-313.42575
108.30601	-5.58672	-313.72041
108.40601	-5.59375	-314.08504
108.50601	-5.59937	-314.47557
108.60601	-5.60313	-314.65247
108.70601	-5.60750	-314.86499
108.80601	-5.61234	-315.11527
108.90601	-5.61813	-315.43863
109.00601	-5.62609	-315.86805
109.10601	-5.63078	-316.24600
109.20601	-5.63406	-316.36825
109.30601	-5.63828	-316.59228
109.40601	-5.64359	-316.87680
109.50601	-5.65000	-317.21976
109.60601	-5.65562	-317.62287
109.70601	-5.65969	-317.83494
109.80601	-5.66391	-318.06499
109.90601	-5.66844	-318.30630
110.00601	-5.67344	-318.57693
110.10601	-5.67922	-318.87630
110.20601	-5.68594	-319.30324
110.30601	-5.69016	-319.54265
110.40601	-5.69484	-319.78428
110.50601	-5.70016	-320.08019
110.60601	-5.70703	-320.44727
110.70601	-5.71297	-320.86521
110.80601	-5.71625	-321.02719
110.90601	-5.72016	-321.19662
111.00601	-5.72453	-321.42273
111.10601	-5.72984	-321.69995
111.20601	-5.73563	-322.02819
111.30601	-5.74250	-322.44906
111.40601	-5.74641	-322.65735
111.50601	-5.75094	-322.88468
111.60601	-5.75609	-323.15376
111.70601	-5.76234	-323.48117
111.80601	-5.76953	-323.94135
111.90601	-5.77313	-324.12466
112.00601	-5.77734	-324.30705
112.10601	-5.78203	-324.56228
112.20601	-5.78734	-324.82660
112.30601	-5.79359	-325.15886
112.40601	-5.80000	-325.58030
112.50601	-5.80328	-325.72156
112.60601	-5.80750	-325.90717
112.70601	-5.81234	-326.15381
112.80601	-5.81828	-326.45559
112.90601	-5.82547	-326.87277
113.00601	-5.82953	-327.08779
113.10601	-5.83359	-327.26675
113.20601	-5.83828	-327.49215
113.30601	-5.84328	-327.74037
113.40601	-5.84937	-328.03226
113.50601	-5.85625	-328.45005
113.60601	-5.85984	-328.61012
113.70601	-5.86422	-328.80765
113.80601	-5.86969	-329.07322
113.90601	-5.87703	-329.41660
114.00601	-5.88313	-329.84608
114.10601	-5.88656	-329.98502
114.20601	-5.89078	-330.18523
114.30601	-5.89578	-330.42067
114.40601	-5.90094	-330.69396
114.50601	-5.90719	-330.99920
114.60601	-5.91438	-331.46885
114.70601	-5.91750	-331.60219
114.80601	-5.92172	-331.78723
114.90601	-5.92625	-332.00887
115.00601	-5.93203	-332.28585
115.10601	-5.93922	-332.71721
115.20601	-5.94297	-332.89400
115.30601	-5.94688	-333.06322
115.40601	-5.95125	-333.27940
115.50601	-5.95641	-333.51934
115.60601	-5.96234	-333.81352
115.70601	-5.96984	-334.23439
115.80601	-5.97359	-334.43254
115.90601	-5.97781	-334.61180
116.00601	-5.98297	-334.85326
116.10601	-5.98891	-335.13799
116.20601	-5.99641	-335.56947
116.30601	-5.99984	-335.73836
116.40601	-6.00391	-335.90046
116.50601	-6.00859	-336.11652
116.60601	-6.01422	-336.40376
116.70601	-6.02203	-336.78010
116.79401	-6.02922	-337.28218
116.89401	-6.03156	-337.38106
116.99401	-6.03516	-337.50916
117.09401	-6.04031	-337.76093
117.19401	-6.04656	-338.06643
117.29401	-6.05266	-338.46575
117.39401	-6.05625	-338.61986
117.49401	-6.06031	-338.79629
117.59401	-6.06500	-339.02669
117.69401	-6.07000	-339.27941
117.79401	-6.07609	-339.59079
117.89401	-6.08406	-340.02164
117.99401	-6.08797	-340.30980
118.09401	-6.09188	-340.46230
118.19401	-6.09641	-340.69639
118.29401	-6.10188	-340.96292
118.39401	-6.10922	-341.37905
118.49401	-6.11313	-341.58927
118.59401	-6.11719	-341.77494
118.69401	-6.12219	-342.02692
118.79401	-6.12781	-342.33442
118.89401	-6.13375	-342.66078
118.99401	-6.14063	-343.06639
119.09401	-6.14391	-343.23627
119.19401	-6.14797	-343.41195
119.29401	-6.15297	-343.65505
119.39401	-6.15891	-343.95707
119.49401	-6.16641	-344.39713
119.59401	-6.17016	-344.60449
119.69401	-6.17391	-344.76742
119.79401	-6.17859	-344.99183
119.89401	-6.18406	-345.26873
119.99401	-6.19016	-345.58931
120.09401	-6.19750	-346.05750
120.19401	-6.20078	-346.21719
120.29401	-6.20484	-346.38524
120.39401	-6.20969	-346.63653
120.49401	-6.21547	-346.92773
120.59401	-6.22250	-347.34425
120.69401	-6.22641	-347.54625
120.79401	-6.23031	-347.72274
120.89401	-6.23516	-347.95147
120.99401	-6.24047	-348.22240
121.09401	-6.24672	-348.54931
121.19001	-6.25469	-349.05112
121.29001	-6.25766	-349.21315
121.39001	-6.26141	-349.35755
121.49001	-6.26641	-349.60452
121.59001	-6.27250	-349.92245
121.69001	-6.28031	-350.41142
121.79001	-6.28375	-350.60170
121.89001	-6.28734	-350.73894
121.99001	-6.29203	-350.96779
122.09001	-6.29703	-351.22994
122.19001	-6.30250	-351.52233
122.29001	-6.30938	-351.89170
122.39001	-6.31359	-352.14087
122.49001	-6.31781	-352.33292
122.59001	-6.32250	-352.57080
122.69001	-6.32797	-352.84719
122.79001	-6.33578	-353.24609
122.89001	-6.34031	-353.56069
122.99001	-6.34391	-353.70353
123.09001	-6.34844	-353.90994
123.19001	-6.35375	-354.18499
123.29001	-6.35969	-354.49579
123.39001	-6.36703	-354.90903
123.49001	-6.37062	-355.10814
123.59001	-6.37453	-355.27965
123.69001	-6.37938	-355.50651
123.79001	-6.38484	-355.77986
123.89001	-6.39203	-356.12535
123.99001	-6.39688	-356.45109
124.09001	-6.40063	-356.59844
124.19001	-6.40516	-356.80965
124.29001	-6.41047	-357.07906
124.39001	-6.41687	-357.40268
124.49001	-6.42516	-357.89424
124.59001	-6.42797	-358.04221
124.69001	-6.43172	-358.18118
124.79001	-6.43656	-358.41992
124.89001	-6.44234	-358.70335
124.99001	-6.45047	-359.17044
125.09001	-6.45453	-359.42742
125.19001	-6.45828	-359.58022
125.29001	-6.46281	-359.78675
125.39001	-6.46781	-360.04627
125.49001	-6.47312	-360.32024
125.59001	-6.48047	-360.73700
125.69001	-6.48422	-360.95154
125.79001	-6.48828	-361.12651
125.89001	-6.49328	-361.37187
125.99001	-6.49922	-361.67935
126.09001	-6.50641	-362.09598
126.19001	-6.51031	-362.32176
126.29001	-6.51406	-362.47659
126.39001	-6.51891	-362.70043
126.49001	-6.52406	-362.97747
126.59001	-6.52969	-363.26104
126.69001	-6.53734	-363.69294
126.79001	-6.54141	-363.95663
126.89001	-6.54547	-364.12451
126.99001	-6.55047	-364.37038
127.09001	-6.55578	-364.64962
127.19001	-6.56250	-365.02063
127.29001	-6.56703	-365.28215
127.39001	-6.57063	-365.43581
127.49001	-6.57516	-365.64651
127.59001	-6.58031	-365.89462
127.69001	-6.58656	-366.21693
127.79001	-6.59406	-366.65705
127.89001	-6.59766	-366.88179
127.99001	-6.60172	-367.04355
128.09001	-6.60656	-367.28078
128.19001	-6.61203	-367.54361
128.29001	-6.61922	-367.93035
128.39001	-6.62375	-368.21085
128.49001	-6.62766	-368.38409
128.59001	-6.63203	-368.57069
128.69001	-6.63672	-368.80359
128.79001	-6.64266	-369.09258
128.89001	-6.64984	-369.47730
128.99001	-6.65453	-369.76740
129.09001	-6.65828	-369.90577
129.19001	-6.66297	-370.12938
129.29001	-6.66859	-370.40117
129.39001	-6.67625	-370.80106
129.49001	-6.68063	-371.06848
129.59001	-6.68453	-371.21519
129.69001	-6.68906	-371.42584
129.79001	-6.69422	-371.67487
129.89001	-6.69969	-371.95110
129.99001	-6.70625	-372.27309
130.09001	-6.71156	-372.59316
130.19001	-6.71516	-372.72814
130.29001	-6.71984	-372.93962
130.39001	-6.72563	-373.21955
130.49001	-6.73406	-373.69716
130.59001	-6.73766	-373.91135
130.69001	-6.74141	-374.05553
130.79001	-6.74594	-374.26743
130.89001	-6.75109	-374.52060
130.99001	-6.75656	-374.78665
131.09001	-6.76391	-375.14436
131.19001	-6.76828	-375.43672
131.29001	-6.77188	-375.57432
131.39001	-6.77641	-375.76732
131.49001	-6.78188	-376.02380
131.59001	-6.79000	-376.45456
131.69001	-6.79437	-376.73658
131.79001	-6.79812	-376.86753
131.89001	-6.80219	-377.04331
131.99001	-6.80688	-377.26384
132.09001	-6.81219	-377.51341
132.19001	-6.81922	-377.84186
132.29001	-6.82438	-378.16572
132.39001	-6.82859	-378.34007
132.49001	-6.83391	-378.57762
132.59001	-6.84047	-378.90324
132.69001	-6.84781	-379.33996
132.79001	-6.85094	-379.47541
132.89001	-6.85469	-379.61349
132.99001	-6.85906	-379.80372
133.09001	-6.86437	-380.04699
133.19001	-6.87156	-380.40140
133.26601	-6.88000	-380.91233
133.36601	-6.88266	-381.14616
133.46601	-6.88516	-381.18920
133.56601	-6.88953	-381.37963
133.66601	-6.89500	-381.64970
133.76601	-6.90234	-382.02772
133.86601	-6.90687	-382.32598
133.96601	-6.91047	-382.46959
134.06601	-6.91500	-382.67240
134.16601	-6.92016	-382.91791
134.26601	-6.92547	-383.18422
134.36601	-6.93156	-383.48657
134.46601	-6.93688	-383.80885
134.56601	-6.94078	-383.96561
134.66601	-6.94547	-384.16454
134.76601	-6.95094	-384.42704
134.86601	-6.95844	-384.77075
134.96601	-6.96438	-385.19764
135.06601	-6.96766	-385.29587
135.16601	-6.97172	-385.47358
135.26601	-6.97672	-385.70970
135.36601	-6.98219	-385.97006
135.46601	-6.98969	-386.33373
135.56601	-6.99453	-386.66922
135.66601	-6.99797	-386.77958
135.76601	-7.00266	-386.96966
135.86601	-7.00766	-387.22461
135.96601	-7.01406	-387.51668
136.06601	-7.02063	-387.94199
136.16601	-7.02438	-388.08504
136.26601	-7.02859	-388.26013
136.36601	-7.03328	-388.48230
136.46601	-7.03891	-388.74578
136.56601	-7.04625	-389.08565
136.66601	-7.05141	-389.44036
136.76601	-7.05469	-389.54961
136.86601	-7.05922	-389.73802
136.96601	-7.06453	-389.97939
137.06601	-7.07188	-390.32170
137.16601	-7.07703	-390.67370
137.26601	-7.08063	-390.78981
137.36601	-7.08484	-390.96975
137.46601	-7.09000	-391.19804
137.56601	-7.09531	-391.44930
137.66601	-7.10281	-391.80312
137.76601	-7.10859	-392.19484
137.86601	-7.11203	-392.31426
137.96601	-7.11625	-392.47659
138.06601	-7.12172	-392.73074
138.16601	-7.12984	-393.12664
138.26601	-7.13406	-393.41655
138.36601	-7.13734	-393.51889
138.46601	-7.14156	-393.69237
138.56601	-7.14641	-393.90820
138.66601	-7.15188	-394.17532
138.76601	-7.15922	-394.50416
138.86601	-7.16547	-394.93731
138.96601	-7.16875	-395.04594
139.06601	-7.17328	-395.22320
139.16601	-7.17812	-395.45006
139.26601	-7.18531	-395.77156
139.36601	-7.19078	-396.13390
139.46601	-7.19422	-396.25713
139.56601	-7.19844	-396.42847
139.66601	-7.20344	-396.66507
139.76601	-7.20953	-396.94762
139.86601	-7.21703	-397.33401
139.96601	-7.22125	-397.61934
140.06601	-7.22484	-397.72475
140.16601	-7.22938	-397.92040
140.26601	-7.23453	-398.16937
140.36601	-7.24187	-398.49028
140.46601	-7.24750	-398.88054
140.56601	-7.25109	-399.00929
140.66601	-7.25531	-399.16420
140.76601	-7.25984	-399.34608
140.86601	-7.26500	-399.57944
140.96601	-7.27188	-399.87820
141.06601	-7.27969	-400.36288
141.16601	-7.28297	-400.46567
141.26601	-7.28766	-400.60538
141.36601	-7.29375	-400.85199
141.46601	-7.30156	-401.27784
141.56601	-7.30469	-401.42331
141.66601	-7.30797	-401.51134
141.76601	-7.31234	-401.67636
141.86601	-7.31688	-401.87532
141.96601	-7.32219	-402.12268
142.06601	-7.32797	-402.41283
142.16601	-7.33516	-402.80765
142.26601	-7.33891	-402.99317
142.36601	-7.34313	-403.15634
142.46601	-7.34812	-403.36385
142.56601	-7.35516	-403.68694
142.66601	-7.36109	-404.08361
142.76601	-7.36484	-404.22255
142.86601	-7.36922	-404.39877
142.96601	-7.37406	-404.62607
143.06601	-7.37984	-404.90073
143.16601	-7.38656	-405.22256
143.26601	-7.39172	-405.53644
143.36601	-7.39516	-405.64540
143.46601	-7.39953	-405.81667
143.56601	-7.40484	-406.05775
143.66601	-7.41172	-406.37845
143.76601	-7.41750	-406.74135
143.86601	-7.42141	-406.87835
143.96601	-7.42531	-407.02075
144.06601	-7.43000	-407.21786
144.16601	-7.43562	-407.46891
144.26601	-7.44297	-407.80109
144.36601	-7.44859	-408.17800
144.46601	-7.45219	-408.28156
144.56601	-7.45672	-408.45680
144.66601	-7.46188	-408.68053
144.76601	-7.46812	-408.95781
144.86601	-7.47375	-409.28835
144.96601	-7.47766	-409.41906
145.06601	-7.48203	-409.60157
145.16601	-7.48703	-409.79633
145.26601	-7.49234	-410.03922
145.36601	-7.49984	-410.36126
145.46601	-7.50594	-410.78112
145.56601	-7.50891	-410.83628
145.66601	-7.51297	-410.98028
145.76601	-7.51813	-411.18848
145.86601	-7.52453	-411.45718
145.96601	-7.53109	-411.85296
146.06601	-7.53500	-411.99249
146.16601	-7.53938	-412.15077
146.26601	-7.54438	-412.35879
146.36601	-7.54969	-412.60481
146.46601	-7.55609	-412.86972
146.56601	-7.56141	-413.20336
146.66601	-7.56516	-413.31372
146.76601	-7.56984	-413.49483
146.86601	-7.57531	-413.72758
146.96601	-7.58234	-414.03076
147.06601	-7.58859	-414.42496
147.16601	-7.59203	-414.50891
147.26601	-7.59578	-414.63503
147.36601	-7.60031	-414.79790
147.46601	-7.60547	-415.01737
147.56601	-7.61172	-415.27927
147.66601	-7.61875	-415.69072
147.76601	-7.62234	-415.80561
147.86601	-7.62656	-415.94437
147.96601	-7.63141	-416.13764
148.06601	-7.63687	-416.34294
148.16601	-7.64422	-416.72325
148.26601	-7.64828	-416.88696
148.36601	-7.65250	-417.02273
148.46601	-7.65750	-417.21690
148.56601	-7.66281	-417.42977
148.66601	-7.66953	-417.70339
148.76601	-7.67594	-418.08131
148.86601	-7.67891	-418.11287
148.96601	-7.68281	-418.23474
149.06601	-7.68781	-418.41397
149.16601	-7.69406	-418.67703
149.26601	-7.70172	-419.10782
149.36601	-7.70563	-419.25079
149.46601	-7.70984	-419.37360
149.56601	-7.71500	-419.53444
149.66601	-7.72063	-419.82386
149.76601	-7.72859	-420.18044
149.86601	-7.73313	-420.45671
149.96601	-7.73625	-420.49780
150.06601	-7.74063	-420.68323
150.16601	-7.74578	-420.89671
150.26601	-7.75328	-421.20618
150.36601	-7.75844	-421.53102
150.46601	-7.76188	-421.61608
150.56601	-7.76594	-421.73371
150.66601	-7.77062	-421.91467
150.76601	-7.77609	-422.14170
150.86601	-7.78234	-422.40807
150.96601	-7.78922	-422.80596
151.06601	-7.79281	-422.91060
151.16601	-7.79719	-423.05875
151.26601	-7.80250	-423.25795
151.36601	-7.80937	-423.53982
151.46601	-7.81547	-423.90499
151.56601	-7.81891	-423.98998
151.66601	-7.82297	-424.10627
151.76601	-7.82797	-424.29721
151.86601	-7.83359	-424.54484
151.96601	-7.84078	-424.85726
152.06601	-7.84641	-425.20484
152.16601	-7.84938	-425.25917
152.26601	-7.85359	-425.38205
152.36601	-7.85859	-425.57669
152.46601	-7.86531	-425.86255
152.56601	-7.87234	-426.28464
152.66601	-7.87578	-426.38952
152.76601	-7.87984	-426.50259
152.86601	-7.88453	-426.67207
152.96601	-7.89016	-426.90879
153.06601	-7.89594	-427.16140
153.16601	-7.90281	-427.53550
153.26601	-7.90625	-427.64363
153.36601	-7.91078	-427.77592
153.46601	-7.91609	-428.00143
153.50001	-7.91875	-426.53760
153.50201	-7.92000	-421.85158
153.50401	-7.92172	-412.06262
153.50601	-7.92359	-397.38956
153.50801	-7.92594	-379.32947
153.51001	-7.92828	-358.93747
153.51201	-7.93047	-336.64545
153.51401	-7.93266	-312.99493
153.51601	-7.93484	-288.69721
153.51801	-7.93656	-264.25689
153.52001	-7.93781	-239.97557
153.52201	-7.93891	-216.16243
153.52401	-7.93938	-193.12237
153.52601	-7.93969	-171.06555
153.52801	-7.93969	-150.14695
153.53001	-7.93969	-130.50421
153.53201	-7.93969	-112.21197
153.53401	-7.93969	-95.27992
153.53601	-7.93969	-79.71559
153.53801	-7.93984	-65.53739
153.54001	-7.94000	-52.73113
153.54201	-7.94000	-41.24627
153.54401	-7.94000	-31.03494
153.54601	-7.94000	-22.05263
153.54801	-7.94000	-14.23051
153.55001	-7.94016	-7.48634
153.55201	-7.94016	-1.74422
153.55401	-7.94016	3.07966
153.55601	-7.94016	7.07623
153.55801	-7.94016	10.31793
153.56001	-7.94016	12.86881
153.56201	-7.94016	14.80983
153.56401	-7.94016	16.22105
153.56601	-7.94016	17.16092
153.56801	-7.94016	17.68701
153.57601	-7.94016	16.82401
153.57801	-7.94016	16.10281
153.58001	-7.94016	15.26210
153.58201	-7.94016	14.32467
153.58401	-7.94016	13.32257
153.58601	-7.94016	12.28927
153.58801	-7.94016	11.24315
153.59001	-7.94016	10.19571
153.59201	-7.94016	9.16424
153.59401	-7.94016	8.16392
153.59601	-7.94016	7.20076
153.59801	-7.94016	6.28123
153.60001	-7.94016	5.41607
153.60201	-7.94016	4.61052
153.60401	-7.94016	3.86284
153.60601	-7.94016	3.17340
153.60801	-7.94016	2.54569
153.61001	-7.94016	1.98038
153.61201	-7.94016	1.47485
153.61601	-7.93984	0.62621
153.62001	-7.93984	-0.03044
153.62601	-7.93984	-0.68961
153.72601	-7.93906	-0.25706
153.82601	-7.93875	-0.23959
153.92601	-7.93875	-0.19802
154.02601	-7.93938	-0.18696
154.12601	-7.94188	-0.17351
154.22001	-7.95203	-0.15910
154.32001	-7.96078	-0.15854
154.42001	-7.96500	-0.15283
154.52001	-7.96969	-0.15239
154.62001	-7.97516	-0.13537
154.72001	-7.98219	-0.14289
154.82001	-7.98703	-0.13835
154.92001	-7.99109	-0.13544
155.02001	-7.99578	-0.12698
155.12001	-8.00078	-0.12316
155.22001	-8.00641	-0.11986
155.32001	-8.01359	-0.12529
155.42001	-8.01859	-0.11877
155.52001	-8.02234	-0.11942
155.55201	-8.02359	-0.11328
