# Supplementary material for: Strengthening of 3D Printed Fused Deposition Manufactured Parts Using the Fill Compositing Technique
Source: PLoS One. 2015 Apr 16;10(4):e0122915. doi: 10.1371/journal.pone.0122915 (PMC4400136; doi:10.1371/journal.pone.0122915)
Supplement: S1 File — This is the raw data and information on all the samples presented in this manuscript. (ZIP) [file pone.0122915.s001.zip › Specimen_RawData_12.csv]

Time	Extension	Load
(sec)	(mm)	(N)
0.00000	0.00000	0.00671
0.10000	0.00000	0.00528
0.20000	-0.00109	0.00345
0.30000	-0.00641	0.00084
0.36600	-0.01641	0.00139
0.46600	-0.02359	-0.00182
0.56600	-0.02844	-0.00381
0.66600	-0.03375	0.00429
0.76600	-0.04031	0.00478
0.86600	-0.04500	0.00831
0.96600	-0.04938	-0.00004
1.06600	-0.05391	0.00119
1.16600	-0.05875	0.00132
1.26600	-0.06484	-0.00197
1.36600	-0.07281	0.00194
1.46600	-0.07656	-0.00126
1.56600	-0.08047	0.00001
1.66600	-0.08516	0.00123
1.76600	-0.09062	-0.05689
1.86600	-0.09750	-0.25329
1.96600	-0.10250	-0.49006
2.06600	-0.10625	-0.66875
2.16600	-0.11062	-0.85911
2.26600	-0.11547	-1.06237
2.36600	-0.12125	-1.29600
2.46600	-0.12828	-1.54402
2.56600	-0.13313	-1.70981
2.66600	-0.13734	-1.83848
2.76600	-0.14172	-2.03854
2.86600	-0.14703	-2.26532
2.96600	-0.15406	-2.50237
3.06600	-0.15938	-2.77897
3.16600	-0.16344	-2.95035
3.26600	-0.16781	-3.14645
3.36600	-0.17266	-3.37227
3.46600	-0.17859	-3.63201
3.56600	-0.18594	-3.95839
3.66600	-0.19031	-4.12177
3.76600	-0.19406	-4.22467
3.86600	-0.19906	-4.49886
3.96600	-0.20453	-4.83021
4.06600	-0.21078	-5.21784
4.16600	-0.21578	-5.57355
4.26600	-0.22000	-5.82561
4.36600	-0.22438	-6.08998
4.46600	-0.22922	-6.39128
4.56600	-0.23469	-6.73061
4.66600	-0.24109	-7.12129
4.76600	-0.24672	-7.54101
4.86600	-0.25063	-7.78886
4.96600	-0.25531	-8.07172
5.06600	-0.26094	-8.41226
5.16600	-0.26781	-8.82179
5.26600	-0.27266	-9.19916
5.36600	-0.27656	-9.43922
5.46600	-0.28094	-9.71448
5.56600	-0.28594	-10.03358
5.66600	-0.29141	-10.36810
5.76600	-0.29828	-10.77432
5.86600	-0.30406	-11.21225
5.96600	-0.30781	-11.43987
6.06600	-0.31234	-11.71420
6.16600	-0.31766	-12.04870
6.26600	-0.32437	-12.45825
6.36600	-0.32922	-12.82884
6.46600	-0.33328	-13.07999
6.56600	-0.33781	-13.35782
6.66600	-0.34281	-13.67033
6.76600	-0.34859	-14.04035
6.86600	-0.35594	-14.46006
6.96600	-0.36109	-14.87634
7.06600	-0.36500	-15.13031
7.16600	-0.37031	-15.46567
7.26600	-0.37609	-15.85226
7.36600	-0.38234	-16.27062
7.46600	-0.38656	-16.56916
7.56600	-0.39063	-16.82314
7.66600	-0.39484	-17.11269
7.76600	-0.39969	-17.41949
7.86600	-0.40516	-17.77137
7.96600	-0.41234	-18.23826
8.06600	-0.41672	-18.60584
8.16600	-0.42063	-18.83503
8.26600	-0.42578	-19.16526
8.36600	-0.43156	-19.53924
8.46600	-0.43812	-19.97888
8.56600	-0.44312	-20.36669
8.66600	-0.44687	-20.60525
8.76600	-0.45109	-20.88829
8.86600	-0.45609	-21.21903
8.96600	-0.46203	-21.61151
9.06600	-0.46906	-22.06767
9.16600	-0.47359	-22.42463
9.26600	-0.47750	-22.67145
9.36600	-0.48219	-22.97657
9.46600	-0.48734	-23.30604
9.56600	-0.49344	-23.71104
9.66600	-0.49953	-24.15728
9.76600	-0.50375	-24.44509
9.86600	-0.50828	-24.71974
9.96600	-0.51328	-25.05576
10.06600	-0.51859	-25.40470
10.16600	-0.52500	-25.81221
10.26600	-0.53000	-26.20513
10.36600	-0.53422	-26.46406
10.46600	-0.53859	-26.75216
10.56600	-0.54328	-27.05172
10.66600	-0.54922	-27.41018
10.76600	-0.55547	-27.85088
10.86600	-0.55969	-28.11077
10.96600	-0.56422	-28.39034
11.06600	-0.56937	-28.70534
11.16600	-0.57469	-29.04738
11.26600	-0.58188	-29.46789
11.36600	-0.58781	-29.93661
11.46600	-0.59141	-30.12885
11.56600	-0.59609	-30.40673
11.66600	-0.60094	-30.71260
11.76600	-0.60719	-31.08982
11.86600	-0.61313	-31.52024
11.96600	-0.61750	-31.79757
12.06600	-0.62187	-32.06558
12.16600	-0.62641	-32.35493
12.26600	-0.63172	-32.67810
12.36600	-0.63812	-33.06398
12.46600	-0.64359	-33.45453
12.56600	-0.64734	-33.68578
12.66600	-0.65187	-33.96280
12.76600	-0.65734	-34.29085
12.86600	-0.66484	-34.72668
12.96600	-0.67016	-35.13985
13.06600	-0.67375	-35.35925
13.16600	-0.67797	-35.61726
13.26600	-0.68281	-35.91525
13.36600	-0.68813	-36.25399
13.46600	-0.69469	-36.62715
13.56600	-0.70031	-37.04463
13.66600	-0.70422	-37.26565
13.76600	-0.70875	-37.53117
13.86600	-0.71422	-37.85906
13.96600	-0.72047	-38.22440
14.06600	-0.72641	-38.65825
14.16600	-0.73031	-38.88257
14.26600	-0.73469	-39.14091
14.36600	-0.73938	-39.42143
14.46600	-0.74469	-39.73135
14.56600	-0.75109	-40.08966
14.66600	-0.75766	-40.56240
14.76600	-0.76141	-40.77167
14.86600	-0.76625	-41.06129
14.96600	-0.77234	-41.43196
15.05800	-0.78109	-41.94805
15.15800	-0.78531	-42.34518
15.25800	-0.78781	-42.46180
15.35800	-0.79234	-42.73095
15.45800	-0.79719	-43.04952
15.55800	-0.80219	-43.37436
15.65800	-0.80859	-43.75837
15.75800	-0.81453	-44.21678
15.85800	-0.81813	-44.42419
15.95800	-0.82250	-44.69981
16.05800	-0.82750	-45.02792
16.15800	-0.83391	-45.40888
16.25800	-0.84000	-45.84949
16.35800	-0.84375	-46.07165
16.45800	-0.84781	-46.32361
16.55800	-0.85281	-46.64123
16.65800	-0.85875	-47.03160
16.75800	-0.86531	-47.44337
16.85800	-0.87156	-47.91259
16.95800	-0.87500	-48.12052
17.05800	-0.87938	-48.38174
17.15800	-0.88438	-48.70257
17.25800	-0.89000	-49.05662
17.35800	-0.89625	-49.49383
17.45800	-0.90078	-49.79302
17.55800	-0.90516	-50.06284
17.65800	-0.91000	-50.37059
17.75800	-0.91578	-50.74735
17.85800	-0.92281	-51.17381
17.95800	-0.92797	-51.58433
18.05800	-0.93125	-51.76574
18.15800	-0.93578	-52.03842
18.25800	-0.94094	-52.38020
18.35800	-0.94766	-52.79006
18.45800	-0.95391	-53.27166
18.55800	-0.95766	-53.49939
18.65800	-0.96188	-53.75193
18.75800	-0.96672	-54.05017
18.85800	-0.97172	-54.38594
18.95800	-0.97813	-54.77679
19.05800	-0.98438	-55.26258
19.15800	-0.98812	-55.47804
19.25800	-0.99250	-55.75892
19.35800	-0.99797	-56.09178
19.45800	-1.00500	-56.52475
19.55800	-1.01063	-56.97599
19.65800	-1.01406	-57.17286
19.75800	-1.01844	-57.44732
19.85800	-1.02344	-57.77606
19.95800	-1.02906	-58.13684
20.05800	-1.03562	-58.56287
20.15800	-1.04125	-59.00826
20.25800	-1.04500	-59.22550
20.35800	-1.04938	-59.48572
20.45800	-1.05391	-59.78068
20.55800	-1.06000	-60.14996
20.64200	-1.06688	-60.65050
20.74200	-1.07094	-60.94840
20.84200	-1.07484	-61.18398
20.94200	-1.07969	-61.50019
21.04200	-1.08484	-61.83152
21.14200	-1.09094	-62.21722
21.24200	-1.09672	-62.64576
21.34200	-1.10063	-62.89372
21.44200	-1.10531	-63.18235
21.54200	-1.11047	-63.53042
21.64200	-1.11672	-63.94842
21.74200	-1.12375	-64.44941
21.84200	-1.12766	-64.72422
21.94200	-1.13172	-64.97008
22.04200	-1.13609	-65.25445
22.14200	-1.14109	-65.59016
22.24200	-1.14719	-65.97717
22.34200	-1.15375	-66.46379
22.44200	-1.15750	-66.71079
22.54200	-1.16188	-66.99557
22.64200	-1.16719	-67.33835
22.74200	-1.17328	-67.73174
22.84200	-1.18000	-68.23251
22.94200	-1.18391	-68.49366
23.04200	-1.18797	-68.74386
23.14200	-1.19266	-69.04329
23.24200	-1.19766	-69.37414
23.34200	-1.20391	-69.78180
23.43200	-1.21078	-70.28485
23.53200	-1.21469	-70.56690
23.63200	-1.21891	-70.81299
23.73200	-1.22359	-71.12217
23.83200	-1.22922	-71.50117
23.93200	-1.23609	-71.97054
24.03200	-1.24047	-72.29396
24.13200	-1.24453	-72.55526
24.23200	-1.24922	-72.86002
24.33200	-1.25437	-73.19938
24.43200	-1.25969	-73.56376
24.53200	-1.26656	-74.01654
24.63200	-1.27078	-74.33228
24.73200	-1.27547	-74.61251
24.83200	-1.28063	-74.97397
24.93200	-1.28672	-75.38765
25.03200	-1.29312	-75.84380
25.13200	-1.29703	-76.11843
25.23200	-1.30094	-76.36701
25.33200	-1.30547	-76.66361
25.43200	-1.31062	-77.00296
25.53200	-1.31687	-77.42223
25.63200	-1.32359	-77.92015
25.73200	-1.32734	-78.17110
25.83200	-1.33172	-78.44355
25.93200	-1.33641	-78.74031
26.03200	-1.34141	-79.07476
26.13200	-1.34813	-79.49793
26.23200	-1.35328	-79.89515
26.33200	-1.35766	-80.17195
26.43200	-1.36219	-80.45417
26.53200	-1.36734	-80.79444
26.63200	-1.37344	-81.18651
26.73000	-1.38063	-81.69532
26.83000	-1.38406	-81.93671
26.93000	-1.38797	-82.16194
27.03000	-1.39297	-82.47476
27.13000	-1.39859	-82.84057
27.23000	-1.40531	-83.28426
27.33000	-1.41016	-83.62076
27.43000	-1.41453	-83.87531
27.53000	-1.41922	-84.17737
27.63000	-1.42437	-84.51398
27.73000	-1.43016	-84.87266
27.83000	-1.43750	-85.35173
27.93000	-1.44141	-85.66498
28.03000	-1.44531	-85.88701
28.13000	-1.45016	-86.18942
28.23000	-1.45563	-86.53951
28.33000	-1.46281	-87.00110
28.43000	-1.46734	-87.35365
28.53000	-1.47078	-87.54471
28.63000	-1.47531	-87.81157
28.73000	-1.48031	-88.12830
28.83000	-1.48625	-88.51571
28.93000	-1.49359	-88.99090
29.03000	-1.49844	-89.37827
29.13000	-1.50234	-89.59358
29.23000	-1.50719	-89.90171
29.33000	-1.51297	-90.25392
29.43000	-1.51953	-90.70595
29.53000	-1.52375	-90.98541
29.63000	-1.52766	-91.23580
29.73000	-1.53219	-91.53190
29.83000	-1.53734	-91.85134
29.93000	-1.54313	-92.22031
30.03000	-1.55078	-92.71377
30.13000	-1.55469	-93.02537
30.23000	-1.55844	-93.21424
30.33000	-1.56297	-93.49715
30.43000	-1.56844	-93.84389
30.53000	-1.57516	-94.26792
30.63000	-1.58000	-94.60428
30.73000	-1.58406	-94.84508
30.83000	-1.58859	-95.10671
30.93000	-1.59375	-95.41802
31.03000	-1.59969	-95.77331
31.11400	-1.60813	-96.27483
31.21400	-1.61250	-96.69817
31.31400	-1.61578	-96.86007
31.41400	-1.62078	-97.16528
31.51400	-1.62625	-97.51269
31.61000	-1.63391	-98.01856
31.71000	-1.63750	-98.31478
31.81000	-1.64094	-98.48608
31.91000	-1.64531	-98.77184
32.01000	-1.65031	-99.09578
32.11000	-1.65594	-99.45857
32.21000	-1.66297	-99.93979
32.31000	-1.66766	-100.29120
32.41000	-1.67156	-100.52307
32.51000	-1.67625	-100.80470
32.61000	-1.68156	-101.15530
32.71000	-1.68844	-101.58709
32.81000	-1.69328	-101.97162
32.91000	-1.69719	-102.21815
33.01000	-1.70188	-102.50559
33.11000	-1.70734	-102.85906
33.21000	-1.71344	-103.26803
33.30800	-1.72078	-103.77026
33.40800	-1.72422	-104.03004
33.50800	-1.72781	-104.22785
33.60800	-1.73250	-104.52534
33.70800	-1.73781	-104.87588
33.80800	-1.74500	-105.33223
33.90800	-1.75094	-105.83486
34.00800	-1.75453	-106.04772
34.10800	-1.75875	-106.29439
34.20800	-1.76359	-106.60202
34.30800	-1.76859	-106.93508
34.40800	-1.77516	-107.31768
34.50800	-1.78078	-107.78845
34.60800	-1.78469	-108.02297
34.70800	-1.78953	-108.32813
34.80800	-1.79500	-108.68389
34.90800	-1.80250	-109.15355
35.00800	-1.80734	-109.55646
35.10800	-1.81094	-109.75168
35.20800	-1.81516	-110.01974
35.30800	-1.81984	-110.32932
35.40800	-1.82531	-110.67632
35.50800	-1.83219	-111.10953
35.60800	-1.83781	-111.56163
35.70800	-1.84188	-111.78470
35.80800	-1.84672	-112.08094
35.90800	-1.85156	-112.39346
36.00800	-1.85812	-112.78576
36.10800	-1.86406	-113.26474
36.20800	-1.86797	-113.50568
36.30800	-1.87234	-113.77930
36.40800	-1.87734	-114.09588
36.50800	-1.88297	-114.45831
36.60800	-1.88938	-114.87332
36.70800	-1.89375	-115.19834
36.80800	-1.89781	-115.43325
36.90800	-1.90250	-115.73537
37.00800	-1.90797	-116.08046
37.10800	-1.91547	-116.54495
37.20800	-1.92062	-116.98023
37.30800	-1.92453	-117.19796
37.40800	-1.92891	-117.44853
37.50800	-1.93344	-117.74474
37.60800	-1.93828	-118.04906
37.70800	-1.94453	-118.42782
37.80800	-1.95078	-118.91632
37.90800	-1.95500	-119.15544
38.00800	-1.95969	-119.45141
38.10800	-1.96531	-119.79457
38.20800	-1.97297	-120.24689
38.30800	-1.97750	-120.63322
38.40800	-1.98125	-120.84463
38.50800	-1.98563	-121.12339
38.60800	-1.99078	-121.45268
38.70800	-1.99672	-121.84588
38.80800	-2.00375	-122.29453
38.90800	-2.00844	-122.67765
39.00800	-2.01203	-122.86046
39.10800	-2.01672	-123.14833
39.20800	-2.02172	-123.47683
39.30800	-2.02844	-123.89402
39.40800	-2.03406	-124.35322
39.50800	-2.03812	-124.60820
39.60800	-2.04266	-124.88530
39.70800	-2.04813	-125.23700
39.80800	-2.05438	-125.62887
39.90000	-2.06156	-126.13899
40.00000	-2.06547	-126.47606
40.10000	-2.06875	-126.64410
40.20000	-2.07312	-126.93344
40.30000	-2.07781	-127.25271
40.40000	-2.08375	-127.62691
40.50000	-2.08953	-128.06167
40.60000	-2.09406	-128.34148
40.70000	-2.09844	-128.62521
40.80000	-2.10312	-128.92726
40.90000	-2.10875	-129.30050
41.00000	-2.11547	-129.75605
41.09400	-2.12188	-130.26221
41.19400	-2.12547	-130.49552
41.29400	-2.13000	-130.76925
41.39400	-2.13516	-131.10979
41.49400	-2.14109	-131.49756
41.59400	-2.14625	-131.89213
41.69400	-2.15031	-132.14235
41.79400	-2.15469	-132.44194
41.89400	-2.15984	-132.78271
41.99400	-2.16547	-133.17505
42.09400	-2.17172	-133.58499
42.19400	-2.17766	-134.04424
42.29400	-2.18141	-134.27149
42.39400	-2.18563	-134.52862
42.49400	-2.19063	-134.85663
42.59400	-2.19672	-135.25365
42.69400	-2.20359	-135.75795
42.79400	-2.20766	-136.03377
42.89400	-2.21219	-136.30614
42.99400	-2.21688	-136.61161
43.09400	-2.22188	-136.93656
43.19400	-2.22766	-137.29841
43.29400	-2.23359	-137.75560
43.39400	-2.23766	-138.00749
43.49400	-2.24234	-138.29368
43.59400	-2.24766	-138.63896
43.69400	-2.25469	-139.06300
43.79400	-2.26094	-139.55322
43.89400	-2.26453	-139.77344
43.99400	-2.26875	-140.02025
44.09400	-2.27359	-140.32684
44.19400	-2.27891	-140.67322
44.29400	-2.28531	-141.07741
44.39400	-2.29125	-141.55927
44.49400	-2.29516	-141.79184
44.59400	-2.29984	-142.07827
44.69400	-2.30469	-142.37724
44.79400	-2.31078	-142.75680
44.89400	-2.31672	-143.21333
44.99400	-2.32031	-143.43570
45.09400	-2.32453	-143.68820
45.19400	-2.32953	-144.00116
45.29400	-2.33563	-144.38920
45.39400	-2.34312	-144.86751
45.49400	-2.34828	-145.26927
45.59400	-2.35203	-145.49178
45.69400	-2.35672	-145.81847
45.79400	-2.36172	-146.15048
45.89400	-2.36781	-146.51796
45.99400	-2.37406	-146.95637
46.09400	-2.37781	-147.21254
46.19400	-2.38187	-147.46791
46.29400	-2.38641	-147.73142
46.39400	-2.39141	-148.05532
46.49400	-2.39719	-148.42363
46.59400	-2.40391	-148.88857
46.69400	-2.40781	-149.15623
46.79400	-2.41234	-149.40500
46.89400	-2.41734	-149.70978
46.99400	-2.42266	-150.04253
47.09400	-2.42906	-150.43558
47.19400	-2.43359	-150.73468
47.29400	-2.43812	-150.98806
47.39400	-2.44344	-151.30095
47.49400	-2.44984	-151.68828
47.58600	-2.45859	-152.19453
47.65600	-2.46344	-152.69931
47.75600	-2.46484	-152.75006
47.85600	-2.46812	-152.88353
47.95600	-2.47281	-153.18023
48.05600	-2.47875	-153.53891
48.15400	-2.48609	-154.04227
48.25400	-2.49016	-154.36281
48.35400	-2.49391	-154.56916
48.45400	-2.49875	-154.86394
48.55400	-2.50375	-155.17376
48.65400	-2.50891	-155.50938
48.75400	-2.51594	-155.94654
48.85400	-2.52063	-156.31652
48.95400	-2.52484	-156.55738
49.05400	-2.52969	-156.84958
49.15400	-2.53563	-157.22662
49.24400	-2.54297	-157.73454
49.34400	-2.54641	-157.99905
49.44400	-2.55000	-158.17665
49.54400	-2.55437	-158.43846
49.64400	-2.55938	-158.75891
49.74400	-2.56531	-159.15775
49.84400	-2.57250	-159.60181
49.94400	-2.57688	-159.95319
50.04400	-2.58078	-160.16468
50.14400	-2.58563	-160.45099
50.24400	-2.59125	-160.81037
50.34400	-2.59813	-161.23612
50.44400	-2.60297	-161.61904
50.54400	-2.60688	-161.85150
50.64400	-2.61125	-162.11081
50.74400	-2.61594	-162.40792
50.84400	-2.62172	-162.77425
50.94400	-2.63000	-163.24915
51.04400	-2.63422	-163.64825
51.14400	-2.63766	-163.81922
51.24400	-2.64234	-164.10261
51.34400	-2.64812	-164.45467
51.44400	-2.65594	-164.96621
51.54400	-2.66031	-165.33439
51.64400	-2.66406	-165.54256
51.74400	-2.66859	-165.82297
51.84400	-2.67359	-166.12433
51.94400	-2.67875	-166.44982
52.04400	-2.68563	-166.88070
52.14400	-2.69109	-167.33468
52.24400	-2.69469	-167.52611
52.34400	-2.69938	-167.80961
52.44400	-2.70500	-168.15455
52.54400	-2.71281	-168.66264
52.64400	-2.71687	-169.01489
52.74400	-2.72063	-169.21255
52.84400	-2.72484	-169.47404
52.94400	-2.72984	-169.79082
53.04400	-2.73547	-170.15472
53.14400	-2.74203	-170.56860
53.24400	-2.74766	-171.01505
53.34400	-2.75156	-171.22960
53.44400	-2.75625	-171.51664
53.54400	-2.76109	-171.81990
53.64400	-2.76813	-172.25264
53.74400	-2.77359	-172.67641
53.84400	-2.77734	-172.90543
53.94400	-2.78156	-173.15517
54.04400	-2.78641	-173.46534
54.14400	-2.79234	-173.82149
54.24400	-2.79984	-174.30222
54.34400	-2.80422	-174.67175
54.44400	-2.80781	-174.86946
54.54400	-2.81266	-175.15852
54.64400	-2.81813	-175.49935
54.74400	-2.82578	-175.99982
54.84400	-2.83047	-176.37247
54.94400	-2.83438	-176.58921
55.04400	-2.83875	-176.87082
55.14400	-2.84344	-177.15932
55.24400	-2.84891	-177.51570
55.34400	-2.85688	-178.02960
55.44400	-2.86141	-178.43451
55.54400	-2.86531	-178.65029
55.64400	-2.87016	-178.94679
55.74400	-2.87531	-179.27545
55.84400	-2.88203	-179.71632
55.94400	-2.88656	-180.05344
56.04400	-2.89078	-180.31865
56.14400	-2.89578	-180.63416
56.24400	-2.90141	-181.00356
56.34400	-2.90813	-181.47399
56.44400	-2.91453	-181.97890
56.54400	-2.91750	-182.17064
56.64400	-2.92156	-182.39628
56.74400	-2.92641	-182.71083
56.84400	-2.93172	-183.07452
56.94200	-2.93938	-183.57627
57.04200	-2.94438	-184.02858
57.14200	-2.94781	-184.22951
57.24200	-2.95234	-184.49879
57.34200	-2.95719	-184.81581
57.44200	-2.96266	-185.17159
57.54200	-2.96906	-185.61949
57.64200	-2.97359	-185.96354
57.74200	-2.97766	-186.21261
57.84200	-2.98234	-186.51456
57.94200	-2.98750	-186.85289
58.04200	-2.99406	-187.25632
58.14200	-3.00000	-187.71036
58.24200	-3.00391	-187.96052
58.34200	-3.00813	-188.22542
58.44200	-3.01281	-188.50964
58.54200	-3.01812	-188.84513
58.64200	-3.02563	-189.30429
58.74200	-3.03125	-189.76243
58.84200	-3.03500	-189.97751
58.94200	-3.03953	-190.23956
59.04200	-3.04469	-190.55936
59.14200	-3.05125	-190.97330
59.24200	-3.05641	-191.36527
59.34200	-3.06062	-191.60117
59.44200	-3.06500	-191.86942
59.54200	-3.07000	-192.17515
59.64200	-3.07547	-192.51251
59.74200	-3.08266	-192.92954
59.84200	-3.08797	-193.36681
59.94200	-3.09141	-193.55170
60.04200	-3.09578	-193.79611
60.14200	-3.10109	-194.11416
60.24200	-3.10875	-194.55326
60.34200	-3.11422	-195.01603
60.44200	-3.11781	-195.20202
60.54200	-3.12187	-195.43158
60.64200	-3.12672	-195.72011
60.74200	-3.13219	-196.04284
60.84200	-3.13859	-196.42898
60.94200	-3.14422	-196.85572
61.04200	-3.14813	-197.07200
61.14200	-3.15297	-197.33696
61.24200	-3.15813	-197.65167
61.34200	-3.16484	-198.01615
61.44200	-3.16969	-198.39767
61.54200	-3.17375	-198.62321
61.64200	-3.17797	-198.86439
61.74200	-3.18313	-199.16295
61.84200	-3.18953	-199.55397
61.94000	-3.19797	-200.05555
62.04000	-3.20203	-200.42770
62.14000	-3.20547	-200.57821
62.24000	-3.21000	-200.83727
62.34000	-3.21484	-201.12082
62.44000	-3.22078	-201.45699
62.54000	-3.22609	-201.84200
62.64000	-3.23031	-202.11218
62.74000	-3.23469	-202.35704
62.84000	-3.23953	-202.59260
62.94000	-3.24484	-202.92298
63.04000	-3.25188	-203.28687
63.14000	-3.25812	-203.77223
63.24000	-3.26172	-203.99038
63.34000	-3.26625	-204.23174
63.44000	-3.27172	-204.53973
63.54000	-3.28016	-205.00635
63.64000	-3.28563	-205.49639
63.74000	-3.28906	-205.65747
63.84000	-3.29344	-205.91776
63.94000	-3.29812	-206.22398
64.04000	-3.30406	-206.56401
64.14000	-3.31094	-207.00066
64.24000	-3.31531	-207.38867
64.34000	-3.31875	-207.57005
64.44000	-3.32328	-207.81423
64.54000	-3.32828	-208.11296
64.64000	-3.33484	-208.50576
64.74000	-3.34047	-208.93152
64.84000	-3.34437	-209.15157
64.94000	-3.34875	-209.40910
65.04000	-3.35375	-209.70657
65.14000	-3.35969	-210.07890
65.24000	-3.36641	-210.48297
65.34000	-3.37234	-210.94304
65.44000	-3.37578	-211.17522
65.54000	-3.38031	-211.40581
65.64000	-3.38531	-211.68157
65.74000	-3.39172	-212.06392
65.84000	-3.39750	-212.52532
65.94000	-3.40156	-212.77466
66.04000	-3.40578	-213.00866
66.14000	-3.41063	-213.29881
66.24000	-3.41594	-213.62673
66.34000	-3.42281	-214.03280
66.44000	-3.42828	-214.46568
66.54000	-3.43203	-214.67818
66.64000	-3.43672	-214.96427
66.74000	-3.44219	-215.27956
66.84000	-3.44953	-215.71569
66.94000	-3.45453	-216.12321
67.04000	-3.45828	-216.34507
67.14000	-3.46266	-216.59052
67.24000	-3.46734	-216.87658
67.34000	-3.47250	-217.18828
67.44000	-3.47953	-217.60301
67.54000	-3.48531	-218.08508
67.64000	-3.48906	-218.28297
67.74000	-3.49359	-218.55935
67.84000	-3.49875	-218.87623
67.94000	-3.50609	-219.30316
68.04000	-3.51141	-219.73328
68.14000	-3.51484	-219.92055
68.24000	-3.51922	-220.18053
68.34000	-3.52406	-220.47910
68.44000	-3.52969	-220.83281
68.54000	-3.53719	-221.28274
68.64000	-3.54219	-221.72169
68.74000	-3.54578	-221.90510
68.84000	-3.55031	-222.17335
68.94000	-3.55516	-222.48051
69.04000	-3.56219	-222.86823
69.14000	-3.56812	-223.37188
69.24000	-3.57203	-223.61186
69.34000	-3.57641	-223.86658
69.44000	-3.58125	-224.16748
69.54000	-3.58656	-224.49847
69.64000	-3.59328	-224.90455
69.74000	-3.59828	-225.29987
69.84000	-3.60219	-225.52679
69.94000	-3.60687	-225.81603
70.04000	-3.61187	-226.13145
70.14000	-3.61781	-226.48229
70.24000	-3.62422	-226.94731
70.34000	-3.62828	-227.21010
70.44000	-3.63250	-227.45009
70.54000	-3.63703	-227.72162
70.64000	-3.64250	-228.06560
70.74000	-3.64984	-228.50160
70.84000	-3.65563	-228.97470
70.94000	-3.65906	-229.16235
71.04000	-3.66359	-229.42705
71.14000	-3.66875	-229.73235
71.24000	-3.67516	-230.12042
71.34000	-3.68109	-230.55795
71.44000	-3.68500	-230.79531
71.54000	-3.68922	-231.03720
71.64000	-3.69391	-231.32509
71.74000	-3.69938	-231.65680
71.84000	-3.70656	-232.06833
71.92800	-3.71266	-232.57016
72.02800	-3.71609	-232.76810
72.12800	-3.72016	-232.98964
72.22800	-3.72500	-233.27839
72.32800	-3.73125	-233.66377
72.42800	-3.73797	-234.15317
72.52800	-3.74172	-234.39781
72.62800	-3.74625	-234.65349
72.72800	-3.75156	-234.98508
72.82800	-3.75750	-235.37798
72.92800	-3.76359	-235.76713
73.02800	-3.76891	-236.20170
73.12800	-3.77266	-236.42223
73.22800	-3.77703	-236.68809
73.32800	-3.78219	-237.03149
73.42800	-3.78797	-237.39156
73.52800	-3.79344	-237.79304
73.62800	-3.79766	-238.04639
73.72800	-3.80172	-238.28661
73.82800	-3.80656	-238.59511
73.92800	-3.81203	-238.94653
74.02800	-3.81875	-239.35747
74.12400	-3.82531	-239.85776
74.22400	-3.82875	-240.07253
74.32400	-3.83281	-240.30462
74.42400	-3.83750	-240.58767
74.52400	-3.84328	-240.93495
74.62400	-3.84969	-241.35946
74.72400	-3.85422	-241.66922
74.82400	-3.85859	-241.93394
74.92400	-3.86344	-242.21936
75.02400	-3.86891	-242.55432
75.12400	-3.87531	-242.93266
75.22200	-3.88219	-243.43933
75.32200	-3.88531	-243.62536
75.42200	-3.88969	-243.86215
75.52200	-3.89469	-244.17765
75.62200	-3.90078	-244.53942
75.72200	-3.90766	-245.02110
75.82200	-3.91172	-245.27448
75.92200	-3.91578	-245.50532
76.02200	-3.92016	-245.75761
76.12200	-3.92484	-246.04446
76.22200	-3.93047	-246.38161
76.32200	-3.93797	-246.83964
76.42200	-3.94250	-247.18782
76.52200	-3.94672	-247.41137
76.62200	-3.95156	-247.70185
76.72200	-3.95844	-248.07751
76.81600	-3.96500	-248.58154
76.91600	-3.96797	-248.75374
77.01600	-3.97172	-248.95543
77.11600	-3.97625	-249.22031
77.21600	-3.98141	-249.52877
77.31600	-3.98734	-249.89943
77.41600	-3.99438	-250.32943
77.51600	-3.99906	-250.68921
77.61600	-4.00328	-250.89440
77.71600	-4.00797	-251.18044
77.81600	-4.01328	-251.49342
77.91400	-4.02094	-251.99696
78.01400	-4.02500	-252.28646
78.11400	-4.02875	-252.48870
78.21400	-4.03344	-252.75815
78.31400	-4.03859	-253.06627
78.41400	-4.04437	-253.42557
78.51400	-4.05109	-253.85544
78.61400	-4.05484	-254.10676
78.71400	-4.05875	-254.32101
78.81400	-4.06344	-254.58622
78.91400	-4.06922	-254.92397
79.01000	-4.07703	-255.42492
79.11000	-4.08094	-255.68980
79.21000	-4.08484	-255.89323
79.31000	-4.08922	-256.13084
79.41000	-4.09406	-256.41015
79.51000	-4.10031	-256.77508
79.59000	-4.10938	-257.28679
79.69000	-4.11297	-257.65327
79.79000	-4.11641	-257.81620
79.89000	-4.12172	-258.12322
79.99000	-4.12813	-258.50096
80.09000	-4.13438	-258.98179
80.19000	-4.13719	-259.12806
80.29000	-4.14109	-259.33763
80.39000	-4.14578	-259.61903
80.49000	-4.15141	-259.95234
80.59000	-4.15750	-260.34340
80.69000	-4.16484	-260.83905
80.79000	-4.16828	-261.07827
80.89000	-4.17188	-261.27651
80.99000	-4.17656	-261.53111
81.09000	-4.18250	-261.89440
81.18200	-4.19016	-262.39467
81.28200	-4.19438	-262.75128
81.38200	-4.19797	-262.93966
81.48200	-4.20250	-263.19596
81.58200	-4.20766	-263.50069
81.68200	-4.21297	-263.83948
81.78200	-4.21953	-264.24211
81.88200	-4.22438	-264.60865
81.98200	-4.22828	-264.81855
82.08200	-4.23297	-265.10498
82.18200	-4.23797	-265.40515
82.28200	-4.24438	-265.76653
82.38200	-4.25078	-266.23699
82.48200	-4.25453	-266.47460
82.58200	-4.25875	-266.70051
82.68200	-4.26359	-266.99096
82.78200	-4.26938	-267.35282
82.88200	-4.27781	-267.85076
82.98200	-4.28188	-268.20007
83.08200	-4.28531	-268.37346
83.18200	-4.29000	-268.64901
83.28200	-4.29547	-268.95970
83.38200	-4.30203	-269.35366
83.48200	-4.30734	-269.75662
83.58200	-4.31125	-269.97370
83.68200	-4.31562	-270.21751
83.78200	-4.32047	-270.50531
83.88200	-4.32625	-270.86017
83.98200	-4.33438	-271.35417
84.08200	-4.33828	-271.68688
84.18200	-4.34172	-271.84984
84.28200	-4.34625	-272.10692
84.38200	-4.35141	-272.40667
84.48200	-4.35922	-272.83877
84.58200	-4.36453	-273.27159
84.68200	-4.36828	-273.48167
84.78200	-4.37250	-273.71579
84.88200	-4.37750	-274.01820
84.98200	-4.38281	-274.33068
85.08200	-4.38953	-274.73003
85.18200	-4.39453	-275.09832
85.28200	-4.39844	-275.30274
85.38200	-4.40297	-275.56035
85.48200	-4.40844	-275.87220
85.58200	-4.41656	-276.34805
85.68200	-4.42109	-276.70714
85.78200	-4.42453	-276.88822
85.88200	-4.42875	-277.12435
85.98200	-4.43344	-277.39584
86.08200	-4.43906	-277.71172
86.18200	-4.44656	-278.13053
86.28200	-4.45203	-278.56585
86.38200	-4.45578	-278.75072
86.48200	-4.46031	-279.01146
86.58200	-4.46531	-279.29005
86.68200	-4.47250	-279.68737
86.78200	-4.47766	-280.10046
86.88200	-4.48156	-280.30476
86.98200	-4.48609	-280.56416
87.08200	-4.49109	-280.86910
87.18200	-4.49688	-281.20512
87.28200	-4.50406	-281.62533
87.38200	-4.50813	-281.95146
87.48200	-4.51188	-282.14481
87.58200	-4.51672	-282.40329
87.68200	-4.52250	-282.74477
87.78200	-4.53078	-283.25045
87.88200	-4.53516	-283.63284
87.98200	-4.53859	-283.79554
88.08200	-4.54281	-284.03881
88.18200	-4.54734	-284.30289
88.28200	-4.55313	-284.62979
88.38200	-4.56016	-285.05915
88.48200	-4.56562	-285.49248
88.58200	-4.56937	-285.68617
88.68200	-4.57422	-285.98136
88.78200	-4.58016	-286.33943
88.88000	-4.58813	-286.84914
88.98000	-4.59172	-287.17291
89.08000	-4.59500	-287.33683
89.18000	-4.59922	-287.57110
89.28000	-4.60422	-287.86522
89.38000	-4.61000	-288.21588
89.48000	-4.61672	-288.63341
89.58000	-4.62250	-289.09948
89.68000	-4.62625	-289.31403
89.78000	-4.63063	-289.57218
89.88000	-4.63578	-289.88156
89.98000	-4.64281	-290.29581
90.08000	-4.64781	-290.69400
90.18000	-4.65141	-290.89308
90.28000	-4.65594	-291.15766
90.38000	-4.66078	-291.46248
90.48000	-4.66625	-291.79999
90.58000	-4.67281	-292.18829
90.68000	-4.67813	-292.58996
90.78000	-4.68203	-292.80341
90.88000	-4.68656	-293.06188
90.98000	-4.69203	-293.38899
91.08000	-4.69906	-293.79049
91.18000	-4.70422	-294.17673
91.28000	-4.70844	-294.41836
91.38000	-4.71281	-294.67925
91.48000	-4.71766	-294.98431
91.58000	-4.72313	-295.30743
91.68000	-4.73016	-295.70514
91.78000	-4.73500	-296.09019
91.88000	-4.73875	-296.28158
91.98000	-4.74359	-296.54855
92.08000	-4.74891	-296.85679
92.18000	-4.75578	-297.23990
92.28000	-4.76078	-297.61913
92.38000	-4.76469	-297.84983
92.48000	-4.76938	-298.09189
92.58000	-4.77453	-298.39411
92.68000	-4.78000	-298.73428
92.78000	-4.78719	-299.13536
92.88000	-4.79234	-299.53441
92.98000	-4.79594	-299.72023
93.08000	-4.80047	-299.95769
93.18000	-4.80562	-300.26570
93.28000	-4.81328	-300.67775
93.38000	-4.81844	-301.11617
93.48000	-4.82188	-301.29761
93.58000	-4.82641	-301.53918
93.68000	-4.83156	-301.83837
93.78000	-4.83734	-302.18837
93.88000	-4.84422	-302.60265
93.98000	-4.84891	-302.94046
94.08000	-4.85250	-303.12473
94.18000	-4.85703	-303.37924
94.28000	-4.86203	-303.67371
94.38000	-4.86875	-304.04982
94.48000	-4.87500	-304.52478
94.58000	-4.87828	-304.69918
94.68000	-4.88234	-304.90002
94.78000	-4.88687	-305.15289
94.88000	-4.89219	-305.44648
94.98000	-4.89828	-305.78339
95.08000	-4.90484	-306.21752
95.18000	-4.90859	-306.42176
95.28000	-4.91313	-306.65487
95.38000	-4.91797	-306.90992
95.48000	-4.92344	-307.20499
95.58000	-4.93141	-307.69509
95.68000	-4.93563	-307.94451
95.78000	-4.94000	-308.16728
95.88000	-4.94547	-308.45091
95.98000	-4.95234	-308.85074
96.06600	-4.96078	-309.35457
96.16600	-4.96328	-309.61430
96.26600	-4.96578	-309.67167
96.36600	-4.97031	-309.91721
96.46600	-4.97516	-310.21094
96.56600	-4.98141	-310.54714
96.66600	-4.98813	-311.00261
96.76600	-4.99172	-311.20417
96.86600	-4.99594	-311.42914
96.96600	-5.00109	-311.72231
97.06600	-5.00625	-312.01920
97.16600	-5.01234	-312.34029
97.26600	-5.01859	-312.78852
97.36600	-5.02234	-312.98634
97.46600	-5.02688	-313.22193
97.56600	-5.03234	-313.52827
97.66600	-5.04016	-313.94774
97.76600	-5.04531	-314.38702
97.86600	-5.04828	-314.51303
97.96600	-5.05250	-314.71804
98.06600	-5.05719	-314.98820
98.16600	-5.06219	-315.27889
98.26600	-5.06859	-315.63461
98.36600	-5.07531	-316.11630
98.46600	-5.07906	-316.30421
98.56600	-5.08359	-316.54838
98.66600	-5.08875	-316.83171
98.76600	-5.09516	-317.17801
98.86600	-5.10156	-317.63202
98.96600	-5.10516	-317.83569
99.06600	-5.10922	-318.04666
99.16600	-5.11391	-318.30865
99.26600	-5.11969	-318.62533
99.36600	-5.12687	-319.02847
99.46600	-5.13297	-319.50700
99.56600	-5.13609	-319.64394
99.66600	-5.14047	-319.85971
99.76600	-5.14547	-320.14886
99.86600	-5.15203	-320.50931
99.96600	-5.15844	-320.97745
100.06600	-5.16219	-321.18142
100.16600	-5.16641	-321.38970
100.26600	-5.17109	-321.65357
100.36600	-5.17609	-321.94155
100.46600	-5.18219	-322.29483
100.56600	-5.18922	-322.76031
100.66600	-5.19281	-322.97799
100.76600	-5.19734	-323.20827
100.86600	-5.20234	-323.49479
100.96600	-5.20891	-323.86008
101.06600	-5.21500	-324.28324
101.16600	-5.21859	-324.47392
101.26600	-5.22281	-324.69827
101.36600	-5.22750	-324.96241
101.46600	-5.23281	-325.26970
101.56600	-5.23906	-325.64098
101.66600	-5.24656	-326.11319
101.76600	-5.25016	-326.35927
101.86600	-5.25406	-326.55883
101.96600	-5.25875	-326.80890
102.06600	-5.26453	-327.12597
102.16600	-5.27094	-327.55581
102.26600	-5.27500	-327.77819
102.36600	-5.27922	-328.02171
102.46600	-5.28422	-328.28879
102.56600	-5.29000	-328.62559
102.66600	-5.29641	-329.00259
102.76600	-5.30281	-329.46002
102.86600	-5.30609	-329.62444
102.96600	-5.31031	-329.83470
103.06600	-5.31531	-330.11162
103.16600	-5.32172	-330.46123
103.26600	-5.32875	-330.95735
103.36600	-5.33234	-331.16519
103.46600	-5.33641	-331.37333
103.56600	-5.34109	-331.62624
103.66600	-5.34641	-331.93308
103.76600	-5.35297	-332.29220
103.86600	-5.35922	-332.74639
103.96600	-5.36281	-332.93536
104.06600	-5.36750	-333.17634
104.16600	-5.37281	-333.49377
104.26600	-5.37953	-333.85795
104.36600	-5.38563	-334.31202
104.46600	-5.38938	-334.52070
104.56600	-5.39359	-334.75709
104.66600	-5.39844	-335.02138
104.76600	-5.40391	-335.34783
104.86600	-5.41172	-335.77305
104.96600	-5.41734	-336.25853
105.06600	-5.42016	-336.38847
105.16600	-5.42453	-336.61801
105.26600	-5.42937	-336.90926
105.36601	-5.43578	-337.28352
105.46601	-5.44219	-337.74894
105.56601	-5.44594	-337.97872
105.66601	-5.45016	-338.21318
105.76601	-5.45469	-338.47734
105.86601	-5.45969	-338.77847
105.96601	-5.46500	-339.09017
106.06601	-5.47234	-339.55276
106.16601	-5.47641	-339.82471
106.26601	-5.48094	-340.07204
106.36601	-5.48625	-340.39846
106.46601	-5.49250	-340.77078
106.56601	-5.49922	-341.24580
106.66601	-5.50250	-341.43418
106.76601	-5.50641	-341.63475
106.86601	-5.51094	-341.88503
106.96601	-5.51609	-342.18076
107.06601	-5.52172	-342.52161
107.16601	-5.52891	-342.99511
107.26601	-5.53281	-343.24455
107.36601	-5.53719	-343.47034
107.46601	-5.54234	-343.75447
107.56601	-5.54828	-344.09633
107.66601	-5.55578	-344.60184
107.76601	-5.55938	-344.81940
107.86601	-5.56359	-345.01755
107.96601	-5.56813	-345.28509
108.06601	-5.57328	-345.56791
108.16601	-5.57938	-345.91863
108.26601	-5.58656	-346.40956
108.36601	-5.58969	-346.57237
108.46601	-5.59375	-346.76093
108.56601	-5.59859	-347.02075
108.66601	-5.60422	-347.33760
108.76601	-5.61141	-347.77203
108.86601	-5.61563	-348.02926
108.96601	-5.61969	-348.22923
109.06601	-5.62453	-348.47969
109.16601	-5.62969	-348.76105
109.26601	-5.63531	-349.07252
109.36601	-5.64266	-349.53073
109.46601	-5.64625	-349.71932
109.56601	-5.65063	-349.91795
109.66601	-5.65578	-350.20438
109.76601	-5.66219	-350.55023
109.86601	-5.66906	-351.01232
109.96601	-5.67281	-351.20022
110.06601	-5.67703	-351.41343
110.16601	-5.68203	-351.68433
110.26601	-5.68734	-351.96921
110.36601	-5.69328	-352.29149
110.46601	-5.70047	-352.79569
110.56601	-5.70375	-352.94947
110.66601	-5.70797	-353.15615
110.76601	-5.71266	-353.41400
110.86601	-5.71813	-353.70678
110.96601	-5.72531	-354.14392
111.06601	-5.72922	-354.36407
111.16601	-5.73297	-354.55117
111.26601	-5.73750	-354.77149
111.36601	-5.74234	-355.03095
111.46601	-5.74828	-355.34269
111.56601	-5.75594	-355.77846
111.66601	-5.75984	-356.03842
111.76601	-5.76391	-356.22868
111.86601	-5.76906	-356.49431
111.96601	-5.77500	-356.79844
112.06601	-5.78266	-357.29346
112.16601	-5.78625	-357.47573
112.26601	-5.79031	-357.65550
112.36601	-5.79484	-357.87129
112.46601	-5.80031	-358.17516
112.56601	-5.80781	-358.58458
112.64801	-5.81516	-359.09283
112.74801	-5.81766	-359.25692
112.84801	-5.82109	-359.38093
112.94801	-5.82594	-359.65177
113.04801	-5.83172	-359.95486
113.14801	-5.83875	-360.39913
113.24801	-5.84219	-360.59448
113.34801	-5.84625	-360.78009
113.44801	-5.85078	-361.02995
113.54801	-5.85578	-361.29442
113.64801	-5.86172	-361.62901
113.74801	-5.86891	-362.04809
113.84801	-5.87422	-362.42485
113.94801	-5.87781	-362.58134
114.04801	-5.88219	-362.82325
114.14801	-5.88750	-363.09898
114.24801	-5.89500	-363.55036
114.34801	-5.89906	-363.81513
114.44801	-5.90313	-364.01820
114.54801	-5.90797	-364.28928
114.64801	-5.91359	-364.59357
114.74801	-5.91937	-364.94401
114.84801	-5.92625	-365.36008
114.94801	-5.93000	-365.61945
115.04801	-5.93391	-365.78417
115.14801	-5.93875	-366.04625
115.24801	-5.94453	-366.35676
115.34801	-5.95234	-366.84942
115.44801	-5.95625	-367.08874
115.54801	-5.95984	-367.25894
115.64801	-5.96453	-367.50373
115.74801	-5.96969	-367.80855
115.84801	-5.97563	-368.13682
115.94801	-5.98344	-368.62573
116.04801	-5.98687	-368.84844
116.14801	-5.99078	-369.02565
116.24801	-5.99563	-369.29083
116.34801	-6.00125	-369.60250
116.44801	-6.00844	-370.03374
116.54801	-6.01250	-370.30956
116.64801	-6.01641	-370.49556
116.74801	-6.02094	-370.73115
116.84801	-6.02609	-371.00595
116.94801	-6.03203	-371.33858
117.04001	-6.04031	-371.84125
117.14001	-6.04375	-372.10631
117.24001	-6.04719	-372.24624
117.34001	-6.05188	-372.49362
117.44001	-6.05781	-372.82658
117.53601	-6.06594	-373.33110
117.63601	-6.06953	-373.60328
117.73601	-6.07313	-373.75501
117.83601	-6.07750	-373.99825
117.93601	-6.08250	-374.25765
118.03601	-6.08797	-374.58217
118.13601	-6.09469	-374.98564
118.23601	-6.09937	-375.28086
118.33601	-6.10328	-375.47493
118.43601	-6.10781	-375.71377
118.53601	-6.11297	-375.99888
118.63601	-6.12016	-376.38205
118.73601	-6.12609	-376.82056
118.83601	-6.12969	-376.99112
118.93601	-6.13406	-377.21634
119.03601	-6.13906	-377.48852
119.13601	-6.14500	-377.82019
119.23601	-6.15219	-378.23918
119.33601	-6.15641	-378.52803
119.43601	-6.16016	-378.70270
119.53601	-6.16484	-378.93477
119.63601	-6.17000	-379.20821
119.73601	-6.17672	-379.55114
119.83601	-6.18250	-379.98462
119.93601	-6.18641	-380.16787
120.03601	-6.19047	-380.36373
120.13601	-6.19578	-380.63022
120.23601	-6.20187	-380.97137
120.33601	-6.21078	-381.47235
120.43601	-6.21406	-381.75836
120.53601	-6.21719	-381.86815
120.63601	-6.22188	-382.10732
120.73601	-6.22750	-382.42161
120.83601	-6.23563	-382.86662
120.93601	-6.24047	-383.26037
121.03601	-6.24375	-383.40643
121.13601	-6.24812	-383.61895
121.23601	-6.25313	-383.88690
121.33601	-6.25844	-384.20576
121.43601	-6.26562	-384.60463
121.53601	-6.27000	-384.92534
121.63601	-6.27391	-385.10069
121.73601	-6.27875	-385.36197
121.83601	-6.28422	-385.67412
121.93601	-6.29156	-386.10348
122.03601	-6.29609	-386.42001
122.13601	-6.29969	-386.59298
122.23601	-6.30422	-386.82270
122.33601	-6.30938	-387.09381
122.43601	-6.31484	-387.41031
122.53601	-6.32234	-387.82576
122.63601	-6.32734	-388.22743
122.73601	-6.33109	-388.39084
122.83601	-6.33578	-388.63426
122.93601	-6.34078	-388.91450
123.03601	-6.34766	-389.28443
123.13601	-6.35266	-389.64844
123.23601	-6.35641	-389.82341
123.33601	-6.36062	-390.03414
123.43601	-6.36563	-390.31005
123.53601	-6.37172	-390.65266
123.63601	-6.37922	-391.09129
123.73601	-6.38344	-391.41312
123.83601	-6.38719	-391.57653
123.93601	-6.39187	-391.81408
124.03601	-6.39719	-392.10844
124.13601	-6.40406	-392.48538
124.23601	-6.40937	-392.84986
124.33601	-6.41344	-393.05195
124.43601	-6.41750	-393.25669
124.53601	-6.42219	-393.48724
124.63601	-6.42781	-393.79084
124.73601	-6.43453	-394.17303
124.83601	-6.44047	-394.58659
124.93601	-6.44406	-394.74532
125.03601	-6.44844	-394.95376
125.13601	-6.45375	-395.21560
125.23601	-6.46125	-395.61975
125.33601	-6.46656	-395.99639
125.43601	-6.47016	-396.14981
125.53601	-6.47453	-396.36752
125.63601	-6.47938	-396.63482
125.73601	-6.48484	-396.91129
125.83601	-6.49109	-397.24123
125.93601	-6.49750	-397.67197
126.03601	-6.50094	-397.83588
126.13601	-6.50531	-398.03654
126.23601	-6.51078	-398.33048
126.33601	-6.51906	-398.77036
126.43601	-6.52344	-399.11804
126.53601	-6.52703	-399.26362
126.63601	-6.53141	-399.47483
126.73601	-6.53641	-399.72985
126.83601	-6.54172	-400.03064
126.93601	-6.54859	-400.37116
127.03601	-6.55422	-400.80833
127.13601	-6.55750	-400.92382
127.23601	-6.56187	-401.13270
127.33601	-6.56703	-401.39583
127.43601	-6.57484	-401.77649
127.53601	-6.58016	-402.19179
127.63601	-6.58375	-402.34476
127.73601	-6.58781	-402.52289
127.83601	-6.59234	-402.74546
127.93601	-6.59734	-403.00569
128.03601	-6.60375	-403.31200
128.13601	-6.61031	-403.75757
128.23601	-6.61437	-403.94822
128.33601	-6.61922	-404.17394
128.43601	-6.62547	-404.50904
128.53601	-6.63328	-404.96540
128.63601	-6.63672	-405.18364
128.73601	-6.64031	-405.31513
128.83601	-6.64469	-405.52291
128.93601	-6.64984	-405.78234
129.03601	-6.65672	-406.16086
129.11201	-6.66578	-406.67146
129.21201	-6.66875	-407.04435
129.31201	-6.67062	-407.05547
129.41201	-6.67484	-407.24197
129.51201	-6.68000	-407.50825
129.61201	-6.68656	-407.84240
129.71201	-6.69266	-408.28538
129.81201	-6.69625	-408.46127
129.91201	-6.70063	-408.66438
130.01201	-6.70562	-408.93334
130.11201	-6.71078	-409.22910
130.21201	-6.71656	-409.51347
130.31201	-6.72281	-409.92081
130.41201	-6.72656	-410.10794
130.51201	-6.73094	-410.32180
130.61201	-6.73609	-410.59846
130.71201	-6.74234	-410.93317
130.80801	-6.75000	-411.43945
130.90801	-6.75328	-411.60011
131.00801	-6.75719	-411.76826
131.10801	-6.76188	-412.00051
131.20801	-6.76719	-412.29004
131.30801	-6.77375	-412.62931
131.40801	-6.78031	-413.09479
131.50801	-6.78359	-413.24076
131.60801	-6.78781	-413.42008
131.70801	-6.79281	-413.68267
131.80801	-6.79844	-413.97864
131.90801	-6.80609	-414.45464
132.00801	-6.80984	-414.64782
132.10801	-6.81391	-414.84082
132.20801	-6.81859	-415.06696
132.30801	-6.82391	-415.34540
132.40801	-6.83031	-415.67990
132.50801	-6.83703	-416.13820
132.60801	-6.84031	-416.28700
132.70801	-6.84453	-416.46436
132.80801	-6.84969	-416.73818
132.90801	-6.85594	-417.05450
133.00801	-6.86281	-417.50473
133.10801	-6.86641	-417.66968
133.20801	-6.87031	-417.83175
133.30801	-6.87500	-418.05673
133.40801	-6.88016	-418.32188
133.50801	-6.88656	-418.63462
133.60801	-6.89391	-419.11277
133.70801	-6.89750	-419.24331
133.80801	-6.90156	-419.35149
133.90801	-6.90672	-419.52842
134.00801	-6.91406	-419.82749
134.10801	-6.92000	-420.24124
134.20801	-6.92297	-420.30358
134.30801	-6.92688	-420.44780
134.40801	-6.93156	-420.66038
134.50801	-6.93703	-420.92663
134.60801	-6.94297	-421.24048
134.70401	-6.95094	-421.74366
134.80401	-6.95422	-421.90677
134.90401	-6.95828	-422.06487
135.00401	-6.96312	-422.29512
135.10401	-6.96906	-422.59106
135.20401	-6.97625	-423.05058
135.30401	-6.97969	-423.20946
135.40401	-6.98359	-423.36136
135.50401	-6.98844	-423.60309
135.60401	-6.99406	-423.87909
135.70401	-7.00063	-424.22622
135.80401	-7.00703	-424.66068
135.90401	-7.01016	-424.77664
136.00401	-7.01453	-424.95224
136.10401	-7.01953	-425.20961
136.20401	-7.02563	-425.51726
136.30401	-7.03328	-426.02223
136.40401	-7.03656	-426.15679
136.50401	-7.04062	-426.31766
136.60401	-7.04484	-426.49925
136.70401	-7.04969	-426.73168
136.80401	-7.05578	-427.04901
136.90001	-7.06453	-427.55139
137.00001	-7.06844	-427.84086
137.10001	-7.07234	-427.96886
137.20001	-7.07797	-428.24867
137.30001	-7.08594	-428.67386
137.40001	-7.09047	-429.03194
137.50001	-7.09328	-429.11041
137.60001	-7.09719	-429.27143
137.70001	-7.10172	-429.48210
137.80001	-7.10672	-429.73194
137.90001	-7.11250	-430.03821
138.00001	-7.11969	-430.43512
138.10001	-7.12438	-430.75210
138.20001	-7.12828	-430.89747
138.30001	-7.13281	-431.11816
138.40001	-7.13859	-431.40334
138.50001	-7.14625	-431.87076
138.60001	-7.15016	-432.06921
138.70001	-7.15422	-432.24546
138.80001	-7.15891	-432.46651
138.90001	-7.16422	-432.72761
139.00001	-7.17047	-433.05549
139.10001	-7.17703	-433.47529
139.20001	-7.18047	-433.62191
139.30001	-7.18453	-433.78919
139.40001	-7.18953	-434.02475
139.50001	-7.19516	-434.31422
139.60001	-7.20250	-434.73956
139.70001	-7.20656	-434.95676
139.80001	-7.21047	-435.11084
139.90001	-7.21500	-435.30694
140.00001	-7.22016	-435.55573
140.10001	-7.22641	-435.89079
140.20001	-7.23375	-436.35330
140.30001	-7.23734	-436.50696
140.40001	-7.24156	-436.68234
140.50001	-7.24672	-436.92112
140.60001	-7.25203	-437.18708
140.70001	-7.25875	-437.56375
140.80001	-7.26297	-437.77254
140.90001	-7.26719	-437.94718
141.00001	-7.27188	-438.15547
141.10001	-7.27703	-438.38882
141.20001	-7.28297	-438.69838
141.30001	-7.29125	-439.18794
141.40001	-7.29422	-439.32378
141.50001	-7.29812	-439.44487
141.60001	-7.30281	-439.65530
141.70001	-7.30844	-439.92382
141.80001	-7.31625	-440.39455
141.90001	-7.32016	-440.58728
142.00001	-7.32438	-440.73921
142.10001	-7.32906	-440.95501
142.20001	-7.33437	-441.20526
142.30001	-7.33953	-441.45745
142.40001	-7.34656	-441.83072
142.50001	-7.35063	-442.03183
142.60001	-7.35484	-442.21061
142.70001	-7.36000	-442.43714
142.80001	-7.36594	-442.72211
142.90001	-7.37359	-443.14888
143.00001	-7.37734	-443.35520
143.10001	-7.38094	-443.46488
143.20001	-7.38516	-443.63159
143.30001	-7.39000	-443.84414
143.40001	-7.39563	-444.11409
143.50001	-7.40391	-444.53904
143.60001	-7.40766	-444.77257
143.70001	-7.41156	-444.88555
143.80001	-7.41625	-445.08255
143.90001	-7.42141	-445.31190
144.00001	-7.42891	-445.64340
144.10001	-7.43359	-445.95385
144.20001	-7.43750	-446.08498
144.30001	-7.44219	-446.28346
144.40001	-7.44734	-446.50355
144.50001	-7.45297	-446.76501
144.60001	-7.46125	-447.19234
144.70001	-7.46437	-447.32904
144.80001	-7.46797	-447.42659
144.90001	-7.47266	-447.60370
145.00001	-7.47844	-447.85962
145.10001	-7.48688	-448.32927
145.20001	-7.49109	-448.55544
145.30001	-7.49500	-448.66127
145.40001	-7.49969	-448.84697
145.50001	-7.50547	-449.11134
145.60001	-7.51188	-449.41348
145.70001	-7.51875	-449.87556
145.80001	-7.52141	-449.94137
145.90001	-7.52547	-450.08859
146.00001	-7.53031	-450.30764
146.10001	-7.53609	-450.55807
146.20001	-7.54375	-451.01407
146.30001	-7.54719	-451.14085
146.40001	-7.55094	-451.25213
146.50001	-7.55562	-451.44001
146.60001	-7.56063	-451.68298
146.70001	-7.56641	-451.94703
146.80001	-7.57422	-452.36260
146.90001	-7.57813	-452.57697
147.00001	-7.58219	-452.70672
147.10001	-7.58719	-452.90440
147.20001	-7.59297	-453.16556
147.30001	-7.60078	-453.60926
147.40001	-7.60438	-453.76801
147.50001	-7.60812	-453.87340
147.60001	-7.61281	-454.06440
147.70001	-7.61797	-454.30857
147.80001	-7.62406	-454.60036
147.90001	-7.63172	-455.04138
148.00001	-7.63484	-455.15397
148.10001	-7.63859	-455.25086
148.20001	-7.64328	-455.45030
148.30001	-7.64906	-455.71879
148.40001	-7.65734	-456.19521
148.50001	-7.66125	-456.40430
148.60001	-7.66500	-456.49937
148.70001	-7.66937	-456.67455
148.80001	-7.67469	-456.90665
148.90001	-7.68031	-457.16983
149.00001	-7.68734	-457.51372
149.10001	-7.69172	-457.77369
149.20001	-7.69563	-457.89638
149.30001	-7.70078	-458.11284
149.40001	-7.70687	-458.41095
149.50001	-7.71469	-458.85628
149.60001	-7.71797	-458.97648
149.70001	-7.72141	-459.04949
149.80001	-7.72578	-459.22548
149.90001	-7.73078	-459.44333
150.00001	-7.73688	-459.73384
150.10001	-7.74438	-460.13135
150.20001	-7.74906	-460.43083
150.30001	-7.75250	-460.49947
150.40001	-7.75734	-460.68051
150.50001	-7.76250	-460.91011
150.60001	-7.76969	-461.27504
150.70001	-7.77406	-461.51146
150.80001	-7.77812	-461.64629
150.82601	-7.77953	-461.09709
150.82801	-7.78047	-458.35459
150.83001	-7.78203	-450.99601
150.83201	-7.78391	-437.95544
150.83401	-7.78594	-420.31437
150.83601	-7.78828	-399.63770
150.83801	-7.79031	-376.68940
150.84001	-7.79234	-351.91095
150.84201	-7.79406	-326.00302
150.84401	-7.79562	-299.66450
150.84601	-7.79672	-273.31421
150.84801	-7.79750	-247.26807
150.85001	-7.79797	-221.88498
150.85201	-7.79828	-197.46122
150.85401	-7.79828	-174.17224
150.85601	-7.79828	-152.15030
150.85801	-7.79828	-131.51857
150.86001	-7.79828	-112.35484
150.86201	-7.79844	-94.68902
150.86401	-7.79844	-78.53359
150.86601	-7.79859	-63.88285
150.86801	-7.79875	-50.69797
150.87001	-7.79891	-38.92627
150.87201	-7.79891	-28.52011
150.87401	-7.79906	-19.41577
150.87601	-7.79906	-11.52415
150.87801	-7.79906	-4.75898
150.88001	-7.79906	0.95895
150.88201	-7.79906	5.72397
150.88401	-7.79906	9.63154
150.88601	-7.79906	12.75590
150.88801	-7.79922	15.17235
150.89001	-7.79922	16.97192
150.89201	-7.79922	18.23275
150.89401	-7.79922	19.01249
150.90401	-7.79922	17.89089
150.90601	-7.79922	17.03347
150.90801	-7.79922	16.06032
150.91001	-7.79922	14.99887
150.91201	-7.79922	13.88408
150.91401	-7.79922	12.74614
150.91601	-7.79922	11.60268
150.91801	-7.79922	10.46848
150.92001	-7.79922	9.36009
150.92201	-7.79922	8.28903
150.92401	-7.79922	7.26242
150.92601	-7.79922	6.28950
150.92801	-7.79922	5.37819
150.93001	-7.79922	4.53022
150.93201	-7.79922	3.74681
150.93401	-7.79922	3.03155
150.93601	-7.79922	2.38433
150.93801	-7.79922	1.80121
150.94001	-7.79922	1.28031
150.94401	-7.79922	0.41423
150.94801	-7.79922	-0.24456
150.95401	-7.79922	-0.88696
151.02001	-7.79891	-0.38656
151.12001	-7.79875	-0.31205
151.22001	-7.79875	-0.27666
151.32001	-7.79937	-0.24679
151.42001	-7.80703	-0.23813
151.52001	-7.81391	-0.22252
151.62001	-7.82016	-0.21394
151.72001	-7.82687	-0.21089
151.82001	-7.83156	-0.20629
151.92001	-7.83609	-0.20303
152.02001	-7.84094	-0.19838
152.12001	-7.84656	-0.19423
152.22001	-7.85250	-0.19362
152.32001	-7.85844	-0.19221
152.42001	-7.86234	-0.18713
152.52001	-7.86672	-0.18161
152.62001	-7.87188	-0.18333
152.72001	-7.87813	-0.18625
152.82001	-7.88531	-0.17387
152.92001	-7.88938	-0.17716
153.02001	-7.89328	-0.17262
153.12001	-7.89812	-0.16483
153.15201	-7.89984	-0.16825
