# Supplementary material for: Strengthening of 3D Printed Fused Deposition Manufactured Parts Using the Fill Compositing Technique
Source: PLoS One. 2015 Apr 16;10(4):e0122915. doi: 10.1371/journal.pone.0122915 (PMC4400136; doi:10.1371/journal.pone.0122915)
Supplement: S1 File — This is the raw data and information on all the samples presented in this manuscript. (ZIP) [file pone.0122915.s001.zip › Specimen_RawData_13.csv]

Time	Extension	Load
(sec)	(mm)	(N)
0.00000	-0.00109	0.00642
0.10000	-0.00156	0.00568
0.20000	-0.00469	0.00409
0.30000	-0.01062	0.00640
0.40000	-0.01766	0.00301
0.50000	-0.02516	0.00354
0.60000	-0.03313	0.00217
0.70000	-0.03750	0.00102
0.80000	-0.04156	0.00339
0.90000	-0.04641	0.00467
1.00000	-0.05188	-0.00016
1.10000	-0.05891	0.00242
1.20000	-0.06484	0.00851
1.30000	-0.06844	0.00576
1.40000	-0.07281	-0.00567
1.50000	-0.07781	0.00161
1.60000	-0.08375	-0.00398
1.70000	-0.09000	-0.19181
1.80000	-0.09422	-0.19842
1.90000	-0.09844	-0.18840
2.00000	-0.10328	-0.19730
2.10000	-0.10828	-0.19612
2.20000	-0.11422	-0.20860
2.30000	-0.12094	-0.57411
2.40000	-0.12484	-0.84028
2.50000	-0.12922	-1.09557
2.60000	-0.13438	-1.41337
2.70000	-0.14063	-1.77869
2.80000	-0.14703	-2.21764
2.90000	-0.15094	-2.47438
3.00000	-0.15500	-2.72335
3.10000	-0.15969	-3.00806
3.20000	-0.16500	-3.33474
3.30000	-0.17078	-3.68583
3.40000	-0.17844	-4.18584
3.50000	-0.18219	-4.43948
3.60000	-0.18641	-4.69864
3.70000	-0.19141	-5.00544
3.80000	-0.19734	-5.38197
3.90000	-0.20328	-5.79496
4.00000	-0.20750	-6.05532
4.10000	-0.21172	-6.31961
4.20000	-0.21656	-6.61124
4.30000	-0.22219	-6.96230
4.40000	-0.22906	-7.37443
4.49600	-0.23563	-7.87515
4.59600	-0.23922	-8.10979
4.69600	-0.24422	-8.42905
4.79600	-0.24922	-8.76440
4.89600	-0.25484	-9.11731
4.99600	-0.26047	-9.51646
5.09600	-0.26469	-9.79915
5.19600	-0.26875	-10.05517
5.29600	-0.27328	-10.34716
5.39600	-0.27859	-10.68837
5.49600	-0.28484	-11.10069
5.59600	-0.29109	-11.55911
5.69600	-0.29500	-11.81287
5.79600	-0.29953	-12.09350
5.89600	-0.30516	-12.45557
5.99600	-0.31094	-12.84826
6.09600	-0.31687	-13.26048
6.19600	-0.32109	-13.55989
6.29600	-0.32516	-13.82790
6.39600	-0.32984	-14.14162
6.49600	-0.33516	-14.48492
6.59600	-0.34141	-14.87288
6.69600	-0.34797	-15.33862
6.79600	-0.35172	-15.58522
6.89600	-0.35609	-15.87347
6.99600	-0.36078	-16.18752
7.09600	-0.36656	-16.55211
7.19600	-0.37344	-17.00667
7.29600	-0.37797	-17.35393
7.39600	-0.38203	-17.61591
7.49600	-0.38688	-17.91369
7.59600	-0.39219	-18.24758
7.69600	-0.39766	-18.60946
7.79600	-0.40406	-19.04725
7.89600	-0.40812	-19.33996
7.99600	-0.41234	-19.60544
8.09600	-0.41703	-19.90366
8.19600	-0.42234	-20.23024
8.29600	-0.42922	-20.65014
8.39600	-0.43375	-20.96922
8.49600	-0.43812	-21.22502
8.59600	-0.44297	-21.54143
8.69600	-0.44828	-21.88293
8.79600	-0.45437	-22.25193
8.89600	-0.46187	-22.75191
8.99600	-0.46562	-23.00655
9.09600	-0.46984	-23.24544
9.19600	-0.47469	-23.53418
9.29600	-0.48016	-23.87252
9.39600	-0.48719	-24.32810
9.49600	-0.49156	-24.63812
9.59600	-0.49563	-24.88456
9.69600	-0.50016	-25.16538
9.79600	-0.50531	-25.48794
9.89600	-0.51094	-25.82568
9.99600	-0.51750	-26.25824
10.09600	-0.52156	-26.52106
10.19600	-0.52578	-26.76643
10.29600	-0.53094	-27.09110
10.39600	-0.53734	-27.47201
10.49600	-0.54422	-27.94736
10.59600	-0.54813	-28.19236
10.69600	-0.55203	-28.41590
10.79600	-0.55641	-28.68576
10.89600	-0.56156	-29.00628
10.99600	-0.56734	-29.36355
11.09600	-0.57453	-29.81808
11.19600	-0.57828	-30.08161
11.29600	-0.58250	-30.32323
11.39600	-0.58766	-30.62896
11.49600	-0.59328	-30.96563
11.59600	-0.60016	-31.38721
11.69600	-0.60453	-31.69541
11.79600	-0.60859	-31.93627
11.89600	-0.61328	-32.21392
11.99600	-0.61828	-32.50922
12.09600	-0.62391	-32.85777
12.19600	-0.63203	-33.34415
12.29600	-0.63578	-33.63942
12.39600	-0.64016	-33.88205
12.49600	-0.64562	-34.22942
12.59600	-0.65297	-34.66989
12.67000	-0.65937	-35.17468
12.77000	-0.66188	-35.35881
12.87000	-0.66531	-35.54060
12.97000	-0.67000	-35.85642
13.07000	-0.67500	-36.17419
13.17000	-0.68047	-36.52910
13.27000	-0.68750	-36.99413
13.37000	-0.69172	-37.34620
13.47000	-0.69547	-37.54854
13.57000	-0.70047	-37.87684
13.67000	-0.70578	-38.22472
13.77000	-0.71219	-38.64327
13.87000	-0.71719	-39.01078
13.97000	-0.72109	-39.25695
14.07000	-0.72563	-39.53490
14.17000	-0.73109	-39.88994
14.27000	-0.73734	-40.31314
14.37000	-0.74422	-40.75858
14.47000	-0.74891	-41.13683
14.57000	-0.75250	-41.33734
14.67000	-0.75703	-41.64020
14.77000	-0.76219	-41.95693
14.87000	-0.76844	-42.33015
14.97000	-0.77422	-42.76846
15.07000	-0.77844	-43.05726
15.17000	-0.78312	-43.37611
15.27000	-0.78813	-43.67234
15.37000	-0.79406	-44.06017
15.46800	-0.80141	-44.56223
15.56800	-0.80500	-44.87260
15.66800	-0.80875	-45.07743
15.76800	-0.81344	-45.37243
15.86800	-0.81906	-45.74859
15.96800	-0.82625	-46.23714
16.06800	-0.83125	-46.61469
16.16800	-0.83516	-46.87514
16.26800	-0.83953	-47.15623
16.36800	-0.84437	-47.46512
16.46800	-0.84984	-47.82337
16.56800	-0.85703	-48.29482
16.66800	-0.86156	-48.66760
16.76800	-0.86547	-48.90663
16.86800	-0.87031	-49.21519
16.96800	-0.87625	-49.60040
17.06600	-0.88375	-50.10699
17.16600	-0.88766	-50.43697
17.26600	-0.89156	-50.65496
17.36600	-0.89594	-50.96268
17.46600	-0.90125	-51.31741
17.56600	-0.90719	-51.70705
17.66600	-0.91391	-52.17496
17.76600	-0.91828	-52.51834
17.86600	-0.92219	-52.73648
17.96600	-0.92672	-53.02733
18.06600	-0.93188	-53.36528
18.16600	-0.93938	-53.82190
18.26600	-0.94500	-54.28823
18.36600	-0.94875	-54.51871
18.46600	-0.95313	-54.80003
18.56600	-0.95812	-55.13540
18.66600	-0.96375	-55.51354
18.76600	-0.97031	-55.95455
18.86600	-0.97453	-56.25376
18.96600	-0.97859	-56.50596
19.06600	-0.98359	-56.83753
19.16600	-0.98922	-57.21152
19.26600	-0.99672	-57.68326
19.36600	-1.00188	-58.11865
19.46600	-1.00563	-58.33133
19.56600	-1.00984	-58.60588
19.66600	-1.01469	-58.92896
19.76600	-1.02031	-59.32444
19.86600	-1.02703	-59.77282
19.96600	-1.03156	-60.11208
20.06600	-1.03547	-60.34288
20.16600	-1.04031	-60.67453
20.26600	-1.04594	-61.04747
20.36600	-1.05313	-61.50401
20.46600	-1.05797	-61.88974
20.56600	-1.06172	-62.13469
20.66600	-1.06625	-62.41237
20.76600	-1.07109	-62.74346
20.86600	-1.07656	-63.10675
20.96600	-1.08422	-63.58789
21.06600	-1.08938	-64.02149
21.16600	-1.09297	-64.23174
21.26600	-1.09734	-64.53131
21.36600	-1.10250	-64.87361
21.46600	-1.10938	-65.30310
21.56600	-1.11469	-65.73547
21.66600	-1.11875	-65.98914
21.76600	-1.12328	-66.28405
21.86600	-1.12813	-66.60806
21.96600	-1.13344	-66.96984
22.06600	-1.13984	-67.38319
22.16600	-1.14531	-67.79180
22.26600	-1.14969	-68.05993
22.36600	-1.15453	-68.39348
22.46600	-1.16000	-68.75691
22.56600	-1.16656	-69.19477
22.66600	-1.17156	-69.57411
22.76600	-1.17531	-69.82669
22.86600	-1.17953	-70.08333
22.96600	-1.18438	-70.42031
23.06600	-1.19031	-70.81845
23.16600	-1.19734	-71.27606
23.26600	-1.20188	-71.64577
23.36600	-1.20594	-71.88552
23.46600	-1.21031	-72.16953
23.56600	-1.21531	-72.48881
23.66600	-1.22125	-72.85335
23.76600	-1.22766	-73.32433
23.86600	-1.23188	-73.60949
23.96600	-1.23625	-73.89048
24.06600	-1.24125	-74.20859
24.16600	-1.24672	-74.55859
24.26600	-1.25375	-74.99717
24.36600	-1.25875	-75.40230
24.46600	-1.26234	-75.59208
24.56600	-1.26688	-75.88149
24.66600	-1.27234	-76.23032
24.76600	-1.27875	-76.63143
24.86600	-1.28453	-77.04517
24.96600	-1.28891	-77.31932
25.06600	-1.29344	-77.59841
25.16600	-1.29844	-77.91399
25.26600	-1.30391	-78.26613
25.36600	-1.31062	-78.69319
25.46600	-1.31609	-79.11927
25.56600	-1.31969	-79.32335
25.66600	-1.32406	-79.57955
25.76600	-1.32922	-79.92104
25.86600	-1.33578	-80.32621
25.96600	-1.34188	-80.77583
26.06600	-1.34531	-80.97655
26.16600	-1.34938	-81.22012
26.26600	-1.35438	-81.53234
26.36600	-1.36000	-81.90221
26.46600	-1.36688	-82.32448
26.56600	-1.37313	-82.81307
26.66600	-1.37672	-83.01265
26.76600	-1.38109	-83.28371
26.86600	-1.38672	-83.64155
26.96600	-1.39328	-84.04922
27.06600	-1.39797	-84.41906
27.16600	-1.40203	-84.66093
27.26600	-1.40641	-84.93324
27.36600	-1.41125	-85.25068
27.46600	-1.41672	-85.60474
27.56600	-1.42391	-86.03118
27.66600	-1.42938	-86.48261
27.76600	-1.43281	-86.64361
27.86600	-1.43719	-86.91784
27.96600	-1.44219	-87.24094
28.06600	-1.44812	-87.60070
28.16600	-1.45406	-88.03461
28.26600	-1.45844	-88.29946
28.36600	-1.46297	-88.54133
28.46600	-1.46797	-88.85138
28.56600	-1.47359	-89.19924
28.66600	-1.48188	-89.67834
28.76200	-1.48734	-90.18151
28.86200	-1.49062	-90.33455
28.96200	-1.49516	-90.61030
29.06200	-1.50063	-90.96283
29.16200	-1.50859	-91.45009
29.26200	-1.51297	-91.82496
29.36200	-1.51594	-91.97346
29.46200	-1.52016	-92.23504
29.56200	-1.52500	-92.56797
29.66200	-1.53063	-92.93796
29.76200	-1.53719	-93.35597
29.86200	-1.54281	-93.80451
29.96200	-1.54656	-94.01597
30.06200	-1.55125	-94.29524
30.16200	-1.55625	-94.62596
30.26200	-1.56250	-95.00384
30.36200	-1.56844	-95.46503
30.46200	-1.57234	-95.71852
30.56200	-1.57687	-95.99828
30.66200	-1.58203	-96.33347
30.76200	-1.58813	-96.73128
30.86200	-1.59516	-97.18693
30.96200	-1.59938	-97.52426
31.06200	-1.60297	-97.71856
31.16200	-1.60750	-98.00451
31.26200	-1.61266	-98.35976
31.36200	-1.61969	-98.79342
31.45600	-1.62594	-99.29384
31.55600	-1.62953	-99.51874
31.65600	-1.63344	-99.74005
31.75600	-1.63828	-100.05286
31.85600	-1.64312	-100.37269
31.95600	-1.64906	-100.74503
32.05600	-1.65563	-101.24874
32.15600	-1.65953	-101.48785
32.25600	-1.66406	-101.76405
32.35600	-1.66937	-102.10860
32.45600	-1.67609	-102.53511
32.55600	-1.68234	-103.00642
32.65600	-1.68578	-103.20978
32.75600	-1.69000	-103.45499
32.85600	-1.69453	-103.76847
32.95600	-1.69969	-104.10299
33.05600	-1.70609	-104.51263
33.15600	-1.71266	-105.00048
33.25600	-1.71656	-105.23521
33.35600	-1.72125	-105.51630
33.45600	-1.72625	-105.82898
33.55600	-1.73203	-106.19982
33.65600	-1.73859	-106.69894
33.75600	-1.74281	-106.96243
33.85600	-1.74703	-107.23484
33.95600	-1.75188	-107.53354
34.05600	-1.75734	-107.87900
34.15600	-1.76344	-108.25291
34.25600	-1.76875	-108.66586
34.35600	-1.77266	-108.89596
34.45600	-1.77719	-109.16920
34.55600	-1.78250	-109.52990
34.65600	-1.78922	-109.94350
34.75600	-1.79562	-110.43575
34.85600	-1.79938	-110.65859
34.95600	-1.80359	-110.90814
35.05600	-1.80828	-111.19670
35.15600	-1.81297	-111.49988
35.25600	-1.81828	-111.83771
35.35600	-1.82562	-112.33729
35.45600	-1.82984	-112.63646
35.55600	-1.83437	-112.89566
35.65600	-1.83953	-113.21983
35.75600	-1.84656	-113.62030
35.85600	-1.85266	-114.11583
35.95600	-1.85609	-114.31394
36.05600	-1.86031	-114.57406
36.15600	-1.86531	-114.89931
36.25600	-1.87078	-115.25917
36.35600	-1.87750	-115.67751
36.45600	-1.88359	-116.16061
36.55600	-1.88703	-116.34783
36.65600	-1.89156	-116.61165
36.75600	-1.89625	-116.92988
36.85600	-1.90250	-117.32475
36.95600	-1.90891	-117.81970
37.05600	-1.91313	-118.08649
37.15600	-1.91750	-118.36463
37.25600	-1.92266	-118.70997
37.35600	-1.92875	-119.12221
37.45600	-1.93625	-119.61515
37.55600	-1.94078	-120.01587
37.65600	-1.94375	-120.17732
37.75600	-1.94797	-120.44368
37.85600	-1.95281	-120.77928
37.95600	-1.95828	-121.14993
38.05600	-1.96469	-121.59504
38.15600	-1.96906	-121.91571
38.25600	-1.97359	-122.16996
38.35600	-1.97812	-122.47522
38.45600	-1.98344	-122.81761
38.55600	-1.99016	-123.25736
38.64200	-1.99688	-123.76678
38.74200	-2.00063	-124.05945
38.84200	-2.00469	-124.29869
38.94200	-2.00953	-124.62012
39.04200	-2.01516	-124.98417
39.14200	-2.02109	-125.40564
39.24200	-2.02516	-125.68597
39.34200	-2.02953	-125.96247
39.44200	-2.03453	-126.29415
39.54200	-2.03984	-126.67330
39.64200	-2.04563	-127.05544
39.74200	-2.05234	-127.52196
39.84200	-2.05641	-127.79984
39.94200	-2.06047	-128.04168
40.04200	-2.06531	-128.34252
40.14200	-2.07094	-128.71750
40.23600	-2.07797	-129.22169
40.33600	-2.08250	-129.54086
40.43600	-2.08656	-129.80527
40.53600	-2.09109	-130.11755
40.63600	-2.09609	-130.39067
40.73600	-2.10141	-130.66943
40.83600	-2.10813	-131.13576
40.93600	-2.11234	-131.48481
41.03600	-2.11688	-131.77150
41.13600	-2.12188	-132.07155
41.23600	-2.12781	-132.43717
41.32800	-2.13500	-132.94570
41.42800	-2.13906	-133.24176
41.52800	-2.14313	-133.45453
41.62800	-2.14750	-133.72841
41.72800	-2.15250	-134.05584
41.82800	-2.15828	-134.43188
41.92400	-2.16563	-134.94025
42.02400	-2.16953	-135.22975
42.12400	-2.17359	-135.45699
42.22400	-2.17828	-135.75712
42.32400	-2.18359	-136.08448
42.42400	-2.19063	-136.57293
42.52400	-2.19469	-136.86413
42.62400	-2.19859	-137.10007
42.72400	-2.20328	-137.38894
42.82400	-2.20891	-137.75587
42.92400	-2.21563	-138.18695
43.02200	-2.22266	-138.69187
43.12200	-2.22625	-138.95218
43.22200	-2.23031	-139.18103
43.32200	-2.23516	-139.48298
43.42200	-2.24047	-139.83339
43.52200	-2.24703	-140.26132
43.62200	-2.25219	-140.65617
43.72200	-2.25609	-140.89888
43.82200	-2.26031	-141.15618
43.92200	-2.26516	-141.45261
44.02200	-2.27062	-141.80855
44.12200	-2.27719	-142.22415
44.22200	-2.28219	-142.59584
44.32200	-2.28625	-142.82882
44.42200	-2.29094	-143.10706
44.52200	-2.29609	-143.41460
44.62200	-2.30188	-143.76104
44.72200	-2.30766	-144.17060
44.82200	-2.31219	-144.42940
44.92200	-2.31719	-144.73245
45.02200	-2.32297	-145.08803
45.12200	-2.33031	-145.54095
45.19200	-2.33781	-146.05583
45.29200	-2.33984	-146.27030
45.39200	-2.34234	-146.36010
45.49200	-2.34688	-146.62607
45.59200	-2.35203	-146.95004
45.69200	-2.35953	-147.40594
45.79200	-2.36469	-147.83724
45.89200	-2.36844	-148.06472
45.99200	-2.37281	-148.32099
46.09200	-2.37781	-148.62211
46.19200	-2.38297	-148.96400
46.29200	-2.38922	-149.33468
46.39200	-2.39516	-149.81030
46.49200	-2.39906	-150.03604
46.59200	-2.40375	-150.32183
46.69200	-2.40922	-150.66434
46.79200	-2.41734	-151.15367
46.89200	-2.42172	-151.54293
46.99200	-2.42484	-151.70734
47.09200	-2.42906	-151.96264
47.19200	-2.43391	-152.26249
47.29200	-2.43969	-152.62087
47.39200	-2.44656	-153.04953
47.49200	-2.45188	-153.49840
47.59200	-2.45578	-153.71372
47.69200	-2.46047	-153.99641
47.79200	-2.46594	-154.33668
47.89200	-2.47250	-154.73017
47.99200	-2.47781	-155.14477
48.09200	-2.48172	-155.38672
48.19200	-2.48578	-155.63849
48.29200	-2.49047	-155.93065
48.39200	-2.49609	-156.26983
48.49200	-2.50312	-156.68643
48.58800	-2.50906	-157.19065
48.68800	-2.51234	-157.36704
48.78800	-2.51688	-157.61934
48.88800	-2.52234	-157.97961
48.98800	-2.52953	-158.41216
49.08800	-2.53516	-158.91016
49.18800	-2.53875	-159.09961
49.28800	-2.54313	-159.35682
49.38800	-2.54797	-159.64937
49.48800	-2.55313	-159.99596
49.58800	-2.55953	-160.37562
49.68800	-2.56594	-160.87401
49.78800	-2.56938	-161.09286
49.88800	-2.57375	-161.35512
49.98800	-2.57891	-161.67571
50.08800	-2.58641	-162.14496
50.18800	-2.59203	-162.59955
50.28800	-2.59531	-162.78785
50.38800	-2.59938	-163.03147
50.48800	-2.60422	-163.33468
50.58800	-2.60969	-163.70034
50.68800	-2.61563	-164.07886
50.78800	-2.62234	-164.55148
50.88800	-2.62625	-164.81709
50.98800	-2.63063	-165.07909
51.08800	-2.63547	-165.37823
51.18800	-2.64172	-165.75673
51.28800	-2.64828	-166.25871
51.38800	-2.65203	-166.52079
51.48800	-2.65609	-166.75302
51.58800	-2.66094	-167.04389
51.68800	-2.66656	-167.39738
51.78800	-2.67359	-167.82792
51.88800	-2.67922	-168.30368
51.98800	-2.68250	-168.49345
52.08800	-2.68703	-168.74790
52.18800	-2.69234	-169.08714
52.28800	-2.69938	-169.51555
52.38800	-2.70547	-170.02013
52.48800	-2.70906	-170.23821
52.58800	-2.71344	-170.48885
52.68800	-2.71797	-170.78671
52.78800	-2.72313	-171.12851
52.88800	-2.73031	-171.57313
52.98800	-2.73625	-172.07858
53.08800	-2.73984	-172.30649
53.18800	-2.74453	-172.58959
53.28800	-2.74953	-172.90384
53.38800	-2.75578	-173.28319
53.48800	-2.76156	-173.73462
53.58800	-2.76563	-174.00034
53.68800	-2.77016	-174.29446
53.78800	-2.77594	-174.67374
53.88800	-2.78203	-175.12289
53.98800	-2.78875	-175.60343
54.08800	-2.79234	-175.87772
54.18800	-2.79609	-176.08035
54.28800	-2.80094	-176.40008
54.38800	-2.80609	-176.74766
54.48800	-2.81328	-177.19996
54.58600	-2.81891	-177.70527
54.68600	-2.82250	-177.94700
54.78600	-2.82672	-178.19978
54.88600	-2.83156	-178.51178
54.98600	-2.83688	-178.85478
55.08600	-2.84313	-179.26423
55.18600	-2.84828	-179.69424
55.28600	-2.85234	-179.94989
55.38600	-2.85688	-180.24121
55.48600	-2.86188	-180.56881
55.58600	-2.86781	-180.94911
55.68600	-2.87453	-181.44205
55.78600	-2.87859	-181.70771
55.88600	-2.88266	-181.94672
55.98600	-2.88719	-182.23637
56.08600	-2.89250	-182.57912
56.18600	-2.89891	-182.98343
56.27600	-2.90563	-183.48405
56.37600	-2.90938	-183.73419
56.47600	-2.91359	-183.97744
56.57600	-2.91844	-184.29048
56.67600	-2.92438	-184.65690
56.77600	-2.93063	-185.09048
56.87600	-2.93484	-185.37638
56.97600	-2.93906	-185.62680
57.07600	-2.94391	-185.91253
57.17600	-2.94906	-186.23346
57.27600	-2.95531	-186.61375
57.37600	-2.96219	-187.10639
57.47600	-2.96594	-187.34597
57.57600	-2.97000	-187.57668
57.67600	-2.97484	-187.86964
57.77600	-2.98125	-188.24549
57.86800	-2.98828	-188.75276
57.96800	-2.99187	-188.99883
58.06800	-2.99578	-189.20742
58.16800	-3.00031	-189.46996
58.26800	-3.00547	-189.77885
58.36800	-3.01109	-190.12582
58.46800	-3.01812	-190.59046
58.56800	-3.02219	-190.86531
58.66800	-3.02656	-191.11475
58.76800	-3.03156	-191.40682
58.86800	-3.03703	-191.73326
58.96800	-3.04344	-192.15006
59.06800	-3.04766	-192.39390
59.16800	-3.05187	-192.63580
59.26800	-3.05672	-192.91417
59.36800	-3.06219	-193.23964
59.46800	-3.06937	-193.66354
59.55400	-3.07609	-194.16745
59.65400	-3.07906	-194.34184
59.75400	-3.08297	-194.53371
59.85400	-3.08766	-194.81499
59.95400	-3.09281	-195.12199
60.05400	-3.09906	-195.49832
60.15400	-3.10375	-195.81679
60.25400	-3.10797	-196.05832
60.35400	-3.11250	-196.31140
60.45400	-3.11766	-196.59701
60.55400	-3.12359	-196.95905
60.65400	-3.13172	-197.45839
60.75400	-3.13547	-197.74351
60.85400	-3.13938	-197.95384
60.95400	-3.14422	-198.23171
61.05400	-3.15016	-198.58199
61.13800	-3.15859	-199.08945
61.23800	-3.16266	-199.45832
61.33800	-3.16578	-199.60718
61.43800	-3.17031	-199.86290
61.53800	-3.17531	-200.18572
61.63800	-3.18125	-200.56120
61.73800	-3.18828	-201.03283
61.83800	-3.19203	-201.33263
61.93800	-3.19578	-201.52780
62.03800	-3.20047	-201.79728
62.13800	-3.20563	-202.10399
62.23800	-3.21266	-202.53707
62.33800	-3.21719	-202.88426
62.43800	-3.22109	-203.10704
62.53800	-3.22563	-203.36382
62.63800	-3.23078	-203.68092
62.73800	-3.23703	-204.06207
62.83800	-3.24422	-204.52087
62.93800	-3.24922	-204.92816
63.03800	-3.25281	-205.09781
63.13800	-3.25750	-205.38150
63.23800	-3.26250	-205.68411
63.33800	-3.26938	-206.10222
63.43800	-3.27453	-206.50028
63.53800	-3.27844	-206.73139
63.63800	-3.28281	-206.99203
63.73800	-3.28781	-207.29014
63.83800	-3.29344	-207.63907
63.93800	-3.30078	-208.09627
64.03800	-3.30516	-208.45594
64.13800	-3.30906	-208.66442
64.23800	-3.31406	-208.95362
64.33800	-3.31969	-209.31347
64.43800	-3.32687	-209.78956
64.53800	-3.33125	-210.10983
64.63800	-3.33516	-210.32399
64.73800	-3.33969	-210.58466
64.83800	-3.34453	-210.89324
64.93800	-3.34984	-211.22481
65.03800	-3.35766	-211.68910
65.13800	-3.36203	-212.07456
65.23800	-3.36594	-212.28647
65.33800	-3.37078	-212.57523
65.43800	-3.37641	-212.90959
65.53800	-3.38375	-213.37549
65.63800	-3.38812	-213.71491
65.73800	-3.39187	-213.92043
65.83800	-3.39625	-214.19363
65.93800	-3.40125	-214.51056
66.03800	-3.40719	-214.88015
66.13800	-3.41469	-215.36839
66.23800	-3.41891	-215.70678
66.33800	-3.42281	-215.92513
66.43800	-3.42750	-216.20072
66.53800	-3.43250	-216.51664
66.63800	-3.43969	-216.94709
66.73800	-3.44484	-217.37152
66.83800	-3.44875	-217.61651
66.93800	-3.45344	-217.88929
67.03800	-3.45828	-218.20617
67.13800	-3.46391	-218.54658
67.23800	-3.47109	-219.01490
67.33800	-3.47531	-219.33430
67.43800	-3.47938	-219.56858
67.53800	-3.48422	-219.86742
67.63800	-3.48922	-220.18372
67.73800	-3.49547	-220.56697
67.83800	-3.50125	-220.99780
67.93800	-3.50531	-221.24690
68.03800	-3.50969	-221.51238
68.13800	-3.51438	-221.79143
68.23800	-3.52000	-222.14319
68.33800	-3.52766	-222.61311
68.43800	-3.53234	-223.00081
68.53800	-3.53609	-223.20671
68.63800	-3.54094	-223.49231
68.73800	-3.54641	-223.81899
68.83800	-3.55297	-224.22965
68.93800	-3.55781	-224.60562
69.03800	-3.56188	-224.82727
69.13800	-3.56625	-225.09483
69.23800	-3.57109	-225.39039
69.33800	-3.57672	-225.72990
69.43800	-3.58500	-226.20112
69.53800	-3.59000	-226.65101
69.63800	-3.59328	-226.81254
69.73800	-3.59750	-227.05434
69.83800	-3.60281	-227.36861
69.93800	-3.61031	-227.81098
70.03800	-3.61547	-228.23782
70.13800	-3.61937	-228.47626
70.23800	-3.62422	-228.76069
70.33800	-3.62969	-229.11751
70.43800	-3.63484	-229.46568
70.53800	-3.64203	-229.91094
70.63800	-3.64609	-230.25638
70.73800	-3.65000	-230.47701
70.83800	-3.65484	-230.77920
70.93800	-3.66016	-231.11461
71.03800	-3.66625	-231.50477
71.13800	-3.67109	-231.85438
71.23800	-3.67500	-232.09950
71.33800	-3.67937	-232.35396
71.43800	-3.68437	-232.66555
71.53800	-3.69016	-233.03118
71.63800	-3.69766	-233.48823
71.73800	-3.70234	-233.87234
71.83800	-3.70609	-234.07231
71.93800	-3.71047	-234.33736
72.03800	-3.71578	-234.65006
72.13800	-3.72219	-235.03779
72.23800	-3.72781	-235.44666
72.33800	-3.73203	-235.71959
72.43800	-3.73656	-235.98720
72.53800	-3.74156	-236.27412
72.63800	-3.74734	-236.62519
72.73800	-3.75469	-237.04307
72.83800	-3.75938	-237.44921
72.93800	-3.76281	-237.62663
73.03800	-3.76750	-237.88930
73.13800	-3.77297	-238.22071
73.23800	-3.78047	-238.66123
73.33800	-3.78578	-239.07563
73.43800	-3.78938	-239.27809
73.53800	-3.79359	-239.52107
73.63800	-3.79828	-239.79405
73.73800	-3.80313	-240.08797
73.83800	-3.80969	-240.46373
73.93800	-3.81625	-240.94576
74.03800	-3.82016	-241.18118
74.13800	-3.82469	-241.41845
74.23800	-3.83016	-241.73757
74.33800	-3.83812	-242.21158
74.43800	-3.84234	-242.57125
74.53800	-3.84547	-242.71944
74.63800	-3.84969	-242.95266
74.73800	-3.85469	-243.23978
74.83800	-3.86016	-243.58267
74.93800	-3.86656	-243.96586
75.03800	-3.87312	-244.42169
75.13800	-3.87703	-244.64720
75.23800	-3.88141	-244.89723
75.33800	-3.88641	-245.18447
75.43800	-3.89344	-245.57383
75.53800	-3.89906	-246.02474
75.63800	-3.90281	-246.23199
75.73800	-3.90703	-246.46932
75.83800	-3.91188	-246.75730
75.93800	-3.91719	-247.08343
76.03800	-3.92359	-247.44679
76.13800	-3.92891	-247.83823
76.23800	-3.93250	-248.03454
76.33800	-3.93703	-248.27698
76.43800	-3.94203	-248.55965
76.53800	-3.94938	-248.94857
76.63800	-3.95516	-249.39242
76.73800	-3.95875	-249.59788
76.83800	-3.96312	-249.83402
76.93800	-3.96781	-250.08929
77.03800	-3.97344	-250.41977
77.13800	-3.98313	-250.91717
77.23800	-3.98813	-251.41376
77.33800	-3.99109	-251.53700
77.43800	-3.99609	-251.80498
77.53800	-4.00203	-252.16207
77.63800	-4.00906	-252.64382
77.73800	-4.01234	-252.86266
77.83800	-4.01594	-253.05700
77.93800	-4.02063	-253.32081
78.03800	-4.02594	-253.63469
78.13800	-4.03172	-254.00409
78.23800	-4.03875	-254.42904
78.33800	-4.04328	-254.77657
78.43800	-4.04656	-254.95401
78.53800	-4.05125	-255.20438
78.63800	-4.05688	-255.54839
78.73800	-4.06484	-256.00725
78.83800	-4.06984	-256.44961
78.93800	-4.07313	-256.62747
79.03800	-4.07766	-256.87268
79.13800	-4.08266	-257.18334
79.23800	-4.08813	-257.51826
79.33800	-4.09438	-257.89237
79.43800	-4.09969	-258.29813
79.53800	-4.10359	-258.50603
79.63800	-4.10828	-258.79300
79.73800	-4.11297	-259.07952
79.83800	-4.11906	-259.42463
79.93800	-4.12594	-259.89351
80.03800	-4.12984	-260.14331
80.13800	-4.13391	-260.37508
80.23800	-4.13844	-260.63746
80.33800	-4.14391	-260.96067
80.43800	-4.15188	-261.40499
80.53800	-4.15734	-261.88222
80.63800	-4.16062	-262.04586
80.73800	-4.16516	-262.28672
80.83800	-4.17047	-262.61649
80.93800	-4.17656	-262.97146
81.03800	-4.18281	-263.41549
81.13800	-4.18641	-263.61969
81.23800	-4.19078	-263.86616
81.33800	-4.19562	-264.15244
81.43800	-4.20094	-264.47380
81.53800	-4.20875	-264.91007
81.63800	-4.21391	-265.34596
81.73800	-4.21687	-265.48219
81.83800	-4.22141	-265.72946
81.93800	-4.22656	-266.03839
82.03800	-4.23422	-266.45631
82.13800	-4.23969	-266.90876
82.23800	-4.24344	-267.10767
82.33800	-4.24766	-267.33974
82.43800	-4.25250	-267.62488
82.53800	-4.25781	-267.94174
82.63800	-4.26438	-268.30530
82.73800	-4.26984	-268.72933
82.83800	-4.27375	-268.93511
82.93800	-4.27813	-269.18855
83.03800	-4.28328	-269.47483
83.13800	-4.29094	-269.87630
83.23800	-4.29609	-270.31863
83.33800	-4.29953	-270.48483
83.43800	-4.30375	-270.71634
83.53800	-4.30844	-270.98736
83.63800	-4.31406	-271.30580
83.73800	-4.32109	-271.69001
83.83800	-4.32750	-272.18521
83.93800	-4.33094	-272.37996
84.03800	-4.33547	-272.60402
84.13800	-4.34016	-272.86887
84.23800	-4.34688	-273.23303
84.33800	-4.35297	-273.69368
84.43800	-4.35672	-273.90748
84.53800	-4.36125	-274.14936
84.63800	-4.36609	-274.44828
84.73800	-4.37187	-274.79285
84.83800	-4.37859	-275.15689
84.93800	-4.38375	-275.56315
85.03800	-4.38719	-275.73714
85.13800	-4.39188	-275.99159
85.23800	-4.39734	-276.30824
85.33800	-4.40500	-276.74714
85.43800	-4.41016	-277.18410
85.53800	-4.41359	-277.37036
85.63800	-4.41797	-277.60112
85.73800	-4.42250	-277.86952
85.83800	-4.42797	-278.18513
85.93800	-4.43500	-278.58028
86.03400	-4.44125	-279.08039
86.13400	-4.44469	-279.28877
86.23400	-4.44937	-279.52167
86.33400	-4.45516	-279.89423
86.43400	-4.46250	-280.36121
86.53400	-4.46687	-280.73069
86.63400	-4.47000	-280.88051
86.73400	-4.47406	-281.10737
86.83400	-4.47906	-281.40566
86.93400	-4.48469	-281.76191
87.03400	-4.49094	-282.14976
87.13400	-4.49781	-282.62311
87.23400	-4.50141	-282.86934
87.33400	-4.50578	-283.11130
87.43400	-4.51078	-283.40584
87.53400	-4.51687	-283.76833
87.63400	-4.52266	-284.19107
87.73400	-4.52656	-284.44162
87.83400	-4.53078	-284.67298
87.93400	-4.53563	-284.96489
88.03400	-4.54109	-285.29888
88.13400	-4.54734	-285.67362
88.23400	-4.55328	-286.11776
88.33400	-4.55719	-286.34053
88.43400	-4.56156	-286.59320
88.53400	-4.56672	-286.88839
88.63400	-4.57344	-287.25961
88.73400	-4.57953	-287.71466
88.83400	-4.58375	-287.95519
88.93400	-4.58813	-288.19662
89.03400	-4.59266	-288.46642
89.13400	-4.59781	-288.77938
89.23400	-4.60406	-289.13361
89.33400	-4.61000	-289.57242
89.43400	-4.61391	-289.77484
89.53400	-4.61859	-290.02827
89.63400	-4.62375	-290.33706
89.73400	-4.63000	-290.68077
89.83400	-4.63578	-291.08819
89.93400	-4.64000	-291.33427
90.03400	-4.64438	-291.57344
90.13400	-4.64953	-291.86136
90.23400	-4.65484	-292.19499
90.33400	-4.66156	-292.55259
90.43400	-4.66750	-292.99861
90.53400	-4.67094	-293.16971
90.63400	-4.67531	-293.40279
90.73400	-4.68047	-293.69470
90.83400	-4.68703	-294.06336
90.93400	-4.69344	-294.53909
91.03400	-4.69703	-294.73075
91.13400	-4.70141	-294.97403
91.23400	-4.70656	-295.26225
91.33400	-4.71234	-295.61424
91.43400	-4.71891	-295.98397
91.53400	-4.72422	-296.38618
91.63400	-4.72766	-296.56035
91.73400	-4.73203	-296.79510
91.83400	-4.73703	-297.08859
91.93400	-4.74266	-297.42864
92.03400	-4.75000	-297.89141
92.13400	-4.75359	-298.12524
92.23400	-4.75734	-298.32229
92.33400	-4.76172	-298.55672
92.43400	-4.76687	-298.84091
92.53400	-4.77266	-299.16143
92.63400	-4.78000	-299.60749
92.73400	-4.78391	-299.84361
92.83400	-4.78812	-300.05488
92.93400	-4.79281	-300.30915
93.03400	-4.79813	-300.58217
93.13400	-4.80656	-301.04482
93.23400	-4.81109	-301.38180
93.33400	-4.81547	-301.59050
93.43400	-4.82047	-301.87160
93.53400	-4.82687	-302.22675
93.63000	-4.83594	-302.73187
93.73000	-4.83891	-303.04745
93.83000	-4.84125	-303.10845
93.93000	-4.84547	-303.32163
94.03000	-4.85047	-303.60472
94.13000	-4.85656	-303.94089
94.23000	-4.86359	-304.41716
94.33000	-4.86734	-304.63850
94.43000	-4.87141	-304.84551
94.53000	-4.87656	-305.12142
94.63000	-4.88156	-305.41274
94.73000	-4.88734	-305.72549
94.83000	-4.89438	-306.20548
94.93000	-4.89797	-306.40626
95.03000	-4.90234	-306.62355
95.13000	-4.90766	-306.92619
95.23000	-4.91484	-307.32018
95.33000	-4.92094	-307.78480
95.43000	-4.92391	-307.93786
95.53000	-4.92781	-308.11793
95.63000	-4.93250	-308.37718
95.73000	-4.93781	-308.67082
95.83000	-4.94406	-309.04433
95.93000	-4.95094	-309.50573
96.03000	-4.95469	-309.73086
96.13000	-4.95906	-309.95968
96.23000	-4.96422	-310.24775
96.33000	-4.97063	-310.59331
96.43000	-4.97703	-311.04380
96.53000	-4.98078	-311.25882
96.63000	-4.98469	-311.46225
96.73000	-4.98937	-311.71751
96.83000	-4.99484	-312.03529
96.93000	-5.00156	-312.39727
97.02800	-5.00844	-312.89744
97.12800	-5.01156	-313.05039
97.22800	-5.01594	-313.27718
97.32800	-5.02078	-313.54761
97.42800	-5.02672	-313.87898
97.52800	-5.03391	-314.36765
97.62800	-5.03766	-314.58789
97.72800	-5.04172	-314.79174
97.82800	-5.04641	-315.04959
97.92800	-5.05156	-315.33018
98.02800	-5.05766	-315.68396
98.12800	-5.06484	-316.15013
98.22800	-5.06828	-316.37418
98.32800	-5.07250	-316.58491
98.42800	-5.07766	-316.87525
98.52800	-5.08375	-317.21556
98.62800	-5.09047	-317.66695
98.72800	-5.09406	-317.87813
98.82800	-5.09828	-318.09667
98.92800	-5.10297	-318.36042
99.02800	-5.10828	-318.65504
99.12800	-5.11438	-319.02286
99.22800	-5.12188	-319.47601
99.32800	-5.12563	-319.75904
99.42800	-5.12953	-319.95061
99.52800	-5.13406	-320.20429
99.62800	-5.13938	-320.50088
99.72800	-5.14625	-320.93161
99.82800	-5.15047	-321.17513
99.92800	-5.15469	-321.40699
100.02800	-5.15969	-321.67909
100.12800	-5.16531	-322.01150
100.22800	-5.17141	-322.38147
100.32800	-5.17828	-322.84185
100.42800	-5.18172	-323.02445
100.52800	-5.18578	-323.22815
100.62800	-5.19078	-323.51199
100.72800	-5.19656	-323.83791
100.82800	-5.20422	-324.34011
100.92800	-5.20797	-324.56449
101.02800	-5.21188	-324.74843
101.12800	-5.21641	-325.00860
101.22800	-5.22156	-325.30376
101.32800	-5.22766	-325.64819
101.42800	-5.23484	-326.12807
101.52800	-5.23859	-326.35304
101.62800	-5.24312	-326.58342
101.72800	-5.24844	-326.88341
101.82800	-5.25469	-327.23454
101.92800	-5.26094	-327.68816
102.02800	-5.26469	-327.88983
102.12800	-5.26891	-328.11722
102.22800	-5.27375	-328.40121
102.32800	-5.27938	-328.73628
102.42800	-5.28641	-329.13235
102.52800	-5.29266	-329.62501
102.62800	-5.29562	-329.77775
102.72800	-5.29969	-329.98827
102.82800	-5.30453	-330.26892
102.92800	-5.31063	-330.63370
103.02800	-5.31766	-331.12574
103.12800	-5.32156	-331.37444
103.22800	-5.32547	-331.58693
103.32800	-5.33000	-331.85282
103.42800	-5.33516	-332.15663
103.52800	-5.34078	-332.48025
103.62800	-5.34766	-332.93542
103.72800	-5.35187	-333.20823
103.82800	-5.35625	-333.44826
103.92800	-5.36141	-333.75651
104.02800	-5.36734	-334.12284
104.12800	-5.37406	-334.56987
104.22800	-5.37781	-334.81929
104.32800	-5.38188	-335.01738
104.42800	-5.38625	-335.26415
104.52800	-5.39125	-335.54304
104.62800	-5.39656	-335.86350
104.72800	-5.40406	-336.29540
104.82800	-5.40844	-336.62963
104.92800	-5.41266	-336.84245
105.02800	-5.41766	-337.11174
105.12800	-5.42344	-337.44565
105.22800	-5.43094	-337.91372
105.32801	-5.43500	-338.18600
105.42801	-5.43906	-338.39068
105.52801	-5.44344	-338.63872
105.62801	-5.44844	-338.91669
105.72801	-5.45453	-339.25211
105.82801	-5.46219	-339.74832
105.92801	-5.46531	-339.93390
106.02801	-5.46922	-340.12681
106.12801	-5.47391	-340.37837
106.22801	-5.47937	-340.66588
106.32801	-5.48672	-341.10540
106.42801	-5.49094	-341.38948
106.52801	-5.49516	-341.59067
106.62801	-5.49969	-341.81732
106.72801	-5.50516	-342.10336
106.82801	-5.51078	-342.42308
106.92801	-5.51828	-342.86869
107.02801	-5.52203	-343.10025
107.12801	-5.52609	-343.29483
107.22801	-5.53109	-343.55536
107.32801	-5.53703	-343.87591
107.42801	-5.54453	-344.35812
107.52801	-5.54813	-344.55705
107.62801	-5.55234	-344.75592
107.72801	-5.55719	-345.01874
107.82801	-5.56250	-345.30872
107.92801	-5.56828	-345.64248
108.02801	-5.57578	-346.12149
108.12801	-5.57906	-346.31166
108.22801	-5.58328	-346.50823
108.32801	-5.58797	-346.76483
108.42801	-5.59359	-347.07123
108.52801	-5.60078	-347.49407
108.62801	-5.60469	-347.72918
108.72801	-5.60844	-347.91097
108.82801	-5.61281	-348.12868
108.92801	-5.61750	-348.37171
109.02801	-5.62328	-348.67764
109.12801	-5.63125	-349.10533
109.22801	-5.63531	-349.41381
109.32801	-5.63938	-349.58580
109.42801	-5.64437	-349.83757
109.52801	-5.65047	-350.15434
109.62801	-5.65859	-350.65925
109.72801	-5.66203	-350.85139
109.82801	-5.66578	-351.01661
109.92801	-5.67031	-351.24442
110.02801	-5.67625	-351.56015
110.12801	-5.68281	-351.95705
110.21801	-5.69078	-352.46348
110.31801	-5.69344	-352.65556
110.41801	-5.69672	-352.77510
110.51801	-5.70156	-353.03029
110.61801	-5.70750	-353.34378
110.71801	-5.71438	-353.78867
110.81801	-5.71813	-354.00423
110.91801	-5.72188	-354.18168
111.01801	-5.72656	-354.43199
111.11801	-5.73141	-354.69869
111.21801	-5.73719	-355.01862
111.31801	-5.74484	-355.44956
111.41801	-5.75016	-355.86384
111.51801	-5.75344	-355.99974
111.61801	-5.75797	-356.22066
111.71801	-5.76313	-356.50900
111.81801	-5.77078	-356.95022
111.91801	-5.77500	-357.24053
112.01801	-5.77891	-357.43976
112.11801	-5.78375	-357.70440
112.21801	-5.78922	-358.01479
112.31801	-5.79484	-358.34092
112.41801	-5.80188	-358.76733
112.51801	-5.80578	-359.02512
112.61801	-5.80969	-359.20230
112.71801	-5.81453	-359.47105
112.81801	-5.82031	-359.78428
112.91801	-5.82812	-360.26633
113.01801	-5.83203	-360.51956
113.11801	-5.83562	-360.68904
113.21801	-5.84016	-360.92299
113.31801	-5.84531	-361.21115
113.41801	-5.85156	-361.57432
113.51801	-5.85906	-362.05351
113.61801	-5.86266	-362.28263
113.71801	-5.86656	-362.46100
113.81801	-5.87141	-362.72213
113.91801	-5.87719	-363.04596
114.01801	-5.88422	-363.47675
114.11801	-5.88828	-363.74164
114.21801	-5.89234	-363.93040
114.31801	-5.89688	-364.16695
114.41801	-5.90187	-364.44810
114.51801	-5.90766	-364.77560
114.61801	-5.91609	-365.27866
114.71801	-5.91969	-365.55770
114.81801	-5.92328	-365.71243
114.91801	-5.92813	-365.95997
115.01801	-5.93422	-366.31358
115.11801	-5.94219	-366.82254
115.21801	-5.94578	-367.06966
115.31801	-5.94953	-367.23962
115.41801	-5.95391	-367.49005
115.51801	-5.95906	-367.77782
115.61801	-5.96469	-368.10347
115.71801	-5.97156	-368.51540
115.81801	-5.97563	-368.78785
115.91801	-5.97937	-368.96241
116.01801	-5.98391	-369.20375
116.11801	-5.98922	-369.48529
116.21801	-5.99656	-369.89316
116.31801	-6.00219	-370.30020
116.41801	-6.00594	-370.48250
116.51801	-6.01047	-370.71148
116.61801	-6.01562	-370.99984
116.71801	-6.02141	-371.33440
116.81801	-6.02906	-371.78409
116.91801	-6.03266	-372.03327
117.01801	-6.03641	-372.19635
117.11801	-6.04125	-372.44308
117.21801	-6.04656	-372.72289
117.31801	-6.05344	-373.08919
117.41801	-6.05875	-373.47740
117.51801	-6.06266	-373.66199
117.61801	-6.06688	-373.88307
117.71801	-6.07219	-374.15662
117.81801	-6.07844	-374.51196
117.91601	-6.08703	-375.01755
118.01601	-6.09000	-375.24348
118.11601	-6.09344	-375.37977
118.21601	-6.09828	-375.61882
118.31601	-6.10375	-375.93389
118.41601	-6.11188	-376.38855
118.51601	-6.11656	-376.76194
118.61601	-6.11984	-376.90559
118.71601	-6.12422	-377.13397
118.81601	-6.12938	-377.41262
118.91601	-6.13469	-377.71994
119.01601	-6.14219	-378.14629
119.11601	-6.14625	-378.44247
119.21601	-6.15016	-378.62098
119.31601	-6.15500	-378.87830
119.41601	-6.16047	-379.18338
119.51601	-6.16797	-379.62893
119.61601	-6.17234	-379.94966
119.71601	-6.17594	-380.12066
119.81601	-6.18047	-380.34457
119.91601	-6.18547	-380.61652
120.01601	-6.19109	-380.92560
120.11601	-6.19906	-381.37478
120.21601	-6.20359	-381.73711
120.31601	-6.20734	-381.90809
120.41601	-6.21188	-382.14797
120.51601	-6.21688	-382.42543
120.61601	-6.22406	-382.82251
120.71601	-6.22891	-383.16879
120.81601	-6.23250	-383.34066
120.91601	-6.23703	-383.56832
121.01601	-6.24219	-383.86306
121.11601	-6.24812	-384.19658
121.21601	-6.25531	-384.60863
121.31601	-6.25953	-384.91830
121.41601	-6.26328	-385.08591
121.51601	-6.26813	-385.33023
121.61601	-6.27344	-385.64014
121.71601	-6.28047	-386.02775
121.81601	-6.28563	-386.38476
121.91601	-6.28969	-386.58911
122.01601	-6.29391	-386.79439
122.11601	-6.29859	-387.04145
122.21601	-6.30422	-387.34192
122.31601	-6.31094	-387.70983
122.41601	-6.31656	-388.10581
122.51601	-6.32031	-388.26823
122.61601	-6.32469	-388.49664
122.71601	-6.33016	-388.76662
122.81601	-6.33797	-389.18543
122.91601	-6.34266	-389.53707
123.01601	-6.34641	-389.68527
123.11601	-6.35078	-389.91478
123.21601	-6.35563	-390.16563
123.31601	-6.36078	-390.44252
123.41601	-6.36734	-390.77443
123.51601	-6.37406	-391.22579
123.61601	-6.37734	-391.39041
123.71601	-6.38187	-391.60344
123.81601	-6.38719	-391.89860
123.91601	-6.39531	-392.32767
124.01601	-6.39969	-392.65659
124.11601	-6.40328	-392.81633
124.21601	-6.40766	-393.02897
124.31601	-6.41250	-393.28745
124.41601	-6.41797	-393.59191
124.51601	-6.42531	-393.96751
124.61601	-6.43016	-394.34665
124.71601	-6.43359	-394.48357
124.81601	-6.43828	-394.70810
124.91601	-6.44328	-394.97378
125.01601	-6.45141	-395.37591
125.11601	-6.45625	-395.74814
125.21601	-6.45984	-395.89784
125.31601	-6.46391	-396.09075
125.41601	-6.46844	-396.30255
125.51601	-6.47359	-396.56878
125.61601	-6.48016	-396.89881
125.71601	-6.48672	-397.33934
125.81601	-6.49078	-397.53047
125.91601	-6.49594	-397.77449
126.01601	-6.50187	-398.10708
126.11601	-6.50922	-398.54741
126.21601	-6.51266	-398.74759
126.31601	-6.51641	-398.89935
126.41601	-6.52109	-399.12343
126.51601	-6.52656	-399.41034
126.61601	-6.53391	-399.82817
126.68401	-6.54219	-400.33361
126.78401	-6.54453	-400.64719
126.88401	-6.54641	-400.64302
126.98401	-6.55062	-400.83483
127.08401	-6.55563	-401.10806
127.18401	-6.56187	-401.43773
127.28401	-6.56844	-401.88357
127.38401	-6.57219	-402.08215
127.48401	-6.57656	-402.29899
127.58401	-6.58141	-402.55022
127.68401	-6.58656	-402.84047
127.78401	-6.59266	-403.15753
127.88401	-6.59891	-403.57491
127.98401	-6.60266	-403.75906
128.08401	-6.60687	-403.97185
128.18401	-6.61188	-404.22383
128.28401	-6.61797	-404.55994
128.37801	-6.62578	-405.06020
128.47801	-6.62922	-405.25422
128.57801	-6.63297	-405.41086
128.67801	-6.63750	-405.63628
128.77801	-6.64297	-405.92083
128.87801	-6.64953	-406.28460
128.97801	-6.65594	-406.73885
129.07801	-6.65938	-406.88786
129.17801	-6.66359	-407.08831
129.27801	-6.66859	-407.34386
129.37801	-6.67422	-407.64230
129.47801	-6.68187	-408.12093
129.57801	-6.68563	-408.32496
129.67801	-6.68984	-408.51197
129.77801	-6.69438	-408.74845
129.87801	-6.69953	-409.02010
129.97801	-6.70594	-409.34855
130.07801	-6.71281	-409.82279
130.17801	-6.71609	-409.96367
130.27801	-6.72031	-410.15455
130.37801	-6.72547	-410.42277
130.47801	-6.73172	-410.76273
130.57801	-6.73859	-411.21554
130.67801	-6.74219	-411.38038
130.77801	-6.74625	-411.56346
130.87801	-6.75094	-411.78575
130.97801	-6.75594	-412.05141
131.07801	-6.76203	-412.36231
131.17801	-6.76953	-412.86495
131.27801	-6.77297	-413.03217
131.37801	-6.77734	-413.22857
131.47801	-6.78234	-413.47912
131.57801	-6.78938	-413.82661
131.67801	-6.79594	-414.30750
131.77801	-6.79891	-414.41274
131.87801	-6.80281	-414.58389
131.97801	-6.80750	-414.82314
132.07801	-6.81266	-415.09324
132.17801	-6.81859	-415.41845
132.27601	-6.82656	-415.92196
132.37601	-6.83000	-416.09231
132.47601	-6.83422	-416.27243
132.57601	-6.83891	-416.51925
132.67601	-6.84500	-416.81930
132.77601	-6.85203	-417.28956
132.87601	-6.85578	-417.46667
132.97601	-6.85969	-417.64712
133.07601	-6.86437	-417.87937
133.17601	-6.86984	-418.16944
133.27601	-6.87625	-418.51670
133.37601	-6.88281	-418.95607
133.47601	-6.88594	-419.09361
133.57601	-6.89031	-419.28917
133.67601	-6.89547	-419.56064
133.77601	-6.90188	-419.88334
133.86601	-6.90906	-420.38506
133.96601	-6.91234	-420.55038
134.06601	-6.91609	-420.70571
134.16601	-6.92031	-420.91262
134.26601	-6.92500	-421.13909
134.36601	-6.93094	-421.45038
134.46601	-6.93969	-421.93919
134.56601	-6.94391	-422.26875
134.66601	-6.94781	-422.42014
134.76601	-6.95344	-422.71766
134.86601	-6.96125	-423.12992
134.96601	-6.96625	-423.53460
135.06601	-6.96875	-423.60356
135.16601	-6.97266	-423.76253
135.26601	-6.97703	-423.96170
135.36601	-6.98219	-424.21013
135.46601	-6.98781	-424.51012
135.56601	-6.99516	-424.89770
135.66601	-7.00016	-425.20416
135.76601	-7.00391	-425.32223
135.86601	-7.00859	-425.50838
135.96601	-7.01406	-425.76617
136.06601	-7.02188	-426.20549
136.16601	-7.02594	-426.42009
136.26601	-7.02984	-426.57459
136.36601	-7.03453	-426.78919
136.46601	-7.03969	-427.05250
136.56601	-7.04578	-427.37404
136.66601	-7.05250	-427.78823
136.76601	-7.05609	-427.97527
136.86601	-7.06031	-428.13340
136.96601	-7.06484	-428.36219
137.06601	-7.07063	-428.65440
137.16601	-7.07797	-429.09157
137.26601	-7.08219	-429.30627
137.36601	-7.08625	-429.49232
137.46601	-7.09062	-429.69498
137.56601	-7.09578	-429.94100
137.66601	-7.10172	-430.26462
137.76601	-7.10906	-430.71830
137.86601	-7.11281	-430.90647
137.96601	-7.11703	-431.08022
138.06601	-7.12203	-431.33035
138.16601	-7.12750	-431.60093
138.26601	-7.13438	-431.98451
138.36601	-7.13875	-432.20612
138.46601	-7.14281	-432.37600
138.56601	-7.14750	-432.58658
138.66601	-7.15266	-432.83826
138.76601	-7.15859	-433.14677
138.86601	-7.16656	-433.61408
138.96601	-7.16984	-433.78845
139.06601	-7.17375	-433.92214
139.16601	-7.17844	-434.12191
139.26601	-7.18406	-434.40074
139.36601	-7.19203	-434.86768
139.46601	-7.19594	-435.07275
139.56601	-7.19984	-435.22590
139.66601	-7.20453	-435.43643
139.76601	-7.20969	-435.68727
139.86601	-7.21500	-435.94524
139.96601	-7.22203	-436.30436
140.06601	-7.22641	-436.56933
140.16601	-7.23078	-436.74412
140.26601	-7.23578	-436.96749
140.36601	-7.24141	-437.25649
140.46601	-7.24891	-437.65837
140.56601	-7.25297	-437.90233
140.66601	-7.25656	-438.01403
140.76601	-7.26078	-438.18936
140.86601	-7.26563	-438.40301
140.96601	-7.27109	-438.66801
141.06601	-7.27938	-439.09630
141.16601	-7.28344	-439.38720
141.26601	-7.28719	-439.48415
141.36601	-7.29187	-439.68526
141.46601	-7.29703	-439.90985
141.56601	-7.30438	-440.25710
141.66601	-7.30922	-440.57110
141.76601	-7.31312	-440.69937
141.86601	-7.31766	-440.88370
141.96601	-7.32250	-441.09830
142.06601	-7.32828	-441.36283
142.16601	-7.33672	-441.78236
142.26601	-7.34000	-441.98412
142.36601	-7.34359	-442.08881
142.46601	-7.34844	-442.27141
142.56601	-7.35406	-442.52264
142.66601	-7.36281	-442.97865
142.76601	-7.36688	-443.24255
142.86601	-7.37063	-443.35112
142.96601	-7.37562	-443.55664
143.06601	-7.38125	-443.82393
143.16601	-7.38719	-444.10786
143.26601	-7.39422	-444.55478
143.36601	-7.39703	-444.65145
143.46601	-7.40094	-444.79430
143.56601	-7.40578	-445.00089
143.66601	-7.41125	-445.26350
143.76601	-7.41906	-445.71468
143.86601	-7.42297	-445.90259
143.96601	-7.42656	-446.01700
144.06601	-7.43109	-446.19134
144.16601	-7.43625	-446.42961
144.26601	-7.44172	-446.69497
144.36601	-7.44969	-447.08940
144.46601	-7.45391	-447.36227
144.56601	-7.45781	-447.48232
144.66601	-7.46266	-447.69663
144.76601	-7.46844	-447.95731
144.86601	-7.47641	-448.41444
144.96601	-7.48016	-448.60378
145.06601	-7.48391	-448.71885
145.16601	-7.48844	-448.90985
145.26601	-7.49344	-449.13033
145.36601	-7.49937	-449.43127
145.46601	-7.50734	-449.87455
145.56601	-7.51062	-450.02604
145.66601	-7.51422	-450.13154
145.76601	-7.51891	-450.33875
145.86601	-7.52453	-450.60012
145.96601	-7.53281	-451.04432
146.06601	-7.53688	-451.28915
146.16601	-7.54047	-451.39423
146.26601	-7.54500	-451.57558
146.36601	-7.55031	-451.81683
146.46601	-7.55578	-452.07772
146.56601	-7.56266	-452.43335
146.66601	-7.56734	-452.72231
146.76601	-7.57125	-452.84599
146.86601	-7.57641	-453.05073
146.96601	-7.58234	-453.35728
147.06601	-7.59000	-453.77985
147.16601	-7.59359	-453.95041
147.26601	-7.59703	-454.04747
147.36601	-7.60141	-454.21979
147.46601	-7.60641	-454.44399
147.56601	-7.61234	-454.73754
147.66601	-7.61984	-455.12819
147.76601	-7.62469	-455.45471
147.86601	-7.62813	-455.53461
147.96601	-7.63281	-455.71578
148.06601	-7.63797	-455.95080
148.16601	-7.64531	-456.31930
148.26601	-7.64984	-456.58460
148.36601	-7.65391	-456.72289
148.46601	-7.65844	-456.91845
148.56601	-7.66359	-457.13976
148.66601	-7.66922	-457.40610
148.76601	-7.67703	-457.79410
148.86601	-7.68094	-458.03630
148.96601	-7.68453	-458.13921
149.06601	-7.68922	-458.33576
149.16601	-7.69469	-458.57865
149.26601	-7.70281	-459.03236
149.36601	-7.70703	-459.25403
149.46601	-7.71094	-459.37520
149.56601	-7.71563	-459.55834
149.66601	-7.72063	-459.77816
149.76601	-7.72609	-460.03738
149.86601	-7.73391	-460.45512
149.96601	-7.73750	-460.64743
150.06601	-7.74125	-460.76167
150.16601	-7.74625	-460.96742
150.26601	-7.75219	-461.23394
150.36601	-7.76016	-461.70613
150.46601	-7.76375	-461.86197
150.56601	-7.76766	-461.97358
150.66601	-7.77234	-462.17322
150.76601	-7.77781	-462.43447
150.86601	-7.78422	-462.75616
150.95401	-7.79203	-463.25803
151.05401	-7.79500	-463.41202
151.15401	-7.79844	-463.48062
151.25401	-7.80297	-463.66230
151.35401	-7.80797	-463.89684
151.45401	-7.81453	-464.22490
151.55401	-7.81906	-464.48675
151.65401	-7.82297	-464.63409
151.75401	-7.82766	-464.81958
151.85401	-7.83281	-465.05025
151.95401	-7.83906	-465.35817
152.05401	-7.84734	-465.81575
152.15401	-7.85078	-465.99725
152.25401	-7.85438	-466.07891
152.35401	-7.85891	-466.26160
152.45401	-7.86406	-466.50890
152.55401	-7.87094	-466.83100
152.65401	-7.87672	-467.20803
152.75401	-7.88063	-467.32736
152.85401	-7.88484	-467.49169
152.95401	-7.88938	-467.67533
153.05401	-7.89469	-467.91142
153.15401	-7.90219	-468.27260
153.25401	-7.90750	-468.62447
153.35401	-7.91125	-468.72213
153.45401	-7.91594	-468.91969
153.55401	-7.92125	-469.14995
153.65401	-7.92766	-469.43200
153.75401	-7.93297	-469.75425
153.85401	-7.93703	-469.88621
153.95401	-7.94141	-470.06267
154.05401	-7.94656	-470.28470
154.15401	-7.95219	-470.54642
154.25401	-7.95906	-470.86015
154.35401	-7.96422	-471.15487
154.45401	-7.96781	-471.23367
154.55401	-7.97203	-471.38065
154.65401	-7.97719	-471.58247
154.75401	-7.98422	-471.87814
154.85401	-7.98969	-472.21103
154.95401	-7.99359	-472.32246
155.05401	-7.99813	-472.46259
155.15401	-8.00312	-472.65092
155.25401	-8.00828	-472.84091
155.35401	-8.01516	-473.09253
155.45401	-8.02063	-473.37115
155.55401	-8.02437	-473.38802
155.65401	-8.02859	-473.46577
155.75401	-8.03406	-473.62787
155.85401	-8.04313	-474.00707
155.95401	-8.04781	-474.32578
156.05401	-8.05078	-474.33144
156.15401	-8.05484	-474.44439
156.25401	-8.05969	-474.61748
156.35401	-8.06500	-474.84931
156.45401	-8.07219	-475.17636
156.55401	-8.07766	-475.51617
156.65401	-8.08156	-475.60620
156.75401	-8.08641	-475.80218
156.85401	-8.09156	-476.01590
156.95401	-8.09922	-476.35522
157.05401	-8.10406	-476.66854
157.15401	-8.10750	-476.74096
157.25401	-8.11188	-476.88293
157.35401	-8.11672	-477.08309
157.45401	-8.12219	-477.31295
157.55401	-8.12984	-477.63512
157.65401	-8.13438	-477.94846
157.75401	-8.13766	-477.97748
157.85401	-8.14188	-478.11884
157.95401	-8.14703	-478.31246
158.05401	-8.15453	-478.63725
158.15401	-8.16047	-479.01827
158.25401	-8.16422	-479.10553
158.35401	-8.16859	-479.25058
158.45401	-8.17328	-479.42039
158.55401	-8.17844	-479.62245
158.65401	-8.18500	-479.88018
158.75401	-8.19203	-480.30296
158.85401	-8.19547	-480.38435
158.95401	-8.20000	-480.52555
159.05401	-8.20563	-480.74922
159.15401	-8.21516	-481.24206
159.25401	-8.21828	-481.43032
159.35401	-8.22078	-481.40836
159.45401	-8.22531	-481.55829
159.55401	-8.23031	-481.75350
159.65401	-8.23594	-482.00449
159.75401	-8.24281	-482.30889
159.85401	-8.24938	-482.74866
159.95401	-8.25250	-482.77166
160.05401	-8.25672	-482.89981
160.15401	-8.26141	-483.08000
160.25401	-8.26781	-483.34447
160.35401	-8.27375	-483.70636
160.45401	-8.27766	-483.81495
160.55401	-8.28219	-483.97088
160.65401	-8.28750	-484.19747
160.75401	-8.29328	-484.45240
160.85401	-8.30078	-484.82075
160.95401	-8.30500	-485.05723
161.05401	-8.30828	-485.08829
161.15401	-8.31266	-485.23587
161.25401	-8.31766	-485.43516
161.35401	-8.32531	-485.76337
161.45401	-8.33125	-486.15754
161.55401	-8.33484	-486.23863
161.65401	-8.33906	-486.35554
161.75401	-8.34375	-486.53147
161.85401	-8.34937	-486.76148
161.95401	-8.35703	-487.12212
162.05401	-8.36188	-487.45337
162.15401	-8.36547	-487.50755
162.25401	-8.37000	-487.66249
162.35401	-8.37547	-487.87844
162.45401	-8.38266	-488.21437
162.55401	-8.38734	-488.47625
162.65401	-8.39109	-488.55966
162.75401	-8.39547	-488.71472
162.85401	-8.40078	-488.91914
162.95401	-8.40703	-489.21248
163.05401	-8.41453	-489.59029
163.15401	-8.41844	-489.81720
163.25401	-8.42203	-489.85103
163.35401	-8.42641	-490.00159
163.45401	-8.43172	-490.21631
163.55401	-8.43922	-490.55985
163.65401	-8.44438	-490.88159
163.75401	-8.44797	-490.95106
163.85401	-8.45234	-491.09820
163.95401	-8.45734	-491.28315
164.05401	-8.46281	-491.52234
164.15401	-8.46922	-491.80940
164.25401	-8.47438	-492.08918
164.35401	-8.47813	-492.16977
164.45401	-8.48281	-492.31595
164.55401	-8.48813	-492.53839
164.65401	-8.49500	-492.82762
164.75401	-8.50141	-493.20775
164.85401	-8.50484	-493.28178
164.95401	-8.50875	-493.36720
165.05401	-8.51344	-493.53465
165.15401	-8.51875	-493.74843
165.25401	-8.52578	-494.02297
165.35401	-8.53187	-494.41656
165.45401	-8.53531	-494.45102
165.55401	-8.53984	-494.56894
165.65401	-8.54484	-494.77109
165.75401	-8.55094	-494.99956
165.85401	-8.55781	-495.40505
165.95401	-8.56156	-495.49145
166.05401	-8.56609	-495.61477
166.15401	-8.57125	-495.79453
166.25401	-8.57656	-496.00267
166.35401	-8.58391	-496.31143
166.45401	-8.58875	-496.59383
166.55401	-8.59188	-496.60298
166.65401	-8.59625	-496.72297
166.75401	-8.60156	-496.92068
166.85401	-8.60953	-497.24886
166.95401	-8.61578	-497.68052
167.05401	-8.61891	-497.70245
167.15401	-8.62313	-497.80941
167.25401	-8.62844	-498.00229
167.35401	-8.63375	-498.22584
167.45401	-8.64063	-498.51918
167.55401	-8.64578	-498.85067
167.65401	-8.64938	-498.90482
167.75401	-8.65406	-499.04343
167.85401	-8.65937	-499.26248
167.95401	-8.66687	-499.60572
168.05401	-8.67141	-499.85597
168.15401	-8.67484	-499.89575
168.25401	-8.67875	-499.98853
168.35401	-8.68313	-500.13787
168.45401	-8.68859	-500.33653
168.55401	-8.69609	-500.66620
168.65401	-8.70266	-501.10412
168.75401	-8.70609	-501.13928
168.85401	-8.71063	-501.25790
168.95401	-8.71578	-501.44571
169.05401	-8.72234	-501.70714
169.15401	-8.72781	-502.01350
169.25401	-8.73156	-502.07853
169.35401	-8.73578	-502.18749
169.45401	-8.74063	-502.36428
169.55401	-8.74625	-502.57981
169.65401	-8.75297	-502.84785
169.75401	-8.75906	-503.23135
169.85401	-8.76234	-503.23230
169.95401	-8.76641	-503.32987
170.05401	-8.77156	-503.50577
170.15401	-8.77813	-503.76385
170.25401	-8.78500	-504.17799
170.35401	-8.78891	-504.26292
170.45401	-8.79312	-504.36306
170.55401	-8.79797	-504.51136
170.65401	-8.80313	-504.69655
170.75401	-8.80875	-504.89491
170.85401	-8.81516	-505.21034
170.95401	-8.81891	-505.29903
171.05401	-8.82328	-505.41472
171.15401	-8.82859	-505.59634
171.25401	-8.83625	-505.89842
171.35401	-8.84219	-506.26701
171.45401	-8.84531	-506.24943
171.55401	-8.84906	-506.30909
171.65401	-8.85391	-506.45989
171.75401	-8.85953	-506.67238
171.85401	-8.86656	-506.98239
171.95401	-8.87328	-507.37065
172.05401	-8.87625	-507.36243
172.15401	-8.88047	-507.42537
172.25401	-8.88547	-507.59214
172.35401	-8.89172	-507.80684
172.45401	-8.89781	-508.13550
172.55401	-8.90156	-508.21084
172.65401	-8.90594	-508.32033
172.75401	-8.91078	-508.46344
172.85401	-8.91625	-508.65376
172.95401	-8.92281	-508.89534
173.05401	-8.92984	-509.30047
173.15401	-8.93297	-509.30136
173.25401	-8.93734	-509.38231
173.35401	-8.94219	-509.54437
173.45401	-8.94891	-509.78237
173.55401	-8.95500	-510.14107
173.65401	-8.95875	-510.17153
173.75401	-8.96297	-510.26201
173.85401	-8.96781	-510.40322
173.95401	-8.97313	-510.57619
174.05401	-8.97938	-510.79106
174.15401	-8.98578	-511.15364
174.25401	-8.98922	-511.17301
174.35401	-8.99344	-511.25550
174.45401	-8.99828	-511.39718
174.55401	-9.00469	-511.61242
174.65401	-9.01156	-511.98667
174.75401	-9.01531	-512.02744
174.85401	-9.01984	-512.13390
174.95401	-9.02484	-512.28356
175.05401	-9.03125	-512.53676
175.15401	-9.04125	-512.98457
175.25401	-9.04484	-513.24415
175.35401	-9.04719	-513.13114
175.45401	-9.05156	-513.20541
175.55401	-9.05672	-513.37594
175.65401	-9.06313	-513.60428
175.75401	-9.06844	-513.88365
175.83401	-9.07172	-512.82579
175.83601	-9.07313	-508.64768
175.83801	-9.07484	-498.73361
175.84001	-9.07688	-482.61607
175.84201	-9.07938	-461.90518
175.84401	-9.08172	-438.14954
175.84601	-9.08406	-411.99142
175.84801	-9.08609	-383.97944
175.85001	-9.08797	-354.94608
175.85201	-9.08953	-325.58706
175.85401	-9.09063	-296.30852
175.85601	-9.09141	-267.47644
175.85801	-9.09172	-239.48503
175.86001	-9.09172	-212.62440
175.86201	-9.09172	-187.06886
175.86401	-9.09172	-162.95756
175.86601	-9.09172	-140.40984
175.86801	-9.09172	-119.50429
175.87001	-9.09188	-100.28118
175.87201	-9.09203	-82.75107
175.87401	-9.09219	-66.88853
175.87601	-9.09219	-52.64027
175.87801	-9.09234	-39.95369
175.88001	-9.09234	-28.77495
175.88201	-9.09234	-19.02079
175.88401	-9.09234	-10.58948
175.88601	-9.09234	-3.39201
175.88801	-9.09234	2.66261
175.89001	-9.09234	7.68679
175.89201	-9.09234	11.78406
175.89401	-9.09250	15.03291
175.89601	-9.09250	17.51848
175.89801	-9.09250	19.33932
175.90001	-9.09250	20.57910
175.90201	-9.09250	21.30624
175.91001	-9.09250	20.48407
175.91201	-9.09250	19.64060
175.91401	-9.09250	18.63879
175.91601	-9.09250	17.51560
175.91801	-9.09250	16.30902
175.92001	-9.09250	15.05472
175.92201	-9.09250	13.77935
175.92401	-9.09250	12.50388
175.92601	-9.09250	11.24722
175.92801	-9.09250	10.02251
175.93001	-9.09250	8.83862
175.93201	-9.09250	7.70814
175.93401	-9.09250	6.64441
175.93601	-9.09250	5.65085
175.93801	-9.09250	4.72516
175.94001	-9.09219	3.87165
175.94201	-9.09219	3.09636
175.94401	-9.09219	2.39627
175.94601	-9.09219	1.76572
175.94801	-9.09219	1.20486
175.95201	-9.09219	0.27762
175.95601	-9.09219	-0.43104
175.96201	-9.09219	-1.11669
176.02001	-9.09172	-0.59168
176.12001	-9.09125	-0.42942
176.22001	-9.09125	-0.38206
176.32001	-9.09156	-0.34920
176.42001	-9.09297	-0.34192
176.52001	-9.10266	-0.32932
176.62001	-9.10922	-0.31652
176.72001	-9.11531	-0.30955
176.82001	-9.12234	-0.30134
176.92001	-9.12781	-0.30205
177.02001	-9.13203	-0.29041
177.12001	-9.13656	-0.29292
177.22001	-9.14156	-0.29045
177.32001	-9.14734	-0.28763
177.42001	-9.15406	-0.28187
177.52001	-9.15813	-0.27775
177.62001	-9.16234	-0.27402
177.72001	-9.16734	-0.26791
177.82001	-9.17297	-0.26846
177.92001	-9.18078	-0.25891
178.02001	-9.18547	-0.26015
178.12001	-9.18906	-0.25855
178.22001	-9.19359	-0.25907
178.32001	-9.19859	-0.25072
178.42001	-9.20438	-0.25377
178.52001	-9.21109	-0.25182
178.61601	-9.21516	-0.24546
