# Supplementary material for: Strengthening of 3D Printed Fused Deposition Manufactured Parts Using the Fill Compositing Technique
Source: PLoS One. 2015 Apr 16;10(4):e0122915. doi: 10.1371/journal.pone.0122915 (PMC4400136; doi:10.1371/journal.pone.0122915)
Supplement: S1 File — This is the raw data and information on all the samples presented in this manuscript. (ZIP) [file pone.0122915.s001.zip › Specimen_RawData_14.csv]

Time	Extension	Load
(sec)	(mm)	(N)
0.00000	0.00031	-0.07798
0.10000	0.00000	-0.08075
0.20000	-0.00047	-0.07611
0.27600	-0.01062	-0.07886
0.37600	-0.01828	-0.07949
0.47600	-0.02312	-0.08251
0.57600	-0.02844	-0.08745
0.67600	-0.03437	-0.07838
0.77600	-0.04016	-0.08456
0.87600	-0.04437	-0.07999
0.97600	-0.04906	-0.08536
1.07600	-0.05406	-0.08301
1.17600	-0.06078	-0.07961
1.27600	-0.06641	-0.08176
1.37600	-0.07047	-0.08125
1.47600	-0.07453	-0.08693
1.57600	-0.07938	-0.08067
1.67600	-0.08516	-0.08415
1.77600	-0.09250	-0.11118
1.87600	-0.09750	-0.22291
1.97600	-0.10141	-0.45789
2.07600	-0.10594	-0.74733
2.17600	-0.11109	-1.05041
2.27600	-0.11734	-1.41643
2.37600	-0.12266	-1.80077
2.47600	-0.12703	-2.09632
2.57600	-0.13156	-2.37407
2.67600	-0.13656	-2.68626
2.77600	-0.14219	-3.05547
2.87600	-0.14938	-3.49851
2.97600	-0.15437	-3.91992
3.07600	-0.15812	-4.16033
3.17600	-0.16266	-4.45428
3.27600	-0.16797	-4.80015
3.37600	-0.17453	-5.22029
3.47600	-0.18016	-5.65355
3.57600	-0.18391	-5.90137
3.67600	-0.18813	-6.17374
3.77600	-0.19281	-6.48938
3.87600	-0.19828	-6.83516
3.97600	-0.20516	-7.27682
4.07600	-0.21094	-7.74374
4.17600	-0.21469	-7.99168
4.27600	-0.21937	-8.28998
4.37600	-0.22438	-8.61751
4.47600	-0.23062	-9.00502
4.57600	-0.23719	-9.50803
4.67600	-0.24078	-9.78562
4.77600	-0.24500	-10.04028
4.87600	-0.24984	-10.35808
4.97600	-0.25562	-10.74275
5.07600	-0.26297	-11.21968
5.17600	-0.26844	-11.70017
5.27600	-0.27203	-11.91878
5.37600	-0.27656	-12.22349
5.47600	-0.28125	-12.54639
5.57600	-0.28750	-12.94883
5.67600	-0.29359	-13.41475
5.77600	-0.29766	-13.70656
5.87600	-0.30203	-14.00180
5.97600	-0.30688	-14.31500
6.07600	-0.31203	-14.64709
6.17600	-0.31797	-15.06608
6.27600	-0.32437	-15.52316
6.37600	-0.32828	-15.82418
6.47600	-0.33266	-16.10635
6.57600	-0.33781	-16.44828
6.67600	-0.34469	-16.86596
6.77600	-0.35047	-17.34727
6.87600	-0.35422	-17.61818
6.97600	-0.35844	-17.89303
7.07600	-0.36328	-18.21452
7.17600	-0.36859	-18.57765
7.27600	-0.37516	-18.99783
7.36600	-0.38156	-19.49927
7.46600	-0.38516	-19.75974
7.56600	-0.38937	-20.03678
7.66600	-0.39438	-20.36737
7.76600	-0.40047	-20.76597
7.86600	-0.40625	-21.22054
7.96600	-0.41031	-21.50374
8.06600	-0.41469	-21.79976
8.16600	-0.41953	-22.13499
8.26600	-0.42531	-22.52251
8.36600	-0.43328	-23.02995
8.45600	-0.43859	-23.53126
8.55600	-0.44219	-23.76752
8.65600	-0.44656	-24.09078
8.75600	-0.45172	-24.45495
8.85600	-0.45719	-24.84991
8.95600	-0.46297	-25.29777
9.05600	-0.46734	-25.62216
9.15600	-0.47141	-25.92661
9.25600	-0.47609	-26.25057
9.35600	-0.48125	-26.61575
9.45600	-0.48719	-27.04908
9.55000	-0.49344	-27.55124
9.65000	-0.49766	-27.84896
9.75000	-0.50234	-28.18162
9.85000	-0.50750	-28.55406
9.95000	-0.51328	-28.92627
10.05000	-0.51906	-29.35784
10.15000	-0.52328	-29.66817
10.25000	-0.52766	-29.98625
10.35000	-0.53234	-30.32631
10.45000	-0.53750	-30.69291
10.55000	-0.54359	-31.11270
10.65000	-0.55016	-31.61064
10.75000	-0.55422	-31.92416
10.85000	-0.55828	-32.20867
10.95000	-0.56313	-32.55053
11.05000	-0.56906	-32.95426
11.14600	-0.57594	-33.45565
11.24600	-0.58031	-33.83271
11.34600	-0.58453	-34.12018
11.44600	-0.58922	-34.45638
11.54600	-0.59438	-34.80634
11.64600	-0.59969	-35.18721
11.74600	-0.60609	-35.65624
11.84600	-0.61047	-35.99216
11.94600	-0.61469	-36.28661
12.04600	-0.61922	-36.59071
12.14600	-0.62469	-36.95773
12.24600	-0.63141	-37.41948
12.34600	-0.63609	-37.78859
12.44600	-0.64031	-38.06973
12.54600	-0.64516	-38.39961
12.64600	-0.65031	-38.76461
12.74600	-0.65672	-39.18001
12.84000	-0.66375	-39.68002
12.94000	-0.66766	-39.96540
13.04000	-0.67172	-40.23978
13.14000	-0.67656	-40.55230
13.24000	-0.68203	-40.92624
13.34000	-0.68938	-41.41566
13.44000	-0.69359	-41.78328
13.54000	-0.69750	-42.03854
13.64000	-0.70203	-42.33972
13.74000	-0.70719	-42.68769
13.84000	-0.71250	-43.04532
13.94000	-0.71938	-43.50757
14.04000	-0.72359	-43.80564
14.14000	-0.72797	-44.11586
14.24000	-0.73313	-44.46260
14.34000	-0.73906	-44.85406
14.43600	-0.74609	-45.36379
14.53600	-0.75000	-45.63755
14.63600	-0.75375	-45.88685
14.73600	-0.75812	-46.19827
14.83600	-0.76313	-46.52736
14.93600	-0.76875	-46.89967
15.03600	-0.77594	-47.36590
15.13600	-0.78031	-47.70048
15.23600	-0.78438	-47.97252
15.33600	-0.78922	-48.27992
15.43600	-0.79453	-48.62535
15.53600	-0.80125	-49.04038
15.63600	-0.80625	-49.42534
15.73600	-0.81047	-49.69082
15.83600	-0.81500	-49.99269
15.93600	-0.81984	-50.30184
16.03600	-0.82578	-50.68039
16.13600	-0.83375	-51.17189
16.23600	-0.83797	-51.52749
16.33600	-0.84188	-51.75976
16.43600	-0.84734	-52.13927
16.53600	-0.85391	-52.57491
16.61600	-0.86125	-53.07539
16.71600	-0.86422	-53.36470
16.81600	-0.86719	-53.54236
16.91600	-0.87188	-53.86265
17.01600	-0.87688	-54.20197
17.11600	-0.88234	-54.56544
17.21600	-0.88922	-55.04780
17.31600	-0.89406	-55.45070
17.41600	-0.89766	-55.67198
17.51600	-0.90234	-56.00532
17.61600	-0.90766	-56.37692
17.71600	-0.91375	-56.78155
17.81600	-0.91922	-57.19223
17.91600	-0.92328	-57.45360
18.01600	-0.92766	-57.76245
18.11600	-0.93313	-58.13848
18.21600	-0.93922	-58.56382
18.31600	-0.94594	-59.02232
18.41600	-0.95109	-59.45036
18.51600	-0.95453	-59.66529
18.61600	-0.95906	-59.97546
18.71600	-0.96391	-60.30368
18.81600	-0.97016	-60.69960
18.91600	-0.97656	-61.20047
19.01600	-0.98078	-61.50322
19.11600	-0.98516	-61.81558
19.21600	-0.99016	-62.16288
19.31600	-0.99563	-62.53546
19.41600	-1.00312	-63.02223
19.51600	-1.00734	-63.39241
19.61600	-1.01094	-63.61242
19.71600	-1.01547	-63.93772
19.81600	-1.02109	-64.31782
19.91600	-1.02828	-64.80934
20.01600	-1.03328	-65.21503
20.11600	-1.03734	-65.50635
20.21600	-1.04172	-65.79424
20.31600	-1.04656	-66.10975
20.41600	-1.05188	-66.48327
20.51600	-1.05891	-66.95355
20.61600	-1.06375	-67.36277
20.71600	-1.06766	-67.60307
20.81600	-1.07234	-67.93866
20.91600	-1.07828	-68.35278
21.01600	-1.08563	-68.83824
21.11600	-1.09000	-69.20228
21.21600	-1.09375	-69.44367
21.31600	-1.09828	-69.77712
21.41600	-1.10328	-70.13295
21.51600	-1.10891	-70.52361
21.61600	-1.11609	-71.02172
21.71600	-1.12047	-71.38024
21.81600	-1.12438	-71.62198
21.91600	-1.12891	-71.94560
22.01600	-1.13406	-72.30411
22.11600	-1.14141	-72.77147
22.21600	-1.14703	-73.25909
22.31600	-1.15094	-73.51104
22.41600	-1.15531	-73.82689
22.51600	-1.16031	-74.18690
22.61600	-1.16594	-74.58162
22.71600	-1.17266	-75.03543
22.81600	-1.17688	-75.37887
22.91600	-1.18078	-75.63921
23.01600	-1.18547	-75.96002
23.11600	-1.19109	-76.34817
23.21600	-1.19813	-76.81429
23.31400	-1.20438	-77.31877
23.41400	-1.20797	-77.55468
23.51400	-1.21219	-77.85514
23.61400	-1.21688	-78.19428
23.71400	-1.22266	-78.60640
23.81400	-1.22953	-79.07615
23.91400	-1.23391	-79.43429
24.01400	-1.23781	-79.69127
24.11400	-1.24250	-80.03708
24.21400	-1.24812	-80.42485
24.31400	-1.25484	-80.89233
24.41400	-1.26000	-81.28987
24.51400	-1.26391	-81.54475
24.61400	-1.26828	-81.86582
24.71400	-1.27328	-82.22307
24.81400	-1.27875	-82.61408
24.91400	-1.28609	-83.09250
25.01400	-1.29156	-83.57469
25.11400	-1.29516	-83.78354
25.21400	-1.29937	-84.09852
25.31400	-1.30438	-84.45343
25.41400	-1.31109	-84.89963
25.51400	-1.31703	-85.36801
25.61400	-1.32094	-85.64231
25.71400	-1.32516	-85.94921
25.81400	-1.33016	-86.30337
25.91400	-1.33547	-86.67755
26.01400	-1.34172	-86.96331
26.11400	-1.34750	-87.39017
26.21400	-1.35188	-87.69637
26.31400	-1.35672	-88.04140
26.41400	-1.36187	-88.41148
26.51400	-1.36844	-88.86299
26.61400	-1.37359	-89.27824
26.71400	-1.37734	-89.54494
26.81400	-1.38156	-89.83949
26.91400	-1.38672	-90.20697
27.01400	-1.39219	-90.60597
27.11400	-1.39891	-91.05904
27.21400	-1.40422	-91.51039
27.31400	-1.40813	-91.75438
27.41400	-1.41250	-92.06880
27.51400	-1.41766	-92.43235
27.61400	-1.42328	-92.83895
27.71400	-1.42984	-93.31409
27.81400	-1.43422	-93.61626
27.91400	-1.43859	-93.92140
28.01400	-1.44328	-94.26472
28.11400	-1.44875	-94.62344
28.21400	-1.45516	-95.05347
28.31400	-1.46078	-95.50753
28.41400	-1.46438	-95.73397
28.51400	-1.46891	-96.03897
28.61400	-1.47422	-96.39966
28.71400	-1.48063	-96.81502
28.81400	-1.48688	-97.28859
28.91400	-1.49109	-97.57137
29.01400	-1.49563	-97.86852
29.11400	-1.50063	-98.22597
29.21400	-1.50594	-98.59362
29.31400	-1.51234	-99.01803
29.41400	-1.51844	-99.51806
29.51400	-1.52188	-99.71324
29.61400	-1.52609	-99.99676
29.71400	-1.53109	-100.34768
29.81400	-1.53781	-100.79169
29.91400	-1.54391	-101.27160
30.01400	-1.54750	-101.47276
30.11400	-1.55156	-101.74514
30.21400	-1.55641	-102.09220
30.31400	-1.56219	-102.49850
30.41400	-1.56891	-102.94613
30.51200	-1.57531	-103.45163
30.61200	-1.57875	-103.66440
30.71200	-1.58328	-103.94694
30.81200	-1.58844	-104.32047
30.91200	-1.59469	-104.74434
31.01200	-1.60000	-105.16927
31.11200	-1.60406	-105.43229
31.21200	-1.60844	-105.72099
31.31200	-1.61312	-106.06116
31.41200	-1.61859	-106.43594
31.51200	-1.62547	-106.88113
31.61200	-1.63172	-107.38113
31.71200	-1.63500	-107.54800
31.81200	-1.63922	-107.83547
31.91200	-1.64391	-108.15878
32.01200	-1.64969	-108.54117
32.11200	-1.65609	-109.02288
32.21200	-1.66062	-109.29386
32.31200	-1.66516	-109.57351
32.41200	-1.67031	-109.90064
32.51200	-1.67609	-110.30751
32.61200	-1.68375	-110.77629
32.70400	-1.68922	-111.27739
32.80400	-1.69234	-111.42424
32.90400	-1.69687	-111.72496
33.00400	-1.70234	-112.10753
33.10400	-1.71000	-112.60311
33.20400	-1.71484	-113.05888
33.30400	-1.71797	-113.20724
33.40400	-1.72188	-113.46885
33.50400	-1.72672	-113.81906
33.60400	-1.73219	-114.21514
33.70400	-1.73859	-114.64681
33.80400	-1.74484	-115.14557
33.90400	-1.74859	-115.38290
34.00400	-1.75297	-115.67516
34.10400	-1.75797	-116.03428
34.20400	-1.76359	-116.41420
34.30000	-1.77000	-116.91811
34.40000	-1.77422	-117.19988
34.50000	-1.77859	-117.49236
34.60000	-1.78375	-117.85737
34.70000	-1.78953	-118.25916
34.80000	-1.79609	-118.68958
34.90000	-1.80141	-119.12591
35.00000	-1.80484	-119.33529
35.10000	-1.80922	-119.62821
35.20000	-1.81438	-120.00194
35.30000	-1.82078	-120.46308
35.38600	-1.82734	-120.96784
35.48600	-1.83109	-121.23413
35.58600	-1.83484	-121.45470
35.68600	-1.83938	-121.77802
35.78600	-1.84422	-122.12248
35.88600	-1.84969	-122.50633
35.98400	-1.85672	-123.01492
36.08400	-1.86094	-123.33373
36.18400	-1.86531	-123.59864
36.28400	-1.87031	-123.95001
36.38400	-1.87656	-124.36230
36.47000	-1.88328	-124.87287
36.57000	-1.88703	-125.16603
36.67000	-1.89062	-125.38035
36.77000	-1.89516	-125.69223
36.87000	-1.89984	-126.03174
36.97000	-1.90578	-126.44573
37.06600	-1.91297	-126.94684
37.16600	-1.91750	-127.30858
37.26600	-1.92141	-127.52233
37.36600	-1.92641	-127.85181
37.46600	-1.93188	-128.23574
37.56600	-1.93875	-128.74234
37.66600	-1.94344	-129.11631
37.76600	-1.94750	-129.36836
37.86600	-1.95203	-129.68256
37.96600	-1.95703	-130.03105
38.06600	-1.96266	-130.40115
38.16600	-1.96969	-130.90159
38.26600	-1.97344	-131.18996
38.36600	-1.97750	-131.43793
38.46600	-1.98234	-131.77150
38.56600	-1.98828	-132.17494
38.65800	-1.99516	-132.67724
38.75800	-2.00000	-133.03992
38.85800	-2.00391	-133.27923
38.95800	-2.00812	-133.55555
39.05800	-2.01281	-133.87920
39.15800	-2.01797	-134.23346
39.25800	-2.02438	-134.66378
39.35800	-2.03000	-135.12471
39.45800	-2.03437	-135.37148
39.55800	-2.03922	-135.68558
39.65800	-2.04453	-136.03404
39.75600	-2.05250	-136.53840
39.85600	-2.05688	-136.94628
39.95600	-2.06047	-137.15614
40.05600	-2.06484	-137.45433
40.15600	-2.07000	-137.81030
40.25600	-2.07563	-138.20772
40.35400	-2.08328	-138.71205
40.45400	-2.08781	-139.10446
40.55400	-2.09156	-139.30809
40.65400	-2.09594	-139.59543
40.75400	-2.10125	-139.96488
40.85400	-2.10844	-140.47028
40.95400	-2.11344	-140.91580
41.05400	-2.11734	-141.15047
41.15400	-2.12203	-141.45668
41.25400	-2.12750	-141.86904
41.35400	-2.13422	-142.32692
41.44200	-2.14078	-142.83793
41.54200	-2.14406	-143.11686
41.64200	-2.14734	-143.29891
41.74200	-2.15203	-143.62878
41.84200	-2.15688	-143.98380
41.94200	-2.16281	-144.41118
42.04200	-2.16875	-144.89211
42.14200	-2.17281	-145.14914
42.24200	-2.17734	-145.44195
42.34200	-2.18203	-145.76362
42.44200	-2.18750	-146.14238
42.54000	-2.19469	-146.64887
42.62000	-2.20047	-147.15548
42.72000	-2.20406	-147.39661
42.82000	-2.20828	-147.66219
42.92000	-2.21297	-148.00192
43.02000	-2.21875	-148.39594
43.12000	-2.22453	-148.84980
43.22000	-2.22875	-149.14419
43.32000	-2.23328	-149.46814
43.42000	-2.23813	-149.81458
43.52000	-2.24344	-150.18159
43.62000	-2.24922	-150.59230
43.71800	-2.25594	-151.09795
43.81800	-2.25969	-151.34723
43.91800	-2.26391	-151.61741
44.01800	-2.26891	-151.95903
44.11800	-2.27531	-152.39926
44.20800	-2.28141	-152.89947
44.30800	-2.28563	-153.20691
44.40800	-2.28969	-153.45185
44.50800	-2.29438	-153.75154
44.60800	-2.29922	-154.09881
44.70800	-2.30484	-154.48236
44.80600	-2.31156	-154.98753
44.90600	-2.31563	-155.28601
45.00600	-2.32031	-155.57535
45.10600	-2.32531	-155.91502
45.20600	-2.33109	-156.29688
45.29400	-2.33797	-156.80219
45.39400	-2.34188	-157.09028
45.49400	-2.34594	-157.32709
45.59400	-2.35047	-157.64977
45.69400	-2.35531	-157.98503
45.79400	-2.36125	-158.39107
45.87800	-2.36828	-158.89628
45.97800	-2.37219	-159.22084
46.07800	-2.37609	-159.42582
46.17800	-2.38063	-159.73458
46.27800	-2.38594	-160.08519
46.37800	-2.39281	-160.58211
46.47800	-2.39703	-160.91155
46.57800	-2.40109	-161.16801
46.67800	-2.40578	-161.48165
46.77800	-2.41125	-161.85811
46.87800	-2.41781	-162.30145
46.95800	-2.42484	-162.81171
47.05800	-2.42828	-163.09518
47.15800	-2.43188	-163.28822
47.25800	-2.43672	-163.61167
47.35800	-2.44156	-163.94669
47.45800	-2.44766	-164.34355
47.55200	-2.45359	-164.84582
47.65200	-2.45766	-165.11312
47.75200	-2.46172	-165.38410
47.85200	-2.46641	-165.69097
47.95200	-2.47172	-166.04127
48.05200	-2.47813	-166.45461
48.15200	-2.48375	-166.91788
48.25200	-2.48766	-167.13165
48.35200	-2.49203	-167.40412
48.45200	-2.49703	-167.71495
48.55200	-2.50234	-168.06842
48.65200	-2.50922	-168.54693
48.75200	-2.51391	-168.84284
48.85200	-2.51891	-169.16409
48.95200	-2.52453	-169.52890
49.05200	-2.53078	-169.95689
49.13600	-2.53891	-170.46237
49.23600	-2.54188	-170.78519
49.33600	-2.54438	-170.86597
49.43600	-2.54875	-171.14328
49.53600	-2.55359	-171.48605
49.63600	-2.56031	-171.92475
49.72200	-2.56641	-172.42610
49.82200	-2.57016	-172.68935
49.92200	-2.57422	-172.93161
50.02200	-2.57891	-173.23226
50.12200	-2.58391	-173.57112
50.22200	-2.58938	-173.92981
50.32000	-2.59641	-174.43682
50.42000	-2.60047	-174.72139
50.52000	-2.60484	-174.98621
50.62000	-2.61016	-175.33621
50.72000	-2.61719	-175.78489
50.81200	-2.62312	-176.28878
50.91200	-2.62625	-176.47071
51.01200	-2.63000	-176.69770
51.11200	-2.63453	-177.00237
51.21200	-2.63969	-177.35213
51.31200	-2.64578	-177.76580
51.40400	-2.65281	-178.26995
51.50400	-2.65672	-178.58034
51.60400	-2.66109	-178.82697
51.70400	-2.66625	-179.16140
51.80400	-2.67172	-179.52208
51.90400	-2.67844	-180.01322
52.00400	-2.68266	-180.30578
52.10400	-2.68641	-180.54147
52.20400	-2.69078	-180.82039
52.30400	-2.69578	-181.15719
52.40400	-2.70188	-181.56458
52.49000	-2.70937	-182.07079
52.59000	-2.71297	-182.39994
52.69000	-2.71672	-182.60513
52.79000	-2.72172	-182.92122
52.89000	-2.72734	-183.30275
52.98000	-2.73453	-183.80390
53.08000	-2.73891	-184.17642
53.18000	-2.74266	-184.38080
53.28000	-2.74719	-184.64646
53.38000	-2.75234	-184.59378
53.48000	-2.75781	-184.93934
53.58000	-2.76500	-185.42725
53.68000	-2.76969	-185.86779
53.78000	-2.77328	-186.08296
53.88000	-2.77797	-186.40284
53.98000	-2.78375	-186.79374
54.07000	-2.79109	-187.29468
54.17000	-2.79531	-187.71684
54.27000	-2.79875	-187.89722
54.37000	-2.80297	-188.18888
54.47000	-2.80797	-188.51329
54.57000	-2.81359	-188.89180
54.67000	-2.82031	-189.34378
54.77000	-2.82609	-189.80034
54.87000	-2.82984	-190.00942
54.97000	-2.83438	-190.27787
55.07000	-2.83922	-190.60649
55.17000	-2.84641	-191.06859
55.27000	-2.85172	-191.53462
55.37000	-2.85547	-191.78034
55.47000	-2.85984	-192.05405
55.57000	-2.86484	-192.38380
55.67000	-2.87078	-192.78662
55.76800	-2.87813	-193.29640
55.86800	-2.88250	-193.67290
55.96800	-2.88609	-193.85999
56.06800	-2.89078	-194.15131
56.16800	-2.89625	-194.52789
56.26800	-2.90391	-195.03509
56.36800	-2.90891	-195.47474
56.46800	-2.91266	-195.69546
56.56800	-2.91688	-195.96368
56.66800	-2.92141	-196.26816
56.76800	-2.92703	-196.64390
56.86400	-2.93453	-197.15491
56.96400	-2.93938	-197.61778
57.06400	-2.94328	-197.85058
57.16400	-2.94781	-198.13693
57.26400	-2.95297	-198.47129
57.36400	-2.95969	-198.89770
57.46400	-2.96516	-199.36571
57.56400	-2.96922	-199.64123
57.66400	-2.97422	-199.96910
57.76400	-2.97969	-200.36383
57.86400	-2.98547	-200.80121
57.96400	-2.99187	-201.28545
58.06400	-2.99563	-201.56731
58.16400	-2.99969	-201.80774
58.26400	-3.00438	-202.12778
58.36400	-3.00984	-202.50174
58.46200	-3.01703	-203.01558
58.56200	-3.02219	-203.49380
58.66200	-3.02578	-203.71073
58.76200	-3.03016	-203.99170
58.86200	-3.03500	-204.32638
58.96200	-3.04047	-204.70765
59.06200	-3.04688	-205.16574
59.16200	-3.05156	-205.55905
59.26200	-3.05578	-205.82877
59.36200	-3.06047	-206.15183
59.46200	-3.06562	-206.49759
59.56200	-3.07203	-206.92830
59.66200	-3.07797	-207.40916
59.76200	-3.08188	-207.66266
59.86200	-3.08594	-207.92054
59.96200	-3.09062	-208.22127
60.06200	-3.09594	-208.57102
60.16200	-3.10313	-209.02796
60.24600	-3.10875	-209.52918
60.34600	-3.11234	-209.74641
60.44600	-3.11687	-210.02346
60.54600	-3.12187	-210.35576
60.64600	-3.12781	-210.74648
60.74600	-3.13375	-211.19902
60.84600	-3.13781	-211.46934
60.94600	-3.14234	-211.73969
61.04600	-3.14703	-212.04290
61.14600	-3.15250	-212.38680
61.24600	-3.15891	-212.80463
61.34600	-3.16516	-213.29947
61.44600	-3.16906	-213.52477
61.54600	-3.17328	-213.78906
61.64600	-3.17828	-214.11309
61.74600	-3.18469	-214.51387
61.83400	-3.19125	-215.01690
61.93400	-3.19484	-215.25672
62.03400	-3.19859	-215.46315
62.13400	-3.20328	-215.74940
62.23400	-3.20844	-216.07552
62.33400	-3.21406	-216.46591
62.43400	-3.22109	-216.96569
62.53400	-3.22516	-217.23680
62.63400	-3.22969	-217.50587
62.73400	-3.23469	-217.83148
62.83400	-3.24031	-218.18306
62.93400	-3.24656	-218.62091
63.03400	-3.25062	-218.86973
63.13400	-3.25484	-219.12180
63.23400	-3.25969	-219.41587
63.33400	-3.26531	-219.78375
63.43400	-3.27219	-220.21566
63.51000	-3.27859	-220.71818
63.61000	-3.28172	-220.93606
63.71000	-3.28547	-221.13265
63.81000	-3.29016	-221.40601
63.91000	-3.29516	-221.73277
64.01000	-3.30141	-222.12255
64.11000	-3.30625	-222.45935
64.21000	-3.31031	-222.69972
64.31000	-3.31484	-222.98087
64.41000	-3.32016	-223.29290
64.51000	-3.32641	-223.68254
64.60000	-3.33406	-224.18723
64.70000	-3.33766	-224.49088
64.80000	-3.34141	-224.68498
64.90000	-3.34625	-224.98517
65.00000	-3.35234	-225.35479
65.08400	-3.36094	-225.86970
65.18400	-3.36516	-226.30024
65.28400	-3.36781	-226.42000
65.38400	-3.37203	-226.66462
65.48400	-3.37719	-226.99623
65.58400	-3.38297	-227.38679
65.68400	-3.38969	-227.85236
65.78400	-3.39438	-228.24214
65.88400	-3.39797	-228.44066
65.98400	-3.40266	-228.72017
66.08400	-3.40781	-229.05284
66.18400	-3.41469	-229.50211
66.28400	-3.41938	-229.87647
66.38400	-3.42297	-230.08239
66.48400	-3.42734	-230.34707
66.58400	-3.43250	-230.67227
66.68400	-3.43875	-231.06806
66.78400	-3.44625	-231.56457
66.88400	-3.45172	-232.04201
66.98400	-3.45500	-232.22031
67.08400	-3.45953	-232.49219
67.18400	-3.46437	-232.79867
67.28400	-3.47109	-233.20790
67.38400	-3.47641	-233.64179
67.48400	-3.48063	-233.90153
67.58400	-3.48484	-234.16628
67.68400	-3.48969	-234.46034
67.78400	-3.49516	-234.82578
67.88400	-3.50250	-235.28714
67.98400	-3.50766	-235.73066
68.08400	-3.51125	-235.93765
68.18400	-3.51609	-236.23461
68.28400	-3.52156	-236.59447
68.38400	-3.52891	-237.07528
68.48400	-3.53328	-237.45053
68.58400	-3.53719	-237.68164
68.68400	-3.54172	-237.95725
68.78400	-3.54641	-238.26171
68.88400	-3.55172	-238.61779
68.98400	-3.55937	-239.08880
69.08400	-3.56422	-239.53702
69.18400	-3.56797	-239.73204
69.28400	-3.57281	-240.03562
69.38400	-3.57828	-240.38841
69.48400	-3.58547	-240.83529
69.58400	-3.59016	-241.25819
69.68400	-3.59391	-241.46061
69.78400	-3.59828	-241.72868
69.88400	-3.60328	-242.04475
69.98400	-3.60922	-242.45101
70.08400	-3.61672	-242.95396
70.18400	-3.62109	-243.32812
70.28400	-3.62484	-243.53915
70.38400	-3.62953	-243.83332
70.48400	-3.63484	-244.17700
70.58400	-3.64172	-244.60414
70.68400	-3.64672	-245.03583
70.78400	-3.65063	-245.28395
70.88400	-3.65500	-245.56977
70.98400	-3.66016	-245.89877
71.08400	-3.66578	-246.26756
71.18200	-3.67328	-246.76858
71.28200	-3.67781	-247.15990
71.38200	-3.68156	-247.37404
71.48200	-3.68609	-247.66111
71.58200	-3.69094	-247.97443
71.68200	-3.69672	-248.35888
71.78200	-3.70313	-248.82439
71.88200	-3.70719	-249.08976
71.98200	-3.71172	-249.37277
72.08200	-3.71641	-249.68094
72.18200	-3.72156	-250.01565
72.28200	-3.72859	-250.44936
72.38200	-3.73453	-250.94676
72.48200	-3.73844	-251.16968
72.58200	-3.74297	-251.44300
72.68200	-3.74828	-251.78108
72.78200	-3.75453	-252.18630
72.88200	-3.75984	-252.59972
72.98200	-3.76375	-252.84705
73.08200	-3.76813	-253.11294
73.18200	-3.77297	-253.42527
73.28200	-3.77859	-253.77548
73.38200	-3.78641	-254.25425
73.47600	-3.79203	-254.75696
73.57600	-3.79500	-254.91473
73.67600	-3.79906	-255.15309
73.77600	-3.80422	-255.46995
73.87600	-3.81109	-255.88518
73.96200	-3.81703	-256.38980
74.06200	-3.82078	-256.65388
74.16200	-3.82516	-256.90809
74.26200	-3.83016	-257.23836
74.36200	-3.83547	-257.58889
74.46200	-3.84188	-257.98631
74.55200	-3.84750	-258.48657
74.65200	-3.85078	-258.69945
74.75200	-3.85547	-258.97902
74.85200	-3.86031	-259.30718
74.95200	-3.86578	-259.66513
75.05200	-3.87188	-260.10546
75.15200	-3.87594	-260.38387
75.25200	-3.88000	-260.63344
75.35200	-3.88469	-260.92461
75.45200	-3.89016	-261.28280
75.55200	-3.89625	-261.69845
75.65200	-3.90312	-262.19910
75.75200	-3.90672	-262.44089
75.85200	-3.91094	-262.69263
75.95200	-3.91609	-263.00618
76.05200	-3.92172	-263.36905
76.15200	-3.92844	-263.83880
76.25200	-3.93297	-264.17285
76.35200	-3.93719	-264.41398
76.45200	-3.94187	-264.70783
76.55200	-3.94719	-265.04853
76.65200	-3.95344	-265.45188
76.75200	-3.96016	-265.95068
76.85200	-3.96359	-266.15822
76.95200	-3.96781	-266.39894
77.05200	-3.97281	-266.71687
77.15200	-3.97906	-267.09709
77.23400	-3.98609	-267.60077
77.33400	-3.98969	-267.88971
77.43400	-3.99344	-268.08751
77.53400	-3.99797	-268.35889
77.63400	-4.00266	-268.65911
77.73400	-4.00813	-268.99722
77.83400	-4.01531	-269.44575
77.93400	-4.02047	-269.86137
78.03400	-4.02438	-270.07392
78.13400	-4.02938	-270.37451
78.23400	-4.03563	-270.75860
78.33200	-4.04250	-271.25937
78.43200	-4.04578	-271.48369
78.53200	-4.04953	-271.67854
78.63200	-4.05406	-271.95475
78.73200	-4.05922	-272.27619
78.83200	-4.06500	-272.64214
78.93200	-4.07188	-273.06741
79.03200	-4.07734	-273.49520
79.13200	-4.08109	-273.69648
79.23200	-4.08578	-273.98741
79.33200	-4.09109	-274.30439
79.43200	-4.09844	-274.80868
79.53200	-4.10281	-275.13060
79.63200	-4.10672	-275.35275
79.73200	-4.11125	-275.61811
79.83200	-4.11625	-275.93380
79.93200	-4.12156	-276.26434
80.03200	-4.12828	-276.67344
80.13200	-4.13281	-277.01905
80.23200	-4.13672	-277.23435
80.33200	-4.14141	-277.51139
80.43200	-4.14688	-277.83361
80.53200	-4.15453	-278.31498
80.63200	-4.15891	-278.64167
80.73200	-4.16297	-278.87321
80.83200	-4.16750	-279.12232
80.93200	-4.17281	-279.43525
81.03200	-4.17922	-279.84288
81.11000	-4.18766	-280.35477
81.21000	-4.19109	-280.72393
81.31000	-4.19422	-280.86028
81.41000	-4.19922	-281.15636
81.51000	-4.20516	-281.52576
81.61000	-4.21203	-282.00182
81.71000	-4.21563	-282.26060
81.81000	-4.21953	-282.47166
81.91000	-4.22422	-282.76554
82.01000	-4.22953	-283.10174
82.11000	-4.23500	-283.45796
82.21000	-4.24234	-283.92467
82.31000	-4.24641	-284.24898
82.41000	-4.25000	-284.44180
82.51000	-4.25469	-284.72710
82.61000	-4.26047	-285.08401
82.70800	-4.26844	-285.59473
82.80800	-4.27281	-285.99408
82.90800	-4.27625	-286.18112
83.00800	-4.28078	-286.42994
83.10800	-4.28578	-286.75246
83.20800	-4.29141	-287.11569
83.30800	-4.29797	-287.52813
83.40800	-4.30266	-287.90468
83.50800	-4.30656	-288.11464
83.60800	-4.31125	-288.40494
83.70800	-4.31656	-288.73429
83.80800	-4.32328	-289.13629
83.90800	-4.32922	-289.61515
84.00800	-4.33297	-289.83828
84.10800	-4.33687	-290.06964
84.20800	-4.34172	-290.35109
84.30800	-4.34703	-290.69883
84.40800	-4.35484	-291.15498
84.50800	-4.36016	-291.61391
84.60800	-4.36359	-291.80580
84.70800	-4.36828	-292.06717
84.80800	-4.37391	-292.42244
84.90800	-4.38047	-292.82194
85.00800	-4.38578	-293.23727
85.10800	-4.38953	-293.46514
85.20800	-4.39406	-293.72746
85.30800	-4.39891	-294.01827
85.40800	-4.40438	-294.37232
85.50800	-4.41188	-294.82377
85.60800	-4.41688	-295.25849
85.70800	-4.42016	-295.41585
85.80800	-4.42469	-295.68094
85.90800	-4.43000	-295.99845
86.00800	-4.43734	-296.42999
86.10800	-4.44266	-296.87580
86.20800	-4.44641	-297.08973
86.30800	-4.45094	-297.35431
86.40800	-4.45578	-297.65266
86.50800	-4.46078	-297.98016
86.60800	-4.46781	-298.37605
86.70800	-4.47313	-298.80828
86.80800	-4.47703	-299.02536
86.90800	-4.48141	-299.28246
87.00800	-4.48672	-299.59837
87.10800	-4.49422	-300.02534
87.20800	-4.49891	-300.42243
87.30800	-4.50250	-300.62118
87.40800	-4.50672	-300.85877
87.50800	-4.51156	-301.13810
87.60800	-4.51734	-301.49683
87.70800	-4.52516	-301.94715
87.80800	-4.53062	-302.41060
87.90800	-4.53406	-302.57964
88.00800	-4.53844	-302.82828
88.10800	-4.54328	-303.10583
88.20800	-4.55047	-303.51347
88.30800	-4.55625	-303.99054
88.40800	-4.55984	-304.19660
88.50800	-4.56422	-304.44109
88.60800	-4.56937	-304.74550
88.70800	-4.57484	-305.08482
88.80800	-4.58234	-305.52366
88.90800	-4.58687	-305.91089
89.00800	-4.59047	-306.08937
89.10800	-4.59516	-306.37723
89.20800	-4.60078	-306.71871
89.30800	-4.60844	-307.19236
89.40800	-4.61297	-307.58455
89.50800	-4.61656	-307.77445
89.60800	-4.62094	-308.01365
89.70800	-4.62578	-308.31495
89.80800	-4.63125	-308.66054
89.90800	-4.63891	-309.09634
89.99400	-4.64453	-309.59654
90.09400	-4.64750	-309.77875
90.19400	-4.65203	-310.04786
90.29400	-4.65797	-310.40272
90.39200	-4.66531	-310.90727
90.49200	-4.66922	-311.24103
90.59200	-4.67234	-311.41347
90.69200	-4.67672	-311.65633
90.79200	-4.68141	-311.95435
90.89200	-4.68703	-312.31055
90.99200	-4.69359	-312.73872
91.08600	-4.70031	-313.24470
91.18600	-4.70406	-313.49725
91.28600	-4.70797	-313.71608
91.38600	-4.71297	-314.04239
91.48600	-4.71859	-314.38786
91.58600	-4.72484	-314.82896
91.68600	-4.72906	-315.10231
91.78600	-4.73313	-315.35491
91.88600	-4.73781	-315.65008
91.98600	-4.74328	-316.00302
92.08600	-4.74922	-316.38095
92.18600	-4.75578	-316.85004
92.28600	-4.75953	-317.09009
92.38600	-4.76406	-317.34881
92.48600	-4.76906	-317.65598
92.58600	-4.77563	-318.03811
92.68600	-4.78234	-318.54495
92.78600	-4.78625	-318.78930
92.88600	-4.79047	-319.02695
92.98600	-4.79484	-319.29907
93.08600	-4.79984	-319.62001
93.18600	-4.80594	-319.96459
93.28600	-4.81266	-320.46428
93.38600	-4.81625	-320.67466
93.48600	-4.82078	-320.91635
93.58600	-4.82594	-321.22794
93.68600	-4.83188	-321.57177
93.78600	-4.83813	-322.01582
93.88600	-4.84250	-322.28711
93.98600	-4.84688	-322.54693
94.08600	-4.85172	-322.82436
94.18600	-4.85688	-323.13949
94.28600	-4.86391	-323.53973
94.38400	-4.87016	-324.04023
94.48400	-4.87344	-324.20689
94.58400	-4.87766	-324.43437
94.68400	-4.88266	-324.72888
94.78400	-4.88859	-325.08707
94.88400	-4.89531	-325.57750
94.98400	-4.89922	-325.79592
95.08400	-4.90344	-326.04805
95.18400	-4.90859	-326.33623
95.28400	-4.91469	-326.71815
95.38400	-4.92141	-327.10913
95.48400	-4.92672	-327.54648
95.58400	-4.93016	-327.72550
95.68400	-4.93438	-327.96451
95.78400	-4.93922	-328.26340
95.88400	-4.94469	-328.60750
95.98400	-4.95188	-329.05912
96.08400	-4.95594	-329.33733
96.18400	-4.95969	-329.52949
96.28400	-4.96391	-329.76440
96.38400	-4.96891	-330.04948
96.48400	-4.97469	-330.38014
96.58400	-4.98250	-330.86634
96.68400	-4.98625	-331.13202
96.78400	-4.99031	-331.33039
96.88400	-4.99516	-331.58392
96.98400	-5.00047	-331.88608
97.08400	-5.00922	-332.37228
97.18400	-5.01391	-332.74579
97.28400	-5.01797	-332.95408
97.38400	-5.02297	-333.23228
97.48400	-5.02891	-333.58216
97.58400	-5.03672	-334.02035
97.68400	-5.04141	-334.44715
97.78400	-5.04375	-334.52991
97.88400	-5.04781	-334.73840
97.98400	-5.05266	-335.02105
98.08400	-5.05875	-335.36750
98.18400	-5.06594	-335.84958
98.28400	-5.06984	-336.09647
98.38400	-5.07391	-336.30916
98.48400	-5.07875	-336.59080
98.58400	-5.08375	-336.89016
98.68400	-5.08953	-337.21480
98.78200	-5.09688	-337.72317
98.88200	-5.10047	-337.93500
98.98200	-5.10469	-338.15488
99.08200	-5.11000	-338.47305
99.18200	-5.11641	-338.83336
99.28200	-5.12312	-339.32447
99.38200	-5.12656	-339.51017
99.48200	-5.13016	-339.69381
99.58200	-5.13469	-339.93658
99.68200	-5.13984	-340.25624
99.78200	-5.14578	-340.61503
99.88200	-5.15328	-341.10406
99.98200	-5.15719	-341.36254
100.08200	-5.16156	-341.57768
100.18200	-5.16672	-341.86435
100.28200	-5.17250	-342.20791
100.38200	-5.17953	-342.70257
100.48200	-5.18297	-342.90788
100.58200	-5.18687	-343.11423
100.68200	-5.19172	-343.37765
100.78200	-5.19703	-343.69954
100.88200	-5.20344	-344.06933
100.97400	-5.21047	-344.57043
101.07400	-5.21375	-344.74918
101.17400	-5.21781	-344.96266
101.27400	-5.22281	-345.24226
101.37400	-5.22875	-345.60195
101.47400	-5.23594	-346.08242
101.57400	-5.23969	-346.32644
101.67400	-5.24391	-346.54409
101.77400	-5.24844	-346.79988
101.87400	-5.25359	-347.10085
101.97400	-5.25953	-347.44030
102.07400	-5.26703	-347.91875
102.17400	-5.27062	-348.18307
102.27400	-5.27453	-348.37681
102.37400	-5.27938	-348.66279
102.47400	-5.28531	-348.99732
102.57400	-5.29250	-349.48224
102.67400	-5.29625	-349.73091
102.77400	-5.30031	-349.92963
102.87400	-5.30500	-350.19189
102.97400	-5.31016	-350.49888
103.07400	-5.31609	-350.86852
103.17400	-5.32344	-351.31934
103.27400	-5.32797	-351.65876
103.37400	-5.33156	-351.83644
103.47400	-5.33609	-352.08869
103.57400	-5.34109	-352.38564
103.67400	-5.34828	-352.81417
103.77400	-5.35266	-353.11720
103.87400	-5.35688	-353.36480
103.97400	-5.36188	-353.64404
104.07400	-5.36734	-353.95804
104.17400	-5.37328	-354.32732
104.27400	-5.38016	-354.77477
104.37400	-5.38375	-355.01766
104.47400	-5.38781	-355.21984
104.57400	-5.39266	-355.51035
104.67400	-5.39859	-355.83967
104.76800	-5.40594	-356.34133
104.86800	-5.40984	-356.59397
104.96800	-5.41359	-356.78452
105.06800	-5.41797	-357.02184
105.16800	-5.42312	-357.32535
105.26800	-5.42891	-357.65967
105.36801	-5.43687	-358.16687
105.46801	-5.44078	-358.45938
105.56801	-5.44484	-358.66335
105.66801	-5.45000	-358.96048
105.76801	-5.45609	-359.33545
105.86801	-5.46328	-359.83548
105.96801	-5.46672	-360.06328
106.06801	-5.47063	-360.25816
106.16801	-5.47547	-360.53225
106.26801	-5.48109	-360.87623
106.36801	-5.48750	-361.30148
106.46801	-5.49422	-361.77403
106.56801	-5.49750	-361.98333
106.66801	-5.50141	-362.18086
106.76801	-5.50609	-362.45275
106.86801	-5.51188	-362.80069
106.96001	-5.51938	-363.30330
107.06001	-5.52344	-363.62875
107.13401	-5.52656	-360.95822
107.13601	-5.52797	-354.95707
107.13801	-5.52953	-344.48761
107.14001	-5.53125	-330.45840
107.14201	-5.53313	-314.08224
107.14401	-5.53500	-295.93116
107.14601	-5.53672	-276.35786
107.14801	-5.53813	-255.92488
107.15001	-5.53937	-235.17333
107.15201	-5.54031	-214.42139
107.15401	-5.54078	-193.91976
107.15601	-5.54109	-173.95413
107.15801	-5.54125	-154.75276
107.16001	-5.54125	-136.44965
107.16201	-5.54125	-119.14983
107.16401	-5.54125	-102.95029
107.16601	-5.54125	-87.90935
107.16801	-5.54141	-74.04786
107.17001	-5.54141	-61.37496
107.17201	-5.54156	-49.88624
107.17401	-5.54156	-39.55093
107.17601	-5.54156	-30.32708
107.17801	-5.54172	-22.17659
107.18001	-5.54172	-15.04881
107.18201	-5.54172	-8.87413
107.18401	-5.54172	-3.58519
107.18601	-5.54172	0.88194
107.18801	-5.54172	4.60288
107.19001	-5.54172	7.65097
107.19201	-5.54172	10.08350
107.19401	-5.54172	11.96268
107.19601	-5.54172	13.36166
107.19801	-5.54172	14.33839
107.20001	-5.54172	14.93632
107.21001	-5.54172	14.00320
107.21201	-5.54172	13.32423
107.21401	-5.54172	12.55360
107.21601	-5.54172	11.71315
107.21801	-5.54172	10.83301
107.22001	-5.54172	9.93686
107.22201	-5.54172	9.03646
107.22401	-5.54172	8.14323
107.22601	-5.54172	7.27115
107.22801	-5.54172	6.42868
107.23001	-5.54172	5.62052
107.23201	-5.54172	4.85479
107.23401	-5.54172	4.13878
107.23601	-5.54172	3.47356
107.23801	-5.54172	2.85956
107.24001	-5.54172	2.29955
107.24201	-5.54172	1.79284
107.24601	-5.54172	0.92762
107.25001	-5.54172	0.24891
107.25401	-5.54172	-0.26735
107.26001	-5.54172	-0.77011
107.36001	-5.54172	-0.31744
107.46001	-5.54172	-0.29866
107.56001	-5.54266	-0.26258
107.66001	-5.55156	-0.25169
107.76001	-5.55719	-0.24046
107.86001	-5.56219	-0.22854
107.96001	-5.56766	-0.22723
108.06001	-5.57359	-0.22801
108.16001	-5.57891	-0.22264
108.26001	-5.58313	-0.21558
108.36001	-5.58781	-0.20775
108.46001	-5.59250	-0.21386
108.56001	-5.59797	-0.20589
108.66001	-5.60500	-0.20537
108.76001	-5.61000	-0.20528
108.86001	-5.61438	-0.19767
108.96001	-5.61922	-0.19620
109.06001	-5.62469	-0.20172
109.16001	-5.63141	-0.19433
109.26001	-5.63656	-0.20293
109.36001	-5.64047	-0.19266
109.46001	-5.64484	-0.19632
109.56001	-5.64969	-0.19328
109.66001	-5.65562	-0.18684
109.76001	-5.66266	-0.19127
109.86001	-5.66703	-0.18754
109.96001	-5.67094	-0.18570
110.06001	-5.67531	-0.18641
110.16001	-5.68047	-0.18398
110.26001	-5.68703	-0.18418
110.36001	-5.69234	-0.18381
110.46001	-5.69672	-0.17928
110.56001	-5.70125	-0.17493
110.66001	-5.70656	-0.17504
110.76001	-5.71219	-0.17383
110.86001	-5.71937	-0.17714
110.96001	-5.72391	-0.17540
111.06001	-5.72781	-0.17368
111.16001	-5.73234	-0.16967
111.20801	-5.73469	-0.17049
