# Supplementary material for: Strengthening of 3D Printed Fused Deposition Manufactured Parts Using the Fill Compositing Technique
Source: PLoS One. 2015 Apr 16;10(4):e0122915. doi: 10.1371/journal.pone.0122915 (PMC4400136; doi:10.1371/journal.pone.0122915)
Supplement: S1 File — This is the raw data and information on all the samples presented in this manuscript. (ZIP) [file pone.0122915.s001.zip › Specimen_RawData_15.csv]

Time	Extension	Load
(sec)	(mm)	(N)
0.00000	0.22641	-0.05170
0.10000	0.22609	-0.05034
0.20000	0.22422	-0.05646
0.30000	0.21406	-0.05303
0.40000	0.20828	-0.05653
0.50000	0.20281	-0.06288
0.60000	0.19719	-0.06421
0.70000	0.18984	-0.05920
0.80000	0.18516	-0.05914
0.90000	0.18078	-0.06225
1.00000	0.17562	-0.06272
1.10000	0.17031	-0.06417
1.20000	0.16312	-0.05216
1.30000	0.15906	-0.05515
1.40000	0.15500	-0.06065
1.50000	0.15016	-0.06293
1.60000	0.14500	-0.05997
1.70000	0.13906	-0.05387
1.80000	0.13219	-0.06063
1.90000	0.12859	-0.06676
2.00000	0.12437	-0.08558
2.10000	0.11937	-0.11341
2.20000	0.11359	-0.15424
2.30000	0.10594	-0.20971
2.40000	0.10172	-0.26266
2.50000	0.09766	-0.29872
2.60000	0.09281	-0.34032
2.70000	0.08781	-0.39307
2.80000	0.08219	-0.44834
2.90000	0.07547	-0.51602
3.00000	0.07172	-0.56083
3.10000	0.06750	-0.61643
3.20000	0.06297	-0.66214
3.30000	0.05766	-0.71257
3.40000	0.05141	-0.77562
3.50000	0.04578	-0.83960
3.60000	0.04172	-0.89052
3.70000	0.03734	-0.93801
3.80000	0.03219	-0.98991
3.90000	0.02594	-1.04664
4.00000	0.01781	-1.13413
4.10000	0.01422	-1.17916
4.20000	0.01000	-1.22025
4.30000	0.00484	-1.28050
4.40000	-0.00141	-1.33744
4.50000	-0.00891	-1.42636
4.60000	-0.01234	-1.47783
4.70000	-0.01609	-1.51581
4.80000	-0.02078	-1.57179
4.90000	-0.02563	-1.62011
5.00000	-0.03109	-1.67716
5.10000	-0.03781	-1.74441
5.20000	-0.04219	-1.80067
5.30000	-0.04641	-1.85061
5.40000	-0.05109	-1.90040
5.50000	-0.05688	-1.95886
5.60000	-0.06375	-2.02787
5.70000	-0.06813	-2.09046
5.80000	-0.07219	-2.13751
5.90000	-0.07656	-2.17654
6.00000	-0.08172	-2.23469
6.10000	-0.08781	-2.29683
6.20000	-0.09516	-2.36933
6.30000	-0.09906	-2.41952
6.40000	-0.10328	-2.46662
6.50000	-0.10813	-2.52577
6.60000	-0.11344	-2.58114
6.70000	-0.12000	-2.63969
6.80000	-0.12469	-2.70106
6.90000	-0.12906	-2.75520
7.00000	-0.13328	-2.79638
7.10000	-0.13875	-2.86246
7.20000	-0.14469	-2.91446
7.30000	-0.15203	-3.00026
7.40000	-0.15578	-3.04633
7.50000	-0.16000	-3.09401
7.60000	-0.16484	-3.14908
7.70000	-0.17063	-3.20384
7.80000	-0.17750	-3.27651
7.90000	-0.18156	-3.32595
8.00000	-0.18547	-3.37099
8.10000	-0.19000	-3.42101
8.20000	-0.19500	-3.47546
8.30000	-0.20078	-3.53877
8.40000	-0.20844	-3.61474
8.50000	-0.21250	-3.67144
8.60000	-0.21656	-3.71198
8.70000	-0.22125	-3.75759
8.80000	-0.22687	-3.81349
8.90000	-0.23391	-3.88743
9.00000	-0.23859	-3.94804
9.10000	-0.24250	-3.98808
9.20000	-0.24688	-4.04551
9.30000	-0.25203	-4.09251
9.40000	-0.25844	-4.15597
9.50000	-0.26578	-4.23344
9.60000	-0.26984	-4.29143
9.70000	-0.27375	-4.33472
9.80000	-0.27844	-4.38872
9.90000	-0.28375	-4.44724
10.00000	-0.29063	-4.51411
10.10000	-0.29547	-4.57459
10.20000	-0.29938	-4.62704
10.30000	-0.30406	-4.67454
10.40000	-0.30875	-4.72846
10.50000	-0.31438	-4.78845
10.60000	-0.32078	-4.85731
10.70000	-0.32609	-4.91565
10.80000	-0.33016	-4.96712
10.90000	-0.33484	-5.01692
11.00000	-0.34047	-5.07275
11.10000	-0.34750	-5.15180
11.20000	-0.35203	-5.21132
11.30000	-0.35594	-5.25707
11.40000	-0.36047	-5.30038
11.50000	-0.36547	-5.35485
11.60000	-0.37109	-5.41915
11.70000	-0.37875	-5.49245
11.80000	-0.38344	-5.55004
11.90000	-0.38719	-5.59429
12.00000	-0.39203	-5.65166
12.10000	-0.39734	-5.71224
12.20000	-0.40406	-5.78181
12.30000	-0.40844	-5.82996
12.40000	-0.41234	-5.88032
12.50000	-0.41703	-5.92118
12.60000	-0.42219	-5.98392
12.70000	-0.42875	-6.04725
12.80000	-0.43703	-6.13692
12.90000	-0.44078	-6.19408
13.00000	-0.44484	-6.23225
13.10000	-0.44969	-6.28809
13.20000	-0.45516	-6.34381
13.30000	-0.46125	-6.41703
13.40000	-0.46562	-6.47524
13.50000	-0.46969	-6.52017
13.60000	-0.47406	-6.57005
13.70000	-0.47922	-6.62354
13.80000	-0.48469	-6.69003
13.90000	-0.49156	-6.77085
14.00000	-0.49656	-6.83587
14.10000	-0.50094	-6.89969
14.20000	-0.50594	-6.95377
14.30000	-0.51156	-7.02050
14.40000	-0.51719	-7.08206
14.50000	-0.52203	-7.13075
14.60000	-0.52625	-7.18833
14.70000	-0.53062	-7.23265
14.80000	-0.53578	-7.29183
14.90000	-0.54141	-7.35743
15.00000	-0.54828	-7.42897
15.10000	-0.55297	-7.49403
15.20000	-0.55688	-7.53731
15.30000	-0.56156	-7.59081
15.40000	-0.56703	-7.64177
15.50000	-0.57406	-7.73234
15.60000	-0.57922	-7.79852
15.70000	-0.58312	-7.84854
15.80000	-0.58797	-7.89345
15.90000	-0.59313	-7.95109
16.00000	-0.59812	-8.00758
16.10000	-0.60453	-8.08551
16.20000	-0.60922	-8.13561
16.30000	-0.61328	-8.18544
16.40000	-0.61781	-8.23921
16.50000	-0.62281	-8.28263
16.60000	-0.62922	-8.36082
16.70000	-0.63500	-8.42625
16.80000	-0.63922	-8.47557
16.90000	-0.64375	-8.51795
17.00000	-0.64875	-8.58003
17.10000	-0.65469	-8.64979
17.20000	-0.66219	-8.72724
17.30000	-0.66672	-8.78883
17.40000	-0.67063	-8.83127
17.50000	-0.67547	-8.88148
17.60000	-0.68063	-8.94406
17.70000	-0.68781	-9.01118
17.80000	-0.69281	-9.08575
17.90000	-0.69656	-9.12823
18.00000	-0.70094	-9.16611
18.10000	-0.70609	-9.20174
18.20000	-0.71141	-9.26309
18.30000	-0.71797	-9.33333
18.40000	-0.72266	-9.38384
18.50000	-0.72703	-9.43258
18.60000	-0.73188	-9.49283
18.70000	-0.73750	-9.54758
18.80000	-0.74516	-9.61505
18.90000	-0.74938	-9.67250
19.00000	-0.75297	-9.71827
19.10000	-0.75719	-9.77864
19.20000	-0.76219	-9.81914
19.30000	-0.76766	-9.87113
19.40000	-0.77453	-9.94691
19.50000	-0.77953	-10.00171
19.60000	-0.78359	-10.04507
19.70000	-0.78828	-10.09824
19.80000	-0.79344	-10.14320
19.90000	-0.79969	-10.21897
20.00000	-0.80547	-10.27091
20.10000	-0.80969	-10.32053
20.20000	-0.81422	-10.37258
20.30000	-0.81891	-10.42171
20.40000	-0.82469	-10.47451
20.50000	-0.83266	-10.55272
20.60000	-0.83719	-10.62335
20.70000	-0.84094	-10.64972
20.80000	-0.84625	-10.70973
20.90000	-0.85266	-10.78240
21.00000	-0.86078	-10.88091
21.10000	-0.86422	-10.92037
21.20000	-0.86750	-10.96125
21.30000	-0.87203	-11.01154
21.40000	-0.87703	-11.07086
21.50000	-0.88234	-11.12704
21.60000	-0.88922	-11.20522
21.70000	-0.89422	-11.27466
21.80000	-0.89781	-11.30450
21.90000	-0.90234	-11.36385
22.00000	-0.90766	-11.42311
22.10000	-0.91406	-11.49325
22.20000	-0.91937	-11.50766
22.30000	-0.92328	-11.56473
22.40000	-0.92781	-11.61406
22.50000	-0.93313	-11.66833
22.60000	-0.93922	-11.74148
22.70000	-0.94594	-11.81195
22.80000	-0.95094	-11.87631
22.90000	-0.95453	-11.90827
23.00000	-0.95922	-11.96644
23.10000	-0.96391	-12.01764
23.20000	-0.97047	-12.07177
23.30000	-0.97672	-12.15237
23.40000	-0.98078	-12.20027
23.50000	-0.98516	-12.24627
23.60000	-0.99031	-12.30839
23.70000	-0.99578	-12.36593
23.80000	-1.00297	-12.43935
23.90000	-1.00734	-12.49246
24.00000	-1.01094	-12.52822
24.10000	-1.01563	-12.59039
24.20000	-1.02109	-12.64550
24.30000	-1.02828	-12.71667
24.40000	-1.03344	-12.78741
24.50000	-1.03734	-12.82735
24.60000	-1.04187	-12.87964
24.70000	-1.04672	-12.93850
24.80000	-1.05203	-12.99764
24.90000	-1.05906	-13.07400
25.00000	-1.06375	-13.12936
25.10000	-1.06766	-13.16462
25.20000	-1.07266	-13.22437
25.30000	-1.07828	-13.28101
25.40000	-1.08547	-13.36827
25.50000	-1.09000	-13.42600
25.60000	-1.09391	-13.47323
25.70000	-1.09859	-13.53020
25.80000	-1.10344	-13.59388
25.90000	-1.10906	-13.66096
26.00000	-1.11641	-13.73943
26.10000	-1.12063	-13.79922
26.20000	-1.12422	-13.84180
26.30000	-1.12891	-13.89627
26.40000	-1.13422	-13.96492
26.50000	-1.14156	-14.03273
26.60000	-1.14719	-14.11228
26.70000	-1.15094	-14.15188
26.80000	-1.15531	-14.20217
26.90000	-1.16031	-14.25788
27.00000	-1.16594	-14.29929
27.10000	-1.17281	-14.35695
27.20000	-1.17703	-14.41215
27.30000	-1.18094	-14.45311
27.40000	-1.18578	-14.50318
27.50000	-1.19109	-14.56551
27.60000	-1.19797	-14.63402
27.70000	-1.20438	-14.71081
27.80000	-1.20813	-14.75486
27.90000	-1.21219	-14.80330
28.00000	-1.21719	-14.85961
28.10000	-1.22281	-14.91789
28.20000	-1.22969	-14.99160
28.30000	-1.23406	-15.04824
28.40000	-1.23797	-15.09509
28.50000	-1.24281	-15.15369
28.60000	-1.24828	-15.20861
28.70000	-1.25500	-15.27066
28.80000	-1.26000	-15.33157
28.90000	-1.26406	-15.38414
29.00000	-1.26844	-15.43078
29.10000	-1.27359	-15.49484
29.20000	-1.27922	-15.55133
29.30000	-1.28625	-15.63280
29.40000	-1.29141	-15.69977
29.50000	-1.29516	-15.74194
29.60000	-1.29937	-15.79430
29.70000	-1.30453	-15.85075
29.80000	-1.31125	-15.92165
29.90000	-1.31719	-15.99241
30.00000	-1.32109	-16.03302
30.10000	-1.32531	-16.07995
30.20000	-1.33016	-16.13569
30.30000	-1.33563	-16.19262
30.40000	-1.34219	-16.25299
30.50000	-1.34781	-16.33279
30.60000	-1.35203	-16.37180
30.70000	-1.35672	-16.42807
30.80000	-1.36203	-16.48724
30.90000	-1.36859	-16.57344
31.00000	-1.37359	-16.63415
31.10000	-1.37750	-16.66392
31.20000	-1.38172	-16.73149
31.30000	-1.38688	-16.78032
31.40000	-1.39234	-16.85666
31.50000	-1.39922	-16.93111
31.60000	-1.40438	-17.00237
31.70000	-1.40813	-17.04395
31.80000	-1.41266	-17.10201
31.90000	-1.41781	-17.15765
32.00000	-1.42391	-17.22811
32.10000	-1.43000	-17.29984
32.20000	-1.43438	-17.34854
32.30000	-1.43875	-17.40519
32.40000	-1.44344	-17.46027
32.50000	-1.44875	-17.51768
32.60000	-1.45500	-17.58658
32.70000	-1.46078	-17.65650
32.80000	-1.46453	-17.69140
32.90000	-1.46922	-17.74689
33.00000	-1.47438	-17.80127
33.10000	-1.48094	-17.86622
33.20000	-1.48703	-17.89450
33.30000	-1.49125	-17.93791
33.40000	-1.49563	-17.99333
33.50000	-1.50078	-18.05019
33.60000	-1.50609	-18.10491
33.70000	-1.51281	-18.16481
33.80000	-1.51844	-18.23650
33.90000	-1.52188	-18.26728
34.00000	-1.52625	-18.32079
34.10000	-1.53125	-18.38064
34.20000	-1.53812	-18.44722
34.30000	-1.54375	-18.50496
34.40000	-1.54750	-18.54152
34.50000	-1.55188	-18.59036
34.60000	-1.55672	-18.64571
34.70000	-1.56250	-18.71698
34.80000	-1.56938	-18.78086
34.90000	-1.57547	-18.84551
35.00000	-1.57906	-18.88648
35.10000	-1.58344	-18.93327
35.20000	-1.58875	-18.99232
35.30000	-1.59484	-19.05692
35.40000	-1.60016	-19.11356
35.50000	-1.60437	-19.15411
35.60000	-1.60859	-19.20691
35.70000	-1.61344	-19.26089
35.80000	-1.61891	-19.32247
35.90000	-1.62609	-19.39507
36.00000	-1.63203	-19.45919
36.10000	-1.63516	-19.48757
36.20000	-1.63953	-19.53774
36.30000	-1.64406	-19.59412
36.40000	-1.64984	-19.65642
36.50000	-1.65641	-19.72078
36.60000	-1.66094	-19.76484
36.70000	-1.66547	-19.81386
36.80000	-1.67078	-19.86498
36.90000	-1.67656	-19.93206
37.00000	-1.68422	-20.00088
37.10000	-1.68938	-20.06584
37.20000	-1.69266	-20.08528
37.30000	-1.69750	-20.13125
37.40000	-1.70328	-20.19602
37.50000	-1.71109	-20.27805
37.60000	-1.71531	-20.33130
37.70000	-1.71844	-20.36123
37.80000	-1.72250	-20.40965
37.90000	-1.72750	-20.47421
38.00000	-1.73297	-20.53316
38.10000	-1.73953	-20.60422
38.20000	-1.74516	-20.67839
38.30000	-1.74906	-20.71963
38.40000	-1.75375	-20.77113
38.50000	-1.75875	-20.82337
38.60000	-1.76484	-20.88687
38.70000	-1.77063	-20.96022
38.80000	-1.77484	-21.00277
38.90000	-1.77938	-21.05407
39.00000	-1.78469	-21.11662
39.10000	-1.79031	-21.18971
39.20000	-1.79719	-21.26267
39.30000	-1.80203	-21.31828
39.40000	-1.80563	-21.35898
39.50000	-1.81031	-21.40449
39.60000	-1.81563	-21.46827
39.70000	-1.82234	-21.54692
39.80000	-1.82844	-21.63030
39.90000	-1.83203	-21.66780
40.00000	-1.83625	-21.71893
40.10000	-1.84094	-21.77254
40.20000	-1.84609	-21.82589
40.30000	-1.85203	-21.89056
40.40000	-1.85828	-21.97680
40.50000	-1.86234	-22.01007
40.60000	-1.86687	-22.07187
40.70000	-1.87203	-22.12723
40.80000	-1.87891	-22.20103
40.90000	-1.88516	-22.28240
41.00000	-1.88875	-22.31565
41.10000	-1.89281	-22.35661
41.20000	-1.89734	-22.41095
41.30000	-1.90266	-22.46446
41.40000	-1.90922	-22.54313
41.50000	-1.91547	-22.61895
41.60000	-1.91938	-22.65679
41.70000	-1.92391	-22.70003
41.80000	-1.92906	-22.75674
41.90000	-1.93516	-22.82250
42.00000	-1.94141	-22.89851
42.10000	-1.94547	-22.89046
42.20000	-1.94969	-22.93543
42.30000	-1.95438	-22.98808
42.40000	-1.95969	-23.05028
42.50000	-1.96625	-23.11310
42.60000	-1.97188	-23.17640
42.70000	-1.97563	-23.21117
42.80000	-1.98000	-23.26483
42.90000	-1.98516	-23.31974
43.00000	-1.99188	-23.39218
43.10000	-1.99781	-23.45348
43.20000	-2.00219	-23.50010
43.30000	-2.00641	-23.54868
43.40000	-2.01109	-23.59903
43.50000	-2.01594	-23.65434
43.60000	-2.02141	-23.71177
43.70000	-2.02813	-23.78093
43.80000	-2.03234	-23.82078
43.90000	-2.03703	-23.86747
44.00000	-2.04219	-23.92385
44.10000	-2.04922	-23.99754
44.20000	-2.05578	-24.07913
44.30000	-2.05906	-24.10005
44.40000	-2.06313	-24.14456
44.50000	-2.06797	-24.19478
44.60000	-2.07328	-24.26154
44.70000	-2.08000	-24.32954
44.80000	-2.08656	-24.40415
44.90000	-2.09031	-24.43408
45.00000	-2.09437	-24.47381
45.10000	-2.09922	-24.52553
45.20000	-2.10531	-24.59605
45.30000	-2.11219	-24.69708
45.40000	-2.11609	-24.72731
45.50000	-2.12031	-24.76747
45.60000	-2.12547	-24.82842
45.70000	-2.13156	-24.89793
45.80000	-2.13938	-24.98344
45.90000	-2.14313	-25.03877
46.00000	-2.14641	-25.05888
46.10000	-2.15078	-25.10986
46.20000	-2.15531	-25.16296
46.30000	-2.16109	-25.22014
46.40000	-2.16734	-25.29770
46.50000	-2.17187	-25.33765
46.60000	-2.17641	-25.39913
46.70000	-2.18094	-25.44410
46.80000	-2.18625	-25.50087
46.90000	-2.19281	-25.57992
47.00000	-2.20016	-25.67299
47.10000	-2.20391	-25.71545
47.20000	-2.20813	-25.75847
47.30000	-2.21281	-25.81820
47.40000	-2.21859	-25.87933
47.50000	-2.22438	-25.95866
47.60000	-2.22875	-26.00789
47.70000	-2.23328	-26.06048
47.80000	-2.23797	-26.11533
47.90000	-2.24328	-26.18235
48.00000	-2.24891	-26.24595
48.10000	-2.25578	-26.32472
48.20000	-2.25969	-26.37076
48.30000	-2.26406	-26.40548
48.40000	-2.26891	-26.46542
48.50000	-2.27547	-26.53677
48.60000	-2.28172	-26.62287
48.70000	-2.28594	-26.66441
48.80000	-2.29000	-26.70551
48.90000	-2.29469	-26.75794
49.00000	-2.29984	-26.82073
49.10000	-2.30547	-26.87654
49.20000	-2.31203	-26.96096
49.30000	-2.31625	-27.01175
49.40000	-2.32094	-27.06010
49.50000	-2.32594	-27.09573
49.60000	-2.33172	-27.11807
49.70000	-2.33906	-27.19857
49.80000	-2.34281	-27.23552
49.90000	-2.34688	-27.27681
50.00000	-2.35156	-27.33177
50.10000	-2.35672	-27.39643
50.20000	-2.36344	-27.46109
50.30000	-2.36984	-27.54989
50.40000	-2.37328	-27.55974
50.50000	-2.37781	-27.60630
50.60000	-2.38266	-27.64670
50.70000	-2.38813	-27.70426
50.80000	-2.39438	-27.78505
50.90000	-2.39844	-27.81965
51.00000	-2.40297	-27.86931
51.10000	-2.40812	-27.92047
51.20000	-2.41391	-27.98070
51.30000	-2.42203	-28.06204
51.40000	-2.42703	-28.13051
51.50000	-2.43016	-28.15738
51.60000	-2.43469	-28.20373
51.70000	-2.43922	-28.24835
51.80000	-2.44469	-28.31505
51.90000	-2.45172	-28.38530
52.00000	-2.45609	-28.43240
52.10000	-2.46047	-28.46254
52.20000	-2.46484	-28.50482
52.30000	-2.46984	-28.56365
52.40000	-2.47547	-28.62050
52.50000	-2.48219	-28.70199
52.60000	-2.48625	-28.73726
52.70000	-2.49031	-28.77324
52.80000	-2.49516	-28.81654
52.90000	-2.50063	-28.87339
53.00000	-2.50750	-28.94393
53.10000	-2.51250	-29.00243
53.20000	-2.51734	-29.04302
53.30000	-2.52266	-29.09443
53.40000	-2.52844	-29.15604
53.50000	-2.53641	-29.22892
53.60000	-2.54109	-29.29572
53.70000	-2.54375	-29.30635
53.80000	-2.54781	-29.34526
53.90000	-2.55281	-29.40158
54.00000	-2.55906	-29.46558
54.10000	-2.56625	-29.55710
54.20000	-2.57000	-29.59625
54.30000	-2.57391	-29.63937
54.40000	-2.57859	-29.68288
54.50000	-2.58375	-29.74661
54.60000	-2.58922	-29.79021
54.70000	-2.59609	-29.87157
54.80000	-2.60031	-29.91340
54.90000	-2.60484	-29.95492
55.00000	-2.61016	-30.01252
55.10000	-2.61688	-30.08890
55.20000	-2.62312	-30.15975
55.30000	-2.62641	-30.18918
55.40000	-2.63031	-30.22931
55.50000	-2.63484	-30.27589
55.60000	-2.64016	-30.32664
55.70000	-2.64609	-30.40232
55.80000	-2.65344	-30.47783
55.90000	-2.65719	-30.51885
56.00000	-2.66172	-30.55637
56.10000	-2.66703	-30.61472
56.20000	-2.67266	-30.67793
56.30000	-2.67906	-30.74929
56.40000	-2.68297	-30.79318
56.50000	-2.68703	-30.83080
56.60000	-2.69156	-30.88014
56.70000	-2.69656	-30.92673
56.80000	-2.70281	-30.99526
56.90000	-2.71063	-31.09107
57.00000	-2.71391	-31.11097
57.10000	-2.71797	-31.15573
57.20000	-2.72328	-31.21253
57.30000	-2.72938	-31.27090
57.40000	-2.73641	-31.33606
57.50000	-2.74031	-31.37904
57.60000	-2.74438	-31.42171
57.70000	-2.74906	-31.47097
57.80000	-2.75438	-31.47815
57.90000	-2.76031	-31.53342
58.00000	-2.76719	-31.62140
58.10000	-2.77078	-31.66049
58.20000	-2.77500	-31.70790
58.30000	-2.78000	-31.75936
58.40000	-2.78641	-31.82589
58.50000	-2.79344	-31.90798
58.60000	-2.79688	-31.95451
58.70000	-2.80078	-31.98585
58.80000	-2.80547	-32.03157
58.90000	-2.81063	-32.08502
59.00000	-2.81672	-32.15613
59.10000	-2.82359	-32.23055
59.20000	-2.82766	-32.28032
59.30000	-2.83188	-32.28200
59.40000	-2.83672	-32.33563
59.50000	-2.84219	-32.40634
59.60000	-2.84922	-32.47457
59.70000	-2.85359	-32.53542
59.80000	-2.85750	-32.56650
59.90000	-2.86203	-32.61448
60.00000	-2.86750	-32.67625
60.10000	-2.87406	-32.74415
60.20000	-2.88062	-32.83397
60.30000	-2.88406	-32.85742
60.40000	-2.88828	-32.89702
60.50000	-2.89344	-32.95281
60.60000	-2.89969	-33.01278
60.70000	-2.90672	-33.11187
60.80000	-2.91062	-33.14869
60.90000	-2.91469	-33.18362
61.00000	-2.91922	-33.22187
61.10000	-2.92422	-33.28190
61.20000	-2.93047	-33.33922
61.30000	-2.93734	-33.42973
61.40000	-2.94109	-33.47162
61.50000	-2.94547	-33.51279
61.60000	-2.95047	-33.55997
61.70000	-2.95594	-33.62584
61.80000	-2.96344	-33.70330
61.90000	-2.96750	-33.75893
62.00000	-2.97203	-33.78710
62.10000	-2.97703	-33.85302
62.20000	-2.98234	-33.91081
62.30000	-2.98844	-33.97774
62.40000	-2.99391	-34.05304
62.50000	-2.99766	-34.08748
62.60000	-3.00234	-34.13660
62.70000	-3.00734	-34.19129
62.80000	-3.01359	-34.25676
62.90000	-3.01984	-34.34074
63.00000	-3.02391	-34.39242
63.10000	-3.02813	-34.42947
63.20000	-3.03281	-34.48939
63.30000	-3.03797	-34.53900
63.40000	-3.04375	-34.60693
63.50000	-3.04984	-34.67325
63.60000	-3.05391	-34.71894
63.70000	-3.05828	-34.76335
63.80000	-3.06328	-34.81908
63.90000	-3.06922	-34.87002
64.00000	-3.07563	-34.94501
64.10000	-3.08000	-34.96134
64.20000	-3.08406	-34.96618
64.30000	-3.08844	-35.00842
64.40000	-3.09344	-35.07178
64.50000	-3.09953	-35.13388
64.60000	-3.10719	-35.21804
64.70000	-3.11125	-35.26607
64.80000	-3.11547	-35.30047
64.90000	-3.12047	-35.36149
65.00000	-3.12594	-35.40765
65.10000	-3.13219	-35.48077
65.20000	-3.13672	-35.53208
65.30000	-3.14094	-35.57272
65.40000	-3.14563	-35.61886
65.50000	-3.15094	-35.66667
65.60000	-3.15672	-35.72474
65.70000	-3.16359	-35.80308
65.80000	-3.16797	-35.84368
65.90000	-3.17219	-35.88700
66.00000	-3.17703	-35.93236
66.10000	-3.18266	-35.99454
66.20000	-3.19000	-36.07601
66.30000	-3.19422	-36.11794
66.40000	-3.19797	-36.14810
66.50000	-3.20250	-36.19118
66.60000	-3.20766	-36.23996
66.70000	-3.21313	-36.29506
66.76600	-3.21813	-35.78491
66.76800	-3.21844	-34.93615
66.77000	-3.21875	-33.67842
66.77200	-3.21906	-32.13878
66.77400	-3.21922	-30.40340
66.77600	-3.21953	-28.50840
66.77800	-3.21969	-26.50016
66.78000	-3.21984	-24.43771
66.78200	-3.22016	-22.36301
66.78400	-3.22031	-20.30275
66.78600	-3.22047	-18.28383
66.78800	-3.22062	-16.33150
66.79000	-3.22062	-14.46296
66.79200	-3.22078	-12.69002
66.79400	-3.22094	-11.02273
66.79600	-3.22109	-9.46865
66.79800	-3.22109	-8.03204
66.80000	-3.22125	-6.71457
66.80200	-3.22141	-5.51586
66.80400	-3.22141	-4.43350
66.80600	-3.22156	-3.46423
66.80800	-3.22172	-2.60454
66.81000	-3.22172	-1.84941
66.81200	-3.22188	-1.19202
66.81400	-3.22188	-0.62575
66.81800	-3.22203	0.25996
66.82200	-3.22219	0.86318
66.83000	-3.22250	1.42478
66.85200	-3.22328	0.89246
66.86600	-3.22375	0.32834
66.96600	-3.22750	-0.07869
67.06600	-3.23203	-0.06923
67.16600	-3.23719	-0.06394
67.26600	-3.24359	-0.07067
67.36600	-3.24859	-0.06795
67.46600	-3.25281	-0.06085
67.56600	-3.25734	-0.06117
67.66600	-3.26250	-0.06691
67.76600	-3.26844	-0.06289
67.86600	-3.27672	-0.07015
67.96600	-3.28062	-0.05865
68.06600	-3.28437	-0.06712
68.16600	-3.28875	-0.05864
68.26600	-3.29391	-0.06678
68.36600	-3.29984	-0.06164
68.46600	-3.30500	-0.06094
68.56600	-3.30906	-0.05500
68.66600	-3.31375	-0.05925
68.76600	-3.31875	-0.06236
68.86600	-3.32469	-0.06065
68.96600	-3.33266	-0.06053
69.06600	-3.33703	-0.06294
69.16600	-3.34062	-0.06547
69.26600	-3.34547	-0.05505
69.36600	-3.35141	-0.05822
69.46600	-3.36063	-0.06077
69.56600	-3.36500	-0.06617
69.66600	-3.36781	-0.06821
69.76600	-3.37234	-0.05725
69.86600	-3.37734	-0.05587
69.96600	-3.38297	-0.05865
70.06600	-3.38938	-0.06472
70.16600	-3.39422	-0.05839
70.26600	-3.39797	-0.06323
70.36600	-3.40250	-0.06037
70.46600	-3.40781	-0.05540
70.54400	-3.41297	-0.06134
