# Supplementary material for: Strengthening of 3D Printed Fused Deposition Manufactured Parts Using the Fill Compositing Technique
Source: PLoS One. 2015 Apr 16;10(4):e0122915. doi: 10.1371/journal.pone.0122915 (PMC4400136; doi:10.1371/journal.pone.0122915)
Supplement: S1 File — This is the raw data and information on all the samples presented in this manuscript. (ZIP) [file pone.0122915.s001.zip › Specimen_RawData_16.csv]

Time	Extension	Load
(sec)	(mm)	(N)
0.00000	0.00000	-0.03377
0.10000	0.00000	-0.03895
0.20000	-0.00062	-0.04368
0.30000	-0.00312	-0.04304
0.38800	-0.01328	-0.04117
0.48800	-0.02281	-0.04165
0.58800	-0.02844	-0.04072
0.68800	-0.03453	-0.04148
0.78800	-0.04234	-0.04534
0.88800	-0.04688	-0.04093
0.98800	-0.05094	-0.04523
1.08800	-0.05563	-0.03959
1.18800	-0.06078	-0.04567
1.28800	-0.06625	-0.04138
1.38800	-0.07297	-0.04581
1.48800	-0.07672	-0.05096
1.58800	-0.08109	-0.08660
1.68800	-0.08563	-0.12551
1.78800	-0.09078	-0.17150
1.88800	-0.09703	-0.22358
1.98800	-0.10250	-0.28364
2.08800	-0.10687	-0.33496
2.18800	-0.11141	-0.37215
2.28800	-0.11656	-0.43985
2.38800	-0.12266	-0.49352
2.48800	-0.13063	-0.57263
2.58800	-0.13422	-0.61812
2.68800	-0.13844	-0.66972
2.78800	-0.14375	-0.72041
2.88800	-0.14984	-0.77070
2.98800	-0.15734	-0.85762
3.08800	-0.16094	-0.90989
3.18800	-0.16453	-0.94675
3.28800	-0.16938	-0.99802
3.38800	-0.17422	-1.05574
3.48800	-0.17953	-1.11172
3.58800	-0.18641	-1.19070
3.68800	-0.19062	-1.23834
3.78800	-0.19484	-1.28697
3.88800	-0.19969	-1.34375
3.98800	-0.20547	-1.39892
4.08800	-0.21234	-1.48233
4.18800	-0.21672	-1.53635
4.28800	-0.22063	-1.58441
4.38800	-0.22500	-1.62998
4.48800	-0.23047	-1.69348
4.58800	-0.23656	-1.75335
4.68800	-0.24375	-1.83945
4.78800	-0.24766	-1.88595
4.88800	-0.25172	-1.93454
4.98800	-0.25672	-1.99500
5.08800	-0.26203	-2.05610
5.18800	-0.26859	-2.12018
5.28800	-0.27313	-2.16733
5.38800	-0.27750	-2.21928
5.48800	-0.28203	-2.27283
5.58800	-0.28734	-2.33078
5.68800	-0.29328	-2.38943
5.78800	-0.30063	-2.48249
5.88800	-0.30438	-2.52754
5.98800	-0.30844	-2.58911
6.08800	-0.31344	-2.63632
6.18800	-0.31922	-2.69856
6.28800	-0.32594	-2.78006
6.38800	-0.33000	-2.82761
6.48800	-0.33406	-2.87508
6.58800	-0.33859	-2.92993
6.68800	-0.34359	-2.98054
6.78800	-0.34953	-3.03996
6.88800	-0.35719	-3.12631
6.98800	-0.36109	-3.17151
7.08800	-0.36516	-3.22857
7.18800	-0.36984	-3.27459
7.28800	-0.37531	-3.33249
7.38800	-0.38234	-3.40662
7.48800	-0.38703	-3.46516
7.58800	-0.39094	-3.51793
7.68800	-0.39547	-3.56593
7.78800	-0.40078	-3.62873
7.88800	-0.40703	-3.69427
7.98800	-0.41469	-3.77852
8.08800	-0.41844	-3.83761
8.18800	-0.42234	-3.87321
8.28800	-0.42703	-3.92938
8.38800	-0.43234	-3.98999
8.48800	-0.43922	-4.06164
8.58800	-0.44391	-4.12641
8.68800	-0.44797	-4.16575
8.78800	-0.45250	-4.22685
8.88800	-0.45734	-4.27265
8.98800	-0.46297	-4.34031
9.08800	-0.46937	-4.40317
9.18800	-0.47453	-4.46887
9.28800	-0.47859	-4.51652
9.38800	-0.48344	-4.57434
9.48800	-0.48906	-4.62968
9.58800	-0.49609	-4.70048
9.68800	-0.50047	-4.76988
9.78800	-0.50438	-4.81378
9.88800	-0.50906	-4.86799
9.98800	-0.51406	-4.92833
10.08800	-0.51969	-4.99967
10.18800	-0.52719	-5.08022
10.28800	-0.53188	-5.14692
10.38800	-0.53578	-5.18848
10.48800	-0.54047	-5.24844
10.58800	-0.54609	-5.29489
10.68800	-0.55281	-5.37153
10.78800	-0.55703	-5.42232
10.88800	-0.56094	-5.47491
10.98800	-0.56547	-5.52241
11.08800	-0.57078	-5.58307
11.18800	-0.57719	-5.64930
11.28800	-0.58531	-5.74529
11.38800	-0.58922	-5.79581
11.48800	-0.59344	-5.84507
11.58800	-0.59828	-5.90629
11.68800	-0.60391	-5.96697
11.78800	-0.60984	-6.03677
11.88800	-0.61422	-6.08635
11.98800	-0.61828	-6.13234
12.08800	-0.62266	-6.19157
12.18800	-0.62766	-6.24004
12.28800	-0.63328	-6.31222
12.38800	-0.64016	-6.38971
12.48800	-0.64500	-6.44981
12.58800	-0.64953	-6.51376
12.68800	-0.65453	-6.57509
12.78800	-0.66016	-6.61953
12.88800	-0.66578	-6.69415
12.98800	-0.67063	-6.74123
13.08800	-0.67484	-6.79863
13.18800	-0.67922	-6.85935
13.28800	-0.68422	-6.91354
13.38800	-0.68984	-6.98470
13.48800	-0.69703	-7.06930
13.58800	-0.70141	-7.12547
13.68800	-0.70531	-7.17899
13.78800	-0.71016	-7.24414
13.88800	-0.71563	-7.30525
13.98800	-0.72266	-7.38619
14.08800	-0.72766	-7.46073
14.18800	-0.73172	-7.51017
14.28800	-0.73641	-7.56511
14.38800	-0.74156	-7.61377
14.48800	-0.74672	-7.66461
14.58800	-0.75313	-7.74107
14.68800	-0.75766	-7.79713
14.78800	-0.76188	-7.84574
14.88800	-0.76641	-7.89412
14.98800	-0.77156	-7.95151
15.08800	-0.77797	-8.02016
15.18800	-0.78359	-8.08369
15.28800	-0.78766	-8.13333
15.38800	-0.79234	-8.18656
15.48800	-0.79734	-8.24337
15.58800	-0.80328	-8.30604
15.68800	-0.81078	-8.38384
15.78800	-0.81531	-8.43535
15.88800	-0.81922	-8.47815
15.98800	-0.82391	-8.53051
16.08800	-0.82922	-8.58251
16.18800	-0.83625	-8.65403
16.28800	-0.84125	-8.71693
16.38800	-0.84500	-8.74279
16.48800	-0.84953	-8.80175
16.58800	-0.85453	-8.85134
16.68800	-0.86000	-8.91897
16.78800	-0.86656	-8.98434
16.88800	-0.87125	-9.03802
16.98800	-0.87547	-9.08504
17.08800	-0.88047	-9.15335
17.18800	-0.88609	-9.21150
17.28800	-0.89375	-9.28677
17.38800	-0.89797	-9.34988
17.48800	-0.90156	-9.37866
17.58800	-0.90594	-9.43644
17.68800	-0.91078	-9.49024
17.78800	-0.91625	-9.54916
17.88800	-0.92297	-9.61543
17.98800	-0.92812	-9.68837
18.08800	-0.93219	-9.72677
18.18800	-0.93672	-9.77706
18.28800	-0.94203	-9.84072
18.38800	-0.94844	-9.90012
18.48800	-0.95391	-9.95219
18.58800	-0.95828	-9.99447
18.68800	-0.96281	-10.02834
18.78800	-0.96750	-10.09155
18.88800	-0.97344	-10.15333
18.98800	-0.98141	-10.22403
19.08800	-0.98578	-10.28958
19.18800	-0.98953	-10.32625
19.28800	-0.99469	-10.38135
19.38800	-1.00125	-10.46315
19.48800	-1.00922	-10.54691
19.58800	-1.01266	-10.58609
19.68800	-1.01609	-10.63549
19.78800	-1.02078	-10.68536
19.88800	-1.02563	-10.74228
19.98800	-1.03094	-10.80277
20.08800	-1.03781	-10.87460
20.18800	-1.04281	-10.94182
20.28800	-1.04625	-10.98043
20.38800	-1.05094	-11.03335
20.48800	-1.05625	-11.09986
20.58800	-1.06266	-11.17206
20.68800	-1.06797	-11.23432
20.78800	-1.07187	-11.28075
20.88800	-1.07641	-11.33142
20.98800	-1.08172	-11.38360
21.08800	-1.08781	-11.44017
21.18800	-1.09453	-11.52036
21.28800	-1.09938	-11.59448
21.38800	-1.10313	-11.63527
21.48800	-1.10766	-11.68934
21.58800	-1.11250	-11.74673
21.68800	-1.11891	-11.81563
21.78800	-1.12516	-11.90126
21.88800	-1.12922	-11.94204
21.98800	-1.13375	-12.00339
22.08800	-1.13891	-12.05712
22.18800	-1.14438	-12.12699
22.28800	-1.15156	-12.21408
22.38800	-1.15594	-12.26768
22.48800	-1.15953	-12.30858
22.58800	-1.16422	-12.37613
22.68800	-1.16969	-12.43606
22.78800	-1.17688	-12.50675
22.88800	-1.18203	-12.58057
22.98800	-1.18594	-12.62087
23.08800	-1.19031	-12.68222
23.18800	-1.19531	-12.74137
23.28800	-1.20062	-12.80323
23.38800	-1.20750	-12.88022
23.48800	-1.21219	-12.91563
23.58800	-1.21625	-12.95870
23.68800	-1.22125	-13.01884
23.78800	-1.22687	-13.09147
23.88800	-1.23406	-13.16809
23.98800	-1.23859	-13.22401
24.08800	-1.24250	-13.27046
24.18800	-1.24703	-13.33379
24.28800	-1.25203	-13.38848
24.38800	-1.25766	-13.46373
24.48800	-1.26484	-13.53333
24.58800	-1.26906	-13.59786
24.68800	-1.27281	-13.63248
24.78800	-1.27750	-13.69573
24.88800	-1.28281	-13.75133
24.98800	-1.29016	-13.83955
25.08800	-1.29562	-13.91231
25.18800	-1.29953	-13.95040
25.28800	-1.30391	-14.01029
25.38800	-1.30891	-14.06476
25.48800	-1.31453	-14.12990
25.58800	-1.32141	-14.20389
25.68800	-1.32562	-14.25278
25.78800	-1.32953	-14.29777
25.88800	-1.33438	-14.35578
25.98800	-1.33969	-14.41377
26.08800	-1.34656	-14.49571
26.18800	-1.35297	-14.57946
26.28800	-1.35656	-14.61914
26.38800	-1.36078	-14.66272
26.48800	-1.36578	-14.72404
26.58800	-1.37141	-14.79521
26.68800	-1.37813	-14.87651
26.78800	-1.38250	-14.92551
26.88800	-1.38656	-14.96372
26.98800	-1.39125	-15.02694
27.08800	-1.39688	-15.09614
27.18800	-1.40375	-15.17419
27.28800	-1.40859	-15.23349
27.38800	-1.41266	-15.27811
27.48800	-1.41703	-15.33601
27.58800	-1.42203	-15.39807
27.68800	-1.42781	-15.46483
27.78800	-1.43484	-15.54316
27.88800	-1.44000	-15.62031
27.98800	-1.44375	-15.65338
28.08800	-1.44797	-15.70396
28.18800	-1.45313	-15.77203
28.28800	-1.46000	-15.84298
28.38800	-1.46578	-15.87598
28.48800	-1.46969	-15.92644
28.58800	-1.47375	-15.98657
28.68800	-1.47875	-16.04228
28.78800	-1.48422	-16.11107
28.88800	-1.49078	-16.18382
28.98800	-1.49641	-16.25227
29.08800	-1.50063	-16.30702
29.18800	-1.50531	-16.36050
29.28800	-1.51063	-16.43178
29.38800	-1.51719	-16.51494
29.48800	-1.52219	-16.57151
29.58800	-1.52594	-16.61641
29.68800	-1.53031	-16.67724
29.78800	-1.53531	-16.74008
29.88800	-1.54094	-16.80875
29.98800	-1.54797	-16.89528
30.08800	-1.55297	-16.95921
30.18800	-1.55672	-17.00591
30.28800	-1.56109	-17.05772
30.38800	-1.56641	-17.12741
30.48800	-1.57250	-17.19801
30.58800	-1.57844	-17.27653
30.68800	-1.58297	-17.32821
30.78800	-1.58734	-17.37311
30.88800	-1.59203	-17.44707
30.98800	-1.59734	-17.50862
31.08800	-1.60391	-17.57850
31.18800	-1.60938	-17.65563
31.28800	-1.61312	-17.68907
31.38800	-1.61766	-17.74231
31.48800	-1.62297	-17.80761
31.58800	-1.62938	-17.88101
31.68800	-1.63563	-17.96030
31.78800	-1.63969	-18.00257
31.88800	-1.64422	-18.04974
31.98800	-1.64938	-18.11081
32.08800	-1.65484	-18.18137
32.18800	-1.66156	-18.25787
32.28800	-1.66703	-18.32477
32.38800	-1.67047	-18.36323
32.48800	-1.67484	-18.41034
32.58800	-1.67984	-18.48163
32.68800	-1.68672	-18.55598
32.78800	-1.69234	-18.62827
32.88800	-1.69609	-18.66829
32.98800	-1.70031	-18.71637
33.08800	-1.70531	-18.77080
33.18800	-1.71109	-18.84921
33.28800	-1.71797	-18.92358
33.38800	-1.72391	-19.00545
33.48800	-1.72750	-19.04570
33.58800	-1.73203	-19.09029
33.68800	-1.73734	-19.15532
33.78800	-1.74344	-19.22688
33.88800	-1.74875	-19.26611
33.98800	-1.75297	-19.26787
34.08800	-1.75719	-19.32134
34.18800	-1.76203	-19.38630
34.28800	-1.76750	-19.45280
34.38800	-1.77469	-19.53741
34.48800	-1.78047	-19.62273
34.58800	-1.78375	-19.64484
34.68800	-1.78813	-19.69211
34.78800	-1.79281	-19.75277
34.88800	-1.79844	-19.81780
34.98800	-1.80484	-19.90024
35.08800	-1.80938	-19.94729
35.18800	-1.81406	-19.99321
35.28800	-1.81953	-20.05238
35.38800	-1.82516	-20.11333
35.48800	-1.83297	-20.19857
35.58800	-1.83781	-20.26916
35.68800	-1.84125	-20.29880
35.78800	-1.84609	-20.35263
35.88800	-1.85187	-20.41733
35.98800	-1.85969	-20.51516
36.08800	-1.86375	-20.56913
36.18800	-1.86687	-20.59425
36.28800	-1.87109	-20.64017
36.38800	-1.87609	-20.70437
36.48800	-1.88156	-20.77257
36.58800	-1.88797	-20.84440
36.68800	-1.89375	-20.92331
36.78800	-1.89766	-20.95266
36.88800	-1.90234	-21.01026
36.98800	-1.90734	-21.06482
37.08800	-1.91344	-21.13769
37.18800	-1.91922	-21.21735
37.28800	-1.92328	-21.26529
37.38800	-1.92797	-21.31408
37.48800	-1.93312	-21.38001
37.58800	-1.93891	-21.44342
37.68800	-1.94594	-21.52238
37.78800	-1.95047	-21.58112
37.88800	-1.95422	-21.62388
37.98800	-1.95875	-21.67726
38.08800	-1.96422	-21.74198
38.18800	-1.97109	-21.82739
38.28800	-1.97688	-21.91171
38.38800	-1.98047	-21.93743
38.48800	-1.98469	-21.98800
38.58800	-1.98953	-22.04210
38.68800	-1.99453	-22.10234
38.78800	-2.00078	-22.17862
38.88800	-2.00688	-22.25181
38.98800	-2.01078	-22.29774
39.08800	-2.01531	-22.34126
39.18800	-2.02063	-22.40587
39.28800	-2.02750	-22.48722
39.38800	-2.03375	-22.57082
39.48800	-2.03719	-22.60132
39.58800	-2.04125	-22.64959
39.68800	-2.04578	-22.69984
39.78800	-2.05141	-22.73941
39.88800	-2.05781	-22.80024
39.98800	-2.06391	-22.89140
40.08800	-2.06797	-22.92766
40.18800	-2.07250	-22.98721
40.28800	-2.07766	-23.04201
40.38800	-2.08391	-23.11677
40.48800	-2.09000	-23.20875
40.58800	-2.09406	-23.23885
40.68800	-2.09828	-23.28601
40.78800	-2.10312	-23.34593
40.88800	-2.10828	-23.40663
40.98800	-2.11484	-23.48651
41.08800	-2.12031	-23.56095
41.18800	-2.12406	-23.59868
41.28800	-2.12859	-23.63590
41.38800	-2.13391	-23.70956
41.48800	-2.14063	-23.78312
41.58800	-2.14656	-23.86688
41.68800	-2.15062	-23.91328
41.78800	-2.15500	-23.96349
41.88800	-2.15969	-24.00897
41.98800	-2.16438	-24.06480
42.08800	-2.17000	-24.13377
42.18800	-2.17672	-24.22103
42.28800	-2.18094	-24.27140
42.38800	-2.18563	-24.31537
42.48800	-2.19078	-24.36860
42.58800	-2.19781	-24.44204
42.68800	-2.20422	-24.53659
42.78800	-2.20750	-24.57434
42.88800	-2.21172	-24.61253
42.98800	-2.21656	-24.67049
43.08800	-2.22188	-24.74394
43.18800	-2.22875	-24.82188
43.28800	-2.23500	-24.90342
43.38800	-2.23859	-24.93590
43.48800	-2.24297	-24.98402
43.58800	-2.24781	-25.02797
43.68800	-2.25406	-25.11307
43.78800	-2.26078	-25.21264
43.88800	-2.26453	-25.25254
43.98800	-2.26891	-25.29773
44.08800	-2.27406	-25.35977
44.18800	-2.28016	-25.43920
44.28800	-2.28812	-25.52920
44.38800	-2.29172	-25.57905
44.48800	-2.29500	-25.60984
44.58800	-2.29938	-25.66295
44.68800	-2.30391	-25.72508
44.78800	-2.30953	-25.79131
44.88800	-2.31578	-25.88317
44.98800	-2.32031	-25.92944
45.08800	-2.32484	-25.98553
45.18800	-2.32969	-26.03950
45.28800	-2.33484	-26.10139
45.38800	-2.34141	-26.17671
45.48800	-2.34859	-26.28208
45.58800	-2.35234	-26.32575
45.68800	-2.35672	-26.37353
45.78800	-2.36141	-26.42465
45.88800	-2.36719	-26.49410
45.98800	-2.37297	-26.57188
46.08800	-2.37719	-26.62938
46.18800	-2.38172	-26.67801
46.28800	-2.38656	-26.73586
46.38800	-2.39188	-26.80135
46.48800	-2.39750	-26.86514
46.58800	-2.40422	-26.96127
46.68800	-2.40828	-26.99727
46.78800	-2.41250	-27.04243
46.88800	-2.41750	-27.10433
46.98800	-2.42391	-27.17577
47.08800	-2.43031	-27.27129
47.18800	-2.43437	-27.31702
47.28800	-2.43859	-27.36331
47.38800	-2.44328	-27.41914
47.48800	-2.44828	-27.47398
47.58800	-2.45406	-27.55130
47.68800	-2.46047	-27.63449
47.78800	-2.46469	-27.69107
47.88800	-2.46953	-27.73331
47.98800	-2.47453	-27.79606
48.08800	-2.48031	-27.85666
48.18800	-2.48766	-27.95238
48.28800	-2.49125	-27.99488
48.38800	-2.49547	-28.03812
48.48800	-2.50016	-28.08923
48.58800	-2.50531	-28.14605
48.68800	-2.51203	-28.22107
48.78800	-2.51844	-28.25323
48.88800	-2.52188	-28.27366
48.98800	-2.52625	-28.32525
49.08800	-2.53125	-28.38678
49.18800	-2.53687	-28.44415
49.28800	-2.54297	-28.52980
49.38800	-2.54703	-28.57923
49.48800	-2.55156	-28.63498
49.58800	-2.55672	-28.69927
49.68800	-2.56250	-28.76100
49.78800	-2.57063	-28.85657
49.88800	-2.57547	-28.93429
49.98800	-2.57875	-28.95070
50.08800	-2.58328	-28.99029
50.18800	-2.58781	-29.05354
50.28800	-2.59328	-29.09950
50.38800	-2.60031	-29.19095
50.48800	-2.60469	-29.25250
50.58800	-2.60891	-29.29602
50.68800	-2.61328	-29.34005
50.78800	-2.61844	-29.40015
50.88800	-2.62406	-29.46787
50.98800	-2.63078	-29.54929
51.08800	-2.63469	-29.60036
51.18800	-2.63891	-29.63774
51.28800	-2.64375	-29.68113
51.38800	-2.64922	-29.74465
51.48800	-2.65594	-29.81565
51.58800	-2.66094	-29.88440
51.68800	-2.66594	-29.94153
51.78800	-2.67125	-29.99334
51.88800	-2.67703	-30.06340
51.98800	-2.68500	-30.14536
52.08800	-2.68969	-30.21540
52.18800	-2.69234	-30.23388
52.28800	-2.69641	-30.26956
52.38800	-2.70141	-30.32505
52.48800	-2.70766	-30.40401
52.58800	-2.71484	-30.49037
52.68800	-2.71844	-30.53926
52.78800	-2.72250	-30.58832
52.88800	-2.72719	-30.63358
52.98800	-2.73250	-30.70019
53.08800	-2.73781	-30.75085
53.18800	-2.74469	-30.83679
53.28800	-2.74891	-30.88894
53.38800	-2.75359	-30.93643
53.48800	-2.75875	-30.99414
53.58800	-2.76547	-31.06255
53.68800	-2.77156	-31.15149
53.78800	-2.77484	-31.17363
53.88800	-2.77875	-31.21743
53.98800	-2.78328	-31.26525
54.08800	-2.78875	-31.32199
54.18800	-2.79484	-31.40123
54.28800	-2.80188	-31.48747
54.38800	-2.80578	-31.53457
54.48800	-2.81031	-31.58585
54.58800	-2.81547	-31.64159
54.68800	-2.82141	-31.70642
54.78800	-2.82750	-31.78671
54.88800	-2.83156	-31.83305
54.98800	-2.83563	-31.86752
55.08800	-2.84000	-31.91916
55.18800	-2.84516	-31.97437
55.28800	-2.85141	-32.04411
55.38800	-2.85906	-32.14468
55.48800	-2.86250	-32.18069
55.58800	-2.86672	-32.22383
55.68800	-2.87187	-32.28121
55.78800	-2.87797	-32.35087
55.88800	-2.88484	-32.44039
55.98800	-2.88891	-32.47362
56.08800	-2.89297	-32.51991
56.18800	-2.89766	-32.57240
56.28800	-2.90297	-32.60453
56.38800	-2.90891	-32.65797
56.48800	-2.91578	-32.74325
56.58800	-2.91937	-32.79166
56.68800	-2.92344	-32.83990
56.78800	-2.92859	-32.89980
56.88800	-2.93500	-32.96971
56.98800	-2.94188	-33.06890
57.08800	-2.94547	-33.11836
57.18800	-2.94922	-33.15570
57.28800	-2.95391	-33.20441
57.38800	-2.95922	-33.26727
57.48800	-2.96531	-33.34099
57.58800	-2.97219	-33.43040
57.68800	-2.97625	-33.47935
57.78800	-2.98031	-33.51739
57.88800	-2.98516	-33.56763
57.98800	-2.99078	-33.62861
58.08800	-2.99781	-33.71358
58.18800	-3.00219	-33.77123
58.28800	-3.00594	-33.81126
58.38800	-3.01063	-33.86765
58.48800	-3.01609	-33.93780
58.58800	-3.02266	-34.00848
58.68800	-3.02922	-34.10252
58.78800	-3.03250	-34.14135
58.88800	-3.03672	-34.18760
58.98800	-3.04203	-34.24815
59.08800	-3.04828	-34.32192
59.18800	-3.05531	-34.41589
59.28800	-3.05922	-34.46496
59.38800	-3.06328	-34.49245
59.48800	-3.06781	-34.54336
59.58800	-3.07281	-34.59936
59.68800	-3.07906	-34.67084
59.78800	-3.08594	-34.75970
59.88800	-3.08969	-34.81508
59.98800	-3.09406	-34.85534
60.08800	-3.09891	-34.90696
60.18800	-3.10469	-34.97695
60.28800	-3.11188	-35.06583
60.38800	-3.11609	-35.12381
60.48800	-3.12047	-35.17376
60.58800	-3.12547	-35.23253
60.68800	-3.13109	-35.29879
60.78800	-3.13734	-35.37426
60.88800	-3.14234	-35.43776
60.98800	-3.14609	-35.47238
61.08800	-3.15078	-35.53375
61.18800	-3.15594	-35.59336
61.28800	-3.16219	-35.67252
61.38800	-3.16844	-35.75984
61.48800	-3.17234	-35.80838
61.58800	-3.17672	-35.86506
61.68800	-3.18141	-35.92053
61.78800	-3.18641	-35.98632
61.88800	-3.19234	-36.05743
61.98800	-3.19844	-36.13896
62.08800	-3.20250	-36.19224
62.18800	-3.20687	-36.24463
62.28800	-3.21187	-36.29302
62.38800	-3.21781	-36.36599
62.48800	-3.22406	-36.44671
62.58800	-3.22844	-36.51064
62.68800	-3.23266	-36.55751
62.78800	-3.23703	-36.59846
62.88800	-3.24203	-36.65284
62.98800	-3.24828	-36.72210
63.08800	-3.25594	-36.81903
63.18800	-3.25969	-36.86242
63.28800	-3.26406	-36.90117
63.38800	-3.26891	-36.95883
63.48800	-3.27453	-37.02107
63.58800	-3.28078	-37.10632
63.68800	-3.28531	-37.16402
63.78800	-3.28969	-37.20058
63.88800	-3.29422	-37.25972
63.98800	-3.29938	-37.31227
64.08800	-3.30531	-37.37826
64.18800	-3.31234	-37.46541
64.28800	-3.31641	-37.52218
64.38800	-3.32078	-37.55412
64.48800	-3.32547	-37.61455
64.58800	-3.33141	-37.68148
64.68800	-3.33859	-37.77007
64.78800	-3.34266	-37.81646
64.88800	-3.34656	-37.85024
64.98800	-3.35109	-37.90047
65.08800	-3.35609	-37.95514
65.18800	-3.36187	-38.00329
65.28800	-3.36875	-38.03691
65.38800	-3.37297	-38.07783
65.48800	-3.37750	-38.13598
65.58800	-3.38234	-38.18396
65.68800	-3.38781	-38.23463
65.78800	-3.39406	-38.31265
65.88800	-3.39844	-38.36555
65.98800	-3.40281	-38.40658
66.08800	-3.40750	-38.46466
66.18800	-3.41297	-38.52829
66.28800	-3.41938	-38.60009
66.38800	-3.42703	-38.69921
66.48800	-3.43031	-38.73833
66.58800	-3.43437	-38.77596
66.68800	-3.43906	-38.82792
66.78800	-3.44422	-38.87742
66.88800	-3.45047	-38.94335
66.98800	-3.45500	-39.00049
67.08800	-3.45922	-39.04501
67.18800	-3.46391	-39.09513
67.28800	-3.46906	-39.15028
67.38800	-3.47563	-39.21846
67.48800	-3.48328	-39.30986
67.58800	-3.48672	-39.34978
67.68800	-3.49062	-39.36889
67.78800	-3.49578	-39.42436
67.88800	-3.50250	-39.48738
67.98800	-3.51156	-39.60457
68.08800	-3.51422	-39.63506
68.18800	-3.51766	-39.66332
68.28800	-3.52250	-39.70900
68.38800	-3.52766	-39.76919
68.48800	-3.53359	-39.84319
68.58800	-3.54016	-39.93286
68.68800	-3.54391	-39.97459
68.78800	-3.54781	-40.01498
68.88800	-3.55281	-40.07097
68.98800	-3.55844	-40.13338
69.08800	-3.56500	-40.20353
69.18800	-3.56891	-40.25566
69.28800	-3.57297	-40.29991
69.38800	-3.57766	-40.34590
69.48800	-3.58297	-40.40278
69.58800	-3.58937	-40.48516
69.68800	-3.59719	-40.57008
69.78800	-3.60125	-40.62030
69.88800	-3.60500	-40.66074
69.98800	-3.60984	-40.70039
70.08800	-3.61500	-40.75736
70.18800	-3.62188	-40.83877
70.28800	-3.62641	-40.88741
70.38800	-3.63031	-40.92462
70.48800	-3.63484	-40.97234
70.58800	-3.64000	-41.02613
70.68800	-3.64562	-41.09244
70.78800	-3.65344	-41.18722
70.88800	-3.65719	-41.23366
70.98800	-3.66141	-41.26923
71.08800	-3.66641	-41.33518
71.18800	-3.67234	-41.38958
71.28800	-3.67922	-41.48634
71.38800	-3.68313	-41.53461
71.48800	-3.68719	-41.57008
71.58800	-3.69187	-41.62769
71.68800	-3.69687	-41.68133
71.78800	-3.70266	-41.73739
71.88800	-3.70984	-41.82891
71.98800	-3.71391	-41.88740
72.08800	-3.71812	-41.92540
72.18800	-3.72312	-41.98118
72.28800	-3.72875	-42.04391
72.34000	-3.73281	-41.40351
72.34200	-3.73313	-40.39652
72.34400	-3.73344	-38.92330
72.34600	-3.73375	-37.12973
72.34800	-3.73391	-35.10963
72.35000	-3.73422	-32.90574
72.35200	-3.73453	-30.57600
72.35400	-3.73484	-28.18725
72.35600	-3.73500	-25.78340
72.35800	-3.73531	-23.39575
72.36000	-3.73547	-21.05945
72.36200	-3.73578	-18.80375
72.36400	-3.73594	-16.64464
72.36600	-3.73609	-14.59482
72.36800	-3.73625	-12.66899
72.37000	-3.73625	-10.87666
72.37200	-3.73641	-9.21941
72.37400	-3.73656	-7.69805
72.37600	-3.73672	-6.31490
72.37800	-3.73672	-5.06802
72.38000	-3.73688	-3.95089
72.38200	-3.73703	-2.95843
72.38400	-3.73719	-2.08715
72.38600	-3.73719	-1.33065
72.38800	-3.73734	-0.67996
72.39000	-3.73750	-0.12633
72.39400	-3.73766	0.72055
72.39800	-3.73781	1.27040
72.43200	-3.73891	0.68767
72.44600	-3.73922	0.15513
72.54600	-3.74203	-0.06849
72.64600	-3.74641	-0.06399
72.74600	-3.75141	-0.06244
72.84600	-3.75734	-0.05314
72.94600	-3.76453	-0.05682
73.04600	-3.76906	-0.05600
73.14600	-3.77297	-0.05801
73.24600	-3.77781	-0.05111
73.34600	-3.78312	-0.05178
73.44600	-3.78953	-0.05217
73.54600	-3.79484	-0.05928
73.64600	-3.79875	-0.05448
73.74600	-3.80328	-0.05480
73.84600	-3.80828	-0.06119
73.94600	-3.81406	-0.05901
74.04600	-3.82156	-0.04975
74.14600	-3.82625	-0.05436
74.24600	-3.82984	-0.04804
74.34600	-3.83406	-0.04447
74.44600	-3.83906	-0.05212
74.54600	-3.84484	-0.05323
74.64600	-3.85094	-0.05500
74.74600	-3.85531	-0.05326
74.84600	-3.86016	-0.04787
74.94600	-3.86484	-0.05731
75.04600	-3.87000	-0.05347
75.14600	-3.87672	-0.05205
75.24600	-3.88250	-0.05541
75.34600	-3.88656	-0.05297
75.44600	-3.89125	-0.05375
75.54600	-3.89641	-0.05217
75.64600	-3.90281	-0.04918
75.74600	-3.90813	-0.05919
75.77800	-3.90938	-0.05393
