# Supplementary material for: Strengthening of 3D Printed Fused Deposition Manufactured Parts Using the Fill Compositing Technique
Source: PLoS One. 2015 Apr 16;10(4):e0122915. doi: 10.1371/journal.pone.0122915 (PMC4400136; doi:10.1371/journal.pone.0122915)
Supplement: S1 File — This is the raw data and information on all the samples presented in this manuscript. (ZIP) [file pone.0122915.s001.zip › Specimen_RawData_17.csv]

Time	Extension	Load
(sec)	(mm)	(N)
0.00000	0.00000	-0.03482
0.10000	0.00000	-0.03155
0.20000	-0.00156	-0.03332
0.27600	-0.01156	-0.03243
0.37600	-0.01781	-0.03961
0.47600	-0.02297	-0.03732
0.57600	-0.02828	-0.03655
0.67600	-0.03406	-0.03725
0.77600	-0.04063	-0.03792
0.87600	-0.04469	-0.03661
0.97600	-0.04891	-0.03053
1.07600	-0.05437	-0.04152
1.17600	-0.06062	-0.03683
1.27600	-0.06734	-0.03884
1.37600	-0.07109	-0.03298
1.47600	-0.07500	-0.03238
1.57600	-0.07953	-0.04290
1.67600	-0.08469	-0.03815
1.77600	-0.09047	-0.03808
1.87600	-0.09734	-0.03359
1.97600	-0.10141	-0.03593
2.07600	-0.10563	-0.03700
2.17600	-0.11062	-0.03894
2.27600	-0.11625	-0.03986
2.37600	-0.12297	-0.03848
2.47600	-0.12750	-0.03998
2.57600	-0.13172	-0.03663
2.67600	-0.13641	-0.04138
2.77600	-0.14156	-0.03620
2.87600	-0.14781	-0.04198
2.97600	-0.15547	-0.03395
3.07600	-0.15875	-0.02819
3.17600	-0.16313	-0.03830
3.27600	-0.16891	-0.03812
3.37600	-0.17656	-0.03103
3.47600	-0.18281	-0.03370
3.57600	-0.18563	-0.03911
3.67600	-0.18969	-0.03997
3.77600	-0.19453	-0.03675
3.87600	-0.19969	-0.03646
3.97600	-0.20531	-0.04111
4.07600	-0.21234	-0.04226
4.17600	-0.21578	-0.03748
4.27600	-0.21984	-0.03179
4.37600	-0.22484	-0.03832
4.47600	-0.23047	-0.03485
4.57600	-0.23687	-0.04423
4.67600	-0.24125	-0.02943
4.77600	-0.24531	-0.03731
4.87600	-0.25031	-0.03215
4.97600	-0.25609	-0.03924
5.07600	-0.26234	-0.03544
5.17600	-0.26875	-0.03928
5.27600	-0.27250	-0.04078
5.37600	-0.27672	-0.03852
5.47600	-0.28156	-0.03687
5.57600	-0.28672	-0.03688
5.67600	-0.29375	-0.03354
5.77600	-0.29859	-0.03853
5.87600	-0.30281	-0.03689
5.97600	-0.30750	-0.03578
6.07600	-0.31281	-0.03698
6.17600	-0.31891	-0.04700
6.27600	-0.32563	-0.03209
6.37600	-0.32891	-0.03352
6.47600	-0.33313	-0.03146
6.57600	-0.33813	-0.03999
6.67600	-0.34422	-0.05403
6.77600	-0.35109	-0.07469
6.87600	-0.35531	-0.09553
6.97600	-0.35953	-0.11581
7.07600	-0.36422	-0.15288
7.17600	-0.36906	-0.18365
7.27600	-0.37484	-0.23849
7.37600	-0.38172	-0.29389
7.47600	-0.38562	-0.33208
7.57600	-0.39000	-0.37366
7.67600	-0.39516	-0.42000
7.77600	-0.40125	-0.47153
7.87600	-0.40812	-0.54151
7.97600	-0.41187	-0.58272
8.07600	-0.41609	-0.63178
8.17600	-0.42078	-0.68073
8.27600	-0.42609	-0.72472
8.37600	-0.43219	-0.78707
8.47600	-0.43891	-0.85684
8.57600	-0.44219	-0.89604
8.67600	-0.44641	-0.93328
8.77600	-0.45125	-0.98535
8.87600	-0.45719	-1.03137
8.97600	-0.46469	-1.10904
9.07600	-0.46906	-1.16484
9.17600	-0.47297	-1.20484
9.27600	-0.47766	-1.24917
9.37600	-0.48297	-1.30896
9.47600	-0.48922	-1.36468
9.57600	-0.49500	-1.43386
9.67600	-0.49875	-1.46204
9.77600	-0.50313	-1.51102
9.87600	-0.50812	-1.55835
9.97600	-0.51422	-1.61738
10.07600	-0.52203	-1.70674
10.17600	-0.52609	-1.75466
10.27600	-0.53016	-1.79048
10.37600	-0.53453	-1.83520
10.47600	-0.53969	-1.88912
10.57600	-0.54562	-1.95319
10.67600	-0.55188	-2.02068
10.77600	-0.55563	-2.05380
10.87600	-0.56016	-2.10607
10.97600	-0.56531	-2.15581
11.07600	-0.57172	-2.21397
11.17600	-0.57797	-2.28317
11.27600	-0.58203	-2.33099
11.37600	-0.58609	-2.36945
11.47600	-0.59078	-2.42086
11.57600	-0.59609	-2.47288
11.67600	-0.60219	-2.53475
11.77600	-0.60953	-2.61137
11.87600	-0.61313	-2.64977
11.97600	-0.61719	-2.69162
12.07600	-0.62187	-2.74197
12.17600	-0.62766	-2.80866
12.27600	-0.63453	-2.86336
12.37600	-0.63906	-2.92427
12.47600	-0.64313	-2.97037
12.57600	-0.64750	-3.01212
12.67600	-0.65281	-3.06591
12.77600	-0.65844	-3.12263
12.87600	-0.66531	-3.19226
12.97600	-0.66984	-3.24732
13.07600	-0.67437	-3.28976
13.17600	-0.67922	-3.34410
13.27600	-0.68500	-3.40075
13.37600	-0.69109	-3.46666
13.47600	-0.69547	-3.51367
13.57600	-0.69953	-3.55443
13.67600	-0.70406	-3.59771
13.77600	-0.70938	-3.65464
13.87600	-0.71547	-3.71615
13.97600	-0.72219	-3.79440
14.07600	-0.72609	-3.83358
14.17600	-0.73031	-3.87773
14.27600	-0.73500	-3.92447
14.37600	-0.74047	-3.97722
14.47600	-0.74703	-4.04607
14.57600	-0.75203	-4.09917
14.67600	-0.75641	-4.14224
14.77600	-0.76109	-4.18955
14.87600	-0.76609	-4.25178
14.97600	-0.77172	-4.29206
15.07600	-0.77859	-4.36545
15.17600	-0.78266	-4.40750
15.27600	-0.78672	-4.45177
15.37600	-0.79172	-4.50921
15.47600	-0.79719	-4.56117
15.57600	-0.80406	-4.62306
15.67600	-0.80906	-4.67683
15.77600	-0.81328	-4.72839
15.87600	-0.81813	-4.77663
15.97600	-0.82328	-4.82562
16.07600	-0.82906	-4.88412
16.17600	-0.83625	-4.94812
16.27600	-0.84000	-4.99371
16.37600	-0.84375	-5.03295
16.47600	-0.84859	-5.08363
16.57600	-0.85422	-5.14104
16.67600	-0.86156	-5.20244
16.77600	-0.86578	-5.24939
16.87600	-0.86953	-5.29509
16.97600	-0.87406	-5.33730
17.07600	-0.87922	-5.39270
17.17600	-0.88547	-5.44886
17.27600	-0.89266	-5.52194
17.37600	-0.89703	-5.57316
17.47600	-0.90094	-5.61884
17.57600	-0.90594	-5.66028
17.67600	-0.91156	-5.71350
17.77600	-0.91797	-5.78206
17.87600	-0.92234	-5.83011
17.97600	-0.92641	-5.86970
18.07600	-0.93094	-5.91578
18.17600	-0.93594	-5.96180
18.27600	-0.94187	-6.00937
18.37600	-0.94969	-6.08871
18.47600	-0.95359	-6.12937
18.57600	-0.95719	-6.17128
18.67600	-0.96188	-6.21841
18.77600	-0.96672	-6.26975
18.87600	-0.97359	-6.32029
18.97600	-0.97859	-6.38474
19.07600	-0.98297	-6.42244
19.17600	-0.98797	-6.45842
19.27600	-0.99344	-6.51802
19.37600	-0.99953	-6.56708
19.47600	-1.00750	-6.65666
19.57600	-1.01094	-6.69586
19.67600	-1.01500	-6.73304
19.77600	-1.02016	-6.78311
19.87600	-1.02625	-6.84378
19.97600	-1.03359	-6.93497
20.07600	-1.03672	-6.96234
20.17600	-1.04031	-6.99910
20.27600	-1.04484	-7.05138
20.37600	-1.05000	-7.09968
20.47600	-1.05578	-7.16980
20.57600	-1.06297	-7.24039
20.67600	-1.06703	-7.29047
20.77600	-1.07125	-7.33967
20.87600	-1.07625	-7.38575
20.97600	-1.08156	-7.43455
21.07600	-1.08813	-7.49619
21.17600	-1.09266	-7.54579
21.27600	-1.09688	-7.59256
21.37600	-1.10187	-7.64386
21.47600	-1.10734	-7.69642
21.57600	-1.11328	-7.75997
21.67600	-1.12000	-7.81832
21.77600	-1.12359	-7.86464
21.87600	-1.12781	-7.90244
21.97600	-1.13266	-7.95797
22.07600	-1.13859	-8.01816
22.17600	-1.14594	-8.08628
22.27600	-1.15016	-8.14399
22.37600	-1.15391	-8.17511
22.47600	-1.15844	-8.22169
22.57600	-1.16328	-8.26882
22.67600	-1.16875	-8.32683
22.77600	-1.17547	-8.39169
22.87600	-1.18016	-8.44374
22.97600	-1.18438	-8.48699
23.07600	-1.18922	-8.53001
23.17600	-1.19500	-8.59360
23.27600	-1.20266	-8.66605
23.37600	-1.20688	-8.71731
23.47600	-1.21063	-8.75693
23.57600	-1.21484	-8.80518
23.67600	-1.21984	-8.84996
23.77600	-1.22547	-8.90981
23.87600	-1.23266	-8.97882
23.97600	-1.23734	-9.04124
24.07600	-1.24156	-9.08323
24.17600	-1.24641	-9.13104
24.27600	-1.25188	-9.18776
24.37600	-1.25859	-9.25293
24.47600	-1.26344	-9.31221
24.57600	-1.26734	-9.36015
24.67600	-1.27203	-9.40883
24.77600	-1.27703	-9.44861
24.87600	-1.28234	-9.50504
24.97600	-1.28953	-9.57651
25.07600	-1.29359	-9.61667
25.17600	-1.29766	-9.65297
25.27600	-1.30250	-9.70473
25.37600	-1.30812	-9.76346
25.47600	-1.31547	-9.83259
25.57600	-1.32000	-9.88816
25.67600	-1.32406	-9.92518
25.77600	-1.32859	-9.96226
25.87600	-1.33328	-10.00385
25.97600	-1.33844	-10.06392
26.07600	-1.34516	-10.12069
26.17600	-1.35031	-10.18926
26.27600	-1.35453	-10.22579
26.37600	-1.35938	-10.27720
26.47600	-1.36500	-10.32385
26.57600	-1.37328	-10.40654
26.67600	-1.37734	-10.45523
26.77600	-1.38094	-10.49017
26.87600	-1.38547	-10.53955
26.97600	-1.39063	-10.58123
27.07600	-1.39625	-10.64894
27.17600	-1.40406	-10.72228
27.27600	-1.40797	-10.76789
27.37600	-1.41219	-10.81505
27.47600	-1.41672	-10.86086
27.57600	-1.42203	-10.91411
27.67600	-1.42922	-10.99080
27.77600	-1.43406	-11.05082
27.87600	-1.43797	-11.08755
27.97600	-1.44266	-11.13616
28.07600	-1.44828	-11.19983
28.17600	-1.45516	-11.27083
28.27600	-1.46188	-11.34170
28.37600	-1.46469	-11.38091
28.47600	-1.46859	-11.41527
28.57600	-1.47297	-11.46245
28.67600	-1.47781	-11.52247
28.77600	-1.48406	-11.58628
28.87600	-1.48953	-11.64327
28.97600	-1.49391	-11.69470
29.07600	-1.49875	-11.74024
29.17600	-1.50344	-11.78936
29.27600	-1.50922	-11.85112
29.37600	-1.51672	-11.92464
29.47600	-1.52203	-11.99715
29.57600	-1.52578	-12.03678
29.67600	-1.53031	-12.08091
29.77600	-1.53562	-12.13646
29.87600	-1.54188	-12.19343
29.97600	-1.54641	-12.22917
30.07600	-1.55078	-12.27481
30.17600	-1.55547	-12.32725
30.27600	-1.56047	-12.37769
30.37600	-1.56594	-12.43651
30.47600	-1.57250	-12.49592
30.57600	-1.57781	-12.56173
30.67600	-1.58172	-12.58713
30.77600	-1.58625	-12.64455
30.87600	-1.59156	-12.69427
30.97600	-1.59891	-12.77013
31.07600	-1.60391	-12.83634
31.17600	-1.60797	-12.87422
31.27600	-1.61234	-12.92136
31.37600	-1.61719	-12.97232
31.47600	-1.62234	-13.01797
31.57600	-1.62891	-13.08095
31.67600	-1.63391	-13.14687
31.77600	-1.63844	-13.19024
31.87600	-1.64328	-13.24106
31.97600	-1.64859	-13.29135
32.07600	-1.65594	-13.36321
32.17600	-1.66109	-13.42759
32.27600	-1.66469	-13.45455
32.37600	-1.66922	-13.50052
32.47600	-1.67391	-13.55289
32.57600	-1.67953	-13.61013
32.67600	-1.68719	-13.68406
32.77600	-1.69156	-13.73920
32.87600	-1.69547	-13.77330
32.97600	-1.70016	-13.81946
33.07600	-1.70516	-13.88277
33.17600	-1.71172	-13.93604
33.27600	-1.71656	-13.99030
33.37600	-1.72062	-14.02859
33.47600	-1.72531	-14.07298
33.57600	-1.73078	-14.12718
33.67600	-1.73703	-14.18754
33.77600	-1.74500	-14.27364
33.87600	-1.74844	-14.31143
33.97600	-1.75234	-14.34365
34.07600	-1.75687	-14.39210
34.17600	-1.76187	-14.43793
34.27600	-1.76812	-14.50098
34.37600	-1.77391	-14.56882
34.47600	-1.77813	-14.61450
34.57600	-1.78250	-14.65748
34.67600	-1.78719	-14.69839
34.77600	-1.79234	-14.75210
34.87600	-1.79891	-14.80529
34.97600	-1.80422	-14.87538
35.07600	-1.80813	-14.91018
35.17600	-1.81266	-14.94729
35.27600	-1.81766	-14.99809
35.37600	-1.82328	-15.04844
35.47600	-1.82984	-15.11430
35.57600	-1.83453	-15.16053
35.67600	-1.83953	-15.20309
35.77600	-1.84516	-15.25940
35.87600	-1.85172	-15.32446
35.97600	-1.86000	-15.41474
36.07600	-1.86250	-15.44299
36.17600	-1.86563	-15.46945
36.27600	-1.87016	-15.51722
36.37600	-1.87547	-15.57304
36.47600	-1.88297	-15.64067
36.57600	-1.88812	-15.70909
36.67600	-1.89172	-15.74858
36.77600	-1.89625	-15.78750
36.87600	-1.90125	-15.83880
36.97600	-1.90641	-15.89379
37.07600	-1.91281	-15.95832
37.17600	-1.91828	-16.02131
37.27600	-1.92234	-16.05752
37.37600	-1.92750	-16.10993
37.47600	-1.93312	-16.16892
37.57600	-1.94031	-16.24788
37.67600	-1.94469	-16.29279
37.77600	-1.94812	-16.32698
37.87600	-1.95234	-16.36876
37.97600	-1.95734	-16.42632
38.07600	-1.96313	-16.48625
38.17600	-1.97031	-16.55664
38.27600	-1.97516	-16.61929
38.37600	-1.97922	-16.65026
38.47600	-1.98391	-16.69990
38.57600	-1.98969	-16.75216
38.67600	-1.99625	-16.82627
38.77600	-2.00109	-16.87368
38.87600	-2.00500	-16.91103
38.97600	-2.00906	-16.95544
39.07600	-2.01375	-17.00319
39.17600	-2.01938	-17.06587
39.27600	-2.02703	-17.13298
39.37600	-2.03219	-17.19815
39.47600	-2.03578	-17.22599
39.57600	-2.04063	-17.27385
39.67600	-2.04609	-17.33095
39.77600	-2.05328	-17.40353
39.87600	-2.05844	-17.46467
39.97600	-2.06219	-17.50442
40.07600	-2.06656	-17.54182
40.17600	-2.07172	-17.59427
40.27600	-2.07719	-17.63468
40.37600	-2.08391	-17.70663
40.47600	-2.08906	-17.76265
40.57600	-2.09266	-17.79660
40.67600	-2.09719	-17.83980
40.77600	-2.10281	-17.89789
40.87600	-2.11016	-17.97052
40.97600	-2.11531	-18.02898
41.07600	-2.11859	-18.06290
41.17600	-2.12281	-18.10577
41.27600	-2.12781	-18.14479
41.37600	-2.13344	-18.20146
41.47600	-2.14000	-18.26485
41.57600	-2.14578	-18.32763
41.67600	-2.14938	-18.36696
41.77600	-2.15406	-18.42065
41.87600	-2.15922	-18.46827
41.97600	-2.16609	-18.52433
42.07600	-2.17156	-18.60557
42.17600	-2.17531	-18.63827
42.27600	-2.17953	-18.67288
42.37600	-2.18453	-18.72842
42.47600	-2.19031	-18.78833
42.57600	-2.19781	-18.85306
42.67600	-2.20234	-18.92144
42.77600	-2.20594	-18.94242
42.87600	-2.21062	-18.99076
42.97600	-2.21625	-19.04804
43.07600	-2.22344	-19.11651
43.17600	-2.22875	-19.17906
43.27600	-2.23266	-19.23057
43.37600	-2.23703	-19.26307
43.47600	-2.24156	-19.30942
43.57600	-2.24703	-19.36676
43.67600	-2.25422	-19.44778
43.77600	-2.25922	-19.50263
43.87600	-2.26313	-19.54128
43.97600	-2.26781	-19.58691
44.07600	-2.27281	-19.63992
44.17600	-2.27984	-19.70064
44.27600	-2.28547	-19.76312
44.37600	-2.28938	-19.80043
44.47600	-2.29406	-19.85114
44.57600	-2.29953	-19.90947
44.67600	-2.30531	-19.98158
44.77600	-2.31172	-20.05038
44.87600	-2.31563	-20.09792
44.97600	-2.31984	-20.13486
45.07600	-2.32469	-20.18386
45.17600	-2.33016	-20.25063
45.27600	-2.33719	-20.32633
45.37600	-2.34203	-20.38337
45.47600	-2.34578	-20.43012
45.57600	-2.35031	-20.46944
45.67600	-2.35516	-20.52461
45.77600	-2.36062	-20.58324
45.87600	-2.36703	-20.65556
45.97600	-2.37188	-20.71356
46.07600	-2.37609	-20.75341
46.17600	-2.38078	-20.80863
46.27600	-2.38578	-20.85039
46.37600	-2.39219	-20.92272
46.47600	-2.39781	-20.98755
46.57600	-2.40172	-21.02612
46.67600	-2.40625	-21.07089
46.77600	-2.41078	-21.11471
46.87600	-2.41625	-21.18084
46.97600	-2.42391	-21.24933
47.07600	-2.42937	-21.32759
47.17600	-2.43313	-21.35800
47.27600	-2.43766	-21.41153
47.37600	-2.44266	-21.45856
47.47600	-2.44891	-21.52216
47.57600	-2.45469	-21.59154
47.67600	-2.45875	-21.63360
47.77600	-2.46328	-21.67511
47.87600	-2.46797	-21.72906
47.97600	-2.47359	-21.77411
48.07600	-2.48016	-21.83177
48.17600	-2.48594	-21.88038
48.27600	-2.49000	-21.92322
48.37600	-2.49437	-21.97220
48.47600	-2.49938	-22.01410
48.57600	-2.50625	-22.07478
48.67600	-2.51234	-22.15454
48.77600	-2.51594	-22.18498
48.87600	-2.52016	-22.22024
48.97600	-2.52484	-22.26973
49.07600	-2.53016	-22.32229
49.17600	-2.53641	-22.37824
49.27600	-2.54234	-22.44726
49.37600	-2.54656	-22.47971
49.47600	-2.55125	-22.52481
49.57600	-2.55625	-22.56563
49.67600	-2.56234	-22.62697
49.77600	-2.56766	-22.68395
49.87600	-2.57203	-22.72321
49.97600	-2.57641	-22.76697
50.07600	-2.58156	-22.81010
50.17600	-2.58719	-22.86922
50.27600	-2.59500	-22.93492
50.37600	-2.60016	-22.99390
50.47600	-2.60359	-23.02675
50.57600	-2.60813	-23.06408
50.67600	-2.61313	-23.12313
50.77600	-2.61844	-23.17497
50.87600	-2.62438	-23.22808
50.97600	-2.62844	-23.26944
51.07600	-2.63281	-23.30034
51.17600	-2.63766	-23.34924
51.27600	-2.64344	-23.40539
51.37600	-2.65047	-23.46995
51.47600	-2.65656	-23.53959
51.57600	-2.66000	-23.56640
51.67600	-2.66453	-23.60210
51.77600	-2.67000	-23.65732
51.87600	-2.67875	-23.73469
51.97600	-2.68469	-23.81286
52.07600	-2.68734	-23.83871
52.17600	-2.69141	-23.86578
52.27600	-2.69641	-23.92750
52.37600	-2.70172	-23.98237
52.47600	-2.70844	-24.04884
52.57600	-2.71375	-24.11252
52.67600	-2.71703	-24.13345
52.77600	-2.72156	-24.17209
52.87600	-2.72656	-24.23310
52.97600	-2.73281	-24.28602
53.07600	-2.73875	-24.35697
53.17600	-2.74250	-24.38419
53.27600	-2.74672	-24.42749
53.37600	-2.75156	-24.47506
53.47600	-2.75734	-24.53689
53.57600	-2.76437	-24.59982
53.67600	-2.77078	-24.67006
53.77600	-2.77422	-24.70995
53.87600	-2.77875	-24.74461
53.97600	-2.78359	-24.79409
54.07600	-2.78953	-24.85548
54.17600	-2.79563	-24.91947
54.27600	-2.79984	-24.96531
54.37600	-2.80406	-24.99103
54.47600	-2.80891	-25.04976
54.57600	-2.81406	-25.10232
54.67600	-2.82062	-25.16659
54.77600	-2.82672	-25.24440
54.87600	-2.83063	-25.26912
54.97600	-2.83516	-25.31522
55.07600	-2.84047	-25.37030
55.17600	-2.84750	-25.43698
55.27600	-2.85281	-25.50444
55.37600	-2.85641	-25.53843
55.47600	-2.86078	-25.57165
55.57600	-2.86563	-25.62408
55.67600	-2.87094	-25.67609
55.77600	-2.87750	-25.74642
55.87600	-2.88344	-25.82242
55.97600	-2.88719	-25.84891
56.07600	-2.89172	-25.89907
56.17600	-2.89719	-25.94162
56.27600	-2.90359	-26.00975
56.37600	-2.90953	-26.08521
56.47600	-2.91328	-26.11604
56.57600	-2.91750	-26.15239
56.67600	-2.92234	-26.20964
56.77600	-2.92812	-26.25901
56.87600	-2.93531	-26.33527
56.97600	-2.94016	-26.39179
57.07600	-2.94406	-26.42919
57.17600	-2.94875	-26.47216
57.27600	-2.95391	-26.51712
57.37600	-2.96000	-26.57910
57.47600	-2.96594	-26.65190
57.57600	-2.97000	-26.69114
57.67600	-2.97422	-26.73448
57.77600	-2.97922	-26.78188
57.87600	-2.98469	-26.83918
57.97600	-2.99187	-26.90532
58.07600	-2.99734	-26.98209
58.17600	-3.00094	-27.01405
58.27600	-3.00516	-27.04754
58.37600	-3.01000	-27.09798
58.47600	-3.01547	-27.15416
58.57600	-3.02172	-27.21678
58.67600	-3.02641	-27.26660
58.77600	-3.03094	-27.31088
58.87600	-3.03578	-27.36011
58.97600	-3.04094	-27.41498
59.07600	-3.04734	-27.46954
59.17600	-3.05359	-27.55137
59.27600	-3.05750	-27.58495
59.37600	-3.06219	-27.63157
59.47600	-3.06719	-27.67817
59.57600	-3.07344	-27.73677
59.67600	-3.07922	-27.80534
59.77600	-3.08312	-27.84897
59.87600	-3.08734	-27.88988
59.97600	-3.09219	-27.93662
60.07600	-3.09766	-27.98760
60.17600	-3.10469	-28.05921
60.27600	-3.11125	-28.13561
60.37600	-3.11469	-28.16762
60.47600	-3.11875	-28.20225
60.57600	-3.12359	-28.24695
60.67600	-3.13000	-28.30727
60.77600	-3.13703	-28.38342
60.87600	-3.14109	-28.43241
60.97600	-3.14547	-28.46400
61.07600	-3.15047	-28.51470
61.17600	-3.15578	-28.57132
61.27600	-3.16250	-28.64181
61.37600	-3.16781	-28.71175
61.47600	-3.17141	-28.73940
61.57600	-3.17594	-28.78311
61.67600	-3.18078	-28.83824
61.77600	-3.18641	-28.89047
61.87600	-3.19219	-28.95135
61.97600	-3.19656	-28.99425
62.07600	-3.20063	-29.04097
62.17600	-3.20547	-29.08253
62.27600	-3.21094	-29.13458
62.37600	-3.21734	-29.20343
62.47600	-3.22328	-29.26829
62.57600	-3.22719	-29.30041
62.67600	-3.23156	-29.34515
62.77600	-3.23672	-29.39710
62.87600	-3.24266	-29.44998
62.97600	-3.24922	-29.52471
63.07600	-3.25359	-29.57011
63.17600	-3.25781	-29.61672
63.27600	-3.26250	-29.65344
63.37600	-3.26781	-29.70864
63.47600	-3.27438	-29.76491
63.57600	-3.28062	-29.83945
63.67600	-3.28422	-29.87976
63.77600	-3.28844	-29.91017
63.87600	-3.29359	-29.96013
63.97600	-3.30031	-30.02465
64.07600	-3.30719	-30.10695
64.17600	-3.31078	-30.13695
64.27600	-3.31484	-30.17929
64.37600	-3.31937	-30.21992
64.47600	-3.32438	-30.27017
64.57600	-3.33031	-30.32633
64.67600	-3.33734	-30.39648
64.77600	-3.34141	-30.44790
64.87600	-3.34594	-30.48771
64.97600	-3.35125	-30.53964
65.07600	-3.35766	-30.59732
65.17600	-3.36359	-30.66200
65.27600	-3.36703	-30.69460
65.37600	-3.37109	-30.73553
65.47600	-3.37578	-30.78206
65.57600	-3.38109	-30.82496
65.67600	-3.38703	-30.88102
65.77600	-3.39422	-30.95494
65.87600	-3.39844	-31.00714
65.97600	-3.40266	-31.04047
66.07600	-3.40734	-31.08983
66.17600	-3.41312	-31.14250
66.27600	-3.42000	-31.21130
66.37600	-3.42422	-31.25477
66.47600	-3.42828	-31.28726
66.57600	-3.43281	-31.32664
66.67600	-3.43813	-31.37655
66.77600	-3.44359	-31.43838
66.87600	-3.45016	-31.50171
66.97600	-3.45391	-31.53674
67.07600	-3.45813	-31.58098
67.17600	-3.46313	-31.62593
67.27600	-3.46906	-31.67947
67.37600	-3.47594	-31.75014
67.47600	-3.48031	-31.79048
67.57600	-3.48469	-31.83132
67.67600	-3.48938	-31.87978
67.77600	-3.49469	-31.92870
67.87600	-3.50219	-31.99819
67.97600	-3.50984	-32.09032
68.07600	-3.51281	-32.11718
68.17600	-3.51719	-32.14977
68.27600	-3.52266	-32.20449
68.37600	-3.52906	-32.26174
68.47600	-3.53375	-32.32258
68.57600	-3.53750	-32.35348
68.67600	-3.54203	-32.39840
68.77600	-3.54734	-32.44616
68.87600	-3.55266	-32.50277
68.97600	-3.55906	-32.55796
69.07600	-3.56469	-32.63598
69.17600	-3.56828	-32.66449
69.27600	-3.57250	-32.69473
69.37600	-3.57781	-32.75148
69.47600	-3.58438	-32.80936
69.57600	-3.59109	-32.89072
69.67600	-3.59484	-32.93343
69.77600	-3.59891	-32.95792
69.87600	-3.60359	-33.01616
69.97600	-3.60891	-33.06182
70.07600	-3.61500	-33.12096
70.17600	-3.62078	-33.18699
70.27600	-3.62484	-33.21972
70.37600	-3.62922	-33.27152
70.47600	-3.63438	-33.31494
70.57600	-3.64000	-33.37810
70.67600	-3.64719	-33.44092
70.77600	-3.65156	-33.49975
70.87600	-3.65516	-33.52087
70.97600	-3.65953	-33.57170
71.07600	-3.66469	-33.62449
71.17600	-3.67109	-33.68770
71.27600	-3.67828	-33.77094
71.37600	-3.68188	-33.80581
71.47600	-3.68625	-33.84142
71.57600	-3.69141	-33.89233
71.67600	-3.69750	-33.94474
71.77600	-3.70391	-34.01262
71.87600	-3.70797	-34.05665
71.97600	-3.71203	-34.09603
72.07600	-3.71672	-34.14004
72.17600	-3.72188	-34.19027
72.27600	-3.72797	-34.25169
72.37600	-3.73516	-34.32882
72.47600	-3.73875	-34.37162
72.57600	-3.74266	-34.39233
72.67600	-3.74766	-34.44208
72.77600	-3.75391	-34.51112
72.87600	-3.76078	-34.58000
72.97600	-3.76484	-34.61922
73.07600	-3.76891	-34.65399
73.17600	-3.77359	-34.69845
73.27600	-3.77875	-34.74832
73.37600	-3.78422	-34.80479
73.47600	-3.79109	-34.87454
73.57600	-3.79516	-34.91545
73.67600	-3.79953	-34.95183
73.77600	-3.80437	-35.00103
73.87600	-3.81031	-35.06009
73.97600	-3.81703	-35.12619
74.07600	-3.82094	-35.15948
74.17600	-3.82500	-35.19555
74.27600	-3.82953	-35.23559
74.37600	-3.83500	-35.28884
74.47600	-3.84156	-35.34466
74.57600	-3.84875	-35.42443
74.67600	-3.85234	-35.46204
74.77600	-3.85656	-35.49277
74.87600	-3.86125	-35.53864
74.97600	-3.86688	-35.58867
75.07600	-3.87391	-35.66563
75.17600	-3.87828	-35.71470
75.27600	-3.88250	-35.74725
75.37600	-3.88719	-35.79620
75.47600	-3.89266	-35.84665
75.57600	-3.89859	-35.90024
75.67600	-3.90531	-35.98209
75.77600	-3.90891	-36.00695
75.87600	-3.91313	-36.04582
75.97600	-3.91844	-36.09920
76.07600	-3.92484	-36.15796
76.17600	-3.93125	-36.22647
76.27600	-3.93500	-36.27414
76.37600	-3.93906	-36.29899
76.47600	-3.94391	-36.34615
76.57600	-3.94906	-36.40305
76.67600	-3.95547	-36.46493
76.77600	-3.96281	-36.54308
76.87600	-3.96641	-36.59014
76.97600	-3.97078	-36.62955
77.07600	-3.97594	-36.67830
77.17600	-3.98250	-36.73673
77.27600	-3.98828	-36.80829
77.37600	-3.99172	-36.85017
77.47600	-3.99563	-36.88415
77.57600	-4.00031	-36.93473
77.67600	-4.00594	-36.98113
77.77600	-4.01203	-37.04070
77.87600	-4.01906	-37.11809
77.97600	-4.02312	-37.16459
78.07600	-4.02734	-37.20278
78.17600	-4.03203	-37.25325
78.27600	-4.03734	-37.30021
78.37600	-4.04328	-37.37141
78.47600	-4.04813	-37.41062
78.57600	-4.05234	-37.44956
78.67600	-4.05688	-37.49911
78.77600	-4.06203	-37.54910
78.87600	-4.06781	-37.60334
78.97600	-4.07453	-37.67955
79.07600	-4.07875	-37.72290
79.17600	-4.08312	-37.76014
79.27600	-4.08797	-37.80990
79.37600	-4.09391	-37.86032
79.47600	-4.10078	-37.93095
79.57600	-4.10531	-37.98705
79.67600	-4.10953	-38.02271
79.77600	-4.11406	-38.06143
79.87600	-4.11875	-38.11152
79.97600	-4.12438	-38.16063
80.07600	-4.13156	-38.23852
80.17600	-4.13547	-38.27228
80.27600	-4.13984	-38.31263
80.37600	-4.14484	-38.35742
80.47600	-4.15031	-38.41265
80.57600	-4.15687	-38.47527
80.67600	-4.16156	-38.52482
80.77600	-4.16609	-38.56629
80.87600	-4.17094	-38.61060
80.97600	-4.17609	-38.66022
81.07600	-4.18203	-38.71439
81.17600	-4.18891	-38.78590
81.27600	-4.19266	-38.82199
81.37600	-4.19688	-38.86431
81.47600	-4.20172	-38.90091
81.57600	-4.20734	-38.95839
81.67600	-4.21438	-39.02914
81.77600	-4.21859	-39.07393
81.87600	-4.22281	-39.11120
81.97600	-4.22766	-39.15780
82.07600	-4.23359	-39.21163
82.17600	-4.23984	-39.27451
82.27600	-4.24563	-39.33440
82.37600	-4.24922	-39.37027
82.47600	-4.25359	-39.40731
82.57600	-4.25828	-39.44702
82.67600	-4.26375	-39.49961
82.77600	-4.27047	-39.55895
82.87600	-4.27516	-39.62617
82.97600	-4.27891	-39.64727
83.07600	-4.28313	-39.68932
83.17600	-4.28797	-39.73932
83.27600	-4.29359	-39.78294
83.37600	-4.30078	-39.83930
83.47600	-4.30531	-39.89261
83.57600	-4.30953	-39.93316
83.67600	-4.31422	-39.96963
83.77600	-4.31953	-40.01960
83.87600	-4.32719	-40.07160
83.97600	-4.33297	-40.14558
84.07600	-4.33719	-40.18863
84.17600	-4.34219	-40.22530
84.27600	-4.34781	-40.28146
84.37600	-4.35469	-40.33601
84.47600	-4.36094	-40.41569
84.57600	-4.36328	-40.43547
84.67600	-4.36719	-40.46533
84.77600	-4.37187	-40.50034
84.87600	-4.37781	-40.55991
84.97600	-4.38500	-40.62468
85.07600	-4.38922	-40.67010
85.17600	-4.39328	-40.71060
85.27600	-4.39797	-40.74692
85.37600	-4.40281	-40.79406
85.47600	-4.40828	-40.84627
85.57600	-4.41578	-40.91314
85.67600	-4.42000	-40.95615
85.77600	-4.42422	-40.99485
85.87600	-4.42906	-41.03579
85.97600	-4.43500	-41.09091
86.07600	-4.44203	-41.16519
86.17600	-4.44594	-41.20098
86.27600	-4.44969	-41.22999
86.37600	-4.45406	-41.27208
86.47600	-4.45922	-41.30918
86.57600	-4.46500	-41.36728
86.67600	-4.47203	-41.43989
86.77600	-4.47625	-41.47951
86.87600	-4.48063	-41.52294
86.97600	-4.48578	-41.56198
87.07600	-4.49156	-41.61214
87.17600	-4.49844	-41.68326
87.27600	-4.50250	-41.72656
87.37600	-4.50641	-41.75987
87.47600	-4.51094	-41.79605
87.57600	-4.51609	-41.84278
87.67600	-4.52234	-41.90310
87.77600	-4.52984	-41.98046
87.87600	-4.53344	-42.01883
87.97600	-4.53766	-42.04905
88.07600	-4.54250	-42.09768
88.17600	-4.54828	-42.14391
88.27600	-4.55500	-42.21569
88.37600	-4.55938	-42.26908
88.47600	-4.56359	-42.29810
88.57600	-4.56813	-42.33965
88.67600	-4.57328	-42.38323
88.77600	-4.57906	-42.43278
88.87600	-4.58609	-42.50172
88.97600	-4.59016	-42.54694
89.07600	-4.59422	-42.58034
89.17600	-4.59906	-42.62456
89.27600	-4.60469	-42.67878
89.37600	-4.61172	-42.75141
89.47600	-4.61609	-42.79306
89.57600	-4.62000	-42.82685
89.67600	-4.62469	-42.87018
89.77600	-4.63000	-42.91528
89.87600	-4.63609	-42.97417
89.97600	-4.64266	-43.03781
90.07600	-4.64734	-43.09200
90.17600	-4.65125	-43.11193
90.27600	-4.65578	-43.16369
90.37600	-4.66078	-43.20749
90.47600	-4.66750	-43.26453
90.57600	-4.67234	-43.31569
90.67600	-4.67656	-43.34878
90.77600	-4.68141	-43.39818
90.87600	-4.68672	-43.44055
90.97600	-4.69281	-43.50590
91.07600	-4.69969	-43.57227
91.17600	-4.70328	-43.60082
91.27600	-4.70750	-43.63569
91.37600	-4.71234	-43.68285
91.47600	-4.71797	-43.72952
91.57600	-4.72547	-43.80571
91.67600	-4.72984	-43.85810
91.77600	-4.73375	-43.88433
91.87600	-4.73813	-43.92652
91.97600	-4.74313	-43.97164
92.07600	-4.74891	-44.02550
92.17600	-4.75625	-44.09307
92.27600	-4.76063	-44.13495
92.37600	-4.76500	-44.17568
92.47600	-4.77000	-44.21746
92.57600	-4.77578	-44.27192
92.67600	-4.78250	-44.34575
92.77600	-4.78656	-44.38547
92.87600	-4.79078	-44.41659
92.97600	-4.79563	-44.46399
93.07600	-4.80125	-44.51630
93.17600	-4.80703	-44.57327
93.27600	-4.81359	-44.64510
93.37600	-4.81750	-44.69002
93.47600	-4.82156	-44.72576
93.57600	-4.82641	-44.77210
93.67600	-4.83234	-44.82846
93.77600	-4.83969	-44.90468
93.87600	-4.84359	-44.95771
93.97600	-4.84734	-44.98777
94.07600	-4.85172	-45.03252
94.17600	-4.85656	-45.07261
94.27600	-4.86234	-45.12309
94.37600	-4.86875	-45.19066
94.47600	-4.87328	-45.23996
94.57600	-4.87797	-45.28043
94.67600	-4.88266	-45.32379
94.77600	-4.88844	-45.38187
94.87600	-4.89469	-45.45037
94.97600	-4.89953	-45.49487
95.07600	-4.90359	-45.52003
95.17600	-4.90797	-45.56597
95.27600	-4.91266	-45.61466
95.37600	-4.91797	-45.65812
95.47600	-4.92469	-45.71621
95.57600	-4.93016	-45.77008
95.67600	-4.93438	-45.80353
95.77600	-4.93937	-45.85069
95.87600	-4.94516	-45.89828
95.97600	-4.95203	-45.96600
96.07600	-4.95687	-46.02550
96.17600	-4.96078	-46.05702
96.27600	-4.96516	-46.09254
96.37600	-4.97000	-46.14265
96.47600	-4.97578	-46.18863
96.57600	-4.98328	-46.25652
96.67600	-4.98719	-46.29730
96.77600	-4.99109	-46.33481
96.87600	-4.99563	-46.37136
96.97600	-5.00078	-46.41415
97.07600	-5.00750	-46.47674
97.17600	-5.01281	-46.52398
97.27600	-5.01703	-46.56617
97.37600	-5.02156	-46.60366
97.47600	-5.02672	-46.64365
97.57600	-5.03234	-46.69487
97.67600	-5.03969	-46.76455
97.77600	-5.04422	-46.81617
97.87600	-5.04813	-46.83910
97.97600	-5.05266	-46.88200
98.07600	-5.05781	-46.91821
98.17600	-5.06531	-46.98413
98.27600	-5.07016	-47.03863
98.37600	-5.07406	-47.06199
98.47600	-5.07859	-47.10807
98.57600	-5.08375	-47.14258
98.67600	-5.08953	-47.18950
98.77600	-5.09719	-47.26440
98.87600	-5.10094	-47.31073
98.97600	-5.10516	-47.33997
99.07600	-5.10984	-47.37358
99.17600	-5.11500	-47.42731
99.27600	-5.12156	-47.47831
99.37600	-5.12641	-47.53057
99.47600	-5.13031	-47.55634
99.57600	-5.13453	-47.59053
99.67600	-5.13922	-47.62828
99.77600	-5.14500	-47.67712
99.87600	-5.15219	-47.73269
99.97600	-5.15703	-47.79181
100.07600	-5.16109	-47.82700
100.17600	-5.16594	-47.85318
100.27600	-5.17172	-47.90503
100.37600	-5.18000	-47.97775
100.47600	-5.18453	-48.02887
100.57600	-5.18828	-48.05457
100.67600	-5.19281	-48.09048
100.77600	-5.19797	-48.12794
100.87600	-5.20391	-48.18689
100.97600	-5.21156	-48.25047
101.07600	-5.21516	-48.29068
101.17600	-5.21875	-48.31344
101.27600	-5.22359	-48.36148
101.37600	-5.22922	-48.41205
101.47600	-5.23625	-48.47910
101.57600	-5.24031	-48.52303
101.67600	-5.24406	-48.54502
101.77600	-5.24859	-48.58891
101.87600	-5.25375	-48.62946
101.94000	-5.25766	-47.27656
101.94200	-5.25781	-45.77194
101.94400	-5.25813	-43.82396
101.94600	-5.25844	-41.58454
101.94800	-5.25875	-39.11843
101.95000	-5.25906	-36.47457
101.95200	-5.25938	-33.72899
101.95400	-5.25953	-30.94999
101.95600	-5.25984	-28.17875
101.95800	-5.26000	-25.44834
101.96000	-5.26016	-22.79432
101.96200	-5.26031	-20.24646
101.96400	-5.26047	-17.82329
101.96600	-5.26062	-15.53651
101.96800	-5.26078	-13.39660
101.97000	-5.26094	-11.41272
101.97200	-5.26094	-9.58917
101.97400	-5.26109	-7.92502
101.97600	-5.26125	-6.41703
101.97800	-5.26141	-5.06194
101.98000	-5.26141	-3.85581
101.98200	-5.26156	-2.79224
101.98400	-5.26172	-1.86271
101.98600	-5.26188	-1.05894
101.98800	-5.26203	-0.37280
101.99000	-5.26203	0.20544
101.99400	-5.26234	1.07732
101.99800	-5.26250	1.62649
102.02800	-5.26437	1.04712
102.03800	-5.26500	0.51739
102.05400	-5.26609	0.00087
102.15400	-5.27109	-0.06553
102.25400	-5.27484	-0.05776
102.35400	-5.27906	-0.05617
102.45400	-5.28406	-0.05746
102.55400	-5.29047	-0.05621
102.65400	-5.29641	-0.05336
102.75400	-5.30063	-0.05629
102.85400	-5.30500	-0.05989
102.95400	-5.31000	-0.04647
103.05400	-5.31547	-0.05237
103.15400	-5.32203	-0.05132
103.25400	-5.32688	-0.05153
103.35400	-5.33094	-0.04743
103.45400	-5.33578	-0.04856
103.55400	-5.34125	-0.05459
103.65400	-5.34828	-0.04852
103.75400	-5.35328	-0.04659
103.85400	-5.35719	-0.04730
103.95400	-5.36141	-0.05175
104.05400	-5.36609	-0.05116
104.15400	-5.37188	-0.04582
104.25400	-5.37891	-0.04584
104.35400	-5.38406	-0.04435
104.43400	-5.38703	-0.04981
