# Supplementary material for: Strengthening of 3D Printed Fused Deposition Manufactured Parts Using the Fill Compositing Technique
Source: PLoS One. 2015 Apr 16;10(4):e0122915. doi: 10.1371/journal.pone.0122915 (PMC4400136; doi:10.1371/journal.pone.0122915)
Supplement: S1 File — This is the raw data and information on all the samples presented in this manuscript. (ZIP) [file pone.0122915.s001.zip › Specimen_RawData_18.csv]

Time	Extension	Load
(sec)	(mm)	(N)
0.00000	-0.00016	-0.01969
0.10000	-0.00031	-0.02704
0.20000	-0.00125	-0.02851
0.30000	-0.00516	-0.02774
0.40000	-0.01484	-0.02862
0.50000	-0.02344	-0.02659
0.60000	-0.03156	-0.03473
0.70000	-0.03625	-0.02779
0.80000	-0.04063	-0.03445
0.90000	-0.04547	-0.03925
1.00000	-0.05125	-0.03155
1.10000	-0.05734	-0.03214
1.20000	-0.06375	-0.02840
1.30000	-0.06719	-0.03101
1.40000	-0.07172	-0.03154
1.50000	-0.07688	-0.03515
1.60000	-0.08281	-0.05481
1.70000	-0.08922	-0.10083
1.80000	-0.09313	-0.12767
1.90000	-0.09734	-0.16626
2.00000	-0.10203	-0.20749
2.10000	-0.10750	-0.25724
2.20000	-0.11359	-0.32249
2.30000	-0.12031	-0.39212
2.40000	-0.12406	-0.43457
2.50000	-0.12828	-0.46639
2.60000	-0.13328	-0.51995
2.70000	-0.13922	-0.57911
2.80000	-0.14625	-0.65458
2.90000	-0.15000	-0.69445
3.00000	-0.15406	-0.74461
3.10000	-0.15906	-0.79280
3.20000	-0.16453	-0.84644
3.30000	-0.17172	-0.91318
3.40000	-0.17813	-0.98961
3.50000	-0.18125	-1.02179
3.60000	-0.18547	-1.06557
3.70000	-0.19031	-1.12976
3.80000	-0.19625	-1.18712
3.90000	-0.20281	-1.25505
4.00000	-0.20719	-1.29922
4.10000	-0.21125	-1.35072
4.20000	-0.21594	-1.40055
4.30000	-0.22078	-1.44312
4.40000	-0.22672	-1.50677
4.50000	-0.23312	-1.56696
4.60000	-0.23766	-1.61577
4.70000	-0.24188	-1.66599
4.80000	-0.24688	-1.72697
4.90000	-0.25297	-1.77913
5.00000	-0.25969	-1.85353
5.10000	-0.26359	-1.89301
5.20000	-0.26766	-1.93564
5.30000	-0.27234	-1.98735
5.40000	-0.27766	-2.04290
5.50000	-0.28391	-2.09927
5.60000	-0.29094	-2.18027
5.70000	-0.29469	-2.22197
5.80000	-0.29891	-2.27091
5.90000	-0.30406	-2.31626
6.00000	-0.31016	-2.38233
6.10000	-0.31625	-2.45002
6.20000	-0.32016	-2.49040
6.30000	-0.32422	-2.53804
6.40000	-0.32891	-2.58355
6.50000	-0.33453	-2.64029
6.60000	-0.34125	-2.70730
6.70000	-0.34875	-2.79445
6.80000	-0.35219	-2.83168
6.90000	-0.35688	-2.88099
7.00000	-0.36203	-2.93720
7.10000	-0.36797	-2.99984
7.20000	-0.37328	-3.05909
7.30000	-0.37734	-3.10427
7.40000	-0.38156	-3.15594
7.50000	-0.38594	-3.20335
7.60000	-0.39125	-3.25785
7.70000	-0.39703	-3.32128
7.80000	-0.40391	-3.39980
7.90000	-0.40812	-3.44947
8.00000	-0.41281	-3.49915
8.10000	-0.41813	-3.55995
8.20000	-0.42359	-3.61348
8.30000	-0.42938	-3.67657
8.40000	-0.43359	-3.73093
8.50000	-0.43781	-3.77271
8.60000	-0.44266	-3.82102
8.70000	-0.44781	-3.88253
8.80000	-0.45375	-3.94055
8.90000	-0.46063	-4.01309
9.00000	-0.46453	-4.06640
9.10000	-0.46859	-4.11323
9.20000	-0.47359	-4.16900
9.30000	-0.47969	-4.23260
9.40000	-0.48656	-4.30394
9.50000	-0.49078	-4.35338
9.60000	-0.49500	-4.40089
9.70000	-0.49984	-4.44627
9.80000	-0.50484	-4.50346
9.90000	-0.51031	-4.56298
10.00000	-0.51672	-4.62461
10.10000	-0.52078	-4.68744
10.20000	-0.52500	-4.71761
10.30000	-0.52984	-4.78003
10.40000	-0.53531	-4.82724
10.50000	-0.54219	-4.90551
10.60000	-0.54672	-4.96006
10.70000	-0.55094	-5.00408
10.80000	-0.55563	-5.04563
10.90000	-0.56109	-5.09746
11.00000	-0.56766	-5.16304
11.10000	-0.57453	-5.22351
11.20000	-0.57813	-5.27243
11.30000	-0.58234	-5.31663
11.40000	-0.58734	-5.37258
11.50000	-0.59297	-5.42639
11.60000	-0.60000	-5.50592
11.70000	-0.60422	-5.55040
11.80000	-0.60828	-5.60193
11.90000	-0.61297	-5.65343
12.00000	-0.61813	-5.70957
12.10000	-0.62375	-5.75745
12.20000	-0.63016	-5.81471
12.30000	-0.63422	-5.87182
12.40000	-0.63875	-5.90469
12.50000	-0.64406	-5.96121
12.60000	-0.65031	-6.01841
12.70000	-0.65719	-6.09060
12.80000	-0.66078	-6.12322
12.90000	-0.66469	-6.17287
13.00000	-0.66922	-6.20941
13.10000	-0.67437	-6.27021
13.20000	-0.68000	-6.32628
13.30000	-0.68688	-6.39441
13.40000	-0.69109	-6.43540
13.50000	-0.69531	-6.47378
13.60000	-0.70031	-6.52404
13.70000	-0.70578	-6.57572
13.80000	-0.71250	-6.63995
13.90000	-0.71734	-6.68880
14.00000	-0.72156	-6.73319
14.10000	-0.72609	-6.78452
14.20000	-0.73125	-6.82721
14.30000	-0.73750	-6.88879
14.40000	-0.74516	-6.96912
14.50000	-0.74844	-7.00236
14.60000	-0.75266	-7.05475
14.70000	-0.75812	-7.10148
14.80000	-0.76500	-7.15477
14.90000	-0.77266	-7.23056
15.00000	-0.77547	-7.26093
15.10000	-0.77938	-7.30812
15.20000	-0.78422	-7.36833
15.30000	-0.78937	-7.41689
15.40000	-0.79484	-7.47212
15.50000	-0.80188	-7.54542
15.60000	-0.80547	-7.59297
15.70000	-0.80938	-7.63181
15.80000	-0.81422	-7.69595
15.90000	-0.82000	-7.75932
16.00000	-0.82672	-7.81757
16.10000	-0.83109	-7.86341
16.20000	-0.83500	-7.92012
16.30000	-0.83984	-7.97179
16.40000	-0.84563	-8.03154
16.50000	-0.85156	-8.09596
16.60000	-0.85828	-8.15851
16.70000	-0.86234	-8.20164
16.80000	-0.86625	-8.24009
16.90000	-0.87109	-8.28911
17.00000	-0.87625	-8.33408
17.10000	-0.88344	-8.40539
17.20000	-0.88844	-8.46527
17.30000	-0.89250	-8.50547
17.40000	-0.89719	-8.55291
17.50000	-0.90219	-8.60911
17.60000	-0.90828	-8.66936
17.70000	-0.91516	-8.74775
17.80000	-0.91859	-8.77497
17.90000	-0.92281	-8.82417
18.00000	-0.92781	-8.87649
18.10000	-0.93375	-8.93170
18.20000	-0.94078	-9.00580
18.30000	-0.94500	-9.05521
18.40000	-0.94906	-9.09930
18.50000	-0.95375	-9.14620
18.60000	-0.95875	-9.20590
18.70000	-0.96437	-9.25815
18.80000	-0.97125	-9.32983
18.90000	-0.97531	-9.38168
19.00000	-0.97969	-9.41757
19.10000	-0.98484	-9.47442
19.20000	-0.99063	-9.53992
19.30000	-0.99781	-9.61404
19.40000	-1.00156	-9.65634
19.50000	-1.00563	-9.70358
19.60000	-1.01047	-9.75098
19.70000	-1.01563	-9.80506
19.80000	-1.02172	-9.86997
19.90000	-1.02859	-9.94516
20.00000	-1.03203	-9.97621
20.10000	-1.03609	-10.01748
20.20000	-1.04094	-10.06649
20.30000	-1.04656	-10.12472
20.40000	-1.05438	-10.20624
20.50000	-1.05875	-10.26320
20.60000	-1.06281	-10.30399
20.70000	-1.06734	-10.35379
20.80000	-1.07250	-10.40857
20.90000	-1.07844	-10.45857
21.00000	-1.08484	-10.53350
21.10000	-1.08859	-10.57900
21.20000	-1.09266	-10.61895
21.30000	-1.09766	-10.66112
21.40000	-1.10359	-10.72491
21.50000	-1.11125	-10.81533
21.60000	-1.11578	-10.86996
21.70000	-1.11969	-10.90407
21.80000	-1.12422	-10.96484
21.90000	-1.12938	-11.01598
22.00000	-1.13500	-11.06862
22.10000	-1.14141	-11.14088
22.20000	-1.14547	-11.18180
22.30000	-1.14969	-11.23136
22.40000	-1.15500	-11.28741
22.50000	-1.16094	-11.34687
22.60000	-1.16750	-11.42400
22.70000	-1.17172	-11.46547
22.80000	-1.17594	-11.51197
22.90000	-1.18047	-11.56082
23.00000	-1.18562	-11.62104
23.10000	-1.19188	-11.67813
23.20000	-1.19906	-11.76528
23.30000	-1.20281	-11.80678
23.40000	-1.20688	-11.84195
23.50000	-1.21141	-11.90633
23.60000	-1.21703	-11.95544
23.70000	-1.22391	-12.03129
23.80000	-1.22875	-12.08462
23.90000	-1.23281	-12.12783
24.00000	-1.23719	-12.16947
24.10000	-1.24234	-12.15361
24.20000	-1.24797	-12.21572
24.30000	-1.25484	-12.30857
24.40000	-1.25953	-12.37176
24.50000	-1.26391	-12.41454
24.60000	-1.26891	-12.48262
24.70000	-1.27469	-12.53844
24.80000	-1.28078	-12.61307
24.90000	-1.28531	-12.66209
25.00000	-1.28906	-12.70637
25.10000	-1.29359	-12.77122
25.20000	-1.29906	-12.83539
25.30000	-1.30484	-12.90976
25.40000	-1.31188	-12.97697
25.50000	-1.31594	-13.02607
25.60000	-1.31984	-13.08188
25.70000	-1.32453	-13.13943
25.80000	-1.32984	-13.19940
25.90000	-1.33641	-13.27562
26.00000	-1.34172	-13.31863
26.10000	-1.34609	-13.37777
26.20000	-1.35063	-13.44053
26.30000	-1.35562	-13.50129
26.40000	-1.36125	-13.57281
26.50000	-1.36812	-13.63791
26.60000	-1.37234	-13.68541
26.70000	-1.37641	-13.73056
26.80000	-1.38141	-13.80106
26.90000	-1.38672	-13.86437
27.00000	-1.39359	-13.93243
27.10000	-1.39875	-13.98750
27.20000	-1.40313	-14.02428
27.30000	-1.40766	-14.08906
27.40000	-1.41297	-14.14925
27.50000	-1.41859	-14.21476
27.60000	-1.42563	-14.29819
27.70000	-1.42969	-14.33602
27.80000	-1.43344	-14.36346
27.90000	-1.43813	-14.41315
28.00000	-1.44375	-14.47103
28.10000	-1.45109	-14.54821
28.20000	-1.45547	-14.58881
28.30000	-1.45922	-14.62780
28.40000	-1.46375	-14.67406
28.50000	-1.46875	-14.73426
28.60000	-1.47484	-14.79727
28.70000	-1.48234	-14.88542
28.80000	-1.48688	-14.92600
28.90000	-1.49062	-14.97630
29.00000	-1.49547	-15.02391
29.10000	-1.50094	-15.07985
29.20000	-1.50750	-15.15265
29.30000	-1.51203	-15.21053
29.40000	-1.51609	-15.24999
29.50000	-1.52047	-15.30059
29.60000	-1.52547	-15.35256
29.70000	-1.53141	-15.41885
29.80000	-1.53906	-15.49530
29.90000	-1.54328	-15.55344
30.00000	-1.54703	-15.59128
30.10000	-1.55156	-15.63344
30.20000	-1.55641	-15.68498
30.30000	-1.56297	-15.75978
30.40000	-1.56828	-15.81826
30.50000	-1.57250	-15.85636
30.60000	-1.57734	-15.91453
30.70000	-1.58281	-15.96886
30.80000	-1.58875	-16.03240
30.90000	-1.59688	-16.11859
31.00000	-1.60047	-16.16094
31.10000	-1.60453	-16.20359
31.20000	-1.60969	-16.26236
31.30000	-1.61594	-16.32567
31.40000	-1.62344	-16.41901
31.50000	-1.62656	-16.44589
31.60000	-1.63000	-16.47410
31.70000	-1.63453	-16.53583
31.80000	-1.63969	-16.59280
31.90000	-1.64531	-16.65280
32.00000	-1.65250	-16.73403
32.10000	-1.65672	-16.78438
32.20000	-1.66094	-16.80067
32.30000	-1.66594	-16.82257
32.40000	-1.67125	-16.89211
32.50000	-1.67781	-16.97803
32.60000	-1.68234	-17.04292
32.70000	-1.68656	-17.08958
32.80000	-1.69141	-17.14804
32.90000	-1.69672	-17.20250
33.00000	-1.70281	-17.27692
33.10000	-1.70969	-17.35235
33.20000	-1.71344	-17.39982
33.30000	-1.71750	-17.43834
33.40000	-1.72234	-17.50945
33.50000	-1.72813	-17.57837
33.60000	-1.73531	-17.67240
33.70000	-1.73969	-17.69841
33.80000	-1.74344	-17.73854
33.90000	-1.74797	-17.79299
34.00000	-1.75297	-17.86328
34.10000	-1.75828	-17.93407
34.20000	-1.76516	-18.01655
34.30000	-1.77000	-18.05133
34.40000	-1.77406	-18.10136
34.50000	-1.77875	-18.15185
34.60000	-1.78453	-18.21971
34.70000	-1.79203	-18.31130
34.80000	-1.79656	-18.36780
34.90000	-1.80016	-18.39683
35.00000	-1.80437	-18.45387
35.10000	-1.80938	-18.51090
35.20000	-1.81516	-18.58813
35.30000	-1.82234	-18.66437
35.40000	-1.82719	-18.71235
35.50000	-1.83125	-18.75535
35.60000	-1.83609	-18.81100
35.70000	-1.84141	-18.88346
35.80000	-1.84813	-18.95703
35.90000	-1.85313	-19.02517
36.00000	-1.85703	-19.05331
36.10000	-1.86156	-19.10517
36.20000	-1.86656	-19.16424
36.30000	-1.87172	-19.23088
36.40000	-1.87906	-19.31396
36.50000	-1.88328	-19.36767
36.60000	-1.88734	-19.40567
36.70000	-1.89203	-19.45539
36.80000	-1.89750	-19.52131
36.90000	-1.90484	-19.60457
37.00000	-1.90969	-19.65868
37.10000	-1.91375	-19.68440
37.20000	-1.91844	-19.74267
37.30000	-1.92313	-19.78230
37.40000	-1.92813	-19.84015
37.50000	-1.93453	-19.91290
37.60000	-1.93984	-19.97199
37.70000	-1.94406	-20.01155
37.80000	-1.94891	-20.06823
37.90000	-1.95469	-20.11905
38.00000	-1.96281	-20.21304
38.10000	-1.96703	-20.26301
38.20000	-1.97063	-20.29553
38.30000	-1.97516	-20.33941
38.40000	-1.98016	-20.39918
38.50000	-1.98578	-20.46526
38.60000	-1.99359	-20.54972
38.70000	-1.99781	-20.59384
38.80000	-2.00172	-20.63256
38.90000	-2.00625	-20.67786
39.00000	-2.01141	-20.73773
39.10000	-2.01875	-20.81713
39.20000	-2.02375	-20.88430
39.30000	-2.02750	-20.92415
39.40000	-2.03219	-20.97190
39.50000	-2.03781	-21.03839
39.60000	-2.04453	-21.11611
39.70000	-2.05141	-21.19678
39.80000	-2.05438	-21.22566
39.90000	-2.05813	-21.27611
40.00000	-2.06266	-21.31999
40.10000	-2.06750	-21.38674
40.20000	-2.07359	-21.45829
40.30000	-2.07922	-21.52811
40.40000	-2.08359	-21.56037
40.50000	-2.08828	-21.62378
40.60000	-2.09297	-21.66977
40.70000	-2.09875	-21.73700
40.80000	-2.10578	-21.81502
40.90000	-2.11172	-21.90286
41.00000	-2.11531	-21.93462
41.10000	-2.12016	-21.97916
41.20000	-2.12531	-22.04387
41.30000	-2.13156	-22.11437
41.40000	-2.13625	-22.17438
41.50000	-2.14047	-22.21878
41.60000	-2.14516	-22.27058
41.70000	-2.15016	-22.33300
41.80000	-2.15547	-22.38779
41.90000	-2.16203	-22.45941
42.00000	-2.16750	-22.53090
42.10000	-2.17141	-22.56616
42.20000	-2.17594	-22.61246
42.30000	-2.18125	-22.67536
42.40000	-2.18828	-22.75913
42.50000	-2.19359	-22.82463
42.60000	-2.19750	-22.85709
42.70000	-2.20187	-22.90567
42.80000	-2.20672	-22.95626
42.90000	-2.21188	-23.01884
43.00000	-2.21828	-23.07705
43.10000	-2.22359	-23.14834
43.20000	-2.22797	-23.19741
43.30000	-2.23281	-23.24123
43.40000	-2.23813	-23.29613
43.50000	-2.24531	-23.37237
43.60000	-2.25078	-23.45025
43.70000	-2.25438	-23.48521
43.80000	-2.25875	-23.52917
43.90000	-2.26344	-23.57599
44.00000	-2.26906	-23.64177
44.10000	-2.27656	-23.72008
44.20000	-2.28141	-23.78641
44.30000	-2.28500	-23.81635
44.40000	-2.28969	-23.87017
44.50000	-2.29453	-23.91913
44.60000	-2.30125	-23.98827
44.70000	-2.30625	-24.06474
44.80000	-2.31031	-24.10375
44.90000	-2.31500	-24.14154
45.00000	-2.32031	-24.20226
45.10000	-2.32656	-24.27023
45.20000	-2.33453	-24.36139
45.30000	-2.33813	-24.39845
45.40000	-2.34188	-24.43747
45.50000	-2.34656	-24.49402
45.60000	-2.35156	-24.54987
45.70000	-2.35766	-24.61316
45.80000	-2.36359	-24.69015
45.90000	-2.36781	-24.72963
46.00000	-2.37219	-24.77925
46.10000	-2.37672	-24.83340
46.20000	-2.38187	-24.88421
46.30000	-2.38828	-24.95467
46.40000	-2.39391	-25.02317
46.50000	-2.39797	-25.05884
46.60000	-2.40250	-25.10441
46.70000	-2.40750	-25.15681
46.80000	-2.41281	-25.21461
46.90000	-2.41953	-25.28207
47.00000	-2.42422	-25.33923
47.10000	-2.42906	-25.38517
47.20000	-2.43453	-25.44447
47.30000	-2.44078	-25.50700
47.40000	-2.44969	-25.50480
47.50000	-2.45250	-25.56657
47.60000	-2.45531	-25.58719
47.70000	-2.45984	-25.64368
47.80000	-2.46500	-25.70204
47.90000	-2.47250	-25.79004
48.00000	-2.47797	-25.87670
48.10000	-2.48141	-25.91832
48.20000	-2.48594	-25.96185
48.30000	-2.49094	-26.01617
48.40000	-2.49594	-26.06684
48.50000	-2.50203	-26.12476
48.60000	-2.50797	-26.20411
48.70000	-2.51203	-26.24132
48.80000	-2.51688	-26.29207
48.90000	-2.52250	-26.36542
49.00000	-2.53000	-26.44218
49.10000	-2.53453	-26.50440
49.20000	-2.53781	-26.52936
49.30000	-2.54203	-26.57107
49.40000	-2.54703	-26.63465
49.50000	-2.55281	-26.69799
49.60000	-2.55984	-26.78510
49.70000	-2.56484	-26.84591
49.80000	-2.56875	-26.87237
49.90000	-2.57344	-26.92063
50.00000	-2.57906	-26.98939
50.10000	-2.58563	-27.06654
50.20000	-2.59063	-27.12327
50.30000	-2.59469	-27.17062
50.40000	-2.59891	-27.20928
50.50000	-2.60344	-27.26376
50.60000	-2.60891	-27.32097
50.70000	-2.61625	-27.40047
50.80000	-2.62203	-27.47660
50.90000	-2.62547	-27.50721
51.00000	-2.63016	-27.55638
51.10000	-2.63562	-27.62128
51.20000	-2.64250	-27.69738
51.30000	-2.64812	-27.76711
51.40000	-2.65188	-27.81512
51.50000	-2.65625	-27.85827
51.60000	-2.66125	-27.91356
51.70000	-2.66656	-27.97913
51.80000	-2.67328	-28.05263
51.90000	-2.67891	-28.12675
52.00000	-2.68250	-28.14336
52.10000	-2.68687	-28.19802
52.20000	-2.69234	-28.26435
52.30000	-2.69938	-28.34221
52.40000	-2.70484	-28.41853
52.50000	-2.70828	-28.44935
52.60000	-2.71250	-28.49600
52.70000	-2.71734	-28.54873
52.80000	-2.72297	-28.61368
52.90000	-2.72922	-28.68109
53.00000	-2.73547	-28.76067
53.10000	-2.73922	-28.79613
53.20000	-2.74375	-28.83544
53.30000	-2.74875	-28.88943
53.40000	-2.75531	-28.96916
53.50000	-2.76125	-29.05175
53.60000	-2.76516	-29.09494
53.70000	-2.76922	-29.13287
53.80000	-2.77406	-29.18168
53.90000	-2.77984	-29.24454
54.00000	-2.78734	-29.32560
54.10000	-2.79219	-29.39452
54.20000	-2.79563	-29.41461
54.30000	-2.80016	-29.47184
54.40000	-2.80578	-29.53156
54.50000	-2.81297	-29.60800
54.60000	-2.81828	-29.68987
54.70000	-2.82234	-29.73610
54.80000	-2.82656	-29.77340
54.90000	-2.83125	-29.81946
55.00000	-2.83656	-29.88702
55.10000	-2.84359	-29.96961
55.20000	-2.84891	-30.04447
55.30000	-2.85266	-30.07029
55.40000	-2.85734	-30.11750
55.50000	-2.86250	-30.18549
55.60000	-2.86922	-30.25133
55.70000	-2.87516	-30.32728
55.80000	-2.87906	-30.36701
55.90000	-2.88375	-30.42004
56.00000	-2.88891	-30.48017
56.10000	-2.89469	-30.55348
56.20000	-2.90141	-30.63742
56.30000	-2.90547	-30.68549
56.40000	-2.90953	-30.73199
56.50000	-2.91437	-30.78618
56.60000	-2.91969	-30.85169
56.70000	-2.92641	-30.93460
56.80000	-2.93156	-31.00835
56.90000	-2.93547	-31.04600
57.00000	-2.94000	-31.09811
57.10000	-2.94484	-31.14691
57.20000	-2.95016	-31.21178
57.30000	-2.95656	-31.28261
57.40000	-2.96156	-31.35752
57.50000	-2.96578	-31.39975
57.60000	-2.97047	-31.44930
57.70000	-2.97562	-31.51362
57.80000	-2.98156	-31.58041
57.90000	-2.98734	-31.64916
58.00000	-2.99141	-31.69097
58.10000	-2.99578	-31.73805
58.20000	-3.00047	-31.79182
58.30000	-3.00578	-31.83764
58.40000	-3.01313	-31.91267
58.50000	-3.01906	-31.99348
58.60000	-3.02281	-32.01002
58.70000	-3.02734	-32.05878
58.80000	-3.03234	-32.11559
58.90000	-3.03844	-32.17474
59.00000	-3.04422	-32.24916
59.10000	-3.04844	-32.29430
59.20000	-3.05297	-32.33927
59.30000	-3.05781	-32.39163
59.40000	-3.06328	-32.45253
59.50000	-3.06953	-32.51511
59.60000	-3.07563	-32.58963
59.70000	-3.07953	-32.62176
59.80000	-3.08391	-32.66780
59.90000	-3.08891	-32.71804
60.00000	-3.09531	-32.78559
60.10000	-3.10188	-32.86797
60.20000	-3.10563	-32.89824
60.30000	-3.10984	-32.93708
60.40000	-3.11438	-32.99034
60.50000	-3.11969	-33.04084
60.60000	-3.12578	-33.10698
60.70000	-3.13203	-33.18126
60.80000	-3.13609	-33.21450
60.90000	-3.14078	-33.26133
61.00000	-3.14594	-33.31278
61.10000	-3.15187	-33.37003
61.20000	-3.15750	-33.44012
61.30000	-3.16172	-33.48393
61.40000	-3.16609	-33.52637
61.50000	-3.17109	-33.57624
61.60000	-3.17672	-33.64318
61.70000	-3.18422	-33.70673
61.80000	-3.19000	-33.79373
61.90000	-3.19313	-33.80989
62.00000	-3.19781	-33.85456
62.10000	-3.20266	-33.91527
62.20000	-3.20813	-33.96263
62.30000	-3.21406	-34.02807
62.40000	-3.21813	-34.07398
62.50000	-3.22250	-34.10807
62.60000	-3.22734	-34.16052
62.70000	-3.23281	-34.21488
62.80000	-3.23969	-34.28613
62.90000	-3.24625	-34.36796
63.00000	-3.24969	-34.39677
63.10000	-3.25406	-34.43342
63.20000	-3.25953	-34.48776
63.30000	-3.26766	-34.56544
63.40000	-3.27453	-34.66492
63.50000	-3.27703	-34.68174
63.60000	-3.28109	-34.72128
63.70000	-3.28594	-34.77231
63.80000	-3.29125	-34.83125
63.90000	-3.29812	-34.90281
64.00000	-3.30344	-34.97684
64.10000	-3.30672	-35.01002
64.20000	-3.31109	-35.04708
64.30000	-3.31609	-35.09532
64.40000	-3.32234	-35.15627
64.50000	-3.32844	-35.23389
64.60000	-3.33219	-35.27003
64.70000	-3.33641	-35.31067
64.80000	-3.34125	-35.36028
64.90000	-3.34688	-35.41809
65.00000	-3.35359	-35.48728
65.10000	-3.36063	-35.57587
65.20000	-3.36406	-35.61357
65.30000	-3.36844	-35.64248
65.40000	-3.37328	-35.70167
65.50000	-3.37906	-35.75857
65.60000	-3.38531	-35.83800
65.70000	-3.38953	-35.88666
65.80000	-3.39375	-35.93228
65.90000	-3.39859	-35.96810
66.00000	-3.40375	-36.03490
66.10000	-3.41000	-36.08494
66.20000	-3.41641	-36.16913
66.30000	-3.42016	-36.22044
66.40000	-3.42469	-36.25938
66.50000	-3.43000	-36.30972
66.60000	-3.43703	-36.38146
66.70000	-3.44250	-36.45482
66.80000	-3.44625	-36.49221
66.90000	-3.45047	-36.53125
67.00000	-3.45516	-36.57625
67.10000	-3.46047	-36.63833
67.20000	-3.46688	-36.70042
67.30000	-3.47328	-36.78378
67.40000	-3.47688	-36.81275
67.50000	-3.48141	-36.85980
67.60000	-3.48672	-36.91197
67.70000	-3.49297	-36.98230
67.80000	-3.49922	-37.05733
67.90000	-3.50297	-37.08281
68.00000	-3.50703	-37.13281
68.10000	-3.51187	-37.17580
68.20000	-3.51766	-37.23777
68.30000	-3.52484	-37.32508
68.40000	-3.53000	-37.39295
68.50000	-3.53375	-37.42423
68.60000	-3.53844	-37.47673
68.70000	-3.54344	-37.52575
68.80000	-3.54922	-37.58686
68.90000	-3.55562	-37.66303
69.00000	-3.55953	-37.71001
69.10000	-3.56391	-37.75419
69.20000	-3.56891	-37.80961
69.30000	-3.57438	-37.86983
69.40000	-3.58141	-37.93293
69.50000	-3.58703	-38.01490
69.60000	-3.59063	-38.04991
69.70000	-3.59484	-38.08946
69.80000	-3.59953	-38.14054
69.90000	-3.60484	-38.19949
70.00000	-3.61141	-38.26534
70.10000	-3.61609	-38.32537
70.20000	-3.62063	-38.37066
70.30000	-3.62531	-38.41749
70.40000	-3.63063	-38.47717
70.50000	-3.63672	-38.53085
70.60000	-3.64328	-38.61593
70.70000	-3.64734	-38.66402
70.80000	-3.65172	-38.70330
70.90000	-3.65688	-38.75354
71.00000	-3.66297	-38.81017
71.10000	-3.66891	-38.88801
71.20000	-3.67297	-38.93046
71.30000	-3.67719	-38.96554
71.40000	-3.68172	-39.01426
71.50000	-3.68719	-39.06649
71.60000	-3.69406	-39.13098
71.70000	-3.70078	-39.22467
71.80000	-3.70422	-39.25419
71.90000	-3.70844	-39.29854
72.00000	-3.71313	-39.34678
72.10000	-3.71906	-39.40165
72.20000	-3.72687	-39.49024
72.30000	-3.73078	-39.53788
72.40000	-3.73500	-39.58031
72.50000	-3.74016	-39.63081
72.60000	-3.74547	-39.69224
72.70000	-3.75172	-39.75384
72.80000	-3.75766	-39.82818
72.90000	-3.76125	-39.86397
73.00000	-3.76547	-39.91252
73.10000	-3.77031	-39.97153
73.20000	-3.77609	-40.02674
73.30000	-3.78188	-40.09061
73.40000	-3.78609	-40.13331
73.50000	-3.79031	-40.17472
73.60000	-3.79500	-40.22554
73.70000	-3.80031	-40.28253
73.80000	-3.80656	-40.34624
73.90000	-3.81312	-40.42628
74.00000	-3.81687	-40.46226
74.10000	-3.82125	-40.50584
74.20000	-3.82625	-40.55951
74.30000	-3.83219	-40.61385
74.40000	-3.83891	-40.69221
74.50000	-3.84328	-40.73438
74.60000	-3.84750	-40.77617
74.70000	-3.85219	-40.82463
74.80000	-3.85734	-40.88002
74.90000	-3.86375	-40.93745
75.00000	-3.87031	-41.01733
75.10000	-3.87375	-41.04918
75.20000	-3.87797	-41.09240
75.30000	-3.88313	-41.13722
75.40000	-3.88953	-41.20373
75.50000	-3.89688	-41.29237
75.60000	-3.90063	-41.33137
75.70000	-3.90453	-41.37168
75.80000	-3.90906	-41.41007
75.90000	-3.91406	-41.46059
76.00000	-3.91984	-41.50686
76.10000	-3.92703	-41.58892
76.20000	-3.93109	-41.64171
76.30000	-3.93547	-41.67684
76.40000	-3.94063	-41.72214
76.50000	-3.94719	-41.79699
76.60000	-3.95344	-41.86561
76.70000	-3.95672	-41.90398
76.80000	-3.96078	-41.93895
76.90000	-3.96547	-41.98457
77.00000	-3.97063	-42.04154
77.10000	-3.97641	-42.09398
77.20000	-3.98344	-42.16785
77.30000	-3.98797	-42.22607
77.40000	-3.99234	-42.26035
77.50000	-3.99688	-42.30777
77.60000	-4.00281	-42.35121
77.70000	-4.00984	-42.44384
77.80000	-4.01406	-42.49204
77.90000	-4.01813	-42.52636
78.00000	-4.02266	-42.56864
78.10000	-4.02766	-42.62000
78.20000	-4.03328	-42.67809
78.30000	-4.03969	-42.75094
78.40000	-4.04375	-42.78656
78.50000	-4.04781	-42.83407
78.60000	-4.05266	-42.87227
78.70000	-4.05844	-42.92176
78.80000	-4.06562	-43.00103
78.90000	-4.07000	-43.04203
79.00000	-4.07438	-43.08666
79.10000	-4.07906	-43.12350
79.20000	-4.08438	-43.17899
79.30000	-4.09125	-43.24739
79.40000	-4.09938	-43.35035
79.50000	-4.10234	-43.36767
79.60000	-4.10656	-43.40789
79.70000	-4.11188	-43.45607
79.80000	-4.11828	-43.52437
79.90000	-4.12359	-43.58073
80.00000	-4.12719	-43.61612
80.10000	-4.13172	-43.65343
80.20000	-4.13688	-43.71295
80.30000	-4.14250	-43.76965
80.40000	-4.14859	-43.83394
80.50000	-4.15453	-43.90120
80.60000	-4.15813	-43.93941
80.70000	-4.16219	-43.97757
80.80000	-4.16734	-44.03144
80.90000	-4.17375	-44.09617
81.00000	-4.18063	-44.18036
81.10000	-4.18453	-44.22450
81.20000	-4.18859	-44.25178
81.30000	-4.19328	-44.30541
81.40000	-4.19859	-44.35754
81.50000	-4.20438	-44.40758
81.60000	-4.21031	-44.47892
81.70000	-4.21453	-44.52378
81.80000	-4.21906	-44.56873
81.90000	-4.22406	-44.61873
82.00000	-4.22953	-44.67776
82.10000	-4.23641	-44.74572
82.20000	-4.24094	-44.80031
82.30000	-4.24484	-44.83780
82.40000	-4.24922	-44.87475
82.50000	-4.25422	-44.92562
82.60000	-4.26047	-44.98043
82.70000	-4.26781	-45.06942
82.80000	-4.27172	-45.10575
82.90000	-4.27594	-45.14881
83.00000	-4.28094	-45.19610
83.10000	-4.28703	-45.25160
83.20000	-4.29344	-45.32004
83.30000	-4.29766	-45.36937
83.40000	-4.30172	-45.40752
83.50000	-4.30625	-45.44735
83.60000	-4.31141	-45.49303
83.70000	-4.31734	-45.55988
83.80000	-4.32484	-45.62611
83.90000	-4.32859	-45.67786
84.00000	-4.33250	-45.71716
84.10000	-4.33734	-45.75294
84.20000	-4.34344	-45.82172
84.30000	-4.35047	-45.89321
84.40000	-4.35453	-45.94308
84.50000	-4.35859	-45.97724
84.60000	-4.36328	-46.01983
84.70000	-4.36828	-46.06986
84.80000	-4.37375	-46.11981
84.90000	-4.38063	-46.19405
85.00000	-4.38484	-46.24253
85.10000	-4.38906	-46.28429
85.20000	-4.39391	-46.31825
85.30000	-4.39984	-46.37888
85.38800	-4.40656	-45.04788
85.39000	-4.40672	-43.58377
85.39200	-4.40703	-41.70726
85.39400	-4.40719	-39.55618
85.39600	-4.40750	-37.18886
85.39800	-4.40766	-34.65635
85.40000	-4.40797	-32.03296
85.40200	-4.40813	-29.37976
85.40400	-4.40828	-26.73399
85.40600	-4.40844	-24.12998
85.40800	-4.40859	-21.60283
85.41000	-4.40859	-19.17794
85.41200	-4.40875	-16.87152
85.41400	-4.40891	-14.69676
85.41600	-4.40891	-12.66418
85.41800	-4.40906	-10.78017
85.42000	-4.40906	-9.04793
85.42200	-4.40922	-7.46812
85.42400	-4.40922	-6.03831
85.42600	-4.40938	-4.75411
85.42800	-4.40938	-3.61113
85.43000	-4.40953	-2.60393
85.43200	-4.40953	-1.72479
85.43400	-4.40969	-0.96538
85.43600	-4.40969	-0.31752
85.43800	-4.40984	0.22825
85.44200	-4.41000	1.05064
85.44600	-4.41000	1.56689
85.47600	-4.41078	1.00182
85.48600	-4.41109	0.49804
85.50400	-4.41156	-0.02544
85.60400	-4.41484	-0.05630
85.70400	-4.41938	-0.04772
85.80400	-4.42484	-0.04201
85.90400	-4.43156	-0.05175
86.00400	-4.43859	-0.04541
86.10400	-4.44203	-0.04969
86.20400	-4.44641	-0.03785
86.30400	-4.45109	-0.04100
86.40400	-4.45656	-0.04058
86.50400	-4.46375	-0.04090
86.60400	-4.46813	-0.03977
86.70400	-4.47234	-0.04718
86.80400	-4.47703	-0.04056
86.90400	-4.48234	-0.03878
87.00400	-4.48844	-0.04169
87.10400	-4.49516	-0.04669
87.20400	-4.49875	-0.04507
87.30400	-4.50313	-0.03575
87.40400	-4.50828	-0.03733
87.50400	-4.51438	-0.03998
87.60400	-4.52094	-0.03983
87.70400	-4.52484	-0.02979
87.80400	-4.52891	-0.03979
87.90400	-4.53375	-0.03506
88.00400	-4.53891	-0.03685
88.10400	-4.54531	-0.03829
88.20400	-4.55266	-0.03681
88.30400	-4.55641	-0.03573
88.40400	-4.56078	-0.04092
88.50400	-4.56578	-0.04230
88.60400	-4.57188	-0.04000
88.70400	-4.57797	-0.04095
88.80400	-4.58172	-0.04533
88.90400	-4.58547	-0.03740
89.00400	-4.59016	-0.03430
89.03000	-4.59156	-0.03421
