# Supplementary material for: Strengthening of 3D Printed Fused Deposition Manufactured Parts Using the Fill Compositing Technique
Source: PLoS One. 2015 Apr 16;10(4):e0122915. doi: 10.1371/journal.pone.0122915 (PMC4400136; doi:10.1371/journal.pone.0122915)
Supplement: S1 File — This is the raw data and information on all the samples presented in this manuscript. (ZIP) [file pone.0122915.s001.zip › Specimen_RawData_19.csv]

Time	Extension	Load
(sec)	(mm)	(N)
0.00000	-0.00016	-0.01109
0.10000	-0.00047	-0.01940
0.20000	-0.00141	-0.01456
0.30000	-0.00656	-0.01996
0.39400	-0.01672	-0.01469
0.49400	-0.02391	-0.02260
0.59400	-0.03016	-0.02635
0.69400	-0.03641	-0.14499
0.79400	-0.04125	-0.17539
0.89400	-0.04531	-0.18147
0.99400	-0.04984	-0.18237
1.09400	-0.05547	-0.22061
1.19400	-0.06219	-0.25676
1.29400	-0.06797	-0.46777
1.39400	-0.07250	-0.63009
1.49400	-0.07734	-0.80816
1.59400	-0.08234	-0.99360
1.69400	-0.08781	-1.19085
1.79400	-0.09391	-1.40943
1.89400	-0.09844	-1.61323
1.99400	-0.10219	-1.74823
2.09400	-0.10672	-1.90528
2.19400	-0.11172	-2.08107
2.29400	-0.11797	-2.29541
2.39400	-0.12422	-2.53968
2.49400	-0.12859	-2.71859
2.59400	-0.13328	-2.88305
2.69400	-0.13797	-3.05661
2.79400	-0.14375	-3.25112
2.89400	-0.15094	-3.51545
2.99400	-0.15547	-3.72115
3.09400	-0.15938	-3.86520
3.19400	-0.16422	-4.03842
3.29400	-0.16938	-4.22875
3.39400	-0.17562	-4.44721
3.49400	-0.18078	-4.66778
3.59400	-0.18516	-4.84070
3.69400	-0.18969	-5.00493
3.79400	-0.19437	-5.18538
3.89400	-0.19969	-5.37966
3.99400	-0.20609	-5.61086
4.09400	-0.21172	-5.86417
4.19400	-0.21594	-6.01206
4.29400	-0.22063	-6.18527
4.39400	-0.22594	-6.38545
4.49400	-0.23312	-6.63406
4.59400	-0.23844	-6.89662
4.69400	-0.24234	-7.04177
4.79400	-0.24656	-7.21431
4.89400	-0.25156	-7.40127
4.99400	-0.25734	-7.62581
5.09400	-0.26438	-7.89144
5.19400	-0.26859	-8.10348
5.29400	-0.27266	-8.24006
5.39400	-0.27766	-8.43895
5.49400	-0.28266	-8.63879
5.59400	-0.29000	-8.88747
5.69400	-0.29578	-9.17188
5.79400	-0.29938	-9.30645
5.89400	-0.30375	-9.48204
5.99400	-0.30875	-9.69070
6.09400	-0.31391	-9.89775
6.19400	-0.32047	-10.12075
6.29400	-0.32531	-10.36804
6.39400	-0.32922	-10.50691
6.49400	-0.33375	-10.68988
6.59400	-0.33875	-10.87247
6.69400	-0.34469	-11.10131
6.79400	-0.35094	-11.36129
6.89400	-0.35531	-11.53303
6.99400	-0.35969	-11.71094
7.09400	-0.36453	-11.90239
7.19400	-0.37016	-12.11653
7.29400	-0.37766	-12.37455
7.39400	-0.38297	-12.64565
7.49400	-0.38672	-12.77954
7.59400	-0.39141	-12.96684
7.69400	-0.39719	-13.18242
7.79400	-0.40500	-13.49017
7.89400	-0.40969	-13.74595
7.99400	-0.41297	-13.86597
8.09400	-0.41750	-14.04734
8.19400	-0.42234	-14.23823
8.29400	-0.42781	-14.44862
8.39400	-0.43422	-14.69274
8.49400	-0.43922	-14.93726
8.59400	-0.44312	-15.08461
8.69400	-0.44766	-15.27078
8.79400	-0.45328	-15.48346
8.89400	-0.46000	-15.75315
8.99400	-0.46531	-16.00834
9.09400	-0.46906	-16.15152
9.19400	-0.47328	-16.32826
9.29400	-0.47844	-16.52187
9.39400	-0.48437	-16.75324
9.49400	-0.49109	-17.03174
9.59400	-0.49594	-17.26446
9.69400	-0.50000	-17.42198
9.79400	-0.50469	-17.60684
9.89400	-0.50984	-17.81580
9.99400	-0.51641	-18.06034
10.09400	-0.52188	-18.31296
10.19400	-0.52594	-18.48442
10.29400	-0.53016	-18.66298
10.39400	-0.53516	-18.85998
10.49400	-0.54094	-19.09129
10.59400	-0.54781	-19.35860
10.69400	-0.55312	-19.60684
10.79400	-0.55688	-19.75799
10.89400	-0.56141	-19.94956
10.99400	-0.56688	-20.16226
11.09400	-0.57344	-20.41976
11.19400	-0.57844	-20.65994
11.29400	-0.58250	-20.83491
11.39400	-0.58688	-21.00486
11.49400	-0.59172	-21.21227
11.59400	-0.59734	-21.44531
11.69400	-0.60422	-21.70398
11.79400	-0.60984	-21.99623
11.89400	-0.61344	-22.13739
11.99400	-0.61781	-22.31865
12.09400	-0.62313	-22.52031
12.19400	-0.62984	-22.77340
12.29400	-0.63547	-23.04384
12.39400	-0.63938	-23.20017
12.49400	-0.64375	-23.37486
12.59400	-0.64875	-23.57595
12.69400	-0.65469	-23.82799
12.79400	-0.66203	-24.09212
12.89400	-0.66719	-24.37375
12.99400	-0.67063	-24.50448
13.09400	-0.67516	-24.70092
13.19400	-0.68016	-24.90837
13.29400	-0.68656	-25.15634
13.39400	-0.69250	-25.43627
13.49400	-0.69656	-25.60580
13.59400	-0.70094	-25.78488
13.69400	-0.70547	-25.98074
13.79400	-0.71078	-26.18959
13.89400	-0.71672	-26.44904
13.99400	-0.72297	-26.71869
14.09400	-0.72703	-26.88486
14.19400	-0.73141	-27.06261
14.29400	-0.73672	-27.30007
14.39400	-0.74359	-27.55979
14.49400	-0.74906	-27.82245
14.59400	-0.75297	-27.98405
14.69400	-0.75719	-28.17207
14.79400	-0.76219	-28.38395
14.89400	-0.76766	-28.58655
14.99400	-0.77453	-28.86598
15.09400	-0.78031	-29.14850
15.19400	-0.78406	-29.29634
15.29400	-0.78859	-29.49870
15.39400	-0.79391	-29.71319
15.49400	-0.80063	-29.97729
15.59400	-0.80578	-30.24169
15.69400	-0.80953	-30.40487
15.79400	-0.81375	-30.57525
15.89400	-0.81859	-30.78335
15.99400	-0.82453	-31.01713
16.09400	-0.83203	-31.30175
16.19400	-0.83797	-31.62429
16.29400	-0.84172	-31.78114
16.39400	-0.84656	-31.99166
16.49400	-0.85203	-32.23122
16.59400	-0.85828	-32.51038
16.69400	-0.86281	-32.72555
16.79400	-0.86672	-32.88528
16.89400	-0.87078	-33.06940
16.99400	-0.87563	-33.27848
17.09400	-0.88094	-33.52650
17.19400	-0.88750	-33.77233
17.29400	-0.89328	-34.07492
17.39400	-0.89766	-34.27497
17.49400	-0.90250	-34.49574
17.59400	-0.90797	-34.72012
17.69400	-0.91375	-34.96330
17.79400	-0.91891	-35.22391
17.89400	-0.92313	-35.41068
17.99400	-0.92750	-35.60595
18.09400	-0.93234	-35.82665
18.19400	-0.93766	-36.06007
18.29400	-0.94422	-36.31732
18.39400	-0.95016	-36.62826
18.49400	-0.95391	-36.78245
18.59400	-0.95828	-36.96769
18.69400	-0.96328	-37.16264
18.79400	-0.97000	-37.42977
18.89400	-0.97625	-37.74075
18.99400	-0.98031	-37.93092
19.09400	-0.98469	-38.12492
19.19400	-0.98953	-38.33705
19.29400	-0.99453	-38.56212
19.39400	-1.00047	-38.81335
19.49400	-1.00625	-39.09994
19.59400	-1.01016	-39.26203
19.69400	-1.01453	-39.46462
19.79400	-1.01953	-39.67176
19.89400	-1.02531	-39.91113
19.99400	-1.03203	-40.21331
20.09400	-1.03609	-40.39133
20.19400	-1.04047	-40.58278
20.29400	-1.04531	-40.78460
20.39400	-1.05094	-41.02292
20.49400	-1.05813	-41.31025
20.59400	-1.06391	-41.59946
20.69400	-1.06766	-41.75166
20.79400	-1.07203	-41.93892
20.89400	-1.07703	-42.14162
20.99400	-1.08313	-42.38847
21.09400	-1.08969	-42.70058
21.19400	-1.09359	-42.87671
21.29400	-1.09781	-43.04454
21.39400	-1.10266	-43.24880
21.49400	-1.10797	-43.46578
21.59400	-1.11375	-43.70251
21.69400	-1.11984	-43.97826
21.79400	-1.12375	-44.12786
21.89400	-1.12844	-44.31400
21.99400	-1.13375	-44.52857
22.09400	-1.14078	-44.79826
22.19400	-1.14672	-45.07869
22.29400	-1.15016	-45.21624
22.39400	-1.15422	-45.38002
22.49400	-1.15875	-45.57174
22.59400	-1.16406	-45.78818
22.69400	-1.17000	-46.02727
22.79400	-1.17672	-46.32592
22.89400	-1.18063	-46.47985
22.99400	-1.18500	-46.65610
23.09400	-1.19016	-46.86444
23.19400	-1.19563	-47.08445
23.29400	-1.20250	-47.36544
23.39400	-1.20672	-47.53389
23.49400	-1.21109	-47.71570
23.59400	-1.21578	-47.90667
23.69400	-1.22109	-48.11593
23.79400	-1.22797	-48.37085
23.89400	-1.23453	-48.69375
23.99400	-1.23781	-48.79833
24.09400	-1.24234	-48.98735
24.19400	-1.24797	-49.21621
24.29400	-1.25594	-49.51068
24.39400	-1.26172	-49.83969
24.49400	-1.26469	-49.94233
24.59400	-1.26891	-50.12752
24.69400	-1.27391	-50.33745
24.79400	-1.27906	-50.55897
24.89400	-1.28516	-50.81583
24.99400	-1.29141	-51.11453
25.09400	-1.29469	-51.24863
25.19400	-1.29891	-51.42033
25.29400	-1.30391	-51.63486
25.39400	-1.31031	-51.89374
25.49400	-1.31656	-52.18051
25.59400	-1.32031	-52.34966
25.69400	-1.32453	-52.51450
25.79400	-1.32953	-52.73462
25.89400	-1.33531	-52.98143
25.99400	-1.34156	-53.24667
26.09400	-1.34813	-53.54455
26.19400	-1.35172	-53.70031
26.29400	-1.35594	-53.86899
26.39400	-1.36078	-54.07574
26.49400	-1.36625	-54.29768
26.59400	-1.37344	-54.61884
26.69400	-1.37781	-54.82256
26.79400	-1.38203	-55.00200
26.89400	-1.38688	-55.21069
26.99400	-1.39219	-55.43850
27.09400	-1.39875	-55.69773
27.19400	-1.40438	-55.98203
27.29400	-1.40781	-56.11970
27.39400	-1.41234	-56.30973
27.49400	-1.41750	-56.53881
27.59400	-1.42391	-56.79533
27.69400	-1.43047	-57.10932
27.79400	-1.43438	-57.27477
27.89400	-1.43859	-57.45021
27.99400	-1.44344	-57.65055
28.09400	-1.44844	-57.87070
28.19400	-1.45453	-58.11734
28.29400	-1.46094	-58.40653
28.39400	-1.46469	-58.54188
28.49400	-1.46937	-58.73073
28.59400	-1.47453	-58.96857
28.69400	-1.48109	-59.22338
28.79400	-1.48719	-59.52822
28.89400	-1.49094	-59.69226
28.99400	-1.49516	-59.87307
29.09400	-1.50016	-60.08911
29.19400	-1.50562	-60.31853
29.29400	-1.51219	-60.58865
29.39400	-1.51797	-60.89776
29.49400	-1.52141	-61.03067
29.59400	-1.52563	-61.21617
29.69400	-1.53047	-61.42266
29.79400	-1.53656	-61.67104
29.89400	-1.54422	-62.03440
29.99400	-1.54813	-62.20755
30.09400	-1.55234	-62.39013
30.19400	-1.55703	-62.61043
30.29400	-1.56234	-62.83142
30.39400	-1.56906	-63.09865
30.49400	-1.57422	-63.37830
30.59400	-1.57797	-63.52437
30.69400	-1.58234	-63.71444
30.79400	-1.58734	-63.94628
30.89400	-1.59375	-64.20957
30.99400	-1.60141	-64.56693
31.09400	-1.60516	-64.74002
31.19400	-1.60922	-64.92317
31.29400	-1.61391	-65.12618
31.39400	-1.61906	-65.35522
31.49400	-1.62500	-65.60620
31.59400	-1.63094	-65.88872
31.69400	-1.63469	-66.04971
31.79400	-1.63937	-66.25011
31.89400	-1.64469	-66.48896
31.99400	-1.65109	-66.75851
32.09400	-1.65719	-67.04647
32.19400	-1.66125	-67.22520
32.29400	-1.66547	-67.41060
32.39400	-1.67016	-67.60875
32.49400	-1.67547	-67.82451
32.59400	-1.68234	-68.09432
32.69400	-1.68875	-68.40110
32.79400	-1.69219	-68.54727
32.89400	-1.69641	-68.71798
32.99400	-1.70109	-68.93194
33.09400	-1.70703	-69.17933
33.19400	-1.71406	-69.49698
33.29400	-1.71812	-69.68181
33.39400	-1.72219	-69.85006
33.49400	-1.72672	-70.04785
33.59400	-1.73219	-70.27396
33.69400	-1.73797	-70.51668
33.79400	-1.74469	-70.83941
33.89400	-1.74891	-71.02068
33.99400	-1.75344	-71.21146
34.09400	-1.75859	-71.44635
34.19400	-1.76453	-71.69637
34.29400	-1.77063	-71.97928
34.39400	-1.77453	-72.15795
34.49400	-1.77859	-72.31890
34.59400	-1.78328	-72.52436
34.69400	-1.78891	-72.75480
34.79400	-1.79500	-73.03033
34.89400	-1.80172	-73.34254
34.99400	-1.80531	-73.50160
35.09400	-1.80953	-73.68294
35.19400	-1.81438	-73.87792
35.29400	-1.81969	-74.11271
35.39400	-1.82641	-74.40380
35.49400	-1.83125	-74.62216
35.59400	-1.83563	-74.79180
35.69400	-1.84016	-74.98883
35.79400	-1.84531	-75.21407
35.89400	-1.85109	-75.46163
35.99400	-1.85797	-75.76214
36.09400	-1.86156	-75.91867
36.19400	-1.86594	-76.09329
36.29400	-1.87094	-76.30747
36.39400	-1.87672	-76.53736
36.49400	-1.88359	-76.82937
36.59400	-1.88812	-77.02905
36.69400	-1.89250	-77.20574
36.79400	-1.89734	-77.40620
36.89400	-1.90266	-77.62052
36.99400	-1.90859	-77.87437
37.09400	-1.91547	-78.18407
37.19400	-1.91891	-78.33353
37.29400	-1.92297	-78.48319
37.39400	-1.92781	-78.69568
37.49400	-1.93391	-78.94664
37.59400	-1.94109	-79.25834
37.69400	-1.94484	-79.41746
37.79400	-1.94859	-79.56484
37.89400	-1.95328	-79.75522
37.99400	-1.95844	-79.97201
38.09400	-1.96500	-80.24885
38.19400	-1.97281	-80.58710
38.29400	-1.97625	-80.75223
38.39400	-1.98016	-80.88885
38.49400	-1.98531	-81.11317
38.59400	-1.99063	-81.34016
38.69400	-1.99703	-81.62580
38.79400	-2.00141	-81.80603
38.89400	-2.00547	-81.97461
38.99400	-2.01000	-82.16508
39.09400	-2.01531	-82.38401
39.19400	-2.02156	-82.63662
39.29400	-2.02922	-82.96273
39.39400	-2.03250	-83.10964
39.49400	-2.03641	-83.25856
39.59400	-2.04109	-83.45107
39.69400	-2.04641	-83.67848
39.79400	-2.05313	-83.95702
39.89400	-2.05766	-84.15318
39.99400	-2.06203	-84.31720
40.09400	-2.06719	-84.51546
40.19400	-2.07250	-84.73346
40.29400	-2.07875	-84.99035
40.39400	-2.08641	-85.30708
40.49400	-2.08984	-85.40431
40.59400	-2.09406	-85.55720
40.69400	-2.09953	-85.79581
40.79400	-2.10656	-86.07351
40.89400	-2.11297	-86.39639
40.99400	-2.11547	-86.48685
41.09400	-2.11938	-86.63248
41.19400	-2.12422	-86.85693
41.29400	-2.12938	-87.08186
41.39400	-2.13531	-87.33740
41.49400	-2.14234	-87.66273
41.59400	-2.14609	-87.82736
41.69400	-2.15062	-88.00260
41.79400	-2.15563	-88.23232
41.89400	-2.16109	-88.46000
41.99400	-2.16750	-88.75677
42.09400	-2.17172	-88.94071
42.19400	-2.17609	-89.11285
42.29400	-2.18094	-89.32338
42.39400	-2.18656	-89.56198
42.49400	-2.19281	-89.83807
42.59400	-2.19922	-90.13195
42.69400	-2.20266	-90.28107
42.79400	-2.20703	-90.45367
42.89400	-2.21219	-90.68536
42.99400	-2.21813	-90.93457
43.09400	-2.22516	-91.26244
43.19400	-2.22891	-91.44598
43.29400	-2.23297	-91.59189
43.39400	-2.23750	-91.78719
43.49400	-2.24250	-92.01714
43.59400	-2.24813	-92.25130
43.69400	-2.25547	-92.57928
43.79400	-2.25938	-92.76275
43.89400	-2.26359	-92.92299
43.99400	-2.26859	-93.14252
44.09400	-2.27453	-93.39032
44.19400	-2.28188	-93.72364
44.29400	-2.28578	-93.90078
44.39400	-2.28969	-94.04729
44.49400	-2.29391	-94.23740
44.59400	-2.29906	-94.46652
44.69400	-2.30516	-94.72224
44.79400	-2.31266	-95.04753
44.89400	-2.31641	-95.21992
44.99400	-2.32078	-95.38286
45.09400	-2.32563	-95.59333
45.19400	-2.33109	-95.83059
45.29400	-2.33828	-96.14950
45.39400	-2.34266	-96.35562
45.49400	-2.34656	-96.50726
45.59400	-2.35125	-96.70933
45.69400	-2.35625	-96.91973
45.79400	-2.36172	-97.14523
45.89400	-2.36875	-97.44658
45.99400	-2.37266	-97.62762
46.09400	-2.37688	-97.79925
46.19400	-2.38172	-98.00719
46.29400	-2.38766	-98.25850
46.39400	-2.39484	-98.58466
46.49400	-2.39906	-98.77066
46.59400	-2.40328	-98.92233
46.69400	-2.40797	-99.12020
46.79400	-2.41266	-99.31980
46.89400	-2.41797	-99.53952
46.99400	-2.42484	-99.83030
47.09400	-2.42922	-100.03279
47.19400	-2.43359	-100.19977
47.29400	-2.43859	-100.40995
47.39400	-2.44484	-100.66412
47.49400	-2.45266	-101.01558
47.59400	-2.45625	-101.16912
47.69400	-2.46000	-101.30420
47.79400	-2.46469	-101.51707
47.89400	-2.46984	-101.73112
47.99400	-2.47578	-101.99101
48.09400	-2.48359	-102.34421
48.19400	-2.48703	-102.49206
48.29400	-2.49125	-102.64603
48.39400	-2.49578	-102.84456
48.49400	-2.50141	-103.08100
48.59400	-2.50906	-103.42525
48.69400	-2.51313	-103.63129
48.79400	-2.51703	-103.79158
48.89400	-2.52203	-103.99859
48.99400	-2.52766	-104.25116
49.09400	-2.53484	-104.56592
49.19400	-2.54063	-104.86814
49.29400	-2.54359	-104.97666
49.39400	-2.54766	-105.14787
49.49400	-2.55219	-105.35814
49.59400	-2.55719	-105.57738
49.69400	-2.56391	-105.86020
49.79400	-2.56891	-106.10992
49.89400	-2.57313	-106.27704
49.99400	-2.57781	-106.47268
50.09400	-2.58266	-106.68409
50.19400	-2.58859	-106.93031
50.29400	-2.59641	-107.27946
50.39400	-2.60109	-107.53533
50.49400	-2.60484	-107.67618
50.59400	-2.60984	-107.89115
50.69400	-2.61531	-108.12867
50.79400	-2.62125	-108.40980
50.89400	-2.62563	-108.60237
50.99400	-2.62984	-108.79160
51.09400	-2.63469	-108.99914
51.19400	-2.64000	-109.22778
51.29400	-2.64547	-109.44795
51.39400	-2.65234	-109.67743
51.49400	-2.65672	-109.87688
51.59400	-2.66063	-110.01620
51.69400	-2.66547	-110.22791
51.79400	-2.67109	-110.46964
51.89400	-2.67844	-110.79005
51.99400	-2.68297	-111.01048
52.09400	-2.68703	-111.16007
52.19400	-2.69141	-111.33773
52.29400	-2.69641	-111.54011
52.39400	-2.70172	-111.76337
52.49400	-2.70859	-112.05376
52.59400	-2.71297	-112.26553
52.69400	-2.71750	-112.44430
52.79400	-2.72250	-112.64558
52.89400	-2.72813	-112.88231
52.99400	-2.73594	-113.20563
53.09400	-2.73984	-113.40670
53.19400	-2.74375	-113.54069
53.29400	-2.74828	-113.72977
53.39400	-2.75328	-113.93887
53.49400	-2.75906	-114.18894
53.59400	-2.76688	-114.51383
53.69400	-2.77063	-114.70278
53.79400	-2.77469	-114.84331
53.89400	-2.77922	-115.04367
53.99400	-2.78422	-115.24701
54.09400	-2.79125	-115.53402
54.19400	-2.79578	-115.76521
54.29400	-2.79984	-115.91517
54.39400	-2.80453	-116.10724
54.49400	-2.81016	-116.34418
54.59400	-2.81672	-116.61839
54.69400	-2.82422	-116.96699
54.79400	-2.82734	-117.09501
54.89400	-2.83156	-117.24292
54.99400	-2.83609	-117.45016
55.09400	-2.84141	-117.67240
55.19400	-2.84797	-117.94382
55.29400	-2.85313	-118.19080
55.39400	-2.85719	-118.34233
55.49400	-2.86156	-118.52878
55.59400	-2.86625	-118.72008
55.69400	-2.87172	-118.94944
55.79400	-2.87891	-119.23627
55.89400	-2.88344	-119.45030
55.99400	-2.88734	-119.59297
56.09400	-2.89219	-119.78279
56.19400	-2.89734	-119.99534
56.29400	-2.90313	-120.21621
56.39400	-2.90906	-120.47891
56.49400	-2.91359	-120.65587
56.59400	-2.91859	-120.85402
56.69400	-2.92422	-121.08357
56.79400	-2.93094	-121.35714
56.89400	-2.93938	-121.74697
56.99400	-2.94156	-121.83040
57.09400	-2.94484	-121.93723
57.19400	-2.94937	-122.11820
57.29400	-2.95500	-122.34240
57.39400	-2.96297	-122.68232
57.49400	-2.96719	-122.91218
57.59400	-2.97094	-123.03200
57.69400	-2.97562	-123.22407
57.79400	-2.98078	-123.43506
57.89400	-2.98563	-123.64677
57.99400	-2.99250	-123.90831
58.09400	-2.99750	-124.15801
58.19400	-3.00172	-124.31501
58.29400	-3.00672	-124.52219
58.39400	-3.01250	-124.75704
58.49400	-3.02000	-125.08911
58.59400	-3.02359	-125.26529
58.69400	-3.02719	-125.38595
58.79400	-3.03156	-125.55452
58.89400	-3.03656	-125.77003
58.99400	-3.04281	-126.02602
59.09400	-3.05016	-126.33523
59.19400	-3.05422	-126.54097
59.29400	-3.05828	-126.67683
59.39400	-3.06313	-126.87708
59.49400	-3.06891	-127.11643
59.59400	-3.07578	-127.40953
59.69400	-3.08016	-127.61030
59.79400	-3.08406	-127.75756
59.89400	-3.08828	-127.93474
59.99400	-3.09328	-128.12337
60.09400	-3.09906	-128.36383
60.19400	-3.10719	-128.68252
60.29400	-3.11125	-128.91595
60.39400	-3.11484	-129.03415
60.49400	-3.11969	-129.22610
60.59400	-3.12547	-129.46597
60.69400	-3.13297	-129.77798
60.79400	-3.13750	-130.01181
60.89400	-3.14125	-130.14801
60.99400	-3.14578	-130.32828
61.09400	-3.15109	-130.54082
61.19400	-3.15656	-130.77421
61.29400	-3.16375	-131.06851
61.39400	-3.16812	-131.30067
61.49400	-3.17188	-131.42821
61.59400	-3.17656	-131.62160
61.69400	-3.18219	-131.84650
61.79400	-3.18984	-132.16849
61.89400	-3.19406	-132.39112
61.99400	-3.19766	-132.52559
62.09400	-3.20203	-132.69995
62.19400	-3.20719	-132.90775
62.29400	-3.21297	-133.15803
62.39400	-3.21969	-133.43211
62.49400	-3.22500	-133.70268
62.59400	-3.22875	-133.82705
62.69400	-3.23328	-134.01717
62.79400	-3.23844	-134.22084
62.89400	-3.24578	-134.51721
62.99400	-3.25062	-134.76673
63.09400	-3.25453	-134.91414
63.19400	-3.25875	-135.08484
63.29400	-3.26391	-135.29857
63.39400	-3.26984	-135.54876
63.49400	-3.27750	-135.85436
63.59400	-3.28141	-136.05738
63.69400	-3.28500	-136.18839
63.79400	-3.28984	-136.37146
63.89400	-3.29563	-136.60862
63.99400	-3.30328	-136.94133
64.09400	-3.30781	-137.17018
64.19400	-3.31172	-137.32353
64.29400	-3.31609	-137.49798
64.39400	-3.32078	-137.69987
64.49400	-3.32656	-137.94853
64.59400	-3.33406	-138.26878
64.69400	-3.33828	-138.48367
64.79400	-3.34219	-138.63514
64.89400	-3.34703	-138.82095
64.99400	-3.35250	-139.05077
65.09400	-3.35969	-139.33855
65.19400	-3.36438	-139.58214
65.29400	-3.36844	-139.74890
65.39400	-3.37344	-139.95118
65.49400	-3.37875	-140.19215
65.59400	-3.38469	-140.44948
65.69400	-3.39125	-140.75486
65.79400	-3.39484	-140.91273
65.89400	-3.39922	-141.08109
65.99400	-3.40406	-141.29338
66.09400	-3.40969	-141.53332
66.19400	-3.41641	-141.85365
66.29400	-3.42094	-142.06663
66.39400	-3.42500	-142.22500
66.49400	-3.42953	-142.41543
66.59400	-3.43437	-142.61697
66.69400	-3.44000	-142.85266
66.79400	-3.44641	-143.14097
66.89400	-3.45109	-143.36291
66.99400	-3.45531	-143.53070
67.09400	-3.46016	-143.74390
67.19400	-3.46547	-143.95781
67.29400	-3.47188	-144.22512
67.39400	-3.47688	-144.46469
67.49400	-3.48094	-144.62781
67.59400	-3.48531	-144.80951
67.69400	-3.49000	-144.99992
67.79400	-3.49578	-145.23038
67.89400	-3.50359	-145.55097
67.99400	-3.50859	-145.81609
68.09400	-3.51234	-145.94638
68.19400	-3.51703	-146.13366
68.29400	-3.52219	-146.33843
68.39400	-3.52859	-146.59725
68.49400	-3.53375	-146.84510
68.59400	-3.53797	-147.00313
68.69400	-3.54250	-147.18388
68.79400	-3.54750	-147.38347
68.89400	-3.55313	-147.60584
68.99400	-3.55984	-147.86649
69.09400	-3.56500	-148.11207
69.19400	-3.56906	-148.25945
69.29400	-3.57359	-148.42245
69.39400	-3.57891	-148.64928
69.49400	-3.58625	-148.92238
69.59400	-3.59141	-149.18931
69.69400	-3.59516	-149.32267
69.79400	-3.59938	-149.48371
69.89400	-3.60406	-149.66853
69.99400	-3.60938	-149.87543
70.09400	-3.61609	-150.12160
70.19400	-3.62156	-150.40158
70.29400	-3.62563	-150.54266
70.39400	-3.63047	-150.72149
70.49400	-3.63563	-150.92862
70.59400	-3.64250	-151.18070
70.69400	-3.64703	-151.39690
70.79400	-3.65109	-151.53813
70.89400	-3.65547	-151.70322
70.99400	-3.66078	-151.90886
71.09400	-3.66687	-152.15293
71.19400	-3.67531	-152.46642
71.29400	-3.67906	-152.68971
71.39400	-3.68250	-152.79359
71.49400	-3.68734	-152.96851
71.59400	-3.69234	-153.16367
71.69400	-3.69828	-153.38713
71.79400	-3.70359	-153.62854
71.89400	-3.70766	-153.77343
71.99400	-3.71219	-153.93806
72.09400	-3.71703	-154.12253
72.19400	-3.72281	-154.33931
72.29400	-3.73047	-154.61852
72.39400	-3.73547	-154.86860
72.49400	-3.73906	-154.99419
72.59400	-3.74359	-155.15012
72.69400	-3.74969	-155.38019
72.79400	-3.75906	-155.73105
72.89400	-3.76328	-155.99449
72.99400	-3.76609	-156.07850
73.09400	-3.77047	-156.22574
73.19400	-3.77547	-156.42476
73.29400	-3.78141	-156.66492
73.39400	-3.78859	-156.96880
73.49400	-3.79281	-157.18663
73.59400	-3.79625	-157.30186
73.69400	-3.80078	-157.46449
73.79400	-3.80594	-157.66963
73.89400	-3.81266	-157.92423
73.99400	-3.81781	-158.17130
74.09400	-3.82156	-158.31025
74.19400	-3.82594	-158.46966
74.29400	-3.83094	-158.66348
74.39400	-3.83688	-158.90148
74.49400	-3.84422	-159.17571
74.59400	-3.85000	-159.47704
74.69400	-3.85344	-159.59005
74.79400	-3.85797	-159.75370
74.89400	-3.86281	-159.95145
74.99400	-3.86937	-160.19738
75.09400	-3.87484	-160.45888
75.19400	-3.87891	-160.61422
75.29400	-3.88313	-160.78427
75.39400	-3.88813	-160.97519
75.49400	-3.89359	-161.18230
75.59400	-3.90063	-161.45144
75.69400	-3.90563	-161.71210
75.79400	-3.90953	-161.84828
75.89400	-3.91438	-162.03670
75.99400	-3.92000	-162.25931
76.09400	-3.92766	-162.55982
76.19400	-3.93188	-162.78210
76.29400	-3.93563	-162.90429
76.39400	-3.94000	-163.07873
76.49400	-3.94469	-163.26626
76.59400	-3.95031	-163.47753
76.69400	-3.95734	-163.74250
76.79400	-3.96266	-164.02966
76.89400	-3.96625	-164.15551
76.99400	-3.97109	-164.33206
77.09400	-3.97656	-164.54728
77.19400	-3.98344	-164.81203
77.29400	-3.98859	-165.06653
77.39400	-3.99219	-165.19247
77.49400	-3.99656	-165.35872
77.59400	-4.00156	-165.55187
77.69400	-4.00750	-165.80072
77.79400	-4.01531	-166.12066
77.89400	-4.01937	-166.33256
77.99400	-4.02328	-166.46200
78.09400	-4.02813	-166.65691
78.19400	-4.03313	-166.85930
78.29400	-4.03969	-167.09267
78.39400	-4.04500	-167.35765
78.49400	-4.04891	-167.50984
78.59400	-4.05359	-167.69198
78.69400	-4.05844	-167.89293
78.79400	-4.06438	-168.12192
78.89400	-4.07188	-168.41550
78.99400	-4.07609	-168.64620
79.09400	-4.07984	-168.77912
79.19400	-4.08422	-168.94816
79.29400	-4.08906	-169.13593
79.39400	-4.09484	-169.35937
79.49400	-4.10141	-169.64644
79.59400	-4.10563	-169.82351
79.69400	-4.11016	-169.99356
79.79400	-4.11484	-170.17464
79.89400	-4.12047	-170.38982
79.99400	-4.12734	-170.64033
80.09400	-4.13297	-170.92484
80.19400	-4.13672	-171.07350
80.29400	-4.14141	-171.24480
80.39400	-4.14672	-171.44692
80.49400	-4.15328	-171.70691
80.59400	-4.15844	-171.94432
80.69400	-4.16234	-172.09464
80.79400	-4.16672	-172.25412
80.89400	-4.17141	-172.43312
80.99400	-4.17703	-172.63779
81.09400	-4.18438	-172.91723
81.19400	-4.19016	-173.21602
81.29400	-4.19344	-173.33116
81.39400	-4.19766	-173.46568
81.49400	-4.20281	-173.66053
81.59400	-4.21000	-173.92971
81.69400	-4.21656	-174.26020
81.79400	-4.22000	-174.39720
81.89400	-4.22469	-174.56061
81.99400	-4.22984	-174.77421
82.09400	-4.23516	-174.99155
82.19400	-4.24203	-175.24505
82.29400	-4.24703	-175.51921
82.39400	-4.25063	-175.65507
82.49400	-4.25500	-175.82034
82.59400	-4.26016	-176.01943
82.69400	-4.26656	-176.25876
82.79400	-4.27172	-176.50552
82.89400	-4.27563	-176.65519
82.99400	-4.27984	-176.80679
83.09400	-4.28469	-177.00140
83.19400	-4.29016	-177.22499
83.29400	-4.29688	-177.46754
83.39400	-4.30266	-177.75102
83.49400	-4.30641	-177.88942
83.59400	-4.31094	-178.05508
83.69400	-4.31609	-178.24584
83.79400	-4.32266	-178.48404
83.89400	-4.32844	-178.76247
83.99400	-4.33281	-178.93162
84.09400	-4.33719	-179.09673
84.19400	-4.34188	-179.26550
84.29400	-4.34750	-179.46818
84.39400	-4.35469	-179.73451
84.49400	-4.35984	-179.98980
84.59400	-4.36313	-180.09290
84.69400	-4.36750	-180.25252
84.79400	-4.37297	-180.46419
84.89400	-4.38016	-180.71863
84.99400	-4.38625	-181.02141
85.09400	-4.39000	-181.15327
85.19400	-4.39406	-181.28611
85.29400	-4.39875	-181.45438
85.39400	-4.40391	-181.64976
85.49400	-4.41016	-181.87709
85.59400	-4.41672	-182.17950
85.69400	-4.42047	-182.32225
85.79400	-4.42516	-182.47581
85.89400	-4.43031	-182.67338
85.99400	-4.43750	-182.92758
86.09400	-4.44266	-183.18343
86.19400	-4.44609	-183.29078
86.29400	-4.45031	-183.44335
86.39400	-4.45500	-183.61272
86.49400	-4.46047	-183.81736
86.59400	-4.46656	-184.04646
86.69400	-4.47344	-184.32555
86.79400	-4.47750	-184.49210
86.89400	-4.48188	-184.64054
86.99400	-4.48672	-184.81565
87.09400	-4.49313	-185.03849
87.19400	-4.49953	-185.33531
87.29400	-4.50328	-185.48118
87.39400	-4.50750	-185.62007
87.49400	-4.51219	-185.79516
87.59400	-4.51750	-185.98849
87.69400	-4.52344	-186.20235
87.79400	-4.52938	-186.45947
87.89400	-4.53297	-186.58602
87.99400	-4.53750	-186.74572
88.09400	-4.54234	-186.91769
88.19400	-4.54875	-187.13917
88.29400	-4.55531	-187.41466
88.39400	-4.55938	-187.55549
88.49400	-4.56375	-187.71568
88.59400	-4.56859	-187.87743
88.69400	-4.57422	-188.07487
88.79400	-4.58266	-188.35384
88.89400	-4.58875	-188.69859
88.99400	-4.59156	-188.77728
89.09400	-4.59641	-188.93090
89.19400	-4.60188	-189.13537
89.29400	-4.60859	-189.38099
89.39400	-4.61297	-189.59732
89.49400	-4.61656	-189.71430
89.59400	-4.62125	-189.87799
89.69400	-4.62656	-190.07263
89.79400	-4.63203	-190.28929
89.89400	-4.63891	-190.53638
89.99400	-4.64391	-190.78153
90.09400	-4.64734	-190.89231
90.19400	-4.65156	-191.04543
90.29400	-4.65703	-191.22599
90.39400	-4.66422	-191.48917
90.49400	-4.67047	-191.80124
90.59400	-4.67391	-191.91889
90.69400	-4.67813	-192.06475
90.79400	-4.68297	-192.25499
90.89400	-4.68844	-192.45459
90.99400	-4.69469	-192.67696
91.09400	-4.70000	-192.92511
91.19400	-4.70391	-193.06342
91.29400	-4.70859	-193.23862
91.39400	-4.71375	-193.42554
91.49400	-4.71969	-193.64586
91.59400	-4.72641	-193.92787
91.69400	-4.73031	-194.07918
91.79400	-4.73422	-194.21487
91.89400	-4.73875	-194.37316
91.99400	-4.74406	-194.55928
92.09400	-4.75094	-194.80817
92.19400	-4.75734	-195.11448
92.29400	-4.76109	-195.24713
92.39400	-4.76563	-195.40040
92.49400	-4.77094	-195.59255
92.59400	-4.77688	-195.81603
92.69400	-4.78328	-196.08118
92.79400	-4.78703	-196.21854
92.89400	-4.79109	-196.36536
92.99400	-4.79578	-196.52699
93.09400	-4.80109	-196.72090
93.19400	-4.80781	-196.94883
93.29400	-4.81438	-197.25481
93.39400	-4.81781	-197.38162
93.49400	-4.82203	-197.49613
93.59400	-4.82703	-197.66802
93.69400	-4.83359	-197.91056
93.79400	-4.84000	-198.20260
93.89400	-4.84391	-198.33462
93.99400	-4.84812	-198.46636
94.09400	-4.85297	-198.64011
94.19400	-4.85797	-198.83221
94.29400	-4.86406	-199.03386
94.39400	-4.87031	-199.31068
94.49400	-4.87422	-199.44675
94.59400	-4.87859	-199.60101
94.69400	-4.88359	-199.77073
94.79400	-4.89016	-199.99601
94.89400	-4.89641	-200.26523
94.99400	-4.90000	-200.38384
95.09400	-4.90406	-200.52612
95.19400	-4.90875	-200.67741
95.29400	-4.91438	-200.87686
95.39400	-4.92156	-201.12626
95.49400	-4.92813	-201.42861
95.59400	-4.93141	-201.52871
95.69400	-4.93578	-201.67318
95.79400	-4.94031	-201.83007
95.89400	-4.94625	-202.02452
95.99400	-4.95344	-202.32870
96.09400	-4.95734	-202.47096
96.19400	-4.96156	-202.60735
96.29400	-4.96625	-202.77730
96.39400	-4.97187	-202.97062
96.49400	-4.97891	-203.21825
96.59400	-4.98453	-203.48118
96.69400	-4.98781	-203.57470
96.79400	-4.99234	-203.72705
96.89400	-4.99781	-203.91996
96.99400	-5.00453	-204.15436
97.09400	-5.01047	-204.43600
97.19400	-5.01406	-204.56068
97.29400	-5.01828	-204.68567
97.39400	-5.02297	-204.86614
97.49400	-5.02828	-205.05457
97.59400	-5.03531	-205.29719
97.69400	-5.04234	-205.62741
97.79400	-5.04562	-205.73647
97.89400	-5.05016	-205.90387
97.99400	-5.05531	-206.09125
98.09400	-5.06203	-206.34036
98.19400	-5.06734	-206.58073
98.29400	-5.07078	-206.69715
98.39400	-5.07484	-206.83409
98.49400	-5.07953	-207.00926
98.59400	-5.08516	-207.21267
98.69400	-5.09156	-207.45239
98.79400	-5.09875	-207.75734
98.89400	-5.10250	-207.91790
98.99400	-5.10656	-208.05994
99.09400	-5.11141	-208.23562
99.19400	-5.11672	-208.43884
99.29400	-5.12281	-208.67601
99.39400	-5.12719	-208.83770
99.49400	-5.13125	-208.98068
99.59400	-5.13609	-209.15242
99.69400	-5.14125	-209.33743
99.79400	-5.14734	-209.54420
99.89400	-5.15391	-209.81722
99.99400	-5.15781	-209.96441
100.09400	-5.16234	-210.11411
100.19400	-5.16750	-210.29681
100.29400	-5.17391	-210.51860
100.39400	-5.18031	-210.79628
100.49400	-5.18422	-210.93532
100.59400	-5.18859	-211.08079
100.69400	-5.19297	-211.21977
100.79400	-5.19813	-211.40490
100.89400	-5.20437	-211.62133
100.99400	-5.21094	-211.89481
101.09400	-5.21453	-212.01268
101.19400	-5.21891	-212.14418
101.29400	-5.22406	-212.32347
101.39400	-5.22984	-212.52085
101.49400	-5.23641	-212.77802
101.59400	-5.24078	-212.93470
101.69400	-5.24516	-213.07601
101.79400	-5.25000	-213.24016
101.89400	-5.25531	-213.41982
101.99400	-5.26250	-213.65581
102.09400	-5.26859	-213.93998
102.19400	-5.27188	-214.04013
102.29400	-5.27609	-214.16007
102.39400	-5.28078	-214.32242
102.49400	-5.28672	-214.51354
102.59400	-5.29375	-214.80589
102.69400	-5.29766	-214.93961
102.79400	-5.30203	-215.07794
102.89400	-5.30687	-215.23748
102.99400	-5.31266	-215.43987
103.09400	-5.31953	-215.67154
103.19400	-5.32500	-215.92286
103.29400	-5.32844	-216.02970
103.39400	-5.33281	-216.16115
103.49400	-5.33766	-216.33340
103.59400	-5.34328	-216.52472
103.69400	-5.35016	-216.77335
103.79400	-5.35422	-216.93639
103.89400	-5.35813	-217.04938
103.99400	-5.36250	-217.19666
104.09400	-5.36734	-217.34561
104.19400	-5.37297	-217.53271
104.29400	-5.38031	-217.78162
104.39400	-5.38437	-217.94131
104.49400	-5.38875	-218.06307
104.59400	-5.39359	-218.21412
104.69400	-5.39891	-218.36510
104.79400	-5.40719	-218.64207
104.89400	-5.41203	-218.84380
104.99400	-5.41641	-218.97617
105.09400	-5.42141	-219.13277
105.19400	-5.42719	-219.33180
105.29401	-5.43484	-219.56752
105.39401	-5.43953	-219.80609
105.49401	-5.44203	-219.85726
105.59401	-5.44625	-219.97914
105.69401	-5.45109	-220.13190
105.79401	-5.45719	-220.32140
105.89401	-5.46469	-220.61728
105.99401	-5.46828	-220.74349
106.09401	-5.47234	-220.85477
106.19401	-5.47719	-221.01244
106.29401	-5.48203	-221.16604
106.39401	-5.48766	-221.34599
106.49401	-5.49531	-221.63403
106.59401	-5.49906	-221.77136
106.69401	-5.50328	-221.88839
106.79401	-5.50828	-222.04541
106.89401	-5.51469	-222.25684
106.99401	-5.52141	-222.52636
107.09401	-5.52469	-222.63116
107.19401	-5.52859	-222.74111
107.29401	-5.53328	-222.88823
107.39401	-5.53844	-223.04897
107.49401	-5.54469	-223.26256
107.59401	-5.55172	-223.53292
107.69401	-5.55547	-223.66330
107.79401	-5.55984	-223.79246
107.89401	-5.56484	-223.94755
107.99401	-5.57078	-224.13610
108.09401	-5.57781	-224.40766
108.19401	-5.58156	-224.54226
108.29401	-5.58547	-224.64406
108.39401	-5.59000	-224.77654
108.49401	-5.59547	-224.95924
108.59401	-5.60203	-225.17610
108.69401	-5.60937	-225.46883
108.79401	-5.61250	-225.56405
108.89401	-5.61672	-225.67910
108.99401	-5.62172	-225.83491
109.09401	-5.62781	-226.03649
109.19401	-5.63469	-226.31134
109.29401	-5.63859	-226.43113
109.39401	-5.64266	-226.55429
109.49401	-5.64734	-226.69210
109.59401	-5.65250	-226.85920
109.69401	-5.65844	-227.04688
109.79401	-5.66578	-227.31903
109.89401	-5.66937	-227.45478
109.99401	-5.67344	-227.56523
110.09401	-5.67828	-227.72329
110.19401	-5.68422	-227.90290
110.29401	-5.69141	-228.18197
110.39401	-5.69500	-228.30613
110.49401	-5.69922	-228.42464
110.59401	-5.70406	-228.56757
110.69401	-5.70938	-228.74264
110.79401	-5.71547	-228.95364
110.89401	-5.72281	-229.22088
110.99401	-5.72656	-229.37965
111.09401	-5.73047	-229.47653
111.19401	-5.73500	-229.61739
111.29401	-5.74016	-229.78252
111.39401	-5.74687	-230.01084
111.49401	-5.75141	-230.17308
111.59401	-5.75563	-230.29658
111.69401	-5.76063	-230.44837
111.79401	-5.76609	-230.63049
111.89401	-5.77234	-230.83426
111.99401	-5.77906	-231.10290
112.09401	-5.78250	-231.20688
112.19401	-5.78672	-231.32706
112.29401	-5.79156	-231.46810
112.39401	-5.79750	-231.67212
112.49401	-5.80516	-231.96539
112.59401	-5.80906	-232.09400
112.69401	-5.81297	-232.19956
112.79401	-5.81750	-232.33174
112.89401	-5.82234	-232.48208
112.99401	-5.82828	-232.67482
113.09401	-5.83578	-232.95733
113.19401	-5.83984	-233.09678
113.29401	-5.84422	-233.21939
113.39401	-5.84922	-233.38053
113.49401	-5.85547	-233.58466
113.59401	-5.86188	-233.83641
113.69401	-5.86563	-233.95430
113.79401	-5.86984	-234.06793
113.89401	-5.87484	-234.22195
113.99401	-5.88047	-234.42087
114.09401	-5.88688	-234.64236
114.19401	-5.89266	-234.88916
114.29401	-5.89625	-234.98563
114.39401	-5.90063	-235.12211
114.49401	-5.90562	-235.28755
114.59401	-5.91188	-235.48546
114.69401	-5.91922	-235.80737
114.79401	-5.92266	-235.92140
114.89401	-5.92656	-236.02045
114.99401	-5.93109	-236.17224
115.09401	-5.93625	-236.34528
115.19401	-5.94203	-236.53360
115.29401	-5.94844	-236.78416
115.39401	-5.95250	-236.91256
115.49401	-5.95688	-237.04770
115.59401	-5.96187	-237.20910
115.69401	-5.96750	-237.40612
115.79401	-5.97438	-237.64846
115.89401	-5.97891	-237.82656
115.99401	-5.98281	-237.93583
116.09401	-5.98719	-238.05152
116.19401	-5.99203	-238.21284
116.29401	-5.99750	-238.37689
116.39401	-6.00453	-238.60429
116.49401	-6.00922	-238.80136
116.59401	-6.01359	-238.92996
116.69401	-6.01875	-239.07198
116.79401	-6.02438	-239.25364
116.89401	-6.03156	-239.50046
116.99401	-6.03594	-239.67421
117.09401	-6.03984	-239.76509
117.19401	-6.04438	-239.89460
117.29401	-6.04922	-240.04757
117.39401	-6.05516	-240.22916
117.49401	-6.06297	-240.50632
117.59401	-6.06625	-240.61981
117.69401	-6.07031	-240.71635
117.79401	-6.07484	-240.84954
117.89401	-6.08016	-240.99976
117.99401	-6.08734	-241.23079
118.09401	-6.09203	-241.39832
118.19401	-6.09625	-241.51115
118.29401	-6.10094	-241.64349
118.39401	-6.10609	-241.79491
118.49401	-6.11156	-241.94717
118.59401	-6.11953	-242.21717
118.69401	-6.12328	-242.34423
118.79401	-6.12734	-242.43161
118.89401	-6.13203	-242.56864
118.99401	-6.13750	-242.71603
119.09401	-6.14500	-242.97458
119.19401	-6.14906	-243.10455
119.29401	-6.15312	-243.20680
119.39401	-6.15766	-243.33803
119.49401	-6.16281	-243.47942
119.59401	-6.16875	-243.65939
119.69401	-6.17641	-243.92349
119.79401	-6.18016	-244.04699
119.89401	-6.18422	-244.14706
119.99401	-6.18891	-244.28190
120.09401	-6.19422	-244.42032
120.19401	-6.20141	-244.64689
120.29401	-6.20562	-244.79264
120.39401	-6.20937	-244.88050
120.49401	-6.21375	-244.99528
120.59401	-6.21859	-245.12275
120.69401	-6.22453	-245.29298
120.79401	-6.23203	-245.52664
120.89401	-6.23609	-245.66393
120.99401	-6.24016	-245.75582
121.09401	-6.24516	-245.88433
121.19401	-6.25109	-246.05599
121.29401	-6.25984	-246.33229
121.39401	-6.26391	-246.48947
121.49401	-6.26750	-246.56466
121.59401	-6.27203	-246.67041
121.69401	-6.27719	-246.83487
121.79401	-6.28344	-247.02096
121.89401	-6.29109	-247.29849
121.99401	-6.29406	-247.38359
122.09401	-6.29781	-247.45938
122.19401	-6.30250	-247.59740
122.29401	-6.30844	-247.76749
122.39401	-6.31594	-248.03343
122.49401	-6.31953	-248.13484
122.59401	-6.32328	-248.21316
122.69401	-6.32781	-248.34697
122.79401	-6.33281	-248.48099
122.89401	-6.33875	-248.65484
122.99401	-6.34625	-248.89532
123.09401	-6.35125	-249.10490
123.19401	-6.35469	-249.16492
123.29401	-6.35922	-249.28291
123.39401	-6.36437	-249.43401
123.49401	-6.37203	-249.67319
123.59401	-6.37641	-249.85024
123.69401	-6.38047	-249.94309
123.79401	-6.38516	-250.07266
123.89401	-6.39047	-250.23139
123.99401	-6.39625	-250.41956
124.09401	-6.40312	-250.64006
124.19401	-6.40703	-250.77552
124.29401	-6.41109	-250.87562
124.39401	-6.41609	-251.00434
124.49401	-6.42188	-251.17752
124.59401	-6.42953	-251.44610
124.69401	-6.43328	-251.56432
124.79401	-6.43719	-251.64634
124.89401	-6.44156	-251.76659
124.99401	-6.44656	-251.91051
125.09401	-6.45250	-252.09132
125.19401	-6.46016	-252.35492
125.29401	-6.46375	-252.47955
125.39401	-6.46781	-252.56526
125.49401	-6.47297	-252.71082
125.59401	-6.47891	-252.89983
125.69401	-6.48578	-253.13869
125.79401	-6.48969	-253.26568
125.89401	-6.49375	-253.35932
125.99401	-6.49828	-253.47996
126.09401	-6.50344	-253.62563
126.19401	-6.50922	-253.79631
126.29401	-6.51688	-254.06268
126.39401	-6.52047	-254.17614
126.49401	-6.52453	-254.26644
126.59401	-6.52937	-254.40249
126.69401	-6.53563	-254.59537
126.79401	-6.54344	-254.87977
126.89401	-6.54687	-254.98712
126.99401	-6.55078	-255.06625
127.09401	-6.55547	-255.19526
127.19401	-6.56078	-255.35926
127.29401	-6.56641	-255.53131
127.39401	-6.57328	-255.76362
127.49401	-6.57703	-255.89216
127.59401	-6.58094	-255.97367
127.69401	-6.58531	-256.09246
127.79401	-6.59047	-256.22582
127.89401	-6.59734	-256.43161
127.99401	-6.60328	-256.66681
128.09401	-6.60719	-256.75264
128.19401	-6.61188	-256.87194
128.29401	-6.61703	-257.02229
128.39401	-6.62281	-257.19863
128.49401	-6.63031	-257.44435
128.59401	-6.63391	-257.55700
128.69401	-6.63781	-257.63264
128.79401	-6.64250	-257.74768
128.89401	-6.64797	-257.89961
128.99401	-6.65516	-258.10465
129.09401	-6.66016	-258.30495
129.19401	-6.66406	-258.37964
129.29401	-6.66844	-258.48404
129.39401	-6.67375	-258.63194
129.49401	-6.67984	-258.81067
129.59401	-6.68828	-259.10428
129.69401	-6.69141	-259.20439
129.79401	-6.69500	-259.26679
129.89401	-6.70000	-259.39715
129.99401	-6.70547	-259.55161
130.09401	-6.71328	-259.80213
130.19401	-6.71766	-259.96783
130.29401	-6.72125	-260.04210
130.39401	-6.72578	-260.15747
130.49401	-6.73078	-260.29813
130.59401	-6.73641	-260.45236
130.69401	-6.74344	-260.67525
130.79401	-6.74766	-260.81985
130.89401	-6.75156	-260.90753
130.99401	-6.75641	-261.04212
131.09401	-6.76219	-261.20535
131.19401	-6.76922	-261.43450
131.29401	-6.77359	-261.58419
131.39401	-6.77719	-261.65318
131.49401	-6.78172	-261.77016
131.59401	-6.78703	-261.91163
131.69401	-6.79281	-262.09429
131.79401	-6.80094	-262.35434
131.89401	-6.80453	-262.50213
131.99401	-6.80844	-262.56913
132.09401	-6.81344	-262.69984
132.19401	-6.81859	-262.84382
132.29401	-6.82531	-263.05464
132.39401	-6.83000	-263.21155
132.49401	-6.83391	-263.30224
132.59401	-6.83859	-263.42359
132.69401	-6.84375	-263.56095
132.79401	-6.84969	-263.74048
132.89401	-6.85672	-263.95705
132.99401	-6.86078	-264.10264
133.09401	-6.86484	-264.17893
133.19401	-6.86969	-264.30961
133.29401	-6.87516	-264.46059
133.39401	-6.88203	-264.67165
133.49401	-6.88719	-264.84835
133.59401	-6.89094	-264.92220
133.69401	-6.89531	-265.02764
133.79401	-6.90000	-265.14497
133.89401	-6.90563	-265.30054
133.99401	-6.91266	-265.50472
134.09401	-6.91797	-265.69864
134.19401	-6.92172	-265.76662
134.29401	-6.92641	-265.88002
134.39401	-6.93219	-266.03568
134.49401	-6.93937	-266.25592
134.59401	-6.94375	-266.39804
134.69401	-6.94766	-266.47207
134.79401	-6.95219	-266.57778
134.89401	-6.95703	-266.68987
134.99401	-6.96234	-266.83196
135.09401	-6.96922	-267.01167
135.19401	-6.97547	-267.25572
135.29401	-6.97891	-267.31884
135.39401	-6.98328	-267.40843
135.49401	-6.98875	-267.54755
135.59401	-6.99656	-267.77953
135.69401	-7.00109	-267.95226
135.79401	-7.00469	-268.01097
135.89401	-7.00891	-268.11278
135.99401	-7.01406	-268.23595
136.09401	-7.01969	-268.39536
136.19401	-7.02641	-268.58440
136.29401	-7.03109	-268.75249
136.39401	-7.03500	-268.82014
136.49401	-7.03969	-268.92206
136.59401	-7.04516	-269.05686
136.69401	-7.05281	-269.28106
136.79401	-7.05719	-269.42644
136.89401	-7.06109	-269.49102
136.99401	-7.06516	-269.56487
137.09401	-7.06984	-269.67144
137.19401	-7.07500	-269.79214
137.29401	-7.08203	-269.97238
137.39401	-7.08828	-270.20252
137.49401	-7.09234	-270.27568
137.59401	-7.09750	-270.38372
137.69401	-7.10359	-270.53839
137.79401	-7.11063	-270.76411
137.89401	-7.11438	-270.84184
137.99401	-7.11828	-270.90356
138.09401	-7.12313	-271.00652
138.19401	-7.12875	-271.15774
138.29401	-7.13609	-271.37193
138.39401	-7.14406	-271.70172
138.49401	-7.14563	-271.66095
138.59401	-7.14891	-271.65902
138.69401	-7.15344	-271.76756
138.79401	-7.15891	-271.90110
138.89401	-7.16609	-272.10072
138.99401	-7.17094	-272.27527
139.09401	-7.17469	-272.33592
139.19401	-7.17922	-272.43498
139.29401	-7.18438	-272.55967
139.39401	-7.19000	-272.71417
139.49401	-7.19719	-272.93488
139.59401	-7.20188	-273.08771
139.69401	-7.20563	-273.15524
139.79401	-7.21016	-273.24322
139.89401	-7.21516	-273.36022
139.99401	-7.22219	-273.53892
140.09401	-7.22844	-273.78383
140.19401	-7.23172	-273.81453
140.29401	-7.23594	-273.88856
140.39401	-7.24109	-274.01933
140.49401	-7.24672	-274.17058
140.59401	-7.25406	-274.38039
140.69401	-7.25844	-274.53387
140.79401	-7.26219	-274.57261
140.89401	-7.26703	-274.68634
140.99401	-7.27203	-274.80963
141.09401	-7.27906	-274.98373
141.19401	-7.28453	-275.18594
141.29401	-7.28859	-275.25333
141.39401	-7.29313	-275.34604
141.49401	-7.29781	-275.45741
141.59401	-7.30344	-275.59516
141.69401	-7.31078	-275.78184
141.79401	-7.31531	-275.94966
141.89401	-7.31906	-275.99913
141.99401	-7.32359	-276.09080
142.09401	-7.32906	-276.21481
142.19401	-7.33656	-276.42176
142.29401	-7.34141	-276.59199
142.39401	-7.34516	-276.64244
142.49401	-7.34969	-276.72720
142.59401	-7.35453	-276.84674
142.69401	-7.35969	-276.97062
142.79401	-7.36703	-277.15394
142.89401	-7.37187	-277.32050
142.99401	-7.37578	-277.38136
143.09401	-7.38047	-277.46466
143.19401	-7.38625	-277.60684
143.29401	-7.39406	-277.83287
143.39401	-7.39828	-277.96480
143.49401	-7.40188	-278.00924
143.59401	-7.40625	-278.08991
143.69401	-7.41109	-278.19934
143.79401	-7.41688	-278.34240
143.89401	-7.42375	-278.53078
143.99401	-7.42859	-278.68617
144.09401	-7.43266	-278.73787
144.19401	-7.43734	-278.83258
144.29401	-7.44266	-278.96330
144.39401	-7.45000	-279.16023
144.49401	-7.45500	-279.31994
144.59401	-7.45875	-279.37955
144.69401	-7.46297	-279.45781
144.79401	-7.46797	-279.56524
144.89401	-7.47375	-279.70916
144.99401	-7.48094	-279.90502
145.09401	-7.48531	-280.04125
145.19401	-7.48922	-280.10100
145.29401	-7.49422	-280.20737
145.39401	-7.49969	-280.34222
145.49401	-7.50750	-280.56565
145.59401	-7.51203	-280.72175
145.69401	-7.51547	-280.75692
145.79401	-7.51984	-280.83795
145.89401	-7.52437	-280.93070
145.99401	-7.52984	-281.05909
146.09401	-7.53672	-281.23876
146.19401	-7.54297	-281.46508
146.29401	-7.54672	-281.51500
146.39401	-7.55187	-281.62310
146.49401	-7.55859	-281.80331
146.59401	-7.56594	-282.06468
146.69401	-7.56859	-282.09731
146.79401	-7.57203	-282.13590
146.89401	-7.57625	-282.21643
146.99401	-7.58094	-282.31883
147.09401	-7.58625	-282.44314
147.19401	-7.59297	-282.62320
147.29401	-7.59984	-282.86707
147.39401	-7.60344	-282.91935
147.49401	-7.60766	-282.98777
147.59401	-7.61266	-283.10865
147.69401	-7.62031	-283.30913
147.79401	-7.62563	-283.50130
147.89401	-7.62922	-283.54880
147.99401	-7.63359	-283.63168
148.09401	-7.63844	-283.74383
148.19401	-7.64406	-283.88658
148.29401	-7.65078	-284.06632
148.39401	-7.65547	-284.20252
148.49401	-7.65922	-284.25217
148.59401	-7.66391	-284.36011
148.69401	-7.66937	-284.47649
148.79401	-7.67609	-284.65766
148.89401	-7.68156	-284.84157
148.99401	-7.68562	-284.90791
149.09401	-7.69000	-284.98787
149.19401	-7.69500	-285.08738
149.29401	-7.70047	-285.23958
149.39401	-7.70719	-285.39410
149.49401	-7.71203	-285.56067
149.59401	-7.71609	-285.60951
149.69401	-7.72063	-285.69677
149.79401	-7.72594	-285.81122
149.89401	-7.73281	-285.97778
149.99401	-7.73828	-286.15880
150.09401	-7.74234	-286.21906
150.19401	-7.74672	-286.29804
150.29401	-7.75172	-286.40455
150.39401	-7.75750	-286.54185
150.49401	-7.76437	-286.72630
150.59401	-7.76953	-286.87584
150.69401	-7.77297	-286.90305
150.79401	-7.77734	-286.97047
150.89401	-7.78266	-287.09754
150.99401	-7.78969	-287.27159
151.09401	-7.79531	-287.45660
151.19401	-7.79922	-287.50405
151.29401	-7.80359	-287.58293
151.39401	-7.80844	-287.66832
151.49401	-7.81359	-287.77650
151.59401	-7.82031	-287.92322
151.69401	-7.82625	-288.12769
151.79401	-7.83016	-288.18220
151.89401	-7.83500	-288.26636
151.99401	-7.84000	-288.36522
152.09401	-7.84625	-288.50895
152.19401	-7.85219	-288.69739
152.29401	-7.85578	-288.74132
152.39401	-7.85984	-288.79082
152.49401	-7.86453	-288.87227
152.59401	-7.86984	-288.98311
152.69401	-7.87687	-289.15438
152.79401	-7.88281	-289.35856
152.89401	-7.88641	-289.38651
152.99401	-7.89094	-289.45270
153.09401	-7.89594	-289.55007
153.19401	-7.90203	-289.68826
153.29401	-7.90859	-289.88141
153.39401	-7.91234	-289.91979
153.49401	-7.91656	-289.97159
153.59401	-7.92125	-290.05542
153.69401	-7.92656	-290.14862
153.79401	-7.93328	-290.29194
153.89401	-7.93984	-290.50389
153.99401	-7.94328	-290.51632
154.09401	-7.94781	-290.57625
154.19401	-7.95313	-290.68172
154.29401	-7.96094	-290.84256
154.39401	-7.96672	-291.06396
154.49401	-7.97016	-291.06897
154.59401	-7.97469	-291.13579
154.69401	-7.98016	-291.24895
154.79401	-7.98563	-291.38428
154.89401	-7.99234	-291.53600
154.99401	-7.99656	-291.68123
155.09401	-8.00016	-291.70758
155.19401	-8.00453	-291.77618
155.29401	-8.00969	-291.87521
155.39401	-8.01703	-292.04336
155.49401	-8.02281	-292.24280
155.59401	-8.02641	-292.28407
155.69401	-8.03031	-292.32836
155.79401	-8.03500	-292.39443
155.89401	-8.04031	-292.50014
155.99401	-8.04688	-292.65353
156.09401	-8.05312	-292.87124
156.19401	-8.05688	-292.89106
156.29401	-8.06156	-292.96207
156.39401	-8.06734	-293.08265
156.49401	-8.07469	-293.25992
156.59401	-8.07984	-293.42917
156.69401	-8.08328	-293.44925
156.79401	-8.08750	-293.50355
156.89401	-8.09219	-293.58491
156.99401	-8.09781	-293.70627
157.09401	-8.10484	-293.87251
157.19401	-8.11047	-294.05722
157.29401	-8.11375	-294.06264
157.39401	-8.11797	-294.11834
157.49401	-8.12312	-294.21774
157.59401	-8.13016	-294.38478
157.69401	-8.13625	-294.59211
157.79401	-8.13984	-294.62191
157.89401	-8.14422	-294.69118
157.99401	-8.14922	-294.77757
158.09401	-8.15469	-294.89765
158.19401	-8.16078	-295.02469
158.29401	-8.16703	-295.23677
158.39401	-8.17063	-295.27104
158.49401	-8.17516	-295.33580
158.59401	-8.18031	-295.44431
158.69401	-8.18766	-295.62148
158.79401	-8.19344	-295.81666
158.89401	-8.19672	-295.81463
158.99401	-8.20078	-295.86679
159.09401	-8.20563	-295.95250
159.19401	-8.21125	-296.07964
159.29401	-8.21734	-296.23637
159.39401	-8.22375	-296.42305
159.49401	-8.22734	-296.45744
159.59401	-8.23172	-296.51189
159.69401	-8.23687	-296.60565
159.79401	-8.24312	-296.72962
159.89401	-8.24922	-296.92882
159.99401	-8.25328	-296.98208
160.09401	-8.25766	-297.04496
160.19401	-8.26250	-297.13306
160.29401	-8.26781	-297.24529
160.39401	-8.27422	-297.38066
160.49401	-8.28031	-297.58790
160.59401	-8.28391	-297.59458
160.69401	-8.28828	-297.65314
160.79401	-8.29328	-297.74851
160.89401	-8.30047	-297.90947
160.99401	-8.30687	-298.12795
161.09401	-8.31047	-298.16735
161.19401	-8.31469	-298.20463
161.29401	-8.31938	-298.28468
161.39401	-8.32453	-298.38240
161.49401	-8.33125	-298.52730
161.59401	-8.33703	-298.71306
161.69401	-8.34078	-298.74009
161.79401	-8.34531	-298.80640
161.89401	-8.35063	-298.91080
161.99401	-8.35813	-299.08121
162.09401	-8.36375	-299.27593
162.19401	-8.36734	-299.27197
162.29401	-8.37172	-299.34549
162.39401	-8.37672	-299.44801
162.49401	-8.38250	-299.58266
162.59401	-8.39063	-299.82406
162.69401	-8.39469	-299.93790
162.79401	-8.39797	-299.93156
162.89401	-8.40266	-300.00424
162.99401	-8.40766	-300.11365
163.09401	-8.41375	-300.25214
163.19401	-8.41891	-300.39063
163.29401	-8.42281	-300.44404
163.39401	-8.42703	-300.50218
163.49401	-8.43219	-300.60181
163.59401	-8.43813	-300.74504
163.69401	-8.44609	-300.95506
163.79401	-8.45109	-301.12302
163.89401	-8.45437	-301.10443
163.99401	-8.45875	-301.16466
164.09401	-8.46359	-301.25087
164.19401	-8.46937	-301.38993
164.29401	-8.47609	-301.59321
164.39401	-8.48016	-301.64626
164.49401	-8.48438	-301.69544
164.59401	-8.48891	-301.76124
164.69401	-8.49422	-301.87640
164.79401	-8.50063	-302.00520
164.89401	-8.50719	-302.21713
164.99401	-8.51109	-302.24833
165.09401	-8.51563	-302.30626
165.19401	-8.52063	-302.39660
165.29401	-8.52625	-302.50478
165.39401	-8.53250	-302.66649
165.49401	-8.53703	-302.75145
165.59401	-8.54156	-302.79940
165.69401	-8.54625	-302.88222
165.79401	-8.55141	-302.97521
165.89401	-8.55766	-303.10491
165.99401	-8.56391	-303.28712
166.09401	-8.56766	-303.30735
166.19401	-8.57188	-303.35358
166.29401	-8.57656	-303.42028
166.39401	-8.58266	-303.54217
166.49401	-8.58953	-303.74718
166.59401	-8.59359	-303.78613
166.69401	-8.59781	-303.81903
166.79401	-8.60266	-303.89446
166.89401	-8.60797	-303.98798
166.99401	-8.61406	-304.11109
167.09401	-8.62031	-304.29232
167.19401	-8.62391	-304.29712
167.29401	-8.62844	-304.34656
167.39401	-8.63328	-304.42148
167.49401	-8.63984	-304.55181
167.59401	-8.64719	-304.77500
167.69401	-8.65094	-304.79655
167.79401	-8.65484	-304.80763
167.89401	-8.65937	-304.86625
167.99401	-8.66453	-304.95825
168.09401	-8.67078	-305.09299
168.19401	-8.67781	-305.29353
168.29401	-8.68188	-305.31839
168.39401	-8.68625	-305.36917
168.49401	-8.69125	-305.44335
168.59401	-8.69719	-305.54226
168.69401	-8.70375	-305.73416
168.79401	-8.70734	-305.75925
168.89401	-8.71156	-305.79561
168.99401	-8.71609	-305.85769
169.09401	-8.72125	-305.93818
169.19401	-8.72719	-306.06255
169.29401	-8.73406	-306.26261
169.39401	-8.73734	-306.25537
169.49401	-8.74141	-306.26911
169.59401	-8.74625	-306.33882
169.69401	-8.75250	-306.47016
169.79401	-8.76063	-306.72318
169.89401	-8.76438	-306.74121
169.99401	-8.76844	-306.76907
170.09401	-8.77313	-306.81932
170.19401	-8.77828	-306.89695
170.29401	-8.78391	-307.01616
170.39401	-8.79156	-307.22910
170.49401	-8.79547	-307.27348
170.59401	-8.79969	-307.31234
170.69401	-8.80500	-307.39737
170.79401	-8.81297	-307.57856
170.89401	-8.81828	-307.73932
170.99401	-8.82094	-307.69143
171.09401	-8.82516	-307.72635
171.19401	-8.83000	-307.80229
171.29401	-8.83547	-307.91199
171.39401	-8.84172	-308.05582
171.49401	-8.84875	-308.27203
171.59401	-8.85219	-308.27245
171.69401	-8.85609	-308.29832
171.79401	-8.86078	-308.36406
171.89401	-8.86609	-308.46551
171.99401	-8.87359	-308.68238
172.09401	-8.87797	-308.75072
172.19401	-8.88234	-308.78773
172.29401	-8.88719	-308.86564
172.39401	-8.89281	-308.96938
172.49401	-8.89922	-309.10459
172.59401	-8.90469	-309.26117
172.69401	-8.90797	-309.24162
172.79401	-8.91219	-309.27989
172.89401	-8.91734	-309.37710
172.99401	-8.92375	-309.50728
173.09401	-8.93078	-309.74045
173.19401	-8.93469	-309.74954
173.29401	-8.93875	-309.78104
173.39401	-8.94344	-309.83946
173.49401	-8.94844	-309.92201
173.59401	-8.95484	-310.06700
173.69401	-8.96187	-310.28819
173.79401	-8.96547	-310.28831
173.89401	-8.96969	-310.32032
173.99401	-8.97469	-310.39563
174.09401	-8.98094	-310.51654
174.19401	-8.98703	-310.68012
174.29401	-8.99109	-310.71422
174.39401	-8.99531	-310.72009
174.49401	-9.00047	-310.70536
174.59401	-9.00625	-310.62430
174.69401	-9.01313	-310.69723
174.79401	-9.01859	-310.85616
174.89401	-9.02203	-310.85485
174.99401	-9.02641	-310.91836
175.09401	-9.03109	-311.00136
175.19401	-9.03703	-311.14763
175.29401	-9.04406	-311.37174
175.39401	-9.04797	-311.41099
175.49401	-9.05219	-311.44461
175.59401	-9.05688	-311.50538
175.69401	-9.06234	-311.59255
175.79401	-9.06844	-311.71030
175.89401	-9.07422	-311.84071
175.99401	-9.07797	-311.84742
176.09401	-9.08234	-311.88384
176.19401	-9.08750	-311.97599
176.29401	-9.09359	-312.11263
176.39401	-9.10109	-312.31683
176.49401	-9.10469	-312.32971
176.59401	-9.10859	-312.33177
176.69401	-9.11297	-312.38788
176.79401	-9.11828	-312.46814
176.89401	-9.12422	-312.59605
176.99401	-9.13172	-312.81283
177.09401	-9.13547	-312.82082
177.19401	-9.13953	-312.82902
177.29401	-9.14453	-312.89276
177.39401	-9.15000	-312.99171
177.49401	-9.15719	-313.17899
177.59401	-9.16141	-313.23421
177.69401	-9.16578	-313.26160
177.79401	-9.17078	-313.33905
177.89401	-9.17609	-313.41547
177.99401	-9.18234	-313.54031
178.09401	-9.18844	-313.70527
178.19401	-9.19172	-313.66894
178.29401	-9.19578	-313.68032
178.39401	-9.20078	-313.76398
178.49401	-9.20719	-313.90297
178.59401	-9.21594	-314.19009
178.69401	-9.21938	-314.19253
178.79401	-9.22328	-314.18121
178.89401	-9.22828	-314.25121
178.99401	-9.23359	-314.34274
179.09401	-9.23938	-314.47443
179.19401	-9.24516	-314.63647
179.29401	-9.24891	-314.63194
179.39401	-9.25375	-314.69283
179.49401	-9.25891	-314.79010
179.59401	-9.26484	-314.90594
179.69401	-9.27078	-315.04789
179.79401	-9.27469	-315.05412
179.89401	-9.27859	-315.06312
179.99401	-9.28297	-315.11715
180.09401	-9.28813	-315.20998
180.19401	-9.29453	-315.35318
180.29401	-9.30203	-315.58540
180.39401	-9.30578	-315.58177
180.49401	-9.31016	-315.59968
180.59401	-9.31516	-315.66215
180.69401	-9.32125	-315.77656
180.79401	-9.32766	-315.95558
180.89401	-9.33156	-315.96777
180.99401	-9.33547	-315.98404
181.09401	-9.34016	-316.05262
181.19401	-9.34563	-316.15540
181.29401	-9.35172	-316.27679
181.39401	-9.35891	-316.49029
181.49401	-9.36250	-316.46433
181.59401	-9.36656	-316.46538
181.69401	-9.37125	-316.51825
181.79401	-9.37672	-316.61758
181.89401	-9.38453	-316.83460
181.99401	-9.38875	-316.90028
182.09401	-9.39281	-316.89757
182.19401	-9.39750	-316.93736
182.29401	-9.40234	-317.00650
182.39401	-9.40766	-317.08795
182.49401	-9.41422	-317.23103
182.59401	-9.41859	-317.30127
182.69401	-9.42281	-317.30625
182.79401	-9.42812	-317.38681
182.89401	-9.43453	-317.51248
182.99401	-9.44187	-317.70569
183.09401	-9.44547	-317.69252
183.19401	-9.44922	-317.66754
183.29401	-9.45375	-317.71424
183.39401	-9.45906	-317.81274
183.49401	-9.46516	-317.94214
183.59401	-9.47250	-318.12784
183.69401	-9.47625	-318.16447
183.79401	-9.48031	-318.13371
183.89401	-9.48531	-318.20554
183.99401	-9.49094	-318.30245
184.09401	-9.49734	-318.46347
184.19401	-9.50141	-318.47683
184.29401	-9.50547	-318.49763
184.39401	-9.51016	-318.55428
184.49401	-9.51547	-318.62530
184.59401	-9.52156	-318.75205
184.69401	-9.52953	-318.95763
184.79401	-9.53312	-318.95426
184.89401	-9.53703	-318.94192
184.99401	-9.54188	-318.99107
185.09401	-9.54750	-319.08327
185.19401	-9.55453	-319.29162
185.29401	-9.55844	-319.30166
185.39401	-9.56266	-319.30459
185.49401	-9.56734	-319.35504
185.59401	-9.57250	-319.43151
185.69401	-9.57828	-319.53514
185.79401	-9.58547	-319.72960
185.89401	-9.58906	-319.72170
185.99401	-9.59297	-319.70501
186.09401	-9.59797	-319.76610
186.19401	-9.60359	-319.86168
186.29401	-9.61141	-320.06404
186.39401	-9.61547	-320.08734
186.49401	-9.61953	-320.07223
186.59401	-9.62453	-320.14129
186.69401	-9.63031	-320.24822
186.79401	-9.63891	-320.44584
186.89401	-9.64484	-320.64238
186.99401	-9.64703	-320.52356
187.09401	-9.65125	-320.52243
187.19401	-9.65641	-320.61672
187.29401	-9.66172	-320.70681
187.39401	-9.66828	-320.89671
187.49401	-9.67203	-320.90107
187.59401	-9.67625	-320.92878
187.69401	-9.68109	-320.99652
187.79401	-9.68641	-321.07911
187.89401	-9.69250	-321.18499
187.99401	-9.69953	-321.36530
188.09401	-9.70250	-321.31833
188.19401	-9.70656	-321.30647
188.29401	-9.71141	-321.37302
188.39401	-9.71703	-321.48099
188.49401	-9.72500	-321.69223
188.59401	-9.72953	-321.77380
188.69401	-9.73328	-321.73780
188.79401	-9.73797	-321.76891
188.89401	-9.74281	-321.83424
188.99401	-9.74813	-321.91962
189.09401	-9.75563	-322.10368
189.19401	-9.75953	-322.15533
189.29401	-9.76375	-322.13771
189.39401	-9.76875	-322.20504
189.49401	-9.77469	-322.31143
189.59401	-9.78281	-322.53203
189.69401	-9.78625	-322.52997
189.79401	-9.78984	-322.49066
189.89401	-9.79453	-322.53718
189.99401	-9.79953	-322.61732
190.09401	-9.80531	-322.72676
190.19401	-9.81281	-322.91740
190.29401	-9.81672	-322.93707
190.39401	-9.82094	-322.91424
190.49401	-9.82594	-322.97203
190.59401	-9.83141	-323.06269
190.69401	-9.83828	-323.23259
190.79401	-9.84266	-323.27360
190.89401	-9.84656	-323.26800
190.99401	-9.85125	-323.31038
191.09401	-9.85656	-323.39734
191.19401	-9.86234	-323.48067
191.29401	-9.86938	-323.66663
191.39401	-9.87281	-323.64661
191.49401	-9.87688	-323.64237
191.59401	-9.88188	-323.70031
191.69401	-9.88797	-323.81636
191.79401	-9.89609	-324.06133
191.89401	-9.89969	-324.04253
191.99401	-9.90344	-323.99985
192.09401	-9.90812	-324.04432
192.19401	-9.91281	-324.09644
192.29401	-9.91828	-324.19363
192.39401	-9.92609	-324.40206
192.49401	-9.93063	-324.47770
192.59401	-9.93469	-324.46030
192.69401	-9.93953	-324.48617
192.79401	-9.94563	-324.59289
192.89401	-9.95281	-324.79346
192.99401	-9.95609	-324.75036
193.09401	-9.95969	-324.73591
193.19401	-9.96422	-324.78020
193.29401	-9.96938	-324.86615
193.39401	-9.97500	-324.97641
193.49401	-9.98297	-325.17970
193.59401	-9.98703	-325.20774
193.69401	-9.99094	-325.16867
193.79401	-9.99578	-325.21051
193.89401	-10.00156	-325.30555
193.99401	-10.00906	-325.52680
194.09401	-10.01328	-325.55839
194.19401	-10.01719	-325.53437
194.29401	-10.02203	-325.58122
194.39401	-10.02734	-325.65758
194.49401	-10.03344	-325.78307
194.59401	-10.04000	-325.94207
194.69401	-10.04359	-325.94407
194.79401	-10.04750	-325.91739
194.89401	-10.05219	-325.97563
194.99401	-10.05781	-326.07564
195.09401	-10.06578	-326.29505
195.19401	-10.07047	-326.36032
195.29401	-10.07406	-326.31016
195.39401	-10.07875	-326.34720
195.49401	-10.08406	-326.44492
195.59401	-10.08984	-326.55838
195.69401	-10.09688	-326.72766
195.79401	-10.10094	-326.76205
195.89401	-10.10469	-326.72751
195.99401	-10.10984	-326.78846
196.09401	-10.11594	-326.91517
196.19401	-10.12219	-327.06970
196.29401	-10.12656	-327.09339
196.39401	-10.13078	-327.09962
196.49401	-10.13547	-327.16703
196.59401	-10.14062	-327.24959
196.69401	-10.14609	-327.34045
196.79401	-10.15266	-327.48228
196.89401	-10.15688	-327.49030
196.99401	-10.16094	-327.47060
197.09401	-10.16594	-327.50958
197.19401	-10.17141	-327.57184
197.29401	-10.17828	-327.67972
197.39401	-10.18281	-327.66420
197.49401	-10.18688	-327.62223
197.59401	-10.19156	-327.65108
197.69401	-10.19687	-327.72285
197.79401	-10.20250	-327.82301
197.89401	-10.20969	-327.99932
197.99401	-10.21391	-328.02561
198.09401	-10.21797	-328.02585
198.19401	-10.22266	-328.06486
198.29401	-10.22844	-328.15376
198.39401	-10.23563	-328.33391
198.49401	-10.23984	-328.38333
198.59401	-10.24359	-328.35257
198.69401	-10.24813	-328.38219
198.79401	-10.25328	-328.45616
198.89401	-10.25891	-328.55377
198.99401	-10.26578	-328.70618
199.09401	-10.27031	-328.74042
199.19401	-10.27453	-328.72808
199.29401	-10.27906	-328.77690
199.39401	-10.28500	-328.86440
199.49401	-10.29328	-329.11322
199.59401	-10.29703	-329.12222
199.69401	-10.30094	-329.07689
[truncated: 2,187 more rows]
