# Supplementary material for: Strengthening of 3D Printed Fused Deposition Manufactured Parts Using the Fill Compositing Technique
Source: PLoS One. 2015 Apr 16;10(4):e0122915. doi: 10.1371/journal.pone.0122915 (PMC4400136; doi:10.1371/journal.pone.0122915)
Supplement: S1 File — This is the raw data and information on all the samples presented in this manuscript. (ZIP) [file pone.0122915.s001.zip › Specimen_RawData_20.csv]

Time	Extension	Load
(sec)	(mm)	(N)
0.00000	-0.03141	-0.11563
0.10000	-0.03172	-0.11969
0.20000	-0.03250	-0.12518
0.30000	-0.04250	-0.14742
0.40000	-0.04984	-0.20678
0.50000	-0.05625	-0.22032
0.60000	-0.06344	-0.23298
0.70000	-0.06891	-0.32290
0.80000	-0.07281	-0.41130
0.90000	-0.07703	-0.51109
1.00000	-0.08203	-0.64099
1.10000	-0.08766	-0.70539
1.20000	-0.09359	-0.69549
1.30000	-0.09844	-0.67359
1.40000	-0.10250	-0.77721
1.50000	-0.10719	-0.91871
1.60000	-0.11266	-1.09123
1.70000	-0.11969	-1.30239
1.80000	-0.12484	-1.49690
1.90000	-0.12891	-1.62867
2.00000	-0.13359	-1.77466
2.10000	-0.13875	-1.93964
2.20000	-0.14453	-2.12432
2.30000	-0.15156	-2.35709
2.40000	-0.15578	-2.52385
2.50000	-0.15969	-2.64608
2.60000	-0.16406	-2.79877
2.70000	-0.16906	-2.95506
2.80000	-0.17578	-3.16684
2.90000	-0.18125	-3.36950
3.00000	-0.18563	-3.51988
3.10000	-0.19000	-3.66746
3.20000	-0.19500	-3.83179
3.30000	-0.20047	-4.00638
3.40000	-0.20734	-4.23056
3.50000	-0.21219	-4.42871
3.60000	-0.21625	-4.56527
3.70000	-0.22125	-4.73310
3.80000	-0.22703	-4.91929
3.90000	-0.23391	-5.16368
4.00000	-0.23828	-5.33071
4.10000	-0.24234	-5.48060
4.20000	-0.24688	-5.62997
4.30000	-0.25203	-5.80444
4.40000	-0.25750	-5.99497
4.50000	-0.26422	-6.20731
4.60000	-0.26938	-6.41934
4.70000	-0.27359	-6.55988
4.80000	-0.27828	-6.72565
4.90000	-0.28391	-6.91634
5.00000	-0.29094	-7.15134
5.10000	-0.29547	-7.35299
5.20000	-0.29953	-7.48206
5.30000	-0.30391	-7.64835
5.40000	-0.30859	-7.81085
5.50000	-0.31453	-8.01713
5.60000	-0.32141	-8.26990
5.70000	-0.32578	-8.46394
5.80000	-0.32969	-8.60257
5.90000	-0.33422	-8.77600
6.00000	-0.33906	-8.95862
6.10000	-0.34500	-9.16469
6.20000	-0.35156	-9.42354
6.30000	-0.35563	-9.58156
6.40000	-0.35984	-9.74555
6.50000	-0.36484	-9.93070
6.60000	-0.37062	-10.14925
6.70000	-0.37906	-10.44764
6.80000	-0.38406	-10.70249
6.90000	-0.38750	-10.83161
7.00000	-0.39250	-11.01277
7.10000	-0.39828	-11.24329
7.20000	-0.40547	-11.53123
7.30000	-0.40984	-11.74483
7.40000	-0.41344	-11.88292
7.50000	-0.41813	-12.06497
7.60000	-0.42281	-12.26784
7.70000	-0.42813	-12.46728
7.80000	-0.43437	-12.71566
7.90000	-0.43937	-12.95126
8.00000	-0.44375	-13.11989
8.10000	-0.44828	-13.30895
8.20000	-0.45313	-13.49986
8.30000	-0.45969	-13.75377
8.40000	-0.46531	-14.01809
8.50000	-0.46953	-14.18107
8.60000	-0.47406	-14.35483
8.70000	-0.47891	-14.54750
8.80000	-0.48469	-14.76442
8.90000	-0.49187	-15.03887
9.00000	-0.49656	-15.26834
9.10000	-0.50031	-15.41477
9.20000	-0.50469	-15.59038
9.30000	-0.50984	-15.79492
9.40000	-0.51703	-16.05556
9.50000	-0.52312	-16.35050
9.60000	-0.52672	-16.49912
9.70000	-0.53094	-16.65779
9.80000	-0.53563	-16.83380
9.90000	-0.54109	-17.05695
10.00000	-0.54797	-17.32330
10.10000	-0.55297	-17.56563
10.20000	-0.55703	-17.72618
10.30000	-0.56188	-17.92031
10.40000	-0.56750	-18.14163
10.50000	-0.57422	-18.39906
10.60000	-0.57906	-18.63376
10.70000	-0.58297	-18.78265
10.80000	-0.58719	-18.95525
10.90000	-0.59219	-19.15691
11.00000	-0.59781	-19.37486
11.10000	-0.60484	-19.64095
11.20000	-0.61000	-19.89725
11.30000	-0.61391	-20.05056
11.40000	-0.61844	-20.22493
11.50000	-0.62391	-20.43745
11.60000	-0.63031	-20.65378
11.70000	-0.63547	-20.90355
11.80000	-0.63969	-21.07044
11.90000	-0.64406	-21.25637
12.00000	-0.64922	-21.46037
12.10000	-0.65516	-21.69928
12.20000	-0.66219	-21.98120
12.30000	-0.66703	-22.24095
12.40000	-0.67078	-22.38013
12.50000	-0.67531	-22.56494
12.60000	-0.68047	-22.77778
12.70000	-0.68766	-23.06366
12.80000	-0.69313	-23.32054
12.90000	-0.69703	-23.47512
13.00000	-0.70141	-23.64544
13.10000	-0.70578	-23.82479
13.20000	-0.71125	-24.03698
13.30000	-0.71734	-24.28064
13.40000	-0.72344	-24.56059
13.50000	-0.72734	-24.71565
13.60000	-0.73203	-24.90791
13.70000	-0.73734	-25.11172
13.80000	-0.74391	-25.36666
13.90000	-0.74906	-25.61816
14.00000	-0.75328	-25.79075
14.10000	-0.75766	-25.97466
14.20000	-0.76281	-26.17854
14.30000	-0.76844	-26.40967
14.40000	-0.77547	-26.67027
14.50000	-0.78094	-26.94401
14.60000	-0.78469	-27.08689
14.70000	-0.78922	-27.26882
14.80000	-0.79438	-27.47680
14.90000	-0.80063	-27.73907
15.00000	-0.80547	-27.96107
15.10000	-0.80969	-28.13434
15.20000	-0.81422	-28.31354
15.30000	-0.81953	-28.52859
15.40000	-0.82641	-28.79263
15.50000	-0.83500	-29.16965
15.60000	-0.83828	-29.35478
15.70000	-0.84141	-29.47553
15.80000	-0.84609	-29.67879
15.90000	-0.85125	-29.88743
16.00000	-0.85734	-30.14524
16.10000	-0.86297	-30.41094
16.20000	-0.86719	-30.58533
16.30000	-0.87125	-30.76470
16.40000	-0.87609	-30.96621
16.50000	-0.88109	-31.18612
16.60000	-0.88844	-31.46509
16.70000	-0.89438	-31.77612
16.80000	-0.89828	-31.94075
16.90000	-0.90297	-32.14627
17.00000	-0.90797	-32.35846
17.10000	-0.91391	-32.60953
17.20000	-0.91922	-32.86906
17.30000	-0.92359	-33.05418
17.40000	-0.92797	-33.24584
17.50000	-0.93266	-33.44441
17.60000	-0.93813	-33.67748
17.70000	-0.94469	-33.95525
17.80000	-0.95016	-34.21795
17.90000	-0.95406	-34.38790
18.00000	-0.95891	-34.59367
18.10000	-0.96437	-34.82168
18.20000	-0.97078	-35.08830
18.30000	-0.97703	-35.39269
18.40000	-0.98078	-35.56143
18.50000	-0.98516	-35.73526
18.60000	-0.98984	-35.94590
18.70000	-0.99484	-36.15205
18.80000	-1.00078	-36.39705
18.90000	-1.00625	-36.66584
19.00000	-1.01047	-36.83997
19.10000	-1.01516	-37.04217
19.20000	-1.02016	-37.24644
19.30000	-1.02625	-37.48225
19.40000	-1.03281	-37.77812
19.50000	-1.03672	-37.95353
19.60000	-1.04109	-38.14116
19.70000	-1.04594	-38.34044
19.80000	-1.05141	-38.56423
19.90000	-1.05813	-38.82902
20.00000	-1.06391	-39.10670
20.10000	-1.06797	-39.26482
20.20000	-1.07266	-39.44304
20.30000	-1.07781	-39.65793
20.40000	-1.08406	-39.91539
20.50000	-1.08969	-40.17823
20.60000	-1.09375	-40.34285
20.70000	-1.09797	-40.51753
20.80000	-1.10281	-40.71041
20.90000	-1.10813	-40.93136
21.00000	-1.11438	-41.16480
21.10000	-1.12078	-41.46907
21.20000	-1.12500	-41.64282
21.30000	-1.12938	-41.81954
21.40000	-1.13437	-42.03814
21.50000	-1.14078	-42.27269
21.60000	-1.14656	-42.55197
21.70000	-1.15031	-42.70679
21.80000	-1.15453	-42.87960
21.90000	-1.15922	-43.07164
22.00000	-1.16437	-43.28640
22.10000	-1.17062	-43.52048
22.20000	-1.17703	-43.81225
22.30000	-1.18109	-43.97113
22.40000	-1.18547	-44.14616
22.50000	-1.19063	-44.34502
22.60000	-1.19609	-44.57644
22.70000	-1.20250	-44.83179
22.80000	-1.20672	-45.01017
22.90000	-1.21125	-45.18140
23.00000	-1.21641	-45.37434
23.10000	-1.22234	-45.60960
23.20000	-1.23016	-45.89040
23.30000	-1.23500	-46.16464
23.40000	-1.23828	-46.27257
23.50000	-1.24297	-46.45877
23.60000	-1.24875	-46.71402
23.70000	-1.25656	-47.02031
23.80000	-1.26172	-47.28646
23.90000	-1.26484	-47.40052
24.00000	-1.26922	-47.57645
24.10000	-1.27422	-47.74224
24.20000	-1.27938	-47.95210
24.30000	-1.28563	-48.20779
24.40000	-1.29156	-48.50123
24.50000	-1.29500	-48.63951
24.60000	-1.29937	-48.83012
24.70000	-1.30438	-49.05364
24.80000	-1.31078	-49.30560
24.90000	-1.31719	-49.59697
25.00000	-1.32109	-49.77814
25.10000	-1.32531	-49.94840
25.20000	-1.33016	-50.17280
25.30000	-1.33563	-50.40712
25.40000	-1.34156	-50.65522
25.50000	-1.34813	-50.95536
25.60000	-1.35188	-51.12087
25.70000	-1.35609	-51.29302
25.80000	-1.36109	-51.51373
25.90000	-1.36719	-51.75556
26.00000	-1.37406	-52.07906
26.10000	-1.37828	-52.26484
26.20000	-1.38234	-52.44430
26.30000	-1.38703	-52.65586
26.40000	-1.39266	-52.89319
26.50000	-1.39922	-53.15901
26.60000	-1.40469	-53.42802
26.70000	-1.40828	-53.58048
26.80000	-1.41266	-53.76149
26.90000	-1.41797	-53.98921
27.00000	-1.42469	-54.26555
27.10000	-1.43094	-54.56924
27.20000	-1.43469	-54.73306
27.30000	-1.43891	-54.91138
27.40000	-1.44375	-55.12345
27.50000	-1.44891	-55.34442
27.60000	-1.45531	-55.60505
27.70000	-1.46141	-55.91108
27.80000	-1.46516	-56.07311
27.90000	-1.46969	-56.25669
28.00000	-1.47500	-56.48879
28.10000	-1.48156	-56.74235
28.20000	-1.48750	-57.03249
28.30000	-1.49125	-57.17111
28.40000	-1.49563	-57.35362
28.50000	-1.50031	-57.55411
28.60000	-1.50578	-57.78457
28.70000	-1.51188	-58.03976
28.80000	-1.51781	-58.32137
28.90000	-1.52188	-58.48572
29.00000	-1.52656	-58.67286
29.10000	-1.53156	-58.89741
29.20000	-1.53734	-59.13623
29.30000	-1.54422	-59.44812
29.40000	-1.54813	-59.63798
29.50000	-1.55250	-59.80912
29.60000	-1.55750	-60.01921
29.70000	-1.56313	-60.27250
29.80000	-1.56984	-60.53674
29.90000	-1.57469	-60.78890
30.00000	-1.57844	-60.93298
30.10000	-1.58297	-61.13411
30.20000	-1.58781	-61.33648
30.30000	-1.59375	-61.59414
30.40000	-1.60141	-61.92280
30.50000	-1.60563	-62.12442
30.60000	-1.60984	-62.29068
30.70000	-1.61453	-62.50253
30.80000	-1.61969	-62.72660
30.90000	-1.62609	-62.98167
31.00000	-1.63203	-63.29165
31.10000	-1.63563	-63.44558
31.20000	-1.64016	-63.64007
31.30000	-1.64547	-63.87426
31.40000	-1.65187	-64.14191
31.50000	-1.65750	-64.41883
31.60000	-1.66156	-64.58798
31.70000	-1.66594	-64.78011
31.80000	-1.67063	-64.98191
31.90000	-1.67594	-65.22139
32.00000	-1.68281	-65.50799
32.10000	-1.68844	-65.80087
32.20000	-1.69234	-65.95244
32.30000	-1.69641	-66.12553
32.40000	-1.70125	-66.34040
32.50000	-1.70766	-66.61272
32.60000	-1.71453	-66.94443
32.70000	-1.71828	-67.11150
32.80000	-1.72234	-67.27222
32.90000	-1.72719	-67.48626
33.00000	-1.73266	-67.71976
33.10000	-1.73859	-67.96799
33.20000	-1.74547	-68.30033
33.30000	-1.74953	-68.47305
33.40000	-1.75391	-68.66076
33.50000	-1.75875	-68.88206
33.60000	-1.76469	-69.12836
33.70000	-1.77063	-69.41888
33.80000	-1.77469	-69.59538
33.90000	-1.77891	-69.55387
34.00000	-1.78375	-69.78767
34.10000	-1.78906	-70.03159
34.20000	-1.79531	-70.30375
34.30000	-1.80156	-70.59141
34.40000	-1.80531	-70.74552
34.50000	-1.80984	-70.93608
34.60000	-1.81516	-71.16122
34.70000	-1.82094	-71.40268
34.80000	-1.82781	-71.72196
34.90000	-1.83203	-71.90435
35.00000	-1.83609	-72.07171
35.10000	-1.84062	-72.27784
35.20000	-1.84547	-72.48077
35.30000	-1.85125	-72.71938
35.40000	-1.85797	-73.02329
35.50000	-1.86172	-73.18823
35.60000	-1.86609	-73.35592
35.70000	-1.87125	-73.56581
35.80000	-1.87734	-73.81836
35.90000	-1.88453	-74.13675
36.00000	-1.88875	-74.31606
36.10000	-1.89297	-74.47794
36.20000	-1.89781	-74.68728
36.30000	-1.90297	-74.90274
36.40000	-1.90875	-75.14620
36.50000	-1.91563	-75.44740
36.60000	-1.91922	-75.59648
36.70000	-1.92344	-75.76864
36.80000	-1.92844	-75.98297
36.90000	-1.93438	-76.22405
37.00000	-1.94094	-76.50675
37.10000	-1.94500	-76.68249
37.20000	-1.94922	-76.83828
37.30000	-1.95422	-77.05141
37.40000	-1.95984	-77.28434
37.50000	-1.96594	-77.55022
37.60000	-1.97250	-77.83072
37.70000	-1.97641	-78.01576
37.80000	-1.98078	-78.17568
37.90000	-1.98578	-78.39507
38.00000	-1.99125	-78.62312
38.10000	-1.99719	-78.88881
38.20000	-2.00141	-79.06389
38.30000	-2.00563	-79.23460
38.40000	-2.01063	-79.45119
38.50000	-2.01625	-79.69004
38.60000	-2.02250	-79.94425
38.70000	-2.02938	-80.25768
38.80000	-2.03266	-80.38341
38.90000	-2.03656	-80.53835
39.00000	-2.04109	-80.72710
39.10000	-2.04625	-80.94207
39.20000	-2.05344	-81.23016
39.30000	-2.05875	-81.46027
39.40000	-2.06328	-81.62800
39.50000	-2.06844	-81.84130
39.60000	-2.07375	-82.06427
39.70000	-2.07969	-82.29504
39.80000	-2.08641	-82.62361
39.90000	-2.09000	-82.76557
40.00000	-2.09453	-82.88474
40.10000	-2.10000	-83.02866
40.20000	-2.10719	-83.32743
40.30000	-2.11313	-83.65536
40.40000	-2.11578	-83.76037
40.50000	-2.11969	-83.91208
40.60000	-2.12469	-84.14488
40.70000	-2.12984	-84.37485
40.80000	-2.13563	-84.61691
40.90000	-2.14234	-84.91755
41.00000	-2.14641	-85.08357
41.10000	-2.15094	-85.28069
41.20000	-2.15609	-85.50584
41.30000	-2.16141	-85.73214
41.40000	-2.16813	-86.03507
41.50000	-2.17219	-86.21900
41.60000	-2.17656	-86.39142
41.70000	-2.18141	-86.60689
41.80000	-2.18688	-86.84333
41.90000	-2.19312	-87.10101
42.00000	-2.19984	-87.41551
42.10000	-2.20328	-87.56246
42.20000	-2.20750	-87.73179
42.30000	-2.21281	-87.97437
42.40000	-2.21875	-88.24126
42.50000	-2.22547	-88.54568
42.60000	-2.22938	-88.72350
42.70000	-2.23344	-88.87921
42.80000	-2.23813	-89.07358
42.90000	-2.24313	-89.30017
43.00000	-2.24844	-89.53827
43.10000	-2.25563	-89.85732
43.20000	-2.25969	-90.03469
43.30000	-2.26406	-90.21677
43.40000	-2.26922	-90.44372
43.50000	-2.27516	-90.69020
43.60000	-2.28219	-91.01579
43.70000	-2.28609	-91.18359
43.80000	-2.29000	-91.34064
43.90000	-2.29438	-91.53491
44.00000	-2.29969	-91.75785
44.10000	-2.30578	-92.03512
44.20000	-2.31297	-92.35746
44.30000	-2.31672	-92.51443
44.40000	-2.32109	-92.67651
44.50000	-2.32625	-92.89335
44.60000	-2.33203	-93.13958
44.70000	-2.33875	-93.46025
44.80000	-2.34281	-93.64327
44.90000	-2.34656	-93.78792
45.00000	-2.35094	-93.97931
45.10000	-2.35609	-94.19306
45.20000	-2.36297	-94.46459
45.30000	-2.36984	-94.80526
45.40000	-2.37328	-94.92984
45.50000	-2.37734	-95.09332
45.60000	-2.38219	-95.30111
45.70000	-2.38766	-95.54444
45.80000	-2.39500	-95.86441
45.90000	-2.39953	-96.07691
46.00000	-2.40375	-96.21755
46.10000	-2.40828	-96.41077
46.20000	-2.41313	-96.62078
46.30000	-2.41875	-96.86857
46.40000	-2.42594	-97.18341
46.50000	-2.43000	-97.36397
46.60000	-2.43422	-97.51713
46.70000	-2.43891	-97.71453
46.80000	-2.44516	-97.96055
46.90000	-2.45266	-98.32152
47.00000	-2.45609	-98.44811
47.10000	-2.46000	-98.60120
47.20000	-2.46484	-98.81119
47.30000	-2.47000	-99.03590
47.40000	-2.47625	-99.30138
47.50000	-2.48453	-99.67704
47.60000	-2.48781	-99.80171
47.70000	-2.49156	-99.94397
47.80000	-2.49656	-100.15629
47.90000	-2.50250	-100.42293
48.00000	-2.50953	-100.76524
48.10000	-2.51359	-100.94585
48.20000	-2.51781	-101.11575
48.30000	-2.52281	-101.32919
48.40000	-2.52812	-101.56903
48.50000	-2.53469	-101.85472
48.60000	-2.54016	-102.12689
48.70000	-2.54344	-102.25872
48.80000	-2.54750	-102.43221
48.90000	-2.55250	-102.65272
49.00000	-2.55812	-102.89911
49.10000	-2.56484	-103.19594
49.20000	-2.56969	-103.43178
49.30000	-2.57375	-103.58728
49.40000	-2.57828	-103.77038
49.50000	-2.58313	-103.97678
49.60000	-2.58922	-104.24656
49.70000	-2.59672	-104.60024
49.80000	-2.60094	-104.81384
49.90000	-2.60500	-104.96235
50.00000	-2.60984	-105.16926
50.10000	-2.61547	-105.41753
50.20000	-2.62219	-105.72048
50.30000	-2.62641	-105.93046
50.40000	-2.63047	-106.10426
50.50000	-2.63500	-106.29360
50.60000	-2.64000	-106.51558
50.70000	-2.64531	-106.74372
50.80000	-2.65266	-107.04983
50.90000	-2.65719	-107.27099
51.00000	-2.66141	-107.43180
51.10000	-2.66609	-107.63449
51.20000	-2.67188	-107.87376
51.30000	-2.67891	-108.21677
51.40000	-2.68312	-108.40205
51.50000	-2.68703	-108.55113
51.60000	-2.69172	-108.74731
51.70000	-2.69688	-108.96546
51.80000	-2.70219	-109.19843
51.90000	-2.70937	-109.50071
52.00000	-2.71375	-109.72174
52.10000	-2.71813	-109.88257
52.20000	-2.72313	-110.09390
52.30000	-2.72891	-110.33916
52.40000	-2.73594	-110.65375
52.50000	-2.73984	-110.81956
52.60000	-2.74391	-110.97770
52.70000	-2.74859	-111.17325
52.80000	-2.75391	-111.39528
52.90000	-2.76000	-111.65051
53.00000	-2.76719	-111.98869
53.10000	-2.77094	-112.15007
53.20000	-2.77484	-112.30245
53.30000	-2.77969	-112.49481
53.40000	-2.78500	-112.71472
53.50000	-2.79156	-113.00828
53.60000	-2.79578	-113.20055
53.70000	-2.80016	-113.36186
53.80000	-2.80500	-113.55451
53.90000	-2.81094	-113.80251
54.00000	-2.81797	-114.07730
54.10000	-2.82422	-114.37749
54.20000	-2.82750	-114.48335
54.30000	-2.83188	-114.63878
54.40000	-2.83656	-114.84449
54.50000	-2.84172	-115.06193
54.60000	-2.84859	-115.33508
54.70000	-2.85359	-115.58798
54.80000	-2.85750	-115.72194
54.90000	-2.86156	-115.88425
55.00000	-2.86641	-116.08126
55.10000	-2.87250	-116.32340
55.20000	-2.88000	-116.64840
55.30000	-2.88391	-116.83951
55.40000	-2.88766	-116.97658
55.50000	-2.89234	-117.14776
55.60000	-2.89781	-117.35580
55.70000	-2.90500	-117.62479
55.80000	-2.91078	-117.91681
55.90000	-2.91500	-118.07701
56.00000	-2.91969	-118.26098
56.10000	-2.92516	-118.47891
56.20000	-2.93141	-118.73584
56.30000	-2.93828	-119.05605
56.40000	-2.94109	-119.17052
56.50000	-2.94484	-119.29817
56.60000	-2.94969	-119.49111
56.70000	-2.95547	-119.72933
56.80000	-2.96344	-120.07429
56.90000	-2.96766	-120.28864
57.00000	-2.97141	-120.42294
57.10000	-2.97578	-120.58847
57.20000	-2.98078	-120.80020
57.30000	-2.98594	-121.01198
57.40000	-2.99297	-121.29401
57.50000	-2.99781	-121.53471
57.60000	-3.00203	-121.69340
57.70000	-3.00719	-121.90040
57.80000	-3.01313	-122.13948
57.90000	-3.02047	-122.45908
58.00000	-3.02406	-122.63186
58.10000	-3.02766	-122.75256
58.20000	-3.03203	-122.92669
58.30000	-3.03703	-123.13691
58.40000	-3.04281	-123.37698
58.50000	-3.05016	-123.67991
58.60000	-3.05469	-123.90352
58.70000	-3.05906	-124.06097
58.80000	-3.06406	-124.26332
58.90000	-3.06969	-124.50036
59.00000	-3.07625	-124.77975
59.10000	-3.08047	-124.96573
59.20000	-3.08438	-125.12039
59.30000	-3.08875	-125.30544
59.40000	-3.09375	-125.50333
59.50000	-3.09953	-125.74850
59.60000	-3.10750	-126.06253
59.70000	-3.11141	-126.27095
59.80000	-3.11516	-126.39359
59.90000	-3.12000	-126.58592
60.00000	-3.12594	-126.83292
60.10000	-3.13344	-127.15550
60.20000	-3.13766	-127.36616
60.30000	-3.14156	-127.51196
60.40000	-3.14609	-127.69270
60.50000	-3.15141	-127.89612
60.60000	-3.15703	-128.13124
60.70000	-3.16453	-128.44121
60.80000	-3.16875	-128.67278
60.90000	-3.17250	-128.80048
61.00000	-3.17703	-128.99938
61.10000	-3.18266	-129.22351
61.20000	-3.19000	-129.52903
61.30000	-3.19422	-129.74252
61.40000	-3.19781	-129.87617
61.50000	-3.20234	-130.05672
61.60000	-3.20766	-130.26372
61.70000	-3.21391	-130.52334
61.80000	-3.22078	-130.81697
61.90000	-3.22531	-131.04999
62.00000	-3.22922	-131.18720
62.10000	-3.23391	-131.37120
62.20000	-3.23891	-131.56998
62.30000	-3.24562	-131.84336
62.40000	-3.25078	-132.09608
62.50000	-3.25484	-132.25918
62.60000	-3.25937	-132.43884
62.70000	-3.26484	-132.65882
62.80000	-3.27094	-132.92064
62.90000	-3.27781	-133.21455
63.00000	-3.28141	-133.38743
63.10000	-3.28547	-133.53215
63.20000	-3.29047	-133.73914
63.30000	-3.29625	-133.97363
63.40000	-3.30406	-134.32929
63.50000	-3.30813	-134.53685
63.60000	-3.31203	-134.68665
63.70000	-3.31656	-134.87458
63.80000	-3.32125	-135.06477
63.90000	-3.32687	-135.30475
64.00000	-3.33438	-135.62904
64.10000	-3.33844	-135.83414
64.20000	-3.34250	-135.98213
64.30000	-3.34719	-136.17311
64.40000	-3.35266	-136.38748
64.50000	-3.36078	-136.72693
64.60000	-3.36531	-136.98401
64.70000	-3.36906	-137.12846
64.80000	-3.37375	-137.32146
64.90000	-3.37906	-137.55324
65.00000	-3.38469	-137.80259
65.10000	-3.39156	-138.10980
65.20000	-3.39547	-138.30377
65.30000	-3.39984	-138.46444
65.40000	-3.40437	-138.66961
65.50000	-3.40984	-138.90082
65.60000	-3.41656	-139.20557
65.70000	-3.42109	-139.42747
65.80000	-3.42516	-139.58886
65.90000	-3.42984	-139.78654
66.00000	-3.43484	-139.99398
66.10000	-3.44031	-140.23073
66.20000	-3.44688	-140.52047
66.30000	-3.45125	-140.73326
66.40000	-3.45562	-140.90432
66.50000	-3.46047	-141.12021
66.60000	-3.46609	-141.34498
66.70000	-3.47297	-141.62628
66.80000	-3.47781	-141.87950
66.90000	-3.48156	-142.02130
67.00000	-3.48578	-142.19068
67.10000	-3.49047	-142.37739
67.20000	-3.49609	-142.60776
67.30000	-3.50375	-142.91756
67.40000	-3.50859	-143.16446
67.50000	-3.51266	-143.31272
67.60000	-3.51750	-143.50769
67.70000	-3.52281	-143.72055
67.80000	-3.52937	-143.98026
67.90000	-3.53422	-144.21032
68.00000	-3.53844	-144.37900
68.10000	-3.54281	-144.55633
68.20000	-3.54797	-144.75542
68.30000	-3.55375	-144.97854
68.40000	-3.56109	-145.27142
68.50000	-3.56547	-145.49358
68.60000	-3.56938	-145.63663
68.70000	-3.57375	-145.80661
68.80000	-3.57906	-146.00731
68.90000	-3.58703	-146.31595
69.00000	-3.59188	-146.57630
69.10000	-3.59531	-146.69406
69.20000	-3.59953	-146.85842
69.30000	-3.60469	-147.05047
69.40000	-3.61016	-147.27576
69.50000	-3.61719	-147.54461
69.60000	-3.62188	-147.77662
69.70000	-3.62594	-147.92076
69.80000	-3.63063	-148.09945
69.90000	-3.63578	-148.29458
70.00000	-3.64266	-148.55130
70.10000	-3.64766	-148.79349
70.20000	-3.65188	-148.94783
70.30000	-3.65609	-149.10516
70.40000	-3.66094	-149.28775
70.50000	-3.66703	-149.52098
70.60000	-3.67516	-149.83799
70.70000	-3.67922	-150.04508
70.80000	-3.68297	-150.18500
70.90000	-3.68734	-150.33661
71.00000	-3.69250	-150.52849
71.10000	-3.69875	-150.75004
71.20000	-3.70406	-150.99750
71.30000	-3.70828	-151.16377
71.40000	-3.71297	-151.33049
71.50000	-3.71781	-151.51255
71.60000	-3.72344	-151.71753
71.70000	-3.73156	-152.01098
71.80000	-3.73594	-152.24254
71.90000	-3.73984	-152.38026
72.00000	-3.74484	-152.56274
72.10000	-3.75141	-152.80971
72.20000	-3.76016	-153.19979
72.30000	-3.76297	-153.34809
72.40000	-3.76625	-153.43773
72.50000	-3.77078	-153.60905
72.60000	-3.77563	-153.80932
72.70000	-3.78141	-154.04435
72.80000	-3.78797	-154.31875
72.90000	-3.79266	-154.55283
73.00000	-3.79656	-154.69056
73.10000	-3.80156	-154.88225
73.20000	-3.80719	-155.09781
73.30000	-3.81406	-155.36644
73.40000	-3.81812	-155.56598
73.50000	-3.82172	-155.69812
73.60000	-3.82609	-155.86099
73.70000	-3.83109	-156.04788
73.80000	-3.83734	-156.29469
73.90000	-3.84469	-156.57586
74.00000	-3.85016	-156.85560
74.10000	-3.85375	-156.98743
74.20000	-3.85828	-157.15678
74.30000	-3.86344	-157.35456
74.40000	-3.87016	-157.62122
74.50000	-3.87547	-157.88071
74.60000	-3.87922	-158.02327
74.70000	-3.88344	-158.16669
74.80000	-3.88828	-158.35229
74.90000	-3.89391	-158.58565
75.00000	-3.90188	-158.88116
75.10000	-3.90656	-159.14378
75.20000	-3.91031	-159.27267
75.30000	-3.91484	-159.45171
75.40000	-3.92031	-159.65669
75.50000	-3.92750	-159.95395
75.60000	-3.93219	-160.17556
75.70000	-3.93594	-160.31498
75.80000	-3.94063	-160.49291
75.90000	-3.94516	-160.67551
76.00000	-3.95078	-160.87708
76.10000	-3.95828	-161.17342
76.20000	-3.96297	-161.43417
76.30000	-3.96687	-161.57474
76.40000	-3.97156	-161.75106
76.50000	-3.97687	-161.95366
76.60000	-3.98406	-162.24883
76.70000	-3.98875	-162.47436
76.80000	-3.99234	-162.60129
76.90000	-3.99703	-162.78052
77.00000	-4.00219	-162.98111
77.10000	-4.00781	-163.21260
77.20000	-4.01562	-163.52110
77.30000	-4.02016	-163.77360
77.40000	-4.02375	-163.89996
77.50000	-4.02828	-164.06146
77.60000	-4.03359	-164.26049
77.70000	-4.04031	-164.52363
77.80000	-4.04516	-164.75859
77.90000	-4.04906	-164.91279
78.00000	-4.05359	-165.09037
78.10000	-4.05859	-165.28256
78.20000	-4.06484	-165.53348
78.30000	-4.07313	-165.87591
78.40000	-4.07656	-166.05659
78.50000	-4.08031	-166.18773
78.60000	-4.08484	-166.36480
78.70000	-4.09000	-166.56521
78.80000	-4.09656	-166.82379
78.90000	-4.10219	-167.10237
79.00000	-4.10609	-167.25194
79.10000	-4.11047	-167.40797
79.20000	-4.11516	-167.59616
79.30000	-4.12031	-167.78617
79.40000	-4.12781	-168.05817
79.50000	-4.13344	-168.36183
79.60000	-4.13719	-168.50199
79.70000	-4.14188	-168.54188
79.80000	-4.14719	-168.73015
79.90000	-4.15391	-168.99790
80.00000	-4.15906	-169.24571
80.10000	-4.16297	-169.39524
80.20000	-4.16734	-169.55850
80.30000	-4.17234	-169.75009
80.40000	-4.17797	-169.97442
80.50000	-4.18469	-170.22729
80.60000	-4.18969	-170.46538
80.70000	-4.19359	-170.59769
80.80000	-4.19813	-170.76752
80.90000	-4.20359	-170.98252
81.00000	-4.21203	-171.30004
81.10000	-4.21703	-171.58394
81.20000	-4.22031	-171.69860
81.30000	-4.22484	-171.85530
81.40000	-4.22984	-172.05693
81.50000	-4.23531	-172.27542
81.60000	-4.24266	-172.56244
81.70000	-4.24672	-172.78829
81.80000	-4.25047	-172.91391
81.90000	-4.25516	-173.09748
82.00000	-4.26031	-173.29711
82.10000	-4.26703	-173.56661
82.20000	-4.27234	-173.80884
82.30000	-4.27641	-173.96113
82.40000	-4.28047	-174.12500
82.50000	-4.28531	-174.31471
82.60000	-4.29062	-174.52018
82.70000	-4.29672	-174.75472
82.80000	-4.30266	-175.02630
82.90000	-4.30672	-175.18041
83.00000	-4.31141	-175.34529
83.10000	-4.31672	-175.54639
83.20000	-4.32313	-175.79123
83.30000	-4.32891	-176.05714
83.40000	-4.33312	-176.21979
83.50000	-4.33766	-176.38674
83.60000	-4.34250	-176.56386
83.70000	-4.34797	-176.78118
83.80000	-4.35453	-177.01603
83.90000	-4.35953	-177.25104
84.00000	-4.36344	-177.38730
84.10000	-4.36812	-177.55523
84.20000	-4.37375	-177.74060
84.30000	-4.38141	-178.02119
84.40000	-4.38656	-178.28460
84.50000	-4.39000	-178.40341
84.60000	-4.39422	-178.55056
84.70000	-4.39906	-178.72448
84.80000	-4.40438	-178.92681
84.90000	-4.41078	-179.17271
85.00000	-4.41750	-179.46546
85.10000	-4.42125	-179.60164
85.20000	-4.42578	-179.76919
85.30000	-4.43109	-179.96259
85.40000	-4.43750	-180.19800
85.50000	-4.44281	-180.44522
85.60000	-4.44641	-180.56069
85.70000	-4.45047	-180.70926
85.80000	-4.45531	-180.88467
85.90000	-4.46094	-181.09661
86.00000	-4.46766	-181.34189
86.10000	-4.47422	-181.63885
86.20000	-4.47781	-181.77260
86.30000	-4.48234	-181.93050
86.40000	-4.48703	-182.10422
86.50000	-4.49359	-182.32270
86.60000	-4.49969	-182.61631
86.70000	-4.50344	-182.75920
86.80000	-4.50766	-182.90500
86.90000	-4.51219	-183.07655
87.00000	-4.51734	-183.27186
87.10000	-4.52359	-183.48496
87.20000	-4.52984	-183.75841
87.30000	-4.53344	-183.89089
87.40000	-4.53797	-184.05418
87.50000	-4.54297	-184.22197
87.60000	-4.54922	-184.43350
87.70000	-4.55578	-184.71818
87.80000	-4.56031	-184.89166
87.90000	-4.56484	-185.04566
88.00000	-4.56969	-185.22331
88.10000	-4.57563	-185.43680
88.20000	-4.58484	-185.75640
88.30000	-4.58859	-185.98381
88.40000	-4.59172	-186.07122
88.50000	-4.59625	-186.23084
88.60000	-4.60141	-186.42250
88.70000	-4.60844	-186.66053
88.80000	-4.61359	-186.91717
88.90000	-4.61734	-187.05495
89.00000	-4.62203	-187.21908
89.10000	-4.62688	-187.40997
89.20000	-4.63219	-187.60887
89.30000	-4.63891	-187.85040
89.40000	-4.64438	-188.10956
89.50000	-4.64797	-188.24391
89.60000	-4.65234	-188.38553
89.70000	-4.65750	-188.58501
89.80000	-4.66469	-188.83719
89.90000	-4.67047	-189.12247
90.00000	-4.67406	-189.25840
90.10000	-4.67828	-189.40544
90.20000	-4.68328	-189.59714
90.30000	-4.68906	-189.80503
90.40000	-4.69531	-190.05276
90.50000	-4.70016	-190.27357
90.60000	-4.70406	-190.41644
90.70000	-4.70891	-190.58399
90.80000	-4.71406	-190.78429
90.90000	-4.72109	-191.03150
91.00000	-4.72766	-191.34094
91.10000	-4.73109	-191.47493
91.20000	-4.73469	-191.58910
91.30000	-4.73922	-191.74689
91.40000	-4.74422	-191.93138
91.50000	-4.75063	-192.15865
91.60000	-4.75734	-192.46085
91.70000	-4.76109	-192.60474
91.80000	-4.76578	-192.76547
91.90000	-4.77141	-192.96557
92.00000	-4.77766	-193.19630
92.10000	-4.78375	-193.46739
92.20000	-4.78734	-193.59952
92.30000	-4.79172	-193.75357
92.40000	-4.79656	-193.92367
92.50000	-4.80187	-194.11927
92.60000	-4.80891	-194.27998
92.70000	-4.81438	-194.54971
92.80000	-4.81797	-194.66200
92.90000	-4.82234	-194.82176
93.00000	-4.82750	-195.00124
93.10000	-4.83453	-195.24829
93.20000	-4.84062	-195.54022
93.30000	-4.84422	-195.66460
93.40000	-4.84844	-195.80583
93.50000	-4.85344	-195.99098
93.60000	-4.85859	-196.17887
93.70000	-4.86500	-196.39620
93.80000	-4.87078	-196.66196
93.90000	-4.87484	-196.79113
94.00000	-4.87922	-196.94591
94.10000	-4.88438	-197.13064
94.20000	-4.89062	-197.34788
94.30000	-4.89625	-197.59156
94.40000	-4.90000	-197.72018
94.50000	-4.90422	-197.85175
94.60000	-4.90906	-198.01876
94.70000	-4.91469	-198.21711
94.80000	-4.92219	-198.48104
94.90000	-4.92828	-198.76306
95.00000	-4.93188	-198.88188
95.10000	-4.93625	-199.02304
95.20000	-4.94094	-199.19159
95.30000	-4.94750	-199.40910
95.40000	-4.95406	-199.69834
95.50000	-4.95781	-199.83371
95.60000	-4.96172	-199.96195
95.70000	-4.96656	-200.12549
95.80000	-4.97203	-200.32874
95.90000	-4.97969	-200.56930
96.00000	-4.98531	-200.85686
96.10000	-4.98844	-200.95390
96.20000	-4.99281	-201.10324
96.30000	-4.99797	-201.27335
96.40000	-5.00438	-201.49975
96.50000	-5.01031	-201.74149
96.60000	-5.01438	-201.88679
96.70000	-5.01891	-202.03657
96.80000	-5.02375	-202.20718
96.90000	-5.02922	-202.41345
97.00000	-5.03688	-202.68874
97.10000	-5.04313	-202.99196
97.20000	-5.04625	-203.11500
97.30000	-5.05063	-203.26647
97.40000	-5.05594	-203.46287
97.50000	-5.06281	-203.71355
97.60000	-5.06750	-203.94240
97.70000	-5.07078	-204.05081
97.80000	-5.07500	-204.18961
97.90000	-5.07969	-204.36922
98.00000	-5.08531	-204.56761
98.10000	-5.09234	-204.83744
98.20000	-5.09875	-205.14534
98.30000	-5.10234	-205.27056
98.40000	-5.10656	-205.41242
98.50000	-5.11141	-205.58444
98.60000	-5.11719	-205.78963
98.70000	-5.12344	-206.04782
98.80000	-5.12750	-206.20552
98.90000	-5.13156	-206.34694
99.00000	-5.13625	-206.51051
99.10000	-5.14172	-206.70229
99.20000	-5.14797	-206.93217
99.30000	-5.15437	-207.20769
99.40000	-5.15828	-207.35618
99.50000	-5.16281	-207.50381
99.60000	-5.16813	-207.68249
99.70000	-5.17484	-207.91690
99.80000	-5.18094	-208.19660
99.90000	-5.18469	-208.32714
100.00000	-5.18859	-208.45443
100.10000	-5.19312	-208.60086
100.20000	-5.19844	-208.78665
100.30000	-5.20453	-208.99297
100.40000	-5.21125	-209.27031
100.50000	-5.21516	-209.40576
100.60000	-5.21938	-209.53529
100.70000	-5.22453	-209.71185
100.80000	-5.23109	-209.93324
100.90000	-5.23734	-210.20164
101.00000	-5.24125	-210.33280
101.10000	-5.24563	-210.47051
101.20000	-5.25031	-210.63210
101.30000	-5.25578	-210.81379
101.40000	-5.26266	-211.03574
101.50000	-5.26906	-211.33676
101.60000	-5.27234	-211.43585
101.70000	-5.27656	-211.56454
101.80000	-5.28156	-211.73832
101.90000	-5.28766	-211.93996
102.00000	-5.29391	-212.20924
102.10000	-5.29797	-212.34535
102.20000	-5.30219	-212.48853
102.30000	-5.30719	-212.66447
102.40000	-5.31297	-212.85874
102.50000	-5.32016	-213.10636
102.60000	-5.32563	-213.37405
102.70000	-5.32922	-213.47873
102.80000	-5.33344	-213.61466
102.90000	-5.33828	-213.78095
103.00000	-5.34359	-213.96938
103.10000	-5.35016	-214.21267
103.20000	-5.35422	-214.36416
103.30000	-5.35813	-214.48413
103.40000	-5.36250	-214.62035
103.50000	-5.36766	-214.78789
103.60000	-5.37344	-214.98086
103.70000	-5.38062	-215.23218
103.80000	-5.38484	-215.39259
103.90000	-5.38938	-215.52640
104.00000	-5.39469	-215.69237
104.10000	-5.40094	-215.89746
104.20000	-5.40984	-216.26467
104.30000	-5.41297	-216.37335
104.40000	-5.41672	-216.47133
104.50000	-5.42172	-216.62469
104.60000	-5.42703	-216.80370
104.70000	-5.43391	-217.04327
104.80000	-5.43906	-217.27614
104.90000	-5.44219	-217.35628
105.00000	-5.44641	-217.48234
105.10000	-5.45172	-217.64900
105.20000	-5.45828	-217.86998
105.30001	-5.46516	-218.15152
105.40001	-5.46859	-218.26608
105.50001	-5.47250	-218.38383
105.60001	-5.47734	-218.52484
105.70001	-5.48266	-218.70406
105.80001	-5.48891	-218.90692
105.90001	-5.49578	-219.20070
106.00001	-5.49938	-219.31186
106.10001	-5.50359	-219.42943
106.20001	-5.50859	-219.60022
106.30001	-5.51516	-219.80174
106.40001	-5.52156	-220.08288
106.50001	-5.52531	-220.18825
106.60001	-5.52922	-220.31222
106.70001	-5.53391	-220.45495
106.80001	-5.53875	-220.61542
106.90001	-5.54469	-220.80670
107.00001	-5.55219	-221.09447
107.10001	-5.55625	-221.23662
107.20001	-5.56078	-221.36874
107.30001	-5.56578	-221.53179
107.40001	-5.57141	-221.71627
107.50001	-5.57766	-221.95704
107.60001	-5.58172	-222.08676
107.70001	-5.58594	-222.21518
107.80001	-5.59078	-222.36905
107.90001	-5.59609	-222.54314
108.00001	-5.60250	-222.75987
108.10001	-5.60937	-223.04405
108.20001	-5.61250	-223.12871
108.30001	-5.61687	-223.25078
108.40001	-5.62203	-223.42262
108.50001	-5.62813	-223.63690
108.60001	-5.63516	-223.90361
108.70001	-5.63891	-224.03535
108.80001	-5.64297	-224.14424
108.90001	-5.64766	-224.29115
109.00001	-5.65313	-224.46850
109.10001	-5.65969	-224.68865
109.20001	-5.66609	-224.94170
109.30001	-5.66953	-225.05848
109.40001	-5.67359	-225.17212
109.50001	-5.67859	-225.34044
109.60001	-5.68469	-225.52480
109.70001	-5.69188	-225.80525
109.80001	-5.69563	-225.93521
109.90001	-5.69953	-226.04585
110.00001	-5.70437	-226.19419
110.10001	-5.70969	-226.37257
110.20001	-5.71609	-226.59311
110.30001	-5.72297	-226.85511
110.40001	-5.72641	-226.96960
110.50001	-5.73031	-227.07614
110.60001	-5.73500	-227.22094
110.70001	-5.74047	-227.39325
110.80001	-5.74797	-227.66596
110.90001	-5.75234	-227.82321
111.00001	-5.75656	-227.94068
111.10001	-5.76125	-228.08143
111.20001	-5.76641	-228.25015
111.30001	-5.77219	-228.44592
111.40001	-5.77906	-228.70710
111.50001	-5.78297	-228.83269
111.60001	-5.78750	-228.96829
111.70001	-5.79266	-229.13338
111.80001	-5.79922	-229.35672
111.90001	-5.80531	-229.31677
112.00001	-5.80891	-229.44179
112.10001	-5.81297	-229.55836
112.20001	-5.81734	-229.69370
112.30001	-5.82250	-229.85035
112.40001	-5.82906	-230.06555
112.50001	-5.83672	-230.39098
112.60001	-5.84016	-230.48684
112.70001	-5.84438	-230.60390
112.80001	-5.84984	-230.77613
112.90001	-5.85672	-231.01120
113.00001	-5.86266	-231.27151
113.10001	-5.86625	-231.37780
113.20001	-5.87062	-231.51128
113.30001	-5.87531	-231.66496
113.40001	-5.88016	-231.82043
113.50001	-5.88625	-232.02012
113.60001	-5.89297	-232.30170
113.70001	-5.89688	-232.42816
113.80001	-5.90094	-232.54001
113.90001	-5.90625	-232.71729
114.00001	-5.91266	-232.94665
114.10001	-5.91875	-233.20189
114.20001	-5.92266	-233.33201
114.30001	-5.92703	-233.45393
114.40001	-5.93188	-233.62656
114.50001	-5.93750	-233.82168
114.60001	-5.94328	-234.01517
114.70001	-5.94906	-234.23770
114.80001	-5.95297	-234.36625
114.90001	-5.95719	-234.48862
115.00001	-5.96187	-234.64829
115.10001	-5.96734	-234.83121
115.20001	-5.97438	-235.07568
115.30001	-5.97906	-235.26756
115.40001	-5.98297	-235.37329
115.50001	-5.98734	-235.50965
115.60001	-5.99250	-235.66841
115.70001	-5.99813	-235.85573
115.80001	-6.00563	-236.12577
115.90001	-6.00984	-236.27885
116.00001	-6.01406	-236.39713
116.10001	-6.01922	-236.55868
116.20001	-6.02500	-236.73916
116.30001	-6.03188	-236.98607
116.40001	-6.03594	-237.12005
116.50001	-6.04000	-237.22672
116.60001	-6.04453	-237.37629
116.70001	-6.04984	-237.53284
116.80001	-6.05578	-237.72432
116.90001	-6.06313	-237.99022
117.00001	-6.06672	-238.10422
117.10001	-6.07063	-238.20332
117.20001	-6.07531	-238.33115
117.30001	-6.08094	-238.49700
117.40001	-6.08797	-238.73213
117.50001	-6.09234	-238.88192
117.60001	-6.09672	-239.00513
117.70001	-6.10141	-239.13522
117.80001	-6.10672	-239.29170
117.90001	-6.11250	-239.46027
118.00001	-6.12031	-239.75213
118.10001	-6.12359	-239.84684
118.20001	-6.12766	-239.94370
118.30001	-6.13250	-240.08867
118.40001	-6.13828	-240.25251
118.50001	-6.14594	-240.53009
118.60001	-6.14937	-240.63839
118.70001	-6.15312	-240.71290
118.80001	-6.15766	-240.83829
118.90001	-6.16281	-240.99317
119.00001	-6.16859	-241.17726
119.10001	-6.17594	-241.41189
119.20001	-6.18000	-241.54940
119.30001	-6.18422	-241.65559
119.40001	-6.18891	-241.78585
119.50001	-6.19453	-241.94629
119.60001	-6.20172	-242.17811
119.70001	-6.20578	-242.31079
119.80001	-6.20984	-242.40868
119.90001	-6.21438	-242.51546
120.00001	-6.21937	-242.65411
120.10001	-6.22531	-242.82397
120.20001	-6.23250	-243.04898
120.30001	-6.23641	-243.16661
120.40001	-6.24062	-243.26356
120.50001	-6.24594	-243.40533
120.60001	-6.25281	-243.60162
120.70001	-6.26266	-243.99382
120.80001	-6.26500	-244.05394
120.90001	-6.26813	-244.10155
121.00001	-6.27281	-244.22665
121.10001	-6.27781	-244.38553
121.20001	-6.28297	-244.52949
121.30001	-6.28984	-244.73336
121.40001	-6.29375	-244.86786
121.50001	-6.29781	-244.96572
121.60001	-6.30266	-245.09686
121.70001	-6.30891	-245.27739
121.80001	-6.31609	-245.52616
121.90001	-6.31984	-245.65089
122.00001	-6.32391	-245.74247
122.10001	-6.32844	-245.87303
122.20001	-6.33359	-246.03221
122.30001	-6.33984	-246.22606
122.40001	-6.34750	-246.47950
122.50001	-6.35094	-246.60657
122.60001	-6.35469	-246.67583
122.70001	-6.35938	-246.81383
122.80001	-6.36516	-246.98719
122.90001	-6.37328	-247.29170
123.00001	-6.37719	-247.42040
123.10001	-6.38094	-247.49574
123.20001	-6.38547	-247.63390
123.30001	-6.39063	-247.79028
123.40001	-6.39641	-247.96352
123.50001	-6.40328	-248.19176
123.60001	-6.40734	-248.33445
123.70001	-6.41141	-248.42705
123.80001	-6.41656	-248.56311
123.90001	-6.42250	-248.74721
124.00001	-6.42984	-249.00977
124.10001	-6.43375	-249.13251
124.20001	-6.43750	-249.21128
124.30001	-6.44203	-249.34067
124.40001	-6.44719	-249.49244
124.50001	-6.45313	-249.67588
124.60001	-6.46031	-249.93353
124.70001	-6.46406	-250.05168
124.80001	-6.46828	-250.14752
124.90001	-6.47328	-250.28825
125.00001	-6.47922	-250.46954
125.10001	-6.48609	-250.71928
125.20001	-6.49016	-250.83983
125.30001	-6.49422	-250.94032
125.40001	-6.49906	-251.06600
125.50001	-6.50422	-251.21525
125.60001	-6.51000	-251.39385
125.70001	-6.51719	-251.64276
125.80001	-6.52094	-251.76573
125.90001	-6.52484	-251.85126
126.00001	-6.52969	-251.98177
126.10001	-6.53563	-252.16749
126.20001	-6.54313	-252.43708
126.30001	-6.54719	-252.56926
126.40001	-6.55109	-252.66212
126.50001	-6.55594	-252.80011
126.60001	-6.56156	-252.96241
126.70001	-6.56719	-253.11825
126.80001	-6.57359	-253.33205
126.90001	-6.57719	-253.44706
127.00001	-6.58141	-253.54883
127.10001	-6.58625	-253.68410
127.20001	-6.59172	-253.83577
127.30001	-6.59844	-254.04820
127.40001	-6.60344	-254.23935
127.50001	-6.60734	-254.33013
127.60001	-6.61188	-254.44338
127.70001	-6.61719	-254.59811
127.80001	-6.62297	-254.77633
127.90001	-6.63031	-255.02008
128.00001	-6.63438	-255.15616
128.10001	-6.63844	-255.24977
128.20001	-6.64359	-255.38674
128.30001	-6.64922	-255.56418
128.40001	-6.65625	-255.77912
128.50001	-6.66062	-255.92101
128.60001	-6.66453	-256.01292
128.70001	-6.66891	-256.13579
128.80001	-6.67422	-256.28430
128.90001	-6.68016	-256.46803
129.00001	-6.68781	-256.72591
129.10001	-6.69156	-256.84795
129.20001	-6.69547	-256.92180
129.30001	-6.70031	-257.05287
129.40001	-6.70609	-257.22194
129.50001	-6.71391	-257.49916
129.60001	-6.71781	-257.63357
129.70001	-6.72156	-257.70175
129.80001	-6.72625	-257.83437
129.90001	-6.73141	-257.97924
130.00001	-6.73688	-258.14205
130.10001	-6.74437	-258.40920
130.20001	-6.74797	-258.52305
130.30001	-6.75187	-258.60080
130.40001	-6.75656	-258.72925
130.50001	-6.76234	-258.89525
130.60001	-6.76937	-259.13310
130.70001	-6.77391	-259.28041
130.80001	-6.77781	-259.36007
130.90001	-6.78266	-259.48244
131.00001	-6.78781	-259.64618
131.10001	-6.79344	-259.81268
131.20001	-6.80047	-260.04174
131.30001	-6.80437	-260.16781
131.40001	-6.80859	-260.27486
131.50001	-6.81344	-260.39514
131.60001	-6.81859	-260.53381
131.70001	-6.82547	-260.74246
131.80001	-6.83094	-260.93963
131.90001	-6.83484	-261.02784
132.00001	-6.83922	-261.14708
132.10001	-6.84422	-261.27854
132.20001	-6.85031	-261.45995
132.30001	-6.85719	-261.69056
132.40001	-6.86094	-261.81254
132.50001	-6.86500	-261.89640
132.60001	-6.87000	-262.02261
132.70001	-6.87547	-262.17324
132.80001	-6.88266	-262.39672
132.90001	-6.88734	-262.56767
133.00001	-6.89141	-262.64927
133.10001	-6.89547	-262.74526
133.20001	-6.90031	-262.85717
133.30001	-6.90594	-263.01634
133.40001	-6.91328	-263.22934
133.50001	-6.91859	-263.42723
133.60001	-6.92250	-263.50543
133.70001	-6.92734	-263.62896
133.80001	-6.93297	-263.77204
133.90001	-6.94000	-263.99758
134.00001	-6.94391	-264.10869
134.10001	-6.94750	-264.18197
134.20001	-6.95188	-264.26792
134.30001	-6.95703	-264.40516
134.40001	-6.96344	-264.58362
134.50001	-6.97141	-264.82984
134.60001	-6.97578	-265.00744
134.70001	-6.97906	-265.05014
134.80001	-6.98359	-265.14494
134.90001	-6.98922	-265.29467
135.00001	-6.99688	-265.53527
135.10001	-7.00094	-265.67841
135.20001	-7.00484	-265.75431
135.30001	-7.00953	-265.87629
135.40001	-7.01453	-265.99342
135.50001	-7.01984	-266.14121
135.60001	-7.02672	-266.32780
135.70001	-7.03141	-266.49857
135.80001	-7.03531	-266.56723
135.90001	-7.04000	-266.67815
136.00001	-7.04531	-266.80356
136.10001	-7.05266	-267.02136
136.20001	-7.05719	-267.14936
136.30001	-7.06141	-267.22893
136.40001	-7.06562	-267.31598
136.50001	-7.07047	-267.42485
136.60001	-7.07625	-267.57064
136.70001	-7.08469	-267.80501
136.80001	-7.08922	-267.92410
136.90001	-7.09297	-267.98207
137.00001	-7.09766	-268.08551
137.10001	-7.10328	-268.23550
137.20001	-7.11109	-268.47085
137.30001	-7.11531	-268.50647
137.40001	-7.11938	-268.59066
137.50001	-7.12406	-268.70936
137.60001	-7.12953	-268.86344
137.70001	-7.13594	-269.06022
137.80001	-7.14297	-269.31506
137.90001	-7.14563	-269.35202
138.00001	-7.14922	-269.39407
138.10001	-7.15391	-269.51301
138.20001	-7.15953	-269.65675
138.30001	-7.16688	-269.87812
138.40001	-7.17141	-270.03208
138.50001	-7.17516	-270.10152
138.60001	-7.17969	-270.18970
138.70001	-7.18484	-270.31663
138.80001	-7.19063	-270.47855
138.90001	-7.19781	-270.68198
139.00001	-7.20203	-270.64183
139.10001	-7.20594	-270.66132
139.20001	-7.21078	-270.77425
139.30001	-7.21656	-270.92135
139.40001	-7.22391	-271.15124
139.50001	-7.22844	-271.31787
139.60001	-7.23172	-271.33679
139.70001	-7.23625	-271.43422
139.80001	-7.24125	-271.56499
139.90001	-7.24688	-271.71856
140.00001	-7.25453	-271.95054
140.10001	-7.25875	-272.10242
140.20001	-7.26266	-272.17197
140.30001	-7.26750	-272.29369
140.40001	-7.27250	-272.41856
140.50001	-7.27953	-272.61218
140.60001	-7.28500	-272.82909
140.70001	-7.28891	-272.89397
140.80001	-7.29344	-272.99905
140.90001	-7.29828	-273.10956
141.00001	-7.30391	-273.25928
141.10001	-7.31172	-273.49219
141.20001	-7.31578	-273.62394
141.30001	-7.31937	-273.66674
141.40001	-7.32391	-273.73260
141.50001	-7.32938	-273.80994
141.60001	-7.33687	-273.98002
141.70001	-7.34188	-274.13961
141.80001	-7.34578	-274.20455
141.90001	-7.35031	-274.29968
142.00001	-7.35516	-274.42467
142.10001	-7.36047	-274.56129
142.20001	-7.36766	-274.76373
142.30001	-7.37203	-274.90866
142.40001	-7.37594	-274.97059
142.50001	-7.38063	-275.08017
142.60001	-7.38594	-275.20272
142.70001	-7.39391	-275.41861
142.80001	-7.39875	-275.60332
142.90001	-7.40234	-275.66329
143.00001	-7.40688	-275.75612
143.10001	-7.41203	-275.87259
143.20001	-7.41734	-276.01472
143.30001	-7.42438	-276.20417
143.40001	-7.42906	-276.34797
143.50001	-7.43312	-276.40021
143.60001	-7.43781	-276.47063
143.70001	-7.44312	-276.57244
143.80001	-7.45047	-276.74615
143.90001	-7.45516	-276.88450
144.00001	-7.45891	-276.93537
144.10001	-7.46328	-277.01992
144.20001	-7.46828	-277.13820
144.30001	-7.47391	-277.28364
144.40001	-7.48156	-277.49804
144.50001	-7.48578	-277.64228
144.60001	-7.48969	-277.71002
144.70001	-7.49469	-277.81579
144.80001	-7.50031	-277.96718
144.90001	-7.50797	-278.19327
145.00001	-7.51250	-278.35298
145.10001	-7.51625	-278.40662
145.20001	-7.52078	-278.50321
145.30001	-7.52547	-278.60701
145.40001	-7.53109	-278.73686
145.50001	-7.53812	-278.92870
145.60001	-7.54344	-279.09037
145.70001	-7.54719	-279.11770
145.80001	-7.55203	-279.20452
145.90001	-7.55781	-279.34903
146.00001	-7.56469	-279.56298
146.10001	-7.56844	-279.66699
146.20001	-7.57203	-279.70445
146.30001	-7.57672	-279.80947
146.40001	-7.58172	-279.93295
146.50001	-7.58750	-280.08687
146.60001	-7.59469	-280.30807
146.70001	-7.59984	-280.48819
146.80001	-7.60359	-280.54488
146.90001	-7.60812	-280.63807
147.00001	-7.61344	-280.76664
147.10001	-7.62078	-280.99152
147.20001	-7.62563	-281.13949
147.30001	-7.62953	-281.19308
147.40001	-7.63391	-281.26600
147.50001	-7.63875	-281.35884
147.60001	-7.64422	-281.48326
147.70001	-7.65094	-281.65361
147.80001	-7.65578	-281.79577
147.90001	-7.65984	-281.85436
148.00001	-7.66453	-281.94872
148.10001	-7.66984	-282.07910
148.20001	-7.67703	-282.27684
148.30001	-7.68203	-282.43425
148.40001	-7.68609	-282.51284
148.50001	-7.69031	-282.58663
148.60001	-7.69516	-282.68558
148.70001	-7.70047	-282.80851
148.80001	-7.70734	-282.96715
148.90001	-7.71219	-283.13529
149.00001	-7.71625	-283.18113
149.10001	-7.72109	-283.21186
149.20001	-7.72672	-283.30058
149.30001	-7.73359	-283.47492
149.40001	-7.73844	-283.60915
149.50001	-7.74250	-283.66384
149.60001	-7.74719	-283.74654
149.70001	-7.75219	-283.84766
149.80001	-7.75781	-283.97927
149.90001	-7.76547	-284.19623
150.00001	-7.77000	-284.33892
150.10001	-7.77359	-284.36801
150.20001	-7.77797	-284.44096
150.30001	-7.78328	-284.56110
150.40001	-7.79094	-284.76351
150.50001	-7.79578	-284.93226
150.60001	-7.79922	-284.95285
150.70001	-7.80328	-285.00167
150.80001	-7.80828	-285.10171
150.90001	-7.81422	-285.24241
151.00001	-7.82156	-285.43746
151.10001	-7.82672	-285.59989
151.20001	-7.83078	-285.63854
151.30001	-7.83578	-285.73778
151.40001	-7.84063	-285.84379
151.50001	-7.84688	-285.98386
151.60001	-7.85250	-286.15469
151.70001	-7.85625	-286.20094
151.80001	-7.86031	-286.25193
151.90001	-7.86484	-286.33437
152.00001	-7.87000	-286.43605
152.10001	-7.87672	-286.59496
152.20001	-7.88281	-286.79362
152.30001	-7.88672	-286.84309
152.40001	-7.89172	-286.92728
152.50001	-7.89719	-287.04241
152.60001	-7.90344	-287.17169
152.70001	-7.90906	-287.33379
152.80001	-7.91266	-287.36079
152.90001	-7.91672	-287.40436
153.00001	-7.92141	-287.46659
153.10001	-7.92672	-287.57560
153.20001	-7.93375	-287.72441
153.30001	-7.94047	-287.94524
153.40001	-7.94406	-287.97099
153.50001	-7.94859	-288.03936
153.60001	-7.95391	-288.15067
153.70001	-7.96281	-288.35714
153.80001	-7.96781	-288.56447
153.90001	-7.97094	-288.54504
154.00001	-7.97531	-288.60518
154.10001	-7.98047	-288.70994
154.20001	-7.98547	-288.80677
154.30001	-7.99188	-288.97092
154.40001	-7.99625	-289.08762
154.50001	-8.00016	-289.12717
154.60001	-8.00469	-289.20144
154.70001	-8.01031	-289.32452
154.80001	-8.01828	-289.53674
154.90001	-8.02328	-289.69216
155.00001	-8.02672	-289.71523
155.10001	-8.03063	-289.74682
155.20001	-8.03531	-289.81814
155.30001	-8.04047	-289.92400
155.40001	-8.04734	-290.07527
155.50001	-8.05359	-290.27829
155.60001	-8.05750	-290.31637
155.70001	-8.06234	-290.38733
155.80001	-8.06797	-290.49727
155.90001	-8.07531	-290.68142
156.00001	-8.07984	-290.79771
156.10001	-8.08328	-290.81526
156.20001	-8.08750	-290.85022
156.30001	-8.09250	-290.59756
156.40001	-8.09828	-290.74901
156.50001	-8.10609	-290.96082
156.60001	-8.11078	-291.12980
156.70001	-8.11406	-291.14994
156.80001	-8.11859	-291.23822
156.90001	-8.12375	-291.35925
157.00001	-8.13094	-291.53284
157.10001	-8.13641	-291.68734
157.20001	-8.14016	-291.74057
157.30001	-8.14453	-291.80187
157.40001	-8.14953	-291.89000
157.50001	-8.15516	-292.00527
157.60001	-8.16188	-292.12925
157.70001	-8.16734	-292.26744
157.80001	-8.17078	-292.24470
157.90001	-8.17547	-292.31325
158.00001	-8.18094	-292.43737
158.10001	-8.18828	-292.63359
158.20001	-8.19375	-292.80657
158.30001	-8.19719	-292.83667
158.40001	-8.20141	-292.89782
158.50001	-8.20641	-293.00600
158.60001	-8.21156	-293.13570
158.70001	-8.21766	-293.27708
158.80001	-8.22375	-293.46702
158.90001	-8.22750	-293.51464
159.00001	-8.23219	-293.56587
159.10001	-8.23750	-293.66249
159.20001	-8.24453	-293.81365
159.30001	-8.24984	-293.96939
159.40001	-8.25359	-294.00891
159.50001	-8.25797	-294.05561
159.60001	-8.26281	-294.14311
159.70001	-8.26813	-294.25359
159.80001	-8.27500	-294.41416
159.90001	-8.28078	-294.61432
160.00001	-8.28422	-294.62227
160.10001	-8.28844	-294.68149
160.20001	-8.29375	-294.79122
160.30001	-8.30156	-294.97826
160.40001	-8.30703	-295.17084
160.50001	-8.31063	-295.18333
160.60001	-8.31484	-295.21307
160.70001	-8.32000	-295.28880
160.80001	-8.32516	-295.40062
160.90001	-8.33203	-295.55058
161.00001	-8.33719	-295.68747
161.10001	-8.34109	-295.71405
161.20001	-8.34578	-295.79514
161.30001	-8.35156	-295.91325
161.40001	-8.35969	-296.11954
161.50001	-8.36438	-296.26778
161.60001	-8.36781	-296.26393
161.70001	-8.37219	-296.33048
161.80001	-8.37719	-296.43619
161.90001	-8.38313	-296.56208
162.00001	-8.39016	-296.76858
162.10001	-8.39438	-296.88045
162.20001	-8.39828	-296.89616
162.30001	-8.40281	-296.97153
162.40001	-8.40766	-297.06669
162.50001	-8.41359	-297.18268
162.60001	-8.41937	-297.33947
162.70001	-8.42359	-297.41213
162.80001	-8.42797	-297.48222
162.90001	-8.43328	-297.58084
163.00001	-8.43922	-297.72907
163.10001	-8.44641	-297.91421
163.20001	-8.45109	-298.02191
163.30001	-8.45469	-298.03061
163.40001	-8.45938	-298.10527
163.50001	-8.46469	-298.21590
163.60001	-8.47094	-298.37319
163.70001	-8.47656	-298.54125
163.80001	-8.48031	-298.56965
163.90001	-8.48438	-298.61048
164.00001	-8.48875	-298.67610
164.10001	-8.49406	-298.78604
164.20001	-8.50109	-298.95297
164.30001	-8.50766	-299.18092
164.40001	-8.51141	-299.19657
164.50001	-8.51578	-299.23755
164.60001	-8.52109	-299.31000
164.70001	-8.52734	-299.45949
164.80001	-8.53359	-299.63657
164.90001	-8.53734	-299.66137
165.00001	-8.54156	-299.70908
165.10001	-8.54625	-299.78973
165.20001	-8.55156	-299.90241
165.30001	-8.55813	-300.04111
165.40001	-8.56406	-300.20884
165.50001	-8.56797	-300.22952
165.60001	-8.57219	-300.26895
165.70001	-8.57719	-300.34983
165.80001	-8.58344	-300.47706
165.90001	-8.59000	-300.65647
166.00001	-8.59422	-300.69453
166.10001	-8.59859	-300.73446
166.20001	-8.60344	-300.81227
166.30001	-8.60875	-300.90466
166.40001	-8.61484	-301.01532
166.50001	-8.62078	-301.19962
166.60001	-8.62453	-301.21496
166.70001	-8.62891	-301.25290
166.80001	-8.63406	-301.33912
166.90001	-8.64031	-301.46447
167.00001	-8.64656	-301.64447
167.10001	-8.65047	-301.66578
167.20001	-8.65453	-301.68518
167.30001	-8.65937	-301.74881
167.40001	-8.66516	-301.86990
167.50001	-8.67297	-302.03739
167.60001	-8.67891	-302.23441
167.70001	-8.68203	-302.18834
167.80001	-8.68641	-302.21245
167.90001	-8.69172	-302.31011
168.00001	-8.69797	-302.43561
168.10001	-8.70375	-302.59132
168.20001	-8.70766	-302.62479
168.30001	-8.71172	-302.66327
168.40001	-8.71641	-302.72859
168.50001	-8.72172	-302.83037
168.60001	-8.72828	-302.96639
168.70001	-8.73406	-303.12955
168.80001	-8.73750	-303.10303
168.90001	-8.74172	-303.12774
169.00001	-8.74688	-303.21094
169.10001	-8.75406	-303.34893
169.20001	-8.76125	-303.58106
169.30001	-8.76484	-303.47160
169.40001	-8.76891	-303.48429
169.50001	-8.77359	-303.54127
169.60001	-8.77875	-303.63214
169.70001	-8.78547	-303.77150
169.80001	-8.79266	-304.01269
169.90001	-8.79594	-304.00768
170.00001	-8.80031	-304.03337
170.10001	-8.80563	-304.12731
170.20001	-8.81313	-304.30138
170.30001	-8.81813	-304.44208
170.40001	-8.82125	-304.41064
170.50001	-8.82547	-304.43326
170.60001	-8.83031	-304.52320
170.70001	-8.83594	-304.63523
170.80001	-8.84266	-304.80373
170.90001	-8.84875	-304.98964
171.00001	-8.85203	-304.96794
171.10001	-8.85625	-304.99026
171.20001	-8.86109	-305.06781
171.30001	-8.86719	-305.18100
171.40001	-8.87438	-305.39915
171.50001	-8.87844	-305.44275
171.60001	-8.88250	-305.46370
171.70001	-8.88734	-305.53702
171.80001	-8.89281	-305.63658
171.90001	-8.89906	-305.75565
172.00001	-8.90500	-305.92337
172.10001	-8.90844	-305.91458
172.20001	-8.91297	-305.95824
172.30001	-8.91828	-306.06428
172.40001	-8.92547	-306.21681
172.50001	-8.93141	-306.41219
172.60001	-8.93484	-306.39249
172.70001	-8.93891	-306.39842
172.80001	-8.94375	-306.46980
172.90001	-8.94891	-306.57539
173.00001	-8.95516	-306.70574
173.10001	-8.96203	-306.93194
173.20001	-8.96563	-306.92652
173.30001	-8.97000	-306.96329
173.40001	-8.97516	-307.05106
173.50001	-8.98172	-307.17623
173.60001	-8.98750	-307.33353
173.70001	-8.99125	-307.34998
173.80001	-8.99547	-307.38616
173.90001	-9.00063	-307.46463
174.00001	-9.00625	-307.58870
174.10001	-9.01359	-307.75547
174.20001	-9.01922	-307.93491
174.30001	-9.02266	-307.89322
174.40001	-9.02703	-307.93148
174.50001	-9.03203	-308.01013
174.60001	-9.03844	-308.15014
174.70001	-9.04453	-308.34055
174.80001	-9.04828	-308.35667
174.90001	-9.05234	-308.37694
175.00001	-9.05703	-308.43958
175.10001	-9.06250	-308.54300
175.20001	-9.06891	-308.67767
175.30001	-9.07469	-308.83136
175.40001	-9.07859	-308.85214
175.50001	-9.08328	-308.88844
175.60001	-9.08828	-308.95796
175.70001	-9.09422	-309.08319
175.80001	-9.10141	-309.27312
175.90001	-9.10516	-309.28761
176.00001	-9.10906	-309.29682
176.10001	-9.11344	-309.33020
176.20001	-9.11859	-309.42565
176.30001	-9.12453	-309.54406
176.40001	-9.13187	-309.77270
176.50001	-9.13563	-309.77726
176.60001	-9.14000	-309.78519
176.70001	-9.14500	-309.85811
176.80001	-9.15063	-309.96326
176.90001	-9.15797	-310.15214
177.00001	-9.16203	-310.18996
177.10001	-9.16625	-310.20954
177.20001	-9.17094	-310.26006
177.30001	-9.17609	-310.34631
177.40001	-9.18172	-310.44209
177.50001	-9.18859	-310.62123
177.60001	-9.19219	-310.63589
177.70001	-9.19656	-310.65357
177.80001	-9.20172	-310.72682
177.90001	-9.20984	-310.91103
178.00001	-9.21719	-311.18551
178.10001	-9.21969	-311.07876
178.20001	-9.22344	-311.05837
178.30001	-9.22828	-311.15228
178.40001	-9.23328	-311.24431
178.50001	-9.23953	-311.37288
178.60001	-9.24563	-311.57860
178.70001	-9.24969	-311.60235
178.80001	-9.25391	-311.62742
178.90001	-9.25891	-311.69474
179.00001	-9.26469	-311.79947
179.10001	-9.27094	-311.94592
179.20001	-9.27500	-311.96752
179.30001	-9.27906	-311.98144
179.40001	-9.28391	-312.04963
179.50001	-9.28922	-312.14324
179.60001	-9.29531	-312.26727
179.70001	-9.30219	-312.47106
179.80001	-9.30594	-312.46281
179.90001	-9.31031	-312.46844
180.00001	-9.31547	-312.55615
180.10001	-9.32156	-312.64365
180.20001	-9.32734	-312.76676
180.30001	-9.33156	-312.78175
180.40001	-9.33594	-312.82303
180.50001	-9.34078	-312.90120
180.60001	-9.34609	-312.98774
180.70001	-9.35281	-313.13688
180.80001	-9.35953	-313.35154
180.90001	-9.36281	-313.27260
181.00001	-9.36703	-313.27748
181.10001	-9.37187	-313.35226
181.20001	-9.37812	-313.47167
181.30001	-9.38500	-313.68166
181.40001	-9.38875	-313.69817
181.50001	-9.39266	-313.69448
181.60001	-9.39719	-313.74025
181.70001	-9.40219	-313.81026
181.80001	-9.40797	-313.91031
181.90001	-9.41531	-314.09806
182.00001	-9.41953	-314.13522
182.10001	-9.42391	-314.14509
182.20001	-9.42891	-314.20302
182.30001	-9.43516	-314.30462
182.40001	-9.44187	-314.47914
182.50001	-9.44578	-314.47232
182.60001	-9.44969	-314.47244
182.70001	-9.45438	-314.52864
182.80001	-9.45953	-314.62091
182.90001	-9.46547	-314.74218
183.00001	-9.47297	-314.94093
183.10001	-9.47672	-314.95762
183.20001	-9.48078	-314.93169
183.30001	-9.48563	-314.97633
183.40001	-9.49141	-315.06589
183.50001	-9.49781	-315.23395
183.60001	-9.50172	-315.25108
183.70001	-9.50578	-315.26774
183.80001	-9.51047	-315.31873
183.90001	-9.51609	-315.42945
184.00001	-9.52250	-315.56484
184.10001	-9.53031	-315.77468
184.20001	-9.53344	-315.72542
184.30001	-9.53719	-315.69239
184.40001	-9.54203	-315.74646
184.50001	-9.54781	-315.85437
184.60001	-9.55500	-316.07249
184.70001	-9.55891	-316.08245
184.80001	-9.56297	-316.07771
184.90001	-9.56781	-316.13722
185.00001	-9.57313	-316.18196
185.10001	-9.57828	-316.26323
185.20001	-9.58516	-316.41269
185.30001	-9.58922	-316.40327
185.40001	-9.59359	-316.23781
185.50001	-9.59844	-316.06019
185.60001	-9.60453	-316.11207
185.70001	-9.61266	-316.34054
185.80001	-9.61625	-316.34742
185.90001	-9.62031	-316.35922
186.00001	-9.62547	-316.45373
186.10001	-9.63172	-316.61022
186.20001	-9.64016	-316.84476
186.30001	-9.64453	-316.99511
186.40001	-9.64703	-316.89757
186.50001	-9.65125	-316.90449
186.60001	-9.65625	-316.97416
186.70001	-9.66188	-317.09176
186.80001	-9.66875	-317.28202
186.90001	-9.67266	-317.30485
187.00001	-9.67688	-317.32032
187.10001	-9.68172	-317.38195
187.20001	-9.68703	-317.47195
187.30001	-9.69313	-317.58028
187.40001	-9.69953	-317.75025
187.50001	-9.70297	-317.72986
187.60001	-9.70734	-317.74640
187.70001	-9.71234	-317.82570
187.80001	-9.71828	-317.93177
187.90001	-9.72531	-318.07941
188.00001	-9.72938	-318.11461
188.10001	-9.73328	-318.10722
188.20001	-9.73797	-318.15472
188.30001	-9.74313	-318.23739
188.40001	-9.74859	-318.32656
188.50001	-9.75578	-318.52931
188.60001	-9.75984	-318.55142
188.70001	-9.76406	-318.55398
188.80001	-9.76922	-318.62307
188.90001	-9.77563	-318.74546
189.00001	-9.78344	-318.97107
189.10001	-9.78656	-318.93739
189.20001	-9.79016	-318.89793
189.30001	-9.79469	-318.94484
189.40001	-9.79984	-319.04224
189.50001	-9.80578	-319.16586
189.60001	-9.81344	-319.38383
189.70001	-9.81719	-319.38225
189.80001	-9.82125	-319.36967
189.90001	-9.82641	-319.42758
190.00001	-9.83188	-319.52390
190.10001	-9.83891	-319.71738
190.20001	-9.84297	-319.74864
190.30001	-9.84703	-319.74033
190.40001	-9.85172	-319.78315
190.50001	-9.85703	-319.86660
190.60001	-9.86344	-319.98476
190.70001	-9.87016	-320.19541
190.80001	-9.87344	-320.13163
190.90001	-9.87750	-320.13384
191.00001	-9.88250	-320.19743
191.10001	-9.88813	-320.32251
191.20001	-9.89516	-320.48914
191.30001	-9.89922	-320.50726
191.40001	-9.90344	-320.49301
191.50001	-9.90828	-320.53366
191.60001	-9.91313	-320.60087
191.70001	-9.91922	-320.71713
191.80001	-9.92734	-320.94967
191.90001	-9.93063	-320.90002
192.00001	-9.93469	-320.88915
192.10001	-9.93969	-320.94771
192.20001	-9.94578	-321.05815
192.30001	-9.95297	-321.24847
192.40001	-9.95656	-321.23533
192.50001	-9.96047	-321.23572
192.60001	-9.96484	-321.27663
192.70001	-9.97016	-321.35940
192.80001	-9.97609	-321.48254
192.90001	-9.98359	-321.68144
193.00001	-9.98719	-321.66398
193.10001	-9.99109	-321.64159
193.20001	-9.99578	-321.67867
193.30001	-10.00156	-321.78807
193.40001	-10.00984	-322.03692
193.50001	-10.01406	-322.08264
193.60001	-10.01797	-322.04887
193.70001	-10.02297	-322.11226
193.80001	-10.02828	-322.19368
193.90001	-10.03375	-322.29903
194.00001	-10.03984	-322.42665
194.10001	-10.04359	-322.44760
194.20001	-10.04781	-322.44527
194.30001	-10.05250	-322.51149
194.40001	-10.05844	-322.61723
194.50001	-10.06656	-322.84859
194.60001	-10.07094	-322.89305
194.70001	-10.07453	-322.83539
194.80001	-10.07891	-322.86304
194.90001	-10.08406	-322.95081
195.00001	-10.09031	-323.09049
195.10001	-10.09719	-323.26469
195.20001	-10.10125	-323.28534
195.30001	-10.10531	-323.27637
195.40001	-10.11016	-323.32850
195.50001	-10.11609	-323.43635
195.60001	-10.12281	-323.62550
195.70001	-10.12703	-323.64097
195.80001	-10.13109	-323.64282
195.90001	-10.13563	-323.69131
196.00001	-10.14078	-323.77309
196.10001	-10.14609	-323.86220
196.20001	-10.15344	-324.04041
196.30001	-10.15734	-324.04178
196.40001	-10.16141	-324.01773
196.50001	-10.16625	-324.06673
196.60001	-10.17172	-324.17431
196.70001	-10.17844	-324.33465
196.80001	-10.18312	-324.39527
196.90001	-10.18734	-324.39423
197.00001	-10.19203	-324.42433
197.10001	-10.19719	-324.49111
197.20001	-10.20312	-324.59894
197.30001	-10.21031	-324.78893
197.40001	-10.21406	-324.78276
197.50001	-10.21812	-324.76336
197.60001	-10.22313	-324.82183
197.70001	-10.22891	-324.92912
197.80001	-10.23578	-325.10430
197.90001	-10.23969	-325.09845
198.00001	-10.24391	-325.08785
198.10001	-10.24859	-325.13645
198.20001	-10.25359	-325.20720
198.30001	-10.25953	-325.30946
198.40001	-10.26750	-325.52919
198.50001	-10.27125	-325.50755
198.60001	-10.27516	-325.47575
198.70001	-10.27969	-325.50374
198.80001	-10.28531	-325.60012
198.90001	-10.29297	-325.80325
199.00001	-10.29719	-325.77688
199.10001	-10.30109	-325.49071
199.20001	-10.30547	-325.23179
199.30001	-10.31078	-325.28305
199.40001	-10.31641	-325.40414
199.50001	-10.32297	-325.57577
199.60001	-10.32703	-325.63734
199.70001	-10.33156	-325.68109
[truncated: 1,965 more rows]
