# Supplementary material for: Strengthening of 3D Printed Fused Deposition Manufactured Parts Using the Fill Compositing Technique
Source: PLoS One. 2015 Apr 16;10(4):e0122915. doi: 10.1371/journal.pone.0122915 (PMC4400136; doi:10.1371/journal.pone.0122915)
Supplement: S1 File — This is the raw data and information on all the samples presented in this manuscript. (ZIP) [file pone.0122915.s001.zip › Specimen_RawData_21.csv]

Time	Extension	Load
(sec)	(mm)	(N)
0.00000	0.00047	-0.14478
0.10000	0.00016	-0.14018
0.20000	-0.00156	-0.15216
0.30000	-0.01156	-0.14321
0.40000	-0.01781	-0.14418
0.50000	-0.02359	-0.14929
0.60000	-0.02937	-0.14591
0.70000	-0.03672	-0.14318
0.80000	-0.04109	-0.14116
0.90000	-0.04547	-0.15682
1.00000	-0.05031	-0.14820
1.10000	-0.05578	-0.15504
1.20000	-0.06266	-0.18292
1.30000	-0.06703	-0.30957
1.40000	-0.07109	-0.42566
1.50000	-0.07547	-0.55937
1.60000	-0.08031	-0.72906
1.70000	-0.08625	-0.92794
1.80000	-0.09406	-1.19078
1.90000	-0.09797	-1.38157
2.00000	-0.10234	-1.53335
2.10000	-0.10719	-1.71656
2.20000	-0.11281	-1.91239
2.30000	-0.11969	-2.17209
2.40000	-0.12406	-2.35284
2.50000	-0.12797	-2.50015
2.60000	-0.13250	-2.66969
2.70000	-0.13766	-2.86525
2.80000	-0.14328	-3.08054
2.90000	-0.14953	-3.32357
3.00000	-0.15391	-3.51680
3.10000	-0.15812	-3.68523
3.20000	-0.16313	-3.86094
3.30000	-0.16844	-4.07682
3.40000	-0.17547	-4.34139
3.50000	-0.18031	-4.55762
3.60000	-0.18422	-4.73457
3.70000	-0.18875	-4.90826
3.80000	-0.19391	-5.11731
3.90000	-0.19984	-5.34927
4.00000	-0.20844	-5.68659
4.10000	-0.21234	-5.89993
4.20000	-0.21641	-6.04517
4.30000	-0.22172	-6.25769
4.40000	-0.22813	-6.52493
4.50000	-0.23453	-6.82955
4.60000	-0.23797	-7.00948
4.70000	-0.24203	-7.16340
4.80000	-0.24672	-7.37648
4.90000	-0.25172	-7.59748
5.00000	-0.25734	-7.83938
5.10000	-0.26406	-8.13176
5.20000	-0.26813	-8.33453
5.30000	-0.27203	-8.50839
5.40000	-0.27641	-8.68620
5.50000	-0.28188	-8.91439
5.60000	-0.28906	-9.21812
5.70000	-0.29438	-9.49342
5.80000	-0.29844	-9.68332
5.90000	-0.30297	-9.87307
6.00000	-0.30813	-10.09501
6.10000	-0.31375	-10.33510
6.20000	-0.32047	-10.62919
6.30000	-0.32437	-10.82837
6.40000	-0.32859	-11.01022
6.50000	-0.33359	-11.22244
6.60000	-0.33953	-11.46175
6.70000	-0.34703	-11.81295
6.80000	-0.35141	-12.04157
6.90000	-0.35516	-12.19303
7.00000	-0.35953	-12.39499
7.10000	-0.36453	-12.61302
7.20000	-0.37000	-12.85910
7.30000	-0.37719	-13.16461
7.40000	-0.38156	-13.39921
7.50000	-0.38578	-13.58454
7.60000	-0.39078	-13.80550
7.70000	-0.39625	-14.04183
7.80000	-0.40328	-14.33639
7.90000	-0.40766	-14.56897
8.00000	-0.41172	-14.74299
8.10000	-0.41625	-14.94085
8.20000	-0.42125	-15.15465
8.30000	-0.42703	-15.40633
8.40000	-0.43437	-15.72898
8.50000	-0.43859	-15.97146
8.60000	-0.44266	-16.14016
8.70000	-0.44734	-16.34885
8.80000	-0.45266	-16.56832
8.90000	-0.45922	-16.85824
9.00000	-0.46438	-17.11561
9.10000	-0.46859	-17.31303
9.20000	-0.47312	-17.51154
9.30000	-0.47844	-17.74351
9.40000	-0.48406	-18.00355
9.50000	-0.49016	-18.27020
9.60000	-0.49484	-18.50198
9.70000	-0.49891	-18.69157
9.80000	-0.50391	-18.90810
9.90000	-0.51000	-19.17191
10.00000	-0.51750	-19.51054
10.10000	-0.52188	-19.75834
10.20000	-0.52563	-19.91234
10.30000	-0.53000	-20.09887
10.40000	-0.53484	-20.31505
10.50000	-0.54063	-20.56635
10.60000	-0.54703	-20.85679
10.70000	-0.55203	-21.11281
10.80000	-0.55609	-21.28758
10.90000	-0.56078	-21.49564
11.00000	-0.56625	-21.73774
11.10000	-0.57313	-22.04365
11.20000	-0.57781	-22.28163
11.30000	-0.58188	-22.47579
11.40000	-0.58641	-22.68230
11.50000	-0.59172	-22.91211
11.60000	-0.59750	-23.16633
11.70000	-0.60531	-23.51648
11.80000	-0.60953	-23.74834
11.90000	-0.61328	-23.90690
12.00000	-0.61781	-24.12305
12.10000	-0.62281	-24.34305
12.20000	-0.62891	-24.60082
12.30000	-0.63438	-24.89158
12.40000	-0.63875	-25.07808
12.50000	-0.64391	-25.32382
12.60000	-0.65016	-25.58715
12.70000	-0.65703	-25.91654
12.80000	-0.66234	-26.21553
12.90000	-0.66547	-26.35927
13.00000	-0.66953	-26.54051
13.10000	-0.67437	-26.77019
13.20000	-0.67953	-27.00693
13.30000	-0.68609	-27.30366
13.40000	-0.69156	-27.58423
13.50000	-0.69578	-27.78883
13.60000	-0.70016	-27.98742
13.70000	-0.70516	-28.22069
13.80000	-0.71094	-28.48878
13.90000	-0.71844	-28.83407
14.00000	-0.72250	-29.06978
14.10000	-0.72641	-29.24813
14.20000	-0.73109	-29.46936
14.30000	-0.73656	-29.73281
14.40000	-0.74328	-30.03567
14.50000	-0.74828	-30.31207
14.60000	-0.75203	-30.48399
14.70000	-0.75656	-30.69973
14.80000	-0.76156	-30.94436
14.90000	-0.76719	-31.20455
15.00000	-0.77422	-31.50697
15.10000	-0.77906	-31.79533
15.20000	-0.78312	-31.97822
15.30000	-0.78766	-32.20030
15.40000	-0.79297	-32.44417
15.50000	-0.79984	-32.75551
15.60000	-0.80531	-33.06491
15.70000	-0.80922	-33.24529
15.80000	-0.81375	-33.46134
15.90000	-0.81875	-33.68818
16.00000	-0.82375	-33.92514
16.10000	-0.83000	-34.21761
16.20000	-0.83484	-34.48454
16.30000	-0.83906	-34.67014
16.40000	-0.84375	-34.88586
16.50000	-0.84906	-35.12305
16.60000	-0.85641	-35.42583
16.70000	-0.86203	-35.74643
16.80000	-0.86562	-35.91200
16.90000	-0.87000	-36.11589
17.00000	-0.87500	-36.33344
17.10000	-0.88031	-36.59626
17.20000	-0.88688	-36.87332
17.30000	-0.89234	-37.16360
17.40000	-0.89687	-37.34424
17.50000	-0.90172	-37.57587
17.60000	-0.90672	-37.80116
17.70000	-0.91297	-38.06757
17.80000	-0.91812	-38.32961
17.90000	-0.92219	-38.52310
18.00000	-0.92656	-38.72018
18.10000	-0.93141	-38.92869
18.20000	-0.93719	-39.16518
18.30000	-0.94484	-39.46248
18.40000	-0.94969	-39.72232
18.50000	-0.95328	-39.88145
18.60000	-0.95812	-40.09271
18.70000	-0.96344	-40.33527
18.80000	-0.97016	-40.61253
18.90000	-0.97500	-40.85666
19.00000	-0.97875	-41.02655
19.10000	-0.98297	-41.21659
19.20000	-0.98781	-41.43118
19.30000	-0.99344	-41.66622
19.40000	-1.00031	-41.95733
19.50000	-1.00563	-42.22297
19.60000	-1.00953	-42.38785
19.70000	-1.01422	-42.58933
19.80000	-1.01938	-42.80914
19.90000	-1.02578	-43.06592
20.00000	-1.03156	-43.33640
20.10000	-1.03562	-43.51796
20.20000	-1.04016	-43.71796
20.30000	-1.04516	-43.93076
20.40000	-1.05109	-44.17898
20.50000	-1.06000	-44.53746
20.60000	-1.06391	-44.77565
20.70000	-1.06750	-44.92349
20.80000	-1.07234	-45.14818
20.90000	-1.07828	-45.40393
21.00000	-1.08609	-45.74512
21.10000	-1.08984	-45.96614
21.20000	-1.09328	-46.09963
21.30000	-1.09766	-46.31662
21.40000	-1.10266	-46.54388
21.50000	-1.10781	-46.78150
21.60000	-1.11422	-47.05279
21.70000	-1.11984	-47.35478
21.80000	-1.12359	-47.51907
21.90000	-1.12813	-47.72999
22.00000	-1.13328	-47.95944
22.10000	-1.14047	-48.26485
22.20000	-1.14625	-48.57329
22.30000	-1.14984	-48.72495
22.40000	-1.15406	-48.93021
22.50000	-1.15922	-49.15302
22.60000	-1.16469	-49.41832
22.70000	-1.17109	-49.68896
22.80000	-1.17625	-49.96092
22.90000	-1.18016	-50.12939
23.00000	-1.18500	-50.34532
23.10000	-1.19031	-50.59482
23.20000	-1.19750	-50.89379
23.30000	-1.20281	-51.20418
23.40000	-1.20656	-51.36859
23.50000	-1.21094	-51.56783
23.60000	-1.21578	-51.79675
23.70000	-1.22156	-52.05813
23.80000	-1.22875	-52.37745
23.90000	-1.23328	-52.64032
24.00000	-1.23688	-52.79274
24.10000	-1.24141	-53.00050
24.20000	-1.24703	-53.26703
24.30000	-1.25422	-53.57441
24.40000	-1.25938	-53.87441
24.50000	-1.26344	-54.04256
24.60000	-1.26781	-54.25259
24.70000	-1.27266	-54.47131
24.80000	-1.27766	-54.70587
24.90000	-1.28484	-55.00387
25.00000	-1.29016	-55.31394
25.10000	-1.29406	-55.49504
25.20000	-1.29875	-55.69802
25.30000	-1.30406	-55.94910
25.40000	-1.31125	-56.26402
25.50000	-1.31609	-56.54323
25.60000	-1.31969	-56.70554
25.70000	-1.32406	-56.90894
25.80000	-1.32891	-57.13673
25.90000	-1.33422	-57.36890
26.00000	-1.34109	-57.67136
26.10000	-1.34703	-58.01114
26.20000	-1.35094	-58.17960
26.30000	-1.35547	-58.38941
26.40000	-1.36031	-58.61617
26.50000	-1.36719	-58.90794
26.60000	-1.37266	-59.22338
26.70000	-1.37672	-59.41353
26.80000	-1.38109	-59.60652
26.90000	-1.38625	-59.84554
27.00000	-1.39187	-60.11876
27.10000	-1.39875	-60.41611
27.20000	-1.40328	-60.66503
27.30000	-1.40719	-60.84165
27.40000	-1.41172	-61.05363
27.50000	-1.41719	-61.30310
27.60000	-1.42437	-61.62517
27.70000	-1.43016	-61.94844
27.80000	-1.43375	-62.09600
27.90000	-1.43797	-62.29521
28.00000	-1.44266	-62.51401
28.10000	-1.44844	-62.77892
28.20000	-1.45625	-63.13015
28.30000	-1.46125	-63.43710
28.40000	-1.46469	-63.58021
28.50000	-1.46937	-63.80133
28.60000	-1.47484	-64.05805
28.70000	-1.48125	-64.36776
28.80000	-1.48656	-64.64542
28.90000	-1.49047	-64.83687
29.00000	-1.49484	-65.04272
29.10000	-1.49953	-65.27167
29.20000	-1.50484	-65.49708
29.30000	-1.51094	-65.71347
29.40000	-1.51672	-65.99741
29.50000	-1.52062	-66.18297
29.60000	-1.52531	-66.39390
29.70000	-1.53063	-66.65772
29.80000	-1.53734	-66.95473
29.90000	-1.54266	-67.23589
30.00000	-1.54672	-67.40799
30.10000	-1.55109	-67.62451
30.20000	-1.55609	-67.86151
30.30000	-1.56187	-68.12799
30.40000	-1.56891	-68.42364
30.50000	-1.57391	-68.71440
30.60000	-1.57781	-68.88510
30.70000	-1.58250	-69.10395
30.80000	-1.58750	-69.34883
30.90000	-1.59375	-69.61447
31.00000	-1.59953	-69.90254
31.10000	-1.60344	-70.10227
31.20000	-1.60766	-70.30015
31.30000	-1.61250	-70.52521
31.40000	-1.61781	-70.77933
31.50000	-1.62406	-71.05412
31.60000	-1.62969	-71.34261
31.70000	-1.63391	-71.52101
31.80000	-1.63875	-71.74047
31.90000	-1.64406	-71.99333
32.00000	-1.65078	-72.27235
32.10000	-1.65672	-72.58692
32.20000	-1.66062	-72.77250
32.30000	-1.66469	-72.95470
32.40000	-1.66937	-73.17396
32.50000	-1.67469	-73.41593
32.60000	-1.68078	-73.67903
32.70000	-1.68641	-73.97138
32.80000	-1.69031	-74.12539
32.90000	-1.69484	-74.32934
33.00000	-1.70016	-74.56641
33.10000	-1.70703	-74.86354
33.20000	-1.71344	-75.18229
33.30000	-1.71750	-75.35904
33.40000	-1.72188	-75.55301
33.50000	-1.72672	-75.78646
33.60000	-1.73172	-76.00627
33.70000	-1.73750	-76.25775
33.80000	-1.74391	-76.57164
33.90000	-1.74781	-76.74375
34.00000	-1.75219	-76.93597
34.10000	-1.75719	-77.16145
34.20000	-1.76375	-77.43394
34.30000	-1.77031	-77.75311
34.40000	-1.77406	-77.92894
34.50000	-1.77828	-78.10635
34.60000	-1.78312	-78.33927
34.70000	-1.78828	-78.57865
34.80000	-1.79453	-78.84597
34.90000	-1.80125	-79.18345
35.00000	-1.80500	-79.34619
35.10000	-1.80938	-79.54066
35.20000	-1.81453	-79.76190
35.30000	-1.82047	-80.02994
35.40000	-1.82578	-80.30159
35.50000	-1.83016	-80.49399
35.60000	-1.83469	-80.69744
35.70000	-1.83969	-80.92808
35.80000	-1.84531	-81.18366
35.90000	-1.85187	-81.44841
36.00000	-1.85750	-81.76225
36.10000	-1.86078	-81.88917
36.20000	-1.86484	-82.05605
36.30000	-1.86953	-82.26226
36.40000	-1.87594	-82.53077
36.50000	-1.88375	-82.90634
36.60000	-1.88797	-83.08652
36.70000	-1.89234	-83.27087
36.80000	-1.89734	-83.50593
36.90000	-1.90250	-83.72995
37.00000	-1.90922	-84.00818
37.10000	-1.91531	-84.35367
37.20000	-1.91891	-84.49186
37.30000	-1.92359	-84.70140
37.40000	-1.92906	-84.95691
37.50000	-1.93656	-85.27835
37.60000	-1.94094	-85.53958
37.70000	-1.94422	-85.66096
37.80000	-1.94828	-85.85455
37.90000	-1.95312	-86.08448
38.00000	-1.95844	-86.32799
38.10000	-1.96516	-86.62496
38.20000	-1.97141	-86.96245
38.30000	-1.97500	-87.11153
38.40000	-1.97938	-87.29558
38.50000	-1.98438	-87.52019
38.60000	-1.99094	-87.79147
38.70000	-1.99703	-88.12791
38.80000	-2.00109	-88.30733
38.90000	-2.00531	-88.49783
39.00000	-2.01016	-88.72077
39.10000	-2.01594	-88.98628
39.20000	-2.02344	-89.31809
39.30000	-2.02828	-89.59468
39.40000	-2.03172	-89.73026
39.50000	-2.03625	-89.94426
39.60000	-2.04141	-90.18336
39.70000	-2.04781	-90.48207
39.80000	-2.05422	-90.82522
39.90000	-2.05813	-90.99502
40.00000	-2.06234	-91.18596
40.10000	-2.06719	-91.41602
40.20000	-2.07219	-91.64143
40.30000	-2.07813	-91.91208
40.40000	-2.08406	-92.23223
40.50000	-2.08813	-92.42280
40.60000	-2.09266	-92.63143
40.70000	-2.09797	-92.87500
40.80000	-2.10484	-93.17352
40.90000	-2.11109	-93.51292
41.00000	-2.11453	-93.65752
41.10000	-2.11844	-93.84120
41.20000	-2.12328	-94.06430
41.30000	-2.12891	-94.32423
41.40000	-2.13531	-94.61185
41.50000	-2.14156	-94.93908
41.60000	-2.14547	-95.11167
41.70000	-2.15016	-95.31545
41.80000	-2.15516	-95.54923
41.90000	-2.16094	-95.80666
42.00000	-2.16672	-96.10562
42.10000	-2.17078	-96.29416
42.20000	-2.17500	-96.48602
42.30000	-2.18000	-96.70775
42.40000	-2.18578	-96.97143
42.50000	-2.19328	-97.29904
42.60000	-2.19813	-97.58446
42.70000	-2.20172	-97.72269
42.80000	-2.20609	-97.91864
42.90000	-2.21094	-98.15259
43.00000	-2.21719	-98.43124
43.10000	-2.22391	-98.78905
43.20000	-2.22797	-98.95921
43.30000	-2.23234	-99.14727
43.40000	-2.23688	-99.35600
43.50000	-2.24188	-99.56747
43.60000	-2.24766	-99.83869
43.70000	-2.25484	-100.19697
43.80000	-2.25891	-100.38143
43.90000	-2.26344	-100.58141
44.00000	-2.26844	-100.81466
44.10000	-2.27484	-101.07514
44.20000	-2.28031	-101.36488
44.30000	-2.28406	-101.52380
44.40000	-2.28828	-101.71291
44.50000	-2.29297	-101.92763
44.60000	-2.29859	-102.16980
44.70000	-2.30625	-102.50240
44.80000	-2.31328	-102.89337
44.90000	-2.31656	-103.02845
45.00000	-2.32063	-103.20392
45.10000	-2.32578	-103.43428
45.20000	-2.33281	-103.75432
45.30000	-2.33891	-104.11505
45.40000	-2.34219	-104.27688
45.50000	-2.34641	-104.46241
45.60000	-2.35141	-104.69530
45.70000	-2.35672	-104.95499
45.80000	-2.36313	-105.24939
45.90000	-2.36797	-105.50201
46.00000	-2.37172	-105.67883
46.10000	-2.37625	-105.88829
46.20000	-2.38125	-106.13196
46.30000	-2.38781	-106.43387
46.40000	-2.39453	-106.77211
46.50000	-2.39844	-106.96369
46.60000	-2.40281	-107.14929
46.70000	-2.40750	-107.37798
46.80000	-2.41281	-107.62765
46.90000	-2.41844	-107.90326
47.00000	-2.42469	-108.21690
47.10000	-2.42875	-108.42963
47.20000	-2.43313	-108.61702
47.30000	-2.43828	-108.85999
47.40000	-2.44516	-109.16056
47.50000	-2.45109	-109.50085
47.60000	-2.45484	-109.67561
47.70000	-2.45891	-109.85293
47.80000	-2.46359	-110.07579
47.90000	-2.46875	-110.31488
48.00000	-2.47453	-110.58664
48.10000	-2.48219	-110.96266
48.20000	-2.48594	-111.15318
48.30000	-2.49047	-111.33589
48.40000	-2.49531	-111.57095
48.50000	-2.50109	-111.83384
48.60000	-2.50687	-112.13712
48.70000	-2.51109	-112.33372
48.80000	-2.51547	-112.52131
48.90000	-2.52031	-112.73385
49.00000	-2.52547	-112.97500
49.10000	-2.53219	-113.26838
49.20000	-2.53891	-113.63225
49.30000	-2.54266	-113.79419
49.40000	-2.54688	-113.97882
49.50000	-2.55172	-114.19924
49.60000	-2.55812	-114.47450
49.70000	-2.56469	-114.81615
49.80000	-2.56859	-114.98031
49.90000	-2.57266	-115.16853
50.00000	-2.57734	-115.37853
50.10000	-2.58266	-115.62755
50.20000	-2.58891	-115.90267
50.30000	-2.59531	-116.24323
50.40000	-2.59922	-116.40687
50.50000	-2.60391	-116.60883
50.60000	-2.60844	-116.81897
50.70000	-2.61406	-117.06920
50.80000	-2.62078	-117.39683
50.90000	-2.62500	-117.59008
51.00000	-2.62938	-117.78978
51.10000	-2.63422	-118.00235
51.20000	-2.63984	-118.25658
51.30000	-2.64672	-118.54525
51.40000	-2.65219	-118.86229
51.50000	-2.65594	-119.01467
51.60000	-2.66047	-119.21577
51.70000	-2.66531	-119.42989
51.80000	-2.67141	-119.71246
51.90000	-2.67812	-120.05533
52.00000	-2.68188	-120.23363
52.10000	-2.68578	-120.39558
52.20000	-2.69016	-120.58500
52.30000	-2.69516	-120.81300
52.40000	-2.70125	-121.07462
52.50000	-2.70875	-121.44091
52.60000	-2.71234	-121.61186
52.70000	-2.71656	-121.78124
52.80000	-2.72172	-121.99984
52.90000	-2.72797	-122.26433
53.00000	-2.73609	-122.65662
53.10000	-2.73984	-122.85042
53.20000	-2.74406	-123.01660
53.30000	-2.74875	-123.23190
53.40000	-2.75375	-123.45865
53.50000	-2.75969	-123.72451
53.60000	-2.76625	-124.04934
53.70000	-2.76953	-124.19805
53.80000	-2.77344	-124.36087
53.90000	-2.77828	-124.57045
54.00000	-2.78453	-124.83601
54.10000	-2.79234	-125.24118
54.20000	-2.79578	-125.41771
54.30000	-2.79969	-125.56693
54.40000	-2.80438	-125.77312
54.50000	-2.80969	-126.01013
54.60000	-2.81547	-126.26427
54.70000	-2.82250	-126.61289
54.80000	-2.82641	-126.80672
54.90000	-2.83078	-126.98825
55.00000	-2.83578	-127.20999
55.10000	-2.84187	-127.47259
55.20000	-2.84906	-127.83043
55.30000	-2.85234	-127.99749
55.40000	-2.85625	-128.14449
55.50000	-2.86063	-128.33917
55.60000	-2.86578	-128.56981
55.70000	-2.87203	-128.85725
55.80000	-2.87953	-129.23007
55.90000	-2.88344	-129.41764
56.00000	-2.88781	-129.59029
56.10000	-2.89297	-129.82208
56.20000	-2.89859	-130.07057
56.30000	-2.90500	-130.38474
56.40000	-2.90906	-130.57786
56.50000	-2.91313	-130.75550
56.60000	-2.91766	-130.95617
56.70000	-2.92297	-131.19204
56.80000	-2.92875	-131.45402
56.90000	-2.93625	-131.81636
57.00000	-2.93969	-131.98316
57.10000	-2.94375	-132.14447
57.20000	-2.94891	-132.37573
57.30000	-2.95484	-132.63667
57.40000	-2.96219	-133.01107
57.50000	-2.96609	-133.19620
57.60000	-2.97016	-133.36904
57.70000	-2.97500	-133.57861
57.80000	-2.98016	-133.81520
57.90000	-2.98594	-134.06411
58.00000	-2.99359	-134.43786
58.10000	-2.99719	-134.63536
58.20000	-3.00094	-134.79088
58.30000	-3.00594	-135.01430
58.40000	-3.01219	-135.28121
58.50000	-3.01906	-135.63126
58.60000	-3.02250	-135.79921
58.70000	-3.02641	-135.95809
58.80000	-3.03109	-136.16122
58.90000	-3.03641	-136.39948
59.00000	-3.04250	-136.68442
59.10000	-3.05016	-137.03665
59.20000	-3.05422	-137.25917
59.30000	-3.05813	-137.41434
59.40000	-3.06250	-137.61397
59.50000	-3.06766	-137.83191
59.60000	-3.07469	-138.15920
59.70000	-3.07922	-138.40108
59.80000	-3.08359	-138.58294
59.90000	-3.08844	-138.80870
60.00000	-3.09391	-139.05808
60.10000	-3.10016	-139.31766
60.20000	-3.10641	-139.65525
60.30000	-3.11000	-139.81435
60.40000	-3.11438	-139.99619
60.50000	-3.11969	-140.23994
60.60000	-3.12625	-140.52655
60.70000	-3.13266	-140.88193
60.80000	-3.13656	-141.07117
60.90000	-3.14047	-141.24328
61.00000	-3.14500	-141.44516
61.10000	-3.15000	-141.66750
61.20000	-3.15609	-141.95706
61.30000	-3.16313	-142.31220
61.40000	-3.16688	-142.49262
61.50000	-3.17125	-142.67290
61.60000	-3.17625	-142.90217
61.70000	-3.18281	-143.18034
61.80000	-3.18969	-143.53971
61.90000	-3.19328	-143.73158
62.00000	-3.19766	-143.92452
62.10000	-3.20250	-144.14886
62.20000	-3.20797	-144.41395
62.30000	-3.21484	-144.73356
62.40000	-3.22062	-145.08082
62.50000	-3.22391	-145.21766
62.60000	-3.22797	-145.39137
62.70000	-3.23266	-145.62638
62.80000	-3.23828	-145.88510
62.90000	-3.24500	-146.22143
63.00000	-3.24953	-146.44803
63.10000	-3.25375	-146.64014
63.20000	-3.25859	-146.86845
63.30000	-3.26359	-147.10143
63.40000	-3.26953	-147.36961
63.50000	-3.27594	-147.71128
63.60000	-3.27984	-147.89525
63.70000	-3.28422	-148.08874
63.80000	-3.28922	-148.31644
63.90000	-3.29516	-148.58678
64.00000	-3.30219	-148.92416
64.10000	-3.30656	-149.16237
64.20000	-3.31062	-149.32723
64.30000	-3.31500	-149.52660
64.40000	-3.31984	-149.74907
64.50000	-3.32547	-150.00430
64.60000	-3.33234	-150.32141
64.70000	-3.33688	-150.54464
64.80000	-3.34109	-150.72832
64.90000	-3.34609	-150.95013
65.00000	-3.35203	-151.20974
65.10000	-3.35859	-151.53985
65.20000	-3.36281	-151.75386
65.30000	-3.36703	-151.91439
65.40000	-3.37172	-152.12052
65.50000	-3.37703	-152.35162
65.60000	-3.38312	-152.61814
65.70000	-3.39031	-152.97382
65.80000	-3.39406	-153.15539
65.90000	-3.39781	-153.31064
66.00000	-3.40250	-153.51453
66.10000	-3.40813	-153.75786
66.20000	-3.41563	-154.09732
66.30000	-3.42000	-154.32385
66.40000	-3.42406	-154.48430
66.50000	-3.42859	-154.67508
66.60000	-3.43375	-154.89551
66.70000	-3.43937	-155.14384
66.80000	-3.44625	-155.46809
66.90000	-3.45031	-155.65866
67.00000	-3.45422	-155.81845
67.10000	-3.45906	-156.01888
67.20000	-3.46469	-156.26138
67.30000	-3.47219	-156.59013
67.40000	-3.47672	-156.81835
67.50000	-3.48047	-156.97236
67.60000	-3.48484	-157.15022
67.70000	-3.48984	-157.36921
67.80000	-3.49562	-157.62037
67.90000	-3.50344	-157.95057
68.00000	-3.50719	-158.15444
68.10000	-3.51141	-158.31174
68.20000	-3.51609	-158.50501
68.30000	-3.52109	-158.71717
68.40000	-3.52797	-159.01490
68.50000	-3.53266	-159.23116
68.60000	-3.53703	-159.41076
68.70000	-3.54172	-159.60629
68.80000	-3.54703	-159.81795
68.90000	-3.55328	-160.08526
69.00000	-3.56141	-160.46615
69.10000	-3.56469	-160.63030
69.20000	-3.56875	-160.77885
69.30000	-3.57422	-161.01408
69.40000	-3.58109	-161.30789
69.50000	-3.58828	-161.68514
69.60000	-3.59109	-161.82244
69.70000	-3.59484	-161.95804
69.80000	-3.59938	-162.15779
69.90000	-3.60406	-162.36733
70.00000	-3.60953	-162.61399
70.10000	-3.61672	-162.93716
70.20000	-3.62141	-163.19779
70.30000	-3.62563	-163.36878
70.40000	-3.63063	-163.57461
70.50000	-3.63609	-163.82068
70.60000	-3.64281	-164.12665
70.70000	-3.64672	-164.31941
70.80000	-3.65063	-164.47653
70.90000	-3.65547	-164.68614
71.00000	-3.66078	-164.92371
71.10000	-3.66656	-165.18070
71.20000	-3.67359	-165.49316
71.30000	-3.67797	-165.72776
71.40000	-3.68203	-165.88901
71.50000	-3.68688	-166.09967
71.60000	-3.69234	-166.33189
71.70000	-3.69953	-166.66643
71.80000	-3.70375	-166.89257
71.90000	-3.70766	-167.06060
72.00000	-3.71219	-167.23777
72.10000	-3.71734	-167.46108
72.20000	-3.72375	-167.74493
72.30000	-3.73125	-168.09919
72.40000	-3.73469	-168.28653
72.50000	-3.73875	-168.44304
72.60000	-3.74359	-168.66590
72.70000	-3.74937	-168.90487
72.80000	-3.75641	-169.24286
72.90000	-3.76062	-169.45975
73.00000	-3.76469	-169.62683
73.10000	-3.76937	-169.82532
73.20000	-3.77422	-170.04898
73.30000	-3.77984	-170.29794
73.40000	-3.78719	-170.62788
73.50000	-3.79141	-170.86200
73.60000	-3.79547	-171.02732
73.70000	-3.80047	-171.24861
73.80000	-3.80609	-171.49997
73.90000	-3.81328	-171.82843
74.00000	-3.81750	-172.04908
74.10000	-3.82125	-172.19694
74.20000	-3.82578	-172.39468
74.30000	-3.83078	-172.61697
74.40000	-3.83672	-172.87219
74.50000	-3.84438	-173.25126
74.60000	-3.84812	-173.44381
74.70000	-3.85234	-173.61726
74.80000	-3.85719	-173.82622
74.90000	-3.86250	-174.05713
75.00000	-3.86953	-174.37480
75.10000	-3.87391	-174.61492
75.20000	-3.87797	-174.79163
75.30000	-3.88266	-174.99252
75.40000	-3.88766	-175.21733
75.50000	-3.89359	-175.48932
75.60000	-3.90047	-175.79329
75.70000	-3.90453	-175.99574
75.80000	-3.90891	-176.17740
75.90000	-3.91422	-176.42573
76.00000	-3.92000	-176.66954
76.10000	-3.92703	-177.00617
76.20000	-3.93109	-177.22839
76.30000	-3.93484	-177.38232
76.40000	-3.93922	-177.57177
76.50000	-3.94391	-177.77863
76.60000	-3.94953	-178.03210
76.70000	-3.95734	-178.37621
76.80000	-3.96156	-178.61481
76.90000	-3.96547	-178.77887
77.00000	-3.97047	-178.99033
77.10000	-3.97609	-179.23585
77.20000	-3.98328	-179.55597
77.30000	-3.98781	-179.80634
77.40000	-3.99188	-179.98312
77.50000	-3.99656	-180.17657
77.60000	-4.00141	-180.40299
77.70000	-4.00672	-180.64401
77.80000	-4.01344	-180.93255
77.90000	-4.01828	-181.17532
78.00000	-4.02250	-181.35889
78.10000	-4.02750	-181.56816
78.20000	-4.03375	-181.84714
78.30000	-4.04125	-182.22217
78.40000	-4.04484	-182.41087
78.50000	-4.04859	-182.56688
78.60000	-4.05328	-182.77365
78.70000	-4.05859	-183.00140
78.80000	-4.06438	-183.26931
78.90000	-4.07063	-183.57535
79.00000	-4.07469	-183.77149
79.10000	-4.07875	-183.95704
79.20000	-4.08375	-184.17877
79.30000	-4.08938	-184.42316
79.40000	-4.09625	-184.73624
79.50000	-4.10125	-184.99838
79.60000	-4.10500	-185.16439
79.70000	-4.10938	-185.35616
79.80000	-4.11422	-185.56817
79.90000	-4.11969	-185.80872
80.00000	-4.12656	-186.11315
80.10000	-4.13141	-186.36501
80.20000	-4.13547	-186.54096
80.30000	-4.14031	-186.73952
80.40000	-4.14594	-186.97955
80.50000	-4.15250	-187.26255
80.60000	-4.15750	-187.53013
80.70000	-4.16156	-187.70644
80.80000	-4.16625	-187.89566
80.90000	-4.17109	-188.10937
81.00000	-4.17641	-188.33409
81.10000	-4.18391	-188.62003
81.20000	-4.18844	-188.86876
81.30000	-4.19250	-188.89746
81.40000	-4.19719	-189.09836
81.50000	-4.20297	-189.34496
81.60000	-4.21031	-189.66630
81.70000	-4.21469	-189.89527
81.80000	-4.21859	-190.06574
81.90000	-4.22313	-190.25141
82.00000	-4.22781	-190.45797
82.10000	-4.23313	-190.67979
82.20000	-4.24094	-190.98853
82.30000	-4.24609	-191.29761
82.40000	-4.24984	-191.44458
82.50000	-4.25438	-191.62956
82.60000	-4.25984	-191.86351
82.70000	-4.26688	-192.16347
82.80000	-4.27125	-192.40789
82.90000	-4.27484	-192.54453
83.00000	-4.27906	-192.71946
83.10000	-4.28422	-192.94304
83.20000	-4.29047	-193.21135
83.30000	-4.29766	-193.51566
83.40000	-4.30281	-193.81046
83.50000	-4.30641	-193.93100
83.60000	-4.31109	-194.12641
83.70000	-4.31609	-194.35264
83.80000	-4.32297	-194.63314
83.90000	-4.32781	-194.89686
84.00000	-4.33172	-195.06039
84.10000	-4.33594	-195.23098
84.20000	-4.34062	-195.42994
84.30000	-4.34625	-195.66658
84.40000	-4.35313	-195.93719
84.50000	-4.35828	-196.21080
84.60000	-4.36203	-196.36784
84.70000	-4.36672	-196.55572
84.80000	-4.37187	-196.75706
84.90000	-4.38000	-197.04978
85.00000	-4.38578	-197.38081
85.10000	-4.38953	-197.53297
85.20000	-4.39391	-197.70071
85.30000	-4.39906	-197.92379
85.40000	-4.40500	-198.17415
85.50000	-4.41328	-198.53799
85.60000	-4.41656	-198.72926
85.70000	-4.42000	-198.85004
85.80000	-4.42469	-199.04013
85.90000	-4.43047	-199.27305
86.00000	-4.43828	-199.61770
86.10000	-4.44219	-199.84098
86.20000	-4.44578	-199.97108
86.30000	-4.45016	-200.15651
86.40000	-4.45531	-200.37478
86.50000	-4.46094	-200.62421
86.60000	-4.46922	-200.97890
86.70000	-4.47313	-201.20576
86.80000	-4.47672	-201.34123
86.90000	-4.48125	-201.52657
87.00000	-4.48656	-201.76162
87.10000	-4.49406	-202.08412
87.20000	-4.49859	-202.34302
87.30000	-4.50234	-202.49283
87.40000	-4.50688	-202.68159
87.50000	-4.51234	-202.91054
87.60000	-4.51797	-203.17233
87.70000	-4.52438	-203.45357
87.80000	-4.52891	-203.67524
87.90000	-4.53297	-203.84702
88.00000	-4.53797	-204.06699
88.10000	-4.54359	-204.30791
88.20000	-4.55109	-204.62909
88.30000	-4.55594	-204.90317
88.40000	-4.55938	-205.04728
88.50000	-4.56328	-205.21535
88.60000	-4.56813	-205.41452
88.70000	-4.57344	-205.64096
88.80000	-4.58094	-205.93885
88.90000	-4.58578	-206.21838
89.00000	-4.58969	-206.36824
89.10000	-4.59437	-206.57183
89.20000	-4.60000	-206.80834
89.30000	-4.60672	-207.08069
89.40000	-4.61203	-207.36860
89.50000	-4.61609	-207.53707
89.60000	-4.62063	-207.72693
89.70000	-4.62562	-207.93967
89.80000	-4.63109	-208.18201
89.90000	-4.63859	-208.47867
90.00000	-4.64297	-208.72800
90.10000	-4.64656	-208.86137
90.20000	-4.65094	-209.05063
90.30000	-4.65641	-209.26173
90.40000	-4.66359	-209.55315
90.50000	-4.66906	-209.84957
90.60000	-4.67297	-210.01936
90.70000	-4.67719	-210.19183
90.80000	-4.68219	-210.39975
90.90000	-4.68750	-210.61873
91.00000	-4.69469	-210.92284
91.10000	-4.69953	-211.18824
91.20000	-4.70344	-211.33907
91.30000	-4.70797	-211.52514
91.40000	-4.71313	-211.74154
91.50000	-4.72000	-212.01113
91.60000	-4.72484	-212.27404
91.70000	-4.72859	-212.42565
91.80000	-4.73297	-212.59242
91.90000	-4.73781	-212.79106
92.00000	-4.74359	-213.02870
92.10000	-4.75125	-213.32526
92.20000	-4.75672	-213.61785
92.30000	-4.76047	-213.76896
92.40000	-4.76500	-213.94840
92.50000	-4.77016	-214.16491
92.60000	-4.77766	-214.45933
92.70000	-4.78250	-214.72885
92.80000	-4.78625	-214.86515
92.90000	-4.79047	-215.04305
93.00000	-4.79547	-215.25219
93.10000	-4.80141	-215.49641
93.20000	-4.80969	-215.83408
93.30000	-4.81328	-216.05024
93.40000	-4.81688	-216.18155
93.50000	-4.82156	-216.37940
93.60000	-4.82687	-216.60803
93.70000	-4.83359	-216.87526
93.80000	-4.83906	-217.15999
93.90000	-4.84328	-217.33801
94.00000	-4.84797	-217.52860
94.10000	-4.85297	-217.74650
94.20000	-4.85922	-218.00323
94.30000	-4.86703	-218.36019
94.40000	-4.87094	-218.60987
94.50000	-4.87453	-218.74727
94.60000	-4.87922	-218.94224
94.70000	-4.88500	-219.20075
94.80000	-4.89172	-219.50756
94.90000	-4.89594	-219.72482
95.00000	-4.89969	-219.88428
95.10000	-4.90406	-220.07762
95.20000	-4.90906	-220.28616
95.30000	-4.91469	-220.53218
95.40000	-4.92063	-220.79271
95.50000	-4.92625	-221.08097
95.60000	-4.93031	-221.25331
95.70000	-4.93500	-221.44642
95.80000	-4.93984	-221.65766
95.90000	-4.94672	-221.94184
96.00000	-4.95234	-222.23531
96.10000	-4.95609	-222.40148
96.20000	-4.96031	-222.57218
96.30000	-4.96516	-222.78307
96.40000	-4.97094	-223.02550
96.50000	-4.97781	-223.31402
96.60000	-4.98297	-223.58219
96.70000	-4.98703	-223.74590
96.80000	-4.99172	-223.93239
96.90000	-4.99734	-224.15769
97.00000	-5.00469	-224.47264
97.10000	-5.00922	-224.71528
97.20000	-5.01297	-224.85888
97.30000	-5.01719	-225.04060
97.40000	-5.02203	-225.23244
97.50000	-5.02719	-225.45345
97.60000	-5.03438	-225.72108
97.70000	-5.03984	-226.02212
97.80000	-5.04359	-226.16300
97.90000	-5.04828	-226.34540
98.00000	-5.05391	-226.57649
98.10000	-5.06094	-226.86139
98.20000	-5.06594	-227.11752
98.30000	-5.06984	-227.27214
98.40000	-5.07438	-227.45526
98.50000	-5.07906	-227.64531
98.60000	-5.08469	-227.87243
98.70000	-5.09203	-228.17531
98.80000	-5.09703	-228.44034
98.90000	-5.10078	-228.57898
99.00000	-5.10516	-228.75337
99.10000	-5.11063	-228.97805
99.20000	-5.11766	-229.26177
99.30000	-5.12266	-229.52448
99.40000	-5.12672	-229.68929
99.50000	-5.13109	-229.86478
99.60000	-5.13609	-230.07393
99.70000	-5.14188	-230.31506
99.80000	-5.14891	-230.59319
99.90000	-5.15375	-230.84250
100.00000	-5.15750	-230.97898
100.10000	-5.16203	-231.17293
100.20000	-5.16703	-231.37769
100.30000	-5.17359	-231.64055
100.40000	-5.17922	-231.92224
100.50000	-5.18281	-232.05459
100.60000	-5.18687	-232.20673
100.70000	-5.19125	-232.37948
100.80000	-5.19609	-232.57256
100.90000	-5.20203	-232.79667
101.00000	-5.20969	-233.12759
101.10000	-5.21406	-233.31347
101.20000	-5.21906	-233.49965
101.30000	-5.22500	-233.73137
101.40000	-5.23375	-234.06968
101.50000	-5.23813	-234.34965
101.60000	-5.24078	-234.43305
101.70000	-5.24500	-234.57822
101.80000	-5.24969	-234.77022
101.90000	-5.25516	-234.98736
102.00000	-5.26250	-235.25797
102.10000	-5.26750	-235.54555
102.20000	-5.27094	-235.67429
102.30000	-5.27547	-235.84373
102.40000	-5.28078	-236.05062
102.50000	-5.28766	-236.31486
102.60000	-5.29297	-236.58383
102.70000	-5.29672	-236.72505
102.80000	-5.30125	-236.89976
102.90000	-5.30641	-237.10674
103.00000	-5.31203	-237.33711
103.10000	-5.31891	-237.60802
103.20000	-5.32422	-237.89082
103.30000	-5.32781	-238.03039
103.40000	-5.33234	-238.19758
103.50000	-5.33750	-238.40536
103.60000	-5.34484	-238.67053
103.70000	-5.35031	-238.95793
103.80000	-5.35375	-239.09438
103.90000	-5.35781	-239.24205
104.00000	-5.36234	-239.41392
104.10000	-5.36797	-239.62604
104.20000	-5.37484	-239.90938
104.30000	-5.38141	-240.24057
104.40000	-5.38484	-240.37740
104.50000	-5.38922	-240.52979
104.60000	-5.39422	-240.73945
104.70000	-5.40063	-240.97486
104.80000	-5.40625	-241.25941
104.90000	-5.41031	-241.41879
105.00000	-5.41469	-241.59026
105.10000	-5.41969	-241.78761
105.20000	-5.42547	-242.01103
105.30001	-5.43266	-242.28612
105.40001	-5.43750	-242.54699
105.50001	-5.44094	-242.66396
105.60001	-5.44547	-242.83387
105.70001	-5.45047	-243.03432
105.80001	-5.45750	-243.29829
105.90001	-5.46375	-243.62372
106.00001	-5.46750	-243.76740
106.10001	-5.47187	-243.92600
106.20001	-5.47703	-244.12723
106.30001	-5.48234	-244.34860
106.40001	-5.48875	-244.59267
106.50001	-5.49438	-244.87332
106.60001	-5.49797	-245.01213
106.70001	-5.50250	-245.18108
106.80001	-5.50797	-245.39672
106.90001	-5.51547	-245.68555
107.00001	-5.52078	-245.96842
107.10001	-5.52406	-246.09394
107.20001	-5.52828	-246.25318
107.30001	-5.53328	-246.45455
107.40001	-5.53891	-246.67662
107.50001	-5.54469	-246.92006
107.60001	-5.55063	-247.18808
107.70001	-5.55453	-247.34038
107.80001	-5.55891	-247.50085
107.90001	-5.56391	-247.69628
108.00001	-5.57047	-247.93924
108.10001	-5.57750	-248.28985
108.20001	-5.58109	-248.44222
108.30001	-5.58516	-248.58339
108.40001	-5.58969	-248.76176
108.50001	-5.59516	-248.96784
108.60001	-5.60125	-249.22051
108.70001	-5.60766	-249.52167
108.80001	-5.61172	-249.68532
108.90001	-5.61641	-249.86947
109.00001	-5.62172	-250.08649
109.10001	-5.62859	-250.35346
109.20001	-5.63375	-250.61610
109.30001	-5.63750	-250.75486
109.40001	-5.64156	-250.90849
109.50001	-5.64625	-251.08379
109.60001	-5.65187	-251.30174
109.70001	-5.65969	-251.59457
109.80001	-5.66500	-251.89689
109.90001	-5.66859	-252.01577
110.00001	-5.67328	-252.19330
110.10001	-5.67891	-252.42332
110.20001	-5.68656	-252.73275
110.30001	-5.69141	-253.00041
110.40001	-5.69484	-253.12606
110.50001	-5.69891	-253.27784
110.60001	-5.70359	-253.47394
110.70001	-5.70922	-253.69591
110.80001	-5.71609	-253.96621
110.90001	-5.72156	-254.26748
111.00001	-5.72547	-254.41030
111.10001	-5.72984	-254.58342
111.20001	-5.73500	-254.79248
111.30001	-5.74141	-255.04750
111.40001	-5.74719	-255.33983
111.50001	-5.75156	-255.52750
111.60001	-5.75594	-255.70691
111.70001	-5.76078	-255.90974
111.80001	-5.76625	-256.13707
111.90001	-5.77266	-256.40550
112.00001	-5.77781	-256.67205
112.10001	-5.78156	-256.81499
112.20001	-5.78609	-256.98856
112.30001	-5.79109	-257.19875
112.40001	-5.79656	-257.43070
112.50001	-5.80266	-257.68667
112.60001	-5.80719	-257.87562
112.70001	-5.81141	-258.04043
112.80001	-5.81609	-258.22136
112.90001	-5.82125	-258.43850
113.00001	-5.82781	-258.67862
113.10001	-5.83469	-259.02730
113.20001	-5.83859	-259.16508
113.30001	-5.84313	-259.33650
113.40001	-5.84828	-259.53841
113.50001	-5.85375	-259.75633
113.60001	-5.86016	-260.02342
113.70001	-5.86438	-260.18974
113.80001	-5.86859	-260.34597
113.90001	-5.87328	-260.52186
114.00001	-5.87859	-260.72165
114.10001	-5.88547	-260.98081
114.20001	-5.89156	-261.28224
114.30001	-5.89484	-261.38830
114.40001	-5.89906	-261.53195
114.50001	-5.90406	-261.71049
114.60001	-5.91016	-261.94361
114.70001	-5.91734	-262.26255
114.80001	-5.92141	-262.42146
114.90001	-5.92547	-262.55599
115.00001	-5.93047	-262.73468
115.10001	-5.93594	-262.93895
115.20001	-5.94266	-263.18815
115.30001	-5.94828	-263.45491
115.40001	-5.95203	-263.58733
115.50001	-5.95641	-263.73976
115.60001	-5.96172	-263.92907
115.70001	-5.96891	-264.18632
115.80001	-5.97406	-264.45320
115.90001	-5.97750	-264.56428
116.00001	-5.98188	-264.71487
116.10001	-5.98656	-264.88665
116.20001	-5.99156	-265.06034
116.30001	-5.99719	-265.27810
116.40001	-6.00437	-265.56537
116.50001	-6.00828	-265.71423
116.60001	-6.01266	-265.85937
116.70001	-6.01734	-266.02370
116.80001	-6.02281	-266.20257
116.90001	-6.03031	-266.51064
117.00001	-6.03453	-266.67124
117.10001	-6.03859	-266.79802
117.20001	-6.04328	-266.96727
117.30001	-6.04875	-267.14122
117.40001	-6.05469	-267.36405
117.50001	-6.06156	-267.65135
117.60001	-6.06531	-267.76743
117.70001	-6.07000	-267.92672
117.80001	-6.07609	-268.14377
117.90001	-6.08609	-268.48623
118.00001	-6.09063	-268.80875
118.10001	-6.09250	-268.82368
118.20001	-6.09641	-268.93592
118.30001	-6.10125	-269.11286
118.40001	-6.10625	-269.29510
118.50001	-6.11203	-269.50788
118.60001	-6.11875	-269.79959
118.70001	-6.12219	-269.92041
118.80001	-6.12641	-270.06432
118.90001	-6.13125	-270.24588
119.00001	-6.13797	-270.47098
119.10001	-6.14469	-270.78527
119.20001	-6.14828	-270.91873
119.30001	-6.15266	-271.05471
119.40001	-6.15750	-271.23043
119.50001	-6.16312	-271.44277
119.60001	-6.16906	-271.67234
119.70001	-6.17578	-271.95016
119.80001	-6.17922	-272.08012
119.90001	-6.18328	-272.20097
120.00001	-6.18828	-272.38569
120.10001	-6.19516	-272.62384
120.20001	-6.20203	-272.95730
120.30001	-6.20547	-273.07954
120.40001	-6.20953	-273.21020
120.50001	-6.21422	-273.37781
120.60001	-6.21953	-273.57650
120.70001	-6.22547	-273.79358
120.80001	-6.23219	-274.09327
120.90001	-6.23578	-274.23280
121.00001	-6.24016	-274.36948
121.10001	-6.24531	-274.55220
121.20001	-6.25219	-274.80489
121.30001	-6.25859	-275.09063
121.40001	-6.26219	-275.22138
121.50001	-6.26609	-275.34589
121.60001	-6.27078	-275.51520
121.70001	-6.27625	-275.70543
121.80001	-6.28266	-275.93511
121.90001	-6.28906	-276.23680
122.00001	-6.29250	-276.34749
122.10001	-6.29703	-276.48988
122.20001	-6.30203	-276.68008
122.30001	-6.30859	-276.89949
122.40001	-6.31484	-277.20439
122.50001	-6.31875	-277.33383
122.60001	-6.32313	-277.48558
122.70001	-6.32781	-277.63814
122.80001	-6.33313	-277.83126
122.90001	-6.34000	-278.07790
123.00001	-6.34625	-278.38656
123.10001	-6.34922	-278.48071
123.20001	-6.35328	-278.60290
123.30001	-6.35828	-278.76887
123.40001	-6.36422	-278.98273
123.50001	-6.37172	-279.30567
123.60001	-6.37578	-279.46106
123.70001	-6.38000	-279.59710
123.80001	-6.38500	-279.78331
123.90001	-6.39031	-279.97133
124.00001	-6.39609	-280.17652
124.10001	-6.40203	-280.44420
124.20001	-6.40578	-280.56419
124.30001	-6.41031	-280.70742
124.40001	-6.41547	-280.89201
124.50001	-6.42156	-281.11887
124.60001	-6.42906	-281.44446
124.70001	-6.43219	-281.55068
124.80001	-6.43578	-281.65150
124.90001	-6.44016	-281.78903
125.00001	-6.44516	-281.95706
125.10001	-6.45141	-282.17709
125.20001	-6.45906	-282.50602
125.30001	-6.46312	-282.64314
125.40001	-6.46734	-282.77162
125.50001	-6.47266	-282.94596
125.60001	-6.47875	-283.14376
125.70001	-6.48578	-283.41606
125.80001	-6.48938	-283.52341
125.90001	-6.49328	-283.61064
126.00001	-6.49797	-283.74863
126.10001	-6.50297	-283.92550
126.20001	-6.50906	-284.11803
126.30001	-6.51656	-284.43599
126.40001	-6.51984	-284.52855
126.50001	-6.52406	-284.63763
126.60001	-6.52906	-284.81185
126.70001	-6.53516	-285.01996
126.80001	-6.54234	-285.31682
126.90001	-6.54625	-285.46461
127.00001	-6.55031	-285.57062
127.10001	-6.55516	-285.73263
127.20001	-6.56047	-285.92363
127.30001	-6.56672	-286.12885
127.40001	-6.57281	-286.40917
127.50001	-6.57625	-286.50647
127.60001	-6.58047	-286.61817
127.70001	-6.58531	-286.79109
127.80001	-6.59109	-286.98346
127.90001	-6.59875	-287.28989
128.00001	-6.60266	-287.42653
128.10001	-6.60672	-287.53302
128.20001	-6.61141	-287.67884
128.30001	-6.61656	-287.85926
128.40001	-6.62234	-288.04579
128.50001	-6.62891	-288.30805
128.60001	-6.63266	-288.41943
128.70001	-6.63703	-288.54305
128.80001	-6.64188	-288.70407
128.90001	-6.64750	-288.87665
129.00001	-6.65516	-289.18433
129.10001	-6.65922	-289.32655
129.20001	-6.66328	-289.43190
129.30001	-6.66813	-289.58473
129.40001	-6.67328	-289.75028
129.50001	-6.67953	-289.96226
129.60001	-6.68609	-290.22536
129.70001	-6.68969	-290.32555
129.80001	-6.69391	-290.42333
129.90001	-6.69875	-290.57479
130.00001	-6.70438	-290.75560
130.10001	-6.71156	-291.02290
130.20001	-6.71563	-291.16130
130.30001	-6.71984	-291.26459
130.40001	-6.72406	-291.38806
130.50001	-6.72906	-291.52420
130.60001	-6.73500	-291.71482
130.70001	-6.74344	-292.03206
130.80001	-6.74734	-292.18683
130.90001	-6.75125	-292.26282
131.00001	-6.75625	-292.39425
131.10001	-6.76250	-292.59700
131.20001	-6.76844	-292.83199
131.30001	-6.77188	-292.92193
131.40001	-6.77609	-293.00794
131.50001	-6.78094	-293.13898
131.60001	-6.78656	-293.32411
131.70001	-6.79266	-293.52945
131.80001	-6.80047	-293.81642
131.90001	-6.80406	-293.93783
132.00001	-6.80781	-294.01159
132.10001	-6.81266	-294.14862
132.20001	-6.81828	-294.31596
132.30001	-6.82547	-294.58600
132.40001	-6.82953	-294.71835
132.50001	-6.83344	-294.81483
132.60001	-6.83797	-294.93490
132.70001	-6.84312	-295.07887
132.80001	-6.84891	-295.26779
132.90001	-6.85609	-295.52445
133.00001	-6.86000	-295.65239
133.10001	-6.86406	-295.73640
133.20001	-6.86875	-295.85171
133.30001	-6.87391	-295.99342
133.40001	-6.88125	-296.24563
133.50001	-6.88578	-296.38290
133.60001	-6.88984	-296.46847
133.70001	-6.89438	-296.57498
133.80001	-6.89984	-296.73430
133.90001	-6.90656	-296.95404
134.00001	-6.91453	-297.28058
134.10001	-6.91750	-297.33035
134.20001	-6.92141	-297.40083
134.30001	-6.92656	-297.54943
134.40001	-6.93313	-297.73691
134.50001	-6.94063	-298.05335
134.60001	-6.94375	-298.12944
134.70001	-6.94781	-298.21143
134.80001	-6.95266	-298.35841
134.90001	-6.95813	-298.51803
135.00001	-6.96453	-298.72462
135.10001	-6.97078	-298.98492
135.20001	-6.97375	-299.04175
135.30001	-6.97781	-299.11721
135.40001	-6.98266	-299.25641
135.50001	-6.98844	-299.44184
135.60001	-6.99609	-299.72535
135.70001	-7.00016	-299.84570
135.80001	-7.00406	-299.92744
135.90001	-7.00891	-300.05723
136.00001	-7.01422	-300.21730
136.10001	-7.01937	-300.36774
136.20001	-7.02625	-300.60813
136.30001	-7.03047	-300.74477
136.40001	-7.03484	-300.84369
136.50001	-7.04000	-301.00054
136.60001	-7.04609	-301.18555
136.70001	-7.05313	-301.44581
136.80001	-7.05688	-301.54496
136.90001	-7.06047	-301.61935
137.00001	-7.06484	-301.73045
137.10001	-7.06984	-301.86054
137.20001	-7.07578	-302.03712
137.30001	-7.08328	-302.30045
137.40001	-7.08719	-302.42327
137.50001	-7.09141	-302.51867
137.60001	-7.09641	-302.64485
137.70001	-7.10172	-302.79315
137.80001	-7.10906	-303.04468
137.90001	-7.11344	-303.19184
138.00001	-7.11734	-303.26805
138.10001	-7.12203	-303.37986
138.20001	-7.12719	-303.53278
138.30001	-7.13344	-303.71869
138.40001	-7.14078	-303.99102
138.50001	-7.14406	-304.06347
138.60001	-7.14797	-304.13583
138.70001	-7.15281	-304.24932
138.80001	-7.15859	-304.41260
138.90001	-7.16625	-304.68866
139.00001	-7.17031	-304.81941
139.10001	-7.17422	-304.87397
139.20001	-7.17891	-304.98475
139.30001	-7.18406	-305.12697
139.40001	-7.18969	-305.29395
139.50001	-7.19687	-305.54238
139.60001	-7.20063	-305.63089
139.70001	-7.20453	-305.69905
139.80001	-7.20922	-305.81427
139.90001	-7.21500	-305.97746
140.00001	-7.22297	-306.24551
140.10001	-7.22703	-306.37982
140.20001	-7.23078	-306.42828
140.30001	-7.23531	-306.53685
140.40001	-7.24031	-306.66894
140.50001	-7.24625	-306.83061
140.60001	-7.25438	-307.12551
140.70001	-7.25813	-307.23628
140.80001	-7.26203	-307.29181
140.90001	-7.26672	-307.41024
141.00001	-7.27203	-307.54587
141.10001	-7.27906	-307.77434
141.20001	-7.28359	-307.91432
141.30001	-7.28734	-307.98116
141.40001	-7.29187	-308.07245
141.50001	-7.29688	-308.20686
141.60001	-7.30328	-308.38928
141.70001	-7.31125	-308.68480
141.80001	-7.31453	-308.74133
141.90001	-7.31828	-308.79837
142.00001	-7.32312	-308.90912
142.10001	-7.32906	-309.07112
142.20001	-7.33734	-309.37898
142.30001	-7.34125	-309.50120
142.40001	-7.34516	-309.55800
142.50001	-7.34969	-309.66377
142.60001	-7.35484	-309.81871
142.70001	-7.36094	-309.99610
142.80001	-7.36875	-310.29561
142.90001	-7.37187	-310.35960
143.00001	-7.37562	-310.41333
143.10001	-7.38047	-310.54375
143.20001	-7.38563	-310.67812
143.30001	-7.39203	-310.88600
143.40001	-7.39641	-311.01087
143.50001	-7.40047	-311.09717
143.60001	-7.40547	-311.21737
143.70001	-7.41109	-311.38021
143.80001	-7.41719	-311.56340
143.90001	-7.42438	-311.79750
144.00001	-7.42844	-311.92720
144.10001	-7.43219	-311.98519
144.20001	-7.43688	-312.09657
144.30001	-7.44250	-312.23989
144.40001	-7.44969	-312.49166
144.50001	-7.45391	-312.62001
144.60001	-7.45781	-312.66987
144.70001	-7.46219	-312.77514
144.80001	-7.46734	-312.91735
144.90001	-7.47328	-313.08645
145.00001	-7.48047	-313.33292
145.10001	-7.48438	-313.44032
145.20001	-7.48844	-313.50192
145.30001	-7.49344	-313.62632
145.40001	-7.49906	-313.78874
145.50001	-7.50656	-314.06343
145.60001	-7.51078	-314.17242
145.70001	-7.51469	-314.22636
145.80001	-7.51906	-314.30644
145.90001	-7.52375	-314.42308
146.00001	-7.52922	-314.56077
146.10001	-7.53641	-314.76718
146.20001	-7.54063	-314.89301
146.30001	-7.54484	-314.96373
146.40001	-7.54984	-315.08020
146.50001	-7.55562	-315.21973
146.60001	-7.56266	-315.44790
146.70001	-7.56703	-315.56305
146.80001	-7.57109	-315.62397
146.90001	-7.57578	-315.71195
147.00001	-7.58094	-315.83285
147.10001	-7.58641	-315.98929
147.20001	-7.59516	-316.26317
147.30001	-7.59859	-316.35860
147.40001	-7.60219	-316.38959
147.50001	-7.60719	-316.49613
147.60001	-7.61297	-316.64690
147.70001	-7.62000	-316.88613
147.80001	-7.62375	-316.95455
147.90001	-7.62766	-317.00912
148.00001	-7.63250	-317.09760
148.10001	-7.63781	-317.22647
148.20001	-7.64344	-317.38064
148.30001	-7.65125	-317.62415
148.40001	-7.65531	-317.74238
148.50001	-7.65922	-317.77802
148.60001	-7.66375	-317.88003
148.70001	-7.66922	-318.00273
148.80001	-7.67656	-318.22899
148.90001	-7.68125	-318.38813
149.00001	-7.68500	-318.41126
149.10001	-7.68906	-318.46970
149.20001	-7.69375	-318.57002
149.30001	-7.69891	-318.68830
149.40001	-7.70594	-318.87957
149.50001	-7.71141	-319.05922
149.60001	-7.71547	-319.11090
149.70001	-7.72047	-319.20204
149.80001	-7.72594	-319.33141
149.90001	-7.73313	-319.52611
150.00001	-7.73750	-319.66439
150.10001	-7.74109	-319.68597
150.20001	-7.74531	-319.74700
150.30001	-7.75031	-319.84392
150.40001	-7.75609	-319.98068
150.50001	-7.76516	-320.23335
150.60001	-7.76938	-320.39317
150.70001	-7.77266	-320.38528
150.80001	-7.77734	-320.46443
150.90001	-7.78313	-320.60042
151.00001	-7.79234	-320.90834
151.10001	-7.79609	-321.01774
151.20001	-7.79906	-320.99611
151.30001	-7.80375	-321.07925
151.40001	-7.80906	-321.21253
151.50001	-7.81422	-321.34935
151.60001	-7.82047	-321.51809
151.70001	-7.82453	-321.60553
151.80001	-7.82875	-321.66249
151.90001	-7.83359	-321.76381
152.00001	-7.83953	-321.90740
152.10001	-7.84766	-322.17366
152.20001	-7.85156	-322.26264
152.30001	-7.85500	-322.28044
152.40001	-7.85922	-322.33801
152.50001	-7.86406	-322.44882
152.60001	-7.86969	-322.57843
152.70001	-7.87766	-322.80761
152.80001	-7.88250	-322.96529
152.90001	-7.88641	-323.00380
153.00001	-7.89125	-323.08424
153.10001	-7.89703	-323.22124
153.20001	-7.90375	-323.41477
153.30001	-7.90781	-323.49488
153.40001	-7.91156	-323.53812
153.50001	-7.91609	-323.61773
153.60001	-7.92125	-323.72963
153.70001	-7.92719	-323.88118
153.80001	-7.93578	-324.13980
153.90001	-7.93922	-324.23621
154.00001	-7.94266	-324.22873
154.10001	-7.94734	-324.31743
154.20001	-7.95281	-324.44057
154.30001	-7.96062	-324.68349
154.40001	-7.96500	-324.80809
154.50001	-7.96875	-324.83360
154.60001	-7.97328	-324.91291
154.70001	-7.97844	-325.01131
154.80001	-7.98406	-325.15082
154.90001	-7.99109	-325.35121
155.00001	-7.99578	-325.49283
155.10001	-7.99953	-325.52248
155.20001	-8.00437	-325.61412
155.30001	-8.01016	-325.74746
155.40001	-8.01828	-326.00009
155.50001	-8.02234	-326.11153
155.60001	-8.02563	-326.10878
155.70001	-8.02984	-326.16338
155.80001	-8.03484	-326.27425
155.90001	-8.04031	-326.41512
156.00001	-8.04719	-326.59110
156.10001	-8.05250	-326.77120
156.20001	-8.05625	-326.78691
156.30001	-8.06109	-326.86362
156.40001	-8.06656	-326.98423
156.50001	-8.07359	-327.18742
156.60001	-8.07813	-327.30642
156.70001	-8.08203	-327.33905
156.80001	-8.08656	-327.41079
156.90001	-8.09172	-327.52144
157.00001	-8.09734	-327.66643
157.10001	-8.10500	-327.87198
157.20001	-8.10906	-327.98105
157.30001	-8.11281	-327.99247
157.40001	-8.11750	-328.08766
157.50001	-8.12312	-328.22913
157.60001	-8.13062	-328.44913
157.70001	-8.13516	-328.55541
157.80001	-8.13891	-328.58354
157.90001	-8.14344	-328.65965
158.00001	-8.14859	-328.76059
158.10001	-8.15406	-328.88135
158.20001	-8.16172	-329.10907
158.30001	-8.16594	-329.21517
158.40001	-8.16984	-329.23412
158.50001	-8.17484	-329.33637
158.60001	-8.18109	-329.47248
158.70001	-8.18969	-329.78258
158.80001	-8.19281	-329.83127
158.90001	-8.19625	-329.82066
159.00001	-8.20094	-329.90935
159.10001	-8.20594	-330.02478
159.20001	-8.21172	-330.16905
159.30001	-8.21906	-330.41978
159.40001	-8.22266	-330.48609
159.50001	-8.22656	-330.51461
159.60001	-8.23094	-330.58110
159.70001	-8.23578	-330.68085
159.80001	-8.24281	-330.86109
159.90001	-8.24844	-331.06115
160.00001	-8.25281	-331.13804
160.10001	-8.25750	-331.21985
160.20001	-8.26266	-331.33018
160.30001	-8.26828	-331.46453
160.40001	-8.27563	-331.67738
160.50001	-8.27953	-331.75290
160.60001	-8.28344	-331.77936
160.70001	-8.28828	-331.88725
160.80001	-8.29375	-332.00628
160.90001	-8.30016	-332.19549
161.00001	-8.30516	-332.33571
161.10001	-8.30906	-332.35565
161.20001	-8.31312	-332.41105
161.30001	-8.31781	-332.48731
161.40001	-8.32344	-332.60599
161.50001	-8.33047	-332.80122
161.60001	-8.33547	-332.94755
161.70001	-8.33969	-332.98314
161.80001	-8.34453	-333.06354
161.90001	-8.35016	-333.18835
162.00001	-8.35719	-333.35835
162.10001	-8.36219	-333.52053
162.20001	-8.36594	-333.52098
162.30001	-8.37016	-333.56804
162.40001	-8.37500	-333.65211
162.50001	-8.38031	-333.76339
162.60001	-8.38734	-333.92891
162.70001	-8.39266	-334.10040
162.80001	-8.39656	-334.11092
162.90001	-8.40078	-334.15926
163.00001	-8.40609	-334.25045
163.10001	-8.41359	-334.43171
163.20001	-8.41906	-334.60885
163.30001	-8.42297	-334.63129
163.40001	-8.42734	-334.68220
163.50001	-8.43234	-334.76299
163.60001	-8.43750	-334.85278
163.70001	-8.44453	-335.02132
163.80001	-8.44938	-335.15498
163.90001	-8.45344	-335.17605
164.00001	-8.45828	-335.25482
164.10001	-8.46328	-335.33594
164.20001	-8.47000	-335.47813
164.30001	-8.47516	-335.62529
164.40001	-8.47875	-335.62019
164.50001	-8.48297	-335.65730
164.60001	-8.48813	-335.74966
164.70001	-8.49406	-335.87319
164.80001	-8.50250	-336.10284
164.90001	-8.50703	-336.23761
165.00001	-8.51031	-336.20450
165.10001	-8.51531	-336.26795
165.20001	-8.52063	-336.37151
165.30001	-8.52766	-336.55012
165.40001	-8.53219	-336.64641
165.50001	-8.53594	-336.66092
165.60001	-8.54016	-336.70375
165.70001	-8.54484	-336.77754
165.80001	-8.55047	-336.88453
165.90001	-8.55781	-337.04910
166.00001	-8.56281	-337.21161
166.10001	-8.56641	-337.19838
166.20001	-8.57094	-337.23596
166.30001	-8.57625	-337.33207
166.40001	-8.58422	-337.53178
166.50001	-8.58953	-337.69405
166.60001	-8.59313	-337.68344
166.70001	-8.59734	-337.71065
166.80001	-8.60250	-337.79511
166.90001	-8.60797	-337.90475
167.00001	-8.61594	-338.11349
167.10001	-8.62141	-338.30494
167.20001	-8.62469	-338.26783
167.30001	-8.62938	-338.31802
167.40001	-8.63516	-338.44015
167.50001	-8.64266	-338.65705
167.60001	-8.64625	-338.70783
167.70001	-8.64953	-338.68825
167.80001	-8.65391	-338.73159
167.90001	-8.65922	-338.84251
168.00001	-8.66484	-338.98300
168.10001	-8.67109	-339.10474
168.20001	-8.67688	-339.28126
168.30001	-8.68078	-339.29673
168.40001	-8.68547	-339.36083
168.50001	-8.69063	-339.43936
168.60001	-8.69766	-339.60953
168.70001	-8.70281	-339.77363
168.80001	-8.70656	-339.77646
168.90001	-8.71094	-339.82748
169.00001	-8.71578	-339.90717
169.10001	-8.72141	-340.02015
169.20001	-8.72891	-340.21562
169.30001	-8.73359	-340.35644
169.40001	-8.73719	-340.34050
169.50001	-8.74188	-340.40296
169.60001	-8.74750	-340.52143
169.70001	-8.75484	-340.71475
169.80001	-8.75953	-340.84031
169.90001	-8.76344	-340.84144
170.00001	-8.76781	-340.88925
170.10001	-8.77266	-340.96384
170.20001	-8.77781	-341.06141
170.30001	-8.78500	-341.22878
170.40001	-8.79047	-341.40885
170.50001	-8.79422	-341.39809
170.60001	-8.79875	-341.45167
170.70001	-8.80406	-341.53950
170.80001	-8.81141	-341.72794
170.90001	-8.81609	-341.84712
171.00001	-8.81969	-341.83857
171.10001	-8.82422	-341.89585
171.20001	-8.82937	-341.99238
171.30001	-8.83516	-342.12670
171.40001	-8.84266	-342.31985
171.50001	-8.84750	-342.45199
171.60001	-8.85141	-342.43986
171.70001	-8.85578	-342.50173
171.80001	-8.86125	-342.60240
171.90001	-8.86891	-342.82786
172.00001	-8.87328	-342.94203
172.10001	-8.87672	-342.91700
172.20001	-8.88094	-342.94412
172.30001	-8.88578	-343.04079
172.40001	-8.89109	-343.14018
172.50001	-8.89797	-343.30383
172.60001	-8.90359	-343.47883
172.70001	-8.90766	-343.49081
172.80001	-8.91219	-343.54317
172.90001	-8.91734	-343.62403
173.00001	-8.92406	-343.77566
173.10001	-8.92969	-343.93236
173.20001	-8.93344	-343.93674
173.30001	-8.93766	-343.95722
173.40001	-8.94219	-344.02359
173.50001	-8.94781	-344.12956
173.60001	-8.95484	-344.30292
173.70001	-8.96047	-344.47357
173.80001	-8.96422	-344.45575
173.90001	-8.96875	-344.49759
174.00001	-8.97391	-344.58727
174.10001	-8.98031	-344.71357
174.20001	-8.98656	-344.91315
174.30001	-8.99031	-344.92072
174.40001	-8.99469	-344.93634
174.50001	-8.99922	-344.99928
174.60001	-9.00453	-345.08252
174.70001	-9.01125	-345.22495
174.80001	-9.01734	-345.41383
174.90001	-9.02109	-345.40296
175.00001	-9.02578	-345.44712
175.10001	-9.03188	-345.56741
175.20001	-9.04078	-345.84853
175.30001	-9.04469	-345.93365
175.40001	-9.04750	-345.85163
175.50001	-9.05188	-345.89627
175.60001	-9.05688	-345.98860
175.70001	-9.06219	-346.11458
175.80001	-9.06922	-346.29190
175.90001	-9.07422	-346.44309
176.00001	-9.07781	-346.40890
176.10001	-9.08234	-346.45200
176.20001	-9.08719	-346.53288
176.30001	-9.09438	-346.69888
176.40001	-9.10000	-346.86598
176.50001	-9.10391	-346.86941
176.60001	-9.10797	-346.89227
176.70001	-9.11266	-346.94541
176.80001	-9.11812	-347.06303
176.90001	-9.12531	-347.22310
177.00001	-9.13094	-347.40040
177.10001	-9.13469	-347.37930
177.20001	-9.13906	-347.39980
177.30001	-9.14391	-347.48051
177.40001	-9.15000	-347.58982
177.50001	-9.15578	-347.73165
177.60001	-9.16016	-347.77927
177.70001	-9.16453	-347.81012
177.80001	-9.16953	-347.88182
177.90001	-9.17531	-347.99102
178.00001	-9.18266	-348.15687
178.10001	-9.18781	-348.31229
178.20001	-9.19172	-348.27620
178.30001	-9.19609	-348.31405
178.40001	-9.20125	-348.40620
178.50001	-9.20781	-348.54582
178.60001	-9.21328	-348.69844
178.70001	-9.21687	-348.67573
178.80001	-9.22094	-348.69403
178.90001	-9.22578	-348.75271
179.00001	-9.23109	-348.83600
179.10001	-9.23766	-348.98382
179.20001	-9.24453	-349.20174
179.30001	-9.24828	-349.17673
179.40001	-9.25266	-349.19423
179.50001	-9.25766	-349.27279
179.60001	-9.26469	-349.41179
179.70001	-9.27047	-349.56688
179.80001	-9.27406	-349.54351
179.90001	-9.27813	-349.55117
180.00001	-9.28297	-349.60690
180.10001	-9.28859	-349.71935
180.20001	-9.29531	-349.87870
180.30001	-9.30156	-350.06550
180.40001	-9.30500	-350.01907
180.50001	-9.30938	-350.02854
180.60001	-9.31453	-350.10263
180.70001	-9.32094	-350.22479
180.80001	-9.32641	-350.37413
180.90001	-9.33016	-350.35989
181.00001	-9.33453	-350.39747
181.10001	-9.33969	-350.47722
181.20001	-9.34531	-350.58960
181.30001	-9.35250	-350.72726
181.40001	-9.35859	-350.91972
181.50001	-9.36172	-350.84304
181.60001	-9.36609	-350.87022
181.70001	-9.37078	-350.92413
181.80001	-9.37797	-351.08480
181.90001	-9.38391	-351.27822
182.00001	-9.38750	-351.24400
182.10001	-9.39188	-351.26156
182.20001	-9.39641	-351.31040
182.30001	-9.40141	-351.36589
182.40001	-9.40703	-351.46219
182.50001	-9.41391	-351.65936
182.60001	-9.41781	-351.65620
182.70001	-9.42219	-351.67322
182.80001	-9.42750	-351.74397
182.90001	-9.43562	-351.90281
183.00001	-9.44203	-352.13351
183.10001	-9.44516	-352.06023
183.20001	-9.44969	-352.06962
183.30001	-9.45484	-352.17556
183.40001	-9.46078	-352.29382
183.50001	-9.46859	-352.52565
183.60001	-9.47203	-352.56630
183.70001	-9.47516	-352.50118
183.80001	-9.47984	-352.53853
183.90001	-9.48500	-352.63312
184.00001	-9.49156	-352.76395
184.10001	-9.49750	-352.95212
184.20001	-9.50125	-352.93493
184.30001	-9.50547	-352.95942
184.40001	-9.51016	-353.01107
184.50001	-9.51578	-353.11273
184.60001	-9.52328	-353.28975
184.70001	-9.52859	-353.43891
184.80001	-9.53203	-353.38604
184.90001	-9.53641	-353.40545
185.00001	-9.54125	-353.47396
185.10001	-9.54750	-353.60619
185.20001	-9.55406	-353.80277
185.30001	-9.55766	-353.78233
185.40001	-9.56187	-353.77598
185.50001	-9.56672	-353.83174
185.60001	-9.57172	-353.90902
185.70001	-9.57766	-354.00757
185.80001	-9.58453	-354.23720
185.90001	-9.58875	-354.23613
186.00001	-9.59328	-354.25502
186.10001	-9.59828	-354.31653
186.20001	-9.60516	-354.46069
186.30001	-9.61156	-354.66281
186.40001	-9.61469	-354.59021
186.50001	-9.61875	-354.58580
186.60001	-9.62359	-354.64898
186.70001	-9.62875	-354.73996
186.80001	-9.63516	-354.86844
186.90001	-9.64188	-355.09053
187.00001	-9.64563	-355.04892
187.10001	-9.65016	-355.06216
187.20001	-9.65516	-355.12313
187.30001	-9.66156	-355.24490
187.40001	-9.66766	-355.42968
187.50001	-9.67141	-355.40637
187.60001	-9.67562	-355.42083
187.70001	-9.68063	-355.48243
187.80001	-9.68625	-355.58257
187.90001	-9.69359	-355.73140
188.00001	-9.69875	-355.87379
188.10001	-9.70203	-355.80763
188.20001	-9.70641	-355.82283
188.30001	-9.71109	-355.89078
188.40001	-9.71719	-356.00299
188.50001	-9.72375	-356.19038
188.60001	-9.72766	-356.18418
188.70001	-9.73203	-356.17611
188.80001	-9.73688	-356.23455
188.90001	-9.74219	-356.31523
189.00001	-9.74891	-356.45878
189.10001	-9.75547	-356.66156
189.20001	-9.75906	-356.61572
189.30001	-9.76344	-356.60875
189.40001	-9.76844	-356.67464
189.50001	-9.77547	-356.81304
189.60001	-9.78141	-356.99391
189.70001	-9.78484	-356.94331
189.80001	-9.78891	-356.93592
189.90001	-9.79391	-357.00446
190.00001	-9.79953	-357.12868
190.10001	-9.80672	-357.28103
190.20001	-9.81234	-357.44184
190.30001	-9.81562	-357.35419
190.40001	-9.81969	-357.34996
190.50001	-9.82469	-357.41013
190.60001	-9.83125	-357.54901
190.70001	-9.83859	-357.80209
190.80001	-9.84250	-357.79223
190.90001	-9.84656	-357.78138
191.00001	-9.85125	-357.82352
191.10001	-9.85672	-357.91215
191.20001	-9.86344	-358.05738
191.30001	-9.86922	-358.22824
191.40001	-9.87266	-358.16652
191.50001	-9.87672	-358.17626
191.60001	-9.88172	-358.25458
191.70001	-9.88844	-358.38664
191.80001	-9.89531	-358.61319
191.90001	-9.89891	-358.56959
192.00001	-9.90281	-358.53845
192.10001	-9.90750	-358.59561
192.20001	-9.91313	-358.70117
192.30001	-9.91938	-358.85951
192.40001	-9.92609	-359.05316
192.50001	-9.92953	-358.99326
192.60001	-9.93391	-358.99711
192.70001	-9.93922	-359.08258
192.80001	-9.94609	-359.23824
192.90001	-9.95172	-359.40894
193.00001	-9.95516	-359.35763
193.10001	-9.95922	-359.36505
193.20001	-9.96391	-359.41967
193.30001	-9.96922	-359.52130
193.40001	-9.97563	-359.65857
193.50001	-9.98250	-359.86045
193.60001	-9.98594	-359.80788
193.70001	-9.99016	-359.79772
193.80001	-9.99500	-359.85336
193.90001	-10.00078	-359.97495
194.00001	-10.00734	-360.16205
194.10001	-10.01188	-360.17826
194.20001	-10.01609	-360.17919
194.30001	-10.02094	-360.22574
194.40001	-10.02609	-360.30784
194.50001	-10.03250	-360.43686
194.60001	-10.03875	-360.60897
194.70001	-10.04266	-360.56414
194.80001	-10.04703	-360.57535
194.90001	-10.05203	-360.63421
195.00001	-10.05797	-360.74021
195.10001	-10.06438	-360.92138
195.20001	-10.06828	-360.89957
195.30001	-10.07234	-360.89188
195.40001	-10.07719	-360.94213
195.50001	-10.08297	-361.04268
195.60001	-10.09016	-361.20743
195.70001	-10.09625	-361.38964
195.80001	-10.09984	-361.30196
195.90001	-10.10391	-361.30148
196.00001	-10.10875	-361.35098
196.10001	-10.11484	-361.48229
196.20001	-10.12125	-361.67586
196.30001	-10.12531	-361.65279
196.40001	-10.12938	-361.64826
196.50001	-10.13406	-361.68098
196.60001	-10.13953	-361.77376
196.70001	-10.14547	-361.87470
196.80001	-10.15250	-362.08445
196.90001	-10.15641	-362.05599
197.00001	-10.16062	-362.03951
197.10001	-10.16563	-362.10114
197.20001	-10.17188	-362.21325
197.30001	-10.17891	-362.40461
197.40001	-10.18250	-362.36522
197.50001	-10.18609	-362.32379
197.60001	-10.19031	-362.33568
197.70001	-10.19531	-362.40581
197.80001	-10.20125	-362.52138
197.90001	-10.20906	-362.75446
198.00001	-10.21281	-362.71310
198.10001	-10.21703	-362.68044
198.20001	-10.22188	-362.71173
198.30001	-10.22719	-362.78602
198.40001	-10.23438	-362.96293
198.50001	-10.23859	-362.98677
198.60001	-10.24250	-362.95056
198.70001	-10.24703	-362.95861
198.80001	-10.25234	-363.01351
198.90001	-10.25813	-363.11764
199.00001	-10.26703	-363.38246
199.10001	-10.27047	-363.32271
199.20001	-10.27437	-363.27210
199.30001	-10.27953	-363.31782
199.40001	-10.28594	-363.44185
199.50001	-10.29281	-363.66263
199.60001	-10.29609	-363.56705
199.70001	-10.30031	-363.55287
[truncated: 2,428 more rows]
