# Supplementary material for: Strengthening of 3D Printed Fused Deposition Manufactured Parts Using the Fill Compositing Technique
Source: PLoS One. 2015 Apr 16;10(4):e0122915. doi: 10.1371/journal.pone.0122915 (PMC4400136; doi:10.1371/journal.pone.0122915)
Supplement: S1 File — This is the raw data and information on all the samples presented in this manuscript. (ZIP) [file pone.0122915.s001.zip › Specimen_RawData_22.csv]

Time	Extension	Load
(sec)	(mm)	(N)
0.00000	0.00156	-0.16214
0.10000	0.00156	-0.16677
0.20000	0.00078	-0.17329
0.30000	-0.00203	-0.16349
0.37400	-0.01203	-0.16291
0.47400	-0.02078	-0.16933
0.57400	-0.02875	-0.16636
0.67400	-0.03344	-0.17010
0.77400	-0.03734	-0.16477
0.87400	-0.04203	-0.17064
0.97400	-0.04734	-0.19563
1.07400	-0.05344	-0.30774
1.17400	-0.06109	-0.51836
1.27400	-0.06469	-0.66155
1.37400	-0.06859	-0.78940
1.47400	-0.07344	-0.93150
1.57400	-0.07875	-1.09307
1.67400	-0.08547	-1.30574
1.77400	-0.09062	-1.50597
1.87400	-0.09484	-1.64731
1.97400	-0.09906	-1.78440
2.07400	-0.10406	-1.94288
2.17400	-0.10953	-2.11549
2.27400	-0.11578	-2.32530
2.37400	-0.12047	-2.49639
2.47400	-0.12469	-2.63189
2.57400	-0.12969	-2.78838
2.67400	-0.13516	-2.95935
2.77400	-0.14266	-3.18871
2.87400	-0.14781	-3.40125
2.97400	-0.15172	-3.52683
3.07400	-0.15578	-3.66951
3.17400	-0.16078	-3.81959
3.27400	-0.16656	-4.01053
3.37400	-0.17484	-4.28382
3.47400	-0.17891	-4.45479
3.57400	-0.18281	-4.58497
3.67400	-0.18813	-4.76504
3.77400	-0.19437	-4.96682
3.87400	-0.20156	-5.24595
3.97400	-0.20484	-5.37953
4.07400	-0.20859	-5.49578
4.17400	-0.21328	-5.66120
4.27400	-0.21844	-5.83632
4.37400	-0.22422	-6.03884
4.47400	-0.23047	-6.27745
4.57400	-0.23469	-6.46021
4.67400	-0.23875	-6.60779
4.77400	-0.24328	-6.79272
4.87400	-0.24844	-6.98600
4.97400	-0.25578	-7.26616
5.07400	-0.26109	-7.53369
5.17400	-0.26500	-7.68957
5.27400	-0.26938	-7.86296
5.37400	-0.27437	-8.06165
5.47400	-0.27969	-8.28328
5.57400	-0.28688	-8.55556
5.67400	-0.29141	-8.78685
5.77400	-0.29547	-8.95052
5.87400	-0.30047	-9.14906
5.97400	-0.30625	-9.38702
6.07400	-0.31328	-9.69050
6.17400	-0.31781	-9.90574
6.27400	-0.32172	-10.06191
6.37400	-0.32609	-10.24793
6.47400	-0.33094	-10.44375
6.57400	-0.33672	-10.68175
6.67400	-0.34391	-10.97209
6.77400	-0.34844	-11.20582
6.87400	-0.35250	-11.36848
6.97400	-0.35703	-11.55263
7.07400	-0.36266	-11.78546
7.17400	-0.36953	-12.06387
7.27400	-0.37422	-12.29023
7.37400	-0.37828	-12.46523
7.47400	-0.38281	-12.65163
7.57400	-0.38797	-12.87979
7.67400	-0.39406	-13.14176
7.77400	-0.40125	-13.45376
7.87400	-0.40500	-13.65008
7.97400	-0.40922	-13.81595
8.07400	-0.41375	-14.02396
8.17400	-0.41922	-14.24844
8.27400	-0.42656	-14.55107
8.37400	-0.43156	-14.81734
8.47400	-0.43547	-14.97539
8.57400	-0.43969	-15.16225
8.67400	-0.44469	-15.37078
8.77400	-0.45000	-15.59430
8.87400	-0.45609	-15.85351
8.97400	-0.46141	-16.11912
9.07400	-0.46562	-16.30536
9.17400	-0.47047	-16.50967
9.27400	-0.47594	-16.74858
9.37400	-0.48328	-17.07242
9.47400	-0.48844	-17.33765
9.57400	-0.49234	-17.50773
9.67400	-0.49672	-17.70558
9.77400	-0.50172	-17.91785
9.87400	-0.50750	-18.16617
9.97400	-0.51406	-18.45180
10.07400	-0.51875	-18.70460
10.17400	-0.52266	-18.86928
10.27400	-0.52734	-19.06551
10.37400	-0.53281	-19.30147
10.47400	-0.53984	-19.60534
10.57400	-0.54469	-19.86405
10.67400	-0.54859	-20.03455
10.77400	-0.55312	-20.23625
10.87400	-0.55828	-20.46785
10.97400	-0.56422	-20.72373
11.07400	-0.57188	-21.05238
11.17400	-0.57609	-21.29804
11.27400	-0.57969	-21.45408
11.37400	-0.58391	-21.63267
11.47400	-0.58906	-21.86072
11.57400	-0.59609	-22.16923
11.67400	-0.60234	-22.49686
11.77400	-0.60687	-22.71147
11.87400	-0.61156	-22.93228
11.97400	-0.61672	-23.15862
12.07400	-0.62219	-23.41861
12.17400	-0.62781	-23.69499
12.27400	-0.63172	-23.88849
12.37400	-0.63578	-24.08091
12.47400	-0.64047	-24.29331
12.57400	-0.64594	-24.54387
12.67400	-0.65281	-24.85319
12.77400	-0.65813	-25.13204
12.87400	-0.66250	-25.33932
12.97400	-0.66719	-25.55640
13.07400	-0.67219	-25.79636
13.17400	-0.67797	-26.06757
13.27400	-0.68453	-26.39094
13.37400	-0.68844	-26.59219
13.47400	-0.69250	-26.78791
13.57400	-0.69750	-27.01091
13.67400	-0.70328	-27.28083
13.77400	-0.70969	-27.57807
13.87400	-0.71469	-27.85334
13.97400	-0.71891	-28.06005
14.07400	-0.72328	-28.27492
14.17400	-0.72812	-28.48846
14.27400	-0.73391	-28.76390
14.37400	-0.74172	-29.11144
14.47400	-0.74609	-29.36569
14.57400	-0.74984	-29.53252
14.67400	-0.75438	-29.74448
14.77400	-0.75953	-29.98564
14.87400	-0.76594	-30.27655
14.97400	-0.77156	-30.56887
15.07400	-0.77547	-30.75388
15.17400	-0.77984	-30.95420
15.27400	-0.78484	-31.16896
15.37400	-0.79016	-31.41652
15.47400	-0.79672	-31.70657
15.57400	-0.80188	-31.98474
15.67400	-0.80594	-32.16613
15.77400	-0.81063	-32.38638
15.87400	-0.81609	-32.62203
15.97400	-0.82344	-32.93225
16.07400	-0.82875	-33.22953
16.17400	-0.83250	-33.39628
16.27400	-0.83687	-33.59592
16.37400	-0.84156	-33.81278
16.47400	-0.84688	-34.04395
16.57400	-0.85391	-34.34046
16.67400	-0.85937	-34.64545
16.77400	-0.86313	-34.81318
16.87400	-0.86781	-35.00960
16.97400	-0.87281	-35.23450
17.07400	-0.87922	-35.49764
17.17400	-0.88484	-35.79409
17.27400	-0.88891	-35.97109
17.37400	-0.89328	-36.16320
17.47400	-0.89828	-36.37906
17.57400	-0.90406	-36.63812
17.67400	-0.91125	-36.93372
17.77400	-0.91609	-37.20338
17.87400	-0.92000	-37.36945
17.97400	-0.92438	-37.57417
18.07400	-0.92969	-37.80283
18.17400	-0.93656	-38.09010
18.27400	-0.94187	-38.35272
18.37400	-0.94563	-38.52241
18.47400	-0.94984	-38.71458
18.57400	-0.95453	-38.92141
18.67400	-0.96000	-39.15630
18.77400	-0.96672	-39.42705
18.87400	-0.97234	-39.71567
18.97400	-0.97609	-39.88260
19.07400	-0.98078	-40.07551
19.17400	-0.98609	-40.29957
19.27400	-0.99266	-40.57312
19.37400	-0.99844	-40.86743
19.47400	-1.00250	-41.04007
19.57400	-1.00688	-41.23757
19.67400	-1.01187	-41.45452
19.77400	-1.01766	-41.69064
19.87400	-1.02609	-42.03337
19.97400	-1.03047	-42.30037
20.07400	-1.03406	-42.44894
20.17400	-1.03922	-42.67539
20.27400	-1.04563	-42.97182
20.37400	-1.05250	-43.30241
20.47400	-1.05609	-43.48874
20.57400	-1.05969	-43.64749
20.67400	-1.06391	-43.84868
20.77400	-1.06875	-44.06933
20.87400	-1.07422	-44.31234
20.97400	-1.08109	-44.60089
21.07400	-1.08641	-44.90938
21.17400	-1.09000	-45.05608
21.27400	-1.09453	-45.26073
21.37400	-1.09984	-45.50967
21.47400	-1.10766	-45.84014
21.57400	-1.11344	-46.16536
21.67400	-1.11656	-46.29948
21.77400	-1.12063	-46.47933
21.87400	-1.12547	-46.70372
21.97400	-1.13094	-46.94772
22.07400	-1.13734	-47.20961
22.17400	-1.14344	-47.53467
22.27400	-1.14734	-47.71358
22.37400	-1.15219	-47.91066
22.47400	-1.15719	-48.14268
22.57400	-1.16359	-48.42148
22.67400	-1.16906	-48.70255
22.77400	-1.17297	-48.88495
22.87400	-1.17734	-49.08098
22.97400	-1.18234	-49.31057
23.07400	-1.18797	-49.56219
23.17400	-1.19516	-49.87140
23.27400	-1.20000	-50.15218
23.37400	-1.20359	-50.30400
23.47400	-1.20828	-50.51900
23.57400	-1.21391	-50.76575
23.67400	-1.22063	-51.07440
23.77400	-1.22594	-51.35153
23.87400	-1.22984	-51.52142
23.97400	-1.23438	-51.72720
24.07400	-1.23906	-51.94006
24.17400	-1.24453	-52.18751
24.27400	-1.25188	-52.50022
24.37400	-1.25687	-52.79193
24.47400	-1.26063	-52.94658
24.57400	-1.26531	-53.16807
24.67400	-1.27078	-53.42921
24.77400	-1.27766	-53.73274
24.87400	-1.28234	-53.98892
24.97400	-1.28609	-54.14863
25.07400	-1.29031	-54.33942
25.17400	-1.29516	-54.56367
25.27400	-1.30078	-54.83090
25.37400	-1.30828	-55.14603
25.47400	-1.31375	-55.45715
25.57400	-1.31750	-55.62442
25.67400	-1.32203	-55.83126
25.77400	-1.32688	-56.06463
25.87400	-1.33328	-56.32333
25.97400	-1.33938	-56.64954
26.07400	-1.34344	-56.84000
26.17400	-1.34766	-57.03728
26.27400	-1.35266	-57.26600
26.37400	-1.35828	-57.52488
26.47400	-1.36531	-57.83244
26.57400	-1.37000	-58.09110
26.67400	-1.37375	-58.25495
26.77400	-1.37859	-58.47276
26.87400	-1.38422	-58.73147
26.97400	-1.39109	-59.06088
27.07400	-1.39688	-59.36585
27.17400	-1.40047	-59.51741
27.27400	-1.40453	-59.70642
27.37400	-1.40922	-59.92090
27.47400	-1.41453	-60.16906
27.57400	-1.42219	-60.49598
27.67400	-1.42797	-60.83399
27.77400	-1.43172	-61.00498
27.87400	-1.43641	-61.22093
27.97400	-1.44203	-61.49185
28.07400	-1.44922	-61.83321
28.17400	-1.45344	-62.07256
28.27400	-1.45719	-62.23388
28.37400	-1.46156	-62.43980
28.47400	-1.46625	-62.68699
28.57400	-1.47109	-62.90880
28.67400	-1.47688	-63.17814
28.77400	-1.48297	-63.49732
28.87400	-1.48719	-63.69016
28.97400	-1.49172	-63.91463
29.07400	-1.49688	-64.14938
29.17400	-1.50328	-64.43771
29.27400	-1.50938	-64.75646
29.37400	-1.51344	-64.95062
29.47400	-1.51781	-65.14929
29.57400	-1.52281	-65.38912
29.67400	-1.52891	-65.66313
29.77400	-1.53562	-65.97681
29.87400	-1.54031	-66.24273
29.97400	-1.54422	-66.41032
30.07400	-1.54875	-66.61339
30.17400	-1.55359	-66.85482
30.27400	-1.56047	-67.15582
30.37400	-1.56672	-67.50072
30.47400	-1.57016	-67.65743
30.57400	-1.57422	-67.84333
30.67400	-1.57875	-68.05620
30.77400	-1.58391	-68.29435
30.87400	-1.59031	-68.57441
30.97400	-1.59688	-68.91347
31.07400	-1.60094	-69.08856
31.17400	-1.60563	-69.30155
31.27400	-1.61063	-69.53548
31.37400	-1.61656	-69.79795
31.47400	-1.62281	-70.10826
31.57400	-1.62703	-70.30892
31.67400	-1.63141	-70.50440
31.77400	-1.63594	-70.71626
31.87400	-1.64094	-70.94300
31.97400	-1.64750	-71.22175
32.07400	-1.65375	-71.54562
32.17400	-1.65734	-71.69425
32.27400	-1.66172	-71.88941
32.37400	-1.66719	-72.13666
32.47400	-1.67375	-72.41637
32.57400	-1.67984	-72.73558
32.67400	-1.68375	-72.90477
32.77400	-1.68797	-73.09142
32.87400	-1.69297	-73.31681
32.97400	-1.69797	-73.53959
33.07400	-1.70406	-73.80539
33.17400	-1.71063	-74.12539
33.27400	-1.71437	-74.29133
33.37400	-1.71859	-74.47638
33.47400	-1.72359	-74.69337
33.57400	-1.73063	-74.97698
33.67400	-1.73812	-75.38148
33.77400	-1.74125	-75.51617
33.87400	-1.74500	-75.67339
33.97400	-1.74938	-75.88567
34.07400	-1.75453	-76.10996
34.17400	-1.76063	-76.39193
34.27400	-1.76781	-76.72866
34.37400	-1.77156	-76.87771
34.47400	-1.77594	-77.04995
34.57400	-1.78078	-77.27201
34.67400	-1.78687	-77.51942
34.77400	-1.79297	-77.83189
34.87400	-1.79719	-78.02112
34.97400	-1.80141	-78.21994
35.07400	-1.80625	-78.43585
35.17400	-1.81156	-78.67650
35.27400	-1.81766	-78.92368
35.37400	-1.82391	-79.25151
35.47400	-1.82734	-79.39050
35.57400	-1.83156	-79.56976
35.67400	-1.83672	-79.80344
35.77400	-1.84391	-80.09429
35.87400	-1.85094	-80.46086
35.97400	-1.85453	-80.61286
36.07400	-1.85875	-80.78888
36.17400	-1.86375	-81.01830
36.27400	-1.86891	-81.25477
36.37400	-1.87562	-81.52729
36.47400	-1.88234	-81.89593
36.57400	-1.88578	-82.04639
36.67400	-1.89031	-82.24795
36.77400	-1.89563	-82.50589
36.87400	-1.90266	-82.80868
36.97400	-1.90766	-83.08352
37.07400	-1.91078	-83.22737
37.17400	-1.91469	-83.40333
37.27400	-1.91938	-83.61924
37.37400	-1.92469	-83.87215
37.47400	-1.93125	-84.16867
37.57400	-1.93797	-84.52132
37.67400	-1.94172	-84.68492
37.77400	-1.94625	-84.88133
37.87400	-1.95125	-85.13061
37.97400	-1.95750	-85.38964
38.07400	-1.96375	-85.72807
38.17400	-1.96766	-85.91168
38.27400	-1.97188	-86.10830
38.37400	-1.97688	-86.33740
38.47400	-1.98266	-86.60898
38.57400	-1.99000	-86.92044
38.67400	-1.99516	-87.22472
38.77400	-1.99844	-87.37197
38.87400	-2.00266	-87.55999
38.97400	-2.00781	-87.81688
39.07400	-2.01375	-88.08569
39.17400	-2.02109	-88.45884
39.27400	-2.02484	-88.64344
39.37400	-2.02906	-88.82429
39.47400	-2.03391	-89.05245
39.57400	-2.03891	-89.29534
39.67400	-2.04500	-89.56663
39.77400	-2.05109	-89.88975
39.87400	-2.05484	-90.06350
39.97400	-2.05922	-90.26263
40.07400	-2.06437	-90.50336
40.17400	-2.07063	-90.79279
40.27400	-2.07781	-91.15273
40.37400	-2.08156	-91.33076
40.47400	-2.08547	-91.50255
40.57400	-2.08984	-91.71449
40.67400	-2.09531	-91.97216
40.77400	-2.10156	-92.25702
40.87400	-2.10844	-92.61738
40.97400	-2.11234	-92.78937
41.07400	-2.11672	-92.97873
41.17400	-2.12141	-93.19872
41.27400	-2.12688	-93.45160
41.37400	-2.13328	-93.76585
41.47400	-2.13781	-93.97837
41.57400	-2.14203	-94.18461
41.67400	-2.14688	-94.39699
41.77400	-2.15234	-94.65331
41.87400	-2.15922	-94.94275
41.97400	-2.16469	-95.23863
42.07400	-2.16828	-95.39878
42.17400	-2.17266	-95.59811
42.27400	-2.17766	-95.84574
42.37400	-2.18375	-96.11470
42.47400	-2.19063	-96.47235
42.57400	-2.19484	-96.65553
42.67400	-2.19906	-96.83645
42.77400	-2.20375	-97.05211
42.87400	-2.20859	-97.27583
42.97400	-2.21437	-97.54555
43.07400	-2.22172	-97.92306
43.17400	-2.22547	-98.08823
43.27400	-2.22984	-98.28572
43.37400	-2.23500	-98.51617
43.47400	-2.24109	-98.77745
43.57400	-2.24719	-99.09604
43.67400	-2.25094	-99.25529
43.77400	-2.25500	-99.43004
43.87400	-2.25969	-99.65261
43.97400	-2.26500	-99.89638
44.07400	-2.27203	-100.20274
44.17400	-2.27953	-100.61207
44.27400	-2.28312	-100.74835
44.37400	-2.28734	-100.93759
44.47400	-2.29281	-101.18638
44.57400	-2.30000	-101.52037
44.67400	-2.30547	-101.85314
44.77400	-2.30891	-102.01310
44.87400	-2.31297	-102.19670
44.97400	-2.31766	-102.42424
45.07400	-2.32266	-102.67533
45.17400	-2.32875	-102.94808
45.27400	-2.33453	-103.25074
45.37400	-2.33859	-103.43450
45.47400	-2.34297	-103.63632
45.57400	-2.34797	-103.87892
45.67400	-2.35391	-104.15566
45.77400	-2.36125	-104.52348
45.87400	-2.36562	-104.74404
45.97400	-2.37000	-104.94161
46.07400	-2.37453	-105.15787
46.17400	-2.37938	-105.39432
46.27400	-2.38484	-105.66860
46.37400	-2.39141	-105.98911
46.47400	-2.39547	-106.20110
46.57400	-2.40000	-106.41231
46.67400	-2.40516	-106.65794
46.77400	-2.41109	-106.93256
46.87400	-2.41703	-107.23175
46.97400	-2.42094	-107.42623
47.07400	-2.42531	-107.62250
47.17400	-2.43000	-107.83979
47.27400	-2.43516	-108.07638
47.37400	-2.44141	-108.34681
47.47400	-2.44953	-108.71539
47.57400	-2.45297	-108.87814
47.67400	-2.45688	-109.03800
47.77400	-2.46141	-109.24867
47.87400	-2.46688	-109.49414
47.97400	-2.47359	-109.82338
48.07400	-2.47797	-110.03423
48.17400	-2.48234	-110.21745
48.27400	-2.48719	-110.42360
48.37400	-2.49250	-110.67923
48.47400	-2.49906	-110.95253
48.57400	-2.50547	-111.29433
48.67400	-2.50906	-111.44730
48.77400	-2.51328	-111.63378
48.87400	-2.51813	-111.85949
48.97400	-2.52406	-112.12730
49.07400	-2.53156	-112.47368
49.17400	-2.53531	-112.65876
49.27400	-2.53938	-112.83034
49.37400	-2.54406	-113.04474
49.47400	-2.54922	-113.27682
49.57400	-2.55469	-113.53978
49.67400	-2.56203	-113.88420
49.77400	-2.56594	-114.07672
49.87400	-2.57031	-114.24921
49.97400	-2.57484	-114.45608
50.07400	-2.58047	-114.70652
50.17400	-2.58828	-115.08851
50.27400	-2.59234	-115.29165
50.37400	-2.59641	-115.46248
50.47400	-2.60094	-115.67070
50.57400	-2.60609	-115.90165
50.67400	-2.61203	-116.16579
50.77400	-2.61812	-116.46125
50.87400	-2.62234	-116.65581
50.97400	-2.62687	-116.86298
51.07400	-2.63219	-117.09140
51.17400	-2.63797	-117.35820
51.27400	-2.64453	-117.67683
51.37400	-2.64875	-117.88242
51.47400	-2.65266	-118.03894
51.57400	-2.65703	-118.23540
51.67400	-2.66172	-118.43826
51.77400	-2.66734	-118.69217
51.87400	-2.67500	-119.04846
51.97400	-2.67922	-119.24865
52.07400	-2.68375	-119.42698
52.17400	-2.68953	-119.67596
52.27400	-2.69656	-119.99780
52.37400	-2.70313	-120.34212
52.47400	-2.70625	-120.49146
52.57400	-2.71031	-120.65272
52.67400	-2.71500	-120.86827
52.77400	-2.72000	-121.09579
52.87400	-2.72594	-121.36876
52.97400	-2.73250	-121.69871
53.07400	-2.73625	-121.87570
53.17400	-2.74031	-122.04175
53.27400	-2.74500	-122.25225
53.37400	-2.75109	-122.51864
53.47400	-2.75797	-122.86720
53.57400	-2.76203	-123.06331
53.67400	-2.76625	-123.23343
53.77400	-2.77109	-123.45147
53.87400	-2.77656	-123.69788
53.97400	-2.78219	-123.95302
54.07400	-2.78953	-124.31858
54.17400	-2.79344	-124.50562
54.27400	-2.79750	-124.67381
54.37400	-2.80219	-124.87634
54.47400	-2.80797	-125.14444
54.57400	-2.81516	-125.49724
54.67400	-2.81875	-125.66730
54.77400	-2.82250	-125.81773
54.87400	-2.82719	-126.02714
54.97400	-2.83250	-126.26445
55.07400	-2.83906	-126.55577
55.17400	-2.84687	-126.95098
55.27400	-2.85016	-127.11304
55.37400	-2.85422	-127.27411
55.47400	-2.85937	-127.49544
55.57400	-2.86484	-127.74372
55.67400	-2.87125	-128.04396
55.77400	-2.87578	-128.26899
55.87400	-2.87969	-128.44597
55.97400	-2.88437	-128.65096
56.07400	-2.88969	-128.89327
56.17400	-2.89594	-129.17708
56.27400	-2.90328	-129.53320
56.37400	-2.90641	-129.68902
56.47400	-2.91031	-129.84595
56.57400	-2.91531	-130.07055
56.67400	-2.92109	-130.32989
56.77400	-2.92844	-130.67789
56.87400	-2.93281	-130.89421
56.97400	-2.93672	-131.07109
57.07400	-2.94156	-131.28321
57.17400	-2.94672	-131.51480
57.27400	-2.95219	-131.75289
57.37400	-2.95953	-132.08812
57.47400	-2.96359	-132.31368
57.57400	-2.96750	-132.47916
57.67400	-2.97266	-132.71074
57.77400	-2.97906	-132.98658
57.87400	-2.98609	-133.34419
57.97400	-2.98953	-133.51882
58.07400	-2.99313	-133.66102
58.17400	-2.99766	-133.85670
58.27400	-3.00297	-134.10656
58.37400	-3.00922	-134.38302
58.47400	-3.01672	-134.73043
58.57400	-3.02063	-134.95846
58.67400	-3.02438	-135.09686
58.77400	-3.02906	-135.30701
58.87400	-3.03438	-135.54314
58.97400	-3.04172	-135.88603
59.07400	-3.04641	-136.13544
59.17400	-3.05031	-136.30067
59.27400	-3.05484	-136.51383
59.37400	-3.06000	-136.73680
59.47400	-3.06609	-137.00366
59.57400	-3.07344	-137.37395
59.67400	-3.07719	-137.56113
59.77400	-3.08141	-137.74134
59.87400	-3.08656	-137.99046
59.97400	-3.09234	-138.25053
60.07400	-3.09891	-138.57165
60.17400	-3.10281	-138.77611
60.27400	-3.10703	-138.96331
60.37400	-3.11172	-139.17340
60.47400	-3.11672	-139.40354
60.57400	-3.12266	-139.67162
60.67400	-3.12984	-140.03065
60.77400	-3.13406	-140.24720
60.87400	-3.13828	-140.43058
60.97400	-3.14328	-140.66036
61.07400	-3.14953	-140.93779
61.17400	-3.15625	-141.30072
61.27400	-3.15984	-141.48918
61.37400	-3.16391	-141.66789
61.47400	-3.16891	-141.90623
61.57400	-3.17469	-142.17897
61.67400	-3.18125	-142.49516
61.77400	-3.18672	-142.80935
61.87400	-3.19016	-142.96527
61.97400	-3.19453	-143.14401
62.07400	-3.19922	-143.36888
62.17400	-3.20469	-143.63173
62.27400	-3.21141	-143.95672
62.37400	-3.21625	-144.22059
62.47400	-3.22047	-144.40496
62.57400	-3.22516	-144.61178
62.67400	-3.23047	-144.87137
62.77400	-3.23625	-145.14406
62.87400	-3.24234	-145.44925
62.97400	-3.24641	-145.64636
63.07400	-3.25094	-145.85607
63.17400	-3.25578	-146.08000
63.27400	-3.26156	-146.33808
63.37400	-3.26844	-146.66283
63.47400	-3.27313	-146.91150
63.57400	-3.27719	-147.08583
63.67400	-3.28172	-147.30129
63.77400	-3.28688	-147.52911
63.87400	-3.29281	-147.80882
63.97400	-3.29953	-148.13472
64.07400	-3.30344	-148.32774
64.17400	-3.30766	-148.50773
64.27400	-3.31250	-148.71490
64.37400	-3.31797	-148.95578
64.47400	-3.32453	-149.24835
64.57400	-3.32953	-149.50822
64.67400	-3.33375	-149.69121
64.77400	-3.33844	-149.89789
64.87400	-3.34391	-150.13652
64.97400	-3.35000	-150.42074
65.07400	-3.35687	-150.74116
65.17400	-3.36063	-150.93353
65.27400	-3.36469	-151.09140
65.37400	-3.36906	-151.28064
65.47400	-3.37453	-151.52404
65.57400	-3.38188	-151.84490
65.67400	-3.38672	-152.09146
65.77400	-3.39078	-152.26510
65.87400	-3.39547	-152.46630
65.97400	-3.40047	-152.68026
66.07400	-3.40594	-152.93190
66.17400	-3.41266	-153.24165
66.27400	-3.41672	-153.44246
66.37400	-3.42094	-153.60704
66.47400	-3.42578	-153.81899
66.57400	-3.43188	-154.07412
66.67400	-3.43906	-154.40777
66.77400	-3.44344	-154.62235
66.87400	-3.44719	-154.78256
66.97400	-3.45141	-154.95552
67.07400	-3.45641	-155.16421
67.17400	-3.46188	-155.39901
67.27400	-3.46906	-155.70894
67.37400	-3.47344	-155.92642
67.47400	-3.47750	-156.09263
67.57400	-3.48234	-156.28897
67.67400	-3.48781	-156.52414
67.77400	-3.49500	-156.80642
67.87400	-3.50000	-157.07873
67.97400	-3.50406	-157.23784
68.07400	-3.50859	-157.42157
68.17400	-3.51375	-157.62848
68.27400	-3.52031	-157.91178
68.37400	-3.52922	-158.34118
68.47400	-3.53188	-158.48534
68.57400	-3.53563	-158.61344
68.67400	-3.54063	-158.83359
68.77400	-3.54719	-159.11597
68.87400	-3.55469	-159.50631
68.97400	-3.55781	-159.66041
69.07400	-3.56141	-159.79104
69.17400	-3.56547	-159.97262
69.27400	-3.57016	-160.18629
69.37400	-3.57578	-160.42075
69.47400	-3.58328	-160.75639
69.57400	-3.58828	-161.04740
69.67400	-3.59219	-161.20858
69.77400	-3.59688	-161.41079
69.87400	-3.60250	-161.64094
69.97400	-3.60953	-161.95548
70.07400	-3.61391	-162.18863
70.17400	-3.61781	-162.35666
70.27400	-3.62234	-162.55368
70.37400	-3.62750	-162.78726
70.47400	-3.63344	-163.05958
70.57400	-3.64016	-163.35413
70.67400	-3.64469	-163.59156
70.77400	-3.64844	-163.74427
70.87400	-3.65328	-163.95143
70.97400	-3.65828	-164.17426
71.07400	-3.66531	-164.46659
71.17400	-3.67016	-164.72897
71.27400	-3.67438	-164.90753
71.37400	-3.67906	-165.12355
71.47400	-3.68453	-165.35975
71.57400	-3.69063	-165.63089
71.67400	-3.69797	-165.98773
71.77400	-3.70141	-166.17084
71.87400	-3.70516	-166.31299
71.97400	-3.70969	-166.51717
72.07400	-3.71547	-166.76722
72.17400	-3.72328	-167.12454
72.27400	-3.72766	-167.35739
72.37400	-3.73156	-167.52350
72.47400	-3.73609	-167.72202
72.57400	-3.74094	-167.93725
72.67400	-3.74609	-168.16667
72.77400	-3.75359	-168.49548
72.87400	-3.75797	-168.75245
72.97400	-3.76203	-168.91943
73.07400	-3.76688	-169.12882
73.17400	-3.77266	-169.37259
73.27400	-3.78031	-169.73256
73.37400	-3.78453	-169.96439
73.47400	-3.78813	-170.10376
73.57400	-3.79250	-170.30144
73.67400	-3.79750	-170.52445
73.77400	-3.80313	-170.77859
73.87400	-3.81031	-171.10933
73.97400	-3.81469	-171.35225
74.07400	-3.81875	-171.50992
74.17400	-3.82359	-171.72422
74.27400	-3.82891	-171.95638
74.37400	-3.83641	-172.29229
74.47400	-3.84141	-172.57868
74.57400	-3.84516	-172.73341
74.67400	-3.84938	-172.92151
74.77400	-3.85438	-173.14535
74.87400	-3.85969	-173.38097
74.97400	-3.86641	-173.66578
75.07400	-3.87109	-173.91720
75.17400	-3.87547	-174.10703
75.27400	-3.88078	-174.34189
75.37400	-3.88656	-174.60451
75.47400	-3.89375	-174.94133
75.57400	-3.89812	-175.19000
75.67400	-3.90188	-175.34786
75.77400	-3.90641	-175.54358
75.87400	-3.91094	-175.74652
75.97400	-3.91656	-175.99562
76.07400	-3.92375	-176.31967
76.17400	-3.92812	-176.56654
76.27400	-3.93219	-176.73843
76.37400	-3.93672	-176.93700
76.47400	-3.94234	-177.18217
76.57400	-3.95000	-177.50441
76.67400	-3.95484	-177.80097
76.77400	-3.95844	-177.95293
76.87400	-3.96281	-178.14256
76.97400	-3.96766	-178.36019
77.07400	-3.97313	-178.60585
77.17400	-3.98109	-178.94003
77.27400	-3.98609	-179.23304
77.37400	-3.98984	-179.39851
77.47400	-3.99438	-179.58729
77.57400	-4.00016	-179.83741
77.67400	-4.00688	-180.17116
77.77400	-4.01141	-180.40267
77.87400	-4.01547	-180.57750
77.97400	-4.01984	-180.77636
78.07400	-4.02469	-180.99935
78.17400	-4.03016	-181.25199
78.27400	-4.03687	-181.55892
78.37400	-4.04125	-181.79092
78.47400	-4.04547	-181.97285
78.57400	-4.05016	-182.18878
78.67400	-4.05578	-182.43419
78.77400	-4.06266	-182.74693
78.87400	-4.06750	-183.00192
78.97400	-4.07156	-183.18710
79.07400	-4.07594	-183.36725
79.17400	-4.08078	-183.58986
79.27400	-4.08641	-183.84410
79.37400	-4.09391	-184.16198
79.47400	-4.09844	-184.42981
79.57400	-4.10250	-184.58767
79.67400	-4.10703	-184.78736
79.77400	-4.11250	-185.01428
79.87400	-4.11891	-185.30317
79.97400	-4.12422	-185.56365
80.07400	-4.12813	-185.73315
80.17400	-4.13219	-185.90942
80.27400	-4.13703	-186.11491
80.37400	-4.14297	-186.36388
80.47400	-4.15078	-186.68352
80.57400	-4.15563	-186.97460
80.67400	-4.15922	-187.11865
80.77400	-4.16391	-187.30506
80.87400	-4.16938	-187.53982
80.97400	-4.17672	-187.84609
81.07400	-4.18156	-188.10542
81.17400	-4.18531	-188.26680
81.27400	-4.18969	-188.43468
81.37400	-4.19469	-188.64664
81.47400	-4.20000	-188.88675
81.57400	-4.20688	-189.16582
81.67400	-4.21219	-189.45907
81.77400	-4.21609	-189.62498
81.87400	-4.22078	-189.81591
81.97400	-4.22625	-190.04139
82.07400	-4.23359	-190.36056
82.17400	-4.23812	-190.60127
82.27400	-4.24172	-190.74345
82.37400	-4.24609	-190.92469
82.47400	-4.25125	-191.14266
82.57400	-4.25734	-191.40117
82.67400	-4.26438	-191.70691
82.77400	-4.26953	-191.99586
82.87400	-4.27297	-192.13067
82.97400	-4.27750	-192.30558
83.07400	-4.28234	-192.51244
83.17400	-4.28875	-192.77197
83.27400	-4.29422	-193.05819
83.37400	-4.29812	-193.23176
83.47400	-4.30250	-193.40628
83.57400	-4.30734	-193.60700
83.67400	-4.31266	-193.82770
83.77400	-4.31937	-194.08959
83.87400	-4.32484	-194.37912
83.97400	-4.32875	-194.52511
84.07400	-4.33344	-194.71167
84.17400	-4.33922	-194.95757
84.27400	-4.34875	-195.34606
84.37400	-4.35328	-195.63015
84.47400	-4.35656	-195.74726
84.57400	-4.36078	-195.92847
84.67400	-4.36547	-196.13174
84.77400	-4.37094	-196.35560
84.87400	-4.37844	-196.65447
84.97400	-4.38281	-196.91554
85.07400	-4.38656	-197.06061
85.17400	-4.39156	-197.26828
85.27400	-4.39766	-197.52146
85.37400	-4.40438	-197.83798
85.47400	-4.40828	-198.04861
85.57400	-4.41203	-198.19491
85.67400	-4.41641	-198.37727
85.77400	-4.42172	-198.60491
85.87400	-4.42797	-198.88113
85.97400	-4.43609	-199.24185
86.07400	-4.43984	-199.45943
86.17400	-4.44344	-199.59144
86.27400	-4.44797	-199.79641
86.37400	-4.45328	-200.02049
86.47400	-4.46031	-200.30977
86.57400	-4.46531	-200.59587
86.67400	-4.46906	-200.74791
86.77400	-4.47359	-200.94387
86.87400	-4.47859	-201.16086
86.97400	-4.48422	-201.41117
87.07400	-4.49078	-201.69261
87.17400	-4.49609	-201.96874
87.27400	-4.50016	-202.14516
87.37400	-4.50500	-202.35460
87.47400	-4.51031	-202.58106
87.57400	-4.51719	-202.87621
87.67400	-4.52234	-203.15522
87.77400	-4.52594	-203.30171
87.87400	-4.53000	-203.47551
87.97400	-4.53484	-203.67657
88.07400	-4.54031	-203.92703
88.17400	-4.54828	-204.24762
88.27400	-4.55281	-204.52787
88.37400	-4.55641	-204.67390
88.47400	-4.56109	-204.85823
88.57400	-4.56625	-205.09624
88.67400	-4.57250	-205.35003
88.77400	-4.57844	-205.64170
88.87400	-4.58250	-205.81801
88.97400	-4.58687	-206.00708
89.07400	-4.59203	-206.21501
89.17400	-4.59781	-206.46867
89.27400	-4.60547	-206.79399
89.37400	-4.60984	-207.03912
89.47400	-4.61328	-207.17821
89.57400	-4.61766	-207.36575
89.67400	-4.62297	-207.58210
89.77400	-4.63031	-207.87331
89.87400	-4.63563	-208.17912
89.97400	-4.63938	-208.33319
90.07400	-4.64375	-208.50767
90.17400	-4.64875	-208.71930
90.27400	-4.65422	-208.95582
90.37400	-4.66109	-209.24029
90.47400	-4.66609	-209.51235
90.57400	-4.67000	-209.66986
90.67400	-4.67453	-209.84654
90.77400	-4.67953	-210.06231
90.87400	-4.68688	-210.34639
90.97400	-4.69188	-210.62447
91.07400	-4.69563	-210.78025
91.17400	-4.70000	-210.95783
91.27400	-4.70469	-211.16097
91.37400	-4.71016	-211.37242
91.47400	-4.71688	-211.63785
91.57400	-4.72281	-211.94543
91.67400	-4.72688	-212.10302
91.77400	-4.73141	-212.28912
91.87400	-4.73672	-212.50732
91.97400	-4.74438	-212.81870
92.07400	-4.74953	-213.10596
92.17400	-4.75312	-213.24787
92.27400	-4.75734	-213.40939
92.37400	-4.76234	-213.62613
92.47400	-4.76813	-213.86327
92.57400	-4.77578	-214.17762
92.67400	-4.77984	-214.43827
92.77400	-4.78344	-214.56201
92.87400	-4.78781	-214.73227
92.97400	-4.79297	-214.95438
93.07400	-4.80047	-215.25343
93.17400	-4.80672	-215.60378
93.27400	-4.81047	-215.75750
93.37400	-4.81500	-215.93258
93.47400	-4.81984	-216.15322
93.57400	-4.82578	-216.40389
93.67400	-4.83297	-216.74146
93.77400	-4.83734	-217.00038
93.87400	-4.84094	-217.13723
93.97400	-4.84547	-217.34013
94.07400	-4.85094	-217.56670
94.17400	-4.85813	-217.89286
94.27400	-4.86313	-218.16154
94.37400	-4.86672	-218.31048
94.47400	-4.87109	-218.50275
94.57400	-4.87609	-218.71971
94.67400	-4.88156	-218.96558
94.77400	-4.88703	-219.21651
94.87400	-4.89234	-219.48378
94.97400	-4.89641	-219.64853
95.07400	-4.90094	-219.84333
95.17400	-4.90594	-220.06170
95.27400	-4.91219	-220.31564
95.37400	-4.91859	-220.63860
95.47400	-4.92297	-220.82697
95.57400	-4.92734	-221.01711
95.67400	-4.93234	-221.23002
95.77400	-4.93797	-221.46751
95.87400	-4.94469	-221.73975
95.97400	-4.94984	-222.01692
96.07400	-4.95359	-222.16871
96.17400	-4.95828	-222.35814
96.27400	-4.96375	-222.57948
96.37400	-4.97047	-222.87291
96.47400	-4.97578	-223.14431
96.57400	-4.97969	-223.30734
96.67400	-4.98375	-223.47060
96.77400	-4.98828	-223.65193
96.87400	-4.99375	-223.88238
96.97400	-5.00109	-224.16332
97.07400	-5.00672	-224.46883
97.17400	-5.01047	-224.60611
97.27400	-5.01531	-224.80294
97.37400	-5.02062	-225.02741
97.47400	-5.02750	-225.29918
97.57400	-5.03250	-225.56503
97.67400	-5.03641	-225.71595
97.77400	-5.04078	-225.88898
97.87400	-5.04578	-226.10641
97.97400	-5.05109	-226.32897
98.07400	-5.05828	-226.58975
98.17400	-5.06391	-226.90818
98.27400	-5.06750	-227.04343
98.37400	-5.07172	-227.21229
98.47400	-5.07672	-227.41278
98.57400	-5.08391	-227.68080
98.67400	-5.09000	-228.00878
98.77400	-5.09375	-228.16509
98.87400	-5.09812	-228.33638
98.97400	-5.10313	-228.53988
99.07400	-5.10844	-228.77406
99.17400	-5.11469	-229.02103
99.27400	-5.11969	-229.27873
99.37400	-5.12344	-229.42917
99.47400	-5.12797	-229.59915
99.57400	-5.13297	-229.79647
99.67400	-5.13906	-230.04450
99.77400	-5.14656	-230.37496
99.87400	-5.14984	-230.52861
99.97400	-5.15375	-230.66615
100.07400	-5.15812	-230.84243
100.17400	-5.16313	-231.03169
100.27400	-5.16938	-231.26999
100.37400	-5.17750	-231.63836
100.47400	-5.18188	-231.83122
100.57400	-5.18687	-232.03258
100.67400	-5.19297	-232.28571
100.77400	-5.19984	-232.56592
100.87400	-5.20359	-232.77648
100.97400	-5.20688	-232.88523
101.07400	-5.21141	-233.05489
101.17400	-5.21594	-233.24613
101.27400	-5.22141	-233.46390
101.37400	-5.22859	-233.73075
101.47400	-5.23438	-234.05121
101.57400	-5.23781	-234.17686
101.67400	-5.24203	-234.34344
101.77400	-5.24703	-234.53772
101.87400	-5.25312	-234.78217
101.97400	-5.25953	-235.07386
102.07400	-5.26375	-235.26414
102.17400	-5.26828	-235.43675
102.27400	-5.27313	-235.63582
102.37400	-5.27828	-235.84434
102.47400	-5.28500	-236.08789
102.57400	-5.29078	-236.39330
102.67400	-5.29453	-236.53071
102.77400	-5.29891	-236.69359
102.87400	-5.30406	-236.90635
102.97400	-5.31109	-237.17828
103.07400	-5.31656	-237.44805
103.17400	-5.32031	-237.59845
103.27400	-5.32437	-237.75531
103.37400	-5.32938	-237.94055
103.47400	-5.33500	-238.17039
103.57400	-5.34250	-238.47072
103.67400	-5.34781	-238.76061
103.77400	-5.35125	-238.88279
103.87400	-5.35562	-239.04750
103.97400	-5.36063	-239.24698
104.07400	-5.36625	-239.46564
104.17400	-5.37312	-239.77108
104.27400	-5.37719	-239.94735
104.37400	-5.38156	-240.11064
104.47400	-5.38625	-240.30201
104.57400	-5.39172	-240.52660
104.67400	-5.39891	-240.78888
104.77400	-5.40438	-241.09469
104.87400	-5.40781	-241.20525
104.97400	-5.41219	-241.36977
105.07400	-5.41703	-241.56526
105.17400	-5.42344	-241.80183
105.27401	-5.43016	-242.12508
105.37401	-5.43422	-242.29373
105.47401	-5.43859	-242.45518
105.57401	-5.44344	-242.64434
105.67401	-5.44859	-242.84545
105.77401	-5.45469	-243.08456
105.87401	-5.46078	-243.37269
105.97401	-5.46469	-243.53038
106.07401	-5.46922	-243.69785
106.17401	-5.47469	-243.91368
106.27401	-5.48203	-244.19066
106.37401	-5.48781	-244.50754
106.47401	-5.49109	-244.62414
106.57401	-5.49531	-244.77665
106.67401	-5.50016	-244.97014
106.77401	-5.50516	-245.18083
106.87401	-5.51047	-245.39723
106.97401	-5.51734	-245.67242
107.07401	-5.52125	-245.86076
107.17401	-5.52563	-246.02318
107.27401	-5.53078	-246.21901
107.37401	-5.53797	-246.48862
107.47401	-5.54406	-246.81707
107.57401	-5.54750	-246.94479
107.67401	-5.55156	-247.08170
107.77401	-5.55609	-247.26844
107.87401	-5.56156	-247.47619
107.97401	-5.56828	-247.73596
108.07401	-5.57500	-248.07377
108.17401	-5.57844	-248.20460
108.27401	-5.58266	-248.35022
108.37401	-5.58750	-248.53054
108.47401	-5.59375	-248.77116
108.57401	-5.60031	-249.06752
108.67401	-5.60453	-249.24147
108.77401	-5.60875	-249.40665
108.87401	-5.61359	-249.59549
108.97401	-5.61906	-249.81725
109.07401	-5.62578	-250.07012
109.17401	-5.63188	-250.38436
109.27401	-5.63547	-250.51731
109.37401	-5.64016	-250.69383
109.47401	-5.64578	-250.91434
109.57401	-5.65297	-251.21003
109.67401	-5.65734	-251.43784
109.77401	-5.66094	-251.57195
109.87401	-5.66516	-251.73208
109.97401	-5.67031	-251.93602
110.07401	-5.67594	-252.17730
110.17401	-5.68328	-252.46915
110.27401	-5.68891	-252.78360
110.37401	-5.69203	-252.89732
110.47401	-5.69609	-253.03903
110.57401	-5.70094	-253.24202
110.67401	-5.70719	-253.47605
110.77401	-5.71422	-253.82605
110.87401	-5.71813	-253.99390
110.97401	-5.72234	-254.15364
111.07401	-5.72719	-254.34706
111.17401	-5.73266	-254.57850
111.27401	-5.73891	-254.82363
111.37401	-5.74453	-255.10788
111.47401	-5.74844	-255.25549
111.57401	-5.75281	-255.43511
111.67401	-5.75750	-255.62254
111.77401	-5.76297	-255.84748
111.87401	-5.76984	-256.13624
111.97401	-5.77438	-256.34480
112.07401	-5.77828	-256.49005
112.17401	-5.78266	-256.65045
112.27401	-5.78797	-256.84422
112.37401	-5.79391	-257.08100
112.47401	-5.80156	-257.41556
112.57401	-5.80547	-257.59616
112.67401	-5.80969	-257.74699
112.77401	-5.81484	-257.93195
112.87401	-5.82031	-258.14694
112.97401	-5.82703	-258.43632
113.07401	-5.83109	-258.59869
113.17401	-5.83531	-258.74171
113.27401	-5.84000	-258.92034
113.37401	-5.84516	-259.12222
113.47401	-5.85109	-259.32726
113.57401	-5.85797	-259.62806
113.67401	-5.86141	-259.76819
113.77401	-5.86578	-259.90528
113.87401	-5.87094	-260.08496
113.97401	-5.87703	-260.31005
114.07401	-5.88437	-260.63180
114.17401	-5.88828	-260.78880
114.27401	-5.89250	-260.91704
114.37401	-5.89750	-261.10390
114.47401	-5.90266	-261.29693
114.57401	-5.90875	-261.51434
114.67401	-5.91531	-261.81117
114.77401	-5.91875	-261.94918
114.87401	-5.92344	-262.09730
114.97401	-5.92828	-262.28467
115.07401	-5.93406	-262.50142
115.17401	-5.94078	-262.78335
115.27401	-5.94453	-262.92610
115.37401	-5.94844	-263.05377
115.47401	-5.95297	-263.19477
115.57401	-5.95781	-263.38023
115.67401	-5.96344	-263.58053
115.77401	-5.97078	-263.86720
115.87401	-5.97469	-264.01779
115.97401	-5.97891	-264.14952
116.07401	-5.98344	-264.30371
116.17401	-5.98875	-264.48309
116.27401	-5.99672	-264.77352
116.37401	-6.00109	-264.95135
116.47401	-6.00516	-265.07458
116.57401	-6.00984	-265.22666
116.67401	-6.01516	-265.40813
116.77401	-6.02187	-265.63066
116.87401	-6.03000	-265.99875
116.97401	-6.03328	-266.10374
117.07401	-6.03781	-266.24691
117.17401	-6.04375	-266.45577
117.27401	-6.05203	-266.74876
117.37401	-6.05578	-266.96706
117.47401	-6.05859	-267.03656
117.57401	-6.06266	-267.16051
117.67401	-6.06734	-267.32528
117.77401	-6.07234	-267.50830
117.87401	-6.07844	-267.73554
117.97401	-6.08594	-268.06030
118.07401	-6.08922	-268.18615
118.17401	-6.09328	-268.30196
118.27401	-6.09828	-268.48876
118.37401	-6.10438	-268.69804
118.47401	-6.11125	-269.00062
118.57401	-6.11500	-269.14018
118.67401	-6.11922	-269.26962
118.77401	-6.12391	-269.43442
118.87401	-6.12906	-269.61750
118.97401	-6.13500	-269.83839
119.07401	-6.14250	-270.14434
119.17401	-6.14641	-270.32068
119.27401	-6.15047	-270.43730
119.37401	-6.15547	-270.61984
119.47401	-6.16141	-270.82422
119.57401	-6.16813	-271.12576
119.67401	-6.17188	-271.26002
119.77401	-6.17594	-271.39655
119.87401	-6.18062	-271.56049
119.97401	-6.18609	-271.75921
120.07401	-6.19219	-271.98261
120.17401	-6.19906	-272.27503
120.27401	-6.20250	-272.41012
120.37401	-6.20688	-272.53988
120.47401	-6.21203	-272.72853
120.57401	-6.21828	-272.93465
120.67401	-6.22500	-273.23401
120.77401	-6.22891	-273.36922
120.87401	-6.23281	-273.48968
120.97401	-6.23734	-273.64695
121.07401	-6.24281	-273.83694
121.17401	-6.24891	-274.06180
121.27401	-6.25563	-274.36292
121.37401	-6.25938	-274.48949
121.47401	-6.26359	-274.62545
121.57401	-6.26875	-274.81011
121.67401	-6.27500	-275.02635
121.77401	-6.28156	-275.31657
121.87401	-6.28531	-275.44948
121.97401	-6.28953	-275.57337
122.07401	-6.29453	-275.73842
122.17401	-6.30000	-275.93732
122.27401	-6.30656	-276.17261
122.37401	-6.31297	-276.47713
122.47401	-6.31594	-276.56779
122.57401	-6.32000	-276.68697
122.67401	-6.32484	-276.86000
122.77401	-6.33078	-277.06972
122.87401	-6.33844	-277.38798
122.97401	-6.34234	-277.54390
123.07401	-6.34625	-277.65685
123.17401	-6.35125	-277.82002
123.27401	-6.35641	-278.01618
123.37401	-6.36188	-278.21213
123.47401	-6.36875	-278.47522
123.57401	-6.37281	-278.63303
123.67401	-6.37719	-278.77286
123.77401	-6.38234	-278.94878
123.87401	-6.38828	-279.16253
123.97401	-6.39547	-279.47545
124.07401	-6.39906	-279.60628
124.17401	-6.40281	-279.70815
124.27401	-6.40734	-279.85755
124.37401	-6.41250	-280.04295
124.47401	-6.41797	-280.23556
124.57401	-6.42516	-280.51573
124.67401	-6.42938	-280.67660
124.77401	-6.43391	-280.81936
124.87401	-6.43922	-281.00434
124.97401	-6.44531	-281.22351
125.07401	-6.45281	-281.53741
125.17401	-6.45625	-281.65713
125.27401	-6.46000	-281.75762
125.37401	-6.46469	-281.91760
125.47401	-6.47000	-282.09099
125.57401	-6.47578	-282.30619
125.67401	-6.48328	-282.61766
125.77401	-6.48656	-282.73091
125.87401	-6.49062	-282.83724
125.97401	-6.49547	-283.01045
126.07401	-6.50125	-283.20518
126.17401	-6.50859	-283.49796
126.27401	-6.51281	-283.67016
126.37401	-6.51688	-283.78946
126.47401	-6.52172	-283.95084
126.57401	-6.52703	-284.13966
126.67401	-6.53281	-284.33546
126.77401	-6.53953	-284.61486
126.87401	-6.54297	-284.73327
126.97401	-6.54687	-284.84327
127.07401	-6.55188	-285.01061
127.17401	-6.55797	-285.22101
127.27401	-6.56594	-285.55560
127.37401	-6.56953	-285.68918
127.47401	-6.57313	-285.78284
127.57401	-6.57781	-285.93048
127.67401	-6.58281	-286.10966
127.77401	-6.58859	-286.29988
127.87401	-6.59516	-286.56250
127.97401	-6.59938	-286.71527
128.07401	-6.60391	-286.85385
128.17401	-6.60891	-287.01690
128.27401	-6.61422	-287.19130
128.37401	-6.62141	-287.45875
128.47401	-6.62578	-287.62785
128.57401	-6.62953	-287.73239
128.67401	-6.63422	-287.86537
128.77401	-6.63969	-288.04204
128.87401	-6.64609	-288.27095
128.97401	-6.65297	-288.56021
129.07401	-6.65641	-288.66288
129.17401	-6.66062	-288.76618
129.27401	-6.66547	-288.92222
129.37401	-6.67109	-289.11361
129.47401	-6.67828	-289.38648
129.57401	-6.68234	-289.53269
129.67401	-6.68625	-289.63140
129.77401	-6.69063	-289.75040
129.87401	-6.69578	-289.90710
129.97401	-6.70188	-290.10972
130.07401	-6.71016	-290.40188
130.17401	-6.71391	-290.56388
130.27401	-6.71766	-290.64780
130.37401	-6.72250	-290.78272
130.47401	-6.72797	-290.94943
130.57401	-6.73531	-291.22004
130.67401	-6.73953	-291.37230
130.77401	-6.74359	-291.48191
130.87401	-6.74828	-291.61635
130.97401	-6.75344	-291.76378
131.07401	-6.75906	-291.94811
131.17401	-6.76656	-292.19544
131.27401	-6.77078	-292.24136
131.37401	-6.77422	-292.22140
131.47401	-6.77891	-292.34296
131.57401	-6.78469	-292.51912
131.67401	-6.79203	-292.80001
131.77401	-6.79594	-292.93570
131.87401	-6.79984	-293.02725
131.97401	-6.80437	-293.14259
132.07401	-6.80969	-293.31145
132.17401	-6.81516	-293.48540
132.27401	-6.82234	-293.71953
132.37401	-6.82656	-293.88031
132.47401	-6.83047	-293.96784
132.57401	-6.83516	-294.08887
132.67401	-6.84062	-294.24879
132.77401	-6.84828	-294.51120
132.87401	-6.85281	-294.66695
132.97401	-6.85688	-294.76228
133.07401	-6.86141	-294.88030
133.17401	-6.86703	-295.04502
133.27401	-6.87297	-295.24261
133.37401	-6.88078	-295.53115
133.47401	-6.88438	-295.62172
133.57401	-6.88859	-295.70615
133.67401	-6.89406	-295.85856
133.77401	-6.90125	-296.07487
133.87401	-6.90734	-296.32771
133.97401	-6.91031	-296.38958
134.07401	-6.91406	-296.45813
134.17401	-6.91859	-296.57939
134.27401	-6.92375	-296.72414
134.37401	-6.92953	-296.91172
134.47401	-6.93734	-297.21069
134.57401	-6.94063	-297.30609
134.67401	-6.94438	-297.37568
134.77401	-6.94906	-297.50520
134.87401	-6.95484	-297.67984
134.97401	-6.96359	-298.01950
135.07401	-6.96734	-298.15528
135.17401	-6.97094	-298.21500
135.27401	-6.97531	-298.32879
135.37401	-6.98047	-298.46761
135.47401	-6.98594	-298.63471
135.57401	-6.99359	-298.91524
135.67401	-6.99750	-299.04509
135.77401	-7.00156	-299.11515
135.87401	-7.00625	-299.23961
135.97401	-7.01203	-299.41002
136.07401	-7.01984	-299.69147
136.17401	-7.02391	-299.83678
136.27401	-7.02734	-299.88798
136.37401	-7.03172	-299.98961
136.47401	-7.03672	-300.13323
136.57401	-7.04250	-300.30820
136.67401	-7.04984	-300.56211
136.77401	-7.05375	-300.69029
136.87401	-7.05797	-300.77881
136.97401	-7.06281	-300.90958
137.07401	-7.06828	-301.07084
137.17401	-7.07531	-301.29558
137.27401	-7.08000	-301.47240
137.37401	-7.08422	-301.55432
137.47401	-7.08891	-301.67121
137.57401	-7.09375	-301.80734
137.67401	-7.09969	-301.97880
137.77401	-7.10734	-302.23227
137.87401	-7.11078	-302.33675
137.97401	-7.11484	-302.40914
138.07401	-7.11969	-302.53184
138.17401	-7.12547	-302.70213
138.27401	-7.13281	-302.95935
138.37401	-7.13687	-303.08515
138.47401	-7.14078	-303.15512
138.57401	-7.14547	-303.26578
138.67401	-7.15047	-303.40233
138.77401	-7.15594	-303.55310
138.87401	-7.16313	-303.80207
138.97401	-7.16719	-303.92283
139.07401	-7.17125	-303.99603
139.17401	-7.17625	-304.12370
139.27401	-7.18234	-304.29056
139.37401	-7.18984	-304.56647
139.47401	-7.19328	-304.63901
139.57401	-7.19687	-304.69003
139.67401	-7.20109	-304.78019
139.77401	-7.20641	-304.91558
139.87401	-7.21250	-305.10020
139.97401	-7.22078	-305.37456
140.07401	-7.22500	-305.52307
140.17401	-7.22891	-305.58580
140.27401	-7.23359	-305.69652
140.37401	-7.23891	-305.83620
140.47401	-7.24578	-306.05620
140.57401	-7.25000	-306.17172
140.67401	-7.25375	-306.23484
140.77401	-7.25844	-306.33825
140.87401	-7.26359	-306.47883
140.97401	-7.27000	-306.66018
141.07401	-7.27781	-306.95364
141.17401	-7.28094	-307.02016
141.27401	-7.28500	-307.08051
141.37401	-7.29000	-307.20571
141.47401	-7.29609	-307.38062
141.57401	-7.30406	-307.68147
141.67401	-7.30781	-307.78575
141.77401	-7.31172	-307.85277
141.87401	-7.31641	-307.95541
141.97401	-7.32156	-308.10395
142.07401	-7.32797	-308.29430
142.17401	-7.33563	-308.59658
142.27401	-7.33859	-308.65175
142.37401	-7.34203	-308.69597
142.47401	-7.34656	-308.79557
142.57401	-7.35187	-308.93713
142.67401	-7.35828	-309.13562
142.77401	-7.36328	-309.30293
142.87401	-7.36750	-309.39353
142.97401	-7.37219	-309.51592
143.07401	-7.37734	-309.64336
143.17401	-7.38359	-309.83418
143.27401	-7.39141	-310.10696
143.37401	-7.39547	-310.24930
143.47401	-7.39906	-310.29055
143.57401	-7.40359	-310.39804
143.67401	-7.40891	-310.53418
143.77401	-7.41578	-310.74828
143.87401	-7.42031	-310.88451
143.97401	-7.42422	-310.96485
144.07401	-7.42859	-311.05629
144.17401	-7.43375	-311.18914
144.27401	-7.43984	-311.37064
144.37401	-7.44719	-311.60879
144.47401	-7.45125	-311.73941
144.57401	-7.45531	-311.80921
144.67401	-7.46031	-311.93167
144.77401	-7.46578	-312.06864
144.87401	-7.47297	-312.30459
144.97401	-7.47719	-312.43151
145.07401	-7.48109	-312.48727
145.17401	-7.48531	-312.57176
145.27401	-7.49047	-312.69598
145.37401	-7.49594	-312.84323
145.47401	-7.50297	-313.04476
145.57401	-7.50750	-313.20116
145.67401	-7.51172	-313.26023
145.77401	-7.51656	-313.37592
145.87401	-7.52219	-313.52162
145.97401	-7.52891	-313.72148
146.07401	-7.53359	-313.85535
146.17401	-7.53766	-313.91463
146.27401	-7.54234	-314.01065
146.37401	-7.54750	-314.13600
146.47401	-7.55313	-314.28650
146.57401	-7.56125	-314.51866
146.67401	-7.56531	-314.65563
146.77401	-7.56891	-314.67512
146.87401	-7.57344	-314.76068
146.97401	-7.57875	-314.89348
147.07401	-7.58703	-315.13670
147.17401	-7.59141	-315.29525
147.27401	-7.59500	-315.33158
147.37401	-7.59969	-315.41950
147.47401	-7.60500	-315.54854
147.57401	-7.61047	-315.69755
147.67401	-7.61750	-315.91463
147.77401	-7.62125	-316.00440
147.87401	-7.62516	-316.04820
147.97401	-7.62984	-316.15192
148.07401	-7.63531	-316.28478
148.17401	-7.64266	-316.47915
148.27401	-7.64812	-316.67632
148.37401	-7.65172	-316.70678
148.47401	-7.65578	-316.76766
148.57401	-7.66047	-316.86544
148.67401	-7.66594	-316.98474
148.77401	-7.67375	-317.20442
148.87401	-7.67844	-317.38031
148.97401	-7.68219	-317.40549
149.07401	-7.68703	-317.49633
149.17401	-7.69219	-317.60773
149.27401	-7.69844	-317.75585
149.37401	-7.70375	-317.92593
149.47401	-7.70766	-317.97078
149.57401	-7.71203	-318.04743
149.67401	-7.71734	-318.15431
149.77401	-7.72375	-318.32179
149.87401	-7.73328	-318.62953
149.97401	-7.73656	-318.72001
150.07401	-7.73969	-318.70115
150.17401	-7.74438	-318.78000
150.27401	-7.75000	-318.91537
150.37401	-7.75750	-319.15063
150.47401	-7.76172	-319.27416
150.57401	-7.76547	-319.31907
150.67401	-7.76984	-319.40651
150.77401	-7.77500	-319.51129
150.87401	-7.78047	-319.65852
150.97401	-7.78750	-319.84350
151.07401	-7.79172	-319.97088
151.17401	-7.79578	-320.01340
151.27401	-7.80047	-320.10606
151.37401	-7.80594	-320.23385
151.47401	-7.81344	-320.44986
151.57401	-7.81781	-320.56355
151.67401	-7.82156	-320.58954
151.77401	-7.82578	-320.65791
151.87401	-7.83094	-320.76415
151.97401	-7.83703	-320.92789
152.07401	-7.84547	-321.18547
152.17401	-7.84938	-321.30793
152.27401	-7.85297	-321.31431
152.37401	-7.85734	-321.38097
152.47401	-7.86281	-321.49804
152.57401	-7.87000	-321.70776
152.67401	-7.87453	-321.83728
152.77401	-7.87844	-321.86961
152.87401	-7.88281	-321.94906
152.97401	-7.88781	-322.06154
153.07401	-7.89359	-322.20063
153.17401	-7.90188	-322.45371
153.27401	-7.90578	-322.64441
153.37401	-7.90922	-322.55852
153.47401	-7.91391	-322.63950
153.57401	-7.91937	-322.81727
153.67401	-7.92734	-322.99656
153.77401	-7.93203	-323.15865
153.87401	-7.93578	-323.19057
153.97401	-7.94016	-323.25363
154.07401	-7.94516	-323.36509
154.17401	-7.95047	-323.48326
154.27401	-7.95719	-323.64932
154.37401	-7.96250	-323.83576
154.47401	-7.96641	-323.87862
154.57401	-7.97109	-323.96451
154.67401	-7.97688	-324.09307
154.77401	-7.98438	-324.31993
154.87401	-7.98859	-324.42951
154.97401	-7.99219	-324.43404
155.07401	-7.99641	-324.49588
155.17401	-8.00125	-324.59766
155.27401	-8.00688	-324.73066
155.37401	-8.01359	-324.91380
155.47401	-8.01953	-325.12307
155.57401	-8.02328	-325.15788
155.67401	-8.02797	-325.22190
155.77401	-8.03313	-325.33470
155.87401	-8.04000	-325.50633
155.97401	-8.04469	-325.63886
156.07401	-8.04859	-325.68222
156.17401	-8.05312	-325.75634
156.27401	-8.05813	-325.86426
156.37401	-8.06391	-325.99950
156.47401	-8.07156	-326.20874
156.57401	-8.07609	-326.35438
156.67401	-8.07969	-326.36100
156.77401	-8.08422	-326.44188
156.87401	-8.08953	-326.54616
156.97401	-8.09672	-326.73919
157.07401	-8.10187	-326.90665
157.17401	-8.10578	-326.93368
157.27401	-8.11031	-327.00315
157.37401	-8.11547	-327.09903
157.47401	-8.12063	-327.21609
157.57401	-8.12797	-327.39899
157.67401	-8.13297	-327.57169
157.77401	-8.13703	-327.60787
157.87401	-8.14219	-327.71257
157.97401	-8.14859	-327.87386
158.07401	-8.15609	-328.14741
158.17401	-8.15922	-328.16744
158.27401	-8.16266	-328.16121
158.37401	-8.16703	-328.25556
158.47401	-8.17219	-328.37230
158.57401	-8.17766	-328.51282
158.67401	-8.18469	-328.72242
158.77401	-8.18906	-328.83742
158.87401	-8.19297	-328.87411
158.97401	-8.19750	-328.94260
159.07401	-8.20250	-329.03507
159.17401	-8.21016	-329.24137
159.27401	-8.21578	-329.46509
159.37401	-8.21938	-329.48384
159.47401	-8.22375	-329.53712
159.57401	-8.22891	-329.63943
159.67401	-8.23484	-329.78138
159.77401	-8.24281	-330.04379
159.87401	-8.24656	-330.13451
159.97401	-8.25016	-330.13061
160.07401	-8.25469	-330.20344
160.17401	-8.25953	-330.30966
160.27401	-8.26578	-330.46541
160.37401	-8.27172	-330.65975
160.47401	-8.27594	-330.71357
160.57401	-8.28047	-330.78578
160.67401	-8.28516	-330.86947
160.77401	-8.29063	-330.99774
160.87401	-8.29750	-331.18051
160.97401	-8.30234	-331.32342
161.07401	-8.30625	-331.35331
161.17401	-8.31094	-331.42748
161.27401	-8.31625	-331.53942
161.37401	-8.32234	-331.68048
161.47401	-8.32844	-331.86015
161.57401	-8.33250	-331.91249
161.67401	-8.33688	-331.95823
161.77401	-8.34156	-332.03545
161.87401	-8.34703	-332.14867
161.97401	-8.35406	-332.31533
162.07401	-8.35938	-332.47727
162.17401	-8.36312	-332.48287
162.27401	-8.36750	-332.52278
162.37401	-8.37266	-332.61472
162.47401	-8.38031	-332.79541
162.57401	-8.38594	-332.99184
162.67401	-8.38953	-332.98495
162.77401	-8.39391	-333.03148
162.87401	-8.39891	-333.11853
162.97401	-8.40406	-333.21691
163.07401	-8.41125	-333.38252
163.17401	-8.41641	-333.55051
163.27401	-8.42016	-333.54905
163.37401	-8.42438	-333.59468
163.47401	-8.42953	-333.68301
163.57401	-8.43688	-333.85283
163.67401	-8.44234	-334.02345
163.77401	-8.44594	-334.02470
163.87401	-8.45031	-334.06785
163.97401	-8.45500	-334.14963
164.07401	-8.46031	-334.24914
164.17401	-8.46719	-334.39651
164.27401	-8.47281	-334.58218
164.37401	-8.47687	-334.59297
164.47401	-8.48156	-334.65496
164.57401	-8.48703	-334.75417
164.67401	-8.49391	-334.90697
164.77401	-8.49891	-335.04727
164.87401	-8.50281	-335.05365
164.97401	-8.50688	-335.08459
165.07401	-8.51156	-335.14762
165.17401	-8.51703	-335.25112
165.27401	-8.52422	-335.39712
165.37401	-8.53000	-335.60121
165.47401	-8.53344	-335.58112
165.57401	-8.53797	-335.62496
165.67401	-8.54328	-335.70787
165.77401	-8.55063	-335.88135
165.87401	-8.55594	-336.04121
165.97401	-8.55969	-336.04050
166.07401	-8.56406	-336.08758
166.17401	-8.56906	-336.16146
166.27401	-8.57469	-336.27424
166.37401	-8.58281	-336.48369
166.47401	-8.58844	-336.70637
166.57401	-8.59141	-336.63616
166.67401	-8.59594	-336.67767
166.77401	-8.60141	-336.79730
166.87401	-8.60891	-337.00266
166.97401	-8.61328	-337.10623
167.07401	-8.61656	-337.09070
167.17401	-8.62078	-337.13615
167.27401	-8.62547	-337.22621
167.37401	-8.63062	-337.32888
167.47401	-8.63703	-337.46901
167.57401	-8.64375	-337.69864
167.67401	-8.64766	-337.69813
167.77401	-8.65203	-337.73521
167.87401	-8.65703	-337.82122
167.97401	-8.66406	-337.98510
168.07401	-8.66953	-338.15768
168.17401	-8.67312	-338.15110
168.27401	-8.67750	-338.19690
168.37401	-8.68250	-338.29024
168.47401	-8.68812	-338.40239
168.57401	-8.69563	-338.57679
168.67401	-8.70047	-338.73096
168.77401	-8.70391	-338.71317
168.87401	-8.70844	-338.75573
168.97401	-8.71375	-338.86746
169.07401	-8.72109	-339.04788
169.17401	-8.72656	-339.22529
169.27401	-8.73016	-339.22088
169.37401	-8.73438	-339.25813
169.47401	-8.73922	-339.32492
169.57401	-8.74437	-339.44064
169.67401	-8.75125	-339.59091
169.77401	-8.75703	-339.79544
169.87401	-8.76094	-339.78799
169.97401	-8.76547	-339.84137
170.07401	-8.77078	-339.93638
170.17401	-8.77781	-340.11331
170.27401	-8.78266	-340.22906
170.37401	-8.78641	-340.24781
170.47401	-8.79078	-340.29344
170.57401	-8.79578	-340.37429
170.67401	-8.80125	-340.48349
170.77401	-8.80875	-340.66299
170.87401	-8.81437	-340.82839
170.97401	-8.81797	-340.74605
171.07401	-8.82234	-340.67670
171.17401	-8.82766	-340.67786
171.27401	-8.83484	-340.81540
171.37401	-8.84000	-340.96521
171.47401	-8.84359	-340.95564
171.57401	-8.84781	-341.00196
171.67401	-8.85266	-341.07789
171.77401	-8.85828	-341.20163
171.87401	-8.86531	-341.39857
171.97401	-8.87016	-341.52642
172.07401	-8.87391	-341.52672
172.17401	-8.87859	-341.58209
172.27401	-8.88391	-341.68175
172.37401	-8.89031	-341.81681
172.47401	-8.89688	-342.02614
172.57401	-8.90047	-342.02498
172.67401	-8.90438	-342.03041
172.77401	-8.90891	-342.08968
172.87401	-8.91422	-342.19524
172.97401	-8.92172	-342.37716
173.07401	-8.92766	-342.58857
173.17401	-8.93109	-342.56127
173.27401	-8.93547	-342.58756
173.37401	-8.94063	-342.67950
173.47401	-8.94625	-342.80452
173.57401	-8.95281	-343.00452
173.67401	-8.95672	-343.01096
173.77401	-8.96094	-343.04351
173.87401	-8.96578	-343.10710
173.97401	-8.97125	-343.20751
174.07401	-8.97875	-343.38042
174.17401	-8.98531	-343.61386
174.27401	-8.98844	-343.56895
174.37401	-8.99281	-343.60269
174.47401	-8.99812	-343.69740
174.57401	-9.00562	-343.89704
174.67401	-9.01047	-344.04176
174.77401	-9.01406	-344.03619
174.87401	-9.01828	-344.07437
174.97401	-9.02328	-344.16032
175.07401	-9.02906	-344.29744
175.17401	-9.03563	-344.46034
175.27401	-9.04031	-344.56304
175.37401	-9.04406	-344.56289
175.47401	-9.04875	-344.61439
175.57401	-9.05406	-344.72039
175.67401	-9.06125	-344.87236
175.77401	-9.06688	-345.06875
175.87401	-9.07063	-345.05850
175.97401	-9.07469	-345.08386
176.07401	-9.07953	-345.15691
176.17401	-9.08500	-345.26816
176.27401	-9.09203	-345.42587
176.37401	-9.09750	-345.59652
176.47401	-9.10109	-345.57018
176.57401	-9.10531	-345.59870
176.67401	-9.11031	-345.66939
176.77401	-9.11672	-345.79408
176.87401	-9.12266	-345.96518
176.97401	-9.12688	-345.99614
177.07401	-9.13109	-346.01864
177.17401	-9.13594	-346.09410
177.27401	-9.14125	-346.17892
177.37401	-9.14859	-346.34000
177.47401	-9.15516	-346.57586
177.57401	-9.15844	-346.52629
177.67401	-9.16250	-346.53139
177.77401	-9.16734	-346.59511
177.87401	-9.17359	-346.72192
177.97401	-9.17969	-346.90836
178.07401	-9.18359	-346.91933
178.17401	-9.18781	-346.94237
178.27401	-9.19281	-347.01008
178.37401	-9.19844	-347.10667
178.47401	-9.20469	-347.22871
178.57401	-9.21109	-347.42516
178.67401	-9.21469	-347.40064
178.77401	-9.21906	-347.41873
178.87401	-9.22422	-347.50664
178.97401	-9.23109	-347.64320
179.07401	-9.23750	-347.84067
179.17401	-9.24094	-347.80693
179.27401	-9.24500	-347.80830
179.37401	-9.24969	-347.87354
179.47401	-9.25516	-347.97287
179.57401	-9.26109	-348.11088
179.67401	-9.26813	-348.31086
179.77401	-9.27172	-348.30749
179.87401	-9.27609	-348.32257
179.97401	-9.28109	-348.39842
180.07401	-9.28703	-348.50168
180.17401	-9.29313	-348.67254
180.27401	-9.29734	-348.69498
180.37401	-9.30172	-348.72720
180.47401	-9.30656	-348.78871
180.57401	-9.31188	-348.88557
180.67401	-9.31844	-349.01592
180.77401	-9.32500	-349.22159
180.87401	-9.32813	-349.16493
180.97401	-9.33250	-349.17191
181.07401	-9.33750	-349.25079
181.17401	-9.34422	-349.39015
181.27401	-9.35062	-349.60216
181.37401	-9.35406	-349.55740
181.47401	-9.35797	-349.54721
181.57401	-9.36250	-349.59114
181.67401	-9.36766	-349.66004
181.77401	-9.37344	-349.77293
181.87401	-9.38094	-350.00694
181.97401	-9.38500	-350.01028
182.07401	-9.38938	-350.02688
182.17401	-9.39453	-350.09748
182.27401	-9.40266	-350.25716
182.37401	-9.40922	-350.52899
182.47401	-9.41203	-350.44283
182.57401	-9.41625	-350.44023
182.67401	-9.42141	-350.52952
182.77401	-9.42672	-350.64244
182.87401	-9.43375	-350.82000
182.97401	-9.43891	-350.97227
183.07401	-9.44203	-350.90449
183.17401	-9.44641	-350.92413
183.27401	-9.45141	-351.00755
183.37401	-9.45797	-351.14390
183.47401	-9.46406	-351.34929
183.57401	-9.46766	-351.32465
183.67401	-9.47188	-351.33681
183.77401	-9.47672	-351.40193
183.87401	-9.48234	-351.51023
183.97401	-9.49031	-351.68231
184.07401	-9.49594	-351.89348
184.17401	-9.49906	-351.80974
184.27401	-9.50313	-351.81770
184.37401	-9.50797	-351.88657
184.47401	-9.51359	-352.00536
184.57401	-9.52047	-352.19678
184.67401	-9.52453	-352.21905
184.77401	-9.52859	-352.21407
184.87401	-9.53344	-352.27257
184.97401	-9.53844	-352.35423
185.07401	-9.54438	-352.45460
185.17401	-9.55141	-352.67994
185.27401	-9.55516	-352.67583
185.37401	-9.55953	-352.69192
185.47401	-9.56469	-352.76631
185.57401	-9.57094	-352.88158
185.67401	-9.57813	-353.09219
185.77401	-9.58141	-353.06039
185.87401	-9.58531	-353.04800
185.97401	-9.59016	-353.10343
186.07401	-9.59547	-353.20351
186.17401	-9.60172	-353.33002
186.27401	-9.60891	-353.55794
186.37401	-9.61234	-353.51026
186.47401	-9.61656	-353.50841
186.57401	-9.62172	-353.58468
186.67401	-9.62750	-353.68392
186.77401	-9.63438	-353.87927
186.87401	-9.63828	-353.88502
186.97401	-9.64234	-353.87400
187.07401	-9.64719	-353.93211
187.17401	-9.65281	-354.02316
187.27401	-9.66016	-354.15584
187.37401	-9.66531	-354.21723
187.47401	-9.66844	-353.95008
187.57401	-9.67250	-353.85904
187.67401	-9.67766	-353.91423
187.77401	-9.68391	-354.03457
187.87401	-9.69094	-354.25848
187.97401	-9.69484	-354.24751
188.07401	-9.69922	-354.25547
188.17401	-9.70391	-354.31093
188.27401	-9.70859	-354.36955
188.37401	-9.71406	-354.45991
188.47401	-9.72141	-354.66588
188.57401	-9.72547	-354.68411
188.67401	-9.72984	-354.66313
188.77401	-9.73500	-354.71952
188.87401	-9.74156	-354.83730
188.97401	-9.74781	-355.03134
189.07401	-9.75156	-354.98002
189.17401	-9.75563	-354.98241
189.27401	-9.76047	-355.04815
189.37401	-9.76609	-355.16152
189.47401	-9.77297	-355.29780
189.57401	-9.77969	-355.50526
189.67401	-9.78281	-355.41701
189.77401	-9.78703	-355.40918
189.87401	-9.79219	-355.48910
189.97401	-9.79844	-355.62325
190.07401	-9.80469	-355.81180
190.17401	-9.80828	-355.78170
190.27401	-9.81234	-355.77103
190.37401	-9.81719	-355.83621
190.47401	-9.82281	-355.93218
190.57401	-9.83000	-356.09204
190.67401	-9.83672	-356.31591
190.77401	-9.83984	-356.22478
190.87401	-9.84406	-356.21068
190.97401	-9.84906	-356.29633
191.07401	-9.85500	-356.40568
191.17401	-9.86141	-356.59966
191.27401	-9.86547	-356.60633
191.37401	-9.86953	-356.59385
191.47401	-9.87422	-356.64776
191.57401	-9.87953	-356.74334
191.67401	-9.88516	-356.86901
191.77401	-9.89234	-357.04765
191.87401	-9.89656	-357.07539
191.97401	-9.90094	-357.06687
192.07401	-9.90609	-357.13580
192.17401	-9.91219	-357.25078
192.27401	-9.91781	-357.40995
192.37401	-9.92156	-357.38227
192.47401	-9.92563	-357.39312
192.57401	-9.93047	-357.47126
192.67401	-9.93578	-357.56132
192.77401	-9.94188	-357.68020
192.87401	-9.94922	-357.90581
192.97401	-9.95266	-357.83929
193.07401	-9.95672	-357.82409
193.17401	-9.96172	-357.89335
193.27401	-9.96734	-358.00001
193.37401	-9.97438	-358.20261
193.47401	-9.97859	-358.20812
193.57401	-9.98266	-358.20186
193.67401	-9.98766	-358.24355
193.77401	-9.99281	-358.34280
193.87401	-9.99859	-358.43906
193.97401	-10.00578	-358.63617
194.07401	-10.00938	-358.59615
194.17401	-10.01344	-358.57525
194.27401	-10.01813	-358.62833
194.37401	-10.02422	-358.74915
194.47401	-10.03094	-358.93545
194.57401	-10.03484	-358.91876
194.67401	-10.03922	-358.92251
194.77401	-10.04422	-358.98256
194.87401	-10.04984	-359.07906
194.97401	-10.05672	-359.22468
195.07401	-10.06328	-359.42563
195.17401	-10.06641	-359.31584
195.27401	-10.07062	-359.30210
195.37401	-10.07531	-359.36216
195.47401	-10.08094	-359.46843
195.57401	-10.08813	-359.69144
195.67401	-10.09219	-359.67672
195.77401	-10.09594	-359.64519
195.87401	-10.10047	-359.67115
195.97401	-10.10578	-359.74738
196.07401	-10.11172	-359.86602
196.17401	-10.11906	-360.07184
196.27401	-10.12297	-360.03596
196.37401	-10.12750	-360.02877
196.47401	-10.13250	-360.08334
196.57401	-10.13844	-360.20857
196.67401	-10.14563	-360.40586
196.77401	-10.14922	-360.36229
196.87401	-10.15281	-360.31625
196.97401	-10.15719	-360.33556
197.07401	-10.16219	-360.40482
197.17401	-10.16797	-360.51747
197.27401	-10.17547	-360.72603
197.37401	-10.17922	-360.69489
197.47401	-10.18328	-360.64836
197.57401	-10.18844	-360.70645
197.67401	-10.19391	-360.79392
197.77401	-10.20078	-360.92874
197.87401	-10.20500	-360.95667
197.97401	-10.20906	-360.92350
198.07401	-10.21406	-360.97044
198.17401	-10.21938	-361.03991
198.27401	-10.22625	-361.16940
198.37401	-10.23469	-361.44727
198.47401	-10.23734	-361.29320
198.57401	-10.24078	-361.22409
198.67401	-10.24562	-361.26405
198.77401	-10.25141	-361.37006
198.87401	-10.25953	-361.64564
198.97401	-10.26328	-361.63232
199.07401	-10.26703	-361.56958
199.17401	-10.27156	-361.58797
199.27401	-10.27688	-361.66593
199.37401	-10.28250	-361.75612
199.47401	-10.28922	-361.92045
199.57401	-10.29297	-361.88579
199.67401	-10.29734	-361.84376
[truncated: 1,615 more rows]
