# Supplementary material for: Strengthening of 3D Printed Fused Deposition Manufactured Parts Using the Fill Compositing Technique
Source: PLoS One. 2015 Apr 16;10(4):e0122915. doi: 10.1371/journal.pone.0122915 (PMC4400136; doi:10.1371/journal.pone.0122915)
Supplement: S1 File — This is the raw data and information on all the samples presented in this manuscript. (ZIP) [file pone.0122915.s001.zip › Specimen_RawData_23.csv]

Time	Extension	Load
(sec)	(mm)	(N)
0.00000	0.00031	-0.16720
0.10000	0.00000	-0.16992
0.20000	-0.00312	-0.17217
0.30000	-0.01328	-0.17402
0.40000	-0.02031	-0.17336
0.50000	-0.02453	-0.16885
0.60000	-0.02922	-0.17673
0.70000	-0.03391	-0.17366
0.80000	-0.04000	-0.18004
0.90000	-0.04734	-0.17407
1.00000	-0.05172	-0.17370
1.10000	-0.05594	-0.18150
1.20000	-0.06078	-0.17295
1.30000	-0.06703	-0.18012
1.40000	-0.07469	-0.17466
1.50000	-0.07844	-0.17288
1.60000	-0.08234	-0.17778
1.70000	-0.08719	-0.17852
1.80000	-0.09219	-0.17539
1.90000	-0.09797	-0.17468
2.00000	-0.10422	-0.17081
2.10000	-0.10828	-0.17295
2.20000	-0.11250	-0.16992
2.30000	-0.11734	-0.17775
2.40000	-0.12313	-0.17651
2.50000	-0.12953	-0.17763
2.60000	-0.13406	-0.18008
2.70000	-0.13797	-0.17557
2.80000	-0.14250	-0.17811
2.90000	-0.14750	-0.17518
3.00000	-0.15375	-0.17323
3.10000	-0.16125	-0.17256
3.20000	-0.16563	-0.17216
3.30000	-0.17000	-0.17182
3.40000	-0.17500	-0.17315
3.50000	-0.18125	-0.17879
3.60000	-0.18687	-0.20839
3.70000	-0.19078	-0.23506
3.80000	-0.19500	-0.24547
3.90000	-0.19922	-0.24860
4.00000	-0.20422	-0.32342
4.10000	-0.20984	-0.45870
4.20000	-0.21688	-0.61780
4.30000	-0.22172	-0.75553
4.40000	-0.22578	-0.84755
4.50000	-0.23078	-0.97484
4.60000	-0.23656	-1.10439
4.70000	-0.24328	-1.26795
4.80000	-0.24781	-1.39820
4.90000	-0.25219	-1.51161
5.00000	-0.25672	-1.62516
5.10000	-0.26172	-1.74989
5.20000	-0.26703	-1.87879
5.30000	-0.27344	-2.02605
5.40000	-0.27797	-2.15923
5.50000	-0.28219	-2.26302
5.60000	-0.28703	-2.38365
5.70000	-0.29250	-2.50733
5.80000	-0.29984	-2.68266
5.90000	-0.30453	-2.81677
6.00000	-0.30844	-2.91542
6.10000	-0.31312	-3.03177
6.20000	-0.31844	-3.14603
6.30000	-0.32406	-3.29603
6.40000	-0.33094	-3.45917
6.50000	-0.33516	-3.57941
6.60000	-0.33937	-3.67834
6.70000	-0.34438	-3.79878
6.80000	-0.34984	-3.92330
6.90000	-0.35641	-4.08588
7.00000	-0.36109	-4.22191
7.10000	-0.36516	-4.32695
7.20000	-0.37000	-4.43482
7.30000	-0.37531	-4.57134
7.40000	-0.38156	-4.72450
7.50000	-0.38859	-4.90729
7.60000	-0.39203	-5.00581
7.70000	-0.39609	-5.10357
7.80000	-0.40078	-5.22162
7.90000	-0.40609	-5.34572
8.00000	-0.41328	-5.51880
8.10000	-0.41813	-5.66888
8.20000	-0.42188	-5.74986
8.30000	-0.42625	-5.85672
8.40000	-0.43109	-5.97660
8.50000	-0.43656	-6.10664
8.60000	-0.44344	-6.26294
8.70000	-0.44844	-6.40255
8.80000	-0.45250	-6.50548
8.90000	-0.45734	-6.62014
9.00000	-0.46313	-6.76079
9.10000	-0.47047	-6.92644
9.20000	-0.47563	-7.07958
9.30000	-0.47938	-7.17151
9.40000	-0.48375	-7.27559
9.50000	-0.48906	-7.41201
9.60000	-0.49531	-7.56155
9.70000	-0.50328	-7.76643
9.80000	-0.50656	-7.86765
9.90000	-0.51031	-7.95733
10.00000	-0.51516	-8.06957
10.10000	-0.52078	-8.21366
10.20000	-0.52766	-8.38652
10.30000	-0.53203	-8.51795
10.40000	-0.53625	-8.62031
10.50000	-0.54109	-8.74155
10.60000	-0.54609	-8.88157
10.70000	-0.55141	-9.00801
10.80000	-0.55813	-9.17701
10.90000	-0.56266	-9.30908
11.00000	-0.56688	-9.41518
11.10000	-0.57156	-9.53799
11.20000	-0.57703	-9.66849
11.30000	-0.58344	-9.83367
11.40000	-0.58828	-9.97930
11.50000	-0.59219	-10.07557
11.60000	-0.59672	-10.18420
11.70000	-0.60156	-10.31503
11.80000	-0.60719	-10.44266
11.90000	-0.61437	-10.62209
12.00000	-0.61906	-10.74941
12.10000	-0.62344	-10.86172
12.20000	-0.62828	-10.97807
12.30000	-0.63359	-11.11749
12.40000	-0.64031	-11.27970
12.50000	-0.64516	-11.41764
12.60000	-0.64906	-11.51548
12.70000	-0.65359	-11.63266
12.80000	-0.65859	-11.74964
12.90000	-0.66422	-11.89454
13.00000	-0.67156	-12.06897
13.10000	-0.67609	-12.20083
13.20000	-0.68016	-12.29954
13.30000	-0.68484	-12.42366
13.40000	-0.69031	-12.55794
13.50000	-0.69719	-12.72270
13.60000	-0.70172	-12.86563
13.70000	-0.70578	-12.96468
13.80000	-0.71047	-13.08421
13.90000	-0.71578	-13.22728
14.00000	-0.72141	-13.36401
14.10000	-0.72828	-13.54004
14.20000	-0.73266	-13.67635
14.30000	-0.73672	-13.76846
14.40000	-0.74141	-13.89414
14.50000	-0.74703	-14.03000
14.60000	-0.75453	-14.21663
14.70000	-0.75922	-14.36122
14.80000	-0.76297	-14.45848
14.90000	-0.76719	-14.56113
15.00000	-0.77188	-14.68380
15.10000	-0.77734	-14.81250
15.20000	-0.78422	-14.97996
15.30000	-0.78953	-15.14008
15.40000	-0.79344	-15.23835
15.50000	-0.79797	-15.35788
15.60000	-0.80313	-15.48227
15.70000	-0.80984	-15.64963
15.80000	-0.81563	-15.81110
15.90000	-0.81969	-15.91749
16.00000	-0.82422	-16.03175
16.10000	-0.82922	-16.15420
16.20000	-0.83516	-16.30282
16.30000	-0.84172	-16.47600
16.40000	-0.84672	-16.63193
16.50000	-0.85047	-16.72116
16.60000	-0.85531	-16.83870
16.70000	-0.86063	-16.97453
16.80000	-0.86750	-17.15378
16.90000	-0.87219	-17.29382
17.00000	-0.87625	-17.40020
17.10000	-0.88094	-17.52040
17.20000	-0.88609	-17.65673
17.30000	-0.89172	-17.81231
17.40000	-0.89859	-17.98982
17.50000	-0.90297	-18.11847
17.60000	-0.90703	-18.20857
17.70000	-0.91156	-18.33618
17.80000	-0.91703	-18.47258
17.90000	-0.92625	-18.70768
18.00000	-0.93125	-18.89374
18.10000	-0.93422	-18.95719
18.20000	-0.93844	-19.07042
18.30000	-0.94359	-19.20625
18.40000	-0.94906	-19.36347
18.50000	-0.95469	-19.51869
18.60000	-0.95891	-19.64343
18.70000	-0.96328	-19.76254
18.80000	-0.96813	-19.89820
18.90000	-0.97359	-20.03938
19.00000	-0.98063	-20.22630
19.10000	-0.98625	-20.40092
19.20000	-0.99047	-20.51406
19.30000	-0.99469	-20.62599
19.40000	-0.99953	-20.75920
19.50000	-1.00484	-20.90132
19.60000	-1.01141	-21.08349
19.70000	-1.01625	-21.23032
19.80000	-1.02047	-21.35099
19.90000	-1.02516	-21.48302
20.00000	-1.03047	-21.62266
20.10000	-1.03719	-21.79841
20.20000	-1.04234	-21.96802
20.30000	-1.04641	-22.08126
20.40000	-1.05078	-22.21149
20.50000	-1.05594	-22.34202
20.60000	-1.06203	-22.51109
20.70000	-1.06938	-22.70904
20.80000	-1.07359	-22.84825
20.90000	-1.07734	-22.94018
21.00000	-1.08188	-23.07265
21.10000	-1.08703	-23.19876
21.20000	-1.09313	-23.36846
21.30000	-1.09875	-23.53861
21.40000	-1.10297	-23.65452
21.50000	-1.10750	-23.77076
21.60000	-1.11234	-23.90625
21.70000	-1.11766	-24.04873
21.80000	-1.12422	-24.21392
21.90000	-1.12938	-24.37778
22.00000	-1.13359	-24.48773
22.10000	-1.13859	-24.62029
22.20000	-1.14406	-24.76850
22.30000	-1.15156	-24.95066
22.40000	-1.15641	-25.10846
22.50000	-1.15984	-25.19604
22.60000	-1.16422	-25.32092
22.70000	-1.16922	-25.45854
22.80000	-1.17516	-25.62269
22.90000	-1.18188	-25.80340
23.00000	-1.18641	-25.93761
23.10000	-1.19047	-26.04017
23.20000	-1.19516	-26.15370
23.30000	-1.20016	-26.28305
23.40000	-1.20641	-26.44230
23.50000	-1.21250	-26.61746
23.60000	-1.21672	-26.73645
23.70000	-1.22141	-26.85957
23.80000	-1.22641	-26.98736
23.90000	-1.23203	-27.12733
24.00000	-1.23859	-27.29459
24.10000	-1.24328	-27.45041
24.20000	-1.24719	-27.54650
24.30000	-1.25188	-27.67131
24.40000	-1.25687	-27.79816
24.50000	-1.26359	-27.95742
24.60000	-1.26937	-28.14211
24.70000	-1.27328	-28.23729
24.80000	-1.27766	-28.35185
24.90000	-1.28234	-28.47940
25.00000	-1.28766	-28.61213
25.10000	-1.29406	-28.76618
25.20000	-1.29984	-28.93080
25.30000	-1.30391	-29.02318
25.40000	-1.30859	-29.14578
25.50000	-1.31391	-29.27783
25.60000	-1.32047	-29.42532
25.70000	-1.32641	-29.61790
25.80000	-1.33031	-29.71203
25.90000	-1.33469	-29.81621
26.00000	-1.33953	-29.93645
26.10000	-1.34547	-30.09306
26.20000	-1.35422	-30.29652
26.30000	-1.35813	-30.44509
26.40000	-1.36156	-30.52780
26.50000	-1.36641	-30.66129
26.60000	-1.37219	-30.81184
26.70000	-1.37953	-31.01636
26.80000	-1.38359	-31.14926
26.90000	-1.38703	-31.23002
27.00000	-1.39141	-31.34299
27.10000	-1.39625	-31.47424
27.20000	-1.40172	-31.62938
27.30000	-1.40828	-31.79083
27.40000	-1.41406	-31.97134
27.50000	-1.41781	-32.07010
27.60000	-1.42219	-32.18987
27.70000	-1.42766	-32.33298
27.80000	-1.43531	-32.52820
27.90000	-1.44078	-32.69574
28.00000	-1.44406	-32.77928
28.10000	-1.44797	-32.89290
28.20000	-1.45297	-33.01362
28.30000	-1.45859	-33.16148
28.40000	-1.46531	-33.34197
28.50000	-1.47141	-33.53368
28.60000	-1.47516	-33.62228
28.70000	-1.47969	-33.74709
28.80000	-1.48469	-33.87949
28.90000	-1.49094	-34.04414
29.00000	-1.49641	-34.21960
29.10000	-1.50063	-34.32888
29.20000	-1.50500	-34.44323
29.30000	-1.50984	-34.56895
29.40000	-1.51531	-34.72330
29.50000	-1.52234	-34.89401
29.60000	-1.52766	-35.07252
29.70000	-1.53125	-35.16006
29.80000	-1.53594	-35.28805
29.90000	-1.54156	-35.44809
30.00000	-1.54859	-35.62716
30.10000	-1.55359	-35.79410
30.20000	-1.55734	-35.87764
30.30000	-1.56172	-35.99543
30.40000	-1.56672	-36.13453
30.50000	-1.57203	-36.27105
30.60000	-1.57891	-36.45529
30.70000	-1.58469	-36.65185
30.80000	-1.58844	-36.74591
30.90000	-1.59297	-36.86658
31.00000	-1.59812	-37.00260
31.10000	-1.60469	-37.17457
31.20000	-1.60984	-37.32958
31.30000	-1.61359	-37.43366
31.40000	-1.61813	-37.56141
31.50000	-1.62313	-37.68855
31.60000	-1.62859	-37.84722
31.70000	-1.63563	-38.02194
31.80000	-1.64125	-38.21475
31.90000	-1.64500	-38.30598
32.00000	-1.64938	-38.42163
32.10000	-1.65437	-38.56154
32.20000	-1.66094	-38.72319
32.30000	-1.66687	-38.91236
32.40000	-1.67078	-39.01700
32.50000	-1.67516	-39.13024
32.60000	-1.68016	-39.26960
32.70000	-1.68594	-39.42335
32.80000	-1.69297	-39.60058
32.90000	-1.69766	-39.75170
33.00000	-1.70156	-39.85701
33.10000	-1.70625	-39.98040
33.20000	-1.71187	-40.13633
33.30000	-1.71828	-40.30572
33.40000	-1.72422	-40.48705
33.50000	-1.72813	-40.59008
33.60000	-1.73234	-40.70355
33.70000	-1.73719	-40.83982
33.80000	-1.74266	-40.98830
33.90000	-1.75000	-41.18459
34.00000	-1.75484	-41.34051
34.10000	-1.75875	-41.45243
34.20000	-1.76375	-41.58698
34.30000	-1.76984	-41.76024
34.40000	-1.77703	-41.95987
34.50000	-1.78141	-42.10031
34.60000	-1.78500	-42.20571
34.70000	-1.78906	-42.31388
34.80000	-1.79375	-42.44730
34.90000	-1.79875	-42.58643
35.00000	-1.80500	-42.76162
35.10000	-1.81078	-42.94357
35.20000	-1.81484	-43.05740
35.30000	-1.81922	-43.16928
35.40000	-1.82406	-43.31050
35.50000	-1.83000	-43.46769
35.60000	-1.83656	-43.65738
35.70000	-1.84109	-43.78315
35.80000	-1.84562	-43.90757
35.90000	-1.85094	-44.05989
36.00000	-1.85641	-44.21443
36.10000	-1.86234	-44.37338
36.20000	-1.86750	-44.54425
36.30000	-1.87172	-44.65388
36.40000	-1.87625	-44.78522
36.50000	-1.88172	-44.93679
36.60000	-1.88844	-45.10926
36.70000	-1.89359	-45.27929
36.80000	-1.89734	-45.38657
36.90000	-1.90156	-45.49171
37.00000	-1.90625	-45.62288
37.10000	-1.91172	-45.76550
37.20000	-1.91859	-45.94531
37.30000	-1.92469	-46.14072
37.40000	-1.92859	-46.24275
37.50000	-1.93312	-46.35350
37.60000	-1.93813	-46.48812
37.70000	-1.94359	-46.63141
37.80000	-1.94984	-46.81038
37.90000	-1.95438	-46.93164
38.00000	-1.95859	-47.03961
38.10000	-1.96328	-47.16262
38.20000	-1.96859	-47.30279
38.30000	-1.97563	-47.47277
38.40000	-1.98188	-47.67067
38.50000	-1.98531	-47.75073
38.60000	-1.98984	-47.87604
38.70000	-1.99516	-48.01574
38.80000	-2.00141	-48.17427
38.90000	-2.00688	-48.34036
39.00000	-2.01109	-48.44402
39.10000	-2.01547	-48.56446
39.20000	-2.02031	-48.68369
39.30000	-2.02531	-48.81856
39.40000	-2.03109	-48.96637
39.50000	-2.03797	-49.16662
39.60000	-2.04188	-49.26129
39.70000	-2.04641	-49.37613
39.80000	-2.05172	-49.51546
39.90000	-2.05953	-49.70604
40.00000	-2.06516	-49.89186
40.10000	-2.06828	-49.97281
40.20000	-2.07234	-50.07048
40.30000	-2.07703	-50.19647
40.40000	-2.08250	-50.34554
40.50000	-2.08828	-50.50862
40.60000	-2.09516	-50.69419
40.70000	-2.09891	-50.79461
40.80000	-2.10312	-50.90003
40.90000	-2.10844	-51.04041
41.00000	-2.11453	-51.18993
41.10000	-2.12062	-51.37779
41.20000	-2.12469	-51.47721
41.30000	-2.12891	-51.58260
41.40000	-2.13359	-51.71057
41.50000	-2.13875	-51.84522
41.60000	-2.14469	-51.99406
41.70000	-2.15172	-52.18275
41.80000	-2.15547	-52.27351
41.90000	-2.15984	-52.38214
42.00000	-2.16484	-52.52360
42.10000	-2.17234	-52.69637
42.20000	-2.17844	-52.89619
42.30000	-2.18203	-52.97837
42.40000	-2.18656	-53.09081
42.50000	-2.19156	-53.21896
42.60000	-2.19688	-53.35620
42.70000	-2.20344	-53.52360
42.80000	-2.20938	-53.72051
42.90000	-2.21297	-53.80107
43.00000	-2.21766	-53.92117
43.10000	-2.22328	-54.08296
43.20000	-2.23016	-54.26494
43.30000	-2.23500	-54.42005
43.40000	-2.23844	-54.50514
43.50000	-2.24250	-54.61561
43.60000	-2.24719	-54.74048
43.70000	-2.25234	-54.88429
43.80000	-2.25828	-55.04535
43.90000	-2.26516	-55.25133
44.00000	-2.26922	-55.36099
44.10000	-2.27375	-55.47629
44.20000	-2.27875	-55.61066
44.30000	-2.28500	-55.76375
44.40000	-2.29125	-55.97843
44.50000	-2.29547	-56.08359
44.60000	-2.29984	-56.19284
44.70000	-2.30484	-56.34091
44.80000	-2.31016	-56.48127
44.90000	-2.31734	-56.65768
45.00000	-2.32250	-56.83739
45.10000	-2.32594	-56.91758
45.20000	-2.33031	-57.03874
45.30000	-2.33547	-57.18534
45.40000	-2.34172	-57.35099
45.50000	-2.34828	-57.54576
45.60000	-2.35219	-57.64875
45.70000	-2.35656	-57.75001
45.80000	-2.36141	-57.87436
45.90000	-2.36656	-58.01477
46.00000	-2.37281	-58.16870
46.10000	-2.37906	-58.36812
46.20000	-2.38281	-58.46355
46.30000	-2.38703	-58.56815
46.40000	-2.39203	-58.70628
46.50000	-2.39813	-58.85724
46.60000	-2.40500	-59.06244
46.70000	-2.40875	-59.16326
46.80000	-2.41297	-59.27550
46.90000	-2.41781	-59.40671
47.00000	-2.42328	-59.55658
47.10000	-2.42969	-59.72376
47.20000	-2.43578	-59.91164
47.30000	-2.43938	-60.00177
47.40000	-2.44375	-60.10812
47.50000	-2.44859	-60.23227
47.60000	-2.45438	-60.37921
47.70000	-2.46109	-60.57813
47.80000	-2.46563	-60.70327
47.90000	-2.46984	-60.81599
48.00000	-2.47453	-60.93366
48.10000	-2.48000	-61.08164
48.20000	-2.48656	-61.23785
48.30000	-2.49219	-61.41900
48.40000	-2.49594	-61.50746
48.50000	-2.50031	-61.62024
48.60000	-2.50531	-61.75965
48.70000	-2.51125	-61.92066
48.80000	-2.51781	-62.10934
48.90000	-2.52234	-62.22385
49.00000	-2.52672	-62.32885
49.10000	-2.53156	-62.45102
49.20000	-2.53672	-62.59225
49.30000	-2.54281	-62.75383
49.40000	-2.54922	-62.94721
49.50000	-2.55281	-63.04077
49.60000	-2.55703	-63.13659
49.70000	-2.56188	-63.27488
49.80000	-2.56781	-63.42502
49.90000	-2.57484	-63.61584
50.00000	-2.57891	-63.72266
50.10000	-2.58313	-63.82567
50.20000	-2.58781	-63.95214
50.30000	-2.59328	-64.09454
50.40000	-2.59969	-64.26347
50.50000	-2.60672	-64.46875
50.60000	-2.61047	-64.56476
50.70000	-2.61484	-64.66960
50.80000	-2.62000	-64.80657
50.90000	-2.62719	-65.00342
51.00000	-2.63313	-65.20220
51.10000	-2.63641	-65.29788
51.20000	-2.64016	-65.38815
51.30000	-2.64484	-65.51675
51.40000	-2.65000	-65.66197
51.50000	-2.65625	-65.82213
51.60000	-2.66250	-66.01100
51.70000	-2.66609	-66.11078
51.80000	-2.67047	-66.21487
51.90000	-2.67563	-66.36260
52.00000	-2.68219	-66.53454
52.10000	-2.68938	-66.76215
52.20000	-2.69328	-66.86718
52.30000	-2.69734	-66.97253
52.40000	-2.70188	-67.09259
52.50000	-2.70672	-67.23588
52.60000	-2.71234	-67.39673
52.70000	-2.71891	-67.59118
52.80000	-2.72344	-67.72027
52.90000	-2.72766	-67.83137
53.00000	-2.73250	-67.96655
53.10000	-2.73844	-68.12410
53.20000	-2.74453	-68.30391
53.30000	-2.74859	-68.41850
53.40000	-2.75281	-68.52513
53.50000	-2.75766	-68.65487
53.60000	-2.76297	-68.80949
53.70000	-2.76922	-68.96918
53.80000	-2.77672	-69.18665
53.90000	-2.78016	-69.28666
54.00000	-2.78422	-69.37684
54.10000	-2.78906	-69.50350
54.20000	-2.79453	-69.64474
54.30000	-2.80109	-69.82517
54.40000	-2.80563	-69.94464
54.50000	-2.81016	-70.04758
54.60000	-2.81500	-70.17114
54.70000	-2.82031	-70.30980
54.80000	-2.82609	-70.45943
54.90000	-2.83281	-70.65515
55.00000	-2.83641	-70.74078
55.10000	-2.84078	-70.85122
55.20000	-2.84594	-70.98502
55.30000	-2.85234	-71.14305
55.40000	-2.85937	-71.35200
55.50000	-2.86281	-71.43974
55.60000	-2.86688	-71.53601
55.70000	-2.87125	-71.65177
55.80000	-2.87641	-71.78593
55.90000	-2.88250	-71.94402
56.00000	-2.88953	-72.14945
56.10000	-2.89312	-72.22803
56.20000	-2.89750	-72.32994
56.30000	-2.90250	-72.45759
56.40000	-2.90859	-72.62150
56.50000	-2.91641	-72.84315
56.60000	-2.91984	-72.93546
56.70000	-2.92391	-73.02105
56.80000	-2.92859	-73.15359
56.90000	-2.93375	-73.28650
57.00000	-2.93969	-73.43353
57.10000	-2.94609	-73.62084
57.20000	-2.95000	-73.70933
57.30000	-2.95437	-73.82401
57.40000	-2.95906	-73.93635
57.50000	-2.96438	-74.07604
57.60000	-2.97172	-74.25512
57.70000	-2.97656	-74.40292
57.80000	-2.98047	-74.48711
57.90000	-2.98469	-74.59594
58.00000	-2.98969	-74.71016
58.10000	-2.99531	-74.86947
58.20000	-3.00328	-75.07685
58.30000	-3.00766	-75.20019
58.40000	-3.01234	-75.31276
58.50000	-3.01781	-75.44616
58.60000	-3.02406	-75.61582
58.70000	-3.03047	-75.80684
58.80000	-3.03359	-75.88343
58.90000	-3.03750	-75.97315
59.00000	-3.04219	-76.09563
59.10000	-3.04734	-76.23480
59.20000	-3.05328	-76.38030
59.30000	-3.06031	-76.58951
59.40000	-3.06406	-76.68446
59.50000	-3.06813	-76.78150
59.60000	-3.07266	-76.89381
59.70000	-3.07812	-77.03590
59.80000	-3.08516	-77.22352
59.90000	-3.08953	-77.34916
60.00000	-3.09375	-77.44884
60.10000	-3.09859	-77.57337
60.20000	-3.10422	-77.71016
60.30000	-3.11000	-77.86241
60.40000	-3.11703	-78.06591
60.50000	-3.12078	-78.16445
60.60000	-3.12500	-78.26132
60.70000	-3.12984	-78.37940
60.80000	-3.13563	-78.53354
60.90000	-3.14219	-78.71592
61.00000	-3.14609	-78.81138
61.10000	-3.15016	-78.90718
61.20000	-3.15484	-79.02702
61.30000	-3.16047	-79.16857
61.40000	-3.16703	-79.34316
61.50000	-3.17438	-79.54929
61.60000	-3.17766	-79.63396
61.70000	-3.18172	-79.72201
61.80000	-3.18672	-79.85432
61.90000	-3.19219	-79.99856
62.00000	-3.19875	-80.16963
62.10000	-3.20328	-80.30164
62.20000	-3.20734	-80.39027
62.30000	-3.21203	-80.51276
62.40000	-3.21734	-80.65279
62.50000	-3.22359	-80.81038
62.60000	-3.23109	-81.02898
62.70000	-3.23422	-81.10964
62.80000	-3.23813	-81.18551
62.90000	-3.24281	-81.31161
63.00000	-3.24875	-81.45273
63.10000	-3.25594	-81.66597
63.20000	-3.26031	-81.78765
63.30000	-3.26438	-81.87980
63.40000	-3.26891	-81.99611
63.50000	-3.27422	-82.13032
63.60000	-3.27953	-82.26727
63.70000	-3.28688	-82.45732
63.80000	-3.29094	-82.58253
63.90000	-3.29516	-82.68281
64.00000	-3.30016	-82.80212
64.10000	-3.30625	-82.95657
64.20000	-3.31359	-83.16651
64.30000	-3.31703	-83.26353
64.40000	-3.32094	-83.34431
64.50000	-3.32547	-83.46161
64.60000	-3.33094	-83.60195
64.70000	-3.33688	-83.75584
64.80000	-3.34344	-83.93890
64.90000	-3.34781	-84.06359
65.00000	-3.35203	-84.15826
65.10000	-3.35687	-84.28370
65.20000	-3.36234	-84.42641
65.30000	-3.36984	-84.62896
65.40000	-3.37406	-84.75933
65.50000	-3.37781	-84.83665
65.60000	-3.38219	-84.95925
65.70000	-3.38750	-85.08507
65.80000	-3.39391	-85.24781
65.90000	-3.40125	-85.46229
66.00000	-3.40484	-85.56402
66.10000	-3.40906	-85.66861
66.20000	-3.41406	-85.80229
66.30000	-3.41969	-85.94906
66.40000	-3.42609	-86.13236
66.50000	-3.43031	-86.24871
66.60000	-3.43469	-86.34556
66.70000	-3.43937	-86.46108
66.80000	-3.44422	-86.59264
66.90000	-3.45000	-86.74544
67.00000	-3.45797	-86.96074
67.10000	-3.46203	-87.08777
67.20000	-3.46609	-87.18745
67.30000	-3.47109	-87.31581
67.40000	-3.47734	-87.48664
67.50000	-3.48359	-87.67439
67.60000	-3.48766	-87.78592
67.70000	-3.49203	-87.89114
67.80000	-3.49672	-88.02938
67.90000	-3.50156	-88.16770
68.00000	-3.50734	-88.32331
68.10000	-3.51375	-88.51639
68.20000	-3.51781	-88.62007
68.30000	-3.52203	-88.73099
68.40000	-3.52672	-88.85318
68.50000	-3.53234	-88.99574
68.60000	-3.53922	-89.19491
68.70000	-3.54391	-89.33306
68.80000	-3.54813	-89.43532
68.90000	-3.55281	-89.55716
69.00000	-3.55781	-89.68947
69.10000	-3.56344	-89.84084
69.20000	-3.57000	-90.01976
69.30000	-3.57422	-90.14709
69.40000	-3.57859	-90.25293
69.50000	-3.58359	-90.38305
69.60000	-3.58922	-90.52257
69.70000	-3.59563	-90.68978
69.80000	-3.60078	-90.83689
69.90000	-3.60484	-90.94268
70.00000	-3.60922	-91.05813
70.10000	-3.61422	-91.17948
70.20000	-3.62016	-91.33609
70.30000	-3.62812	-91.55902
70.40000	-3.63187	-91.66884
70.50000	-3.63563	-91.74658
70.60000	-3.64000	-91.85507
70.70000	-3.64500	-91.96071
70.80000	-3.65156	-92.12974
70.90000	-3.65688	-92.27417
71.00000	-3.66125	-92.38275
71.10000	-3.66625	-92.49562
71.20000	-3.67141	-92.62560
71.30000	-3.67734	-92.76641
71.40000	-3.68453	-92.95489
71.50000	-3.68844	-93.05980
71.60000	-3.69219	-93.14450
71.70000	-3.69672	-93.25767
71.80000	-3.70203	-93.38567
71.90000	-3.70953	-93.57017
72.00000	-3.71469	-93.72208
72.10000	-3.71844	-93.80095
72.20000	-3.72281	-93.91200
72.30000	-3.72813	-94.03034
72.40000	-3.73328	-94.15932
72.50000	-3.73984	-94.32042
72.60000	-3.74437	-94.44258
72.70000	-3.74875	-94.54206
72.80000	-3.75375	-94.66179
72.90000	-3.75938	-94.79822
73.00000	-3.76672	-94.98630
73.10000	-3.77109	-95.10908
73.20000	-3.77484	-95.18650
73.30000	-3.77906	-95.28312
73.40000	-3.78391	-95.39008
73.50000	-3.78906	-95.51585
73.60000	-3.79609	-95.67797
73.70000	-3.80094	-95.81535
73.80000	-3.80500	-95.89799
73.90000	-3.80984	-96.00007
74.00000	-3.81516	-96.12497
74.10000	-3.82250	-96.29453
74.20000	-3.82781	-96.44585
74.30000	-3.83203	-96.54197
74.40000	-3.83672	-96.64860
74.50000	-3.84203	-96.77317
74.60000	-3.84844	-96.92459
74.70000	-3.85641	-97.14250
74.80000	-3.85922	-97.20299
74.90000	-3.86328	-97.29127
75.00000	-3.86828	-97.41468
75.10000	-3.87500	-97.57762
75.20000	-3.88187	-97.78306
75.30000	-3.88484	-97.85659
75.40000	-3.88859	-97.92681
75.50000	-3.89297	-98.03326
75.60000	-3.89781	-98.14531
75.70000	-3.90359	-98.28974
75.80000	-3.91094	-98.48064
75.90000	-3.91547	-98.63024
76.00000	-3.91938	-98.69833
76.10000	-3.92422	-98.81844
76.20000	-3.93016	-98.95628
76.30000	-3.93797	-99.15841
76.40000	-3.94187	-99.27853
76.50000	-3.94531	-99.34831
76.60000	-3.94984	-99.45152
76.70000	-3.95500	-99.57261
76.80000	-3.96078	-99.72417
76.90000	-3.96750	-99.89193
77.00000	-3.97250	-100.02998
77.10000	-3.97641	-100.11411
77.20000	-3.98094	-100.22341
77.30000	-3.98578	-100.33478
77.40000	-3.99219	-100.48623
77.50000	-3.99781	-100.64711
77.60000	-4.00203	-100.73704
77.70000	-4.00688	-100.86121
77.80000	-4.01234	-100.99542
77.90000	-4.01828	-101.13831
78.00000	-4.02531	-101.32912
78.10000	-4.02875	-101.41985
78.20000	-4.03266	-101.50927
78.30000	-4.03750	-101.62275
78.40000	-4.04328	-101.75549
78.50000	-4.05063	-101.95071
78.60000	-4.05516	-102.07764
78.70000	-4.05922	-102.17080
78.80000	-4.06375	-102.27008
78.90000	-4.06844	-102.38542
79.00000	-4.07391	-102.51798
79.10000	-4.08109	-102.69356
79.20000	-4.08547	-102.82825
79.30000	-4.08953	-102.91536
79.40000	-4.09453	-103.02937
79.50000	-4.10031	-103.17395
79.60000	-4.10781	-103.37158
79.70000	-4.11219	-103.49653
79.80000	-4.11578	-103.57370
79.90000	-4.12016	-103.66934
80.00000	-4.12500	-103.79578
80.10000	-4.13047	-103.93149
80.20000	-4.13766	-104.11045
80.30000	-4.14203	-104.23467
80.40000	-4.14625	-104.33279
80.50000	-4.15109	-104.44164
80.60000	-4.15672	-104.58361
80.70000	-4.16422	-104.77425
80.80000	-4.16875	-104.90790
80.90000	-4.17266	-104.99636
81.00000	-4.17688	-105.08790
81.10000	-4.18187	-105.20718
81.20000	-4.18766	-105.34835
81.30000	-4.19500	-105.53316
81.40000	-4.19891	-105.65007
81.50000	-4.20297	-105.73228
81.60000	-4.20781	-105.84304
81.70000	-4.21312	-105.97378
81.80000	-4.22031	-106.14544
81.90000	-4.22594	-106.31637
82.00000	-4.22984	-106.41019
82.10000	-4.23437	-106.50993
82.20000	-4.23906	-106.63047
82.30000	-4.24453	-106.76068
82.40000	-4.25156	-106.94579
82.50000	-4.25578	-107.07433
82.60000	-4.25984	-107.15280
82.70000	-4.26453	-107.25814
82.80000	-4.27016	-107.39710
82.90000	-4.27687	-107.56052
83.00000	-4.28141	-107.69304
83.10000	-4.28547	-107.78450
83.20000	-4.29000	-107.89083
83.30000	-4.29531	-108.01385
83.40000	-4.30156	-108.16587
83.50000	-4.31031	-108.40575
83.60000	-4.31375	-108.51277
83.70000	-4.31750	-108.58143
83.80000	-4.32219	-108.69469
83.90000	-4.32766	-108.82889
84.00000	-4.33406	-108.99644
84.10000	-4.33891	-109.14285
84.20000	-4.34250	-109.22008
84.30000	-4.34688	-109.32357
84.40000	-4.35188	-109.43339
84.50000	-4.35766	-109.57792
84.60000	-4.36422	-109.74303
84.70000	-4.36875	-109.87959
84.80000	-4.37297	-109.97056
84.90000	-4.37766	-110.08268
85.00000	-4.38297	-110.20570
85.10000	-4.38984	-110.37052
85.20000	-4.39500	-110.51652
85.30000	-4.39891	-110.59842
85.40000	-4.40328	-110.70152
85.50000	-4.40844	-110.82143
85.60000	-4.41422	-110.95353
85.70000	-4.42188	-111.14267
85.80000	-4.42625	-111.27461
85.90000	-4.43031	-111.36095
86.00000	-4.43500	-111.46661
86.10000	-4.44031	-111.58170
86.20000	-4.44656	-111.73439
86.30000	-4.45141	-111.86722
86.40000	-4.45531	-111.94613
86.50000	-4.45984	-112.04917
86.60000	-4.46500	-112.16241
86.70000	-4.47062	-112.30299
86.80000	-4.47859	-112.46966
86.90000	-4.48297	-112.61239
87.00000	-4.48672	-112.68406
87.10000	-4.49125	-112.78147
87.20000	-4.49672	-112.90086
87.30000	-4.50422	-113.06787
87.40000	-4.50906	-113.21246
87.50000	-4.51297	-113.29027
87.60000	-4.51750	-113.39495
87.70000	-4.52250	-113.49811
87.80000	-4.52766	-113.61760
87.90000	-4.53437	-113.77148
88.00000	-4.53953	-113.92254
88.10000	-4.54359	-113.99507
88.20000	-4.54828	-114.09983
88.30000	-4.55344	-114.21757
88.40000	-4.56063	-114.37155
88.50000	-4.56578	-114.51634
88.60000	-4.56953	-114.59175
88.70000	-4.57391	-114.68131
88.80000	-4.57938	-114.81006
88.90000	-4.58531	-114.94599
89.00000	-4.59219	-115.10974
89.10000	-4.59703	-115.25292
89.20000	-4.60047	-115.31106
89.30000	-4.60484	-115.40536
89.40000	-4.60953	-115.50447
89.50000	-4.61562	-115.62575
89.60000	-4.62156	-115.78143
89.70000	-4.62578	-115.89005
89.80000	-4.63016	-115.97828
89.90000	-4.63516	-116.08029
90.00000	-4.64047	-116.20295
90.10000	-4.64719	-116.33683
90.20000	-4.65266	-116.48780
90.30000	-4.65656	-116.56896
90.40000	-4.66172	-116.67440
90.50000	-4.66781	-116.81192
90.60000	-4.67703	-117.03949
90.70000	-4.68078	-117.14979
90.80000	-4.68391	-117.19567
90.90000	-4.68828	-117.28818
91.00000	-4.69297	-117.39479
91.10000	-4.69828	-117.51095
91.20000	-4.70578	-117.67887
91.30000	-4.71062	-117.82178
91.40000	-4.71437	-117.89092
91.50000	-4.71922	-117.99936
91.60000	-4.72453	-118.12334
91.70000	-4.73094	-118.26551
91.80000	-4.73562	-118.39972
91.90000	-4.73953	-118.47164
92.00000	-4.74438	-118.57360
92.10000	-4.74969	-118.70043
92.20000	-4.75563	-118.83856
92.30000	-4.76344	-119.02478
92.40000	-4.76734	-119.13555
92.50000	-4.77094	-119.20554
92.60000	-4.77531	-119.29565
92.70000	-4.78047	-119.40967
92.80000	-4.78781	-119.56769
92.90000	-4.79313	-119.72719
93.00000	-4.79688	-119.80826
93.10000	-4.80109	-119.89490
93.20000	-4.80609	-120.00649
93.30000	-4.81172	-120.12853
93.40000	-4.81875	-120.28254
93.50000	-4.82375	-120.44120
93.60000	-4.82781	-120.52368
93.70000	-4.83281	-120.62409
93.80000	-4.83813	-120.75076
93.90000	-4.84453	-120.90161
94.00000	-4.84969	-121.04495
94.10000	-4.85344	-121.12314
94.20000	-4.85750	-121.20795
94.30000	-4.86234	-121.31350
94.40000	-4.86828	-121.44373
94.50000	-4.87578	-121.62700
94.60000	-4.88047	-121.75605
94.70000	-4.88422	-121.82986
94.80000	-4.88891	-121.93087
94.90000	-4.89438	-122.05072
95.00000	-4.90047	-122.18677
95.10000	-4.90563	-122.32653
95.20000	-4.90969	-122.40671
95.30000	-4.91422	-122.49564
95.40000	-4.91922	-122.60672
95.50000	-4.92469	-122.73734
95.60000	-4.93219	-122.88978
95.70000	-4.93766	-123.05639
95.80000	-4.94109	-123.11821
95.90000	-4.94563	-123.21019
96.00000	-4.95094	-123.32711
96.10000	-4.95813	-123.47847
96.20000	-4.96328	-123.62611
96.30000	-4.96703	-123.70434
96.40000	-4.97141	-123.78471
96.50000	-4.97641	-123.89162
96.60000	-4.98141	-124.01002
96.70000	-4.98797	-124.14122
96.80000	-4.99344	-124.29156
96.90000	-4.99750	-124.37788
97.00000	-5.00203	-124.46471
97.10000	-5.00734	-124.57370
97.20000	-5.01469	-124.72875
97.30000	-5.01984	-124.88071
97.40000	-5.02344	-124.94897
97.50000	-5.02781	-125.03439
97.60000	-5.03266	-125.13125
97.70000	-5.03797	-125.24158
97.80000	-5.04453	-125.38441
97.90000	-5.04984	-125.52077
98.00000	-5.05391	-125.59702
98.10000	-5.05859	-125.68213
98.20000	-5.06391	-125.79270
98.30000	-5.07094	-125.93897
98.40000	-5.07703	-126.11142
98.50000	-5.08094	-126.18981
98.60000	-5.08516	-126.27466
98.70000	-5.09000	-126.37040
98.80000	-5.09594	-126.49918
98.90000	-5.10344	-126.65607
99.00000	-5.10719	-126.76696
99.10000	-5.11063	-126.83159
99.20000	-5.11531	-126.92635
99.30000	-5.12094	-127.03680
99.40000	-5.12891	-127.20701
99.50000	-5.13453	-127.37270
99.60000	-5.13813	-127.44540
99.70000	-5.14281	-127.53615
99.80000	-5.14766	-127.64262
99.90000	-5.15297	-127.76071
100.00000	-5.16000	-127.93671
100.10000	-5.16469	-128.06784
100.20000	-5.16844	-128.13982
100.30000	-5.17313	-128.23310
100.40000	-5.17859	-128.35473
100.50000	-5.18578	-128.52536
100.60000	-5.19078	-128.66567
100.70000	-5.19422	-128.72940
100.80000	-5.19859	-128.82486
100.90000	-5.20359	-128.93529
101.00000	-5.20891	-129.04914
101.10000	-5.21453	-129.18128
101.20000	-5.22016	-129.32599
101.30000	-5.22422	-129.40998
101.40000	-5.22859	-129.50052
101.50000	-5.23344	-129.59874
101.60000	-5.23922	-129.72271
101.70000	-5.24578	-129.88259
101.80000	-5.25063	-129.98992
101.90000	-5.25500	-130.07346
102.00000	-5.26016	-130.18896
102.10000	-5.26594	-130.31176
102.20000	-5.27250	-130.45248
102.30000	-5.27719	-130.56907
102.40000	-5.28125	-130.64609
102.50000	-5.28594	-130.73933
102.60000	-5.29109	-130.84789
102.70000	-5.29750	-130.97642
102.80000	-5.30297	-131.11576
102.90000	-5.30719	-131.19262
103.00000	-5.31156	-131.28445
103.10000	-5.31625	-131.37482
103.20000	-5.32172	-131.48500
103.30000	-5.32891	-131.63345
103.40000	-5.33453	-131.78301
103.50000	-5.33812	-131.84701
103.60000	-5.34281	-131.92977
103.70000	-5.34828	-132.04876
103.80000	-5.35469	-132.17549
103.90000	-5.36016	-132.31371
104.00000	-5.36406	-132.38010
104.10000	-5.36844	-132.46900
104.20000	-5.37328	-132.56463
104.30000	-5.37875	-132.67595
104.40000	-5.38609	-132.82621
104.50000	-5.39141	-132.97051
104.60000	-5.39469	-133.03052
104.70000	-5.39906	-133.10073
104.80000	-5.40438	-133.20659
104.90000	-5.41109	-133.33535
105.00000	-5.41750	-133.51011
105.10000	-5.42125	-133.59180
105.20000	-5.42563	-133.66297
105.30001	-5.43078	-133.76698
105.40001	-5.43609	-133.87798
105.50001	-5.44219	-133.99358
105.60001	-5.44703	-134.11669
105.70001	-5.45094	-134.18430
105.80001	-5.45531	-134.25723
105.90001	-5.46016	-134.35504
106.00001	-5.46625	-134.48049
106.10001	-5.47313	-134.63455
106.20001	-5.47719	-134.71323
106.30001	-5.48141	-134.78266
106.40001	-5.48641	-134.87674
106.50001	-5.49219	-134.99723
106.60001	-5.50094	-135.15095
106.70001	-5.50656	-135.33601
106.80001	-5.50953	-135.37651
106.90001	-5.51422	-135.46120
107.00001	-5.51969	-135.56412
107.10001	-5.52578	-135.69343
107.20001	-5.53094	-135.83088
107.30001	-5.53453	-135.88609
107.40001	-5.53859	-135.96015
107.50001	-5.54359	-136.05633
107.60001	-5.54922	-136.16526
107.70001	-5.55672	-136.31968
107.80001	-5.56188	-136.46996
107.90001	-5.56500	-136.51237
108.00001	-5.56922	-136.58378
108.10001	-5.57406	-136.67536
108.20001	-5.58078	-136.80491
108.30001	-5.58766	-136.98088
108.40001	-5.59141	-137.04880
108.50001	-5.59562	-137.12466
108.60001	-5.60047	-137.21967
108.70001	-5.60578	-137.31614
108.80001	-5.61203	-137.43462
108.90001	-5.61813	-137.58506
109.00001	-5.62219	-137.65843
109.10001	-5.62672	-137.74416
109.20001	-5.63172	-137.84085
109.30001	-5.63812	-137.96020
109.40001	-5.64406	-138.10435
109.50001	-5.64797	-138.17777
109.60001	-5.65234	-138.25393
109.70001	-5.65734	-138.35323
109.80001	-5.66297	-138.45924
109.90001	-5.66984	-138.59981
110.00001	-5.67516	-138.74441
110.10001	-5.67859	-138.79913
110.20001	-5.68312	-138.86663
110.30001	-5.68828	-138.97073
110.40001	-5.69437	-139.07944
110.50001	-5.70063	-139.24055
110.60001	-5.70469	-139.31240
110.70001	-5.70891	-139.38405
110.80001	-5.71359	-139.47734
110.90001	-5.71922	-139.58465
111.00001	-5.72609	-139.71545
111.10001	-5.73203	-139.86880
111.20001	-5.73547	-139.92536
111.30001	-5.73984	-139.99471
111.40001	-5.74484	-140.08594
111.50001	-5.75125	-140.20538
111.60001	-5.75781	-140.36936
111.70001	-5.76172	-140.44182
111.80001	-5.76578	-140.50585
111.90001	-5.77078	-140.60245
112.00001	-5.77594	-140.69879
112.10001	-5.78234	-140.82094
112.20001	-5.78875	-140.97778
112.30001	-5.79250	-141.04907
112.40001	-5.79703	-141.12565
112.50001	-5.80219	-141.22623
112.60001	-5.80938	-141.36156
112.70001	-5.81547	-141.52201
112.80001	-5.81844	-141.56485
112.90001	-5.82266	-141.62688
113.00001	-5.82734	-141.71909
113.10001	-5.83250	-141.81992
113.20001	-5.83828	-141.93656
113.30001	-5.84484	-142.07730
113.40001	-5.84906	-142.16477
113.50001	-5.85375	-142.23884
113.60001	-5.85875	-142.34006
113.70001	-5.86516	-142.45746
113.80001	-5.87109	-142.60432
113.90001	-5.87469	-142.66880
114.00001	-5.87906	-142.73751
114.10001	-5.88391	-142.82125
114.20001	-5.88969	-142.94013
114.30001	-5.89641	-143.06727
114.40001	-5.90203	-143.21978
114.50001	-5.90562	-143.26827
114.60001	-5.91000	-143.34390
114.70001	-5.91516	-143.43238
114.80001	-5.92156	-143.55288
114.90001	-5.92844	-143.72365
115.00001	-5.93234	-143.79528
115.10001	-5.93641	-143.85399
115.20001	-5.94109	-143.94359
115.30001	-5.94672	-144.04757
115.40001	-5.95453	-144.19612
115.50001	-5.95984	-144.35151
115.60001	-5.96313	-144.40282
115.70001	-5.96797	-144.47704
115.80001	-5.97312	-144.58689
115.90001	-5.97906	-144.70170
116.00001	-5.98406	-144.82304
116.10001	-5.98828	-144.90311
116.20001	-5.99297	-144.98182
116.30001	-5.99797	-145.08152
116.40001	-6.00375	-145.19840
116.50001	-6.01109	-145.35290
116.60001	-6.01578	-145.48226
116.70001	-6.01953	-145.52975
116.80001	-6.02406	-145.61476
116.90001	-6.02922	-145.70817
117.00001	-6.03547	-145.83933
117.10001	-6.04125	-145.98724
117.20001	-6.04531	-146.05516
117.30001	-6.04969	-146.14026
117.40001	-6.05437	-146.22965
117.50001	-6.05969	-146.32237
117.60001	-6.06625	-146.45088
117.70001	-6.07187	-146.61227
117.80001	-6.07578	-146.66775
117.90001	-6.08016	-146.73986
118.00001	-6.08500	-146.83206
118.10001	-6.09094	-146.95600
118.20001	-6.09766	-147.10845
118.30001	-6.10219	-147.18986
118.40001	-6.10625	-147.25849
118.50001	-6.11094	-147.34034
118.60001	-6.11578	-147.43122
118.70001	-6.12188	-147.53482
118.80001	-6.12859	-147.69909
118.90001	-6.13250	-147.76938
119.00001	-6.13688	-147.83941
119.10001	-6.14219	-147.92861
119.20001	-6.14781	-148.04257
119.30001	-6.15469	-148.18305
119.40001	-6.15875	-148.26265
119.50001	-6.16297	-148.32154
119.60001	-6.16750	-148.39585
119.70001	-6.17234	-148.48328
119.80001	-6.17813	-148.58279
119.90001	-6.18531	-148.72691
120.00001	-6.18938	-148.80049
120.10001	-6.19359	-148.86387
120.20001	-6.19859	-148.94241
120.30001	-6.20484	-149.05079
120.40001	-6.21219	-149.21556
120.50001	-6.21594	-149.28202
120.60001	-6.22000	-149.33684
120.70001	-6.22484	-149.41818
120.80001	-6.23016	-149.51244
120.90001	-6.23672	-149.62362
121.00001	-6.24313	-149.79202
121.10001	-6.24656	-149.83046
121.20001	-6.25047	-149.88308
121.30001	-6.25563	-149.96980
121.40001	-6.26172	-150.08034
121.50001	-6.26813	-150.21798
121.60001	-6.27187	-150.27539
121.70001	-6.27578	-150.33178
121.80001	-6.28031	-150.40758
121.90001	-6.28547	-150.48631
122.00001	-6.29109	-150.58932
122.10001	-6.29828	-150.72894
122.20001	-6.30234	-150.79625
122.30001	-6.30656	-150.85118
122.40001	-6.31109	-150.91632
122.50001	-6.31625	-150.99303
122.60001	-6.32391	-151.13376
122.70001	-6.32828	-151.21336
122.80001	-6.33234	-151.26131
122.90001	-6.33703	-151.32320
123.00001	-6.34297	-151.42143
123.10001	-6.35141	-151.55029
123.20001	-6.35938	-151.78640
123.30001	-6.36141	-151.78335
123.40001	-6.36531	-151.82473
123.50001	-6.37109	-151.92392
123.60001	-6.37781	-152.03989
123.70001	-6.38250	-152.15409
123.80001	-6.38594	-152.19410
123.90001	-6.39016	-152.25300
124.00001	-6.39484	-152.32821
124.10001	-6.40016	-152.42276
124.20001	-6.40609	-152.53296
124.30001	-6.41328	-152.68178
124.40001	-6.41703	-152.75162
124.50001	-6.42125	-152.80443
124.60001	-6.42625	-152.88790
124.70001	-6.43313	-153.00514
124.80001	-6.43906	-153.15658
124.90001	-6.44250	-153.19593
125.00001	-6.44641	-153.24695
125.10001	-6.45094	-153.31529
125.20001	-6.45609	-153.39746
125.30001	-6.46219	-153.51444
125.40001	-6.47047	-153.67894
125.50001	-6.47438	-153.77152
125.60001	-6.47828	-153.82244
125.70001	-6.48297	-153.91234
125.80001	-6.48875	-153.99504
125.90001	-6.49547	-154.13691
126.00001	-6.49953	-154.20999
126.10001	-6.50344	-154.26634
126.20001	-6.50812	-154.33846
126.30001	-6.51344	-154.42869
126.40001	-6.51969	-154.53959
126.50001	-6.52656	-154.68638
126.60001	-6.53016	-154.74506
126.70001	-6.53453	-154.80037
126.80001	-6.53969	-154.88498
126.90001	-6.54578	-154.99312
127.00001	-6.55266	-155.14103
127.10001	-6.55656	-155.20786
127.20001	-6.56047	-155.25006
127.30001	-6.56500	-155.32726
127.40001	-6.57016	-155.40706
127.50001	-6.57625	-155.51458
127.60001	-6.58312	-155.66748
127.70001	-6.58703	-155.72724
127.80001	-6.59141	-155.78139
127.90001	-6.59656	-155.86844
128.00001	-6.60266	-155.97521
128.10001	-6.60875	-156.11058
128.20001	-6.61281	-156.17105
128.30001	-6.61719	-156.23145
128.40001	-6.62203	-156.31101
128.50001	-6.62750	-156.40180
128.60001	-6.63391	-156.50807
128.70001	-6.64047	-156.66641
128.80001	-6.64375	-156.71307
128.90001	-6.64781	-156.76413
129.00001	-6.65281	-156.84357
129.10001	-6.65875	-156.94730
129.20001	-6.66594	-157.10719
129.30001	-6.66984	-157.17231
129.40001	-6.67391	-157.22151
129.50001	-6.67844	-157.28521
129.60001	-6.68344	-157.36747
129.70001	-6.68906	-157.46008
129.80001	-6.69656	-157.61185
129.90001	-6.70063	-157.67904
130.00001	-6.70500	-157.74320
130.10001	-6.70984	-157.82478
130.20001	-6.71578	-157.91541
130.30001	-6.72281	-158.07053
130.40001	-6.72672	-158.13522
130.50001	-6.73047	-158.18088
130.60001	-6.73516	-158.25266
130.70001	-6.74047	-158.33771
130.80001	-6.74656	-158.44630
130.90001	-6.75344	-158.59289
131.00001	-6.75703	-158.64697
131.10001	-6.76125	-158.70383
131.20001	-6.76641	-158.78204
131.30001	-6.77266	-158.89557
131.40001	-6.77969	-159.04452
131.50001	-6.78359	-159.11119
131.60001	-6.78766	-159.15613
131.70001	-6.79219	-159.22675
131.80001	-6.79766	-159.31134
131.90001	-6.80453	-159.43554
132.00001	-6.81094	-159.59609
132.10001	-6.81422	-159.63100
132.20001	-6.81797	-159.66758
132.30001	-6.82297	-159.74198
132.40001	-6.82891	-159.84237
132.50001	-6.83594	-159.99676
132.60001	-6.84031	-160.08198
132.70001	-6.84438	-160.12032
132.80001	-6.84906	-160.19045
132.90001	-6.85437	-160.28322
133.00001	-6.86000	-160.37397
133.10001	-6.86625	-160.50656
133.20001	-6.87047	-160.56068
133.30001	-6.87484	-160.62437
133.40001	-6.88016	-160.71256
133.50001	-6.88656	-160.82722
133.60001	-6.89297	-160.96808
133.70001	-6.89672	-161.01570
133.80001	-6.90062	-161.06811
133.90001	-6.90516	-161.12633
134.00001	-6.91000	-161.20751
134.10001	-6.91563	-161.29552
134.20001	-6.92313	-161.44119
134.30001	-6.92750	-161.52251
134.40001	-6.93187	-161.58032
134.50001	-6.93656	-161.65175
134.60001	-6.94203	-161.74473
134.70001	-6.94859	-161.87012
134.80001	-6.95297	-161.93959
134.90001	-6.95719	-161.98722
135.00001	-6.96188	-162.05604
135.10001	-6.96734	-162.14436
135.20001	-6.97344	-162.24906
135.30001	-6.97984	-162.37558
135.40001	-6.98359	-162.42251
135.50001	-6.98812	-162.48237
135.60001	-6.99297	-162.55403
135.70001	-6.99875	-162.63257
135.80001	-7.00578	-162.77154
135.90001	-7.01016	-162.85285
136.00001	-7.01422	-162.89699
136.10001	-7.01875	-162.96095
136.20001	-7.02375	-163.02229
136.30001	-7.02969	-163.12359
136.40001	-7.03734	-163.26258
136.50001	-7.04109	-163.32360
136.60001	-7.04484	-163.36025
136.70001	-7.04953	-163.42486
136.80001	-7.05562	-163.51111
136.90001	-7.06375	-163.68309
137.00001	-7.06766	-163.74448
137.10001	-7.07141	-163.78324
137.20001	-7.07594	-163.83378
137.30001	-7.08125	-163.91505
137.40001	-7.08703	-164.01589
137.50001	-7.09391	-164.13374
137.60001	-7.09797	-164.21618
137.70001	-7.10188	-164.25249
137.80001	-7.10656	-164.31604
137.90001	-7.11172	-164.38359
138.00001	-7.11891	-164.51849
138.10001	-7.12359	-164.59391
138.20001	-7.12766	-164.64667
138.30001	-7.13219	-164.70495
138.40001	-7.13703	-164.77445
138.50001	-7.14250	-164.86001
138.60001	-7.14922	-164.95720
138.70001	-7.15391	-165.04867
138.80001	-7.15812	-165.08755
138.90001	-7.16297	-165.15431
139.00001	-7.16844	-165.22008
139.10001	-7.17672	-165.37912
139.20001	-7.18125	-165.45650
139.30001	-7.18516	-165.49288
139.40001	-7.18953	-165.54710
139.50001	-7.19453	-165.60623
139.60001	-7.20016	-165.70355
139.70001	-7.20828	-165.85450
139.80001	-7.21219	-165.92437
139.90001	-7.21641	-165.96572
140.00001	-7.22188	-166.04269
140.10001	-7.22891	-166.15680
140.20001	-7.23469	-166.31107
140.30001	-7.23766	-166.32649
140.40001	-7.24141	-166.36175
140.50001	-7.24609	-166.41723
140.60001	-7.25109	-166.49796
140.70001	-7.25703	-166.59273
140.80001	-7.26406	-166.72350
140.90001	-7.26797	-166.78064
141.00001	-7.27188	-166.82227
141.10001	-7.27687	-166.89874
141.20001	-7.28297	-166.98670
141.30001	-7.29094	-167.16900
141.40001	-7.29453	-167.21435
141.50001	-7.29828	-167.24020
141.60001	-7.30281	-167.30399
141.70001	-7.30828	-167.37898
141.80001	-7.31422	-167.48214
141.90001	-7.32141	-167.63082
142.00001	-7.32516	-167.67816
142.10001	-7.32922	-167.71455
142.20001	-7.33391	-167.78734
142.30001	-7.33938	-167.86563
142.40001	-7.34656	-167.99641
142.50001	-7.35141	-168.09939
142.60001	-7.35500	-168.12371
142.70001	-7.35938	-168.18269
142.80001	-7.36453	-168.25677
142.90001	-7.37031	-168.34342
143.00001	-7.37750	-168.48709
143.10001	-7.38156	-168.55028
143.20001	-7.38563	-168.59536
143.30001	-7.39047	-168.65785
143.40001	-7.39563	-168.73591
143.50001	-7.40250	-168.84579
143.60001	-7.40766	-168.94908
143.70001	-7.41172	-168.99906
143.80001	-7.41641	-169.05552
143.90001	-7.42141	-169.13319
144.00001	-7.42703	-169.21128
144.10001	-7.43484	-169.36065
144.20001	-7.43859	-169.41968
144.30001	-7.44250	-169.45465
144.40001	-7.44750	-169.51957
144.50001	-7.45344	-169.61794
144.60001	-7.46031	-169.74065
144.70001	-7.46453	-169.80484
144.80001	-7.46859	-169.84564
144.90001	-7.47297	-169.90034
145.00001	-7.47797	-169.96717
145.10001	-7.48328	-170.04529
145.20001	-7.49016	-170.15964
145.30001	-7.49469	-170.23487
145.40001	-7.49906	-170.28463
145.50001	-7.50422	-170.34765
145.60001	-7.50984	-170.44128
145.70001	-7.51672	-170.57008
145.80001	-7.52078	-170.61719
145.90001	-7.52469	-170.65190
146.00001	-7.52922	-170.69887
146.10001	-7.53406	-170.76772
146.20001	-7.54016	-170.85332
146.30001	-7.54797	-170.99369
146.40001	-7.55203	-171.07017
146.50001	-7.55625	-171.09041
146.60001	-7.56109	-171.15247
146.70001	-7.56641	-171.23236
146.80001	-7.57344	-171.33416
146.90001	-7.57797	-171.39773
147.00001	-7.58188	-171.41145
147.10001	-7.58641	-171.45349
147.20001	-7.59156	-171.50521
147.30001	-7.59750	-171.59456
147.40001	-7.60484	-171.72669
147.50001	-7.60859	-171.76588
147.60001	-7.61281	-171.80064
147.70001	-7.61797	-171.87090
147.80001	-7.62391	-171.95533
147.90001	-7.63125	-172.09899
148.00001	-7.63547	-172.16215
148.10001	-7.63938	-172.19889
148.20001	-7.64437	-172.25228
148.30001	-7.64969	-172.33655
148.40001	-7.65578	-172.43671
148.50001	-7.66219	-172.57011
148.60001	-7.66578	-172.60298
148.70001	-7.66953	-172.63202
148.80001	-7.67406	-172.68594
148.90001	-7.67937	-172.75459
149.00001	-7.68656	-172.87409
149.10001	-7.69125	-172.95755
149.20001	-7.69500	-172.98253
149.30001	-7.69953	-173.04073
149.40001	-7.70484	-173.11376
149.50001	-7.71125	-173.21552
149.60001	-7.71844	-173.35068
149.70001	-7.72297	-173.43251
149.80001	-7.72688	-173.45527
149.90001	-7.73125	-173.50526
150.00001	-7.73641	-173.57330
150.10001	-7.74281	-173.68048
150.20001	-7.74750	-173.75323
150.30001	-7.75172	-173.79598
150.40001	-7.75641	-173.84768
150.50001	-7.76141	-173.92130
150.60001	-7.76734	-174.00306
150.70001	-7.77469	-174.14114
150.80001	-7.77906	-174.21229
150.90001	-7.78313	-174.24038
151.00001	-7.78797	-174.30039
151.10001	-7.79344	-174.37664
151.20001	-7.79984	-174.47445
151.30001	-7.80469	-174.55113
151.40001	-7.80891	-174.58783
151.50001	-7.81312	-174.63055
151.60001	-7.81781	-174.68487
151.70001	-7.82344	-174.76474
151.80001	-7.83078	-174.87858
151.90001	-7.83531	-174.95796
152.00001	-7.83953	-174.99042
152.10001	-7.84422	-175.04293
152.20001	-7.84953	-175.09948
152.30001	-7.85609	-175.21037
152.40001	-7.86109	-175.28717
152.50001	-7.86531	-175.32933
152.60001	-7.87000	-175.37475
152.70001	-7.87516	-175.44213
152.80001	-7.88125	-175.52026
152.90001	-7.88891	-175.66527
153.00001	-7.89250	-175.70259
153.10001	-7.89609	-175.69928
153.20001	-7.90047	-175.75240
153.30001	-7.90609	-175.82458
153.40001	-7.91422	-175.95397
153.50001	-7.91937	-176.05434
153.60001	-7.92297	-176.07243
153.70001	-7.92766	-176.12036
153.80001	-7.93297	-176.17884
153.90001	-7.93844	-176.25462
154.00001	-7.94453	-176.34964
154.10001	-7.94859	-176.39895
154.20001	-7.95266	-176.42032
154.30001	-7.95750	-176.47906
154.40001	-7.96281	-176.54718
154.50001	-7.96984	-176.64759
154.60001	-7.97516	-176.74589
154.70001	-7.97906	-176.76485
154.80001	-7.98344	-176.79746
154.90001	-7.98844	-176.84960
155.00001	-7.99406	-176.92839
155.10001	-8.00156	-177.04049
155.20001	-8.00594	-177.11766
155.30001	-8.00984	-177.14144
155.40001	-8.01438	-177.17525
155.50001	-8.01969	-177.23545
155.60001	-8.02563	-177.30165
155.70001	-8.03125	-177.39615
155.80001	-8.03547	-177.42944
155.90001	-8.04016	-177.47465
156.00001	-8.04547	-177.53656
156.10001	-8.05203	-177.62697
156.20001	-8.06125	-177.80760
156.30001	-8.06438	-177.84154
156.40001	-8.06750	-177.82512
156.50001	-8.07203	-177.86512
156.60001	-8.07734	-177.94135
156.70001	-8.08438	-178.05846
156.80001	-8.08891	-178.12450
156.90001	-8.09250	-178.14130
157.00001	-8.09703	-178.18359
157.10001	-8.10187	-178.23799
157.20001	-8.10766	-178.30452
157.30001	-8.11500	-178.42627
157.40001	-8.11969	-178.50213
157.50001	-8.12359	-178.51549
157.60001	-8.12813	-178.55817
157.70001	-8.13359	-178.62497
157.80001	-8.14078	-178.73886
157.90001	-8.14547	-178.80553
158.00001	-8.14938	-178.82870
158.10001	-8.15375	-178.86175
158.20001	-8.15891	-178.91179
158.30001	-8.16484	-178.99868
158.40001	-8.17281	-179.13486
158.50001	-8.17656	-179.19120
158.60001	-8.18031	-179.19853
158.70001	-8.18516	-179.24243
158.80001	-8.19047	-179.30527
158.90001	-8.19719	-179.39563
159.00001	-8.20188	-179.47024
159.10001	-8.20609	-179.49960
159.20001	-8.21047	-179.54139
159.30001	-8.21547	-179.59227
159.40001	-8.22141	-179.67594
159.50001	-8.22906	-179.78671
159.60001	-8.23328	-179.86114
159.70001	-8.23687	-179.86231
159.80001	-8.24141	-179.89504
159.90001	-8.24688	-179.96582
160.00001	-8.25484	-180.09338
160.10001	-8.25984	-180.20281
160.20001	-8.26344	-180.20172
160.30001	-8.26750	-180.23451
160.40001	-8.27266	-180.28294
160.50001	-8.27812	-180.35200
160.60001	-8.28500	-180.45415
160.70001	-8.29016	-180.54862
160.80001	-8.29406	-180.57479
160.90001	-8.29875	-180.61838
161.00001	-8.30422	-180.67145
161.10001	-8.31141	-180.79019
161.20001	-8.31609	-180.86228
161.30001	-8.31984	-180.87961
161.40001	-8.32406	-180.90755
161.50001	-8.32875	-180.95782
161.60001	-8.33453	-181.02920
161.70001	-8.34156	-181.13466
161.80001	-8.34703	-181.24533
161.90001	-8.35078	-181.25114
162.00001	-8.35531	-181.28961
162.10001	-8.36078	-181.34540
162.20001	-8.36750	-181.44388
162.30001	-8.37234	-181.52554
162.40001	-8.37625	-181.54319
162.50001	-8.38063	-181.58203
162.60001	-8.38578	-181.63677
162.70001	-8.39156	-181.71270
162.80001	-8.39938	-181.83751
162.90001	-8.40375	-181.90509
163.00001	-8.40734	-181.90026
163.10001	-8.41172	-181.93457
163.20001	-8.41672	-182.00038
163.30001	-8.42391	-182.09116
163.40001	-8.42938	-182.19636
163.50001	-8.43344	-182.22317
163.60001	-8.43797	-182.25791
163.70001	-8.44313	-182.31462
163.80001	-8.44875	-182.37919
163.90001	-8.45609	-182.49224
164.00001	-8.46078	-182.56235
164.10001	-8.46484	-182.59092
164.20001	-8.47016	-182.65055
164.30001	-8.47609	-182.74131
164.40001	-8.48297	-182.86498
164.50001	-8.48656	-182.90237
164.60001	-8.49016	-182.89086
164.70001	-8.49453	-182.93621
164.80001	-8.49938	-182.99079
164.90001	-8.50484	-183.06062
165.00001	-8.51125	-183.15375
165.10001	-8.51625	-183.24494
165.20001	-8.52047	-183.26674
165.30001	-8.52547	-183.32423
165.40001	-8.53125	-183.38573
165.50001	-8.53844	-183.51445
165.60001	-8.54313	-183.58287
165.70001	-8.54687	-183.58824
165.80001	-8.55109	-183.62673
165.90001	-8.55625	-183.69177
166.00001	-8.56234	-183.78109
166.10001	-8.57016	-183.91685
166.20001	-8.57422	-183.96837
166.30001	-8.57750	-183.96214
166.40001	-8.58203	-183.99198
166.50001	-8.58734	-184.06786
166.60001	-8.59344	-184.14977
166.70001	-8.59953	-184.26161
166.80001	-8.60375	-184.28947
166.90001	-8.60797	-184.31972
167.00001	-8.61266	-184.35882
167.10001	-8.61828	-184.42662
167.20001	-8.62516	-184.53664
167.30001	-8.63016	-184.61682
167.40001	-8.63422	-184.63284
167.50001	-8.63859	-184.66669
167.60001	-8.64359	-184.71134
167.70001	-8.64953	-184.78328
167.80001	-8.65531	-184.87577
167.90001	-8.65953	-184.90531
168.00001	-8.66422	-184.93415
168.10001	-8.66922	-184.98853
168.20001	-8.67453	-185.04505
168.30001	-8.68156	-185.13402
168.40001	-8.68703	-185.22792
168.50001	-8.69094	-185.23562
168.60001	-8.69531	-185.26299
168.70001	-8.70063	-185.30364
168.80001	-8.70781	-185.40768
168.90001	-8.71313	-185.49438
169.00001	-8.71703	-185.51841
169.10001	-8.72141	-185.53841
169.20001	-8.72641	-185.58051
169.30001	-8.73203	-185.63370
169.40001	-8.73922	-185.73245
169.50001	-8.74375	-185.80718
169.60001	-8.74750	-185.80580
169.70001	-8.75203	-185.83919
169.80001	-8.75719	-185.88218
169.90001	-8.76422	-185.97090
170.00001	-8.77031	-186.08247
170.10001	-8.77406	-186.09020
170.20001	-8.77813	-186.10030
170.30001	-8.78266	-186.13899
170.40001	-8.78781	-186.18838
170.50001	-8.79438	-186.26645
170.60001	-8.80031	-186.36832
170.70001	-8.80422	-186.36894
170.80001	-8.80891	-186.39918
170.90001	-8.81406	-186.44032
171.00001	-8.82047	-186.51336
171.10001	-8.82609	-186.60200
171.20001	-8.83000	-186.61173
171.30001	-8.83453	-186.63526
171.40001	-8.83922	-186.67360
171.50001	-8.84500	-186.72982
171.60001	-8.85250	-186.81985
171.70001	-8.85781	-186.91213
171.80001	-8.86109	-186.89358
171.90001	-8.86547	-186.90632
172.00001	-8.87094	-186.95980
172.10001	-8.87828	-187.05612
172.20001	-8.88375	-187.15982
172.30001	-8.88750	-187.15025
172.40001	-8.89203	-187.18199
172.50001	-8.89719	-187.22296
172.60001	-8.90250	-187.27998
172.70001	-8.91047	-187.39533
172.80001	-8.91578	-187.49820
172.90001	-8.91891	-187.45217
173.00001	-8.92328	-187.48356
173.10001	-8.92859	-187.54014
173.20001	-8.93578	-187.64579
173.30001	-8.94078	-187.72624
173.40001	-8.94406	-187.70823
173.50001	-8.94812	-187.72314
173.60001	-8.95297	-187.77826
173.70001	-8.95859	-187.84840
173.80001	-8.96547	-187.94502
173.90001	-8.97172	-188.06857
174.00001	-8.97531	-188.06377
174.10001	-8.97969	-188.09386
174.20001	-8.98453	-188.13458
174.30001	-8.99062	-188.20721
174.40001	-8.99672	-188.30435
174.50001	-9.00094	-188.34288
174.60001	-9.00531	-188.36497
174.70001	-9.01047	-188.41523
174.80001	-9.01609	-188.48561
174.90001	-9.02281	-188.56852
175.00001	-9.02797	-188.64894
175.10001	-9.03141	-188.64718
175.20001	-9.03609	-188.67575
175.30001	-9.04141	-188.74550
175.40001	-9.04844	-188.83340
175.50001	-9.05375	-188.93290
175.60001	-9.05766	-188.94270
175.70001	-9.06219	-188.96434
175.80001	-9.06703	-189.01701
175.90001	-9.07203	-189.07212
176.00001	-9.07875	-189.15965
176.10001	-9.08453	-189.26449
176.20001	-9.08844	-189.27076
176.30001	-9.09297	-189.29380
176.40001	-9.09828	-189.35767
176.50001	-9.10547	-189.46144
176.60001	-9.11062	-189.54618
176.70001	-9.11422	-189.54071
176.80001	-9.11844	-189.57335
176.90001	-9.12344	-189.61756
177.00001	-9.12891	-189.68262
177.10001	-9.13609	-189.77469
177.20001	-9.14141	-189.87475
177.30001	-9.14531	-189.88326
177.40001	-9.14984	-189.90032
177.50001	-9.15484	-189.95665
177.60001	-9.16188	-190.05103
177.70001	-9.16734	-190.15341
177.80001	-9.17109	-190.15540
177.90001	-9.17563	-190.19072
178.00001	-9.18078	-190.24336
178.10001	-9.18672	-190.31522
178.20001	-9.19344	-190.41552
178.30001	-9.19781	-190.46651
178.40001	-9.20141	-190.47138
178.50001	-9.20594	-190.49761
178.60001	-9.21109	-190.54732
178.70001	-9.21766	-190.63868
178.80001	-9.22406	-190.74416
178.90001	-9.22797	-190.75526
179.00001	-9.23203	-190.76984
179.10001	-9.23687	-190.81236
179.20001	-9.24250	-190.87467
179.30001	-9.24953	-190.97611
179.40001	-9.25484	-191.06840
179.50001	-9.25859	-191.05983
179.60001	-9.26313	-191.08060
179.70001	-9.26828	-191.13395
179.80001	-9.27406	-191.19817
179.90001	-9.27969	-191.27214
180.00001	-9.28375	-191.29328
180.10001	-9.28828	-191.31546
180.20001	-9.29359	-191.35673
180.30001	-9.29969	-191.43668
180.40001	-9.30797	-191.54763
180.50001	-9.31281	-191.62942
180.60001	-9.31594	-191.58760
180.70001	-9.32031	-191.59886
180.80001	-9.32531	-191.64403
180.90001	-9.33172	-191.72749
181.00001	-9.33781	-191.83186
181.10001	-9.34172	-191.83674
181.20001	-9.34609	-191.84741
181.30001	-9.35094	-191.89140
181.40001	-9.35625	-191.94254
181.50001	-9.36219	-192.01119
181.60001	-9.36781	-192.08840
181.70001	-9.37187	-192.10169
181.80001	-9.37656	-192.12896
181.90001	-9.38188	-192.18288
182.00001	-9.38844	-192.26277
182.10001	-9.39422	-192.35134
182.20001	-9.39828	-192.36019
182.30001	-9.40250	-192.36797
182.40001	-9.40719	-192.40366
182.50001	-9.41266	-192.45963
182.60001	-9.41922	-192.54424
182.70001	-9.42469	-192.62269
182.80001	-9.42844	-192.61767
182.90001	-9.43297	-192.63920
183.00001	-9.43813	-192.68699
183.10001	-9.44469	-192.76452
183.20001	-9.45047	-192.84998
183.30001	-9.45453	-192.85786
183.40001	-9.45859	-192.87008
183.50001	-9.46328	-192.89774
183.60001	-9.46891	-192.94785
183.70001	-9.47609	-193.03805
183.80001	-9.48203	-193.15551
183.90001	-9.48578	-193.12997
184.00001	-9.49000	-193.13729
184.10001	-9.49469	-193.17356
184.20001	-9.50047	-193.22759
184.30001	-9.50703	-193.32986
184.40001	-9.51141	-193.35543
184.50001	-9.51578	-193.36107
184.60001	-9.52078	-193.39649
184.70001	-9.52656	-193.45520
184.80001	-9.53266	-193.51587
184.90001	-9.53844	-193.60970
185.00001	-9.54219	-193.59061
185.10001	-9.54656	-193.60813
185.20001	-9.55172	-193.65223
185.30001	-9.55844	-193.73120
185.40001	-9.56484	-193.83655
185.50001	-9.56891	-193.83116
185.60001	-9.57297	-193.84080
185.70001	-9.57750	-193.86582
185.80001	-9.58266	-193.90129
185.90001	-9.58844	-193.97755
186.00001	-9.59531	-194.07947
186.10001	-9.59922	-194.08721
186.20001	-9.60344	-194.08084
186.30001	-9.60844	-194.11948
186.40001	-9.61500	-194.18591
186.50001	-9.62125	-194.29930
186.60001	-9.62516	-194.29615
186.70001	-9.62938	-194.29789
186.80001	-9.63406	-194.33308
186.90001	-9.63922	-194.38179
187.00001	-9.64531	-194.43744
187.10001	-9.65219	-194.55484
187.20001	-9.65609	-194.54370
187.30001	-9.66031	-194.54387
187.40001	-9.66516	-194.59014
187.50001	-9.67141	-194.65612
187.60001	-9.67766	-194.75433
187.70001	-9.68141	-194.74870
187.80001	-9.68563	-194.74651
187.90001	-9.69047	-194.78276
188.00001	-9.69562	-194.81997
188.10001	-9.70156	-194.87658
188.20001	-9.70875	-195.00723
188.30001	-9.71266	-195.00063
188.40001	-9.71719	-195.00758
188.50001	-9.72297	-195.06669
188.60001	-9.73172	-195.18697
188.70001	-9.73688	-195.29255
188.80001	-9.73938	-195.22001
188.90001	-9.74344	-195.22092
189.00001	-9.74828	-195.26352
189.10001	-9.75359	-195.32652
189.20001	-9.76047	-195.41372
189.30001	-9.76594	-195.50753
189.40001	-9.76953	-195.48757
189.50001	-9.77422	-195.50112
189.60001	-9.77938	-195.55730
189.70001	-9.78547	-195.61462
189.80001	-9.79109	-195.71830
189.90001	-9.79516	-195.70388
190.00001	-9.79953	-195.71915
190.10001	-9.80453	-195.77590
190.20001	-9.81063	-195.83313
190.30001	-9.81828	-195.93795
190.40001	-9.82328	-196.02412
190.50001	-9.82641	-195.97232
190.60001	-9.83062	-195.97918
190.70001	-9.83547	-196.02123
190.80001	-9.84141	-196.09302
190.90001	-9.84797	-196.19834
191.00001	-9.85203	-196.21097
191.10001	-9.85641	-196.21938
191.20001	-9.86125	-196.24697
191.30001	-9.86672	-196.29592
191.40001	-9.87297	-196.36977
191.50001	-9.87891	-196.46102
191.60001	-9.88250	-196.44740
191.70001	-9.88687	-196.45658
191.80001	-9.89203	-196.50723
191.90001	-9.89797	-196.56637
192.00001	-9.90547	-196.68141
192.10001	-9.90922	-196.68122
192.20001	-9.91313	-196.66667
192.30001	-9.91766	-196.69446
192.40001	-9.92297	-196.74698
192.50001	-9.92953	-196.82592
192.60001	-9.93625	-196.94036
192.70001	-9.93984	-196.91826
192.80001	-9.94422	-196.92364
192.90001	-9.94937	-196.95847
193.00001	-9.95516	-197.01870
193.10001	-9.96172	-197.12609
193.20001	-9.96609	-197.14820
193.30001	-9.97031	-197.14302
193.40001	-9.97500	-197.17452
193.50001	-9.98031	-197.21180
193.60001	-9.98672	-197.27217
193.70001	-9.99234	-197.36038
193.80001	-9.99594	-197.33408
193.90001	-10.00016	-197.34401
194.00001	-10.00547	-197.39850
194.10001	-10.01172	-197.46687
194.20001	-10.01922	-197.59573
194.30001	-10.02281	-197.59011
194.40001	-10.02672	-197.57016
194.50001	-10.03141	-197.58877
194.60001	-10.03625	-197.62121
194.70001	-10.04172	-197.68277
194.80001	-10.04875	-197.79269
194.90001	-10.05281	-197.79290
195.00001	-10.05719	-197.78654
195.10001	-10.06219	-197.82504
195.20001	-10.06844	-197.88586
195.30001	-10.07563	-198.01006
195.40001	-10.07922	-197.98821
195.50001	-10.08328	-197.98142
195.60001	-10.08813	-198.02183
195.70001	-10.09359	-198.06752
195.80001	-10.10016	-198.14470
195.90001	-10.10750	-198.26902
196.00001	-10.11094	-198.23875
196.10001	-10.11516	-198.23337
196.20001	-10.12047	-198.27989
196.30001	-10.12641	-198.34983
196.40001	-10.13172	-198.42722
196.50001	-10.13547	-198.41297
196.60001	-10.13969	-198.41161
196.70001	-10.14453	-198.45036
196.80001	-10.15031	-198.49938
196.90001	-10.15766	-198.60177
197.00001	-10.16422	-198.70766
197.10001	-10.16750	-198.65251
197.20001	-10.17156	-198.62953
197.30001	-10.17656	-198.66195
197.40001	-10.18312	-198.74477
197.50001	-10.18937	-198.84898
197.60001	-10.19313	-198.82922
197.70001	-10.19734	-198.82861
197.80001	-10.20172	-198.85975
197.90001	-10.20672	-198.89709
198.00001	-10.21250	-198.96130
198.10001	-10.21969	-199.08272
198.20001	-10.22422	-199.11335
198.30001	-10.22844	-199.11067
198.40001	-10.23359	-199.14788
198.50001	-10.23953	-199.21173
198.60001	-10.24484	-199.27710
198.70001	-10.24906	-199.29032
198.80001	-10.25344	-199.30778
198.90001	-10.25813	-199.34207
199.00001	-10.26328	-199.38843
199.10001	-10.26938	-199.46188
199.20001	-10.27609	-199.56502
199.30001	-10.28000	-199.54731
199.40001	-10.28438	-199.55342
199.50001	-10.28922	-199.59025
199.60001	-10.29516	-199.65734
199.70001	-10.30172	-199.76267
[truncated: 2,502 more rows]
