# Supplementary material for: Strengthening of 3D Printed Fused Deposition Manufactured Parts Using the Fill Compositing Technique
Source: PLoS One. 2015 Apr 16;10(4):e0122915. doi: 10.1371/journal.pone.0122915 (PMC4400136; doi:10.1371/journal.pone.0122915)
Supplement: S1 File — This is the raw data and information on all the samples presented in this manuscript. (ZIP) [file pone.0122915.s001.zip › Specimen_RawData_24.csv]

Time	Extension	Load
(sec)	(mm)	(N)
0.00000	-0.00016	-0.15658
0.10000	-0.00047	-0.15499
0.20000	-0.00484	-0.15898
0.30000	-0.01406	-0.15790
0.40000	-0.02063	-0.16069
0.50000	-0.02500	-0.15802
0.60000	-0.02953	-0.15891
0.70000	-0.03453	-0.16602
0.80000	-0.04063	-0.15782
0.90000	-0.04766	-0.16465
1.00000	-0.05172	-0.15756
1.10000	-0.05609	-0.16703
1.20000	-0.06156	-0.15891
1.30000	-0.06891	-0.16200
1.40000	-0.07563	-0.15517
1.50000	-0.07891	-0.15692
1.60000	-0.08297	-0.15655
1.70000	-0.08781	-0.16103
1.80000	-0.09266	-0.16751
1.90000	-0.09828	-0.16279
2.00000	-0.10438	-0.15745
2.10000	-0.10828	-0.16197
2.20000	-0.11250	-0.16340
2.30000	-0.11734	-0.16071
2.40000	-0.12281	-0.15868
2.50000	-0.12953	-0.15975
2.60000	-0.13469	-0.15726
2.70000	-0.13891	-0.16040
2.80000	-0.14375	-0.15605
2.90000	-0.14906	-0.16239
3.00000	-0.15484	-0.16840
3.10000	-0.16141	-0.16445
3.20000	-0.16531	-0.15598
3.30000	-0.16984	-0.15777
3.40000	-0.17500	-0.15586
3.50000	-0.18063	-0.16057
3.60000	-0.18672	-0.20637
3.70000	-0.19141	-0.29895
3.80000	-0.19531	-0.37686
3.90000	-0.20000	-0.47279
4.00000	-0.20531	-0.56263
4.10000	-0.21125	-0.69175
4.20000	-0.21781	-0.83021
4.30000	-0.22234	-0.94339
4.40000	-0.22656	-1.03602
4.50000	-0.23141	-1.13857
4.60000	-0.23687	-1.25741
4.70000	-0.24328	-1.40950
4.80000	-0.24797	-1.53661
4.90000	-0.25219	-1.63915
5.00000	-0.25672	-1.75331
5.10000	-0.26188	-1.87521
5.20000	-0.26734	-2.00254
5.30000	-0.27437	-2.15876
5.40000	-0.27859	-2.28321
5.50000	-0.28281	-2.37858
5.60000	-0.28766	-2.50312
5.70000	-0.29328	-2.63208
5.80000	-0.30000	-2.79174
5.90000	-0.30484	-2.92017
6.00000	-0.30922	-3.02708
6.10000	-0.31391	-3.14894
6.20000	-0.31891	-3.27214
6.30000	-0.32453	-3.40923
6.40000	-0.33156	-3.58313
6.50000	-0.33562	-3.70297
6.60000	-0.33969	-3.79805
6.70000	-0.34438	-3.91418
6.80000	-0.35000	-4.04797
6.90000	-0.35688	-4.21774
7.00000	-0.36172	-4.35494
7.10000	-0.36609	-4.47195
7.20000	-0.37094	-4.59692
7.30000	-0.37609	-4.73116
7.40000	-0.38172	-4.87345
7.50000	-0.38813	-5.03707
7.60000	-0.39219	-5.15179
7.70000	-0.39641	-5.25899
7.80000	-0.40125	-5.39032
7.90000	-0.40688	-5.52592
8.00000	-0.41359	-5.70176
8.10000	-0.41797	-5.82244
8.20000	-0.42203	-5.92614
8.30000	-0.42641	-6.03099
8.40000	-0.43125	-6.15618
8.50000	-0.43703	-6.29247
8.60000	-0.44422	-6.47651
8.70000	-0.44906	-6.60748
8.80000	-0.45328	-6.71402
8.90000	-0.45828	-6.84333
9.00000	-0.46406	-6.98645
9.10000	-0.47125	-7.16918
9.20000	-0.47609	-7.30852
9.30000	-0.47984	-7.40489
9.40000	-0.48422	-7.51772
9.50000	-0.48984	-7.66789
9.60000	-0.49656	-7.83775
9.70000	-0.50422	-8.06004
9.80000	-0.50687	-8.13819
9.90000	-0.51078	-8.22889
10.00000	-0.51547	-8.35353
10.10000	-0.52078	-8.50357
10.20000	-0.52750	-8.66867
10.30000	-0.53234	-8.82284
10.40000	-0.53625	-8.92557
10.50000	-0.54063	-9.04124
10.60000	-0.54594	-9.18262
10.70000	-0.55203	-9.33548
10.80000	-0.55969	-9.54603
10.90000	-0.56344	-9.67199
11.00000	-0.56734	-9.77842
11.10000	-0.57203	-9.90055
11.20000	-0.57750	-10.03538
11.30000	-0.58406	-10.21729
11.40000	-0.58875	-10.35583
11.50000	-0.59266	-10.45956
11.60000	-0.59703	-10.58229
11.70000	-0.60219	-10.70945
11.80000	-0.60797	-10.86107
11.90000	-0.61516	-11.05283
12.00000	-0.61938	-11.17867
12.10000	-0.62344	-11.28425
12.20000	-0.62828	-11.40702
12.30000	-0.63391	-11.56065
12.40000	-0.64094	-11.74394
12.50000	-0.64547	-11.88157
12.60000	-0.64953	-11.97920
12.70000	-0.65391	-12.09881
12.80000	-0.65906	-12.23132
12.90000	-0.66500	-12.39317
13.00000	-0.67203	-12.57170
13.10000	-0.67625	-12.70175
13.20000	-0.68031	-12.80878
13.30000	-0.68516	-12.94040
13.40000	-0.69078	-13.09280
13.50000	-0.69750	-13.25717
13.60000	-0.70250	-13.41342
13.70000	-0.70672	-13.53065
13.80000	-0.71109	-13.65188
13.90000	-0.71594	-13.77892
14.00000	-0.72141	-13.92264
14.10000	-0.72844	-14.10364
14.20000	-0.73313	-14.24949
14.30000	-0.73750	-14.36392
14.40000	-0.74234	-14.49208
14.50000	-0.74797	-14.64528
14.60000	-0.75453	-14.82385
14.70000	-0.75906	-14.95123
14.80000	-0.76297	-15.05710
14.90000	-0.76734	-15.16849
15.00000	-0.77234	-15.29728
15.10000	-0.77828	-15.45533
15.20000	-0.78531	-15.64746
15.30000	-0.78984	-15.78909
15.40000	-0.79391	-15.89510
15.50000	-0.79859	-16.02034
15.60000	-0.80391	-16.16390
15.70000	-0.81031	-16.33373
15.80000	-0.81578	-16.49054
15.90000	-0.81984	-16.59809
16.00000	-0.82422	-16.71101
16.10000	-0.82937	-16.84608
16.20000	-0.83500	-16.98726
16.30000	-0.84203	-17.17785
16.40000	-0.84719	-17.33602
16.50000	-0.85109	-17.43905
16.60000	-0.85594	-17.56228
16.70000	-0.86156	-17.71528
16.80000	-0.86844	-17.90477
16.90000	-0.87281	-18.03803
17.00000	-0.87688	-18.13688
17.10000	-0.88156	-18.27190
17.20000	-0.88656	-18.41586
17.30000	-0.89203	-18.56500
17.40000	-0.89844	-18.72618
17.50000	-0.90328	-18.87285
17.60000	-0.90750	-18.98265
17.70000	-0.91250	-19.11395
17.80000	-0.91937	-19.30132
17.90000	-0.92734	-19.54367
18.00000	-0.93063	-19.65123
18.10000	-0.93406	-19.74576
18.20000	-0.93859	-19.86722
18.30000	-0.94344	-20.00032
18.40000	-0.94875	-20.15204
18.50000	-0.95484	-20.30443
18.60000	-0.95953	-20.45954
18.70000	-0.96375	-20.58040
18.80000	-0.96859	-20.71851
18.90000	-0.97437	-20.86958
19.00000	-0.98172	-21.06152
19.10000	-0.98688	-21.23298
19.20000	-0.99078	-21.33831
19.30000	-0.99500	-21.45606
19.40000	-0.99969	-21.58083
19.50000	-1.00500	-21.72833
19.60000	-1.01172	-21.91752
19.70000	-1.01656	-22.07522
19.80000	-1.02063	-22.18459
19.90000	-1.02547	-22.32422
20.00000	-1.03125	-22.47591
20.10000	-1.03781	-22.66430
20.20000	-1.04266	-22.81846
20.30000	-1.04672	-22.93214
20.40000	-1.05156	-23.07128
20.50000	-1.05672	-23.22129
20.60000	-1.06266	-23.38375
20.70000	-1.07000	-23.58747
20.80000	-1.07375	-23.70717
20.90000	-1.07766	-23.80225
21.00000	-1.08234	-23.94059
21.10000	-1.08734	-24.08157
21.20000	-1.09328	-24.24223
21.30000	-1.09922	-24.41120
21.40000	-1.10344	-24.53353
21.50000	-1.10797	-24.65329
21.60000	-1.11297	-24.80515
21.70000	-1.11797	-24.93447
21.80000	-1.12469	-25.10361
21.90000	-1.13000	-25.27379
22.00000	-1.13437	-25.38813
22.10000	-1.13922	-25.52778
22.20000	-1.14500	-25.67484
22.30000	-1.15188	-25.85667
22.40000	-1.15641	-25.99882
22.50000	-1.16031	-26.10698
22.60000	-1.16516	-26.23700
22.70000	-1.17000	-26.38057
22.80000	-1.17516	-26.50911
22.90000	-1.18188	-26.67856
23.00000	-1.18688	-26.83864
23.10000	-1.19094	-26.94477
23.20000	-1.19563	-27.07055
23.30000	-1.20047	-27.19276
23.40000	-1.20703	-27.35494
23.50000	-1.21313	-27.54582
23.60000	-1.21750	-27.66369
23.70000	-1.22172	-27.79484
23.80000	-1.22687	-27.91861
23.90000	-1.23250	-28.07098
24.00000	-1.23922	-28.24205
24.10000	-1.24344	-28.38489
24.20000	-1.24734	-28.47666
24.30000	-1.25172	-28.58789
24.40000	-1.25703	-28.72207
24.50000	-1.26453	-28.91345
24.60000	-1.27016	-29.09001
24.70000	-1.27375	-29.18301
24.80000	-1.27781	-29.28579
24.90000	-1.28250	-29.40335
25.00000	-1.28813	-29.55733
25.10000	-1.29500	-29.71707
25.20000	-1.30047	-29.89958
25.30000	-1.30453	-29.98956
25.40000	-1.30922	-30.10947
25.50000	-1.31484	-30.25032
25.60000	-1.32188	-30.43108
25.70000	-1.32656	-30.58187
25.80000	-1.33047	-30.67832
25.90000	-1.33516	-30.79223
26.00000	-1.34031	-30.93398
26.10000	-1.34641	-31.09413
26.20000	-1.35500	-31.31192
26.30000	-1.35844	-31.42202
26.40000	-1.36203	-31.51188
26.50000	-1.36672	-31.64364
26.60000	-1.37203	-31.78423
26.70000	-1.37875	-31.97145
26.80000	-1.38344	-32.11439
26.90000	-1.38750	-32.22441
27.00000	-1.39203	-32.35375
27.10000	-1.39719	-32.49134
27.20000	-1.40219	-32.62628
27.30000	-1.40859	-32.79718
27.40000	-1.41438	-32.98621
27.50000	-1.41844	-33.08486
27.60000	-1.42313	-33.21962
27.70000	-1.42875	-33.37993
27.80000	-1.43594	-33.56652
27.90000	-1.44047	-33.71076
28.00000	-1.44406	-33.79947
28.10000	-1.44828	-33.91454
28.20000	-1.45344	-34.05158
28.30000	-1.45969	-34.21754
28.40000	-1.46687	-34.41735
28.50000	-1.47203	-34.59400
28.60000	-1.47547	-34.67107
28.70000	-1.48000	-34.79390
28.80000	-1.48484	-34.93446
28.90000	-1.49125	-35.09426
29.00000	-1.49703	-35.27414
29.10000	-1.50125	-35.38775
29.20000	-1.50547	-35.50690
29.30000	-1.51016	-35.63228
29.40000	-1.51563	-35.78256
29.50000	-1.52250	-35.95360
29.60000	-1.52781	-36.12851
29.70000	-1.53172	-36.22935
29.80000	-1.53641	-36.35389
29.90000	-1.54203	-36.51417
30.00000	-1.54938	-36.72190
30.10000	-1.55438	-36.87429
30.20000	-1.55797	-36.97890
30.30000	-1.56250	-37.09465
30.40000	-1.56734	-37.22654
30.50000	-1.57250	-37.37051
30.60000	-1.57969	-37.55762
30.70000	-1.58453	-37.72607
30.80000	-1.58844	-37.82078
30.90000	-1.59297	-37.95173
31.00000	-1.59844	-38.09439
31.10000	-1.60516	-38.27081
31.20000	-1.61031	-38.43542
31.30000	-1.61438	-38.54250
31.40000	-1.61906	-38.67814
31.50000	-1.62391	-38.81347
31.60000	-1.62922	-38.96201
31.70000	-1.63609	-39.13167
31.80000	-1.64125	-39.30054
31.90000	-1.64531	-39.40528
32.00000	-1.65000	-39.53305
32.10000	-1.65500	-39.67157
32.20000	-1.66125	-39.83077
32.30000	-1.66687	-40.02325
32.40000	-1.67125	-40.13232
32.50000	-1.67578	-40.26849
32.60000	-1.68078	-40.40862
32.70000	-1.68641	-40.56261
32.80000	-1.69359	-40.75059
32.90000	-1.69844	-40.91537
33.00000	-1.70219	-41.01099
33.10000	-1.70672	-41.14743
33.20000	-1.71203	-41.28353
33.30000	-1.71875	-41.46130
33.40000	-1.72484	-41.65154
33.50000	-1.72875	-41.75432
33.60000	-1.73281	-41.87641
33.70000	-1.73766	-42.01041
33.80000	-1.74344	-42.17312
33.90000	-1.75094	-42.36970
34.00000	-1.75547	-42.51672
34.10000	-1.75937	-42.62394
34.20000	-1.76391	-42.75955
34.30000	-1.76953	-42.90984
34.40000	-1.77656	-43.11356
34.50000	-1.78156	-43.27792
34.60000	-1.78516	-43.37252
34.70000	-1.78953	-43.49409
34.80000	-1.79438	-43.63616
34.90000	-1.79984	-43.78170
35.00000	-1.80656	-43.97592
35.10000	-1.81156	-44.14806
35.20000	-1.81547	-44.24104
35.30000	-1.81969	-44.36454
35.40000	-1.82438	-44.50118
35.50000	-1.83047	-44.66661
35.60000	-1.83687	-44.85445
35.70000	-1.84172	-44.99656
35.80000	-1.84625	-45.12297
35.90000	-1.85109	-45.26067
36.00000	-1.85641	-45.40439
36.10000	-1.86250	-45.56698
36.20000	-1.86781	-45.73265
36.30000	-1.87219	-45.84913
36.40000	-1.87703	-45.99182
36.50000	-1.88219	-46.13957
36.60000	-1.88859	-46.30538
36.70000	-1.89375	-46.46489
36.80000	-1.89750	-46.57342
36.90000	-1.90188	-46.69063
37.00000	-1.90688	-46.82914
37.10000	-1.91281	-46.99709
37.20000	-1.92000	-47.18049
37.30000	-1.92484	-47.34809
37.40000	-1.92891	-47.44889
37.50000	-1.93344	-47.56690
37.60000	-1.93859	-47.70516
37.70000	-1.94437	-47.85648
37.80000	-1.95016	-48.02094
37.90000	-1.95438	-48.13564
38.00000	-1.95859	-48.24922
38.10000	-1.96344	-48.37212
38.20000	-1.96906	-48.52676
38.30000	-1.97656	-48.70806
38.40000	-1.98234	-48.90551
38.50000	-1.98609	-48.99310
38.60000	-1.99047	-49.11282
38.70000	-1.99562	-49.24571
38.80000	-2.00172	-49.40310
38.90000	-2.00766	-49.58938
39.00000	-2.01156	-49.68828
39.10000	-2.01578	-49.79919
39.20000	-2.02063	-49.92096
39.30000	-2.02562	-50.05440
39.40000	-2.03125	-50.20384
39.50000	-2.03828	-50.39477
39.60000	-2.04250	-50.50543
39.70000	-2.04734	-50.62568
39.80000	-2.05297	-50.78706
39.90000	-2.05969	-50.96967
40.00000	-2.06516	-51.12725
40.10000	-2.06844	-51.21353
40.20000	-2.07266	-51.31897
40.30000	-2.07734	-51.45547
40.40000	-2.08281	-51.60002
40.50000	-2.08891	-51.76131
40.60000	-2.09563	-51.95395
40.70000	-2.09953	-52.04967
40.80000	-2.10391	-52.16454
40.90000	-2.10922	-52.30718
41.00000	-2.11516	-52.45411
41.10000	-2.12062	-52.61719
41.20000	-2.12484	-52.73548
41.30000	-2.12922	-52.84742
41.40000	-2.13391	-52.98257
41.50000	-2.13906	-53.11630
41.60000	-2.14531	-53.26796
41.70000	-2.15250	-53.48064
41.80000	-2.15609	-53.56155
41.90000	-2.16047	-53.67855
42.00000	-2.16578	-53.81882
42.10000	-2.17328	-53.99788
42.20000	-2.17922	-54.20447
42.30000	-2.18281	-54.29789
42.40000	-2.18719	-54.40492
42.50000	-2.19234	-54.55730
42.60000	-2.19750	-54.69736
42.70000	-2.20438	-54.87198
42.80000	-2.20953	-55.05183
42.90000	-2.21313	-55.14968
43.00000	-2.21781	-55.28319
43.10000	-2.22297	-55.42413
43.20000	-2.22984	-55.60737
43.30000	-2.23547	-55.78639
43.40000	-2.23891	-55.88606
43.50000	-2.24313	-56.00416
43.60000	-2.24797	-56.14204
43.70000	-2.25297	-56.28751
43.80000	-2.25922	-56.44641
43.90000	-2.26547	-56.65509
44.00000	-2.26938	-56.75912
44.10000	-2.27391	-56.87845
44.20000	-2.27922	-57.02234
44.30000	-2.28609	-57.19343
44.40000	-2.29203	-57.39262
44.50000	-2.29594	-57.48650
44.60000	-2.30016	-57.59915
44.70000	-2.30500	-57.73653
44.80000	-2.31063	-57.87561
44.90000	-2.31766	-58.06404
45.00000	-2.32266	-58.23064
45.10000	-2.32641	-58.31915
45.20000	-2.33078	-58.44161
45.30000	-2.33594	-58.58681
45.40000	-2.34219	-58.75224
45.50000	-2.34859	-58.95003
45.60000	-2.35266	-59.05496
45.70000	-2.35687	-59.16972
45.80000	-2.36188	-59.30587
45.90000	-2.36719	-59.45149
46.00000	-2.37359	-59.60985
46.10000	-2.37938	-59.80998
46.20000	-2.38328	-59.90491
46.30000	-2.38781	-60.03873
46.40000	-2.39281	-60.18124
46.50000	-2.39875	-60.33175
46.60000	-2.40516	-60.51781
46.70000	-2.40906	-60.62351
46.80000	-2.41313	-60.73201
46.90000	-2.41797	-60.87694
47.00000	-2.42359	-61.03143
47.10000	-2.43031	-61.20722
47.20000	-2.43609	-61.39606
47.30000	-2.43969	-61.48093
47.40000	-2.44422	-61.59427
47.50000	-2.44922	-61.73927
47.60000	-2.45500	-61.88995
47.70000	-2.46172	-62.08057
47.80000	-2.46609	-62.20679
47.90000	-2.47016	-62.31641
48.00000	-2.47469	-62.44005
48.10000	-2.48031	-62.59266
48.20000	-2.48766	-62.77124
48.30000	-2.49266	-62.94104
48.40000	-2.49625	-63.03418
48.50000	-2.50063	-63.14316
48.60000	-2.50563	-63.28770
48.70000	-2.51188	-63.44883
48.80000	-2.51891	-63.66363
48.90000	-2.52281	-63.76499
49.00000	-2.52719	-63.87264
49.10000	-2.53203	-64.00643
49.20000	-2.53719	-64.14245
49.30000	-2.54359	-64.31845
49.40000	-2.54922	-64.49796
49.50000	-2.55313	-64.59291
49.60000	-2.55734	-64.70896
49.70000	-2.56234	-64.83807
49.80000	-2.56859	-64.99480
49.90000	-2.57562	-65.19729
50.00000	-2.57953	-65.29844
50.10000	-2.58391	-65.41706
50.20000	-2.58875	-65.55125
50.30000	-2.59438	-65.70276
50.40000	-2.60109	-65.87447
50.50000	-2.60688	-66.05865
50.60000	-2.61047	-66.15247
50.70000	-2.61500	-66.26423
50.80000	-2.62000	-66.40724
50.90000	-2.62656	-66.57723
51.00000	-2.63250	-66.77239
51.10000	-2.63641	-66.87008
51.20000	-2.64062	-66.97262
51.30000	-2.64531	-67.10064
51.40000	-2.65094	-67.25372
51.50000	-2.65781	-67.44388
51.60000	-2.66281	-67.59860
51.70000	-2.66656	-67.68645
51.80000	-2.67109	-67.81842
51.90000	-2.67625	-67.97037
52.00000	-2.68312	-68.15461
52.10000	-2.68984	-68.37204
52.20000	-2.69359	-68.46701
52.30000	-2.69781	-68.57824
52.40000	-2.70219	-68.71019
52.50000	-2.70703	-68.85271
52.60000	-2.71281	-69.00947
52.70000	-2.71938	-69.21228
52.80000	-2.72344	-69.32979
52.90000	-2.72781	-69.44885
53.00000	-2.73297	-69.58905
53.10000	-2.73906	-69.75722
53.20000	-2.74516	-69.94345
53.30000	-2.74938	-70.06189
53.40000	-2.75359	-70.17723
53.50000	-2.75828	-70.30952
53.60000	-2.76344	-70.44581
53.70000	-2.76937	-70.61395
53.80000	-2.77625	-70.81915
53.90000	-2.78031	-70.93020
54.00000	-2.78453	-71.03860
54.10000	-2.78938	-71.16942
54.20000	-2.79531	-71.32760
54.30000	-2.80219	-71.54089
54.40000	-2.80641	-71.65524
54.50000	-2.81063	-71.75951
54.60000	-2.81562	-71.89669
54.70000	-2.82078	-72.03418
54.80000	-2.82672	-72.19464
54.90000	-2.83266	-72.37366
55.00000	-2.83688	-72.48124
55.10000	-2.84141	-72.59380
55.20000	-2.84672	-72.74356
55.30000	-2.85313	-72.89932
55.40000	-2.85953	-73.09444
55.50000	-2.86297	-73.18049
55.60000	-2.86703	-73.27185
55.70000	-2.87187	-73.40055
55.80000	-2.87703	-73.53801
55.90000	-2.88297	-73.69813
56.00000	-2.88937	-73.87866
56.10000	-2.89375	-73.97333
56.20000	-2.89844	-74.09726
56.30000	-2.90328	-74.22912
56.40000	-2.90969	-74.39122
56.50000	-2.91625	-74.59442
56.60000	-2.92000	-74.67945
56.70000	-2.92406	-74.78991
56.80000	-2.92891	-74.91139
56.90000	-2.93438	-75.05821
57.00000	-2.94156	-75.23166
57.10000	-2.94688	-75.41353
57.20000	-2.95047	-75.49398
57.30000	-2.95453	-75.59734
57.40000	-2.95922	-75.71765
57.50000	-2.96438	-75.85499
57.60000	-2.97141	-76.03090
57.70000	-2.97625	-76.17787
57.80000	-2.98063	-76.28036
57.90000	-2.98516	-76.39319
58.00000	-2.99031	-76.52130
58.10000	-2.99750	-76.69547
58.20000	-3.00562	-76.95587
58.30000	-3.00859	-77.02777
58.40000	-3.01266	-77.11942
58.50000	-3.01812	-77.26131
58.60000	-3.02469	-77.44127
58.70000	-3.03016	-77.61174
58.80000	-3.03375	-77.69555
58.90000	-3.03781	-77.79697
59.00000	-3.04250	-77.92093
59.10000	-3.04750	-78.06192
59.20000	-3.05359	-78.21486
59.30000	-3.06094	-78.43039
59.40000	-3.06469	-78.53189
59.50000	-3.06844	-78.63005
59.60000	-3.07313	-78.74624
59.70000	-3.07875	-78.89253
59.80000	-3.08563	-79.08902
59.90000	-3.09000	-79.21665
60.00000	-3.09422	-79.32506
60.10000	-3.09906	-79.44430
60.20000	-3.10453	-79.59185
60.30000	-3.11031	-79.74444
60.40000	-3.11719	-79.94337
60.50000	-3.12125	-80.05060
60.60000	-3.12547	-80.15851
60.70000	-3.13016	-80.28182
60.80000	-3.13578	-80.42591
60.90000	-3.14266	-80.61533
61.00000	-3.14687	-80.72979
61.10000	-3.15094	-80.82716
61.20000	-3.15562	-80.95326
61.30000	-3.16109	-81.09772
61.40000	-3.16781	-81.26435
61.50000	-3.17422	-81.47226
61.60000	-3.17781	-81.55538
61.70000	-3.18219	-81.65603
61.80000	-3.18719	-81.78405
61.90000	-3.19281	-81.92503
62.00000	-3.19922	-82.09878
62.10000	-3.20375	-82.21726
62.20000	-3.20781	-82.31829
62.30000	-3.21250	-82.44032
62.40000	-3.21813	-82.58483
62.50000	-3.22469	-82.75580
62.60000	-3.23141	-82.96950
62.70000	-3.23438	-83.04017
62.80000	-3.23844	-83.12969
62.90000	-3.24344	-83.27051
63.00000	-3.24938	-83.43108
63.10000	-3.25641	-83.63768
63.20000	-3.26047	-83.74974
63.30000	-3.26469	-83.84937
63.40000	-3.26938	-83.96872
63.50000	-3.27453	-84.10767
63.60000	-3.28000	-84.24669
63.70000	-3.28750	-84.45172
63.80000	-3.29156	-84.57801
63.90000	-3.29563	-84.67108
64.00000	-3.30047	-84.79754
64.10000	-3.30641	-84.94986
64.20000	-3.31375	-85.15642
64.30000	-3.31750	-85.27424
64.40000	-3.32141	-85.35857
64.50000	-3.32609	-85.48183
64.60000	-3.33141	-85.63035
64.70000	-3.33703	-85.77814
64.80000	-3.34406	-85.95396
64.90000	-3.34859	-86.09986
65.00000	-3.35266	-86.19195
65.10000	-3.35750	-86.32386
65.20000	-3.36313	-86.46148
65.30000	-3.37000	-86.66152
65.40000	-3.37422	-86.78338
65.50000	-3.37828	-86.87565
65.60000	-3.38297	-86.99947
65.70000	-3.38844	-87.14719
65.80000	-3.39484	-87.32054
65.90000	-3.40156	-87.52027
66.00000	-3.40500	-87.62560
66.10000	-3.40922	-87.72753
66.20000	-3.41391	-87.85058
66.30000	-3.41969	-87.98999
66.40000	-3.42687	-88.20245
66.50000	-3.43125	-88.32365
66.60000	-3.43516	-88.42231
66.70000	-3.43969	-88.53983
66.80000	-3.44484	-88.67323
66.90000	-3.45156	-88.84098
67.00000	-3.45828	-89.05862
67.10000	-3.46203	-89.14547
67.20000	-3.46641	-89.26493
67.30000	-3.47156	-89.39909
67.40000	-3.47828	-89.58159
67.50000	-3.48469	-89.79750
67.60000	-3.48813	-89.89581
67.70000	-3.49203	-89.99176
67.80000	-3.49641	-90.10904
67.90000	-3.50156	-90.25466
68.00000	-3.50734	-90.41033
68.10000	-3.51391	-90.60555
68.20000	-3.51797	-90.71695
68.30000	-3.52250	-90.83496
68.40000	-3.52719	-90.95442
68.50000	-3.53266	-91.10138
68.60000	-3.53969	-91.30558
68.70000	-3.54453	-91.44795
68.80000	-3.54859	-91.54750
68.90000	-3.55313	-91.67415
69.00000	-3.55797	-91.79278
69.10000	-3.56391	-91.95144
69.20000	-3.57063	-92.14652
69.30000	-3.57469	-92.26184
69.40000	-3.57922	-92.37346
69.50000	-3.58422	-92.51572
69.60000	-3.59000	-92.66549
69.70000	-3.59672	-92.84489
69.80000	-3.60094	-92.96352
69.90000	-3.60500	-93.06884
70.00000	-3.60938	-93.17157
70.10000	-3.61453	-93.30401
70.20000	-3.62063	-93.47451
70.30000	-3.62828	-93.69534
70.40000	-3.63203	-93.79845
70.50000	-3.63625	-93.88433
70.60000	-3.64109	-94.00319
70.70000	-3.64656	-94.12710
70.80000	-3.65281	-94.29548
70.90000	-3.65719	-94.41005
71.00000	-3.66141	-94.51332
71.10000	-3.66609	-94.62276
71.20000	-3.67141	-94.75379
71.30000	-3.67750	-94.89901
71.40000	-3.68453	-95.09517
71.50000	-3.68844	-95.20150
71.60000	-3.69250	-95.29486
71.70000	-3.69734	-95.40442
71.80000	-3.70313	-95.55060
71.90000	-3.71062	-95.74810
72.00000	-3.71484	-95.86857
72.10000	-3.71875	-95.94957
72.20000	-3.72312	-96.05799
72.30000	-3.72828	-96.18423
72.40000	-3.73359	-96.31879
72.50000	-3.74031	-96.48968
72.60000	-3.74500	-96.62065
72.70000	-3.74922	-96.71713
72.80000	-3.75422	-96.83732
72.90000	-3.76000	-96.96953
73.00000	-3.76719	-97.16652
73.10000	-3.77109	-97.26790
73.20000	-3.77516	-97.35341
73.30000	-3.77937	-97.45426
73.40000	-3.78422	-97.57204
73.50000	-3.78969	-97.69386
73.60000	-3.79688	-97.87212
73.70000	-3.80125	-97.99285
73.80000	-3.80547	-98.08318
73.90000	-3.81031	-98.18718
74.00000	-3.81563	-98.31507
74.10000	-3.82281	-98.48148
74.20000	-3.82828	-98.63603
74.30000	-3.83297	-98.73740
74.40000	-3.83781	-98.86052
74.50000	-3.84328	-98.98569
74.60000	-3.84969	-99.13678
74.70000	-3.85625	-99.35000
74.80000	-3.85906	-99.39792
74.90000	-3.86328	-99.49441
75.00000	-3.86875	-99.63004
75.10000	-3.87500	-99.78075
75.20000	-3.88156	-99.96711
75.30000	-3.88516	-100.05071
75.40000	-3.88906	-100.14573
75.50000	-3.89359	-100.25717
75.60000	-3.89844	-100.37065
75.70000	-3.90406	-100.50899
75.80000	-3.91109	-100.69837
75.90000	-3.91547	-100.82798
76.00000	-3.91984	-100.91632
76.10000	-3.92516	-101.05101
76.20000	-3.93172	-101.19746
76.30000	-3.93859	-101.40274
76.40000	-3.94187	-101.48376
76.50000	-3.94547	-101.55449
76.60000	-3.95000	-101.67215
76.70000	-3.95547	-101.79313
76.80000	-3.96141	-101.95270
76.90000	-3.96844	-102.12500
77.00000	-3.97266	-102.25362
77.10000	-3.97672	-102.33323
77.20000	-3.98141	-102.44934
77.30000	-3.98641	-102.57407
77.40000	-3.99328	-102.74100
77.50000	-3.99828	-102.88749
77.60000	-4.00266	-102.98964
77.70000	-4.00734	-103.10546
77.80000	-4.01250	-103.22984
77.90000	-4.01813	-103.36871
78.00000	-4.02516	-103.55438
78.10000	-4.02906	-103.65865
78.20000	-4.03313	-103.74566
78.30000	-4.03813	-103.87073
78.40000	-4.04422	-104.01770
78.50000	-4.05172	-104.23011
78.60000	-4.05547	-104.33580
78.70000	-4.05922	-104.40875
78.80000	-4.06391	-104.50993
78.90000	-4.06875	-104.64274
79.00000	-4.07438	-104.78182
79.10000	-4.08172	-104.98055
79.20000	-4.08594	-105.09838
79.30000	-4.09016	-105.18569
79.40000	-4.09516	-105.30789
79.50000	-4.10109	-105.45651
79.60000	-4.10813	-105.64568
79.70000	-4.11203	-105.75317
79.80000	-4.11578	-105.82775
79.90000	-4.12031	-105.94331
80.00000	-4.12531	-106.06033
80.10000	-4.13094	-106.19362
80.20000	-4.13844	-106.39904
80.30000	-4.14266	-106.53034
80.40000	-4.14688	-106.61403
80.50000	-4.15188	-106.73402
80.60000	-4.15734	-106.86079
80.70000	-4.16437	-107.04655
80.80000	-4.16859	-107.16308
80.90000	-4.17250	-107.24887
81.00000	-4.17719	-107.36677
81.10000	-4.18266	-107.49844
81.20000	-4.18906	-107.65387
81.30000	-4.19609	-107.85612
81.40000	-4.19937	-107.93902
81.50000	-4.20328	-108.02815
81.60000	-4.20797	-108.12949
81.70000	-4.21344	-108.26085
81.80000	-4.22062	-108.43828
81.90000	-4.22594	-108.59834
82.00000	-4.23000	-108.69922
82.10000	-4.23453	-108.80744
82.20000	-4.23969	-108.92176
82.30000	-4.24594	-109.08441
82.40000	-4.25297	-109.29048
82.50000	-4.25641	-109.38277
82.60000	-4.26047	-109.46584
82.70000	-4.26531	-109.58338
82.80000	-4.27047	-109.70451
82.90000	-4.27687	-109.86830
83.00000	-4.28141	-109.99501
83.10000	-4.28547	-110.10005
83.20000	-4.29031	-110.20637
83.30000	-4.29609	-110.34270
83.40000	-4.30297	-110.52620
83.50000	-4.31047	-110.74773
83.60000	-4.31391	-110.83730
83.70000	-4.31781	-110.91422
83.80000	-4.32250	-111.02360
83.90000	-4.32813	-111.16363
84.00000	-4.33484	-111.35489
84.10000	-4.33906	-111.47410
84.20000	-4.34297	-111.55623
84.30000	-4.34734	-111.65228
84.40000	-4.35234	-111.77816
84.50000	-4.35781	-111.91685
84.60000	-4.36469	-112.08753
84.70000	-4.36891	-112.20938
84.80000	-4.37313	-112.30025
84.90000	-4.37781	-112.41324
85.00000	-4.38344	-112.54551
85.10000	-4.39047	-112.72305
85.20000	-4.39547	-112.86264
85.30000	-4.39953	-112.94885
85.40000	-4.40375	-113.05687
85.50000	-4.40891	-113.16898
85.60000	-4.41469	-113.31467
85.70000	-4.42234	-113.49262
85.80000	-4.42656	-113.61926
85.90000	-4.43063	-113.70353
86.00000	-4.43531	-113.81756
86.10000	-4.44063	-113.93984
86.20000	-4.44672	-114.07526
86.30000	-4.45188	-114.22000
86.40000	-4.45609	-114.31850
86.50000	-4.46063	-114.41807
86.60000	-4.46578	-114.53803
86.70000	-4.47156	-114.67440
86.80000	-4.47906	-114.84913
86.90000	-4.48297	-114.96610
87.00000	-4.48672	-115.03749
87.10000	-4.49172	-115.14073
87.20000	-4.49734	-115.27574
87.30000	-4.50484	-115.45493
87.40000	-4.50969	-115.59507
87.50000	-4.51344	-115.66623
87.60000	-4.51766	-115.75327
87.70000	-4.52266	-115.87276
87.80000	-4.52797	-115.99887
87.90000	-4.53484	-116.14016
88.00000	-4.54031	-116.30739
88.10000	-4.54406	-116.38864
88.20000	-4.54859	-116.47815
88.30000	-4.55391	-116.59732
88.40000	-4.56109	-116.75249
88.50000	-4.56594	-116.89921
88.60000	-4.56984	-116.97385
88.70000	-4.57453	-117.08537
88.80000	-4.58000	-117.20582
88.90000	-4.58609	-117.34658
89.00000	-4.59281	-117.52029
89.10000	-4.59703	-117.63898
89.20000	-4.60078	-117.70171
89.30000	-4.60516	-117.79234
89.40000	-4.60984	-117.90237
89.50000	-4.61641	-118.03612
89.60000	-4.62188	-118.19325
89.70000	-4.62609	-118.27938
89.80000	-4.63047	-118.37018
89.90000	-4.63531	-118.47336
90.00000	-4.64078	-118.59762
90.10000	-4.64859	-118.76135
90.20000	-4.65406	-118.92923
90.30000	-4.65781	-118.99957
90.40000	-4.66281	-119.10284
90.50000	-4.66859	-119.24028
90.60000	-4.67703	-119.44816
90.70000	-4.68047	-119.53948
90.80000	-4.68406	-119.60209
90.90000	-4.68844	-119.69968
91.00000	-4.69328	-119.80642
91.10000	-4.69906	-119.94074
91.20000	-4.70734	-120.13872
91.30000	-4.71125	-120.26653
91.40000	-4.71469	-120.32793
91.50000	-4.71922	-120.42364
91.60000	-4.72453	-120.54168
91.70000	-4.73125	-120.69587
91.80000	-4.73594	-120.82294
91.90000	-4.74016	-120.90760
92.00000	-4.74469	-121.01831
92.10000	-4.75016	-121.14748
92.20000	-4.75609	-121.28244
92.30000	-4.76391	-121.47578
92.40000	-4.76750	-121.58192
92.50000	-4.77109	-121.64171
92.60000	-4.77547	-121.74039
92.70000	-4.78078	-121.86123
92.80000	-4.78844	-122.02986
92.90000	-4.79344	-122.17560
93.00000	-4.79719	-122.25214
93.10000	-4.80172	-122.35271
93.20000	-4.80672	-122.45856
93.30000	-4.81250	-122.59666
93.40000	-4.81953	-122.76712
93.50000	-4.82422	-122.90165
93.60000	-4.82828	-122.97864
93.70000	-4.83297	-123.08694
93.80000	-4.83828	-123.20287
93.90000	-4.84516	-123.36364
94.00000	-4.85047	-123.51318
94.10000	-4.85406	-123.59543
94.20000	-4.85828	-123.67868
94.30000	-4.86297	-123.78395
94.40000	-4.86844	-123.90877
94.50000	-4.87594	-124.08444
94.60000	-4.88094	-124.23381
94.70000	-4.88484	-124.31078
94.80000	-4.88969	-124.40632
94.90000	-4.89500	-124.53497
95.00000	-4.90109	-124.67539
95.10000	-4.90625	-124.80838
95.20000	-4.91031	-124.89443
95.30000	-4.91469	-124.98464
95.40000	-4.91953	-125.08765
95.50000	-4.92484	-125.21265
95.60000	-4.93203	-125.36943
95.70000	-4.93750	-125.52476
95.80000	-4.94141	-125.59696
95.90000	-4.94609	-125.69912
96.00000	-4.95188	-125.82821
96.10000	-4.95969	-126.02180
96.20000	-4.96406	-126.14425
96.30000	-4.96750	-126.20164
96.40000	-4.97187	-126.29287
96.50000	-4.97672	-126.39461
96.60000	-4.98187	-126.51710
96.70000	-4.98844	-126.64963
96.80000	-4.99344	-126.79258
96.90000	-4.99797	-126.87986
97.00000	-5.00250	-126.97668
97.10000	-5.00781	-127.10300
97.20000	-5.01547	-127.25808
97.30000	-5.02031	-127.39907
97.40000	-5.02406	-127.46570
97.50000	-5.02828	-127.55246
97.60000	-5.03328	-127.66318
97.70000	-5.03875	-127.77632
97.80000	-5.04578	-127.92632
97.90000	-5.05047	-128.05498
98.00000	-5.05453	-128.13975
98.10000	-5.05922	-128.22123
98.20000	-5.06406	-128.32260
98.30000	-5.07078	-128.45609
98.40000	-5.07672	-128.62851
98.50000	-5.08094	-128.71248
98.60000	-5.08531	-128.81568
98.70000	-5.09047	-128.91562
98.80000	-5.09656	-129.04854
98.90000	-5.10406	-129.21555
99.00000	-5.10781	-129.31983
99.10000	-5.11156	-129.38327
99.20000	-5.11641	-129.48267
99.30000	-5.12250	-129.61061
99.40000	-5.13016	-129.80396
99.50000	-5.13453	-129.92527
99.60000	-5.13828	-129.99508
99.70000	-5.14250	-130.08253
99.80000	-5.14750	-130.20173
99.90000	-5.15328	-130.33611
100.00000	-5.16047	-130.49868
100.10000	-5.16516	-130.63550
100.20000	-5.16891	-130.70224
100.30000	-5.17344	-130.79901
100.40000	-5.17922	-130.92564
100.50000	-5.18594	-131.09472
100.60000	-5.19047	-131.22135
100.70000	-5.19438	-131.29286
100.80000	-5.19859	-131.37871
100.90000	-5.20344	-131.48810
101.00000	-5.20891	-131.60910
101.10000	-5.21531	-131.75811
101.20000	-5.22109	-131.90860
101.30000	-5.22500	-131.99492
101.40000	-5.22953	-132.08665
101.50000	-5.23422	-132.18676
101.60000	-5.24031	-132.31364
101.70000	-5.24641	-132.45799
101.80000	-5.25078	-132.56092
101.90000	-5.25531	-132.65289
102.00000	-5.26031	-132.75814
102.10000	-5.26578	-132.88641
102.20000	-5.27297	-133.02599
102.30000	-5.27781	-133.16442
102.40000	-5.28172	-133.22939
102.50000	-5.28625	-133.33035
102.60000	-5.29156	-133.42939
102.70000	-5.29781	-133.56204
102.80000	-5.30328	-133.69648
102.90000	-5.30766	-133.78392
103.00000	-5.31219	-133.87723
103.10000	-5.31703	-133.97396
103.20000	-5.32266	-134.09130
103.30000	-5.32984	-134.23394
103.40000	-5.33469	-134.37028
103.50000	-5.33859	-134.43136
103.60000	-5.34328	-134.53072
103.70000	-5.34859	-134.64490
103.80000	-5.35547	-134.78307
103.90000	-5.36031	-134.91182
104.00000	-5.36422	-134.98645
104.10000	-5.36875	-135.07228
104.20000	-5.37391	-135.16776
104.30000	-5.37969	-135.29278
104.40000	-5.38672	-135.44622
104.50000	-5.39141	-135.57565
104.60000	-5.39531	-135.63393
104.70000	-5.39969	-135.72033
104.80000	-5.40484	-135.81914
104.90000	-5.41203	-135.96410
105.00000	-5.41766	-136.12005
105.10000	-5.42156	-136.19246
105.20000	-5.42578	-136.27481
105.30001	-5.43047	-136.36909
105.40001	-5.43609	-136.47793
105.50001	-5.44234	-136.59725
105.60001	-5.44766	-136.73025
105.70001	-5.45141	-136.80287
105.80001	-5.45594	-136.87710
105.90001	-5.46078	-136.97571
106.00001	-5.46625	-137.08252
106.10001	-5.47344	-137.23688
106.20001	-5.47781	-137.33117
106.30001	-5.48219	-137.40869
106.40001	-5.48766	-137.51394
106.50001	-5.49484	-137.66661
106.59801	-5.50484	-137.92464
106.69801	-5.50672	-137.98359
106.79801	-5.50938	-137.99222
106.89801	-5.51406	-138.08063
106.99801	-5.51906	-138.18486
107.09801	-5.52484	-138.30407
107.19801	-5.53047	-138.44334
107.29801	-5.53453	-138.51652
107.39801	-5.53937	-138.61246
107.49801	-5.54453	-138.71691
107.59801	-5.55016	-138.84121
107.69801	-5.55672	-138.98557
107.79801	-5.56156	-139.10173
107.89801	-5.56516	-139.15582
107.99801	-5.56969	-139.23579
108.09801	-5.57484	-139.34621
108.19801	-5.58219	-139.49020
108.29801	-5.58797	-139.65021
108.39801	-5.59156	-139.70785
108.49801	-5.59578	-139.78256
108.59801	-5.60078	-139.87625
108.69801	-5.60594	-139.97625
108.79801	-5.61266	-140.10197
108.89801	-5.61828	-140.25223
108.99801	-5.62219	-140.31628
109.09801	-5.62656	-140.39898
109.19801	-5.63156	-140.49776
109.29801	-5.63859	-140.62604
109.39801	-5.64500	-140.79885
109.49801	-5.64875	-140.86869
109.59801	-5.65281	-140.94003
109.69801	-5.65781	-141.02855
109.79801	-5.66313	-141.13438
109.89801	-5.66969	-141.26264
109.99801	-5.67500	-141.40280
110.09801	-5.67906	-141.47168
110.19801	-5.68359	-141.55936
110.29801	-5.68922	-141.66602
110.39801	-5.69563	-141.79172
110.49801	-5.70109	-141.93361
110.59801	-5.70484	-142.00109
110.69801	-5.70906	-142.06977
110.79801	-5.71359	-142.15840
110.89801	-5.71922	-142.25903
110.99801	-5.72656	-142.40326
111.09801	-5.73250	-142.57362
111.19801	-5.73578	-142.61255
111.29801	-5.74016	-142.68602
111.39801	-5.74547	-142.78387
111.49801	-5.75219	-142.91944
111.59801	-5.75797	-143.06848
111.69801	-5.76188	-143.13558
111.79801	-5.76609	-143.20792
111.89801	-5.77078	-143.28675
111.99801	-5.77609	-143.39115
112.09801	-5.78266	-143.52070
112.19801	-5.78906	-143.68626
112.29801	-5.79281	-143.74018
112.39801	-5.79719	-143.81385
112.49801	-5.80281	-143.92543
112.59801	-5.81031	-144.08506
112.69801	-5.81516	-144.21338
112.79801	-5.81844	-144.25105
112.89801	-5.82266	-144.32673
112.99801	-5.82750	-144.41377
113.09801	-5.83297	-144.52824
113.19801	-5.83922	-144.65298
113.29801	-5.84625	-144.81974
113.39801	-5.84984	-144.89384
113.49801	-5.85422	-144.96133
113.59801	-5.85891	-145.04631
113.69801	-5.86516	-145.16251
113.79801	-5.87094	-145.30742
113.89801	-5.87516	-145.38307
113.99801	-5.87953	-145.45663
114.09801	-5.88469	-145.56204
114.19801	-5.89031	-145.66538
114.29801	-5.89672	-145.79363
114.39801	-5.90187	-145.92038
114.49801	-5.90562	-145.97616
114.59801	-5.91016	-146.05348
114.69801	-5.91578	-146.15963
114.79801	-5.92312	-146.29608
114.89801	-5.92891	-146.47105
114.99801	-5.93266	-146.52403
115.09801	-5.93688	-146.60315
115.19801	-5.94172	-146.68801
115.29801	-5.94766	-146.80196
115.39801	-5.95547	-146.96687
115.49801	-5.96016	-147.10386
115.59801	-5.96344	-147.15034
115.69801	-5.96781	-147.22817
115.79801	-5.97266	-147.31993
115.89801	-5.97875	-147.44027
115.99801	-5.98469	-147.57971
116.09801	-5.98891	-147.66920
116.19801	-5.99344	-147.74254
116.29801	-5.99859	-147.85157
116.39801	-6.00422	-147.96905
116.49801	-6.01063	-148.09814
116.59801	-6.01578	-148.22580
116.69801	-6.01984	-148.29707
116.79801	-6.02438	-148.37800
116.89801	-6.02969	-148.48250
116.99801	-6.03641	-148.61810
117.09801	-6.04172	-148.75700
117.19801	-6.04547	-148.81667
117.29801	-6.04953	-148.89954
117.39801	-6.05437	-148.98628
117.49801	-6.06031	-149.10345
117.59801	-6.06656	-149.23225
117.69801	-6.07172	-149.36236
117.79801	-6.07563	-149.42917
117.89801	-6.08031	-149.50314
117.99801	-6.08547	-149.60554
118.09801	-6.09172	-149.73336
118.19801	-6.09844	-149.89391
118.29801	-6.10250	-149.96877
118.39801	-6.10672	-150.04392
118.49801	-6.11141	-150.12756
118.59801	-6.11687	-150.23243
118.69801	-6.12328	-150.34813
118.79801	-6.12875	-150.49435
118.89801	-6.13266	-150.53870
118.99801	-6.13703	-150.62161
119.09801	-6.14219	-150.71592
119.19801	-6.14797	-150.81793
119.29801	-6.15484	-150.97591
119.39801	-6.15891	-151.05283
119.49801	-6.16312	-151.11087
119.59801	-6.16781	-151.19298
119.69801	-6.17281	-151.27259
119.79801	-6.17906	-151.37810
119.89801	-6.18594	-151.54892
119.99801	-6.18969	-151.59683
120.09801	-6.19406	-151.65816
120.19801	-6.19922	-151.74869
120.29801	-6.20594	-151.86834
120.39801	-6.21234	-152.02843
120.49801	-6.21609	-152.07517
120.59801	-6.22031	-152.14744
120.69801	-6.22547	-152.23330
120.79801	-6.23078	-152.33235
120.89801	-6.23766	-152.45695
120.99801	-6.24281	-152.58607
121.09801	-6.24656	-152.63261
121.19801	-6.25094	-152.69361
121.29801	-6.25578	-152.78110
121.39801	-6.26187	-152.89417
121.49801	-6.26813	-153.03059
121.59801	-6.27172	-153.08416
121.69801	-6.27594	-153.13935
121.79801	-6.28063	-153.21319
121.89801	-6.28594	-153.30951
121.99801	-6.29156	-153.41188
122.09801	-6.29859	-153.55095
122.19801	-6.30266	-153.61322
122.29801	-6.30672	-153.66837
122.39801	-6.31156	-153.74279
122.49801	-6.31719	-153.83324
122.59801	-6.32406	-153.95825
122.69801	-6.32844	-154.03388
122.79801	-6.33281	-154.09170
122.89801	-6.33797	-154.16528
122.99801	-6.34438	-154.27449
123.09001	-6.35438	-154.44964
123.19001	-6.35906	-154.62700
123.29001	-6.36078	-154.60962
123.39001	-6.36500	-154.65346
123.49001	-6.37031	-154.74939
123.59001	-6.37656	-154.85981
123.69001	-6.38266	-155.00128
123.79001	-6.38609	-155.04231
123.89001	-6.39016	-155.10064
123.99001	-6.39453	-155.17066
124.09001	-6.39953	-155.25588
124.19001	-6.40563	-155.35934
124.29001	-6.41344	-155.53844
124.39001	-6.41734	-155.60913
124.49001	-6.42156	-155.66571
124.59001	-6.42688	-155.75090
124.69001	-6.43344	-155.87996
124.79001	-6.43875	-156.00806
124.89001	-6.44234	-156.05001
124.99001	-6.44625	-156.11258
125.09001	-6.45078	-156.18803
125.19001	-6.45609	-156.27035
125.29001	-6.46219	-156.38673
125.39001	-6.47016	-156.55032
125.49001	-6.47422	-156.64074
125.59001	-6.47813	-156.69098
125.69001	-6.48266	-156.75658
125.79001	-6.48844	-156.85946
125.89001	-6.49563	-157.01845
125.99001	-6.49969	-157.09025
126.09001	-6.50359	-157.14431
126.19001	-6.50812	-157.21676
126.29001	-6.51344	-157.29202
126.39001	-6.51953	-157.41122
126.49001	-6.52656	-157.56299
126.59001	-6.53016	-157.62067
126.69001	-6.53438	-157.67539
126.79001	-6.53953	-157.76160
126.89001	-6.54563	-157.86605
126.99001	-6.55250	-158.02187
127.09001	-6.55656	-158.08928
127.19001	-6.56047	-158.13616
127.29001	-6.56484	-158.20147
127.39001	-6.56984	-158.29204
127.49001	-6.57594	-158.39186
127.59001	-6.58297	-158.55055
127.69001	-6.58703	-158.61170
127.79001	-6.59156	-158.68276
127.89001	-6.59672	-158.76831
127.99001	-6.60281	-158.87903
128.09001	-6.60906	-159.01291
128.19001	-6.61281	-159.07842
128.29001	-6.61703	-159.13184
128.39001	-6.62172	-159.19955
128.49001	-6.62703	-159.29212
128.59001	-6.63375	-159.41577
128.69001	-6.64031	-159.57466
128.79001	-6.64375	-159.61519
128.89001	-6.64781	-159.65882
128.99001	-6.65297	-159.75605
129.09001	-6.65891	-159.86310
129.19001	-6.66594	-160.01162
129.29001	-6.66984	-160.07780
129.39001	-6.67359	-160.12175
129.49001	-6.67828	-160.19218
129.59001	-6.68359	-160.28178
129.69001	-6.68969	-160.38750
129.79001	-6.69656	-160.53481
129.89001	-6.70047	-160.59716
129.99001	-6.70484	-160.66013
130.09001	-6.70969	-160.73772
130.19001	-6.71531	-160.83068
130.29001	-6.72250	-160.97416
130.39001	-6.72672	-161.05463
130.49001	-6.73062	-161.10766
130.59001	-6.73531	-161.17926
130.69001	-6.74063	-161.26716
130.79001	-6.74703	-161.38183
130.89001	-6.75406	-161.55019
130.99001	-6.75750	-161.59406
131.09001	-6.76172	-161.65319
131.19001	-6.76672	-161.73466
131.29001	-6.77219	-161.82388
131.39001	-6.77859	-161.94345
131.49001	-6.78312	-162.03958
131.59001	-6.78734	-162.08804
131.69001	-6.79219	-162.16871
131.79001	-6.79766	-162.26441
131.89001	-6.80406	-162.38247
131.99001	-6.81125	-162.54371
132.09001	-6.81453	-162.59837
132.19001	-6.81844	-162.63555
132.29001	-6.82328	-162.71405
132.39001	-6.82937	-162.81556
132.49001	-6.83594	-162.96272
132.59001	-6.84016	-163.03244
132.69001	-6.84422	-163.08589
132.79001	-6.84859	-163.15547
132.89001	-6.85359	-163.23145
132.99001	-6.85875	-163.31853
133.09001	-6.86609	-163.45912
133.19001	-6.87063	-163.55000
133.29001	-6.87516	-163.61168
133.39001	-6.88031	-163.69638
133.49001	-6.88641	-163.79765
133.59001	-6.89297	-163.94880
133.69001	-6.89672	-163.99951
133.79001	-6.90047	-164.03091
133.89001	-6.90469	-164.10294
133.99001	-6.90969	-164.16813
134.09001	-6.91563	-164.27170
134.19001	-6.92328	-164.43111
134.29001	-6.92750	-164.51809
134.39001	-6.93172	-164.56199
134.49001	-6.93656	-164.63634
134.59001	-6.94187	-164.71589
134.69001	-6.94859	-164.85359
134.79001	-6.95328	-164.93042
134.89001	-6.95750	-164.97898
134.99001	-6.96203	-165.04732
135.09001	-6.96687	-165.12023
135.19001	-6.97281	-165.21272
135.29001	-6.97969	-165.35117
135.39001	-6.98359	-165.41097
135.49001	-6.98781	-165.46443
135.59001	-6.99281	-165.52900
135.69001	-6.99828	-165.61870
135.79001	-7.00609	-165.77102
135.89001	-7.01063	-165.84620
135.99001	-7.01453	-165.89545
136.09001	-7.01891	-165.95921
136.19001	-7.02406	-166.02401
136.29001	-7.02969	-166.12327
136.39001	-7.03625	-166.23338
136.49001	-7.04047	-166.30659
136.59001	-7.04453	-166.34798
136.69001	-7.04984	-166.43012
136.79001	-7.05641	-166.53180
136.89001	-7.06359	-166.68217
136.99001	-7.06734	-166.74100
137.09001	-7.07109	-166.77260
137.19001	-7.07594	-166.84704
137.29001	-7.08125	-166.92561
137.39001	-7.08687	-167.02648
137.49001	-7.09391	-167.15121
137.59001	-7.09812	-167.22564
137.69001	-7.10172	-167.26309
137.79001	-7.10625	-167.31906
137.89001	-7.11141	-167.38620
137.99001	-7.11891	-167.52693
138.09001	-7.12344	-167.61556
138.19001	-7.12734	-167.65097
138.29001	-7.13172	-167.70877
138.39001	-7.13672	-167.76890
138.49001	-7.14203	-167.84887
138.59001	-7.14906	-167.96157
138.69001	-7.15406	-168.06772
138.79001	-7.15828	-168.10648
138.89001	-7.16313	-168.16242
138.99001	-7.16906	-168.24955
139.09001	-7.17734	-168.42924
139.19001	-7.18125	-168.47946
139.29001	-7.18500	-168.50391
139.39001	-7.18937	-168.54692
139.49001	-7.19453	-168.63269
139.59001	-7.20078	-168.73258
139.69001	-7.20875	-168.90910
139.79001	-7.21219	-168.94108
139.89001	-7.21625	-168.98681
139.99001	-7.22141	-169.06469
140.09001	-7.22797	-169.18761
140.19001	-7.23375	-169.31127
140.29001	-7.23734	-169.34365
140.39001	-7.24141	-169.39060
140.49001	-7.24609	-169.45335
140.59001	-7.25109	-169.52661
140.69001	-7.25672	-169.61887
140.79001	-7.26406	-169.76549
140.89001	-7.26813	-169.83315
140.99001	-7.27203	-169.87079
141.09001	-7.27703	-169.94457
141.19001	-7.28297	-170.03708
141.29001	-7.29000	-170.17625
141.39001	-7.29406	-170.24210
141.49001	-7.29797	-170.27585
141.59001	-7.30281	-170.34277
141.69001	-7.30859	-170.43057
141.79001	-7.31469	-170.54318
141.89001	-7.32141	-170.68031
141.99001	-7.32500	-170.72557
142.09001	-7.32922	-170.76497
142.19001	-7.33406	-170.84756
142.29001	-7.33984	-170.93739
142.39001	-7.34672	-171.06651
142.49001	-7.35094	-171.14381
142.59001	-7.35469	-171.18032
142.69001	-7.35922	-171.23218
142.79001	-7.36438	-171.30943
142.89001	-7.37031	-171.39859
142.99001	-7.37781	-171.55860
143.09001	-7.38188	-171.62700
143.19001	-7.38578	-171.66349
143.29001	-7.39047	-171.72830
143.39001	-7.39594	-171.81261
143.49001	-7.40281	-171.92991
143.59001	-7.40734	-172.02504
143.69001	-7.41141	-172.06053
143.79001	-7.41594	-172.12129
143.89001	-7.42109	-172.19351
143.99001	-7.42688	-172.28635
144.09001	-7.43484	-172.43859
144.19001	-7.43859	-172.49851
144.29001	-7.44250	-172.53143
144.39001	-7.44734	-172.59231
144.49001	-7.45297	-172.68254
144.59001	-7.46078	-172.83337
144.69001	-7.46484	-172.90071
144.79001	-7.46859	-172.93137
144.89001	-7.47297	-172.98603
144.99001	-7.47797	-173.06058
145.09001	-7.48313	-173.13360
145.19001	-7.49047	-173.25312
145.29001	-7.49516	-173.33679
145.39001	-7.49922	-173.37672
145.49001	-7.50375	-173.42909
145.59001	-7.50906	-173.51027
145.69001	-7.51609	-173.63364
145.79001	-7.52109	-173.71650
145.89001	-7.52484	-173.75070
145.99001	-7.52953	-173.80548
146.09001	-7.53484	-173.88001
146.19001	-7.54016	-173.96626
146.29001	-7.54719	-174.08350
146.39001	-7.55141	-174.15015
146.49001	-7.55578	-174.20140
146.59001	-7.56047	-174.24989
146.69001	-7.56578	-174.31150
146.79001	-7.57344	-174.44769
146.89001	-7.57844	-174.55314
146.99001	-7.58219	-174.57035
147.09001	-7.58656	-174.61669
147.19001	-7.59156	-174.68771
147.29001	-7.59766	-174.76268
147.39001	-7.60547	-174.92129
147.49001	-7.60891	-174.94179
147.59001	-7.61281	-174.96401
147.69001	-7.61781	-175.03127
147.79001	-7.62344	-175.11235
147.89001	-7.63109	-175.25949
147.99001	-7.63563	-175.33994
148.09001	-7.63953	-175.36721
148.19001	-7.64437	-175.42490
148.29001	-7.64938	-175.50011
148.39001	-7.65484	-175.58461
148.49001	-7.66141	-175.70595
148.59001	-7.66531	-175.76672
148.69001	-7.66937	-175.78778
148.79001	-7.67422	-175.85184
148.89001	-7.68031	-175.94407
148.99001	-7.68719	-176.07997
149.09001	-7.69125	-176.14181
149.19001	-7.69516	-176.17242
149.29001	-7.69969	-176.22125
149.39001	-7.70500	-176.29354
149.49001	-7.71078	-176.38579
149.59001	-7.71781	-176.51498
149.69001	-7.72234	-176.60668
149.79001	-7.72641	-176.62552
149.89001	-7.73094	-176.68356
149.99001	-7.73609	-176.74458
150.09001	-7.74266	-176.86613
150.19001	-7.74781	-176.96431
150.29001	-7.75188	-177.00168
150.39001	-7.75641	-177.05011
150.49001	-7.76156	-177.12082
150.59001	-7.76750	-177.21725
150.69001	-7.77484	-177.35817
150.79001	-7.77875	-177.41437
150.89001	-7.78281	-177.44641
150.99001	-7.78750	-177.50186
151.09001	-7.79281	-177.56903
151.19001	-7.80000	-177.68879
151.29001	-7.80469	-177.76977
151.39001	-7.80875	-177.79635
151.49001	-7.81297	-177.84573
151.59001	-7.81797	-177.90194
151.69001	-7.82375	-177.98689
151.79001	-7.83141	-178.11310
151.89001	-7.83547	-178.18642
151.99001	-7.83922	-178.20792
152.09001	-7.84391	-178.25004
152.19001	-7.84922	-178.32574
152.29001	-7.85578	-178.42351
152.39001	-7.86109	-178.52114
152.49001	-7.86531	-178.55600
152.59001	-7.87000	-178.60974
152.69001	-7.87531	-178.67687
152.79001	-7.88109	-178.75779
152.89001	-7.88813	-178.87762
152.99001	-7.89234	-178.94103
153.09001	-7.89625	-178.96368
153.19001	-7.90078	-179.00656
153.29001	-7.90625	-179.07545
153.39001	-7.91422	-179.20756
153.49001	-7.91906	-179.30476
153.59001	-7.92297	-179.31986
153.69001	-7.92750	-179.37274
153.79001	-7.93297	-179.44203
153.89001	-7.93844	-179.51150
153.99001	-7.94484	-179.62417
154.09001	-7.94875	-179.67848
154.19001	-7.95266	-179.69136
154.29001	-7.95750	-179.75204
154.39001	-7.96281	-179.81254
154.49001	-7.96906	-179.90099
154.59001	-7.97484	-180.00358
154.69001	-7.97922	-180.03941
154.79001	-7.98344	-180.07241
154.89001	-7.98828	-180.12816
154.99001	-7.99391	-180.19904
155.09001	-8.00188	-180.33223
155.19001	-8.00594	-180.40191
155.29001	-8.00969	-180.41734
155.39001	-8.01438	-180.44998
155.49001	-8.01969	-180.51077
155.59001	-8.02609	-180.58945
155.69001	-8.03187	-180.70111
155.79001	-8.03609	-180.73335
155.89001	-8.04063	-180.77110
155.99001	-8.04594	-180.83864
156.09001	-8.05219	-180.92775
156.19001	-8.06094	-181.10014
156.29001	-8.06422	-181.13317
156.39001	-8.06734	-181.12591
156.49001	-8.07188	-181.17470
156.59001	-8.07719	-181.25188
156.69001	-8.08391	-181.35561
156.79001	-8.08859	-181.43082
156.89001	-8.09250	-181.45552
156.99001	-8.09672	-181.48863
157.09001	-8.10187	-181.55161
157.19001	-8.10750	-181.62084
157.29001	-8.11469	-181.72935
157.39001	-8.11922	-181.80734
157.49001	-8.12328	-181.82616
157.59001	-8.12813	-181.88183
157.69001	-8.13359	-181.94936
157.79001	-8.14109	-182.07078
157.89001	-8.14625	-182.16307
157.99001	-8.14984	-182.16960
158.09001	-8.15391	-182.20523
158.19001	-8.15891	-182.25701
158.29001	-8.16453	-182.32761
158.39001	-8.17141	-182.43805
158.49001	-8.17641	-182.52036
158.59001	-8.18031	-182.53461
158.69001	-8.18500	-182.59314
158.79001	-8.19047	-182.65606
158.89001	-8.19719	-182.74797
158.99001	-8.20219	-182.82910
159.09001	-8.20609	-182.85640
159.19001	-8.21031	-182.89530
159.29001	-8.21531	-182.94647
159.39001	-8.22125	-183.03110
159.49001	-8.22891	-183.15332
159.59001	-8.23328	-183.22961
159.69001	-8.23672	-183.22881
159.79001	-8.24141	-183.27636
159.89001	-8.24688	-183.34350
159.99001	-8.25438	-183.47032
160.09001	-8.25938	-183.55665
160.19001	-8.26328	-183.57767
160.29001	-8.26766	-183.61303
160.39001	-8.27266	-183.66855
160.49001	-8.27844	-183.74428
160.59001	-8.28578	-183.85886
160.69001	-8.29016	-183.94032
160.79001	-8.29375	-183.95346
160.89001	-8.29844	-184.00525
160.99001	-8.30391	-184.06096
161.09001	-8.31094	-184.17314
161.19001	-8.31609	-184.26676
161.29001	-8.31984	-184.27752
161.39001	-8.32391	-184.29653
161.49001	-8.32891	-184.34927
161.59001	-8.33453	-184.42744
161.69001	-8.34156	-184.53550
161.79001	-8.34719	-184.64841
161.89001	-8.35078	-184.64832
161.99001	-8.35547	-184.68286
162.09001	-8.36078	-184.73659
162.19001	-8.36719	-184.82505
162.29001	-8.37203	-184.89994
162.39001	-8.37625	-184.91946
162.49001	-8.38063	-184.94919
162.59001	-8.38578	-185.01340
162.69001	-8.39172	-185.08735
162.79001	-8.39906	-185.20495
162.89001	-8.40359	-185.27006
162.99001	-8.40703	-185.27049
163.09001	-8.41172	-185.31592
163.19001	-8.41688	-185.37857
163.29001	-8.42406	-185.48420
163.39001	-8.42938	-185.57030
163.49001	-8.43328	-185.59358
163.59001	-8.43781	-185.62618
163.69001	-8.44328	-185.69252
163.79001	-8.44906	-185.76610
163.89001	-8.45734	-185.91195
163.99001	-8.46125	-185.96706
164.09001	-8.46500	-185.97308
164.19001	-8.46969	-186.03018
164.29001	-8.47500	-186.08639
164.39001	-8.48203	-186.20388
164.49001	-8.48656	-186.25791
164.59001	-8.49000	-186.26657
164.69001	-8.49422	-186.30087
164.79001	-8.49906	-186.35333
164.89001	-8.50422	-186.41177
164.99001	-8.51078	-186.50797
165.09001	-8.51641	-186.61371
165.19001	-8.52094	-186.63982
165.29001	-8.52609	-186.69267
165.39001	-8.53141	-186.76575
165.49001	-8.53813	-186.86958
165.59001	-8.54281	-186.94080
165.69001	-8.54687	-186.95271
165.79001	-8.55125	-186.99729
165.89001	-8.55641	-187.06021
165.99001	-8.56234	-187.14011
166.09001	-8.56922	-187.25684
166.19001	-8.57344	-187.30824
166.29001	-8.57719	-187.31461
166.39001	-8.58187	-187.36406
166.49001	-8.58734	-187.42022
166.59001	-8.59469	-187.53426
166.69001	-8.60016	-187.65053
166.79001	-8.60359	-187.64456
166.89001	-8.60797	-187.68296
166.99001	-8.61266	-187.71312
167.09001	-8.61813	-187.79142
167.19001	-8.62531	-187.90397
167.29001	-8.62984	-187.97164
167.39001	-8.63391	-187.98637
167.49001	-8.63844	-188.02264
167.59001	-8.64391	-188.08025
167.69001	-8.65000	-188.17118
167.79001	-8.65531	-188.24786
167.89001	-8.65953	-188.27167
167.99001	-8.66391	-188.30015
168.09001	-8.66875	-188.33730
168.19001	-8.67422	-188.38830
168.29001	-8.68109	-188.48513
168.39001	-8.68703	-188.59287
168.49001	-8.69109	-188.59886
168.59001	-8.69547	-188.61423
168.69001	-8.70047	-188.67020
168.79001	-8.70750	-188.76173
168.89001	-8.71297	-188.85195
168.99001	-8.71688	-188.85934
169.09001	-8.72141	-188.88691
169.19001	-8.72656	-188.93364
169.29001	-8.73188	-189.00011
169.39001	-8.73875	-189.08876
169.49001	-8.74375	-189.16687
169.59001	-8.74766	-189.17291
169.69001	-8.75219	-189.19927
169.79001	-8.75750	-189.25257
169.89001	-8.76516	-189.36735
169.99001	-8.77016	-189.44353
170.09001	-8.77375	-189.43873
170.19001	-8.77781	-189.45408
170.29001	-8.78266	-189.49738
170.39001	-8.78813	-189.55383
170.49001	-8.79484	-189.65285
170.59001	-8.80016	-189.73815
170.69001	-8.80406	-189.74008
170.79001	-8.80844	-189.75239
170.89001	-8.81344	-189.79996
170.99001	-8.81922	-189.86192
171.09001	-8.82531	-189.94506
171.19001	-8.82984	-189.98672
171.29001	-8.83438	-190.01517
171.39001	-8.83953	-190.06053
171.49001	-8.84547	-190.12906
171.59001	-8.85391	-190.25601
171.69001	-8.85781	-190.31282
171.79001	-8.86094	-190.27239
171.89001	-8.86531	-190.30067
171.99001	-8.87078	-190.35330
172.09001	-8.87828	-190.46257
172.19001	-8.88422	-190.57828
172.29001	-8.88781	-190.56299
172.39001	-8.89219	-190.57994
172.49001	-8.89719	-190.63579
172.59001	-8.90250	-190.69515
172.69001	-8.90984	-190.79217
172.79001	-8.91516	-190.89271
172.89001	-8.91859	-190.87881
172.99001	-8.92313	-190.90337
173.09001	-8.92859	-190.96071
173.19001	-8.93547	-191.06071
173.29001	-8.94031	-191.13134
173.39001	-8.94375	-191.12287
173.49001	-8.94781	-191.14608
173.59001	-8.95297	-191.18564
173.69001	-8.95922	-191.27007
173.79001	-8.96641	-191.37061
173.89001	-8.97203	-191.48096
173.99001	-8.97516	-191.46344
174.09001	-8.97953	-191.48481
174.19001	-8.98422	-191.52892
174.29001	-8.99047	-191.59305
174.39001	-8.99672	-191.72285
174.49001	-9.00094	-191.73697
174.59001	-9.00531	-191.76604
174.69001	-9.01031	-191.81179
174.79001	-9.01594	-191.87471
174.89001	-9.02281	-191.96253
174.99001	-9.02797	-192.05453
175.09001	-9.03141	-192.04009
175.19001	-9.03594	-192.05900
175.29001	-9.04125	-192.12420
175.39001	-9.04797	-192.20786
175.49001	-9.05375	-192.31847
175.59001	-9.05766	-192.32546
175.69001	-9.06203	-192.34309
175.79001	-9.06688	-192.38436
175.89001	-9.07219	-192.43935
175.99001	-9.07922	-192.52828
176.09001	-9.08453	-192.63466
176.19001	-9.08828	-192.62341
176.29001	-9.09281	-192.65750
176.39001	-9.09813	-192.70658
176.49001	-9.10516	-192.80928
176.59001	-9.11016	-192.87631
176.69001	-9.11422	-192.89491
176.79001	-9.11859	-192.92389
176.89001	-9.12359	-192.97338
176.99001	-9.12938	-193.03532
177.09001	-9.13656	-193.15153
177.19001	-9.14141	-193.21854
177.29001	-9.14500	-193.20311
177.39001	-9.14938	-193.22598
177.49001	-9.15406	-193.26867
177.59001	-9.16047	-193.34805
177.69001	-9.16703	-193.47227
177.79001	-9.17125	-193.49542
177.89001	-9.17578	-193.51523
177.99001	-9.18094	-193.55319
178.09001	-9.18688	-193.63864
178.19001	-9.19375	-193.73918
178.29001	-9.19781	-193.76616
178.39001	-9.20172	-193.76928
178.49001	-9.20641	-193.80958
178.59001	-9.21141	-193.86978
178.69001	-9.21734	-193.93259
178.79001	-9.22359	-194.02580
178.89001	-9.22781	-194.04550
178.99001	-9.23219	-194.06193
179.09001	-9.23703	-194.11437
179.19001	-9.24266	-194.18208
179.29001	-9.24969	-194.26459
179.39001	-9.25516	-194.36419
179.49001	-9.25875	-194.35799
179.59001	-9.26297	-194.37337
179.69001	-9.26797	-194.41783
179.79001	-9.27344	-194.47245
179.89001	-9.27953	-194.56312
179.99001	-9.28422	-194.59099
180.09001	-9.28891	-194.63366
180.19001	-9.29406	-194.67796
180.29001	-9.30016	-194.74921
180.39001	-9.30812	-194.87704
180.49001	-9.31266	-194.93255
180.59001	-9.31578	-194.90126
180.69001	-9.31984	-194.91707
180.79001	-9.32484	-194.96551
180.89001	-9.33141	-195.05376
180.99001	-9.33781	-195.16510
181.09001	-9.34172	-195.18296
181.19001	-9.34578	-195.18152
181.29001	-9.35031	-195.22354
181.39001	-9.35547	-195.26282
181.49001	-9.36188	-195.34452
181.59001	-9.36797	-195.44995
181.69001	-9.37219	-195.46534
181.79001	-9.37688	-195.49316
181.89001	-9.38188	-195.53630
181.99001	-9.38828	-195.60179
182.09001	-9.39422	-195.71145
182.19001	-9.39828	-195.71088
182.29001	-9.40250	-195.73483
182.39001	-9.40719	-195.77339
182.49001	-9.41234	-195.82930
182.59001	-9.41891	-195.90862
182.69001	-9.42453	-195.99654
182.79001	-9.42859	-196.00545
182.89001	-9.43313	-196.02722
182.99001	-9.43828	-196.07383
183.09001	-9.44484	-196.15023
183.19001	-9.45047	-196.24230
183.29001	-9.45453	-196.24732
183.39001	-9.45875	-196.26340
183.49001	-9.46359	-196.30440
183.59001	-9.46922	-196.36245
183.69001	-9.47563	-196.44147
183.79001	-9.48125	-196.52830
183.89001	-9.48516	-196.52149
183.99001	-9.48953	-196.53898
184.09001	-9.49422	-196.57570
184.19001	-9.50016	-196.62857
184.29001	-9.50734	-196.75550
184.39001	-9.51172	-196.77170
184.49001	-9.51594	-196.78292
184.59001	-9.52094	-196.82415
184.69001	-9.52641	-196.87949
184.79001	-9.53266	-196.93868
184.89001	-9.53859	-197.04682
184.99001	-9.54234	-197.02482
185.09001	-9.54672	-197.04770
185.19001	-9.55156	-197.09009
185.29001	-9.55828	-197.16460
185.39001	-9.56484	-197.27714
185.49001	-9.56875	-197.26944
185.59001	-9.57250	-197.27521
185.69001	-9.57719	-197.29576
185.79001	-9.58250	-197.35593
185.89001	-9.58859	-197.43207
185.99001	-9.59547	-197.54073
186.09001	-9.59906	-197.53802
186.19001	-9.60344	-197.54140
186.29001	-9.60875	-197.58114
186.39001	-9.61531	-197.66352
186.49001	-9.62109	-197.75933
186.59001	-9.62516	-197.76073
186.69001	-9.62922	-197.76349
186.79001	-9.63391	-197.80512
186.89001	-9.63922	-197.84519
186.99001	-9.64516	-197.91541
187.09001	-9.65234	-198.03005
187.19001	-9.65594	-198.02834
187.29001	-9.66016	-198.02853
187.39001	-9.66484	-198.05948
187.49001	-9.67063	-198.11906
187.59001	-9.67719	-198.22228
187.69001	-9.68141	-198.23115
187.79001	-9.68578	-198.23153
187.89001	-9.69078	-198.26055
187.99001	-9.69609	-198.31124
188.09001	-9.70219	-198.36037
188.19001	-9.70891	-198.46633
188.29001	-9.71297	-198.43398
188.39001	-9.71766	-198.44367
188.49001	-9.72344	-198.48998
188.59001	-9.73203	-198.61910
188.69001	-9.73641	-198.66751
188.79001	-9.73906	-198.60725
188.89001	-9.74313	-198.61677
188.99001	-9.74797	-198.66483
189.09001	-9.75328	-198.73098
189.19001	-9.75984	-198.81320
189.29001	-9.76563	-198.92056
189.39001	-9.76953	-198.89928
189.49001	-9.77406	-198.91049
189.59001	-9.77922	-198.96394
189.69001	-9.78531	-199.02892
189.79001	-9.79125	-199.12603
189.89001	-9.79531	-199.12192
189.99001	-9.79969	-199.13991
190.09001	-9.80469	-199.18023
190.19001	-9.81047	-199.23899
190.29001	-9.81766	-199.34568
190.39001	-9.82297	-199.41573
190.49001	-9.82625	-199.37602
190.59001	-9.83062	-199.38952
190.69001	-9.83547	-199.43854
190.79001	-9.84125	-199.50879
190.89001	-9.84813	-199.61491
190.99001	-9.85250	-199.64087
191.09001	-9.85672	-199.64212
191.19001	-9.86172	-199.67549
191.29001	-9.86703	-199.72187
191.39001	-9.87281	-199.78893
191.49001	-9.87875	-199.88501
191.59001	-9.88266	-199.87439
191.69001	-9.88703	-199.88842
191.79001	-9.89203	-199.92971
191.89001	-9.89781	-199.98889
191.99001	-9.90500	-200.10065
192.09001	-9.90891	-200.10778
192.19001	-9.91281	-200.09421
192.29001	-9.91766	-200.12584
192.39001	-9.92313	-200.18899
192.49001	-9.92937	-200.26900
192.59001	-9.93609	-200.37383
192.69001	-9.93984	-200.35249
192.79001	-9.94422	-200.34641
192.89001	-9.94922	-200.38550
192.99001	-9.95531	-200.46350
193.09001	-9.96172	-200.56450
193.19001	-9.96594	-200.56930
193.29001	-9.97000	-200.57356
193.39001	-9.97484	-200.60891
193.49001	-9.98000	-200.64403
193.59001	-9.98625	-200.70939
193.69001	-9.99219	-200.80480
193.79001	-9.99578	-200.78371
193.89001	-10.00016	-200.79534
193.99001	-10.00547	-200.84368
194.09001	-10.01250	-200.93793
194.19001	-10.01891	-201.03917
194.29001	-10.02250	-201.01027
194.39001	-10.02687	-201.00987
194.49001	-10.03156	-201.04186
194.59001	-10.03641	-201.08022
194.69001	-10.04187	-201.13979
194.79001	-10.04859	-201.24647
194.89001	-10.05266	-201.24280
194.99001	-10.05703	-201.24497
195.09001	-10.06203	-201.28348
195.19001	-10.06813	-201.34218
195.29001	-10.07531	-201.45626
195.39001	-10.07906	-201.44321
195.49001	-10.08312	-201.42806
195.59001	-10.08781	-201.47060
195.69001	-10.09313	-201.51812
195.79001	-10.10047	-201.61448
195.89001	-10.10766	-201.74949
195.99001	-10.11125	-201.70285
196.09001	-10.11531	-201.69342
196.19001	-10.12016	-201.72989
196.29001	-10.12609	-201.80129
196.39001	-10.13203	-201.89470
196.49001	-10.13594	-201.90910
196.59001	-10.14016	-201.90084
196.69001	-10.14484	-201.93918
196.79001	-10.15047	-201.99721
196.89001	-10.15750	-202.08566
196.99001	-10.16328	-202.17924
197.09001	-10.16672	-202.13842
197.19001	-10.17109	-202.14836
197.29001	-10.17641	-202.20315
197.39001	-10.18344	-202.30156
197.49001	-10.19000	-202.42520
197.59001	-10.19344	-202.38590
197.69001	-10.19719	-202.37367
197.79001	-10.20156	-202.38991
197.89001	-10.20688	-202.44949
197.99001	-10.21313	-202.53770
198.09001	-10.21969	-202.64719
198.19001	-10.22359	-202.64611
198.29001	-10.22797	-202.64465
198.39001	-10.23297	-202.69036
198.49001	-10.23875	-202.74347
198.59001	-10.24516	-202.84428
198.69001	-10.24953	-202.85006
198.79001	-10.25359	-202.85425
198.89001	-10.25828	-202.88827
198.99001	-10.26328	-202.92884
199.09001	-10.26906	-202.99199
199.19001	-10.27594	-203.09937
199.29001	-10.28000	-203.08955
199.39001	-10.28422	-203.08851
199.49001	-10.28906	-203.11077
199.59001	-10.29500	-203.17921
199.69001	-10.30203	-203.29013
[truncated: 2,001 more rows]
