# Supplementary material for: Strengthening of 3D Printed Fused Deposition Manufactured Parts Using the Fill Compositing Technique
Source: PLoS One. 2015 Apr 16;10(4):e0122915. doi: 10.1371/journal.pone.0122915 (PMC4400136; doi:10.1371/journal.pone.0122915)
Supplement: S1 File — This is the raw data and information on all the samples presented in this manuscript. (ZIP) [file pone.0122915.s001.zip › Specimen_RawData_25.csv]

Time	Extension	Load
(sec)	(mm)	(N)
0.00000	0.00031	-0.15751
0.10000	0.00031	-0.15503
0.20000	-0.00266	-0.16035
0.29400	-0.01281	-0.15627
0.39400	-0.02047	-0.15944
0.49400	-0.02469	-0.16507
0.59400	-0.02922	-0.15814
0.69400	-0.03437	-0.16665
0.79400	-0.04063	-0.15943
0.89400	-0.04703	-0.15245
0.99400	-0.05078	-0.16502
1.09400	-0.05500	-0.16355
1.19400	-0.06000	-0.15841
1.29400	-0.06594	-0.16256
1.39400	-0.07281	-0.15278
1.49400	-0.07703	-0.15802
1.59400	-0.08141	-0.16460
1.69400	-0.08609	-0.15725
1.79400	-0.09125	-0.15821
1.89400	-0.09719	-0.16745
1.99400	-0.10359	-0.15298
2.09400	-0.10734	-0.16354
2.19400	-0.11188	-0.16037
2.29400	-0.11672	-0.15705
2.39400	-0.12219	-0.16539
2.49400	-0.12891	-0.15546
2.59400	-0.13328	-0.15831
2.69400	-0.13734	-0.16212
2.79400	-0.14188	-0.16117
2.89400	-0.14703	-0.16041
2.99400	-0.15266	-0.16528
3.09400	-0.16000	-0.24702
3.19400	-0.16438	-0.37152
3.29400	-0.16922	-0.50016
3.39400	-0.17422	-0.64571
3.49400	-0.18000	-0.79448
3.59400	-0.18734	-1.00602
3.69400	-0.19125	-1.13323
3.79400	-0.19516	-1.24336
3.89400	-0.20000	-1.38628
3.99400	-0.20563	-1.55018
4.09400	-0.21359	-1.74942
4.19400	-0.21937	-1.98963
4.29400	-0.22188	-2.06202
4.39400	-0.22609	-2.17597
4.49400	-0.23109	-2.32095
4.59400	-0.23687	-2.49277
4.69400	-0.24297	-2.69819
4.79400	-0.24688	-2.82934
4.89400	-0.25109	-2.95547
4.99400	-0.25594	-3.09985
5.09400	-0.26156	-3.26423
5.19400	-0.26781	-3.45599
5.29400	-0.27547	-3.72089
5.39400	-0.27891	-3.84039
5.49400	-0.28281	-3.96566
5.59400	-0.28750	-4.11183
5.69400	-0.29281	-4.28273
5.79400	-0.29938	-4.49352
5.89400	-0.30438	-4.67535
5.99400	-0.30844	-4.81238
6.09400	-0.31297	-4.96216
6.19400	-0.31797	-5.10871
6.29400	-0.32406	-5.30492
6.39400	-0.33047	-5.52057
6.49400	-0.33438	-5.66260
6.59400	-0.33875	-5.79561
6.69400	-0.34359	-5.94423
6.79400	-0.34922	-6.12048
6.89400	-0.35625	-6.34409
6.99400	-0.36078	-6.51118
7.09400	-0.36500	-6.64832
7.19400	-0.36953	-6.79258
7.29400	-0.37469	-6.95864
7.39400	-0.38063	-7.14515
7.49400	-0.38766	-7.38663
7.59400	-0.39156	-7.53042
7.69400	-0.39578	-7.65915
7.79400	-0.40062	-7.82060
7.89400	-0.40656	-7.99396
7.99400	-0.41359	-8.22872
8.09400	-0.41797	-8.39602
8.19400	-0.42172	-8.51366
8.29400	-0.42625	-8.65026
8.39400	-0.43125	-8.81398
8.49400	-0.43719	-9.00458
8.59400	-0.44453	-9.24132
8.69400	-0.44859	-9.39219
8.79400	-0.45297	-9.53588
8.89400	-0.45781	-9.69078
8.99400	-0.46344	-9.87042
9.09400	-0.46969	-10.07675
9.19400	-0.47391	-10.22595
9.29400	-0.47813	-10.36658
9.39400	-0.48281	-10.51202
9.49400	-0.48828	-10.68701
9.59400	-0.49422	-10.87706
9.69400	-0.50109	-11.10882
9.79400	-0.50500	-11.25043
9.89400	-0.50906	-11.37875
9.99400	-0.51391	-11.52671
10.09400	-0.51969	-11.71080
10.19400	-0.52641	-11.93398
10.29400	-0.53109	-12.09340
10.39400	-0.53516	-12.22639
10.49400	-0.53969	-12.37233
10.59400	-0.54484	-12.53492
10.69400	-0.55078	-12.71923
10.79400	-0.55766	-12.94761
10.89400	-0.56203	-13.12385
10.99400	-0.56625	-13.24373
11.09400	-0.57125	-13.40119
11.19400	-0.57734	-13.59155
11.29400	-0.58437	-13.84104
11.39400	-0.58844	-13.99254
11.49400	-0.59250	-14.11914
11.59400	-0.59688	-14.26382
11.69400	-0.60172	-14.42082
11.79400	-0.60734	-14.59570
11.89400	-0.61469	-14.83706
11.99400	-0.61922	-15.00228
12.09400	-0.62375	-15.14476
12.19400	-0.62906	-15.32500
12.29400	-0.63578	-15.54645
12.39400	-0.64156	-15.77529
12.49400	-0.64500	-15.89320
12.59400	-0.64906	-16.02514
12.69400	-0.65344	-16.17451
12.79400	-0.65844	-16.33705
12.89400	-0.66438	-16.53236
12.99400	-0.67078	-16.75737
13.09400	-0.67484	-16.90141
13.19400	-0.67922	-17.05321
13.29400	-0.68469	-17.23944
13.39400	-0.69047	-17.43428
13.49400	-0.69734	-17.67244
13.59400	-0.70188	-17.83382
13.69400	-0.70578	-17.96775
13.79400	-0.71000	-18.11332
13.89400	-0.71484	-18.26744
13.99400	-0.72047	-18.47078
14.09400	-0.72734	-18.63467
14.19400	-0.73156	-18.79531
14.29400	-0.73609	-19.02088
14.39400	-0.74141	-19.20412
14.49400	-0.74688	-19.37102
14.59400	-0.75344	-19.58254
14.69400	-0.75812	-19.77535
14.79400	-0.76234	-19.92482
14.89400	-0.76703	-20.08675
14.99400	-0.77234	-20.25395
15.09400	-0.77828	-20.44762
15.19400	-0.78516	-20.69845
15.29400	-0.78891	-20.82781
15.39400	-0.79297	-20.96227
15.49400	-0.79734	-21.09921
15.59400	-0.80266	-21.28100
15.69400	-0.80953	-21.50424
15.79400	-0.81469	-21.69894
15.89400	-0.81875	-21.83942
15.99400	-0.82344	-21.98266
16.09400	-0.82828	-22.13941
16.19400	-0.83375	-22.31438
16.29400	-0.84109	-22.54976
16.39400	-0.84578	-22.72879
16.49400	-0.85000	-22.86455
16.59400	-0.85469	-23.02257
16.69400	-0.86047	-23.20526
16.79400	-0.86766	-23.44420
16.89400	-0.87203	-23.59966
16.99400	-0.87609	-23.73435
17.09400	-0.88047	-23.89077
17.19400	-0.88516	-24.04453
17.29400	-0.89063	-24.22665
17.39400	-0.89766	-24.44038
17.49400	-0.90219	-24.61369
17.59400	-0.90641	-24.74867
17.69400	-0.91125	-24.90733
17.79400	-0.91672	-25.07845
17.89400	-0.92344	-25.29860
17.99400	-0.92828	-25.47754
18.09400	-0.93234	-25.60860
18.19400	-0.93719	-25.76462
18.29400	-0.94234	-25.92067
18.39400	-0.94797	-26.10783
18.49400	-0.95438	-26.32272
18.59400	-0.95859	-26.45642
18.69400	-0.96266	-26.58291
18.79400	-0.96734	-26.73828
18.89400	-0.97297	-26.91183
18.99400	-0.98047	-27.14900
19.09400	-0.98500	-27.31054
19.19400	-0.98875	-27.43062
19.29400	-0.99313	-27.56328
19.39400	-0.99813	-27.72521
19.49400	-1.00391	-27.89819
19.59400	-1.01156	-28.12367
19.69400	-1.01594	-28.29573
19.79400	-1.02016	-28.42261
19.89400	-1.02516	-28.57907
19.99400	-1.03063	-28.74617
20.09400	-1.03750	-28.96320
20.19400	-1.04203	-29.12803
20.29400	-1.04609	-29.25388
20.39400	-1.05078	-29.40253
20.49400	-1.05609	-29.57423
20.59400	-1.06297	-29.78181
20.69400	-1.07031	-30.04777
20.79400	-1.07313	-30.13900
20.89400	-1.07703	-30.25922
20.99400	-1.08188	-30.41534
21.09400	-1.08719	-30.59723
21.19400	-1.09406	-30.81972
21.29400	-1.09891	-31.00450
21.39400	-1.10281	-31.13355
21.49400	-1.10734	-31.28236
21.59400	-1.11234	-31.43872
21.69400	-1.11797	-31.63486
21.79400	-1.12516	-31.85869
21.89400	-1.12984	-32.04392
21.99400	-1.13406	-32.18203
22.09400	-1.13875	-32.34865
22.19400	-1.14438	-32.52525
22.29400	-1.15109	-32.75194
22.39400	-1.15562	-32.91598
22.49400	-1.15938	-33.04044
22.59400	-1.16391	-33.19016
22.69400	-1.16938	-33.35901
22.79400	-1.17547	-33.56750
22.89400	-1.18281	-33.80325
22.99400	-1.18703	-33.96516
23.09400	-1.19063	-34.08503
23.19400	-1.19547	-34.24347
23.29400	-1.20062	-34.40533
23.39400	-1.20734	-34.63546
23.49400	-1.21234	-34.81559
23.59400	-1.21641	-34.94215
23.69400	-1.22078	-35.09482
23.79400	-1.22594	-35.25994
23.89400	-1.23156	-35.44117
23.99400	-1.23859	-35.67679
24.09400	-1.24266	-35.83740
24.19400	-1.24672	-35.95520
24.29400	-1.25172	-36.13675
24.39400	-1.25750	-36.31592
24.49400	-1.26500	-36.56746
24.59400	-1.26969	-36.74938
24.69400	-1.27375	-36.87862
24.79400	-1.27828	-37.02156
24.89400	-1.28313	-37.18954
24.99400	-1.28859	-37.36681
25.09400	-1.29547	-37.60441
25.19400	-1.29953	-37.75383
25.29400	-1.30344	-37.88122
25.39400	-1.30812	-38.03947
25.49400	-1.31359	-38.21445
25.59400	-1.32125	-38.46375
25.69400	-1.32609	-38.65236
25.79400	-1.33000	-38.77621
25.89400	-1.33438	-38.92392
25.99400	-1.33922	-39.08842
26.09400	-1.34484	-39.27251
26.19400	-1.35219	-39.51766
26.29400	-1.35656	-39.68077
26.39400	-1.36063	-39.81087
26.49400	-1.36531	-39.96851
26.59400	-1.37031	-40.12630
26.69400	-1.37719	-40.35310
26.79400	-1.38250	-40.55341
26.89400	-1.38641	-40.68955
26.99400	-1.39094	-40.83542
27.09400	-1.39625	-41.01066
27.19400	-1.40250	-41.20574
27.29400	-1.40969	-41.44961
27.39400	-1.41328	-41.58491
27.49400	-1.41734	-41.71152
27.59400	-1.42203	-41.88485
27.69400	-1.42781	-42.06318
27.79400	-1.43531	-42.31773
27.89400	-1.44016	-42.51132
27.99400	-1.44406	-42.64122
28.09400	-1.44844	-42.80110
28.19400	-1.45344	-42.97778
28.29400	-1.45938	-43.17497
28.39400	-1.46687	-43.44844
28.49400	-1.47063	-43.58929
28.59400	-1.47453	-43.71871
28.69400	-1.47938	-43.89115
28.79400	-1.48500	-44.08117
28.89400	-1.49125	-44.30562
28.99400	-1.49594	-44.48338
29.09400	-1.50047	-44.63105
29.19400	-1.50500	-44.80636
29.29400	-1.51016	-44.97375
29.39400	-1.51609	-45.17734
29.49400	-1.52297	-45.43349
29.59400	-1.52688	-45.57524
29.69400	-1.53078	-45.70189
29.79400	-1.53516	-45.85503
29.89400	-1.54031	-46.02762
29.99400	-1.54734	-46.25102
30.09400	-1.55266	-46.46165
30.19400	-1.55688	-46.60613
30.29400	-1.56125	-46.75516
30.39400	-1.56609	-46.92736
30.49400	-1.57141	-47.10247
30.59400	-1.57828	-47.31925
30.69400	-1.58359	-47.52745
30.79400	-1.58766	-47.66173
30.89400	-1.59219	-47.82034
30.99400	-1.59734	-47.99051
31.09400	-1.60375	-48.19734
31.19400	-1.60891	-48.38590
31.29400	-1.61312	-48.53564
31.39400	-1.61766	-48.68613
31.49400	-1.62297	-48.86468
31.59400	-1.62859	-49.06372
31.69400	-1.63547	-49.27221
31.79400	-1.64016	-49.45609
31.89400	-1.64422	-49.58408
31.99400	-1.64891	-49.73127
32.09400	-1.65406	-49.90552
32.19400	-1.66016	-50.09488
32.29400	-1.66547	-50.29184
32.39400	-1.66984	-50.42832
32.49400	-1.67422	-50.56527
32.59400	-1.67906	-50.72159
32.69400	-1.68500	-50.91496
32.79400	-1.69344	-51.17762
32.89400	-1.69750	-51.34533
32.99400	-1.70109	-51.44802
33.09400	-1.70562	-51.60563
33.19400	-1.71109	-51.78386
33.29400	-1.71844	-52.01115
33.39400	-1.72312	-52.19341
33.49400	-1.72703	-52.30961
33.59400	-1.73125	-52.45179
33.69400	-1.73609	-52.60079
33.79400	-1.74094	-52.75880
33.89400	-1.74719	-52.95655
33.99400	-1.75391	-53.18819
34.09400	-1.75813	-53.32621
34.19400	-1.76266	-53.47297
34.29400	-1.76812	-53.64543
34.39400	-1.77516	-53.87001
34.49400	-1.78031	-54.06808
34.59400	-1.78375	-54.16837
34.69400	-1.78797	-54.29880
34.79400	-1.79281	-54.46388
34.89400	-1.79828	-54.63268
34.99400	-1.80500	-54.84703
35.09400	-1.81125	-55.08846
35.19400	-1.81516	-55.20743
35.29400	-1.81969	-55.34846
35.39400	-1.82469	-55.50753
35.49400	-1.83094	-55.70287
35.59400	-1.83563	-55.87742
35.69400	-1.84000	-56.01688
35.79400	-1.84438	-56.15530
35.89400	-1.84906	-56.30113
35.99400	-1.85469	-56.49275
36.09400	-1.86250	-56.70679
36.19400	-1.86797	-56.91608
36.29400	-1.87156	-56.99341
36.39400	-1.87594	-57.13340
36.49400	-1.88156	-57.30966
36.59400	-1.89031	-57.58799
36.69400	-1.89469	-57.75887
36.79400	-1.89813	-57.85777
36.89400	-1.90266	-58.00974
36.99400	-1.90781	-58.18285
37.09400	-1.91313	-58.36055
37.19400	-1.92047	-58.59797
37.29400	-1.92453	-58.76736
37.39400	-1.92844	-58.88874
37.49400	-1.93312	-59.05390
37.59400	-1.93813	-59.22657
37.69400	-1.94516	-59.44439
37.79400	-1.95047	-59.65904
37.89400	-1.95422	-59.77437
37.99400	-1.95828	-59.92039
38.09400	-1.96313	-60.08087
38.19400	-1.96875	-60.27142
38.29400	-1.97578	-60.50602
38.39400	-1.98078	-60.70163
38.49400	-1.98484	-60.82004
38.59400	-1.98969	-60.98503
38.69400	-1.99484	-61.16029
38.79400	-2.00219	-61.39230
38.89400	-2.00719	-61.60347
38.99400	-2.01109	-61.72271
39.09400	-2.01547	-61.87347
39.19400	-2.02063	-62.05447
39.29400	-2.02609	-62.22934
39.39400	-2.03375	-62.47482
39.49400	-2.03797	-62.65890
39.59400	-2.04172	-62.76511
39.69400	-2.04625	-62.91415
39.79400	-2.05141	-63.10678
39.89400	-2.05797	-63.32009
39.99400	-2.06391	-63.54843
40.09400	-2.06797	-63.69149
40.19400	-2.07250	-63.84070
40.29400	-2.07734	-64.01321
40.39400	-2.08281	-64.18384
40.49400	-2.08984	-64.41597
40.59400	-2.09469	-64.62030
40.69400	-2.09859	-64.75303
40.79400	-2.10328	-64.90754
40.89400	-2.10859	-65.08601
40.99400	-2.11562	-65.31119
41.09400	-2.12062	-65.52298
41.19400	-2.12422	-65.63242
41.29400	-2.12859	-65.77905
41.39400	-2.13328	-65.94387
41.49400	-2.13859	-66.12525
41.59400	-2.14500	-66.32704
41.69400	-2.15125	-66.56960
41.79400	-2.15547	-66.70149
41.89400	-2.16031	-66.86587
41.99400	-2.16531	-67.03199
42.09400	-2.17156	-67.23199
42.19400	-2.17688	-67.45077
42.29400	-2.18094	-67.57525
42.39400	-2.18516	-67.72869
42.49400	-2.19031	-67.89579
42.59400	-2.19625	-68.07949
42.69400	-2.20375	-68.32337
42.79400	-2.20797	-68.50060
42.89400	-2.21156	-68.59876
42.99400	-2.21609	-68.76926
43.09400	-2.22141	-68.94351
43.19400	-2.22859	-69.16777
43.29400	-2.23422	-69.39477
43.39400	-2.23844	-69.52404
43.49400	-2.24297	-69.67078
43.59400	-2.24766	-69.82262
43.69400	-2.25266	-69.98383
43.79400	-2.25859	-70.16239
43.89400	-2.26422	-70.38211
43.99400	-2.26813	-70.48433
44.09400	-2.27297	-70.64097
44.19400	-2.27828	-70.80847
44.29400	-2.28578	-71.03287
44.39400	-2.29109	-71.24713
44.49400	-2.29484	-71.35496
44.59400	-2.29922	-71.50041
44.69400	-2.30422	-71.68090
44.79400	-2.30984	-71.85596
44.89400	-2.31734	-72.09631
44.99400	-2.32219	-72.29464
45.09400	-2.32578	-72.40163
45.19400	-2.33031	-72.55307
45.29400	-2.33500	-72.71293
45.39400	-2.34141	-72.92143
45.49400	-2.34734	-73.15659
45.59400	-2.35141	-73.29174
45.69400	-2.35578	-73.43086
45.79400	-2.36109	-73.60794
45.89400	-2.36688	-73.80275
45.99400	-2.37359	-74.01580
46.09400	-2.37828	-74.20553
46.19400	-2.38219	-74.32511
46.29400	-2.38687	-74.49079
46.39400	-2.39234	-74.67560
46.49400	-2.39906	-74.90712
46.59400	-2.40500	-75.14271
46.69400	-2.40859	-75.25846
46.79400	-2.41313	-75.40138
46.89400	-2.41766	-75.55226
46.99400	-2.42281	-75.73262
47.09400	-2.42859	-75.94101
47.19400	-2.43437	-76.15381
47.29400	-2.43844	-76.29117
47.39400	-2.44328	-76.44781
47.49400	-2.44844	-76.61829
47.59400	-2.45500	-76.82106
47.69400	-2.46078	-77.05634
47.79400	-2.46484	-77.17930
47.89400	-2.46906	-77.31996
47.99400	-2.47391	-77.48067
48.09400	-2.47922	-77.66182
48.19400	-2.48547	-77.86265
48.29400	-2.49156	-78.08935
48.39400	-2.49531	-78.20275
48.49400	-2.49984	-78.34125
48.59400	-2.50469	-78.50798
48.69400	-2.51125	-78.70953
48.79400	-2.51766	-78.95342
48.89400	-2.52188	-79.08965
48.99400	-2.52625	-79.22647
49.09400	-2.53109	-79.39003
49.19400	-2.53641	-79.55749
49.29400	-2.54297	-79.75441
49.39400	-2.54828	-79.98490
49.49400	-2.55219	-80.09385
49.59400	-2.55688	-80.24338
49.69400	-2.56203	-80.41304
49.79400	-2.56875	-80.61565
49.89400	-2.57438	-80.83761
49.99400	-2.57828	-80.95726
50.09400	-2.58281	-81.10622
50.19400	-2.58750	-81.25083
50.29400	-2.59250	-81.42356
50.39400	-2.59859	-81.60915
50.49400	-2.60500	-81.84748
50.59400	-2.60922	-81.97650
50.69400	-2.61406	-82.13123
50.79400	-2.61906	-82.28699
50.89400	-2.62563	-82.48492
50.99400	-2.63125	-82.71041
51.09400	-2.63500	-82.83214
51.19400	-2.63938	-82.96042
51.29400	-2.64469	-83.13750
51.39400	-2.65063	-83.33001
51.49400	-2.65766	-83.56984
51.59400	-2.66187	-83.73076
51.69400	-2.66562	-83.83481
51.79400	-2.66984	-83.96666
51.89400	-2.67453	-84.12230
51.99400	-2.68000	-84.29461
52.09400	-2.68687	-84.52227
52.19400	-2.69156	-84.68061
52.29400	-2.69562	-84.79616
52.39400	-2.70047	-84.94459
52.49400	-2.70656	-85.13291
52.59200	-2.71672	-85.42527
52.69200	-2.72109	-85.67046
52.79200	-2.72344	-85.71342
52.89200	-2.72813	-85.84553
52.99200	-2.73391	-86.04393
53.09200	-2.73984	-86.24920
53.19200	-2.74500	-86.44512
53.29200	-2.74875	-86.55842
53.39200	-2.75297	-86.70583
53.49200	-2.75781	-86.85493
53.59200	-2.76297	-87.03119
53.69200	-2.76984	-87.23596
53.79200	-2.77609	-87.49419
53.89200	-2.77938	-87.58767
53.99200	-2.78344	-87.71446
54.09200	-2.78828	-87.87068
54.19200	-2.79469	-88.08101
54.29200	-2.80172	-88.34108
54.39200	-2.80578	-88.46277
54.49200	-2.81000	-88.59853
54.59200	-2.81469	-88.75228
54.69200	-2.81984	-88.92468
54.79200	-2.82594	-89.10137
54.89200	-2.83219	-89.35717
54.99200	-2.83609	-89.46419
55.09200	-2.84047	-89.61692
55.19200	-2.84531	-89.76760
55.29200	-2.85141	-89.95508
55.39200	-2.85844	-90.20490
55.49200	-2.86219	-90.33681
55.59200	-2.86641	-90.44858
55.69200	-2.87109	-90.61603
55.79200	-2.87672	-90.79143
55.89200	-2.88328	-90.99782
55.99200	-2.88906	-91.22233
56.09200	-2.89281	-91.34200
56.19200	-2.89734	-91.47528
56.29200	-2.90250	-91.64453
56.39200	-2.90859	-91.82610
56.49200	-2.91484	-92.05851
56.59200	-2.91891	-92.19684
56.69200	-2.92312	-92.32682
56.79200	-2.92797	-92.48824
56.89200	-2.93359	-92.66952
56.99200	-2.94062	-92.88104
57.09200	-2.94641	-93.12009
57.19200	-2.94969	-93.21060
57.29200	-2.95391	-93.33963
57.39200	-2.95922	-93.50228
57.49200	-2.96563	-93.71474
57.59200	-2.97172	-93.95029
57.69200	-2.97547	-94.07573
57.79200	-2.97969	-94.20177
57.89200	-2.98453	-94.35324
57.99200	-2.98984	-94.52343
58.09200	-2.99578	-94.71136
58.19200	-3.00297	-94.97136
58.29200	-3.00656	-95.09507
58.39200	-3.01078	-95.22317
58.49200	-3.01594	-95.38455
58.59200	-3.02250	-95.58404
58.69200	-3.02906	-95.83014
58.79200	-3.03266	-95.94344
58.89200	-3.03656	-96.06186
58.99200	-3.04125	-96.21052
59.09200	-3.04656	-96.37311
59.19200	-3.05281	-96.56515
59.29200	-3.06000	-96.81082
59.39200	-3.06391	-96.93900
59.49200	-3.06813	-97.06190
59.59200	-3.07281	-97.22138
59.69200	-3.07859	-97.38918
59.79200	-3.08516	-97.63587
59.89200	-3.08953	-97.78775
59.99200	-3.09375	-97.92637
60.09200	-3.09875	-98.08648
60.19200	-3.10453	-98.27202
60.29200	-3.11125	-98.49443
60.39200	-3.11625	-98.72033
60.49200	-3.11969	-98.82048
60.59200	-3.12406	-98.96138
60.69200	-3.12922	-99.11869
60.79200	-3.13594	-99.32400
60.89200	-3.14219	-99.57548
60.99200	-3.14625	-99.70710
61.09200	-3.15062	-99.84349
61.19200	-3.15547	-100.00005
61.29200	-3.16094	-100.18589
61.39200	-3.16781	-100.40625
61.49200	-3.17344	-100.64138
61.59200	-3.17734	-100.76773
61.69200	-3.18187	-100.91715
61.79200	-3.18734	-101.09064
61.89200	-3.19453	-101.33480
61.99200	-3.19938	-101.55795
62.09200	-3.20266	-101.65611
62.19200	-3.20687	-101.79697
62.29200	-3.21156	-101.96330
62.39200	-3.21688	-102.14516
62.49200	-3.22328	-102.34758
62.59200	-3.22922	-102.58532
62.69200	-3.23328	-102.71441
62.79200	-3.23781	-102.86457
62.89200	-3.24250	-103.02265
62.99200	-3.24859	-103.21872
63.09200	-3.25547	-103.48674
63.19200	-3.25953	-103.62761
63.29200	-3.26359	-103.75276
63.39200	-3.26813	-103.90072
63.49200	-3.27375	-104.09590
63.59200	-3.28016	-104.29410
63.69200	-3.28578	-104.51673
63.79200	-3.28984	-104.65514
63.89200	-3.29438	-104.80659
63.99200	-3.29969	-104.96763
64.09200	-3.30594	-105.19242
64.19200	-3.31234	-105.41936
64.29200	-3.31641	-105.56091
64.39200	-3.32063	-105.68640
64.49200	-3.32516	-105.84050
64.59200	-3.33016	-106.00332
64.69200	-3.33625	-106.20951
64.79200	-3.34266	-106.44537
64.89200	-3.34688	-106.57824
64.99200	-3.35141	-106.72064
65.09200	-3.35672	-106.89470
65.19200	-3.36313	-107.10686
65.29200	-3.36891	-107.32053
65.39200	-3.37266	-107.44105
65.49200	-3.37672	-107.56010
65.59200	-3.38141	-107.71426
65.69200	-3.38672	-107.87836
65.79200	-3.39250	-108.06858
65.89200	-3.39938	-108.30114
65.99200	-3.40359	-108.44032
66.09200	-3.40781	-108.57207
66.19200	-3.41297	-108.73765
66.29200	-3.41906	-108.93314
66.39200	-3.42625	-109.17762
66.49200	-3.43000	-109.30628
66.59200	-3.43391	-109.41966
66.69200	-3.43844	-109.56266
66.79200	-3.44344	-109.71913
66.89200	-3.44906	-109.88972
66.99200	-3.45594	-110.13085
67.09200	-3.46047	-110.28431
67.19200	-3.46469	-110.41001
67.29200	-3.46969	-110.57285
67.39200	-3.47547	-110.74435
67.49200	-3.48234	-110.98436
67.59200	-3.48641	-111.11747
67.69200	-3.49031	-111.23350
67.79200	-3.49453	-111.34979
67.89200	-3.49937	-111.50187
67.99200	-3.50531	-111.67780
68.09200	-3.51266	-111.91910
68.19200	-3.51672	-112.05959
68.29200	-3.52094	-112.17896
68.39200	-3.52578	-112.32053
68.49200	-3.53125	-112.47967
68.59200	-3.53891	-112.72009
68.69200	-3.54391	-112.89436
68.79200	-3.54797	-113.00959
68.89200	-3.55297	-113.16867
68.99200	-3.55891	-113.34697
69.09200	-3.56656	-113.57217
69.19200	-3.57141	-113.79340
69.29200	-3.57438	-113.86532
69.39200	-3.57859	-113.99059
69.49200	-3.58359	-114.15395
69.59200	-3.58984	-114.34528
69.69200	-3.59672	-114.58948
69.79200	-3.60047	-114.72896
69.89200	-3.60453	-114.83902
69.99200	-3.60906	-114.98684
70.09200	-3.61391	-115.14273
70.19200	-3.61953	-115.31714
70.29200	-3.62641	-115.54473
70.39200	-3.63094	-115.71220
70.49200	-3.63563	-115.85725
70.59200	-3.64109	-116.02749
70.69200	-3.64781	-116.22708
70.79200	-3.65344	-116.45625
70.89200	-3.65672	-116.55434
70.99200	-3.66078	-116.67091
71.09200	-3.66547	-116.82870
71.19200	-3.67078	-116.99177
71.29200	-3.67703	-117.19170
71.39200	-3.68406	-117.42909
71.49200	-3.68781	-117.56319
71.59200	-3.69172	-117.67191
71.69200	-3.69656	-117.81315
71.79200	-3.70203	-117.97682
71.89200	-3.70922	-118.20370
71.99200	-3.71391	-118.36953
72.09200	-3.71781	-118.47563
72.19200	-3.72234	-118.61669
72.29200	-3.72766	-118.78231
72.39200	-3.73375	-118.96475
72.49200	-3.74031	-119.20319
72.59200	-3.74406	-119.32559
72.69200	-3.74828	-119.44732
72.79200	-3.75344	-119.60374
72.89200	-3.75984	-119.80356
72.99200	-3.76672	-120.05405
73.09200	-3.77078	-120.19347
73.19200	-3.77484	-120.30765
73.29200	-3.77937	-120.44913
73.39200	-3.78422	-120.59884
73.49200	-3.79000	-120.77778
73.59200	-3.79734	-121.03697
73.69200	-3.80125	-121.17507
73.79200	-3.80563	-121.30035
73.89200	-3.81078	-121.46913
73.99200	-3.81687	-121.65785
74.09200	-3.82328	-121.89189
74.19200	-3.82703	-122.01025
74.29200	-3.83094	-122.13170
74.39200	-3.83531	-122.26397
74.49200	-3.84063	-122.42466
74.59200	-3.84656	-122.62256
74.69200	-3.85406	-122.87945
74.79200	-3.85813	-123.02615
74.89200	-3.86234	-123.14741
74.99200	-3.86734	-123.29303
75.09200	-3.87281	-123.46877
75.19200	-3.87922	-123.68657
75.29200	-3.88344	-123.82836
75.39200	-3.88781	-123.96964
75.49200	-3.89281	-124.12091
75.59200	-3.89859	-124.30608
75.69200	-3.90547	-124.51118
75.79200	-3.91109	-124.73468
75.89200	-3.91438	-124.83255
75.99200	-3.91875	-124.96701
76.09200	-3.92375	-125.12825
76.19200	-3.92953	-125.30077
76.29200	-3.93641	-125.53771
76.39200	-3.94078	-125.69180
76.49200	-3.94500	-125.82847
76.59200	-3.94969	-125.96893
76.69200	-3.95484	-126.13541
76.79200	-3.96141	-126.33362
76.89200	-3.96875	-126.62287
76.99200	-3.97203	-126.73025
77.09200	-3.97578	-126.83441
77.19200	-3.98047	-126.97768
77.29200	-3.98594	-127.15739
77.39200	-3.99219	-127.35708
77.49200	-3.99703	-127.52378
77.59200	-4.00156	-127.67178
77.69200	-4.00672	-127.83922
77.79200	-4.01188	-128.00631
77.89200	-4.01828	-128.20135
77.99200	-4.02547	-128.47754
78.09200	-4.02875	-128.58894
78.19200	-4.03281	-128.70765
78.29200	-4.03781	-128.86332
78.39200	-4.04375	-129.05191
78.49200	-4.05031	-129.29751
78.59200	-4.05437	-129.44071
78.69200	-4.05828	-129.56430
78.79200	-4.06281	-129.70299
78.89200	-4.06781	-129.86152
78.99200	-4.07328	-130.04015
79.09200	-4.07953	-130.24525
79.19200	-4.08391	-130.39854
79.29200	-4.08828	-130.53095
79.39200	-4.09312	-130.67777
79.49200	-4.09875	-130.85394
79.59200	-4.10609	-131.09395
79.69200	-4.11078	-131.25853
79.79200	-4.11469	-131.38135
79.89200	-4.11922	-131.51968
79.99200	-4.12438	-131.67885
80.09200	-4.13031	-131.86517
80.19200	-4.13750	-132.09607
80.29200	-4.14141	-132.23533
80.39200	-4.14563	-132.35034
80.49200	-4.15031	-132.50235
80.59200	-4.15609	-132.67219
80.69200	-4.16281	-132.88915
80.79200	-4.16734	-133.04570
80.89200	-4.17156	-133.17353
80.99200	-4.17625	-133.30896
81.09200	-4.18172	-133.48161
81.19200	-4.18734	-133.66148
81.29200	-4.19422	-133.88132
81.39200	-4.19797	-134.00377
81.49200	-4.20203	-134.11181
81.59200	-4.20703	-134.25840
81.69200	-4.21281	-134.43722
81.79200	-4.22078	-134.69489
81.89200	-4.22469	-134.84263
81.99200	-4.22859	-134.94404
82.09200	-4.23313	-135.07706
82.19200	-4.23781	-135.22263
82.29200	-4.24313	-135.37769
82.39200	-4.25078	-135.61104
82.49200	-4.25516	-135.77454
82.59200	-4.25937	-135.89248
82.69200	-4.26406	-136.03458
82.79200	-4.26969	-136.19027
82.89200	-4.27703	-136.41015
82.99200	-4.28109	-136.56831
83.09200	-4.28500	-136.67610
83.19200	-4.28969	-136.81258
83.29200	-4.29516	-136.97849
83.39200	-4.30125	-137.16546
83.49200	-4.30813	-137.37874
83.59200	-4.31203	-137.51653
83.69200	-4.31594	-137.62271
83.79200	-4.32047	-137.75739
83.89200	-4.32563	-137.90584
83.99200	-4.33234	-138.10511
84.09200	-4.33703	-138.26309
84.19200	-4.34109	-138.38013
84.29200	-4.34563	-138.51033
84.39200	-4.35078	-138.66891
84.49200	-4.35703	-138.84120
84.59200	-4.36578	-139.11590
84.69200	-4.36953	-139.25949
84.79200	-4.37328	-139.35383
84.89200	-4.37828	-139.50381
84.99200	-4.38453	-139.68316
85.09200	-4.39156	-139.93441
85.19200	-4.39516	-140.04059
85.29200	-4.39906	-140.14912
85.39200	-4.40359	-140.28271
85.49200	-4.40875	-140.42947
85.59200	-4.41516	-140.62747
85.69200	-4.42281	-140.89879
85.79200	-4.42594	-141.00134
85.89200	-4.42969	-141.10130
85.99200	-4.43453	-141.24908
86.09200	-4.44031	-141.40743
86.19200	-4.44703	-141.63333
86.29200	-4.45125	-141.78239
86.39200	-4.45547	-141.90595
86.49200	-4.46016	-142.05061
86.59200	-4.46563	-142.21382
86.69200	-4.47156	-142.39101
86.79200	-4.47891	-142.63800
86.89200	-4.48234	-142.75306
86.99200	-4.48625	-142.85909
87.09200	-4.49078	-142.99785
87.19200	-4.49641	-143.15760
87.29200	-4.50422	-143.40453
87.39200	-4.50844	-143.56034
87.49200	-4.51219	-143.66663
87.59200	-4.51687	-143.79853
87.69200	-4.52250	-143.96518
87.79200	-4.52859	-144.16027
87.89200	-4.53547	-144.38748
87.99200	-4.53922	-144.51317
88.09200	-4.54328	-144.62608
88.19200	-4.54812	-144.77985
88.29200	-4.55375	-144.95066
88.39200	-4.56094	-145.17507
88.49200	-4.56547	-145.34973
88.59200	-4.56922	-145.45418
88.69200	-4.57359	-145.57736
88.79200	-4.57859	-145.73663
88.89200	-4.58453	-145.90770
88.99200	-4.59188	-146.15503
89.09200	-4.59594	-146.29152
89.19200	-4.60000	-146.40555
89.29200	-4.60484	-146.55133
89.39200	-4.61047	-146.72545
89.49200	-4.61688	-146.92338
89.59200	-4.62156	-147.09365
89.69200	-4.62578	-147.21380
89.79200	-4.63031	-147.34761
89.89200	-4.63516	-147.49302
89.99200	-4.64063	-147.65278
90.09200	-4.64766	-147.86591
90.19200	-4.65250	-148.04472
90.29200	-4.65641	-148.15058
90.39200	-4.66109	-148.28928
90.49200	-4.66703	-148.46320
90.59200	-4.67484	-148.70524
90.69200	-4.67922	-148.87086
90.79200	-4.68297	-148.96612
90.89200	-4.68734	-149.09029
90.99200	-4.69219	-149.24039
91.09200	-4.69734	-149.39411
91.19200	-4.70438	-149.59782
91.29200	-4.70891	-149.76045
91.39200	-4.71297	-149.87367
91.49200	-4.71766	-150.01044
91.59200	-4.72359	-150.17523
91.69200	-4.73125	-150.41608
91.79200	-4.73531	-150.56139
91.89200	-4.73906	-150.65499
91.99200	-4.74375	-150.78679
92.09200	-4.74859	-150.92902
92.19200	-4.75438	-151.09684
92.29200	-4.76188	-151.32341
92.39200	-4.76625	-151.47613
92.49200	-4.77016	-151.58099
92.59200	-4.77469	-151.71382
92.69200	-4.77984	-151.85799
92.79200	-4.78625	-152.03378
92.89200	-4.79141	-152.19946
92.99200	-4.79547	-152.31948
93.09200	-4.80016	-152.45481
93.19200	-4.80531	-152.59941
93.29200	-4.81172	-152.79062
93.39200	-4.82000	-153.05988
93.49200	-4.82344	-153.17215
93.59200	-4.82750	-153.28120
93.69200	-4.83266	-153.43027
93.79200	-4.83891	-153.61434
93.89200	-4.84594	-153.85579
93.99200	-4.84922	-153.95808
94.09200	-4.85297	-154.06916
94.19200	-4.85781	-154.20461
94.29200	-4.86281	-154.36982
94.39200	-4.86859	-154.53488
94.49200	-4.87609	-154.77160
94.59200	-4.88016	-154.92254
94.69200	-4.88406	-155.02740
94.79200	-4.88891	-155.17491
94.89200	-4.89453	-155.34225
94.99200	-4.90141	-155.56170
95.09200	-4.90563	-155.70621
95.19200	-4.90906	-155.80735
95.29200	-4.91328	-155.92575
95.39200	-4.91828	-156.06540
95.49200	-4.92406	-156.24088
95.59200	-4.93094	-156.44546
95.69200	-4.93656	-156.65390
95.79200	-4.94047	-156.76986
95.89200	-4.94516	-156.88689
95.99200	-4.95047	-157.04016
96.09200	-4.95734	-157.24230
96.19200	-4.96203	-157.41508
96.29200	-4.96609	-157.52992
96.39200	-4.97047	-157.64286
96.49200	-4.97516	-157.77576
96.59200	-4.98109	-157.93911
96.69200	-4.98813	-158.13637
96.79200	-4.99297	-158.30825
96.89200	-4.99688	-158.41956
96.99200	-5.00156	-158.54864
97.09200	-5.00687	-158.68342
97.19200	-5.01391	-158.88549
97.29200	-5.01906	-159.05856
97.39200	-5.02313	-159.17148
97.49200	-5.02750	-159.28490
97.59200	-5.03250	-159.41876
97.69200	-5.03797	-159.57344
97.79200	-5.04594	-159.79800
97.89200	-5.05000	-159.94158
97.99200	-5.05375	-160.03966
98.09200	-5.05859	-160.16509
98.19200	-5.06422	-160.31985
98.29200	-5.07109	-160.52385
98.39200	-5.07547	-160.66185
98.49200	-5.07969	-160.76730
98.59200	-5.08422	-160.88898
98.69200	-5.08922	-161.02599
98.79200	-5.09500	-161.18446
98.89200	-5.10234	-161.39553
98.99200	-5.10656	-161.53952
99.09200	-5.11047	-161.63430
99.19200	-5.11516	-161.76718
99.29200	-5.12063	-161.90827
99.39200	-5.12813	-162.11700
99.49200	-5.13266	-162.28402
99.59200	-5.13641	-162.35989
99.69200	-5.14047	-162.47088
99.79200	-5.14547	-162.59636
99.89200	-5.15094	-162.75530
99.99200	-5.15766	-162.92642
100.09200	-5.16297	-163.09716
100.19200	-5.16688	-163.18782
100.29200	-5.17125	-163.29655
100.39200	-5.17609	-163.42258
100.49200	-5.18281	-163.57788
100.59200	-5.18938	-163.80425
100.69200	-5.19359	-163.90017
100.79200	-5.19828	-164.01795
100.89200	-5.20437	-164.17731
100.99200	-5.21172	-164.37599
101.09200	-5.21938	-164.65747
101.19200	-5.22109	-164.68208
101.29200	-5.22453	-164.75384
101.39200	-5.22953	-164.88138
101.49200	-5.23438	-165.01592
101.59200	-5.24031	-165.16434
101.69200	-5.24578	-165.34086
101.79200	-5.25016	-165.44922
101.89200	-5.25500	-165.57860
101.99200	-5.26000	-165.72285
102.09200	-5.26547	-165.86082
102.19200	-5.27250	-166.05015
102.29200	-5.27672	-166.18492
102.39200	-5.28063	-166.26893
102.49200	-5.28547	-166.39972
102.59200	-5.29125	-166.54341
102.69200	-5.29844	-166.74411
102.79200	-5.30281	-166.88344
102.89200	-5.30656	-166.97156
102.99200	-5.31109	-167.08082
103.09200	-5.31625	-167.21150
103.19200	-5.32172	-167.35032
103.29200	-5.32891	-167.53784
103.39200	-5.33328	-167.68272
103.49200	-5.33719	-167.75355
103.59200	-5.34156	-167.86818
103.69200	-5.34703	-168.00101
103.79200	-5.35516	-168.18793
103.89200	-5.36063	-168.39418
103.99200	-5.36406	-168.46551
104.09200	-5.36828	-168.55443
104.19200	-5.37312	-168.66772
104.29200	-5.37844	-168.80420
104.39200	-5.38516	-168.96981
104.49200	-5.39031	-169.14113
104.59200	-5.39453	-169.22298
104.69200	-5.39953	-169.34361
104.79200	-5.40500	-169.47965
104.89200	-5.41187	-169.65832
104.99200	-5.41656	-169.79291
105.09200	-5.42000	-169.86969
105.19200	-5.42438	-169.96735
105.29201	-5.42937	-170.07785
105.39201	-5.43500	-170.21479
105.49201	-5.44266	-170.39667
105.59201	-5.44719	-170.55632
105.69201	-5.45094	-170.62414
105.79201	-5.45594	-170.73102
105.89201	-5.46141	-170.86463
105.99201	-5.46812	-171.02817
106.09201	-5.47313	-171.18920
106.19201	-5.47703	-171.25736
106.29201	-5.48141	-171.35330
106.39201	-5.48641	-171.45969
106.49201	-5.49188	-171.59791
106.59201	-5.49906	-171.75604
106.69201	-5.50406	-171.91872
106.79201	-5.50797	-171.99679
106.89201	-5.51281	-172.09873
106.99201	-5.51828	-172.22966
107.09201	-5.52531	-172.38833
107.19201	-5.53000	-172.53053
107.29201	-5.53375	-172.59610
107.39201	-5.53813	-172.68518
107.49201	-5.54297	-172.79018
107.59201	-5.54891	-172.92532
107.69201	-5.55609	-173.10731
107.79201	-5.56156	-173.27504
107.89201	-5.56500	-173.32679
107.99201	-5.56953	-173.41113
108.09201	-5.57437	-173.51659
108.19201	-5.58109	-173.66710
108.29201	-5.58656	-173.82143
108.39201	-5.59063	-173.90661
108.49201	-5.59516	-174.00239
108.59201	-5.60031	-174.11560
108.69201	-5.60578	-174.22932
108.79201	-5.61219	-174.37322
108.89201	-5.61734	-174.51596
108.99201	-5.62125	-174.58636
109.09201	-5.62594	-174.68269
109.19201	-5.63141	-174.79602
109.29201	-5.63875	-174.97836
109.39201	-5.64422	-175.13946
109.49201	-5.64812	-175.20414
109.59201	-5.65250	-175.28073
109.69201	-5.65766	-175.40309
109.79201	-5.66391	-175.54238
109.89201	-5.67141	-175.75201
109.99201	-5.67453	-175.82120
110.09201	-5.67828	-175.87322
110.19201	-5.68297	-175.97386
110.29201	-5.68813	-176.08087
110.39201	-5.69516	-176.24800
110.49201	-5.70016	-176.38379
110.59201	-5.70453	-176.46368
110.69201	-5.70906	-176.54973
110.79201	-5.71391	-176.65665
110.89201	-5.71937	-176.78416
110.99201	-5.72641	-176.94005
111.09201	-5.73125	-177.08327
111.19201	-5.73516	-177.13991
111.29201	-5.73984	-177.23186
111.39201	-5.74516	-177.34349
111.49201	-5.75156	-177.49080
111.59201	-5.75656	-177.62843
111.69201	-5.76078	-177.70036
111.79201	-5.76531	-177.78610
111.89201	-5.77031	-177.88897
111.99201	-5.77547	-177.99932
112.09201	-5.78156	-178.12635
112.19201	-5.78703	-178.26629
112.29201	-5.79125	-178.34055
112.39201	-5.79594	-178.42625
112.49201	-5.80109	-178.53048
112.59201	-5.80766	-178.66382
112.69201	-5.81406	-178.83301
112.79201	-5.81812	-178.90282
112.89201	-5.82234	-178.96572
112.99201	-5.82719	-179.05505
113.09201	-5.83250	-179.16074
113.19201	-5.83953	-179.30377
113.29201	-5.84422	-179.42850
113.39201	-5.84797	-179.47899
113.49201	-5.85266	-179.54981
113.59201	-5.85766	-179.64554
113.69201	-5.86344	-179.75095
113.79201	-5.86969	-179.89530
113.89201	-5.87391	-179.96927
113.99201	-5.87828	-180.02351
114.09201	-5.88313	-180.10189
114.19201	-5.88891	-180.21820
114.29201	-5.89594	-180.35088
114.39201	-5.90141	-180.49370
114.49201	-5.90500	-180.52685
114.59201	-5.90953	-180.59592
114.69201	-5.91484	-180.68616
114.79201	-5.92188	-180.81379
114.89201	-5.92797	-180.97712
114.99201	-5.93156	-181.02093
115.09201	-5.93578	-181.07046
115.19201	-5.94109	-181.16581
115.29201	-5.94641	-181.26373
115.39201	-5.95281	-181.38440
115.49201	-5.95797	-181.49620
115.59201	-5.96187	-181.54447
115.69201	-5.96625	-181.60956
115.79201	-5.97141	-181.68662
115.89201	-5.97766	-181.79642
115.99201	-5.98312	-181.92586
116.09201	-5.98703	-181.97235
116.19201	-5.99141	-182.02877
116.29201	-5.99609	-182.08796
116.39201	-6.00141	-182.17574
116.49201	-6.00750	-182.27573
116.59201	-6.01391	-182.42297
116.69201	-6.01797	-182.47089
116.79201	-6.02250	-182.51774
116.89201	-6.02719	-182.57873
116.99201	-6.03281	-182.66240
117.09201	-6.04031	-182.82606
117.19201	-6.04438	-182.87748
117.29201	-6.04891	-182.93397
117.39201	-6.05453	-183.01618
117.49201	-6.06188	-183.16641
117.59201	-6.07000	-183.37229
117.69201	-6.07250	-183.39154
117.79201	-6.07563	-183.39323
117.89201	-6.08031	-183.44922
117.99201	-6.08562	-183.53973
118.09201	-6.09312	-183.67918
118.19201	-6.09859	-183.82527
118.29201	-6.10188	-183.84738
118.39201	-6.10578	-183.88520
118.49201	-6.11016	-183.94747
118.59201	-6.11563	-184.03821
118.69201	-6.12281	-184.16147
118.79201	-6.12953	-184.34049
118.89201	-6.13297	-184.37403
118.99201	-6.13734	-184.42272
119.09201	-6.14250	-184.50558
119.19201	-6.14937	-184.63270
119.29201	-6.15453	-184.75963
119.39201	-6.15797	-184.78000
119.49201	-6.16234	-184.84513
119.59201	-6.16734	-184.92331
119.69201	-6.17281	-185.01282
119.79201	-6.17906	-185.12543
119.89201	-6.18516	-185.26991
119.99201	-6.18891	-185.31078
120.09201	-6.19328	-185.35410
120.19201	-6.19844	-185.43270
120.29201	-6.20547	-185.55506
120.39201	-6.21141	-185.70365
120.49201	-6.21516	-185.74592
120.59201	-6.21937	-185.79786
120.69201	-6.22438	-185.85879
120.79201	-6.23000	-185.95722
120.89201	-6.23641	-186.06460
120.99201	-6.24188	-186.20735
121.09201	-6.24547	-186.23491
121.19201	-6.25016	-186.28795
121.29201	-6.25547	-186.36353
121.39201	-6.26281	-186.49481
121.49201	-6.26844	-186.64254
121.59201	-6.27187	-186.66093
121.69201	-6.27594	-186.70587
121.79201	-6.28063	-186.76956
121.89201	-6.28594	-186.84915
121.99201	-6.29266	-186.95940
122.09201	-6.29891	-187.11230
122.19201	-6.30266	-187.15006
122.29201	-6.30719	-187.20382
122.39201	-6.31266	-187.28270
122.49201	-6.31938	-187.41041
122.59201	-6.32469	-187.52559
122.69201	-6.32859	-187.55335
122.79201	-6.33281	-187.61118
122.89201	-6.33781	-187.68220
122.99201	-6.34328	-187.77150
123.09201	-6.35016	-187.88229
123.19201	-6.35563	-188.00895
123.29201	-6.35922	-188.04240
123.39201	-6.36359	-188.09450
123.49201	-6.36875	-188.17253
123.59201	-6.37609	-188.28623
123.69201	-6.38156	-188.43561
123.79201	-6.38516	-188.45920
123.89201	-6.38922	-188.48720
123.99201	-6.39438	-188.56323
124.09201	-6.40016	-188.66514
124.19201	-6.40703	-188.78600
124.29201	-6.41234	-188.90923
124.39201	-6.41594	-188.93869
124.49201	-6.42047	-188.97879
124.59201	-6.42547	-189.04682
124.69201	-6.43156	-189.14935
124.79201	-6.43844	-189.31435
124.89201	-6.44219	-189.34739
124.99201	-6.44625	-189.38930
125.09201	-6.45109	-189.45466
125.19201	-6.45688	-189.53688
125.29201	-6.46500	-189.69227
125.39201	-6.47016	-189.83418
125.49201	-6.47328	-189.84652
125.59201	-6.47766	-189.89320
125.69201	-6.48281	-189.96756
125.79201	-6.48859	-190.06085
125.89201	-6.49422	-190.16944
125.99201	-6.49844	-190.22846
126.09201	-6.50297	-190.28094
126.19201	-6.50812	-190.34821
126.29201	-6.51375	-190.44769
126.39201	-6.52078	-190.57736
126.49201	-6.52625	-190.70141
126.59201	-6.52969	-190.72388
126.69201	-6.53438	-190.76544
126.79201	-6.53984	-190.85543
126.89201	-6.54656	-190.97093
126.99201	-6.55203	-191.10326
127.09201	-6.55563	-191.14271
127.19201	-6.55969	-191.16719
127.29201	-6.56422	-191.22171
127.39201	-6.56922	-191.28804
127.49201	-6.57531	-191.37393
127.59201	-6.58219	-191.54240
127.69201	-6.58625	-191.58083
127.79201	-6.59078	-191.62908
127.89201	-6.59609	-191.71393
127.99201	-6.60281	-191.82749
128.09201	-6.60844	-191.95923
128.19201	-6.61203	-191.97221
128.29201	-6.61594	-192.00036
128.39201	-6.62063	-192.05186
128.49201	-6.62609	-192.12890
128.59201	-6.63250	-192.24043
128.69201	-6.63891	-192.38345
128.79201	-6.64281	-192.41667
128.89201	-6.64734	-192.46231
128.99201	-6.65234	-192.52329
129.09201	-6.65844	-192.61746
129.19201	-6.66516	-192.75607
129.29201	-6.66906	-192.79845
129.39201	-6.67297	-192.82210
129.49201	-6.67766	-192.87132
129.59201	-6.68297	-192.94845
129.69201	-6.68891	-193.02814
129.79201	-6.69516	-193.15811
129.89201	-6.69906	-193.18001
129.99201	-6.70344	-193.22722
130.09201	-6.70859	-193.28167
130.19201	-6.71516	-193.38498
130.29201	-6.72234	-193.54586
130.39201	-6.72625	-193.57750
130.49201	-6.73031	-193.59355
130.59201	-6.73484	-193.64230
130.69201	-6.73984	-193.70699
130.79201	-6.74531	-193.78084
130.89201	-6.75250	-193.90942
130.99201	-6.75656	-193.95792
131.09201	-6.76109	-193.99981
131.19201	-6.76625	-194.07047
131.29201	-6.77312	-194.17273
131.39201	-6.77875	-194.29374
131.49201	-6.78250	-194.30503
131.59201	-6.78672	-194.34386
131.69201	-6.79141	-194.38778
131.79201	-6.79688	-194.46698
131.89201	-6.80328	-194.56330
131.99201	-6.81016	-194.71507
132.09201	-6.81344	-194.72751
132.19201	-6.81734	-194.74706
132.29201	-6.82203	-194.80088
132.39201	-6.82813	-194.87526
132.49201	-6.83484	-195.01303
132.59201	-6.83891	-195.05516
132.69201	-6.84266	-195.06162
132.79201	-6.84719	-195.10564
132.89201	-6.85234	-195.16981
132.99201	-6.85812	-195.23878
133.09201	-6.86594	-195.38762
133.19201	-6.86984	-195.44016
133.29201	-6.87422	-195.47066
133.39201	-6.87953	-195.52764
133.49201	-6.88688	-195.62764
133.59201	-6.89328	-195.78874
133.69201	-6.89672	-195.78771
133.79201	-6.90062	-195.79606
133.89201	-6.90547	-195.85818
133.99201	-6.91141	-195.93896
134.09201	-6.91875	-196.06079
134.19201	-6.92422	-196.19809
134.29201	-6.92734	-196.18684
134.39201	-6.93203	-196.23260
134.49201	-6.93719	-196.30972
134.59201	-6.94359	-196.40751
134.69201	-6.94891	-196.51048
134.79201	-6.95281	-196.53690
134.89201	-6.95687	-196.55909
134.99201	-6.96156	-196.61094
135.09201	-6.96687	-196.67682
135.19201	-6.97359	-196.78460
135.29201	-6.98062	-196.94786
135.39201	-6.98406	-196.95789
135.49201	-6.98812	-196.98399
135.59201	-6.99281	-197.04513
135.69201	-6.99875	-197.11824
135.79201	-7.00547	-197.25335
135.89201	-7.00969	-197.30094
135.99201	-7.01406	-197.33903
136.09201	-7.01906	-197.39094
136.19201	-7.02453	-197.46885
136.29201	-7.03094	-197.56620
136.39201	-7.03688	-197.69090
136.49201	-7.04047	-197.70850
136.59201	-7.04516	-197.75055
136.69201	-7.05031	-197.81902
136.79201	-7.05641	-197.91396
136.89201	-7.06297	-198.04543
136.99201	-7.06656	-198.06607
137.09201	-7.07047	-198.09201
137.19201	-7.07500	-198.12964
137.29201	-7.08031	-198.19555
137.39201	-7.08672	-198.29263
137.49201	-7.09344	-198.45226
137.59201	-7.09719	-198.47631
137.69201	-7.10172	-198.51866
137.79201	-7.10672	-198.58290
137.89201	-7.11234	-198.65726
137.99201	-7.11891	-198.79477
138.09201	-7.12297	-198.83113
138.19201	-7.12719	-198.85634
138.29201	-7.13172	-198.90195
138.39201	-7.13687	-198.96133
138.49201	-7.14328	-199.05256
138.59201	-7.15031	-199.21257
138.69201	-7.15375	-199.21799
138.79201	-7.15797	-199.24209
138.89201	-7.16313	-199.31068
138.99201	-7.16984	-199.40384
139.09201	-7.17672	-199.56142
139.19201	-7.18000	-199.56288
139.29201	-7.18406	-199.59280
139.39201	-7.18875	-199.63346
139.49201	-7.19391	-199.69071
139.59201	-7.20016	-199.78765
139.69201	-7.20687	-199.92965
139.79201	-7.21047	-199.93897
139.89201	-7.21469	-199.95409
139.99201	-7.21938	-200.00876
140.09201	-7.22500	-200.07677
140.19201	-7.23250	-200.22273
140.29201	-7.23656	-200.27214
140.39201	-7.24063	-200.28977
140.49201	-7.24547	-200.34121
140.59201	-7.25078	-200.40625
140.69201	-7.25672	-200.48590
140.79201	-7.26297	-200.60393
140.89201	-7.26703	-200.63078
140.99201	-7.27125	-200.65740
141.09201	-7.27609	-200.70802
141.19201	-7.28188	-200.76649
141.29201	-7.28922	-200.91502
141.39201	-7.29375	-200.97679
141.49201	-7.29781	-200.98767
141.59201	-7.30250	-201.02976
141.69201	-7.30828	-201.10032
141.79201	-7.31594	-201.22640
141.89201	-7.32141	-201.36310
141.99201	-7.32438	-201.33451
142.09201	-7.32844	-201.37218
142.19201	-7.33344	-201.42584
142.29201	-7.33969	-201.51122
142.39201	-7.34703	-201.68044
142.49201	-7.35141	-201.72489
142.59201	-7.35531	-201.74922
142.69201	-7.35984	-201.80163
142.79201	-7.36484	-201.85196
142.89201	-7.37047	-201.93189
142.99201	-7.37656	-202.04222
143.09201	-7.38094	-202.09102
143.19201	-7.38547	-202.12647
143.29201	-7.39062	-202.18877
143.39201	-7.39703	-202.27750
143.49201	-7.40344	-202.42544
143.59201	-7.40703	-202.44554
143.69201	-7.41094	-202.45013
143.79201	-7.41578	-202.50374
143.89201	-7.42109	-202.57819
143.99201	-7.42703	-202.66511
144.09201	-7.43344	-202.79029
144.19201	-7.43766	-202.82423
144.29201	-7.44172	-202.84994
144.39201	-7.44625	-202.89384
144.49201	-7.45188	-202.96116
144.59201	-7.45922	-203.09901
144.69201	-7.46359	-203.15312
144.79201	-7.46781	-203.17170
144.89201	-7.47250	-203.20614
144.99201	-7.47797	-203.27929
145.09201	-7.48422	-203.36230
145.19201	-7.49031	-203.48614
145.29201	-7.49391	-203.48680
145.39201	-7.49828	-203.51145
145.49201	-7.50328	-203.56415
145.59201	-7.50906	-203.63529
145.69201	-7.51578	-203.76498
145.79201	-7.52016	-203.79339
145.89201	-7.52437	-203.82582
145.99201	-7.52891	-203.85659
146.09201	-7.53422	-203.91011
146.19201	-7.54047	-204.00257
146.29201	-7.54719	-204.13910
146.39201	-7.55078	-204.14262
146.49201	-7.55500	-204.16510
146.59201	-7.56000	-204.21313
146.69201	-7.56547	-204.26856
146.79201	-7.57219	-204.39073
146.89201	-7.57687	-204.44234
146.99201	-7.58125	-204.47503
147.09201	-7.58609	-204.50921
147.19201	-7.59094	-204.56026
147.29201	-7.59656	-204.62315
147.39201	-7.60438	-204.76867
147.49201	-7.60812	-204.80067
147.59201	-7.61203	-204.80525
147.69201	-7.61688	-204.84485
147.79201	-7.62281	-204.92676
147.89201	-7.63016	-205.06915
147.99201	-7.63422	-205.09188
148.09201	-7.63828	-205.10450
148.19201	-7.64297	-205.14633
148.29201	-7.64844	-205.20543
148.39201	-7.65437	-205.27695
148.49201	-7.66094	-205.40544
148.59201	-7.66453	-205.42009
148.69201	-7.66891	-205.42824
148.79201	-7.67359	-205.47746
148.89201	-7.67891	-205.53535
148.99201	-7.68625	-205.64231
149.09201	-7.69078	-205.71017
149.19201	-7.69469	-205.70196
149.29201	-7.69891	-205.72552
149.39201	-7.70406	-205.77405
149.49201	-7.71000	-205.84899
149.59201	-7.71766	-205.99282
149.69201	-7.72141	-206.00981
149.79201	-7.72547	-206.00593
149.89201	-7.73031	-206.04753
149.99201	-7.73594	-206.11319
150.09201	-7.74375	-206.23989
150.19201	-7.74828	-206.30476
150.29201	-7.75219	-206.30436
150.39201	-7.75687	-206.34553
150.49201	-7.76234	-206.40929
150.59201	-7.76922	-206.50981
150.69201	-7.77578	-206.66483
150.79201	-7.77891	-206.65690
150.89201	-7.78266	-206.65164
150.99201	-7.78719	-206.68277
151.09201	-7.79281	-206.74945
151.19201	-7.80000	-206.86884
151.29201	-7.80422	-206.90966
151.39201	-7.80828	-206.93089
151.49201	-7.81281	-206.95031
151.59201	-7.81813	-207.00745
151.69201	-7.82375	-207.08103
151.79201	-7.83031	-207.17913
151.89201	-7.83437	-207.21149
151.99201	-7.83844	-207.21924
152.09201	-7.84359	-207.27031
152.19201	-7.85031	-207.35851
152.29201	-7.85875	-207.55897
152.39201	-7.86187	-207.55181
152.49201	-7.86547	-207.53142
152.59201	-7.86984	-207.55568
152.69201	-7.87469	-207.60331
152.79201	-7.88016	-207.66491
152.89201	-7.88734	-207.78011
152.99201	-7.89156	-207.82460
153.09201	-7.89578	-207.83836
153.19201	-7.90078	-207.87071
153.29201	-7.90672	-207.93861
153.39201	-7.91375	-208.06737
153.49201	-7.91781	-208.08418
153.59201	-7.92172	-208.07727
153.69201	-7.92625	-208.09606
153.79201	-7.93156	-208.13861
153.89201	-7.93734	-208.19293
153.99201	-7.94484	-208.32153
154.09201	-7.94875	-208.32798
154.19201	-7.95266	-208.32163
154.29201	-7.95750	-208.34966
154.39201	-7.96297	-208.39632
154.49201	-7.97016	-208.52536
154.59201	-7.97469	-208.57923
154.69201	-7.97859	-208.58172
154.79201	-7.98328	-208.61676
154.89201	-7.98906	-208.68200
154.99201	-7.99516	-208.76609
155.09201	-8.00172	-208.88112
155.19201	-8.00531	-208.87840
155.29201	-8.00938	-208.88679
155.39201	-8.01422	-208.93198
155.49201	-8.02016	-209.01035
155.59201	-8.02734	-209.14795
155.69201	-8.03141	-209.17024
155.79201	-8.03531	-209.15021
155.89201	-8.03969	-209.16072
155.99201	-8.04484	-209.21481
156.09201	-8.05078	-209.29989
156.19201	-8.05828	-209.42459
156.29201	-8.06266	-209.47778
156.39201	-8.06656	-209.46760
156.49201	-8.07141	-209.50705
156.59201	-8.07688	-209.55864
156.69201	-8.08344	-209.66043
156.79201	-8.08781	-209.69772
156.89201	-8.09188	-209.69898
156.99201	-8.09656	-209.74119
157.09201	-8.10187	-209.79001
157.19201	-8.10781	-209.86316
157.29201	-8.11500	-209.98137
157.39201	-8.11875	-210.00245
157.49201	-8.12281	-209.98883
157.59201	-8.12766	-210.03519
157.69201	-8.13344	-210.10585
157.79201	-8.14063	-210.24051
157.89201	-8.14484	-210.27116
157.99201	-8.14906	-210.27458
158.09201	-8.15406	-210.30849
158.19201	-8.15969	-210.37428
158.29201	-8.16672	-210.47661
158.39201	-8.17359	-210.64182
158.49201	-8.17641	-210.61280
158.59201	-8.18016	-210.59524
158.69201	-8.18500	-210.63150
158.79201	-8.19063	-210.70753
158.89201	-8.19734	-210.81242
158.99201	-8.20156	-210.85905
159.09201	-8.20563	-210.85805
159.19201	-8.20984	-210.87702
159.29201	-8.21469	-210.92205
159.39201	-8.22031	-210.99013
159.49201	-8.22781	-211.11868
159.59201	-8.23250	-211.18473
159.69201	-8.23703	-211.19258
159.79201	-8.24188	-211.24420
159.89201	-8.24734	-211.29221
159.99201	-8.25406	-211.40555
160.09201	-8.25844	-211.44699
160.19201	-8.26250	-211.44795
160.29201	-8.26719	-211.48072
160.39201	-8.27266	-211.53909
160.49201	-8.27812	-211.60766
160.59201	-8.28484	-211.71655
160.69201	-8.28875	-211.73233
160.79201	-8.29281	-211.72327
160.89201	-8.29781	-211.78298
160.99201	-8.30391	-211.85924
161.09201	-8.31109	-211.98931
161.19201	-8.31563	-212.03916
161.29201	-8.31969	-212.03245
161.39201	-8.32391	-212.05388
161.49201	-8.32891	-212.08890
161.59201	-8.33437	-212.15132
161.69201	-8.34109	-212.26861
161.79201	-8.34531	-212.29690
161.89201	-8.34953	-212.30726
161.99201	-8.35438	-212.34155
162.09201	-8.35969	-212.39099
162.19201	-8.36641	-212.47539
162.29201	-8.37141	-212.54234
162.39201	-8.37547	-212.55454
162.49201	-8.38000	-212.56620
162.59201	-8.38469	-212.59597
162.69201	-8.39016	-212.64312
162.79201	-8.39750	-212.74665
162.89201	-8.40266	-212.82168
162.99201	-8.40672	-212.80828
163.09201	-8.41109	-212.81572
163.19201	-8.41672	-212.87253
163.29201	-8.42406	-212.98724
163.39201	-8.42844	-213.02773
163.49201	-8.43250	-213.01617
163.59201	-8.43703	-213.03561
163.69201	-8.44234	-213.08741
163.79201	-8.44797	-213.14138
163.89201	-8.45516	-213.24906
163.99201	-8.45938	-213.27442
164.09201	-8.46344	-213.27415
164.19201	-8.46828	-213.29390
164.29201	-8.47406	-213.35696
164.39201	-8.48125	-213.48740
164.49201	-8.48547	-213.49742
164.59201	-8.48922	-213.48457
164.69201	-8.49359	-213.49046
164.79201	-8.49875	-213.53553
164.89201	-8.50453	-213.60682
164.99201	-8.51156	-213.71816
165.09201	-8.51563	-213.74680
165.19201	-8.51953	-213.72131
165.29201	-8.52406	-213.73902
165.39201	-8.52922	-213.76547
165.49201	-8.53594	-213.84344
165.59201	-8.54094	-213.91408
165.69201	-8.54547	-213.92886
165.79201	-8.55016	-213.93761
165.89201	-8.55547	-213.98154
165.99201	-8.56172	-214.05442
166.09201	-8.56984	-214.19170
166.19201	-8.57313	-214.18418
166.29201	-8.57672	-214.15667
166.39201	-8.58156	-214.17688
166.49201	-8.58750	-214.23709
166.59201	-8.59609	-214.40086
166.69201	-8.60000	-214.42334
166.79201	-8.60344	-214.38618
166.89201	-8.60813	-214.40469
166.99201	-8.61297	-214.44467
167.09201	-8.61859	-214.51321
167.19201	-8.62578	-214.62028
167.29201	-8.63031	-214.67410
167.39201	-8.63406	-214.64895
167.49201	-8.63891	-214.67446
167.59201	-8.64469	-214.74639
167.69201	-8.65141	-214.84065
167.79201	-8.65563	-214.87355
167.89201	-8.65937	-214.85028
167.99201	-8.66391	-214.87336
168.09201	-8.66953	-214.92846
168.19201	-8.67547	-215.01237
168.29201	-8.68250	-215.11613
168.39201	-8.68719	-215.17977
168.49201	-8.69078	-215.15559
168.59201	-8.69547	-215.16156
168.69201	-8.70078	-215.21330
168.79201	-8.70781	-215.32765
168.89201	-8.71266	-215.38538
168.99201	-8.71641	-215.37384
169.09201	-8.72078	-215.38128
169.19201	-8.72594	-215.42953
169.29201	-8.73172	-215.49407
169.39201	-8.73953	-215.61769
169.49201	-8.74344	-215.65358
169.59201	-8.74719	-215.63233
169.69201	-8.75187	-215.65406
169.79201	-8.75734	-215.70334
169.89201	-8.76453	-215.82121
169.99201	-8.76922	-215.87741
170.09201	-8.77328	-215.86701
170.19201	-8.77781	-215.88434
170.29201	-8.78281	-215.92019
170.39201	-8.78828	-215.97031
170.49201	-8.79563	-216.08925
170.59201	-8.80031	-216.15557
170.69201	-8.80406	-216.13993
170.79201	-8.80891	-216.15385
170.89201	-8.81437	-216.21309
170.99201	-8.82125	-216.31519
171.09201	-8.82547	-216.35234
171.19201	-8.82969	-216.34401
171.29201	-8.83438	-216.37419
171.39201	-8.83984	-216.43053
171.49201	-8.84578	-216.50897
171.59201	-8.85281	-216.61840
171.69201	-8.85656	-216.62971
171.79201	-8.86063	-216.60957
171.89201	-8.86516	-216.62663
171.99201	-8.87031	-216.67127
172.09201	-8.87750	-216.78358
172.19201	-8.88281	-216.86949
172.29201	-8.88703	-216.86548
172.39201	-8.89141	-216.86839
172.49201	-8.89656	-216.91157
172.59201	-8.90234	-216.97231
172.69201	-8.90922	-217.08640
172.79201	-8.91359	-217.11402
172.89201	-8.91781	-217.11154
172.99201	-8.92250	-217.14242
173.09201	-8.92812	-217.19314
173.19201	-8.93484	-217.29597
173.29201	-8.93953	-217.34148
173.39201	-8.94328	-217.31992
173.49201	-8.94766	-217.32008
173.59201	-8.95250	-217.36197
173.69201	-8.95844	-217.43643
173.79201	-8.96641	-217.58378
173.89201	-8.97047	-217.61028
173.99201	-8.97438	-217.59354
174.09201	-8.97891	-217.60243
174.19201	-8.98391	-217.62991
174.29201	-8.99000	-217.69857
174.39201	-8.99594	-217.79802
174.49201	-9.00063	-217.81878
174.59201	-9.00547	-217.84644
174.69201	-9.01109	-217.90215
174.79201	-9.01688	-217.98304
174.89201	-9.02328	-218.07577
174.99201	-9.02703	-218.06397
175.09201	-9.03078	-218.04661
175.19201	-9.03547	-218.05969
175.29201	-9.04094	-218.12864
175.39201	-9.04859	-218.25601
175.49201	-9.05328	-218.32480
175.59201	-9.05672	-218.29009
175.69201	-9.06109	-218.28130
175.79201	-9.06594	-218.31121
175.89201	-9.07156	-218.37741
175.99201	-9.07875	-218.47996
176.09201	-9.08359	-218.55119
176.19201	-9.08766	-218.53696
176.29201	-9.09250	-218.54526
176.39201	-9.09797	-218.59249
176.49201	-9.10531	-218.71959
176.59201	-9.11000	-218.76320
176.69201	-9.11375	-218.73872
176.79201	-9.11797	-218.73276
176.89201	-9.12281	-218.75711
176.99201	-9.12828	-218.82236
177.09201	-9.13547	-218.92758
177.19201	-9.14047	-218.99560
177.29201	-9.14438	-218.97015
177.39201	-9.14906	-218.97812
177.49201	-9.15469	-219.04084
177.59201	-9.16125	-219.12345
177.69201	-9.16625	-219.18049
177.79201	-9.17031	-219.17424
177.89201	-9.17500	-219.18941
177.99201	-9.17984	-219.21946
178.09201	-9.18516	-219.26950
178.19201	-9.19188	-219.35093
178.29201	-9.19656	-219.39546
178.39201	-9.20047	-219.37083
178.49201	-9.20500	-219.36700
178.59201	-9.21000	-219.40458
178.69201	-9.21703	-219.48797
178.79201	-9.22359	-219.61299
178.89201	-9.22750	-219.59116
178.99201	-9.23188	-219.58290
179.09201	-9.23687	-219.61114
179.19201	-9.24234	-219.65669
179.29201	-9.24906	-219.73358
179.39201	-9.25422	-219.80773
179.49201	-9.25781	-219.77237
179.59201	-9.26266	-219.78958
179.69201	-9.26797	-219.82135
179.79201	-9.27531	-219.93938
179.89201	-9.28031	-219.99028
179.99201	-9.28391	-219.95495
180.09201	-9.28797	-219.94305
180.19201	-9.29281	-219.96801
180.29201	-9.29844	-220.02555
180.39201	-9.30500	-220.10064
180.49201	-9.31109	-220.20385
180.59201	-9.31500	-220.18239
180.69201	-9.31969	-220.18275
180.79201	-9.32500	-220.21306
180.89201	-9.33203	-220.31033
180.99201	-9.33687	-220.36004
181.09201	-9.34063	-220.34125
181.19201	-9.34484	-220.33755
181.29201	-9.34969	-220.36435
181.39201	-9.35547	-220.41978
181.49201	-9.36297	-220.53239
181.59201	-9.36781	-220.59460
181.69201	-9.37125	-220.54337
181.79201	-9.37547	-220.53027
181.89201	-9.38031	-220.55592
181.99201	-9.38703	-220.62103
182.09201	-9.39328	-220.74281
182.19201	-9.39734	-220.72372
182.29201	-9.40188	-220.71674
182.39201	-9.40687	-220.74468
182.49201	-9.41219	-220.78645
182.59201	-9.41984	-220.88766
182.69201	-9.42500	-220.97436
182.79201	-9.42891	-220.93511
182.89201	-9.43391	-220.95478
182.99201	-9.44000	-221.03047
183.09201	-9.44781	-221.16487
183.19201	-9.45125	-221.15755
183.29201	-9.45469	-221.11060
183.39201	-9.45891	-221.11340
183.49201	-9.46375	-221.15965
183.59201	-9.46906	-221.21663
183.69201	-9.47594	-221.30971
183.79201	-9.48125	-221.39451
183.89201	-9.48516	-221.36816
183.99201	-9.48969	-221.36636
184.09201	-9.49500	-221.41229
184.19201	-9.50188	-221.50050
184.29201	-9.50719	-221.57931
184.39201	-9.51125	-221.56657
184.49201	-9.51594	-221.57535
184.59201	-9.52094	-221.61214
184.69201	-9.52641	-221.66187
184.79201	-9.53375	-221.77072
184.89201	-9.53813	-221.79486
184.99201	-9.54172	-221.76482
185.09201	-9.54609	-221.77251
185.19201	-9.55125	-221.81304
185.29201	-9.55797	-221.90447
185.39201	-9.56438	-222.03077
185.49201	-9.56828	-221.99704
185.59201	-9.57281	-222.00245
185.69201	-9.57797	-222.03162
185.79201	-9.58312	-222.07677
185.89201	-9.58969	-222.16259
185.99201	-9.59438	-222.20977
186.09201	-9.59828	-222.19336
186.19201	-9.60281	-222.20027
186.29201	-9.60797	-222.24139
186.39201	-9.61469	-222.32094
186.49201	-9.62063	-222.41998
186.59201	-9.62438	-222.38506
186.69201	-9.62859	-222.37901
186.79201	-9.63344	-222.39919
186.89201	-9.63906	-222.46112
186.99201	-9.64625	-222.55893
187.09201	-9.65156	-222.65004
187.19201	-9.65531	-222.59966
187.29201	-9.66016	-222.59824
187.39201	-9.66578	-222.65260
187.49201	-9.67234	-222.74444
187.59201	-9.67750	-222.80884
187.69201	-9.68125	-222.77653
187.79201	-9.68547	-222.77203
187.89201	-9.69016	-222.78467
187.99201	-9.69562	-222.84225
188.09201	-9.70297	-222.93721
188.19201	-9.70813	-223.01985
188.29201	-9.71188	-222.97870
188.39201	-9.71641	-222.98290
188.49201	-9.72172	-223.02419
188.59201	-9.72875	-223.10919
188.69201	-9.73422	-223.19968
188.79201	-9.73812	-223.16955
188.89201	-9.74266	-223.16173
188.99201	-9.74766	-223.19219
189.09201	-9.75266	-223.23294
189.19201	-9.75891	-223.29946
189.29201	-9.76438	-223.38505
189.39201	-9.76828	-223.35710
189.49201	-9.77297	-223.35202
189.59201	-9.77844	-223.39964
189.69201	-9.78547	-223.47143
189.79201	-9.79078	-223.54829
189.89201	-9.79422	-223.50000
189.99201	-9.79844	-223.49344
190.09201	-9.80344	-223.51702
190.19201	-9.80953	-223.58187
190.29201	-9.81813	-223.70109
190.39201	-9.82312	-223.76563
190.49201	-9.82641	-223.63754
190.59201	-9.83078	-223.60155
190.69201	-9.83578	-223.60183
190.79201	-9.84266	-223.67442
190.89201	-9.84813	-223.75609
190.99201	-9.85203	-223.72988
191.09201	-9.85641	-223.73368
191.19201	-9.86141	-223.76229
191.29201	-9.86719	-223.82860
191.39201	-9.87328	-223.89938
191.49201	-9.87797	-223.94915
191.59201	-9.88203	-223.93271
191.69201	-9.88687	-223.95024
191.79201	-9.89266	-224.01221
191.89201	-9.90000	-224.12428
191.99201	-9.90531	-224.20903
192.09201	-9.90875	-224.14847
192.19201	-9.91281	-224.14367
192.29201	-9.91781	-224.17670
192.39201	-9.92359	-224.25462
192.49201	-9.93000	-224.35059
192.59201	-9.93531	-224.42882
192.69201	-9.93906	-224.38300
192.79201	-9.94344	-224.38085
192.89201	-9.94859	-224.40796
192.99201	-9.95531	-224.50888
193.09201	-9.96094	-224.60900
193.19201	-9.96484	-224.58366
193.29201	-9.96922	-224.57576
193.39201	-9.97406	-224.60878
193.49201	-9.97938	-224.66190
193.59201	-9.98578	-224.73213
193.69201	-9.99187	-224.83096
193.79201	-9.99563	-224.79446
193.89201	-10.00000	-224.78382
193.99201	-10.00531	-224.82137
194.09201	-10.01188	-224.90470
194.19201	-10.01766	-225.00493
194.29201	-10.02188	-224.98654
194.39201	-10.02625	-224.98721
194.49201	-10.03109	-224.99740
194.59201	-10.03609	-225.02835
194.69201	-10.04234	-225.09646
194.79201	-10.04812	-225.18674
194.89201	-10.05188	-225.15517
194.99201	-10.05641	-225.14813
195.09201	-10.06187	-225.19751
195.19201	-10.06922	-225.29189
195.29201	-10.07484	-225.38024
195.39201	-10.07859	-225.32628
195.49201	-10.08297	-225.32521
195.59201	-10.08797	-225.35947
195.69201	-10.09359	-225.41693
195.79201	-10.10016	-225.49689
195.89201	-10.10531	-225.56542
195.99201	-10.10906	-225.51791
196.09201	-10.11344	-225.51335
196.19201	-10.11828	-225.53042
196.29201	-10.12469	-225.59634
196.39201	-10.13141	-225.72233
196.49201	-10.13563	-225.70372
196.59201	-10.14000	-225.71518
196.69201	-10.14516	-225.74891
196.79201	-10.15094	-225.79566
196.89201	-10.15750	-225.86337
196.99201	-10.16219	-225.90527
197.09201	-10.16594	-225.86632
197.19201	-10.17031	-225.87454
197.29201	-10.17531	-225.89940
197.39201	-10.18125	-225.96216
197.49201	-10.18797	-226.07510
197.59201	-10.19188	-226.06689
197.69201	-10.19594	-226.03725
197.79201	-10.20047	-226.03403
197.89201	-10.20609	-226.08471
197.99201	-10.21328	-226.18914
198.09201	-10.21906	-226.28838
198.19201	-10.22250	-226.21611
198.29201	-10.22656	-226.19581
198.39201	-10.23172	-226.21617
198.49201	-10.23750	-226.27711
198.59201	-10.24469	-226.39909
198.69201	-10.24922	-226.40340
198.79201	-10.25359	-226.39333
198.89201	-10.25844	-226.39547
198.99201	-10.26391	-226.45251
199.09201	-10.27078	-226.53361
199.19201	-10.27672	-226.63809
199.29201	-10.28016	-226.57923
199.39201	-10.28438	-226.57631
199.49201	-10.28938	-226.62511
199.59201	-10.29672	-226.65997
199.69201	-10.30234	-226.75876
[truncated: 1,172 more rows]
