# Supplementary material for: Strengthening of 3D Printed Fused Deposition Manufactured Parts Using the Fill Compositing Technique
Source: PLoS One. 2015 Apr 16;10(4):e0122915. doi: 10.1371/journal.pone.0122915 (PMC4400136; doi:10.1371/journal.pone.0122915)
Supplement: S1 File — This is the raw data and information on all the samples presented in this manuscript. (ZIP) [file pone.0122915.s001.zip › Specimen_RawData_26.csv]

Time	Extension	Load
(sec)	(mm)	(N)
0.00000	0.00062	-0.16303
0.10000	0.00031	-0.16543
0.20000	-0.00031	-0.16478
0.29200	-0.01031	-0.16710
0.39200	-0.01797	-0.15843
0.49200	-0.02344	-0.16640
0.59200	-0.02922	-0.17005
0.69200	-0.03625	-0.16118
0.79200	-0.04047	-0.16765
0.89200	-0.04453	-0.16949
0.99200	-0.04938	-0.16336
1.09200	-0.05500	-0.16134
1.19200	-0.06219	-0.16459
1.29200	-0.06687	-0.16558
1.39200	-0.07078	-0.16767
1.49200	-0.07531	-0.17255
1.59200	-0.08016	-0.17047
1.69200	-0.08563	-0.21456
1.79200	-0.09266	-0.32563
1.89200	-0.09734	-0.43506
1.99200	-0.10141	-0.53426
2.09200	-0.10578	-0.65312
2.19200	-0.11047	-0.78096
2.29200	-0.11688	-0.93994
2.39200	-0.12297	-1.13011
2.49200	-0.12719	-1.25593
2.59200	-0.13156	-1.39067
2.69200	-0.13656	-1.52551
2.79200	-0.14188	-1.67466
2.89200	-0.14859	-1.85751
2.99200	-0.15406	-2.04140
3.09200	-0.15844	-2.16632
3.19200	-0.16328	-2.29570
3.29200	-0.16922	-2.45679
3.39200	-0.17719	-2.69333
3.49200	-0.18156	-2.86148
3.59200	-0.18500	-2.95628
3.69200	-0.18938	-3.08629
3.79200	-0.19469	-3.24097
3.89200	-0.20094	-3.42239
3.99200	-0.20828	-3.65712
4.09200	-0.21187	-3.79505
4.19200	-0.21562	-3.89451
4.29200	-0.22047	-4.04325
4.39200	-0.22578	-4.20150
4.49200	-0.23203	-4.39829
4.59200	-0.23656	-4.55255
4.69200	-0.24062	-4.68701
4.79200	-0.24531	-4.82652
4.89200	-0.25078	-4.99288
4.99200	-0.25672	-5.18319
5.09200	-0.26422	-5.41333
5.19200	-0.26828	-5.57434
5.29200	-0.27234	-5.68378
5.39200	-0.27688	-5.82751
5.49200	-0.28188	-5.98186
5.59200	-0.28844	-6.17722
5.69200	-0.29406	-6.37716
5.79200	-0.29812	-6.51617
5.89200	-0.30266	-6.65567
5.99200	-0.30766	-6.81944
6.09200	-0.31312	-6.99234
6.19200	-0.31969	-7.18470
6.29200	-0.32422	-7.35999
6.39200	-0.32828	-7.49274
6.49200	-0.33281	-7.62846
6.59200	-0.33797	-7.79396
6.69200	-0.34469	-7.98966
6.79200	-0.35031	-8.19346
6.89200	-0.35453	-8.33702
6.99200	-0.35906	-8.47451
7.09200	-0.36375	-8.62898
7.19200	-0.36922	-8.79599
7.29200	-0.37609	-9.00467
7.39200	-0.38125	-9.19574
7.49200	-0.38516	-9.32231
7.59200	-0.38984	-9.47497
7.69200	-0.39547	-9.64526
7.79200	-0.40281	-9.86133
7.89200	-0.40766	-10.05687
7.99200	-0.41141	-10.16778
8.09200	-0.41562	-10.31130
8.19200	-0.42031	-10.47323
8.29200	-0.42594	-10.63183
8.39200	-0.43359	-10.84576
8.49200	-0.43875	-11.07561
8.59200	-0.44250	-11.18553
8.69200	-0.44703	-11.33088
8.79200	-0.45219	-11.48242
8.89200	-0.45828	-11.67110
8.99200	-0.46359	-11.87303
9.09200	-0.46797	-12.00835
9.19200	-0.47250	-12.15416
9.29200	-0.47750	-12.32079
9.39200	-0.48297	-12.48240
9.49200	-0.48984	-12.69546
9.59200	-0.49484	-12.89276
9.69200	-0.49875	-13.01333
9.79200	-0.50328	-13.15949
9.89200	-0.50859	-13.32670
9.99200	-0.51516	-13.52792
10.09200	-0.52078	-13.74503
10.19200	-0.52484	-13.87212
10.29200	-0.52922	-14.01666
10.39200	-0.53391	-14.15247
10.49200	-0.53938	-14.32874
10.59200	-0.54578	-14.53101
10.69200	-0.55219	-14.75292
10.79200	-0.55609	-14.88087
10.89200	-0.56062	-15.02096
10.99200	-0.56609	-15.19479
11.09200	-0.57328	-15.41737
11.19200	-0.57813	-15.60540
11.29200	-0.58203	-15.73250
11.39200	-0.58641	-15.87715
11.49200	-0.59109	-16.02984
11.59200	-0.59625	-16.19026
11.69200	-0.60328	-16.40088
11.79200	-0.61000	-16.65450
11.89200	-0.61391	-16.79638
11.99200	-0.61828	-16.93879
12.09200	-0.62375	-17.11069
12.19200	-0.63047	-17.34853
12.29200	-0.63500	-17.52187
12.39200	-0.63828	-17.63534
12.49200	-0.64250	-17.77669
12.59200	-0.64750	-17.93595
12.69200	-0.65328	-18.12157
12.79200	-0.65984	-18.33110
12.89200	-0.66484	-18.53161
12.99200	-0.66922	-18.67589
13.09200	-0.67406	-18.84817
13.19200	-0.67922	-19.01306
13.29200	-0.68594	-19.22998
13.39200	-0.69125	-19.43346
13.49200	-0.69547	-19.57820
13.59200	-0.69953	-19.71290
13.69200	-0.70422	-19.87932
13.79200	-0.70953	-20.05205
13.89200	-0.71594	-20.26369
13.99200	-0.72141	-20.47040
14.09200	-0.72563	-20.62015
14.19200	-0.73031	-20.77284
14.29200	-0.73578	-20.95896
14.39200	-0.74234	-21.15994
14.49200	-0.74813	-21.40400
14.59200	-0.75219	-21.53633
14.69200	-0.75641	-21.67836
14.79200	-0.76141	-21.83736
14.89200	-0.76687	-22.03417
14.99200	-0.77375	-22.24835
15.09200	-0.77875	-22.44559
15.19200	-0.78234	-22.55986
15.29200	-0.78688	-22.71392
15.39200	-0.79188	-22.87233
15.49200	-0.79797	-23.06844
15.59200	-0.80437	-23.29375
15.69200	-0.80859	-23.44620
15.79200	-0.81281	-23.57364
15.89200	-0.81766	-23.73381
15.99200	-0.82266	-23.89676
16.09200	-0.82969	-24.10579
16.19200	-0.83562	-24.33711
16.29200	-0.83953	-24.45640
16.39200	-0.84406	-24.62366
16.49200	-0.84938	-24.78997
16.59200	-0.85609	-24.99529
16.69200	-0.86219	-25.22322
16.79200	-0.86547	-25.33193
16.89200	-0.86969	-25.47535
16.99200	-0.87437	-25.62933
17.09200	-0.87953	-25.79252
17.19200	-0.88594	-25.99571
17.29200	-0.89188	-26.21664
17.39200	-0.89609	-26.34851
17.49200	-0.90094	-26.50179
17.59200	-0.90609	-26.66966
17.69200	-0.91219	-26.86030
17.79200	-0.91781	-27.06180
17.89200	-0.92203	-27.20219
17.99200	-0.92625	-27.33615
18.09200	-0.93109	-27.49382
18.19200	-0.93656	-27.66119
18.29200	-0.94281	-27.86245
18.39200	-0.94844	-28.06985
18.49200	-0.95250	-28.19371
18.59200	-0.95703	-28.33877
18.69200	-0.96203	-28.49417
18.79200	-0.96859	-28.69038
18.89200	-0.97453	-28.90662
18.99200	-0.97828	-29.02011
19.09200	-0.98250	-29.14842
19.19200	-0.98734	-29.29949
19.29200	-0.99297	-29.46944
19.39200	-0.99984	-29.68008
19.49200	-1.00625	-29.92322
19.59200	-1.01000	-30.03586
19.69200	-1.01453	-30.17196
19.79200	-1.01969	-30.32748
19.89200	-1.02609	-30.51793
19.99200	-1.03172	-30.72738
20.09200	-1.03594	-30.86228
20.19200	-1.04047	-31.00971
20.29200	-1.04547	-31.17504
20.39200	-1.05141	-31.36710
20.49200	-1.05938	-31.61072
20.59200	-1.06312	-31.78544
20.69200	-1.06625	-31.87839
20.79200	-1.07063	-32.02790
20.89200	-1.07578	-32.18352
20.99200	-1.08234	-32.38951
21.09200	-1.08859	-32.62347
21.19200	-1.09250	-32.76870
21.29200	-1.09672	-32.90322
21.39200	-1.10156	-33.06800
21.49200	-1.10672	-33.22872
21.59200	-1.11328	-33.42928
21.69200	-1.12031	-33.69869
21.79200	-1.12359	-33.80383
21.89200	-1.12797	-33.94207
21.99200	-1.13281	-34.09789
22.09200	-1.13938	-34.29411
22.19200	-1.14578	-34.52609
22.29200	-1.14953	-34.65160
22.39200	-1.15359	-34.78782
22.49200	-1.15859	-34.94532
22.59200	-1.16437	-35.13724
22.69200	-1.17047	-35.33633
22.79200	-1.17656	-35.56907
22.89200	-1.18031	-35.69242
22.99200	-1.18469	-35.83387
23.09200	-1.18984	-36.00160
23.19200	-1.19609	-36.18974
23.29200	-1.20219	-36.42199
23.39200	-1.20609	-36.56439
23.49200	-1.21031	-36.70262
23.59200	-1.21516	-36.86020
23.69200	-1.22078	-37.04170
23.79200	-1.22750	-37.24853
23.89200	-1.23281	-37.46505
23.99200	-1.23625	-37.57596
24.09200	-1.24063	-37.71537
24.19200	-1.24594	-37.89140
24.29200	-1.25281	-38.10545
24.39200	-1.25938	-38.35497
24.49200	-1.26328	-38.49342
24.59200	-1.26766	-38.62905
24.69200	-1.27250	-38.80290
24.79200	-1.27781	-38.96874
24.89200	-1.28391	-39.16286
24.99200	-1.28922	-39.37254
25.09200	-1.29297	-39.48190
25.19200	-1.29734	-39.63462
25.29200	-1.30266	-39.80982
25.39200	-1.30938	-40.01281
25.49200	-1.31578	-40.25579
25.59200	-1.31953	-40.38965
25.69200	-1.32375	-40.52945
25.79200	-1.32859	-40.69581
25.89200	-1.33391	-40.85810
25.99200	-1.34062	-41.07083
26.09200	-1.34656	-41.30970
26.19200	-1.35031	-41.42839
26.29200	-1.35469	-41.56870
26.39200	-1.35938	-41.72119
26.49200	-1.36500	-41.90581
26.59200	-1.37188	-42.15431
26.69200	-1.37625	-42.30677
26.79200	-1.38047	-42.44478
26.89200	-1.38531	-42.60963
26.99200	-1.39125	-42.80073
27.09200	-1.39844	-43.02573
27.19200	-1.40328	-43.22309
27.29200	-1.40687	-43.33244
27.39200	-1.41141	-43.48274
27.49200	-1.41672	-43.65977
27.59200	-1.42344	-43.87342
27.69200	-1.43047	-44.13092
27.79200	-1.43406	-44.25267
27.89200	-1.43797	-44.38441
27.99200	-1.44281	-44.54533
28.09200	-1.44828	-44.73551
28.19200	-1.45594	-44.98266
28.29200	-1.46062	-45.19235
28.39200	-1.46406	-45.30229
28.49200	-1.46844	-45.45337
28.59200	-1.47375	-45.64309
28.69200	-1.47969	-45.84013
28.79200	-1.48563	-46.05956
28.89200	-1.48984	-46.20744
28.99200	-1.49422	-46.36291
29.09200	-1.49906	-46.52790
29.19200	-1.50500	-46.74031
29.29200	-1.51188	-46.98127
29.39200	-1.51687	-47.19074
29.49200	-1.52062	-47.30740
29.59200	-1.52484	-47.46064
29.69200	-1.52969	-47.62967
29.79200	-1.53625	-47.85007
29.89200	-1.54281	-48.10543
29.99200	-1.54641	-48.24188
30.09200	-1.55047	-48.37984
30.19200	-1.55500	-48.54310
30.29200	-1.56031	-48.72455
30.39200	-1.56641	-48.92084
30.49200	-1.57313	-49.18079
30.59200	-1.57719	-49.32185
30.69200	-1.58141	-49.46976
30.79200	-1.58625	-49.63566
30.89200	-1.59187	-49.82585
30.99200	-1.59844	-50.06059
31.09200	-1.60297	-50.20642
31.19200	-1.60734	-50.34521
31.29200	-1.61219	-50.50703
31.39200	-1.61750	-50.68240
31.49200	-1.62359	-50.87636
31.59200	-1.62984	-51.09877
31.69200	-1.63375	-51.22657
31.79200	-1.63828	-51.37492
31.89200	-1.64312	-51.53506
31.99200	-1.64859	-51.70756
32.09200	-1.65500	-51.92086
32.19200	-1.65969	-52.08101
32.29200	-1.66391	-52.21274
32.39200	-1.66859	-52.36947
32.49200	-1.67406	-52.54138
32.59200	-1.68047	-52.74498
32.69200	-1.68719	-53.00001
32.79200	-1.69047	-53.09039
32.89200	-1.69469	-53.22881
32.99200	-1.70016	-53.39557
33.09200	-1.70672	-53.60683
33.19200	-1.71297	-53.83694
33.29200	-1.71688	-53.96028
33.39200	-1.72094	-54.08969
33.49200	-1.72547	-54.24730
33.59200	-1.73047	-54.39940
33.69200	-1.73594	-54.57665
33.79200	-1.74375	-54.83068
33.89200	-1.74781	-54.98862
33.99200	-1.75188	-55.10383
34.09200	-1.75672	-55.27153
34.19200	-1.76281	-55.45712
34.29200	-1.76984	-55.70760
34.39200	-1.77359	-55.82459
34.49200	-1.77750	-55.94654
34.59200	-1.78203	-56.09273
34.69200	-1.78719	-56.26106
34.79200	-1.79344	-56.46345
34.89200	-1.80109	-56.71519
34.99200	-1.80484	-56.85808
35.09200	-1.80891	-56.97227
35.19200	-1.81391	-57.13213
35.29200	-1.81937	-57.31795
35.39200	-1.82547	-57.52783
35.49200	-1.82953	-57.65080
35.59200	-1.83375	-57.78840
35.69200	-1.83844	-57.93210
35.79200	-1.84391	-58.11237
35.89200	-1.85016	-58.30267
35.99200	-1.85797	-58.57951
36.09200	-1.86125	-58.68121
36.19200	-1.86547	-58.81396
36.29200	-1.87062	-58.98576
36.39200	-1.87797	-59.19955
36.49200	-1.88500	-59.48183
36.59200	-1.88812	-59.58761
36.69200	-1.89219	-59.69867
36.79200	-1.89719	-59.86441
36.89200	-1.90234	-60.03360
36.99200	-1.90828	-60.20751
37.09200	-1.91437	-60.42201
37.19200	-1.91797	-60.54227
37.29200	-1.92219	-60.68483
37.39200	-1.92703	-60.84121
37.49200	-1.93312	-61.04050
37.59200	-1.94031	-61.30527
37.69200	-1.94391	-61.41718
37.79200	-1.94781	-61.53847
37.89200	-1.95250	-61.70639
37.99200	-1.95781	-61.89013
38.09200	-1.96375	-62.08770
38.19200	-1.97078	-62.34843
38.29200	-1.97484	-62.48228
38.39200	-1.97922	-62.63062
38.49200	-1.98438	-62.80635
38.59200	-1.99031	-62.99058
38.69200	-1.99656	-63.23492
38.79200	-2.00063	-63.37276
38.89200	-2.00484	-63.50380
38.99200	-2.00969	-63.67759
39.09200	-2.01516	-63.86576
39.19200	-2.02203	-64.07505
39.29200	-2.02797	-64.31162
39.39200	-2.03141	-64.42127
39.49200	-2.03563	-64.56117
39.59200	-2.04063	-64.73960
39.69200	-2.04625	-64.93482
39.79200	-2.05328	-65.17830
39.89200	-2.05781	-65.33879
39.99200	-2.06188	-65.48004
40.09200	-2.06672	-65.64284
40.19200	-2.07188	-65.81286
40.29200	-2.07781	-66.02327
40.39200	-2.08469	-66.27282
40.49200	-2.08828	-66.39536
40.59200	-2.09266	-66.53839
40.69200	-2.09766	-66.71859
40.79200	-2.10391	-66.92111
40.89200	-2.11078	-67.17910
40.99200	-2.11453	-67.30876
41.09200	-2.11828	-67.43802
41.19200	-2.12250	-67.58733
41.29200	-2.12734	-67.75823
41.39200	-2.13281	-67.93779
41.49200	-2.14047	-68.19200
41.59200	-2.14516	-68.36662
41.69200	-2.14969	-68.50200
41.79200	-2.15484	-68.67477
41.89200	-2.16031	-68.86076
41.99200	-2.16625	-69.08324
42.09200	-2.17047	-69.22343
42.19200	-2.17469	-69.36172
42.29200	-2.17953	-69.52841
42.39200	-2.18484	-69.71014
42.49200	-2.19156	-69.91522
42.59200	-2.19781	-70.15953
42.69200	-2.20141	-70.27066
42.79200	-2.20563	-70.40571
42.89200	-2.21078	-70.57621
42.99200	-2.21672	-70.79030
43.09200	-2.22406	-71.05252
43.19200	-2.22828	-71.19039
43.29200	-2.23234	-71.32024
43.39200	-2.23703	-71.47983
43.49200	-2.24172	-71.64209
43.59200	-2.24719	-71.82332
43.69200	-2.25359	-72.04862
43.79200	-2.25781	-72.18704
43.89200	-2.26234	-72.33616
43.99200	-2.26781	-72.50584
44.09200	-2.27406	-72.69886
44.19200	-2.28141	-72.95762
44.29200	-2.28484	-73.06743
44.39200	-2.28875	-73.18884
44.49200	-2.29328	-73.33928
44.59200	-2.29859	-73.51726
44.69200	-2.30500	-73.73602
44.79200	-2.31188	-73.99004
44.89200	-2.31547	-74.10497
44.99200	-2.31953	-74.22858
45.09200	-2.32406	-74.38477
45.19200	-2.32938	-74.56134
45.29200	-2.33594	-74.79867
45.39200	-2.34078	-74.98052
45.49200	-2.34547	-75.12732
45.59200	-2.35031	-75.28789
45.69200	-2.35563	-75.46606
45.79200	-2.36219	-75.67330
45.89200	-2.36844	-75.91601
45.99200	-2.37203	-76.03750
46.09200	-2.37641	-76.17473
46.19200	-2.38141	-76.35182
46.29200	-2.38734	-76.55653
46.39200	-2.39422	-76.79515
46.49200	-2.39859	-76.96132
46.59200	-2.40266	-77.08736
46.69200	-2.40703	-77.23517
46.79200	-2.41203	-77.40157
46.89200	-2.41734	-77.58714
46.99200	-2.42391	-77.82033
47.09200	-2.42844	-77.99400
47.19200	-2.43250	-78.11598
47.29200	-2.43734	-78.28401
47.39200	-2.44359	-78.48307
47.49200	-2.45047	-78.73333
47.59200	-2.45453	-78.87829
47.69200	-2.45859	-79.00678
47.79200	-2.46313	-79.16635
47.89200	-2.46812	-79.33074
47.99200	-2.47375	-79.51240
48.09200	-2.48141	-79.77221
48.19200	-2.48547	-79.92536
48.29200	-2.48937	-80.03749
48.39200	-2.49391	-80.18137
48.49200	-2.49938	-80.36339
48.59200	-2.50703	-80.62455
48.69200	-2.51156	-80.79202
48.79200	-2.51562	-80.91536
48.89200	-2.52031	-81.06429
48.99200	-2.52547	-81.23566
49.09200	-2.53125	-81.43201
49.19200	-2.53828	-81.67145
49.29200	-2.54219	-81.80899
49.39200	-2.54625	-81.92925
49.49200	-2.55125	-82.09950
49.59200	-2.55656	-82.27155
49.69200	-2.56391	-82.50948
49.79200	-2.56828	-82.67338
49.89200	-2.57234	-82.79809
49.99200	-2.57688	-82.93862
50.09200	-2.58141	-83.09148
50.19200	-2.58703	-83.27644
50.29200	-2.59484	-83.54446
50.39200	-2.59922	-83.70326
50.49200	-2.60344	-83.83205
50.59200	-2.60813	-83.97662
50.69200	-2.61359	-84.15100
50.79200	-2.62078	-84.41462
50.89200	-2.62484	-84.54841
50.99200	-2.62891	-84.67048
51.09200	-2.63375	-84.82962
51.19200	-2.63922	-85.00874
51.29200	-2.64563	-85.21288
51.39200	-2.65188	-85.43979
51.49200	-2.65531	-85.55038
51.59200	-2.65938	-85.67696
51.69200	-2.66391	-85.82360
51.79200	-2.66906	-85.98607
51.89200	-2.67578	-86.18699
51.99200	-2.68125	-86.39432
52.09200	-2.68547	-86.51677
52.19200	-2.68984	-86.64931
52.29200	-2.69531	-86.82353
52.39200	-2.70281	-87.04938
52.49200	-2.71172	-87.40834
52.59200	-2.71391	-87.47631
52.69200	-2.71766	-87.56924
52.79200	-2.72281	-87.73395
52.89200	-2.72891	-87.94294
52.99200	-2.73469	-88.16573
53.09200	-2.73859	-88.29286
53.19200	-2.74266	-88.42023
53.29200	-2.74734	-88.57789
53.39200	-2.75250	-88.75670
53.49200	-2.75828	-88.94268
53.59200	-2.76516	-89.18940
53.69200	-2.76922	-89.32979
53.79200	-2.77297	-89.44561
53.89200	-2.77766	-89.59271
53.99200	-2.78344	-89.77848
54.09200	-2.79141	-90.05454
54.19200	-2.79594	-90.22631
54.29200	-2.79969	-90.33976
54.39200	-2.80422	-90.49129
54.49200	-2.80938	-90.65584
54.59200	-2.81453	-90.83109
54.69200	-2.82141	-91.07400
54.79200	-2.82563	-91.21359
54.89200	-2.82969	-91.34551
54.99200	-2.83453	-91.49434
55.09200	-2.84031	-91.67880
55.19200	-2.84813	-91.93727
55.29200	-2.85250	-92.11221
55.39200	-2.85609	-92.22040
55.49200	-2.86063	-92.36854
55.59200	-2.86578	-92.52572
55.69200	-2.87156	-92.72060
55.79200	-2.87875	-92.96508
55.89200	-2.88266	-93.11534
55.99200	-2.88672	-93.22961
56.09200	-2.89172	-93.38202
56.19200	-2.89734	-93.57357
56.29200	-2.90406	-93.79424
56.39200	-2.90891	-93.96854
56.49200	-2.91313	-94.10200
56.59200	-2.91766	-94.24789
56.69200	-2.92266	-94.41774
56.79200	-2.92859	-94.60597
56.89200	-2.93625	-94.86859
56.99200	-2.93984	-94.99986
57.09200	-2.94375	-95.10979
57.19200	-2.94859	-95.26373
57.29200	-2.95422	-95.45628
57.39200	-2.96109	-95.68918
57.49200	-2.96547	-95.86101
57.59200	-2.96953	-95.98310
57.69200	-2.97406	-96.12232
57.79200	-2.97922	-96.29331
57.89200	-2.98469	-96.46552
57.99200	-2.99187	-96.70316
58.09200	-2.99641	-96.88848
58.19200	-3.00031	-96.99198
58.29200	-3.00500	-97.14967
58.39200	-3.01109	-97.33612
58.49200	-3.01875	-97.58850
58.59200	-3.02250	-97.74946
58.69200	-3.02609	-97.84272
58.79200	-3.03047	-97.98171
58.89200	-3.03562	-98.14803
58.99200	-3.04172	-98.34849
59.09200	-3.04953	-98.59667
59.19200	-3.05406	-98.78954
59.29200	-3.05781	-98.89892
59.39200	-3.06234	-99.03827
59.49200	-3.06734	-99.19392
59.59200	-3.07422	-99.41573
59.69200	-3.07953	-99.62185
59.79200	-3.08359	-99.75395
59.89200	-3.08828	-99.89549
59.99200	-3.09344	-100.06451
60.09200	-3.09969	-100.27730
60.19200	-3.10609	-100.52214
60.29200	-3.10969	-100.64559
60.39200	-3.11359	-100.74550
60.49200	-3.11844	-100.89596
60.59200	-3.12422	-101.06560
60.69200	-3.13156	-101.31282
60.79200	-3.13609	-101.48194
60.89200	-3.14016	-101.60557
60.99200	-3.14500	-101.76676
61.09200	-3.15016	-101.93394
61.19200	-3.15625	-102.13679
61.29200	-3.16359	-102.41691
61.39200	-3.16734	-102.57097
61.49200	-3.17156	-102.69453
61.59200	-3.17672	-102.87321
61.69200	-3.18266	-103.07108
61.79200	-3.18844	-103.29229
61.89200	-3.19234	-103.43361
61.99200	-3.19625	-103.56363
62.09200	-3.20094	-103.71997
62.19200	-3.20609	-103.90585
62.29200	-3.21187	-104.09157
62.39200	-3.21906	-104.34444
62.49200	-3.22328	-104.51671
62.59200	-3.22734	-104.63987
62.69200	-3.23188	-104.79456
62.79200	-3.23750	-104.97659
62.89200	-3.24453	-105.22468
62.99200	-3.24906	-105.39965
63.09200	-3.25313	-105.52524
63.19200	-3.25781	-105.68921
63.29200	-3.26297	-105.85130
63.39200	-3.26875	-106.04736
63.49200	-3.27547	-106.27837
63.59200	-3.27953	-106.43680
63.69200	-3.28391	-106.57150
63.79200	-3.28891	-106.73529
63.89200	-3.29453	-106.92505
63.99200	-3.30172	-107.16661
64.09200	-3.30672	-107.34879
64.19200	-3.31047	-107.47077
64.29200	-3.31500	-107.61920
64.39200	-3.31969	-107.78216
64.49200	-3.32500	-107.96125
64.59200	-3.33203	-108.18306
64.69200	-3.33672	-108.36834
64.79200	-3.34078	-108.49769
64.89200	-3.34563	-108.64868
64.99200	-3.35156	-108.83711
65.09200	-3.35859	-109.07974
65.19200	-3.36313	-109.24922
65.29200	-3.36687	-109.36973
65.39200	-3.37125	-109.51169
65.49200	-3.37609	-109.66616
65.59200	-3.38125	-109.82864
65.69200	-3.38781	-110.02794
65.79200	-3.39328	-110.23715
65.89200	-3.39750	-110.36438
65.99200	-3.40203	-110.50705
66.09200	-3.40766	-110.68644
66.19200	-3.41547	-110.92646
66.29200	-3.42016	-111.11513
66.39200	-3.42375	-111.22248
66.49200	-3.42797	-111.34987
66.59200	-3.43266	-111.48842
66.69200	-3.43813	-111.66116
66.79200	-3.44531	-111.87741
66.89200	-3.45016	-112.06650
66.99200	-3.45422	-112.19674
67.09200	-3.45922	-112.35023
67.19200	-3.46453	-112.50825
67.29200	-3.47156	-112.72659
67.39200	-3.47609	-112.90143
67.49200	-3.48000	-113.01832
67.59200	-3.48406	-113.13708
67.69200	-3.48875	-113.28492
67.79200	-3.49422	-113.44365
67.89200	-3.50156	-113.64955
67.99200	-3.50688	-113.86032
68.09200	-3.51094	-113.97891
68.19200	-3.51547	-114.10828
68.29200	-3.52078	-114.26641
68.39200	-3.52813	-114.47142
68.49200	-3.53344	-114.68074
68.59200	-3.53750	-114.80307
68.69200	-3.54203	-114.93844
68.79200	-3.54750	-115.09542
68.89200	-3.55422	-115.30747
68.99200	-3.56219	-115.61143
69.09200	-3.56469	-115.70811
69.19200	-3.56812	-115.78767
69.29200	-3.57281	-115.93740
69.39200	-3.57813	-116.10127
69.49200	-3.58547	-116.33524
69.59200	-3.59047	-116.53141
69.69200	-3.59422	-116.64286
69.79200	-3.59859	-116.77739
69.89200	-3.60312	-116.92224
69.99200	-3.60844	-117.08891
70.09200	-3.61531	-117.30815
70.19200	-3.62109	-117.53592
70.29200	-3.62531	-117.66092
70.39200	-3.63047	-117.81478
70.49200	-3.63625	-118.00160
70.59200	-3.64297	-118.22972
70.69200	-3.64688	-118.37196
70.79200	-3.65063	-118.47576
70.89200	-3.65500	-118.61615
70.99200	-3.66016	-118.77474
71.09200	-3.66594	-118.96594
71.19200	-3.67297	-119.18584
71.29200	-3.67781	-119.37802
71.39200	-3.68172	-119.48659
71.49200	-3.68609	-119.63467
71.59200	-3.69125	-119.78718
71.69200	-3.69797	-119.98909
71.79200	-3.70359	-120.20871
71.89200	-3.70750	-120.33496
71.99200	-3.71203	-120.47411
72.09200	-3.71688	-120.62979
72.19200	-3.72234	-120.80661
72.29200	-3.72969	-121.02181
72.39200	-3.73422	-121.21690
72.49200	-3.73797	-121.32503
72.59200	-3.74281	-121.47407
72.69200	-3.74844	-121.65178
72.79200	-3.75547	-121.87216
72.89200	-3.76047	-122.05814
72.99200	-3.76438	-122.17679
73.09200	-3.76906	-122.30136
73.19200	-3.77375	-122.45054
73.29200	-3.77906	-122.61039
73.39200	-3.78656	-122.82766
73.49200	-3.79141	-123.03434
73.59200	-3.79547	-123.14733
73.69200	-3.80016	-123.29242
73.79200	-3.80547	-123.46109
73.89200	-3.81234	-123.67871
73.99200	-3.81703	-123.85624
74.09200	-3.82047	-123.95826
74.19200	-3.82484	-124.09612
74.29200	-3.82984	-124.24469
74.39200	-3.83547	-124.42615
74.49200	-3.84328	-124.66687
74.59200	-3.84828	-124.87663
74.69200	-3.85203	-124.98479
74.79200	-3.85656	-125.12209
74.89200	-3.86156	-125.27682
74.99200	-3.86828	-125.47323
75.09200	-3.87344	-125.67659
75.19200	-3.87766	-125.81204
75.29200	-3.88250	-125.96160
75.39200	-3.88766	-126.12301
75.49200	-3.89344	-126.29899
75.59200	-3.90047	-126.52914
75.69200	-3.90438	-126.67523
75.79200	-3.90844	-126.79547
75.89200	-3.91344	-126.95415
75.99200	-3.91891	-127.13404
76.09200	-3.92531	-127.33716
76.19200	-3.93094	-127.54603
76.29200	-3.93469	-127.67167
76.39200	-3.93922	-127.80760
76.49200	-3.94406	-127.94784
76.59200	-3.94984	-128.13509
76.69200	-3.95766	-128.39696
76.79200	-3.96188	-128.57166
76.89200	-3.96547	-128.67515
76.99200	-3.97016	-128.82781
77.09200	-3.97516	-128.98739
77.19200	-3.98172	-129.18064
77.29200	-3.98750	-129.40283
77.39200	-3.99188	-129.55247
77.49200	-3.99641	-129.69249
77.59200	-4.00125	-129.85457
77.69200	-4.00688	-130.03448
77.79200	-4.01375	-130.26012
77.89200	-4.01813	-130.43272
77.99200	-4.02219	-130.55022
78.09200	-4.02703	-130.70206
78.19200	-4.03234	-130.87386
78.29200	-4.03938	-131.10274
78.39200	-4.04437	-131.29775
78.49200	-4.04813	-131.42155
78.59200	-4.05250	-131.55283
78.69200	-4.05734	-131.70671
78.79200	-4.06250	-131.87559
78.89200	-4.06875	-132.06623
78.99200	-4.07359	-132.25856
79.09200	-4.07781	-132.38293
79.19200	-4.08250	-132.53067
79.29200	-4.08781	-132.69156
79.39200	-4.09469	-132.89213
79.49200	-4.10047	-133.11431
79.59200	-4.10453	-133.24368
79.69200	-4.10891	-133.38159
79.79200	-4.11391	-133.52844
79.89200	-4.11953	-133.70833
79.99200	-4.12656	-133.92247
80.09200	-4.13125	-134.10193
80.19200	-4.13500	-134.20793
80.29200	-4.13953	-134.33203
80.39200	-4.14500	-134.49639
80.49200	-4.15156	-134.69298
80.59200	-4.15734	-134.90631
80.69200	-4.16141	-135.03274
80.79200	-4.16609	-135.17000
80.89200	-4.17094	-135.31789
80.99200	-4.17625	-135.47583
81.09200	-4.18297	-135.67106
81.19200	-4.18813	-135.86386
81.29200	-4.19172	-135.96198
81.39200	-4.19625	-136.10005
81.49200	-4.20172	-136.25586
81.59200	-4.20891	-136.46819
81.69200	-4.21453	-136.67841
81.79200	-4.21828	-136.78873
81.89200	-4.22250	-136.91381
81.99200	-4.22719	-137.04669
82.09200	-4.23250	-137.20943
82.19200	-4.23906	-137.39237
82.29200	-4.24500	-137.62051
82.39200	-4.24891	-137.72987
82.49200	-4.25359	-137.86714
82.59200	-4.25891	-138.00953
82.69200	-4.26656	-138.22797
82.79200	-4.27156	-138.43113
82.89200	-4.27500	-138.52763
82.99200	-4.27906	-138.64015
83.09200	-4.28406	-138.79508
83.19200	-4.28953	-138.95467
83.29200	-4.29563	-139.14104
83.39200	-4.30203	-139.35889
83.49200	-4.30578	-139.46836
83.59200	-4.31031	-139.59616
83.69200	-4.31500	-139.73372
83.79200	-4.32094	-139.89687
83.89200	-4.32688	-140.10198
83.99200	-4.33109	-140.22939
84.09200	-4.33547	-140.34927
84.19200	-4.34047	-140.48675
84.29200	-4.34656	-140.66340
84.39200	-4.35469	-140.90064
84.49200	-4.35953	-141.11038
84.59200	-4.36281	-141.19476
84.69200	-4.36750	-141.31737
84.79200	-4.37313	-141.48407
84.89200	-4.38063	-141.70381
84.99200	-4.38516	-141.88962
85.09200	-4.38875	-141.99512
85.19200	-4.39328	-142.11382
85.29200	-4.39813	-142.26004
85.39200	-4.40391	-142.43218
85.49200	-4.41141	-142.64756
85.59200	-4.41578	-142.83371
85.69200	-4.41953	-142.93180
85.79200	-4.42406	-143.06447
85.89200	-4.42938	-143.22810
85.99200	-4.43625	-143.42256
86.09200	-4.44141	-143.62358
86.19200	-4.44531	-143.73657
86.29200	-4.44969	-143.86372
86.39200	-4.45484	-144.01546
86.49200	-4.46047	-144.18982
86.59200	-4.46734	-144.38976
86.69200	-4.47234	-144.58515
86.79200	-4.47594	-144.68683
86.89200	-4.48031	-144.81153
86.99200	-4.48563	-144.97164
87.09200	-4.49297	-145.17753
87.19200	-4.49828	-145.38960
87.29200	-4.50219	-145.50112
87.39200	-4.50656	-145.62783
87.49200	-4.51156	-145.77341
87.59200	-4.51734	-145.95039
87.69200	-4.52422	-146.15551
87.79200	-4.52906	-146.33611
87.89200	-4.53297	-146.45052
87.99200	-4.53750	-146.58219
88.09200	-4.54266	-146.73209
88.19200	-4.54938	-146.92961
88.29200	-4.55562	-147.16442
88.39200	-4.55922	-147.27552
88.49200	-4.56313	-147.38014
88.59200	-4.56781	-147.52360
88.69200	-4.57344	-147.69356
88.79200	-4.58125	-147.91757
88.89200	-4.58625	-148.12690
88.99200	-4.58953	-148.21509
89.09200	-4.59406	-148.34489
89.19200	-4.59938	-148.49727
89.29200	-4.60563	-148.68209
89.39200	-4.61156	-148.89412
89.49200	-4.61562	-149.01713
89.59200	-4.62000	-149.14046
89.69200	-4.62469	-149.28885
89.79200	-4.63000	-149.44191
89.89200	-4.63672	-149.63219
89.99200	-4.64250	-149.85763
90.09200	-4.64609	-149.94572
90.19200	-4.65047	-150.07418
90.29200	-4.65547	-150.21871
90.39200	-4.66219	-150.41192
90.49200	-4.66875	-150.63828
90.59200	-4.67266	-150.76376
90.69200	-4.67688	-150.88060
90.79200	-4.68172	-151.01995
90.89200	-4.68672	-151.17212
90.99200	-4.69328	-151.34224
91.09200	-4.69906	-151.56001
91.19200	-4.70312	-151.66457
91.29200	-4.70750	-151.79414
91.39200	-4.71234	-151.93245
91.49200	-4.71969	-152.12549
91.59200	-4.72531	-152.33988
91.69200	-4.72891	-152.44140
91.79200	-4.73313	-152.54924
91.89200	-4.73781	-152.68762
91.99200	-4.74328	-152.84356
92.09200	-4.75063	-153.04868
92.19200	-4.75641	-153.26944
92.29200	-4.76016	-153.36616
92.39200	-4.76469	-153.48284
92.49200	-4.76938	-153.62364
92.59200	-4.77500	-153.77465
92.69200	-4.78094	-153.97234
92.79200	-4.78516	-154.09891
92.89200	-4.78938	-154.21070
92.99200	-4.79406	-154.34740
93.09200	-4.79969	-154.49664
93.19200	-4.80781	-154.70722
93.29200	-4.81422	-154.96007
93.39200	-4.81750	-155.04985
93.49200	-4.82234	-155.17496
93.59200	-4.82828	-155.35122
93.69200	-4.83516	-155.57055
93.79200	-4.83906	-155.72396
93.89200	-4.84297	-155.83374
93.99200	-4.84734	-155.95624
94.09200	-4.85203	-156.09735
94.19200	-4.85734	-156.24890
94.29200	-4.86391	-156.43087
94.39200	-4.87000	-156.65229
94.49200	-4.87391	-156.77586
94.59200	-4.87828	-156.88434
94.69200	-4.88344	-157.04161
94.79200	-4.88984	-157.22744
94.89200	-4.89516	-157.41384
94.99200	-4.89891	-157.52009
95.09200	-4.90297	-157.62755
95.19200	-4.90766	-157.76585
95.29200	-4.91297	-157.91558
95.39200	-4.91922	-158.09502
95.49200	-4.92609	-158.31825
95.59200	-4.93016	-158.44019
95.69200	-4.93469	-158.57366
95.79200	-4.93969	-158.69901
95.89200	-4.94609	-158.87977
95.99200	-4.95234	-159.09328
96.09200	-4.95609	-159.20234
96.19200	-4.96000	-159.30000
96.29200	-4.96453	-159.41842
96.39200	-4.97000	-159.56964
96.49200	-4.97594	-159.74282
96.59200	-4.98219	-159.94041
96.69200	-4.98641	-160.04805
96.79200	-4.99078	-160.16853
96.89200	-4.99609	-160.30231
96.99200	-5.00250	-160.46856
97.09200	-5.00922	-160.69236
97.19200	-5.01313	-160.79748
97.29200	-5.01719	-160.90070
97.39200	-5.02172	-161.01356
97.49200	-5.02703	-161.15621
97.59200	-5.03406	-161.33355
97.69200	-5.04016	-161.56031
97.79200	-5.04359	-161.63754
97.89200	-5.04797	-161.75205
97.99200	-5.05313	-161.87379
98.09200	-5.05937	-162.04418
98.19200	-5.06531	-162.23465
98.29200	-5.06953	-162.34614
98.39200	-5.07391	-162.45872
98.49200	-5.07875	-162.58134
98.59200	-5.08391	-162.72116
98.69200	-5.09031	-162.88932
98.79200	-5.09672	-163.09598
98.89200	-5.10031	-163.18239
98.99200	-5.10453	-163.28967
99.09200	-5.10969	-163.40938
99.19200	-5.11656	-163.58802
99.29200	-5.12266	-163.80616
99.39200	-5.12609	-163.88310
99.49200	-5.13000	-163.97223
99.59200	-5.13469	-164.08253
99.69200	-5.13984	-164.21215
99.79200	-5.14547	-164.35426
99.89200	-5.15250	-164.54987
99.99200	-5.15641	-164.65650
100.09200	-5.16047	-164.74281
100.19200	-5.16531	-164.86166
100.29200	-5.17172	-165.01293
100.39200	-5.18063	-165.28223
100.49200	-5.18406	-165.38253
100.59200	-5.18813	-165.45975
100.69200	-5.19328	-165.58295
100.79200	-5.19953	-165.74928
100.89200	-5.20812	-165.99149
100.99200	-5.21141	-166.12211
101.09200	-5.21422	-166.15532
101.19200	-5.21859	-166.25297
101.29200	-5.22391	-166.38242
101.39200	-5.22938	-166.52516
101.49200	-5.23594	-166.71905
101.59200	-5.24016	-166.83464
101.69200	-5.24438	-166.93091
101.79200	-5.24906	-167.04191
101.89200	-5.25422	-167.16257
101.99200	-5.26047	-167.31991
102.09200	-5.26734	-167.53526
102.19200	-5.27094	-167.62590
102.29200	-5.27516	-167.71162
102.39200	-5.28016	-167.83959
102.49200	-5.28609	-167.99074
102.59200	-5.29266	-168.18051
102.69200	-5.29656	-168.27829
102.79200	-5.30078	-168.37130
102.89200	-5.30578	-168.48186
102.99200	-5.31109	-168.61419
103.09200	-5.31687	-168.75149
103.19200	-5.32313	-168.93427
103.29200	-5.32688	-169.01399
103.39200	-5.33109	-169.10243
103.49200	-5.33625	-169.20997
103.59200	-5.34266	-169.35912
103.69200	-5.35031	-169.59614
103.79200	-5.35391	-169.67463
103.89200	-5.35781	-169.74793
103.99200	-5.36250	-169.84852
104.09200	-5.36750	-169.96241
104.19200	-5.37328	-170.09252
104.29200	-5.38016	-170.29019
104.39200	-5.38422	-170.38059
104.49200	-5.38875	-170.46519
104.59200	-5.39406	-170.57903
104.69200	-5.40000	-170.70697
104.79200	-5.40625	-170.90093
104.89200	-5.41016	-170.98369
104.99200	-5.41422	-171.05512
105.09200	-5.41891	-171.15428
105.19200	-5.42422	-171.27599
105.29201	-5.43063	-171.41931
105.39201	-5.43719	-171.61676
105.49201	-5.44078	-171.67573
105.59201	-5.44516	-171.75213
105.69201	-5.45031	-171.86043
105.79201	-5.45641	-172.00123
105.89201	-5.46297	-172.18293
105.99201	-5.46703	-172.25957
106.09201	-5.47125	-172.33434
106.19201	-5.47594	-172.42196
106.29201	-5.48109	-172.54144
106.39201	-5.48703	-172.67166
106.49201	-5.49406	-172.85551
106.59201	-5.49797	-172.93923
106.69201	-5.50219	-173.01305
106.79201	-5.50719	-173.11701
106.89201	-5.51313	-173.23425
106.99201	-5.51953	-173.39344
107.09201	-5.52359	-173.48216
107.19201	-5.52781	-173.55768
107.29201	-5.53266	-173.64441
107.39201	-5.53813	-173.77095
107.49201	-5.54438	-173.90980
107.59201	-5.55156	-174.10359
107.69201	-5.55500	-174.16608
107.79201	-5.55906	-174.22743
107.89201	-5.56359	-174.31106
107.99201	-5.56938	-174.42340
108.09201	-5.57641	-174.60772
108.19201	-5.58047	-174.68762
108.29201	-5.58469	-174.76583
108.39201	-5.58938	-174.85030
108.49201	-5.59453	-174.95763
108.59201	-5.60063	-175.08633
108.69201	-5.60734	-175.25664
108.79201	-5.61125	-175.33325
108.89201	-5.61578	-175.40626
108.99201	-5.62094	-175.50087
109.09201	-5.62687	-175.62498
109.19201	-5.63375	-175.80800
109.29201	-5.63781	-175.89411
109.39201	-5.64188	-175.95080
109.49201	-5.64688	-176.04226
109.59201	-5.65266	-176.17160
109.69201	-5.65953	-176.32020
109.79201	-5.66453	-176.46646
109.89201	-5.66781	-176.50443
109.99201	-5.67219	-176.57632
110.09201	-5.67734	-176.67842
110.19201	-5.68375	-176.81007
110.29201	-5.69062	-177.00313
110.39201	-5.69437	-177.06776
110.49201	-5.69859	-177.13797
110.59201	-5.70313	-177.21884
110.69201	-5.70828	-177.32887
110.79201	-5.71469	-177.46022
110.89201	-5.72109	-177.64615
110.99201	-5.72500	-177.70284
111.09201	-5.72937	-177.77938
111.19201	-5.73406	-177.86387
111.29201	-5.73953	-177.97790
111.39201	-5.74609	-178.13091
111.49201	-5.75078	-178.23459
111.59201	-5.75500	-178.30993
111.69201	-5.75969	-178.38937
111.79201	-5.76484	-178.48054
111.89201	-5.77016	-178.59243
111.99201	-5.77641	-178.73341
112.09201	-5.78078	-178.81684
112.19201	-5.78547	-178.88793
112.29201	-5.79063	-178.98092
112.39201	-5.79625	-179.10238
112.49201	-5.80344	-179.26355
112.59201	-5.80797	-179.36409
112.69201	-5.81219	-179.41786
112.79201	-5.81672	-179.49285
112.89201	-5.82188	-179.58461
112.99201	-5.82750	-179.68893
113.09201	-5.83422	-179.84971
113.19201	-5.83813	-179.91440
113.29201	-5.84250	-179.97764
113.39201	-5.84734	-180.05365
113.49201	-5.85219	-180.14373
113.59201	-5.85859	-180.25325
113.69201	-5.86344	-180.35877
113.79201	-5.86766	-180.41453
113.89201	-5.87234	-180.48339
113.99201	-5.87797	-180.58038
114.09201	-5.88437	-180.71020
114.19201	-5.89172	-180.88120
114.29201	-5.89500	-180.91679
114.39201	-5.89922	-180.96407
114.49201	-5.90406	-181.04286
114.59201	-5.90984	-181.14068
114.69201	-5.91734	-181.31775
114.79201	-5.92156	-181.39079
114.89201	-5.92563	-181.43769
114.99201	-5.93047	-181.50628
115.09201	-5.93531	-181.59282
115.19201	-5.94078	-181.67868
115.29201	-5.94766	-181.83370
115.39201	-5.95172	-181.89302
115.49201	-5.95578	-181.93410
115.59201	-5.96047	-182.00980
115.69201	-5.96594	-182.09985
115.79201	-5.97266	-182.23380
115.89201	-5.97703	-182.31052
115.99201	-5.98109	-182.34748
116.09201	-5.98578	-182.41188
116.19201	-5.99078	-182.47949
116.29201	-5.99625	-182.57023
116.39201	-6.00344	-182.70779
116.49201	-6.00781	-182.77894
116.59201	-6.01219	-182.82330
116.69201	-6.01656	-182.88171
116.79201	-6.02203	-182.94914
116.89201	-6.03047	-183.12068
116.99201	-6.03500	-183.21356
117.09201	-6.03922	-183.25369
117.19201	-6.04438	-183.32855
117.29201	-6.05047	-183.44231
117.39201	-6.05766	-183.56924
117.49201	-6.06234	-183.69000
117.59201	-6.06516	-183.67994
117.69201	-6.06922	-183.72761
117.79201	-6.07438	-183.79906
117.89201	-6.08047	-183.90207
117.99201	-6.08813	-184.07762
118.09201	-6.09188	-184.12252
118.19201	-6.09562	-184.16257
118.29201	-6.10016	-184.22072
118.39201	-6.10531	-184.30775
118.49201	-6.11156	-184.41884
118.59201	-6.11938	-184.60111
118.69201	-6.12281	-184.64781
118.79201	-6.12656	-184.66736
118.89201	-6.13125	-184.74804
118.99201	-6.13703	-184.83517
119.09201	-6.14406	-184.99230
119.19201	-6.14828	-185.05690
119.29201	-6.15234	-185.09527
119.39201	-6.15719	-185.17411
119.49201	-6.16250	-185.25754
119.59201	-6.16813	-185.36758
119.69201	-6.17484	-185.48971
119.79201	-6.17875	-185.56774
119.89201	-6.18266	-185.59477
119.99201	-6.18750	-185.65638
120.09201	-6.19313	-185.75071
120.19201	-6.20094	-185.92234
120.29201	-6.20500	-185.99696
120.39201	-6.20906	-186.02867
120.49201	-6.21375	-186.09878
120.59201	-6.21922	-186.18715
120.69201	-6.22516	-186.28961
120.79201	-6.23172	-186.43217
120.89201	-6.23547	-186.47839
120.99201	-6.23969	-186.51274
121.09201	-6.24469	-186.59028
121.19201	-6.25063	-186.69023
121.29201	-6.25797	-186.85144
121.39201	-6.26187	-186.90500
121.49201	-6.26562	-186.93604
121.59201	-6.27000	-186.97958
121.69201	-6.27516	-187.05787
121.79201	-6.28109	-187.16608
121.89201	-6.28859	-187.32677
121.99201	-6.29234	-187.37872
122.09201	-6.29656	-187.42082
122.19201	-6.30156	-187.49483
122.29201	-6.30750	-187.58644
122.39201	-6.31437	-187.73535
122.49201	-6.31844	-187.78528
122.59201	-6.32250	-187.82759
122.69201	-6.32734	-187.89023
122.79201	-6.33250	-187.97295
122.89201	-6.33813	-188.06139
122.99201	-6.34547	-188.21314
123.09201	-6.34906	-188.26143
123.19201	-6.35312	-188.29280
123.29201	-6.35797	-188.36230
123.39201	-6.36406	-188.46291
123.49201	-6.37078	-188.61274
123.59201	-6.37500	-188.65922
123.69201	-6.37922	-188.70328
123.79201	-6.38406	-188.77134
123.89201	-6.38953	-188.85122
123.99201	-6.39531	-188.94525
124.09201	-6.40234	-189.09858
124.19201	-6.40594	-189.14281
124.29201	-6.41000	-189.17249
124.39201	-6.41469	-189.23838
124.49201	-6.42031	-189.31992
124.59201	-6.42766	-189.45473
124.69201	-6.43219	-189.54799
124.79201	-6.43609	-189.57397
124.89201	-6.44063	-189.63139
124.99201	-6.44594	-189.70229
125.09201	-6.45234	-189.81969
125.19201	-6.46031	-190.02436
125.29201	-6.46344	-190.04680
125.39201	-6.46734	-190.07598
125.49201	-6.47234	-190.14457
125.59201	-6.47766	-190.23667
125.69201	-6.48391	-190.34544
125.79201	-6.48859	-190.42817
125.89201	-6.49250	-190.46475
125.99201	-6.49719	-190.52598
126.09201	-6.50250	-190.59844
126.19201	-6.50859	-190.69208
126.29201	-6.51625	-190.87008
126.39201	-6.52000	-190.92065
126.49201	-6.52375	-190.94233
126.59201	-6.52859	-191.00611
126.69201	-6.53469	-191.09632
126.79201	-6.54188	-191.25371
126.89201	-6.54578	-191.32207
126.99201	-6.54922	-191.32331
127.09201	-6.55359	-191.37523
127.19201	-6.55875	-191.44498
127.29201	-6.56438	-191.53468
127.39201	-6.57172	-191.68869
127.49201	-6.57594	-191.75382
127.59201	-6.58016	-191.79113
127.69201	-6.58500	-191.85285
127.79201	-6.59094	-191.94637
127.89201	-6.59781	-192.09549
127.99201	-6.60188	-192.14925
128.09201	-6.60563	-192.16453
128.19201	-6.61031	-192.21501
128.29201	-6.61563	-192.29199
128.39201	-6.62109	-192.37965
128.49201	-6.62812	-192.49985
128.59201	-6.63250	-192.58307
128.69201	-6.63672	-192.61004
128.79201	-6.64188	-192.67894
128.89201	-6.64734	-192.74937
128.99201	-6.65453	-192.89918
129.09201	-6.65891	-192.95792
129.19201	-6.66266	-192.98272
129.29201	-6.66703	-193.01710
129.39201	-6.67203	-193.07329
129.49201	-6.67781	-193.16658
129.59201	-6.68469	-193.27988
129.69201	-6.68891	-193.34669
129.79201	-6.69297	-193.36446
129.89201	-6.69813	-193.42130
129.99201	-6.70406	-193.50924
130.09201	-6.71172	-193.66093
130.19201	-6.71594	-193.72708
130.29201	-6.71984	-193.74096
130.39201	-6.72406	-193.77577
130.49201	-6.72859	-193.81721
130.59201	-6.73422	-193.89127
130.69201	-6.74187	-194.01416
130.79201	-6.74719	-194.13830
130.89201	-6.75094	-194.14033
130.99201	-6.75562	-194.19561
131.09201	-6.76141	-194.27200
131.19201	-6.76828	-194.40913
131.29201	-6.77250	-194.45749
131.39201	-6.77625	-194.47394
131.49201	-6.78078	-194.51258
131.59201	-6.78594	-194.57789
131.69201	-6.79188	-194.66583
131.79201	-6.79891	-194.79439
131.89201	-6.80344	-194.87603
131.99201	-6.80703	-194.87683
132.09201	-6.81156	-194.92158
132.19201	-6.81703	-194.98588
132.29201	-6.82422	-195.11946
132.39201	-6.82859	-195.17820
132.49201	-6.83250	-195.19219
132.59201	-6.83672	-195.22570
132.69201	-6.84188	-195.28157
132.79201	-6.84734	-195.35215
132.89201	-6.85453	-195.45135
132.99201	-6.86016	-195.58045
133.09201	-6.86422	-195.59371
133.19201	-6.86891	-195.64100
133.29201	-6.87469	-195.70841
133.39201	-6.88297	-195.87433
133.49201	-6.88703	-195.92643
133.59201	-6.89063	-195.93787
133.69201	-6.89531	-195.98059
133.79201	-6.90078	-196.04363
133.89201	-6.90687	-196.15076
133.99201	-6.91422	-196.31121
134.09201	-6.91719	-196.32885
134.19201	-6.92141	-196.35510
134.29201	-6.92609	-196.40996
134.39201	-6.93172	-196.48692
134.49201	-6.93844	-196.61212
134.59201	-6.94250	-196.65936
134.69201	-6.94641	-196.67414
134.79201	-6.95094	-196.72456
134.89201	-6.95609	-196.78353
134.99201	-6.96203	-196.86930
135.09201	-6.97047	-197.03962
135.19201	-6.97437	-197.11512
135.29201	-6.97781	-197.10889
135.39201	-6.98219	-197.14268
135.49201	-6.98750	-197.20262
135.59201	-6.99484	-197.33691
135.69201	-6.99969	-197.42168
135.79201	-7.00359	-197.44270
135.89201	-7.00828	-197.49002
135.99201	-7.01359	-197.56238
136.09201	-7.01906	-197.63538
136.19201	-7.02625	-197.75796
136.29201	-7.03047	-197.82579
136.39201	-7.03453	-197.84553
136.49201	-7.03953	-197.89933
136.59201	-7.04516	-197.97723
136.69201	-7.05250	-198.11828
136.79201	-7.05703	-198.20142
136.89201	-7.06031	-198.19601
136.99201	-7.06469	-198.23146
137.09201	-7.06953	-198.28738
137.19201	-7.07531	-198.37166
137.29201	-7.08250	-198.49584
137.39201	-7.08703	-198.57258
137.49201	-7.09125	-198.59895
137.59201	-7.09625	-198.65432
137.69201	-7.10156	-198.72969
137.79201	-7.10812	-198.82834
137.89201	-7.11313	-198.92609
137.99201	-7.11719	-198.94768
138.09201	-7.12156	-198.99549
138.19201	-7.12641	-199.04339
138.29201	-7.13188	-199.12191
138.39201	-7.13922	-199.24517
138.49201	-7.14359	-199.31869
138.59201	-7.14750	-199.33181
138.69201	-7.15234	-199.37420
138.79201	-7.15812	-199.44465
138.89201	-7.16594	-199.59259
138.99201	-7.17016	-199.66854
139.09201	-7.17375	-199.67647
139.19201	-7.17812	-199.70238
139.29201	-7.18344	-199.76218
139.39201	-7.18922	-199.84666
139.49201	-7.19656	-199.97954
139.59201	-7.20047	-200.02769
139.69201	-7.20422	-200.03474
139.79201	-7.20875	-200.07424
139.89201	-7.21406	-200.13076
139.99201	-7.22172	-200.26432
140.09201	-7.22672	-200.35990
140.19201	-7.23031	-200.35303
140.29201	-7.23469	-200.39268
140.39201	-7.23984	-200.44498
140.49201	-7.24547	-200.52072
140.59201	-7.25266	-200.63539
140.69201	-7.25703	-200.71323
140.79201	-7.26109	-200.72275
140.89201	-7.26563	-200.76124
140.99201	-7.27078	-200.81633
141.09201	-7.27797	-200.92288
141.19201	-7.28297	-201.02359
141.29201	-7.28703	-201.02730
141.39201	-7.29187	-201.06757
141.49201	-7.29750	-201.15095
141.59201	-7.30453	-201.27249
141.69201	-7.31156	-201.43442
141.79201	-7.31422	-201.40463
141.89201	-7.31797	-201.41625
141.99201	-7.32297	-201.46956
142.09201	-7.32859	-201.54656
142.19201	-7.33625	-201.68954
142.29201	-7.34109	-201.79075
142.39201	-7.34469	-201.78908
142.49201	-7.34922	-201.83083
142.59201	-7.35391	-201.88102
142.69201	-7.35906	-201.94887
142.79201	-7.36562	-202.03885
142.89201	-7.37094	-202.15470
142.99201	-7.37516	-202.17140
143.09201	-7.37984	-202.22080
143.19201	-7.38547	-202.29049
143.29201	-7.39312	-202.44366
143.39201	-7.39719	-202.50434
143.49201	-7.40109	-202.50839
143.59201	-7.40563	-202.55502
143.69201	-7.41062	-202.62291
143.79201	-7.41594	-202.69008
143.89201	-7.42203	-202.77974
143.99201	-7.42719	-202.87251
144.09201	-7.43125	-202.89759
144.19201	-7.43562	-202.93641
144.29201	-7.44078	-202.99193
144.39201	-7.44781	-203.10077
144.49201	-7.45344	-203.21582
144.59201	-7.45766	-203.25263
144.69201	-7.46219	-203.28833
144.79201	-7.46719	-203.34107
144.89201	-7.47297	-203.42405
144.99201	-7.47969	-203.53366
145.09201	-7.48391	-203.58825
145.19201	-7.48781	-203.60546
145.29201	-7.49266	-203.64565
145.39201	-7.49797	-203.70604
145.49201	-7.50484	-203.81533
145.59201	-7.50984	-203.90286
145.69201	-7.51406	-203.91472
145.79201	-7.51859	-203.95090
145.89201	-7.52359	-204.00465
145.99201	-7.52922	-204.08046
146.09201	-7.53625	-204.19231
146.19201	-7.54078	-204.25761
146.29201	-7.54469	-204.26212
146.39201	-7.54937	-204.29444
146.49201	-7.55500	-204.36352
146.59201	-7.56172	-204.46385
146.69201	-7.56687	-204.55009
146.79201	-7.57094	-204.57239
146.89201	-7.57531	-204.59582
146.99201	-7.58000	-204.63498
147.09201	-7.58547	-204.69055
147.19201	-7.59313	-204.80852
147.29201	-7.59828	-204.92156
147.39201	-7.60187	-204.90938
147.49201	-7.60641	-204.94175
147.59201	-7.61187	-205.00863
147.69201	-7.61937	-205.12506
147.79201	-7.62391	-205.19723
147.89201	-7.62781	-205.20784
147.99201	-7.63219	-205.24013
148.09201	-7.63734	-205.28248
148.19201	-7.64297	-205.36011
148.29201	-7.64969	-205.45653
148.39201	-7.65453	-205.52874
148.49201	-7.65844	-205.54273
148.59201	-7.66328	-205.57706
148.69201	-7.66844	-205.63425
148.79201	-7.67516	-205.72063
148.89201	-7.68078	-205.82716
148.99201	-7.68453	-205.81979
149.09201	-7.68859	-205.82393
149.19201	-7.69328	-205.86558
149.29201	-7.69844	-205.90740
149.39201	-7.70578	-206.00423
149.49201	-7.71141	-206.12718
149.59201	-7.71516	-206.11851
149.69201	-7.72000	-206.14800
149.79201	-7.72562	-206.20058
149.89201	-7.73344	-206.30693
149.99201	-7.73875	-206.42298
150.09201	-7.74219	-206.35410
150.19201	-7.74656	-206.20623
150.29201	-7.75203	-206.25323
150.39201	-7.75766	-206.31962
150.49201	-7.76469	-206.43833
150.59201	-7.76875	-206.48815
150.69201	-7.77219	-206.47416
150.79201	-7.77641	-206.48967
150.89201	-7.78141	-206.54701
150.99201	-7.78828	-206.64982
151.09201	-7.79422	-206.77713
151.19201	-7.79828	-206.80086
151.29201	-7.80266	-206.81518
151.39201	-7.80766	-206.86458
151.49201	-7.81297	-206.93348
151.59201	-7.81938	-207.01414
151.69201	-7.82391	-207.08603
151.79201	-7.82828	-207.09988
151.89201	-7.83297	-207.13446
151.99201	-7.83875	-207.20550
152.09201	-7.84750	-207.36052
152.19201	-7.85234	-207.45693
152.29201	-7.85547	-207.41688
152.39201	-7.85938	-207.41208
152.49201	-7.86406	-207.44562
152.59201	-7.86937	-207.49682
152.69201	-7.87594	-207.58411
152.79201	-7.88125	-207.66787
152.89201	-7.88531	-207.67017
152.99201	-7.89000	-207.69419
153.09201	-7.89578	-207.75487
153.19201	-7.90281	-207.86195
153.29201	-7.90781	-207.94028
153.39201	-7.91156	-207.92766
153.49201	-7.91578	-207.94518
153.59201	-7.92063	-207.98288
153.69201	-7.92625	-208.05068
153.79201	-7.93375	-208.16138
153.89201	-7.93891	-208.26218
153.99201	-7.94250	-208.24088
154.09201	-7.94672	-208.25925
154.19201	-7.95188	-208.30306
154.29201	-7.95875	-208.39770
154.39201	-7.96453	-208.50790
154.49201	-7.96844	-208.50728
154.59201	-7.97313	-208.53271
154.69201	-7.97828	-208.57632
154.79201	-7.98391	-208.64324
154.89201	-7.99047	-208.73016
154.99201	-7.99531	-208.80607
155.09201	-7.99906	-208.79464
155.19201	-8.00375	-208.81867
155.29201	-8.00922	-208.88770
155.39201	-8.01625	-208.98832
155.49201	-8.02141	-209.06694
155.59201	-8.02516	-209.05782
155.69201	-8.02922	-209.05991
155.79201	-8.03406	-209.10126
155.89201	-8.03969	-209.16824
155.99201	-8.04641	-209.27426
156.09201	-8.05266	-209.40271
156.19201	-8.05625	-209.37790
156.29201	-8.06078	-209.39134
156.39201	-8.06594	-209.44361
156.49201	-8.07281	-209.53065
156.59201	-8.07797	-209.61587
156.69201	-8.08187	-209.62061
156.79201	-8.08609	-209.62971
156.89201	-8.09109	-209.67650
156.99201	-8.09656	-209.73696
157.09201	-8.10344	-209.82122
157.19201	-8.10891	-209.92249
157.29201	-8.11266	-209.90394
157.39201	-8.11734	-209.93920
157.49201	-8.12250	-209.99074
157.59201	-8.12953	-210.08968
157.69201	-8.13500	-210.18662
157.79201	-8.13906	-210.18350
157.89201	-8.14359	-210.21411
157.99201	-8.14906	-210.26847
158.09201	-8.15531	-210.35939
158.19201	-8.16297	-210.51344
158.29201	-8.16609	-210.52106
158.39201	-8.16969	-210.49413
158.49201	-8.17438	-210.52682
158.59201	-8.17953	-210.58398
158.69201	-8.18594	-210.67433
158.79201	-8.19141	-210.76395
158.89201	-8.19531	-210.77342
158.99201	-8.19938	-210.78904
159.09201	-8.20406	-210.81653
159.19201	-8.20938	-210.88456
159.29201	-8.21688	-210.99031
159.39201	-8.22281	-211.11910
159.49201	-8.22656	-211.10605
159.59201	-8.23109	-211.12061
159.69201	-8.23609	-211.16987
159.79201	-8.24281	-211.24899
159.89201	-8.24859	-211.36913
159.99201	-8.25250	-211.36281
160.09201	-8.25687	-211.39164
160.19201	-8.26156	-211.43207
160.29201	-8.26688	-211.47569
160.39201	-8.27359	-211.57090
160.49201	-8.27891	-211.64468
160.59201	-8.28281	-211.65235
160.69201	-8.28750	-211.67307
160.79201	-8.29266	-211.72693
160.89201	-8.29906	-211.80400
160.99201	-8.30547	-211.93223
161.09201	-8.30938	-211.93592
161.19201	-8.31375	-211.94273
161.29201	-8.31844	-211.97021
161.39201	-8.32375	-212.03767
161.49201	-8.33016	-212.11675
161.59201	-8.33516	-212.19420
161.69201	-8.33922	-212.19404
161.79201	-8.34375	-212.21954
161.89201	-8.34875	-212.25528
161.99201	-8.35469	-212.33004
162.09201	-8.36094	-212.41888
162.19201	-8.36547	-212.44591
162.29201	-8.36984	-212.46709
162.39201	-8.37453	-212.48417
162.49201	-8.37969	-212.52610
162.59201	-8.38609	-212.59777
162.69201	-8.39219	-212.69658
162.79201	-8.39625	-212.69132
162.89201	-8.40063	-212.70624
162.99201	-8.40562	-212.73869
163.09201	-8.41203	-212.80113
163.19201	-8.41828	-212.92634
163.29201	-8.42234	-212.92067
163.39201	-8.42672	-212.92391
163.49201	-8.43156	-212.95752
163.59201	-8.43688	-212.99881
163.69201	-8.44328	-213.06489
163.79201	-8.44953	-213.19345
163.89201	-8.45344	-213.17539
163.99201	-8.45813	-213.19324
164.09201	-8.46313	-213.23588
164.19201	-8.47000	-213.31227
164.29201	-8.47516	-213.38947
164.39201	-8.47906	-213.38229
164.49201	-8.48328	-213.37546
164.59201	-8.48813	-213.40854
164.69201	-8.49328	-213.45583
164.79201	-8.49984	-213.53367
164.89201	-8.50547	-213.63342
164.99201	-8.50922	-213.59682
165.09201	-8.51344	-213.61116
165.19201	-8.51844	-213.62987
165.29201	-8.52406	-213.68229
165.39201	-8.53109	-213.79314
165.49201	-8.53531	-213.80506
165.59201	-8.53984	-213.81299
165.69201	-8.54453	-213.83493
165.79201	-8.55000	-213.88198
165.89201	-8.55719	-213.95804
165.99201	-8.56344	-214.09059
166.09201	-8.56672	-214.04417
166.19201	-8.57125	-214.04286
166.29201	-8.57719	-214.10179
166.39201	-8.58531	-214.24109
166.49201	-8.59016	-214.31416
166.59201	-8.59344	-214.27035
166.69201	-8.59766	-214.26781
166.79201	-8.60266	-214.30412
166.89201	-8.60766	-214.35048
166.99201	-8.61375	-214.41910
167.09201	-8.61984	-214.53196
167.19201	-8.62375	-214.52945
167.29201	-8.62813	-214.53679
167.39201	-8.63297	-214.57739
167.49201	-8.63969	-214.65057
167.59201	-8.64625	-214.77513
167.69201	-8.64969	-214.76009
167.79201	-8.65375	-214.74564
167.89201	-8.65875	-214.78087
167.99201	-8.66438	-214.84955
168.09201	-8.67063	-214.92466
168.19201	-8.67672	-215.04064
168.29201	-8.68031	-215.02200
168.39201	-8.68516	-215.03824
168.49201	-8.69016	-215.08704
168.59201	-8.69672	-215.15992
168.69201	-8.70266	-215.26606
168.79201	-8.70625	-215.25231
168.89201	-8.71031	-215.24906
168.99201	-8.71516	-215.29704
169.09201	-8.72063	-215.34202
169.19201	-8.72734	-215.42713
169.29201	-8.73359	-215.56006
169.39201	-8.73703	-215.52393
169.49201	-8.74141	-215.52557
169.59201	-8.74656	-215.56771
169.69201	-8.75313	-215.65828
169.79201	-8.75922	-215.77635
169.89201	-8.76313	-215.75776
169.99201	-8.76734	-215.75639
170.09201	-8.77219	-215.79489
170.19201	-8.77734	-215.84246
170.29201	-8.78359	-215.91321
170.39201	-8.79016	-216.04310
170.49201	-8.79391	-216.02695
170.59201	-8.79828	-216.04063
170.69201	-8.80344	-216.07552
170.79201	-8.80984	-216.14553
170.89201	-8.81563	-216.25614
170.99201	-8.81953	-216.24306
171.09201	-8.82391	-216.25651
171.19201	-8.82906	-216.29736
171.29201	-8.83453	-216.34705
171.39201	-8.84109	-216.43880
171.49201	-8.84672	-216.53211
171.59201	-8.85047	-216.51511
171.69201	-8.85469	-216.50739
171.79201	-8.85938	-216.53016
171.89201	-8.86578	-216.60797
171.99201	-8.87281	-216.74466
172.09201	-8.87672	-216.74861
172.19201	-8.88094	-216.74117
172.29201	-8.88594	-216.78151
172.39201	-8.89109	-216.81616
172.49201	-8.89766	-216.89892
172.59201	-8.90344	-217.00223
172.69201	-8.90734	-216.98806
172.79201	-8.91203	-217.00153
172.89201	-8.91734	-217.06051
172.99201	-8.92391	-217.13971
173.09201	-8.93016	-217.25568
173.19201	-8.93359	-217.23530
173.29201	-8.93750	-217.21070
173.39201	-8.94187	-217.23141
173.49201	-8.94734	-217.28776
173.59201	-8.95406	-217.38036
173.69201	-8.96047	-217.50902
173.79201	-8.96406	-217.48902
173.89201	-8.96828	-217.47603
173.99201	-8.97313	-217.49979
174.09201	-8.97891	-217.57114
174.19201	-8.98594	-217.69081
174.29201	-8.99047	-217.72154
174.39201	-8.99516	-217.73393
174.49201	-9.00047	-217.78280
174.59201	-9.00594	-217.84496
174.69201	-9.01203	-217.91667
174.79201	-9.01672	-217.96232
174.89201	-9.02047	-217.93944
174.99201	-9.02469	-217.94988
175.09201	-9.02984	-217.99776
175.19201	-9.03656	-218.09064
175.29201	-9.04281	-218.20317
175.39201	-9.04656	-218.18772
175.49201	-9.05063	-218.17613
175.59201	-9.05531	-218.20576
175.69201	-9.06078	-218.25282
175.79201	-9.06766	-218.34768
175.89201	-9.07328	-218.43781
175.99201	-9.07734	-218.42130
176.09201	-9.08172	-218.42444
176.19201	-9.08688	-218.45916
176.29201	-9.09359	-218.54055
176.39201	-9.09984	-218.66462
176.49201	-9.10375	-218.63310
176.59201	-9.10750	-218.62315
176.69201	-9.11203	-218.63139
176.79201	-9.11719	-218.67508
176.89201	-9.12344	-218.75709
176.99201	-9.13031	-218.88822
177.09201	-9.13422	-218.87310
177.19201	-9.13875	-218.87353
177.29201	-9.14391	-218.90740
177.39201	-9.14984	-218.96330
177.49201	-9.15594	-219.06248
177.59201	-9.16016	-219.06558
177.69201	-9.16438	-219.05589
177.79201	-9.16906	-219.07349
177.89201	-9.17422	-219.12496
177.99201	-9.18000	-219.18164
178.09201	-9.18656	-219.28529
178.19201	-9.19047	-219.25774
178.29201	-9.19469	-219.24828
178.39201	-9.19953	-219.27182
178.49201	-9.20516	-219.31845
178.59201	-9.21281	-219.45402
178.69201	-9.21719	-219.47525
178.79201	-9.22141	-219.46213
178.89201	-9.22609	-219.46222
178.99201	-9.23156	-219.50759
179.09201	-9.23734	-219.56480
179.19201	-9.24422	-219.68111
179.29201	-9.24797	-219.66203
179.39201	-9.25219	-219.65054
179.49201	-9.25719	-219.68071
179.59201	-9.26344	-219.74620
179.69201	-9.26984	-219.85602
179.79201	-9.27375	-219.83506
179.89201	-9.27781	-219.81904
179.99201	-9.28234	-219.82203
180.09201	-9.28750	-219.87155
180.19201	-9.29313	-219.93110
180.29201	-9.30094	-220.05655
180.39201	-9.30516	-220.06440
180.49201	-9.30922	-220.05449
180.59201	-9.31422	-220.06570
180.69201	-9.32031	-220.12413
180.79201	-9.32625	-220.21544
180.89201	-9.33016	-220.19936
180.99201	-9.33438	-220.19258
181.09201	-9.33922	-220.22550
181.19201	-9.34469	-220.26807
181.29201	-9.35125	-220.35249
181.39201	-9.35797	-220.47766
181.49201	-9.36125	-220.42120
181.59201	-9.36500	-220.38384
181.69201	-9.36938	-220.39160
181.79201	-9.37484	-220.43486
181.89201	-9.38266	-220.57937
181.99201	-9.38719	-220.60509
182.09201	-9.39141	-220.59041
182.19201	-9.39641	-220.60093
182.29201	-9.40156	-220.65321
182.39201	-9.40797	-220.70745
182.49201	-9.41547	-220.86567
182.59201	-9.41891	-220.81715
182.69201	-9.42328	-220.79505
182.79201	-9.42859	-220.84342
182.89201	-9.43562	-220.93974
182.99201	-9.44141	-221.03228
183.09201	-9.44453	-221.00015
183.19201	-9.44859	-220.98945
183.29201	-9.45313	-221.00846
183.39201	-9.45813	-221.04594
183.49201	-9.46422	-221.12314
183.59201	-9.47109	-221.26633
183.69201	-9.47484	-221.23531
183.79201	-9.47906	-221.22963
183.89201	-9.48422	-221.25474
183.99201	-9.48984	-221.31138
184.09201	-9.49719	-221.44550
184.19201	-9.50141	-221.44833
184.29201	-9.50547	-221.42519
184.39201	-9.51016	-221.44702
184.49201	-9.51547	-221.50086
184.59201	-9.52203	-221.57136
184.69201	-9.52797	-221.67887
184.79201	-9.53141	-221.62966
184.89201	-9.53547	-221.61098
184.99201	-9.54062	-221.65786
185.09201	-9.54656	-221.72852
185.19201	-9.55437	-221.88443
185.29201	-9.55844	-221.88227
185.39201	-9.56219	-221.84320
185.49201	-9.56688	-221.86024
185.59201	-9.57219	-221.91264
185.69201	-9.57813	-221.97655
185.79201	-9.58453	-222.09276
185.89201	-9.58828	-222.08010
185.99201	-9.59250	-222.05496
186.09201	-9.59750	-222.09696
186.19201	-9.60313	-222.15864
186.29201	-9.61031	-222.28085
186.39201	-9.61438	-222.27587
186.49201	-9.61828	-222.24544
186.59201	-9.62281	-222.25702
186.69201	-9.62797	-222.29630
186.79201	-9.63422	-222.38649
186.89201	-9.64125	-222.50903
186.99201	-9.64531	-222.49909
187.09201	-9.64969	-222.49183
187.19201	-9.65484	-222.51073
187.29201	-9.66078	-222.57684
187.39201	-9.66719	-222.67741
187.49201	-9.67109	-222.66726
187.59201	-9.67484	-222.64090
187.69201	-9.67953	-222.65068
187.79201	-9.68453	-222.68616
187.89201	-9.69078	-222.76367
187.99201	-9.69828	-222.91863
188.09201	-9.70172	-222.87302
188.19201	-9.70594	-222.85213
188.29201	-9.71094	-222.87774
188.39201	-9.71656	-222.93165
188.49201	-9.72391	-223.06040
188.59201	-9.72797	-223.05761
188.69201	-9.73234	-223.03298
188.79201	-9.73703	-223.04675
188.89201	-9.74188	-223.07524
188.99201	-9.74734	-223.12602
189.09201	-9.75438	-223.23364
189.19201	-9.75828	-223.16623
189.29201	-9.76266	-223.05210
189.39201	-9.76766	-223.00218
189.49201	-9.77359	-223.04107
189.59201	-9.78062	-223.14867
189.69201	-9.78422	-223.12711
189.79201	-9.78812	-223.09983
189.89201	-9.79281	-223.11740
189.99201	-9.79828	-223.18268
190.09201	-9.80531	-223.29266
190.19201	-9.81281	-223.45576
190.29201	-9.81609	-223.38046
190.39201	-9.82000	-223.34945
190.49201	-9.82500	-223.37952
190.59201	-9.83094	-223.45398
190.69201	-9.83828	-223.61602
190.79201	-9.84203	-223.60207
190.89201	-9.84609	-223.58742
190.99201	-9.85109	-223.62645
191.09201	-9.85641	-223.67643
191.19201	-9.86188	-223.72536
191.29201	-9.86797	-223.80672
191.39201	-9.87203	-223.81407
191.49201	-9.87625	-223.80286
191.59201	-9.88141	-223.85201
191.69201	-9.88750	-223.93796
191.79201	-9.89437	-224.05268
191.89201	-9.89859	-224.04690
191.99201	-9.90266	-224.02950
192.09201	-9.90750	-224.05469
192.19201	-9.91313	-224.12783
192.29201	-9.91906	-224.20883
192.39201	-9.92500	-224.29134
192.49201	-9.92875	-224.26879
192.59201	-9.93281	-224.25753
192.69201	-9.93781	-224.28794
192.79201	-9.94375	-224.35914
192.89201	-9.95031	-224.47611
192.99201	-9.95469	-224.47057
193.09201	-9.95875	-224.45779
193.19201	-9.96328	-224.47398
193.29201	-9.96859	-224.52042
193.39201	-9.97438	-224.58532
193.49201	-9.98172	-224.70525
193.59201	-9.98562	-224.69974
193.69201	-9.98969	-224.67895
193.79201	-9.99453	-224.70041
193.89201	-10.00031	-224.75244
193.99201	-10.00734	-224.88716
194.09201	-10.01156	-224.90017
194.19201	-10.01563	-224.86156
194.29201	-10.02016	-224.86910
194.39201	-10.02547	-224.91226
194.49201	-10.03094	-224.96170
194.59201	-10.03750	-225.05818
194.69201	-10.04187	-225.05839
194.79201	-10.04641	-225.04787
194.89201	-10.05141	-225.08477
194.99201	-10.05750	-225.14178
195.09201	-10.06453	-225.26872
195.19201	-10.06844	-225.25322
195.29201	-10.07250	-225.21894
195.39201	-10.07734	-225.23572
195.49201	-10.08250	-225.28149
195.59201	-10.08797	-225.34013
195.69201	-10.09500	-225.45314
195.79201	-10.09906	-225.44909
195.89201	-10.10313	-225.42739
195.99201	-10.10766	-225.41806
196.09201	-10.11328	-225.47758
196.19201	-10.12141	-225.63440
196.29201	-10.12578	-225.65356
196.39201	-10.12969	-225.61391
196.49201	-10.13422	-225.61483
196.59201	-10.13969	-225.66448
196.69201	-10.14594	-225.74164
196.79201	-10.15203	-225.84081
196.89201	-10.15578	-225.80867
196.99201	-10.16000	-225.78795
197.09201	-10.16484	-225.81436
197.19201	-10.17031	-225.86079
197.29201	-10.17719	-225.95914
197.39201	-10.18172	-225.98667
197.49201	-10.18563	-225.95157
197.59201	-10.19000	-225.95401
197.69201	-10.19516	-225.97753
197.79201	-10.20109	-226.05933
197.89201	-10.20859	-226.18523
197.99201	-10.21234	-226.15859
198.09201	-10.21641	-226.12862
198.19201	-10.22141	-226.14302
198.29201	-10.22703	-226.19691
198.39201	-10.23453	-226.30821
198.49201	-10.23937	-226.37151
198.59201	-10.24328	-226.32347
198.69201	-10.24781	-226.33044
198.79201	-10.25281	-226.35709
198.89201	-10.25875	-226.41954
198.99201	-10.26656	-226.58049
199.09201	-10.27031	-226.56071
199.19201	-10.27391	-226.50330
199.29201	-10.27859	-226.51047
199.39201	-10.28422	-226.56783
199.49201	-10.29188	-226.71139
199.59201	-10.29594	-226.71418
199.69201	-10.29969	-226.67421
[truncated: 1,042 more rows]
