# Supplementary material for: Strengthening of 3D Printed Fused Deposition Manufactured Parts Using the Fill Compositing Technique
Source: PLoS One. 2015 Apr 16;10(4):e0122915. doi: 10.1371/journal.pone.0122915 (PMC4400136; doi:10.1371/journal.pone.0122915)
Supplement: S1 File — This is the raw data and information on all the samples presented in this manuscript. (ZIP) [file pone.0122915.s001.zip › Specimen_RawData_27.csv]

Time	Extension	Load
(sec)	(mm)	(N)
0.00000	0.00016	0.00904
0.10000	-0.00016	0.01168
0.20000	-0.00078	0.00674
0.30000	-0.00297	0.00695
0.40000	-0.01125	0.00634
0.48400	-0.02125	-0.00089
0.58400	-0.02906	0.00171
0.68400	-0.03375	0.00594
0.78400	-0.03875	0.00252
0.88400	-0.04437	0.00322
0.98400	-0.05156	0.00044
1.08400	-0.05672	0.00290
1.18400	-0.06062	0.00180
1.28400	-0.06563	0.00460
1.38400	-0.07172	0.00851
1.48400	-0.08031	0.00549
1.58400	-0.08422	0.00228
1.68400	-0.08734	0.00712
1.78400	-0.09188	0.00602
1.88400	-0.09703	0.00101
1.98400	-0.10297	0.00595
2.08400	-0.11047	-0.00022
2.18400	-0.11391	-0.04662
2.28400	-0.11766	-0.10753
2.38400	-0.12266	-0.19681
2.48400	-0.12797	-0.29752
2.58400	-0.13406	-0.40656
2.68400	-0.13937	-0.51260
2.78400	-0.14344	-0.60610
2.88400	-0.14797	-0.69191
2.98400	-0.15313	-0.79291
3.08400	-0.15906	-0.90816
3.18400	-0.16641	-1.04041
3.28400	-0.17047	-1.14799
3.38400	-0.17438	-1.21976
3.48400	-0.17891	-1.31120
3.58400	-0.18422	-1.41648
3.68400	-0.19141	-1.56010
3.78400	-0.19672	-1.67569
3.88400	-0.20062	-1.76499
3.98400	-0.20516	-1.85838
4.08400	-0.21016	-1.96290
4.18400	-0.21562	-2.06915
4.28400	-0.22234	-2.19329
4.38400	-0.22656	-2.29605
4.48400	-0.23062	-2.38298
4.58400	-0.23531	-2.47662
4.68400	-0.24047	-2.57572
4.78400	-0.24703	-2.70354
4.88400	-0.25266	-2.83259
4.98400	-0.25672	-2.91626
5.08400	-0.26125	-3.00822
5.18400	-0.26625	-3.10003
5.28400	-0.27172	-3.21924
5.38400	-0.27859	-3.34208
5.48400	-0.28344	-3.46303
5.58400	-0.28750	-3.55467
5.68400	-0.29234	-3.64544
5.78400	-0.29797	-3.75109
5.88400	-0.30484	-3.88842
5.98400	-0.30969	-4.00419
6.08400	-0.31359	-4.09311
6.18400	-0.31813	-4.17955
6.28400	-0.32297	-4.27349
6.38400	-0.32859	-4.39280
6.48400	-0.33641	-4.52668
6.58400	-0.34109	-4.66878
6.68400	-0.34469	-4.73462
6.78400	-0.34906	-4.82764
6.88400	-0.35406	-4.93155
6.98400	-0.36031	-5.05376
7.08400	-0.36625	-5.18687
7.18400	-0.37047	-5.28402
7.28400	-0.37500	-5.37713
7.38400	-0.37984	-5.47631
7.48400	-0.38531	-5.58471
7.58400	-0.39188	-5.71248
7.68400	-0.39734	-5.83918
7.78400	-0.40125	-5.92235
7.88400	-0.40578	-6.02195
7.98400	-0.41109	-6.12512
8.08400	-0.41766	-6.26424
8.18400	-0.42297	-6.37997
8.28400	-0.42719	-6.47075
8.38400	-0.43156	-6.56802
8.48400	-0.43625	-6.66149
8.58400	-0.44172	-6.77708
8.68400	-0.44813	-6.89314
8.78400	-0.45422	-7.04111
8.88400	-0.45812	-7.13088
8.98400	-0.46297	-7.23040
9.08400	-0.46859	-7.34309
9.18400	-0.47578	-7.48757
9.28400	-0.48047	-7.61162
9.38400	-0.48422	-7.69029
9.48400	-0.48844	-7.77621
9.58400	-0.49328	-7.88144
9.68400	-0.49906	-8.00635
9.78400	-0.50672	-8.14534
9.88400	-0.51266	-8.30160
9.98400	-0.51625	-8.39029
10.08400	-0.52078	-8.48058
10.18400	-0.52594	-8.58663
10.28400	-0.53219	-8.73157
10.38400	-0.53656	-8.84796
10.48400	-0.54047	-8.93584
10.58400	-0.54500	-9.03259
10.68400	-0.54984	-9.14044
10.78400	-0.55578	-9.26343
10.88400	-0.56234	-9.41059
10.98400	-0.56750	-9.54316
11.08400	-0.57156	-9.63267
11.18400	-0.57625	-9.74000
11.28400	-0.58156	-9.85615
11.38400	-0.58797	-9.99503
11.48400	-0.59344	-10.12918
11.58400	-0.59766	-10.22685
11.68400	-0.60188	-10.31173
11.78400	-0.60672	-10.42198
11.88400	-0.61188	-10.53601
11.98400	-0.61828	-10.67692
12.08400	-0.62391	-10.82268
12.18400	-0.62813	-10.91461
12.28400	-0.63281	-11.01733
12.38400	-0.63797	-11.12493
12.48400	-0.64469	-11.26413
12.58400	-0.65047	-11.40799
12.68400	-0.65438	-11.49350
12.78400	-0.65875	-11.59102
12.88400	-0.66359	-11.70221
12.98400	-0.66922	-11.82300
13.08400	-0.67594	-11.95984
13.18400	-0.68078	-12.09084
13.28400	-0.68453	-12.16221
13.38400	-0.68906	-12.26510
13.48400	-0.69438	-12.37342
13.58400	-0.70063	-12.50870
13.68400	-0.70672	-12.64607
13.78400	-0.71078	-12.73683
13.88400	-0.71516	-12.83842
13.98400	-0.72016	-12.93934
14.08400	-0.72531	-13.05595
14.18400	-0.73203	-13.18704
14.28400	-0.73781	-13.32856
14.38400	-0.74172	-13.41561
14.48400	-0.74641	-13.52104
14.58400	-0.75187	-13.64589
14.68400	-0.75922	-13.79002
14.78400	-0.76422	-13.91764
14.88400	-0.76781	-13.99583
14.98400	-0.77203	-14.09233
15.08400	-0.77672	-14.18960
15.18400	-0.78187	-14.30039
15.28400	-0.78828	-14.43452
15.38400	-0.79453	-14.58521
15.48400	-0.79875	-14.67321
15.58400	-0.80344	-14.77118
15.68400	-0.80859	-14.87789
15.78400	-0.81469	-15.00277
15.88400	-0.82031	-15.13570
15.98400	-0.82438	-15.21517
16.08400	-0.82859	-15.31369
16.18400	-0.83328	-15.41172
16.28400	-0.83859	-15.52076
16.38400	-0.84453	-15.63337
16.48400	-0.85094	-15.78848
16.58400	-0.85516	-15.87806
16.68400	-0.85953	-15.96961
16.78400	-0.86438	-16.06421
16.88400	-0.87063	-16.18758
16.98400	-0.87688	-16.32683
17.08400	-0.88078	-16.41382
17.18400	-0.88484	-16.49304
17.28400	-0.88984	-16.59227
17.38400	-0.89562	-16.70858
17.48400	-0.90266	-16.84783
17.58400	-0.90891	-16.99818
17.68400	-0.91234	-17.06521
17.78400	-0.91688	-17.15479
17.88400	-0.92203	-17.25794
17.98400	-0.92844	-17.38463
18.08400	-0.93469	-17.53438
18.18400	-0.93859	-17.62090
18.28400	-0.94312	-17.71137
18.38400	-0.94813	-17.82111
18.48400	-0.95375	-17.93291
18.58400	-0.96078	-18.07276
18.68400	-0.96531	-18.19130
18.78400	-0.96875	-18.26319
18.88400	-0.97281	-18.35722
18.98400	-0.97797	-18.45931
19.08400	-0.98438	-18.59296
19.18400	-0.99078	-18.74893
19.28400	-0.99484	-18.83449
19.38400	-0.99906	-18.92159
19.48400	-1.00391	-19.03383
19.58400	-1.00938	-19.15137
19.68400	-1.01625	-19.29276
19.78400	-1.02266	-19.46358
19.88400	-1.02594	-19.53992
19.98400	-1.03000	-19.61500
20.08400	-1.03500	-19.73081
20.18400	-1.04172	-19.86602
20.28400	-1.04828	-20.02006
20.38400	-1.05203	-20.10655
20.48400	-1.05609	-20.19262
20.58400	-1.06109	-20.29827
20.68400	-1.06656	-20.42211
20.78400	-1.07250	-20.54861
20.88400	-1.07875	-20.69491
20.98400	-1.08266	-20.76536
21.08400	-1.08719	-20.84795
21.18400	-1.09234	-20.97049
21.28400	-1.09859	-21.08941
21.38400	-1.10437	-21.23486
21.48400	-1.10844	-21.31937
21.58400	-1.11281	-21.41864
21.68400	-1.11766	-21.52118
21.78400	-1.12313	-21.63991
21.88400	-1.12984	-21.76596
21.98400	-1.13531	-21.91603
22.08400	-1.13875	-21.98179
22.18400	-1.14313	-22.07942
22.28400	-1.14844	-22.19078
22.38400	-1.15469	-22.31765
22.48400	-1.16141	-22.47864
22.58400	-1.16563	-22.57095
22.68400	-1.17000	-22.65895
22.78400	-1.17484	-22.76531
22.88400	-1.18016	-22.88307
22.98400	-1.18625	-23.00290
23.08400	-1.19156	-23.13149
23.18400	-1.19531	-23.20839
23.28400	-1.19984	-23.31347
23.38400	-1.20516	-23.42235
23.48400	-1.21188	-23.55991
23.58400	-1.21781	-23.70175
23.68400	-1.22172	-23.79262
23.78400	-1.22609	-23.88787
23.88400	-1.23094	-23.98629
23.98400	-1.23641	-24.11106
24.08400	-1.24313	-24.24167
24.18400	-1.24906	-24.39313
24.28400	-1.25266	-24.46628
24.38400	-1.25719	-24.56151
24.48400	-1.26188	-24.67004
24.58400	-1.26734	-24.78197
24.68400	-1.27422	-24.92758
24.78400	-1.27859	-25.03274
24.88400	-1.28281	-25.11885
24.98400	-1.28797	-25.23128
25.08400	-1.29359	-25.35247
25.18400	-1.30031	-25.47451
25.28400	-1.30547	-25.61925
25.38400	-1.30938	-25.69463
25.48400	-1.31391	-25.79714
25.58400	-1.31938	-25.92145
25.68400	-1.32609	-26.06278
25.78400	-1.33266	-26.22892
25.88400	-1.33641	-26.31314
25.98400	-1.34062	-26.39867
26.08400	-1.34531	-26.50063
26.18400	-1.35078	-26.63031
26.28400	-1.35797	-26.78742
26.38400	-1.36266	-26.91185
26.48400	-1.36641	-26.99276
26.58400	-1.37094	-27.08663
26.68400	-1.37578	-27.20279
26.78400	-1.38172	-27.32733
26.88400	-1.38766	-27.46550
26.98400	-1.39219	-27.57047
27.08400	-1.39656	-27.66521
27.18400	-1.40156	-27.77084
27.28400	-1.40687	-27.90308
27.38400	-1.41391	-28.04356
27.48400	-1.41938	-28.20222
27.58400	-1.42313	-28.26934
27.68400	-1.42750	-28.37727
27.78400	-1.43266	-28.47636
27.88400	-1.43953	-28.63873
27.98400	-1.44484	-28.77544
28.08400	-1.44891	-28.86359
28.18400	-1.45281	-28.94652
28.28400	-1.45734	-29.05498
28.38400	-1.46266	-29.16338
28.48400	-1.46891	-29.30675
28.58400	-1.47500	-29.46334
28.68400	-1.47906	-29.54581
28.78400	-1.48359	-29.64012
28.88400	-1.48828	-29.73405
28.98400	-1.49406	-29.84197
29.08400	-1.50125	-29.99467
29.18400	-1.50562	-30.09130
29.28400	-1.50969	-30.17447
29.38400	-1.51437	-30.28050
29.48400	-1.51984	-30.39584
29.58400	-1.52578	-30.52707
29.68400	-1.53203	-30.66471
29.78400	-1.53609	-30.74186
29.88400	-1.54047	-30.83410
29.98400	-1.54547	-30.94099
30.08400	-1.55094	-31.05765
30.18400	-1.55750	-31.19071
30.28400	-1.56219	-31.28819
30.38400	-1.56641	-31.37884
30.48400	-1.57109	-31.47808
30.58400	-1.57656	-31.58912
30.68400	-1.58281	-31.72081
30.78400	-1.58922	-31.86219
30.88400	-1.59266	-31.93010
30.98400	-1.59703	-32.01559
31.08400	-1.60250	-32.14092
31.18400	-1.60875	-32.25667
31.28400	-1.61531	-32.40595
31.38400	-1.61922	-32.47653
31.48400	-1.62328	-32.56145
31.58400	-1.62797	-32.66703
31.68400	-1.63313	-32.76740
31.78400	-1.63922	-32.89461
31.88400	-1.64641	-33.05033
31.98400	-1.65000	-33.11889
32.08400	-1.65406	-33.20082
32.18400	-1.65891	-33.29612
32.28400	-1.66484	-33.41993
32.38400	-1.67188	-33.57007
32.48400	-1.67594	-33.65751
32.58400	-1.67969	-33.73140
32.68400	-1.68422	-33.81973
32.78400	-1.68953	-33.93449
32.88400	-1.69578	-34.06354
32.98400	-1.70344	-34.22667
33.08400	-1.70719	-34.31187
33.18400	-1.71125	-34.38145
33.28400	-1.71625	-34.49237
33.38400	-1.72188	-34.59915
33.48400	-1.72766	-34.73188
33.58400	-1.73188	-34.81863
33.68400	-1.73609	-34.89488
33.78400	-1.74078	-34.98872
33.88400	-1.74625	-35.09358
33.98400	-1.75281	-35.21889
34.08400	-1.76031	-35.37447
34.18400	-1.76375	-35.42970
34.28400	-1.76797	-35.50782
34.38400	-1.77328	-35.62408
34.48400	-1.78062	-35.76237
34.58400	-1.78734	-35.93024
34.68400	-1.79047	-35.98774
34.78400	-1.79469	-36.07224
34.88400	-1.79984	-36.18381
34.98400	-1.80484	-36.29453
35.08400	-1.81047	-36.40796
35.18400	-1.81641	-36.55388
35.28400	-1.82000	-36.62319
35.38400	-1.82438	-36.71074
35.48400	-1.82938	-36.82597
35.58400	-1.83563	-36.95546
35.68400	-1.84250	-37.11123
35.78400	-1.84625	-37.17688
35.88400	-1.85016	-37.26114
35.98400	-1.85469	-37.35837
36.08400	-1.85984	-37.46819
36.18400	-1.86594	-37.59553
36.28400	-1.87375	-37.77580
36.38400	-1.87766	-37.86575
36.48400	-1.88187	-37.93928
36.58400	-1.88688	-38.04851
36.68400	-1.89250	-38.16837
36.78400	-1.89859	-38.30779
36.88400	-1.90281	-38.40494
36.98400	-1.90703	-38.49446
37.08400	-1.91187	-38.59315
37.18400	-1.91750	-38.71824
37.28400	-1.92453	-38.84649
37.38400	-1.93047	-39.00292
37.48400	-1.93375	-39.06266
37.58400	-1.93781	-39.13822
37.68400	-1.94281	-39.25395
37.78400	-1.94859	-39.37120
37.88400	-1.95578	-39.54045
37.98400	-1.96016	-39.63693
38.08400	-1.96422	-39.71997
38.18400	-1.96906	-39.80915
38.28400	-1.97437	-39.93334
38.38400	-1.98047	-40.05330
38.48400	-1.98672	-40.20042
38.58400	-1.99047	-40.28813
38.68400	-1.99484	-40.37700
38.78400	-2.00000	-40.49090
38.88400	-2.00641	-40.62638
38.98400	-2.01344	-40.78737
39.08400	-2.01703	-40.86403
39.18400	-2.02063	-40.93440
39.28400	-2.02500	-41.03108
39.38400	-2.02984	-41.13119
39.48400	-2.03531	-41.25400
39.58400	-2.04250	-41.39506
39.68400	-2.04719	-41.50967
39.78400	-2.05187	-41.60073
39.88400	-2.05703	-41.71301
39.98400	-2.06266	-41.82792
40.08400	-2.06875	-41.97178
40.18400	-2.07297	-42.05009
40.28400	-2.07719	-42.14907
40.38400	-2.08172	-42.23355
40.48400	-2.08719	-42.34804
40.58400	-2.09359	-42.48246
40.68400	-2.10000	-42.63266
40.78400	-2.10375	-42.70531
40.88400	-2.10797	-42.78996
40.98400	-2.11313	-42.89728
41.08400	-2.11938	-43.02688
41.18400	-2.12656	-43.19408
41.28400	-2.13063	-43.27969
41.38400	-2.13469	-43.34599
41.48400	-2.13922	-43.43915
41.58400	-2.14406	-43.54052
41.68400	-2.14938	-43.65509
41.78400	-2.15594	-43.80201
41.88400	-2.16031	-43.89909
41.98400	-2.16484	-43.98729
42.08400	-2.17016	-44.09582
42.18400	-2.17734	-44.23564
42.28400	-2.18406	-44.39909
42.38400	-2.18719	-44.45337
42.48400	-2.19094	-44.52668
42.58400	-2.19578	-44.63159
42.68400	-2.20109	-44.74334
42.78400	-2.20719	-44.86870
42.88400	-2.21391	-45.02466
42.98400	-2.21750	-45.09836
43.08400	-2.22188	-45.18349
43.18400	-2.22625	-45.27434
43.28400	-2.23156	-45.38075
43.38400	-2.23813	-45.51744
43.48400	-2.24328	-45.63050
43.58400	-2.24766	-45.72364
43.68400	-2.25219	-45.81491
43.78400	-2.25781	-45.92473
43.88400	-2.26453	-46.07004
43.98400	-2.27109	-46.22578
44.08400	-2.27453	-46.28685
44.18400	-2.27891	-46.37081
44.28400	-2.28391	-46.48907
44.38400	-2.28984	-46.60549
44.48400	-2.29656	-46.77174
44.58400	-2.30062	-46.86015
44.68400	-2.30484	-46.93437
44.78400	-2.30937	-47.03301
44.88400	-2.31406	-47.13091
44.98400	-2.31969	-47.25458
45.08400	-2.32641	-47.40398
45.18400	-2.33078	-47.50496
45.28400	-2.33500	-47.58551
45.38400	-2.34016	-47.68885
45.48400	-2.34609	-47.81211
45.58400	-2.35266	-47.96320
45.68400	-2.35672	-48.05256
45.78400	-2.36078	-48.13651
45.88400	-2.36531	-48.22598
45.98400	-2.37047	-48.32855
46.08400	-2.37625	-48.44825
46.18400	-2.38375	-48.59214
46.28400	-2.38781	-48.63212
46.38400	-2.39188	-48.69632
46.48400	-2.39641	-48.79192
46.58400	-2.40203	-48.91191
46.68400	-2.40906	-49.05862
46.78400	-2.41359	-49.16658
46.88400	-2.41781	-49.24746
46.98400	-2.42250	-49.34075
47.08400	-2.42797	-49.44234
47.18400	-2.43391	-49.55947
47.28400	-2.44078	-49.71887
47.38400	-2.44438	-49.77864
47.48400	-2.44859	-49.86339
47.58400	-2.45344	-49.95214
47.68400	-2.45875	-50.05953
47.78400	-2.46625	-50.20713
47.88400	-2.47063	-50.32047
47.98400	-2.47469	-50.38579
48.08400	-2.47875	-50.46272
48.18400	-2.48359	-50.55829
48.28400	-2.48969	-50.69002
48.38400	-2.49781	-50.84721
48.48400	-2.50172	-50.94233
48.58400	-2.50563	-50.99926
48.68400	-2.51031	-51.09383
48.78400	-2.51594	-51.19801
48.88400	-2.52328	-51.35653
48.98400	-2.52734	-51.44649
49.08400	-2.53141	-51.51634
49.18400	-2.53609	-51.60885
49.28400	-2.54141	-51.71412
49.38400	-2.54734	-51.82400
49.48400	-2.55375	-51.96400
49.58400	-2.55750	-52.03916
49.68400	-2.56172	-52.11284
49.78400	-2.56641	-52.20041
49.88400	-2.57187	-52.31169
49.98400	-2.57875	-52.44120
50.08400	-2.58391	-52.55812
50.18400	-2.58812	-52.62884
50.28400	-2.59266	-52.71796
50.38400	-2.59813	-52.82057
50.48400	-2.60469	-52.94746
50.58400	-2.61344	-53.13655
50.68400	-2.61641	-53.20053
50.78400	-2.62016	-53.26379
50.88400	-2.62547	-53.36077
50.98400	-2.63125	-53.47718
51.08400	-2.63703	-53.61404
51.18400	-2.64109	-53.69462
51.28400	-2.64516	-53.77180
51.38400	-2.65000	-53.86625
51.48400	-2.65516	-53.97376
51.58400	-2.66078	-54.09117
51.68400	-2.66719	-54.22352
51.78400	-2.67125	-54.30904
51.88400	-2.67516	-54.38415
51.98400	-2.68000	-54.47069
52.08400	-2.68594	-54.59144
52.18400	-2.69391	-54.76006
52.28400	-2.69844	-54.86036
52.38400	-2.70203	-54.93256
52.48400	-2.70656	-55.01644
52.58400	-2.71172	-55.11848
52.68400	-2.71703	-55.22101
52.78400	-2.72344	-55.35007
52.88400	-2.72797	-55.44670
52.98400	-2.73219	-55.52857
53.08400	-2.73688	-55.61801
53.18400	-2.74281	-55.72392
53.28400	-2.75063	-55.88858
53.38400	-2.75484	-55.98141
53.48400	-2.75844	-56.04713
53.58400	-2.76297	-56.13391
53.68400	-2.76797	-56.22748
53.78400	-2.77391	-56.34346
53.88400	-2.78094	-56.49705
53.98400	-2.78500	-56.58106
54.08400	-2.78922	-56.65378
54.18400	-2.79406	-56.74182
54.28400	-2.79969	-56.85100
54.38400	-2.80641	-56.98485
54.48400	-2.81125	-57.09638
54.58400	-2.81547	-57.16872
54.68400	-2.82000	-57.25789
54.78400	-2.82500	-57.35343
54.88400	-2.83078	-57.45921
54.98400	-2.83844	-57.61858
55.08400	-2.84219	-57.70316
55.18400	-2.84609	-57.77029
55.28400	-2.85094	-57.86313
55.38400	-2.85641	-57.97302
55.48400	-2.86344	-58.10884
55.58400	-2.86797	-58.20739
55.68400	-2.87187	-58.26676
55.78400	-2.87641	-58.35481
55.88400	-2.88172	-58.44942
55.98400	-2.88703	-58.55789
56.08400	-2.89406	-58.68687
56.18400	-2.89875	-58.80338
56.28400	-2.90266	-58.86915
56.38400	-2.90766	-58.96284
56.48400	-2.91344	-59.06954
56.58400	-2.92078	-59.22898
56.68400	-2.92484	-59.31431
56.78400	-2.92844	-59.36993
56.88400	-2.93281	-59.45031
56.98400	-2.93797	-59.55398
57.08400	-2.94438	-59.67586
57.18400	-2.95203	-59.82494
57.28400	-2.95641	-59.93080
57.38400	-2.96016	-59.99452
57.48400	-2.96469	-60.07531
57.58400	-2.96969	-60.16516
57.68400	-2.97703	-60.30396
57.78400	-2.98203	-60.42903
57.88400	-2.98594	-60.49876
57.98400	-2.99063	-60.58851
58.08400	-2.99594	-60.68709
58.18400	-3.00172	-60.80620
58.28400	-3.00813	-60.94941
58.38400	-3.01188	-61.02237
58.48400	-3.01609	-61.09502
58.58400	-3.02109	-61.19181
58.68400	-3.02672	-61.29302
58.78400	-3.03391	-61.44018
58.88400	-3.03875	-61.53584
58.98400	-3.04281	-61.61996
59.08400	-3.04734	-61.69869
59.18400	-3.05219	-61.79748
59.28400	-3.05859	-61.91544
59.38400	-3.06625	-62.09373
59.48400	-3.07000	-62.18748
59.58400	-3.07406	-62.26113
59.68400	-3.07906	-62.35880
59.78400	-3.08422	-62.46474
59.88400	-3.09016	-62.58451
59.98400	-3.09453	-62.68005
60.08400	-3.09875	-62.76292
60.18400	-3.10328	-62.85348
60.28400	-3.10844	-62.95706
60.38400	-3.11438	-63.07542
60.48400	-3.12141	-63.21573
60.58400	-3.12547	-63.30494
60.68400	-3.12969	-63.38383
60.78400	-3.13437	-63.47711
60.88400	-3.13984	-63.58121
60.98400	-3.14625	-63.71068
61.08400	-3.15125	-63.82004
61.18400	-3.15562	-63.89964
61.28400	-3.16031	-63.98872
61.38400	-3.16531	-64.09509
61.48400	-3.17125	-64.19557
61.58400	-3.17766	-64.33268
61.68400	-3.18203	-64.42174
61.78400	-3.18641	-64.50291
61.88400	-3.19125	-64.59764
61.98400	-3.19688	-64.69965
62.08400	-3.20391	-64.83408
62.18400	-3.20906	-64.95183
62.28400	-3.21297	-65.02525
62.38400	-3.21734	-65.10890
62.48400	-3.22203	-65.20197
62.58400	-3.22734	-65.29591
62.68400	-3.23438	-65.43251
62.78400	-3.23922	-65.53900
62.88400	-3.24328	-65.61472
62.98400	-3.24813	-65.69515
63.08400	-3.25359	-65.79922
63.18400	-3.26078	-65.92581
63.28400	-3.26547	-66.03894
63.38400	-3.26953	-66.11446
63.48400	-3.27391	-66.18624
63.58400	-3.27859	-66.27943
63.68400	-3.28375	-66.37047
63.78400	-3.29031	-66.49205
63.88400	-3.29547	-66.59775
63.98400	-3.29969	-66.67260
64.08400	-3.30438	-66.74927
64.18400	-3.30984	-66.85078
64.28400	-3.31750	-66.98436
64.38400	-3.32234	-67.10397
64.48400	-3.32609	-67.16052
64.58400	-3.33031	-67.22711
64.68400	-3.33531	-67.31778
64.78400	-3.34078	-67.42148
64.88400	-3.34781	-67.53954
64.98400	-3.35250	-67.63627
65.08400	-3.35672	-67.71552
65.18400	-3.36141	-67.79487
65.28400	-3.36703	-67.89453
65.38400	-3.37391	-68.01745
65.48400	-3.37828	-68.10649
65.58400	-3.38219	-68.17105
65.68400	-3.38641	-68.24630
65.78400	-3.39125	-68.32155
65.88400	-3.39672	-68.42145
65.98400	-3.40406	-68.53762
66.08400	-3.40922	-68.65454
66.18400	-3.41344	-68.71790
66.28400	-3.41828	-68.80159
66.38400	-3.42375	-68.89036
66.48400	-3.43062	-69.00755
66.58400	-3.43562	-69.11223
66.68400	-3.43969	-69.17749
66.78400	-3.44453	-69.26412
66.88400	-3.44953	-69.35225
66.98400	-3.45609	-69.45837
67.08400	-3.46437	-69.63042
67.18400	-3.46703	-69.68301
67.28400	-3.47047	-69.74147
67.38400	-3.47516	-69.81783
67.48400	-3.48047	-69.91306
67.58400	-3.48766	-70.03681
67.68400	-3.49281	-70.14561
67.78400	-3.49672	-70.20365
67.88400	-3.50078	-70.27844
67.98400	-3.50531	-70.35628
68.08400	-3.51063	-70.44177
68.18400	-3.51781	-70.56997
68.28400	-3.52391	-70.70912
68.38400	-3.52781	-70.77491
68.48400	-3.53281	-70.86228
68.58400	-3.53844	-70.96017
68.68400	-3.54547	-71.07469
68.78400	-3.54938	-71.17213
68.88400	-3.55281	-71.21965
68.98400	-3.55734	-71.30468
69.08400	-3.56250	-71.39765
69.18400	-3.56844	-71.50447
69.28400	-3.57516	-71.61875
69.38400	-3.58000	-71.72947
69.48400	-3.58406	-71.79248
69.58400	-3.58891	-71.87227
69.68400	-3.59406	-71.96735
69.78400	-3.60078	-72.09057
69.88400	-3.60578	-72.18816
69.98400	-3.60984	-72.26223
70.08400	-3.61422	-72.33319
70.18400	-3.61922	-72.42056
70.28400	-3.62469	-72.51821
70.38400	-3.63187	-72.63328
70.48400	-3.63656	-72.74373
70.58400	-3.64047	-72.81066
70.68400	-3.64516	-72.89219
70.78400	-3.65063	-72.98450
70.88400	-3.65781	-73.10537
70.98400	-3.66266	-73.21156
71.08400	-3.66672	-73.28338
71.18400	-3.67125	-73.35561
71.28400	-3.67625	-73.43521
71.38400	-3.68172	-73.54294
71.48400	-3.68906	-73.66808
71.58400	-3.69375	-73.77587
71.68400	-3.69781	-73.83846
71.78400	-3.70250	-73.92005
71.88400	-3.70781	-74.01085
71.98400	-3.71437	-74.12535
72.08400	-3.71906	-74.22155
72.18400	-3.72297	-74.28277
72.28400	-3.72750	-74.36382
72.38400	-3.73219	-74.44018
72.48400	-3.73797	-74.54143
72.58400	-3.74578	-74.68148
72.68400	-3.75047	-74.78784
72.78400	-3.75422	-74.84142
72.88400	-3.75875	-74.92124
72.98400	-3.76375	-75.00961
73.08400	-3.77047	-75.10957
73.18400	-3.77609	-75.23429
73.28400	-3.78031	-75.30800
73.38400	-3.78484	-75.38626
73.48400	-3.79000	-75.47089
73.58400	-3.79547	-75.56504
73.68400	-3.80234	-75.67332
73.78400	-3.80688	-75.75913
73.88400	-3.81094	-75.80268
73.98400	-3.81578	-75.89126
74.08400	-3.82125	-75.97447
74.18400	-3.82813	-76.09445
74.28400	-3.83344	-76.21291
74.38400	-3.83719	-76.27527
74.48400	-3.84156	-76.34985
74.58400	-3.84625	-76.41966
74.68400	-3.85187	-76.52020
74.78400	-3.85937	-76.65222
74.88400	-3.86391	-76.75949
74.98400	-3.86781	-76.82002
75.08400	-3.87266	-76.90151
75.18400	-3.87812	-76.99370
75.28400	-3.88547	-77.11923
75.38400	-3.89047	-77.23464
75.48400	-3.89406	-77.30091
75.58400	-3.89844	-77.37620
75.68400	-3.90344	-77.45509
75.78400	-3.90938	-77.55975
75.88400	-3.91563	-77.67992
75.98400	-3.92016	-77.76686
76.08400	-3.92437	-77.83312
76.18400	-3.92922	-77.91301
76.28400	-3.93469	-78.01822
76.38400	-3.94172	-78.13214
76.48400	-3.94656	-78.24146
76.58400	-3.95047	-78.30306
76.68400	-3.95469	-78.37299
76.78400	-3.95953	-78.45748
76.88400	-3.96500	-78.54438
76.98400	-3.97109	-78.64948
77.08400	-3.97609	-78.74724
77.18400	-3.98031	-78.81356
77.28400	-3.98516	-78.88976
77.38400	-3.99047	-78.98495
77.48400	-3.99719	-79.08887
77.58400	-4.00266	-79.19205
77.68400	-4.00688	-79.26424
77.78400	-4.01125	-79.33319
77.88400	-4.01625	-79.41246
77.98400	-4.02188	-79.50671
78.08400	-4.02859	-79.60578
78.18400	-4.03328	-79.70740
78.28400	-4.03734	-79.76652
78.38400	-4.04188	-79.84070
78.48400	-4.04734	-79.92607
78.58400	-4.05406	-80.02467
78.68400	-4.05984	-80.13740
78.78400	-4.06391	-80.20274
78.88400	-4.06844	-80.27144
78.98400	-4.07328	-80.34640
79.08400	-4.07875	-80.43923
79.18400	-4.08563	-80.52596
79.28400	-4.09031	-80.62954
79.38400	-4.09422	-80.69275
79.48400	-4.09891	-80.74987
79.58400	-4.10422	-80.83858
79.68400	-4.11125	-80.95306
79.78400	-4.11672	-81.06628
79.88400	-4.12047	-81.11256
79.98400	-4.12484	-81.18158
80.08400	-4.12969	-81.25225
80.18400	-4.13484	-81.33701
80.28400	-4.14094	-81.42294
80.38400	-4.14703	-81.53981
80.48400	-4.15125	-81.59695
80.58400	-4.15594	-81.67516
80.68400	-4.16172	-81.75619
80.78400	-4.16922	-81.87446
80.88400	-4.17406	-81.97424
80.98400	-4.17734	-82.01300
81.08400	-4.18141	-82.06894
81.18400	-4.18609	-82.14961
81.28400	-4.19156	-82.22804
81.38400	-4.19734	-82.31595
81.48400	-4.20406	-82.44356
81.58400	-4.20813	-82.49649
81.68400	-4.21266	-82.56768
81.78400	-4.21719	-82.63408
81.88400	-4.22328	-82.71749
81.98400	-4.22938	-82.82834
82.08400	-4.23375	-82.89543
82.18400	-4.23828	-82.96729
82.28400	-4.24344	-83.03273
82.38400	-4.24969	-83.13248
82.48400	-4.25766	-83.25764
82.58400	-4.26172	-83.34219
82.68400	-4.26500	-83.38228
82.78400	-4.26984	-83.45332
82.88400	-4.27516	-83.53537
82.98400	-4.28250	-83.64882
83.08400	-4.28781	-83.75214
83.18400	-4.29141	-83.80806
83.28400	-4.29578	-83.86138
83.38400	-4.30047	-83.93897
83.48400	-4.30594	-84.01975
83.58400	-4.31281	-84.11377
83.68400	-4.31813	-84.22916
83.78400	-4.32188	-84.27211
83.88400	-4.32656	-84.33955
83.98400	-4.33188	-84.42743
84.08400	-4.33906	-84.53235
84.18400	-4.34391	-84.62437
84.28400	-4.34766	-84.67624
84.38400	-4.35203	-84.74471
84.48400	-4.35719	-84.82306
84.58400	-4.36266	-84.90350
84.68400	-4.36938	-85.00811
84.78400	-4.37453	-85.10116
84.88400	-4.37844	-85.15296
84.98400	-4.38266	-85.21957
85.08400	-4.38797	-85.29095
85.18400	-4.39484	-85.39459
85.28400	-4.40078	-85.50529
85.38400	-4.40469	-85.56224
85.48400	-4.40906	-85.62301
85.58400	-4.41437	-85.70088
85.68400	-4.42016	-85.79077
85.78400	-4.42625	-85.89352
85.88400	-4.43109	-85.97890
85.98400	-4.43516	-86.02960
86.08400	-4.43984	-86.10007
86.18400	-4.44516	-86.18450
86.28400	-4.45188	-86.28608
86.38400	-4.45781	-86.39114
86.48400	-4.46156	-86.44569
86.58400	-4.46563	-86.50177
86.68400	-4.47031	-86.57259
86.78400	-4.47594	-86.65677
86.88400	-4.48391	-86.77298
86.98400	-4.48859	-86.86889
87.08400	-4.49219	-86.91272
87.18400	-4.49656	-86.96979
87.28400	-4.50156	-87.04218
87.38400	-4.50781	-87.14728
87.48400	-4.51391	-87.25706
87.58400	-4.51781	-87.31903
87.68400	-4.52219	-87.36894
87.78400	-4.52703	-87.44143
87.88400	-4.53266	-87.52961
87.98400	-4.53969	-87.63051
88.08400	-4.54500	-87.73351
88.18400	-4.54859	-87.77950
88.28400	-4.55281	-87.83699
88.38400	-4.55766	-87.90357
88.48400	-4.56422	-87.98777
88.58400	-4.57047	-88.10042
88.68400	-4.57469	-88.16723
88.78400	-4.57906	-88.21390
88.88400	-4.58422	-88.28866
88.98400	-4.58922	-88.36783
89.08400	-4.59625	-88.45416
89.18400	-4.60141	-88.55458
89.28400	-4.60547	-88.60881
89.38400	-4.60984	-88.65640
89.48400	-4.61500	-88.73863
89.58400	-4.62172	-88.82833
89.68400	-4.62750	-88.92320
89.78400	-4.63125	-88.97544
89.88400	-4.63547	-89.03284
89.98400	-4.64031	-89.09620
90.08400	-4.64594	-89.17846
90.18400	-4.65328	-89.28572
90.28400	-4.65859	-89.37640
90.38400	-4.66250	-89.43205
90.48400	-4.66688	-89.48184
90.58400	-4.67172	-89.55622
90.68400	-4.67750	-89.62712
90.78400	-4.68344	-89.72226
90.88400	-4.68766	-89.78360
90.98400	-4.69172	-89.83340
91.08400	-4.69641	-89.89372
91.18400	-4.70188	-89.96594
91.28400	-4.71016	-90.07010
91.38400	-4.71656	-90.19371
91.48400	-4.71984	-90.22798
91.58400	-4.72453	-90.28722
91.68400	-4.73047	-90.38092
91.78400	-4.73734	-90.47884
91.88400	-4.74187	-90.57317
91.98400	-4.74562	-90.63114
92.08400	-4.74984	-90.67979
92.18400	-4.75469	-90.74263
92.28400	-4.75984	-90.81954
92.38400	-4.76609	-90.90430
92.48400	-4.77203	-91.01094
92.58400	-4.77594	-91.05972
92.68400	-4.78031	-91.11928
92.78400	-4.78563	-91.19158
92.88400	-4.79172	-91.27879
92.98400	-4.79734	-91.36788
93.08400	-4.80125	-91.41314
93.18400	-4.80531	-91.47035
93.28400	-4.81016	-91.53440
93.38400	-4.81563	-91.62097
93.48400	-4.82172	-91.69775
93.58400	-4.82828	-91.80219
93.68400	-4.83250	-91.86110
93.78400	-4.83719	-91.91798
93.88400	-4.84219	-91.98825
93.98400	-4.84891	-92.07655
94.08400	-4.85469	-92.17339
94.18400	-4.85844	-92.22368
94.28400	-4.86234	-92.27480
94.38400	-4.86734	-92.32790
94.48400	-4.87250	-92.39862
94.58400	-4.87844	-92.47411
94.68400	-4.88438	-92.57375
94.78400	-4.88828	-92.61812
94.88400	-4.89281	-92.67515
94.98400	-4.89813	-92.74442
95.08400	-4.90547	-92.83352
95.18400	-4.91187	-92.93894
95.28400	-4.91547	-92.98225
95.38400	-4.91953	-93.02825
95.48400	-4.92422	-93.07207
95.58400	-4.92969	-93.14920
95.68400	-4.93656	-93.24262
95.78400	-4.94219	-93.33058
95.88400	-4.94594	-93.37784
95.98400	-4.95047	-93.42918
96.08400	-4.95563	-93.50040
96.18400	-4.96172	-93.57315
96.28400	-4.96781	-93.65734
96.38400	-4.97203	-93.72058
96.48400	-4.97625	-93.77478
96.58400	-4.98109	-93.83216
96.68400	-4.98609	-93.89249
96.78400	-4.99250	-93.96588
96.88400	-4.99875	-94.06481
96.98400	-5.00266	-94.11146
97.08400	-5.00703	-94.16645
97.18400	-5.01219	-94.22367
97.28400	-5.01906	-94.30303
97.38400	-5.02453	-94.39754
97.48400	-5.02828	-94.44209
97.58400	-5.03234	-94.48759
97.68400	-5.03688	-94.54919
97.78400	-5.04219	-94.59795
97.88400	-5.04781	-94.67456
97.98400	-5.05438	-94.75940
98.08400	-5.05844	-94.81327
98.18400	-5.06281	-94.86169
98.28400	-5.06797	-94.92275
98.38400	-5.07484	-94.99918
98.48400	-5.08453	-95.14321
98.58400	-5.08719	-95.19274
98.68400	-5.09063	-95.21783
98.78400	-5.09594	-95.28109
98.88400	-5.10187	-95.35678
98.98400	-5.10937	-95.45600
99.08400	-5.11328	-95.52758
99.18400	-5.11641	-95.55119
99.28400	-5.12078	-95.60265
99.38400	-5.12609	-95.66300
99.48400	-5.13234	-95.74407
99.58400	-5.13891	-95.84634
99.68400	-5.14266	-95.88567
99.78400	-5.14656	-95.93432
99.88400	-5.15109	-95.98466
99.98400	-5.15625	-96.05683
100.08400	-5.16266	-96.13417
100.18400	-5.16984	-96.23923
100.28400	-5.17359	-96.28841
100.38400	-5.17781	-96.33274
100.48400	-5.18250	-96.38574
100.58400	-5.18828	-96.45269
100.68400	-5.19469	-96.54571
100.78400	-5.19906	-96.60499
100.88400	-5.20328	-96.65745
100.98400	-5.20812	-96.70512
101.08400	-5.21344	-96.77442
101.18400	-5.21938	-96.84059
101.28400	-5.22516	-96.92959
101.38400	-5.22922	-96.97036
101.48400	-5.23359	-97.01677
101.58400	-5.23859	-97.07999
101.68400	-5.24531	-97.15176
101.78400	-5.25250	-97.26271
101.88400	-5.25625	-97.30400
101.98400	-5.26016	-97.34091
102.08400	-5.26469	-97.39174
102.18400	-5.26984	-97.45862
102.28400	-5.27578	-97.52585
102.38400	-5.28281	-97.62983
102.48400	-5.28672	-97.67277
102.58400	-5.29109	-97.71691
102.68400	-5.29641	-97.78962
102.78400	-5.30234	-97.84319
102.88400	-5.30844	-97.93247
102.98400	-5.31250	-97.98117
103.08400	-5.31672	-98.02559
103.18400	-5.32125	-98.07547
103.28400	-5.32656	-98.13836
103.38400	-5.33297	-98.21370
103.48400	-5.33953	-98.31323
103.58400	-5.34313	-98.35072
103.68400	-5.34750	-98.39407
103.78400	-5.35234	-98.45452
103.88400	-5.35844	-98.51506
103.98400	-5.36547	-98.61450
104.08400	-5.36953	-98.66007
104.18400	-5.37359	-98.70113
104.28400	-5.37859	-98.75764
104.38400	-5.38359	-98.81253
104.48400	-5.38969	-98.88419
104.58400	-5.39641	-98.97698
104.68400	-5.40031	-99.02640
104.78400	-5.40438	-99.06597
104.88400	-5.40922	-99.11949
104.98400	-5.41516	-99.18659
105.08400	-5.42188	-99.27239
105.18400	-5.42594	-99.32159
105.28401	-5.43000	-99.35995
105.38401	-5.43500	-99.42422
105.48401	-5.44078	-99.49162
105.58401	-5.44672	-99.55693
105.68401	-5.45359	-99.65645
105.78401	-5.45719	-99.68515
105.88401	-5.46125	-99.73021
105.98401	-5.46625	-99.78347
106.08401	-5.47219	-99.84475
106.18401	-5.47891	-99.94169
106.28401	-5.48297	-99.99347
106.38401	-5.48703	-100.02731
106.48401	-5.49156	-100.08232
106.58401	-5.49687	-100.13998
106.68401	-5.50281	-100.20662
106.78401	-5.51000	-100.30475
106.88401	-5.51375	-100.34573
106.98401	-5.51812	-100.38809
107.08401	-5.52328	-100.44792
107.18401	-5.52984	-100.51221
107.28401	-5.53625	-100.61471
107.38401	-5.54016	-100.65425
107.48401	-5.54438	-100.69295
107.58401	-5.54937	-100.74993
107.68401	-5.55484	-100.81360
107.78401	-5.56094	-100.88968
107.88401	-5.56641	-100.96171
107.98401	-5.57031	-100.99420
108.08401	-5.57469	-101.05257
108.18401	-5.58000	-101.10956
108.28401	-5.58672	-101.18873
108.38401	-5.59297	-101.27483
108.48401	-5.59672	-101.32398
108.58401	-5.60078	-101.35186
108.68401	-5.60547	-101.40663
108.78401	-5.61063	-101.47374
108.88401	-5.61687	-101.54171
108.98401	-5.62344	-101.63239
109.08401	-5.62750	-101.68072
109.18401	-5.63156	-101.70850
109.28401	-5.63625	-101.76836
109.38401	-5.64172	-101.82629
109.48401	-5.64844	-101.91429
109.58401	-5.65313	-101.96227
109.68401	-5.65734	-102.01026
109.78401	-5.66188	-102.05608
109.88401	-5.66703	-102.11220
109.98401	-5.67281	-102.17212
110.08401	-5.67891	-102.25698
110.18401	-5.68312	-102.29875
110.28401	-5.68750	-102.34131
110.38401	-5.69250	-102.38977
110.48401	-5.69859	-102.45769
110.58401	-5.70625	-102.55387
110.68401	-5.71047	-102.61156
110.78401	-5.71453	-102.63736
110.88401	-5.71906	-102.67982
110.98401	-5.72422	-102.73623
111.08401	-5.72984	-102.79959
111.18401	-5.73641	-102.88046
111.28401	-5.74047	-102.92279
111.38401	-5.74469	-102.95737
111.48401	-5.74953	-103.00930
111.58401	-5.75484	-103.06122
111.68401	-5.76141	-103.13388
111.78401	-5.76594	-103.18137
111.88401	-5.77031	-103.22265
111.98401	-5.77516	-103.27178
112.08401	-5.78031	-103.32264
112.18401	-5.78656	-103.37845
112.28401	-5.79406	-103.48025
112.38401	-5.79766	-103.50657
112.48401	-5.80156	-103.53976
112.58401	-5.80641	-103.57947
112.68401	-5.81250	-103.64258
112.78401	-5.81953	-103.73337
112.88401	-5.82375	-103.77159
112.98401	-5.82781	-103.80214
113.08401	-5.83250	-103.84633
113.18401	-5.83766	-103.89471
113.28401	-5.84328	-103.95619
113.38401	-5.85000	-104.02851
113.48401	-5.85391	-104.06169
113.58401	-5.85797	-104.09388
113.68401	-5.86266	-104.13778
113.78401	-5.86797	-104.18402
113.88401	-5.87500	-104.25916
113.98401	-5.87938	-104.29719
114.08401	-5.88344	-104.32606
114.18401	-5.88797	-104.35553
114.28401	-5.89313	-104.39914
114.38401	-5.89875	-104.45156
114.48401	-5.90594	-104.52121
114.58401	-5.91031	-104.56568
114.68401	-5.91453	-104.58452
114.78401	-5.91906	-104.61854
114.88401	-5.92469	-104.66182
114.98401	-5.93313	-104.74641
115.08401	-5.93781	-104.80011
115.18401	-5.94188	-104.81899
115.28401	-5.94703	-104.86964
115.38401	-5.95281	-104.92136
115.48401	-5.95938	-104.98432
115.58401	-5.96406	-105.03653
115.68401	-5.96719	-105.04993
115.78401	-5.97141	-105.07847
115.88401	-5.97641	-105.11683
115.98401	-5.98266	-105.18647
116.08401	-5.98984	-105.26784
116.18401	-5.99391	-105.29893
116.28401	-5.99813	-105.32504
116.38401	-6.00250	-105.35686
116.48401	-6.00812	-105.41050
116.58401	-6.01484	-105.47829
116.68401	-6.02172	-105.56167
116.78401	-6.02500	-105.57959
116.88401	-6.02875	-105.59396
116.98401	-6.03359	-105.64289
117.08401	-6.03937	-105.68555
117.18401	-6.04625	-105.76881
117.28401	-6.05047	-105.80388
117.38401	-6.05469	-105.82282
117.48401	-6.05969	-105.87928
117.58401	-6.06500	-105.93000
117.68401	-6.07063	-105.98143
117.78401	-6.07719	-106.04502
117.88401	-6.08125	-106.07795
117.98401	-6.08531	-106.10294
118.08401	-6.08984	-106.13727
118.18401	-6.09531	-106.18147
118.28401	-6.10281	-106.26572
118.38401	-6.10750	-106.30891
118.48401	-6.11156	-106.33625
118.58401	-6.11609	-106.36863
118.68401	-6.12141	-106.40640
118.78401	-6.12766	-106.46635
118.88401	-6.13437	-106.54506
118.98401	-6.13797	-106.56137
119.08401	-6.14219	-106.58557
119.18401	-6.14734	-106.63102
119.28401	-6.15297	-106.67635
119.38401	-6.16000	-106.74252
119.48401	-6.16406	-106.77867
119.58401	-6.16813	-106.79986
119.68401	-6.17250	-106.82835
119.78401	-6.17766	-106.87026
119.88401	-6.18375	-106.91831
119.98401	-6.19094	-107.00449
120.08401	-6.19469	-107.03287
120.18401	-6.19891	-107.05505
120.28401	-6.20391	-107.08804
120.38401	-6.20953	-107.13211
120.48401	-6.21641	-107.20056
120.58401	-6.22094	-107.23600
120.68401	-6.22500	-107.25991
120.78401	-6.22969	-107.29330
120.88401	-6.23484	-107.33528
120.98401	-6.24062	-107.38078
121.08401	-6.24766	-107.46615
121.18401	-6.25141	-107.48903
121.28401	-6.25547	-107.50243
121.38401	-6.26047	-107.54152
121.48401	-6.26609	-107.59158
121.58401	-6.27313	-107.66257
121.68401	-6.27766	-107.69738
121.78401	-6.28156	-107.71683
121.88401	-6.28656	-107.75360
121.98401	-6.29203	-107.79265
122.08401	-6.29766	-107.84326
122.18401	-6.30422	-107.90397
122.28401	-6.30812	-107.93432
122.38401	-6.31250	-107.94412
122.48401	-6.31734	-107.97809
122.58401	-6.32313	-108.01241
122.68401	-6.33016	-108.08176
122.78401	-6.33438	-108.10383
122.88401	-6.33828	-108.11697
122.98401	-6.34297	-108.14871
123.08401	-6.34828	-108.18809
123.18401	-6.35484	-108.24734
123.28401	-6.36250	-108.33420
123.38401	-6.36578	-108.34765
123.48401	-6.36969	-108.37197
123.58401	-6.37453	-108.39687
123.68401	-6.38031	-108.45555
123.78401	-6.38672	-108.51836
123.88401	-6.39094	-108.55103
123.98401	-6.39516	-108.57940
124.08401	-6.39984	-108.60548
124.18401	-6.40453	-108.63964
124.28401	-6.41047	-108.68815
124.38401	-6.41828	-108.76399
124.48401	-6.42234	-108.79523
124.58401	-6.42625	-108.81130
124.68401	-6.43109	-108.84409
124.78401	-6.43688	-108.88726
124.88401	-6.44344	-108.95345
124.98401	-6.44766	-108.97881
125.08401	-6.45156	-109.00042
125.18401	-6.45625	-109.02466
125.28401	-6.46156	-109.06162
125.38401	-6.46734	-109.11039
125.48401	-6.47406	-109.17307
125.58401	-6.47813	-109.19042
125.68401	-6.48234	-109.20279
125.78401	-6.48719	-109.23529
125.88401	-6.49297	-109.26045
125.98401	-6.49953	-109.29877
126.08401	-6.50422	-109.32872
126.18401	-6.50828	-109.33529
126.28401	-6.51297	-109.36490
126.38401	-6.51797	-109.39935
126.48401	-6.52359	-109.44217
126.58401	-6.53031	-109.50790
126.68401	-6.53469	-109.53686
126.78401	-6.53922	-109.55761
126.88401	-6.54406	-109.58402
126.98401	-6.54984	-109.61960
127.08401	-6.55672	-109.67529
127.18401	-6.56109	-109.71359
127.28401	-6.56500	-109.72250
127.38401	-6.56953	-109.74528
127.48401	-6.57438	-109.77793
127.58401	-6.58031	-109.80611
127.68401	-6.58687	-109.86517
127.78401	-6.59125	-109.89229
127.88401	-6.59563	-109.90728
127.98401	-6.60078	-109.94501
128.08401	-6.60656	-109.97508
128.18401	-6.61406	-110.05097
128.28401	-6.61812	-110.06398
128.38401	-6.62187	-110.07006
128.48401	-6.62609	-110.08368
128.58401	-6.63078	-110.10761
128.68401	-6.63656	-110.14289
128.78401	-6.64500	-110.21342
128.88401	-6.64984	-110.24607
128.98401	-6.65344	-110.25529
129.08401	-6.65797	-110.27080
129.18401	-6.66375	-110.29139
129.28401	-6.67062	-110.33467
129.38401	-6.67469	-110.33455
129.48401	-6.67844	-110.33234
129.58401	-6.68313	-110.35556
129.68401	-6.68844	-110.38225
129.78401	-6.69422	-110.42292
129.88401	-6.70063	-110.46765
129.98401	-6.70562	-110.50333
130.08401	-6.70953	-110.52442
130.18401	-6.71406	-110.52456
130.28401	-6.71922	-110.56285
130.38401	-6.72625	-110.61168
130.48401	-6.73078	-110.63258
130.58401	-6.73469	-110.64743
130.68401	-6.73922	-110.66519
130.78401	-6.74437	-110.69065
130.88401	-6.75000	-110.72405
130.98401	-6.75719	-110.77371
131.08401	-6.76234	-110.81064
131.18401	-6.76641	-110.81423
131.28401	-6.77141	-110.82629
131.38401	-6.77703	-110.85851
131.48401	-6.78547	-110.93571
131.58401	-6.78969	-110.95286
131.68401	-6.79344	-110.95060
131.78401	-6.79797	-110.96489
131.88401	-6.80344	-111.00888
131.98401	-6.80953	-111.04079
132.08401	-6.81609	-111.10238
132.18401	-6.81953	-111.11113
132.28401	-6.82344	-111.11762
132.38401	-6.82828	-111.12846
132.48401	-6.83375	-111.16408
132.58401	-6.84047	-111.20400
132.68401	-6.84469	-111.19680
132.78401	-6.84875	-111.17990
132.88401	-6.85344	-111.19512
132.98401	-6.85859	-111.21578
133.08401	-6.86453	-111.25452
133.18401	-6.87297	-111.32672
133.28401	-6.87656	-111.34174
133.38401	-6.88000	-111.34076
133.48401	-6.88438	-111.34549
133.58401	-6.89000	-111.38012
133.68401	-6.89766	-111.44667
133.78401	-6.90234	-111.46513
133.88401	-6.90609	-111.47171
133.98401	-6.91062	-111.48783
134.08401	-6.91578	-111.51685
134.18401	-6.92141	-111.54871
134.28401	-6.92859	-111.60259
134.38401	-6.93266	-111.61827
134.48401	-6.93688	-111.61339
134.58401	-6.94172	-111.63800
134.68401	-6.94734	-111.66679
134.78401	-6.95469	-111.72113
134.88401	-6.95937	-111.74537
134.98401	-6.96297	-111.74627
135.08401	-6.96734	-111.75942
135.18401	-6.97234	-111.77547
135.28401	-6.97781	-111.81019
135.38401	-6.98484	-111.84901
135.48401	-6.98922	-111.87459
135.58401	-6.99344	-111.86700
135.68401	-6.99844	-111.88486
135.78401	-7.00375	-111.89742
135.88401	-7.01047	-111.91235
135.98401	-7.01563	-111.93627
136.08401	-7.01953	-111.93625
136.18401	-7.02422	-111.93825
136.28401	-7.02922	-111.96509
136.38401	-7.03437	-111.98504
136.48401	-7.04109	-112.02645
136.58401	-7.04578	-112.04948
136.68401	-7.04984	-112.05112
136.78401	-7.05469	-112.07322
136.88401	-7.06031	-112.09787
136.98401	-7.06766	-112.14341
137.08401	-7.07250	-112.18154
137.18401	-7.07625	-112.17231
137.28401	-7.08078	-112.17402
137.38401	-7.08594	-112.19836
137.48401	-7.09156	-112.22593
137.58401	-7.09875	-112.27886
137.68401	-7.10266	-112.28308
137.78401	-7.10656	-112.26852
137.88401	-7.11125	-112.28233
137.98401	-7.11672	-112.30841
138.08401	-7.12406	-112.35222
138.18401	-7.12906	-112.38260
138.28401	-7.13281	-112.37283
138.38401	-7.13703	-112.36905
138.48401	-7.14203	-112.38103
138.58401	-7.14750	-112.41106
138.68401	-7.15484	-112.44607
138.78401	-7.15969	-112.46354
138.88401	-7.16359	-112.45389
138.98401	-7.16828	-112.41452
139.08401	-7.17344	-112.42779
139.18401	-7.18016	-112.45584
139.28401	-7.18531	-112.47683
139.38401	-7.18937	-112.47492
139.48401	-7.19422	-112.48651
139.58401	-7.20000	-112.51212
139.68401	-7.20672	-112.55400
139.78401	-7.21375	-112.61664
139.88401	-7.21641	-112.59277
139.98401	-7.22031	-112.58644
140.08401	-7.22547	-112.60266
140.18401	-7.23156	-112.62330
140.28401	-7.23906	-112.68931
140.38401	-7.24328	-112.69438
140.48401	-7.24688	-112.67918
140.58401	-7.25141	-112.68810
140.68401	-7.25609	-112.70189
140.78401	-7.26141	-112.71657
140.88401	-7.26797	-112.75584
140.98401	-7.27328	-112.77948
141.08401	-7.27719	-112.77375
141.18401	-7.28203	-112.78686
141.28401	-7.28797	-112.79636
141.38401	-7.29562	-112.85108
141.48401	-7.29984	-112.86817
141.58401	-7.30359	-112.84314
141.68401	-7.30797	-112.83340
141.78401	-7.31297	-112.80736
141.88401	-7.31828	-112.81488
141.98401	-7.32422	-112.83220
142.08401	-7.32906	-112.85637
142.18401	-7.33344	-112.83921
142.28401	-7.33797	-112.85138
142.38401	-7.34328	-112.86989
142.48401	-7.35000	-112.90432
142.58401	-7.35594	-112.94225
142.68401	-7.36016	-112.93744
142.78401	-7.36469	-112.93893
142.88401	-7.36969	-112.94999
142.98401	-7.37516	-112.97823
143.08401	-7.38156	-113.00145
143.18401	-7.38609	-113.00807
143.28401	-7.39031	-113.00057
143.38401	-7.39516	-113.00037
143.48401	-7.40047	-113.02213
143.58401	-7.40703	-113.05184
143.68401	-7.41219	-113.07383
143.78401	-7.41672	-113.06053
143.88401	-7.42094	-113.05126
143.98401	-7.42594	-113.06275
144.08401	-7.43141	-113.07771
144.18401	-7.43844	-113.09975
144.28401	-7.44297	-113.11213
144.38401	-7.44703	-113.09492
144.48401	-7.45188	-113.08428
144.58401	-7.45750	-113.06765
144.68401	-7.46453	-113.07848
144.78401	-7.46938	-113.08844
144.88401	-7.47328	-113.07350
144.98401	-7.47750	-113.06536
145.08401	-7.48234	-113.07622
145.18401	-7.48797	-113.08318
145.28401	-7.49562	-113.12709
145.38401	-7.50047	-113.14383
145.48401	-7.50422	-113.12007
145.58401	-7.50875	-113.12426
145.68401	-7.51422	-113.13669
145.78401	-7.52156	-113.17234
145.88401	-7.52641	-113.18205
145.98401	-7.53016	-113.16152
146.08401	-7.53437	-113.15729
146.18401	-7.53938	-113.15789
146.28401	-7.54500	-113.17398
146.38401	-7.55156	-113.19100
146.48401	-7.55672	-113.20827
146.58401	-7.56078	-113.19967
146.68401	-7.56578	-113.19316
146.78401	-7.57125	-113.20023
146.88401	-7.57781	-113.21289
146.98401	-7.58297	-113.22587
147.08401	-7.58687	-113.21089
147.18401	-7.59125	-113.19660
147.28401	-7.59563	-113.18184
147.38401	-7.60078	-113.15447
147.48401	-7.60766	-113.14537
147.58401	-7.61359	-113.16508
147.68401	-7.61781	-113.14952
147.78401	-7.62266	-113.14139
147.88401	-7.62859	-113.15358
147.98401	-7.63641	-113.19094
148.08401	-7.64125	-113.20351
148.18401	-7.64500	-113.19529
148.28401	-7.64938	-113.18694
148.38401	-7.65422	-113.20081
148.48401	-7.65969	-113.20324
148.58401	-7.66641	-113.22810
148.68401	-7.67047	-113.22831
148.78401	-7.67438	-113.19833
148.88401	-7.67875	-113.19539
148.98401	-7.68375	-113.19133
149.08401	-7.69063	-113.22509
149.18401	-7.69672	-113.25524
149.28401	-7.70062	-113.21941
149.38401	-7.70484	-113.21150
149.48401	-7.71000	-113.21128
149.58401	-7.71547	-113.21857
149.68401	-7.72187	-113.23462
149.78401	-7.72672	-113.23497
149.88401	-7.73094	-113.22182
149.98401	-7.73562	-113.21106
150.08401	-7.74141	-113.21621
150.18401	-7.74922	-113.22431
150.28401	-7.75406	-113.18569
150.38401	-7.75781	-113.15267
150.48401	-7.76172	-113.13196
150.58401	-7.76641	-113.12731
150.68401	-7.77172	-113.12852
150.78401	-7.77844	-113.14826
150.88401	-7.78359	-113.17094
150.98401	-7.78766	-113.15848
151.08401	-7.79250	-113.15082
151.18401	-7.79797	-113.14878
151.28401	-7.80500	-113.17511
151.38401	-7.81000	-113.17928
151.48401	-7.81391	-113.16209
151.58401	-7.81828	-113.14899
151.68401	-7.82313	-113.13430
151.78401	-7.82875	-113.13983
151.88401	-7.83641	-113.16831
151.98401	-7.84125	-113.18022
152.08401	-7.84469	-113.14048
152.18401	-7.84891	-113.12506
152.28401	-7.85422	-113.11501
152.38401	-7.86094	-113.11142
152.48401	-7.86703	-113.07292
152.58401	-7.87109	-113.02312
152.68401	-7.87547	-113.00702
152.78401	-7.88063	-113.01000
152.88401	-7.88609	-113.01102
152.98401	-7.89250	-112.99915
153.08401	-7.89750	-113.00813
153.18401	-7.90156	-112.98202
153.28401	-7.90641	-112.98334
153.38401	-7.91156	-112.98200
153.48401	-7.91813	-113.00167
153.58401	-7.92359	-113.00396
153.68401	-7.92750	-112.98456
153.78401	-7.93172	-112.96415
153.88401	-7.93656	-112.95789
153.98401	-7.94203	-112.96721
154.08401	-7.94875	-112.99279
154.18401	-7.95469	-113.01639
154.28401	-7.95859	-112.98104
154.38401	-7.96313	-112.96334
154.48401	-7.96844	-112.95859
154.58401	-7.97547	-112.97759
154.68401	-7.98047	-112.98807
154.78401	-7.98438	-112.95878
154.88401	-7.98859	-112.93948
154.98401	-7.99344	-112.93765
155.08401	-7.99875	-112.93863
155.18401	-8.00531	-112.94720
155.28401	-8.01141	-112.96665
155.38401	-8.01516	-112.93408
155.48401	-8.01984	-112.91065
155.58401	-8.02500	-112.89603
155.68401	-8.03187	-112.85094
155.78401	-8.03766	-112.85719
155.88401	-8.04172	-112.82580
155.98401	-8.04641	-112.81297
156.08401	-8.05203	-112.81178
156.18401	-8.05797	-112.83042
156.28401	-8.06438	-112.85823
156.38401	-8.06797	-112.84038
156.48401	-8.07188	-112.80581
156.58401	-8.07656	-112.79418
156.68401	-8.08172	-112.79163
156.78401	-8.08797	-112.80951
156.88401	-8.09375	-112.81396
156.98401	-8.09750	-112.78433
157.08401	-8.10156	-112.76006
157.18401	-8.10641	-112.74184
157.28401	-8.11219	-112.75176
157.38401	-8.12000	-112.78061
157.48401	-8.12516	-112.78401
157.58401	-8.12891	-112.73502
157.68401	-8.13344	-112.72115
157.78401	-8.13859	-112.70681
157.88401	-8.14516	-112.72640
157.98401	-8.15078	-112.73328
158.08401	-8.15469	-112.68783
158.18401	-8.15891	-112.63094
158.28401	-8.16359	-112.59364
158.38401	-8.16906	-112.58353
158.48401	-8.17594	-112.59880
158.58401	-8.18141	-112.60588
158.68401	-8.18547	-112.57244
158.78401	-8.19000	-112.54914
158.88401	-8.19484	-112.54136
158.98401	-8.20141	-112.55553
159.08401	-8.20766	-112.57103
159.18401	-8.21172	-112.53582
159.28401	-8.21609	-112.50988
159.38401	-8.22078	-112.49252
159.48401	-8.22609	-112.48614
159.58401	-8.23281	-112.49598
159.68401	-8.23750	-112.48959
159.78401	-8.24141	-112.44752
159.88401	-8.24594	-112.42251
159.98401	-8.25094	-112.40985
160.08401	-8.25719	-112.40791
160.18401	-8.26359	-112.41569
160.28401	-8.26781	-112.38024
160.38401	-8.27203	-112.32740
160.48401	-8.27703	-112.28788
160.58401	-8.28250	-112.25685
160.68401	-8.28875	-112.24014
160.78401	-8.29453	-112.24415
160.88401	-8.29844	-112.20270
160.98401	-8.30281	-112.17194
161.08401	-8.30781	-112.15863
161.18401	-8.31422	-112.13113
161.28401	-8.32094	-112.12898
161.38401	-8.32500	-112.06642
161.48401	-8.32906	-112.01730
161.58401	-8.33375	-111.98591
161.68401	-8.33922	-111.96656
161.78401	-8.34594	-111.96984
161.88401	-8.35203	-111.97387
161.98401	-8.35578	-111.91754
162.08401	-8.36031	-111.88747
162.18401	-8.36547	-111.85802
162.28401	-8.37219	-111.84216
162.38401	-8.37750	-111.82815
162.48401	-8.38156	-111.77757
162.58401	-8.38578	-111.72890
162.68401	-8.39047	-111.67447
162.78401	-8.39594	-111.63860
162.88401	-8.40172	-111.62530
162.98401	-8.40766	-111.60126
163.08401	-8.41141	-111.56335
163.18401	-8.41578	-111.51165
163.28401	-8.42078	-111.48377
163.38401	-8.42672	-111.45995
163.48401	-8.43359	-111.45410
163.58401	-8.43797	-111.41061
163.68401	-8.44219	-111.35515
163.78401	-8.44703	-111.32663
163.88401	-8.45250	-111.28881
163.98401	-8.45906	-111.26330
164.08401	-8.46547	-111.24871
164.18401	-8.46922	-111.18271
164.28401	-8.47391	-111.14129
164.38401	-8.48016	-111.11636
164.48401	-8.48844	-111.10663
164.58401	-8.49250	-111.06782
164.68401	-8.49563	-110.99246
164.78401	-8.50000	-110.93853
164.88401	-8.50500	-110.90223
164.98401	-8.51000	-110.86618
165.08401	-8.51609	-110.83123
165.18401	-8.52203	-110.82197
165.28401	-8.52578	-110.75868
165.38401	-8.53016	-110.70598
165.48401	-8.53516	-110.67943
165.58401	-8.54188	-110.66273
165.68401	-8.54875	-110.66069
165.78401	-8.55234	-110.59114
165.88401	-8.55641	-110.53604
165.98401	-8.56125	-110.50224
166.08401	-8.56672	-110.47266
166.18401	-8.57266	-110.44930
166.28401	-8.57891	-110.42892
166.38401	-8.58281	-110.36580
166.48401	-8.58750	-110.30769
166.58401	-8.59281	-110.27317
166.68401	-8.59906	-110.23267
166.78401	-8.60500	-110.21417
166.88401	-8.60875	-110.13176
166.98401	-8.61281	-110.08177
167.08401	-8.61766	-110.04503
167.18401	-8.62297	-110.00162
167.28401	-8.62953	-109.97576
167.38401	-8.63563	-109.95533
167.48401	-8.63922	-109.87427
167.58401	-8.64375	-109.82011
167.68401	-8.64906	-109.78384
167.78401	-8.65563	-109.74727
167.88401	-8.66141	-109.71279
167.98401	-8.66547	-109.63222
168.08401	-8.66969	-109.58021
168.18401	-8.67469	-109.52452
168.28401	-8.67984	-109.47292
168.38401	-8.68641	-109.44150
168.48401	-8.69234	-109.39855
168.58401	-8.69625	-109.32183
168.68401	-8.70063	-109.24472
168.78401	-8.70563	-109.19107
168.88401	-8.71234	-109.15513
168.98401	-8.71813	-109.10392
169.08401	-8.72219	-108.90689
169.18401	-8.72656	-108.81671
169.28401	-8.73141	-108.77610
169.38401	-8.73672	-108.72534
169.48401	-8.74313	-108.69543
169.58401	-8.74875	-108.64386
169.68401	-8.75266	-108.54489
169.78401	-8.75719	-108.45843
169.85201	-8.76047	-107.95525
169.85801	-8.76078	-107.20651
169.86201	-8.76109	-106.63450
169.86601	-8.76125	-106.05979
169.87001	-8.76156	-105.51170
169.87601	-8.76188	-104.78336
169.88201	-8.76219	-104.19287
169.89001	-8.76266	-103.62833
169.90601	-8.76359	-103.11747
170.00601	-8.77047	-103.05793
170.10601	-8.77609	-102.75590
170.20601	-8.77984	-102.35173
170.30601	-8.78422	-101.92190
170.40601	-8.78906	-101.47301
170.50601	-8.79469	-100.99750
170.60601	-8.80156	-100.50412
170.70601	-8.80656	-99.99427
170.79401	-8.81000	-99.49243
170.88201	-8.81422	-98.98531
170.97201	-8.81891	-98.47704
171.06401	-8.82484	-97.97612
171.16201	-8.83156	-97.47458
171.25801	-8.83516	-96.96748
171.35601	-8.83891	-96.45814
171.45601	-8.84328	-95.98422
171.55601	-8.84844	-95.54827
171.65601	-8.85438	-95.13012
171.75601	-8.86125	-94.75767
171.85601	-8.86516	-94.37604
171.95601	-8.86922	-94.01461
172.05601	-8.87422	-93.68725
172.15601	-8.88016	-93.39638
172.25601	-8.88734	-93.12178
172.35601	-8.89203	-92.83755
172.45601	-8.89625	-92.55214
172.55601	-8.90125	-92.28116
172.65601	-8.90672	-92.04273
172.75601	-8.91219	-91.78689
172.85601	-8.91781	-91.53251
172.95601	-8.92172	-91.25260
173.05601	-8.92609	-91.00606
173.15601	-8.93094	-90.75911
173.25601	-8.93672	-90.49890
173.35601	-8.94313	-90.18657
173.45601	-8.94781	-89.94202
173.55601	-8.95188	-89.67567
173.65601	-8.95656	-89.37752
173.75601	-8.96203	-89.13781
173.85601	-8.96781	-88.86541
173.95601	-8.97406	-88.59517
174.05601	-8.97828	-88.31144
174.15601	-8.98266	-88.03988
174.25601	-8.98781	-87.61340
174.35601	-8.99375	-87.30462
174.45601	-9.00063	-87.07420
174.55601	-9.00484	-86.84480
174.65601	-9.00891	-86.63511
174.75601	-9.01313	-86.40811
174.85601	-9.01813	-86.19011
174.95601	-9.02406	-86.00200
175.05601	-9.03109	-85.79458
175.15601	-9.03563	-85.52958
175.25601	-9.03984	-85.31195
175.35601	-9.04469	-85.12051
175.45601	-9.05047	-84.93224
175.55601	-9.05719	-84.75365
175.65601	-9.06156	-84.56077
175.75601	-9.06547	-84.34121
175.85601	-9.06984	-84.11424
175.95601	-9.07484	-83.89718
176.05601	-9.08047	-83.73367
176.15601	-9.08719	-83.57322
176.25601	-9.09172	-83.39007
176.35601	-9.09594	-83.21735
176.45601	-9.10078	-83.04347
176.55601	-9.10625	-82.90415
176.65601	-9.11344	-82.77466
176.75601	-9.11828	-82.60733
176.85601	-9.12234	-82.46289
176.95601	-9.12703	-82.32515
177.05601	-9.13219	-82.14846
177.08601	-9.13391	-81.64106
177.11801	-9.13578	-81.13036
177.16801	-9.13906	-80.61174
177.21001	-9.14203	-80.10042
177.31001	-9.14750	-79.63338
177.41001	-9.15141	-79.38781
177.51001	-9.15578	-79.17358
177.61001	-9.16094	-78.97715
177.71001	-9.16703	-78.72619
177.81001	-9.17328	-78.58229
177.91001	-9.17719	-78.39958
178.01001	-9.18141	-78.18845
178.11001	-9.18594	-78.04604
178.21001	-9.19125	-77.90248
178.31001	-9.19766	-77.74492
178.41001	-9.20484	-77.59316
178.51001	-9.20844	-77.42182
178.61001	-9.21297	-77.29669
178.71001	-9.21797	-77.17536
178.81001	-9.22453	-77.07500
178.91001	-9.22938	-76.95708
179.01001	-9.23344	-76.83989
179.11001	-9.23797	-76.74525
179.21001	-9.24313	-76.65297
179.31001	-9.24875	-76.56931
179.41001	-9.25547	-76.47795
179.51001	-9.26109	-76.38661
179.61001	-9.26453	-76.29114
179.71001	-9.26875	-76.20314
179.81001	-9.27344	-76.12881
179.91001	-9.27969	-76.06977
180.01001	-9.28641	-76.01540
180.11001	-9.29063	-75.91404
180.21001	-9.29516	-75.83335
180.31001	-9.30016	-75.77230
180.41001	-9.30578	-75.70485
180.51001	-9.31375	-75.64548
180.61001	-9.31875	-75.56637
180.71001	-9.32234	-75.46934
180.81001	-9.32688	-75.41214
180.91001	-9.33219	-75.34547
181.01001	-9.33938	-75.29064
181.11001	-9.34453	-75.20238
181.21001	-9.34797	-75.10717
181.31001	-9.35203	-75.03560
181.41001	-9.35672	-74.97865
181.51001	-9.36188	-74.91782
181.61001	-9.36875	-74.85150
181.71001	-9.37406	-74.77283
181.81001	-9.37797	-74.66630
181.89401	-9.38172	-74.16543
181.99401	-9.38719	-74.08147
182.09401	-9.39359	-73.96691
182.19401	-9.40016	-73.56292
182.29401	-9.40406	-73.43159
182.39401	-9.40813	-73.30144
182.43601	-9.41016	-72.79987
182.53601	-9.41531	-72.34611
182.63601	-9.42094	-72.21279
182.73601	-9.42766	-72.12935
182.83601	-9.43203	-72.04387
182.93601	-9.43594	-71.95129
183.03601	-9.44063	-71.90813
183.13601	-9.44625	-71.86556
183.23601	-9.45344	-71.82707
183.33601	-9.45875	-71.76945
183.43601	-9.46250	-71.69946
183.53601	-9.46688	-71.65318
183.63601	-9.47203	-71.61857
183.73601	-9.47766	-71.56229
183.83601	-9.48437	-71.52184
183.93601	-9.48891	-71.45680
184.03601	-9.49281	-71.40212
184.13601	-9.49750	-71.34306
184.23601	-9.50281	-71.29675
184.33601	-9.50953	-71.25406
184.43601	-9.51516	-71.20553
184.53601	-9.51875	-71.12360
184.63601	-9.52297	-71.07853
184.73601	-9.52781	-71.04333
184.83601	-9.53328	-70.98585
184.93601	-9.54031	-70.93869
185.03601	-9.54578	-70.88409
185.13601	-9.54984	-70.81688
185.23601	-9.55484	-70.78057
185.33601	-9.56031	-70.74610
185.43601	-9.56656	-70.70394
185.53601	-9.57125	-70.64468
185.63601	-9.57531	-70.57575
185.73601	-9.57953	-70.43071
185.83601	-9.58453	-70.38256
185.93601	-9.59031	-70.36315
186.03601	-9.59812	-70.35708
186.13601	-9.60250	-70.28842
186.23601	-9.60609	-70.23412
186.33601	-9.61062	-70.20416
186.43601	-9.61594	-70.19764
186.53601	-9.62297	-70.18617
186.63601	-9.62844	-70.12338
186.73601	-9.63250	-70.04669
186.83601	-9.63703	-70.02531
186.93601	-9.64203	-70.01004
187.03601	-9.64719	-69.99126
187.13601	-9.65375	-69.96662
187.23601	-9.65891	-69.90076
187.33601	-9.66297	-69.83566
187.43601	-9.66766	-69.81070
187.53601	-9.67313	-69.79907
187.63601	-9.68000	-69.79100
187.73601	-9.68516	-69.73716
187.83601	-9.68875	-69.66852
187.93601	-9.69313	-69.64488
188.03601	-9.69797	-69.64009
188.13601	-9.70422	-69.62752
188.23601	-9.71172	-69.60313
188.33601	-9.71641	-69.53050
188.43601	-9.72031	-69.49288
188.50201	-9.72328	-68.96532
188.52001	-9.72422	-68.42297
188.62001	-9.72938	-68.21887
188.72001	-9.73641	-68.26334
188.82001	-9.74219	-68.31088
188.92001	-9.74609	-68.29366
189.02001	-9.75031	-68.29011
189.12001	-9.75516	-68.27199
189.22001	-9.76063	-68.24461
189.32001	-9.76719	-68.24791
189.42001	-9.77188	-68.23142
189.52001	-9.77563	-68.18867
189.62001	-9.78031	-68.16523
189.72001	-9.78547	-68.14539
189.82001	-9.79188	-68.12425
189.92001	-9.79797	-68.06661
190.02001	-9.80250	-67.99452
190.12001	-9.80688	-67.95436
190.22001	-9.81188	-67.91262
190.32001	-9.81781	-67.86953
190.42001	-9.82375	-67.81642
190.52001	-9.82844	-67.75483
190.62001	-9.83250	-67.70850
190.72001	-9.83703	-67.67399
190.82001	-9.84234	-67.64159
190.92001	-9.84875	-67.61430
191.02001	-9.85422	-67.58013
191.12001	-9.85828	-67.52934
191.22001	-9.86266	-67.49480
191.32001	-9.86734	-67.45777
191.42001	-9.87266	-67.42853
191.52001	-9.87922	-67.40566
191.62001	-9.88578	-67.37788
191.72001	-9.88969	-67.31372
191.82001	-9.89391	-67.28561
191.92001	-9.89891	-67.25653
192.02001	-9.90547	-67.24224
192.12001	-9.91109	-67.19416
192.22001	-9.91516	-67.14337
192.32001	-9.91938	-67.11508
192.42001	-9.92438	-67.08477
192.52001	-9.92984	-67.05706
192.62001	-9.93562	-67.03006
192.72001	-9.94156	-67.00120
192.82001	-9.94594	-66.95266
192.92001	-9.95062	-66.92633
193.02001	-9.95609	-66.90068
193.12001	-9.96281	-66.87517
193.22001	-9.96859	-66.84515
193.32001	-9.97234	-66.69065
193.42001	-9.97656	-66.65502
193.52001	-9.98125	-66.64218
193.62001	-9.98625	-66.64216
193.72001	-9.99281	-66.63655
193.82001	-9.99875	-66.59924
193.92001	-10.00266	-66.53146
194.02001	-10.00719	-66.51620
194.12001	-10.01203	-66.50929
194.22001	-10.01922	-66.50549
194.32001	-10.02578	-66.47645
194.42001	-10.02953	-66.41124
194.52001	-10.03359	-66.38487
194.62001	-10.03828	-66.37125
194.72001	-10.04391	-66.36861
194.82001	-10.05063	-66.34501
194.92001	-10.05578	-66.29753
195.02001	-10.05953	-66.24523
195.12001	-10.06406	-66.23654
195.22001	-10.06922	-66.22498
195.32001	-10.07500	-66.21261
195.42001	-10.08125	-66.18050
195.52001	-10.08547	-66.12137
195.62001	-10.08969	-66.08435
195.72001	-10.09422	-66.06859
195.82001	-10.09953	-66.04993
195.92001	-10.10578	-66.03152
196.02001	-10.11203	-65.99173
196.12001	-10.11609	-65.93712
196.22001	-10.12063	-65.91076
196.32001	-10.12594	-65.90356
196.42001	-10.13281	-65.89641
196.52001	-10.13937	-65.85988
196.62001	-10.14313	-65.79812
196.72001	-10.14719	-65.76335
196.82001	-10.15203	-65.75606
196.92001	-10.15734	-65.73124
197.02001	-10.16406	-65.71312
197.12001	-10.17016	-65.67676
197.22001	-10.17375	-65.60937
197.32001	-10.17781	-65.56360
197.42001	-10.18266	-65.52690
197.52001	-10.18937	-65.49421
197.62001	-10.19563	-65.45107
197.72001	-10.19953	-65.39918
197.82001	-10.20359	-65.37502
197.92001	-10.20844	-65.36017
198.02001	-10.21375	-65.35001
198.12001	-10.22000	-65.32785
198.22001	-10.22547	-65.28501
198.32001	-10.22969	-65.25020
198.42001	-10.23406	-65.22395
[truncated: 1,459 more rows]
