# Supplementary material for: Strengthening of 3D Printed Fused Deposition Manufactured Parts Using the Fill Compositing Technique
Source: PLoS One. 2015 Apr 16;10(4):e0122915. doi: 10.1371/journal.pone.0122915 (PMC4400136; doi:10.1371/journal.pone.0122915)
Supplement: S1 File — This is the raw data and information on all the samples presented in this manuscript. (ZIP) [file pone.0122915.s001.zip › Specimen_RawData_28.csv]

Time	Extension	Load
(sec)	(mm)	(N)
0.00000	0.00031	0.03760
0.10000	0.00031	0.03819
0.20000	-0.00047	0.02957
0.30000	-0.00422	0.03014
0.36200	-0.01453	0.03261
0.43600	-0.02453	0.03059
0.53600	-0.02828	0.02543
0.63600	-0.03219	0.02607
0.73600	-0.03750	0.03131
0.83600	-0.04437	0.02408
0.93600	-0.04969	-0.01228
1.03600	-0.05297	-0.06854
1.13600	-0.05750	-0.22065
1.23600	-0.06250	-0.44214
1.33600	-0.06844	-0.69568
1.43600	-0.07500	-1.01102
1.53600	-0.07922	-1.22802
1.63600	-0.08359	-1.43706
1.73600	-0.08828	-1.65718
1.83600	-0.09359	-1.89803
1.93600	-0.10000	-2.16637
2.03600	-0.10609	-2.49737
2.13600	-0.11000	-2.67148
2.23600	-0.11437	-2.86368
2.33600	-0.11922	-3.08368
2.43600	-0.12547	-3.36303
2.53600	-0.13250	-3.72239
2.63600	-0.13641	-3.92357
2.73600	-0.14047	-4.10537
2.83600	-0.14547	-4.34752
2.93600	-0.15062	-4.60472
3.03600	-0.15688	-4.87463
3.13600	-0.16219	-5.17534
3.23600	-0.16625	-5.36518
3.33600	-0.17047	-5.56035
3.43600	-0.17562	-5.80207
3.53600	-0.18141	-6.06955
3.63600	-0.18781	-6.38368
3.73600	-0.19234	-6.61763
3.83600	-0.19656	-6.82135
3.93600	-0.20125	-7.03466
4.03600	-0.20656	-7.27978
4.13600	-0.21250	-7.56956
4.23600	-0.21906	-7.90685
4.33600	-0.22312	-8.09608
4.43600	-0.22781	-8.32223
4.53600	-0.23281	-8.55839
4.63600	-0.23891	-8.84532
4.73600	-0.24516	-9.15962
4.83600	-0.24922	-9.36333
4.93600	-0.25328	-9.56369
5.03600	-0.25813	-9.79063
5.13600	-0.26359	-10.04228
5.23600	-0.27047	-10.36922
5.33600	-0.27672	-10.72861
5.43600	-0.28000	-10.88355
5.53600	-0.28438	-11.08814
5.63600	-0.28906	-11.30679
5.73600	-0.29469	-11.57440
5.83600	-0.30156	-11.91263
5.93600	-0.30609	-12.15527
6.03600	-0.31047	-12.35866
6.13600	-0.31500	-12.57303
6.23600	-0.32016	-12.82704
6.33600	-0.32625	-13.11390
6.43600	-0.33266	-13.44812
6.53600	-0.33672	-13.66624
6.63600	-0.34125	-13.88742
6.73600	-0.34625	-14.13436
6.83600	-0.35234	-14.41654
6.93600	-0.35844	-14.73439
7.03600	-0.36281	-14.95351
7.13600	-0.36687	-15.14421
7.23600	-0.37156	-15.35953
7.33600	-0.37672	-15.60344
7.43600	-0.38250	-15.88165
7.53600	-0.38953	-16.23491
7.63600	-0.39359	-16.47052
7.73600	-0.39797	-16.66825
7.83600	-0.40344	-16.94076
7.93600	-0.41031	-17.25244
8.03600	-0.41625	-17.60133
8.13600	-0.41969	-17.79519
8.23600	-0.42375	-17.99147
8.33600	-0.42828	-18.21880
8.43600	-0.43391	-18.48728
8.53600	-0.44172	-18.84139
8.63600	-0.44875	-19.27914
8.73600	-0.45141	-19.40451
8.83600	-0.45578	-19.61857
8.93600	-0.46094	-19.88941
9.03600	-0.46672	-20.17755
9.13600	-0.47172	-20.46109
9.23600	-0.47609	-20.67947
9.33600	-0.48031	-20.90461
9.43600	-0.48500	-21.13912
9.53600	-0.49063	-21.41413
9.63600	-0.49719	-21.74221
9.73600	-0.50328	-22.10548
9.83600	-0.50703	-22.30741
9.93600	-0.51141	-22.52349
10.03600	-0.51641	-22.78157
10.13600	-0.52234	-23.07718
10.23600	-0.52875	-23.44282
10.33600	-0.53328	-23.67456
10.43600	-0.53719	-23.88219
10.53600	-0.54188	-24.10600
10.63600	-0.54672	-24.35666
10.73600	-0.55250	-24.65655
10.83600	-0.55953	-25.04686
10.93600	-0.56359	-25.26471
11.03600	-0.56797	-25.47961
11.13600	-0.57328	-25.75630
11.23600	-0.57906	-26.04781
11.33600	-0.58547	-26.39255
11.43600	-0.58984	-26.63190
11.53600	-0.59422	-26.84937
11.63600	-0.59875	-27.08445
11.73600	-0.60391	-27.34962
11.83600	-0.60984	-27.66280
11.93600	-0.61641	-28.00159
12.03600	-0.62016	-28.19673
12.13600	-0.62438	-28.39399
12.23600	-0.62922	-28.64400
12.33600	-0.63531	-28.94009
12.43600	-0.64219	-29.30609
12.53600	-0.64656	-29.55025
12.63600	-0.65078	-29.74644
12.73600	-0.65563	-29.98594
12.83600	-0.66062	-30.24555
12.93600	-0.66641	-30.52856
13.03600	-0.67297	-30.88242
13.13600	-0.67703	-31.09285
13.23600	-0.68141	-31.30409
13.33600	-0.68672	-31.58009
13.43600	-0.69313	-31.88001
13.53600	-0.69984	-32.25450
13.63600	-0.70344	-32.43975
13.73600	-0.70750	-32.62384
13.83600	-0.71203	-32.86156
13.93600	-0.71703	-33.10486
14.03600	-0.72266	-33.38471
14.13600	-0.73016	-33.76599
14.23600	-0.73438	-34.00088
14.33600	-0.73891	-34.22364
14.43600	-0.74391	-34.47134
14.53600	-0.74938	-34.72648
14.63600	-0.75578	-35.07578
14.73600	-0.75984	-35.28969
14.83600	-0.76375	-35.47863
14.93600	-0.76828	-35.69818
15.03600	-0.77344	-35.94171
15.13600	-0.77891	-36.20802
15.23600	-0.78609	-36.56638
15.33600	-0.79062	-36.80614
15.43600	-0.79484	-37.01816
15.53600	-0.79969	-37.24303
15.63600	-0.80516	-37.51051
15.73600	-0.81187	-37.84629
15.83600	-0.81641	-38.05867
15.93600	-0.82047	-38.26161
16.03600	-0.82500	-38.48270
16.13600	-0.83047	-38.73713
16.23600	-0.83656	-39.03520
16.33600	-0.84437	-39.43339
16.43600	-0.84797	-39.60708
16.53600	-0.85203	-39.80043
16.63600	-0.85719	-40.03472
16.73600	-0.86297	-40.32722
16.83600	-0.87031	-40.69880
16.93600	-0.87437	-40.92403
17.03600	-0.87859	-41.12159
17.13600	-0.88328	-41.35985
17.23600	-0.88844	-41.61493
17.33600	-0.89422	-41.90524
17.43600	-0.90063	-42.25917
17.53600	-0.90406	-42.41715
17.63600	-0.90828	-42.62079
17.73600	-0.91328	-42.87158
17.83600	-0.91906	-43.15339
17.93600	-0.92594	-43.51529
18.03600	-0.93016	-43.73626
18.13600	-0.93406	-43.92399
18.23600	-0.93891	-44.15545
18.33600	-0.94438	-44.42419
18.43600	-0.95047	-44.73059
18.53600	-0.95781	-45.11703
18.63600	-0.96141	-45.29875
18.73600	-0.96547	-45.48284
18.83600	-0.97031	-45.74084
18.93600	-0.97641	-46.03981
19.03600	-0.98359	-46.42131
19.13600	-0.98766	-46.64661
19.23600	-0.99141	-46.82042
19.33600	-0.99625	-47.05374
19.43600	-1.00156	-47.32179
19.53600	-1.00719	-47.61531
19.63600	-1.01406	-47.95758
19.73600	-1.01828	-48.20605
19.83600	-1.02234	-48.38984
19.93600	-1.02734	-48.65265
20.03600	-1.03266	-48.91778
20.13600	-1.03969	-49.28068
20.23600	-1.04422	-49.53670
20.33600	-1.04844	-49.73793
20.43600	-1.05313	-49.97647
20.53600	-1.05828	-50.25405
20.63600	-1.06406	-50.54146
20.73600	-1.07078	-50.91023
20.83600	-1.07453	-51.10474
20.93600	-1.07859	-51.29924
21.03600	-1.08344	-51.54724
21.13600	-1.08906	-51.81319
21.23600	-1.09625	-52.20199
21.33600	-1.10109	-52.46702
21.43600	-1.10516	-52.66184
21.53600	-1.11016	-52.91218
21.63600	-1.11500	-53.16172
21.73600	-1.12063	-53.44103
21.83600	-1.12734	-53.81927
21.93600	-1.13125	-54.01534
22.03600	-1.13531	-54.21916
22.13600	-1.14031	-54.47765
22.23600	-1.14609	-54.76776
22.33600	-1.15313	-55.13947
22.43600	-1.15719	-55.34877
22.53600	-1.16141	-55.55471
22.63600	-1.16609	-55.79478
22.73600	-1.17141	-56.07827
22.83600	-1.17750	-56.37771
22.93600	-1.18438	-56.76233
23.03600	-1.18828	-56.96953
23.13600	-1.19250	-57.16924
23.23600	-1.19719	-57.40782
23.33600	-1.20219	-57.66392
23.43600	-1.20922	-58.02895
23.53600	-1.21422	-58.31516
23.63600	-1.21844	-58.51656
23.73600	-1.22313	-58.76256
23.83600	-1.22828	-59.03422
23.93600	-1.23406	-59.32222
24.03600	-1.24094	-59.68804
24.13600	-1.24484	-59.90086
24.23600	-1.24922	-60.11358
24.33600	-1.25422	-60.37908
24.43600	-1.26031	-60.68330
24.53600	-1.26813	-61.10509
24.63600	-1.27234	-61.36891
24.73600	-1.27609	-61.54068
24.83600	-1.28063	-61.76878
24.93600	-1.28578	-62.05493
25.03600	-1.29203	-62.39514
25.13600	-1.29828	-62.77002
25.23600	-1.30187	-62.94961
25.33600	-1.30609	-63.17378
25.43600	-1.31078	-63.42416
25.53600	-1.31609	-63.70236
25.63600	-1.32250	-64.04275
25.73600	-1.32766	-64.34536
25.83600	-1.33219	-64.57818
25.93600	-1.33688	-64.82688
26.03600	-1.34203	-65.10592
26.13600	-1.34797	-65.42301
26.23600	-1.35453	-65.79404
26.33600	-1.35891	-66.03988
26.43600	-1.36328	-66.26311
26.53600	-1.36797	-66.51824
26.63600	-1.37391	-66.84218
26.73600	-1.38016	-67.21435
26.83600	-1.38438	-67.44871
26.93600	-1.38844	-67.64653
27.03600	-1.39281	-67.88906
27.13600	-1.39797	-68.16459
27.23600	-1.40359	-68.46552
27.33600	-1.41000	-68.80592
27.43600	-1.41453	-69.07690
27.53600	-1.41891	-69.29781
27.63600	-1.42344	-69.54136
27.73600	-1.42906	-69.82017
27.83600	-1.43641	-70.20637
27.93600	-1.44125	-70.49463
28.03600	-1.44516	-70.70086
28.13600	-1.44953	-70.92349
28.23600	-1.45453	-71.18760
28.33600	-1.46047	-71.49229
28.43600	-1.46750	-71.85604
28.53600	-1.47156	-72.09004
28.63600	-1.47578	-72.29175
28.73600	-1.48063	-72.53844
28.83600	-1.48594	-72.80552
28.93600	-1.49266	-73.13582
29.03600	-1.49766	-73.42499
29.13600	-1.50203	-73.63577
29.23600	-1.50656	-73.86453
29.33600	-1.51172	-74.12964
29.43600	-1.51750	-74.42854
29.53600	-1.52453	-74.80904
29.63600	-1.52828	-74.99875
29.73600	-1.53250	-75.19573
29.83600	-1.53734	-75.44661
29.93600	-1.54313	-75.73778
30.03600	-1.55016	-76.10805
30.13600	-1.55484	-76.36244
30.23600	-1.55875	-76.54760
30.33600	-1.56328	-76.77341
30.43600	-1.56844	-77.03694
30.53600	-1.57437	-77.33120
30.63600	-1.58203	-77.72868
30.73600	-1.58562	-77.94796
30.83600	-1.58937	-78.11341
30.93600	-1.59391	-78.34674
31.03600	-1.59938	-78.61047
31.13600	-1.60672	-78.98217
31.23600	-1.61141	-79.27360
31.33600	-1.61516	-79.43310
31.43600	-1.61953	-79.64619
31.53600	-1.62453	-79.89201
31.63600	-1.63047	-80.19726
31.73600	-1.63797	-80.57898
31.83600	-1.64281	-80.86956
31.93600	-1.64672	-81.03510
32.03600	-1.65141	-81.26850
32.13600	-1.65672	-81.53071
32.23600	-1.66297	-81.85393
32.33600	-1.66750	-82.09278
32.43600	-1.67172	-82.30104
32.53600	-1.67625	-82.53814
32.63600	-1.68141	-82.78556
32.73600	-1.68703	-83.05834
32.83600	-1.69547	-83.45503
32.93600	-1.69984	-83.74750
33.03600	-1.70344	-83.90209
33.13600	-1.70828	-84.14427
33.23600	-1.71469	-84.46091
33.33600	-1.72281	-84.95764
33.43600	-1.72609	-85.10942
33.53600	-1.73000	-85.27685
33.63600	-1.73484	-85.52869
33.73600	-1.74000	-85.82093
33.83600	-1.74516	-86.09138
33.93600	-1.75172	-86.37195
34.03600	-1.75563	-86.37607
34.13600	-1.75953	-86.59560
34.23600	-1.76453	-86.87762
34.33600	-1.77031	-87.20438
34.43600	-1.77766	-87.58944
34.53600	-1.78188	-87.82206
34.63600	-1.78563	-88.00216
34.73600	-1.78984	-88.24604
34.83600	-1.79484	-88.50862
34.93600	-1.80063	-88.80772
35.03600	-1.80906	-89.23846
35.13600	-1.81344	-89.50885
35.23600	-1.81750	-89.71008
35.33600	-1.82219	-89.96192
35.43600	-1.82719	-90.22710
35.53600	-1.83375	-90.58377
35.63600	-1.83828	-90.84716
35.73600	-1.84234	-91.03952
35.83600	-1.84688	-91.28532
35.93600	-1.85219	-91.57392
36.03600	-1.85828	-91.89028
36.13600	-1.86594	-92.30810
36.23600	-1.86953	-92.50982
36.33600	-1.87328	-92.69013
36.43600	-1.87797	-92.94658
36.53600	-1.88344	-93.23456
36.63600	-1.89047	-93.61282
36.73600	-1.89563	-93.92781
36.83600	-1.89969	-94.11818
36.93600	-1.90438	-94.35675
37.03600	-1.90937	-94.62574
37.13600	-1.91500	-94.93295
37.23600	-1.92203	-95.32148
37.33600	-1.92609	-95.56686
37.43600	-1.93016	-95.77002
37.53600	-1.93500	-96.02647
37.63600	-1.94094	-96.34549
37.73600	-1.94875	-96.76318
37.83600	-1.95281	-97.02761
37.93600	-1.95625	-97.18187
38.03600	-1.96047	-97.41464
38.13600	-1.96516	-97.67426
38.23600	-1.97047	-97.95901
38.33600	-1.97703	-98.30300
38.43600	-1.98250	-98.62050
38.53600	-1.98703	-98.82990
38.63600	-1.99203	-99.10613
38.73600	-1.99734	-99.38496
38.83600	-2.00391	-99.73648
38.93600	-2.00891	-100.03695
39.03600	-2.01266	-100.23009
39.13600	-2.01719	-100.46096
39.23600	-2.02219	-100.73671
39.33600	-2.02781	-101.03253
39.43600	-2.03516	-101.41680
39.53600	-2.03922	-101.65171
39.63600	-2.04328	-101.84791
39.73600	-2.04844	-102.12838
39.83600	-2.05422	-102.44981
39.93600	-2.06188	-102.87248
40.03600	-2.06625	-103.12483
40.13600	-2.07000	-103.29368
40.23600	-2.07438	-103.52993
40.33600	-2.07906	-103.77432
40.43600	-2.08422	-104.06042
40.53600	-2.09094	-104.41192
40.63600	-2.09609	-104.74386
40.73600	-2.10047	-104.94731
40.83600	-2.10547	-105.20396
40.93600	-2.11141	-105.51850
41.03600	-2.11969	-105.98172
41.13600	-2.12313	-106.18998
41.23600	-2.12656	-106.33844
41.33600	-2.13109	-106.59359
41.43600	-2.13625	-106.89055
41.53600	-2.14172	-107.18633
41.63600	-2.14859	-107.57096
41.73600	-2.15313	-107.84068
41.83600	-2.15719	-108.02047
41.93600	-2.16156	-108.26788
42.03600	-2.16641	-108.53121
42.13600	-2.17281	-108.87297
42.23600	-2.17875	-109.23301
42.33600	-2.18297	-109.45395
42.43600	-2.18734	-109.66634
42.53600	-2.19234	-109.94364
42.63600	-2.19875	-110.26318
42.73600	-2.20672	-110.71318
42.83600	-2.21047	-110.96234
42.93600	-2.21422	-111.12401
43.03600	-2.21906	-111.38898
43.13600	-2.22500	-111.72257
43.23600	-2.23156	-112.11236
43.33600	-2.23609	-112.37666
43.43600	-2.24000	-112.56829
43.53600	-2.24453	-112.81180
43.63600	-2.24906	-113.06939
43.73600	-2.25453	-113.36986
43.83600	-2.26109	-113.72107
43.93600	-2.26656	-114.08449
44.03600	-2.27062	-114.27201
44.13600	-2.27547	-114.53417
44.23600	-2.28109	-114.83165
44.33600	-2.28781	-115.21135
44.43600	-2.29250	-115.49164
44.53600	-2.29641	-115.68870
44.63600	-2.30078	-115.92266
44.73600	-2.30547	-116.17408
44.83600	-2.31094	-116.46366
44.93600	-2.31781	-116.81800
45.03600	-2.32359	-117.18760
45.13600	-2.32719	-117.34397
45.23600	-2.33188	-117.58581
45.33600	-2.33719	-117.85779
45.43600	-2.34391	-118.22067
45.53600	-2.34922	-118.54676
45.63600	-2.35313	-118.73797
45.73600	-2.35781	-118.95747
45.83600	-2.36281	-119.22555
45.93600	-2.36859	-119.52610
46.03600	-2.37594	-119.91933
46.13600	-2.38016	-120.19360
46.23600	-2.38406	-120.37304
46.33600	-2.38859	-120.60799
46.43600	-2.39359	-120.86853
46.53600	-2.40172	-121.26565
46.63600	-2.40625	-121.58571
46.73600	-2.40984	-121.73688
46.83600	-2.41391	-121.94584
46.93600	-2.41875	-122.20202
47.03600	-2.42453	-122.50275
47.13600	-2.43266	-122.91949
47.23600	-2.43734	-123.24286
47.33600	-2.44109	-123.39235
47.43600	-2.44563	-123.62447
47.53600	-2.45047	-123.87218
47.63600	-2.45781	-124.23076
47.73600	-2.46313	-124.59344
47.83600	-2.46703	-124.78540
47.93600	-2.47141	-125.00788
48.03600	-2.47641	-125.25980
48.13600	-2.48188	-125.54796
48.23600	-2.48844	-125.89850
48.33600	-2.49313	-126.16511
48.43600	-2.49703	-126.34642
48.53600	-2.50172	-126.57988
48.63600	-2.50687	-126.84977
48.73600	-2.51359	-127.16939
48.83600	-2.52000	-127.55600
48.93600	-2.52406	-127.74470
49.03600	-2.52812	-127.93715
49.13600	-2.53297	-128.17475
49.23600	-2.53891	-128.48780
49.33600	-2.54797	-128.95587
49.43600	-2.55203	-129.25576
49.53600	-2.55547	-129.38870
49.63600	-2.56047	-129.65414
49.73600	-2.56609	-129.94473
49.83600	-2.57250	-130.29309
49.93600	-2.57672	-130.56882
50.03600	-2.58063	-130.75545
50.13600	-2.58516	-130.99070
50.23600	-2.59016	-131.25885
50.33600	-2.59563	-131.55933
50.43600	-2.60219	-131.90494
50.53600	-2.60719	-132.23131
50.63600	-2.61078	-132.39403
50.73600	-2.61500	-132.60765
50.83600	-2.62031	-132.88057
50.93600	-2.62844	-133.29268
51.03600	-2.63406	-133.70138
51.13600	-2.63750	-133.85458
51.23600	-2.64188	-134.06844
51.33600	-2.64703	-134.32786
51.43600	-2.65203	-134.60904
51.53600	-2.65828	-134.92420
51.63600	-2.66344	-135.25352
51.73600	-2.66766	-135.46155
51.83600	-2.67234	-135.69781
51.93600	-2.67766	-135.96587
52.03600	-2.68531	-136.33980
52.13600	-2.69063	-136.69966
52.23600	-2.69391	-136.84860
52.33600	-2.69813	-137.05760
52.43600	-2.70297	-137.31909
52.53600	-2.70859	-137.60319
52.63600	-2.71563	-137.97073
52.73600	-2.72078	-138.30815
52.83600	-2.72469	-138.48850
52.93600	-2.72938	-138.72226
53.03600	-2.73469	-138.99218
53.13600	-2.74109	-139.31443
53.23600	-2.74672	-139.67331
53.33600	-2.75078	-139.87926
53.43600	-2.75516	-140.09100
53.53600	-2.76000	-140.34589
53.63600	-2.76563	-140.64556
53.73600	-2.77297	-140.99641
53.83600	-2.77812	-141.36280
53.93600	-2.78141	-141.49284
54.03600	-2.78578	-141.71438
54.13600	-2.79125	-142.00342
54.23600	-2.79813	-142.35680
54.33600	-2.80359	-142.71282
54.43600	-2.80750	-142.90377
54.53600	-2.81187	-143.12045
54.63600	-2.81687	-143.36888
54.73600	-2.82188	-143.63332
54.83600	-2.82828	-143.94894
54.93600	-2.83422	-144.33734
55.03600	-2.83812	-144.51626
55.13600	-2.84266	-144.74551
55.23600	-2.84797	-145.01590
55.33600	-2.85531	-145.38655
55.43600	-2.86047	-145.72680
55.53600	-2.86391	-145.88790
55.63600	-2.86812	-146.07783
55.73600	-2.87313	-146.33016
55.83600	-2.87891	-146.64927
55.93600	-2.88609	-147.00533
56.03600	-2.89219	-147.41217
56.13600	-2.89578	-147.57071
56.23600	-2.90000	-147.77124
56.33600	-2.90469	-148.01160
56.43600	-2.91141	-148.33944
56.53600	-2.91766	-148.74831
56.63600	-2.92156	-148.95681
56.73600	-2.92594	-149.16903
56.83600	-2.93078	-149.42625
56.93600	-2.93625	-149.71015
57.03600	-2.94297	-150.06159
57.13600	-2.94766	-150.36999
57.23600	-2.95141	-150.55388
57.33600	-2.95625	-150.79610
57.43600	-2.96187	-151.08940
57.53600	-2.96891	-151.44603
57.63600	-2.97438	-151.81868
57.73600	-2.97813	-152.00362
57.83600	-2.98250	-152.21190
57.93600	-2.98734	-152.47525
58.03600	-2.99313	-152.78779
58.13600	-3.00109	-153.22761
58.23600	-3.00594	-153.61194
58.33600	-3.00953	-153.78550
58.43600	-3.01391	-154.01119
58.53600	-3.01891	-154.27615
58.63600	-3.02484	-154.57694
58.73600	-3.03016	-154.92065
58.83600	-3.03422	-155.13448
58.93600	-3.03859	-155.37693
59.03600	-3.04359	-155.64130
59.13600	-3.04922	-155.95064
59.23600	-3.05641	-156.34266
59.33600	-3.06125	-156.66126
59.43600	-3.06516	-156.84277
59.53600	-3.06953	-157.07247
59.63600	-3.07437	-157.33644
59.73600	-3.08047	-157.64178
59.83600	-3.08672	-158.02334
59.93600	-3.09125	-158.28106
60.03600	-3.09562	-158.50076
60.13600	-3.10063	-158.75190
60.23600	-3.10609	-159.05164
60.33600	-3.11250	-159.37103
60.43600	-3.11781	-159.72582
60.53600	-3.12187	-159.93042
60.63600	-3.12656	-160.17069
60.73600	-3.13172	-160.43942
60.83600	-3.13828	-160.76171
60.93600	-3.14453	-161.15081
61.03600	-3.14828	-161.35247
61.13600	-3.15250	-161.54854
61.23600	-3.15703	-161.77182
61.33600	-3.16219	-161.99492
61.43600	-3.16953	-162.27834
61.53600	-3.17531	-162.64911
61.63600	-3.17891	-162.80507
61.73600	-3.18328	-163.01200
61.83600	-3.18828	-163.28029
61.93600	-3.19453	-163.59949
62.03600	-3.20063	-163.96897
62.13600	-3.20484	-164.19442
62.23600	-3.20922	-164.41253
62.33600	-3.21406	-164.66425
62.43600	-3.21937	-164.93164
62.53600	-3.22531	-165.22433
62.63600	-3.23125	-165.58884
62.73600	-3.23516	-165.77616
62.83600	-3.23938	-165.97123
62.93600	-3.24438	-166.22368
63.03600	-3.25109	-166.54523
63.13600	-3.25781	-166.95476
63.23600	-3.26156	-167.13868
63.33600	-3.26563	-167.32384
63.43600	-3.27047	-167.55328
63.53600	-3.27609	-167.83512
63.63600	-3.28234	-168.14591
63.73600	-3.28812	-168.49920
63.83600	-3.29203	-168.69816
63.93600	-3.29672	-168.91006
64.03600	-3.30187	-169.17425
64.13600	-3.30828	-169.47466
64.23600	-3.31391	-169.80444
64.33600	-3.31781	-169.98769
64.43600	-3.32172	-170.17598
64.53600	-3.32625	-170.39095
64.63600	-3.33156	-170.64212
64.73600	-3.33813	-170.95220
64.83600	-3.34500	-171.35862
64.93600	-3.34891	-171.54036
65.03600	-3.35359	-171.74581
65.13600	-3.35906	-172.01573
65.23600	-3.36547	-172.31479
65.33600	-3.37125	-172.66336
65.43600	-3.37516	-172.85672
65.53600	-3.37953	-173.06300
65.63600	-3.38453	-173.29104
65.73600	-3.39016	-173.58272
65.83600	-3.39828	-173.96517
65.93600	-3.40266	-174.30441
66.03600	-3.40594	-174.42428
66.13600	-3.41031	-174.63492
66.23600	-3.41563	-174.90765
66.33600	-3.42266	-175.23651
66.43600	-3.42844	-175.62994
66.53600	-3.43203	-175.78299
66.63600	-3.43594	-175.96543
66.73600	-3.44031	-176.17135
66.83600	-3.44531	-176.43224
66.93600	-3.45203	-176.76581
67.03600	-3.46000	-177.25497
67.13600	-3.46344	-177.44066
67.23600	-3.46766	-177.62332
67.33600	-3.47281	-177.87771
67.43600	-3.47969	-178.22562
67.53600	-3.48516	-178.56753
67.63600	-3.48859	-178.71736
67.73600	-3.49281	-178.92811
67.83600	-3.49766	-179.17162
67.93600	-3.50328	-179.46009
68.03600	-3.50922	-179.77069
68.13600	-3.51578	-180.13394
68.23600	-3.51969	-180.34467
68.33600	-3.52422	-180.55636
68.43600	-3.52922	-180.81845
68.53600	-3.53531	-181.11475
68.63600	-3.54156	-181.49097
68.73600	-3.54531	-181.69765
68.83600	-3.54953	-181.88888
68.93600	-3.55422	-182.12742
69.03600	-3.55969	-182.39672
69.13600	-3.56609	-182.71609
69.23600	-3.57203	-183.09212
69.33600	-3.57578	-183.28068
69.43600	-3.58016	-183.49794
69.53600	-3.58531	-183.75656
69.63600	-3.59234	-184.08997
69.73600	-3.59844	-184.48268
69.83600	-3.60219	-184.66157
69.93600	-3.60641	-184.85975
70.03600	-3.61109	-185.10813
70.13600	-3.61641	-185.36760
70.23600	-3.62312	-185.68853
70.33600	-3.62969	-186.13508
70.43600	-3.63328	-186.29782
70.53600	-3.63766	-186.50408
70.63600	-3.64281	-186.77051
70.73600	-3.64891	-187.07125
70.83600	-3.65484	-187.42985
70.93600	-3.65859	-187.62448
71.03600	-3.66281	-187.83306
71.13600	-3.66750	-188.06154
71.23600	-3.67281	-188.33463
71.33600	-3.67984	-188.67797
71.43600	-3.68609	-189.10214
71.53600	-3.68953	-189.26038
71.63600	-3.69391	-189.46317
71.73600	-3.69859	-189.70425
71.83600	-3.70422	-189.98402
71.93600	-3.71156	-190.39381
72.03600	-3.71594	-190.63640
72.13600	-3.72016	-190.84944
72.23600	-3.72500	-191.09154
72.33600	-3.73047	-191.37023
72.43600	-3.73734	-191.69001
72.53600	-3.74250	-192.04874
72.63600	-3.74625	-192.22057
72.73600	-3.75078	-192.45066
72.83600	-3.75594	-192.70837
72.93600	-3.76250	-193.04109
73.03600	-3.76953	-193.47931
73.13600	-3.77297	-193.67030
73.23600	-3.77719	-193.86147
73.33600	-3.78156	-194.09564
73.43600	-3.78672	-194.35115
73.53600	-3.79281	-194.65864
73.63600	-3.79922	-195.05493
73.73600	-3.80313	-195.26933
73.83600	-3.80766	-195.48389
73.93600	-3.81328	-195.77231
74.03600	-3.82109	-196.17470
74.13600	-3.82656	-196.57454
74.23600	-3.82984	-196.72017
74.33600	-3.83391	-196.91442
74.43600	-3.83875	-197.18325
74.53600	-3.84391	-197.45922
74.63600	-3.85000	-197.77344
74.73600	-3.85594	-198.15208
74.83600	-3.85984	-198.35690
74.93600	-3.86437	-198.57499
75.03600	-3.86922	-198.84491
75.13600	-3.87563	-199.16636
75.23600	-3.88203	-199.55736
75.33600	-3.88594	-199.77845
75.43600	-3.89000	-199.97936
75.53600	-3.89453	-200.21075
75.63600	-3.89984	-200.48186
75.73600	-3.90578	-200.79942
75.83600	-3.91188	-201.15952
75.93600	-3.91609	-201.38291
76.03600	-3.92047	-201.60241
76.13600	-3.92563	-201.87059
76.23600	-3.93156	-202.17068
76.33600	-3.93797	-202.52217
76.43600	-3.94219	-202.75252
76.53600	-3.94641	-202.95097
76.63600	-3.95109	-203.18696
76.73600	-3.95656	-203.45666
76.83600	-3.96250	-203.77038
76.93600	-3.96906	-204.13949
77.03600	-3.97281	-204.32830
77.13600	-3.97734	-204.53236
77.23600	-3.98250	-204.78575
77.33600	-3.98828	-205.07389
77.43600	-3.99500	-205.44975
77.53600	-3.99953	-205.69152
77.63600	-4.00375	-205.89334
77.73600	-4.00844	-206.12542
77.83600	-4.01375	-206.38767
77.93600	-4.01953	-206.67674
78.03600	-4.02641	-207.06497
78.13600	-4.03000	-207.24081
78.23600	-4.03406	-207.43164
78.33600	-4.03906	-207.67261
78.43600	-4.04516	-207.97274
78.53600	-4.05219	-208.36554
78.63600	-4.05609	-208.56740
78.73600	-4.06016	-208.76159
78.83600	-4.06484	-208.97111
78.93600	-4.06969	-209.20904
79.03600	-4.07531	-209.49498
79.13600	-4.08234	-209.85743
79.23600	-4.08672	-210.11382
79.33600	-4.09109	-210.31751
79.43600	-4.09641	-210.56819
79.53600	-4.10344	-210.86933
79.63600	-4.10984	-211.28774
79.73600	-4.11313	-211.44521
79.83600	-4.11703	-211.61585
79.93600	-4.12141	-211.82947
80.03600	-4.12641	-212.06464
80.13600	-4.13203	-212.34047
80.23600	-4.13937	-212.70113
80.33600	-4.14375	-212.97170
80.43600	-4.14766	-213.14321
80.53600	-4.15219	-213.35547
80.63600	-4.15734	-213.60242
80.73600	-4.16500	-214.00076
80.83600	-4.16953	-214.24587
80.93600	-4.17375	-214.42944
81.03600	-4.17875	-214.66570
81.13600	-4.18453	-214.95317
81.23600	-4.19172	-215.28506
81.33600	-4.19797	-215.69651
81.43600	-4.20078	-215.81656
81.53600	-4.20484	-215.98604
81.63600	-4.20984	-216.23255
81.73600	-4.21672	-216.55078
81.83600	-4.22344	-216.98286
81.93600	-4.22703	-217.14993
82.03600	-4.23109	-217.32947
82.13600	-4.23547	-217.54755
82.23600	-4.24078	-217.81588
82.33600	-4.24672	-218.10755
82.43600	-4.25375	-218.50866
82.53600	-4.25734	-218.69753
82.63600	-4.26156	-218.89260
82.73600	-4.26672	-219.13667
82.83600	-4.27297	-219.45152
82.93600	-4.27969	-219.84540
83.03600	-4.28328	-220.04199
83.13600	-4.28734	-220.22320
83.23600	-4.29203	-220.44711
83.33600	-4.29750	-220.72583
83.43600	-4.30359	-221.02380
83.53600	-4.31031	-221.42336
83.63600	-4.31406	-221.60946
83.73600	-4.31813	-221.79572
83.83600	-4.32281	-222.02532
83.93600	-4.32844	-222.30160
84.03600	-4.33609	-222.71360
84.13600	-4.34031	-222.96737
84.23600	-4.34438	-223.14852
84.33600	-4.34953	-223.40830
84.43600	-4.35516	-223.68467
84.53600	-4.36078	-223.97561
84.63600	-4.36672	-224.31462
84.73600	-4.37047	-224.50630
84.83600	-4.37484	-224.71607
84.93600	-4.38016	-224.97497
85.03600	-4.38609	-225.28057
85.13600	-4.39328	-225.67223
85.23600	-4.39719	-225.90350
85.33600	-4.40094	-226.06783
85.43600	-4.40531	-226.28240
85.53600	-4.41062	-226.54544
85.63600	-4.41703	-226.87460
85.73600	-4.42469	-227.33949
85.83600	-4.42781	-227.49354
85.93600	-4.43187	-227.67958
86.03600	-4.43688	-227.92788
86.13600	-4.44250	-228.20809
86.23600	-4.44922	-228.56827
86.33600	-4.45344	-228.82497
86.43600	-4.45750	-229.00954
86.53600	-4.46234	-229.25104
86.63600	-4.46750	-229.51108
86.73600	-4.47359	-229.81378
86.83600	-4.48109	-230.24379
86.93600	-4.48438	-230.41745
87.03600	-4.48812	-230.58124
87.13600	-4.49281	-230.80885
87.23600	-4.49844	-231.08391
87.33600	-4.50562	-231.46677
87.43600	-4.51000	-231.71568
87.53600	-4.51422	-231.91431
87.63600	-4.51906	-232.14507
87.73600	-4.52438	-232.41247
87.83600	-4.53016	-232.70577
87.93600	-4.53750	-233.11377
88.03600	-4.54125	-233.32092
88.13600	-4.54531	-233.50328
88.23600	-4.55000	-233.72489
88.33600	-4.55609	-234.01491
88.43600	-4.56297	-234.41137
88.53600	-4.56672	-234.60674
88.63600	-4.57063	-234.78706
88.73600	-4.57563	-235.02198
88.83600	-4.58094	-235.28993
88.93600	-4.58734	-235.61172
89.03600	-4.59469	-236.03593
89.13600	-4.59812	-236.20956
89.23600	-4.60234	-236.39262
89.33600	-4.60688	-236.61360
89.43600	-4.61203	-236.87124
89.53600	-4.61891	-237.23672
89.63600	-4.62328	-237.47745
89.73600	-4.62734	-237.66845
89.83600	-4.63172	-237.87479
89.93600	-4.63687	-238.11087
90.03600	-4.64344	-238.42630
90.13600	-4.65219	-238.93133
90.23600	-4.65531	-239.10417
90.33600	-4.65938	-239.27236
90.43600	-4.66437	-239.52496
90.53600	-4.67063	-239.82799
90.63600	-4.67797	-240.25881
90.73600	-4.68172	-240.48261
90.83600	-4.68562	-240.67274
90.93600	-4.69031	-240.91789
91.03600	-4.69500	-241.15166
91.13600	-4.70063	-241.44788
91.23600	-4.70766	-241.83846
91.33600	-4.71125	-242.04567
91.43600	-4.71547	-242.23301
91.53600	-4.72031	-242.47880
91.63600	-4.72594	-242.76976
91.73600	-4.73266	-243.12998
91.83600	-4.73672	-243.36001
91.93600	-4.74078	-243.55660
92.03600	-4.74547	-243.78823
92.13600	-4.75063	-244.03879
92.23600	-4.75641	-244.33817
92.33600	-4.76359	-244.69276
92.43600	-4.76828	-244.98525
92.53600	-4.77250	-245.18520
92.63600	-4.77719	-245.41306
92.73600	-4.78281	-245.69170
92.83600	-4.79000	-246.08430
92.93600	-4.79406	-246.30859
93.03600	-4.79781	-246.48070
93.13600	-4.80250	-246.70397
93.23600	-4.80766	-246.95423
93.33600	-4.81328	-247.23513
93.43600	-4.81984	-247.56838
93.53600	-4.82406	-247.80615
93.63600	-4.82797	-247.98146
93.73600	-4.83313	-248.21615
93.83600	-4.83922	-248.50649
93.93600	-4.84734	-248.94507
94.03600	-4.85125	-249.17321
94.13600	-4.85500	-249.33207
94.23600	-4.85953	-249.54836
94.33600	-4.86500	-249.80792
94.43600	-4.87063	-250.09081
94.53600	-4.87797	-250.48843
94.63600	-4.88156	-250.67097
94.73600	-4.88563	-250.84990
94.83600	-4.89047	-251.08686
94.93600	-4.89625	-251.35869
95.03600	-4.90344	-251.73753
95.13600	-4.90766	-251.97861
95.23600	-4.91156	-252.15819
95.33600	-4.91609	-252.37709
95.43600	-4.92109	-252.61009
95.53600	-4.92672	-252.88370
95.63600	-4.93453	-253.28559
95.73600	-4.93844	-253.52308
95.83600	-4.94234	-253.69003
95.93600	-4.94719	-253.91686
96.03600	-4.95281	-254.18139
96.13600	-4.95984	-254.54754
96.23600	-4.96391	-254.76593
96.33600	-4.96781	-254.93950
96.43600	-4.97234	-255.14996
96.53600	-4.97734	-255.37622
96.63600	-4.98250	-255.62513
96.73600	-4.98922	-255.94243
96.83600	-4.99375	-256.19385
96.93600	-4.99797	-256.35132
97.03600	-5.00281	-256.58953
97.13600	-5.00906	-256.85933
97.22000	-5.01922	-257.29755
97.32000	-5.02328	-257.66423
97.42000	-5.02547	-257.72518
97.52000	-5.03000	-257.91952
97.62000	-5.03578	-258.19814
97.72000	-5.04156	-258.49646
97.82000	-5.04844	-258.87561
97.92000	-5.05156	-259.03603
98.02000	-5.05547	-259.20025
98.12000	-5.06031	-259.42585
98.22000	-5.06594	-259.70027
98.32000	-5.07359	-260.07468
98.42000	-5.07781	-260.36596
98.52000	-5.08125	-260.50588
98.62000	-5.08563	-260.70035
98.72000	-5.09031	-260.93775
98.82000	-5.09578	-261.18922
98.92000	-5.10406	-261.58103
99.02000	-5.10891	-261.91753
99.12000	-5.11234	-262.06654
99.22000	-5.11688	-262.27677
99.32000	-5.12234	-262.53486
99.42000	-5.12938	-262.88834
99.52000	-5.13391	-263.15913
99.62000	-5.13797	-263.34536
99.72000	-5.14250	-263.55627
99.82000	-5.14750	-263.79940
99.92000	-5.15266	-264.05126
100.02000	-5.15969	-264.37703
100.12000	-5.16438	-264.66173
100.22000	-5.16828	-264.83381
100.32000	-5.17313	-265.05855
100.42000	-5.17875	-265.32301
100.52000	-5.18687	-265.71551
100.62000	-5.19125	-265.99535
100.72000	-5.19469	-266.13456
100.82000	-5.19891	-266.32562
100.92000	-5.20375	-266.54980
101.02000	-5.20938	-266.82135
101.12000	-5.21766	-267.21662
101.22000	-5.22187	-267.50007
101.32000	-5.22578	-267.66518
101.42000	-5.23047	-267.88035
101.52000	-5.23578	-268.12881
101.62000	-5.24266	-268.45330
101.72000	-5.24766	-268.75576
101.82000	-5.25156	-268.92787
101.92000	-5.25594	-269.12934
102.02000	-5.26078	-269.35962
102.12000	-5.26656	-269.63401
102.22000	-5.27453	-270.00624
102.32000	-5.27844	-270.26486
102.42000	-5.28203	-270.41039
102.52000	-5.28656	-270.61564
102.62000	-5.29172	-270.85763
102.72000	-5.29937	-271.22152
102.82000	-5.30469	-271.53945
102.92000	-5.30859	-271.71528
103.02000	-5.31297	-271.91564
103.12000	-5.31797	-272.14456
103.22000	-5.32344	-272.40372
103.32000	-5.33062	-272.75109
103.42000	-5.33531	-273.04178
103.52000	-5.33906	-273.19786
103.62000	-5.34344	-273.40639
103.72000	-5.34875	-273.64278
103.82000	-5.35609	-273.98592
103.92000	-5.36094	-274.28859
104.02000	-5.36469	-274.45218
104.12000	-5.36922	-274.65007
104.22000	-5.37438	-274.89319
104.32000	-5.38031	-275.17194
104.42000	-5.38734	-275.51150
104.52000	-5.39250	-275.82240
104.62000	-5.39609	-275.96754
104.72000	-5.40063	-276.17806
104.82000	-5.40594	-276.41550
104.92000	-5.41359	-276.78788
105.02000	-5.41828	-277.08882
105.12000	-5.42172	-277.22862
105.22000	-5.42594	-277.42296
105.32001	-5.43094	-277.64428
105.42001	-5.43656	-277.92418
105.52001	-5.44422	-278.27179
105.62001	-5.44906	-278.59271
105.72001	-5.45281	-278.74592
105.82001	-5.45750	-278.96443
105.92001	-5.46297	-279.21963
106.02001	-5.47078	-279.60572
106.12001	-5.47547	-279.89268
106.22001	-5.47922	-280.06467
106.32001	-5.48359	-280.27105
106.42001	-5.48844	-280.51603
106.52001	-5.49406	-280.79602
106.62001	-5.50109	-281.12525
106.72001	-5.50531	-281.40515
106.82001	-5.50922	-281.56665
106.92001	-5.51437	-281.80823
107.02001	-5.52031	-282.10118
107.12001	-5.52734	-282.49094
107.22001	-5.53172	-282.73574
107.32001	-5.53547	-282.91565
107.42001	-5.54000	-283.13541
107.52001	-5.54500	-283.37181
107.62001	-5.55047	-283.65332
107.72001	-5.55766	-284.01929
107.82001	-5.56250	-284.32122
107.92001	-5.56609	-284.47729
108.02001	-5.57047	-284.68433
108.12001	-5.57563	-284.92424
108.22001	-5.58266	-285.25594
108.32001	-5.58797	-285.59968
108.42001	-5.59187	-285.79396
108.52001	-5.59625	-285.99128
108.62001	-5.60109	-286.23542
108.72001	-5.60672	-286.50883
108.82001	-5.61328	-286.82262
108.92001	-5.61844	-287.13191
109.02001	-5.62234	-287.30831
109.12001	-5.62687	-287.50816
109.22001	-5.63203	-287.75483
109.32001	-5.63938	-288.08358
109.42001	-5.64594	-288.50165
109.52001	-5.64938	-288.65930
109.62001	-5.65344	-288.84086
109.72001	-5.65828	-289.06348
109.82001	-5.66359	-289.31904
109.92001	-5.67063	-289.65575
110.02001	-5.67578	-289.97391
110.12001	-5.67938	-290.12319
110.22001	-5.68391	-290.33366
110.32001	-5.68891	-290.56573
110.42001	-5.69500	-290.84662
110.52001	-5.70109	-291.18115
110.62001	-5.70531	-291.37713
110.72001	-5.70969	-291.57713
110.82001	-5.71438	-291.79212
110.92001	-5.71984	-292.04184
111.02001	-5.72750	-292.37390
111.12001	-5.73281	-292.71528
111.22001	-5.73641	-292.86185
111.32001	-5.74094	-293.05932
111.42001	-5.74625	-293.30522
111.52001	-5.75359	-293.62354
111.62001	-5.75891	-293.95583
111.72001	-5.76250	-294.11390
111.82001	-5.76672	-294.30601
111.92001	-5.77156	-294.52962
112.02001	-5.77688	-294.78213
112.12001	-5.78422	-295.10048
112.22001	-5.78906	-295.41078
112.32001	-5.79266	-295.55327
112.42001	-5.79687	-295.73235
112.52001	-5.80188	-295.96251
112.62001	-5.80875	-296.24709
112.72001	-5.81437	-296.57459
112.82001	-5.81828	-296.73350
112.92001	-5.82266	-296.92397
113.02001	-5.82734	-297.11887
113.12001	-5.83250	-297.35607
113.22001	-5.83906	-297.61925
113.32001	-5.84562	-297.99706
113.42001	-5.84937	-298.14255
113.52001	-5.85375	-298.31213
113.62001	-5.85891	-298.53135
113.72001	-5.86687	-298.84583
113.82001	-5.87313	-299.24846
113.92001	-5.87656	-299.39038
114.02001	-5.88109	-299.58105
114.12001	-5.88641	-299.82197
114.22001	-5.89234	-300.10548
114.32001	-5.89922	-300.43232
114.42001	-5.90266	-300.62899
114.52001	-5.90609	-300.76638
114.62001	-5.91078	-300.96027
114.72001	-5.91609	-301.20295
114.82001	-5.92312	-301.50840
114.92001	-5.92891	-301.85390
115.02001	-5.93281	-302.02106
115.12001	-5.93703	-302.19078
115.22001	-5.94203	-302.42652
115.32001	-5.94812	-302.70338
115.42001	-5.95609	-303.08926
115.52001	-5.96047	-303.39420
115.62001	-5.96359	-303.49493
115.72001	-5.96797	-303.68072
115.82001	-5.97297	-303.91607
115.92001	-5.98000	-304.23838
116.02001	-5.98563	-304.56409
116.12001	-5.98953	-304.72836
116.22001	-5.99391	-304.92318
116.32001	-5.99891	-305.15501
116.42001	-6.00437	-305.41769
116.52001	-6.01109	-305.73568
116.62001	-6.01703	-306.09310
116.72001	-6.02031	-306.23987
116.82001	-6.02438	-306.40921
116.92001	-6.02937	-306.62382
117.02001	-6.03594	-306.92145
117.12001	-6.04219	-307.28212
117.22001	-6.04609	-307.47017
117.32001	-6.05047	-307.66556
117.42001	-6.05563	-307.89894
117.52001	-6.06125	-308.16412
117.62001	-6.06812	-308.46906
117.72001	-6.07344	-308.79819
117.82001	-6.07703	-308.93725
117.92001	-6.08141	-309.13734
118.02001	-6.08672	-309.37272
118.12001	-6.09375	-309.68913
118.22001	-6.09906	-310.01934
118.32001	-6.10281	-310.17712
118.42001	-6.10703	-310.34705
118.52001	-6.11188	-310.57295
118.62001	-6.11750	-310.83536
118.72001	-6.12469	-311.15890
118.82001	-6.13000	-311.49492
118.92001	-6.13375	-311.64703
119.02001	-6.13828	-311.85043
119.12001	-6.14344	-312.09287
119.22001	-6.15031	-312.39128
119.32001	-6.15578	-312.71884
119.42001	-6.15953	-312.88138
119.52001	-6.16406	-313.08892
119.62001	-6.16906	-313.31208
119.72001	-6.17422	-313.55101
119.82001	-6.18156	-313.88235
119.92001	-6.18672	-314.21125
120.02001	-6.19016	-314.34882
120.12001	-6.19469	-314.54065
120.22001	-6.19969	-314.76259
120.32001	-6.20656	-315.05024
120.42001	-6.21281	-315.43890
120.52001	-6.21656	-315.60448
120.62001	-6.22078	-315.78398
120.72001	-6.22594	-316.02386
120.82001	-6.23156	-316.28385
120.92001	-6.23844	-316.59549
121.02001	-6.24359	-316.90559
121.12001	-6.24719	-317.05078
121.22001	-6.25172	-317.24069
121.32001	-6.25688	-317.48283
121.42001	-6.26375	-317.78669
121.52001	-6.27000	-318.17287
121.62001	-6.27313	-318.30359
121.72001	-6.27734	-318.46532
121.82001	-6.28250	-318.70329
121.92001	-6.28828	-318.97327
122.02001	-6.29625	-319.35105
122.12001	-6.30094	-319.67375
122.22001	-6.30422	-319.79626
122.32001	-6.30891	-320.00816
122.42001	-6.31437	-320.26401
122.52001	-6.32078	-320.57041
122.62001	-6.32641	-320.90867
122.72001	-6.33016	-321.07621
122.82001	-6.33453	-321.26549
122.92001	-6.33906	-321.48489
123.02001	-6.34438	-321.71914
123.12001	-6.35094	-322.03916
123.22001	-6.35719	-322.41744
123.32001	-6.36078	-322.56910
123.42001	-6.36531	-322.76276
123.52001	-6.37078	-323.01992
123.62001	-6.37719	-323.32766
123.72001	-6.38219	-323.61710
123.82001	-6.38625	-323.79034
123.92001	-6.39078	-323.99291
124.02001	-6.39609	-324.24194
124.12001	-6.40156	-324.50894
124.22001	-6.40828	-324.82058
124.32001	-6.41328	-325.12188
124.42001	-6.41703	-325.27637
124.52001	-6.42141	-325.46562
124.62001	-6.42641	-325.69924
124.72001	-6.43250	-325.97971
124.82001	-6.43906	-326.33603
124.92001	-6.44328	-326.53123
125.02001	-6.44750	-326.70459
125.12001	-6.45234	-326.91738
125.22001	-6.45766	-327.16551
125.32001	-6.46391	-327.44023
125.42001	-6.47000	-327.80546
125.52001	-6.47391	-327.96982
125.62001	-6.47859	-328.15763
125.72001	-6.48359	-328.38991
125.82001	-6.48984	-328.65673
125.92001	-6.49609	-329.00217
126.02001	-6.49984	-329.15607
126.12001	-6.50391	-329.32249
126.22001	-6.50859	-329.51432
126.32001	-6.51391	-329.75149
126.42001	-6.52016	-330.02797
126.52001	-6.52656	-330.38086
126.62001	-6.53063	-330.54280
126.72001	-6.53516	-330.72847
126.82001	-6.54031	-330.96468
126.92001	-6.54719	-331.24843
127.02001	-6.55328	-331.58633
127.12001	-6.55688	-331.73928
127.22001	-6.56078	-331.88799
127.32001	-6.56516	-332.05682
127.42001	-6.57047	-332.28770
127.52001	-6.57719	-332.57821
127.62001	-6.58516	-333.02343
127.72001	-6.58828	-333.14821
127.82001	-6.59234	-333.29180
127.92001	-6.59750	-333.52536
128.02001	-6.60437	-333.81793
128.12001	-6.61000	-334.13607
128.22001	-6.61344	-334.27173
128.32001	-6.61781	-334.45033
128.42001	-6.62250	-334.65740
128.52001	-6.62781	-334.87490
128.62001	-6.63359	-335.14458
128.72001	-6.64078	-335.49654
128.82001	-6.64438	-335.66263
128.92001	-6.64844	-335.81263
129.02001	-6.65328	-336.01740
129.12001	-6.65922	-336.25710
129.22001	-6.66578	-336.60814
129.32001	-6.66969	-336.76901
129.42001	-6.67391	-336.92905
129.52001	-6.67875	-337.13111
129.62001	-6.68406	-337.35079
129.72001	-6.69000	-337.60291
129.82001	-6.69781	-338.00179
129.92001	-6.70141	-338.14624
130.02001	-6.70562	-338.30917
130.12001	-6.71047	-338.49987
130.22001	-6.71844	-338.79301
130.32001	-6.72563	-339.25682
130.42001	-6.72844	-339.35359
130.52001	-6.73234	-339.47167
130.62001	-6.73734	-339.69688
130.72001	-6.74313	-339.96624
130.82001	-6.75016	-340.27681
130.92001	-6.75469	-340.56285
131.02001	-6.75797	-340.67845
131.12001	-6.76250	-340.86904
131.22001	-6.76781	-341.10433
131.32001	-6.77422	-341.36912
131.42001	-6.77984	-341.68074
131.52001	-6.78359	-341.83675
131.62001	-6.78781	-342.00612
131.72001	-6.79250	-342.19545
131.82001	-6.79797	-342.43232
131.92001	-6.80625	-342.80053
132.02001	-6.81203	-343.19305
132.12001	-6.81469	-343.25916
132.22001	-6.81875	-343.39818
132.32001	-6.82375	-343.61586
132.42001	-6.83047	-343.89740
132.52001	-6.83797	-344.33100
132.62001	-6.84125	-344.46508
132.72001	-6.84516	-344.60405
132.82001	-6.84984	-344.81105
132.92001	-6.85516	-345.04420
133.02001	-6.86156	-345.30506
133.12001	-6.86797	-345.67037
133.22001	-6.87172	-345.81879
133.32001	-6.87578	-345.98160
133.42001	-6.88094	-346.19862
133.52001	-6.88734	-346.47202
133.62001	-6.89469	-346.88056
133.72001	-6.89813	-347.03255
133.82001	-6.90203	-347.17005
133.92001	-6.90672	-347.36231
134.02001	-6.91203	-347.59369
134.12001	-6.91844	-347.86358
134.22001	-6.92469	-348.22425
134.32001	-6.92828	-348.35783
134.42001	-6.93250	-348.50979
134.52001	-6.93750	-348.71823
134.62001	-6.94313	-348.96618
134.72001	-6.95078	-349.33040
134.82001	-6.95469	-349.42439
134.92001	-6.95891	-349.49005
135.02001	-6.96359	-349.65405
135.12001	-6.96875	-349.84180
135.22001	-6.97469	-350.08639
135.32001	-6.98094	-350.41058
135.42001	-6.98453	-350.53706
135.52001	-6.98891	-350.69469
135.62001	-6.99406	-350.91397
135.72001	-7.00000	-351.17522
135.82001	-7.00719	-351.53255
135.92001	-7.01109	-351.70388
136.02001	-7.01531	-351.85060
136.12001	-7.02047	-352.06065
136.22001	-7.02547	-352.26503
136.32001	-7.03141	-352.50506
136.42001	-7.03781	-352.85088
136.52001	-7.04156	-352.98342
136.62001	-7.04578	-353.13073
136.72001	-7.05078	-353.32602
136.82001	-7.05734	-353.59499
136.92001	-7.06438	-353.96641
137.02001	-7.06766	-354.06804
137.12001	-7.07172	-354.19050
137.22001	-7.07625	-354.37521
137.32001	-7.08141	-354.57027
137.42001	-7.08719	-354.81209
137.52001	-7.09469	-355.17690
137.62001	-7.09859	-355.33780
137.72001	-7.10297	-355.48574
137.82001	-7.10781	-355.66658
137.92001	-7.11344	-355.88846
138.02001	-7.12016	-356.20353
138.12001	-7.12422	-356.36154
138.22001	-7.12859	-356.50596
138.32001	-7.13359	-356.70829
138.42001	-7.13953	-356.95320
138.52001	-7.14719	-357.27951
138.62001	-7.15234	-357.59509
138.72001	-7.15547	-357.66357
138.82001	-7.15969	-357.80409
138.92001	-7.16516	-358.03413
139.02001	-7.17281	-358.35528
139.12001	-7.17875	-358.72903
139.22001	-7.18172	-358.81656
139.32001	-7.18562	-358.93512
139.42001	-7.19016	-359.10797
139.52001	-7.19500	-359.29948
139.62001	-7.20109	-359.54890
139.72001	-7.20844	-359.92420
139.82001	-7.21203	-360.06895
139.92001	-7.21641	-360.20470
140.02001	-7.22141	-360.40035
140.12001	-7.22875	-360.70189
140.22001	-7.23547	-361.09748
140.32001	-7.23859	-361.20379
140.42001	-7.24266	-361.32202
140.52001	-7.24734	-361.50837
140.62001	-7.25234	-361.71731
140.72001	-7.25766	-361.94333
140.82001	-7.26391	-362.21281
140.92001	-7.26813	-362.39913
141.02001	-7.27234	-362.54880
141.12001	-7.27719	-362.73688
141.22001	-7.28297	-362.98525
141.32001	-7.29078	-363.36443
141.42001	-7.29516	-363.55883
141.52001	-7.29922	-363.69327
141.62001	-7.30391	-363.86430
141.72001	-7.30906	-364.07718
141.82001	-7.31484	-364.30195
141.92001	-7.32141	-364.61982
142.02001	-7.32531	-364.77041
142.12001	-7.32953	-364.91212
142.22001	-7.33453	-365.09418
142.32001	-7.34016	-365.32047
142.42001	-7.34719	-365.66079
142.52001	-7.35156	-365.81403
142.62001	-7.35563	-365.95088
142.72001	-7.36016	-366.11181
142.82001	-7.36500	-366.29310
142.92001	-7.37078	-366.53018
143.02001	-7.37828	-366.87234
143.12001	-7.38203	-367.01629
143.22001	-7.38641	-367.15558
143.32001	-7.39172	-367.35189
143.42001	-7.39750	-367.58175
143.52001	-7.40422	-367.90517
143.62001	-7.40812	-368.05263
143.72001	-7.41219	-368.16648
143.82001	-7.41672	-368.31805
143.92001	-7.42203	-368.51948
144.02001	-7.42828	-368.76455
144.12001	-7.43625	-369.18083
144.22001	-7.43922	-369.26860
144.32001	-7.44312	-369.36551
144.42001	-7.44781	-369.53506
144.52001	-7.45375	-369.76042
144.62001	-7.46156	-370.15122
144.72001	-7.46516	-370.27919
144.82001	-7.46891	-370.37316
144.92001	-7.47359	-370.52318
145.02001	-7.47891	-370.72915
145.12001	-7.48422	-370.93720
145.22001	-7.49172	-371.26538
145.32001	-7.49562	-371.42730
145.42001	-7.50000	-371.55268
145.52001	-7.50500	-371.73110
145.62001	-7.51109	-371.97155
145.72001	-7.51875	-372.31356
145.82001	-7.52234	-372.44278
145.92001	-7.52578	-372.52057
146.02001	-7.53016	-372.64174
146.12001	-7.53500	-372.80846
146.22001	-7.54031	-372.99931
146.32001	-7.54828	-373.33497
146.42001	-7.55266	-373.54144
146.52001	-7.55703	-373.65851
146.62001	-7.56266	-373.86692
146.72001	-7.56937	-374.13207
146.82001	-7.57672	-374.52015
146.92001	-7.57953	-374.59117
147.02001	-7.58375	-374.70806
147.12001	-7.58828	-374.88002
147.22001	-7.59328	-375.06962
147.32001	-7.59969	-375.31567
147.42001	-7.60625	-375.65643
147.52001	-7.60937	-375.72297
147.62001	-7.61313	-375.81876
147.72001	-7.61766	-375.97564
147.82001	-7.62328	-376.19281
147.92001	-7.63125	-376.56149
148.02001	-7.63563	-376.75351
148.12001	-7.63953	-376.86172
148.22001	-7.64422	-377.01550
148.32001	-7.64953	-377.20481
148.42001	-7.65484	-377.41053
148.52001	-7.66219	-377.74274
148.62001	-7.66609	-377.88096
148.72001	-7.67031	-378.00476
148.82001	-7.67547	-378.19323
148.92001	-7.68156	-378.42301
149.02001	-7.68891	-378.77405
149.12001	-7.69234	-378.87529
149.22001	-7.69609	-378.96019
149.32001	-7.70062	-379.11081
149.42001	-7.70578	-379.31356
149.52001	-7.71141	-379.53979
149.62001	-7.71906	-379.89271
149.72001	-7.72297	-380.03966
149.82001	-7.72703	-380.15470
149.92001	-7.73203	-380.32004
150.02001	-7.73750	-380.51879
150.12001	-7.74469	-380.83121
150.22001	-7.74891	-381.00016
150.32001	-7.75281	-381.09425
150.42001	-7.75750	-381.25890
150.52001	-7.76281	-381.45134
150.62001	-7.76906	-381.70025
150.72001	-7.77688	-382.08905
150.82001	-7.77969	-382.16129
150.92001	-7.78344	-382.23729
151.02001	-7.78812	-382.38573
151.12001	-7.79375	-382.60427
151.22001	-7.80156	-382.94965
151.32001	-7.80625	-383.16047
151.42001	-7.81016	-383.26222
151.52001	-7.81469	-383.40276
151.62001	-7.81984	-383.58387
151.72001	-7.82531	-383.78629
151.82001	-7.83281	-384.11480
151.92001	-7.83688	-384.28983
152.02001	-7.84078	-384.38284
152.12001	-7.84578	-384.56941
152.22001	-7.85156	-384.78518
152.32001	-7.85859	-385.09771
152.42001	-7.86250	-385.24091
152.52001	-7.86625	-385.33160
152.62001	-7.87063	-385.47781
152.72001	-7.87578	-385.66270
152.82001	-7.88156	-385.89260
152.92001	-7.88938	-386.21742
153.02001	-7.89375	-386.42302
153.12001	-7.89781	-386.51618
153.22001	-7.90266	-386.67479
153.32001	-7.90828	-386.86755
153.42001	-7.91547	-387.21770
153.52001	-7.91922	-387.33631
153.62001	-7.92313	-387.43836
153.72001	-7.92781	-387.59637
153.82001	-7.93297	-387.78362
153.92001	-7.93859	-388.00278
154.02001	-7.94641	-388.35347
154.12001	-7.95016	-388.50081
154.22001	-7.95406	-388.58408
154.32001	-7.95891	-388.75392
154.42001	-7.96438	-388.95136
154.52001	-7.97250	-389.32550
154.62001	-7.97688	-389.49901
154.72001	-7.98109	-389.62123
154.82001	-7.98625	-389.79918
154.92001	-7.99172	-390.02970
155.02001	-7.99750	-390.25092
155.12001	-8.00328	-390.53592
155.22001	-8.00672	-390.62443
155.32001	-8.01094	-390.75124
155.42001	-8.01563	-390.90997
155.52001	-8.02125	-391.12154
155.62001	-8.02859	-391.45455
155.72001	-8.03234	-391.60213
155.82001	-8.03625	-391.69383
155.92001	-8.04063	-391.82839
156.02001	-8.04594	-392.03572
156.12001	-8.05250	-392.30505
156.22001	-8.06062	-392.71340
156.32001	-8.06406	-392.81523
156.42001	-8.06797	-392.89925
156.52001	-8.07266	-393.05845
156.62001	-8.07828	-393.27234
156.72001	-8.08547	-393.61843
156.82001	-8.08953	-393.77859
156.92001	-8.09344	-393.88236
157.02001	-8.09797	-394.02944
157.12001	-8.10312	-394.20941
157.22001	-8.10891	-394.44509
157.32001	-8.11656	-394.77688
157.42001	-8.12031	-394.91329
157.52001	-8.12438	-395.01598
157.62001	-8.12938	-395.18505
157.72001	-8.13516	-395.40017
157.82001	-8.14234	-395.72370
157.92001	-8.14656	-395.90487
158.02001	-8.15047	-395.98587
158.12001	-8.15469	-396.11584
158.22001	-8.15984	-396.29808
158.32001	-8.16578	-396.54094
158.42001	-8.17297	-396.86868
158.52001	-8.17656	-396.99054
158.62001	-8.18078	-397.09318
158.72001	-8.18547	-397.23614
158.82001	-8.19094	-397.43593
158.92001	-8.19797	-397.70162
159.02001	-8.20266	-397.91119
159.12001	-8.20672	-398.02402
159.22001	-8.21125	-398.15882
159.32001	-8.21641	-398.34011
159.42001	-8.22250	-398.56198
159.52001	-8.23016	-398.89434
159.62001	-8.23391	-399.02574
159.72001	-8.23750	-399.07300
159.82001	-8.24172	-399.19144
159.92001	-8.24703	-399.35556
160.02001	-8.25500	-399.68809
160.12001	-8.25984	-399.91421
160.22001	-8.26375	-399.99893
160.32001	-8.26813	-400.11254
160.42001	-8.27313	-400.26379
160.52001	-8.27875	-400.46027
160.62001	-8.28688	-400.82499
160.72001	-8.29094	-400.97487
160.82001	-8.29469	-401.03769
160.92001	-8.29953	-401.18602
161.02001	-8.30516	-401.37267
161.12001	-8.31281	-401.70336
161.22001	-8.31672	-401.85037
161.32001	-8.32031	-401.89907
161.42001	-8.32469	-402.01762
161.52001	-8.32969	-402.18124
161.62001	-8.33516	-402.37671
161.72001	-8.34234	-402.66469
161.82001	-8.34672	-402.83120
161.92001	-8.35063	-402.91739
162.02001	-8.35547	-403.03588
162.12001	-8.36078	-403.21240
162.22001	-8.36797	-403.47216
162.32001	-8.37281	-403.67132
162.42001	-8.37703	-403.77271
162.52001	-8.38141	-403.88492
162.62001	-8.38656	-404.04579
162.72001	-8.39203	-404.22365
162.82001	-8.40031	-404.54814
162.92001	-8.40406	-404.70532
163.02001	-8.40797	-404.76483
163.12001	-8.41328	-404.93160
163.22001	-8.42047	-405.18832
163.32001	-8.42906	-405.64451
163.42001	-8.43125	-405.63655
163.52001	-8.43437	-405.64141
163.62001	-8.43906	-405.78511
163.72001	-8.44391	-405.95865
163.82001	-8.44938	-406.14808
163.92001	-8.45656	-406.43790
164.02001	-8.46109	-406.64136
164.12001	-8.46453	-406.70255
164.22001	-8.46922	-406.82769
164.32001	-8.47484	-407.01553
164.42001	-8.48359	-407.39593
164.52001	-8.48734	-407.54309
164.62001	-8.49078	-407.58547
164.72001	-8.49531	-407.71031
164.82001	-8.50063	-407.89360
164.92001	-8.50625	-408.11521
165.02001	-8.51328	-408.38218
165.12001	-8.51828	-408.60298
165.22001	-8.52203	-408.65901
165.32001	-8.52656	-408.79399
165.42001	-8.53187	-408.97575
165.52001	-8.53984	-409.30465
165.62001	-8.54406	-409.48591
165.72001	-8.54766	-409.54724
165.82001	-8.55219	-409.66877
165.92001	-8.55719	-409.83805
166.02001	-8.56297	-410.05063
166.12001	-8.57047	-410.36102
166.22001	-8.57422	-410.50366
166.32001	-8.57797	-410.57655
166.42001	-8.58297	-410.71793
166.52001	-8.58859	-410.92658
166.62001	-8.59641	-411.27509
166.72001	-8.60063	-411.40896
166.82001	-8.60453	-411.47932
166.92001	-8.60891	-411.60586
167.02001	-8.61375	-411.76951
167.12001	-8.61922	-411.95786
167.22001	-8.62734	-412.29185
167.32001	-8.63156	-412.48232
167.42001	-8.63516	-412.52753
167.52001	-8.63984	-412.65485
167.62001	-8.64547	-412.85151
167.72001	-8.65266	-413.14998
167.82001	-8.65703	-413.33729
167.92001	-8.66109	-413.41570
168.02001	-8.66563	-413.53503
168.12001	-8.67078	-413.70988
168.22001	-8.67625	-413.91227
168.32001	-8.68391	-414.20564
168.42001	-8.68797	-414.37125
168.52001	-8.69172	-414.43482
168.62001	-8.69609	-414.54560
168.72001	-8.70156	-414.73314
168.82001	-8.70984	-415.07924
168.92001	-8.71422	-415.27370
169.02001	-8.71781	-415.32716
169.12001	-8.72234	-415.44229
169.22001	-8.72734	-415.60319
169.32001	-8.73328	-415.81151
169.42001	-8.74016	-416.09514
169.52001	-8.74437	-416.25535
169.62001	-8.74859	-416.34458
169.72001	-8.75359	-416.49714
169.82001	-8.75938	-416.69777
169.92001	-8.76734	-417.03093
170.02001	-8.77156	-417.20617
170.12001	-8.77484	-417.23594
170.22001	-8.77906	-417.34150
170.32001	-8.78422	-417.50801
170.42001	-8.78984	-417.71927
170.52001	-8.79734	-418.03074
170.62001	-8.80125	-418.18014
170.72001	-8.80516	-418.23569
170.82001	-8.80984	-418.37204
170.92001	-8.81547	-418.58193
171.02001	-8.82344	-418.90025
171.12001	-8.82844	-419.15631
171.22001	-8.83219	-419.21416
171.32001	-8.83688	-419.36091
171.42001	-8.84188	-419.51773
171.52001	-8.84719	-419.70438
171.62001	-8.85422	-419.98377
171.72001	-8.85828	-420.13091
171.82001	-8.86203	-420.18694
171.92001	-8.86656	-420.33365
172.02001	-8.87172	-420.50913
172.12001	-8.87875	-420.78149
172.22001	-8.88375	-420.99953
172.32001	-8.88781	-421.09451
172.42001	-8.89250	-421.21580
172.52001	-8.89781	-421.40219
172.62001	-8.90328	-421.59501
172.72001	-8.90984	-421.84687
172.82001	-8.91438	-421.99868
172.90401	-8.91797	-421.49067
172.94801	-8.91984	-420.98936
173.04801	-8.92500	-421.10080
173.14801	-8.93078	-421.33105
173.24801	-8.93813	-421.69896
173.34801	-8.94187	-421.83337
173.44801	-8.94578	-421.94742
173.54801	-8.95016	-422.12236
173.64801	-8.95516	-422.31688
173.74801	-8.96109	-422.56373
173.84801	-8.96875	-422.93933
173.94801	-8.97281	-423.06036
174.04801	-8.97687	-423.08566
174.14801	-8.98172	-423.15552
174.24801	-8.98781	-423.32095
174.34801	-8.99484	-423.60765
174.44801	-8.99875	-423.70424
174.54801	-9.00250	-423.77141
174.64801	-9.00688	-423.90391
174.74801	-9.01187	-424.07054
174.84801	-9.01766	-424.28753
174.94801	-9.02500	-424.61106
175.04801	-9.02906	-424.74446
175.14801	-9.03312	-424.80031
175.24801	-9.03766	-424.89606
175.34801	-9.04328	-425.06737
175.44801	-9.05125	-425.38190
175.54801	-9.05547	-425.49595
175.64801	-9.05938	-425.53920
175.74801	-9.06391	-425.63704
175.84801	-9.06922	-425.80393
175.94801	-9.07484	-426.00751
176.04801	-9.08297	-426.33769
176.14801	-9.08672	-426.46855
176.24801	-9.09047	-426.49999
176.34801	-9.09531	-426.62635
176.44801	-9.10078	-426.79554
176.54801	-9.10813	-427.10775
176.64801	-9.11219	-427.20887
176.74801	-9.11594	-427.25062
176.84801	-9.12016	-427.35237
176.94801	-9.12516	-427.49509
177.04801	-9.13125	-427.71846
177.14801	-9.13984	-428.06545
177.24801	-9.14391	-428.21544
177.34801	-9.14766	-428.21452
177.44801	-9.15234	-428.31716
177.54801	-9.15766	-428.46987
177.64801	-9.16438	-428.74613
177.74801	-9.16844	-428.84523
177.84801	-9.17266	-428.93663
177.94801	-9.17734	-429.06642
178.04801	-9.18266	-429.23507
178.14801	-9.18828	-429.41305
178.24801	-9.19594	-429.69698
178.34801	-9.19969	-429.78221
178.44801	-9.20344	-429.80355
178.54801	-9.20797	-429.90950
178.64801	-9.21359	-430.08080
178.74801	-9.22172	-430.42517
178.84801	-9.22594	-430.54417
178.94801	-9.22984	-430.57260
179.04801	-9.23453	-430.68767
179.14801	-9.23953	-430.83003
179.24801	-9.24594	-431.06002
179.34801	-9.25453	-431.47954
179.44801	-9.25750	-431.47588
179.54801	-9.26109	-431.47823
179.64801	-9.26609	-431.61508
179.74801	-9.27203	-431.82310
179.84801	-9.27984	-432.19402
179.94801	-9.28281	-432.21340
180.04801	-9.28641	-432.24633
180.14801	-9.29094	-432.36956
180.24801	-9.29609	-432.53681
180.34801	-9.30203	-432.76379
180.44801	-9.30969	-433.10106
180.54801	-9.31313	-433.15151
180.64801	-9.31719	-433.17601
180.74801	-9.32203	-433.30726
180.84801	-9.32766	-433.48375
180.94801	-9.33594	-433.85881
181.04801	-9.33984	-433.94828
181.14801	-9.34344	-433.97269
181.24801	-9.34797	-434.08197
181.34801	-9.35313	-434.23384
181.44801	-9.35906	-434.43042
181.54801	-9.36672	-434.75899
181.64801	-9.37016	-434.80641
181.74801	-9.37406	-434.84935
181.84801	-9.37891	-434.98871
181.94801	-9.38484	-435.19735
182.04801	-9.39266	-435.52041
182.14801	-9.39672	-435.65258
182.24801	-9.40031	-435.64251
182.34801	-9.40516	-435.76178
182.44801	-9.41000	-435.92113
182.54801	-9.41547	-436.09858
182.64801	-9.42281	-436.40828
182.74801	-9.42703	-436.53375
182.84801	-9.43094	-436.58254
182.94801	-9.43578	-436.69921
183.04801	-9.44156	-436.87618
183.14801	-9.44937	-437.20463
183.24801	-9.45313	-437.29043
183.34801	-9.45656	-437.30432
183.44801	-9.46078	-437.38842
183.54801	-9.46578	-437.54709
183.64801	-9.47141	-437.74641
183.74801	-9.47984	-438.07599
183.84801	-9.48422	-438.23469
183.94801	-9.48797	-438.23525
184.04801	-9.49281	-438.33059
184.14801	-9.49812	-438.49689
184.24801	-9.50500	-438.76183
184.34801	-9.50922	-438.90452
184.44801	-9.51312	-438.96160
184.54801	-9.51781	-439.06051
184.64801	-9.52281	-439.21909
184.74801	-9.52906	-439.43179
184.84801	-9.53672	-439.77189
184.94801	-9.54000	-439.76629
185.04801	-9.54391	-439.79061
185.14801	-9.54859	-439.91780
185.24801	-9.55422	-440.09674
185.34801	-9.56250	-440.44539
185.44801	-9.56672	-440.54961
185.54801	-9.57047	-440.56678
185.64801	-9.57500	-440.65687
185.74801	-9.57953	-440.77820
185.84801	-9.58516	-440.95084
185.94801	-9.59281	-441.26317
186.04801	-9.59703	-441.39621
186.14801	-9.60125	-441.41418
186.24801	-9.60609	-441.53941
186.34801	-9.61156	-441.69337
186.44801	-9.61937	-442.00605
186.54801	-9.62313	-442.09218
186.64801	-9.62672	-442.10285
186.74801	-9.63125	-442.20030
186.84801	-9.63641	-442.36788
186.94801	-9.64234	-442.57197
187.04801	-9.65031	-442.87953
187.14801	-9.65422	-442.95159
187.24801	-9.65797	-442.96071
187.34801	-9.66281	-443.06961
187.44801	-9.66844	-443.25593
187.54801	-9.67688	-443.63761
187.64801	-9.68094	-443.75318
187.74801	-9.68453	-443.73786
187.84801	-9.68906	-443.85061
187.94801	-9.69422	-444.01044
188.04801	-9.70016	-444.22674
188.14801	-9.70719	-444.51356
188.24801	-9.71078	-444.58020
188.34801	-9.71469	-444.61411
188.44801	-9.71922	-444.72682
188.54801	-9.72437	-444.87885
188.64801	-9.73156	-445.15005
188.74801	-9.73688	-445.34406
188.84801	-9.74078	-445.37652
188.94801	-9.74547	-445.48470
189.04801	-9.75094	-445.66485
189.14801	-9.75656	-445.86036
189.24801	-9.76328	-446.09892
189.34801	-9.76781	-446.24686
189.44801	-9.77156	-446.24782
189.54801	-9.77625	-446.35543
189.64801	-9.78188	-446.54229
189.74801	-9.78859	-446.81862
189.84801	-9.79297	-446.93002
189.94801	-9.79688	-446.98495
190.04801	-9.80125	-447.07310
190.14801	-9.80625	-447.21934
190.24801	-9.81203	-447.40844
190.34801	-9.82000	-447.71713
190.44801	-9.82438	-447.84418
190.54801	-9.82813	-447.82555
190.64801	-9.83281	-447.94005
190.74801	-9.83844	-448.11586
190.84801	-9.84547	-448.40166
190.94801	-9.84969	-448.51685
191.04801	-9.85375	-448.55428
191.14801	-9.85844	-448.63787
191.24801	-9.86313	-448.75932
191.34801	-9.86828	-448.92001
191.44801	-9.87578	-449.17935
191.54801	-9.88078	-449.37837
191.64801	-9.88500	-449.38770
191.74801	-9.88984	-449.48930
191.84801	-9.89563	-449.66394
191.94801	-9.90313	-449.98252
192.04801	-9.90687	-450.02627
192.14801	-9.91063	-450.03426
192.24801	-9.91500	-450.13329
192.34801	-9.92000	-450.27575
192.44801	-9.92563	-450.46031
192.54801	-9.93297	-450.72666
192.64801	-9.93766	-450.86864
192.74801	-9.94141	-450.84533
192.84801	-9.94578	-450.91271
192.94801	-9.95141	-451.08384
193.04801	-9.96016	-451.44826
193.14801	-9.96453	-451.59188
193.24801	-9.96781	-451.54294
193.34801	-9.97219	-451.61054
193.44801	-9.97750	-451.76837
193.54801	-9.98313	-451.96179
193.64801	-9.99000	-452.22053
193.74801	-9.99422	-452.30937
193.84801	-9.99813	-452.33187
193.94801	-10.00297	-452.43651
194.04801	-10.00828	-452.58510
194.14801	-10.01563	-452.82754
194.24801	-10.02094	-453.02969
194.34801	-10.02422	-452.98672
194.44801	-10.02812	-453.02591
194.54801	-10.03281	-453.14574
194.64801	-10.03828	-453.31609
194.74801	-10.04578	-453.55520
194.84801	-10.05125	-453.77630
194.94801	-10.05500	-453.76524
195.04801	-10.05984	-453.81805
195.14801	-10.06563	-453.99079
195.24801	-10.07359	-454.26804
195.34801	-10.07828	-454.45475
195.44801	-10.08156	-454.38793
195.54801	-10.08609	-454.47287
195.64801	-10.09125	-454.62036
195.74801	-10.09719	-454.81595
195.84801	-10.10500	-455.13862
195.94801	-10.10844	-455.16297
196.04801	-10.11172	-455.11791
196.14801	-10.11609	-455.19286
196.24801	-10.12156	-455.38029
196.34801	-10.12953	-455.68338
196.44801	-10.13438	-455.87462
196.54801	-10.13813	-455.83993
196.64801	-10.14250	-455.90836
196.74801	-10.14766	-456.04178
196.84801	-10.15297	-456.20176
196.94801	-10.15953	-456.42015
197.04801	-10.16422	-456.55823
197.14801	-10.16828	-456.57414
197.24801	-10.17297	-456.66826
197.34801	-10.17859	-456.82970
197.44801	-10.18625	-457.09366
197.54801	-10.19125	-457.24612
197.64801	-10.19469	-457.21409
197.74801	-10.19906	-457.27840
197.84801	-10.20406	-457.41150
197.94801	-10.20969	-457.59329
198.04801	-10.21703	-457.86679
198.14801	-10.22172	-457.99690
198.24801	-10.22547	-457.98144
198.34801	-10.23031	-458.07073
198.44801	-10.23547	-458.21437
198.54801	-10.24219	-458.42379
198.64801	-10.24734	-458.60904
198.74801	-10.25125	-458.62457
198.84801	-10.25563	-458.68742
198.94801	-10.26062	-458.80586
199.04801	-10.26625	-458.97636
199.14801	-10.27453	-459.25415
199.24801	-10.27844	-459.35881
199.34801	-10.28187	-459.30499
199.44801	-10.28656	-459.38772
199.54801	-10.29234	-459.57056
[truncated: 1,485 more rows]
