# Supplementary material for: Strengthening of 3D Printed Fused Deposition Manufactured Parts Using the Fill Compositing Technique
Source: PLoS One. 2015 Apr 16;10(4):e0122915. doi: 10.1371/journal.pone.0122915 (PMC4400136; doi:10.1371/journal.pone.0122915)
Supplement: S1 File — This is the raw data and information on all the samples presented in this manuscript. (ZIP) [file pone.0122915.s001.zip › Specimen_RawData_29.csv]

Time	Extension	Load
(sec)	(mm)	(N)
0.00000	-0.00047	-0.03692
0.10000	-0.00094	-0.03968
0.20000	-0.00438	-0.04405
0.30000	-0.00969	-0.03593
0.40000	-0.01797	-0.04704
0.50000	-0.02656	-0.03907
0.60000	-0.03172	-0.04124
0.70000	-0.03563	-0.05081
0.80000	-0.04016	-0.10721
0.90000	-0.04516	-0.30707
1.00000	-0.05078	-0.55529
1.10000	-0.05734	-0.84454
1.20000	-0.06219	-1.07754
1.30000	-0.06609	-1.26139
1.40000	-0.07078	-1.47046
1.50000	-0.07625	-1.70409
1.60000	-0.08328	-2.00803
1.70000	-0.08844	-2.29222
1.80000	-0.09250	-2.46953
1.90000	-0.09719	-2.67567
2.00000	-0.10250	-2.91201
2.10000	-0.10828	-3.19118
2.20000	-0.11609	-3.54630
2.30000	-0.12031	-3.80482
2.40000	-0.12438	-3.98007
2.50000	-0.12922	-4.22332
2.60000	-0.13500	-4.48806
2.70000	-0.14250	-4.85084
2.80000	-0.14719	-5.13419
2.90000	-0.15047	-5.28213
3.00000	-0.15500	-5.50315
3.10000	-0.16016	-5.75847
3.20000	-0.16563	-6.02878
3.30000	-0.17281	-6.36890
3.40000	-0.17672	-6.60468
3.50000	-0.18063	-6.78705
3.60000	-0.18516	-7.00470
3.70000	-0.19078	-7.26784
3.80000	-0.19797	-7.60842
3.90000	-0.20313	-7.91978
4.00000	-0.20703	-8.11718
4.10000	-0.21141	-8.33112
4.20000	-0.21641	-8.57168
4.30000	-0.22188	-8.84619
4.40000	-0.22828	-9.15549
4.50000	-0.23297	-9.42334
4.60000	-0.23734	-9.62829
4.70000	-0.24219	-9.87266
4.80000	-0.24797	-10.15748
4.90000	-0.25531	-10.54768
5.00000	-0.26000	-10.84758
5.10000	-0.26391	-11.04212
5.20000	-0.26844	-11.28142
5.30000	-0.27344	-11.53068
5.40000	-0.27891	-11.81902
5.50000	-0.28594	-12.18628
5.60000	-0.28984	-12.43552
5.70000	-0.29391	-12.63407
5.80000	-0.29859	-12.88122
5.90000	-0.30406	-13.15605
6.00000	-0.31078	-13.49760
6.10000	-0.31578	-13.79899
6.20000	-0.31984	-14.00569
6.30000	-0.32422	-14.22664
6.40000	-0.32891	-14.47153
6.50000	-0.33438	-14.74856
6.60000	-0.34156	-15.09648
6.70000	-0.34687	-15.42386
6.80000	-0.35109	-15.64380
6.90000	-0.35578	-15.88414
7.00000	-0.36094	-16.13782
7.10000	-0.36797	-16.48707
7.20000	-0.37250	-16.76577
7.30000	-0.37672	-16.97986
7.40000	-0.38141	-17.21724
7.50000	-0.38656	-17.49354
7.60000	-0.39234	-17.80297
7.70000	-0.39906	-18.15346
7.80000	-0.40328	-18.41635
7.90000	-0.40734	-18.61743
8.00000	-0.41203	-18.86194
8.10000	-0.41766	-19.14530
8.20000	-0.42484	-19.53074
8.30000	-0.42984	-19.85293
8.40000	-0.43359	-20.03919
8.50000	-0.43781	-20.25991
8.60000	-0.44281	-20.50476
8.70000	-0.44828	-20.78877
8.80000	-0.45484	-21.12424
8.90000	-0.46031	-21.46372
9.00000	-0.46453	-21.67691
9.10000	-0.46906	-21.92962
9.20000	-0.47453	-22.19742
9.30000	-0.48156	-22.57172
9.40000	-0.48656	-22.87020
9.50000	-0.49063	-23.08496
9.60000	-0.49484	-23.30878
9.70000	-0.49969	-23.54931
9.80000	-0.50500	-23.83276
9.90000	-0.51125	-24.15132
10.00000	-0.51703	-24.50933
10.10000	-0.52109	-24.71575
10.20000	-0.52609	-24.97140
10.30000	-0.53172	-25.27190
10.40000	-0.53844	-25.62066
10.50000	-0.54297	-25.91045
10.60000	-0.54703	-26.11431
10.70000	-0.55172	-26.36570
10.80000	-0.55750	-26.68389
10.90000	-0.56453	-27.05583
11.00000	-0.57250	-27.55823
11.10000	-0.57500	-27.71824
11.20000	-0.57875	-27.88942
11.30000	-0.58328	-28.15021
11.40000	-0.58813	-28.41413
11.50000	-0.59391	-28.73443
11.60000	-0.59922	-29.05972
11.70000	-0.60359	-29.30918
11.80000	-0.60828	-29.56910
11.90000	-0.61344	-29.85553
12.00000	-0.61969	-30.18991
12.10000	-0.62625	-30.57618
12.20000	-0.63031	-30.83723
12.30000	-0.63438	-31.06534
12.40000	-0.63922	-31.32837
12.50000	-0.64453	-31.62767
12.60000	-0.65125	-31.99059
12.70000	-0.65656	-32.33653
12.80000	-0.66078	-32.56418
12.90000	-0.66469	-32.78398
13.00000	-0.66953	-33.04946
13.10000	-0.67516	-33.34745
13.20000	-0.68203	-33.74209
13.30000	-0.68703	-34.07162
13.40000	-0.69125	-34.29803
13.50000	-0.69625	-34.56491
13.60000	-0.70172	-34.87126
13.70000	-0.70828	-35.21751
13.80000	-0.71312	-35.55297
13.90000	-0.71719	-35.75574
14.00000	-0.72156	-36.00088
14.10000	-0.72641	-36.27194
14.20000	-0.73188	-36.57307
14.30000	-0.73875	-36.93690
14.40000	-0.74375	-37.24414
14.50000	-0.74766	-37.45145
14.60000	-0.75250	-37.72187
14.70000	-0.75750	-37.99004
14.80000	-0.76344	-38.31210
14.90000	-0.77016	-38.70632
15.00000	-0.77437	-38.95369
15.10000	-0.77891	-39.17781
15.20000	-0.78391	-39.45787
15.30000	-0.78906	-39.74130
15.40000	-0.79578	-40.07994
15.50000	-0.80078	-40.42502
15.60000	-0.80500	-40.63576
15.70000	-0.80953	-40.87765
15.80000	-0.81484	-41.16979
15.90000	-0.82203	-41.54216
16.00000	-0.82687	-41.86788
16.10000	-0.83047	-42.04442
16.20000	-0.83500	-42.27829
16.30000	-0.83984	-42.55804
16.40000	-0.84563	-42.87966
16.50000	-0.85328	-43.27079
16.60000	-0.85828	-43.62356
16.70000	-0.86188	-43.79914
16.80000	-0.86656	-44.03871
16.90000	-0.87188	-44.33713
17.00000	-0.87797	-44.65313
17.10000	-0.88313	-44.97265
17.20000	-0.88719	-45.18910
17.30000	-0.89156	-45.41936
17.40000	-0.89609	-45.65759
17.50000	-0.90156	-45.94753
17.60000	-0.90813	-46.27555
17.70000	-0.91359	-46.61853
17.80000	-0.91750	-46.82208
17.90000	-0.92219	-47.07174
18.00000	-0.92734	-47.33230
18.10000	-0.93453	-47.66152
18.20000	-0.94063	-48.06693
18.30000	-0.94422	-48.23710
18.40000	-0.94844	-48.45845
18.50000	-0.95344	-48.71817
18.60000	-0.95906	-49.01285
18.70000	-0.96625	-49.36616
18.80000	-0.97156	-49.71616
18.90000	-0.97531	-49.90121
19.00000	-0.98000	-50.14630
19.10000	-0.98594	-50.45313
19.20000	-0.99375	-50.87686
19.30000	-0.99844	-51.20002
19.40000	-1.00172	-51.36007
19.50000	-1.00609	-51.59135
19.60000	-1.01078	-51.83443
19.70000	-1.01609	-52.12732
19.80000	-1.02281	-52.46481
19.90000	-1.02781	-52.80945
20.00000	-1.03141	-52.98720
20.10000	-1.03625	-53.23970
20.20000	-1.04156	-53.53105
20.30000	-1.04812	-53.86490
20.40000	-1.05359	-54.21919
20.50000	-1.05766	-54.42470
20.60000	-1.06203	-54.66595
20.70000	-1.06719	-54.94288
20.80000	-1.07250	-55.22188
20.90000	-1.07891	-55.56015
21.00000	-1.08500	-55.95412
21.10000	-1.08875	-56.14453
21.20000	-1.09344	-56.39851
21.30000	-1.09906	-56.69536
21.40000	-1.10656	-57.08814
21.50000	-1.11141	-57.41063
21.60000	-1.11469	-57.57983
21.70000	-1.11891	-57.79437
21.80000	-1.12375	-58.05721
21.90000	-1.12953	-58.37322
22.00000	-1.13641	-58.74218
22.10000	-1.14203	-59.12115
22.20000	-1.14578	-59.30838
22.30000	-1.15031	-59.53836
22.40000	-1.15516	-59.81372
22.50000	-1.16141	-60.12240
22.60000	-1.16750	-60.51490
22.70000	-1.17172	-60.75694
22.80000	-1.17609	-60.99204
22.90000	-1.18109	-61.27057
23.00000	-1.18672	-61.56888
23.10000	-1.19391	-61.95401
23.20000	-1.19859	-62.28501
23.30000	-1.20203	-62.43755
23.40000	-1.20656	-62.69229
23.50000	-1.21203	-62.99001
23.60000	-1.21859	-63.35354
23.70000	-1.22406	-63.69356
23.80000	-1.22828	-63.92175
23.90000	-1.23250	-64.14869
24.00000	-1.23719	-64.40670
24.10000	-1.24250	-64.68476
24.20000	-1.24938	-65.05103
24.30000	-1.25500	-65.43443
24.40000	-1.25906	-65.62950
24.50000	-1.26375	-65.89052
24.60000	-1.26891	-66.17693
24.70000	-1.27578	-66.53593
24.80000	-1.28078	-66.87108
24.90000	-1.28453	-67.05878
25.00000	-1.28906	-67.31201
25.10000	-1.29391	-67.57585
25.20000	-1.29922	-67.87179
25.30000	-1.30656	-68.24406
25.40000	-1.31219	-68.63233
25.50000	-1.31578	-68.80525
25.60000	-1.32031	-69.04653
25.70000	-1.32531	-69.32029
25.80000	-1.33156	-69.64586
25.90000	-1.33766	-70.04376
26.00000	-1.34172	-70.26114
26.10000	-1.34609	-70.49983
26.20000	-1.35109	-70.77195
26.30000	-1.35656	-71.06770
26.40000	-1.36344	-71.43112
26.50000	-1.36859	-71.76462
26.60000	-1.37234	-71.95757
26.70000	-1.37703	-72.21745
26.80000	-1.38281	-72.52590
26.90000	-1.39063	-72.95980
27.00000	-1.39625	-73.35582
27.10000	-1.39953	-73.52269
27.20000	-1.40375	-73.74225
27.30000	-1.40844	-74.02328
27.40000	-1.41375	-74.32389
27.50000	-1.42078	-74.71322
27.60000	-1.42531	-75.02555
27.70000	-1.42906	-75.22317
27.80000	-1.43359	-75.47235
27.90000	-1.43875	-75.76738
28.00000	-1.44516	-76.11962
28.10000	-1.45125	-76.49579
28.20000	-1.45531	-76.72694
28.30000	-1.45969	-76.97203
28.40000	-1.46453	-77.24643
28.50000	-1.46984	-77.55740
28.60000	-1.47641	-77.91099
28.70000	-1.48250	-78.32051
28.80000	-1.48688	-78.54782
28.90000	-1.49125	-78.80333
29.00000	-1.49641	-79.09285
29.10000	-1.50281	-79.46440
29.20000	-1.50812	-79.80494
29.30000	-1.51203	-80.01605
29.40000	-1.51641	-80.26741
29.50000	-1.52109	-80.53656
29.60000	-1.52641	-80.84264
29.70000	-1.53203	-81.16324
29.80000	-1.53750	-81.50148
29.90000	-1.54172	-81.73964
30.00000	-1.54641	-81.98749
30.10000	-1.55172	-82.28243
30.20000	-1.55828	-82.63978
30.30000	-1.56453	-83.03472
30.40000	-1.56828	-83.23728
30.50000	-1.57250	-83.45273
30.60000	-1.57734	-83.72819
30.70000	-1.58266	-84.01736
30.80000	-1.58906	-84.34747
30.90000	-1.59500	-84.72611
31.00000	-1.59906	-84.91859
31.10000	-1.60359	-85.16590
31.20000	-1.60875	-85.42907
31.30000	-1.61438	-85.73480
31.40000	-1.62109	-86.12880
31.50000	-1.62547	-86.36826
31.60000	-1.62984	-86.59476
31.70000	-1.63453	-86.84491
31.80000	-1.63969	-87.12834
31.90000	-1.64609	-87.44605
32.00000	-1.65250	-87.86504
32.10000	-1.65594	-88.01325
32.20000	-1.66031	-88.24328
32.30000	-1.66531	-88.50875
32.40000	-1.67188	-88.85032
32.50000	-1.67781	-89.22381
32.60000	-1.68203	-89.44021
32.70000	-1.68656	-89.66958
32.80000	-1.69188	-89.94876
32.90000	-1.69719	-90.24674
33.00000	-1.70312	-90.55942
33.10000	-1.70906	-90.93674
33.20000	-1.71281	-91.10878
33.30000	-1.71719	-91.33880
33.40000	-1.72219	-91.60399
33.50000	-1.72875	-91.93749
33.60000	-1.73484	-92.31601
33.70000	-1.73859	-92.49925
33.80000	-1.74250	-92.69109
33.90000	-1.74719	-92.94648
34.00000	-1.75266	-93.23967
34.10000	-1.75875	-93.56713
34.20000	-1.76641	-94.00566
34.30000	-1.77000	-94.19083
34.40000	-1.77422	-94.39402
34.50000	-1.77906	-94.64926
34.60000	-1.78469	-94.92709
34.70000	-1.79109	-95.30272
34.80000	-1.79531	-95.51999
34.90000	-1.79969	-95.74686
35.00000	-1.80453	-95.99738
35.10000	-1.81000	-96.28372
35.20000	-1.81734	-96.64116
35.30000	-1.82391	-97.09637
35.40000	-1.82688	-97.20816
35.50000	-1.83141	-97.42987
35.60000	-1.83687	-97.73891
35.70000	-1.84516	-98.15739
35.80000	-1.85031	-98.56161
35.90000	-1.85328	-98.68052
36.00000	-1.85750	-98.88516
36.10000	-1.86234	-99.15613
36.20000	-1.86734	-99.44829
36.30000	-1.87312	-99.74933
36.40000	-1.87937	-100.14074
36.50000	-1.88328	-100.34738
36.60000	-1.88766	-100.57738
36.70000	-1.89266	-100.85733
36.80000	-1.89906	-101.17924
36.90000	-1.90547	-101.58280
37.00000	-1.90891	-101.76831
37.10000	-1.91297	-101.96543
37.20000	-1.91781	-102.22724
37.30000	-1.92344	-102.54190
37.40000	-1.93063	-102.91771
37.50000	-1.93719	-103.36949
37.60000	-1.94063	-103.53868
37.70000	-1.94500	-103.74639
37.80000	-1.95000	-104.02602
37.90000	-1.95578	-104.34282
38.00000	-1.96188	-104.72814
38.10000	-1.96578	-104.93267
38.20000	-1.97000	-105.15340
38.30000	-1.97484	-105.42741
38.40000	-1.98031	-105.71887
38.50000	-1.98734	-106.06857
38.60000	-1.99328	-106.48171
38.70000	-1.99672	-106.63664
38.80000	-2.00125	-106.87034
38.90000	-2.00625	-107.16701
39.00000	-2.01234	-107.49826
39.10000	-2.01922	-107.92203
39.20000	-2.02313	-108.14036
39.30000	-2.02734	-108.34707
39.40000	-2.03219	-108.60726
39.50000	-2.03734	-108.89300
39.60000	-2.04328	-109.21729
39.70000	-2.04984	-109.63292
39.80000	-2.05359	-109.83820
39.90000	-2.05813	-110.07311
40.00000	-2.06359	-110.37776
40.10000	-2.07000	-110.73576
40.20000	-2.07625	-111.12633
40.30000	-2.07953	-111.29019
40.40000	-2.08359	-111.49513
40.50000	-2.08828	-111.76250
40.60000	-2.09344	-112.06429
40.70000	-2.09969	-112.40192
40.80000	-2.10656	-112.82481
40.90000	-2.11031	-113.02225
41.00000	-2.11453	-113.22698
41.10000	-2.11938	-113.48680
41.20000	-2.12500	-113.78746
41.30000	-2.13172	-114.18936
41.40000	-2.13625	-114.44601
41.50000	-2.14063	-114.66868
41.60000	-2.14531	-114.92941
41.70000	-2.15047	-115.21074
41.80000	-2.15719	-115.52932
41.90000	-2.16297	-115.92916
42.00000	-2.16672	-116.10700
42.10000	-2.17109	-116.33340
42.20000	-2.17641	-116.63205
42.30000	-2.18281	-116.96960
42.40000	-2.18984	-117.42594
42.50000	-2.19344	-117.60137
42.60000	-2.19766	-117.80017
42.70000	-2.20219	-118.05122
42.80000	-2.20703	-118.31616
42.90000	-2.21281	-118.63067
43.00000	-2.22016	-119.09019
43.10000	-2.22422	-119.30457
43.20000	-2.22875	-119.53923
43.30000	-2.23406	-119.83458
43.40000	-2.24094	-120.18687
43.50000	-2.24688	-120.58171
43.60000	-2.25016	-120.76136
43.70000	-2.25438	-120.97057
43.80000	-2.25906	-121.24275
43.90000	-2.26406	-121.54150
44.00000	-2.27000	-121.87684
44.10000	-2.27625	-122.26661
44.20000	-2.28031	-122.46671
44.30000	-2.28453	-122.69017
44.40000	-2.28906	-122.94117
44.50000	-2.29484	-123.25461
44.60000	-2.30172	-123.66220
44.70000	-2.30594	-123.91704
44.80000	-2.31031	-124.12964
44.90000	-2.31516	-124.39521
45.00000	-2.32094	-124.70733
45.10000	-2.32797	-125.08160
45.20000	-2.33406	-125.48055
45.30000	-2.33781	-125.68040
45.40000	-2.34219	-125.91001
45.50000	-2.34719	-126.20017
45.60000	-2.35328	-126.53758
45.70000	-2.35938	-126.91662
45.80000	-2.36344	-127.13124
45.90000	-2.36766	-127.34520
46.00000	-2.37203	-127.58821
46.10000	-2.37688	-127.85801
46.20000	-2.38266	-128.17341
46.30000	-2.39016	-128.60543
46.40000	-2.39438	-128.88518
46.50000	-2.39875	-129.09156
46.60000	-2.40391	-129.36778
46.70000	-2.41000	-129.69434
46.80000	-2.41578	-129.72219
46.90000	-2.41953	-129.93471
47.00000	-2.42375	-130.16933
47.10000	-2.42844	-130.44965
47.20000	-2.43359	-130.76511
47.30000	-2.43953	-131.11763
47.40000	-2.44687	-131.56109
47.50000	-2.45078	-131.79685
47.60000	-2.45516	-131.98884
47.70000	-2.45984	-132.21328
47.80000	-2.46547	-132.51536
47.90000	-2.47234	-132.93621
48.00000	-2.47687	-133.20433
48.10000	-2.48094	-133.41422
48.20000	-2.48578	-133.67474
48.30000	-2.49078	-133.95101
48.40000	-2.49672	-134.26618
48.50000	-2.50359	-134.68684
48.60000	-2.50719	-134.87254
48.70000	-2.51156	-135.07636
48.80000	-2.51688	-135.37346
48.90000	-2.52313	-135.71157
49.00000	-2.52938	-136.12041
49.10000	-2.53312	-136.29742
49.20000	-2.53734	-136.50966
49.30000	-2.54219	-136.76921
49.40000	-2.54734	-137.04868
49.50000	-2.55359	-137.38501
49.60000	-2.56078	-137.82196
49.70000	-2.56453	-138.00640
49.80000	-2.56891	-138.21749
49.90000	-2.57359	-138.47621
50.00000	-2.57937	-138.78433
50.10000	-2.58656	-139.24496
50.20000	-2.59031	-139.44310
50.30000	-2.59438	-139.64382
50.40000	-2.59891	-139.87967
50.50000	-2.60406	-140.15511
50.60000	-2.60953	-140.44774
50.70000	-2.61609	-140.80283
50.80000	-2.62031	-141.04596
50.90000	-2.62484	-141.25717
51.00000	-2.62969	-141.50827
51.10000	-2.63547	-141.80347
51.20000	-2.64422	-142.26955
51.30000	-2.64844	-142.56400
51.40000	-2.65188	-142.70410
51.50000	-2.65656	-142.92578
51.60000	-2.66187	-143.22478
51.70000	-2.66891	-143.59038
51.80000	-2.67531	-144.05291
51.90000	-2.67828	-144.17833
52.00000	-2.68250	-144.36397
52.10000	-2.68766	-144.65037
52.20000	-2.69375	-144.99624
52.30000	-2.70094	-145.44307
52.40000	-2.70469	-145.66396
52.50000	-2.70875	-145.85446
52.60000	-2.71328	-146.11283
52.70000	-2.71813	-146.37673
52.80000	-2.72375	-146.68125
52.90000	-2.73078	-147.10806
53.00000	-2.73469	-147.34711
53.10000	-2.73859	-147.53132
53.20000	-2.74344	-147.79393
53.30000	-2.74953	-148.11689
53.40000	-2.75656	-148.55191
53.50000	-2.76078	-148.79367
53.60000	-2.76484	-149.00078
53.70000	-2.76969	-149.25244
53.80000	-2.77469	-149.52818
53.90000	-2.77984	-149.81839
54.00000	-2.78672	-150.22200
54.10000	-2.79125	-150.48812
54.20000	-2.79594	-150.71839
54.30000	-2.80109	-150.99633
54.40000	-2.80688	-151.30064
54.50000	-2.81375	-151.71938
54.60000	-2.81734	-151.92904
54.70000	-2.82109	-152.09083
54.80000	-2.82563	-152.32651
54.90000	-2.83094	-152.61503
55.00000	-2.83688	-152.95731
55.10000	-2.84422	-153.39889
55.20000	-2.84813	-153.62081
55.30000	-2.85250	-153.81496
55.40000	-2.85750	-154.06974
55.50000	-2.86312	-154.37774
55.60000	-2.87016	-154.77651
55.70000	-2.87422	-155.02514
55.80000	-2.87813	-155.21996
55.90000	-2.88266	-155.45343
56.00000	-2.88797	-155.73843
56.10000	-2.89438	-156.09905
56.20000	-2.90187	-156.56103
56.30000	-2.90500	-156.72171
56.40000	-2.90875	-156.88311
56.50000	-2.91375	-157.14885
56.60000	-2.91937	-157.45483
56.70000	-2.92672	-157.87645
56.80000	-2.93125	-158.16113
56.90000	-2.93516	-158.35269
57.00000	-2.93984	-158.59890
57.10000	-2.94500	-158.87219
57.20000	-2.95047	-159.16534
57.30000	-2.95781	-159.56728
57.40000	-2.96172	-159.83918
57.50000	-2.96563	-160.01309
57.60000	-2.97047	-160.26109
57.70000	-2.97625	-160.54615
57.80000	-2.98359	-160.97555
57.90000	-2.98766	-161.22441
58.00000	-2.99156	-161.40467
58.10000	-2.99625	-161.65504
58.20000	-3.00172	-161.94899
58.30000	-3.00781	-162.28421
58.40000	-3.01516	-162.68660
58.50000	-3.01891	-162.94329
58.60000	-3.02312	-163.11513
58.70000	-3.02781	-163.37207
58.80000	-3.03359	-163.67640
58.90000	-3.04141	-164.13908
59.00000	-3.04516	-164.36903
59.10000	-3.04891	-164.54624
59.20000	-3.05328	-164.78142
59.30000	-3.05828	-165.05608
59.40000	-3.06422	-165.37519
59.50000	-3.07109	-165.77505
59.60000	-3.07516	-166.02874
59.70000	-3.07953	-166.23521
59.80000	-3.08469	-166.50455
59.90000	-3.09109	-166.84467
60.00000	-3.09813	-167.28501
60.10000	-3.10172	-167.50704
60.20000	-3.10578	-167.69512
60.30000	-3.11047	-167.95886
60.40000	-3.11563	-168.25138
60.50000	-3.12219	-168.62036
60.59800	-3.12937	-169.12349
60.69800	-3.13250	-169.32212
60.79800	-3.13641	-169.50022
60.89800	-3.14109	-169.75485
60.99800	-3.14672	-170.05818
61.09800	-3.15344	-170.46799
61.19800	-3.15750	-170.71380
61.29800	-3.16172	-170.93851
61.39800	-3.16641	-171.19858
61.49800	-3.17172	-171.50219
61.59800	-3.17750	-171.82243
61.69800	-3.18469	-172.24552
61.79800	-3.18844	-172.47848
61.89800	-3.19266	-172.67548
61.99800	-3.19703	-172.90817
62.09800	-3.20219	-173.18381
62.19800	-3.20969	-173.59953
62.29800	-3.21469	-173.94266
62.39800	-3.21875	-174.14564
62.49800	-3.22328	-174.37068
62.59800	-3.22828	-174.64671
62.69800	-3.23438	-174.96589
62.79800	-3.24125	-175.37901
62.89800	-3.24500	-175.61540
62.99800	-3.24938	-175.81405
63.09800	-3.25453	-176.09242
63.19800	-3.26047	-176.40509
63.29800	-3.26766	-176.82989
63.39800	-3.27156	-177.07413
63.49800	-3.27531	-177.24234
63.59800	-3.27953	-177.46498
63.69800	-3.28453	-177.73622
63.79800	-3.29063	-178.06636
63.89800	-3.29906	-178.55264
63.99800	-3.30266	-178.79759
64.09800	-3.30656	-178.97035
64.19800	-3.31125	-179.21327
64.29800	-3.31672	-179.49529
64.39800	-3.32344	-179.86691
64.49800	-3.32797	-180.15276
64.59800	-3.33203	-180.35281
64.69800	-3.33672	-180.59386
64.79800	-3.34219	-180.87758
64.89800	-3.34828	-181.21526
64.99800	-3.35516	-181.62654
65.09800	-3.35875	-181.83032
65.19800	-3.36250	-182.00497
65.29800	-3.36703	-182.23384
65.39800	-3.37234	-182.50504
65.49800	-3.37937	-182.87359
65.59800	-3.38469	-183.20541
65.69800	-3.38891	-183.41634
65.79800	-3.39359	-183.64014
65.89800	-3.39875	-183.91900
65.99800	-3.40422	-184.20914
66.09800	-3.41156	-184.60956
66.19800	-3.41563	-184.85975
66.29800	-3.41969	-185.05062
66.39800	-3.42438	-185.27593
66.49800	-3.42969	-185.54352
66.59800	-3.43656	-185.90884
66.69800	-3.44125	-186.17722
66.79800	-3.44500	-186.35759
66.89800	-3.44938	-186.55241
66.99800	-3.45438	-186.78920
67.09800	-3.46000	-187.04987
67.19800	-3.46859	-187.44206
67.29800	-3.47312	-187.74945
67.39800	-3.47703	-187.91039
67.49800	-3.48187	-188.13066
67.59800	-3.48703	-188.39769
67.69800	-3.49453	-188.77798
67.79800	-3.49906	-189.08247
67.89800	-3.50297	-189.26083
67.99800	-3.50750	-189.48592
68.09800	-3.51266	-189.75474
68.19800	-3.51813	-190.04378
68.29800	-3.52516	-190.41660
68.39800	-3.52875	-190.64392
68.49800	-3.53281	-190.81956
68.59800	-3.53781	-191.06214
68.69800	-3.54422	-191.40805
68.79800	-3.55234	-191.88029
68.89800	-3.55562	-192.08297
68.99800	-3.55906	-192.22045
69.09800	-3.56328	-192.42010
69.19800	-3.56812	-192.66921
69.29800	-3.57375	-192.96253
69.39800	-3.58219	-193.41311
69.49800	-3.58688	-193.75449
69.59800	-3.59078	-193.92559
69.69800	-3.59578	-194.16186
69.79800	-3.60156	-194.46699
69.89800	-3.60828	-194.84934
69.99800	-3.61187	-195.06428
70.09800	-3.61578	-195.24801
70.19800	-3.62031	-195.47382
70.29800	-3.62547	-195.73948
70.39800	-3.63141	-196.04354
70.49800	-3.63891	-196.42377
70.59800	-3.64359	-196.75836
70.69800	-3.64750	-196.92814
70.79800	-3.65219	-197.17127
70.89800	-3.65734	-197.44201
70.99800	-3.66406	-197.80263
71.09800	-3.66891	-198.10525
71.19800	-3.67281	-198.29707
71.29800	-3.67719	-198.51948
71.39800	-3.68234	-198.78556
71.49800	-3.68797	-199.08939
71.59800	-3.69531	-199.48891
71.69800	-3.69938	-199.75066
71.79800	-3.70328	-199.91435
71.89800	-3.70797	-200.14869
71.99800	-3.71344	-200.43397
72.09800	-3.72109	-200.84956
72.19800	-3.72563	-201.14091
72.29800	-3.72953	-201.32591
72.39800	-3.73422	-201.56255
72.49800	-3.73906	-201.82753
72.59800	-3.74469	-202.11165
72.69800	-3.75250	-202.53314
72.79800	-3.75656	-202.82055
72.89800	-3.76062	-203.00888
72.99800	-3.76516	-203.23509
73.09800	-3.77031	-203.49608
73.19800	-3.77766	-203.86982
73.29800	-3.78234	-204.19057
73.39800	-3.78609	-204.36789
73.49800	-3.79062	-204.59689
73.59800	-3.79594	-204.88335
73.69800	-3.80172	-205.19662
73.79800	-3.80891	-205.58427
73.89800	-3.81297	-205.84604
73.99800	-3.81687	-206.02879
74.09800	-3.82156	-206.26482
74.19800	-3.82688	-206.53434
74.29800	-3.83469	-206.93552
74.39800	-3.83937	-207.26438
74.49800	-3.84312	-207.45510
74.59800	-3.84766	-207.67736
74.69800	-3.85266	-207.94424
74.79800	-3.85859	-208.25590
74.89800	-3.86578	-208.65607
74.99800	-3.86969	-208.89518
75.09800	-3.87375	-209.07709
75.19800	-3.87875	-209.34172
75.29800	-3.88453	-209.65016
75.39800	-3.89203	-210.07068
75.49800	-3.89688	-210.39833
75.59800	-3.90031	-210.57266
75.69800	-3.90469	-210.78405
75.79800	-3.90938	-211.03600
75.89800	-3.91469	-211.30057
75.99800	-3.92172	-211.67658
76.09800	-3.92641	-211.99314
76.19800	-3.93078	-212.20054
76.29800	-3.93594	-212.46994
76.39800	-3.94281	-212.83264
76.49800	-3.94984	-213.28896
76.59800	-3.95375	-213.52878
76.69800	-3.95734	-213.70196
76.79800	-3.96172	-213.93137
76.89800	-3.96656	-214.20741
76.99800	-3.97188	-214.49317
77.09800	-3.97875	-214.86714
77.19800	-3.98344	-215.18537
77.29800	-3.98750	-215.37563
77.39800	-3.99219	-215.62146
77.49800	-3.99719	-215.89267
77.59800	-4.00359	-216.24213
77.69800	-4.00875	-216.57898
77.79800	-4.01281	-216.79927
77.89800	-4.01719	-217.01896
77.99800	-4.02219	-217.28314
78.09800	-4.02781	-217.57613
78.19800	-4.03500	-217.94955
78.29800	-4.04000	-218.28689
78.39800	-4.04422	-218.50783
78.49800	-4.04891	-218.75092
78.59800	-4.05422	-219.02454
78.69800	-4.06109	-219.40017
78.79800	-4.06562	-219.69289
78.89800	-4.06953	-219.87714
78.99800	-4.07375	-220.08573
79.09800	-4.07859	-220.33167
79.19800	-4.08391	-220.61162
79.29800	-4.09109	-220.95585
79.39800	-4.09672	-221.32137
79.49800	-4.10094	-221.52992
79.59800	-4.10547	-221.76029
79.69800	-4.11078	-222.01654
79.79800	-4.11750	-222.36504
79.89800	-4.12266	-222.69024
79.99800	-4.12656	-222.88422
80.09800	-4.13109	-223.10916
80.19800	-4.13609	-223.35091
80.29800	-4.14188	-223.63786
80.39800	-4.15000	-224.03899
80.49800	-4.15391	-224.33288
80.59800	-4.15719	-224.46571
80.69800	-4.16188	-224.69334
80.79800	-4.16750	-224.97565
80.89800	-4.17469	-225.34151
80.99800	-4.17953	-225.64949
81.09800	-4.18344	-225.83088
81.19800	-4.18766	-226.03288
81.29800	-4.19234	-226.26975
81.39800	-4.19734	-226.51725
81.49800	-4.20391	-226.82534
81.59800	-4.21016	-227.20790
81.69800	-4.21438	-227.41498
81.79800	-4.21922	-227.64392
81.89800	-4.22484	-227.91524
81.99800	-4.23281	-228.32756
82.09800	-4.23672	-228.60609
82.19800	-4.24000	-228.73789
82.29800	-4.24422	-228.92752
82.39800	-4.24906	-229.16743
82.49800	-4.25453	-229.44073
82.59800	-4.26094	-229.75606
82.69800	-4.26688	-230.11138
82.79800	-4.27047	-230.26870
82.89800	-4.27484	-230.46762
82.99800	-4.27969	-230.70024
83.09800	-4.28703	-231.01491
83.19800	-4.29375	-231.46421
83.29800	-4.29781	-231.65971
83.39800	-4.30234	-231.86544
83.49800	-4.30750	-232.12862
83.59800	-4.31344	-232.43748
83.69800	-4.32109	-232.82495
83.79800	-4.32453	-233.06359
83.89800	-4.32797	-233.21296
83.99800	-4.33281	-233.44333
84.09800	-4.33844	-233.73418
84.19800	-4.34625	-234.12500
84.29800	-4.35047	-234.42221
84.39800	-4.35422	-234.58627
84.49800	-4.35859	-234.80351
84.59800	-4.36313	-235.03155
84.69800	-4.36828	-235.29494
84.79800	-4.37594	-235.64897
84.89800	-4.38109	-236.01705
84.99800	-4.38484	-236.19156
85.09800	-4.38953	-236.41071
85.19800	-4.39531	-236.70316
85.29800	-4.40234	-237.08625
85.39800	-4.40687	-237.36934
85.49800	-4.41062	-237.55048
85.59800	-4.41500	-237.76786
85.69800	-4.42000	-238.01564
85.79800	-4.42547	-238.30655
85.89800	-4.43313	-238.67290
85.99800	-4.43797	-239.01443
86.09800	-4.44141	-239.16732
86.19800	-4.44547	-239.35664
86.29800	-4.45031	-239.59635
86.39800	-4.45766	-239.92886
86.49800	-4.46391	-240.35759
86.59800	-4.46781	-240.56008
86.69800	-4.47234	-240.76803
86.79800	-4.47750	-241.03607
86.89800	-4.48297	-241.32809
86.99800	-4.48938	-241.66936
87.09800	-4.49406	-241.94784
87.19800	-4.49813	-242.13396
87.29800	-4.50297	-242.36941
87.39800	-4.50813	-242.63953
87.49800	-4.51500	-242.97857
87.59800	-4.52109	-243.36450
87.69800	-4.52453	-243.54999
87.79800	-4.52859	-243.73792
87.89800	-4.53344	-243.98547
87.99800	-4.53891	-244.25976
88.09800	-4.54672	-244.65472
88.19800	-4.55125	-244.98332
88.29800	-4.55500	-245.15602
88.39800	-4.55984	-245.38696
88.49800	-4.56547	-245.67898
88.59800	-4.57188	-246.00504
88.69800	-4.57687	-246.33265
88.79800	-4.58078	-246.52067
88.89800	-4.58531	-246.75809
88.99800	-4.59016	-246.99965
89.09800	-4.59578	-247.28253
89.19800	-4.60313	-247.64799
89.29800	-4.60812	-247.99860
89.39800	-4.61172	-248.15352
89.49800	-4.61594	-248.35691
89.59800	-4.62109	-248.60358
89.69800	-4.62750	-248.92312
89.79800	-4.63328	-249.27564
89.89800	-4.63719	-249.47067
89.99800	-4.64172	-249.67286
90.09800	-4.64672	-249.93686
90.19800	-4.65203	-250.20343
90.29800	-4.65906	-250.54190
90.39800	-4.66453	-250.89350
90.49800	-4.66844	-251.07971
90.59800	-4.67297	-251.29420
90.69800	-4.67828	-251.55070
90.79800	-4.68562	-251.91462
90.89800	-4.69047	-252.23297
90.99800	-4.69422	-252.39947
91.09800	-4.69859	-252.60681
91.19800	-4.70375	-252.86347
91.29800	-4.70953	-253.16405
91.39800	-4.71703	-253.54016
91.49800	-4.72141	-253.84682
91.59800	-4.72516	-254.00510
91.69800	-4.72969	-254.23491
91.79800	-4.73453	-254.45887
91.89800	-4.74078	-254.76360
91.99800	-4.74656	-255.11628
92.09800	-4.75078	-255.31739
92.19800	-4.75531	-255.54273
92.29800	-4.76063	-255.80561
92.39800	-4.76687	-256.12730
92.49800	-4.77469	-256.52993
92.59800	-4.77828	-256.78626
92.69800	-4.78172	-256.92984
92.79800	-4.78625	-257.14841
92.89800	-4.79187	-257.43705
92.99800	-4.80000	-257.83485
93.09800	-4.80547	-258.24317
93.19800	-4.80875	-258.38694
93.29800	-4.81328	-258.60518
93.39800	-4.81828	-258.88309
93.49800	-4.82375	-259.18072
93.59800	-4.82984	-259.50712
93.69800	-4.83469	-259.80827
93.79800	-4.83844	-259.98873
93.89800	-4.84281	-260.20458
93.99800	-4.84766	-260.44321
94.09800	-4.85391	-260.74898
94.19800	-4.86016	-261.12786
94.29800	-4.86422	-261.34852
94.39800	-4.86859	-261.56393
94.49800	-4.87359	-261.80315
94.59800	-4.87891	-262.08866
94.69800	-4.88516	-262.39455
94.79800	-4.89219	-262.83017
94.89800	-4.89594	-263.01208
94.99800	-4.90016	-263.20985
95.09800	-4.90500	-263.44731
95.19800	-4.91125	-263.74811
95.29800	-4.91688	-264.08342
95.39800	-4.92109	-264.29796
95.49800	-4.92578	-264.52336
95.59800	-4.93063	-264.77006
95.69800	-4.93625	-265.04859
95.79800	-4.94250	-265.35678
95.89800	-4.94766	-265.66699
95.99800	-4.95156	-265.84718
96.09800	-4.95625	-266.06411
96.19800	-4.96141	-266.31778
96.29800	-4.96781	-266.59039
96.39800	-4.97422	-266.96739
96.49800	-4.97844	-267.22088
96.59800	-4.98281	-267.39261
96.69800	-4.98766	-267.65427
96.79800	-4.99344	-267.93694
96.89800	-5.00063	-268.27690
96.99800	-5.00516	-268.60347
97.09800	-5.00875	-268.73264
97.19800	-5.01328	-268.94131
97.29800	-5.01859	-269.19633
97.39800	-5.02547	-269.52261
97.49800	-5.03109	-269.88825
97.59800	-5.03469	-270.04296
97.69800	-5.03891	-270.24034
97.79800	-5.04375	-270.47309
97.89800	-5.04922	-270.73830
97.99800	-5.05625	-271.06169
98.09800	-5.06234	-271.45877
98.19800	-5.06578	-271.60963
98.29800	-5.07000	-271.79584
98.39800	-5.07484	-272.02246
98.49800	-5.08078	-272.30027
98.59800	-5.08719	-272.67838
98.69800	-5.09109	-272.86175
98.79800	-5.09531	-273.04062
98.89800	-5.10000	-273.25544
98.99800	-5.10500	-273.48426
99.09800	-5.11063	-273.74059
99.19800	-5.11781	-274.12134
99.29800	-5.12172	-274.30660
99.39800	-5.12641	-274.51405
99.49800	-5.13219	-274.78993
99.59800	-5.14203	-275.20090
99.69800	-5.14781	-275.67464
99.79800	-5.14953	-275.69699
99.89800	-5.15344	-275.83513
99.99800	-5.15859	-276.09953
100.09800	-5.16406	-276.37747
100.19800	-5.17141	-276.72586
100.29800	-5.17594	-277.03309
100.39800	-5.17937	-277.18276
100.49800	-5.18422	-277.40234
100.59800	-5.18984	-277.68409
100.69800	-5.19641	-278.01061
100.79800	-5.20156	-278.33834
100.89800	-5.20500	-278.48735
100.99800	-5.20922	-278.68569
101.09800	-5.21406	-278.91669
101.19800	-5.21984	-279.20127
101.29800	-5.22750	-279.56501
101.39800	-5.23250	-279.92469
101.49800	-5.23578	-280.04909
101.59800	-5.24016	-280.24939
101.69800	-5.24531	-280.50533
101.79800	-5.25203	-280.81590
101.89800	-5.25844	-281.22863
101.99800	-5.26234	-281.40262
102.09800	-5.26625	-281.58796
102.19800	-5.27109	-281.81064
102.29800	-5.27625	-282.06104
102.39800	-5.28234	-282.33907
102.49800	-5.28859	-282.72343
102.59800	-5.29250	-282.90614
102.69800	-5.29703	-283.10382
102.79800	-5.30219	-283.36295
102.89800	-5.30891	-283.67198
102.99800	-5.31484	-284.03506
103.09800	-5.31844	-284.19366
103.19800	-5.32250	-284.36729
103.29800	-5.32734	-284.58512
103.39800	-5.33266	-284.84797
103.49800	-5.33953	-285.16653
103.59800	-5.34625	-285.59503
103.69800	-5.34984	-285.75668
103.79800	-5.35406	-285.93481
103.89800	-5.35906	-286.17591
103.99800	-5.36547	-286.46782
104.09800	-5.37156	-286.83546
104.19800	-5.37531	-287.00128
104.29800	-5.37953	-287.18859
104.39800	-5.38453	-287.42793
104.49800	-5.39016	-287.69454
104.59800	-5.39766	-288.03751
104.69800	-5.40281	-288.39216
104.79800	-5.40594	-288.51032
104.89800	-5.41031	-288.69775
104.99800	-5.41516	-288.91757
105.09800	-5.42141	-289.20880
105.19800	-5.42813	-289.59137
105.29801	-5.43234	-289.80309
105.39801	-5.43687	-289.99165
105.49801	-5.44172	-290.21636
105.59801	-5.44688	-290.46586
105.69801	-5.45344	-290.76731
105.79801	-5.45922	-291.12950
105.89801	-5.46266	-291.27172
105.99801	-5.46688	-291.44779
106.09801	-5.47203	-291.69714
106.19801	-5.47891	-291.99946
106.29801	-5.48547	-292.39634
106.39801	-5.48891	-292.55283
106.49801	-5.49312	-292.72380
106.59801	-5.49781	-292.94449
106.69801	-5.50313	-293.18947
106.79801	-5.50906	-293.48043
106.89801	-5.51625	-293.85525
106.99801	-5.52031	-294.06920
107.09801	-5.52469	-294.25338
107.19801	-5.52953	-294.48459
107.29801	-5.53688	-294.80475
107.39801	-5.54234	-295.19066
107.49801	-5.54562	-295.32197
107.59801	-5.55000	-295.50776
107.69801	-5.55484	-295.73640
107.79801	-5.56062	-296.01985
107.89801	-5.56672	-296.31653
107.99801	-5.57313	-296.68844
108.09801	-5.57688	-296.85912
108.19801	-5.58125	-297.05021
108.29801	-5.58656	-297.30090
108.39801	-5.59375	-297.64688
108.49801	-5.59969	-298.04084
108.59801	-5.60313	-298.19170
108.69801	-5.60703	-298.36431
108.79801	-5.61156	-298.57597
108.89801	-5.61687	-298.84389
108.99801	-5.62328	-299.13238
109.09801	-5.62984	-299.54132
109.19801	-5.63375	-299.70846
109.29801	-5.63828	-299.90935
109.39801	-5.64344	-300.17340
109.49801	-5.65000	-300.49488
109.59801	-5.65547	-300.83206
109.69801	-5.65922	-301.01347
109.79801	-5.66344	-301.21401
109.89801	-5.66844	-301.45216
109.99801	-5.67406	-301.73638
110.09801	-5.68125	-302.08510
110.19801	-5.68625	-302.41770
110.29801	-5.68969	-302.55550
110.39801	-5.69391	-302.74728
110.49801	-5.69891	-302.99440
110.59801	-5.70500	-303.29007
110.69801	-5.71172	-303.69240
110.79801	-5.71578	-303.90364
110.89801	-5.72000	-304.08683
110.99801	-5.72453	-304.30353
111.09801	-5.73000	-304.55223
111.19801	-5.73609	-304.85383
111.29801	-5.74266	-305.22469
111.39801	-5.74641	-305.40600
111.49801	-5.75094	-305.59814
111.59801	-5.75625	-305.85611
111.69801	-5.76234	-306.15932
111.79801	-5.76953	-306.56624
111.89801	-5.77313	-306.73853
111.99801	-5.77688	-306.88983
112.09801	-5.78156	-307.10596
112.19801	-5.78688	-307.35469
112.29801	-5.79312	-307.65882
112.39801	-5.79969	-308.03478
112.49801	-5.80344	-308.20197
112.59801	-5.80781	-308.38034
112.69801	-5.81266	-308.60597
112.79801	-5.81828	-308.86942
112.89801	-5.82578	-309.26368
112.99801	-5.82984	-309.48442
113.09801	-5.83375	-309.64446
113.19801	-5.83844	-309.84771
113.29801	-5.84359	-310.09164
113.39801	-5.84969	-310.37787
113.49801	-5.85656	-310.75671
113.59801	-5.86000	-310.90745
113.69801	-5.86453	-311.09819
113.79801	-5.86969	-311.33497
113.89801	-5.87656	-311.64473
113.99801	-5.88313	-312.05085
114.09801	-5.88641	-312.18985
114.19801	-5.89031	-312.33609
114.29801	-5.89516	-312.54190
114.39801	-5.90016	-312.78741
114.49801	-5.90594	-313.05155
114.59801	-5.91281	-313.41752
114.69801	-5.91641	-313.58665
114.79801	-5.92047	-313.74884
114.89801	-5.92531	-313.96228
114.99801	-5.93109	-314.21611
115.09801	-5.93859	-314.60637
115.19801	-5.94250	-314.77779
115.29801	-5.94641	-314.92245
115.39801	-5.95094	-315.11542
115.49801	-5.95609	-315.33423
115.59801	-5.96172	-315.57629
115.69801	-5.96969	-315.97039
115.79801	-5.97391	-316.17266
115.89801	-5.97813	-316.33916
115.99801	-5.98328	-316.55407
116.09801	-5.99047	-316.84655
116.19801	-5.99828	-317.34219
116.29801	-6.00094	-317.43303
116.39801	-6.00469	-317.55951
116.49801	-6.00938	-317.77993
116.59801	-6.01438	-318.00303
116.69801	-6.02031	-318.26985
116.79801	-6.02688	-318.63454
116.89801	-6.03047	-318.78743
116.99801	-6.03469	-318.95423
117.09801	-6.03953	-319.16699
117.19801	-6.04516	-319.41971
117.29801	-6.05250	-319.80559
117.39801	-6.05672	-319.99728
117.49801	-6.06078	-320.16122
117.59801	-6.06563	-320.36185
117.69801	-6.07109	-320.62852
117.79801	-6.07766	-320.92035
117.89801	-6.08453	-321.31699
117.99801	-6.08766	-321.44067
118.09801	-6.09156	-321.59299
118.19801	-6.09672	-321.81394
118.29801	-6.10328	-322.10904
118.39801	-6.11031	-322.51731
118.49801	-6.11375	-322.67445
118.59801	-6.11766	-322.82510
118.69801	-6.12234	-323.03473
118.79801	-6.12734	-323.27190
118.89801	-6.13344	-323.56170
118.99801	-6.14109	-323.95503
119.09801	-6.14469	-324.14418
119.19801	-6.14844	-324.28402
119.29801	-6.15312	-324.49228
119.39801	-6.15891	-324.75507
119.49801	-6.16609	-325.13922
119.59801	-6.17000	-325.32835
119.69801	-6.17406	-325.49658
119.79801	-6.17875	-325.69537
119.89801	-6.18437	-325.94475
119.99801	-6.19031	-326.22942
120.09801	-6.19750	-326.61617
120.19801	-6.20109	-326.79251
120.29801	-6.20516	-326.94703
120.39801	-6.21016	-327.15574
120.49801	-6.21625	-327.43090
120.59801	-6.22312	-327.82078
120.69801	-6.22703	-327.98830
120.79801	-6.23094	-328.14884
120.89801	-6.23563	-328.34610
120.99801	-6.24094	-328.58860
121.09801	-6.24719	-328.87316
121.19801	-6.25406	-329.25653
121.29801	-6.25750	-329.40167
121.39801	-6.26172	-329.55962
121.49801	-6.26688	-329.78517
121.59801	-6.27313	-330.06564
121.69801	-6.28000	-330.44234
121.79801	-6.28375	-330.61844
121.89801	-6.28781	-330.77979
121.99801	-6.29234	-330.97535
122.09801	-6.29750	-331.20024
122.19801	-6.30328	-331.46608
122.29801	-6.31094	-331.88909
122.39801	-6.31422	-332.03828
122.49801	-6.31812	-332.17478
122.59801	-6.32297	-332.38330
122.69801	-6.32906	-332.64437
122.79801	-6.33703	-333.06584
122.89801	-6.34078	-333.24271
122.99801	-6.34469	-333.38434
123.09801	-6.34953	-333.59617
123.19801	-6.35469	-333.83095
123.29801	-6.36031	-334.09429
123.39801	-6.36750	-334.47617
123.49801	-6.37141	-334.65159
123.59801	-6.37578	-334.82286
123.69801	-6.38078	-335.04108
123.79801	-6.38656	-335.30298
123.89801	-6.39422	-335.70141
123.99801	-6.39766	-335.87310
124.09801	-6.40141	-336.00867
124.19801	-6.40609	-336.20611
124.29801	-6.41141	-336.45263
124.39801	-6.41766	-336.74431
124.49801	-6.42500	-337.15948
124.59801	-6.42828	-337.30781
124.69801	-6.43250	-337.47256
124.79801	-6.43781	-337.69515
124.89801	-6.44375	-337.98614
124.99801	-6.45078	-338.37309
125.09801	-6.45453	-338.55018
125.19801	-6.45844	-338.69773
125.29801	-6.46328	-338.91010
125.39801	-6.46859	-339.16229
125.49801	-6.47453	-339.44935
125.59801	-6.48141	-339.83853
125.69801	-6.48469	-339.98436
125.79801	-6.48859	-340.13501
125.89801	-6.49328	-340.34026
125.99801	-6.49859	-340.57876
126.09801	-6.50562	-340.91637
126.19801	-6.51078	-341.19442
126.29801	-6.51516	-341.36310
126.39801	-6.52000	-341.57762
126.49801	-6.52516	-341.81011
126.59801	-6.53063	-342.05660
126.69801	-6.53719	-342.41146
126.79801	-6.54094	-342.57343
126.89801	-6.54500	-342.73705
126.99801	-6.54969	-342.94438
127.09801	-6.55516	-343.17878
127.19801	-6.56297	-343.54901
127.29801	-6.56719	-343.78028
127.39801	-6.57109	-343.91150
127.49801	-6.57562	-344.10563
127.59801	-6.58094	-344.31696
127.69801	-6.58656	-344.57010
127.79801	-6.59453	-344.96918
127.89801	-6.59844	-345.16406
127.99801	-6.60266	-345.30741
128.09801	-6.60750	-345.50911
128.19801	-6.61266	-345.72104
128.29801	-6.61938	-346.03670
128.39801	-6.62375	-346.24887
128.49801	-6.62766	-346.38649
128.59801	-6.63234	-346.56119
128.69801	-6.63734	-346.77663
128.79801	-6.64328	-347.02566
128.89801	-6.65094	-347.38913
128.99801	-6.65469	-347.56604
129.09801	-6.65891	-347.70790
129.19801	-6.66406	-347.91166
129.29801	-6.66969	-348.15925
129.39801	-6.67672	-348.49444
129.49801	-6.68063	-348.65558
129.59801	-6.68469	-348.78844
129.69801	-6.68906	-348.95495
129.79801	-6.69438	-349.17039
129.89801	-6.70063	-349.43289
129.99801	-6.70859	-349.82732
130.09801	-6.71219	-350.00658
130.19801	-6.71609	-350.11861
130.29801	-6.72094	-350.30109
130.39801	-6.72672	-350.53638
130.49801	-6.73391	-350.90524
130.59801	-6.73766	-351.07958
130.69801	-6.74141	-351.18487
130.79801	-6.74594	-351.35508
130.89801	-6.75109	-351.56369
130.99801	-6.75672	-351.79725
131.09801	-6.76422	-352.11530
131.19801	-6.76875	-352.37798
131.29801	-6.77219	-352.46658
131.39801	-6.77656	-352.62635
131.49801	-6.78172	-352.81885
131.59801	-6.78922	-353.13392
131.69801	-6.79406	-353.36569
131.79801	-6.79812	-353.50728
131.89801	-6.80266	-353.67009
131.99801	-6.80828	-353.88848
132.09801	-6.81391	-354.12300
132.19801	-6.82203	-354.48298
132.29801	-6.82562	-354.66948
132.39801	-6.82953	-354.77409
132.49801	-6.83453	-354.96143
132.59801	-6.84094	-355.22148
132.69001	-6.85000	-355.72192
132.79001	-6.85266	-355.82095
132.89001	-6.85563	-355.88011
132.99001	-6.86016	-356.03592
133.09001	-6.86547	-356.25786
133.19001	-6.87109	-356.49905
133.29001	-6.87828	-356.84609
133.39001	-6.88172	-356.99680
133.49001	-6.88578	-357.13255
133.59001	-6.89063	-357.32415
133.69001	-6.89625	-357.55756
133.79001	-6.90344	-357.89731
133.89001	-6.90766	-358.08119
133.99001	-6.91156	-358.20904
134.09001	-6.91609	-358.37734
134.19001	-6.92141	-358.58944
134.29001	-6.92719	-358.84762
134.39001	-6.93484	-359.20674
134.49001	-6.93859	-359.38209
134.59001	-6.94234	-359.49594
134.69001	-6.94719	-359.66927
134.79001	-6.95312	-359.91517
134.89001	-6.96125	-360.32698
134.99001	-6.96484	-360.48964
135.09001	-6.96859	-360.58301
135.19001	-6.97313	-360.76695
135.29001	-6.97844	-360.97857
135.39001	-6.98406	-361.21699
135.49001	-6.99125	-361.53710
135.59001	-6.99516	-361.72268
135.69001	-6.99922	-361.84460
135.79001	-7.00406	-362.01918
135.89001	-7.00969	-362.24231
135.99001	-7.01734	-362.57869
136.09001	-7.02203	-362.84447
136.19001	-7.02531	-362.93560
136.29001	-7.02984	-363.08417
136.39001	-7.03484	-363.27603
136.49001	-7.04109	-363.54402
136.59001	-7.04906	-363.94045
136.69001	-7.05234	-364.06630
136.79001	-7.05594	-364.15851
136.89001	-7.06078	-364.33113
136.99001	-7.06594	-364.52734
137.09001	-7.07297	-364.79262
137.19001	-7.07844	-365.06549
137.29001	-7.08234	-365.14139
137.39001	-7.08687	-365.28105
137.49001	-7.09188	-365.43989
137.59001	-7.09750	-365.64946
137.69001	-7.10516	-365.98286
137.79001	-7.10891	-366.15553
137.89001	-7.11266	-366.23785
137.99001	-7.11703	-366.38755
138.09001	-7.12219	-366.56576
138.19001	-7.12969	-366.87407
138.29001	-7.13484	-367.14453
138.39001	-7.13875	-367.26364
138.49001	-7.14328	-367.42097
138.59001	-7.14844	-367.60637
138.69001	-7.15375	-367.80798
138.79001	-7.16109	-368.12207
138.89001	-7.16531	-368.30607
138.99001	-7.16938	-368.41080
139.09001	-7.17422	-368.58225
139.19001	-7.18031	-368.81736
139.29001	-7.18813	-369.17451
139.39001	-7.19172	-369.31640
139.49001	-7.19516	-369.38620
139.59001	-7.19937	-369.52007
139.69001	-7.20438	-369.68938
139.79001	-7.21000	-369.89442
139.89001	-7.21750	-370.20606
139.99001	-7.22234	-370.43688
140.09001	-7.22641	-370.54545
140.19001	-7.23094	-370.68480
140.29001	-7.23625	-370.86961
140.39001	-7.24406	-371.17895
140.49001	-7.24891	-371.44071
140.59001	-7.25250	-371.52496
140.69001	-7.25688	-371.65684
140.79001	-7.26188	-371.82415
140.89001	-7.26766	-372.04397
140.99001	-7.27531	-372.36714
141.09001	-7.27922	-372.53207
141.19001	-7.28344	-372.64231
141.29001	-7.28875	-372.83990
141.39001	-7.29484	-373.09903
141.49001	-7.30234	-373.49638
141.59001	-7.30547	-373.59446
141.69001	-7.30906	-373.65168
141.79001	-7.31344	-373.79631
141.89001	-7.31813	-373.95242
141.99001	-7.32359	-374.15782
142.09001	-7.33062	-374.43328
142.19001	-7.33625	-374.71610
142.29001	-7.34016	-374.81865
142.39001	-7.34500	-374.97517
142.49001	-7.35125	-375.21890
142.59001	-7.35875	-375.59125
142.69001	-7.36203	-375.69734
142.79001	-7.36578	-375.78002
142.89001	-7.37016	-375.92354
142.99001	-7.37516	-376.10912
143.09001	-7.38047	-376.30838
143.19001	-7.38687	-376.55795
143.29001	-7.39219	-376.81726
143.39001	-7.39609	-376.91733
143.49001	-7.40047	-377.04778
143.59001	-7.40563	-377.23160
143.69001	-7.41375	-377.53925
143.79001	-7.41906	-377.84585
143.89001	-7.42266	-377.93079
143.99001	-7.42703	-378.06025
144.09001	-7.43187	-378.20569
144.19001	-7.43750	-378.40950
144.29001	-7.44438	-378.67951
144.39001	-7.44906	-378.88867
144.49001	-7.45297	-378.97855
144.59001	-7.45766	-379.12402
144.69001	-7.46313	-379.31162
144.79001	-7.47062	-379.61534
144.89001	-7.47547	-379.84797
144.99001	-7.47922	-379.93315
145.09001	-7.48328	-380.03093
145.19001	-7.48813	-380.17449
145.29001	-7.49344	-380.36248
145.39001	-7.50094	-380.62251
145.49001	-7.50625	-380.90032
145.59001	-7.51016	-380.99086
145.69001	-7.51500	-381.13746
145.79001	-7.52031	-381.32870
145.89001	-7.52703	-381.57561
145.99001	-7.53156	-381.77606
146.09001	-7.53578	-381.87468
146.19001	-7.54047	-382.01773
146.29001	-7.54562	-382.18117
146.39001	-7.55141	-382.39214
146.49001	-7.55937	-382.72619
146.59001	-7.56297	-382.87961
146.69001	-7.56656	-382.91422
146.79001	-7.57078	-383.03334
146.89001	-7.57625	-383.20854
146.99001	-7.58406	-383.49497
147.09001	-7.58875	-383.72809
147.19001	-7.59266	-383.80587
147.29001	-7.59703	-383.91989
147.39001	-7.60203	-384.06757
147.49001	-7.60719	-384.24301
147.59001	-7.61391	-384.46748
147.69001	-7.61937	-384.71201
147.79001	-7.62328	-384.79307
147.89001	-7.62797	-384.91264
147.99001	-7.63297	-385.07277
148.09001	-7.64031	-385.30144
148.19001	-7.64703	-385.66139
148.29001	-7.65016	-385.69489
148.39001	-7.65391	-385.75467
148.49001	-7.65859	-385.87719
148.59001	-7.66391	-386.04438
148.69001	-7.67156	-386.29791
148.79001	-7.67703	-386.58419
148.89001	-7.68063	-386.63787
148.99001	-7.68562	-386.76205
149.09001	-7.69172	-386.97979
149.19001	-7.70047	-387.34463
149.29001	-7.70422	-387.58081
149.39001	-7.70703	-387.57476
149.49001	-7.71125	-387.67046
149.59001	-7.71625	-387.84209
149.69001	-7.72172	-388.03717
149.79001	-7.72891	-388.30358
149.89001	-7.73344	-388.50552
149.99001	-7.73688	-388.55717
150.09001	-7.74141	-388.66562
150.19001	-7.74641	-388.82282
150.29001	-7.75297	-389.04020
150.39001	-7.75891	-389.31558
150.49001	-7.76281	-389.41413
150.59001	-7.76734	-389.51573
150.69001	-7.77234	-389.67159
150.79001	-7.77812	-389.86918
150.89001	-7.78562	-390.14503
150.99001	-7.79047	-390.36497
151.09001	-7.79438	-390.44791
151.19001	-7.79891	-390.56313
151.29001	-7.80438	-390.74072
151.39001	-7.81156	-391.02060
151.49001	-7.81594	-391.18236
151.59001	-7.81953	-391.23294
151.69001	-7.82375	-391.33576
151.79001	-7.82844	-391.46310
151.89001	-7.83391	-391.64004
151.99001	-7.84172	-391.91160
152.09001	-7.84719	-392.21963
152.19001	-7.85094	-392.26821
152.29001	-7.85547	-392.38018
152.39001	-7.86078	-392.52689
152.49001	-7.86734	-392.75578
152.59001	-7.87219	-392.95864
152.69001	-7.87609	-393.02009
152.79001	-7.88063	-393.13412
152.89001	-7.88578	-393.28942
152.99001	-7.89188	-393.50322
153.09001	-7.90000	-393.82300
153.19001	-7.90375	-393.97901
153.29001	-7.90703	-393.98512
153.39001	-7.91141	-394.09328
153.49001	-7.91672	-394.26622
153.59001	-7.92453	-394.55310
153.69001	-7.93000	-394.81905
153.79001	-7.93344	-394.85988
153.89001	-7.93766	-394.95051
153.99001	-7.94266	-395.08396
154.09001	-7.94797	-395.24204
154.19001	-7.95469	-395.44922
154.29001	-7.96078	-395.76519
154.39001	-7.96438	-395.82053
154.49001	-7.96875	-395.91333
154.59001	-7.97406	-396.07361
154.69001	-7.98172	-396.34493
154.79001	-7.98703	-396.58600
154.89001	-7.99016	-396.62024
154.99001	-7.99422	-396.68965
155.09001	-7.99891	-396.81971
155.19001	-8.00437	-396.99614
155.29001	-8.01062	-397.20526
155.39001	-8.01750	-397.52829
155.49001	-8.02125	-397.60253
155.59001	-8.02594	-397.69876
155.69001	-8.03125	-397.85975
155.79001	-8.03844	-398.11152
155.89001	-8.04313	-398.31260
155.99001	-8.04672	-398.35724
156.04001	-8.04922	-396.94569
156.04201	-8.05031	-392.57288
156.04401	-8.05188	-383.45134
156.04601	-8.05344	-369.78775
156.04801	-8.05531	-352.97495
156.05001	-8.05719	-333.99469
156.05201	-8.05891	-313.24756
156.05401	-8.06031	-291.23467
156.05601	-8.06172	-268.61578
156.05801	-8.06266	-245.85430
156.06001	-8.06344	-223.22629
156.06201	-8.06406	-201.03075
156.06401	-8.06438	-179.56880
156.06601	-8.06438	-159.03059
156.06801	-8.06438	-139.53112
156.07001	-8.06438	-121.18491
156.07201	-8.06438	-104.08597
156.07401	-8.06453	-88.27359
156.07601	-8.06453	-73.75804
156.07801	-8.06469	-60.54484
156.08001	-8.06469	-48.61603
156.08201	-8.06484	-37.92606
156.08401	-8.06484	-28.43024
156.08601	-8.06500	-20.08468
156.08801	-8.06500	-12.82175
156.09001	-8.06516	-6.56208
156.09201	-8.06516	-1.23720
156.09401	-8.06531	3.22656
156.09601	-8.06531	6.91590
156.09801	-8.06531	9.90331
156.10001	-8.06531	12.24792
156.10201	-8.06531	14.02461
156.10401	-8.06547	15.31178
156.10601	-8.06547	16.16283
156.11001	-8.06547	16.76182
156.11401	-8.06547	16.26092
156.11601	-8.06547	15.70247
156.11801	-8.06547	15.00492
156.12001	-8.06547	14.20208
156.12201	-8.06547	13.31205
156.12401	-8.06547	12.36246
156.12601	-8.06547	11.38628
156.12801	-8.06547	10.40198
156.13001	-8.06547	9.41962
156.13201	-8.06547	8.45461
156.13401	-8.06547	7.51989
156.13601	-8.06547	6.61900
156.13801	-8.06547	5.75841
156.14001	-8.06547	4.95024
156.14201	-8.06547	4.19848
156.14401	-8.06547	3.50035
156.14601	-8.06547	2.85931
156.14801	-8.06547	2.27996
156.15001	-8.06547	1.75732
156.15401	-8.06547	0.86749
156.15801	-8.06547	0.17704
156.16201	-8.06547	-0.34268
156.17001	-8.06547	-0.94576
156.22201	-8.06547	-0.42901
156.32201	-8.06547	-0.27031
156.42201	-8.06594	-0.23305
156.52201	-8.07281	-0.20835
156.62201	-8.07891	-0.20652
156.72201	-8.08391	-0.19763
156.82201	-8.08969	-0.18819
156.92201	-8.09750	-0.17943
157.02201	-8.10219	-0.17261
157.12201	-8.10609	-0.17968
157.22201	-8.11063	-0.17245
157.32201	-8.11594	-0.17081
157.42201	-8.12188	-0.15531
157.52201	-8.12734	-0.16332
157.62201	-8.13109	-0.15964
157.72201	-8.13547	-0.15914
157.82201	-8.14031	-0.14355
157.92201	-8.14578	-0.14607
158.02201	-8.15203	-0.14673
158.12201	-8.15750	-0.15192
158.22201	-8.16156	-0.14716
158.32201	-8.16656	-0.13683
158.42201	-8.17188	-0.13159
158.52201	-8.17781	-0.13539
158.62201	-8.18438	-0.13260
158.72201	-8.18844	-0.13178
158.82201	-8.19281	-0.13058
158.92201	-8.19797	-0.13235
159.02201	-8.20328	-0.12664
159.12201	-8.20922	-0.12499
159.22201	-8.21391	-0.13226
159.32201	-8.21797	-0.12118
159.42201	-8.22266	-0.12795
159.52201	-8.22781	-0.12836
159.62201	-8.23406	-0.12592
159.72201	-8.24141	-0.12251
159.82201	-8.24563	-0.12698
159.92201	-8.24969	-0.12055
160.02201	-8.25438	-0.12478
160.12201	-8.26000	-0.12145
160.22201	-8.26641	-0.12208
160.32201	-8.27109	-0.11911
160.42201	-8.27516	-0.11390
160.52201	-8.27969	-0.11421
160.62201	-8.28469	-0.11068
160.72201	-8.29000	-0.11135
160.82201	-8.29703	-0.11709
160.92201	-8.30156	-0.11023
161.02201	-8.30578	-0.11255
161.12201	-8.31063	-0.11031
161.22201	-8.31625	-0.10884
161.32201	-8.32281	-0.10926
161.42201	-8.32766	-0.10949
161.52201	-8.33188	-0.09642
161.62201	-8.33641	-0.10236
161.72201	-8.34156	-0.10348
161.82201	-8.34734	-0.10314
161.92201	-8.35438	-0.10209
162.02201	-8.35859	-0.10185
162.12201	-8.36266	-0.09467
162.22201	-8.36734	-0.10077
162.32201	-8.37250	-0.09775
162.42201	-8.37891	-0.09248
162.52201	-8.38375	-0.09351
162.62201	-8.38813	-0.10277
162.72201	-8.39313	-0.09868
162.82201	-8.39859	-0.09081
162.92201	-8.40453	-0.10036
163.02201	-8.41141	-0.09750
163.12201	-8.41547	-0.09439
163.15801	-8.41688	-0.09381
