# Supplementary material for: Strengthening of 3D Printed Fused Deposition Manufactured Parts Using the Fill Compositing Technique
Source: PLoS One. 2015 Apr 16;10(4):e0122915. doi: 10.1371/journal.pone.0122915 (PMC4400136; doi:10.1371/journal.pone.0122915)
Supplement: S1 File — This is the raw data and information on all the samples presented in this manuscript. (ZIP) [file pone.0122915.s001.zip › Specimen_RawData_30.csv]

Time	Extension	Load
(sec)	(mm)	(N)
0.00000	0.00031	-0.01331
0.10000	0.00000	-0.02245
0.20000	-0.00078	-0.02164
0.28600	-0.01078	-0.01692
0.38600	-0.01844	-0.01748
0.48600	-0.02328	-0.02518
0.58600	-0.02812	-0.02559
0.68600	-0.03344	-0.01855
0.78600	-0.03953	-0.02333
0.88600	-0.04500	-0.02571
0.98600	-0.04938	-0.01968
1.08600	-0.05406	-0.02664
1.18600	-0.05906	-0.02003
1.28600	-0.06531	-0.01856
1.38600	-0.07141	-0.01917
1.48600	-0.07578	-0.01572
1.58600	-0.08031	-0.03176
1.68600	-0.08531	-0.10111
1.78600	-0.09141	-0.23943
1.88600	-0.09922	-0.43349
1.98600	-0.10375	-0.60121
2.08600	-0.10734	-0.69708
2.18600	-0.11234	-0.82940
2.28600	-0.11781	-0.98587
2.38600	-0.12531	-1.18201
2.48600	-0.13000	-1.35660
2.58600	-0.13328	-1.45278
2.68600	-0.13766	-1.56477
2.78600	-0.14281	-1.71352
2.88600	-0.14828	-1.87490
2.98600	-0.15547	-2.05936
3.08600	-0.15969	-2.21254
3.18600	-0.16344	-2.32464
3.28600	-0.16812	-2.44465
3.38600	-0.17375	-2.60053
3.48600	-0.18109	-2.79670
3.58600	-0.18609	-2.96652
3.68600	-0.19000	-3.07864
3.78600	-0.19453	-3.20984
3.88600	-0.19938	-3.34535
3.98600	-0.20469	-3.49436
4.08600	-0.21094	-3.66537
4.18600	-0.21609	-3.83113
4.28600	-0.22031	-3.95084
4.38600	-0.22500	-4.08702
4.48600	-0.23047	-4.22752
4.58600	-0.23812	-4.43993
4.68600	-0.24328	-4.63074
4.78600	-0.24688	-4.73103
4.88600	-0.25125	-4.85648
4.98600	-0.25625	-4.99636
5.08600	-0.26156	-5.15550
5.18600	-0.26859	-5.34383
5.28600	-0.27313	-5.50618
5.38600	-0.27703	-5.61846
5.48600	-0.28172	-5.74562
5.58600	-0.28688	-5.89607
5.68600	-0.29344	-6.06420
5.78600	-0.29875	-6.24106
5.88600	-0.30297	-6.36063
5.98600	-0.30719	-6.48180
6.08600	-0.31172	-6.61240
6.18600	-0.31703	-6.76845
6.28600	-0.32406	-6.94102
6.38600	-0.32984	-7.13624
6.48600	-0.33391	-7.25854
6.58600	-0.33844	-7.38471
6.68600	-0.34359	-7.52533
6.78600	-0.35016	-7.69547
6.88600	-0.35563	-7.86776
6.98600	-0.35984	-8.00076
7.08600	-0.36453	-8.12433
7.18600	-0.36938	-8.27105
7.28600	-0.37500	-8.43779
7.38600	-0.38125	-8.59614
7.48600	-0.38641	-8.77677
7.58600	-0.39031	-8.89686
7.68600	-0.39500	-9.01741
7.78600	-0.40031	-9.15795
7.88600	-0.40750	-9.34697
7.98600	-0.41297	-9.53316
8.08600	-0.41656	-9.63439
8.18600	-0.42078	-9.75788
8.28600	-0.42563	-9.88985
8.38600	-0.43094	-10.02715
8.48600	-0.43734	-10.20098
8.58600	-0.44344	-10.39086
8.68600	-0.44734	-10.51236
8.78600	-0.45188	-10.63845
8.88600	-0.45703	-10.77797
8.98600	-0.46391	-10.95876
9.08600	-0.46969	-11.14827
9.18600	-0.47375	-11.25988
9.28600	-0.47797	-11.38497
9.38600	-0.48266	-11.50647
9.48600	-0.48781	-11.65363
9.58600	-0.49391	-11.82180
9.68600	-0.50016	-12.01091
9.78600	-0.50422	-12.12901
9.88600	-0.50875	-12.25538
9.98600	-0.51406	-12.39985
10.08600	-0.52063	-12.57658
10.18600	-0.52594	-12.73966
10.28600	-0.53016	-12.86661
10.38600	-0.53500	-13.00819
10.48600	-0.54063	-13.17121
10.58600	-0.54719	-13.35729
10.68600	-0.55531	-13.61419
10.78600	-0.55828	-13.71309
10.88600	-0.56156	-13.79211
10.98600	-0.56609	-13.91477
11.08600	-0.57078	-14.06446
11.18600	-0.57656	-14.22638
11.28600	-0.58219	-14.40667
11.38600	-0.58672	-14.54327
11.48600	-0.59125	-14.67573
11.58600	-0.59641	-14.83329
11.68600	-0.60250	-15.00854
11.78600	-0.60906	-15.20101
11.88600	-0.61328	-15.35668
11.98600	-0.61734	-15.47894
12.08600	-0.62203	-15.62315
12.18600	-0.62719	-15.78334
12.28600	-0.63344	-15.96051
12.38600	-0.63953	-16.14584
12.48600	-0.64375	-16.28210
12.58600	-0.64797	-16.40813
12.68600	-0.65250	-16.54335
12.78600	-0.65797	-16.69990
12.88600	-0.66438	-16.88601
12.98600	-0.67016	-17.08171
13.08600	-0.67437	-17.21287
13.18600	-0.67906	-17.35304
13.28600	-0.68453	-17.50376
13.38600	-0.69094	-17.68455
13.48600	-0.69625	-17.84613
13.58600	-0.70016	-17.94856
13.68600	-0.70438	-18.06575
13.78600	-0.70906	-18.19651
13.88600	-0.71437	-18.34618
13.98600	-0.72094	-18.52150
14.08600	-0.72688	-18.70391
14.18600	-0.73078	-18.81559
14.28600	-0.73547	-18.95411
14.38600	-0.74016	-19.09137
14.48600	-0.74594	-19.24674
14.58600	-0.75297	-19.44961
14.68600	-0.75734	-19.58665
14.78600	-0.76188	-19.70901
14.88600	-0.76672	-19.84154
14.98600	-0.77188	-19.99117
15.08600	-0.77828	-20.15551
15.18600	-0.78406	-20.34959
15.28600	-0.78797	-20.45596
15.38600	-0.79250	-20.59056
15.48600	-0.79766	-20.72893
15.58600	-0.80406	-20.89562
15.68600	-0.80984	-21.08500
15.78600	-0.81359	-21.18400
15.88600	-0.81797	-21.31111
15.98600	-0.82297	-21.45059
16.08600	-0.82859	-21.60496
16.18600	-0.83578	-21.80056
16.28600	-0.84141	-21.99025
16.38600	-0.84484	-22.08668
16.48600	-0.84953	-22.21933
16.58600	-0.85469	-22.35306
16.68600	-0.86031	-22.50312
16.78600	-0.86609	-22.68257
16.88600	-0.87016	-22.80031
16.98600	-0.87437	-22.91856
17.08600	-0.87922	-23.05387
17.18600	-0.88453	-23.19047
17.28600	-0.89047	-23.34637
17.38600	-0.89656	-23.52813
17.48600	-0.90078	-23.64265
17.58600	-0.90516	-23.76804
17.68600	-0.91000	-23.89752
17.78600	-0.91656	-24.05571
17.88600	-0.92391	-24.26644
17.98600	-0.92766	-24.37890
18.08600	-0.93172	-24.49797
18.18600	-0.93641	-24.62827
18.28600	-0.94172	-24.76396
18.38600	-0.94844	-24.92766
18.48600	-0.95453	-25.12534
18.58600	-0.95828	-25.22416
18.68600	-0.96297	-25.35530
18.78600	-0.96891	-25.50765
18.88600	-0.97641	-25.70592
18.98600	-0.98156	-25.88253
19.08600	-0.98484	-25.98346
19.18600	-0.98891	-26.09594
19.28600	-0.99344	-26.23300
19.38600	-0.99875	-26.36531
19.48600	-1.00500	-26.53418
19.58600	-1.01094	-26.72110
19.68600	-1.01469	-26.82100
19.78600	-1.01906	-26.94797
19.88600	-1.02406	-27.02945
19.98600	-1.03031	-27.18353
20.08600	-1.03672	-27.38247
20.18600	-1.04094	-27.50496
20.28600	-1.04531	-27.63611
20.38600	-1.05016	-27.76650
20.48600	-1.05500	-27.90404
20.58600	-1.06063	-28.05666
20.68600	-1.06797	-28.27284
20.78600	-1.07203	-28.38628
20.88600	-1.07656	-28.52014
20.98600	-1.08188	-28.67384
21.08600	-1.08875	-28.85370
21.18600	-1.09453	-29.04673
21.28600	-1.09781	-29.13675
21.38600	-1.10187	-29.25433
21.48600	-1.10672	-29.40088
21.58600	-1.11219	-29.55082
21.68600	-1.11844	-29.72439
21.78600	-1.12531	-29.94266
21.88600	-1.12891	-30.04607
21.98600	-1.13328	-30.17285
22.08600	-1.13797	-30.31085
22.18600	-1.14375	-30.46778
22.28600	-1.15047	-30.67823
22.38600	-1.15484	-30.80568
22.48600	-1.15906	-30.92698
22.58600	-1.16391	-31.07120
22.68600	-1.16953	-31.23257
22.78600	-1.17625	-31.41439
22.88600	-1.18188	-31.60741
22.98600	-1.18516	-31.69122
23.08600	-1.18953	-31.82955
23.18600	-1.19484	-31.98703
23.28600	-1.20125	-32.15830
23.38600	-1.20719	-32.35147
23.48600	-1.21125	-32.46639
23.58600	-1.21531	-32.58797
23.68600	-1.22000	-32.71429
23.78600	-1.22500	-32.85995
23.88600	-1.23125	-33.02896
23.98600	-1.23828	-33.24528
24.08600	-1.24219	-33.36179
24.18600	-1.24672	-33.49602
24.28600	-1.25188	-33.65275
24.38600	-1.25828	-33.81577
24.48600	-1.26391	-34.00255
24.58600	-1.26766	-34.10449
24.68600	-1.27219	-34.23906
24.78600	-1.27688	-34.38148
24.88600	-1.28203	-34.53028
24.98600	-1.28813	-34.69516
25.08600	-1.29484	-34.90279
25.18600	-1.29891	-35.00960
25.28600	-1.30344	-35.14574
25.38600	-1.30812	-35.27991
25.48600	-1.31406	-35.44231
25.58600	-1.32078	-35.65312
25.68600	-1.32484	-35.77423
25.78600	-1.32891	-35.89135
25.88600	-1.33391	-36.03578
25.98600	-1.33938	-36.19780
26.08600	-1.34609	-36.37039
26.18600	-1.35156	-36.55206
26.28600	-1.35531	-36.66411
26.38600	-1.36000	-36.79527
26.48600	-1.36547	-36.96263
26.58600	-1.37281	-37.15675
26.68600	-1.37969	-37.39936
26.78600	-1.38266	-37.47960
26.88600	-1.38672	-37.60140
26.98600	-1.39125	-37.74176
27.08600	-1.39641	-37.89804
27.18600	-1.40297	-38.07005
27.28600	-1.40859	-38.26645
27.38600	-1.41203	-38.36679
27.48600	-1.41641	-38.49993
27.58600	-1.42141	-38.65124
27.68600	-1.42766	-38.81417
27.78600	-1.43422	-39.02137
27.88600	-1.43844	-39.13986
27.98600	-1.44266	-39.26520
28.08600	-1.44734	-39.41727
28.18600	-1.45234	-39.55731
28.28600	-1.45875	-39.73737
28.38600	-1.46594	-39.96430
28.48600	-1.47000	-40.08656
28.58600	-1.47406	-40.21640
28.68600	-1.47891	-40.35671
28.78600	-1.48516	-40.53863
28.88600	-1.49141	-40.73744
28.98600	-1.49547	-40.86274
29.08600	-1.49953	-40.99014
29.18600	-1.50406	-41.13310
29.28600	-1.50906	-41.27674
29.38600	-1.51453	-41.43637
29.48600	-1.52047	-41.62141
29.58600	-1.52469	-41.74675
29.68600	-1.52937	-41.88517
29.78600	-1.53453	-42.00079
29.88600	-1.54078	-42.03686
29.98600	-1.54719	-42.27516
30.08600	-1.55141	-42.39277
30.18600	-1.55547	-42.51478
30.28600	-1.56031	-42.65146
30.38600	-1.56547	-42.79275
30.48600	-1.57125	-42.94547
30.58600	-1.57797	-43.13858
30.68600	-1.58203	-43.24258
30.78600	-1.58656	-43.36725
30.88600	-1.59156	-43.51591
30.98600	-1.59703	-43.65872
31.08600	-1.60391	-43.85768
31.18600	-1.60859	-43.98566
31.28600	-1.61281	-44.10199
31.38600	-1.61719	-44.23838
31.48600	-1.62234	-44.37144
31.58600	-1.62859	-44.53490
31.68600	-1.63578	-44.74479
31.78600	-1.63906	-44.81896
31.88600	-1.64328	-44.94235
31.98600	-1.64813	-45.09240
32.08600	-1.65406	-45.25684
32.18600	-1.66094	-45.43506
32.28600	-1.66531	-45.54819
32.38600	-1.66969	-45.66612
32.48600	-1.67453	-45.81442
32.58600	-1.67969	-45.97261
32.68600	-1.68531	-46.10818
32.78600	-1.69203	-46.30226
32.88600	-1.69609	-46.41133
32.98600	-1.70031	-46.53462
33.08600	-1.70516	-46.67883
33.18600	-1.71094	-46.83315
33.28600	-1.71797	-47.02274
33.38600	-1.72188	-47.12500
33.48600	-1.72563	-47.22278
33.58600	-1.73016	-47.35446
33.68600	-1.73531	-47.50586
33.78600	-1.74125	-47.65785
33.88600	-1.74891	-47.85741
33.98600	-1.75312	-47.98726
34.08600	-1.75719	-48.08398
34.18600	-1.76203	-48.22694
34.28600	-1.76734	-48.37849
34.38600	-1.77391	-48.56817
34.48600	-1.77828	-48.66140
34.58600	-1.78250	-48.77242
34.68600	-1.78719	-48.90755
34.78600	-1.79281	-49.05752
34.88600	-1.79984	-49.23977
34.98600	-1.80766	-49.46963
35.08600	-1.81031	-49.53282
35.18600	-1.81438	-49.62356
35.28600	-1.81953	-49.79852
35.38600	-1.82656	-49.99878
35.48600	-1.83344	-50.20729
35.58600	-1.83641	-50.27223
35.68600	-1.84047	-50.37951
35.78600	-1.84516	-50.52755
35.88600	-1.85016	-50.68263
35.98600	-1.85547	-50.82441
36.08600	-1.86219	-51.01444
36.18600	-1.86641	-51.12106
36.28600	-1.87078	-51.24676
36.38600	-1.87562	-51.39013
36.48600	-1.88141	-51.55127
36.58600	-1.88828	-51.74939
36.68600	-1.89203	-51.85206
36.78600	-1.89609	-51.95879
36.88600	-1.90094	-52.10094
36.98600	-1.90656	-52.26862
37.08600	-1.91281	-52.43877
37.18600	-1.92016	-52.66039
37.28600	-1.92359	-52.74791
37.38600	-1.92781	-52.86175
37.48600	-1.93281	-53.01433
37.58600	-1.93828	-53.17929
37.68600	-1.94500	-53.37084
37.78600	-1.94906	-53.47734
37.88600	-1.95312	-53.58352
37.98600	-1.95781	-53.72823
38.08600	-1.96297	-53.87132
38.18600	-1.96906	-54.04142
38.28600	-1.97625	-54.25309
38.38600	-1.97984	-54.34043
38.48600	-1.98406	-54.45107
38.58600	-1.98906	-54.61694
38.68600	-1.99500	-54.79101
38.78600	-2.00219	-55.00454
38.88600	-2.00641	-55.11989
38.98600	-2.01031	-55.21938
39.08600	-2.01500	-55.35452
39.18600	-2.02016	-55.51018
39.28600	-2.02578	-55.66960
39.38600	-2.03266	-55.87190
39.48600	-2.03672	-55.97719
39.58600	-2.04125	-56.09789
39.68600	-2.04641	-56.26138
39.78600	-2.05234	-56.43119
39.88600	-2.05906	-56.62702
39.98600	-2.06281	-56.72080
40.08600	-2.06672	-56.82684
40.18600	-2.07125	-56.96515
40.28600	-2.07656	-57.13686
40.38600	-2.08250	-57.29939
40.48600	-2.08969	-57.50052
40.58600	-2.09344	-57.60195
40.68600	-2.09750	-57.70792
40.78600	-2.10234	-57.84794
40.88600	-2.10766	-58.00686
40.98600	-2.11438	-58.20416
41.08600	-2.11938	-58.33672
41.18600	-2.12344	-58.44655
41.28600	-2.12813	-58.57437
41.38600	-2.13344	-58.72972
41.48600	-2.13969	-58.90280
41.58600	-2.14641	-59.12367
41.68600	-2.15000	-59.19020
41.78600	-2.15406	-59.30250
41.88600	-2.15906	-59.44652
41.98600	-2.16484	-59.61885
42.08600	-2.17219	-59.84410
42.18600	-2.17656	-59.94946
42.28600	-2.18078	-60.05411
42.38600	-2.18531	-60.18142
42.48600	-2.19016	-60.31409
42.58600	-2.19578	-60.48755
42.68600	-2.20344	-60.72567
42.78600	-2.20750	-60.82841
42.88600	-2.21188	-60.93575
42.98600	-2.21703	-61.08269
43.08600	-2.22297	-61.27581
43.18600	-2.23000	-61.48487
43.28600	-2.23328	-61.58637
43.38600	-2.23703	-61.67563
43.48600	-2.24172	-61.81163
43.58600	-2.24672	-61.96302
43.68600	-2.25219	-62.01508
43.78600	-2.25922	-62.17900
43.88600	-2.26344	-62.32180
43.98600	-2.26781	-62.44941
44.08600	-2.27219	-62.58797
44.18600	-2.27750	-62.73306
44.28600	-2.28422	-62.92744
44.38600	-2.28906	-63.06795
44.48600	-2.29328	-63.17809
44.58600	-2.29813	-63.32020
44.68600	-2.30359	-63.47726
44.78600	-2.31031	-63.66369
44.88600	-2.31734	-63.88274
44.98600	-2.32078	-63.97448
45.08600	-2.32500	-64.08747
45.18600	-2.33000	-64.24855
45.28600	-2.33563	-64.41195
45.38600	-2.34219	-64.61564
45.48600	-2.34672	-64.75239
45.58600	-2.35078	-64.84237
45.68600	-2.35516	-64.97771
45.78600	-2.35984	-65.12199
45.88600	-2.36547	-65.28071
45.98600	-2.37266	-65.49335
46.08600	-2.37734	-65.64971
46.18600	-2.38156	-65.74802
46.28600	-2.38656	-65.89122
46.38600	-2.39234	-66.05727
46.48600	-2.39875	-66.26166
46.58600	-2.40266	-66.36956
46.68600	-2.40672	-66.47944
46.78600	-2.41141	-66.62241
46.88600	-2.41656	-66.76280
46.98600	-2.42234	-66.92357
47.08600	-2.42984	-67.14341
47.18600	-2.43422	-67.27251
47.28600	-2.43812	-67.37336
47.38600	-2.44281	-67.50147
47.48600	-2.44797	-67.65372
47.58600	-2.45500	-67.85245
47.68600	-2.46000	-68.00810
47.78600	-2.46406	-68.11088
47.88600	-2.46875	-68.22453
47.98600	-2.47375	-68.37624
48.08600	-2.47922	-68.53447
48.18600	-2.48609	-68.73026
48.28600	-2.49016	-68.84445
48.38600	-2.49453	-68.96132
48.48600	-2.49969	-69.11129
48.58600	-2.50547	-69.26301
48.68600	-2.51234	-69.46215
48.78600	-2.51641	-69.57292
48.88600	-2.52063	-69.68072
48.98600	-2.52531	-69.81083
49.08600	-2.53031	-69.95205
49.18600	-2.53594	-70.11175
49.28600	-2.54359	-70.32683
49.38600	-2.54766	-70.44478
49.48600	-2.55188	-70.55142
49.58600	-2.55656	-70.67944
49.68600	-2.56203	-70.83530
49.78600	-2.56953	-71.06142
49.88600	-2.57344	-71.17289
49.98600	-2.57734	-71.26726
50.08600	-2.58188	-71.39522
50.18600	-2.58656	-71.52077
50.28600	-2.59203	-71.66814
50.38600	-2.59906	-71.85945
50.48600	-2.60359	-71.99442
50.58600	-2.60781	-72.08831
50.68600	-2.61281	-72.22203
50.78600	-2.61844	-72.36683
50.88600	-2.62672	-72.58543
50.98600	-2.63172	-72.75555
51.08600	-2.63516	-72.83917
51.18600	-2.63953	-72.94571
51.28600	-2.64484	-73.09604
51.38600	-2.65109	-73.26752
51.48600	-2.65828	-73.50794
51.58600	-2.66141	-73.58751
51.68600	-2.66531	-73.66942
51.78600	-2.67031	-73.81171
51.88600	-2.67625	-73.96933
51.98600	-2.68328	-74.18729
52.08600	-2.68781	-74.33385
52.18600	-2.69187	-74.42527
52.28600	-2.69641	-74.55232
52.38600	-2.70125	-74.69258
52.48600	-2.70641	-74.84394
52.58600	-2.71359	-75.05289
52.68600	-2.71797	-75.19618
52.78600	-2.72187	-75.29335
52.88600	-2.72656	-75.41872
52.98600	-2.73219	-75.57444
53.08600	-2.73922	-75.78728
53.18600	-2.74391	-75.93504
53.28600	-2.74781	-76.03575
53.38600	-2.75250	-76.15989
53.48600	-2.75750	-76.29876
53.58600	-2.76281	-76.45203
53.68600	-2.76984	-76.64495
53.78600	-2.77469	-76.80003
53.88600	-2.77906	-76.90769
53.98600	-2.78391	-77.04372
54.08600	-2.78938	-77.19573
54.18600	-2.79625	-77.39428
54.28600	-2.80047	-77.52996
54.38600	-2.80406	-77.62127
54.48600	-2.80859	-77.73886
54.58600	-2.81359	-77.87737
54.68600	-2.81938	-78.04332
54.78600	-2.82688	-78.24763
54.88600	-2.83141	-78.40068
54.98600	-2.83547	-78.49583
55.08600	-2.84047	-78.61952
55.18600	-2.84609	-78.77849
55.28600	-2.85266	-78.97104
55.38600	-2.85734	-79.11105
55.48600	-2.86125	-79.21184
55.58600	-2.86578	-79.33056
55.68600	-2.87094	-79.47243
55.78600	-2.87703	-79.65454
55.88600	-2.88469	-79.88162
55.98600	-2.88813	-79.98715
56.08600	-2.89188	-80.05939
56.18600	-2.89656	-80.18247
56.28600	-2.90203	-80.34154
56.38600	-2.90922	-80.54251
56.48600	-2.91422	-80.70810
56.58600	-2.91813	-80.80696
56.68600	-2.92281	-80.92457
56.78600	-2.92797	-81.06229
56.88600	-2.93328	-81.21327
56.98600	-2.94047	-81.40330
57.08600	-2.94500	-81.56604
57.18600	-2.94875	-81.64776
57.28600	-2.95328	-81.77310
57.38600	-2.95875	-81.91609
57.48600	-2.96594	-82.11520
57.58600	-2.97094	-82.27757
57.68600	-2.97469	-82.36760
57.78600	-2.97922	-82.48711
57.88600	-2.98469	-82.63105
57.98600	-2.99063	-82.80145
58.08600	-2.99734	-82.98666
58.18600	-3.00203	-83.14120
58.28600	-3.00594	-83.22687
58.38600	-3.01078	-83.36326
58.48600	-3.01625	-83.50705
58.58600	-3.02422	-83.73635
58.68600	-3.02844	-83.88146
58.78600	-3.03188	-83.96537
58.88600	-3.03625	-84.08967
58.98600	-3.04109	-84.22637
59.08600	-3.04672	-84.38294
59.18600	-3.05422	-84.58643
59.28600	-3.05859	-84.72639
59.38600	-3.06266	-84.82464
59.48600	-3.06781	-84.96471
59.58600	-3.07359	-85.12289
59.68600	-3.08047	-85.34298
59.78600	-3.08500	-85.47437
59.88600	-3.08891	-85.58588
59.98600	-3.09359	-85.71509
60.08600	-3.09875	-85.86682
60.18600	-3.10484	-86.04619
60.28600	-3.11172	-86.27123
60.38600	-3.11516	-86.37856
60.48600	-3.11906	-86.46970
60.58600	-3.12391	-86.60622
60.68600	-3.12953	-86.76201
60.78600	-3.13625	-86.95250
60.88600	-3.14094	-87.10781
60.98600	-3.14500	-87.22277
61.08600	-3.14969	-87.35686
61.18600	-3.15453	-87.48870
61.28600	-3.16047	-87.65780
61.38600	-3.16719	-87.85575
61.48600	-3.17141	-87.99487
61.58600	-3.17563	-88.09908
61.68600	-3.18016	-88.22175
61.78600	-3.18547	-88.35903
61.88600	-3.19250	-88.55890
61.98600	-3.19766	-88.73785
62.08600	-3.20188	-88.83367
62.18600	-3.20625	-88.95324
62.28600	-3.21125	-89.08881
62.38600	-3.21719	-89.24840
62.48600	-3.22422	-89.45485
62.58600	-3.22828	-89.58977
62.68600	-3.23250	-89.68871
62.78600	-3.23750	-89.83036
62.88600	-3.24328	-89.98486
62.98600	-3.25016	-90.17847
63.08600	-3.25453	-90.33189
63.18600	-3.25844	-90.41322
63.28600	-3.26281	-90.53132
63.38600	-3.26781	-90.66729
63.48600	-3.27359	-90.83347
63.58600	-3.28141	-91.04116
63.68600	-3.28594	-91.20234
63.78600	-3.28969	-91.29290
63.88600	-3.29438	-91.41420
63.98600	-3.29969	-91.55022
64.08600	-3.30594	-91.71602
64.18600	-3.31094	-91.87988
64.28600	-3.31516	-91.98711
64.38600	-3.31969	-92.11648
64.48600	-3.32500	-92.25098
64.58600	-3.33125	-92.42457
64.68600	-3.33813	-92.62417
64.78600	-3.34203	-92.74220
64.88600	-3.34594	-92.83159
64.98600	-3.35016	-92.93828
65.08600	-3.35516	-93.07268
65.18600	-3.36156	-93.24219
65.28600	-3.36766	-93.41641
65.38600	-3.37188	-93.53255
65.48600	-3.37656	-93.64548
65.58600	-3.38172	-93.78576
65.68600	-3.38719	-93.92393
65.78600	-3.39422	-94.10952
65.88600	-3.39875	-94.25714
65.98600	-3.40297	-94.35137
66.08600	-3.40766	-94.47749
66.18600	-3.41266	-94.60811
66.28600	-3.41938	-94.76906
66.38600	-3.42422	-94.91681
66.48600	-3.42828	-95.02198
66.58600	-3.43250	-95.12500
66.68600	-3.43734	-95.24632
66.78600	-3.44297	-95.39021
66.88600	-3.45141	-95.59104
66.98600	-3.45641	-95.78170
67.08600	-3.46016	-95.85467
67.18600	-3.46469	-95.95610
67.28600	-3.47000	-96.09523
67.38600	-3.47719	-96.28591
67.48600	-3.48234	-96.44862
67.58600	-3.48625	-96.55331
67.68600	-3.49078	-96.66218
67.78600	-3.49547	-96.78702
67.88600	-3.50078	-96.93506
67.98600	-3.50766	-97.09855
68.08600	-3.51203	-97.25563
68.18600	-3.51578	-97.33722
68.28600	-3.52062	-97.46302
68.38600	-3.52672	-97.61345
68.48600	-3.53469	-97.83304
68.58600	-3.53906	-97.98000
68.68600	-3.54250	-98.06240
68.78600	-3.54656	-98.16334
68.88600	-3.55125	-98.27775
68.98600	-3.55688	-98.42090
69.08600	-3.56453	-98.62709
69.18600	-3.56984	-98.82370
69.28600	-3.57359	-98.90608
69.38600	-3.57844	-99.01579
69.48600	-3.58406	-99.16225
69.58600	-3.59141	-99.35625
69.68600	-3.59563	-99.50279
69.78600	-3.59906	-99.58030
69.88600	-3.60344	-99.69051
69.98600	-3.60828	-99.82397
70.08600	-3.61422	-99.97855
70.18600	-3.62141	-100.16472
70.28600	-3.62703	-100.36168
70.38600	-3.63078	-100.45216
70.48600	-3.63531	-100.56154
70.58600	-3.64031	-100.69811
70.68600	-3.64672	-100.86590
70.78600	-3.65188	-100.87784
70.88600	-3.65609	-100.93533
70.98600	-3.66047	-101.05479
71.08600	-3.66531	-101.18970
71.18600	-3.67109	-101.34759
71.28600	-3.67813	-101.54282
71.38600	-3.68250	-101.70021
71.48600	-3.68641	-101.80602
71.58600	-3.69094	-101.92639
71.68600	-3.69609	-102.07139
71.78600	-3.70359	-102.25875
71.88600	-3.70891	-102.44861
71.98600	-3.71281	-102.56364
72.08600	-3.71734	-102.67388
72.18600	-3.72219	-102.81110
72.28600	-3.72766	-102.96815
72.38600	-3.73484	-103.15652
72.48600	-3.73969	-103.33329
72.58600	-3.74344	-103.41835
72.68600	-3.74797	-103.52921
72.78600	-3.75312	-103.63707
72.88600	-3.76031	-103.77956
72.98600	-3.76578	-103.95908
73.08600	-3.76953	-104.05712
73.18600	-3.77391	-104.16521
73.28600	-3.77875	-104.30355
73.38600	-3.78422	-104.45742
73.48600	-3.79125	-104.65357
73.58600	-3.79625	-104.82623
73.68600	-3.80016	-104.91955
73.78600	-3.80469	-105.03568
73.88600	-3.81000	-105.18102
73.98600	-3.81719	-105.36794
74.08600	-3.82234	-105.55943
74.18600	-3.82625	-105.64890
74.28600	-3.83062	-105.76434
74.38600	-3.83563	-105.90653
74.48600	-3.84141	-106.05456
74.58600	-3.84859	-106.25298
74.68600	-3.85297	-106.38425
74.78600	-3.85688	-106.46002
74.88600	-3.86188	-106.56291
74.98600	-3.86734	-106.70799
75.08600	-3.87453	-106.89836
75.18600	-3.88000	-107.08411
75.28600	-3.88344	-107.17059
75.38600	-3.88781	-107.28409
75.48600	-3.89234	-107.40425
75.58600	-3.89766	-107.55674
75.68600	-3.90469	-107.73915
75.78600	-3.91000	-107.92770
75.88600	-3.91391	-108.03143
75.98600	-3.91906	-108.16853
76.08600	-3.92516	-108.34087
76.18600	-3.93234	-108.55257
76.28600	-3.93672	-108.70850
76.38600	-3.94031	-108.80361
76.48600	-3.94484	-108.92330
76.58600	-3.94953	-109.05527
76.68600	-3.95500	-109.19872
76.78600	-3.96188	-109.37414
76.88600	-3.96672	-109.51074
76.98600	-3.97078	-109.60278
77.08600	-3.97531	-109.72504
77.18600	-3.98016	-109.85461
77.28600	-3.98594	-110.01613
77.38600	-3.99141	-110.18685
77.48600	-3.99578	-110.30754
77.58600	-4.00000	-110.42551
77.68600	-4.00484	-110.55790
77.78600	-4.01063	-110.71454
77.88600	-4.01781	-110.90061
77.98600	-4.02328	-111.09444
78.08600	-4.02734	-111.20164
78.18600	-4.03188	-111.32088
78.28600	-4.03719	-111.46937
78.38600	-4.04406	-111.64527
78.48600	-4.04891	-111.81204
78.58600	-4.05281	-111.90231
78.68600	-4.05688	-112.00858
78.78600	-4.06141	-112.12489
78.88600	-4.06672	-112.25550
78.98600	-4.07328	-112.41817
79.08600	-4.07953	-112.61324
79.18600	-4.08375	-112.70954
79.28600	-4.08844	-112.80005
79.38600	-4.09375	-112.91082
79.48600	-4.10031	-113.06603
79.58600	-4.10594	-113.24497
79.68600	-4.10984	-113.33668
79.78600	-4.11406	-113.44983
79.88600	-4.11891	-113.56911
79.98600	-4.12469	-113.71827
80.08600	-4.13234	-113.90545
80.18600	-4.13719	-114.07728
80.28600	-4.14047	-114.14893
80.38600	-4.14500	-114.26309
80.48600	-4.15031	-114.39893
80.58600	-4.15719	-114.57700
80.68600	-4.16266	-114.75481
80.78600	-4.16641	-114.84688
80.88600	-4.17078	-114.96050
80.98600	-4.17531	-115.07329
81.08600	-4.18016	-115.19255
81.18600	-4.18625	-115.34565
81.28600	-4.19328	-115.54325
81.38600	-4.19750	-115.65989
81.48600	-4.20219	-115.76880
81.58600	-4.20766	-115.91100
81.68600	-4.21484	-116.08294
81.78600	-4.21984	-116.25580
81.88600	-4.22313	-116.32410
81.98600	-4.22719	-116.42794
82.08600	-4.23203	-116.54671
82.18600	-4.23750	-116.68392
82.28600	-4.24359	-116.82963
82.38600	-4.25000	-116.98681
82.48600	-4.25359	-117.03710
82.58600	-4.25797	-117.12153
82.68600	-4.26281	-117.24105
82.78600	-4.26938	-117.39148
82.88600	-4.27703	-117.62226
82.98600	-4.28125	-117.74704
83.08600	-4.28547	-117.83794
83.18600	-4.29047	-117.96460
83.28600	-4.29625	-118.12111
83.38600	-4.30359	-118.31642
83.48600	-4.30797	-118.45731
83.58600	-4.31125	-118.53142
83.68600	-4.31594	-118.64749
83.78600	-4.32156	-118.79112
83.88600	-4.32891	-118.98518
83.98600	-4.33375	-119.13998
84.08600	-4.33734	-119.23025
84.18600	-4.34156	-119.33025
84.28600	-4.34609	-119.45277
84.38600	-4.35125	-119.58117
84.48600	-4.35781	-119.74817
84.58600	-4.36438	-119.95420
84.68600	-4.36797	-120.04892
84.78600	-4.37281	-120.16802
84.88600	-4.37813	-120.31221
84.98600	-4.38500	-120.48384
85.08600	-4.39000	-120.65112
85.18600	-4.39359	-120.73969
85.28600	-4.39813	-120.85234
85.38600	-4.40313	-120.97578
85.48600	-4.40859	-121.12617
85.58600	-4.41547	-121.29182
85.68600	-4.42109	-121.47918
85.78600	-4.42453	-121.55525
85.88600	-4.42859	-121.66046
85.98600	-4.43344	-121.78314
86.08600	-4.43969	-121.92992
86.18600	-4.44703	-122.14188
86.28600	-4.45109	-122.25160
86.38600	-4.45531	-122.29764
86.48600	-4.46031	-122.41223
86.58600	-4.46594	-122.54933
86.68600	-4.47219	-122.71197
86.78600	-4.47734	-122.88415
86.88600	-4.48125	-122.97209
86.98600	-4.48594	-123.09244
87.08600	-4.49094	-123.22150
87.18600	-4.49750	-123.38519
87.28600	-4.50391	-123.59519
87.38600	-4.50781	-123.69038
87.48600	-4.51172	-123.79419
87.58600	-4.51656	-123.91215
87.68600	-4.52188	-124.04788
87.78600	-4.52891	-124.21960
87.88600	-4.53453	-124.40908
87.98600	-4.53812	-124.51164
88.08600	-4.54281	-124.61917
88.18600	-4.54844	-124.75908
88.28600	-4.55453	-124.92023
88.38600	-4.56016	-125.10030
88.48600	-4.56422	-125.19664
88.58600	-4.56859	-125.31115
88.68600	-4.57328	-125.43663
88.78600	-4.57859	-125.57359
88.88600	-4.58531	-125.73870
88.98600	-4.59109	-125.92590
89.08600	-4.59484	-126.01285
89.18600	-4.59906	-126.11455
89.28600	-4.60391	-126.24437
89.38600	-4.61016	-126.39378
89.48600	-4.61656	-126.59252
89.58600	-4.62063	-126.68836
89.68600	-4.62484	-126.79234
89.78600	-4.62984	-126.91998
89.88600	-4.63484	-127.04635
89.98600	-4.64125	-127.20078
90.08600	-4.64750	-127.38982
90.18600	-4.65172	-127.49355
90.28600	-4.65625	-127.60083
90.38600	-4.66125	-127.72180
90.48600	-4.66797	-127.88413
90.58600	-4.67391	-128.07347
90.68600	-4.67750	-128.16277
90.78600	-4.68187	-128.26569
90.88600	-4.68672	-128.38513
90.98600	-4.69250	-128.53706
91.08600	-4.69938	-128.70689
91.18600	-4.70438	-128.86702
91.28600	-4.70828	-128.96074
91.38600	-4.71281	-129.07134
91.48600	-4.71766	-129.19314
91.58600	-4.72344	-129.32964
91.68600	-4.72984	-129.51100
91.78600	-4.73422	-129.62973
91.88600	-4.73875	-129.73829
91.98600	-4.74391	-129.86857
92.08600	-4.74969	-130.01764
92.18600	-4.75688	-130.19875
92.28600	-4.76125	-130.33876
92.38600	-4.76469	-130.41447
92.48600	-4.76906	-130.52291
92.58600	-4.77453	-130.64402
92.68600	-4.78234	-130.81153
92.78600	-4.78828	-130.99229
92.88600	-4.79187	-131.08185
92.98600	-4.79625	-131.19526
93.08600	-4.80125	-131.31694
93.18600	-4.80641	-131.45798
93.28600	-4.81203	-131.59819
93.38600	-4.81781	-131.79153
93.48600	-4.82156	-131.87216
93.58600	-4.82578	-131.98307
93.68600	-4.83047	-132.10124
93.78600	-4.83656	-132.25037
93.88600	-4.84313	-132.44015
93.98600	-4.84750	-132.55917
94.08600	-4.85187	-132.66817
94.18600	-4.85656	-132.77981
94.28600	-4.86203	-132.91289
94.38600	-4.86828	-133.07701
94.48600	-4.87547	-133.28892
94.58600	-4.87906	-133.38546
94.68600	-4.88328	-133.48252
94.78600	-4.88781	-133.59590
94.88600	-4.89328	-133.72394
94.98600	-4.89984	-133.89738
95.08600	-4.90422	-134.01607
95.18600	-4.90875	-134.11938
95.28600	-4.91359	-134.24234
95.38600	-4.91906	-134.37887
95.48600	-4.92500	-134.52338
95.58600	-4.93109	-134.68596
95.68600	-4.93500	-134.78604
95.78600	-4.93953	-134.90391
95.88600	-4.94453	-135.01655
95.98600	-4.95016	-135.14844
96.08600	-4.95703	-135.33144
96.18600	-4.96156	-135.45389
96.28600	-4.96578	-135.55415
96.38600	-4.97063	-135.66922
96.48600	-4.97609	-135.80649
96.58600	-4.98297	-135.95439
96.68600	-4.98859	-136.14726
96.78600	-4.99203	-136.21497
96.88600	-4.99625	-136.31463
96.98600	-5.00141	-136.43821
97.08600	-5.00797	-136.59437
97.18600	-5.01391	-136.77280
97.28600	-5.01781	-136.87013
97.38600	-5.02203	-136.97053
97.48600	-5.02688	-137.07776
97.58600	-5.03203	-137.20034
97.68600	-5.03859	-137.36349
97.78600	-5.04547	-137.55843
97.88600	-5.04891	-137.63957
97.98600	-5.05297	-137.73836
98.08600	-5.05766	-137.84474
98.18600	-5.06312	-137.97115
98.28600	-5.07016	-138.15886
98.38600	-5.07422	-138.26096
98.48600	-5.07828	-138.35144
98.58600	-5.08281	-138.45025
98.68600	-5.08797	-138.57384
98.78600	-5.09344	-138.69730
98.88600	-5.10094	-138.88580
98.98600	-5.10531	-138.99362
99.08600	-5.11000	-139.09386
99.18600	-5.11562	-139.23307
99.28600	-5.12375	-139.40725
99.38600	-5.13063	-139.64024
99.48600	-5.13281	-139.67404
99.58600	-5.13656	-139.74875
99.68600	-5.14141	-139.86753
99.78600	-5.14672	-139.99401
99.88600	-5.15359	-140.15098
99.98600	-5.15922	-140.32802
100.08600	-5.16266	-140.40269
100.18600	-5.16734	-140.51013
100.28600	-5.17297	-140.64360
100.38600	-5.17859	-140.79653
100.48600	-5.18453	-140.95968
100.58600	-5.18828	-141.05286
100.68600	-5.19250	-141.14994
100.78600	-5.19734	-141.25802
100.88600	-5.20297	-141.40096
100.98600	-5.20984	-141.57440
101.08600	-5.21578	-141.75777
101.18600	-5.21891	-141.82717
101.28600	-5.22313	-141.91334
101.38600	-5.22813	-142.03310
101.48600	-5.23484	-142.18453
101.58600	-5.24156	-142.38496
101.68600	-5.24531	-142.48490
101.78600	-5.24953	-142.57525
101.88600	-5.25422	-142.68816
101.98600	-5.25922	-142.80379
102.08600	-5.26484	-142.93100
102.18600	-5.27172	-143.11686
102.28600	-5.27594	-143.21984
102.38600	-5.28031	-143.32259
102.48600	-5.28531	-143.43981
102.58600	-5.29125	-143.58735
102.68600	-5.29766	-143.75806
102.78600	-5.30172	-143.85118
102.88600	-5.30563	-143.93356
102.98600	-5.31047	-144.04446
103.08600	-5.31578	-144.16943
103.18600	-5.32188	-144.31296
103.28600	-5.32906	-144.50724
103.38600	-5.33281	-144.60175
103.48600	-5.33703	-144.69922
103.58600	-5.34219	-144.81236
103.68600	-5.34781	-144.94377
103.78600	-5.35469	-145.11697
103.88600	-5.35859	-145.21952
103.98600	-5.36281	-145.30730
104.08600	-5.36750	-145.42274
104.18600	-5.37297	-145.54220
104.28600	-5.37984	-145.69578
104.38600	-5.38594	-145.88590
104.48600	-5.38922	-145.94708
104.58600	-5.39344	-146.03254
104.68600	-5.39828	-146.14107
104.78600	-5.40391	-146.27038
104.88600	-5.41109	-146.45362
104.98600	-5.41562	-146.56597
105.08600	-5.41984	-146.66243
105.18600	-5.42469	-146.77623
105.28601	-5.42984	-146.88581
105.38601	-5.43578	-147.03152
105.48601	-5.44203	-147.19653
105.58601	-5.44578	-147.27740
105.68601	-5.45016	-147.37128
105.78601	-5.45516	-147.48660
105.88601	-5.46141	-147.62147
105.98601	-5.46859	-147.81542
106.08601	-5.47234	-147.90548
106.18601	-5.47625	-147.98109
106.28601	-5.48078	-148.07670
106.38601	-5.48609	-148.20337
106.48601	-5.49188	-148.33495
106.58601	-5.49906	-148.50821
106.68601	-5.50328	-148.62181
106.78601	-5.50781	-148.70997
106.88601	-5.51266	-148.82383
106.98601	-5.51875	-148.95342
107.08601	-5.52516	-149.12538
107.18601	-5.52906	-149.21962
107.28601	-5.53313	-149.29968
107.38601	-5.53797	-149.40770
107.48601	-5.54344	-149.52622
107.58601	-5.54969	-149.67684
107.68601	-5.55625	-149.85126
107.78601	-5.56000	-149.93569
107.88601	-5.56438	-150.02915
107.98601	-5.56953	-150.15498
108.08601	-5.57625	-150.30140
108.18601	-5.58281	-150.49021
108.28601	-5.58625	-150.56697
108.38601	-5.59000	-150.64380
108.48601	-5.59453	-150.73740
108.58601	-5.59984	-150.85806
108.68601	-5.60625	-151.00423
108.78601	-5.61297	-151.19846
108.88601	-5.61687	-151.28744
108.98601	-5.62109	-151.36839
109.08601	-5.62625	-151.49282
109.18601	-5.63219	-151.62289
109.28601	-5.63844	-151.79133
109.38601	-5.64234	-151.89068
109.48601	-5.64672	-151.97891
109.58601	-5.65172	-152.09566
109.68601	-5.65703	-152.21900
109.78601	-5.66344	-152.36323
109.88601	-5.66891	-152.52514
109.98601	-5.67281	-152.60570
110.08601	-5.67703	-152.69692
110.18601	-5.68203	-152.80813
110.28601	-5.68766	-152.92805
110.38601	-5.69437	-153.09934
110.48601	-5.69891	-153.21755
110.58601	-5.70313	-153.30100
110.68601	-5.70766	-153.39544
110.78601	-5.71281	-153.50291
110.88601	-5.71859	-153.62734
110.98601	-5.72531	-153.79238
111.08601	-5.72953	-153.89098
111.18601	-5.73406	-153.97832
111.28601	-5.73938	-154.09134
111.38601	-5.74547	-154.22636
111.48601	-5.75203	-154.39682
111.58601	-5.75609	-154.48301
111.68601	-5.76000	-154.54623
111.78601	-5.76437	-154.63744
111.88601	-5.76969	-154.74355
111.98601	-5.77547	-154.87270
112.08601	-5.78250	-155.04058
112.18601	-5.78656	-155.12541
112.28601	-5.79109	-155.19828
112.38601	-5.79594	-155.29758
112.48601	-5.80125	-155.40069
112.58601	-5.80859	-155.57426
112.68601	-5.81313	-155.68472
112.78601	-5.81719	-155.74375
112.88601	-5.82172	-155.83643
112.98601	-5.82672	-155.92887
113.08601	-5.83250	-156.03872
113.18601	-5.83953	-156.21726
113.28601	-5.84328	-156.28341
113.38601	-5.84750	-156.34295
113.48601	-5.85266	-156.44252
113.58601	-5.85891	-156.56637
113.68601	-5.86578	-156.72098
113.78601	-5.86969	-156.79389
113.88601	-5.87359	-156.84760
113.98601	-5.87828	-156.92918
114.08601	-5.88328	-157.02528
114.18601	-5.88859	-157.11689
114.28601	-5.89531	-157.24540
114.38601	-5.89953	-157.31940
114.48601	-5.90359	-157.37860
114.58601	-5.90844	-157.44583
114.68601	-5.91406	-157.53493
114.78601	-5.92156	-157.67863
114.88601	-5.92578	-157.75581
114.98601	-5.92969	-157.79871
115.08601	-5.93406	-157.85263
115.18601	-5.93906	-157.91999
115.28601	-5.94484	-158.00996
115.38601	-5.95281	-158.15207
115.48601	-5.95734	-158.23737
115.58601	-5.96156	-158.27338
115.68601	-5.96656	-158.34096
115.78601	-5.97312	-158.44251
115.88601	-5.98141	-158.61064
115.98601	-5.98422	-158.62855
116.08601	-5.98781	-158.64193
116.18601	-5.99219	-158.69278
116.28601	-5.99719	-158.73700
116.38601	-6.00281	-158.80875
116.48601	-6.00984	-158.93275
116.58601	-6.01359	-158.96071
116.68601	-6.01766	-158.95894
116.78601	-6.02250	-159.00898
116.88601	-6.02813	-159.05836
116.98601	-6.03547	-159.11801
117.08601	-6.04000	-159.13162
117.18601	-6.04422	-159.12093
117.28601	-6.04859	-159.10618
117.38601	-6.05375	-159.08974
117.48601	-6.05984	-159.12262
117.58601	-6.06719	-159.20608
117.68601	-6.07094	-159.19743
117.78601	-6.07484	-159.16441
117.88601	-6.07984	-159.15513
117.98601	-6.08594	-159.18794
118.08601	-6.09344	-159.28076
118.18601	-6.09703	-159.26512
118.28601	-6.10094	-159.23241
118.38601	-6.10547	-159.22326
118.48601	-6.11062	-159.23737
118.58601	-6.11641	-159.26249
118.68601	-6.12359	-159.32043
118.78601	-6.12781	-159.32545
118.88601	-6.13172	-159.29498
118.98601	-6.13625	-159.28493
119.08601	-6.14172	-159.30329
119.18601	-6.14891	-159.35516
119.28601	-6.15344	-159.32691
119.38601	-6.15734	-159.28277
119.48601	-6.16188	-159.23020
119.58601	-6.16719	-159.21721
119.68601	-6.17313	-159.15748
119.78601	-6.18016	-159.17593
119.88601	-6.18422	-159.14249
119.98601	-6.18828	-159.06727
120.08601	-6.19313	-159.01451
120.18601	-6.19875	-158.99381
120.28601	-6.20625	-159.04194
120.38601	-6.21047	-158.99283
120.48601	-6.21438	-158.92541
120.58601	-6.21875	-158.87082
120.68601	-6.22391	-158.82878
120.78601	-6.22969	-158.82921
120.88601	-6.23672	-158.84896
120.98601	-6.24078	-158.82158
121.08601	-6.24484	-158.76292
121.18601	-6.24984	-158.73569
121.28601	-6.25594	-158.72952
121.38601	-6.26297	-158.77926
121.48601	-6.26688	-158.74413
121.58601	-6.27094	-158.69409
121.68601	-6.27547	-158.65491
121.78601	-6.28031	-158.63761
121.88601	-6.28609	-158.62717
121.98601	-6.29375	-158.68409
122.08601	-6.29750	-158.65512
122.18601	-6.30125	-158.59064
122.28601	-6.30609	-158.56163
122.38601	-6.31203	-158.56418
122.48601	-6.31984	-158.63137
122.58601	-6.32406	-158.62226
122.68601	-6.32797	-158.55792
122.78601	-6.33234	-158.52632
122.88601	-6.33750	-158.51232
122.98601	-6.34312	-158.51818
123.08601	-6.35031	-158.56078
123.18601	-6.35453	-158.54038
123.28601	-6.35891	-158.49084
123.38601	-6.36406	-158.47124
123.48601	-6.36969	-158.46857
123.58601	-6.37688	-158.51010
123.68601	-6.38109	-158.49973
123.78601	-6.38484	-158.44192
123.88601	-6.38937	-158.39694
123.98601	-6.39453	-158.38234
124.08601	-6.40047	-158.39806
124.18601	-6.40750	-158.43913
124.28601	-6.41141	-158.39206
124.38601	-6.41547	-158.33828
124.48601	-6.42078	-158.31847
124.58601	-6.42656	-158.31694
124.68601	-6.43344	-158.33534
124.78601	-6.43766	-158.30754
124.88601	-6.44172	-158.23735
124.98601	-6.44641	-158.20520
125.08601	-6.45156	-158.17812
125.18601	-6.45766	-158.18048
125.28601	-6.46453	-158.21414
125.38601	-6.46813	-158.15267
125.48601	-6.47203	-158.07405
125.58601	-6.47625	-158.01285
125.68601	-6.48125	-157.96119
125.78601	-6.48797	-157.95444
125.88601	-6.49422	-157.93975
125.98601	-6.49828	-157.85277
126.08601	-6.50297	-157.77503
126.18601	-6.50812	-157.69905
126.28601	-6.51344	-157.63807
126.38601	-6.51984	-157.58124
126.48601	-6.52422	-157.47070
126.58601	-6.52813	-157.33223
126.68601	-6.53281	-157.19499
126.78601	-6.53813	-157.06593
126.88601	-6.54547	-156.97697
126.98601	-6.55031	-156.82840
127.08601	-6.55422	-156.60490
127.18601	-6.55875	-156.34674
127.28601	-6.56375	-156.07418
127.38601	-6.56953	-155.76868
127.48601	-6.57719	-155.46386
127.58601	-6.58156	-154.96117
127.66601	-6.58484	-154.45653
127.73801	-6.58813	-153.95539
127.79801	-6.59109	-153.45116
127.84601	-6.59359	-152.94752
127.88401	-6.59563	-152.41748
127.90601	-6.59672	-151.87468
127.90801	-6.59719	-151.29571
127.91001	-6.59766	-149.51304
127.91201	-6.59844	-145.94260
127.91401	-6.59922	-140.70250
127.91601	-6.60016	-134.31878
127.91801	-6.60094	-127.14423
127.92001	-6.60172	-119.31967
127.92201	-6.60250	-111.02300
127.92401	-6.60328	-102.48669
127.92601	-6.60375	-93.88275
127.92801	-6.60422	-85.33118
127.93001	-6.60453	-76.95421
127.93201	-6.60484	-68.85526
127.93401	-6.60484	-61.09722
127.93601	-6.60500	-53.72897
127.93801	-6.60500	-46.79638
127.94001	-6.60500	-40.32769
127.94201	-6.60516	-34.33878
127.94401	-6.60516	-28.84285
127.94601	-6.60531	-23.84065
127.94801	-6.60531	-19.31832
127.95001	-6.60547	-15.26057
127.95201	-6.60547	-11.65516
127.95401	-6.60563	-8.48435
127.95601	-6.60563	-5.72117
127.95801	-6.60578	-3.33712
127.96001	-6.60594	-1.30615
127.96201	-6.60594	0.40034
127.96401	-6.60594	1.81269
127.96601	-6.60609	2.95730
127.96801	-6.60609	3.85924
127.97001	-6.60609	4.54677
127.97201	-6.60609	5.04684
127.97601	-6.60625	5.57165
127.98601	-6.60641	5.02669
127.99001	-6.60641	4.40223
127.99401	-6.60641	3.68653
127.99801	-6.60656	2.94952
128.00201	-6.60656	2.23501
128.00601	-6.60656	1.57027
128.01001	-6.60656	0.97946
128.01401	-6.60672	0.47058
128.02001	-6.60672	-0.13128
128.02801	-6.60687	-0.66567
128.12801	-6.60859	-0.76159
128.22801	-6.61266	-0.76079
128.32801	-6.61719	-0.75921
128.42801	-6.62266	-0.75541
128.52801	-6.62906	-0.75812
128.62801	-6.63562	-0.75323
128.72801	-6.63953	-0.75414
128.82801	-6.64391	-0.75561
128.92801	-6.64922	-0.76251
129.02801	-6.65500	-0.75812
129.12801	-6.66125	-0.75857
129.22801	-6.66547	-0.75319
129.32801	-6.66984	-0.75924
129.42801	-6.67469	-0.75803
129.52801	-6.68000	-0.76720
129.62801	-6.68641	-0.75741
129.72801	-6.69328	-0.75993
129.82801	-6.69688	-0.75598
129.92801	-6.70109	-0.76506
130.02801	-6.70594	-0.76289
130.12801	-6.71203	-0.76561
130.22801	-6.71859	-0.76868
130.32801	-6.72250	-0.77051
130.42801	-6.72641	-0.76817
130.52801	-6.73094	-0.76331
130.62801	-6.73625	-0.77007
130.72801	-6.74234	-0.76736
130.82801	-6.74906	-0.77041
130.92801	-6.75313	-0.77555
131.02801	-6.75703	-0.76912
131.12801	-6.76156	-0.76810
131.22801	-6.76688	-0.77216
131.32801	-6.77438	-0.76845
131.42801	-6.77922	-0.77235
131.52801	-6.78344	-0.76605
131.62801	-6.78828	-0.77140
131.72801	-6.79375	-0.77065
131.82801	-6.79969	-0.76977
131.92801	-6.80641	-0.77346
132.02801	-6.81031	-0.77638
132.12801	-6.81500	-0.77468
132.22801	-6.82078	-0.77379
132.32801	-6.82875	-0.77678
132.42801	-6.83406	-0.77603
132.52801	-6.83703	-0.78289
132.62801	-6.84125	-0.78358
132.72801	-6.84578	-0.77707
132.82801	-6.85094	-0.78166
132.92801	-6.85688	-0.77560
133.02801	-6.86297	-0.78397
133.12801	-6.86688	-0.78094
133.22801	-6.87125	-0.78271
133.32801	-6.87625	-0.79179
133.42801	-6.88234	-0.77826
133.51401	-6.88797	-0.78458
