# Supplementary material for: Strengthening of 3D Printed Fused Deposition Manufactured Parts Using the Fill Compositing Technique
Source: PLoS One. 2015 Apr 16;10(4):e0122915. doi: 10.1371/journal.pone.0122915 (PMC4400136; doi:10.1371/journal.pone.0122915)
Supplement: S1 File — This is the raw data and information on all the samples presented in this manuscript. (ZIP) [file pone.0122915.s001.zip › Specimen_RawData_31.csv]

Time	Extension	Load
(sec)	(mm)	(N)
0.00000	0.00031	0.00955
0.10000	0.00000	0.00736
0.20000	-0.00062	0.01061
0.30000	-0.00781	0.00246
0.40000	-0.01688	-0.04166
0.50000	-0.02516	-0.11369
0.60000	-0.02984	-0.13799
0.70000	-0.03453	-0.16039
0.80000	-0.03984	-0.20193
0.90000	-0.04594	-0.29464
1.00000	-0.05391	-0.44955
1.10000	-0.05734	-0.61151
1.20000	-0.06156	-0.74434
1.30000	-0.06672	-0.93166
1.40000	-0.07266	-1.15426
1.50000	-0.08000	-1.45130
1.60000	-0.08359	-1.61853
1.70000	-0.08734	-1.75782
1.80000	-0.09188	-1.94212
1.90000	-0.09688	-2.13754
2.00000	-0.10281	-2.36224
2.10000	-0.10969	-2.64184
2.20000	-0.11344	-2.80354
2.30000	-0.11750	-2.95881
2.40000	-0.12266	-3.14920
2.50000	-0.12891	-3.39607
2.60000	-0.13578	-3.68916
2.70000	-0.13984	-3.87262
2.80000	-0.14391	-4.03184
2.90000	-0.14844	-4.21833
3.00000	-0.15344	-4.41343
3.10000	-0.15906	-4.63471
3.20000	-0.16563	-4.89861
3.30000	-0.17016	-5.10133
3.40000	-0.17453	-5.27832
3.50000	-0.17937	-5.47675
3.60000	-0.18547	-5.70170
3.70000	-0.19297	-6.01693
3.80000	-0.19688	-6.20608
3.90000	-0.20062	-6.35611
4.00000	-0.20516	-6.53667
4.10000	-0.21047	-6.75063
4.20000	-0.21625	-6.97802
4.30000	-0.22312	-7.26896
4.40000	-0.22703	-7.45292
4.50000	-0.23125	-7.61703
4.60000	-0.23609	-7.80902
4.70000	-0.24156	-8.03326
4.80000	-0.24797	-8.28693
4.90000	-0.25281	-8.49240
5.00000	-0.25672	-8.66203
5.10000	-0.26109	-8.84243
5.20000	-0.26594	-9.02476
5.30000	-0.27172	-9.24343
5.40000	-0.27922	-9.54179
5.50000	-0.28375	-9.76239
5.60000	-0.28781	-9.92822
5.70000	-0.29250	-10.09867
5.80000	-0.29812	-10.31755
5.90000	-0.30500	-10.58630
6.00000	-0.30969	-10.80098
6.10000	-0.31391	-10.96306
6.20000	-0.31891	-11.16132
6.30000	-0.32375	-11.33876
6.40000	-0.32938	-11.56530
6.50000	-0.33609	-11.83263
6.60000	-0.34016	-12.02225
6.70000	-0.34438	-12.18009
6.80000	-0.34938	-12.37741
6.90000	-0.35516	-12.61303
7.00000	-0.36234	-12.90414
7.10000	-0.36672	-13.11362
7.20000	-0.37047	-13.27863
7.30000	-0.37484	-13.45425
7.40000	-0.37984	-13.65244
7.50000	-0.38562	-13.87237
7.60000	-0.39250	-14.14522
7.70000	-0.39734	-14.37885
7.80000	-0.40141	-14.53462
7.90000	-0.40594	-14.72328
8.00000	-0.41172	-14.93975
8.10000	-0.41906	-15.23075
8.20000	-0.42375	-15.45287
8.30000	-0.42766	-15.60329
8.40000	-0.43203	-15.75151
8.50000	-0.43672	-15.93909
8.60000	-0.44234	-16.15144
8.70000	-0.44891	-16.39201
8.80000	-0.45406	-16.63699
8.90000	-0.45828	-16.80031
9.00000	-0.46313	-16.99105
9.10000	-0.46875	-17.20513
9.20000	-0.47516	-17.45964
9.30000	-0.47984	-17.66823
9.40000	-0.48437	-17.85273
9.50000	-0.48938	-18.05001
9.60000	-0.49563	-18.29867
9.70000	-0.50250	-18.58138
9.80000	-0.50891	-18.89005
9.90000	-0.51156	-19.00453
10.00000	-0.51578	-19.16552
10.10000	-0.52016	-19.34196
10.20000	-0.52516	-19.54946
10.30000	-0.53125	-19.80611
10.40000	-0.53625	-20.03753
10.50000	-0.54078	-20.22070
10.60000	-0.54547	-20.41987
10.70000	-0.55094	-20.62982
10.80000	-0.55719	-20.88343
10.90000	-0.56344	-21.16069
11.00000	-0.56719	-21.33497
11.10000	-0.57141	-21.51084
11.20000	-0.57609	-21.71479
11.30000	-0.58156	-21.92623
11.40000	-0.58844	-22.20742
11.50000	-0.59359	-22.44537
11.60000	-0.59766	-22.60913
11.70000	-0.60203	-22.78703
11.80000	-0.60687	-22.97849
11.90000	-0.61266	-23.21477
12.00000	-0.61969	-23.50127
12.10000	-0.62406	-23.72067
12.20000	-0.62844	-23.90232
12.30000	-0.63344	-24.10442
12.40000	-0.63906	-24.33340
12.50000	-0.64547	-24.58929
12.60000	-0.65016	-24.81163
12.70000	-0.65406	-24.96924
12.80000	-0.65844	-25.14855
12.90000	-0.66328	-25.35179
13.00000	-0.66875	-25.56438
13.10000	-0.67578	-25.84151
13.20000	-0.68078	-26.06188
13.30000	-0.68484	-26.22497
13.40000	-0.68938	-26.41655
13.50000	-0.69453	-26.61042
13.60000	-0.70125	-26.85580
13.70000	-0.70719	-27.12929
13.80000	-0.71125	-27.29232
13.90000	-0.71594	-27.48101
14.00000	-0.72078	-27.66255
14.10000	-0.72625	-27.88240
14.20000	-0.73359	-28.16383
14.30000	-0.73797	-28.37183
14.40000	-0.74188	-28.52841
14.50000	-0.74672	-28.71941
14.60000	-0.75219	-28.92801
14.70000	-0.75922	-29.19489
14.80000	-0.76359	-29.40241
14.90000	-0.76766	-29.56605
15.00000	-0.77234	-29.75224
15.10000	-0.77766	-29.95962
15.20000	-0.78344	-30.19502
15.30000	-0.79094	-30.49418
15.40000	-0.79516	-30.69608
15.50000	-0.79891	-30.84117
15.60000	-0.80375	-31.03531
15.70000	-0.80891	-31.22068
15.80000	-0.81516	-31.46264
15.90000	-0.82016	-31.68420
16.00000	-0.82406	-31.84803
16.10000	-0.82844	-32.02467
16.20000	-0.83344	-32.21916
16.30000	-0.83906	-32.42960
16.40000	-0.84547	-32.66144
16.50000	-0.85078	-32.89875
16.60000	-0.85484	-33.05418
16.70000	-0.85937	-33.23298
16.80000	-0.86453	-33.43134
16.90000	-0.87250	-33.69159
17.00000	-0.87797	-33.95506
17.10000	-0.88156	-34.09247
17.20000	-0.88578	-34.27025
17.30000	-0.89078	-34.46376
17.40000	-0.89641	-34.67365
17.50000	-0.90359	-34.93484
17.60000	-0.90828	-35.15477
17.70000	-0.91234	-35.30498
17.80000	-0.91734	-35.50433
17.90000	-0.92344	-35.73041
18.00000	-0.93109	-36.03165
18.10000	-0.93531	-36.24492
18.20000	-0.93875	-36.37447
18.30000	-0.94297	-36.54579
18.40000	-0.94781	-36.73876
18.50000	-0.95328	-36.95359
18.60000	-0.96000	-37.20086
18.70000	-0.96484	-37.43104
18.80000	-0.96859	-37.57367
18.90000	-0.97312	-37.76730
19.00000	-0.97844	-37.96930
19.10000	-0.98531	-38.21593
19.20000	-0.99094	-38.48003
19.30000	-0.99516	-38.65106
19.40000	-0.99969	-38.83002
19.50000	-1.00438	-39.01859
19.60000	-1.00922	-39.19734
19.70000	-1.01578	-39.43870
19.80000	-1.02219	-39.73394
19.90000	-1.02609	-39.88637
20.00000	-1.03078	-40.07763
20.10000	-1.03641	-40.30066
20.20000	-1.04359	-40.56969
20.30000	-1.04844	-40.79116
20.40000	-1.05172	-40.92871
20.50000	-1.05609	-41.09931
20.60000	-1.06109	-41.30642
20.70000	-1.06688	-41.40516
20.80000	-1.07359	-41.67082
20.90000	-1.07906	-41.96821
21.00000	-1.08281	-42.10733
21.10000	-1.08734	-42.28742
21.20000	-1.09219	-42.49732
21.30000	-1.09891	-42.73994
21.40000	-1.10469	-43.00878
21.50000	-1.10875	-43.18030
21.60000	-1.11313	-43.36065
21.70000	-1.11828	-43.57653
21.80000	-1.12406	-43.81525
21.90000	-1.13125	-44.09156
22.00000	-1.13547	-44.29123
22.10000	-1.13922	-44.43718
22.20000	-1.14391	-44.65085
22.30000	-1.14937	-44.86570
22.40000	-1.15641	-45.14109
22.50000	-1.16141	-45.37975
22.60000	-1.16516	-45.52716
22.70000	-1.16938	-45.70402
22.80000	-1.17422	-45.91005
22.90000	-1.17937	-46.11044
23.00000	-1.18672	-46.37494
23.10000	-1.19234	-46.67296
23.20000	-1.19609	-46.81863
23.30000	-1.20078	-47.01569
23.40000	-1.20641	-47.24445
23.50000	-1.21328	-47.51426
23.60000	-1.21781	-47.72669
23.70000	-1.22172	-47.87594
23.80000	-1.22625	-48.07260
23.90000	-1.23125	-48.27562
24.00000	-1.23656	-48.49368
24.10000	-1.24328	-48.75292
24.20000	-1.24875	-49.00070
24.30000	-1.25281	-49.16464
24.40000	-1.25750	-49.34911
24.50000	-1.26250	-49.56008
24.60000	-1.26969	-49.84573
24.70000	-1.27500	-50.10339
24.80000	-1.27875	-50.24749
24.90000	-1.28297	-50.41908
25.00000	-1.28813	-50.63257
25.10000	-1.29406	-50.88421
25.20000	-1.30094	-51.15425
25.30000	-1.30531	-51.35278
25.40000	-1.30938	-51.51739
25.50000	-1.31453	-51.72426
25.60000	-1.32031	-51.96234
25.70000	-1.32875	-52.30793
25.80000	-1.33328	-52.55809
25.90000	-1.33641	-52.67480
26.00000	-1.34062	-52.85627
26.10000	-1.34531	-53.05470
26.20000	-1.35078	-53.30022
26.30000	-1.35797	-53.57968
26.40000	-1.36234	-53.79577
26.50000	-1.36594	-53.93549
26.60000	-1.37047	-54.12706
26.70000	-1.37578	-54.36317
26.80000	-1.38266	-54.62553
26.90000	-1.38828	-54.89112
27.00000	-1.39234	-55.06807
27.10000	-1.39688	-55.25629
27.20000	-1.40156	-55.47214
27.30000	-1.40687	-55.69415
27.40000	-1.41406	-55.97091
27.50000	-1.41984	-56.25886
27.60000	-1.42375	-56.41870
27.70000	-1.42813	-56.60230
27.80000	-1.43328	-56.82801
27.90000	-1.43984	-57.11557
28.00000	-1.44547	-57.37885
28.10000	-1.44938	-57.54209
28.20000	-1.45359	-57.72133
28.30000	-1.45828	-57.94092
28.40000	-1.46344	-58.15088
28.50000	-1.46953	-58.41698
28.60000	-1.47453	-58.65018
28.70000	-1.47891	-58.82529
28.80000	-1.48375	-59.03336
28.90000	-1.48906	-59.25886
29.00000	-1.49578	-59.53268
29.10000	-1.50125	-59.77163
29.20000	-1.50516	-59.93455
29.30000	-1.50953	-60.10146
29.40000	-1.51469	-60.31774
29.50000	-1.52000	-60.54745
29.60000	-1.52625	-60.78752
29.70000	-1.53203	-61.05173
29.80000	-1.53609	-61.19671
29.90000	-1.54078	-61.39083
30.00000	-1.54578	-61.59832
30.10000	-1.55203	-61.83029
30.20000	-1.55813	-62.11733
30.30000	-1.56250	-62.27137
30.40000	-1.56688	-62.44345
30.50000	-1.57141	-62.63895
30.60000	-1.57672	-62.85531
30.70000	-1.58438	-63.14041
30.80000	-1.58937	-63.38852
30.90000	-1.59297	-63.50192
31.00000	-1.59750	-63.69496
31.10000	-1.60266	-63.90633
31.20000	-1.60922	-64.16132
31.30000	-1.61531	-64.44766
31.40000	-1.61937	-64.59561
31.50000	-1.62391	-64.75822
31.60000	-1.62875	-64.96167
31.70000	-1.63391	-65.18060
31.80000	-1.64000	-65.41827
31.90000	-1.64625	-65.71078
32.00000	-1.65000	-65.83241
32.10000	-1.65437	-66.00711
32.20000	-1.65953	-66.21234
32.30000	-1.66594	-66.45364
32.40000	-1.67219	-66.74808
32.50000	-1.67562	-66.87255
32.60000	-1.67969	-67.02727
32.70000	-1.68437	-67.20664
32.80000	-1.68969	-67.20148
32.90000	-1.69609	-67.46258
33.00000	-1.70344	-67.81217
33.10000	-1.70703	-67.96492
33.20000	-1.71141	-68.12024
33.30000	-1.71656	-68.32528
33.40000	-1.72234	-68.53545
33.50000	-1.72797	-68.76561
33.60000	-1.73219	-68.92212
33.70000	-1.73641	-69.09338
33.80000	-1.74125	-69.29574
33.90000	-1.74719	-69.52596
34.00000	-1.75594	-69.83210
34.10000	-1.76125	-70.07010
34.20000	-1.76406	-70.16798
34.30000	-1.76844	-70.34791
34.40000	-1.77406	-70.58108
34.50000	-1.78266	-70.94321
34.60000	-1.78719	-71.14907
34.70000	-1.79016	-71.25205
34.80000	-1.79453	-71.42196
34.90000	-1.79938	-71.64045
35.00000	-1.80422	-71.84763
35.10000	-1.81016	-72.08306
35.20000	-1.81625	-72.35248
35.30000	-1.82031	-72.48608
35.40000	-1.82500	-72.68509
35.50000	-1.83016	-72.91050
35.60000	-1.83672	-73.17641
35.70000	-1.84219	-73.42812
35.80000	-1.84594	-73.54947
35.90000	-1.85016	-73.72192
36.00000	-1.85516	-73.93019
36.10000	-1.86109	-74.18469
36.20000	-1.86859	-74.46549
36.30000	-1.87391	-74.71916
36.40000	-1.87734	-74.84632
36.50000	-1.88187	-75.03034
36.60000	-1.88703	-75.26024
36.70000	-1.89359	-75.52049
36.80000	-1.89922	-75.79824
36.90000	-1.90312	-75.91781
37.00000	-1.90734	-76.08973
37.10000	-1.91203	-76.29022
37.20000	-1.91734	-76.51592
37.30000	-1.92437	-76.78119
37.40000	-1.93016	-77.04879
37.50000	-1.93375	-77.17887
37.60000	-1.93828	-77.35615
37.70000	-1.94344	-77.58404
37.80000	-1.94984	-77.84567
37.90000	-1.95656	-78.16396
38.00000	-1.96031	-78.29012
38.10000	-1.96438	-78.44669
38.20000	-1.96922	-78.64588
38.30000	-1.97437	-78.87316
38.40000	-1.98078	-79.13017
38.50000	-1.98687	-79.42897
38.60000	-1.99078	-79.54839
38.70000	-1.99547	-79.74482
38.80000	-2.00063	-79.97035
38.90000	-2.00703	-80.23222
39.00000	-2.01312	-80.51975
39.10000	-2.01656	-80.64265
39.20000	-2.02078	-80.80325
39.30000	-2.02547	-81.00769
39.40000	-2.03094	-81.23638
39.50000	-2.03750	-81.51253
39.60000	-2.04359	-81.79506
39.70000	-2.04719	-81.90916
39.80000	-2.05156	-82.07819
39.90000	-2.05656	-82.27674
40.00000	-2.06219	-82.51948
40.10000	-2.06891	-82.82347
40.20000	-2.07328	-82.99775
40.30000	-2.07750	-83.14697
40.40000	-2.08234	-83.33536
40.50000	-2.08797	-83.57392
40.60000	-2.09516	-83.85136
40.70000	-2.10016	-84.10992
40.80000	-2.10391	-84.23614
40.90000	-2.10828	-84.40306
41.00000	-2.11344	-84.62007
41.10000	-2.11969	-84.87611
41.20000	-2.12641	-85.18272
41.30000	-2.13047	-85.33236
41.40000	-2.13484	-85.48672
41.50000	-2.13953	-85.68682
41.60000	-2.14453	-85.89182
41.70000	-2.15109	-86.15844
41.80000	-2.15766	-86.48676
41.90000	-2.16156	-86.61076
42.00000	-2.16625	-86.79575
42.10000	-2.17156	-87.01255
42.20000	-2.17813	-87.29136
42.30000	-2.18375	-87.57427
42.40000	-2.18703	-87.70883
42.50000	-2.19109	-87.86704
42.60000	-2.19578	-88.05597
42.70000	-2.20094	-88.28598
42.80000	-2.20703	-88.53739
42.90000	-2.21344	-88.83746
43.00000	-2.21734	-88.96980
43.10000	-2.22188	-89.13871
43.20000	-2.22641	-89.32417
43.30000	-2.23203	-89.56936
43.40000	-2.23859	-89.86069
43.50000	-2.24313	-90.05183
43.60000	-2.24750	-90.22108
43.70000	-2.25234	-90.40599
43.80000	-2.25812	-90.63356
43.90000	-2.26563	-90.92434
44.00000	-2.27109	-91.21741
44.10000	-2.27469	-91.33496
44.20000	-2.27937	-91.51968
44.30000	-2.28438	-91.74829
44.40000	-2.29047	-92.00253
44.50000	-2.29656	-92.28216
44.60000	-2.30047	-92.44653
44.70000	-2.30469	-92.59494
44.80000	-2.30906	-92.76774
44.90000	-2.31422	-92.98018
45.00000	-2.32000	-93.23153
45.10000	-2.32719	-93.55430
45.20000	-2.33125	-93.72500
45.30000	-2.33578	-93.89181
45.40000	-2.34094	-94.09595
45.50000	-2.34719	-94.34470
45.60000	-2.35266	-94.60475
45.70000	-2.35656	-94.76381
45.80000	-2.36078	-94.92981
45.90000	-2.36562	-95.12496
46.00000	-2.37094	-95.33402
46.10000	-2.37703	-95.58680
46.20000	-2.38438	-95.88492
46.30000	-2.38797	-96.02911
46.40000	-2.39234	-96.19162
46.50000	-2.39703	-96.39514
46.60000	-2.40266	-96.61747
46.70000	-2.40969	-96.92790
46.80000	-2.41391	-97.11810
46.90000	-2.41813	-97.27094
47.00000	-2.42297	-97.45558
47.10000	-2.42797	-97.64769
47.20000	-2.43391	-97.87668
47.30000	-2.44016	-98.16153
47.40000	-2.44422	-98.31654
47.50000	-2.44891	-98.49671
47.60000	-2.45406	-98.71271
47.70000	-2.46031	-98.94571
47.80000	-2.46672	-99.23842
47.90000	-2.47031	-99.36800
48.00000	-2.47453	-99.52537
48.10000	-2.47938	-99.72227
48.20000	-2.48469	-99.93660
48.30000	-2.49078	-100.17023
48.40000	-2.49797	-100.49911
48.50000	-2.50172	-100.63867
48.60000	-2.50594	-100.78529
48.70000	-2.51078	-100.97719
48.80000	-2.51688	-101.21968
48.90000	-2.52375	-101.52614
49.00000	-2.52750	-101.69201
49.10000	-2.53156	-101.83007
49.20000	-2.53594	-101.99832
49.30000	-2.54094	-102.19581
49.40000	-2.54656	-102.41483
49.50000	-2.55344	-102.70090
49.60000	-2.55750	-102.85819
49.70000	-2.56219	-103.02874
49.80000	-2.56719	-103.21762
49.90000	-2.57328	-103.44902
50.00000	-2.58156	-103.81018
50.10000	-2.58516	-103.96381
50.20000	-2.58875	-104.07996
50.30000	-2.59359	-104.26761
50.40000	-2.59922	-104.49523
50.50000	-2.60641	-104.76499
50.60000	-2.61203	-105.07052
50.70000	-2.61516	-105.17524
50.80000	-2.61953	-105.33226
50.90000	-2.62484	-105.54281
51.00000	-2.63094	-105.79301
51.10000	-2.63750	-106.08227
51.20000	-2.64156	-106.25481
51.30000	-2.64594	-106.41006
51.40000	-2.65063	-106.61647
51.50000	-2.65563	-106.82201
51.60000	-2.66125	-107.03929
51.70000	-2.66797	-107.34311
51.80000	-2.67172	-107.50325
51.90000	-2.67594	-107.65475
52.00000	-2.68094	-107.85586
52.10000	-2.68672	-108.08156
52.20000	-2.69359	-108.38693
52.30000	-2.69781	-108.57633
52.40000	-2.70188	-108.72348
52.50000	-2.70656	-108.90307
52.60000	-2.71172	-109.12178
52.70000	-2.71734	-109.33547
52.80000	-2.72438	-109.65047
52.90000	-2.72875	-109.83765
53.00000	-2.73313	-109.98864
53.10000	-2.73797	-110.18638
53.20000	-2.74406	-110.42433
53.30000	-2.75063	-110.71458
53.40000	-2.75422	-110.86495
53.50000	-2.75813	-111.00519
53.60000	-2.76281	-111.19110
53.70000	-2.76813	-111.40273
53.80000	-2.77422	-111.65391
53.90000	-2.78125	-111.96719
54.00000	-2.78516	-112.12526
54.10000	-2.78953	-112.27774
54.20000	-2.79484	-112.47373
54.30000	-2.80047	-112.69414
54.40000	-2.80688	-112.97757
54.50000	-2.81125	-113.15801
54.60000	-2.81531	-113.31134
54.70000	-2.81984	-113.49412
54.80000	-2.82531	-113.70813
54.90000	-2.83203	-113.97874
55.00000	-2.83875	-114.29992
55.10000	-2.84187	-114.41345
55.20000	-2.84594	-114.54663
55.30000	-2.85078	-114.73447
55.40000	-2.85656	-114.96274
55.50000	-2.86375	-115.27423
55.60000	-2.86828	-115.46864
55.70000	-2.87234	-115.62394
55.80000	-2.87703	-115.80757
55.90000	-2.88219	-116.02002
56.00000	-2.88781	-116.23663
56.10000	-2.89484	-116.54023
56.20000	-2.89875	-116.71135
56.30000	-2.90266	-116.84852
56.40000	-2.90750	-117.03345
56.50000	-2.91344	-117.25215
56.60000	-2.92078	-117.56998
56.70000	-2.92484	-117.75120
56.80000	-2.92891	-117.89564
56.90000	-2.93359	-118.08722
57.00000	-2.93906	-118.29729
57.10000	-2.94516	-118.54068
57.20000	-2.95203	-118.83435
57.30000	-2.95578	-118.98997
57.40000	-2.96016	-119.15324
57.50000	-2.96500	-119.33840
57.60000	-2.97109	-119.56666
57.70000	-2.97844	-119.90552
57.80000	-2.98203	-120.06342
57.90000	-2.98578	-120.20266
58.00000	-2.99047	-120.38808
58.10000	-2.99547	-120.59702
58.20000	-3.00156	-120.83408
58.30000	-3.00875	-121.15471
58.40000	-3.01250	-121.32378
58.50000	-3.01688	-121.48999
58.60000	-3.02219	-121.70101
58.70000	-3.02828	-121.94537
58.80000	-3.03453	-122.22952
58.90000	-3.03875	-122.40253
59.00000	-3.04313	-122.56304
59.10000	-3.04781	-122.75887
59.20000	-3.05312	-122.97865
59.30000	-3.06000	-123.26185
59.40000	-3.06562	-123.57162
59.50000	-3.06891	-123.70386
59.60000	-3.07297	-123.85879
59.70000	-3.07812	-124.06433
59.80000	-3.08406	-124.31157
59.90000	-3.09062	-124.59988
60.00000	-3.09484	-124.78401
60.10000	-3.09906	-124.94427
60.20000	-3.10391	-125.14496
60.30000	-3.10922	-125.34890
60.40000	-3.11547	-125.60031
60.50000	-3.12141	-125.86956
60.60000	-3.12531	-126.03149
60.70000	-3.12969	-126.20243
60.80000	-3.13437	-126.39160
60.90000	-3.14000	-126.62229
61.00000	-3.14719	-126.94326
61.10000	-3.15156	-127.15133
61.20000	-3.15578	-127.29786
61.30000	-3.16031	-127.48234
61.40000	-3.16563	-127.68042
61.50000	-3.17203	-127.93863
61.60000	-3.17844	-128.22323
61.70000	-3.18234	-128.37462
61.80000	-3.18672	-128.52889
61.90000	-3.19188	-128.73086
62.00000	-3.19797	-128.96524
62.10000	-3.20453	-129.26330
62.20000	-3.20828	-129.43569
62.30000	-3.21250	-129.58153
62.40000	-3.21703	-129.76961
62.50000	-3.22219	-129.96942
62.60000	-3.22828	-130.22277
62.70000	-3.23594	-130.56011
62.80000	-3.23969	-130.72442
62.90000	-3.24375	-130.87571
63.00000	-3.24859	-131.06301
63.10000	-3.25422	-131.27707
63.20000	-3.26047	-131.53316
63.30000	-3.26484	-131.70218
63.40000	-3.26906	-131.84255
63.50000	-3.27391	-132.02570
63.60000	-3.27953	-132.24334
63.70000	-3.28594	-132.51592
63.80000	-3.29250	-132.80967
63.90000	-3.29594	-132.94849
64.00000	-3.29984	-133.10596
64.10000	-3.30438	-133.28588
64.20000	-3.30969	-133.49015
64.30000	-3.31656	-133.75892
64.40000	-3.32156	-133.97719
64.50000	-3.32594	-134.13975
64.60000	-3.33078	-134.31956
64.70000	-3.33609	-134.53922
64.80000	-3.34156	-134.75196
64.90000	-3.34875	-135.05131
65.00000	-3.35281	-135.21209
65.10000	-3.35719	-135.31838
65.20000	-3.36187	-135.48011
65.30000	-3.36734	-135.68844
65.40000	-3.37375	-135.95413
65.50000	-3.37828	-136.13038
65.60000	-3.38219	-136.28094
65.70000	-3.38656	-136.44220
65.80000	-3.39156	-136.63402
65.90000	-3.39781	-136.86815
66.00000	-3.40641	-137.21819
66.10000	-3.41016	-137.40028
66.20000	-3.41406	-137.52963
66.30000	-3.41875	-137.70412
66.40000	-3.42438	-137.91469
66.50000	-3.43172	-138.22614
66.60000	-3.43609	-138.42362
66.70000	-3.44031	-138.58595
66.80000	-3.44484	-138.76292
66.90000	-3.44984	-138.94193
67.00000	-3.45547	-139.16504
67.10000	-3.46219	-139.44694
67.20000	-3.46578	-139.55988
67.30000	-3.47000	-139.65482
67.40000	-3.47500	-139.84115
67.50000	-3.48156	-140.09658
67.60000	-3.48922	-140.43413
67.70000	-3.49281	-140.58663
67.80000	-3.49656	-140.71684
67.90000	-3.50063	-140.88310
68.00000	-3.50547	-141.06520
68.10000	-3.51156	-141.29698
68.20000	-3.51938	-141.63584
68.30000	-3.52359	-141.84339
68.40000	-3.52766	-141.99132
68.50000	-3.53281	-142.18789
68.60000	-3.53891	-142.41739
68.70000	-3.54578	-142.71718
68.80000	-3.54922	-142.87174
68.90000	-3.55313	-143.01117
69.00000	-3.55766	-143.17669
69.10000	-3.56281	-143.37946
69.20000	-3.56891	-143.61930
69.30000	-3.57641	-143.91606
69.40000	-3.58078	-144.13387
69.50000	-3.58469	-144.27468
69.60000	-3.58937	-144.41738
69.70000	-3.59469	-144.57208
69.80000	-3.60125	-144.84577
69.90000	-3.60594	-145.04233
70.00000	-3.61000	-145.19832
70.10000	-3.61469	-145.37853
70.20000	-3.61969	-145.57704
70.30000	-3.62563	-145.81048
70.40000	-3.63234	-146.09814
70.50000	-3.63625	-146.27478
70.60000	-3.64031	-146.42581
70.70000	-3.64531	-146.62497
70.80000	-3.65094	-146.83950
70.90000	-3.65844	-147.15093
71.00000	-3.66281	-147.35372
71.10000	-3.66672	-147.49867
71.20000	-3.67141	-147.68004
71.30000	-3.67656	-147.88042
71.40000	-3.68219	-148.11520
71.50000	-3.68938	-148.41115
71.60000	-3.69328	-148.59954
71.70000	-3.69750	-148.74549
71.80000	-3.70219	-148.93004
71.90000	-3.70781	-149.14097
72.00000	-3.71531	-149.44281
72.10000	-3.71969	-149.65819
72.20000	-3.72344	-149.78747
72.30000	-3.72797	-149.96709
72.40000	-3.73297	-150.10005
72.50000	-3.73859	-150.29185
72.60000	-3.74625	-150.60477
72.70000	-3.75016	-150.78904
72.80000	-3.75422	-150.93213
72.90000	-3.75906	-151.11136
73.00000	-3.76469	-151.33342
73.10000	-3.77188	-151.63839
73.20000	-3.77609	-151.83158
73.30000	-3.78016	-151.98225
73.40000	-3.78469	-152.15898
73.50000	-3.79000	-152.36726
73.60000	-3.79594	-152.59035
73.70000	-3.80313	-152.90746
73.80000	-3.80672	-153.07195
73.90000	-3.81094	-153.21974
74.00000	-3.81609	-153.41881
74.10000	-3.82187	-153.65931
74.20000	-3.82984	-153.99243
74.30000	-3.83391	-154.20617
74.40000	-3.83734	-154.31938
74.50000	-3.84172	-154.48397
74.60000	-3.84641	-154.66508
74.70000	-3.85187	-154.87471
74.80000	-3.85953	-155.18536
74.90000	-3.86391	-155.40487
75.00000	-3.86812	-155.55979
75.10000	-3.87344	-155.76677
75.20000	-3.87969	-156.01692
75.30000	-3.88672	-156.33692
75.40000	-3.89031	-156.50974
75.50000	-3.89422	-156.65102
75.60000	-3.89891	-156.83667
75.70000	-3.90391	-156.98394
75.80000	-3.90969	-157.17790
75.90000	-3.91687	-157.48666
76.00000	-3.92078	-157.66802
76.10000	-3.92500	-157.83125
76.20000	-3.92938	-158.01205
76.30000	-3.93469	-158.22364
76.40000	-3.94063	-158.47987
76.50000	-3.94547	-158.69886
76.60000	-3.94953	-158.86316
76.70000	-3.95406	-159.03588
76.80000	-3.95922	-159.23665
76.90000	-3.96516	-159.46729
77.00000	-3.97297	-159.77830
77.10000	-3.97719	-160.00347
77.20000	-3.98141	-160.16002
77.30000	-3.98609	-160.34257
77.40000	-3.99188	-160.55889
77.50000	-3.99859	-160.84093
77.60000	-4.00313	-161.04618
77.70000	-4.00672	-161.17829
77.80000	-4.01094	-161.34028
77.90000	-4.01562	-161.51035
78.00000	-4.02125	-161.71686
78.10000	-4.02891	-162.00335
78.20000	-4.03359	-162.22741
78.30000	-4.03766	-162.38336
78.40000	-4.04266	-162.56601
78.50000	-4.04844	-162.78282
78.60000	-4.05516	-163.05728
78.70000	-4.05984	-163.26150
78.80000	-4.06375	-163.39935
78.90000	-4.06828	-163.56403
79.00000	-4.07328	-163.74822
79.10000	-4.07922	-163.96956
79.20000	-4.08719	-164.27620
79.30000	-4.09078	-164.45595
79.40000	-4.09453	-164.58499
79.50000	-4.09938	-164.76603
79.60000	-4.10500	-164.96913
79.70000	-4.11250	-165.26861
79.80000	-4.11672	-165.46802
79.90000	-4.12031	-165.59951
80.00000	-4.12484	-165.75177
80.10000	-4.12938	-165.92623
80.20000	-4.13469	-166.11695
80.30000	-4.14156	-166.35451
80.40000	-4.14734	-166.62739
80.50000	-4.15156	-166.78257
80.60000	-4.15656	-166.94887
80.70000	-4.16203	-167.07951
80.80000	-4.16969	-167.35117
80.90000	-4.17344	-167.54103
81.00000	-4.17703	-167.64845
81.10000	-4.18141	-167.81126
81.20000	-4.18641	-167.98918
81.30000	-4.19203	-168.20619
81.40000	-4.19844	-168.43647
81.50000	-4.20391	-168.67995
81.60000	-4.20766	-168.80789
81.70000	-4.21219	-168.96035
81.80000	-4.21734	-169.15075
81.90000	-4.22547	-169.42599
82.00000	-4.23109	-169.70851
82.10000	-4.23516	-169.85305
82.20000	-4.23953	-170.00839
82.30000	-4.24469	-170.19202
82.40000	-4.25063	-170.40633
82.50000	-4.25813	-170.71122
82.60000	-4.26156	-170.86786
82.70000	-4.26531	-170.99679
82.80000	-4.27047	-171.18339
82.90000	-4.27625	-171.40287
83.00000	-4.28359	-171.71603
83.10000	-4.28734	-171.87804
83.20000	-4.29109	-172.00984
83.30000	-4.29547	-172.16566
83.40000	-4.30031	-172.34631
83.50000	-4.30563	-172.54157
83.60000	-4.31328	-172.82456
83.70000	-4.31813	-173.06210
83.80000	-4.32203	-173.19587
83.90000	-4.32688	-173.36842
84.00000	-4.33266	-173.59459
84.10000	-4.33938	-173.87800
84.20000	-4.34359	-174.05277
84.30000	-4.34750	-174.19063
84.40000	-4.35219	-174.37083
84.50000	-4.35750	-174.57041
84.60000	-4.36313	-174.78479
84.70000	-4.37078	-175.08364
84.80000	-4.37484	-175.27325
84.90000	-4.37844	-175.40371
85.00000	-4.38281	-175.55277
85.10000	-4.38797	-175.75037
85.20000	-4.39531	-176.00606
85.30000	-4.40078	-176.26138
85.40000	-4.40484	-176.42054
85.50000	-4.40938	-176.58158
85.60000	-4.41469	-176.78076
85.70000	-4.42031	-176.99720
85.80000	-4.42703	-177.26155
85.90000	-4.43125	-177.44243
86.00000	-4.43547	-177.59004
86.10000	-4.44016	-177.77570
86.20000	-4.44547	-177.97595
86.30000	-4.45250	-178.23610
86.40000	-4.45797	-178.48647
86.50000	-4.46156	-178.61840
86.60000	-4.46578	-178.77062
86.70000	-4.47078	-178.96213
86.80000	-4.47641	-179.18175
86.90000	-4.48391	-179.47051
87.00000	-4.48812	-179.67778
87.10000	-4.49203	-179.80966
87.20000	-4.49703	-179.99272
87.30000	-4.50281	-180.21277
87.40000	-4.50953	-180.46626
87.50000	-4.51422	-180.69704
87.60000	-4.51828	-180.83921
87.70000	-4.52281	-181.00306
87.80000	-4.52750	-181.18967
87.90000	-4.53313	-181.39678
88.00000	-4.54016	-181.65880
88.10000	-4.54500	-181.89643
88.20000	-4.54875	-182.01584
88.30000	-4.55313	-182.17888
88.40000	-4.55828	-182.37478
88.50000	-4.56578	-182.62449
88.60000	-4.57078	-182.87301
88.70000	-4.57453	-183.00459
88.80000	-4.57906	-183.17078
88.90000	-4.58406	-183.35217
89.00000	-4.58906	-183.53978
89.10000	-4.59609	-183.79124
89.20000	-4.60141	-184.04807
89.30000	-4.60563	-184.18509
89.40000	-4.61031	-184.36027
89.50000	-4.61578	-184.55808
89.60000	-4.62344	-184.83369
89.70000	-4.62797	-185.04913
89.80000	-4.63156	-185.17317
89.90000	-4.63594	-185.33403
90.00000	-4.64109	-185.51666
90.10000	-4.64703	-185.73867
90.20000	-4.65406	-186.01522
90.30000	-4.65828	-186.20920
90.40000	-4.66219	-186.33468
90.50000	-4.66688	-186.50010
90.60000	-4.67203	-186.69119
90.70000	-4.67859	-186.92678
90.80000	-4.68422	-187.18621
90.90000	-4.68828	-187.32633
91.00000	-4.69297	-187.48710
91.10000	-4.69828	-187.68115
91.20000	-4.70422	-187.90665
91.30000	-4.71141	-188.18946
91.40000	-4.71484	-188.34840
91.50000	-4.71859	-188.46157
91.60000	-4.72328	-188.63316
91.70000	-4.72922	-188.85376
91.80000	-4.73766	-189.17905
91.90000	-4.74219	-189.41934
92.00000	-4.74594	-189.55053
92.10000	-4.75063	-189.72875
92.20000	-4.75563	-189.92169
92.30000	-4.76063	-190.11144
92.40000	-4.76687	-190.35913
92.50000	-4.77188	-190.57891
92.60000	-4.77547	-190.70357
92.70000	-4.77984	-190.88562
92.80000	-4.78469	-191.14642
92.90000	-4.79141	-191.22495
93.00000	-4.79719	-191.48760
93.10000	-4.80141	-191.71722
93.20000	-4.80578	-191.86503
93.30000	-4.81078	-192.03407
93.40000	-4.81641	-192.23426
93.50000	-4.82375	-192.51002
93.60000	-4.82953	-192.81636
93.70000	-4.83297	-192.92879
93.80000	-4.83734	-193.06971
93.90000	-4.84203	-193.22908
94.00000	-4.84844	-193.45047
94.10000	-4.85406	-193.69434
94.20000	-4.85828	-193.84266
94.30000	-4.86281	-193.99744
94.40000	-4.86797	-194.19493
94.50000	-4.87359	-194.39176
94.60000	-4.88000	-194.61675
94.70000	-4.88531	-194.85080
94.80000	-4.88922	-194.98615
94.90000	-4.89375	-195.14550
95.00000	-4.89875	-195.32456
95.10000	-4.90547	-195.54985
95.20000	-4.91125	-195.81217
95.30000	-4.91547	-195.95221
95.40000	-4.91984	-196.10362
95.50000	-4.92484	-196.28577
95.60000	-4.93063	-196.49437
95.70000	-4.93844	-196.77199
95.80000	-4.94234	-196.97666
95.90000	-4.94594	-197.07476
96.00000	-4.95062	-197.22943
96.10000	-4.95594	-197.42450
96.20000	-4.96281	-197.65973
96.30000	-4.96781	-197.89270
96.40000	-4.97172	-198.02068
96.50000	-4.97625	-198.18550
96.60000	-4.98094	-198.35617
96.70000	-4.98656	-198.55082
96.80000	-4.99422	-198.82517
96.90000	-4.99922	-199.06805
97.00000	-5.00266	-199.17098
97.10000	-5.00703	-199.31339
97.20000	-5.01188	-199.47541
97.30000	-5.01813	-199.68674
97.40000	-5.02422	-199.95552
97.50000	-5.02812	-200.08592
97.60000	-5.03234	-200.21994
97.70000	-5.03703	-200.37624
97.80000	-5.04234	-200.55990
97.90000	-5.04891	-200.76557
98.00000	-5.05531	-201.04170
98.10000	-5.05953	-201.18447
98.20000	-5.06453	-201.34643
98.30000	-5.07062	-201.56340
98.40000	-5.08000	-201.88104
98.50000	-5.08375	-202.11577
98.60000	-5.08625	-202.17170
98.70000	-5.09047	-202.30792
98.80000	-5.09563	-202.48857
98.90000	-5.10109	-202.68470
99.00000	-5.10859	-202.94659
99.10000	-5.11297	-203.16778
99.20000	-5.11688	-203.28029
99.30000	-5.12188	-203.45674
99.40000	-5.12734	-203.65883
99.50000	-5.13328	-203.87597
99.60000	-5.13844	-204.10156
99.70000	-5.14219	-204.23485
99.80000	-5.14656	-204.37862
99.90000	-5.15172	-204.56450
100.00000	-5.15750	-204.78125
100.10000	-5.16484	-205.05302
100.20000	-5.16938	-205.26876
100.30000	-5.17266	-205.37008
100.40000	-5.17719	-205.51531
100.50000	-5.18250	-205.70134
100.60000	-5.19031	-205.96793
100.70000	-5.19563	-206.22934
100.80000	-5.19922	-206.35404
100.90000	-5.20344	-206.49904
101.00000	-5.20844	-206.67517
101.10000	-5.21359	-206.85442
101.20000	-5.22000	-207.06451
101.30000	-5.22594	-207.33112
101.40000	-5.22984	-207.48232
101.50000	-5.23438	-207.63215
101.60000	-5.23984	-207.81599
101.70000	-5.24656	-208.06766
101.80000	-5.25156	-208.27100
101.90000	-5.25547	-208.40818
102.00000	-5.25969	-208.55057
102.10000	-5.26469	-208.72048
102.20000	-5.27016	-208.91477
102.30000	-5.27719	-209.15128
102.40000	-5.28281	-209.40731
102.50000	-5.28672	-209.53578
102.60000	-5.29141	-209.69044
102.70000	-5.29656	-209.87229
102.80000	-5.30312	-210.09377
102.90000	-5.30891	-210.33689
103.00000	-5.31250	-210.46300
103.10000	-5.31687	-210.61011
103.20000	-5.32188	-210.78646
103.30000	-5.32750	-210.97900
103.40000	-5.33531	-211.24087
103.50000	-5.33969	-211.45634
103.60000	-5.34313	-211.55789
103.70000	-5.34766	-211.70659
103.80000	-5.35266	-211.88028
103.90000	-5.35906	-212.09338
104.00000	-5.36531	-212.35836
104.10000	-5.36953	-212.51741
104.20000	-5.37406	-212.65985
104.30000	-5.37891	-212.83290
104.40000	-5.38406	-213.00526
104.50000	-5.39062	-213.22833
104.60000	-5.39594	-213.45977
104.70000	-5.39984	-213.58313
104.80000	-5.40438	-213.73677
104.90000	-5.40984	-213.92371
105.00000	-5.41688	-214.16664
105.10000	-5.42250	-214.41473
105.20000	-5.42609	-214.52147
105.30001	-5.43016	-214.64810
105.40001	-5.43500	-214.81219
105.50001	-5.44047	-215.00783
105.60001	-5.44656	-215.22239
105.70001	-5.45328	-215.49678
105.80001	-5.45719	-215.62888
105.90001	-5.46187	-215.77856
106.00001	-5.46703	-215.95676
106.10001	-5.47391	-216.18888
106.20001	-5.47922	-216.43266
106.30001	-5.48297	-216.55488
106.40001	-5.48734	-216.70088
106.50001	-5.49250	-216.87891
106.60001	-5.49813	-217.06919
106.70001	-5.50500	-217.31637
106.80001	-5.51016	-217.55409
106.90001	-5.51375	-217.66672
107.00001	-5.51859	-217.81921
107.10001	-5.52406	-218.01460
107.20001	-5.53156	-218.27827
107.30001	-5.53656	-218.52496
107.40001	-5.54000	-218.63024
107.50001	-5.54406	-218.76323
107.60001	-5.54875	-218.92875
107.70001	-5.55438	-219.13794
107.80001	-5.56188	-219.38846
107.90001	-5.56703	-219.64972
108.00001	-5.57062	-219.76906
108.10001	-5.57516	-219.91476
108.20001	-5.58047	-220.10125
108.30001	-5.58719	-220.34949
108.40001	-5.59250	-220.57429
108.50001	-5.59641	-220.72037
108.60001	-5.60094	-220.87449
108.70001	-5.60609	-221.06266
108.80001	-5.61156	-221.27464
108.90001	-5.61828	-221.51266
109.00001	-5.62297	-221.72685
109.10001	-5.62672	-221.84138
109.20001	-5.63125	-221.99872
109.30001	-5.63625	-222.17421
109.40001	-5.64250	-222.39083
109.50001	-5.64859	-222.65753
109.60001	-5.65297	-222.81639
109.70001	-5.65719	-222.96084
109.80001	-5.66203	-223.12827
109.90001	-5.66734	-223.31674
110.00001	-5.67359	-223.52336
110.10001	-5.67938	-223.77205
110.20001	-5.68344	-223.90459
110.30001	-5.68844	-224.07101
110.40001	-5.69391	-224.26577
110.50001	-5.70047	-224.50446
110.60001	-5.70641	-224.75708
110.70001	-5.71000	-224.86806
110.80001	-5.71406	-224.98834
110.90001	-5.71875	-225.14091
111.00001	-5.72406	-225.32257
111.10001	-5.73031	-225.53906
111.20001	-5.73672	-225.80145
111.30001	-5.74047	-225.93114
111.40001	-5.74516	-226.07169
111.50001	-5.75016	-226.24464
111.60001	-5.75594	-226.44344
111.70001	-5.76313	-226.72413
111.80001	-5.76688	-226.85899
111.90001	-5.77125	-226.98720
112.00001	-5.77578	-227.14621
112.10001	-5.78109	-227.32395
112.20001	-5.78797	-227.54450
112.30001	-5.79375	-227.80161
112.40001	-5.79734	-227.90605
112.50001	-5.80172	-228.04445
112.60001	-5.80687	-228.21082
112.70001	-5.81359	-228.43587
112.80001	-5.81984	-228.69912
112.90001	-5.82344	-228.82980
113.00001	-5.82766	-228.95743
113.10001	-5.83250	-229.10944
113.20001	-5.83750	-229.29198
113.30001	-5.84313	-229.46949
113.40001	-5.84937	-229.70974
113.50001	-5.85328	-229.83806
113.60001	-5.85766	-229.96804
113.70001	-5.86266	-230.12719
113.80001	-5.86875	-230.31196
113.90001	-5.87578	-230.57513
114.00001	-5.87953	-230.70297
114.10001	-5.88359	-230.81090
114.20001	-5.88812	-230.94352
114.30001	-5.89359	-231.10157
114.40001	-5.89938	-231.29235
114.50001	-5.90750	-231.57974
114.60001	-5.91141	-231.72092
114.70001	-5.91578	-231.84918
114.80001	-5.92109	-232.01314
114.90001	-5.92953	-232.25942
115.00001	-5.93516	-232.55551
115.10001	-5.93766	-232.60839
115.20001	-5.94156	-232.71100
115.30001	-5.94641	-232.87193
115.40001	-5.95141	-233.03699
115.50001	-5.95797	-233.24451
115.60001	-5.96391	-233.50567
115.70001	-5.96734	-233.59092
115.80001	-5.97156	-233.71340
115.90001	-5.97656	-233.87615
116.00001	-5.98297	-234.07412
116.10001	-5.99000	-234.35435
116.20001	-5.99422	-234.49442
116.30001	-5.99813	-234.61993
116.40001	-6.00266	-234.75882
116.50001	-6.00812	-234.92946
116.60001	-6.01453	-235.14597
116.70001	-6.02125	-235.42583
116.80001	-6.02453	-235.53245
116.90001	-6.02891	-235.65511
117.00001	-6.03406	-235.81861
117.10001	-6.04156	-236.05463
117.20001	-6.04750	-236.32328
117.30001	-6.05078	-236.41577
117.40001	-6.05484	-236.54139
117.50001	-6.05969	-236.70574
117.60001	-6.06500	-236.88401
117.70001	-6.07094	-237.09044
117.80001	-6.07797	-237.35392
117.90001	-6.08172	-237.48787
118.00001	-6.08578	-237.59846
118.10001	-6.09047	-237.76206
118.20001	-6.09672	-237.95617
118.30001	-6.10344	-238.23744
118.40001	-6.10734	-238.35500
118.50001	-6.11141	-238.47611
118.60001	-6.11625	-238.63071
118.70001	-6.12156	-238.80993
118.80001	-6.12750	-239.00066
118.90001	-6.13437	-239.25696
119.00001	-6.13812	-239.38459
119.10001	-6.14234	-239.51188
119.20001	-6.14734	-239.67390
119.30001	-6.15391	-239.88037
119.40001	-6.16063	-240.15507
119.50001	-6.16438	-240.27631
119.60001	-6.16844	-240.39501
119.70001	-6.17297	-240.54518
119.80001	-6.17828	-240.71541
119.90001	-6.18437	-240.91969
120.00001	-6.19078	-241.17799
120.10001	-6.19453	-241.28979
120.20001	-6.19891	-241.42212
120.30001	-6.20438	-241.60002
120.40001	-6.21094	-241.80093
120.50001	-6.21719	-242.06212
120.60001	-6.22078	-242.18370
120.70001	-6.22500	-242.30017
120.80001	-6.22969	-242.43805
120.90001	-6.23469	-242.59734
121.00001	-6.24094	-242.80113
121.10001	-6.24781	-243.08024
121.20001	-6.25125	-243.18129
121.30001	-6.25531	-243.29808
121.40001	-6.26047	-243.46338
121.50001	-6.26688	-243.66134
121.60001	-6.27422	-243.97384
121.70001	-6.27797	-244.08941
121.80001	-6.28188	-244.19117
121.90001	-6.28656	-244.33456
122.00001	-6.29188	-244.50561
122.10001	-6.29781	-244.69474
122.20001	-6.30453	-244.95918
122.30001	-6.30844	-245.08992
122.40001	-6.31313	-245.21300
122.50001	-6.31828	-245.37909
122.60001	-6.32453	-245.59024
122.70001	-6.33141	-245.87362
122.80001	-6.33500	-245.99072
122.90001	-6.33891	-246.10101
123.00001	-6.34359	-246.25717
123.10001	-6.34906	-246.42560
123.20001	-6.35547	-246.63755
123.30001	-6.36141	-246.89284
123.40001	-6.36500	-247.00257
123.50001	-6.36969	-247.13872
123.60001	-6.37516	-247.32134
123.70001	-6.38125	-247.53939
123.80001	-6.38766	-247.79537
123.90001	-6.39156	-247.92869
124.00001	-6.39578	-248.04969
124.10001	-6.40063	-248.20916
124.20001	-6.40609	-248.39312
124.30001	-6.41281	-248.62367
124.40001	-6.41875	-248.87937
124.50001	-6.42203	-248.97566
124.60001	-6.42594	-249.09410
124.70001	-6.43047	-249.24016
124.80001	-6.43578	-249.40789
124.90001	-6.44281	-249.65638
125.00001	-6.44797	-249.86264
125.10001	-6.45203	-249.99209
125.20001	-6.45703	-250.14564
125.30001	-6.46234	-250.31450
125.40001	-6.46813	-250.51031
125.50001	-6.47422	-250.74053
125.60001	-6.47797	-250.85953
125.70001	-6.48234	-250.98163
125.80001	-6.48719	-251.13755
125.90001	-6.49281	-251.32844
126.00001	-6.50016	-251.59246
126.10001	-6.50422	-251.73265
126.20001	-6.50812	-251.83892
126.30001	-6.51281	-251.97685
126.40001	-6.51813	-252.14699
126.50001	-6.52406	-252.34136
126.60001	-6.53156	-252.63250
126.70001	-6.53547	-252.74649
126.80001	-6.53984	-252.86967
126.90001	-6.54469	-253.00518
127.00001	-6.55000	-253.17335
127.10001	-6.55656	-253.40044
127.20001	-6.56094	-253.53661
127.30001	-6.56484	-253.64894
127.40001	-6.56938	-253.76683
127.50001	-6.57469	-253.92371
127.60001	-6.58094	-254.13242
127.70001	-6.58813	-254.39030
127.80001	-6.59188	-254.49488
127.90001	-6.59609	-254.60282
128.00001	-6.60109	-254.75186
128.10001	-6.60672	-254.92433
128.20001	-6.61359	-255.15419
128.30001	-6.61781	-255.28759
128.40001	-6.62203	-255.40382
128.50001	-6.62688	-255.53018
128.60001	-6.63203	-255.69606
128.70001	-6.63828	-255.88781
128.80001	-6.64578	-256.17260
128.90001	-6.64922	-256.27229
129.00001	-6.65312	-256.36423
129.10001	-6.65797	-256.50749
129.20001	-6.66422	-256.68749
129.30001	-6.67094	-256.94090
129.40001	-6.67453	-257.04566
129.50001	-6.67844	-257.13870
129.60001	-6.68313	-257.26888
129.70001	-6.68812	-257.41664
129.80001	-6.69406	-257.59420
129.90001	-6.70156	-257.83992
130.00001	-6.70562	-257.99268
130.10001	-6.70922	-258.06993
130.20001	-6.71375	-258.18720
130.30001	-6.71906	-258.33100
130.40001	-6.72672	-258.57469
130.50001	-6.73141	-258.73327
130.60001	-6.73563	-258.83654
130.70001	-6.74031	-258.95840
130.80001	-6.74563	-259.11605
130.90001	-6.75125	-259.27550
131.00001	-6.75891	-259.53111
131.10001	-6.76281	-259.65989
131.20001	-6.76719	-259.76667
131.30001	-6.77281	-259.93145
131.40001	-6.78109	-260.17463
131.50001	-6.78656	-260.44381
131.60001	-6.78922	-260.47167
131.70001	-6.79297	-260.55405
131.80001	-6.79766	-260.68202
131.90001	-6.80281	-260.83401
132.00001	-6.80859	-261.01446
132.10001	-6.81531	-261.27237
132.20001	-6.81906	-261.37888
132.30001	-6.82344	-261.49446
132.40001	-6.82844	-261.65062
132.50001	-6.83422	-261.80986
132.60001	-6.84109	-262.06863
132.70001	-6.84500	-262.18680
132.80001	-6.84938	-262.29262
132.90001	-6.85406	-262.42691
133.00001	-6.85906	-262.57700
133.10001	-6.86484	-262.75459
133.20001	-6.87219	-263.01348
133.30001	-6.87594	-263.11663
133.40001	-6.88000	-263.21533
133.50001	-6.88516	-263.36208
133.60001	-6.89141	-263.55553
133.70001	-6.89859	-263.82205
133.80001	-6.90203	-263.55484
133.90001	-6.90594	-263.60804
134.00001	-6.91062	-263.73658
134.10001	-6.91625	-263.90657
134.20001	-6.92219	-264.09566
134.30001	-6.92875	-264.33149
134.40001	-6.93266	-264.44525
134.50001	-6.93688	-264.56052
134.60001	-6.94172	-264.70000
134.70001	-6.94766	-264.88289
134.80001	-6.95531	-265.13797
134.90001	-6.95906	-265.29250
135.00001	-6.96266	-265.35553
135.10001	-6.96734	-265.48260
135.20001	-6.97266	-265.64428
135.30001	-6.97891	-265.84098
135.40001	-6.98625	-266.11915
135.50001	-6.98969	-266.20504
135.60001	-6.99391	-266.30127
135.70001	-6.99875	-266.45353
135.80001	-7.00422	-266.61104
135.90001	-7.01125	-266.85998
136.00001	-7.01563	-267.00497
136.10001	-7.01969	-267.11196
136.20001	-7.02453	-267.24654
136.30001	-7.02969	-267.39678
136.40001	-7.03578	-267.58543
136.50001	-7.04281	-267.76963
136.60001	-7.04609	-267.69483
136.70001	-7.05000	-267.77747
136.80001	-7.05469	-267.90315
136.90001	-7.06047	-268.06822
137.00001	-7.06750	-268.31040
137.10001	-7.07203	-268.46465
137.20001	-7.07609	-268.55808
137.30001	-7.08078	-268.68275
137.40001	-7.08594	-268.83700
137.50001	-7.09156	-268.99105
137.60001	-7.09875	-269.24485
137.70001	-7.10281	-269.36588
137.80001	-7.10688	-269.46181
137.90001	-7.11203	-269.59690
138.00001	-7.11828	-269.79560
138.10001	-7.12547	-270.05669
138.20001	-7.12891	-270.13522
138.30001	-7.13266	-270.21170
138.40001	-7.13703	-270.32816
138.50001	-7.14234	-270.47047
138.60001	-7.14813	-270.64148
138.70001	-7.15563	-270.89185
138.80001	-7.15969	-271.00992
138.90001	-7.16391	-271.06369
139.00001	-7.16859	-271.04595
139.10001	-7.17422	-271.16910
139.20001	-7.18250	-271.44274
139.30001	-7.18641	-271.57620
139.40001	-7.19016	-271.64716
139.50001	-7.19469	-271.76675
139.60001	-7.19969	-271.90673
139.70001	-7.20531	-272.08051
139.80001	-7.21234	-272.32432
139.90001	-7.21625	-272.44267
140.00001	-7.22078	-272.55943
140.10001	-7.22625	-272.72189
140.20001	-7.23313	-272.94573
140.30001	-7.23984	-273.22447
140.40001	-7.24281	-273.28190
140.50001	-7.24656	-273.35125
140.60001	-7.25109	-273.47046
140.70001	-7.25594	-273.59673
140.80001	-7.26141	-273.74542
140.90001	-7.26859	-273.95946
141.00001	-7.27359	-274.08892
141.10001	-7.27781	-274.07825
141.20001	-7.28313	-274.20345
141.30001	-7.28984	-274.40155
141.40001	-7.29594	-274.64393
141.50001	-7.29906	-274.70165
141.60001	-7.30297	-274.79219
141.70001	-7.30750	-274.90088
141.80001	-7.31250	-275.03011
141.90001	-7.31828	-275.21673
142.00001	-7.32484	-275.42540
142.10001	-7.32953	-275.57841
142.20001	-7.33359	-275.67151
142.30001	-7.33844	-275.79474
142.40001	-7.34406	-275.95672
142.50001	-7.35187	-276.21374
142.60001	-7.35625	-276.36784
142.70001	-7.36000	-276.44092
142.80001	-7.36453	-276.54612
142.90001	-7.36969	-276.67814
143.00001	-7.37547	-276.82137
143.10001	-7.38234	-276.96416
143.20001	-7.38641	-277.00138
143.30001	-7.39047	-277.07148
143.40001	-7.39531	-277.18589
143.50001	-7.40094	-277.33600
143.60001	-7.40859	-277.58822
143.70001	-7.41281	-277.71688
143.80001	-7.41672	-277.78703
143.90001	-7.42094	-277.89229
144.00001	-7.42578	-278.01374
144.10001	-7.43141	-278.16465
144.20001	-7.43937	-278.41052
144.30001	-7.44359	-278.55542
144.40001	-7.44766	-278.63583
144.50001	-7.45266	-278.75757
144.60001	-7.45797	-278.90220
144.70001	-7.46422	-279.08242
144.80001	-7.46906	-279.22201
144.90001	-7.47375	-279.31488
145.00001	-7.47844	-279.41078
145.10001	-7.48359	-279.48317
145.20001	-7.48953	-279.57964
145.30001	-7.49688	-279.79064
145.40001	-7.50016	-279.85099
145.50001	-7.50391	-279.90305
145.60001	-7.50844	-280.02137
145.70001	-7.51406	-280.15843
145.80001	-7.52172	-280.39682
145.90001	-7.52609	-280.54154
146.00001	-7.53000	-280.60922
146.10001	-7.53437	-280.71117
146.20001	-7.53969	-280.83730
146.30001	-7.54531	-280.98428
146.40001	-7.55250	-281.18709
146.50001	-7.55656	-281.31419
146.60001	-7.56047	-281.37490
146.70001	-7.56516	-281.46985
146.80001	-7.57047	-281.59276
146.90001	-7.57859	-281.79881
147.00001	-7.58406	-281.99938
147.10001	-7.58750	-281.97500
147.20001	-7.59156	-281.96180
147.30001	-7.59672	-282.03863
147.40001	-7.60250	-282.17813
147.50001	-7.61094	-282.43384
147.60001	-7.61453	-282.54730
147.70001	-7.61844	-282.59578
147.80001	-7.62375	-282.72167
147.90001	-7.62984	-282.88954
148.00001	-7.63750	-283.18170
148.10001	-7.64078	-283.27745
148.20001	-7.64422	-283.31247
148.30001	-7.64906	-283.42825
148.40001	-7.65391	-283.55029
148.50001	-7.65938	-283.68384
148.60001	-7.66672	-283.89248
148.70001	-7.67078	-284.00931
148.80001	-7.67469	-284.05249
148.90001	-7.67906	-284.11385
149.00001	-7.68422	-284.19492
149.10001	-7.69125	-284.36336
149.20001	-7.69609	-284.49935
149.30001	-7.70031	-284.56295
149.40001	-7.70500	-284.65384
149.50001	-7.71031	-284.77743
149.60001	-7.71625	-284.93303
149.70001	-7.72375	-285.17649
149.80001	-7.72766	-285.26494
149.90001	-7.73172	-285.33128
150.00001	-7.73641	-285.42760
150.10001	-7.74234	-285.57289
150.20001	-7.74937	-285.79739
150.30001	-7.75328	-285.87508
150.40001	-7.75703	-285.91982
150.50001	-7.76125	-285.98630
150.60001	-7.76609	-286.07821
150.70001	-7.77172	-286.19641
150.80001	-7.77969	-286.40360
150.90001	-7.78453	-286.53666
151.00001	-7.78844	-286.55270
151.10001	-7.79313	-286.62929
151.20001	-7.79859	-286.75139
151.30001	-7.80531	-286.92263
151.40001	-7.80969	-287.03609
151.50001	-7.81375	-287.09602
151.60001	-7.81828	-287.19428
151.70001	-7.82359	-287.31242
151.80001	-7.82969	-287.46817
151.90001	-7.83750	-287.70044
152.00001	-7.84094	-287.77212
152.10001	-7.84469	-287.81238
152.20001	-7.84938	-287.89529
152.30001	-7.85516	-288.03107
152.40001	-7.86266	-288.24830
152.50001	-7.86703	-288.34665
152.60001	-7.87063	-288.34990
152.70001	-7.87500	-288.39397
152.80001	-7.88016	-288.47638
152.90001	-7.88578	-288.59743
153.00001	-7.89344	-288.80206
153.10001	-7.89812	-288.95956
153.20001	-7.90172	-288.98892
153.30001	-7.90625	-289.07397
153.40001	-7.91172	-289.19658
153.50001	-7.91969	-289.41029
153.60001	-7.92422	-289.56315
153.70001	-7.92766	-289.57286
153.80001	-7.93188	-289.64165
153.90001	-7.93688	-289.74333
154.00001	-7.94234	-289.87861
154.10001	-7.94922	-290.02807
154.20001	-7.95484	-290.20113
154.30001	-7.95859	-290.21269
154.40001	-7.96344	-290.26726
154.50001	-7.96891	-290.36790
154.60001	-7.97594	-290.54162
154.70001	-7.98031	-290.64593
154.80001	-7.98406	-290.67561
154.90001	-7.98859	-290.75468
155.00001	-7.99391	-290.85913
155.10001	-8.00000	-291.01732
155.20001	-8.00797	-291.25473
155.30001	-8.01156	-291.34679
155.40001	-8.01516	-291.35683
155.50001	-8.02000	-291.44832
155.60001	-8.02578	-291.58828
155.70001	-8.03453	-291.86344
155.80001	-8.03891	-291.98372
155.90001	-8.04219	-291.95186
156.00001	-8.04656	-291.98608
156.10001	-8.05188	-292.08285
156.20001	-8.05766	-292.22628
156.30001	-8.06391	-292.40409
156.40001	-8.06750	-292.45889
156.50001	-8.07156	-292.50938
156.60001	-8.07641	-292.60817
156.70001	-8.08156	-292.71257
156.80001	-8.08828	-292.87535
156.90001	-8.09344	-293.03432
157.00001	-8.09781	-293.10447
157.10001	-8.10250	-293.19021
157.20001	-8.10781	-293.29836
157.30001	-8.11375	-293.43712
157.40001	-8.12094	-293.62386
157.50001	-8.12500	-293.66559
157.60001	-8.12891	-293.66857
157.70001	-8.13359	-293.72433
157.80001	-8.13859	-293.81356
157.90001	-8.14547	-293.99785
158.00001	-8.15016	-294.12884
158.10001	-8.15422	-294.18150
158.20001	-8.15859	-294.24715
158.30001	-8.16375	-294.35095
158.40001	-8.16984	-294.50122
158.50001	-8.17766	-294.72131
158.60001	-8.18172	-294.83056
158.70001	-8.18563	-294.84281
158.80001	-8.19047	-294.93058
158.90001	-8.19594	-295.02675
159.00001	-8.20266	-295.18041
159.10001	-8.20750	-295.27864
159.20001	-8.21141	-295.27926
159.30001	-8.21562	-295.32015
159.40001	-8.22031	-295.38581
159.50001	-8.22563	-295.48547
159.60001	-8.23250	-295.63394
159.70001	-8.23766	-295.79261
159.80001	-8.24203	-295.84348
159.90001	-8.24703	-295.93864
160.00001	-8.25250	-296.04530
160.10001	-8.25906	-296.18329
160.20001	-8.26406	-296.31284
160.30001	-8.26813	-296.33319
160.40001	-8.27234	-296.37879
160.50001	-8.27734	-296.44632
160.60001	-8.28297	-296.53504
160.70001	-8.29047	-296.69929
160.80001	-8.29516	-296.81420
160.90001	-8.29891	-296.81087
161.00001	-8.30344	-296.85348
161.10001	-8.30875	-296.94271
161.20001	-8.31531	-297.07551
161.30001	-8.32016	-297.18983
161.40001	-8.32438	-297.23608
161.50001	-8.32906	-297.29301
161.60001	-8.33422	-297.38608
161.70001	-8.33953	-297.48067
161.80001	-8.34719	-297.65460
161.90001	-8.35172	-297.76552
162.00001	-8.35562	-297.75867
162.10001	-8.36016	-297.80623
162.20001	-8.36563	-297.88175
162.30001	-8.37297	-298.02704
162.40001	-8.37797	-298.13835
162.50001	-8.38141	-298.11820
162.60001	-8.38547	-298.13990
162.70001	-8.39016	-298.19387
162.80001	-8.39531	-298.27070
162.90001	-8.40203	-298.38428
163.00001	-8.40828	-298.58556
163.10001	-8.41219	-298.59397
163.20001	-8.41688	-298.64010
163.30001	-8.42219	-298.71866
163.40001	-8.42922	-298.85879
163.50001	-8.43437	-298.97827
163.60001	-8.43813	-298.97761
163.70001	-8.44250	-298.99213
163.80001	-8.44734	-299.04908
163.90001	-8.45328	-299.12671
164.00001	-8.46266	-299.35667
164.10001	-8.46594	-299.39070
164.20001	-8.46906	-299.32976
164.30001	-8.47375	-299.36746
164.40001	-8.47953	-299.47859
164.50001	-8.48750	-299.67213
164.60001	-8.49219	-299.78779
164.70001	-8.49578	-299.77623
164.80001	-8.50016	-299.80996
164.90001	-8.50500	-299.87851
165.00001	-8.51016	-299.96070
165.10001	-8.51688	-300.08852
165.20001	-8.52219	-300.22606
165.30001	-8.52609	-300.22499
165.40001	-8.53094	-300.28084
165.50001	-8.53625	-300.34608
165.60001	-8.54359	-300.50448
165.70001	-8.54813	-300.57588
165.80001	-8.55156	-300.53887
165.90001	-8.55578	-300.55743
166.00001	-8.56078	-300.61406
166.10001	-8.56672	-300.73074
166.20001	-8.57406	-300.88893
166.30001	-8.58000	-301.06783
166.40001	-8.58344	-301.04354
166.50001	-8.58797	-301.07236
166.60001	-8.59266	-301.11784
166.70001	-8.59969	-301.25523
166.80001	-8.60500	-301.39402
166.90001	-8.60875	-301.38808
167.00001	-8.61328	-301.41252
167.10001	-8.61828	-301.48283
167.20001	-8.62391	-301.57095
167.30001	-8.63141	-301.72741
167.40001	-8.63563	-301.79933
167.50001	-8.63922	-301.75668
167.60001	-8.64375	-301.79864
167.70001	-8.64906	-301.87136
167.80001	-8.65641	-302.01265
167.90001	-8.66141	-302.13740
168.00001	-8.66547	-302.12876
168.10001	-8.67016	-302.16131
168.20001	-8.67516	-302.23548
168.30001	-8.68047	-302.31637
168.40001	-8.68750	-302.43462
168.50001	-8.69250	-302.55470
168.60001	-8.69625	-302.52463
168.70001	-8.70078	-302.54862
168.80001	-8.70641	-302.62381
168.90001	-8.71359	-302.77297
169.00001	-8.71797	-302.83618
169.10001	-8.72172	-302.82184
169.20001	-8.72625	-302.84539
169.30001	-8.73125	-302.90690
169.40001	-8.73687	-302.98832
169.50001	-8.74437	-303.15244
169.60001	-8.74906	-303.24355
169.70001	-8.75297	-303.21619
169.80001	-8.75734	-303.23365
169.90001	-8.76266	-303.30223
170.00001	-8.76984	-303.42367
170.10001	-8.77531	-303.56151
170.20001	-8.77891	-303.51430
170.30001	-8.78328	-303.51889
170.40001	-8.78828	-303.57072
170.50001	-8.79375	-303.62827
170.60001	-8.80047	-303.75552
170.70001	-8.80547	-303.84007
170.80001	-8.80953	-303.82264
170.90001	-8.81453	-303.86573
171.00001	-8.82000	-303.93800
171.10001	-8.82688	-304.05709
171.20001	-8.83281	-304.18959
171.30001	-8.83625	-304.13795
171.40001	-8.84031	-304.11080
171.50001	-8.84516	-304.14248
171.60001	-8.85062	-304.21299
171.70001	-8.85781	-304.34769
171.80001	-8.86312	-304.45808
171.90001	-8.86703	-304.43409
172.00001	-8.87188	-304.45203
172.10001	-8.87797	-304.54528
172.20001	-8.88531	-304.70404
172.30001	-8.88938	-304.75599
172.40001	-8.89281	-304.68121
172.50001	-8.89719	-304.68950
172.60001	-8.90203	-304.73053
172.70001	-8.90734	-304.79714
172.80001	-8.91391	-304.91012
172.90001	-8.91938	-305.02379
173.00001	-8.92297	-304.99727
173.10001	-8.92734	-305.00144
173.20001	-8.93234	-305.04444
173.30001	-8.93938	-305.16985
173.40001	-8.94547	-305.31645
173.50001	-8.94922	-305.27759
173.60001	-8.95344	-305.24468
173.70001	-8.95813	-305.25357
173.80001	-8.96344	-305.29726
173.90001	-8.97016	-305.38365
174.00001	-8.97578	-305.49529
174.10001	-8.97984	-305.46528
174.20001	-8.98437	-305.45512
174.30001	-8.98953	-305.48006
174.40001	-8.99625	-305.57445
174.50001	-9.00156	-305.66823
174.60001	-9.00562	-305.63313
174.70001	-9.00984	-305.60800
174.80001	-9.01469	-305.63459
174.90001	-9.02063	-305.69589
175.00001	-9.02750	-305.78917
175.10001	-9.03281	-305.88189
175.20001	-9.03672	-305.82613
175.30001	-9.04125	-305.80586
175.40001	-9.04656	-305.82547
175.50001	-9.05281	-305.88230
175.60001	-9.05813	-305.94248
175.70001	-9.06219	-305.89890
175.80001	-9.06672	-305.87822
175.90001	-9.07156	-305.88594
176.00001	-9.07688	-305.90665
176.10001	-9.08375	-305.98858
176.20001	-9.08953	-306.09879
176.30001	-9.09344	-306.03054
176.40001	-9.09781	-306.00122
176.50001	-9.10266	-305.99409
176.60001	-9.10922	-306.05581
176.70001	-9.11531	-306.16844
176.80001	-9.11922	-306.11101
176.90001	-9.12359	-306.06607
177.00001	-9.12875	-306.05653
177.10001	-9.13422	-306.08198
177.20001	-9.14047	-306.12123
177.30001	-9.14656	-306.20500
177.40001	-9.15016	-306.11798
177.50001	-9.15453	-306.06833
177.60001	-9.15969	-306.05039
177.70001	-9.16656	-306.10552
177.80001	-9.17250	-306.19863
177.90001	-9.17625	-306.11703
178.00001	-9.18031	-306.04821
178.10001	-9.18500	-306.02008
178.20001	-9.19063	-306.04783
178.30001	-9.19734	-306.10400
178.40001	-9.20391	-306.22745
178.50001	-9.20719	-306.11908
178.60001	-9.21141	-306.03421
178.70001	-9.21656	-306.01552
178.80001	-9.22328	-306.04246
178.90001	-9.22906	-306.11828
179.00001	-9.23281	-306.02372
179.10001	-9.23687	-305.95022
179.20001	-9.24156	-305.89521
179.30001	-9.24672	-305.86332
179.40001	-9.25313	-305.88078
179.50001	-9.26031	-306.00083
179.60001	-9.26375	-305.87953
179.70001	-9.26813	-305.79785
179.80001	-9.27328	-305.76921
179.90001	-9.28094	-305.81179
180.00001	-9.28656	-305.88526
180.10001	-9.29000	-305.75427
180.20001	-9.29453	-305.66651
180.30001	-9.29953	-305.62451
180.40001	-9.30516	-305.60356
180.50001	-9.31250	-305.65026
180.60001	-9.31750	-305.67324
180.70001	-9.32094	-305.53564
180.80001	-9.32563	-305.45229
180.90001	-9.33078	-305.40541
181.00001	-9.33766	-305.41947
181.10001	-9.34266	-305.40961
181.20001	-9.34641	-305.27735
181.30001	-9.35062	-305.15504
181.40001	-9.35531	-305.08745
181.50001	-9.36063	-305.03327
181.60001	-9.36719	-305.02734
181.70001	-9.37375	-305.07722
181.80001	-9.37766	-304.95617
181.90001	-9.38219	-304.84265
182.00001	-9.38734	-304.76826
182.10001	-9.39406	-304.73906
182.20001	-9.39953	-304.74785
182.30001	-9.40313	-304.57103
182.40001	-9.40719	-304.43019
182.50001	-9.41203	-304.32361
182.60001	-9.41781	-304.26395
182.70001	-9.42563	-304.26183
182.80001	-9.43109	-304.26475
182.90001	-9.43437	-304.05483
183.00001	-9.43875	-303.91476
183.10001	-9.44391	-303.81307
183.20001	-9.45000	-303.75516
183.30001	-9.45656	-303.75016
183.40001	-9.46031	-303.57978
183.50001	-9.46453	-303.40442
183.60001	-9.46953	-303.25884
183.70001	-9.47484	-303.14997
183.80001	-9.48156	-303.09489
183.90001	-9.48719	-303.05806
184.00001	-9.49094	-302.84795
184.10001	-9.49547	-302.67003
184.20001	-9.50063	-302.52868
184.30001	-9.50703	-302.42008
184.40001	-9.51359	-302.38026
184.50001	-9.51719	-302.14864
184.60001	-9.52109	-301.92864
184.70001	-9.52609	-301.74503
184.80001	-9.53141	-301.59327
184.90001	-9.53781	-301.46030
185.00001	-9.54375	-301.35688
185.10001	-9.54750	-301.07835
185.20001	-9.55172	-300.80625
185.30001	-9.55688	-300.58172
185.40001	-9.56250	-300.37418
185.50001	-9.56859	-300.20574
185.60001	-9.57313	-299.93963
185.70001	-9.57781	-299.63586
185.80001	-9.58281	-299.34317
185.90001	-9.58844	-299.06324
186.00001	-9.59531	-298.80312
186.07601	-9.59969	-298.10879
186.07801	-9.60047	-295.96743
186.08001	-9.60141	-290.65749
186.08201	-9.60250	-281.75265
186.08401	-9.60375	-270.10065
186.08601	-9.60500	-256.62997
186.08801	-9.60625	-241.73142
186.09001	-9.60734	-225.69098
186.09201	-9.60828	-208.97862
186.09401	-9.60906	-192.01910
186.09601	-9.60953	-175.06036
186.09801	-9.60969	-158.31257
186.10001	-9.60984	-142.00953
186.10201	-9.60984	-126.33309
186.10401	-9.60984	-111.39774
186.10601	-9.60984	-97.29763
186.10801	-9.60984	-84.10975
186.11001	-9.60984	-71.87272
186.11201	-9.61000	-60.59876
186.11401	-9.61000	-50.29447
186.11601	-9.61000	-40.95286
186.11801	-9.61016	-32.54501
186.12001	-9.61016	-25.03787
186.12201	-9.61016	-18.40230
186.12401	-9.61016	-12.59593
186.12601	-9.61016	-7.56275
186.12801	-9.61016	-3.25142
186.13001	-9.61031	0.38974
186.13201	-9.61031	3.42421
186.13401	-9.61031	5.91109
186.13601	-9.61031	7.89646
186.13801	-9.61031	9.43235
186.14001	-9.61031	10.57764
186.14201	-9.61031	11.37784
186.14601	-9.61031	12.09905
186.15201	-9.61031	11.59760
186.15601	-9.61031	10.59523
186.15801	-9.61031	9.97142
186.16001	-9.61031	9.29068
186.16201	-9.61031	8.57717
186.16401	-9.61031	7.84924
186.16601	-9.61031	7.11767
186.16801	-9.61031	6.39270
186.17001	-9.61031	5.68408
186.17201	-9.61031	4.99807
186.17401	-9.61031	4.34041
186.17601	-9.61031	3.71801
186.17801	-9.61031	3.13457
186.18001	-9.61031	2.59054
186.18201	-9.61031	2.08779
186.18601	-9.61031	1.21160
186.19001	-9.61031	0.49943
186.19401	-9.61031	-0.06121
186.20001	-9.61031	-0.65452
186.21201	-9.61031	-1.18048
186.28201	-9.61031	-0.67982
186.38201	-9.61172	-0.74700
186.48201	-9.61719	-0.77870
186.58201	-9.62453	-0.81778
186.68201	-9.62922	-0.84259
186.78201	-9.63359	-0.87040
186.88201	-9.63859	-0.89380
186.98201	-9.64391	-0.91018
187.08201	-9.64938	-0.92818
187.18201	-9.65625	-0.95229
187.28201	-9.66047	-0.96059
187.38201	-9.66484	-0.97631
187.48201	-9.67000	-0.98350
187.58201	-9.67609	-0.98290
187.68201	-9.68281	-0.99774
187.78201	-9.68672	-1.00141
187.88201	-9.69063	-1.00616
187.98201	-9.69516	-0.99972
188.08201	-9.70047	-1.01748
188.18201	-9.70656	-1.01764
188.28201	-9.71328	-1.03027
188.38201	-9.71734	-1.04100
188.48201	-9.72188	-1.04662
188.58201	-9.72688	-1.04643
188.68201	-9.73297	-1.06019
188.78201	-9.73891	-1.06243
188.88201	-9.74313	-1.05942
188.98201	-9.74734	-1.05852
189.08201	-9.75219	-1.06454
189.18201	-9.75797	-1.07380
189.28201	-9.76500	-1.08149
189.38201	-9.77047	-1.08233
189.48201	-9.77391	-1.08871
189.58201	-9.77813	-1.09404
189.68201	-9.78313	-1.09772
189.78201	-9.78922	-1.10547
189.88201	-9.79609	-1.11375
189.98201	-9.80016	-1.11445
190.08201	-9.80422	-1.11851
190.18201	-9.80875	-1.12197
190.28201	-9.81391	-1.11907
190.38201	-9.81969	-1.13296
190.48201	-9.82625	-1.13533
190.58201	-9.83094	-1.14125
190.68201	-9.83531	-1.14800
190.78201	-9.84047	-1.14762
190.88201	-9.84625	-1.15217
190.98201	-9.85187	-1.16104
191.08201	-9.85609	-1.15989
191.18201	-9.86031	-1.16390
191.28201	-9.86500	-1.17195
191.38201	-9.87016	-1.17178
191.48201	-9.87641	-1.17484
191.58201	-9.88344	-1.17758
191.61401	-9.88500	-1.17685
