# Supplementary material for: Strengthening of 3D Printed Fused Deposition Manufactured Parts Using the Fill Compositing Technique
Source: PLoS One. 2015 Apr 16;10(4):e0122915. doi: 10.1371/journal.pone.0122915 (PMC4400136; doi:10.1371/journal.pone.0122915)
Supplement: S1 File — This is the raw data and information on all the samples presented in this manuscript. (ZIP) [file pone.0122915.s001.zip › Specimen_RawData_32.csv]

Time	Extension	Load
(sec)	(mm)	(N)
0.00000	-0.00031	-0.02098
0.10000	-0.00078	-0.02487
0.20000	-0.00344	-0.05855
0.30000	-0.00922	-0.08862
0.40000	-0.01688	-0.10731
0.50000	-0.02391	-0.29584
0.60000	-0.03125	-0.37419
0.70000	-0.03906	-0.67750
0.80000	-0.04250	-0.81907
0.90000	-0.04672	-0.96148
1.00000	-0.05188	-1.14889
1.10000	-0.05828	-1.39036
1.20000	-0.06516	-1.66929
1.30000	-0.06844	-1.81392
1.40000	-0.07234	-1.96095
1.50000	-0.07703	-2.13001
1.60000	-0.08219	-2.33893
1.70000	-0.08766	-2.54735
1.80000	-0.09469	-2.82320
1.90000	-0.09859	-2.99402
2.00000	-0.10297	-3.15872
2.10000	-0.10813	-3.36414
2.20000	-0.11469	-3.60763
2.30000	-0.12141	-3.90352
2.40000	-0.12484	-4.05293
2.50000	-0.12891	-4.21226
2.60000	-0.13359	-4.39714
2.70000	-0.13875	-4.58981
2.80000	-0.14453	-4.82410
2.90000	-0.15125	-5.09881
3.00000	-0.15531	-5.27985
3.10000	-0.15969	-5.45124
3.20000	-0.16469	-5.64550
3.30000	-0.17078	-5.87964
3.40000	-0.17813	-6.19842
3.50000	-0.18203	-6.36536
3.60000	-0.18578	-6.52587
3.70000	-0.19047	-6.70584
3.80000	-0.19563	-6.91124
3.90000	-0.20172	-7.14652
4.00000	-0.20844	-7.44603
4.10000	-0.21219	-7.60868
4.20000	-0.21656	-7.78069
4.30000	-0.22156	-7.98251
4.40000	-0.22719	-8.20580
4.50000	-0.23344	-8.46832
4.60000	-0.23781	-8.66407
4.70000	-0.24203	-8.82994
4.80000	-0.24641	-9.00536
4.90000	-0.25125	-9.18976
5.00000	-0.25734	-9.43033
5.10000	-0.26469	-9.73450
5.20000	-0.26875	-9.92504
5.30000	-0.27297	-10.08274
5.40000	-0.27781	-10.27478
5.50000	-0.28344	-10.49299
5.60000	-0.29047	-10.78238
5.70000	-0.29516	-10.99956
5.80000	-0.29922	-11.16017
5.90000	-0.30391	-11.35051
6.00000	-0.30875	-11.53886
6.10000	-0.31453	-11.77092
6.20000	-0.32125	-12.05470
6.30000	-0.32531	-12.23057
6.40000	-0.32984	-12.41022
6.50000	-0.33500	-12.61795
6.60000	-0.34063	-12.85785
6.70000	-0.34719	-13.14369
6.80000	-0.35156	-13.33744
6.90000	-0.35578	-13.51341
7.00000	-0.36016	-13.69033
7.10000	-0.36531	-13.89731
7.20000	-0.37125	-14.12820
7.30000	-0.37812	-14.42427
7.40000	-0.38234	-14.60808
7.50000	-0.38625	-14.76860
7.60000	-0.39125	-14.97278
7.70000	-0.39703	-15.19882
7.80000	-0.40437	-15.51432
7.90000	-0.40891	-15.72696
8.00000	-0.41281	-15.88053
8.10000	-0.41719	-16.05975
8.20000	-0.42219	-16.26690
8.30000	-0.42781	-16.49550
8.40000	-0.43453	-16.76536
8.50000	-0.43937	-17.00858
8.60000	-0.44359	-17.17197
8.70000	-0.44828	-17.36734
8.80000	-0.45391	-17.58580
8.90000	-0.46063	-17.87421
9.00000	-0.46531	-18.09213
9.10000	-0.46969	-18.26792
9.20000	-0.47516	-18.50224
9.30000	-0.48125	-18.77004
9.40000	-0.48812	-19.06129
9.50000	-0.49344	-19.34582
9.60000	-0.49656	-19.47316
9.70000	-0.50062	-19.63900
9.80000	-0.50516	-19.82923
9.90000	-0.51047	-20.05863
10.00000	-0.51672	-20.33396
10.10000	-0.52172	-20.57197
10.20000	-0.52609	-20.76398
10.30000	-0.53109	-20.97698
10.40000	-0.53641	-21.22211
10.50000	-0.54234	-21.46757
10.60000	-0.54844	-21.76206
10.70000	-0.55234	-21.94543
10.80000	-0.55672	-22.12804
10.90000	-0.56156	-22.34979
11.00000	-0.56703	-22.59341
11.10000	-0.57391	-22.88743
11.20000	-0.57875	-23.12467
11.30000	-0.58281	-23.29278
11.40000	-0.58734	-23.49133
11.50000	-0.59219	-23.70884
11.60000	-0.59812	-23.97930
11.70000	-0.60500	-24.29186
11.80000	-0.60938	-24.51187
11.90000	-0.61375	-24.69483
12.00000	-0.61891	-24.92051
12.10000	-0.62438	-25.15823
12.20000	-0.63078	-25.45889
12.30000	-0.63500	-25.66678
12.40000	-0.63922	-25.84594
12.50000	-0.64359	-26.05093
12.60000	-0.64875	-26.25931
12.70000	-0.65422	-26.49978
12.80000	-0.66156	-26.79610
12.90000	-0.66594	-27.02296
13.00000	-0.67000	-27.17465
13.10000	-0.67453	-27.36715
13.20000	-0.67969	-27.58321
13.30000	-0.68672	-27.87319
13.40000	-0.69250	-28.15648
13.50000	-0.69656	-28.31826
13.60000	-0.70109	-28.50448
13.70000	-0.70594	-28.71555
13.80000	-0.71172	-28.95293
13.90000	-0.71938	-29.29821
14.00000	-0.72313	-29.49257
14.10000	-0.72719	-29.65808
14.20000	-0.73203	-29.86900
14.30000	-0.73719	-30.09054
14.40000	-0.74422	-30.37461
14.50000	-0.74891	-30.62077
14.60000	-0.75297	-30.79291
14.70000	-0.75781	-31.00195
14.80000	-0.76313	-31.23007
14.90000	-0.76906	-31.48641
15.00000	-0.77625	-31.82251
15.10000	-0.78016	-32.00389
15.20000	-0.78422	-32.17569
15.30000	-0.78906	-32.37888
15.40000	-0.79422	-32.59628
15.50000	-0.80047	-32.86222
15.60000	-0.80500	-33.08913
15.70000	-0.80922	-33.26665
15.80000	-0.81391	-33.45634
15.90000	-0.81906	-33.67559
16.00000	-0.82438	-33.89718
16.10000	-0.83094	-34.16978
16.20000	-0.83578	-34.41348
16.30000	-0.84000	-34.57730
16.40000	-0.84469	-34.76796
16.50000	-0.85031	-35.00649
16.60000	-0.85797	-35.30775
16.70000	-0.86313	-35.56802
16.80000	-0.86672	-35.71518
16.90000	-0.87125	-35.90482
17.00000	-0.87625	-36.11978
17.10000	-0.88172	-36.34479
17.20000	-0.88891	-36.64455
17.30000	-0.89328	-36.87115
17.40000	-0.89766	-37.04559
17.50000	-0.90281	-37.26653
17.60000	-0.90906	-37.53359
17.70000	-0.91641	-37.88139
17.80000	-0.92016	-38.06338
17.90000	-0.92375	-38.21790
18.00000	-0.92828	-38.41275
18.10000	-0.93297	-38.63028
18.20000	-0.93859	-38.87213
18.30000	-0.94547	-39.15912
18.40000	-0.94969	-39.37852
18.50000	-0.95375	-39.54487
18.60000	-0.95828	-39.75162
18.70000	-0.96375	-39.97779
18.80000	-0.97063	-40.26976
18.90000	-0.97641	-40.57484
19.00000	-0.98047	-40.75927
19.10000	-0.98484	-40.94412
19.20000	-0.98953	-41.15033
19.30000	-0.99469	-41.37571
19.40000	-1.00172	-41.65478
19.50000	-1.00719	-41.97022
19.60000	-1.01109	-42.13204
19.70000	-1.01594	-42.34845
19.80000	-1.02172	-42.59913
19.90000	-1.02891	-42.92642
20.00000	-1.03344	-43.15934
20.10000	-1.03703	-43.31300
20.20000	-1.04141	-43.50347
20.30000	-1.04641	-43.73399
20.40000	-1.05234	-43.99518
20.50000	-1.05938	-44.31159
20.60000	-1.06406	-44.57740
20.70000	-1.06797	-44.72532
20.80000	-1.07266	-44.93166
20.90000	-1.07766	-45.15903
21.00000	-1.08469	-45.45617
21.10000	-1.08984	-45.74195
21.20000	-1.09375	-45.92203
21.30000	-1.09844	-46.12207
21.40000	-1.10359	-46.35593
21.50000	-1.10938	-46.62618
21.60000	-1.11672	-46.96421
21.70000	-1.12063	-47.17335
21.80000	-1.12453	-47.33026
21.90000	-1.12938	-47.55579
22.00000	-1.13516	-47.82418
22.10000	-1.14188	-48.14459
22.20000	-1.14641	-48.37891
22.30000	-1.15016	-48.54401
22.40000	-1.15453	-48.73218
22.50000	-1.15922	-48.94724
22.60000	-1.16469	-49.17955
22.70000	-1.17219	-49.49727
22.80000	-1.17734	-49.80072
22.90000	-1.18125	-49.97333
23.00000	-1.18609	-50.18808
23.10000	-1.19188	-50.44466
23.20000	-1.19891	-50.75951
23.30000	-1.20312	-50.96182
23.40000	-1.20688	-51.09062
23.50000	-1.21156	-51.30923
23.60000	-1.21656	-51.52971
23.70000	-1.22188	-51.77256
23.80000	-1.22875	-52.08111
23.90000	-1.23375	-52.33069
24.00000	-1.23797	-52.50832
24.10000	-1.24281	-52.72748
24.20000	-1.24797	-52.95264
24.30000	-1.25484	-53.25610
24.40000	-1.25984	-53.52869
24.50000	-1.26391	-53.69574
24.60000	-1.26844	-53.90222
24.70000	-1.27359	-54.13737
24.80000	-1.27953	-54.39597
24.90000	-1.28656	-54.72846
25.00000	-1.29063	-54.93745
25.10000	-1.29469	-55.10706
25.20000	-1.30000	-55.35619
25.30000	-1.30625	-55.63393
25.40000	-1.31422	-56.01743
25.50000	-1.31813	-56.24881
25.60000	-1.32125	-56.37080
25.70000	-1.32547	-56.56546
25.80000	-1.33047	-56.80661
25.90000	-1.33609	-57.06755
26.00000	-1.34313	-57.40092
26.10000	-1.34719	-57.61861
26.20000	-1.35125	-57.78448
26.30000	-1.35594	-58.01049
26.40000	-1.36156	-58.26638
26.50000	-1.36844	-58.58522
26.60000	-1.37344	-58.84515
26.70000	-1.37750	-59.03175
26.80000	-1.38188	-59.24806
26.90000	-1.38656	-59.46163
27.00000	-1.39219	-59.71658
27.10000	-1.40000	-60.06519
27.20000	-1.40516	-60.36625
27.30000	-1.40891	-60.52306
27.40000	-1.41328	-60.73142
27.50000	-1.41859	-60.97495
27.60000	-1.42563	-61.30069
27.70000	-1.43078	-61.58416
27.80000	-1.43453	-61.75598
27.90000	-1.43875	-61.94931
28.00000	-1.44375	-62.19201
28.10000	-1.44891	-62.44022
28.20000	-1.45469	-62.71057
28.30000	-1.45984	-62.96691
28.40000	-1.46438	-63.17642
28.50000	-1.46922	-63.39235
28.60000	-1.47453	-63.64951
28.70000	-1.48109	-63.94273
28.80000	-1.48625	-64.21424
28.90000	-1.49031	-64.38887
29.00000	-1.49469	-64.59188
29.10000	-1.49984	-64.82399
29.20000	-1.50531	-65.07136
29.30000	-1.51203	-65.35609
29.40000	-1.51719	-65.62876
29.50000	-1.52141	-65.80696
29.60000	-1.52625	-66.00668
29.70000	-1.53125	-66.23915
29.80000	-1.53750	-66.50616
29.90000	-1.54344	-66.80688
30.00000	-1.54766	-66.99181
30.10000	-1.55203	-67.18756
30.20000	-1.55656	-67.38678
30.30000	-1.56250	-67.64994
30.40000	-1.57000	-67.96377
30.50000	-1.57437	-68.20359
30.60000	-1.57813	-68.35433
30.70000	-1.58281	-68.56249
30.80000	-1.58813	-68.81423
30.90000	-1.59484	-69.07988
31.00000	-1.60078	-69.39717
31.10000	-1.60484	-69.56939
31.20000	-1.60906	-69.74784
31.30000	-1.61391	-69.96865
31.40000	-1.61891	-70.18922
31.50000	-1.62516	-70.45514
31.60000	-1.63125	-70.77846
31.70000	-1.63516	-70.92512
31.80000	-1.63984	-71.12727
31.90000	-1.64500	-71.35122
32.00000	-1.65203	-71.65441
32.10000	-1.65719	-71.94561
32.20000	-1.66094	-72.07816
32.30000	-1.66500	-72.25478
32.40000	-1.66969	-72.46483
32.50000	-1.67516	-72.69942
32.60000	-1.68156	-72.98107
32.70000	-1.68828	-73.32044
32.80000	-1.69203	-73.47346
32.90000	-1.69656	-73.65602
33.00000	-1.70172	-73.88227
33.10000	-1.70812	-74.14664
33.20000	-1.71328	-74.41883
33.30000	-1.71703	-74.57589
33.40000	-1.72156	-74.76368
33.50000	-1.72687	-74.99111
33.60000	-1.73328	-75.27401
33.70000	-1.74250	-75.65396
33.80000	-1.74625	-75.90816
33.90000	-1.74938	-76.00615
34.00000	-1.75391	-76.21096
34.10000	-1.75969	-76.46371
34.20000	-1.76781	-76.86213
34.30000	-1.77203	-77.09506
34.40000	-1.77516	-77.19988
34.50000	-1.77969	-77.39221
34.60000	-1.78453	-77.60320
34.70000	-1.78953	-77.83291
34.80000	-1.79594	-78.09972
34.90000	-1.80141	-78.41687
35.00000	-1.80563	-78.59360
35.10000	-1.81031	-78.80700
35.20000	-1.81531	-79.04366
35.30000	-1.82187	-79.32021
35.40000	-1.82734	-79.61824
35.50000	-1.83125	-79.78671
35.60000	-1.83578	-79.99160
35.70000	-1.84094	-80.22790
35.80000	-1.84672	-80.50412
35.90000	-1.85391	-80.83551
36.00000	-1.85859	-81.10097
36.10000	-1.86234	-81.25757
36.20000	-1.86703	-81.47734
36.30000	-1.87250	-81.70838
36.40000	-1.87922	-82.01127
36.50000	-1.88438	-82.31026
36.60000	-1.88828	-82.47761
36.70000	-1.89266	-82.67283
36.80000	-1.89750	-82.90148
36.90000	-1.90297	-83.14979
37.00000	-1.90984	-83.45558
37.10000	-1.91500	-83.74885
37.20000	-1.91891	-83.91146
37.30000	-1.92344	-84.11979
37.40000	-1.92875	-84.36105
37.50000	-1.93562	-84.67264
37.60000	-1.94187	-85.02388
37.70000	-1.94547	-85.19264
37.80000	-1.94984	-85.37745
37.90000	-1.95453	-85.59675
38.00000	-1.95969	-85.83863
38.10000	-1.96641	-86.13587
38.20000	-1.97203	-86.46483
38.30000	-1.97609	-86.63825
38.40000	-1.98063	-86.84096
38.50000	-1.98578	-87.08636
38.60000	-1.99234	-87.38580
38.70000	-1.99797	-87.69155
38.80000	-2.00188	-87.86920
38.90000	-2.00609	-88.06106
39.00000	-2.01094	-88.28215
39.10000	-2.01656	-88.55856
39.20000	-2.02344	-88.86971
39.30000	-2.02875	-89.16346
39.40000	-2.03234	-89.30971
39.50000	-2.03688	-89.51175
39.60000	-2.04188	-89.74143
39.70000	-2.04766	-90.00948
39.80000	-2.05406	-90.33380
39.90000	-2.05828	-90.54015
40.00000	-2.06250	-90.72363
40.10000	-2.06766	-90.95432
40.20000	-2.07344	-91.21364
40.30000	-2.08109	-91.55606
40.40000	-2.08531	-91.80523
40.50000	-2.08891	-91.95041
40.60000	-2.09359	-92.16354
40.70000	-2.09891	-92.41425
40.80000	-2.10531	-92.70158
40.90000	-2.11125	-93.02247
41.00000	-2.11547	-93.21064
41.10000	-2.12000	-93.40696
41.20000	-2.12484	-93.63338
41.30000	-2.13016	-93.87852
41.40000	-2.13734	-94.19397
41.50000	-2.14297	-94.51426
41.60000	-2.14672	-94.69118
41.70000	-2.15141	-94.90346
41.80000	-2.15688	-95.14945
41.90000	-2.16391	-95.47089
42.00000	-2.16875	-95.75235
42.10000	-2.17203	-95.90267
42.20000	-2.17609	-96.09713
42.30000	-2.18078	-96.31296
42.40000	-2.18609	-96.57329
42.50000	-2.19281	-96.86542
42.60000	-2.19875	-97.20397
42.70000	-2.20266	-97.36579
42.80000	-2.20719	-97.57175
42.90000	-2.21188	-97.78564
43.00000	-2.21766	-98.04773
43.10000	-2.22375	-98.35730
43.20000	-2.22828	-98.58577
43.30000	-2.23266	-98.77662
43.40000	-2.23750	-98.99113
43.50000	-2.24359	-99.26358
43.60000	-2.25141	-99.61735
43.70000	-2.25641	-99.92319
43.80000	-2.25984	-100.06694
43.90000	-2.26438	-100.27482
44.00000	-2.26922	-100.51206
44.10000	-2.27578	-100.80552
44.20000	-2.28203	-101.14843
44.30000	-2.28578	-101.31065
44.40000	-2.29000	-101.50142
44.50000	-2.29438	-101.69836
44.60000	-2.29969	-101.94272
44.70000	-2.30578	-102.24460
44.80000	-2.31234	-102.58824
44.90000	-2.31625	-102.77040
45.00000	-2.32094	-102.97451
45.10000	-2.32641	-103.22294
45.20000	-2.33281	-103.51130
45.30000	-2.33781	-103.79789
45.40000	-2.34188	-103.97097
45.50000	-2.34625	-104.17019
45.60000	-2.35109	-104.38929
45.70000	-2.35625	-104.63703
45.80000	-2.36266	-104.91106
45.90000	-2.36953	-105.27390
46.00000	-2.37313	-105.42594
46.10000	-2.37750	-105.62132
46.20000	-2.38219	-105.82878
46.30000	-2.38859	-106.10890
46.40000	-2.39516	-106.45939
46.50000	-2.39906	-106.63296
46.60000	-2.40328	-106.81062
46.70000	-2.40828	-107.03511
46.80000	-2.41344	-107.26248
46.90000	-2.41922	-107.52100
47.00000	-2.42500	-107.82865
47.10000	-2.42922	-107.99198
47.20000	-2.43406	-108.16687
47.30000	-2.43922	-108.36871
47.40000	-2.44594	-108.63543
47.50000	-2.45188	-108.94886
47.60000	-2.45578	-109.11673
47.70000	-2.46000	-109.30080
47.80000	-2.46469	-109.50650
47.90000	-2.46984	-109.74816
48.00000	-2.47641	-110.02306
48.10000	-2.48297	-110.38719
48.20000	-2.48688	-110.53685
48.30000	-2.49125	-110.71487
48.40000	-2.49609	-110.92628
48.50000	-2.50297	-111.19917
48.60000	-2.50891	-111.55764
48.70000	-2.51250	-111.69972
48.80000	-2.51656	-111.86120
48.90000	-2.52109	-112.06362
49.00000	-2.52609	-112.28454
49.10000	-2.53203	-112.52847
49.20000	-2.53875	-112.86309
49.30000	-2.54281	-113.04697
49.40000	-2.54734	-113.23516
49.50000	-2.55250	-113.45065
49.60000	-2.55906	-113.72929
49.70000	-2.56703	-114.14149
49.80000	-2.57031	-114.28215
49.90000	-2.57406	-114.42371
50.00000	-2.57906	-114.63679
50.10000	-2.58500	-114.90038
50.20000	-2.59266	-115.24676
50.30000	-2.59703	-115.51965
50.40000	-2.60016	-115.63451
50.50000	-2.60453	-115.82092
50.60000	-2.61000	-116.06648
50.70000	-2.61625	-116.35014
50.80000	-2.62250	-116.67321
50.90000	-2.62656	-116.86470
51.00000	-2.63109	-117.05863
51.10000	-2.63578	-117.27739
51.20000	-2.64094	-117.51238
51.30000	-2.64719	-117.79279
51.40000	-2.65328	-118.12131
51.50000	-2.65687	-118.28852
51.60000	-2.66141	-118.47093
51.70000	-2.66641	-118.70512
51.80000	-2.67266	-118.97837
51.90000	-2.67875	-119.29812
52.00000	-2.68266	-119.47894
52.10000	-2.68687	-119.66913
52.20000	-2.69172	-119.88147
52.30000	-2.69719	-120.12040
52.40000	-2.70328	-120.40053
52.50000	-2.70984	-120.74094
52.60000	-2.71406	-120.94559
52.70000	-2.71844	-121.12876
52.80000	-2.72344	-121.34703
52.90000	-2.72984	-121.61773
53.00000	-2.73578	-121.94801
53.10000	-2.73937	-122.10480
53.20000	-2.74328	-122.27371
53.30000	-2.74797	-122.47611
53.40000	-2.75344	-122.71001
53.50000	-2.76000	-123.00891
53.60000	-2.76656	-123.35858
53.70000	-2.77031	-123.52920
53.80000	-2.77484	-123.71556
53.90000	-2.78031	-123.94974
54.00000	-2.78594	-124.19980
54.10000	-2.79188	-124.50287
54.20000	-2.79625	-124.69957
54.30000	-2.80047	-124.88101
54.40000	-2.80531	-125.09356
54.50000	-2.81094	-125.35276
54.60000	-2.81766	-125.64254
54.70000	-2.82359	-125.98468
54.80000	-2.82688	-126.10248
54.90000	-2.83109	-126.28153
55.00000	-2.83609	-126.50529
55.10000	-2.84234	-126.78213
55.20000	-2.84906	-127.13405
55.30000	-2.85328	-127.32920
55.40000	-2.85766	-127.50907
55.50000	-2.86234	-127.71249
55.60000	-2.86750	-127.94702
55.70000	-2.87328	-128.20597
55.80000	-2.88016	-128.55434
55.90000	-2.88391	-128.73182
56.00000	-2.88797	-128.89828
56.10000	-2.89297	-129.11463
56.20000	-2.89906	-129.37507
56.30000	-2.90594	-129.71731
56.40000	-2.90984	-129.91107
56.50000	-2.91406	-130.07882
56.60000	-2.91906	-130.30578
56.70000	-2.92453	-130.55153
56.80000	-2.93047	-130.81770
56.90000	-2.93734	-131.15835
57.00000	-2.94094	-131.33775
57.10000	-2.94531	-131.50287
57.20000	-2.95047	-131.72956
57.30000	-2.95672	-131.99899
57.40000	-2.96328	-132.36056
57.50000	-2.96687	-132.53242
57.60000	-2.97094	-132.69970
57.70000	-2.97547	-132.90472
57.80000	-2.98094	-133.14547
57.90000	-2.98766	-133.44757
58.00000	-2.99406	-133.80155
58.10000	-2.99766	-133.96434
58.20000	-3.00234	-134.16390
58.30000	-3.00750	-134.41119
58.40000	-3.01391	-134.69058
58.50000	-3.02000	-135.03933
58.60000	-3.02406	-135.22075
58.70000	-3.02828	-135.40597
58.80000	-3.03328	-135.63055
58.90000	-3.03859	-135.89102
59.00000	-3.04547	-136.21546
59.10000	-3.05016	-136.50510
59.20000	-3.05375	-136.66095
59.30000	-3.05844	-136.86232
59.40000	-3.06344	-137.08960
59.50000	-3.06922	-137.34676
59.60000	-3.07609	-137.70679
59.70000	-3.08016	-137.91089
59.80000	-3.08453	-138.11016
59.90000	-3.08922	-138.31997
60.00000	-3.09469	-138.57505
60.10000	-3.10063	-138.85397
60.20000	-3.10641	-139.15685
60.30000	-3.11047	-139.34097
60.40000	-3.11484	-139.53476
60.50000	-3.11953	-139.74369
60.60000	-3.12562	-140.01694
60.70000	-3.13266	-140.38408
60.80000	-3.13672	-140.56538
60.90000	-3.14094	-140.74999
61.00000	-3.14563	-140.95929
61.10000	-3.15094	-141.19147
61.20000	-3.15750	-141.47249
61.30000	-3.16344	-141.80030
61.40000	-3.16750	-141.99033
61.50000	-3.17219	-142.18846
61.60000	-3.17734	-142.41935
61.70000	-3.18328	-142.69122
61.80000	-3.18937	-142.98247
61.90000	-3.19359	-143.17727
62.00000	-3.19781	-143.35647
62.10000	-3.20219	-143.55293
62.20000	-3.20734	-143.78166
62.30000	-3.21391	-144.06750
62.40000	-3.22125	-144.44895
62.50000	-3.22484	-144.61529
62.60000	-3.22906	-144.79282
62.70000	-3.23391	-145.01046
62.80000	-3.23953	-145.25089
62.90000	-3.24578	-145.56134
63.00000	-3.25000	-145.75797
63.10000	-3.25437	-145.93765
63.20000	-3.25922	-146.14749
63.30000	-3.26500	-146.40087
63.40000	-3.27125	-146.68943
63.50000	-3.27781	-147.02359
63.60000	-3.28141	-147.18439
63.70000	-3.28531	-147.34949
63.80000	-3.28969	-147.53731
63.90000	-3.29516	-147.76592
64.00000	-3.30187	-148.07259
64.10000	-3.30672	-148.30039
64.20000	-3.31109	-148.48049
64.30000	-3.31578	-148.68225
64.40000	-3.32125	-148.91851
64.50000	-3.32687	-149.17076
64.60000	-3.33391	-149.50220
64.70000	-3.33813	-149.69419
64.80000	-3.34219	-149.86217
64.90000	-3.34719	-150.07645
65.00000	-3.35266	-150.30612
65.10000	-3.35922	-150.61805
65.20000	-3.36344	-150.79956
65.30000	-3.36750	-150.96158
65.40000	-3.37188	-151.14394
65.50000	-3.37703	-151.35947
65.60000	-3.38375	-151.63971
65.70000	-3.39187	-152.03579
65.80000	-3.39516	-152.18255
65.90000	-3.39922	-152.33122
66.00000	-3.40406	-152.53431
66.10000	-3.40969	-152.77812
66.20000	-3.41719	-153.12308
66.30000	-3.42141	-153.34044
66.40000	-3.42547	-153.50942
66.50000	-3.43016	-153.70676
66.60000	-3.43531	-153.92424
66.70000	-3.44109	-154.17944
66.80000	-3.44688	-154.47199
66.90000	-3.45063	-154.62898
67.00000	-3.45516	-154.81195
67.10000	-3.46031	-155.03341
67.20000	-3.46656	-155.29889
67.30000	-3.47422	-155.66950
67.40000	-3.47797	-155.85616
67.50000	-3.48187	-156.00321
67.60000	-3.48625	-156.19336
67.70000	-3.49141	-156.41819
67.80000	-3.49719	-156.68763
67.90000	-3.50453	-157.02911
68.00000	-3.50859	-157.22948
68.10000	-3.51281	-157.39842
68.20000	-3.51781	-157.61083
68.30000	-3.52406	-157.86688
68.40000	-3.53109	-158.23171
68.50000	-3.53453	-158.38985
68.60000	-3.53844	-158.54916
68.70000	-3.54297	-158.74363
68.80000	-3.54813	-158.96632
68.90000	-3.55422	-159.23765
69.00000	-3.56203	-159.59725
69.10000	-3.56578	-159.80658
69.20000	-3.56984	-159.96411
69.30000	-3.57469	-160.17510
69.40000	-3.58000	-160.41093
69.50000	-3.58672	-160.73117
69.60000	-3.59109	-160.93498
69.70000	-3.59531	-161.11387
69.80000	-3.60000	-161.31692
69.90000	-3.60531	-161.55636
70.00000	-3.61109	-161.81326
70.10000	-3.61766	-162.13980
70.20000	-3.62141	-162.30541
70.30000	-3.62547	-162.47445
70.40000	-3.63047	-162.69891
70.50000	-3.63656	-162.96829
70.60000	-3.64391	-163.32057
70.70000	-3.64781	-163.51496
70.80000	-3.65203	-163.67602
70.90000	-3.65672	-163.88534
71.00000	-3.66172	-164.09744
71.10000	-3.66750	-164.35753
71.20000	-3.67453	-164.70037
71.30000	-3.67828	-164.88299
71.40000	-3.68250	-165.05662
71.50000	-3.68750	-165.27906
71.60000	-3.69344	-165.52955
71.70000	-3.70109	-165.89241
71.80000	-3.70469	-166.09235
71.90000	-3.70875	-166.23203
72.00000	-3.71328	-166.43704
72.10000	-3.71812	-166.65341
72.20000	-3.72391	-166.90996
72.30000	-3.73125	-167.26135
72.40000	-3.73531	-167.46868
72.50000	-3.73953	-167.63026
72.60000	-3.74453	-167.84799
72.70000	-3.75016	-168.09012
72.80000	-3.75703	-168.42115
72.90000	-3.76125	-168.62823
73.00000	-3.76531	-168.80217
73.10000	-3.77000	-168.99841
73.20000	-3.77531	-169.23231
73.30000	-3.78156	-169.49140
73.40000	-3.78828	-169.82751
73.50000	-3.79187	-170.00313
73.60000	-3.79641	-170.18603
73.70000	-3.80141	-170.40353
73.80000	-3.80766	-170.68823
73.90000	-3.81469	-171.04518
74.00000	-3.81859	-171.25182
74.10000	-3.82250	-171.39462
74.20000	-3.82688	-171.59355
74.30000	-3.83172	-171.80024
74.40000	-3.83797	-172.07114
74.50000	-3.84578	-172.47124
74.60000	-3.84938	-172.65505
74.70000	-3.85359	-172.82006
74.80000	-3.85844	-173.03926
74.90000	-3.86469	-173.30275
75.00000	-3.87156	-173.66655
75.10000	-3.87531	-173.85933
75.20000	-3.87922	-174.01975
75.30000	-3.88406	-174.23818
75.40000	-3.88938	-174.48220
75.50000	-3.89563	-174.76395
75.60000	-3.90219	-175.12774
75.70000	-3.90578	-175.28838
75.80000	-3.90984	-175.45797
75.90000	-3.91453	-175.66292
76.00000	-3.92000	-175.91298
76.10000	-3.92594	-176.19185
76.20000	-3.93047	-176.42261
76.30000	-3.93469	-176.60886
76.40000	-3.93922	-176.80357
76.50000	-3.94438	-177.02296
76.60000	-3.95063	-177.28809
76.70000	-3.95844	-177.67632
76.80000	-3.96234	-177.88322
76.90000	-3.96641	-178.04827
77.00000	-3.97141	-178.26822
77.10000	-3.97734	-178.51767
77.20000	-3.98437	-178.86044
77.30000	-3.98828	-179.05639
77.40000	-3.99188	-179.19466
77.50000	-3.99609	-179.36854
77.60000	-4.00094	-179.57777
77.70000	-4.00672	-179.81732
77.80000	-4.01422	-180.13793
77.90000	-4.01844	-180.36135
78.00000	-4.02281	-180.53283
78.10000	-4.02797	-180.74523
78.20000	-4.03391	-181.00424
78.30000	-4.04062	-181.31767
78.40000	-4.04484	-181.51975
78.50000	-4.04891	-181.68348
78.60000	-4.05359	-181.88219
78.70000	-4.05859	-182.09240
78.80000	-4.06469	-182.33760
78.90000	-4.07234	-182.68718
79.00000	-4.07578	-182.86915
79.10000	-4.07969	-183.01326
79.20000	-4.08469	-183.22150
79.30000	-4.09063	-183.47211
79.40000	-4.09797	-183.81993
79.50000	-4.10172	-183.99897
79.60000	-4.10547	-184.14025
79.70000	-4.11000	-184.32145
79.80000	-4.11469	-184.52173
79.90000	-4.11984	-184.73239
80.00000	-4.12703	-185.01221
80.10000	-4.13281	-185.31649
80.20000	-4.13703	-185.48538
80.30000	-4.14188	-185.68489
80.40000	-4.14750	-185.91698
80.50000	-4.15453	-186.22531
80.60000	-4.15828	-186.41569
80.70000	-4.16188	-186.54600
80.80000	-4.16656	-186.73469
80.90000	-4.17172	-186.93776
81.00000	-4.17734	-187.18959
81.10000	-4.18391	-187.45115
81.20000	-4.18906	-187.70991
81.30000	-4.19313	-187.86144
81.40000	-4.19781	-188.04634
81.50000	-4.20297	-188.26117
81.60000	-4.21141	-188.59623
81.70000	-4.21641	-188.87924
81.80000	-4.22016	-189.01695
81.90000	-4.22484	-189.20393
82.00000	-4.23000	-189.42107
82.10000	-4.23594	-189.67146
82.20000	-4.24359	-190.03093
82.30000	-4.24672	-190.18337
82.40000	-4.25063	-190.32089
82.50000	-4.25562	-190.53465
82.60000	-4.26172	-190.79581
82.70000	-4.26891	-191.14770
82.80000	-4.27234	-191.30841
82.90000	-4.27625	-191.44626
83.00000	-4.28062	-191.62849
83.10000	-4.28547	-191.83151
83.20000	-4.29109	-192.07229
83.30000	-4.29891	-192.40557
83.40000	-4.30328	-192.65570
83.50000	-4.30734	-192.80392
83.60000	-4.31234	-193.01009
83.70000	-4.31797	-193.25288
83.80000	-4.32453	-193.56278
83.90000	-4.32875	-193.75739
84.00000	-4.33281	-193.92015
84.10000	-4.33734	-194.11281
84.20000	-4.34281	-194.34083
84.30000	-4.34859	-194.60034
84.40000	-4.35625	-194.95165
84.50000	-4.35984	-195.13735
84.60000	-4.36359	-195.26990
84.70000	-4.36797	-195.45771
84.80000	-4.37344	-195.68594
84.90000	-4.38109	-196.01342
85.00000	-4.38594	-196.28060
85.10000	-4.38984	-196.42253
85.20000	-4.39469	-196.62657
85.30000	-4.40000	-196.84453
85.40000	-4.40547	-197.08797
85.50000	-4.41234	-197.39316
85.60000	-4.41641	-197.59893
85.70000	-4.42063	-197.75176
85.80000	-4.42547	-197.96154
85.90000	-4.43094	-198.19129
86.00000	-4.43828	-198.52084
86.10000	-4.44313	-198.78545
86.20000	-4.44672	-198.92925
86.30000	-4.45094	-199.10003
86.40000	-4.45594	-199.30527
86.50000	-4.46188	-199.55853
86.60000	-4.46953	-199.91598
86.70000	-4.47313	-200.10050
86.80000	-4.47734	-200.25332
86.90000	-4.48234	-200.47164
87.00000	-4.48812	-200.72366
87.10000	-4.49531	-201.03493
87.20000	-4.49969	-201.27997
87.30000	-4.50344	-201.41976
87.40000	-4.50797	-201.61949
87.50000	-4.51297	-201.82852
87.60000	-4.51859	-202.07496
87.70000	-4.52563	-202.37240
87.80000	-4.52984	-202.59619
87.90000	-4.53359	-202.74095
88.00000	-4.53828	-202.92933
88.10000	-4.54391	-203.15817
88.20000	-4.55141	-203.48224
88.30000	-4.55625	-203.74496
88.40000	-4.56000	-203.88794
88.50000	-4.56438	-204.06649
88.60000	-4.56937	-204.27014
88.70000	-4.57438	-204.48640
88.80000	-4.58141	-204.76519
88.90000	-4.58625	-205.03044
89.00000	-4.59062	-205.20125
89.10000	-4.59547	-205.39320
89.20000	-4.60125	-205.62004
89.30000	-4.60922	-205.98181
89.40000	-4.61313	-206.18869
89.50000	-4.61672	-206.32403
89.60000	-4.62125	-206.50598
89.70000	-4.62656	-206.72181
89.80000	-4.63234	-206.97775
89.90000	-4.63922	-207.28259
90.00000	-4.64328	-207.48828
90.10000	-4.64750	-207.64127
90.20000	-4.65219	-207.84843
90.30000	-4.65719	-208.04702
90.40000	-4.66453	-208.34582
90.50000	-4.66984	-208.62891
90.60000	-4.67391	-208.78850
90.70000	-4.67844	-208.97931
90.80000	-4.68359	-209.19234
90.90000	-4.68937	-209.43122
91.00000	-4.69641	-209.75071
91.10000	-4.70000	-209.92424
91.20000	-4.70375	-210.06729
91.30000	-4.70891	-210.27723
91.40000	-4.71500	-210.53977
91.50000	-4.72297	-210.90683
91.60000	-4.72719	-211.14446
91.70000	-4.73094	-211.29373
91.80000	-4.73547	-211.49260
91.90000	-4.74016	-211.69510
92.00000	-4.74562	-211.92285
92.10000	-4.75219	-212.21800
92.20000	-4.75672	-212.44943
92.30000	-4.76063	-212.59652
92.40000	-4.76516	-212.78770
92.50000	-4.77047	-212.99915
92.60000	-4.77719	-213.28607
92.70000	-4.78266	-213.55234
92.80000	-4.78641	-213.71996
92.90000	-4.79094	-213.88954
93.00000	-4.79625	-214.11382
93.10000	-4.80219	-214.36083
93.20000	-4.80969	-214.68037
93.30000	-4.81438	-214.94454
93.40000	-4.81813	-215.07311
93.50000	-4.82219	-215.24414
93.60000	-4.82719	-215.43065
93.70000	-4.83375	-215.69896
93.80000	-4.83938	-215.98050
93.90000	-4.84344	-216.15608
94.00000	-4.84797	-216.32950
94.10000	-4.85297	-216.53087
94.20000	-4.85844	-216.76314
94.30000	-4.86594	-217.04298
94.40000	-4.87109	-217.33561
94.50000	-4.87469	-217.46470
94.60000	-4.87922	-217.63450
94.70000	-4.88438	-217.84481
94.80000	-4.89141	-218.11940
94.90000	-4.89641	-218.37832
95.00000	-4.90047	-218.52918
95.10000	-4.90500	-218.70823
95.20000	-4.91000	-218.91488
95.30000	-4.91563	-219.14801
95.40000	-4.92375	-219.49305
95.50000	-4.92750	-219.69351
95.60000	-4.93125	-219.81944
95.70000	-4.93609	-220.01180
95.80000	-4.94156	-220.23831
95.90000	-4.94844	-220.52404
96.00000	-4.95297	-220.74400
96.10000	-4.95687	-220.89237
96.20000	-4.96141	-221.07089
96.30000	-4.96641	-221.27755
96.40000	-4.97219	-221.51190
96.50000	-4.98000	-221.84889
96.60000	-4.98406	-222.05475
96.70000	-4.98766	-222.17809
96.80000	-4.99188	-222.34112
96.90000	-4.99703	-222.54415
97.00000	-5.00406	-222.79619
97.10000	-5.00938	-223.10315
97.20000	-5.01313	-223.22896
97.30000	-5.01734	-223.38745
97.40000	-5.02234	-223.56150
97.50000	-5.02781	-223.77515
97.60000	-5.03516	-224.04562
97.70000	-5.04125	-224.35266
97.80000	-5.04516	-224.50313
97.90000	-5.05016	-224.69147
98.00000	-5.05641	-224.94136
98.10000	-5.06547	-225.33402
98.20000	-5.06828	-225.50334
98.30000	-5.07109	-225.56831
98.40000	-5.07547	-225.73413
98.50000	-5.08047	-225.93331
98.60000	-5.08609	-226.16240
98.70000	-5.09359	-226.46759
98.80000	-5.09828	-226.72404
98.90000	-5.10234	-226.87367
99.00000	-5.10734	-227.07239
99.10000	-5.11250	-227.28802
99.20000	-5.11891	-227.53710
99.30000	-5.12375	-227.78347
99.40000	-5.12750	-227.92114
99.50000	-5.13219	-228.10347
99.60000	-5.13734	-228.31880
99.70000	-5.14313	-228.57051
99.80000	-5.15016	-228.85409
99.90000	-5.15437	-229.08592
100.00000	-5.15797	-229.20777
100.10000	-5.16266	-229.39049
100.20000	-5.16813	-229.60450
100.30000	-5.17562	-229.89957
100.40000	-5.18078	-230.18348
100.50000	-5.18438	-230.31883
100.60000	-5.18859	-230.47644
100.70000	-5.19359	-230.67614
100.80000	-5.19891	-230.89191
100.90000	-5.20594	-231.16407
101.00000	-5.21109	-231.43719
101.10000	-5.21516	-231.58355
101.20000	-5.21984	-231.77588
101.30000	-5.22516	-231.99160
101.40000	-5.23219	-232.26458
101.50000	-5.23703	-232.51882
101.60000	-5.24063	-232.64904
101.70000	-5.24500	-232.80430
101.80000	-5.25000	-233.00295
101.90000	-5.25547	-233.21433
102.00000	-5.26266	-233.49899
102.10000	-5.26766	-233.76846
102.20000	-5.27172	-233.90797
102.30000	-5.27656	-234.08280
102.40000	-5.28203	-234.30972
102.50000	-5.28891	-234.57395
102.60000	-5.29391	-234.83683
102.70000	-5.29781	-234.96720
102.80000	-5.30203	-235.12122
102.90000	-5.30719	-235.33264
103.00000	-5.31297	-235.57422
103.10000	-5.32078	-235.86650
103.20000	-5.32484	-236.09652
103.30000	-5.32844	-236.20752
103.40000	-5.33281	-236.36094
103.50000	-5.33797	-236.55835
103.60000	-5.34484	-236.82743
103.70000	-5.35063	-237.11678
103.80000	-5.35469	-237.26745
103.90000	-5.35906	-237.42808
104.00000	-5.36406	-237.62700
104.10000	-5.36937	-237.83392
104.20000	-5.37547	-238.07210
104.30000	-5.38125	-238.34109
104.40000	-5.38516	-238.49212
104.50000	-5.38969	-238.65764
104.60000	-5.39531	-238.87554
104.70000	-5.40281	-239.16379
104.80000	-5.40750	-239.41368
104.90000	-5.41109	-239.53828
105.00000	-5.41562	-239.69631
105.10000	-5.42047	-239.87623
105.20000	-5.42578	-240.10415
105.30001	-5.43234	-240.34140
105.40001	-5.43859	-240.65748
105.50001	-5.44234	-240.78721
105.60001	-5.44688	-240.95210
105.70001	-5.45203	-241.14862
105.80001	-5.45938	-241.42121
105.90001	-5.46438	-241.69190
106.00001	-5.46828	-241.83808
106.10001	-5.47281	-241.99733
106.20001	-5.47781	-242.20069
106.30001	-5.48375	-242.43097
106.40001	-5.49078	-242.70977
106.50001	-5.49547	-242.95841
106.60001	-5.49906	-243.07519
106.70001	-5.50391	-243.26774
106.80001	-5.50953	-243.48965
106.90001	-5.51688	-243.80681
107.00001	-5.52125	-244.02684
107.10001	-5.52484	-244.15259
107.20001	-5.52906	-244.30762
107.30001	-5.53406	-244.49298
107.40001	-5.54000	-244.74761
107.50001	-5.54797	-245.08549
107.60001	-5.55219	-245.30981
107.70001	-5.55578	-245.42861
107.80001	-5.56031	-245.60936
107.90001	-5.56563	-245.81788
108.00001	-5.57250	-246.10364
108.10001	-5.57766	-246.35446
108.20001	-5.58172	-246.51828
108.30001	-5.58641	-246.69880
108.40001	-5.59141	-246.91349
108.50001	-5.59688	-247.13907
108.60001	-5.60313	-247.40016
108.70001	-5.60797	-247.63100
108.80001	-5.61203	-247.79345
108.90001	-5.61656	-247.96346
109.00001	-5.62156	-248.15693
109.10001	-5.62813	-248.40841
109.20001	-5.63375	-248.69141
109.30001	-5.63781	-248.84765
109.40001	-5.64219	-249.01657
109.50001	-5.64703	-249.20084
109.60001	-5.65266	-249.42482
109.70001	-5.65891	-249.65866
109.80001	-5.66453	-249.93934
109.90001	-5.66891	-250.09695
110.00001	-5.67375	-250.28586
110.10001	-5.67953	-250.52118
110.20001	-5.68656	-250.79808
110.30001	-5.69156	-251.04472
110.40001	-5.69516	-251.15052
110.50001	-5.69922	-251.29938
110.60001	-5.70391	-251.48621
110.70001	-5.70906	-251.67653
110.80001	-5.71562	-251.91578
110.90001	-5.72203	-252.23181
111.00001	-5.72578	-252.36934
111.10001	-5.73047	-252.53552
111.20001	-5.73563	-252.73380
111.30001	-5.74203	-252.97734
111.40001	-5.74797	-253.26988
111.50001	-5.75188	-253.39198
111.60001	-5.75625	-253.54096
111.70001	-5.76125	-253.73447
111.80001	-5.76688	-253.96174
111.90001	-5.77406	-254.22934
112.00001	-5.77922	-254.47857
112.10001	-5.78266	-254.58649
112.20001	-5.78688	-254.74834
112.30001	-5.79234	-254.94364
112.40001	-5.79891	-255.18328
112.50001	-5.80469	-255.47749
112.60001	-5.80859	-255.61991
112.70001	-5.81297	-255.77232
112.80001	-5.81781	-255.95450
112.90001	-5.82281	-256.14160
113.00001	-5.82859	-256.34119
113.10001	-5.83453	-256.61501
113.20001	-5.83859	-256.74874
113.30001	-5.84281	-256.88952
113.40001	-5.84781	-257.06938
113.50001	-5.85453	-257.29245
113.60001	-5.86094	-257.58642
113.70001	-5.86469	-257.71883
113.80001	-5.86875	-257.84147
113.90001	-5.87359	-257.99355
114.00001	-5.87906	-258.19772
114.10001	-5.88594	-258.41883
114.20001	-5.89313	-258.77023
114.30001	-5.89672	-258.87787
114.40001	-5.90125	-259.02328
114.50001	-5.90672	-259.21226
114.60001	-5.91531	-259.53346
114.70001	-5.91984	-259.78887
114.80001	-5.92266	-259.85059
114.90001	-5.92672	-259.96876
115.00001	-5.93141	-260.14939
115.10001	-5.93672	-260.34498
115.20001	-5.94359	-260.58254
115.30001	-5.94891	-260.84772
115.40001	-5.95250	-260.95983
115.50001	-5.95688	-261.10345
115.60001	-5.96187	-261.28730
115.70001	-5.96891	-261.52417
115.80001	-5.97563	-261.85259
115.90001	-5.97937	-261.98211
116.00001	-5.98328	-262.10132
116.10001	-5.98797	-262.26920
116.20001	-5.99313	-262.45448
116.30001	-5.99969	-262.68521
116.40001	-6.00609	-263.00240
116.50001	-6.00969	-263.10289
116.60001	-6.01422	-263.24934
116.70001	-6.01969	-263.44693
116.80001	-6.02766	-263.74838
116.90001	-6.03250	-264.00533
117.00001	-6.03578	-264.09784
117.10001	-6.04000	-264.23982
117.20001	-6.04484	-264.42024
117.30001	-6.05047	-264.63619
117.40001	-6.05672	-264.86680
117.50001	-6.06313	-265.16441
117.60001	-6.06672	-265.27297
117.70001	-6.07094	-265.40965
117.80001	-6.07594	-265.59061
117.90001	-6.08281	-265.83102
118.00001	-6.08875	-266.12204
118.10001	-6.09234	-266.23824
118.20001	-6.09672	-266.38496
118.30001	-6.10156	-266.56184
118.40001	-6.10703	-266.75570
118.50001	-6.11313	-266.97758
118.60001	-6.11938	-267.26967
118.70001	-6.12328	-267.39526
118.80001	-6.12766	-267.54010
118.90001	-6.13266	-267.71557
119.00001	-6.13984	-267.96561
119.10001	-6.14578	-268.26733
119.20001	-6.14937	-268.38145
119.30001	-6.15375	-268.51737
119.40001	-6.15844	-268.68659
119.50001	-6.16359	-268.87074
119.60001	-6.17016	-269.09527
119.70001	-6.17594	-269.36972
119.80001	-6.17969	-269.48634
119.90001	-6.18437	-269.64483
120.00001	-6.18984	-269.84352
120.10001	-6.19672	-270.09109
120.20001	-6.20203	-270.34321
120.30001	-6.20594	-270.46499
120.40001	-6.21016	-270.60300
120.50001	-6.21484	-270.75982
120.60001	-6.22000	-270.93849
120.70001	-6.22656	-271.16960
120.80001	-6.23281	-271.46420
120.90001	-6.23625	-271.56377
121.00001	-6.24062	-271.69585
121.10001	-6.24578	-271.87824
121.20001	-6.25281	-272.11043
121.30001	-6.25938	-272.43969
121.40001	-6.26281	-272.54406
121.50001	-6.26703	-272.65987
121.60001	-6.27203	-272.83806
121.70001	-6.27719	-273.01490
121.80001	-6.28391	-273.24152
121.90001	-6.28984	-273.53105
122.00001	-6.29359	-273.64773
122.10001	-6.29828	-273.79373
122.20001	-6.30344	-273.97925
122.30001	-6.31000	-274.21460
122.40001	-6.31672	-274.53551
122.50001	-6.32016	-274.63621
122.60001	-6.32422	-274.75056
122.70001	-6.32906	-274.91665
122.80001	-6.33453	-275.12655
122.90001	-6.34156	-275.36088
123.00001	-6.34672	-275.60332
123.10001	-6.35016	-275.70948
123.20001	-6.35484	-275.85706
123.30001	-6.36031	-276.04926
123.40001	-6.36672	-276.28914
123.50001	-6.37281	-276.55900
123.60001	-6.37641	-276.67975
123.70001	-6.38078	-276.81777
123.80001	-6.38594	-277.00660
123.90001	-6.39172	-277.22752
124.00001	-6.39891	-277.49538
124.10001	-6.40406	-277.75696
124.20001	-6.40703	-277.82458
124.30001	-6.41109	-277.94534
124.40001	-6.41578	-278.10925
124.50001	-6.42141	-278.30899
124.60001	-6.42844	-278.60004
124.70001	-6.43297	-278.77408
124.80001	-6.43734	-278.92607
124.90001	-6.44219	-279.08039
125.00001	-6.44750	-279.27479
125.10001	-6.45359	-279.47503
125.20001	-6.45937	-279.74460
125.30001	-6.46328	-279.86628
125.40001	-6.46750	-280.00259
125.50001	-6.47250	-280.16275
125.60001	-6.47844	-280.38007
125.70001	-6.48547	-280.66069
125.80001	-6.48938	-280.79706
125.90001	-6.49344	-280.90295
126.00001	-6.49797	-281.03831
126.10001	-6.50328	-281.20622
126.20001	-6.50984	-281.41856
126.30001	-6.51688	-281.73250
126.40001	-6.52063	-281.82966
126.50001	-6.52500	-281.94278
126.60001	-6.52969	-282.08742
126.70001	-6.53531	-282.26796
126.80001	-6.54219	-282.52378
126.90001	-6.54609	-282.65116
127.00001	-6.55000	-282.74995
127.10001	-6.55469	-282.88898
127.20001	-6.56016	-283.06496
127.30001	-6.56672	-283.28982
127.40001	-6.57344	-283.56323
127.50001	-6.57719	-283.65725
127.60001	-6.58141	-283.77739
127.70001	-6.58625	-283.92470
127.80001	-6.59203	-284.10068
127.90001	-6.59875	-284.35683
128.00001	-6.60297	-284.48269
128.10001	-6.60750	-284.60813
128.20001	-6.61219	-284.74969
128.30001	-6.61750	-284.92597
128.40001	-6.62406	-285.13679
128.50001	-6.63125	-285.45082
128.60001	-6.63422	-285.51817
128.70001	-6.63813	-285.59849
128.80001	-6.64328	-285.76049
128.90001	-6.65000	-285.97444
129.00001	-6.65594	-286.22580
129.10001	-6.65953	-286.32057
129.20001	-6.66359	-286.41281
129.30001	-6.66813	-286.54253
129.40001	-6.67344	-286.70403
129.50001	-6.67938	-286.90472
129.60001	-6.68688	-287.17560
129.70001	-6.69063	-287.30336
129.80001	-6.69438	-287.37426
129.90001	-6.69891	-287.48137
130.00001	-6.70438	-287.64120
130.10001	-6.71266	-287.94959
130.20001	-6.71672	-288.07202
130.30001	-6.72094	-288.17624
130.40001	-6.72547	-288.30585
130.50001	-6.73094	-288.46744
130.60001	-6.73641	-288.64455
130.70001	-6.74453	-288.96090
130.80001	-6.74844	-289.08682
130.90001	-6.75297	-289.19905
131.00001	-6.75859	-289.36961
131.10001	-6.76703	-289.64460
131.20001	-6.77125	-289.86689
131.30001	-6.77406	-289.88454
131.40001	-6.77797	-289.97740
131.50001	-6.78266	-290.10758
131.60001	-6.78797	-290.28624
131.70001	-6.79375	-290.47462
131.80001	-6.80047	-290.73682
131.90001	-6.80422	-290.85425
132.00001	-6.80859	-290.96746
132.10001	-6.81375	-291.13135
132.20001	-6.82016	-291.33168
132.30001	-6.82641	-291.59069
132.40001	-6.83047	-291.70218
132.50001	-6.83469	-291.81355
132.60001	-6.83922	-291.94337
132.70001	-6.84422	-292.09089
132.80001	-6.85031	-292.27674
132.90001	-6.85766	-292.59515
133.00001	-6.86125	-292.68152
133.10001	-6.86547	-292.78225
133.20001	-6.87063	-292.94264
133.30001	-6.87703	-293.15254
133.40001	-6.88359	-293.41969
133.50001	-6.88703	-293.50740
133.60001	-6.89109	-293.59901
133.70001	-6.89594	-293.73983
133.80001	-6.90156	-293.91471
133.90001	-6.90766	-294.10255
134.00001	-6.91422	-294.38040
134.10001	-6.91781	-294.47833
134.20001	-6.92203	-294.56463
134.30001	-6.92703	-294.72098
134.40001	-6.93313	-294.91407
134.50001	-6.94063	-295.22097
134.60001	-6.94406	-295.31997
134.70001	-6.94781	-295.38664
134.80001	-6.95266	-295.52561
134.90001	-6.95797	-295.68666
135.00001	-6.96453	-295.89161
135.10001	-6.97109	-296.17217
135.20001	-6.97484	-296.26226
135.30001	-6.97922	-296.36908
135.40001	-6.98422	-296.53326
135.50001	-6.98984	-296.70444
135.60001	-6.99688	-296.97302
135.70001	-7.00063	-297.08397
135.80001	-7.00484	-297.17639
135.90001	-7.00969	-297.31864
136.00001	-7.01500	-297.48714
136.10001	-7.02141	-297.69069
136.20001	-7.02813	-297.97888
136.30001	-7.03125	-298.04343
136.40001	-7.03531	-298.12470
136.50001	-7.04016	-298.26531
136.60001	-7.04609	-298.44752
136.70001	-7.05297	-298.71577
136.80001	-7.05703	-298.82604
136.90001	-7.06125	-298.92328
137.00001	-7.06594	-299.04354
137.10001	-7.07094	-299.18674
137.20001	-7.07656	-299.35133
137.30001	-7.08391	-299.62429
137.40001	-7.08813	-299.74982
137.50001	-7.09234	-299.85011
137.60001	-7.09750	-299.98830
137.70001	-7.10359	-300.17653
137.80001	-7.11063	-300.44281
137.90001	-7.11391	-300.51410
138.00001	-7.11781	-300.58318
138.10001	-7.12250	-300.71679
138.20001	-7.12766	-300.86073
138.30001	-7.13344	-301.02658
138.40001	-7.14109	-301.32592
138.50001	-7.14484	-301.41285
138.60001	-7.14906	-301.50053
138.70001	-7.15406	-301.63306
138.80001	-7.16031	-301.81229
138.90001	-7.16781	-302.11461
139.00001	-7.17141	-302.20774
139.10001	-7.17531	-302.26767
139.20001	-7.17984	-302.39022
139.30001	-7.18484	-302.52326
139.40001	-7.19063	-302.70618
139.50001	-7.19766	-302.97539
139.60001	-7.20156	-303.07120
139.70001	-7.20594	-303.16302
139.80001	-7.21156	-303.33403
139.90001	-7.21828	-303.55385
140.00001	-7.22453	-303.81846
140.10001	-7.22812	-303.89068
140.20001	-7.23203	-303.95910
140.30001	-7.23641	-304.07867
140.40001	-7.24125	-304.19612
140.50001	-7.24703	-304.36787
140.60001	-7.25469	-304.64855
140.70001	-7.25875	-304.77768
140.80001	-7.26312	-304.87135
140.90001	-7.26844	-305.02346
141.00001	-7.27531	-305.23789
141.10001	-7.28078	-305.46555
141.20001	-7.28406	-305.51833
141.30001	-7.28797	-305.58664
141.40001	-7.29250	-305.70412
141.50001	-7.29781	-305.84991
141.60001	-7.30375	-306.03212
141.70001	-7.31031	-306.26005
141.80001	-7.31500	-306.41466
141.90001	-7.31922	-306.50103
142.00001	-7.32391	-306.60790
142.10001	-7.32953	-306.75435
142.20001	-7.33687	-307.02391
142.30001	-7.34094	-307.12435
142.40001	-7.34500	-307.19870
142.50001	-7.34969	-307.30483
142.60001	-7.35500	-307.45736
142.70001	-7.36109	-307.63626
142.80001	-7.36766	-307.85227
142.90001	-7.37141	-307.93339
143.00001	-7.37562	-308.00962
143.10001	-7.38063	-308.14150
143.20001	-7.38641	-308.30026
143.30001	-7.39375	-308.55194
143.40001	-7.39781	-308.65100
143.50001	-7.40188	-308.71597
143.60001	-7.40609	-308.80427
143.70001	-7.41109	-308.91609
143.80001	-7.41703	-309.08516
143.90001	-7.42500	-309.36497
144.00001	-7.42875	-309.45396
144.10001	-7.43281	-309.51717
144.20001	-7.43766	-309.62884
144.30001	-7.44281	-309.76114
144.40001	-7.45016	-309.99544
144.50001	-7.45469	-310.12931
144.60001	-7.45875	-310.19184
144.70001	-7.46359	-310.29880
144.80001	-7.46891	-310.43175
144.90001	-7.47484	-310.60261
145.00001	-7.48203	-310.84961
145.10001	-7.48531	-310.89431
145.20001	-7.48922	-310.94879
145.30001	-7.49391	-311.05268
145.40001	-7.49953	-311.19025
145.50001	-7.50687	-311.44261
145.60001	-7.51094	-311.52561
145.70001	-7.51500	-311.58197
145.80001	-7.51969	-311.68529
145.90001	-7.52500	-311.80865
146.00001	-7.53062	-311.95509
146.10001	-7.53781	-312.17375
146.20001	-7.54156	-312.24823
146.30001	-7.54562	-312.29219
146.40001	-7.55031	-312.37540
146.50001	-7.55594	-312.50206
146.60001	-7.56438	-312.73609
146.70001	-7.56891	-312.88499
146.80001	-7.57250	-312.90561
146.90001	-7.57687	-312.96587
147.00001	-7.58203	-313.07107
147.10001	-7.58844	-313.23192
147.20001	-7.59703	-313.55968
147.30001	-7.60000	-313.56511
147.40001	-7.60406	-313.61043
147.50001	-7.60922	-313.73030
147.60001	-7.61500	-313.89439
147.70001	-7.62188	-314.11603
147.80001	-7.62547	-314.17215
147.90001	-7.62953	-314.21477
148.00001	-7.63406	-314.28921
148.10001	-7.63906	-314.40043
148.20001	-7.64484	-314.53145
148.30001	-7.65234	-314.77809
148.40001	-7.65609	-314.83209
148.50001	-7.65969	-314.84321
148.60001	-7.66422	-314.92352
148.70001	-7.66969	-315.02929
148.80001	-7.67688	-315.23624
148.90001	-7.68141	-315.33599
149.00001	-7.68547	-315.37318
149.10001	-7.69016	-315.43744
149.20001	-7.69563	-315.52753
149.30001	-7.70156	-315.65198
149.40001	-7.70906	-315.85738
149.50001	-7.71266	-315.88104
149.60001	-7.71688	-315.86671
149.70001	-7.72172	-315.89893
149.80001	-7.72766	-315.95823
149.90001	-7.73500	-316.08275
150.00001	-7.73859	-315.92956
150.10001	-7.74219	-315.65598
150.20001	-7.74656	-315.37509
150.30001	-7.75141	-315.01684
150.39801	-7.75719	-314.50549
150.45601	-7.76156	-314.00409
150.48801	-7.76422	-313.41279
150.49601	-7.76484	-312.81331
150.50201	-7.76516	-312.21062
150.50801	-7.76563	-311.49444
150.51001	-7.76578	-310.95210
150.51201	-7.76656	-309.11356
150.51401	-7.76750	-304.39946
150.51601	-7.76891	-295.98644
150.51801	-7.77016	-284.46138
150.52001	-7.77172	-270.83665
150.52201	-7.77313	-255.65246
150.52401	-7.77453	-239.21472
150.52601	-7.77578	-221.97708
150.52801	-7.77688	-204.40079
150.53001	-7.77750	-186.77838
150.53201	-7.77812	-169.33191
150.53401	-7.77828	-152.30224
150.53601	-7.77844	-135.88953
150.53801	-7.77844	-120.21709
150.54001	-7.77844	-105.37864
150.54201	-7.77844	-91.46124
150.54401	-7.77844	-78.52080
150.54601	-7.77859	-66.57872
150.54801	-7.77859	-55.64523
150.55001	-7.77859	-45.72047
150.55201	-7.77875	-36.78001
150.55401	-7.77875	-28.78739
150.55601	-7.77875	-21.71230
150.55801	-7.77875	-15.51598
150.56001	-7.77875	-10.13979
150.56201	-7.77875	-5.52506
150.56401	-7.77875	-1.61988
150.56601	-7.77891	1.63754
150.56801	-7.77891	4.31261
150.57001	-7.77891	6.45718
150.57201	-7.77891	8.12133
150.57401	-7.77891	9.36497
150.57601	-7.77891	10.24188
150.57801	-7.77891	10.79268
150.58801	-7.77891	10.10936
150.59001	-7.77891	9.53664
150.59201	-7.77891	8.88299
150.59401	-7.77891	8.16864
150.59601	-7.77891	7.41750
150.59801	-7.77891	6.64897
150.60001	-7.77891	5.87509
150.60201	-7.77891	5.10694
150.60401	-7.77891	4.35560
150.60601	-7.77891	3.62784
150.60801	-7.77891	2.92843
150.61001	-7.77891	2.26453
150.61201	-7.77891	1.64184
150.61401	-7.77891	1.06120
150.61601	-7.77891	0.52308
150.62001	-7.77891	-0.41706
150.62401	-7.77891	-1.18217
150.62801	-7.77891	-1.78783
150.63401	-7.77891	-2.43387
150.64401	-7.77891	-2.96339
150.74401	-7.77891	-2.51921
150.84401	-7.77906	-2.56708
150.94401	-7.78328	-2.59343
151.04401	-7.79219	-2.63690
151.14401	-7.79688	-2.67377
151.24401	-7.80109	-2.68864
151.34401	-7.80562	-2.71556
151.44401	-7.81094	-2.73237
151.54401	-7.81781	-2.74927
151.64401	-7.82391	-2.77403
151.74401	-7.82797	-2.78358
151.84401	-7.83250	-2.79373
151.94401	-7.83766	-2.80849
152.04401	-7.84406	-2.82454
152.14401	-7.84953	-2.84461
152.24401	-7.85328	-2.84625
152.34401	-7.85766	-2.85894
152.44401	-7.86234	-2.86051
152.54401	-7.86813	-2.87926
152.64401	-7.87531	-2.89196
152.74401	-7.88063	-2.90883
152.84401	-7.88437	-2.91018
152.94401	-7.88875	-2.91789
153.04401	-7.89375	-2.92458
153.14401	-7.90047	-2.93408
153.24401	-7.90672	-2.94969
153.34401	-7.91094	-2.95700
153.44401	-7.91500	-2.96223
153.54401	-7.91953	-2.96570
153.64401	-7.92484	-2.97481
153.74401	-7.93094	-2.99581
153.84401	-7.93766	-2.99970
153.94401	-7.94141	-3.01073
154.04401	-7.94563	-3.00991
154.14401	-7.95078	-3.01772
154.24401	-7.95734	-3.02574
154.34401	-7.96297	-3.03041
154.44401	-7.96703	-3.03817
154.54401	-7.97156	-3.04513
154.64401	-7.97656	-3.05263
154.74401	-7.98234	-3.05712
154.84401	-7.98891	-3.07417
154.94401	-7.99469	-3.07926
155.04401	-7.99844	-3.08544
155.14401	-8.00297	-3.09038
155.24401	-8.00844	-3.09158
155.34401	-8.01609	-3.10821
155.44401	-8.02188	-3.11410
155.54401	-8.02484	-3.12064
155.64401	-8.02891	-3.12664
155.74401	-8.03406	-3.12820
155.84401	-8.03969	-3.13403
155.94401	-8.04531	-3.14003
156.04401	-8.05031	-3.14826
156.14401	-8.05438	-3.15532
156.24401	-8.05875	-3.15889
156.34401	-8.06344	-3.16600
156.44401	-8.06953	-3.17408
156.54401	-8.07641	-3.17792
156.64401	-8.08125	-3.18654
156.74401	-8.08563	-3.19012
156.84401	-8.09031	-3.18897
156.94401	-8.09578	-3.20356
157.04401	-8.10234	-3.20657
157.14401	-8.10750	-3.22112
157.24401	-8.11141	-3.22152
157.34401	-8.11594	-3.22774
157.44401	-8.12109	-3.23553
157.54401	-8.12656	-3.23406
157.64401	-8.13281	-3.25080
157.74401	-8.13719	-3.24652
157.84401	-8.14141	-3.24888
157.94401	-8.14625	-3.25261
158.04401	-8.15187	-3.26688
158.14401	-8.15891	-3.27346
158.24401	-8.16500	-3.27730
158.34401	-8.16875	-3.27340
158.44401	-8.17312	-3.29070
158.54401	-8.17797	-3.28870
158.64401	-8.18359	-3.29830
158.74401	-8.18969	-3.31155
158.84401	-8.19406	-3.30607
158.94401	-8.19859	-3.30257
159.04401	-8.20313	-3.31358
159.14401	-8.20797	-3.31531
159.24401	-8.21391	-3.32626
159.34401	-8.22047	-3.33239
159.44401	-8.22469	-3.33897
159.54401	-8.22922	-3.34039
159.64401	-8.23438	-3.35364
159.74401	-8.24094	-3.35170
159.84401	-8.24719	-3.35519
159.94401	-8.25109	-3.36422
160.00201	-8.25344	-3.36045
