# Supplementary material for: Strengthening of 3D Printed Fused Deposition Manufactured Parts Using the Fill Compositing Technique
Source: PLoS One. 2015 Apr 16;10(4):e0122915. doi: 10.1371/journal.pone.0122915 (PMC4400136; doi:10.1371/journal.pone.0122915)
Supplement: S1 File — This is the raw data and information on all the samples presented in this manuscript. (ZIP) [file pone.0122915.s001.zip › Specimen_RawData_33.csv]

Time	Extension	Load
(sec)	(mm)	(N)
0.00000	-0.00031	-0.00939
0.10000	-0.00047	-0.01278
0.20000	-0.00156	-0.01112
0.30000	-0.00578	-0.01736
0.40000	-0.01531	-0.07691
0.49400	-0.02531	-0.21110
0.59400	-0.03094	-0.31337
0.69400	-0.03609	-0.39272
0.79400	-0.04188	-0.47632
0.89400	-0.04797	-0.57057
0.99400	-0.05437	-0.67845
1.09400	-0.05797	-0.74312
1.19400	-0.06172	-0.79426
1.29400	-0.06625	-0.87091
1.39400	-0.07125	-0.94559
1.49400	-0.07766	-1.05360
1.59400	-0.08328	-1.14485
1.69400	-0.08766	-1.21727
1.79400	-0.09219	-1.30265
1.89400	-0.09734	-1.38038
1.99400	-0.10312	-1.47841
2.09400	-0.10938	-1.58234
2.19400	-0.11375	-1.65843
2.29400	-0.11781	-1.72575
2.39400	-0.12266	-1.81200
2.49400	-0.12828	-1.90372
2.59400	-0.13453	-2.01051
2.69400	-0.13969	-2.09969
2.79400	-0.14438	-2.18998
2.89400	-0.14859	-2.26015
2.99400	-0.15344	-2.34536
3.09400	-0.15906	-2.43388
3.19400	-0.16594	-2.56117
3.29400	-0.17078	-2.66936
3.39400	-0.17500	-2.73820
3.49400	-0.18000	-2.81792
3.59400	-0.18516	-2.91773
3.69400	-0.19141	-3.01216
3.79400	-0.19656	-3.11976
3.89400	-0.20031	-3.19685
3.99400	-0.20484	-3.26444
4.09400	-0.20984	-3.36605
4.19400	-0.21516	-3.45213
4.29400	-0.22234	-3.57294
4.39400	-0.22750	-3.67955
4.49400	-0.23125	-3.74898
4.59400	-0.23578	-3.82283
4.69400	-0.24078	-3.91181
4.79400	-0.24703	-4.01988
4.89400	-0.25359	-4.13766
4.99400	-0.25766	-4.21435
5.09400	-0.26234	-4.29668
5.19400	-0.26734	-4.37685
5.29400	-0.27281	-4.48130
5.39400	-0.28000	-4.59427
5.49400	-0.28484	-4.70865
5.59400	-0.28859	-4.77863
5.69400	-0.29297	-4.84735
5.79400	-0.29781	-4.93862
5.89400	-0.30438	-5.03614
5.99400	-0.31078	-5.16619
6.09400	-0.31469	-5.24047
6.19400	-0.31906	-5.31545
6.29400	-0.32406	-5.41610
6.39400	-0.32984	-5.51242
6.49400	-0.33672	-5.63342
6.59400	-0.34156	-5.73261
6.69400	-0.34547	-5.79974
6.79400	-0.35016	-5.89006
6.89400	-0.35516	-5.97417
6.99400	-0.36094	-6.07601
7.09400	-0.36641	-6.17627
7.19400	-0.37062	-6.25887
7.29400	-0.37516	-6.33735
7.39400	-0.38000	-6.41453
7.49400	-0.38531	-6.51491
7.59400	-0.39141	-6.60500
7.69400	-0.39734	-6.72631
7.79400	-0.40141	-6.80315
7.89400	-0.40594	-6.87750
7.99400	-0.41141	-6.97390
8.09400	-0.41891	-7.09662
8.19400	-0.42438	-7.21278
8.29400	-0.42813	-7.26890
8.39400	-0.43250	-7.35277
8.49400	-0.43734	-7.43304
8.59400	-0.44266	-7.53555
8.69400	-0.44891	-7.63162
8.79400	-0.45500	-7.75604
8.89400	-0.45906	-7.82937
8.99400	-0.46406	-7.92196
9.09400	-0.47016	-8.02350
9.19400	-0.47703	-8.14874
9.29400	-0.48125	-8.23728
9.39400	-0.48500	-8.30194
9.49400	-0.48938	-8.38333
9.59400	-0.49406	-8.47006
9.69400	-0.49953	-8.56610
9.79400	-0.50641	-8.67406
9.89400	-0.51141	-8.79154
9.99400	-0.51500	-8.85059
10.09400	-0.51938	-8.93611
10.19400	-0.52453	-9.02055
10.29400	-0.53078	-9.12232
10.39400	-0.53766	-9.25145
10.49400	-0.54172	-9.33568
10.59400	-0.54594	-9.41501
10.69400	-0.55078	-9.49717
10.79400	-0.55594	-9.59549
10.89400	-0.56234	-9.70165
10.99400	-0.56875	-9.83789
11.09400	-0.57250	-9.90089
11.19400	-0.57687	-9.98044
11.29400	-0.58203	-10.06747
11.39400	-0.58906	-10.18493
11.49400	-0.59500	-10.30959
11.59400	-0.59844	-10.37176
11.69400	-0.60250	-10.44766
11.79400	-0.60766	-10.53912
11.89400	-0.61328	-10.63771
11.99400	-0.61969	-10.74790
12.09400	-0.62563	-10.87716
12.19400	-0.62922	-10.94704
12.29400	-0.63375	-11.02356
12.39400	-0.63891	-11.11368
12.49400	-0.64516	-11.22646
12.59400	-0.65109	-11.34466
12.69400	-0.65516	-11.42225
12.79400	-0.65969	-11.50140
12.89400	-0.66453	-11.60119
12.99400	-0.67016	-11.69645
13.09400	-0.67688	-11.80772
13.19400	-0.68234	-11.92773
13.29400	-0.68594	-11.98909
13.39400	-0.69062	-12.07363
13.49400	-0.69609	-12.17782
13.59400	-0.70266	-12.29363
13.69400	-0.70766	-12.39755
13.79400	-0.71156	-12.47444
13.89400	-0.71594	-12.55188
13.99400	-0.72062	-12.63872
14.09400	-0.72563	-12.72973
14.19400	-0.73219	-12.84005
14.29400	-0.73844	-12.97764
14.39400	-0.74250	-13.05021
14.49400	-0.74719	-13.13378
14.59400	-0.75250	-13.22898
14.69400	-0.75953	-13.35906
14.79400	-0.76484	-13.47265
14.89400	-0.76844	-13.54118
14.99400	-0.77281	-13.62064
15.09400	-0.77766	-13.70976
15.19400	-0.78297	-13.80512
15.29400	-0.78937	-13.91921
15.39400	-0.79531	-14.03697
15.49400	-0.79938	-14.11150
15.59400	-0.80375	-14.19235
15.69400	-0.80875	-14.28284
15.79400	-0.81500	-14.39064
15.89400	-0.82109	-14.51198
15.99400	-0.82531	-14.59187
16.09400	-0.82984	-14.67307
16.19400	-0.83484	-14.77061
16.29400	-0.84047	-14.87487
16.39400	-0.84734	-14.99087
16.49400	-0.85219	-15.09585
16.59400	-0.85625	-15.17276
16.69400	-0.86125	-15.26344
16.79400	-0.86719	-15.37174
16.89400	-0.87469	-15.51280
16.99400	-0.87938	-15.62421
17.09400	-0.88266	-15.69018
17.19400	-0.88688	-15.75869
17.29400	-0.89141	-15.84644
17.39400	-0.89672	-15.95196
17.49400	-0.90359	-16.06454
17.59400	-0.90875	-16.18805
17.69400	-0.91266	-16.24757
17.79400	-0.91719	-16.33990
17.89400	-0.92250	-16.43761
17.99400	-0.92891	-16.55339
18.09400	-0.93469	-16.68007
18.19400	-0.93875	-16.75370
18.29400	-0.94297	-16.83440
18.39400	-0.94750	-16.92116
18.49400	-0.95313	-17.02787
18.59400	-0.96047	-17.16203
18.69400	-0.96641	-17.30159
18.79400	-0.97000	-17.37072
18.89400	-0.97453	-17.45884
18.99400	-0.97953	-17.55228
19.09400	-0.98625	-17.67672
19.19400	-0.99203	-17.79311
19.29400	-0.99594	-17.87266
19.39400	-1.00000	-17.94157
19.49400	-1.00484	-18.03639
19.59400	-1.01016	-18.13657
19.69400	-1.01547	-18.23351
19.79400	-1.02141	-18.35352
19.89400	-1.02578	-18.44460
19.99400	-1.03047	-18.53521
20.09400	-1.03547	-18.62795
20.19400	-1.04141	-18.72800
20.29400	-1.04750	-18.85482
20.39400	-1.05156	-18.92982
20.49400	-1.05594	-19.01140
20.59400	-1.06063	-19.10154
20.69400	-1.06594	-19.18556
20.79400	-1.07219	-19.30753
20.89400	-1.07875	-19.42979
20.99400	-1.08281	-19.49603
21.09400	-1.08750	-19.59187
21.19400	-1.09250	-19.67912
21.29400	-1.09813	-19.77958
21.39400	-1.10453	-19.88987
21.49400	-1.10891	-19.98802
21.59400	-1.11313	-20.05818
21.69400	-1.11781	-20.13654
21.79400	-1.12344	-20.23017
21.89400	-1.12969	-20.34052
21.99400	-1.13594	-20.46841
22.09400	-1.13953	-20.52797
22.19400	-1.14391	-20.61228
22.29400	-1.14922	-20.69568
22.39400	-1.15516	-20.80188
22.49400	-1.16219	-20.93287
22.59400	-1.16625	-21.01073
22.69400	-1.17031	-21.08592
22.79400	-1.17500	-21.16521
22.89400	-1.17969	-21.25430
22.99400	-1.18531	-21.35879
23.09400	-1.19234	-21.48940
23.19400	-1.19656	-21.57837
23.29400	-1.20094	-21.65879
23.39400	-1.20594	-21.75355
23.49400	-1.21250	-21.86251
23.59400	-1.21891	-21.99288
23.69400	-1.22250	-22.06189
23.79400	-1.22641	-22.13291
23.89400	-1.23094	-22.21235
23.99400	-1.23609	-22.30447
24.09400	-1.24203	-22.40665
24.19400	-1.24938	-22.53724
24.29400	-1.25344	-22.61276
24.39400	-1.25781	-22.68136
24.49400	-1.26281	-22.76770
24.59400	-1.26844	-22.86953
24.69400	-1.27422	-22.97600
24.79400	-1.27844	-23.04485
24.89400	-1.28281	-23.11597
24.99400	-1.28781	-23.20662
25.09400	-1.29406	-23.31370
25.19400	-1.30234	-23.44338
25.29400	-1.30828	-23.58134
25.39400	-1.31094	-23.61834
25.49400	-1.31531	-23.69350
25.59400	-1.32078	-23.79951
25.69400	-1.32828	-23.94007
25.79400	-1.33328	-24.05402
25.89400	-1.33641	-24.11186
25.99400	-1.34062	-24.18373
26.09400	-1.34547	-24.27119
26.19400	-1.35063	-24.37074
26.29400	-1.35641	-24.46875
26.39400	-1.36281	-24.61114
26.49400	-1.36688	-24.68245
26.59400	-1.37141	-24.77102
26.69400	-1.37625	-24.86619
26.79400	-1.38203	-24.96340
26.89400	-1.38875	-25.10199
26.99400	-1.39297	-25.18162
27.09400	-1.39719	-25.25761
27.19400	-1.40219	-25.36224
27.29400	-1.40766	-25.45859
27.39400	-1.41406	-25.57799
27.49400	-1.41984	-25.69876
27.59400	-1.42359	-25.77183
27.69400	-1.42813	-25.85671
27.79400	-1.43344	-25.95080
27.89400	-1.43937	-26.05970
27.99400	-1.44578	-26.19113
28.09400	-1.44984	-26.25764
28.19400	-1.45391	-26.33211
28.29400	-1.45859	-26.41599
28.39400	-1.46406	-26.51371
28.49400	-1.47016	-26.61172
28.59400	-1.47641	-26.74153
28.69400	-1.48016	-26.80508
28.79400	-1.48469	-26.88754
28.89400	-1.48969	-26.98238
28.99400	-1.49578	-27.09286
29.09400	-1.50313	-27.23791
29.19400	-1.50703	-27.30952
29.29400	-1.51109	-27.38782
29.39400	-1.51578	-27.47994
29.49400	-1.52078	-27.56266
29.59400	-1.52688	-27.67925
29.69400	-1.53344	-27.80990
29.79400	-1.53734	-27.88187
29.89400	-1.54172	-27.96896
29.99400	-1.54656	-28.04941
30.09400	-1.55250	-28.16582
30.19400	-1.55922	-28.29167
30.29400	-1.56328	-28.36736
30.39400	-1.56750	-28.43586
30.49400	-1.57219	-28.53618
30.59400	-1.57766	-28.63667
30.69400	-1.58391	-28.74615
30.79400	-1.59016	-28.87846
30.89400	-1.59391	-28.93573
30.99400	-1.59812	-29.01324
31.09400	-1.60297	-29.10613
31.19400	-1.60844	-29.20506
31.29400	-1.61516	-29.32802
31.39400	-1.61953	-29.41786
31.49400	-1.62375	-29.48887
31.59400	-1.62875	-29.58855
31.69400	-1.63422	-29.68421
31.79400	-1.64125	-29.79887
31.89400	-1.64703	-29.92930
31.99400	-1.65047	-29.98226
32.09400	-1.65469	-30.06002
32.19400	-1.65969	-30.15898
32.29400	-1.66578	-30.26421
32.39400	-1.67250	-30.39381
32.49400	-1.67672	-30.47280
32.59400	-1.68094	-30.54468
32.69400	-1.68594	-30.64091
32.79400	-1.69141	-30.73418
32.89400	-1.69813	-30.86321
32.99400	-1.70453	-31.00028
33.09400	-1.70812	-31.06281
33.19400	-1.71250	-31.14075
33.29400	-1.71766	-31.24018
33.39400	-1.72422	-31.36288
33.49400	-1.73016	-31.49323
33.59400	-1.73359	-31.55851
33.69400	-1.73734	-31.62966
33.79400	-1.74172	-31.71518
33.89400	-1.74703	-31.81616
33.99400	-1.75297	-31.93365
34.09400	-1.75969	-32.06537
34.19400	-1.76406	-32.14813
34.29400	-1.76859	-32.23320
34.39400	-1.77313	-32.32301
34.49400	-1.77859	-32.42468
34.59400	-1.78500	-32.54278
34.69400	-1.78953	-32.63112
34.79400	-1.79375	-32.72169
34.89400	-1.79859	-32.79756
34.99400	-1.80422	-32.90382
35.09400	-1.81156	-33.03437
35.19400	-1.81781	-33.17276
35.29400	-1.82125	-33.23997
35.39400	-1.82547	-33.31580
35.49400	-1.83016	-33.40803
35.59400	-1.83594	-33.52324
35.69400	-1.84312	-33.66283
35.79400	-1.84734	-33.75432
35.89400	-1.85141	-33.82408
35.99400	-1.85594	-33.91333
36.09400	-1.86078	-34.00536
36.19400	-1.86656	-34.12188
36.29400	-1.87328	-34.24662
36.39400	-1.87750	-34.33633
36.49400	-1.88187	-34.41141
36.59400	-1.88703	-34.51092
36.69400	-1.89313	-34.60099
36.79400	-1.89937	-34.71834
36.89400	-1.90344	-34.79278
36.99400	-1.90766	-34.86671
37.09400	-1.91234	-34.94988
37.19400	-1.91750	-35.04577
37.29400	-1.92313	-35.14688
37.39400	-1.93063	-35.28110
37.49400	-1.93453	-35.35456
37.59400	-1.93859	-35.42855
37.69400	-1.94328	-35.52165
37.79400	-1.94922	-35.62082
37.89400	-1.95641	-35.75923
37.99400	-1.96047	-35.84320
38.09400	-1.96453	-35.90747
38.19400	-1.96938	-35.99650
38.29400	-1.97437	-36.09210
38.39400	-1.97984	-36.18417
38.49400	-1.98641	-36.31880
38.59400	-1.99063	-36.38750
38.69400	-1.99500	-36.47185
38.79400	-2.00000	-36.56108
38.89400	-2.00594	-36.66044
38.99400	-2.01312	-36.79608
39.09400	-2.01750	-36.87878
39.19400	-2.02156	-36.95009
39.29400	-2.02594	-37.02273
39.39400	-2.03094	-37.12417
39.49400	-2.03672	-37.22101
39.59400	-2.04438	-37.37033
39.69400	-2.04813	-37.43652
39.79400	-2.05250	-37.51152
39.89400	-2.05719	-37.59911
39.99400	-2.06297	-37.70228
40.09400	-2.07031	-37.84318
40.19400	-2.07391	-37.90866
40.29400	-2.07781	-37.98067
40.39400	-2.08219	-38.05927
40.49400	-2.08703	-38.14447
40.59400	-2.09281	-38.24470
40.69400	-2.10000	-38.37130
40.79400	-2.10438	-38.45742
40.89400	-2.10875	-38.53340
40.99400	-2.11359	-38.61637
41.09400	-2.11969	-38.72680
41.19400	-2.12797	-38.88060
41.29400	-2.13188	-38.95209
41.39400	-2.13563	-39.01443
41.49400	-2.14016	-39.09338
41.59400	-2.14578	-39.19786
41.69400	-2.15250	-39.31122
41.79400	-2.15875	-39.43492
41.89400	-2.16172	-39.48484
41.99400	-2.16578	-39.55219
42.09400	-2.17078	-39.64777
42.19400	-2.17703	-39.75535
42.29400	-2.18359	-39.89634
42.39400	-2.18781	-39.96893
42.49400	-2.19219	-40.05271
42.59400	-2.19688	-40.14182
42.69400	-2.20172	-40.23260
42.79400	-2.20766	-40.34049
42.89400	-2.21469	-40.48583
42.99400	-2.21844	-40.55172
43.09400	-2.22266	-40.62765
43.19400	-2.22766	-40.72292
43.29400	-2.23359	-40.83568
43.39400	-2.24016	-40.97874
43.49400	-2.24406	-41.05395
43.59400	-2.24781	-41.12417
43.69400	-2.25250	-41.20811
43.79400	-2.25797	-41.30883
43.89400	-2.26375	-41.41710
43.99400	-2.27125	-41.55742
44.09400	-2.27547	-41.64415
44.19400	-2.27953	-41.71318
44.29400	-2.28453	-41.81055
44.39400	-2.29016	-41.91541
44.49400	-2.29687	-42.04995
44.59400	-2.30109	-42.13265
44.69400	-2.30484	-42.19190
44.79400	-2.30922	-42.27395
44.89400	-2.31422	-42.37145
44.99400	-2.32047	-42.48809
45.09400	-2.32766	-42.63781
45.19400	-2.33188	-42.70690
45.29400	-2.33609	-42.78512
45.39400	-2.34125	-42.87589
45.49400	-2.34672	-42.97376
45.59400	-2.35297	-43.10094
45.69400	-2.35750	-43.18270
45.79400	-2.36172	-43.25914
45.89400	-2.36656	-43.34719
45.99400	-2.37188	-43.44722
46.09400	-2.37781	-43.55444
46.19400	-2.38500	-43.69718
46.29400	-2.38844	-43.76346
46.39400	-2.39219	-43.82581
46.49400	-2.39719	-43.92354
46.59400	-2.40313	-44.02058
46.69400	-2.41031	-44.16239
46.79400	-2.41484	-44.26057
46.89400	-2.41875	-44.31573
46.99400	-2.42344	-44.40454
47.09400	-2.42859	-44.48934
47.19400	-2.43391	-44.58882
47.29400	-2.44109	-44.70866
47.39400	-2.44531	-44.79905
47.49400	-2.44938	-44.85346
47.59400	-2.45422	-44.94201
47.69400	-2.45969	-45.03876
47.79400	-2.46688	-45.17296
47.89400	-2.47141	-45.26381
47.99400	-2.47531	-45.32393
48.09400	-2.48016	-45.41148
48.19400	-2.48578	-45.50743
48.29400	-2.49141	-45.62025
48.39400	-2.49828	-45.74338
48.49400	-2.50250	-45.83095
48.59400	-2.50672	-45.89137
48.69400	-2.51156	-45.98974
48.79400	-2.51703	-46.08139
48.89400	-2.52406	-46.22196
48.99400	-2.52828	-46.31037
49.09400	-2.53219	-46.36700
49.19400	-2.53672	-46.46060
49.29400	-2.54203	-46.55768
49.39400	-2.54813	-46.67219
49.49400	-2.55563	-46.82494
49.59400	-2.55938	-46.89172
49.69400	-2.56359	-46.96653
49.79400	-2.56859	-47.06109
49.89400	-2.57422	-47.16196
49.99400	-2.58125	-47.30801
50.09400	-2.58547	-47.38862
50.19400	-2.58953	-47.45737
50.29400	-2.59453	-47.55237
50.39400	-2.60000	-47.66025
50.49400	-2.60547	-47.77013
50.59400	-2.61094	-47.88389
50.69400	-2.61500	-47.95895
50.79400	-2.61953	-48.03837
50.89400	-2.62453	-48.13258
50.99400	-2.63000	-48.23566
51.09400	-2.63703	-48.36870
51.19400	-2.64156	-48.46400
51.29400	-2.64594	-48.53903
51.39400	-2.65063	-48.62699
51.49400	-2.65563	-48.73414
51.59400	-2.66109	-48.83305
51.69400	-2.66750	-48.95122
51.79400	-2.67188	-49.03853
51.89400	-2.67609	-49.11581
51.99400	-2.68078	-49.19293
52.09400	-2.68656	-49.30555
52.19400	-2.69344	-49.44412
52.29400	-2.69813	-49.53093
52.39400	-2.70234	-49.60464
52.49400	-2.70703	-49.69094
52.59400	-2.71219	-49.78088
52.69400	-2.71797	-49.89786
52.79400	-2.72469	-50.01926
52.89400	-2.72906	-50.10945
52.99400	-2.73359	-50.18204
53.09400	-2.73844	-50.27080
53.19400	-2.74391	-50.37234
53.29400	-2.75000	-50.48731
53.39400	-2.75500	-50.58462
53.49400	-2.75922	-50.65842
53.59400	-2.76359	-50.74096
53.69400	-2.76844	-50.83137
53.79400	-2.77438	-50.93068
53.89400	-2.78203	-51.08127
53.99400	-2.78609	-51.16327
54.09400	-2.79031	-51.23146
54.19400	-2.79516	-51.31682
54.29400	-2.80063	-51.41596
54.39400	-2.80703	-51.53317
54.49400	-2.81141	-51.61864
54.59400	-2.81562	-51.69758
54.69400	-2.82031	-51.77222
54.79400	-2.82578	-51.87628
54.89400	-2.83188	-51.98380
54.99400	-2.83906	-52.12133
55.09400	-2.84297	-52.20572
55.19400	-2.84687	-52.26670
55.29400	-2.85125	-52.34756
55.39400	-2.85625	-52.43153
55.49400	-2.86266	-52.54480
55.59400	-2.86797	-52.65481
55.69400	-2.87234	-52.72326
55.79400	-2.87687	-52.80293
55.89400	-2.88203	-52.89173
55.99400	-2.88766	-52.99259
56.09400	-2.89500	-53.12038
56.19400	-2.89953	-53.21971
56.29400	-2.90359	-53.27727
56.39400	-2.90828	-53.36556
56.49400	-2.91344	-53.44910
56.59400	-2.92016	-53.56854
56.69400	-2.92500	-53.67236
56.79400	-2.92891	-53.73380
56.89400	-2.93328	-53.80989
56.99400	-2.93828	-53.89046
57.09400	-2.94469	-54.00203
57.19400	-2.95312	-54.15593
57.29400	-2.95656	-54.23857
57.39400	-2.96031	-54.28630
57.49400	-2.96531	-54.37655
57.59400	-2.97078	-54.47184
57.69400	-2.97797	-54.60204
57.79400	-2.98281	-54.70484
57.89400	-2.98672	-54.77699
57.99400	-2.99125	-54.85130
58.09400	-2.99625	-54.94381
58.19400	-3.00203	-55.04590
58.29400	-3.00828	-55.16391
58.39400	-3.01219	-55.23741
58.49400	-3.01641	-55.31032
58.59400	-3.02125	-55.39360
58.69400	-3.02672	-55.49639
58.79400	-3.03438	-55.61967
58.89400	-3.03953	-55.73507
58.99400	-3.04344	-55.80196
59.09400	-3.04781	-55.87761
59.19400	-3.05281	-55.96711
59.29400	-3.05828	-56.06882
59.39400	-3.06516	-56.18597
59.49400	-3.07000	-56.29551
59.59400	-3.07391	-56.36103
59.69400	-3.07875	-56.43661
59.79400	-3.08453	-56.54209
59.89400	-3.09203	-56.67757
59.99400	-3.09609	-56.77423
60.09400	-3.09969	-56.82701
60.19400	-3.10422	-56.90483
60.29400	-3.10922	-56.99947
60.39400	-3.11516	-57.10395
60.49400	-3.12266	-57.24417
60.59400	-3.12734	-57.35369
60.69400	-3.13109	-57.40517
60.79400	-3.13578	-57.48804
60.89400	-3.14109	-57.57884
60.99400	-3.14766	-57.70206
61.09400	-3.15250	-57.81449
61.19400	-3.15656	-57.87906
61.29400	-3.16109	-57.96238
61.39400	-3.16625	-58.05358
61.49400	-3.17203	-58.16248
61.59400	-3.17891	-58.29386
61.69400	-3.18281	-58.37178
61.79400	-3.18656	-58.43919
61.89400	-3.19156	-58.52047
61.99400	-3.19750	-58.63039
62.09400	-3.20484	-58.76710
62.19400	-3.20938	-58.86254
62.29400	-3.21328	-58.92176
62.39400	-3.21797	-58.99803
62.49400	-3.22266	-59.09141
62.59400	-3.22797	-59.18070
62.69400	-3.23500	-59.29174
62.79400	-3.23953	-59.39717
62.89400	-3.24359	-59.46034
62.99400	-3.24859	-59.53654
63.09400	-3.25453	-59.65459
63.19400	-3.26219	-59.79924
63.29400	-3.26641	-59.88739
63.39400	-3.27000	-59.94314
63.49400	-3.27438	-60.01254
63.59400	-3.27938	-60.10468
63.69400	-3.28484	-60.20449
63.79400	-3.29203	-60.33770
63.89400	-3.29672	-60.44363
63.99400	-3.30078	-60.50739
64.09400	-3.30578	-60.59252
64.19400	-3.31094	-60.68565
64.29400	-3.31781	-60.80543
64.39400	-3.32266	-60.91634
64.49400	-3.32672	-60.98136
64.59400	-3.33125	-61.06162
64.69400	-3.33641	-61.15572
64.79400	-3.34219	-61.25808
64.89400	-3.34937	-61.38764
64.99400	-3.35359	-61.47861
65.09400	-3.35766	-61.54801
65.19400	-3.36266	-61.64110
65.29400	-3.36844	-61.74544
65.39400	-3.37531	-61.86603
65.49400	-3.37984	-61.97832
65.59400	-3.38359	-62.04392
65.69400	-3.38828	-62.11850
65.79400	-3.39297	-62.20394
65.89400	-3.39891	-62.31254
65.99400	-3.40750	-62.48290
66.09400	-3.41125	-62.57129
66.19400	-3.41484	-62.63110
66.29400	-3.41953	-62.71176
66.39400	-3.42516	-62.81837
66.49400	-3.43250	-62.95642
66.59400	-3.43688	-63.06387
66.69400	-3.44047	-63.11709
66.79400	-3.44500	-63.20234
66.89400	-3.45031	-63.30092
66.99400	-3.45641	-63.40836
67.09400	-3.46359	-63.56440
67.19400	-3.46719	-63.63781
67.29400	-3.47109	-63.70434
67.39400	-3.47578	-63.78853
67.49400	-3.48063	-63.87819
67.59400	-3.48641	-63.98720
67.69400	-3.49188	-64.10254
67.79400	-3.49625	-64.18282
67.89400	-3.50047	-64.25721
67.99400	-3.50547	-64.34400
68.09400	-3.51156	-64.45473
68.19400	-3.51891	-64.58605
68.29400	-3.52375	-64.70149
68.39400	-3.52781	-64.76095
68.49400	-3.53250	-64.84648
68.59400	-3.53797	-64.95088
68.69400	-3.54516	-65.07861
68.79400	-3.54984	-65.17963
68.89400	-3.55344	-65.23547
68.99400	-3.55750	-65.31147
69.09400	-3.56234	-65.39182
69.19400	-3.56781	-65.48891
69.29400	-3.57438	-65.60227
69.39400	-3.57984	-65.71029
69.49400	-3.58406	-65.78697
69.59400	-3.58891	-65.87107
69.69400	-3.59453	-65.95895
69.79400	-3.60141	-66.08116
69.89400	-3.60641	-66.18518
69.99400	-3.61031	-66.24865
70.09400	-3.61484	-66.32976
70.19400	-3.61969	-66.41081
70.29400	-3.62531	-66.51253
70.39400	-3.63266	-66.63201
70.49400	-3.63750	-66.74514
70.59400	-3.64109	-66.80141
70.69400	-3.64578	-66.87574
70.79400	-3.65156	-66.97883
70.89400	-3.65859	-67.10706
70.99400	-3.66312	-67.20656
71.09400	-3.66687	-67.26290
71.19400	-3.67109	-67.33383
71.29400	-3.67594	-67.41788
71.39400	-3.68094	-67.50703
71.49400	-3.68719	-67.60844
71.59400	-3.69406	-67.74501
71.69400	-3.69844	-67.81776
71.79400	-3.70297	-67.89406
71.89400	-3.70844	-67.98162
71.99400	-3.71516	-68.09821
72.09400	-3.71984	-68.19730
72.19400	-3.72344	-68.24679
72.29400	-3.72766	-68.32612
72.39400	-3.73266	-68.40380
72.49400	-3.73797	-68.50438
72.59400	-3.74406	-68.60605
72.69400	-3.75063	-68.72627
72.79400	-3.75469	-68.79134
72.89400	-3.75922	-68.87018
72.99400	-3.76422	-68.94992
73.09400	-3.77172	-69.06602
73.19400	-3.77781	-69.20037
73.29400	-3.78141	-69.27362
73.39400	-3.78578	-69.33600
73.49400	-3.79109	-69.42165
73.59400	-3.79688	-69.52328
73.69400	-3.80469	-69.65903
73.79400	-3.80859	-69.75953
73.89400	-3.81219	-69.80674
73.99400	-3.81687	-69.88150
74.09400	-3.82250	-69.98131
74.19400	-3.82969	-70.12136
74.29400	-3.83391	-70.21264
74.39400	-3.83750	-70.26523
74.49400	-3.84188	-70.33930
74.59400	-3.84656	-70.42033
74.69400	-3.85187	-70.51834
74.79400	-3.85906	-70.63665
74.89400	-3.86469	-70.76882
74.99400	-3.86859	-70.83103
75.09400	-3.87344	-70.91081
75.19400	-3.87891	-71.00698
75.29400	-3.88531	-71.12524
75.39400	-3.89000	-71.21612
75.49400	-3.89406	-71.28870
75.59400	-3.89859	-71.37363
75.69400	-3.90359	-71.45751
75.79400	-3.90938	-71.56519
75.89400	-3.91672	-71.69618
75.99400	-3.92156	-71.79854
76.09400	-3.92500	-71.85614
76.19400	-3.92922	-71.92023
76.29400	-3.93438	-72.01497
76.39400	-3.94156	-72.12661
76.49400	-3.94750	-72.25654
76.59400	-3.95125	-72.32521
76.69400	-3.95578	-72.40548
76.79400	-3.96078	-72.49712
76.89400	-3.96656	-72.59081
76.99400	-3.97297	-72.70464
77.09400	-3.97781	-72.81712
77.19400	-3.98188	-72.87659
77.29400	-3.98672	-72.95844
77.39400	-3.99203	-73.06037
77.49400	-3.99875	-73.17949
77.59400	-4.00453	-73.30254
77.69400	-4.00813	-73.36075
77.79400	-4.01234	-73.42818
77.89400	-4.01703	-73.51659
77.99400	-4.02266	-73.61089
78.09400	-4.03016	-73.74700
78.19400	-4.03469	-73.85015
78.29400	-4.03844	-73.90410
78.39400	-4.04344	-73.99572
78.49400	-4.04891	-74.08743
78.59400	-4.05594	-74.21423
78.69400	-4.06125	-74.32848
78.79400	-4.06484	-74.39779
78.89400	-4.06938	-74.47085
78.99400	-4.07422	-74.55318
79.09400	-4.07953	-74.66073
79.19400	-4.08609	-74.76424
79.29400	-4.09125	-74.88362
79.39400	-4.09500	-74.93775
79.49400	-4.09953	-75.02455
79.59400	-4.10484	-75.11593
79.69400	-4.11172	-75.22671
79.79400	-4.11781	-75.35797
79.89400	-4.12156	-75.42803
79.99400	-4.12578	-75.49957
80.09400	-4.13063	-75.57927
80.19400	-4.13562	-75.66915
80.29400	-4.14188	-75.77341
80.39400	-4.14734	-75.88901
80.49400	-4.15188	-75.96574
80.59400	-4.15641	-76.04415
80.69400	-4.16172	-76.14016
80.79400	-4.16984	-76.26528
80.89400	-4.17500	-76.38846
80.99400	-4.17828	-76.44384
81.09400	-4.18266	-76.51879
81.19400	-4.18766	-76.60515
81.29400	-4.19313	-76.69128
81.39400	-4.19969	-76.81029
81.49400	-4.20453	-76.91415
81.59400	-4.20859	-76.98499
81.69400	-4.21328	-77.06376
81.79400	-4.21828	-77.14677
81.89400	-4.22500	-77.25708
81.99400	-4.23172	-77.40405
82.09400	-4.23563	-77.47315
82.19400	-4.23984	-77.54262
82.29400	-4.24453	-77.62709
82.39400	-4.25000	-77.72106
82.49400	-4.25672	-77.84341
82.59400	-4.26156	-77.95168
82.69400	-4.26547	-78.01306
82.79400	-4.27016	-78.09084
82.89400	-4.27609	-78.18902
82.99400	-4.28344	-78.32648
83.09400	-4.28859	-78.44721
83.19400	-4.29203	-78.51089
83.29400	-4.29641	-78.58035
83.39400	-4.30109	-78.66115
83.49400	-4.30609	-78.75823
83.59400	-4.31234	-78.86560
83.69400	-4.31797	-78.98559
83.79400	-4.32188	-79.04834
83.89400	-4.32641	-79.13107
83.99400	-4.33156	-79.21786
84.09400	-4.33813	-79.33161
84.19400	-4.34406	-79.44898
84.29400	-4.34797	-79.51088
84.39400	-4.35234	-79.59092
84.49400	-4.35750	-79.68339
84.59400	-4.36313	-79.78443
84.69400	-4.37000	-79.89810
84.79400	-4.37562	-80.02423
84.89400	-4.37937	-80.08658
84.99400	-4.38344	-80.15212
85.09400	-4.38813	-80.23439
85.19400	-4.39406	-80.32963
85.29400	-4.40062	-80.45892
85.39400	-4.40500	-80.53640
85.49400	-4.40922	-80.60981
85.59400	-4.41391	-80.68796
85.69400	-4.41938	-80.77011
85.79400	-4.42641	-80.88844
85.89400	-4.43234	-81.01619
85.99400	-4.43594	-81.07499
86.09400	-4.44047	-81.15400
86.19400	-4.44563	-81.24092
86.29400	-4.45203	-81.33873
86.39400	-4.45750	-81.45355
86.49400	-4.46172	-81.52308
86.59400	-4.46609	-81.59935
86.69400	-4.47078	-81.67381
86.79400	-4.47641	-81.77632
86.89400	-4.48375	-81.88190
86.99400	-4.48906	-82.00828
87.09400	-4.49281	-82.06940
87.19400	-4.49734	-82.14093
87.29400	-4.50250	-82.22482
87.39400	-4.50891	-82.33784
87.49400	-4.51422	-82.44163
87.59400	-4.51828	-82.50993
87.69400	-4.52266	-82.58459
87.79400	-4.52766	-82.67085
87.89400	-4.53344	-82.76550
87.99400	-4.54031	-82.88045
88.09400	-4.54547	-82.99500
88.19400	-4.54891	-83.05696
88.29400	-4.55313	-83.12124
88.39400	-4.55797	-83.19444
88.49400	-4.56391	-83.29353
88.59400	-4.57063	-83.42290
88.69400	-4.57453	-83.49030
88.79400	-4.57859	-83.55615
88.89400	-4.58344	-83.63005
88.99400	-4.58891	-83.71477
89.09400	-4.59563	-83.82662
89.19400	-4.60297	-83.96956
89.29400	-4.60688	-84.03289
89.39400	-4.61141	-84.11344
89.49400	-4.61734	-84.19879
89.59400	-4.62516	-84.33305
89.69400	-4.63000	-84.44728
89.79400	-4.63266	-84.48341
89.89400	-4.63672	-84.54300
89.99400	-4.64141	-84.62579
90.09400	-4.64687	-84.72293
90.19400	-4.65375	-84.82281
90.29400	-4.65984	-84.96228
90.39400	-4.66375	-85.03499
90.49400	-4.66828	-85.09800
90.59400	-4.67359	-85.18879
90.69400	-4.67953	-85.29790
90.79400	-4.68500	-85.39720
90.89400	-4.68906	-85.46972
90.99400	-4.69359	-85.54766
91.09400	-4.69859	-85.63934
91.19400	-4.70391	-85.73576
91.29400	-4.70984	-85.83644
91.39400	-4.71578	-85.95636
91.49400	-4.71969	-86.02194
91.59400	-4.72406	-86.09756
91.69400	-4.72906	-86.17949
91.79400	-4.73547	-86.27784
91.89400	-4.74187	-86.40860
91.99400	-4.74594	-86.48422
92.09400	-4.75000	-86.55813
92.19400	-4.75469	-86.62916
92.29400	-4.76000	-86.71727
92.39400	-4.76656	-86.82920
92.49400	-4.77250	-86.94333
92.59400	-4.77641	-87.01830
92.69400	-4.78109	-87.09762
92.79400	-4.78609	-87.18181
92.89400	-4.79219	-87.28203
92.99400	-4.79828	-87.40128
93.09400	-4.80250	-87.48042
93.19400	-4.80641	-87.54069
93.29400	-4.81109	-87.61416
93.39400	-4.81641	-87.70343
93.49400	-4.82250	-87.80645
93.59400	-4.82891	-87.93759
93.69400	-4.83297	-88.00551
93.79400	-4.83766	-88.08199
93.89400	-4.84297	-88.16767
93.99400	-4.84922	-88.25876
94.09400	-4.85531	-88.39448
94.19400	-4.85922	-88.44813
94.29400	-4.86344	-88.52815
94.39400	-4.86828	-88.60360
94.49400	-4.87391	-88.69702
94.59400	-4.88063	-88.80478
94.69400	-4.88641	-88.92464
94.79400	-4.88984	-88.97586
94.89400	-4.89406	-89.05404
94.99400	-4.89922	-89.12929
95.09400	-4.90516	-89.22894
95.19400	-4.91203	-89.35907
95.29400	-4.91609	-89.44035
95.39400	-4.92031	-89.49621
95.49400	-4.92516	-89.57853
95.59400	-4.93031	-89.66445
95.69400	-4.93594	-89.76228
95.79400	-4.94234	-89.87176
95.89400	-4.94656	-89.94664
95.99400	-4.95109	-90.01374
96.09400	-4.95625	-90.11062
96.19400	-4.96281	-90.20922
96.29400	-4.96891	-90.32960
96.39400	-4.97266	-90.39346
96.49400	-4.97672	-90.46011
96.59400	-4.98172	-90.53472
96.69400	-4.98688	-90.62063
96.79400	-4.99266	-90.72786
96.89400	-4.99984	-90.85753
96.99400	-5.00391	-90.92981
97.09400	-5.00813	-90.99644
97.19400	-5.01297	-91.07283
97.29400	-5.01922	-91.16919
97.39400	-5.02594	-91.30914
97.49400	-5.02984	-91.37230
97.59400	-5.03406	-91.44177
97.69400	-5.03891	-91.52599
97.79400	-5.04453	-91.61727
97.89400	-5.05156	-91.73536
97.99400	-5.05703	-91.85097
98.09400	-5.06047	-91.91459
98.19400	-5.06516	-91.99365
98.29400	-5.07047	-92.07632
98.39400	-5.07672	-92.18284
98.49400	-5.08234	-92.30401
98.59400	-5.08625	-92.36929
98.69400	-5.09047	-92.43795
98.79400	-5.09516	-92.51157
98.89400	-5.10109	-92.61124
98.99400	-5.10844	-92.74113
99.09400	-5.11359	-92.86283
99.19400	-5.11703	-92.91671
99.29400	-5.12141	-92.98646
99.39400	-5.12656	-93.06995
99.49400	-5.13281	-93.17714
99.59400	-5.13891	-93.30653
99.69400	-5.14328	-93.38691
99.79400	-5.14766	-93.45605
99.89400	-5.15250	-93.54069
99.99400	-5.15766	-93.63098
100.09400	-5.16359	-93.73364
100.19400	-5.16922	-93.84272
100.29400	-5.17344	-93.91255
100.39400	-5.17781	-93.99442
100.49400	-5.18281	-94.08340
100.59400	-5.18859	-94.17605
100.69400	-5.19500	-94.30213
100.79400	-5.19922	-94.36458
100.89400	-5.20344	-94.44702
100.99400	-5.20828	-94.52515
101.09400	-5.21375	-94.60875
101.19400	-5.21953	-94.72357
101.29400	-5.22594	-94.83368
101.39400	-5.23031	-94.91602
101.49400	-5.23500	-94.99081
101.59400	-5.24031	-95.08121
101.69400	-5.24641	-95.18050
101.79400	-5.25250	-95.29863
101.89400	-5.25672	-95.37626
101.99400	-5.26062	-95.43952
102.09400	-5.26516	-95.51366
102.19400	-5.27016	-95.59684
102.29400	-5.27594	-95.68364
102.39400	-5.28328	-95.82388
102.49400	-5.28750	-95.89757
102.59400	-5.29172	-95.95734
102.69400	-5.29688	-96.04741
102.79400	-5.30266	-96.13687
102.89400	-5.30922	-96.26225
102.99400	-5.31328	-96.33441
103.09400	-5.31750	-96.40545
103.19400	-5.32250	-96.48873
103.29400	-5.32781	-96.58074
103.39400	-5.33422	-96.67791
103.49400	-5.34078	-96.81432
103.59400	-5.34422	-96.87342
103.69400	-5.34828	-96.93716
103.79400	-5.35328	-97.00944
103.89400	-5.35906	-97.10647
103.99400	-5.36563	-97.22789
104.09400	-5.37000	-97.30991
104.19400	-5.37406	-97.37419
104.29400	-5.37875	-97.44664
104.39400	-5.38375	-97.53229
104.49400	-5.38891	-97.61294
104.59400	-5.39563	-97.72210
104.69400	-5.39984	-97.79659
104.79400	-5.40422	-97.86893
104.89400	-5.40891	-97.93589
104.99400	-5.41469	-98.02502
105.09400	-5.42188	-98.15841
105.19400	-5.42609	-98.22118
105.29401	-5.43016	-98.28503
105.39401	-5.43484	-98.35596
105.49401	-5.44016	-98.43342
105.59401	-5.44672	-98.53227
105.69401	-5.45484	-98.68304
105.79401	-5.45828	-98.74115
105.89401	-5.46266	-98.79939
105.99401	-5.46797	-98.88806
106.09401	-5.47500	-98.99560
106.19401	-5.48109	-99.12713
106.29401	-5.48422	-99.16657
106.39401	-5.48797	-99.22455
106.49401	-5.49250	-99.30124
106.59401	-5.49781	-99.38347
106.69401	-5.50375	-99.48649
106.79401	-5.51000	-99.61288
106.89401	-5.51391	-99.66498
106.99401	-5.51812	-99.73434
107.09401	-5.52313	-99.81896
107.19401	-5.52922	-99.90995
107.29401	-5.53688	-100.04508
107.39401	-5.54078	-100.11864
107.49401	-5.54469	-100.17772
107.59401	-5.54906	-100.24923
107.69401	-5.55406	-100.32563
107.79401	-5.55969	-100.42725
107.89401	-5.56719	-100.54386
107.99401	-5.57141	-100.63273
108.09401	-5.57547	-100.68881
108.19401	-5.58063	-100.77171
108.29401	-5.58750	-100.88315
108.39401	-5.59391	-101.01044
108.49401	-5.59734	-101.07421
108.59401	-5.60141	-101.13259
108.69401	-5.60609	-101.20888
108.79401	-5.61156	-101.28939
108.89401	-5.61750	-101.39563
108.99401	-5.62438	-101.51967
109.09401	-5.62828	-101.59401
109.19401	-5.63234	-101.65304
109.29401	-5.63703	-101.73822
109.39401	-5.64297	-101.83487
109.49401	-5.65000	-101.95933
109.59401	-5.65406	-102.03206
109.69401	-5.65813	-102.10159
109.79401	-5.66266	-102.16995
109.89401	-5.66797	-102.25575
109.99401	-5.67391	-102.36225
110.09401	-5.68047	-102.48105
110.19401	-5.68438	-102.55057
110.29401	-5.68875	-102.61411
110.39401	-5.69375	-102.69557
110.49401	-5.69984	-102.79544
110.59401	-5.70688	-102.92850
110.69401	-5.71109	-103.00058
110.79401	-5.71500	-103.06061
110.89401	-5.71953	-103.13670
110.99401	-5.72469	-103.22738
111.09401	-5.73047	-103.31671
111.19401	-5.73719	-103.44243
111.29401	-5.74125	-103.51069
111.39401	-5.74563	-103.57976
111.49401	-5.75078	-103.66575
111.59401	-5.75703	-103.76664
111.69401	-5.76328	-103.88409
111.79401	-5.76719	-103.95560
111.89401	-5.77141	-104.01864
111.99401	-5.77609	-104.10172
112.09401	-5.78125	-104.18004
112.19401	-5.78688	-104.27432
112.29401	-5.79375	-104.39260
112.39401	-5.79781	-104.46311
112.49401	-5.80203	-104.53463
112.59401	-5.80703	-104.60202
112.69401	-5.81297	-104.71629
112.79401	-5.82047	-104.85055
112.89401	-5.82437	-104.92157
112.99401	-5.82828	-104.97983
113.09401	-5.83297	-105.05519
113.19401	-5.83828	-105.13713
113.29401	-5.84406	-105.22899
113.39401	-5.85125	-105.36168
113.49401	-5.85500	-105.43592
113.59401	-5.85938	-105.49255
113.69401	-5.86438	-105.57399
113.79401	-5.87031	-105.68062
113.89401	-5.87797	-105.82107
113.99401	-5.88172	-105.89820
114.09401	-5.88563	-105.95204
114.19401	-5.89031	-106.02240
114.29401	-5.89562	-106.11597
114.39401	-5.90172	-106.21705
114.49401	-5.90828	-106.35546
114.59401	-5.91188	-106.41748
114.69401	-5.91609	-106.47358
114.79401	-5.92125	-106.56767
114.89401	-5.92703	-106.66291
114.99401	-5.93375	-106.78805
115.09401	-5.93797	-106.86661
115.19401	-5.94203	-106.92857
115.29401	-5.94688	-107.01230
115.39401	-5.95266	-107.11479
115.49401	-5.95938	-107.23107
115.59401	-5.96516	-107.35574
115.69401	-5.96844	-107.41969
115.79401	-5.97234	-107.47302
115.89401	-5.97703	-107.55034
115.99401	-5.98281	-107.63928
116.09401	-5.98938	-107.76728
116.19401	-5.99422	-107.86012
116.29401	-5.99844	-107.93575
116.39401	-6.00313	-108.01300
116.49401	-6.00828	-108.10194
116.59401	-6.01391	-108.19007
116.69401	-6.02031	-108.31323
116.79401	-6.02484	-108.39672
116.89401	-6.02891	-108.46055
116.99401	-6.03359	-108.54180
117.09401	-6.03937	-108.63119
117.19401	-6.04625	-108.76843
117.29401	-6.05078	-108.84853
117.39401	-6.05469	-108.90573
117.49401	-6.05938	-108.97562
117.59401	-6.06437	-109.06172
117.69401	-6.07031	-109.15826
117.79401	-6.07781	-109.28763
117.89401	-6.08187	-109.36532
117.99401	-6.08609	-109.42590
118.09401	-6.09078	-109.50148
118.19401	-6.09625	-109.58669
118.29401	-6.10312	-109.70599
118.39401	-6.10750	-109.78706
118.49401	-6.11141	-109.83393
118.59401	-6.11594	-109.91140
118.69401	-6.12125	-109.99394
118.79401	-6.12719	-110.09271
118.89401	-6.13437	-110.21604
118.99401	-6.13844	-110.28835
119.09401	-6.14250	-110.34714
119.19401	-6.14719	-110.41585
119.29401	-6.15281	-110.49858
119.39401	-6.15984	-110.62208
119.49401	-6.16469	-110.71005
119.59401	-6.16891	-110.77118
119.69401	-6.17328	-110.84387
119.79401	-6.17859	-110.91726
119.89401	-6.18469	-111.01823
119.99401	-6.19234	-111.14824
120.09401	-6.19578	-111.22634
120.19401	-6.19953	-111.27134
120.29401	-6.20453	-111.33857
120.39401	-6.21016	-111.44017
120.49401	-6.21688	-111.55459
120.59401	-6.22094	-111.62161
120.69401	-6.22484	-111.68510
120.79401	-6.22938	-111.74912
120.89401	-6.23453	-111.82654
120.99401	-6.24016	-111.91782
121.09401	-6.24703	-112.02074
121.19401	-6.25203	-112.11167
121.29401	-6.25578	-112.16920
121.39401	-6.26016	-112.23835
121.49401	-6.26547	-112.31167
121.59401	-6.27359	-112.43352
121.69401	-6.27844	-112.52206
121.79401	-6.28219	-112.58200
121.89401	-6.28672	-112.64680
121.99401	-6.29188	-112.71908
122.09401	-6.29750	-112.80504
122.19401	-6.30578	-112.92700
122.29401	-6.31047	-113.03687
122.39401	-6.31453	-113.09191
122.49401	-6.31984	-113.17061
122.59401	-6.32656	-113.27577
122.69401	-6.33266	-113.39213
122.79401	-6.33547	-113.43230
122.89401	-6.33937	-113.48958
122.99401	-6.34391	-113.55153
123.09401	-6.34891	-113.64294
123.19401	-6.35453	-113.72807
123.29401	-6.36141	-113.84261
123.39401	-6.36563	-113.93207
123.49401	-6.36969	-113.98429
123.59401	-6.37469	-114.05014
123.69401	-6.38063	-114.15511
123.79401	-6.38766	-114.26556
123.89401	-6.39203	-114.34036
123.99401	-6.39609	-114.40015
124.09401	-6.40047	-114.45899
124.19401	-6.40516	-114.51301
124.29401	-6.41078	-114.58232
124.39401	-6.41859	-114.70710
124.49401	-6.42281	-114.77877
124.59401	-6.42672	-114.82411
124.69401	-6.43156	-114.89540
124.79401	-6.43734	-114.99250
124.89401	-6.44453	-115.11772
124.99401	-6.44859	-115.18982
125.09401	-6.45250	-115.23823
125.19401	-6.45719	-115.31101
125.29401	-6.46250	-115.39667
125.39401	-6.46813	-115.49095
125.49401	-6.47516	-115.60463
125.59401	-6.47922	-115.68595
125.69401	-6.48344	-115.73322
125.79401	-6.48844	-115.81416
125.89401	-6.49406	-115.89643
125.99401	-6.50125	-116.01981
126.09401	-6.50562	-116.10779
126.19401	-6.50938	-116.15089
126.29401	-6.51391	-116.21760
126.39401	-6.51906	-116.29384
126.49401	-6.52484	-116.37778
126.59401	-6.53203	-116.49162
126.69401	-6.53625	-116.56429
126.79401	-6.54047	-116.62036
126.89401	-6.54547	-116.69142
126.99401	-6.55094	-116.77164
127.09401	-6.55781	-116.89372
127.19401	-6.56219	-116.97473
127.29401	-6.56625	-117.02508
127.39401	-6.57094	-117.10099
127.49401	-6.57609	-117.17378
127.59401	-6.58172	-117.26937
127.69401	-6.58906	-117.38925
127.79401	-6.59297	-117.46069
127.89401	-6.59672	-117.49864
127.99401	-6.60156	-117.57025
128.09401	-6.60703	-117.65473
128.19401	-6.61391	-117.76942
128.29401	-6.61844	-117.84864
128.39401	-6.62250	-117.90338
128.49401	-6.62703	-117.96049
128.59401	-6.63203	-118.03523
128.69401	-6.63750	-118.11459
128.79401	-6.64469	-118.22083
128.89401	-6.64953	-118.31296
128.99401	-6.65375	-118.36364
129.09401	-6.65875	-118.43612
129.19401	-6.66422	-118.51368
129.29401	-6.67109	-118.62446
129.39401	-6.67563	-118.70500
129.49401	-6.67938	-118.74761
129.59401	-6.68375	-118.80420
129.69401	-6.68875	-118.87737
129.79401	-6.69453	-118.96617
129.89401	-6.70172	-119.07751
129.99401	-6.70625	-119.16067
130.09401	-6.71063	-119.21154
130.19401	-6.71563	-119.28784
130.29401	-6.72125	-119.35551
130.39401	-6.72875	-119.48229
130.49401	-6.73297	-119.56247
130.59401	-6.73672	-119.61115
130.69401	-6.74109	-119.66744
130.79401	-6.74578	-119.73348
130.89401	-6.75125	-119.82187
130.99401	-6.75891	-119.92684
131.09401	-6.76312	-120.01908
131.19401	-6.76734	-120.06647
131.29401	-6.77250	-120.14035
131.39401	-6.77844	-120.23276
131.49401	-6.78516	-120.34459
131.59401	-6.78953	-120.42004
131.69401	-6.79344	-120.46488
131.79401	-6.79781	-120.52459
131.89401	-6.80250	-120.59350
131.99401	-6.80812	-120.67708
132.09401	-6.81531	-120.80012
132.19401	-6.82031	-120.87886
132.29401	-6.82453	-120.94366
132.39401	-6.82969	-121.01594
132.49401	-6.83547	-121.09748
132.59401	-6.84172	-121.20100
132.69401	-6.84547	-121.26200
132.79401	-6.84922	-121.30378
132.89401	-6.85359	-121.36608
132.99401	-6.85891	-121.44191
133.09401	-6.86437	-121.52687
133.19401	-6.87078	-121.62632
133.29401	-6.87641	-121.72829
133.39401	-6.88094	-121.78965
133.49401	-6.88547	-121.85301
133.59401	-6.89063	-121.92438
133.69401	-6.89734	-122.02671
133.79401	-6.90234	-122.10704
133.89401	-6.90641	-122.15777
133.99401	-6.91094	-122.21508
134.09401	-6.91609	-122.29614
134.19401	-6.92203	-122.38573
134.29401	-6.92844	-122.48233
134.39401	-6.93281	-122.54795
134.49401	-6.93688	-122.59598
134.59401	-6.94187	-122.66102
134.69401	-6.94750	-122.74931
134.79401	-6.95438	-122.85452
134.89401	-6.95906	-122.93502
134.99401	-6.96312	-122.97603
135.09401	-6.96750	-123.03211
135.19401	-6.97234	-123.09162
135.29401	-6.97812	-123.17265
135.39401	-6.98578	-123.28759
135.49401	-6.99016	-123.37349
135.59401	-6.99391	-123.40901
135.69401	-6.99844	-123.46525
135.79401	-7.00375	-123.52816
135.89401	-7.01109	-123.63580
135.99401	-7.01625	-123.72987
136.09401	-7.02031	-123.77985
136.19401	-7.02484	-123.83382
136.29401	-7.02984	-123.90928
136.39401	-7.03547	-123.98615
136.49401	-7.04266	-124.09171
136.59401	-7.04703	-124.16774
136.69401	-7.05063	-124.19682
136.79401	-7.05516	-124.25765
136.89401	-7.06047	-124.33021
136.99401	-7.06750	-124.42560
137.09401	-7.07219	-124.50654
137.19401	-7.07625	-124.55246
137.29401	-7.08078	-124.60203
137.39401	-7.08594	-124.67463
137.49401	-7.09156	-124.75638
137.59401	-7.09828	-124.84619
137.69401	-7.10297	-124.91980
137.79401	-7.10688	-124.94825
137.89401	-7.11156	-125.00489
137.99401	-7.11703	-125.07913
138.09401	-7.12422	-125.17519
138.19401	-7.13047	-125.28335
138.29401	-7.13406	-125.32754
138.39401	-7.13828	-125.35951
138.49401	-7.14328	-125.43145
138.59401	-7.14953	-125.51782
138.69401	-7.15875	-125.66431
138.79401	-7.16203	-125.72403
138.89401	-7.16547	-125.75646
138.99401	-7.17047	-125.82235
139.09401	-7.17562	-125.89742
139.19401	-7.18203	-125.98073
139.29401	-7.18688	-126.06049
139.39401	-7.19078	-126.11341
139.49401	-7.19516	-126.14976
139.59401	-7.20000	-126.22899
139.69401	-7.20578	-126.30750
139.79401	-7.21313	-126.41215
139.89401	-7.21750	-126.49502
139.99401	-7.22125	-126.52488
140.09401	-7.22547	-126.57773
140.19401	-7.23047	-126.64154
140.29401	-7.23719	-126.73414
140.39401	-7.24297	-126.83284
140.49401	-7.24703	-126.88284
140.59401	-7.25141	-126.94232
140.69401	-7.25656	-126.99896
140.79401	-7.26250	-127.07950
140.89401	-7.26969	-127.19105
140.99401	-7.27422	-127.25236
141.09401	-7.27813	-127.29073
141.19401	-7.28281	-127.35309
141.29401	-7.28812	-127.42625
141.39401	-7.29562	-127.53092
141.49401	-7.30016	-127.61763
141.59401	-7.30391	-127.64432
141.69401	-7.30797	-127.69268
141.79401	-7.31281	-127.74828
141.89401	-7.31828	-127.82711
141.99401	-7.32531	-127.92552
142.09401	-7.33062	-128.02549
142.19401	-7.33469	-128.06925
142.29401	-7.33953	-128.11902
142.39401	-7.34500	-128.19086
142.49401	-7.35156	-128.28712
142.59401	-7.35656	-128.35988
142.69401	-7.36063	-128.40074
142.79401	-7.36484	-128.45249
142.89401	-7.36969	-128.50583
142.99401	-7.37516	-128.58966
143.09401	-7.38281	-128.68981
143.19401	-7.38797	-128.78452
143.29401	-7.39172	-128.81365
143.39401	-7.39625	-128.86277
143.49401	-7.40188	-128.94036
143.59401	-7.40875	-129.04000
143.69401	-7.41328	-129.11722
143.79401	-7.41719	-129.14957
143.89401	-7.42141	-129.19372
143.99401	-7.42641	-129.25865
144.09401	-7.43234	-129.33446
144.19401	-7.43922	-129.43578
144.29401	-7.44438	-129.52480
144.39401	-7.44797	-129.55844
144.49401	-7.45250	-129.60954
144.59401	-7.45797	-129.67131
144.69401	-7.46500	-129.77719
144.79401	-7.47047	-129.86122
144.89401	-7.47437	-129.90053
144.99401	-7.47859	-129.93327
145.09401	-7.48344	-129.99672
145.19401	-7.48891	-130.07873
145.29401	-7.49609	-130.16839
145.39401	-7.50156	-130.27567
145.49401	-7.50516	-130.31052
145.59401	-7.50953	-130.34734
145.69401	-7.51484	-130.41136
145.79401	-7.52141	-130.49653
145.89401	-7.52656	-130.57540
145.99401	-7.53078	-130.62592
146.09401	-7.53531	-130.68107
146.19401	-7.54063	-130.74802
146.29401	-7.54641	-130.83084
146.39401	-7.55375	-130.93001
146.49401	-7.55828	-131.00167
146.59401	-7.56203	-131.02365
146.69401	-7.56687	-131.07990
146.79401	-7.57281	-131.16708
146.89401	-7.58109	-131.30504
146.99401	-7.58500	-131.37251
147.09401	-7.58844	-131.39339
147.19401	-7.59297	-131.43963
147.29401	-7.59812	-131.51421
147.39401	-7.60344	-131.58666
147.49401	-7.60937	-131.66858
147.59401	-7.61406	-131.74413
147.69401	-7.61813	-131.78210
147.79401	-7.62250	-131.83790
147.89401	-7.62750	-131.90028
147.99401	-7.63406	-131.98639
148.09401	-7.64078	-132.10255
148.19401	-7.64484	-132.14274
148.29401	-7.64922	-132.18018
148.39401	-7.65422	-132.22453
148.49401	-7.65984	-132.27941
148.59401	-7.66688	-132.35451
148.69401	-7.67125	-132.41437
148.79401	-7.67500	-132.43431
148.89401	-7.67969	-132.49582
148.99401	-7.68484	-132.57240
149.09401	-7.69109	-132.65707
149.19401	-7.69656	-132.75591
149.29401	-7.70078	-132.80237
149.39401	-7.70531	-132.86036
149.49401	-7.71047	-132.92271
149.59401	-7.71625	-133.00763
149.69401	-7.72391	-133.11516
149.79401	-7.72844	-133.19257
149.89401	-7.73219	-133.20842
149.99401	-7.73688	-133.26062
150.09401	-7.74188	-133.32823
150.19401	-7.74813	-133.41260
150.29401	-7.75375	-133.50394
150.39401	-7.75781	-133.54389
150.49401	-7.76219	-133.60003
150.59401	-7.76687	-133.65032
150.69401	-7.77219	-133.71405
150.79401	-7.77859	-133.80192
150.89401	-7.78437	-133.90085
150.99401	-7.78844	-133.93073
151.09401	-7.79297	-133.97841
151.19401	-7.79859	-134.05041
151.29401	-7.80547	-134.13921
151.39401	-7.81094	-134.23151
151.49401	-7.81484	-134.26042
151.59401	-7.81922	-134.31087
151.69401	-7.82406	-134.36936
151.79401	-7.82938	-134.44182
151.89401	-7.83578	-134.52004
151.99401	-7.84141	-134.62053
152.09401	-7.84547	-134.64269
152.19401	-7.84984	-134.69453
152.29401	-7.85484	-134.74840
152.39401	-7.86141	-134.83334
152.49401	-7.86766	-134.92778
152.59401	-7.87156	-134.95946
152.69401	-7.87563	-135.00017
152.79401	-7.88047	-135.05958
152.89401	-7.88594	-135.11990
152.99401	-7.89219	-135.19815
153.09401	-7.89781	-135.28360
153.19401	-7.90203	-135.32451
153.29401	-7.90656	-135.36592
153.39401	-7.91172	-135.42397
153.49401	-7.91875	-135.51633
153.59401	-7.92406	-135.59911
153.69401	-7.92797	-135.62247
153.79401	-7.93188	-135.66217
153.89401	-7.93641	-135.69450
153.99401	-7.94172	-135.76382
154.09401	-7.94844	-135.84593
154.19401	-7.95500	-135.95936
154.29401	-7.95891	-135.98832
154.39401	-7.96359	-136.02771
154.49401	-7.96891	-136.07945
154.59401	-7.97484	-136.14599
154.69401	-7.98063	-136.23744
154.79401	-7.98484	-136.27528
154.89401	-7.98922	-136.31772
154.99401	-7.99438	-136.37584
155.09401	-8.00031	-136.45658
155.19401	-8.00875	-136.57075
155.29401	-8.01281	-136.64643
155.39401	-8.01594	-136.64272
155.49401	-8.02031	-136.68269
155.59401	-8.02547	-136.74736
155.69401	-8.03234	-136.83301
155.79401	-8.03766	-136.92115
155.89401	-8.04172	-136.95207
155.99401	-8.04609	-136.99523
156.09401	-8.05109	-137.04066
156.19401	-8.05625	-137.10855
156.29401	-8.06297	-137.19854
156.39401	-8.06953	-137.30779
156.49401	-8.07313	-137.32092
156.59401	-8.07750	-137.36394
156.69401	-8.08281	-137.41606
156.79401	-8.08906	-137.50720
156.89401	-8.09453	-137.58032
156.99401	-8.09813	-137.60893
157.09401	-8.10219	-137.65174
157.19401	-8.10734	-137.70416
157.29401	-8.11313	-137.78745
157.39401	-8.12000	-137.88342
157.49401	-8.12625	-137.99070
157.59401	-8.12984	-137.99594
157.69401	-8.13438	-138.03270
157.79401	-8.13938	-138.09481
157.89401	-8.14563	-138.16476
157.99401	-8.15156	-138.26805
158.09401	-8.15563	-138.30939
158.19401	-8.15969	-138.34304
158.29401	-8.16453	-138.40012
158.39401	-8.17016	-138.47321
158.49401	-8.17688	-138.55973
158.59401	-8.18266	-138.66241
158.69401	-8.18609	-138.66785
158.79401	-8.19047	-138.71178
158.89401	-8.19547	-138.77232
158.99401	-8.20219	-138.85716
159.09401	-8.20797	-138.95956
159.19401	-8.21203	-138.98213
159.29401	-8.21656	-139.02815
159.39401	-8.22141	-139.07973
159.49401	-8.22656	-139.14268
159.59401	-8.23328	-139.22796
159.69401	-8.23906	-139.32717
159.79401	-8.24312	-139.34518
159.89401	-8.24781	-139.39923
159.99401	-8.25297	-139.46483
160.09401	-8.25906	-139.53876
160.19401	-8.26422	-139.61095
160.29401	-8.26828	-139.64646
160.39401	-8.27266	-139.67909
160.49401	-8.27766	-139.74068
160.59401	-8.28328	-139.81484
160.69401	-8.29000	-139.89373
160.79401	-8.29578	-139.99040
160.89401	-8.29969	-140.01085
160.99401	-8.30391	-140.04385
161.09401	-8.30891	-140.09263
161.19401	-8.31547	-140.17470
161.29401	-8.32156	-140.27724
161.39401	-8.32547	-140.30656
161.49401	-8.32969	-140.34037
161.59401	-8.33469	-140.38740
161.69401	-8.34031	-140.46593
161.79401	-8.34688	-140.54921
161.89401	-8.35219	-140.62722
161.99401	-8.35625	-140.65793
162.09401	-8.36078	-140.68846
162.19401	-8.36609	-140.76151
162.29401	-8.37266	-140.83858
162.39401	-8.37875	-140.93788
162.49401	-8.38281	-140.96193
162.59401	-8.38703	-140.99759
162.69401	-8.39156	-141.03840
162.79401	-8.39703	-141.10442
162.89401	-8.40391	-141.19475
162.99401	-8.41016	-141.31106
163.09401	-8.41422	-141.33605
163.19401	-8.41937	-141.38599
163.29401	-8.42484	-141.45727
163.39401	-8.43063	-141.53115
163.49401	-8.43531	-141.60252
163.59401	-8.43922	-141.62983
163.69401	-8.44344	-141.66977
163.79401	-8.44812	-141.72581
163.89401	-8.45344	-141.79869
163.99401	-8.45984	-141.88386
164.09401	-8.46531	-141.97356
164.19401	-8.46953	-141.99512
164.29401	-8.47406	-142.03894
164.39401	-8.47906	-142.09908
164.49401	-8.48578	-142.18448
164.59401	-8.49188	-142.28237
164.69401	-8.49578	-142.30745
164.79401	-8.49984	-142.33659
164.89401	-8.50453	-142.38597
164.99401	-8.50969	-142.44090
165.09401	-8.51594	-142.51480
165.19401	-8.52219	-142.61170
165.29401	-8.52641	-142.62913
165.39401	-8.53109	-142.59329
165.49401	-8.53609	-142.50873
165.59401	-8.54219	-142.54676
165.69401	-8.54781	-142.61766
165.79401	-8.55219	-142.66571
165.89401	-8.55672	-142.71888
165.99401	-8.56141	-142.76923
166.09401	-8.56656	-142.84165
166.19401	-8.57313	-142.93423
166.29401	-8.57938	-143.01886
166.39401	-8.58328	-143.02059
166.49401	-8.58766	-143.03885
166.59401	-8.59250	-143.08223
166.69401	-8.59813	-143.13877
166.79401	-8.60422	-143.22565
166.89401	-8.60875	-143.26636
166.99401	-8.61313	-143.30184
167.09401	-8.61797	-143.34677
167.19401	-8.62344	-143.40669
167.29401	-8.62984	-143.47687
167.39401	-8.63641	-143.57243
167.49401	-8.64000	-143.56703
167.59401	-8.64438	-143.59817
167.69401	-8.64938	-143.63736
167.79401	-8.65500	-143.70601
167.89401	-8.66156	-143.80503
167.99401	-8.66594	-143.84006
168.09401	-8.67047	-143.87229
168.19401	-8.67516	-143.91188
168.29401	-8.68047	-143.96533
168.39401	-8.68625	-144.02121
168.49401	-8.69266	-144.11303
168.59401	-8.69641	-144.11657
168.69401	-8.70078	-144.13969
168.79401	-8.70594	-144.19173
168.89401	-8.71250	-144.27160
168.99401	-8.71938	-144.37670
169.09401	-8.72312	-144.37328
169.19401	-8.72719	-144.39370
169.29401	-8.73172	-144.42807
169.39401	-8.73703	-144.48717
169.49401	-8.74281	-144.56534
169.59401	-8.74953	-144.66046
169.69401	-8.75359	-144.67043
169.79401	-8.75781	-144.68731
169.89401	-8.76313	-144.74192
169.99401	-8.76953	-144.80735
170.09401	-8.77547	-144.90151
170.19401	-8.77922	-144.90631
170.29401	-8.78313	-144.92416
170.39401	-8.78781	-144.96104
170.49401	-8.79328	-145.02497
170.59401	-8.79938	-145.10049
170.69401	-8.80719	-145.20635
170.79401	-8.81063	-145.19358
170.89401	-8.81500	-145.19837
170.99401	-8.82000	-145.25540
171.09401	-8.82656	-145.33010
171.19401	-8.83313	-145.44527
171.29401	-8.83688	-145.44423
171.39401	-8.84109	-145.46518
171.49401	-8.84625	-145.51543
171.59401	-8.85156	-145.57776
171.69401	-8.85813	-145.65162
171.79401	-8.86391	-145.74488
171.89401	-8.86734	-145.72768
171.99401	-8.87172	-145.76066
172.09401	-8.87656	-145.81178
172.19401	-8.88266	-145.87517
172.29401	-8.88938	-145.98063
172.39401	-8.89328	-145.99587
172.49401	-8.89719	-146.01006
172.59401	-8.90172	-146.04402
172.69401	-8.90687	-146.09368
172.79401	-8.91328	-146.18261
172.89401	-8.92047	-146.29163
172.99401	-8.92422	-146.28708
173.09401	-8.92859	-146.29264
173.19401	-8.93375	-146.35098
173.29401	-8.93969	-146.41067
173.39401	-8.94547	-146.50533
173.49401	-8.94937	-146.51562
173.59401	-8.95375	-146.55454
173.69401	-8.95875	-146.59552
173.79401	-8.96453	-146.66107
173.89401	-8.97203	-146.75499
173.99401	-8.97766	-146.82473
174.09401	-8.98078	-146.78809
174.19401	-8.98500	-146.81654
174.29401	-8.98984	-146.87632
174.39401	-8.99609	-146.96029
174.49401	-9.00328	-147.07914
174.59401	-9.00703	-147.08567
174.69401	-9.01094	-147.08555
174.79401	-9.01578	-147.12372
174.89401	-9.02109	-147.18799
174.99401	-9.02719	-147.26019
175.09401	-9.03375	-147.36125
175.19401	-9.03766	-147.35927
175.29401	-9.04188	-147.37260
175.39401	-9.04687	-147.42652
175.49401	-9.05297	-147.49783
175.59401	-9.06016	-147.60686
175.69401	-9.06391	-147.61238
175.79401	-9.06781	-147.62171
175.89401	-9.07266	-147.66875
175.99401	-9.07781	-147.73194
176.09401	-9.08391	-147.80487
176.19401	-9.09000	-147.89213
176.29401	-9.09391	-147.88005
176.39401	-9.09828	-147.90034
176.49401	-9.10328	-147.95358
176.59401	-9.10875	-148.00930
176.69401	-9.11500	-148.08990
176.79401	-9.11984	-148.13243
176.89401	-9.12422	-148.14882
176.99401	-9.12891	-148.19016
177.09401	-9.13422	-148.23470
177.19401	-9.14063	-148.30220
177.29401	-9.14719	-148.39414
177.39401	-9.15063	-148.38082
177.49401	-9.15484	-148.39633
177.59401	-9.15969	-148.44815
177.69401	-9.16547	-148.51840
177.79401	-9.17250	-148.61906
177.89401	-9.17688	-148.62496
177.99401	-9.18109	-148.64770
178.09401	-9.18594	-148.68005
178.19401	-9.19094	-148.72012
178.29401	-9.19672	-148.78954
178.39401	-9.20375	-148.89576
178.49401	-9.20781	-148.89464
178.59401	-9.21219	-148.91079
178.69401	-9.21734	-148.95935
178.79401	-9.22359	-149.02377
178.89401	-9.23031	-149.12128
178.99401	-9.23391	-149.11088
179.09401	-9.23766	-149.12196
179.19401	-9.24234	-149.17059
179.29401	-9.24797	-149.22857
179.39401	-9.25453	-149.31136
179.49401	-9.26125	-149.41294
179.59401	-9.26500	-149.37760
179.69401	-9.26922	-149.39159
179.79401	-9.27391	-149.43905
179.89401	-9.27969	-149.50886
179.99401	-9.28578	-149.60210
180.09401	-9.29016	-149.62815
180.19401	-9.29453	-149.64697
180.29401	-9.29922	-149.68568
180.39401	-9.30484	-149.74084
180.49401	-9.31203	-149.83669
180.59401	-9.31781	-149.90173
180.69401	-9.32125	-149.87931
180.79401	-9.32531	-149.90097
180.89401	-9.33047	-149.95669
180.99401	-9.33687	-150.04958
181.09401	-9.34375	-150.15113
181.19401	-9.34750	-150.14216
181.29401	-9.35156	-150.14267
181.39401	-9.35594	-150.18235
181.49401	-9.36094	-150.24228
181.59401	-9.36688	-150.31509
181.69401	-9.37344	-150.39991
181.79401	-9.37797	-150.42031
181.89401	-9.38250	-150.42788
181.99401	-9.38766	-150.47212
182.09401	-9.39344	-150.53466
182.19401	-9.39922	-150.60920
182.29401	-9.40359	-150.62520
182.39401	-9.40781	-150.64494
182.49401	-9.41266	-150.70181
182.59401	-9.41797	-150.75059
182.69401	-9.42406	-150.81157
182.79401	-9.43078	-150.90075
182.89401	-9.43453	-150.88783
182.99401	-9.43859	-150.88971
183.09401	-9.44344	-150.93406
183.19401	-9.44875	-150.99165
183.29401	-9.45547	-151.09724
183.39401	-9.46031	-151.12065
183.49401	-9.46469	-151.12968
183.59401	-9.46969	-151.16566
183.69401	-9.47500	-151.20769
183.79401	-9.48094	-151.26762
183.89401	-9.48766	-151.36042
183.99401	-9.49141	-151.34296
184.09401	-9.49563	-151.36153
184.19401	-9.50031	-151.39544
184.29401	-9.50609	-151.45986
184.39401	-9.51297	-151.56290
184.49401	-9.51719	-151.56619
184.59401	-9.52141	-151.57859
184.69401	-9.52594	-151.60269
184.79401	-9.53125	-151.66159
184.89401	-9.53703	-151.71936
184.99401	-9.54453	-151.81677
185.09401	-9.54859	-151.78107
185.19401	-9.55297	-151.72668
185.29401	-9.55734	-151.67838
185.39401	-9.56297	-151.70334
185.49401	-9.57016	-151.79569
185.59401	-9.57438	-151.80998
185.69401	-9.57813	-151.81634
185.79401	-9.58266	-151.85054
185.89401	-9.58781	-151.90694
185.99401	-9.59375	-151.97448
186.09401	-9.60047	-152.05958
186.19401	-9.60469	-152.06085
186.29401	-9.60906	-152.07170
186.39401	-9.61406	-152.11980
186.49401	-9.62000	-152.17263
186.59401	-9.62719	-152.27704
186.69401	-9.63125	-152.28550
186.79401	-9.63500	-152.27975
186.89401	-9.63922	-152.30563
186.99401	-9.64422	-152.36084
187.09401	-9.65016	-152.43298
187.19401	-9.65828	-152.55760
187.29401	-9.66219	-152.55433
187.39401	-9.66625	-152.55050
187.49401	-9.67125	-152.59016
187.59401	-9.67719	-152.66332
187.69401	-9.68422	-152.76431
187.79401	-9.68859	-152.78554
187.89401	-9.69266	-152.78196
187.99401	-9.69766	-152.83076
188.09401	-9.70297	-152.88612
188.19401	-9.70906	-152.95818
188.29401	-9.71547	-153.05406
188.39401	-9.71891	-153.03189
188.49401	-9.72281	-153.03676
188.59401	-9.72734	-153.06687
188.69401	-9.73297	-153.14466
188.79401	-9.73969	-153.24840
188.89401	-9.74422	-153.26536
188.99401	-9.74828	-153.26613
189.09401	-9.75297	-153.30128
189.19401	-9.75828	-153.34846
189.29401	-9.76422	-153.41137
189.39401	-9.77063	-153.50074
189.49401	-9.77500	-153.50686
189.59401	-9.77938	-153.51306
189.69401	-9.78422	-153.56235
189.79401	-9.79031	-153.63449
189.89401	-9.79734	-153.73471
189.99401	-9.80141	-153.72987
190.09401	-9.80547	-153.72574
190.19401	-9.80969	-153.75423
190.29401	-9.81469	-153.79891
190.39401	-9.82063	-153.87537
190.49401	-9.82813	-153.98002
190.59401	-9.83219	-153.98106
190.69401	-9.83641	-153.96623
190.79401	-9.84125	-154.01030
190.89401	-9.84688	-154.06965
190.99401	-9.85359	-154.16637
191.09401	-9.85797	-154.18096
191.19401	-9.86219	-154.18296
191.29401	-9.86672	-154.21967
191.39401	-9.87156	-154.25017
191.49401	-9.87750	-154.31142
191.59401	-9.88500	-154.42741
191.69401	-9.88875	-154.40790
191.79401	-9.89266	-154.39443
191.89401	-9.89750	-154.43465
191.99401	-9.90328	-154.50642
192.09401	-9.91063	-154.60718
192.19401	-9.91516	-154.62050
192.29401	-9.91922	-154.61424
192.39401	-9.92375	-154.64999
192.49401	-9.92891	-154.69953
192.59401	-9.93438	-154.75070
192.69401	-9.94094	-154.83414
192.79401	-9.94516	-154.83990
192.89401	-9.94922	-154.83874
192.99401	-9.95422	-154.87543
193.09401	-9.96000	-154.93558
193.19401	-9.96781	-155.04257
193.29401	-9.97203	-155.05597
193.39401	-9.97578	-155.03801
193.49401	-9.98031	-155.06357
193.59401	-9.98547	-155.12358
193.69401	-9.99187	-155.19671
193.79401	-9.99875	-155.27932
193.89401	-10.00266	-155.27526
193.99401	-10.00656	-155.26293
194.09401	-10.01141	-155.30211
194.19401	-10.01672	-155.36045
194.29401	-10.02406	-155.46615
194.39401	-10.02859	-155.48302
194.49401	-10.03266	-155.46863
194.59401	-10.03734	-155.49554
194.69401	-10.04250	-155.54310
194.79401	-10.04828	-155.61371
194.89401	-10.05547	-155.69933
194.99401	-10.05922	-155.68681
195.09401	-10.06312	-155.68392
195.19401	-10.06797	-155.70752
195.29401	-10.07391	-155.76473
195.39401	-10.08172	-155.70025
195.49401	-10.08594	-155.44984
195.59401	-10.08984	-155.45924
195.69401	-10.09453	-155.51808
195.79401	-10.09969	-155.60356
195.89401	-10.10531	-155.68674
195.99401	-10.11219	-155.79887
196.09401	-10.11609	-155.75507
196.19401	-10.12031	-155.74042
196.29401	-10.12500	-155.77115
196.39401	-10.13016	-155.83335
196.49401	-10.13688	-155.92451
196.59401	-10.14156	-155.94758
196.69401	-10.14578	-155.93958
196.79401	-10.15047	-155.96950
196.89401	-10.15563	-156.01869
196.99401	-10.16172	-156.07959
197.09401	-10.16828	-156.16466
197.19401	-10.17266	-156.13531
197.29401	-10.17703	-156.14523
197.39401	-10.18156	-156.18873
197.49401	-10.18719	-156.25621
197.59401	-10.19453	-156.37781
197.69401	-10.19891	-156.34957
197.79401	-10.20281	-156.34176
197.89401	-10.20734	-156.36487
197.99401	-10.21266	-156.43117
198.09401	-10.21859	-156.50621
198.19401	-10.22500	-156.57525
198.29401	-10.22906	-156.55145
198.39401	-10.23328	-156.55290
198.49401	-10.23797	-156.59086
198.59401	-10.24344	-156.65938
198.69401	-10.25016	-156.74332
198.79401	-10.25531	-156.76762
198.89401	-10.25937	-156.75317
198.99401	-10.26375	-156.75789
199.09401	-10.26859	-156.80677
199.19401	-10.27422	-156.87549
199.29401	-10.28172	-156.98151
199.39401	-10.28594	-156.95429
199.49401	-10.29000	-156.92949
199.59401	-10.29484	-156.98065
199.69401	-10.30063	-157.03672
[truncated: 3,273 more rows]
