# Supplementary material for: Strengthening of 3D Printed Fused Deposition Manufactured Parts Using the Fill Compositing Technique
Source: PLoS One. 2015 Apr 16;10(4):e0122915. doi: 10.1371/journal.pone.0122915 (PMC4400136; doi:10.1371/journal.pone.0122915)
Supplement: S1 File — This is the raw data and information on all the samples presented in this manuscript. (ZIP) [file pone.0122915.s001.zip › Specimen_RawData_34.csv]

Time	Extension	Load
(sec)	(mm)	(N)
0.00000	0.00031	-0.02130
0.10000	0.00031	-0.03198
0.20000	-0.00047	-0.02354
0.30000	-0.00672	-0.03188
0.40000	-0.01609	-0.02781
0.50000	-0.02469	-0.02847
0.60000	-0.03141	-0.02970
0.70000	-0.03578	-0.02346
0.80000	-0.04000	-0.03121
0.90000	-0.04516	-0.02554
1.00000	-0.05047	-0.03001
1.10000	-0.05766	-0.03036
1.20000	-0.06188	-0.02877
1.30000	-0.06609	-0.02783
1.40000	-0.07078	-0.03374
1.50000	-0.07609	-0.03080
1.60000	-0.08234	-0.02627
1.70000	-0.08734	-0.02600
1.80000	-0.09156	-0.03039
1.90000	-0.09609	-0.02582
2.00000	-0.10125	-0.03366
2.10000	-0.10719	-0.05055
2.20000	-0.11453	-0.10681
2.30000	-0.11844	-0.20978
2.40000	-0.12234	-0.29469
2.50000	-0.12703	-0.40951
2.60000	-0.13234	-0.54700
2.70000	-0.13891	-0.70209
2.80000	-0.14453	-0.86128
2.90000	-0.14875	-0.97128
3.00000	-0.15375	-1.09338
3.10000	-0.15875	-1.22607
3.20000	-0.16422	-1.36381
3.30000	-0.17141	-1.55195
3.40000	-0.17562	-1.67386
3.50000	-0.17953	-1.78040
3.60000	-0.18406	-1.90166
3.70000	-0.18969	-2.02977
3.80000	-0.19750	-2.21792
3.90000	-0.20203	-2.37083
4.00000	-0.20578	-2.46244
4.10000	-0.21031	-2.58470
4.20000	-0.21531	-2.71951
4.30000	-0.22094	-2.85755
4.40000	-0.22813	-3.03786
4.50000	-0.23250	-3.18638
4.60000	-0.23656	-3.29104
4.70000	-0.24141	-3.40772
4.80000	-0.24656	-3.53990
4.90000	-0.25313	-3.69224
5.00000	-0.25813	-3.84568
5.10000	-0.26219	-3.95544
5.20000	-0.26641	-4.06474
5.30000	-0.27141	-4.18538
5.40000	-0.27688	-4.32062
5.50000	-0.28328	-4.48157
5.60000	-0.28844	-4.63287
5.70000	-0.29266	-4.74209
5.80000	-0.29750	-4.86148
5.90000	-0.30328	-5.00330
6.00000	-0.31109	-5.20105
6.10000	-0.31531	-5.33661
6.20000	-0.31906	-5.43327
6.30000	-0.32328	-5.53908
6.40000	-0.32828	-5.66601
6.50000	-0.33422	-5.80981
6.60000	-0.34234	-6.01238
6.70000	-0.34672	-6.16813
6.80000	-0.35062	-6.25850
6.90000	-0.35563	-6.39243
7.00000	-0.36125	-6.53453
7.10000	-0.36781	-6.71834
7.20000	-0.37188	-6.83802
7.30000	-0.37578	-6.94113
7.40000	-0.38016	-7.06648
7.50000	-0.38531	-7.19275
7.60000	-0.39109	-7.35334
7.70000	-0.39844	-7.53358
7.80000	-0.40250	-7.66880
7.90000	-0.40625	-7.76998
8.00000	-0.41094	-7.89374
8.10000	-0.41625	-8.03119
8.20000	-0.42359	-8.21576
8.30000	-0.42828	-8.36224
8.40000	-0.43219	-8.46964
8.50000	-0.43672	-8.57715
8.60000	-0.44203	-8.72526
8.70000	-0.44766	-8.87191
8.80000	-0.45469	-9.04582
8.90000	-0.45969	-9.20506
9.00000	-0.46344	-9.31076
9.10000	-0.46797	-9.43004
9.20000	-0.47344	-9.56848
9.30000	-0.48062	-9.75325
9.40000	-0.48578	-9.90894
9.50000	-0.48953	-10.00508
9.60000	-0.49375	-10.10631
9.70000	-0.49891	-10.24668
9.80000	-0.50469	-10.40541
9.90000	-0.51141	-10.57710
10.00000	-0.51656	-10.74057
10.10000	-0.52063	-10.85387
10.20000	-0.52563	-10.97316
10.30000	-0.53062	-11.11154
10.40000	-0.53734	-11.27868
10.50000	-0.54234	-11.44192
10.60000	-0.54641	-11.53799
10.70000	-0.55078	-11.66977
10.80000	-0.55563	-11.78662
10.90000	-0.56125	-11.93533
11.00000	-0.56875	-12.12973
11.10000	-0.57313	-12.27361
11.20000	-0.57703	-12.37609
11.30000	-0.58203	-12.51298
11.40000	-0.58750	-12.65424
11.50000	-0.59406	-12.84493
11.60000	-0.59891	-12.98545
11.70000	-0.60297	-13.09997
11.80000	-0.60750	-13.20616
11.90000	-0.61234	-13.34494
12.00000	-0.61766	-13.48277
12.10000	-0.62422	-13.65976
12.20000	-0.62906	-13.81686
12.30000	-0.63313	-13.92198
12.40000	-0.63812	-14.05133
12.50000	-0.64391	-14.20248
12.60000	-0.65125	-14.39476
12.70000	-0.65578	-14.54037
12.80000	-0.65969	-14.63767
12.90000	-0.66406	-14.75075
13.00000	-0.66891	-14.88074
13.10000	-0.67453	-15.03065
13.20000	-0.68203	-15.22302
13.30000	-0.68656	-15.36157
13.40000	-0.69047	-15.47237
13.50000	-0.69516	-15.60900
13.60000	-0.70000	-15.72139
13.70000	-0.70656	-15.88554
13.80000	-0.71234	-16.06271
13.90000	-0.71656	-16.18570
14.00000	-0.72109	-16.30560
14.10000	-0.72641	-16.43858
14.20000	-0.73234	-16.60213
14.30000	-0.73984	-16.80547
14.40000	-0.74391	-16.93363
14.50000	-0.74813	-17.04633
14.60000	-0.75328	-17.19580
14.70000	-0.75891	-17.34520
14.80000	-0.76500	-17.52100
14.90000	-0.76938	-17.65049
15.00000	-0.77328	-17.76463
15.10000	-0.77766	-17.87671
15.20000	-0.78250	-18.00468
15.30000	-0.78781	-18.14885
15.40000	-0.79484	-18.33782
15.50000	-0.80000	-18.50878
15.60000	-0.80422	-18.62679
15.70000	-0.80906	-18.76062
15.80000	-0.81453	-18.90531
15.90000	-0.82109	-19.09349
16.00000	-0.82563	-19.23949
16.10000	-0.82953	-19.34160
16.20000	-0.83406	-19.47611
16.30000	-0.83922	-19.60818
16.40000	-0.84516	-19.77751
16.50000	-0.85234	-19.98010
16.60000	-0.85703	-20.13257
16.70000	-0.86094	-20.23267
16.80000	-0.86562	-20.35348
16.90000	-0.87141	-20.50736
17.00000	-0.87828	-20.69466
17.10000	-0.88281	-20.83486
17.20000	-0.88672	-20.93960
17.30000	-0.89094	-21.06588
17.40000	-0.89578	-21.19611
17.50000	-0.90125	-21.34176
17.60000	-0.90797	-21.52279
17.70000	-0.91328	-21.68727
17.80000	-0.91734	-21.79519
17.90000	-0.92172	-21.92409
18.00000	-0.92672	-22.05288
18.10000	-0.93313	-22.22110
18.20000	-0.93891	-22.38663
18.30000	-0.94281	-22.49772
18.40000	-0.94703	-22.61231
18.50000	-0.95188	-22.73514
18.60000	-0.95719	-22.87196
18.70000	-0.96406	-23.03360
18.80000	-0.96984	-23.22057
18.90000	-0.97406	-23.32019
19.00000	-0.97875	-23.44244
19.10000	-0.98391	-23.58370
19.20000	-0.99031	-23.74412
19.30000	-0.99578	-23.89925
19.40000	-0.99984	-24.00782
19.50000	-1.00438	-24.12747
19.60000	-1.00906	-24.24899
19.70000	-1.01453	-24.38322
19.80000	-1.02203	-24.56275
19.90000	-1.02703	-24.73282
20.00000	-1.03063	-24.82248
20.10000	-1.03531	-24.94161
20.20000	-1.04094	-25.08369
20.30000	-1.04828	-25.28139
20.40000	-1.05328	-25.44577
20.50000	-1.05703	-25.54276
20.60000	-1.06109	-25.65214
20.70000	-1.06594	-25.77316
20.80000	-1.07109	-25.91440
20.90000	-1.07719	-26.06772
21.00000	-1.08344	-26.25017
21.10000	-1.08734	-26.35181
21.20000	-1.09203	-26.46794
21.30000	-1.09750	-26.60339
21.40000	-1.10469	-26.78175
21.50000	-1.11000	-26.93773
21.60000	-1.11359	-27.02166
21.70000	-1.11781	-27.12107
21.80000	-1.12250	-27.24697
21.90000	-1.12766	-27.38194
22.00000	-1.13375	-27.53712
22.10000	-1.14016	-27.71408
22.20000	-1.14406	-27.81840
22.30000	-1.14859	-27.92539
22.40000	-1.15359	-28.05244
22.50000	-1.15922	-28.18832
22.60000	-1.16516	-28.33723
22.70000	-1.17000	-28.45597
22.80000	-1.17516	-28.58370
22.90000	-1.18063	-28.73342
23.00000	-1.18672	-28.88745
23.10000	-1.19578	-29.10811
23.20000	-1.19906	-29.23702
23.30000	-1.20203	-29.30084
23.40000	-1.20672	-29.43397
23.50000	-1.21219	-29.57909
23.60000	-1.21891	-29.77110
23.70000	-1.22328	-29.90276
23.80000	-1.22719	-30.00900
23.90000	-1.23156	-30.12571
24.00000	-1.23672	-30.26161
24.10000	-1.24219	-30.40992
24.20000	-1.24891	-30.58000
24.30000	-1.25406	-30.76234
24.40000	-1.25781	-30.85652
24.50000	-1.26219	-30.97730
24.60000	-1.26719	-31.09638
24.70000	-1.27469	-31.28492
24.80000	-1.28125	-31.50224
24.90000	-1.28453	-31.59360
25.00000	-1.28875	-31.69953
25.10000	-1.29359	-31.83910
25.20000	-1.29875	-31.98403
25.30000	-1.30531	-32.15143
25.40000	-1.31078	-32.33065
25.50000	-1.31484	-32.42856
25.60000	-1.31938	-32.54120
25.70000	-1.32453	-32.66573
25.80000	-1.33125	-32.83238
25.90000	-1.33688	-33.00893
26.00000	-1.34078	-33.10440
26.10000	-1.34516	-33.22559
26.20000	-1.35000	-33.35333
26.30000	-1.35547	-33.50631
26.40000	-1.36266	-33.67505
26.50000	-1.36766	-33.83425
26.60000	-1.37125	-33.92527
26.70000	-1.37578	-34.04718
26.80000	-1.38109	-34.19113
26.90000	-1.38766	-34.35654
27.00000	-1.39391	-34.55398
27.10000	-1.39781	-34.65802
27.20000	-1.40219	-34.76866
27.30000	-1.40734	-34.90898
27.40000	-1.41281	-35.05040
27.50000	-1.41953	-35.22685
27.60000	-1.42437	-35.38797
27.70000	-1.42813	-35.47566
27.80000	-1.43266	-35.60090
27.90000	-1.43781	-35.74789
28.00000	-1.44422	-35.90551
28.10000	-1.45047	-36.08779
28.20000	-1.45437	-36.19771
28.30000	-1.45859	-36.31029
28.40000	-1.46359	-36.44601
28.50000	-1.46922	-36.59431
28.60000	-1.47594	-36.77155
28.70000	-1.48141	-36.94515
28.80000	-1.48531	-37.03600
28.90000	-1.48984	-37.15674
29.00000	-1.49484	-37.29814
29.10000	-1.50047	-37.44090
29.20000	-1.50594	-37.60118
29.30000	-1.51047	-37.72532
29.40000	-1.51484	-37.85072
29.50000	-1.52000	-37.97755
29.60000	-1.52563	-38.12744
29.70000	-1.53328	-38.31847
29.80000	-1.53797	-38.47364
29.90000	-1.54156	-38.56569
30.00000	-1.54578	-38.68546
30.10000	-1.55078	-38.81948
30.20000	-1.55734	-38.98175
30.30000	-1.56359	-39.18187
30.40000	-1.56781	-39.28993
30.50000	-1.57266	-39.40686
30.60000	-1.57766	-39.54695
30.70000	-1.58312	-39.69166
30.80000	-1.59094	-39.90328
30.90000	-1.59547	-40.06719
31.00000	-1.59906	-40.14251
31.10000	-1.60359	-40.27474
31.20000	-1.60891	-40.43100
31.30000	-1.61578	-40.61297
31.40000	-1.62109	-40.77639
31.50000	-1.62437	-40.86614
31.60000	-1.62859	-40.97646
31.70000	-1.63328	-41.10767
31.80000	-1.63844	-41.25999
31.90000	-1.64484	-41.42346
32.00000	-1.65125	-41.62453
32.10000	-1.65531	-41.72949
32.20000	-1.65969	-41.85014
32.30000	-1.66453	-41.97559
32.40000	-1.67063	-42.14948
32.50000	-1.67656	-42.32957
32.60000	-1.68109	-42.45127
32.70000	-1.68547	-42.57301
32.80000	-1.69031	-42.70976
32.90000	-1.69609	-42.86522
33.00000	-1.70312	-43.05139
33.10000	-1.70781	-43.20503
33.20000	-1.71141	-43.29378
33.30000	-1.71594	-43.41047
33.40000	-1.72125	-43.56983
33.50000	-1.72766	-43.73990
33.60000	-1.73422	-43.92799
33.70000	-1.73828	-44.02953
33.80000	-1.74281	-44.12941
33.90000	-1.74734	-44.25410
34.00000	-1.75266	-44.39982
34.10000	-1.75828	-44.54872
34.20000	-1.76484	-44.73018
34.30000	-1.76891	-44.83445
34.40000	-1.77313	-44.95842
34.50000	-1.77813	-45.08282
34.60000	-1.78438	-45.24063
34.70000	-1.79047	-45.41577
34.80000	-1.79469	-45.52234
34.90000	-1.79891	-45.63354
35.00000	-1.80375	-45.76601
35.10000	-1.80906	-45.90357
35.20000	-1.81547	-46.06998
35.30000	-1.82187	-46.25401
35.40000	-1.82547	-46.33643
35.50000	-1.82984	-46.45788
35.60000	-1.83469	-46.59141
35.70000	-1.84109	-46.75164
35.80000	-1.84766	-46.94263
35.90000	-1.85156	-47.05573
36.00000	-1.85578	-47.15278
36.10000	-1.86062	-47.27842
36.20000	-1.86563	-47.41722
36.30000	-1.87172	-47.55852
36.40000	-1.87813	-47.76087
36.50000	-1.88187	-47.84661
36.60000	-1.88609	-47.95481
36.70000	-1.89094	-48.09054
36.80000	-1.89734	-48.24441
36.90000	-1.90453	-48.45429
37.00000	-1.90828	-48.53779
37.10000	-1.91266	-48.66194
37.20000	-1.91734	-48.78038
37.30000	-1.92281	-48.92549
37.40000	-1.92937	-49.08968
37.50000	-1.93547	-49.27486
37.60000	-1.93922	-49.36302
37.70000	-1.94375	-49.47595
37.80000	-1.94859	-49.60502
37.90000	-1.95516	-49.76822
38.00000	-1.96063	-49.93570
38.10000	-1.96438	-50.02768
38.20000	-1.96844	-50.12280
38.30000	-1.97313	-50.24594
38.40000	-1.97875	-50.38686
38.50000	-1.98547	-50.55887
38.60000	-1.99172	-50.73112
38.70000	-1.99562	-50.82859
38.80000	-2.00016	-50.94678
38.90000	-2.00547	-51.09051
39.00000	-2.01172	-51.23664
39.10000	-2.01938	-51.45585
39.20000	-2.02297	-51.55201
39.30000	-2.02688	-51.63996
39.40000	-2.03172	-51.76940
39.50000	-2.03734	-51.90980
39.60000	-2.04484	-52.10249
39.70000	-2.04953	-52.25847
39.80000	-2.05281	-52.33677
39.90000	-2.05719	-52.45351
40.00000	-2.06219	-52.58753
40.10000	-2.06797	-52.74322
40.20000	-2.07438	-52.92151
40.30000	-2.07859	-53.04225
40.40000	-2.08297	-53.15852
40.50000	-2.08766	-53.28703
40.60000	-2.09297	-53.42657
40.70000	-2.09969	-53.60111
40.80000	-2.10672	-53.82966
40.90000	-2.11000	-53.91022
41.00000	-2.11406	-54.01780
41.10000	-2.11906	-54.15506
41.20000	-2.12563	-54.33113
41.30000	-2.13156	-54.51858
41.40000	-2.13531	-54.61917
41.50000	-2.13938	-54.72553
41.60000	-2.14406	-54.84970
41.70000	-2.14938	-54.99945
41.80000	-2.15531	-55.15436
41.90000	-2.16219	-55.36902
42.00000	-2.16641	-55.48083
42.10000	-2.17094	-55.59723
42.20000	-2.17562	-55.72424
42.30000	-2.18156	-55.88420
42.40000	-2.18828	-56.08279
42.50000	-2.19203	-56.18316
42.60000	-2.19594	-56.27804
42.70000	-2.20063	-56.41036
42.80000	-2.20594	-56.55659
42.90000	-2.21188	-56.70652
43.00000	-2.21891	-56.91859
43.10000	-2.22312	-57.02946
43.20000	-2.22750	-57.14623
43.30000	-2.23250	-57.27350
43.40000	-2.23813	-57.42564
43.50000	-2.24422	-57.59295
43.60000	-2.24891	-57.71945
43.70000	-2.25312	-57.82263
43.80000	-2.25766	-57.93600
43.90000	-2.26281	-58.06568
44.00000	-2.26906	-58.22750
44.10000	-2.27578	-58.40962
44.20000	-2.27937	-58.48780
44.30000	-2.28359	-58.59648
44.40000	-2.28875	-58.73461
44.50000	-2.29484	-58.89087
44.60000	-2.30172	-59.10126
44.70000	-2.30578	-59.19425
44.80000	-2.31000	-59.29821
44.90000	-2.31469	-59.41705
45.00000	-2.31984	-59.55729
45.10000	-2.32563	-59.70797
45.20000	-2.33266	-59.90445
45.30000	-2.33641	-59.99869
45.40000	-2.34063	-60.10154
45.50000	-2.34547	-60.22365
45.60000	-2.35187	-60.39343
45.70000	-2.35875	-60.59099
45.80000	-2.36234	-60.68714
45.90000	-2.36641	-60.78153
46.00000	-2.37109	-60.90742
46.10000	-2.37656	-61.04994
46.20000	-2.38281	-61.21761
46.30000	-2.39047	-61.44461
46.40000	-2.39406	-61.53813
46.50000	-2.39813	-61.62556
46.60000	-2.40297	-61.75407
46.70000	-2.40797	-61.89514
46.80000	-2.41438	-62.07505
46.90000	-2.41891	-62.19946
47.00000	-2.42328	-62.31358
47.10000	-2.42828	-62.43466
47.20000	-2.43406	-62.59295
47.30000	-2.44141	-62.78267
47.40000	-2.44687	-62.97725
47.50000	-2.45016	-63.05660
47.60000	-2.45453	-63.16460
47.70000	-2.45984	-63.31746
47.80000	-2.46703	-63.50530
47.90000	-2.47313	-63.70291
48.00000	-2.47687	-63.80850
48.10000	-2.48094	-63.91612
48.20000	-2.48562	-64.05068
48.30000	-2.49031	-64.18767
48.40000	-2.49578	-64.32946
48.50000	-2.50219	-64.52302
48.60000	-2.50641	-64.63307
48.70000	-2.51078	-64.74510
48.80000	-2.51578	-64.88305
48.90000	-2.52172	-65.04475
49.00000	-2.52875	-65.25431
49.10000	-2.53266	-65.36085
49.20000	-2.53687	-65.46900
49.30000	-2.54141	-65.59307
49.40000	-2.54641	-65.72385
49.50000	-2.55250	-65.89648
49.60000	-2.55906	-66.08750
49.70000	-2.56312	-66.18942
49.80000	-2.56766	-66.30526
49.90000	-2.57234	-66.43090
50.00000	-2.57781	-66.59366
50.10000	-2.58469	-66.79265
50.20000	-2.58922	-66.91328
50.30000	-2.59359	-67.02621
50.40000	-2.59844	-67.15413
50.50000	-2.60375	-67.29286
50.60000	-2.61000	-67.46881
50.70000	-2.61641	-67.66872
50.80000	-2.62031	-67.76513
50.90000	-2.62453	-67.87601
51.00000	-2.62922	-67.99583
51.10000	-2.63516	-68.15350
51.20000	-2.64203	-68.34204
51.30000	-2.64625	-68.47414
51.40000	-2.65031	-68.57084
51.50000	-2.65469	-68.68304
51.60000	-2.66000	-68.82881
51.70000	-2.66594	-68.98765
51.80000	-2.67328	-69.20753
51.90000	-2.67719	-69.30375
52.00000	-2.68125	-69.41008
52.10000	-2.68625	-69.53813
52.20000	-2.69203	-69.69211
52.30000	-2.69859	-69.87590
52.40000	-2.70297	-69.99766
52.50000	-2.70719	-70.09885
52.60000	-2.71188	-70.22552
52.70000	-2.71703	-70.35744
52.80000	-2.72281	-70.51776
52.90000	-2.72969	-70.70327
53.00000	-2.73359	-70.79045
53.10000	-2.73766	-70.88949
53.20000	-2.74219	-71.00098
53.30000	-2.74828	-71.15030
53.40000	-2.75578	-71.36235
53.50000	-2.76000	-71.47074
53.60000	-2.76375	-71.55267
53.70000	-2.76828	-71.66480
53.80000	-2.77344	-71.79347
53.90000	-2.77922	-71.94652
54.00000	-2.78594	-72.13776
54.10000	-2.79000	-72.23919
54.20000	-2.79422	-72.33681
54.30000	-2.79891	-72.45233
54.40000	-2.80438	-72.58796
54.50000	-2.81172	-72.78070
54.60000	-2.81656	-72.91581
54.70000	-2.82062	-72.99902
54.80000	-2.82531	-73.12370
54.90000	-2.83063	-73.25523
55.00000	-2.83672	-73.41897
55.10000	-2.84375	-73.61096
55.20000	-2.84734	-73.69998
55.30000	-2.85172	-73.79533
55.40000	-2.85703	-73.93283
55.50000	-2.86312	-74.09129
55.60000	-2.86984	-74.28675
55.70000	-2.87359	-74.38505
55.80000	-2.87766	-74.48141
55.90000	-2.88234	-74.59344
56.00000	-2.88734	-74.73774
56.10000	-2.89297	-74.88514
56.20000	-2.90031	-75.09310
56.30000	-2.90359	-75.17844
56.40000	-2.90766	-75.27506
56.50000	-2.91234	-75.39223
56.60000	-2.91781	-75.53098
56.70000	-2.92531	-75.71736
56.80000	-2.93016	-75.86801
56.90000	-2.93453	-75.96345
57.00000	-2.93906	-76.07967
57.10000	-2.94406	-76.21770
57.20000	-2.95016	-76.37320
57.30000	-2.95734	-76.58245
57.40000	-2.96094	-76.67913
57.50000	-2.96516	-76.77137
57.60000	-2.97031	-76.90147
57.70000	-2.97625	-77.05452
57.80000	-2.98266	-77.22858
57.90000	-2.98641	-77.32981
58.00000	-2.99047	-77.42478
58.10000	-2.99531	-77.53941
58.20000	-3.00109	-77.69027
58.30000	-3.00766	-77.87173
58.40000	-3.01469	-78.07005
58.50000	-3.01812	-78.16046
58.60000	-3.02219	-78.25278
58.70000	-3.02703	-78.38367
58.80000	-3.03219	-78.51896
58.90000	-3.03922	-78.70875
59.00000	-3.04391	-78.84986
59.10000	-3.04781	-78.94631
59.20000	-3.05266	-79.06679
59.30000	-3.05797	-79.21642
59.40000	-3.06359	-79.36002
59.50000	-3.07047	-79.55910
59.60000	-3.07406	-79.65623
59.70000	-3.07828	-79.75622
59.80000	-3.08281	-79.87313
59.90000	-3.08844	-80.01480
60.00000	-3.09578	-80.22566
60.10000	-3.10078	-80.36887
60.20000	-3.10484	-80.46506
60.30000	-3.10953	-80.58658
60.40000	-3.11406	-80.71341
60.50000	-3.11938	-80.84065
60.60000	-3.12594	-81.01787
60.70000	-3.13047	-81.15915
60.80000	-3.13500	-81.26409
60.90000	-3.14016	-81.40407
61.00000	-3.14625	-81.56096
61.10000	-3.15344	-81.75853
61.20000	-3.15719	-81.87553
61.30000	-3.16109	-81.96177
61.40000	-3.16563	-82.07085
61.50000	-3.17063	-82.20723
61.60000	-3.17641	-82.36674
61.70000	-3.18438	-82.59159
61.80000	-3.18813	-82.69748
61.90000	-3.19203	-82.78570
62.00000	-3.19688	-82.90697
62.10000	-3.20234	-83.04981
62.20000	-3.20906	-83.24064
62.30000	-3.21344	-83.36630
62.40000	-3.21766	-83.47177
62.50000	-3.22250	-83.59697
62.60000	-3.22781	-83.73196
62.70000	-3.23422	-83.90409
62.80000	-3.24125	-84.11502
62.90000	-3.24484	-84.20788
63.00000	-3.24938	-84.32015
63.10000	-3.25437	-84.45972
63.20000	-3.25953	-84.59385
63.30000	-3.26578	-84.76061
63.40000	-3.27047	-84.90124
63.50000	-3.27453	-84.99829
63.60000	-3.27938	-85.12621
63.70000	-3.28484	-85.26655
63.80000	-3.29188	-85.46130
63.90000	-3.29891	-85.69270
64.00000	-3.30203	-85.76365
64.10000	-3.30609	-85.85878
64.20000	-3.31109	-85.99095
64.30000	-3.31672	-86.14951
64.40000	-3.32297	-86.33143
64.50000	-3.32734	-86.46220
64.60000	-3.33156	-86.56900
64.70000	-3.33656	-86.69766
64.80000	-3.34234	-86.85714
64.90000	-3.34828	-87.02933
65.00000	-3.35422	-87.21056
65.10000	-3.35812	-87.31585
65.20000	-3.36219	-87.41359
65.30000	-3.36656	-87.54069
65.40000	-3.37156	-87.66537
65.50000	-3.37813	-87.85239
65.60000	-3.38344	-88.00851
65.70000	-3.38797	-88.12248
65.80000	-3.39266	-88.24424
65.90000	-3.39781	-88.38055
66.00000	-3.40328	-88.52960
66.10000	-3.40969	-88.70792
66.20000	-3.41422	-88.83619
66.30000	-3.41875	-88.94266
66.40000	-3.42375	-89.07516
66.50000	-3.42953	-89.22911
66.60000	-3.43594	-89.41571
66.70000	-3.44047	-89.53377
66.80000	-3.44469	-89.63209
66.90000	-3.44938	-89.75495
67.00000	-3.45438	-89.88880
67.10000	-3.45984	-90.02671
67.20000	-3.46688	-90.21080
67.30000	-3.47125	-90.34230
67.40000	-3.47547	-90.43118
67.50000	-3.48016	-90.56000
67.60000	-3.48563	-90.69304
67.70000	-3.49203	-90.85778
67.80000	-3.49719	-91.00686
67.90000	-3.50141	-91.10390
68.00000	-3.50609	-91.22440
68.10000	-3.51109	-91.35445
68.20000	-3.51687	-91.49475
68.30000	-3.52469	-91.69861
68.40000	-3.52844	-91.81640
68.50000	-3.53234	-91.90147
68.60000	-3.53734	-92.02082
68.70000	-3.54266	-92.16921
68.80000	-3.54938	-92.33476
68.90000	-3.55406	-92.47003
69.00000	-3.55813	-92.57413
69.10000	-3.56266	-92.67706
69.20000	-3.56750	-92.79685
69.30000	-3.57281	-92.93532
69.40000	-3.58031	-93.10362
69.50000	-3.58547	-93.28220
69.60000	-3.58937	-93.36206
69.70000	-3.59391	-93.46762
69.80000	-3.59922	-93.59577
69.90000	-3.60625	-93.76899
70.00000	-3.61062	-93.91000
70.10000	-3.61438	-93.98454
70.20000	-3.61859	-94.09063
70.30000	-3.62359	-94.19805
70.40000	-3.62906	-94.33918
70.50000	-3.63625	-94.49334
70.60000	-3.64266	-94.71666
70.70000	-3.64641	-94.78469
70.80000	-3.65094	-94.88785
70.90000	-3.65641	-95.01960
71.00000	-3.66453	-95.23290
71.10000	-3.66844	-95.35541
71.20000	-3.67219	-95.44156
71.30000	-3.67688	-95.54654
71.40000	-3.68219	-95.68204
71.50000	-3.68859	-95.84343
71.60000	-3.69656	-96.07623
71.70000	-3.69938	-96.14831
71.80000	-3.70313	-96.22567
71.90000	-3.70828	-96.36211
72.00000	-3.71391	-96.50294
72.10000	-3.72094	-96.69942
72.20000	-3.72484	-96.81492
72.30000	-3.72875	-96.89914
72.40000	-3.73313	-97.01134
72.50000	-3.73781	-97.12970
72.60000	-3.74344	-97.27427
72.70000	-3.75141	-97.47865
72.80000	-3.75594	-97.63068
72.90000	-3.75984	-97.71515
73.00000	-3.76438	-97.82323
73.10000	-3.77000	-97.96074
73.20000	-3.77688	-98.14303
73.30000	-3.78109	-98.27435
73.40000	-3.78500	-98.36828
73.50000	-3.78969	-98.47783
73.60000	-3.79516	-98.62134
73.70000	-3.80094	-98.77288
73.80000	-3.80812	-98.96410
73.90000	-3.81234	-99.09493
74.00000	-3.81609	-99.17331
74.10000	-3.82078	-99.28839
74.20000	-3.82625	-99.42824
74.30000	-3.83437	-99.64123
74.40000	-3.83875	-99.78513
74.50000	-3.84250	-99.86922
74.60000	-3.84687	-99.97372
74.70000	-3.85203	-100.09757
74.80000	-3.85766	-100.25088
74.90000	-3.86437	-100.42907
75.00000	-3.86891	-100.56841
75.10000	-3.87312	-100.66031
75.20000	-3.87797	-100.78533
75.30000	-3.88344	-100.92485
75.40000	-3.89094	-101.12443
75.50000	-3.89594	-101.28438
75.60000	-3.89922	-101.35488
75.70000	-3.90344	-101.45448
75.80000	-3.90828	-101.57710
75.90000	-3.91375	-101.72381
76.00000	-3.92141	-101.91427
76.10000	-3.92594	-102.06957
76.20000	-3.93000	-102.16302
76.30000	-3.93484	-102.28033
76.40000	-3.94063	-102.42788
76.50000	-3.94750	-102.60595
76.60000	-3.95219	-102.75883
76.70000	-3.95609	-102.85840
76.80000	-3.96063	-102.96876
76.90000	-3.96547	-103.09155
77.00000	-3.97109	-103.24248
77.10000	-3.97813	-103.42534
77.20000	-3.98266	-103.56749
77.30000	-3.98641	-103.65211
77.40000	-3.99078	-103.76077
77.50000	-3.99625	-103.89836
77.60000	-4.00375	-104.08374
77.70000	-4.00891	-104.25333
77.80000	-4.01281	-104.34877
77.90000	-4.01719	-104.45888
78.00000	-4.02203	-104.57739
78.10000	-4.02719	-104.70682
78.20000	-4.03375	-104.87281
78.30000	-4.03859	-105.01833
78.40000	-4.04281	-105.11924
78.50000	-4.04750	-105.23263
78.60000	-4.05344	-105.38544
78.70000	-4.06141	-105.59995
78.80000	-4.06594	-105.73895
78.90000	-4.06938	-105.81295
79.00000	-4.07391	-105.91859
79.10000	-4.07875	-106.04683
79.20000	-4.08438	-106.18920
79.30000	-4.09141	-106.36929
79.40000	-4.09578	-106.50376
79.50000	-4.10000	-106.60452
79.60000	-4.10484	-106.71853
79.70000	-4.11016	-106.85313
79.80000	-4.11766	-107.05049
79.90000	-4.12266	-107.20640
80.00000	-4.12656	-107.29430
80.10000	-4.13094	-107.40738
80.20000	-4.13562	-107.53065
80.30000	-4.14141	-107.68175
80.40000	-4.14906	-107.88119
80.50000	-4.15312	-108.02305
80.60000	-4.15719	-108.11327
80.70000	-4.16219	-108.24036
80.80000	-4.16781	-108.38964
80.90000	-4.17406	-108.56166
81.00000	-4.17859	-108.69049
81.10000	-4.18250	-108.79789
81.20000	-4.18688	-108.89611
81.30000	-4.19172	-109.02807
81.40000	-4.19703	-109.16380
81.50000	-4.20312	-109.32285
81.60000	-4.20891	-109.49458
81.70000	-4.21312	-109.60306
81.80000	-4.21797	-109.70748
81.90000	-4.22359	-109.85031
82.00000	-4.23094	-110.04943
82.10000	-4.23547	-110.19187
82.20000	-4.23938	-110.27334
82.30000	-4.24375	-110.37979
82.40000	-4.24891	-110.50705
82.50000	-4.25453	-110.65676
82.60000	-4.26109	-110.82490
82.70000	-4.26609	-110.97658
82.80000	-4.26984	-111.06168
82.90000	-4.27453	-111.17243
83.00000	-4.27953	-111.29473
83.10000	-4.28672	-111.46580
83.20000	-4.29219	-111.63396
83.30000	-4.29594	-111.73208
83.40000	-4.30016	-111.82839
83.50000	-4.30531	-111.94789
83.60000	-4.31141	-112.10492
83.70000	-4.31828	-112.26871
83.80000	-4.32297	-112.41170
83.90000	-4.32703	-112.50794
84.00000	-4.33203	-112.62698
84.10000	-4.33766	-112.76504
84.20000	-4.34469	-112.94398
84.30000	-4.34891	-113.07421
84.40000	-4.35281	-113.16171
84.50000	-4.35703	-113.25574
84.60000	-4.36188	-113.37759
84.70000	-4.36719	-113.51077
84.80000	-4.37453	-113.67455
84.90000	-4.38000	-113.85372
85.00000	-4.38391	-113.94519
85.10000	-4.38875	-114.06093
85.20000	-4.39438	-114.19746
85.30000	-4.40094	-114.36548
85.40000	-4.40547	-114.50051
85.50000	-4.40953	-114.59848
85.60000	-4.41422	-114.70766
85.70000	-4.41922	-114.83798
85.80000	-4.42469	-114.97050
85.90000	-4.43141	-115.13944
86.00000	-4.43625	-115.27535
86.10000	-4.43984	-115.35975
86.20000	-4.44438	-115.45848
86.30000	-4.44937	-115.58633
86.40000	-4.45547	-115.71849
86.50000	-4.46109	-115.87787
86.60000	-4.46547	-115.97561
86.70000	-4.47000	-116.08930
86.80000	-4.47531	-116.21243
86.90000	-4.48156	-116.36115
87.00000	-4.49016	-116.56825
87.10000	-4.49484	-116.73056
87.20000	-4.49828	-116.80049
87.30000	-4.50297	-116.90976
87.40000	-4.50875	-117.04557
87.50000	-4.51594	-117.23270
87.60000	-4.52016	-117.37034
87.70000	-4.52344	-117.42979
87.80000	-4.52766	-117.52486
87.90000	-4.53234	-117.64367
88.00000	-4.53812	-117.77803
88.10000	-4.54672	-117.98491
88.20000	-4.55109	-118.15300
88.30000	-4.55438	-118.21313
88.40000	-4.55906	-118.32410
88.50000	-4.56453	-118.46182
88.60000	-4.57125	-118.62805
88.70000	-4.57703	-118.80045
88.80000	-4.58078	-118.90639
88.90000	-4.58516	-118.99818
89.00000	-4.58984	-119.12503
89.10000	-4.59500	-119.25205
89.20000	-4.60188	-119.41250
89.30000	-4.60688	-119.57934
89.40000	-4.61063	-119.65842
89.50000	-4.61516	-119.77011
89.60000	-4.62047	-119.90399
89.70000	-4.62797	-120.08321
89.80000	-4.63281	-120.24485
89.90000	-4.63656	-120.32595
90.00000	-4.64094	-120.43098
90.10000	-4.64641	-120.56494
90.20000	-4.65203	-120.71418
90.30000	-4.65922	-120.89379
90.40000	-4.66375	-121.03731
90.50000	-4.66750	-121.12223
90.60000	-4.67187	-121.21890
90.70000	-4.67688	-121.35120
90.80000	-4.68391	-121.51613
90.90000	-4.68984	-121.68968
91.00000	-4.69375	-121.79147
91.10000	-4.69797	-121.88788
91.20000	-4.70266	-122.00443
91.30000	-4.70781	-122.13232
91.40000	-4.71422	-122.28017
91.50000	-4.72000	-122.44879
91.60000	-4.72422	-122.54968
91.70000	-4.72891	-122.66715
91.80000	-4.73422	-122.79472
91.90000	-4.74063	-122.94413
92.00000	-4.74625	-123.09945
92.10000	-4.75031	-123.20279
92.20000	-4.75484	-123.31051
92.30000	-4.75953	-123.42053
92.40000	-4.76531	-123.56382
92.50000	-4.77313	-123.74695
92.60000	-4.77734	-123.89013
92.70000	-4.78094	-123.96348
92.80000	-4.78547	-124.06515
92.90000	-4.79063	-124.20189
93.00000	-4.79766	-124.36078
93.10000	-4.80328	-124.53452
93.20000	-4.80719	-124.62378
93.30000	-4.81141	-124.72051
93.40000	-4.81625	-124.83931
93.50000	-4.82141	-124.95605
93.60000	-4.82766	-125.10487
93.70000	-4.83375	-125.28518
93.80000	-4.83766	-125.37268
93.90000	-4.84219	-125.47851
94.00000	-4.84734	-125.60108
94.10000	-4.85453	-125.77038
94.20000	-4.86016	-125.94289
94.30000	-4.86375	-126.02380
94.40000	-4.86813	-126.12531
94.50000	-4.87297	-126.24207
94.60000	-4.87844	-126.37408
94.70000	-4.88500	-126.52862
94.80000	-4.89109	-126.70906
94.90000	-4.89484	-126.79544
95.00000	-4.89906	-126.89723
95.10000	-4.90422	-127.00695
95.20000	-4.91109	-127.16448
95.30000	-4.91703	-127.34896
95.40000	-4.92078	-127.43863
95.50000	-4.92531	-127.54908
95.60000	-4.93063	-127.67510
95.70000	-4.93656	-127.82155
95.80000	-4.94406	-128.01011
95.90000	-4.94844	-128.15627
96.00000	-4.95203	-128.23303
96.10000	-4.95656	-128.33604
96.20000	-4.96156	-128.46695
96.30000	-4.96766	-128.61563
96.40000	-4.97313	-128.77825
96.50000	-4.97734	-128.87794
96.60000	-4.98203	-128.99308
96.70000	-4.98719	-129.12433
96.80000	-4.99281	-129.27093
96.90000	-5.00000	-129.44371
97.00000	-5.00438	-129.59400
97.10000	-5.00828	-129.68938
97.20000	-5.01281	-129.80111
97.30000	-5.01797	-129.92983
97.40000	-5.02469	-130.09205
97.50000	-5.03031	-130.26075
97.60000	-5.03422	-130.36135
97.70000	-5.03875	-130.46914
97.80000	-5.04328	-130.58715
97.90000	-5.04859	-130.71941
98.00000	-5.05516	-130.87441
98.10000	-5.06063	-131.04786
98.20000	-5.06453	-131.14561
98.30000	-5.06906	-131.24713
98.40000	-5.07406	-131.36758
98.50000	-5.08062	-131.51923
98.60000	-5.08625	-131.69977
98.70000	-5.09047	-131.80374
98.80000	-5.09469	-131.89691
98.90000	-5.09938	-132.01645
99.00000	-5.10484	-132.13944
99.10000	-5.11172	-132.30148
99.20000	-5.11797	-132.50092
99.30000	-5.12188	-132.59141
99.40000	-5.12625	-132.69676
99.50000	-5.13125	-132.81798
99.60000	-5.13766	-132.95731
99.70000	-5.14391	-133.13490
99.80000	-5.14781	-133.23748
99.90000	-5.15172	-133.32085
100.00000	-5.15641	-133.42714
100.10000	-5.16172	-133.55576
100.20000	-5.16813	-133.70498
100.30000	-5.17453	-133.88647
100.40000	-5.17844	-133.97954
100.50000	-5.18328	-134.08788
100.60000	-5.18844	-134.21270
100.70000	-5.19453	-134.35555
100.80000	-5.20047	-134.52756
100.90000	-5.20453	-134.62517
101.00000	-5.20906	-134.72471
101.10000	-5.21375	-134.84298
101.20000	-5.21922	-134.96917
101.30000	-5.22703	-135.15264
101.40000	-5.23203	-135.32099
101.50000	-5.23531	-135.38794
101.60000	-5.23969	-135.48371
101.70000	-5.24469	-135.60355
101.80000	-5.25094	-135.75208
101.90000	-5.25672	-135.91693
102.00000	-5.26078	-136.01045
102.10000	-5.26484	-136.11011
102.20000	-5.26938	-136.20917
102.30000	-5.27469	-136.32901
102.40000	-5.28063	-136.46235
102.50000	-5.28719	-136.63751
102.60000	-5.29109	-136.72814
102.70000	-5.29547	-136.82434
102.80000	-5.30031	-136.92933
102.90000	-5.30625	-137.06034
103.00000	-5.31281	-137.22502
103.10000	-5.31703	-137.32247
103.20000	-5.32141	-137.41513
103.30000	-5.32656	-137.52469
103.40000	-5.33250	-137.66195
103.50000	-5.34125	-137.84190
103.60000	-5.34641	-138.03115
103.70000	-5.34953	-138.08550
103.80000	-5.35406	-138.18368
103.90000	-5.35937	-138.30850
104.00000	-5.36641	-138.47233
104.10000	-5.37125	-138.61567
104.20000	-5.37484	-138.70192
104.30000	-5.37906	-138.79067
104.40000	-5.38391	-138.90244
104.50000	-5.38922	-139.03193
104.60000	-5.39578	-139.17649
104.70000	-5.40125	-139.34220
104.80000	-5.40500	-139.42437
104.90000	-5.40953	-139.51968
105.00000	-5.41500	-139.64480
105.10000	-5.42234	-139.81487
105.20000	-5.42781	-139.98418
105.30001	-5.43141	-140.06579
105.40001	-5.43563	-140.14736
105.50001	-5.44000	-140.25693
105.60001	-5.44484	-140.36807
105.70001	-5.45062	-140.49955
105.80001	-5.45797	-140.69159
105.90001	-5.46219	-140.80463
106.00001	-5.46688	-140.90081
106.10001	-5.47234	-141.03542
106.20001	-5.47969	-141.19567
106.30001	-5.48484	-141.36116
106.40001	-5.48813	-141.42606
106.50001	-5.49234	-141.51534
106.60001	-5.49719	-141.62816
106.70001	-5.50266	-141.75454
106.80001	-5.50891	-141.91337
106.90001	-5.51594	-142.10473
107.00001	-5.51969	-142.19956
107.10001	-5.52375	-142.28933
107.20001	-5.52859	-142.39858
107.30001	-5.53500	-142.54376
107.40001	-5.54125	-142.72967
107.50001	-5.54516	-142.82085
107.60001	-5.54922	-142.91383
107.70001	-5.55391	-143.01848
107.80001	-5.55953	-143.15861
107.90001	-5.56609	-143.30313
108.00001	-5.57188	-143.47126
108.10001	-5.57563	-143.55738
108.20001	-5.58000	-143.66186
108.30001	-5.58484	-143.76679
108.40001	-5.59172	-143.91683
108.50001	-5.59844	-144.11435
108.60001	-5.60203	-144.21406
108.70001	-5.60594	-144.28522
108.80001	-5.61063	-144.38967
108.90001	-5.61609	-144.52411
109.00001	-5.62266	-144.67910
109.10001	-5.62891	-144.86337
109.20001	-5.63250	-144.94540
109.30001	-5.63703	-145.04012
109.40001	-5.64219	-145.16357
109.50001	-5.64859	-145.30061
109.60001	-5.65422	-145.46657
109.70001	-5.65813	-145.55143
109.80001	-5.66250	-145.64703
109.90001	-5.66719	-145.75677
110.00001	-5.67250	-145.87878
110.10001	-5.67891	-146.02089
110.20001	-5.68531	-146.20742
110.30001	-5.68891	-146.29030
110.40001	-5.69328	-146.37128
110.50001	-5.69828	-146.49831
110.60001	-5.70500	-146.64751
110.70001	-5.71156	-146.83352
110.80001	-5.71516	-146.91839
110.90001	-5.71937	-147.00589
111.00001	-5.72438	-147.11902
111.10001	-5.72984	-147.24594
111.20001	-5.73656	-147.38798
111.30001	-5.74250	-147.57246
111.40001	-5.74609	-147.65255
111.50001	-5.75062	-147.74384
111.60001	-5.75563	-147.85913
111.70001	-5.76219	-148.01860
111.80001	-5.76906	-148.20082
111.90001	-5.77250	-148.29238
112.00001	-5.77656	-148.37304
112.10001	-5.78141	-148.49536
112.20001	-5.78688	-148.61898
112.30001	-5.79484	-148.80306
112.40001	-5.80031	-148.99266
112.50001	-5.80344	-149.05943
112.60001	-5.80766	-149.15176
112.70001	-5.81281	-149.27171
112.80001	-5.81859	-149.40278
112.90001	-5.82453	-149.57123
113.00001	-5.82875	-149.68139
113.10001	-5.83344	-149.78035
113.20001	-5.83844	-149.90780
113.30001	-5.84391	-150.04259
113.40001	-5.85063	-150.20345
113.50001	-5.85594	-150.36774
113.60001	-5.85938	-150.44379
113.70001	-5.86375	-150.53447
113.80001	-5.86891	-150.66183
113.90001	-5.87484	-150.81508
114.00001	-5.88125	-150.98436
114.10001	-5.88563	-151.09815
114.20001	-5.88953	-151.18298
114.30001	-5.89406	-151.29158
114.40001	-5.89906	-151.41162
114.50001	-5.90484	-151.54482
114.60001	-5.91125	-151.72505
114.70001	-5.91547	-151.81828
114.80001	-5.92000	-151.91796
114.90001	-5.92516	-152.03941
115.00001	-5.93125	-152.18578
115.10001	-5.93781	-152.35454
115.20001	-5.94203	-152.44867
115.30001	-5.94609	-152.54752
115.40001	-5.95078	-152.64311
115.50001	-5.95594	-152.76223
115.60001	-5.96203	-152.90883
115.70001	-5.96859	-153.08215
115.80001	-5.97250	-153.17690
115.90001	-5.97703	-153.26394
116.00001	-5.98203	-153.36870
116.10001	-5.98781	-153.49752
116.20001	-5.99437	-153.65994
116.30001	-5.99875	-153.77066
116.40001	-6.00297	-153.86049
116.50001	-6.00766	-153.95984
116.60001	-6.01297	-154.07796
116.70001	-6.01906	-154.21645
116.80001	-6.02531	-154.37944
116.90001	-6.02906	-154.45615
117.00001	-6.03344	-154.54794
117.10001	-6.03859	-154.65704
117.20001	-6.04453	-154.78282
117.30001	-6.05219	-154.97978
117.40001	-6.05609	-155.07683
117.50001	-6.06016	-155.15514
117.60001	-6.06453	-155.24647
117.70001	-6.06969	-155.35988
117.80001	-6.07563	-155.49655
117.90001	-6.08297	-155.67568
118.00001	-6.08688	-155.77708
118.10001	-6.09094	-155.85190
118.20001	-6.09578	-155.95590
118.30001	-6.10188	-156.09452
118.40001	-6.10828	-156.25377
118.50001	-6.11203	-156.34087
118.60001	-6.11609	-156.42041
118.70001	-6.12062	-156.52019
118.80001	-6.12563	-156.61962
118.90001	-6.13094	-156.73435
119.00001	-6.13797	-156.88887
119.10001	-6.14281	-157.01948
119.20001	-6.14688	-157.09352
119.30001	-6.15188	-157.19551
119.40001	-6.15828	-157.32504
119.50001	-6.16594	-157.52316
119.60001	-6.16938	-157.59626
119.70001	-6.17328	-157.67503
119.80001	-6.17797	-157.76101
119.90001	-6.18359	-157.88320
120.00001	-6.19047	-158.02291
120.10001	-6.19875	-158.27017
120.20001	-6.20156	-158.31921
120.30001	-6.20531	-158.39307
120.40001	-6.21063	-158.50291
120.50001	-6.21813	-158.66147
120.60001	-6.22312	-158.82844
120.70001	-6.22641	-158.89174
120.80001	-6.23047	-158.96548
120.90001	-6.23500	-159.06870
121.00001	-6.24000	-159.18258
121.10001	-6.24594	-159.31532
121.20001	-6.25266	-159.48991
121.30001	-6.25656	-159.57935
121.40001	-6.26094	-159.67481
121.50001	-6.26594	-159.77573
121.60001	-6.27297	-159.92734
121.70001	-6.27937	-160.11660
121.80001	-6.28281	-160.18832
121.90001	-6.28672	-160.27111
122.00001	-6.29141	-160.35156
122.10001	-6.29672	-160.47353
122.20001	-6.30328	-160.62409
122.30001	-6.31063	-160.83576
122.40001	-6.31391	-160.89867
122.50001	-6.31781	-160.97708
122.60001	-6.32250	-161.08041
122.70001	-6.32828	-161.20793
122.80001	-6.33578	-161.38956
122.90001	-6.33984	-161.50010
123.00001	-6.34391	-161.57767
123.10001	-6.34859	-161.67751
123.20001	-6.35406	-161.79845
123.30001	-6.35953	-161.93180
123.40001	-6.36625	-162.09646
123.50001	-6.37031	-162.18768
123.60001	-6.37469	-162.27542
123.70001	-6.37969	-162.38627
123.80001	-6.38547	-162.51835
123.90001	-6.39281	-162.69810
124.00001	-6.39672	-162.79899
124.10001	-6.40047	-162.87600
124.20001	-6.40516	-162.97351
124.30001	-6.41031	-163.08619
124.40001	-6.41641	-163.22337
124.50001	-6.42344	-163.40496
124.60001	-6.42719	-163.49915
124.70001	-6.43172	-163.57996
124.80001	-6.43688	-163.69826
124.90001	-6.44250	-163.82791
125.00001	-6.44938	-163.99671
125.10001	-6.45359	-164.10959
125.20001	-6.45766	-164.19519
125.30001	-6.46234	-164.29193
125.40001	-6.46734	-164.40384
125.50001	-6.47312	-164.53366
125.60001	-6.48016	-164.71700
125.70001	-6.48391	-164.80550
125.80001	-6.48812	-164.88004
125.90001	-6.49297	-164.98370
126.00001	-6.49891	-165.12835
126.10001	-6.50594	-165.29503
126.20001	-6.50969	-165.39256
126.30001	-6.51359	-165.46163
126.40001	-6.51813	-165.55721
126.50001	-6.52328	-165.66685
126.60001	-6.52875	-165.78633
126.70001	-6.53641	-165.96702
126.80001	-6.54062	-166.07583
126.90001	-6.54484	-166.14929
127.00001	-6.54969	-166.25243
127.10001	-6.55563	-166.38169
127.20001	-6.56266	-166.55770
127.30001	-6.56656	-166.65134
127.40001	-6.57047	-166.72431
127.50001	-6.57516	-166.81746
127.60001	-6.58031	-166.92710
127.70001	-6.58609	-167.05035
127.80001	-6.59312	-167.21991
127.90001	-6.59750	-167.32755
128.00001	-6.60219	-167.42134
128.10001	-6.60750	-167.53350
128.20001	-6.61328	-167.66007
128.30001	-6.61984	-167.83652
128.40001	-6.62359	-167.91663
128.50001	-6.62734	-167.98335
128.60001	-6.63187	-168.07908
128.70001	-6.63719	-168.19477
128.80001	-6.64375	-168.34751
128.90001	-6.65125	-168.55654
129.00001	-6.65453	-168.62573
129.10001	-6.65859	-168.70776
129.20001	-6.66344	-168.80798
129.30001	-6.66891	-168.93081
129.40001	-6.67531	-169.08301
129.50001	-6.67984	-169.19279
129.60001	-6.68406	-169.27865
129.70001	-6.68891	-169.37889
129.80001	-6.69422	-169.49075
129.90001	-6.70063	-169.63887
130.00001	-6.70797	-169.82839
130.10001	-6.71188	-169.91884
130.20001	-6.71578	-169.99263
130.30001	-6.72047	-170.09337
130.40001	-6.72594	-170.21276
130.50001	-6.73188	-170.35650
130.60001	-6.73625	-170.45298
130.70001	-6.74031	-170.53902
130.80001	-6.74484	-170.63452
130.90001	-6.74984	-170.74317
131.00001	-6.75578	-170.87215
131.10001	-6.76359	-171.05222
131.20001	-6.76844	-171.18664
131.30001	-6.77250	-171.26423
131.40001	-6.77687	-171.35435
131.50001	-6.78219	-171.46830
131.60001	-6.78875	-171.62035
131.70001	-6.79313	-171.72515
131.80001	-6.79734	-171.79935
131.90001	-6.80203	-171.90187
132.00001	-6.80719	-172.00680
132.10001	-6.81313	-172.13415
132.20001	-6.82016	-172.29946
132.30001	-6.82438	-172.40374
132.40001	-6.82844	-172.47045
132.50001	-6.83344	-172.57170
132.60001	-6.83891	-172.67920
132.70001	-6.84563	-172.83581
132.80001	-6.85000	-172.94404
132.90001	-6.85422	-173.00901
133.00001	-6.85875	-173.09204
133.10001	-6.86391	-173.20095
133.20001	-6.87000	-173.33110
133.30001	-6.87750	-173.52496
133.40001	-6.88094	-173.59070
133.50001	-6.88500	-173.64556
133.60001	-6.89000	-173.73897
133.70001	-6.89594	-173.85088
133.80001	-6.90312	-174.01424
133.90001	-6.90734	-174.09463
134.00001	-6.91141	-174.15337
134.10001	-6.91594	-174.23603
134.20001	-6.92094	-174.33608
134.30001	-6.92672	-174.44620
134.40001	-6.93406	-174.62313
134.50001	-6.93797	-174.70796
134.60001	-6.94187	-174.77836
134.70001	-6.94641	-174.86049
134.80001	-6.95172	-174.96194
134.90001	-6.95891	-175.11584
135.00001	-6.96359	-175.22535
135.10001	-6.96766	-175.28965
135.20001	-6.97219	-175.36558
135.30001	-6.97719	-175.46129
135.40001	-6.98266	-175.57447
135.50001	-6.98922	-175.70463
135.60001	-6.99391	-175.79709
135.70001	-6.99828	-175.86859
135.80001	-7.00344	-175.96093
135.90001	-7.00906	-176.07446
136.00001	-7.01687	-176.22598
136.10001	-7.02141	-176.33542
136.20001	-7.02516	-176.39515
136.30001	-7.02953	-176.45918
136.40001	-7.03516	-176.56992
136.50001	-7.04250	-176.70991
136.60001	-7.05063	-176.95701
136.70001	-7.05313	-177.01951
136.80001	-7.05656	-177.04856
136.90001	-7.06141	-177.13021
137.00001	-7.06703	-177.25398
137.10001	-7.07328	-177.40034
137.20001	-7.07703	-177.46469
137.30001	-7.08094	-177.53528
137.40001	-7.08578	-177.62117
137.50001	-7.09109	-177.73178
137.60001	-7.09734	-177.86570
137.70001	-7.10484	-178.04158
137.80001	-7.10859	-178.12151
137.90001	-7.11250	-178.17624
138.00001	-7.11688	-178.25167
138.10001	-7.12219	-178.35023
138.20001	-7.12937	-178.50429
138.30001	-7.13438	-178.62758
138.40001	-7.13859	-178.70018
138.50001	-7.14312	-178.77786
138.60001	-7.14844	-178.87856
138.70001	-7.15406	-178.99318
138.80001	-7.16047	-179.13753
138.90001	-7.16469	-179.21980
139.00001	-7.16891	-179.29122
139.10001	-7.17391	-179.37563
139.20001	-7.17969	-179.49134
139.30001	-7.18703	-179.66579
139.40001	-7.19141	-179.76390
139.50001	-7.19531	-179.81333
139.60001	-7.19969	-179.89011
139.70001	-7.20453	-179.98502
139.80001	-7.21000	-180.09539
139.90001	-7.21687	-180.23349
140.00001	-7.22141	-180.33591
140.10001	-7.22563	-180.40635
140.20001	-7.23047	-180.48716
140.30001	-7.23641	-180.59658
140.40001	-7.24375	-180.77143
140.50001	-7.24797	-180.85349
140.60001	-7.25156	-180.89904
140.70001	-7.25594	-180.97214
140.80001	-7.26094	-181.07466
140.90001	-7.26672	-181.18151
141.00001	-7.27469	-181.34981
141.10001	-7.27906	-181.45184
141.20001	-7.28281	-181.50328
141.30001	-7.28750	-181.58758
141.40001	-7.29297	-181.69382
141.50001	-7.29984	-181.84024
141.60001	-7.30438	-181.94030
141.70001	-7.30859	-182.00931
141.80001	-7.31312	-182.08984
141.90001	-7.31844	-182.17297
142.00001	-7.32406	-182.29145
142.10001	-7.33031	-182.41346
142.20001	-7.33484	-182.51325
142.30001	-7.33891	-182.57514
142.40001	-7.34375	-182.65978
142.50001	-7.34938	-182.77118
142.60001	-7.35688	-182.91841
142.70001	-7.36156	-183.03119
142.80001	-7.36531	-183.08459
142.90001	-7.36953	-183.14449
143.00001	-7.37469	-183.23760
143.10001	-7.38078	-183.35928
143.20001	-7.38797	-183.51088
143.30001	-7.39250	-183.62126
143.40001	-7.39625	-183.66349
143.50001	-7.40094	-183.74668
143.60001	-7.40625	-183.83756
143.70001	-7.41313	-183.97415
143.80001	-7.41781	-184.08628
143.90001	-7.42203	-184.14468
144.00001	-7.42672	-184.22362
144.10001	-7.43187	-184.32775
144.20001	-7.43781	-184.43519
144.30001	-7.44578	-184.60770
144.40001	-7.44969	-184.69536
144.50001	-7.45375	-184.74330
144.60001	-7.45906	-184.84506
144.70001	-7.46563	-184.97509
144.80001	-7.47187	-185.13918
144.90001	-7.47547	-185.19813
145.00001	-7.47938	-185.25206
145.10001	-7.48375	-185.31725
145.20001	-7.48875	-185.41270
145.30001	-7.49438	-185.52852
145.40001	-7.50078	-185.67067
145.50001	-7.50469	-185.74575
145.60001	-7.50891	-185.80794
145.70001	-7.51375	-185.89252
145.80001	-7.51938	-186.00591
145.90001	-7.52766	-186.18923
146.00001	-7.53234	-186.29733
146.10001	-7.53594	-186.34024
146.20001	-7.54031	-186.40964
146.30001	-7.54531	-186.50137
146.40001	-7.55125	-186.62363
146.50001	-7.55797	-186.76725
146.60001	-7.56219	-186.85509
146.70001	-7.56609	-186.91441
146.80001	-7.57094	-186.99054
146.90001	-7.57594	-187.07663
147.00001	-7.58266	-187.21758
147.10001	-7.58781	-187.33563
147.20001	-7.59219	-187.40296
147.30001	-7.59688	-187.48225
147.40001	-7.60219	-187.57762
147.50001	-7.60844	-187.69446
147.60001	-7.61578	-187.86317
147.70001	-7.61922	-187.91923
147.80001	-7.62297	-187.96195
147.90001	-7.62750	-188.03668
148.00001	-7.63266	-188.12583
148.10001	-7.63938	-188.25629
148.20001	-7.64516	-188.38452
148.30001	-7.64906	-188.43947
148.40001	-7.65313	-188.49964
148.50001	-7.65812	-188.57458
148.60001	-7.66391	-188.67952
148.70001	-7.67141	-188.85136
148.80001	-7.67562	-188.91981
148.90001	-7.67937	-188.97381
149.00001	-7.68422	-189.04218
149.10001	-7.68969	-189.13689
149.20001	-7.69672	-189.27394
149.30001	-7.70234	-189.40334
149.40001	-7.70641	-189.46047
149.50001	-7.71094	-189.52814
149.60001	-7.71578	-189.60443
149.70001	-7.72141	-189.70490
149.80001	-7.72828	-189.84173
149.90001	-7.73234	-189.91274
150.00001	-7.73625	-189.95687
150.10001	-7.74047	-190.01406
150.20001	-7.74594	-190.09519
150.30001	-7.75391	-190.24181
150.40001	-7.75906	-190.34064
150.50001	-7.76281	-190.36651
150.60001	-7.76719	-190.41406
150.70001	-7.77219	-190.49393
150.80001	-7.77719	-190.58037
150.90001	-7.78375	-190.69567
151.00001	-7.78875	-190.80658
151.10001	-7.79281	-190.85366
151.20001	-7.79766	-190.92987
151.30001	-7.80281	-191.00778
151.40001	-7.80969	-191.13560
151.50001	-7.81469	-191.24289
151.60001	-7.81859	-191.28484
151.70001	-7.82281	-191.33046
151.80001	-7.82797	-191.41617
151.90001	-7.83375	-191.51269
152.00001	-7.84156	-191.65497
152.10001	-7.84656	-191.76370
152.20001	-7.85031	-191.79994
152.30001	-7.85500	-191.86266
152.40001	-7.86031	-191.94615
152.50001	-7.86703	-192.06390
152.60001	-7.87219	-192.17007
152.70001	-7.87625	-192.22121
152.80001	-7.88078	-192.28856
152.90001	-7.88594	-192.37730
153.00001	-7.89250	-192.50050
153.10001	-7.90063	-192.67516
153.20001	-7.90344	-192.70764
153.30001	-7.90688	-192.71836
153.40001	-7.91156	-192.81112
153.50001	-7.91703	-192.89930
153.60001	-7.92406	-193.03027
153.70001	-7.92844	-193.11634
153.80001	-7.93234	-193.16639
153.90001	-7.93672	-193.22078
154.00001	-7.94172	-193.29017
154.10001	-7.94719	-193.38712
154.20001	-7.95531	-193.54831
154.30001	-7.96109	-193.69240
154.40001	-7.96438	-193.70362
154.50001	-7.96906	-193.77425
154.60001	-7.97438	-193.85101
154.70001	-7.98109	-193.98446
154.80001	-7.98563	-194.07158
154.90001	-7.98937	-194.11020
155.00001	-7.99375	-194.16697
155.10001	-7.99875	-194.25255
155.20001	-8.00453	-194.35841
155.30001	-8.01156	-194.48741
155.40001	-8.01688	-194.61213
155.50001	-8.02078	-194.64412
155.60001	-8.02547	-194.71739
155.70001	-8.03063	-194.79446
155.80001	-8.03781	-194.93635
155.90001	-8.04281	-195.04757
156.00001	-8.04656	-195.09149
156.10001	-8.05094	-195.14376
156.20001	-8.05594	-195.22616
156.30001	-8.06172	-195.33749
156.40001	-8.06922	-195.48064
156.50001	-8.07344	-195.57218
156.60001	-8.07703	-195.59753
156.70001	-8.08172	-195.66500
156.80001	-8.08734	-195.76438
156.90001	-8.09469	-195.90828
157.00001	-8.09938	-196.01631
157.10001	-8.10312	-196.04585
157.20001	-8.10750	-196.09685
157.30001	-8.11234	-196.17529
157.40001	-8.11750	-196.26263
157.50001	-8.12516	-196.40687
157.60001	-8.13078	-196.54748
157.70001	-8.13453	-196.58086
157.80001	-8.13891	-196.63858
157.90001	-8.14391	-196.71157
158.00001	-8.15078	-196.83391
158.10001	-8.15531	-196.92779
158.20001	-8.15953	-196.97514
158.30001	-8.16406	-197.04135
158.40001	-8.16891	-197.11855
158.50001	-8.17469	-197.21974
158.60001	-8.18234	-197.36315
158.70001	-8.18687	-197.45684
158.80001	-8.19063	-197.48370
158.90001	-8.19516	-197.54060
159.00001	-8.20016	-197.61802
159.10001	-8.20719	-197.73827
159.20001	-8.21266	-197.86845
159.30001	-8.21672	-197.91028
159.40001	-8.22109	-197.96862
159.50001	-8.22609	-198.04545
159.60001	-8.23203	-198.13648
159.70001	-8.23891	-198.28202
159.80001	-8.24344	-198.37043
159.90001	-8.24734	-198.40401
160.00001	-8.25188	-198.46329
160.10001	-8.25719	-198.55177
160.20001	-8.26453	-198.68360
160.30001	-8.27000	-198.81190
160.40001	-8.27359	-198.83631
160.50001	-8.27766	-198.87950
160.60001	-8.28250	-198.94736
160.70001	-8.28844	-199.05795
160.80001	-8.29766	-199.24137
160.90001	-8.30234	-199.37509
161.00001	-8.30563	-199.38105
161.10001	-8.31016	-199.44590
161.20001	-8.31578	-199.53792
161.30001	-8.32203	-199.68192
161.40001	-8.32609	-199.75668
161.50001	-8.33016	-199.79993
161.60001	-8.33453	-199.86582
161.70001	-8.33953	-199.95236
161.80001	-8.34516	-200.05402
161.90001	-8.35172	-200.17821
162.00001	-8.35687	-200.27591
162.10001	-8.36094	-200.32173
162.20001	-8.36547	-200.38420
162.30001	-8.37078	-200.46793
162.40001	-8.37734	-200.59913
162.50001	-8.38250	-200.70043
162.60001	-8.38672	-200.75265
162.70001	-8.39109	-200.81191
162.80001	-8.39594	-200.88196
162.90001	-8.40141	-200.97165
163.00001	-8.40813	-201.09482
163.10001	-8.41312	-201.19135
163.20001	-8.41734	-201.23246
163.30001	-8.42188	-201.29587
163.40001	-8.42734	-201.36951
163.50001	-8.43422	-201.48461
163.60001	-8.43984	-201.60691
163.70001	-8.44359	-201.64070
163.80001	-8.44766	-201.67381
163.90001	-8.45234	-201.73453
164.00001	-8.45797	-201.82624
164.10001	-8.46531	-201.95036
164.20001	-8.47031	-202.07231
164.30001	-8.47406	-202.07952
164.40001	-8.47844	-202.12351
164.50001	-8.48359	-202.20010
164.60001	-8.49000	-202.29948
164.70001	-8.49547	-202.40025
164.80001	-8.49953	-202.43913
164.90001	-8.50391	-202.48885
165.00001	-8.50891	-202.55770
165.10001	-8.51484	-202.64423
165.20001	-8.52313	-202.78992
165.30001	-8.52797	-202.89807
165.40001	-8.53141	-202.89318
165.50001	-8.53563	-202.94185
165.60001	-8.54063	-203.00488
165.70001	-8.54734	-203.10989
165.80001	-8.55359	-203.25348
165.90001	-8.55734	-203.27631
166.00001	-8.56125	-203.30644
166.10001	-8.56609	-203.34959
166.20001	-8.57156	-203.42687
166.30001	-8.57766	-203.52824
166.40001	-8.58375	-203.63076
166.50001	-8.58750	-203.59950
166.60001	-8.59219	-203.61783
166.70001	-8.59750	-203.67312
166.80001	-8.60469	-203.78453
166.90001	-8.61062	-203.90721
167.00001	-8.61438	-203.92774
167.10001	-8.61844	-203.94605
167.20001	-8.62313	-204.01463
167.30001	-8.62844	-204.09697
167.40001	-8.63422	-204.18082
167.50001	-8.64063	-204.30851
167.60001	-8.64453	-204.33415
167.70001	-8.64922	-204.37974
167.80001	-8.65438	-204.44290
167.90001	-8.66063	-204.53179
168.00001	-8.66594	-204.62772
168.10001	-8.67000	-204.66164
168.20001	-8.67453	-204.70342
168.30001	-8.67953	-204.77240
168.40001	-8.68531	-204.86122
168.50001	-8.69266	-204.96531
168.60001	-8.69875	-205.09806
168.70001	-8.70187	-205.07780
168.80001	-8.70625	-205.11848
168.90001	-8.71125	-205.18291
169.00001	-8.71938	-205.32343
169.10001	-8.72469	-205.44420
169.20001	-8.72813	-205.44115
169.30001	-8.73250	-205.47198
169.40001	-8.73766	-205.54976
169.50001	-8.74344	-205.65218
169.60001	-8.75031	-205.76705
169.70001	-8.75453	-205.83582
169.80001	-8.75812	-205.83498
169.90001	-8.76234	-205.88690
170.00001	-8.76734	-205.96406
170.10001	-8.77453	-206.08169
170.20001	-8.78078	-206.20859
170.30001	-8.78422	-206.21099
170.40001	-8.78844	-206.24582
170.50001	-8.79328	-206.31047
170.60001	-8.79875	-206.39728
170.70001	-8.80625	-206.52379
170.80001	-8.81141	-206.63066
170.90001	-8.81516	-206.63686
171.00001	-8.81969	-206.68165
171.10001	-8.82469	-206.75510
171.20001	-8.83078	-206.83245
171.30001	-8.83656	-206.94591
171.40001	-8.84094	-206.98895
171.50001	-8.84547	-207.03933
171.60001	-8.85047	-207.09485
171.70001	-8.85609	-207.18406
171.80001	-8.86359	-207.30975
171.90001	-8.86828	-207.39084
172.00001	-8.87172	-207.37971
172.10001	-8.87609	-207.42223
172.20001	-8.88141	-207.50685
172.30001	-8.88813	-207.61862
172.40001	-8.89422	-207.74452
172.50001	-8.89813	-207.75887
172.60001	-8.90250	-207.79708
172.70001	-8.90734	-207.85095
172.80001	-8.91250	-207.92498
172.90001	-8.91891	-208.02124
173.00001	-8.92453	-208.14015
173.10001	-8.92844	-208.15556
173.20001	-8.93313	-208.20454
173.30001	-8.93859	-208.28345
173.40001	-8.94578	-208.40444
173.50001	-8.95172	-208.51468
173.60001	-8.95500	-208.50787
173.70001	-8.95906	-208.53949
173.80001	-8.96391	-208.60136
173.90001	-8.96922	-208.68765
174.00001	-8.97563	-208.79202
174.10001	-8.98125	-208.90018
174.20001	-8.98500	-208.89744
174.30001	-8.98938	-208.94626
174.40001	-8.99469	-209.00021
174.50001	-9.00109	-209.09576
174.60001	-9.00688	-209.20700
174.70001	-9.01094	-209.23521
174.80001	-9.01516	-209.26221
174.90001	-9.02000	-209.31666
175.00001	-9.02547	-209.39590
175.10001	-9.03297	-209.50507
175.20001	-9.03813	-209.60842
175.30001	-9.04172	-209.59525
175.40001	-9.04609	-209.63596
175.50001	-9.05125	-209.70318
175.60001	-9.05766	-209.80066
175.70001	-9.06375	-209.91132
175.80001	-9.06797	-209.93534
175.90001	-9.07234	-209.95232
176.00001	-9.07734	-210.01668
176.10001	-9.08250	-210.08097
176.20001	-9.08922	-210.18869
176.30001	-9.09484	-210.29443
176.40001	-9.09875	-210.29298
176.50001	-9.10312	-210.32755
176.60001	-9.10859	-210.39858
176.70001	-9.11594	-210.50987
176.80001	-9.12156	-210.63004
176.90001	-9.12484	-210.60558
177.00001	-9.12922	-210.64349
177.10001	-9.13422	-210.70644
177.20001	-9.13984	-210.79111
177.30001	-9.14703	-210.90122
177.40001	-9.15234	-210.99633
177.50001	-9.15594	-210.97772
177.60001	-9.16047	-211.02145
177.70001	-9.16531	-211.07993
177.80001	-9.17125	-211.17772
177.90001	-9.17703	-211.27482
178.00001	-9.18125	-211.30042
178.10001	-9.18547	-211.33254
178.20001	-9.19047	-211.38981
178.30001	-9.19609	-211.46478
178.40001	-9.20250	-211.55161
178.50001	-9.20828	-211.65237
178.60001	-9.21219	-211.66927
178.70001	-9.21703	-211.69987
178.80001	-9.22266	-211.79268
178.90001	-9.22938	-211.89922
179.00001	-9.23500	-211.99676
179.10001	-9.23859	-211.98989
179.20001	-9.24266	-212.00863
179.30001	-9.24719	-212.06650
179.40001	-9.25250	-212.13537
179.50001	-9.25812	-212.22691
179.60001	-9.26469	-212.34329
179.70001	-9.26891	-212.36122
179.80001	-9.27328	-212.37874
179.90001	-9.27828	-212.43311
180.00001	-9.28453	-212.52248
180.10001	-9.29078	-212.64340
180.20001	-9.29516	-212.66203
180.30001	-9.29938	-212.69490
180.40001	-9.30438	-212.74231
180.50001	-9.30984	-212.81900
180.60001	-9.31625	-212.89626
180.70001	-9.32219	-213.00273
180.80001	-9.32547	-212.99145
180.90001	-9.32953	-213.00322
181.00001	-9.33438	-213.05335
181.10001	-9.34016	-213.13244
181.20001	-9.34688	-213.25000
181.30001	-9.35156	-213.28373
181.40001	-9.35609	-213.31072
181.50001	-9.36125	-213.35828
181.60001	-9.36656	-213.42583
181.70001	-9.37328	-213.51404
181.80001	-9.37891	-213.60640
181.90001	-9.38234	-213.58551
182.00001	-9.38672	-213.62221
182.10001	-9.39156	-213.67066
182.20001	-9.39797	-213.76035
182.30001	-9.40406	-213.86914
182.40001	-9.40813	-213.87033
182.50001	-9.41234	-213.90054
182.60001	-9.41719	-213.94466
182.70001	-9.42266	-214.01133
182.80001	-9.43016	-214.12447
182.90001	-9.43641	-214.25019
183.00001	-9.43953	-214.20605
183.10001	-9.44359	-214.21854
183.20001	-9.44844	-214.26733
183.30001	-9.45469	-214.35605
183.40001	-9.46125	-214.48854
183.50001	-9.46516	-214.49085
183.60001	-9.46922	-214.49608
183.70001	-9.47406	-214.54830
183.80001	-9.47938	-214.60378
183.90001	-9.48531	-214.67830
184.00001	-9.49187	-214.79310
184.10001	-9.49594	-214.79999
184.20001	-9.50047	-214.82050
184.30001	-9.50547	-214.87877
184.40001	-9.51141	-214.94788
184.50001	-9.51813	-215.06162
184.60001	-9.52203	-215.06393
184.70001	-9.52594	-215.05474
184.80001	-9.53047	-215.09521
184.90001	-9.53578	-215.15934
185.00001	-9.54344	-215.26822
185.10001	-9.55047	-215.41317
185.20001	-9.55359	-215.35864
185.30001	-9.55797	-215.37130
185.40001	-9.56359	-215.45015
185.50001	-9.57000	-215.54476
185.60001	-9.57562	-215.65236
185.70001	-9.57922	-215.62563
185.80001	-9.58328	-215.63578
185.90001	-9.58797	-215.69303
186.00001	-9.59359	-215.76409
186.10001	-9.60016	-215.85853
186.20001	-9.60641	-215.96844
186.30001	-9.60984	-215.92894
186.40001	-9.61406	-215.94530
186.50001	-9.61891	-216.00516
186.60001	-9.62516	-216.08506
186.70001	-9.63156	-216.20862
186.80001	-9.63563	-216.20812
186.90001	-9.63969	-216.21543
187.00001	-9.64406	-216.25492
187.10001	-9.64922	-216.30543
187.20001	-9.65547	-216.39284
187.30001	-9.66219	-216.51044
187.40001	-9.66625	-216.50712
187.50001	-9.67094	-216.54171
187.60001	-9.67594	-216.58975
187.70001	-9.68203	-216.66437
187.80001	-9.68828	-216.77046
187.90001	-9.69234	-216.76607
188.00001	-9.69625	-216.77190
188.10001	-9.70094	-216.81096
188.20001	-9.70609	-216.86241
188.30001	-9.71234	-216.95612
188.40001	-9.71906	-217.06967
188.50001	-9.72313	-217.05827
188.60001	-9.72750	-217.07612
188.70001	-9.73266	-217.10704
188.80001	-9.73875	-217.14538
188.82601	-9.74078	-216.62955
188.86401	-9.74328	-216.11817
188.96201	-9.74766	-215.61305
189.06201	-9.75156	-215.24651
189.16201	-9.75625	-215.01598
189.26201	-9.76141	-214.87485
189.36201	-9.76719	-214.80291
189.46201	-9.77437	-214.79242
189.56201	-9.77813	-214.71217
189.66201	-9.78188	-214.61566
189.76201	-9.78656	-214.56106
189.86201	-9.79234	-214.56590
189.96201	-9.80031	-214.64780
190.06201	-9.80500	-214.66404
190.16201	-9.80875	-214.59232
190.26201	-9.81313	-214.56908
190.36201	-9.81813	-214.57477
190.46201	-9.82312	-214.58501
190.56201	-9.82969	-214.64097
190.66201	-9.83500	-214.67669
190.76201	-9.83906	-214.65383
190.86201	-9.84391	-214.66154
190.96201	-9.84969	-214.68921
191.06201	-9.85703	-214.78970
191.16201	-9.86125	-214.80508
191.26201	-9.86484	-214.76799
191.36201	-9.86938	-214.76227
191.46201	-9.87469	-214.80563
191.56201	-9.88063	-214.87188
191.66201	-9.88766	-214.93636
191.76201	-9.89234	-214.95764
191.86201	-9.89641	-214.89817
191.96201	-9.90125	-214.88239
192.06201	-9.90641	-214.89546
192.16201	-9.91375	-214.96657
192.26201	-9.91844	-214.97761
192.36201	-9.92219	-214.92907
192.46201	-9.92672	-214.92250
192.56201	-9.93172	-214.95917
192.66201	-9.93750	-215.00243
192.76201	-9.94438	-215.08934
192.86201	-9.94844	-215.08139
192.96201	-9.95250	-215.04629
193.06201	-9.95750	-215.07910
193.16201	-9.96391	-215.13945
193.26201	-9.97219	-215.28848
193.36201	-9.97594	-215.25259
193.46201	-9.97938	-215.19759
193.56201	-9.98406	-215.21710
193.66201	-9.98875	-215.24760
193.76201	-9.99438	-215.31112
193.86201	-10.00141	-215.41129
193.96201	-10.00547	-215.41075
194.06201	-10.00938	-215.38457
194.16201	-10.01391	-215.38129
194.26201	-10.01922	-215.42439
194.36201	-10.02641	-215.52424
194.46201	-10.03125	-215.56111
194.56201	-10.03516	-215.52673
194.66201	-10.04000	-215.54901
194.76201	-10.04516	-215.58876
194.86201	-10.05094	-215.63414
194.96201	-10.05813	-215.73466
195.06201	-10.06234	-215.74575
195.16201	-10.06641	-215.71442
195.26201	-10.07109	-215.74327
195.36201	-10.07641	-215.78526
195.46201	-10.08328	-215.87354
195.56201	-10.08813	-215.91429
195.66201	-10.09219	-215.89634
195.76201	-10.09672	-215.90190
195.86201	-10.10188	-215.93793
195.96201	-10.10750	-215.98534
196.06201	-10.11406	-216.07883
196.16201	-10.11828	-216.08557
196.26201	-10.12266	-216.06725
196.36201	-10.12766	-216.10038
196.46201	-10.13312	-216.14383
196.56201	-10.13984	-216.23048
196.66201	-10.14500	-216.26407
196.76201	-10.14875	-216.23884
196.86201	-10.15281	-216.22306
196.96201	-10.15766	-216.25474
197.06201	-10.16313	-216.31077
197.16201	-10.17000	-216.38691
197.26201	-10.17547	-216.44092
197.36201	-10.17969	-216.40182
197.46201	-10.18484	-216.42897
197.56201	-10.19078	-216.48881
197.66201	-10.19734	-216.57167
197.76201	-10.20156	-216.57312
197.86201	-10.20547	-216.54582
197.96201	-10.20984	-216.55427
198.06201	-10.21500	-216.58982
198.16201	-10.22078	-216.65736
198.26201	-10.22844	-216.77141
198.36201	-10.23281	-216.77384
198.46201	-10.23625	-216.72097
198.56201	-10.24047	-216.71505
198.66201	-10.24562	-216.76502
198.76201	-10.25297	-216.86575
198.86201	-10.25813	-216.92266
198.96201	-10.26203	-216.87648
199.06201	-10.26625	-216.87657
199.16201	-10.27141	-216.90354
199.26201	-10.27688	-216.95891
199.36201	-10.28438	-217.06036
199.46201	-10.28938	-217.08985
199.56201	-10.29328	-217.05219
[truncated: 120 more rows]
