# Supplementary material for: Strengthening of 3D Printed Fused Deposition Manufactured Parts Using the Fill Compositing Technique
Source: PLoS One. 2015 Apr 16;10(4):e0122915. doi: 10.1371/journal.pone.0122915 (PMC4400136; doi:10.1371/journal.pone.0122915)
Supplement: S1 File — This is the raw data and information on all the samples presented in this manuscript. (ZIP) [file pone.0122915.s001.zip › Specimen_RawData_35.csv]

Time	Extension	Load
(sec)	(mm)	(N)
0.00000	-0.00016	-0.04956
0.10000	-0.00156	-0.06062
0.20000	-0.00672	-0.10959
0.30000	-0.01406	-0.20094
0.40000	-0.02000	-0.28811
0.50000	-0.02500	-0.36436
0.60000	-0.03094	-0.46778
0.70000	-0.03719	-0.58101
0.80000	-0.04156	-0.65297
0.90000	-0.04594	-0.73518
1.00000	-0.05062	-0.81960
1.10000	-0.05625	-0.92748
1.20000	-0.06297	-1.04248
1.30000	-0.06859	-1.17151
1.40000	-0.07219	-1.24157
1.50000	-0.07688	-1.33075
1.60000	-0.08203	-1.43599
1.70000	-0.08797	-1.54598
1.80000	-0.09406	-1.67509
1.90000	-0.09859	-1.77659
2.00000	-0.10297	-1.86477
2.10000	-0.10734	-1.94884
2.20000	-0.11234	-2.03749
2.30000	-0.11797	-2.15054
2.40000	-0.12438	-2.27865
2.50000	-0.12844	-2.37387
2.60000	-0.13281	-2.45295
2.70000	-0.13813	-2.56485
2.80000	-0.14453	-2.67631
2.90000	-0.15109	-2.82567
3.00000	-0.15500	-2.90462
3.10000	-0.15906	-2.98955
3.20000	-0.16344	-3.05320
3.30000	-0.16844	-3.15494
3.40000	-0.17469	-3.27001
3.50000	-0.18203	-3.41998
3.60000	-0.18609	-3.51239
3.70000	-0.19047	-3.59770
3.80000	-0.19500	-3.68654
3.90000	-0.20062	-3.78556
4.00000	-0.20719	-3.92040
4.10000	-0.21187	-4.02053
4.20000	-0.21609	-4.10746
4.30000	-0.22078	-4.19558
4.40000	-0.22609	-4.29655
4.50000	-0.23219	-4.42051
4.60000	-0.23844	-4.55529
4.70000	-0.24250	-4.63792
4.80000	-0.24688	-4.73572
4.90000	-0.25172	-4.82917
5.00000	-0.25766	-4.94243
5.10000	-0.26438	-5.09112
5.20000	-0.26875	-5.18467
5.30000	-0.27297	-5.25726
5.40000	-0.27766	-5.33368
5.50000	-0.28328	-5.42824
5.60000	-0.28938	-5.54772
5.70000	-0.29563	-5.68466
5.80000	-0.29938	-5.76969
5.90000	-0.30359	-5.86267
6.00000	-0.30891	-5.94387
6.10000	-0.31594	-6.07577
6.20000	-0.32281	-6.23433
6.30000	-0.32625	-6.31886
6.40000	-0.33063	-6.40786
6.50000	-0.33516	-6.47627
6.60000	-0.34016	-6.61043
6.70000	-0.34578	-6.70345
6.80000	-0.35188	-6.84869
6.90000	-0.35594	-6.93801
7.00000	-0.36047	-7.03703
7.10000	-0.36547	-7.11267
7.20000	-0.37172	-7.26463
7.30000	-0.37844	-7.40101
7.40000	-0.38250	-7.50384
7.50000	-0.38672	-7.59902
7.60000	-0.39141	-7.68257
7.70000	-0.39656	-7.78304
7.80000	-0.40250	-7.90733
7.90000	-0.40812	-8.03534
8.00000	-0.41219	-8.12556
8.10000	-0.41688	-8.22660
8.20000	-0.42188	-8.33364
8.30000	-0.42766	-8.44653
8.40000	-0.43469	-8.59759
8.50000	-0.43937	-8.70907
8.60000	-0.44359	-8.80320
8.70000	-0.44797	-8.89673
8.80000	-0.45313	-8.99734
8.90000	-0.45953	-9.13007
9.00000	-0.46562	-9.28084
9.10000	-0.46937	-9.35476
9.20000	-0.47375	-9.46039
9.30000	-0.47859	-9.55594
9.40000	-0.48391	-9.66756
9.50000	-0.49031	-9.80099
9.60000	-0.49500	-9.90747
9.70000	-0.49922	-9.99364
9.80000	-0.50406	-10.09357
9.90000	-0.50953	-10.20545
10.00000	-0.51547	-10.20252
10.10000	-0.52234	-10.39263
10.20000	-0.52594	-10.48864
10.30000	-0.53031	-10.58907
10.40000	-0.53484	-10.60040
10.50000	-0.54047	-10.74354
10.60000	-0.54734	-10.91688
10.70000	-0.55234	-10.97239
10.80000	-0.55688	-11.08143
10.90000	-0.56172	-11.20267
11.00000	-0.56672	-11.23206
11.10000	-0.57266	-11.37831
11.20000	-0.57922	-11.56397
11.30000	-0.58281	-11.58265
11.40000	-0.58703	-11.68793
11.50000	-0.59203	-11.82336
11.60000	-0.59875	-11.86222
11.70000	-0.60594	-12.07144
11.80000	-0.60953	-12.16254
11.90000	-0.61344	-12.25174
12.00000	-0.61797	-12.27046
12.10000	-0.62328	-12.39460
12.20000	-0.62922	-12.55036
12.30000	-0.63609	-12.63441
12.40000	-0.64000	-12.73971
12.50000	-0.64422	-12.84893
12.60000	-0.64906	-12.96766
12.70000	-0.65469	-13.04773
12.80000	-0.66141	-13.17300
12.90000	-0.66578	-13.29764
13.00000	-0.66969	-13.39133
13.10000	-0.67437	-13.49932
13.20000	-0.67953	-13.48917
13.30000	-0.68516	-13.65245
13.40000	-0.69188	-13.82725
13.50000	-0.69609	-13.83562
13.60000	-0.70047	-13.95664
13.70000	-0.70562	-14.07379
13.80000	-0.71172	-14.22762
13.90000	-0.71922	-14.27819
14.00000	-0.72297	-14.40185
14.10000	-0.72672	-14.48939
14.20000	-0.73109	-14.59167
14.30000	-0.73625	-14.71894
14.40000	-0.74281	-14.72160
14.50000	-0.75094	-14.98206
14.60000	-0.75453	-15.07825
14.70000	-0.75844	-15.17277
14.80000	-0.76344	-15.27665
14.90000	-0.76922	-15.26445
15.00000	-0.77516	-15.44602
15.10000	-0.77938	-15.57376
15.20000	-0.78344	-15.67532
15.30000	-0.78813	-15.78526
15.40000	-0.79328	-15.79998
15.50000	-0.79938	-15.95996
15.60000	-0.80625	-16.10272
15.70000	-0.80984	-16.18145
15.80000	-0.81422	-16.28630
15.90000	-0.81922	-16.40048
16.00000	-0.82500	-16.49320
16.10000	-0.83156	-16.64259
16.20000	-0.83578	-16.73874
16.30000	-0.83984	-16.81892
16.40000	-0.84469	-16.93035
16.50000	-0.85016	-17.02462
16.60000	-0.85594	-17.14700
16.70000	-0.86313	-17.29852
16.80000	-0.86703	-17.38562
16.90000	-0.87109	-17.47564
17.00000	-0.87609	-17.59602
17.10000	-0.88187	-17.68475
17.20000	-0.88891	-17.84134
17.30000	-0.89313	-17.93278
17.40000	-0.89703	-18.01305
17.50000	-0.90156	-18.11936
17.60000	-0.90688	-18.21691
17.70000	-0.91281	-18.32495
17.80000	-0.92000	-18.49056
17.90000	-0.92422	-18.58449
18.00000	-0.92844	-18.66914
18.10000	-0.93344	-18.79074
18.20000	-0.93891	-18.87996
18.30000	-0.94578	-19.03232
18.40000	-0.95016	-19.13828
18.50000	-0.95406	-19.22320
18.60000	-0.95859	-19.32905
18.70000	-0.96375	-19.42346
18.80000	-0.96953	-19.53118
18.90000	-0.97688	-19.70883
19.00000	-0.98047	-19.77934
19.10000	-0.98484	-19.87304
19.20000	-0.98969	-19.99652
19.30000	-0.99563	-20.09211
19.40000	-1.00234	-20.24598
19.50000	-1.00656	-20.34961
19.60000	-1.01094	-20.43923
19.70000	-1.01547	-20.54457
19.80000	-1.02031	-20.62993
19.90000	-1.02563	-20.73376
20.00000	-1.03281	-20.89426
20.10000	-1.03688	-20.96633
20.20000	-1.04109	-21.06921
20.30000	-1.04609	-21.18883
20.40000	-1.05188	-21.29760
20.50000	-1.05938	-21.44520
20.60000	-1.06312	-21.54437
20.70000	-1.06719	-21.63313
20.80000	-1.07187	-21.74292
20.90000	-1.07703	-21.84588
21.00000	-1.08313	-21.94603
21.10000	-1.09031	-22.12476
21.20000	-1.09422	-22.19956
21.30000	-1.09828	-22.28743
21.40000	-1.10297	-22.39545
21.50000	-1.10797	-22.49979
21.60000	-1.11500	-22.61636
21.70000	-1.12000	-22.73302
21.80000	-1.12438	-22.83455
21.90000	-1.12891	-22.94710
22.00000	-1.13453	-22.73647
22.10000	-1.14156	-22.93268
22.20000	-1.14828	-23.17345
22.30000	-1.15141	-23.25321
22.40000	-1.15578	-23.36264
22.50000	-1.16094	-23.50536
22.60000	-1.16672	-23.53094
22.70000	-1.17266	-23.59068
22.80000	-1.17688	-23.73695
22.90000	-1.18094	-23.83632
23.00000	-1.18547	-23.97185
23.10000	-1.19016	-24.08867
23.20000	-1.19578	-24.23733
23.30000	-1.20328	-24.21154
23.40000	-1.20781	-24.35178
23.50000	-1.21219	-24.47625
23.60000	-1.21719	-24.61513
23.70000	-1.22297	-24.77385
23.80000	-1.22891	-24.94305
23.90000	-1.23312	-25.05758
24.00000	-1.23750	-24.92730
24.10000	-1.24234	-25.07823
24.20000	-1.24750	-25.23291
24.30000	-1.25328	-25.39271
24.40000	-1.26031	-25.60485
24.50000	-1.26453	-25.71704
24.60000	-1.26891	-25.76075
24.70000	-1.27375	-25.73420
24.80000	-1.27969	-25.91266
24.90000	-1.28609	-26.11299
25.00000	-1.29047	-26.24481
25.10000	-1.29438	-26.33937
25.20000	-1.29875	-26.45050
25.30000	-1.30375	-26.58362
25.40000	-1.30969	-26.47518
25.50000	-1.31656	-26.69922
25.60000	-1.32094	-26.84300
25.70000	-1.32516	-26.94475
25.80000	-1.32969	-27.05817
25.90000	-1.33484	-27.20753
26.00000	-1.34156	-27.34993
26.10000	-1.34641	-27.26932
26.20000	-1.35031	-27.37703
26.30000	-1.35484	-27.49694
26.40000	-1.35984	-27.63126
26.50000	-1.36563	-27.78235
26.60000	-1.37281	-27.96470
26.70000	-1.37750	-28.10348
26.80000	-1.38188	-27.95955
26.90000	-1.38688	-28.10223
27.00000	-1.39219	-28.24478
27.10000	-1.39844	-28.41727
27.20000	-1.40359	-28.56027
27.30000	-1.40766	-28.66226
27.40000	-1.41203	-28.76733
27.50000	-1.41703	-28.87995
27.60000	-1.42281	-29.02071
27.70000	-1.43062	-28.95335
27.80000	-1.43438	-29.07969
27.90000	-1.43844	-29.18139
28.00000	-1.44344	-29.30413
28.10000	-1.44938	-29.46369
28.20000	-1.45656	-29.66440
28.30000	-1.46062	-29.76300
28.40000	-1.46453	-29.84492
28.50000	-1.46891	-29.94650
28.60000	-1.47391	-29.80461
28.70000	-1.47922	-29.94959
28.80000	-1.48609	-30.13342
28.90000	-1.49109	-30.28960
29.00000	-1.49516	-30.39264
29.10000	-1.50000	-30.50597
29.20000	-1.50578	-30.64681
29.30000	-1.51328	-30.81328
29.40000	-1.51750	-30.69058
29.50000	-1.52125	-30.78002
29.60000	-1.52563	-30.90195
29.70000	-1.53031	-31.02538
29.80000	-1.53594	-31.15938
29.90000	-1.54281	-31.32855
30.00000	-1.54781	-31.48287
30.10000	-1.55172	-31.55787
30.20000	-1.55625	-31.67129
30.30000	-1.56125	-31.77891
30.40000	-1.56781	-31.90662
30.50000	-1.57359	-31.76104
30.60000	-1.57828	-31.89965
30.70000	-1.58328	-32.02061
30.80000	-1.58891	-32.16919
30.90000	-1.59547	-32.33971
31.00000	-1.60359	-32.57219
31.10000	-1.60609	-32.62838
31.20000	-1.60984	-32.70872
31.30000	-1.61469	-32.82337
31.40000	-1.62031	-32.96887
31.50000	-1.62672	-32.94622
31.60000	-1.63078	-32.94337
31.70000	-1.63484	-33.04698
31.80000	-1.63937	-33.16559
31.90000	-1.64469	-33.30105
32.00000	-1.65031	-33.45676
32.10000	-1.65750	-33.64920
32.20000	-1.66141	-33.76834
32.30000	-1.66531	-33.85076
32.40000	-1.66984	-33.95319
32.50000	-1.67547	-34.09225
32.60000	-1.68391	-34.09858
32.70000	-1.68859	-34.13658
32.80000	-1.69219	-34.22340
32.90000	-1.69656	-34.34345
33.00000	-1.70141	-34.47275
33.10000	-1.70688	-34.61804
33.20000	-1.71422	-34.81336
33.30000	-1.71844	-34.94014
33.40000	-1.72250	-35.03382
33.50000	-1.72734	-35.14392
33.60000	-1.73266	-35.27931
33.70000	-1.73969	-35.43167
33.80000	-1.74437	-35.26347
33.90000	-1.74844	-35.37513
34.00000	-1.75297	-35.50839
34.10000	-1.75813	-35.64231
34.20000	-1.76406	-35.78773
34.30000	-1.77141	-35.98327
34.40000	-1.77516	-36.09260
34.50000	-1.77906	-36.18542
34.60000	-1.78375	-36.30031
34.70000	-1.78906	-36.43290
34.80000	-1.79609	-36.53439
34.90000	-1.80141	-36.46467
35.00000	-1.80547	-36.56931
35.10000	-1.81016	-36.69385
35.20000	-1.81547	-36.82769
35.30000	-1.82109	-36.97595
35.40000	-1.82797	-37.16099
35.50000	-1.83188	-37.27032
35.60000	-1.83578	-37.34185
35.70000	-1.84047	-37.29146
35.80000	-1.84594	-37.44142
35.90000	-1.85328	-37.63047
36.00000	-1.85812	-37.78266
36.10000	-1.86203	-37.87939
36.20000	-1.86656	-37.98657
36.30000	-1.87172	-38.10976
36.40000	-1.87703	-38.09799
36.50000	-1.88453	-38.23672
36.60000	-1.88906	-38.39768
36.70000	-1.89313	-38.48317
36.80000	-1.89797	-38.59692
36.90000	-1.90297	-38.73031
37.00000	-1.90891	-38.87261
37.10000	-1.91406	-39.02029
37.20000	-1.91812	-38.94573
37.30000	-1.92281	-39.03984
37.40000	-1.92813	-39.17679
37.50000	-1.93406	-39.33033
37.60000	-1.94156	-39.52743
37.70000	-1.94531	-39.64069
37.80000	-1.94906	-39.71741
37.90000	-1.95391	-39.82501
38.00000	-1.95922	-39.93917
38.10000	-1.96609	-39.92813
38.20000	-1.97141	-40.08869
38.30000	-1.97594	-40.20073
38.40000	-1.98078	-40.32016
38.50000	-1.98563	-40.44056
38.60000	-1.99156	-40.58922
38.70000	-1.99875	-40.77696
38.80000	-2.00281	-40.68764
38.90000	-2.00688	-40.79207
39.00000	-2.01172	-40.92362
39.10000	-2.01719	-41.06579
39.20000	-2.02406	-41.24468
39.30000	-2.02844	-41.37659
39.40000	-2.03219	-41.45679
39.50000	-2.03656	-41.56119
39.60000	-2.04125	-41.68825
39.70000	-2.04672	-41.64859
39.80000	-2.05391	-41.78990
39.90000	-2.05875	-41.94884
40.00000	-2.06297	-42.04574
40.10000	-2.06750	-42.15195
40.20000	-2.07266	-42.27701
40.30000	-2.07938	-42.44919
40.40000	-2.08484	-42.61002
40.50000	-2.08906	-42.59825
40.60000	-2.09359	-42.64215
40.70000	-2.09859	-42.76571
40.80000	-2.10453	-42.91321
40.90000	-2.11078	-43.07765
41.00000	-2.11484	-43.18662
41.10000	-2.11891	-43.28231
41.20000	-2.12375	-43.39302
41.30000	-2.12922	-43.52929
41.40000	-2.13609	-43.68355
41.50000	-2.14203	-43.63346
41.60000	-2.14609	-43.74465
41.70000	-2.15047	-43.84806
41.80000	-2.15516	-43.96760
41.90000	-2.16063	-44.11195
42.00000	-2.16734	-44.27369
42.10000	-2.17234	-44.42551
42.20000	-2.17625	-44.51455
42.30000	-2.18094	-44.61652
42.40000	-2.18656	-44.74424
42.50000	-2.19328	-44.88530
42.60000	-2.19813	-44.81497
42.70000	-2.20219	-44.91027
42.80000	-2.20688	-45.03283
42.90000	-2.21188	-45.15599
43.00000	-2.21750	-45.29189
43.10000	-2.22469	-45.45833
43.20000	-2.22953	-45.59823
43.30000	-2.23313	-45.67428
43.40000	-2.23781	-45.78148
43.50000	-2.24281	-45.89346
43.60000	-2.24969	-46.04693
43.70000	-2.25516	-45.96963
43.80000	-2.25906	-46.08475
43.90000	-2.26359	-46.18815
44.00000	-2.26844	-46.29799
44.10000	-2.27391	-46.42798
44.20000	-2.28094	-46.59815
44.30000	-2.28547	-46.73355
44.40000	-2.28938	-46.81945
44.50000	-2.29391	-46.91258
44.60000	-2.29922	-47.03921
44.70000	-2.30703	-47.19674
44.80000	-2.31188	-47.20307
44.90000	-2.31578	-47.20793
45.00000	-2.32031	-47.31454
45.10000	-2.32531	-47.44317
45.20000	-2.33094	-47.56970
45.30000	-2.33859	-47.75174
45.40000	-2.34297	-47.88414
45.50000	-2.34688	-47.95839
45.60000	-2.35172	-48.06923
45.70000	-2.35687	-48.18871
45.80000	-2.36344	-48.33438
45.90000	-2.36797	-48.45478
46.00000	-2.37188	-48.52699
46.10000	-2.37609	-48.41403
46.20000	-2.38109	-48.52797
46.30000	-2.38719	-48.66441
46.40000	-2.39438	-48.84392
46.50000	-2.39937	-48.97782
46.60000	-2.40359	-49.05894
46.70000	-2.40828	-49.16727
46.80000	-2.41375	-49.28401
46.90000	-2.42141	-49.44695
47.00000	-2.42703	-49.61815
47.10000	-2.43031	-49.61277
47.20000	-2.43453	-49.57543
47.30000	-2.43969	-49.69117
47.40000	-2.44547	-49.83811
47.50000	-2.45344	-50.03360
47.60000	-2.45688	-50.13943
47.70000	-2.46047	-50.21105
47.80000	-2.46516	-50.31844
47.90000	-2.47047	-50.44465
48.00000	-2.47672	-50.58357
48.10000	-2.48203	-50.73141
48.20000	-2.48594	-50.81356
48.30000	-2.49047	-50.90602
48.40000	-2.49563	-50.91252
48.50000	-2.50109	-50.94309
48.60000	-2.50906	-51.12270
48.70000	-2.51422	-51.28963
48.80000	-2.51766	-51.35433
48.90000	-2.52203	-51.45465
49.00000	-2.52734	-51.57819
49.10000	-2.53391	-51.72587
49.20000	-2.53906	-51.87314
49.30000	-2.54313	-51.96410
49.40000	-2.54750	-52.06051
49.50000	-2.55234	-52.16627
49.60000	-2.55781	-52.28955
49.70000	-2.56422	-52.43337
49.80000	-2.56969	-52.36201
49.90000	-2.57391	-52.44567
50.00000	-2.57859	-52.56037
50.10000	-2.58375	-52.67275
50.20000	-2.59047	-52.82873
50.30000	-2.59594	-52.98832
50.40000	-2.59953	-53.05213
50.50000	-2.60375	-53.15001
50.60000	-2.60875	-53.26588
50.70000	-2.61422	-53.38951
50.80000	-2.62141	-53.55316
50.90000	-2.62656	-53.69628
51.00000	-2.63047	-53.77266
51.10000	-2.63516	-53.87066
51.20000	-2.64047	-53.98031
51.30000	-2.64656	-54.01650
51.40000	-2.65250	-54.04052
51.50000	-2.65672	-54.14679
51.60000	-2.66078	-54.24627
51.70000	-2.66547	-54.33982
51.80000	-2.67094	-54.46851
51.90000	-2.67812	-54.62975
52.00000	-2.68344	-54.78159
52.10000	-2.68703	-54.85504
52.20000	-2.69156	-54.94867
52.30000	-2.69703	-55.06933
52.40000	-2.70375	-55.22108
52.50000	-2.70953	-55.37214
52.60000	-2.71344	-55.45859
52.70000	-2.71781	-55.53790
52.80000	-2.72266	-55.64677
52.90000	-2.72781	-55.74174
53.00000	-2.73406	-55.65021
53.10000	-2.74031	-55.83066
53.20000	-2.74406	-55.90969
53.30000	-2.74844	-55.98945
53.40000	-2.75375	-56.12075
53.50000	-2.76109	-56.27491
53.60000	-2.76656	-56.43748
53.70000	-2.76984	-56.50583
53.80000	-2.77406	-56.58397
53.90000	-2.77891	-56.69040
54.00000	-2.78469	-56.81710
54.10000	-2.79172	-56.96859
54.20000	-2.79844	-57.15688
54.30000	-2.80172	-57.21788
54.40000	-2.80594	-57.29445
54.50000	-2.81047	-57.39246
54.60000	-2.81656	-57.51384
54.70000	-2.82219	-57.43120
54.80000	-2.82656	-57.52744
54.90000	-2.83109	-57.63333
55.00000	-2.83641	-57.75020
55.10000	-2.84250	-57.89370
55.20000	-2.85031	-58.07739
55.30000	-2.85406	-58.19902
55.40000	-2.85781	-58.27427
55.50000	-2.86266	-58.38157
55.60000	-2.86828	-58.51471
55.70000	-2.87594	-58.69057
55.80000	-2.88094	-58.84525
55.90000	-2.88453	-58.91510
56.00000	-2.88859	-59.00888
56.10000	-2.89312	-59.11018
56.20000	-2.89797	-59.21106
56.30000	-2.90438	-59.34653
56.40000	-2.90984	-59.49043
56.50000	-2.91406	-59.27270
56.60000	-2.91875	-59.20624
56.70000	-2.92406	-59.32334
56.80000	-2.93109	-59.48541
56.90000	-2.93641	-59.63857
57.00000	-2.94031	-59.72755
57.10000	-2.94438	-59.82785
57.20000	-2.94906	-59.92137
57.30000	-2.95453	-60.04386
57.40000	-2.96141	-60.19616
57.50000	-2.96687	-60.34433
57.60000	-2.97109	-60.43398
57.70000	-2.97547	-60.53392
57.80000	-2.98016	-60.63018
57.90000	-2.98641	-60.77208
58.00000	-2.99281	-60.94279
58.10000	-2.99719	-61.03842
58.20000	-3.00141	-61.12989
58.30000	-3.00625	-61.23214
58.40000	-3.01203	-61.35337
58.50000	-3.01906	-61.50638
58.60000	-3.02391	-61.64537
58.70000	-3.02766	-61.71885
58.80000	-3.03219	-61.80647
58.90000	-3.03734	-61.92014
59.00000	-3.04391	-62.05270
59.10000	-3.05000	-62.21344
59.20000	-3.05375	-61.92415
59.30000	-3.05797	-62.01115
59.40000	-3.06266	-62.11512
59.50000	-3.06813	-62.23008
59.60000	-3.07531	-62.39075
59.70000	-3.08094	-62.55288
59.80000	-3.08469	-62.63037
59.90000	-3.08922	-62.71610
60.00000	-3.09438	-62.83609
60.10000	-3.10047	-62.95720
60.20000	-3.10641	-63.10815
60.30000	-3.11078	-63.20584
60.40000	-3.11516	-63.29770
60.50000	-3.12000	-63.40605
60.60000	-3.12531	-63.51064
60.70000	-3.13156	-63.64452
60.80000	-3.13703	-63.78029
60.90000	-3.14094	-63.85944
61.00000	-3.14516	-63.94272
61.10000	-3.15016	-64.04708
61.20000	-3.15719	-64.18361
61.30000	-3.16422	-64.37049
61.40000	-3.16766	-64.44410
61.50000	-3.17156	-64.51622
61.60000	-3.17641	-64.61274
61.70000	-3.18172	-64.72822
61.80000	-3.18750	-64.83775
61.90000	-3.19328	-64.97812
62.00000	-3.19734	-65.05398
62.10000	-3.20172	-65.13473
62.20000	-3.20687	-65.23535
62.30000	-3.21328	-65.34443
62.40000	-3.22031	-65.17099
62.50000	-3.22437	-65.26057
62.60000	-3.22859	-65.34478
62.70000	-3.23375	-65.45325
62.80000	-3.23906	-65.57614
62.90000	-3.24562	-65.69915
63.00000	-3.25125	-65.85070
63.10000	-3.25500	-65.92067
63.20000	-3.25969	-66.00598
63.30000	-3.26531	-66.12730
63.40000	-3.27203	-66.26355
63.50000	-3.27734	-66.40915
63.60000	-3.28125	-66.49113
63.70000	-3.28531	-66.56781
63.80000	-3.28984	-66.66349
63.90000	-3.29531	-66.77247
64.00000	-3.30219	-66.91585
64.10000	-3.30781	-67.07114
64.20000	-3.31109	-67.12309
64.30000	-3.31531	-67.21217
64.40000	-3.32047	-67.31238
64.50000	-3.32625	-67.42716
64.60000	-3.33344	-67.58951
64.70000	-3.33781	-67.68769
64.80000	-3.34203	-67.76636
64.90000	-3.34656	-67.85682
65.00000	-3.35203	-67.97150
65.10000	-3.35875	-68.10552
65.20000	-3.36516	-68.27085
65.30000	-3.36875	-68.33653
65.40000	-3.37313	-68.41863
65.50000	-3.37828	-68.52032
65.60000	-3.38500	-68.64769
65.70000	-3.39031	-68.77879
65.80000	-3.39375	-68.83559
65.90000	-3.39813	-68.91212
66.00000	-3.40328	-68.67352
66.10000	-3.40937	-68.81962
66.20000	-3.41672	-68.97312
66.30000	-3.42234	-69.12925
66.40000	-3.42562	-69.19401
66.50000	-3.43000	-69.27721
66.60000	-3.43500	-69.37603
66.70000	-3.44078	-69.50252
66.80000	-3.44734	-69.65493
66.90000	-3.45156	-69.75561
67.00000	-3.45562	-69.82738
67.10000	-3.46062	-69.93017
67.20000	-3.46609	-70.05134
67.30000	-3.47250	-70.18166
67.40000	-3.47812	-70.33158
67.50000	-3.48187	-70.38904
67.60000	-3.48625	-70.47807
67.70000	-3.49109	-70.59077
67.80000	-3.49750	-70.71114
67.90000	-3.50406	-70.87154
68.00000	-3.50812	-70.96729
68.10000	-3.51250	-71.04161
68.20000	-3.51719	-71.13840
68.30000	-3.52188	-71.24677
68.40000	-3.52750	-71.35376
68.50000	-3.53406	-71.50489
68.60000	-3.53828	-71.59529
68.70000	-3.54312	-71.69291
68.80000	-3.54828	-71.80477
68.90000	-3.55484	-71.92370
69.00000	-3.56094	-72.07073
69.10000	-3.56469	-72.15320
69.20000	-3.56891	-72.23179
69.30000	-3.57344	-72.32330
69.40000	-3.57875	-72.42367
69.50000	-3.58562	-72.55562
69.60000	-3.59219	-72.73345
69.70000	-3.59563	-72.79784
69.80000	-3.60000	-72.87359
69.90000	-3.60484	-72.97041
70.00000	-3.61062	-73.08350
70.10000	-3.61703	-73.05032
70.20000	-3.62125	-73.00162
70.30000	-3.62547	-73.08874
70.40000	-3.63031	-73.19069
70.50000	-3.63594	-73.30775
70.60000	-3.64328	-73.45314
70.70000	-3.64891	-73.60819
70.80000	-3.65266	-73.68428
70.90000	-3.65703	-73.76572
71.00000	-3.66187	-73.86964
71.10000	-3.66766	-73.98562
71.20000	-3.67391	-74.13536
71.30000	-3.67797	-74.22025
71.40000	-3.68250	-74.31373
71.50000	-3.68766	-74.41276
71.60000	-3.69312	-74.52665
71.70000	-3.70109	-74.69343
71.80000	-3.70625	-74.85401
71.90000	-3.70953	-74.90467
72.00000	-3.71406	-74.99074
72.10000	-3.71922	-75.10009
72.20000	-3.72500	-75.22429
72.30000	-3.73078	-75.37144
72.40000	-3.73500	-75.45496
72.50000	-3.73969	-75.55073
72.60000	-3.74469	-75.66211
72.70000	-3.75031	-75.78222
72.80000	-3.75641	-75.91404
72.90000	-3.76156	-76.04446
73.00000	-3.76547	-76.11789
73.10000	-3.76969	-76.19912
73.20000	-3.77422	-76.29450
73.30000	-3.78000	-76.40336
73.40000	-3.78641	-76.54748
73.50000	-3.79141	-76.65418
73.60000	-3.79594	-76.75053
73.70000	-3.80078	-76.85041
73.80000	-3.80609	-76.96048
73.90000	-3.81156	-77.06857
74.00000	-3.81734	-77.20256
74.10000	-3.82172	-77.28788
74.20000	-3.82641	-77.38079
74.30000	-3.83156	-77.48260
74.40000	-3.83734	-77.59864
74.50000	-3.84391	-77.73736
74.60000	-3.84828	-77.83290
74.70000	-3.85250	-77.90517
74.80000	-3.85719	-77.99456
74.90000	-3.86234	-78.09384
75.00000	-3.86859	-78.21812
75.10000	-3.87531	-78.35989
75.20000	-3.87906	-78.43969
75.30000	-3.88328	-78.50928
75.40000	-3.88797	-78.58633
75.50000	-3.89375	-78.40444
75.60000	-3.90016	-78.55641
75.70000	-3.90469	-78.65440
75.80000	-3.90906	-78.73492
75.90000	-3.91391	-78.82545
76.00000	-3.91938	-78.93050
76.10000	-3.92563	-79.05601
76.20000	-3.93250	-79.21515
76.30000	-3.93594	-79.27798
76.40000	-3.94016	-79.35502
76.50000	-3.94516	-79.44992
76.60000	-3.95078	-79.56582
76.70000	-3.95734	-79.69820
76.80000	-3.96172	-79.78967
76.90000	-3.96609	-79.86198
77.00000	-3.97063	-79.95553
77.10000	-3.97547	-80.03519
77.20000	-3.98172	-80.16244
77.30000	-3.98906	-80.31719
77.40000	-3.99281	-80.40415
77.50000	-3.99703	-80.46648
77.60000	-4.00172	-80.55099
77.70000	-4.00734	-80.65730
77.80000	-4.01422	-80.80455
77.90000	-4.01813	-80.88472
78.00000	-4.02188	-80.94680
78.10000	-4.02641	-81.02756
78.20000	-4.03141	-81.11681
78.30000	-4.03750	-81.22417
78.40000	-4.04578	-81.39299
78.50000	-4.05000	-81.50083
78.60000	-4.05437	-81.56522
78.70000	-4.05922	-81.65494
78.80000	-4.06547	-81.76359
78.90000	-4.07234	-81.91839
79.00000	-4.07594	-81.98854
79.10000	-4.07984	-82.05517
79.20000	-4.08484	-82.14466
79.30000	-4.09063	-82.25554
79.40000	-4.09781	-82.39498
79.50000	-4.10375	-82.54758
79.60000	-4.10672	-82.58840
79.70000	-4.11109	-82.66335
79.80000	-4.11609	-82.76051
79.90000	-4.12234	-82.86984
80.00000	-4.12844	-83.01986
80.10000	-4.13234	-83.08714
80.20000	-4.13656	-83.15802
80.30000	-4.14109	-83.24292
80.40000	-4.14609	-83.33855
80.50000	-4.15219	-83.45305
80.60000	-4.15969	-83.62371
80.70000	-4.16328	-83.70402
80.80000	-4.16750	-83.77097
80.90000	-4.17234	-83.85732
81.00000	-4.17844	-83.97163
81.10000	-4.18469	-84.11566
81.20000	-4.18875	-84.18709
81.30000	-4.19297	-84.26655
81.40000	-4.19781	-84.35530
81.50000	-4.20328	-84.45655
81.60000	-4.20938	-84.57785
81.70000	-4.21578	-84.72443
81.80000	-4.21969	-84.79896
81.90000	-4.22391	-84.86488
82.00000	-4.22891	-84.95405
82.10000	-4.23516	-85.07895
82.20000	-4.24234	-85.23875
82.30000	-4.24609	-85.31201
82.40000	-4.25016	-85.37316
82.50000	-4.25484	-85.46611
82.60000	-4.26016	-85.56109
82.70000	-4.26578	-85.67513
82.80000	-4.27234	-85.81083
82.90000	-4.27656	-85.89173
83.00000	-4.28094	-85.97883
83.10000	-4.28594	-86.06748
83.20000	-4.29188	-86.18160
83.30000	-4.29906	-86.33459
83.40000	-4.30313	-86.42609
83.50000	-4.30688	-86.48507
83.60000	-4.31125	-86.55437
83.70000	-4.31625	-86.65410
83.80000	-4.32234	-86.76337
83.90000	-4.32969	-86.92579
84.00000	-4.33344	-87.00480
84.10000	-4.33781	-87.07629
84.20000	-4.34297	-87.17694
84.30000	-4.34891	-87.29113
84.40000	-4.35531	-87.43326
84.50000	-4.35953	-87.50554
84.60000	-4.36375	-87.58577
84.70000	-4.36859	-87.67252
84.80000	-4.37375	-87.77966
84.90000	-4.37937	-87.88700
85.00000	-4.38625	-88.03061
85.10000	-4.39016	-88.10575
85.20000	-4.39406	-88.17142
85.30000	-4.39875	-88.25675
85.40000	-4.40469	-88.35711
85.50000	-4.41203	-88.51273
85.60000	-4.41625	-88.60685
85.70000	-4.42016	-88.66552
85.80000	-4.42500	-88.74761
85.90000	-4.43000	-88.84203
86.00000	-4.43531	-88.94397
86.10000	-4.44203	-89.08220
86.20000	-4.44625	-89.15512
86.30000	-4.45078	-89.23722
86.40000	-4.45578	-89.32442
86.50000	-4.46188	-89.43778
86.60000	-4.46938	-89.59898
86.70000	-4.47328	-89.67666
86.80000	-4.47719	-89.73462
86.90000	-4.48172	-89.82001
87.00000	-4.48688	-89.92431
87.10000	-4.49281	-90.02585
87.20000	-4.49969	-90.17457
87.30000	-4.50344	-90.24224
87.40000	-4.50797	-90.32603
87.50000	-4.51297	-90.41003
87.60000	-4.51891	-90.51343
87.70000	-4.52609	-90.67392
87.80000	-4.53016	-90.75598
87.90000	-4.53375	-90.80763
88.00000	-4.53844	-90.89978
88.10000	-4.54359	-90.99828
88.20000	-4.55016	-91.12425
88.30000	-4.55766	-91.30254
88.40000	-4.56094	-91.36117
88.50000	-4.56516	-91.42713
88.60000	-4.57016	-91.52836
88.70000	-4.57594	-91.64236
88.80000	-4.58172	-91.75792
88.90000	-4.58563	-91.84352
89.00000	-4.58984	-91.91547
89.10000	-4.59453	-91.99542
89.20000	-4.59938	-92.08369
89.30000	-4.60484	-92.18217
89.40000	-4.61172	-92.31286
89.50000	-4.61656	-92.42847
89.60000	-4.62109	-92.50764
89.70000	-4.62625	-92.60032
89.80000	-4.63203	-92.71128
89.90000	-4.63906	-92.85302
90.00000	-4.64328	-92.93677
90.10000	-4.64719	-92.99598
90.20000	-4.65203	-93.08439
90.30000	-4.65703	-93.18069
90.40000	-4.66250	-93.27577
90.50000	-4.66875	-93.39122
90.60000	-4.67344	-93.49279
90.70000	-4.67766	-93.56355
90.80000	-4.68250	-93.64796
90.90000	-4.68813	-93.74486
91.00000	-4.69531	-93.89155
91.10000	-4.69938	-93.97826
91.20000	-4.70344	-94.03659
91.30000	-4.70813	-94.11013
91.40000	-4.71375	-94.21916
91.50000	-4.72000	-94.33071
91.60000	-4.72641	-94.45880
91.70000	-4.73047	-94.53318
91.80000	-4.73484	-94.59988
91.90000	-4.74016	-94.69215
92.00000	-4.74625	-94.80683
92.10000	-4.75297	-94.95747
92.20000	-4.75672	-95.01704
92.30000	-4.76063	-95.08642
92.40000	-4.76500	-95.15222
92.50000	-4.76969	-95.23087
92.60000	-4.77531	-95.32759
92.70000	-4.78281	-95.48461
92.80000	-4.78719	-95.57560
92.90000	-4.79156	-95.63947
93.00000	-4.79656	-95.73475
93.10000	-4.80250	-95.84008
93.20000	-4.80906	-95.97042
93.30000	-4.81344	-96.04727
93.40000	-4.81766	-96.12545
93.50000	-4.82219	-96.20361
93.60000	-4.82719	-96.29136
93.70000	-4.83250	-96.39289
93.80000	-4.83938	-96.52188
93.90000	-4.84359	-96.59924
94.00000	-4.84766	-96.66717
94.10000	-4.85219	-96.74317
94.20000	-4.85719	-96.82480
94.30000	-4.86391	-96.93093
94.40000	-4.86906	-97.04610
94.50000	-4.87344	-97.11582
94.60000	-4.87828	-97.18964
94.70000	-4.88422	-97.29507
94.80000	-4.89094	-97.41497
94.90000	-4.89875	-97.59031
95.00000	-4.90188	-97.63840
95.10000	-4.90594	-97.69962
95.20000	-4.91094	-97.78549
95.30000	-4.91703	-97.89239
95.40000	-4.92391	-98.03673
95.50000	-4.92719	-98.09700
95.60000	-4.93078	-98.14814
95.70000	-4.93531	-98.22863
95.80000	-4.94047	-98.31256
95.90000	-4.94672	-98.43741
96.00000	-4.95453	-98.60229
96.10000	-4.95797	-98.66547
96.20000	-4.96203	-98.72025
96.30000	-4.96703	-98.80468
96.40000	-4.97266	-98.90801
96.50000	-4.98063	-99.06990
96.60000	-4.98484	-99.16140
96.70000	-4.98844	-99.22542
96.80000	-4.99281	-99.29486
96.90000	-4.99766	-99.39524
97.00000	-5.00328	-99.48482
97.10000	-5.01062	-99.63791
97.20000	-5.01438	-99.71300
97.30000	-5.01828	-99.77241
97.40000	-5.02297	-99.85055
97.50000	-5.02875	-99.94980
97.60000	-5.03578	-100.09215
97.70000	-5.04031	-100.19041
97.80000	-5.04438	-100.25303
97.90000	-5.04906	-100.33432
98.00000	-5.05453	-100.43602
98.10000	-5.06063	-100.54383
98.20000	-5.06750	-100.68723
98.30000	-5.07109	-100.75877
98.40000	-5.07500	-100.81907
98.50000	-5.07984	-100.89416
98.60000	-5.08547	-100.99999
98.70000	-5.09266	-101.13490
98.80000	-5.09750	-101.24476
98.90000	-5.10141	-101.29829
99.00000	-5.10562	-101.37097
99.10000	-5.11063	-101.46045
99.20000	-5.11625	-101.55445
99.30000	-5.12297	-101.68494
99.40000	-5.12766	-101.78638
99.50000	-5.13203	-101.84981
99.60000	-5.13687	-101.93795
99.70000	-5.14234	-102.03240
99.80000	-5.14891	-102.15658
99.90000	-5.15375	-102.25623
100.00000	-5.15781	-102.31595
100.10000	-5.16250	-102.40041
100.20000	-5.16766	-102.49399
100.30000	-5.17375	-102.60088
100.40000	-5.18141	-102.75492
100.50000	-5.18484	-102.81796
100.60000	-5.18875	-102.87445
100.70000	-5.19359	-102.95123
100.80000	-5.19906	-103.05732
100.90000	-5.20625	-103.18285
101.00000	-5.21078	-103.28551
101.10000	-5.21469	-103.34051
101.20000	-5.21922	-103.41584
101.30000	-5.22422	-103.50506
101.40000	-5.22969	-103.59935
101.50000	-5.23656	-103.71952
101.60000	-5.24125	-103.82882
101.70000	-5.24531	-103.89052
101.80000	-5.25016	-103.97067
101.90000	-5.25563	-104.06485
102.00000	-5.26328	-104.19784
102.10000	-5.26766	-104.30203
102.20000	-5.27141	-104.35529
102.30000	-5.27594	-104.41986
102.40000	-5.28109	-104.52048
102.50000	-5.28688	-104.62190
102.60000	-5.29391	-104.75007
102.70000	-5.29844	-104.85180
102.80000	-5.30234	-104.90527
102.90000	-5.30703	-104.98992
103.00000	-5.31234	-105.07366
103.10000	-5.32016	-105.21846
103.20000	-5.32437	-105.32035
103.30000	-5.32844	-105.36960
103.40000	-5.33328	-105.45707
103.50000	-5.33875	-105.55877
103.60000	-5.34531	-105.68035
103.70000	-5.35250	-105.82934
103.80000	-5.35562	-105.89840
103.90000	-5.35953	-105.95429
104.00000	-5.36438	-106.03964
104.10000	-5.36953	-106.12870
104.20000	-5.37609	-106.24924
104.30000	-5.38109	-106.35681
104.40000	-5.38531	-106.43648
104.50000	-5.39016	-106.51386
104.60000	-5.39516	-106.60846
104.70000	-5.40078	-106.71516
104.80000	-5.40766	-106.85690
104.90000	-5.41172	-106.93893
105.00000	-5.41578	-107.00044
105.10000	-5.42078	-107.09392
105.20000	-5.42656	-107.20272
105.30001	-5.43328	-107.33993
105.40001	-5.43781	-107.43096
105.50001	-5.44188	-107.49274
105.60001	-5.44625	-107.57943
105.70001	-5.45109	-107.66735
105.80001	-5.45672	-107.77022
105.90001	-5.46359	-107.90548
106.00001	-5.46812	-108.00208
106.10001	-5.47234	-108.07460
106.20001	-5.47688	-108.15185
106.30001	-5.48219	-108.24183
106.40001	-5.48891	-108.37552
106.50001	-5.49406	-108.48843
106.60001	-5.49813	-108.54997
106.70001	-5.50250	-108.62774
106.80001	-5.50750	-108.72332
106.90001	-5.51328	-108.81660
107.00001	-5.52063	-108.95701
107.10001	-5.52547	-109.06595
107.20001	-5.52938	-109.12016
107.30001	-5.53391	-109.19866
107.40001	-5.53922	-109.29158
107.50001	-5.54625	-109.42354
107.60001	-5.55141	-109.53627
107.70001	-5.55516	-109.58324
107.80001	-5.55969	-109.65999
107.90001	-5.56453	-109.74021
108.00001	-5.56984	-109.83644
108.10001	-5.57719	-109.96108
108.20001	-5.58219	-110.07813
108.30001	-5.58625	-110.13256
108.40001	-5.59094	-110.21742
108.50001	-5.59625	-110.30906
108.60001	-5.60328	-110.43993
108.70001	-5.60828	-110.54980
108.80001	-5.61234	-110.60958
108.90001	-5.61687	-110.67653
109.00001	-5.62188	-110.75776
109.10001	-5.62781	-110.87640
109.20001	-5.63547	-111.02340
109.30001	-5.63922	-111.11136
109.40001	-5.64297	-111.15728
109.50001	-5.64734	-111.23123
109.60001	-5.65297	-111.32842
109.70001	-5.65984	-111.45774
109.80001	-5.66422	-111.55413
109.90001	-5.66797	-111.61631
110.00001	-5.67234	-111.68049
110.10001	-5.67734	-111.76148
110.20001	-5.68250	-111.85003
110.30001	-5.68938	-111.96037
110.40001	-5.69484	-112.08075
110.50001	-5.69891	-112.14077
110.60001	-5.70344	-112.21407
110.70001	-5.70844	-112.28772
110.80001	-5.71531	-112.39683
110.90001	-5.72063	-112.50861
111.00001	-5.72469	-112.57050
111.10001	-5.72953	-112.64917
111.20001	-5.73516	-112.73172
111.30001	-5.74141	-112.84239
111.40001	-5.75031	-113.01777
111.50001	-5.75359	-113.08122
111.60001	-5.75719	-113.13513
111.70001	-5.76219	-113.22106
111.80001	-5.76734	-113.30484
111.90001	-5.77438	-113.42988
112.00001	-5.77859	-113.52669
112.10001	-5.78234	-113.57350
112.20001	-5.78672	-113.64623
112.30001	-5.79156	-113.73197
112.40001	-5.79734	-113.82332
112.50001	-5.80469	-113.96341
112.60001	-5.80891	-114.06215
112.70001	-5.81297	-114.11801
112.80001	-5.81781	-114.19743
112.90001	-5.82344	-114.29519
113.00001	-5.83078	-114.43371
113.10001	-5.83531	-114.54359
113.20001	-5.83906	-114.59189
113.30001	-5.84313	-114.66119
113.40001	-5.84766	-114.72767
113.50001	-5.85312	-114.82470
113.60001	-5.85984	-114.93596
113.70001	-5.86625	-115.07259
113.80001	-5.87016	-115.14498
113.90001	-5.87469	-115.21615
114.00001	-5.88047	-115.30587
114.10001	-5.88797	-115.45155
114.20001	-5.89203	-115.54264
114.30001	-5.89578	-115.59672
114.40001	-5.90016	-115.66397
114.50001	-5.90516	-115.75908
114.60001	-5.91078	-115.84955
114.70001	-5.91813	-115.97890
114.80001	-5.92344	-116.10842
114.90001	-5.92719	-116.16988
115.00001	-5.93156	-116.24707
115.10001	-5.93672	-116.33507
115.20001	-5.94391	-116.46372
115.30001	-5.94875	-116.56543
115.40001	-5.95266	-116.63330
115.50001	-5.95719	-116.70516
115.60001	-5.96219	-116.79576
115.70001	-5.96781	-116.90342
115.80001	-5.97453	-117.01085
115.90001	-5.97937	-117.12524
116.00001	-5.98328	-117.17932
116.10001	-5.98797	-117.26185
116.20001	-5.99328	-117.34819
116.30001	-6.00094	-117.49184
116.40001	-6.00563	-117.60373
116.50001	-6.00953	-117.66098
116.60001	-6.01375	-117.72996
116.70001	-6.01859	-117.80941
116.80001	-6.02422	-117.91473
116.90001	-6.03188	-118.04443
117.00001	-6.03656	-118.16727
117.10001	-6.04031	-118.21883
117.20001	-6.04500	-118.29717
117.30001	-6.05031	-118.38491
117.40001	-6.05687	-118.51092
117.50001	-6.06188	-118.61552
117.60001	-6.06578	-118.67909
117.70001	-6.07016	-118.75313
117.80001	-6.07516	-118.83423
117.90001	-6.08063	-118.92994
118.00001	-6.08813	-119.07372
118.10001	-6.09297	-119.18859
118.20001	-6.09672	-119.22178
118.30001	-6.10109	-119.30441
118.40001	-6.10641	-119.39877
118.50001	-6.11375	-119.52007
118.60001	-6.11906	-119.64655
118.70001	-6.12281	-119.69963
118.80001	-6.12734	-119.77758
118.90001	-6.13234	-119.86232
119.00001	-6.13797	-119.97479
119.10001	-6.14531	-120.10590
119.20001	-6.15000	-120.20414
119.30001	-6.15375	-120.26864
119.40001	-6.15859	-120.33769
119.50001	-6.16422	-120.44866
119.60001	-6.17125	-120.57813
119.70001	-6.17641	-120.69746
119.80001	-6.17984	-120.75225
119.90001	-6.18422	-120.82407
120.00001	-6.18938	-120.91263
120.10001	-6.19531	-121.02398
120.20001	-6.20391	-121.19991
120.30001	-6.20766	-121.29369
120.40001	-6.21094	-121.33960
120.50001	-6.21562	-121.41533
120.60001	-6.22094	-121.52088
120.70001	-6.22703	-121.63229
120.80001	-6.23234	-121.74910
120.90001	-6.23656	-121.82689
121.00001	-6.24125	-121.90792
121.10001	-6.24641	-122.00173
121.20001	-6.25187	-122.11479
121.30001	-6.25859	-122.23778
121.40001	-6.26328	-122.34520
121.50001	-6.26734	-122.41454
121.60001	-6.27203	-122.49120
121.70001	-6.27719	-122.59352
121.80001	-6.28391	-122.71888
121.90001	-6.28922	-122.83250
122.00001	-6.29312	-122.90847
122.10001	-6.29719	-122.98144
122.20001	-6.30203	-123.06906
122.30001	-6.30703	-123.15527
122.40001	-6.31344	-123.27359
122.50001	-6.31891	-123.39121
122.60001	-6.32328	-123.47403
122.70001	-6.32813	-123.55938
122.80001	-6.33328	-123.65894
122.90001	-6.34000	-123.76991
123.00001	-6.34578	-123.89837
123.10001	-6.34969	-123.96269
123.20001	-6.35391	-124.02906
123.30001	-6.35891	-124.11621
123.40001	-6.36437	-124.21899
123.50001	-6.37078	-124.33252
123.60001	-6.37594	-124.44591
123.70001	-6.38016	-124.51080
123.80001	-6.38500	-124.59177
123.90001	-6.39000	-124.67730
124.00001	-6.39609	-124.77794
124.10001	-6.40234	-124.90556
124.20001	-6.40641	-124.97702
124.30001	-6.41078	-125.04683
124.40001	-6.41578	-125.13104
124.50001	-6.42125	-125.22374
124.60001	-6.42797	-125.34705
124.70001	-6.43281	-125.45054
124.80001	-6.43672	-125.50573
124.90001	-6.44125	-125.58481
125.00001	-6.44672	-125.66993
125.10001	-6.45422	-125.80238
125.20001	-6.46016	-125.94388
125.30001	-6.46391	-125.99654
125.40001	-6.46781	-126.06187
125.50001	-6.47250	-126.13262
125.60001	-6.47766	-126.23051
125.70001	-6.48406	-126.33795
125.80001	-6.49062	-126.48453
125.90001	-6.49422	-126.54364
126.00001	-6.49859	-126.60941
126.10001	-6.50359	-126.69711
126.20001	-6.51031	-126.81045
126.30001	-6.51578	-126.92742
126.40001	-6.51969	-126.98293
126.50001	-6.52391	-127.04620
126.60001	-6.52844	-127.12373
126.70001	-6.53359	-127.20762
126.80001	-6.53922	-127.30385
126.90001	-6.54625	-127.43515
127.00001	-6.55047	-127.51055
127.10001	-6.55484	-127.57215
127.20001	-6.56016	-127.65867
127.30001	-6.56766	-127.78200
127.40001	-6.57344	-127.91975
127.50001	-6.57688	-127.96734
127.60001	-6.58109	-128.01771
127.70001	-6.58641	-128.11165
127.80001	-6.59266	-128.22816
127.90001	-6.60172	-128.39037
128.00001	-6.60578	-128.51417
128.10001	-6.60844	-128.53655
128.20001	-6.61313	-128.60867
128.30001	-6.61875	-128.71277
128.40001	-6.62594	-128.84596
128.50001	-6.63016	-128.94242
128.60001	-6.63391	-129.00022
128.70001	-6.63828	-129.06025
128.80001	-6.64281	-129.14795
128.90001	-6.64828	-129.24829
129.00001	-6.65484	-129.36716
129.10001	-6.66031	-129.49891
129.20001	-6.66437	-129.55630
129.30001	-6.66906	-129.64618
129.40001	-6.67453	-129.74200
129.50001	-6.68187	-129.87642
129.60001	-6.68656	-129.98919
129.70001	-6.69016	-130.03287
129.80001	-6.69453	-130.09830
129.90001	-6.69953	-130.18848
130.00001	-6.70516	-130.29368
130.10001	-6.71312	-130.44772
130.20001	-6.71797	-130.57233
130.30001	-6.72125	-130.61517
130.40001	-6.72531	-130.67722
130.50001	-6.73047	-130.76173
130.60001	-6.73734	-130.88639
130.70001	-6.74344	-131.02902
130.80001	-6.74734	-131.08881
130.90001	-6.75156	-131.16603
131.00001	-6.75656	-131.24779
131.10001	-6.76219	-131.35612
131.20001	-6.76875	-131.47053
131.30001	-6.77391	-131.59510
131.40001	-6.77781	-131.65762
131.50001	-6.78234	-131.72033
131.60001	-6.78766	-131.82510
131.70001	-6.79437	-131.94411
131.80001	-6.80078	-132.09450
131.90001	-6.80422	-132.14026
132.00001	-6.80828	-132.20879
132.10001	-6.81297	-132.28847
132.20001	-6.81844	-132.38813
132.30001	-6.82547	-132.51393
132.40001	-6.83109	-132.65742
132.50001	-6.83500	-132.71922
132.60001	-6.83953	-132.79378
132.70001	-6.84469	-132.88094
132.80001	-6.85094	-132.99811
132.90001	-6.85719	-133.14277
133.00001	-6.86125	-133.21280
133.10001	-6.86563	-133.28633
133.20001	-6.87031	-133.36766
133.30001	-6.87547	-133.46867
133.40001	-6.88187	-133.57870
133.50001	-6.88766	-133.71010
133.60001	-6.89141	-133.77064
133.70001	-6.89578	-133.84126
133.80001	-6.90094	-133.93238
133.90001	-6.90797	-134.05579
134.00001	-6.91359	-134.18408
134.10001	-6.91719	-134.24045
134.20001	-6.92141	-134.30938
134.30001	-6.92625	-134.37767
134.40001	-6.93156	-134.47137
134.50001	-6.93781	-134.58668
134.60001	-6.94406	-134.72274
134.70001	-6.94797	-134.77312
134.80001	-6.95234	-134.84740
134.90001	-6.95750	-134.93219
135.00001	-6.96453	-135.04340
135.10001	-6.97047	-135.18755
135.20001	-6.97406	-135.23483
135.30001	-6.97828	-135.29481
135.40001	-6.98297	-135.36893
135.50001	-6.98844	-135.45385
135.60001	-6.99500	-135.57574
135.70001	-7.00141	-135.70787
135.80001	-7.00547	-135.77746
135.90001	-7.01031	-135.84362
136.00001	-7.01563	-135.93705
136.10001	-7.02219	-136.05562
136.20001	-7.02719	-136.16130
136.30001	-7.03078	-136.21408
136.40001	-7.03484	-136.26562
136.50001	-7.03984	-136.35355
136.60001	-7.04578	-136.44783
136.70001	-7.05406	-136.58997
136.80001	-7.05875	-136.73453
136.90001	-7.06203	-136.76408
137.00001	-7.06625	-136.82424
137.10001	-7.07125	-136.90211
137.20001	-7.07734	-137.00049
137.30001	-7.08297	-137.11613
137.40001	-7.08734	-137.18492
137.50001	-7.09172	-137.24545
137.60001	-7.09687	-137.33001
137.70001	-7.10266	-137.43238
137.80001	-7.11063	-137.57439
137.90001	-7.11578	-137.70460
138.00001	-7.11906	-137.72777
138.10001	-7.12328	-137.78663
138.20001	-7.12813	-137.86708
138.30001	-7.13375	-137.96866
138.40001	-7.13953	-138.07812
138.50001	-7.14375	-138.14607
138.60001	-7.14797	-138.20328
138.70001	-7.15266	-138.27461
138.80001	-7.15828	-138.37153
138.90001	-7.16469	-138.48533
139.00001	-7.17187	-138.63687
139.10001	-7.17578	-138.69952
139.20001	-7.18000	-138.75407
139.30001	-7.18469	-138.82719
139.40001	-7.19078	-138.92438
139.50001	-7.19703	-139.04628
139.60001	-7.20094	-139.11021
139.70001	-7.20516	-139.16320
139.80001	-7.20969	-139.22963
139.90001	-7.21500	-139.31981
140.00001	-7.22172	-139.41906
140.10001	-7.22797	-139.55958
140.20001	-7.23187	-139.60712
140.30001	-7.23641	-139.66782
140.40001	-7.24141	-139.74093
140.50001	-7.24750	-139.83619
140.60001	-7.25328	-139.94841
140.70001	-7.25766	-140.01025
140.80001	-7.26203	-140.07273
140.90001	-7.26672	-140.14612
141.00001	-7.27234	-140.22405
141.10001	-7.27922	-140.34380
141.20001	-7.28469	-140.46535
141.30001	-7.28844	-140.49837
141.40001	-7.29297	-140.56589
141.50001	-7.29844	-140.65132
141.60001	-7.30500	-140.75790
141.70001	-7.31078	-140.87781
141.80001	-7.31469	-140.93372
141.90001	-7.31891	-140.98711
142.00001	-7.32375	-141.05268
142.10001	-7.32906	-141.13966
142.20001	-7.33547	-141.24860
142.30001	-7.34172	-141.38022
142.40001	-7.34547	-141.42005
142.50001	-7.34953	-141.46565
142.60001	-7.35422	-141.53518
142.70001	-7.36016	-141.62719
142.80001	-7.36703	-141.75899
142.90001	-7.37125	-141.82761
143.00001	-7.37531	-141.87434
143.10001	-7.38016	-141.94027
143.20001	-7.38531	-142.00713
143.30001	-7.39031	-142.07858
143.40001	-7.39734	-142.20157
143.50001	-7.40172	-142.27171
143.60001	-7.40641	-142.32273
143.70001	-7.41141	-142.40408
143.80001	-7.41766	-142.50208
143.90001	-7.42500	-142.63581
144.00001	-7.42891	-142.69030
144.10001	-7.43297	-142.72876
144.20001	-7.43766	-142.80188
144.30001	-7.44375	-142.89002
144.40001	-7.45281	-143.04253
144.50001	-7.45781	-143.20846
144.60001	-7.46031	-143.20989
144.70001	-7.46422	-143.24635
144.80001	-7.46953	-143.33065
144.90001	-7.47563	-143.43598
145.00001	-7.48078	-143.52763
145.10001	-7.48453	-143.57834
145.20001	-7.48875	-143.62928
145.30001	-7.49359	-143.70282
145.40001	-7.49906	-143.78107
145.50001	-7.50563	-143.90026
145.60001	-7.51250	-144.04428
145.70001	-7.51625	-144.08557
145.80001	-7.52016	-144.12543
145.90001	-7.52484	-144.19559
146.00001	-7.53078	-144.28984
146.10001	-7.53797	-144.42845
146.20001	-7.54219	-144.50040
146.30001	-7.54641	-144.54280
146.40001	-7.55125	-144.62121
146.50001	-7.55656	-144.71076
146.60001	-7.56250	-144.79834
146.70001	-7.56797	-144.89791
146.80001	-7.57203	-144.95270
146.90001	-7.57656	-145.01752
147.00001	-7.58172	-145.09077
147.10001	-7.58844	-145.20420
147.20001	-7.59500	-145.33262
147.30001	-7.59906	-145.39127
147.40001	-7.60297	-145.42720
147.50001	-7.60766	-145.49585
147.60001	-7.61281	-145.57539
147.70001	-7.61859	-145.66796
147.80001	-7.62484	-145.78664
147.90001	-7.62891	-145.83866
148.00001	-7.63344	-145.89643
148.10001	-7.63859	-145.97912
148.20001	-7.64516	-146.07537
148.30001	-7.65156	-146.20942
148.40001	-7.65531	-146.24454
148.50001	-7.65938	-146.29921
148.60001	-7.66391	-146.35681
148.70001	-7.66906	-146.43921
148.80001	-7.67562	-146.53896
148.90001	-7.68281	-146.69149
149.00001	-7.68625	-146.72585
149.10001	-7.69031	-146.76562
149.20001	-7.69516	-146.84099
149.30001	-7.70094	-146.92675
149.40001	-7.70781	-147.06680
149.50001	-7.71219	-147.12760
149.60001	-7.71656	-147.17746
149.70001	-7.72125	-147.24219
149.80001	-7.72656	-147.31723
149.90001	-7.73219	-147.40276
150.00001	-7.73828	-147.51755
150.10001	-7.74234	-147.57635
150.20001	-7.74672	-147.62717
150.30001	-7.75188	-147.70758
150.40001	-7.75797	-147.80243
150.50001	-7.76500	-147.93111
150.60001	-7.76906	-147.98747
150.70001	-7.77297	-148.02139
150.80001	-7.77750	-148.07560
150.90001	-7.78297	-148.16099
151.00001	-7.78922	-148.27245
151.10001	-7.79609	-148.40615
151.20001	-7.79984	-148.45228
151.30001	-7.80406	-148.49564
151.40001	-7.80906	-148.56270
151.50001	-7.81484	-148.65284
151.60001	-7.82156	-148.78483
151.70001	-7.82563	-148.83047
151.80001	-7.82969	-148.88379
151.90001	-7.83437	-148.95248
152.00001	-7.83984	-149.03407
152.10001	-7.84641	-149.14429
152.20001	-7.85406	-149.31017
152.30001	-7.85750	-149.33631
152.40001	-7.86219	-149.39184
152.50001	-7.86750	-149.48626
152.60001	-7.87391	-149.59103
152.70001	-7.87938	-149.71568
152.80001	-7.88281	-149.74454
152.90001	-7.88688	-149.79446
153.00001	-7.89125	-149.85016
153.10001	-7.89672	-149.93481
153.20001	-7.90250	-150.03642
153.30001	-7.90828	-150.14456
153.40001	-7.91234	-150.20035
153.50001	-7.91672	-150.25374
153.60001	-7.92203	-150.32646
153.70001	-7.92875	-150.44162
153.80001	-7.93609	-150.60380
153.90001	-7.93953	-150.63804
154.00001	-7.94344	-150.67111
154.10001	-7.94813	-150.74022
154.20001	-7.95344	-150.83529
154.30001	-7.95938	-150.92424
154.40001	-7.96547	-151.04876
154.50001	-7.96953	-151.09624
154.60001	-7.97391	-151.15049
154.70001	-7.97891	-151.21590
154.80001	-7.98422	-151.29951
154.90001	-7.99109	-151.42661
155.00001	-7.99563	-151.49507
155.10001	-8.00000	-151.54579
155.20001	-8.00484	-151.61052
155.30001	-8.01062	-151.70144
155.40001	-8.01734	-151.80796
155.50001	-8.02328	-151.93824
155.60001	-8.02656	-151.95967
155.70001	-8.03063	-151.99386
155.80001	-8.03531	-152.05862
155.90001	-8.04078	-152.14011
156.00001	-8.04781	-152.26895
156.10001	-8.05250	-152.35102
156.20001	-8.05656	-152.38239
156.30001	-8.06125	-152.44427
156.40001	-8.06641	-152.52127
156.50001	-8.07250	-152.61835
156.60001	-8.07906	-152.74432
156.70001	-8.08313	-152.78773
156.80001	-8.08734	-152.83129
156.90001	-8.09219	-152.90990
157.00001	-8.09813	-152.98878
157.10001	-8.10516	-153.11477
157.20001	-8.11000	-153.19639
157.30001	-8.11406	-153.23442
157.40001	-8.11875	-153.29380
157.50001	-8.12406	-153.37136
157.60001	-8.13000	-153.46475
157.70001	-8.13625	-153.57800
157.80001	-8.13969	-153.61384
157.90001	-8.14391	-153.64560
158.00001	-8.14875	-153.71478
158.10001	-8.15484	-153.80727
158.20001	-8.16203	-153.95331
158.30001	-8.16641	-154.01290
158.40001	-8.17063	-154.05585
158.50001	-8.17516	-154.11334
158.60001	-8.18031	-154.17747
158.70001	-8.18563	-154.25487
158.80001	-8.19203	-154.37171
158.90001	-8.19625	-154.41972
159.00001	-8.20062	-154.46889
159.10001	-8.20531	-154.52492
159.20001	-8.21063	-154.60037
159.30001	-8.21766	-154.71898
159.40001	-8.22219	-154.77906
159.50001	-8.22641	-154.81681
159.60001	-8.23094	-154.86810
159.70001	-8.23625	-154.94423
159.80001	-8.24234	-155.02986
159.90001	-8.25000	-155.18165
160.00001	-8.25391	-155.22772
160.10001	-8.25797	-155.24803
160.20001	-8.26297	-155.30829
160.30001	-8.26844	-155.38849
160.40001	-8.27547	-155.51162
160.50001	-8.28000	-155.57817
160.60001	-8.28406	-155.61000
160.70001	-8.28875	-155.67157
160.80001	-8.29422	-155.74495
160.90001	-8.30156	-155.86513
161.00001	-8.30781	-156.00283
161.10001	-8.31063	-155.99859
161.20001	-8.31469	-156.03592
161.30001	-8.31953	-156.09740
161.40001	-8.32531	-156.18894
161.50001	-8.33203	-156.31728
161.60001	-8.33609	-156.36332
161.70001	-8.34000	-156.39444
161.80001	-8.34453	-156.44448
161.90001	-8.34984	-156.51779
162.00001	-8.35562	-156.60085
162.10001	-8.36375	-156.75308
162.20001	-8.36813	-156.82268
162.30001	-8.37203	-156.84646
162.40001	-8.37687	-156.90918
162.50001	-8.38281	-156.98768
162.60001	-8.38969	-157.12768
162.70001	-8.39328	-157.16428
162.80001	-8.39703	-157.18627
162.90001	-8.40172	-157.23699
163.00001	-8.40703	-157.31725
163.10001	-8.41266	-157.40763
163.20001	-8.42000	-157.53008
163.30001	-8.42438	-157.60416
163.40001	-8.42844	-157.62873
163.50001	-8.43344	-157.69240
163.60001	-8.43891	-157.77877
163.70001	-8.44594	-157.91056
163.80001	-8.45031	-157.96672
163.90001	-8.45437	-157.99829
164.00001	-8.45891	-158.05799
164.10001	-8.46406	-158.11700
164.20001	-8.47016	-158.21896
164.30001	-8.47719	-158.35735
164.40001	-8.48063	-158.38443
164.50001	-8.48469	-158.41588
164.60001	-8.48969	-158.48377
164.70001	-8.49594	-158.57655
164.80001	-8.50313	-158.72683
164.90001	-8.50688	-158.77096
165.00001	-8.51078	-158.78604
165.10001	-8.51531	-158.83940
165.20001	-8.52016	-158.90084
165.30001	-8.52594	-158.99487
165.40001	-8.53375	-159.14154
165.50001	-8.53781	-159.19007
165.60001	-8.54188	-159.22236
165.70001	-8.54672	-159.28116
165.80001	-8.55219	-159.36628
165.90001	-8.55891	-159.47942
166.00001	-8.56313	-159.54199
166.10001	-8.56734	-159.57838
166.20001	-8.57203	-159.63277
166.30001	-8.57719	-159.70254
166.40001	-8.58313	-159.79634
166.50001	-8.59016	-159.92190
166.60001	-8.59422	-159.97024
166.70001	-8.59828	-160.00040
166.80001	-8.60281	-160.04761
166.90001	-8.60844	-160.12608
167.00001	-8.61563	-160.26211
167.10001	-8.62016	-160.33295
167.20001	-8.62422	-160.35804
167.30001	-8.62906	-160.41015
167.40001	-8.63438	-160.47923
167.50001	-8.64047	-160.57923
167.60001	-8.64703	-160.70597
167.70001	-8.65094	-160.73896
167.80001	-8.65516	-160.77115
167.90001	-8.66000	-160.83030
168.00001	-8.66578	-160.91445
168.10001	-8.67281	-161.04908
168.20001	-8.67719	-161.10834
168.30001	-8.68109	-161.13076
168.40001	-8.68547	-161.17187
168.50001	-8.69078	-161.25406
168.60001	-8.69766	-161.36429
168.70001	-8.70672	-161.59979
168.80001	-8.70953	-161.59624
168.90001	-8.71281	-161.59075
169.00001	-8.71781	-161.66253
169.10001	-8.72359	-161.76322
169.20001	-8.72953	-161.86789
169.30001	-8.73375	-161.92846
169.40001	-8.73781	-161.96440
169.50001	-8.74266	-162.02308
169.60001	-8.74766	-162.10006
169.70001	-8.75328	-162.18854
169.80001	-8.76016	-162.31559
169.90001	-8.76453	-162.36871
170.00001	-8.76875	-162.40650
170.10001	-8.77344	-162.46404
170.20001	-8.77891	-162.54774
170.30001	-8.78531	-162.65720
170.40001	-8.79031	-162.73776
170.50001	-8.79438	-162.77248
170.60001	-8.79891	-162.81772
170.70001	-8.80406	-162.88446
170.80001	-8.80984	-162.97425
170.90001	-8.81656	-163.10288
171.00001	-8.82094	-163.15277
171.10001	-8.82500	-163.18645
171.20001	-8.82984	-163.23498
171.30001	-8.83547	-163.30415
171.40001	-8.84281	-163.44723
171.50001	-8.84734	-163.50226
171.60001	-8.85109	-163.52348
171.70001	-8.85547	-163.56198
171.80001	-8.86047	-163.62479
171.90001	-8.86641	-163.71015
172.00001	-8.87359	-163.84090
172.10001	-8.87750	-163.88190
172.20001	-8.88156	-163.90105
172.30001	-8.88625	-163.96084
172.40001	-8.89187	-164.03507
172.50001	-8.89828	-164.12425
172.60001	-8.90328	-164.19777
172.70001	-8.90734	-164.22157
172.80001	-8.91188	-164.26377
172.90001	-8.91703	-164.32714
173.00001	-8.92328	-164.42886
173.10001	-8.93141	-164.57894
173.20001	-8.93516	-164.60633
173.30001	-8.93906	-164.61602
173.40001	-8.94359	-164.66483
173.50001	-8.94922	-164.73696
173.60001	-8.95672	-164.87497
173.70001	-8.96094	-164.93522
173.80001	-8.96469	-164.94611
173.90001	-8.96906	-164.98521
174.00001	-8.97406	-165.03994
174.10001	-8.97969	-165.11746
174.20001	-8.98641	-165.21792
174.30001	-8.99125	-165.30111
174.40001	-8.99531	-165.32423
174.50001	-9.00016	-165.37203
174.60001	-9.00594	-165.44893
174.70001	-9.01344	-165.58124
174.80001	-9.01813	-165.64657
174.90001	-9.02188	-165.64958
175.00001	-9.02625	-165.69819
175.10001	-9.03094	-165.74608
175.20001	-9.03641	-165.81598
175.30001	-9.04313	-165.91801
175.40001	-9.04859	-166.01372
175.50001	-9.05250	-166.01919
175.60001	-9.05703	-166.06706
175.70001	-9.06234	-166.12312
175.80001	-9.06891	-166.21301
175.90001	-9.07359	-166.28475
176.00001	-9.07766	-166.31863
176.10001	-9.08234	-166.35554
176.20001	-9.08781	-166.42413
176.30001	-9.09375	-166.51130
176.40001	-9.10250	-166.67068
176.50001	-9.10594	-166.70400
176.60001	-9.10953	-166.70232
176.70001	-9.11406	-166.74432
176.80001	-9.11984	-166.82871
176.90001	-9.12781	-166.99265
177.00001	-9.13203	-167.02524
177.10001	-9.13578	-167.03752
177.20001	-9.14047	-167.07617
177.30001	-9.14578	-167.14773
177.40001	-9.15156	-167.24487
177.50001	-9.15828	-167.36636
177.60001	-9.16172	-167.37491
177.70001	-9.16547	-167.40510
177.80001	-9.17031	-167.45359
177.90001	-9.17563	-167.53022
178.00001	-9.18313	-167.65718
178.10001	-9.18797	-167.72595
178.20001	-9.19172	-167.73728
178.30001	-9.19625	-167.78220
178.40001	-9.20141	-167.86157
178.50001	-9.20750	-167.94589
178.60001	-9.21484	-168.08720
178.70001	-9.21875	-168.12877
178.80001	-9.22266	-168.13096
178.90001	-9.22750	-168.18352
179.00001	-9.23250	-168.24540
179.10001	-9.23938	-168.35080
179.20001	-9.24453	-168.44764
179.30001	-9.24875	-168.46676
179.40001	-9.25359	-168.51556
179.50001	-9.25875	-168.58460
179.60001	-9.26438	-168.66477
179.70001	-9.27172	-168.79593
179.80001	-9.27547	-168.81415
179.90001	-9.27937	-168.83022
180.00001	-9.28406	-168.88948
180.10001	-9.28953	-168.96044
180.20001	-9.29672	-169.08236
180.30001	-9.30187	-169.17247
180.40001	-9.30563	-169.17856
180.50001	-9.31031	-169.21581
180.60001	-9.31562	-169.27525
180.70001	-9.32078	-169.34665
180.80001	-9.32766	-169.46752
180.90001	-9.33203	-169.52115
181.00001	-9.33609	-169.54358
181.10001	-9.34094	-169.59865
181.20001	-9.34703	-169.68127
181.30001	-9.35500	-169.83370
181.40001	-9.35906	-169.88014
181.50001	-9.36250	-169.86588
181.60001	-9.36688	-169.91927
181.70001	-9.37187	-169.98506
181.80001	-9.37719	-170.05591
181.90001	-9.38422	-170.17804
182.00001	-9.38875	-170.23630
182.10001	-9.39266	-170.24986
182.20001	-9.39766	-170.30685
182.30001	-9.40344	-170.37836
182.40001	-9.40984	-170.49202
182.50001	-9.41453	-170.55032
182.60001	-9.41844	-170.56578
182.70001	-9.42281	-170.60412
182.80001	-9.42781	-170.66778
182.90001	-9.43359	-170.74940
183.00001	-9.44156	-170.89204
183.10001	-9.44547	-170.92244
183.20001	-9.44922	-170.92431
183.30001	-9.45391	-170.98568
183.40001	-9.45938	-171.05478
183.50001	-9.46656	-171.17880
183.60001	-9.47156	-171.24952
183.70001	-9.47563	-171.25660
183.80001	-9.48031	-171.29864
183.90001	-9.48547	-171.36313
184.00001	-9.49078	-171.42811
184.10001	-9.49797	-171.54710
184.20001	-9.50234	-171.61365
184.30001	-9.50641	-171.62116
184.40001	-9.51125	-171.67562
184.50001	-9.51688	-171.74968
184.60001	-9.52453	-171.88187
184.70001	-9.52906	-171.94366
184.80001	-9.53250	-171.93724
184.90001	-9.53703	-171.98232
185.00001	-9.54234	-172.05952
185.10001	-9.54844	-172.15241
185.20001	-9.55578	-172.29250
185.30001	-9.55953	-172.30830
185.40001	-9.56359	-172.31643
185.50001	-9.56813	-172.37277
185.60001	-9.57328	-172.43899
185.70001	-9.57953	-172.53324
185.80001	-9.58469	-172.61831
185.90001	-9.58891	-172.64859
186.00001	-9.59344	-172.68828
186.10001	-9.59844	-172.74682
186.20001	-9.60422	-172.81695
186.30001	-9.61094	-172.92583
186.40001	-9.61563	-172.99536
186.50001	-9.62000	-173.00694
186.60001	-9.62516	-173.07100
186.70001	-9.63078	-173.14993
186.80001	-9.63797	-173.27559
186.90001	-9.64250	-173.33098
187.00001	-9.64625	-173.31980
187.10001	-9.65047	-173.36926
187.20001	-9.65547	-173.42541
187.30001	-9.66094	-173.50590
187.40001	-9.66719	-173.60146
187.50001	-9.67219	-173.68510
187.60001	-9.67625	-173.70264
187.70001	-9.68078	-173.73253
187.80001	-9.68625	-173.79895
187.90001	-9.69328	-173.91284
188.00001	-9.69859	-174.00181
188.10001	-9.70281	-174.02178
188.20001	-9.70734	-174.06645
188.30001	-9.71234	-174.11943
188.40001	-9.71781	-174.19264
188.50001	-9.72500	-174.30544
188.60001	-9.72953	-174.36114
188.70001	-9.73313	-174.35646
188.80001	-9.73750	-174.39160
188.90001	-9.74250	-174.45391
189.00001	-9.74906	-174.54040
189.10001	-9.75500	-174.64794
189.20001	-9.75937	-174.67546
189.30001	-9.76406	-174.70804
189.40001	-9.76922	-174.76912
189.50001	-9.77484	-174.84242
189.60001	-9.78188	-174.95120
189.70001	-9.78609	-174.99603
189.80001	-9.78984	-174.99091
189.90001	-9.79453	-175.04612
190.00001	-9.79969	-175.10051
190.10001	-9.80672	-175.20237
190.20001	-9.81172	-175.29152
190.30001	-9.81562	-175.28640
190.40001	-9.82031	-175.33545
190.50001	-9.82547	-175.39442
190.60001	-9.83141	-175.48002
190.70001	-9.83953	-175.63017
190.80001	-9.84328	-175.65231
190.90001	-9.84703	-175.63467
191.00001	-9.85125	-175.66967
191.10001	-9.85641	-175.73859
191.20001	-9.86375	-175.85461
191.30001	-9.86891	-175.93461
191.40001	-9.87266	-175.93321
191.50001	-9.87688	-175.95798
191.60001	-9.88188	-176.01326
191.70001	-9.88750	-176.09386
191.80001	-9.89422	-176.18603
191.90001	-9.89953	-176.27490
192.00001	-9.90359	-176.27962
192.10001	-9.90828	-176.31254
192.20001	-9.91344	-176.37381
192.30001	-9.92016	-176.46374
192.40001	-9.92563	-176.55338
192.50001	-9.92953	-176.55206
192.60001	-9.93359	-176.58474
192.70001	-9.93859	-176.62604
192.80001	-9.94469	-176.71010
192.90001	-9.95344	-176.87382
193.00001	-9.95781	-176.93111
193.10001	-9.96125	-176.89936
193.20001	-9.96625	-176.95592
193.30001	-9.97219	-177.02970
193.40001	-9.97891	-177.16180
193.50001	-9.98297	-177.19376
193.60001	-9.98656	-177.18394
193.70001	-9.99094	-177.22483
193.80001	-9.99594	-177.28218
193.90001	-10.00172	-177.36550
194.00001	-10.00875	-177.47906
194.10001	-10.01375	-177.54367
194.20001	-10.01750	-177.55070
194.30001	-10.02188	-177.57647
194.40001	-10.02734	-177.64173
194.50001	-10.03422	-177.75702
194.60001	-10.03938	-177.83836
194.70001	-10.04313	-177.83715
194.80001	-10.04734	-177.86530
194.90001	-10.05203	-177.90921
195.00001	-10.05750	-177.98169
195.10001	-10.06438	-178.08722
195.20001	-10.07000	-178.17505
195.30001	-10.07422	-178.18974
195.40001	-10.07875	-178.22236
195.50001	-10.08406	-178.28815
195.60001	-10.09109	-178.39298
195.70001	-10.09594	-178.46596
195.80001	-10.09984	-178.46358
195.90001	-10.10406	-178.48726
196.00001	-10.10891	-178.53889
196.10001	-10.11438	-178.59893
196.20001	-10.12109	-178.70003
196.30001	-10.12672	-178.80361
196.40001	-10.13078	-178.79619
196.50001	-10.13531	-178.82405
196.60001	-10.14094	-178.89969
196.70001	-10.14750	-178.99264
196.80001	-10.15281	-179.07186
196.90001	-10.15672	-179.07192
197.00001	-10.16125	-179.10103
197.10001	-10.16625	-179.15849
197.20001	-10.17188	-179.23185
197.30001	-10.17875	-179.32914
197.40001	-10.18344	-179.39289
197.50001	-10.18688	-179.36562
197.60001	-10.19141	-179.40600
197.70001	-10.19687	-179.47742
197.80001	-10.20437	-179.61247
197.90001	-10.21000	-179.71382
198.00001	-10.21375	-179.69891
198.10001	-10.21812	-179.71933
198.20001	-10.22281	-179.76391
198.30001	-10.22781	-179.81938
198.40001	-10.23375	-179.90123
198.50001	-10.24016	-180.02139
198.60001	-10.24422	-180.02276
198.70001	-10.24891	-180.03996
198.80001	-10.25422	-180.11227
198.90001	-10.26109	-180.21174
199.00001	-10.26641	-180.28678
199.10001	-10.26984	-180.27122
199.20001	-10.27422	-180.29241
199.30001	-10.27922	-180.36056
199.40001	-10.28484	-180.43444
199.50001	-10.29141	-180.52202
199.60001	-10.29781	-180.64016
199.70001	-10.30141	-180.60687
[truncated: 11,672 more rows]
