# Supplementary material for: Strengthening of 3D Printed Fused Deposition Manufactured Parts Using the Fill Compositing Technique
Source: PLoS One. 2015 Apr 16;10(4):e0122915. doi: 10.1371/journal.pone.0122915 (PMC4400136; doi:10.1371/journal.pone.0122915)
Supplement: S1 File — This is the raw data and information on all the samples presented in this manuscript. (ZIP) [file pone.0122915.s001.zip › Specimen_RawData_36.csv]

Time	Extension	Load
(sec)	(mm)	(N)
0.00000	0.00031	-0.06843
0.10000	0.00000	-0.07093
0.20000	-0.00281	-0.06945
0.30000	-0.01188	-0.07551
0.40000	-0.02125	-0.11030
0.50000	-0.02594	-0.17293
0.60000	-0.02984	-0.22134
0.70000	-0.03484	-0.28598
0.80000	-0.04063	-0.37405
0.90000	-0.04766	-0.49909
1.00000	-0.05219	-0.59616
1.10000	-0.05625	-0.66329
1.20000	-0.06094	-0.74456
1.30000	-0.06578	-0.83960
1.40000	-0.07125	-0.94039
1.50000	-0.07812	-1.07347
1.60000	-0.08250	-1.16508
1.70000	-0.08656	-1.24712
1.80000	-0.09141	-1.33538
1.90000	-0.09641	-1.42797
2.00000	-0.10266	-1.54788
2.10000	-0.10750	-1.65577
2.20000	-0.11203	-1.74466
2.30000	-0.11641	-1.83201
2.40000	-0.12141	-1.92951
2.50000	-0.12656	-2.02752
2.60000	-0.13391	-2.15458
2.70000	-0.13937	-2.28797
2.80000	-0.14344	-2.36481
2.90000	-0.14828	-2.46675
3.00000	-0.15406	-2.57984
3.10000	-0.16125	-2.72775
3.20000	-0.16594	-2.83917
3.30000	-0.17000	-2.91093
3.40000	-0.17453	-3.00701
3.50000	-0.18000	-3.12196
3.60000	-0.18656	-3.25245
3.70000	-0.19406	-3.42617
3.80000	-0.19672	-3.49419
3.90000	-0.20094	-3.57914
4.00000	-0.20547	-3.67156
4.10000	-0.21078	-3.77839
4.20000	-0.21750	-3.90620
4.30000	-0.22234	-4.03172
4.40000	-0.22625	-4.12095
4.50000	-0.23047	-4.21099
4.60000	-0.23547	-4.31160
4.70000	-0.24109	-4.43012
4.80000	-0.24875	-4.59494
4.90000	-0.25344	-4.70947
5.00000	-0.25734	-4.79860
5.10000	-0.26203	-4.88858
5.20000	-0.26719	-4.99719
5.30000	-0.27359	-5.12749
5.40000	-0.27906	-5.26704
5.50000	-0.28328	-5.35647
5.60000	-0.28797	-5.46259
5.70000	-0.29328	-5.57160
5.80000	-0.29922	-5.69601
5.90000	-0.30625	-5.85155
6.00000	-0.31016	-5.95445
6.10000	-0.31422	-6.04331
6.20000	-0.31875	-6.13138
6.30000	-0.32406	-6.24726
6.40000	-0.33109	-6.38171
6.50000	-0.33609	-6.52141
6.60000	-0.33984	-6.60534
6.70000	-0.34438	-6.69895
6.80000	-0.34938	-6.81300
6.90000	-0.35484	-6.92776
7.00000	-0.36203	-7.07049
7.10000	-0.36625	-7.19040
7.20000	-0.37047	-7.28064
7.30000	-0.37547	-7.37877
7.40000	-0.38125	-7.51226
7.50000	-0.38844	-7.66629
7.60000	-0.39312	-7.79345
7.70000	-0.39703	-7.87501
7.80000	-0.40125	-7.96601
7.90000	-0.40625	-8.06542
8.00000	-0.41172	-8.18875
8.10000	-0.41875	-8.33887
8.20000	-0.42328	-8.45088
8.30000	-0.42734	-8.55647
8.40000	-0.43203	-8.65044
8.50000	-0.43719	-8.76127
8.60000	-0.44359	-8.90088
8.70000	-0.44844	-9.01111
8.80000	-0.45250	-9.10788
8.90000	-0.45703	-9.19865
9.00000	-0.46219	-9.31225
9.10000	-0.46828	-9.43962
9.20000	-0.47531	-9.59310
9.30000	-0.47969	-9.70493
9.40000	-0.48391	-9.79423
9.50000	-0.48844	-9.89218
9.60000	-0.49359	-9.99536
9.70000	-0.50062	-10.13491
9.80000	-0.50625	-10.28044
9.90000	-0.51016	-10.35865
10.00000	-0.51437	-10.46561
10.10000	-0.51953	-10.56410
10.20000	-0.52531	-10.68878
10.30000	-0.53203	-10.82540
10.40000	-0.53672	-10.95203
10.50000	-0.54063	-11.03323
10.60000	-0.54531	-11.13781
10.70000	-0.55063	-11.23821
10.80000	-0.55750	-11.38641
10.90000	-0.56328	-11.52908
11.00000	-0.56734	-11.62035
11.10000	-0.57172	-11.72017
11.20000	-0.57641	-11.80666
11.30000	-0.58172	-11.92087
11.40000	-0.58781	-12.04823
11.50000	-0.59375	-12.18754
11.60000	-0.59812	-12.29856
11.70000	-0.60328	-12.41002
11.80000	-0.60984	-12.53642
11.90000	-0.61719	-12.71971
12.00000	-0.62031	-12.81180
12.10000	-0.62391	-12.88488
12.20000	-0.62844	-12.99951
12.30000	-0.63297	-13.07827
12.40000	-0.63797	-13.20085
12.50000	-0.64422	-13.33290
12.60000	-0.65000	-13.47697
12.70000	-0.65438	-13.58317
12.80000	-0.65922	-13.69783
12.90000	-0.66469	-13.80371
13.00000	-0.67156	-13.96526
13.10000	-0.67688	-14.09110
13.20000	-0.68078	-14.18711
13.30000	-0.68500	-14.29670
13.40000	-0.68984	-14.39460
13.50000	-0.69531	-14.51171
13.60000	-0.70156	-14.65505
13.70000	-0.70641	-14.77419
13.80000	-0.71078	-14.87012
13.90000	-0.71547	-14.98418
14.00000	-0.72094	-15.09003
14.10000	-0.72781	-15.24872
14.20000	-0.73313	-15.37623
14.30000	-0.73734	-15.48040
14.40000	-0.74172	-15.59390
14.50000	-0.74672	-15.68809
14.60000	-0.75234	-15.81173
14.70000	-0.75922	-15.97288
14.80000	-0.76359	-16.07860
14.90000	-0.76766	-16.18366
15.00000	-0.77234	-16.29296
15.10000	-0.77734	-16.38398
15.20000	-0.78297	-16.50908
15.30000	-0.78922	-16.65358
15.40000	-0.79359	-16.75008
15.50000	-0.79781	-16.86286
15.60000	-0.80250	-16.96999
15.70000	-0.80797	-17.06066
15.80000	-0.81516	-17.21562
15.90000	-0.82062	-17.34876
16.00000	-0.82438	-17.43348
16.10000	-0.82891	-17.54871
16.20000	-0.83406	-17.67345
16.30000	-0.84078	-17.76952
16.40000	-0.84688	-17.93913
16.50000	-0.85078	-18.02382
16.60000	-0.85531	-18.12340
16.70000	-0.86016	-18.24039
16.80000	-0.86500	-18.31555
16.90000	-0.87094	-18.44616
17.00000	-0.87688	-18.58902
17.10000	-0.88125	-18.69053
17.20000	-0.88609	-18.80183
17.30000	-0.89156	-18.92102
17.40000	-0.89922	-19.05041
17.50000	-0.90422	-19.20258
17.60000	-0.90750	-19.26623
17.70000	-0.91203	-19.37972
17.80000	-0.91672	-19.50012
17.90000	-0.92188	-19.56883
18.00000	-0.92859	-19.72819
18.10000	-0.93406	-19.85429
18.20000	-0.93797	-19.93981
18.30000	-0.94266	-20.05276
18.40000	-0.94766	-20.17023
18.50000	-0.95422	-20.26452
18.60000	-0.96031	-20.42585
18.70000	-0.96422	-20.52175
18.80000	-0.96844	-20.61610
18.90000	-0.97344	-20.72434
19.00000	-0.97891	-20.80670
19.10000	-0.98547	-20.95193
19.20000	-0.99078	-21.08485
19.30000	-0.99469	-21.16608
19.40000	-0.99922	-21.27199
19.50000	-1.00438	-21.40222
19.60000	-1.01156	-21.50064
19.70000	-1.01703	-21.65310
19.80000	-1.02078	-21.74433
19.90000	-1.02516	-21.85068
20.00000	-1.03047	-21.97971
20.10000	-1.03688	-22.05792
20.20000	-1.04500	-22.27552
20.30000	-1.04844	-22.35468
20.40000	-1.05188	-22.43887
20.50000	-1.05656	-22.55408
20.60000	-1.06203	-22.68465
20.70000	-1.06828	-22.74926
20.80000	-1.07344	-22.90271
20.90000	-1.07750	-23.00391
21.00000	-1.08172	-23.11353
21.10000	-1.08641	-23.21715
21.20000	-1.09188	-23.28843
21.30000	-1.09875	-23.44583
21.40000	-1.10469	-23.60651
21.50000	-1.10859	-23.67597
21.60000	-1.11313	-23.79156
21.70000	-1.11813	-23.92843
21.80000	-1.12453	-24.05199
21.90000	-1.13047	-24.15728
22.00000	-1.13469	-24.27998
22.10000	-1.13875	-24.37287
22.20000	-1.14375	-24.50090
22.30000	-1.14906	-24.60192
22.40000	-1.15531	-24.68820
22.50000	-1.16109	-24.87987
22.60000	-1.16484	-24.96420
22.70000	-1.16938	-25.07117
22.80000	-1.17469	-25.17221
22.90000	-1.18141	-25.28454
23.00000	-1.18734	-25.44952
23.10000	-1.19109	-25.53968
23.20000	-1.19516	-25.63480
23.30000	-1.20000	-25.75144
23.40000	-1.20563	-25.85630
23.50000	-1.21266	-25.96885
23.60000	-1.21891	-26.17505
23.70000	-1.22250	-26.23978
23.80000	-1.22687	-26.34260
23.90000	-1.23188	-26.46315
24.00000	-1.23813	-26.56023
24.10000	-1.24391	-26.69334
24.20000	-1.24812	-26.81235
24.30000	-1.25266	-26.91889
24.40000	-1.25750	-27.04478
24.50000	-1.26328	-27.14506
24.60000	-1.27047	-27.25889
24.70000	-1.27500	-27.41933
24.80000	-1.27828	-27.49629
24.90000	-1.28281	-27.61026
25.00000	-1.28813	-27.74524
25.10000	-1.29469	-27.78620
25.20000	-1.30063	-27.97863
25.30000	-1.30484	-28.09012
25.40000	-1.30922	-28.20819
25.50000	-1.31406	-28.32007
25.60000	-1.31938	-28.44358
25.70000	-1.32641	-28.49255
25.80000	-1.33172	-28.69581
25.90000	-1.33547	-28.77936
26.00000	-1.34000	-28.88990
26.10000	-1.34500	-29.01731
26.20000	-1.35109	-29.12317
26.30000	-1.35672	-29.20032
26.40000	-1.36078	-29.31141
26.50000	-1.36531	-29.42887
26.60000	-1.37031	-29.57287
26.70000	-1.37609	-29.71617
26.80000	-1.38344	-29.66996
26.90000	-1.38906	-29.78480
27.00000	-1.39266	-29.88252
27.10000	-1.39703	-29.99857
27.20000	-1.40172	-30.13509
27.30000	-1.40766	-30.29315
27.40000	-1.41406	-30.49005
27.50000	-1.41844	-30.60962
27.60000	-1.42281	-30.65745
27.70000	-1.42828	-30.69857
27.80000	-1.43484	-30.89128
27.90000	-1.44266	-31.13178
28.00000	-1.44578	-31.24228
28.10000	-1.44922	-31.31712
28.20000	-1.45375	-31.43293
28.30000	-1.45906	-31.55660
28.40000	-1.46516	-31.59689
28.50000	-1.47078	-31.75887
28.60000	-1.47469	-31.86358
28.70000	-1.47891	-31.97806
28.80000	-1.48359	-32.09960
28.90000	-1.48906	-32.24903
29.00000	-1.49641	-32.43933
29.10000	-1.50203	-32.44761
29.20000	-1.50594	-32.54132
29.30000	-1.51031	-32.67194
29.40000	-1.51531	-32.80571
29.50000	-1.52172	-32.97323
29.60000	-1.52828	-33.18997
29.70000	-1.53234	-33.30085
29.80000	-1.53656	-33.38478
29.90000	-1.54125	-33.42880
30.00000	-1.54656	-33.56036
30.10000	-1.55297	-33.72722
30.20000	-1.55875	-33.92866
30.30000	-1.56266	-34.02137
30.40000	-1.56719	-34.12731
30.50000	-1.57203	-34.24396
30.60000	-1.57813	-34.39028
30.70000	-1.58391	-34.48843
30.80000	-1.58813	-34.58406
30.90000	-1.59281	-34.69950
31.00000	-1.59781	-34.84331
31.10000	-1.60344	-35.00422
31.20000	-1.60953	-35.15347
31.30000	-1.61500	-35.31433
31.40000	-1.61906	-35.31949
31.50000	-1.62359	-35.40826
31.60000	-1.62859	-35.55246
31.70000	-1.63453	-35.70634
31.80000	-1.64063	-35.89272
31.90000	-1.64469	-35.99243
32.00000	-1.64891	-36.09530
32.10000	-1.65359	-36.19785
32.20000	-1.65906	-36.31495
32.30000	-1.66516	-36.38854
32.40000	-1.67141	-36.54816
32.50000	-1.67562	-36.64690
32.60000	-1.68016	-36.75741
32.70000	-1.68516	-36.88688
32.80000	-1.69109	-37.04532
32.90000	-1.69766	-37.21399
33.00000	-1.70203	-37.30566
33.10000	-1.70609	-37.34069
33.20000	-1.71063	-37.42386
33.30000	-1.71563	-37.54392
33.40000	-1.72156	-37.69480
33.50000	-1.72859	-37.90239
33.60000	-1.73234	-37.97314
33.70000	-1.73703	-38.07276
33.80000	-1.74234	-38.19065
33.90000	-1.74844	-38.30681
34.00000	-1.75453	-38.43689
34.10000	-1.75875	-38.52146
34.20000	-1.76281	-38.61341
34.30000	-1.76781	-38.73416
34.40000	-1.77281	-38.86987
34.50000	-1.77844	-39.00521
34.60000	-1.78547	-39.18886
34.70000	-1.78922	-39.26834
34.80000	-1.79359	-39.10007
34.90000	-1.79859	-39.24526
35.00000	-1.80516	-39.40878
35.10000	-1.81172	-39.61203
35.20000	-1.81516	-39.70874
35.30000	-1.81922	-39.80606
35.40000	-1.82391	-39.91561
35.50000	-1.82891	-40.04402
35.60000	-1.83484	-40.00777
35.70000	-1.84234	-40.18608
35.80000	-1.84625	-40.30083
35.90000	-1.85063	-40.41110
36.00000	-1.85594	-40.54563
36.10000	-1.86203	-40.69288
36.20000	-1.86813	-40.87129
36.30000	-1.87234	-40.97034
36.40000	-1.87672	-40.90219
36.50000	-1.88187	-41.04205
36.60000	-1.88797	-41.20741
36.70000	-1.89594	-41.41003
36.80000	-1.90063	-41.58287
36.90000	-1.90344	-41.63575
37.00000	-1.90766	-41.74383
37.10000	-1.91250	-41.86495
37.20000	-1.91875	-41.82298
37.30000	-1.92531	-42.03647
37.40000	-1.92953	-42.14976
37.50000	-1.93375	-42.26600
37.60000	-1.93844	-42.38989
37.70000	-1.94344	-42.52443
37.80000	-1.94906	-42.67395
37.90000	-1.95547	-42.84766
38.00000	-1.95953	-42.75807
38.10000	-1.96422	-42.88967
38.20000	-1.96938	-43.02857
38.30000	-1.97609	-43.20268
38.40000	-1.98266	-43.41656
38.50000	-1.98594	-43.49938
38.60000	-1.98984	-43.58982
38.70000	-1.99469	-43.71207
38.80000	-2.00016	-43.80748
38.90000	-2.00672	-43.82203
39.00000	-2.01312	-44.04249
39.10000	-2.01672	-44.14033
39.20000	-2.02094	-44.24376
39.30000	-2.02609	-44.37695
39.40000	-2.03219	-44.53310
39.50000	-2.03828	-44.71542
39.60000	-2.04234	-44.68709
39.70000	-2.04672	-44.74209
39.80000	-2.05156	-44.87624
39.90000	-2.05703	-45.02624
40.00000	-2.06375	-45.19546
40.10000	-2.07000	-45.40170
40.20000	-2.07344	-45.49263
40.30000	-2.07781	-45.58185
40.40000	-2.08281	-45.70980
40.50000	-2.08859	-45.68633
40.60000	-2.09531	-45.86994
40.70000	-2.09938	-45.99636
40.80000	-2.10344	-46.10311
40.90000	-2.10844	-46.22182
41.00000	-2.11375	-46.36439
41.10000	-2.11953	-46.51675
41.20000	-2.12594	-46.72448
41.30000	-2.12984	-46.79130
41.40000	-2.13438	-46.72604
41.50000	-2.13953	-46.88323
41.60000	-2.14609	-47.04477
41.70000	-2.15297	-47.26758
41.80000	-2.15625	-47.34908
41.90000	-2.16016	-47.44251
42.00000	-2.16469	-47.56644
42.10000	-2.17016	-47.70317
42.20000	-2.17625	-47.86207
42.30000	-2.18313	-47.83191
42.40000	-2.18703	-47.94436
42.50000	-2.19141	-48.05530
42.60000	-2.19641	-48.19112
42.70000	-2.20234	-48.35248
42.80000	-2.20875	-48.54377
42.90000	-2.21313	-48.66186
43.00000	-2.21734	-48.76832
43.10000	-2.22219	-48.89206
43.20000	-2.22734	-49.02452
43.30000	-2.23359	-48.95263
43.40000	-2.23891	-49.13205
43.50000	-2.24281	-49.22955
43.60000	-2.24703	-49.33828
43.70000	-2.25219	-49.47336
43.80000	-2.25891	-49.65221
43.90000	-2.26625	-49.87594
44.00000	-2.27031	-49.98266
44.10000	-2.27453	-50.08056
44.20000	-2.27937	-50.19542
44.30000	-2.28422	-50.10580
44.40000	-2.29000	-50.28052
44.50000	-2.29672	-50.49241
44.60000	-2.30047	-50.59135
44.70000	-2.30484	-50.70622
44.80000	-2.31000	-50.83760
44.90000	-2.31688	-51.01578
45.00000	-2.32328	-51.22129
45.10000	-2.32641	-51.29630
45.20000	-2.33031	-51.37387
45.30000	-2.33484	-51.31096
45.40000	-2.33984	-51.41948
45.50000	-2.34594	-51.59299
45.60000	-2.35297	-51.79963
45.70000	-2.35687	-51.91327
45.80000	-2.36125	-52.01652
45.90000	-2.36609	-52.14355
46.00000	-2.37234	-52.30440
46.10000	-2.37938	-52.51961
46.20000	-2.38359	-52.62614
46.30000	-2.38766	-52.51348
46.40000	-2.39219	-52.63949
46.50000	-2.39719	-52.78539
46.60000	-2.40328	-52.93977
46.70000	-2.40906	-53.11701
46.80000	-2.41297	-53.21721
46.90000	-2.41734	-53.32812
47.00000	-2.42234	-53.45549
47.10000	-2.42797	-53.59744
47.20000	-2.43469	-53.77802
47.30000	-2.43969	-53.90178
47.40000	-2.44422	-53.77845
47.50000	-2.44859	-53.90222
47.60000	-2.45375	-54.03783
47.70000	-2.45969	-54.20708
47.80000	-2.46641	-54.38390
47.90000	-2.47078	-54.51812
48.00000	-2.47531	-54.62153
48.10000	-2.48047	-54.75401
48.20000	-2.48625	-54.89401
48.30000	-2.49234	-55.07171
48.40000	-2.49641	-55.17407
48.50000	-2.50063	-55.10724
48.60000	-2.50531	-55.16277
48.70000	-2.51047	-55.30215
48.80000	-2.51641	-55.44835
48.90000	-2.52406	-55.66867
49.00000	-2.52766	-55.76790
49.10000	-2.53172	-55.86429
49.20000	-2.53641	-55.98276
49.30000	-2.54203	-56.11331
49.40000	-2.54891	-56.31291
49.50000	-2.55328	-56.42237
49.60000	-2.55734	-56.51042
49.70000	-2.56219	-56.61818
49.80000	-2.56719	-56.59774
49.90000	-2.57266	-56.64486
50.00000	-2.57922	-56.82481
50.10000	-2.58375	-56.95434
50.20000	-2.58828	-57.06391
50.30000	-2.59328	-57.19052
50.40000	-2.59906	-57.33290
50.50000	-2.60641	-57.53171
50.60000	-2.61016	-57.62428
50.70000	-2.61422	-57.71628
50.80000	-2.61875	-57.82493
50.90000	-2.62406	-57.95265
51.00000	-2.63000	-58.10094
51.10000	-2.63719	-58.30156
51.20000	-2.64078	-58.12980
51.30000	-2.64484	-58.22833
51.40000	-2.64938	-58.33752
51.50000	-2.65453	-58.46233
51.60000	-2.66172	-58.64548
51.70000	-2.66641	-58.77210
51.80000	-2.67047	-58.86873
51.90000	-2.67531	-58.98182
52.00000	-2.68063	-59.10587
52.10000	-2.68703	-59.26044
52.20000	-2.69406	-59.44558
52.30000	-2.69797	-59.54402
52.40000	-2.70250	-59.64295
52.50000	-2.70766	-59.76341
52.60000	-2.71391	-59.91502
52.70000	-2.72141	-60.10665
52.80000	-2.72438	-59.93105
52.90000	-2.72813	-60.01578
53.00000	-2.73266	-60.12579
53.10000	-2.73781	-60.26585
53.20000	-2.74422	-60.41942
53.30000	-2.75172	-60.64909
53.40000	-2.75500	-60.73852
53.50000	-2.75891	-60.81985
53.60000	-2.76391	-60.93875
53.70000	-2.76969	-61.08872
53.80000	-2.77594	-61.25653
53.90000	-2.78047	-61.37184
54.00000	-2.78469	-61.46910
54.10000	-2.78938	-61.58528
54.20000	-2.79437	-61.70724
54.30000	-2.80016	-61.83985
54.40000	-2.80766	-62.02675
54.50000	-2.81156	-61.87727
54.60000	-2.81531	-61.96664
54.70000	-2.82000	-62.08947
54.80000	-2.82609	-62.23772
54.90000	-2.83375	-62.45492
55.00000	-2.83797	-62.57759
55.10000	-2.84187	-62.66601
55.20000	-2.84656	-62.77525
55.30000	-2.85188	-62.92071
55.40000	-2.85750	-63.05443
55.50000	-2.86391	-63.24431
55.60000	-2.86781	-63.34141
55.70000	-2.87203	-63.43819
55.80000	-2.87672	-63.55097
55.90000	-2.88234	-63.68093
56.00000	-2.88937	-63.85488
56.10000	-2.89406	-63.98090
56.20000	-2.89797	-63.83973
56.30000	-2.90250	-63.92745
56.40000	-2.90766	-64.05057
56.50000	-2.91391	-64.21594
56.60000	-2.92047	-64.40594
56.70000	-2.92453	-64.51561
56.80000	-2.92875	-64.60825
56.90000	-2.93375	-64.73465
57.00000	-2.93938	-64.87089
57.10000	-2.94562	-65.02789
57.20000	-2.95047	-65.15083
57.30000	-2.95453	-65.25697
57.40000	-2.95906	-65.35279
57.50000	-2.96422	-65.47721
57.60000	-2.97031	-65.62138
57.70000	-2.97781	-65.81448
57.80000	-2.98141	-65.90088
57.90000	-2.98531	-65.97930
58.00000	-2.99016	-66.07823
58.10000	-2.99594	-66.20713
58.20000	-3.00313	-66.36557
58.30000	-3.00766	-66.24765
58.40000	-3.01156	-66.34752
58.50000	-3.01609	-66.46725
58.60000	-3.02125	-66.58077
58.70000	-3.02656	-66.71268
58.80000	-3.03391	-66.88655
58.90000	-3.03844	-67.03030
59.00000	-3.04234	-67.11290
59.10000	-3.04734	-67.23030
59.20000	-3.05359	-67.36850
59.30000	-3.06062	-67.56507
59.40000	-3.06422	-67.66081
59.50000	-3.06813	-67.73188
59.60000	-3.07297	-67.83735
59.70000	-3.07875	-67.98241
59.80000	-3.08484	-68.12329
59.90000	-3.09141	-68.27893
60.00000	-3.09500	-68.08259
60.10000	-3.09891	-68.16722
60.20000	-3.10359	-68.27847
60.30000	-3.10875	-68.39983
60.40000	-3.11641	-68.58747
60.50000	-3.12172	-68.74794
60.60000	-3.12562	-68.83694
60.70000	-3.13000	-68.93982
60.80000	-3.13516	-69.06605
60.90000	-3.14141	-69.20373
61.00000	-3.14844	-69.41255
61.10000	-3.15219	-69.53119
61.20000	-3.15656	-69.62997
61.30000	-3.16188	-69.75819
61.40000	-3.16812	-69.90561
61.50000	-3.17484	-70.10105
61.60000	-3.17813	-70.19446
61.70000	-3.18187	-70.26267
61.80000	-3.18656	-70.37196
61.90000	-3.19156	-70.48168
62.00000	-3.19734	-70.60132
62.10000	-3.20438	-70.62893
62.20000	-3.20844	-70.74392
62.30000	-3.21266	-70.83891
62.40000	-3.21750	-70.95233
62.50000	-3.22328	-71.08945
62.60000	-3.22969	-71.26631
62.70000	-3.23406	-71.37349
62.80000	-3.23828	-71.47500
62.90000	-3.24266	-71.58364
63.00000	-3.24766	-71.70153
63.10000	-3.25359	-71.84192
63.20000	-3.26078	-72.03314
63.30000	-3.26500	-72.14250
63.40000	-3.26922	-72.23398
63.50000	-3.27375	-72.32660
63.60000	-3.27922	-72.46686
63.70000	-3.28672	-72.64917
63.80000	-3.29125	-72.77323
63.90000	-3.29531	-72.85238
64.00000	-3.30016	-72.95389
64.10000	-3.30547	-73.06486
64.20000	-3.31125	-73.12199
64.30000	-3.31750	-73.23041
64.40000	-3.32156	-73.32952
64.50000	-3.32578	-73.41906
64.60000	-3.33094	-73.53980
64.70000	-3.33656	-73.66169
64.80000	-3.34375	-73.84033
64.90000	-3.34813	-73.95392
65.00000	-3.35219	-74.03776
65.10000	-3.35656	-74.14456
65.20000	-3.36156	-74.24901
65.30000	-3.36750	-74.39404
65.40000	-3.37453	-74.56966
65.50000	-3.37859	-74.67536
65.60000	-3.38266	-74.76055
65.70000	-3.38766	-74.86577
65.80000	-3.39328	-74.99323
65.90000	-3.40031	-75.15491
66.00000	-3.40500	-75.27916
66.10000	-3.40906	-75.35706
66.20000	-3.41359	-75.44644
66.30000	-3.41844	-75.51736
66.40000	-3.42422	-75.58585
66.50000	-3.43156	-75.74648
66.60000	-3.43562	-75.85111
66.70000	-3.43969	-75.93124
66.80000	-3.44406	-76.02153
66.90000	-3.44922	-76.14224
67.00000	-3.45672	-76.31075
67.10000	-3.46203	-76.45508
67.20000	-3.46594	-76.54291
67.30000	-3.47047	-76.63354
67.40000	-3.47516	-76.73503
67.50000	-3.48016	-76.84935
67.60000	-3.48641	-76.98613
67.70000	-3.49094	-77.09870
67.80000	-3.49531	-77.19227
67.90000	-3.50016	-77.28433
68.00000	-3.50547	-77.39659
68.10000	-3.51359	-77.57139
68.20000	-3.51891	-77.71897
68.30000	-3.52281	-77.79060
68.40000	-3.52734	-77.88026
68.50000	-3.53266	-77.98707
68.60000	-3.53922	-78.12364
68.70000	-3.54703	-78.29061
68.80000	-3.55000	-78.28147
68.90000	-3.55391	-78.35265
69.00000	-3.55891	-78.45889
69.10000	-3.56422	-78.58675
69.20000	-3.57016	-78.72658
69.30000	-3.57469	-78.83830
69.40000	-3.57891	-78.92547
69.50000	-3.58359	-79.03430
69.60000	-3.58859	-79.15246
69.70000	-3.59437	-79.26899
69.80000	-3.60125	-79.44060
69.90000	-3.60516	-79.53942
70.00000	-3.60938	-79.62959
70.10000	-3.61438	-79.73196
70.20000	-3.62047	-79.87043
70.30000	-3.62797	-80.05388
70.40000	-3.63203	-80.15537
70.50000	-3.63578	-80.22423
70.60000	-3.63984	-80.31297
70.70000	-3.64438	-80.40302
70.80000	-3.64953	-80.52125
70.90000	-3.65688	-80.66925
71.00000	-3.66281	-80.83310
71.10000	-3.66719	-80.92161
71.20000	-3.67203	-81.01504
71.30000	-3.67781	-81.11816
71.40000	-3.68500	-81.27642
71.50000	-3.68875	-81.30348
71.60000	-3.69250	-81.34945
71.70000	-3.69703	-81.45090
71.80000	-3.70250	-81.56447
71.90000	-3.70828	-81.68780
72.00000	-3.71531	-81.85051
72.10000	-3.72000	-81.98231
72.20000	-3.72391	-82.05404
72.30000	-3.72875	-82.15978
72.40000	-3.73375	-82.26687
72.50000	-3.74047	-82.42132
72.60000	-3.74547	-82.55316
72.70000	-3.74953	-82.63384
72.80000	-3.75406	-82.72885
72.90000	-3.75906	-82.84881
73.00000	-3.76516	-82.98690
73.10000	-3.77250	-83.17017
73.20000	-3.77625	-83.27772
73.30000	-3.78016	-83.33659
73.40000	-3.78516	-83.45195
73.50000	-3.79094	-83.58182
73.60000	-3.79844	-83.76940
73.70000	-3.80234	-83.86827
73.80000	-3.80594	-83.93512
73.90000	-3.81031	-84.02292
74.00000	-3.81516	-84.11627
74.10000	-3.82031	-84.24462
74.20000	-3.82766	-84.38709
74.30000	-3.83281	-84.54249
74.40000	-3.83703	-84.61341
74.50000	-3.84172	-84.70765
74.60000	-3.84719	-84.81430
74.70000	-3.85438	-84.92788
74.80000	-3.85891	-85.02368
74.90000	-3.86266	-85.07850
75.00000	-3.86703	-85.17851
75.10000	-3.87219	-85.28981
75.20000	-3.87812	-85.42264
75.30000	-3.88609	-85.61066
75.40000	-3.88984	-85.72025
75.50000	-3.89375	-85.78382
75.60000	-3.89844	-85.88416
75.70000	-3.90391	-86.01157
75.80000	-3.91078	-86.16973
75.90000	-3.91563	-86.30693
76.00000	-3.91969	-86.38985
76.10000	-3.92437	-86.48480
76.20000	-3.93000	-86.61705
76.30000	-3.93594	-86.75050
76.40000	-3.94266	-86.91916
76.50000	-3.94609	-86.99379
76.60000	-3.95016	-87.08125
76.70000	-3.95484	-87.17613
76.80000	-3.96016	-87.29853
76.90000	-3.96750	-87.45580
77.00000	-3.97297	-87.61168
77.10000	-3.97703	-87.69134
77.20000	-3.98172	-87.79107
77.30000	-3.98656	-87.90153
77.40000	-3.99234	-88.02421
77.50000	-3.99984	-88.21271
77.60000	-4.00375	-88.32222
77.70000	-4.00766	-88.40077
77.80000	-4.01266	-88.50586
77.90000	-4.01859	-88.63626
78.00000	-4.02563	-88.82002
78.10000	-4.02953	-88.92193
78.20000	-4.03328	-88.98643
78.30000	-4.03766	-89.08197
78.40000	-4.04250	-89.17180
78.50000	-4.04766	-89.28554
78.60000	-4.05406	-89.39008
78.70000	-4.05922	-89.50452
78.80000	-4.06375	-89.59060
78.90000	-4.06844	-89.68490
79.00000	-4.07391	-89.80398
79.10000	-4.08109	-89.97091
79.20000	-4.08625	-90.11666
79.30000	-4.09000	-90.19939
79.40000	-4.09422	-90.27858
79.50000	-4.09906	-90.37942
79.60000	-4.10484	-90.51161
79.70000	-4.11172	-90.65997
79.80000	-4.11609	-90.78889
79.90000	-4.12000	-90.86507
80.00000	-4.12453	-90.95693
80.10000	-4.12969	-91.06757
80.20000	-4.13672	-91.21328
80.30000	-4.14250	-91.36590
80.40000	-4.14641	-91.44779
80.50000	-4.15094	-91.54028
80.60000	-4.15609	-91.64398
80.70000	-4.16188	-91.77385
80.80000	-4.16906	-91.92844
80.90000	-4.17328	-92.04717
81.00000	-4.17734	-92.11764
81.10000	-4.18203	-92.22220
81.20000	-4.18750	-92.32492
81.30000	-4.19375	-92.45629
81.40000	-4.19891	-92.58309
81.50000	-4.20281	-92.66452
81.60000	-4.20734	-92.76059
81.70000	-4.21234	-92.85430
81.80000	-4.21797	-92.96488
81.90000	-4.22563	-93.12754
82.00000	-4.23031	-93.25328
82.10000	-4.23391	-93.31766
82.20000	-4.23812	-93.40170
82.30000	-4.24344	-93.50922
82.40000	-4.25031	-93.63785
82.50000	-4.25641	-93.78816
82.60000	-4.26047	-93.87568
82.70000	-4.26500	-93.95703
82.80000	-4.27000	-94.06675
82.90000	-4.27500	-94.16643
83.00000	-4.28172	-94.29505
83.10000	-4.28672	-94.43502
83.20000	-4.29062	-94.50071
83.30000	-4.29516	-94.58116
83.40000	-4.30000	-94.67930
83.50000	-4.30625	-94.79508
83.60000	-4.31187	-94.92926
83.70000	-4.31562	-95.00375
83.80000	-4.32000	-95.07936
83.90000	-4.32516	-95.17648
84.00000	-4.33109	-95.30221
84.10000	-4.33891	-95.43993
84.20000	-4.34547	-95.63264
84.30000	-4.34859	-95.67618
84.40000	-4.35297	-95.75221
84.50000	-4.35812	-95.84332
84.60000	-4.36547	-96.00043
84.70000	-4.37047	-96.13049
84.80000	-4.37438	-96.19856
84.90000	-4.37875	-96.27537
85.00000	-4.38375	-96.38084
85.10000	-4.38953	-96.49894
85.20000	-4.39719	-96.66137
85.30000	-4.40078	-96.75209
85.40000	-4.40438	-96.80636
85.50000	-4.40891	-96.89904
85.60000	-4.41437	-96.99984
85.70000	-4.42203	-97.15815
85.80000	-4.42719	-97.29239
85.90000	-4.43094	-97.35928
86.00000	-4.43531	-97.43895
86.10000	-4.44000	-97.53275
86.20000	-4.44547	-97.65119
86.30000	-4.45297	-97.79110
86.40000	-4.45766	-97.92487
86.50000	-4.46141	-97.99505
86.60000	-4.46609	-98.09263
86.70000	-4.47109	-98.19232
86.80000	-4.47797	-98.34322
86.90000	-4.48297	-98.46666
87.00000	-4.48672	-98.54481
87.10000	-4.49109	-98.62218
87.20000	-4.49609	-98.72612
87.30000	-4.50188	-98.85058
87.40000	-4.50937	-99.00193
87.50000	-4.51469	-99.14730
87.60000	-4.51828	-99.21835
87.70000	-4.52250	-99.28960
87.80000	-4.52750	-99.39378
87.90000	-4.53484	-99.53954
88.00000	-4.54063	-99.69476
88.10000	-4.54422	-99.77148
88.20000	-4.54859	-99.84849
88.30000	-4.55359	-99.94936
88.40000	-4.55922	-100.06627
88.50000	-4.56594	-100.21754
88.60000	-4.57094	-100.34657
88.70000	-4.57484	-100.41282
88.80000	-4.57953	-100.51348
88.90000	-4.58469	-100.61829
89.00000	-4.59125	-100.75261
89.10000	-4.59703	-100.90639
89.20000	-4.60078	-100.97267
89.30000	-4.60500	-101.04723
89.40000	-4.60984	-101.14585
89.50000	-4.61547	-101.26197
89.60000	-4.62359	-101.43416
89.70000	-4.62813	-101.56555
89.80000	-4.63156	-101.61958
89.90000	-4.63641	-101.71610
90.00000	-4.64188	-101.82362
90.10000	-4.64813	-101.95005
90.20000	-4.65359	-102.09222
90.30000	-4.65766	-102.17497
90.40000	-4.66188	-102.25139
90.50000	-4.66672	-102.35562
90.60000	-4.67219	-102.47361
90.70000	-4.68000	-102.62229
90.80000	-4.68516	-102.77529
90.90000	-4.68859	-102.83691
91.00000	-4.69297	-102.90719
91.10000	-4.69797	-103.01541
91.20000	-4.70484	-103.15648
91.30000	-4.71047	-103.29849
91.40000	-4.71422	-103.37166
91.50000	-4.71859	-103.46193
91.60000	-4.72344	-103.55375
91.70000	-4.72859	-103.66288
91.80000	-4.73578	-103.80788
91.90000	-4.74125	-103.94824
92.00000	-4.74516	-104.02534
92.10000	-4.74953	-104.10048
92.20000	-4.75469	-104.21133
92.30000	-4.76141	-104.33339
92.40000	-4.76687	-104.48806
92.50000	-4.77062	-104.54984
92.60000	-4.77500	-104.63785
92.70000	-4.78000	-104.74092
92.80000	-4.78625	-104.86319
92.90000	-4.79359	-105.02582
93.00000	-4.79828	-105.14024
93.10000	-4.80219	-105.21806
93.20000	-4.80688	-105.30337
93.30000	-4.81203	-105.41081
93.40000	-4.81828	-105.53675
93.50000	-4.82391	-105.66221
93.60000	-4.82813	-105.62596
93.70000	-4.83250	-105.72373
93.80000	-4.83797	-105.84141
93.90000	-4.84406	-105.98213
94.00000	-4.85109	-106.13909
94.10000	-4.85500	-106.24692
94.20000	-4.85859	-106.31557
94.30000	-4.86313	-106.40348
94.40000	-4.86813	-106.51221
94.50000	-4.87453	-106.63543
94.60000	-4.88000	-106.77774
94.70000	-4.88391	-106.86047
94.80000	-4.88813	-106.94133
94.90000	-4.89281	-107.03060
95.00000	-4.89781	-107.13133
95.10000	-4.90359	-107.25775
95.20000	-4.91078	-107.41998
95.30000	-4.91500	-107.50989
95.40000	-4.91938	-107.58950
95.50000	-4.92484	-107.69503
95.60000	-4.93219	-107.84972
95.70000	-4.93797	-108.00238
95.80000	-4.94141	-108.06794
95.90000	-4.94563	-108.13913
96.00000	-4.95016	-108.22803
96.10000	-4.95531	-108.33082
96.20000	-4.96141	-108.46037
96.30000	-4.96828	-108.62336
96.40000	-4.97219	-108.70555
96.50000	-4.97641	-108.78643
96.60000	-4.98109	-108.86650
96.70000	-4.98703	-108.97838
96.80000	-4.99391	-109.13619
96.90000	-4.99813	-109.22790
97.00000	-5.00234	-109.30894
97.10000	-5.00719	-109.39636
97.20000	-5.01297	-109.50745
97.30000	-5.01938	-109.64009
97.40000	-5.02484	-109.76946
97.50000	-5.02875	-109.84533
97.60000	-5.03344	-109.93246
97.70000	-5.03859	-110.03467
97.80000	-5.04562	-110.16733
97.90000	-5.05109	-110.31352
98.00000	-5.05484	-110.38802
98.10000	-5.05906	-110.45588
98.20000	-5.06375	-110.55484
98.30000	-5.06906	-110.65804
98.40000	-5.07578	-110.78133
98.50000	-5.08125	-110.91719
98.60000	-5.08500	-110.98854
98.70000	-5.08938	-111.07002
98.80000	-5.09484	-111.17750
98.90000	-5.10203	-111.30984
99.00000	-5.10797	-111.46411
99.10000	-5.11172	-111.53013
99.20000	-5.11594	-111.61009
99.30000	-5.12047	-111.68971
99.40000	-5.12547	-111.78739
99.50000	-5.13156	-111.90069
99.60000	-5.13750	-112.04301
99.70000	-5.14141	-112.11290
99.80000	-5.14563	-112.18750
99.90000	-5.15047	-112.28000
100.00000	-5.15625	-112.38230
100.10000	-5.16375	-112.54542
100.20000	-5.16844	-112.63665
100.30000	-5.17313	-112.72678
100.40000	-5.17859	-112.83215
100.50000	-5.18484	-112.95834
100.60000	-5.19281	-113.11419
100.70000	-5.19641	-113.22284
100.80000	-5.19953	-113.26239
100.90000	-5.20391	-113.33874
101.00000	-5.20891	-113.43543
101.10000	-5.21516	-113.55306
101.20000	-5.22172	-113.71338
101.30000	-5.22547	-113.78784
101.40000	-5.22969	-113.85471
101.50000	-5.23453	-113.95679
101.60000	-5.23984	-114.05554
101.70000	-5.24656	-114.18469
101.80000	-5.25203	-114.34183
101.90000	-5.25578	-114.39423
102.00000	-5.26062	-114.48532
102.10000	-5.26656	-114.59955
102.20000	-5.27359	-114.74842
102.30000	-5.27844	-114.88394
102.40000	-5.28187	-114.93649
102.50000	-5.28609	-115.01005
102.60000	-5.29109	-115.11330
102.70000	-5.29641	-115.22356
102.80000	-5.30297	-115.34894
102.90000	-5.30891	-115.50003
103.00000	-5.31266	-115.57494
103.10000	-5.31687	-115.64576
103.20000	-5.32203	-115.74968
103.30000	-5.32906	-115.88392
103.40000	-5.33516	-116.04006
103.50000	-5.33891	-116.11788
103.60000	-5.34313	-116.19487
103.70000	-5.34797	-116.28814
103.80000	-5.35328	-116.38767
103.90000	-5.35906	-116.50401
104.00000	-5.36469	-116.63823
104.10000	-5.36891	-116.71229
104.20000	-5.37359	-116.80651
104.30000	-5.37891	-116.91536
104.40000	-5.38563	-117.03686
104.50000	-5.39156	-117.18183
104.60000	-5.39547	-117.26097
104.70000	-5.39953	-117.33720
104.80000	-5.40422	-117.41994
104.90000	-5.40969	-117.53353
105.00000	-5.41594	-117.65320
105.10000	-5.42188	-117.79317
105.20000	-5.42594	-117.87334
105.30001	-5.43047	-117.95099
105.40001	-5.43563	-118.05402
105.50001	-5.44141	-118.16527
105.60001	-5.44750	-118.30476
105.70001	-5.45172	-118.38119
105.80001	-5.45594	-118.45894
105.90001	-5.46063	-118.55289
106.00001	-5.46609	-118.65088
106.10001	-5.47281	-118.78356
106.20001	-5.47953	-118.94772
106.30001	-5.48297	-119.00599
106.40001	-5.48734	-119.07809
106.50001	-5.49250	-119.18947
106.60001	-5.49906	-119.31179
106.70001	-5.50500	-119.45678
106.80001	-5.50891	-119.53382
106.90001	-5.51297	-119.59583
107.00001	-5.51797	-119.69549
107.10001	-5.52313	-119.79122
107.20001	-5.52891	-119.90593
107.30001	-5.53562	-120.05373
107.40001	-5.53937	-120.13148
107.50001	-5.54375	-120.20008
107.60001	-5.54859	-120.30123
107.70001	-5.55484	-120.41368
107.80001	-5.56156	-120.56547
107.90001	-5.56563	-120.64159
108.00001	-5.56984	-120.71969
108.10001	-5.57469	-120.80769
108.20001	-5.58016	-120.90839
108.30001	-5.58594	-121.03031
108.40001	-5.59281	-121.18414
108.50001	-5.59656	-121.25482
108.60001	-5.60109	-121.33446
108.70001	-5.60609	-121.43059
108.80001	-5.61250	-121.54722
108.90001	-5.61875	-121.69804
109.00001	-5.62266	-121.77244
109.10001	-5.62672	-121.84408
109.20001	-5.63172	-121.94266
109.30001	-5.63750	-122.05155
109.40001	-5.64500	-122.19901
109.50001	-5.65031	-122.35568
109.60001	-5.65359	-122.40498
109.70001	-5.65813	-122.48376
109.80001	-5.66328	-122.58185
109.90001	-5.67000	-122.72403
110.00001	-5.67578	-122.87179
110.10001	-5.67953	-122.94871
110.20001	-5.68375	-123.01103
110.30001	-5.68844	-123.11500
110.40001	-5.69375	-123.22088
110.50001	-5.69984	-123.34087
110.60001	-5.70578	-123.49875
110.70001	-5.70984	-123.56844
110.80001	-5.71453	-123.66002
110.90001	-5.71984	-123.76443
111.00001	-5.72594	-123.89378
111.10001	-5.73125	-124.01947
111.20001	-5.73547	-124.09867
111.30001	-5.73984	-124.18510
111.40001	-5.74469	-124.27779
111.50001	-5.75000	-124.39073
111.60001	-5.75625	-124.51699
111.70001	-5.76203	-124.66266
111.80001	-5.76594	-124.73065
111.90001	-5.77031	-124.80789
112.00001	-5.77531	-124.90445
112.10001	-5.78109	-125.02301
112.20001	-5.78797	-125.17959
112.30001	-5.79234	-125.26271
112.40001	-5.79672	-125.34626
112.50001	-5.80172	-125.44093
112.60001	-5.80750	-125.56195
112.70001	-5.81359	-125.67599
112.80001	-5.81938	-125.81044
112.90001	-5.82297	-125.88269
113.00001	-5.82719	-125.95358
113.10001	-5.83219	-126.04538
113.20001	-5.83797	-126.15249
113.30001	-5.84531	-126.31172
113.40001	-5.84969	-126.41284
113.50001	-5.85359	-126.46912
113.60001	-5.85813	-126.55760
113.70001	-5.86359	-126.65403
113.80001	-5.87016	-126.78444
113.90001	-5.87641	-126.94603
114.00001	-5.88000	-127.00386
114.10001	-5.88422	-127.07336
114.20001	-5.88922	-127.16164
114.30001	-5.89516	-127.27612
114.40001	-5.90234	-127.43320
114.50001	-5.90656	-127.51633
114.60001	-5.91094	-127.59273
114.70001	-5.91578	-127.69206
114.80001	-5.92109	-127.78620
114.90001	-5.92781	-127.92753
115.00001	-5.93359	-128.06611
115.10001	-5.93703	-128.12716
115.20001	-5.94109	-128.19718
115.30001	-5.94594	-128.28580
115.40001	-5.95141	-128.38878
115.50001	-5.95750	-128.52517
115.60001	-5.96187	-128.61526
115.70001	-5.96625	-128.69106
115.80001	-5.97125	-128.77366
115.90001	-5.97641	-128.87628
116.00001	-5.98188	-128.96913
116.10001	-5.98891	-129.10996
116.20001	-5.99281	-129.18545
116.30001	-5.99687	-129.25030
116.40001	-6.00172	-129.33356
116.50001	-6.00797	-129.44539
116.60001	-6.01594	-129.63097
116.70001	-6.01984	-129.69154
116.80001	-6.02422	-129.76141
116.90001	-6.02922	-129.85370
117.00001	-6.03484	-129.95484
117.10001	-6.04328	-130.11996
117.20001	-6.04828	-130.27200
117.30001	-6.05094	-130.29175
117.40001	-6.05516	-130.35932
117.50001	-6.06000	-130.45253
117.60001	-6.06578	-130.56464
117.70001	-6.07234	-130.70728
117.80001	-6.07641	-130.79266
117.90001	-6.08031	-130.85264
118.00001	-6.08484	-130.93373
118.10001	-6.09031	-131.03750
118.20001	-6.09719	-131.17561
118.30001	-6.10422	-131.34387
118.40001	-6.10750	-131.40088
118.50001	-6.11172	-131.47321
118.60001	-6.11656	-131.56673
118.70001	-6.12250	-131.67474
118.80001	-6.12875	-131.82297
118.90001	-6.13281	-131.89407
119.00001	-6.13688	-131.96944
119.10001	-6.14141	-132.04317
119.20001	-6.14656	-132.15043
119.30001	-6.15266	-132.26289
119.40001	-6.16016	-132.42628
119.50001	-6.16422	-132.50753
119.60001	-6.16828	-132.58283
119.70001	-6.17328	-132.67319
119.80001	-6.17984	-132.79484
119.90001	-6.18641	-132.95442
120.00001	-6.18984	-133.00893
120.10001	-6.19406	-133.07716
120.20001	-6.19875	-133.16907
120.30001	-6.20422	-133.26932
120.40001	-6.21031	-133.39613
120.50001	-6.21750	-133.56185
120.60001	-6.22125	-133.63454
120.70001	-6.22516	-133.68620
120.80001	-6.22984	-133.77795
120.90001	-6.23563	-133.88334
121.00001	-6.24328	-134.06375
121.10001	-6.24719	-134.14989
121.20001	-6.25109	-134.20650
121.30001	-6.25563	-134.29362
121.40001	-6.26109	-134.39238
121.50001	-6.26688	-134.50634
121.60001	-6.27375	-134.66763
121.70001	-6.27750	-134.73955
121.80001	-6.28188	-134.81070
121.90001	-6.28687	-134.90675
122.00001	-6.29266	-135.02727
122.10001	-6.29953	-135.16998
122.20001	-6.30359	-135.25803
122.30001	-6.30766	-135.32121
122.40001	-6.31219	-135.40216
122.50001	-6.31750	-135.50298
122.60001	-6.32359	-135.62603
122.70001	-6.33047	-135.79138
122.80001	-6.33422	-135.85787
122.90001	-6.33844	-135.93194
123.00001	-6.34359	-136.02000
123.10001	-6.34969	-136.14313
123.20001	-6.35625	-136.29735
123.30001	-6.36000	-136.36741
123.40001	-6.36391	-136.42666
123.50001	-6.36875	-136.51462
123.60001	-6.37391	-136.61933
123.70001	-6.37984	-136.72994
123.80001	-6.38750	-136.91050
123.90001	-6.39109	-136.98250
124.00001	-6.39516	-137.03990
124.10001	-6.39984	-137.13677
124.20001	-6.40547	-137.23537
124.30001	-6.41281	-137.39403
124.40001	-6.41703	-137.48457
124.50001	-6.42109	-137.55110
124.60001	-6.42578	-137.63323
124.70001	-6.43109	-137.73704
124.80001	-6.43672	-137.84589
124.90001	-6.44406	-138.00864
125.00001	-6.44828	-138.09270
125.10001	-6.45266	-138.17312
125.20001	-6.45797	-138.27011
125.30001	-6.46422	-138.39762
125.40001	-6.47047	-138.54739
125.50001	-6.47406	-138.61664
125.60001	-6.47797	-138.67933
125.70001	-6.48266	-138.76572
125.80001	-6.48797	-138.87240
125.90001	-6.49500	-139.01265
126.00001	-6.50203	-139.19814
126.10001	-6.50516	-139.25833
126.20001	-6.50938	-139.32021
126.30001	-6.51469	-139.43043
126.40001	-6.52109	-139.56913
126.50001	-6.52719	-139.71695
126.60001	-6.53109	-139.78961
126.70001	-6.53500	-139.85567
126.80001	-6.53938	-139.94046
126.90001	-6.54391	-140.02274
127.00001	-6.54969	-140.13256
127.10001	-6.55750	-140.32006
127.20001	-6.56172	-140.42217
127.30001	-6.56594	-140.49304
127.40001	-6.57094	-140.59101
127.50001	-6.57688	-140.71120
127.60001	-6.58312	-140.86260
127.70001	-6.58734	-140.94628
127.80001	-6.59125	-141.02243
127.90001	-6.59547	-141.09422
128.00001	-6.60047	-141.19683
128.10001	-6.60609	-141.30808
128.20001	-6.61266	-141.46022
128.30001	-6.61719	-141.54980
128.40001	-6.62141	-141.63280
128.50001	-6.62625	-141.71775
128.60001	-6.63219	-141.83739
128.70001	-6.64000	-142.00594
128.80001	-6.64453	-142.11361
128.90001	-6.64828	-142.17441
129.00001	-6.65281	-142.24447
129.10001	-6.65766	-142.34023
129.20001	-6.66313	-142.45082
129.30001	-6.67031	-142.60748
129.40001	-6.67437	-142.68190
129.50001	-6.67828	-142.74733
129.60001	-6.68313	-142.82624
129.70001	-6.68844	-142.92611
129.80001	-6.69562	-143.07360
129.90001	-6.70063	-143.18152
130.00001	-6.70469	-143.24871
130.10001	-6.70937	-143.33275
130.20001	-6.71438	-143.42052
130.30001	-6.72031	-143.53995
130.40001	-6.72719	-143.68024
130.50001	-6.73109	-143.75998
130.60001	-6.73547	-143.83338
130.70001	-6.74063	-143.92661
130.80001	-6.74672	-144.03343
130.90001	-6.75359	-144.19009
131.00001	-6.75766	-144.26933
131.10001	-6.76172	-144.33128
131.20001	-6.76609	-144.40481
131.30001	-6.77094	-144.50020
131.40001	-6.77672	-144.60504
131.50001	-6.78391	-144.75425
131.60001	-6.78813	-144.85341
131.70001	-6.79203	-144.90741
131.80001	-6.79672	-144.98699
131.90001	-6.80234	-145.08970
132.00001	-6.80922	-145.22846
132.10001	-6.81359	-145.32179
132.20001	-6.81766	-145.37106
132.30001	-6.82187	-145.44390
132.40001	-6.82672	-145.52750
132.50001	-6.83234	-145.62306
132.60001	-6.84016	-145.76201
132.70001	-6.84563	-145.90369
132.80001	-6.84922	-145.93905
132.90001	-6.85359	-146.01253
133.00001	-6.85891	-146.10820
133.10001	-6.86703	-146.26962
133.20001	-6.87156	-146.36013
133.30001	-6.87594	-146.43358
133.40001	-6.88141	-146.53081
133.50001	-6.88766	-146.66189
133.60001	-6.89391	-146.78872
133.70001	-6.89969	-146.92655
133.80001	-6.90234	-146.96497
133.90001	-6.90641	-147.01433
134.00001	-6.91141	-147.11392
134.10001	-6.91703	-147.21605
134.20001	-6.92406	-147.37640
134.30001	-6.92812	-147.45690
134.40001	-6.93203	-147.51166
134.50001	-6.93641	-147.59558
134.60001	-6.94141	-147.68687
134.70001	-6.94719	-147.80080
134.80001	-6.95453	-147.95572
134.90001	-6.95891	-148.05898
135.00001	-6.96312	-148.12216
135.10001	-6.96781	-148.20696
135.20001	-6.97328	-148.30557
135.30001	-6.98016	-148.44407
135.40001	-6.98453	-148.53396
135.50001	-6.98875	-148.60252
135.60001	-6.99359	-148.69000
135.70001	-6.99891	-148.79684
135.80001	-7.00484	-148.91267
135.90001	-7.01172	-149.07236
136.00001	-7.01531	-149.14091
136.10001	-7.01922	-149.19792
136.20001	-7.02422	-149.28651
136.30001	-7.02984	-149.39076
136.40001	-7.03719	-149.55156
136.50001	-7.04156	-149.64259
136.60001	-7.04547	-149.70434
136.70001	-7.05000	-149.78294
136.80001	-7.05531	-149.87466
136.90001	-7.06094	-149.99038
137.00001	-7.06797	-150.13887
137.10001	-7.07203	-150.23026
137.20001	-7.07625	-150.28852
137.30001	-7.08109	-150.37656
137.40001	-7.08672	-150.48194
137.50001	-7.09391	-150.62298
137.60001	-7.09859	-150.73353
137.70001	-7.10234	-150.79118
137.80001	-7.10672	-150.86797
137.90001	-7.11187	-150.95055
138.00001	-7.11781	-151.07021
138.10001	-7.12547	-151.23822
138.20001	-7.12937	-151.32216
138.30001	-7.13328	-151.37388
138.40001	-7.13813	-151.46230
138.50001	-7.14344	-151.55305
138.60001	-7.15031	-151.69095
138.70001	-7.15531	-151.80847
138.80001	-7.15922	-151.87202
138.90001	-7.16391	-151.94510
139.00001	-7.16922	-152.04510
139.10001	-7.17484	-152.15401
139.20001	-7.18203	-152.29511
139.30001	-7.18578	-152.37117
139.40001	-7.18984	-152.42259
139.50001	-7.19438	-152.49364
139.60001	-7.19969	-152.57904
139.70001	-7.20687	-152.71407
139.80001	-7.21172	-152.81831
139.90001	-7.21594	-152.86495
140.00001	-7.22078	-152.93944
140.10001	-7.22609	-153.03913
140.20001	-7.23156	-153.13192
140.30001	-7.23781	-153.26388
140.40001	-7.24187	-153.33110
140.50001	-7.24594	-153.38868
140.60001	-7.25063	-153.46178
140.70001	-7.25594	-153.54903
140.80001	-7.26328	-153.68526
140.90001	-7.26844	-153.79995
141.00001	-7.27234	-153.85070
141.10001	-7.27687	-153.92077
141.20001	-7.28219	-153.99858
141.30001	-7.28828	-154.12264
141.40001	-7.29594	-154.29264
141.50001	-7.29969	-154.35502
141.60001	-7.30391	-154.41690
141.70001	-7.30859	-154.48837
141.80001	-7.31359	-154.57262
141.90001	-7.32016	-154.69542
142.00001	-7.32547	-154.81460
142.10001	-7.32969	-154.88452
142.20001	-7.33469	-154.95606
142.30001	-7.34016	-155.05928
142.40001	-7.34594	-155.18421
142.50001	-7.35203	-155.30652
142.60001	-7.35547	-155.36022
142.70001	-7.35953	-155.41276
142.80001	-7.36438	-155.49077
142.90001	-7.36984	-155.59778
143.00001	-7.37688	-155.72731
143.10001	-7.38203	-155.84345
143.20001	-7.38625	-155.89949
143.30001	-7.39078	-155.97755
143.40001	-7.39563	-156.06071
143.50001	-7.40141	-156.16527
143.60001	-7.40828	-156.30679
143.70001	-7.41281	-156.40445
143.80001	-7.41672	-156.44927
143.90001	-7.42141	-156.52548
144.00001	-7.42672	-156.60900
144.10001	-7.43328	-156.74108
144.20001	-7.43813	-156.84175
144.30001	-7.44219	-156.89570
144.40001	-7.44687	-156.97272
144.50001	-7.45234	-157.06740
144.60001	-7.45813	-157.17366
144.70001	-7.46484	-157.29390
144.80001	-7.46953	-157.40243
144.90001	-7.47359	-157.44235
145.00001	-7.47812	-157.51626
145.10001	-7.48328	-157.60465
145.20001	-7.49047	-157.73085
145.30001	-7.49531	-157.82951
145.40001	-7.49937	-157.88609
145.50001	-7.50375	-157.96170
145.60001	-7.50891	-158.04332
145.70001	-7.51484	-158.14126
145.80001	-7.52156	-158.27759
145.90001	-7.52578	-158.34920
146.00001	-7.52969	-158.39460
146.10001	-7.53422	-158.45504
146.20001	-7.53938	-158.53842
146.30001	-7.54703	-158.67496
146.40001	-7.55250	-158.80632
146.50001	-7.55656	-158.85440
146.60001	-7.56078	-158.91176
146.70001	-7.56563	-158.98637
146.80001	-7.57109	-159.07393
146.90001	-7.57906	-159.22821
147.00001	-7.58344	-159.31888
147.10001	-7.58734	-159.36278
147.20001	-7.59219	-159.43445
147.30001	-7.59766	-159.53137
147.40001	-7.60422	-159.65997
147.50001	-7.60875	-159.73814
147.60001	-7.61281	-159.78947
147.70001	-7.61734	-159.85546
147.80001	-7.62234	-159.93662
147.90001	-7.62797	-160.02835
148.00001	-7.63516	-160.16233
148.10001	-7.63969	-160.25135
148.20001	-7.64328	-160.28950
148.30001	-7.64766	-160.34272
148.40001	-7.65297	-160.43012
148.50001	-7.66031	-160.55131
148.60001	-7.66531	-160.66991
148.70001	-7.66922	-160.70576
148.80001	-7.67359	-160.76630
148.90001	-7.67875	-160.84266
149.00001	-7.68453	-160.93624
149.10001	-7.69172	-161.06641
149.20001	-7.69641	-161.14914
149.30001	-7.70016	-161.18766
149.40001	-7.70469	-161.24612
149.50001	-7.70984	-161.31711
149.60001	-7.71734	-161.44224
149.70001	-7.72406	-161.60896
149.80001	-7.72781	-161.63908
149.90001	-7.73203	-161.69199
150.00001	-7.73750	-161.77721
150.10001	-7.74344	-161.89234
150.20001	-7.75125	-162.08844
150.30001	-7.75422	-162.12906
150.40001	-7.75781	-162.14624
150.50001	-7.76250	-162.21790
150.60001	-7.76781	-162.30461
150.70001	-7.77484	-162.43726
150.80001	-7.77953	-162.54243
150.90001	-7.78328	-162.58630
151.00001	-7.78750	-162.64017
151.10001	-7.79250	-162.71779
151.20001	-7.79797	-162.79723
151.30001	-7.80484	-162.92599
151.40001	-7.80984	-163.03116
151.50001	-7.81406	-163.07884
151.60001	-7.81891	-163.14927
151.70001	-7.82453	-163.24358
151.80001	-7.83266	-163.40221
151.90001	-7.83703	-163.50003
152.00001	-7.84047	-163.52572
152.10001	-7.84484	-163.57757
152.20001	-7.84969	-163.65345
152.30001	-7.85531	-163.75063
152.40001	-7.86156	-163.86445
152.50001	-7.86625	-163.94684
152.60001	-7.87031	-164.00708
152.70001	-7.87500	-164.06849
152.80001	-7.88047	-164.16200
152.90001	-7.88797	-164.29709
153.00001	-7.89328	-164.40853
153.10001	-7.89703	-164.44696
153.20001	-7.90125	-164.50037
153.30001	-7.90609	-164.56875
153.40001	-7.91156	-164.66343
153.50001	-7.91875	-164.79315
153.60001	-7.92375	-164.90664
153.70001	-7.92797	-164.95010
153.80001	-7.93250	-165.01300
153.90001	-7.93766	-165.08527
154.00001	-7.94406	-165.19433
154.10001	-7.94891	-165.29228
154.20001	-7.95313	-165.33624
154.30001	-7.95766	-165.40581
154.40001	-7.96297	-165.48505
154.50001	-7.96906	-165.59532
154.60001	-7.97672	-165.74176
154.70001	-7.98047	-165.82200
154.80001	-7.98406	-165.83653
154.90001	-7.98844	-165.88722
155.00001	-7.99359	-165.96594
155.10001	-8.00063	-166.09603
155.20001	-8.00625	-166.22157
155.30001	-8.01031	-166.26222
155.40001	-8.01469	-166.31728
155.50001	-8.01969	-166.39127
155.60001	-8.02531	-166.48282
155.70001	-8.03219	-166.59790
155.80001	-8.03734	-166.71130
155.90001	-8.04094	-166.74384
156.00001	-8.04547	-166.79919
156.10001	-8.05078	-166.88006
156.20001	-8.05750	-166.99933
156.30001	-8.06328	-167.11098
156.40001	-8.06719	-167.15908
156.50001	-8.07125	-167.20133
156.60001	-8.07594	-167.26294
156.70001	-8.08141	-167.35350
156.80001	-8.08797	-167.46555
156.90001	-8.09406	-167.60346
157.00001	-8.09797	-167.63584
157.10001	-8.10297	-167.70586
157.20001	-8.10859	-167.78760
157.30001	-8.11578	-167.92211
157.40001	-8.12016	-168.00815
157.50001	-8.12391	-168.04007
157.60001	-8.12828	-168.09958
157.70001	-8.13375	-168.19085
157.80001	-8.13984	-168.30151
157.90001	-8.14844	-168.48645
158.00001	-8.15203	-168.55422
158.10001	-8.15531	-168.57021
158.20001	-8.16000	-168.62860
158.30001	-8.16531	-168.71816
158.40001	-8.17172	-168.84756
158.50001	-8.17656	-168.94040
158.60001	-8.18078	-168.98464
158.70001	-8.18516	-169.05025
158.80001	-8.19016	-169.11681
158.90001	-8.19531	-169.21061
159.00001	-8.20172	-169.31471
159.10001	-8.20688	-169.42875
159.20001	-8.21141	-169.48672
159.30001	-8.21641	-169.56973
159.40001	-8.22203	-169.65741
159.50001	-8.22891	-169.78887
159.60001	-8.23359	-169.88681
159.70001	-8.23734	-169.90292
159.80001	-8.24156	-169.95937
159.90001	-8.24641	-170.03754
160.00001	-8.25172	-170.12043
160.10001	-8.25812	-170.24194
160.20001	-8.26359	-170.35176
160.30001	-8.26797	-170.39336
160.40001	-8.27250	-170.45482
160.50001	-8.27797	-170.54209
160.60001	-8.28516	-170.67297
160.70001	-8.29047	-170.79097
160.80001	-8.29422	-170.82851
160.90001	-8.29859	-170.87111
161.00001	-8.30344	-170.94702
161.10001	-8.30891	-171.04635
161.20001	-8.31594	-170.71790
161.30001	-8.32078	-170.57739
161.40001	-8.32438	-170.65379
161.50001	-8.32906	-170.74291
161.60001	-8.33422	-170.85348
161.70001	-8.34031	-170.97758
161.80001	-8.34672	-171.15040
161.90001	-8.35078	-171.23134
162.00001	-8.35500	-171.30567
162.10001	-8.35984	-171.39320
162.20001	-8.36516	-171.51070
162.30001	-8.37219	-171.65434
162.40001	-8.37766	-171.80626
162.50001	-8.38156	-171.86628
162.60001	-8.38641	-171.95971
162.70001	-8.39187	-172.07626
162.80001	-8.39859	-172.20925
162.90001	-8.40359	-172.33744
163.00001	-8.40750	-172.39811
163.10001	-8.41187	-172.47121
163.20001	-8.41688	-172.56457
163.30001	-8.42234	-172.67212
163.40001	-8.42984	-172.81058
163.50001	-8.43547	-172.95462
163.57001	-8.43797	-172.43551
163.67001	-8.44172	-172.40492
163.77001	-8.44625	-172.48556
163.87001	-8.45250	-172.61586
163.97001	-8.45891	-172.78431
164.07001	-8.46313	-172.87345
164.17001	-8.46719	-172.94498
164.27001	-8.47188	-173.03732
164.37001	-8.47734	-173.13695
164.47001	-8.48312	-173.25698
164.57001	-8.48953	-173.42913
164.67001	-8.49359	-173.50395
164.77001	-8.49766	-173.57229
164.87001	-8.50234	-173.65921
164.97001	-8.50766	-173.75655
165.07001	-8.51453	-173.90957
165.17001	-8.51922	-174.00880
165.27001	-8.52328	-174.07237
165.37001	-8.52813	-174.15020
165.47001	-8.53344	-174.25138
165.57001	-8.53969	-174.37166
165.67001	-8.54719	-174.55485
165.77001	-8.55063	-174.58212
165.87001	-8.55484	-174.62531
165.93401	-8.55813	-174.11506
166.03401	-8.56406	-174.16482
166.13401	-8.57188	-174.35502
166.23401	-8.57609	-174.46603
166.33401	-8.58000	-174.52571
166.43401	-8.58469	-174.61447
166.53401	-8.58984	-174.72966
166.63401	-8.59594	-174.87156
166.73401	-8.60281	-175.05476
166.83401	-8.60578	-175.09636
166.93401	-8.60953	-175.14509
167.03401	-8.61453	-175.24695
167.13401	-8.62031	-175.36680
167.23401	-8.62734	-175.54031
167.33401	-8.63187	-175.64763
167.43401	-8.63578	-175.70558
167.53401	-8.64031	-175.78159
167.63401	-8.64547	-175.88012
167.73401	-8.65094	-175.97646
167.83401	-8.65781	-176.11574
167.93401	-8.66266	-176.22404
168.03401	-8.66656	-176.26037
168.13401	-8.67109	-176.31988
168.23401	-8.67703	-176.14795
168.33401	-8.68516	-175.92891
168.43401	-8.68969	-176.06530
168.53401	-8.69313	-176.10508
168.63401	-8.69766	-176.18760
168.73401	-8.70281	-176.30704
168.83401	-8.70844	-176.44055
168.93401	-8.71531	-176.59226
169.03401	-8.71984	-176.71418
169.13401	-8.72359	-176.77152
169.23401	-8.72828	-176.85938
169.33401	-8.73344	-176.96553
169.43401	-8.74047	-177.12609
169.53401	-8.74578	-177.27034
169.63401	-8.74984	-177.33738
169.73401	-8.75438	-177.42360
169.83401	-8.75969	-177.53088
169.93401	-8.76531	-177.64859
170.03401	-8.77266	-177.80715
170.13401	-8.77641	-177.88176
170.23401	-8.78031	-177.91016
170.33401	-8.78516	-177.98473
170.43401	-8.79078	-178.08823
170.53401	-8.79797	-178.21760
170.63401	-8.80266	-178.26571
170.67201	-8.80422	-177.75802
170.77201	-8.80844	-177.70529
170.87201	-8.81328	-177.81094
170.97201	-8.81828	-177.92535
171.07201	-8.82406	-178.05445
171.17201	-8.83016	-178.21935
171.27201	-8.83406	-178.29700
171.37201	-8.83844	-178.37869
171.47201	-8.84359	-178.48764
171.57201	-8.84953	-178.61396
171.67201	-8.85609	-178.78824
171.77201	-8.86031	-178.88673
171.87201	-8.86484	-178.96818
171.97201	-8.86969	-179.06243
172.07201	-8.87484	-179.16954
172.17201	-8.88109	-179.30180
172.27201	-8.88719	-179.44850
172.37201	-8.89109	-179.49679
172.47201	-8.89547	-179.55598
172.57201	-8.90016	-179.62900
172.67201	-8.90578	-179.71259
172.77201	-8.91312	-179.86715
172.87201	-8.91750	-179.92176
172.97201	-8.92141	-179.94320
173.07201	-8.92625	-180.00385
173.17201	-8.93141	-180.07615
173.27201	-8.93766	-180.16283
173.37201	-8.94406	-180.29612
173.47201	-8.94828	-180.33215
173.57201	-8.95266	-180.37337
173.67201	-8.95750	-180.43533
173.77201	-8.96328	-180.52132
173.87201	-8.97016	-180.64700
173.97201	-8.97453	-180.70701
174.07201	-8.97859	-180.74672
174.17201	-8.98359	-180.80755
174.27201	-8.98969	-180.91658
174.37201	-8.99734	-181.06546
174.47201	-9.00219	-181.17529
174.57201	-9.00516	-181.15796
174.67201	-9.00922	-181.19442
174.77201	-9.01422	-181.27404
174.87201	-9.02047	-181.37597
174.97201	-9.02687	-181.51252
175.07201	-9.03125	-181.57332
175.17201	-9.03531	-181.59886
175.27201	-9.03984	-181.65845
175.37201	-9.04531	-181.74848
175.47201	-9.05109	-181.83917
175.57201	-9.05750	-181.96988
175.67201	-9.06156	-182.00496
175.77201	-9.06563	-182.04136
175.87201	-9.07031	-182.10676
175.97201	-9.07625	-182.19666
176.07201	-9.08312	-182.34389
176.17201	-9.08766	-182.39780
176.27201	-9.09172	-182.42806
176.37201	-9.09656	-182.48725
176.47201	-9.10172	-182.56725
176.57201	-9.10750	-182.65425
176.67201	-9.11359	-182.77222
176.77201	-9.11766	-182.80609
176.87201	-9.12219	-182.84898
176.97201	-9.12734	-182.91226
177.07201	-9.13313	-183.00502
177.17201	-9.13953	-183.12658
177.27201	-9.14406	-183.18821
177.37201	-9.14828	-183.21924
177.47201	-9.15297	-183.26943
177.57201	-9.15813	-183.34398
177.67201	-9.16375	-183.43210
177.77201	-9.17016	-183.54571
177.87201	-9.17422	-183.58137
177.97201	-9.17844	-183.61381
178.07201	-9.18328	-183.65556
178.17201	-9.18906	-183.74172
178.27201	-9.19578	-183.85956
178.37201	-9.20047	-183.91943
178.47201	-9.20484	-183.96217
178.57201	-9.20969	-184.01495
178.67201	-9.21484	-184.08208
178.77201	-9.22047	-184.15892
178.87201	-9.22781	-184.29938
178.97201	-9.23188	-184.32681
179.07201	-9.23625	-184.36052
179.17201	-9.24125	-184.41562
179.27201	-9.24672	-184.49883
179.37201	-9.25375	-184.62123
179.47201	-9.25781	-184.67090
179.57201	-9.26172	-184.69077
179.67201	-9.26625	-184.73564
179.77201	-9.27141	-184.79541
179.87201	-9.27750	-184.89033
179.97201	-9.28484	-185.03970
180.07201	-9.28859	-185.06929
180.17201	-9.29250	-185.07455
180.27201	-9.29750	-185.14813
180.37201	-9.30344	-185.23921
180.47201	-9.31047	-185.36292
180.57201	-9.31453	-185.40585
180.67201	-9.31844	-185.40923
180.77201	-9.32281	-185.44742
180.87201	-9.32797	-185.51978
180.97201	-9.33438	-185.62430
181.07201	-9.34203	-185.76811
181.17201	-9.34563	-185.80137
181.27201	-9.34953	-185.80253
181.37201	-9.35422	-185.85378
181.47201	-9.35953	-185.92140
181.57201	-9.36641	-186.04578
181.67201	-9.37078	-185.83468
181.69201	-9.37172	-185.32427
181.79201	-9.37578	-185.16135
181.89201	-9.38047	-185.27454
181.99201	-9.38609	-185.40308
182.09201	-9.39219	-185.55500
182.19201	-9.40031	-185.78462
182.29201	-9.40375	-185.85882
182.39201	-9.40781	-185.93091
182.49201	-9.41297	-186.05207
182.59201	-9.42031	-186.21103
182.69201	-9.42688	-186.44866
182.79201	-9.42984	-186.49790
182.89201	-9.43375	-186.56014
182.99201	-9.43859	-186.65908
183.09201	-9.44375	-186.77111
183.19201	-9.44922	-186.89406
183.29201	-9.45547	-187.05775
183.39201	-9.45953	-187.12921
183.49201	-9.46406	-187.19549
183.54401	-9.46656	-186.68263
183.64401	-9.47188	-186.47513
183.74401	-9.47906	-186.66664
183.84401	-9.48406	-186.81924
183.94401	-9.48781	-186.89230
184.04401	-9.49219	-186.98719
184.14401	-9.49734	-187.10677
184.24401	-9.50313	-187.25824
184.34401	-9.51016	-187.45331
184.44401	-9.51438	-187.56616
184.54401	-9.51828	-187.63573
184.64401	-9.52328	-187.73831
184.74401	-9.52875	-187.86284
184.84401	-9.53609	-188.04739
184.94401	-9.54078	-188.17896
185.04401	-9.54453	-188.22645
185.14401	-9.54891	-188.29107
185.24401	-9.55391	-188.37753
185.30601	-9.55750	-187.85083
185.40601	-9.56484	-187.71978
185.50601	-9.57063	-187.92102
185.60601	-9.57375	-187.97500
185.70601	-9.57781	-188.06176
185.80601	-9.58281	-188.17365
185.90601	-9.58891	-188.32174
186.00601	-9.59609	-188.54126
186.10601	-9.60016	-188.64706
186.20601	-9.60422	-188.71246
186.30601	-9.60922	-188.82470
186.40601	-9.61453	-188.95374
186.50601	-9.62031	-189.08234
186.60601	-9.62672	-189.26740
186.70601	-9.63063	-189.34785
186.80601	-9.63516	-189.41003
186.90601	-9.64047	-189.51654
187.00601	-9.64672	-189.61644
187.07001	-9.65188	-189.07948
187.17001	-9.65578	-188.91324
187.27001	-9.65938	-188.97004
187.37001	-9.66391	-189.08007
187.47001	-9.66891	-189.21192
187.57001	-9.67437	-189.35376
187.67001	-9.68156	-189.54577
187.77001	-9.68625	-189.69356
187.87001	-9.69031	-189.77787
187.97001	-9.69516	-189.88797
188.07001	-9.70109	-190.02958
188.17001	-9.70719	-190.20212
188.27001	-9.71172	-190.29978
188.37001	-9.71594	-190.38565
188.47001	-9.72031	-190.47098
188.57001	-9.72531	-190.55755
188.67001	-9.73094	-190.66326
188.77001	-9.73797	-190.80727
188.87001	-9.74203	-190.83823
188.97001	-9.74609	-190.85784
189.07001	-9.75078	-190.90998
189.17001	-9.75672	-190.99198
189.27001	-9.76438	-191.14441
189.37001	-9.76891	-191.18907
189.47001	-9.77297	-191.19574
189.57001	-9.77750	-191.23852
189.67001	-9.78234	-191.29430
189.77001	-9.78766	-191.36347
189.87001	-9.79500	-191.50336
189.97001	-9.79953	-191.56864
190.07001	-9.80375	-191.58231
190.17001	-9.80875	-191.64386
190.27001	-9.81484	-191.72905
190.37001	-9.82188	-191.87191
190.47001	-9.82578	-191.89483
190.57001	-9.82953	-191.89484
190.67001	-9.83422	-191.94743
190.77001	-9.83938	-192.02726
190.87001	-9.84563	-192.13195
190.97001	-9.85250	-192.27850
191.07001	-9.85609	-192.28362
191.17001	-9.86031	-192.30762
191.27001	-9.86500	-192.36073
191.37001	-9.87031	-192.42914
191.47001	-9.87719	-192.55748
191.57001	-9.88203	-192.63722
191.67001	-9.88609	-192.64194
191.77001	-9.89063	-192.68624
191.87001	-9.89563	-192.74586
191.97001	-9.90203	-192.84731
192.07001	-9.90891	-192.98001
192.17001	-9.91281	-193.00692
192.27001	-9.91672	-193.01853
192.37001	-9.92141	-193.08451
192.47001	-9.92688	-193.15436
192.57001	-9.93406	-193.28280
192.67001	-9.93938	-193.37501
192.77001	-9.94328	-193.38214
192.87001	-9.94766	-193.42256
192.97001	-9.95266	-193.48012
193.07001	-9.95828	-193.56599
193.17001	-9.96437	-193.66707
193.27001	-9.96938	-193.73876
193.37001	-9.97359	-193.76266
193.47001	-9.97844	-193.80659
193.57001	-9.98406	-193.87573
193.67001	-9.99094	-194.01090
193.77001	-9.99547	-194.06050
193.87001	-9.99953	-194.08026
193.97001	-10.00391	-194.11997
194.07001	-10.00891	-194.18159
194.17001	-10.01453	-194.25896
194.27001	-10.02234	-194.39609
194.37001	-10.02656	-194.44714
194.47001	-10.03016	-194.43899
194.57001	-10.03484	-194.47152
194.67001	-10.04031	-194.55379
194.77001	-10.04797	-194.70437
194.87001	-10.05250	-194.76622
194.97001	-10.05641	-194.76174
195.07001	-10.06094	-194.79963
195.17001	-10.06594	-194.84974
195.27001	-10.07141	-194.93808
195.37001	-10.07859	-195.06089
195.47001	-10.08297	-195.10663
195.57001	-10.08703	-195.12092
195.67001	-10.09187	-195.17580
195.77001	-10.09734	-195.24544
195.87001	-10.10406	-195.35235
195.97001	-10.10859	-195.39624
196.07001	-10.11297	-195.43090
196.17001	-10.11781	-195.47941
196.27001	-10.12313	-195.54166
196.37001	-10.12859	-195.61648
196.47001	-10.13609	-195.75214
196.57001	-10.14016	-195.77949
196.67001	-10.14406	-195.76563
196.77001	-10.14828	-195.80273
196.87001	-10.15344	-195.86435
196.97001	-10.16078	-195.98334
197.07001	-10.16594	-195.93260
197.08601	-10.16656	-195.37851
197.10601	-10.16734	-194.86687
197.20601	-10.17125	-194.85903
197.30601	-10.17594	-194.97940
197.40601	-10.18141	-195.13446
197.50601	-10.18719	-195.29349
197.60601	-10.19344	-195.49307
197.70601	-10.19766	-195.59398
197.80601	-10.20188	-195.68305
197.90601	-10.20641	-195.78853
198.00601	-10.21188	-195.92752
198.10601	-10.21984	-196.15564
198.20601	-10.22484	-196.31307
198.30601	-10.22875	-196.38313
198.40601	-10.23359	-196.47944
198.50601	-10.23906	-196.61689
198.60601	-10.24625	-196.76755
198.67801	-10.25172	-196.25841
198.77801	-10.25484	-195.84568
198.87801	-10.25875	-195.91703
198.97801	-10.26391	-196.07082
199.07801	-10.26969	-196.23134
199.17801	-10.27609	-196.43319
[truncated: 6,618 more rows]
