# Supplementary material for: Strengthening of 3D Printed Fused Deposition Manufactured Parts Using the Fill Compositing Technique
Source: PLoS One. 2015 Apr 16;10(4):e0122915. doi: 10.1371/journal.pone.0122915 (PMC4400136; doi:10.1371/journal.pone.0122915)
Supplement: S1 File — This is the raw data and information on all the samples presented in this manuscript. (ZIP) [file pone.0122915.s001.zip › Specimen_RawData_37.csv]

Time	Extension	Load
(sec)	(mm)	(N)
0.00000	0.00109	0.02197
0.10000	0.00109	0.02505
0.20000	0.00016	0.02174
0.30000	-0.00391	0.02397
0.39000	-0.01391	0.02661
0.49000	-0.02375	0.02221
0.59000	-0.02969	0.01872
0.69000	-0.03406	0.01484
0.79000	-0.03875	0.01934
0.89000	-0.04422	0.02207
0.99000	-0.05016	0.01900
1.09000	-0.05719	0.01856
1.19000	-0.06078	0.02652
1.29000	-0.06500	0.01389
1.39000	-0.06984	-0.02701
1.49000	-0.07594	-0.09445
1.59000	-0.08266	-0.13940
1.69000	-0.08687	-0.16189
1.79000	-0.09109	-0.17550
1.89000	-0.09547	-0.19532
1.99000	-0.10063	-0.21304
2.09000	-0.10656	-0.22007
2.19000	-0.11297	-0.22141
2.29000	-0.11688	-0.23223
2.39000	-0.12125	-0.23228
2.49000	-0.12625	-0.24360
2.59000	-0.13219	-0.24862
2.69000	-0.13906	-0.24594
2.79000	-0.14359	-0.25529
2.89000	-0.14766	-0.25962
2.99000	-0.15234	-0.27445
3.09000	-0.15750	-0.29027
3.19000	-0.16375	-0.31269
3.29000	-0.17063	-0.35217
3.39000	-0.17422	-0.38754
3.49000	-0.17844	-0.43207
3.59000	-0.18297	-0.47703
3.69000	-0.18844	-0.52412
3.79000	-0.19469	-0.58639
3.89000	-0.19969	-0.68485
3.99000	-0.20391	-0.76826
4.09000	-0.20859	-0.85956
4.19000	-0.21344	-0.95325
4.29000	-0.21891	-1.06270
4.39000	-0.22578	-1.19322
4.49000	-0.23031	-1.28997
4.59000	-0.23484	-1.37527
4.69000	-0.23969	-1.46705
4.79000	-0.24531	-1.57323
4.89000	-0.25203	-1.70657
4.99000	-0.25672	-1.80126
5.09000	-0.26094	-1.89565
5.19000	-0.26547	-1.97547
5.29000	-0.27062	-2.06860
5.39000	-0.27656	-2.18316
5.49000	-0.28328	-2.30864
5.59000	-0.28734	-2.41195
5.69000	-0.29172	-2.48925
5.79000	-0.29656	-2.58603
5.89000	-0.30266	-2.70068
5.99000	-0.30984	-2.83838
6.09000	-0.31406	-2.93875
6.19000	-0.31797	-3.00128
6.29000	-0.32219	-3.08860
6.39000	-0.32719	-3.18173
6.49000	-0.33313	-3.28401
6.59000	-0.34047	-3.44098
6.69000	-0.34531	-3.54555
6.79000	-0.34969	-3.62877
6.89000	-0.35484	-3.73076
6.99000	-0.36109	-3.85375
7.09000	-0.36687	-3.98938
7.19000	-0.37031	-4.05623
7.29000	-0.37422	-4.13882
7.39000	-0.37859	-4.21710
7.49000	-0.38359	-4.32105
7.59000	-0.38922	-4.44217
7.69000	-0.39672	-4.57546
7.79000	-0.40125	-4.67777
7.89000	-0.40547	-4.75994
7.99000	-0.41016	-4.85231
8.09000	-0.41578	-4.95460
8.19000	-0.42281	-5.10021
8.29000	-0.42734	-5.20113
8.39000	-0.43125	-5.28314
8.49000	-0.43562	-5.37340
8.59000	-0.44109	-5.47543
8.69000	-0.44703	-5.58776
8.79000	-0.45328	-5.71545
8.89000	-0.45719	-5.80137
8.99000	-0.46172	-5.89483
9.09000	-0.46672	-5.99598
9.19000	-0.47234	-6.10500
9.29000	-0.47906	-6.23435
9.39000	-0.48453	-6.33846
9.49000	-0.48859	-6.42458
9.59000	-0.49266	-6.51187
9.69000	-0.49750	-6.59567
9.79000	-0.50313	-6.70216
9.89000	-0.50984	-6.84323
9.99000	-0.51406	-6.92542
10.09000	-0.51813	-7.01276
10.19000	-0.52312	-7.10211
10.29000	-0.52875	-7.20169
10.39000	-0.53547	-7.33918
10.49000	-0.54016	-7.44015
10.59000	-0.54422	-7.52289
10.69000	-0.54875	-7.59922
10.79000	-0.55406	-7.70020
10.89000	-0.55984	-7.81041
10.99000	-0.56719	-7.94924
11.09000	-0.57109	-8.03603
11.19000	-0.57516	-8.10033
11.29000	-0.58000	-8.19703
11.39000	-0.58563	-8.30665
11.49000	-0.59250	-8.42723
11.59000	-0.59781	-8.55491
11.69000	-0.60156	-8.61695
11.79000	-0.60594	-8.69336
11.89000	-0.61047	-8.78390
11.99000	-0.61594	-8.87684
12.09000	-0.62359	-9.02202
12.19000	-0.62813	-9.11618
12.29000	-0.63234	-9.19504
12.39000	-0.63719	-9.28234
12.49000	-0.64297	-9.37981
12.59000	-0.65031	-9.52152
12.69000	-0.65438	-9.60964
12.79000	-0.65813	-9.67151
12.89000	-0.66250	-9.76505
12.99000	-0.66781	-9.85978
13.09000	-0.67328	-9.96378
13.19000	-0.68063	-10.09331
13.29000	-0.68484	-10.18585
13.39000	-0.68875	-10.25042
13.49000	-0.69375	-10.33812
13.59000	-0.69922	-10.43787
13.69000	-0.70609	-10.55851
13.79000	-0.71078	-10.66034
13.89000	-0.71484	-10.73333
13.99000	-0.71953	-10.81664
14.09000	-0.72469	-10.91113
14.19000	-0.73031	-11.01237
14.29000	-0.73734	-11.14128
14.39000	-0.74156	-11.22080
14.49000	-0.74578	-11.29470
14.59000	-0.75031	-11.38366
14.69000	-0.75563	-11.47173
14.79000	-0.76297	-11.61186
14.89000	-0.76844	-11.72387
14.99000	-0.77234	-11.78331
15.09000	-0.77734	-11.86975
15.19000	-0.78281	-11.99103
15.29000	-0.78859	-12.09448
15.39000	-0.79484	-12.22770
15.49000	-0.79844	-12.29311
15.59000	-0.80250	-12.36148
15.69000	-0.80703	-12.44956
15.79000	-0.81250	-12.55103
15.89000	-0.81922	-12.67439
15.99000	-0.82438	-12.78455
16.09000	-0.82844	-12.85631
16.19000	-0.83281	-12.93901
16.29000	-0.83766	-13.02526
16.39000	-0.84344	-13.13245
16.49000	-0.85125	-13.27944
16.59000	-0.85516	-13.37129
16.69000	-0.85906	-13.42712
16.79000	-0.86391	-13.51921
16.89000	-0.86969	-13.63149
16.99000	-0.87703	-13.74928
17.09000	-0.88172	-13.84833
17.19000	-0.88547	-13.91471
17.29000	-0.88969	-13.99588
17.39000	-0.89469	-14.08136
17.49000	-0.90031	-14.18011
17.59000	-0.90703	-14.30420
17.69000	-0.91187	-14.40664
17.79000	-0.91594	-14.47514
17.89000	-0.92062	-14.55784
17.99000	-0.92594	-14.66717
18.09000	-0.93281	-14.78240
18.19000	-0.93797	-14.89306
18.29000	-0.94172	-14.94658
18.39000	-0.94609	-15.03196
18.49000	-0.95125	-15.13730
18.59000	-0.95703	-15.24287
18.69000	-0.96391	-15.37000
18.79000	-0.96922	-15.48305
18.89000	-0.97312	-15.54016
18.99000	-0.97797	-15.63518
19.09000	-0.98328	-15.73865
19.19000	-0.99000	-15.86277
19.29000	-0.99500	-15.97203
19.39000	-0.99906	-16.03227
19.49000	-1.00359	-16.11888
19.59000	-1.00859	-16.21951
19.69000	-1.01438	-16.33070
19.79000	-1.02125	-16.46066
19.89000	-1.02531	-16.54413
19.99000	-1.02938	-16.61411
20.09000	-1.03406	-16.70390
20.19000	-1.03969	-16.80823
20.29000	-1.04656	-16.94599
20.39000	-1.05156	-17.05169
20.49000	-1.05563	-17.11820
20.59000	-1.06016	-17.20141
20.69000	-1.06516	-17.29051
20.79000	-1.07063	-17.40190
20.89000	-1.07812	-17.53760
20.99000	-1.08234	-17.63457
21.09000	-1.08625	-17.69123
21.19000	-1.09109	-17.78620
21.29000	-1.09641	-17.89023
21.39000	-1.10375	-18.02889
21.49000	-1.10828	-18.12540
21.59000	-1.11203	-18.17195
21.69000	-1.11641	-18.25710
21.79000	-1.12109	-18.33791
21.89000	-1.12656	-18.43265
21.99000	-1.13359	-18.55217
22.09000	-1.13891	-18.66709
22.19000	-1.14313	-18.73860
22.29000	-1.14813	-18.84152
22.39000	-1.15344	-18.93313
22.49000	-1.16094	-19.07280
22.59000	-1.16609	-19.17131
22.69000	-1.17000	-19.25380
22.79000	-1.17469	-19.34519
22.89000	-1.18000	-19.45457
22.99000	-1.18578	-19.56054
23.09000	-1.19219	-19.68474
23.19000	-1.19563	-19.75085
23.29000	-1.19953	-19.81647
23.39000	-1.20438	-19.90994
23.49000	-1.20969	-20.02925
23.59000	-1.21562	-20.12405
23.69000	-1.22141	-20.24446
23.79000	-1.22578	-20.31821
23.89000	-1.23047	-20.41681
23.99000	-1.23531	-20.49988
24.09000	-1.24125	-20.61535
24.19000	-1.24844	-20.76722
24.29000	-1.25234	-20.83500
24.39000	-1.25625	-20.88938
24.49000	-1.26109	-20.98366
24.59000	-1.26688	-21.09323
24.69000	-1.27453	-21.24154
24.79000	-1.27906	-21.34531
24.89000	-1.28266	-21.40032
24.99000	-1.28719	-21.48721
25.09000	-1.29234	-21.59365
25.19000	-1.29797	-21.71360
25.29000	-1.30500	-21.85372
25.39000	-1.30938	-21.95249
25.49000	-1.31328	-22.00923
25.59000	-1.31781	-22.09593
25.69000	-1.32281	-22.19250
25.79000	-1.32922	-22.31873
25.89000	-1.33547	-22.46343
25.99000	-1.33953	-22.52943
26.09000	-1.34391	-22.60890
26.19000	-1.34875	-22.69046
26.29000	-1.35406	-22.80325
26.39000	-1.36094	-22.92516
26.49000	-1.36578	-23.03883
26.59000	-1.37000	-23.10521
26.69000	-1.37438	-23.18214
26.79000	-1.37969	-23.27977
26.89000	-1.38656	-23.40681
26.99000	-1.39172	-23.51747
27.09000	-1.39563	-23.57971
27.19000	-1.40016	-23.65006
27.29000	-1.40516	-23.74524
27.39000	-1.41063	-23.85006
27.49000	-1.41781	-23.97542
27.59000	-1.42250	-24.05449
27.69000	-1.42656	-24.10909
27.79000	-1.43125	-24.19907
27.89000	-1.43656	-24.29868
27.99000	-1.44281	-24.42056
28.09000	-1.44828	-24.52575
28.19000	-1.45234	-24.57656
28.29000	-1.45672	-24.65655
28.39000	-1.46125	-24.73912
28.49000	-1.46687	-24.84830
28.59000	-1.47453	-24.97153
28.69000	-1.48000	-25.06829
28.79000	-1.48359	-25.11454
28.89000	-1.48797	-25.20144
28.99000	-1.49312	-25.30757
29.09000	-1.50000	-25.43372
29.19000	-1.50531	-25.55296
29.29000	-1.50938	-25.59027
29.39000	-1.51375	-25.67076
29.49000	-1.51859	-25.75730
29.59000	-1.52391	-25.85803
29.69000	-1.53031	-25.97221
29.79000	-1.53625	-26.09449
29.89000	-1.54016	-26.12624
29.99000	-1.54484	-26.21757
30.09000	-1.54984	-26.30700
30.19000	-1.55625	-26.42125
30.29000	-1.56234	-26.55840
30.39000	-1.56594	-26.60540
30.49000	-1.56984	-26.65414
30.59000	-1.57469	-26.73445
30.69000	-1.58031	-26.82546
30.79000	-1.58672	-26.93537
30.89000	-1.59391	-27.07431
30.99000	-1.59766	-27.11505
31.09000	-1.60219	-27.18361
31.19000	-1.60750	-27.27247
31.29000	-1.61453	-27.39786
31.39000	-1.61969	-27.51123
31.49000	-1.62359	-27.57032
31.59000	-1.62812	-27.63242
31.69000	-1.63313	-27.73143
31.79000	-1.63859	-27.83310
31.89000	-1.64594	-27.95815
31.99000	-1.65047	-28.06382
32.09000	-1.65375	-28.09716
32.19000	-1.65812	-28.17743
32.29000	-1.66344	-28.26558
32.39000	-1.67109	-28.41683
32.49000	-1.67656	-28.54928
32.59000	-1.68016	-28.58986
32.69000	-1.68453	-28.65699
32.79000	-1.68938	-28.74213
32.89000	-1.69469	-28.83719
32.99000	-1.70156	-28.96933
33.09000	-1.70656	-29.07477
33.19000	-1.71047	-29.12750
33.29000	-1.71516	-29.21901
33.39000	-1.72094	-29.32055
33.49000	-1.72813	-29.45374
33.59000	-1.73328	-29.56275
33.69000	-1.73688	-29.61373
33.79000	-1.74094	-29.68728
33.89000	-1.74563	-29.76027
33.99000	-1.75094	-29.85979
34.09000	-1.75813	-29.99241
34.19000	-1.76359	-30.12359
34.29000	-1.76750	-30.18438
34.39000	-1.77219	-30.24652
34.49000	-1.77750	-30.34887
34.59000	-1.78375	-30.45380
34.69000	-1.78922	-30.58377
34.79000	-1.79344	-30.64582
34.89000	-1.79781	-30.71635
34.99000	-1.80266	-30.80862
35.09000	-1.80844	-30.90927
35.19000	-1.81563	-31.04273
35.29000	-1.82047	-31.15636
35.39000	-1.82406	-31.18830
35.49000	-1.82859	-31.27692
35.59000	-1.83391	-31.37364
35.69000	-1.84031	-31.49664
35.79000	-1.84641	-31.62507
35.89000	-1.85047	-31.68721
35.99000	-1.85484	-31.75260
36.09000	-1.85969	-31.84160
36.19000	-1.86469	-31.93264
36.29000	-1.87078	-32.03384
36.39000	-1.87641	-32.16308
36.49000	-1.88063	-32.23370
36.59000	-1.88547	-32.31011
36.69000	-1.89094	-32.40601
36.79000	-1.89781	-32.53124
36.89000	-1.90344	-32.66273
36.99000	-1.90719	-32.70589
37.09000	-1.91125	-32.77610
37.19000	-1.91609	-32.85979
37.29000	-1.92125	-32.96108
37.39000	-1.92781	-33.07494
37.49000	-1.93391	-33.21392
37.59000	-1.93797	-33.26799
37.69000	-1.94266	-33.34101
37.79000	-1.94797	-33.43311
37.89000	-1.95422	-33.55441
37.99000	-1.95984	-33.67305
38.09000	-1.96406	-33.73790
38.19000	-1.96813	-33.80266
38.29000	-1.97281	-33.89320
38.39000	-1.97828	-33.99044
38.49000	-1.98547	-34.11571
38.59000	-1.99016	-34.22059
38.69000	-1.99391	-34.27052
38.79000	-1.99859	-34.34634
38.89000	-2.00375	-34.44445
38.99000	-2.01078	-34.56647
39.09000	-2.01703	-34.71129
39.19000	-2.02094	-34.76319
39.29000	-2.02531	-34.83361
39.39000	-2.03031	-34.92237
39.49000	-2.03547	-35.01213
39.59000	-2.04172	-35.12923
39.69000	-2.04719	-35.25022
39.79000	-2.05125	-35.31582
39.89000	-2.05609	-35.40285
39.99000	-2.06141	-35.49526
40.09000	-2.06734	-35.60035
40.19000	-2.07328	-35.72450
40.29000	-2.07687	-35.78284
40.39000	-2.08094	-35.84629
40.49000	-2.08562	-35.92253
40.59000	-2.09125	-36.02776
40.69000	-2.09797	-36.15861
40.79000	-2.10406	-36.29975
40.89000	-2.10844	-36.35704
40.99000	-2.11344	-36.43830
41.09000	-2.11844	-36.52750
41.19000	-2.12453	-36.64229
41.29000	-2.12969	-36.76289
41.39000	-2.13359	-36.82742
41.49000	-2.13766	-36.89227
41.59000	-2.14250	-36.97044
41.69000	-2.14813	-37.06950
41.79000	-2.15500	-37.19057
41.89000	-2.16031	-37.31446
41.99000	-2.16406	-37.36313
42.09000	-2.16844	-37.43539
42.19000	-2.17344	-37.52758
42.29000	-2.17969	-37.63496
42.39000	-2.18656	-37.78114
42.49000	-2.19078	-37.84275
42.59000	-2.19516	-37.90872
42.69000	-2.19953	-37.97938
42.79000	-2.20422	-38.05634
42.89000	-2.20984	-38.16354
42.99000	-2.21703	-38.30578
43.09000	-2.22125	-38.38142
43.19000	-2.22578	-38.44564
43.29000	-2.23125	-38.53956
43.39000	-2.23906	-38.66976
43.49000	-2.24422	-38.79714
43.59000	-2.24750	-38.83497
43.69000	-2.25172	-38.90131
43.79000	-2.25625	-38.97537
43.89000	-2.26141	-39.05383
43.99000	-2.26781	-39.17313
44.09000	-2.27422	-39.32048
44.19000	-2.27813	-39.36221
44.29000	-2.28266	-39.43791
44.39000	-2.28766	-39.51909
44.49000	-2.29453	-39.64120
44.59000	-2.30031	-39.77141
44.69000	-2.30422	-39.82887
44.79000	-2.30844	-39.88881
44.89000	-2.31297	-39.96065
44.99000	-2.31781	-40.03950
45.09000	-2.32375	-40.14064
45.19000	-2.33078	-40.30187
45.29000	-2.33469	-40.35281
45.39000	-2.33922	-40.42288
45.49000	-2.34453	-40.50623
45.59000	-2.35156	-40.62578
45.69000	-2.35781	-40.76138
45.79000	-2.36125	-40.81129
45.89000	-2.36547	-40.87168
45.99000	-2.37016	-40.95089
46.09000	-2.37531	-41.04274
46.19000	-2.38109	-41.14587
46.29000	-2.38656	-41.26187
46.39000	-2.39062	-41.31528
46.49000	-2.39516	-41.38577
46.59000	-2.40016	-41.46221
46.69000	-2.40594	-41.55746
46.79000	-2.41344	-41.71359
46.89000	-2.41750	-41.76801
46.99000	-2.42156	-41.82846
47.09000	-2.42672	-41.90385
47.19000	-2.43250	-42.00232
47.29000	-2.44016	-42.12653
47.39000	-2.44563	-42.26365
47.49000	-2.44906	-42.28925
47.59000	-2.45375	-42.35953
47.69000	-2.45891	-42.46192
47.79000	-2.46500	-42.56350
47.89000	-2.47125	-42.69310
47.99000	-2.47500	-42.75494
48.09000	-2.47922	-42.81186
48.19000	-2.48375	-42.88175
48.29000	-2.48906	-42.97378
48.39000	-2.49656	-43.11139
48.49000	-2.50156	-43.23473
48.59000	-2.50516	-43.27004
48.69000	-2.50969	-43.33991
48.79000	-2.51484	-43.43184
48.89000	-2.52141	-43.55159
48.99000	-2.52797	-43.69709
49.09000	-2.53172	-43.75084
49.19000	-2.53578	-43.80551
49.29000	-2.54063	-43.89441
49.39000	-2.54594	-43.98618
49.49000	-2.55188	-44.09407
49.59000	-2.55797	-44.21578
49.69000	-2.56172	-44.26755
49.79000	-2.56594	-44.33667
49.89000	-2.57094	-44.41338
49.99000	-2.57781	-44.53939
50.09000	-2.58516	-44.70032
50.19000	-2.58891	-44.75738
50.29000	-2.59297	-44.80875
50.39000	-2.59797	-44.89344
50.49000	-2.60313	-44.98968
50.59000	-2.60891	-45.08843
50.69000	-2.61469	-45.21791
50.79000	-2.61875	-45.28469
50.89000	-2.62312	-45.34967
50.99000	-2.62844	-45.44624
51.09000	-2.63453	-45.54774
51.19000	-2.64047	-45.67005
51.29000	-2.64469	-45.74024
51.39000	-2.64875	-45.79652
51.49000	-2.65359	-45.88069
51.59000	-2.65891	-45.97999
51.69000	-2.66516	-46.08508
51.79000	-2.67156	-46.22500
51.89000	-2.67547	-46.27711
51.99000	-2.67984	-46.33882
52.09000	-2.68469	-46.42572
52.19000	-2.69063	-46.52212
52.29000	-2.69688	-46.65419
52.39000	-2.70109	-46.71386
52.49000	-2.70547	-46.78419
52.59000	-2.71016	-46.85784
52.69000	-2.71563	-46.95770
52.79000	-2.72172	-47.06635
52.89000	-2.72844	-47.20258
52.99000	-2.73234	-47.25267
53.09000	-2.73656	-47.30919
53.19000	-2.74141	-47.39353
53.29000	-2.74734	-47.49315
53.39000	-2.75391	-47.62801
53.49000	-2.75813	-47.70544
53.59000	-2.76219	-47.75332
53.69000	-2.76703	-47.82996
53.79000	-2.77234	-47.91842
53.89000	-2.77859	-48.02534
53.99000	-2.78500	-48.16169
54.09000	-2.78922	-48.22186
54.19000	-2.79344	-48.28683
54.29000	-2.79828	-48.36281
54.39000	-2.80453	-48.46808
54.49000	-2.81172	-48.61103
54.59000	-2.81578	-48.68154
54.69000	-2.81969	-48.72634
54.79000	-2.82437	-48.80675
54.89000	-2.82969	-48.90140
54.99000	-2.83563	-49.01793
55.09000	-2.84156	-49.13157
55.19000	-2.84547	-49.18375
55.29000	-2.84984	-49.25015
55.39000	-2.85500	-49.33548
55.49000	-2.86125	-49.43625
55.59000	-2.86812	-49.57994
55.69000	-2.87219	-49.65266
55.79000	-2.87656	-49.71315
55.89000	-2.88141	-49.79099
55.99000	-2.88703	-49.88293
56.09000	-2.89312	-49.99495
56.19000	-2.89906	-50.12887
56.29000	-2.90281	-50.17052
56.39000	-2.90719	-50.24572
56.49000	-2.91234	-50.33215
56.59000	-2.91859	-50.44323
56.69000	-2.92484	-50.57703
56.79000	-2.92875	-50.63512
56.89000	-2.93297	-50.69679
56.99000	-2.93781	-50.78197
57.09000	-2.94328	-50.88457
57.19000	-2.94906	-50.98542
57.29000	-2.95531	-51.12438
57.39000	-2.95922	-51.17963
57.49000	-2.96375	-51.24792
57.59000	-2.96875	-51.33358
57.69000	-2.97438	-51.43769
57.79000	-2.98063	-51.55680
57.89000	-2.98469	-51.62730
57.99000	-2.98891	-51.68981
58.09000	-2.99375	-51.77145
58.19000	-2.99906	-51.86339
58.29000	-3.00516	-51.96765
58.39000	-3.01156	-52.10117
58.49000	-3.01563	-52.15639
58.59000	-3.02016	-52.22220
58.69000	-3.02500	-52.30939
58.79000	-3.03062	-52.40401
58.89000	-3.03797	-52.53817
58.99000	-3.04250	-52.62803
59.09000	-3.04672	-52.68326
59.19000	-3.05125	-52.75678
59.29000	-3.05609	-52.83795
59.39000	-3.06219	-52.94080
59.49000	-3.06859	-53.06832
59.59000	-3.07266	-53.12821
59.69000	-3.07688	-53.19324
59.79000	-3.08203	-53.27784
59.89000	-3.08797	-53.37755
59.99000	-3.09484	-53.50792
60.09000	-3.09891	-53.57857
60.19000	-3.10313	-53.63658
60.29000	-3.10781	-53.71368
60.39000	-3.11266	-53.78829
60.49000	-3.11844	-53.88778
60.59000	-3.12547	-54.02561
60.69000	-3.12953	-54.08875
60.79000	-3.13375	-54.14988
60.89000	-3.13859	-54.23012
60.99000	-3.14469	-54.32333
61.09000	-3.15156	-54.45829
61.19000	-3.15547	-54.52271
61.29000	-3.15937	-54.56948
61.39000	-3.16422	-54.64131
61.49000	-3.16953	-54.73228
61.59000	-3.17625	-54.85051
61.69000	-3.18297	-54.99059
61.79000	-3.18641	-55.02971
61.89000	-3.19062	-55.08471
61.99000	-3.19547	-55.16354
62.09000	-3.20141	-55.25960
62.19000	-3.20844	-55.40973
62.29000	-3.21234	-55.46756
62.39000	-3.21625	-55.51106
62.49000	-3.22062	-55.57278
62.59000	-3.22563	-55.65768
62.69000	-3.23141	-55.74689
62.79000	-3.23844	-55.88252
62.89000	-3.24266	-55.94991
62.99000	-3.24688	-56.00739
63.09000	-3.25172	-56.07538
63.19000	-3.25781	-56.17540
63.29000	-3.26547	-56.33359
63.39000	-3.26953	-56.38976
63.49000	-3.27359	-56.44331
63.59000	-3.27828	-56.51331
63.69000	-3.28375	-56.60442
63.79000	-3.29125	-56.73091
63.89000	-3.29734	-56.87108
63.99000	-3.30031	-56.89790
64.09000	-3.30469	-56.95465
64.19000	-3.30938	-57.03741
64.29000	-3.31484	-57.12362
64.39000	-3.32125	-57.24167
64.49000	-3.32578	-57.32358
64.59000	-3.33000	-57.37947
64.69000	-3.33484	-57.46550
64.79000	-3.33984	-57.55049
64.89000	-3.34516	-57.63070
64.99000	-3.35219	-57.76300
65.09000	-3.35641	-57.83280
65.19000	-3.36078	-57.89579
65.29000	-3.36578	-57.97517
65.39000	-3.37156	-58.07946
65.49000	-3.37906	-58.21490
65.59000	-3.38297	-58.27941
65.69000	-3.38687	-58.33253
65.79000	-3.39125	-58.38934
65.89000	-3.39594	-58.46346
65.99000	-3.40125	-58.55247
66.09000	-3.40781	-58.66198
66.19000	-3.41281	-58.75875
66.29000	-3.41719	-58.81839
66.39000	-3.42250	-58.90363
66.49000	-3.42922	-59.00731
66.59000	-3.43656	-59.15693
66.69000	-3.43984	-59.19970
66.79000	-3.44359	-59.24872
66.89000	-3.44828	-59.32060
66.99000	-3.45344	-59.39765
67.09000	-3.45953	-59.50603
67.19000	-3.46703	-59.65085
67.29000	-3.47078	-59.70628
67.39000	-3.47469	-59.75878
67.49000	-3.47969	-59.83045
67.59000	-3.48516	-59.92854
67.69000	-3.49156	-60.04412
67.79000	-3.49641	-60.13520
67.89000	-3.50047	-60.18583
67.99000	-3.50500	-60.25749
68.09000	-3.51016	-60.33798
68.19000	-3.51609	-60.44906
68.29000	-3.52328	-60.58595
68.39000	-3.52703	-60.65214
68.49000	-3.53141	-60.70600
68.59000	-3.53641	-60.78462
68.69000	-3.54219	-60.88807
68.79000	-3.54875	-61.01869
68.89000	-3.55281	-61.08100
68.99000	-3.55703	-61.13663
69.09000	-3.56172	-61.21366
69.19000	-3.56688	-61.29466
69.29000	-3.57250	-61.39692
69.39000	-3.57922	-61.52459
69.49000	-3.58328	-61.58465
69.59000	-3.58766	-61.65015
69.69000	-3.59250	-61.73153
69.79000	-3.59812	-61.82191
69.89000	-3.60500	-61.94853
69.99000	-3.60984	-62.03290
70.09000	-3.61391	-62.09140
70.19000	-3.61844	-62.15715
70.29000	-3.62359	-62.23873
70.39000	-3.62938	-62.34235
70.49000	-3.63609	-62.47164
70.59000	-3.64016	-62.53915
70.69000	-3.64453	-62.59959
70.79000	-3.64953	-62.67665
70.89000	-3.65531	-62.77724
70.99000	-3.66266	-62.91123
71.09000	-3.66672	-62.99005
71.19000	-3.67125	-63.05962
71.29000	-3.67594	-63.13162
71.39000	-3.68094	-63.22050
71.49000	-3.68656	-63.30515
71.59000	-3.69328	-63.44104
71.69000	-3.69687	-63.49587
71.79000	-3.70094	-63.55128
71.89000	-3.70594	-63.63560
71.99000	-3.71188	-63.73327
72.09000	-3.71953	-63.88187
72.19000	-3.72406	-63.97162
72.29000	-3.72813	-64.02589
72.39000	-3.73266	-64.09235
72.49000	-3.73797	-64.18586
72.59000	-3.74406	-64.29932
72.69000	-3.75047	-64.43414
72.79000	-3.75422	-64.48063
72.89000	-3.75875	-64.54629
72.99000	-3.76375	-64.64390
73.09000	-3.76937	-64.73228
73.19000	-3.77594	-64.86394
73.29000	-3.78016	-64.94020
73.39000	-3.78391	-64.98604
73.49000	-3.78844	-65.05623
73.59000	-3.79328	-65.14183
73.69000	-3.79891	-65.22999
73.79000	-3.80547	-65.35143
73.89000	-3.81000	-65.43878
73.99000	-3.81469	-65.50819
74.09000	-3.81984	-65.59160
74.19000	-3.82547	-65.68720
74.29000	-3.83234	-65.81325
74.39000	-3.83703	-65.90165
74.49000	-3.84078	-65.95173
74.59000	-3.84547	-66.02213
74.69000	-3.85063	-66.10969
74.79000	-3.85641	-66.20466
74.89000	-3.86250	-66.32058
74.99000	-3.86656	-66.39029
75.09000	-3.87094	-66.45365
75.19000	-3.87594	-66.53683
75.29000	-3.88172	-66.62513
75.39000	-3.88844	-66.74598
75.49000	-3.89328	-66.83828
75.59000	-3.89750	-66.88926
75.69000	-3.90188	-66.95655
75.79000	-3.90672	-67.03462
75.89000	-3.91250	-67.12373
75.99000	-3.92016	-67.26324
76.09000	-3.92437	-67.33981
76.19000	-3.92844	-67.39334
76.29000	-3.93313	-67.45093
76.39000	-3.93875	-67.53962
76.49000	-3.94547	-67.66900
76.59000	-3.95000	-67.74545
76.69000	-3.95406	-67.80967
76.79000	-3.95844	-67.86966
76.89000	-3.96344	-67.94021
76.99000	-3.96906	-68.03283
77.09000	-3.97594	-68.13435
77.19000	-3.98031	-68.22278
77.29000	-3.98437	-68.27765
77.39000	-3.98906	-68.35023
77.49000	-3.99500	-68.43501
77.59000	-4.00313	-68.58331
77.69000	-4.00750	-68.66457
77.79000	-4.01125	-68.70329
77.89000	-4.01562	-68.76422
77.99000	-4.02063	-68.84548
78.09000	-4.02609	-68.93031
78.19000	-4.03297	-69.04411
78.29000	-4.03750	-69.12744
78.39000	-4.04141	-69.17427
78.49000	-4.04609	-69.24011
78.59000	-4.05094	-69.30819
78.69000	-4.05750	-69.40944
78.79000	-4.06297	-69.51371
78.89000	-4.06703	-69.56440
78.99000	-4.07156	-69.62107
79.09000	-4.07688	-69.69790
79.19000	-4.08359	-69.81367
79.29000	-4.09188	-69.95375
79.39000	-4.09547	-70.03758
79.49000	-4.09922	-70.06631
79.59000	-4.10391	-70.13100
79.69000	-4.10922	-70.21509
79.79000	-4.11688	-70.34913
79.89000	-4.12125	-70.43134
79.99000	-4.12516	-70.47693
80.09000	-4.12969	-70.55233
80.19000	-4.13531	-70.63567
80.29000	-4.14125	-70.73803
80.39000	-4.14797	-70.86094
80.49000	-4.15109	-70.90058
80.59000	-4.15500	-70.94062
80.69000	-4.15969	-71.01795
80.79000	-4.16547	-71.10263
80.89000	-4.17328	-71.24328
80.99000	-4.17781	-71.33631
81.09000	-4.18187	-71.38800
81.19000	-4.18656	-71.44882
81.29000	-4.19125	-71.52291
81.39000	-4.19703	-71.62127
81.49000	-4.20438	-71.76591
81.59000	-4.20813	-71.82711
81.69000	-4.21219	-71.87376
81.79000	-4.21703	-71.95344
81.89000	-4.22266	-72.03276
81.99000	-4.22938	-72.16020
82.09000	-4.23359	-72.22915
82.19000	-4.23766	-72.28605
82.29000	-4.24219	-72.34676
82.39000	-4.24750	-72.44247
82.49000	-4.25375	-72.54641
82.59000	-4.26094	-72.68061
82.69000	-4.26484	-72.73661
82.79000	-4.26875	-72.78626
82.89000	-4.27312	-72.85590
82.99000	-4.27875	-72.93243
83.09000	-4.28625	-73.07511
83.19000	-4.29109	-73.16155
83.29000	-4.29500	-73.20946
83.39000	-4.29953	-73.27610
83.49000	-4.30469	-73.35552
83.59000	-4.31047	-73.45313
83.69000	-4.31750	-73.57027
83.79000	-4.32141	-73.63900
83.89000	-4.32563	-73.70051
83.99000	-4.33063	-73.77655
84.09000	-4.33625	-73.86999
84.19000	-4.34313	-73.99434
84.29000	-4.34781	-74.07855
84.39000	-4.35172	-74.12540
84.49000	-4.35609	-74.19010
84.59000	-4.36109	-74.27077
84.69000	-4.36688	-74.36287
84.79000	-4.37469	-74.50750
84.89000	-4.37891	-74.58851
84.99000	-4.38281	-74.63344
85.09000	-4.38766	-74.71089
85.19000	-4.39312	-74.79306
85.29000	-4.39953	-74.91047
85.39000	-4.40406	-74.99376
85.49000	-4.40797	-75.04265
85.59000	-4.41250	-75.10681
85.69000	-4.41812	-75.19361
85.79000	-4.42406	-75.29450
85.89000	-4.43156	-75.43273
85.99000	-4.43547	-75.50294
86.09000	-4.43937	-75.55019
86.19000	-4.44406	-75.61640
86.29000	-4.44953	-75.70639
86.39000	-4.45656	-75.82750
86.49000	-4.46125	-75.91748
86.59000	-4.46516	-75.97656
86.69000	-4.46969	-76.02955
86.79000	-4.47500	-76.11247
86.89000	-4.48078	-76.21107
86.99000	-4.48766	-76.33048
87.09000	-4.49172	-76.40931
87.19000	-4.49594	-76.45724
87.29000	-4.50063	-76.53464
87.39000	-4.50594	-76.61700
87.49000	-4.51219	-76.72296
87.59000	-4.51750	-76.81498
87.69000	-4.52156	-76.86894
87.79000	-4.52609	-76.93372
87.89000	-4.53109	-77.01218
87.99000	-4.53750	-77.10803
88.09000	-4.54516	-77.26350
88.19000	-4.54922	-77.33097
88.29000	-4.55328	-77.38645
88.39000	-4.55781	-77.44184
88.49000	-4.56328	-77.53225
88.59000	-4.57016	-77.65971
88.69000	-4.57531	-77.75748
88.79000	-4.57969	-77.83786
88.89000	-4.58406	-77.90899
88.99000	-4.58891	-77.98073
89.09000	-4.59453	-78.07241
89.19000	-4.60094	-78.18718
89.29000	-4.60484	-78.25862
89.39000	-4.60906	-78.31276
89.49000	-4.61391	-78.38552
89.59000	-4.61969	-78.48223
89.69000	-4.62594	-78.59126
89.79000	-4.63078	-78.67954
89.89000	-4.63484	-78.73377
89.99000	-4.63922	-78.79578
90.09000	-4.64406	-78.86700
90.19000	-4.64953	-78.95306
90.29000	-4.65563	-79.05445
90.39000	-4.66109	-79.14764
90.49000	-4.66563	-79.21105
90.59000	-4.67063	-79.27737
90.69000	-4.67641	-79.36807
90.79000	-4.68359	-79.48670
90.89000	-4.68828	-79.58473
90.99000	-4.69188	-79.62337
91.09000	-4.69609	-79.67853
91.19000	-4.70141	-79.75349
91.29000	-4.70719	-79.84571
91.39000	-4.71375	-79.95564
91.49000	-4.71859	-80.04456
91.59000	-4.72250	-80.09449
91.69000	-4.72719	-80.15363
91.79000	-4.73234	-80.23217
91.89000	-4.73984	-80.34880
91.99000	-4.74500	-80.45414
92.09000	-4.74906	-80.50022
92.19000	-4.75359	-80.55688
92.29000	-4.75844	-80.62697
92.39000	-4.76406	-80.71785
92.49000	-4.77125	-80.83585
92.59000	-4.77563	-80.91507
92.69000	-4.77953	-80.96347
92.79000	-4.78437	-81.03234
92.89000	-4.79000	-81.11743
92.99000	-4.79688	-81.24113
93.09000	-4.80156	-81.31232
93.19000	-4.80578	-81.36976
93.29000	-4.81016	-81.42854
93.39000	-4.81500	-81.50350
93.49000	-4.82063	-81.58442
93.59000	-4.82750	-81.70336
93.69000	-4.83203	-81.77771
93.79000	-4.83609	-81.83575
93.89000	-4.84078	-81.89370
93.99000	-4.84609	-81.96855
94.09000	-4.85297	-82.08323
94.19000	-4.85781	-82.17365
94.29000	-4.86172	-82.21769
94.39000	-4.86625	-82.28355
94.49000	-4.87125	-82.34849
94.59000	-4.87641	-82.42264
94.69000	-4.88312	-82.51753
94.79000	-4.88844	-82.61675
94.89000	-4.89234	-82.66934
94.99000	-4.89656	-82.71305
95.09000	-4.90188	-82.78945
95.19000	-4.91016	-82.89749
95.29000	-4.91656	-83.04477
95.39000	-4.92031	-83.08927
95.49000	-4.92484	-83.14489
95.59000	-4.93016	-83.22569
95.69000	-4.93625	-83.31960
95.79000	-4.94297	-83.44256
95.89000	-4.94609	-83.48484
95.99000	-4.94984	-83.52082
96.09000	-4.95453	-83.58702
96.19000	-4.95969	-83.66366
96.29000	-4.96688	-83.77685
96.39000	-4.97313	-83.90051
96.49000	-4.97641	-83.94004
96.59000	-4.98047	-83.98502
96.69000	-4.98531	-84.05141
96.79000	-4.99063	-84.13856
96.89000	-4.99844	-84.26311
96.99000	-5.00344	-84.36549
97.09000	-5.00719	-84.40978
97.19000	-5.01188	-84.47555
97.29000	-5.01719	-84.55457
97.39000	-5.02344	-84.64962
97.49000	-5.02891	-84.75411
97.59000	-5.03297	-84.80882
97.69000	-5.03734	-84.86761
97.79000	-5.04250	-84.94914
97.89000	-5.04813	-85.03220
97.99000	-5.05500	-85.14670
98.09000	-5.05937	-85.23110
98.19000	-5.06328	-85.26773
98.29000	-5.06781	-85.33819
98.39000	-5.07313	-85.41587
98.49000	-5.08125	-85.54225
98.59000	-5.08672	-85.66585
98.69000	-5.09016	-85.69795
98.79000	-5.09422	-85.75477
98.89000	-5.09922	-85.81777
98.99000	-5.10438	-85.90081
99.09000	-5.11063	-85.99509
99.19000	-5.11578	-86.09316
99.29000	-5.12016	-86.15019
99.39000	-5.12469	-86.22131
99.49000	-5.12969	-86.28949
99.59000	-5.13703	-86.40449
99.69000	-5.14234	-86.50547
99.79000	-5.14625	-86.54872
99.89000	-5.15047	-86.60415
99.99000	-5.15531	-86.67084
100.09000	-5.16109	-86.76221
100.19000	-5.16797	-86.87638
100.29000	-5.17297	-86.97640
100.39000	-5.17703	-87.01991
100.49000	-5.18172	-87.08572
100.59000	-5.18687	-87.15180
100.69000	-5.19328	-87.24838
100.79000	-5.19828	-87.35018
100.89000	-5.20234	-87.39183
100.99000	-5.20672	-87.45983
101.09000	-5.21172	-87.51737
101.19000	-5.21750	-87.60676
101.29000	-5.22516	-87.72121
101.39000	-5.23000	-87.82890
101.49000	-5.23375	-87.87122
101.59000	-5.23828	-87.92868
101.69000	-5.24344	-87.99797
101.79000	-5.24969	-88.08631
101.89000	-5.25547	-88.19753
101.99000	-5.25969	-88.24845
102.09000	-5.26406	-88.30431
102.19000	-5.26906	-88.38310
102.29000	-5.27469	-88.46507
102.39000	-5.28172	-88.56929
102.49000	-5.28656	-88.66175
102.59000	-5.29031	-88.70275
102.69000	-5.29484	-88.75675
102.79000	-5.30000	-88.83499
102.89000	-5.30656	-88.92745
102.99000	-5.31234	-89.03777
103.09000	-5.31609	-89.08425
103.19000	-5.32047	-89.14199
103.29000	-5.32547	-89.19813
103.39000	-5.33125	-89.29181
103.49000	-5.33797	-89.39045
103.59000	-5.34406	-89.51703
103.69000	-5.34766	-89.55302
103.79000	-5.35219	-89.60367
103.89000	-5.35703	-89.67661
103.99000	-5.36422	-89.77515
104.09000	-5.36953	-89.88968
104.19000	-5.37344	-89.92900
104.29000	-5.37813	-89.99494
104.39000	-5.38328	-90.07312
104.49000	-5.38922	-90.16552
104.59000	-5.39609	-90.28519
104.69000	-5.40016	-90.35466
104.79000	-5.40406	-90.39600
104.89000	-5.40891	-90.47435
104.99000	-5.41453	-90.55445
105.09000	-5.42188	-90.68295
105.19000	-5.42672	-90.77006
105.29001	-5.43078	-90.82938
105.39001	-5.43500	-90.89062
105.49001	-5.43938	-90.96084
105.59001	-5.44469	-91.03040
105.69001	-5.45203	-91.14877
105.79001	-5.45688	-91.25146
105.89001	-5.46078	-91.30013
105.99001	-5.46516	-91.35505
106.09001	-5.47000	-91.42282
106.19001	-5.47656	-91.53350
106.29001	-5.48234	-91.64080
106.39001	-5.48656	-91.69496
106.49001	-5.49094	-91.76173
106.59001	-5.49594	-91.83126
106.69001	-5.50094	-91.90416
106.79001	-5.50719	-91.99301
106.89001	-5.51266	-92.09882
106.99001	-5.51703	-92.16067
107.09001	-5.52156	-92.21571
107.19001	-5.52656	-92.28794
107.29001	-5.53328	-92.38175
107.39001	-5.53937	-92.50138
107.49001	-5.54359	-92.56064
107.59001	-5.54797	-92.61845
107.69001	-5.55281	-92.68231
107.79001	-5.55828	-92.76600
107.89001	-5.56484	-92.86345
107.99001	-5.56969	-92.95032
108.09001	-5.57375	-92.99120
108.19001	-5.57828	-93.05346
108.29001	-5.58344	-93.13063
108.39001	-5.58938	-93.21515
108.49001	-5.59625	-93.33774
108.59001	-5.60031	-93.38999
108.69001	-5.60469	-93.43421
108.79001	-5.60969	-93.51154
108.89001	-5.61500	-93.58432
108.99001	-5.62156	-93.68657
109.09001	-5.62719	-93.79607
109.19001	-5.63109	-93.82904
109.29001	-5.63594	-93.90134
109.39001	-5.64125	-93.97762
109.49001	-5.64734	-94.06456
109.59001	-5.65313	-94.17662
109.69001	-5.65703	-94.21889
109.79001	-5.66156	-94.27510
109.89001	-5.66641	-94.34441
109.99001	-5.67172	-94.42122
110.09001	-5.67891	-94.52475
110.19001	-5.68422	-94.63808
110.29001	-5.68766	-94.66709
110.39001	-5.69188	-94.71282
110.49001	-5.69641	-94.77726
110.59001	-5.70219	-94.85088
110.69001	-5.70875	-94.95874
110.79001	-5.71344	-95.02177
110.89001	-5.71766	-95.08248
110.99001	-5.72250	-95.13637
111.09001	-5.72750	-95.21010
111.19001	-5.73375	-95.28593
111.29001	-5.73984	-95.40427
111.39001	-5.74391	-95.44117
111.49001	-5.74859	-95.49896
111.59001	-5.75359	-95.56556
111.69001	-5.76125	-95.66778
111.79001	-5.76750	-95.79503
111.89001	-5.77094	-95.82666
111.99001	-5.77531	-95.87316
112.09001	-5.78094	-95.95218
112.19001	-5.78688	-96.05270
112.29001	-5.79375	-96.15923
112.39001	-5.79766	-96.22511
112.49001	-5.80125	-96.25124
112.59001	-5.80594	-96.31702
112.69001	-5.81062	-96.38292
112.79001	-5.81672	-96.47188
112.89001	-5.82297	-96.58746
112.99001	-5.82734	-96.64408
113.09001	-5.83156	-96.70483
113.19001	-5.83656	-96.75627
113.29001	-5.84266	-96.85414
113.39001	-5.85016	-96.96933
113.49001	-5.85422	-97.06121
113.59001	-5.85781	-97.08745
113.69001	-5.86234	-97.14358
113.79001	-5.86719	-97.21477
113.89001	-5.87359	-97.30463
113.99001	-5.88000	-97.42895
114.09001	-5.88406	-97.47780
114.19001	-5.88844	-97.52335
114.29001	-5.89297	-97.58891
114.39001	-5.89813	-97.66284
114.49001	-5.90438	-97.75650
114.59001	-5.91094	-97.87015
114.69001	-5.91469	-97.91119
114.79001	-5.91906	-97.96304
114.89001	-5.92406	-98.03244
114.99001	-5.93078	-98.12640
115.09001	-5.93703	-98.24754
115.19001	-5.94078	-98.28976
115.29001	-5.94516	-98.33419
115.39001	-5.95000	-98.40317
115.49001	-5.95562	-98.48449
115.59001	-5.96203	-98.58963
115.69001	-5.96813	-98.70133
115.79001	-5.97172	-98.74140
115.89001	-5.97609	-98.78841
115.99001	-5.98094	-98.85659
116.09001	-5.98750	-98.94986
116.19001	-5.99375	-99.06653
116.29001	-5.99781	-99.11989
116.39001	-6.00203	-99.17042
116.49001	-6.00688	-99.24205
116.59001	-6.01250	-99.32034
116.69001	-6.01953	-99.42634
116.79001	-6.02469	-99.52807
116.89001	-6.02828	-99.56764
116.99001	-6.03281	-99.62077
117.09001	-6.03781	-99.69480
117.19001	-6.04422	-99.78765
117.29001	-6.05031	-99.90158
117.39001	-6.05453	-99.95487
117.49001	-6.05875	-100.00683
117.59001	-6.06344	-100.06707
117.69001	-6.06875	-100.14032
117.79001	-6.07484	-100.23551
117.89001	-6.08094	-100.34881
117.99001	-6.08484	-100.38782
118.09001	-6.08937	-100.44561
118.19001	-6.09469	-100.52203
118.29001	-6.10094	-100.61949
118.39001	-6.10672	-100.71657
118.49001	-6.11078	-100.77331
118.59001	-6.11516	-100.82670
118.69001	-6.12016	-100.89353
118.79001	-6.12578	-100.96886
118.89001	-6.13281	-101.07896
118.99001	-6.13797	-101.17876
119.09001	-6.14141	-101.21685
119.19001	-6.14547	-101.26159
119.29001	-6.15047	-101.32273
119.39001	-6.15703	-101.41551
119.49001	-6.16438	-101.56000
119.59001	-6.16813	-101.61524
119.69001	-6.17219	-101.66171
119.79001	-6.17703	-101.71634
119.89001	-6.18250	-101.80359
119.99001	-6.18938	-101.89293
120.09001	-6.19531	-102.02152
120.19001	-6.19891	-102.04975
120.29001	-6.20344	-102.10725
120.39001	-6.20859	-102.18389
120.49001	-6.21453	-102.27069
120.59001	-6.22141	-102.40081
120.69001	-6.22500	-102.45080
120.79001	-6.22922	-102.49555
120.89001	-6.23422	-102.56011
120.99001	-6.23969	-102.64985
121.09001	-6.24719	-102.77354
121.19001	-6.25219	-102.87692
121.29001	-6.25578	-102.90779
121.39001	-6.26047	-102.97362
121.49001	-6.26578	-103.05776
121.59001	-6.27203	-103.15432
121.69001	-6.27750	-103.25966
121.79001	-6.28125	-103.30980
121.89001	-6.28547	-103.35607
121.99001	-6.29062	-103.43274
122.09001	-6.29625	-103.52597
122.19001	-6.30297	-103.63337
122.29001	-6.30844	-103.73434
122.39001	-6.31219	-103.77516
122.49001	-6.31625	-103.82564
122.59001	-6.32125	-103.90238
122.69001	-6.32734	-103.99502
122.79001	-6.33391	-104.11680
122.89001	-6.33781	-104.16904
122.99001	-6.34219	-104.22729
123.09001	-6.34719	-104.29372
123.19001	-6.35234	-104.37007
123.29001	-6.35781	-104.45276
123.39001	-6.36375	-104.55584
123.49001	-6.36812	-104.62521
123.59001	-6.37281	-104.67777
123.69001	-6.37797	-104.75508
123.79001	-6.38438	-104.85237
123.89001	-6.39078	-104.96536
123.99001	-6.39453	-105.01112
124.09001	-6.39859	-105.05643
124.19001	-6.40328	-105.11634
124.29001	-6.40891	-105.19592
124.39001	-6.41531	-105.29441
124.49001	-6.42125	-105.40918
124.59001	-6.42500	-105.44151
124.69001	-6.42969	-105.50388
124.79001	-6.43484	-105.57494
124.89001	-6.44031	-105.65066
124.99001	-6.44672	-105.76236
125.09001	-6.45125	-105.82499
125.19001	-6.45547	-105.86938
125.29001	-6.46016	-105.92943
125.39001	-6.46531	-105.99492
125.49001	-6.47156	-106.08567
125.59001	-6.47828	-106.20377
125.69001	-6.48234	-106.24970
125.79001	-6.48703	-106.31112
125.89001	-6.49219	-106.37569
125.99001	-6.49859	-106.46804
126.09001	-6.50438	-106.57101
126.19001	-6.50828	-106.62581
126.29001	-6.51250	-106.67095
126.39001	-6.51688	-106.72143
126.49001	-6.52188	-106.79042
126.59001	-6.52781	-106.87140
126.69001	-6.53484	-106.99987
126.79001	-6.53891	-107.04796
126.89001	-6.54313	-107.09430
126.99001	-6.54781	-107.15039
127.09001	-6.55328	-107.22198
127.19001	-6.56000	-107.32158
127.29001	-6.56406	-107.37514
127.39001	-6.56812	-107.42011
127.49001	-6.57297	-107.47775
127.59001	-6.57828	-107.54807
127.69001	-6.58453	-107.63814
127.79001	-6.59266	-107.77307
127.89001	-6.59625	-107.82228
127.99001	-6.60016	-107.84904
128.09001	-6.60484	-107.91314
128.19001	-6.61141	-108.00439
128.29001	-6.62000	-108.17328
128.39001	-6.62344	-108.20127
128.49001	-6.62703	-108.23356
128.59001	-6.63203	-108.29903
128.69001	-6.63781	-108.39226
128.79001	-6.64438	-108.49147
128.89001	-6.64937	-108.58816
128.99001	-6.65281	-108.62158
129.09001	-6.65703	-108.67320
129.19001	-6.66219	-108.73837
129.29001	-6.66859	-108.83356
129.39001	-6.67484	-108.95093
129.49001	-6.67875	-109.00433
129.59001	-6.68297	-109.05071
129.69001	-6.68750	-109.09944
129.79001	-6.69250	-109.17914
129.89001	-6.69922	-109.27261
129.99001	-6.70609	-109.40769
130.09001	-6.70953	-109.45099
130.19001	-6.71375	-109.48829
130.29001	-6.71859	-109.56131
130.39001	-6.72484	-109.64946
130.49001	-6.73156	-109.77018
130.59001	-6.73563	-109.82152
130.69001	-6.73984	-109.87324
130.79001	-6.74453	-109.93589
130.89001	-6.74969	-110.00492
130.99001	-6.75578	-110.09700
131.09001	-6.76266	-110.22426
131.19001	-6.76641	-110.27315
131.29001	-6.77031	-110.31685
131.39001	-6.77516	-110.38082
131.49001	-6.78109	-110.46639
131.59001	-6.78844	-110.60802
131.69001	-6.79234	-110.65420
131.79001	-6.79656	-110.69793
131.89001	-6.80141	-110.77324
131.99001	-6.80672	-110.85007
132.09001	-6.81234	-110.93213
132.19001	-6.81859	-111.03587
132.29001	-6.82281	-111.09777
132.39001	-6.82719	-111.14856
132.49001	-6.83234	-111.21973
132.59001	-6.83828	-111.31211
132.69001	-6.84531	-111.42810
132.79001	-6.84922	-111.48173
132.89001	-6.85313	-111.52330
132.99001	-6.85750	-111.58121
133.09001	-6.86297	-111.66353
133.19001	-6.86938	-111.76468
133.29001	-6.87641	-111.90090
133.39001	-6.88000	-111.93520
133.49001	-6.88422	-111.98246
133.59001	-6.88922	-112.04518
133.69001	-6.89516	-112.13966
133.79001	-6.90172	-112.26056
133.89001	-6.90594	-112.31538
133.99001	-6.91000	-112.36352
134.09001	-6.91484	-112.41568
134.19001	-6.92016	-112.50424
134.29001	-6.92656	-112.59896
134.39001	-6.93313	-112.72292
134.49001	-6.93656	-112.75500
134.59001	-6.94047	-112.79622
134.69001	-6.94531	-112.85282
134.79001	-6.95141	-112.94044
134.89001	-6.95844	-113.08012
134.99001	-6.96281	-113.13716
135.09001	-6.96703	-113.19415
135.19001	-6.97172	-113.24445
135.29001	-6.97688	-113.31808
135.39001	-6.98250	-113.40112
135.49001	-6.98891	-113.50736
135.59001	-6.99297	-113.56991
135.69001	-6.99734	-113.61597
135.79001	-7.00219	-113.68001
135.89001	-7.00797	-113.76318
135.99001	-7.01484	-113.89218
136.09001	-7.01906	-113.94134
136.19001	-7.02312	-113.98824
136.29001	-7.02781	-114.04032
136.39001	-7.03344	-114.12050
136.49001	-7.04016	-114.22634
136.59001	-7.04672	-114.35083
136.69001	-7.05016	-114.38337
136.79001	-7.05438	-114.41528
136.89001	-7.05937	-114.46474
136.99001	-7.06531	-114.54473
137.09001	-7.07266	-114.64483
137.19001	-7.07672	-114.69068
137.29001	-7.08078	-114.71759
137.39001	-7.08531	-114.76859
137.49001	-7.09031	-114.83694
137.59001	-7.09609	-114.91991
137.69001	-7.10250	-115.03365
137.79001	-7.10625	-115.07355
137.89001	-7.11063	-115.12700
137.99001	-7.11562	-115.19533
138.09001	-7.12156	-115.28111
138.19001	-7.12859	-115.41206
138.29001	-7.13297	-115.47791
138.39001	-7.13719	-115.51444
138.49001	-7.14172	-115.57779
138.59001	-7.14672	-115.64176
138.69001	-7.15234	-115.71249
138.79001	-7.15859	-115.81878
138.89001	-7.16281	-115.87469
138.99001	-7.16703	-115.92032
139.09001	-7.17172	-115.97193
139.19001	-7.17766	-116.05673
139.29001	-7.18531	-116.17672
139.39001	-7.18984	-116.24563
139.49001	-7.19375	-116.28480
139.59001	-7.19844	-116.32503
139.69001	-7.20359	-116.39050
139.79001	-7.20922	-116.47958
139.89001	-7.21563	-116.57489
139.99001	-7.22000	-116.62755
140.09001	-7.22422	-116.66231
140.19001	-7.22906	-116.72341
140.29001	-7.23437	-116.79604
140.39001	-7.24172	-116.91456
140.49001	-7.24625	-116.97435
140.59001	-7.25016	-117.01282
140.69001	-7.25484	-117.06088
140.79001	-7.26031	-117.13494
140.89001	-7.26641	-117.22064
140.99001	-7.27297	-117.33398
141.09001	-7.27641	-117.36741
141.19001	-7.28078	-117.39825
141.29001	-7.28563	-117.45412
141.39001	-7.29125	-117.53359
141.49001	-7.29844	-117.64701
141.59001	-7.30297	-117.70006
141.69001	-7.30703	-117.74423
141.79001	-7.31156	-117.78229
141.89001	-7.31688	-117.85857
141.99001	-7.32391	-117.95798
142.09001	-7.33094	-118.09348
142.19001	-7.33391	-118.10271
142.29001	-7.33797	-118.13311
142.39001	-7.34281	-118.19598
142.49001	-7.34844	-118.25793
142.59001	-7.35516	-118.37362
142.69001	-7.35953	-118.42959
142.79001	-7.36375	-118.46008
142.89001	-7.36859	-118.52383
142.99001	-7.37375	-118.58611
143.09001	-7.37906	-118.65966
143.19001	-7.38594	-118.76754
143.29001	-7.39016	-118.81512
143.39001	-7.39406	-118.84427
143.49001	-7.39859	-118.89251
143.59001	-7.40406	-118.95633
143.69001	-7.41156	-119.07470
143.79001	-7.41609	-119.12850
143.89001	-7.42031	-119.16044
143.99001	-7.42516	-119.22210
144.09001	-7.43063	-119.29081
144.19001	-7.43625	-119.36778
144.29001	-7.44281	-119.45811
144.39001	-7.44656	-119.50438
144.49001	-7.45094	-119.52722
144.59001	-7.45578	-119.58626
144.69001	-7.46203	-119.66321
144.79001	-7.47187	-119.83576
144.89001	-7.47547	-119.90016
144.99001	-7.47844	-119.89538
145.09001	-7.48297	-119.94315
145.19001	-7.48828	-120.01192
145.29001	-7.49438	-120.09811
145.39001	-7.50094	-120.22375
145.49001	-7.50406	-120.22920
145.59001	-7.50813	-120.26411
145.69001	-7.51312	-120.32812
145.79001	-7.51906	-120.40449
145.89001	-7.52594	-120.51780
145.99001	-7.53000	-120.56744
146.09001	-7.53406	-120.59835
146.19001	-7.53891	-120.65229
146.29001	-7.54391	-120.71455
146.39001	-7.54984	-120.80645
146.49001	-7.55734	-120.92154
146.59001	-7.56125	-120.96268
146.69001	-7.56516	-120.98531
146.79001	-7.56969	-121.03889
146.89001	-7.57547	-121.10337
146.99001	-7.58297	-121.23498
147.09001	-7.58750	-121.30541
147.19001	-7.59141	-121.33367
147.29001	-7.59578	-121.37969
147.39001	-7.60109	-121.44214
147.49001	-7.60672	-121.51487
147.59001	-7.61313	-121.62594
147.69001	-7.61719	-121.66207
147.79001	-7.62156	-121.70383
147.89001	-7.62641	-121.76501
147.99001	-7.63219	-121.83750
148.09001	-7.63906	-121.94799
148.19001	-7.64344	-122.00355
148.29001	-7.64750	-122.03249
148.39001	-7.65188	-122.07305
148.49001	-7.65703	-122.14000
148.59001	-7.66313	-122.22212
148.69001	-7.67031	-122.34901
148.79001	-7.67438	-122.38625
148.89001	-7.67859	-122.41960
148.99001	-7.68328	-122.47188
149.09001	-7.68891	-122.54974
149.19001	-7.69609	-122.66322
149.29001	-7.70047	-122.71401
149.39001	-7.70453	-122.73616
149.49001	-7.70891	-122.78701
149.59001	-7.71391	-122.84561
149.69001	-7.72000	-122.93022
149.79001	-7.72703	-123.03758
149.89001	-7.73109	-123.08108
149.99001	-7.73531	-123.11656
150.09001	-7.73984	-123.16559
150.19001	-7.74531	-123.23885
150.29001	-7.75203	-123.34469
150.39001	-7.75672	-123.40678
150.49001	-7.76078	-123.43884
150.59001	-7.76531	-123.47821
150.69001	-7.77062	-123.55106
150.79001	-7.77703	-123.63312
150.89001	-7.78406	-123.74775
150.99001	-7.78781	-123.78436
151.09001	-7.79187	-123.81613
151.19001	-7.79672	-123.86828
151.29001	-7.80250	-123.94137
151.39001	-7.80969	-124.06584
151.49001	-7.81391	-124.11464
151.59001	-7.81781	-124.13294
151.69001	-7.82219	-124.16461
151.79001	-7.82687	-124.21802
151.89001	-7.83234	-124.29181
151.99001	-7.83922	-124.38463
152.09001	-7.84484	-124.48607
152.19001	-7.84922	-124.52146
152.29001	-7.85406	-124.56742
152.39001	-7.86016	-124.63851
152.49001	-7.86719	-124.76761
152.59001	-7.87109	-124.80725
152.69001	-7.87531	-124.83591
152.79001	-7.88047	-124.90215
152.89001	-7.88594	-124.97733
152.99001	-7.89266	-125.07431
153.09001	-7.89859	-125.18832
153.19001	-7.90172	-125.18477
153.29001	-7.90547	-125.20240
153.39001	-7.91000	-125.25094
153.49001	-7.91516	-125.33188
153.59001	-7.92234	-125.44560
153.69001	-7.92750	-125.53459
153.79001	-7.93156	-125.55878
153.89001	-7.93594	-125.60458
153.99001	-7.94125	-125.66565
154.09001	-7.94719	-125.75191
154.19001	-7.95453	-125.88058
154.29001	-7.95844	-125.91992
154.39001	-7.96234	-125.93648
154.49001	-7.96719	-125.99438
154.59001	-7.97281	-126.07008
154.69001	-7.97969	-126.18515
154.79001	-7.98453	-126.25308
154.89001	-7.98828	-126.26766
154.99001	-7.99266	-126.31719
155.09001	-7.99734	-126.36600
155.19001	-8.00281	-126.45039
155.29001	-8.00984	-126.55634
155.39001	-8.01422	-126.61454
155.49001	-8.01875	-126.65473
155.59001	-8.02391	-126.70763
155.69001	-8.02969	-126.78836
155.79001	-8.03656	-126.90124
155.89001	-8.04109	-126.94952
155.99001	-8.04484	-126.97279
156.09001	-8.04922	-127.01987
156.19001	-8.05438	-127.07569
156.29001	-8.06000	-127.15641
156.39001	-8.06703	-127.25332
156.49001	-8.07141	-127.31582
156.59001	-8.07531	-127.32853
156.69001	-8.07984	-127.37760
156.79001	-8.08516	-127.43627
156.89001	-8.09203	-127.53730
156.99001	-8.09766	-127.62836
157.09001	-8.10156	-127.65329
157.19001	-8.10594	-127.68337
157.29001	-8.11094	-127.73404
157.39001	-8.11672	-127.80747
157.49001	-8.12422	-127.93158
157.59001	-8.12859	-127.98935
157.69001	-8.13281	-128.00932
157.79001	-8.13750	-128.05641
157.89001	-8.14297	-128.12045
157.99001	-8.14969	-128.20709
158.09001	-8.15438	-128.28322
158.19001	-8.15844	-128.30682
158.29001	-8.16281	-128.33939
158.39001	-8.16781	-128.39903
158.49001	-8.17391	-128.48191
158.59001	-8.18156	-128.60824
158.69001	-8.18563	-128.65633
158.79001	-8.18969	-128.66384
158.89001	-8.19437	-128.70720
158.99001	-8.19984	-128.78083
159.09001	-8.20688	-128.88971
159.19001	-8.21125	-128.93859
159.29001	-8.21516	-128.96025
159.39001	-8.21953	-129.00618
159.49001	-8.22438	-129.05602
159.59001	-8.23000	-129.12236
159.69001	-8.23656	-129.21779
159.79001	-8.24109	-129.26979
159.89001	-8.24531	-129.30171
159.99001	-8.25000	-129.34470
160.09001	-8.25531	-129.40267
160.19001	-8.26250	-129.50316
160.29001	-8.26750	-129.58194
160.39001	-8.27172	-129.60069
160.49001	-8.27594	-129.63206
160.59001	-8.28094	-129.68405
160.69001	-8.28641	-129.74915
160.79001	-8.29375	-129.84020
160.89001	-8.29844	-129.91920
160.99001	-8.30266	-129.93211
161.09001	-8.30781	-129.99403
161.19001	-8.31391	-130.06209
161.29001	-8.32203	-130.21006
161.39001	-8.32609	-130.24002
161.49001	-8.32953	-130.24351
161.59001	-8.33406	-130.28273
161.69001	-8.33891	-130.34077
161.79001	-8.34406	-130.39827
161.89001	-8.35094	-130.49679
161.99001	-8.35547	-130.56155
162.09001	-8.35938	-130.58381
162.19001	-8.36406	-130.62204
162.29001	-8.36953	-130.69797
162.39001	-8.37656	-130.79697
162.49001	-8.38125	-130.85920
162.59001	-8.38531	-130.88304
162.69001	-8.39000	-130.92515
162.79001	-8.39516	-130.97972
162.89001	-8.40078	-131.05336
162.99001	-8.40750	-131.14820
163.09001	-8.41187	-131.20735
163.19001	-8.41578	-131.21422
163.29001	-8.42047	-131.26411
163.39001	-8.42609	-131.32274
163.49001	-8.43312	-131.42191
163.59001	-8.43844	-131.50327
163.69001	-8.44219	-131.51495
163.79001	-8.44656	-131.54893
163.89001	-8.45188	-131.61477
163.99001	-8.45797	-131.69746
164.09001	-8.46531	-131.80541
164.19001	-8.46969	-131.86724
164.29001	-8.47344	-131.86496
164.39001	-8.47797	-131.90544
164.49001	-8.48297	-131.96109
164.59001	-8.48953	-132.04981
164.69001	-8.49484	-132.13916
164.79001	-8.49906	-132.16422
164.89001	-8.50344	-132.21075
164.99001	-8.50859	-132.26286
165.09001	-8.51469	-132.34442
165.19001	-8.52234	-132.46615
165.29001	-8.52625	-132.50102
165.39001	-8.52984	-132.50409
165.49001	-8.53438	-132.54519
165.59001	-8.54000	-132.61095
165.69001	-8.54734	-132.73261
165.79001	-8.55234	-132.81287
165.89001	-8.55609	-132.82160
165.99001	-8.56062	-132.85904
166.09001	-8.56563	-132.91337
166.19001	-8.57094	-132.97719
166.29001	-8.57766	-133.08306
166.39001	-8.58234	-133.13921
166.49001	-8.58656	-133.16451
166.59001	-8.59094	-133.20497
166.69001	-8.59609	-133.24630
166.79001	-8.60328	-133.36012
166.89001	-8.60844	-133.43504
166.99001	-8.61234	-133.44772
167.09001	-8.61687	-133.48801
167.19001	-8.62188	-133.54978
167.29001	-8.62766	-133.61666
167.39001	-8.63469	-133.72990
167.49001	-8.63922	-133.77240
167.59001	-8.64328	-133.79610
167.69001	-8.64766	-133.82638
167.79001	-8.65297	-133.89134
167.89001	-8.66016	-133.99598
167.99001	-8.66531	-134.07537
168.09001	-8.66938	-134.09440
168.19001	-8.67359	-134.12079
168.29001	-8.67859	-134.17730
168.39001	-8.68453	-134.24966
168.49001	-8.69188	-134.36858
168.59001	-8.69594	-134.41864
168.69001	-8.69984	-134.41874
168.79001	-8.70453	-134.46267
168.89001	-8.70984	-134.53333
168.99001	-8.71719	-134.63363
169.09001	-8.72344	-134.74895
169.19001	-8.72734	-134.75774
169.29001	-8.73172	-134.79413
169.39001	-8.73687	-134.85074
169.49001	-8.74250	-134.92432
169.59001	-8.74891	-135.03760
169.69001	-8.75281	-135.06198
169.79001	-8.75688	-135.08715
169.89001	-8.76156	-135.13416
169.99001	-8.76656	-135.18514
170.09001	-8.77328	-135.28500
170.19001	-8.77875	-135.37794
170.29001	-8.78297	-135.40050
170.39001	-8.78766	-135.44470
170.49001	-8.79281	-135.49717
170.59001	-8.79859	-135.57826
170.69001	-8.80531	-135.68103
170.79001	-8.80953	-135.72307
170.89001	-8.81344	-135.73702
170.99001	-8.81797	-135.77014
171.09001	-8.82313	-135.83796
171.19001	-8.82969	-135.93636
171.29001	-8.83562	-136.03978
171.39001	-8.83969	-136.06884
171.49001	-8.84391	-136.08903
171.59001	-8.84891	-136.13927
171.69001	-8.85422	-136.20149
171.79001	-8.86109	-136.30611
171.89001	-8.86594	-136.36601
171.99001	-8.86984	-136.38112
172.09001	-8.87453	-136.42211
172.19001	-8.88000	-136.48772
172.29001	-8.88703	-136.59477
172.39001	-8.89219	-136.66263
172.49001	-8.89625	-136.67640
172.59001	-8.90047	-136.70035
172.69001	-8.90500	-136.74749
172.79001	-8.91000	-136.79938
172.89001	-8.91656	-136.86730
172.99001	-8.92203	-136.95510
173.09001	-8.92625	-136.97831
173.19001	-8.93109	-137.00807
173.29001	-8.93641	-137.06951
173.39001	-8.94328	-137.15002
173.49001	-8.94891	-137.23303
173.59001	-8.95281	-137.24545
173.69001	-8.95703	-137.25287
173.79001	-8.96156	-137.30237
173.89001	-8.96734	-137.36506
173.99001	-8.97500	-137.47866
174.09001	-8.98016	-137.56953
174.19001	-8.98391	-137.55392
174.29001	-8.98844	-137.57578
174.39001	-8.99344	-137.62589
174.49001	-8.99984	-137.71515
174.59001	-9.00531	-137.80239
174.69001	-9.00953	-137.81404
174.79001	-9.01406	-137.84736
174.89001	-9.01906	-137.89627
174.99001	-9.02500	-137.97067
175.09001	-9.03188	-138.06279
175.19001	-9.03688	-138.12910
175.29001	-9.04078	-138.12138
175.39001	-9.04531	-138.16701
175.49001	-9.05016	-138.20331
175.59001	-9.05641	-138.28467
175.69001	-9.06219	-138.37236
175.79001	-9.06625	-138.38308
175.89001	-9.07063	-138.40789
175.99001	-9.07531	-138.45471
176.09001	-9.08078	-138.51924
176.19001	-9.08719	-138.60378
176.29001	-9.09375	-138.71415
176.39001	-9.09750	-138.70314
176.49001	-9.10188	-138.71956
176.59001	-9.10703	-138.76621
176.69001	-9.11422	-138.86036
176.79001	-9.11891	-138.93263
176.89001	-9.12281	-138.93148
176.99001	-9.12734	-138.96731
177.09001	-9.13203	-139.00729
177.19001	-9.13766	-139.07227
177.29001	-9.14578	-139.18364
177.39001	-9.15141	-139.28410
177.49001	-9.15484	-139.25713
177.59001	-9.15937	-139.28454
177.69001	-9.16516	-139.34724
177.79001	-9.17344	-139.49752
177.89001	-9.17734	-139.52383
177.99001	-9.18047	-139.50917
178.09001	-9.18484	-139.53434
178.19001	-9.18953	-139.58670
178.29001	-9.19516	-139.65565
178.39001	-9.20203	-139.76128
178.49001	-9.20688	-139.83299
178.59001	-9.21063	-139.83947
178.69001	-9.21516	-139.86032
178.79001	-9.22031	-139.91977
178.89001	-9.22750	-140.01645
178.99001	-9.23359	-140.12493
179.09001	-9.23734	-140.11277
179.19001	-9.24141	-140.12526
179.29001	-9.24594	-140.16631
179.39001	-9.25125	-140.23849
179.49001	-9.25766	-140.31264
179.59001	-9.26313	-140.40986
179.69001	-9.26750	-140.41831
179.79001	-9.27234	-140.46116
179.89001	-9.27813	-140.52382
179.99001	-9.28500	-140.62382
180.09001	-9.28984	-140.68758
180.19001	-9.29344	-140.67258
180.29001	-9.29766	-140.69821
180.39001	-9.30266	-140.75655
180.49001	-9.30844	-140.83180
180.59001	-9.31547	-140.93572
180.69001	-9.32094	-141.00474
180.79001	-9.32453	-140.99082
180.89001	-9.32891	-141.02180
180.99001	-9.33391	-141.07494
181.09001	-9.34016	-141.15532
181.19001	-9.34656	-141.25848
181.29001	-9.35031	-141.27000
181.39001	-9.35484	-141.29248
181.49001	-9.35984	-141.33869
181.59001	-9.36531	-141.40068
181.69001	-9.37219	-141.49636
181.79001	-9.37734	-141.58215
181.89001	-9.38125	-141.57829
181.99001	-9.38578	-141.60351
182.09001	-9.39109	-141.66719
182.19001	-9.39797	-141.76039
182.29001	-9.40375	-141.84499
182.39001	-9.40734	-141.84140
182.49001	-9.41141	-141.85216
182.59001	-9.41594	-141.89708
182.69001	-9.42141	-141.97567
182.79001	-9.42891	-142.09105
182.89001	-9.43453	-142.18073
182.99001	-9.43813	-142.15517
183.09001	-9.44281	-142.18132
183.19001	-9.44797	-142.23774
183.29001	-9.45453	-142.33108
183.39001	-9.46000	-142.40813
183.49001	-9.46391	-142.41627
183.59001	-9.46813	-142.44619
183.69001	-9.47266	-142.47881
183.79001	-9.47828	-142.55229
183.89001	-9.48500	-142.63931
183.99001	-9.49047	-142.72086
184.09001	-9.49422	-142.70990
184.19001	-9.49859	-142.72693
184.29001	-9.50359	-142.78606
184.39001	-9.51047	-142.87111
184.49001	-9.51656	-142.98409
184.59001	-9.52062	-142.97725
184.69001	-9.52484	-142.99054
184.79001	-9.52984	-143.02701
184.89001	-9.53547	-143.10172
184.99001	-9.54234	-143.19655
185.09001	-9.54766	-143.28128
185.19001	-9.55156	-143.27054
185.29001	-9.55609	-143.29490
185.39001	-9.56141	-143.35573
185.49001	-9.56906	-143.46145
185.59001	-9.57469	-143.55630
185.69001	-9.57781	-143.52395
185.79001	-9.58203	-143.54120
185.89001	-9.58672	-143.59640
185.99001	-9.59188	-143.65596
186.09001	-9.59797	-143.74223
186.19001	-9.60406	-143.83700
186.29001	-9.60813	-143.84101
186.39001	-9.61266	-143.85901
186.49001	-9.61812	-143.92288
186.59001	-9.62469	-144.01415
186.69001	-9.63000	-144.08885
186.79001	-9.63391	-144.09254
186.89001	-9.63844	-144.11938
186.99001	-9.64344	-144.16915
187.09001	-9.64891	-144.24083
187.19001	-9.65609	-144.34756
187.29001	-9.66078	-144.40069
187.39001	-9.66453	-144.38510
187.49001	-9.66875	-144.40779
187.59001	-9.67375	-144.46695
187.69001	-9.68016	-144.55961
187.79001	-9.68688	-144.66836
187.89001	-9.69109	-144.68127
187.99001	-9.69516	-144.68317
188.09001	-9.69953	-144.72426
188.19001	-9.70469	-144.77155
188.29001	-9.71094	-144.86662
188.39001	-9.71781	-144.98225
188.49001	-9.72188	-144.97830
188.59001	-9.72656	-144.99691
188.69001	-9.73203	-145.05690
188.79001	-9.73844	-145.12977
188.89001	-9.74328	-145.19507
188.99001	-9.74719	-145.18976
189.09001	-9.75125	-145.21465
189.19001	-9.75594	-145.25777
189.29001	-9.76141	-145.32956
189.39001	-9.76781	-145.41358
189.49001	-9.77453	-145.52905
189.59001	-9.77844	-145.51096
189.69001	-9.78297	-145.51984
189.79001	-9.78828	-145.57791
189.89001	-9.79531	-145.66973
189.99001	-9.80063	-145.75168
190.09001	-9.80438	-145.72705
190.19001	-9.80859	-145.74945
190.29001	-9.81344	-145.79111
190.39001	-9.81859	-145.85294
190.49001	-9.82438	-145.92072
190.59001	-9.83078	-146.03345
190.69001	-9.83500	-146.03291
190.79001	-9.83938	-146.04525
190.89001	-9.84422	-146.08365
190.99001	-9.85047	-146.14704
191.09001	-9.85750	-146.27679
191.19001	-9.86141	-146.27050
191.29001	-9.86547	-146.27101
191.39001	-9.87031	-146.31097
191.49001	-9.87578	-146.37765
191.59001	-9.88281	-146.46883
191.69001	-9.88813	-146.55101
191.79001	-9.89172	-146.53009
191.89001	-9.89609	-146.53809
191.99001	-9.90078	-146.58077
192.09001	-9.90656	-146.66070
192.19001	-9.91344	-146.77374
192.29001	-9.91781	-146.78858
192.39001	-9.92203	-146.79269
192.49001	-9.92672	-146.83226
192.59001	-9.93203	-146.88189
192.69001	-9.93828	-146.96121
192.79001	-9.94406	-147.04007
192.89001	-9.94781	-147.02648
192.99001	-9.95219	-147.03834
193.09001	-9.95734	-147.08534
193.19001	-9.96406	-147.17670
193.29001	-9.97234	-147.33662
193.39001	-9.97578	-147.29287
193.49001	-9.97953	-147.26737
193.59001	-9.98422	-147.30534
193.69001	-9.99000	-147.37874
193.79001	-9.99797	-147.51486
193.89001	-10.00297	-147.58849
193.99001	-10.00609	-147.53166
194.09001	-10.01047	-147.55306
194.19001	-10.01563	-147.60792
194.29001	-10.02219	-147.71140
194.39001	-10.02797	-147.80997
194.49001	-10.03172	-147.79237
194.59001	-10.03594	-147.81795
194.69001	-10.04094	-147.86220
194.79001	-10.04609	-147.92091
194.89001	-10.05219	-147.99152
194.99001	-10.05797	-148.07555
195.09001	-10.06187	-148.07254
195.19001	-10.06641	-148.07220
195.29001	-10.07125	-148.13088
195.39001	-10.07781	-148.22602
195.49001	-10.08469	-148.34900
195.59001	-10.08828	-148.31524
195.69001	-10.09250	-148.31427
195.79001	-10.09734	-148.36635
195.89001	-10.10281	-148.43473
195.99001	-10.10969	-148.52190
196.09001	-10.11531	-148.62135
196.19001	-10.11891	-148.58960
196.29001	-10.12344	-148.59527
196.39001	-10.12813	-148.65568
196.49001	-10.13391	-148.72390
196.59001	-10.14047	-148.82733
196.69001	-10.14484	-148.83743
196.79001	-10.14906	-148.83026
196.89001	-10.15391	-148.88568
196.99001	-10.15906	-148.94050
197.09001	-10.16547	-149.01829
197.19001	-10.17172	-149.11427
197.29001	-10.17547	-149.08613
197.39001	-10.18000	-149.10410
197.49001	-10.18500	-149.15144
197.59001	-10.19078	-149.22519
197.69001	-10.19719	-149.32176
197.79001	-10.20156	-149.32358
197.89001	-10.20578	-149.33336
197.99001	-10.21062	-149.36814
198.09001	-10.21594	-149.43215
198.19001	-10.22266	-149.51368
198.29001	-10.22906	-149.63031
198.39001	-10.23281	-149.57918
198.49001	-10.23703	-149.58318
198.59001	-10.24188	-149.63461
198.69001	-10.24781	-149.71352
198.79001	-10.25422	-149.81318
198.89001	-10.25828	-149.81262
198.99001	-10.26234	-149.81630
199.09001	-10.26687	-149.84681
199.19001	-10.27234	-149.90707
199.29001	-10.27844	-149.99335
199.39001	-10.28531	-150.10315
199.49001	-10.28922	-150.07725
199.59001	-10.29359	-150.07816
199.69001	-10.29844	-150.11509
[truncated: 3,468 more rows]
