# Supplementary material for: Strengthening of 3D Printed Fused Deposition Manufactured Parts Using the Fill Compositing Technique
Source: PLoS One. 2015 Apr 16;10(4):e0122915. doi: 10.1371/journal.pone.0122915 (PMC4400136; doi:10.1371/journal.pone.0122915)
Supplement: S1 File — This is the raw data and information on all the samples presented in this manuscript. (ZIP) [file pone.0122915.s001.zip › Specimen_RawData_38.csv]

Time	Extension	Load
(sec)	(mm)	(N)
0.00000	-0.00016	0.03301
0.10000	-0.00109	0.03815
0.20000	-0.00469	0.02295
0.30000	-0.01016	0.01786
0.40000	-0.01703	-0.07222
0.50000	-0.02484	-0.20980
0.60000	-0.03203	-0.36324
0.70000	-0.03672	-0.46607
0.80000	-0.04078	-0.54800
0.90000	-0.04531	-0.64102
1.00000	-0.05062	-0.75708
1.10000	-0.05703	-0.91164
1.20000	-0.06328	-1.08086
1.30000	-0.06719	-1.17894
1.40000	-0.07156	-1.29162
1.50000	-0.07656	-1.41599
1.60000	-0.08266	-1.55763
1.70000	-0.08938	-1.74005
1.80000	-0.09359	-1.85100
1.90000	-0.09766	-1.95997
2.00000	-0.10266	-2.08072
2.10000	-0.10797	-2.20956
2.20000	-0.11422	-2.37046
2.30000	-0.12047	-2.53424
2.40000	-0.12438	-2.63964
2.50000	-0.12859	-2.74423
2.60000	-0.13344	-2.86587
2.70000	-0.13969	-3.01506
2.80000	-0.14672	-3.19642
2.90000	-0.15078	-3.30730
3.00000	-0.15469	-3.40640
3.10000	-0.15938	-3.52234
3.20000	-0.16469	-3.65702
3.30000	-0.17063	-3.79776
3.40000	-0.17688	-3.96622
3.50000	-0.18063	-4.06083
3.60000	-0.18500	-4.16319
3.70000	-0.18984	-4.28282
3.80000	-0.19594	-4.43142
3.90000	-0.20281	-4.60467
4.00000	-0.20703	-4.72287
4.10000	-0.21109	-4.82536
4.20000	-0.21625	-4.95006
4.30000	-0.22172	-5.08738
4.40000	-0.22813	-5.24412
4.50000	-0.23391	-5.41372
4.60000	-0.23781	-5.51165
4.70000	-0.24219	-5.62401
4.80000	-0.24688	-5.73885
4.90000	-0.25250	-5.87180
5.00000	-0.25906	-6.03424
5.10000	-0.26359	-6.15258
5.20000	-0.26781	-6.25487
5.30000	-0.27219	-6.36758
5.40000	-0.27719	-6.48202
5.50000	-0.28281	-6.61466
5.60000	-0.28938	-6.78877
5.70000	-0.29375	-6.89931
5.80000	-0.29859	-7.01239
5.90000	-0.30359	-7.13355
6.00000	-0.30937	-7.26974
6.10000	-0.31578	-7.43364
6.20000	-0.32031	-7.54830
6.30000	-0.32437	-7.65276
6.40000	-0.32906	-7.75223
6.50000	-0.33438	-7.86740
6.60000	-0.34047	-8.00866
6.70000	-0.34703	-8.17108
6.80000	-0.35109	-8.28190
6.90000	-0.35547	-8.39796
7.00000	-0.36063	-8.51673
7.10000	-0.36703	-8.67048
7.20000	-0.37375	-8.85799
7.30000	-0.37734	-8.95777
7.40000	-0.38141	-9.05956
7.50000	-0.38578	-9.15500
7.60000	-0.39125	-9.28384
7.70000	-0.39734	-9.43779
7.80000	-0.40516	-9.64496
7.90000	-0.40922	-9.76405
8.00000	-0.41344	-9.86750
8.10000	-0.41844	-9.98931
8.20000	-0.42453	-10.10968
8.30000	-0.42984	-10.25322
8.40000	-0.43359	-10.34675
8.50000	-0.43781	-10.45592
8.60000	-0.44219	-10.56308
8.70000	-0.44766	-10.68536
8.80000	-0.45359	-10.83901
8.90000	-0.46078	-11.02588
9.00000	-0.46484	-11.12189
9.10000	-0.46906	-11.22997
9.20000	-0.47391	-11.34290
9.30000	-0.47969	-11.49319
9.40000	-0.48609	-11.65030
9.50000	-0.49047	-11.76073
9.60000	-0.49484	-11.87903
9.70000	-0.49953	-11.98554
9.80000	-0.50516	-12.12728
9.90000	-0.51141	-12.27045
10.00000	-0.51703	-12.41664
10.10000	-0.52094	-12.51375
10.20000	-0.52547	-12.63315
10.30000	-0.53031	-12.75253
10.40000	-0.53625	-12.89282
10.50000	-0.54375	-13.07615
10.60000	-0.54813	-13.18887
10.70000	-0.55203	-13.28771
10.80000	-0.55641	-13.39980
10.90000	-0.56109	-13.51997
11.00000	-0.56672	-13.64548
11.10000	-0.57328	-13.82089
11.20000	-0.57750	-13.90229
11.30000	-0.58172	-14.01454
11.40000	-0.58703	-14.13211
11.50000	-0.59313	-14.24861
11.60000	-0.59922	-14.41205
11.70000	-0.60359	-14.51344
11.80000	-0.60781	-14.62176
11.90000	-0.61250	-14.73192
12.00000	-0.61781	-14.85945
12.10000	-0.62391	-14.98706
12.20000	-0.63109	-15.17602
12.30000	-0.63500	-15.26535
12.40000	-0.63922	-15.36948
12.50000	-0.64391	-15.49078
12.60000	-0.64938	-15.61000
12.70000	-0.65688	-15.79591
12.80000	-0.66109	-15.90810
12.90000	-0.66484	-15.99627
13.00000	-0.66938	-16.09771
13.10000	-0.67437	-16.21068
13.20000	-0.68031	-16.34998
13.30000	-0.68781	-16.54009
13.40000	-0.69188	-16.64822
13.50000	-0.69594	-16.73465
13.60000	-0.70094	-16.85933
13.70000	-0.70687	-16.99049
13.80000	-0.71422	-17.18268
13.90000	-0.71781	-17.26856
14.00000	-0.72172	-17.35509
14.10000	-0.72625	-17.46652
14.20000	-0.73125	-17.57907
14.30000	-0.73703	-17.72384
14.40000	-0.74437	-17.89526
14.50000	-0.74859	-18.00258
14.60000	-0.75266	-18.09276
14.70000	-0.75766	-18.21151
14.80000	-0.76328	-18.33908
14.90000	-0.77016	-18.51091
15.00000	-0.77453	-18.57420
15.10000	-0.77844	-18.62637
15.20000	-0.78312	-18.73842
15.30000	-0.78828	-18.85262
15.40000	-0.79422	-18.96673
15.50000	-0.80125	-19.13855
15.60000	-0.80531	-19.22628
15.70000	-0.80938	-19.32922
15.80000	-0.81406	-19.43917
15.90000	-0.81984	-19.55795
16.00000	-0.82828	-19.74913
16.10000	-0.83266	-19.84919
16.20000	-0.83625	-19.93581
16.30000	-0.84094	-20.05399
16.40000	-0.84625	-20.17982
16.50000	-0.85219	-20.31139
16.60000	-0.85828	-20.47122
16.70000	-0.86172	-20.53726
16.80000	-0.86594	-20.64130
16.90000	-0.87078	-20.76504
17.00000	-0.87656	-20.87653
17.10000	-0.88313	-21.03992
17.20000	-0.88766	-21.13775
17.30000	-0.89188	-21.24064
17.40000	-0.89641	-21.35078
17.50000	-0.90172	-21.46941
17.60000	-0.90781	-21.60998
17.70000	-0.91484	-21.77548
17.80000	-0.91859	-21.85161
17.90000	-0.92266	-21.94799
18.00000	-0.92766	-22.07394
18.10000	-0.93375	-22.20454
18.20000	-0.94109	-22.38315
18.30000	-0.94516	-22.47559
18.40000	-0.94906	-22.55905
18.50000	-0.95344	-22.66824
18.60000	-0.95859	-22.78554
18.70000	-0.96422	-22.90652
18.80000	-0.97109	-23.06725
18.90000	-0.97547	-23.17021
19.00000	-0.97953	-23.26052
19.10000	-0.98438	-23.38706
19.20000	-0.98984	-23.50902
19.30000	-0.99687	-23.66068
19.40000	-1.00156	-23.76702
19.50000	-1.00547	-23.84838
19.60000	-1.00984	-23.94884
19.70000	-1.01516	-24.08108
19.80000	-1.02094	-24.20485
19.90000	-1.02813	-24.36433
20.00000	-1.03266	-24.47818
20.10000	-1.03672	-24.55997
20.20000	-1.04156	-24.67524
20.30000	-1.04719	-24.80751
20.40000	-1.05438	-24.97454
20.50000	-1.05875	-25.06674
20.60000	-1.06266	-25.15332
20.70000	-1.06719	-25.27026
20.80000	-1.07234	-25.39387
20.90000	-1.07797	-25.51656
21.00000	-1.08516	-25.68370
21.10000	-1.08891	-25.75467
21.20000	-1.09297	-25.84556
21.30000	-1.09797	-25.97677
21.40000	-1.10344	-26.09595
21.50000	-1.11062	-26.26748
21.60000	-1.11531	-26.36115
21.70000	-1.11922	-26.44315
21.80000	-1.12391	-26.55711
21.90000	-1.12891	-26.68387
22.00000	-1.13437	-26.79921
22.10000	-1.14172	-26.96962
22.20000	-1.14578	-27.05670
22.30000	-1.14984	-27.14464
22.40000	-1.15484	-27.26098
22.50000	-1.16063	-27.39454
22.60000	-1.16797	-27.56435
22.70000	-1.17203	-27.64838
22.80000	-1.17578	-27.72746
22.90000	-1.18016	-27.83246
23.00000	-1.18516	-27.95632
23.10000	-1.19047	-28.07024
23.20000	-1.19750	-28.23208
23.30000	-1.20234	-28.33439
23.40000	-1.20688	-28.42705
23.50000	-1.21188	-28.55158
23.60000	-1.21781	-28.68749
23.70000	-1.22594	-28.89399
23.80000	-1.22984	-28.96083
23.90000	-1.23359	-29.04564
24.00000	-1.23859	-29.17832
24.10000	-1.24375	-29.30946
24.20000	-1.24922	-29.42591
24.30000	-1.25563	-29.58707
24.40000	-1.25906	-29.64587
24.50000	-1.26312	-29.74151
24.60000	-1.26781	-29.85733
24.70000	-1.27297	-29.97850
24.80000	-1.27953	-30.09575
24.90000	-1.28547	-30.19006
25.00000	-1.28984	-30.30078
25.10000	-1.29453	-30.41849
25.20000	-1.29937	-30.52668
25.30000	-1.30516	-30.65983
25.40000	-1.31172	-30.82068
25.50000	-1.31578	-30.91135
25.60000	-1.32016	-31.01558
25.70000	-1.32531	-31.13998
25.80000	-1.33156	-31.28269
25.90000	-1.33797	-31.44839
26.00000	-1.34234	-31.54493
26.10000	-1.34641	-31.63502
26.20000	-1.35078	-31.74647
26.30000	-1.35594	-31.87521
26.40000	-1.36203	-32.01987
26.50000	-1.36891	-32.19589
26.60000	-1.37281	-32.29241
26.70000	-1.37687	-32.38593
26.80000	-1.38141	-32.48846
26.90000	-1.38656	-32.61992
27.00000	-1.39375	-32.78863
27.10000	-1.39906	-32.92136
27.20000	-1.40297	-32.99938
27.30000	-1.40734	-33.10652
27.40000	-1.41250	-33.22963
27.50000	-1.41813	-33.35747
27.60000	-1.42484	-33.52244
27.70000	-1.42922	-33.62281
27.80000	-1.43375	-33.72221
27.90000	-1.43828	-33.82613
28.00000	-1.44391	-33.95815
28.10000	-1.45063	-34.12338
28.20000	-1.45547	-34.22503
28.30000	-1.45938	-34.30955
28.40000	-1.46391	-34.41726
28.50000	-1.46906	-34.53203
28.60000	-1.47484	-34.67276
28.70000	-1.48188	-34.83563
28.80000	-1.48625	-34.93869
28.90000	-1.49047	-35.01449
29.00000	-1.49516	-35.13583
29.10000	-1.50031	-35.25157
29.20000	-1.50672	-35.39824
29.30000	-1.51172	-35.51605
29.40000	-1.51578	-35.59725
29.50000	-1.52016	-35.68512
29.60000	-1.52500	-35.79720
29.70000	-1.53109	-35.93418
29.80000	-1.53953	-36.12555
29.90000	-1.54344	-36.21361
30.00000	-1.54703	-36.27390
30.10000	-1.55172	-36.37741
30.20000	-1.55734	-36.52528
30.30000	-1.56422	-36.68245
30.40000	-1.56891	-36.78500
30.50000	-1.57297	-36.86215
30.60000	-1.57734	-36.95467
30.70000	-1.58219	-37.07113
30.80000	-1.58781	-37.19701
30.90000	-1.59469	-37.34257
31.00000	-1.59969	-37.46050
31.10000	-1.60375	-37.53466
31.20000	-1.60844	-37.64623
31.30000	-1.61375	-37.75674
31.40000	-1.62078	-37.91193
31.50000	-1.62563	-38.01759
31.60000	-1.62922	-38.07372
31.70000	-1.63344	-38.15467
31.80000	-1.63844	-38.27295
31.90000	-1.64422	-38.40067
32.00000	-1.65203	-38.55076
32.10000	-1.65781	-38.69713
32.20000	-1.66141	-38.73968
32.30000	-1.66609	-38.83770
32.40000	-1.67172	-38.96159
32.50000	-1.67906	-39.14748
32.60000	-1.68344	-39.24247
32.70000	-1.68734	-39.31596
32.80000	-1.69188	-39.42085
32.90000	-1.69687	-39.54115
33.00000	-1.70234	-39.66905
33.10000	-1.70953	-39.82528
33.20000	-1.71359	-39.92121
33.30000	-1.71719	-39.97807
33.40000	-1.72188	-40.08086
33.50000	-1.72734	-40.20748
33.60000	-1.73516	-40.40803
33.70000	-1.73984	-40.51149
33.80000	-1.74375	-40.56721
33.90000	-1.74828	-40.67129
34.00000	-1.75344	-40.80256
34.10000	-1.75875	-40.92525
34.20000	-1.76609	-41.08551
34.30000	-1.77016	-41.17807
34.40000	-1.77437	-41.26264
34.50000	-1.77938	-41.37049
34.60000	-1.78484	-41.50564
34.70000	-1.79187	-41.66548
34.80000	-1.79672	-41.78319
34.90000	-1.80031	-41.83448
35.00000	-1.80453	-41.93003
35.10000	-1.80953	-42.04723
35.20000	-1.81500	-42.18433
35.30000	-1.82219	-42.34728
35.40000	-1.82703	-42.46762
35.50000	-1.83125	-42.53094
35.60000	-1.83578	-42.64100
35.70000	-1.84125	-42.75691
35.80000	-1.84828	-42.93349
35.90000	-1.85297	-43.04358
36.00000	-1.85688	-43.11547
36.10000	-1.86141	-43.20604
36.20000	-1.86656	-43.32721
36.30000	-1.87250	-43.46661
36.40000	-1.88016	-43.61068
36.50000	-1.88391	-43.54763
36.60000	-1.88766	-43.62973
36.70000	-1.89234	-43.74308
36.80000	-1.89766	-43.89201
36.90000	-1.90438	-44.06616
37.00000	-1.91031	-44.21126
37.10000	-1.91406	-44.25066
37.20000	-1.91844	-44.33432
37.30000	-1.92328	-44.44948
37.40000	-1.92859	-44.57702
37.50000	-1.93516	-44.73190
37.60000	-1.94016	-44.83958
37.70000	-1.94422	-44.90980
37.80000	-1.94922	-45.01271
37.90000	-1.95484	-45.15363
38.00000	-1.96203	-45.31512
38.10000	-1.96688	-45.43149
38.20000	-1.97063	-45.47976
38.30000	-1.97516	-45.58347
38.40000	-1.97984	-45.69595
38.50000	-1.98531	-45.82541
38.60000	-1.99219	-45.97946
38.70000	-1.99734	-46.08979
38.80000	-2.00156	-46.15570
38.90000	-2.00656	-46.26338
39.00000	-2.01203	-46.39426
39.10000	-2.01891	-46.55450
39.20000	-2.02359	-46.67645
39.30000	-2.02750	-46.73462
39.40000	-2.03172	-46.82408
39.50000	-2.03641	-46.93539
39.60000	-2.04219	-47.06650
39.70000	-2.04984	-47.24115
39.80000	-2.05422	-47.34005
39.90000	-2.05797	-47.39632
40.00000	-2.06281	-47.50398
40.10000	-2.06813	-47.63600
40.20000	-2.07531	-47.80231
40.30000	-2.08016	-47.93764
40.40000	-2.08422	-47.99200
40.50000	-2.08891	-48.08745
40.60000	-2.09406	-48.20372
40.70000	-2.09953	-48.34338
40.80000	-2.10641	-48.50267
40.90000	-2.11078	-48.61160
41.00000	-2.11500	-48.68434
41.10000	-2.11953	-48.78045
41.20000	-2.12469	-48.89664
41.30000	-2.13125	-49.05419
41.40000	-2.13656	-49.19157
41.50000	-2.14031	-49.25213
41.60000	-2.14453	-49.32371
41.70000	-2.14953	-49.43976
41.80000	-2.15531	-49.57855
41.90000	-2.16281	-49.74220
42.00000	-2.16813	-49.87989
42.10000	-2.17234	-49.94607
42.20000	-2.17703	-50.04702
42.30000	-2.18234	-50.16724
42.40000	-2.18859	-50.33670
42.50000	-2.19312	-50.44482
42.60000	-2.19688	-50.50214
42.70000	-2.20125	-50.59806
42.80000	-2.20625	-50.71365
42.90000	-2.21203	-50.83601
43.00000	-2.21922	-51.00190
43.10000	-2.22375	-51.10396
43.20000	-2.22766	-51.16629
43.30000	-2.23219	-51.26654
43.40000	-2.23766	-51.39155
43.50000	-2.24469	-51.55629
43.60000	-2.25031	-51.70613
43.70000	-2.25438	-51.75073
43.80000	-2.25859	-51.83667
43.90000	-2.26297	-51.92386
44.00000	-2.26797	-52.03244
44.10000	-2.27391	-52.17497
44.20000	-2.28031	-52.32983
44.30000	-2.28469	-52.40096
44.40000	-2.28953	-52.49022
44.50000	-2.29531	-52.60996
44.60000	-2.30297	-52.78729
44.70000	-2.30766	-52.90433
44.80000	-2.31125	-52.95377
44.90000	-2.31563	-53.04530
45.00000	-2.32016	-53.14905
45.10000	-2.32563	-53.27195
45.20000	-2.33250	-53.41828
45.30000	-2.33797	-53.56015
45.40000	-2.34172	-53.60228
45.50000	-2.34641	-53.68451
45.60000	-2.35156	-53.80646
45.70000	-2.35859	-53.96326
45.80000	-2.36391	-54.10874
45.90000	-2.36781	-54.15937
46.00000	-2.37203	-54.24656
46.10000	-2.37672	-54.34134
46.20000	-2.38203	-54.45270
46.30000	-2.38922	-54.60865
46.40000	-2.39422	-54.74843
46.50000	-2.39828	-54.79914
46.60000	-2.40313	-54.90343
46.70000	-2.40859	-55.02018
46.80000	-2.41609	-55.18349
46.90000	-2.42125	-55.32024
47.00000	-2.42469	-55.36004
47.10000	-2.42906	-55.44883
47.20000	-2.43391	-55.54786
47.30000	-2.43906	-55.66729
47.40000	-2.44500	-55.78936
47.50000	-2.45016	-55.92255
47.60000	-2.45438	-55.98170
47.70000	-2.45906	-56.07157
47.80000	-2.46391	-56.17044
47.90000	-2.47063	-56.29685
48.00000	-2.47703	-56.47207
48.10000	-2.48109	-56.53742
48.20000	-2.48562	-56.61162
48.30000	-2.49078	-56.71933
48.40000	-2.49688	-56.85782
48.50000	-2.50500	-57.04912
48.60000	-2.50906	-57.13995
48.70000	-2.51266	-57.17904
48.80000	-2.51734	-57.27438
48.90000	-2.52234	-57.38293
49.00000	-2.52875	-57.52274
49.10000	-2.53484	-57.69731
49.20000	-2.53859	-57.75388
49.30000	-2.54281	-57.82202
49.40000	-2.54781	-57.92386
49.50000	-2.55328	-58.04765
49.60000	-2.56016	-58.19998
49.70000	-2.56484	-58.32430
49.80000	-2.56859	-58.37791
49.90000	-2.57328	-58.46993
50.00000	-2.57875	-58.59166
50.10000	-2.58594	-58.74313
50.20000	-2.59141	-58.89693
50.30000	-2.59516	-58.95010
50.40000	-2.59953	-59.02860
50.50000	-2.60438	-59.13500
50.60000	-2.60984	-59.25823
50.70000	-2.61656	-59.40729
50.80000	-2.62156	-59.53271
50.90000	-2.62516	-59.59563
51.00000	-2.62953	-59.66590
51.10000	-2.63484	-59.77962
51.20000	-2.64266	-59.94451
51.30000	-2.64875	-60.13902
51.40000	-2.65234	-60.18349
51.50000	-2.65656	-60.25660
51.60000	-2.66141	-60.35723
51.70000	-2.66688	-60.48208
51.80000	-2.67328	-60.62218
51.90000	-2.67844	-60.76869
52.00000	-2.68234	-60.83144
52.10000	-2.68703	-60.91959
52.20000	-2.69234	-61.03535
52.30000	-2.69938	-61.18554
52.40000	-2.70453	-61.33058
52.50000	-2.70828	-61.38608
52.60000	-2.71219	-61.45466
52.70000	-2.71719	-61.56841
52.80000	-2.72281	-61.68786
52.90000	-2.73000	-61.84446
53.00000	-2.73531	-61.99811
53.10000	-2.73906	-62.04635
53.20000	-2.74344	-62.13010
53.30000	-2.74844	-62.22377
53.40000	-2.75500	-62.36807
53.50000	-2.76062	-62.51950
53.60000	-2.76484	-62.59230
53.70000	-2.76906	-62.67466
53.80000	-2.77375	-62.76941
53.90000	-2.77938	-62.87496
54.00000	-2.78641	-63.03627
54.10000	-2.79203	-63.19302
54.20000	-2.79578	-63.23353
54.30000	-2.80016	-63.31385
54.40000	-2.80531	-63.42784
54.50000	-2.81187	-63.56698
54.60000	-2.81766	-63.71981
54.70000	-2.82172	-63.79016
54.80000	-2.82594	-63.86437
54.90000	-2.83078	-63.95940
55.00000	-2.83625	-64.08080
55.10000	-2.84250	-64.20366
55.20000	-2.84891	-64.36905
55.30000	-2.85281	-64.43873
55.40000	-2.85719	-64.51093
55.50000	-2.86219	-64.61515
55.60000	-2.86938	-64.75899
55.70000	-2.87563	-64.93165
55.80000	-2.87906	-64.97768
55.90000	-2.88328	-65.05011
56.00000	-2.88797	-65.15436
56.10000	-2.89312	-65.25715
56.20000	-2.89891	-65.38485
56.30000	-2.90516	-65.54007
56.40000	-2.90922	-65.60909
56.50000	-2.91406	-65.70324
56.60000	-2.91937	-65.81116
56.70000	-2.92578	-65.94738
56.80000	-2.93187	-66.10846
56.90000	-2.93578	-66.18380
57.00000	-2.94016	-66.26177
57.10000	-2.94531	-66.37032
57.20000	-2.95078	-66.48897
57.30000	-2.95797	-66.64543
57.40000	-2.96281	-66.79270
57.50000	-2.96641	-66.84232
57.60000	-2.97094	-66.93384
57.70000	-2.97609	-67.04472
57.80000	-2.98250	-67.17924
57.90000	-2.98812	-67.32438
58.00000	-2.99234	-67.41137
58.10000	-2.99672	-67.48878
58.20000	-3.00156	-67.59412
58.30000	-3.00703	-67.70641
58.40000	-3.01375	-67.86757
58.50000	-3.01875	-68.00181
58.60000	-3.02266	-68.06520
58.70000	-3.02750	-68.15345
58.80000	-3.03250	-68.26671
58.90000	-3.03875	-68.39738
59.00000	-3.04422	-68.53388
59.10000	-3.04828	-68.61106
59.20000	-3.05281	-68.69883
59.30000	-3.05750	-68.80254
59.40000	-3.06297	-68.91524
59.50000	-3.06969	-69.04762
59.60000	-3.07531	-69.20250
59.70000	-3.07938	-69.26765
59.80000	-3.08375	-69.34644
59.90000	-3.08859	-69.44384
60.00000	-3.09500	-69.57421
60.10000	-3.10203	-69.76648
60.20000	-3.10609	-69.84387
60.30000	-3.11031	-69.90702
60.40000	-3.11484	-69.99316
60.50000	-3.12016	-70.10809
60.60000	-3.12672	-70.23274
60.70000	-3.13203	-70.37891
60.80000	-3.13594	-70.45130
60.90000	-3.14063	-70.53985
61.00000	-3.14578	-70.64256
61.10000	-3.15219	-70.76989
61.20000	-3.15875	-70.94143
61.30000	-3.16281	-71.00686
61.40000	-3.16688	-71.07822
61.50000	-3.17125	-71.15883
61.60000	-3.17625	-71.26333
61.70000	-3.18266	-71.39179
61.80000	-3.18937	-71.57105
61.90000	-3.19328	-71.63522
62.00000	-3.19750	-71.71014
62.10000	-3.20281	-71.79824
62.20000	-3.20922	-71.94176
62.30000	-3.21469	-72.07590
62.40000	-3.21859	-72.13537
62.50000	-3.22297	-72.21857
62.60000	-3.22797	-72.31073
62.70000	-3.23359	-72.42599
62.80000	-3.24078	-72.57640
62.90000	-3.24656	-72.72948
63.00000	-3.25016	-72.78352
63.10000	-3.25422	-72.84569
63.20000	-3.25937	-72.95283
63.30000	-3.26609	-73.08938
63.40000	-3.27219	-73.24491
63.50000	-3.27578	-73.29791
63.60000	-3.27969	-73.36155
63.70000	-3.28437	-73.45003
63.80000	-3.28953	-73.54877
63.90000	-3.29516	-73.65663
64.00000	-3.30203	-73.82306
64.10000	-3.30641	-73.90404
64.20000	-3.31109	-73.98765
64.30000	-3.31641	-74.08770
64.40000	-3.32312	-74.21976
64.50000	-3.32938	-74.37775
64.60000	-3.33328	-74.44728
64.70000	-3.33734	-74.50892
64.80000	-3.34203	-74.59675
64.90000	-3.34750	-74.70836
65.00000	-3.35547	-74.87050
65.10000	-3.36078	-75.03333
65.20000	-3.36375	-75.06625
65.30000	-3.36797	-75.13054
65.40000	-3.37281	-75.23673
65.50000	-3.37875	-75.35913
65.60000	-3.38516	-75.51011
65.70000	-3.38938	-75.58987
65.80000	-3.39375	-75.67343
65.90000	-3.39828	-75.76264
66.00000	-3.40344	-75.85683
66.10000	-3.40953	-75.98654
66.20000	-3.41625	-76.15409
66.30000	-3.42016	-76.21933
66.40000	-3.42453	-76.30405
66.50000	-3.42969	-76.39626
66.60000	-3.43625	-76.52944
66.70000	-3.44250	-76.68205
66.80000	-3.44625	-76.75340
66.90000	-3.45047	-76.81552
67.00000	-3.45500	-76.89952
67.10000	-3.45984	-76.99907
67.20000	-3.46531	-77.11444
67.30000	-3.47188	-77.25555
67.40000	-3.47641	-77.35036
67.50000	-3.48094	-77.42572
67.60000	-3.48625	-77.54130
67.70000	-3.49344	-77.67317
67.80000	-3.49984	-77.84200
67.90000	-3.50312	-77.88786
68.00000	-3.50719	-77.94853
68.10000	-3.51203	-78.03378
68.20000	-3.51734	-78.14873
68.30000	-3.52344	-78.27143
68.40000	-3.53031	-78.43736
68.50000	-3.53422	-78.50385
68.60000	-3.53844	-78.57919
68.70000	-3.54344	-78.67081
68.80000	-3.54922	-78.78579
68.90000	-3.55578	-78.94601
69.00000	-3.55984	-79.03492
69.10000	-3.56406	-79.09950
69.20000	-3.56891	-79.18882
69.30000	-3.57422	-79.29964
69.40000	-3.58078	-79.43200
69.50000	-3.58734	-79.60235
69.60000	-3.59063	-79.65842
69.70000	-3.59484	-79.72732
69.80000	-3.59984	-79.82820
69.90000	-3.60609	-79.95601
70.00000	-3.61250	-80.11255
70.10000	-3.61656	-80.18660
70.20000	-3.62078	-80.26031
70.30000	-3.62578	-80.35578
70.40000	-3.63094	-80.46666
70.50000	-3.63703	-80.58427
70.60000	-3.64313	-80.74102
70.70000	-3.64703	-80.81543
70.80000	-3.65141	-80.88401
70.90000	-3.65609	-80.98488
71.00000	-3.66187	-81.09523
71.10000	-3.66891	-81.26193
71.20000	-3.67359	-81.36126
71.30000	-3.67766	-81.43501
71.40000	-3.68234	-81.51056
71.50000	-3.68766	-81.62241
71.60000	-3.69375	-81.74359
71.70000	-3.69969	-81.87564
71.80000	-3.70359	-81.92132
71.90000	-3.70813	-81.97779
72.00000	-3.71344	-82.07855
72.10000	-3.71984	-82.20315
72.20000	-3.72672	-82.39209
72.30000	-3.73062	-82.46231
72.40000	-3.73484	-82.54947
72.50000	-3.73953	-82.64147
72.60000	-3.74453	-82.75288
72.70000	-3.75063	-82.86589
72.80000	-3.75656	-83.01924
72.90000	-3.76047	-83.08943
73.00000	-3.76500	-83.17958
73.10000	-3.77016	-83.28421
73.20000	-3.77625	-83.41739
73.30000	-3.78391	-83.61150
73.40000	-3.78750	-83.68943
73.50000	-3.79156	-83.74778
73.60000	-3.79656	-83.84166
73.70000	-3.80172	-83.95770
73.80000	-3.80797	-84.08175
73.90000	-3.81438	-84.25453
74.00000	-3.81812	-84.32417
74.10000	-3.82234	-84.40369
74.20000	-3.82734	-84.49931
74.30000	-3.83328	-84.63510
74.40000	-3.83953	-84.78948
74.50000	-3.84344	-84.87479
74.60000	-3.84750	-84.94114
74.70000	-3.85219	-85.04228
74.80000	-3.85719	-85.13720
74.90000	-3.86328	-85.26595
75.00000	-3.86969	-85.41955
75.10000	-3.87406	-85.50660
75.20000	-3.87844	-85.59348
75.30000	-3.88313	-85.67967
75.40000	-3.88906	-85.79648
75.50000	-3.89609	-85.96738
75.60000	-3.90047	-86.06775
75.70000	-3.90469	-86.13843
75.80000	-3.90922	-86.22829
75.90000	-3.91438	-86.32194
76.00000	-3.92016	-86.44754
76.10000	-3.92625	-86.59434
76.20000	-3.93047	-86.67255
76.30000	-3.93484	-86.74955
76.40000	-3.94000	-86.84982
76.50000	-3.94609	-86.97295
76.60000	-3.95266	-87.13631
76.70000	-3.95688	-87.21100
76.80000	-3.96109	-87.28648
76.90000	-3.96547	-87.36569
77.00000	-3.97047	-87.45227
77.10000	-3.97625	-87.56868
77.20000	-3.98375	-87.75898
77.30000	-3.98781	-87.82694
77.40000	-3.99219	-87.90220
77.50000	-3.99688	-87.98609
77.60000	-4.00297	-88.10131
77.70000	-4.00938	-88.25357
77.80000	-4.01359	-88.32721
77.90000	-4.01781	-88.40344
78.00000	-4.02250	-88.48656
78.10000	-4.02750	-88.58902
78.20000	-4.03297	-88.68907
78.30000	-4.03969	-88.83353
78.40000	-4.04375	-88.90758
78.50000	-4.04797	-88.97907
78.60000	-4.05297	-89.06862
78.70000	-4.05938	-89.18554
78.80000	-4.06719	-89.37621
78.90000	-4.07094	-89.44929
79.00000	-4.07484	-89.50143
79.10000	-4.07906	-89.57713
79.20000	-4.08406	-89.66528
79.30000	-4.08969	-89.77614
79.40000	-4.09687	-89.93178
79.50000	-4.10109	-90.02273
79.60000	-4.10516	-90.08066
79.70000	-4.10969	-90.16530
79.80000	-4.11500	-90.25595
79.90000	-4.12234	-90.39639
80.00000	-4.12688	-90.50354
80.10000	-4.13078	-90.55962
80.20000	-4.13547	-90.64188
80.30000	-4.14141	-90.75686
80.40000	-4.14781	-90.89106
80.50000	-4.15531	-91.05504
80.60000	-4.15891	-91.12060
80.70000	-4.16281	-91.17412
80.80000	-4.16750	-91.25382
80.90000	-4.17328	-91.36335
81.00000	-4.18063	-91.53450
81.10000	-4.18453	-91.60979
81.20000	-4.18891	-91.67589
81.30000	-4.19359	-91.76551
81.40000	-4.19906	-91.86837
81.50000	-4.20531	-91.99587
81.60000	-4.21141	-92.14488
81.70000	-4.21469	-92.18561
81.80000	-4.21875	-92.24472
81.90000	-4.22359	-92.34303
82.00000	-4.22953	-92.46124
82.10000	-4.23703	-92.63389
82.20000	-4.24109	-92.70574
82.30000	-4.24531	-92.77795
82.40000	-4.25000	-92.86635
82.50000	-4.25516	-92.96466
82.60000	-4.26109	-93.07647
82.70000	-4.26781	-93.24320
82.80000	-4.27172	-93.31834
82.90000	-4.27609	-93.37834
83.00000	-4.28094	-93.47441
83.10000	-4.28672	-93.57933
83.20000	-4.29313	-93.73698
83.30000	-4.29719	-93.80834
83.40000	-4.30141	-93.88331
83.50000	-4.30625	-93.97451
83.60000	-4.31187	-94.08051
83.70000	-4.31828	-94.21285
83.80000	-4.32469	-94.37112
83.90000	-4.32828	-94.43072
84.00000	-4.33234	-94.49156
84.10000	-4.33703	-94.57400
84.20000	-4.34266	-94.68015
84.30000	-4.35000	-94.84978
84.40000	-4.35453	-94.94582
84.50000	-4.35875	-95.01480
84.60000	-4.36344	-95.10452
84.70000	-4.36875	-95.20373
84.80000	-4.37469	-95.31678
84.90000	-4.38094	-95.46059
85.00000	-4.38500	-95.53953
85.10000	-4.38937	-95.61037
85.20000	-4.39438	-95.70740
85.30000	-4.40000	-95.82003
85.40000	-4.40750	-95.97085
85.50000	-4.41156	-96.07033
85.60000	-4.41531	-96.12609
85.70000	-4.41969	-96.19707
85.80000	-4.42469	-96.29337
85.90000	-4.43078	-96.41964
86.00000	-4.43891	-96.61923
86.10000	-4.44250	-96.69133
86.20000	-4.44641	-96.73984
86.30000	-4.45125	-96.83202
86.40000	-4.45687	-96.94371
86.50000	-4.46313	-97.07467
86.60000	-4.46766	-97.16610
86.70000	-4.47172	-97.23645
86.80000	-4.47641	-97.31999
86.90000	-4.48172	-97.41865
87.00000	-4.48812	-97.54644
87.10000	-4.49531	-97.72116
87.20000	-4.49891	-97.77328
87.30000	-4.50297	-97.84006
87.40000	-4.50766	-97.92501
87.50000	-4.51344	-98.03759
87.60000	-4.52078	-98.20156
87.70000	-4.52500	-98.29305
87.80000	-4.52891	-98.35003
87.90000	-4.53375	-98.43376
88.00000	-4.53906	-98.54234
88.10000	-4.54500	-98.65716
88.20000	-4.55125	-98.81338
88.30000	-4.55531	-98.87323
88.40000	-4.55953	-98.94890
88.50000	-4.56438	-99.03620
88.60000	-4.56984	-99.14429
88.70000	-4.57687	-99.29542
88.80000	-4.58125	-99.38098
88.90000	-4.58516	-99.45337
89.00000	-4.58969	-99.52009
89.10000	-4.59500	-99.62130
89.20000	-4.60141	-99.75700
89.30000	-4.60875	-99.92244
89.40000	-4.61250	-99.99373
89.50000	-4.61672	-100.05638
89.60000	-4.62172	-100.14517
89.70000	-4.62750	-100.25848
89.80000	-4.63484	-100.41921
89.90000	-4.63938	-100.53284
90.00000	-4.64328	-100.59699
90.10000	-4.64766	-100.67887
90.20000	-4.65250	-100.75209
90.30000	-4.65813	-100.86387
90.40000	-4.66453	-100.99964
90.50000	-4.66859	-101.06277
90.60000	-4.67297	-101.13540
90.70000	-4.67766	-101.23084
90.80000	-4.68313	-101.32876
90.90000	-4.68937	-101.45962
91.00000	-4.69438	-101.57354
91.10000	-4.69859	-101.64119
91.20000	-4.70312	-101.72527
91.30000	-4.70813	-101.81399
91.40000	-4.71359	-101.91577
91.50000	-4.72016	-102.04682
91.60000	-4.72500	-102.15756
91.70000	-4.72938	-102.22429
91.80000	-4.73422	-102.31651
91.90000	-4.74000	-102.42106
92.00000	-4.74719	-102.56838
92.10000	-4.75141	-102.65983
92.20000	-4.75516	-102.71467
92.30000	-4.76000	-102.79135
92.40000	-4.76547	-102.89992
92.50000	-4.77125	-103.01037
92.60000	-4.77781	-103.14411
92.70000	-4.78203	-103.23220
92.80000	-4.78641	-103.29444
92.90000	-4.79109	-103.37564
93.00000	-4.79656	-103.47729
93.10000	-4.80406	-103.62817
93.20000	-4.80859	-103.72330
93.30000	-4.81266	-103.78496
93.40000	-4.81719	-103.86626
93.50000	-4.82234	-103.95478
93.60000	-4.82828	-104.05874
93.70000	-4.83531	-104.21867
93.80000	-4.83906	-104.28683
93.90000	-4.84328	-104.34356
94.00000	-4.84828	-104.43836
94.10000	-4.85359	-104.52830
94.20000	-4.86063	-104.66918
94.30000	-4.86531	-104.78216
94.40000	-4.86937	-104.83284
94.50000	-4.87391	-104.91203
94.60000	-4.87859	-104.99296
94.70000	-4.88422	-105.10006
94.80000	-4.89188	-105.25407
94.90000	-4.89594	-105.33477
95.00000	-4.89984	-105.39693
95.10000	-4.90469	-105.47908
95.20000	-4.91016	-105.58164
95.30000	-4.91656	-105.70425
95.40000	-4.92094	-105.79212
95.50000	-4.92500	-105.85313
95.60000	-4.92953	-105.92231
95.70000	-4.93453	-106.01201
95.80000	-4.94000	-106.10875
95.90000	-4.94766	-106.24563
96.00000	-4.95234	-106.34761
96.10000	-4.95609	-106.39813
96.20000	-4.96078	-106.46731
96.30000	-4.96656	-106.57105
96.40000	-4.97578	-106.75813
96.50000	-4.98031	-106.87248
96.60000	-4.98375	-106.90529
96.70000	-4.98859	-106.98468
96.80000	-4.99406	-107.08425
96.90000	-5.00016	-107.19777
97.00000	-5.00609	-107.33376
97.10000	-5.00938	-107.36980
97.20000	-5.01344	-107.43529
97.30000	-5.01813	-107.51189
97.40000	-5.02375	-107.61085
97.50000	-5.03188	-107.78219
97.60000	-5.03656	-107.89960
97.70000	-5.03984	-107.93602
97.80000	-5.04406	-107.99289
97.90000	-5.04891	-108.08569
98.00000	-5.05453	-108.18788
98.10000	-5.06297	-108.35955
98.20000	-5.06703	-108.45630
98.30000	-5.07078	-108.49943
98.40000	-5.07547	-108.58383
98.50000	-5.08078	-108.67394
98.60000	-5.08734	-108.79681
98.70000	-5.09250	-108.92025
98.80000	-5.09641	-108.97899
98.90000	-5.10125	-109.06202
99.00000	-5.10656	-109.16065
99.10000	-5.11234	-109.26028
99.20000	-5.11906	-109.41190
99.30000	-5.12281	-109.47031
99.40000	-5.12672	-109.53265
99.50000	-5.13156	-109.61910
99.60000	-5.13734	-109.71703
99.70000	-5.14563	-109.89597
99.80000	-5.15000	-110.00001
99.90000	-5.15344	-110.03406
100.00000	-5.15797	-110.11897
100.10000	-5.16297	-110.20546
100.20000	-5.16859	-110.30512
100.30000	-5.17531	-110.45299
100.40000	-5.17969	-110.54020
100.50000	-5.18375	-110.59534
100.60000	-5.18828	-110.67442
100.70000	-5.19359	-110.76486
100.80000	-5.20078	-110.90595
100.90000	-5.20594	-111.02175
101.00000	-5.21000	-111.08906
101.10000	-5.21437	-111.15883
101.20000	-5.21922	-111.23883
101.30000	-5.22469	-111.33300
101.40000	-5.23203	-111.48917
101.50000	-5.23656	-111.58776
101.60000	-5.24094	-111.65303
101.70000	-5.24563	-111.73888
101.80000	-5.25109	-111.83345
101.90000	-5.25734	-111.95589
102.00000	-5.26203	-112.04705
102.10000	-5.26594	-112.10975
102.20000	-5.27047	-112.17460
102.30000	-5.27547	-112.25808
102.40000	-5.28141	-112.37112
102.50000	-5.28922	-112.52523
102.60000	-5.29344	-112.62055
102.70000	-5.29734	-112.66902
102.80000	-5.30203	-112.73970
102.90000	-5.30719	-112.83419
103.00000	-5.31375	-112.94919
103.10000	-5.31906	-113.06684
103.20000	-5.32313	-113.12736
103.30000	-5.32766	-113.19829
103.40000	-5.33313	-113.28818
103.50000	-5.33875	-113.38901
103.60000	-5.34594	-113.52805
103.70000	-5.35016	-113.62051
103.80000	-5.35406	-113.66740
103.90000	-5.35859	-113.75080
104.00000	-5.36406	-113.83667
104.10000	-5.37141	-113.97475
104.20000	-5.37594	-114.06775
104.30000	-5.37953	-114.12070
104.40000	-5.38391	-114.18640
104.50000	-5.38922	-114.27038
104.60000	-5.39516	-114.38698
104.70000	-5.40266	-114.52345
104.80000	-5.40734	-114.64313
104.90000	-5.41125	-114.68068
105.00000	-5.41594	-114.76400
105.10000	-5.42125	-114.85225
105.20000	-5.42859	-114.99120
105.30001	-5.43312	-115.09668
105.40001	-5.43719	-115.15406
105.50001	-5.44188	-115.22856
105.60001	-5.44734	-115.32381
105.70001	-5.45328	-115.43994
105.80001	-5.46000	-115.58178
105.90001	-5.46359	-115.65082
106.00001	-5.46766	-115.70593
106.10001	-5.47266	-115.78396
106.20001	-5.47859	-115.89824
106.30001	-5.48609	-116.06174
106.40001	-5.49031	-116.14825
106.50001	-5.49422	-116.20905
106.60001	-5.49844	-116.28014
106.70001	-5.50344	-116.36513
106.80001	-5.50906	-116.47604
106.90001	-5.51641	-116.63383
107.00001	-5.52031	-116.71197
107.10001	-5.52422	-116.76817
107.20001	-5.52859	-116.85578
107.30001	-5.53391	-116.94176
107.40001	-5.54078	-117.07308
107.50001	-5.54578	-117.19016
107.60001	-5.55000	-117.25423
107.70001	-5.55469	-117.33219
107.80001	-5.55938	-117.42259
107.90001	-5.56469	-117.51497
108.00001	-5.57156	-117.64190
108.10001	-5.57656	-117.75971
108.20001	-5.58094	-117.82417
108.30001	-5.58531	-117.88981
108.40001	-5.59063	-117.98244
108.50001	-5.59781	-118.11715
108.60001	-5.60328	-118.24721
108.70001	-5.60719	-118.30048
108.80001	-5.61156	-118.36459
108.90001	-5.61656	-118.44925
109.00001	-5.62219	-118.54842
109.10001	-5.62844	-118.66324
109.20001	-5.63313	-118.75908
109.30001	-5.63734	-118.82170
109.40001	-5.64203	-118.89610
109.50001	-5.64719	-118.98261
109.60001	-5.65391	-119.09468
109.70001	-5.66016	-119.24444
109.80001	-5.66406	-119.29602
109.90001	-5.66844	-119.35853
110.00001	-5.67312	-119.43186
110.10001	-5.67844	-119.52111
110.20001	-5.68578	-119.65382
110.30001	-5.69078	-119.76523
110.40001	-5.69500	-119.82944
110.50001	-5.69984	-119.91131
110.60001	-5.70531	-120.00574
110.70001	-5.71234	-120.14094
110.80001	-5.71703	-120.24593
110.90001	-5.72063	-120.28048
111.00001	-5.72516	-120.35228
111.10001	-5.72984	-120.42964
111.20001	-5.73547	-120.53435
111.30001	-5.74266	-120.65707
111.40001	-5.74734	-120.76561
111.50001	-5.75094	-120.80988
111.60001	-5.75516	-120.87855
111.70001	-5.76031	-120.94612
111.80001	-5.76719	-121.06336
111.90001	-5.77313	-121.20239
112.00001	-5.77703	-121.25054
112.10001	-5.78125	-121.30967
112.20001	-5.78641	-121.39497
112.30001	-5.79141	-121.47389
112.40001	-5.79781	-121.57501
112.50001	-5.80375	-121.70633
112.60001	-5.80797	-121.76054
112.70001	-5.81266	-121.83616
112.80001	-5.81844	-121.92339
112.90001	-5.82688	-122.08050
113.00001	-5.83094	-122.18325
113.10001	-5.83438	-122.21282
113.20001	-5.83906	-122.28021
113.30001	-5.84469	-122.37626
113.40001	-5.85031	-122.48340
113.50001	-5.85719	-122.62027
113.60001	-5.86109	-122.69208
113.70001	-5.86484	-122.73645
113.80001	-5.86938	-122.80488
113.90001	-5.87453	-122.89288
114.00001	-5.88109	-122.99901
114.10001	-5.88688	-123.13392
114.20001	-5.89109	-123.20012
114.30001	-5.89562	-123.26826
114.40001	-5.90094	-123.35513
114.50001	-5.90672	-123.46679
114.60001	-5.91375	-123.61234
114.70001	-5.91750	-123.67912
114.80001	-5.92125	-123.73244
114.90001	-5.92594	-123.80269
115.00001	-5.93109	-123.89058
115.10001	-5.93797	-124.00680
115.20001	-5.94375	-124.14005
115.30001	-5.94781	-124.20426
115.40001	-5.95219	-124.26154
115.50001	-5.95703	-124.34196
115.60001	-5.96234	-124.43291
115.70001	-5.96891	-124.55543
115.80001	-5.97422	-124.66880
115.90001	-5.97828	-124.72203
116.00001	-5.98266	-124.78250
116.10001	-5.98781	-124.86938
116.20001	-5.99469	-124.98247
116.30001	-6.00047	-125.11882
116.40001	-6.00422	-125.16381
116.50001	-6.00875	-125.22995
116.60001	-6.01391	-125.32011
116.70001	-6.01969	-125.42875
116.80001	-6.02641	-125.54276
116.90001	-6.03172	-125.67340
117.00001	-6.03547	-125.71588
117.10001	-6.03984	-125.77331
117.20001	-6.04500	-125.86246
117.30001	-6.05219	-125.98950
117.40001	-6.05734	-126.10897
117.50001	-6.06109	-126.16594
117.60001	-6.06547	-126.23046
117.70001	-6.07063	-126.31281
117.80001	-6.07672	-126.42181
117.90001	-6.08406	-126.56412
118.00001	-6.08813	-126.66017
118.10001	-6.09172	-126.70079
118.20001	-6.09656	-126.77069
118.30001	-6.10203	-126.86022
118.40001	-6.10906	-127.00123
118.50001	-6.11422	-127.11444
118.60001	-6.11813	-127.16787
118.70001	-6.12250	-127.23343
118.80001	-6.12703	-127.30801
118.90001	-6.13250	-127.40080
119.00001	-6.13953	-127.53119
119.10001	-6.14453	-127.64472
119.20001	-6.14859	-127.70034
119.30001	-6.15312	-127.77790
119.40001	-6.15828	-127.85555
119.50001	-6.16469	-127.96332
119.60001	-6.17016	-128.08898
119.70001	-6.17453	-128.15253
119.80001	-6.17922	-128.23120
119.90001	-6.18437	-128.31596
120.00001	-6.18969	-128.41202
120.10001	-6.19719	-128.55203
120.20001	-6.20156	-128.65020
120.30001	-6.20500	-128.68230
120.40001	-6.20937	-128.74572
120.50001	-6.21453	-128.83209
120.60001	-6.22156	-128.94656
120.70001	-6.22781	-129.09952
120.80001	-6.23141	-129.14635
120.90001	-6.23563	-129.20684
121.00001	-6.24094	-129.29811
121.10001	-6.24688	-129.39975
121.20001	-6.25437	-129.55199
121.30001	-6.25891	-129.66131
121.40001	-6.26250	-129.69956
121.50001	-6.26703	-129.76702
121.60001	-6.27203	-129.85434
121.70001	-6.27906	-129.98112
121.80001	-6.28500	-130.12755
121.90001	-6.28859	-130.17179
122.00001	-6.29297	-130.23119
122.10001	-6.29797	-130.32737
122.20001	-6.30375	-130.43134
122.30001	-6.31141	-130.57964
122.40001	-6.31578	-130.69229
122.50001	-6.31938	-130.73584
122.60001	-6.32406	-130.80733
122.70001	-6.32953	-130.90888
122.80001	-6.33578	-131.03306
122.90001	-6.34063	-131.12983
123.00001	-6.34484	-131.19061
123.10001	-6.34953	-131.27266
123.20001	-6.35469	-131.36032
123.30001	-6.36094	-131.49184
123.40001	-6.36750	-131.62780
123.50001	-6.37203	-131.71554
123.60001	-6.37547	-131.76802
123.70001	-6.37969	-131.83174
123.80001	-6.38484	-131.91818
123.90001	-6.39125	-132.04356
124.00001	-6.39703	-132.16330
124.10001	-6.40156	-132.24584
124.20001	-6.40594	-132.31780
124.30001	-6.41109	-132.39829
124.40001	-6.41641	-132.50229
124.50001	-6.42266	-132.61242
124.60001	-6.42797	-132.73370
124.70001	-6.43188	-132.78542
124.80001	-6.43656	-132.86053
124.90001	-6.44203	-132.95524
125.00001	-6.44891	-133.07929
125.10001	-6.45422	-133.20105
125.20001	-6.45797	-133.24831
125.30001	-6.46219	-133.30992
125.40001	-6.46703	-133.38788
125.50001	-6.47266	-133.48068
125.60001	-6.47922	-133.59834
125.70001	-6.48469	-133.71910
125.80001	-6.48891	-133.78167
125.90001	-6.49375	-133.85521
126.00001	-6.49875	-133.93268
126.10001	-6.50484	-134.04007
126.20001	-6.51063	-134.15825
126.30001	-6.51484	-134.21547
126.40001	-6.51906	-134.26858
126.50001	-6.52359	-134.34319
126.60001	-6.52922	-134.43904
126.70001	-6.53641	-134.55883
126.80001	-6.54203	-134.70046
126.90001	-6.54594	-134.74487
127.00001	-6.55062	-134.80918
127.10001	-6.55594	-134.89549
127.20001	-6.56266	-135.01322
127.30001	-6.56828	-135.14678
127.40001	-6.57187	-135.19114
127.50001	-6.57609	-135.24240
127.60001	-6.58047	-135.30718
127.70001	-6.58547	-135.38629
127.80001	-6.59156	-135.49151
127.90001	-6.59875	-135.64780
128.00001	-6.60266	-135.70270
128.10001	-6.60656	-135.75287
128.20001	-6.61141	-135.82544
128.30001	-6.61750	-135.92149
128.40001	-6.62359	-136.04672
128.50001	-6.62766	-136.09619
128.60001	-6.63203	-136.15088
128.70001	-6.63703	-136.22053
128.80001	-6.64250	-136.31706
128.90001	-6.64891	-136.42149
129.00001	-6.65625	-136.58185
129.10001	-6.65969	-136.62599
129.20001	-6.66375	-136.66821
129.30001	-6.66906	-136.75489
129.40001	-6.67828	-136.91181
129.50001	-6.68391	-137.07499
129.60001	-6.68656	-137.08073
129.70001	-6.69063	-137.12843
129.80001	-6.69547	-137.21190
129.90001	-6.70109	-137.30012
130.00001	-6.70750	-137.41651
130.10001	-6.71281	-137.54101
130.20001	-6.71609	-137.57852
130.30001	-6.72078	-137.65095
130.40001	-6.72625	-137.74787
130.50001	-6.73328	-137.87673
130.60001	-6.73859	-137.99368
130.70001	-6.74250	-138.05236
130.80001	-6.74672	-138.10381
130.90001	-6.75125	-138.17787
131.00001	-6.75688	-138.27446
131.10001	-6.76406	-138.40617
131.20001	-6.76906	-138.52800
131.30001	-6.77281	-138.57064
131.40001	-6.77734	-138.64499
131.50001	-6.78266	-138.73021
131.60001	-6.78984	-138.85917
131.70001	-6.79563	-138.99675
131.80001	-6.79922	-139.04321
131.90001	-6.80328	-139.09967
132.00001	-6.80812	-139.18248
132.10001	-6.81344	-139.26868
132.20001	-6.82031	-139.38479
132.30001	-6.82625	-139.54394
132.40001	-6.82984	-139.57626
132.50001	-6.83406	-139.63106
132.60001	-6.83906	-139.72533
132.70001	-6.84563	-139.82609
132.80001	-6.85203	-139.99347
132.90001	-6.85594	-140.04493
133.00001	-6.86016	-140.10140
133.10001	-6.86516	-140.18153
133.20001	-6.87063	-140.27952
133.30001	-6.87688	-140.38490
133.40001	-6.88250	-140.51050
133.50001	-6.88641	-140.56708
133.60001	-6.89109	-140.63953
133.70001	-6.89594	-140.72096
133.80001	-6.90266	-140.83087
133.90001	-6.90922	-140.99845
134.00001	-6.91281	-141.04494
134.10001	-6.91672	-141.09063
134.20001	-6.92141	-141.16482
134.30001	-6.92688	-141.26775
134.40001	-6.93406	-141.38801
134.50001	-6.93984	-141.53977
134.60001	-6.94344	-141.57677
134.70001	-6.94781	-141.63412
134.80001	-6.95297	-141.72904
134.90001	-6.95891	-141.83502
135.00001	-6.96563	-141.97998
135.10001	-6.96953	-142.05080
135.20001	-6.97375	-142.09832
135.30001	-6.97875	-142.17657
135.40001	-6.98422	-142.26940
135.50001	-6.99094	-142.39281
135.60001	-6.99625	-142.51573
135.70001	-6.99984	-142.55206
135.80001	-7.00422	-142.61281
135.90001	-7.00937	-142.68894
136.00001	-7.01609	-142.81386
136.10001	-7.02266	-142.97371
136.20001	-7.02641	-143.01527
136.30001	-7.03047	-143.05347
136.40001	-7.03516	-143.12235
136.50001	-7.04047	-143.18493
136.60001	-7.04688	-143.19493
136.70001	-7.05266	-143.24754
136.80001	-7.05672	-143.29191
136.90001	-7.06141	-143.36132
137.00001	-7.06641	-143.44901
137.10001	-7.07219	-143.54926
137.20001	-7.07875	-143.69403
137.30001	-7.08281	-143.75442
137.40001	-7.08687	-143.81437
137.50001	-7.09156	-143.88402
137.60001	-7.09719	-143.98696
137.70001	-7.10422	-144.11494
137.80001	-7.11000	-144.26549
137.90001	-7.11375	-144.31277
138.00001	-7.11812	-144.37512
138.10001	-7.12359	-144.47063
138.20001	-7.13031	-144.59400
138.30001	-7.13656	-144.75001
138.40001	-7.14016	-144.79831
138.50001	-7.14422	-144.85288
138.60001	-7.14859	-144.92562
138.70001	-7.15359	-144.99907
138.80001	-7.15969	-145.09948
138.90001	-7.16625	-145.23236
139.00001	-7.17016	-145.23548
139.10001	-7.17438	-145.23748
139.20001	-7.17953	-145.30452
139.30001	-7.18625	-145.41169
139.40001	-7.19266	-145.56293
139.50001	-7.19672	-145.61811
139.60001	-7.20078	-145.67518
139.70001	-7.20547	-145.74334
139.80001	-7.21031	-145.83002
139.90001	-7.21594	-145.93375
140.00001	-7.22219	-146.05786
140.10001	-7.22625	-146.12688
140.20001	-7.23063	-146.19230
140.30001	-7.23562	-146.26989
140.40001	-7.24203	-146.38506
140.50001	-7.24906	-146.53355
140.60001	-7.25328	-146.60598
140.70001	-7.25734	-146.64948
140.80001	-7.26219	-146.72130
140.90001	-7.26766	-146.80447
141.00001	-7.27328	-146.89440
141.10001	-7.27953	-146.98614
141.20001	-7.28359	-147.00408
141.30001	-7.28781	-147.02700
141.40001	-7.29250	-147.07746
141.50001	-7.29812	-147.17348
141.60001	-7.30547	-147.32963
141.70001	-7.30969	-147.39364
141.80001	-7.31391	-147.44255
141.90001	-7.31875	-147.51773
142.00001	-7.32422	-147.61503
142.10001	-7.33062	-147.72689
142.20001	-7.33625	-147.84335
142.30001	-7.34016	-147.89113
142.40001	-7.34469	-147.95408
142.50001	-7.34969	-148.02796
142.60001	-7.35578	-148.13058
142.70001	-7.36234	-148.27073
142.80001	-7.36641	-148.30670
142.90001	-7.37047	-148.35308
143.00001	-7.37531	-148.38791
143.10001	-7.38109	-148.47434
143.20001	-7.38828	-148.56808
143.30001	-7.39422	-148.69151
143.40001	-7.39750	-148.68960
143.50001	-7.40172	-148.73436
143.60001	-7.40672	-148.79470
143.70001	-7.41281	-148.90456
143.80001	-7.41891	-149.04003
143.90001	-7.42281	-149.08819
144.00001	-7.42734	-149.14894
144.10001	-7.43219	-149.22211
144.20001	-7.43734	-149.31253
144.30001	-7.44344	-149.40710
144.40001	-7.45000	-149.54828
144.50001	-7.45359	-149.59371
144.60001	-7.45766	-149.63137
144.70001	-7.46219	-149.68747
144.80001	-7.46781	-149.77287
144.90001	-7.47531	-149.91298
145.00001	-7.47984	-149.96722
145.10001	-7.48438	-149.99004
145.20001	-7.48922	-150.02778
145.30001	-7.49469	-150.09171
145.40001	-7.50016	-150.15717
145.50001	-7.50641	-150.26876
145.60001	-7.51031	-150.31335
145.70001	-7.51484	-150.36857
145.80001	-7.52031	-150.45686
145.90001	-7.52766	-150.58239
146.00001	-7.53578	-150.80053
146.10001	-7.53828	-150.80997
146.20001	-7.54187	-150.83589
146.30001	-7.54656	-150.90375
146.40001	-7.55172	-150.98302
146.50001	-7.55813	-151.08468
146.60001	-7.56391	-151.22131
146.70001	-7.56750	-151.23992
146.80001	-7.57188	-151.27850
146.90001	-7.57703	-151.34516
147.00001	-7.58297	-151.42186
147.10001	-7.58938	-151.53077
147.20001	-7.59344	-151.56619
147.30001	-7.59766	-151.60345
147.40001	-7.60266	-151.67589
147.50001	-7.60828	-151.76746
147.60001	-7.61500	-151.88676
147.70001	-7.62141	-152.03074
147.80001	-7.62484	-152.05815
147.90001	-7.62906	-152.11026
148.00001	-7.63359	-152.17081
148.10001	-7.63906	-152.25430
148.20001	-7.64625	-152.40422
148.30001	-7.65062	-152.47135
148.40001	-7.65484	-152.51103
148.50001	-7.65969	-152.57199
148.60001	-7.66500	-152.64151
148.70001	-7.67125	-152.72887
148.80001	-7.67703	-152.84087
148.90001	-7.68094	-152.86103
149.00001	-7.68531	-152.90859
149.10001	-7.69031	-152.97039
149.20001	-7.69641	-153.08164
149.30001	-7.70281	-153.20542
149.40001	-7.70703	-153.25427
149.50001	-7.71125	-153.31490
149.60001	-7.71563	-153.37154
149.70001	-7.72078	-153.44410
149.80001	-7.72688	-153.55615
149.90001	-7.73391	-153.70926
150.00001	-7.73781	-153.75790
150.10001	-7.74219	-153.79365
150.20001	-7.74719	-153.85099
150.30001	-7.75344	-153.94157
150.40001	-7.76047	-154.06491
150.50001	-7.76406	-154.07974
150.60001	-7.76797	-154.09313
150.70001	-7.77250	-154.14172
150.80001	-7.77766	-154.22429
150.90001	-7.78359	-154.32273
151.00001	-7.79063	-154.47265
151.10001	-7.79484	-154.52640
151.20001	-7.79906	-154.57861
151.30001	-7.80375	-154.63419
151.40001	-7.80937	-154.73394
151.50001	-7.81594	-154.86909
151.60001	-7.82031	-154.93569
151.70001	-7.82453	-154.96829
151.80001	-7.82922	-155.02612
151.90001	-7.83453	-155.09003
152.00001	-7.84063	-155.17449
152.10001	-7.84734	-155.28280
152.20001	-7.85125	-155.28718
152.30001	-7.85562	-155.31822
152.40001	-7.86078	-155.38318
152.50001	-7.86703	-155.48810
152.60001	-7.87359	-155.62652
152.70001	-7.87734	-155.67489
152.80001	-7.88141	-155.70779
152.90001	-7.88578	-155.76485
153.00001	-7.89062	-155.83882
153.10001	-7.89625	-155.93581
153.20001	-7.90375	-156.07643
153.30001	-7.90859	-156.17776
153.40001	-7.91281	-156.21279
153.50001	-7.91813	-156.27779
153.60001	-7.92453	-156.36255
153.70001	-7.93094	-156.46805
153.80001	-7.93500	-156.46128
153.90001	-7.93938	-156.48188
154.00001	-7.94469	-156.56535
154.10001	-7.95016	-156.65446
154.20001	-7.95703	-156.79553
154.30001	-7.96156	-156.89057
154.40001	-7.96484	-156.90933
154.50001	-7.96891	-156.96359
154.60001	-7.97344	-157.03781
154.70001	-7.97906	-157.13494
154.80001	-7.98641	-157.29965
154.90001	-7.99094	-157.38399
155.00001	-7.99500	-157.41666
155.10001	-7.99984	-157.47239
155.20001	-8.00531	-157.53868
155.30001	-8.01219	-157.63146
155.40001	-8.01828	-157.70513
155.50001	-8.02188	-157.66335
155.60001	-8.02609	-157.70566
155.70001	-8.03094	-157.77795
155.80001	-8.03672	-157.88874
155.90001	-8.04344	-158.03792
156.00001	-8.04781	-158.12108
156.10001	-8.05172	-158.14789
156.20001	-8.05609	-158.21533
156.30001	-8.06125	-158.30922
156.40001	-8.06687	-158.42158
156.50001	-8.07359	-158.57142
156.60001	-8.07813	-158.63696
156.70001	-8.08281	-158.68567
156.80001	-8.08797	-158.73812
156.90001	-8.09359	-158.75871
157.00001	-8.10016	-158.82498
157.10001	-8.10422	-158.84413
157.20001	-8.10828	-158.87451
157.30001	-8.11281	-158.94322
157.40001	-8.11813	-159.03530
157.50001	-8.12391	-159.14732
157.60001	-8.13109	-159.30420
157.70001	-8.13500	-159.35919
157.80001	-8.13906	-159.39565
157.90001	-8.14375	-159.47908
158.00001	-8.14938	-159.57785
158.10001	-8.15625	-159.70606
158.20001	-8.16109	-159.78998
158.30001	-8.16516	-159.81248
158.40001	-8.16969	-159.81619
158.50001	-8.17484	-159.83506
158.60001	-8.18125	-159.89108
158.70001	-8.18844	-160.03139
158.80001	-8.19203	-160.04482
158.90001	-8.19609	-160.08659
159.00001	-8.20094	-160.15293
159.10001	-8.20672	-160.24786
159.20001	-8.21359	-160.39465
159.30001	-8.21797	-160.47205
159.40001	-8.22187	-160.52665
159.50001	-8.22672	-160.58251
159.60001	-8.23219	-160.67952
159.70001	-8.23828	-160.78369
159.80001	-8.24516	-160.91940
159.90001	-8.24906	-160.91375
160.00001	-8.25313	-160.87429
160.10001	-8.25797	-160.88161
160.20001	-8.26406	-160.97182
160.30001	-8.27094	-161.11149
160.40001	-8.27500	-161.17141
160.50001	-8.27875	-161.20653
160.60001	-8.28344	-161.27463
160.70001	-8.28844	-161.35092
160.80001	-8.29391	-161.45168
160.90001	-8.30031	-161.57068
161.00001	-8.30453	-161.63370
161.10001	-8.30891	-161.68326
161.20001	-8.31359	-161.73927
161.30001	-8.31922	-161.81889
161.40001	-8.32672	-161.92840
161.50001	-8.33172	-161.94068
161.60001	-8.33547	-161.86856
161.70001	-8.33984	-161.88651
161.80001	-8.34469	-161.95153
161.90001	-8.35031	-162.04683
162.00001	-8.35766	-162.20507
162.10001	-8.36219	-162.29507
162.20001	-8.36656	-162.34729
162.30001	-8.37203	-162.44137
162.40001	-8.37875	-162.57338
162.50001	-8.38578	-162.73947
162.60001	-8.38922	-162.76816
162.70001	-8.39297	-162.76693
162.80001	-8.39734	-162.77507
162.90001	-8.40234	-162.78359
163.00001	-8.40797	-162.83512
163.10001	-8.41500	-162.96212
163.20001	-8.41891	-163.00060
163.30001	-8.42297	-163.03048
163.40001	-8.42766	-163.09702
163.50001	-8.43344	-163.20977
163.60001	-8.44062	-163.36408
163.70001	-8.44500	-163.44117
163.80001	-8.44922	-163.49082
163.90001	-8.45375	-163.53880
164.00001	-8.45891	-163.60113
164.10001	-8.46438	-163.67161
164.20001	-8.47125	-163.77442
164.30001	-8.47562	-163.79011
164.40001	-8.48000	-163.75650
164.50001	-8.48484	-163.79817
164.60001	-8.49016	-163.87530
164.70001	-8.49734	-164.01960
164.80001	-8.50156	-164.09819
164.90001	-8.50531	-164.12343
165.00001	-8.51000	-164.19397
165.10001	-8.51547	-164.28195
165.20001	-8.52203	-164.41084
165.30001	-8.52938	-164.57742
165.40001	-8.53312	-164.62281
165.50001	-8.53719	-164.60368
165.60001	-8.54203	-164.61086
165.70001	-8.54719	-164.62141
165.80001	-8.55375	-164.72660
165.90001	-8.55844	-164.79237
166.00001	-8.56250	-164.81867
166.10001	-8.56703	-164.89150
166.20001	-8.57234	-164.98064
166.30001	-8.57844	-165.09648
166.40001	-8.58594	-165.27849
166.50001	-8.58953	-165.32667
166.60001	-8.59344	-165.34583
166.70001	-8.59844	-165.40542
166.80001	-8.60422	-165.48285
166.90001	-8.61172	-165.58576
167.00001	-8.61578	-165.54585
167.10001	-8.61969	-165.52056
167.20001	-8.62422	-165.57674
167.30001	-8.62922	-165.65865
167.40001	-8.63453	-165.75781
167.50001	-8.64172	-165.92470
167.60001	-8.64609	-166.01582
167.70001	-8.65016	-166.05969
167.80001	-8.65469	-166.12221
167.90001	-8.66047	-166.22128
168.00001	-8.66781	-166.37641
168.10001	-8.67203	-166.42061
168.20001	-8.67594	-166.35306
168.30001	-8.68047	-166.30985
168.40001	-8.68547	-166.35986
168.50001	-8.69125	-166.44572
168.60001	-8.69875	-166.61713
168.70001	-8.70281	-166.69066
168.80001	-8.70688	-166.73225
168.90001	-8.71156	-166.80901
169.00001	-8.71703	-166.89193
169.10001	-8.72438	-167.05364
169.20001	-8.72875	-167.12809
169.30001	-8.73281	-167.14668
169.40001	-8.73734	-167.15759
169.50001	-8.74266	-167.17435
169.60001	-8.74875	-167.22889
169.70001	-8.75563	-167.33633
169.80001	-8.75922	-167.34299
169.90001	-8.76328	-167.38129
170.00001	-8.76813	-167.45490
170.10001	-8.77406	-167.56329
170.20001	-8.78297	-167.77873
170.30001	-8.78734	-167.88740
170.40001	-8.79078	-167.88712
170.50001	-8.79531	-167.92780
170.60001	-8.80047	-167.98489
170.70001	-8.80609	-168.04555
170.80001	-8.81234	-168.10186
170.90001	-8.81641	-168.09544
171.00001	-8.82047	-168.12962
171.10001	-8.82531	-168.19471
171.20001	-8.83078	-168.29298
171.30001	-8.83719	-168.43937
171.40001	-8.84219	-168.55356
171.50001	-8.84641	-168.60339
171.60001	-8.85109	-168.67056
171.70001	-8.85672	-168.77051
171.80001	-8.86281	-168.86182
171.90001	-8.86938	-168.93452
172.00001	-8.87328	-168.78824
172.10001	-8.87734	-168.79775
172.20001	-8.88188	-168.87270
172.30001	-8.88703	-168.96921
172.40001	-8.89406	-169.12885
172.50001	-8.89937	-169.27280
172.60001	-8.90313	-169.31622
172.70001	-8.90750	-169.38142
172.80001	-8.91250	-169.46745
172.90001	-8.91844	-169.58213
173.00001	-8.92531	-169.72972
173.10001	-8.92938	-169.72682
173.20001	-8.93359	-169.56782
173.30001	-8.93844	-169.56450
173.40001	-8.94422	-169.65568
173.50001	-8.95109	-169.81360
173.60001	-8.95578	-169.91758
173.70001	-8.95969	-169.95898
173.80001	-8.96391	-170.01608
173.90001	-8.96875	-170.09804
174.00001	-8.97406	-170.19577
174.10001	-8.98078	-170.32130
174.20001	-8.98578	-170.41785
174.30001	-8.99000	-170.44058
174.40001	-8.99484	-170.40928
174.50001	-9.00063	-170.34243
174.60001	-9.00750	-170.39423
174.70001	-9.01234	-170.49184
174.80001	-9.01625	-170.50800
174.90001	-9.02047	-170.57730
175.00001	-9.02531	-170.65546
175.10001	-9.03156	-170.77446
175.20001	-9.03984	-170.98296
175.30001	-9.04375	-171.05488
175.40001	-9.04734	-171.07187
175.50001	-9.05203	-171.11917
175.60001	-9.05703	-171.17529
175.70001	-9.06359	-171.22442
175.80001	-9.06891	-171.15419
175.90001	-9.07313	-171.10956
176.00001	-9.07766	-171.15904
176.10001	-9.08297	-171.25301
176.20001	-9.08891	-171.36902
176.30001	-9.09641	-171.53843
176.40001	-9.10047	-171.62621
176.50001	-9.10422	-171.65880
176.60001	-9.10891	-171.72676
176.70001	-9.11406	-171.81914
176.80001	-9.12094	-171.95135
176.90001	-9.12594	-172.02109
177.00001	-9.12984	-171.93250
177.10001	-9.13422	-171.81374
177.20001	-9.13906	-171.83878
177.30001	-9.14453	-171.92774
177.40001	-9.15125	-172.05115
177.50001	-9.15703	-172.20215
177.60001	-9.16078	-172.24030
177.70001	-9.16563	-172.31210
177.80001	-9.17109	-172.39852
177.90001	-9.17828	-172.55475
178.00001	-9.18281	-172.62681
178.10001	-9.18656	-172.61311
178.20001	-9.19109	-172.56059
178.30001	-9.19641	-172.51734
178.40001	-9.20234	-172.58312
178.50001	-9.21078	-172.75052
178.60001	-9.21484	-172.82411
178.70001	-9.21828	-172.83908
178.80001	-9.22328	-172.91154
178.90001	-9.22922	-173.03249
179.00001	-9.23687	-173.23054
179.10001	-9.24047	-173.26464
179.20001	-9.24375	-173.24136
179.30001	-9.24813	-173.24980
179.40001	-9.25328	-173.27984
179.50001	-9.25906	-173.33417
179.60001	-9.26625	-173.43901
179.70001	-9.27031	-173.45440
179.80001	-9.27422	-173.46443
179.90001	-9.27891	-173.53216
180.00001	-9.28438	-173.63280
180.10001	-9.29203	-173.79019
180.20001	-9.29734	-173.91476
180.30001	-9.30094	-173.91360
180.40001	-9.30500	-173.91516
180.50001	-9.30969	-173.96151
180.60001	-9.31500	-174.00940
180.70001	-9.32187	-174.10158
180.80001	-9.32719	-174.15775
180.90001	-9.33141	-174.14655
181.00001	-9.33625	-174.19013
181.10001	-9.34188	-174.28030
181.20001	-9.34875	-174.42575
181.30001	-9.35313	-174.49754
181.40001	-9.35687	-174.52025
181.50001	-9.36156	-174.57505
181.60001	-9.36672	-174.64989
181.70001	-9.37250	-174.73330
181.80001	-9.37984	-174.84704
181.90001	-9.38422	-174.80506
182.00001	-9.38797	-174.71351
182.10001	-9.39266	-174.75612
182.20001	-9.39797	-174.84646
182.30001	-9.40453	-174.99825
182.40001	-9.41031	-175.14688
182.50001	-9.41406	-175.19124
182.60001	-9.41844	-175.24002
182.70001	-9.42375	-175.32557
182.80001	-9.42938	-175.41707
182.90001	-9.43625	-175.53166
183.00001	-9.44078	-175.41277
183.10001	-9.44484	-175.28839
183.20001	-9.44969	-175.34949
183.30001	-9.45500	-175.45231
183.40001	-9.46234	-175.62796
183.50001	-9.46719	-175.75799
183.60001	-9.47078	-175.79764
183.70001	-9.47484	-175.85763
183.80001	-9.47984	-175.94582
183.90001	-9.48547	-176.06649
184.00001	-9.49313	-176.22155
184.10001	-9.49797	-176.24892
184.20001	-9.50188	-175.89308
184.30001	-9.50656	-175.92946
184.40001	-9.51219	-176.03083
184.50001	-9.51891	-176.20318
184.60001	-9.52359	-176.33469
184.70001	-9.52734	-176.37929
184.80001	-9.53156	-176.45706
184.90001	-9.53672	-176.55545
185.00001	-9.54234	-176.67636
185.10001	-9.55000	-176.84475
185.20001	-9.55406	-176.90262
185.30001	-9.55781	-176.76152
185.40001	-9.56250	-176.58027
185.50001	-9.56781	-176.64020
185.60001	-9.57469	-176.78998
185.70001	-9.58000	-176.92415
185.80001	-9.58406	-176.99182
185.90001	-9.58875	-177.06876
186.00001	-9.59391	-177.16621
186.10001	-9.59938	-177.28031
186.20001	-9.60672	-177.43658
186.30001	-9.61125	-177.52054
186.40001	-9.61500	-177.39880
186.50001	-9.61969	-177.24457
186.60001	-9.62562	-177.31535
186.70001	-9.63344	-177.49736
186.80001	-9.63781	-177.61640
186.90001	-9.64125	-177.63753
187.00001	-9.64563	-177.71357
187.10001	-9.65047	-177.80840
187.20001	-9.65563	-177.91712
187.30001	-9.66250	-178.05620
187.40001	-9.66750	-178.14846
187.50001	-9.67188	-178.07180
187.60001	-9.67672	-177.94222
187.70001	-9.68187	-177.95876
187.80001	-9.68844	-178.08439
187.90001	-9.69391	-178.22541
188.00001	-9.69797	-178.29405
188.10001	-9.70234	-178.34862
188.20001	-9.70734	-178.44032
188.30001	-9.71313	-178.55419
188.40001	-9.71953	-178.67771
188.50001	-9.72406	-178.52056
188.52401	-9.72500	-177.99768
188.62401	-9.72891	-177.75188
188.72401	-9.73375	-177.85245
188.82401	-9.73938	-177.98623
188.92401	-9.74656	-178.18162
189.02401	-9.75141	-178.32251
189.12401	-9.75531	-178.39155
189.22401	-9.75937	-178.46042
189.32401	-9.76422	-178.55977
189.42401	-9.77000	-178.68967
189.52401	-9.77719	-178.85649
189.62401	-9.78266	-179.00826
189.72401	-9.78687	-178.98206
189.82401	-9.79172	-178.84761
189.92401	-9.79750	-178.81970
190.02401	-9.80375	-178.93420
190.12401	-9.80781	-179.00275
190.22401	-9.81172	-179.04755
190.32401	-9.81594	-179.11719
190.42401	-9.82094	-179.20922
190.52401	-9.82656	-179.32676
190.62401	-9.83406	-179.49408
190.72401	-9.83922	-179.62022
190.82401	-9.84313	-179.59796
190.92401	-9.84813	-179.59768
191.02401	-9.85422	-179.59318
191.12401	-9.86125	-179.65396
191.22401	-9.86500	-179.63356
191.32401	-9.86891	-179.65123
191.42401	-9.87344	-179.71937
191.52401	-9.87844	-179.81552
191.62401	-9.88359	-179.92321
191.72401	-9.89078	-180.09423
191.82401	-9.89516	-180.18419
191.92401	-9.89922	-180.21590
192.02401	-9.90391	-180.25988
192.12401	-9.90938	-180.30897
192.22401	-9.91750	-180.41393
192.32401	-9.92203	-180.34093
192.42401	-9.92594	-180.26187
192.52401	-9.93031	-180.29775
192.62401	-9.93547	-180.38958
192.72401	-9.94125	-180.51511
192.82401	-9.94828	-180.68919
192.92401	-9.95234	-180.74964
193.02401	-9.95625	-180.79224
193.12401	-9.96078	-180.84201
193.22401	-9.96609	-180.93106
193.32401	-9.97328	-181.05741
193.42401	-9.97844	-181.09898
193.52401	-9.98234	-180.99010
193.62401	-9.98656	-180.94644
193.72401	-9.99156	-180.97867
193.82401	-9.99703	-181.07793
193.92401	-10.00359	-181.21545
194.02401	-10.00844	-181.31414
194.12401	-10.01266	-181.36306
194.22401	-10.01766	-181.43100
194.32401	-10.02344	-181.52320
194.42401	-10.03203	-181.69646
194.52401	-10.03672	-181.75134
194.62401	-10.04000	-181.60000
194.72401	-10.04422	-181.57123
194.82401	-10.04937	-181.62294
194.92401	-10.05562	-181.74708
195.02401	-10.06375	-181.97964
195.12401	-10.06719	-181.99663
195.22401	-10.07047	-181.97937
195.32401	-10.07531	-182.04285
195.42401	-10.08094	-182.13731
195.52401	-10.08781	-182.27139
195.62401	-10.09234	-182.32188
195.72401	-10.09625	-182.29477
195.82401	-10.10094	-182.29127
195.92401	-10.10594	-182.32992
196.02401	-10.11141	-182.41073
196.12401	-10.11828	-182.53900
196.22401	-10.12281	-182.59448
196.32401	-10.12672	-182.58876
196.42401	-10.13141	-182.64723
196.52401	-10.13703	-182.72637
196.62401	-10.14375	-182.86310
196.72401	-10.14875	-182.92415
196.82401	-10.15266	-182.91125
196.92401	-10.15719	-182.91318
197.02401	-10.16250	-182.98239
197.12401	-10.16891	-183.08210
197.22401	-10.17562	-183.22162
197.32401	-10.17953	-183.20252
197.42401	-10.18359	-183.19762
197.52401	-10.18844	-183.24757
197.62401	-10.19359	-183.33142
197.72401	-10.20016	-183.46609
197.82401	-10.20516	-183.54206
197.92401	-10.20938	-183.53745
198.02401	-10.21391	-183.57255
198.12401	-10.21859	-183.60624
198.22401	-10.22437	-183.68667
198.32401	-10.23187	-183.83060
198.42401	-10.23625	-183.85701
198.52401	-10.24031	-183.82116
198.62401	-10.24500	-183.84135
198.72401	-10.25031	-183.90192
198.82401	-10.25688	-184.02198
198.92401	-10.26203	-184.11146
199.02401	-10.26609	-184.11744
199.12401	-10.27063	-184.15658
199.22401	-10.27563	-184.20628
199.32401	-10.28141	-184.30033
199.42401	-10.28891	-184.42783
199.52401	-10.29328	-184.44631
199.62401	-10.29703	-184.38667
[truncated: 2,356 more rows]
