# Supplementary material for: Strengthening of 3D Printed Fused Deposition Manufactured Parts Using the Fill Compositing Technique
Source: PLoS One. 2015 Apr 16;10(4):e0122915. doi: 10.1371/journal.pone.0122915 (PMC4400136; doi:10.1371/journal.pone.0122915)
Supplement: S1 File — This is the raw data and information on all the samples presented in this manuscript. (ZIP) [file pone.0122915.s001.zip › Specimen_RawData_39.csv]

Time	Extension	Load
(sec)	(mm)	(N)
0.00000	-0.00016	-0.00092
0.10000	-0.00109	-0.00743
0.20000	-0.00469	-0.04053
0.30000	-0.00984	-0.09400
0.40000	-0.01844	-0.25573
0.50000	-0.02422	-0.36698
0.60000	-0.02937	-0.47647
0.70000	-0.03516	-0.60076
0.80000	-0.04188	-0.76426
0.90000	-0.04625	-0.88177
1.00000	-0.05047	-0.98642
1.10000	-0.05516	-1.10876
1.20000	-0.06031	-1.23164
1.30000	-0.06609	-1.37948
1.40000	-0.07391	-1.57036
1.50000	-0.07797	-1.69886
1.60000	-0.08203	-1.80321
1.70000	-0.08719	-1.92338
1.80000	-0.09297	-2.06971
1.90000	-0.10203	-2.30022
2.00000	-0.10563	-2.42394
2.10000	-0.10906	-2.50966
2.20000	-0.11391	-2.62852
2.30000	-0.11906	-2.77220
2.40000	-0.12438	-2.91842
2.50000	-0.13031	-3.10631
2.60000	-0.13422	-3.23376
2.70000	-0.13859	-3.34636
2.80000	-0.14359	-3.48308
2.90000	-0.14953	-3.62802
3.00000	-0.15672	-3.86922
3.10000	-0.16109	-4.04063
3.20000	-0.16500	-4.05548
3.30000	-0.16922	-4.17703
3.40000	-0.17438	-4.30688
3.50000	-0.18031	-4.40695
3.60000	-0.18750	-4.58747
3.70000	-0.19141	-4.70414
3.80000	-0.19563	-4.81069
3.90000	-0.20047	-4.93463
4.00000	-0.20641	-5.08840
4.10000	-0.21328	-5.27819
4.20000	-0.21766	-5.41001
4.30000	-0.22172	-5.51774
4.40000	-0.22641	-5.64151
4.50000	-0.23156	-5.77568
4.60000	-0.23750	-5.93324
4.70000	-0.24453	-6.11638
4.80000	-0.24844	-6.22647
4.90000	-0.25266	-6.33631
5.00000	-0.25734	-6.44964
5.10000	-0.26297	-6.59684
5.20000	-0.27031	-6.78874
5.30000	-0.27500	-6.93128
5.40000	-0.27891	-7.02451
5.50000	-0.28344	-7.15028
5.60000	-0.28844	-7.27677
5.70000	-0.29438	-7.42733
5.80000	-0.30125	-7.61670
5.90000	-0.30484	-7.71781
6.00000	-0.30891	-7.82142
6.10000	-0.31359	-7.93766
6.20000	-0.31922	-8.07951
6.30000	-0.32609	-8.25694
6.40000	-0.33094	-8.39892
6.50000	-0.33531	-8.49925
6.60000	-0.34000	-8.63334
6.70000	-0.34547	-8.75922
6.80000	-0.35141	-8.92562
6.90000	-0.35797	-9.10391
7.00000	-0.36172	-9.19561
7.10000	-0.36578	-9.30789
7.20000	-0.37062	-9.43490
7.30000	-0.37609	-9.57161
7.40000	-0.38344	-9.75442
7.50000	-0.38813	-9.88924
7.60000	-0.39172	-9.99015
7.70000	-0.39594	-10.08214
7.80000	-0.40094	-10.21296
7.90000	-0.40641	-10.34606
8.00000	-0.41313	-10.51379
8.10000	-0.41781	-10.64200
8.20000	-0.42250	-10.76216
8.30000	-0.42734	-10.88982
8.40000	-0.43281	-11.00633
8.50000	-0.43953	-11.18376
8.60000	-0.44438	-11.32232
8.70000	-0.44844	-11.42157
8.80000	-0.45297	-11.52694
8.90000	-0.45797	-11.65060
9.00000	-0.46375	-11.79015
9.10000	-0.47094	-11.97355
9.20000	-0.47531	-12.10374
9.30000	-0.47953	-12.20829
9.40000	-0.48437	-12.32077
9.50000	-0.49047	-12.47846
9.60000	-0.49719	-12.66358
9.70000	-0.50141	-12.77168
9.80000	-0.50531	-12.86809
9.90000	-0.51000	-12.98077
10.00000	-0.51500	-13.11037
10.10000	-0.52125	-13.26682
10.20000	-0.52938	-13.48117
10.30000	-0.53359	-13.59123
10.40000	-0.53719	-13.67018
10.50000	-0.54203	-13.79700
10.60000	-0.54734	-13.92818
10.70000	-0.55328	-14.08014
10.80000	-0.55750	-14.18373
10.90000	-0.56156	-14.28421
11.00000	-0.56625	-14.40929
11.10000	-0.57141	-14.53579
11.20000	-0.57734	-14.67935
11.30000	-0.58500	-14.87341
11.40000	-0.58922	-14.99773
11.50000	-0.59313	-15.09097
11.60000	-0.59781	-15.20560
11.70000	-0.60297	-15.34272
11.80000	-0.60922	-15.50416
11.90000	-0.61422	-15.64490
12.00000	-0.61859	-15.74305
12.10000	-0.62328	-15.86450
12.20000	-0.62875	-16.00519
12.30000	-0.63469	-16.15620
12.40000	-0.64141	-16.32673
12.50000	-0.64531	-16.43033
12.60000	-0.64953	-16.53211
12.70000	-0.65422	-16.65224
12.80000	-0.65969	-16.78930
12.90000	-0.66719	-16.99132
13.00000	-0.67219	-17.13501
13.10000	-0.67609	-17.22382
13.20000	-0.68016	-17.32086
13.30000	-0.68500	-17.44970
13.40000	-0.69062	-17.58449
13.50000	-0.69672	-17.74847
13.60000	-0.70125	-17.87389
13.70000	-0.70578	-17.97967
13.80000	-0.71094	-18.09482
13.90000	-0.71656	-18.23169
14.00000	-0.72297	-18.39866
14.10000	-0.72797	-18.53066
14.20000	-0.73203	-18.63279
14.30000	-0.73656	-18.73337
14.40000	-0.74141	-18.85486
14.50000	-0.74719	-18.98428
14.60000	-0.75500	-19.18202
14.70000	-0.75937	-19.30308
14.80000	-0.76328	-19.38282
14.90000	-0.76781	-19.50619
15.00000	-0.77297	-19.61897
15.10000	-0.78000	-19.79032
15.20000	-0.78516	-19.94664
15.30000	-0.78891	-20.02252
15.40000	-0.79328	-20.11443
15.50000	-0.79828	-20.23643
15.60000	-0.80375	-20.36172
15.70000	-0.81125	-20.54876
15.80000	-0.81609	-20.69542
15.90000	-0.82016	-20.77514
16.00000	-0.82484	-20.88658
16.10000	-0.83031	-21.01125
16.20000	-0.83734	-21.18801
16.30000	-0.84203	-21.31896
16.40000	-0.84578	-21.40586
16.50000	-0.85031	-21.52156
16.60000	-0.85500	-21.62509
16.70000	-0.86047	-21.75455
16.80000	-0.86766	-21.91836
16.90000	-0.87281	-22.07096
17.00000	-0.87703	-22.14522
17.10000	-0.88172	-22.25140
17.20000	-0.88703	-22.35259
17.30000	-0.89359	-22.45428
17.40000	-0.89859	-22.57244
17.50000	-0.90250	-22.66291
17.60000	-0.90688	-22.76889
17.70000	-0.91187	-22.88359
17.80000	-0.91750	-23.01139
17.90000	-0.92516	-23.18982
18.00000	-0.92953	-23.29881
18.10000	-0.93344	-23.37495
18.20000	-0.93813	-23.49445
18.30000	-0.94359	-23.62334
18.40000	-0.95234	-23.83278
18.50000	-0.95719	-23.95215
18.60000	-0.96031	-23.99942
18.70000	-0.96469	-24.11432
18.80000	-0.96969	-24.25991
18.90000	-0.97516	-24.38433
19.00000	-0.98203	-24.54752
19.10000	-0.98609	-24.64391
19.20000	-0.99000	-24.73402
19.30000	-0.99469	-24.86132
19.40000	-1.00016	-24.98467
19.50000	-1.00688	-25.14771
19.60000	-1.01172	-25.25589
19.70000	-1.01563	-25.33804
19.80000	-1.02016	-25.44901
19.90000	-1.02531	-25.58472
20.00000	-1.03141	-25.73755
20.10000	-1.03859	-25.90123
20.20000	-1.04297	-26.00257
20.30000	-1.04688	-26.08320
20.40000	-1.05156	-26.20444
20.50000	-1.05719	-26.35279
20.60000	-1.06438	-26.51853
20.70000	-1.06906	-26.63499
20.80000	-1.07297	-26.71592
20.90000	-1.07734	-26.82809
21.00000	-1.08234	-26.94485
21.10000	-1.08781	-27.07702
21.20000	-1.09469	-27.22952
21.30000	-1.09969	-27.36736
21.40000	-1.10359	-27.43559
21.50000	-1.10828	-27.56594
21.60000	-1.11359	-27.68715
21.70000	-1.12016	-27.84725
21.80000	-1.12562	-27.97312
21.90000	-1.12953	-28.05292
22.00000	-1.13391	-28.15927
22.10000	-1.13891	-28.27840
22.20000	-1.14453	-28.41352
22.30000	-1.15141	-28.57995
22.40000	-1.15656	-28.70939
22.50000	-1.16063	-28.78458
22.60000	-1.16531	-28.89509
22.70000	-1.17062	-29.02175
22.80000	-1.17781	-29.19258
22.90000	-1.18313	-29.33457
23.00000	-1.18703	-29.40797
23.10000	-1.19125	-29.50717
23.20000	-1.19594	-29.62482
23.30000	-1.20141	-29.74622
23.40000	-1.20844	-29.90573
23.50000	-1.21313	-30.04054
23.60000	-1.21703	-30.12267
23.70000	-1.22188	-30.23848
23.80000	-1.22734	-30.36956
23.90000	-1.23438	-30.54520
24.00000	-1.23922	-30.67330
24.10000	-1.24328	-30.75812
24.20000	-1.24781	-30.87331
24.30000	-1.25266	-30.98037
24.40000	-1.25781	-31.09787
24.50000	-1.26500	-31.26640
24.60000	-1.27000	-31.40609
24.70000	-1.27375	-31.48596
24.80000	-1.27859	-31.60039
24.90000	-1.28437	-31.74635
25.00000	-1.29172	-31.92925
25.10000	-1.29625	-32.04430
25.20000	-1.29984	-32.11540
25.30000	-1.30422	-32.22198
25.40000	-1.30906	-32.34160
25.50000	-1.31437	-32.46778
25.60000	-1.32094	-32.61856
25.70000	-1.32641	-32.77205
25.80000	-1.33063	-32.85349
25.90000	-1.33563	-32.96386
26.00000	-1.34109	-33.10595
26.10000	-1.34969	-33.32235
26.20000	-1.35453	-33.46141
26.30000	-1.35766	-33.52350
26.40000	-1.36219	-33.62471
26.50000	-1.36719	-33.75925
26.60000	-1.37281	-33.89333
26.70000	-1.37937	-34.05385
26.80000	-1.38328	-34.14785
26.90000	-1.38703	-34.23603
27.00000	-1.39156	-34.33869
27.10000	-1.39656	-34.46653
27.20000	-1.40297	-34.61605
27.30000	-1.40969	-34.79637
27.40000	-1.41406	-34.88947
27.50000	-1.41859	-34.99409
27.60000	-1.42313	-35.11224
27.70000	-1.42844	-35.23624
27.80000	-1.43500	-35.38665
27.90000	-1.44000	-35.52120
28.00000	-1.44422	-35.61229
28.10000	-1.44922	-35.73354
28.20000	-1.45500	-35.87704
28.30000	-1.46141	-36.02996
28.40000	-1.46625	-36.16465
28.50000	-1.47047	-36.25607
28.60000	-1.47500	-36.37045
28.70000	-1.47969	-36.48303
28.80000	-1.48547	-36.61939
28.90000	-1.49250	-36.79489
29.00000	-1.49703	-36.91980
29.10000	-1.50078	-36.99432
29.20000	-1.50516	-37.10136
29.30000	-1.51031	-37.22350
29.40000	-1.51734	-37.39157
29.50000	-1.52312	-37.54772
29.60000	-1.52688	-37.63282
29.70000	-1.53125	-37.72491
29.80000	-1.53609	-37.84586
29.90000	-1.54172	-37.97533
30.00000	-1.54828	-38.12436
30.10000	-1.55344	-38.26454
30.20000	-1.55750	-38.35244
30.30000	-1.56203	-38.45380
30.40000	-1.56734	-38.57217
30.50000	-1.57437	-38.73332
30.60000	-1.57984	-38.87953
30.70000	-1.58359	-38.94801
30.80000	-1.58797	-39.04982
30.90000	-1.59281	-39.16325
31.00000	-1.59828	-39.28284
31.10000	-1.60547	-39.45395
31.20000	-1.61063	-39.60845
31.30000	-1.61453	-39.67434
31.40000	-1.61906	-39.77048
31.50000	-1.62437	-39.89286
31.60000	-1.63000	-40.02271
31.70000	-1.63563	-40.15966
31.80000	-1.63969	-40.24504
31.90000	-1.64391	-40.33382
32.00000	-1.64891	-40.44528
32.10000	-1.65453	-40.57299
32.20000	-1.66234	-40.73558
32.30000	-1.66766	-40.73699
32.40000	-1.67109	-40.76604
32.50000	-1.67562	-40.88362
32.60000	-1.68094	-41.01750
32.70000	-1.68766	-41.17911
32.80000	-1.69312	-41.34632
32.90000	-1.69703	-41.40828
33.00000	-1.70125	-41.48644
33.10000	-1.70609	-41.58313
33.20000	-1.71125	-41.70888
33.30000	-1.71766	-41.85935
33.40000	-1.72391	-42.02017
33.50000	-1.72781	-42.07215
33.60000	-1.73219	-42.15085
33.70000	-1.73719	-42.27068
33.80000	-1.74406	-42.42728
33.90000	-1.74969	-42.57582
34.00000	-1.75344	-42.63357
34.10000	-1.75750	-42.71001
34.20000	-1.76219	-42.80343
34.30000	-1.76766	-42.93331
34.40000	-1.77453	-43.09508
34.50000	-1.78188	-43.28455
34.60000	-1.78547	-43.31958
34.70000	-1.79000	-43.39856
34.80000	-1.79562	-43.53073
34.90000	-1.80281	-43.71677
35.00000	-1.80766	-43.84692
35.10000	-1.81125	-43.90110
35.20000	-1.81563	-43.99974
35.30000	-1.82063	-44.11175
35.40000	-1.82594	-44.23901
35.50000	-1.83234	-44.38305
35.60000	-1.83766	-44.52754
35.70000	-1.84125	-44.57368
35.80000	-1.84562	-44.66533
35.90000	-1.85094	-44.78338
36.00000	-1.85781	-44.94000
36.10000	-1.86391	-45.11466
36.20000	-1.86781	-45.17971
36.30000	-1.87219	-45.25530
36.40000	-1.87719	-45.36552
36.50000	-1.88266	-45.50328
36.60000	-1.88938	-45.65079
36.70000	-1.89453	-45.80609
36.80000	-1.89844	-45.85594
36.90000	-1.90328	-45.96882
37.00000	-1.90844	-46.08401
37.10000	-1.91531	-46.23798
37.20000	-1.92094	-46.40007
37.30000	-1.92437	-46.45193
37.40000	-1.92844	-46.53427
37.50000	-1.93328	-46.64234
37.60000	-1.93859	-46.77559
37.70000	-1.94563	-46.93391
37.80000	-1.95125	-47.09795
37.90000	-1.95516	-47.15848
38.00000	-1.95969	-47.23828
38.10000	-1.96484	-47.35198
38.20000	-1.97156	-47.51303
38.30000	-1.97719	-47.68132
38.40000	-1.98094	-47.74955
38.50000	-1.98531	-47.83632
38.60000	-1.99031	-47.94699
38.70000	-1.99609	-48.09072
38.80000	-2.00344	-48.25809
38.90000	-2.00812	-48.38809
39.00000	-2.01172	-48.42763
39.10000	-2.01609	-48.52301
39.20000	-2.02109	-48.65607
39.30000	-2.02750	-48.80689
39.40000	-2.03437	-48.99365
39.50000	-2.03812	-49.05829
39.60000	-2.04234	-49.13245
39.70000	-2.04703	-49.23931
39.80000	-2.05234	-49.35781
39.90000	-2.05875	-49.50273
40.00000	-2.06453	-49.66922
40.10000	-2.06844	-49.73528
40.20000	-2.07297	-49.83590
40.30000	-2.07797	-49.94268
40.40000	-2.08453	-50.09079
40.50000	-2.09125	-50.27509
40.60000	-2.09484	-50.33540
40.70000	-2.09906	-50.41469
40.80000	-2.10375	-50.52170
40.90000	-2.10906	-50.65093
41.00000	-2.11547	-50.79440
41.10000	-2.12156	-50.96558
41.20000	-2.12547	-51.02767
41.30000	-2.13016	-51.12102
41.40000	-2.13563	-51.24129
41.50000	-2.14234	-51.39257
41.60000	-2.14781	-51.54252
41.70000	-2.15141	-51.61276
41.80000	-2.15547	-51.68781
41.90000	-2.16031	-51.79868
42.00000	-2.16578	-51.92918
42.10000	-2.17328	-52.09946
42.20000	-2.17875	-52.26077
42.30000	-2.18234	-52.30844
42.40000	-2.18688	-52.40212
42.50000	-2.19188	-52.51804
42.60000	-2.19859	-52.67449
42.70000	-2.20406	-52.82613
42.80000	-2.20797	-52.90935
42.90000	-2.21250	-53.00085
43.00000	-2.21766	-53.11485
43.10000	-2.22312	-53.24187
43.20000	-2.23000	-53.40155
43.30000	-2.23516	-53.55610
43.40000	-2.23906	-53.62064
43.50000	-2.24328	-53.70983
43.60000	-2.24828	-53.82418
43.70000	-2.25406	-53.95278
43.80000	-2.26047	-54.11894
43.90000	-2.26438	-54.19536
44.00000	-2.26844	-54.27180
44.10000	-2.27328	-54.37919
44.20000	-2.27875	-54.50415
44.30000	-2.28563	-54.64549
44.40000	-2.29266	-54.84628
44.50000	-2.29656	-54.90525
44.60000	-2.30094	-54.99512
44.70000	-2.30609	-55.10920
44.80000	-2.31203	-55.25991
44.90000	-2.31719	-55.40238
45.00000	-2.32109	-55.47823
45.10000	-2.32531	-55.55924
45.20000	-2.32984	-55.67766
45.30000	-2.33531	-55.79290
45.40000	-2.34219	-55.94425
45.50000	-2.34797	-56.11211
45.60000	-2.35187	-56.17606
45.70000	-2.35625	-56.26848
45.80000	-2.36141	-56.38638
45.90000	-2.36797	-56.54750
46.00000	-2.37453	-56.72113
46.10000	-2.37844	-56.79128
46.20000	-2.38266	-56.87053
46.30000	-2.38703	-56.96438
46.40000	-2.39188	-57.06946
46.50000	-2.39750	-57.21104
46.60000	-2.40422	-57.37014
46.70000	-2.40844	-57.45776
46.80000	-2.41313	-57.54772
46.90000	-2.41875	-57.66727
47.00000	-2.42562	-57.82022
47.10000	-2.43156	-57.97993
47.20000	-2.43531	-58.05058
47.30000	-2.43953	-58.12930
47.40000	-2.44422	-58.23210
47.50000	-2.44969	-58.35591
47.60000	-2.45578	-58.48646
47.70000	-2.46219	-58.65415
47.80000	-2.46594	-58.72114
47.90000	-2.47031	-58.80750
48.00000	-2.47500	-58.91214
48.10000	-2.48125	-59.03926
48.20000	-2.48797	-59.23013
48.30000	-2.49172	-59.30170
48.40000	-2.49594	-59.37089
48.50000	-2.50078	-59.47313
48.60000	-2.50594	-59.59133
48.70000	-2.51234	-59.73434
48.80000	-2.51844	-59.89712
48.90000	-2.52234	-59.96359
49.00000	-2.52703	-60.06093
49.10000	-2.53234	-60.16885
49.20000	-2.53906	-60.31681
49.30000	-2.54547	-60.49458
49.40000	-2.54875	-60.55095
49.50000	-2.55297	-60.63327
49.60000	-2.55750	-60.72479
49.70000	-2.56266	-60.84177
49.80000	-2.56797	-60.95411
49.90000	-2.57438	-61.11363
50.00000	-2.57859	-61.19241
50.10000	-2.58313	-61.27040
50.20000	-2.58781	-61.36003
50.30000	-2.59344	-61.48140
50.40000	-2.60078	-61.66646
50.50000	-2.60516	-61.75452
50.60000	-2.60953	-61.81946
50.70000	-2.61453	-61.92521
50.80000	-2.62063	-62.05541
50.90000	-2.62891	-62.23940
51.00000	-2.63359	-62.37987
51.10000	-2.63656	-62.40891
51.20000	-2.64094	-62.49158
51.30000	-2.64578	-62.60230
51.40000	-2.65172	-62.73446
51.50000	-2.65891	-62.91904
51.60000	-2.66281	-63.00377
51.70000	-2.66688	-63.07372
51.80000	-2.67141	-63.17367
51.90000	-2.67672	-63.28835
52.00000	-2.68297	-63.42695
52.10000	-2.68891	-63.59053
52.20000	-2.69266	-63.65857
52.30000	-2.69719	-63.74026
52.40000	-2.70250	-63.86390
52.50000	-2.70875	-64.00117
52.60000	-2.71563	-64.17403
52.70000	-2.71953	-64.25375
52.80000	-2.72344	-64.31381
52.90000	-2.72828	-64.42332
53.00000	-2.73359	-64.54643
53.10000	-2.73953	-64.67857
53.20000	-2.74578	-64.84485
53.30000	-2.74938	-64.91116
53.40000	-2.75359	-64.98796
53.50000	-2.75859	-65.09531
53.60000	-2.76516	-65.23653
53.70000	-2.77250	-65.43519
53.80000	-2.77656	-65.52432
53.90000	-2.78047	-65.58506
54.00000	-2.78516	-65.69219
54.10000	-2.79047	-65.80365
54.20000	-2.79641	-65.93754
54.30000	-2.80266	-66.11348
54.40000	-2.80656	-66.17837
54.50000	-2.81109	-66.26552
54.60000	-2.81609	-66.37251
54.70000	-2.82266	-66.51766
54.80000	-2.82906	-66.70330
54.90000	-2.83266	-66.77193
55.00000	-2.83641	-66.83742
55.10000	-2.84094	-66.92959
55.20000	-2.84609	-67.04123
55.30000	-2.85234	-67.18548
55.40000	-2.85953	-67.37752
55.50000	-2.86328	-67.45588
55.60000	-2.86734	-67.51913
55.70000	-2.87219	-67.62692
55.80000	-2.87797	-67.74852
55.90000	-2.88453	-67.91063
56.00000	-2.88906	-68.00946
56.10000	-2.89328	-68.09378
56.20000	-2.89781	-68.17943
56.30000	-2.90297	-68.28643
56.40000	-2.90922	-68.42182
56.50000	-2.91625	-68.61376
56.60000	-2.91984	-68.67202
56.70000	-2.92391	-68.74297
56.80000	-2.92891	-68.84488
56.90000	-2.93500	-68.98114
57.00000	-2.94172	-69.15078
57.10000	-2.94578	-69.23667
57.20000	-2.95000	-69.31546
57.30000	-2.95469	-69.40074
57.40000	-2.96000	-69.51481
57.50000	-2.96578	-69.64672
57.60000	-2.97297	-69.81661
57.70000	-2.97688	-69.89843
57.80000	-2.98109	-69.97295
57.90000	-2.98609	-70.07495
58.00000	-2.99266	-70.22145
58.10000	-2.99984	-70.40635
58.20000	-3.00328	-70.47718
58.30000	-3.00688	-70.53176
58.40000	-3.01156	-70.61637
58.50000	-3.01672	-70.73158
58.60000	-3.02219	-70.85673
58.70000	-3.02922	-71.01909
58.80000	-3.03359	-71.11583
58.90000	-3.03813	-71.19674
59.00000	-3.04313	-71.30376
59.10000	-3.04875	-71.42343
59.20000	-3.05563	-71.59668
59.30000	-3.05984	-71.69025
59.40000	-3.06406	-71.76216
59.50000	-3.06891	-71.86703
59.60000	-3.07453	-72.00314
59.70000	-3.08141	-72.16552
59.80000	-3.08734	-72.33185
59.90000	-3.09062	-72.38054
60.00000	-3.09500	-72.46888
60.10000	-3.09969	-72.57609
60.20000	-3.10531	-72.70291
60.30000	-3.11172	-72.86352
60.40000	-3.11609	-72.95546
60.50000	-3.12047	-73.03731
60.60000	-3.12531	-73.14770
60.70000	-3.13063	-73.25801
60.80000	-3.13719	-73.40137
60.90000	-3.14297	-73.57243
61.00000	-3.14687	-73.63870
61.10000	-3.15125	-73.72040
61.20000	-3.15625	-73.82237
61.30000	-3.16188	-73.94941
61.40000	-3.16812	-74.10791
61.50000	-3.17250	-74.19138
61.60000	-3.17672	-74.27433
61.70000	-3.18125	-74.37086
61.80000	-3.18656	-74.48898
61.90000	-3.19266	-74.61348
62.00000	-3.19938	-74.78890
62.10000	-3.20344	-74.85926
62.20000	-3.20766	-74.94274
62.30000	-3.21234	-75.03804
62.40000	-3.21813	-75.15166
62.50000	-3.22594	-75.35564
62.60000	-3.23016	-75.45500
62.70000	-3.23422	-75.52109
62.80000	-3.23891	-75.61170
62.90000	-3.24406	-75.72122
63.00000	-3.24984	-75.83992
63.10000	-3.25609	-76.00226
63.20000	-3.26000	-76.07064
63.30000	-3.26453	-76.15376
63.40000	-3.26953	-76.25808
63.50000	-3.27562	-76.38793
63.60000	-3.28266	-76.55630
63.70000	-3.28688	-76.65406
63.80000	-3.29094	-76.71299
63.90000	-3.29500	-76.79106
64.00000	-3.30000	-76.88602
64.10000	-3.30562	-76.96613
64.20000	-3.31328	-77.18164
64.30000	-3.31734	-77.28919
64.40000	-3.32172	-77.36126
64.50000	-3.32687	-77.44823
64.60000	-3.33266	-77.56086
64.70000	-3.33859	-77.72082
64.80000	-3.34250	-77.79822
64.90000	-3.34688	-77.87316
65.00000	-3.35172	-77.95861
65.10000	-3.35734	-78.08118
65.20000	-3.36344	-78.21625
65.30000	-3.37031	-78.38535
65.40000	-3.37422	-78.46159
65.50000	-3.37844	-78.53047
65.60000	-3.38344	-78.61958
65.70000	-3.38938	-78.75575
65.80000	-3.39578	-78.91444
65.90000	-3.39984	-78.99010
66.00000	-3.40375	-79.05295
66.10000	-3.40828	-79.12403
66.20000	-3.41328	-79.23560
66.30000	-3.41875	-79.34941
66.40000	-3.42578	-79.49664
66.50000	-3.43078	-79.60618
66.60000	-3.43531	-79.69055
66.70000	-3.44031	-79.78781
66.80000	-3.44641	-79.91635
66.90000	-3.45344	-80.08794
67.00000	-3.45734	-80.16106
67.10000	-3.46141	-80.22535
67.20000	-3.46609	-80.32154
67.30000	-3.47141	-80.42990
67.40000	-3.47781	-80.56650
67.50000	-3.48438	-80.74961
67.60000	-3.48766	-80.79521
67.70000	-3.49172	-80.86242
67.80000	-3.49641	-80.95547
67.90000	-3.50234	-81.07600
68.00000	-3.50922	-81.24116
68.10000	-3.51359	-81.33801
68.20000	-3.51750	-81.40520
68.30000	-3.52203	-81.48931
68.40000	-3.52703	-81.58857
68.50000	-3.53312	-81.72058
68.60000	-3.54063	-81.90577
68.70000	-3.54422	-81.97822
68.80000	-3.54844	-82.05389
68.90000	-3.55328	-82.15055
69.00000	-3.55922	-82.28056
69.10000	-3.56641	-82.45023
69.20000	-3.57063	-82.52652
69.30000	-3.57438	-82.59038
69.40000	-3.57891	-82.67473
69.50000	-3.58359	-82.76881
69.60000	-3.58922	-82.88610
69.70000	-3.59563	-83.03318
69.80000	-3.60047	-83.13762
69.90000	-3.60500	-83.22025
70.00000	-3.61000	-83.31826
70.10000	-3.61609	-83.43742
70.20000	-3.62344	-83.60312
70.30000	-3.62734	-83.68862
70.40000	-3.63109	-83.75065
70.50000	-3.63578	-83.83188
70.60000	-3.64125	-83.94595
70.70000	-3.64734	-84.08013
70.80000	-3.65422	-84.23491
70.90000	-3.65828	-84.32245
71.00000	-3.66250	-84.38382
71.10000	-3.66734	-84.49047
71.20000	-3.67266	-84.59111
71.30000	-3.67969	-84.76780
71.40000	-3.68406	-84.85112
71.50000	-3.68797	-84.92017
71.60000	-3.69266	-85.01330
71.70000	-3.69797	-85.11908
71.80000	-3.70406	-85.24628
71.90000	-3.71125	-85.43172
72.00000	-3.71484	-85.50056
72.10000	-3.71875	-85.56527
72.20000	-3.72344	-85.65501
72.30000	-3.72922	-85.77163
72.40000	-3.73609	-85.93839
72.50000	-3.74062	-86.03633
72.60000	-3.74484	-86.10412
72.70000	-3.74953	-86.20393
72.80000	-3.75453	-86.29925
72.90000	-3.76031	-86.41986
73.00000	-3.76734	-86.59755
73.10000	-3.77109	-86.67482
73.20000	-3.77547	-86.74470
73.30000	-3.78016	-86.84452
73.40000	-3.78547	-86.94387
73.50000	-3.79281	-87.10904
73.60000	-3.79766	-87.22536
73.70000	-3.80156	-87.29093
73.80000	-3.80609	-87.37379
73.90000	-3.81109	-87.46875
74.00000	-3.81656	-87.58922
74.10000	-3.82344	-87.75368
74.20000	-3.82766	-87.84671
74.30000	-3.83203	-87.91593
74.40000	-3.83719	-88.01590
74.50000	-3.84328	-88.14033
74.60000	-3.85078	-88.33171
74.70000	-3.85500	-88.42625
74.80000	-3.85859	-88.48691
74.90000	-3.86313	-88.57746
75.00000	-3.86812	-88.67700
75.10000	-3.87375	-88.78826
75.20000	-3.88063	-88.94838
75.30000	-3.88469	-89.03585
75.40000	-3.88906	-89.11706
75.50000	-3.89406	-89.21069
75.60000	-3.90016	-89.34789
75.70000	-3.90750	-89.51742
75.80000	-3.91188	-89.62935
75.90000	-3.91563	-89.69259
76.00000	-3.92016	-89.77664
76.10000	-3.92531	-89.88581
76.20000	-3.93109	-90.00918
76.30000	-3.93812	-90.18730
76.40000	-3.94219	-90.27208
76.50000	-3.94609	-90.34469
76.60000	-3.95078	-90.43913
76.70000	-3.95656	-90.55930
76.80000	-3.96328	-90.72368
76.90000	-3.96750	-90.82747
77.00000	-3.97141	-90.89337
77.10000	-3.97594	-90.97607
77.20000	-3.98094	-91.08024
77.30000	-3.98688	-91.21097
77.40000	-3.99406	-91.36818
77.50000	-3.99844	-91.47020
77.60000	-4.00250	-91.54364
77.70000	-4.00703	-91.63290
77.80000	-4.01219	-91.72957
77.90000	-4.01937	-91.88749
78.00000	-4.02453	-92.01596
78.10000	-4.02859	-92.09347
78.20000	-4.03313	-92.17747
78.30000	-4.03813	-92.27605
78.40000	-4.04375	-92.38588
78.50000	-4.05031	-92.54774
78.60000	-4.05469	-92.63265
78.70000	-4.05891	-92.71537
78.80000	-4.06375	-92.80453
78.90000	-4.06938	-92.91705
79.00000	-4.07641	-93.06672
79.10000	-4.08109	-93.18481
79.20000	-4.08500	-93.25073
79.30000	-4.08938	-93.32463
79.40000	-4.09422	-93.42135
79.50000	-4.10031	-93.54239
79.60000	-4.10750	-93.71080
79.70000	-4.11156	-93.79503
79.80000	-4.11594	-93.86336
79.90000	-4.12078	-93.95932
80.00000	-4.12625	-94.06371
80.10000	-4.13313	-94.22296
80.20000	-4.13766	-94.31936
80.30000	-4.14172	-94.38215
80.40000	-4.14641	-94.47457
80.50000	-4.15141	-94.56287
80.60000	-4.15687	-94.67502
80.70000	-4.16375	-94.80687
80.80000	-4.16797	-94.90924
80.90000	-4.17188	-94.96212
81.00000	-4.17688	-95.06053
81.10000	-4.18281	-95.16770
81.20000	-4.19078	-95.34860
81.30000	-4.19500	-95.44355
81.40000	-4.19875	-95.49967
81.50000	-4.20297	-95.56570
81.60000	-4.20797	-95.65951
81.70000	-4.21312	-95.76293
81.80000	-4.21984	-95.89132
81.90000	-4.22500	-96.02144
82.00000	-4.22906	-96.08197
82.10000	-4.23359	-96.15475
82.20000	-4.23875	-96.24065
82.30000	-4.24625	-96.38698
82.40000	-4.25141	-96.51687
82.50000	-4.25500	-96.56226
82.60000	-4.25969	-96.65141
82.70000	-4.26531	-96.76143
82.80000	-4.27141	-96.87652
82.90000	-4.27906	-97.03709
83.00000	-4.28297	-97.13391
83.10000	-4.28672	-97.17892
83.20000	-4.29141	-97.26726
83.30000	-4.29672	-97.36503
83.40000	-4.30391	-97.51316
83.50000	-4.30875	-97.62850
83.60000	-4.31281	-97.69385
83.70000	-4.31734	-97.77014
83.80000	-4.32266	-97.87779
83.90000	-4.32828	-97.98366
84.00000	-4.33563	-98.15011
84.10000	-4.33906	-98.23038
84.20000	-4.34297	-98.28394
84.30000	-4.34781	-98.36806
84.40000	-4.35328	-98.47938
84.50000	-4.36078	-98.63570
84.60000	-4.36516	-98.75230
84.70000	-4.36906	-98.80316
84.80000	-4.37375	-98.88871
84.90000	-4.37875	-98.98473
85.00000	-4.38422	-99.09173
85.10000	-4.39156	-99.24662
85.20000	-4.39609	-99.35921
85.30000	-4.40016	-99.43040
85.40000	-4.40484	-99.51022
85.50000	-4.41031	-99.60882
85.60000	-4.41703	-99.76417
85.70000	-4.42141	-99.86494
85.80000	-4.42547	-99.92812
85.90000	-4.43031	-100.01633
86.00000	-4.43578	-100.12664
86.10000	-4.44156	-100.24744
86.20000	-4.44859	-100.40376
86.30000	-4.45250	-100.49292
86.40000	-4.45641	-100.54448
86.50000	-4.46078	-100.62107
86.60000	-4.46625	-100.72577
86.70000	-4.47359	-100.88000
86.80000	-4.47875	-101.01005
86.90000	-4.48266	-101.07775
87.00000	-4.48719	-101.15094
87.10000	-4.49234	-101.25189
87.20000	-4.49813	-101.36093
87.30000	-4.50484	-101.50982
87.40000	-4.50922	-101.60986
87.50000	-4.51328	-101.67201
87.60000	-4.51797	-101.76101
87.70000	-4.52344	-101.86657
87.80000	-4.53078	-102.01421
87.90000	-4.53594	-102.15446
88.00000	-4.53938	-102.19420
88.10000	-4.54359	-102.27043
88.20000	-4.54859	-102.36474
88.30000	-4.55422	-102.48131
88.40000	-4.56250	-102.66428
88.50000	-4.56656	-102.75949
88.60000	-4.57031	-102.82081
88.70000	-4.57500	-102.89754
88.80000	-4.58047	-103.00467
88.90000	-4.58641	-103.11902
89.00000	-4.59156	-103.24067
89.10000	-4.59578	-103.31198
89.20000	-4.60047	-103.39374
89.30000	-4.60563	-103.49461
89.40000	-4.61141	-103.61004
89.50000	-4.61891	-103.77363
89.60000	-4.62328	-103.87065
89.70000	-4.62703	-103.92821
89.80000	-4.63141	-104.00649
89.90000	-4.63672	-104.10277
90.00000	-4.64453	-104.25708
90.10000	-4.64938	-104.39851
90.20000	-4.65297	-104.44356
90.30000	-4.65766	-104.52578
90.40000	-4.66297	-104.63021
90.50000	-4.66844	-104.74437
90.60000	-4.67516	-104.89390
90.70000	-4.67938	-104.98140
90.80000	-4.68344	-105.05147
90.90000	-4.68797	-105.12869
91.00000	-4.69344	-105.23678
91.10000	-4.70063	-105.37759
91.20000	-4.70547	-105.51038
91.30000	-4.70938	-105.55995
91.40000	-4.71375	-105.64309
91.50000	-4.71875	-105.73532
91.60000	-4.72469	-105.85479
91.70000	-4.73250	-106.02339
91.80000	-4.73656	-106.11694
91.90000	-4.74047	-106.17375
92.00000	-4.74547	-106.26730
92.10000	-4.75125	-106.38279
92.20000	-4.75875	-106.55344
92.30000	-4.76359	-106.67414
92.40000	-4.76734	-106.74067
92.50000	-4.77141	-106.81236
92.60000	-4.77609	-106.90454
92.70000	-4.78156	-107.02064
92.80000	-4.78812	-107.15353
92.90000	-4.79266	-107.25189
93.00000	-4.79688	-107.32645
93.10000	-4.80141	-107.41545
93.20000	-4.80656	-107.50934
93.30000	-4.81297	-107.63679
93.40000	-4.81844	-107.76452
93.50000	-4.82266	-107.83672
93.60000	-4.82719	-107.91370
93.70000	-4.83203	-108.00484
93.80000	-4.83719	-108.10613
93.90000	-4.84375	-108.23010
94.00000	-4.84938	-108.36945
94.10000	-4.85359	-108.43411
94.20000	-4.85828	-108.51548
94.30000	-4.86344	-108.60942
94.40000	-4.87016	-108.73914
94.50000	-4.87531	-108.85986
94.60000	-4.87922	-108.92038
94.70000	-4.88391	-109.00049
94.80000	-4.88922	-109.09029
94.90000	-4.89469	-109.20072
95.00000	-4.90109	-109.32013
95.10000	-4.90625	-109.44164
95.20000	-4.91031	-109.50404
95.30000	-4.91500	-109.57244
95.40000	-4.92031	-109.67699
95.50000	-4.92734	-109.80682
95.60000	-4.93266	-109.93174
95.70000	-4.93656	-109.97847
95.80000	-4.94094	-110.05556
95.90000	-4.94609	-110.14111
96.00000	-4.95188	-110.26593
96.10000	-4.95922	-110.41073
96.20000	-4.96344	-110.50903
96.30000	-4.96734	-110.56230
96.40000	-4.97203	-110.64069
96.50000	-4.97719	-110.73694
96.60000	-4.98406	-110.86396
96.70000	-4.98937	-110.99429
96.80000	-4.99344	-111.06595
96.90000	-4.99766	-111.12769
97.00000	-5.00250	-111.20594
97.10000	-5.00781	-111.30439
97.20000	-5.01531	-111.44943
97.30000	-5.02031	-111.57856
97.40000	-5.02422	-111.63499
97.50000	-5.02875	-111.71241
97.60000	-5.03391	-111.80284
97.70000	-5.04000	-111.90702
97.80000	-5.04484	-112.01470
97.90000	-5.04891	-112.06663
98.00000	-5.05328	-112.14482
98.10000	-5.05797	-112.22735
98.20000	-5.06328	-112.30613
98.30000	-5.07078	-112.43547
98.40000	-5.07687	-112.59831
98.50000	-5.08062	-112.63757
98.60000	-5.08516	-112.71132
98.70000	-5.09063	-112.80438
98.80000	-5.09984	-112.97932
98.90000	-5.10469	-113.12652
99.00000	-5.10766	-113.14699
99.10000	-5.11219	-113.21469
99.20000	-5.11766	-113.31820
99.30000	-5.12312	-113.42517
99.40000	-5.12969	-113.55876
99.50000	-5.13359	-113.63891
99.60000	-5.13734	-113.68238
99.70000	-5.14203	-113.76459
99.80000	-5.14750	-113.86516
99.90000	-5.15500	-114.00755
100.00000	-5.16063	-114.15643
100.10000	-5.16375	-114.18853
100.20000	-5.16781	-114.25303
100.30000	-5.17250	-114.33161
100.40000	-5.17813	-114.43140
100.50000	-5.18656	-114.59681
100.60000	-5.19141	-114.74065
100.70000	-5.19484	-114.76938
100.80000	-5.19922	-114.84914
100.90000	-5.20437	-114.93327
101.00000	-5.21078	-115.05365
101.10000	-5.21625	-115.18366
101.20000	-5.22031	-115.25094
101.30000	-5.22500	-115.32753
101.40000	-5.23016	-115.42011
101.50000	-5.23594	-115.53390
101.60000	-5.24297	-115.66926
101.70000	-5.24719	-115.76851
101.80000	-5.25078	-115.80881
101.90000	-5.25531	-115.89689
102.00000	-5.26094	-115.98857
102.10000	-5.26891	-116.14691
102.20000	-5.27406	-116.28970
102.30000	-5.27750	-116.33918
102.40000	-5.28172	-116.39792
102.50000	-5.28672	-116.48799
102.60000	-5.29250	-116.60425
102.70000	-5.29953	-116.74396
102.80000	-5.30375	-116.83818
102.90000	-5.30766	-116.89279
103.00000	-5.31219	-116.96670
103.10000	-5.31734	-117.06644
103.20000	-5.32391	-117.17828
103.30000	-5.32984	-117.31743
103.40000	-5.33406	-117.39709
103.50000	-5.33844	-117.46571
103.60000	-5.34313	-117.54806
103.70000	-5.34844	-117.64713
103.80000	-5.35547	-117.77697
103.90000	-5.36063	-117.90648
104.00000	-5.36469	-117.96559
104.10000	-5.36937	-118.04472
104.20000	-5.37484	-118.13720
104.30000	-5.38094	-118.25387
104.40000	-5.38609	-118.36843
104.50000	-5.39016	-118.43465
104.60000	-5.39453	-118.49733
104.70000	-5.39938	-118.58572
104.80000	-5.40484	-118.68851
104.90000	-5.41203	-118.81404
105.00000	-5.41781	-118.96074
105.10000	-5.42125	-118.99829
105.20000	-5.42563	-119.06254
105.30001	-5.43063	-119.16068
105.40001	-5.43719	-119.26928
105.50001	-5.44313	-119.40702
105.60001	-5.44719	-119.46324
105.70001	-5.45156	-119.53273
105.80001	-5.45656	-119.62070
105.90001	-5.46219	-119.71636
106.00001	-5.46922	-119.84211
106.10001	-5.47438	-119.97333
106.20001	-5.47813	-120.01570
106.30001	-5.48266	-120.08706
106.40001	-5.48797	-120.18493
106.50001	-5.49469	-120.30675
106.60001	-5.50016	-120.43292
106.70001	-5.50375	-120.47558
106.80001	-5.50797	-120.53760
106.90001	-5.51281	-120.61790
107.00001	-5.51844	-120.72079
107.10001	-5.52547	-120.85149
107.20001	-5.53156	-120.99732
107.30001	-5.53531	-121.04736
107.40001	-5.53984	-121.11723
107.50001	-5.54500	-121.20105
107.60001	-5.55219	-121.33478
107.70001	-5.55766	-121.46952
107.80001	-5.56125	-121.52363
107.90001	-5.56578	-121.59226
108.00001	-5.57078	-121.68295
108.10001	-5.57656	-121.79191
108.20001	-5.58359	-121.92954
108.30001	-5.58797	-122.03910
108.40001	-5.59156	-122.08381
108.50001	-5.59641	-122.16954
108.60001	-5.60203	-122.26976
108.70001	-5.60937	-122.42597
108.80001	-5.61453	-122.54387
108.90001	-5.61813	-122.59623
109.00001	-5.62234	-122.66515
109.10001	-5.62719	-122.74939
109.20001	-5.63281	-122.85929
109.30001	-5.64016	-123.01244
109.40001	-5.64453	-123.11327
109.50001	-5.64812	-123.16930
109.60001	-5.65250	-123.23474
109.70001	-5.65750	-123.33198
109.80001	-5.66406	-123.44553
109.90001	-5.67000	-123.59139
110.00001	-5.67406	-123.65811
110.10001	-5.67844	-123.73041
110.20001	-5.68312	-123.81125
110.30001	-5.68813	-123.89848
110.40001	-5.69453	-124.02511
110.50001	-5.70078	-124.16545
110.60001	-5.70484	-124.22953
110.70001	-5.70922	-124.29807
110.80001	-5.71438	-124.37703
110.90001	-5.72141	-124.50355
111.00001	-5.72750	-124.65871
111.10001	-5.73125	-124.71389
111.20001	-5.73547	-124.76974
111.30001	-5.74031	-124.86389
111.40001	-5.74578	-124.95410
111.50001	-5.75188	-125.05455
111.60001	-5.75734	-125.17448
111.70001	-5.76125	-125.23085
111.80001	-5.76594	-125.31428
111.90001	-5.77109	-125.38849
112.00001	-5.77703	-125.50813
112.10001	-5.78422	-125.65018
112.20001	-5.78844	-125.72633
112.30001	-5.79234	-125.78252
112.40001	-5.79672	-125.84759
112.50001	-5.80188	-125.92886
112.60001	-5.80859	-126.05052
112.70001	-5.81516	-126.21348
112.80001	-5.81891	-126.26404
112.90001	-5.82359	-126.32746
113.00001	-5.82906	-126.42734
113.10001	-5.83562	-126.54801
113.20001	-5.84125	-126.68532
113.30001	-5.84484	-126.72897
113.40001	-5.84906	-126.78993
113.50001	-5.85375	-126.87020
113.60001	-5.85891	-126.95071
113.70001	-5.86500	-127.06093
113.80001	-5.87109	-127.20171
113.90001	-5.87469	-127.24301
114.00001	-5.87906	-127.30172
114.10001	-5.88391	-127.38104
114.20001	-5.89031	-127.49401
114.30001	-5.89750	-127.64935
114.40001	-5.90125	-127.69806
114.50001	-5.90531	-127.75809
114.60001	-5.91000	-127.82677
114.70001	-5.91500	-127.90461
114.80001	-5.92078	-127.99801
114.90001	-5.92813	-128.15236
115.00001	-5.93219	-128.21759
115.10001	-5.93688	-128.28454
115.20001	-5.94234	-128.38145
115.30001	-5.95047	-128.52035
115.40001	-5.95547	-128.65511
115.50001	-5.95844	-128.67384
115.60001	-5.96297	-128.74186
115.70001	-5.96813	-128.82763
115.80001	-5.97359	-128.93383
115.90001	-5.98031	-129.04796
116.00001	-5.98500	-129.16489
116.10001	-5.98875	-129.21153
116.20001	-5.99313	-129.27534
116.30001	-5.99828	-129.35372
116.40001	-6.00437	-129.46233
116.50001	-6.01094	-129.60255
116.60001	-6.01516	-129.68297
116.70001	-6.01953	-129.74817
116.80001	-6.02453	-129.82801
116.90001	-6.03031	-129.93951
117.00001	-6.03703	-130.05783
117.10001	-6.04172	-130.17190
117.20001	-6.04531	-130.21158
117.30001	-6.04969	-130.27643
117.40001	-6.05469	-130.37141
117.50001	-6.06125	-130.48013
117.60001	-6.06766	-130.62710
117.70001	-6.07187	-130.69832
117.80001	-6.07625	-130.75750
117.90001	-6.08078	-130.82813
118.00001	-6.08609	-130.91996
118.10001	-6.09219	-131.02914
118.20001	-6.09859	-131.17473
118.30001	-6.10234	-131.22287
118.40001	-6.10656	-131.29133
118.50001	-6.11141	-131.36022
118.60001	-6.11766	-131.46536
118.70001	-6.12437	-131.61764
118.80001	-6.12844	-131.68244
118.90001	-6.13266	-131.74462
119.00001	-6.13766	-131.82442
119.10001	-6.14313	-131.91934
119.20001	-6.14906	-132.02944
119.30001	-6.15578	-132.17834
119.40001	-6.15969	-132.23363
119.50001	-6.16391	-132.29023
119.60001	-6.16875	-132.37046
119.70001	-6.17500	-132.48123
119.80001	-6.18141	-132.62041
119.90001	-6.18547	-132.68900
120.00001	-6.18953	-132.74804
120.10001	-6.19437	-132.82806
120.20001	-6.20031	-132.93873
120.30001	-6.20703	-133.05742
120.40001	-6.21219	-133.18510
120.50001	-6.21578	-133.21868
120.60001	-6.22047	-133.28758
120.70001	-6.22563	-133.37776
120.80001	-6.23250	-133.49412
120.90001	-6.23875	-133.64756
121.00001	-6.24234	-133.69937
121.10001	-6.24625	-133.75179
121.20001	-6.25078	-133.82557
121.30001	-6.25594	-133.91991
121.40001	-6.26250	-134.03854
121.50001	-6.26875	-134.18297
121.60001	-6.27266	-134.23654
121.70001	-6.27719	-134.30367
121.80001	-6.28203	-134.38976
121.90001	-6.28781	-134.48051
122.00001	-6.29422	-134.62119
122.10001	-6.29859	-134.69683
122.20001	-6.30297	-134.75831
122.30001	-6.30797	-134.84761
122.40001	-6.31344	-134.94194
122.50001	-6.32016	-135.05971
122.60001	-6.32547	-135.18254
122.70001	-6.32922	-135.22850
122.80001	-6.33344	-135.28645
122.90001	-6.33859	-135.37058
123.00001	-6.34469	-135.48732
123.10001	-6.35172	-135.64588
123.20001	-6.35547	-135.70833
123.30001	-6.35953	-135.75430
123.40001	-6.36469	-135.83760
123.50001	-6.37062	-135.95389
123.60001	-6.37797	-136.09220
123.70001	-6.38313	-136.21759
123.80001	-6.38641	-136.25664
123.90001	-6.39078	-136.31347
124.00001	-6.39578	-136.40425
124.10001	-6.40188	-136.50967
124.20001	-6.40906	-136.67147
124.30001	-6.41297	-136.74310
124.40001	-6.41687	-136.79405
124.50001	-6.42172	-136.86903
124.60001	-6.42734	-136.97951
124.70001	-6.43500	-137.12390
124.80001	-6.43984	-137.25653
124.90001	-6.44313	-137.29320
125.00001	-6.44781	-137.36232
125.10001	-6.45297	-137.46503
125.20001	-6.45875	-137.58296
125.30001	-6.46453	-137.69403
125.40001	-6.46875	-137.76259
125.50001	-6.47344	-137.83756
125.60001	-6.47859	-137.93479
125.70001	-6.48437	-138.04729
125.80001	-6.49125	-138.18786
125.90001	-6.49625	-138.29806
126.00001	-6.49984	-138.35223
126.10001	-6.50391	-138.41392
126.20001	-6.50844	-138.48411
126.30001	-6.51422	-138.59053
126.40001	-6.52063	-138.73006
126.50001	-6.52547	-138.83388
126.60001	-6.52984	-138.89584
126.70001	-6.53469	-138.97851
126.80001	-6.53969	-139.07166
126.90001	-6.54594	-139.18039
127.00001	-6.55234	-139.32697
127.10001	-6.55641	-139.38665
127.20001	-6.56063	-139.45214
127.30001	-6.56594	-139.54848
127.40001	-6.57172	-139.65736
127.50001	-6.57797	-139.78292
127.60001	-6.58219	-139.85299
127.70001	-6.58625	-139.90735
127.80001	-6.59094	-139.97468
127.90001	-6.59594	-140.05953
128.00001	-6.60172	-140.16154
128.10001	-6.60875	-140.31732
128.20001	-6.61313	-140.38597
128.30001	-6.61781	-140.46048
128.40001	-6.62250	-140.53228
128.50001	-6.62797	-140.61753
128.60001	-6.63469	-140.75655
128.70001	-6.63891	-140.82906
128.80001	-6.64297	-140.87670
128.90001	-6.64734	-140.94175
129.00001	-6.65266	-141.02733
129.10001	-6.65922	-141.14475
129.20001	-6.66656	-141.31388
129.30001	-6.67016	-141.36212
129.40001	-6.67437	-141.41686
129.50001	-6.67938	-141.50138
129.60001	-6.68547	-141.59469
129.70001	-6.69219	-141.75461
129.80001	-6.69609	-141.80209
129.90001	-6.70016	-141.85928
130.00001	-6.70438	-141.92376
130.10001	-6.70937	-142.00328
130.20001	-6.71500	-142.09960
130.30001	-6.72250	-142.24604
130.40001	-6.72641	-142.31767
130.50001	-6.73031	-142.36307
130.60001	-6.73500	-142.43206
130.70001	-6.74063	-142.51600
130.80001	-6.74750	-142.64371
130.90001	-6.75203	-142.73259
131.00001	-6.75625	-142.78191
131.10001	-6.76109	-142.85187
131.20001	-6.76656	-142.93557
131.30001	-6.77250	-143.03406
131.40001	-6.78016	-143.18940
131.50001	-6.78406	-143.24835
131.60001	-6.78781	-143.29381
131.70001	-6.79313	-143.36605
131.80001	-6.80063	-143.49745
131.90001	-6.80844	-143.70973
132.00001	-6.81078	-143.71608
132.10001	-6.81438	-143.73973
132.20001	-6.81906	-143.82263
132.30001	-6.82453	-143.92118
132.40001	-6.83031	-144.02139
132.50001	-6.83672	-144.17453
132.60001	-6.84031	-144.21201
132.70001	-6.84453	-144.26433
132.80001	-6.84953	-144.35211
132.90001	-6.85578	-144.45291
133.00001	-6.86266	-144.62149
133.10001	-6.86688	-144.68391
133.20001	-6.87094	-144.72871
133.30001	-6.87547	-144.80013
133.40001	-6.88094	-144.89651
133.50001	-6.88719	-145.01213
133.60001	-6.89297	-145.14054
133.70001	-6.89672	-145.18458
133.80001	-6.90109	-145.24236
133.90001	-6.90641	-145.32219
134.00001	-6.91313	-145.44266
134.10001	-6.91953	-145.57856
134.20001	-6.92328	-145.59402
134.30001	-6.92719	-145.63012
134.40001	-6.93187	-145.67976
134.50001	-6.93719	-145.75957
134.60001	-6.94344	-145.86967
134.70001	-6.95031	-146.02236
134.80001	-6.95406	-146.06787
134.90001	-6.95797	-146.11240
135.00001	-6.96281	-146.18507
135.10001	-6.96859	-146.27902
135.20001	-6.97609	-146.43417
135.30001	-6.98000	-146.50492
135.40001	-6.98422	-146.54848
135.50001	-6.98891	-146.61789
135.60001	-6.99406	-146.70339
135.70001	-7.00000	-146.80684
135.80001	-7.00672	-146.95287
135.90001	-7.01063	-147.01094
136.00001	-7.01469	-147.05813
136.10001	-7.01984	-147.13071
136.20001	-7.02563	-147.22750
136.30001	-7.03281	-147.37377
136.40001	-7.03703	-147.44923
136.50001	-7.04094	-147.47939
136.60001	-7.04547	-147.55233
136.70001	-7.05063	-147.62695
136.80001	-7.05672	-147.73497
136.90001	-7.06391	-147.88826
137.00001	-7.06750	-147.92958
137.10001	-7.07172	-147.98073
137.20001	-7.07672	-148.05777
137.30001	-7.08219	-148.14851
137.40001	-7.08922	-148.29384
137.50001	-7.09344	-148.36472
137.60001	-7.09766	-148.40385
137.70001	-7.10266	-148.46967
137.80001	-7.10781	-148.56291
137.90001	-7.11375	-148.66298
138.00001	-7.12031	-148.79322
138.10001	-7.12391	-148.84177
138.20001	-7.12813	-148.88462
138.30001	-7.13312	-148.95864
138.40001	-7.13953	-149.06432
138.50001	-7.14703	-149.24310
138.60001	-7.15062	-149.27930
138.70001	-7.15437	-149.30297
138.80001	-7.15891	-149.37055
138.90001	-7.16422	-149.45652
139.00001	-7.16984	-149.54336
139.10001	-7.17656	-149.68541
139.20001	-7.18094	-149.75224
139.30001	-7.18531	-149.80730
139.40001	-7.19016	-149.87567
139.50001	-7.19625	-149.97768
139.60001	-7.20312	-150.12473
139.70001	-7.20703	-150.17478
139.80001	-7.21094	-150.20917
139.90001	-7.21563	-150.27720
140.00001	-7.22094	-150.35830
140.10001	-7.22688	-150.46865
140.20001	-7.23344	-150.60185
140.30001	-7.23766	-150.66300
140.40001	-7.24234	-150.71748
140.50001	-7.24766	-150.81054
140.60001	-7.25375	-150.91486
140.70001	-7.26031	-151.06270
140.80001	-7.26406	-151.11035
140.90001	-7.26797	-151.14586
141.00001	-7.27234	-151.19871
141.10001	-7.27703	-151.26860
141.20001	-7.28297	-151.37082
141.30001	-7.29031	-151.51916
141.40001	-7.29422	-151.57619
141.50001	-7.29844	-151.62291
141.60001	-7.30344	-151.69175
141.70001	-7.30953	-151.79972
141.80001	-7.31672	-151.95641
141.90001	-7.32078	-152.01564
142.00001	-7.32469	-152.05404
142.10001	-7.32922	-152.10895
142.20001	-7.33406	-152.18362
142.30001	-7.33938	-152.27248
142.40001	-7.34594	-152.39438
142.50001	-7.35047	-152.46834
142.60001	-7.35453	-152.51093
142.70001	-7.35953	-152.58136
142.80001	-7.36531	-152.67602
142.90001	-7.37297	-152.82187
143.00001	-7.37734	-152.90572
143.10001	-7.38125	-152.93919
143.20001	-7.38594	-153.00435
143.30001	-7.39125	-153.08295
143.40001	-7.39687	-153.17488
143.50001	-7.40344	-153.28734
143.60001	-7.40781	-153.35652
143.70001	-7.41203	-153.40069
143.80001	-7.41656	-153.45302
143.90001	-7.42172	-153.52842
144.00001	-7.42875	-153.65756
144.10001	-7.43359	-153.74982
144.20001	-7.43781	-153.80035
144.30001	-7.44250	-153.85394
144.40001	-7.44766	-153.92426
144.50001	-7.45344	-154.02202
144.60001	-7.46047	-154.15345
144.70001	-7.46453	-154.20853
144.80001	-7.46875	-154.25223
144.90001	-7.47375	-154.32207
145.00001	-7.47938	-154.40890
145.10001	-7.48641	-154.54848
145.20001	-7.49063	-154.59335
145.30001	-7.49469	-154.64118
145.40001	-7.49922	-154.69430
145.50001	-7.50469	-154.77349
145.60001	-7.51078	-154.88209
145.70001	-7.51813	-155.04152
145.80001	-7.52172	-155.06451
145.90001	-7.52578	-155.09963
146.00001	-7.53047	-155.16260
146.10001	-7.53609	-155.24712
146.20001	-7.54281	-155.37326
146.30001	-7.54703	-155.43818
146.40001	-7.55125	-155.47375
146.50001	-7.55578	-155.53299
146.60001	-7.56078	-155.59818
146.70001	-7.56656	-155.70043
146.80001	-7.57422	-155.84294
146.90001	-7.57797	-155.89489
147.00001	-7.58172	-155.91338
147.10001	-7.58609	-155.95609
147.20001	-7.59125	-156.03460
147.30001	-7.59891	-156.15325
147.40001	-7.60422	-156.26708
147.50001	-7.60844	-156.29314
147.60001	-7.61297	-156.36040
147.70001	-7.61813	-156.42539
147.80001	-7.62344	-156.50275
147.90001	-7.63062	-156.62253
148.00001	-7.63469	-156.68324
148.10001	-7.63906	-156.72477
148.20001	-7.64453	-156.80173
148.30001	-7.65125	-156.91914
148.40001	-7.65969	-157.10789
148.50001	-7.66250	-157.12447
148.60001	-7.66594	-157.14377
148.70001	-7.67016	-157.18237
148.80001	-7.67500	-157.25845
148.90001	-7.68078	-157.34901
149.00001	-7.68766	-157.49207
149.10001	-7.69156	-157.53371
149.20001	-7.69594	-157.57734
149.30001	-7.70078	-157.64385
149.40001	-7.70656	-157.72592
149.50001	-7.71328	-157.84135
149.60001	-7.71734	-157.91006
149.70001	-7.72156	-157.94732
149.80001	-7.72641	-158.00880
149.90001	-7.73187	-158.08749
150.00001	-7.73859	-158.20637
150.10001	-7.74609	-158.37383
150.20001	-7.74922	-158.38417
150.30001	-7.75312	-158.41179
150.40001	-7.75750	-158.47106
150.50001	-7.76266	-158.54873
150.60001	-7.76953	-158.66469
150.70001	-7.77437	-158.75682
150.80001	-7.77844	-158.79737
150.90001	-7.78313	-158.85247
151.00001	-7.78859	-158.93352
151.10001	-7.79484	-159.03772
151.20001	-7.80141	-159.17134
151.30001	-7.80531	-159.21600
151.40001	-7.80937	-159.24916
151.50001	-7.81422	-159.31012
151.60001	-7.81969	-159.39918
151.70001	-7.82656	-159.52049
151.80001	-7.83125	-159.59252
151.90001	-7.83547	-159.62195
152.00001	-7.83984	-159.67843
152.10001	-7.84469	-159.74607
152.20001	-7.85031	-159.83659
152.30001	-7.85719	-159.96209
152.40001	-7.86172	-160.03323
152.50001	-7.86594	-160.07583
152.60001	-7.87094	-160.12833
152.70001	-7.87687	-160.22423
152.80001	-7.88437	-160.36762
152.90001	-7.88844	-160.41687
153.00001	-7.89219	-160.44097
153.10001	-7.89656	-160.48853
153.20001	-7.90125	-160.55724
153.30001	-7.90703	-160.64042
153.40001	-7.91453	-160.77693
153.50001	-7.91891	-160.84716
153.60001	-7.92297	-160.87529
153.70001	-7.92766	-160.93732
153.80001	-7.93281	-161.01730
153.90001	-7.93953	-161.12491
154.00001	-7.94453	-161.21235
154.10001	-7.94875	-161.24564
154.20001	-7.95328	-161.29868
154.30001	-7.95828	-161.36017
154.40001	-7.96406	-161.44559
154.50001	-7.97094	-161.56106
154.60001	-7.97531	-161.64084
154.70001	-7.97953	-161.66939
154.80001	-7.98453	-161.73573
154.90001	-7.99031	-161.81830
155.00001	-7.99750	-161.94911
155.10001	-8.00188	-162.01620
155.20001	-8.00563	-162.02857
155.30001	-8.00969	-162.06577
155.40001	-8.01453	-162.12806
155.50001	-8.02000	-162.20689
155.60001	-8.02719	-162.32851
155.70001	-8.03266	-162.45149
155.80001	-8.03688	-162.48487
155.90001	-8.04156	-162.52984
156.00001	-8.04766	-162.61275
156.10001	-8.05516	-162.76386
156.20001	-8.05922	-162.80991
156.30001	-8.06344	-162.85227
156.40001	-8.06828	-162.92235
156.50001	-8.07391	-163.01186
156.60001	-8.07938	-163.10258
156.70001	-8.08547	-163.22541
156.80001	-8.08891	-163.25085
156.90001	-8.09281	-163.26047
157.00001	-8.09734	-163.32199
157.10001	-8.10297	-163.41259
157.20001	-8.10969	-163.53764
157.30001	-8.11484	-163.63263
157.40001	-8.11906	-163.66924
157.50001	-8.12375	-163.71112
157.60001	-8.12938	-163.78956
157.70001	-8.13563	-163.91182
157.80001	-8.14219	-164.04529
157.90001	-8.14578	-164.05895
158.00001	-8.15000	-164.08660
158.10001	-8.15484	-164.15349
158.20001	-8.16016	-164.24344
158.30001	-8.16703	-164.35197
158.40001	-8.17203	-164.45258
158.50001	-8.17563	-164.47356
158.60001	-8.17984	-164.50739
158.70001	-8.18484	-164.57568
158.80001	-8.19047	-164.67515
158.90001	-8.19734	-164.80304
159.00001	-8.20250	-164.88414
159.10001	-8.20688	-164.91999
159.20001	-8.21188	-164.98555
159.30001	-8.21703	-165.05794
159.40001	-8.22359	-165.16697
159.50001	-8.22813	-165.23834
159.60001	-8.23219	-165.27346
159.70001	-8.23687	-165.32435
159.80001	-8.24188	-165.39416
159.90001	-8.24734	-165.47132
160.00001	-8.25500	-165.60595
160.10001	-8.25906	-165.66695
160.20001	-8.26297	-165.67872
160.30001	-8.26766	-165.74141
160.40001	-8.27297	-165.81073
160.50001	-8.27953	-165.91682
160.60001	-8.28531	-166.03543
160.70001	-8.28922	-166.04854
160.80001	-8.29359	-166.08472
160.90001	-8.29875	-166.14521
161.00001	-8.30484	-166.24723
161.10001	-8.31234	-166.39341
161.20001	-8.31625	-166.42070
161.30001	-8.32000	-166.43718
161.40001	-8.32469	-166.49269
161.50001	-8.33016	-166.56382
161.60001	-8.33703	-166.67420
161.70001	-8.34203	-166.77679
161.80001	-8.34609	-166.78941
161.90001	-8.35078	-166.85234
162.00001	-8.35594	-166.91920
162.10001	-8.36156	-167.00034
162.20001	-8.36906	-167.12694
162.30001	-8.37313	-167.18005
162.40001	-8.37703	-167.18951
162.50001	-8.38156	-167.23482
162.60001	-8.38719	-167.31164
162.70001	-8.39453	-167.45166
162.80001	-8.39922	-167.52730
162.90001	-8.40297	-167.53438
163.00001	-8.40750	-167.58244
163.10001	-8.41250	-167.65352
163.20001	-8.41781	-167.72820
163.30001	-8.42422	-167.82296
163.40001	-8.42859	-167.87645
163.50001	-8.43281	-167.91336
163.60001	-8.43750	-167.95544
163.70001	-8.44281	-168.02762
163.80001	-8.45031	-168.14601
163.90001	-8.45609	-168.25721
164.00001	-8.45984	-168.26719
164.10001	-8.46391	-168.28705
164.20001	-8.46859	-168.33739
164.30001	-8.47391	-168.40492
164.40001	-8.48078	-168.51281
164.50001	-8.48609	-168.61641
164.60001	-8.49047	-168.64543
164.70001	-8.49563	-168.70180
164.80001	-8.50188	-168.79508
164.90001	-8.50953	-168.94467
165.00001	-8.51344	-168.98584
165.10001	-8.51688	-168.96462
165.20001	-8.52125	-169.00773
165.30001	-8.52609	-169.07714
165.40001	-8.53156	-169.16282
165.50001	-8.53875	-169.27898
165.60001	-8.54344	-169.36406
165.70001	-8.54703	-169.36770
165.80001	-8.55141	-169.40951
165.90001	-8.55672	-169.48606
166.00001	-8.56422	-169.61321
166.10001	-8.56938	-169.71050
166.20001	-8.57328	-169.72147
166.30001	-8.57766	-169.75181
166.40001	-8.58250	-169.79998
166.50001	-8.58766	-169.86963
166.60001	-8.59422	-169.97138
166.70001	-8.60031	-170.10009
166.80001	-8.60438	-170.11704
166.90001	-8.60891	-170.15044
167.00001	-8.61406	-170.21412
167.10001	-8.62063	-170.32045
167.20001	-8.62563	-170.40090
167.30001	-8.62938	-170.40436
167.40001	-8.63359	-170.44084
167.50001	-8.63891	-170.51041
167.60001	-8.64469	-170.60283
167.70001	-8.65234	-170.72441
167.80001	-8.65766	-170.84153
167.90001	-8.66125	-170.82269
168.00001	-8.66578	-170.84387
168.10001	-8.67109	-170.92519
168.20001	-8.67813	-171.05058
168.30001	-8.68266	-171.12419
168.40001	-8.68656	-171.14055
168.50001	-8.69094	-171.18523
168.60001	-8.69609	-171.24686
168.70001	-8.70187	-171.33570
168.80001	-8.70906	-171.47183
168.90001	-8.71344	-171.52280
169.00001	-8.71734	-171.52210
169.10001	-8.72219	-171.59119
169.20001	-8.72797	-171.66725
169.30001	-8.73531	-171.81326
169.40001	-8.73984	-171.87881
169.50001	-8.74375	-171.89047
169.60001	-8.74813	-171.91914
169.70001	-8.75281	-171.97993
169.80001	-8.75797	-172.05027
169.90001	-8.76547	-172.17331
170.00001	-8.77031	-172.27378
170.10001	-8.77406	-172.26931
170.20001	-8.77891	-172.32032
170.30001	-8.78422	-172.40186
170.40001	-8.79125	-172.51685
170.50001	-8.79609	-172.58915
170.60001	-8.80000	-172.59674
170.70001	-8.80422	-172.63430
170.80001	-8.80906	-172.69586
170.90001	-8.81469	-172.77260
171.00001	-8.82203	-172.90184
171.10001	-8.82703	-172.99199
171.20001	-8.83094	-172.98724
171.30001	-8.83562	-173.03666
171.40001	-8.84094	-173.09868
171.50001	-8.84797	-173.21244
171.60001	-8.85297	-173.30545
171.70001	-8.85687	-173.30886
171.80001	-8.86141	-173.34546
171.90001	-8.86641	-173.41022
172.00001	-8.87219	-173.50043
172.10001	-8.87922	-173.62283
172.20001	-8.88328	-173.66062
172.30001	-8.88719	-173.67397
172.40001	-8.89203	-173.73210
172.50001	-8.89813	-173.82064
172.60001	-8.90656	-173.99286
172.70001	-8.91172	-174.09216
172.80001	-8.91484	-174.05273
172.90001	-8.91906	-174.07422
173.00001	-8.92391	-174.14623
173.10001	-8.92922	-174.23196
173.20001	-8.93594	-174.35278
173.30001	-8.94047	-174.43390
173.40001	-8.94422	-174.43883
173.50001	-8.94891	-174.48968
173.60001	-8.95422	-174.56602
173.70001	-8.96047	-174.67034
173.80001	-8.96625	-174.77360
173.90001	-8.97047	-174.78356
174.00001	-8.97500	-174.82640
174.10001	-8.98031	-174.89223
174.20001	-8.98609	-174.98793
174.30001	-8.99297	-175.11338
174.40001	-8.99734	-175.16315
174.50001	-9.00141	-175.16635
174.60001	-9.00578	-175.20770
174.70001	-9.01109	-175.28331
174.80001	-9.01813	-175.41131
174.90001	-9.02344	-175.52024
175.00001	-9.02719	-175.52179
175.10001	-9.03141	-175.53209
175.20001	-9.03625	-175.60406
175.30001	-9.04188	-175.68761
175.40001	-9.04891	-175.81040
175.50001	-9.05359	-175.87797
175.60001	-9.05781	-175.89234
175.70001	-9.06234	-175.93245
175.80001	-9.06781	-176.00547
175.90001	-9.07453	-176.11475
176.00001	-9.07953	-176.18823
176.10001	-9.08344	-176.19695
176.20001	-9.08781	-176.23052
176.30001	-9.09250	-176.28053
176.40001	-9.09766	-176.35205
176.50001	-9.10406	-176.42958
176.60001	-9.11016	-176.55513
176.70001	-9.11422	-176.55672
176.80001	-9.11891	-176.58278
176.90001	-9.12406	-176.64213
177.00001	-9.13109	-176.74200
177.10001	-9.13625	-176.82326
177.20001	-9.14000	-176.81430
177.30001	-9.14438	-176.84984
177.40001	-9.14922	-176.90526
177.50001	-9.15516	-176.98854
177.60001	-9.16313	-177.13371
177.70001	-9.16781	-177.20467
177.80001	-9.17141	-177.17595
177.90001	-9.17594	-177.20756
178.00001	-9.18062	-177.24895
178.10001	-9.18688	-177.33170
178.20001	-9.19281	-177.45674
178.30001	-9.19719	-177.47748
178.40001	-9.20172	-177.52282
178.50001	-9.20656	-177.56365
178.60001	-9.21250	-177.64029
178.70001	-9.21969	-177.75381
178.80001	-9.22484	-177.83464
178.90001	-9.22828	-177.80191
179.00001	-9.23250	-177.81435
179.10001	-9.23766	-177.88838
179.20001	-9.24406	-177.98620
179.30001	-9.25016	-178.10917
179.40001	-9.25406	-178.10073
179.50001	-9.25828	-178.12389
179.60001	-9.26297	-178.16266
179.70001	-9.26813	-178.22954
179.80001	-9.27438	-178.32091
179.90001	-9.28109	-178.44732
180.00001	-9.28484	-178.43491
180.10001	-9.28922	-178.44632
180.20001	-9.29453	-178.50888
180.30001	-9.30109	-178.59526
180.40001	-9.30672	-178.70079
180.50001	-9.31063	-178.69864
180.60001	-9.31516	-178.73007
180.70001	-9.32031	-178.79091
180.80001	-9.32625	-178.87503
180.90001	-9.33422	-179.00549
181.00001	-9.33922	-179.07546
181.10001	-9.34250	-179.02833
181.20001	-9.34703	-179.06302
181.30001	-9.35266	-179.15371
181.40001	-9.35984	-179.29204
181.50001	-9.36437	-179.35017
181.60001	-9.36781	-179.33187
181.70001	-9.37203	-179.35295
181.80001	-9.37719	-179.42022
181.90001	-9.38281	-179.51001
182.00001	-9.38969	-179.61916
182.10001	-9.39453	-179.69960
182.20001	-9.39828	-179.67333
182.30001	-9.40297	-179.71139
182.40001	-9.40813	-179.77621
182.50001	-9.41516	-179.88124
182.60001	-9.42141	-180.01473
182.70001	-9.42500	-179.98585
182.80001	-9.42891	-179.98715
182.90001	-9.43359	-180.04686
183.00001	-9.43875	-180.12294
183.10001	-9.44531	-180.22667
183.20001	-9.45141	-180.34495
183.30001	-9.45562	-180.34542
183.40001	-9.46031	-180.37310
183.50001	-9.46547	-180.42405
183.60001	-9.47203	-180.52219
183.70001	-9.47719	-180.61431
183.80001	-9.48109	-180.61140
183.90001	-9.48547	-180.64572
184.00001	-9.49047	-180.70215
184.10001	-9.49594	-180.78862
184.20001	-9.50313	-180.89435
184.30001	-9.50844	-180.98968
184.40001	-9.51203	-180.94924
184.50001	-9.51656	-180.97384
184.60001	-9.52156	-181.05277
184.70001	-9.52813	-181.14813
184.80001	-9.53453	-181.29043
184.90001	-9.53828	-181.26784
185.00001	-9.54250	-181.27105
185.10001	-9.54750	-181.33186
185.20001	-9.55297	-181.41147
185.30001	-9.55938	-181.51397
185.40001	-9.56484	-181.61210
185.50001	-9.56875	-181.59820
185.60001	-9.57344	-181.63383
185.70001	-9.57844	-181.69327
185.80001	-9.58516	-181.79052
185.90001	-9.59125	-181.91089
186.00001	-9.59484	-181.88445
186.10001	-9.59891	-181.90059
186.20001	-9.60375	-181.96657
186.30001	-9.60938	-182.05088
186.40001	-9.61609	-182.16562
186.50001	-9.62188	-182.25698
186.60001	-9.62578	-182.23564
186.70001	-9.63031	-182.25008
186.80001	-9.63594	-182.32067
186.90001	-9.64234	-182.42729
187.00001	-9.64750	-182.51656
187.10001	-9.65141	-182.51102
187.20001	-9.65547	-182.52979
187.30001	-9.66031	-182.58134
187.40001	-9.66594	-182.66496
187.50001	-9.67313	-182.77887
187.60001	-9.67875	-182.87037
187.70001	-9.68219	-182.82281
187.80001	-9.68656	-182.83753
187.90001	-9.69156	-182.91350
188.00001	-9.69766	-183.01158
188.10001	-9.70375	-183.12575
188.20001	-9.70797	-183.12475
188.30001	-9.71250	-183.14475
188.40001	-9.71766	-183.20796
188.50001	-9.72328	-183.28691
188.60001	-9.72969	-183.37360
188.70001	-9.73531	-183.46238
188.80001	-9.73906	-183.43596
188.90001	-9.74375	-183.47211
189.00001	-9.74922	-183.55055
189.10001	-9.75656	-183.67811
189.20001	-9.76203	-183.78155
189.30001	-9.76531	-183.72841
189.40001	-9.76922	-183.73705
189.50001	-9.77391	-183.79046
189.60001	-9.77906	-183.87775
189.70001	-9.78563	-183.98307
189.80001	-9.79188	-184.10306
189.90001	-9.79609	-184.08155
190.00001	-9.80063	-184.09163
190.10001	-9.80563	-184.15304
190.20001	-9.81172	-184.23350
190.30001	-9.81797	-184.36329
190.40001	-9.82219	-184.38859
190.50001	-9.82641	-184.38970
190.60001	-9.83109	-184.43076
190.70001	-9.83656	-184.51123
190.80001	-9.84281	-184.60266
190.90001	-9.84813	-184.67864
191.00001	-9.85187	-184.66598
191.10001	-9.85641	-184.69323
191.20001	-9.86156	-184.76620
191.30001	-9.86797	-184.86279
191.40001	-9.87453	-184.98257
191.50001	-9.87844	-184.96084
191.60001	-9.88234	-184.95330
191.70001	-9.88672	-184.98373
191.80001	-9.89219	-185.06581
191.90001	-9.89828	-185.17895
192.00001	-9.90531	-185.31477
192.10001	-9.90953	-185.30421
192.20001	-9.91437	-185.30819
192.30001	-9.91953	-185.36040
192.40001	-9.92609	-185.45742
192.50001	-9.93109	-185.53473
192.60001	-9.93484	-185.52713
192.70001	-9.93906	-185.54549
192.80001	-9.94375	-185.60576
192.90001	-9.94891	-185.66978
193.00001	-9.95484	-185.76010
193.10001	-9.96250	-185.91112
193.20001	-9.96625	-185.86573
193.30001	-9.97062	-185.85232
193.40001	-9.97609	-185.91426
193.50001	-9.98313	-186.03547
193.60001	-9.98844	-186.14817
193.70001	-9.99203	-186.11327
193.80001	-9.99625	-186.11813
193.90001	-10.00109	-186.17697
194.00001	-10.00641	-186.25604
194.10001	-10.01250	-186.33702
194.20001	-10.01828	-186.44227
194.30001	-10.02219	-186.40985
194.40001	-10.02641	-186.40894
194.50001	-10.03141	-186.45905
194.60001	-10.03813	-186.56904
194.70001	-10.04547	-186.72772
194.80001	-10.04906	-186.68002
194.90001	-10.05297	-186.66446
195.00001	-10.05781	-186.71736
195.10001	-10.06344	-186.80850
195.20001	-10.07016	-186.91793
195.30001	-10.07563	-187.00014
195.40001	-10.07938	-186.96216
195.50001	-10.08359	-186.97293
195.60001	-10.08844	-187.02544
195.70001	-10.09453	-187.11670
195.80001	-10.10125	-187.26321
195.90001	-10.10531	-187.23404
196.00001	-10.10938	-187.20745
196.10001	-10.11406	-187.24838
196.20001	-10.11937	-187.32367
196.30001	-10.12516	-187.41317
196.40001	-10.13141	-187.50414
196.50001	-10.13578	-187.50980
196.60001	-10.14047	-187.52427
196.70001	-10.14594	-187.57525
196.80001	-10.15297	-187.66691
196.90001	-10.16000	-187.80164
197.00001	-10.16313	-187.71560
197.10001	-10.16703	-187.71230
197.20001	-10.17172	-187.77245
197.30001	-10.17734	-187.86493
197.40001	-10.18531	-188.01959
197.50001	-10.19062	-188.11546
197.60001	-10.19359	-188.00989
197.70001	-10.19797	-188.02314
197.80001	-10.20312	-188.09450
197.90001	-10.20922	-188.20234
198.00001	-10.21547	-188.32734
198.10001	-10.21938	-188.32509
198.20001	-10.22375	-188.32466
198.30001	-10.22844	-188.36640
198.40001	-10.23375	-188.42903
198.50001	-10.24000	-188.52970
198.60001	-10.24641	-188.64715
198.70001	-10.25016	-188.58594
198.80001	-10.25438	-188.59328
198.90001	-10.25906	-188.63738
199.00001	-10.26500	-188.75055
199.10001	-10.27141	-188.86949
199.20001	-10.27563	-188.87208
199.30001	-10.27984	-188.87255
199.40001	-10.28484	-188.91329
199.50001	-10.29063	-188.99086
199.60001	-10.29766	-189.10441
199.70001	-10.30297	-189.16702
[truncated: 1,581 more rows]
