# Supplementary material for: Strengthening of 3D Printed Fused Deposition Manufactured Parts Using the Fill Compositing Technique
Source: PLoS One. 2015 Apr 16;10(4):e0122915. doi: 10.1371/journal.pone.0122915 (PMC4400136; doi:10.1371/journal.pone.0122915)
Supplement: S1 File — This is the raw data and information on all the samples presented in this manuscript. (ZIP) [file pone.0122915.s001.zip › Specimen_RawData_40.csv]

Time	Extension	Load
(sec)	(mm)	(N)
0.00000	0.00016	0.00007
0.10000	0.00016	0.00127
0.20000	-0.00062	0.00409
0.30000	-0.00344	-0.00338
0.37200	-0.01344	0.00362
0.46800	-0.02344	-0.00759
0.56800	-0.02797	-0.00975
0.66800	-0.03281	-0.00423
0.76800	-0.03828	-0.00608
0.86800	-0.04547	-0.00755
0.96800	-0.05016	-0.00150
1.06800	-0.05437	-0.00789
1.16800	-0.05891	-0.00101
1.26800	-0.06391	-0.00177
1.36800	-0.07016	0.00554
1.46800	-0.07688	-0.00629
1.56800	-0.08047	-0.00627
1.66800	-0.08469	0.00027
1.76800	-0.08953	-0.00518
1.86800	-0.09516	-0.00354
1.96800	-0.10266	-0.00192
2.06800	-0.10687	0.00254
2.16800	-0.11125	-0.00420
2.26800	-0.11578	-0.00237
2.36800	-0.12109	-0.00364
2.46800	-0.12719	-0.00531
2.56800	-0.13469	-0.00172
2.66800	-0.13797	-0.00702
2.76800	-0.14250	0.00128
2.86800	-0.14766	-0.00074
2.96800	-0.15391	-0.00765
3.06800	-0.16063	-0.00055
3.16800	-0.16406	-0.00409
3.26800	-0.16797	-0.00815
3.36800	-0.17281	-0.00158
3.46800	-0.17844	-0.00361
3.56800	-0.18453	-0.00699
3.66800	-0.19172	-0.00290
3.76800	-0.19500	-0.00209
3.86800	-0.19922	-0.00465
3.96800	-0.20375	-0.00574
4.06800	-0.20953	-0.00644
4.16800	-0.21703	-0.00010
4.26800	-0.22078	-0.00866
4.36800	-0.22484	-0.00090
4.46800	-0.22953	-0.00257
4.56800	-0.23500	-0.00777
4.66800	-0.24109	-0.00632
4.76800	-0.24828	-0.02129
4.86800	-0.25172	-0.03050
4.96800	-0.25609	-0.04827
5.06800	-0.26078	-0.06111
5.16800	-0.26672	-0.08471
5.26800	-0.27344	-0.17910
5.36800	-0.27766	-0.27222
5.46800	-0.28172	-0.35266
5.56800	-0.28609	-0.44930
5.66800	-0.29109	-0.55726
5.76800	-0.29672	-0.69126
5.86800	-0.30375	-0.86138
5.96800	-0.30797	-0.98047
6.06800	-0.31234	-1.08978
6.16800	-0.31734	-1.20978
6.26800	-0.32359	-1.35088
6.36800	-0.33000	-1.50871
6.46800	-0.33438	-1.63873
6.56800	-0.33859	-1.73946
6.66800	-0.34312	-1.85391
6.76800	-0.34813	-1.96897
6.86800	-0.35406	-2.12170
6.96800	-0.36141	-2.30782
7.06800	-0.36516	-2.40970
7.16800	-0.36938	-2.50729
7.26800	-0.37422	-2.62834
7.36800	-0.38031	-2.78124
7.46800	-0.38719	-2.96500
7.56800	-0.39109	-3.07438
7.66800	-0.39516	-3.17187
7.76800	-0.39984	-3.28557
7.86800	-0.40500	-3.41410
7.96800	-0.41109	-3.55662
8.06800	-0.41750	-3.73362
8.16800	-0.42156	-3.84673
8.26800	-0.42594	-3.95194
8.36800	-0.43078	-4.06747
8.46800	-0.43656	-4.21088
8.56800	-0.44328	-4.38993
8.66800	-0.44750	-4.50679
8.76800	-0.45172	-4.59174
8.86800	-0.45625	-4.71112
8.96800	-0.46125	-4.84052
9.06800	-0.46719	-4.98065
9.16800	-0.47469	-5.17917
9.26800	-0.47875	-5.28666
9.36800	-0.48297	-5.38459
9.46800	-0.48797	-5.51289
9.56800	-0.49375	-5.66199
9.66800	-0.50016	-5.82948
9.76800	-0.50422	-5.92881
9.86800	-0.50859	-6.03683
9.96800	-0.51328	-6.15548
10.06800	-0.51859	-6.27972
10.16800	-0.52406	-6.42847
10.26800	-0.53109	-6.60230
10.36800	-0.53516	-6.71085
10.46800	-0.53938	-6.81047
10.56800	-0.54438	-6.93706
10.66800	-0.55094	-7.09403
10.76800	-0.55734	-7.28069
10.86800	-0.56172	-7.38530
10.96800	-0.56609	-7.49857
11.06800	-0.57109	-7.61414
11.16800	-0.57719	-7.77520
11.26800	-0.58406	-7.97332
11.36800	-0.58859	-8.11569
11.46800	-0.59187	-8.19392
11.56800	-0.59609	-8.30164
11.66800	-0.60063	-8.41226
11.76800	-0.60578	-8.53252
11.86800	-0.61172	-8.68969
11.96800	-0.61672	-8.82935
12.06800	-0.62156	-8.94589
12.16800	-0.62641	-9.05987
12.26800	-0.63172	-9.19429
12.36800	-0.63797	-9.34598
12.46800	-0.64484	-9.53863
12.56800	-0.64859	-9.63927
12.66800	-0.65281	-9.73572
12.76800	-0.65750	-9.85408
12.86800	-0.66313	-9.99030
12.96800	-0.66969	-10.14913
13.06800	-0.67453	-10.28558
13.16800	-0.67875	-10.39286
13.26800	-0.68328	-10.51633
13.36800	-0.68859	-10.63685
13.46800	-0.69484	-10.80084
13.56800	-0.70188	-10.99345
13.66800	-0.70594	-11.10388
13.76800	-0.71016	-11.20826
13.86800	-0.71484	-11.31713
13.96800	-0.72000	-11.45553
14.06800	-0.72609	-11.60603
14.16800	-0.73078	-11.73410
14.26800	-0.73484	-11.82191
14.36800	-0.73938	-11.93117
14.46800	-0.74469	-12.04866
14.56800	-0.75062	-12.19058
14.66800	-0.75719	-12.35413
14.76800	-0.76156	-12.47358
14.86800	-0.76594	-12.57860
14.96800	-0.77109	-12.69223
15.06800	-0.77656	-12.82086
15.16800	-0.78344	-12.99362
15.26800	-0.78797	-13.11470
15.36800	-0.79203	-13.20146
15.46800	-0.79641	-13.29900
15.56800	-0.80141	-13.42451
15.66800	-0.80703	-13.56170
15.76800	-0.81422	-13.72393
15.86800	-0.81859	-13.83566
15.96800	-0.82281	-13.93447
16.06800	-0.82766	-14.04149
16.16800	-0.83313	-14.16998
16.26800	-0.84094	-14.36054
16.36800	-0.84547	-14.48967
16.46800	-0.84938	-14.58524
16.56800	-0.85391	-14.69622
16.66800	-0.85922	-14.81864
16.76800	-0.86516	-14.96382
16.86800	-0.87266	-15.15845
16.96800	-0.87547	-15.22531
17.06800	-0.87969	-15.32201
17.16800	-0.88438	-15.43766
17.26800	-0.88953	-15.56862
17.36800	-0.89625	-15.71867
17.46800	-0.90156	-15.87654
17.56800	-0.90578	-15.96581
17.66800	-0.91031	-16.07174
17.76800	-0.91516	-16.19146
17.86800	-0.92062	-16.31629
17.96800	-0.92875	-16.48082
18.06800	-0.93313	-16.60621
18.16800	-0.93719	-16.70532
18.26800	-0.94187	-16.80644
18.36800	-0.94734	-16.92127
18.46800	-0.95391	-17.08986
18.56800	-0.95828	-17.19721
18.66800	-0.96219	-17.27792
18.76800	-0.96641	-17.37467
18.86800	-0.97125	-17.49180
18.96800	-0.97688	-17.62413
19.06800	-0.98453	-17.79509
19.16800	-0.98984	-17.93822
19.26800	-0.99391	-18.02134
19.36800	-0.99891	-18.13906
19.46800	-1.00484	-18.27247
19.56800	-1.01266	-18.47863
19.66800	-1.01625	-18.57280
19.76800	-1.02000	-18.64989
19.86800	-1.02484	-18.77237
19.96800	-1.02984	-18.88234
20.06800	-1.03547	-19.01833
20.16800	-1.04187	-19.18790
20.26800	-1.04578	-19.28881
20.36800	-1.04969	-19.37321
20.46800	-1.05453	-19.49190
20.56800	-1.06047	-19.62612
20.66800	-1.06797	-19.81538
20.76800	-1.07219	-19.92930
20.86800	-1.07609	-20.00760
20.96800	-1.08047	-20.12254
21.06800	-1.08563	-20.24414
21.16800	-1.09172	-20.39545
21.26800	-1.09969	-20.58973
21.36800	-1.10328	-20.68762
21.46800	-1.10719	-20.78026
21.56800	-1.11203	-20.89002
21.66800	-1.11766	-21.01068
21.76800	-1.12438	-21.17912
21.86800	-1.12891	-21.30505
21.96800	-1.13281	-21.39646
22.06800	-1.13734	-21.50309
22.16800	-1.14250	-21.63191
22.26800	-1.14844	-21.78224
22.36800	-1.15531	-21.95645
22.46800	-1.15938	-22.07222
22.56800	-1.16359	-22.16714
22.66800	-1.16813	-22.28344
22.76800	-1.17359	-22.41750
22.86800	-1.18063	-22.58470
22.96800	-1.18531	-22.71199
23.06800	-1.18953	-22.82251
23.16800	-1.19422	-22.93005
23.26800	-1.19938	-23.05928
23.36800	-1.20484	-23.19245
23.46800	-1.21188	-23.37183
23.56800	-1.21641	-23.49620
23.66800	-1.22047	-23.59059
23.76800	-1.22500	-23.70960
23.86800	-1.23047	-23.83721
23.96800	-1.23781	-24.01881
24.06800	-1.24281	-24.15693
24.16800	-1.24641	-24.23653
24.26800	-1.25078	-24.34450
24.36800	-1.25578	-24.46426
24.46800	-1.26141	-24.60332
24.56800	-1.26781	-24.77074
24.66800	-1.27313	-24.91503
24.76800	-1.27719	-25.00186
24.86800	-1.28219	-25.12079
24.96800	-1.28734	-25.24663
25.06800	-1.29438	-25.41249
25.16800	-1.29937	-25.55462
25.26800	-1.30313	-25.65218
25.36800	-1.30750	-25.74550
25.46800	-1.31234	-25.87331
25.56800	-1.31797	-26.00202
25.66800	-1.32516	-26.17882
25.76800	-1.32953	-26.30149
25.86800	-1.33359	-26.38834
25.96800	-1.33828	-26.51782
26.06800	-1.34391	-26.64849
26.16800	-1.35109	-26.81168
26.26800	-1.35578	-26.94469
26.36800	-1.36000	-27.01717
26.46800	-1.36453	-27.08416
26.56800	-1.36938	-27.18761
26.66800	-1.37453	-27.31153
26.76800	-1.38203	-27.47973
26.86800	-1.38703	-27.61973
26.96800	-1.39125	-27.71216
27.06800	-1.39672	-27.84997
27.16800	-1.40281	-27.99767
27.26800	-1.41047	-28.19923
27.36800	-1.41344	-28.26774
27.46800	-1.41719	-28.35487
27.56800	-1.42172	-28.47914
27.66800	-1.42641	-28.59711
27.76800	-1.43172	-28.71274
27.86800	-1.43828	-28.87574
27.96800	-1.44281	-29.00687
28.06800	-1.44719	-29.10274
28.16800	-1.45203	-29.21833
28.26800	-1.45734	-29.35255
28.36800	-1.46516	-29.52373
28.46800	-1.47000	-29.68155
28.56800	-1.47375	-29.75862
28.66800	-1.47812	-29.86877
28.76800	-1.48297	-29.98897
28.86800	-1.48828	-30.12256
28.96800	-1.49484	-30.26951
29.06800	-1.49953	-30.39503
29.16800	-1.50375	-30.49076
29.26800	-1.50891	-30.62052
29.36800	-1.51500	-30.77154
29.46800	-1.52203	-30.94932
29.56800	-1.52672	-31.07950
29.66800	-1.53063	-31.16410
29.76800	-1.53500	-31.27299
29.86800	-1.53969	-31.38934
29.96800	-1.54531	-31.52766
30.06800	-1.55219	-31.69879
30.16800	-1.55641	-31.80842
30.26800	-1.56031	-31.90001
30.36800	-1.56500	-32.01808
30.46800	-1.57047	-32.15195
30.56800	-1.57672	-32.28553
30.66800	-1.58266	-32.44571
30.76800	-1.58688	-32.54012
30.86800	-1.59141	-32.65240
30.96800	-1.59625	-32.76790
31.06800	-1.60172	-32.89793
31.16800	-1.60875	-33.06556
31.26800	-1.61344	-33.18249
31.36800	-1.61734	-33.26033
31.46800	-1.62172	-33.37879
31.56800	-1.62688	-33.48769
31.66800	-1.63344	-33.64499
31.76800	-1.63937	-33.78893
31.86800	-1.64391	-33.88946
31.96800	-1.64859	-33.99957
32.06800	-1.65391	-34.11796
32.16800	-1.65922	-34.24902
32.26800	-1.66578	-34.41017
32.36800	-1.67016	-34.52216
32.46800	-1.67422	-34.61270
32.56800	-1.67891	-34.72098
32.66800	-1.68391	-34.84473
32.76800	-1.69125	-34.99818
32.86800	-1.69641	-35.12987
32.96800	-1.70031	-35.21628
33.06800	-1.70469	-35.32056
33.16800	-1.71000	-35.45782
33.26800	-1.71578	-35.58485
33.36800	-1.72328	-35.75374
33.46800	-1.72719	-35.86444
33.56800	-1.73109	-35.93876
33.66800	-1.73562	-36.05564
33.76800	-1.74078	-36.17228
33.86800	-1.74734	-36.31472
33.96800	-1.75281	-36.46286
34.06800	-1.75703	-36.55193
34.16800	-1.76187	-36.66598
34.26800	-1.76703	-36.79509
34.36800	-1.77313	-36.93879
34.46800	-1.78094	-37.12747
34.56800	-1.78422	-37.20753
34.66800	-1.78766	-37.27292
34.76800	-1.79234	-37.39376
34.86800	-1.79766	-37.53083
34.96800	-1.80437	-37.67983
35.06800	-1.80953	-37.80462
35.16800	-1.81328	-37.88985
35.26800	-1.81766	-37.98420
35.36800	-1.82234	-38.09055
35.46800	-1.82734	-38.20822
35.56800	-1.83313	-38.33684
35.66800	-1.84078	-38.51771
35.76800	-1.84516	-38.60723
35.86800	-1.85031	-38.72151
35.96800	-1.85656	-38.82265
36.06800	-1.86422	-39.00306
36.16800	-1.86750	-39.07000
36.26800	-1.87078	-39.13205
36.36800	-1.87516	-39.23683
36.46800	-1.88000	-39.35893
36.56800	-1.88531	-39.48567
36.66800	-1.89188	-39.63475
36.76800	-1.89797	-39.80366
36.86800	-1.90172	-39.87698
36.96800	-1.90625	-39.97899
37.06800	-1.91141	-40.10598
37.16800	-1.91750	-40.24128
37.26800	-1.92297	-40.39516
37.36800	-1.92687	-40.47637
37.46800	-1.93141	-40.57081
37.56800	-1.93656	-40.69929
37.66800	-1.94250	-40.84860
37.76800	-1.95031	-41.02303
37.86800	-1.95500	-41.16865
37.96800	-1.95844	-41.21735
38.06800	-1.96281	-41.32256
38.16800	-1.96797	-41.45489
38.26800	-1.97484	-41.61112
38.36800	-1.98047	-41.76928
38.46800	-1.98438	-41.85214
38.56800	-1.98875	-41.95357
38.66800	-1.99391	-42.07960
38.76800	-1.99922	-42.21469
38.86800	-2.00594	-42.36116
38.96800	-2.01078	-42.50451
39.06800	-2.01484	-42.58803
39.16800	-2.01953	-42.69991
39.26800	-2.02500	-42.83591
39.36800	-2.03219	-43.00121
39.46800	-2.03750	-43.14531
39.56800	-2.04094	-43.20383
39.66800	-2.04516	-43.31519
39.76800	-2.05000	-43.43114
39.86800	-2.05547	-43.56597
39.96800	-2.06266	-43.73819
40.06800	-2.06797	-43.89430
40.16800	-2.07172	-43.95468
40.26800	-2.07641	-44.06783
40.36800	-2.08172	-44.19968
40.46800	-2.08813	-44.34243
40.56800	-2.09359	-44.50236
40.66800	-2.09781	-44.59028
40.76800	-2.10234	-44.69091
40.86800	-2.10703	-44.81387
40.96800	-2.11281	-44.95009
41.06800	-2.12016	-45.12382
41.16800	-2.12469	-45.25328
41.26800	-2.12828	-45.31859
41.36800	-2.13297	-45.42827
41.46800	-2.13844	-45.57619
41.56800	-2.14500	-45.72235
41.66800	-2.15094	-45.89266
41.76800	-2.15484	-45.96299
41.86800	-2.15922	-46.06945
41.96800	-2.16406	-46.18688
42.06800	-2.16922	-46.30810
42.16800	-2.17578	-46.46212
42.26800	-2.18125	-46.62031
42.36800	-2.18516	-46.70316
42.46800	-2.18984	-46.80376
42.56800	-2.19500	-46.93680
42.66800	-2.20203	-47.09692
42.76800	-2.20797	-47.26728
42.86800	-2.21141	-47.32997
42.96800	-2.21578	-47.42764
43.06800	-2.22078	-47.56025
43.16800	-2.22641	-47.69803
43.26800	-2.23375	-47.88079
43.36800	-2.23859	-48.01159
43.46800	-2.24234	-48.08211
43.56800	-2.24734	-48.20107
43.66800	-2.25250	-48.33238
43.76800	-2.25906	-48.49067
43.86800	-2.26469	-48.65284
43.96800	-2.26844	-48.72340
44.06800	-2.27297	-48.83480
44.16800	-2.27797	-48.95845
44.26800	-2.28328	-49.08867
44.36800	-2.29063	-49.27760
44.46800	-2.29438	-49.37044
44.56800	-2.29813	-49.44653
44.66800	-2.30266	-49.56606
44.76800	-2.30781	-49.69800
44.86800	-2.31375	-49.83895
44.96800	-2.32000	-50.00637
45.06800	-2.32469	-50.11284
45.16800	-2.32953	-50.22111
45.26800	-2.33484	-50.35293
45.36800	-2.34063	-50.49918
45.46800	-2.34797	-50.69651
45.56800	-2.35187	-50.80728
45.66800	-2.35563	-50.88405
45.76800	-2.36000	-50.98797
45.86800	-2.36500	-51.11714
45.96800	-2.37172	-51.28033
46.06800	-2.37750	-51.44783
46.16800	-2.38094	-51.52180
46.26800	-2.38531	-51.61946
46.36800	-2.39016	-51.74473
46.46800	-2.39531	-51.87736
46.56800	-2.40141	-52.02714
46.66800	-2.40812	-52.20862
46.76800	-2.41234	-52.29929
46.86800	-2.41687	-52.40008
46.96800	-2.42172	-52.52226
47.06800	-2.42813	-52.67431
47.16800	-2.43375	-52.83868
47.26800	-2.43781	-52.92032
47.36800	-2.44203	-53.01289
47.46800	-2.44687	-53.12496
47.56800	-2.45266	-53.26225
47.66800	-2.45891	-53.41744
47.76800	-2.46500	-53.57548
47.86800	-2.46891	-53.64753
47.96800	-2.47359	-53.75685
48.06800	-2.47844	-53.87718
48.16800	-2.48453	-54.01111
48.26800	-2.49063	-54.18263
48.36800	-2.49484	-54.26559
48.46800	-2.49922	-54.35888
48.56800	-2.50391	-54.45997
48.66800	-2.50953	-54.59474
48.76800	-2.51578	-54.74743
48.86800	-2.52219	-54.91195
48.96800	-2.52594	-54.98469
49.06800	-2.53031	-55.07389
49.16800	-2.53547	-55.19566
49.26800	-2.54141	-55.32692
49.36800	-2.54688	-55.48433
49.46800	-2.55109	-55.56096
49.56800	-2.55531	-55.65480
49.66800	-2.56000	-55.76124
49.76800	-2.56516	-55.87297
49.86800	-2.57172	-56.02463
49.96800	-2.57937	-56.23809
50.06800	-2.58266	-56.28273
50.16800	-2.58703	-56.36821
50.26800	-2.59234	-56.49274
50.36800	-2.59891	-56.64302
50.46800	-2.60500	-56.82053
50.56800	-2.60875	-56.88776
50.66800	-2.61297	-56.96616
50.76800	-2.61781	-57.08278
50.86800	-2.62281	-57.19431
50.96800	-2.62969	-57.33988
51.06800	-2.63484	-57.50072
51.16800	-2.63859	-57.55583
51.26800	-2.64297	-57.63924
51.36800	-2.64812	-57.75741
51.46800	-2.65453	-57.89283
51.56800	-2.66172	-58.08462
51.66800	-2.66547	-58.15154
51.76800	-2.66969	-58.22881
51.86800	-2.67469	-58.34207
51.96800	-2.68031	-58.47288
52.06800	-2.68844	-58.65962
52.16800	-2.69375	-58.83642
52.26800	-2.69672	-58.85686
52.36800	-2.70141	-58.96224
52.46800	-2.70641	-59.08450
52.56800	-2.71359	-59.24478
52.66800	-2.71891	-59.41721
52.76800	-2.72219	-59.46570
52.86800	-2.72641	-59.55399
52.96800	-2.73125	-59.67152
53.06800	-2.73672	-59.79804
53.16800	-2.74359	-59.96035
53.26800	-2.74859	-60.10348
53.36800	-2.75219	-60.16624
53.46800	-2.75672	-60.26587
53.56800	-2.76172	-60.38281
53.66800	-2.76813	-60.54506
53.76800	-2.77625	-60.75469
53.86800	-2.77969	-60.82618
53.96800	-2.78359	-60.90492
54.06800	-2.78813	-61.00804
54.16800	-2.79344	-61.12772
54.26800	-2.80000	-61.28467
54.36800	-2.80563	-61.44855
54.46800	-2.80906	-61.50892
54.56800	-2.81359	-61.60269
54.66800	-2.81906	-61.72371
54.76800	-2.82531	-61.87985
54.86800	-2.83156	-62.04694
54.96800	-2.83563	-62.13046
55.06800	-2.84000	-62.21782
55.16800	-2.84500	-62.33623
55.26800	-2.85031	-62.46238
55.36800	-2.85688	-62.61434
55.46800	-2.86328	-62.80980
55.56800	-2.86656	-62.86103
55.66800	-2.87078	-62.94058
55.76800	-2.87594	-63.06057
55.86800	-2.88250	-63.21785
55.96800	-2.88891	-63.40202
56.06800	-2.89266	-63.47515
56.16800	-2.89672	-63.56053
56.26800	-2.90156	-63.67289
56.36800	-2.90672	-63.79039
56.46800	-2.91297	-63.93561
56.56800	-2.91937	-64.12144
56.66800	-2.92328	-64.19347
56.76800	-2.92781	-64.29061
56.86800	-2.93281	-64.41010
56.96800	-2.93938	-64.56278
57.06800	-2.94562	-64.74940
57.16800	-2.94922	-64.81498
57.26800	-2.95312	-64.89455
57.36800	-2.95781	-64.99881
57.46800	-2.96313	-65.12138
57.56800	-2.96953	-65.27021
57.66800	-2.97625	-65.46380
57.76800	-2.98000	-65.53795
57.86800	-2.98437	-65.62255
57.96800	-2.98969	-65.75437
58.06800	-2.99625	-65.90750
58.16800	-3.00188	-66.06313
58.26800	-3.00609	-66.14944
58.36800	-3.01016	-66.23948
58.46800	-3.01484	-66.34331
58.56800	-3.02047	-66.47903
58.66800	-3.02781	-66.65632
58.76800	-3.03391	-66.84592
58.86800	-3.03688	-66.89675
58.96800	-3.04094	-66.97132
59.06800	-3.04594	-67.09348
59.16800	-3.05187	-67.23249
59.26800	-3.05813	-67.40936
59.36800	-3.06250	-67.50277
59.46800	-3.06672	-67.59564
59.56800	-3.07141	-67.68680
59.66800	-3.07672	-67.81110
59.76800	-3.08234	-67.94129
59.86800	-3.08938	-68.12129
59.96800	-3.09344	-68.22450
60.06800	-3.09797	-68.30422
60.16800	-3.10313	-68.42155
60.26800	-3.10969	-68.58236
60.36800	-3.11594	-68.75229
60.46800	-3.11953	-68.82180
60.56800	-3.12375	-68.90015
60.66800	-3.12875	-69.02076
60.76800	-3.13422	-69.15422
60.86800	-3.14016	-69.30064
60.96800	-3.14656	-69.46938
61.06800	-3.15031	-69.55361
61.16800	-3.15500	-69.65074
61.26800	-3.15969	-69.76161
61.36800	-3.16531	-69.88368
61.46800	-3.17219	-70.06894
61.56800	-3.17625	-70.17295
61.66800	-3.18031	-70.25710
61.76800	-3.18500	-70.36143
61.86800	-3.19031	-70.48456
61.96800	-3.19672	-70.64225
62.06800	-3.20281	-70.81920
62.16800	-3.20672	-70.87961
62.26800	-3.21109	-70.98816
62.36800	-3.21594	-71.08779
62.46800	-3.22188	-71.22266
62.56800	-3.22859	-71.40188
62.66800	-3.23266	-71.49208
62.76800	-3.23687	-71.56953
62.86800	-3.24156	-71.67860
62.96800	-3.24656	-71.78491
63.06800	-3.25250	-71.93066
63.16800	-3.25922	-72.11144
63.26800	-3.26344	-72.20758
63.36800	-3.26797	-72.29008
63.46800	-3.27313	-72.40703
63.56800	-3.27984	-72.55679
63.66800	-3.28641	-72.74807
63.76800	-3.28984	-72.81638
63.86800	-3.29391	-72.90283
63.96800	-3.29844	-72.99934
64.06800	-3.30359	-73.11045
64.16800	-3.30984	-73.24696
64.26800	-3.31641	-73.43203
64.36800	-3.32031	-73.51239
64.46800	-3.32453	-73.58463
64.56800	-3.32938	-73.68703
64.66800	-3.33469	-73.80157
64.76800	-3.34203	-73.99889
64.86800	-3.34641	-74.08934
64.96800	-3.35063	-74.18054
65.06800	-3.35516	-74.26970
65.16800	-3.36078	-74.39658
65.26800	-3.36750	-74.52663
65.36800	-3.37328	-74.69000
65.46800	-3.37688	-74.76092
65.56800	-3.38141	-74.85121
65.66800	-3.38641	-74.95987
65.76800	-3.39234	-75.09129
65.86800	-3.39906	-75.25522
65.96800	-3.40297	-75.34746
66.06800	-3.40703	-75.42173
66.16800	-3.41141	-75.51286
66.26800	-3.41656	-75.62472
66.36800	-3.42359	-75.78315
66.46800	-3.43188	-76.02304
66.56800	-3.43469	-76.06269
66.66800	-3.43859	-76.12827
66.76800	-3.44312	-76.22398
66.86800	-3.44859	-76.34538
66.96800	-3.45438	-76.47717
67.06800	-3.45891	-76.58177
67.16800	-3.46313	-76.66785
67.26800	-3.46813	-76.76481
67.36800	-3.47359	-76.88747
67.46800	-3.48000	-77.03191
67.56800	-3.48781	-77.22966
67.66800	-3.49094	-77.29784
67.76800	-3.49516	-77.36386
67.86800	-3.50031	-77.47220
67.96800	-3.50703	-77.61859
68.06800	-3.51438	-77.81915
68.16800	-3.51766	-77.88752
68.26800	-3.52172	-77.94690
68.36800	-3.52672	-78.05602
68.46800	-3.53188	-78.18218
68.56800	-3.53766	-78.30685
68.66800	-3.54328	-78.45743
68.76800	-3.54719	-78.53337
68.86800	-3.55172	-78.62859
68.96800	-3.55703	-78.74290
69.06800	-3.56328	-78.89749
69.16800	-3.56984	-79.06494
69.26800	-3.57344	-79.13788
69.36800	-3.57750	-79.21889
69.46800	-3.58219	-79.31671
69.56800	-3.58797	-79.43854
69.66800	-3.59500	-79.60661
69.76800	-3.60109	-79.78925
69.86800	-3.60453	-79.85035
69.96800	-3.60859	-79.93342
70.06800	-3.61375	-80.04591
70.16800	-3.61953	-80.17482
70.26800	-3.62594	-80.35008
70.36800	-3.63016	-80.43990
70.46800	-3.63438	-80.52090
70.56800	-3.63891	-80.61330
70.66800	-3.64391	-80.73116
70.76800	-3.65000	-80.86268
70.86800	-3.65703	-81.04770
70.96800	-3.66078	-81.13703
71.06800	-3.66516	-81.22090
71.16800	-3.67016	-81.33291
71.26800	-3.67625	-81.47507
71.36800	-3.68328	-81.65489
71.46800	-3.68688	-81.73014
71.56800	-3.69094	-81.79372
71.66800	-3.69563	-81.90338
71.76800	-3.70078	-82.01330
71.86800	-3.70672	-82.14467
71.96800	-3.71375	-82.32176
72.06800	-3.71781	-82.42726
72.16800	-3.72219	-82.49917
72.26800	-3.72734	-82.61864
72.36800	-3.73406	-82.76515
72.46800	-3.74047	-82.93228
72.56800	-3.74375	-82.99070
72.66800	-3.74781	-83.07377
72.76800	-3.75234	-83.16440
72.86800	-3.75766	-83.27829
72.96800	-3.76344	-83.41138
73.06800	-3.77000	-83.56843
73.16800	-3.77437	-83.67742
73.26800	-3.77875	-83.76026
73.36800	-3.78359	-83.86019
73.46800	-3.78906	-83.97696
73.56800	-3.79562	-84.14450
73.66800	-3.80031	-84.24634
73.76800	-3.80453	-84.32997
73.86800	-3.80922	-84.42552
73.96800	-3.81453	-84.53594
74.06800	-3.82031	-84.66393
74.16800	-3.82703	-84.82344
74.26800	-3.83078	-84.90918
74.36800	-3.83516	-84.98558
74.46800	-3.84016	-85.10149
74.56800	-3.84609	-85.22588
74.66800	-3.85313	-85.40002
74.76800	-3.85719	-85.48559
74.86800	-3.86125	-85.55811
74.96800	-3.86594	-85.65255
75.06800	-3.87109	-85.76322
75.16800	-3.87734	-85.89726
75.26800	-3.88531	-86.11274
75.36800	-3.88875	-86.17279
75.46800	-3.89313	-86.26454
75.56800	-3.89828	-86.37405
75.66800	-3.90406	-86.50507
75.76800	-3.91000	-86.65482
75.86800	-3.91375	-86.72579
75.96800	-3.91766	-86.80001
76.06800	-3.92234	-86.89749
76.16800	-3.92750	-87.00719
76.26800	-3.93375	-87.15506
76.36800	-3.94141	-87.35706
76.46800	-3.94516	-87.44340
76.56800	-3.94953	-87.51396
76.66800	-3.95453	-87.63105
76.76800	-3.96016	-87.74757
76.86800	-3.96719	-87.92563
76.96800	-3.97141	-88.03543
77.06800	-3.97578	-88.12390
77.16800	-3.98078	-88.24228
77.26800	-3.98609	-88.37402
77.36800	-3.99172	-88.48912
77.46800	-3.99781	-88.64647
77.56800	-4.00109	-88.72267
77.66800	-4.00547	-88.80199
77.76800	-4.01016	-88.91070
77.86800	-4.01578	-89.03137
77.96800	-4.02234	-89.18650
78.06800	-4.02734	-89.32322
78.16800	-4.03141	-89.39900
78.26800	-4.03609	-89.50370
78.36800	-4.04094	-89.59750
78.46800	-4.04703	-89.73730
78.56800	-4.05391	-89.90934
78.66800	-4.05781	-90.00506
78.76800	-4.06234	-90.08965
78.86800	-4.06734	-90.19157
78.96800	-4.07313	-90.31495
79.06800	-4.08000	-90.48322
79.16800	-4.08422	-90.59464
79.26800	-4.08813	-90.66410
79.36800	-4.09297	-90.75487
79.46800	-4.09781	-90.86533
79.56800	-4.10359	-90.99069
79.66800	-4.11109	-91.16594
79.76800	-4.11500	-91.26056
79.86800	-4.11938	-91.33794
79.96800	-4.12406	-91.43446
80.06800	-4.13000	-91.55330
80.16800	-4.13734	-91.73927
80.26800	-4.14156	-91.85057
80.36800	-4.14531	-91.90912
80.46800	-4.14984	-91.99303
80.56800	-4.15500	-92.10488
80.66800	-4.16062	-92.22509
80.76800	-4.16750	-92.38567
80.86800	-4.17172	-92.48043
80.96800	-4.17594	-92.56215
81.06800	-4.18109	-92.66829
81.16800	-4.18703	-92.80536
81.26800	-4.19344	-92.95532
81.36800	-4.19766	-93.04162
81.46800	-4.20156	-93.12142
81.56800	-4.20594	-93.21126
81.66800	-4.21125	-93.31387
81.76800	-4.21687	-93.43644
81.86800	-4.22453	-93.61988
81.96800	-4.22844	-93.49326
82.06800	-4.23250	-93.57361
82.16800	-4.23750	-93.67723
82.26800	-4.24328	-93.80439
82.36800	-4.25047	-93.98478
82.46800	-4.25469	-94.08252
82.56800	-4.25859	-94.16202
82.66800	-4.26312	-94.26222
82.76800	-4.26781	-94.35000
82.86800	-4.27312	-94.45655
82.96800	-4.27984	-94.60700
83.06800	-4.28438	-94.72997
83.16800	-4.28844	-94.80400
83.26800	-4.29359	-94.89890
83.36800	-4.30000	-95.03315
83.46800	-4.30813	-95.23918
83.56800	-4.31187	-95.32715
83.66800	-4.31562	-95.40042
83.76800	-4.32016	-95.48201
83.86800	-4.32500	-95.58304
83.96800	-4.33109	-95.70935
84.06800	-4.33875	-95.89519
84.16800	-4.34266	-96.00118
84.26800	-4.34672	-96.07320
84.36800	-4.35188	-96.16900
84.46800	-4.35766	-96.30257
84.56800	-4.36531	-96.48933
84.66800	-4.36859	-96.56908
84.76800	-4.37219	-96.61721
84.86800	-4.37672	-96.70923
84.96800	-4.38172	-96.81723
85.06800	-4.38750	-96.93994
85.16800	-4.39359	-97.08139
85.26800	-4.39891	-97.21009
85.36800	-4.40313	-97.29163
85.46800	-4.40797	-97.38614
85.56800	-4.41328	-97.49642
85.66800	-4.42047	-97.66172
85.76800	-4.42516	-97.78022
85.86800	-4.42906	-97.85302
85.96800	-4.43359	-97.94549
86.06800	-4.43875	-98.05254
86.16800	-4.44469	-98.18109
86.26800	-4.45188	-98.34646
86.36800	-4.45547	-98.42294
86.46800	-4.45953	-98.48808
86.56800	-4.46438	-98.59354
86.66800	-4.46969	-98.70543
86.76800	-4.47688	-98.86212
86.86800	-4.48141	-98.97480
86.96800	-4.48547	-99.04940
87.06800	-4.49016	-99.12670
87.16800	-4.49500	-99.20148
87.26800	-4.50109	-99.24673
87.36800	-4.50937	-99.43788
87.46800	-4.51281	-99.52843
87.56800	-4.51687	-99.59532
87.66800	-4.52172	-99.69476
87.76800	-4.52750	-99.81857
87.86800	-4.53406	-99.97115
87.96800	-4.53812	-100.06703
88.06800	-4.54219	-100.14159
88.16800	-4.54703	-100.24905
88.26800	-4.55250	-100.35781
88.36800	-4.55859	-100.49741
88.46800	-4.56562	-100.66763
88.56800	-4.56906	-100.74057
88.66800	-4.57312	-100.81460
88.76800	-4.57781	-100.89856
88.86800	-4.58344	-101.01632
88.96800	-4.59125	-101.19729
89.06800	-4.59563	-101.32188
89.16800	-4.59938	-101.38606
89.26800	-4.60391	-101.46736
89.36800	-4.60906	-101.57147
89.46800	-4.61469	-101.70072
89.56800	-4.62125	-101.84659
89.66800	-4.62562	-101.96099
89.76800	-4.62984	-102.03112
89.86800	-4.63484	-102.13688
89.96800	-4.64063	-102.24973
90.06800	-4.64781	-102.41748
90.16800	-4.65266	-102.54050
90.26800	-4.65609	-102.59800
90.36800	-4.66016	-102.67156
90.46800	-4.66500	-102.76487
90.56800	-4.67047	-102.88927
90.66800	-4.67844	-103.05724
90.76800	-4.68281	-103.18608
90.86800	-4.68688	-103.24778
90.96800	-4.69203	-103.35937
91.06800	-4.69781	-103.47334
91.16800	-4.70438	-103.61922
91.26800	-4.70875	-103.72864
91.36800	-4.71281	-103.80030
91.46800	-4.71719	-103.88812
91.56800	-4.72203	-103.98453
91.66800	-4.72766	-104.09962
91.76800	-4.73578	-104.27635
91.86800	-4.74000	-104.40379
91.96800	-4.74344	-104.45302
92.06800	-4.74859	-104.54609
92.16800	-4.75484	-104.68217
92.26800	-4.76234	-104.87714
92.36800	-4.76594	-104.96409
92.46800	-4.76969	-105.01775
92.56800	-4.77406	-105.10213
92.66800	-4.77891	-105.20466
92.76800	-4.78422	-105.32020
92.86800	-4.79172	-105.47471
92.96800	-4.79656	-105.60620
93.06800	-4.80094	-105.68996
93.16800	-4.80625	-105.79980
93.26800	-4.81266	-105.94245
93.36800	-4.81969	-106.13294
93.46800	-4.82250	-106.19293
93.56800	-4.82641	-106.25830
93.66800	-4.83094	-106.35439
93.76800	-4.83578	-106.45235
93.86800	-4.84156	-106.58082
93.96800	-4.84875	-106.74704
94.06800	-4.85281	-106.84339
94.16800	-4.85719	-106.92754
94.26800	-4.86187	-107.02662
94.36800	-4.86672	-107.12904
94.46800	-4.87266	-107.23814
94.56800	-4.87813	-107.37848
94.66800	-4.88266	-107.47881
94.76800	-4.88734	-107.56541
94.86800	-4.89250	-107.66663
94.96800	-4.89859	-107.80169
95.06800	-4.90594	-107.97560
95.16800	-4.90969	-108.06425
95.26800	-4.91359	-108.13336
95.36800	-4.91797	-108.21028
95.46800	-4.92313	-108.31451
95.56800	-4.92922	-108.42773
95.66800	-4.93453	-108.55879
95.76800	-4.93906	-108.64908
95.86800	-4.94391	-108.72976
95.96800	-4.94891	-108.83441
96.06800	-4.95500	-108.95383
96.16800	-4.96266	-109.12394
96.26800	-4.96688	-109.24377
96.36800	-4.97047	-109.28457
96.46800	-4.97516	-109.37117
96.56800	-4.98047	-109.47738
96.66800	-4.98750	-109.61821
96.76800	-4.99219	-109.73494
96.86800	-4.99609	-109.79707
96.96800	-5.00078	-109.88895
97.06800	-5.00609	-109.99108
97.16800	-5.01172	-110.11282
97.26800	-5.01844	-110.24619
97.36800	-5.02328	-110.36608
97.46800	-5.02719	-110.43270
97.56800	-5.03172	-110.50887
97.66800	-5.03688	-110.61488
97.76800	-5.04375	-110.74030
97.86800	-5.04859	-110.86053
97.96800	-5.05266	-110.92216
98.06800	-5.05719	-111.01534
98.16800	-5.06234	-111.11299
98.26800	-5.06859	-111.23583
98.36800	-5.07547	-111.37629
98.46800	-5.08000	-111.49132
98.56800	-5.08391	-111.54885
98.66800	-5.08859	-111.63482
98.76800	-5.09328	-111.71417
98.86800	-5.10016	-111.84315
98.96800	-5.10578	-111.98648
99.06800	-5.10969	-112.05112
99.16800	-5.11391	-112.12111
99.26800	-5.11891	-112.22033
99.36800	-5.12438	-112.32376
99.46800	-5.13156	-112.45346
99.56800	-5.13656	-112.58931
99.66800	-5.14047	-112.64223
99.76800	-5.14547	-112.73458
99.86800	-5.15156	-112.84821
99.96800	-5.16000	-113.03096
100.06800	-5.16359	-113.12275
100.16800	-5.16719	-113.16583
100.26800	-5.17172	-113.24594
100.36800	-5.17656	-113.33563
100.46800	-5.18234	-113.46044
100.56800	-5.18984	-113.61077
100.66800	-5.19391	-113.70938
100.76800	-5.19766	-113.76946
100.86800	-5.20234	-113.84924
100.96800	-5.20797	-113.96488
101.06800	-5.21563	-114.11995
101.16800	-5.22000	-114.24448
101.26800	-5.22391	-114.29872
101.36800	-5.22844	-114.38024
101.46800	-5.23359	-114.48196
101.56800	-5.23906	-114.59681
101.66800	-5.24547	-114.72966
101.76800	-5.24984	-114.83096
101.86800	-5.25391	-114.89336
101.96800	-5.25859	-114.98477
102.06800	-5.26422	-115.09047
102.16800	-5.27094	-115.23088
102.26800	-5.27703	-115.38081
102.36800	-5.28047	-115.44207
102.46800	-5.28469	-115.51192
102.56800	-5.28953	-115.60287
102.66800	-5.29516	-115.71439
102.76800	-5.30297	-115.87738
102.86800	-5.30750	-115.98901
102.96800	-5.31125	-116.03674
103.06800	-5.31609	-116.13636
103.16800	-5.32156	-116.23720
103.26800	-5.32813	-116.37231
103.36800	-5.33313	-116.49350
103.46800	-5.33703	-116.55181
103.56800	-5.34172	-116.63363
103.66800	-5.34656	-116.73860
103.76800	-5.35219	-116.83536
103.86800	-5.35969	-117.00395
103.96800	-5.36406	-117.11660
104.06800	-5.36766	-117.15786
104.16800	-5.37234	-117.25201
104.26800	-5.37797	-117.35193
104.36800	-5.38516	-117.50678
104.46800	-5.39000	-117.62828
104.56800	-5.39375	-117.68476
104.66800	-5.39828	-117.77011
104.76800	-5.40359	-117.86877
104.86800	-5.40938	-117.98360
104.96800	-5.41656	-118.14258
105.06800	-5.42063	-118.24325
105.16800	-5.42438	-118.29632
105.26800	-5.42906	-118.38351
105.36801	-5.43453	-118.48641
105.46801	-5.44250	-118.64882
105.56801	-5.44719	-118.77178
105.66801	-5.45078	-118.82623
105.76801	-5.45516	-118.91550
105.86801	-5.46016	-119.00331
105.96801	-5.46625	-119.12549
106.06801	-5.47344	-119.28325
106.16801	-5.47734	-119.37708
106.26801	-5.48109	-119.43909
106.36801	-5.48563	-119.52291
106.46801	-5.49094	-119.61760
106.56801	-5.49703	-119.73600
106.66801	-5.50266	-119.86672
106.76801	-5.50703	-119.94953
106.86801	-5.51156	-120.03355
106.96801	-5.51672	-120.12226
107.06801	-5.52266	-120.24374
107.16801	-5.53000	-120.40338
107.26801	-5.53391	-120.49931
107.36801	-5.53766	-120.54715
107.46801	-5.54234	-120.62943
107.56801	-5.54813	-120.73965
107.66801	-5.55547	-120.91255
107.76801	-5.56031	-121.03308
107.86801	-5.56406	-121.08201
107.96801	-5.56844	-121.16423
108.06801	-5.57375	-121.26035
108.16801	-5.57906	-121.36266
108.26801	-5.58594	-121.50578
108.36801	-5.59078	-121.62716
108.46801	-5.59469	-121.68849
108.56801	-5.59937	-121.76090
108.66801	-5.60484	-121.87423
108.76801	-5.61250	-122.02764
108.86801	-5.61734	-122.16859
108.96801	-5.62094	-122.21757
109.06801	-5.62531	-122.28733
109.16801	-5.63047	-122.38748
109.26801	-5.63609	-122.50860
109.36801	-5.64250	-122.62981
109.46801	-5.64797	-122.77272
109.56801	-5.65203	-122.84414
109.66801	-5.65688	-122.93193
109.76801	-5.66203	-123.03827
109.86801	-5.66891	-123.17452
109.96801	-5.67391	-123.30249
110.06801	-5.67766	-123.36823
110.16801	-5.68203	-123.44813
110.26801	-5.68656	-123.53310
110.36801	-5.69203	-123.63465
110.46801	-5.69859	-123.77740
110.56801	-5.70344	-123.89375
110.66801	-5.70781	-123.95589
110.76801	-5.71281	-124.05381
110.86801	-5.71828	-124.16611
110.96801	-5.72516	-124.29817
111.06801	-5.73016	-124.42885
111.16801	-5.73391	-124.48528
111.26801	-5.73828	-124.55710
111.36801	-5.74297	-124.64017
111.46801	-5.74828	-124.74243
111.56801	-5.75500	-124.86736
111.66801	-5.76063	-125.00426
111.76801	-5.76469	-125.06986
111.86801	-5.76953	-125.16098
111.96801	-5.77500	-125.25830
112.06801	-5.78203	-125.39187
112.16801	-5.78688	-125.52111
112.26801	-5.79078	-125.56601
112.36801	-5.79531	-125.64367
112.46801	-5.79969	-125.72253
112.56801	-5.80531	-125.81961
112.66801	-5.81281	-125.97257
112.76801	-5.81828	-126.11990
112.86801	-5.82188	-126.16235
112.96801	-5.82656	-126.23736
113.06801	-5.83187	-126.33908
113.16801	-5.83797	-126.44890
113.26801	-5.84344	-126.58000
113.36801	-5.84750	-126.64938
113.46801	-5.85203	-126.72205
113.56801	-5.85719	-126.81614
113.66801	-5.86281	-126.93545
113.76801	-5.87000	-127.06132
113.86801	-5.87516	-127.19896
113.96801	-5.87859	-127.24583
114.06801	-5.88313	-127.31053
114.16801	-5.88844	-127.41898
114.26801	-5.89500	-127.53700
114.36801	-5.90141	-127.69972
114.46801	-5.90469	-127.75370
114.56801	-5.90859	-127.80420
114.66801	-5.91312	-127.88384
114.76801	-5.91813	-127.96976
114.86801	-5.92422	-128.07798
114.96801	-5.93094	-128.23611
115.06801	-5.93484	-128.29316
115.16801	-5.93938	-128.36379
115.26801	-5.94422	-128.44419
115.36801	-5.95000	-128.55551
115.46801	-5.95688	-128.70413
115.56801	-5.96078	-128.75688
115.66801	-5.96516	-128.82988
115.76801	-5.97031	-128.91877
115.86801	-5.97641	-129.02793
115.96801	-5.98594	-129.21134
116.06801	-5.98969	-129.32841
116.16801	-5.99250	-129.33660
116.26801	-5.99687	-129.41670
116.36801	-6.00203	-129.50204
116.46801	-6.00891	-129.62934
116.56801	-6.01500	-129.78415
116.66801	-6.01859	-129.83760
116.76801	-6.02313	-129.90840
116.86801	-6.02813	-129.99658
116.96801	-6.03328	-130.09420
117.06801	-6.04031	-130.22980
117.16801	-6.04531	-130.35509
117.26801	-6.04906	-130.40119
117.36801	-6.05359	-130.48676
117.46801	-6.05906	-130.58409
117.56801	-6.06688	-130.73640
117.66801	-6.07156	-130.85958
117.76801	-6.07500	-130.91004
117.86801	-6.07938	-130.97471
117.96801	-6.08406	-131.06123
118.06801	-6.08969	-131.16737
118.16801	-6.09703	-131.31087
118.26801	-6.10203	-131.44335
118.36801	-6.10563	-131.49312
118.46801	-6.11016	-131.56985
118.56801	-6.11500	-131.65317
118.66801	-6.12125	-131.78083
118.76801	-6.12797	-131.93744
118.86801	-6.13203	-132.01325
118.96801	-6.13625	-132.08255
119.06801	-6.14094	-132.17179
119.16801	-6.14672	-132.27880
119.26801	-6.15328	-132.41491
119.36801	-6.15859	-132.54954
119.46801	-6.16234	-132.60305
119.56801	-6.16687	-132.68009
119.66801	-6.17219	-132.77999
119.76801	-6.17891	-132.90884
119.86801	-6.18453	-133.05071
119.96801	-6.18828	-133.11122
120.06801	-6.19250	-133.18551
120.16801	-6.19719	-133.26523
120.26801	-6.20219	-133.35402
120.36801	-6.20828	-133.47310
120.46801	-6.21531	-133.63177
120.56801	-6.21937	-133.69916
120.66801	-6.22406	-133.78185
120.76801	-6.22938	-133.88030
120.86801	-6.23594	-134.00257
120.96801	-6.24109	-134.13548
121.06801	-6.24484	-134.18415
121.16801	-6.24922	-134.25091
121.26801	-6.25406	-134.33881
121.36801	-6.25953	-134.45193
121.46801	-6.26547	-134.56365
121.56801	-6.27219	-134.71647
121.66801	-6.27625	-134.78500
121.76801	-6.28047	-134.85748
121.86801	-6.28547	-134.94653
121.96801	-6.29219	-135.06378
122.06801	-6.29844	-135.23129
122.16801	-6.30203	-135.28444
122.26801	-6.30625	-135.35243
122.36801	-6.31125	-135.43680
122.46801	-6.31656	-135.54060
122.56801	-6.32266	-135.65916
122.66801	-6.32828	-135.78428
122.76801	-6.33219	-135.84618
122.86801	-6.33672	-135.91711
122.96801	-6.34172	-136.00112
123.06801	-6.34813	-136.12419
123.16801	-6.35500	-136.28431
123.26801	-6.35875	-136.35379
123.36801	-6.36297	-136.41661
123.46801	-6.36797	-136.50177
123.56801	-6.37359	-136.60803
123.66801	-6.38031	-136.73960
123.76801	-6.38547	-136.86109
123.86801	-6.38906	-136.91086
123.96801	-6.39359	-136.97912
124.06801	-6.39875	-137.08156
124.16801	-6.40547	-137.19852
124.26801	-6.41172	-137.36142
124.36801	-6.41578	-137.41843
124.46801	-6.42031	-137.49917
124.56801	-6.42531	-137.59124
124.66801	-6.43094	-137.69689
124.76801	-6.43812	-137.84556
124.86801	-6.44281	-137.96322
124.96801	-6.44609	-137.99763
125.06801	-6.45078	-138.08112
125.16801	-6.45609	-138.18701
125.26801	-6.46266	-138.31672
125.36801	-6.46859	-138.46573
125.46801	-6.47234	-138.52105
125.56801	-6.47672	-138.60027
125.66801	-6.48188	-138.69198
125.76801	-6.48781	-138.82327
125.86801	-6.49484	-138.96729
125.96801	-6.49953	-139.10116
126.06801	-6.50297	-139.14688
126.16801	-6.50781	-139.21756
126.26801	-6.51313	-139.32860
126.36801	-6.51906	-139.45805
126.46801	-6.52547	-139.61448
126.56801	-6.52891	-139.66791
126.66801	-6.53312	-139.73400
126.76801	-6.53781	-139.81764
126.86801	-6.54328	-139.91848
126.96801	-6.55031	-140.06497
127.06801	-6.55578	-140.21547
127.16801	-6.55938	-140.27102
127.26801	-6.56359	-140.33011
127.36801	-6.56844	-140.42608
127.46801	-6.57391	-140.52655
127.56801	-6.58047	-140.66103
127.66801	-6.58516	-140.76509
127.76801	-6.58953	-140.84719
127.86801	-6.59438	-140.91933
127.96801	-6.59984	-141.01900
128.06801	-6.60703	-141.16269
128.16801	-6.61313	-141.31999
128.26801	-6.61641	-141.36319
128.36801	-6.62078	-141.43826
128.46801	-6.62578	-141.52454
128.56801	-6.63172	-141.62585
128.66801	-6.63813	-141.77597
128.76801	-6.64234	-141.84345
128.86801	-6.64672	-141.91183
128.96801	-6.65141	-141.99524
129.06801	-6.65672	-142.08888
129.16801	-6.66250	-142.18973
129.26801	-6.66875	-142.33375
129.36801	-6.67281	-142.39958
129.46801	-6.67734	-142.47082
129.56801	-6.68297	-142.57351
129.66801	-6.68953	-142.69240
129.76801	-6.69594	-142.84712
129.86801	-6.69937	-142.89422
129.96801	-6.70344	-142.95124
130.06801	-6.70828	-143.03271
130.16801	-6.71391	-143.14698
130.26801	-6.72109	-143.27249
130.36801	-6.72687	-143.44415
130.46801	-6.73031	-143.48219
130.56801	-6.73453	-143.54169
130.66801	-6.73922	-143.63447
130.76801	-6.74469	-143.72270
130.86801	-6.75109	-143.86407
130.96801	-6.75547	-143.94444
131.06801	-6.75953	-144.00630
131.16801	-6.76422	-144.08316
131.26801	-6.76922	-144.16848
131.36801	-6.77531	-144.28845
131.46801	-6.78203	-144.42626
131.56801	-6.78594	-144.48749
131.66801	-6.79031	-144.55503
131.76801	-6.79547	-144.64246
131.86801	-6.80156	-144.75094
131.96801	-6.80938	-144.92935
132.06801	-6.81297	-144.97752
132.16801	-6.81672	-145.03402
132.26801	-6.82109	-145.10193
132.36801	-6.82625	-145.19195
132.46801	-6.83266	-145.30692
132.56801	-6.84156	-145.51888
132.66801	-6.84516	-145.58701
132.76801	-6.84922	-145.64157
132.86801	-6.85437	-145.72793
132.96801	-6.86172	-145.86455
133.06801	-6.86594	-145.96952
133.16801	-6.86922	-145.93829
133.26801	-6.87328	-145.82586
133.36801	-6.87813	-145.90538
133.46801	-6.88328	-145.99825
133.56801	-6.88906	-146.10958
133.66801	-6.89641	-146.27129
133.76801	-6.90031	-146.34816
133.86801	-6.90438	-146.40526
133.96801	-6.90953	-146.49612
134.06801	-6.91625	-146.63056
134.16801	-6.92297	-146.79065
134.26801	-6.92641	-146.83715
134.36801	-6.93031	-146.87790
134.46801	-6.93500	-146.96284
134.56801	-6.94047	-147.06093
134.66801	-6.94656	-147.17540
134.76801	-6.95359	-147.33782
134.86801	-6.95719	-147.37116
134.96801	-6.96156	-147.40832
135.06801	-6.96672	-147.47398
135.16801	-6.97281	-147.57250
135.26801	-6.97906	-147.71384
135.36801	-6.98297	-147.76051
135.46801	-6.98719	-147.82666
135.56801	-6.99187	-147.88930
135.66801	-6.99719	-147.98860
135.76801	-7.00359	-148.10430
135.86801	-7.01016	-148.26447
135.96801	-7.01391	-148.31688
136.06801	-7.01828	-148.38524
136.16801	-7.02344	-148.46306
136.26801	-7.02953	-148.57540
136.36801	-7.03563	-148.70767
136.46801	-7.03969	-148.75238
136.56801	-7.04391	-148.80882
136.66801	-7.04875	-148.87221
136.76801	-7.05406	-148.96727
136.86801	-7.06094	-149.08849
136.96801	-7.06719	-149.24733
137.06801	-7.07047	-149.27119
137.16801	-7.07469	-149.32042
137.26801	-7.07969	-149.40229
137.36801	-7.08578	-149.51555
137.46801	-7.09313	-149.68248
137.56801	-7.09687	-149.73833
137.66801	-7.10094	-149.77886
137.76801	-7.10578	-149.85552
137.86801	-7.11125	-149.95570
137.96801	-7.11703	-150.05426
138.06801	-7.12328	-150.18910
138.16801	-7.12719	-150.23103
138.26801	-7.13156	-150.29462
138.36801	-7.13672	-150.37952
138.46801	-7.14297	-150.48254
138.56801	-7.15000	-150.64032
138.66801	-7.15375	-150.69167
138.76801	-7.15750	-150.72544
138.86801	-7.16203	-150.79424
138.96801	-7.16703	-150.87232
139.06801	-7.17281	-150.97217
139.16801	-7.18016	-151.13848
139.26801	-7.18422	-151.20016
139.36801	-7.18844	-151.25042
139.46801	-7.19344	-151.33834
139.56801	-7.19906	-151.42331
139.66801	-7.20578	-151.56931
139.76801	-7.20984	-151.62683
139.86801	-7.21406	-151.67120
139.96801	-7.21891	-151.75164
140.06801	-7.22406	-151.83364
140.16801	-7.23047	-151.94531
140.26801	-7.23734	-152.09264
140.36801	-7.24063	-152.13346
140.46801	-7.24500	-152.17979
140.56801	-7.25000	-152.25822
140.66801	-7.25641	-152.36413
140.76801	-7.26406	-152.54597
140.86801	-7.26734	-152.57746
140.96801	-7.27156	-152.62066
141.06801	-7.27672	-152.70385
141.16801	-7.28188	-152.79201
141.26801	-7.28797	-152.90084
141.36801	-7.29391	-153.03330
141.46801	-7.29750	-153.07160
141.56801	-7.30219	-153.13284
141.66801	-7.30750	-153.23536
141.76801	-7.31453	-153.37335
141.86801	-7.32063	-153.51789
141.96801	-7.32406	-153.54440
142.06801	-7.32797	-153.58293
142.16801	-7.33266	-153.66231
142.26801	-7.33797	-153.76405
142.36801	-7.34375	-153.86499
142.46801	-7.34984	-153.99459
142.56801	-7.35391	-154.05586
142.66801	-7.35859	-154.11852
142.76801	-7.36422	-154.20718
142.86801	-7.37109	-154.34408
142.96801	-7.37719	-154.49321
143.06801	-7.38047	-154.51409
143.16801	-7.38438	-154.55525
143.26801	-7.38906	-154.63245
143.36801	-7.39391	-154.71573
143.46801	-7.39953	-154.81786
143.56801	-7.40641	-154.95872
143.66801	-7.41062	-155.02897
143.76801	-7.41500	-155.08841
143.86801	-7.41984	-155.15733
143.96801	-7.42562	-155.26001
144.06801	-7.43234	-155.40376
144.16801	-7.43688	-155.45779
144.26801	-7.44094	-155.52148
144.36801	-7.44563	-155.56768
144.46801	-7.45062	-155.65221
144.56801	-7.45641	-155.75393
144.66801	-7.46344	-155.89030
144.76801	-7.46766	-155.95630
144.86801	-7.47172	-156.00918
144.96801	-7.47672	-156.06986
145.06801	-7.48281	-156.17779
145.16801	-7.48906	-156.29853
145.26801	-7.49313	-156.34345
145.36801	-7.49719	-156.39411
145.46801	-7.50203	-156.46201
145.56801	-7.50766	-156.55060
145.66801	-7.51328	-156.64549
145.76801	-7.51984	-156.76674
145.86801	-7.52453	-156.84667
145.96801	-7.52859	-156.88244
146.06801	-7.53344	-156.94867
146.16801	-7.53984	-157.05262
146.26801	-7.54766	-157.22604
146.36801	-7.55094	-157.24705
146.46801	-7.55484	-157.29015
146.56801	-7.55922	-157.33907
146.66801	-7.56438	-157.42423
146.76801	-7.57078	-157.54196
146.86801	-7.57734	-157.67181
146.96801	-7.58109	-157.71173
147.06801	-7.58531	-157.75545
147.16801	-7.59016	-157.81708
147.26801	-7.59547	-157.91054
147.36801	-7.60250	-158.03410
147.46801	-7.60703	-158.10513
147.56801	-7.61109	-158.13774
147.66801	-7.61547	-158.19024
147.76801	-7.62047	-158.25605
147.86801	-7.62641	-158.35309
147.96801	-7.63406	-158.50265
148.06801	-7.63781	-158.55035
148.16801	-7.64203	-158.58755
148.26801	-7.64672	-158.64573
148.36801	-7.65203	-158.72066
148.46801	-7.65891	-158.83087
148.56801	-7.66375	-158.91682
148.66801	-7.66812	-158.96203
148.76801	-7.67297	-159.02826
148.86801	-7.67828	-159.10095
148.96801	-7.68562	-159.22098
149.06801	-7.69359	-159.43378
149.16801	-7.69578	-159.40300
149.26801	-7.69984	-159.42657
149.36801	-7.70516	-159.51085
149.46801	-7.71156	-159.62978
149.56801	-7.71828	-159.79396
149.66801	-7.72125	-159.79087
149.76801	-7.72516	-159.82987
149.86801	-7.73000	-159.90566
149.96801	-7.73547	-159.98568
150.06801	-7.74109	-160.09930
150.16801	-7.74766	-160.22144
150.26801	-7.75141	-160.27191
150.36801	-7.75563	-160.30738
150.46801	-7.76047	-160.37551
150.56801	-7.76594	-160.45654
150.66801	-7.77375	-160.60592
150.76801	-7.77828	-160.69587
150.86801	-7.78219	-160.71703
150.96801	-7.78656	-160.78074
151.06801	-7.79172	-160.84924
151.16801	-7.79766	-160.95732
151.26801	-7.80500	-161.10991
151.36801	-7.80859	-161.15466
151.46801	-7.81266	-161.18477
151.56801	-7.81766	-161.25195
151.66801	-7.82359	-161.35553
151.76801	-7.83031	-161.49031
151.86801	-7.83422	-161.55325
151.96801	-7.83844	-161.57860
152.06801	-7.84313	-161.64576
152.16801	-7.84828	-161.73607
152.26801	-7.85438	-161.83180
152.36801	-7.86187	-161.99525
152.46801	-7.86547	-162.02617
152.56801	-7.86953	-162.04906
152.66801	-7.87422	-162.11961
152.76801	-7.87984	-162.21058
152.86801	-7.88703	-162.35331
152.96801	-7.89141	-162.42294
153.06801	-7.89547	-162.46186
153.16801	-7.90000	-162.51934
153.26801	-7.90531	-162.61397
153.36801	-7.91078	-162.69523
153.46801	-7.91781	-162.83041
153.56801	-7.92203	-162.88544
153.66801	-7.92625	-162.92475
153.76801	-7.93125	-163.00011
153.86801	-7.93703	-163.09181
153.96801	-7.94438	-163.25018
154.06801	-7.94813	-163.28208
154.16801	-7.95203	-163.31869
154.26801	-7.95656	-163.36547
154.36801	-7.96172	-163.44637
154.46801	-7.96766	-163.55573
154.56801	-7.97516	-163.71317
154.66801	-7.97891	-163.75665
154.76801	-7.98328	-163.79909
154.86801	-7.98828	-163.85682
154.96801	-7.99406	-163.95533
155.06801	-8.00016	-164.06764
155.16801	-8.00437	-164.11509
155.26801	-8.00844	-164.16267
155.36801	-8.01313	-164.22887
155.46801	-8.01844	-164.30596
155.56801	-8.02469	-164.42332
155.66801	-8.03141	-164.55626
155.76801	-8.03531	-164.58803
155.86801	-8.03937	-164.61115
155.96801	-8.04391	-164.67676
156.06801	-8.04922	-164.75506
156.16801	-8.05641	-164.89333
156.26801	-8.06125	-164.98208
156.36801	-8.06531	-165.01543
156.46801	-8.06984	-165.06867
156.56801	-8.07531	-165.14158
156.66801	-8.08141	-165.24743
156.76801	-8.08828	-165.37283
156.86801	-8.09250	-165.43651
156.96801	-8.09688	-165.47236
157.06801	-8.10187	-165.53968
157.16801	-8.10781	-165.64180
157.26801	-8.11469	-165.79124
157.36801	-8.11859	-165.82708
157.46801	-8.12266	-165.85033
157.56801	-8.12703	-165.90792
157.66801	-8.13219	-165.99455
157.76801	-8.13828	-166.10271
157.86801	-8.14531	-166.25315
157.96801	-8.14938	-166.31640
158.06801	-8.15313	-166.33016
158.16801	-8.15797	-166.39088
158.26801	-8.16344	-166.48498
158.36801	-8.17016	-166.59997
158.46801	-8.17453	-166.67080
158.56801	-8.17891	-166.71780
158.66801	-8.18375	-166.78809
158.76801	-8.18906	-166.86814
158.86801	-8.19516	-166.97446
158.96801	-8.20250	-167.12251
159.06801	-8.20594	-167.13716
159.16801	-8.20969	-167.15771
159.26801	-8.21438	-167.22396
159.36801	-8.21984	-167.31338
159.46801	-8.22672	-167.45164
159.56801	-8.23156	-167.53568
159.66801	-8.23578	-167.56977
159.76801	-8.24063	-167.63471
159.86801	-8.24609	-167.70768
159.96801	-8.25156	-167.79341
160.06801	-8.25812	-167.91856
160.16801	-8.26188	-167.94820
160.26801	-8.26625	-167.99688
160.36801	-8.27125	-168.06787
160.46801	-8.27688	-168.15232
160.56801	-8.28406	-168.29301
160.66801	-8.28828	-168.34229
160.76801	-8.29219	-168.37372
160.86801	-8.29656	-168.41885
160.96801	-8.30156	-168.48379
161.06801	-8.30734	-168.57980
161.16801	-8.31453	-168.71232
161.26801	-8.31906	-168.77775
161.36801	-8.32328	-168.80068
161.46801	-8.32797	-168.85036
161.56801	-8.33313	-168.92149
161.66801	-8.34047	-169.05934
161.76801	-8.34500	-169.13295
161.86801	-8.34906	-169.15615
161.96801	-8.35359	-169.20742
162.06801	-8.35906	-169.29270
162.16801	-8.36500	-169.38509
162.26801	-8.37266	-169.52676
162.36801	-8.37594	-169.53500
162.46801	-8.37984	-169.55133
162.56801	-8.38469	-169.62141
162.66801	-8.39047	-169.70854
162.76801	-8.39797	-169.85567
162.86801	-8.40281	-169.93672
162.96801	-8.40641	-169.92931
163.06801	-8.41047	-169.97486
163.16801	-8.41531	-170.02907
163.26801	-8.42109	-170.12459
163.36801	-8.42859	-170.27165
163.46801	-8.43266	-170.32331
163.56801	-8.43641	-170.33449
163.66801	-8.44125	-170.38645
163.76801	-8.44688	-170.46659
163.86801	-8.45359	-170.58189
163.96801	-8.45875	-170.67669
164.06801	-8.46281	-170.69250
164.16801	-8.46719	-170.73643
164.26801	-8.47219	-170.79307
164.36801	-8.47750	-170.86884
164.46801	-8.48469	-170.98543
164.56801	-8.48984	-171.06503
164.66801	-8.49375	-171.09030
164.76801	-8.49828	-171.13131
164.86801	-8.50391	-171.20694
164.96801	-8.51125	-171.34777
165.06801	-8.51563	-171.40515
165.16801	-8.51938	-171.41415
165.26801	-8.52406	-171.47045
165.36801	-8.52922	-171.53609
165.46801	-8.53500	-171.62898
165.56801	-8.54344	-171.79833
165.66801	-8.54734	-171.84536
165.76801	-8.55125	-171.84453
165.86801	-8.55609	-171.90924
165.96801	-8.56219	-172.01583
166.06801	-8.56938	-172.18071
166.16801	-8.57266	-172.19079
166.26801	-8.57641	-172.19926
166.36801	-8.58094	-172.25280
166.46801	-8.58609	-172.32789
166.56801	-8.59219	-172.44253
166.66801	-8.59906	-172.57378
166.76801	-8.60297	-172.60289
166.86801	-8.60719	-172.62951
166.96801	-8.61188	-172.68330
167.06801	-8.61750	-172.76350
167.16801	-8.62422	-172.89129
167.26801	-8.62891	-172.96094
167.36801	-8.63313	-172.98320
167.46801	-8.63781	-173.03328
167.56801	-8.64297	-173.11761
167.66801	-8.64891	-173.21138
167.76801	-8.65594	-173.34123
167.86801	-8.65969	-173.37830
167.96801	-8.66344	-173.38067
168.06801	-8.66828	-173.43767
168.16801	-8.67391	-173.53402
168.26801	-8.68156	-173.68603
168.36801	-8.68609	-173.75733
168.46801	-8.69000	-173.75934
168.56801	-8.69422	-173.79834
168.66801	-8.69922	-173.86866
168.76801	-8.70438	-173.95145
168.86801	-8.71109	-174.07091
168.96801	-8.71656	-174.16051
169.06801	-8.72047	-174.17012
169.16801	-8.72516	-174.21766
169.26801	-8.73094	-174.30326
169.36801	-8.73875	-174.45877
169.46801	-8.74281	-174.51020
169.56801	-8.74641	-174.50505
169.66801	-8.75094	-174.55611
169.76801	-8.75594	-174.63404
169.86801	-8.76156	-174.72452
169.96801	-8.76859	-174.84407
170.06801	-8.77375	-174.93638
170.16801	-8.77750	-174.92564
170.26801	-8.78234	-174.97267
170.36801	-8.78766	-175.05498
170.46801	-8.79469	-175.16829
170.56801	-8.79969	-175.25993
170.66801	-8.80344	-175.26950
170.76801	-8.80781	-175.31344
170.86801	-8.81297	-175.38384
170.96801	-8.81875	-175.48881
171.06801	-8.82547	-175.59177
171.16801	-8.82984	-175.64395
171.26801	-8.83359	-175.64569
171.36801	-8.83844	-175.70052
171.46801	-8.84406	-175.79286
171.56801	-8.85125	-175.92202
171.66801	-8.85578	-175.98026
171.76801	-8.85969	-175.99976
171.86801	-8.86422	-176.03417
171.96801	-8.86922	-176.10472
172.06801	-8.87484	-176.17907
172.16801	-8.88297	-176.34597
172.26801	-8.88719	-176.39625
172.36801	-8.89109	-176.39190
172.46801	-8.89594	-176.45493
172.56801	-8.90141	-176.52059
172.66801	-8.90813	-176.64708
172.76801	-8.91266	-176.70280
172.86801	-8.91656	-176.72704
172.96801	-8.92125	-176.77984
173.06801	-8.92641	-176.83862
173.16801	-8.93203	-176.92442
173.26801	-8.94016	-177.08902
173.36801	-8.94469	-177.13277
173.46801	-8.94875	-177.14235
173.56801	-8.95375	-177.21261
173.66801	-8.96047	-177.34338
173.76801	-8.96703	-177.49730
173.86801	-8.97031	-177.47945
173.96801	-8.97406	-177.50227
174.06801	-8.97828	-177.55064
174.16801	-8.98266	-177.61776
174.26801	-8.98813	-177.69994
174.36801	-8.99469	-177.82566
174.46801	-8.99953	-177.88817
174.56801	-9.00391	-177.91197
174.66801	-9.00906	-177.97531
174.76801	-9.01500	-178.06686
174.86801	-9.02250	-178.20126
174.96801	-9.02719	-178.27459
175.06801	-9.03063	-178.25040
175.16801	-9.03469	-178.28962
175.26801	-9.03937	-178.35288
175.36801	-9.04438	-178.43957
175.46801	-9.05125	-178.56529
175.56801	-9.05688	-178.67064
175.66801	-9.06125	-178.67169
175.76801	-9.06594	-178.72296
175.86801	-9.07172	-178.79677
175.96801	-9.07859	-178.92340
176.06801	-9.08328	-178.98826
176.16801	-9.08703	-179.00142
176.26801	-9.09172	-179.05089
176.36801	-9.09719	-179.13073
176.46801	-9.10266	-179.21574
176.56801	-9.10922	-179.32957
176.66801	-9.11375	-179.38483
176.76801	-9.11766	-179.38076
176.86801	-9.12203	-179.42607
176.96801	-9.12719	-179.48981
177.06801	-9.13359	-179.59873
177.16801	-9.13953	-179.71039
177.26801	-9.14344	-179.71499
177.36801	-9.14797	-179.74964
177.46801	-9.15312	-179.81176
177.56801	-9.15859	-179.88731
177.66801	-9.16563	-180.00223
177.76801	-9.17047	-180.07341
177.86801	-9.17437	-180.06538
177.96801	-9.17891	-180.11084
178.06801	-9.18438	-180.17997
178.16801	-9.19188	-180.31009
178.26801	-9.19734	-180.41508
178.36801	-9.20109	-180.39149
178.46801	-9.20531	-180.42891
178.56801	-9.21016	-180.49352
178.66801	-9.21563	-180.57883
178.76801	-9.22281	-180.69819
178.86801	-9.22750	-180.76599
178.96801	-9.23125	-180.74939
179.06801	-9.23594	-180.79525
179.16801	-9.24141	-180.87372
179.26801	-9.24813	-180.99013
179.36801	-9.25328	-181.06166
179.46801	-9.25734	-181.06736
179.56801	-9.26172	-181.11092
179.66801	-9.26641	-181.15950
179.76801	-9.27203	-181.24932
179.86801	-9.27906	-181.36753
179.96801	-9.28422	-181.43438
180.06801	-9.28813	-181.42553
180.16801	-9.29266	-181.46256
180.26801	-9.29750	-181.52168
180.36801	-9.30391	-181.61583
180.46801	-9.30984	-181.74687
180.56801	-9.31406	-181.74911
180.66801	-9.31859	-181.77779
180.76801	-9.32391	-181.84520
180.86801	-9.32937	-181.92329
180.96801	-9.33547	-182.00362
181.06801	-9.34063	-182.08072
181.16801	-9.34438	-182.07259
181.26801	-9.34891	-182.10268
181.36801	-9.35391	-182.17160
181.46801	-9.36063	-182.27056
181.56801	-9.36656	-182.38182
181.66801	-9.37047	-182.36689
181.76801	-9.37469	-182.38822
181.86801	-9.37953	-182.44381
181.96801	-9.38578	-182.53723
182.06801	-9.39391	-182.68421
182.16801	-9.39969	-182.77968
182.26801	-9.40266	-182.71974
182.36801	-9.40734	-182.76064
182.46801	-9.41266	-182.85315
182.56801	-9.41969	-182.98316
182.66801	-9.42344	-183.02491
182.76801	-9.42719	-183.02044
182.86801	-9.43172	-183.05656
182.96801	-9.43656	-183.13132
183.06801	-9.44234	-183.20905
183.16801	-9.45016	-183.34529
183.26801	-9.45516	-183.40550
183.36801	-9.45859	-183.37113
183.46801	-9.46281	-183.40187
183.56801	-9.46797	-183.47459
183.66801	-9.47469	-183.59542
183.76801	-9.48047	-183.70682
183.86801	-9.48437	-183.69682
183.96801	-9.48891	-183.72665
184.06801	-9.49406	-183.77873
184.16801	-9.50000	-183.86796
184.26801	-9.50703	-183.99662
184.36801	-9.51141	-184.03792
184.46801	-9.51516	-184.02366
184.56801	-9.51984	-184.07665
184.66801	-9.52500	-184.15500
184.76801	-9.53188	-184.25556
184.86801	-9.53766	-184.36357
184.96801	-9.54125	-184.33769
185.06801	-9.54547	-184.36708
185.16801	-9.55031	-184.42588
185.26801	-9.55578	-184.51212
185.36801	-9.56328	-184.65094
185.46801	-9.56844	-184.71400
185.56801	-9.57203	-184.67750
185.66801	-9.57672	-184.71290
185.76801	-9.58219	-184.80149
185.86801	-9.58906	-184.91659
185.96801	-9.59422	-185.01426
186.06801	-9.59797	-184.99167
186.16801	-9.60250	-185.03308
186.26801	-9.60734	-185.09956
186.36801	-9.61297	-185.17642
186.46801	-9.62063	-185.30554
186.56801	-9.62547	-185.36538
186.66801	-9.62891	-185.32526
186.76801	-9.63328	-185.36673
186.86801	-9.63828	-185.44616
186.96801	-9.64438	-185.53802
187.06801	-9.65047	-185.65708
187.16801	-9.65437	-185.64382
187.26801	-9.65875	-185.66710
187.36801	-9.66406	-185.73681
187.46801	-9.66906	-185.79553
187.56801	-9.67641	-185.91863
187.66801	-9.68187	-186.01970
187.76801	-9.68547	-185.98437
187.86801	-9.69000	-186.02070
187.96801	-9.69516	-186.09084
188.06801	-9.70188	-186.19534
188.16801	-9.70813	-186.31667
188.26801	-9.71141	-186.27399
188.36801	-9.71547	-186.29591
188.46801	-9.72031	-186.36654
188.56801	-9.72609	-186.45296
188.66801	-9.73328	-186.57823
188.76801	-9.73891	-186.65703
188.86801	-9.74234	-186.60831
188.96801	-9.74703	-186.64150
189.06801	-9.75219	-186.71247
189.16801	-9.75844	-186.82355
189.26801	-9.76438	-186.94204
189.36801	-9.76844	-186.94490
189.46801	-9.77297	-186.95968
189.56801	-9.77813	-187.02909
189.66801	-9.78453	-187.12613
189.76801	-9.79344	-187.31333
189.86801	-9.79641	-187.28350
189.96801	-9.79938	-187.24327
190.06801	-9.80391	-187.31470
190.16801	-9.80922	-187.41129
190.26801	-9.81578	-187.53755
190.36801	-9.82078	-187.60544
190.46801	-9.82484	-187.59540
190.56801	-9.82922	-187.61891
190.66801	-9.83438	-187.68449
190.76801	-9.83984	-187.77826
190.86801	-9.84641	-187.87688
190.96801	-9.85203	-187.96588
191.06801	-9.85594	-187.94200
191.16801	-9.86031	-187.98451
191.26801	-9.86578	-188.05946
191.36801	-9.87187	-188.16219
191.46801	-9.87734	-188.24662
191.56801	-9.88125	-188.23506
191.66801	-9.88547	-188.25924
191.76801	-9.89047	-188.33354
191.86801	-9.89641	-188.43880
191.96801	-9.90406	-188.56624
192.06801	-9.90891	-188.60194
192.16801	-9.91266	-188.56834
192.26801	-9.91734	-188.62182
192.36801	-9.92203	-188.69337
192.46801	-9.92766	-188.78578
192.56801	-9.93344	-188.89441
192.66801	-9.93781	-188.89716
192.76801	-9.94219	-188.91427
192.86801	-9.94734	-188.97831
192.96801	-9.95297	-189.04659
193.06801	-9.95953	-189.15574
193.16801	-9.96516	-189.22849
193.26801	-9.96875	-189.18838
193.36801	-9.97313	-189.22274
193.46801	-9.97828	-189.29945
193.56801	-9.98469	-189.39939
193.66801	-9.99078	-189.49805
193.76801	-9.99484	-189.47874
193.86801	-9.99906	-189.49266
193.96801	-10.00375	-189.54402
194.06801	-10.00906	-189.61252
194.16801	-10.01594	-189.73669
194.26801	-10.02266	-189.84832
194.36801	-10.02625	-189.79520
194.46801	-10.03063	-189.81127
194.56801	-10.03563	-189.87371
194.66801	-10.04234	-189.97930
194.76801	-10.04797	-190.08960
194.86801	-10.05188	-190.06406
194.96801	-10.05609	-190.07255
195.06801	-10.06094	-190.12929
195.16801	-10.06609	-190.20522
195.26801	-10.07219	-190.28276
195.36801	-10.07906	-190.39798
195.46801	-10.08266	-190.35946
195.56801	-10.08734	-190.38570
195.66801	-10.09250	-190.45305
195.76801	-10.09953	-190.56752
195.86801	-10.10516	-190.67417
195.96801	-10.10891	-190.62592
196.06801	-10.11328	-190.64783
196.16801	-10.11797	-190.70099
196.26801	-10.12297	-190.76803
196.36801	-10.12906	-190.84786
196.46801	-10.13531	-190.97480
196.56801	-10.13906	-190.92043
196.66801	-10.14359	-190.94144
196.76801	-10.14891	-191.01110
196.86801	-10.15578	-191.12191
196.96801	-10.16172	-191.22984
197.06801	-10.16531	-191.17984
197.16801	-10.16969	-191.19889
197.26801	-10.17484	-191.27387
197.36801	-10.18047	-191.35714
197.46801	-10.18750	-191.45888
197.56801	-10.19234	-191.50938
197.66801	-10.19594	-191.45423
197.76801	-10.20016	-191.47874
197.86801	-10.20500	-191.54146
197.96801	-10.21094	-191.64132
198.06801	-10.21844	-191.79299
198.16801	-10.22266	-191.74583
198.26801	-10.22703	-191.74272
198.36801	-10.23250	-191.81596
198.46801	-10.23859	-191.91961
198.56801	-10.24547	-192.03603
198.66801	-10.24969	-192.04912
198.76801	-10.25312	-192.00464
198.86801	-10.25750	-192.05402
198.96801	-10.26250	-192.13185
199.06801	-10.26859	-192.23475
199.16801	-10.27578	-192.36180
199.26801	-10.27953	-192.31525
199.36801	-10.28344	-192.30352
199.46801	-10.28781	-192.35300
199.56801	-10.29313	-192.42765
199.66801	-10.29984	-192.54847
[truncated: 2,008 more rows]
