# Supplementary material for: Strengthening of 3D Printed Fused Deposition Manufactured Parts Using the Fill Compositing Technique
Source: PLoS One. 2015 Apr 16;10(4):e0122915. doi: 10.1371/journal.pone.0122915 (PMC4400136; doi:10.1371/journal.pone.0122915)
Supplement: S1 File — This is the raw data and information on all the samples presented in this manuscript. (ZIP) [file pone.0122915.s001.zip › Specimen_RawData_41.csv]

Time	Extension	Load
(sec)	(mm)	(N)
0.00000	0.34406	-0.10162
0.10000	0.34344	-0.10082
0.20000	0.34172	-0.10480
0.30000	0.33641	-0.10161
0.40000	0.32797	-0.10336
0.50000	0.31828	-0.10517
0.60000	0.31359	-0.10251
0.70000	0.30859	-0.10298
0.80000	0.30234	-0.10591
0.90000	0.29484	-0.10536
1.00000	0.29062	-0.10941
1.10000	0.28687	-0.10050
1.20000	0.28219	-0.10863
1.30000	0.27719	-0.10336
1.40000	0.27172	-0.10085
1.50000	0.26516	-0.10252
1.60000	0.26094	-0.10645
1.70000	0.25641	-0.10237
1.80000	0.25109	-0.10589
1.90000	0.24422	-0.10888
2.00000	0.23734	-0.10523
2.10000	0.23375	-0.10752
2.20000	0.23016	-0.09889
2.30000	0.22578	-0.10215
2.40000	0.22109	-0.09435
2.50000	0.21562	-0.10415
2.60000	0.20906	-0.09515
2.70000	0.20437	-0.10061
2.80000	0.19984	-0.09761
2.90000	0.19437	-0.10454
3.00000	0.18859	-0.10056
3.10000	0.18187	-0.10339
3.20000	0.17781	-0.09729
3.30000	0.17375	-0.09993
3.40000	0.16922	-0.09772
3.50000	0.16469	-0.10736
3.60000	0.15922	-0.10989
3.70000	0.15172	-0.12616
3.80000	0.14687	-0.18427
3.90000	0.14297	-0.23370
4.00000	0.13812	-0.32413
4.10000	0.13250	-0.44340
4.20000	0.12609	-0.59243
4.30000	0.12141	-0.72027
4.40000	0.11719	-0.81857
4.50000	0.11266	-0.90498
4.60000	0.10766	-1.02462
4.70000	0.10172	-1.15841
4.80000	0.09484	-1.31365
4.90000	0.09062	-1.41881
5.00000	0.08641	-1.51338
5.10000	0.08172	-1.62778
5.20000	0.07641	-1.74303
5.30000	0.06969	-1.88597
5.40000	0.06469	-2.01855
5.50000	0.06047	-2.11058
5.60000	0.05594	-2.21694
5.70000	0.05094	-2.32430
5.80000	0.04531	-2.44480
5.90000	0.03906	-2.58380
6.00000	0.03406	-2.70814
6.10000	0.03016	-2.79330
6.20000	0.02547	-2.88856
6.30000	0.02016	-3.00255
6.40000	0.01281	-3.16275
6.50000	0.00719	-3.31362
6.60000	0.00312	-3.40040
6.70000	-0.00141	-3.50706
6.80000	-0.00672	-3.62181
6.90000	-0.01219	-3.75231
7.00000	-0.01828	-3.88360
7.10000	-0.02297	-4.00421
7.20000	-0.02688	-4.09155
7.30000	-0.03156	-4.19310
7.40000	-0.03703	-4.31560
7.50000	-0.04344	-4.46384
7.60000	-0.04875	-4.59614
7.70000	-0.05297	-4.68718
7.80000	-0.05734	-4.79070
7.90000	-0.06250	-4.89953
8.00000	-0.06813	-5.01563
8.10000	-0.07453	-5.15707
8.20000	-0.07922	-5.27762
8.30000	-0.08328	-5.36495
8.40000	-0.08797	-5.46450
8.50000	-0.09359	-5.58162
8.60000	-0.10141	-5.74555
8.70000	-0.10609	-5.87858
8.80000	-0.10984	-5.95835
8.90000	-0.11437	-6.05635
9.00000	-0.11937	-6.16411
9.10000	-0.12500	-6.28616
9.20000	-0.13297	-6.44901
9.30000	-0.13703	-6.57044
9.40000	-0.14109	-6.65528
9.50000	-0.14594	-6.76169
9.60000	-0.15188	-6.88891
9.70000	-0.15938	-7.05980
9.80000	-0.16297	-7.16223
9.90000	-0.16672	-7.23996
10.00000	-0.17125	-7.34450
10.10000	-0.17625	-7.45287
10.20000	-0.18203	-7.57314
10.30000	-0.18969	-7.74943
10.40000	-0.19375	-7.86390
10.50000	-0.19766	-7.94855
10.60000	-0.20219	-8.04782
10.70000	-0.20781	-8.17064
10.80000	-0.21500	-8.33926
10.90000	-0.21984	-8.47524
11.00000	-0.22391	-8.55521
11.10000	-0.22844	-8.66550
11.20000	-0.23344	-8.78610
11.30000	-0.23922	-8.92179
11.40000	-0.24625	-9.08148
11.50000	-0.25047	-9.18393
11.60000	-0.25453	-9.27347
11.70000	-0.25937	-9.37778
11.80000	-0.26469	-9.49305
11.90000	-0.27125	-9.65242
12.00000	-0.27656	-9.78327
12.10000	-0.28047	-9.87125
12.20000	-0.28469	-9.97273
12.30000	-0.28938	-10.07272
12.40000	-0.29500	-10.20189
12.50000	-0.30219	-10.36551
12.60000	-0.30688	-10.48641
12.70000	-0.31078	-10.57792
12.80000	-0.31547	-10.68575
12.90000	-0.32094	-10.80371
13.00000	-0.32812	-10.96584
13.10000	-0.33328	-11.10270
13.20000	-0.33703	-11.18569
13.30000	-0.34141	-11.28691
13.40000	-0.34656	-11.39519
13.50000	-0.35219	-11.52395
13.60000	-0.35938	-11.68533
13.70000	-0.36406	-11.81292
13.80000	-0.36797	-11.89817
13.90000	-0.37250	-12.00539
14.00000	-0.37797	-12.12190
14.10000	-0.38469	-12.27660
14.20000	-0.39000	-12.40775
14.30000	-0.39391	-12.49834
14.40000	-0.39828	-12.60010
14.50000	-0.40328	-12.70722
14.60000	-0.40906	-12.84112
14.70000	-0.41625	-13.00841
14.80000	-0.42047	-13.11104
14.90000	-0.42438	-13.20366
15.00000	-0.42922	-13.31076
15.10000	-0.43453	-13.43603
15.20000	-0.44125	-13.58340
15.30000	-0.44641	-13.72818
15.40000	-0.45047	-13.81493
15.50000	-0.45484	-13.92127
15.60000	-0.45969	-14.03387
15.70000	-0.46531	-14.16784
15.80000	-0.47281	-14.34829
15.90000	-0.47750	-14.47561
16.00000	-0.48141	-14.56115
16.10000	-0.48594	-14.67295
16.20000	-0.49141	-14.79754
16.30000	-0.49844	-14.94694
16.40000	-0.50344	-15.04621
16.50000	-0.50734	-15.13070
16.60000	-0.51188	-15.24136
16.70000	-0.51688	-15.34232
16.80000	-0.52250	-15.47437
16.90000	-0.52922	-15.62911
17.00000	-0.53406	-15.75744
17.10000	-0.53828	-15.84116
17.20000	-0.54313	-15.95803
17.30000	-0.54891	-16.08242
17.40000	-0.55547	-16.24982
17.50000	-0.56047	-16.36658
17.60000	-0.56469	-16.47272
17.70000	-0.56937	-16.59208
17.80000	-0.57484	-16.72095
17.90000	-0.58109	-16.85895
18.00000	-0.58750	-17.03352
18.10000	-0.59078	-17.11573
18.20000	-0.59469	-17.21011
18.30000	-0.59922	-17.31748
18.40000	-0.60406	-17.42460
18.50000	-0.60969	-17.55330
18.60000	-0.61547	-17.69521
18.70000	-0.62031	-17.81017
18.80000	-0.62516	-17.92405
18.90000	-0.63031	-18.04297
19.00000	-0.63609	-18.18108
19.10000	-0.64266	-18.33116
19.20000	-0.64734	-18.46133
19.30000	-0.65125	-18.55474
19.40000	-0.65563	-18.65856
19.50000	-0.66094	-18.77810
19.60000	-0.66766	-18.91281
19.70000	-0.67328	-19.06481
19.80000	-0.67766	-19.16973
19.90000	-0.68203	-19.27679
20.00000	-0.68703	-19.37634
20.10000	-0.69266	-19.49980
20.20000	-0.69969	-19.66083
20.30000	-0.70500	-19.81471
20.40000	-0.70891	-19.89833
20.50000	-0.71328	-19.99684
20.60000	-0.71828	-20.11704
20.70000	-0.72406	-20.26010
20.80000	-0.72922	-20.38929
20.90000	-0.73344	-20.49045
21.00000	-0.73781	-20.59051
21.10000	-0.74297	-20.70042
21.20000	-0.74875	-20.83607
21.30000	-0.75531	-20.98290
21.40000	-0.76047	-21.13096
21.50000	-0.76469	-21.21389
21.60000	-0.76938	-21.33148
21.70000	-0.77469	-21.45280
21.80000	-0.78094	-21.59467
21.90000	-0.78688	-21.74287
22.00000	-0.79094	-21.83122
22.10000	-0.79531	-21.91848
22.20000	-0.80000	-22.03119
22.30000	-0.80531	-22.15434
22.40000	-0.81187	-22.30276
22.50000	-0.81734	-22.44865
22.60000	-0.82125	-22.51922
22.70000	-0.82609	-22.63390
22.80000	-0.83141	-22.75336
22.90000	-0.83859	-22.89617
23.00000	-0.84422	-23.06358
23.10000	-0.84797	-23.14438
23.20000	-0.85250	-23.24369
23.30000	-0.85750	-23.35811
23.40000	-0.86328	-23.49162
23.50000	-0.87047	-23.65841
23.60000	-0.87484	-23.77445
23.70000	-0.87828	-23.83818
23.80000	-0.88281	-23.94428
23.90000	-0.88781	-24.05639
24.00000	-0.89391	-24.19401
24.10000	-0.90047	-24.36611
24.20000	-0.90437	-24.44096
24.30000	-0.90875	-24.53579
24.40000	-0.91344	-24.64833
24.50000	-0.91891	-24.77123
24.60000	-0.92656	-24.94030
24.70000	-0.93203	-25.09650
24.80000	-0.93562	-25.15818
24.90000	-0.94016	-25.26732
25.00000	-0.94531	-25.39152
25.10000	-0.95156	-25.51638
25.20000	-0.95703	-25.66265
25.30000	-0.96078	-25.73328
25.40000	-0.96500	-25.81845
25.50000	-0.96969	-25.93683
25.60000	-0.97500	-26.04718
25.70000	-0.98266	-26.22059
25.80000	-0.98906	-26.38684
25.90000	-0.99281	-26.34635
26.00000	-0.99750	-26.43710
26.10000	-1.00297	-26.58740
26.20000	-1.01016	-26.75722
26.30000	-1.01516	-26.85295
26.40000	-1.01859	-26.93397
26.50000	-1.02313	-27.05315
26.60000	-1.02813	-27.18251
26.70000	-1.03359	-27.26187
26.80000	-1.03984	-27.41023
26.90000	-1.04438	-27.54150
27.00000	-1.04844	-27.62875
27.10000	-1.05328	-27.73947
27.20000	-1.05859	-27.85515
27.30000	-1.06516	-27.98202
27.40000	-1.07078	-28.13783
27.50000	-1.07469	-28.22190
27.60000	-1.07906	-28.32946
27.70000	-1.08438	-28.46088
27.80000	-1.09047	-28.57303
27.90000	-1.09766	-28.73606
28.00000	-1.10203	-28.86398
28.10000	-1.10563	-28.93955
28.20000	-1.11016	-29.04801
28.30000	-1.11547	-29.17384
28.40000	-1.12234	-29.29657
28.50000	-1.12797	-29.44159
28.60000	-1.13172	-29.53412
28.70000	-1.13594	-29.62487
28.80000	-1.14078	-29.75725
28.90000	-1.14625	-29.87386
29.00000	-1.15313	-30.00801
29.10000	-1.15859	-30.15966
29.20000	-1.16219	-30.23117
29.30000	-1.16688	-30.35073
29.40000	-1.17203	-30.48456
29.50000	-1.17859	-30.59772
29.60000	-1.18406	-30.74742
29.70000	-1.18812	-30.84285
29.80000	-1.19250	-30.95053
29.90000	-1.19734	-31.06819
30.00000	-1.20281	-31.17930
30.10000	-1.20922	-31.30606
30.20000	-1.21562	-31.47354
30.30000	-1.21922	-31.54885
30.40000	-1.22359	-31.66150
30.50000	-1.22875	-31.79198
30.60000	-1.23578	-31.94610
30.70000	-1.24172	-32.06918
30.80000	-1.24516	-32.14673
30.90000	-1.24922	-32.24660
31.00000	-1.25422	-32.37176
31.10000	-1.25953	-32.50656
31.20000	-1.26516	-32.59906
31.30000	-1.27203	-32.77205
31.40000	-1.27609	-32.86389
31.50000	-1.28078	-32.96897
31.60000	-1.28594	-33.09786
31.70000	-1.29219	-33.23137
31.80000	-1.29797	-33.37277
31.90000	-1.30187	-33.45222
32.00000	-1.30609	-33.53885
32.10000	-1.31078	-33.64860
32.20000	-1.31609	-33.75142
32.30000	-1.32266	-33.88190
32.40000	-1.32844	-34.03540
32.50000	-1.33219	-34.11378
32.60000	-1.33672	-34.20723
32.70000	-1.34203	-34.33847
32.80000	-1.34859	-34.47674
32.90000	-1.35484	-34.65068
33.00000	-1.35875	-34.72648
33.10000	-1.36297	-34.81622
33.20000	-1.36766	-34.91587
33.30000	-1.37281	-35.04124
33.40000	-1.37969	-35.18736
33.50000	-1.38641	-35.37846
33.60000	-1.39031	-35.44750
33.70000	-1.39500	-35.55919
33.80000	-1.40094	-35.70274
33.90000	-1.40828	-35.87902
34.00000	-1.41234	-35.99816
34.10000	-1.41562	-36.05369
34.20000	-1.42000	-36.15610
34.30000	-1.42469	-36.26277
34.40000	-1.42984	-36.38624
34.50000	-1.43594	-36.52446
34.60000	-1.44188	-36.68438
34.70000	-1.44594	-36.76814
34.80000	-1.45078	-36.87889
34.90000	-1.45578	-36.99777
35.00000	-1.46250	-37.15215
35.10000	-1.46875	-37.33696
35.20000	-1.47234	-37.39721
35.30000	-1.47656	-37.49042
35.40000	-1.48109	-37.61069
35.50000	-1.48641	-37.72921
35.60000	-1.49297	-37.86994
35.70000	-1.49844	-38.01426
35.80000	-1.50234	-38.09280
35.90000	-1.50750	-38.21485
36.00000	-1.51297	-38.35820
36.10000	-1.51969	-38.51283
36.20000	-1.52594	-38.69015
36.30000	-1.52953	-38.75759
36.40000	-1.53375	-38.85534
36.50000	-1.53828	-38.96508
36.60000	-1.54375	-39.10233
36.70000	-1.55016	-39.26263
36.80000	-1.55516	-39.39589
36.90000	-1.55906	-39.47430
37.00000	-1.56344	-39.57662
37.10000	-1.56828	-39.69286
37.20000	-1.57422	-39.83385
37.30000	-1.58109	-40.00621
37.40000	-1.58547	-40.10432
37.50000	-1.58984	-40.19990
37.60000	-1.59453	-40.31415
37.70000	-1.60000	-40.43486
37.80000	-1.60672	-40.59273
37.90000	-1.61250	-40.75552
38.00000	-1.61609	-40.81205
38.10000	-1.62031	-40.90450
38.20000	-1.62516	-41.00864
38.30000	-1.63109	-41.15156
38.40000	-1.63828	-41.32954
38.50000	-1.64266	-41.42569
38.60000	-1.64719	-41.51950
38.70000	-1.65203	-41.63767
38.80000	-1.65734	-41.75190
38.90000	-1.66344	-41.88306
39.00000	-1.66891	-42.03703
39.10000	-1.67297	-42.10715
39.20000	-1.67734	-42.20011
39.30000	-1.68219	-42.31548
39.40000	-1.68844	-42.45666
39.50000	-1.69563	-42.64782
39.60000	-1.69906	-42.70435
39.70000	-1.70312	-42.78822
39.80000	-1.70812	-42.90585
39.90000	-1.71391	-43.03678
40.00000	-1.72078	-43.19154
40.10000	-1.72609	-43.34094
40.20000	-1.72984	-43.40939
40.30000	-1.73422	-43.49322
40.40000	-1.73922	-43.61029
40.50000	-1.74484	-43.74244
40.60000	-1.75156	-43.91097
40.70000	-1.75594	-44.01155
40.80000	-1.76031	-44.09075
40.90000	-1.76531	-44.20585
41.00000	-1.77094	-44.33504
41.10000	-1.77828	-44.51153
41.20000	-1.78297	-44.63805
41.30000	-1.78641	-44.68194
41.40000	-1.79078	-44.78907
41.50000	-1.79594	-44.90691
41.60000	-1.80219	-45.04695
41.70000	-1.80844	-45.20527
41.80000	-1.81219	-45.26832
41.90000	-1.81625	-45.35137
42.00000	-1.82063	-45.44884
42.10000	-1.82531	-45.53323
42.20000	-1.83109	-45.64995
42.30000	-1.83953	-45.84633
42.40000	-1.84422	-45.95947
42.50000	-1.84875	-46.03675
42.60000	-1.85438	-46.16908
42.70000	-1.86203	-46.33151
42.80000	-1.86672	-46.46133
42.90000	-1.86984	-46.51263
43.00000	-1.87375	-46.58386
43.10000	-1.87844	-46.69264
43.20000	-1.88359	-46.82079
43.30000	-1.88938	-46.95005
43.40000	-1.89641	-47.11727
43.50000	-1.90047	-47.20710
43.60000	-1.90469	-47.28981
43.70000	-1.90969	-47.40173
43.80000	-1.91531	-47.52427
43.90000	-1.92156	-47.68486
44.00000	-1.92578	-47.76793
44.10000	-1.93016	-47.86173
44.20000	-1.93516	-47.97736
44.30000	-1.94078	-48.10104
44.40000	-1.94797	-48.26203
44.50000	-1.95422	-48.43911
44.60000	-1.95703	-48.47251
44.70000	-1.96125	-48.56541
44.80000	-1.96609	-48.67666
44.90000	-1.97172	-48.80114
45.00000	-1.97875	-48.98065
45.10000	-1.98312	-49.07359
45.20000	-1.98750	-49.15370
45.30000	-1.99250	-49.26277
45.40000	-1.99766	-49.38502
45.50000	-2.00375	-49.51184
45.60000	-2.00969	-49.68298
45.70000	-2.01344	-49.74632
45.80000	-2.01797	-49.83716
45.90000	-2.02313	-49.95690
46.00000	-2.02938	-50.09997
46.10000	-2.03641	-50.28059
46.20000	-2.04000	-50.34811
46.30000	-2.04406	-50.42078
46.40000	-2.04859	-50.52184
46.50000	-2.05359	-50.63743
46.60000	-2.05984	-50.77683
46.70000	-2.06656	-50.96850
46.80000	-2.07047	-51.03098
46.90000	-2.07500	-51.12441
47.00000	-2.08000	-51.22792
47.10000	-2.08578	-51.36593
47.20000	-2.09234	-51.53347
47.30000	-2.09641	-51.61691
47.40000	-2.10063	-51.70045
47.50000	-2.10531	-51.80559
47.60000	-2.11078	-51.93735
47.70000	-2.11734	-52.06946
47.80000	-2.12375	-52.24213
47.90000	-2.12719	-52.29210
48.00000	-2.13156	-52.38382
48.10000	-2.13672	-52.50816
48.20000	-2.14281	-52.65171
48.30000	-2.15000	-52.82429
48.40000	-2.15375	-52.91024
48.50000	-2.15766	-52.98139
48.60000	-2.16234	-53.07985
48.70000	-2.16734	-53.19820
48.80000	-2.17313	-53.33214
48.90000	-2.18016	-53.50230
49.00000	-2.18391	-53.57854
49.10000	-2.18828	-53.66367
49.20000	-2.19344	-53.78073
49.30000	-2.19984	-53.92826
49.40000	-2.20703	-54.11483
49.50000	-2.21047	-54.18790
49.60000	-2.21437	-54.24019
49.70000	-2.21922	-54.36189
49.80000	-2.22453	-54.48986
49.90000	-2.23078	-54.62963
50.00000	-2.23719	-54.80241
50.10000	-2.24109	-54.87485
50.20000	-2.24578	-54.96437
50.30000	-2.25094	-55.08716
50.40000	-2.25688	-55.21720
50.50000	-2.26297	-55.38255
50.60000	-2.26719	-55.46605
50.70000	-2.27125	-55.54733
50.80000	-2.27609	-55.65979
50.90000	-2.28156	-55.78225
51.00000	-2.28781	-55.92141
51.10000	-2.29328	-56.07183
51.20000	-2.29703	-56.14175
51.30000	-2.30125	-56.22769
51.40000	-2.30625	-56.34589
51.50000	-2.31188	-56.47890
51.60000	-2.31875	-56.64521
51.70000	-2.32344	-56.75715
51.80000	-2.32781	-56.83495
51.90000	-2.33328	-56.96130
52.00000	-2.33875	-57.08844
52.10000	-2.34563	-57.24690
52.20000	-2.35125	-57.42021
52.30000	-2.35453	-57.47106
52.40000	-2.35859	-57.55585
52.50000	-2.36344	-57.66661
52.60000	-2.36922	-57.80129
52.70000	-2.37594	-57.97786
52.80000	-2.38000	-58.06544
52.90000	-2.38406	-58.14532
53.00000	-2.38875	-58.24807
53.10000	-2.39359	-58.36502
53.20000	-2.39937	-58.50086
53.30000	-2.40672	-58.68898
53.40000	-2.41094	-58.77859
53.50000	-2.41531	-58.86814
53.60000	-2.41984	-58.95967
53.70000	-2.42547	-59.08847
53.80000	-2.43203	-59.26012
53.90000	-2.43641	-59.35697
54.00000	-2.44078	-59.44460
54.10000	-2.44547	-59.53278
54.20000	-2.45094	-59.66273
54.30000	-2.45719	-59.79222
54.40000	-2.46391	-59.95756
54.50000	-2.46750	-60.04136
54.60000	-2.47188	-60.11943
54.70000	-2.47672	-60.22844
54.80000	-2.48219	-60.34501
54.90000	-2.48906	-60.50113
55.00000	-2.49375	-60.60941
55.10000	-2.49828	-60.68946
55.20000	-2.50281	-60.78608
55.30000	-2.50797	-60.89959
55.40000	-2.51375	-61.03520
55.50000	-2.52078	-61.20176
55.60000	-2.52453	-61.28760
55.70000	-2.52875	-61.35773
55.80000	-2.53359	-61.45300
55.90000	-2.53922	-61.58229
56.00000	-2.54547	-61.72113
56.10000	-2.54984	-61.81334
56.20000	-2.55406	-61.89301
56.30000	-2.55875	-61.98576
56.40000	-2.56406	-62.09807
56.50000	-2.57000	-62.22410
56.60000	-2.57781	-62.40820
56.70000	-2.58156	-62.48085
56.80000	-2.58563	-62.55161
56.90000	-2.59031	-62.64845
57.00000	-2.59578	-62.75751
57.10000	-2.60313	-62.94499
57.20000	-2.60750	-63.03914
57.30000	-2.61188	-63.10733
57.40000	-2.61672	-63.20807
57.50000	-2.62172	-63.31846
57.60000	-2.62703	-63.42405
57.70000	-2.63375	-63.58059
57.80000	-2.63734	-63.65310
57.90000	-2.64156	-63.72681
58.00000	-2.64625	-63.81375
58.10000	-2.65203	-63.93124
58.20000	-2.66047	-64.11635
58.30000	-2.66438	-64.21042
58.40000	-2.66844	-64.26627
58.50000	-2.67313	-64.36528
58.60000	-2.67859	-64.47964
58.70000	-2.68578	-64.63297
58.80000	-2.69281	-64.83746
58.90000	-2.69562	-64.86621
59.00000	-2.69984	-64.93502
59.10000	-2.70453	-65.04299
59.20000	-2.71063	-65.17761
59.30000	-2.71781	-65.36731
59.40000	-2.72109	-65.42387
59.50000	-2.72500	-65.49126
59.60000	-2.72969	-65.59440
59.70000	-2.73500	-65.70966
59.80000	-2.74094	-65.84357
59.90000	-2.74734	-66.00574
60.00000	-2.75109	-66.07601
60.10000	-2.75531	-66.14748
60.20000	-2.76016	-66.25266
60.30000	-2.76594	-66.37973
60.40000	-2.77391	-66.56412
60.50000	-2.77875	-66.69958
60.60000	-2.78234	-66.75733
60.70000	-2.78688	-66.84362
60.80000	-2.79188	-66.94549
60.90000	-2.79766	-67.07659
61.00000	-2.80438	-67.24805
61.10000	-2.80812	-67.33029
61.20000	-2.81234	-67.40259
61.30000	-2.81750	-67.50779
61.40000	-2.82359	-67.64079
61.50000	-2.83000	-67.78815
61.60000	-2.83438	-67.89809
61.70000	-2.83844	-67.96770
61.80000	-2.84313	-68.06371
61.90000	-2.84828	-68.18169
62.00000	-2.85437	-68.31095
62.10000	-2.86203	-68.50160
62.20000	-2.86547	-68.57833
62.30000	-2.86938	-68.63685
62.40000	-2.87438	-68.74353
62.50000	-2.88047	-68.87507
62.60000	-2.88766	-69.06022
62.70000	-2.89141	-69.14227
62.80000	-2.89516	-69.20390
62.90000	-2.89969	-69.29681
63.00000	-2.90500	-69.40667
63.10000	-2.91047	-69.52782
63.20000	-2.91797	-69.70312
63.30000	-2.92219	-69.80625
63.40000	-2.92641	-69.88610
63.50000	-2.93109	-69.98485
63.60000	-2.93703	-70.11528
63.70000	-2.94438	-70.30725
63.80000	-2.94813	-70.38110
63.90000	-2.95188	-70.43820
64.00000	-2.95641	-70.53706
64.10000	-2.96141	-70.63598
64.20000	-2.96719	-70.77502
64.30000	-2.97438	-70.94314
64.40000	-2.97859	-71.04754
64.50000	-2.98281	-71.11967
64.60000	-2.98812	-71.22896
64.70000	-2.99391	-71.35681
64.80000	-3.00062	-71.52097
64.90000	-3.00500	-71.61874
65.00000	-3.00906	-71.69493
65.10000	-3.01375	-71.79158
65.20000	-3.01906	-71.91169
65.30000	-3.02547	-72.05959
65.40000	-3.03188	-72.23272
65.50000	-3.03531	-72.29291
65.60000	-3.03937	-72.36386
65.70000	-3.04422	-72.46920
65.80000	-3.05016	-72.59304
65.90000	-3.05703	-72.76303
66.00000	-3.06156	-72.87939
66.10000	-3.06562	-72.95366
66.20000	-3.07016	-73.04397
66.30000	-3.07516	-73.14613
66.40000	-3.08063	-73.26803
66.50000	-3.08703	-73.40635
66.60000	-3.09187	-73.53732
66.70000	-3.09625	-73.60572
66.80000	-3.10141	-73.71171
66.90000	-3.10734	-73.84530
67.00000	-3.11422	-74.00869
67.10000	-3.11844	-74.10949
67.20000	-3.12234	-74.17277
67.30000	-3.12719	-74.27137
67.40000	-3.13234	-74.38111
67.50000	-3.13844	-74.52362
67.60000	-3.14516	-74.68015
67.70000	-3.14922	-74.78076
67.80000	-3.15328	-74.84815
67.90000	-3.15813	-74.95499
68.00000	-3.16313	-75.06202
68.10000	-3.17016	-75.22132
68.20000	-3.17500	-75.35252
68.30000	-3.17891	-75.42392
68.40000	-3.18344	-75.51411
68.50000	-3.18891	-75.63332
68.60000	-3.19484	-75.76682
68.70000	-3.20141	-75.92818
68.80000	-3.20531	-76.01143
68.90000	-3.20953	-76.09496
69.00000	-3.21422	-76.18546
69.10000	-3.21953	-76.29435
69.20000	-3.22688	-76.46233
69.30000	-3.23156	-76.58531
69.40000	-3.23547	-76.65358
69.50000	-3.24000	-76.73485
69.60000	-3.24484	-76.82719
69.70000	-3.25062	-76.95451
69.80000	-3.25797	-77.12892
69.90000	-3.26234	-77.23930
70.00000	-3.26672	-77.30523
70.10000	-3.27172	-77.41701
70.20000	-3.27781	-77.54471
70.30000	-3.28469	-77.72092
70.40000	-3.28828	-77.78490
70.50000	-3.29219	-77.85185
70.60000	-3.29672	-77.94082
70.70000	-3.30187	-78.04856
70.80000	-3.30797	-78.18097
70.90000	-3.31531	-78.35820
71.00000	-3.31906	-78.43629
71.10000	-3.32328	-78.50748
71.20000	-3.32766	-78.59026
71.30000	-3.33297	-78.70282
71.40000	-3.34000	-78.85407
71.50000	-3.34484	-78.97492
71.60000	-3.34906	-79.04349
71.70000	-3.35375	-79.13651
71.80000	-3.35906	-79.24967
71.90000	-3.36500	-79.35895
72.00000	-3.37188	-79.50807
72.10000	-3.37578	-79.23222
72.20000	-3.38016	-79.33472
72.30000	-3.38484	-79.43952
72.40000	-3.39063	-79.56775
72.50000	-3.39687	-79.72006
72.60000	-3.40188	-79.84431
72.70000	-3.40594	-79.92581
72.80000	-3.41031	-80.01558
72.90000	-3.41547	-80.12427
73.00000	-3.42187	-80.27330
73.10000	-3.43031	-80.49950
73.20000	-3.43328	-80.56562
73.30000	-3.43672	-80.61657
73.40000	-3.44141	-80.71721
73.50000	-3.44656	-80.82895
73.60000	-3.45234	-80.95352
73.70000	-3.45750	-81.07562
73.80000	-3.46188	-81.16362
73.90000	-3.46656	-81.25864
74.00000	-3.47203	-81.37790
74.10000	-3.47812	-81.50557
74.20000	-3.48656	-81.70083
74.30000	-3.49031	-81.81337
74.40000	-3.49391	-81.86240
74.50000	-3.49859	-81.95367
74.60000	-3.50453	-81.98666
74.70000	-3.51266	-82.01706
74.80000	-3.51672	-82.14599
74.90000	-3.52016	-82.19299
75.00000	-3.52500	-82.29926
75.10000	-3.53000	-82.40893
75.20000	-3.53531	-82.54150
75.30000	-3.54187	-82.68561
75.40000	-3.54609	-82.79411
75.50000	-3.55047	-82.88117
75.60000	-3.55531	-82.98638
75.70000	-3.56109	-83.11239
75.80000	-3.56797	-83.29102
75.90000	-3.57234	-83.39321
76.00000	-3.57609	-83.45868
76.10000	-3.58047	-83.54788
76.20000	-3.58594	-83.66790
76.30000	-3.59250	-83.82437
76.40000	-3.59969	-84.00713
76.50000	-3.60328	-84.08319
76.60000	-3.60734	-84.16262
76.70000	-3.61203	-84.26126
76.80000	-3.61781	-84.38718
76.90000	-3.62453	-84.55613
77.00000	-3.62906	-84.67379
77.10000	-3.63297	-84.74384
77.20000	-3.63750	-84.82742
77.30000	-3.64250	-84.92723
77.40000	-3.64828	-84.82958
77.50000	-3.65547	-85.01048
77.60000	-3.65969	-85.13135
77.70000	-3.66359	-85.20908
77.80000	-3.66844	-85.31196
77.90000	-3.67391	-85.42939
78.00000	-3.68109	-85.59086
78.10000	-3.68594	-85.72455
78.20000	-3.69000	-85.79797
78.30000	-3.69438	-85.89607
78.40000	-3.69906	-85.98685
78.50000	-3.70484	-86.11903
78.60000	-3.71188	-86.28663
78.70000	-3.71672	-86.42188
78.80000	-3.72063	-86.47545
78.90000	-3.72563	-86.58115
79.00000	-3.73141	-86.70659
79.10000	-3.73875	-86.88331
79.20000	-3.74266	-86.98119
79.30000	-3.74641	-87.04302
79.40000	-3.75094	-87.13424
79.50000	-3.75594	-87.23882
79.60000	-3.76203	-87.37187
79.70000	-3.76891	-87.53396
79.80000	-3.77344	-87.65278
79.90000	-3.77719	-87.70783
80.00000	-3.78188	-87.80228
80.10000	-3.78687	-87.90257
80.20000	-3.79359	-88.04635
80.30000	-3.79906	-88.19228
80.40000	-3.80344	-88.26929
80.50000	-3.80797	-88.19421
80.60000	-3.81297	-88.25052
80.70000	-3.81844	-88.37031
80.80000	-3.82547	-88.52225
80.90000	-3.82984	-88.63910
81.00000	-3.83375	-88.70506
81.10000	-3.83844	-88.81065
81.20000	-3.84406	-88.92459
81.30000	-3.85109	-89.07015
81.40000	-3.85562	-89.18517
81.50000	-3.85969	-89.25939
81.60000	-3.86437	-89.36062
81.70000	-3.86953	-89.46172
81.80000	-3.87547	-89.59050
81.90000	-3.88391	-89.78714
82.00000	-3.88797	-89.90531
82.10000	-3.89156	-89.96250
82.20000	-3.89641	-90.05794
82.30000	-3.90172	-90.16871
82.40000	-3.90844	-90.31906
82.50000	-3.91266	-90.42288
82.60000	-3.91641	-90.48466
82.70000	-3.92078	-90.57584
82.80000	-3.92594	-90.68535
82.90000	-3.93188	-90.81359
83.00000	-3.93953	-90.98808
83.10000	-3.94406	-91.10724
83.20000	-3.94797	-91.17720
83.30000	-3.95313	-91.28162
83.40000	-3.95859	-91.40124
83.50000	-3.96609	-91.57539
83.60000	-3.97047	-91.69782
83.70000	-3.97438	-91.75911
83.80000	-3.97906	-91.86801
83.90000	-3.98391	-91.97063
84.00000	-3.98906	-92.08781
84.10000	-3.99563	-92.23053
84.20000	-4.00000	-92.33823
84.30000	-4.00391	-92.39504
84.40000	-4.00875	-92.29895
84.50000	-4.01438	-92.42576
84.60000	-4.02094	-92.58842
84.70000	-4.02625	-92.71756
84.80000	-4.03016	-92.79895
84.90000	-4.03469	-92.88121
85.00000	-4.03922	-92.98442
85.10000	-4.04484	-93.09807
85.20000	-4.05156	-93.24516
85.30000	-4.05672	-93.38116
85.40000	-4.06078	-93.45736
85.50000	-4.06562	-93.55275
85.60000	-4.07109	-93.66364
85.70000	-4.07813	-93.81772
85.80000	-4.08312	-93.95697
85.90000	-4.08688	-94.02233
86.00000	-4.09141	-94.10352
86.10000	-4.09641	-94.20488
86.20000	-4.10188	-94.32476
86.30000	-4.10891	-94.46229
86.40000	-4.11406	-94.59741
86.50000	-4.11812	-94.66714
86.60000	-4.12266	-94.75752
86.70000	-4.12813	-94.85967
86.80000	-4.13578	-95.02570
86.90000	-4.14031	-95.15247
87.00000	-4.14375	-95.20530
87.10000	-4.14828	-95.28624
87.20000	-4.15312	-95.38717
87.30000	-4.15859	-95.49789
87.40000	-4.16547	-95.64211
87.50000	-4.17047	-95.77058
87.60000	-4.17484	-95.84438
87.70000	-4.17953	-95.94078
87.80000	-4.18500	-96.04394
87.90000	-4.19172	-96.20035
88.00000	-4.19641	-96.31123
88.10000	-4.20016	-96.36386
88.20000	-4.20453	-96.45037
88.30000	-4.20938	-96.54646
88.40000	-4.21516	-96.66421
88.50000	-4.22219	-96.81446
88.60000	-4.22703	-96.93754
88.70000	-4.23109	-96.99555
88.80000	-4.23578	-97.09149
88.90000	-4.24156	-97.19691
89.00000	-4.24875	-97.35751
89.10000	-4.25344	-97.47323
89.20000	-4.25719	-97.53541
89.30000	-4.26141	-97.61272
89.40000	-4.26609	-97.69388
89.50000	-4.27141	-97.80010
89.60000	-4.27813	-97.90581
89.70000	-4.28359	-97.87633
89.80000	-4.28750	-97.95605
89.90000	-4.29219	-98.03446
90.00000	-4.29781	-98.14966
90.10000	-4.30594	-98.31100
90.20000	-4.31063	-98.44165
90.30000	-4.31422	-98.49762
90.40000	-4.31859	-98.57267
90.50000	-4.32344	-98.65936
90.60000	-4.32906	-98.77622
90.70000	-4.33641	-98.93828
90.80000	-4.34188	-99.08698
90.90000	-4.34547	-99.13621
91.00000	-4.35016	-99.22227
91.10000	-4.35578	-99.32806
91.20000	-4.36344	-99.49288
91.30000	-4.36766	-99.60604
91.40000	-4.37094	-99.64887
91.50000	-4.37516	-99.72868
91.60000	-4.37984	-99.81953
91.70000	-4.38516	-99.92277
91.80000	-4.39156	-100.05451
91.90000	-4.39797	-100.21961
92.00000	-4.40188	-100.28153
92.10000	-4.40656	-100.37331
92.20000	-4.41141	-100.46860
92.30000	-4.41797	-100.59085
92.40000	-4.42375	-100.73751
92.50000	-4.42766	-100.81187
92.60000	-4.43203	-100.88153
92.70000	-4.43703	-100.98901
92.80000	-4.44266	-101.09778
92.90000	-4.45016	-101.24545
93.00000	-4.45453	-101.37316
93.10000	-4.45813	-101.41471
93.20000	-4.46281	-101.50011
93.30000	-4.46797	-101.60814
93.40000	-4.47484	-101.73628
93.50000	-4.48016	-101.88003
93.60000	-4.48422	-101.94618
93.70000	-4.48875	-102.02483
93.80000	-4.49344	-102.11284
93.90000	-4.49906	-102.23089
94.00000	-4.50672	-102.37694
94.10000	-4.51172	-102.51456
94.20000	-4.51547	-102.56726
94.30000	-4.52016	-102.64841
94.40000	-4.52547	-102.75760
94.50000	-4.53234	-102.90021
94.60000	-4.53703	-103.00708
94.70000	-4.54094	-103.07656
94.80000	-4.54547	-103.16256
94.90000	-4.55063	-103.26642
95.00000	-4.55656	-103.38488
95.10000	-4.56359	-103.52436
95.20000	-4.56828	-103.64916
95.30000	-4.57188	-103.69834
95.40000	-4.57625	-103.78455
95.50000	-4.58156	-103.88377
95.60000	-4.58922	-104.03191
95.70000	-4.59453	-104.18443
95.80000	-4.59812	-104.23856
95.90000	-4.60250	-104.31635
96.00000	-4.60719	-104.40982
96.10000	-4.61266	-104.50786
96.20000	-4.61906	-104.63659
96.30000	-4.62438	-104.77207
96.40000	-4.62859	-104.83475
96.50000	-4.63344	-104.93103
96.60000	-4.63891	-105.03819
96.70000	-4.64547	-105.17032
96.80000	-4.65141	-105.31998
96.90000	-4.65484	-105.37443
97.00000	-4.65875	-105.43434
97.10000	-4.66344	-105.52005
97.20000	-4.66875	-105.62328
97.30000	-4.67625	-105.77150
97.40000	-4.68187	-105.92553
97.50000	-4.68562	-105.98455
97.60000	-4.69047	-106.06882
97.70000	-4.69594	-106.17774
97.80000	-4.70219	-106.30301
97.90000	-4.70766	-106.43831
98.00000	-4.71125	-106.49560
98.10000	-4.71563	-106.56650
98.20000	-4.72047	-106.64660
98.30000	-4.72578	-106.76077
98.40000	-4.73313	-106.90652
98.50000	-4.73891	-107.05147
98.60000	-4.74234	-107.10691
98.70000	-4.74719	-107.18950
98.80000	-4.75281	-107.29769
98.90000	-4.76047	-107.46543
99.00000	-4.76484	-107.58044
99.10000	-4.76828	-107.61942
99.20000	-4.77250	-107.70301
99.30000	-4.77750	-107.79706
99.40000	-4.78297	-107.90594
99.50000	-4.79000	-108.04895
99.60000	-4.79531	-108.18461
99.70000	-4.79938	-108.25286
99.80000	-4.80422	-108.34611
99.90000	-4.81016	-108.46645
100.00000	-4.81750	-108.61771
100.10000	-4.82188	-108.73521
100.20000	-4.82531	-108.78742
100.30000	-4.82953	-108.86829
100.40000	-4.83422	-108.95697
100.50000	-4.83984	-109.07116
100.60000	-4.84656	-109.21523
100.70000	-4.85156	-109.33585
100.80000	-4.85563	-109.40114
100.90000	-4.86000	-109.48109
101.00000	-4.86484	-109.57294
101.10000	-4.87031	-109.68110
101.20000	-4.87688	-109.82561
101.30000	-4.88156	-109.92378
101.40000	-4.88594	-109.99748
101.50000	-4.89094	-110.06536
101.60000	-4.89672	-110.07003
101.70000	-4.90406	-110.22098
101.80000	-4.90875	-110.34196
101.90000	-4.91234	-110.39522
102.00000	-4.91656	-110.46404
102.10000	-4.92141	-110.55572
102.20000	-4.92688	-110.66090
102.30000	-4.93297	-110.79264
102.40000	-4.93766	-110.87655
102.50000	-4.94234	-110.96226
102.60000	-4.94734	-111.05330
102.70000	-4.95297	-111.16064
102.80000	-4.96000	-111.30125
102.90000	-4.96609	-111.44717
103.00000	-4.96938	-111.49898
103.10000	-4.97391	-111.57308
103.20000	-4.97891	-111.66767
103.30000	-4.98562	-111.78663
103.40000	-4.99094	-111.91425
103.50000	-4.99484	-111.97607
103.60000	-4.99922	-112.05006
103.70000	-5.00406	-112.13904
103.80000	-5.00938	-112.23682
103.90000	-5.01563	-112.36368
104.00000	-5.02219	-112.52002
104.10000	-5.02609	-112.57873
104.20000	-5.03047	-112.64751
104.30000	-5.03531	-112.73897
104.40000	-5.04125	-112.84021
104.50000	-5.04750	-112.98510
104.60000	-5.05141	-113.04776
104.70000	-5.05578	-113.11851
104.80000	-5.06063	-113.20554
104.90000	-5.06641	-113.31183
105.00000	-5.07250	-113.42628
105.10000	-5.07844	-113.55563
105.20000	-5.08234	-113.61570
105.30001	-5.08656	-113.68184
105.40001	-5.09156	-113.76882
105.50001	-5.09781	-113.87530
105.60001	-5.10484	-114.04380
105.70001	-5.10875	-114.10818
105.80001	-5.11297	-114.16853
105.90001	-5.11766	-114.26369
106.00001	-5.12281	-114.34539
106.10001	-5.12938	-114.45543
106.20001	-5.13563	-114.60996
106.30001	-5.13938	-114.66296
106.40001	-5.14406	-114.73928
106.50001	-5.14953	-114.83844
106.60001	-5.15656	-114.96357
106.70001	-5.16234	-115.10982
106.80001	-5.16594	-115.16856
106.90001	-5.17031	-115.23770
107.00001	-5.17516	-115.31225
107.10001	-5.18047	-115.41408
107.20001	-5.18766	-115.54889
107.30001	-5.19281	-115.68127
107.40001	-5.19625	-115.71974
107.50001	-5.20062	-115.79075
107.60001	-5.20594	-115.88711
107.70001	-5.21328	-116.02327
107.80001	-5.21953	-116.19401
107.90001	-5.22266	-116.22746
108.00001	-5.22688	-116.29801
108.10001	-5.23187	-116.38464
108.20001	-5.23734	-116.49156
108.30001	-5.24359	-116.60086
108.40001	-5.24891	-116.72765
108.50001	-5.25250	-116.78306
108.60001	-5.25719	-116.85910
108.70001	-5.26234	-116.96236
108.80001	-5.26828	-117.06899
108.90001	-5.27563	-117.23679
109.00001	-5.27938	-117.30615
109.10001	-5.28328	-117.36658
109.20001	-5.28797	-117.44622
109.30001	-5.29328	-117.53859
109.40001	-5.30047	-117.66874
109.50001	-5.30656	-117.83253
109.60001	-5.31000	-117.87374
109.70001	-5.31453	-117.94416
109.80001	-5.31969	-118.04737
109.90001	-5.32563	-118.15720
110.00001	-5.33203	-118.29246
110.10001	-5.33578	-118.36711
110.20001	-5.34000	-118.43020
110.30001	-5.34500	-118.51314
110.40001	-5.35047	-118.61867
110.50001	-5.35719	-118.75036
110.60001	-5.36312	-118.89571
110.70001	-5.36641	-118.93643
110.80001	-5.37078	-119.01011
110.90001	-5.37594	-119.09775
111.00001	-5.38234	-119.21647
111.10001	-5.38859	-119.36540
111.20001	-5.39250	-119.42825
111.30001	-5.39672	-119.49715
111.40001	-5.40187	-119.59131
111.50001	-5.40766	-119.69758
111.60001	-5.41406	-119.81899
111.70001	-5.41953	-119.94481
111.80001	-5.42328	-119.99728
111.90001	-5.42766	-120.07298
112.00001	-5.43281	-120.16034
112.10001	-5.43969	-120.29238
112.20001	-5.44594	-120.44872
112.30001	-5.44969	-120.51291
112.40001	-5.45375	-120.57316
112.50001	-5.45875	-120.65993
112.60001	-5.46406	-120.75916
112.70001	-5.47125	-120.90511
112.80001	-5.47656	-121.04765
112.90001	-5.48000	-121.09047
113.00001	-5.48438	-121.17190
113.10001	-5.48922	-121.25161
113.20001	-5.49469	-121.35147
113.30001	-5.50109	-121.48651
113.40001	-5.50578	-121.57579
113.50001	-5.51016	-121.64637
113.60001	-5.51500	-121.73907
113.70001	-5.52063	-121.84115
113.80001	-5.52719	-121.95922
113.90001	-5.53313	-122.10682
114.00001	-5.53656	-122.15552
114.10001	-5.54109	-122.22250
114.20001	-5.54672	-122.32814
114.30001	-5.55328	-122.45611
114.40001	-5.55906	-122.59067
114.50001	-5.56281	-122.65326
114.60001	-5.56687	-122.71314
114.70001	-5.57172	-122.79094
114.80001	-5.57688	-122.88718
114.90001	-5.58313	-123.00958
115.00001	-5.58984	-123.16505
115.10001	-5.59344	-123.21994
115.20001	-5.59781	-123.29277
115.30001	-5.60328	-123.39210
115.40001	-5.61016	-123.52297
115.50001	-5.61672	-123.69177
115.60001	-5.61984	-123.73116
115.70001	-5.62406	-123.79087
115.80001	-5.62875	-123.87971
115.90001	-5.63391	-123.96979
116.00001	-5.64016	-124.10521
116.10001	-5.64672	-124.24971
116.20001	-5.65063	-124.31186
116.30001	-5.65531	-124.38675
116.40001	-5.66031	-124.48438
116.50001	-5.66656	-124.59777
116.60001	-5.67234	-124.73264
116.70001	-5.67625	-124.79962
116.80001	-5.68031	-124.86592
116.90001	-5.68500	-124.94276
117.00001	-5.69016	-125.04789
117.10001	-5.69578	-125.14992
117.20001	-5.70234	-125.28794
117.30001	-5.70672	-125.36550
117.40001	-5.71141	-125.44620
117.50001	-5.71672	-125.54234
117.60001	-5.72297	-125.66021
117.70001	-5.72875	-125.79370
117.80001	-5.73266	-125.85238
117.90001	-5.73687	-125.91757
118.00001	-5.74141	-125.98312
118.10001	-5.74656	-126.08182
118.20001	-5.75266	-126.19194
118.30001	-5.75922	-126.34379
118.40001	-5.76328	-126.40345
118.50001	-5.76797	-126.47834
118.60001	-5.77313	-126.57039
118.70001	-5.77953	-126.68578
118.80001	-5.78547	-126.81520
118.90001	-5.78937	-126.88185
119.00001	-5.79375	-126.94284
119.10001	-5.79859	-127.02003
119.20001	-5.80391	-127.11556
119.30001	-5.81047	-127.23923
119.40001	-5.81734	-127.39068
119.50001	-5.82078	-127.44540
119.60001	-5.82516	-127.50369
119.70001	-5.82984	-127.57984
119.80001	-5.83531	-127.67899
119.90001	-5.84203	-127.81805
120.00001	-5.84641	-127.89614
120.10001	-5.85063	-127.94754
120.20001	-5.85547	-128.03149
120.30001	-5.86109	-128.13067
120.40001	-5.86750	-128.24428
120.50001	-5.87406	-128.41240
120.60001	-5.87750	-128.45686
120.70001	-5.88172	-128.50499
120.80001	-5.88656	-128.59379
120.90001	-5.89266	-128.70781
121.00001	-5.89969	-128.85156
121.10001	-5.90344	-128.91719
121.20001	-5.90703	-128.95882
121.30001	-5.91141	-129.02232
121.40001	-5.91641	-129.10679
121.50001	-5.92188	-129.20229
121.60001	-5.92938	-129.34513
121.70001	-5.93344	-129.41977
121.80001	-5.93781	-129.48553
121.90001	-5.94266	-129.56449
122.00001	-5.94781	-129.64574
122.10001	-5.95531	-129.77225
122.20001	-5.96016	-129.87979
122.30001	-5.96422	-129.92607
122.40001	-5.96937	-130.01327
122.50001	-5.97563	-130.12294
122.60001	-5.98328	-130.26071
122.70001	-5.98859	-130.40289
122.80001	-5.99109	-130.40498
122.90001	-5.99531	-130.46241
123.00001	-6.00000	-130.54140
123.10001	-6.00578	-130.64905
123.20001	-6.01344	-130.80543
123.30001	-6.01750	-130.88863
123.40001	-6.02156	-130.93184
123.50001	-6.02625	-131.00025
123.60001	-6.03156	-131.09703
123.70001	-6.03766	-131.20991
123.80001	-6.04453	-131.36348
123.90001	-6.04797	-131.41584
124.00001	-6.05219	-131.47151
124.10001	-6.05734	-131.55462
124.20001	-6.06375	-131.68028
124.30001	-6.07016	-131.82320
124.40001	-6.07359	-131.87255
124.50001	-6.07766	-131.92792
124.60001	-6.08250	-132.01070
124.70001	-6.08797	-132.09908
124.80001	-6.09438	-132.22186
124.90001	-6.10094	-132.38382
125.00001	-6.10438	-132.42394
125.10001	-6.10859	-132.48448
125.20001	-6.11328	-132.56502
125.30001	-6.11906	-132.66484
125.40001	-6.12672	-132.84004
125.50001	-6.13094	-132.92341
125.60001	-6.13500	-132.96938
125.70001	-6.13953	-133.05242
125.80001	-6.14453	-133.13679
125.90001	-6.15078	-133.25334
126.00001	-6.15734	-133.40352
126.10001	-6.16094	-133.46471
126.20001	-6.16531	-133.52543
126.30001	-6.17062	-133.61160
126.40001	-6.17687	-133.72777
126.50001	-6.18359	-133.87421
126.60001	-6.18734	-133.94436
126.70001	-6.19125	-133.98921
126.80001	-6.19563	-134.06603
126.90001	-6.20047	-134.14603
127.00001	-6.20594	-134.23875
127.10001	-6.21297	-134.36998
127.20001	-6.21813	-134.48325
127.30001	-6.22250	-134.54701
127.40001	-6.22766	-134.63344
127.50001	-6.23391	-134.74788
127.60001	-6.23984	-134.88346
127.70001	-6.24344	-134.92994
127.80001	-6.24766	-134.99632
127.90001	-6.25234	-135.05356
128.00001	-6.25766	-135.16110
128.10001	-6.26375	-135.26759
128.20001	-6.27094	-135.41131
128.30001	-6.27516	-135.49902
128.40001	-6.27891	-135.54679
128.50001	-6.28359	-135.61723
128.60001	-6.28953	-135.72161
128.70001	-6.29703	-135.88348
128.80001	-6.30078	-135.95207
128.90001	-6.30500	-136.00330
129.00001	-6.30969	-136.09453
129.10001	-6.31500	-136.17757
129.20001	-6.32078	-136.28978
129.30001	-6.32734	-136.41906
129.40001	-6.33109	-136.47199
129.50001	-6.33516	-136.52296
129.60001	-6.34000	-136.61009
129.70001	-6.34563	-136.69610
129.80001	-6.35297	-136.84414
129.90001	-6.35734	-136.93187
130.00001	-6.36141	-136.98533
130.10001	-6.36625	-137.06265
130.20001	-6.37188	-137.15956
130.30001	-6.37812	-137.27164
130.40001	-6.38438	-137.42307
130.50001	-6.38797	-137.45876
130.60001	-6.39219	-137.52049
130.70001	-6.39719	-137.59987
130.80001	-6.40328	-137.70464
130.90001	-6.41031	-137.85423
131.00001	-6.41438	-137.93157
131.10001	-6.41875	-137.99793
131.20001	-6.42375	-138.07416
131.30001	-6.42906	-138.16696
131.40001	-6.43563	-138.28942
131.50001	-6.44219	-138.44189
131.60001	-6.44531	-138.48376
131.70001	-6.44922	-138.53259
131.80001	-6.45438	-138.61771
131.90001	-6.46031	-138.73483
132.00001	-6.46703	-138.87542
132.10001	-6.47109	-138.95032
132.20001	-6.47516	-139.01022
132.30001	-6.48016	-139.09660
132.40001	-6.48578	-139.20377
132.50001	-6.49266	-139.33676
132.60001	-6.49859	-139.49354
132.70001	-6.50187	-139.52799
132.80001	-6.50625	-139.59423
132.90001	-6.51125	-139.68346
133.00001	-6.51703	-139.78295
133.10001	-6.52375	-139.92636
133.20001	-6.52781	-140.00915
133.30001	-6.53156	-140.06089
133.40001	-6.53625	-140.13545
133.50001	-6.54156	-140.22450
133.60001	-6.54766	-140.34404
133.70001	-6.55437	-140.50058
133.80001	-6.55797	-140.55021
133.90001	-6.56203	-140.60834
134.00001	-6.56672	-140.68612
134.10001	-6.57187	-140.75935
134.20001	-6.57875	-140.89130
134.30001	-6.58391	-141.00969
134.40001	-6.58813	-141.06542
134.50001	-6.59297	-141.14293
134.60001	-6.59828	-141.22573
134.70001	-6.60437	-141.33430
134.80001	-6.61203	-141.50818
134.90001	-6.61547	-141.56273
135.00001	-6.61953	-141.60898
135.10001	-6.62422	-141.68416
135.20001	-6.62984	-141.77594
135.30001	-6.63656	-141.89857
135.40001	-6.64109	-141.99108
135.50001	-6.64516	-142.03869
135.60001	-6.64984	-142.11704
135.70001	-6.65453	-142.18856
135.80001	-6.66000	-142.27174
135.90001	-6.66734	-142.41076
136.00001	-6.67188	-142.50261
136.10001	-6.67609	-142.55635
136.20001	-6.68109	-142.62787
136.30001	-6.68734	-142.74055
136.40001	-6.69484	-142.90643
136.50001	-6.69828	-142.94393
136.60001	-6.70203	-142.99056
136.70001	-6.70672	-143.05991
136.80001	-6.71203	-143.14578
136.90001	-6.71813	-143.26172
137.00001	-6.72563	-143.42606
137.10001	-6.72906	-143.47771
137.20001	-6.73313	-143.52173
137.30001	-6.73781	-143.59307
137.40001	-6.74313	-143.68485
137.50001	-6.74953	-143.80704
137.60001	-6.75422	-143.88658
137.70001	-6.75797	-143.93413
137.80001	-6.76234	-143.99025
137.90001	-6.76719	-144.07292
138.00001	-6.77297	-144.16358
138.10001	-6.78047	-144.29018
138.20001	-6.78500	-144.39072
138.30001	-6.78922	-144.43997
138.40001	-6.79422	-144.51137
138.50001	-6.80016	-144.61263
138.60001	-6.80797	-144.77947
138.70001	-6.81172	-144.83203
138.80001	-6.81562	-144.86827
138.90001	-6.81984	-144.92342
139.00001	-6.82500	-145.00538
139.10001	-6.83141	-145.12148
139.20001	-6.84016	-145.30481
139.30001	-6.84375	-145.37565
139.40001	-6.84734	-145.40668
139.50001	-6.85234	-145.47773
139.60001	-6.85812	-145.59016
139.70001	-6.86422	-145.71424
139.80001	-6.86812	-145.76729
139.90001	-6.87219	-145.82542
140.00001	-6.87672	-145.88881
140.10001	-6.88172	-145.96318
140.20001	-6.88734	-146.05552
140.30001	-6.89406	-146.18301
140.40001	-6.89938	-146.30012
140.50001	-6.90328	-146.34529
140.60001	-6.90813	-146.41646
140.70001	-6.91391	-146.51199
140.80001	-6.92109	-146.65741
140.90001	-6.92500	-146.71898
141.00001	-6.92891	-146.77520
141.10001	-6.93359	-146.83160
141.20001	-6.93906	-146.92661
141.30001	-6.94500	-147.03773
141.40001	-6.95219	-147.17276
141.50001	-6.95594	-147.24678
141.60001	-6.96000	-147.28418
141.70001	-6.96484	-147.35295
141.80001	-6.97047	-147.39746
141.90001	-6.97766	-147.46670
142.00001	-6.98188	-147.52352
142.10001	-6.98578	-147.55808
142.20001	-6.99031	-147.62156
142.30001	-6.99547	-147.70876
142.40001	-7.00125	-147.81433
142.50001	-7.00875	-147.95914
142.60001	-7.01266	-148.03845
142.70001	-7.01687	-148.08236
142.80001	-7.02172	-148.16459
142.90001	-7.02734	-148.25927
143.00001	-7.03422	-148.39192
143.10001	-7.03844	-148.46396
143.20001	-7.04250	-148.50503
143.30001	-7.04719	-148.57815
143.40001	-7.05219	-148.65707
143.50001	-7.05812	-148.75169
143.60001	-7.06594	-148.91051
143.70001	-7.06937	-148.96710
143.80001	-7.07328	-148.98439
143.90001	-7.07797	-149.06242
144.00001	-7.08391	-149.15465
144.10001	-7.09188	-149.31461
144.20001	-7.09594	-149.39490
144.30001	-7.09953	-149.41242
144.40001	-7.10406	-149.47550
144.50001	-7.10922	-149.55688
144.60001	-7.11484	-149.64938
144.70001	-7.12203	-149.78351
144.80001	-7.12609	-149.85193
144.90001	-7.13031	-149.89494
145.00001	-7.13516	-149.97293
145.10001	-7.14063	-150.06101
145.20001	-7.14813	-150.19064
145.30001	-7.15297	-150.30399
145.40001	-7.15641	-150.31898
145.50001	-7.16047	-150.37805
145.60001	-7.16531	-150.44382
145.70001	-7.17094	-150.53490
145.80001	-7.17859	-150.67777
145.90001	-7.18297	-150.76926
146.00001	-7.18703	-150.80203
146.10001	-7.19188	-150.87040
146.20001	-7.19703	-150.95273
146.30001	-7.20391	-151.07083
146.40001	-7.20875	-151.16443
146.50001	-7.21266	-151.20065
146.60001	-7.21734	-151.26990
146.70001	-7.22234	-151.34414
146.80001	-7.22844	-151.44321
146.90001	-7.23609	-151.59220
147.00001	-7.23969	-151.64509
147.10001	-7.24359	-151.68205
147.20001	-7.24844	-151.74551
147.30001	-7.25453	-151.84282
147.40001	-7.26266	-152.02017
147.50001	-7.26641	-152.07922
147.60001	-7.27000	-152.10132
147.70001	-7.27469	-152.17517
147.80001	-7.27984	-152.24743
147.90001	-7.28547	-152.33910
148.00001	-7.29250	-152.47722
148.10001	-7.29656	-152.55234
148.20001	-7.30063	-152.59315
148.30001	-7.30578	-152.66368
148.40001	-7.31234	-152.77416
148.50001	-7.31969	-152.94406
148.60001	-7.32297	-152.97920
148.70001	-7.32656	-153.01631
148.80001	-7.33094	-153.07066
148.90001	-7.33609	-153.14986
149.00001	-7.34172	-153.25114
149.10001	-7.34844	-153.37902
149.20001	-7.35281	-153.44995
149.30001	-7.35719	-153.51704
149.40001	-7.36250	-153.59916
149.50001	-7.36844	-153.69776
149.60001	-7.37516	-153.83798
149.70001	-7.37937	-153.90643
149.80001	-7.38328	-153.93832
149.90001	-7.38766	-154.00192
150.00001	-7.39234	-154.06696
150.10001	-7.39797	-154.16057
150.20001	-7.40516	-154.29161
150.30001	-7.40938	-154.37196
150.40001	-7.41328	-154.41115
150.50001	-7.41797	-154.47557
150.60001	-7.42344	-154.55726
150.70001	-7.43031	-154.67516
150.80001	-7.43562	-154.79237
150.90001	-7.44016	-154.83868
151.00001	-7.44453	-154.89554
151.10001	-7.44937	-154.94967
151.20001	-7.45484	-155.04470
151.30001	-7.46109	-155.15983
151.40001	-7.46625	-155.24623
151.50001	-7.47016	-155.28665
151.60001	-7.47484	-155.33966
151.70001	-7.48031	-155.42291
151.80001	-7.48734	-155.54282
151.90001	-7.49203	-155.62424
152.00001	-7.49609	-155.66637
152.10001	-7.50078	-155.72231
152.20001	-7.50578	-155.78127
152.30001	-7.51109	-155.86923
152.40001	-7.51734	-155.96849
152.50001	-7.52375	-156.09327
152.60001	-7.52766	-156.12833
152.70001	-7.53234	-156.18519
152.80001	-7.53812	-156.27231
152.90001	-7.54594	-156.41715
153.00001	-7.54984	-156.48022
153.10001	-7.55328	-156.49559
153.20001	-7.55766	-156.54364
153.30001	-7.56266	-156.62050
153.40001	-7.56859	-156.71550
153.50001	-7.57531	-156.82909
153.60001	-7.58000	-156.92516
153.70001	-7.58391	-156.94943
153.80001	-7.58844	-156.99460
153.90001	-7.59375	-157.07557
154.00001	-7.60078	-157.18623
154.10001	-7.60578	-157.28140
154.20001	-7.60969	-157.30678
154.30001	-7.61375	-157.35027
154.40001	-7.61844	-157.39574
154.50001	-7.62391	-157.47538
154.60001	-7.63141	-157.59265
154.70001	-7.63672	-157.70333
154.80001	-7.64062	-157.72927
154.90001	-7.64547	-157.78954
155.00001	-7.65078	-157.85715
155.10001	-7.65797	-157.96322
155.20001	-7.66281	-158.05475
155.30001	-7.66672	-158.08706
155.40001	-7.67141	-158.13760
155.50001	-7.67672	-158.21438
155.60001	-7.68328	-158.31193
155.70001	-7.69250	-158.51219
155.80001	-7.69516	-158.52432
155.90001	-7.69828	-158.52197
156.00001	-7.70328	-158.58223
156.10001	-7.70906	-158.67123
156.20001	-7.71656	-158.83039
156.30001	-7.72016	-158.88181
156.40001	-7.72375	-158.89481
156.50001	-7.72828	-158.95128
156.60001	-7.73344	-159.03074
156.70001	-7.73891	-159.12153
156.80001	-7.74547	-159.22563
156.90001	-7.75031	-159.31371
157.00001	-7.75422	-159.34730
157.10001	-7.75922	-159.40379
157.20001	-7.76500	-159.49801
157.30001	-7.77234	-159.62589
157.40001	-7.77719	-159.73073
157.50001	-7.78078	-159.73262
157.60001	-7.78500	-159.77840
157.70001	-7.78969	-159.84361
157.80001	-7.79516	-159.92396
157.90001	-7.80266	-160.05817
158.00001	-7.80750	-160.15297
158.10001	-7.81125	-160.18699
158.20001	-7.81625	-160.24561
158.30001	-7.82188	-160.33377
158.40001	-7.82828	-160.44377
158.50001	-7.83313	-160.52133
158.60001	-7.83703	-160.55705
158.70001	-7.84172	-160.61267
158.80001	-7.84672	-160.68687
158.90001	-7.85250	-160.77992
159.00001	-7.86000	-160.91517
159.10001	-7.86438	-160.99440
159.20001	-7.86813	-161.00797
159.30001	-7.87266	-161.06206
159.40001	-7.87797	-161.13834
159.50001	-7.88484	-161.25335
159.60001	-7.89016	-161.36883
159.70001	-7.89406	-161.39221
159.80001	-7.89859	-161.44226
159.90001	-7.90359	-161.50780
160.00001	-7.90938	-161.59485
160.10001	-7.91609	-161.71886
160.20001	-7.92063	-161.78703
160.30001	-7.92469	-161.81651
160.40001	-7.92938	-161.87574
160.50001	-7.93500	-161.97155
160.60001	-7.94250	-162.09976
160.70001	-7.94719	-162.18126
160.80001	-7.95094	-162.20090
160.90001	-7.95516	-162.25007
161.00001	-7.96000	-162.30741
161.10001	-7.96547	-162.39445
161.20001	-7.97266	-162.51165
161.30001	-7.97766	-162.62470
161.40001	-7.98172	-162.65143
161.50001	-7.98656	-162.70426
161.60001	-7.99219	-162.78209
161.70001	-7.99891	-162.90498
161.80001	-8.00328	-162.96892
161.90001	-8.00734	-163.00641
162.00001	-8.01188	-163.05748
162.10001	-8.01703	-163.12811
162.20001	-8.02250	-163.22327
162.30001	-8.02922	-163.32157
162.40001	-8.03406	-163.41102
162.50001	-8.03797	-163.43075
162.60001	-8.04250	-163.49129
162.70001	-8.04766	-163.55063
162.80001	-8.05469	-163.66822
162.90001	-8.06000	-163.78064
163.00001	-8.06406	-163.81304
163.10001	-8.06844	-163.85596
163.20001	-8.07375	-163.92434
163.30001	-8.07984	-164.01511
163.40001	-8.08688	-164.13875
163.50001	-8.09188	-164.23842
163.60001	-8.09531	-164.24799
163.70001	-8.10000	-164.30348
163.80001	-8.10531	-164.37456
163.90001	-8.11188	-164.48574
164.00001	-8.11703	-164.57683
164.10001	-8.12109	-164.61222
164.20001	-8.12563	-164.66552
164.30001	-8.13062	-164.74204
164.40001	-8.13672	-164.83483
164.50001	-8.14406	-164.97593
164.60001	-8.14844	-165.05425
164.70001	-8.15172	-165.06010
164.80001	-8.15625	-165.10497
164.90001	-8.16125	-165.17457
165.00001	-8.16781	-165.27258
165.10001	-8.17312	-165.37955
165.20001	-8.17750	-165.42381
165.30001	-8.18219	-165.47891
165.40001	-8.18750	-165.55540
165.50001	-8.19328	-165.66367
165.60001	-8.20031	-165.77807
165.70001	-8.20469	-165.84140
165.80001	-8.20828	-165.85031
165.90001	-8.21281	-165.89835
166.00001	-8.21797	-165.97615
166.10001	-8.22453	-166.08056
166.20001	-8.23047	-166.20408
166.30001	-8.23469	-166.25027
166.40001	-8.23938	-166.29717
166.50001	-8.24453	-166.35920
166.60001	-8.24984	-166.44418
166.70001	-8.25625	-166.53962
166.80001	-8.26063	-166.61507
166.90001	-8.26469	-166.63834
167.00001	-8.26938	-166.69410
167.10001	-8.27484	-166.75982
167.20001	-8.28172	-166.86782
167.30001	-8.28719	-166.97939
167.40001	-8.29094	-166.99187
167.50001	-8.29516	-167.03269
167.60001	-8.30000	-167.09235
167.70001	-8.30547	-167.17118
167.80001	-8.31234	-167.28373
167.90001	-8.31781	-167.38284
168.00001	-8.32188	-167.40137
168.10001	-8.32656	-167.44211
168.20001	-8.33172	-167.50900
168.30001	-8.33797	-167.60099
168.40001	-8.34344	-167.71179
168.50001	-8.34766	-167.73373
168.60001	-8.35219	-167.77588
168.70001	-8.35719	-167.83682
168.80001	-8.36281	-167.90810
168.90001	-8.37031	-168.03622
169.00001	-8.37500	-168.12293
169.10001	-8.37875	-168.12789
169.20001	-8.38359	-168.17614
169.30001	-8.38922	-168.27099
169.40001	-8.39594	-168.36828
169.50001	-8.40125	-168.45681
169.60001	-8.40484	-168.46547
169.70001	-8.40891	-168.49856
169.80001	-8.41359	-168.55145
169.90001	-8.41922	-168.63275
170.00001	-8.42641	-168.74599
170.10001	-8.43141	-168.83916
170.20001	-8.43516	-168.84252
170.30001	-8.43984	-168.90197
170.40001	-8.44500	-168.95431
170.50001	-8.45109	-169.04742
170.60001	-8.45734	-169.16549
170.70001	-8.46141	-169.19263
170.80001	-8.46578	-169.23249
170.90001	-8.47047	-169.28014
171.00001	-8.47562	-169.34329
171.10001	-8.48250	-169.42640
171.20001	-8.48906	-169.57188
171.30001	-8.49250	-169.56292
171.40001	-8.49672	-169.59605
171.50001	-8.50188	-169.66332
171.60001	-8.50844	-169.74761
171.70001	-8.51438	-169.87422
171.80001	-8.51828	-169.88778
171.90001	-8.52266	-169.92137
172.00001	-8.52781	-169.98318
172.10001	-8.53328	-170.05913
172.20001	-8.54109	-170.16913
172.30001	-8.54656	-170.30199
172.40001	-8.54984	-170.27491
172.50001	-8.55453	-170.32273
172.60001	-8.56000	-170.40774
172.70001	-8.56719	-170.53585
172.80001	-8.57141	-170.59042
172.90001	-8.57516	-170.60687
173.00001	-8.57938	-170.64410
173.10001	-8.58453	-170.71448
173.20001	-8.59000	-170.80410
173.30001	-8.59688	-170.91537
173.40001	-8.60203	-171.00826
173.50001	-8.60578	-171.01377
173.60001	-8.61047	-171.05642
173.70001	-8.61609	-171.13835
173.80001	-8.62266	-171.24031
173.90001	-8.62797	-171.33196
174.00001	-8.63187	-171.34574
174.10001	-8.63625	-171.38635
174.20001	-8.64109	-171.44515
174.30001	-8.64672	-171.53081
174.40001	-8.65359	-171.64376
174.50001	-8.65891	-171.74976
174.60001	-8.66250	-171.74549
174.70001	-8.66687	-171.78468
174.80001	-8.67203	-171.85746
174.90001	-8.67875	-171.97055
175.00001	-8.68453	-172.07977
175.10001	-8.68859	-172.09069
175.20001	-8.69281	-172.13440
175.30001	-8.69766	-172.18536
175.40001	-8.70297	-172.25713
175.50001	-8.70922	-172.34626
175.60001	-8.71531	-172.47967
175.70001	-8.71922	-172.48836
175.80001	-8.72359	-172.52676
175.90001	-8.72891	-172.59341
176.00001	-8.73563	-172.69255
176.10001	-8.74156	-172.81550
176.20001	-8.74531	-172.81716
176.30001	-8.74938	-172.84323
176.40001	-8.75422	-172.89519
176.50001	-8.76000	-172.98459
176.60001	-8.76656	-173.09195
176.70001	-8.77266	-173.20220
176.80001	-8.77641	-173.20362
176.90001	-8.78063	-173.23364
177.00001	-8.78547	-173.29563
177.10001	-8.79172	-173.37409
177.20001	-8.79844	-173.51443
177.30001	-8.80219	-173.53679
177.40001	-8.80656	-173.57001
177.50001	-8.81156	-173.62580
177.60001	-8.81672	-173.68972
177.70001	-8.82313	-173.78271
177.80001	-8.82891	-173.89153
177.90001	-8.83266	-173.89560
178.00001	-8.83719	-173.93129
178.10001	-8.84266	-174.01001
178.20001	-8.84922	-174.10254
178.30001	-8.85469	-174.20788
178.40001	-8.85859	-174.21511
178.50001	-8.86297	-174.24929
178.60001	-8.86781	-174.30773
178.70001	-8.87281	-174.36887
178.80001	-8.87938	-174.46026
178.90001	-8.88547	-174.59291
179.00001	-8.88938	-174.59191
179.10001	-8.89406	-174.63876
179.20001	-8.89953	-174.70928
179.30001	-8.90687	-174.81719
179.40001	-8.91203	-174.90537
179.50001	-8.91547	-174.91086
179.60001	-8.91984	-174.94011
179.70001	-8.92484	-174.99948
179.80001	-8.93047	-175.07564
179.90001	-8.93781	-175.20162
180.00001	-8.94359	-175.31420
180.10001	-8.94750	-175.32289
180.20001	-8.95250	-175.37890
180.30001	-8.95813	-175.45831
180.40001	-8.96500	-175.58737
180.50001	-8.96906	-175.63771
180.60001	-8.97234	-175.62854
180.70001	-8.97625	-175.66451
180.80001	-8.98094	-175.72409
180.90001	-8.98609	-175.79980
181.00001	-8.99250	-175.89709
181.10001	-8.99891	-176.04198
181.20001	-9.00281	-176.04505
181.30001	-9.00750	-176.09106
181.40001	-9.01313	-176.15044
181.50001	-9.02031	-176.27244
181.60001	-9.02594	-176.37132
181.70001	-9.02938	-176.36183
181.80001	-9.03344	-176.38311
181.90001	-9.03781	-176.43237
182.00001	-9.04266	-176.50174
182.10001	-9.04891	-176.59010
182.20001	-9.05563	-176.73773
182.30001	-9.05969	-176.76099
182.40001	-9.06438	-176.79165
182.50001	-9.06984	-176.85014
182.60001	-9.07641	-176.95583
182.70001	-9.08219	-177.05600
182.80001	-9.08609	-177.06366
182.90001	-9.09063	-177.10073
183.00001	-9.09547	-177.16551
183.10001	-9.10078	-177.23687
183.20001	-9.10672	-177.32532
183.30001	-9.11219	-177.41853
183.40001	-9.11609	-177.42138
183.50001	-9.12031	-177.45291
183.60001	-9.12531	-177.51426
183.70001	-9.13125	-177.59909
183.80001	-9.13828	-177.72894
183.90001	-9.14250	-177.75749
184.00001	-9.14672	-177.76775
184.10001	-9.15156	-177.80930
184.20001	-9.15688	-177.87801
184.30001	-9.16328	-177.96555
184.40001	-9.16922	-178.07557
184.50001	-9.17281	-178.07800
184.60001	-9.17750	-178.10060
184.70001	-9.18297	-178.18043
184.80001	-9.19000	-178.27491
184.90001	-9.19594	-178.39076
185.00001	-9.19969	-178.38325
185.10001	-9.20375	-178.39745
185.20001	-9.20828	-178.44571
185.30001	-9.21375	-178.51265
185.40001	-9.22031	-178.61862
185.50001	-9.22625	-178.74387
185.60001	-9.23000	-178.73299
185.70001	-9.23453	-178.77011
185.80001	-9.23969	-178.82092
185.90001	-9.24609	-178.90464
186.00001	-9.25234	-179.02362
186.10001	-9.25609	-179.02876
186.20001	-9.26016	-179.04764
186.30001	-9.26484	-179.09470
186.40001	-9.27016	-179.15922
186.50001	-9.27641	-179.24809
186.60001	-9.28313	-179.38589
186.70001	-9.28672	-179.37551
186.80001	-9.29094	-179.39010
186.90001	-9.29594	-179.43835
187.00001	-9.30187	-179.52657
187.10001	-9.30875	-179.66406
187.20001	-9.31313	-179.68267
187.30001	-9.31734	-179.69885
187.40001	-9.32219	-179.74296
187.50001	-9.32734	-179.80570
187.60001	-9.33297	-179.86932
187.70001	-9.33938	-179.97183
187.80001	-9.34312	-179.98773
187.90001	-9.34750	-180.00402
188.00001	-9.35234	-180.06393
188.10001	-9.35828	-180.14044
188.20001	-9.36516	-180.26091
188.30001	-9.36922	-180.27435
188.40001	-9.37344	-180.27829
188.50001	-9.37844	-180.33148
188.60001	-9.38422	-180.41080
188.70001	-9.39109	-180.52436
188.80001	-9.39828	-180.66260
188.90001	-9.40125	-180.61125
189.00001	-9.40547	-180.60797
189.10001	-9.41063	-180.67661
189.20001	-9.41688	-180.76959
189.30001	-9.42234	-180.87664
189.40001	-9.42594	-180.87259
189.50001	-9.43016	-180.90712
189.60001	-9.43500	-180.95854
189.70001	-9.44078	-181.04777
189.80001	-9.44719	-181.13257
189.90001	-9.45406	-181.26544
190.00001	-9.45734	-181.21855
190.10001	-9.46141	-181.22466
190.20001	-9.46641	-181.28361
190.30001	-9.47219	-181.36781
190.40001	-9.47953	-181.51672
190.50001	-9.48344	-181.52410
190.60001	-9.48750	-181.53349
190.70001	-9.49234	-181.58141
190.80001	-9.49797	-181.66076
190.90001	-9.50422	-181.74180
191.00001	-9.51016	-181.85474
191.10001	-9.51391	-181.83957
191.20001	-9.51844	-181.86678
191.30001	-9.52344	-181.92224
191.40001	-9.52969	-182.01977
191.50001	-9.53625	-182.13783
191.60001	-9.54016	-182.14032
191.70001	-9.54391	-182.13643
191.80001	-9.54859	-182.18721
191.90001	-9.55391	-182.25358
192.00001	-9.56063	-182.36604
192.10001	-9.56734	-182.50361
192.20001	-9.57078	-182.46594
192.30001	-9.57516	-182.48470
192.40001	-9.58047	-182.54244
192.50001	-9.58641	-182.63361
192.60001	-9.59281	-182.75766
192.70001	-9.59672	-182.75130
192.80001	-9.60094	-182.77207
192.90001	-9.60594	-182.83147
193.00001	-9.61141	-182.90485
193.10001	-9.61812	-182.99298
193.20001	-9.62438	-183.12354
193.30001	-9.62766	-183.07756
193.40001	-9.63187	-183.08930
193.50001	-9.63672	-183.15735
193.60001	-9.64234	-183.23433
193.70001	-9.64891	-183.35146
193.80001	-9.65328	-183.37652
193.90001	-9.65734	-183.39236
194.00001	-9.66234	-183.43663
194.10001	-9.66766	-183.50597
194.20001	-9.67391	-183.59509
194.30001	-9.68031	-183.69943
194.40001	-9.68406	-183.66978
194.50001	-9.68844	-183.70260
194.60001	-9.69344	-183.76842
194.70001	-9.69953	-183.84641
194.80001	-9.70688	-183.98820
194.90001	-9.71031	-183.98969
195.00001	-9.71422	-183.98686
195.10001	-9.71891	-184.02100
195.20001	-9.72437	-184.10078
195.30001	-9.73078	-184.20675
195.40001	-9.73750	-184.33645
195.50001	-9.74109	-184.30223
195.60001	-9.74531	-184.30753
195.70001	-9.75031	-184.35465
195.80001	-9.75594	-184.43735
195.90001	-9.76313	-184.57963
196.00001	-9.76766	-184.61968
196.10001	-9.77188	-184.59918
196.20001	-9.77703	-184.67776
196.30001	-9.78328	-184.77957
196.40001	-9.79125	-184.90979
196.50001	-9.79500	-184.92961
196.60001	-9.79781	-184.88324
196.70001	-9.80203	-184.92657
196.80001	-9.80688	-184.99079
196.90001	-9.81281	-185.10686
197.00001	-9.81922	-185.23340
197.10001	-9.82359	-185.24751
197.20001	-9.82813	-185.24383
197.30001	-9.83281	-185.29291
197.40001	-9.83844	-185.37058
197.50001	-9.84453	-185.47972
197.60001	-9.85062	-185.57373
197.70001	-9.85438	-185.55608
197.80001	-9.85844	-185.57367
197.90001	-9.86359	-185.63272
198.00001	-9.86953	-185.71010
198.10001	-9.87641	-185.83368
198.20001	-9.88031	-185.84514
198.30001	-9.88422	-185.83919
198.40001	-9.88891	-185.88981
198.50001	-9.89453	-185.97145
198.60001	-9.90156	-186.09786
198.70001	-9.90812	-186.21539
198.80001	-9.91156	-186.16480
198.90001	-9.91578	-186.17922
199.00001	-9.92063	-186.22985
199.10001	-9.92641	-186.31691
199.20001	-9.93203	-186.43278
199.30001	-9.93641	-186.45066
199.40001	-9.94063	-186.47365
199.50001	-9.94531	-186.51725
199.60001	-9.95078	-186.57827
199.70001	-9.95687	-186.65980
[truncated: 2,072 more rows]
