# Supplementary material for: Strengthening of 3D Printed Fused Deposition Manufactured Parts Using the Fill Compositing Technique
Source: PLoS One. 2015 Apr 16;10(4):e0122915. doi: 10.1371/journal.pone.0122915 (PMC4400136; doi:10.1371/journal.pone.0122915)
Supplement: S1 File — This is the raw data and information on all the samples presented in this manuscript. (ZIP) [file pone.0122915.s001.zip › Specimen_RawData_42.csv]

Time	Extension	Load
(sec)	(mm)	(N)
0.00000	0.00000	-0.00447
0.10000	0.00000	-0.00363
0.20000	-0.00109	-0.00627
0.30000	-0.00531	-0.00469
0.40000	-0.01453	-0.01245
0.48600	-0.02453	-0.00875
0.58600	-0.03000	-0.01002
0.68600	-0.03469	-0.01493
0.78600	-0.03984	-0.00894
0.88600	-0.04594	-0.00658
0.98600	-0.05188	-0.00984
1.08600	-0.05609	-0.00578
1.18600	-0.06047	-0.00450
1.28600	-0.06563	-0.00972
1.38600	-0.07109	-0.01443
1.48600	-0.07781	-0.05478
1.58600	-0.08312	-0.14513
1.68600	-0.08672	-0.22690
1.78600	-0.09109	-0.31224
1.88600	-0.09609	-0.40718
1.98600	-0.10297	-0.54498
2.08600	-0.10922	-0.68182
2.18600	-0.11313	-0.77617
2.28600	-0.11734	-0.86109
2.38600	-0.12281	-0.97959
2.48600	-0.12844	-1.10507
2.58600	-0.13438	-1.24376
2.68600	-0.13906	-1.37585
2.78600	-0.14297	-1.47018
2.88600	-0.14750	-1.57460
2.98600	-0.15234	-1.70194
3.08600	-0.15891	-1.86021
3.18600	-0.16609	-2.06208
3.28600	-0.16984	-2.16345
3.38600	-0.17391	-2.25418
3.48600	-0.17859	-2.37279
3.58600	-0.18406	-2.51380
3.68600	-0.19078	-2.68276
3.78600	-0.19641	-2.85256
3.88600	-0.20031	-2.94021
3.98600	-0.20500	-3.06873
4.08600	-0.21016	-3.19202
4.18600	-0.21609	-3.33685
4.28600	-0.22234	-3.51753
4.38600	-0.22656	-3.63148
4.48600	-0.23078	-3.74070
4.58600	-0.23578	-3.86741
4.68600	-0.24141	-4.01149
4.78600	-0.24812	-4.17886
4.88600	-0.25359	-4.34969
4.98600	-0.25734	-4.44697
5.08600	-0.26203	-4.56554
5.18600	-0.26750	-4.69833
5.28600	-0.27422	-4.88107
5.38600	-0.27953	-5.03384
5.48600	-0.28359	-5.15080
5.58600	-0.28828	-5.26437
5.68600	-0.29359	-5.41650
5.78600	-0.29922	-5.56772
5.88600	-0.30594	-5.74474
5.98600	-0.31047	-5.89603
6.08600	-0.31406	-5.98150
6.18600	-0.31859	-6.10241
6.28600	-0.32344	-6.23577
6.38600	-0.32938	-6.38644
6.48600	-0.33516	-6.56769
6.58600	-0.33937	-6.67828
6.68600	-0.34359	-6.79011
6.78600	-0.34859	-6.92154
6.88600	-0.35453	-7.07335
6.98600	-0.36109	-7.25676
7.08600	-0.36672	-7.43106
7.18600	-0.37062	-7.52877
7.28600	-0.37516	-7.65659
7.38600	-0.38016	-7.78290
7.48600	-0.38578	-7.92832
7.58600	-0.39156	-8.08731
7.68600	-0.39578	-8.20308
7.78600	-0.40016	-8.32028
7.88600	-0.40469	-8.43343
7.98600	-0.41000	-8.57177
8.08600	-0.41656	-8.73663
8.18600	-0.42344	-8.93882
8.28600	-0.42703	-9.02479
8.38600	-0.43172	-9.14003
8.48600	-0.43672	-9.27071
8.58600	-0.44266	-9.42110
8.68600	-0.44891	-9.59665
8.78600	-0.45297	-9.69561
8.88600	-0.45734	-9.80134
8.98600	-0.46187	-9.91972
9.08600	-0.46688	-10.04759
9.18600	-0.47344	-10.19697
9.28600	-0.48000	-10.39076
9.38600	-0.48375	-10.47397
9.48600	-0.48859	-10.59744
9.58600	-0.49375	-10.72476
9.68600	-0.50031	-10.88368
9.78600	-0.50578	-11.03698
9.88600	-0.50969	-11.13583
9.98600	-0.51406	-11.24373
10.08600	-0.51891	-11.36390
10.18600	-0.52422	-11.49226
10.28600	-0.53109	-11.65129
10.38600	-0.53703	-11.83858
10.48600	-0.54063	-11.91576
10.58600	-0.54500	-12.02637
10.68600	-0.55031	-12.15786
10.78600	-0.55703	-12.31739
10.88600	-0.56344	-12.49195
10.98600	-0.56688	-12.58337
11.08600	-0.57078	-12.68160
11.18600	-0.57547	-12.79571
11.28600	-0.58063	-12.92201
11.38600	-0.58594	-13.04551
11.48600	-0.59266	-13.22782
11.58600	-0.59688	-13.31792
11.68600	-0.60109	-13.42212
11.78600	-0.60578	-13.53408
11.88600	-0.61141	-13.66663
11.98600	-0.61828	-13.83318
12.08600	-0.62313	-13.95590
12.18600	-0.62719	-14.04562
12.28600	-0.63219	-14.16417
12.38600	-0.63859	-14.31840
12.48600	-0.64750	-14.51659
12.58600	-0.65312	-14.71545
12.68600	-0.65531	-14.74095
12.78600	-0.66000	-14.85831
12.88600	-0.66531	-15.00178
12.98600	-0.67078	-15.13048
13.08600	-0.67656	-15.27731
13.18600	-0.68063	-15.37007
13.28600	-0.68500	-15.48106
13.38600	-0.68969	-15.60239
13.48600	-0.69484	-15.72910
13.58600	-0.70094	-15.87954
13.68600	-0.70781	-16.07265
13.78600	-0.71125	-16.15115
13.88600	-0.71578	-16.25315
13.98600	-0.72078	-16.38402
14.08600	-0.72703	-16.52953
14.18600	-0.73375	-16.71394
14.28600	-0.73750	-16.80558
14.38600	-0.74172	-16.91615
14.48600	-0.74656	-17.04268
14.58600	-0.75219	-17.17583
14.68600	-0.75812	-17.32028
14.78600	-0.76375	-17.47598
14.88600	-0.76750	-17.56265
14.98600	-0.77172	-17.66651
15.08600	-0.77688	-17.80228
15.18600	-0.78344	-17.95579
15.28600	-0.79047	-18.15612
15.38600	-0.79422	-18.23843
15.48600	-0.79828	-18.34438
15.58600	-0.80313	-18.46239
15.68600	-0.80828	-18.58796
15.78600	-0.81469	-18.74993
15.88600	-0.82062	-18.91460
15.98600	-0.82469	-19.00616
16.08600	-0.82922	-19.12148
16.18600	-0.83422	-19.24608
16.28600	-0.84016	-19.38931
16.38600	-0.84688	-19.56548
16.48600	-0.85078	-19.66904
16.58600	-0.85500	-19.76488
16.68600	-0.85984	-19.89056
16.78600	-0.86516	-20.02483
16.88600	-0.87172	-20.18617
16.98600	-0.87797	-20.35452
17.08600	-0.88141	-20.43530
17.18600	-0.88594	-20.55059
17.28600	-0.89125	-20.67982
17.38600	-0.89734	-20.82848
17.48600	-0.90375	-21.00202
17.58600	-0.90750	-21.09568
17.68600	-0.91172	-21.19779
17.78600	-0.91625	-21.31173
17.88600	-0.92156	-21.43871
17.98600	-0.92797	-21.59369
18.08600	-0.93469	-21.77897
18.18600	-0.93844	-21.87574
18.28600	-0.94266	-21.97407
18.38600	-0.94781	-22.10280
18.48600	-0.95406	-22.26721
18.58600	-0.96000	-22.42465
18.68600	-0.96406	-22.52244
18.78600	-0.96828	-22.62400
18.88600	-0.97312	-22.74182
18.98600	-0.97844	-22.88241
19.08600	-0.98375	-23.00433
19.18600	-0.99000	-23.17167
19.28600	-0.99453	-23.29026
19.38600	-0.99891	-23.38605
19.48600	-1.00391	-23.51329
19.58600	-1.00984	-23.66002
19.68600	-1.01672	-23.83211
19.78600	-1.02109	-23.93394
19.88600	-1.02531	-24.03704
19.98600	-1.02984	-24.15609
20.08600	-1.03516	-24.29136
20.18600	-1.04094	-24.42712
20.28600	-1.04734	-24.58717
20.38600	-1.05141	-24.68245
20.48600	-1.05578	-24.78701
20.58600	-1.06109	-24.91363
20.68600	-1.06734	-25.07474
20.78600	-1.07375	-25.24977
20.88600	-1.07781	-25.32780
20.98600	-1.08203	-25.42982
21.08600	-1.08687	-25.55567
21.18600	-1.09219	-25.68888
21.28600	-1.09891	-25.85524
21.38600	-1.10547	-26.04255
21.48600	-1.10969	-26.21027
21.58600	-1.11313	-26.26471
21.68600	-1.11828	-26.38878
21.78600	-1.12453	-26.55894
21.88600	-1.13094	-26.73873
21.98600	-1.13469	-26.82308
22.08600	-1.13875	-26.91696
22.18600	-1.14359	-27.04227
22.28600	-1.14891	-27.18744
22.38600	-1.15516	-27.33579
22.48600	-1.16156	-27.51346
22.58600	-1.16531	-27.59763
22.68600	-1.16953	-27.70683
22.78600	-1.17422	-27.81686
22.88600	-1.17984	-27.96709
22.98600	-1.18656	-28.13814
23.08600	-1.19109	-28.25198
23.18600	-1.19563	-28.36017
23.28600	-1.20047	-28.48109
23.38600	-1.20578	-28.61437
23.48600	-1.21188	-28.76353
23.58600	-1.21766	-28.92545
23.68600	-1.22156	-29.00432
23.78600	-1.22594	-29.11906
23.88600	-1.23078	-29.23310
23.98600	-1.23625	-29.37793
24.08600	-1.24266	-29.53498
24.18600	-1.24781	-29.67310
24.28600	-1.25219	-29.76164
24.38600	-1.25672	-29.87554
24.48600	-1.26203	-30.00337
24.58600	-1.26781	-30.15450
24.68600	-1.27484	-30.34047
24.78600	-1.27844	-30.41571
24.88600	-1.28266	-30.50792
24.98600	-1.28781	-30.63078
25.08600	-1.29375	-30.78238
25.18600	-1.30063	-30.96302
25.28600	-1.30469	-31.05566
25.38600	-1.30875	-31.13902
25.48600	-1.31328	-31.24663
25.58600	-1.31813	-31.37116
25.68600	-1.32375	-31.50820
25.78600	-1.33141	-31.69465
25.88600	-1.33531	-31.77220
25.98600	-1.33953	-31.86157
26.08600	-1.34469	-31.99426
26.18600	-1.35109	-32.14837
26.28600	-1.35797	-32.33207
26.38600	-1.36187	-32.41049
26.48600	-1.36578	-32.49744
26.58600	-1.37062	-32.61058
26.68600	-1.37594	-32.74537
26.78600	-1.38172	-32.88181
26.88600	-1.38844	-33.05819
26.98600	-1.39219	-33.12417
27.08600	-1.39656	-33.23080
27.18600	-1.40141	-33.34707
27.28600	-1.40687	-33.47403
27.38600	-1.41375	-33.64867
27.48600	-1.41781	-33.73659
27.58600	-1.42156	-33.81518
27.68600	-1.42594	-33.91734
27.78600	-1.43094	-34.03579
27.88600	-1.43672	-34.16882
27.98600	-1.44406	-34.34192
28.08600	-1.44875	-34.44823
28.18600	-1.45297	-34.53832
28.28600	-1.45781	-34.64457
28.38600	-1.46359	-34.77886
28.48600	-1.47125	-34.97452
28.58600	-1.47531	-35.04946
28.68600	-1.47891	-35.11702
28.78600	-1.48344	-35.22064
28.88600	-1.48891	-35.35025
28.98600	-1.49672	-35.54144
29.08600	-1.50469	-35.76212
29.18600	-1.50672	-35.77847
29.28600	-1.51094	-35.86815
29.38600	-1.51625	-36.00068
29.48600	-1.52250	-36.16985
29.58600	-1.52813	-36.31612
29.68600	-1.53156	-36.37821
29.78600	-1.53578	-36.46975
29.88600	-1.54031	-36.57784
29.98600	-1.54516	-36.69354
30.08600	-1.55062	-36.82927
30.18600	-1.55859	-37.01092
30.28600	-1.56313	-37.13705
30.38600	-1.56719	-37.21333
30.48600	-1.57234	-37.34352
30.58600	-1.57875	-37.50481
30.68600	-1.58469	-37.67484
30.78600	-1.58844	-37.73814
30.88600	-1.59250	-37.83471
30.98600	-1.59719	-37.93876
31.08600	-1.60250	-38.07591
31.18600	-1.60891	-38.22894
31.28600	-1.61562	-38.39369
31.38600	-1.61953	-38.48743
31.48600	-1.62344	-38.57366
31.58600	-1.62797	-38.68924
31.68600	-1.63313	-38.81361
31.78600	-1.64031	-38.99026
31.88600	-1.64500	-39.10155
31.98600	-1.64922	-39.18128
32.08600	-1.65375	-39.28941
32.18600	-1.65922	-39.42161
32.28600	-1.66516	-39.57055
32.38600	-1.67219	-39.74495
32.48600	-1.67594	-39.83572
32.58600	-1.68047	-39.92115
32.68600	-1.68531	-40.04500
32.78600	-1.69109	-40.18088
32.88600	-1.69813	-40.36561
32.98600	-1.70203	-40.44309
33.08600	-1.70625	-40.53878
33.18600	-1.71078	-40.64083
33.28600	-1.71578	-40.76834
33.38600	-1.72141	-40.89612
33.48600	-1.72891	-41.08708
33.58600	-1.73281	-41.16241
33.68600	-1.73688	-41.24819
33.78600	-1.74172	-41.36580
33.88600	-1.74719	-41.50083
33.98600	-1.75406	-41.67143
34.08600	-1.75859	-41.78220
34.18600	-1.76297	-41.86294
34.28600	-1.76781	-41.97241
34.38600	-1.77313	-42.10716
34.48600	-1.77891	-42.24234
34.58600	-1.78609	-42.42684
34.68600	-1.78953	-42.49469
34.78600	-1.79344	-42.57779
34.88600	-1.79812	-42.68965
34.98600	-1.80391	-42.82954
35.08600	-1.81156	-43.02319
35.18600	-1.81594	-43.13170
35.28600	-1.81984	-43.20729
35.38600	-1.82422	-43.29896
35.48600	-1.82938	-43.42389
35.58600	-1.83484	-43.55319
35.68600	-1.84172	-43.72206
35.78600	-1.84609	-43.83076
35.88600	-1.85016	-43.90399
35.98600	-1.85516	-44.01295
36.08600	-1.86109	-44.16536
36.18600	-1.86844	-44.34772
36.28600	-1.87281	-44.45110
36.38600	-1.87656	-44.52046
36.48600	-1.88094	-44.61723
36.58600	-1.88609	-44.73342
36.68600	-1.89188	-44.87994
36.78600	-1.90031	-45.10156
36.88600	-1.90375	-45.20105
36.98600	-1.90781	-45.25732
37.08600	-1.91281	-45.38538
37.18600	-1.91859	-45.51494
37.28600	-1.92563	-45.70292
37.38600	-1.92969	-45.80901
37.48600	-1.93359	-45.87891
37.58600	-1.93844	-45.99614
37.68600	-1.94344	-46.12033
37.78600	-1.94906	-46.25082
37.88600	-1.95641	-46.43574
37.98600	-1.96031	-46.52683
38.08600	-1.96438	-46.61503
38.18600	-1.96953	-46.73652
38.28600	-1.97625	-46.90712
38.38600	-1.98281	-47.10350
38.48600	-1.98656	-47.16768
38.58600	-1.99031	-47.25273
38.68600	-1.99469	-47.36162
38.78600	-1.99969	-47.47857
38.88600	-2.00516	-47.61451
38.98600	-2.01156	-47.78317
39.08600	-2.01594	-47.88864
39.18600	-2.02063	-47.98353
39.28600	-2.02578	-48.10875
39.38600	-2.03172	-48.24867
39.48600	-2.03891	-48.44398
39.58600	-2.04297	-48.54181
39.68600	-2.04687	-48.61491
39.78600	-2.05109	-48.72000
39.88600	-2.05594	-48.82317
39.98600	-2.06156	-48.96579
40.08600	-2.06891	-49.15563
40.18600	-2.07312	-49.26495
40.28600	-2.07719	-49.33674
40.38600	-2.08203	-49.44332
40.48600	-2.08750	-49.57907
40.58600	-2.09422	-49.73799
40.68600	-2.09938	-49.88044
40.78600	-2.10359	-49.96399
40.88600	-2.10813	-50.05923
40.98600	-2.11313	-50.17589
41.08600	-2.11906	-50.31745
41.18600	-2.12609	-50.48965
41.28600	-2.12984	-50.58051
41.38600	-2.13375	-50.65507
41.48600	-2.13859	-50.75061
41.58600	-2.14453	-50.90272
41.68600	-2.15094	-51.06400
41.78600	-2.15563	-51.18062
41.88600	-2.16016	-51.26514
41.98600	-2.16469	-51.36731
42.08600	-2.16953	-51.46773
42.18600	-2.17469	-51.57970
42.28600	-2.18125	-51.74325
42.38600	-2.18672	-51.89321
42.48600	-2.19078	-51.95771
42.58600	-2.19578	-52.06404
42.68600	-2.20203	-52.20487
42.78600	-2.20938	-52.40311
42.88600	-2.21297	-52.48670
42.98600	-2.21688	-52.54013
43.08600	-2.22125	-52.64806
43.18600	-2.22609	-52.75658
43.28600	-2.23219	-52.91029
43.38600	-2.23859	-53.06711
43.48600	-2.24375	-53.19708
43.58600	-2.24781	-53.26545
43.68600	-2.25234	-53.36090
43.78600	-2.25734	-53.47465
43.88600	-2.26406	-53.62505
43.98600	-2.26922	-53.76788
44.08600	-2.27328	-53.83760
44.18600	-2.27766	-53.92467
44.28600	-2.28281	-54.04437
44.38600	-2.28828	-54.16689
44.48600	-2.29484	-54.31459
44.58600	-2.30000	-54.45946
44.68600	-2.30422	-54.52019
44.78600	-2.30906	-54.62073
44.88600	-2.31469	-54.74802
44.98600	-2.32234	-54.91890
45.08600	-2.32687	-55.03748
45.18600	-2.33094	-55.11355
45.28600	-2.33531	-55.20928
45.38600	-2.34031	-55.31539
45.48600	-2.34578	-55.44106
45.58600	-2.35406	-55.63884
45.68600	-2.35781	-55.73766
45.78600	-2.36156	-55.78946
45.88600	-2.36672	-55.90170
45.98600	-2.37266	-56.03895
46.08600	-2.37938	-56.21848
46.18600	-2.38328	-56.30266
46.28600	-2.38719	-56.37768
46.38600	-2.39172	-56.47412
46.48600	-2.39656	-56.58606
46.58600	-2.40219	-56.70755
46.68600	-2.40922	-56.88249
46.78600	-2.41375	-56.99547
46.88600	-2.41766	-57.07625
46.98600	-2.42234	-57.16278
47.08600	-2.42844	-57.29151
47.18600	-2.43734	-57.52349
47.28600	-2.44109	-57.62263
47.38600	-2.44469	-57.67391
47.48600	-2.44938	-57.77450
47.58600	-2.45438	-57.89029
47.68600	-2.45953	-58.02710
47.78600	-2.46563	-58.17209
47.88600	-2.47031	-58.28039
47.98600	-2.47453	-58.36734
48.08600	-2.47953	-58.48240
48.18600	-2.48516	-58.62166
48.28600	-2.49234	-58.77542
48.38600	-2.49766	-58.92957
48.48600	-2.50109	-58.98731
48.58600	-2.50547	-59.07275
48.68600	-2.51031	-59.18193
48.78600	-2.51562	-59.31303
48.88600	-2.52281	-59.49038
48.98600	-2.52750	-59.61809
49.08600	-2.53141	-59.68471
49.18600	-2.53641	-59.79076
49.28600	-2.54219	-59.93197
49.38600	-2.54875	-60.09530
49.48600	-2.55359	-60.22063
49.58600	-2.55750	-60.28731
49.68600	-2.56203	-60.37965
49.78600	-2.56687	-60.49401
49.88600	-2.57219	-60.61624
49.98600	-2.57937	-60.78268
50.08600	-2.58453	-60.92362
50.18600	-2.58828	-60.99859
50.28600	-2.59297	-61.09555
50.38600	-2.59875	-61.22273
50.48600	-2.60609	-61.40372
50.58600	-2.61078	-61.54022
50.68600	-2.61469	-61.60059
50.78600	-2.61906	-61.69375
50.88600	-2.62422	-61.80725
50.98600	-2.62969	-61.93415
51.08600	-2.63625	-62.09682
51.18600	-2.64062	-62.21621
51.28600	-2.64484	-62.28743
51.38600	-2.64969	-62.39500
51.48600	-2.65531	-62.52372
51.58600	-2.66266	-62.70252
51.68600	-2.66719	-62.81091
51.78600	-2.67094	-62.87993
51.88600	-2.67516	-62.96089
51.98600	-2.68031	-63.08419
52.08600	-2.68609	-63.22339
52.18600	-2.69328	-63.39356
52.28600	-2.69781	-63.51251
52.38600	-2.70172	-63.57934
52.48600	-2.70641	-63.68759
52.58600	-2.71219	-63.81331
52.68600	-2.71938	-63.98502
52.78600	-2.72375	-64.11076
52.88600	-2.72766	-64.17158
52.98600	-2.73219	-64.26649
53.08600	-2.73734	-64.38403
53.18600	-2.74359	-64.53482
53.28600	-2.75156	-64.73856
53.38600	-2.75531	-64.84011
53.48600	-2.75922	-64.89840
53.58600	-2.76375	-64.99776
53.68600	-2.76906	-65.12164
53.78600	-2.77563	-65.28470
53.88600	-2.78063	-65.42545
53.98600	-2.78484	-65.51720
54.08600	-2.78938	-65.61165
54.18600	-2.79484	-65.74294
54.28600	-2.80109	-65.88430
54.38600	-2.80812	-66.07185
54.48600	-2.81156	-66.15894
54.58600	-2.81516	-66.21969
54.68600	-2.81969	-66.31923
54.78600	-2.82484	-66.44863
54.88600	-2.83078	-66.59181
54.98600	-2.83656	-66.74094
55.08600	-2.84141	-66.84478
55.18600	-2.84609	-66.95268
55.28600	-2.85109	-67.05992
55.38600	-2.85656	-67.19714
55.48600	-2.86234	-67.33613
55.58600	-2.86766	-67.47205
55.68600	-2.87187	-67.54856
55.78600	-2.87672	-67.65733
55.88600	-2.88234	-67.78835
55.98600	-2.88906	-67.95091
56.08600	-2.89375	-68.07937
56.18600	-2.89781	-68.15803
56.28600	-2.90234	-68.26410
56.38600	-2.90750	-68.37314
56.48600	-2.91313	-68.51858
56.58600	-2.92000	-68.68093
56.68600	-2.92500	-68.80595
56.78600	-2.92891	-68.87744
56.88600	-2.93328	-68.96192
56.98600	-2.93844	-69.08417
57.08600	-2.94484	-69.23262
57.18600	-2.95016	-69.37925
57.28600	-2.95422	-69.45837
57.38600	-2.95875	-69.55364
57.48600	-2.96391	-69.66029
57.58600	-2.96953	-69.78998
57.68600	-2.97578	-69.93360
57.78600	-2.98078	-70.06095
57.88600	-2.98500	-70.13617
57.98600	-2.98969	-70.23797
58.08600	-2.99484	-70.35045
58.18600	-3.00219	-70.49756
58.28600	-3.00750	-70.65220
58.38600	-3.01125	-70.72378
58.48600	-3.01563	-70.80186
58.58600	-3.02047	-70.90139
58.68600	-3.02609	-71.03675
58.78600	-3.03344	-71.20124
58.88600	-3.03844	-71.33991
58.98600	-3.04250	-71.40798
59.08600	-3.04719	-71.49430
59.18600	-3.05234	-71.60961
59.28600	-3.05906	-71.75585
59.38600	-3.06406	-71.89194
59.48600	-3.06813	-71.96940
59.58600	-3.07266	-72.06290
59.68600	-3.07766	-72.16899
59.78600	-3.08344	-72.30278
59.88600	-3.09109	-72.47464
59.98600	-3.09516	-72.58145
60.08600	-3.09875	-72.63874
60.18600	-3.10344	-72.73553
60.28600	-3.10875	-72.84886
60.38600	-3.11500	-72.97176
60.48600	-3.12109	-73.14295
60.58600	-3.12500	-73.21024
60.68600	-3.12953	-73.29242
60.78600	-3.13422	-73.39249
60.88600	-3.13984	-73.52433
60.98600	-3.14687	-73.67243
61.08600	-3.15187	-73.81806
61.18600	-3.15531	-73.88053
61.28600	-3.15984	-73.95259
61.38600	-3.16500	-74.05934
61.48600	-3.17188	-74.20417
61.58600	-3.17781	-74.35685
61.68600	-3.18172	-74.42490
61.78600	-3.18625	-74.51659
61.88600	-3.19109	-74.60865
61.98600	-3.19672	-74.74176
62.08600	-3.20500	-74.91460
62.18600	-3.21016	-75.07410
62.28600	-3.21344	-75.10988
62.38600	-3.21813	-75.20615
62.48600	-3.22375	-75.33014
62.58600	-3.23094	-75.49426
62.68600	-3.23516	-75.61053
62.78600	-3.23875	-75.67442
62.88600	-3.24313	-75.76226
62.98600	-3.24813	-75.86566
63.08600	-3.25359	-75.98465
63.18600	-3.25984	-76.13066
63.28600	-3.26516	-76.27518
63.38600	-3.26906	-76.34523
63.48600	-3.27359	-76.43468
63.58600	-3.27938	-76.56211
63.68600	-3.28734	-76.74314
63.78600	-3.29266	-76.90693
63.88600	-3.29578	-76.95683
63.98600	-3.30000	-77.03481
64.08600	-3.30484	-77.14507
64.18600	-3.31062	-77.26266
64.28600	-3.31781	-77.43725
64.38600	-3.32219	-77.55818
64.48600	-3.32594	-77.62772
64.58600	-3.33063	-77.72037
64.68600	-3.33625	-77.84086
64.78600	-3.34281	-77.98918
64.88600	-3.34828	-78.14312
64.98600	-3.35219	-78.21740
65.08600	-3.35641	-78.29794
65.18600	-3.36125	-78.40659
65.28600	-3.36687	-78.53031
65.38600	-3.37422	-78.70194
65.48600	-3.37922	-78.84909
65.58600	-3.38297	-78.90890
65.68600	-3.38750	-79.00207
65.78600	-3.39281	-79.12299
65.88600	-3.39953	-79.27396
65.98600	-3.40500	-79.41902
66.08600	-3.40891	-79.50008
66.18600	-3.41312	-79.58490
66.28600	-3.41781	-79.68877
66.38600	-3.42297	-79.80017
66.48600	-3.42906	-79.93170
66.58600	-3.43562	-80.10639
66.68600	-3.43969	-80.19700
66.78600	-3.44438	-80.28866
66.88600	-3.45016	-80.41479
66.98600	-3.45734	-80.58637
67.08600	-3.46203	-80.71002
67.18600	-3.46547	-80.76733
67.28600	-3.46953	-80.84986
67.38600	-3.47438	-80.96343
67.48600	-3.47984	-81.07344
67.58600	-3.48594	-81.21239
67.68600	-3.49250	-81.38214
67.78600	-3.49656	-81.46261
67.88600	-3.50109	-81.55534
67.98600	-3.50625	-81.66106
68.08600	-3.51266	-81.79794
68.18600	-3.51859	-81.96823
68.28600	-3.52250	-82.04766
68.38600	-3.52672	-82.13394
68.48600	-3.53156	-82.22775
68.58600	-3.53703	-82.35022
68.68600	-3.54344	-82.48839
68.78600	-3.54891	-82.63244
68.88600	-3.55266	-82.70509
68.98600	-3.55734	-82.79314
69.08600	-3.56250	-82.90616
69.18600	-3.56875	-83.03035
69.28600	-3.57484	-83.19792
69.38600	-3.57922	-83.29450
69.48600	-3.58375	-83.36954
69.58600	-3.58859	-83.47441
69.68600	-3.59422	-83.59683
69.78600	-3.60266	-83.78617
69.88600	-3.60703	-83.92799
69.98600	-3.61062	-83.98720
70.08600	-3.61562	-84.08707
70.18600	-3.62125	-84.21851
70.28600	-3.62797	-84.37502
70.38600	-3.63187	-84.48129
70.48600	-3.63531	-84.54267
70.58600	-3.63953	-84.62784
70.68600	-3.64438	-84.72984
70.78600	-3.65000	-84.86240
70.88600	-3.65750	-85.02921
70.98600	-3.66328	-85.20771
71.08600	-3.66719	-85.27365
71.18600	-3.67156	-85.37104
71.28600	-3.67656	-85.46051
71.38600	-3.68359	-85.61771
71.48600	-3.68875	-85.77545
71.58600	-3.69234	-85.83979
71.68600	-3.69656	-85.92601
71.78600	-3.70141	-86.02571
71.88600	-3.70688	-86.15192
71.98600	-3.71437	-86.30071
72.08600	-3.71984	-86.47981
72.18600	-3.72375	-86.55139
72.28600	-3.72844	-86.65164
72.38600	-3.73406	-86.76237
72.48600	-3.74094	-86.93314
72.58600	-3.74641	-87.09846
72.68600	-3.74984	-87.15548
72.78600	-3.75391	-87.23672
72.88600	-3.75828	-87.33504
72.98600	-3.76328	-87.43594
73.08600	-3.76937	-87.57960
73.18600	-3.77531	-87.74509
73.28600	-3.77953	-87.83039
73.38600	-3.78406	-87.93085
73.48600	-3.78938	-88.04124
73.58600	-3.79578	-88.17970
73.68600	-3.80156	-88.33288
73.78600	-3.80578	-88.41632
73.88600	-3.81016	-88.50022
73.98600	-3.81469	-88.59941
74.08600	-3.81984	-88.70506
74.18600	-3.82609	-88.84675
74.28600	-3.83328	-89.02153
74.38600	-3.83703	-89.10012
74.48600	-3.84109	-89.17359
74.58600	-3.84625	-89.27670
74.68600	-3.85281	-89.41402
74.78600	-3.85953	-89.59100
74.88600	-3.86328	-89.66757
74.98600	-3.86734	-89.73937
75.08600	-3.87219	-89.82966
75.18600	-3.87750	-89.94815
75.28600	-3.88359	-90.07344
75.38600	-3.88922	-90.22048
75.48600	-3.89328	-90.29789
75.58600	-3.89781	-90.38297
75.68600	-3.90297	-90.49112
75.78600	-3.91031	-90.63220
75.88600	-3.91625	-90.80746
75.98600	-3.91953	-90.86625
76.08600	-3.92375	-90.93687
76.18600	-3.92875	-91.04514
76.28600	-3.93422	-91.15518
76.38600	-3.94109	-91.29871
76.48600	-3.94688	-91.46454
76.58600	-3.95047	-91.52727
76.68600	-3.95500	-91.61025
76.78600	-3.96000	-91.71682
76.88600	-3.96672	-91.85134
76.98600	-3.97281	-92.02801
77.08600	-3.97656	-92.09739
77.18600	-3.98078	-92.17254
77.28600	-3.98531	-92.26105
77.38600	-3.99078	-92.38397
77.48600	-3.99734	-92.52067
77.58600	-4.00328	-92.67881
77.68600	-4.00672	-92.73294
77.78600	-4.01109	-92.81731
77.88600	-4.01641	-92.93077
77.98600	-4.02281	-93.05169
78.08600	-4.02875	-93.21193
78.18600	-4.03266	-93.28185
78.28600	-4.03703	-93.35917
78.38600	-4.04219	-93.45834
78.48600	-4.04750	-93.56845
78.58600	-4.05437	-93.71669
78.68600	-4.06187	-93.92346
78.78600	-4.06500	-93.97839
78.88600	-4.06938	-94.04518
78.98600	-4.07453	-94.16433
79.08600	-4.08156	-94.31844
79.18600	-4.08625	-94.44479
79.28600	-4.08969	-94.48537
79.38600	-4.09359	-94.56734
79.48600	-4.09828	-94.66024
79.58600	-4.10359	-94.77165
79.68600	-4.11000	-94.91573
79.78600	-4.11750	-95.11025
79.88600	-4.12109	-95.19091
79.98600	-4.12531	-95.25928
80.08600	-4.13031	-95.35581
80.18600	-4.13609	-95.47000
80.28600	-4.14188	-95.61168
80.38600	-4.14625	-95.69980
80.48600	-4.15094	-95.79305
80.58600	-4.15594	-95.89558
80.68600	-4.16172	-96.02323
80.78600	-4.16844	-96.16064
80.88600	-4.17422	-96.31710
80.98600	-4.17734	-96.36369
81.08600	-4.18156	-96.44340
81.18600	-4.18672	-96.55010
81.28600	-4.19297	-96.68554
81.38600	-4.19937	-96.85836
81.48600	-4.20344	-96.92711
81.58600	-4.20781	-97.01040
81.68600	-4.21281	-97.10611
81.78600	-4.21813	-97.21640
81.88600	-4.22422	-97.33562
81.98600	-4.23062	-97.51452
82.08600	-4.23422	-97.58262
82.18600	-4.23859	-97.66166
82.28600	-4.24406	-97.77464
82.38600	-4.25125	-97.92389
82.48600	-4.25688	-98.07949
82.58600	-4.26000	-98.12454
82.68600	-4.26406	-98.19356
82.78600	-4.26844	-98.28370
82.88600	-4.27359	-98.38925
82.98600	-4.28031	-98.52851
83.08600	-4.28781	-98.74550
83.18600	-4.29141	-98.80469
83.28600	-4.29578	-98.87992
83.38600	-4.30078	-98.97805
83.48600	-4.30656	-99.09450
83.58600	-4.31281	-99.25701
83.68600	-4.31672	-99.33747
83.78600	-4.32094	-99.41049
83.88600	-4.32578	-99.50843
83.98600	-4.33141	-99.63235
84.08600	-4.33797	-99.75639
84.18600	-4.34406	-99.92581
84.28600	-4.34750	-99.97115
84.38600	-4.35188	-100.05746
84.48600	-4.35688	-100.16423
84.58600	-4.36313	-100.29583
84.68600	-4.37047	-100.47705
84.78600	-4.37422	-100.56119
84.88600	-4.37828	-100.63054
84.98600	-4.38313	-100.72874
85.08600	-4.38844	-100.82912
85.18600	-4.39500	-100.97013
85.28600	-4.40062	-101.12873
85.38600	-4.40406	-101.17920
85.48600	-4.40844	-101.25634
85.58600	-4.41359	-101.36429
85.68600	-4.42109	-101.51497
85.78600	-4.42828	-101.72303
85.88600	-4.43141	-101.78261
85.98600	-4.43547	-101.85222
86.08600	-4.44000	-101.94521
86.18600	-4.44500	-102.04890
86.28600	-4.45109	-102.18194
86.38600	-4.45766	-102.35348
86.48600	-4.46156	-102.42814
86.58600	-4.46625	-102.51028
86.68600	-4.47156	-102.60989
86.78600	-4.47781	-102.75437
86.88600	-4.48344	-102.90471
86.98600	-4.48734	-102.97666
87.08600	-4.49156	-103.05804
87.18600	-4.49609	-103.15316
87.28600	-4.50141	-103.26377
87.38600	-4.50750	-103.39732
87.48600	-4.51375	-103.55453
87.58600	-4.51750	-103.61978
87.68600	-4.52188	-103.70705
87.78600	-4.52703	-103.81542
87.88600	-4.53359	-103.95306
87.98600	-4.54000	-104.11960
88.08600	-4.54422	-104.20346
88.18600	-4.54859	-104.29223
88.28600	-4.55375	-104.39330
88.38600	-4.55875	-104.49678
88.48600	-4.56531	-104.63293
88.58600	-4.57125	-104.81019
88.68600	-4.57469	-104.86972
88.78600	-4.57906	-104.95433
88.88600	-4.58422	-105.06732
88.98600	-4.59047	-105.20481
89.08600	-4.59719	-105.37328
89.18600	-4.60063	-105.44101
89.28600	-4.60453	-105.50896
89.38600	-4.60938	-105.60329
89.48600	-4.61469	-105.72121
89.58600	-4.62063	-105.85559
89.68600	-4.62734	-106.02697
89.78600	-4.63125	-106.09472
89.88600	-4.63563	-106.17486
89.98600	-4.64016	-106.25852
90.08600	-4.64531	-106.36818
90.18600	-4.65203	-106.52865
90.28600	-4.65688	-106.64074
90.38600	-4.66141	-106.72246
90.48600	-4.66625	-106.82499
90.58600	-4.67172	-106.92702
90.68600	-4.67844	-107.06085
90.78600	-4.68438	-107.20329
90.88600	-4.68781	-107.27281
90.98600	-4.69188	-107.33207
91.08600	-4.69688	-107.43138
91.18600	-4.70297	-107.56534
91.28600	-4.71047	-107.73245
91.38600	-4.71484	-107.82755
91.48600	-4.71891	-107.90545
91.58600	-4.72328	-107.98063
91.68600	-4.72828	-108.08700
91.78600	-4.73375	-108.19848
91.88600	-4.74031	-108.32600
91.98600	-4.74469	-108.44186
92.08600	-4.74906	-108.51378
92.18600	-4.75422	-108.60932
92.28600	-4.76000	-108.72627
92.38600	-4.76734	-108.89976
92.48600	-4.77125	-108.98124
92.58600	-4.77531	-109.04881
92.68600	-4.78016	-109.14709
92.78600	-4.78531	-109.24525
92.88600	-4.79141	-109.36777
92.98600	-4.79875	-109.54851
93.08600	-4.80172	-109.59104
93.18600	-4.80578	-109.65521
93.28600	-4.81047	-109.74855
93.38600	-4.81609	-109.87086
93.48600	-4.82375	-110.04674
93.58600	-4.82766	-110.12283
93.68600	-4.83172	-110.18537
93.78600	-4.83625	-110.27169
93.88600	-4.84094	-110.34532
93.98600	-4.84656	-110.45904
94.08600	-4.85422	-110.62702
94.18600	-4.85797	-110.70917
94.28600	-4.86203	-110.76723
94.38600	-4.86688	-110.85857
94.48600	-4.87328	-110.97345
94.58600	-4.88156	-111.17400
94.68600	-4.88484	-111.22844
94.78600	-4.88906	-111.29209
94.88600	-4.89391	-111.38582
94.98600	-4.89953	-111.49561
95.08600	-4.90703	-111.64933
95.18600	-4.91297	-111.82914
95.28600	-4.91578	-111.85330
95.38600	-4.92031	-111.93179
95.48600	-4.92516	-112.02660
95.58600	-4.93094	-112.13182
95.68600	-4.93766	-112.30931
95.78600	-4.94156	-112.37533
95.88600	-4.94594	-112.45123
95.98600	-4.95047	-112.54906
96.08600	-4.95563	-112.64798
96.18600	-4.96141	-112.76694
96.28600	-4.96750	-112.90872
96.38600	-4.97141	-112.98040
96.48600	-4.97609	-113.05612
96.58600	-4.98109	-113.15598
96.68600	-4.98703	-113.28933
96.78600	-4.99469	-113.45118
96.88600	-4.99875	-113.55487
96.98600	-5.00234	-113.60066
97.08600	-5.00656	-113.68407
97.18600	-5.01172	-113.78004
97.28600	-5.01813	-113.90612
97.38600	-5.02594	-114.11138
97.48600	-5.02922	-114.17720
97.58600	-5.03344	-114.23561
97.68600	-5.03875	-114.34605
97.78600	-5.04438	-114.45121
97.88600	-5.05078	-114.59649
97.98600	-5.05484	-114.68902
98.08600	-5.05891	-114.74524
98.18600	-5.06375	-114.84417
98.28600	-5.06891	-114.95270
98.38600	-5.07453	-115.06312
98.48600	-5.08234	-115.23179
98.58600	-5.08594	-115.31479
98.68600	-5.09000	-115.38078
98.78600	-5.09500	-115.48177
98.88600	-5.10109	-115.60576
98.98600	-5.10797	-115.76356
99.08600	-5.11172	-115.84288
99.18600	-5.11578	-115.90299
99.28600	-5.12047	-115.99083
99.38600	-5.12578	-116.10552
99.48600	-5.13156	-116.22275
99.58600	-5.13844	-116.39052
99.68600	-5.14234	-116.46991
99.78600	-5.14656	-116.53517
99.88600	-5.15156	-116.64050
99.98600	-5.15781	-116.76288
100.08600	-5.16516	-116.94317
100.18600	-5.16859	-117.00455
100.28600	-5.17234	-117.06517
100.38600	-5.17703	-117.15598
100.48600	-5.18219	-117.26105
100.58600	-5.18813	-117.38211
100.68600	-5.19516	-117.54187
100.78600	-5.19906	-117.62079
100.88600	-5.20328	-117.69653
100.98600	-5.20828	-117.79135
101.08600	-5.21391	-117.90004
101.18600	-5.22078	-118.05411
101.28600	-5.22547	-118.16128
101.38600	-5.22969	-118.23235
101.48600	-5.23453	-118.32589
101.58600	-5.24000	-118.43450
101.68600	-5.24609	-118.56131
101.78600	-5.25266	-118.72846
101.88600	-5.25594	-118.78292
101.98600	-5.25984	-118.84280
102.08600	-5.26484	-118.93734
102.18600	-5.27078	-119.06393
102.28600	-5.27781	-119.23370
102.38600	-5.28187	-119.31992
102.48600	-5.28594	-119.38825
102.58600	-5.29047	-119.46303
102.68600	-5.29609	-119.57143
102.78600	-5.30219	-119.70051
102.88600	-5.30969	-119.87738
102.98600	-5.31312	-119.95495
103.08600	-5.31703	-120.00643
103.18600	-5.32156	-120.09418
103.28600	-5.32750	-120.21337
103.38600	-5.33437	-120.38609
103.48600	-5.33844	-120.45989
103.58600	-5.34250	-120.52639
103.68600	-5.34750	-120.62962
103.78600	-5.35313	-120.74406
103.88600	-5.35891	-120.87552
103.98600	-5.36516	-120.99790
104.08600	-5.36953	-121.09730
104.18600	-5.37359	-121.17144
104.28600	-5.37859	-121.26603
104.38600	-5.38391	-121.38154
104.48600	-5.39109	-121.52843
104.58600	-5.39578	-121.63912
104.68600	-5.39984	-121.71131
104.78600	-5.40422	-121.78673
104.88600	-5.40938	-121.89465
104.98600	-5.41500	-122.01521
105.08600	-5.42172	-122.16171
105.18600	-5.42547	-122.23639
105.28601	-5.42984	-122.31161
105.38601	-5.43484	-122.40850
105.48601	-5.44078	-122.51949
105.58601	-5.44750	-122.66620
105.68601	-5.45156	-122.75895
105.78601	-5.45578	-122.81688
105.88601	-5.46063	-122.90360
105.98601	-5.46547	-123.00213
106.08601	-5.47141	-123.12175
106.18601	-5.47937	-123.30544
106.28601	-5.48328	-123.38104
106.38601	-5.48750	-123.45167
106.48601	-5.49234	-123.54791
106.58601	-5.49781	-123.64870
106.68601	-5.50406	-123.77739
106.78601	-5.50813	-123.84912
106.88601	-5.51234	-123.92864
106.98601	-5.51719	-124.01527
107.08601	-5.52266	-124.12141
107.18601	-5.52859	-124.24367
107.28601	-5.53625	-124.41988
107.38601	-5.53969	-124.47999
107.48601	-5.54375	-124.54267
107.58601	-5.54844	-124.61833
107.68601	-5.55375	-124.72071
107.78601	-5.56094	-124.86862
107.88601	-5.56563	-124.97276
107.98601	-5.56984	-125.03640
108.08601	-5.57453	-125.11826
108.18601	-5.57984	-125.21975
108.28601	-5.58563	-125.33166
108.38601	-5.59187	-125.45423
108.48601	-5.59594	-125.54024
108.58601	-5.60016	-125.60043
108.68601	-5.60500	-125.68885
108.78601	-5.61078	-125.79007
108.88601	-5.61813	-125.93706
108.98601	-5.62313	-126.05460
109.08601	-5.62703	-126.11794
109.18601	-5.63141	-126.18624
109.28601	-5.63641	-126.28151
109.38601	-5.64250	-126.39798
109.48601	-5.65031	-126.57534
109.58601	-5.65359	-126.64017
109.68601	-5.65734	-126.70082
109.78601	-5.66219	-126.77687
109.88601	-5.66719	-126.86650
109.98601	-5.67312	-126.98208
110.08601	-5.67813	-127.08850
110.18601	-5.68234	-127.15110
110.28601	-5.68734	-127.24167
110.38601	-5.69281	-127.33333
110.48601	-5.69938	-127.46446
110.58601	-5.70750	-127.65545
110.68601	-5.71063	-127.70455
110.78601	-5.71406	-127.74304
110.88601	-5.71875	-127.82615
110.98601	-5.72469	-127.93629
111.08601	-5.73359	-128.12969
111.18601	-5.73719	-128.21974
111.28601	-5.74063	-128.25865
111.38601	-5.74500	-128.32989
111.48601	-5.75016	-128.43201
111.58601	-5.75578	-128.53445
111.68601	-5.76266	-128.68838
111.78601	-5.76688	-128.77375
111.88601	-5.77125	-128.84806
111.98601	-5.77641	-128.94382
112.08601	-5.78219	-129.05569
112.18601	-5.78875	-129.20372
112.28601	-5.79266	-129.28037
112.38601	-5.79656	-129.34282
112.48601	-5.80109	-129.41577
112.58601	-5.80609	-129.51605
112.68601	-5.81219	-129.63682
112.78601	-5.82047	-129.81701
112.88601	-5.82391	-129.89713
112.98601	-5.82781	-129.93948
113.08601	-5.83266	-130.02659
113.18601	-5.83844	-130.14358
113.28601	-5.84500	-130.29025
113.38601	-5.84937	-130.38515
113.48601	-5.85328	-130.44605
113.58601	-5.85781	-130.53286
113.68601	-5.86297	-130.62362
113.78601	-5.86906	-130.74563
113.88601	-5.87719	-130.92466
113.98601	-5.88062	-130.99632
114.08601	-5.88437	-131.05035
114.18601	-5.88906	-131.13591
114.28601	-5.89453	-131.24526
114.38601	-5.90141	-131.38480
114.48601	-5.90625	-131.48765
114.58601	-5.91031	-131.56147
114.68601	-5.91469	-131.63485
114.78601	-5.91953	-131.71622
114.88601	-5.92516	-131.82509
114.98601	-5.93203	-131.96999
115.08601	-5.93734	-132.09461
115.18601	-5.94125	-132.14949
115.28601	-5.94578	-132.23091
115.38601	-5.95172	-132.33528
115.48601	-5.95875	-132.48594
115.58601	-5.96313	-132.58201
115.68601	-5.96719	-132.63787
115.78601	-5.97188	-132.72069
115.88601	-5.97703	-132.81852
115.98601	-5.98266	-132.92876
116.08601	-5.98953	-133.06902
116.18601	-5.99406	-133.16835
116.28601	-5.99766	-133.21640
116.38601	-6.00250	-133.30390
116.48601	-6.00766	-133.39579
116.58601	-6.01469	-133.53421
116.68601	-6.01984	-133.65194
116.78601	-6.02391	-133.72609
116.88601	-6.02828	-133.79389
116.98601	-6.03344	-133.89103
117.08601	-6.03937	-133.99796
117.18601	-6.04703	-134.17044
117.28601	-6.05047	-134.23783
117.38601	-6.05422	-134.28719
117.48601	-6.05891	-134.36659
117.58601	-6.06437	-134.46194
117.68601	-6.07187	-134.62044
117.78601	-6.07703	-134.74514
117.88601	-6.08109	-134.80614
117.98601	-6.08562	-134.89130
118.08601	-6.09063	-134.98104
118.18601	-6.09578	-135.07310
118.28601	-6.10312	-135.22393
118.38601	-6.10734	-135.32279
118.48601	-6.11156	-135.37177
118.58601	-6.11641	-135.47608
118.68601	-6.12234	-135.58914
118.78601	-6.12938	-135.74097
118.88601	-6.13328	-135.82066
118.98601	-6.13688	-135.86889
119.08601	-6.14141	-135.93596
119.18601	-6.14641	-136.03823
119.28601	-6.15250	-136.14061
119.38601	-6.16125	-136.35246
119.48601	-6.16484	-136.43947
119.58601	-6.16844	-136.48155
119.68601	-6.17359	-136.57054
119.78601	-6.17953	-136.68756
119.88601	-6.18688	-136.86208
119.98601	-6.19078	-136.96185
120.08601	-6.19437	-137.00932
120.18601	-6.19875	-137.08960
120.28601	-6.20359	-137.17717
120.38601	-6.20937	-137.28970
120.48601	-6.21688	-137.45739
120.58601	-6.22078	-137.54305
120.68601	-6.22484	-137.59765
120.78601	-6.22953	-137.68913
120.88601	-6.23500	-137.80119
120.98601	-6.24141	-137.92625
121.08601	-6.24688	-138.05068
121.18601	-6.25078	-138.11591
121.28601	-6.25516	-138.16854
121.38601	-6.25984	-138.26253
121.48601	-6.26500	-138.39577
121.58601	-6.27172	-138.49047
121.68601	-6.27688	-138.61075
121.78601	-6.28109	-138.69949
121.88601	-6.28578	-138.75605
121.98601	-6.29156	-138.85298
122.08601	-6.29922	-139.02967
122.18601	-6.30391	-139.15105
122.28601	-6.30781	-139.18667
122.38601	-6.31234	-139.26212
122.48601	-6.31750	-139.36085
122.58601	-6.32281	-139.46088
122.68601	-6.33016	-139.60062
122.78601	-6.33438	-139.69883
122.88601	-6.33828	-139.75276
122.98601	-6.34297	-139.83762
123.08601	-6.34844	-139.92609
123.18601	-6.35578	-140.08571
123.28601	-6.36047	-140.18913
123.38601	-6.36422	-140.24043
123.48601	-6.36859	-140.30032
123.58601	-6.37375	-140.39089
123.68601	-6.37938	-140.49420
123.78601	-6.38641	-140.62890
123.88601	-6.39109	-140.75163
123.98601	-6.39500	-140.80215
124.08601	-6.40000	-140.88331
124.18601	-6.40547	-140.98328
124.28601	-6.41266	-141.13359
124.38601	-6.41687	-141.22291
124.48601	-6.42062	-141.26945
124.58601	-6.42500	-141.33379
124.68601	-6.43031	-141.43638
124.78601	-6.43578	-141.54537
124.88601	-6.44313	-141.68228
124.98601	-6.44797	-141.79878
125.08601	-6.45172	-141.84928
125.18601	-6.45641	-141.92222
125.28601	-6.46234	-142.03162
125.38601	-6.46937	-142.18010
125.48601	-6.47391	-142.27508
125.58601	-6.47781	-142.32700
125.68601	-6.48203	-142.39764
125.78601	-6.48672	-142.47544
125.88601	-6.49203	-142.56735
125.98601	-6.49891	-142.69792
126.08601	-6.50438	-142.83541
126.18601	-6.50828	-142.88008
126.28601	-6.51297	-142.96822
126.38601	-6.51891	-143.06939
126.48601	-6.52641	-143.22191
126.58601	-6.53109	-143.33689
126.68601	-6.53469	-143.38082
126.78601	-6.53891	-143.43676
126.88601	-6.54375	-143.52132
126.98601	-6.54922	-143.61925
127.08601	-6.55750	-143.78588
127.18601	-6.56328	-143.94650
127.28601	-6.56641	-143.97453
127.38601	-6.57094	-144.04275
127.48601	-6.57625	-144.14097
127.58601	-6.58312	-144.27651
127.68601	-6.58734	-144.36434
127.78601	-6.59109	-144.42165
127.88601	-6.59516	-144.48304
127.98601	-6.60000	-144.57034
128.08601	-6.60578	-144.66804
128.18601	-6.61234	-144.79910
128.28601	-6.61875	-144.95105
128.38601	-6.62281	-145.01962
128.48601	-6.62750	-145.08782
128.58601	-6.63250	-145.17665
128.68601	-6.63937	-145.31091
128.78601	-6.64406	-145.41875
128.88601	-6.64781	-145.47178
128.98601	-6.65234	-145.53575
129.08601	-6.65750	-145.63595
129.18601	-6.66313	-145.74926
129.28601	-6.67062	-145.88630
129.38601	-6.67516	-146.00335
129.48601	-6.67875	-146.04442
129.58601	-6.68344	-146.11833
129.68601	-6.68875	-146.21364
129.78601	-6.69578	-146.35241
129.88601	-6.70094	-146.46608
129.98601	-6.70500	-146.52880
130.08601	-6.70937	-146.59761
130.18601	-6.71422	-146.67672
130.28601	-6.71953	-146.77441
130.38601	-6.72719	-146.91846
130.48601	-6.73203	-147.04709
130.58601	-6.73578	-147.08900
130.68601	-6.74047	-147.17001
130.78601	-6.74609	-147.27041
130.88601	-6.75281	-147.40820
130.98601	-6.75734	-147.49891
131.08601	-6.76125	-147.55298
131.18601	-6.76594	-147.63537
131.28601	-6.77125	-147.72679
131.38601	-6.77703	-147.84561
131.48601	-6.78484	-148.01191
131.58601	-6.78875	-148.08734
131.68601	-6.79234	-148.14083
131.78601	-6.79688	-148.21526
131.88601	-6.80203	-148.30092
131.98601	-6.80953	-148.43886
132.08601	-6.81500	-148.58131
132.18601	-6.81875	-148.63043
132.28601	-6.82312	-148.69717
132.38601	-6.82813	-148.78549
132.48601	-6.83391	-148.89078
132.58601	-6.84031	-149.02937
132.68601	-6.84469	-149.12216
132.78601	-6.84859	-149.17186
132.88601	-6.85344	-149.25213
132.98601	-6.85906	-149.35251
133.08601	-6.86578	-149.48219
133.18601	-6.87203	-149.63657
133.28601	-6.87547	-149.68111
133.38601	-6.87953	-149.73176
133.48601	-6.88422	-149.82286
133.58601	-6.89000	-149.93104
133.68601	-6.89813	-150.09744
133.78601	-6.90234	-150.21157
133.88601	-6.90594	-150.25032
133.98601	-6.91062	-150.32266
134.08601	-6.91609	-150.42396
134.18601	-6.92219	-150.54519
134.28601	-6.92797	-150.67068
134.38601	-6.93203	-150.73156
134.48601	-6.93688	-150.82023
134.58601	-6.94219	-150.91337
134.68601	-6.94781	-151.03477
134.78601	-6.95453	-151.16148
134.88601	-6.95875	-151.25950
134.98601	-6.96234	-151.30280
135.08601	-6.96672	-151.37020
135.18601	-6.97188	-151.46349
135.28601	-6.97906	-151.59668
135.38601	-6.98500	-151.74799
135.48601	-6.98875	-151.80078
135.58601	-6.99344	-151.86831
135.68601	-6.99891	-151.97547
135.78601	-7.00484	-152.09068
135.88601	-7.01250	-152.25486
135.98601	-7.01609	-152.33536
136.08601	-7.02000	-152.39476
136.18601	-7.02484	-152.47144
136.28601	-7.03047	-152.58004
136.38601	-7.03750	-152.74638
136.48601	-7.04172	-152.84035
136.58601	-7.04531	-152.88047
136.68601	-7.04969	-152.95461
136.78601	-7.05453	-153.04182
136.88601	-7.06000	-153.15448
136.98601	-7.06688	-153.28316
137.08601	-7.07203	-153.41489
137.18601	-7.07594	-153.47360
137.28601	-7.08063	-153.53666
137.38601	-7.08578	-153.63710
137.48601	-7.09219	-153.74997
137.58601	-7.09781	-153.89654
137.68601	-7.10203	-153.95954
137.78601	-7.10656	-154.03371
137.88601	-7.11156	-154.11526
137.98601	-7.11703	-154.22010
138.08601	-7.12391	-154.35094
138.18601	-7.12875	-154.46672
138.28601	-7.13250	-154.51401
138.38601	-7.13687	-154.58535
138.48601	-7.14219	-154.66522
138.58601	-7.14906	-154.80423
138.68601	-7.15453	-154.94093
138.78601	-7.15891	-155.00620
138.88601	-7.16328	-155.06867
138.98601	-7.16812	-155.15041
139.08601	-7.17328	-155.23909
139.18601	-7.17969	-155.36244
139.28601	-7.18594	-155.51645
139.38601	-7.18984	-155.56346
139.48601	-7.19422	-155.62658
139.58601	-7.19937	-155.71022
139.68601	-7.20672	-155.84524
139.78601	-7.21188	-155.97542
139.88601	-7.21547	-156.01228
139.98601	-7.21984	-156.08174
140.08601	-7.22469	-156.16636
140.18601	-7.23016	-156.27024
140.28601	-7.23656	-156.39591
140.38601	-7.24266	-156.53655
140.48601	-7.24641	-156.58700
140.58601	-7.25078	-156.64159
140.68601	-7.25578	-156.72840
140.78601	-7.26250	-156.84314
140.88601	-7.26813	-156.98336
140.98601	-7.27188	-157.03005
141.08601	-7.27641	-157.09414
141.18601	-7.28125	-157.17523
141.28601	-7.28703	-157.28168
141.38601	-7.29313	-157.39572
141.48601	-7.29859	-157.51354
141.58601	-7.30234	-157.55434
141.68601	-7.30672	-157.61511
141.78601	-7.31172	-157.69367
141.88601	-7.31859	-157.80701
141.98601	-7.32563	-157.99417
142.08601	-7.32922	-158.03264
142.18601	-7.33312	-158.07810
142.28601	-7.33813	-158.15774
142.38601	-7.34375	-158.24951
142.48601	-7.35172	-158.38809
142.58601	-7.35688	-158.54135
142.68601	-7.36016	-158.55734
142.78601	-7.36484	-158.62668
142.88601	-7.37047	-158.71790
142.98601	-7.37734	-158.84513
143.08601	-7.38188	-158.95960
143.18601	-7.38563	-158.99311
143.28601	-7.39016	-159.05981
143.38601	-7.39516	-159.14398
143.48601	-7.40094	-159.24227
143.58601	-7.40859	-159.39030
143.68601	-7.41344	-159.51687
143.78601	-7.41688	-159.52793
143.88601	-7.42141	-159.59010
143.98601	-7.42656	-159.67605
144.08601	-7.43438	-159.80436
144.18601	-7.43969	-159.94933
144.28601	-7.44312	-159.95516
144.38601	-7.44750	-160.01415
144.48601	-7.45266	-160.07751
144.58601	-7.45813	-160.16273
144.68601	-7.46484	-160.27331
144.78601	-7.46984	-160.37536
144.88601	-7.47359	-160.39608
144.98601	-7.47797	-160.45870
145.08601	-7.48313	-160.52257
145.18601	-7.48922	-160.62267
145.28601	-7.49578	-160.75696
145.38601	-7.49953	-160.79554
145.48601	-7.50344	-160.83524
145.58601	-7.50813	-160.89195
145.68601	-7.51359	-160.97845
145.78601	-7.52141	-161.12010
145.88601	-7.52734	-161.27096
145.98601	-7.53078	-161.28789
146.08601	-7.53531	-161.35092
146.18601	-7.54063	-161.42510
146.28601	-7.54641	-161.52814
146.38601	-7.55219	-161.65206
146.48601	-7.55594	-161.69728
146.58601	-7.56047	-161.75090
146.68601	-7.56547	-161.81989
146.78601	-7.57109	-161.92058
146.88601	-7.57844	-162.04374
146.98601	-7.58391	-162.18761
147.08601	-7.58703	-162.20790
147.18601	-7.59141	-162.25891
147.28601	-7.59641	-162.33242
147.38601	-7.60297	-162.44349
147.48601	-7.60922	-162.58554
147.58601	-7.61313	-162.63637
147.68601	-7.61734	-162.68176
147.78601	-7.62250	-162.76287
147.88601	-7.62813	-162.86112
147.98601	-7.63469	-162.97293
148.08601	-7.63984	-163.08662
148.18601	-7.64344	-163.11394
148.28601	-7.64812	-163.18156
148.38601	-7.65344	-163.25709
148.48601	-7.66063	-163.38694
148.58601	-7.66625	-163.52464
148.68601	-7.66984	-163.54604
148.78601	-7.67406	-163.59472
148.88601	-7.67875	-163.67082
148.98601	-7.68422	-163.74905
149.08601	-7.69094	-163.87586
149.18601	-7.69703	-164.01820
149.28601	-7.70078	-164.05122
149.38601	-7.70531	-164.10147
149.48601	-7.71062	-164.19153
149.58601	-7.71672	-164.29304
149.68601	-7.72250	-164.41737
149.78601	-7.72641	-164.46385
149.88601	-7.73063	-164.51266
149.98601	-7.73562	-164.58724
150.08601	-7.74109	-164.68187
150.18601	-7.74844	-164.81096
150.28601	-7.75391	-164.94474
150.38601	-7.75719	-164.95724
150.48601	-7.76172	-165.01948
150.58601	-7.76687	-165.09345
150.68601	-7.77328	-165.20458
150.78601	-7.77906	-165.33360
150.88601	-7.78297	-165.38543
150.98601	-7.78734	-165.43405
151.08601	-7.79234	-165.50371
151.18601	-7.79781	-165.59449
151.28601	-7.80422	-165.70911
151.38601	-7.81047	-165.84980
151.48601	-7.81422	-165.89125
151.58601	-7.81891	-165.94303
151.68601	-7.82422	-166.04090
151.78601	-7.83078	-166.15674
151.88601	-7.83641	-166.27678
151.98601	-7.83984	-166.30097
152.08601	-7.84422	-166.35495
152.18601	-7.84953	-166.43740
152.28601	-7.85609	-166.55405
152.38601	-7.86312	-166.71266
152.48601	-7.86734	-166.80022
152.58601	-7.87078	-166.82357
152.68601	-7.87531	-166.87731
152.78601	-7.88016	-166.95350
152.88601	-7.88594	-167.05655
152.98601	-7.89219	-167.19264
153.08601	-7.89641	-167.24372
153.18601	-7.90063	-167.29151
153.28601	-7.90531	-167.35904
153.38601	-7.91094	-167.45110
153.48601	-7.91719	-167.55825
153.58601	-7.92328	-167.70433
153.68601	-7.92719	-167.73929
153.78601	-7.93203	-167.78879
153.88601	-7.93719	-167.88200
153.98601	-7.94359	-167.97745
154.08601	-7.94922	-168.08400
154.18601	-7.95297	-168.12550
154.28601	-7.95719	-168.17990
154.38601	-7.96172	-168.23904
154.48601	-7.96703	-168.31343
154.58601	-7.97281	-168.41476
154.68601	-7.97969	-168.55119
154.78601	-7.98375	-168.59834
154.88601	-7.98844	-168.64891
154.98601	-7.99391	-168.73637
155.08601	-8.00016	-168.84182
155.18601	-8.00625	-168.96203
155.28601	-8.01000	-168.99207
155.38601	-8.01453	-169.04692
155.48601	-8.01953	-169.11998
155.58601	-8.02469	-169.18896
155.68601	-8.03187	-169.31400
155.78601	-8.03750	-169.44791
155.88601	-8.04078	-169.45201
155.98601	-8.04516	-169.49496
156.08601	-8.05016	-169.55759
156.18601	-8.05578	-169.66279
156.28601	-8.06281	-169.79787
156.38601	-8.06687	-169.84046
156.48601	-8.07141	-169.89481
156.58601	-8.07625	-169.96120
156.68601	-8.08187	-170.04879
156.78601	-8.08875	-170.15864
156.88601	-8.09422	-170.28925
156.98601	-8.09766	-170.28974
157.08601	-8.10219	-170.34206
157.18601	-8.10719	-170.42123
157.28601	-8.11313	-170.51251
157.38601	-8.11969	-170.63776
157.48601	-8.12359	-170.67578
157.58601	-8.12750	-170.70997
157.68601	-8.13188	-170.76138
157.78601	-8.13687	-170.82718
157.88601	-8.14281	-170.91961
157.98601	-8.15031	-171.07461
158.08601	-8.15406	-171.10862
158.18601	-8.15844	-171.14136
158.28601	-8.16328	-171.21369
158.38601	-8.16938	-171.29578
158.48601	-8.17781	-171.48452
158.58601	-8.18125	-171.51596
158.68601	-8.18547	-171.53360
158.78601	-8.19047	-171.60597
158.88601	-8.19594	-171.69198
158.98601	-8.20313	-171.80760
159.08601	-8.20828	-171.93781
159.18601	-8.21125	-171.92453
159.28601	-8.21547	-171.95532
159.38601	-8.22063	-172.03702
159.48601	-8.22719	-172.14657
159.58601	-8.23422	-172.30126
159.68601	-8.23750	-172.31442
159.78601	-8.24156	-172.34318
159.88601	-8.24641	-172.40435
159.98601	-8.25156	-172.48480
160.08601	-8.25812	-172.58763
160.18601	-8.26547	-172.78698
160.28601	-8.26859	-172.78890
160.38601	-8.27297	-172.82736
160.48601	-8.27812	-172.91175
160.58601	-8.28469	-173.01168
160.68601	-8.29063	-173.14050
160.78601	-8.29406	-173.15851
160.88601	-8.29813	-173.17827
160.98601	-8.30281	-173.25273
161.08601	-8.30813	-173.32657
161.18601	-8.31437	-173.43594
161.28601	-8.32109	-173.57679
161.38601	-8.32469	-173.60389
161.48601	-8.32922	-173.65839
161.58601	-8.33422	-173.72026
161.68601	-8.34063	-173.83307
161.78601	-8.34750	-173.97764
161.88601	-8.35125	-174.01285
161.98601	-8.35531	-174.04979
162.08601	-8.36000	-174.10757
162.18601	-8.36547	-174.18829
162.28601	-8.37156	-174.28720
162.38601	-8.37781	-174.42258
162.48601	-8.38125	-174.43219
162.58601	-8.38578	-174.48327
162.68601	-8.39078	-174.55846
162.78601	-8.39750	-174.66247
162.88601	-8.40453	-174.83655
162.98601	-8.40797	-174.84856
163.08601	-8.41203	-174.88337
163.18601	-8.41641	-174.93315
163.28601	-8.42141	-175.00263
163.38601	-8.42734	-175.09623
163.48601	-8.43484	-175.25756
163.58601	-8.43875	-175.30344
163.68601	-8.44281	-175.33456
163.78601	-8.44781	-175.39981
163.88601	-8.45406	-175.50871
163.98601	-8.46016	-175.62492
164.08601	-8.46406	-175.65972
164.18601	-8.46828	-175.70511
164.28601	-8.47297	-175.75361
164.38601	-8.47828	-175.83403
164.48601	-8.48453	-175.94458
164.58601	-8.49188	-176.09692
164.68601	-8.49547	-176.13500
164.78601	-8.49938	-176.15090
164.88601	-8.50406	-176.20558
164.98601	-8.50984	-176.29682
165.08601	-8.51734	-176.46113
165.18601	-8.52125	-176.49104
165.28601	-8.52531	-176.53085
165.38601	-8.53000	-176.58557
165.48601	-8.53516	-176.65777
165.58601	-8.54109	-176.76254
165.68601	-8.54813	-176.90770
165.78601	-8.55188	-176.93588
165.88601	-8.55625	-176.96485
165.98601	-8.56125	-177.03794
166.08601	-8.56719	-177.13408
166.18601	-8.57391	-177.26424
166.28601	-8.57766	-177.30153
166.38601	-8.58172	-177.31881
166.48601	-8.58609	-177.36545
166.58601	-8.59141	-177.44346
166.68601	-8.59734	-177.52847
166.78601	-8.60531	-177.70824
166.88601	-8.60891	-177.73885
166.98601	-8.61328	-177.77416
167.08601	-8.61859	-177.84952
167.18601	-8.62500	-177.95172
167.28601	-8.63125	-178.08631
167.38601	-8.63500	-178.11087
167.48601	-8.63922	-178.14682
167.58601	-8.64391	-178.21172
167.68601	-8.64906	-178.28904
167.78601	-8.65516	-178.37757
167.88601	-8.66188	-178.53092
167.98601	-8.66531	-178.54075
168.08601	-8.66984	-178.58683
168.18601	-8.67547	-178.66865
168.28601	-8.68172	-178.77649
168.38601	-8.68797	-178.90915
168.48601	-8.69156	-178.92949
168.58601	-8.69594	-178.98005
168.68601	-8.70078	-179.04034
168.78601	-8.70656	-179.13884
168.88601	-8.71328	-179.25890
168.98601	-8.71844	-179.37751
169.08601	-8.72203	-179.38028
169.18601	-8.72641	-179.42676
169.28601	-8.73125	-179.49218
169.38601	-8.73734	-179.59231
169.48601	-8.74422	-179.73804
169.58601	-8.74828	-179.78969
169.68601	-8.75234	-179.81273
169.78601	-8.75703	-179.87667
169.88601	-8.76234	-179.95211
169.98601	-8.76828	-180.04115
170.08601	-8.77469	-180.18192
170.18601	-8.77828	-180.20149
170.28601	-8.78250	-180.23098
170.38601	-8.78719	-180.28510
170.48601	-8.79266	-180.35589
170.58601	-8.79938	-180.47927
170.68601	-8.80453	-180.56193
170.78601	-8.80891	-180.60140
170.88601	-8.81406	-180.66421
170.98601	-8.81938	-180.74349
171.08601	-8.82547	-180.84127
171.18601	-8.83250	-180.98910
171.28601	-8.83578	-180.98617
171.38601	-8.83984	-181.01077
171.48601	-8.84453	-181.07095
171.58601	-8.85031	-181.15216
171.68601	-8.85734	-181.28772
171.78601	-8.86156	-181.34451
171.88601	-8.86563	-181.36613
171.98601	-8.87047	-181.42354
172.08601	-8.87563	-181.48601
172.18601	-8.88156	-181.57198
172.28601	-8.88859	-181.71278
172.38601	-8.89203	-181.72613
172.48601	-8.89625	-181.74797
172.58601	-8.90125	-181.81592
172.68601	-8.90766	-181.91734
172.78601	-8.91531	-182.08478
172.88601	-8.91859	-182.08979
172.98601	-8.92266	-182.10846
173.08601	-8.92734	-182.16600
173.18601	-8.93266	-182.23420
173.28601	-8.93844	-182.32243
173.38601	-8.94563	-182.46949
173.48601	-8.94891	-182.48245
173.58601	-8.95313	-182.50658
173.68601	-8.95797	-182.55682
173.78601	-8.96312	-182.62260
173.88601	-8.96984	-182.74063
173.98601	-8.97453	-182.80271
174.08601	-8.97859	-182.83057
174.18601	-8.98312	-182.86851
174.28601	-8.98844	-182.93332
174.38601	-8.99469	-183.03290
174.48601	-9.00188	-183.16633
174.58601	-9.00562	-183.19666
174.68601	-9.00984	-183.20753
174.78601	-9.01484	-183.27332
174.88601	-9.02109	-183.35822
174.98601	-9.03000	-183.57559
175.08601	-9.03312	-183.57521
175.18601	-9.03672	-183.57567
175.28601	-9.04109	-183.61475
175.38601	-9.04609	-183.68198
175.48601	-9.05219	-183.78504
175.58601	-9.06000	-183.94607
175.68601	-9.06328	-183.96822
175.78601	-9.06719	-183.97993
175.88601	-9.07219	-184.03934
175.98601	-9.07781	-184.12009
176.08601	-9.08438	-184.24451
176.18601	-9.08828	-184.28299
176.28601	-9.09219	-184.29287
176.38601	-9.09703	-184.33860
176.48601	-9.10250	-184.42023
176.58601	-9.10906	-184.52421
176.68601	-9.11656	-184.67045
176.78601	-9.12016	-184.71284
176.88601	-9.12375	-184.71394
176.98601	-9.12875	-184.76440
177.08601	-9.13422	-184.83420
177.18601	-9.14141	-184.98859
177.28601	-9.14547	-185.02766
177.38601	-9.14938	-185.03578
177.48601	-9.15406	-185.09094
177.58601	-9.15922	-185.15520
177.68601	-9.16500	-185.24244
177.78601	-9.17266	-185.39856
177.88601	-9.17641	-185.42594
177.98601	-9.18047	-185.44070
178.08601	-9.18547	-185.50675
178.18601	-9.19141	-185.59882
178.28601	-9.19844	-185.74123
178.38601	-9.20219	-185.76369
178.48601	-9.20641	-185.78371
178.58601	-9.21094	-185.80073
178.68601	-9.21609	-185.86266
178.78601	-9.22219	-186.01224
178.88601	-9.22984	-186.12902
178.98601	-9.23313	-186.12628
179.08601	-9.23734	-186.19600
179.18601	-9.24234	-186.25604
179.28601	-9.24828	-186.30673
179.38601	-9.25500	-186.44536
179.48601	-9.25906	-186.50816
179.58601	-9.26313	-186.51327
179.68601	-9.26750	-186.54376
179.78601	-9.27266	-186.60973
179.88601	-9.27844	-186.70824
179.98601	-9.28594	-186.86298
180.08601	-9.28969	-186.88567
180.18601	-9.29375	-186.89340
180.28601	-9.29859	-186.95942
180.38601	-9.30438	-187.04249
180.48601	-9.31203	-187.19885
180.58601	-9.31594	-187.23720
180.68601	-9.31984	-187.24544
180.78601	-9.32453	-187.29419
180.88601	-9.33000	-187.35726
180.98601	-9.33562	-187.43908
181.08601	-9.34281	-187.57479
181.18601	-9.34656	-187.60742
181.28601	-9.35062	-187.62232
181.38601	-9.35531	-187.68258
181.48601	-9.36094	-187.75752
181.58601	-9.36844	-187.88281
181.68601	-9.37313	-187.96840
181.78601	-9.37672	-187.96003
181.88601	-9.38109	-187.99719
181.98601	-9.38625	-188.06085
182.08601	-9.39203	-188.14074
182.18601	-9.39969	-188.29454
182.28601	-9.40375	-188.34390
182.38601	-9.40797	-188.36395
182.48601	-9.41266	-188.40793
182.58601	-9.41766	-188.46701
182.68601	-9.42422	-188.55602
182.78601	-9.42922	-188.64721
182.88601	-9.43344	-188.66488
182.98601	-9.43813	-188.70988
183.08601	-9.44313	-188.77260
183.18601	-9.44891	-188.85349
183.28601	-9.45656	-188.99451
183.38601	-9.46031	-189.03406
183.48601	-9.46422	-189.03685
183.58601	-9.46922	-189.08782
183.68601	-9.47578	-189.19587
183.78601	-9.48391	-189.38537
183.88601	-9.48703	-189.39589
183.98601	-9.49063	-189.38136
184.08601	-9.49516	-189.43077
184.18601	-9.50016	-189.51051
184.28601	-9.50547	-189.57864
184.38601	-9.51312	-189.72252
184.48601	-9.51734	-189.77323
184.58601	-9.52172	-189.80509
184.68601	-9.52703	-189.86024
184.78601	-9.53328	-189.96890
184.88601	-9.53922	-190.07787
184.98601	-9.54281	-190.08866
185.08601	-9.54672	-190.10743
185.18601	-9.55125	-190.15272
185.28601	-9.55641	-190.21569
185.38601	-9.56203	-190.30990
185.48601	-9.56922	-190.43794
185.58601	-9.57375	-190.51145
185.68601	-9.57797	-190.52611
185.78601	-9.58297	-190.58767
185.88601	-9.58844	-190.67450
185.98601	-9.59484	-190.77474
186.08601	-9.59922	-190.82895
186.18601	-9.60328	-190.84568
186.28601	-9.60781	-190.88227
186.38601	-9.61297	-190.94622
186.48601	-9.61875	-191.04445
186.58601	-9.62625	-191.17858
186.68601	-9.63000	-191.21888
186.78601	-9.63422	-191.24234
186.88601	-9.63906	-191.29406
186.98601	-9.64484	-191.37554
187.08601	-9.65172	-191.50244
187.18601	-9.65641	-191.56508
187.28601	-9.66031	-191.56733
187.38601	-9.66500	-191.61080
187.48601	-9.66984	-191.66593
187.58601	-9.67531	-191.73056
187.68601	-9.68234	-191.86339
187.78601	-9.68719	-191.93313
187.88601	-9.69094	-191.92995
187.98601	-9.69562	-191.96486
188.08601	-9.70109	-192.03620
188.18601	-9.70813	-192.15783
188.28601	-9.71203	-192.18981
188.38601	-9.71609	-192.19559
188.48601	-9.72047	-192.22544
188.58601	-9.72547	-192.27326
188.68601	-9.73187	-192.38211
188.78601	-9.74000	-192.52980
188.88601	-9.74484	-192.62129
188.98601	-9.74844	-192.58939
189.08601	-9.75312	-192.62691
189.18601	-9.75859	-192.69751
189.28601	-9.76578	-192.83323
189.38601	-9.77000	-192.86849
189.48601	-9.77391	-192.87093
189.58601	-9.77813	-192.90079
189.68601	-9.78328	-192.95850
189.78601	-9.78906	-193.03787
189.88601	-9.79562	-193.14097
189.98601	-9.80016	-193.19624
190.08601	-9.80422	-193.19466
190.18601	-9.80906	-193.23242
190.28601	-9.81422	-193.27079
190.38601	-9.82109	-193.35885
190.45401	-9.82438	-192.84783
190.55401	-9.82875	-192.71928
190.65401	-9.83297	-192.75945
190.75401	-9.83766	-192.83311
190.85401	-9.84313	-192.92693
190.95401	-9.85047	-193.06223
191.05401	-9.85625	-193.18022
191.15401	-9.85969	-193.07204
191.25401	-9.86406	-193.05441
191.35401	-9.86953	-193.11519
191.45401	-9.87703	-193.24349
191.55401	-9.88297	-193.38508
191.65401	-9.88641	-193.34121
191.75401	-9.89094	-193.36279
191.85401	-9.89625	-193.42996
191.95401	-9.90234	-193.52700
192.05401	-9.91063	-193.66632
192.15401	-9.91375	-193.65802
192.25401	-9.91703	-193.60113
192.35401	-9.92141	-193.65335
192.45401	-9.92656	-193.74865
192.55401	-9.93266	-193.84356
192.65401	-9.93875	-193.96318
192.75401	-9.94266	-193.94004
192.85401	-9.94734	-193.96788
192.95401	-9.95266	-194.02882
193.05401	-9.95844	-194.12664
193.15401	-9.96516	-194.23106
193.25401	-9.96969	-194.28082
193.35401	-9.97344	-194.26243
193.45401	-9.97828	-194.31625
193.55401	-9.98375	-194.39723
193.65401	-9.99063	-194.51471
193.75401	-9.99688	-194.64071
193.85401	-10.00016	-194.58507
193.95401	-10.00406	-194.59867
194.05401	-10.00891	-194.66045
194.15401	-10.01438	-194.74645
194.25401	-10.02141	-194.87067
194.35401	-10.02672	-194.96363
194.45401	-10.03031	-194.92123
194.55401	-10.03484	-194.94985
194.65401	-10.04000	-195.02918
194.75401	-10.04641	-195.13571
194.85401	-10.05219	-195.23175
194.95401	-10.05609	-195.23190
195.05401	-10.06063	-195.25205
195.15401	-10.06547	-195.31336
195.25401	-10.07109	-195.39733
195.35401	-10.07859	-195.51681
195.45401	-10.08391	-195.60426
195.55401	-10.08734	-195.55427
195.65401	-10.09141	-195.58220
195.75401	-10.09625	-195.64985
195.85401	-10.10297	-195.76307
195.95401	-10.10938	-195.90284
196.05401	-10.11328	-195.87925
196.15401	-10.11750	-195.90068
196.25401	-10.12250	-195.96329
196.35401	-10.12813	-196.02981
196.45401	-10.13500	-196.14698
196.55401	-10.14016	-196.21953
196.65401	-10.14391	-196.20055
196.75401	-10.14844	-196.23950
196.85401	-10.15391	-196.31536
196.95401	-10.16125	-196.44997
197.05401	-10.16625	-196.52075
197.15401	-10.17016	-196.49872
197.25401	-10.17422	-196.51586
197.35401	-10.17875	-196.57011
197.45401	-10.18422	-196.64587
197.55401	-10.19125	-196.76836
197.65401	-10.19703	-196.87277
197.75401	-10.20063	-196.83017
197.85401	-10.20500	-196.85446
197.95401	-10.21016	-196.91351
198.05401	-10.21688	-197.01591
198.15401	-10.22281	-197.13260
198.25401	-10.22672	-197.11986
198.35401	-10.23109	-197.14007
198.45401	-10.23578	-197.19948
198.55401	-10.24156	-197.29166
198.65401	-10.24875	-197.40020
198.75401	-10.25406	-197.48756
198.85401	-10.25750	-197.44360
198.95401	-10.26188	-197.47229
199.05401	-10.26687	-197.54079
199.15401	-10.27281	-197.63921
199.25401	-10.27891	-197.77425
199.35401	-10.28344	-197.77723
199.45401	-10.28781	-197.79901
199.55401	-10.29281	-197.83725
199.65401	-10.29891	-197.93397
[truncated: 1,836 more rows]
