# Supplementary material for: Strengthening of 3D Printed Fused Deposition Manufactured Parts Using the Fill Compositing Technique
Source: PLoS One. 2015 Apr 16;10(4):e0122915. doi: 10.1371/journal.pone.0122915 (PMC4400136; doi:10.1371/journal.pone.0122915)
Supplement: S1 File — This is the raw data and information on all the samples presented in this manuscript. (ZIP) [file pone.0122915.s001.zip › Specimen_RawData_43.csv]

Time	Extension	Load
(sec)	(mm)	(N)
0.00000	-0.00016	-0.11600
0.10000	-0.00016	-0.11825
0.20000	-0.00187	-0.11517
0.30000	-0.01078	-0.11389
0.40000	-0.01984	-0.11755
0.50000	-0.02703	-0.11634
0.60000	-0.03094	-0.12290
0.70000	-0.03547	-0.12026
0.80000	-0.04063	-0.11242
0.90000	-0.04703	-0.11656
1.00000	-0.05266	-0.12209
1.10000	-0.05672	-0.12104
1.20000	-0.06125	-0.12062
1.30000	-0.06641	-0.12644
1.40000	-0.07203	-0.11531
1.50000	-0.07891	-0.12099
1.60000	-0.08359	-0.12120
1.70000	-0.08750	-0.11943
1.80000	-0.09188	-0.12262
1.90000	-0.09703	-0.12149
2.00000	-0.10406	-0.12231
2.10000	-0.10984	-0.11854
2.20000	-0.11375	-0.11476
2.30000	-0.11844	-0.12164
2.40000	-0.12375	-0.11736
2.50000	-0.12875	-0.12069
2.60000	-0.13469	-0.12265
2.70000	-0.13953	-0.12018
2.80000	-0.14359	-0.11620
2.90000	-0.14828	-0.11935
3.00000	-0.15375	-0.12064
3.10000	-0.16109	-0.11758
3.20000	-0.16656	-0.12139
3.30000	-0.17031	-0.11333
3.40000	-0.17453	-0.11125
3.50000	-0.17922	-0.11272
3.60000	-0.18484	-0.12215
3.70000	-0.19219	-0.11684
3.80000	-0.19719	-0.11764
3.90000	-0.20094	-0.12738
4.00000	-0.20578	-0.11855
4.10000	-0.21109	-0.11961
4.20000	-0.21766	-0.11774
4.30000	-0.22297	-0.12361
4.40000	-0.22703	-0.11885
4.50000	-0.23156	-0.11441
4.60000	-0.23656	-0.12001
4.70000	-0.24203	-0.11677
4.80000	-0.24922	-0.11609
4.90000	-0.25438	-0.11921
5.00000	-0.25828	-0.11655
5.10000	-0.26312	-0.11775
5.20000	-0.26875	-0.12241
5.30000	-0.27531	-0.11956
5.40000	-0.28016	-0.11835
5.50000	-0.28422	-0.12223
5.60000	-0.28906	-0.12028
5.70000	-0.29453	-0.11982
5.80000	-0.30047	-0.11757
5.90000	-0.30719	-0.11882
6.00000	-0.31078	-0.11771
6.10000	-0.31453	-0.11629
6.20000	-0.31906	-0.11927
6.30000	-0.32422	-0.12216
6.40000	-0.33031	-0.11556
6.50000	-0.33531	-0.11862
6.60000	-0.33969	-0.12246
6.70000	-0.34453	-0.11503
6.80000	-0.34969	-0.11933
6.90000	-0.35531	-0.12206
7.00000	-0.36203	-0.11911
7.10000	-0.36719	-0.11920
7.20000	-0.37125	-0.11767
7.30000	-0.37563	-0.11753
7.40000	-0.38094	-0.12077
7.50000	-0.38688	-0.11425
7.60000	-0.39234	-0.11500
7.70000	-0.39656	-0.12172
7.80000	-0.40109	-0.11837
7.90000	-0.40594	-0.11522
8.00000	-0.41125	-0.11761
8.10000	-0.41781	-0.12067
8.20000	-0.42375	-0.11551
8.30000	-0.42766	-0.11563
8.40000	-0.43219	-0.12523
8.50000	-0.43734	-0.11222
8.60000	-0.44344	-0.11988
8.70000	-0.44906	-0.11006
8.80000	-0.45344	-0.11594
8.90000	-0.45797	-0.11627
9.00000	-0.46297	-0.12673
9.10000	-0.46828	-0.12101
9.20000	-0.47469	-0.11496
9.30000	-0.48047	-0.12272
9.40000	-0.48469	-0.11128
9.50000	-0.48938	-0.11570
9.60000	-0.49469	-0.12310
9.70000	-0.50125	-0.11263
9.80000	-0.50656	-0.11957
9.90000	-0.51047	-0.12067
10.00000	-0.51484	-0.11810
10.10000	-0.51984	-0.12066
10.20000	-0.52516	-0.11943
10.30000	-0.53219	-0.12215
10.40000	-0.53734	-0.11763
10.50000	-0.54141	-0.11945
10.60000	-0.54625	-0.12159
10.70000	-0.55156	-0.11531
10.80000	-0.55781	-0.11555
10.90000	-0.56328	-0.12211
11.00000	-0.56719	-0.13253
11.10000	-0.57125	-0.18136
11.20000	-0.57609	-0.24580
11.30000	-0.58141	-0.32833
11.40000	-0.58734	-0.41506
11.50000	-0.59344	-0.51037
11.60000	-0.59734	-0.58359
11.70000	-0.60156	-0.65172
11.80000	-0.60641	-0.73516
11.90000	-0.61219	-0.83530
12.00000	-0.61984	-0.97269
12.10000	-0.62438	-1.07431
12.20000	-0.62891	-1.16706
12.30000	-0.63406	-1.25701
12.40000	-0.64031	-1.38203
12.50000	-0.64906	-1.54304
12.60000	-0.65266	-1.66004
12.70000	-0.65547	-1.71084
12.80000	-0.66016	-1.80262
12.90000	-0.66516	-1.89928
13.00000	-0.67203	-2.02818
13.10000	-0.67781	-2.16754
13.20000	-0.68125	-2.24232
13.30000	-0.68563	-2.31349
13.40000	-0.69031	-2.41197
13.50000	-0.69531	-2.51516
13.60000	-0.70188	-2.64380
13.70000	-0.70875	-2.80114
13.80000	-0.71234	-2.86908
13.90000	-0.71656	-2.96132
14.00000	-0.72172	-3.05317
14.10000	-0.72844	-3.18861
14.20000	-0.73422	-3.32509
14.30000	-0.73797	-3.40737
14.40000	-0.74234	-3.48765
14.50000	-0.74719	-3.59294
14.60000	-0.75266	-3.70725
14.70000	-0.75891	-3.81999
14.80000	-0.76406	-3.93912
14.90000	-0.76797	-4.02331
15.00000	-0.77266	-4.11517
15.10000	-0.77813	-4.22514
15.20000	-0.78547	-4.35653
15.30000	-0.79109	-4.49188
15.40000	-0.79469	-4.56458
15.50000	-0.79891	-4.64642
15.60000	-0.80359	-4.75129
15.70000	-0.80891	-4.85269
15.80000	-0.81563	-4.97433
15.90000	-0.82141	-5.11643
16.00000	-0.82531	-5.18857
16.10000	-0.82984	-5.28278
16.20000	-0.83516	-5.38348
16.30000	-0.84125	-5.49693
16.40000	-0.84734	-5.63606
16.50000	-0.85141	-5.72221
16.60000	-0.85578	-5.80600
16.70000	-0.86063	-5.90161
16.80000	-0.86609	-6.00060
16.90000	-0.87312	-6.14092
17.00000	-0.87859	-6.27616
17.10000	-0.88219	-6.34413
17.20000	-0.88656	-6.42150
17.30000	-0.89188	-6.52682
17.40000	-0.89844	-6.65160
17.50000	-0.90422	-6.78959
17.60000	-0.90813	-6.87265
17.70000	-0.91234	-6.95515
17.80000	-0.91719	-7.04974
17.90000	-0.92266	-7.15424
18.00000	-0.92938	-7.28772
18.10000	-0.93516	-7.43013
18.20000	-0.93875	-7.50357
18.30000	-0.94328	-7.59523
18.40000	-0.94859	-7.69708
18.50000	-0.95500	-7.82377
18.60000	-0.96094	-7.95155
18.70000	-0.96484	-8.03245
18.80000	-0.96906	-8.11428
18.90000	-0.97375	-8.20098
19.00000	-0.97891	-8.30515
19.10000	-0.98453	-8.41341
19.20000	-0.99109	-8.55371
19.30000	-0.99531	-8.63737
19.40000	-0.99984	-8.72544
19.50000	-1.00484	-8.81958
19.60000	-1.01094	-8.95039
19.70000	-1.01781	-9.10280
19.80000	-1.02172	-9.17725
19.90000	-1.02594	-9.25013
20.00000	-1.03063	-9.35184
20.10000	-1.03578	-9.45477
20.20000	-1.04156	-9.55702
20.30000	-1.04766	-9.68734
20.40000	-1.05188	-9.77768
20.50000	-1.05672	-9.86305
20.60000	-1.06219	-9.98085
20.70000	-1.06906	-10.10496
20.80000	-1.07500	-10.24246
20.90000	-1.07859	-10.31261
21.00000	-1.08297	-10.39485
21.10000	-1.08781	-10.49346
21.20000	-1.09297	-10.58038
21.30000	-1.09969	-10.70840
21.40000	-1.10563	-10.85739
21.50000	-1.10953	-10.92879
21.60000	-1.11422	-11.02039
21.70000	-1.11969	-11.13934
21.80000	-1.12562	-11.26201
21.90000	-1.13141	-11.39471
22.00000	-1.13531	-11.46997
22.10000	-1.13938	-11.55870
22.20000	-1.14406	-11.65235
22.30000	-1.14953	-11.76510
22.40000	-1.15656	-11.90974
22.50000	-1.16219	-12.03990
22.60000	-1.16594	-12.12232
22.70000	-1.17031	-12.20824
22.80000	-1.17500	-12.30099
22.90000	-1.18078	-12.40910
23.00000	-1.18719	-12.53594
23.10000	-1.19172	-12.63557
23.20000	-1.19609	-12.71543
23.30000	-1.20094	-12.80937
23.40000	-1.20656	-12.92349
23.50000	-1.21234	-13.04412
23.60000	-1.21797	-13.16700
23.70000	-1.22188	-13.24392
23.80000	-1.22641	-13.32459
23.90000	-1.23141	-13.42820
24.00000	-1.23719	-13.53843
24.10000	-1.24422	-13.68206
24.20000	-1.24891	-13.78455
24.30000	-1.25313	-13.86013
24.40000	-1.25781	-13.95637
24.50000	-1.26297	-14.06260
24.60000	-1.26922	-14.17431
24.70000	-1.27531	-14.31691
24.80000	-1.27906	-14.38228
24.90000	-1.28344	-14.46423
25.00000	-1.28844	-14.56500
25.10000	-1.29453	-14.68515
25.20000	-1.30094	-14.81481
25.30000	-1.30500	-14.90090
25.40000	-1.30906	-14.97600
25.50000	-1.31375	-15.06736
25.60000	-1.31891	-15.16903
25.70000	-1.32516	-15.27749
25.80000	-1.33266	-15.42174
25.90000	-1.33625	-15.49488
26.00000	-1.34047	-15.57274
26.10000	-1.34563	-15.67981
26.20000	-1.35219	-15.79664
26.30000	-1.35875	-15.93379
26.40000	-1.36234	-16.00216
26.50000	-1.36656	-16.08304
26.60000	-1.37141	-16.16829
26.70000	-1.37656	-16.26603
26.80000	-1.38250	-16.37107
26.90000	-1.38891	-16.51817
27.00000	-1.39250	-16.58030
27.10000	-1.39703	-16.67092
27.20000	-1.40188	-16.75932
27.30000	-1.40766	-16.86885
27.40000	-1.41422	-17.00063
27.50000	-1.41828	-17.06997
27.60000	-1.42219	-17.14739
27.70000	-1.42672	-17.22221
27.80000	-1.43172	-17.31954
27.90000	-1.43750	-17.41390
28.00000	-1.44500	-17.55755
28.10000	-1.44922	-17.64449
28.20000	-1.45375	-17.72442
28.30000	-1.45891	-17.82767
28.40000	-1.46469	-17.92660
28.50000	-1.47156	-18.05869
28.60000	-1.47562	-18.13828
28.70000	-1.47969	-18.20654
28.80000	-1.48453	-18.29363
28.90000	-1.49047	-18.40672
29.00000	-1.50000	-18.57086
29.10000	-1.50500	-18.71482
29.20000	-1.50703	-18.73757
29.30000	-1.51156	-18.81946
29.40000	-1.51703	-18.93223
29.50000	-1.52344	-19.05273
29.60000	-1.52875	-19.17677
29.70000	-1.53234	-19.24317
29.80000	-1.53641	-19.31151
29.90000	-1.54094	-19.40045
30.00000	-1.54594	-19.49360
30.10000	-1.55172	-19.60530
30.20000	-1.55953	-19.75964
30.30000	-1.56359	-19.84892
30.40000	-1.56781	-19.92919
30.50000	-1.57313	-20.04067
30.60000	-1.57938	-20.15224
30.70000	-1.58531	-20.28656
30.80000	-1.58922	-20.36111
30.90000	-1.59328	-20.43541
31.00000	-1.59812	-20.52947
31.10000	-1.60391	-20.63956
31.20000	-1.61000	-20.76363
31.30000	-1.61625	-20.88746
31.40000	-1.62000	-20.95712
31.50000	-1.62406	-21.03904
31.60000	-1.62875	-21.12497
31.70000	-1.63422	-21.23893
31.80000	-1.64109	-21.37802
31.90000	-1.64547	-21.46252
32.00000	-1.64969	-21.53944
32.10000	-1.65453	-21.63412
32.20000	-1.66000	-21.73732
32.30000	-1.66625	-21.86508
32.40000	-1.67297	-21.99938
32.50000	-1.67656	-22.06491
32.60000	-1.68094	-22.14405
32.70000	-1.68609	-22.24666
32.80000	-1.69234	-22.37011
32.90000	-1.69875	-22.50748
33.00000	-1.70281	-22.57276
33.10000	-1.70703	-22.64937
33.20000	-1.71141	-22.75295
33.30000	-1.71656	-22.83957
33.40000	-1.72250	-22.95212
33.50000	-1.72953	-23.09354
33.60000	-1.73313	-23.16226
33.70000	-1.73750	-23.24127
33.80000	-1.74250	-23.33447
33.90000	-1.74844	-23.44647
34.00000	-1.75469	-23.54625
34.10000	-1.75922	-23.63418
34.20000	-1.76359	-23.70380
34.30000	-1.76844	-23.80575
34.40000	-1.77391	-23.91239
34.50000	-1.78047	-24.02829
34.60000	-1.78672	-24.18155
34.70000	-1.79000	-24.22851
34.80000	-1.79406	-24.30926
34.90000	-1.79891	-24.39625
35.00000	-1.80469	-24.51381
35.10000	-1.81219	-24.67115
35.20000	-1.81625	-24.74754
35.30000	-1.82016	-24.81318
35.40000	-1.82484	-24.89793
35.50000	-1.83016	-25.00647
35.60000	-1.83609	-25.12356
35.70000	-1.84297	-25.27244
35.80000	-1.84656	-25.33285
35.90000	-1.85094	-25.41483
36.00000	-1.85594	-25.49873
36.10000	-1.86188	-25.62317
36.20000	-1.86906	-25.76700
36.30000	-1.87344	-25.86204
36.40000	-1.87734	-25.93052
36.50000	-1.88172	-26.00442
36.60000	-1.88688	-26.11352
36.70000	-1.89313	-26.23128
36.80000	-1.90063	-26.40770
36.90000	-1.90406	-26.45948
37.00000	-1.90828	-26.52729
37.10000	-1.91359	-26.63134
37.20000	-1.92000	-26.76425
37.30000	-1.92656	-26.91494
37.40000	-1.93031	-26.98986
37.50000	-1.93438	-27.05804
37.60000	-1.93891	-27.15283
37.70000	-1.94391	-27.24749
37.80000	-1.94969	-27.36730
37.90000	-1.95734	-27.53298
38.00000	-1.96141	-27.61263
38.10000	-1.96562	-27.68066
38.20000	-1.97094	-27.79512
38.30000	-1.97734	-27.93161
38.40000	-1.98297	-28.06000
38.50000	-1.98672	-28.13982
38.60000	-1.99063	-28.20999
38.70000	-1.99531	-28.30886
38.80000	-2.00047	-28.41601
38.90000	-2.00609	-28.52745
39.00000	-2.01234	-28.65587
39.10000	-2.01672	-28.74663
39.20000	-2.02141	-28.82814
39.30000	-2.02672	-28.92465
39.40000	-2.03297	-29.04990
39.50000	-2.03953	-29.16027
39.60000	-2.04344	-29.23164
39.70000	-2.04719	-29.29681
39.80000	-2.05172	-29.38323
39.90000	-2.05688	-29.50387
40.00000	-2.06266	-29.60536
40.10000	-2.06953	-29.74398
40.20000	-2.07344	-29.81531
40.30000	-2.07781	-29.89053
40.40000	-2.08266	-29.98802
40.50000	-2.08844	-30.10040
40.60000	-2.09547	-30.25022
40.70000	-2.10031	-30.33357
40.80000	-2.10422	-30.40216
40.90000	-2.10891	-30.49123
41.00000	-2.11406	-30.59796
41.10000	-2.12000	-30.70787
41.20000	-2.12656	-30.84566
41.30000	-2.13031	-30.90772
41.40000	-2.13453	-30.98157
41.50000	-2.13953	-31.07767
41.60000	-2.14531	-31.19073
41.70000	-2.15172	-31.32166
41.80000	-2.15656	-31.41335
41.90000	-2.16078	-31.49392
42.00000	-2.16531	-31.56075
42.10000	-2.17000	-31.65177
42.20000	-2.17531	-31.75428
42.30000	-2.18281	-31.89008
42.40000	-2.18781	-32.00321
42.50000	-2.19188	-32.05971
42.60000	-2.19703	-32.15689
42.70000	-2.20297	-32.27780
42.80000	-2.20969	-32.41609
42.90000	-2.21344	-32.48082
43.00000	-2.21734	-32.54271
43.10000	-2.22172	-32.63177
43.20000	-2.22703	-32.72144
43.30000	-2.23297	-32.84425
43.40000	-2.23969	-32.97047
43.50000	-2.24422	-33.05911
43.60000	-2.24828	-33.11825
43.70000	-2.25297	-33.19912
43.80000	-2.25844	-33.30851
43.90000	-2.26531	-33.45302
44.00000	-2.26969	-33.53633
44.10000	-2.27375	-33.58709
44.20000	-2.27828	-33.66601
44.30000	-2.28328	-33.76371
44.40000	-2.28922	-33.86935
44.50000	-2.29656	-34.01108
44.60000	-2.30078	-34.09886
44.70000	-2.30484	-34.15459
44.80000	-2.30969	-34.24033
44.90000	-2.31547	-34.35028
45.00000	-2.32313	-34.49689
45.10000	-2.32766	-34.58373
45.20000	-2.33172	-34.64155
45.30000	-2.33625	-34.72634
45.40000	-2.34141	-34.82657
45.50000	-2.34719	-34.93556
45.60000	-2.35500	-35.09685
45.70000	-2.35844	-35.14702
45.80000	-2.36250	-35.20342
45.90000	-2.36750	-35.30489
46.00000	-2.37297	-35.41098
46.10000	-2.37969	-35.56030
46.20000	-2.38375	-35.62310
46.30000	-2.38781	-35.69404
46.40000	-2.39234	-35.78007
46.50000	-2.39734	-35.87625
46.60000	-2.40281	-35.97385
46.70000	-2.41000	-36.11072
46.80000	-2.41438	-36.19247
46.90000	-2.41844	-36.25908
47.00000	-2.42344	-36.34470
47.10000	-2.42969	-36.46856
47.20000	-2.43828	-36.65961
47.30000	-2.44156	-36.70950
47.40000	-2.44500	-36.76270
47.50000	-2.44969	-36.84807
47.60000	-2.45500	-36.95741
47.70000	-2.46031	-37.06057
47.80000	-2.46703	-37.19650
47.90000	-2.47109	-37.26936
48.00000	-2.47516	-37.33286
48.10000	-2.48031	-37.43295
48.20000	-2.48594	-37.54606
48.30000	-2.49313	-37.68207
48.40000	-2.49797	-37.78733
48.50000	-2.50172	-37.84411
48.60000	-2.50609	-37.91998
48.70000	-2.51125	-38.01529
48.80000	-2.51688	-38.13208
48.90000	-2.52422	-38.28346
49.00000	-2.52812	-38.36054
49.10000	-2.53219	-38.43134
49.20000	-2.53719	-38.50995
49.30000	-2.54297	-38.62109
49.40000	-2.54953	-38.76056
49.50000	-2.55422	-38.86288
49.60000	-2.55828	-38.92422
49.70000	-2.56297	-39.01171
49.80000	-2.56797	-39.11162
49.90000	-2.57344	-39.21293
50.00000	-2.58031	-39.34232
50.10000	-2.58484	-39.42886
50.20000	-2.58875	-39.49241
50.30000	-2.59359	-39.58361
50.40000	-2.59938	-39.69452
50.50000	-2.60734	-39.86264
50.60000	-2.61172	-39.96799
50.70000	-2.61531	-40.00541
50.80000	-2.61953	-40.08093
50.90000	-2.62484	-40.18169
51.00000	-2.63047	-40.29258
51.10000	-2.63719	-40.42063
51.20000	-2.64156	-40.51345
51.30000	-2.64563	-40.56804
51.40000	-2.65031	-40.65812
51.50000	-2.65609	-40.77123
51.60000	-2.66328	-40.91817
51.70000	-2.66781	-41.00212
51.80000	-2.67172	-41.06245
51.90000	-2.67594	-41.13458
52.00000	-2.68109	-41.23964
52.10000	-2.68687	-41.34313
52.20000	-2.69422	-41.48453
52.30000	-2.69828	-41.57898
52.40000	-2.70234	-41.63844
52.50000	-2.70734	-41.71970
52.60000	-2.71328	-41.84113
52.70000	-2.72000	-41.98077
52.80000	-2.72438	-42.06201
52.90000	-2.72844	-42.12892
53.00000	-2.73313	-42.21347
53.10000	-2.73844	-42.31400
53.20000	-2.74469	-42.43542
53.30000	-2.75234	-42.61287
53.40000	-2.75562	-42.66347
53.50000	-2.75953	-42.72472
53.60000	-2.76406	-42.81421
53.70000	-2.76969	-42.92297
53.80000	-2.77688	-43.07393
53.90000	-2.78172	-43.18760
54.00000	-2.78578	-43.24784
54.10000	-2.79062	-43.33899
54.20000	-2.79594	-43.43719
54.30000	-2.80219	-43.56273
54.40000	-2.80797	-43.69380
54.50000	-2.81172	-43.76869
54.60000	-2.81578	-43.83395
54.70000	-2.82031	-43.92904
54.80000	-2.82563	-44.02633
54.90000	-2.83219	-44.15391
55.00000	-2.83750	-44.27434
55.10000	-2.84203	-44.34708
55.20000	-2.84687	-44.43583
55.30000	-2.85188	-44.53468
55.40000	-2.85719	-44.62954
55.50000	-2.86312	-44.75750
55.60000	-2.86812	-44.87330
55.70000	-2.87250	-44.93927
55.80000	-2.87734	-45.02339
55.90000	-2.88313	-45.13661
56.00000	-2.89000	-45.26414
56.10000	-2.89438	-45.36724
56.20000	-2.89859	-45.43097
56.30000	-2.90297	-45.51488
56.40000	-2.90813	-45.61514
56.50000	-2.91375	-45.72624
56.60000	-2.92125	-45.87888
56.70000	-2.92563	-45.97192
56.80000	-2.92953	-46.03328
56.90000	-2.93391	-46.10923
57.00000	-2.93906	-46.19727
57.10000	-2.94562	-46.32757
57.20000	-2.95063	-46.43790
57.30000	-2.95500	-46.52052
57.40000	-2.95969	-46.58955
57.50000	-2.96500	-46.68961
57.60000	-2.97047	-46.79302
57.70000	-2.97703	-46.91912
57.80000	-2.98156	-47.01890
57.90000	-2.98563	-47.07984
58.00000	-2.99031	-47.16174
58.10000	-2.99578	-47.25482
58.20000	-3.00281	-47.37893
58.30000	-3.00797	-47.48572
58.40000	-3.01188	-47.53917
58.50000	-3.01641	-47.62433
58.60000	-3.02156	-47.70805
58.70000	-3.02734	-47.83033
58.80000	-3.03484	-47.97827
58.90000	-3.03891	-48.05578
59.00000	-3.04313	-48.12289
59.10000	-3.04797	-48.20648
59.20000	-3.05328	-48.29922
59.30000	-3.06000	-48.42969
59.40000	-3.06469	-48.52723
59.50000	-3.06875	-48.59009
59.60000	-3.07313	-48.67247
59.70000	-3.07812	-48.75598
59.80000	-3.08406	-48.86886
59.90000	-3.09187	-49.01978
60.00000	-3.09594	-49.10655
60.10000	-3.09953	-49.16248
60.20000	-3.10406	-49.23430
60.30000	-3.10938	-49.32607
60.40000	-3.11609	-49.45238
60.50000	-3.12203	-49.58874
60.60000	-3.12594	-49.64840
60.70000	-3.13047	-49.72019
60.80000	-3.13484	-49.79923
60.90000	-3.14016	-49.89167
61.00000	-3.14703	-50.02911
61.10000	-3.15187	-50.12676
61.20000	-3.15578	-50.18729
61.30000	-3.16078	-50.26060
61.40000	-3.16656	-50.36077
61.50000	-3.17422	-50.50367
61.60000	-3.17891	-50.61327
61.70000	-3.18250	-50.65668
61.80000	-3.18688	-50.73116
61.90000	-3.19172	-50.81094
62.00000	-3.19781	-50.92997
62.10000	-3.20719	-51.11402
62.20000	-3.21094	-51.20399
62.30000	-3.21406	-51.23528
62.40000	-3.21875	-51.31852
62.50000	-3.22453	-51.41448
62.60000	-3.23141	-51.56075
62.70000	-3.23531	-51.64282
62.80000	-3.23906	-51.70524
62.90000	-3.24375	-51.77638
63.00000	-3.24875	-51.86600
63.10000	-3.25437	-51.97887
63.20000	-3.26078	-52.09442
63.30000	-3.26547	-52.20047
63.40000	-3.26969	-52.26027
63.50000	-3.27453	-52.35052
63.60000	-3.28062	-52.46629
63.70000	-3.28891	-52.63820
63.80000	-3.29281	-52.72153
63.90000	-3.29609	-52.76098
64.00000	-3.30047	-52.83381
64.10000	-3.30547	-52.92815
64.20000	-3.31141	-53.03803
64.30000	-3.31891	-53.18920
64.40000	-3.32297	-53.28903
64.50000	-3.32672	-53.33928
64.60000	-3.33156	-53.42208
64.70000	-3.33703	-53.52548
64.80000	-3.34375	-53.65261
64.90000	-3.34891	-53.76512
65.00000	-3.35281	-53.83194
65.10000	-3.35719	-53.89972
65.20000	-3.36203	-53.99799
65.30000	-3.36797	-54.10760
65.40000	-3.37531	-54.25465
65.50000	-3.37969	-54.35691
65.60000	-3.38344	-54.42248
65.70000	-3.38828	-54.49655
65.80000	-3.39391	-54.59873
65.90000	-3.40094	-54.73702
66.00000	-3.40563	-54.83996
66.10000	-3.40953	-54.91043
66.20000	-3.41375	-54.97878
66.30000	-3.41859	-55.06582
66.40000	-3.42359	-55.16228
66.50000	-3.43000	-55.28238
66.60000	-3.43641	-55.42229
66.70000	-3.44031	-55.49082
66.80000	-3.44516	-55.56235
66.90000	-3.45094	-55.67541
67.00000	-3.45813	-55.81956
67.10000	-3.46266	-55.91625
67.20000	-3.46625	-55.96330
67.30000	-3.47047	-56.03483
67.40000	-3.47547	-56.12565
67.50000	-3.48094	-56.22790
67.60000	-3.48719	-56.35163
67.70000	-3.49313	-56.47995
67.80000	-3.49719	-56.55024
67.90000	-3.50188	-56.62645
68.00000	-3.50719	-56.71848
68.10000	-3.51406	-56.85465
68.20000	-3.51922	-56.96509
68.30000	-3.52297	-57.02417
68.40000	-3.52734	-57.10308
68.50000	-3.53219	-57.18617
68.60000	-3.53781	-57.29198
68.70000	-3.54484	-57.41336
68.80000	-3.54969	-57.52300
68.90000	-3.55344	-57.57600
69.00000	-3.55813	-57.65988
69.10000	-3.56344	-57.75043
69.20000	-3.57000	-57.86826
69.30000	-3.57547	-57.99055
69.40000	-3.57984	-58.07116
69.50000	-3.58469	-58.14587
69.60000	-3.58969	-58.24205
69.70000	-3.59516	-58.33423
69.80000	-3.60312	-58.48940
69.90000	-3.60750	-58.59619
70.00000	-3.61141	-58.64976
70.10000	-3.61609	-58.73893
70.20000	-3.62188	-58.84214
70.30000	-3.62812	-58.97032
70.40000	-3.63187	-59.05210
70.50000	-3.63578	-59.10007
70.60000	-3.64031	-59.18409
70.70000	-3.64547	-59.27866
70.80000	-3.65094	-59.38871
70.90000	-3.65953	-59.55185
71.00000	-3.66438	-59.67382
71.10000	-3.66797	-59.73157
71.20000	-3.67234	-59.79953
71.30000	-3.67734	-59.89288
71.40000	-3.68422	-60.02431
71.50000	-3.68906	-60.13379
71.60000	-3.69297	-60.19355
71.70000	-3.69734	-60.27957
71.80000	-3.70219	-60.36761
71.90000	-3.70828	-60.47815
72.00000	-3.71609	-60.63414
72.10000	-3.72047	-60.73419
72.20000	-3.72438	-60.80116
72.30000	-3.72922	-60.87686
72.40000	-3.73516	-60.99812
72.50000	-3.74188	-61.13988
72.60000	-3.74656	-61.24809
72.70000	-3.75016	-61.29876
72.80000	-3.75438	-61.37474
72.90000	-3.75891	-61.45550
73.00000	-3.76391	-61.56046
73.10000	-3.77031	-61.66660
73.20000	-3.77594	-61.80360
73.30000	-3.78031	-61.87356
73.40000	-3.78500	-61.95951
73.50000	-3.79047	-62.04962
73.60000	-3.79703	-62.17466
73.70000	-3.80234	-62.28733
73.80000	-3.80625	-62.35403
73.90000	-3.81063	-62.42738
74.00000	-3.81531	-62.50630
74.10000	-3.82078	-62.60910
74.20000	-3.82781	-62.72444
74.30000	-3.83375	-62.87235
74.40000	-3.83750	-62.92647
74.50000	-3.84172	-62.98830
74.60000	-3.84687	-63.07985
74.70000	-3.85406	-63.19912
74.80000	-3.86016	-63.35133
74.90000	-3.86391	-63.40257
75.00000	-3.86812	-63.46655
75.10000	-3.87281	-63.54633
75.20000	-3.87797	-63.64235
75.30000	-3.88438	-63.74387
75.40000	-3.89016	-63.87390
75.50000	-3.89406	-63.94271
75.60000	-3.89875	-64.01316
75.70000	-3.90422	-64.10562
75.80000	-3.91203	-64.24348
75.90000	-3.91687	-64.36243
76.00000	-3.92016	-64.40012
76.10000	-3.92437	-64.47193
76.20000	-3.92922	-64.56349
76.30000	-3.93484	-64.65651
76.40000	-3.94219	-64.79814
76.50000	-3.94719	-64.91827
76.60000	-3.95109	-64.95979
76.70000	-3.95594	-65.04697
76.80000	-3.96141	-65.13973
76.90000	-3.96828	-65.26193
77.00000	-3.97344	-65.38597
77.10000	-3.97703	-65.44448
77.20000	-3.98125	-65.50595
77.30000	-3.98594	-65.59324
77.40000	-3.99125	-65.68238
77.50000	-3.99797	-65.79687
77.60000	-4.00359	-65.92467
77.70000	-4.00734	-65.97780
77.80000	-4.01172	-66.04103
77.90000	-4.01719	-66.13077
78.00000	-4.02406	-66.24524
78.10000	-4.02953	-66.37022
78.20000	-4.03375	-66.43203
78.30000	-4.03828	-66.50895
78.40000	-4.04344	-66.59671
78.50000	-4.04891	-66.69287
78.60000	-4.05641	-66.82394
78.70000	-4.06234	-66.96562
78.80000	-4.06547	-67.01067
78.90000	-4.07000	-67.07633
79.00000	-4.07562	-67.18547
79.10000	-4.08219	-67.31161
79.20000	-4.08672	-67.40889
79.30000	-4.09031	-67.46052
79.40000	-4.09422	-67.52019
79.50000	-4.09891	-67.59799
79.60000	-4.10437	-67.70060
79.70000	-4.11109	-67.82575
79.80000	-4.11797	-67.97991
79.90000	-4.12141	-68.03677
80.00000	-4.12578	-68.09761
80.10000	-4.13109	-68.17989
80.20000	-4.13750	-68.29551
80.30000	-4.14328	-68.42351
80.40000	-4.14734	-68.48815
80.50000	-4.15172	-68.56434
80.60000	-4.15672	-68.65403
80.70000	-4.16234	-68.75752
80.80000	-4.16922	-68.87487
80.90000	-4.17453	-69.00131
81.00000	-4.17797	-69.03971
81.10000	-4.18219	-69.11257
81.20000	-4.18750	-69.20093
81.30000	-4.19438	-69.32437
81.40000	-4.20016	-69.45306
81.50000	-4.20406	-69.51144
81.60000	-4.20844	-69.58233
81.70000	-4.21359	-69.67348
81.80000	-4.21875	-69.76159
81.90000	-4.22500	-69.86777
82.00000	-4.23078	-69.99458
82.10000	-4.23484	-70.06152
82.20000	-4.23969	-70.14243
82.30000	-4.24547	-70.24555
82.40000	-4.25250	-70.36553
82.50000	-4.25719	-70.47366
82.60000	-4.26047	-70.51916
82.70000	-4.26453	-70.58282
82.80000	-4.26906	-70.66412
82.90000	-4.27469	-70.76316
83.00000	-4.28250	-70.90301
83.10000	-4.28828	-71.04883
83.20000	-4.29188	-71.09315
83.30000	-4.29609	-71.15839
83.40000	-4.30125	-71.25212
83.50000	-4.30797	-71.36431
83.60000	-4.31359	-71.48658
83.70000	-4.31750	-71.55269
83.80000	-4.32172	-71.62320
83.90000	-4.32656	-71.70103
84.00000	-4.33219	-71.80293
84.10000	-4.33938	-71.92439
84.20000	-4.34453	-72.04925
84.30000	-4.34797	-72.09771
84.40000	-4.35250	-72.17260
84.50000	-4.35781	-72.25850
84.60000	-4.36422	-72.37779
84.70000	-4.37094	-72.51824
84.80000	-4.37469	-72.57748
84.90000	-4.37906	-72.65633
85.00000	-4.38406	-72.73540
85.10000	-4.38922	-72.83048
85.20000	-4.39578	-72.94674
85.30000	-4.40109	-73.07515
85.40000	-4.40469	-73.12075
85.50000	-4.40938	-73.19462
85.60000	-4.41547	-73.30085
85.70000	-4.42391	-73.45300
85.80000	-4.42906	-73.59011
85.90000	-4.43172	-73.62349
86.00000	-4.43578	-73.68149
86.10000	-4.44031	-73.76378
86.20000	-4.44563	-73.85528
86.30000	-4.45234	-73.97503
86.40000	-4.45813	-74.10288
86.50000	-4.46219	-74.16161
86.60000	-4.46719	-74.24118
86.70000	-4.47281	-74.34972
86.80000	-4.47875	-74.44894
86.90000	-4.48406	-74.56540
87.00000	-4.48781	-74.63273
87.10000	-4.49203	-74.70318
87.20000	-4.49672	-74.78133
87.30000	-4.50188	-74.87011
87.40000	-4.50891	-74.98561
87.50000	-4.51438	-75.12061
87.60000	-4.51813	-75.16824
87.70000	-4.52266	-75.24417
87.80000	-4.52797	-75.34376
87.90000	-4.53484	-75.46109
88.00000	-4.54094	-75.60293
88.10000	-4.54500	-75.66727
88.20000	-4.54953	-75.74274
88.30000	-4.55469	-75.83459
88.40000	-4.55984	-75.92145
88.50000	-4.56625	-76.04947
88.60000	-4.57141	-76.16907
88.70000	-4.57531	-76.23017
88.80000	-4.57969	-76.30219
88.90000	-4.58484	-76.38729
89.00000	-4.59188	-76.52277
89.10000	-4.59766	-76.65100
89.20000	-4.60109	-76.70774
89.30000	-4.60531	-76.77604
89.40000	-4.61016	-76.87344
89.50000	-4.61562	-76.97283
89.60000	-4.62188	-77.08216
89.70000	-4.62813	-77.21835
89.80000	-4.63203	-77.28069
89.90000	-4.63641	-77.35278
90.00000	-4.64094	-77.42109
90.10000	-4.64656	-77.52398
90.20000	-4.65281	-77.65218
90.30000	-4.65750	-77.73613
90.40000	-4.66203	-77.81698
90.50000	-4.66703	-77.90173
90.60000	-4.67250	-77.99237
90.70000	-4.67922	-78.11105
90.80000	-4.68469	-78.21926
90.90000	-4.68844	-78.27021
91.00000	-4.69281	-78.34952
91.10000	-4.69797	-78.43456
91.20000	-4.70453	-78.54370
91.30000	-4.71141	-78.68816
91.40000	-4.71547	-78.76084
91.50000	-4.71953	-78.81948
91.60000	-4.72375	-78.87993
91.70000	-4.72859	-78.96654
91.80000	-4.73422	-79.06094
91.90000	-4.74141	-79.20188
92.00000	-4.74531	-79.27726
92.10000	-4.74969	-79.33524
92.20000	-4.75500	-79.42171
92.30000	-4.76156	-79.53256
92.40000	-4.76828	-79.67482
92.50000	-4.77203	-79.73707
92.60000	-4.77625	-79.80058
92.70000	-4.78094	-79.88544
92.80000	-4.78641	-79.97780
92.90000	-4.79266	-80.08757
93.00000	-4.79891	-80.21258
93.10000	-4.80203	-80.26109
93.20000	-4.80625	-80.31302
93.30000	-4.81125	-80.39308
93.40000	-4.81766	-80.50619
93.50000	-4.82438	-80.64514
93.60000	-4.82813	-80.70467
93.70000	-4.83219	-80.76508
93.80000	-4.83672	-80.83024
93.90000	-4.84156	-80.90812
94.00000	-4.84750	-81.00013
94.10000	-4.85438	-81.14437
94.20000	-4.85813	-81.19379
94.30000	-4.86266	-81.25409
94.40000	-4.86797	-81.33455
94.50000	-4.87531	-81.44932
94.60000	-4.88250	-81.60809
94.70000	-4.88563	-81.64814
94.80000	-4.88984	-81.69744
94.90000	-4.89484	-81.78515
95.00000	-4.90062	-81.88652
95.10000	-4.90891	-82.03059
95.20000	-4.91359	-82.14777
95.30000	-4.91641	-82.17889
95.40000	-4.92078	-82.24959
95.50000	-4.92562	-82.31847
95.60000	-4.93188	-82.41479
95.70000	-4.93828	-82.55377
95.80000	-4.94203	-82.61371
95.90000	-4.94625	-82.67763
96.00000	-4.95125	-82.76942
96.10000	-4.95656	-82.86276
96.20000	-4.96297	-82.96665
96.30000	-4.96828	-83.07582
96.40000	-4.97219	-83.13231
96.50000	-4.97672	-83.20511
96.60000	-4.98203	-83.29823
96.70000	-4.98797	-83.40142
96.80000	-4.99500	-83.54199
96.90000	-4.99891	-83.60822
97.00000	-5.00281	-83.66279
97.10000	-5.00734	-83.73842
97.20000	-5.01266	-83.82984
97.30000	-5.02000	-83.95212
97.40000	-5.02672	-84.11244
97.50000	-5.02984	-84.15298
97.60000	-5.03406	-84.21478
97.70000	-5.03922	-84.30372
97.80000	-5.04531	-84.40724
97.90000	-5.05172	-84.52736
98.00000	-5.05562	-84.59318
98.10000	-5.05984	-84.65898
98.20000	-5.06453	-84.73691
98.30000	-5.06953	-84.82236
98.40000	-5.07563	-84.92614
98.50000	-5.08281	-85.07858
98.60000	-5.08641	-85.13818
98.70000	-5.09063	-85.19028
98.80000	-5.09563	-85.28025
98.90000	-5.10172	-85.38254
99.00000	-5.10859	-85.51717
99.10000	-5.11250	-85.58872
99.20000	-5.11656	-85.64510
99.30000	-5.12125	-85.72770
99.40000	-5.12656	-85.82246
99.50000	-5.13297	-85.92517
99.60000	-5.13922	-86.06592
99.70000	-5.14297	-86.12034
99.80000	-5.14734	-86.18774
99.90000	-5.15250	-86.26498
100.00000	-5.15906	-86.38364
100.10000	-5.16578	-86.52846
100.20000	-5.16906	-86.58043
100.30000	-5.17297	-86.63957
100.40000	-5.17781	-86.71319
100.50000	-5.18312	-86.80392
100.60000	-5.18938	-86.91580
100.70000	-5.19609	-87.05674
100.80000	-5.19969	-87.10934
100.90000	-5.20406	-87.17381
101.00000	-5.20906	-87.25475
101.10000	-5.21469	-87.35952
101.20000	-5.22156	-87.48496
101.30000	-5.22625	-87.57155
101.40000	-5.23047	-87.63806
101.50000	-5.23531	-87.72493
101.60000	-5.24078	-87.82031
101.70000	-5.24750	-87.93800
101.80000	-5.25328	-88.06829
101.90000	-5.25641	-88.11243
102.00000	-5.26062	-88.17419
102.10000	-5.26578	-88.25797
102.20000	-5.27188	-88.36402
102.30000	-5.27828	-88.49864
102.40000	-5.28234	-88.56500
102.50000	-5.28641	-88.62198
102.60000	-5.29125	-88.70089
102.70000	-5.29672	-88.79776
102.80000	-5.30312	-88.90424
102.90000	-5.31031	-89.06397
103.00000	-5.31359	-89.11381
103.10000	-5.31750	-89.16561
103.20000	-5.32250	-89.24643
103.30000	-5.32875	-89.35459
103.40000	-5.33547	-89.49531
103.50000	-5.33953	-89.56670
103.60000	-5.34344	-89.62579
103.70000	-5.34813	-89.70501
103.80000	-5.35328	-89.78855
103.90000	-5.35875	-89.88132
104.00000	-5.36594	-90.01024
104.10000	-5.37016	-90.11141
104.20000	-5.37438	-90.16880
104.30000	-5.37953	-90.24464
104.40000	-5.38547	-90.35613
104.50000	-5.39234	-90.49465
104.60000	-5.39641	-90.56565
104.70000	-5.40031	-90.61947
104.80000	-5.40484	-90.69989
104.90000	-5.40984	-90.78132
105.00000	-5.41547	-90.87829
105.10000	-5.42234	-91.01506
105.20000	-5.42625	-91.08608
105.30001	-5.43078	-91.15120
105.40001	-5.43578	-91.23447
105.50001	-5.44156	-91.33631
105.60001	-5.44797	-91.45660
105.70001	-5.45234	-91.52219
105.80001	-5.45672	-91.59180
105.90001	-5.46125	-91.66044
106.00001	-5.46656	-91.74639
106.10001	-5.47313	-91.85836
106.20001	-5.48031	-92.02675
106.30001	-5.48391	-92.06655
106.40001	-5.48813	-92.13358
106.50001	-5.49266	-92.20833
106.60001	-5.49828	-92.29822
106.70001	-5.50453	-92.41736
106.80001	-5.50875	-92.48132
106.90001	-5.51313	-92.54965
107.00001	-5.51797	-92.63073
107.10001	-5.52344	-92.71482
107.20001	-5.52984	-92.81773
107.30001	-5.53672	-92.95816
107.40001	-5.54016	-93.00493
107.50001	-5.54438	-93.06218
107.60001	-5.54891	-93.13097
107.70001	-5.55453	-93.23198
107.80001	-5.56219	-93.37077
107.90001	-5.56656	-93.45600
108.00001	-5.57078	-93.50527
108.10001	-5.57531	-93.57452
108.20001	-5.58063	-93.65344
108.30001	-5.58625	-93.73961
108.40001	-5.59250	-93.85824
108.50001	-5.59641	-93.91471
108.60001	-5.60078	-93.98530
108.70001	-5.60578	-94.05912
108.80001	-5.61188	-94.15586
108.90001	-5.61969	-94.28737
109.00001	-5.62406	-94.38550
109.10001	-5.62766	-94.42753
109.20001	-5.63219	-94.49369
109.30001	-5.63719	-94.57299
109.40001	-5.64313	-94.67757
109.50001	-5.65063	-94.81619
109.60001	-5.65406	-94.87180
109.70001	-5.65797	-94.92090
109.80001	-5.66250	-94.98991
109.90001	-5.66781	-95.07204
110.00001	-5.67406	-95.17059
110.10001	-5.67906	-95.26642
110.20001	-5.68344	-95.32545
110.30001	-5.68859	-95.40406
110.40001	-5.69422	-95.49604
110.50001	-5.70078	-95.60675
110.60001	-5.70797	-95.75001
110.70001	-5.71078	-95.77774
110.80001	-5.71469	-95.82750
110.90001	-5.71969	-95.91140
111.00001	-5.72609	-96.00925
111.10001	-5.73422	-96.17731
111.20001	-5.73750	-96.22519
111.30001	-5.74109	-96.27155
111.40001	-5.74563	-96.34243
111.50001	-5.75094	-96.42356
111.60001	-5.75656	-96.52881
111.70001	-5.76359	-96.66381
111.80001	-5.76766	-96.73297
111.90001	-5.77203	-96.79218
112.00001	-5.77719	-96.87517
112.10001	-5.78297	-96.97357
112.20001	-5.78922	-97.09141
112.30001	-5.79328	-97.16453
112.40001	-5.79734	-97.21722
112.50001	-5.80188	-97.29445
112.60001	-5.80734	-97.37878
112.70001	-5.81344	-97.48279
112.80001	-5.82094	-97.63622
112.90001	-5.82422	-97.68683
113.00001	-5.82828	-97.74338
113.10001	-5.83328	-97.82300
113.20001	-5.83938	-97.92897
113.30001	-5.84594	-98.04951
113.40001	-5.85000	-98.11864
113.50001	-5.85406	-98.18177
113.60001	-5.85875	-98.25567
113.70001	-5.86406	-98.33110
113.80001	-5.87047	-98.44340
113.90001	-5.87766	-98.60648
114.00001	-5.88109	-98.65540
114.10001	-5.88516	-98.70390
114.20001	-5.88984	-98.78282
114.30001	-5.89578	-98.88692
114.40001	-5.90266	-99.01389
114.50001	-5.90688	-99.08206
114.60001	-5.91078	-99.14322
114.70001	-5.91531	-99.20240
114.80001	-5.92016	-99.28586
114.90001	-5.92578	-99.38555
115.00001	-5.93297	-99.51112
115.10001	-5.93781	-99.61748
115.20001	-5.94188	-99.66750
115.30001	-5.94688	-99.74088
115.40001	-5.95281	-99.83526
115.50001	-5.95969	-99.95828
115.60001	-5.96359	-100.03028
115.70001	-5.96781	-100.08431
115.80001	-5.97250	-100.16730
115.90001	-5.97766	-100.25328
116.00001	-5.98359	-100.34835
116.10001	-5.99016	-100.46193
116.20001	-5.99453	-100.55170
116.30001	-5.99859	-100.60424
116.40001	-6.00344	-100.68040
116.50001	-6.00859	-100.76930
116.60001	-6.01547	-100.88561
116.70001	-6.02031	-100.97955
116.80001	-6.02438	-101.03704
116.90001	-6.02906	-101.09919
117.00001	-6.03438	-101.18857
117.10001	-6.04063	-101.29257
117.20001	-6.04781	-101.42655
117.30001	-6.05109	-101.48724
117.40001	-6.05500	-101.52932
117.50001	-6.05953	-101.60014
117.60001	-6.06516	-101.69079
117.70001	-6.07281	-101.82736
117.80001	-6.07734	-101.91466
117.90001	-6.08156	-101.97651
118.00001	-6.08625	-102.04268
118.10001	-6.09125	-102.13035
118.20001	-6.09688	-102.21133
118.30001	-6.10438	-102.36584
118.40001	-6.10813	-102.42771
118.50001	-6.11234	-102.49338
118.60001	-6.11734	-102.56892
118.70001	-6.12281	-102.66609
118.80001	-6.12938	-102.77522
118.90001	-6.13359	-102.85291
119.00001	-6.13750	-102.90257
119.10001	-6.14219	-102.97311
119.20001	-6.14750	-103.05709
119.30001	-6.15422	-103.17624
119.40001	-6.16203	-103.34408
119.50001	-6.16531	-103.39637
119.60001	-6.16953	-103.44704
119.70001	-6.17484	-103.53529
119.80001	-6.18031	-103.63117
119.90001	-6.18656	-103.76483
120.00001	-6.19063	-103.83217
120.10001	-6.19469	-103.89299
120.20001	-6.19922	-103.96474
120.30001	-6.20469	-104.06597
120.40001	-6.21078	-104.16561
120.50001	-6.21813	-104.31646
120.60001	-6.22156	-104.37663
120.70001	-6.22547	-104.42365
120.80001	-6.23016	-104.50561
120.90001	-6.23578	-104.60094
121.00001	-6.24219	-104.72009
121.10001	-6.24719	-104.81776
121.20001	-6.25141	-104.87224
121.30001	-6.25609	-104.94780
121.40001	-6.26063	-105.02342
121.50001	-6.26609	-105.10303
121.60001	-6.27281	-105.22878
121.70001	-6.27734	-105.31409
121.80001	-6.28156	-105.36502
121.90001	-6.28656	-105.44785
122.00001	-6.29281	-105.54674
122.10001	-6.30016	-105.68979
122.20001	-6.30484	-105.77885
122.30001	-6.30859	-105.82455
122.40001	-6.31313	-105.89397
122.50001	-6.31828	-105.96938
122.60001	-6.32391	-106.06148
122.70001	-6.33109	-106.19608
122.80001	-6.33500	-106.26505
122.90001	-6.33906	-106.31462
123.00001	-6.34375	-106.38117
123.10001	-6.34938	-106.48266
123.20001	-6.35641	-106.61254
123.30001	-6.36094	-106.69544
123.40001	-6.36484	-106.74255
123.50001	-6.36938	-106.81570
123.60001	-6.37453	-106.89111
123.70001	-6.38016	-106.98488
123.80001	-6.38719	-107.10633
123.90001	-6.39172	-107.19494
124.00001	-6.39578	-107.24283
124.10001	-6.40063	-107.31650
124.20001	-6.40625	-107.40548
124.30001	-6.41281	-107.52792
124.40001	-6.41719	-107.59228
124.50001	-6.42141	-107.65420
124.60001	-6.42594	-107.72227
124.70001	-6.43109	-107.79527
124.80001	-6.43703	-107.89809
124.90001	-6.44453	-108.03542
125.00001	-6.44859	-108.11319
125.10001	-6.45266	-108.16605
125.20001	-6.45766	-108.23166
125.30001	-6.46359	-108.33870
125.40001	-6.47000	-108.44811
125.50001	-6.47422	-108.52701
125.60001	-6.47797	-108.57901
125.70001	-6.48234	-108.63671
125.80001	-6.48719	-108.71331
125.90001	-6.49297	-108.81048
126.00001	-6.50063	-108.92961
126.10001	-6.50531	-109.03995
126.20001	-6.50922	-109.08649
126.30001	-6.51391	-109.15738
126.40001	-6.51984	-109.25398
126.50001	-6.52719	-109.39091
126.60001	-6.53125	-109.46582
126.70001	-6.53531	-109.51318
126.80001	-6.53969	-109.56956
126.90001	-6.54469	-109.64946
127.00001	-6.55062	-109.75169
127.10001	-6.55938	-109.90493
127.20001	-6.56359	-110.01787
127.30001	-6.56703	-110.03808
127.40001	-6.57156	-110.10674
127.50001	-6.57688	-110.18677
127.60001	-6.58344	-110.31687
127.70001	-6.58781	-110.38948
127.80001	-6.59156	-110.43607
127.90001	-6.59594	-110.49637
128.00001	-6.60094	-110.57508
128.10001	-6.60672	-110.67802
128.20001	-6.61391	-110.79442
128.30001	-6.61953	-110.91871
128.40001	-6.62328	-110.96306
128.50001	-6.62812	-111.04007
128.60001	-6.63328	-111.11856
128.70001	-6.64000	-111.23487
128.80001	-6.64469	-111.32018
128.90001	-6.64859	-111.37972
129.00001	-6.65312	-111.44062
129.10001	-6.65828	-111.52609
129.20001	-6.66406	-111.61770
129.30001	-6.67156	-111.74982
129.40001	-6.67547	-111.82889
129.50001	-6.67938	-111.86779
129.60001	-6.68406	-111.95086
129.70001	-6.68969	-112.02995
129.80001	-6.69703	-112.16746
129.90001	-6.70188	-112.26483
130.00001	-6.70594	-112.31516
130.10001	-6.71031	-112.37928
130.20001	-6.71500	-112.44740
130.30001	-6.72047	-112.54403
130.40001	-6.72813	-112.66857
130.50001	-6.73234	-112.75540
130.60001	-6.73641	-112.80495
130.70001	-6.74109	-112.87352
130.80001	-6.74688	-112.97359
130.90001	-6.75375	-113.09530
131.00001	-6.75797	-113.17661
131.10001	-6.76203	-113.23126
131.20001	-6.76656	-113.29758
131.30001	-6.77203	-113.38149
131.40001	-6.77781	-113.47972
131.50001	-6.78531	-113.61928
131.60001	-6.78922	-113.69486
131.70001	-6.79313	-113.74314
131.80001	-6.79766	-113.80455
131.90001	-6.80328	-113.89793
132.00001	-6.81109	-114.04280
132.10001	-6.81547	-114.13252
132.20001	-6.81922	-114.17112
132.30001	-6.82375	-114.23946
132.40001	-6.82906	-114.31945
132.50001	-6.83453	-114.41971
132.60001	-6.84094	-114.53289
132.70001	-6.84547	-114.61808
132.80001	-6.84969	-114.66622
132.90001	-6.85453	-114.74146
133.00001	-6.86000	-114.83016
133.10001	-6.86672	-114.94792
133.20001	-6.87266	-115.07136
133.30001	-6.87609	-115.11900
133.40001	-6.88031	-115.17213
133.50001	-6.88516	-115.24988
133.60001	-6.89078	-115.34441
133.70001	-6.89859	-115.48159
133.80001	-6.90281	-115.57936
133.90001	-6.90656	-115.62021
134.00001	-6.91156	-115.69327
134.10001	-6.91703	-115.78219
134.20001	-6.92344	-115.89321
134.30001	-6.92891	-116.00505
134.40001	-6.93297	-116.06165
134.50001	-6.93766	-116.13133
134.60001	-6.94281	-116.22866
134.70001	-6.94828	-116.31733
134.80001	-6.95516	-116.43854
134.90001	-6.95937	-116.51582
135.00001	-6.96297	-116.57034
135.10001	-6.96750	-116.63628
135.20001	-6.97297	-116.71393
135.30001	-6.98078	-116.85326
135.40001	-6.98578	-116.96246
135.50001	-6.98953	-117.01356
135.60001	-6.99422	-117.08761
135.70001	-6.99969	-117.17050
135.80001	-7.00547	-117.27773
135.90001	-7.01297	-117.42543
136.00001	-7.01672	-117.49011
136.10001	-7.02078	-117.54259
136.20001	-7.02563	-117.62477
136.30001	-7.03141	-117.72487
136.40001	-7.03828	-117.86914
136.50001	-7.04219	-117.93426
136.60001	-7.04578	-117.98263
136.70001	-7.05000	-118.04338
136.80001	-7.05500	-118.12340
136.90001	-7.06078	-118.21938
137.00001	-7.06828	-118.36709
137.10001	-7.07266	-118.45423
137.20001	-7.07656	-118.50364
137.30001	-7.08141	-118.57790
137.40001	-7.08672	-118.66403
137.50001	-7.09313	-118.77143
137.60001	-7.09859	-118.89142
137.70001	-7.10297	-118.95631
137.80001	-7.10750	-119.02513
137.90001	-7.11234	-119.10148
138.00001	-7.11781	-119.18695
138.10001	-7.12484	-119.31171
138.20001	-7.12906	-119.39695
138.30001	-7.13297	-119.43737
138.40001	-7.13766	-119.50986
138.50001	-7.14312	-119.59841
138.60001	-7.15016	-119.71289
138.70001	-7.15563	-119.82258
138.80001	-7.15969	-119.88147
138.90001	-7.16422	-119.94550
139.00001	-7.16906	-120.02406
139.10001	-7.17438	-120.11196
139.20001	-7.18094	-120.21782
139.30001	-7.18625	-120.33187
139.40001	-7.19000	-120.37351
139.50001	-7.19469	-120.44002
139.60001	-7.20063	-120.53264
139.70001	-7.20813	-120.68016
139.80001	-7.21250	-120.76230
139.90001	-7.21609	-120.80279
140.00001	-7.22031	-120.86032
140.10001	-7.22547	-120.94377
140.20001	-7.23094	-121.04167
140.30001	-7.23750	-121.14981
140.40001	-7.24344	-121.27809
140.50001	-7.24719	-121.32229
140.60001	-7.25156	-121.37457
140.70001	-7.25656	-121.45913
140.80001	-7.26312	-121.55647
140.90001	-7.26891	-121.67603
141.00001	-7.27281	-121.73510
141.10001	-7.27719	-121.79888
141.20001	-7.28219	-121.85910
141.30001	-7.28766	-121.95467
141.40001	-7.29375	-122.05678
141.50001	-7.29906	-122.16454
141.60001	-7.30297	-122.20503
141.70001	-7.30750	-122.26199
141.80001	-7.31281	-122.34950
141.90001	-7.32016	-122.45577
142.00001	-7.32578	-122.58594
142.10001	-7.32969	-122.62855
142.20001	-7.33406	-122.68110
142.30001	-7.33906	-122.75085
142.40001	-7.34500	-122.84761
142.50001	-7.35344	-123.00061
142.60001	-7.35703	-123.08257
142.70001	-7.36078	-123.10755
142.80001	-7.36578	-123.18607
142.90001	-7.37156	-123.27596
143.00001	-7.37859	-123.41033
143.10001	-7.38266	-123.47846
143.20001	-7.38625	-123.52221
143.30001	-7.39078	-123.57979
143.40001	-7.39594	-123.65957
143.50001	-7.40172	-123.75322
143.60001	-7.40938	-123.88941
143.70001	-7.41375	-123.97617
143.80001	-7.41719	-124.01643
143.90001	-7.42203	-124.08402
144.00001	-7.42781	-124.17793
144.10001	-7.43594	-124.33679
144.20001	-7.44016	-124.41672
144.30001	-7.44375	-124.45653
144.40001	-7.44813	-124.51932
144.50001	-7.45312	-124.59590
144.60001	-7.45859	-124.68713
144.70001	-7.46594	-124.80018
144.80001	-7.47047	-124.91590
144.90001	-7.47422	-124.94591
145.00001	-7.47891	-125.01639
145.10001	-7.48406	-125.09015
145.20001	-7.49047	-125.19565
145.30001	-7.49672	-125.32195
145.40001	-7.50000	-125.35392
145.50001	-7.50406	-125.39563
145.60001	-7.50906	-125.45884
145.70001	-7.51453	-125.53945
145.80001	-7.52281	-125.67678
145.90001	-7.52766	-125.77340
146.00001	-7.53125	-125.78966
146.10001	-7.53594	-125.84652
146.20001	-7.54125	-125.91773
146.30001	-7.54734	-126.00581
146.40001	-7.55297	-126.11140
146.50001	-7.55672	-126.14658
146.60001	-7.56125	-126.19364
146.70001	-7.56641	-126.26734
146.80001	-7.57188	-126.35079
146.90001	-7.57922	-126.46182
147.00001	-7.58422	-126.57125
147.10001	-7.58766	-126.59360
147.20001	-7.59203	-126.64999
147.30001	-7.59750	-126.72675
147.40001	-7.60453	-126.83520
147.50001	-7.60984	-126.94359
147.60001	-7.61375	-126.98185
147.70001	-7.61828	-127.03076
147.80001	-7.62344	-127.10804
147.90001	-7.62859	-127.19098
148.00001	-7.63531	-127.29476
148.10001	-7.64047	-127.39813
148.20001	-7.64422	-127.43247
148.30001	-7.64891	-127.48791
148.40001	-7.65453	-127.57275
148.50001	-7.66219	-127.69364
148.60001	-7.66688	-127.79500
148.70001	-7.67047	-127.82037
148.80001	-7.67453	-127.86691
148.90001	-7.67937	-127.92169
149.00001	-7.68484	-128.00366
149.10001	-7.69172	-128.11293
149.20001	-7.69750	-128.24138
149.30001	-7.70141	-128.26601
149.40001	-7.70609	-128.33229
149.50001	-7.71141	-128.40170
149.60001	-7.71812	-128.51575
149.70001	-7.72359	-128.61115
149.80001	-7.72750	-128.65314
149.90001	-7.73172	-128.70990
150.00001	-7.73656	-128.77835
150.10001	-7.74219	-128.85559
150.20001	-7.74922	-128.97667
150.30001	-7.75422	-129.06910
150.40001	-7.75781	-129.10202
150.50001	-7.76219	-129.16243
150.60001	-7.76750	-129.23197
150.70001	-7.77422	-129.33742
150.80001	-7.77953	-129.44803
150.90001	-7.78375	-129.49041
151.00001	-7.78812	-129.53709
151.10001	-7.79344	-129.61899
151.20001	-7.79906	-129.70653
151.30001	-7.80625	-129.81017
151.40001	-7.81141	-129.93294
151.50001	-7.81484	-129.94640
151.60001	-7.81938	-130.00542
151.70001	-7.82453	-130.07772
151.80001	-7.83109	-130.18171
151.90001	-7.83688	-130.29866
152.00001	-7.84078	-130.33241
152.10001	-7.84547	-130.39567
152.20001	-7.85125	-130.48753
152.30001	-7.85719	-130.59615
152.40001	-7.86297	-130.69023
152.50001	-7.86750	-130.75517
152.60001	-7.87141	-130.79998
152.70001	-7.87578	-130.85005
152.80001	-7.88078	-130.92302
152.90001	-7.88703	-131.01642
153.00001	-7.89266	-131.12022
153.10001	-7.89688	-131.17349
153.20001	-7.90141	-131.23348
153.30001	-7.90641	-131.30742
153.40001	-7.91187	-131.38926
153.50001	-7.91859	-131.49501
153.60001	-7.92391	-131.59876
153.70001	-7.92797	-131.63230
153.80001	-7.93281	-131.68661
153.90001	-7.93797	-131.76119
154.00001	-7.94422	-131.86243
154.10001	-7.94969	-131.95091
154.20001	-7.95375	-131.99739
154.30001	-7.95797	-132.04166
154.40001	-7.96266	-132.09866
154.50001	-7.96781	-132.16649
154.60001	-7.97422	-132.25609
154.70001	-7.98063	-132.38822
154.80001	-7.98453	-132.42024
154.90001	-7.98922	-132.47767
155.00001	-7.99453	-132.54888
155.10001	-8.00141	-132.65985
155.20001	-8.00688	-132.76029
155.30001	-8.01078	-132.79131
155.40001	-8.01516	-132.83890
155.50001	-8.02016	-132.90931
155.60001	-8.02578	-132.98416
155.70001	-8.03281	-133.09082
155.80001	-8.03781	-133.18788
155.90001	-8.04156	-133.20938
156.00001	-8.04578	-133.25545
156.10001	-8.05109	-133.32878
156.20001	-8.05750	-133.41533
156.30001	-8.06359	-133.53309
156.40001	-8.06734	-133.56224
156.50001	-8.07172	-133.60766
156.60001	-8.07688	-133.68067
156.70001	-8.08266	-133.76586
156.80001	-8.08984	-133.87363
156.90001	-8.09500	-133.97792
157.00001	-8.09844	-133.99118
157.10001	-8.10281	-134.02985
157.20001	-8.10813	-134.10243
157.30001	-8.11359	-134.18387
157.40001	-8.12000	-134.28700
157.50001	-8.12406	-134.33751
157.60001	-8.12813	-134.36939
157.70001	-8.13266	-134.41841
157.80001	-8.13781	-134.49320
157.90001	-8.14391	-134.57353
158.00001	-8.15094	-134.70237
158.10001	-8.15484	-134.73873
158.20001	-8.15953	-134.79212
158.30001	-8.16453	-134.85307
158.40001	-8.17094	-134.93274
158.50001	-8.17844	-135.07739
158.60001	-8.18188	-135.10467
158.70001	-8.18609	-135.12726
158.80001	-8.19109	-135.19053
158.90001	-8.19688	-135.27143
159.00001	-8.20453	-135.39697
159.10001	-8.20891	-135.47188
159.20001	-8.21203	-135.48173
159.30001	-8.21641	-135.53166
159.40001	-8.22156	-135.60550
159.50001	-8.22813	-135.68912
159.60001	-8.23453	-135.82936
159.70001	-8.23813	-135.85885
159.80001	-8.24219	-135.88740
159.90001	-8.24719	-135.94574
160.00001	-8.25266	-136.02206
160.10001	-8.25969	-136.12585
160.20001	-8.26578	-136.25848
160.30001	-8.26922	-136.26818
160.40001	-8.27359	-136.31588
160.50001	-8.27891	-136.38602
160.60001	-8.28625	-136.49780
160.70001	-8.29109	-136.59319
160.80001	-8.29453	-136.60529
160.90001	-8.29875	-136.64506
161.00001	-8.30359	-136.70659
161.10001	-8.30906	-136.78576
161.20001	-8.31563	-136.88447
161.30001	-8.32156	-137.00967
161.40001	-8.32547	-137.03482
161.50001	-8.32984	-137.08499
161.60001	-8.33516	-137.14139
161.70001	-8.34219	-137.25138
161.80001	-8.34813	-137.36919
161.90001	-8.35172	-137.39875
162.00001	-8.35594	-137.43660
162.10001	-8.36094	-137.50462
162.20001	-8.36625	-137.57841
162.30001	-8.37281	-137.67640
162.40001	-8.37844	-137.78426
162.50001	-8.38188	-137.81182
162.60001	-8.38641	-137.85455
162.70001	-8.39187	-137.92771
162.80001	-8.39875	-138.03147
162.90001	-8.40500	-138.15889
163.00001	-8.40875	-138.18055
163.10001	-8.41281	-138.21977
163.20001	-8.41719	-138.26524
163.30001	-8.42234	-138.34204
163.40001	-8.42844	-138.44006
163.50001	-8.43547	-138.56700
163.60001	-8.43922	-138.60355
163.70001	-8.44344	-138.63876
163.80001	-8.44859	-138.70201
163.90001	-8.45531	-138.80062
164.00001	-8.46109	-138.92348
164.10001	-8.46484	-138.94573
164.20001	-8.46906	-138.98516
164.30001	-8.47375	-139.04321
164.40001	-8.47922	-139.10595
164.50001	-8.48531	-139.20791
164.60001	-8.49234	-139.33694
164.70001	-8.49594	-139.36377
164.80001	-8.50000	-139.39537
164.90001	-8.50500	-139.45714
165.00001	-8.51109	-139.54571
165.10001	-8.51797	-139.67538
165.20001	-8.52203	-139.71391
165.30001	-8.52609	-139.74163
165.40001	-8.53063	-139.80101
165.50001	-8.53594	-139.86391
165.60001	-8.54203	-139.95597
165.70001	-8.54859	-140.08123
165.80001	-8.55266	-140.10939
165.90001	-8.55719	-140.15962
166.00001	-8.56250	-140.21930
166.10001	-8.56875	-140.30941
166.20001	-8.57422	-140.39621
166.30001	-8.57828	-140.43640
166.40001	-8.58250	-140.47092
166.50001	-8.58719	-140.52352
166.60001	-8.59234	-140.59618
166.70001	-8.59859	-140.68115
166.80001	-8.60563	-140.81915
166.90001	-8.60953	-140.85464
167.00001	-8.61406	-140.89291
167.10001	-8.61969	-140.96339
167.20001	-8.62641	-141.06849
167.30001	-8.63172	-141.15813
167.40001	-8.63547	-141.17812
167.50001	-8.63969	-141.22583
167.60001	-8.64438	-141.26778
167.70001	-8.64969	-141.33717
167.80001	-8.65734	-141.46689
167.90001	-8.66297	-141.59508
168.00001	-8.66625	-141.58641
168.10001	-8.67078	-141.64282
168.20001	-8.67609	-141.71614
168.30001	-8.68234	-141.81310
168.40001	-8.68844	-141.93451
168.50001	-8.69250	-141.95952
168.60001	-8.69656	-142.00075
168.70001	-8.70187	-142.07011
168.80001	-8.70750	-142.15255
168.90001	-8.71391	-142.24727
169.00001	-8.71875	-142.33205
169.10001	-8.72234	-142.35003
169.20001	-8.72703	-142.40034
169.30001	-8.73219	-142.46860
169.40001	-8.73813	-142.56699
169.50001	-8.74500	-142.68786
169.60001	-8.74906	-142.73830
169.70001	-8.75297	-142.75905
169.80001	-8.75766	-142.81380
169.90001	-8.76297	-142.88923
170.00001	-8.76938	-142.97779
170.10001	-8.77516	-143.08557
170.20001	-8.77875	-143.10803
170.30001	-8.78313	-143.14447
170.40001	-8.78797	-143.20418
170.50001	-8.79359	-143.27770
170.60001	-8.80062	-143.38607
170.70001	-8.80563	-143.46260
170.80001	-8.81000	-143.50520
170.90001	-8.81469	-143.55612
171.00001	-8.82000	-143.60952
171.10001	-8.82656	-143.70276
171.20001	-8.83313	-143.83361
171.30001	-8.83625	-143.81626
171.40001	-8.84031	-143.85359
171.50001	-8.84516	-143.90808
171.60001	-8.85109	-143.99898
171.70001	-8.85797	-144.12299
171.80001	-8.86234	-144.16510
171.90001	-8.86656	-144.19009
172.00001	-8.87172	-144.25480
172.10001	-8.87672	-144.31126
172.20001	-8.88266	-144.39099
172.30001	-8.88891	-144.50565
172.40001	-8.89266	-144.52517
172.50001	-8.89703	-144.55843
172.60001	-8.90234	-144.62483
172.70001	-8.90938	-144.72218
172.80001	-8.91594	-144.84687
172.90001	-8.91922	-144.84790
173.00001	-8.92328	-144.87816
173.10001	-8.92797	-144.92559
173.20001	-8.93328	-144.99485
173.30001	-8.93938	-145.09210
173.40001	-8.94594	-145.21828
173.50001	-8.94953	-145.22421
173.60001	-8.95375	-145.25792
173.70001	-8.95859	-145.30317
173.80001	-8.96375	-145.36318
173.90001	-8.97031	-145.46822
174.00001	-8.97500	-145.52039
174.10001	-8.97922	-145.54606
174.20001	-8.98391	-145.59232
174.30001	-8.98938	-145.66499
174.40001	-8.99547	-145.74431
174.50001	-9.00266	-145.86648
174.60001	-9.00656	-145.89663
174.70001	-9.01109	-145.92357
174.80001	-9.01672	-145.99128
174.90001	-9.02438	-146.09991
175.00001	-9.03016	-146.22103
175.10001	-9.03312	-146.20043
175.20001	-9.03719	-146.22906
175.30001	-9.04156	-146.26840
175.40001	-9.04687	-146.34551
175.50001	-9.05359	-146.44699
175.60001	-9.06078	-146.59260
175.70001	-9.06375	-146.58782
175.80001	-9.06781	-146.60892
175.90001	-9.07250	-146.65917
176.00001	-9.07828	-146.73935
176.10001	-9.08500	-146.86531
176.20001	-9.08906	-146.89279
176.30001	-9.09328	-146.92517
176.40001	-9.09813	-146.97067
176.50001	-9.10359	-147.04762
176.60001	-9.10969	-147.14016
176.70001	-9.11688	-147.26108
176.80001	-9.12063	-147.29108
176.90001	-9.12453	-147.29615
177.00001	-9.12938	-147.35942
177.10001	-9.13531	-147.43920
177.20001	-9.14203	-147.55744
177.30001	-9.14609	-147.58281
177.40001	-9.15031	-147.61783
177.50001	-9.15484	-147.66487
177.60001	-9.16016	-147.73247
177.70001	-9.16594	-147.81037
177.80001	-9.17281	-147.92742
177.90001	-9.17688	-147.96445
178.00001	-9.18109	-147.98817
178.10001	-9.18625	-148.04383
178.20001	-9.19234	-148.13945
178.30001	-9.19906	-148.25708
178.40001	-9.20312	-148.28126
178.50001	-9.20719	-148.30723
178.60001	-9.21172	-148.35250
178.70001	-9.21687	-148.41112
178.80001	-9.22312	-148.50266
178.90001	-9.23000	-148.63528
179.00001	-9.23375	-148.64890
179.10001	-9.23797	-148.67383
179.20001	-9.24328	-148.73615
179.30001	-9.24984	-148.82973
179.40001	-9.25594	-148.95387
179.50001	-9.25953	-148.95704
179.60001	-9.26344	-148.98349
179.70001	-9.26813	-149.03301
179.80001	-9.27328	-149.08502
179.90001	-9.27937	-149.17909
180.00001	-9.28687	-149.32205
180.10001	-9.29047	-149.33199
180.20001	-9.29453	-149.34465
180.30001	-9.29938	-149.40152
180.40001	-9.30547	-149.48297
180.50001	-9.31281	-149.62783
180.60001	-9.31656	-149.64019
180.70001	-9.32063	-149.66184
180.80001	-9.32531	-149.72025
180.90001	-9.33063	-149.78418
181.00001	-9.33625	-149.86341
181.10001	-9.34328	-149.98311
181.20001	-9.34703	-150.00343
181.30001	-9.35141	-150.02349
181.40001	-9.35625	-150.08511
181.50001	-9.36203	-150.16216
181.60001	-9.36953	-150.28693
181.70001	-9.37359	-150.33005
181.80001	-9.37719	-150.33849
181.90001	-9.38172	-150.37201
182.00001	-9.38703	-150.44090
182.10001	-9.39312	-150.52551
182.20001	-9.40062	-150.66734
182.30001	-9.40438	-150.68145
182.40001	-9.40844	-150.69242
182.50001	-9.41312	-150.74925
182.60001	-9.41844	-150.81266
182.70001	-9.42563	-150.93206
182.80001	-9.43016	-150.99052
182.90001	-9.43422	-150.99792
183.00001	-9.43891	-151.04955
183.10001	-9.44391	-151.11165
183.20001	-9.44984	-151.18180
183.30001	-9.45750	-151.33564
183.40001	-9.46094	-151.34940
183.50001	-9.46516	-151.36170
183.60001	-9.47031	-151.41711
183.70001	-9.47734	-151.53182
183.80001	-9.48422	-151.66974
183.90001	-9.48719	-151.65627
184.00001	-9.49109	-151.66593
184.10001	-9.49563	-151.72410
184.20001	-9.50063	-151.78402
184.30001	-9.50672	-151.87709
184.40001	-9.51422	-152.02866
184.50001	-9.51813	-152.05327
184.60001	-9.52234	-152.07265
184.70001	-9.52766	-152.13422
184.80001	-9.53359	-152.21526
184.90001	-9.53953	-152.31843
185.00001	-9.54344	-152.34835
185.10001	-9.54734	-152.36622
185.20001	-9.55203	-152.41805
185.30001	-9.55703	-152.48692
185.40001	-9.56313	-152.56821
185.50001	-9.57031	-152.71677
185.60001	-9.57438	-152.73970
185.70001	-9.57875	-152.75115
185.80001	-9.58375	-152.81180
185.90001	-9.58937	-152.89280
186.00001	-9.59516	-152.98025
186.10001	-9.59969	-153.02305
186.20001	-9.60391	-153.06565
186.30001	-9.60859	-153.10985
186.40001	-9.61359	-153.16275
186.50001	-9.61969	-153.24749
186.60001	-9.62688	-153.38232
186.70001	-9.63078	-153.40281
186.80001	-9.63500	-153.41376
186.90001	-9.63969	-153.46305
187.00001	-9.64563	-153.54864
187.10001	-9.65281	-153.66948
187.20001	-9.65719	-153.71063
187.30001	-9.66125	-153.73865
187.40001	-9.66563	-153.74833
187.50001	-9.67063	-153.82184
187.60001	-9.67625	-153.89557
187.70001	-9.68328	-154.01211
187.80001	-9.68750	-154.05223
187.90001	-9.69156	-154.06597
188.00001	-9.69625	-154.10538
188.10001	-9.70203	-154.18470
188.20001	-9.70859	-154.29412
188.30001	-9.71281	-154.31681
188.40001	-9.71687	-154.34259
188.50001	-9.72156	-154.37588
188.60001	-9.72703	-154.44495
188.70001	-9.73328	-154.54501
188.80001	-9.74094	-154.66398
188.90001	-9.74516	-154.69989
189.00001	-9.74906	-154.69819
189.10001	-9.75359	-154.73887
189.20001	-9.75922	-154.80153
189.30001	-9.76672	-154.94576
189.40001	-9.77063	-154.96545
189.50001	-9.77437	-154.96542
189.60001	-9.77875	-155.01541
189.70001	-9.78391	-155.07258
189.80001	-9.78984	-155.15503
189.90001	-9.79672	-155.26035
190.00001	-9.80063	-155.28782
190.10001	-9.80484	-155.30583
190.20001	-9.80969	-155.33903
190.30001	-9.81484	-155.39983
190.40001	-9.82156	-155.50345
190.50001	-9.82656	-155.55407
190.60001	-9.83078	-155.56844
190.70001	-9.83531	-155.60395
190.80001	-9.84047	-155.65670
190.90001	-9.84641	-155.73339
191.00001	-9.85422	-155.85978
191.10001	-9.85766	-155.86565
191.20001	-9.86172	-155.86555
191.30001	-9.86656	-155.91770
191.40001	-9.87250	-155.99321
191.50001	-9.88078	-156.14700
191.60001	-9.88469	-156.16435
191.70001	-9.88859	-156.15572
191.80001	-9.89328	-156.20449
191.90001	-9.89859	-156.26077
192.00001	-9.90531	-156.35802
192.10001	-9.91297	-156.52591
192.20001	-9.91531	-156.47735
192.30001	-9.91891	-156.46672
192.40001	-9.92359	-156.50761
192.50001	-9.92891	-156.58374
192.60001	-9.93594	-156.70444
192.70001	-9.94047	-156.75975
192.80001	-9.94484	-156.77574
192.90001	-9.94969	-156.82429
193.00001	-9.95547	-156.90133
193.10001	-9.96109	-156.97068
193.20001	-9.96797	-157.08916
193.30001	-9.97156	-157.09108
193.40001	-9.97578	-157.09925
193.50001	-9.98094	-157.16483
193.60001	-9.98688	-157.24467
193.70001	-9.99391	-157.36377
193.80001	-9.99828	-157.40210
193.90001	-10.00203	-157.39898
194.00001	-10.00625	-157.43279
194.10001	-10.01125	-157.48945
194.20001	-10.01719	-157.57845
194.30001	-10.02469	-157.72298
194.40001	-10.02844	-157.72268
194.50001	-10.03250	-157.72933
194.60001	-10.03734	-157.77658
194.70001	-10.04297	-157.84886
194.80001	-10.04984	-157.94860
194.90001	-10.05422	-158.00424
195.00001	-10.05813	-158.00881
195.10001	-10.06266	-158.05043
195.20001	-10.06781	-158.11291
195.30001	-10.07406	-158.20408
195.40001	-10.08188	-158.34190
195.50001	-10.08547	-158.34986
195.60001	-10.08938	-158.33740
195.70001	-10.09375	-158.36476
195.80001	-10.09922	-158.43622
195.90001	-10.10656	-158.57121
196.00001	-10.11125	-158.63684
196.10001	-10.11516	-158.62927
196.20001	-10.11969	-158.66886
196.30001	-10.12500	-158.72595
196.40001	-10.13094	-158.80919
196.50001	-10.13797	-158.92431
196.60001	-10.14188	-158.93903
196.70001	-10.14594	-158.94419
196.80001	-10.15109	-159.00245
196.90001	-10.15672	-159.07836
197.00001	-10.16375	-159.19544
197.10001	-10.16812	-159.23053
197.20001	-10.17188	-159.22585
197.30001	-10.17625	-159.26300
197.40001	-10.18125	-159.31535
197.50001	-10.18719	-159.40307
197.60001	-10.19453	-159.53285
197.70001	-10.19859	-159.55748
197.80001	-10.20266	-159.55834
197.90001	-10.20766	-159.60491
198.00001	-10.21344	-159.67813
198.10001	-10.22016	-159.79505
198.20001	-10.22469	-159.82659
198.30001	-10.22859	-159.83361
198.40001	-10.23313	-159.87070
198.50001	-10.23812	-159.93671
198.60001	-10.24422	-160.00745
198.70001	-10.25203	-160.15877
198.80001	-10.25578	-160.15986
198.90001	-10.25953	-160.15834
199.00001	-10.26438	-160.19778
199.10001	-10.26969	-160.26725
199.20001	-10.27656	-160.39009
199.30001	-10.28141	-160.44798
199.40001	-10.28563	-160.45491
199.50001	-10.29016	-160.49671
199.60001	-10.29578	-160.56243
199.70001	-10.30187	-160.64894
[truncated: 3,113 more rows]
