# Supplementary material for: Strengthening of 3D Printed Fused Deposition Manufactured Parts Using the Fill Compositing Technique
Source: PLoS One. 2015 Apr 16;10(4):e0122915. doi: 10.1371/journal.pone.0122915 (PMC4400136; doi:10.1371/journal.pone.0122915)
Supplement: S1 File — This is the raw data and information on all the samples presented in this manuscript. (ZIP) [file pone.0122915.s001.zip › Specimen_RawData_44.csv]

Time	Extension	Load
(sec)	(mm)	(N)
0.00000	0.00000	-0.16897
0.10000	-0.00047	-0.17454
0.20000	-0.00297	-0.17464
0.30000	-0.01172	-0.16720
0.40000	-0.01875	-0.16540
0.50000	-0.02359	-0.17463
0.60000	-0.02891	-0.17124
0.70000	-0.03531	-0.17148
0.80000	-0.04219	-0.17576
0.90000	-0.04625	-0.16787
1.00000	-0.05094	-0.16841
1.10000	-0.05641	-0.17104
1.20000	-0.06313	-0.17270
1.30000	-0.06875	-0.16949
1.40000	-0.07234	-0.17011
1.50000	-0.07656	-0.17005
1.60000	-0.08109	-0.17354
1.70000	-0.08641	-0.16970
1.80000	-0.09219	-0.16193
1.90000	-0.09844	-0.16804
2.00000	-0.10266	-0.17443
2.10000	-0.10687	-0.16885
2.20000	-0.11172	-0.17178
2.30000	-0.11703	-0.16816
2.40000	-0.12438	-0.18186
2.50000	-0.12875	-0.17492
2.60000	-0.13313	-0.20812
2.70000	-0.13781	-0.32842
2.80000	-0.14312	-0.47713
2.90000	-0.15000	-0.65984
3.00000	-0.15734	-0.93391
3.10000	-0.16078	-1.04392
3.20000	-0.16547	-1.19011
3.30000	-0.17078	-1.38786
3.40000	-0.17688	-1.60239
3.50000	-0.18203	-1.82269
3.60000	-0.18594	-1.94667
3.70000	-0.19047	-2.10048
3.80000	-0.19531	-2.28059
3.90000	-0.20078	-2.48182
4.00000	-0.20703	-2.72689
4.10000	-0.21297	-2.99609
4.20000	-0.21656	-3.11441
4.30000	-0.22109	-3.28243
4.40000	-0.22656	-3.48764
4.50000	-0.23328	-3.73305
4.60000	-0.23891	-4.00295
4.70000	-0.24266	-4.11660
4.80000	-0.24703	-4.24799
4.90000	-0.25203	-4.40313
5.00000	-0.25734	-4.60291
5.10000	-0.26375	-4.82908
5.20000	-0.26953	-5.11424
5.30000	-0.27313	-5.24048
5.40000	-0.27734	-5.39190
5.50000	-0.28234	-5.61251
5.60000	-0.28844	-5.89080
5.70000	-0.29563	-6.26003
5.80000	-0.29938	-6.41256
5.90000	-0.30375	-6.58974
6.00000	-0.30875	-6.82122
6.10000	-0.31453	-7.09812
6.20000	-0.32109	-7.39694
6.30000	-0.32672	-7.75224
6.40000	-0.33016	-7.89196
6.50000	-0.33469	-8.08818
6.60000	-0.33953	-8.34307
6.70000	-0.34516	-8.60957
6.80000	-0.35203	-8.97275
6.90000	-0.35625	-9.20704
7.00000	-0.36016	-9.37263
7.10000	-0.36484	-9.60504
7.20000	-0.37047	-9.88085
7.30000	-0.37719	-10.20965
7.40000	-0.38359	-10.56623
7.50000	-0.38719	-10.72719
7.60000	-0.39156	-10.95980
7.70000	-0.39656	-11.19929
7.80000	-0.40250	-11.48046
7.90000	-0.40938	-11.85903
8.00000	-0.41328	-12.06117
8.10000	-0.41734	-12.22631
8.20000	-0.42219	-12.45488
8.30000	-0.42766	-12.74879
8.40000	-0.43375	-13.06264
8.50000	-0.44031	-13.43358
8.60000	-0.44391	-13.58916
8.70000	-0.44828	-13.78744
8.80000	-0.45313	-14.03089
8.90000	-0.45906	-14.33687
9.00000	-0.46578	-14.69515
9.10000	-0.47016	-14.92770
9.20000	-0.47422	-15.11215
9.30000	-0.47938	-15.35169
9.40000	-0.48453	-15.62592
9.50000	-0.49016	-15.89816
9.60000	-0.49609	-16.23822
9.70000	-0.50016	-16.42065
9.80000	-0.50469	-16.62034
9.90000	-0.50969	-16.86841
10.00000	-0.51609	-17.18232
10.10000	-0.52312	-17.61000
10.20000	-0.52656	-17.75867
10.30000	-0.53047	-17.91727
10.40000	-0.53531	-18.15351
10.50000	-0.54063	-18.41160
10.60000	-0.54672	-18.72892
10.70000	-0.55375	-19.14935
10.80000	-0.55750	-19.31584
10.90000	-0.56203	-19.51804
11.00000	-0.56688	-19.76240
11.10000	-0.57266	-20.04851
11.20000	-0.57906	-20.42464
11.30000	-0.58312	-20.62800
11.40000	-0.58734	-20.81604
11.50000	-0.59203	-21.06001
11.60000	-0.59766	-21.34234
11.70000	-0.60438	-21.68519
11.80000	-0.61125	-22.13728
11.90000	-0.61437	-22.26892
12.00000	-0.61891	-22.46672
12.10000	-0.62422	-22.74875
12.20000	-0.63094	-23.09634
12.30000	-0.63703	-23.49332
12.40000	-0.64063	-23.66595
12.50000	-0.64484	-23.84915
12.60000	-0.65000	-24.12724
12.70000	-0.65531	-24.42267
12.80000	-0.66203	-24.78259
12.90000	-0.66750	-25.16032
13.00000	-0.67094	-25.32253
13.10000	-0.67547	-25.54731
13.20000	-0.68031	-25.80863
13.30000	-0.68609	-26.13423
13.40000	-0.69203	-26.48528
13.50000	-0.69641	-26.72714
13.60000	-0.70047	-26.92688
13.70000	-0.70531	-27.18158
13.80000	-0.71047	-27.46463
13.90000	-0.71656	-27.81642
14.00000	-0.72359	-28.23011
14.10000	-0.72766	-28.46604
14.20000	-0.73203	-28.67152
14.30000	-0.73703	-28.94302
14.40000	-0.74234	-29.23281
14.50000	-0.74828	-29.57483
14.60000	-0.75281	-29.82749
14.70000	-0.75703	-30.04787
14.80000	-0.76203	-30.30921
14.90000	-0.76750	-30.60305
15.00000	-0.77406	-30.96072
15.10000	-0.78031	-31.37700
15.20000	-0.78391	-31.53466
15.30000	-0.78813	-31.74351
15.40000	-0.79297	-31.98304
15.50000	-0.79844	-32.27242
15.60000	-0.80500	-32.64629
15.70000	-0.80969	-32.90860
15.80000	-0.81422	-33.13934
15.90000	-0.81875	-33.35823
16.00000	-0.82406	-33.63568
16.10000	-0.83000	-33.93301
16.20000	-0.83703	-34.38414
16.30000	-0.84078	-34.57852
16.40000	-0.84531	-34.78380
16.50000	-0.85016	-35.02750
16.60000	-0.85594	-35.31363
16.70000	-0.86250	-35.72217
16.80000	-0.86703	-35.95623
16.90000	-0.87141	-36.16051
17.00000	-0.87609	-36.39564
17.10000	-0.88125	-36.66895
17.20000	-0.88719	-36.99007
17.30000	-0.89406	-37.42785
17.40000	-0.89781	-37.61628
17.50000	-0.90203	-37.80808
17.60000	-0.90703	-38.07871
17.70000	-0.91266	-38.37647
17.80000	-0.91922	-38.78286
17.90000	-0.92328	-39.00428
18.00000	-0.92734	-39.20229
18.10000	-0.93203	-39.43812
18.20000	-0.93734	-39.71925
18.30000	-0.94266	-40.00969
18.40000	-0.94969	-40.39731
18.50000	-0.95391	-40.65324
18.60000	-0.95797	-40.83920
18.70000	-0.96266	-41.07032
18.80000	-0.96813	-41.35050
18.90000	-0.97594	-41.76604
19.00000	-0.98109	-42.12867
19.10000	-0.98484	-42.28631
19.20000	-0.98984	-42.53726
19.30000	-0.99563	-42.87510
19.40000	-1.00250	-43.24793
19.49400	-1.00922	-43.74884
19.59400	-1.01172	-43.84643
19.69400	-1.01563	-44.00460
19.79400	-1.02078	-44.28751
19.89400	-1.02672	-44.61590
19.99400	-1.03453	-45.11210
20.09400	-1.03766	-45.30822
20.19400	-1.04109	-45.44802
20.29400	-1.04578	-45.69490
20.39400	-1.05109	-45.99496
20.49400	-1.05703	-46.34649
20.58800	-1.06500	-46.84974
20.68800	-1.06828	-47.06639
20.78800	-1.07203	-47.22252
20.88800	-1.07703	-47.48885
20.98800	-1.08281	-47.83396
21.08800	-1.08984	-48.28125
21.18800	-1.09406	-48.54513
21.28800	-1.09797	-48.74102
21.38800	-1.10266	-49.00085
21.48800	-1.10797	-49.30087
21.58800	-1.11328	-49.61284
21.68800	-1.12000	-50.02917
21.78800	-1.12391	-50.27607
21.88800	-1.12828	-50.49020
21.98800	-1.13328	-50.77729
22.08800	-1.13938	-51.13457
22.18600	-1.14687	-51.63619
22.28600	-1.15063	-51.86202
22.38600	-1.15438	-52.04763
22.48600	-1.15891	-52.30679
22.58600	-1.16391	-52.59543
22.68600	-1.16984	-52.93980
22.78600	-1.17734	-53.41745
22.88600	-1.18141	-53.70177
22.98600	-1.18531	-53.90297
23.08600	-1.19016	-54.17376
23.18600	-1.19547	-54.48262
23.28600	-1.20250	-54.91076
23.38600	-1.20719	-55.25681
23.48600	-1.21125	-55.47211
23.58600	-1.21578	-55.72944
23.68600	-1.22094	-56.02682
23.78600	-1.22719	-56.41907
23.88600	-1.23453	-56.91085
23.98600	-1.23797	-57.14386
24.08600	-1.24219	-57.35009
24.18600	-1.24719	-57.64421
24.28600	-1.25281	-57.98700
24.38600	-1.25953	-58.43004
24.48600	-1.26406	-58.72556
24.58600	-1.26797	-58.94929
24.68600	-1.27250	-59.20384
24.78600	-1.27750	-59.50818
24.88600	-1.28344	-59.88221
24.98600	-1.29094	-60.36288
25.08600	-1.29516	-60.69073
25.18600	-1.29891	-60.89763
25.28600	-1.30375	-61.18315
25.38600	-1.30938	-61.52513
25.48600	-1.31594	-61.95554
25.58600	-1.32063	-62.27325
25.68600	-1.32469	-62.51858
25.78600	-1.32906	-62.76473
25.88600	-1.33422	-63.07573
25.98600	-1.33984	-63.44064
26.08600	-1.34625	-63.84259
26.18600	-1.35156	-64.22063
26.28600	-1.35531	-64.43930
26.38600	-1.35969	-64.69081
26.48600	-1.36500	-65.00605
26.58600	-1.37234	-65.45401
26.68600	-1.37781	-65.88335
26.78600	-1.38203	-66.12149
26.88600	-1.38641	-66.38243
26.98600	-1.39125	-66.67913
27.08600	-1.39641	-66.99790
27.18600	-1.40234	-67.36334
27.28600	-1.40750	-67.74656
27.38600	-1.41203	-67.98761
27.48600	-1.41703	-68.30405
27.58600	-1.42297	-68.66544
27.68600	-1.43062	-69.16922
27.78600	-1.43484	-69.48413
27.88600	-1.43859	-69.67310
27.98600	-1.44297	-69.94098
28.08600	-1.44797	-70.24837
28.18600	-1.45375	-70.62579
28.28600	-1.46109	-71.12374
28.38600	-1.46516	-71.42574
28.48600	-1.46953	-71.68414
28.58600	-1.47469	-72.01231
28.68600	-1.48047	-72.39418
28.78600	-1.48703	-72.86685
28.88600	-1.49094	-73.12884
28.98600	-1.49500	-73.35721
29.08600	-1.49953	-73.62960
29.18600	-1.50453	-73.95034
29.28600	-1.51031	-74.33520
29.38200	-1.51766	-74.83838
29.48200	-1.52156	-75.14960
29.58200	-1.52547	-75.36413
29.68200	-1.53016	-75.64436
29.78200	-1.53547	-75.98817
29.88200	-1.54250	-76.44124
29.98200	-1.54781	-76.85860
30.08200	-1.55156	-77.09031
30.18200	-1.55594	-77.34917
30.28200	-1.56094	-77.66578
30.38200	-1.56625	-78.01486
30.48200	-1.57266	-78.40981
30.58200	-1.57734	-78.77121
30.68200	-1.58141	-79.00147
30.78200	-1.58625	-79.30992
30.88200	-1.59172	-79.64531
30.98200	-1.59891	-80.09797
31.08200	-1.60500	-80.59719
31.18200	-1.60891	-80.82040
31.28200	-1.61312	-81.07372
31.38200	-1.61797	-81.38245
31.48200	-1.62359	-81.72195
31.58200	-1.63078	-82.22482
31.68200	-1.63484	-82.51709
31.78200	-1.63875	-82.72416
31.88200	-1.64375	-83.03719
31.98200	-1.64922	-83.39109
32.08200	-1.65547	-83.81414
32.18200	-1.66047	-84.19359
32.28200	-1.66438	-84.40381
32.38200	-1.66875	-84.66579
32.48200	-1.67359	-84.96133
32.58200	-1.67906	-85.30052
32.68200	-1.68672	-85.75211
32.78200	-1.69234	-86.22000
32.88200	-1.69609	-86.42346
32.98200	-1.70078	-86.69710
33.08200	-1.70656	-87.04543
33.18200	-1.71406	-87.53185
33.28200	-1.71828	-87.88582
33.38200	-1.72203	-88.09841
33.48200	-1.72656	-88.38453
33.58200	-1.73156	-88.68121
33.68200	-1.73672	-89.01372
33.78200	-1.74359	-89.46963
33.88200	-1.74828	-89.82458
33.98200	-1.75234	-90.05052
34.08200	-1.75672	-90.29702
34.18200	-1.76219	-90.64379
34.28200	-1.76906	-91.08126
34.38200	-1.77391	-91.45545
34.48200	-1.77766	-91.66262
34.58200	-1.78203	-91.90176
34.68200	-1.78687	-92.18685
34.78200	-1.79219	-92.50963
34.88200	-1.79891	-92.91392
34.98200	-1.80500	-93.39303
35.08200	-1.80922	-93.62923
35.18200	-1.81406	-93.91609
35.28200	-1.81906	-94.22055
35.38200	-1.82594	-94.62548
35.48200	-1.83125	-95.05158
35.58200	-1.83531	-95.26980
35.68200	-1.84000	-95.54283
35.78200	-1.84547	-95.89811
35.88200	-1.85250	-96.36986
35.96200	-1.85984	-96.87762
36.06200	-1.86234	-97.11652
36.16200	-1.86547	-97.23964
36.26200	-1.87031	-97.55153
36.36200	-1.87578	-97.89701
36.46200	-1.88313	-98.37996
36.56200	-1.88781	-98.79528
36.66200	-1.89156	-98.98524
36.76200	-1.89578	-99.25365
36.86200	-1.90063	-99.57381
36.96200	-1.90578	-99.91217
37.06200	-1.91187	-100.30255
37.16200	-1.91828	-100.80864
37.26200	-1.92219	-101.06803
37.36200	-1.92656	-101.34903
37.46200	-1.93172	-101.67390
37.56200	-1.93859	-102.09148
37.66200	-1.94437	-102.58687
37.76200	-1.94812	-102.82003
37.86200	-1.95250	-103.09300
37.96200	-1.95766	-103.41576
38.06200	-1.96313	-103.79615
38.16200	-1.96922	-104.19910
38.26200	-1.97531	-104.69130
38.36200	-1.97891	-104.92400
38.46200	-1.98328	-105.16927
38.56200	-1.98828	-105.50932
38.66200	-1.99422	-105.89754
38.76200	-2.00031	-106.35269
38.86200	-2.00453	-106.62268
38.96200	-2.00891	-106.89090
39.06200	-2.01375	-107.20750
39.16200	-2.01922	-107.56306
39.26200	-2.02562	-107.98197
39.36200	-2.03156	-108.44877
39.46200	-2.03531	-108.68197
39.56200	-2.03984	-108.95093
39.66200	-2.04531	-109.29797
39.76200	-2.05234	-109.75394
39.86200	-2.05797	-110.23270
39.96200	-2.06172	-110.44659
40.06200	-2.06578	-110.68937
40.16200	-2.07047	-110.98979
40.26200	-2.07578	-111.33619
40.36200	-2.08266	-111.77330
40.46200	-2.08828	-112.25284
40.56200	-2.09219	-112.46804
40.66200	-2.09656	-112.74560
40.76200	-2.10188	-113.07887
40.86200	-2.10813	-113.50490
40.96200	-2.11391	-113.95007
41.06200	-2.11797	-114.20395
41.16200	-2.12234	-114.46926
41.26200	-2.12750	-114.80705
41.36200	-2.13312	-115.18642
41.46200	-2.14047	-115.65816
41.56200	-2.14562	-116.11410
41.66200	-2.14875	-116.27451
41.76200	-2.15297	-116.51760
41.86200	-2.15797	-116.84042
41.96200	-2.16453	-117.24829
42.05000	-2.17078	-117.75178
42.15000	-2.17453	-118.00069
42.25000	-2.17859	-118.24086
42.35000	-2.18344	-118.52612
42.45000	-2.18906	-118.90508
42.55000	-2.19531	-119.30096
42.65000	-2.20156	-119.80488
42.75000	-2.20516	-120.00567
42.85000	-2.20938	-120.26881
42.95000	-2.21422	-120.58003
43.05000	-2.22016	-120.97003
43.15000	-2.22750	-121.47082
43.25000	-2.23156	-121.78349
43.35000	-2.23547	-122.00624
43.45000	-2.24016	-122.27634
43.55000	-2.24563	-122.64732
43.65000	-2.25250	-123.09155
43.73000	-2.25844	-123.59945
43.83000	-2.26172	-123.81439
43.93000	-2.26625	-124.10417
44.03000	-2.27141	-124.47415
44.13000	-2.27719	-124.86435
44.22600	-2.28406	-125.37389
44.32600	-2.28766	-125.64483
44.42600	-2.29141	-125.86045
44.52600	-2.29609	-126.16372
44.62600	-2.30094	-126.49335
44.72600	-2.30703	-126.89115
44.80600	-2.31422	-127.39430
44.90600	-2.31844	-127.79856
45.00600	-2.32219	-128.00367
45.10600	-2.32719	-128.34224
45.20600	-2.33328	-128.77822
45.30600	-2.33937	-129.28630
45.40600	-2.34312	-129.55387
45.50600	-2.34703	-129.78849
45.60600	-2.35156	-130.08554
45.70600	-2.35656	-130.43000
45.80600	-2.36188	-130.80570
45.90600	-2.36859	-131.25469
46.00600	-2.37359	-131.66925
46.10600	-2.37797	-131.94124
46.20600	-2.38313	-132.27166
46.30600	-2.38906	-132.68982
46.40400	-2.39562	-133.19193
46.50400	-2.39969	-133.50715
46.60400	-2.40328	-133.71851
46.70400	-2.40766	-134.01067
46.80400	-2.41266	-134.34407
46.90400	-2.41828	-134.72071
47.00400	-2.42547	-135.21540
47.10400	-2.43016	-135.60095
47.20400	-2.43422	-135.85123
47.30400	-2.43906	-136.16231
47.40400	-2.44453	-136.50267
47.50200	-2.45156	-137.00381
47.60200	-2.45672	-137.43652
47.70200	-2.46078	-137.68215
47.80200	-2.46500	-137.95112
47.90200	-2.46984	-138.28157
48.00200	-2.47547	-138.64949
48.10200	-2.48266	-139.13673
48.20200	-2.48672	-139.48134
48.30200	-2.49078	-139.71405
48.40200	-2.49547	-140.02168
48.50200	-2.50078	-140.37108
48.60200	-2.50797	-140.82225
48.70200	-2.51297	-141.25289
48.80200	-2.51703	-141.49483
48.90200	-2.52125	-141.76627
49.00200	-2.52609	-142.07144
49.10200	-2.53141	-142.40147
49.20200	-2.53859	-142.87537
49.29400	-2.54438	-143.37987
49.39400	-2.54813	-143.59841
49.49400	-2.55297	-143.91112
49.59400	-2.55828	-144.25974
49.69400	-2.56500	-144.72415
49.79400	-2.56922	-145.05704
49.89400	-2.57313	-145.27924
49.99400	-2.57734	-145.55077
50.09400	-2.58234	-145.87171
50.19400	-2.58812	-146.26861
50.29400	-2.59453	-146.68286
50.39000	-2.60063	-147.18796
50.49000	-2.60422	-147.39057
50.59000	-2.60859	-147.66110
50.69000	-2.61359	-147.96403
50.79000	-2.62031	-148.38640
50.89000	-2.62563	-148.83524
50.99000	-2.62953	-149.07156
51.09000	-2.63391	-149.32507
51.19000	-2.63875	-149.63067
51.29000	-2.64422	-149.97782
51.39000	-2.65063	-150.40050
51.48400	-2.65703	-150.90710
51.58400	-2.66047	-151.11642
51.68400	-2.66484	-151.36699
51.78400	-2.67016	-151.70085
51.88400	-2.67797	-152.14501
51.97000	-2.68328	-152.64833
52.07000	-2.68672	-152.85359
52.17000	-2.69094	-153.09978
52.27000	-2.69562	-153.40124
52.37000	-2.70109	-153.76572
52.47000	-2.70859	-154.21312
52.55000	-2.71344	-154.71330
52.65000	-2.71641	-154.85315
52.75000	-2.72063	-155.09976
52.85000	-2.72562	-155.42844
52.95000	-2.73172	-155.82818
53.05000	-2.73813	-156.32080
53.15000	-2.74203	-156.59285
53.25000	-2.74625	-156.84511
53.35000	-2.75094	-157.15837
53.45000	-2.75578	-157.48096
53.55000	-2.76156	-157.86117
53.64800	-2.76859	-158.36534
53.74800	-2.77266	-158.65996
53.84800	-2.77703	-158.92127
53.94800	-2.78203	-159.23899
54.04800	-2.78844	-159.67546
54.12400	-2.79500	-160.17565
54.22400	-2.79875	-160.49564
54.32400	-2.80219	-160.67319
54.42400	-2.80672	-160.95862
54.52400	-2.81203	-161.30926
54.62400	-2.81750	-161.69602
54.72400	-2.82437	-162.17829
54.82400	-2.82844	-162.49403
54.92400	-2.83281	-162.75571
55.02400	-2.83750	-163.08890
55.12400	-2.84313	-163.45364
55.22400	-2.85047	-163.94997
55.32400	-2.85531	-164.40153
55.42400	-2.85875	-164.59852
55.52400	-2.86312	-164.85685
55.62400	-2.86812	-165.18366
55.72400	-2.87375	-165.57217
55.81400	-2.88125	-166.07802
55.91400	-2.88547	-166.47506
56.01400	-2.88922	-166.66943
56.11400	-2.89375	-166.97045
56.21400	-2.89891	-167.32350
56.31400	-2.90531	-167.73975
56.41400	-2.91094	-168.20535
56.51400	-2.91516	-168.48029
56.61400	-2.91984	-168.78477
56.71400	-2.92484	-169.11446
56.81400	-2.93016	-169.47670
56.91400	-2.93719	-169.95712
57.01400	-2.94172	-170.34081
57.11400	-2.94531	-170.54641
57.21400	-2.95000	-170.83424
57.31400	-2.95547	-171.19981
57.40800	-2.96313	-171.70414
57.50600	-2.96844	-172.20451
57.60600	-2.97203	-172.41471
57.70600	-2.97641	-172.68795
57.80600	-2.98125	-173.01372
57.90600	-2.98672	-173.36865
58.00600	-2.99344	-173.83122
58.10600	-2.99813	-174.23004
58.20600	-3.00188	-174.46665
58.30600	-3.00641	-174.75258
58.40600	-3.01172	-175.10338
58.50600	-3.01938	-175.59503
58.60600	-3.02469	-176.08017
58.70600	-3.02828	-176.29650
58.80600	-3.03250	-176.55234
58.90600	-3.03719	-176.86108
59.00600	-3.04281	-177.24532
59.10600	-3.04969	-177.71652
59.20600	-3.05500	-178.16573
59.30600	-3.05906	-178.38317
59.40600	-3.06375	-178.69344
59.50600	-3.06906	-179.05711
59.60600	-3.07578	-179.51171
59.70600	-3.08094	-179.92571
59.80600	-3.08500	-180.18672
59.90600	-3.08969	-180.49696
60.00600	-3.09500	-180.85878
60.10600	-3.10125	-181.32840
60.19600	-3.10828	-181.83671
60.29600	-3.11203	-182.17461
60.39600	-3.11531	-182.34722
60.49600	-3.11953	-182.61676
60.59600	-3.12438	-182.94355
60.69600	-3.13156	-183.40498
60.77600	-3.13734	-183.90654
60.87600	-3.14141	-184.21485
60.97600	-3.14578	-184.49369
61.07600	-3.15078	-184.86086
61.17600	-3.15625	-185.23036
61.27600	-3.16234	-185.68130
61.37600	-3.16734	-186.09896
61.47600	-3.17094	-186.33297
61.57600	-3.17516	-186.61697
61.67600	-3.18000	-186.95122
61.77600	-3.18625	-187.37715
61.86800	-3.19281	-187.88579
61.96800	-3.19734	-188.23168
62.06800	-3.20141	-188.48097
62.16800	-3.20563	-188.76612
62.26800	-3.21047	-189.09824
62.36800	-3.21625	-189.50267
62.46400	-3.22328	-190.00643
62.56400	-3.22750	-190.37955
62.66400	-3.23172	-190.62519
62.76400	-3.23672	-190.95843
62.86400	-3.24266	-191.36041
62.96400	-3.24906	-191.85232
63.06400	-3.25328	-192.15016
63.16400	-3.25750	-192.43701
63.26400	-3.26203	-192.74820
63.36400	-3.26734	-193.09190
63.46400	-3.27344	-193.51454
63.54800	-3.28000	-194.01455
63.64800	-3.28391	-194.32069
63.74800	-3.28781	-194.55101
63.84800	-3.29234	-194.83338
63.94800	-3.29734	-195.19122
64.04800	-3.30422	-195.67005
64.14800	-3.30922	-196.05887
64.24800	-3.31344	-196.33093
64.34800	-3.31812	-196.63523
64.44800	-3.32328	-196.97787
64.54800	-3.32875	-197.33633
64.64800	-3.33594	-197.83294
64.74800	-3.33984	-198.14943
64.84800	-3.34406	-198.40983
64.94800	-3.34875	-198.71294
65.04800	-3.35422	-199.05260
65.14800	-3.36172	-199.53915
65.24800	-3.36609	-199.90045
65.34800	-3.37000	-200.13298
65.44800	-3.37469	-200.42841
65.54800	-3.38000	-200.78757
65.64800	-3.38609	-201.19476
65.73400	-3.39328	-201.69960
65.83400	-3.39703	-202.00510
65.93400	-3.40094	-202.21616
66.03400	-3.40547	-202.51100
66.13400	-3.41047	-202.83133
66.23400	-3.41797	-203.31086
66.33400	-3.42250	-203.71337
66.43400	-3.42641	-203.94415
66.53400	-3.43078	-204.21521
66.63400	-3.43594	-204.54326
66.73400	-3.44172	-204.92579
66.83000	-3.44938	-205.43221
66.93000	-3.45328	-205.75675
67.03000	-3.45687	-205.94825
67.13000	-3.46141	-206.22836
67.23000	-3.46672	-206.56808
67.33000	-3.47406	-207.03132
67.41400	-3.47984	-207.53287
67.51400	-3.48297	-207.71599
67.61400	-3.48703	-207.94727
67.71400	-3.49172	-208.23522
67.81400	-3.49672	-208.55318
67.91400	-3.50281	-208.93136
68.01400	-3.50875	-209.40022
68.11400	-3.51266	-209.63125
68.21400	-3.51734	-209.91424
68.31400	-3.52313	-210.26732
68.41400	-3.53078	-210.74213
68.51400	-3.53594	-211.20393
68.61400	-3.53938	-211.40112
68.71400	-3.54375	-211.64799
68.81400	-3.54859	-211.95854
68.91400	-3.55437	-212.34216
69.01000	-3.56281	-212.85452
69.10000	-3.56766	-213.35588
69.20000	-3.57031	-213.48193
69.30000	-3.57484	-213.73136
69.40000	-3.58000	-214.07606
69.50000	-3.58656	-214.50268
69.60000	-3.59188	-214.94904
69.70000	-3.59563	-215.19202
69.80000	-3.59984	-215.43182
69.90000	-3.60469	-215.75071
70.00000	-3.61000	-216.11379
70.10000	-3.61578	-216.46766
70.19600	-3.62203	-216.97164
70.29600	-3.62578	-217.21067
70.39600	-3.63031	-217.50414
70.49600	-3.63609	-217.86293
70.59400	-3.64406	-218.37497
70.69400	-3.64906	-218.85149
70.79400	-3.65203	-219.02177
70.89400	-3.65625	-219.25491
70.99400	-3.66094	-219.58387
71.09400	-3.66641	-219.93817
71.19400	-3.67297	-220.36396
71.28000	-3.67891	-220.87035
71.38000	-3.68234	-221.09783
71.48000	-3.68656	-221.33909
71.58000	-3.69172	-221.66625
71.68000	-3.69734	-222.07044
71.78000	-3.70422	-222.55567
71.88000	-3.70844	-222.87247
71.98000	-3.71250	-223.12434
72.08000	-3.71719	-223.42584
72.18000	-3.72250	-223.78226
72.28000	-3.72875	-224.19256
72.36400	-3.73500	-224.69847
72.46400	-3.73828	-224.92886
72.56400	-3.74219	-225.14576
72.66400	-3.74734	-225.48385
72.76400	-3.75344	-225.90914
72.85400	-3.76031	-226.41334
72.95400	-3.76422	-226.73005
73.05400	-3.76813	-226.96576
73.15400	-3.77250	-227.23499
73.25400	-3.77734	-227.54280
73.35400	-3.78266	-227.89158
73.45400	-3.78938	-228.35988
73.55400	-3.79484	-228.81663
73.65400	-3.79875	-229.04737
73.75400	-3.80375	-229.36332
73.85400	-3.80953	-229.74746
73.95000	-3.81672	-230.25085
74.05000	-3.82078	-230.59608
74.15000	-3.82438	-230.79905
74.25000	-3.82906	-231.07974
74.35000	-3.83406	-231.39866
74.45000	-3.83969	-231.79567
74.55000	-3.84641	-232.25567
74.65000	-3.85187	-232.71362
74.75000	-3.85578	-232.92845
74.85000	-3.86047	-233.21936
74.95000	-3.86563	-233.56114
75.05000	-3.87266	-234.03947
75.15000	-3.87750	-234.43410
75.25000	-3.88141	-234.67265
75.35000	-3.88578	-234.96042
75.45000	-3.89078	-235.26771
75.55000	-3.89641	-235.64351
75.65000	-3.90406	-236.15567
75.75000	-3.90828	-236.52564
75.85000	-3.91188	-236.73508
75.95000	-3.91672	-237.04226
76.05000	-3.92203	-237.38195
76.14800	-3.92969	-237.88658
76.24800	-3.93453	-238.29320
76.34800	-3.93812	-238.51077
76.44800	-3.94266	-238.77442
76.54800	-3.94750	-239.09304
76.64800	-3.95359	-239.50300
76.73200	-3.96125	-240.00931
76.83200	-3.96547	-240.43310
76.93200	-3.96891	-240.61589
77.03200	-3.97344	-240.90447
77.13200	-3.97891	-241.28735
77.23200	-3.98516	-241.71172
77.33200	-3.98922	-242.02546
77.43200	-3.99313	-242.26981
77.53200	-3.99781	-242.56818
77.63200	-4.00297	-242.92189
77.73200	-4.00891	-243.32191
77.82000	-4.01641	-243.82472
77.92000	-4.02156	-244.31697
78.02000	-4.02500	-244.48410
78.12000	-4.02938	-244.76261
78.22000	-4.03406	-245.07776
78.32000	-4.04031	-245.46501
78.41600	-4.04609	-245.96854
78.51600	-4.04984	-246.22571
78.61600	-4.05422	-246.49630
78.71600	-4.05922	-246.81704
78.81600	-4.06531	-247.22688
78.91600	-4.07266	-247.72543
79.01600	-4.07750	-248.16737
79.11600	-4.08125	-248.38445
79.21600	-4.08625	-248.71114
79.31600	-4.09203	-249.11562
79.41600	-4.09828	-249.56575
79.51600	-4.10344	-249.99051
79.61600	-4.10703	-250.21273
79.71600	-4.11094	-250.46209
79.81600	-4.11531	-250.74762
79.91600	-4.12031	-251.08224
80.01600	-4.12641	-251.49336
80.10800	-4.13297	-251.99741
80.20800	-4.13688	-252.26679
80.30800	-4.14141	-252.54437
80.40800	-4.14672	-252.88790
80.50800	-4.15312	-253.32144
80.60800	-4.15922	-253.77393
80.70800	-4.16281	-254.01762
80.80800	-4.16719	-254.25914
80.90800	-4.17172	-254.56661
81.00800	-4.17688	-254.89798
81.10800	-4.18359	-255.32264
81.19200	-4.19031	-255.82787
81.29200	-4.19359	-256.06877
81.39200	-4.19750	-256.29628
81.49200	-4.20219	-256.57457
81.59200	-4.20828	-256.93986
81.68200	-4.21531	-257.44683
81.78200	-4.21953	-257.78729
81.88200	-4.22328	-257.99763
81.98200	-4.22781	-258.26451
82.08200	-4.23281	-258.58870
82.18200	-4.23828	-258.92729
82.27800	-4.24594	-259.43848
82.37800	-4.24984	-259.75904
82.47800	-4.25391	-259.98884
82.57800	-4.25875	-260.30508
82.67800	-4.26469	-260.67102
82.76400	-4.27188	-261.17772
82.86400	-4.27531	-261.44692
82.96400	-4.27906	-261.64058
83.06400	-4.28328	-261.90951
83.16400	-4.28828	-262.21299
83.26400	-4.29422	-262.60436
83.36400	-4.30203	-263.10480
83.46400	-4.30625	-263.47139
83.56400	-4.31047	-263.69473
83.66400	-4.31547	-264.02014
83.76400	-4.32094	-264.38406
83.86400	-4.32828	-264.89201
83.96400	-4.33219	-265.18485
84.06400	-4.33594	-265.37326
84.16400	-4.34047	-265.67376
84.26400	-4.34516	-265.97506
84.36400	-4.35062	-266.31624
84.46400	-4.35766	-266.74566
84.56400	-4.36203	-267.11926
84.66400	-4.36594	-267.32832
84.76400	-4.37063	-267.60998
84.86400	-4.37625	-267.93972
84.96400	-4.38406	-268.43044
85.06400	-4.38922	-268.86892
85.16400	-4.39312	-269.08636
85.26400	-4.39781	-269.37053
85.36400	-4.40281	-269.68974
85.46400	-4.40875	-270.07699
85.55400	-4.41672	-270.58190
85.65400	-4.42109	-271.02879
85.75400	-4.42391	-271.15315
85.85400	-4.42859	-271.44083
85.95400	-4.43391	-271.79846
86.05400	-4.44125	-272.27747
86.15400	-4.44516	-272.59377
86.25400	-4.44844	-272.78140
86.35400	-4.45266	-273.04098
86.45400	-4.45750	-273.35516
86.55400	-4.46313	-273.71910
86.65400	-4.47031	-274.17997
86.75400	-4.47625	-274.67209
86.85400	-4.47984	-274.86768
86.95400	-4.48453	-275.14157
87.05400	-4.49016	-275.50176
87.15400	-4.49750	-275.96816
87.25400	-4.50219	-276.38191
87.35400	-4.50594	-276.59824
87.45400	-4.51031	-276.87347
87.55400	-4.51531	-277.20043
87.65400	-4.52078	-277.55317
87.75400	-4.52828	-278.01305
87.85400	-4.53297	-278.44217
87.95400	-4.53641	-278.61375
88.05400	-4.54078	-278.88018
88.15400	-4.54625	-279.21903
88.25400	-4.55406	-279.71554
88.35400	-4.55906	-280.17282
88.45400	-4.56297	-280.37697
88.55400	-4.56719	-280.63548
88.65400	-4.57219	-280.93952
88.75400	-4.57719	-281.25244
88.85400	-4.58406	-281.67880
88.95400	-4.58938	-282.14160
89.05400	-4.59328	-282.36881
89.15400	-4.59828	-282.66028
89.25400	-4.60391	-283.03030
89.35400	-4.61172	-283.54019
89.45400	-4.61547	-283.86128
89.55400	-4.61891	-284.04272
89.65400	-4.62313	-284.29520
89.75400	-4.62828	-284.62151
89.85400	-4.63406	-285.00575
89.95200	-4.64172	-285.50684
90.05200	-4.64625	-285.91207
90.15200	-4.65000	-286.09988
90.25200	-4.65469	-286.38038
90.35200	-4.65984	-286.70788
90.45200	-4.66734	-287.16877
90.55200	-4.67234	-287.61765
90.65200	-4.67609	-287.83938
90.75200	-4.68047	-288.10424
90.85200	-4.68531	-288.41525
90.95200	-4.69125	-288.78999
91.05200	-4.69875	-289.27898
91.15200	-4.70281	-289.59814
91.25200	-4.70641	-289.78857
91.35200	-4.71094	-290.07566
91.45200	-4.71625	-290.41576
91.55200	-4.72281	-290.81798
91.63800	-4.72906	-291.32193
91.73800	-4.73266	-291.55055
91.83800	-4.73688	-291.77889
91.93800	-4.74156	-292.07626
92.03800	-4.74688	-292.41154
92.13800	-4.75359	-292.83178
92.23800	-4.75922	-293.30862
92.33800	-4.76312	-293.52561
92.43800	-4.76813	-293.83898
92.53800	-4.77422	-294.23302
92.62800	-4.78172	-294.74130
92.72800	-4.78609	-295.17844
92.82800	-4.78891	-295.30859
92.92800	-4.79281	-295.53646
93.02800	-4.79734	-295.82477
93.12800	-4.80250	-296.16508
93.22800	-4.80922	-296.58398
93.30800	-4.81547	-297.08776
93.40800	-4.81906	-297.34051
93.50800	-4.82359	-297.59869
93.60800	-4.82859	-297.92419
93.70800	-4.83406	-298.28671
93.80800	-4.84047	-298.77478
93.90800	-4.84437	-299.03713
94.00800	-4.84844	-299.27519
94.10800	-4.85297	-299.56988
94.20800	-4.85813	-299.89940
94.30800	-4.86453	-300.29765
94.40000	-4.87094	-300.79845
94.50000	-4.87469	-301.04116
94.60000	-4.87875	-301.27752
94.70000	-4.88391	-301.60266
94.80000	-4.88984	-302.00356
94.89400	-4.89688	-302.50975
94.99400	-4.90141	-302.84277
95.09400	-4.90563	-303.08980
95.19400	-4.91031	-303.39137
95.29400	-4.91531	-303.70516
95.39400	-4.92078	-304.08671
95.49400	-4.92766	-304.59598
95.59400	-4.93125	-304.85711
95.69400	-4.93547	-305.10890
95.79400	-4.94047	-305.42371
95.89400	-4.94625	-305.79379
95.99200	-4.95359	-306.30198
96.09200	-4.95750	-306.60290
96.19200	-4.96125	-306.84984
96.29200	-4.96578	-307.12321
96.39200	-4.97063	-307.44195
96.49200	-4.97641	-307.81358
96.58400	-4.98391	-308.31617
96.68400	-4.98813	-308.65601
96.78400	-4.99203	-308.86540
96.88400	-4.99625	-309.13734
96.98400	-5.00125	-309.44982
97.08400	-5.00797	-309.87272
97.18400	-5.01328	-310.28813
97.28400	-5.01750	-310.55212
97.38400	-5.02219	-310.82761
97.48400	-5.02719	-311.14122
97.58400	-5.03297	-311.50359
97.68400	-5.03953	-311.90956
97.78400	-5.04469	-312.33174
97.88400	-5.04844	-312.52709
97.98400	-5.05328	-312.82163
98.08400	-5.05906	-313.17928
98.17600	-5.06672	-313.68572
98.27600	-5.07078	-314.02025
98.37600	-5.07438	-314.20079
98.47600	-5.07859	-314.44618
98.57600	-5.08313	-314.72224
98.67600	-5.08828	-315.05033
98.77600	-5.09469	-315.43964
98.87000	-5.10109	-315.94521
98.97000	-5.10484	-316.16044
99.07000	-5.10937	-316.41081
99.17000	-5.11484	-316.74311
99.27000	-5.12297	-317.23398
99.37000	-5.12734	-317.63574
99.47000	-5.13109	-317.82389
99.57000	-5.13563	-318.10603
99.67000	-5.14062	-318.42527
99.77000	-5.14609	-318.76862
99.87000	-5.15328	-319.19578
99.97000	-5.15750	-319.54136
100.07000	-5.16109	-319.71779
100.17000	-5.16578	-320.01114
100.27000	-5.17156	-320.36912
100.37000	-5.17906	-320.84316
100.47000	-5.18328	-321.20714
100.57000	-5.18703	-321.38282
100.67000	-5.19125	-321.61245
100.77000	-5.19578	-321.87527
100.87000	-5.20094	-322.17279
100.97000	-5.20766	-322.55071
101.07000	-5.21344	-323.01435
101.17000	-5.21734	-323.21972
101.27000	-5.22234	-323.50385
101.37000	-5.22828	-323.84557
101.45800	-5.23703	-324.35322
101.55800	-5.24094	-324.75156
101.65800	-5.24406	-324.88889
101.75800	-5.24859	-325.13753
101.85800	-5.25375	-325.46031
101.95800	-5.25969	-325.84560
102.05000	-5.26797	-326.34902
102.15000	-5.27172	-326.72650
102.25000	-5.27484	-326.84141
102.35000	-5.27906	-327.09724
102.45000	-5.28391	-327.37964
102.55000	-5.29094	-327.78415
102.63800	-5.29641	-328.28557
102.73800	-5.29984	-328.47536
102.83800	-5.30391	-328.70689
102.93800	-5.30844	-328.98593
103.03800	-5.31422	-329.32839
103.13800	-5.32125	-329.76228
103.23800	-5.32703	-330.23247
103.33800	-5.33062	-330.43376
103.43800	-5.33500	-330.69205
103.53800	-5.34000	-330.99917
103.63800	-5.34578	-331.37155
103.73800	-5.35297	-331.86933
103.83800	-5.35656	-332.11017
103.93800	-5.36047	-332.31479
104.03800	-5.36484	-332.57836
104.13800	-5.37031	-332.89960
104.23800	-5.37844	-333.38988
104.31000	-5.38391	-333.89100
104.41000	-5.38672	-334.06192
104.51000	-5.39062	-334.24878
104.61000	-5.39563	-334.54460
104.71000	-5.40125	-334.92169
104.81000	-5.40828	-335.37778
104.91000	-5.41250	-335.68621
105.01000	-5.41656	-335.91664
105.11000	-5.42125	-336.20626
105.21000	-5.42641	-336.53662
105.31001	-5.43234	-336.90464
105.40201	-5.43969	-337.40720
105.50201	-5.44297	-337.65161
105.60201	-5.44641	-337.82780
105.70201	-5.45078	-338.09301
105.80201	-5.45625	-338.40275
105.90001	-5.46469	-338.91466
106.00001	-5.46922	-339.32596
106.10001	-5.47297	-339.52487
106.20001	-5.47766	-339.80188
106.30001	-5.48281	-340.13328
106.40001	-5.48797	-340.45500
106.50001	-5.49516	-340.90936
106.60001	-5.49922	-341.23886
106.70001	-5.50344	-341.46416
106.80001	-5.50828	-341.74970
106.90001	-5.51406	-342.10378
106.99001	-5.52172	-342.60541
107.09001	-5.52547	-342.92188
107.19001	-5.52891	-343.08231
107.29001	-5.53328	-343.33792
107.39001	-5.53828	-343.65165
107.49001	-5.54438	-344.03935
107.58401	-5.55219	-344.54367
107.68401	-5.55578	-344.87250
107.78401	-5.55953	-345.04539
107.88401	-5.56406	-345.32034
107.98401	-5.56922	-345.63601
108.08401	-5.57625	-346.03792
108.18401	-5.58187	-346.49009
108.28401	-5.58594	-346.74099
108.38401	-5.59031	-347.01446
108.48401	-5.59547	-347.33108
108.58401	-5.60156	-347.71699
108.68401	-5.60906	-348.22083
108.78401	-5.61234	-348.49226
108.88401	-5.61594	-348.66351
108.98401	-5.62062	-348.95009
109.08401	-5.62625	-349.28834
109.18001	-5.63375	-349.79343
109.28001	-5.63828	-350.16802
109.38001	-5.64219	-350.38760
109.48001	-5.64672	-350.65061
109.58001	-5.65172	-350.95951
109.68001	-5.65703	-351.29648
109.78001	-5.66375	-351.72394
109.88001	-5.66922	-352.16567
109.98001	-5.67266	-352.34579
110.08001	-5.67734	-352.60326
110.18001	-5.68281	-352.96077
110.27601	-5.69094	-353.46729
110.37601	-5.69563	-353.89203
110.47601	-5.69875	-354.04336
110.57601	-5.70297	-354.28256
110.67601	-5.70750	-354.56628
110.77601	-5.71281	-354.90081
110.87601	-5.71922	-355.30251
110.97601	-5.72594	-355.81017
111.07601	-5.72969	-356.03130
111.17601	-5.73438	-356.30658
111.27601	-5.73953	-356.61763
111.37601	-5.74672	-357.04994
111.47601	-5.75188	-357.49814
111.57601	-5.75547	-357.71245
111.67601	-5.75969	-357.95578
111.77601	-5.76422	-358.22800
111.87601	-5.76969	-358.56536
111.97601	-5.77641	-358.98182
112.07601	-5.78203	-359.41508
112.17601	-5.78578	-359.62829
112.27601	-5.79047	-359.89359
112.37601	-5.79578	-360.22452
112.47601	-5.80250	-360.60965
112.57601	-5.80766	-361.02417
112.67601	-5.81203	-361.26164
112.77601	-5.81625	-361.51290
112.87601	-5.82094	-361.77969
112.97601	-5.82656	-362.11836
113.07601	-5.83500	-362.59580
113.17601	-5.83984	-363.07141
113.27601	-5.84313	-363.20031
113.37601	-5.84750	-363.44180
113.47601	-5.85266	-363.75269
113.57601	-5.85891	-364.12027
113.67601	-5.86406	-364.49984
113.77601	-5.86813	-364.73268
113.87601	-5.87266	-364.98046
113.97601	-5.87797	-365.29654
114.07601	-5.88375	-365.65956
114.17601	-5.89109	-366.10466
114.27601	-5.89609	-366.49591
114.37601	-5.89938	-366.65067
114.47601	-5.90359	-366.88039
114.57601	-5.90844	-367.16402
114.67601	-5.91500	-367.50507
114.75801	-5.92141	-368.00802
114.85801	-5.92516	-368.22614
114.95801	-5.92938	-368.44969
115.05801	-5.93437	-368.72530
115.15801	-5.93938	-369.03173
115.25801	-5.94531	-369.34772
115.35801	-5.95156	-369.81818
115.45801	-5.95500	-370.00623
115.55801	-5.95969	-370.23389
115.65801	-5.96500	-370.54747
115.75801	-5.97219	-370.96152
115.83801	-5.97875	-371.46378
115.93801	-5.98172	-371.63669
116.03801	-5.98500	-371.78764
116.13801	-5.98953	-372.03881
116.23801	-5.99469	-372.33248
116.33801	-6.00062	-372.69333
116.41801	-6.00828	-373.20501
116.51801	-6.01125	-373.43371
116.61801	-6.01469	-373.58373
116.71801	-6.01906	-373.82245
116.81801	-6.02406	-374.08924
116.91801	-6.03109	-374.47116
117.01801	-6.03688	-374.91938
117.11801	-6.04094	-375.13724
117.21801	-6.04578	-375.40331
117.31801	-6.05125	-375.71877
117.41801	-6.05719	-376.07652
117.51201	-6.06516	-376.58271
117.61201	-6.06797	-376.79690
117.71201	-6.07156	-376.95336
117.81201	-6.07641	-377.22206
117.91201	-6.08219	-377.56735
118.00201	-6.09047	-378.06803
118.10201	-6.09438	-378.43803
118.20201	-6.09734	-378.55107
118.30201	-6.10172	-378.78701
118.40201	-6.10672	-379.07594
118.50201	-6.11203	-379.39975
118.60201	-6.12000	-379.86729
118.70201	-6.12437	-380.23624
118.80201	-6.12797	-380.41776
118.90201	-6.13266	-380.68727
119.00201	-6.13812	-381.00708
119.10201	-6.14578	-381.47897
119.20201	-6.15031	-381.82053
119.30201	-6.15375	-381.99663
119.40201	-6.15813	-382.23240
119.50201	-6.16312	-382.53805
119.60201	-6.16906	-382.88996
119.70201	-6.17703	-383.39511
119.80201	-6.18094	-383.71015
119.90201	-6.18453	-383.88309
120.00201	-6.18938	-384.14988
120.10201	-6.19453	-384.46862
120.20201	-6.20156	-384.87595
120.30201	-6.20656	-385.26607
120.40201	-6.21063	-385.48902
120.50201	-6.21531	-385.74755
120.60201	-6.22031	-386.05711
120.70201	-6.22609	-386.41727
120.80201	-6.23391	-386.90829
120.90201	-6.23750	-387.20024
121.00201	-6.24109	-387.37321
121.10201	-6.24594	-387.64167
121.20201	-6.25156	-387.98970
121.30201	-6.25953	-388.49986
121.40201	-6.26375	-388.83024
121.50201	-6.26734	-389.00572
121.60201	-6.27156	-389.24405
121.70201	-6.27594	-389.49850
121.80201	-6.28109	-389.79530
121.90201	-6.28750	-390.18488
122.00201	-6.29422	-390.67331
122.10201	-6.29813	-390.89981
122.20201	-6.30297	-391.16350
122.30201	-6.30859	-391.48721
122.40201	-6.31641	-391.96080
122.50201	-6.32031	-392.26946
122.60201	-6.32391	-392.42974
122.70201	-6.32813	-392.67239
122.80201	-6.33313	-392.94809
122.90201	-6.33922	-393.30527
123.00201	-6.34609	-393.73073
123.10201	-6.35141	-394.15130
123.20201	-6.35500	-394.31292
123.30201	-6.35953	-394.56418
123.40201	-6.36453	-394.84650
123.50201	-6.37156	-395.24704
123.60201	-6.37656	-395.64645
123.70201	-6.38063	-395.85882
123.80201	-6.38516	-396.10234
123.90201	-6.39016	-396.39762
124.00201	-6.39609	-396.74243
124.10201	-6.40359	-397.21271
124.20201	-6.40781	-397.56691
124.30201	-6.41125	-397.71044
124.40201	-6.41578	-397.95959
124.50201	-6.42141	-398.28131
124.60201	-6.42922	-398.76077
124.70201	-6.43391	-399.12644
124.80201	-6.43750	-399.28994
124.90201	-6.44187	-399.52838
125.00201	-6.44656	-399.80489
125.10201	-6.45203	-400.12380
125.20201	-6.46031	-400.58783
125.30201	-6.46516	-401.03933
125.40201	-6.46875	-401.20077
125.50201	-6.47344	-401.44822
125.60201	-6.47875	-401.76076
125.70201	-6.48563	-402.16443
125.80201	-6.49000	-402.50763
125.90201	-6.49375	-402.67962
126.00201	-6.49828	-402.93825
126.10201	-6.50344	-403.23064
126.20201	-6.50969	-403.61756
126.29201	-6.51797	-404.12524
126.39201	-6.52203	-404.49941
126.49201	-6.52547	-404.63826
126.59201	-6.53000	-404.90091
126.69201	-6.53500	-405.20239
126.79201	-6.54156	-405.59250
126.89201	-6.54641	-405.98148
126.99201	-6.55031	-406.18381
127.09201	-6.55484	-406.43948
127.19201	-6.56016	-406.75578
127.29201	-6.56625	-407.13304
127.39201	-6.57359	-407.64013
127.49201	-6.57750	-407.93753
127.59201	-6.58109	-408.10192
127.69201	-6.58578	-408.37640
127.79201	-6.59094	-408.68056
127.89201	-6.59687	-409.04137
127.99201	-6.60359	-409.50274
128.09201	-6.60750	-409.73741
128.19201	-6.61172	-409.95896
128.29201	-6.61609	-410.21788
128.39201	-6.62125	-410.50887
128.49201	-6.62797	-410.89493
128.59201	-6.63391	-411.35135
128.69201	-6.63766	-411.52513
128.79201	-6.64219	-411.77568
128.89201	-6.64766	-412.09280
128.99201	-6.65469	-412.48277
129.09201	-6.66094	-412.97457
129.19201	-6.66437	-413.15371
129.29201	-6.66859	-413.36760
129.39201	-6.67359	-413.63013
129.49201	-6.67906	-413.96570
129.59201	-6.68641	-414.37930
129.69201	-6.69172	-414.81334
129.79201	-6.69484	-414.94370
129.89201	-6.69906	-415.16897
129.99201	-6.70406	-415.45555
130.09201	-6.71109	-415.84814
130.19201	-6.71719	-416.31049
130.29201	-6.72062	-416.47759
130.39201	-6.72500	-416.69831
130.49201	-6.72984	-416.97255
130.59201	-6.73547	-417.29647
130.69201	-6.74219	-417.66211
130.79201	-6.74812	-418.14598
130.89201	-6.75156	-418.30206
130.99201	-6.75625	-418.54015
131.09201	-6.76125	-418.83400
131.19201	-6.76766	-419.16430
131.29201	-6.77359	-419.59015
131.39201	-6.77719	-419.78642
131.49201	-6.78156	-420.00219
131.59201	-6.78625	-420.26493
131.69201	-6.79172	-420.56459
131.79201	-6.79875	-420.95706
131.88001	-6.80516	-421.46119
131.98001	-6.80844	-421.61340
132.08001	-6.81281	-421.80315
132.18001	-6.81797	-422.09914
132.28001	-6.82406	-422.44640
132.38001	-6.82984	-422.87061
132.48001	-6.83328	-423.03950
132.58001	-6.83734	-423.23413
132.68001	-6.84203	-423.47488
132.78001	-6.84719	-423.76602
132.88001	-6.85375	-424.12800
132.95401	-6.86094	-424.63726
133.05401	-6.86422	-424.86444
133.15401	-6.86797	-425.00886
133.25401	-6.87281	-425.27258
133.35401	-6.87906	-425.63859
133.45001	-6.88625	-426.14385
133.55001	-6.88953	-426.29799
133.65001	-6.89359	-426.49359
133.75001	-6.89813	-426.75856
133.85001	-6.90328	-427.04523
133.95001	-6.90953	-427.40312
134.04001	-6.91750	-427.91361
134.14001	-6.92094	-428.20191
134.24001	-6.92437	-428.32732
134.34001	-6.92922	-428.58249
134.44001	-6.93484	-428.90674
134.53801	-6.94234	-429.41177
134.63801	-6.94562	-429.62462
134.73801	-6.94922	-429.77145
134.83801	-6.95359	-429.99926
134.93801	-6.95875	-430.29457
135.03801	-6.96469	-430.63879
135.13801	-6.97297	-431.11762
135.23801	-6.97797	-431.56606
135.33801	-6.98141	-431.68640
135.43801	-6.98563	-431.90023
135.53801	-6.99063	-432.18341
135.63801	-6.99812	-432.63209
135.73801	-7.00250	-432.95458
135.83801	-7.00641	-433.15527
135.93801	-7.01094	-433.38773
136.03801	-7.01609	-433.67937
136.13801	-7.02203	-434.03405
136.23801	-7.02984	-434.48237
136.33801	-7.03328	-434.76212
136.43801	-7.03703	-434.91730
136.53801	-7.04188	-435.16406
136.63801	-7.04750	-435.48885
136.73001	-7.05547	-435.99677
136.83001	-7.05969	-436.31291
136.93001	-7.06328	-436.46258
137.03001	-7.06766	-436.67346
137.13001	-7.07234	-436.93522
137.23001	-7.07766	-437.24754
137.33001	-7.08547	-437.67911
137.43001	-7.09016	-438.05808
137.53001	-7.09391	-438.21201
137.63001	-7.09859	-438.46902
137.73001	-7.10406	-438.77327
137.83001	-7.11141	-439.21587
137.93001	-7.11562	-439.50936
138.03001	-7.11953	-439.69762
138.13001	-7.12406	-439.93747
138.23001	-7.12937	-440.24098
138.33001	-7.13516	-440.58758
138.43001	-7.14328	-441.05256
138.53001	-7.14687	-441.33797
138.63001	-7.15031	-441.46171
138.73001	-7.15500	-441.72126
138.83001	-7.16062	-442.03714
138.93001	-7.16906	-442.54881
139.03001	-7.17297	-442.86099
139.13001	-7.17656	-443.00362
139.23001	-7.18125	-443.24365
139.33001	-7.18641	-443.52907
139.43001	-7.19172	-443.84563
139.53001	-7.19906	-444.26253
139.63001	-7.20344	-444.59656
139.73001	-7.20719	-444.75791
139.83001	-7.21203	-445.02169
139.93001	-7.21750	-445.32853
140.03001	-7.22469	-445.73227
140.13001	-7.23031	-446.18604
140.23001	-7.23328	-446.28060
140.33001	-7.23750	-446.48123
140.43001	-7.24234	-446.74778
140.53001	-7.24797	-447.06947
140.63001	-7.25609	-447.54639
140.73001	-7.26063	-447.91701
140.83001	-7.26422	-448.06555
140.93001	-7.26906	-448.31282
141.03001	-7.27469	-448.63755
141.13001	-7.28188	-449.04533
141.23001	-7.28672	-449.42555
141.33001	-7.29031	-449.57593
141.43001	-7.29484	-449.81000
141.53001	-7.29984	-450.09235
141.63001	-7.30516	-450.41040
141.73001	-7.31266	-450.82155
141.83001	-7.31719	-451.18392
141.93001	-7.32047	-451.31126
142.03001	-7.32516	-451.54881
142.13001	-7.33078	-451.86716
142.23001	-7.33906	-452.34498
142.33001	-7.34359	-452.70792
142.43001	-7.34734	-452.86810
142.53001	-7.35187	-453.10915
142.63001	-7.35688	-453.39596
142.73001	-7.36203	-453.67831
142.83001	-7.37016	-454.15142
142.93001	-7.37422	-454.48762
143.03001	-7.37813	-454.65264
143.13001	-7.38312	-454.94184
143.23001	-7.38891	-455.26507
143.33001	-7.39594	-455.74382
143.43001	-7.39953	-455.96394
143.53001	-7.40313	-456.12988
143.63001	-7.40734	-456.35062
143.73001	-7.41219	-456.62028
143.83001	-7.41766	-456.91580
143.93001	-7.42547	-457.35988
144.03001	-7.43063	-457.77974
144.13001	-7.43453	-457.95766
144.23001	-7.43906	-458.18505
144.33001	-7.44406	-458.44725
144.43001	-7.45125	-458.84523
144.53001	-7.45656	-459.25927
144.63001	-7.46062	-459.45585
144.73001	-7.46469	-459.65320
144.83001	-7.46969	-459.91337
144.93001	-7.47531	-460.24370
145.03001	-7.48250	-460.65009
145.13001	-7.48672	-460.96250
145.23001	-7.49031	-461.10812
145.33001	-7.49500	-461.34213
145.43001	-7.50031	-461.62891
145.53001	-7.50828	-462.04951
145.63001	-7.51359	-462.48236
145.73001	-7.51734	-462.63745
145.83001	-7.52188	-462.85260
145.93001	-7.52641	-463.10079
146.03001	-7.53172	-463.39798
146.13001	-7.53828	-463.76640
146.23001	-7.54438	-464.19370
146.33001	-7.54766	-464.31500
146.43001	-7.55219	-464.51744
146.53001	-7.55797	-464.82277
146.63001	-7.56578	-465.30536
146.73001	-7.56984	-465.59197
146.83001	-7.57344	-465.72390
146.93001	-7.57797	-465.95860
147.03001	-7.58266	-466.20914
147.13001	-7.58812	-466.51235
147.23001	-7.59437	-466.83288
147.32801	-7.60125	-467.33668
147.42801	-7.60484	-467.48611
147.52801	-7.60891	-467.65938
147.62801	-7.61391	-467.91381
147.72801	-7.62125	-468.28121
147.82801	-7.62656	-468.70705
147.92801	-7.63031	-468.85851
148.02801	-7.63453	-469.04963
148.12801	-7.63953	-469.29821
148.22801	-7.64484	-469.59588
148.32801	-7.65047	-469.88979
148.42801	-7.65688	-470.27659
148.52801	-7.66063	-470.43654
148.62801	-7.66516	-470.64325
148.72801	-7.67016	-470.88200
148.82801	-7.67781	-471.23757
148.92801	-7.68359	-471.69515
149.02801	-7.68719	-471.82417
149.12801	-7.69141	-472.02027
149.22801	-7.69641	-472.26861
149.32801	-7.70219	-472.58034
149.42801	-7.71078	-473.00753
149.52801	-7.71484	-473.35148
149.62801	-7.71828	-473.44843
149.72801	-7.72313	-473.67725
149.82801	-7.72859	-473.96222
149.92801	-7.73656	-474.39659
150.02801	-7.74063	-474.72438
150.12801	-7.74406	-474.83343
150.22801	-7.74844	-475.02419
150.32801	-7.75312	-475.26383
150.42801	-7.75844	-475.53352
150.52801	-7.76609	-475.93501
150.62801	-7.77141	-476.36032
150.72801	-7.77469	-476.44985
150.82801	-7.77906	-476.64914
150.92801	-7.78453	-476.92847
151.02801	-7.79281	-477.34550
151.12801	-7.79781	-477.79083
151.22801	-7.80109	-477.88334
151.32801	-7.80531	-478.07571
151.42801	-7.81047	-478.33240
151.52801	-7.81609	-478.63755
151.62801	-7.82344	-479.05031
151.72801	-7.82828	-479.40171
151.82801	-7.83172	-479.51460
151.92801	-7.83594	-479.71836
152.02801	-7.84141	-479.98846
152.12801	-7.84859	-480.38742
152.22801	-7.85453	-480.84697
152.32801	-7.85750	-480.92550
152.42801	-7.86156	-481.09958
152.52801	-7.86641	-481.34148
152.62801	-7.87203	-481.64997
152.72801	-7.87984	-482.05447
152.82801	-7.88563	-482.53876
152.92801	-7.88859	-482.61195
153.02801	-7.89328	-482.81953
153.12801	-7.89828	-483.09061
153.22801	-7.90500	-483.42273
153.32801	-7.91094	-483.87101
153.42801	-7.91438	-483.98587
153.52801	-7.91859	-484.16913
153.62801	-7.92359	-484.42680
153.72801	-7.92906	-484.72160
153.82801	-7.93656	-485.11153
153.92801	-7.94172	-485.52182
154.02801	-7.94500	-485.60864
154.12801	-7.94938	-485.80715
154.22801	-7.95453	-486.06870
154.32801	-7.96156	-486.41744
154.42801	-7.96781	-486.88868
154.52801	-7.97141	-487.03352
154.62801	-7.97578	-487.22473
154.72801	-7.98063	-487.45978
154.82801	-7.98578	-487.72871
154.92801	-7.99297	-488.09946
155.02801	-7.99813	-488.48468
155.12801	-8.00156	-488.59608
155.22801	-8.00625	-488.80816
155.32801	-8.01156	-489.08737
155.42801	-8.01953	-489.49105
155.52801	-8.02453	-489.89534
155.62801	-8.02781	-490.00198
155.72801	-8.03203	-490.16953
155.82801	-8.03672	-490.41548
155.92801	-8.04203	-490.67619
156.02801	-8.04906	-491.04008
156.12801	-8.05516	-491.50980
156.22801	-8.05859	-491.62173
156.32801	-8.06313	-491.80892
156.42801	-8.06844	-492.07196
156.52801	-8.07578	-492.44013
156.62801	-8.08156	-492.88666
156.72801	-8.08484	-493.00539
156.82801	-8.08938	-493.20135
156.92801	-8.09422	-493.45371
157.02801	-8.09969	-493.74035
157.12801	-8.10750	-494.15359
157.22801	-8.11188	-494.50216
157.32801	-8.11500	-494.58072
157.42801	-8.11938	-494.76841
157.52801	-8.12438	-495.01613
157.62801	-8.13078	-495.34684
157.72801	-8.13719	-495.79182
157.82801	-8.14141	-495.98122
157.92801	-8.14594	-496.18655
158.02801	-8.15094	-496.43350
158.12801	-8.15641	-496.72151
158.22801	-8.16297	-497.06873
158.32801	-8.16922	-497.52983
158.42801	-8.17234	-497.61817
158.52801	-8.17656	-497.80035
158.62801	-8.18203	-498.08517
158.72801	-8.18953	-498.49802
158.82801	-8.19453	-498.88900
158.92801	-8.19828	-499.01405
159.02801	-8.20313	-499.24111
159.12801	-8.20844	-499.55830
159.22801	-8.21359	-499.83957
159.32801	-8.21891	-500.10264
159.42801	-8.22531	-500.51516
159.52801	-8.22891	-500.67967
159.62801	-8.23328	-500.88269
159.72801	-8.23828	-501.13869
159.82801	-8.24422	-501.44923
159.92801	-8.25016	-501.84315
160.02801	-8.25422	-502.02495
160.12801	-8.25875	-502.23517
160.22801	-8.26375	-502.47097
160.32801	-8.26938	-502.76196
160.42801	-8.27609	-503.15696
160.52801	-8.28203	-503.57121
160.62801	-8.28547	-503.67814
160.72801	-8.29000	-503.85445
160.82801	-8.29500	-504.11528
160.92801	-8.30172	-504.45628
161.02801	-8.30703	-504.81850
161.12801	-8.31109	-504.97991
161.22801	-8.31547	-505.16599
161.32801	-8.32000	-505.36865
161.42801	-8.32531	-505.62984
161.52801	-8.33203	-505.97751
161.62801	-8.33859	-506.43051
161.72801	-8.34219	-506.53690
161.82801	-8.34656	-506.72597
161.92801	-8.35172	-506.96677
162.02801	-8.35813	-507.27803
162.12801	-8.36438	-507.69538
162.22801	-8.36813	-507.83700
162.32801	-8.37266	-508.01504
162.42801	-8.37750	-508.26007
162.52801	-8.38297	-508.52007
162.62801	-8.39031	-508.88628
162.72801	-8.39594	-509.30524
162.82801	-8.39891	-509.37068
162.92801	-8.40313	-509.52369
163.02801	-8.40828	-509.75263
163.12801	-8.41469	-510.06812
163.22801	-8.42109	-510.51754
163.32801	-8.42484	-510.64271
163.42801	-8.42922	-510.80739
163.52801	-8.43422	-511.04003
163.62801	-8.43969	-511.32005
163.72801	-8.44672	-511.65241
163.82801	-8.45266	-512.08878
163.92801	-8.45578	-512.15518
164.02801	-8.46000	-512.31533
164.12801	-8.46484	-512.53480
164.22801	-8.47047	-512.81804
164.32801	-8.47828	-513.27688
164.42801	-8.48172	-513.42076
164.52801	-8.48547	-513.51929
164.62801	-8.49000	-513.70293
164.72801	-8.49484	-513.92794
164.82801	-8.50063	-514.19771
164.92201	-8.50891	-514.69827
165.02201	-8.51266	-514.86498
165.12201	-8.51703	-515.01733
165.22201	-8.52219	-515.26475
165.32201	-8.52891	-515.58018
165.41801	-8.53625	-516.08390
165.51801	-8.53875	-516.10899
165.61801	-8.54266	-516.24995
165.71801	-8.54734	-516.44087
165.81801	-8.55281	-516.66182
165.91801	-8.56016	-517.02213
165.98601	-8.56594	-517.52716
166.08601	-8.56844	-517.56328
166.18601	-8.57188	-517.62462
166.28601	-8.57656	-517.83741
166.38601	-8.58219	-518.10580
166.48601	-8.59047	-518.58991
166.58601	-8.59406	-518.80443
166.68601	-8.59797	-518.91243
166.78601	-8.60250	-519.12397
166.88601	-8.60750	-519.33879
166.98601	-8.61328	-519.61905
167.08401	-8.62156	-520.12134
167.18401	-8.62484	-520.28710
167.28401	-8.62859	-520.38467
167.38401	-8.63359	-520.60610
167.48401	-8.63969	-520.91175
167.58001	-8.64703	-521.41708
167.68001	-8.65031	-521.51614
167.78001	-8.65406	-521.62516
167.88001	-8.65859	-521.82835
167.98001	-8.66375	-522.07386
168.08001	-8.66922	-522.34262
168.18001	-8.67719	-522.75944
168.28001	-8.68141	-523.05520
168.38001	-8.68516	-523.15438
168.48001	-8.68984	-523.35560
168.58001	-8.69547	-523.63014
168.68001	-8.70375	-524.11371
168.78001	-8.70750	-524.34671
168.88001	-8.71109	-524.42038
168.98001	-8.71562	-524.61106
169.08001	-8.72063	-524.84053
169.18001	-8.72656	-525.14613
169.28001	-8.73438	-525.59906
169.38001	-8.73797	-525.81447
169.48001	-8.74188	-525.91276
169.58001	-8.74656	-526.11792
169.68001	-8.75234	-526.41362
169.78001	-8.76047	-526.88754
169.88001	-8.76422	-527.08811
169.98001	-8.76781	-527.18490
170.08001	-8.77203	-527.36396
170.18001	-8.77719	-527.60118
170.28001	-8.78297	-527.88657
170.38001	-8.79078	-528.31268
170.48001	-8.79531	-528.64075
170.58001	-8.79859	-528.73182
170.68001	-8.80313	-528.86629
170.78001	-8.80875	-529.11395
170.88001	-8.81656	-529.59079
170.98001	-8.82047	-529.83236
171.08001	-8.82438	-529.93232
171.18001	-8.82891	-530.11853
171.28001	-8.83375	-530.34115
171.38001	-8.83953	-530.62814
171.48001	-8.84688	-531.01075
171.58001	-8.85234	-531.39156
171.68001	-8.85547	-531.44348
171.78001	-8.85984	-531.61258
171.88001	-8.86500	-531.84253
171.98001	-8.87328	-532.29213
172.08001	-8.87734	-532.57257
172.18001	-8.88094	-532.65470
172.28001	-8.88531	-532.82237
172.38001	-8.89063	-533.05769
172.48001	-8.89625	-533.35649
172.58001	-8.90422	-533.73855
172.68001	-8.90891	-534.09290
172.78001	-8.91234	-534.15686
172.88001	-8.91688	-534.32423
172.98001	-8.92203	-534.55633
173.08001	-8.93000	-534.99991
173.18001	-8.93406	-535.21317
173.28001	-8.93781	-535.31849
173.38001	-8.94234	-535.48980
173.48001	-8.94734	-535.70896
173.58001	-8.95297	-535.99125
173.68001	-8.96094	-536.40103
173.78001	-8.96484	-536.66902
173.88001	-8.96891	-536.76760
173.98001	-8.97375	-536.97950
174.08001	-8.97969	-537.25719
174.18001	-8.98750	-537.71830
174.28001	-8.99109	-537.89622
174.38001	-8.99484	-537.98252
174.48001	-8.99922	-538.14030
174.58001	-9.00437	-538.36566
174.68001	-9.01078	-538.70952
174.76201	-9.01922	-539.22409
174.86201	-9.02219	-539.44105
174.96201	-9.02516	-539.44570
175.06201	-9.02938	-539.61372
175.16201	-9.03438	-539.85381
175.26201	-9.04203	-540.18766
175.36201	-9.04734	-540.60966
175.46201	-9.05109	-540.71397
175.56201	-9.05578	-540.90953
175.66201	-9.06094	-541.14819
175.76201	-9.06625	-541.42576
175.86201	-9.07328	-541.79186
175.96201	-9.07766	-542.05590
176.06201	-9.08125	-542.13697
176.16201	-9.08594	-542.31805
176.26201	-9.09125	-542.56701
176.36201	-9.09828	-542.91195
176.46201	-9.10453	-543.36286
176.56201	-9.10766	-543.40529
176.66201	-9.11172	-543.55121
176.76201	-9.11672	-543.76292
176.86201	-9.12219	-544.02679
176.96201	-9.12922	-544.35831
177.06201	-9.13438	-544.71928
177.16201	-9.13781	-544.78037
177.26201	-9.14250	-544.96324
177.36201	-9.14750	-545.15827
177.46201	-9.15328	-545.42083
177.56201	-9.16062	-545.88646
177.66201	-9.16438	-546.00918
177.76201	-9.16844	-546.12893
177.86201	-9.17328	-546.31406
177.96201	-9.17906	-546.58628
178.06201	-9.18703	-546.97710
178.16201	-9.19172	-547.30558
178.26201	-9.19484	-547.32877
178.36201	-9.19922	-547.46938
178.46201	-9.20422	-547.67424
178.56201	-9.21094	-547.97316
178.66201	-9.21766	-548.42615
178.76201	-9.22125	-548.50876
178.86201	-9.22563	-548.64216
178.96201	-9.23047	-548.83236
179.06201	-9.23563	-549.05540
179.16201	-9.24281	-549.36355
179.26201	-9.24813	-549.73888
179.36201	-9.25172	-549.79539
179.46201	-9.25641	-549.95692
179.56201	-9.26203	-550.20863
179.66201	-9.27078	-550.66466
179.76201	-9.27469	-550.74531
179.86201	-9.27766	-551.03236
179.96201	-9.28188	-551.19026
180.06201	-9.28672	-551.17208
180.16201	-9.29188	-551.43380
180.26201	-9.29875	-551.83208
180.36201	-9.30500	-552.25319
180.46201	-9.30844	-552.22648
180.56201	-9.31266	-552.38205
180.66201	-9.31719	-552.57571
180.76201	-9.32359	-552.81919
180.86201	-9.33016	-553.20376
180.96201	-9.33391	-553.29818
181.06201	-9.33797	-553.42412
181.16201	-9.34281	-553.60788
181.26201	-9.34828	-553.82097
181.36201	-9.35531	-554.10904
181.44801	-9.36234	-554.61127
181.54801	-9.36547	-554.66777
181.64801	-9.37016	-554.78376
181.74801	-9.37578	-555.01974
181.84801	-9.38438	-555.45771
181.94801	-9.38813	-555.71061
182.04801	-9.39094	-555.70686
182.14801	-9.39500	-555.80807
182.24801	-9.39953	-556.00530
182.34801	-9.40516	-556.25641
182.44801	-9.41234	-556.60838
182.54801	-9.41922	-557.08343
182.64801	-9.42187	-557.06340
182.74801	-9.42563	-557.16592
182.84801	-9.43047	-557.33913
182.94801	-9.43750	-557.65694
183.03801	-9.44406	-558.15834
183.13801	-9.44734	-558.20829
183.23801	-9.45125	-558.30443
183.33801	-9.45594	-558.47698
183.43801	-9.46109	-558.70616
183.53801	-9.46703	-558.96586
183.63801	-9.47500	-559.40622
183.73801	-9.47844	-559.58378
183.83801	-9.48234	-559.64696
183.93801	-9.48719	-559.81946
184.03801	-9.49297	-560.05609
184.13801	-9.50047	-560.53692
184.23801	-9.50406	-560.63396
184.33801	-9.50813	-560.72754
184.43801	-9.51297	-560.90981
184.53801	-9.51828	-561.13827
184.63801	-9.52375	-561.38533
184.73801	-9.53125	-561.80185
184.83801	-9.53469	-561.90532
184.93801	-9.53875	-561.99640
185.03801	-9.54375	-562.19083
185.13801	-9.54969	-562.44910
185.23801	-9.55750	-562.92999
185.33801	-9.56094	-563.00431
185.43801	-9.56484	-563.11697
185.53801	-9.56937	-563.31062
185.63801	-9.57484	-563.42143
185.73801	-9.58063	-563.72499
185.83801	-9.58797	-564.21727
185.93801	-9.59125	-564.25923
186.03801	-9.59563	-564.32354
186.13801	-9.60109	-564.57573
186.23801	-9.60813	-564.91756
186.33801	-9.61453	-565.34857
186.43801	-9.61766	-565.34439
186.53801	-9.62156	-565.43601
186.63801	-9.62609	-565.60600
186.73801	-9.63094	-565.79989
186.83801	-9.63688	-566.06847
186.93001	-9.64484	-566.57541
187.03001	-9.64797	-566.62816
187.13001	-9.65188	-566.70874
187.23001	-9.65688	-566.88225
187.33001	-9.66281	-567.15089
187.43001	-9.67078	-567.65407
187.53001	-9.67406	-567.71624
187.63001	-9.67797	-567.80773
187.73001	-9.68250	-567.95335
187.83001	-9.68797	-568.16846
187.93001	-9.69359	-568.42959
188.03001	-9.70141	-568.89033
188.13001	-9.70453	-568.94171
188.23001	-9.70859	-569.01783
188.33001	-9.71344	-569.19789
188.43001	-9.71953	-569.47780
188.53001	-9.72797	-569.95392
188.63001	-9.73109	-570.06395
188.73001	-9.73453	-570.09202
188.83001	-9.73906	-570.23007
188.93001	-9.74422	-570.43415
189.03001	-9.75031	-570.71280
189.12601	-9.75875	-571.22076
189.22601	-9.76172	-571.29687
189.32601	-9.76563	-571.33371
189.42601	-9.77031	-571.50835
189.52601	-9.77563	-571.70767
189.62601	-9.78359	-572.11804
189.72601	-9.78766	-572.32541
189.82601	-9.79125	-572.36779
189.92601	-9.79578	-572.51740
190.02601	-9.80109	-572.70938
190.12601	-9.80750	-573.00907
190.22001	-9.81547	-573.51065
190.32001	-9.81828	-573.53985
190.42001	-9.82203	-573.59648
190.52001	-9.82719	-573.78763
190.62001	-9.83344	-574.07254
190.71401	-9.84141	-574.57370
190.81401	-9.84437	-574.64838
190.91401	-9.84781	-574.67335
191.01401	-9.85234	-574.82755
191.11401	-9.85719	-575.01060
191.21401	-9.86297	-575.26553
191.31201	-9.87156	-575.77550
191.41201	-9.87516	-575.91826
191.51201	-9.87891	-575.97023
191.61201	-9.88359	-576.15501
191.71201	-9.88906	-576.37727
191.81201	-9.89672	-576.81441
191.91201	-9.90031	-576.92242
192.01201	-9.90391	-576.98572
192.11201	-9.90859	-577.15172
192.21201	-9.91359	-577.34734
192.31201	-9.91953	-577.62867
192.41201	-9.92781	-578.09031
192.51201	-9.93156	-578.28361
192.61201	-9.93547	-578.33689
192.71201	-9.94000	-578.48251
192.81201	-9.94500	-578.67151
192.91201	-9.95219	-579.02050
193.01201	-9.95656	-579.24497
193.11201	-9.96063	-579.32842
193.21201	-9.96500	-579.45287
193.31201	-9.96984	-579.65088
193.41201	-9.97578	-579.88411
193.51201	-9.98422	-580.34211
193.61201	-9.98797	-580.51676
193.71201	-9.99172	-580.57201
193.81201	-9.99656	-580.69658
193.91201	-10.00203	-580.93435
194.01201	-10.00969	-581.33483
194.11201	-10.01391	-581.52020
194.21201	-10.01797	-581.57992
194.31201	-10.02234	-581.71064
194.41201	-10.02703	-581.87521
194.51201	-10.03250	-582.09848
194.61201	-10.03969	-582.43698
194.71201	-10.04469	-582.71426
194.81201	-10.04812	-582.71456
194.91201	-10.05281	-582.84116
195.01201	-10.05797	-583.02218
195.11201	-10.06563	-583.36598
195.21201	-10.07016	-583.60046
195.31201	-10.07422	-583.66805
195.41201	-10.07875	-583.80091
195.51201	-10.08391	-583.98867
195.61201	-10.08969	-584.23620
195.71201	-10.09688	-584.54794
195.81201	-10.10219	-584.85109
195.91201	-10.10531	-584.82063
196.01201	-10.10969	-584.92070
196.11201	-10.11516	-585.12199
196.21201	-10.12344	-585.55299
196.31201	-10.12734	-585.72382
196.41201	-10.13094	-585.75302
196.51201	-10.13531	-585.86144
196.61201	-10.14016	-586.02184
196.71201	-10.14594	-586.25543
196.81201	-10.15281	-586.52729
196.91201	-10.15813	-586.83354
197.01201	-10.16156	-586.83032
197.11201	-10.16594	-586.93320
197.21201	-10.17078	-587.06194
197.31201	-10.17859	-587.35335
197.41201	-10.18391	-587.69077
197.51201	-10.18766	-587.71062
197.61201	-10.19188	-587.80569
197.71201	-10.19703	-587.96543
197.81201	-10.20266	-588.17649
197.91201	-10.21094	-588.54342
198.01201	-10.21500	-588.75310
198.11201	-10.21875	-588.75453
198.21201	-10.22391	-588.91743
198.31201	-10.22984	-589.15955
198.41201	-10.23875	-589.65719
198.51201	-10.24156	-589.69116
198.61201	-10.24500	-589.66017
198.71201	-10.24938	-589.78623
198.81201	-10.25438	-589.93977
[truncated: 539 more rows]
