# Supplementary material for: Strengthening of 3D Printed Fused Deposition Manufactured Parts Using the Fill Compositing Technique
Source: PLoS One. 2015 Apr 16;10(4):e0122915. doi: 10.1371/journal.pone.0122915 (PMC4400136; doi:10.1371/journal.pone.0122915)
Supplement: S1 File — This is the raw data and information on all the samples presented in this manuscript. (ZIP) [file pone.0122915.s001.zip › Specimen_RawData_45.csv]

Time	Extension	Load
(sec)	(mm)	(N)
0.00000	-0.00016	-0.31844
0.10000	-0.00016	-0.31731
0.20000	-0.00094	-0.32331
0.29000	-0.01094	-0.31234
0.39000	-0.01844	-0.32455
0.49000	-0.02359	-0.31549
0.59000	-0.02906	-0.32191
0.69000	-0.03500	-0.32510
0.79000	-0.04172	-0.32489
0.89000	-0.04594	-0.32859
0.99000	-0.05078	-0.32523
1.09000	-0.05594	-0.32379
1.19000	-0.06234	-0.32285
1.29000	-0.06813	-0.31892
1.39000	-0.07172	-0.32036
1.49000	-0.07578	-0.31696
1.59000	-0.08047	-0.32209
1.69000	-0.08547	-0.32257
1.79000	-0.09109	-0.32628
1.89000	-0.09766	-0.32524
1.99000	-0.10203	-0.31771
2.09000	-0.10625	-0.32283
2.19000	-0.11109	-0.32369
2.29000	-0.11672	-0.32154
2.39000	-0.12422	-0.32316
2.49000	-0.12875	-0.32009
2.59000	-0.13281	-0.32105
2.69000	-0.13766	-0.32090
2.79000	-0.14344	-0.31413
2.89000	-0.15062	-0.32203
2.99000	-0.15672	-0.32089
3.09000	-0.15984	-0.31681
3.19000	-0.16422	-0.31611
3.29000	-0.16953	-0.32311
3.39000	-0.17578	-0.32318
3.49000	-0.18188	-0.31819
3.59000	-0.18563	-0.31920
3.69000	-0.19000	-0.31654
3.79000	-0.19469	-0.31703
3.89000	-0.19984	-0.31263
3.99000	-0.20563	-0.32168
4.09000	-0.21250	-0.31794
4.19000	-0.21641	-0.31936
4.29000	-0.22078	-0.31929
4.39000	-0.22609	-0.32032
4.49000	-0.23234	-0.31961
4.59000	-0.23828	-0.31840
4.69000	-0.24219	-0.31731
4.79000	-0.24656	-0.32474
4.89000	-0.25156	-0.31409
4.99000	-0.25672	-0.31626
5.09000	-0.26266	-0.32362
5.19000	-0.26922	-0.32540
5.29000	-0.27281	-0.32247
5.39000	-0.27703	-0.31403
5.49000	-0.28172	-0.32001
5.59000	-0.28734	-0.32511
5.69000	-0.29484	-0.32042
5.79000	-0.29922	-0.31260
5.89000	-0.30359	-0.31887
5.99000	-0.30828	-0.32094
6.09000	-0.31391	-0.32009
6.19000	-0.32000	-0.31681
6.29000	-0.32594	-0.32694
6.39000	-0.32953	-0.32305
6.49000	-0.33391	-0.32368
6.59000	-0.33906	-0.31597
6.69000	-0.34500	-0.31713
6.79000	-0.35156	-0.31690
6.89000	-0.35578	-0.31656
6.99000	-0.35984	-0.32217
7.09000	-0.36438	-0.32015
7.19000	-0.36969	-0.31735
7.29000	-0.37609	-0.31711
7.39000	-0.38328	-0.31438
7.49000	-0.38656	-0.31825
7.59000	-0.39094	-0.31711
7.69000	-0.39594	-0.31461
7.79000	-0.40203	-0.31886
7.89000	-0.40891	-0.32410
7.99000	-0.41281	-0.32060
8.09000	-0.41703	-0.31757
8.19000	-0.42172	-0.31732
8.29000	-0.42687	-0.32008
8.39000	-0.43313	-0.31579
8.49000	-0.44000	-0.31682
8.59000	-0.44359	-0.32307
8.69000	-0.44750	-0.31774
8.79000	-0.45234	-0.31935
8.89000	-0.45875	-0.31309
8.99000	-0.46594	-0.31984
9.09000	-0.46984	-0.31783
9.19000	-0.47391	-0.30873
9.29000	-0.47828	-0.31919
9.39000	-0.48328	-0.31996
9.49000	-0.48859	-0.31882
9.59000	-0.49563	-0.31932
9.69000	-0.49984	-0.31533
9.79000	-0.50438	-0.31641
9.89000	-0.50969	-0.32099
9.99000	-0.51594	-0.31861
10.09000	-0.52219	-0.31990
10.19000	-0.52609	-0.31660
10.29000	-0.53016	-0.31822
10.39000	-0.53469	-0.31494
10.49000	-0.54000	-0.32257
10.59000	-0.54625	-0.32619
10.69000	-0.55344	-0.31611
10.79000	-0.55703	-0.31179
10.89000	-0.56141	-0.31712
10.99000	-0.56641	-0.31587
11.09000	-0.57188	-0.32059
11.19000	-0.57828	-0.31454
11.29000	-0.58281	-0.31764
11.39000	-0.58703	-0.31672
11.49000	-0.59156	-0.31621
11.59000	-0.59688	-0.32160
11.69000	-0.60391	-0.32043
11.79000	-0.61094	-0.32260
11.89000	-0.61422	-0.32207
11.99000	-0.61828	-0.31383
12.09000	-0.62359	-0.32709
12.19000	-0.63016	-0.31452
12.29000	-0.63687	-0.31212
12.39000	-0.64063	-0.31704
12.49000	-0.64453	-0.31308
12.59000	-0.64906	-0.31740
12.69000	-0.65422	-0.31651
12.79000	-0.66047	-0.31660
12.89000	-0.66656	-0.31761
12.99000	-0.67047	-0.31762
13.09000	-0.67484	-0.31585
13.19000	-0.67953	-0.32111
13.29000	-0.68516	-0.40699
13.39000	-0.69156	-0.55827
13.49000	-0.69625	-0.72806
13.59000	-0.70047	-0.87768
13.69000	-0.70484	-1.05219
13.79000	-0.70984	-1.26022
13.89000	-0.71578	-1.51456
13.99000	-0.72234	-1.81856
14.09000	-0.72688	-2.04777
14.19000	-0.73109	-2.24068
14.29000	-0.73609	-2.48268
14.39000	-0.74172	-2.76488
14.49000	-0.74813	-3.10281
14.59000	-0.75281	-3.37745
14.69000	-0.75703	-3.59191
14.79000	-0.76172	-3.84005
14.89000	-0.76734	-4.14429
14.99000	-0.77328	-4.46960
15.09000	-0.77984	-4.85516
15.19000	-0.78344	-5.05285
15.29000	-0.78750	-5.26170
15.39000	-0.79219	-5.49689
15.49000	-0.79766	-5.78828
15.59000	-0.80422	-6.15036
15.69000	-0.80953	-6.46201
15.79000	-0.81391	-6.70284
15.89000	-0.81859	-6.95633
15.99000	-0.82359	-7.23552
16.09000	-0.82937	-7.54775
16.19000	-0.83625	-7.95119
16.29000	-0.84016	-8.18156
16.39000	-0.84437	-8.39492
16.49000	-0.84922	-8.66815
16.59000	-0.85547	-9.00163
16.69000	-0.86250	-9.41855
16.79000	-0.86672	-9.66201
16.89000	-0.87078	-9.88552
16.99000	-0.87563	-10.14831
17.09000	-0.88062	-10.42198
17.19000	-0.88641	-10.74982
17.29000	-0.89406	-11.20015
17.39000	-0.89766	-11.43360
17.49000	-0.90156	-11.62768
17.59000	-0.90609	-11.88488
17.69000	-0.91109	-12.16141
17.79000	-0.91781	-12.51785
17.89000	-0.92266	-12.83245
17.99000	-0.92687	-13.05565
18.09000	-0.93141	-13.29774
18.19000	-0.93656	-13.56517
18.29000	-0.94219	-13.88576
18.39000	-0.94906	-14.26408
18.49000	-0.95344	-14.53223
18.59000	-0.95750	-14.73456
18.69000	-0.96234	-14.99585
18.79000	-0.96813	-15.29606
18.89000	-0.97656	-15.73114
18.99000	-0.98141	-16.09799
19.09000	-0.98516	-16.27711
19.19000	-0.98969	-16.51981
19.29000	-0.99500	-16.81017
19.39000	-1.00109	-17.16211
19.49000	-1.00766	-17.58173
19.59000	-1.01094	-17.76876
19.69000	-1.01516	-17.98576
19.79000	-1.02063	-18.28950
19.89000	-1.02687	-18.63713
19.99000	-1.03344	-19.04823
20.09000	-1.03734	-19.29144
20.19000	-1.04109	-19.48822
20.29000	-1.04578	-19.75040
20.39000	-1.05109	-20.05824
20.49000	-1.05750	-20.43423
20.59000	-1.06484	-20.90224
20.69000	-1.06813	-21.10792
20.79000	-1.07203	-21.30193
20.89000	-1.07688	-21.57657
20.99000	-1.08266	-21.89012
21.09000	-1.08953	-22.32761
21.19000	-1.09406	-22.62501
21.29000	-1.09797	-22.84975
21.39000	-1.10250	-23.09912
21.49000	-1.10750	-23.39078
21.59000	-1.11297	-23.70472
21.69000	-1.12016	-24.12926
21.79000	-1.12453	-24.41864
21.89000	-1.12875	-24.65892
21.99000	-1.13375	-24.94416
22.09000	-1.13984	-25.28241
22.19000	-1.14656	-25.72341
22.29000	-1.15047	-25.96717
22.39000	-1.15422	-26.17689
22.49000	-1.15875	-26.44293
22.59000	-1.16406	-26.74673
22.69000	-1.17000	-27.10107
22.79000	-1.17750	-27.55134
22.89000	-1.18141	-27.81877
22.99000	-1.18531	-28.03076
23.09000	-1.19031	-28.31336
23.19000	-1.19594	-28.65544
23.29000	-1.20266	-29.05981
23.39000	-1.20719	-29.36029
23.49000	-1.21141	-29.59025
23.59000	-1.21594	-29.85558
23.69000	-1.22109	-30.15638
23.79000	-1.22734	-30.52830
23.89000	-1.23469	-31.01437
23.99000	-1.23828	-31.25679
24.09000	-1.24219	-31.44947
24.19000	-1.24703	-31.74223
24.29000	-1.25281	-32.08895
24.39000	-1.25969	-32.52070
24.49000	-1.26406	-32.80516
24.59000	-1.26828	-33.03890
24.69000	-1.27297	-33.30913
24.79000	-1.27812	-33.62879
24.89000	-1.28359	-33.96600
24.99000	-1.29078	-34.39979
25.09000	-1.29500	-34.71710
25.19000	-1.29891	-34.92997
25.29000	-1.30391	-35.22582
25.39000	-1.30984	-35.58779
25.49000	-1.31641	-36.00563
25.59000	-1.32063	-36.27691
25.69000	-1.32453	-36.50121
25.79000	-1.32906	-36.77146
25.89000	-1.33422	-37.08525
25.99000	-1.34016	-37.44421
26.09000	-1.34734	-37.88848
26.19000	-1.35172	-38.21487
26.29000	-1.35547	-38.41565
26.39000	-1.36000	-38.67913
26.49000	-1.36531	-38.99292
26.59000	-1.37234	-39.41641
26.69000	-1.37766	-39.79567
26.79000	-1.38172	-40.03313
26.89000	-1.38625	-40.30138
26.99000	-1.39109	-40.59153
27.09000	-1.39672	-40.92322
27.19000	-1.40359	-41.32952
27.29000	-1.40797	-41.64211
27.39000	-1.41219	-41.87925
27.49000	-1.41719	-42.17432
27.59000	-1.42328	-42.54768
27.69000	-1.43078	-43.04558
27.79000	-1.43484	-43.31426
27.89000	-1.43875	-43.53897
27.99000	-1.44344	-43.81799
28.09000	-1.44844	-44.11420
28.19000	-1.45406	-44.46815
28.29000	-1.46141	-44.94338
28.39000	-1.46531	-45.22373
28.49000	-1.46937	-45.45051
28.59000	-1.47453	-45.76287
28.69000	-1.48063	-46.14235
28.79000	-1.48672	-46.55676
28.89000	-1.49094	-46.83444
28.99000	-1.49500	-47.08972
29.09000	-1.49969	-47.36667
29.19000	-1.50484	-47.69946
29.29000	-1.51078	-48.06563
29.39000	-1.51750	-48.52151
29.49000	-1.52141	-48.78422
29.59000	-1.52578	-49.03809
29.69000	-1.53031	-49.30819
29.79000	-1.53609	-49.65049
29.89000	-1.54344	-50.13108
29.99000	-1.54813	-50.48393
30.09000	-1.55203	-50.70401
30.19000	-1.55625	-50.95828
30.29000	-1.56094	-51.24456
30.39000	-1.56609	-51.55558
30.49000	-1.57234	-51.93582
30.59000	-1.57734	-52.29215
30.69000	-1.58156	-52.53097
30.79000	-1.58656	-52.82123
30.89000	-1.59250	-53.18652
30.99000	-1.60031	-53.64899
31.09000	-1.60547	-54.04947
31.19000	-1.60906	-54.24948
31.29000	-1.61344	-54.49863
31.39000	-1.61844	-54.80713
31.49000	-1.62406	-55.16888
31.59000	-1.63109	-55.59525
31.69000	-1.63516	-55.89410
31.79000	-1.63937	-56.12277
31.89000	-1.64406	-56.41641
31.99000	-1.64953	-56.73500
32.09000	-1.65547	-57.11021
32.19000	-1.66047	-57.45121
32.29000	-1.66469	-57.68309
32.39000	-1.66937	-57.95418
32.49000	-1.67438	-58.24314
32.59000	-1.68000	-58.58624
32.69000	-1.68781	-59.02930
32.79000	-1.69266	-59.41189
32.89000	-1.69641	-59.62045
32.99000	-1.70094	-59.88208
33.09000	-1.70672	-60.21873
33.19000	-1.71437	-60.70116
33.29000	-1.71875	-61.01411
33.39000	-1.72250	-61.22936
33.49000	-1.72687	-61.48334
33.59000	-1.73172	-61.77551
33.69000	-1.73703	-62.08382
33.79000	-1.74375	-62.50101
33.89000	-1.74813	-62.81936
33.99000	-1.75250	-63.04695
34.09000	-1.75703	-63.31713
34.19000	-1.76234	-63.61955
34.29000	-1.76922	-64.01008
34.39000	-1.77422	-64.36006
34.49000	-1.77813	-64.58957
34.59000	-1.78250	-64.83043
34.69000	-1.78703	-65.07866
34.79000	-1.79266	-65.39655
34.89000	-1.80016	-65.79830
34.99000	-1.80578	-66.23721
35.09000	-1.80953	-66.43762
35.19000	-1.81422	-66.68473
35.29000	-1.81937	-66.98145
35.39000	-1.82656	-67.37594
35.49000	-1.83203	-67.79257
35.59000	-1.83625	-68.02247
35.69000	-1.84125	-68.31415
35.79000	-1.84688	-68.65735
35.89000	-1.85328	-69.04863
35.99000	-1.85953	-69.49752
36.09000	-1.86234	-69.65943
36.19000	-1.86625	-69.87006
36.29000	-1.87125	-70.15517
36.39000	-1.87703	-70.50192
36.49000	-1.88469	-70.99463
36.59000	-1.88891	-71.31752
36.69000	-1.89281	-71.52657
36.79000	-1.89750	-71.80306
36.89000	-1.90250	-72.11407
36.99000	-1.90781	-72.44128
37.09000	-1.91437	-72.84661
37.19000	-1.91922	-73.21018
37.29000	-1.92281	-73.40609
37.39000	-1.92734	-73.67384
37.49000	-1.93281	-73.99701
37.59000	-1.94047	-74.45248
37.69000	-1.94547	-74.85393
37.79000	-1.94938	-75.08013
37.89000	-1.95391	-75.34610
37.99000	-1.95906	-75.66032
38.09000	-1.96484	-76.01445
38.19000	-1.97125	-76.42315
38.29000	-1.97625	-76.78916
38.39000	-1.98016	-77.02298
38.49000	-1.98453	-77.28504
38.59000	-1.99000	-77.60257
38.69000	-1.99672	-78.02285
38.79000	-2.00156	-78.38325
38.89000	-2.00563	-78.62579
38.99000	-2.01016	-78.88699
39.09000	-2.01516	-79.19146
39.19000	-2.02078	-79.53921
39.29000	-2.02750	-79.95789
39.39000	-2.03234	-80.32073
39.49000	-2.03625	-80.53981
39.59000	-2.04109	-80.82488
39.69000	-2.04687	-81.17688
39.79000	-2.05422	-81.64006
39.89000	-2.05891	-81.98376
39.99000	-2.06281	-82.20271
40.09000	-2.06703	-82.44833
40.19000	-2.07188	-82.73823
40.29000	-2.07750	-83.08129
40.39000	-2.08484	-83.50831
40.49000	-2.08938	-83.87782
40.59000	-2.09328	-84.09484
40.69000	-2.09797	-84.36519
40.79000	-2.10359	-84.71436
40.89000	-2.11016	-85.11756
40.99000	-2.11500	-85.46465
41.09000	-2.11906	-85.69800
41.19000	-2.12359	-85.97705
41.29000	-2.12891	-86.28945
41.39000	-2.13469	-86.65002
41.49000	-2.14219	-87.11434
41.59000	-2.14625	-87.43250
41.69000	-2.14984	-87.62313
41.79000	-2.15437	-87.89534
41.89000	-2.15984	-88.20178
41.99000	-2.16672	-88.66674
42.09000	-2.17203	-89.02253
42.19000	-2.17594	-89.23155
42.29000	-2.18047	-89.51108
42.39000	-2.18578	-89.82811
42.49000	-2.19172	-90.17679
42.59000	-2.19859	-90.61114
42.69000	-2.20297	-90.93492
42.79000	-2.20672	-91.14099
42.89000	-2.21109	-91.39772
42.99000	-2.21656	-91.72248
43.09000	-2.22297	-92.10032
43.19000	-2.22906	-92.54761
43.29000	-2.23281	-92.76219
43.39000	-2.23703	-93.00137
43.49000	-2.24219	-93.30686
43.59000	-2.24828	-93.67378
43.69000	-2.25625	-94.17366
43.79000	-2.26047	-94.52986
43.89000	-2.26422	-94.72861
43.99000	-2.26922	-95.01331
44.09000	-2.27484	-95.35783
44.19000	-2.28156	-95.78296
44.29000	-2.28625	-96.13812
44.39000	-2.28969	-96.34858
44.49000	-2.29422	-96.60687
44.59000	-2.29906	-96.89849
44.69000	-2.30500	-97.26045
44.78400	-2.31297	-97.76583
44.88400	-2.31781	-98.19257
44.98400	-2.32109	-98.37370
45.08400	-2.32609	-98.73094
45.18400	-2.33109	-99.03852
45.28400	-2.33750	-99.46916
45.38400	-2.34234	-99.82710
45.48400	-2.34625	-100.06586
45.58400	-2.35047	-100.32038
45.68400	-2.35516	-100.60892
45.78400	-2.36047	-100.94652
45.88400	-2.36734	-101.35084
45.98400	-2.37281	-101.78995
46.08400	-2.37703	-102.04534
46.18400	-2.38203	-102.35456
46.28400	-2.38734	-102.68900
46.38400	-2.39375	-103.10272
46.48400	-2.39859	-103.45161
46.58400	-2.40250	-103.71027
46.68400	-2.40656	-103.94517
46.78400	-2.41156	-104.24796
46.88400	-2.41703	-104.59372
46.98400	-2.42359	-104.99173
47.08400	-2.42937	-105.42446
47.18400	-2.43344	-105.65098
47.28400	-2.43812	-105.93498
47.38400	-2.44359	-106.26850
47.48400	-2.45016	-106.67290
47.58400	-2.45609	-107.10437
47.68400	-2.46000	-107.34414
47.78400	-2.46422	-107.60489
47.88400	-2.46891	-107.88872
47.98400	-2.47422	-108.20157
48.08400	-2.48094	-108.60928
48.18400	-2.48609	-109.01634
48.28400	-2.48984	-109.22445
48.38400	-2.49437	-109.48466
48.48400	-2.49969	-109.80590
48.58400	-2.50609	-110.19696
48.68400	-2.51188	-110.60670
48.78400	-2.51609	-110.86065
48.88400	-2.52031	-111.10364
48.98400	-2.52531	-111.38732
49.08400	-2.53078	-111.72425
49.18400	-2.53828	-112.16985
49.28400	-2.54438	-112.64679
49.38400	-2.54766	-112.83062
49.48400	-2.55219	-113.09247
49.58400	-2.55750	-113.43008
49.68400	-2.56391	-113.80792
49.78400	-2.56891	-114.18427
49.88400	-2.57266	-114.39300
49.98400	-2.57703	-114.64389
50.08400	-2.58172	-114.92229
50.18400	-2.58719	-115.25268
50.28400	-2.59328	-115.62563
50.38400	-2.60016	-116.09223
50.48400	-2.60406	-116.34586
50.58400	-2.60844	-116.58999
50.68400	-2.61328	-116.87678
50.78400	-2.61906	-117.21317
50.88400	-2.62500	-117.62176
50.98400	-2.62922	-117.87056
51.08400	-2.63359	-118.11824
51.18400	-2.63844	-118.40238
51.28400	-2.64391	-118.70480
51.38400	-2.65031	-119.09392
51.48400	-2.65672	-119.54143
51.58400	-2.66047	-119.74787
51.68400	-2.66516	-120.00777
51.78400	-2.67078	-120.35602
51.88400	-2.67875	-120.79579
51.98400	-2.68359	-121.19254
52.08400	-2.68734	-121.38936
52.18400	-2.69141	-121.62721
52.28400	-2.69625	-121.90582
52.38400	-2.70219	-122.27029
52.48400	-2.71000	-122.74481
52.58400	-2.71438	-123.12096
52.68400	-2.71766	-123.28191
52.78400	-2.72219	-123.54466
52.88400	-2.72750	-123.86049
52.98400	-2.73422	-124.25965
53.08400	-2.73922	-124.64663
53.18400	-2.74297	-124.86880
53.28400	-2.74734	-125.11316
53.38400	-2.75234	-125.41714
53.48400	-2.75766	-125.75643
53.58400	-2.76484	-126.15480
53.68400	-2.77078	-126.63868
53.78400	-2.77438	-126.82942
53.88400	-2.77859	-127.07376
53.98400	-2.78391	-127.39046
54.08400	-2.79078	-127.78978
54.18400	-2.79688	-128.26805
54.28400	-2.80063	-128.48894
54.38400	-2.80484	-128.74006
54.48400	-2.81000	-129.04139
54.58400	-2.81547	-129.39379
54.68400	-2.82188	-129.78308
54.78400	-2.82719	-130.19456
54.88400	-2.83094	-130.39678
54.98400	-2.83563	-130.66049
55.08400	-2.84078	-130.99311
55.18400	-2.84734	-131.38142
55.28400	-2.85375	-131.85968
55.38400	-2.85719	-132.07521
55.48400	-2.86125	-132.29643
55.58400	-2.86594	-132.59739
55.68400	-2.87125	-132.93059
55.78400	-2.87875	-133.35617
55.88400	-2.88453	-133.85414
55.98400	-2.88797	-134.03225
56.08400	-2.89234	-134.29655
56.18400	-2.89734	-134.58924
56.28400	-2.90313	-134.94310
56.38400	-2.90953	-135.37766
56.48400	-2.91359	-135.66235
56.58400	-2.91828	-135.91774
56.68400	-2.92312	-136.21226
56.78400	-2.92859	-136.55518
56.88400	-2.93531	-136.98328
56.98400	-2.94078	-137.40247
57.08400	-2.94438	-137.59972
57.18400	-2.94844	-137.85067
57.28400	-2.95344	-138.12600
57.38400	-2.96016	-138.52894
57.47600	-2.96687	-139.02919
57.57600	-2.97062	-139.28258
57.67600	-2.97484	-139.52510
57.77600	-2.97969	-139.82114
57.87600	-2.98531	-140.15123
57.97600	-2.99187	-140.55441
58.07600	-2.99687	-140.96612
58.17600	-3.00062	-141.15497
58.27600	-3.00484	-141.38569
58.37600	-3.01000	-141.72634
58.47600	-3.01656	-142.13467
58.57600	-3.02312	-142.59487
58.67600	-3.02703	-142.85374
58.77600	-3.03109	-143.08596
58.87600	-3.03562	-143.34780
58.97600	-3.04078	-143.65324
59.07600	-3.04750	-144.06091
59.17400	-3.05406	-144.56265
59.27400	-3.05781	-144.77871
59.37400	-3.06188	-145.01238
59.47400	-3.06703	-145.31541
59.57400	-3.07328	-145.68464
59.67400	-3.07953	-146.13369
59.77400	-3.08391	-146.41756
59.87400	-3.08813	-146.67416
59.97400	-3.09328	-146.98827
60.07400	-3.09922	-147.37296
60.17400	-3.10641	-147.83251
60.27400	-3.11094	-148.22318
60.37400	-3.11422	-148.38907
60.47400	-3.11844	-148.62628
60.57400	-3.12359	-148.96004
60.67400	-3.13016	-149.35496
60.76800	-3.13703	-149.85761
60.86800	-3.14109	-150.16168
60.96800	-3.14516	-150.40195
61.06800	-3.15000	-150.69954
61.16800	-3.15531	-151.04696
61.26800	-3.16141	-151.43822
61.36800	-3.16672	-151.83625
61.46800	-3.17031	-152.06653
61.56800	-3.17469	-152.32229
61.66800	-3.17984	-152.63078
61.76800	-3.18625	-153.06062
61.86800	-3.19313	-153.56331
61.96800	-3.19719	-153.84281
62.06800	-3.20141	-154.07358
62.16800	-3.20578	-154.35459
62.26800	-3.21047	-154.65255
62.36800	-3.21609	-155.00633
62.46800	-3.22266	-155.44938
62.56800	-3.22734	-155.78865
62.66800	-3.23203	-156.06356
62.76800	-3.23703	-156.37691
62.86800	-3.24313	-156.75071
62.96800	-3.24953	-157.20680
63.06800	-3.25344	-157.46264
63.16800	-3.25750	-157.70753
63.26800	-3.26219	-157.99884
63.36800	-3.26734	-158.33154
63.46800	-3.27344	-158.71575
63.56800	-3.28062	-159.20697
63.66800	-3.28437	-159.46250
63.76800	-3.28844	-159.67748
63.86800	-3.29312	-159.96973
63.96800	-3.29844	-160.30325
64.06800	-3.30531	-160.76230
64.16800	-3.31016	-161.07959
64.26800	-3.31437	-161.33943
64.36800	-3.31922	-161.62933
64.46800	-3.32453	-161.94335
64.56800	-3.33000	-162.27978
64.66800	-3.33672	-162.74102
64.76800	-3.34047	-162.97442
64.86800	-3.34469	-163.22362
64.96800	-3.34953	-163.50362
65.06800	-3.35531	-163.83885
65.16800	-3.36297	-164.32543
65.26800	-3.36703	-164.61143
65.36800	-3.37109	-164.82514
65.46800	-3.37578	-165.10177
65.56800	-3.38109	-165.41162
65.66800	-3.38766	-165.80895
65.76600	-3.39469	-166.31387
65.86600	-3.39797	-166.51526
65.96600	-3.40203	-166.72982
66.06600	-3.40688	-167.01564
66.16600	-3.41266	-167.36032
66.26600	-3.41969	-167.82762
66.36600	-3.42344	-168.07775
66.46600	-3.42750	-168.30021
66.56600	-3.43219	-168.57596
66.66600	-3.43766	-168.90727
66.76600	-3.44391	-169.26378
66.86600	-3.45094	-169.74808
66.96600	-3.45422	-169.94368
67.06600	-3.45828	-170.16959
67.16600	-3.46313	-170.45325
67.26600	-3.46922	-170.79465
67.36600	-3.47719	-171.28479
67.46600	-3.48125	-171.60292
67.56600	-3.48500	-171.80209
67.66600	-3.48938	-172.02608
67.76600	-3.49406	-172.30535
67.86600	-3.49937	-172.62618
67.96600	-3.50672	-173.07690
68.06600	-3.51078	-173.35390
68.16600	-3.51516	-173.59573
68.26600	-3.52031	-173.88795
68.36600	-3.52641	-174.24406
68.46600	-3.53375	-174.70804
68.56600	-3.53750	-174.97075
68.66600	-3.54156	-175.18248
68.76600	-3.54641	-175.45767
68.86600	-3.55188	-175.81102
68.96600	-3.55906	-176.22538
69.04800	-3.56578	-176.72630
69.14800	-3.56859	-176.90332
69.24800	-3.57234	-177.08571
69.34800	-3.57703	-177.36442
69.44800	-3.58234	-177.68764
69.54800	-3.58922	-178.12632
69.64800	-3.59359	-178.43270
69.74800	-3.59734	-178.65367
69.84800	-3.60187	-178.92531
69.94800	-3.60687	-179.22610
70.04800	-3.61219	-179.54738
70.14800	-3.61906	-179.93337
70.24800	-3.62422	-180.32520
70.34800	-3.62844	-180.56640
70.44800	-3.63359	-180.87311
70.54800	-3.63969	-181.25029
70.64600	-3.64688	-181.75274
70.74600	-3.65031	-181.98425
70.84600	-3.65406	-182.16996
70.94600	-3.65844	-182.42888
71.04600	-3.66359	-182.74590
71.14600	-3.66969	-183.12110
71.24600	-3.67719	-183.62330
71.34600	-3.68109	-183.95197
71.44600	-3.68500	-184.14806
71.54600	-3.69000	-184.41671
71.64600	-3.69563	-184.75620
71.74600	-3.70234	-185.17710
71.84600	-3.70703	-185.51858
71.94600	-3.71094	-185.74633
72.04600	-3.71547	-186.00351
72.14600	-3.72047	-186.32866
72.24600	-3.72656	-186.70925
72.34600	-3.73422	-187.20767
72.44600	-3.73766	-187.47306
72.54600	-3.74141	-187.66604
72.64600	-3.74641	-187.97010
72.74600	-3.75219	-188.31483
72.84600	-3.75969	-188.80951
72.94600	-3.76391	-189.13428
73.04600	-3.76766	-189.35353
73.14600	-3.77188	-189.59378
73.24600	-3.77703	-189.89578
73.34600	-3.78250	-190.23560
73.44600	-3.78938	-190.67246
73.54600	-3.79453	-191.07306
73.64600	-3.79828	-191.29525
73.74600	-3.80297	-191.55096
73.84600	-3.80875	-191.90000
73.94600	-3.81609	-192.35219
74.04600	-3.82047	-192.69699
74.14600	-3.82422	-192.87999
74.24600	-3.82844	-193.13404
74.34600	-3.83344	-193.43616
74.44600	-3.83922	-193.80052
74.54600	-3.84641	-194.23531
74.64600	-3.85187	-194.67014
74.74600	-3.85562	-194.86290
74.84600	-3.86031	-195.14510
74.94600	-3.86531	-195.45394
75.04600	-3.87234	-195.86641
75.14600	-3.87703	-196.22907
75.24600	-3.88109	-196.45871
75.34600	-3.88547	-196.71401
75.44600	-3.89062	-197.02695
75.54600	-3.89609	-197.36744
75.64600	-3.90359	-197.82276
75.74600	-3.90797	-198.15086
75.84600	-3.91188	-198.37274
75.94600	-3.91672	-198.64613
76.04600	-3.92234	-198.98318
76.14600	-3.93000	-199.46887
76.24600	-3.93422	-199.80450
76.34600	-3.93812	-200.03113
76.44600	-3.94281	-200.28318
76.54600	-3.94766	-200.58358
76.64600	-3.95344	-200.94645
76.73600	-3.96156	-201.45847
76.83600	-3.96516	-201.80388
76.93600	-3.96859	-201.97415
77.03600	-3.97313	-202.23723
77.13600	-3.97813	-202.55548
77.23600	-3.98453	-202.96691
77.33600	-3.98953	-203.35032
77.43600	-3.99359	-203.56809
77.53600	-3.99828	-203.83254
77.63600	-4.00359	-204.16284
77.73600	-4.00953	-204.53458
77.83200	-4.01750	-205.04037
77.93200	-4.02156	-205.39081
78.03200	-4.02516	-205.56456
78.13200	-4.02953	-205.84790
78.23200	-4.03453	-206.14217
78.33200	-4.04125	-206.53594
78.43200	-4.04672	-206.98023
78.53200	-4.05063	-207.21753
78.63200	-4.05516	-207.48848
78.73200	-4.06047	-207.81404
78.83200	-4.06641	-208.19080
78.93200	-4.07422	-208.69565
79.03200	-4.07813	-209.01030
79.13200	-4.08203	-209.23319
79.23200	-4.08734	-209.56002
79.33200	-4.09266	-209.90990
79.43200	-4.09859	-210.28413
79.53200	-4.10359	-210.66904
79.63200	-4.10734	-210.89011
79.73200	-4.11141	-211.12956
79.83200	-4.11594	-211.39969
79.93200	-4.12109	-211.72681
80.03200	-4.12797	-212.12266
80.13200	-4.13391	-212.60333
80.23200	-4.13797	-212.83667
80.33200	-4.14266	-213.09870
80.43200	-4.14797	-213.42701
80.53200	-4.15438	-213.80295
80.63200	-4.15969	-214.18636
80.73200	-4.16391	-214.44020
80.83200	-4.16844	-214.68335
80.93200	-4.17328	-214.97883
81.03200	-4.17875	-215.32671
81.13200	-4.18563	-215.70952
81.23200	-4.19156	-216.15367
81.33200	-4.19500	-216.34510
81.43200	-4.19937	-216.57880
81.53200	-4.20453	-216.89433
81.63200	-4.21172	-217.30462
81.73200	-4.21719	-217.73747
81.83200	-4.22094	-217.93728
81.93200	-4.22531	-218.16997
82.03200	-4.23016	-218.44521
82.13200	-4.23563	-218.77550
82.23200	-4.24281	-219.19516
82.33200	-4.24813	-219.61620
82.43200	-4.25187	-219.81385
82.53200	-4.25641	-220.06488
82.63200	-4.26188	-220.37001
82.73200	-4.26953	-220.81934
82.83200	-4.27406	-221.19348
82.93200	-4.27750	-221.38318
83.03200	-4.28172	-221.61031
83.13200	-4.28656	-221.89623
83.23200	-4.29219	-222.21644
83.33200	-4.29938	-222.61479
83.43200	-4.30547	-223.10892
83.53200	-4.30906	-223.29342
83.63200	-4.31391	-223.55556
83.73200	-4.31891	-223.85712
83.83200	-4.32578	-224.26333
83.93200	-4.33109	-224.66475
84.03200	-4.33469	-224.87260
84.13200	-4.33891	-225.11089
84.23200	-4.34344	-225.36620
84.33200	-4.34844	-225.66773
84.43200	-4.35469	-226.00454
84.53200	-4.36094	-226.46317
84.63200	-4.36438	-226.62669
84.73200	-4.36875	-226.86055
84.83200	-4.37406	-227.15785
84.93200	-4.38156	-227.56781
85.02000	-4.38813	-228.07378
85.12000	-4.39172	-228.28339
85.22000	-4.39594	-228.49771
85.32000	-4.40094	-228.80344
85.42000	-4.40641	-229.12835
85.52000	-4.41406	-229.58979
85.62000	-4.41953	-230.03684
85.72000	-4.42234	-230.19688
85.82000	-4.42672	-230.44051
85.92000	-4.43172	-230.75135
86.02000	-4.43813	-231.11615
86.12000	-4.44375	-231.51682
86.22000	-4.44750	-231.73870
86.32000	-4.45141	-231.97724
86.42000	-4.45609	-232.24123
86.52000	-4.46141	-232.56242
86.62000	-4.46719	-232.92342
86.72000	-4.47422	-233.36522
86.82000	-4.47828	-233.65349
86.92000	-4.48281	-233.88615
87.02000	-4.48828	-234.21037
87.12000	-4.49516	-234.61446
87.22000	-4.50078	-235.04107
87.32000	-4.50438	-235.25099
87.42000	-4.50875	-235.49104
87.52000	-4.51344	-235.78711
87.62000	-4.51875	-236.10842
87.72000	-4.52547	-236.48474
87.82000	-4.53172	-236.94552
87.92000	-4.53484	-237.11815
88.02000	-4.53922	-237.35441
88.12000	-4.54422	-237.64782
88.22000	-4.55078	-238.02257
88.32000	-4.55766	-238.52433
88.42000	-4.56156	-238.76978
88.52000	-4.56578	-238.99087
88.62000	-4.57047	-239.25683
88.72000	-4.57531	-239.54099
88.82000	-4.58109	-239.86220
88.91400	-4.58797	-240.36585
89.01400	-4.59172	-240.60041
89.11400	-4.59609	-240.82632
89.21400	-4.60109	-241.12186
89.31400	-4.60750	-241.48636
89.41400	-4.61406	-241.96021
89.51400	-4.61750	-242.14892
89.61400	-4.62156	-242.37545
89.71400	-4.62656	-242.66098
89.81400	-4.63188	-242.99526
89.91400	-4.63828	-243.36536
90.01400	-4.64469	-243.83654
90.11400	-4.64828	-244.03648
90.21400	-4.65266	-244.26702
90.31400	-4.65750	-244.55343
90.41400	-4.66359	-244.89783
90.51200	-4.67063	-245.40186
90.61200	-4.67438	-245.62615
90.71200	-4.67844	-245.86223
90.81200	-4.68328	-246.13632
90.91200	-4.68906	-246.48200
91.01200	-4.69594	-246.85462
91.11200	-4.70172	-247.30670
91.21200	-4.70500	-247.48251
91.31200	-4.70922	-247.70458
91.41200	-4.71406	-248.00313
91.51200	-4.71984	-248.33874
91.61200	-4.72734	-248.81323
91.71200	-4.73141	-249.10629
91.81200	-4.73547	-249.31359
91.91200	-4.74000	-249.57249
92.01200	-4.74500	-249.86492
92.11200	-4.75109	-250.22396
92.20600	-4.75875	-250.73057
92.30600	-4.76266	-251.01537
92.40600	-4.76687	-251.24434
92.50600	-4.77250	-251.58694
92.60600	-4.77984	-252.02942
92.70600	-4.78500	-252.46972
92.80600	-4.78781	-252.60377
92.90600	-4.79156	-252.81981
93.00600	-4.79625	-253.10516
93.10600	-4.80141	-253.41621
93.20600	-4.80750	-253.79965
93.29800	-4.81516	-254.30000
93.39800	-4.81906	-254.59170
93.49800	-4.82297	-254.79069
93.59800	-4.82766	-255.07668
93.69800	-4.83297	-255.39085
93.79800	-4.83938	-255.78704
93.89800	-4.84391	-256.12983
93.99800	-4.84766	-256.34131
94.09800	-4.85234	-256.61561
94.19800	-4.85766	-256.92335
94.29800	-4.86375	-257.29579
94.39600	-4.87125	-257.80436
94.49600	-4.87469	-258.02773
94.59600	-4.87875	-258.25134
94.69600	-4.88344	-258.52320
94.79600	-4.88922	-258.87471
94.89200	-4.89672	-259.37656
94.99200	-4.90141	-259.70933
95.09200	-4.90547	-259.93273
95.19200	-4.91031	-260.21472
95.29200	-4.91516	-260.51217
95.39200	-4.92047	-260.83875
95.49200	-4.92719	-261.28453
95.59200	-4.93109	-261.55397
95.69200	-4.93516	-261.79883
95.79200	-4.94016	-262.08475
95.89200	-4.94609	-262.44107
95.99000	-4.95375	-262.94544
96.09000	-4.95734	-263.19793
96.19000	-4.96109	-263.39799
96.29000	-4.96547	-263.65495
96.39000	-4.97031	-263.95923
96.49000	-4.97609	-264.31403
96.59000	-4.98422	-264.79515
96.69000	-4.98844	-265.12584
96.79000	-4.99234	-265.32179
96.89000	-4.99641	-265.55607
96.99000	-5.00172	-265.85960
97.09000	-5.00875	-266.28783
97.19000	-5.01359	-266.64051
97.29000	-5.01781	-266.89330
97.39000	-5.02234	-267.14307
97.49000	-5.02734	-267.43332
97.59000	-5.03313	-267.75724
97.69000	-5.03984	-268.14780
97.79000	-5.04484	-268.52340
97.89000	-5.04875	-268.73374
97.99000	-5.05375	-269.02026
98.09000	-5.05969	-269.37526
98.19000	-5.06703	-269.84796
98.29000	-5.07109	-270.10134
98.39000	-5.07484	-270.31165
98.49000	-5.07891	-270.52367
98.59000	-5.08359	-270.78217
98.69000	-5.08906	-271.11092
98.79000	-5.09563	-271.49376
98.89000	-5.10156	-271.91880
98.99000	-5.10562	-272.11547
99.09000	-5.11078	-272.39808
99.19000	-5.11656	-272.73887
99.29000	-5.12422	-273.24182
99.39000	-5.12797	-273.48515
99.49000	-5.13203	-273.69374
99.59000	-5.13656	-273.96357
99.69000	-5.14172	-274.26422
99.79000	-5.14719	-274.59529
99.89000	-5.15437	-274.99887
99.99000	-5.15828	-275.30590
100.09000	-5.16250	-275.50289
100.19000	-5.16734	-275.79108
100.29000	-5.17266	-276.11318
100.39000	-5.17937	-276.52791
100.49000	-5.18359	-276.78379
100.59000	-5.18766	-277.00135
100.69000	-5.19219	-277.25247
100.79000	-5.19672	-277.49160
100.89000	-5.20172	-277.78220
100.99000	-5.20859	-278.13461
101.09000	-5.21422	-278.53623
101.19000	-5.21859	-278.75522
101.29000	-5.22375	-279.04102
101.39000	-5.23016	-279.39793
101.48000	-5.23844	-279.89924
101.58000	-5.24172	-280.15453
101.68000	-5.24516	-280.30181
101.78000	-5.24984	-280.56335
101.88000	-5.25516	-280.87047
101.98000	-5.26125	-281.23671
102.07800	-5.26906	-281.74630
102.17800	-5.27219	-281.96010
102.27800	-5.27578	-282.14139
102.37800	-5.28016	-282.38556
102.47800	-5.28562	-282.68912
102.57800	-5.29375	-283.16578
102.67800	-5.29750	-283.48839
102.77800	-5.30109	-283.66098
102.87800	-5.30547	-283.91311
102.97800	-5.31047	-284.19554
103.07800	-5.31641	-284.53767
103.17800	-5.32437	-284.99979
103.27800	-5.32875	-285.35470
103.37800	-5.33250	-285.54004
103.47800	-5.33703	-285.80019
103.57800	-5.34219	-286.08620
103.67800	-5.34828	-286.42908
103.77800	-5.35438	-286.85799
103.87800	-5.35828	-287.08494
103.97800	-5.36234	-287.29743
104.07800	-5.36719	-287.56446
104.17800	-5.37297	-287.91887
104.27800	-5.38094	-288.36983
104.37800	-5.38547	-288.74719
104.47800	-5.38891	-288.90634
104.57800	-5.39375	-289.17071
104.67800	-5.39938	-289.49612
104.77800	-5.40594	-289.86463
104.87800	-5.41109	-290.25784
104.97800	-5.41500	-290.45808
105.07800	-5.41984	-290.73048
105.17800	-5.42484	-291.03431
105.27801	-5.43063	-291.37379
105.37801	-5.43844	-291.83546
105.47801	-5.44219	-292.13518
105.57801	-5.44531	-292.28288
105.67801	-5.44953	-292.51251
105.77801	-5.45453	-292.79745
105.87801	-5.46203	-293.20577
105.97801	-5.46828	-293.69286
106.07801	-5.47203	-293.88326
106.17801	-5.47656	-294.13706
106.27801	-5.48156	-294.43106
106.37801	-5.48656	-294.72512
106.47801	-5.49375	-295.11291
106.57801	-5.49859	-295.50904
106.67801	-5.50234	-295.70186
106.77801	-5.50719	-295.96192
106.87801	-5.51250	-296.26954
106.97801	-5.52094	-296.75525
107.07801	-5.52516	-297.10466
107.17801	-5.52828	-297.25623
107.27801	-5.53250	-297.48476
107.37801	-5.53750	-297.76260
107.47801	-5.54359	-298.12899
107.57801	-5.55172	-298.61441
107.67801	-5.55578	-298.96069
107.77801	-5.55938	-299.13473
107.87801	-5.56391	-299.37437
107.97801	-5.56938	-299.68330
108.07801	-5.57625	-300.08128
108.17801	-5.58172	-300.48066
108.27801	-5.58547	-300.69587
108.37801	-5.58969	-300.93205
108.47801	-5.59469	-301.22954
108.57801	-5.60031	-301.55662
108.67801	-5.60813	-302.00484
108.77801	-5.61234	-302.36152
108.87801	-5.61578	-302.51732
108.97801	-5.62062	-302.77991
109.07801	-5.62609	-303.11409
109.17801	-5.63344	-303.56091
109.27801	-5.63859	-303.95409
109.37801	-5.64234	-304.16662
109.47801	-5.64672	-304.40882
109.57801	-5.65187	-304.70547
109.67801	-5.65703	-305.02093
109.77801	-5.66328	-305.39989
109.87801	-5.66875	-305.78473
109.97801	-5.67250	-305.98494
110.07801	-5.67703	-306.25084
110.17801	-5.68297	-306.60632
110.27801	-5.69125	-307.12047
110.37801	-5.69531	-307.44687
110.47801	-5.69844	-307.57308
110.57801	-5.70266	-307.82351
110.67801	-5.70750	-308.10812
110.77801	-5.71328	-308.46605
110.87801	-5.71969	-308.83172
110.97801	-5.72578	-309.27697
111.07801	-5.72969	-309.48904
111.17801	-5.73438	-309.74597
111.27801	-5.73953	-310.04992
111.37801	-5.74656	-310.45702
111.47801	-5.75172	-310.86165
111.57801	-5.75531	-311.06293
111.67801	-5.75953	-311.29146
111.77801	-5.76437	-311.57112
111.87801	-5.76984	-311.88434
111.97801	-5.77656	-312.27991
112.07801	-5.78203	-312.68099
112.17801	-5.78594	-312.88216
112.27801	-5.79047	-313.13047
112.37801	-5.79578	-313.44649
112.47801	-5.80219	-313.77444
112.57801	-5.80797	-314.20442
112.67801	-5.81219	-314.42660
112.77801	-5.81656	-314.67491
112.87801	-5.82125	-314.93655
112.97801	-5.82703	-315.27707
113.07801	-5.83516	-315.73415
113.17801	-5.83938	-316.09410
113.27801	-5.84281	-316.24874
113.37801	-5.84734	-316.49265
113.47801	-5.85250	-316.77154
113.57801	-5.85891	-317.13352
113.67801	-5.86422	-317.49246
113.77801	-5.86844	-317.72366
113.87801	-5.87297	-317.97266
113.97801	-5.87797	-318.25724
114.07801	-5.88344	-318.56680
114.17801	-5.89094	-318.97447
114.27801	-5.89625	-319.38681
114.37801	-5.89953	-319.53979
114.47801	-5.90375	-319.74795
114.57801	-5.90875	-320.02708
114.67801	-5.91625	-320.40671
114.77801	-5.92234	-320.87976
114.87801	-5.92609	-321.06760
114.97801	-5.93016	-321.27786
115.07801	-5.93500	-321.53854
115.17801	-5.94031	-321.84345
115.27801	-5.94672	-322.16585
115.37801	-5.95203	-322.55876
115.47801	-5.95609	-322.75352
115.57801	-5.96094	-323.01089
115.67801	-5.96672	-323.32334
115.77801	-5.97438	-323.74358
115.87801	-5.98000	-324.17831
115.97801	-5.98281	-324.29528
116.07801	-5.98656	-324.48834
116.17801	-5.99141	-324.73573
116.27801	-5.99672	-325.04651
116.37801	-6.00391	-325.42336
116.47801	-6.00953	-325.84718
116.57801	-6.01281	-325.99694
116.67801	-6.01703	-326.21035
116.77801	-6.02203	-326.46069
116.87801	-6.02813	-326.79278
116.97801	-6.03547	-327.27650
117.07801	-6.03937	-327.48571
117.17801	-6.04406	-327.71638
117.27801	-6.04906	-327.99768
117.37801	-6.05453	-328.30477
117.47801	-6.06234	-328.71327
117.57801	-6.06719	-329.10132
117.67801	-6.07031	-329.23746
117.77801	-6.07469	-329.45380
117.87801	-6.08000	-329.74768
117.97801	-6.08813	-330.18023
118.07801	-6.09328	-330.60238
118.17801	-6.09641	-330.74215
118.27801	-6.10047	-330.94224
118.37801	-6.10531	-331.21026
118.47801	-6.11078	-331.52911
118.57801	-6.11781	-331.90382
118.67801	-6.12328	-332.35207
118.77801	-6.12688	-332.50895
118.87801	-6.13125	-332.73950
118.97801	-6.13641	-333.02581
119.07801	-6.14391	-333.40400
119.17801	-6.14969	-333.85202
119.27801	-6.15312	-334.03236
119.37801	-6.15719	-334.23901
119.47801	-6.16188	-334.51000
119.57801	-6.16750	-334.83154
119.67801	-6.17484	-335.24406
119.77801	-6.18000	-335.64034
119.87801	-6.18359	-335.81191
119.97801	-6.18812	-336.04944
120.07801	-6.19297	-336.32138
120.17801	-6.19906	-336.64393
120.27801	-6.20547	-337.08775
120.37801	-6.20969	-337.33732
120.47801	-6.21438	-337.58003
120.57801	-6.21937	-337.87039
120.67801	-6.22500	-338.19327
120.77801	-6.23219	-338.59429
120.87801	-6.23656	-338.94068
120.97801	-6.24000	-339.10266
121.07801	-6.24453	-339.35046
121.17801	-6.25000	-339.65623
121.27801	-6.25781	-340.08327
121.37801	-6.26344	-340.53811
121.47801	-6.26672	-340.69425
121.57801	-6.27063	-340.89616
121.67801	-6.27484	-341.13425
121.77801	-6.27984	-341.41839
121.87801	-6.28547	-341.73885
121.97801	-6.29234	-342.16180
122.07801	-6.29687	-342.44975
122.17801	-6.30156	-342.69372
122.27801	-6.30719	-342.99412
122.37801	-6.31484	-343.41785
122.47801	-6.31938	-343.77804
122.57801	-6.32266	-343.92446
122.67801	-6.32703	-344.14408
122.77801	-6.33187	-344.41224
122.87801	-6.33734	-344.70308
122.97801	-6.34422	-345.08750
123.07801	-6.35094	-345.58076
123.17801	-6.35422	-345.73534
123.27801	-6.35844	-345.93770
123.37801	-6.36313	-346.21215
123.47801	-6.36922	-346.52829
123.57801	-6.37578	-346.97828
123.67801	-6.37984	-347.21684
123.77801	-6.38422	-347.43449
123.87801	-6.38906	-347.69976
123.97801	-6.39453	-348.00681
124.07801	-6.40109	-348.38581
124.17801	-6.40687	-348.79908
124.27801	-6.41031	-348.95471
124.37801	-6.41484	-349.18508
124.47801	-6.42031	-349.49461
124.57801	-6.42828	-349.94149
124.67801	-6.43281	-350.30985
124.77801	-6.43625	-350.46145
124.87801	-6.44047	-350.66649
124.97801	-6.44500	-350.91937
125.07801	-6.45016	-351.20440
125.17801	-6.45734	-351.58285
125.26801	-6.46391	-352.08631
125.36801	-6.46719	-352.25606
125.46801	-6.47156	-352.45857
125.56801	-6.47672	-352.74523
125.66801	-6.48297	-353.07992
125.76801	-6.48906	-353.52316
125.86801	-6.49266	-353.69056
125.96801	-6.49688	-353.89850
126.06801	-6.50172	-354.16988
126.16801	-6.50734	-354.49106
126.26801	-6.51500	-354.89133
126.34601	-6.52094	-355.39356
126.44601	-6.52391	-355.55679
126.54601	-6.52781	-355.73620
126.64601	-6.53234	-356.00293
126.74601	-6.53750	-356.28051
126.84601	-6.54422	-356.71145
126.94601	-6.54859	-356.97889
127.04601	-6.55281	-357.21138
127.14601	-6.55781	-357.48920
127.24601	-6.56344	-357.81780
127.34601	-6.56984	-358.18994
127.44601	-6.57578	-358.61617
127.54601	-6.57906	-358.78918
127.64601	-6.58359	-359.00813
127.74601	-6.58828	-359.29695
127.84601	-6.59391	-359.61485
127.94601	-6.60125	-360.05560
128.04601	-6.60547	-360.35991
128.14601	-6.60938	-360.53860
128.24601	-6.61391	-360.77586
128.34601	-6.61859	-361.03475
128.44601	-6.62406	-361.33635
128.54601	-6.63187	-361.79802
128.64601	-6.63625	-362.09604
128.74601	-6.64047	-362.30385
128.84601	-6.64531	-362.55863
128.94601	-6.65141	-362.89027
129.04601	-6.65844	-363.33275
129.14601	-6.66234	-363.57030
129.24601	-6.66641	-363.77361
129.34601	-6.67109	-364.03444
129.44601	-6.67656	-364.32487
129.54601	-6.68234	-364.65892
129.64601	-6.69000	-365.12738
129.74601	-6.69328	-365.34065
129.84601	-6.69703	-365.50474
129.94601	-6.70188	-365.76313
130.04601	-6.70750	-366.06884
130.14601	-6.71484	-366.52109
130.24601	-6.71891	-366.77089
130.34601	-6.72297	-366.96729
130.44601	-6.72750	-367.20333
130.54601	-6.73297	-367.48490
130.64601	-6.73859	-367.81400
130.74601	-6.74625	-368.29233
130.84601	-6.74969	-368.50271
130.94601	-6.75375	-368.69323
131.04601	-6.75844	-368.92939
131.14601	-6.76391	-369.22541
131.24601	-6.77172	-369.69325
131.34601	-6.77563	-369.92633
131.44601	-6.77938	-370.09469
131.54601	-6.78391	-370.33176
131.64601	-6.78906	-370.60687
131.74601	-6.79500	-370.92280
131.84201	-6.80359	-371.42301
131.94201	-6.80719	-371.67495
132.04201	-6.81094	-371.84352
132.14201	-6.81594	-372.09976
132.24201	-6.82125	-372.38371
132.34201	-6.82781	-372.78676
132.44201	-6.83172	-373.00509
132.54201	-6.83578	-373.20030
132.64201	-6.84031	-373.43052
132.74201	-6.84531	-373.68476
132.84201	-6.85141	-374.02147
132.93801	-6.86016	-374.52400
133.03801	-6.86359	-374.78316
133.13801	-6.86719	-374.93014
133.23801	-6.87203	-375.18477
133.33801	-6.87797	-375.50277
133.43801	-6.88594	-376.00157
133.53801	-6.88937	-376.21132
133.63801	-6.89312	-376.36939
133.73801	-6.89797	-376.61672
133.83801	-6.90297	-376.90043
133.93801	-6.90891	-377.23261
134.03801	-6.91656	-377.66114
134.13801	-6.92031	-377.94724
134.23801	-6.92406	-378.09750
134.33801	-6.92875	-378.34296
134.43801	-6.93438	-378.64310
134.53801	-6.94187	-379.10554
134.63801	-6.94562	-379.32590
134.73801	-6.94922	-379.49654
134.83801	-6.95375	-379.72584
134.93801	-6.95891	-379.99263
135.03801	-6.96516	-380.33250
135.13801	-6.97328	-380.80642
135.23801	-6.97766	-381.14643
135.33801	-6.98109	-381.27282
135.43801	-6.98563	-381.49610
135.53801	-6.99063	-381.78498
135.63801	-6.99781	-382.18760
135.73801	-7.00250	-382.49695
135.83801	-7.00641	-382.68936
135.93801	-7.01094	-382.92211
136.03801	-7.01609	-383.18729
136.13801	-7.02188	-383.51429
136.23801	-7.02938	-383.93018
136.33801	-7.03328	-384.20856
136.43801	-7.03703	-384.36872
136.53801	-7.04188	-384.62314
136.63801	-7.04766	-384.94551
136.73801	-7.05609	-385.45349
136.83801	-7.05984	-385.68544
136.93801	-7.06359	-385.84918
137.03801	-7.06797	-386.07609
137.13801	-7.07266	-386.32223
137.23801	-7.07813	-386.61397
137.33801	-7.08594	-387.04106
137.43801	-7.09031	-387.36272
137.53801	-7.09406	-387.52663
137.63801	-7.09906	-387.77834
137.73801	-7.10469	-388.09276
137.83801	-7.11172	-388.49667
137.93801	-7.11578	-388.74853
138.03801	-7.11969	-388.93548
138.13801	-7.12438	-389.17139
138.23801	-7.12969	-389.46927
138.33801	-7.13531	-389.76312
138.43801	-7.14375	-390.25187
138.53801	-7.14719	-390.50147
138.63801	-7.15078	-390.63200
138.73801	-7.15531	-390.86226
138.83801	-7.16094	-391.17730
138.93801	-7.16922	-391.65428
139.03801	-7.17344	-391.94039
139.13801	-7.17703	-392.10156
139.23801	-7.18156	-392.31783
139.33801	-7.18672	-392.59034
139.43801	-7.19219	-392.89191
139.53801	-7.19953	-393.30789
139.63801	-7.20375	-393.59814
139.73801	-7.20781	-393.77126
139.83801	-7.21234	-394.02366
139.93801	-7.21797	-394.30988
140.03801	-7.22578	-394.73909
140.13801	-7.23031	-395.08426
140.23801	-7.23344	-395.20189
140.33801	-7.23766	-395.40866
140.43801	-7.24250	-395.65808
140.53801	-7.24813	-395.96203
140.63801	-7.25656	-396.42242
140.73801	-7.26094	-396.77531
140.83801	-7.26469	-396.91898
140.93801	-7.26969	-397.17096
141.03801	-7.27531	-397.48454
141.13801	-7.28297	-397.90305
141.23801	-7.28703	-398.21300
141.33801	-7.29047	-398.35492
141.43801	-7.29484	-398.57659
141.53801	-7.29953	-398.83000
141.63801	-7.30500	-399.12364
141.73801	-7.31297	-399.52967
141.83801	-7.31750	-399.89072
141.93801	-7.32109	-400.03040
142.03801	-7.32594	-400.28688
142.13801	-7.33172	-400.59748
142.23801	-7.33969	-401.03784
142.33801	-7.34406	-401.36343
142.43801	-7.34750	-401.50794
142.53801	-7.35203	-401.72991
142.63801	-7.35719	-402.00934
142.73801	-7.36266	-402.30724
142.83801	-7.37063	-402.77871
142.93801	-7.37469	-403.05966
143.03801	-7.37844	-403.22453
143.13801	-7.38312	-403.48244
143.23801	-7.38875	-403.78982
143.33801	-7.39578	-404.22651
143.43801	-7.39969	-404.47062
143.53801	-7.40328	-404.62688
143.63801	-7.40766	-404.84473
143.73801	-7.41266	-405.12165
143.83801	-7.41844	-405.44179
143.93801	-7.42578	-405.84695
144.03801	-7.43078	-406.19475
144.13801	-7.43484	-406.37356
144.23801	-7.43953	-406.61609
144.33801	-7.44484	-406.89641
144.43801	-7.45203	-407.29889
144.53801	-7.45687	-407.63882
144.63801	-7.46062	-407.80777
144.73801	-7.46500	-408.02372
144.83801	-7.47000	-408.27951
144.93801	-7.47547	-408.57643
145.03801	-7.48281	-408.98123
145.13801	-7.48703	-409.24731
145.23801	-7.49078	-409.42100
145.33801	-7.49547	-409.65194
145.43801	-7.50109	-409.93789
145.53801	-7.50891	-410.37071
145.63801	-7.51391	-410.72562
145.73801	-7.51766	-410.89627
145.83801	-7.52203	-411.11049
145.93801	-7.52688	-411.35168
146.03801	-7.53219	-411.62798
146.13801	-7.53891	-411.99520
146.23801	-7.54422	-412.35197
146.33801	-7.54812	-412.52270
146.43801	-7.55297	-412.75942
146.53801	-7.55859	-413.06171
146.63801	-7.56609	-413.49813
146.73801	-7.57000	-413.74162
146.83801	-7.57375	-413.90201
146.93801	-7.57813	-414.11439
147.03801	-7.58297	-414.35632
147.13801	-7.58844	-414.63822
147.23801	-7.59516	-414.99445
147.33801	-7.60156	-415.44980
147.43801	-7.60500	-415.58549
147.53801	-7.60922	-415.76520
147.63801	-7.61438	-416.03008
147.73801	-7.62219	-416.42216
147.83801	-7.62719	-416.78247
147.93801	-7.63062	-416.93208
148.03801	-7.63484	-417.11098
148.13801	-7.63969	-417.35694
148.23801	-7.64500	-417.63940
148.33801	-7.65125	-417.93427
148.43801	-7.65734	-418.32981
148.53801	-7.66109	-418.48248
148.63801	-7.66562	-418.68103
148.73801	-7.67078	-418.94478
148.83801	-7.67875	-419.30509
148.93801	-7.68406	-419.70393
149.03801	-7.68766	-419.84865
149.13801	-7.69188	-420.02991
149.23801	-7.69687	-420.27670
149.33801	-7.70266	-420.56575
149.43801	-7.71141	-421.00877
149.53801	-7.71516	-421.30879
149.63801	-7.71875	-421.43497
149.73801	-7.72359	-421.64919
149.83801	-7.72906	-421.93997
149.93801	-7.73672	-422.36072
150.03801	-7.74094	-422.63532
150.13801	-7.74453	-422.77277
150.23801	-7.74906	-422.99005
150.33801	-7.75391	-423.22806
150.43801	-7.75922	-423.50650
150.53801	-7.76687	-423.90376
150.63801	-7.77141	-424.22125
150.73801	-7.77500	-424.34254
150.83801	-7.77953	-424.56198
150.93801	-7.78500	-424.83175
151.03801	-7.79313	-425.24412
151.13801	-7.79766	-425.58929
151.23801	-7.80125	-425.73166
151.33801	-7.80578	-425.93786
151.43801	-7.81109	-426.20188
151.53801	-7.81656	-426.49877
151.63801	-7.82438	-426.90793
151.73801	-7.82875	-427.22186
151.83801	-7.83203	-427.33687
151.93801	-7.83641	-427.54492
152.03801	-7.84203	-427.83466
152.13801	-7.84906	-428.20629
152.23801	-7.85469	-428.59280
152.33801	-7.85781	-428.70507
152.43801	-7.86203	-428.89073
152.53801	-7.86703	-429.14015
152.63801	-7.87281	-429.44789
152.73801	-7.88125	-429.89987
152.83801	-7.88563	-430.22683
152.93801	-7.88875	-430.33817
153.03801	-7.89344	-430.55010
153.13801	-7.89875	-430.81233
153.23801	-7.90562	-431.15717
153.33801	-7.91141	-431.57604
153.43801	-7.91484	-431.71585
153.53801	-7.91906	-431.90643
153.63801	-7.92406	-432.15150
153.73801	-7.92969	-432.44576
153.83801	-7.93766	-432.83826
153.93801	-7.94188	-433.17583
154.03801	-7.94531	-433.28109
154.13801	-7.94984	-433.49215
154.23801	-7.95516	-433.76794
154.33801	-7.96266	-434.14357
154.43801	-7.96812	-434.54230
154.53801	-7.97172	-434.68270
154.63801	-7.97609	-434.87641
154.73801	-7.98094	-435.11206
154.83801	-7.98641	-435.40502
154.93801	-7.99375	-435.77152
155.03801	-7.99844	-436.10770
155.13801	-8.00203	-436.24046
155.23801	-8.00672	-436.45585
155.33801	-8.01188	-436.72454
155.43801	-8.02000	-437.11364
155.53801	-8.02484	-437.49103
155.63801	-8.02828	-437.62118
155.73801	-8.03250	-437.80044
155.83801	-8.03734	-438.03817
155.93801	-8.04266	-438.31432
156.03801	-8.04969	-438.66384
156.13801	-8.05531	-439.06492
156.23801	-8.05891	-439.19775
156.33801	-8.06359	-439.41647
156.43801	-8.06891	-439.68102
156.53801	-8.07656	-440.06467
156.63801	-8.08187	-440.45416
156.73801	-8.08531	-440.58624
156.83801	-8.08984	-440.79655
156.93801	-8.09469	-441.03983
157.03801	-8.10063	-441.34143
157.13801	-8.10859	-441.79028
157.23801	-8.11203	-442.02495
157.33801	-8.11531	-442.13730
157.43801	-8.11984	-442.35125
157.53801	-8.12469	-442.59590
157.63801	-8.13156	-442.91854
157.73801	-8.13781	-443.35008
157.83801	-8.14188	-443.53688
157.93801	-8.14656	-443.74830
158.03801	-8.15156	-443.99628
158.13801	-8.15703	-444.27830
158.23801	-8.16375	-444.63748
158.33801	-8.16875	-444.98134
158.43801	-8.17234	-445.10639
158.53801	-8.17688	-445.31888
158.63801	-8.18266	-445.61777
158.73801	-8.19109	-446.07541
158.83801	-8.19594	-446.45548
158.93801	-8.19906	-446.56259
159.03801	-8.20344	-446.75365
159.13801	-8.20828	-447.00742
159.23801	-8.21328	-447.27507
159.33801	-8.21938	-447.60182
159.43801	-8.22531	-447.96741
159.53801	-8.22922	-448.14315
159.63801	-8.23359	-448.36035
159.73801	-8.23859	-448.60414
159.83801	-8.24500	-448.91539
159.93801	-8.25078	-449.30303
160.03801	-8.25484	-449.49347
160.13801	-8.25922	-449.69863
160.23801	-8.26422	-449.93505
160.33801	-8.26984	-450.23263
160.43801	-8.27656	-450.57780
160.53801	-8.28250	-450.98412
160.63801	-8.28609	-451.11272
160.73801	-8.29047	-451.30527
160.83801	-8.29531	-451.54640
160.93801	-8.30172	-451.84916
161.03801	-8.30734	-452.21865
161.13801	-8.31141	-452.39890
161.23801	-8.31563	-452.56785
161.33801	-8.32047	-452.78788
161.43801	-8.32625	-453.07207
161.53801	-8.33375	-453.44132
161.63801	-8.33906	-453.82038
161.73801	-8.34250	-453.92600
161.83801	-8.34703	-454.11852
161.93801	-8.35219	-454.36642
162.03801	-8.35906	-454.68187
162.13801	-8.36453	-455.05017
162.23801	-8.36844	-455.19948
162.33801	-8.37297	-455.40109
162.43801	-8.37781	-455.63230
162.53801	-8.38344	-455.91030
162.63801	-8.39078	-456.26453
162.73801	-8.39609	-456.63008
162.83801	-8.39922	-456.71836
162.93801	-8.40359	-456.89851
163.03801	-8.40875	-457.13297
163.13801	-8.41563	-457.43659
163.23801	-8.42156	-457.85746
163.33801	-8.42531	-457.99866
163.43801	-8.42984	-458.17629
163.53801	-8.43484	-458.41178
163.63801	-8.44016	-458.68048
163.73801	-8.44734	-459.01290
163.83801	-8.45281	-459.38939
163.93801	-8.45594	-459.47292
164.03801	-8.46016	-459.63693
164.13801	-8.46516	-459.86509
164.23801	-8.47109	-460.15343
164.33801	-8.47844	-460.58583
164.43801	-8.48203	-460.73699
164.53801	-8.48594	-460.85918
164.63801	-8.49031	-461.03662
164.73801	-8.49547	-461.27173
164.83801	-8.50156	-461.55187
164.93201	-8.50984	-462.05831
165.03201	-8.51328	-462.20425
165.13201	-8.51781	-462.36235
165.23201	-8.52281	-462.58429
165.33201	-8.53000	-462.90627
165.43201	-8.53656	-463.38382
165.53201	-8.53922	-463.42915
165.63201	-8.54328	-463.57024
165.73201	-8.54813	-463.79921
165.83201	-8.55359	-464.05625
165.93201	-8.56141	-464.41752
166.03201	-8.56688	-464.83436
166.13201	-8.56969	-464.88133
166.23201	-8.57391	-465.04596
166.33201	-8.57906	-465.29102
166.43201	-8.58578	-465.59832
166.53201	-8.59250	-466.05650
166.63201	-8.59594	-466.16560
166.73201	-8.60000	-466.31888
166.83201	-8.60484	-466.54856
166.93201	-8.61000	-466.78632
167.03201	-8.61734	-467.12202
167.13201	-8.62297	-467.54539
167.23201	-8.62625	-467.63259
167.33201	-8.63062	-467.80959
167.43201	-8.63594	-468.06329
167.53201	-8.64375	-468.41365
167.63201	-8.64891	-468.79053
167.73201	-8.65203	-468.89174
167.83201	-8.65625	-469.05357
167.93201	-8.66109	-469.27324
168.03201	-8.66625	-469.52540
168.13201	-8.67281	-469.82744
168.23201	-8.68000	-470.31322
168.33201	-8.68344	-470.42334
168.43201	-8.68766	-470.58979
168.53201	-8.69250	-470.80258
168.63201	-8.69938	-471.11893
168.73201	-8.70563	-471.54430
168.83201	-8.70922	-471.67435
168.93201	-8.71313	-471.81880
169.03201	-8.71797	-472.03475
169.13201	-8.72375	-472.32300
169.23201	-8.73031	-472.64391
169.33201	-8.73641	-473.05056
169.43201	-8.73984	-473.15285
169.53201	-8.74422	-473.33691
169.63201	-8.74922	-473.57383
169.73201	-8.75641	-473.90324
169.83201	-8.76250	-474.32929
169.93201	-8.76594	-474.43494
170.03201	-8.77000	-474.60625
170.13201	-8.77469	-474.80285
170.23201	-8.78000	-475.05236
170.33201	-8.78656	-475.38701
170.43201	-8.79359	-475.84248
170.53201	-8.79688	-475.96866
170.63201	-8.80094	-476.10757
170.73201	-8.80609	-476.34175
170.83201	-8.81313	-476.68764
170.93201	-8.81859	-477.05188
171.03201	-8.82219	-477.15732
171.13201	-8.82656	-477.33524
171.23201	-8.83141	-477.56410
171.33201	-8.83656	-477.82546
171.43201	-8.84266	-478.12286
171.53201	-8.85078	-478.60464
171.63201	-8.85391	-478.73580
171.73201	-8.85750	-478.84354
171.83201	-8.86250	-479.05624
171.93201	-8.86891	-479.37649
172.03201	-8.87516	-479.76497
172.13201	-8.87875	-479.89720
172.23201	-8.88313	-480.06487
172.33201	-8.88781	-480.28606
172.43201	-8.89328	-480.52412
172.53201	-8.90000	-480.85326
172.63001	-8.90750	-481.35799
172.73001	-8.91047	-481.44579
172.83001	-8.91438	-481.57871
172.93001	-8.91906	-481.77364
173.03001	-8.92531	-482.05125
173.13001	-8.93234	-482.48041
173.23001	-8.93594	-482.62215
173.33001	-8.93984	-482.75876
173.43001	-8.94469	-482.95736
173.53001	-8.95031	-483.23157
173.63001	-8.95688	-483.54810
173.73001	-8.96375	-484.00712
173.83001	-8.96688	-484.07686
173.93001	-8.97094	-484.22766
174.03001	-8.97609	-484.45609
174.13001	-8.98297	-484.77703
174.23001	-8.98922	-485.20577
174.33001	-8.99266	-485.30439
174.43001	-8.99688	-485.45355
174.53001	-9.00188	-485.68612
174.63001	-9.00766	-485.97214
174.73001	-9.01625	-486.38451
174.83001	-9.02141	-486.81954
174.93001	-9.02375	-486.82693
175.03001	-9.02781	-486.97829
175.13001	-9.03281	-487.19665
175.23001	-9.03875	-487.49730
175.33001	-9.04609	-487.95629
175.43001	-9.04984	-488.11406
175.53001	-9.05406	-488.27013
175.63001	-9.05906	-488.50471
175.73001	-9.06422	-488.76077
175.83001	-9.06984	-489.00962
175.93001	-9.07641	-489.41591
176.03001	-9.08000	-489.54812
176.13001	-9.08453	-489.74046
176.23001	-9.08953	-489.97143
176.33001	-9.09547	-490.25962
176.43001	-9.10312	-490.70346
176.53001	-9.10641	-490.83778
176.63001	-9.11016	-490.97097
176.73001	-9.11469	-491.15825
176.83001	-9.11984	-491.38394
176.93001	-9.12594	-491.66441
177.03001	-9.13328	-492.10873
177.13001	-9.13688	-492.24898
177.23001	-9.14125	-492.39656
177.33001	-9.14625	-492.61698
177.43001	-9.15203	-492.89522
177.53001	-9.15922	-493.30351
177.63001	-9.16297	-493.45016
177.73001	-9.16687	-493.57733
177.83001	-9.17156	-493.78034
177.93001	-9.17688	-494.01492
178.03001	-9.18297	-494.30215
178.13001	-9.19047	-494.74484
178.23001	-9.19359	-494.82343
178.33001	-9.19781	-494.96144
178.43001	-9.20281	-495.16749
178.53001	-9.20844	-495.43288
178.63001	-9.21625	-495.86689
178.73001	-9.22000	-496.01582
178.83001	-9.22406	-496.14197
178.93001	-9.22859	-496.31998
179.03001	-9.23375	-496.52851
179.13001	-9.23969	-496.78805
179.23001	-9.24719	-497.23765
179.33001	-9.25063	-497.33973
179.43001	-9.25484	-497.48498
179.53001	-9.26000	-497.71187
179.63001	-9.26703	-498.00885
179.73001	-9.27391	-498.48756
179.83001	-9.27656	-498.51435
179.93001	-9.28031	-498.61228
180.03001	-9.28500	-498.79327
180.13001	-9.28984	-498.99930
180.23001	-9.29547	-499.25679
180.33001	-9.30328	-499.67712
180.43001	-9.30703	-499.83576
180.53001	-9.31109	-499.95646
180.63001	-9.31562	-500.13053
180.73001	-9.32109	-500.35375
180.83001	-9.32891	-500.75883
180.93001	-9.33281	-500.90158
181.03001	-9.33672	-501.01799
181.13001	-9.34125	-501.18160
181.23001	-9.34641	-501.39374
181.33001	-9.35281	-501.67036
181.42601	-9.36172	-502.17938
181.52601	-9.36531	-502.32983
181.62601	-9.36922	-502.42823
181.72601	-9.37453	-502.64603
181.82601	-9.38156	-502.94286
181.92601	-9.38719	-503.31026
182.02601	-9.39016	-503.36367
182.12601	-9.39406	-503.48544
182.22601	-9.39859	-503.67165
182.32601	-9.40406	-503.90834
182.42601	-9.41047	-504.22174
182.52601	-9.41781	-504.66669
182.62601	-9.42078	-504.73291
182.72601	-9.42453	-504.83674
182.82601	-9.42953	-505.03331
182.92601	-9.43609	-505.35554
183.02601	-9.44375	-505.84406
183.12601	-9.44688	-505.92703
183.22601	-9.45063	-506.01506
183.32601	-9.45516	-506.19513
183.42601	-9.46016	-506.40148
183.52601	-9.46609	-506.67685
183.62601	-9.47422	-507.08884
183.72601	-9.47797	-507.31099
183.82601	-9.48156	-507.38919
183.92601	-9.48609	-507.57331
184.02601	-9.49187	-507.82228
184.12601	-9.50000	-508.29571
184.22601	-9.50375	-508.43185
184.32601	-9.50781	-508.54105
184.42601	-9.51250	-508.74430
184.52601	-9.51766	-508.95852
184.62601	-9.52313	-509.21804
184.72601	-9.53078	-509.61673
184.82601	-9.53422	-509.75209
184.92601	-9.53813	-509.85605
185.02601	-9.54297	-510.05143
185.12601	-9.54875	-510.30827
185.22601	-9.55672	-510.78302
185.32601	-9.56047	-510.89555
185.42601	-9.56438	-511.00993
185.52601	-9.56875	-511.16890
185.62601	-9.57391	-511.37555
185.72601	-9.57969	-511.63733
185.82601	-9.58734	-512.06595
185.92601	-9.59094	-512.19320
186.02601	-9.59500	-512.31074
186.12601	-9.60031	-512.52455
186.22601	-9.60641	-512.80940
186.32601	-9.61391	-513.24493
186.42601	-9.61719	-513.32563
186.52601	-9.62109	-513.43650
186.62601	-9.62562	-513.60798
186.72601	-9.63063	-513.81594
186.82601	-9.63656	-514.08225
186.92601	-9.64438	-514.53429
187.02601	-9.64766	-514.63675
187.12601	-9.65172	-514.74094
187.22601	-9.65656	-514.93394
187.32601	-9.66234	-515.18244
187.42601	-9.67063	-515.67858
187.52601	-9.67391	-515.77431
187.62601	-9.67766	-515.85513
187.72601	-9.68234	-516.03061
187.82601	-9.68766	-516.25961
187.92601	-9.69328	-516.52622
188.02601	-9.70094	-516.92337
188.12601	-9.70438	-517.05432
188.22601	-9.70859	-517.16316
188.32601	-9.71328	-517.33893
188.42601	-9.71906	-517.58415
188.52601	-9.72734	-518.00913
188.62601	-9.73109	-518.20976
188.72601	-9.73438	-518.26030
188.82601	-9.73891	-518.43357
188.92601	-9.74422	-518.64254
189.02601	-9.75016	-518.91154
189.12601	-9.75813	-519.35434
189.22601	-9.76141	-519.44804
189.32601	-9.76563	-519.56517
189.42601	-9.77016	-519.74595
189.52601	-9.77563	-519.95724
189.62601	-9.78359	-520.35785
189.72601	-9.78750	-520.55979
189.82601	-9.79125	-520.64216
189.92601	-9.79594	-520.80846
190.02601	-9.80125	-521.03293
190.12601	-9.80781	-521.32887
190.22601	-9.81578	-521.83044
190.32601	-9.81859	-521.85369
190.42601	-9.82234	-521.93362
190.52601	-9.82734	-522.13860
190.62601	-9.83359	-522.43984
190.72601	-9.84109	-522.89408
190.82601	-9.84437	-522.97813
190.92601	-9.84813	-523.04673
191.02601	-9.85297	-523.24420
191.12601	-9.85828	-523.47386
191.22601	-9.86453	-523.76932
191.32601	-9.87234	-524.27232
191.42601	-9.87531	-524.32412
191.49001	-9.87781	-523.46432
191.49201	-9.87906	-519.68002
191.49401	-9.88094	-510.26034
191.49601	-9.88313	-494.44473
191.49801	-9.88562	-473.74067
191.50001	-9.88828	-449.81316
191.50201	-9.89063	-423.38759
191.50401	-9.89312	-394.99441
191.50601	-9.89516	-365.46722
191.50801	-9.89703	-335.54921
191.51001	-9.89859	-305.67196
191.51201	-9.89969	-276.20372
191.51401	-9.90031	-247.55442
191.51601	-9.90078	-220.03345
191.51801	-9.90094	-193.82338
191.52001	-9.90094	-169.07689
191.52201	-9.90094	-145.92861
191.52401	-9.90094	-124.45251
191.52601	-9.90094	-104.67796
191.52801	-9.90094	-86.62092
191.53001	-9.90109	-70.26824
191.53201	-9.90109	-55.56921
191.53401	-9.90109	-42.46712
191.53601	-9.90109	-30.90690
191.53801	-9.90109	-20.80626
191.54001	-9.90109	-12.06123
191.54201	-9.90109	-4.57906
191.54401	-9.90125	1.73026
191.54601	-9.90125	6.97487
191.54801	-9.90125	11.25816
191.55001	-9.90125	14.66295
191.55201	-9.90125	17.27924
191.55401	-9.90125	19.21104
191.55601	-9.90125	20.54491
191.55801	-9.90125	21.34741
191.56601	-9.90125	20.67035
191.56801	-9.90125	19.83364
191.57001	-9.90125	18.83515
191.57201	-9.90125	17.71064
191.57401	-9.90125	16.49544
191.57601	-9.90125	15.22679
191.57801	-9.90125	13.93294
191.58001	-9.90125	12.63482
191.58201	-9.90125	11.35336
191.58401	-9.90125	10.10430
191.58601	-9.90125	8.89637
191.58801	-9.90125	7.74129
191.59001	-9.90125	6.65231
191.59201	-9.90125	5.63265
191.59401	-9.90125	4.68074
191.59601	-9.90125	3.80276
191.59801	-9.90094	3.00478
191.60001	-9.90094	2.28190
191.60201	-9.90094	1.62885
191.60401	-9.90094	1.04850
191.60601	-9.90094	0.53936
191.61001	-9.90094	-0.30114
191.61401	-9.90094	-0.91263
191.62001	-9.90078	-1.50521
191.66601	-9.90047	-0.99264
191.76601	-9.89969	-0.69017
191.86601	-9.89938	-0.63510
191.96601	-9.89938	-0.60321
192.06601	-9.89984	-0.58575
192.16601	-9.90297	-0.57205
192.26601	-9.91313	-0.57101
192.36601	-9.92187	-0.56027
192.46601	-9.92891	-0.55801
192.56601	-9.93266	-0.55774
192.66601	-9.93719	-0.54366
192.76601	-9.94234	-0.53596
192.86601	-9.94781	-0.53616
192.96601	-9.95406	-0.53587
193.06601	-9.95859	-0.53339
193.16601	-9.96297	-0.52816
193.26601	-9.96781	-0.52516
193.36601	-9.97344	-0.52113
193.46601	-9.98047	-0.52337
193.56601	-9.98609	-0.51153
193.66601	-9.98984	-0.51979
193.76601	-9.99438	-0.51468
[truncated: 7 more rows]
