# Supplementary material for: Strengthening of 3D Printed Fused Deposition Manufactured Parts Using the Fill Compositing Technique
Source: PLoS One. 2015 Apr 16;10(4):e0122915. doi: 10.1371/journal.pone.0122915 (PMC4400136; doi:10.1371/journal.pone.0122915)
Supplement: S1 File — This is the raw data and information on all the samples presented in this manuscript. (ZIP) [file pone.0122915.s001.zip › Specimen_RawData_46.csv]

Time	Extension	Load
(sec)	(mm)	(N)
0.00000	-0.00016	-0.31863
0.10000	-0.00016	-0.31856
0.20000	-0.00109	-0.32024
0.29200	-0.01125	-0.31700
0.39200	-0.01859	-0.32466
0.49200	-0.02375	-0.31627
0.59200	-0.02906	-0.32406
0.69200	-0.03500	-0.31679
0.79200	-0.04219	-0.31854
0.89200	-0.04625	-0.31555
0.99200	-0.05094	-0.32365
1.09200	-0.05609	-0.31820
1.19200	-0.06234	-0.31646
1.29200	-0.06797	-0.31841
1.39200	-0.07172	-0.31846
1.49200	-0.07578	-0.32372
1.59200	-0.08031	-0.32513
1.69200	-0.08547	-0.32268
1.79200	-0.09125	-0.32199
1.89200	-0.09750	-0.32038
1.99200	-0.10219	-0.32079
2.09200	-0.10641	-0.32588
2.19200	-0.11141	-0.32608
2.29200	-0.11703	-0.31536
2.39200	-0.12469	-0.32123
2.49200	-0.12906	-0.33020
2.59200	-0.13313	-0.32166
2.69200	-0.13813	-0.32300
2.79200	-0.14422	-0.31826
2.89200	-0.15125	-0.32147
2.99200	-0.15656	-0.32330
3.09200	-0.15953	-0.32567
3.19200	-0.16391	-0.32110
3.29200	-0.16906	-0.32176
3.39200	-0.17562	-0.31754
3.49200	-0.18219	-0.31582
3.59200	-0.18594	-0.32130
3.69200	-0.19031	-0.32316
3.79200	-0.19469	-0.32029
3.89200	-0.19969	-0.31923
3.99200	-0.20578	-0.32255
4.09200	-0.21266	-0.32312
4.19200	-0.21641	-0.32457
4.29200	-0.22094	-0.31500
4.39200	-0.22625	-0.32353
4.49200	-0.23219	-0.32108
4.59200	-0.23844	-0.32025
4.69200	-0.24234	-0.32301
4.79200	-0.24656	-0.31887
4.89200	-0.25141	-0.32609
4.99200	-0.25672	-0.32075
5.09200	-0.26297	-0.32855
5.19200	-0.26938	-0.31606
5.29200	-0.27297	-0.32207
5.39200	-0.27719	-0.32158
5.49200	-0.28188	-0.31902
5.59200	-0.28766	-0.32492
5.69200	-0.29484	-0.31629
5.79200	-0.29938	-0.32113
5.89200	-0.30375	-0.32252
5.99200	-0.30844	-0.32028
6.09200	-0.31391	-0.32543
6.19200	-0.31984	-0.31973
6.29200	-0.32594	-0.32291
6.39200	-0.32969	-0.32394
6.49200	-0.33422	-0.31866
6.59200	-0.33922	-0.32031
6.69200	-0.34516	-0.32564
6.79200	-0.35188	-0.31514
6.89200	-0.35594	-0.32492
6.99200	-0.35984	-0.31895
7.09200	-0.36453	-0.32165
7.19200	-0.36969	-0.31232
7.29200	-0.37594	-0.31950
7.39200	-0.38313	-0.32655
7.49200	-0.38672	-0.31894
7.59200	-0.39094	-0.32611
7.69200	-0.39609	-0.31678
7.79200	-0.40219	-0.32350
7.89200	-0.40875	-0.32277
7.99200	-0.41297	-0.32251
8.09200	-0.41703	-0.32330
8.19200	-0.42172	-0.31655
8.29200	-0.42687	-0.31536
8.39200	-0.43328	-0.31595
8.49200	-0.44000	-0.31950
8.59200	-0.44359	-0.31967
8.69200	-0.44766	-0.32249
8.79200	-0.45266	-0.32305
8.89200	-0.45922	-0.31883
8.99200	-0.46609	-0.31699
9.09200	-0.46969	-0.31124
9.19200	-0.47359	-0.31845
9.29200	-0.47813	-0.31466
9.39200	-0.48328	-0.31650
9.49200	-0.48859	-0.31794
9.59200	-0.49578	-0.32118
9.69200	-0.50016	-0.32593
9.79200	-0.50469	-0.32572
9.89200	-0.50984	-0.31986
9.99200	-0.51609	-0.32314
10.09200	-0.52250	-0.31426
10.19200	-0.52609	-0.32072
10.29200	-0.53016	-0.32019
10.39200	-0.53484	-0.32790
10.49200	-0.54016	-0.31395
10.59200	-0.54656	-0.31918
10.69200	-0.55359	-0.31939
10.79200	-0.55703	-0.32206
10.89200	-0.56125	-0.31709
10.99200	-0.56625	-0.32057
11.09200	-0.57203	-0.32005
11.19200	-0.57844	-0.31741
11.29200	-0.58297	-0.32269
11.39200	-0.58703	-0.32200
11.49200	-0.59187	-0.32617
11.59200	-0.59719	-0.31768
11.69200	-0.60391	-0.31997
11.79200	-0.61078	-0.31436
11.89200	-0.61422	-0.32443
11.99200	-0.61875	-0.32157
12.09200	-0.62391	-0.32087
12.19200	-0.63031	-0.31700
12.29200	-0.63719	-0.32535
12.39200	-0.64078	-0.31907
12.49200	-0.64453	-0.31935
12.59200	-0.64922	-0.32157
12.69200	-0.65438	-0.31743
12.79200	-0.66016	-0.31784
12.89200	-0.66641	-0.32149
12.99200	-0.67047	-0.32014
13.09200	-0.67469	-0.32618
13.19200	-0.67953	-0.32137
13.29200	-0.68578	-0.32049
13.39200	-0.69188	-0.31416
13.49200	-0.69641	-0.32356
13.59200	-0.70063	-0.32330
13.69200	-0.70516	-0.31289
13.79200	-0.71031	-0.32221
13.89200	-0.71578	-0.32196
13.99200	-0.72219	-0.46017
14.09200	-0.72672	-0.68214
14.19200	-0.73094	-0.86488
14.29200	-0.73594	-1.09233
14.39200	-0.74188	-1.36739
14.49200	-0.74844	-1.70644
14.59200	-0.75313	-1.96103
14.69200	-0.75734	-2.16802
14.79200	-0.76203	-2.39418
14.89200	-0.76750	-2.67632
14.99200	-0.77313	-2.97737
15.09200	-0.78000	-3.34359
15.19200	-0.78359	-3.55160
15.29200	-0.78766	-3.74771
15.39200	-0.79234	-3.97860
15.49200	-0.79781	-4.24714
15.59200	-0.80469	-4.60389
15.69200	-0.80969	-4.88139
15.79200	-0.81391	-5.09297
15.89200	-0.81859	-5.33453
15.99200	-0.82375	-5.57246
16.09200	-0.82937	-5.86891
16.19200	-0.83609	-6.23569
16.29200	-0.84000	-6.44822
16.39200	-0.84437	-6.65586
16.49200	-0.84938	-6.89718
16.59200	-0.85563	-7.20922
16.69200	-0.86281	-7.60824
16.79200	-0.86687	-7.82814
16.89200	-0.87094	-8.02137
16.99200	-0.87563	-8.26036
17.09200	-0.88078	-8.53050
17.19200	-0.88688	-8.85373
17.29200	-0.89422	-9.26790
17.39200	-0.89750	-9.44595
17.49200	-0.90141	-9.61653
17.59200	-0.90594	-9.83799
17.69200	-0.91125	-10.10091
17.79200	-0.91781	-10.43358
17.89200	-0.92266	-10.71145
17.99200	-0.92687	-10.92893
18.09200	-0.93141	-11.16203
18.19200	-0.93641	-11.42314
18.29200	-0.94234	-11.73605
18.39200	-0.94922	-12.10087
18.49200	-0.95359	-12.35700
18.59200	-0.95781	-12.57124
18.69200	-0.96281	-12.83825
18.79200	-0.96906	-13.16904
18.89200	-0.97734	-13.62410
18.99200	-0.98172	-13.93113
19.09200	-0.98531	-14.10844
19.19200	-0.98984	-14.34796
19.29200	-0.99500	-14.63656
19.39200	-1.00063	-14.95182
19.49200	-1.00750	-15.37105
19.59200	-1.01109	-15.57912
19.69200	-1.01547	-15.81699
19.79200	-1.02063	-16.10324
19.89200	-1.02641	-16.42973
19.99200	-1.03328	-16.82965
20.09200	-1.03734	-17.09402
20.19200	-1.04125	-17.29390
20.29200	-1.04594	-17.56248
20.39200	-1.05156	-17.88385
20.49200	-1.05781	-18.23276
20.59200	-1.06484	-18.69220
20.69200	-1.06828	-18.89555
20.79200	-1.07219	-19.11121
20.89200	-1.07688	-19.36680
20.99200	-1.08266	-19.68473
21.09200	-1.08969	-20.13723
21.19200	-1.09391	-20.41538
21.29200	-1.09797	-20.63424
21.39200	-1.10250	-20.89754
21.49200	-1.10766	-21.18145
21.59200	-1.11328	-21.50081
21.69200	-1.12063	-21.95109
21.79200	-1.12469	-22.21644
21.89200	-1.12906	-22.45804
21.99200	-1.13406	-22.74480
22.09200	-1.13984	-23.08405
22.19200	-1.14641	-23.50368
22.29200	-1.15031	-23.73652
22.39200	-1.15438	-23.95376
22.49200	-1.15891	-24.21861
22.59200	-1.16422	-24.52387
22.69200	-1.17016	-24.87588
22.79200	-1.17750	-25.32102
22.89200	-1.18141	-25.58286
22.99200	-1.18547	-25.79849
23.09200	-1.19031	-26.07233
23.19200	-1.19609	-26.40964
23.29200	-1.20266	-26.81328
23.39200	-1.20719	-27.11968
23.49200	-1.21141	-27.35695
23.59200	-1.21609	-27.62123
23.69200	-1.22125	-27.91679
23.79200	-1.22750	-28.27764
23.89200	-1.23469	-28.73537
23.99200	-1.23813	-28.96222
24.09200	-1.24219	-29.17444
24.19200	-1.24703	-29.45628
24.29200	-1.25297	-29.80974
24.39200	-1.26000	-30.26485
24.49200	-1.26422	-30.54401
24.59200	-1.26844	-30.76812
24.69200	-1.27313	-31.04016
24.79200	-1.27812	-31.33907
24.89200	-1.28375	-31.67801
24.99200	-1.29078	-32.11994
25.09200	-1.29500	-32.40549
25.19200	-1.29906	-32.63414
25.29200	-1.30391	-32.91762
25.39200	-1.31000	-33.28215
25.49200	-1.31672	-33.71611
25.59200	-1.32078	-33.98189
25.69200	-1.32453	-34.18238
25.79200	-1.32906	-34.44400
25.89200	-1.33422	-34.75320
25.99200	-1.34047	-35.12149
26.09200	-1.34750	-35.56744
26.19200	-1.35172	-35.86487
26.29200	-1.35578	-36.08153
26.39200	-1.36047	-36.35599
26.49200	-1.36563	-36.65694
26.59200	-1.37219	-37.05416
26.69200	-1.37734	-37.40372
26.79200	-1.38156	-37.65232
26.89200	-1.38609	-37.90898
26.99200	-1.39109	-38.19814
27.09200	-1.39703	-38.55136
27.19200	-1.40438	-39.00691
27.29200	-1.40828	-39.27634
27.39200	-1.41219	-39.48360
27.49200	-1.41719	-39.77129
27.59200	-1.42344	-40.13697
27.69200	-1.43094	-40.63172
27.79200	-1.43484	-40.88849
27.89200	-1.43875	-41.10602
27.99200	-1.44359	-41.37665
28.09200	-1.44844	-41.67808
28.19200	-1.45422	-42.01885
28.29200	-1.46172	-42.51326
28.39200	-1.46531	-42.76170
28.49200	-1.46953	-42.99204
28.59200	-1.47469	-43.30175
28.69200	-1.48047	-43.66428
28.79200	-1.48656	-44.06606
28.89200	-1.49094	-44.36129
28.99200	-1.49531	-44.61146
29.09200	-1.49984	-44.89787
29.19200	-1.50516	-45.20828
29.29200	-1.51109	-45.57036
29.39200	-1.51734	-45.99185
29.49200	-1.52125	-46.24869
29.59200	-1.52547	-46.47893
29.69200	-1.53031	-46.76747
29.79200	-1.53625	-47.12266
29.89200	-1.54359	-47.58719
29.99200	-1.54813	-47.92003
30.09200	-1.55203	-48.13699
30.19200	-1.55625	-48.38445
30.29200	-1.56109	-48.66612
30.39200	-1.56625	-48.97955
30.49200	-1.57219	-49.32821
30.59200	-1.57719	-49.66151
30.69200	-1.58172	-49.90802
30.79200	-1.58688	-50.21203
30.89200	-1.59281	-50.57027
30.99200	-1.60047	-51.01090
31.09200	-1.60547	-51.38637
31.19200	-1.60922	-51.58116
31.29200	-1.61344	-51.81623
31.39200	-1.61844	-52.11801
31.49200	-1.62422	-52.45272
31.59200	-1.63156	-52.91851
31.69200	-1.63547	-53.19741
31.79200	-1.63937	-53.39551
31.89200	-1.64406	-53.66064
31.99200	-1.64938	-53.97119
32.09200	-1.65547	-54.33502
32.19200	-1.66062	-54.67533
32.29200	-1.66500	-54.92809
32.39200	-1.66969	-55.19816
32.49200	-1.67469	-55.49589
32.59200	-1.68016	-55.80280
32.69200	-1.68812	-56.23903
32.79200	-1.69250	-56.58190
32.89200	-1.69625	-56.77408
32.99200	-1.70094	-57.07321
33.09200	-1.70672	-57.41960
33.19200	-1.71484	-57.83433
33.29200	-1.71906	-58.14144
33.39200	-1.72250	-58.34358
33.49200	-1.72703	-58.62382
33.59200	-1.73203	-58.88161
33.69200	-1.73703	-59.16498
33.79200	-1.74375	-59.58371
33.89200	-1.74828	-59.90963
33.99200	-1.75234	-60.15642
34.09200	-1.75687	-60.34962
34.19200	-1.76203	-60.62157
34.29200	-1.76922	-61.04956
34.39200	-1.77453	-61.40872
34.49200	-1.77828	-61.59661
34.59200	-1.78250	-61.82754
34.69200	-1.78734	-62.11803
34.79200	-1.79297	-62.42602
34.89200	-1.80078	-62.83965
34.99200	-1.80578	-63.22822
35.09200	-1.80953	-63.40772
35.19200	-1.81422	-63.65680
35.29200	-1.81953	-63.94536
35.39200	-1.82734	-64.37071
35.49200	-1.83266	-64.78141
35.59200	-1.83672	-65.00853
35.69200	-1.84141	-65.25965
35.79200	-1.84672	-65.57082
35.89200	-1.85266	-65.93787
35.99200	-1.85922	-66.35896
36.09200	-1.86234	-66.55226
36.19200	-1.86625	-66.74711
36.29200	-1.87109	-67.02784
36.39200	-1.87672	-67.36574
36.49200	-1.88453	-67.84196
36.59200	-1.88922	-68.19526
36.69200	-1.89313	-68.40935
36.79200	-1.89781	-68.67941
36.89200	-1.90281	-68.97115
36.99200	-1.90828	-69.31958
37.09200	-1.91469	-69.70324
37.19200	-1.91922	-70.03219
37.29200	-1.92281	-70.22288
37.39200	-1.92734	-70.48179
37.49200	-1.93297	-70.80764
37.59200	-1.94063	-71.26362
37.69200	-1.94563	-71.65757
37.79200	-1.94938	-71.87130
37.89200	-1.95391	-72.12754
37.99200	-1.95906	-72.43633
38.09200	-1.96484	-72.79851
38.19200	-1.97156	-73.20518
38.29200	-1.97625	-73.54381
38.39200	-1.98016	-73.76096
38.49200	-1.98469	-74.02926
38.59200	-1.99000	-74.33682
38.69200	-1.99703	-74.76272
38.79200	-2.00188	-75.12485
38.89200	-2.00594	-75.35005
38.99200	-2.01031	-75.59808
39.09200	-2.01516	-75.88913
39.19200	-2.02078	-76.22839
39.29200	-2.02734	-76.63404
39.39200	-2.03234	-76.98624
39.49200	-2.03641	-77.20403
39.59200	-2.04125	-77.48362
39.69200	-2.04734	-77.84717
39.79200	-2.05422	-78.27963
39.89200	-2.05875	-78.59552
39.99200	-2.06281	-78.82079
40.09200	-2.06719	-79.07562
40.19200	-2.07203	-79.35768
40.29200	-2.07750	-79.68596
40.39200	-2.08500	-80.11340
40.49200	-2.08938	-80.46407
40.59200	-2.09344	-80.67856
40.69200	-2.09813	-80.94787
40.79200	-2.10375	-81.28305
40.89200	-2.11031	-81.67644
40.99200	-2.11516	-82.01765
41.09200	-2.11922	-82.25092
41.19200	-2.12391	-82.51596
41.29200	-2.12891	-82.82185
41.39200	-2.13453	-83.14153
41.49200	-2.14203	-83.60223
41.59200	-2.14641	-83.93594
41.69200	-2.15016	-84.12927
41.79200	-2.15469	-84.39104
41.89200	-2.16000	-84.70180
41.99200	-2.16656	-85.08535
42.09200	-2.17187	-85.46697
42.19200	-2.17594	-85.68843
42.29200	-2.18062	-85.95712
42.39200	-2.18594	-86.26910
42.49200	-2.19188	-86.61697
42.59200	-2.19875	-87.03434
42.69200	-2.20281	-87.34089
42.79200	-2.20672	-87.53576
42.89200	-2.21125	-87.79431
42.99200	-2.21672	-88.11323
43.09200	-2.22328	-88.50212
43.19200	-2.22906	-88.90162
43.29200	-2.23297	-89.11513
43.39200	-2.23719	-89.35478
43.49200	-2.24219	-89.63593
43.59200	-2.24828	-89.99045
43.69200	-2.25641	-90.48264
43.79200	-2.26063	-90.82990
43.89200	-2.26438	-91.01921
43.99200	-2.26938	-91.30473
44.09200	-2.27500	-91.64660
44.19200	-2.28156	-92.04923
44.29200	-2.28609	-92.37380
44.39200	-2.28969	-92.57872
44.49200	-2.29438	-92.84184
44.59200	-2.29953	-93.16193
44.69200	-2.30547	-93.51733
44.78600	-2.31391	-94.02097
44.88600	-2.31781	-94.38060
44.98600	-2.32094	-94.54370
45.08600	-2.32578	-94.86668
45.18600	-2.33062	-95.17382
45.28600	-2.33719	-95.56282
45.38600	-2.34250	-95.94285
45.48600	-2.34625	-96.17503
45.58600	-2.35047	-96.41566
45.68600	-2.35531	-96.70478
45.78600	-2.36047	-97.01735
45.88600	-2.36719	-97.41936
45.98600	-2.37313	-97.85374
46.08600	-2.37750	-98.13173
46.18600	-2.38203	-98.39854
46.28600	-2.38750	-98.73199
46.38600	-2.39391	-99.12044
46.48600	-2.39891	-99.48173
46.58600	-2.40250	-99.70680
46.68600	-2.40688	-99.94280
46.78600	-2.41172	-100.23544
46.88600	-2.41703	-100.57013
46.98600	-2.42359	-100.94301
47.08600	-2.42953	-101.36769
47.18600	-2.43375	-101.60333
47.28600	-2.43844	-101.88273
47.38600	-2.44375	-102.19051
47.48600	-2.45016	-102.57554
47.58600	-2.45594	-102.98206
47.68600	-2.46000	-103.22277
47.78600	-2.46437	-103.48011
47.88600	-2.46922	-103.76856
47.98600	-2.47438	-104.08553
48.08600	-2.48109	-104.46124
48.18600	-2.48625	-104.83956
48.28600	-2.49000	-105.05387
48.38600	-2.49469	-105.31207
48.48600	-2.49984	-105.61763
48.58600	-2.50625	-105.99139
48.68600	-2.51188	-106.36317
48.78600	-2.51594	-106.61417
48.88600	-2.52047	-106.86011
48.98600	-2.52547	-107.14496
49.08600	-2.53125	-107.47470
49.18600	-2.53875	-107.91651
49.28600	-2.54438	-108.37296
49.38600	-2.54766	-108.54225
49.48600	-2.55219	-108.80227
49.58600	-2.55734	-109.09787
49.68600	-2.56422	-109.49805
49.78600	-2.56922	-109.86581
49.88600	-2.57281	-110.07924
49.98600	-2.57719	-110.31366
50.08600	-2.58172	-110.58323
50.18600	-2.58719	-110.90169
50.28600	-2.59297	-111.24429
50.38600	-2.60016	-111.70284
50.48600	-2.60422	-111.96111
50.58600	-2.60859	-112.19876
50.68600	-2.61328	-112.48045
50.78600	-2.61906	-112.79257
50.88600	-2.62500	-113.19539
50.98600	-2.62922	-113.42589
51.08600	-2.63375	-113.67725
51.18600	-2.63891	-113.96712
51.28600	-2.64437	-114.28344
51.38600	-2.65063	-114.63956
51.48600	-2.65672	-115.06639
51.58600	-2.66063	-115.26442
51.68600	-2.66531	-115.52820
51.78600	-2.67141	-115.87346
51.88600	-2.67938	-116.35558
51.98600	-2.68375	-116.68663
52.08600	-2.68703	-116.85241
52.18600	-2.69141	-117.08982
52.28600	-2.69625	-117.36914
52.38600	-2.70219	-117.71774
52.48600	-2.70984	-118.15245
52.58600	-2.71422	-118.51609
52.68600	-2.71766	-118.69319
52.78600	-2.72234	-118.96233
52.88600	-2.72797	-119.29994
52.98600	-2.73406	-119.65177
53.08600	-2.73922	-120.01564
53.18600	-2.74297	-120.23956
53.28600	-2.74734	-120.48398
53.38600	-2.75234	-120.77312
53.48600	-2.75781	-121.09914
53.58600	-2.76563	-121.54230
53.68600	-2.77109	-121.98421
53.78600	-2.77453	-122.15746
53.88600	-2.77875	-122.39644
53.98600	-2.78359	-122.68832
54.08600	-2.79016	-123.04416
54.18600	-2.79656	-123.51412
54.28600	-2.80047	-123.73693
54.38600	-2.80484	-123.98052
54.48600	-2.81016	-124.29336
54.58600	-2.81578	-124.66200
54.68600	-2.82234	-125.03481
54.78600	-2.82719	-125.38840
54.88600	-2.83094	-125.59491
54.98600	-2.83578	-125.87950
55.08600	-2.84109	-126.20154
55.18600	-2.84766	-126.58823
55.28600	-2.85375	-127.02698
55.38600	-2.85719	-127.23047
55.48600	-2.86125	-127.45750
55.58600	-2.86609	-127.74023
55.68600	-2.87156	-128.08900
55.78600	-2.87859	-128.50860
55.88600	-2.88437	-128.94674
55.98600	-2.88813	-129.14322
56.08600	-2.89250	-129.38792
56.18600	-2.89766	-129.70829
56.28600	-2.90375	-130.05707
56.38600	-2.90969	-130.45755
56.48600	-2.91359	-130.70679
56.58600	-2.91797	-130.95683
56.68600	-2.92297	-131.25233
56.78600	-2.92859	-131.58299
56.88600	-2.93547	-131.98136
56.98600	-2.94125	-132.42473
57.08600	-2.94453	-132.60449
57.18600	-2.94859	-132.82327
57.28600	-2.95359	-133.12143
57.38600	-2.96016	-133.50049
57.48600	-2.96687	-133.98135
57.58600	-2.97078	-134.21811
57.68600	-2.97516	-134.46037
57.78600	-2.98016	-134.74646
57.88600	-2.98594	-135.09107
57.98600	-2.99266	-135.50849
58.08600	-2.99734	-135.86648
58.18600	-3.00109	-136.07043
58.28600	-3.00547	-136.31871
58.38600	-3.01063	-136.63681
58.48600	-3.01750	-137.02047
58.58600	-3.02344	-137.45780
58.68600	-3.02734	-137.68272
58.78600	-3.03141	-137.92197
58.88600	-3.03609	-138.19230
58.98600	-3.04141	-138.50731
59.08600	-3.04859	-138.92110
59.18600	-3.05469	-139.40239
59.28600	-3.05828	-139.59420
59.38600	-3.06266	-139.83421
59.48600	-3.06766	-140.11230
59.58600	-3.07437	-140.49888
59.68600	-3.08047	-140.93690
59.78600	-3.08438	-141.17652
59.88600	-3.08875	-141.43275
59.98600	-3.09391	-141.75031
60.08600	-3.09969	-142.11577
60.18600	-3.10672	-142.55525
60.28600	-3.11109	-142.89732
60.38600	-3.11469	-143.08582
60.48600	-3.11922	-143.33326
60.58600	-3.12469	-143.67343
60.68600	-3.13219	-144.11493
60.78600	-3.13797	-144.59439
60.88600	-3.14156	-144.80641
60.98600	-3.14578	-145.05249
61.08600	-3.15078	-145.35777
61.18600	-3.15609	-145.69332
61.28600	-3.16219	-146.08003
61.38600	-3.16734	-146.45243
61.48600	-3.17125	-146.67684
61.58600	-3.17578	-146.94977
61.68600	-3.18109	-147.27886
61.78600	-3.18813	-147.70345
61.88600	-3.19406	-148.17221
61.98600	-3.19766	-148.39682
62.08600	-3.20188	-148.61824
62.18600	-3.20641	-148.90808
62.28600	-3.21172	-149.23450
62.38600	-3.21719	-149.57355
62.48600	-3.22359	-149.97311
62.58600	-3.22812	-150.30451
62.68600	-3.23266	-150.56516
62.78600	-3.23813	-150.89437
62.88600	-3.24484	-151.29291
62.98600	-3.25031	-151.70608
63.08600	-3.25406	-151.93637
63.18600	-3.25828	-152.18145
63.28600	-3.26312	-152.46695
63.38600	-3.26844	-152.79192
63.48600	-3.27453	-153.16398
63.58600	-3.28109	-153.62214
63.68600	-3.28484	-153.83086
63.78600	-3.28906	-154.06522
63.88600	-3.29391	-154.35430
63.98600	-3.29984	-154.70351
64.08600	-3.30641	-155.15497
64.18600	-3.31078	-155.43272
64.28600	-3.31516	-155.67425
64.38600	-3.32016	-155.96098
64.48600	-3.32563	-156.27427
64.58600	-3.33156	-156.62585
64.68600	-3.33719	-157.04250
64.78600	-3.34109	-157.23985
64.88600	-3.34547	-157.48933
64.98600	-3.35047	-157.77127
65.08600	-3.35656	-158.11786
65.18600	-3.36422	-158.61727
65.28600	-3.36797	-158.84395
65.38600	-3.37203	-159.06025
65.48600	-3.37688	-159.34396
65.58600	-3.38234	-159.67986
65.68600	-3.38922	-160.05392
65.78600	-3.39500	-160.50638
65.88600	-3.39859	-160.67825
65.98600	-3.40297	-160.90877
66.08600	-3.40797	-161.20499
66.18600	-3.41406	-161.54326
66.28600	-3.42031	-161.99155
66.38600	-3.42422	-162.21203
66.48600	-3.42844	-162.44851
66.58600	-3.43344	-162.74127
66.68600	-3.43875	-163.05166
66.78600	-3.44594	-163.43474
66.88600	-3.45156	-163.86653
66.98600	-3.45500	-164.03322
67.08600	-3.45922	-164.26277
67.18600	-3.46437	-164.55163
67.28600	-3.47047	-164.90698
67.38600	-3.47812	-165.38830
67.48600	-3.48172	-165.63848
67.58600	-3.48578	-165.83064
67.68600	-3.49016	-166.07536
67.78600	-3.49500	-166.34686
67.88600	-3.50063	-166.67247
67.98600	-3.50812	-167.16248
68.08600	-3.51203	-167.36062
68.18600	-3.51641	-167.59852
68.28600	-3.52156	-167.91598
68.38600	-3.52781	-168.26175
68.48600	-3.53437	-168.69476
68.58600	-3.53828	-168.91256
68.68600	-3.54250	-169.13256
68.78600	-3.54750	-169.41926
68.88600	-3.55328	-169.77693
68.98600	-3.56094	-170.21210
69.08600	-3.56688	-170.69516
69.18600	-3.56969	-170.82395
69.28600	-3.57406	-171.05050
69.38600	-3.57875	-171.32829
69.48600	-3.58469	-171.65576
69.58600	-3.59125	-172.10862
69.68600	-3.59500	-172.34495
69.78600	-3.59906	-172.57589
69.88600	-3.60359	-172.82899
69.98600	-3.60891	-173.14135
70.08600	-3.61422	-173.44679
70.18600	-3.62188	-173.95228
70.28600	-3.62594	-174.21737
70.38600	-3.63031	-174.44827
70.48600	-3.63578	-174.77155
70.58600	-3.64250	-175.17141
70.68600	-3.64813	-175.59268
70.78600	-3.65172	-175.79062
70.88600	-3.65578	-176.02256
70.98600	-3.66047	-176.28975
71.08600	-3.66578	-176.61005
71.18600	-3.67234	-176.98410
71.28400	-3.67906	-177.48843
71.38400	-3.68250	-177.69995
71.48400	-3.68688	-177.93114
71.58400	-3.69203	-178.21966
71.68400	-3.69797	-178.57133
71.78400	-3.70438	-179.00629
71.88400	-3.70844	-179.26203
71.98400	-3.71250	-179.49848
72.08400	-3.71734	-179.77373
72.18400	-3.72266	-180.10752
72.28400	-3.72906	-180.49163
72.38400	-3.73578	-180.97219
72.48400	-3.73906	-181.15127
72.58400	-3.74328	-181.38739
72.68400	-3.74859	-181.69880
72.78400	-3.75500	-182.08840
72.88400	-3.76125	-182.53115
72.98400	-3.76500	-182.76450
73.08400	-3.76922	-182.99431
73.18400	-3.77391	-183.26946
73.28400	-3.77906	-183.57617
73.38400	-3.78516	-183.94837
73.48400	-3.79219	-184.41305
73.58400	-3.79609	-184.67908
73.68400	-3.80000	-184.90161
73.78400	-3.80484	-185.18640
73.88400	-3.81109	-185.54653
73.98400	-3.81797	-186.01197
74.08400	-3.82172	-186.24865
74.18400	-3.82562	-186.45123
74.28400	-3.83016	-186.72012
74.38400	-3.83547	-187.01878
74.48400	-3.84156	-187.39730
74.58400	-3.84953	-187.90272
74.68400	-3.85344	-188.20734
74.78400	-3.85734	-188.39443
74.88400	-3.86203	-188.66955
74.98400	-3.86734	-188.97903
75.08400	-3.87438	-189.44854
75.18400	-3.87859	-189.72641
75.28400	-3.88266	-189.93661
75.38400	-3.88734	-190.20237
75.48400	-3.89266	-190.51968
75.58400	-3.89875	-190.88309
75.68400	-3.90578	-191.35715
75.78400	-3.90922	-191.57387
75.88400	-3.91344	-191.79924
75.98400	-3.91891	-192.11113
76.08400	-3.92563	-192.51859
76.18400	-3.93188	-192.97649
76.28400	-3.93563	-193.20466
76.38400	-3.94000	-193.43320
76.48400	-3.94469	-193.72319
76.58400	-3.95000	-194.03733
76.68400	-3.95672	-194.42202
76.78000	-3.96297	-194.92334
76.88000	-3.96609	-195.09615
76.98000	-3.97016	-195.31901
77.08000	-3.97484	-195.59962
77.18000	-3.98016	-195.91613
77.28000	-3.98703	-196.35932
77.38000	-3.99141	-196.65836
77.48000	-3.99578	-196.90615
77.58000	-4.00078	-197.18975
77.68000	-4.00625	-197.52346
77.78000	-4.01250	-197.91283
77.88000	-4.01953	-198.41848
77.98000	-4.02312	-198.62743
78.08000	-4.02719	-198.84500
78.18000	-4.03172	-199.11225
78.28000	-4.03719	-199.44686
78.38000	-4.04453	-199.91802
78.48000	-4.04891	-200.22924
78.58000	-4.05297	-200.46349
78.68000	-4.05781	-200.75284
78.78000	-4.06328	-201.08230
78.88000	-4.06984	-201.45968
78.97200	-4.07641	-201.96061
79.07200	-4.07969	-202.16119
79.17200	-4.08406	-202.40650
79.27200	-4.08906	-202.72161
79.37200	-4.09453	-203.07587
79.47200	-4.10078	-203.46321
79.57200	-4.10516	-203.77894
79.67200	-4.10891	-203.98565
79.77200	-4.11297	-204.23558
79.87200	-4.11797	-204.51261
79.97200	-4.12375	-204.87058
80.07200	-4.13109	-205.32155
80.17200	-4.13578	-205.68767
80.27200	-4.13984	-205.90191
80.37200	-4.14469	-206.16357
80.47200	-4.15016	-206.47693
80.57200	-4.15656	-206.86196
80.67200	-4.16141	-207.20176
80.77200	-4.16563	-207.44777
80.87200	-4.17047	-207.72853
80.97200	-4.17563	-208.02693
81.07200	-4.18141	-208.36404
81.17200	-4.18906	-208.82764
81.27200	-4.19281	-209.10139
81.37200	-4.19656	-209.29125
81.47200	-4.20125	-209.54943
81.57200	-4.20703	-209.87685
81.67200	-4.21453	-210.34472
81.77200	-4.21844	-210.62103
81.87200	-4.22250	-210.81907
81.97200	-4.22719	-211.07802
82.07200	-4.23266	-211.40341
82.17200	-4.23812	-211.72120
82.27200	-4.24578	-212.20747
82.37200	-4.24969	-212.47387
82.47200	-4.25359	-212.68737
82.57200	-4.25844	-212.95129
82.67200	-4.26438	-213.29166
82.77200	-4.27172	-213.76489
82.87200	-4.27531	-213.99663
82.97200	-4.27906	-214.19628
83.07200	-4.28359	-214.45023
83.17200	-4.28859	-214.73636
83.27200	-4.29453	-215.06894
83.37000	-4.30297	-215.56978
83.47000	-4.30703	-215.89980
83.57000	-4.31094	-216.09451
83.67000	-4.31562	-216.34512
83.77000	-4.32094	-216.66329
83.87000	-4.32813	-217.10113
83.97000	-4.33250	-217.41585
84.07000	-4.33641	-217.62252
84.17000	-4.34062	-217.85283
84.27000	-4.34516	-218.11242
84.37000	-4.35062	-218.42901
84.47000	-4.35766	-218.81801
84.57000	-4.36203	-219.13469
84.67000	-4.36594	-219.32746
84.77000	-4.37063	-219.58494
84.87000	-4.37672	-219.90950
84.96800	-4.38547	-220.41832
85.06800	-4.39031	-220.81529
85.16800	-4.39359	-220.98921
85.26800	-4.39844	-221.23206
85.36800	-4.40375	-221.54616
85.46800	-4.41000	-221.91203
85.56800	-4.41750	-222.41256
85.66800	-4.42063	-222.66684
85.76800	-4.42406	-222.83781
85.86800	-4.42891	-223.10886
85.96800	-4.43438	-223.44086
86.06800	-4.44125	-223.88253
86.16800	-4.44563	-224.17460
86.26800	-4.44937	-224.37340
86.36800	-4.45375	-224.62519
86.46800	-4.45859	-224.91166
86.56800	-4.46391	-225.22078
86.66800	-4.47031	-225.59457
86.76800	-4.47656	-226.02680
86.86800	-4.48063	-226.24892
86.96800	-4.48563	-226.52726
87.06800	-4.49109	-226.84865
87.16800	-4.49797	-227.28093
87.26800	-4.50234	-227.56919
87.36800	-4.50625	-227.80219
87.46800	-4.51094	-228.06846
87.56800	-4.51609	-228.36851
87.66800	-4.52188	-228.70958
87.76800	-4.52969	-229.16408
87.86800	-4.53328	-229.45204
87.96800	-4.53688	-229.62886
88.06800	-4.54125	-229.87454
88.16800	-4.54688	-230.19679
88.26800	-4.55484	-230.68665
88.36800	-4.55953	-231.02652
88.46800	-4.56344	-231.22238
88.56800	-4.56781	-231.46333
88.66800	-4.57281	-231.75691
88.76800	-4.57813	-232.05899
88.86800	-4.58547	-232.48805
88.96800	-4.58969	-232.81893
89.06800	-4.59375	-233.01764
89.16800	-4.59844	-233.29413
89.26800	-4.60406	-233.60865
89.36800	-4.61187	-234.06455
89.46800	-4.61609	-234.38150
89.56800	-4.61984	-234.57587
89.66800	-4.62422	-234.82898
89.76800	-4.62937	-235.11897
89.86800	-4.63500	-235.45715
89.96800	-4.64234	-235.90581
90.06800	-4.64672	-236.21689
90.16800	-4.65062	-236.42649
90.26800	-4.65547	-236.68158
90.36800	-4.66063	-236.97917
90.46800	-4.66797	-237.40128
90.56800	-4.67250	-237.75527
90.66800	-4.67656	-237.96515
90.76800	-4.68125	-238.21765
90.86800	-4.68641	-238.52718
90.96800	-4.69250	-238.88764
91.06800	-4.70000	-239.35564
91.16800	-4.70344	-239.58513
91.26800	-4.70719	-239.77758
91.36800	-4.71203	-240.05237
91.46800	-4.71734	-240.35788
91.56800	-4.72406	-240.75356
91.66800	-4.72969	-241.16215
91.76800	-4.73328	-241.34485
91.86800	-4.73766	-241.57859
91.96800	-4.74250	-241.85307
92.06800	-4.74797	-242.16457
92.16800	-4.75672	-242.63848
92.26800	-4.76188	-243.10938
92.36800	-4.76531	-243.26892
92.46800	-4.77031	-243.55383
92.56800	-4.77672	-243.95448
92.66800	-4.78328	-244.41388
92.76800	-4.78641	-244.60755
92.86800	-4.79016	-244.79906
92.96800	-4.79453	-245.07153
93.06800	-4.79938	-245.34468
93.16800	-4.80516	-245.69683
93.26800	-4.81375	-246.19465
93.36800	-4.81781	-246.55767
93.46800	-4.82141	-246.72605
93.56800	-4.82594	-246.98648
93.66800	-4.83109	-247.29113
93.76800	-4.83750	-247.66359
93.86800	-4.84234	-248.01905
93.96800	-4.84641	-248.25500
94.06800	-4.85094	-248.50255
94.16800	-4.85625	-248.81661
94.26800	-4.86203	-249.16568
94.36800	-4.87016	-249.66031
94.46800	-4.87375	-249.93892
94.56800	-4.87734	-250.12195
94.66800	-4.88188	-250.38630
94.76800	-4.88750	-250.71010
94.86800	-4.89531	-251.17862
94.96800	-4.90047	-251.56468
95.06800	-4.90437	-251.77974
95.16800	-4.90891	-252.03592
95.26800	-4.91359	-252.32199
95.36800	-4.91906	-252.64686
95.46800	-4.92609	-253.07652
95.56800	-4.93016	-253.39529
95.66800	-4.93422	-253.60274
95.76800	-4.93891	-253.87686
95.86800	-4.94469	-254.20573
95.96800	-4.95250	-254.68105
96.06800	-4.95656	-254.99582
96.16800	-4.96000	-255.18554
96.26800	-4.96422	-255.41830
96.36800	-4.96906	-255.70554
96.46800	-4.97484	-256.03989
96.56800	-4.98250	-256.48305
96.66800	-4.98734	-256.85886
96.76800	-4.99125	-257.05087
96.86800	-4.99547	-257.29728
96.96800	-5.00063	-257.58007
97.06800	-5.00750	-257.96935
97.16800	-5.01297	-258.37773
97.26800	-5.01687	-258.60724
97.36800	-5.02125	-258.83332
97.46800	-5.02625	-259.11567
97.56800	-5.03203	-259.42367
97.66800	-5.03828	-259.80175
97.76800	-5.04406	-260.20277
97.86800	-5.04781	-260.40676
97.96800	-5.05266	-260.67558
98.06800	-5.05828	-260.99637
98.16800	-5.06547	-261.41810
98.26800	-5.07016	-261.75880
98.36800	-5.07391	-261.93106
98.46800	-5.07797	-262.14674
98.56800	-5.08250	-262.41401
98.66800	-5.08781	-262.70920
98.76800	-5.09422	-263.07207
98.86800	-5.10078	-263.51407
98.96800	-5.10469	-263.72695
99.06800	-5.10953	-263.98757
99.16800	-5.11516	-264.29790
99.26800	-5.12344	-264.77835
99.36800	-5.12734	-265.10221
99.46800	-5.13094	-265.26639
99.56800	-5.13531	-265.50964
99.66800	-5.14016	-265.79297
99.76800	-5.14563	-266.10380
99.86800	-5.15313	-266.50158
99.96800	-5.15828	-266.91765
100.06800	-5.16172	-267.07774
100.16800	-5.16625	-267.32349
100.26800	-5.17125	-267.61159
100.36800	-5.17797	-267.97923
100.46800	-5.18266	-268.30694
100.56800	-5.18656	-268.52632
100.66800	-5.19125	-268.76867
100.76800	-5.19563	-268.99910
100.86800	-5.20047	-269.26428
100.96800	-5.20656	-269.57077
101.06800	-5.21359	-270.04310
101.16800	-5.21766	-270.25566
101.26800	-5.22266	-270.51041
101.36800	-5.22875	-270.84610
101.46600	-5.23766	-271.35846
101.56600	-5.24125	-271.65565
101.66600	-5.24453	-271.79101
101.76600	-5.24922	-272.04287
101.86600	-5.25438	-272.32695
101.96600	-5.26016	-272.65829
102.06600	-5.26844	-273.15503
102.16600	-5.27188	-273.43774
102.26600	-5.27516	-273.57930
102.36600	-5.27969	-273.83545
102.46600	-5.28516	-274.13681
102.56600	-5.29266	-274.57303
102.66600	-5.29703	-274.90005
102.76600	-5.30047	-275.07365
102.86600	-5.30484	-275.31123
102.96600	-5.31000	-275.59206
103.06600	-5.31594	-275.93586
103.16600	-5.32359	-276.39714
103.26600	-5.32828	-276.73492
103.36600	-5.33203	-276.93120
103.46600	-5.33641	-277.17850
103.56600	-5.34141	-277.44880
103.66600	-5.34750	-277.78065
103.76600	-5.35391	-278.21842
103.86600	-5.35797	-278.44453
103.96600	-5.36188	-278.66656
104.06600	-5.36672	-278.93230
104.16600	-5.37219	-279.24368
104.26600	-5.38000	-279.67203
104.36600	-5.38516	-280.09143
104.46600	-5.38859	-280.25484
104.56600	-5.39313	-280.49290
104.66600	-5.39844	-280.78672
104.76600	-5.40500	-281.15639
104.86600	-5.41078	-281.56805
104.96600	-5.41453	-281.77327
105.06600	-5.41906	-282.02516
105.16600	-5.42422	-282.31591
105.26600	-5.42984	-282.65071
105.36601	-5.43750	-283.06609
105.46601	-5.44172	-283.41231
105.56601	-5.44484	-283.54955
105.66601	-5.44891	-283.76785
105.76601	-5.45391	-284.05151
105.86601	-5.46109	-284.42991
105.96601	-5.46781	-284.91774
106.06601	-5.47141	-285.12785
106.16601	-5.47594	-285.35503
106.26601	-5.48094	-285.64924
106.36601	-5.48594	-285.92700
106.46601	-5.49250	-286.28263
106.56601	-5.49828	-286.70213
106.66601	-5.50219	-286.92579
106.76601	-5.50656	-287.16174
106.86601	-5.51172	-287.44209
106.96601	-5.51969	-287.85995
107.06601	-5.52453	-288.26517
107.16601	-5.52781	-288.41424
107.26601	-5.53187	-288.63910
107.36601	-5.53688	-288.90398
107.46601	-5.54297	-289.26486
107.56601	-5.55047	-289.68614
107.66601	-5.55531	-290.07316
107.76601	-5.55891	-290.25182
107.86601	-5.56359	-290.49751
107.96601	-5.56891	-290.80069
108.06601	-5.57578	-291.17930
108.16601	-5.58141	-291.60413
108.26601	-5.58500	-291.79913
108.36601	-5.58906	-292.01859
108.46601	-5.59375	-292.28684
108.56601	-5.59937	-292.59765
108.66601	-5.60672	-293.00010
108.76601	-5.61219	-293.43727
108.86601	-5.61547	-293.58453
108.96601	-5.62000	-293.83287
109.06601	-5.62547	-294.14791
109.16601	-5.63266	-294.54952
109.26601	-5.63812	-294.97063
109.36601	-5.64203	-295.19340
109.46601	-5.64625	-295.42381
109.56601	-5.65109	-295.69119
109.66601	-5.65625	-296.01169
109.76601	-5.66234	-296.35596
109.86601	-5.66844	-296.77713
109.96601	-5.67219	-296.98020
110.06601	-5.67672	-297.22410
110.16601	-5.68234	-297.54296
110.26601	-5.68984	-297.99300
110.36601	-5.69453	-298.34813
110.46601	-5.69781	-298.51085
110.56601	-5.70188	-298.72292
110.66601	-5.70688	-299.00405
110.76601	-5.71250	-299.33527
110.86601	-5.71906	-299.73024
110.96601	-5.72562	-300.17892
111.06601	-5.72937	-300.39775
111.16601	-5.73391	-300.62827
111.26601	-5.73859	-300.90386
111.36601	-5.74500	-301.25090
111.46601	-5.75109	-301.69076
111.56601	-5.75484	-301.91377
111.66601	-5.75906	-302.13791
111.76601	-5.76375	-302.40679
111.86601	-5.76922	-302.69942
111.96601	-5.77594	-303.08777
112.06601	-5.78172	-303.51627
112.16601	-5.78531	-303.69446
112.26601	-5.78969	-303.92337
112.36601	-5.79484	-304.20849
112.46601	-5.80172	-304.56311
112.56601	-5.80766	-305.00519
112.66601	-5.81172	-305.22242
112.76601	-5.81609	-305.44943
112.86601	-5.82078	-305.70558
112.96601	-5.82641	-306.02565
113.06601	-5.83375	-306.43526
113.16601	-5.83891	-306.84400
113.26601	-5.84234	-307.00105
113.36601	-5.84672	-307.23161
113.46601	-5.85172	-307.50388
113.56601	-5.85813	-307.83480
113.66601	-5.86391	-308.25081
113.76601	-5.86781	-308.45606
113.86601	-5.87219	-308.69028
113.96601	-5.87719	-308.96270
114.06601	-5.88266	-309.25301
114.16601	-5.88984	-309.61785
114.26601	-5.89562	-310.06044
114.36601	-5.89891	-310.21762
114.46601	-5.90328	-310.42945
114.56601	-5.90828	-310.71013
114.66601	-5.91531	-311.05903
114.76401	-5.92203	-311.56176
114.86401	-5.92547	-311.72252
114.96401	-5.92938	-311.90333
115.06401	-5.93422	-312.16535
115.16401	-5.93938	-312.46197
115.26401	-5.94547	-312.76345
115.36401	-5.95172	-313.18355
115.46401	-5.95562	-313.38680
115.56401	-5.96047	-313.63451
115.66401	-5.96609	-313.92881
115.76401	-5.97344	-314.32834
115.86401	-5.97922	-314.75860
115.96401	-5.98234	-314.89342
116.06401	-5.98609	-315.08461
116.16401	-5.99062	-315.32985
116.26401	-5.99578	-315.60999
116.36401	-6.00203	-315.93597
116.46401	-6.00875	-316.38640
116.56401	-6.01219	-316.53985
116.66401	-6.01625	-316.74725
116.76401	-6.02156	-317.02095
116.86401	-6.02781	-317.36389
116.96401	-6.03516	-317.82955
117.06401	-6.03891	-318.01242
117.16401	-6.04328	-318.24392
117.26401	-6.04844	-318.50237
117.36401	-6.05359	-318.78239
117.46401	-6.06094	-319.16156
117.56401	-6.06719	-319.66040
117.66401	-6.06984	-319.75210
117.76401	-6.07391	-319.94408
117.86401	-6.07922	-320.23403
117.96401	-6.08656	-320.61929
118.06401	-6.09281	-321.09159
118.16401	-6.09578	-321.22350
118.26401	-6.09969	-321.41000
118.36401	-6.10469	-321.67292
118.46401	-6.11000	-321.98358
118.56401	-6.11687	-322.34418
118.66401	-6.12250	-322.77083
118.76401	-6.12609	-322.94190
118.86401	-6.13047	-323.16861
118.96401	-6.13563	-323.44514
119.06401	-6.14266	-323.79827
119.16401	-6.14922	-324.27636
119.26401	-6.15250	-324.45142
119.36401	-6.15641	-324.64910
119.46401	-6.16109	-324.90101
119.56401	-6.16656	-325.20273
119.66401	-6.17359	-325.58209
119.76401	-6.17969	-326.03288
119.86401	-6.18313	-326.19071
119.96401	-6.18734	-326.39959
120.06401	-6.19219	-326.66913
120.16401	-6.19781	-326.96828
120.26401	-6.20469	-327.41076
120.36401	-6.20922	-327.67910
120.46401	-6.21375	-327.91165
120.56401	-6.21859	-328.19250
120.66401	-6.22422	-328.50355
120.76401	-6.23094	-328.86815
120.86401	-6.23625	-329.27501
120.96401	-6.23953	-329.42000
121.06401	-6.24406	-329.64963
121.16401	-6.24906	-329.93937
121.26401	-6.25578	-330.29085
121.35401	-6.26266	-330.79201
121.45401	-6.26594	-330.97717
121.55401	-6.26969	-331.15476
121.65401	-6.27391	-331.36591
121.75401	-6.27875	-331.64859
121.85401	-6.28422	-331.95585
121.95401	-6.29094	-332.33553
122.05401	-6.29578	-332.66580
122.15401	-6.30016	-332.88297
122.25401	-6.30563	-333.17629
122.35401	-6.31250	-333.53686
122.45401	-6.31844	-333.96560
122.55401	-6.32172	-334.10370
122.65401	-6.32578	-334.31444
122.75401	-6.33063	-334.58179
122.85401	-6.33625	-334.87496
122.95401	-6.34250	-335.23059
123.05401	-6.34984	-335.68656
123.15401	-6.35328	-335.89345
123.25401	-6.35734	-336.08037
123.35401	-6.36188	-336.33474
123.45401	-6.36734	-336.61997
123.55401	-6.37469	-337.07982
123.65401	-6.37906	-337.34035
123.75401	-6.38328	-337.54441
123.85401	-6.38781	-337.78614
123.95401	-6.39297	-338.05475
124.05401	-6.39891	-338.38549
124.15401	-6.40594	-338.82353
124.25401	-6.40953	-339.03694
124.35401	-6.41391	-339.25956
124.45401	-6.41922	-339.54665
124.55401	-6.42563	-339.90318
124.65401	-6.43188	-340.32398
124.75401	-6.43547	-340.51344
124.85401	-6.43938	-340.69684
124.95401	-6.44391	-340.93925
125.05401	-6.44906	-341.20908
125.15401	-6.45516	-341.56439
125.24801	-6.46281	-342.06790
125.34801	-6.46641	-342.26286
125.44801	-6.47047	-342.45044
125.54801	-6.47547	-342.71193
125.64801	-6.48156	-343.05432
125.74801	-6.48859	-343.52228
125.84801	-6.49203	-343.70041
125.94801	-6.49609	-343.87735
126.04801	-6.50078	-344.13910
126.14801	-6.50609	-344.44153
126.24801	-6.51266	-344.79883
126.33201	-6.52000	-345.30035
126.43201	-6.52312	-345.50527
126.53201	-6.52687	-345.67389
126.63201	-6.53156	-345.92128
126.73201	-6.53672	-346.19874
126.83201	-6.54359	-346.62023
126.93201	-6.54813	-346.91384
127.03201	-6.55234	-347.14341
127.13201	-6.55719	-347.40534
127.23201	-6.56266	-347.72778
127.33201	-6.56828	-348.04535
127.43201	-6.57516	-348.47265
127.53201	-6.57859	-348.67218
127.63201	-6.58266	-348.88643
127.73201	-6.58750	-349.14881
127.83201	-6.59312	-349.46179
127.93201	-6.60047	-349.88520
128.03201	-6.60500	-350.20360
128.13201	-6.60891	-350.40095
128.23201	-6.61313	-350.60927
128.33201	-6.61781	-350.85666
128.43201	-6.62328	-351.15224
128.53201	-6.63109	-351.57946
128.63201	-6.63609	-351.92207
128.73201	-6.64000	-352.13622
128.83201	-6.64500	-352.42066
128.93201	-6.65078	-352.73898
129.03201	-6.65734	-353.10531
129.13201	-6.66156	-353.37317
129.23201	-6.66563	-353.56104
129.33201	-6.67047	-353.81755
129.43201	-6.67563	-354.10306
129.53201	-6.68141	-354.41253
129.63201	-6.68906	-354.85724
129.73201	-6.69281	-355.11097
129.83201	-6.69656	-355.28162
129.93201	-6.70109	-355.51798
130.03201	-6.70656	-355.80269
130.13201	-6.71391	-356.21151
130.23201	-6.71844	-356.52280
130.33201	-6.72250	-356.71225
130.43201	-6.72703	-356.94063
130.53201	-6.73234	-357.22253
130.63201	-6.73781	-357.52824
130.73201	-6.74547	-357.95179
130.83201	-6.74922	-358.21953
130.93201	-6.75297	-358.37460
131.03201	-6.75750	-358.60530
131.13201	-6.76312	-358.89032
131.23201	-6.77109	-359.34108
131.33201	-6.77531	-359.63055
131.43201	-6.77859	-359.76690
131.53201	-6.78312	-359.97838
131.63201	-6.78828	-360.24398
131.73201	-6.79422	-360.57109
131.83201	-6.80281	-361.02396
131.93201	-6.80688	-361.34616
132.03201	-6.81063	-361.49502
132.13201	-6.81531	-361.73302
132.23201	-6.82047	-362.00470
132.33201	-6.82688	-362.35413
132.43201	-6.83125	-362.61719
132.53201	-6.83547	-362.81642
132.63201	-6.83984	-363.03070
132.73201	-6.84484	-363.29114
132.83201	-6.85109	-363.62791
132.93201	-6.86000	-364.12427
133.03201	-6.86328	-364.36039
133.13201	-6.86688	-364.51507
133.23201	-6.87172	-364.75930
133.33201	-6.87750	-365.05577
133.43201	-6.88578	-365.55728
133.53201	-6.88953	-365.79731
133.63201	-6.89312	-365.94537
133.73201	-6.89781	-366.18572
133.83201	-6.90297	-366.46131
133.93201	-6.90844	-366.77644
134.03201	-6.91547	-367.17039
134.13201	-6.92000	-367.48421
134.23201	-6.92375	-367.64809
134.33201	-6.92828	-367.88127
134.43201	-6.93375	-368.16564
134.53201	-6.94125	-368.56270
134.63201	-6.94531	-368.84359
134.73201	-6.94922	-369.02574
134.83201	-6.95359	-369.24589
134.93201	-6.95875	-369.51181
135.03201	-6.96500	-369.85657
135.13201	-6.97266	-370.27353
135.23201	-6.97734	-370.63745
135.33201	-6.98078	-370.75928
135.43201	-6.98516	-370.98083
135.53201	-6.99031	-371.24473
135.63201	-6.99766	-371.64897
135.73201	-7.00219	-371.95122
135.83201	-7.00609	-372.14071
135.93201	-7.01063	-372.37310
136.03201	-7.01578	-372.63641
136.13201	-7.02141	-372.94450
136.23201	-7.02859	-373.33167
136.33201	-7.03297	-373.63547
136.43201	-7.03688	-373.80844
136.53201	-7.04172	-374.04317
136.63201	-7.04750	-374.35895
136.73201	-7.05562	-374.83302
136.83201	-7.05953	-375.09352
136.93201	-7.06344	-375.25436
137.03201	-7.06766	-375.45943
137.13201	-7.07234	-375.70441
137.23201	-7.07766	-375.99340
137.33201	-7.08563	-376.38626
137.43201	-7.09016	-376.73086
137.53201	-7.09391	-376.89862
137.63201	-7.09875	-377.13999
137.73201	-7.10453	-377.43866
137.83201	-7.11141	-377.82386
137.93201	-7.11547	-378.08111
138.03201	-7.11938	-378.26714
138.13201	-7.12391	-378.49104
138.23201	-7.12906	-378.75003
138.33201	-7.13484	-379.06191
138.43201	-7.14344	-379.52405
138.53201	-7.14703	-379.80357
138.63201	-7.15047	-379.93696
138.73201	-7.15500	-380.14033
138.83201	-7.16047	-380.42736
138.93201	-7.16875	-380.86730
139.03201	-7.17328	-381.20863
139.13201	-7.17672	-381.35299
139.23201	-7.18141	-381.57040
139.33201	-7.18656	-381.83707
139.43201	-7.19188	-382.13655
139.53201	-7.19922	-382.51570
139.63201	-7.20359	-382.82064
139.73201	-7.20734	-382.97704
139.83201	-7.21234	-383.22499
139.93201	-7.21781	-383.52308
140.03201	-7.22500	-383.92103
140.13201	-7.23016	-384.26828
140.23201	-7.23328	-384.39867
140.33201	-7.23734	-384.57656
140.43201	-7.24203	-384.82904
140.53201	-7.24766	-385.11890
140.63201	-7.25609	-385.54639
140.73201	-7.26078	-385.92231
140.83201	-7.26453	-386.08849
140.93201	-7.26953	-386.33120
141.03201	-7.27531	-386.64079
141.13201	-7.28250	-387.04801
141.23201	-7.28656	-387.32713
141.33201	-7.29016	-387.46655
141.43201	-7.29422	-387.67925
141.53201	-7.29906	-387.91528
141.63201	-7.30453	-388.21033
141.73201	-7.31234	-388.59820
141.83201	-7.31781	-389.02742
141.93201	-7.32109	-389.15592
142.03201	-7.32578	-389.37169
142.13201	-7.33125	-389.66259
142.23201	-7.33953	-390.12265
142.33201	-7.34391	-390.43537
142.43201	-7.34719	-390.56405
142.53201	-7.35156	-390.77470
142.63201	-7.35672	-391.04384
142.73201	-7.36234	-391.35957
142.83201	-7.37078	-391.83715
142.93201	-7.37453	-392.11777
143.03201	-7.37813	-392.26913
143.13201	-7.38250	-392.49018
143.23201	-7.38797	-392.77637
143.33201	-7.39484	-393.17158
143.43201	-7.39922	-393.45250
143.53201	-7.40297	-393.63217
143.63201	-7.40734	-393.84547
143.73201	-7.41234	-394.10728
143.83201	-7.41812	-394.41839
143.93201	-7.42547	-394.80332
144.03201	-7.43047	-395.16243
144.13201	-7.43453	-395.33815
144.23201	-7.43906	-395.56548
144.33201	-7.44438	-395.83495
144.43201	-7.45188	-396.24029
144.53201	-7.45641	-396.55983
144.63201	-7.46016	-396.72589
144.73201	-7.46469	-396.94694
144.83201	-7.46953	-397.18929
144.93201	-7.47531	-397.49151
145.03201	-7.48234	-397.85627
145.13201	-7.48703	-398.18785
145.23201	-7.49078	-398.32878
145.33201	-7.49531	-398.56374
145.43201	-7.50078	-398.83703
145.53201	-7.50844	-399.23683
145.63201	-7.51359	-399.60191
145.73201	-7.51750	-399.76695
145.83201	-7.52188	-399.98794
145.93201	-7.52641	-400.21411
146.03201	-7.53172	-400.48578
146.13201	-7.53844	-400.83706
146.23201	-7.54422	-401.22512
146.33201	-7.54781	-401.37196
146.43201	-7.55234	-401.58644
146.53201	-7.55813	-401.87940
146.63201	-7.56625	-402.33153
146.73201	-7.57000	-402.59206
146.83201	-7.57359	-402.73523
146.93201	-7.57781	-402.93261
147.03201	-7.58250	-403.15610
147.13201	-7.58797	-403.44250
147.23201	-7.59453	-403.78267
147.33201	-7.60125	-404.23000
147.43201	-7.60469	-404.37394
147.53201	-7.60906	-404.55863
147.63201	-7.61422	-404.81344
147.73201	-7.62203	-405.19500
147.83201	-7.62687	-405.54824
147.93201	-7.63031	-405.69472
148.03201	-7.63453	-405.86919
148.13201	-7.63922	-406.09947
148.23201	-7.64453	-406.36992
148.33201	-7.65094	-406.68434
148.43201	-7.65703	-407.07564
148.53201	-7.66094	-407.23667
148.63201	-7.66547	-407.43330
148.73201	-7.67063	-407.68799
148.83201	-7.67859	-408.03272
148.93201	-7.68391	-408.44917
149.03201	-7.68734	-408.57756
149.13201	-7.69156	-408.75068
149.23201	-7.69641	-408.99339
149.33201	-7.70203	-409.27017
149.43201	-7.71078	-409.67539
149.53201	-7.71516	-410.03963
149.63201	-7.71844	-410.13896
149.73201	-7.72313	-410.34010
149.83201	-7.72906	-410.64286
149.93201	-7.73672	-411.05041
150.03201	-7.74063	-411.31228
150.13201	-7.74422	-411.44323
150.23201	-7.74859	-411.64955
150.33201	-7.75359	-411.89671
150.43201	-7.75922	-412.18126
150.53201	-7.76672	-412.57027
150.63201	-7.77141	-412.89502
150.73201	-7.77469	-412.99701
150.83201	-7.77906	-413.20318
150.93201	-7.78437	-413.44514
151.03201	-7.79234	-413.83693
151.13201	-7.79734	-414.21774
151.23201	-7.80094	-414.35486
151.33201	-7.80531	-414.54697
151.43201	-7.81078	-414.82267
151.53201	-7.81625	-415.10895
151.63201	-7.82391	-415.49969
151.73201	-7.82844	-415.82927
151.83201	-7.83172	-415.93203
151.93201	-7.83625	-416.14205
152.03201	-7.84187	-416.42940
152.13201	-7.84875	-416.78169
152.23201	-7.85438	-417.17243
152.33201	-7.85766	-417.28643
152.43201	-7.86187	-417.47531
152.53201	-7.86688	-417.71370
152.63201	-7.87250	-418.01307
152.73201	-7.88063	-418.42565
152.83201	-7.88531	-418.77592
152.93201	-7.88859	-418.87489
153.03201	-7.89313	-419.07653
153.13201	-7.89844	-419.35730
153.23201	-7.90516	-419.68465
153.33201	-7.91094	-420.07867
153.43201	-7.91453	-420.23462
153.53201	-7.91875	-420.40905
153.63201	-7.92375	-420.64875
153.73201	-7.92938	-420.94642
153.83201	-7.93734	-421.34023
153.93201	-7.94188	-421.67386
154.03201	-7.94516	-421.77621
154.13201	-7.94953	-421.97609
154.23201	-7.95484	-422.25391
154.33201	-7.96219	-422.61171
154.43201	-7.96781	-422.99733
154.53201	-7.97125	-423.12726
154.63201	-7.97562	-423.32080
154.73201	-7.98063	-423.56879
154.83201	-7.98609	-423.84231
154.93201	-7.99344	-424.19857
155.03201	-7.99828	-424.55134
155.13201	-8.00188	-424.68169
155.23201	-8.00625	-424.87743
155.33201	-8.01125	-425.12289
155.43201	-8.01938	-425.50233
155.53201	-8.02484	-425.91161
155.63201	-8.02813	-426.03824
155.73201	-8.03219	-426.19577
155.83201	-8.03703	-426.43356
155.93201	-8.04234	-426.69278
156.03201	-8.04922	-427.03053
156.13201	-8.05500	-427.43468
156.23201	-8.05875	-427.57657
156.33201	-8.06328	-427.77249
156.43201	-8.06859	-428.04053
156.53201	-8.07578	-428.38886
156.63201	-8.08156	-428.77764
156.73201	-8.08516	-428.92653
156.83201	-8.08953	-429.11193
156.93201	-8.09438	-429.36474
157.03201	-8.10016	-429.65057
157.13201	-8.10781	-430.04417
157.23201	-8.11203	-430.35206
157.33201	-8.11516	-430.45399
157.43201	-8.11953	-430.64934
157.53201	-8.12469	-430.88663
157.63201	-8.13203	-431.28097
157.73201	-8.13797	-431.68265
157.83201	-8.14172	-431.83658
157.93201	-8.14609	-432.01363
158.03201	-8.15109	-432.25902
158.13201	-8.15656	-432.54316
158.23201	-8.16313	-432.88764
158.33201	-8.16844	-433.22548
158.43201	-8.17203	-433.37232
158.53201	-8.17656	-433.56916
158.63201	-8.18234	-433.87023
158.73201	-8.19156	-434.34834
158.83201	-8.19594	-434.73262
158.93201	-8.19875	-434.78680
159.03201	-8.20297	-434.96761
159.13201	-8.20750	-435.20087
159.23201	-8.21281	-435.47642
159.33201	-8.21844	-435.77310
159.43201	-8.22500	-436.15434
159.53201	-8.22891	-436.36346
159.63201	-8.23328	-436.54746
159.73201	-8.23813	-436.78370
159.83201	-8.24453	-437.08777
159.93201	-8.25078	-437.50146
160.03201	-8.25469	-437.67866
160.13201	-8.25906	-437.87512
160.23201	-8.26391	-438.11151
160.33201	-8.26969	-438.39732
160.43201	-8.27656	-438.76028
160.53201	-8.28203	-439.12855
160.63201	-8.28562	-439.26361
160.73201	-8.29000	-439.45417
160.83201	-8.29469	-439.67393
160.93201	-8.30109	-439.95547
161.03201	-8.30703	-440.34135
161.13201	-8.31109	-440.51749
161.23201	-8.31531	-440.68488
161.33201	-8.32016	-440.90226
161.43201	-8.32578	-441.17412
161.53201	-8.33344	-441.55008
161.63201	-8.33906	-441.94180
161.73201	-8.34250	-442.05183
161.83201	-8.34688	-442.24027
161.93201	-8.35188	-442.46733
162.03201	-8.35859	-442.76828
162.13201	-8.36422	-443.13985
162.23201	-8.36828	-443.29548
162.33201	-8.37250	-443.47185
162.43201	-8.37734	-443.69638
162.53201	-8.38297	-443.96424
162.63201	-8.39047	-444.31597
162.73201	-8.39578	-444.70423
162.83201	-8.39891	-444.77749
162.93201	-8.40328	-444.94474
163.03201	-8.40828	-445.16933
163.13201	-8.41484	-445.47102
163.23201	-8.42141	-445.90253
163.33201	-8.42531	-446.05181
163.43201	-8.42953	-446.21822
163.53201	-8.43453	-446.44293
163.63201	-8.43969	-446.69461
163.73201	-8.44672	-447.00298
163.83201	-8.45234	-447.40316
163.93201	-8.45547	-447.47889
164.03201	-8.45969	-447.63386
164.13201	-8.46453	-447.85181
164.23201	-8.47063	-448.15773
164.33201	-8.47844	-448.58581
164.43201	-8.48188	-448.73762
164.53201	-8.48563	-448.85120
164.63201	-8.49016	-449.04739
164.73201	-8.49516	-449.26029
164.83201	-8.50141	-449.53465
164.92001	-8.50984	-450.03912
165.02001	-8.51313	-450.19948
165.12001	-8.51719	-450.32200
165.22001	-8.52203	-450.53399
165.32001	-8.52828	-450.82256
165.42001	-8.53594	-451.29931
165.52001	-8.53891	-451.38672
165.62001	-8.54281	-451.50885
165.72001	-8.54766	-451.74342
165.82001	-8.55297	-451.98116
165.92001	-8.56016	-452.30833
166.02001	-8.56641	-452.74103
166.12001	-8.56906	-452.80150
166.22001	-8.57313	-452.93689
166.32001	-8.57828	-453.18002
166.42001	-8.58469	-453.47470
166.52001	-8.59250	-453.95797
166.62001	-8.59578	-454.08812
166.72001	-8.59953	-454.20980
166.82001	-8.60422	-454.41234
166.92001	-8.60922	-454.64614
167.02001	-8.61594	-454.95090
167.12001	-8.62266	-455.40074
167.22001	-8.62578	-455.49282
167.32001	-8.63000	-455.64678
167.42001	-8.63516	-455.88237
167.52001	-8.64172	-456.19059
167.62001	-8.64844	-456.62561
167.72001	-8.65172	-456.73355
167.82001	-8.65563	-456.87518
167.92001	-8.66031	-457.07119
168.02001	-8.66563	-457.31941
168.12001	-8.67188	-457.61022
168.22001	-8.67969	-458.10473
168.32001	-8.68313	-458.23234
168.42001	-8.68719	-458.36991
168.52001	-8.69188	-458.57388
168.62001	-8.69828	-458.87497
168.72001	-8.70531	-459.32278
168.82001	-8.70875	-459.44467
168.92001	-8.71250	-459.57306
169.02001	-8.71734	-459.77986
169.12001	-8.72297	-460.05970
169.22001	-8.72953	-460.37817
169.32001	-8.73594	-460.79451
169.42001	-8.73922	-460.89324
169.52001	-8.74375	-461.06228
169.62001	-8.74875	-461.29858
169.72001	-8.75500	-461.57801
169.82001	-8.76188	-462.01831
169.92001	-8.76562	-462.16801
170.02001	-8.76953	-462.30289
170.12001	-8.77406	-462.49670
170.22001	-8.77937	-462.75616
170.32001	-8.78562	-463.06738
170.42001	-8.79312	-463.50071
170.52001	-8.79656	-463.64698
170.62001	-8.80047	-463.78809
170.72001	-8.80547	-464.00860
170.82001	-8.81219	-464.31974
170.92001	-8.81828	-464.70931
171.02001	-8.82172	-464.82927
171.12001	-8.82594	-464.98942
171.22001	-8.83063	-465.19780
171.32001	-8.83594	-465.44427
171.42001	-8.84219	-465.76378
171.52001	-8.85031	-466.22080
171.62001	-8.85344	-466.36978
171.72001	-8.85703	-466.48186
171.82001	-8.86188	-466.68106
171.82801	-8.86281	-464.54537
171.83001	-8.86437	-458.63694
171.83201	-8.86625	-447.03263
171.83401	-8.86844	-430.33186
171.83601	-8.87094	-410.19571
171.83801	-8.87328	-387.62617
171.84001	-8.87578	-363.06202
171.84201	-8.87797	-337.13591
171.84401	-8.88000	-310.60079
171.84601	-8.88141	-283.95489
171.84801	-8.88266	-257.52291
171.85001	-8.88328	-231.66007
171.85201	-8.88359	-206.69375
171.85401	-8.88359	-182.83093
171.85601	-8.88359	-160.21186
171.85801	-8.88359	-138.96400
171.86001	-8.88359	-119.17949
171.86201	-8.88359	-100.90217
171.86401	-8.88375	-84.15011
171.86601	-8.88375	-68.92256
171.86801	-8.88391	-55.18937
171.87001	-8.88391	-42.90190
171.87201	-8.88391	-32.00961
171.87401	-8.88391	-22.44904
171.87601	-8.88391	-14.13557
171.87801	-8.88391	-6.98352
171.88001	-8.88391	-0.91254
171.88201	-8.88391	4.16906
171.88401	-8.88391	8.35630
171.88601	-8.88391	11.72823
171.88801	-8.88391	14.36197
171.89001	-8.88406	16.34708
171.89201	-8.88406	17.76596
171.89401	-8.88406	18.68319
171.89801	-8.88406	19.27576
171.90201	-8.88406	18.61973
171.90401	-8.88406	17.95404
171.90601	-8.88406	17.12681
171.90801	-8.88406	16.17151
171.91001	-8.88406	15.12058
171.91201	-8.88406	14.00965
171.91401	-8.88406	12.86632
171.91601	-8.88406	11.71002
171.91801	-8.88406	10.56119
171.92001	-8.88406	9.43706
171.92201	-8.88406	8.34536
171.92401	-8.88406	7.29445
171.92601	-8.88406	6.29860
171.92801	-8.88406	5.36505
171.93001	-8.88406	4.49135
171.93201	-8.88375	3.67977
171.93401	-8.88375	2.93802
171.93601	-8.88375	2.26538
171.93801	-8.88375	1.65540
171.94001	-8.88375	1.10886
171.94401	-8.88375	0.20596
171.94801	-8.88375	-0.48413
171.95401	-8.88375	-1.17051
171.96601	-8.88359	-1.67552
171.99201	-8.88359	-1.17142
172.03401	-8.88344	-0.67127
172.13401	-8.88313	-0.63780
172.23401	-8.88313	-0.60522
172.33401	-8.88359	-0.57438
172.43401	-8.88641	-0.56672
172.53001	-8.89641	-0.55683
172.63001	-8.90594	-0.55623
172.73001	-8.90984	-0.54151
172.83001	-8.91406	-0.53630
172.93001	-8.91906	-0.53697
173.03001	-8.92516	-0.52636
173.13001	-8.93172	-0.53113
173.23001	-8.93609	-0.52217
173.33001	-8.94047	-0.52313
173.43001	-8.94500	-0.51608
173.53001	-8.95063	-0.51515
173.63001	-8.95703	-0.52122
173.73001	-8.96297	-0.51144
173.83001	-8.96672	-0.49996
173.93001	-8.97109	-0.50651
174.03001	-8.97641	-0.49899
174.13001	-8.98281	-0.50079
174.23001	-8.98844	-0.49831
174.33001	-8.99266	-0.49928
174.43001	-8.99734	-0.49588
174.53001	-9.00250	-0.49839
174.63001	-9.00844	-0.49043
174.73001	-9.01594	-0.49436
174.78201	-9.01875	-0.49448
