# Supplementary material for: Strengthening of 3D Printed Fused Deposition Manufactured Parts Using the Fill Compositing Technique
Source: PLoS One. 2015 Apr 16;10(4):e0122915. doi: 10.1371/journal.pone.0122915 (PMC4400136; doi:10.1371/journal.pone.0122915)
Supplement: S1 File — This is the raw data and information on all the samples presented in this manuscript. (ZIP) [file pone.0122915.s001.zip › Specimen_RawData_47.csv]

Time	Extension	Load
(sec)	(mm)	(N)
0.00000	-0.00016	-0.35499
0.10000	-0.00016	-0.35797
0.20000	-0.00125	-0.35646
0.28600	-0.01141	-0.35302
0.38600	-0.01844	-0.34847
0.48600	-0.02359	-0.34896
0.58600	-0.02859	-0.35936
0.68600	-0.03453	-0.35546
0.78600	-0.04203	-0.35648
0.88600	-0.04609	-0.35167
0.98600	-0.05062	-0.35537
1.08600	-0.05578	-0.34935
1.18600	-0.06188	-0.35510
1.28600	-0.06734	-0.34803
1.38600	-0.07141	-0.34982
1.48600	-0.07547	-0.35211
1.58600	-0.08000	-0.35684
1.68600	-0.08516	-0.34885
1.78600	-0.09094	-0.35291
1.88600	-0.09719	-0.34879
1.98600	-0.10203	-0.34689
2.08600	-0.10625	-0.35010
2.18600	-0.11109	-0.34336
2.28600	-0.11672	-0.35088
2.38600	-0.12438	-0.35534
2.48600	-0.12891	-0.35569
2.58600	-0.13313	-0.35365
2.68600	-0.13797	-0.35567
2.78600	-0.14422	-0.35710
2.88600	-0.15125	-0.35458
2.98600	-0.15625	-0.35067
3.08600	-0.15922	-0.35364
3.18600	-0.16344	-0.34747
3.28600	-0.16844	-0.35034
3.38600	-0.17500	-0.34763
3.48600	-0.18172	-0.34971
3.58600	-0.18578	-0.35419
3.68600	-0.19000	-0.34992
3.78600	-0.19453	-0.35640
3.88600	-0.19953	-0.35334
3.98600	-0.20531	-0.35618
4.08600	-0.21234	-0.34733
4.18600	-0.21609	-0.35297
4.28600	-0.22063	-0.35046
4.38600	-0.22578	-0.35521
4.48600	-0.23172	-0.35128
4.58600	-0.23797	-0.35461
4.68600	-0.24203	-0.35500
4.78600	-0.24641	-0.34894
4.88600	-0.25109	-0.35609
4.98600	-0.25641	-0.35349
5.08600	-0.26266	-0.36367
5.18600	-0.26891	-0.35887
5.28600	-0.27266	-0.35651
5.38600	-0.27688	-0.35912
5.48600	-0.28172	-0.35631
5.58600	-0.28734	-0.35490
5.68600	-0.29469	-0.35560
5.78600	-0.29922	-0.35096
5.88600	-0.30344	-0.35511
5.98600	-0.30813	-0.35148
6.08600	-0.31328	-0.35763
6.18600	-0.31922	-0.35833
6.28600	-0.32563	-0.36051
6.38600	-0.32938	-0.35767
6.48600	-0.33391	-0.35264
6.58600	-0.33906	-0.36576
6.68600	-0.34484	-0.35595
6.78600	-0.35156	-0.35136
6.88600	-0.35578	-0.35830
6.98600	-0.35969	-0.35713
7.08600	-0.36422	-0.35511
7.18600	-0.36938	-0.35658
7.28600	-0.37547	-0.34819
7.38600	-0.38266	-0.35771
7.48600	-0.38641	-0.35449
7.58600	-0.39078	-0.35819
7.68600	-0.39594	-0.35760
7.78600	-0.40172	-0.35718
7.88600	-0.40844	-0.35147
7.98600	-0.41266	-0.35214
8.08600	-0.41672	-0.35485
8.18600	-0.42141	-0.35138
8.28600	-0.42656	-0.35146
8.38600	-0.43281	-0.35528
8.48600	-0.43969	-0.35703
8.58600	-0.44328	-0.34956
8.68600	-0.44750	-0.35538
8.78600	-0.45250	-0.35316
8.88600	-0.45906	-0.34800
8.98600	-0.46578	-0.35350
9.08600	-0.46922	-0.35076
9.18600	-0.47312	-0.35493
9.28600	-0.47766	-0.35186
9.38600	-0.48281	-0.35629
9.48600	-0.48828	-0.35403
9.58600	-0.49531	-0.35277
9.68600	-0.49984	-0.36485
9.78600	-0.50438	-0.36085
9.88600	-0.50953	-0.35480
9.98600	-0.51562	-0.34555
10.08600	-0.52234	-0.35168
10.18600	-0.52594	-0.35258
10.28600	-0.53000	-0.35867
10.38600	-0.53453	-0.34700
10.48600	-0.53984	-0.36119
10.58600	-0.54609	-0.35531
10.68600	-0.55328	-0.35047
10.78600	-0.55672	-0.35281
10.88600	-0.56094	-0.35220
10.98600	-0.56578	-0.35316
11.08600	-0.57156	-0.36265
11.18600	-0.57828	-0.35011
11.28600	-0.58266	-0.35725
11.38600	-0.58688	-0.35721
11.48600	-0.59172	-0.35085
11.58600	-0.59703	-0.35361
11.68600	-0.60344	-0.35935
11.78600	-0.61047	-0.34863
11.88600	-0.61391	-0.35370
11.98600	-0.61828	-0.35346
12.08600	-0.62359	-0.35469
12.18600	-0.63016	-0.35430
12.28600	-0.63687	-0.35606
12.38600	-0.64031	-0.35103
12.48600	-0.64422	-0.35528
12.58600	-0.64906	-0.35536
12.68600	-0.65422	-0.34775
12.78600	-0.65984	-0.35561
12.88600	-0.66594	-0.35361
12.98600	-0.67000	-0.35087
13.08600	-0.67422	-0.36093
13.18600	-0.67922	-0.35254
13.28600	-0.68531	-0.35320
13.38600	-0.69156	-0.47300
13.48600	-0.69609	-0.66303
13.58600	-0.70031	-0.84524
13.68600	-0.70500	-1.06168
13.78600	-0.71000	-1.30384
13.88600	-0.71563	-1.58466
13.98600	-0.72172	-1.89896
14.08600	-0.72641	-2.16935
14.18600	-0.73063	-2.38783
14.28600	-0.73562	-2.64439
14.38600	-0.74141	-2.94390
14.48600	-0.74828	-3.32802
14.58600	-0.75297	-3.59283
14.68600	-0.75719	-3.82048
14.78600	-0.76188	-4.07205
14.88600	-0.76703	-4.34903
14.98600	-0.77266	-4.65030
15.08600	-0.77938	-5.02931
15.18600	-0.78344	-5.26390
15.28600	-0.78766	-5.46948
15.38600	-0.79203	-5.71123
15.48600	-0.79766	-5.99957
15.58600	-0.80453	-6.37653
15.68600	-0.80953	-6.67559
15.78600	-0.81359	-6.89750
15.88600	-0.81828	-7.13564
15.98600	-0.82344	-7.40924
16.08600	-0.82891	-7.71019
16.18600	-0.83562	-8.08284
16.28600	-0.83984	-8.32862
16.38600	-0.84406	-8.54220
16.48600	-0.84906	-8.81282
16.58600	-0.85500	-9.13644
16.68600	-0.86250	-9.56004
16.78600	-0.86672	-9.82872
16.88600	-0.87063	-10.03596
16.98600	-0.87516	-10.28246
17.08600	-0.88031	-10.56204
17.18600	-0.88656	-10.90027
17.28600	-0.89391	-11.37593
17.38600	-0.89719	-11.57505
17.48600	-0.90125	-11.78582
17.58600	-0.90547	-12.02313
17.68600	-0.91078	-12.31389
17.78600	-0.91734	-12.67183
17.88600	-0.92219	-12.99227
17.98600	-0.92641	-13.21412
18.08600	-0.93094	-13.46247
18.18600	-0.93625	-13.74306
18.28600	-0.94187	-14.06313
18.38600	-0.94875	-14.45161
18.48600	-0.95328	-14.73182
18.58600	-0.95766	-14.96805
18.68600	-0.96297	-15.25133
18.78600	-0.96891	-15.59294
18.88600	-0.97766	-16.06670
18.98600	-0.98156	-16.37972
19.08600	-0.98484	-16.54332
19.18600	-0.98938	-16.79792
19.28600	-0.99437	-17.08861
19.38600	-1.00016	-17.42161
19.48600	-1.00719	-17.86240
19.58600	-1.01094	-18.09956
19.68600	-1.01516	-18.32905
19.78600	-1.02016	-18.63363
19.88600	-1.02563	-18.94396
19.98600	-1.03281	-19.37137
20.08600	-1.03703	-19.66745
20.18600	-1.04109	-19.89180
20.28600	-1.04594	-20.17275
20.38600	-1.05141	-20.51537
20.48600	-1.05750	-20.88651
20.58600	-1.06469	-21.35187
20.68600	-1.06797	-21.56132
20.78600	-1.07203	-21.78746
20.88600	-1.07656	-22.06183
20.98600	-1.08219	-22.38851
21.08600	-1.08938	-22.84656
21.18600	-1.09375	-23.15533
21.28600	-1.09766	-23.37484
21.38600	-1.10203	-23.63208
21.48600	-1.10719	-23.93496
21.58600	-1.11297	-24.28628
21.68600	-1.12047	-24.74269
21.78600	-1.12453	-25.03851
21.88600	-1.12875	-25.27768
21.98600	-1.13375	-25.57181
22.08600	-1.13969	-25.93577
22.18600	-1.14609	-26.36953
22.28600	-1.15016	-26.63957
22.38600	-1.15406	-26.86151
22.48600	-1.15875	-27.13739
22.58600	-1.16391	-27.45608
22.68600	-1.16969	-27.80832
22.78600	-1.17719	-28.26711
22.88600	-1.18109	-28.56243
22.98600	-1.18531	-28.79194
23.08600	-1.19000	-29.06777
23.18600	-1.19578	-29.42701
23.28600	-1.20234	-29.84306
23.38600	-1.20703	-30.15720
23.48600	-1.21109	-30.40238
23.58600	-1.21562	-30.67434
23.68600	-1.22078	-30.99064
23.78600	-1.22687	-31.34973
23.88600	-1.23422	-31.83625
23.98600	-1.23781	-32.09145
24.08600	-1.24187	-32.31255
24.18600	-1.24656	-32.60189
24.28600	-1.25266	-32.95510
24.38600	-1.25984	-33.43143
24.48600	-1.26406	-33.74260
24.58600	-1.26813	-33.97843
24.68600	-1.27266	-34.26228
24.78600	-1.27781	-34.56287
24.88600	-1.28344	-34.90341
24.98600	-1.29031	-35.34938
25.08600	-1.29469	-35.68575
25.18600	-1.29875	-35.90422
25.28600	-1.30359	-36.20332
25.38600	-1.30953	-36.57122
25.48600	-1.31656	-37.04124
25.58600	-1.32047	-37.31351
25.68600	-1.32422	-37.52114
25.78600	-1.32875	-37.80583
25.88600	-1.33406	-38.12695
25.98600	-1.34016	-38.50005
26.08600	-1.34687	-38.92657
26.18600	-1.35172	-39.28353
26.28600	-1.35578	-39.52487
26.38600	-1.36031	-39.80374
26.48600	-1.36547	-40.12321
26.58600	-1.37188	-40.52037
26.68600	-1.37672	-40.86435
26.78600	-1.38094	-41.11623
26.88600	-1.38562	-41.38835
26.98600	-1.39078	-41.70477
27.08600	-1.39688	-42.07578
27.18600	-1.40438	-42.55764
27.28600	-1.40813	-42.85178
27.38600	-1.41219	-43.06839
27.48600	-1.41703	-43.37630
27.58600	-1.42313	-43.73842
27.68600	-1.43031	-44.22366
27.78600	-1.43453	-44.52162
27.88600	-1.43859	-44.75938
27.98600	-1.44328	-45.04525
28.08600	-1.44812	-45.35997
28.18600	-1.45391	-45.70702
28.28200	-1.46109	-46.20764
28.38200	-1.46500	-46.49658
28.48200	-1.46906	-46.73457
28.58200	-1.47406	-47.05214
28.68200	-1.47953	-47.39709
28.78200	-1.48594	-47.81796
28.88200	-1.49094	-48.17565
28.98200	-1.49500	-48.43874
29.08200	-1.49937	-48.71368
29.18200	-1.50453	-49.04150
29.28200	-1.51016	-49.40539
29.38200	-1.51672	-49.83740
29.48200	-1.52094	-50.14101
29.58200	-1.52516	-50.39107
29.68200	-1.52984	-50.69204
29.78200	-1.53562	-51.06768
29.88200	-1.54281	-51.53530
29.98200	-1.54766	-51.90299
30.08200	-1.55141	-52.12845
30.18200	-1.55578	-52.37960
30.28200	-1.56063	-52.67397
30.38200	-1.56563	-53.00687
30.48200	-1.57172	-53.37948
30.58200	-1.57672	-53.72897
30.68200	-1.58109	-53.98732
30.78200	-1.58641	-54.32093
30.88200	-1.59234	-54.69232
30.98200	-1.59938	-55.13114
31.08200	-1.60500	-55.55967
31.18200	-1.60875	-55.77118
31.28200	-1.61297	-56.02190
31.38200	-1.61797	-56.33581
31.48200	-1.62344	-56.67135
31.58200	-1.63109	-57.16265
31.68200	-1.63516	-57.49591
31.78200	-1.63906	-57.69782
31.88200	-1.64359	-57.97293
31.98200	-1.64875	-58.28224
32.08200	-1.65453	-58.64175
32.18200	-1.66016	-59.04514
32.28200	-1.66469	-59.31695
32.38200	-1.66953	-59.60489
32.48200	-1.67438	-59.91426
32.58200	-1.67984	-60.26560
32.68200	-1.68766	-60.70556
32.78200	-1.69203	-61.06697
32.88200	-1.69563	-61.26528
32.98200	-1.70031	-61.53569
33.08200	-1.70578	-61.86552
33.18200	-1.71391	-62.35307
33.28200	-1.71859	-62.74414
33.38200	-1.72203	-62.93288
33.48200	-1.72656	-63.19718
33.58200	-1.73156	-63.51034
33.68200	-1.73656	-63.82667
33.78200	-1.74297	-64.20153
33.88200	-1.74766	-64.56988
33.98200	-1.75188	-64.79117
34.08200	-1.75625	-65.06274
34.18200	-1.76125	-65.35027
34.28200	-1.76844	-65.74275
34.38200	-1.77422	-66.17688
34.48200	-1.77797	-66.40461
34.58200	-1.78219	-66.63487
34.68200	-1.78687	-66.90420
34.78200	-1.79234	-67.22809
34.88200	-1.79984	-67.65337
34.98200	-1.80531	-68.08559
35.08200	-1.80922	-68.29067
35.18200	-1.81391	-68.54223
35.28200	-1.81922	-68.86099
35.38200	-1.82719	-69.32391
35.48200	-1.83281	-69.77658
35.58200	-1.83641	-69.97660
35.68200	-1.84094	-70.24306
35.78200	-1.84594	-70.57556
35.88200	-1.85141	-70.90680
35.98200	-1.85875	-71.35224
36.08200	-1.86219	-71.63103
36.18200	-1.86578	-71.82898
36.28200	-1.87047	-72.10408
36.38200	-1.87609	-72.44831
36.48200	-1.88391	-72.93916
36.58200	-1.88891	-73.34830
36.68200	-1.89281	-73.56067
36.78200	-1.89734	-73.83547
36.88200	-1.90234	-74.15572
36.98200	-1.90781	-74.49010
37.08200	-1.91437	-74.92142
37.18200	-1.91875	-75.25378
37.28200	-1.92234	-75.45895
37.38200	-1.92687	-75.72604
37.48200	-1.93219	-76.05433
37.58200	-1.93984	-76.53156
37.68200	-1.94531	-76.96351
37.78200	-1.94891	-77.17864
37.88200	-1.95328	-77.43494
37.98200	-1.95844	-77.75023
38.08200	-1.96422	-78.14345
38.18200	-1.97078	-78.54199
38.28200	-1.97594	-78.95788
38.38200	-1.97969	-79.16597
38.48200	-1.98422	-79.45278
38.58200	-1.98953	-79.77510
38.68200	-1.99641	-80.20964
38.78200	-2.00172	-80.62211
38.88200	-2.00563	-80.85749
38.98200	-2.00984	-81.10788
39.08200	-2.01453	-81.40231
39.18200	-2.02016	-81.75955
39.28200	-2.02641	-82.16082
39.38200	-2.03188	-82.55587
39.48200	-2.03594	-82.79180
39.58200	-2.04078	-83.09422
39.68200	-2.04641	-83.44489
39.78200	-2.05359	-83.90810
39.88200	-2.05844	-84.26367
39.98200	-2.06234	-84.48522
40.08200	-2.06672	-84.75841
40.18200	-2.07156	-85.06447
40.28200	-2.07703	-85.40229
40.38200	-2.08422	-85.83514
40.48200	-2.08906	-86.23914
40.58200	-2.09297	-86.44840
40.68200	-2.09766	-86.73573
40.78200	-2.10312	-87.07128
40.88200	-2.10984	-87.49398
40.98200	-2.11469	-87.87587
41.08200	-2.11875	-88.10966
41.18200	-2.12344	-88.37903
41.28200	-2.12844	-88.70164
41.38200	-2.13375	-89.03213
41.48200	-2.14094	-89.47448
41.58200	-2.14609	-89.88553
41.68200	-2.14969	-90.08525
41.78200	-2.15406	-90.34533
41.88200	-2.15937	-90.67504
41.98200	-2.16609	-91.05595
42.08200	-2.17156	-91.47067
42.18200	-2.17562	-91.70551
42.28200	-2.18016	-91.98351
42.38200	-2.18547	-92.31550
42.48200	-2.19125	-92.67947
42.58200	-2.19813	-93.11754
42.68200	-2.20250	-93.44842
42.78200	-2.20625	-93.65732
42.88200	-2.21094	-93.93705
42.98200	-2.21625	-94.25697
43.08200	-2.22250	-94.63777
43.18200	-2.22859	-95.08751
43.28200	-2.23266	-95.32642
43.38200	-2.23688	-95.57129
43.48200	-2.24172	-95.85252
43.58200	-2.24750	-96.22965
43.68200	-2.25563	-96.71275
43.78200	-2.26047	-97.13060
43.88200	-2.26406	-97.32789
43.98200	-2.26875	-97.61056
44.08200	-2.27437	-97.96399
44.18200	-2.28078	-98.36119
44.28200	-2.28563	-98.73748
44.38200	-2.28938	-98.95944
44.48200	-2.29391	-99.22667
44.58200	-2.29906	-99.56545
44.68200	-2.30500	-99.94208
44.77200	-2.31312	-100.44518
44.87200	-2.31750	-100.88185
44.97200	-2.32031	-101.03568
45.07200	-2.32469	-101.28430
45.17200	-2.32953	-101.63919
45.27200	-2.33609	-102.05527
45.37200	-2.34188	-102.49721
45.47200	-2.34578	-102.74982
45.57200	-2.34984	-102.99571
45.67200	-2.35469	-103.29103
45.77200	-2.35984	-103.63310
45.87200	-2.36641	-104.03430
45.97200	-2.37250	-104.49690
46.07200	-2.37641	-104.76082
46.17200	-2.38109	-105.04220
46.27200	-2.38656	-105.39014
46.37200	-2.39281	-105.78557
46.47200	-2.39813	-106.18987
46.57200	-2.40203	-106.42561
46.67200	-2.40625	-106.68961
46.77200	-2.41125	-107.00638
46.87200	-2.41625	-107.33163
46.97200	-2.42234	-107.69313
47.07200	-2.42906	-108.18212
47.17200	-2.43328	-108.44186
47.27200	-2.43781	-108.72520
47.37200	-2.44297	-109.04835
47.47200	-2.44922	-109.42308
47.57200	-2.45500	-109.86645
47.67200	-2.45922	-110.12951
47.77200	-2.46375	-110.39644
47.87200	-2.46844	-110.70006
47.97200	-2.47375	-111.02145
48.07200	-2.48031	-111.41168
48.17200	-2.48578	-111.84663
48.27200	-2.48937	-112.04617
48.37200	-2.49391	-112.30721
48.47200	-2.49906	-112.62804
48.57200	-2.50531	-113.00622
48.67200	-2.51109	-113.43206
48.77200	-2.51547	-113.69296
48.87200	-2.52000	-113.94655
48.97200	-2.52500	-114.25738
49.07200	-2.53047	-114.59789
49.17200	-2.53734	-115.01700
49.27000	-2.54375	-115.52015
49.37000	-2.54719	-115.72675
49.47000	-2.55109	-115.95619
49.57000	-2.55641	-116.26316
49.67000	-2.56297	-116.68385
49.77000	-2.56875	-117.11276
49.87000	-2.57234	-117.33372
49.97000	-2.57641	-117.56301
50.07000	-2.58094	-117.84116
50.17000	-2.58625	-118.15915
50.27000	-2.59188	-118.51195
50.37000	-2.59906	-118.97236
50.47000	-2.60344	-119.28912
50.57000	-2.60766	-119.52306
50.67000	-2.61234	-119.79295
50.77000	-2.61797	-120.12659
50.87000	-2.62453	-120.56655
50.97000	-2.62891	-120.83608
51.07000	-2.63313	-121.08952
51.17000	-2.63813	-121.36690
51.27000	-2.64359	-121.70872
51.37000	-2.64953	-122.06978
51.47000	-2.65609	-122.52615
51.57000	-2.66000	-122.75805
51.67000	-2.66469	-123.03048
51.77000	-2.67062	-123.39108
51.87000	-2.67844	-123.84769
51.97000	-2.68312	-124.24874
52.07000	-2.68641	-124.42007
52.17000	-2.69063	-124.66591
52.27000	-2.69531	-124.94289
52.37000	-2.70094	-125.28574
52.47000	-2.70781	-125.68900
52.57000	-2.71375	-126.17232
52.67000	-2.71719	-126.37649
52.77000	-2.72187	-126.64384
52.87000	-2.72672	-126.94933
52.97000	-2.73266	-127.30059
53.07000	-2.73859	-127.73159
53.17000	-2.74250	-127.97685
53.27000	-2.74672	-128.22789
53.37000	-2.75156	-128.52257
53.47000	-2.75703	-128.85639
53.57000	-2.76422	-129.28751
53.66200	-2.77031	-129.78889
53.76200	-2.77375	-129.94206
53.86200	-2.77766	-130.22399
53.96200	-2.78234	-130.52729
54.06200	-2.78797	-130.82616
54.16200	-2.79516	-131.29593
54.26200	-2.79937	-131.60336
54.36200	-2.80375	-131.87940
54.46200	-2.80875	-132.16171
54.56200	-2.81453	-132.52020
54.66200	-2.82109	-132.92909
54.76200	-2.82625	-133.34815
54.86200	-2.82984	-133.55532
54.96200	-2.83453	-133.81438
55.06200	-2.83969	-134.15632
55.16200	-2.84578	-134.53774
55.26200	-2.85266	-135.03134
55.36200	-2.85641	-135.27897
55.46200	-2.86016	-135.50390
55.56200	-2.86500	-135.79457
55.66200	-2.87031	-136.14452
55.76200	-2.87641	-136.52734
55.86200	-2.88328	-137.03248
55.96200	-2.88703	-137.26833
56.06200	-2.89141	-137.52423
56.16200	-2.89641	-137.84306
56.26200	-2.90203	-138.20158
56.36200	-2.90875	-138.65271
56.46200	-2.91281	-138.95461
56.56200	-2.91703	-139.19419
56.66200	-2.92172	-139.48388
56.76200	-2.92688	-139.80547
56.86200	-2.93328	-140.19416
56.95400	-2.94016	-140.69581
57.05400	-2.94359	-140.94070
57.15400	-2.94750	-141.14398
57.25400	-2.95219	-141.44252
57.35400	-2.95797	-141.78067
57.45200	-2.96516	-142.28149
57.55200	-2.96938	-142.59174
57.65200	-2.97344	-142.81972
57.75200	-2.97828	-143.13386
57.85200	-2.98375	-143.47446
57.95200	-2.98969	-143.84677
58.05200	-2.99625	-144.31331
58.15200	-3.00000	-144.55411
58.25200	-3.00406	-144.80054
58.35200	-3.00891	-145.10082
58.45200	-3.01484	-145.46333
58.55200	-3.02187	-145.97136
58.65200	-3.02594	-146.24530
58.75200	-3.02984	-146.46450
58.85200	-3.03438	-146.72932
58.95200	-3.03969	-147.07120
59.05200	-3.04578	-147.45149
59.14200	-3.05297	-147.95493
59.24200	-3.05672	-148.23203
59.34200	-3.06062	-148.44844
59.44200	-3.06531	-148.73815
59.54200	-3.07109	-149.07949
59.64200	-3.07828	-149.56555
59.74200	-3.08266	-149.87051
59.84200	-3.08687	-150.14052
59.94200	-3.09156	-150.44214
60.04200	-3.09688	-150.79577
60.14200	-3.10281	-151.17943
60.24200	-3.10938	-151.65113
60.34200	-3.11312	-151.90084
60.44200	-3.11719	-152.12917
60.54200	-3.12219	-152.44426
60.64200	-3.12891	-152.87291
60.72400	-3.13563	-153.37814
60.82400	-3.13922	-153.66718
60.92400	-3.14281	-153.85883
61.02400	-3.14734	-154.14770
61.12400	-3.15250	-154.49111
61.22400	-3.15813	-154.86382
61.32400	-3.16437	-155.28715
61.42400	-3.16875	-155.61640
61.52400	-3.17281	-155.86577
61.62400	-3.17781	-156.17926
61.72400	-3.18375	-156.56492
61.82400	-3.19078	-157.05796
61.92400	-3.19547	-157.44509
62.02400	-3.19922	-157.66579
62.12400	-3.20344	-157.91856
62.22400	-3.20828	-158.22324
62.32400	-3.21375	-158.58577
62.42400	-3.21984	-158.98471
62.52400	-3.22547	-159.41529
62.62400	-3.22969	-159.67916
62.72400	-3.23453	-159.97297
62.82400	-3.24047	-160.35312
62.92400	-3.24750	-160.82533
63.02400	-3.25172	-161.14193
63.12400	-3.25563	-161.37418
63.22400	-3.26016	-161.66317
63.32400	-3.26516	-161.99879
63.42400	-3.27063	-162.34821
63.52400	-3.27734	-162.76237
63.62400	-3.28234	-163.13072
63.72400	-3.28625	-163.36584
63.82400	-3.29078	-163.64178
63.92400	-3.29594	-163.96716
64.02400	-3.30297	-164.39769
64.12400	-3.30828	-164.79893
64.22400	-3.31234	-165.04568
64.32400	-3.31703	-165.32578
64.42400	-3.32219	-165.64435
64.52400	-3.32766	-165.97907
64.62400	-3.33422	-166.38069
64.72400	-3.33875	-166.73845
64.82400	-3.34266	-166.95026
64.92400	-3.34719	-167.22497
65.02400	-3.35266	-167.55268
65.12400	-3.36000	-167.97197
65.22400	-3.36578	-168.42604
65.32400	-3.36953	-168.63136
65.42400	-3.37406	-168.90147
65.52400	-3.37906	-169.20823
65.62400	-3.38469	-169.56225
65.72400	-3.39203	-170.01745
65.82400	-3.39609	-170.33012
65.92400	-3.40000	-170.53042
66.02400	-3.40484	-170.82064
66.12400	-3.41016	-171.14408
66.22400	-3.41703	-171.55465
66.32400	-3.42172	-171.93395
66.42400	-3.42578	-172.15873
66.52400	-3.43031	-172.42494
66.62400	-3.43516	-172.72238
66.72400	-3.44109	-173.08749
66.82400	-3.44875	-173.53965
66.92400	-3.45281	-173.86509
67.02400	-3.45656	-174.05374
67.12400	-3.46125	-174.32337
67.22400	-3.46656	-174.64371
67.32400	-3.47359	-175.04373
67.42400	-3.47953	-175.51510
67.52400	-3.48313	-175.70820
67.62400	-3.48734	-175.93655
67.72400	-3.49188	-176.19787
67.82400	-3.49703	-176.50217
67.92400	-3.50422	-176.91015
68.02400	-3.51016	-177.38490
68.12400	-3.51375	-177.58250
68.22400	-3.51844	-177.84715
68.32400	-3.52391	-178.14529
68.42400	-3.53078	-178.57343
68.52400	-3.53578	-178.95389
68.62400	-3.53969	-179.17284
68.72400	-3.54422	-179.43625
68.82400	-3.54953	-179.74742
68.92400	-3.55562	-180.14014
69.01800	-3.56406	-180.64147
69.11800	-3.56781	-181.01315
69.21800	-3.57094	-181.13828
69.31800	-3.57547	-181.40073
69.41800	-3.58031	-181.69145
69.51800	-3.58719	-182.10207
69.61800	-3.59250	-182.52814
69.71800	-3.59609	-182.74812
69.81800	-3.60047	-182.99028
69.91800	-3.60531	-183.29999
70.01800	-3.61047	-183.61036
70.11800	-3.61719	-183.99389
70.21800	-3.62344	-184.48824
70.31800	-3.62734	-184.71600
70.41800	-3.63187	-184.97807
70.51800	-3.63750	-185.33061
70.61800	-3.64484	-185.78945
70.71800	-3.64937	-186.13601
70.81800	-3.65281	-186.34240
70.91800	-3.65719	-186.58932
71.01800	-3.66203	-186.90388
71.11800	-3.66766	-187.24649
71.21800	-3.67500	-187.71100
71.31800	-3.68031	-188.15070
71.41800	-3.68406	-188.33843
71.51800	-3.68859	-188.60041
71.61800	-3.69406	-188.93148
71.71800	-3.70062	-189.35443
71.81800	-3.70594	-189.74313
71.91800	-3.70984	-189.97926
72.01800	-3.71406	-190.24333
72.11800	-3.71906	-190.55344
72.21800	-3.72453	-190.89524
72.31800	-3.73187	-191.33872
72.41800	-3.73688	-191.76768
72.51800	-3.74047	-191.95645
72.61800	-3.74516	-192.23998
72.71800	-3.75078	-192.60474
72.81800	-3.75766	-193.04046
72.91800	-3.76234	-193.39469
73.01800	-3.76625	-193.63245
73.11800	-3.77078	-193.89583
73.21800	-3.77578	-194.21032
73.31800	-3.78109	-194.56731
73.41800	-3.78750	-194.93638
73.51200	-3.79375	-195.43646
73.61200	-3.79719	-195.64138
73.71200	-3.80141	-195.88004
73.81200	-3.80641	-196.20831
73.91200	-3.81312	-196.60340
74.01200	-3.81906	-197.04296
74.11200	-3.82266	-197.24528
74.21200	-3.82672	-197.47232
74.31200	-3.83156	-197.78182
74.41200	-3.83719	-198.13761
74.51200	-3.84391	-198.55252
74.60400	-3.85063	-199.05984
74.70400	-3.85406	-199.28251
74.80400	-3.85828	-199.50998
74.90400	-3.86297	-199.80420
75.00400	-3.86859	-200.13835
75.10400	-3.87531	-200.61001
75.20400	-3.87953	-200.89267
75.30400	-3.88359	-201.13850
75.40400	-3.88828	-201.42077
75.50400	-3.89391	-201.76433
75.60400	-3.90031	-202.15298
75.70400	-3.90656	-202.63055
75.80400	-3.91000	-202.82537
75.90400	-3.91453	-203.08770
76.00400	-3.92016	-203.43110
76.10400	-3.92750	-203.87401
76.20400	-3.93281	-204.30492
76.30400	-3.93656	-204.53580
76.40400	-3.94094	-204.78773
76.50400	-3.94578	-205.09519
76.60400	-3.95141	-205.44030
76.70400	-3.95828	-205.87716
76.80400	-3.96328	-206.30716
76.90400	-3.96672	-206.49201
77.00400	-3.97094	-206.74744
77.10400	-3.97578	-207.04326
77.20400	-3.98156	-207.39691
77.30400	-3.98844	-207.87728
77.40400	-3.99266	-208.15521
77.50400	-3.99719	-208.42831
77.60400	-4.00219	-208.75147
77.70400	-4.00750	-209.07988
77.80400	-4.01453	-209.50057
77.90400	-4.02031	-209.99411
78.00400	-4.02391	-210.18121
78.10400	-4.02813	-210.42895
78.20400	-4.03281	-210.72210
78.30400	-4.03859	-211.07858
78.39800	-4.04563	-211.57947
78.49800	-4.04969	-211.86481
78.59800	-4.05391	-212.13418
78.69800	-4.05891	-212.42586
78.79800	-4.06422	-212.76417
78.89800	-4.07188	-213.21636
78.99800	-4.07734	-213.69337
79.09800	-4.08078	-213.90755
79.19800	-4.08531	-214.18388
79.29800	-4.09016	-214.49289
79.39800	-4.09563	-214.85321
79.49800	-4.10203	-215.30242
79.59800	-4.10609	-215.57854
79.69800	-4.11000	-215.80328
79.79800	-4.11437	-216.06356
79.89800	-4.11938	-216.38502
79.99800	-4.12531	-216.75679
80.09000	-4.13250	-217.26471
80.19000	-4.13641	-217.53685
80.29000	-4.14078	-217.79151
80.39000	-4.14563	-218.08748
80.49000	-4.15125	-218.40832
80.59000	-4.15750	-218.81302
80.69000	-4.16219	-219.13430
80.79000	-4.16656	-219.40772
80.89000	-4.17125	-219.69214
80.99000	-4.17656	-220.01414
81.09000	-4.18250	-220.37813
81.19000	-4.18984	-220.87874
81.29000	-4.19344	-221.11291
81.39000	-4.19750	-221.33540
81.49000	-4.20234	-221.61213
81.59000	-4.20828	-221.95823
81.69000	-4.21516	-222.44731
81.79000	-4.21922	-222.70244
81.89000	-4.22344	-222.93396
81.99000	-4.22813	-223.21136
82.09000	-4.23359	-223.54200
82.19000	-4.23938	-223.88309
82.29000	-4.24656	-224.38499
82.39000	-4.25031	-224.62243
82.49000	-4.25438	-224.84475
82.59000	-4.25937	-225.14595
82.69000	-4.26531	-225.50502
82.79000	-4.27250	-225.99778
82.89000	-4.27594	-226.21436
82.99000	-4.27984	-226.43068
83.09000	-4.28453	-226.71093
83.19000	-4.28969	-227.00398
83.29000	-4.29578	-227.37417
83.37600	-4.30359	-227.88261
83.47600	-4.30719	-228.16008
83.57600	-4.31094	-228.35243
83.67600	-4.31578	-228.63993
83.77600	-4.32125	-228.97567
83.87600	-4.32859	-229.45021
83.97600	-4.33266	-229.74513
84.07600	-4.33656	-229.94615
84.17600	-4.34078	-230.19400
84.27600	-4.34547	-230.46838
84.37600	-4.35094	-230.79982
84.47600	-4.35797	-231.19207
84.57600	-4.36219	-231.51922
84.67600	-4.36625	-231.71689
84.77600	-4.37109	-232.00148
84.87600	-4.37703	-232.35109
84.96800	-4.38563	-232.86036
85.06800	-4.39016	-233.22716
85.16800	-4.39359	-233.40496
85.26800	-4.39859	-233.68043
85.36800	-4.40391	-234.02932
85.46800	-4.41000	-234.40526
85.56800	-4.41734	-234.90305
85.66800	-4.42063	-235.18191
85.76800	-4.42422	-235.37406
85.86800	-4.42875	-235.64401
85.96800	-4.43438	-235.98473
86.06800	-4.44141	-236.43088
86.16800	-4.44578	-236.75235
86.26800	-4.44937	-236.96738
86.36800	-4.45391	-237.22297
86.46800	-4.45859	-237.50630
86.56800	-4.46391	-237.83447
86.66800	-4.47078	-238.23750
86.76800	-4.47672	-238.70209
86.86800	-4.48078	-238.92039
86.96800	-4.48547	-239.19021
87.06800	-4.49109	-239.51320
87.16800	-4.49781	-239.95739
87.26800	-4.50219	-240.28179
87.36800	-4.50625	-240.51921
87.46800	-4.51078	-240.78548
87.56800	-4.51609	-241.11661
87.66800	-4.52188	-241.46856
87.76800	-4.52969	-241.95065
87.86800	-4.53328	-242.25229
87.96800	-4.53688	-242.43149
88.06800	-4.54141	-242.69357
88.16800	-4.54688	-243.02365
88.26800	-4.55469	-243.50631
88.36800	-4.55938	-243.86349
88.46800	-4.56328	-244.08585
88.56800	-4.56781	-244.33897
88.66800	-4.57297	-244.65226
88.76800	-4.57828	-244.98075
88.86800	-4.58547	-245.41019
88.96800	-4.58969	-245.73717
89.06800	-4.59375	-245.95566
89.16800	-4.59844	-246.23430
89.26800	-4.60391	-246.55849
89.36800	-4.61187	-247.03728
89.46800	-4.61609	-247.36257
89.56800	-4.61984	-247.56692
89.66800	-4.62422	-247.81814
89.76800	-4.62922	-248.11791
89.86800	-4.63484	-248.47145
89.96800	-4.64266	-248.94480
90.06800	-4.64687	-249.28510
90.16800	-4.65078	-249.47588
90.26800	-4.65563	-249.74988
90.36800	-4.66047	-250.06378
90.46800	-4.66750	-250.47812
90.56800	-4.67234	-250.83527
90.66800	-4.67625	-251.06847
90.76800	-4.68094	-251.33282
90.86800	-4.68625	-251.64896
90.96800	-4.69234	-252.02170
91.06800	-4.70016	-252.52759
91.16800	-4.70359	-252.77662
91.26800	-4.70719	-252.96411
91.36800	-4.71203	-253.24151
91.46800	-4.71750	-253.58361
91.56800	-4.72437	-254.00367
91.66800	-4.72953	-254.39486
91.76800	-4.73328	-254.57710
91.86800	-4.73766	-254.81716
91.96800	-4.74250	-255.09995
92.06800	-4.74797	-255.42498
92.16600	-4.75703	-255.93498
92.26600	-4.76188	-256.40559
92.36600	-4.76531	-256.57490
92.46600	-4.77031	-256.87233
92.56600	-4.77641	-257.28804
92.66600	-4.78313	-257.75620
92.76600	-4.78625	-257.96446
92.86600	-4.79000	-258.14691
92.96600	-4.79453	-258.43298
93.06600	-4.79953	-258.74701
93.16600	-4.80516	-259.10076
93.25800	-4.81328	-259.60326
93.35800	-4.81734	-259.96864
93.45800	-4.82078	-260.14355
93.55800	-4.82547	-260.41520
93.65800	-4.83047	-260.72544
93.75800	-4.83672	-261.10601
93.85800	-4.84172	-261.47583
93.95800	-4.84609	-261.74310
94.05800	-4.85063	-262.00700
94.15800	-4.85578	-262.32132
94.25800	-4.86141	-262.66402
94.35800	-4.86969	-263.16714
94.45800	-4.87344	-263.48549
94.55800	-4.87703	-263.67474
94.65800	-4.88156	-263.94153
94.75800	-4.88703	-264.26566
94.85800	-4.89484	-264.75254
94.95800	-4.90000	-265.17096
95.05800	-4.90375	-265.37675
95.15800	-4.90828	-265.62718
95.25800	-4.91297	-265.93047
95.35800	-4.91828	-266.27013
95.45800	-4.92516	-266.68501
95.55800	-4.92984	-267.06898
95.65800	-4.93391	-267.28445
95.75800	-4.93859	-267.57446
95.85800	-4.94406	-267.90017
95.95800	-4.95156	-268.35966
96.05800	-4.95609	-268.72003
96.15800	-4.95953	-268.91458
96.25800	-4.96375	-269.15041
96.35800	-4.96844	-269.44730
96.45800	-4.97422	-269.78558
96.55800	-4.98172	-270.22749
96.65800	-4.98703	-270.65998
96.75800	-4.99078	-270.84562
96.85800	-4.99516	-271.09349
96.95800	-5.00000	-271.38555
97.05800	-5.00672	-271.78392
97.15800	-5.01250	-272.22431
97.25800	-5.01641	-272.43805
97.35800	-5.02078	-272.68139
97.45800	-5.02578	-272.97422
97.55800	-5.03156	-273.30896
97.65800	-5.03766	-273.68271
97.75800	-5.04359	-274.10012
97.85800	-5.04750	-274.32126
97.95800	-5.05203	-274.58984
98.05800	-5.05750	-274.90896
98.15800	-5.06469	-275.31698
98.25800	-5.06984	-275.71711
98.35800	-5.07344	-275.90162
98.45800	-5.07750	-276.13115
98.55800	-5.08203	-276.39326
98.65800	-5.08734	-276.68914
98.75800	-5.09328	-277.04591
98.85800	-5.10047	-277.53299
98.95800	-5.10438	-277.78175
99.05800	-5.10906	-278.01624
99.15800	-5.11453	-278.33900
99.25800	-5.12266	-278.80004
99.35800	-5.12687	-279.17767
99.45800	-5.13031	-279.32847
99.55800	-5.13469	-279.57281
99.65800	-5.13953	-279.86190
99.75800	-5.14484	-280.17291
99.85800	-5.15281	-280.60523
99.95800	-5.15812	-281.08397
100.05800	-5.16125	-281.21457
100.15800	-5.16578	-281.45641
100.25800	-5.17063	-281.74722
100.35800	-5.17719	-282.10878
100.45800	-5.18219	-282.48727
100.55800	-5.18656	-282.71636
100.65800	-5.19063	-282.93902
100.75800	-5.19500	-283.18948
100.85800	-5.19984	-283.45323
100.95800	-5.20594	-283.77277
101.05800	-5.21328	-284.27777
101.15800	-5.21734	-284.50662
101.25800	-5.22219	-284.75928
101.35800	-5.22813	-285.09218
101.45600	-5.23703	-285.59738
101.55600	-5.24078	-285.95024
101.65600	-5.24406	-286.08537
101.75600	-5.24875	-286.34676
101.85600	-5.25375	-286.64973
101.95600	-5.25922	-286.98528
102.05600	-5.26734	-287.44251
102.15600	-5.27156	-287.81506
102.25600	-5.27469	-287.94181
102.35600	-5.27922	-288.18682
102.45600	-5.28453	-288.49941
102.55600	-5.29219	-288.92764
102.65600	-5.29656	-289.31463
102.75600	-5.30016	-289.48840
102.85600	-5.30438	-289.73177
102.95600	-5.30938	-290.01662
103.05600	-5.31531	-290.35798
103.15600	-5.32297	-290.82558
103.25600	-5.32766	-291.19650
103.35600	-5.33141	-291.38863
103.45600	-5.33609	-291.65533
103.55600	-5.34094	-291.93881
103.65600	-5.34672	-292.27233
103.75600	-5.35359	-292.74008
103.85600	-5.35750	-292.97215
103.95600	-5.36156	-293.18681
104.05600	-5.36609	-293.45006
104.15600	-5.37141	-293.74987
104.25600	-5.37859	-294.15661
104.35600	-5.38469	-294.65181
104.45600	-5.38813	-294.82573
104.55600	-5.39250	-295.05175
104.65600	-5.39781	-295.36581
104.75600	-5.40406	-295.73417
104.85600	-5.41031	-296.17843
104.95600	-5.41422	-296.39623
105.05600	-5.41875	-296.63855
105.15600	-5.42375	-296.94238
105.25600	-5.42937	-297.27754
105.35601	-5.43672	-297.70029
105.45601	-5.44125	-298.08408
105.55601	-5.44437	-298.22209
105.65601	-5.44859	-298.44782
105.75601	-5.45359	-298.73195
105.85601	-5.46047	-299.11578
105.94801	-5.46719	-299.61646
106.04801	-5.47078	-299.83634
106.14801	-5.47484	-300.04051
106.24801	-5.47969	-300.31943
106.34801	-5.48469	-300.62035
106.44801	-5.49078	-300.94323
106.54401	-5.49750	-301.44662
106.64401	-5.50141	-301.66492
106.74401	-5.50563	-301.88611
106.84401	-5.51062	-302.17925
106.94401	-5.51766	-302.55049
107.03801	-5.52375	-303.05228
107.13801	-5.52672	-303.19726
107.23801	-5.53078	-303.40481
107.33801	-5.53562	-303.69106
107.43801	-5.54094	-304.01060
107.53801	-5.54734	-304.38519
107.63001	-5.55438	-304.89263
107.73001	-5.55781	-305.10458
107.83001	-5.56203	-305.32596
107.93001	-5.56719	-305.61507
108.03001	-5.57313	-305.96054
108.13001	-5.58000	-306.45207
108.23001	-5.58359	-306.68220
108.33001	-5.58750	-306.88417
108.43001	-5.59203	-307.15114
108.53001	-5.59703	-307.44070
108.63001	-5.60328	-307.81358
108.72001	-5.61063	-308.32237
108.82001	-5.61391	-308.53328
108.92001	-5.61781	-308.73248
109.02001	-5.62297	-309.02377
109.12001	-5.62875	-309.38995
109.22001	-5.63625	-309.89611
109.32001	-5.64016	-310.16451
109.42001	-5.64391	-310.35641
109.52001	-5.64859	-310.62782
109.62001	-5.65375	-310.95386
109.72001	-5.65922	-311.26812
109.82001	-5.66641	-311.72216
109.92001	-5.67063	-312.03961
110.02001	-5.67469	-312.25795
110.12001	-5.67969	-312.54232
110.22001	-5.68594	-312.91172
110.32001	-5.69281	-313.40268
110.42001	-5.69609	-313.60888
110.52001	-5.69984	-313.79515
110.62001	-5.70453	-314.07019
110.72001	-5.70984	-314.38074
110.82001	-5.71594	-314.76483
110.92001	-5.72375	-315.24003
111.02001	-5.72781	-315.57676
111.12001	-5.73156	-315.76395
111.22001	-5.73609	-316.02576
111.32001	-5.74141	-316.32352
111.42001	-5.74859	-316.79302
111.52001	-5.75297	-317.10356
111.62001	-5.75703	-317.32041
111.72001	-5.76156	-317.58142
111.82001	-5.76672	-317.87243
111.92001	-5.77266	-318.23406
112.02001	-5.77984	-318.69912
112.12001	-5.78344	-318.94389
112.22001	-5.78750	-319.14845
112.32001	-5.79234	-319.43086
112.42001	-5.79813	-319.75532
112.52001	-5.80563	-320.23135
112.62001	-5.81000	-320.52931
112.72001	-5.81422	-320.74818
112.82001	-5.81859	-321.00525
112.92001	-5.82359	-321.28218
113.02001	-5.82953	-321.63450
113.11801	-5.83703	-322.13625
113.21801	-5.84031	-322.33945
113.31801	-5.84438	-322.53796
113.41801	-5.84906	-322.79822
113.51801	-5.85484	-323.11717
113.61801	-5.86172	-323.55809
113.71801	-5.86594	-323.82196
113.81801	-5.87000	-324.03734
113.91801	-5.87469	-324.28971
114.01801	-5.87984	-324.58127
114.11801	-5.88594	-324.92858
114.21601	-5.89375	-325.43096
114.31601	-5.89719	-325.64035
114.41601	-5.90109	-325.82849
114.51601	-5.90562	-326.07996
114.61601	-5.91125	-326.39435
114.71201	-5.91969	-326.89771
114.81201	-5.92375	-327.20485
114.91201	-5.92719	-327.36820
115.01201	-5.93156	-327.59961
115.11201	-5.93656	-327.86605
115.21201	-5.94188	-328.17793
115.31201	-5.94906	-328.57803
115.41201	-5.95359	-328.89488
115.51201	-5.95797	-329.10812
115.61201	-5.96313	-329.40510
115.71201	-5.96922	-329.75543
115.81201	-5.97719	-330.22738
115.91201	-5.98063	-330.48072
116.01201	-5.98406	-330.62664
116.11201	-5.98813	-330.85290
116.21201	-5.99297	-331.12600
116.31201	-5.99828	-331.42459
116.41201	-6.00578	-331.83637
116.51201	-6.01031	-332.16330
116.61201	-6.01406	-332.33851
116.71201	-6.01891	-332.58191
116.81201	-6.02469	-332.90407
116.91201	-6.03234	-333.32002
117.01201	-6.03703	-333.67315
117.11201	-6.04078	-333.85763
117.21201	-6.04563	-334.10171
117.31201	-6.05062	-334.38501
117.41201	-6.05656	-334.71370
117.50601	-6.06500	-335.21906
117.60601	-6.06812	-335.48298
117.70601	-6.07141	-335.59898
117.80601	-6.07609	-335.86153
117.90601	-6.08187	-336.18036
118.00401	-6.09000	-336.68491
118.10401	-6.09391	-336.96759
118.20401	-6.09719	-337.11988
118.30401	-6.10156	-337.34500
118.40401	-6.10672	-337.63105
118.50401	-6.11234	-337.96811
118.60401	-6.12000	-338.42576
118.70401	-6.12391	-338.70742
118.80401	-6.12766	-338.88409
118.90401	-6.13234	-339.14238
119.00401	-6.13812	-339.46356
119.10401	-6.14641	-339.97032
119.20401	-6.15063	-340.26858
119.30401	-6.15391	-340.43083
119.40401	-6.15828	-340.65995
119.50401	-6.16328	-340.94897
119.60401	-6.16906	-341.28484
119.70401	-6.17719	-341.75670
119.80401	-6.18094	-342.05702
119.90401	-6.18469	-342.23190
120.00401	-6.18922	-342.47211
120.10401	-6.19422	-342.75651
120.20401	-6.20109	-343.14442
120.30401	-6.20672	-343.54213
120.40401	-6.21094	-343.77474
120.50401	-6.21562	-344.03312
120.60401	-6.22063	-344.33392
120.70401	-6.22641	-344.66413
120.80401	-6.23391	-345.11483
120.90401	-6.23750	-345.38418
121.00401	-6.24125	-345.56109
121.10401	-6.24578	-345.81670
121.20401	-6.25156	-346.14557
121.30401	-6.25969	-346.63478
121.40401	-6.26422	-346.98161
121.50401	-6.26766	-347.15003
121.60401	-6.27187	-347.37393
121.70401	-6.27641	-347.62150
121.80401	-6.28141	-347.91243
121.90401	-6.28750	-348.26541
122.00401	-6.29375	-348.69224
122.10401	-6.29781	-348.91674
122.20401	-6.30281	-349.16812
122.30401	-6.30859	-349.50095
122.40401	-6.31594	-349.94709
122.50401	-6.32000	-350.22470
122.60401	-6.32375	-350.39976
122.70401	-6.32828	-350.64408
122.80401	-6.33359	-350.94643
122.90401	-6.33953	-351.29964
123.00401	-6.34656	-351.69888
123.10401	-6.35141	-352.04548
123.20401	-6.35500	-352.21669
123.30401	-6.35969	-352.46402
123.40401	-6.36469	-352.74583
123.50401	-6.37156	-353.12054
123.60401	-6.37719	-353.53011
123.70401	-6.38109	-353.73661
123.80401	-6.38547	-353.96519
123.90401	-6.39016	-354.23157
124.00401	-6.39562	-354.53254
124.10401	-6.40250	-354.90435
124.20401	-6.40766	-355.29116
124.30401	-6.41172	-355.48881
124.40401	-6.41656	-355.76326
124.50401	-6.42203	-356.07433
124.60401	-6.42953	-356.51949
124.70401	-6.43359	-356.80822
124.80401	-6.43734	-356.98277
124.90401	-6.44172	-357.21222
125.00401	-6.44656	-357.47778
125.10401	-6.45203	-357.79193
125.20401	-6.46000	-358.22922
125.30401	-6.46469	-358.61954
125.40401	-6.46844	-358.78485
125.50401	-6.47312	-359.03859
125.60401	-6.47891	-359.35211
125.70401	-6.48672	-359.81745
125.80401	-6.49078	-360.12080
125.90401	-6.49437	-360.28412
126.00401	-6.49891	-360.53079
126.10401	-6.50375	-360.80590
126.20401	-6.50922	-361.11560
126.30401	-6.51797	-361.61184
126.40401	-6.52203	-361.98342
126.50401	-6.52547	-362.11872
126.60401	-6.53016	-362.36387
126.70401	-6.53516	-362.65740
126.80401	-6.54234	-363.04545
126.90401	-6.54734	-363.44263
127.00401	-6.55125	-363.64636
127.10401	-6.55594	-363.91023
127.20401	-6.56109	-364.20503
127.30401	-6.56672	-364.54204
127.40401	-6.57375	-364.96606
127.50401	-6.57750	-365.22722
127.60401	-6.58125	-365.41229
127.70401	-6.58594	-365.67014
127.80401	-6.59156	-365.99430
127.90401	-6.59828	-366.39065
128.00401	-6.60422	-366.79369
128.10401	-6.60797	-366.98905
128.20401	-6.61203	-367.19656
128.30401	-6.61641	-367.42666
128.40401	-6.62141	-367.70886
128.50401	-6.62875	-368.08330
128.60201	-6.63516	-368.58389
128.70201	-6.63875	-368.76145
128.80201	-6.64344	-368.99778
128.90201	-6.64891	-369.29309
129.00201	-6.65531	-369.65570
129.10201	-6.66031	-369.99941
129.20201	-6.66422	-370.19625
129.30201	-6.66891	-370.43965
129.40201	-6.67406	-370.72629
129.50201	-6.67953	-371.04011
129.60201	-6.68688	-371.42694
129.70201	-6.69187	-371.81237
129.80201	-6.69531	-371.96350
129.90201	-6.69969	-372.18884
130.00201	-6.70469	-372.45432
130.10201	-6.71172	-372.81823
130.20201	-6.71750	-373.23773
130.30201	-6.72125	-373.42876
130.40201	-6.72563	-373.64835
130.50201	-6.73062	-373.91809
130.60201	-6.73609	-374.23196
130.70201	-6.74297	-374.58426
130.80201	-6.74812	-374.98400
130.90201	-6.75172	-375.14207
131.00201	-6.75609	-375.35119
131.10201	-6.76141	-375.63673
131.20201	-6.76906	-376.02398
131.30201	-6.77422	-376.41776
131.40201	-6.77750	-376.56647
131.50201	-6.78172	-376.75908
131.60201	-6.78672	-377.02775
131.70201	-6.79250	-377.34658
131.80201	-6.80031	-377.74876
131.90201	-6.80594	-378.19189
132.00201	-6.80922	-378.32057
132.10201	-6.81375	-378.53891
132.20201	-6.81875	-378.81130
132.30201	-6.82469	-379.12285
132.40201	-6.83000	-379.45613
132.50201	-6.83438	-379.69378
132.60201	-6.83859	-379.90388
132.70201	-6.84359	-380.16072
132.80201	-6.84953	-380.47409
132.90201	-6.85766	-380.90253
133.00201	-6.86234	-381.28647
133.10201	-6.86547	-381.41048
133.20201	-6.87000	-381.62467
133.30201	-6.87562	-381.91238
133.40201	-6.88391	-382.36654
133.50201	-6.88859	-382.74613
133.60201	-6.89203	-382.89788
133.70201	-6.89625	-383.10063
133.80201	-6.90125	-383.38169
133.90201	-6.90656	-383.65996
134.00201	-6.91281	-384.01952
134.10201	-6.91891	-384.44078
134.20201	-6.92250	-384.61494
134.30201	-6.92703	-384.83801
134.40201	-6.93187	-385.10573
134.50201	-6.93875	-385.44509
134.60201	-6.94438	-385.85529
134.70201	-6.94797	-386.02403
134.80201	-6.95219	-386.21724
134.90201	-6.95734	-386.50459
135.00201	-6.96328	-386.83146
135.10201	-6.97016	-387.21755
135.20201	-6.97656	-387.68402
135.30201	-6.97953	-387.80665
135.40201	-6.98375	-387.99381
135.50201	-6.98859	-388.26233
135.60201	-6.99547	-388.60691
135.70201	-7.00125	-389.04089
135.80201	-7.00484	-389.22197
135.90201	-7.00922	-389.43064
136.00201	-7.01406	-389.69004
136.10201	-7.01969	-389.99233
136.20201	-7.02625	-390.34086
136.30201	-7.03203	-390.74728
136.40201	-7.03563	-390.92252
136.50201	-7.04031	-391.14276
136.60201	-7.04578	-391.44441
136.70201	-7.05391	-391.89285
136.80201	-7.05859	-392.25215
136.90201	-7.06219	-392.41293
137.00201	-7.06641	-392.63043
137.10201	-7.07078	-392.84894
137.20201	-7.07609	-393.13048
137.30201	-7.08266	-393.46784
137.40201	-7.08906	-393.92844
137.50201	-7.09266	-394.10171
137.60201	-7.09719	-394.31673
137.70201	-7.10281	-394.61941
137.80201	-7.10938	-394.97322
137.90201	-7.11438	-395.31535
138.00201	-7.11812	-395.49622
138.10201	-7.12234	-395.71202
138.20201	-7.12719	-395.94647
138.30201	-7.13297	-396.25981
138.40201	-7.14063	-396.66280
138.50201	-7.14625	-397.09678
138.60201	-7.14922	-397.20812
138.70201	-7.15344	-397.40443
138.80201	-7.15875	-397.68091
138.90201	-7.16578	-398.02086
139.00201	-7.17219	-398.51671
139.10201	-7.17578	-398.68477
139.20201	-7.18000	-398.87509
139.30201	-7.18500	-399.13356
139.40201	-7.19031	-399.43665
139.50201	-7.19687	-399.76376
139.60201	-7.20250	-400.17438
139.70201	-7.20609	-400.33942
139.80201	-7.21078	-400.55308
139.90201	-7.21609	-400.84812
140.00201	-7.22281	-401.19848
140.10201	-7.22906	-401.63523
140.20201	-7.23219	-401.78826
140.30201	-7.23609	-401.96523
140.40201	-7.24063	-402.19286
140.50201	-7.24594	-402.47419
140.60201	-7.25312	-402.84008
140.69401	-7.25969	-403.34207
140.79401	-7.26312	-403.50443
140.89401	-7.26766	-403.70721
140.99401	-7.27312	-404.01629
141.09401	-7.27969	-404.38110
141.19401	-7.28516	-404.76441
141.29401	-7.28844	-404.89286
141.39401	-7.29234	-405.07126
141.49401	-7.29703	-405.32595
141.59401	-7.30219	-405.60040
141.69401	-7.30891	-405.97129
141.78201	-7.31641	-406.47918
141.88201	-7.31937	-406.63186
141.98201	-7.32328	-406.80739
142.08201	-7.32828	-407.06643
142.18201	-7.33500	-407.41783
142.28201	-7.34188	-407.90129
142.38201	-7.34531	-408.05885
142.48201	-7.34922	-408.23823
142.58201	-7.35422	-408.49608
142.68201	-7.35953	-408.78940
142.78201	-7.36656	-409.15945
142.87601	-7.37297	-409.66335
142.97601	-7.37609	-409.79570
143.07601	-7.37984	-409.97958
143.17601	-7.38469	-410.23126
143.27601	-7.39031	-410.55578
143.37601	-7.39687	-410.95588
143.47601	-7.40078	-411.16729
143.57601	-7.40469	-411.35615
143.67601	-7.40953	-411.60420
143.77601	-7.41500	-411.90574
143.87601	-7.42109	-412.24065
143.97601	-7.42859	-412.70471
144.07601	-7.43234	-412.91553
144.17601	-7.43656	-413.10132
144.27601	-7.44125	-413.35258
144.37601	-7.44734	-413.67376
144.47601	-7.45406	-414.10619
144.57601	-7.45797	-414.30691
144.67601	-7.46188	-414.49142
144.77601	-7.46656	-414.72805
144.87601	-7.47172	-414.99794
144.97601	-7.47766	-415.32141
145.07601	-7.48531	-415.79482
145.17601	-7.48875	-415.97679
145.27601	-7.49266	-416.15483
145.37601	-7.49766	-416.39552
145.47601	-7.50344	-416.70254
145.57601	-7.51125	-417.19472
145.67601	-7.51500	-417.40581
145.77601	-7.51922	-417.59792
145.87601	-7.52375	-417.82781
145.97601	-7.52875	-418.08814
146.07601	-7.53422	-418.37323
146.17601	-7.54187	-418.79582
146.27601	-7.54578	-419.06026
146.37601	-7.54969	-419.22688
146.47601	-7.55469	-419.49123
146.57601	-7.56109	-419.81757
146.67601	-7.56828	-420.29849
146.77601	-7.57156	-420.44997
146.87601	-7.57547	-420.61344
146.97601	-7.57984	-420.83219
147.07601	-7.58484	-421.07898
147.17601	-7.59047	-421.38642
147.27601	-7.59812	-421.78667
147.37601	-7.60266	-422.11857
147.47601	-7.60656	-422.25450
147.57601	-7.61109	-422.49137
147.67601	-7.61688	-422.78308
147.77601	-7.62484	-423.27306
147.87601	-7.62828	-423.45864
147.97601	-7.63203	-423.60824
148.07601	-7.63641	-423.81600
148.17601	-7.64156	-424.05054
148.27601	-7.64719	-424.36230
148.37601	-7.65422	-424.70244
148.47601	-7.65891	-425.02737
148.57601	-7.66313	-425.20434
148.67601	-7.66781	-425.43072
148.77601	-7.67328	-425.69956
148.87401	-7.68172	-426.20215
148.97401	-7.68531	-426.40135
149.07401	-7.68891	-426.53149
149.17401	-7.69344	-426.73934
149.27401	-7.69859	-426.99337
149.37401	-7.70453	-427.31702
149.46601	-7.71328	-427.82664
149.56601	-7.71625	-428.00954
149.66601	-7.71984	-428.13408
149.76601	-7.72516	-428.38284
149.86601	-7.73094	-428.70104
149.96601	-7.73844	-429.14405
150.06601	-7.74172	-429.30681
150.16601	-7.74547	-429.45892
150.26601	-7.75000	-429.68071
150.36601	-7.75516	-429.93593
150.46601	-7.76125	-430.25747
150.56601	-7.76953	-430.76113
150.66601	-7.77266	-430.93660
150.76601	-7.77609	-431.05838
150.86601	-7.78078	-431.26938
150.96601	-7.78641	-431.57190
151.06601	-7.79438	-432.03440
151.16601	-7.79828	-432.26659
151.26601	-7.80219	-432.41790
151.36601	-7.80687	-432.64613
151.46601	-7.81234	-432.93205
151.56601	-7.81813	-433.23573
151.66601	-7.82625	-433.72524
151.76601	-7.82953	-433.89350
151.86601	-7.83328	-434.04359
151.96601	-7.83797	-434.27938
152.06601	-7.84375	-434.57663
152.16601	-7.85156	-434.99783
152.26601	-7.85562	-435.27457
152.36601	-7.85906	-435.41616
152.46601	-7.86359	-435.63074
152.56601	-7.86875	-435.88808
152.66601	-7.87453	-436.18849
152.76601	-7.88281	-436.68512
152.86601	-7.88609	-436.89680
152.96601	-7.89000	-437.04548
153.06601	-7.89484	-437.28346
153.16601	-7.90047	-437.58401
153.26601	-7.90797	-437.99374
153.36601	-7.91219	-438.27435
153.46601	-7.91594	-438.42226
153.56601	-7.92047	-438.63887
153.66601	-7.92547	-438.88673
153.76601	-7.93141	-439.20004
153.86601	-7.93984	-439.70820
153.96601	-7.94297	-439.89319
154.06601	-7.94672	-440.03859
154.16601	-7.95141	-440.26095
154.26601	-7.95734	-440.55492
154.36601	-7.96484	-441.01071
154.46601	-7.96875	-441.24311
154.56601	-7.97266	-441.39248
154.66601	-7.97719	-441.60855
154.76601	-7.98234	-441.87129
154.86601	-7.98781	-442.16123
154.96601	-7.99578	-442.61068
155.06601	-7.99953	-442.84630
155.16601	-8.00297	-442.97117
155.26601	-8.00781	-443.18852
155.36601	-8.01359	-443.48738
155.46601	-8.02219	-443.99026
155.56601	-8.02594	-444.23017
155.66601	-8.02953	-444.35155
155.76601	-8.03375	-444.54306
155.86601	-8.03875	-444.78792
155.96601	-8.04438	-445.08299
156.06601	-8.05219	-445.50878
156.16601	-8.05625	-445.78162
156.26601	-8.06016	-445.92944
156.36601	-8.06516	-446.15993
156.46601	-8.07063	-446.45450
156.56601	-8.07828	-446.87867
156.66601	-8.08266	-447.14978
156.76601	-8.08625	-447.29158
156.86601	-8.09094	-447.50661
156.96601	-8.09609	-447.76380
157.06601	-8.10203	-448.08942
157.16601	-8.11000	-448.57639
157.26601	-8.11297	-448.72668
157.36601	-8.11672	-448.87504
157.46601	-8.12141	-449.09823
157.56601	-8.12719	-449.39321
157.66601	-8.13516	-449.86540
157.76601	-8.13938	-450.11845
157.86601	-8.14313	-450.26723
157.96601	-8.14766	-450.48338
158.06601	-8.15250	-450.72830
158.16601	-8.15797	-451.01160
158.26601	-8.16484	-451.38755
158.36601	-8.16953	-451.69801
158.46601	-8.17359	-451.86770
158.56601	-8.17844	-452.10904
158.66601	-8.18531	-452.45999
158.74601	-8.19328	-452.97116
158.84601	-8.19609	-453.16872
158.94601	-8.19906	-453.24382
159.04601	-8.20328	-453.44502
159.14601	-8.20812	-453.69124
159.24601	-8.21359	-454.00068
159.34601	-8.21938	-454.30326
159.44601	-8.22547	-454.69239
159.54601	-8.22937	-454.86665
159.64601	-8.23391	-455.08096
159.74601	-8.23875	-455.31833
159.84601	-8.24578	-455.65540
159.94601	-8.25141	-456.04780
160.04601	-8.25531	-456.22650
160.14601	-8.25984	-456.43616
160.24601	-8.26484	-456.70205
160.34601	-8.27078	-457.00669
160.44601	-8.27766	-457.38190
160.54601	-8.28234	-457.69361
160.64601	-8.28609	-457.82200
160.74601	-8.29047	-458.03052
160.84601	-8.29547	-458.26375
160.94601	-8.30234	-458.60669
161.04601	-8.30750	-458.93815
161.14601	-8.31172	-459.11062
161.24601	-8.31609	-459.30731
161.34601	-8.32109	-459.54064
161.44601	-8.32656	-459.80573
161.54601	-8.33469	-460.21000
161.64601	-8.33953	-460.57746
161.74601	-8.34297	-460.67610
161.84601	-8.34734	-460.86603
161.94601	-8.35297	-461.12466
162.04601	-8.35969	-461.44789
162.14601	-8.36516	-461.80972
162.24601	-8.36891	-461.95897
162.34601	-8.37297	-462.13236
162.44601	-8.37797	-462.36378
162.54601	-8.38375	-462.64911
162.64601	-8.39172	-463.05549
162.74601	-8.39625	-463.36073
162.84601	-8.39953	-463.45359
162.94601	-8.40391	-463.63705
163.04601	-8.40906	-463.87869
163.14601	-8.41641	-464.19513
163.24601	-8.42219	-464.62604
163.34601	-8.42594	-464.77112
163.44601	-8.43031	-464.95697
163.54601	-8.43516	-465.18508
163.64601	-8.44047	-465.44123
163.74601	-8.44766	-465.77442
163.84601	-8.45250	-466.11011
163.94601	-8.45594	-466.20110
164.04601	-8.46016	-466.36999
164.14601	-8.46531	-466.60119
164.24601	-8.47156	-466.89665
164.34601	-8.47922	-467.36681
164.44601	-8.48234	-467.47914
164.54601	-8.48625	-467.60261
164.64601	-8.49078	-467.78435
164.74601	-8.49594	-468.01999
164.84601	-8.50328	-468.32934
164.92801	-8.51031	-468.83440
165.02801	-8.51344	-468.95003
165.12801	-8.51750	-469.07318
165.22801	-8.52234	-469.29702
165.32801	-8.52906	-469.59829
165.42801	-8.53609	-470.07164
165.52801	-8.53922	-470.15965
165.62801	-8.54313	-470.29847
165.72801	-8.54813	-470.53546
165.82801	-8.55359	-470.80189
165.92801	-8.56125	-471.14429
166.02801	-8.56656	-471.54990
166.12801	-8.56938	-471.61016
166.22801	-8.57359	-471.76296
166.32801	-8.57875	-471.99872
166.42801	-8.58547	-472.31606
166.52401	-8.59281	-472.82079
166.62401	-8.59578	-472.92566
166.72401	-8.59969	-473.06055
166.82401	-8.60453	-473.28100
166.92401	-8.60953	-473.52165
167.02401	-8.61609	-473.81279
167.12401	-8.62281	-474.27467
167.22401	-8.62609	-474.38172
167.32401	-8.63016	-474.53272
167.42401	-8.63531	-474.77409
167.52401	-8.64219	-475.09280
167.62401	-8.64859	-475.53444
167.72401	-8.65187	-475.63758
167.82401	-8.65578	-475.77927
167.92401	-8.66047	-475.99304
168.02401	-8.66594	-476.25083
168.12401	-8.67234	-476.56456
168.22201	-8.68000	-477.06988
168.32201	-8.68328	-477.19127
168.42201	-8.68719	-477.32630
168.52201	-8.69188	-477.53251
168.62201	-8.69828	-477.82487
168.72201	-8.70531	-478.30924
168.82201	-8.70859	-478.41138
168.92201	-8.71281	-478.56283
169.02201	-8.71750	-478.79797
169.12201	-8.72297	-479.04998
169.22201	-8.72937	-479.37441
169.32201	-8.73625	-479.82028
169.42201	-8.73953	-479.90951
169.52201	-8.74375	-480.08180
169.62201	-8.74875	-480.31762
169.72201	-8.75500	-480.59937
169.82201	-8.76203	-481.06509
169.92201	-8.76562	-481.21083
170.02201	-8.76953	-481.36133
170.12201	-8.77406	-481.56434
170.22201	-8.77953	-481.82669
170.32201	-8.78578	-482.13801
170.42201	-8.79328	-482.59982
170.52201	-8.79656	-482.74744
170.62201	-8.80062	-482.90387
170.72201	-8.80578	-483.12616
170.82201	-8.81234	-483.44606
170.92201	-8.81828	-483.84917
171.02201	-8.82187	-483.97532
171.12201	-8.82594	-484.12520
171.22201	-8.83078	-484.32299
171.32201	-8.83594	-484.58815
171.42201	-8.84250	-484.97644
171.52201	-8.85062	-485.45524
171.62201	-8.85359	-485.56051
171.72201	-8.85719	-485.66183
171.82201	-8.86188	-485.79967
171.92201	-8.86734	-486.12672
172.02201	-8.87438	-486.53966
172.12201	-8.87844	-486.72858
172.22201	-8.88234	-486.87547
172.32201	-8.88734	-487.06830
172.42201	-8.89297	-487.34534
172.52201	-8.89969	-487.68312
172.62201	-8.90687	-488.15224
172.72201	-8.91000	-488.23872
172.82201	-8.91391	-488.37802
172.92201	-8.91875	-488.57909
173.02201	-8.92516	-488.85432
173.12201	-8.93219	-489.31080
173.22201	-8.93578	-489.43821
173.32201	-8.93984	-489.59056
173.42201	-8.94453	-489.79238
173.52201	-8.94984	-490.04990
173.62201	-8.95641	-490.35850
173.72201	-8.96312	-490.81078
173.82201	-8.96641	-490.89587
173.92201	-8.97078	-491.06133
174.02201	-8.97609	-491.31730
174.12201	-8.98203	-491.60022
174.22201	-8.98844	-491.99119
174.32201	-8.99234	-492.14321
174.42201	-8.99672	-492.31359
174.52201	-9.00156	-492.52832
174.62201	-9.00703	-492.78927
174.72201	-9.01484	-493.15703
174.82201	-9.02063	-493.61241
174.92201	-9.02328	-493.63777
175.02201	-9.02750	-493.80234
175.12201	-9.03266	-494.05697
175.22201	-9.03891	-494.36250
175.32201	-9.04641	-494.84766
175.42201	-9.04953	-494.96073
175.52201	-9.05375	-495.10676
175.62201	-9.05813	-495.30208
175.72201	-9.06297	-495.52691
175.82201	-9.06859	-495.80264
175.92201	-9.07578	-496.22005
176.02201	-9.07969	-496.39162
176.12201	-9.08391	-496.55145
176.22201	-9.08906	-496.78010
176.32201	-9.09516	-497.07475
176.42201	-9.10266	-497.52733
176.52201	-9.10594	-497.65050
176.62201	-9.10969	-497.77058
176.72201	-9.11422	-497.95508
176.82201	-9.11922	-498.18045
176.92201	-9.12516	-498.47251
177.02201	-9.13313	-498.91943
177.12201	-9.13688	-499.09061
177.22201	-9.14109	-499.23587
177.32201	-9.14625	-499.46207
177.42201	-9.15188	-499.72117
177.52201	-9.15906	-500.13572
177.62201	-9.16281	-500.29141
177.72201	-9.16672	-500.40632
177.82201	-9.17109	-500.58562
177.92201	-9.17594	-500.78106
178.02201	-9.18172	-501.04874
178.12201	-9.19031	-501.53160
178.22201	-9.19359	-501.67572
178.32201	-9.19766	-501.78969
178.42201	-9.20266	-501.99819
178.52201	-9.20828	-502.26551
178.62201	-9.21594	-502.68137
178.72201	-9.21953	-502.81417
178.82201	-9.22344	-502.93601
178.92201	-9.22813	-503.10719
179.02201	-9.23328	-503.34734
179.12201	-9.23906	-503.58629
179.22201	-9.24734	-504.09317
179.32201	-9.25047	-504.19599
179.42201	-9.25438	-504.29821
179.52201	-9.25953	-504.51440
179.62201	-9.26594	-504.80688
179.72201	-9.27328	-505.27930
179.82201	-9.27641	-505.34028
179.92201	-9.28016	-505.44059
180.02201	-9.28438	-505.60337
180.12201	-9.28938	-505.81777
180.22201	-9.29453	-506.03592
180.32201	-9.30219	-506.40231
180.42201	-9.30641	-506.62535
180.52201	-9.31063	-506.74880
180.62201	-9.31516	-506.91724
180.72201	-9.32063	-507.12484
180.82201	-9.32891	-507.55674
180.92201	-9.33266	-507.71964
181.02201	-9.33641	-507.80821
181.12201	-9.34094	-507.95293
181.22201	-9.34641	-508.18253
181.32201	-9.35297	-508.49080
181.40401	-9.36188	-509.00483
181.50401	-9.36484	-509.15116
181.60401	-9.36797	-509.17429
181.70401	-9.37281	-509.37366
181.80401	-9.37859	-509.61781
181.90401	-9.38625	-510.07450
182.00401	-9.38953	-510.16879
182.10401	-9.39328	-510.27459
182.20401	-9.39766	-510.42652
182.30401	-9.40297	-510.65719
182.40401	-9.40875	-510.93847
182.50401	-9.41563	-511.26653
182.60401	-9.42000	-511.50441
182.70401	-9.42375	-511.59459
182.80401	-9.42859	-511.78730
182.90401	-9.43500	-512.07596
183.00401	-9.44313	-512.57044
183.10401	-9.44609	-512.65287
183.20401	-9.44953	-512.72243
183.30401	-9.45406	-512.88277
183.40401	-9.45891	-513.07082
183.50401	-9.46453	-513.32819
183.60401	-9.47219	-513.69077
183.70401	-9.47734	-514.01395
183.80401	-9.48047	-514.05436
183.90401	-9.48500	-514.19997
184.00401	-9.49031	-514.41473
184.10401	-9.49859	-514.82505
184.20401	-9.50313	-515.07586
184.30401	-9.50672	-515.15734
184.40401	-9.51125	-515.31684
184.50401	-9.51656	-515.53267
184.60401	-9.52219	-515.78718
184.70401	-9.52953	-516.11727
184.80401	-9.53359	-516.34938
184.90401	-9.53734	-516.42334
185.00401	-9.54188	-516.58946
185.10401	-9.54750	-516.81787
185.20401	-9.55531	-517.22783
185.30401	-9.55953	-517.41695
185.40401	-9.56344	-517.51131
185.50401	-9.56766	-517.64476
185.60401	-9.57250	-517.83925
185.70401	-9.57828	-518.08721
185.80401	-9.58625	-518.47547
185.90401	-9.59016	-518.67795
186.00401	-9.59422	-518.78834
186.10401	-9.59906	-518.96912
186.20401	-9.60484	-519.20938
186.30401	-9.61234	-519.59592
186.40401	-9.61625	-519.76943
186.50401	-9.62016	-519.86158
186.60401	-9.62469	-520.02633
186.70401	-9.62969	-520.22922
186.80401	-9.63547	-520.48260
186.90401	-9.64375	-520.91640
187.00401	-9.64719	-521.07430
187.10401	-9.65078	-521.13193
187.20401	-9.65531	-521.30669
187.30401	-9.66078	-521.53438
187.40401	-9.66891	-521.94118
187.50401	-9.67297	-522.14319
187.60401	-9.67672	-522.23945
187.70401	-9.68141	-522.40825
187.80401	-9.68656	-522.61436
187.90401	-9.69188	-522.83090
188.00401	-9.69953	-523.17792
188.10401	-9.70391	-523.42725
188.20401	-9.70766	-523.50295
188.30401	-9.71219	-523.66751
188.40401	-9.71766	-523.89210
188.50401	-9.72516	-524.22976
188.60401	-9.73016	-524.53417
188.70401	-9.73359	-524.57690
188.80401	-9.73797	-524.70255
188.90401	-9.74297	-524.91122
189.00401	-9.74875	-525.16049
189.10401	-9.75719	-525.55823
189.20401	-9.76094	-525.77245
189.30401	-9.76438	-525.81900
189.40401	-9.76922	-525.99698
189.50401	-9.77437	-526.19451
189.60401	-9.78156	-526.50005
189.70401	-9.78672	-526.81124
189.80401	-9.79063	-526.89153
189.90401	-9.79531	-527.04847
190.00401	-9.80047	-527.25840
190.10401	-9.80641	-527.52370
190.20401	-9.81516	-528.00876
190.30401	-9.81813	-528.12839
190.40401	-9.82141	-528.15509
190.50401	-9.82625	-528.33676
190.60401	-9.83188	-528.57572
190.70401	-9.83938	-528.97745
190.80401	-9.84344	-529.16580
190.90401	-9.84719	-529.25932
191.00401	-9.85203	-529.43885
191.10401	-9.85734	-529.66970
191.20401	-9.86328	-529.94114
191.30401	-9.87125	-530.40993
191.40401	-9.87438	-530.49791
191.50401	-9.87781	-530.55537
191.60401	-9.88250	-530.73841
191.70401	-9.88828	-530.98112
191.80401	-9.89594	-531.39305
191.90401	-9.90000	-531.56877
192.00401	-9.90375	-531.64965
192.10401	-9.90812	-531.79622
192.20401	-9.91328	-532.00734
192.30401	-9.91906	-532.26256
192.40401	-9.92688	-532.64678
192.50401	-9.93094	-532.87232
192.60401	-9.93469	-532.94820
192.70401	-9.93891	-533.07092
192.80401	-9.94375	-533.24866
192.90401	-9.95094	-533.56010
193.00401	-9.95609	-533.85741
193.10401	-9.96016	-533.96136
193.20401	-9.96469	-534.09845
193.30401	-9.96984	-534.30563
193.40401	-9.97594	-534.57409
193.50401	-9.98391	-534.97696
193.60401	-9.98750	-535.12436
193.70401	-9.99125	-535.19654
193.80401	-9.99609	-535.35724
193.90401	-10.00156	-535.57706
194.00401	-10.00953	-535.97391
194.10401	-10.01375	-536.18705
194.20401	-10.01750	-536.25256
194.30401	-10.02172	-536.37856
194.40401	-10.02641	-536.54474
194.50401	-10.03156	-536.73238
194.60401	-10.03844	-537.01872
194.70401	-10.04422	-537.34004
194.80401	-10.04766	-537.39625
194.90401	-10.05219	-537.52291
195.00401	-10.05781	-537.73654
195.10401	-10.06625	-538.13905
195.20401	-10.07047	-538.36262
195.30401	-10.07406	-538.40429
195.40401	-10.07844	-538.53291
195.50401	-10.08344	-538.71250
195.60401	-10.08938	-538.95968
195.70401	-10.09672	-539.30491
195.80401	-10.10203	-539.61188
195.90401	-10.10516	-539.60907
196.00401	-10.10938	-539.72399
196.10401	-10.11406	-539.88886
196.20401	-10.12094	-540.13526
196.30401	-10.12641	-540.44974
196.40401	-10.13031	-540.55202
196.50401	-10.13469	-540.66241
196.60401	-10.13969	-540.82948
196.70401	-10.14531	-541.04030
196.80401	-10.15172	-541.29708
196.90401	-10.15734	-541.60315
197.00401	-10.16094	-541.62621
197.10401	-10.16531	-541.73350
197.20401	-10.17063	-541.90916
197.30401	-10.17922	-542.24885
197.40401	-10.18422	-542.54586
197.50401	-10.18750	-542.57399
197.60401	-10.19156	-542.66554
197.70401	-10.19625	-542.80168
197.80401	-10.20156	-542.99349
197.90401	-10.21047	-543.30891
198.00401	-10.21656	-543.76781
198.10401	-10.21984	-543.76543
198.20401	-10.22469	-543.90615
198.30401	-10.23016	-544.09790
198.40401	-10.23750	-544.48467
198.50401	-10.24078	-544.55721
198.60401	-10.24422	-544.59143
198.70401	-10.24859	-544.71159
198.80401	-10.25344	-544.87866
198.90401	-10.25906	-545.10659
199.00401	-10.26687	-545.44991
199.10401	-10.27125	-545.68028
199.20401	-10.27469	-545.69322
199.30401	-10.27891	-545.80486
199.40401	-10.28469	-546.01663
[truncated: 1,359 more rows]
