# Supplementary material for: Strengthening of 3D Printed Fused Deposition Manufactured Parts Using the Fill Compositing Technique
Source: PLoS One. 2015 Apr 16;10(4):e0122915. doi: 10.1371/journal.pone.0122915 (PMC4400136; doi:10.1371/journal.pone.0122915)
Supplement: S1 File — This is the raw data and information on all the samples presented in this manuscript. (ZIP) [file pone.0122915.s001.zip › Specimen_RawData_48.csv]

Time	Extension	Load
(sec)	(mm)	(N)
0.00000	-0.27875	-0.40835
0.10000	-0.27906	-0.41637
0.20000	-0.27984	-0.42216
0.30000	-0.28406	-0.41761
0.38400	-0.29406	-0.41802
0.48400	-0.30250	-0.41310
0.58400	-0.30750	-0.41410
0.68400	-0.31250	-0.41220
0.78400	-0.31844	-0.41875
0.88400	-0.32531	-0.41919
0.98400	-0.32938	-0.42849
1.08400	-0.33391	-0.41970
1.18400	-0.33906	-0.42448
1.28400	-0.34516	-0.41882
1.38400	-0.35203	-0.41750
1.48400	-0.35609	-0.42148
1.58400	-0.36000	-0.41839
1.68400	-0.36453	-0.41178
1.78400	-0.36953	-0.41937
1.88400	-0.37547	-0.41388
1.98400	-0.38266	-0.42022
2.08400	-0.38625	-0.41876
2.18400	-0.39078	-0.42060
2.28400	-0.39609	-0.41488
2.38400	-0.40219	-0.41204
2.48400	-0.40844	-0.41436
2.58400	-0.41234	-0.41440
2.68400	-0.41672	-0.41205
2.78400	-0.42172	-0.41440
2.88400	-0.42703	-0.41094
2.98400	-0.43297	-0.41244
3.08400	-0.43969	-0.41787
3.18400	-0.44344	-0.41562
3.28400	-0.44781	-0.42052
3.38400	-0.45297	-0.41272
3.48400	-0.45938	-0.41141
3.58400	-0.46531	-0.41411
3.68400	-0.46922	-0.41307
3.78400	-0.47328	-0.40843
3.88400	-0.47797	-0.41637
3.98400	-0.48313	-0.41554
4.08400	-0.48906	-0.44001
4.18400	-0.49609	-0.54123
4.28400	-0.49984	-0.67028
4.38400	-0.50406	-0.84018
4.48400	-0.50922	-1.08485
4.58400	-0.51562	-1.42493
4.68400	-0.52266	-1.83715
4.78400	-0.52641	-2.06063
4.88400	-0.53062	-2.28882
4.98400	-0.53516	-2.56589
5.08400	-0.54031	-2.84508
5.18400	-0.54609	-3.18624
5.28400	-0.55281	-3.59890
5.38400	-0.55641	-3.82419
5.48400	-0.56094	-4.06262
5.58400	-0.56609	-4.35576
5.68400	-0.57188	-4.69383
5.78400	-0.57844	-5.09756
5.88400	-0.58297	-5.37325
5.98400	-0.58734	-5.62923
6.08400	-0.59219	-5.91624
6.18400	-0.59750	-6.22576
6.28400	-0.60391	-6.58786
6.38400	-0.61031	-7.04372
6.48400	-0.61391	-7.24519
6.58400	-0.61828	-7.49240
6.68400	-0.62391	-7.82688
6.78400	-0.63078	-8.25313
6.88400	-0.63641	-8.66891
6.98400	-0.64000	-8.89119
7.08400	-0.64406	-9.14248
7.18400	-0.64875	-9.42780
7.28400	-0.65406	-9.75540
7.38400	-0.66000	-10.13178
7.48400	-0.66563	-10.52060
7.58400	-0.66953	-10.76080
7.68400	-0.67406	-11.02858
7.78400	-0.67938	-11.35028
7.88400	-0.68578	-11.75723
7.98400	-0.69188	-12.18645
8.08400	-0.69641	-12.48265
8.18400	-0.70078	-12.73640
8.28400	-0.70531	-13.02123
8.38400	-0.71031	-13.32781
8.48400	-0.71609	-13.69321
8.58400	-0.72187	-14.08905
8.68400	-0.72625	-14.37419
8.78400	-0.73047	-14.61799
8.88400	-0.73516	-14.90216
8.98400	-0.74125	-15.24371
9.08400	-0.74844	-15.70448
9.18400	-0.75344	-16.06235
9.28400	-0.75766	-16.30437
9.38400	-0.76219	-16.56960
9.48400	-0.76719	-16.87951
9.58400	-0.77281	-17.22343
9.68400	-0.77938	-17.63664
9.78400	-0.78344	-17.90055
9.88400	-0.78781	-18.14440
9.98400	-0.79297	-18.45039
10.08400	-0.79875	-18.80228
10.18400	-0.80516	-19.22323
10.28400	-0.80938	-19.49839
10.38400	-0.81359	-19.73100
10.48400	-0.81828	-20.00070
10.58400	-0.82344	-20.31093
10.68400	-0.82875	-20.63974
10.78400	-0.83547	-21.03687
10.88400	-0.83984	-21.32761
10.98400	-0.84422	-21.56577
11.08400	-0.84938	-21.85479
11.18400	-0.85563	-22.21343
11.28400	-0.86250	-22.65548
11.38400	-0.86641	-22.88085
11.48400	-0.87063	-23.12482
11.58400	-0.87563	-23.41115
11.68400	-0.88094	-23.71215
11.78400	-0.88656	-24.06556
11.88400	-0.89328	-24.47976
11.98400	-0.89687	-24.70043
12.08400	-0.90109	-24.91296
12.18400	-0.90562	-25.17055
12.28400	-0.91094	-25.49033
12.38400	-0.91797	-25.89966
12.48400	-0.92234	-26.19564
12.58400	-0.92656	-26.39456
12.68400	-0.93094	-26.63972
12.78400	-0.93594	-26.92167
12.88400	-0.94156	-27.23741
12.98400	-0.94922	-27.65386
13.08400	-0.95391	-27.98218
13.18400	-0.95844	-28.21835
13.28400	-0.96391	-28.53750
13.38400	-0.97063	-28.92546
13.47600	-0.97813	-29.43267
13.57600	-0.98094	-29.61363
13.67600	-0.98438	-29.76684
13.77600	-0.98875	-30.02849
13.87600	-0.99344	-30.30065
13.97600	-0.99922	-30.63193
14.07400	-1.00719	-31.13875
14.17400	-1.01109	-31.43327
14.27400	-1.01484	-31.61718
14.37400	-1.01953	-31.87073
14.47400	-1.02500	-32.18847
14.57400	-1.03172	-32.59967
14.67400	-1.03672	-32.93565
14.77400	-1.04094	-33.15383
14.87400	-1.04578	-33.44164
14.97400	-1.05078	-33.73990
15.07400	-1.05703	-34.11083
15.17200	-1.06438	-34.61726
15.27200	-1.06766	-34.81809
15.37200	-1.07141	-35.00953
15.47200	-1.07609	-35.26615
15.57200	-1.08188	-35.60952
15.67200	-1.08875	-36.04468
15.77200	-1.09297	-36.32842
15.87200	-1.09703	-36.53926
15.97200	-1.10156	-36.80390
16.07200	-1.10688	-37.10749
16.17200	-1.11281	-37.45600
16.27200	-1.12047	-37.94625
16.37200	-1.12422	-38.17728
16.47200	-1.12813	-38.37661
16.57200	-1.13297	-38.65189
16.67200	-1.13844	-38.98398
16.77200	-1.14563	-39.44005
16.87200	-1.15016	-39.74646
16.97200	-1.15391	-39.94193
17.07200	-1.15844	-40.18671
17.17200	-1.16328	-40.47934
17.27200	-1.16906	-40.82199
17.37200	-1.17641	-41.27181
17.47200	-1.18063	-41.57875
17.57200	-1.18469	-41.77721
17.67200	-1.18969	-42.06565
17.77200	-1.19516	-42.39022
17.87200	-1.20172	-42.79026
17.97200	-1.20672	-43.14537
18.07200	-1.21094	-43.37417
18.17200	-1.21547	-43.63740
18.27200	-1.22031	-43.93040
18.37200	-1.22609	-44.26946
18.47200	-1.23312	-44.70205
18.57200	-1.23750	-45.00498
18.67200	-1.24141	-45.20606
18.77200	-1.24625	-45.48297
18.87200	-1.25219	-45.85730
18.97200	-1.25953	-46.32444
19.07200	-1.26391	-46.63451
19.17200	-1.26781	-46.83895
19.27200	-1.27219	-47.08683
19.37200	-1.27734	-47.39776
19.47200	-1.28266	-47.73124
19.57200	-1.28953	-48.14780
19.67200	-1.29438	-48.52115
19.77200	-1.29844	-48.72914
19.87200	-1.30328	-49.01184
19.97200	-1.30859	-49.31609
20.07200	-1.31531	-49.74942
20.17200	-1.32016	-50.08878
20.27200	-1.32406	-50.30392
20.37200	-1.32875	-50.56487
20.47200	-1.33375	-50.88164
20.57200	-1.33938	-51.23951
20.67200	-1.34641	-51.66642
20.77200	-1.35172	-52.07489
20.87200	-1.35547	-52.26938
20.97200	-1.35984	-52.52011
21.07200	-1.36500	-52.83414
21.17200	-1.37141	-53.23883
21.27200	-1.37625	-53.57854
21.37200	-1.38047	-53.82389
21.47200	-1.38500	-54.09409
21.57200	-1.39031	-54.39369
21.67200	-1.39625	-54.76564
21.77200	-1.40344	-55.22919
21.87200	-1.40828	-55.58553
21.97200	-1.41234	-55.81508
22.07200	-1.41719	-56.11120
22.17200	-1.42281	-56.44817
22.27200	-1.42953	-56.90171
22.37200	-1.43375	-57.19621
22.47200	-1.43781	-57.41903
22.57200	-1.44250	-57.68949
22.67200	-1.44750	-57.99505
22.77200	-1.45359	-58.38214
22.87000	-1.46094	-58.88915
22.97000	-1.46484	-59.18495
23.07000	-1.46875	-59.38734
23.17000	-1.47344	-59.69482
23.27000	-1.47922	-60.04992
23.37000	-1.48578	-60.50375
23.47000	-1.49062	-60.85375
23.57000	-1.49469	-61.09394
23.67000	-1.49906	-61.36998
23.77000	-1.50391	-61.67971
23.87000	-1.50922	-62.00710
23.97000	-1.51547	-62.41431
24.07000	-1.52078	-62.79948
24.17000	-1.52531	-63.06595
24.27000	-1.52984	-63.36154
24.37000	-1.53516	-63.68694
24.47000	-1.54188	-64.12451
24.57000	-1.54687	-64.49287
24.67000	-1.55094	-64.72783
24.77000	-1.55516	-64.98712
24.87000	-1.56016	-65.27755
24.97000	-1.56547	-65.60800
25.07000	-1.57172	-65.98679
25.17000	-1.57719	-66.39826
25.27000	-1.58141	-66.64544
25.37000	-1.58625	-66.92334
25.47000	-1.59156	-67.25533
25.57000	-1.59844	-67.67865
25.67000	-1.60453	-68.14136
25.77000	-1.60828	-68.34380
25.87000	-1.61234	-68.57821
25.97000	-1.61734	-68.87355
26.07000	-1.62313	-69.23915
26.16600	-1.63078	-69.73927
26.26600	-1.63484	-70.06250
26.36600	-1.63844	-70.23101
26.46600	-1.64297	-70.49687
26.56600	-1.64781	-70.79353
26.66600	-1.65391	-71.15304
26.76600	-1.66016	-71.61821
26.86600	-1.66438	-71.86675
26.96600	-1.66891	-72.12757
27.06600	-1.67406	-72.43571
27.16600	-1.68000	-72.81778
27.26600	-1.68766	-73.30251
27.36600	-1.69188	-73.63841
27.46600	-1.69516	-73.80205
27.56600	-1.69969	-74.05208
27.66600	-1.70500	-74.37728
27.76600	-1.71203	-74.81962
27.86600	-1.71750	-75.25874
27.96600	-1.72141	-75.48239
28.06600	-1.72578	-75.72808
28.16600	-1.73063	-76.03594
28.26600	-1.73578	-76.35319
28.36600	-1.74234	-76.75521
28.46600	-1.74734	-77.14409
28.56600	-1.75125	-77.35070
28.66600	-1.75578	-77.60156
28.76600	-1.76078	-77.89838
28.86600	-1.76766	-78.27541
28.96600	-1.77359	-78.71884
29.06600	-1.77750	-78.94845
29.16600	-1.78172	-79.17521
29.26600	-1.78656	-79.45797
29.36600	-1.79219	-79.80141
29.46600	-1.79922	-80.21524
29.56600	-1.80516	-80.69082
29.66600	-1.80906	-80.88178
29.76600	-1.81375	-81.14406
29.86600	-1.81922	-81.47834
29.96600	-1.82734	-81.97147
30.06600	-1.83234	-82.40656
30.16600	-1.83563	-82.56295
30.26600	-1.84000	-82.80139
30.36600	-1.84469	-83.10321
30.46600	-1.85016	-83.44077
30.56600	-1.85688	-83.87320
30.66600	-1.86172	-84.25332
30.76600	-1.86531	-84.43142
30.86600	-1.87000	-84.70976
30.96600	-1.87547	-85.05541
31.06600	-1.88297	-85.52249
31.16600	-1.88828	-85.95521
31.26600	-1.89219	-86.18596
31.36600	-1.89672	-86.45654
31.46600	-1.90172	-86.77468
31.56600	-1.90688	-87.11050
31.66600	-1.91344	-87.52814
31.76600	-1.91891	-87.95684
31.86600	-1.92234	-88.15469
31.96600	-1.92687	-88.41721
32.06600	-1.93203	-88.75148
32.16600	-1.93906	-89.20259
32.26600	-1.94422	-89.62110
32.36600	-1.94797	-89.84117
32.46600	-1.95250	-90.10521
32.56600	-1.95750	-90.41792
32.66600	-1.96328	-90.79576
32.76600	-1.97000	-91.23838
32.86600	-1.97578	-91.71249
32.96600	-1.97938	-91.92060
33.06600	-1.98391	-92.19345
33.16600	-1.98891	-92.51255
33.26600	-1.99578	-92.94789
33.36600	-2.00156	-93.44963
33.46600	-2.00547	-93.67270
33.56600	-2.00953	-93.91721
33.66600	-2.01438	-94.23116
33.76600	-2.01953	-94.55832
33.86600	-2.02562	-94.94863
33.96600	-2.03156	-95.40870
34.06600	-2.03547	-95.65490
34.16600	-2.04016	-95.92558
34.26600	-2.04563	-96.28305
34.36600	-2.05250	-96.73176
34.46600	-2.05797	-97.15735
34.56600	-2.06188	-97.38825
34.66600	-2.06609	-97.63563
34.76600	-2.07078	-97.93442
34.86600	-2.07641	-98.29846
34.96600	-2.08344	-98.74330
35.06600	-2.08875	-99.20006
35.16600	-2.09250	-99.39474
35.26600	-2.09703	-99.67334
35.36600	-2.10250	-100.01910
35.46600	-2.10906	-100.45902
35.56600	-2.11453	-100.90970
35.66600	-2.11844	-101.08286
35.76600	-2.12266	-101.33071
35.86600	-2.12766	-101.68312
35.96600	-2.13312	-102.06608
36.06600	-2.14016	-102.49222
36.16600	-2.14562	-102.93519
36.26600	-2.14922	-103.12425
36.36600	-2.15344	-103.37961
36.46600	-2.15828	-103.68727
36.56600	-2.16469	-104.06596
36.65600	-2.17094	-104.56942
36.75600	-2.17500	-104.84231
36.85600	-2.17922	-105.07131
36.95600	-2.18422	-105.37826
37.05600	-2.18984	-105.73924
37.15600	-2.19625	-106.13496
37.25600	-2.20187	-106.57927
37.35600	-2.20547	-106.78415
37.45600	-2.20984	-107.04093
37.55600	-2.21500	-107.35209
37.65600	-2.22094	-107.75767
37.75200	-2.22797	-108.26547
37.85200	-2.23187	-108.51347
37.95200	-2.23594	-108.73862
38.05200	-2.24047	-109.02096
38.15200	-2.24578	-109.36350
38.25200	-2.25312	-109.81888
38.33800	-2.25875	-110.32268
38.43800	-2.26219	-110.51112
38.53800	-2.26672	-110.76833
38.63800	-2.27219	-111.12221
38.73800	-2.27781	-111.51550
38.83800	-2.28391	-111.95228
38.93800	-2.28797	-112.22887
39.03800	-2.29234	-112.48316
39.13800	-2.29734	-112.81493
39.23800	-2.30297	-113.18959
39.33600	-2.31063	-113.69204
39.43000	-2.31578	-114.19529
39.53000	-2.31844	-114.32417
39.63000	-2.32250	-114.60143
39.73000	-2.32719	-114.91087
39.83000	-2.33313	-115.29695
39.93000	-2.33969	-115.77725
40.03000	-2.34406	-116.10552
40.13000	-2.34812	-116.34017
40.23000	-2.35313	-116.64686
40.33000	-2.35859	-117.01557
40.43000	-2.36453	-117.42328
40.52400	-2.37078	-117.92640
40.62400	-2.37469	-118.16908
40.72400	-2.37891	-118.42977
40.82400	-2.38359	-118.72415
40.92400	-2.38922	-119.10798
41.02400	-2.39578	-119.55789
41.12400	-2.40047	-119.89021
41.22400	-2.40438	-120.14253
41.32400	-2.40891	-120.40930
41.42400	-2.41406	-120.74460
41.52400	-2.42000	-121.14714
41.62000	-2.42734	-121.65836
41.72000	-2.43125	-121.96565
41.82000	-2.43547	-122.19412
41.92000	-2.44031	-122.49589
42.02000	-2.44578	-122.83505
42.12000	-2.45234	-123.31084
42.22000	-2.45719	-123.64650
42.32000	-2.46125	-123.90267
42.42000	-2.46578	-124.16387
42.52000	-2.47078	-124.48103
42.62000	-2.47687	-124.87175
42.71800	-2.48406	-125.37988
42.81800	-2.48766	-125.65525
42.91800	-2.49172	-125.87680
43.01800	-2.49641	-126.17093
43.11800	-2.50172	-126.50388
43.21800	-2.50844	-126.92952
43.31800	-2.51375	-127.33407
43.41800	-2.51828	-127.60778
43.51800	-2.52313	-127.89783
43.61800	-2.52812	-128.23483
43.71800	-2.53406	-128.62760
43.81800	-2.54141	-129.13798
43.91800	-2.54500	-129.41463
44.01800	-2.54875	-129.60255
44.11800	-2.55359	-129.90655
44.21800	-2.55938	-130.28306
44.31800	-2.56625	-130.77669
44.41800	-2.57047	-131.06793
44.51800	-2.57453	-131.30534
44.61800	-2.57906	-131.58984
44.71800	-2.58391	-131.88501
44.81800	-2.58938	-132.22761
44.91800	-2.59563	-132.62393
45.01800	-2.60109	-133.04785
45.11800	-2.60516	-133.25240
45.21800	-2.60953	-133.52822
45.31800	-2.61453	-133.83578
45.41800	-2.62234	-134.30369
45.51800	-2.62734	-134.71536
45.61800	-2.63141	-134.93949
45.71800	-2.63594	-135.19914
45.81800	-2.64094	-135.50329
45.91800	-2.64656	-135.85395
46.01800	-2.65406	-136.31858
46.11800	-2.65891	-136.72850
46.21800	-2.66281	-136.93686
46.31800	-2.66781	-137.23297
46.41800	-2.67391	-137.62423
46.51000	-2.68078	-138.13244
46.61000	-2.68453	-138.37260
46.71000	-2.68844	-138.58075
46.81000	-2.69266	-138.85240
46.91000	-2.69766	-139.15774
47.01000	-2.70328	-139.51547
47.11000	-2.71109	-140.02688
47.21000	-2.71516	-140.38128
47.31000	-2.71906	-140.57989
47.41000	-2.72375	-140.86612
47.51000	-2.72922	-141.22359
47.61000	-2.73578	-141.66768
47.71000	-2.74031	-142.00686
47.81000	-2.74438	-142.23588
47.91000	-2.74891	-142.50562
48.01000	-2.75406	-142.83632
48.11000	-2.75984	-143.22209
48.20400	-2.76750	-143.72377
48.30400	-2.77203	-144.10403
48.40400	-2.77563	-144.28508
48.50400	-2.78000	-144.55360
48.60400	-2.78500	-144.87255
48.70400	-2.79172	-145.28172
48.80400	-2.79688	-145.70464
48.90400	-2.80094	-145.94185
49.00400	-2.80547	-146.22141
49.10400	-2.81078	-146.54589
49.20400	-2.81672	-146.94887
49.30400	-2.82422	-147.44255
49.40400	-2.82844	-147.79724
49.50400	-2.83219	-147.99391
49.60400	-2.83703	-148.28210
49.70400	-2.84219	-148.62244
49.80400	-2.84922	-149.07087
49.90400	-2.85484	-149.52905
50.00400	-2.85813	-149.71091
50.10400	-2.86250	-149.97332
50.20400	-2.86734	-150.29919
50.30400	-2.87266	-150.64305
50.40400	-2.88016	-151.12041
50.50400	-2.88516	-151.55788
50.60400	-2.88891	-151.76792
50.70400	-2.89375	-152.06558
50.80400	-2.89938	-152.41627
50.90400	-2.90563	-152.84006
51.00400	-2.91094	-153.25859
51.10400	-2.91469	-153.48482
51.20400	-2.91937	-153.76590
51.30400	-2.92422	-154.08914
51.40400	-2.92953	-154.43601
51.50400	-2.93687	-154.89231
51.60400	-2.94203	-155.33867
51.70400	-2.94562	-155.53556
51.80400	-2.95016	-155.80758
51.90400	-2.95547	-156.13604
52.00400	-2.96250	-156.60450
52.10400	-2.96766	-157.03405
52.20400	-2.97156	-157.26037
52.30400	-2.97594	-157.52196
52.40400	-2.98094	-157.84076
52.50400	-2.98656	-158.20296
52.60400	-2.99344	-158.65701
52.70400	-2.99828	-159.04152
52.80400	-3.00219	-159.26969
52.90400	-3.00688	-159.56476
53.00400	-3.01250	-159.91381
53.10400	-3.01969	-160.39984
53.20400	-3.02438	-160.77930
53.30400	-3.02813	-160.98793
53.40400	-3.03234	-161.24429
53.50400	-3.03719	-161.56264
53.60400	-3.04313	-161.94390
53.70400	-3.05063	-162.42997
53.80400	-3.05547	-162.88108
53.90400	-3.05922	-163.07892
54.00400	-3.06375	-163.35182
54.10400	-3.06953	-163.71147
54.20200	-3.07672	-164.21682
54.30200	-3.08141	-164.60179
54.40200	-3.08531	-164.84971
54.50200	-3.08984	-165.12465
54.60200	-3.09438	-165.43625
54.70200	-3.09953	-165.78573
54.80200	-3.10625	-166.18387
54.90200	-3.11219	-166.67940
55.00200	-3.11625	-166.92775
55.10200	-3.12094	-167.22782
55.20200	-3.12734	-167.65404
55.28800	-3.13406	-168.15695
55.38800	-3.13812	-168.53322
55.48800	-3.14156	-168.72653
55.58800	-3.14578	-168.99806
55.68800	-3.15031	-169.29631
55.78800	-3.15547	-169.63482
55.88800	-3.16141	-170.04344
55.98800	-3.16750	-170.51074
56.08800	-3.17172	-170.79264
56.18800	-3.17656	-171.10856
56.28800	-3.18219	-171.50451
56.38800	-3.18875	-171.96213
56.48800	-3.19391	-172.37371
56.58800	-3.19797	-172.62395
56.68800	-3.20234	-172.90126
56.78800	-3.20687	-173.19860
56.88800	-3.21187	-173.53725
56.98800	-3.21797	-173.95329
57.08400	-3.22437	-174.45482
57.18400	-3.22844	-174.74462
57.28400	-3.23281	-175.01108
57.38400	-3.23813	-175.34193
57.48400	-3.24438	-175.76045
57.58400	-3.25000	-176.19745
57.68400	-3.25422	-176.47448
57.78400	-3.25859	-176.74567
57.88400	-3.26328	-177.06448
57.98400	-3.26859	-177.41415
58.08400	-3.27453	-177.80763
58.18400	-3.28125	-178.30771
58.28400	-3.28500	-178.54759
58.38400	-3.28922	-178.80097
58.48400	-3.29406	-179.10323
58.58400	-3.29984	-179.48876
58.68400	-3.30656	-179.99481
58.78400	-3.31109	-180.29627
58.88400	-3.31547	-180.56439
58.98400	-3.32031	-180.85481
59.08400	-3.32547	-181.18633
59.18400	-3.33109	-181.53073
59.28400	-3.33734	-182.00155
59.38400	-3.34125	-182.24247
59.48400	-3.34578	-182.51638
59.58400	-3.35109	-182.85049
59.68400	-3.35766	-183.24831
59.77200	-3.36406	-183.74875
59.87200	-3.36766	-183.98234
59.97200	-3.37172	-184.20689
60.07200	-3.37641	-184.49372
60.17200	-3.38172	-184.83831
60.27200	-3.38812	-185.23449
60.37000	-3.39438	-185.73679
60.47000	-3.39797	-185.94360
60.57000	-3.40234	-186.18561
60.67000	-3.40703	-186.48922
60.77000	-3.41266	-186.82820
60.86400	-3.41953	-187.33372
60.96400	-3.42359	-187.61569
61.06400	-3.42781	-187.85842
61.16400	-3.43250	-188.14977
61.26400	-3.43781	-188.48175
61.36400	-3.44375	-188.84423
61.45400	-3.45063	-189.34874
61.55400	-3.45406	-189.56397
61.65400	-3.45813	-189.78547
61.75400	-3.46297	-190.08507
61.85400	-3.46875	-190.45888
61.95400	-3.47609	-190.91961
62.05400	-3.48063	-191.28497
62.15400	-3.48422	-191.47298
62.25400	-3.48859	-191.71736
62.35400	-3.49359	-192.01466
62.45400	-3.49937	-192.37648
62.54400	-3.50719	-192.88746
62.64400	-3.51109	-193.24240
62.74400	-3.51484	-193.42311
62.84400	-3.51984	-193.72617
62.94400	-3.52531	-194.05276
63.04400	-3.53250	-194.50110
63.14400	-3.53703	-194.86652
63.24400	-3.54109	-195.11248
63.34400	-3.54578	-195.40209
63.44400	-3.55094	-195.73914
63.54400	-3.55719	-196.14142
63.62400	-3.56453	-196.65098
63.72400	-3.56766	-196.93920
63.82400	-3.57109	-197.09244
63.92400	-3.57578	-197.36533
64.02400	-3.58094	-197.70186
64.12400	-3.58781	-198.14433
64.22400	-3.59266	-198.53009
64.32400	-3.59656	-198.75953
64.42400	-3.60094	-199.03363
64.52400	-3.60594	-199.33240
64.62400	-3.61172	-199.72092
64.72400	-3.61953	-200.21655
64.82400	-3.62406	-200.61786
64.92400	-3.62766	-200.81741
65.02400	-3.63219	-201.08196
65.12400	-3.63750	-201.43391
65.22400	-3.64516	-201.93055
65.32400	-3.64984	-202.31703
65.42400	-3.65344	-202.52402
65.52400	-3.65766	-202.78274
65.62400	-3.66250	-203.09390
65.72400	-3.66828	-203.47708
65.82400	-3.67578	-203.94926
65.92400	-3.68062	-204.37080
66.02400	-3.68437	-204.56836
66.12400	-3.68906	-204.86343
66.22400	-3.69453	-205.21446
66.32400	-3.70141	-205.66557
66.42400	-3.70656	-206.08100
66.52400	-3.71047	-206.30549
66.62400	-3.71469	-206.57584
66.72400	-3.71969	-206.89125
66.82400	-3.72500	-207.24960
66.92400	-3.73250	-207.71733
67.02400	-3.73719	-208.15106
67.12400	-3.74109	-208.35842
67.22400	-3.74594	-208.66430
67.32400	-3.75141	-209.03508
67.42400	-3.75813	-209.48021
67.52400	-3.76281	-209.86401
67.62400	-3.76672	-210.11014
67.72400	-3.77125	-210.36667
67.82400	-3.77625	-210.68735
67.92400	-3.78188	-211.05634
68.02400	-3.78891	-211.54016
68.12400	-3.79422	-211.98903
68.22400	-3.79781	-212.19431
68.32400	-3.80234	-212.47549
68.42400	-3.80781	-212.82184
68.52400	-3.81453	-213.27977
68.62400	-3.81938	-213.64053
68.72400	-3.82297	-213.85217
68.82400	-3.82719	-214.09905
68.92400	-3.83234	-214.41975
69.02400	-3.83828	-214.81259
69.12400	-3.84547	-215.29509
69.22200	-3.85141	-215.79792
69.32200	-3.85484	-215.98981
69.42200	-3.85922	-216.23556
69.52200	-3.86406	-216.54470
69.62200	-3.87078	-216.96010
69.72200	-3.87641	-217.42734
69.82200	-3.88031	-217.67072
69.92200	-3.88469	-217.93652
70.02200	-3.88969	-218.26375
70.12200	-3.89516	-218.61961
70.22200	-3.90188	-219.04594
70.32200	-3.90750	-219.48875
70.42200	-3.91141	-219.71516
70.52200	-3.91609	-220.00754
70.62200	-3.92188	-220.38391
70.72200	-3.92922	-220.89121
70.82200	-3.93375	-221.27323
70.92200	-3.93766	-221.50148
71.02200	-3.94234	-221.77999
71.12200	-3.94750	-222.14377
71.22200	-3.95266	-222.50098
71.32200	-3.95922	-222.93209
71.42200	-3.96359	-223.28304
71.52200	-3.96703	-223.49702
71.62200	-3.97156	-223.77856
71.72200	-3.97687	-224.10023
71.82200	-3.98391	-224.57962
71.92200	-3.98984	-225.04708
72.02200	-3.99391	-225.31371
72.12200	-3.99828	-225.59129
72.22200	-4.00328	-225.91919
72.32200	-4.00859	-226.27228
72.42200	-4.01578	-226.73421
72.52200	-4.02047	-227.12971
72.62200	-4.02438	-227.34025
72.72200	-4.02891	-227.62740
72.82200	-4.03375	-227.93902
72.92200	-4.04109	-228.36629
73.00200	-4.04641	-228.86768
73.10200	-4.05047	-229.12066
73.20200	-4.05484	-229.40461
73.30200	-4.05969	-229.70921
73.40200	-4.06562	-230.10319
73.50200	-4.07313	-230.61544
73.60200	-4.07719	-230.98874
73.70200	-4.08047	-231.15970
73.80200	-4.08516	-231.45476
73.90200	-4.09000	-231.78686
74.00200	-4.09547	-232.15853
74.10200	-4.10188	-232.61404
74.20200	-4.10625	-232.92285
74.30200	-4.11031	-233.17966
74.40200	-4.11500	-233.46744
74.50200	-4.12016	-233.80657
74.60200	-4.12688	-234.23463
74.69200	-4.13297	-234.73869
74.79200	-4.13656	-234.96471
74.89200	-4.14078	-235.19935
74.99200	-4.14563	-235.49896
75.09200	-4.15172	-235.87947
75.19200	-4.15828	-236.35991
75.29200	-4.16250	-236.65299
75.39200	-4.16688	-236.90145
75.49200	-4.17156	-237.19694
75.59200	-4.17672	-237.52265
75.69200	-4.18281	-237.90264
75.77600	-4.19000	-238.41095
75.87600	-4.19344	-238.68085
75.97600	-4.19719	-238.86588
76.07600	-4.20188	-239.15276
76.17600	-4.20734	-239.48799
76.27600	-4.21469	-239.99199
76.37600	-4.21922	-240.31845
76.47600	-4.22328	-240.55938
76.57600	-4.22797	-240.83821
76.67600	-4.23297	-241.15400
76.77600	-4.23828	-241.48129
76.87400	-4.24578	-241.99121
76.97400	-4.24969	-242.29038
77.07400	-4.25391	-242.51822
77.17400	-4.25875	-242.81597
77.27400	-4.26438	-243.17034
77.36400	-4.27156	-243.67315
77.46400	-4.27531	-243.93317
77.56400	-4.27906	-244.13218
77.66400	-4.28344	-244.39985
77.76400	-4.28875	-244.73390
77.86400	-4.29516	-245.14224
77.94600	-4.30266	-245.64521
78.04600	-4.30609	-245.94986
78.14600	-4.30953	-246.11601
78.24600	-4.31422	-246.38741
78.34600	-4.31953	-246.71404
78.44600	-4.32656	-247.17444
78.54600	-4.33125	-247.53426
78.64600	-4.33500	-247.74103
78.74600	-4.33938	-248.00344
78.84600	-4.34406	-248.29258
78.94600	-4.34953	-248.61129
79.04600	-4.35672	-249.03551
79.14600	-4.36172	-249.46438
79.24600	-4.36547	-249.65549
79.34600	-4.37031	-249.92882
79.44600	-4.37609	-250.26613
79.54000	-4.38406	-250.77233
79.64000	-4.38922	-251.21137
79.74000	-4.39297	-251.42029
79.84000	-4.39750	-251.68565
79.94000	-4.40281	-252.02557
80.04000	-4.40828	-252.37507
80.14000	-4.41547	-252.88704
80.24000	-4.41953	-253.24482
80.34000	-4.42281	-253.40596
80.44000	-4.42734	-253.68068
80.54000	-4.43281	-254.01908
80.64000	-4.44031	-254.50698
80.74000	-4.44516	-254.91261
80.84000	-4.44844	-255.08791
80.94000	-4.45234	-255.31745
81.04000	-4.45719	-255.61726
81.14000	-4.46266	-255.96246
81.24000	-4.46984	-256.43569
81.32600	-4.47609	-256.93944
81.42600	-4.47953	-257.15727
81.52600	-4.48375	-257.38901
81.62600	-4.48875	-257.69007
81.72600	-4.49469	-258.05780
81.82600	-4.50031	-258.48895
81.92600	-4.50438	-258.73977
82.02600	-4.50891	-259.01583
82.12600	-4.51375	-259.33725
82.22600	-4.51953	-259.69651
82.32600	-4.52672	-260.14543
82.42400	-4.53250	-260.64804
82.52400	-4.53547	-260.79041
82.62400	-4.53969	-261.02683
82.72400	-4.54500	-261.36217
82.82400	-4.55172	-261.77925
82.92400	-4.55734	-262.22917
83.02400	-4.56141	-262.47117
83.12400	-4.56594	-262.73441
83.22400	-4.57094	-263.03542
83.32400	-4.57594	-263.35517
83.42400	-4.58250	-263.74894
83.52400	-4.58828	-264.21809
83.62400	-4.59188	-264.41365
83.72400	-4.59625	-264.67434
83.82400	-4.60156	-264.99319
83.92400	-4.60891	-265.42106
84.01600	-4.61469	-265.92332
84.11600	-4.61797	-266.10297
84.21600	-4.62188	-266.31534
84.31600	-4.62641	-266.59089
84.41600	-4.63172	-266.92307
84.51600	-4.63844	-267.32358
84.59800	-4.64469	-267.82370
84.69800	-4.64828	-268.05297
84.79800	-4.65250	-268.27890
84.89800	-4.65719	-268.57078
84.99800	-4.66266	-268.90591
85.09600	-4.66984	-269.40948
85.19600	-4.67391	-269.69138
85.29600	-4.67797	-269.92971
85.39600	-4.68266	-270.22195
85.49600	-4.68797	-270.54304
85.59600	-4.69438	-270.92388
85.68400	-4.70109	-271.42718
85.78400	-4.70438	-271.64170
85.88400	-4.70828	-271.85556
85.98400	-4.71313	-272.15177
86.08400	-4.71859	-272.50013
86.18400	-4.72563	-272.94883
86.28400	-4.73031	-273.32211
86.38400	-4.73422	-273.52193
86.48400	-4.73875	-273.78640
86.58400	-4.74391	-274.09568
86.68400	-4.75047	-274.51122
86.75800	-4.75797	-275.01944
86.85800	-4.76141	-275.37397
86.95800	-4.76484	-275.55147
87.05800	-4.76984	-275.86845
87.15800	-4.77547	-276.22700
87.25800	-4.78234	-276.67391
87.35800	-4.78641	-276.99399
87.45800	-4.79000	-277.20809
87.55800	-4.79438	-277.47133
87.65800	-4.79938	-277.79925
87.75800	-4.80547	-278.21049
87.85800	-4.81281	-278.69764
87.95800	-4.81719	-279.06621
88.05800	-4.82078	-279.25342
88.15800	-4.82547	-279.53377
88.25800	-4.83047	-279.84095
88.35800	-4.83656	-280.22245
88.45800	-4.84234	-280.67374
88.55800	-4.84641	-280.94077
88.65800	-4.85094	-281.20849
88.75800	-4.85625	-281.52755
88.85800	-4.86234	-281.92654
88.95800	-4.86984	-282.43461
89.05800	-4.87328	-282.70447
89.15800	-4.87719	-282.91568
89.25800	-4.88203	-283.21517
89.35800	-4.88797	-283.61443
89.45400	-4.89531	-284.12130
89.55400	-4.89969	-284.47771
89.65400	-4.90344	-284.68195
89.75400	-4.90812	-284.95750
89.85400	-4.91281	-285.25972
89.95400	-4.91781	-285.57634
90.05400	-4.92484	-286.01512
90.15400	-4.93000	-286.47283
90.25400	-4.93391	-286.68761
90.35400	-4.93875	-286.99219
90.45400	-4.94422	-287.33426
90.55400	-4.95125	-287.77286
90.65400	-4.95578	-288.13428
90.75400	-4.95953	-288.35028
90.85400	-4.96391	-288.60328
90.95400	-4.96875	-288.90824
91.05400	-4.97422	-289.26811
91.15400	-4.98141	-289.69321
91.25400	-4.98719	-290.16846
91.35400	-4.99094	-290.36042
91.45400	-4.99500	-290.59121
91.55400	-5.00000	-290.89200
91.65400	-5.00703	-291.32840
91.75400	-5.01281	-291.79925
91.85400	-5.01672	-292.02962
91.95400	-5.02125	-292.28559
92.05400	-5.02625	-292.60036
92.15400	-5.03172	-292.92551
92.25400	-5.03812	-293.31368
92.35400	-5.04359	-293.74045
92.45400	-5.04734	-293.94737
92.55400	-5.05188	-294.22393
92.65400	-5.05703	-294.52938
92.75400	-5.06406	-294.96351
92.85400	-5.06969	-295.38485
92.95400	-5.07344	-295.60784
93.05400	-5.07750	-295.81487
93.15400	-5.08203	-296.08914
93.25400	-5.08719	-296.40251
93.35400	-5.09344	-296.78273
93.43800	-5.10063	-297.29363
93.53800	-5.10453	-297.57059
93.63800	-5.10891	-297.80707
93.73800	-5.11391	-298.10849
93.83800	-5.12063	-298.46489
93.93800	-5.12594	-298.91801
94.03800	-5.12938	-299.10147
94.13800	-5.13359	-299.33950
94.23800	-5.13844	-299.62876
94.33800	-5.14406	-299.97447
94.43800	-5.15219	-300.44937
94.53200	-5.15766	-300.95053
94.63200	-5.16031	-301.06166
94.73200	-5.16438	-301.27445
94.83200	-5.16922	-301.55998
94.93200	-5.17469	-301.89398
95.03200	-5.18141	-302.36033
95.13200	-5.18547	-302.59755
95.23200	-5.18969	-302.82566
95.33200	-5.19422	-303.08294
95.43200	-5.19922	-303.35796
95.53200	-5.20516	-303.71678
95.61800	-5.21250	-304.22491
95.71800	-5.21641	-304.48401
95.81800	-5.22078	-304.71274
95.91800	-5.22609	-305.02623
96.01800	-5.23344	-305.41959
96.10000	-5.23922	-305.92278
96.20000	-5.24203	-306.07265
96.30000	-5.24594	-306.26312
96.40000	-5.25063	-306.54654
96.50000	-5.25578	-306.85991
96.60000	-5.26172	-307.23196
96.69000	-5.26922	-307.73246
96.79000	-5.27281	-308.01070
96.89000	-5.27672	-308.20504
96.99000	-5.28125	-308.47630
97.09000	-5.28641	-308.78100
97.18800	-5.29406	-309.28349
97.28800	-5.29813	-309.59707
97.38800	-5.30188	-309.80149
97.48800	-5.30656	-310.06578
97.58800	-5.31219	-310.40996
97.68800	-5.31813	-310.79406
97.78800	-5.32531	-311.28168
97.88800	-5.32859	-311.50466
97.98800	-5.33250	-311.70377
98.08800	-5.33719	-311.97938
98.18800	-5.34266	-312.31838
98.28800	-5.35094	-312.80893
98.38800	-5.35609	-313.25948
98.48800	-5.35922	-313.41290
98.58800	-5.36312	-313.62590
98.68800	-5.36781	-313.89311
98.78800	-5.37344	-314.23137
98.88600	-5.38141	-314.73175
98.98600	-5.38563	-315.09450
99.08600	-5.38938	-315.28240
99.18600	-5.39437	-315.56916
99.28600	-5.40000	-315.91743
99.38600	-5.40688	-316.33842
99.48600	-5.41172	-316.71613
99.58600	-5.41578	-316.94195
99.68600	-5.42047	-317.22412
99.78600	-5.42547	-317.53093
99.88600	-5.43078	-317.86242
99.98600	-5.43828	-318.31256
100.08600	-5.44234	-318.64807
100.18600	-5.44609	-318.84024
100.28600	-5.45062	-319.10238
100.38600	-5.45609	-319.43727
100.48600	-5.46422	-319.93169
100.58600	-5.46859	-320.27754
100.68600	-5.47203	-320.47400
100.78600	-5.47641	-320.73915
100.88600	-5.48156	-321.03893
100.98600	-5.48672	-321.35159
101.08600	-5.49438	-321.80193
101.18600	-5.49922	-322.19705
101.28600	-5.50328	-322.41330
101.38600	-5.50797	-322.69597
101.48600	-5.51375	-323.02848
101.58000	-5.52125	-323.53464
101.68000	-5.52500	-323.82220
101.78000	-5.52859	-323.99029
101.88000	-5.53297	-324.25034
101.98000	-5.53797	-324.55263
102.08000	-5.54375	-324.90942
102.17600	-5.55172	-325.41010
102.27600	-5.55609	-325.78799
102.37600	-5.56000	-325.97017
102.47600	-5.56484	-326.25633
102.57600	-5.57047	-326.62749
102.67600	-5.57734	-327.07840
102.77600	-5.58156	-327.39320
102.87600	-5.58531	-327.59184
102.97600	-5.58953	-327.83970
103.07600	-5.59422	-328.12938
103.17600	-5.60016	-328.48462
103.27600	-5.60813	-328.96981
103.37600	-5.61266	-329.36481
103.47600	-5.61609	-329.53125
103.57600	-5.62047	-329.78687
103.67600	-5.62625	-330.13609
103.77400	-5.63391	-330.63757
103.87400	-5.63859	-331.03058
103.97400	-5.64219	-331.20283
104.07400	-5.64656	-331.46608
104.17400	-5.65156	-331.76073
104.27400	-5.65703	-332.11815
104.37400	-5.66438	-332.58197
104.47400	-5.66969	-333.03958
104.57400	-5.67328	-333.21545
104.67400	-5.67781	-333.48444
104.77400	-5.68297	-333.79740
104.87400	-5.68938	-334.21114
104.97400	-5.69422	-334.56582
105.07400	-5.69797	-334.78820
105.17400	-5.70234	-335.04769
105.27401	-5.70766	-335.35627
105.37401	-5.71391	-335.76348
105.47401	-5.72109	-336.22950
105.57401	-5.72656	-336.68911
105.67401	-5.72984	-336.83771
105.77401	-5.73422	-337.08575
105.87401	-5.73891	-337.37504
105.97401	-5.74516	-337.72826
106.07401	-5.75109	-338.18710
106.17401	-5.75516	-338.43142
106.27401	-5.75953	-338.67216
106.37401	-5.76453	-338.98148
106.47401	-5.77031	-339.33604
106.57401	-5.77688	-339.74853
106.67401	-5.78187	-340.12800
106.77401	-5.78562	-340.31528
106.87401	-5.79047	-340.58750
106.97401	-5.79578	-340.91806
107.07401	-5.80312	-341.34343
107.17401	-5.80859	-341.77083
107.27401	-5.81266	-341.99303
107.37401	-5.81703	-342.24465
107.47401	-5.82172	-342.51875
107.57401	-5.82703	-342.84574
107.67401	-5.83391	-343.23755
107.77401	-5.83891	-343.65267
107.87401	-5.84250	-343.82525
107.97401	-5.84719	-344.07395
108.07401	-5.85266	-344.39650
108.17401	-5.85953	-344.79648
108.27401	-5.86438	-345.17938
108.37401	-5.86828	-345.37351
108.47401	-5.87281	-345.62004
108.57401	-5.87781	-345.90647
108.67401	-5.88344	-346.24100
108.77401	-5.89047	-346.64571
108.87401	-5.89609	-347.07445
108.97401	-5.89938	-347.23580
109.07401	-5.90375	-347.46346
109.17401	-5.90906	-347.76947
109.27401	-5.91719	-348.19567
109.37401	-5.92234	-348.65823
109.47401	-5.92578	-348.81407
109.57401	-5.93000	-349.02480
109.67401	-5.93484	-349.30220
109.77401	-5.94031	-349.62362
109.87401	-5.94688	-349.97940
109.97401	-5.95281	-350.44745
110.07401	-5.95672	-350.64128
110.17401	-5.96156	-350.90783
110.27401	-5.96719	-351.22904
110.37401	-5.97422	-351.64854
110.47401	-5.97953	-352.06529
110.57401	-5.98266	-352.21052
110.67401	-5.98656	-352.41437
110.77401	-5.99094	-352.66349
110.87401	-5.99609	-352.95331
110.97401	-6.00234	-353.28686
111.07401	-6.00922	-353.77565
111.17401	-6.01297	-353.96391
111.27401	-6.01766	-354.20513
111.37401	-6.02297	-354.50420
111.47401	-6.02984	-354.87586
111.57401	-6.03625	-355.36823
111.67401	-6.03937	-355.53160
111.77401	-6.04375	-355.73995
111.87401	-6.04891	-356.04811
111.97401	-6.05484	-356.38273
112.07401	-6.06359	-356.86648
112.17401	-6.06766	-357.27248
112.27401	-6.07047	-357.37890
112.37401	-6.07469	-357.59667
112.47401	-6.07984	-357.89376
112.57401	-6.08734	-358.30548
112.67401	-6.09281	-358.75756
112.77401	-6.09625	-358.92242
112.87401	-6.10047	-359.14481
112.97401	-6.10578	-359.44134
113.07401	-6.11094	-359.77030
113.17401	-6.11719	-360.12661
113.27401	-6.12266	-360.54683
113.37401	-6.12656	-360.74573
113.47401	-6.13125	-360.99130
113.57401	-6.13688	-361.32368
113.67401	-6.14484	-361.79206
113.77401	-6.14953	-362.18429
113.87401	-6.15297	-362.34283
113.97401	-6.15703	-362.55446
114.07401	-6.16172	-362.83013
114.17401	-6.16734	-363.15757
114.27401	-6.17531	-363.61933
114.37401	-6.18031	-364.05843
114.47401	-6.18344	-364.18790
114.57401	-6.18781	-364.40322
114.67401	-6.19313	-364.71543
114.77401	-6.19953	-365.09013
114.87401	-6.20594	-365.57701
114.97401	-6.20984	-365.79469
115.07401	-6.21422	-366.02256
115.17401	-6.21906	-366.31402
115.27401	-6.22453	-366.63678
115.37401	-6.23203	-367.07500
115.47401	-6.23687	-367.48740
115.57401	-6.24031	-367.64500
115.67401	-6.24484	-367.89489
115.77401	-6.25016	-368.21708
115.87401	-6.25781	-368.65360
115.97401	-6.26313	-369.08904
116.07401	-6.26656	-369.25760
116.17401	-6.27047	-369.47399
116.27401	-6.27500	-369.72874
116.37401	-6.28031	-370.05332
116.47401	-6.28656	-370.43065
116.57401	-6.29328	-370.89700
116.67401	-6.29719	-371.14191
116.77401	-6.30156	-371.36975
116.87401	-6.30656	-371.64426
116.97401	-6.31281	-372.00028
117.07401	-6.31891	-372.43518
117.17401	-6.32281	-372.64788
117.27401	-6.32719	-372.86893
117.37401	-6.33219	-373.15997
117.47401	-6.33797	-373.50810
117.57401	-6.34438	-373.88873
117.67401	-6.35062	-374.33583
117.77401	-6.35406	-374.51509
117.87401	-6.35828	-374.73142
117.97401	-6.36328	-375.01138
118.07401	-6.37016	-375.38901
118.16601	-6.37625	-375.89347
118.26601	-6.37984	-376.08421
118.36601	-6.38391	-376.30045
118.46601	-6.38859	-376.52904
118.56601	-6.39391	-376.89027
118.66601	-6.40016	-377.28503
118.76601	-6.40672	-377.68832
118.86601	-6.41016	-377.87861
118.96601	-6.41469	-378.13100
119.06601	-6.41984	-378.45930
119.16601	-6.42688	-378.83613
119.26601	-6.43250	-379.29070
119.36601	-6.43625	-379.47842
119.46601	-6.44063	-379.70522
119.56601	-6.44531	-379.98217
119.66601	-6.45031	-380.27650
119.76601	-6.45656	-380.61064
119.86601	-6.46297	-381.10158
119.96601	-6.46656	-381.27884
120.06601	-6.47125	-381.52063
120.16601	-6.47672	-381.84649
120.26601	-6.48453	-382.27966
120.36601	-6.49016	-382.76303
120.46601	-6.49328	-382.90307
120.56601	-6.49734	-383.11502
120.66601	-6.50219	-383.38867
120.76601	-6.50781	-383.72254
120.86601	-6.51484	-384.13110
120.96601	-6.52016	-384.57152
121.06601	-6.52375	-384.74470
121.16601	-6.52813	-384.98643
121.26601	-6.53312	-385.27259
121.36601	-6.53922	-385.62459
121.46001	-6.54609	-386.13039
121.56001	-6.55000	-386.37885
121.66001	-6.55406	-386.60079
121.76001	-6.55875	-386.86314
121.86001	-6.56406	-387.18846
121.96001	-6.57047	-387.55524
122.06001	-6.57609	-387.96577
122.16001	-6.57969	-388.15889
122.26001	-6.58422	-388.40970
122.36001	-6.58922	-388.70671
122.46001	-6.59516	-389.06080
122.56001	-6.60250	-389.55691
122.66001	-6.60641	-389.79575
122.76001	-6.61031	-389.98640
122.86001	-6.61453	-390.21221
122.96001	-6.61953	-390.50031
123.06001	-6.62578	-390.85346
123.14201	-6.63297	-391.35405
123.24201	-6.63672	-391.60940
123.34201	-6.64078	-391.79504
123.44201	-6.64562	-392.08162
123.54201	-6.65156	-392.40605
123.64201	-6.65828	-392.84518
123.74201	-6.66234	-393.10491
123.84201	-6.66625	-393.30021
123.94201	-6.67109	-393.56163
124.04201	-6.67609	-393.87104
124.14201	-6.68187	-394.19916
124.24001	-6.68969	-394.70413
124.34001	-6.69328	-394.92849
124.44001	-6.69688	-395.09171
124.54001	-6.70141	-395.32432
124.64001	-6.70719	-395.64461
124.73601	-6.71500	-396.15074
124.83601	-6.71922	-396.45761
124.93601	-6.72297	-396.64075
125.03601	-6.72766	-396.89055
125.13601	-6.73297	-397.18458
125.23601	-6.73812	-397.48272
125.33601	-6.74531	-397.91200
125.43601	-6.74906	-398.16627
125.53601	-6.75328	-398.37280
125.63601	-6.75813	-398.63804
125.73601	-6.76406	-398.96810
125.83601	-6.77156	-399.47009
125.93601	-6.77547	-399.70011
126.03601	-6.77922	-399.86712
126.13601	-6.78375	-400.11641
126.23601	-6.78922	-400.41819
126.33601	-6.79547	-400.78080
126.43601	-6.80328	-401.27930
126.53601	-6.80641	-401.48130
126.63601	-6.81016	-401.64366
126.73601	-6.81469	-401.87567
126.83601	-6.81969	-402.15567
126.93601	-6.82719	-402.57388
127.03601	-6.83219	-402.92969
127.13601	-6.83641	-403.13038
127.23601	-6.84125	-403.39354
127.33601	-6.84672	-403.69815
127.43601	-6.85250	-404.04859
127.53201	-6.86031	-404.55663
127.63201	-6.86313	-404.72654
127.73201	-6.86672	-404.86696
127.83201	-6.87156	-405.12398
127.93201	-6.87766	-405.46218
128.01601	-6.88578	-405.97159
128.11601	-6.89000	-406.31947
128.21601	-6.89328	-406.44592
128.31601	-6.89750	-406.67415
128.41601	-6.90219	-406.93778
128.51601	-6.90750	-407.24567
128.61601	-6.91391	-407.62186
128.71601	-6.91953	-408.03081
128.81601	-6.92313	-408.20262
128.91601	-6.92750	-408.42664
129.01601	-6.93281	-408.70953
129.11601	-6.94031	-409.14333
129.21601	-6.94500	-409.50453
129.31601	-6.94875	-409.68689
129.41601	-6.95328	-409.92877
129.51601	-6.95875	-410.23508
129.61601	-6.96453	-410.58365
129.71601	-6.97141	-410.99173
129.81601	-6.97672	-411.38664
129.91601	-6.98016	-411.52942
130.01601	-6.98469	-411.75574
130.11601	-6.98953	-412.04500
130.21601	-6.99688	-412.42784
130.31601	-7.00203	-412.83751
130.41601	-7.00594	-413.03173
130.51601	-7.01031	-413.26597
130.61601	-7.01500	-413.52367
130.71601	-7.02047	-413.82918
130.81601	-7.02766	-414.22576
130.91601	-7.03313	-414.64633
131.01601	-7.03672	-414.81718
131.11601	-7.04141	-415.06428
131.21601	-7.04703	-415.38814
131.31601	-7.05469	-415.84966
131.41601	-7.05891	-416.14577
131.51601	-7.06266	-416.31740
131.61601	-7.06688	-416.52700
131.71601	-7.07156	-416.78405
131.81601	-7.07719	-417.10338
131.91601	-7.08500	-417.53599
132.01601	-7.09000	-417.96684
132.11601	-7.09359	-418.11320
132.21601	-7.09812	-418.34244
132.31601	-7.10359	-418.64368
132.41601	-7.11063	-419.05361
132.51601	-7.11500	-419.37110
132.61601	-7.11859	-419.54637
132.71601	-7.12313	-419.76923
132.81601	-7.12828	-420.06084
132.91601	-7.13438	-420.40345
133.01601	-7.14297	-420.90598
133.11601	-7.14672	-421.21616
133.21601	-7.14984	-421.33549
133.31601	-7.15406	-421.53913
133.41601	-7.15938	-421.81933
133.51601	-7.16750	-422.25239
133.61601	-7.17281	-422.69912
133.71601	-7.17625	-422.85603
133.81601	-7.18078	-423.07886
133.91601	-7.18594	-423.35644
134.01601	-7.19156	-423.69950
134.11601	-7.19891	-424.13828
134.21601	-7.20312	-424.43466
134.31601	-7.20687	-424.59828
134.41601	-7.21188	-424.86346
134.51601	-7.21719	-425.17731
134.61601	-7.22437	-425.59075
134.71601	-7.22984	-426.02879
134.81601	-7.23281	-426.13742
134.91601	-7.23688	-426.33000
135.01601	-7.24156	-426.58454
135.11601	-7.24719	-426.90524
135.21601	-7.25531	-427.35365
135.31601	-7.26063	-427.81287
135.41601	-7.26438	-427.98033
135.51601	-7.26922	-428.23613
135.61601	-7.27469	-428.55400
135.71601	-7.28078	-428.89869
135.81601	-7.28547	-429.24371
135.91601	-7.28922	-429.40241
136.01601	-7.29359	-429.61591
136.11601	-7.29859	-429.89376
136.21601	-7.30453	-430.24796
136.31601	-7.31328	-430.73806
136.41601	-7.31750	-431.12081
136.51601	-7.32047	-431.22187
136.61601	-7.32516	-431.44676
136.71601	-7.33062	-431.76249
136.81601	-7.33859	-432.22806
136.91601	-7.34328	-432.60431
137.01601	-7.34688	-432.77144
137.11601	-7.35125	-432.98873
137.21601	-7.35656	-433.29617
137.31601	-7.36219	-433.63479
137.41601	-7.36984	-434.11559
137.51601	-7.37344	-434.39561
137.61601	-7.37719	-434.54969
137.71601	-7.38141	-434.78993
137.81601	-7.38641	-435.04477
137.91601	-7.39328	-435.43833
138.01601	-7.39859	-435.82559
138.11601	-7.40266	-436.03560
138.21601	-7.40703	-436.26335
138.31601	-7.41203	-436.53154
138.41601	-7.41766	-436.84784
138.51601	-7.42562	-437.29502
138.61601	-7.43063	-437.70602
138.71601	-7.43422	-437.85331
138.81601	-7.43875	-438.09178
138.91601	-7.44359	-438.35121
139.01601	-7.45016	-438.70756
139.11601	-7.45563	-439.10572
139.21601	-7.45969	-439.30981
139.31601	-7.46375	-439.51613
139.41601	-7.46859	-439.76289
139.51601	-7.47406	-440.06845
139.61601	-7.48187	-440.48667
139.71601	-7.48703	-440.90039
139.81601	-7.49063	-441.05014
139.91601	-7.49531	-441.29097
140.01601	-7.50078	-441.58983
140.11601	-7.50813	-442.01228
140.21601	-7.51281	-442.36496
140.31601	-7.51672	-442.53340
140.41601	-7.52109	-442.74655
140.51601	-7.52547	-442.98679
140.61601	-7.53078	-443.27855
140.71601	-7.53781	-443.66714
140.81601	-7.54422	-444.15256
140.91601	-7.54750	-444.28879
141.01601	-7.55187	-444.48498
141.11601	-7.55734	-444.78202
141.21601	-7.56500	-445.22834
141.31601	-7.56937	-445.55721
141.41601	-7.57297	-445.69597
141.51601	-7.57719	-445.90572
141.61601	-7.58219	-446.16541
141.71601	-7.58766	-446.46969
141.81601	-7.59391	-446.82130
141.91601	-7.60109	-447.31808
142.01601	-7.60453	-447.47984
142.11601	-7.60859	-447.64787
142.21601	-7.61344	-447.90310
142.31601	-7.62016	-448.23617
142.41601	-7.62594	-448.67396
142.51601	-7.62969	-448.82891
142.61601	-7.63391	-449.02202
142.71601	-7.63859	-449.26482
142.81601	-7.64406	-449.54529
142.91601	-7.65047	-449.88361
143.01601	-7.65734	-450.36253
143.11601	-7.66078	-450.51390
143.21601	-7.66531	-450.71682
143.31601	-7.67063	-450.99655
143.41601	-7.67828	-451.37811
143.51601	-7.68344	-451.77260
143.61601	-7.68687	-451.90400
143.71601	-7.69094	-452.08943
143.81601	-7.69563	-452.31819
143.91601	-7.70141	-452.61815
144.01601	-7.70953	-453.02877
144.11601	-7.71469	-453.47682
144.21601	-7.71797	-453.56220
144.31601	-7.72250	-453.76879
144.41601	-7.72812	-454.06872
144.51601	-7.73578	-454.46542
144.61601	-7.74016	-454.81691
144.71601	-7.74375	-454.95304
144.81601	-7.74797	-455.15376
144.91601	-7.75281	-455.39588
145.01601	-7.75828	-455.68028
145.11601	-7.76672	-456.14198
145.21601	-7.77141	-456.53677
145.31601	-7.77437	-456.60877
145.41601	-7.77875	-456.80156
145.51601	-7.78391	-457.07142
145.61601	-7.79109	-457.42506
145.71601	-7.79656	-457.85227
145.81601	-7.80031	-458.01255
145.91601	-7.80453	-458.19950
146.01601	-7.80953	-458.43452
146.11601	-7.81500	-458.73553
146.21601	-7.82234	-459.09989
146.31601	-7.82828	-459.57419
146.41601	-7.83141	-459.68547
146.51601	-7.83563	-459.87236
146.61601	-7.84078	-460.13191
146.71601	-7.84781	-460.48790
146.80601	-7.85438	-460.99076
146.90601	-7.85750	-461.13274
147.00601	-7.86125	-461.26869
147.10601	-7.86609	-461.51027
147.20601	-7.87156	-461.79977
147.30601	-7.87813	-462.14724
147.40601	-7.88422	-462.60890
147.50601	-7.88766	-462.72781
147.60601	-7.89203	-462.93420
147.70601	-7.89719	-463.20114
147.80601	-7.90313	-463.51129
147.90601	-7.91031	-463.99638
148.00601	-7.91375	-464.14548
148.10601	-7.91781	-464.31935
148.20601	-7.92266	-464.55482
148.30601	-7.92781	-464.83153
148.40601	-7.93453	-465.18418
148.50601	-7.94109	-465.66287
148.60601	-7.94438	-465.76762
148.70601	-7.94875	-465.95278
148.80601	-7.95406	-466.22610
148.90601	-7.96125	-466.61785
149.00601	-7.96703	-467.03923
149.10601	-7.97031	-467.17048
149.20601	-7.97453	-467.35170
149.30601	-7.97938	-467.58935
149.40601	-7.98453	-467.85313
149.50601	-7.99109	-468.18411
149.60601	-7.99766	-468.66134
149.70601	-8.00094	-468.78701
149.80601	-8.00516	-468.95200
149.90601	-8.01047	-469.21372
150.00601	-8.01781	-469.59230
150.10601	-8.02406	-470.06524
150.20601	-8.02703	-470.16627
150.30601	-8.03109	-470.31343
150.40601	-8.03578	-470.55140
150.50601	-8.04063	-470.79104
150.60601	-8.04703	-471.12072
150.69601	-8.05438	-471.62318
150.79601	-8.05797	-471.80969
150.89601	-8.06219	-471.98746
150.99601	-8.06719	-472.21658
151.09601	-8.07344	-472.51621
151.19601	-8.08000	-472.99561
151.29601	-8.08344	-473.14966
151.39601	-8.08750	-473.29769
151.49601	-8.09219	-473.52946
151.59601	-8.09750	-473.80304
151.69601	-8.10422	-474.16276
151.79001	-8.11109	-474.66695
151.89001	-8.11406	-474.76906
151.99001	-8.11844	-474.94981
152.09001	-8.12375	-475.22396
152.19001	-8.13109	-475.61657
152.29001	-8.13734	-476.11231
152.39001	-8.14047	-476.21185
152.49001	-8.14437	-476.37123
152.59001	-8.14875	-476.57755
152.69001	-8.15359	-476.81999
152.79001	-8.15891	-477.09212
152.89001	-8.16594	-477.49081
152.99001	-8.17094	-477.82800
153.09001	-8.17547	-478.03736
153.19001	-8.18109	-478.33478
153.29001	-8.18906	-478.78170
153.39001	-8.19375	-479.16791
153.49001	-8.19656	-479.21655
153.59001	-8.20062	-479.38067
153.69001	-8.20531	-479.61351
153.79001	-8.21031	-479.87929
153.89001	-8.21609	-480.20408
153.99001	-8.22328	-480.61782
154.09001	-8.22766	-480.93423
154.19001	-8.23156	-481.07696
154.29001	-8.23641	-481.30003
154.39001	-8.24172	-481.58225
154.49001	-8.24906	-482.03912
154.59001	-8.25313	-482.26851
154.69001	-8.25734	-482.44745
154.79001	-8.26219	-482.68828
154.89001	-8.26766	-482.96443
154.99001	-8.27359	-483.28775
155.09001	-8.28047	-483.71556
155.19001	-8.28391	-483.88788
155.29001	-8.28797	-484.03737
155.39001	-8.29266	-484.25764
155.49001	-8.29813	-484.53593
155.59001	-8.30563	-484.98344
155.69001	-8.31000	-485.22118
155.79001	-8.31406	-485.36825
155.89001	-8.31875	-485.57174
155.99001	-8.32391	-485.82444
156.09001	-8.32984	-486.13513
156.18601	-8.33734	-486.63709
156.28601	-8.34063	-486.75710
156.38601	-8.34484	-486.90599
156.48601	-8.34984	-487.15085
156.58601	-8.35578	-487.45051
156.68601	-8.36297	-487.90127
156.78601	-8.36672	-488.06384
156.88601	-8.37062	-488.21038
156.98601	-8.37531	-488.41256
157.08601	-8.38031	-488.65637
157.18601	-8.38578	-488.93943
157.28601	-8.39406	-489.40614
157.38601	-8.39766	-489.60748
157.48601	-8.40141	-489.71814
157.58601	-8.40609	-489.92032
157.68601	-8.41203	-490.22746
157.78601	-8.42000	-490.71333
157.88601	-8.42391	-490.91026
157.98601	-8.42766	-491.03668
158.08601	-8.43234	-491.23281
158.18601	-8.43766	-491.47749
158.28601	-8.44297	-491.75835
158.38601	-8.45016	-492.14667
158.48601	-8.45359	-492.31398
158.58601	-8.45734	-492.43355
158.68601	-8.46219	-492.63543
158.78601	-8.46750	-492.89420
158.88601	-8.47547	-493.26226
158.98601	-8.48063	-493.61563
159.08601	-8.48406	-493.71424
159.18601	-8.48859	-493.86755
159.28601	-8.49359	-494.09392
159.38601	-8.49969	-494.39818
159.47601	-8.50875	-494.91125
159.57601	-8.51203	-495.14556
159.67601	-8.51531	-495.21071
159.77601	-8.52000	-495.39670
159.87601	-8.52531	-495.64004
159.97601	-8.53391	-496.10379
160.07601	-8.53766	-496.36808
160.17601	-8.54109	-496.43213
160.27601	-8.54547	-496.61523
160.37601	-8.55078	-496.88160
160.47601	-8.55688	-497.18922
160.57601	-8.56500	-497.69157
160.67601	-8.56797	-497.82386
160.77601	-8.57141	-497.90403
160.87601	-8.57625	-498.09873
160.97601	-8.58219	-498.39497
161.07401	-8.59047	-498.90098
161.17401	-8.59422	-499.12533
161.27401	-8.59781	-499.19879
161.37401	-8.60250	-499.41546
161.47401	-8.60719	-499.63388
161.57401	-8.61266	-499.90967
161.67401	-8.62094	-500.35596
161.77401	-8.62453	-500.59253
161.87401	-8.62813	-500.68283
161.97401	-8.63281	-500.87667
162.07401	-8.63859	-501.15776
162.17401	-8.64641	-501.63949
162.27401	-8.65000	-501.80578
162.37401	-8.65359	-501.91760
162.47401	-8.65813	-502.09725
162.57401	-8.66344	-502.33799
162.67401	-8.66953	-502.64531
162.77001	-8.67813	-503.14635
162.87001	-8.68172	-503.37106
162.97001	-8.68500	-503.45355
163.07001	-8.68938	-503.62241
163.17001	-8.69469	-503.87996
163.27001	-8.70250	-504.29696
163.37001	-8.70703	-504.59915
163.47001	-8.71078	-504.69935
163.57001	-8.71531	-504.88669
163.67001	-8.72047	-505.13148
163.77001	-8.72641	-505.44059
163.87001	-8.73406	-505.87296
163.97001	-8.73781	-506.10197
164.07001	-8.74156	-506.19268
164.17001	-8.74625	-506.39606
164.27001	-8.75172	-506.66010
164.37001	-8.75953	-507.07710
164.47001	-8.76406	-507.37548
164.57001	-8.76766	-507.49511
164.67001	-8.77172	-507.63732
164.77001	-8.77672	-507.85261
164.87001	-8.78219	-508.12763
164.97001	-8.79016	-508.53974
165.07001	-8.79547	-508.93563
165.17001	-8.79875	-509.01175
165.27001	-8.80328	-509.18794
165.37001	-8.80906	-509.46808
165.47001	-8.81656	-509.91958
165.57001	-8.82016	-510.08797
165.67001	-8.82375	-510.19877
165.77001	-8.82828	-510.38003
165.87001	-8.83328	-510.60748
165.97001	-8.83906	-510.90419
166.07001	-8.84703	-511.31767
166.17001	-8.85281	-511.76143
166.27001	-8.85563	-511.79498
166.37001	-8.85953	-511.91896
166.47001	-8.86437	-512.11983
166.57001	-8.87141	-512.45826
166.67001	-8.87641	-512.78901
166.77001	-8.88047	-512.94553
166.87001	-8.88531	-513.13174
166.97001	-8.89063	-513.38941
167.07001	-8.89625	-513.67658
167.17001	-8.90359	-514.04828
167.27001	-8.90813	-514.35930
167.37001	-8.91172	-514.42635
167.47001	-8.91656	-514.62656
167.57001	-8.92203	-514.88853
167.67001	-8.93016	-515.33943
167.77001	-8.93437	-515.59418
167.87001	-8.93781	-515.66809
167.97001	-8.94219	-515.83862
168.07001	-8.94734	-516.07460
168.17001	-8.95313	-516.36958
168.27001	-8.96094	-516.79057
168.37001	-8.96484	-517.04204
168.47001	-8.96859	-517.13890
168.57001	-8.97344	-517.34543
168.67001	-8.97891	-517.60274
168.77001	-8.98641	-518.00072
168.87001	-8.99109	-518.30316
168.97001	-8.99500	-518.41277
169.07001	-8.99969	-518.60923
169.17001	-9.00469	-518.84007
169.27001	-9.01016	-519.11712
169.37001	-9.01781	-519.53077
169.47001	-9.02156	-519.75352
169.57001	-9.02516	-519.85359
169.67001	-9.02984	-520.05589
169.77001	-9.03578	-520.34515
169.86601	-9.04438	-520.85233
169.96601	-9.04812	-521.11989
170.06601	-9.05141	-521.16102
170.16601	-9.05547	-521.31367
170.26601	-9.06031	-521.52205
170.36601	-9.06547	-521.76762
170.46601	-9.07219	-522.09431
170.56601	-9.07766	-522.46982
170.66601	-9.08172	-522.59159
170.76601	-9.08641	-522.77726
170.86601	-9.09172	-523.02402
170.96601	-9.09859	-523.35858
171.06601	-9.10422	-523.73958
171.16601	-9.10750	-523.80294
171.26601	-9.11172	-523.94146
171.36601	-9.11641	-524.14632
171.46601	-9.12203	-524.38736
171.56601	-9.12984	-524.76931
171.66601	-9.13531	-525.18564
171.76601	-9.13906	-525.25437
171.86601	-9.14375	-525.42073
171.96601	-9.14891	-525.66385
172.06601	-9.15578	-525.97553
172.16601	-9.16125	-526.33554
172.26601	-9.16453	-526.39550
172.36601	-9.16875	-526.53450
172.46601	-9.17359	-526.72249
172.56601	-9.17891	-526.96449
172.66601	-9.18672	-527.31663
172.76601	-9.19188	-527.69494
172.86601	-9.19531	-527.74858
172.96601	-9.19969	-527.89670
173.06601	-9.20500	-528.12618
173.16601	-9.21188	-528.42069
173.26601	-9.21750	-528.79828
173.36601	-9.22141	-528.89436
173.46601	-9.22578	-529.03867
173.56601	-9.23078	-529.24877
173.66601	-9.23641	-529.50531
173.76601	-9.24484	-529.92541
173.86601	-9.24875	-530.19184
173.96601	-9.25219	-530.23833
174.06601	-9.25672	-530.39777
174.16601	-9.26219	-530.64477
174.26601	-9.27078	-531.08221
174.36601	-9.27453	-531.32397
174.46601	-9.27766	-531.35276
174.56601	-9.28188	-531.49015
174.66601	-9.28656	-531.66389
174.76601	-9.29172	-531.88246
174.86601	-9.29750	-532.11284
174.96601	-9.30469	-532.55540
175.06601	-9.30844	-532.64070
175.16601	-9.31266	-532.76962
175.26601	-9.31750	-532.95779
175.36601	-9.32469	-533.24115
175.46601	-9.33094	-533.65457
175.56601	-9.33453	-533.72645
175.66601	-9.33906	-533.86033
175.76601	-9.34453	-534.07288
175.86601	-9.35125	-534.40022
175.95601	-9.36031	-534.90496
176.05601	-9.36297	-535.08312
176.15601	-9.36547	-535.03001
176.25601	-9.36984	-535.17228
176.35601	-9.37516	-535.39491
176.45601	-9.38297	-535.74121
176.55601	-9.38875	-536.16130
176.65601	-9.39203	-536.21221
176.75601	-9.39594	-536.32122
176.85601	-9.40062	-536.50254
176.95601	-9.40563	-536.73005
177.05601	-9.41203	-537.00989
177.15601	-9.41922	-537.47416
177.25601	-9.42234	-537.53412
177.35601	-9.42672	-537.65982
177.45601	-9.43234	-537.91142
177.55601	-9.44047	-538.33479
177.65601	-9.44453	-538.59067
177.75601	-9.44781	-538.62858
177.85601	-9.45203	-538.76072
177.95601	-9.45687	-538.96421
178.05601	-9.46219	-539.18946
178.15601	-9.46844	-539.50232
178.25601	-9.47563	-539.92707
178.35601	-9.47891	-540.00461
178.45601	-9.48297	-540.11565
178.55601	-9.48797	-540.31193
178.65601	-9.49531	-540.63636
178.75601	-9.50125	-541.06140
178.85601	-9.50469	-541.12136
178.95601	-9.50906	-541.25935
179.05601	-9.51406	-541.44812
179.15601	-9.51937	-541.69309
179.25601	-9.52578	-541.97645
179.35601	-9.53250	-542.40900
179.45601	-9.53563	-542.44912
179.55601	-9.54000	-542.57721
179.65601	-9.54531	-542.78779
179.75601	-9.55281	-543.12468
179.85601	-9.55797	-543.49011
179.95601	-9.56141	-543.52826
180.05601	-9.56547	-543.64002
180.15601	-9.57016	-543.81001
180.25601	-9.57562	-544.03955
180.35601	-9.58234	-544.33066
180.45601	-9.58906	-544.80189
180.55601	-9.59234	-544.84600
180.65601	-9.59672	-544.96211
180.75601	-9.60219	-545.18038
180.85601	-9.60891	-545.47322
180.95601	-9.61453	-545.84724
181.05601	-9.61828	-545.91590
181.15601	-9.62250	-546.02635
181.25601	-9.62703	-546.20594
181.35601	-9.63250	-546.42242
181.45601	-9.64078	-546.80389
181.55601	-9.64656	-547.25939
181.65601	-9.64922	-547.22023
181.75601	-9.65344	-547.32621
181.85601	-9.65844	-547.52284
181.95601	-9.66484	-547.79840
182.05601	-9.67125	-548.21676
182.15601	-9.67484	-548.29156
182.25601	-9.67906	-548.40189
182.35601	-9.68391	-548.57451
182.45601	-9.68937	-548.80315
182.55601	-9.69641	-549.08800
182.65601	-9.70250	-549.52657
182.75601	-9.70594	-549.55381
182.85601	-9.71016	-549.67445
182.95601	-9.71500	-549.84939
183.05601	-9.72094	-550.10271
183.15601	-9.72906	-550.59868
183.25601	-9.73219	-550.66878
183.35601	-9.73609	-550.72761
183.45601	-9.74078	-550.88252
183.55601	-9.74609	-551.10317
183.65601	-9.75266	-551.38475
183.75601	-9.75953	-551.83232
183.85601	-9.76266	-551.85336
183.95601	-9.76703	-551.95475
184.05601	-9.77172	-552.12319
184.15601	-9.77750	-552.36518
184.25601	-9.78578	-552.86330
184.35601	-9.78922	-552.94919
184.45601	-9.79328	-553.03216
184.55601	-9.79813	-553.20907
184.65601	-9.80391	-553.45196
184.75601	-9.81266	-553.88379
184.85601	-9.81703	-554.22729
184.95601	-9.81969	-554.17371
185.05601	-9.82391	-554.28994
185.15601	-9.82875	-554.47340
185.25601	-9.83484	-554.73346
185.35601	-9.84203	-555.19664
185.45601	-9.84578	-555.29785
185.55601	-9.85031	-555.43250
185.65601	-9.85547	-555.64690
185.75601	-9.86063	-555.86636
185.85601	-9.86703	-556.14334
185.95601	-9.87266	-556.48607
186.05601	-9.87609	-556.52779
186.15601	-9.88047	-556.65863
186.25601	-9.88562	-556.86957
186.35601	-9.89234	-557.17540
186.45601	-9.89859	-557.57368
186.55601	-9.90219	-557.62857
186.65601	-9.90625	-557.73282
186.75601	-9.91109	-557.92636
186.85601	-9.91656	-558.14880
186.95601	-9.92297	-558.43204
187.05601	-9.92891	-558.81703
187.15601	-9.93250	-558.85237
187.25601	-9.93656	-558.96091
187.35601	-9.94141	-559.12131
187.45601	-9.94734	-559.36480
187.55601	-9.95453	-559.79091
187.65601	-9.95859	-559.91489
187.75601	-9.96281	-560.01097
187.85601	-9.96766	-560.18215
187.95601	-9.97313	-560.40996
188.05601	-9.98031	-560.71180
188.15601	-9.98656	-561.13219
188.25601	-9.98984	-561.12623
188.35601	-9.99422	-561.24067
188.45601	-9.99906	-561.42038
188.55601	-10.00562	-561.66816
188.65601	-10.01203	-562.08831
188.75601	-10.01578	-562.15465
188.85601	-10.01984	-562.25288
188.95601	-10.02422	-562.36762
189.05601	-10.02922	-562.55323
189.15601	-10.03484	-562.78372
189.25601	-10.04219	-563.12704
189.35601	-10.04625	-563.29417
189.45601	-10.05047	-563.38459
189.55601	-10.05578	-563.57819
189.65601	-10.06359	-563.93194
189.75601	-10.06906	-564.27968
189.85601	-10.07234	-564.28576
189.95601	-10.07656	-564.39137
190.05601	-10.08141	-564.55600
190.15601	-10.08656	-564.75580
190.25601	-10.09281	-565.03695
190.35601	-10.10094	-565.51337
190.45601	-10.10391	-565.54270
190.55601	-10.10750	-565.56946
190.65601	-10.11203	-565.70965
190.75601	-10.11734	-565.91266
190.85601	-10.12422	-566.27554
190.95601	-10.12813	-566.36608
191.05601	-10.13234	-566.46109
191.15601	-10.13703	-566.60563
191.25601	-10.14250	-566.78736
191.35601	-10.14828	-567.01475
191.45601	-10.15547	-567.34723
191.55601	-10.15938	-567.47633
191.65601	-10.16359	-567.54899
191.75601	-10.16859	-567.71010
191.85601	-10.17500	-567.93511
191.95601	-10.18266	-568.39895
192.05601	-10.18578	-568.39049
192.15601	-10.18953	-568.41552
192.25601	-10.19391	-568.51935
192.35601	-10.19953	-568.71665
192.45601	-10.20766	-569.05478
192.51001	-10.21453	-569.56136
192.61001	-10.21703	-569.64749
192.71001	-10.21969	-569.54491
192.81001	-10.22469	-569.68439
192.91001	-10.23000	-569.89443
193.01001	-10.23734	-570.26756
193.11001	-10.24109	-570.37151
193.21001	-10.24484	-570.41925
193.31001	-10.24938	-570.55581
193.41001	-10.25422	-570.71894
193.51001	-10.25937	-570.90473
193.61001	-10.26766	-571.25849
193.71001	-10.27172	-571.49690
193.81001	-10.27531	-571.49941
193.91001	-10.27984	-571.62684
194.01001	-10.28516	-571.81871
194.11001	-10.29313	-572.16895
194.21001	-10.29781	-572.42763
194.31001	-10.30172	-572.47746
194.41001	-10.30656	-572.60901
194.51001	-10.31203	-572.80821
194.61001	-10.31734	-573.01927
194.71001	-10.32516	-573.37165
194.81001	-10.32875	-573.52102
194.91001	-10.33234	-573.53365
195.01001	-10.33687	-573.66014
195.11001	-10.34234	-573.86321
195.21001	-10.35031	-574.20045
195.31001	-10.35578	-574.55873
195.41001	-10.35891	-574.51522
195.51001	-10.36297	-574.58293
195.61001	-10.36781	-574.73361
195.71001	-10.37328	-574.96017
195.81001	-10.38203	-575.37293
195.91001	-10.38609	-575.61839
196.01001	-10.38938	-575.58548
196.11001	-10.39391	-575.69480
196.21001	-10.39922	-575.87862
196.31001	-10.40656	-576.17891
196.41001	-10.41188	-576.50310
196.51001	-10.41516	-576.49851
196.61001	-10.41953	-576.59668
196.71001	-10.42469	-576.76691
196.81001	-10.43031	-576.98208
196.91001	-10.43875	-577.36588
197.01001	-10.44266	-577.58790
197.11001	-10.44578	-577.53873
197.21001	-10.45016	-577.62837
197.31001	-10.45516	-577.78740
197.41001	-10.46281	-578.10009
197.51001	-10.46844	-578.47697
197.61001	-10.47234	-578.49145
197.71001	-10.47672	-578.59874
197.81001	-10.48188	-578.75580
197.91001	-10.48719	-578.94456
198.01001	-10.49453	-579.25767
198.11001	-10.49875	-579.45180
198.21001	-10.50234	-579.45597
198.31001	-10.50703	-579.57709
198.41001	-10.51281	-579.78749
198.51001	-10.52172	-580.27095
198.61001	-10.52547	-580.41298
198.71001	-10.52859	-580.37496
198.81001	-10.53281	-580.43903
198.91001	-10.53750	-580.59323
199.01001	-10.54297	-580.77711
199.11001	-10.55063	-581.09492
[truncated: 1,614 more rows]
