# Supplementary material for: Strengthening of 3D Printed Fused Deposition Manufactured Parts Using the Fill Compositing Technique
Source: PLoS One. 2015 Apr 16;10(4):e0122915. doi: 10.1371/journal.pone.0122915 (PMC4400136; doi:10.1371/journal.pone.0122915)
Supplement: S1 File — This is the raw data and information on all the samples presented in this manuscript. (ZIP) [file pone.0122915.s001.zip › Specimen_RawData_49.csv]

Time	Extension	Load
(sec)	(mm)	(N)
0.00000	-0.00016	-0.45797
0.10000	-0.00016	-0.46096
0.20000	-0.00156	-0.45478
0.28400	-0.01156	-0.45592
0.38400	-0.01844	-0.45329
0.48400	-0.02359	-0.45962
0.58400	-0.02906	-0.46282
0.68400	-0.03531	-0.46689
0.78400	-0.04188	-0.46032
0.88400	-0.04578	-0.45872
0.98400	-0.05016	-0.46656
1.08400	-0.05484	-0.46430
1.18400	-0.06047	-0.46491
1.28400	-0.06672	-0.46416
1.38400	-0.07094	-0.45625
1.48400	-0.07500	-0.46741
1.58400	-0.07953	-0.45688
1.68400	-0.08469	-0.46086
1.78400	-0.09062	-0.46156
1.88400	-0.09797	-0.45947
1.98400	-0.10266	-0.46235
2.08400	-0.10703	-0.46191
2.18400	-0.11203	-0.45924
2.28400	-0.11812	-0.45680
2.38400	-0.12594	-0.45615
2.48400	-0.12969	-0.45904
2.58400	-0.13359	-0.46121
2.68400	-0.13828	-0.46245
2.78400	-0.14344	-0.46092
2.88400	-0.14984	-0.45732
2.98400	-0.15641	-0.45705
3.08400	-0.15969	-0.46046
3.18400	-0.16406	-0.46231
3.28400	-0.16906	-0.45428
3.38400	-0.17453	-0.45888
3.48400	-0.18047	-0.45785
3.58400	-0.18469	-0.46185
3.68400	-0.18906	-0.45489
3.78400	-0.19406	-0.46179
3.88400	-0.19938	-0.45912
3.98400	-0.20594	-0.45685
4.08400	-0.21281	-0.45934
4.18400	-0.21625	-0.45806
4.28400	-0.22047	-0.46277
4.38400	-0.22531	-0.45660
4.48400	-0.23094	-0.45675
4.58400	-0.23719	-0.46223
4.68400	-0.24156	-0.45744
4.78400	-0.24594	-0.45814
4.88400	-0.25094	-0.46019
4.98400	-0.25625	-0.45950
5.08400	-0.26234	-0.45728
5.18400	-0.26891	-0.45041
5.28400	-0.27266	-0.45483
5.38400	-0.27703	-0.45920
5.48400	-0.28219	-0.46381
5.58400	-0.28844	-0.45705
5.68400	-0.29531	-0.45609
5.78400	-0.29891	-0.45629
5.88400	-0.30313	-0.45341
5.98400	-0.30781	-0.45371
6.08400	-0.31297	-0.46649
6.18400	-0.31844	-0.45675
6.28400	-0.32516	-0.45568
6.38400	-0.32922	-0.45506
6.48400	-0.33359	-0.45947
6.58400	-0.33859	-0.45642
6.68400	-0.34453	-0.45793
6.78400	-0.35203	-0.45892
6.88400	-0.35609	-0.46035
6.98400	-0.35984	-0.45305
7.08400	-0.36422	-0.46048
7.18400	-0.36922	-0.45550
7.28400	-0.37531	-0.45887
7.38400	-0.38250	-0.45248
7.48400	-0.38625	-0.45883
7.58400	-0.39047	-0.45577
7.68400	-0.39563	-0.45891
7.78400	-0.40156	-0.45597
7.88400	-0.40812	-0.45809
7.98400	-0.41250	-0.45537
8.08400	-0.41656	-0.46071
8.18400	-0.42141	-0.45512
8.28400	-0.42656	-0.45618
8.38400	-0.43250	-0.45674
8.48400	-0.43984	-0.45015
8.58400	-0.44359	-0.45595
8.68400	-0.44766	-0.45716
8.78400	-0.45219	-0.45951
8.88400	-0.45766	-0.45330
8.98400	-0.46438	-0.45354
9.08400	-0.46922	-0.44814
9.18400	-0.47344	-0.45306
9.28400	-0.47813	-0.45292
9.38400	-0.48359	-0.45244
9.48400	-0.48953	-0.45700
9.58400	-0.49578	-0.45568
9.68400	-0.49953	-0.45185
9.78400	-0.50375	-0.45128
9.88400	-0.50875	-0.45229
9.98400	-0.51500	-0.45573
10.08400	-0.52234	-0.44360
10.18400	-0.52641	-0.45541
10.28400	-0.53047	-0.45628
10.38400	-0.53500	-0.45304
10.48400	-0.54016	-0.45881
10.58400	-0.54594	-0.45515
10.68400	-0.55250	-0.45543
10.78400	-0.55641	-0.45373
10.88400	-0.56078	-0.45302
10.98400	-0.56563	-0.45303
11.08400	-0.57156	-0.45258
11.18400	-0.57891	-0.45585
11.28400	-0.58312	-0.45510
11.38400	-0.58719	-0.45763
11.48400	-0.59203	-0.45728
11.58400	-0.59734	-0.46091
11.68400	-0.60344	-0.45135
11.78400	-0.61031	-0.45640
11.88400	-0.61406	-0.45183
11.98400	-0.61859	-0.45152
12.08400	-0.62344	-0.45071
12.18400	-0.62922	-0.45384
12.28400	-0.63547	-0.45541
12.38400	-0.63969	-0.45233
12.48400	-0.64375	-0.45646
12.58400	-0.64828	-0.44969
12.68400	-0.65312	-0.45270
12.78400	-0.65891	-0.44844
12.88400	-0.66547	-0.45309
12.98400	-0.67000	-0.45253
13.08400	-0.67437	-0.46175
13.18400	-0.67922	-0.45376
13.28400	-0.68500	-0.44939
13.38400	-0.69156	-0.45313
13.48400	-0.69625	-0.44982
13.58400	-0.70047	-0.44744
13.68400	-0.70516	-0.45536
13.78400	-0.71016	-0.45278
13.88400	-0.71547	-0.45779
13.98400	-0.72156	-0.45497
14.08400	-0.72625	-0.45058
14.18400	-0.73078	-0.45122
14.28400	-0.73578	-0.45092
14.38400	-0.74156	-0.45405
14.48400	-0.74797	-0.44801
14.58400	-0.75250	-0.45165
14.68400	-0.75672	-0.45153
14.78400	-0.76125	-0.44649
14.88400	-0.76656	-0.45521
14.98400	-0.77266	-0.45108
15.08400	-0.78000	-0.44973
15.18400	-0.78391	-0.44815
15.28400	-0.78797	-0.45151
15.38400	-0.79281	-0.45447
15.48400	-0.79844	-0.45294
15.58400	-0.80500	-0.44636
15.68400	-0.80969	-0.45317
15.78400	-0.81375	-0.45061
15.88400	-0.81813	-0.44265
15.98400	-0.82281	-0.45243
16.08400	-0.82828	-0.45476
16.18400	-0.83531	-0.44939
16.28400	-0.83984	-0.45189
16.38400	-0.84422	-0.44131
16.48400	-0.84922	-0.45310
16.58400	-0.85500	-0.45438
16.68400	-0.86203	-0.60981
16.78400	-0.86656	-0.83768
16.88400	-0.87063	-1.02835
16.98400	-0.87516	-1.25329
17.08400	-0.88000	-1.49909
17.18400	-0.88516	-1.76602
17.28400	-0.89203	-2.11145
17.38400	-0.89641	-2.37546
17.48400	-0.90078	-2.58764
17.58400	-0.90547	-2.83096
17.68400	-0.91078	-3.10914
17.78400	-0.91797	-3.47062
17.88400	-0.92266	-3.76471
17.98400	-0.92656	-3.97188
18.08400	-0.93094	-4.19980
18.18400	-0.93578	-4.44584
18.28400	-0.94172	-4.75931
18.38400	-0.94969	-5.17526
18.48400	-0.95453	-5.49750
18.58400	-0.95891	-5.72724
18.68400	-0.96406	-6.01847
18.78400	-0.97016	-6.36896
18.88400	-0.97766	-6.83076
18.98400	-0.98078	-7.02959
19.08400	-0.98438	-7.20939
19.18400	-0.98875	-7.46088
19.28400	-0.99375	-7.73980
19.38400	-0.99984	-8.08232
19.48400	-1.00719	-8.54493
19.58400	-1.01063	-8.77460
19.68400	-1.01469	-8.99551
19.78400	-1.01953	-9.28158
19.88400	-1.02516	-9.57547
19.98400	-1.03281	-10.02522
20.08400	-1.03734	-10.35614
20.18400	-1.04109	-10.55493
20.28400	-1.04563	-10.81343
20.38400	-1.05062	-11.11344
20.48400	-1.05656	-11.45123
20.58400	-1.06438	-11.93481
20.68400	-1.06813	-12.20122
20.78400	-1.07203	-12.41210
20.88400	-1.07656	-12.68344
20.98400	-1.08203	-13.00258
21.08400	-1.08875	-13.40969
21.18400	-1.09344	-13.72770
21.28400	-1.09766	-13.98174
21.38400	-1.10234	-14.25261
21.48400	-1.10781	-14.57366
21.58400	-1.11375	-14.93113
21.68400	-1.12047	-15.37354
21.78400	-1.12422	-15.60506
21.88400	-1.12813	-15.82415
21.98400	-1.13281	-16.11048
22.08400	-1.13875	-16.45668
22.18400	-1.14625	-16.92066
22.28400	-1.15063	-17.22617
22.38400	-1.15438	-17.43598
22.48400	-1.15891	-17.69667
22.58400	-1.16391	-18.01503
22.68400	-1.16953	-18.35482
22.78400	-1.17672	-18.77975
22.88400	-1.18094	-19.08421
22.98400	-1.18500	-19.31271
23.08400	-1.18984	-19.59471
23.18400	-1.19563	-19.94061
23.28400	-1.20234	-20.34795
23.38400	-1.20719	-20.69847
23.48400	-1.21125	-20.92178
23.58400	-1.21562	-21.19445
23.68400	-1.22047	-21.47463
23.78400	-1.22625	-21.81130
23.88400	-1.23375	-22.27455
23.98400	-1.23781	-22.57127
24.08400	-1.24172	-22.78935
24.18400	-1.24656	-23.07006
24.28400	-1.25250	-23.42074
24.38400	-1.25969	-23.87704
24.48400	-1.26406	-24.17848
24.58400	-1.26797	-24.40885
24.68400	-1.27250	-24.67980
24.78400	-1.27750	-24.99234
24.88400	-1.28328	-25.33616
24.98400	-1.29016	-25.77975
25.08400	-1.29484	-26.11189
25.18400	-1.29859	-26.33546
25.28400	-1.30328	-26.61626
25.38400	-1.30891	-26.95755
25.48400	-1.31578	-27.38667
25.58400	-1.32047	-27.70998
25.68400	-1.32438	-27.94209
25.78400	-1.32906	-28.21395
25.88400	-1.33438	-28.54585
25.98400	-1.34047	-28.92429
26.08400	-1.34750	-29.37463
26.18400	-1.35172	-29.68526
26.28400	-1.35562	-29.89873
26.38400	-1.36000	-30.16813
26.48400	-1.36500	-30.47383
26.58400	-1.37172	-30.87370
26.68400	-1.37719	-31.26701
26.78400	-1.38172	-31.56301
26.88400	-1.38625	-31.83244
26.98400	-1.39094	-32.12459
27.08400	-1.39641	-32.45757
27.18400	-1.40375	-32.91303
27.28400	-1.40828	-33.25609
27.38400	-1.41234	-33.49820
27.48400	-1.41750	-33.82571
27.58400	-1.42359	-34.20115
27.68400	-1.43016	-34.68707
27.78400	-1.43422	-34.93512
27.88400	-1.43844	-35.20146
27.98400	-1.44313	-35.51673
28.08400	-1.44797	-35.82263
28.18400	-1.45359	-36.18220
28.28400	-1.46062	-36.66560
28.38400	-1.46469	-36.93609
28.48400	-1.46891	-37.19170
28.58400	-1.47406	-37.53167
28.68400	-1.48000	-37.92755
28.78400	-1.48656	-38.38458
28.88400	-1.49078	-38.69112
28.98400	-1.49469	-38.91864
29.08400	-1.49906	-39.19904
29.18400	-1.50391	-39.51870
29.28400	-1.50969	-39.87299
29.38200	-1.51719	-40.37622
29.48200	-1.52141	-40.70232
29.58200	-1.52547	-40.93399
29.68200	-1.52984	-41.21985
29.78200	-1.53484	-41.53537
29.88200	-1.54156	-41.94846
29.98200	-1.54687	-42.35328
30.08200	-1.55094	-42.60761
30.18200	-1.55516	-42.86896
30.28200	-1.56016	-43.16775
30.38200	-1.56594	-43.53559
30.48200	-1.57328	-44.01717
30.58200	-1.57828	-44.39010
30.68200	-1.58234	-44.61390
30.78200	-1.58719	-44.92233
30.88200	-1.59234	-45.24964
30.98200	-1.59844	-45.62052
31.08200	-1.60391	-46.00249
31.18200	-1.60813	-46.25461
31.28200	-1.61250	-46.52291
31.38200	-1.61750	-46.82736
31.48200	-1.62313	-47.19201
31.58200	-1.63062	-47.64001
31.68200	-1.63484	-47.96589
31.78200	-1.63859	-48.17570
31.88200	-1.64359	-48.46922
31.98200	-1.64906	-48.80884
32.08200	-1.65594	-49.23254
32.18200	-1.66109	-49.61754
32.28200	-1.66500	-49.83367
32.38200	-1.66969	-50.12380
32.48200	-1.67500	-50.44732
32.58200	-1.68078	-50.80790
32.68200	-1.68828	-51.28655
32.78200	-1.69250	-51.60743
32.88200	-1.69609	-51.79704
32.98200	-1.70063	-52.08728
33.08200	-1.70594	-52.40841
33.18200	-1.71281	-52.85002
33.28200	-1.71750	-53.19786
33.38200	-1.72125	-53.42058
33.48200	-1.72547	-53.66894
33.58200	-1.73047	-53.95980
33.68200	-1.73562	-54.28587
33.78200	-1.74203	-54.65393
33.88200	-1.74781	-55.07528
33.98200	-1.75203	-55.31812
34.08200	-1.75672	-55.60101
34.18200	-1.76187	-55.90995
34.28200	-1.76891	-56.30101
34.38200	-1.77422	-56.68020
34.48200	-1.77797	-56.89426
34.58200	-1.78234	-57.14764
34.68200	-1.78734	-57.44294
34.78200	-1.79313	-57.77751
34.88200	-1.80125	-58.25425
34.98200	-1.80656	-58.68457
35.08200	-1.81016	-58.87815
35.18200	-1.81516	-59.17430
35.28200	-1.82109	-59.54188
35.38200	-1.82812	-60.01775
35.48200	-1.83172	-60.26310
35.58200	-1.83531	-60.46728
35.68200	-1.83969	-60.72926
35.78200	-1.84438	-61.02506
35.88200	-1.85016	-61.38605
35.98200	-1.85766	-61.83909
36.08200	-1.86219	-62.19618
36.18200	-1.86594	-62.39227
36.28200	-1.87062	-62.68048
36.38200	-1.87656	-63.05030
36.48200	-1.88391	-63.53951
36.58200	-1.88859	-63.87476
36.68200	-1.89234	-64.09660
36.78200	-1.89672	-64.36250
36.88200	-1.90172	-64.68526
36.98200	-1.90703	-65.02029
37.08200	-1.91406	-65.45429
37.18200	-1.91984	-65.91365
37.28200	-1.92344	-66.10435
37.38200	-1.92828	-66.40466
37.48200	-1.93391	-66.76692
37.58200	-1.94016	-67.19054
37.68200	-1.94453	-67.49527
37.78200	-1.94828	-67.71935
37.88200	-1.95250	-67.98250
37.98200	-1.95750	-68.29117
38.08200	-1.96344	-68.67195
38.18200	-1.97031	-69.11061
38.28200	-1.97609	-69.55804
38.38200	-1.98000	-69.76858
38.48200	-1.98453	-70.05559
38.58200	-1.98984	-70.38526
38.68200	-1.99672	-70.84364
38.78200	-2.00188	-71.22927
38.88200	-2.00563	-71.44599
38.98200	-2.01000	-71.71731
39.08200	-2.01500	-72.04284
39.18200	-2.02078	-72.43462
39.28200	-2.02750	-72.87268
39.38200	-2.03203	-73.20619
39.48200	-2.03594	-73.42508
39.58200	-2.04063	-73.70558
39.68200	-2.04609	-74.06145
39.78200	-2.05281	-74.48396
39.88200	-2.05813	-74.88274
39.98200	-2.06234	-75.13296
40.08200	-2.06656	-75.39516
40.18200	-2.07141	-75.68739
40.28200	-2.07687	-76.04277
40.38200	-2.08406	-76.47493
40.48200	-2.08922	-76.90156
40.58200	-2.09313	-77.12001
40.68200	-2.09766	-77.39682
40.78200	-2.10312	-77.73832
40.88200	-2.10984	-78.17267
40.98200	-2.11484	-78.53375
41.08200	-2.11875	-78.76606
41.18200	-2.12328	-79.04802
41.28200	-2.12844	-79.37921
41.38200	-2.13422	-79.74903
41.48200	-2.14109	-80.20627
41.58200	-2.14578	-80.55521
41.68200	-2.14938	-80.74390
41.78200	-2.15359	-80.99131
41.88200	-2.15875	-81.31184
41.98200	-2.16625	-81.74689
42.08200	-2.17203	-82.21684
42.18200	-2.17594	-82.43388
42.28200	-2.18031	-82.69911
42.38200	-2.18531	-82.99854
42.48200	-2.19094	-83.36454
42.58200	-2.19750	-83.76965
42.68200	-2.20250	-84.14246
42.78200	-2.20625	-84.34155
42.88200	-2.21094	-84.62077
42.98200	-2.21641	-84.95984
43.08200	-2.22328	-85.38155
43.18200	-2.22938	-85.86513
43.28200	-2.23297	-86.04962
43.38200	-2.23719	-86.28669
43.48200	-2.24203	-86.60099
43.58200	-2.24766	-86.95686
43.68200	-2.25531	-87.44586
43.78200	-2.25984	-87.81161
43.88200	-2.26359	-88.01657
43.98200	-2.26813	-88.30480
44.08200	-2.27344	-88.62918
44.18200	-2.28031	-89.04793
44.28200	-2.28641	-89.54813
44.38200	-2.29031	-89.76199
44.48200	-2.29500	-90.04943
44.58200	-2.30000	-90.39821
44.68200	-2.30547	-90.75389
44.78200	-2.31188	-91.19453
44.88200	-2.31609	-91.54489
44.98200	-2.32000	-91.77493
45.08200	-2.32453	-92.05853
45.18200	-2.32953	-92.38546
45.28200	-2.33594	-92.78318
45.38200	-2.34188	-93.22247
45.48200	-2.34641	-93.51352
45.58200	-2.35078	-93.78516
45.68200	-2.35609	-94.12421
45.78200	-2.36156	-94.48985
45.88200	-2.36859	-94.95286
45.98200	-2.37250	-95.26343
46.08200	-2.37656	-95.48146
46.18200	-2.38109	-95.76751
46.28200	-2.38609	-96.09398
46.38200	-2.39266	-96.49615
46.48200	-2.39828	-96.92421
46.58200	-2.40219	-97.16979
46.68200	-2.40656	-97.42747
46.78200	-2.41172	-97.74582
46.88200	-2.41766	-98.12947
46.98200	-2.42500	-98.59377
47.08200	-2.42984	-98.97716
47.18200	-2.43375	-99.17521
47.28200	-2.43828	-99.45912
47.38200	-2.44344	-99.78440
47.48200	-2.44938	-100.15392
47.58200	-2.45500	-100.56595
47.68200	-2.45937	-100.82886
47.78200	-2.46375	-101.09595
47.88200	-2.46844	-101.37668
47.98200	-2.47391	-101.71909
48.08200	-2.48062	-102.10607
48.18200	-2.48609	-102.55813
48.28200	-2.48984	-102.75560
48.38200	-2.49437	-103.01451
48.48200	-2.49969	-103.33379
48.58200	-2.50672	-103.76075
48.68200	-2.51281	-104.23219
48.78200	-2.51672	-104.46593
48.88200	-2.52125	-104.72419
48.98200	-2.52609	-105.03422
49.08200	-2.53156	-105.38780
49.18200	-2.53781	-105.79178
49.28200	-2.54344	-106.20548
49.38200	-2.54719	-106.42362
49.48200	-2.55156	-106.67941
49.58200	-2.55656	-106.99379
49.68200	-2.56312	-107.39587
49.78200	-2.56906	-107.84131
49.88200	-2.57281	-108.07370
49.98200	-2.57703	-108.31736
50.08200	-2.58188	-108.61606
50.18200	-2.58734	-108.96766
50.28200	-2.59312	-109.33914
50.38200	-2.59938	-109.75527
50.48200	-2.60344	-110.00589
50.58200	-2.60766	-110.24521
50.68200	-2.61250	-110.52743
50.78200	-2.61859	-110.89070
50.88200	-2.62563	-111.38428
50.98200	-2.62969	-111.62388
51.08200	-2.63391	-111.87112
51.18200	-2.63891	-112.16354
51.28200	-2.64484	-112.52698
51.38200	-2.65250	-112.99192
51.48200	-2.65766	-113.41852
51.58200	-2.66094	-113.57442
51.68200	-2.66562	-113.84122
51.78200	-2.67109	-114.17449
51.88200	-2.67844	-114.61812
51.98200	-2.68359	-115.04053
52.08200	-2.68719	-115.22983
52.18200	-2.69141	-115.46906
52.28200	-2.69609	-115.76701
52.38200	-2.70156	-116.11284
52.48200	-2.70828	-116.51514
52.58200	-2.71328	-116.92220
52.68200	-2.71703	-117.12408
52.78200	-2.72156	-117.39141
52.88200	-2.72703	-117.73286
52.98200	-2.73375	-118.14690
53.08200	-2.73937	-118.57701
53.18200	-2.74328	-118.80492
53.28200	-2.74766	-119.06216
53.38200	-2.75266	-119.36601
53.48200	-2.75813	-119.70388
53.58200	-2.76547	-120.15061
53.68200	-2.77063	-120.59110
53.78200	-2.77422	-120.76805
53.88200	-2.77828	-121.01931
53.98200	-2.78328	-121.32558
54.08200	-2.79016	-121.71795
54.17800	-2.79641	-122.22287
54.27800	-2.80000	-122.43505
54.37800	-2.80406	-122.66327
54.47800	-2.80875	-122.95070
54.57800	-2.81422	-123.28229
54.67800	-2.82078	-123.66827
54.77800	-2.82703	-124.15854
54.87800	-2.83078	-124.37293
54.97800	-2.83547	-124.64958
55.07800	-2.84094	-124.98779
55.17800	-2.84766	-125.39108
55.27800	-2.85391	-125.89593
55.37800	-2.85719	-126.09085
55.47800	-2.86109	-126.31798
55.57800	-2.86563	-126.61360
55.67800	-2.87078	-126.92958
55.77800	-2.87734	-127.32308
55.87200	-2.88391	-127.82846
55.97200	-2.88750	-128.04760
56.07200	-2.89188	-128.29871
56.17200	-2.89703	-128.61955
56.27200	-2.90297	-128.99403
56.37200	-2.90922	-129.44597
56.47200	-2.91328	-129.70209
56.57200	-2.91766	-129.95496
56.67200	-2.92250	-130.25439
56.77200	-2.92750	-130.57609
56.87200	-2.93422	-130.98072
56.97200	-2.94047	-131.45943
57.07200	-2.94406	-131.66298
57.17200	-2.94813	-131.89784
57.27200	-2.95297	-132.19468
57.37200	-2.95953	-132.60119
57.46000	-2.96641	-133.10453
57.56000	-2.97016	-133.37247
57.66000	-2.97391	-133.56982
57.76000	-2.97844	-133.84867
57.86000	-2.98359	-134.16949
57.96000	-2.98922	-134.51865
58.06000	-2.99578	-134.97114
58.16000	-3.00000	-135.22865
58.26000	-3.00422	-135.48569
58.36000	-3.00922	-135.79753
58.46000	-3.01563	-136.20156
58.55200	-3.02266	-136.70343
58.65200	-3.02641	-136.94085
58.75200	-3.03016	-137.14363
58.85200	-3.03469	-137.40818
58.95200	-3.03969	-137.73037
59.05200	-3.04563	-138.11257
59.15200	-3.05281	-138.61139
59.25200	-3.05719	-138.91727
59.35200	-3.06141	-139.16273
59.45200	-3.06656	-139.47336
59.55200	-3.07344	-139.90813
59.65200	-3.07953	-140.38201
59.75200	-3.08297	-140.61213
59.85200	-3.08687	-140.81882
59.95200	-3.09094	-141.07321
60.05200	-3.09594	-141.37734
60.15200	-3.10219	-141.77629
60.23800	-3.10969	-142.28770
60.33800	-3.11391	-142.62368
60.43800	-3.11781	-142.83746
60.53800	-3.12297	-143.15760
60.63800	-3.12953	-143.57418
60.73200	-3.13563	-144.07846
60.83200	-3.13906	-144.29764
60.93200	-3.14297	-144.52454
61.03200	-3.14719	-144.79484
61.13200	-3.15203	-145.09282
61.23200	-3.15766	-145.46314
61.33200	-3.16422	-145.91034
61.43200	-3.16938	-146.28823
61.53200	-3.17359	-146.54034
61.63200	-3.17844	-146.85886
61.73200	-3.18406	-147.22599
61.83200	-3.19094	-147.70018
61.93200	-3.19547	-148.04368
62.03200	-3.19953	-148.26956
62.13200	-3.20406	-148.54912
62.23200	-3.20906	-148.85889
62.33200	-3.21469	-149.23899
62.43200	-3.22172	-149.71399
62.53200	-3.22641	-150.09223
62.63200	-3.23031	-150.31219
62.73200	-3.23484	-150.58468
62.83200	-3.24047	-150.93388
62.93200	-3.24703	-151.38048
63.03200	-3.25156	-151.69840
63.13200	-3.25578	-151.95252
63.23200	-3.26016	-152.23619
63.33200	-3.26531	-152.55010
63.43200	-3.27078	-152.90935
63.53200	-3.27797	-153.35403
63.63200	-3.28297	-153.73856
63.73200	-3.28688	-153.94580
63.83200	-3.29125	-154.20449
63.93200	-3.29656	-154.53899
64.03200	-3.30359	-154.97743
64.13200	-3.30875	-155.36216
64.23200	-3.31266	-155.59477
64.33200	-3.31719	-155.84956
64.43200	-3.32219	-156.14642
64.53200	-3.32734	-156.45492
64.63200	-3.33406	-156.85652
64.73200	-3.33922	-157.25176
64.83200	-3.34344	-157.49267
64.93200	-3.34844	-157.78843
65.03200	-3.35438	-158.15833
65.13200	-3.36203	-158.64749
65.23200	-3.36609	-158.92924
65.33200	-3.36969	-159.12236
65.43200	-3.37422	-159.37641
65.53200	-3.37891	-159.68564
65.63200	-3.38453	-160.02068
65.73200	-3.39219	-160.50360
65.83200	-3.39641	-160.84254
65.93200	-3.40031	-161.02828
66.03200	-3.40484	-161.28670
66.13200	-3.40984	-161.59351
66.23200	-3.41719	-162.00456
66.33200	-3.42250	-162.43413
66.43200	-3.42625	-162.65188
66.53200	-3.43078	-162.90617
66.63200	-3.43594	-163.20378
66.73200	-3.44172	-163.55789
66.83200	-3.44938	-164.01902
66.93200	-3.45344	-164.31235
67.03200	-3.45719	-164.51384
67.13200	-3.46156	-164.76570
67.23200	-3.46656	-165.05842
67.33200	-3.47328	-165.44025
67.43200	-3.47953	-165.90035
67.53200	-3.48344	-166.11332
67.63200	-3.48781	-166.35273
67.73200	-3.49266	-166.62277
67.83200	-3.49828	-166.96475
67.93200	-3.50594	-167.44009
68.03200	-3.51031	-167.77678
68.13200	-3.51391	-167.96009
68.23200	-3.51875	-168.22675
68.33200	-3.52469	-168.57675
68.43200	-3.53250	-169.05394
68.53200	-3.53688	-169.41531
68.63200	-3.54031	-169.59001
68.73200	-3.54484	-169.84770
68.83200	-3.54984	-170.16107
68.93200	-3.55562	-170.52545
69.03200	-3.56344	-171.01349
69.13200	-3.56750	-171.34333
69.23200	-3.57125	-171.53247
69.33200	-3.57578	-171.80282
69.43200	-3.58078	-172.08773
69.53200	-3.58750	-172.49428
69.63200	-3.59266	-172.88689
69.73200	-3.59688	-173.12463
69.83200	-3.60141	-173.39945
69.93200	-3.60703	-173.72444
70.03200	-3.61281	-174.10833
70.13200	-3.61984	-174.55028
70.23200	-3.62375	-174.85158
70.33200	-3.62734	-175.05164
70.43200	-3.63203	-175.32036
70.53200	-3.63766	-175.66051
70.63200	-3.64500	-176.13137
70.73200	-3.64969	-176.48442
70.83200	-3.65328	-176.67921
70.93200	-3.65766	-176.92551
71.03200	-3.66266	-177.23694
71.13200	-3.66844	-177.59392
71.23200	-3.67625	-178.08113
71.33200	-3.68078	-178.45094
71.43200	-3.68437	-178.64247
71.53200	-3.68922	-178.91432
71.63200	-3.69484	-179.25575
71.73200	-3.70125	-179.65792
71.83200	-3.70656	-180.05481
71.93200	-3.71047	-180.29377
72.03200	-3.71484	-180.53922
72.13200	-3.71984	-180.84951
72.23200	-3.72578	-181.21210
72.33200	-3.73375	-181.71996
72.43200	-3.73734	-182.03340
72.53200	-3.74078	-182.19838
72.63200	-3.74547	-182.47081
72.73200	-3.75109	-182.82403
72.83200	-3.75828	-183.28968
72.93200	-3.76344	-183.69772
73.03200	-3.76719	-183.91098
73.13200	-3.77172	-184.17394
73.23200	-3.77672	-184.48420
73.33200	-3.78188	-184.78556
73.43200	-3.78844	-185.20272
73.53200	-3.79422	-185.64497
73.63200	-3.79813	-185.88424
73.73200	-3.80266	-186.14715
73.83200	-3.80797	-186.45415
73.93200	-3.81484	-186.89151
74.03200	-3.81984	-187.26662
74.13200	-3.82344	-187.47215
74.23200	-3.82781	-187.71817
74.33200	-3.83281	-188.02540
74.43200	-3.83844	-188.37667
74.53200	-3.84469	-188.76278
74.63200	-3.85078	-189.23117
74.73200	-3.85469	-189.44670
74.83200	-3.85937	-189.70758
74.93200	-3.86422	-190.00636
75.03200	-3.87141	-190.42738
75.13200	-3.87687	-190.87273
75.23200	-3.88078	-191.09380
75.33200	-3.88500	-191.32760
75.43200	-3.88984	-191.62363
75.53200	-3.89547	-191.96957
75.63200	-3.90328	-192.43583
75.73200	-3.90813	-192.85674
75.83200	-3.91172	-193.02940
75.93200	-3.91641	-193.31472
76.03200	-3.92219	-193.67288
76.13200	-3.92984	-194.17818
76.23200	-3.93453	-194.55609
76.33200	-3.93812	-194.75795
76.43200	-3.94266	-195.02275
76.53200	-3.94719	-195.31614
76.63200	-3.95234	-195.64922
76.73200	-3.95844	-196.02446
76.83200	-3.96344	-196.41489
76.93200	-3.96750	-196.65949
77.03200	-3.97219	-196.94632
77.13200	-3.97766	-197.26889
77.23200	-3.98484	-197.70668
77.33200	-3.99000	-198.11584
77.43200	-3.99375	-198.33910
77.53200	-3.99828	-198.59567
77.63200	-4.00313	-198.90976
77.73200	-4.00844	-199.24340
77.83200	-4.01516	-199.64275
77.93200	-4.02078	-200.07990
78.03200	-4.02484	-200.29464
78.13200	-4.02922	-200.55479
78.23200	-4.03422	-200.85722
78.33200	-4.04188	-201.29518
78.43000	-4.04750	-201.79783
78.53000	-4.05141	-202.02817
78.63000	-4.05609	-202.29974
78.73000	-4.06141	-202.62431
78.83000	-4.06719	-202.99479
78.93000	-4.07391	-203.47573
79.03000	-4.07734	-203.72993
79.13000	-4.08125	-203.93406
79.23000	-4.08578	-204.21745
79.33000	-4.09078	-204.49965
79.43000	-4.09672	-204.88022
79.53000	-4.10328	-205.34718
79.63000	-4.10766	-205.64333
79.73000	-4.11172	-205.87580
79.83000	-4.11641	-206.15256
79.93000	-4.12172	-206.49023
80.03000	-4.12859	-206.89258
80.13000	-4.13391	-207.31410
80.23000	-4.13781	-207.50999
80.33000	-4.14250	-207.79206
80.43000	-4.14797	-208.11902
80.53000	-4.15453	-208.50873
80.63000	-4.16016	-208.90988
80.73000	-4.16406	-209.14824
80.83000	-4.16828	-209.39219
80.93000	-4.17297	-209.65801
81.03000	-4.17844	-209.98378
81.13000	-4.18594	-210.40347
81.23000	-4.19172	-210.88445
81.33000	-4.19500	-211.04980
81.43000	-4.19937	-211.28283
81.53000	-4.20438	-211.57970
81.63000	-4.21156	-211.98970
81.73000	-4.21766	-212.46627
81.83000	-4.22109	-212.65708
81.93000	-4.22547	-212.89764
82.03000	-4.23047	-213.19279
82.13000	-4.23578	-213.50737
82.23000	-4.24187	-213.86199
82.33000	-4.24750	-214.28300
82.43000	-4.25141	-214.50023
82.53000	-4.25594	-214.74579
82.63000	-4.26109	-215.04799
82.73000	-4.26875	-215.46599
82.83000	-4.27406	-215.89798
82.93000	-4.27766	-216.09581
83.03000	-4.28219	-216.34378
83.13000	-4.28719	-216.65268
83.23000	-4.29313	-217.01407
83.33000	-4.30063	-217.45116
83.43000	-4.30516	-217.82461
83.53000	-4.30859	-217.98599
83.63000	-4.31328	-218.24811
83.73000	-4.31813	-218.53831
83.83000	-4.32359	-218.84924
83.93000	-4.32953	-219.24721
84.03000	-4.33391	-219.51360
84.13000	-4.33797	-219.73991
84.23000	-4.34281	-220.00097
84.33000	-4.34828	-220.31738
84.43000	-4.35578	-220.73308
84.53000	-4.36219	-221.22684
84.63000	-4.36563	-221.40867
84.73000	-4.37000	-221.64826
84.83000	-4.37562	-221.95925
84.92600	-4.38438	-222.47064
85.02600	-4.38891	-222.87753
85.12600	-4.39188	-223.01657
85.22600	-4.39609	-223.26219
85.32600	-4.40094	-223.56033
85.42600	-4.40609	-223.86710
85.52600	-4.41234	-224.24623
85.62600	-4.41859	-224.71325
85.72600	-4.42234	-224.92735
85.82600	-4.42672	-225.18118
85.92600	-4.43187	-225.49810
86.02600	-4.43875	-225.90347
86.12600	-4.44406	-226.29617
86.22600	-4.44766	-226.49291
86.32600	-4.45172	-226.72199
86.42600	-4.45672	-227.01676
86.52600	-4.46234	-227.38008
86.62600	-4.46891	-227.78817
86.72200	-4.47563	-228.29165
86.82200	-4.47922	-228.49891
86.92200	-4.48344	-228.73515
87.02200	-4.48844	-229.01972
87.12200	-4.49453	-229.38840
87.22200	-4.49969	-229.76793
87.32200	-4.50375	-230.00643
87.42200	-4.50797	-230.26098
87.52200	-4.51297	-230.55552
87.62200	-4.51859	-230.89850
87.72200	-4.52547	-231.29272
87.81400	-4.53203	-231.79415
87.91400	-4.53500	-231.96651
88.01400	-4.53922	-232.19782
88.11400	-4.54422	-232.49638
88.21400	-4.55078	-232.87158
88.31400	-4.55734	-233.36676
88.41400	-4.56109	-233.59455
88.51400	-4.56531	-233.81922
88.61400	-4.57000	-234.09864
88.71400	-4.57500	-234.38945
88.81400	-4.58047	-234.71767
88.91400	-4.58734	-235.19565
89.01400	-4.59125	-235.42869
89.11400	-4.59563	-235.67232
89.21400	-4.60109	-236.00137
89.31400	-4.60812	-236.40607
89.41400	-4.61406	-236.84902
89.51400	-4.61734	-237.03320
89.61400	-4.62141	-237.24532
89.71400	-4.62594	-237.51363
89.81400	-4.63125	-237.83487
89.91400	-4.63781	-238.21306
90.00600	-4.64484	-238.71933
90.10600	-4.64828	-238.93413
90.20600	-4.65234	-239.14286
90.30600	-4.65703	-239.40186
90.40600	-4.66266	-239.72610
90.50400	-4.67016	-240.23093
90.60400	-4.67391	-240.47621
90.70400	-4.67797	-240.70422
90.80400	-4.68281	-240.98268
90.90400	-4.68828	-241.30170
91.00400	-4.69484	-241.68207
91.10400	-4.70141	-242.17868
91.20400	-4.70453	-242.34940
91.30400	-4.70875	-242.55688
91.40400	-4.71359	-242.84151
91.50400	-4.71938	-243.19351
91.60400	-4.72703	-243.67610
91.70400	-4.73125	-243.97916
91.80400	-4.73547	-244.18984
91.90400	-4.74031	-244.48691
92.00400	-4.74594	-244.81866
92.10400	-4.75344	-245.25680
92.19200	-4.75891	-245.75764
92.29200	-4.76156	-245.90805
92.39200	-4.76531	-246.09247
92.49200	-4.77031	-246.39913
92.59200	-4.77609	-246.74933
92.69200	-4.78359	-247.23782
92.79200	-4.78766	-247.52977
92.89200	-4.79156	-247.73872
92.99200	-4.79609	-248.02488
93.09200	-4.80109	-248.31712
93.19200	-4.80688	-248.68225
93.28800	-4.81453	-249.18583
93.38800	-4.81797	-249.45898
93.48800	-4.82188	-249.65185
93.58800	-4.82672	-249.93250
93.68800	-4.83203	-250.24390
93.78800	-4.83875	-250.68018
93.88800	-4.84359	-251.01680
93.98800	-4.84766	-251.27235
94.08800	-4.85234	-251.53846
94.18800	-4.85766	-251.85311
94.28800	-4.86375	-252.22465
94.38800	-4.87094	-252.72638
94.48800	-4.87453	-252.94399
94.58800	-4.87875	-253.17943
94.68800	-4.88375	-253.48821
94.78800	-4.88938	-253.84831
94.88800	-4.89672	-254.34136
94.98800	-4.90094	-254.63223
95.08800	-4.90453	-254.82127
95.18800	-4.90922	-255.08776
95.28800	-4.91406	-255.38516
95.38800	-4.91953	-255.73328
95.48800	-4.92672	-256.17963
95.58800	-4.93094	-256.50483
95.68800	-4.93500	-256.73631
95.78800	-4.93984	-257.01597
95.88800	-4.94547	-257.34353
95.98800	-4.95328	-257.82892
96.08800	-4.95719	-258.11949
96.18800	-4.96094	-258.32719
96.28800	-4.96531	-258.57872
96.38800	-4.97031	-258.87316
96.48800	-4.97594	-259.22352
96.58800	-4.98391	-259.68951
96.68800	-4.98813	-260.01114
96.78800	-4.99188	-260.19764
96.88800	-4.99625	-260.44956
96.98800	-5.00172	-260.76722
97.08800	-5.00938	-261.24263
97.18800	-5.01422	-261.60321
97.28800	-5.01813	-261.82544
97.38800	-5.02297	-262.09319
97.48800	-5.02812	-262.39496
97.58800	-5.03406	-262.74481
97.68800	-5.04047	-263.13353
97.78800	-5.04453	-263.42964
97.88800	-5.04828	-263.62151
97.98800	-5.05297	-263.88618
98.08800	-5.05844	-264.19824
98.18800	-5.06578	-264.64155
98.28800	-5.07047	-264.98392
98.38800	-5.07453	-265.18956
98.48800	-5.07875	-265.41823
98.58800	-5.08359	-265.69167
98.68800	-5.08922	-266.03153
98.78800	-5.09734	-266.48626
98.88800	-5.10281	-266.93970
98.98800	-5.10609	-267.09199
99.08800	-5.11094	-267.33935
99.18800	-5.11625	-267.65791
99.28800	-5.12328	-268.10122
99.38800	-5.12719	-268.35135
99.48800	-5.13109	-268.55397
99.58800	-5.13578	-268.82097
99.68800	-5.14109	-269.13834
99.78800	-5.14719	-269.49078
99.88800	-5.15516	-269.98553
99.98800	-5.15828	-270.22880
100.08800	-5.16187	-270.39582
100.18800	-5.16641	-270.64177
100.28800	-5.17172	-270.94775
100.38800	-5.17906	-271.38287
100.48800	-5.18359	-271.68697
100.58800	-5.18766	-271.88814
100.68800	-5.19234	-272.14280
100.78800	-5.19734	-272.41695
100.88800	-5.20313	-272.74680
100.98600	-5.21172	-273.25627
101.08600	-5.21547	-273.57185
101.18600	-5.21938	-273.74628
101.28600	-5.22422	-274.02118
101.38600	-5.23047	-274.36647
101.48200	-5.23797	-274.87284
101.58200	-5.24094	-275.06092
101.68200	-5.24469	-275.23762
101.78200	-5.24906	-275.47967
101.88200	-5.25391	-275.76914
101.98200	-5.25953	-276.09101
102.08200	-5.26797	-276.57005
102.18200	-5.27234	-276.92616
102.28200	-5.27578	-277.09630
102.38200	-5.28000	-277.32626
102.48200	-5.28516	-277.61132
102.58200	-5.29344	-278.06750
102.68200	-5.29828	-278.46259
102.78200	-5.30203	-278.65922
102.88200	-5.30656	-278.92306
102.98200	-5.31188	-279.22142
103.08200	-5.31766	-279.56316
103.18200	-5.32422	-279.97646
103.28200	-5.32797	-280.23496
103.38200	-5.33203	-280.43395
103.48200	-5.33688	-280.70727
103.58200	-5.34266	-281.05065
103.68200	-5.35000	-281.48594
103.78200	-5.35516	-281.88509
103.88200	-5.35859	-282.05484
103.98200	-5.36266	-282.27249
104.08200	-5.36734	-282.52640
104.18200	-5.37281	-282.85584
104.28200	-5.38016	-283.27408
104.38200	-5.38516	-283.65722
104.48200	-5.38922	-283.88053
104.58200	-5.39391	-284.12870
104.68200	-5.39938	-284.44666
104.78200	-5.40609	-284.83269
104.88200	-5.41141	-285.22596
104.98200	-5.41531	-285.43764
105.08200	-5.41984	-285.69654
105.18200	-5.42453	-285.95808
105.28201	-5.43000	-286.26308
105.38201	-5.43781	-286.71622
105.48201	-5.44234	-287.09507
105.58201	-5.44578	-287.24366
105.68201	-5.45031	-287.49633
105.78201	-5.45594	-287.80955
105.88201	-5.46391	-288.27012
105.98201	-5.46828	-288.63332
106.08201	-5.47172	-288.80820
106.18201	-5.47625	-289.04408
106.28201	-5.48125	-289.32756
106.38201	-5.48609	-289.61161
106.48201	-5.49281	-289.96107
106.58201	-5.49828	-290.37759
106.68201	-5.50266	-290.60286
106.78201	-5.50734	-290.86679
106.88201	-5.51313	-291.20114
106.97801	-5.52156	-291.70325
107.07801	-5.52531	-292.00721
107.17801	-5.52828	-292.14486
107.27801	-5.53266	-292.37893
107.37801	-5.53766	-292.66855
107.47801	-5.54328	-292.98651
107.57801	-5.55094	-293.41939
107.67801	-5.55625	-293.84625
107.77801	-5.56000	-294.04581
107.87801	-5.56500	-294.32008
107.97801	-5.57047	-294.65842
108.07801	-5.57703	-295.05655
108.17801	-5.58125	-295.36211
108.27801	-5.58531	-295.57100
108.37801	-5.58953	-295.82047
108.47801	-5.59438	-296.09197
108.57801	-5.60016	-296.43130
108.67801	-5.60797	-296.87366
108.77801	-5.61234	-297.23328
108.87801	-5.61578	-297.40170
108.97801	-5.62031	-297.65305
109.07801	-5.62578	-297.96198
109.17801	-5.63359	-298.41954
109.27801	-5.63844	-298.81707
109.37801	-5.64219	-299.00151
109.47801	-5.64656	-299.24127
109.57801	-5.65187	-299.54693
109.67801	-5.65734	-299.88995
109.77801	-5.66453	-300.31970
109.87801	-5.67000	-300.75762
109.97801	-5.67312	-300.92087
110.07801	-5.67734	-301.15500
110.17801	-5.68219	-301.43553
110.27801	-5.68891	-301.81825
110.37801	-5.69422	-302.20011
110.47801	-5.69812	-302.41409
110.57801	-5.70266	-302.66035
110.67801	-5.70797	-302.98224
110.77801	-5.71391	-303.34881
110.87801	-5.72047	-303.73746
110.97801	-5.72625	-304.18155
111.07801	-5.72969	-304.35991
111.17801	-5.73422	-304.59014
111.27801	-5.73906	-304.87794
111.37801	-5.74563	-305.23932
111.47801	-5.75109	-305.64371
111.57801	-5.75500	-305.87259
111.67801	-5.75938	-306.10371
111.77801	-5.76422	-306.38134
111.87801	-5.76984	-306.70655
111.97801	-5.77625	-307.06027
112.07801	-5.78203	-307.48138
112.17801	-5.78578	-307.67688
112.27801	-5.79063	-307.93297
112.37801	-5.79625	-308.25153
112.47801	-5.80391	-308.70375
112.57801	-5.80875	-309.06302
112.67801	-5.81250	-309.26055
112.77801	-5.81672	-309.47608
112.87801	-5.82109	-309.72609
112.97801	-5.82625	-310.01857
113.07801	-5.83313	-310.38082
113.17801	-5.83891	-310.81453
113.27801	-5.84281	-311.02070
113.37801	-5.84734	-311.25036
113.47801	-5.85250	-311.53190
113.57801	-5.85922	-311.90047
113.67801	-5.86438	-312.24978
113.77801	-5.86859	-312.48510
113.87801	-5.87297	-312.71297
113.97801	-5.87781	-312.97642
114.07801	-5.88328	-313.26818
114.17801	-5.89063	-313.66128
114.27801	-5.89609	-314.07264
114.37801	-5.89969	-314.22928
114.47801	-5.90391	-314.45077
114.57801	-5.90875	-314.71437
114.67801	-5.91563	-315.05623
114.77801	-5.92172	-315.50524
114.87801	-5.92578	-315.71195
114.97801	-5.93000	-315.91427
115.07801	-5.93500	-316.18732
115.17801	-5.94078	-316.50126
115.27801	-5.94797	-316.91015
115.37801	-5.95297	-317.27642
115.47801	-5.95656	-317.44072
115.57801	-5.96125	-317.68149
115.67801	-5.96688	-317.98646
115.77801	-5.97375	-318.36846
115.87801	-5.97922	-318.76832
115.97801	-5.98234	-318.89689
116.07801	-5.98609	-319.10115
116.17801	-5.99062	-319.32953
116.27801	-5.99563	-319.58970
116.37801	-6.00250	-319.94098
116.46801	-6.00969	-320.44393
116.56801	-6.01313	-320.61702
116.66801	-6.01734	-320.80859
116.76801	-6.02250	-321.08268
116.86801	-6.02891	-321.40577
116.96801	-6.03547	-321.86121
117.06801	-6.03891	-322.03829
117.16801	-6.04328	-322.25633
117.26801	-6.04859	-322.54219
117.36801	-6.05453	-322.87562
117.46801	-6.06297	-323.31789
117.56801	-6.06719	-323.69977
117.66801	-6.06984	-323.78548
117.76801	-6.07391	-323.98713
117.86801	-6.07906	-324.27570
117.96801	-6.08625	-324.64442
118.06801	-6.09281	-325.13526
118.16801	-6.09609	-325.30800
118.26801	-6.10016	-325.50123
118.36801	-6.10484	-325.75744
118.46801	-6.10984	-326.03019
118.56801	-6.11578	-326.34529
118.66801	-6.12234	-326.80774
118.76801	-6.12641	-327.00959
118.86801	-6.13094	-327.24386
118.96801	-6.13641	-327.54284
119.06801	-6.14391	-327.95507
119.16801	-6.14922	-328.36178
119.26801	-6.15250	-328.51413
119.36801	-6.15641	-328.70874
119.46801	-6.16109	-328.97523
119.56801	-6.16656	-329.27850
119.66801	-6.17328	-329.63309
119.76801	-6.17969	-330.09207
119.86801	-6.18328	-330.26901
119.96801	-6.18766	-330.49238
120.06801	-6.19297	-330.78068
120.16801	-6.19969	-331.14290
120.26801	-6.20547	-331.57006
120.36801	-6.20922	-331.77811
120.46801	-6.21359	-331.99489
120.56801	-6.21828	-332.24401
120.66801	-6.22359	-332.55237
120.76801	-6.23078	-332.93498
120.86801	-6.23656	-333.39170
120.96801	-6.24000	-333.55170
121.06801	-6.24453	-333.79954
121.16801	-6.24969	-334.09661
121.26801	-6.25688	-334.48073
121.36801	-6.26234	-334.88882
121.46801	-6.26594	-335.05744
121.56801	-6.27000	-335.27151
121.66801	-6.27453	-335.51434
121.76801	-6.27969	-335.80232
121.86801	-6.28609	-336.17058
121.96601	-6.29328	-336.67284
122.06601	-6.29687	-336.88632
122.16601	-6.30094	-337.08104
122.26601	-6.30609	-337.35090
122.36601	-6.31266	-337.67384
122.46601	-6.31844	-338.08935
122.56601	-6.32203	-338.28998
122.66601	-6.32609	-338.48697
122.76601	-6.33094	-338.75072
122.86601	-6.33656	-339.04591
122.96601	-6.34297	-339.41087
123.06601	-6.35031	-339.88747
123.16601	-6.35375	-340.07663
123.26601	-6.35797	-340.26840
123.36601	-6.36281	-340.54264
123.46601	-6.36906	-340.87718
123.56601	-6.37547	-341.32114
123.66601	-6.37969	-341.54865
123.76601	-6.38375	-341.76585
123.86601	-6.38844	-342.01980
123.96601	-6.39406	-342.32706
124.06601	-6.40078	-342.69494
124.16601	-6.40656	-343.12761
124.26601	-6.40984	-343.27400
124.36601	-6.41391	-343.49352
124.46601	-6.41875	-343.75143
124.56601	-6.42547	-344.10062
124.66601	-6.43250	-344.60109
124.76601	-6.43641	-344.82330
124.86601	-6.44078	-345.04080
124.96601	-6.44516	-345.28631
125.06601	-6.45016	-345.54434
125.16601	-6.45625	-345.87780
125.26601	-6.46297	-346.34915
125.36601	-6.46656	-346.53431
125.46601	-6.47109	-346.76164
125.56601	-6.47656	-347.06131
125.66601	-6.48391	-347.45800
125.76601	-6.48969	-347.88936
125.86601	-6.49297	-348.05247
125.96601	-6.49719	-348.26329
126.06601	-6.50203	-348.53214
126.16601	-6.50734	-348.84694
126.26601	-6.51422	-349.21995
126.36601	-6.52016	-349.67032
126.46601	-6.52359	-349.84407
126.56601	-6.52813	-350.07456
126.66601	-6.53297	-350.33882
126.76601	-6.53875	-350.65314
126.86601	-6.54563	-351.12140
126.96601	-6.54953	-351.33982
127.06601	-6.55375	-351.56631
127.16601	-6.55844	-351.82571
127.26601	-6.56375	-352.12183
127.36601	-6.57047	-352.46649
127.46601	-6.57625	-352.89943
127.56601	-6.58000	-353.08963
127.66601	-6.58453	-353.31616
127.76601	-6.58937	-353.59636
127.86601	-6.59500	-353.91372
127.96601	-6.60203	-354.31993
128.06601	-6.60625	-354.59158
128.16601	-6.61031	-354.79131
128.26601	-6.61500	-355.03143
128.36601	-6.62047	-355.34641
128.46601	-6.62750	-355.72606
128.56601	-6.63391	-356.20147
128.66601	-6.63719	-356.34747
128.76601	-6.64125	-356.53916
128.86601	-6.64625	-356.80854
128.96601	-6.65281	-357.16614
129.06601	-6.65938	-357.60769
129.16601	-6.66313	-357.81139
129.26601	-6.66734	-358.00949
129.36601	-6.67219	-358.28009
129.46601	-6.67734	-358.57216
129.56601	-6.68313	-358.88135
129.66601	-6.68984	-359.29942
129.76601	-6.69359	-359.50089
129.86601	-6.69766	-359.70423
129.96601	-6.70250	-359.95540
130.06601	-6.70875	-360.28606
130.16401	-6.71641	-360.78772
130.26401	-6.72016	-361.01031
130.36401	-6.72422	-361.18478
130.46401	-6.72875	-361.42707
130.56401	-6.73391	-361.69729
130.66401	-6.73875	-361.95585
130.76401	-6.74641	-362.40995
130.86401	-6.75031	-362.64291
130.96401	-6.75469	-362.84968
131.06401	-6.75937	-363.10953
131.16401	-6.76531	-363.41321
131.26401	-6.77281	-363.88925
131.36401	-6.77656	-364.09289
131.46401	-6.78062	-364.28192
131.56401	-6.78563	-364.55747
131.66401	-6.79094	-364.84161
131.76401	-6.79672	-365.15111
131.86401	-6.80344	-365.57311
131.96401	-6.80656	-365.72450
132.06401	-6.81063	-365.89292
132.16401	-6.81547	-366.14123
132.26401	-6.82109	-366.44563
132.36401	-6.82875	-366.88805
132.46401	-6.83359	-367.17978
132.56401	-6.83781	-367.40246
132.66401	-6.84250	-367.63456
132.76401	-6.84797	-367.92344
132.86401	-6.85500	-368.28041
132.96401	-6.86156	-368.76571
133.06401	-6.86422	-368.86370
133.16401	-6.86828	-369.04219
133.26401	-6.87359	-369.32257
133.36401	-6.88141	-369.72651
133.46401	-6.88766	-370.22737
133.56401	-6.89047	-370.35018
133.66401	-6.89453	-370.52000
133.76401	-6.89906	-370.77531
133.86401	-6.90391	-371.02237
133.96401	-6.91000	-371.37964
134.06401	-6.91734	-371.83440
134.16401	-6.92094	-372.05589
134.26401	-6.92500	-372.23506
134.36401	-6.92969	-372.47604
134.46401	-6.93562	-372.78810
134.56401	-6.94328	-373.28699
134.66401	-6.94688	-373.50917
134.76401	-6.95078	-373.68983
134.86401	-6.95547	-373.92879
134.96401	-6.96062	-374.21811
135.06401	-6.96641	-374.55159
135.16401	-6.97422	-374.98599
135.26401	-6.97828	-375.28086
135.36401	-6.98219	-375.44745
135.46401	-6.98672	-375.68095
135.56401	-6.99234	-375.98395
135.66401	-6.99953	-376.44133
135.76401	-7.00344	-376.67117
135.86401	-7.00734	-376.85665
135.96401	-7.01203	-377.09463
136.06401	-7.01734	-377.38365
136.16401	-7.02391	-377.73988
136.26401	-7.03125	-378.23468
136.36401	-7.03453	-378.41535
136.46401	-7.03875	-378.60835
136.56401	-7.04359	-378.86947
136.66401	-7.04984	-379.20070
136.76401	-7.05656	-379.65590
136.86401	-7.06016	-379.83900
136.96401	-7.06438	-380.03063
137.06401	-7.06875	-380.25963
137.16401	-7.07375	-380.52651
137.26401	-7.07969	-380.85175
137.35801	-7.08797	-381.35991
137.45801	-7.09141	-381.59946
137.55801	-7.09531	-381.75786
137.65801	-7.10031	-382.02438
137.75801	-7.10578	-382.33501
137.85801	-7.11203	-382.69562
137.95801	-7.11609	-382.92387
138.05801	-7.12031	-383.13127
138.15801	-7.12531	-383.38268
138.25801	-7.13063	-383.68568
138.35801	-7.13672	-384.01696
138.45801	-7.14422	-384.49392
138.55801	-7.14766	-384.67804
138.65801	-7.15156	-384.84412
138.75801	-7.15641	-385.09470
138.85801	-7.16188	-385.39395
138.95801	-7.16953	-385.85722
139.05801	-7.17359	-386.10366
139.15801	-7.17766	-386.28316
139.25801	-7.18250	-386.54107
139.35801	-7.18781	-386.82786
139.45801	-7.19375	-387.15068
139.55801	-7.20141	-387.63896
139.65801	-7.20469	-387.81542
139.75801	-7.20891	-388.00102
139.85801	-7.21375	-388.26627
139.95801	-7.21938	-388.57982
140.05801	-7.22703	-389.02918
140.15801	-7.23078	-389.28965
140.25801	-7.23437	-389.43288
140.35801	-7.23891	-389.65726
140.45801	-7.24406	-389.94253
140.55801	-7.25016	-390.27926
140.65001	-7.25813	-390.78745
140.75001	-7.26156	-391.01827
140.85001	-7.26531	-391.16469
140.95001	-7.27000	-391.41735
141.05001	-7.27516	-391.70080
141.15001	-7.28172	-392.06830
141.25001	-7.28672	-392.40122
141.35001	-7.29078	-392.59386
141.45001	-7.29562	-392.85940
141.55001	-7.30109	-393.16270
141.65001	-7.30719	-393.49711
141.75001	-7.31500	-393.99573
141.85001	-7.31813	-394.19475
141.95001	-7.32188	-394.35250
142.05001	-7.32656	-394.59467
142.15001	-7.33234	-394.90837
142.24601	-7.34047	-395.41489
142.34601	-7.34469	-395.70689
142.44601	-7.34828	-395.87277
142.54601	-7.35297	-396.11927
142.64601	-7.35781	-396.39774
142.74601	-7.36281	-396.68071
142.84601	-7.36969	-397.09777
142.94601	-7.37359	-397.34954
143.04601	-7.37766	-397.54573
143.14601	-7.38219	-397.78221
143.24601	-7.38766	-398.06566
143.34601	-7.39594	-398.55441
143.44601	-7.40016	-398.85202
143.54601	-7.40391	-399.02422
143.64601	-7.40828	-399.25724
143.74601	-7.41344	-399.54013
143.84601	-7.41938	-399.87084
143.94601	-7.42766	-400.34962
144.04601	-7.43156	-400.63450
144.14601	-7.43516	-400.78998
144.24601	-7.43969	-401.01156
144.34601	-7.44484	-401.27778
144.44601	-7.45172	-401.67850
144.54601	-7.45641	-401.96767
144.64601	-7.46047	-402.15939
144.74601	-7.46500	-402.38693
144.84601	-7.47000	-402.65241
144.94601	-7.47594	-402.96933
145.04601	-7.48453	-403.45550
145.14601	-7.48797	-403.71576
145.24601	-7.49172	-403.87782
145.34601	-7.49656	-404.12396
145.44601	-7.50234	-404.42565
145.54601	-7.51000	-404.89742
145.64601	-7.51391	-405.14371
145.74601	-7.51766	-405.31766
145.84601	-7.52219	-405.54067
145.94601	-7.52688	-405.78029
146.04601	-7.53234	-406.06883
146.14601	-7.53969	-406.47510
146.24601	-7.54484	-406.85657
146.34601	-7.54859	-407.02105
146.44601	-7.55328	-407.25288
146.54601	-7.55875	-407.53794
146.64601	-7.56609	-407.96995
146.74601	-7.57016	-408.22268
146.84601	-7.57406	-408.39449
146.94601	-7.57859	-408.61940
147.04601	-7.58344	-408.87657
147.14601	-7.58906	-409.18538
147.24601	-7.59641	-409.57257
147.34601	-7.60234	-410.01830
147.44601	-7.60562	-410.14475
147.54601	-7.61000	-410.34579
147.64601	-7.61484	-410.60042
147.74601	-7.62156	-410.94035
147.84601	-7.62625	-411.24865
147.94601	-7.63031	-411.43057
148.04601	-7.63469	-411.63188
148.14601	-7.63984	-411.89474
148.24601	-7.64625	-412.22787
148.34601	-7.65375	-412.63664
148.44601	-7.65859	-412.99054
148.54601	-7.66219	-413.12718
148.64601	-7.66672	-413.33681
148.74601	-7.67203	-413.60623
148.84601	-7.68016	-414.06876
148.94601	-7.68422	-414.34100
149.04601	-7.68781	-414.48581
149.14601	-7.69234	-414.69446
149.24601	-7.69734	-414.95427
149.34601	-7.70328	-415.26762
149.44601	-7.71156	-415.73909
149.54601	-7.71516	-415.98165
149.64601	-7.71875	-416.11725
149.74601	-7.72375	-416.36252
149.84601	-7.72922	-416.65164
149.94601	-7.73688	-417.05745
150.04601	-7.74078	-417.29942
150.14601	-7.74453	-417.42587
150.24601	-7.74906	-417.60015
150.34601	-7.75422	-417.83923
150.44601	-7.76016	-418.13019
150.54601	-7.76875	-418.56912
150.64601	-7.77203	-418.78721
150.74601	-7.77547	-418.89459
150.84601	-7.78000	-419.09266
150.94601	-7.78547	-419.37023
151.04601	-7.79359	-419.80425
151.14601	-7.79781	-420.10269
151.24601	-7.80141	-420.23835
151.34601	-7.80578	-420.42804
151.44601	-7.81078	-420.66827
151.54601	-7.81609	-420.95032
151.64601	-7.82359	-421.34520
151.74601	-7.82828	-421.66290
151.84601	-7.83203	-421.79528
151.94601	-7.83656	-422.00723
152.04601	-7.84234	-422.30293
152.14601	-7.85125	-422.77288
152.24601	-7.85578	-423.14515
152.34601	-7.85875	-423.21715
152.44601	-7.86281	-423.39846
152.54601	-7.86797	-423.65164
152.64601	-7.87344	-423.94605
152.74601	-7.88141	-424.35434
152.84601	-7.88578	-424.69791
152.94601	-7.88922	-424.81396
153.04601	-7.89391	-425.03101
153.14601	-7.89906	-425.28534
153.24601	-7.90609	-425.62997
153.34601	-7.91141	-426.01702
153.44601	-7.91500	-426.14856
153.54601	-7.91937	-426.34067
153.64601	-7.92438	-426.57572
153.74601	-7.93000	-426.87517
153.84601	-7.93828	-427.30668
153.94601	-7.94250	-427.62241
154.04601	-7.94594	-427.74260
154.14601	-7.95031	-427.92422
154.24601	-7.95578	-428.18603
154.34601	-7.96359	-428.59942
154.44601	-7.96844	-428.95311
154.54601	-7.97203	-429.08901
154.64601	-7.97625	-429.27277
154.74601	-7.98141	-429.51256
154.84601	-7.98656	-429.78361
154.94601	-7.99406	-430.15659
155.04601	-7.99891	-430.49994
155.14601	-8.00250	-430.63891
155.24601	-8.00719	-430.84604
155.34601	-8.01281	-431.12385
155.44601	-8.02031	-431.54025
155.54601	-8.02469	-431.83428
155.64601	-8.02828	-431.96043
155.74601	-8.03266	-432.15379
155.84601	-8.03750	-432.38771
155.94601	-8.04281	-432.64779
156.04601	-8.05094	-433.06920
156.14601	-8.05641	-433.48259
156.24601	-8.05984	-433.59810
156.34601	-8.06453	-433.80752
156.44601	-8.06984	-434.07464
156.54601	-8.07688	-434.44964
156.64601	-8.08141	-434.73658
156.74601	-8.08516	-434.88458
156.84601	-8.08938	-435.06777
156.94601	-8.09422	-435.30595
157.04601	-8.09984	-435.58693
157.14601	-8.10828	-436.01748
157.24601	-8.11297	-436.38635
157.34601	-8.11641	-436.49375
157.44601	-8.12141	-436.72714
157.54601	-8.12719	-437.03815
157.64601	-8.13500	-437.51809
157.74601	-8.13859	-437.74584
157.84601	-8.14234	-437.86442
157.94601	-8.14656	-438.06028
158.04601	-8.15125	-438.29262
158.14601	-8.15672	-438.57074
158.24601	-8.16391	-438.95009
158.34601	-8.16969	-439.36700
158.44601	-8.17344	-439.51231
158.54601	-8.17813	-439.73932
158.64601	-8.18359	-440.02923
158.74601	-8.19047	-440.40361
158.84601	-8.19484	-440.67994
158.94601	-8.19828	-440.80704
159.04601	-8.20266	-440.99692
159.14601	-8.20750	-441.25202
159.24601	-8.21328	-441.55836
159.34601	-8.21969	-441.90449
159.44601	-8.22609	-442.32744
159.54601	-8.22984	-442.49845
159.64601	-8.23438	-442.69985
159.74601	-8.23938	-442.94012
159.84601	-8.24641	-443.30183
159.94601	-8.25125	-443.62733
160.04601	-8.25516	-443.80128
160.14601	-8.25969	-443.99390
160.24601	-8.26453	-444.24105
160.34601	-8.27000	-444.51407
160.44601	-8.27625	-444.84416
160.54601	-8.28203	-445.20909
160.64601	-8.28578	-445.35258
160.74601	-8.29031	-445.55056
160.84601	-8.29563	-445.79434
160.94601	-8.30297	-446.16410
161.04601	-8.30828	-446.52343
161.14601	-8.31234	-446.68549
161.24601	-8.31672	-446.86735
161.34601	-8.32156	-447.10183
161.44601	-8.32703	-447.36123
161.54601	-8.33422	-447.71755
161.64601	-8.33906	-448.05735
161.74601	-8.34297	-448.18249
161.84601	-8.34750	-448.38679
161.94601	-8.35297	-448.65000
162.04601	-8.36031	-449.01478
162.14601	-8.36516	-449.35244
162.24601	-8.36891	-449.47609
162.34601	-8.37328	-449.65097
162.44601	-8.37781	-449.85574
162.54601	-8.38328	-450.10826
162.64601	-8.39078	-450.48180
162.74601	-8.39594	-450.84730
162.84601	-8.39922	-450.93772
162.94601	-8.40375	-451.11606
163.04601	-8.40922	-451.36133
163.14601	-8.41688	-451.71979
163.24601	-8.42234	-452.11965
163.34601	-8.42594	-452.24938
163.44601	-8.43016	-452.40974
163.54601	-8.43500	-452.61410
163.64601	-8.44000	-452.85553
163.74601	-8.44656	-453.13007
163.84601	-8.45234	-453.51195
163.94601	-8.45578	-453.60872
164.04601	-8.46000	-453.77156
164.14601	-8.46516	-453.99174
164.24601	-8.47094	-454.25606
164.34601	-8.47891	-454.72181
164.44601	-8.48250	-454.85312
164.54601	-8.48672	-455.01551
164.64601	-8.49172	-455.23641
164.74601	-8.49766	-455.50975
164.84601	-8.50703	-455.96513
164.94601	-8.51109	-456.29427
165.04601	-8.51375	-456.32216
165.14601	-8.51812	-456.49901
165.24601	-8.52313	-456.71245
165.34601	-8.53063	-457.04713
165.44601	-8.53656	-457.47751
165.54601	-8.53969	-457.56102
165.64601	-8.54391	-457.70940
165.74601	-8.54859	-457.91960
165.84601	-8.55422	-458.17637
165.94601	-8.56250	-458.58726
166.04601	-8.56703	-458.93630
166.14601	-8.57031	-459.00792
166.24601	-8.57484	-459.18640
166.34601	-8.58016	-459.42765
166.44601	-8.58797	-459.79777
166.54601	-8.59328	-460.18198
166.64601	-8.59641	-460.26495
166.74601	-8.60047	-460.43107
166.84601	-8.60531	-460.64737
166.94601	-8.61078	-460.91536
167.04601	-8.61828	-461.26744
167.14601	-8.62359	-461.65130
167.24601	-8.62688	-461.74049
167.34601	-8.63125	-461.90652
167.44601	-8.63641	-462.15314
167.54601	-8.64391	-462.48680
167.64601	-8.64875	-462.82890
167.74601	-8.65234	-462.94850
167.84601	-8.65672	-463.11104
167.94601	-8.66188	-463.35337
168.04601	-8.66766	-463.63857
168.14601	-8.67547	-464.00651
168.24601	-8.68078	-464.40125
168.34601	-8.68391	-464.47477
168.44601	-8.68797	-464.62944
168.54601	-8.69297	-464.84011
168.64601	-8.69984	-465.15620
168.74601	-8.70594	-465.57117
168.84601	-8.70969	-465.70021
168.94601	-8.71375	-465.85196
169.04601	-8.71891	-466.07661
169.14601	-8.72469	-466.36179
169.24601	-8.73203	-466.74395
169.34601	-8.73703	-467.10870
169.44601	-8.74047	-467.17781
169.54601	-8.74484	-467.34840
169.64601	-8.75000	-467.58842
169.74601	-8.75734	-467.93309
169.84601	-8.76297	-468.31119
169.94601	-8.76641	-468.43266
170.04601	-8.77031	-468.57646
170.14601	-8.77500	-468.77730
170.24601	-8.78031	-469.02874
170.34601	-8.78703	-469.34891
170.44201	-8.79438	-469.85066
170.54201	-8.79750	-469.95428
170.64201	-8.80188	-470.09134
170.74201	-8.80719	-470.34019
170.84201	-8.81469	-470.71323
170.94201	-8.81922	-471.01092
171.04201	-8.82266	-471.11130
171.14201	-8.82703	-471.27640
171.24201	-8.83188	-471.51488
171.34201	-8.83719	-471.76215
171.44201	-8.84391	-472.09081
171.54201	-8.85109	-472.56917
171.64201	-8.85406	-472.64734
171.74201	-8.85781	-472.75731
171.84201	-8.86266	-472.96628
171.94201	-8.86938	-473.26660
172.04201	-8.87594	-473.70544
172.14201	-8.87969	-473.85144
172.24201	-8.88391	-473.99521
172.34201	-8.88859	-474.20609
172.44201	-8.89406	-474.44934
172.54201	-8.90000	-474.72996
172.64201	-8.90719	-475.20387
172.74201	-8.91078	-475.31545
172.84201	-8.91516	-475.47275
172.94201	-8.92016	-475.68938
173.04201	-8.92703	-476.00251
173.14201	-8.93313	-476.40142
173.24201	-8.93672	-476.52161
173.34201	-8.94078	-476.65936
173.44201	-8.94547	-476.86201
173.54201	-8.95094	-477.13038
173.64201	-8.95781	-477.44638
173.74201	-8.96391	-477.86820
173.84201	-8.96734	-477.96205
173.94201	-8.97172	-478.11118
174.04201	-8.97719	-478.37177
174.14201	-8.98500	-478.76060
174.24201	-8.99047	-479.14952
174.34201	-8.99375	-479.23750
174.44201	-8.99812	-479.39548
174.54201	-9.00281	-479.60925
174.64201	-9.00797	-479.86245
174.74201	-9.01500	-480.18828
174.84201	-9.02031	-480.57476
174.94201	-9.02375	-480.64905
175.04201	-9.02813	-480.83121
175.14201	-9.03375	-481.09889
175.24201	-9.04047	-481.41527
175.34201	-9.04609	-481.80941
175.44201	-9.04984	-481.91947
175.54201	-9.05406	-482.08192
175.64201	-9.05906	-482.30332
175.74201	-9.06453	-482.56966
175.84201	-9.07094	-482.85881
175.94201	-9.07703	-483.25205
176.04201	-9.08047	-483.35585
176.14201	-9.08469	-483.50886
176.24201	-9.08969	-483.71682
176.34201	-9.09531	-483.99761
176.44201	-9.10250	-484.40015
176.54201	-9.10625	-484.55748
176.64201	-9.11031	-484.68825
176.74201	-9.11500	-484.88072
176.84201	-9.12047	-485.12965
176.94201	-9.12766	-485.45453
177.04201	-9.13484	-485.95589
177.14201	-9.13797	-486.01520
177.24201	-9.14219	-486.14180
177.34201	-9.14734	-486.36791
177.44201	-9.15281	-486.62180
177.54201	-9.15969	-486.99784
177.64201	-9.16344	-487.12352
177.74201	-9.16750	-487.25605
177.84201	-9.17234	-487.44819
177.94201	-9.17813	-487.70994
178.04201	-9.18500	-488.04414
178.14201	-9.19125	-488.45932
178.24201	-9.19422	-488.49222
178.34201	-9.19813	-488.59724
178.44201	-9.20281	-488.78703
178.54201	-9.20844	-489.04100
178.64201	-9.21609	-489.48306
178.74201	-9.22031	-489.65216
178.84201	-9.22469	-489.78239
178.94201	-9.22969	-489.99175
179.04201	-9.23500	-490.23217
179.14201	-9.24203	-490.51768
179.24201	-9.24797	-490.94141
179.34201	-9.25094	-490.96966
179.44201	-9.25516	-491.09575
179.54201	-9.26031	-491.31122
179.64201	-9.26672	-491.58198
179.74201	-9.27328	-492.01441
179.84201	-9.27656	-492.08942
179.94201	-9.28062	-492.20040
180.04201	-9.28500	-492.35424
180.14201	-9.28984	-492.55332
180.24201	-9.29531	-492.77973
180.34201	-9.30359	-493.21496
180.44201	-9.30766	-493.39545
180.54201	-9.31156	-493.49463
180.64201	-9.31609	-493.64838
180.74201	-9.32156	-493.86778
180.84201	-9.33016	-494.34400
180.94201	-9.33406	-494.48752
181.04201	-9.33844	-494.60843
181.14201	-9.34375	-494.82176
181.24201	-9.35000	-495.12523
181.34201	-9.35812	-495.51657
181.44201	-9.36203	-495.76163
181.54201	-9.36453	-495.73973
181.64201	-9.36891	-495.87145
181.74201	-9.37406	-496.08773
181.84201	-9.38125	-496.40220
181.94201	-9.38781	-496.85922
182.04201	-9.39109	-496.92965
182.14201	-9.39469	-497.02147
182.24201	-9.39891	-497.15993
182.34201	-9.40406	-497.38064
182.44201	-9.41063	-497.70659
182.53601	-9.41906	-498.21469
182.63601	-9.42219	-498.32803
182.73601	-9.42594	-498.40546
182.83601	-9.43094	-498.61178
182.93601	-9.43766	-498.88760
183.03601	-9.44344	-499.27405
183.13601	-9.44688	-499.34945
183.23601	-9.45109	-499.47810
183.33601	-9.45578	-499.68228
183.43601	-9.46078	-499.90329
183.53601	-9.46656	-500.17220
183.63601	-9.47453	-500.58007
183.73601	-9.47828	-500.78249
183.83601	-9.48203	-500.88131
183.93601	-9.48703	-501.06841
184.03601	-9.49281	-501.32036
184.13601	-9.50031	-501.77115
184.23601	-9.50391	-501.88792
184.33601	-9.50781	-501.98597
184.43601	-9.51250	-502.15358
184.53601	-9.51781	-502.37519
184.63601	-9.52328	-502.62350
184.73601	-9.53141	-503.07053
184.83601	-9.53500	-503.21978
184.93601	-9.53922	-503.32344
185.03601	-9.54406	-503.50690
185.13601	-9.55016	-503.75313
185.23601	-9.55703	-504.16797
185.33601	-9.56078	-504.25744
185.43601	-9.56469	-504.35251
185.53601	-9.56906	-504.49359
185.63601	-9.57438	-504.70889
185.73601	-9.58031	-504.96793
185.83601	-9.58766	-505.38266
185.93601	-9.59109	-505.48148
186.03601	-9.59547	-505.58650
186.13601	-9.60047	-505.77861
186.23601	-9.60641	-506.04469
186.33601	-9.61375	-506.45560
186.43601	-9.61734	-506.55448
186.53601	-9.62125	-506.65563
186.63601	-9.62578	-506.80709
186.73601	-9.63109	-507.01249
186.83601	-9.63797	-507.32958
186.93201	-9.64547	-507.83288
187.03201	-9.64828	-507.85917
187.13201	-9.65219	-507.92891
187.23201	-9.65703	-508.12072
187.33201	-9.66281	-508.39031
187.43201	-9.67031	-508.82173
187.53201	-9.67375	-508.91471
187.63201	-9.67766	-509.00793
187.73201	-9.68234	-509.17661
187.83201	-9.68766	-509.40120
187.93201	-9.69328	-509.63962
188.03201	-9.70109	-510.07247
188.13201	-9.70469	-510.19716
188.23201	-9.70875	-510.29450
188.33201	-9.71344	-510.46479
188.43201	-9.71938	-510.72961
188.53201	-9.72813	-511.21867
188.63201	-9.73141	-511.35671
188.73201	-9.73484	-511.39450
188.83201	-9.73922	-511.55120
188.93201	-9.74438	-511.75481
189.03201	-9.75016	-512.00747
189.13201	-9.75797	-512.43275
189.23201	-9.76156	-512.58105
189.33201	-9.76563	-512.66694
189.43201	-9.77047	-512.83252
189.53201	-9.77609	-513.07899
189.63201	-9.78469	-513.55839
189.73201	-9.78844	-513.73398
189.83201	-9.79219	-513.79800
189.93201	-9.79703	-513.97800
190.03201	-9.80266	-514.23305
190.13201	-9.80922	-514.53912
190.23201	-9.81594	-514.99271
190.33201	-9.81844	-514.96714
190.43201	-9.82219	-515.06287
190.53201	-9.82703	-515.24627
190.63201	-9.83328	-515.54132
190.72401	-9.84141	-516.04301
190.82401	-9.84500	-516.19691
190.92401	-9.84875	-516.26420
191.02401	-9.85344	-516.44540
191.12401	-9.85797	-516.61342
191.22401	-9.86328	-516.84690
191.32401	-9.87078	-517.26371
191.42401	-9.87469	-517.42721
191.52401	-9.87875	-517.53885
191.62401	-9.88344	-517.71951
191.72401	-9.88938	-517.98052
191.82401	-9.89734	-518.46510
191.92401	-9.90094	-518.57316
192.02401	-9.90484	-518.67366
192.12401	-9.90938	-518.83566
192.22401	-9.91437	-519.05584
192.32401	-9.91953	-519.27203
192.42401	-9.92656	-519.61160
192.52401	-9.93094	-519.82307
192.62401	-9.93500	-519.92822
192.72401	-9.93953	-520.08194
192.82401	-9.94484	-520.28799
192.92401	-9.95281	-520.69062
193.02401	-9.95750	-520.94167
193.12401	-9.96141	-521.04622
193.22401	-9.96594	-521.17527
193.32401	-9.97109	-521.37864
193.42401	-9.97750	-521.65145
193.52401	-9.98531	-522.13699
193.62401	-9.98844	-522.17770
193.72401	-9.99234	-522.26502
193.82401	-9.99703	-522.42738
193.92401	-10.00266	-522.66639
194.02401	-10.01031	-523.08261
194.12401	-10.01422	-523.23264
194.22401	-10.01813	-523.30381
194.32401	-10.02234	-523.43327
194.42401	-10.02687	-523.58556
194.52401	-10.03234	-523.79721
194.62401	-10.04000	-524.15198
194.72401	-10.04563	-524.52081
194.82401	-10.04937	-524.57392
194.92401	-10.05422	-524.72270
195.02401	-10.06016	-524.96582
195.12401	-10.06781	-525.42478
195.22401	-10.07109	-525.49547
195.32401	-10.07500	-525.56372
195.42401	-10.07938	-525.69342
195.52401	-10.08453	-525.89726
195.62401	-10.09062	-526.17681
195.72401	-10.09797	-526.54469
195.82401	-10.10219	-526.73751
195.92401	-10.10562	-526.77941
196.02401	-10.11000	-526.91704
196.12401	-10.11516	-527.10515
196.22401	-10.12297	-527.47798
196.32401	-10.12703	-527.67795
196.42401	-10.13094	-527.74984
196.52401	-10.13500	-527.85039
196.62401	-10.13984	-528.01967
196.72401	-10.14547	-528.22965
196.82401	-10.15234	-528.50270
196.92401	-10.15844	-528.86528
197.02401	-10.16234	-528.92023
197.12401	-10.16688	-529.03140
197.22401	-10.17234	-529.24460
197.32401	-10.18063	-529.66928
197.42401	-10.18438	-529.79422
197.52401	-10.18828	-529.83886
197.62401	-10.19297	-529.97863
197.72401	-10.19906	-530.23869
197.82401	-10.20688	-530.59524
197.92401	-10.21391	-531.08591
198.02401	-10.21578	-530.97850
198.12401	-10.21953	-531.00991
198.22401	-10.22437	-531.17388
198.32401	-10.22969	-531.38632
198.42401	-10.23750	-531.79801
198.52401	-10.24156	-531.96496
198.62401	-10.24531	-532.02313
198.72401	-10.24969	-532.14920
198.82401	-10.25469	-532.32199
198.92401	-10.26031	-532.55922
199.02401	-10.26891	-533.01162
199.12401	-10.27234	-533.15032
199.22401	-10.27578	-533.17553
199.32401	-10.28031	-533.30332
199.42401	-10.28547	-533.49233
199.52401	-10.29344	-533.86891
[truncated: 2,279 more rows]
