# Supplementary material for: Strengthening of 3D Printed Fused Deposition Manufactured Parts Using the Fill Compositing Technique
Source: PLoS One. 2015 Apr 16;10(4):e0122915. doi: 10.1371/journal.pone.0122915 (PMC4400136; doi:10.1371/journal.pone.0122915)
Supplement: S1 File — This is the raw data and information on all the samples presented in this manuscript. (ZIP) [file pone.0122915.s001.zip › Specimen_RawData_50.csv]

Time	Extension	Load
(sec)	(mm)	(N)
0.00000	-0.00016	-0.47423
0.10000	-0.00016	-0.47003
0.20000	-0.00156	-0.47926
0.28600	-0.01172	-0.46892
0.38600	-0.01891	-0.47656
0.48600	-0.02406	-0.48195
0.58600	-0.02937	-0.48173
0.68600	-0.03516	-0.47672
0.78600	-0.04156	-0.47765
0.88600	-0.04547	-0.47899
0.98600	-0.04969	-0.47279
1.08600	-0.05453	-0.47805
1.18600	-0.06000	-0.47340
1.28600	-0.06625	-0.47457
1.38600	-0.07094	-0.48022
1.48600	-0.07500	-0.47539
1.58600	-0.07969	-0.48368
1.68600	-0.08531	-0.48311
1.78600	-0.09156	-0.47852
1.88600	-0.09922	-0.47714
1.98600	-0.10328	-0.47917
2.08600	-0.10750	-0.47433
2.18600	-0.11281	-0.48123
2.28600	-0.12016	-0.48388
2.38600	-0.12594	-0.47116
2.48600	-0.12906	-0.47513
2.58600	-0.13313	-0.48342
2.68600	-0.13781	-0.47557
2.78600	-0.14328	-0.47946
2.88600	-0.15000	-0.47810
2.98600	-0.15625	-0.47256
3.08600	-0.15953	-0.47674
3.18600	-0.16406	-0.48539
3.28600	-0.16891	-0.48170
3.38600	-0.17531	-0.47487
3.48600	-0.18156	-0.47708
3.58600	-0.18547	-0.47432
3.68600	-0.18969	-0.47384
3.78600	-0.19422	-0.47387
3.88600	-0.19922	-0.47573
3.98600	-0.20500	-0.47296
4.08600	-0.21219	-0.47878
4.18600	-0.21609	-0.47319
4.28600	-0.22047	-0.48149
4.38600	-0.22547	-0.47435
4.48600	-0.23141	-0.47748
4.58600	-0.23750	-0.47330
4.68600	-0.24172	-0.47927
4.78600	-0.24594	-0.47679
4.88600	-0.25063	-0.47698
4.98600	-0.25594	-0.48260
5.08600	-0.26203	-0.47630
5.18600	-0.26938	-0.47595
5.28600	-0.27313	-0.47609
5.38600	-0.27734	-0.47010
5.48600	-0.28219	-0.47602
5.58600	-0.28797	-0.47815
5.68600	-0.29500	-0.47498
5.78600	-0.29906	-0.48139
5.88600	-0.30344	-0.48133
5.98600	-0.30813	-0.47712
6.08600	-0.31328	-0.48356
6.18600	-0.31906	-0.47323
6.28600	-0.32547	-0.47469
6.38600	-0.32922	-0.47332
6.48600	-0.33359	-0.48154
6.58600	-0.33875	-0.47938
6.68600	-0.34453	-0.47655
6.78600	-0.35156	-0.47239
6.88600	-0.35594	-0.47799
6.98600	-0.35984	-0.47035
7.08600	-0.36453	-0.48296
7.18600	-0.36969	-0.47719
7.28600	-0.37594	-0.47555
7.38600	-0.38281	-0.47355
7.48600	-0.38625	-0.47479
7.58600	-0.39063	-0.47952
7.68600	-0.39563	-0.47641
7.78600	-0.40141	-0.47523
7.88600	-0.40781	-0.47588
7.98600	-0.41219	-0.47690
8.08600	-0.41656	-0.47505
8.18600	-0.42141	-0.48173
8.28600	-0.42687	-0.47579
8.38600	-0.43344	-0.48151
8.48600	-0.43984	-0.47093
8.58600	-0.44297	-0.47238
8.68600	-0.44703	-0.47462
8.78600	-0.45172	-0.47675
8.88600	-0.45750	-0.47637
8.98600	-0.46500	-0.47509
9.08600	-0.46953	-0.47967
9.18600	-0.47375	-0.47419
9.28600	-0.47859	-0.47777
9.38600	-0.48375	-0.47536
9.48600	-0.48953	-0.47249
9.58600	-0.49594	-0.47029
9.68600	-0.49969	-0.47386
9.78600	-0.50422	-0.47164
9.88600	-0.50922	-0.47764
9.98600	-0.51547	-0.47390
10.08600	-0.52219	-0.47726
10.18600	-0.52609	-0.47541
10.28600	-0.53000	-0.47682
10.38600	-0.53453	-0.47401
10.48600	-0.53969	-0.47692
10.58600	-0.54609	-0.47716
10.68600	-0.55344	-0.47151
10.78600	-0.55703	-0.47040
10.88600	-0.56125	-0.47001
10.98600	-0.56641	-0.47488
11.08600	-0.57234	-0.47372
11.18600	-0.57875	-0.47744
11.28600	-0.58297	-0.47605
11.38600	-0.58719	-0.47641
11.48600	-0.59203	-0.47536
11.58600	-0.59734	-0.47942
11.68600	-0.60406	-0.47921
11.78600	-0.61094	-0.47286
11.88600	-0.61391	-0.47026
11.98600	-0.61813	-0.47777
12.08600	-0.62313	-0.48188
12.18600	-0.62891	-0.47221
12.28600	-0.63484	-0.47265
12.38600	-0.63938	-0.47287
12.48600	-0.64344	-0.47663
12.58600	-0.64781	-0.48170
12.68600	-0.65297	-0.47692
12.78600	-0.65922	-0.47208
12.88600	-0.66609	-0.47126
12.98600	-0.67000	-0.47638
13.08600	-0.67437	-0.47263
13.18600	-0.67953	-0.46911
13.28600	-0.68547	-0.47528
13.38600	-0.69188	-0.47631
13.48600	-0.69609	-0.47427
13.58600	-0.70016	-0.47512
13.68600	-0.70469	-0.47344
13.78600	-0.70969	-0.47037
13.88600	-0.71547	-0.47651
13.98600	-0.72219	-0.47537
14.08600	-0.72688	-0.47101
14.18600	-0.73141	-0.46988
14.28600	-0.73641	-0.47844
14.38600	-0.74203	-0.46522
14.48600	-0.74828	-0.48111
14.58600	-0.75266	-0.47436
14.68600	-0.75656	-0.47040
14.78600	-0.76094	-0.46919
14.88600	-0.76609	-0.47356
14.98600	-0.77234	-0.47352
15.08600	-0.78016	-0.46539
15.18600	-0.78406	-0.47152
15.28600	-0.78813	-0.47157
15.38600	-0.79313	-0.46951
15.48600	-0.79906	-0.47314
15.58600	-0.80531	-0.47187
15.68600	-0.80938	-0.47312
15.78600	-0.81359	-0.48036
15.88600	-0.81844	-0.47162
15.98600	-0.82359	-0.47576
16.08600	-0.82937	-0.48001
16.18600	-0.83609	-0.47089
16.28600	-0.84000	-0.47499
16.38600	-0.84422	-0.47628
16.48600	-0.84922	-0.47828
16.58600	-0.85500	-0.48278
16.68600	-0.86250	-0.66026
16.78600	-0.86641	-0.86361
16.88600	-0.87016	-1.02855
16.98600	-0.87453	-1.23828
17.08600	-0.87922	-1.48007
17.18600	-0.88469	-1.74083
17.28600	-0.89141	-2.06650
17.38600	-0.89641	-2.36165
17.48600	-0.90063	-2.56756
17.58600	-0.90531	-2.81765
17.68600	-0.91094	-3.10285
17.78600	-0.91812	-3.46950
17.88600	-0.92281	-3.75901
17.98600	-0.92687	-3.96921
18.08600	-0.93172	-4.22498
18.18600	-0.93719	-4.50160
18.28600	-0.94359	-4.83770
18.38600	-0.95156	-5.31184
18.48600	-0.95469	-5.49607
18.58600	-0.95859	-5.70279
18.68600	-0.96344	-5.96324
18.78600	-0.96922	-6.27073
18.88600	-0.97625	-6.67038
18.98600	-0.98047	-6.94179
19.08600	-0.98453	-7.16008
19.18600	-0.98922	-7.41071
19.28600	-0.99422	-7.69124
19.38600	-0.99969	-7.98721
19.48600	-1.00703	-8.42292
19.58600	-1.01078	-8.68135
19.68600	-1.01500	-8.88233
19.78600	-1.02016	-9.16970
19.88600	-1.02625	-9.52225
19.98600	-1.03297	-9.91625
20.08600	-1.03688	-10.15414
20.18600	-1.04094	-10.36106
20.28600	-1.04547	-10.62007
20.38600	-1.05031	-10.89908
20.48600	-1.05625	-11.21835
20.58600	-1.06406	-11.67279
20.68600	-1.06797	-11.93596
20.78600	-1.07172	-12.13987
20.88600	-1.07625	-12.38821
20.98600	-1.08203	-12.69297
21.08600	-1.08953	-13.13338
21.18600	-1.09422	-13.44827
21.28600	-1.09813	-13.67283
21.38600	-1.10281	-13.93384
21.48600	-1.10813	-14.23564
21.58600	-1.11375	-14.54934
21.68600	-1.12016	-14.95783
21.78600	-1.12406	-15.17922
21.88600	-1.12828	-15.42748
21.98600	-1.13328	-15.70292
22.08600	-1.13906	-16.02477
22.18600	-1.14609	-16.45624
22.28600	-1.15047	-16.73444
22.38600	-1.15422	-16.94664
22.48600	-1.15891	-17.20410
22.58600	-1.16406	-17.51151
22.68600	-1.17016	-17.85479
22.78600	-1.17719	-18.29157
22.88600	-1.18109	-18.54225
22.98600	-1.18516	-18.77624
23.08600	-1.19016	-19.05477
23.18600	-1.19578	-19.36747
23.28600	-1.20234	-19.76547
23.38600	-1.20672	-20.06482
23.48600	-1.21094	-20.29327
23.58600	-1.21547	-20.55430
23.68600	-1.22047	-20.84805
23.78600	-1.22641	-21.18369
23.88600	-1.23422	-21.63835
23.98600	-1.23813	-21.91374
24.08600	-1.24203	-22.12314
24.18600	-1.24672	-22.40310
24.28600	-1.25266	-22.72773
24.38600	-1.25953	-23.15788
24.48600	-1.26375	-23.43636
24.58600	-1.26797	-23.66070
24.68600	-1.27250	-23.92350
24.78600	-1.27766	-24.21346
24.88600	-1.28328	-24.55107
24.98600	-1.29016	-24.94926
25.08600	-1.29469	-25.26584
25.18600	-1.29859	-25.47930
25.28600	-1.30344	-25.75959
25.38600	-1.30938	-26.09772
25.48600	-1.31641	-26.52865
25.58600	-1.32063	-26.81108
25.68600	-1.32469	-27.04013
25.78600	-1.32938	-27.30945
25.88600	-1.33453	-27.61477
25.98600	-1.34016	-27.95241
26.08600	-1.34687	-28.35210
26.18600	-1.35156	-28.67708
26.28600	-1.35547	-28.87627
26.38600	-1.36000	-29.13301
26.48600	-1.36547	-29.44814
26.58600	-1.37297	-29.90407
26.68600	-1.37797	-30.25559
26.78600	-1.38188	-30.48052
26.88600	-1.38641	-30.73777
26.98600	-1.39172	-31.04969
27.08600	-1.39750	-31.41429
27.18600	-1.40422	-31.83021
27.28600	-1.40797	-32.07667
27.38600	-1.41203	-32.31676
27.48600	-1.41703	-32.61371
27.58600	-1.42281	-32.94065
27.68600	-1.43078	-33.44247
27.78600	-1.43516	-33.76147
27.88600	-1.43891	-33.98060
27.98600	-1.44359	-34.26092
28.08600	-1.44828	-34.54604
28.18600	-1.45344	-34.86563
28.28600	-1.46016	-35.28136
28.38600	-1.46469	-35.59382
28.48600	-1.46906	-35.85911
28.58600	-1.47406	-36.15820
28.68600	-1.47953	-36.49434
28.78600	-1.48563	-36.89381
28.88600	-1.49031	-37.20289
28.98600	-1.49453	-37.46057
29.08600	-1.49922	-37.73528
29.18600	-1.50453	-38.07246
29.28600	-1.51031	-38.42244
29.38600	-1.51703	-38.85880
29.48600	-1.52125	-39.13836
29.58600	-1.52531	-39.36864
29.68600	-1.52969	-39.64170
29.78600	-1.53469	-39.94469
29.88600	-1.54125	-40.31963
29.98600	-1.54656	-40.66999
30.08600	-1.55078	-40.92582
30.18600	-1.55563	-41.19546
30.28600	-1.56109	-41.52496
30.38600	-1.56703	-41.88010
30.48600	-1.57437	-42.31701
30.58600	-1.57844	-42.61662
30.68600	-1.58250	-42.83821
30.78600	-1.58734	-43.14074
30.88600	-1.59266	-43.45747
30.98600	-1.59906	-43.83014
31.08600	-1.60422	-44.18422
31.18600	-1.60828	-44.38884
31.28600	-1.61234	-44.63836
31.38600	-1.61703	-44.91061
31.48600	-1.62234	-45.21697
31.58600	-1.62938	-45.59858
31.68600	-1.63484	-45.99311
31.78600	-1.63906	-46.21706
31.88600	-1.64406	-46.49872
31.98600	-1.64984	-46.83420
32.08600	-1.65703	-47.25992
32.18600	-1.66188	-47.61406
32.28600	-1.66563	-47.81659
32.38600	-1.67031	-48.08767
32.48600	-1.67516	-48.38958
32.58600	-1.68078	-48.71567
32.68600	-1.68875	-49.19926
32.78600	-1.69234	-49.46317
32.88600	-1.69594	-49.64247
32.98600	-1.70047	-49.91876
33.08600	-1.70594	-50.23155
33.18600	-1.71297	-50.64842
33.28600	-1.71766	-50.98306
33.38600	-1.72172	-51.20818
33.48600	-1.72578	-51.44229
33.58600	-1.73047	-51.69911
33.68600	-1.73531	-51.96735
33.78600	-1.74141	-52.30318
33.88600	-1.74734	-52.70826
33.98600	-1.75188	-52.93828
34.08600	-1.75656	-53.20158
34.18600	-1.76219	-53.50759
34.28600	-1.77031	-53.95223
34.38600	-1.77531	-54.32359
34.48600	-1.77859	-54.47226
34.58600	-1.78297	-54.72527
34.68600	-1.78813	-55.03329
34.78600	-1.79438	-55.38870
34.88200	-1.80281	-55.89237
34.98200	-1.80672	-56.20241
35.08200	-1.81031	-56.37782
35.18200	-1.81516	-56.65679
35.28200	-1.82063	-56.98410
35.38200	-1.82719	-57.39685
35.48200	-1.83125	-57.65806
35.58200	-1.83516	-57.85948
35.68200	-1.83938	-58.11697
35.78200	-1.84422	-58.40332
35.88200	-1.84984	-58.73355
35.98200	-1.85719	-59.15665
36.08200	-1.86219	-59.54240
36.18200	-1.86609	-59.73281
36.28200	-1.87094	-60.01200
36.38200	-1.87672	-60.37151
36.48200	-1.88406	-60.81691
36.58200	-1.88828	-61.11943
36.68200	-1.89203	-61.31805
36.78200	-1.89625	-61.58026
36.88200	-1.90125	-61.86968
36.98200	-1.90672	-62.19344
37.08200	-1.91406	-62.61424
37.18200	-1.91984	-63.05962
37.28200	-1.92344	-63.24883
37.38200	-1.92828	-63.52743
37.48200	-1.93406	-63.87259
37.58200	-1.94094	-64.32897
37.68200	-1.94516	-64.62257
37.78200	-1.94875	-64.81382
37.88200	-1.95312	-65.07204
37.98200	-1.95797	-65.37060
38.08200	-1.96344	-65.70209
38.18200	-1.96938	-66.05580
38.28200	-1.97563	-66.47737
38.38200	-1.97984	-66.72733
38.48200	-1.98438	-66.99473
38.58200	-1.98953	-67.31065
38.68200	-1.99641	-67.71788
38.78200	-2.00188	-68.12651
38.88200	-2.00578	-68.34385
38.98200	-2.01031	-68.61730
39.08200	-2.01547	-68.93218
39.18200	-2.02094	-69.27279
39.28200	-2.02766	-69.67367
39.38200	-2.03234	-70.03736
39.48200	-2.03609	-70.23057
39.58200	-2.04094	-70.51950
39.68200	-2.04625	-70.85198
39.78200	-2.05297	-71.26530
39.88200	-2.05797	-71.61033
39.98200	-2.06203	-71.84382
40.08200	-2.06656	-72.11469
40.18200	-2.07141	-72.39719
40.28200	-2.07687	-72.73750
40.38200	-2.08422	-73.16846
40.48200	-2.08906	-73.52387
40.58200	-2.09297	-73.73534
40.68200	-2.09766	-74.01697
40.78200	-2.10297	-74.32199
40.88200	-2.10969	-74.73177
40.98200	-2.11469	-75.08828
41.08200	-2.11875	-75.32065
41.18200	-2.12344	-75.59122
41.28200	-2.12859	-75.91308
41.38200	-2.13391	-76.23968
41.48200	-2.14109	-76.65725
41.58200	-2.14578	-77.00973
41.68200	-2.14953	-77.20335
41.78200	-2.15391	-77.45749
41.88200	-2.15906	-77.77189
41.98200	-2.16609	-78.16868
42.08200	-2.17172	-78.57958
42.18200	-2.17562	-78.78776
42.28200	-2.18000	-79.03536
42.38200	-2.18516	-79.34187
42.48200	-2.19078	-79.67582
42.58200	-2.19750	-80.06959
42.68200	-2.20266	-80.44232
42.78200	-2.20656	-80.63135
42.88200	-2.21125	-80.91858
42.98200	-2.21688	-81.25131
43.08200	-2.22375	-81.66784
43.18200	-2.22953	-82.07915
43.28200	-2.23297	-82.26854
43.38200	-2.23719	-82.50604
43.48200	-2.24219	-82.80248
43.58200	-2.24797	-83.16500
43.68200	-2.25516	-83.60477
43.78200	-2.25953	-83.94194
43.88200	-2.26313	-84.12285
43.98200	-2.26781	-84.38582
44.08200	-2.27344	-84.72717
44.18200	-2.28094	-85.17650
44.28200	-2.28688	-85.64012
44.38200	-2.29047	-85.84017
44.48200	-2.29484	-86.10631
44.58200	-2.29953	-86.41550
44.68200	-2.30469	-86.77191
44.78200	-2.31125	-87.16442
44.88200	-2.31609	-87.51502
44.98200	-2.31984	-87.71525
45.08200	-2.32391	-87.96774
45.18200	-2.32891	-88.27005
45.28200	-2.33625	-88.70214
45.38200	-2.34297	-89.19744
45.48200	-2.34672	-89.41787
45.58200	-2.35109	-89.65390
45.68200	-2.35609	-89.96103
45.78200	-2.36109	-90.27607
45.88200	-2.36703	-90.63946
45.98200	-2.37219	-91.00156
46.08200	-2.37641	-91.24678
46.18200	-2.38109	-91.53205
46.28200	-2.38625	-91.82684
46.38200	-2.39266	-92.17626
46.48200	-2.39844	-92.61438
46.58200	-2.40250	-92.85001
46.68200	-2.40703	-93.11204
46.78200	-2.41219	-93.44491
46.88200	-2.41781	-93.77190
46.98200	-2.42469	-94.18762
47.08200	-2.42984	-94.57988
47.18200	-2.43359	-94.74009
47.28200	-2.43812	-95.00348
47.38200	-2.44297	-95.27443
47.48200	-2.44922	-95.68712
47.58200	-2.45500	-96.06140
47.68200	-2.45922	-96.29527
47.78200	-2.46359	-96.56218
47.88200	-2.46812	-96.83412
47.98200	-2.47359	-97.12131
48.08200	-2.48016	-97.50203
48.18200	-2.48594	-97.93311
48.28200	-2.48984	-98.12406
48.38200	-2.49469	-98.38828
48.48200	-2.50078	-98.74406
48.58200	-2.50891	-99.24734
48.68200	-2.51359	-99.62022
48.78200	-2.51703	-99.78944
48.88200	-2.52125	-100.01790
48.98200	-2.52578	-100.30210
49.08200	-2.53078	-100.60484
49.18200	-2.53703	-100.96840
49.28200	-2.54313	-101.39252
49.38200	-2.54703	-101.61747
49.48200	-2.55156	-101.87535
49.58200	-2.55672	-102.18289
49.68200	-2.56328	-102.57374
49.78200	-2.56859	-102.94276
49.88200	-2.57250	-103.15216
49.98200	-2.57672	-103.39077
50.08200	-2.58156	-103.66739
50.18200	-2.58688	-103.98638
50.28200	-2.59297	-104.33959
50.38200	-2.60016	-104.81252
50.48200	-2.60406	-105.04356
50.58200	-2.60828	-105.26574
50.68200	-2.61313	-105.54181
50.78200	-2.61906	-105.86030
50.88200	-2.62500	-106.28219
50.98200	-2.62938	-106.51072
51.08200	-2.63406	-106.78311
51.18200	-2.63938	-107.09010
51.28200	-2.64547	-107.45148
51.38200	-2.65281	-107.88289
51.48200	-2.65750	-108.24706
51.58200	-2.66094	-108.40148
51.68200	-2.66562	-108.67210
51.78200	-2.67125	-109.01046
51.88200	-2.67859	-109.45423
51.98200	-2.68344	-109.82712
52.08200	-2.68703	-110.00235
52.18200	-2.69125	-110.24152
52.28200	-2.69578	-110.51258
52.38200	-2.70094	-110.82578
52.48200	-2.70734	-111.19808
52.58200	-2.71359	-111.65446
52.68200	-2.71734	-111.85849
52.78200	-2.72187	-112.10661
52.88200	-2.72703	-112.41663
52.98200	-2.73359	-112.79938
53.08200	-2.73937	-113.22374
53.18200	-2.74344	-113.45290
53.28200	-2.74781	-113.70367
53.38200	-2.75297	-114.01866
53.48200	-2.75828	-114.34726
53.58200	-2.76500	-114.74250
53.68200	-2.77031	-115.13309
53.78200	-2.77406	-115.32090
53.88200	-2.77828	-115.57034
53.98200	-2.78344	-115.88157
54.08200	-2.79000	-116.24978
54.18200	-2.79625	-116.73182
54.28200	-2.80016	-116.94696
54.38200	-2.80469	-117.20780
54.48200	-2.80969	-117.49907
54.58200	-2.81500	-117.82584
54.68200	-2.82094	-118.16137
54.78200	-2.82641	-118.56660
54.88200	-2.83047	-118.78449
54.98200	-2.83531	-119.06593
55.08200	-2.84078	-119.38053
55.18200	-2.84750	-119.78578
55.28200	-2.85391	-120.26843
55.38200	-2.85734	-120.45977
55.48200	-2.86141	-120.66878
55.58200	-2.86609	-120.95438
55.68200	-2.87141	-121.29112
55.78200	-2.87844	-121.68969
55.88200	-2.88406	-122.14441
55.98200	-2.88766	-122.32878
56.08200	-2.89219	-122.58162
56.18200	-2.89766	-122.91678
56.28200	-2.90375	-123.28455
56.38200	-2.90984	-123.71226
56.48200	-2.91375	-123.94288
56.58200	-2.91828	-124.19477
56.68200	-2.92312	-124.51062
56.78200	-2.92828	-124.81859
56.88200	-2.93469	-125.19608
56.98200	-2.94078	-125.64258
57.08200	-2.94438	-125.84428
57.18200	-2.94875	-126.09121
57.28200	-2.95375	-126.40522
57.38200	-2.96047	-126.80370
57.48200	-2.96687	-127.27065
57.58200	-2.97078	-127.51237
57.68200	-2.97500	-127.74596
57.78200	-2.97969	-128.03353
57.88200	-2.98500	-128.35863
57.98200	-2.99109	-128.71204
58.08200	-2.99656	-129.10555
58.18200	-3.00062	-129.33697
58.28200	-3.00500	-129.58436
58.38200	-3.01016	-129.89295
58.48200	-3.01734	-130.29452
58.57600	-3.02375	-130.79710
58.67600	-3.02734	-130.99441
58.77600	-3.03125	-131.20718
58.87600	-3.03594	-131.48770
58.97600	-3.04141	-131.83330
59.07600	-3.04828	-132.24186
59.17000	-3.05469	-132.74553
59.27000	-3.05813	-132.94958
59.37000	-3.06250	-133.20011
59.47000	-3.06766	-133.52302
59.57000	-3.07375	-133.88246
59.67000	-3.07891	-134.27703
59.77000	-3.08297	-134.48964
59.87000	-3.08719	-134.74584
59.97000	-3.09203	-135.05048
60.07000	-3.09781	-135.40871
60.17000	-3.10547	-135.86302
60.25800	-3.11141	-136.36643
60.35800	-3.11453	-136.52200
60.45800	-3.11891	-136.76026
60.55800	-3.12391	-137.10023
60.65800	-3.13000	-137.49592
60.75800	-3.13547	-137.89815
60.85800	-3.13953	-138.13806
60.95800	-3.14359	-138.38056
61.05800	-3.14828	-138.66307
61.15800	-3.15375	-139.00653
61.25800	-3.16031	-139.42754
61.35800	-3.16672	-139.87924
61.45800	-3.17047	-140.12335
61.55800	-3.17453	-140.35484
61.65800	-3.17922	-140.64693
61.75800	-3.18500	-141.01267
61.85800	-3.19188	-141.47478
61.95800	-3.19672	-141.81527
62.05800	-3.20094	-142.05633
62.15800	-3.20578	-142.34011
62.25800	-3.21094	-142.67671
62.35800	-3.21672	-143.04949
62.45800	-3.22297	-143.46753
62.55800	-3.22719	-143.76609
62.65800	-3.23156	-144.01330
62.75800	-3.23656	-144.33666
62.85800	-3.24250	-144.69786
62.95800	-3.24875	-145.13817
63.05800	-3.25266	-145.38902
63.15800	-3.25672	-145.61807
63.25800	-3.26125	-145.89521
63.35800	-3.26625	-146.19642
63.45800	-3.27203	-146.55849
63.55800	-3.27938	-147.00739
63.65800	-3.28391	-147.33833
63.75800	-3.28812	-147.56092
63.85800	-3.29281	-147.83852
63.95800	-3.29828	-148.16770
64.05800	-3.30531	-148.63554
64.15800	-3.30969	-148.92708
64.25800	-3.31359	-149.13446
64.35800	-3.31828	-149.38939
64.45800	-3.32344	-149.68628
64.55800	-3.32891	-150.01757
64.65800	-3.33609	-150.47115
64.75800	-3.34062	-150.77585
64.85800	-3.34500	-151.02147
64.95800	-3.35000	-151.32746
65.05800	-3.35594	-151.67829
65.15800	-3.36344	-152.15163
65.25800	-3.36703	-152.38124
65.35800	-3.37078	-152.56576
65.45800	-3.37531	-152.82358
65.55800	-3.38031	-153.12567
65.65800	-3.38594	-153.45986
65.75800	-3.39313	-153.92178
65.85800	-3.39703	-154.17080
65.95800	-3.40125	-154.39878
66.05800	-3.40609	-154.67489
66.15800	-3.41172	-154.99029
66.25800	-3.41906	-155.47518
66.35800	-3.42328	-155.73461
66.45800	-3.42734	-155.95241
66.55800	-3.43203	-156.21689
66.65800	-3.43750	-156.53968
66.75800	-3.44359	-156.89552
66.85800	-3.45094	-157.38493
66.95800	-3.45406	-157.55105
67.05800	-3.45797	-157.74667
67.15800	-3.46250	-158.00828
67.25800	-3.46813	-158.32315
67.35800	-3.47609	-158.79564
67.45800	-3.48078	-159.15181
67.55800	-3.48469	-159.33473
67.65800	-3.48906	-159.57715
67.75800	-3.49422	-159.85802
67.85800	-3.50000	-160.21520
67.95800	-3.50750	-160.68293
68.05800	-3.51109	-160.93828
68.15800	-3.51531	-161.14317
68.25800	-3.52062	-161.45529
68.35800	-3.52672	-161.80512
68.45800	-3.53391	-162.28934
68.55800	-3.53766	-162.53524
68.65800	-3.54141	-162.72990
68.75800	-3.54594	-162.98956
68.85800	-3.55094	-163.29250
68.95800	-3.55688	-163.64251
69.05800	-3.56453	-164.14608
69.15800	-3.56812	-164.38185
69.25800	-3.57187	-164.56872
69.35800	-3.57641	-164.81826
69.45800	-3.58203	-165.14003
69.55800	-3.59000	-165.64310
69.65800	-3.59469	-166.00266
69.75800	-3.59859	-166.20547
69.85800	-3.60328	-166.45665
69.95800	-3.60844	-166.77251
70.05800	-3.61375	-167.09861
70.15800	-3.62063	-167.54176
70.25800	-3.62453	-167.79986
70.35800	-3.62859	-168.02332
70.45800	-3.63359	-168.31240
70.55800	-3.63938	-168.66133
70.65800	-3.64672	-169.14399
70.75800	-3.65047	-169.38771
70.85800	-3.65437	-169.58748
70.95800	-3.65875	-169.85346
71.05800	-3.66406	-170.15938
71.15800	-3.67000	-170.52573
71.25800	-3.67781	-171.02499
71.35800	-3.68172	-171.30937
71.45800	-3.68578	-171.51193
71.55800	-3.69063	-171.79619
71.65800	-3.69625	-172.12354
71.75800	-3.70281	-172.54272
71.85800	-3.70734	-172.84490
71.95800	-3.71141	-173.07809
72.05800	-3.71609	-173.34121
72.15800	-3.72141	-173.66621
72.25800	-3.72750	-174.05112
72.35800	-3.73484	-174.54971
72.45800	-3.73813	-174.75273
72.55800	-3.74203	-174.94346
72.65800	-3.74688	-175.23573
72.75800	-3.75266	-175.58248
72.85800	-3.76000	-176.05731
72.95800	-3.76438	-176.36403
73.05800	-3.76828	-176.58196
73.15800	-3.77297	-176.83865
73.25800	-3.77797	-177.15652
73.35800	-3.78344	-177.47405
73.45800	-3.79078	-177.91417
73.55800	-3.79500	-178.25694
73.65800	-3.79875	-178.44673
73.75800	-3.80359	-178.73126
73.85800	-3.80969	-179.08588
73.95800	-3.81719	-179.58282
74.05800	-3.82125	-179.87065
74.15800	-3.82484	-180.05347
74.25800	-3.82937	-180.29782
74.35800	-3.83437	-180.60154
74.45800	-3.83984	-180.94182
74.55800	-3.84625	-181.32365
74.65800	-3.85141	-181.69187
74.75800	-3.85562	-181.91417
74.85800	-3.86047	-182.18483
74.95800	-3.86563	-182.49102
75.05800	-3.87297	-182.94850
75.15800	-3.87781	-183.29979
75.25800	-3.88187	-183.51641
75.35800	-3.88656	-183.78070
75.45800	-3.89203	-184.12229
75.55800	-3.89812	-184.49154
75.65800	-3.90531	-184.98436
75.75800	-3.90875	-185.21227
75.85800	-3.91281	-185.41990
75.95800	-3.91797	-185.71909
76.05800	-3.92469	-186.14055
76.15800	-3.93125	-186.63797
76.25800	-3.93469	-186.83366
76.35800	-3.93859	-187.06225
76.45800	-3.94297	-187.31847
76.55800	-3.94766	-187.59948
76.65800	-3.95297	-187.92918
76.75800	-3.96031	-188.38064
76.85800	-3.96500	-188.73277
76.95800	-3.96922	-188.97276
77.05800	-3.97422	-189.27392
77.15800	-3.98000	-189.61784
77.25800	-3.98672	-190.05121
77.35800	-3.99078	-190.33097
77.45800	-3.99469	-190.54261
77.55800	-3.99906	-190.79228
77.65800	-4.00391	-191.08947
77.75800	-4.00969	-191.43687
77.85800	-4.01719	-191.89642
77.95800	-4.02188	-192.23593
78.05800	-4.02609	-192.46033
78.15800	-4.03078	-192.74160
78.25800	-4.03656	-193.07716
78.35400	-4.04437	-193.58473
78.45400	-4.04859	-193.90522
78.55400	-4.05219	-194.09272
78.65400	-4.05672	-194.36270
78.75400	-4.06172	-194.66512
78.85400	-4.06734	-195.00622
78.95400	-4.07422	-195.44618
79.05400	-4.07797	-195.70076
79.15400	-4.08219	-195.93608
79.25400	-4.08703	-196.23625
79.35400	-4.09234	-196.53919
79.45400	-4.09922	-196.95154
79.55400	-4.10469	-197.35307
79.65400	-4.10859	-197.56189
79.75400	-4.11281	-197.79481
79.85400	-4.11750	-198.07096
79.95400	-4.12266	-198.37350
80.05400	-4.12984	-198.77659
80.15400	-4.13484	-199.15676
80.25400	-4.13906	-199.37190
80.35400	-4.14406	-199.66321
80.45400	-4.14984	-199.99902
80.55400	-4.15609	-200.37216
80.65400	-4.16078	-200.67899
80.75400	-4.16500	-200.90798
80.85400	-4.16953	-201.16822
80.95400	-4.17453	-201.45988
81.05400	-4.18031	-201.78708
81.15400	-4.18813	-202.23536
81.25400	-4.19250	-202.57784
81.35400	-4.19609	-202.75977
81.45400	-4.20047	-203.00196
81.55400	-4.20609	-203.29934
81.65400	-4.21391	-203.77655
81.75400	-4.21844	-204.12485
81.85400	-4.22203	-204.30873
81.95400	-4.22656	-204.54885
82.05400	-4.23156	-204.83211
82.15400	-4.23688	-205.14649
82.25400	-4.24391	-205.56022
82.35400	-4.24844	-205.88736
82.45400	-4.25250	-206.09060
82.55400	-4.25703	-206.34221
82.65400	-4.26250	-206.64091
82.75400	-4.27047	-207.09774
82.85400	-4.27516	-207.46380
82.95400	-4.27875	-207.64536
83.05400	-4.28328	-207.88650
83.15400	-4.28828	-208.17806
83.25400	-4.29422	-208.51982
83.35400	-4.30234	-209.00550
83.45400	-4.30578	-209.28812
83.55400	-4.30938	-209.42809
83.65400	-4.31375	-209.65451
83.75400	-4.31844	-209.92325
83.85400	-4.32484	-210.25051
83.95400	-4.33047	-210.64056
84.05400	-4.33469	-210.87834
84.15400	-4.33922	-211.11685
84.25400	-4.34438	-211.39801
84.35400	-4.35078	-211.74562
84.44600	-4.35953	-212.25348
84.54600	-4.36281	-212.55894
84.64600	-4.36641	-212.70946
84.74600	-4.37172	-213.01286
84.84600	-4.37828	-213.40743
84.93600	-4.38578	-213.91621
85.03600	-4.38859	-214.14213
85.13600	-4.39188	-214.28554
85.23600	-4.39609	-214.51068
85.33600	-4.40078	-214.78547
85.43600	-4.40563	-215.05557
85.53600	-4.41172	-215.40529
85.63600	-4.41859	-215.86889
85.73600	-4.42266	-216.12830
85.83600	-4.42703	-216.36462
85.93600	-4.43234	-216.66494
86.03600	-4.44016	-217.10570
86.13600	-4.44531	-217.51797
86.23600	-4.44844	-217.67190
86.33600	-4.45266	-217.88934
86.43600	-4.45750	-218.17863
86.53600	-4.46297	-218.51018
86.63600	-4.46922	-218.88642
86.73600	-4.47578	-219.35639
86.83600	-4.47953	-219.56947
86.93600	-4.48391	-219.79244
87.03600	-4.48922	-220.08938
87.13600	-4.49562	-220.46506
87.23600	-4.50078	-220.84293
87.33600	-4.50484	-221.06981
87.43600	-4.50906	-221.30470
87.53600	-4.51391	-221.57359
87.63600	-4.51922	-221.89945
87.73600	-4.52609	-222.27879
87.83600	-4.53219	-222.73712
87.93600	-4.53563	-222.89941
88.03600	-4.54016	-223.14860
88.13600	-4.54563	-223.45921
88.23600	-4.55297	-223.88153
88.33600	-4.55828	-224.31295
88.43600	-4.56203	-224.50139
88.53600	-4.56641	-224.73256
88.63600	-4.57125	-225.01412
88.73600	-4.57609	-225.30121
88.83600	-4.58219	-225.62420
88.93600	-4.58813	-226.04674
89.03600	-4.59234	-226.27805
89.13600	-4.59703	-226.54307
89.23600	-4.60234	-226.83991
89.33600	-4.60938	-227.22459
89.43600	-4.61469	-227.62074
89.53600	-4.61813	-227.79588
89.63600	-4.62234	-228.01509
89.73600	-4.62719	-228.28399
89.83600	-4.63266	-228.60467
89.93600	-4.64016	-229.01064
90.03600	-4.64578	-229.45406
90.13600	-4.64938	-229.62594
90.23600	-4.65391	-229.87029
90.33600	-4.65891	-230.14534
90.43600	-4.66547	-230.49878
90.53600	-4.67141	-230.94867
90.63600	-4.67531	-231.14187
90.73600	-4.67984	-231.38417
90.83600	-4.68484	-231.66917
90.93600	-4.69031	-231.98830
91.03600	-4.69734	-232.37076
91.13600	-4.70203	-232.71462
91.23600	-4.70547	-232.89037
91.33600	-4.71000	-233.13469
91.43600	-4.71516	-233.42542
91.53600	-4.72172	-233.79041
91.62200	-4.72922	-234.29859
91.72200	-4.73297	-234.54712
91.82200	-4.73719	-234.77150
91.92200	-4.74219	-235.06056
92.02200	-4.74766	-235.38782
92.12200	-4.75406	-235.80433
92.22200	-4.75844	-236.13071
92.32200	-4.76188	-236.30363
92.42200	-4.76625	-236.54526
92.52200	-4.77141	-236.83634
92.62200	-4.77781	-237.20782
92.71400	-4.78500	-237.71338
92.81400	-4.78828	-237.92002
92.91400	-4.79219	-238.10610
93.01400	-4.79688	-238.37423
93.11400	-4.80203	-238.69437
93.21400	-4.80813	-239.05802
93.31400	-4.81516	-239.53196
93.41400	-4.81891	-239.73605
93.51400	-4.82328	-239.97243
93.61400	-4.82828	-240.25427
93.71400	-4.83391	-240.58367
93.81400	-4.84062	-241.02519
93.91400	-4.84469	-241.28619
94.01400	-4.84891	-241.49318
94.11400	-4.85344	-241.76523
94.21400	-4.85891	-242.08844
94.31400	-4.86609	-242.45800
94.40800	-4.87234	-242.96248
94.50800	-4.87547	-243.12010
94.60800	-4.87969	-243.34373
94.70800	-4.88453	-243.62820
94.80800	-4.89062	-243.99053
94.90800	-4.89703	-244.43918
95.00800	-4.90109	-244.67382
95.10800	-4.90547	-244.90698
95.20800	-4.91031	-245.18660
95.30800	-4.91500	-245.45419
95.40800	-4.92063	-245.80233
95.50800	-4.92750	-246.24108
95.60800	-4.93141	-246.48330
95.70800	-4.93563	-246.70652
95.80800	-4.94078	-246.99362
95.90800	-4.94672	-247.33593
96.00800	-4.95406	-247.81701
96.10800	-4.95766	-248.02056
96.20800	-4.96172	-248.23077
96.30800	-4.96625	-248.48330
96.40800	-4.97156	-248.78141
96.50800	-4.97750	-249.12634
96.60800	-4.98516	-249.59666
96.70800	-4.98875	-249.82147
96.80800	-4.99281	-250.02295
96.90800	-4.99750	-250.27904
97.00800	-5.00344	-250.62692
97.10800	-5.01094	-251.11932
97.20800	-5.01500	-251.36846
97.30800	-5.01922	-251.58352
97.40800	-5.02391	-251.84008
97.50800	-5.02922	-252.14806
97.60800	-5.03516	-252.47929
97.70800	-5.04125	-252.85164
97.80800	-5.04516	-253.11223
97.90800	-5.04922	-253.31977
98.00800	-5.05391	-253.58424
98.10800	-5.05953	-253.88002
98.20800	-5.06719	-254.36032
98.30800	-5.07172	-254.62997
98.40800	-5.07563	-254.82440
98.50800	-5.08000	-255.06386
98.60800	-5.08531	-255.36132
98.70800	-5.09141	-255.73081
98.80800	-5.09906	-256.16476
98.90800	-5.10281	-256.44240
99.00800	-5.10656	-256.62011
99.10800	-5.11156	-256.88130
99.20800	-5.11688	-257.18343
99.30800	-5.12422	-257.63535
99.40800	-5.12844	-257.88891
99.50800	-5.13250	-258.10793
99.60800	-5.13719	-258.36113
99.70800	-5.14219	-258.64851
99.80800	-5.14766	-258.96168
99.90800	-5.15500	-259.36761
100.00800	-5.15859	-259.60526
100.10800	-5.16250	-259.79301
100.20800	-5.16719	-260.03841
100.30800	-5.17234	-260.31518
100.40800	-5.18016	-260.74356
100.50800	-5.18500	-261.07442
100.60800	-5.18938	-261.28510
100.70800	-5.19422	-261.55099
100.80800	-5.19938	-261.84171
100.90800	-5.20594	-262.19478
100.99400	-5.21313	-262.69525
101.09400	-5.21594	-262.85154
101.19400	-5.21984	-263.03589
101.29400	-5.22484	-263.31213
101.39400	-5.23063	-263.65194
101.49400	-5.23766	-264.08914
101.59400	-5.24094	-264.26938
101.69400	-5.24484	-264.46354
101.79400	-5.24953	-264.72005
101.89400	-5.25469	-265.02091
101.99400	-5.26031	-265.34054
102.09400	-5.26766	-265.76683
102.19400	-5.27188	-266.05168
102.29400	-5.27594	-266.24495
102.39400	-5.28031	-266.48590
102.49400	-5.28594	-266.76500
102.58800	-5.29438	-267.26824
102.68800	-5.29859	-267.59419
102.78800	-5.30203	-267.76141
102.88800	-5.30656	-267.99595
102.98800	-5.31172	-268.27937
103.08800	-5.31766	-268.60920
103.18800	-5.32484	-269.04362
103.28800	-5.32875	-269.30436
103.38800	-5.33281	-269.51036
103.48800	-5.33766	-269.77807
103.58800	-5.34297	-270.07571
103.68800	-5.34969	-270.45333
103.78800	-5.35516	-270.84363
103.88800	-5.35891	-271.02795
103.98800	-5.36297	-271.23797
104.08800	-5.36766	-271.49716
104.18800	-5.37359	-271.82356
104.28800	-5.38203	-272.32641
104.38800	-5.38594	-272.62601
104.48800	-5.38953	-272.78847
104.58800	-5.39422	-273.04733
104.68800	-5.39984	-273.34046
104.78800	-5.40688	-273.74947
104.88800	-5.41125	-274.07029
104.98800	-5.41516	-274.26016
105.08800	-5.41969	-274.50520
105.18800	-5.42469	-274.78233
105.28801	-5.43016	-275.10130
105.38801	-5.43828	-275.52482
105.48801	-5.44266	-275.87923
105.58801	-5.44609	-276.03695
105.68801	-5.45062	-276.27039
105.78801	-5.45625	-276.56808
105.88801	-5.46391	-277.01730
105.98801	-5.46875	-277.37471
106.08801	-5.47250	-277.57820
106.18801	-5.47688	-277.78932
106.28801	-5.48188	-278.06252
106.38801	-5.48688	-278.35754
106.48801	-5.49359	-278.70563
106.58801	-5.49859	-279.05813
106.68801	-5.50266	-279.26508
106.78801	-5.50734	-279.51461
106.88801	-5.51297	-279.82241
106.98801	-5.52125	-280.30986
107.08801	-5.52531	-280.61819
107.18801	-5.52875	-280.75984
107.28801	-5.53328	-280.99465
107.38801	-5.53859	-281.28994
107.48801	-5.54500	-281.66187
107.58601	-5.55297	-282.16863
107.68601	-5.55625	-282.40520
107.78601	-5.56000	-282.57734
107.88601	-5.56453	-282.82791
107.98601	-5.56984	-283.11893
108.08601	-5.57641	-283.48687
108.18601	-5.58172	-283.86834
108.28601	-5.58594	-284.07735
108.38601	-5.59031	-284.32205
108.48601	-5.59531	-284.59904
108.58601	-5.60125	-284.93604
108.68601	-5.60906	-285.40429
108.78601	-5.61250	-285.66882
108.88601	-5.61609	-285.83935
108.98601	-5.62078	-286.08787
109.08601	-5.62625	-286.39281
109.18601	-5.63344	-286.80843
109.28601	-5.63844	-287.17920
109.38601	-5.64250	-287.40168
109.48601	-5.64703	-287.64647
109.58601	-5.65234	-287.92694
109.68601	-5.65797	-288.27113
109.78601	-5.66484	-288.67483
109.88601	-5.66922	-288.99100
109.98601	-5.67281	-289.16717
110.08601	-5.67750	-289.42302
110.18601	-5.68312	-289.73526
110.28601	-5.69078	-290.17854
110.38601	-5.69563	-290.55351
110.48601	-5.69906	-290.72988
110.58601	-5.70328	-290.94434
110.68601	-5.70828	-291.23390
110.78601	-5.71375	-291.55570
110.88601	-5.72000	-291.91568
110.98601	-5.72578	-292.30666
111.08601	-5.72969	-292.52362
111.18601	-5.73438	-292.77381
111.28601	-5.73938	-293.04758
111.38601	-5.74656	-293.43200
111.48601	-5.75188	-293.83138
111.58601	-5.75563	-294.03323
111.68601	-5.76000	-294.25424
111.78601	-5.76469	-294.52479
111.88601	-5.77031	-294.81807
111.98601	-5.77703	-295.18077
112.08601	-5.78234	-295.56862
112.18601	-5.78625	-295.76263
112.28601	-5.79109	-296.01386
112.38601	-5.79687	-296.34127
112.48601	-5.80422	-296.76935
112.58601	-5.80859	-297.06728
112.68601	-5.81250	-297.25119
112.78601	-5.81672	-297.47769
112.88601	-5.82125	-297.70887
112.98601	-5.82672	-298.00358
113.08601	-5.83438	-298.42034
113.18601	-5.83938	-298.79373
113.28601	-5.84297	-298.95648
113.38601	-5.84766	-299.18611
113.48601	-5.85297	-299.46840
113.58601	-5.86016	-299.87451
113.68601	-5.86484	-300.18222
113.78601	-5.86859	-300.37096
113.88601	-5.87313	-300.59794
113.98601	-5.87844	-300.86973
114.08601	-5.88422	-301.18999
114.18601	-5.89234	-301.62513
114.28601	-5.89625	-301.93436
114.38601	-5.89969	-302.08206
114.48601	-5.90375	-302.27372
114.58601	-5.90859	-302.51780
114.68601	-5.91547	-302.84572
114.78601	-5.92219	-303.31329
114.88601	-5.92625	-303.51683
114.98601	-5.93078	-303.73728
115.08601	-5.93594	-304.00327
115.18601	-5.94141	-304.30514
115.28601	-5.94891	-304.70487
115.38601	-5.95313	-305.01863
115.48601	-5.95672	-305.17760
115.58601	-5.96156	-305.41795
115.68601	-5.96719	-305.72197
115.78601	-5.97344	-306.03403
115.88601	-5.97891	-306.40128
115.98601	-5.98234	-306.56230
116.08601	-5.98625	-306.74043
116.18601	-5.99094	-306.98752
116.28601	-5.99656	-307.26808
116.38601	-6.00437	-307.65039
116.48601	-6.01078	-308.11721
116.58601	-6.01406	-308.26664
116.68601	-6.01859	-308.47198
116.78601	-6.02391	-308.74431
116.88601	-6.03063	-309.07920
116.98601	-6.03609	-309.48019
117.08601	-6.03984	-309.64381
117.18601	-6.04438	-309.86798
117.28601	-6.04969	-310.15480
117.38601	-6.05531	-310.46292
117.48601	-6.06359	-310.90227
117.58601	-6.06734	-311.20431
117.68601	-6.07047	-311.33801
117.78601	-6.07484	-311.55103
117.88601	-6.08016	-311.83806
117.98601	-6.08875	-312.27887
118.08601	-6.09359	-312.68358
118.18601	-6.09641	-312.79257
118.28601	-6.10047	-312.97576
118.38601	-6.10547	-313.24059
118.48601	-6.11094	-313.53760
118.58601	-6.11797	-313.91245
118.68601	-6.12344	-314.30444
118.78601	-6.12719	-314.48907
118.88601	-6.13187	-314.71783
118.98601	-6.13734	-315.01251
119.08601	-6.14469	-315.40877
119.18601	-6.14953	-315.74836
119.28601	-6.15312	-315.92301
119.38601	-6.15703	-316.12235
119.48601	-6.16172	-316.36214
119.58601	-6.16734	-316.65865
119.68601	-6.17484	-317.04918
119.78601	-6.18062	-317.48107
119.88601	-6.18422	-317.64483
119.98601	-6.18875	-317.86582
120.08601	-6.19422	-318.17007
120.18601	-6.20063	-318.50296
120.28601	-6.20609	-318.88419
120.38601	-6.21000	-319.08548
120.48601	-6.21438	-319.30402
120.58601	-6.21937	-319.57009
120.68601	-6.22484	-319.87524
120.78601	-6.23250	-320.27549
120.88601	-6.23687	-320.63016
120.98601	-6.24047	-320.78201
121.08601	-6.24500	-321.01777
121.18601	-6.25031	-321.30814
121.28601	-6.25812	-321.71398
121.38601	-6.26344	-322.11435
121.48601	-6.26688	-322.26714
121.58601	-6.27094	-322.45830
121.68601	-6.27562	-322.72449
121.78601	-6.28094	-323.02079
121.88601	-6.28703	-323.35168
121.98601	-6.29359	-323.77288
122.08601	-6.29766	-324.00304
122.18601	-6.30250	-324.24504
122.28601	-6.30797	-324.54500
122.38601	-6.31484	-324.92933
122.48601	-6.31922	-325.20485
122.58601	-6.32281	-325.38593
122.68601	-6.32719	-325.60450
122.78601	-6.33203	-325.86360
122.88601	-6.33766	-326.15975
122.98601	-6.34406	-326.49916
123.08601	-6.35094	-326.95946
123.18601	-6.35453	-327.14063
123.28601	-6.35891	-327.35428
123.38601	-6.36391	-327.62161
123.48601	-6.37078	-327.97647
123.58601	-6.37641	-328.37981
123.68601	-6.38031	-328.57844
123.78601	-6.38484	-328.81078
123.88601	-6.38984	-329.07847
123.98601	-6.39562	-329.39669
124.08601	-6.40234	-329.75900
124.18601	-6.40687	-330.08304
124.28601	-6.41047	-330.25321
124.38601	-6.41500	-330.47712
124.48601	-6.42031	-330.75801
124.58601	-6.42781	-331.16096
124.68601	-6.43297	-331.53695
124.78601	-6.43672	-331.72071
124.88601	-6.44109	-331.92971
124.98601	-6.44578	-332.17719
125.08601	-6.45109	-332.46100
125.18601	-6.45844	-332.83818
125.28601	-6.46453	-333.29672
125.38601	-6.46813	-333.45965
125.48601	-6.47281	-333.70981
125.58601	-6.47797	-333.99382
125.68601	-6.48516	-334.35950
125.78601	-6.49000	-334.71757
125.88601	-6.49328	-334.86977
125.98601	-6.49766	-335.08536
126.08601	-6.50250	-335.34303
126.18601	-6.50781	-335.64177
126.28601	-6.51562	-336.04449
126.38601	-6.52156	-336.54323
126.48601	-6.52484	-336.66119
126.58601	-6.52937	-336.89258
126.68601	-6.53422	-337.16556
126.78601	-6.54078	-337.49971
126.88601	-6.54578	-337.85787
126.98601	-6.54969	-338.06211
127.08601	-6.55406	-338.28157
127.18601	-6.55906	-338.53248
127.28601	-6.56453	-338.84898
127.38601	-6.57203	-339.22619
127.48601	-6.57719	-339.61540
127.58601	-6.58078	-339.77622
127.68601	-6.58516	-339.99220
127.78601	-6.59000	-340.25240
127.88601	-6.59609	-340.56696
127.98601	-6.60359	-341.03131
128.08601	-6.60766	-341.26863
128.18601	-6.61172	-341.46142
128.28601	-6.61641	-341.68929
128.38601	-6.62156	-341.97682
128.48601	-6.62906	-342.37230
128.58601	-6.63453	-342.78083
128.68601	-6.63813	-342.92886
128.78601	-6.64266	-343.14629
128.88601	-6.64781	-343.42703
128.98601	-6.65438	-343.77477
129.08601	-6.65984	-344.14053
129.18601	-6.66375	-344.33794
129.28601	-6.66813	-344.55752
129.38601	-6.67297	-344.81144
129.48601	-6.67812	-345.09143
129.58601	-6.68453	-345.40766
129.68601	-6.69094	-345.84022
129.78601	-6.69438	-345.99948
129.88601	-6.69859	-346.18688
129.98601	-6.70359	-346.44106
130.08601	-6.71047	-346.79297
130.18601	-6.71703	-347.24173
130.28601	-6.72062	-347.42182
130.38601	-6.72469	-347.60281
130.48601	-6.72953	-347.84326
130.58601	-6.73484	-348.12498
130.68601	-6.74125	-348.44089
130.78601	-6.74750	-348.87692
130.88601	-6.75125	-349.05204
130.98601	-6.75547	-349.24105
131.08601	-6.76063	-349.50545
131.18601	-6.76844	-349.87220
131.28601	-6.77453	-350.35139
131.38601	-6.77750	-350.47087
131.48601	-6.78156	-350.64641
131.58601	-6.78641	-350.88131
131.68601	-6.79156	-351.16515
131.78601	-6.79703	-351.44091
131.88601	-6.80359	-351.83030
131.98601	-6.80750	-352.01812
132.08601	-6.81187	-352.21660
132.18601	-6.81719	-352.48771
132.28601	-6.82391	-352.82257
132.38601	-6.83047	-353.26546
132.48601	-6.83422	-353.44458
132.58601	-6.83844	-353.64100
132.68601	-6.84312	-353.87063
132.78601	-6.84891	-354.15086
132.88601	-6.85688	-354.54512
132.98601	-6.86281	-355.02285
133.08601	-6.86563	-355.11884
133.18601	-6.87016	-355.32552
133.28601	-6.87609	-355.64482
133.38601	-6.88375	-356.08730
133.48601	-6.88750	-356.35439
133.58601	-6.89078	-356.48465
133.68601	-6.89500	-356.68501
133.78601	-6.89969	-356.92048
133.88601	-6.90469	-357.18721
133.98601	-6.91062	-357.52770
134.08601	-6.91828	-357.98648
134.18601	-6.92219	-358.21575
134.28601	-6.92656	-358.41945
134.38601	-6.93172	-358.68618
134.48601	-6.93922	-359.07748
134.58601	-6.94422	-359.43815
134.68601	-6.94750	-359.57971
134.78601	-6.95141	-359.77882
134.88601	-6.95609	-360.00803
134.98601	-6.96156	-360.30421
135.08601	-6.96797	-360.66115
135.18601	-6.97531	-361.11704
135.28601	-6.97891	-361.31451
135.38601	-6.98297	-361.50292
135.48601	-6.98766	-361.74718
135.58601	-6.99375	-362.05485
135.68601	-7.00016	-362.47274
135.78601	-7.00422	-362.68535
135.88601	-7.00844	-362.89200
135.98601	-7.01359	-363.14538
136.08601	-7.01922	-363.45762
136.18601	-7.02641	-363.82967
136.28601	-7.03203	-364.24252
136.38601	-7.03516	-364.36850
136.48601	-7.03953	-364.56811
136.58601	-7.04437	-364.83070
136.68601	-7.05109	-365.16744
136.78601	-7.05766	-365.61462
136.88601	-7.06141	-365.80694
136.98601	-7.06562	-366.00542
137.08601	-7.07000	-366.22989
137.18601	-7.07516	-366.49969
137.28601	-7.08156	-366.82567
137.38601	-7.08859	-367.29583
137.48601	-7.09203	-367.47059
137.58601	-7.09625	-367.67146
137.68601	-7.10156	-367.93604
137.78601	-7.10797	-368.26190
137.88601	-7.11391	-368.65675
137.98601	-7.11750	-368.83599
138.08601	-7.12172	-369.02937
138.18601	-7.12656	-369.27390
138.28601	-7.13203	-369.56769
138.38601	-7.13891	-369.91560
138.48601	-7.14547	-370.38249
138.58601	-7.14859	-370.51344
138.68601	-7.15266	-370.69094
138.78601	-7.15750	-370.93335
138.88601	-7.16375	-371.25188
138.98401	-7.17156	-371.75843
139.08401	-7.17484	-371.92643
139.18401	-7.17891	-372.10125
139.28401	-7.18375	-372.34661
139.38401	-7.18922	-372.62535
139.48401	-7.19500	-372.92510
139.58401	-7.20172	-373.36221
139.68401	-7.20531	-373.54884
139.78401	-7.20984	-373.76443
139.88401	-7.21500	-374.02236
139.98401	-7.22094	-374.34250
140.08401	-7.22875	-374.83311
140.18401	-7.23203	-375.01448
140.28401	-7.23562	-375.16072
140.38401	-7.24047	-375.40573
140.48401	-7.24594	-375.71120
140.58401	-7.25359	-376.09363
140.68401	-7.25922	-376.54632
140.78401	-7.26203	-376.64261
140.88401	-7.26609	-376.81845
140.98401	-7.27109	-377.08822
141.08401	-7.27687	-377.38952
141.18401	-7.28437	-377.83977
141.28401	-7.28844	-378.08844
141.38401	-7.29266	-378.28562
141.48401	-7.29750	-378.53622
141.58401	-7.30297	-378.83785
141.68401	-7.31000	-379.20880
141.78401	-7.31641	-379.68025
141.88401	-7.31937	-379.78610
141.98401	-7.32359	-379.98009
142.08401	-7.32875	-380.26121
142.18401	-7.33625	-380.65636
142.28401	-7.34266	-381.14810
142.38401	-7.34563	-381.28051
142.48401	-7.34953	-381.46594
142.58401	-7.35406	-381.70749
142.68401	-7.35891	-381.96620
142.78401	-7.36406	-382.24691
142.88401	-7.37063	-382.63372
142.98401	-7.37484	-382.87511
143.08401	-7.37937	-383.11145
143.18401	-7.38469	-383.38849
143.28401	-7.39109	-383.72651
143.38401	-7.39781	-384.17163
143.48401	-7.40156	-384.34252
143.58401	-7.40563	-384.53281
143.68401	-7.41031	-384.77838
143.78401	-7.41563	-385.05653
143.88401	-7.42219	-385.39788
143.98401	-7.42875	-385.83383
144.08401	-7.43234	-385.99625
144.18401	-7.43672	-386.20192
144.28401	-7.44125	-386.43312
144.38401	-7.44656	-386.69917
144.48401	-7.45375	-387.11655
144.58401	-7.45813	-387.36263
144.68401	-7.46219	-387.55748
144.78401	-7.46703	-387.79482
144.88401	-7.47266	-388.08945
144.98401	-7.48000	-388.45721
145.08401	-7.48609	-388.92213
145.18401	-7.48906	-389.01508
145.28401	-7.49344	-389.22146
145.38401	-7.49844	-389.48202
145.48401	-7.50406	-389.75826
145.58401	-7.51141	-390.21230
145.68401	-7.51547	-390.42833
145.78401	-7.51969	-390.62458
145.88401	-7.52422	-390.85412
145.98401	-7.52922	-391.12124
146.08401	-7.53531	-391.43360
146.18401	-7.54250	-391.86475
146.28401	-7.54578	-392.04967
146.38401	-7.54969	-392.21081
146.48401	-7.55438	-392.44163
146.58401	-7.56078	-392.75676
146.68401	-7.56828	-393.25419
146.78401	-7.57172	-393.41587
146.88401	-7.57578	-393.59418
146.98401	-7.58031	-393.81504
147.08401	-7.58563	-394.07948
147.18401	-7.59141	-394.39547
147.28401	-7.59984	-394.85398
147.38401	-7.60328	-395.10465
147.48401	-7.60688	-395.23751
147.58401	-7.61141	-395.45244
147.68401	-7.61672	-395.72838
147.78401	-7.62422	-396.14147
147.88401	-7.62828	-396.33679
147.98401	-7.63250	-396.53853
148.08401	-7.63703	-396.75879
148.18401	-7.64250	-397.00004
148.28401	-7.64844	-397.30960
148.38401	-7.65625	-397.76403
148.48401	-7.65953	-397.93670
148.58401	-7.66375	-398.08026
148.68401	-7.66859	-398.28992
148.78401	-7.67469	-398.56851
148.88401	-7.68266	-399.07083
148.98401	-7.68609	-399.21877
149.08401	-7.69000	-399.34990
149.18401	-7.69453	-399.55914
149.28401	-7.69969	-399.80727
149.38401	-7.70578	-400.09555
149.48401	-7.71297	-400.54920
149.58401	-7.71641	-400.68319
149.68401	-7.72047	-400.84988
149.78401	-7.72547	-401.08994
149.88401	-7.73109	-401.36147
149.98401	-7.73828	-401.77399
150.08401	-7.74219	-401.97167
150.18401	-7.74625	-402.13847
150.28401	-7.75094	-402.35558
150.38401	-7.75609	-402.60381
150.48401	-7.76234	-402.92671
150.58401	-7.77000	-403.40254
150.68401	-7.77328	-403.53811
150.78401	-7.77719	-403.68846
150.88401	-7.78219	-403.93099
150.98401	-7.78812	-404.21811
151.08401	-7.79562	-404.69474
151.18401	-7.79891	-404.83311
151.28401	-7.80297	-404.99052
151.38401	-7.80781	-405.21747
151.48401	-7.81312	-405.47961
151.58401	-7.81859	-405.75609
151.68401	-7.82594	-406.17016
151.78401	-7.82938	-406.33982
151.88401	-7.83344	-406.50326
151.98401	-7.83844	-406.73304
152.08401	-7.84469	-407.05186
152.18401	-7.85328	-407.55373
152.28401	-7.85656	-407.75621
152.38401	-7.86000	-407.86394
152.48401	-7.86469	-408.06842
152.58401	-7.87000	-408.33190
152.68401	-7.87625	-408.64480
152.78201	-7.88391	-409.14974
152.88201	-7.88703	-409.27610
152.98201	-7.89094	-409.42129
153.08201	-7.89594	-409.66481
153.18201	-7.90141	-409.94546
153.28201	-7.90844	-410.33176
153.38201	-7.91234	-410.54025
153.48201	-7.91641	-410.69981
153.58201	-7.92094	-410.89770
153.68201	-7.92625	-411.16104
153.78201	-7.93266	-411.49652
153.88201	-7.94047	-411.99738
153.98201	-7.94344	-412.11599
154.08201	-7.94734	-412.24748
154.18201	-7.95219	-412.47514
154.28201	-7.95813	-412.77114
154.38201	-7.96547	-413.20097
154.48201	-7.96922	-413.39082
154.58201	-7.97313	-413.53512
154.68201	-7.97781	-413.75977
154.78201	-7.98312	-414.01121
154.88201	-7.98937	-414.32506
154.98201	-7.99687	-414.79620
155.08201	-8.00016	-414.93177
155.18201	-8.00406	-415.07801
155.28201	-8.00875	-415.28961
155.38201	-8.01438	-415.57097
155.48201	-8.02219	-416.03130
155.58201	-8.02594	-416.20648
155.68201	-8.02969	-416.34846
155.78201	-8.03438	-416.56423
155.88201	-8.03953	-416.81039
155.98201	-8.04594	-417.13181
156.08001	-8.05391	-417.63195
156.18001	-8.05734	-417.80236
156.28001	-8.06109	-417.93144
156.38001	-8.06609	-418.15722
156.48001	-8.07141	-418.42830
156.58001	-8.07828	-418.80971
156.68001	-8.08250	-419.02682
156.78001	-8.08656	-419.19371
156.88001	-8.09109	-419.39738
156.98001	-8.09641	-419.64853
157.08001	-8.10297	-419.99799
157.17001	-8.11094	-420.50275
157.27001	-8.11359	-420.61427
157.37001	-8.11734	-420.73548
157.47001	-8.12219	-420.96049
157.57001	-8.12766	-421.23738
157.67001	-8.13484	-421.65053
157.77001	-8.13906	-421.88367
157.87001	-8.14328	-422.06022
157.97001	-8.14828	-422.29152
158.07001	-8.15375	-422.58233
158.17001	-8.16063	-422.93894
158.27001	-8.16797	-423.44308
158.37001	-8.17047	-423.53660
158.47001	-8.17406	-423.66078
158.57001	-8.17859	-423.87381
158.67001	-8.18375	-424.12910
158.77001	-8.19016	-424.47245
158.87001	-8.19484	-424.73462
158.97001	-8.19891	-424.91397
159.07001	-8.20359	-425.13242
159.17001	-8.20875	-425.38270
159.27001	-8.21453	-425.68886
159.37001	-8.22156	-426.05448
159.47001	-8.22703	-426.41845
159.57001	-8.23109	-426.56657
159.67001	-8.23562	-426.77599
159.77001	-8.24125	-427.04606
159.87001	-8.24844	-427.46830
159.97001	-8.25250	-427.68848
160.07001	-8.25641	-427.83701
160.17001	-8.26078	-428.03910
160.27001	-8.26531	-428.25165
160.37001	-8.27078	-428.50554
160.47001	-8.27719	-428.82496
160.57001	-8.28266	-429.15618
160.67001	-8.28688	-429.31348
160.77001	-8.29156	-429.52326
160.87001	-8.29734	-429.80301
160.97001	-8.30531	-430.25899
161.07001	-8.30953	-430.48251
161.17001	-8.31344	-430.61000
161.27001	-8.31766	-430.79287
161.37001	-8.32250	-430.99400
161.47001	-8.32828	-431.27543
161.57001	-8.33641	-431.73656
161.67001	-8.34016	-431.95981
161.77001	-8.34406	-432.07249
161.87001	-8.34875	-432.27968
161.97001	-8.35438	-432.52870
162.07001	-8.36156	-432.91816
162.17001	-8.36563	-433.13739
162.27001	-8.36969	-433.28983
162.37001	-8.37422	-433.50890
162.47001	-8.37922	-433.72986
162.57001	-8.38484	-433.97638
162.67001	-8.39313	-434.37397
162.77001	-8.39688	-434.60748
162.87001	-8.40063	-434.73500
162.97001	-8.40516	-434.93241
163.07001	-8.41063	-435.17640
163.17001	-8.41813	-435.54863
163.27001	-8.42250	-435.80583
163.37001	-8.42625	-435.93898
163.47001	-8.43047	-436.10245
163.57001	-8.43563	-436.31449
163.67001	-8.44109	-436.54853
163.77001	-8.44828	-436.88464
163.87001	-8.45328	-437.19286
163.97001	-8.45688	-437.29487
164.07001	-8.46125	-437.45881
164.17001	-8.46656	-437.68442
164.27001	-8.47484	-438.04392
164.37001	-8.48094	-438.46151
164.47001	-8.48391	-438.53927
164.57001	-8.48813	-438.69475
164.67001	-8.49297	-438.89266
164.77001	-8.49859	-439.12905
164.87001	-8.50781	-439.57800
164.97001	-8.51172	-439.87119
165.07001	-8.51500	-439.94591
165.17001	-8.51969	-440.12380
165.27001	-8.52500	-440.36359
165.37001	-8.53312	-440.76625
165.47001	-8.53703	-441.02624
165.57001	-8.54047	-441.10739
165.67001	-8.54500	-441.28600
165.77001	-8.55000	-441.50901
165.87001	-8.55578	-441.77994
165.97001	-8.56484	-442.27210
166.07001	-8.56797	-442.46188
166.17001	-8.57125	-442.53129
166.27001	-8.57594	-442.71362
166.37001	-8.58156	-442.97060
166.47001	-8.58953	-443.39547
166.57001	-8.59375	-443.65641
166.67001	-8.59734	-443.77089
166.77001	-8.60188	-443.94565
166.87001	-8.60672	-444.15963
166.97001	-8.61203	-444.40022
167.07001	-8.62016	-444.80708
167.17001	-8.62422	-445.08383
167.27001	-8.62781	-445.17219
167.37001	-8.63234	-445.36322
167.47001	-8.63797	-445.61189
167.57001	-8.64609	-446.03193
167.67001	-8.65000	-446.25878
167.77001	-8.65359	-446.37632
167.87001	-8.65813	-446.54119
167.97001	-8.66313	-446.76802
168.07001	-8.66875	-447.04002
168.17001	-8.67688	-447.44226
168.27001	-8.68125	-447.73167
168.37001	-8.68469	-447.81426
168.47001	-8.68906	-447.97686
168.57001	-8.69437	-448.20997
168.67001	-8.70219	-448.59323
168.77001	-8.70703	-448.91587
168.87001	-8.71063	-449.01451
168.97001	-8.71500	-449.17712
169.07001	-8.72016	-449.41819
169.17001	-8.72609	-449.70465
169.27001	-8.73359	-450.08066
169.37001	-8.73766	-450.33738
169.47001	-8.74141	-450.45170
169.57001	-8.74625	-450.63901
169.67001	-8.75187	-450.89272
169.77001	-8.75938	-451.27723
169.87001	-8.76375	-451.54020
169.97001	-8.76734	-451.64737
170.07001	-8.77141	-451.79635
170.17001	-8.77609	-451.99892
170.27001	-8.78172	-452.25599
170.37001	-8.78938	-452.62697
170.47001	-8.79484	-453.00671
170.57001	-8.79828	-453.08909
170.67001	-8.80281	-453.25619
170.77001	-8.80859	-453.51076
170.87001	-8.81672	-453.94620
170.97001	-8.82078	-454.17812
171.07001	-8.82422	-454.28267
171.17001	-8.82875	-454.46220
171.27001	-8.83375	-454.68095
171.37001	-8.83906	-454.94524
171.47001	-8.84531	-455.22684
171.57001	-8.85141	-455.58223
171.67001	-8.85484	-455.68705
171.77001	-8.85938	-455.85230
171.87001	-8.86469	-456.08887
171.97001	-8.87297	-456.50494
172.07001	-8.87719	-456.78979
172.17001	-8.88078	-456.88161
172.27001	-8.88500	-457.03596
172.37001	-8.89000	-457.24639
172.47001	-8.89578	-457.53402
172.57001	-8.90297	-457.86315
172.67001	-8.90813	-458.19727
172.77001	-8.91172	-458.29469
172.87001	-8.91625	-458.45702
172.97001	-8.92141	-458.69267
173.07001	-8.92922	-459.06436
173.17001	-8.93391	-459.35729
173.27001	-8.93766	-459.45364
173.37001	-8.94187	-459.61386
173.47001	-8.94703	-459.83464
173.57001	-8.95281	-460.11579
173.67001	-8.96047	-460.49136
173.77001	-8.96484	-460.77564
173.87001	-8.96875	-460.88710
173.97001	-8.97391	-461.10263
174.07001	-8.98016	-461.42042
174.17001	-8.98734	-461.85523
174.27001	-8.99062	-461.97709
174.37001	-8.99438	-462.08107
174.47001	-8.99891	-462.27369
174.57001	-9.00375	-462.48803
174.67001	-9.00938	-462.75932
174.77001	-9.01781	-463.19231
174.87001	-9.02188	-463.47845
174.97001	-9.02531	-463.54985
175.07001	-9.02953	-463.71019
175.17001	-9.03438	-463.92116
175.27001	-9.04125	-464.19948
175.37001	-9.04672	-464.56483
175.47001	-9.05063	-464.70669
175.57001	-9.05516	-464.88351
175.67001	-9.06047	-465.10759
175.77001	-9.06609	-465.38135
175.87001	-9.07359	-465.75963
175.97001	-9.07813	-466.02502
176.07001	-9.08172	-466.10430
176.17001	-9.08594	-466.26320
176.27001	-9.09109	-466.46920
176.37001	-9.09734	-466.74326
176.47001	-9.10359	-467.12306
176.57001	-9.10750	-467.24606
176.67001	-9.11172	-467.40121
176.77001	-9.11672	-467.60574
176.87001	-9.12281	-467.87578
176.97001	-9.13109	-468.27656
177.07001	-9.13516	-468.54806
177.17001	-9.13875	-468.60576
177.27001	-9.14328	-468.76624
177.37001	-9.14828	-468.96672
177.47001	-9.15484	-469.23077
177.57001	-9.16094	-469.61406
177.67001	-9.16469	-469.70969
177.77001	-9.16906	-469.85909
177.87001	-9.17406	-470.06807
177.97001	-9.17984	-470.31161
178.07001	-9.18812	-470.70390
178.17001	-9.19188	-470.95615
178.27001	-9.19516	-470.99465
178.37001	-9.19969	-471.14599
178.47001	-9.20484	-471.36581
178.57001	-9.21156	-471.65167
178.67001	-9.21781	-472.02775
178.77001	-9.22156	-472.14442
178.87001	-9.22578	-472.27427
178.97001	-9.23078	-472.47869
179.07001	-9.23625	-472.70882
179.17001	-9.24422	-473.07265
179.27001	-9.24875	-473.37091
179.37001	-9.25203	-473.42145
179.47001	-9.25641	-473.56257
179.57001	-9.26141	-473.76436
179.67001	-9.26875	-474.05916
179.77001	-9.27375	-474.36678
179.87001	-9.27734	-474.45008
179.97001	-9.28156	-474.57471
180.07001	-9.28625	-474.75711
180.17001	-9.29156	-474.95872
180.27001	-9.29781	-475.20611
180.37001	-9.30500	-475.64533
180.47001	-9.30875	-475.72511
180.57001	-9.31297	-475.83321
180.67001	-9.31813	-476.02871
180.77001	-9.32734	-476.39927
180.87001	-9.33281	-476.81376
180.97001	-9.33562	-476.82849
181.07001	-9.33984	-476.94278
181.17001	-9.34516	-477.16114
181.27001	-9.35047	-477.39777
181.37001	-9.35781	-477.71788
181.47001	-9.36250	-477.99775
181.57001	-9.36609	-478.06796
181.67001	-9.37094	-478.24591
181.77001	-9.37656	-478.48982
181.87001	-9.38391	-478.84285
181.97001	-9.38797	-479.04825
182.07001	-9.39156	-479.12353
182.17001	-9.39578	-479.25949
182.27001	-9.40047	-479.43720
182.37001	-9.40625	-479.69288
182.47001	-9.41422	-480.08174
182.57001	-9.42000	-480.46419
182.67001	-9.42281	-480.47033
182.77001	-9.42719	-480.60587
182.87001	-9.43281	-480.84870
182.97001	-9.44063	-481.23521
183.07001	-9.44500	-481.49136
183.17001	-9.44828	-481.54208
183.27001	-9.45234	-481.67482
183.37001	-9.45703	-481.85459
183.47001	-9.46266	-482.08931
183.57001	-9.46969	-482.42554
183.67001	-9.47672	-482.87410
183.77001	-9.47969	-482.92583
183.87001	-9.48375	-483.01652
183.97001	-9.48875	-483.23584
184.07001	-9.49609	-483.54545
184.17001	-9.50141	-483.89190
184.27001	-9.50500	-483.97687
184.37001	-9.50922	-484.10672
184.47001	-9.51422	-484.30717
184.57001	-9.51969	-484.54389
184.67001	-9.52625	-484.81411
184.77001	-9.53234	-485.21447
184.87001	-9.53594	-485.27706
184.97001	-9.54047	-485.42753
185.07001	-9.54563	-485.63439
185.17001	-9.55328	-485.96391
185.27001	-9.55859	-486.28548
185.37001	-9.56219	-486.37408
185.47001	-9.56641	-486.48980
185.57001	-9.57125	-486.67985
185.67001	-9.57687	-486.92697
185.77001	-9.58344	-487.20318
185.87001	-9.58875	-487.51742
185.97001	-9.59234	-487.59836
186.07001	-9.59672	-487.73640
186.17001	-9.60203	-487.93405
186.27001	-9.60906	-488.23550
186.37001	-9.61469	-488.56872
186.47001	-9.61859	-488.67077
186.57001	-9.62313	-488.81918
186.67001	-9.62797	-489.00148
186.77001	-9.63344	-489.22199
186.87001	-9.64094	-489.56296
186.97001	-9.64609	-489.88301
187.07001	-9.64922	-489.90619
187.17001	-9.65375	-490.04775
187.27001	-9.65906	-490.26048
187.37001	-9.66672	-490.56980
187.47001	-9.67219	-490.94412
187.57001	-9.67562	-491.00253
187.67001	-9.67984	-491.12219
187.77001	-9.68469	-491.30148
187.87001	-9.68984	-491.50762
187.97001	-9.69625	-491.74672
188.07001	-9.70219	-492.11210
188.17001	-9.70578	-492.18357
188.27001	-9.71047	-492.33806
188.37001	-9.71578	-492.53225
188.47001	-9.72313	-492.85185
188.57001	-9.72953	-493.26882
188.67001	-9.73234	-493.26691
188.77001	-9.73625	-493.35635
188.87001	-9.74094	-493.51293
188.97001	-9.74641	-493.73651
189.07001	-9.75312	-494.01325
189.17001	-9.75969	-494.42664
189.27001	-9.76328	-494.47548
189.37001	-9.76797	-494.61052
189.47001	-9.77297	-494.81738
189.57001	-9.77984	-495.07982
189.67001	-9.78641	-495.51752
189.77001	-9.78969	-495.55179
189.87001	-9.79391	-495.67476
189.97001	-9.79891	-495.87041
190.07001	-9.80438	-496.10516
190.17001	-9.81156	-496.42324
190.27001	-9.81641	-496.71870
190.37001	-9.81984	-496.76076
190.47001	-9.82453	-496.92154
190.57001	-9.83000	-497.15513
190.67001	-9.83859	-497.56634
190.77001	-9.84297	-497.86311
190.87001	-9.84594	-497.86025
190.97001	-9.85016	-497.98489
191.07001	-9.85516	-498.18251
191.17001	-9.86031	-498.39258
191.27001	-9.86703	-498.68429
191.37001	-9.87266	-499.02442
191.47001	-9.87641	-499.10295
191.57001	-9.88078	-499.24684
191.67001	-9.88609	-499.44863
191.77001	-9.89359	-499.77550
191.87001	-9.89938	-500.16999
191.97001	-9.90234	-500.20665
192.07001	-9.90625	-500.27615
192.17001	-9.91094	-500.44954
192.27001	-9.91609	-500.64349
192.37001	-9.92203	-500.91088
192.47001	-9.92891	-501.28281
192.57001	-9.93281	-501.39332
192.67001	-9.93734	-501.51676
192.77001	-9.94219	-501.68949
192.87001	-9.94922	-501.96141
192.97001	-9.95547	-502.35224
193.07001	-9.95906	-502.41530
193.17001	-9.96328	-502.51800
193.27001	-9.96813	-502.69401
193.37001	-9.97406	-502.92903
193.47001	-9.98172	-503.26169
193.57001	-9.98656	-503.56466
193.67001	-9.98984	-503.56948
193.77001	-9.99438	-503.69066
193.87001	-9.99937	-503.87335
193.97001	-10.00562	-504.11314
194.07001	-10.01188	-504.47327
194.17001	-10.01563	-504.56792
194.27001	-10.01984	-504.66281
194.37001	-10.02438	-504.79448
194.47001	-10.02984	-505.00995
194.57001	-10.03688	-505.31679
194.67001	-10.04422	-505.77307
194.77001	-10.04703	-505.76377
194.87001	-10.05141	-505.85228
194.97001	-10.05688	-506.06436
195.07001	-10.06484	-506.41358
195.17001	-10.06922	-506.66749
195.27001	-10.07266	-506.68567
195.37001	-10.07687	-506.80023
195.47001	-10.08188	-506.98662
195.57001	-10.08703	-507.19392
195.67001	-10.09266	-507.43639
195.77001	-10.10016	-507.81298
195.87001	-10.10375	-507.91180
195.97001	-10.10750	-507.98148
196.07001	-10.11219	-508.12477
196.17001	-10.11781	-508.33464
196.27001	-10.12484	-508.71080
196.37001	-10.12875	-508.80218
196.47001	-10.13281	-508.89760
196.57001	-10.13766	-509.03755
196.67001	-10.14313	-509.23610
196.77001	-10.14922	-509.48423
196.87001	-10.15641	-509.84591
196.97001	-10.15984	-509.90433
197.07001	-10.16391	-509.97442
197.17001	-10.16859	-510.10144
197.27001	-10.17484	-510.30904
197.35601	-10.18312	-510.81467
197.45601	-10.18719	-510.92726
197.55601	-10.19109	-510.98090
197.65601	-10.19625	-511.16079
197.75601	-10.20156	-511.35814
197.85601	-10.20813	-511.60145
197.95601	-10.21344	-511.90561
198.05601	-10.21641	-511.88874
198.15601	-10.22078	-511.98494
198.25601	-10.22578	-512.17031
198.35601	-10.23141	-512.39395
198.45601	-10.23875	-512.78168
198.55601	-10.24250	-512.87687
198.65601	-10.24656	-512.94804
198.75601	-10.25125	-513.09741
198.85601	-10.25672	-513.31723
198.95601	-10.26375	-513.59135
199.05601	-10.27031	-514.00936
199.15601	-10.27313	-513.97514
199.25601	-10.27703	-514.04124
199.35601	-10.28187	-514.20116
199.45601	-10.28781	-514.43893
199.55601	-10.29578	-514.89550
[truncated: 2,181 more rows]
