# Supplementary material for: Strengthening of 3D Printed Fused Deposition Manufactured Parts Using the Fill Compositing Technique
Source: PLoS One. 2015 Apr 16;10(4):e0122915. doi: 10.1371/journal.pone.0122915 (PMC4400136; doi:10.1371/journal.pone.0122915)
Supplement: S1 File — This is the raw data and information on all the samples presented in this manuscript. (ZIP) [file pone.0122915.s001.zip › Specimen_RawData_51.csv]

Time	Extension	Load
(sec)	(mm)	(N)
0.00000	-0.00016	-0.56273
0.10000	-0.00016	-0.56227
0.20000	-0.00156	-0.56137
0.27800	-0.01156	-0.56256
0.37800	-0.01875	-0.55553
0.47800	-0.02344	-0.56669
0.57800	-0.02828	-0.56110
0.67800	-0.03391	-0.56387
0.77800	-0.04047	-0.56758
0.87800	-0.04500	-0.56825
0.97800	-0.04906	-0.56696
1.07800	-0.05391	-0.57063
1.17800	-0.05953	-0.56237
1.27800	-0.06625	-0.56331
1.37800	-0.07078	-0.56431
1.47800	-0.07500	-0.56459
1.57800	-0.07984	-0.56512
1.67800	-0.08547	-0.55872
1.77800	-0.09172	-0.56054
1.87800	-0.09969	-0.56030
1.97800	-0.10359	-0.56303
2.07800	-0.10766	-0.55903
2.17800	-0.11266	-0.55910
2.27800	-0.11859	-0.56527
2.37800	-0.12469	-0.56479
2.47800	-0.12859	-0.56602
2.57800	-0.13281	-0.56332
2.67800	-0.13750	-0.56162
2.77800	-0.14312	-0.56209
2.87800	-0.14938	-0.56587
2.97800	-0.15547	-0.55891
3.07800	-0.15906	-0.55824
3.17800	-0.16344	-0.56301
3.27800	-0.16844	-0.56159
3.37800	-0.17453	-0.55516
3.47800	-0.18156	-0.57029
3.57800	-0.18547	-0.55830
3.67800	-0.18969	-0.55904
3.77800	-0.19437	-0.55905
3.87800	-0.19938	-0.56907
3.97800	-0.20500	-0.56369
4.07800	-0.21109	-0.56421
4.17800	-0.21516	-0.55714
4.27800	-0.21937	-0.56415
4.37800	-0.22438	-0.55764
4.47800	-0.23047	-0.56851
4.57800	-0.23734	-0.56066
4.67800	-0.24156	-0.56748
4.77800	-0.24563	-0.56256
4.87800	-0.25047	-0.56820
4.97800	-0.25578	-0.55865
5.07800	-0.26203	-0.56696
5.17800	-0.26906	-0.55957
5.27800	-0.27266	-0.56702
5.37800	-0.27672	-0.55827
5.47800	-0.28125	-0.56277
5.57800	-0.28719	-0.56285
5.67800	-0.29469	-0.55573
5.77800	-0.29891	-0.55934
5.87800	-0.30281	-0.56508
5.97800	-0.30734	-0.56010
6.07800	-0.31281	-0.56448
6.17800	-0.31875	-0.55420
6.27800	-0.32547	-0.56206
6.37800	-0.32922	-0.55734
6.47800	-0.33359	-0.55680
6.57800	-0.33844	-0.55828
6.67800	-0.34391	-0.55423
6.77800	-0.35062	-0.56185
6.87800	-0.35563	-0.55342
6.97800	-0.35953	-0.56382
7.07800	-0.36406	-0.56189
7.17800	-0.36906	-0.55520
7.27800	-0.37516	-0.55604
7.37800	-0.38234	-0.55879
7.47800	-0.38609	-0.55930
7.57800	-0.39047	-0.56051
7.67800	-0.39547	-0.55408
7.77800	-0.40125	-0.55377
7.87800	-0.40750	-0.56121
7.97800	-0.41203	-0.55989
8.07800	-0.41625	-0.55836
8.17800	-0.42094	-0.55841
8.27800	-0.42609	-0.55500
8.37800	-0.43172	-0.55988
8.47800	-0.43891	-0.55522
8.57800	-0.44266	-0.55807
8.67800	-0.44687	-0.55488
8.77800	-0.45172	-0.56324
8.87800	-0.45766	-0.55818
8.97800	-0.46500	-0.55633
9.07800	-0.46922	-0.55135
9.17800	-0.47312	-0.54722
9.27800	-0.47797	-0.55264
9.37800	-0.48313	-0.55324
9.47800	-0.48875	-0.55948
9.57800	-0.49578	-0.55250
9.67800	-0.49984	-0.55566
9.77800	-0.50406	-0.55396
9.87800	-0.50922	-0.55168
9.97800	-0.51516	-0.55609
10.07800	-0.52141	-0.54904
10.17800	-0.52547	-0.55311
10.27800	-0.52953	-0.54938
10.37800	-0.53406	-0.55505
10.47800	-0.53922	-0.55842
10.57800	-0.54547	-0.55391
10.67800	-0.55328	-0.55543
10.77800	-0.55703	-0.55778
10.87800	-0.56125	-0.55447
10.97800	-0.56625	-0.55426
11.07800	-0.57234	-0.55641
11.17800	-0.57859	-0.55246
11.27800	-0.58266	-0.55348
11.37800	-0.58688	-0.55272
11.47800	-0.59172	-0.56421
11.57800	-0.59719	-0.55877
11.67800	-0.60344	-0.55387
11.77800	-0.60984	-0.54841
11.87800	-0.61344	-0.55639
11.97800	-0.61750	-0.55588
12.07800	-0.62203	-0.55369
12.17800	-0.62766	-0.54868
12.27800	-0.63391	-0.55585
12.37800	-0.63875	-0.55485
12.47800	-0.64297	-0.55401
12.57800	-0.64766	-0.55840
12.67800	-0.65281	-0.55189
12.77800	-0.65875	-0.55227
12.87800	-0.66516	-0.55389
12.97800	-0.66969	-0.55131
13.07800	-0.67406	-0.54814
13.17800	-0.67906	-0.54978
13.27800	-0.68484	-0.54673
13.37800	-0.69094	-0.54853
13.47800	-0.69563	-0.55155
13.57800	-0.69984	-0.55528
13.67800	-0.70438	-0.54817
13.77800	-0.70938	-0.55380
13.87800	-0.71531	-0.55128
13.97800	-0.72219	-0.54878
14.07800	-0.72672	-0.55323
14.17800	-0.73078	-0.54878
14.27800	-0.73578	-0.54839
14.37800	-0.74172	-0.55524
14.47800	-0.74797	-0.55147
14.57800	-0.75234	-0.55073
14.67800	-0.75641	-0.55309
14.77800	-0.76109	-0.54397
14.87800	-0.76641	-0.54916
14.97800	-0.77172	-0.55432
15.07800	-0.77875	-0.55196
15.17800	-0.78328	-0.55289
15.27800	-0.78750	-0.55587
15.37800	-0.79234	-0.58385
15.47800	-0.79797	-0.76663
15.57800	-0.80500	-1.05118
15.67800	-0.80984	-1.30225
15.77800	-0.81375	-1.48440
15.87800	-0.81844	-1.70979
15.97800	-0.82359	-1.96101
16.07800	-0.82891	-2.22526
16.17800	-0.83594	-2.56951
16.27800	-0.84016	-2.81490
16.37800	-0.84437	-3.01993
16.47800	-0.84922	-3.26592
16.57800	-0.85453	-3.53613
16.67800	-0.86063	-3.83877
16.77800	-0.86531	-4.09705
16.87800	-0.86922	-4.28795
16.97800	-0.87375	-4.49713
17.07800	-0.87859	-4.74165
17.17800	-0.88406	-5.00074
17.27800	-0.89078	-5.31810
17.37800	-0.89594	-5.61019
17.47800	-0.90031	-5.80552
17.57800	-0.90469	-6.02258
17.67800	-0.90969	-6.25917
17.77800	-0.91734	-6.59058
17.87800	-0.92328	-6.95577
17.97800	-0.92734	-7.16398
18.07800	-0.93234	-7.39988
18.17800	-0.93813	-7.69599
18.27800	-0.94484	-8.02747
18.37800	-0.95109	-8.41320
18.47800	-0.95406	-8.55906
18.57800	-0.95797	-8.74777
18.67800	-0.96266	-8.99268
18.77800	-0.96797	-9.27096
18.87800	-0.97484	-9.62500
18.97800	-0.98031	-9.94483
19.07800	-0.98406	-10.11380
19.17800	-0.98828	-10.34263
19.27800	-0.99313	-10.61082
19.37800	-0.99891	-10.90015
19.47800	-1.00703	-11.29882
19.57800	-1.01141	-11.60547
19.67800	-1.01531	-11.80031
19.77800	-1.02016	-12.04563
19.87800	-1.02563	-12.32364
19.97800	-1.03234	-12.69090
20.07800	-1.03641	-12.94847
20.17800	-1.04031	-13.14929
20.27800	-1.04484	-13.38356
20.37800	-1.04984	-13.64133
20.47800	-1.05547	-13.94571
20.57800	-1.06297	-14.34556
20.67800	-1.06719	-14.61169
20.77800	-1.07125	-14.81303
20.87800	-1.07594	-15.04265
20.97800	-1.08172	-15.34946
21.07800	-1.08938	-15.76021
21.17800	-1.09406	-16.07206
21.27800	-1.09781	-16.25623
21.37800	-1.10234	-16.49960
21.47800	-1.10734	-16.75176
21.57800	-1.11297	-17.05193
21.67800	-1.12000	-17.44109
21.77800	-1.12406	-17.68703
21.87800	-1.12813	-17.89431
21.97800	-1.13297	-18.15125
22.07800	-1.13859	-18.45638
22.17800	-1.14563	-18.84880
22.27800	-1.15031	-19.12833
22.37800	-1.15406	-19.32120
22.47800	-1.15844	-19.55600
22.57800	-1.16344	-19.82891
22.67800	-1.16922	-20.14474
22.77800	-1.17672	-20.54239
22.87800	-1.18109	-20.84231
22.97800	-1.18516	-21.04461
23.07800	-1.18984	-21.29762
23.17800	-1.19531	-21.58654
23.27800	-1.20156	-21.92805
23.37800	-1.20656	-22.23144
23.47800	-1.21047	-22.43928
23.57800	-1.21516	-22.69412
23.67800	-1.22031	-22.97304
23.77800	-1.22609	-23.29169
23.87800	-1.23359	-23.69267
23.97800	-1.23781	-23.96195
24.07800	-1.24156	-24.15903
24.17800	-1.24625	-24.41562
24.27800	-1.25203	-24.72882
24.37800	-1.25891	-25.11475
24.47800	-1.26359	-25.39989
24.57800	-1.26766	-25.62661
24.67800	-1.27219	-25.86780
24.77800	-1.27703	-26.13283
24.87800	-1.28219	-26.42474
24.97800	-1.28875	-26.77465
25.07800	-1.29453	-27.14540
25.17800	-1.29859	-27.35819
25.27800	-1.30344	-27.61689
25.37800	-1.30891	-27.92063
25.47800	-1.31625	-28.31863
25.57800	-1.32078	-28.62016
25.67800	-1.32438	-28.80523
25.77800	-1.32875	-29.03767
25.87800	-1.33391	-29.32932
25.97800	-1.33938	-29.63683
26.07800	-1.34594	-30.00599
26.17800	-1.35141	-30.35310
26.27800	-1.35531	-30.55364
26.37800	-1.36000	-30.81334
26.47800	-1.36563	-31.11999
26.57800	-1.37250	-31.53785
26.67800	-1.37750	-31.84313
26.77800	-1.38172	-32.08246
26.87800	-1.38641	-32.34098
26.97800	-1.39125	-32.62015
27.07800	-1.39703	-32.94064
27.17800	-1.40438	-33.37939
27.27800	-1.40828	-33.65323
27.37800	-1.41219	-33.85171
27.47800	-1.41719	-34.14254
27.57800	-1.42297	-34.47345
27.67800	-1.42906	-34.85405
27.77800	-1.43375	-35.14249
27.87800	-1.43781	-35.37664
27.97800	-1.44250	-35.63220
28.07800	-1.44750	-35.91504
28.17800	-1.45359	-36.26732
28.27800	-1.46109	-36.75322
28.37800	-1.46469	-36.98574
28.47800	-1.46844	-37.18583
28.57800	-1.47297	-37.43502
28.67800	-1.47812	-37.72948
28.77800	-1.48453	-38.08527
28.87800	-1.49000	-38.44460
28.97800	-1.49438	-38.70606
29.07800	-1.49891	-38.97059
29.17800	-1.50406	-39.25721
29.27800	-1.50969	-39.58372
29.37800	-1.51609	-39.95989
29.47800	-1.52062	-40.23924
29.57800	-1.52469	-40.45207
29.67800	-1.52906	-40.70337
29.77800	-1.53406	-40.98155
29.87800	-1.54078	-41.33280
29.97800	-1.54703	-41.73977
30.07800	-1.55141	-41.97598
30.17800	-1.55594	-42.22810
30.27800	-1.56094	-42.49630
30.37800	-1.56641	-42.81584
30.47800	-1.57313	-43.19190
30.57800	-1.57781	-43.50179
30.67800	-1.58188	-43.71245
30.77800	-1.58672	-43.97192
30.87800	-1.59219	-44.27528
30.97800	-1.59875	-44.63718
31.07800	-1.60422	-44.98619
31.17800	-1.60797	-45.18100
31.27800	-1.61219	-45.40987
31.37800	-1.61656	-45.65367
31.47800	-1.62187	-45.92035
31.57800	-1.62875	-46.28797
31.67800	-1.63453	-46.66825
31.77800	-1.63859	-46.86819
31.87800	-1.64344	-47.11867
31.97800	-1.64938	-47.44120
32.07800	-1.65688	-47.86197
32.17800	-1.66172	-48.19499
32.27800	-1.66531	-48.37225
32.37800	-1.66984	-48.62191
32.47800	-1.67516	-48.91925
32.57800	-1.68078	-49.24279
32.67800	-1.68812	-49.64160
32.77800	-1.69188	-49.91163
32.87800	-1.69547	-50.09225
32.97800	-1.69984	-50.32611
33.07800	-1.70484	-50.59943
33.17800	-1.71172	-50.97154
33.27800	-1.71703	-51.31116
33.37800	-1.72094	-51.51543
33.47800	-1.72531	-51.73615
33.57800	-1.73016	-51.99470
33.67800	-1.73531	-52.27986
33.77800	-1.74172	-52.60377
33.87800	-1.74734	-52.96114
33.97800	-1.75156	-53.15914
34.07800	-1.75609	-53.39877
34.17800	-1.76141	-53.66444
34.27800	-1.76938	-54.05953
34.37800	-1.77516	-54.47657
34.47800	-1.77891	-54.65791
34.57800	-1.78328	-54.88921
34.67800	-1.78875	-55.19708
34.77800	-1.79516	-55.54890
34.87800	-1.80313	-56.04642
34.97800	-1.80594	-56.22693
35.07800	-1.80953	-56.37812
35.17800	-1.81406	-56.62777
35.27800	-1.81922	-56.91389
35.37800	-1.82594	-57.27509
35.47800	-1.83109	-57.61243
35.57800	-1.83516	-57.83163
35.67800	-1.83953	-58.07081
35.77800	-1.84438	-58.34815
35.87800	-1.85000	-58.65224
35.97800	-1.85766	-59.06105
36.07800	-1.86203	-59.39053
36.17800	-1.86563	-59.56641
36.27800	-1.87047	-59.82447
36.37800	-1.87625	-60.13588
36.47800	-1.88313	-60.53034
36.57800	-1.88781	-60.84561
36.67800	-1.89188	-61.05382
36.77800	-1.89641	-61.29517
36.87800	-1.90141	-61.57757
36.97800	-1.90672	-61.88195
37.07800	-1.91359	-62.26329
37.17800	-1.91922	-62.64854
37.27800	-1.92266	-62.80643
37.37800	-1.92734	-63.05759
37.47800	-1.93312	-63.37798
37.57800	-1.94078	-63.82242
37.67800	-1.94531	-64.14472
37.77800	-1.94891	-64.32750
37.87800	-1.95328	-64.56740
37.97800	-1.95844	-64.85202
38.07800	-1.96406	-65.18507
38.17800	-1.97047	-65.56139
38.27800	-1.97563	-65.90553
38.37800	-1.97938	-66.09230
38.47800	-1.98359	-66.31908
38.57800	-1.98844	-66.59781
38.67800	-1.99516	-66.95691
38.77800	-2.00156	-67.39733
38.87800	-2.00563	-67.63310
38.97800	-2.01000	-67.87516
39.07800	-2.01516	-68.16024
39.17800	-2.02078	-68.48510
39.27800	-2.02766	-68.88077
39.37800	-2.03234	-69.20978
39.47800	-2.03609	-69.40085
39.57800	-2.04094	-69.66186
39.67800	-2.04656	-69.98654
39.77800	-2.05328	-70.38667
39.87800	-2.05813	-70.71935
39.97800	-2.06203	-70.92974
40.07800	-2.06625	-71.14855
40.17800	-2.07094	-71.41823
40.27800	-2.07641	-71.73434
40.37800	-2.08359	-72.12646
40.47800	-2.08875	-72.50504
40.57800	-2.09266	-72.69683
40.67800	-2.09719	-72.93435
40.77800	-2.10250	-73.23784
40.87800	-2.10922	-73.61288
40.97800	-2.11453	-73.98165
41.07800	-2.11859	-74.17887
41.17800	-2.12313	-74.42753
41.27800	-2.12813	-74.71216
41.37800	-2.13344	-75.02289
41.47800	-2.14063	-75.41512
41.57800	-2.14609	-75.78907
41.67800	-2.14953	-75.95763
41.77800	-2.15406	-76.20177
41.87800	-2.15906	-76.48887
41.97800	-2.16594	-76.85044
42.07800	-2.17156	-77.24147
42.17800	-2.17547	-77.45184
42.27800	-2.17969	-77.67855
42.37800	-2.18469	-77.94247
42.47800	-2.19031	-78.24132
42.57800	-2.19703	-78.62549
42.67800	-2.20266	-79.01092
42.77800	-2.20641	-79.20141
42.87800	-2.21125	-79.45457
42.97800	-2.21688	-79.76989
43.07800	-2.22391	-80.17950
43.17800	-2.22969	-80.59279
43.27800	-2.23313	-80.76404
43.37800	-2.23719	-80.97612
43.47800	-2.24188	-81.23937
43.57800	-2.24719	-81.54080
43.67800	-2.25359	-81.89279
43.77800	-2.25922	-82.28339
43.87800	-2.26328	-82.49768
43.97800	-2.26828	-82.77413
44.07800	-2.27437	-83.12437
44.17800	-2.28172	-83.57888
44.27800	-2.28594	-83.89723
44.37800	-2.28938	-84.06099
44.47800	-2.29375	-84.30461
44.57800	-2.29859	-84.60258
44.67800	-2.30391	-84.91089
44.77800	-2.31063	-85.30598
44.87800	-2.31578	-85.66730
44.97800	-2.31984	-85.87497
45.07800	-2.32438	-86.13134
45.17800	-2.32969	-86.43413
45.27800	-2.33703	-86.84637
45.37800	-2.34266	-87.25974
45.47800	-2.34625	-87.44583
45.57800	-2.35031	-87.66846
45.67800	-2.35500	-87.92505
45.77800	-2.36031	-88.24109
45.87800	-2.36641	-88.58121
45.97800	-2.37203	-88.96428
46.07800	-2.37609	-89.17890
46.17800	-2.38063	-89.44070
46.27800	-2.38594	-89.72274
46.37800	-2.39281	-90.08839
46.47800	-2.39906	-90.52390
46.57800	-2.40281	-90.72930
46.67800	-2.40703	-90.95336
46.77800	-2.41203	-91.23605
46.87800	-2.41750	-91.55886
46.97800	-2.42422	-91.92327
47.07800	-2.42937	-92.28186
47.17800	-2.43313	-92.47685
47.27800	-2.43781	-92.72128
47.37800	-2.44281	-92.99065
47.47800	-2.44859	-93.31264
47.57800	-2.45469	-93.70898
47.67800	-2.45906	-93.95255
47.77800	-2.46344	-94.18389
47.87800	-2.46812	-94.43130
47.97800	-2.47344	-94.72783
48.07800	-2.48031	-95.09303
48.17800	-2.48656	-95.53701
48.27800	-2.49031	-95.70803
48.37800	-2.49500	-95.97030
48.47800	-2.50047	-96.26119
48.57800	-2.50781	-96.68019
48.67800	-2.51266	-97.03457
48.77800	-2.51641	-97.22077
48.87800	-2.52078	-97.44242
48.97800	-2.52547	-97.70562
49.07800	-2.53063	-98.00839
49.17800	-2.53672	-98.34865
49.27800	-2.54313	-98.76533
49.37800	-2.54703	-98.97751
49.47800	-2.55125	-99.20786
49.57800	-2.55625	-99.47632
49.67800	-2.56250	-99.82090
49.77800	-2.56828	-100.18901
49.87800	-2.57219	-100.40238
49.97800	-2.57641	-100.61796
50.07800	-2.58125	-100.88564
50.17800	-2.58656	-101.17582
50.27800	-2.59281	-101.52300
50.37800	-2.60063	-102.00933
50.47800	-2.60422	-102.21326
50.57800	-2.60828	-102.39465
50.67800	-2.61297	-102.66082
50.77800	-2.61938	-102.99005
50.87800	-2.62625	-103.45081
50.97800	-2.63016	-103.67282
51.07800	-2.63438	-103.88821
51.17800	-2.63922	-104.15765
51.27800	-2.64484	-104.46747
51.37800	-2.65141	-104.82666
51.47800	-2.65734	-105.24995
51.57800	-2.66094	-105.42998
51.67800	-2.66547	-105.65944
51.77800	-2.67078	-105.96575
51.87800	-2.67812	-106.37356
51.97800	-2.68312	-106.74638
52.07800	-2.68656	-106.91425
52.17800	-2.69078	-107.12012
52.27800	-2.69547	-107.38023
52.37800	-2.70078	-107.68098
52.47800	-2.70734	-108.05083
52.57800	-2.71328	-108.47554
52.67800	-2.71719	-108.66456
52.77800	-2.72172	-108.91449
52.87800	-2.72719	-109.21323
52.97800	-2.73406	-109.61650
53.07800	-2.73937	-109.99950
53.17800	-2.74312	-110.19003
53.27800	-2.74734	-110.42041
53.37800	-2.75219	-110.69647
53.47800	-2.75766	-111.01365
53.57800	-2.76422	-111.36371
53.67800	-2.77047	-111.80654
53.77800	-2.77422	-111.99972
53.87800	-2.77844	-112.23733
53.97800	-2.78313	-112.49495
54.07800	-2.78938	-112.83469
54.17800	-2.79625	-113.29096
54.27800	-2.80000	-113.51392
54.37800	-2.80422	-113.72957
54.47800	-2.80922	-113.99875
54.57800	-2.81469	-114.32339
54.67800	-2.82109	-114.65964
54.77800	-2.82688	-115.08230
54.87800	-2.83063	-115.27964
54.97800	-2.83500	-115.49857
55.07800	-2.83984	-115.76488
55.17800	-2.84578	-116.10893
55.27800	-2.85313	-116.57508
55.37800	-2.85719	-116.82129
55.47800	-2.86109	-117.01157
55.57800	-2.86578	-117.27225
55.67800	-2.87141	-117.59146
55.77800	-2.87891	-118.00157
55.87800	-2.88437	-118.42352
55.97800	-2.88766	-118.59030
56.07800	-2.89219	-118.83697
56.17800	-2.89734	-119.11900
56.27800	-2.90313	-119.45318
56.37800	-2.90953	-119.86929
56.47800	-2.91359	-120.11864
56.57800	-2.91797	-120.34611
56.67800	-2.92266	-120.61518
56.77800	-2.92797	-120.91850
56.87800	-2.93453	-121.28765
56.97800	-2.94078	-121.73774
57.07800	-2.94438	-121.91806
57.17800	-2.94859	-122.12785
57.27800	-2.95328	-122.40079
57.37800	-2.95984	-122.75580
57.47800	-2.96703	-123.25599
57.57800	-2.97062	-123.46128
57.67800	-2.97453	-123.65908
57.77800	-2.97937	-123.92373
57.87800	-2.98469	-124.22923
57.97800	-2.99109	-124.58131
58.07800	-2.99703	-124.99890
58.17800	-3.00094	-125.19921
58.27800	-3.00531	-125.43513
58.37800	-3.01031	-125.72537
58.47800	-3.01625	-126.05539
58.57800	-3.02266	-126.47265
58.67800	-3.02687	-126.70141
58.77800	-3.03109	-126.92104
58.87800	-3.03594	-127.19285
58.97800	-3.04219	-127.55112
59.07800	-3.05047	-128.05308
59.17800	-3.05547	-128.50146
59.27800	-3.05844	-128.64861
59.37800	-3.06234	-128.83373
59.47800	-3.06719	-129.10727
59.57800	-3.07313	-129.42465
59.67800	-3.07922	-129.82464
59.77800	-3.08359	-130.08696
59.87800	-3.08813	-130.34126
59.97800	-3.09328	-130.64221
60.07800	-3.09891	-130.97279
60.17800	-3.10688	-131.43210
60.27800	-3.11203	-131.85430
60.37800	-3.11516	-131.99089
60.47800	-3.11938	-132.22153
60.57800	-3.12406	-132.50037
60.67800	-3.12984	-132.83546
60.77800	-3.13578	-133.22738
60.87800	-3.14031	-133.51005
60.97800	-3.14469	-133.75206
61.07800	-3.14969	-134.03639
61.17800	-3.15516	-134.36599
61.27800	-3.16156	-134.75093
61.37800	-3.16734	-135.15940
61.47800	-3.17109	-135.36599
61.57800	-3.17547	-135.61414
61.67800	-3.18047	-135.89673
61.77800	-3.18703	-136.29052
61.87800	-3.19328	-136.71744
61.97800	-3.19734	-136.94601
62.07800	-3.20172	-137.19244
62.17800	-3.20609	-137.43950
62.27800	-3.21141	-137.74854
62.37800	-3.21750	-138.11734
62.47800	-3.22437	-138.60273
62.57800	-3.22828	-138.83212
62.67800	-3.23250	-139.04163
62.77800	-3.23750	-139.33443
62.87800	-3.24391	-139.70239
62.97800	-3.24969	-140.10873
63.07800	-3.25375	-140.34785
63.17800	-3.25797	-140.57019
63.27800	-3.26250	-140.83099
63.37800	-3.26766	-141.12617
63.47800	-3.27328	-141.46432
63.57800	-3.28031	-141.89219
63.67800	-3.28437	-142.13200
63.77800	-3.28859	-142.35124
63.87800	-3.29344	-142.62477
63.97800	-3.29922	-142.95229
64.07800	-3.30594	-143.37224
64.17800	-3.31047	-143.62733
64.27800	-3.31484	-143.86494
64.37800	-3.31953	-144.12637
64.47800	-3.32500	-144.41399
64.57800	-3.33094	-144.73954
64.67800	-3.33750	-145.19213
64.77800	-3.34141	-145.41036
64.87800	-3.34578	-145.64255
64.97800	-3.35094	-145.93349
65.07800	-3.35750	-146.28319
65.17800	-3.36391	-146.70363
65.27800	-3.36750	-146.89448
65.37800	-3.37141	-147.09072
65.47800	-3.37609	-147.35311
65.57800	-3.38109	-147.62801
65.67800	-3.38703	-147.95959
65.77800	-3.39422	-148.41747
65.87800	-3.39813	-148.63378
65.97800	-3.40219	-148.83982
66.07800	-3.40688	-149.08262
66.17800	-3.41250	-149.38606
66.27800	-3.41984	-149.84466
66.37800	-3.42406	-150.09061
66.47800	-3.42844	-150.31232
66.57800	-3.43328	-150.57716
66.67800	-3.43859	-150.86794
66.77800	-3.44500	-151.19720
66.87800	-3.45125	-151.62878
66.97800	-3.45469	-151.79250
67.07800	-3.45891	-152.01044
67.17800	-3.46375	-152.26391
67.27800	-3.46984	-152.58737
67.37800	-3.47812	-153.09072
67.47800	-3.48172	-153.32130
67.57800	-3.48563	-153.49536
67.67800	-3.49000	-153.71920
67.77800	-3.49484	-153.98766
67.87800	-3.50078	-154.31041
67.97400	-3.50875	-154.81210
68.07400	-3.51250	-155.05099
68.17400	-3.51672	-155.25074
68.27400	-3.52188	-155.54293
68.37400	-3.52813	-155.88598
68.47400	-3.53422	-156.29251
68.57400	-3.53766	-156.47298
68.67400	-3.54156	-156.66808
68.77400	-3.54625	-156.93684
68.87400	-3.55156	-157.23063
68.97400	-3.55750	-157.57917
69.07400	-3.56453	-158.01458
69.17400	-3.56844	-158.23863
69.27400	-3.57266	-158.44941
69.37400	-3.57766	-158.72201
69.47400	-3.58422	-159.07663
69.56400	-3.59141	-159.58351
69.66400	-3.59484	-159.78596
69.76400	-3.59859	-159.95742
69.86400	-3.60328	-160.20949
69.96400	-3.60828	-160.50012
70.06400	-3.61375	-160.81186
70.16400	-3.62078	-161.24608
70.26400	-3.62469	-161.48469
70.36400	-3.62891	-161.70557
70.46400	-3.63375	-161.97164
70.56400	-3.63953	-162.30196
70.66400	-3.64719	-162.78692
70.76400	-3.65109	-163.03048
70.86400	-3.65484	-163.21571
70.96400	-3.65938	-163.45827
71.06400	-3.66453	-163.75206
71.16400	-3.67031	-164.08366
71.26400	-3.67781	-164.55364
71.36400	-3.68172	-164.80704
71.46400	-3.68594	-165.00720
71.56400	-3.69094	-165.27759
71.66400	-3.69656	-165.60572
71.76400	-3.70344	-166.01066
71.86400	-3.70781	-166.31249
71.96400	-3.71188	-166.52174
72.06400	-3.71641	-166.76782
72.16400	-3.72141	-167.06057
72.26400	-3.72719	-167.39458
72.36400	-3.73469	-167.84817
72.46400	-3.73828	-168.07863
72.56400	-3.74250	-168.28442
72.66400	-3.74766	-168.58967
72.76400	-3.75391	-168.94519
72.86400	-3.76047	-169.38709
72.96400	-3.76438	-169.62363
73.06400	-3.76828	-169.83901
73.16400	-3.77281	-170.07203
73.26400	-3.77797	-170.36510
73.36400	-3.78344	-170.66842
73.46400	-3.79062	-171.08367
73.56400	-3.79531	-171.43579
73.66400	-3.79937	-171.63372
73.76400	-3.80437	-171.91689
73.86400	-3.81063	-172.27180
73.96400	-3.81766	-172.74258
74.06400	-3.82125	-172.95107
74.16400	-3.82484	-173.13062
74.26400	-3.82953	-173.39009
74.36400	-3.83469	-173.68388
74.46400	-3.84047	-174.01733
74.56400	-3.84734	-174.41905
74.66400	-3.85203	-174.74915
74.76400	-3.85594	-174.93886
74.86400	-3.86062	-175.19249
74.96400	-3.86563	-175.47780
75.06400	-3.87328	-175.93011
75.16400	-3.87844	-176.27643
75.26400	-3.88250	-176.48353
75.36400	-3.88719	-176.76085
75.46400	-3.89250	-177.06412
75.56400	-3.89875	-177.41720
75.66400	-3.90594	-177.91478
75.76400	-3.90922	-178.11644
75.86400	-3.91344	-178.32465
75.96400	-3.91859	-178.63666
76.06400	-3.92437	-178.98805
76.16400	-3.93031	-179.39162
76.26400	-3.93438	-179.63783
76.36400	-3.93828	-179.84976
76.46400	-3.94313	-180.10788
76.56400	-3.94797	-180.39414
76.66400	-3.95344	-180.70640
76.76400	-3.96125	-181.17236
76.86400	-3.96563	-181.50045
76.96400	-3.96969	-181.71799
77.06400	-3.97469	-181.99398
77.16400	-3.98062	-182.35056
77.26400	-3.98703	-182.76800
77.36400	-3.99078	-182.97642
77.46400	-3.99484	-183.19489
77.56400	-3.99953	-183.46724
77.66400	-4.00453	-183.75109
77.76400	-4.01016	-184.07495
77.86400	-4.01766	-184.51904
77.96400	-4.02219	-184.84712
78.06400	-4.02656	-185.06619
78.16400	-4.03125	-185.33014
78.26400	-4.03719	-185.66851
78.36200	-4.04469	-186.17123
78.46200	-4.04828	-186.39746
78.56200	-4.05219	-186.58726
78.66200	-4.05656	-186.84001
78.76200	-4.06141	-187.12392
78.86200	-4.06703	-187.44366
78.96200	-4.07375	-187.84149
79.06200	-4.07813	-188.14008
79.16200	-4.08266	-188.37462
79.26200	-4.08750	-188.65339
79.36200	-4.09328	-188.97487
79.46200	-4.10062	-189.39757
79.56200	-4.10531	-189.74175
79.66200	-4.10891	-189.91421
79.76200	-4.11281	-190.11545
79.86200	-4.11750	-190.36968
79.96200	-4.12328	-190.69260
80.06200	-4.13078	-191.13763
80.16200	-4.13547	-191.46363
80.26200	-4.13953	-191.67352
80.36200	-4.14422	-191.92015
80.46200	-4.14969	-192.21781
80.56200	-4.15672	-192.60661
80.66200	-4.16156	-192.93882
80.76200	-4.16578	-193.16681
80.86200	-4.17016	-193.40691
80.96200	-4.17500	-193.67349
81.06200	-4.18063	-193.97888
81.16200	-4.18891	-194.44080
81.26200	-4.19297	-194.74818
81.36200	-4.19641	-194.90634
81.46200	-4.20094	-195.15315
81.56200	-4.20641	-195.43721
81.66200	-4.21422	-195.89439
81.76200	-4.21844	-196.20058
81.86200	-4.22234	-196.39905
81.96200	-4.22688	-196.63192
82.06200	-4.23203	-196.91895
82.16200	-4.23719	-197.20083
82.26200	-4.24453	-197.61397
82.36200	-4.24891	-197.92719
82.46200	-4.25313	-198.12536
82.56200	-4.25797	-198.39004
82.66200	-4.26391	-198.71666
82.76200	-4.27172	-199.19881
82.86200	-4.27516	-199.42001
82.96200	-4.27875	-199.59733
83.06200	-4.28328	-199.84403
83.16200	-4.28844	-200.11847
83.26200	-4.29406	-200.43196
83.36200	-4.30125	-200.83539
83.46200	-4.30547	-201.12367
83.56200	-4.30922	-201.29956
83.66200	-4.31375	-201.53187
83.76200	-4.31875	-201.78509
83.86200	-4.32609	-202.15575
83.96200	-4.33156	-202.55390
84.06200	-4.33563	-202.75077
84.16200	-4.34016	-202.98916
84.26200	-4.34547	-203.25954
84.36200	-4.35156	-203.59144
84.45200	-4.36063	-204.10611
84.55200	-4.36375	-204.38361
84.65200	-4.36703	-204.51142
84.75200	-4.37219	-204.78120
84.85200	-4.37813	-205.13403
84.95200	-4.38547	-205.61382
85.05200	-4.38875	-205.84387
85.15200	-4.39234	-206.01335
85.25200	-4.39672	-206.24992
85.35200	-4.40156	-206.51427
85.45200	-4.40672	-206.80164
85.55200	-4.41297	-207.16834
85.65200	-4.41891	-207.57122
85.75200	-4.42266	-207.75612
85.85200	-4.42734	-207.99340
85.95200	-4.43344	-208.32992
86.05000	-4.44188	-208.83086
86.15000	-4.44609	-209.16539
86.25000	-4.44922	-209.30538
86.35000	-4.45359	-209.51964
86.45000	-4.45844	-209.80258
86.55000	-4.46391	-210.11211
86.65000	-4.47047	-210.49304
86.75000	-4.47609	-210.90512
86.85000	-4.47984	-211.09569
86.95000	-4.48438	-211.33572
87.05000	-4.48984	-211.62884
87.15000	-4.49641	-212.00711
87.25000	-4.50125	-212.33769
87.35000	-4.50547	-212.56979
87.45000	-4.51016	-212.84464
87.55000	-4.51531	-213.13280
87.65000	-4.52078	-213.45392
87.75000	-4.52781	-213.84062
87.85000	-4.53250	-214.20467
87.95000	-4.53594	-214.35221
88.05000	-4.54031	-214.57928
88.15000	-4.54578	-214.88488
88.25000	-4.55313	-215.30029
88.35000	-4.55859	-215.68912
88.45000	-4.56266	-215.89889
88.55000	-4.56703	-216.12944
88.65000	-4.57203	-216.41181
88.75000	-4.57734	-216.70777
88.85000	-4.58500	-217.12233
88.95000	-4.58938	-217.47893
89.05000	-4.59297	-217.64110
89.15000	-4.59734	-217.87700
89.25000	-4.60234	-218.14872
89.35000	-4.60953	-218.51556
89.45000	-4.61516	-218.91832
89.55000	-4.61875	-219.10602
89.65000	-4.62313	-219.31624
89.75000	-4.62813	-219.60528
89.85000	-4.63359	-219.91459
89.95000	-4.64125	-220.32814
90.05000	-4.64625	-220.70776
90.15000	-4.65000	-220.87587
90.25000	-4.65453	-221.10230
90.35000	-4.65953	-221.36192
90.45000	-4.66672	-221.72602
90.55000	-4.67219	-222.13374
90.65000	-4.67609	-222.34337
90.75000	-4.68031	-222.57103
90.85000	-4.68531	-222.83944
90.95000	-4.69109	-223.16118
91.05000	-4.69828	-223.56863
91.15000	-4.70266	-223.86631
91.25000	-4.70625	-224.03879
91.35000	-4.71094	-224.29445
91.45000	-4.71672	-224.60315
91.55000	-4.72516	-225.08046
91.65000	-4.73109	-225.55132
91.75000	-4.73406	-225.68983
91.85000	-4.73828	-225.90433
91.95000	-4.74313	-226.19399
92.05000	-4.74813	-226.48624
92.15000	-4.75469	-226.85061
92.25000	-4.75922	-227.16950
92.35000	-4.76312	-227.35707
92.45000	-4.76797	-227.63230
92.55000	-4.77344	-227.95810
92.65000	-4.78031	-228.32794
92.75000	-4.78563	-228.69895
92.85000	-4.78922	-228.90168
92.95000	-4.79344	-229.12470
93.05000	-4.79828	-229.38538
93.15000	-4.80375	-229.69706
93.25000	-4.81094	-230.08513
93.35000	-4.81688	-230.51718
93.45000	-4.82078	-230.71580
93.55000	-4.82531	-230.96219
93.65000	-4.83047	-231.23764
93.75000	-4.83688	-231.58441
93.85000	-4.84219	-231.96203
93.95000	-4.84625	-232.18679
94.05000	-4.85063	-232.42377
94.15000	-4.85594	-232.71103
94.25000	-4.86187	-233.06642
94.35000	-4.86969	-233.53398
94.45000	-4.87328	-233.79728
94.55000	-4.87703	-233.97945
94.65000	-4.88141	-234.22182
94.75000	-4.88641	-234.51947
94.85000	-4.89328	-234.88636
94.95000	-4.89891	-235.29379
95.05000	-4.90297	-235.51762
95.15000	-4.90734	-235.76063
95.25000	-4.91219	-236.03198
95.35000	-4.91688	-236.29153
95.45000	-4.92313	-236.62975
95.55000	-4.92922	-237.05219
95.65000	-4.93344	-237.28739
95.75000	-4.93797	-237.52014
95.85000	-4.94328	-237.80812
95.95000	-4.95047	-238.18165
96.05000	-4.95531	-238.52709
96.15000	-4.95906	-238.71520
96.25000	-4.96328	-238.93628
96.35000	-4.96812	-239.20380
96.45000	-4.97375	-239.50483
96.55000	-4.98141	-239.90689
96.65000	-4.98719	-240.33813
96.75000	-4.99078	-240.49439
96.85000	-4.99500	-240.71950
96.95000	-5.00000	-240.99325
97.05000	-5.00656	-241.34758
97.15000	-5.01281	-241.78575
97.25000	-5.01672	-242.00112
97.35000	-5.02094	-242.22209
97.45000	-5.02578	-242.45845
97.55000	-5.03109	-242.74839
97.65000	-5.03734	-243.09210
97.75000	-5.04297	-243.46291
97.85000	-5.04672	-243.64965
97.95000	-5.05109	-243.86531
98.05000	-5.05625	-244.15985
98.15000	-5.06375	-244.53829
98.25000	-5.07047	-245.01225
98.35000	-5.07391	-245.19101
98.45000	-5.07797	-245.38624
98.55000	-5.08250	-245.62351
98.65000	-5.08781	-245.92942
98.75000	-5.09359	-246.26239
98.85000	-5.10031	-246.67805
98.95000	-5.10391	-246.88609
99.05000	-5.10844	-247.09342
99.15000	-5.11375	-247.37501
99.25000	-5.12109	-247.74949
99.35000	-5.12625	-248.13734
99.45000	-5.12984	-248.32092
99.55000	-5.13391	-248.51406
99.65000	-5.13859	-248.76292
99.75000	-5.14375	-249.05221
99.85000	-5.15031	-249.38095
99.95000	-5.15688	-249.81207
100.05000	-5.16000	-249.95935
100.15000	-5.16406	-250.14630
100.25000	-5.16891	-250.40087
100.35000	-5.17547	-250.71639
100.44800	-5.18312	-251.21680
100.54800	-5.18719	-251.43716
100.64800	-5.19141	-251.64038
100.74800	-5.19641	-251.89728
100.84800	-5.20250	-252.23115
100.94800	-5.21172	-252.73022
101.04800	-5.21500	-253.04958
101.14800	-5.21781	-253.14647
101.24800	-5.22219	-253.36474
101.34800	-5.22734	-253.63851
101.44800	-5.23422	-253.99530
101.54800	-5.23937	-254.36586
101.64800	-5.24297	-254.54441
101.74800	-5.24734	-254.75132
101.84800	-5.25203	-255.00599
101.94800	-5.25719	-255.29677
102.04800	-5.26313	-255.60641
102.14800	-5.27000	-256.04939
102.24800	-5.27406	-256.26856
102.34800	-5.27844	-256.49452
102.44800	-5.28344	-256.75780
102.54800	-5.29109	-257.11566
102.64800	-5.29656	-257.56159
102.74800	-5.30000	-257.72446
102.84800	-5.30422	-257.92387
102.94800	-5.30922	-258.18795
103.04800	-5.31531	-258.51560
103.14800	-5.32297	-258.93459
103.24800	-5.32781	-259.30557
103.34800	-5.33109	-259.44343
103.44800	-5.33563	-259.66850
103.54800	-5.34063	-259.93636
103.64800	-5.34688	-260.27283
103.74800	-5.35391	-260.73834
103.84800	-5.35734	-260.92619
103.94800	-5.36109	-261.11737
104.04800	-5.36563	-261.34729
104.14800	-5.37109	-261.62919
104.24800	-5.37844	-262.02065
104.34800	-5.38469	-262.48977
104.44800	-5.38797	-262.64754
104.54800	-5.39250	-262.86408
104.64800	-5.39781	-263.15472
104.74800	-5.40375	-263.48466
104.84800	-5.40953	-263.84920
104.94800	-5.41344	-264.05779
105.04800	-5.41781	-264.27329
105.14800	-5.42266	-264.54717
105.24800	-5.42797	-264.84185
105.34801	-5.43484	-265.20380
105.44801	-5.44125	-265.65957
105.54801	-5.44453	-265.80682
105.64801	-5.44859	-265.99687
105.74801	-5.45359	-266.27320
105.84801	-5.46094	-266.63986
105.94801	-5.46734	-267.11640
106.04801	-5.47063	-267.27128
106.14801	-5.47469	-267.47376
106.24801	-5.47953	-267.71837
106.34801	-5.48469	-267.99992
106.44801	-5.49078	-268.30983
106.54801	-5.49750	-268.76119
106.64801	-5.50141	-268.97010
106.74801	-5.50563	-269.18599
106.84801	-5.51062	-269.45046
106.94801	-5.51734	-269.78874
107.04801	-5.52328	-270.20434
107.14801	-5.52703	-270.38199
107.24801	-5.53125	-270.60068
107.34801	-5.53656	-270.87936
107.44801	-5.54281	-271.23511
107.54801	-5.55078	-271.67910
107.64801	-5.55500	-272.03476
107.74801	-5.55797	-272.15618
107.84801	-5.56219	-272.35514
107.94801	-5.56734	-272.62142
108.04801	-5.57375	-272.96650
108.14801	-5.58000	-273.37715
108.24801	-5.58422	-273.61745
108.34801	-5.58859	-273.84415
108.44801	-5.59328	-274.10069
108.54801	-5.59875	-274.40324
108.64801	-5.60609	-274.78838
108.74801	-5.61188	-275.22174
108.84801	-5.61484	-275.35349
108.94801	-5.61906	-275.56273
109.04801	-5.62406	-275.83534
109.14801	-5.63109	-276.21463
109.24801	-5.63703	-276.63392
109.34801	-5.64109	-276.85452
109.44801	-5.64547	-277.08673
109.54801	-5.65031	-277.35528
109.64801	-5.65500	-277.61716
109.74801	-5.66047	-277.91235
109.84801	-5.66750	-278.32669
109.94801	-5.67156	-278.59798
110.04801	-5.67594	-278.82889
110.14801	-5.68172	-279.13710
110.24801	-5.68922	-279.56310
110.34801	-5.69406	-279.92296
110.44801	-5.69734	-280.07296
110.54801	-5.70156	-280.28077
110.64801	-5.70641	-280.55882
110.74801	-5.71156	-280.85840
110.84801	-5.71719	-281.17335
110.94801	-5.72406	-281.57845
111.04801	-5.72813	-281.84128
111.14801	-5.73250	-282.04846
111.24801	-5.73719	-282.30810
111.34801	-5.74281	-282.60383
111.44801	-5.74984	-283.04321
111.54801	-5.75406	-283.28791
111.64801	-5.75828	-283.51635
111.74801	-5.76313	-283.76794
111.84801	-5.76875	-284.06891
111.94801	-5.77562	-284.44752
112.04801	-5.78141	-284.84145
112.14801	-5.78469	-285.00751
112.24801	-5.78906	-285.22360
112.34801	-5.79422	-285.48995
112.44801	-5.80000	-285.79086
112.54801	-5.80641	-286.19596
112.64801	-5.81062	-286.42714
112.74801	-5.81500	-286.64535
112.84801	-5.81953	-286.88374
112.94801	-5.82469	-287.14556
113.04801	-5.83078	-287.47162
113.14801	-5.83828	-287.93338
113.24801	-5.84172	-288.12319
113.34801	-5.84594	-288.32984
113.44801	-5.85094	-288.56170
113.54801	-5.85703	-288.87567
113.64801	-5.86297	-289.24853
113.74801	-5.86719	-289.46725
113.84801	-5.87172	-289.68906
113.94801	-5.87672	-289.94524
114.04801	-5.88219	-290.24863
114.14801	-5.88844	-290.55855
114.24801	-5.89453	-290.95608
114.34801	-5.89813	-291.11558
114.44801	-5.90203	-291.29937
114.54801	-5.90672	-291.53663
114.64801	-5.91266	-291.84026
114.74601	-5.92125	-292.34791
114.84601	-5.92484	-292.55325
114.94601	-5.92891	-292.72857
115.04601	-5.93359	-292.95653
115.14601	-5.93891	-293.23706
115.24601	-5.94484	-293.52954
115.34601	-5.95156	-293.95908
115.44601	-5.95500	-294.13801
115.54601	-5.95922	-294.33218
115.64601	-5.96422	-294.57676
115.74601	-5.97000	-294.88012
115.84601	-5.97719	-295.26329
115.94601	-5.98125	-295.50505
116.04601	-5.98500	-295.67251
116.14601	-5.98938	-295.87552
116.24601	-5.99453	-296.13695
116.34601	-6.00094	-296.45228
116.43201	-6.00922	-296.96095
116.53201	-6.01219	-297.13175
116.63201	-6.01594	-297.27659
116.73201	-6.02078	-297.51131
116.83201	-6.02688	-297.84533
116.93201	-6.03469	-298.31722
117.03201	-6.03797	-298.50954
117.13201	-6.04188	-298.66916
117.23201	-6.04672	-298.91601
117.33201	-6.05188	-299.18617
117.43201	-6.05750	-299.48568
117.53201	-6.06531	-299.93689
117.63201	-6.06859	-300.14160
117.73201	-6.07250	-300.31756
117.83201	-6.07750	-300.57043
117.93201	-6.08328	-300.88073
118.03201	-6.09063	-301.30869
118.13201	-6.09453	-301.54577
118.23201	-6.09828	-301.70289
118.33201	-6.10281	-301.92062
118.43201	-6.10844	-302.21546
118.53201	-6.11422	-302.53136
118.63201	-6.12156	-302.98832
118.73201	-6.12516	-303.19044
118.83201	-6.12922	-303.36624
118.93201	-6.13422	-303.62320
119.03201	-6.14000	-303.94381
119.13201	-6.14719	-304.38003
119.23201	-6.15094	-304.57440
119.33201	-6.15469	-304.74719
119.43201	-6.15906	-304.96612
119.53201	-6.16422	-305.24164
119.63201	-6.17062	-305.56810
119.73201	-6.17891	-306.07525
119.83201	-6.18219	-306.26205
119.93201	-6.18594	-306.42855
120.03201	-6.19094	-306.67570
120.13201	-6.19625	-306.96499
120.23201	-6.20328	-307.36643
120.33201	-6.20797	-307.64905
120.43201	-6.21203	-307.84354
120.53201	-6.21672	-308.08231
120.63201	-6.22203	-308.36323
120.73201	-6.22797	-308.68626
120.83201	-6.23500	-309.12334
120.93201	-6.23828	-309.29145
121.03201	-6.24219	-309.48383
121.13201	-6.24719	-309.74191
121.23201	-6.25328	-310.07153
121.33201	-6.26094	-310.51221
121.43201	-6.26484	-310.76530
121.53201	-6.26875	-310.93445
121.63201	-6.27297	-311.15341
121.73201	-6.27766	-311.40077
121.83201	-6.28328	-311.69143
121.93201	-6.29125	-312.12670
122.03201	-6.29609	-312.50715
122.13201	-6.30000	-312.67244
122.23201	-6.30469	-312.87605
122.33201	-6.31047	-313.17315
122.43201	-6.31719	-313.56794
122.53201	-6.32109	-313.78365
122.63201	-6.32484	-313.96526
122.73201	-6.32953	-314.20794
122.83201	-6.33500	-314.49023
122.93201	-6.34125	-314.83197
123.03201	-6.34828	-315.20638
123.13201	-6.35234	-315.48634
123.23201	-6.35609	-315.66077
123.33201	-6.36062	-315.88098
123.43201	-6.36594	-316.14366
123.53201	-6.37359	-316.56757
123.63201	-6.37844	-316.88961
123.73201	-6.38234	-317.08002
123.83201	-6.38688	-317.29993
123.93201	-6.39187	-317.55680
124.03201	-6.39766	-317.86299
124.13201	-6.40516	-318.27664
124.23201	-6.40906	-318.51733
124.33201	-6.41297	-318.71155
124.43201	-6.41797	-318.98844
124.53201	-6.42375	-319.28301
124.63201	-6.43062	-319.70820
124.73201	-6.43453	-319.93210
124.83201	-6.43859	-320.11390
124.93201	-6.44328	-320.33670
125.03201	-6.44797	-320.59219
125.13201	-6.45375	-320.88891
125.23201	-6.46219	-321.37993
125.33201	-6.46609	-321.63987
125.43201	-6.47031	-321.82097
125.53201	-6.47531	-322.09244
125.63201	-6.48094	-322.40298
125.73201	-6.48781	-322.80886
125.83201	-6.49141	-323.01566
125.93201	-6.49516	-323.18953
126.03201	-6.49969	-323.42854
126.13201	-6.50469	-323.68258
126.23201	-6.51047	-323.99720
126.33201	-6.51828	-324.43878
126.43201	-6.52250	-324.72715
126.53201	-6.52656	-324.91285
126.63201	-6.53125	-325.14974
126.73201	-6.53672	-325.44202
126.83201	-6.54391	-325.84527
126.93201	-6.54797	-326.10381
127.03201	-6.55203	-326.30253
127.13201	-6.55656	-326.52387
127.23201	-6.56172	-326.78756
127.33201	-6.56719	-327.08350
127.43201	-6.57391	-327.45722
127.53201	-6.57797	-327.67645
127.63201	-6.58219	-327.87836
127.73201	-6.58719	-328.11886
127.83201	-6.59328	-328.43390
127.93201	-6.60188	-328.91855
128.03201	-6.60594	-329.19315
128.13201	-6.60938	-329.34090
128.23201	-6.61375	-329.54708
128.33201	-6.61859	-329.79620
128.43201	-6.62438	-330.09318
128.53201	-6.63250	-330.55285
128.63201	-6.63609	-330.78134
128.73201	-6.64000	-330.94969
128.83201	-6.64484	-331.20015
128.93201	-6.65047	-331.48429
129.03201	-6.65750	-331.86096
129.13201	-6.66188	-332.14322
129.23201	-6.66578	-332.32167
129.33201	-6.67031	-332.55002
129.43201	-6.67516	-332.80361
129.53201	-6.68094	-333.08253
129.63201	-6.68875	-333.49827
129.73201	-6.69281	-333.76780
129.83201	-6.69641	-333.92969
129.93201	-6.70094	-334.14504
130.03201	-6.70641	-334.40769
130.13201	-6.71375	-334.79595
130.23201	-6.71813	-335.07854
130.33201	-6.72219	-335.26084
130.43201	-6.72687	-335.49508
130.53201	-6.73219	-335.74459
130.63201	-6.73750	-336.02494
130.73201	-6.74469	-336.39508
130.83201	-6.74891	-336.66405
130.93201	-6.75313	-336.84430
131.03201	-6.75844	-337.10253
131.13201	-6.76453	-337.42258
131.23201	-6.77219	-337.88115
131.33201	-6.77547	-338.05344
131.43201	-6.77906	-338.20173
131.53201	-6.78328	-338.38809
131.63201	-6.78797	-338.61193
131.73201	-6.79328	-338.87273
131.83201	-6.80031	-339.22136
131.93201	-6.80563	-339.55842
132.03201	-6.81000	-339.74797
132.13201	-6.81500	-339.99527
132.23201	-6.82063	-340.28104
132.33201	-6.82797	-340.68128
132.43201	-6.83219	-340.93180
132.53201	-6.83609	-341.09741
132.63201	-6.84047	-341.30591
132.73201	-6.84578	-341.55223
132.83201	-6.85219	-341.89609
132.92801	-6.86109	-342.40389
133.02801	-6.86391	-342.59260
133.12801	-6.86719	-342.70510
133.22801	-6.87203	-342.94340
133.32801	-6.87766	-343.23049
133.42801	-6.88547	-343.70139
133.52801	-6.88922	-343.91636
133.62801	-6.89281	-344.05807
133.72801	-6.89703	-344.26591
133.82801	-6.90172	-344.49333
133.92801	-6.90703	-344.76659
134.02801	-6.91375	-345.13792
134.12801	-6.92016	-345.54270
134.22801	-6.92406	-345.71111
134.32801	-6.92875	-345.94274
134.42801	-6.93469	-346.24961
134.52801	-6.94219	-346.68395
134.62801	-6.94547	-346.87516
134.72801	-6.94906	-347.02066
134.82801	-6.95344	-347.23806
134.92801	-6.95844	-347.50035
135.02801	-6.96406	-347.78854
135.12801	-6.97109	-348.14915
135.22801	-6.97688	-348.54507
135.32801	-6.98047	-348.70136
135.42801	-6.98484	-348.90518
135.52801	-6.98953	-349.13316
135.62801	-6.99656	-349.47315
135.72801	-7.00203	-349.84159
135.82801	-7.00641	-350.05882
135.92801	-7.01109	-350.30547
136.02801	-7.01625	-350.56117
136.12801	-7.02188	-350.85666
136.22801	-7.02891	-351.21372
136.32801	-7.03297	-351.48910
136.42801	-7.03672	-351.65292
136.52801	-7.04156	-351.88442
136.62801	-7.04703	-352.17017
136.72801	-7.05500	-352.60752
136.82801	-7.05937	-352.89910
136.92801	-7.06297	-353.05458
137.02801	-7.06734	-353.25894
137.12801	-7.07219	-353.49199
137.22801	-7.07766	-353.77771
137.32801	-7.08547	-354.18531
137.42801	-7.08984	-354.49094
137.52801	-7.09359	-354.64096
137.62801	-7.09828	-354.86764
137.72801	-7.10391	-355.14697
137.82801	-7.11094	-355.53062
137.92801	-7.11547	-355.81452
138.02801	-7.11938	-355.98835
138.12801	-7.12375	-356.20651
138.22801	-7.12891	-356.46099
138.32801	-7.13484	-356.75696
138.42801	-7.14250	-357.16793
138.52801	-7.14656	-357.43430
138.62801	-7.15000	-357.56984
138.72801	-7.15453	-357.78242
138.82801	-7.16016	-358.07061
138.92801	-7.16844	-358.49115
139.02801	-7.17313	-358.82846
139.12801	-7.17672	-358.96137
139.22801	-7.18109	-359.16737
139.32801	-7.18625	-359.42549
139.42801	-7.19156	-359.69880
139.52801	-7.19797	-360.03584
139.62801	-7.20281	-360.32981
139.72801	-7.20687	-360.50367
139.82801	-7.21188	-360.75008
139.92801	-7.21750	-361.03940
140.02801	-7.22547	-361.43872
140.12801	-7.23078	-361.84213
140.22801	-7.23375	-361.94295
140.32801	-7.23797	-362.11279
140.42801	-7.24281	-362.37594
140.52801	-7.24828	-362.67003
140.62801	-7.25562	-363.06089
140.72801	-7.26000	-363.34822
140.82801	-7.26391	-363.50369
140.92801	-7.26891	-363.74882
141.02801	-7.27437	-364.04952
141.12801	-7.28141	-364.40584
141.22801	-7.28641	-364.75816
141.32801	-7.29000	-364.91090
141.42801	-7.29469	-365.12235
141.52801	-7.29984	-365.39781
141.62801	-7.30578	-365.70042
141.72801	-7.31469	-366.19934
141.82801	-7.31797	-366.44942
141.92801	-7.32125	-366.56222
142.02801	-7.32609	-366.81205
142.12801	-7.33203	-367.12921
142.22801	-7.33938	-367.56507
142.32801	-7.34297	-367.80757
142.42801	-7.34656	-367.95330
142.52801	-7.35094	-368.16818
142.62801	-7.35547	-368.39697
142.72801	-7.36031	-368.63512
142.82801	-7.36688	-368.95254
142.92801	-7.37328	-369.38530
143.02801	-7.37734	-369.58161
143.12801	-7.38188	-369.79920
143.22801	-7.38734	-370.07341
143.32801	-7.39500	-370.47720
143.42801	-7.39953	-370.77871
143.52801	-7.40328	-370.92882
143.62801	-7.40766	-371.13038
143.72801	-7.41250	-371.36987
143.82801	-7.41797	-371.64879
143.92801	-7.42547	-372.01959
144.02801	-7.43031	-372.37111
144.12801	-7.43406	-372.50230
144.22801	-7.43844	-372.71258
144.32801	-7.44344	-372.94331
144.42801	-7.45016	-373.26065
144.52801	-7.45578	-373.62695
144.62801	-7.45984	-373.81366
144.72801	-7.46453	-374.03700
144.82801	-7.46984	-374.30561
144.92801	-7.47594	-374.61466
145.02801	-7.48422	-375.05218
145.12801	-7.48750	-375.28792
145.22801	-7.49063	-375.39971
145.32801	-7.49516	-375.59870
145.42801	-7.50047	-375.85938
145.52801	-7.50797	-376.23698
145.62801	-7.51344	-376.62774
145.72801	-7.51703	-376.77464
145.82801	-7.52141	-376.97229
145.92801	-7.52641	-377.20957
146.02801	-7.53172	-377.48563
146.12801	-7.53844	-377.83185
146.22801	-7.54391	-378.17967
146.32801	-7.54750	-378.32740
146.42801	-7.55219	-378.53691
146.52801	-7.55734	-378.79336
146.62801	-7.56453	-379.14604
146.72801	-7.56937	-379.47327
146.82801	-7.57328	-379.62073
146.92801	-7.57781	-379.84249
147.02801	-7.58281	-380.08386
147.12801	-7.58844	-380.37276
147.22801	-7.59500	-380.70425
147.32801	-7.60109	-381.09711
147.42801	-7.60422	-381.21217
147.52801	-7.60828	-381.38235
147.62801	-7.61328	-381.60509
147.72801	-7.62094	-381.94883
147.82801	-7.62734	-382.40227
147.92801	-7.63062	-382.53877
148.02801	-7.63500	-382.72494
148.12801	-7.64016	-382.96950
148.22801	-7.64578	-383.25301
148.32801	-7.65172	-383.54611
148.42801	-7.65719	-383.89057
148.52801	-7.66078	-384.01940
148.62801	-7.66531	-384.21559
148.72801	-7.67094	-384.48247
148.82801	-7.68047	-384.97645
148.92801	-7.68453	-385.29876
149.02801	-7.68750	-385.38706
149.12801	-7.69172	-385.56516
149.22801	-7.69656	-385.79759
149.32801	-7.70234	-386.08983
149.42801	-7.71078	-386.51779
149.52801	-7.71453	-386.79951
149.62801	-7.71781	-386.90358
149.72801	-7.72234	-387.09122
149.82801	-7.72750	-387.34040
149.92801	-7.73453	-387.67865
150.02801	-7.74000	-388.04004
150.12801	-7.74375	-388.18720
150.22801	-7.74813	-388.36706
150.32801	-7.75297	-388.59263
150.42801	-7.75859	-388.86136
150.52801	-7.76609	-389.21323
150.62801	-7.77141	-389.57995
150.72801	-7.77469	-389.67288
150.82801	-7.77906	-389.83497
150.92801	-7.78437	-390.08045
151.02801	-7.79219	-390.43736
151.12801	-7.79750	-390.80790
151.22801	-7.80078	-390.91572
151.32801	-7.80516	-391.07659
151.42801	-7.81000	-391.29153
151.52801	-7.81531	-391.55281
151.62801	-7.82266	-391.89094
151.72801	-7.82828	-392.25888
151.82801	-7.83156	-392.37219
151.92801	-7.83594	-392.55634
152.02801	-7.84109	-392.79696
152.12801	-7.84766	-393.08622
152.22801	-7.85422	-393.50268
152.32801	-7.85766	-393.64725
152.42801	-7.86172	-393.80616
152.52801	-7.86672	-394.03722
152.62801	-7.87234	-394.30603
152.72801	-7.88031	-394.69719
152.82801	-7.88547	-395.06489
152.92801	-7.88859	-395.16205
153.02801	-7.89328	-395.35633
153.12801	-7.89859	-395.60375
153.22801	-7.90484	-395.90138
153.32801	-7.91047	-396.25490
153.42801	-7.91438	-396.41044
153.52801	-7.91875	-396.59896
153.62801	-7.92359	-396.81914
153.72801	-7.92906	-397.08003
153.82801	-7.93656	-397.43814
153.92801	-7.94156	-397.77371
154.02801	-7.94500	-397.88944
154.12801	-7.94922	-398.07177
154.22801	-7.95437	-398.32065
154.32801	-7.96172	-398.66155
154.42801	-7.96750	-399.03665
154.52801	-7.97125	-399.17865
154.62801	-7.97562	-399.36334
154.72801	-7.98047	-399.58307
154.82801	-7.98578	-399.83520
154.92801	-7.99281	-400.16413
155.02801	-7.99813	-400.51335
155.12801	-8.00156	-400.64913
155.22801	-8.00609	-400.83072
155.32801	-8.01125	-401.06791
155.42801	-8.01875	-401.39881
155.52801	-8.02437	-401.78558
155.62801	-8.02781	-401.91045
155.72801	-8.03219	-402.08337
155.82801	-8.03703	-402.31013
155.92801	-8.04250	-402.56870
156.02801	-8.05016	-402.92799
156.12801	-8.05531	-403.30723
156.22801	-8.05891	-403.42340
156.32801	-8.06344	-403.60546
156.42801	-8.06828	-403.83476
156.52801	-8.07469	-404.12435
156.62801	-8.08047	-404.49780
156.72801	-8.08453	-404.66475
156.82801	-8.08906	-404.84926
156.92801	-8.09406	-405.08708
157.02801	-8.10031	-405.39894
157.12801	-8.10813	-405.81274
157.22801	-8.11188	-406.06394
157.32801	-8.11516	-406.14992
157.42801	-8.11953	-406.33059
157.52801	-8.12453	-406.58984
157.62801	-8.13094	-406.88097
157.72801	-8.13781	-407.30467
157.82801	-8.14219	-407.51627
157.92801	-8.14672	-407.70996
158.02801	-8.15234	-407.97555
158.12801	-8.15812	-408.28562
158.22801	-8.16453	-408.64086
158.32801	-8.16844	-408.85857
158.42801	-8.17188	-408.97870
158.52801	-8.17625	-409.18213
158.62801	-8.18109	-409.40946
158.72801	-8.18766	-409.73100
158.82801	-8.19391	-410.11676
158.92801	-8.19750	-410.27018
159.02801	-8.20172	-410.43952
159.12801	-8.20656	-410.66700
159.22801	-8.21172	-410.92104
159.32801	-8.21766	-411.20747
159.42801	-8.22500	-411.63313
159.52801	-8.22922	-411.84267
159.62801	-8.23359	-412.03102
159.72801	-8.23891	-412.24986
159.82801	-8.24563	-412.59030
159.92801	-8.25078	-412.91744
160.02801	-8.25438	-413.05009
160.12801	-8.25875	-413.21999
160.22801	-8.26359	-413.44190
160.32801	-8.26875	-413.70496
160.42801	-8.27516	-414.00409
160.52801	-8.28141	-414.37832
160.62801	-8.28500	-414.50816
160.72801	-8.28953	-414.69836
160.82801	-8.29469	-414.94489
160.92801	-8.30203	-415.27107
161.02801	-8.30781	-415.65019
161.12801	-8.31156	-415.77879
161.22801	-8.31563	-415.94157
161.32801	-8.32047	-416.15742
161.42801	-8.32594	-416.39379
161.52801	-8.33297	-416.71607
161.62801	-8.33891	-417.11095
161.72801	-8.34234	-417.21871
161.82801	-8.34672	-417.38772
161.92801	-8.35172	-417.60996
162.02801	-8.35813	-417.89618
162.12801	-8.36406	-418.25613
162.22801	-8.36797	-418.39188
162.32801	-8.37219	-418.56483
162.42801	-8.37687	-418.75303
162.52801	-8.38219	-419.00796
162.62801	-8.38984	-419.34291
162.72801	-8.39609	-419.76112
162.82801	-8.39922	-419.83867
162.92801	-8.40344	-419.99373
163.02801	-8.40813	-420.19463
163.12801	-8.41391	-420.44133
163.22801	-8.42031	-420.81308
163.32801	-8.42422	-420.95998
163.42801	-8.42844	-421.10413
163.52801	-8.43297	-421.28032
163.62801	-8.43828	-421.49773
163.72801	-8.44422	-421.76074
163.82801	-8.45172	-422.17940
163.92801	-8.45531	-422.29480
164.02801	-8.45969	-422.44408
164.12801	-8.46516	-422.67555
164.22801	-8.47250	-422.99390
164.32401	-8.48000	-423.49768
164.42401	-8.48250	-423.52664
164.52401	-8.48594	-423.61492
164.62401	-8.49062	-423.79507
164.72401	-8.49609	-424.03984
164.82401	-8.50266	-424.32764
164.92401	-8.50984	-424.78287
165.02401	-8.51297	-424.87279
165.12401	-8.51719	-425.01315
165.22401	-8.52203	-425.21548
165.32401	-8.52797	-425.48317
165.42401	-8.53563	-425.92853
165.52401	-8.53906	-426.06452
165.62401	-8.54297	-426.19056
165.72401	-8.54797	-426.38594
165.82401	-8.55359	-426.64668
165.92401	-8.56094	-426.97486
166.02401	-8.56641	-427.36495
166.12401	-8.56938	-427.40470
166.22401	-8.57344	-427.55365
166.32401	-8.57844	-427.78623
166.42401	-8.58516	-428.07186
166.52401	-8.59219	-428.52008
166.62401	-8.59547	-428.62257
166.72401	-8.59938	-428.74086
166.82401	-8.60438	-428.96053
166.92401	-8.60953	-429.19621
167.02401	-8.61578	-429.45191
167.12401	-8.62266	-429.89138
167.22401	-8.62609	-430.01100
167.32401	-8.63016	-430.15054
167.42401	-8.63547	-430.37236
167.52401	-8.64313	-430.68865
167.62401	-8.64859	-431.08138
167.72401	-8.65187	-431.17326
167.82401	-8.65594	-431.31867
167.92401	-8.66078	-431.51960
168.02401	-8.66594	-431.75423
168.12401	-8.67203	-432.03500
168.22401	-8.67938	-432.47482
168.32401	-8.68281	-432.57663
168.42401	-8.68703	-432.72188
168.52401	-8.69188	-432.92585
168.62401	-8.69828	-433.20346
168.72401	-8.70531	-433.64266
168.82401	-8.70891	-433.76803
168.92401	-8.71297	-433.90509
169.02401	-8.71766	-434.10930
169.12401	-8.72312	-434.35416
169.22401	-8.72953	-434.63740
169.32401	-8.73625	-435.03082
169.42401	-8.73953	-435.14884
169.52401	-8.74375	-435.29806
169.62401	-8.74875	-435.50545
169.72401	-8.75547	-435.78553
169.82401	-8.76203	-436.19627
169.92401	-8.76562	-436.32942
170.02401	-8.76969	-436.46625
170.12401	-8.77422	-436.64014
170.22401	-8.77937	-436.88002
170.32401	-8.78531	-437.16186
170.42401	-8.79312	-437.58267
170.52401	-8.79672	-437.73565
170.62401	-8.80062	-437.86648
170.72401	-8.80578	-438.08803
170.82401	-8.81297	-438.40185
170.92401	-8.81891	-438.79092
171.02401	-8.82234	-438.89052
171.12401	-8.82625	-439.02871
171.22401	-8.83094	-439.21289
171.32401	-8.83594	-439.43092
171.42401	-8.84203	-439.72510
171.52401	-8.85031	-440.16480
171.62401	-8.85406	-440.36254
171.72401	-8.85781	-440.47126
171.82401	-8.86250	-440.65273
171.92401	-8.86828	-440.89678
172.02401	-8.87484	-441.25947
172.12401	-8.87875	-441.41793
172.22401	-8.88297	-441.57505
172.32401	-8.88813	-441.78507
172.42401	-8.89375	-442.05511
172.52401	-8.90016	-442.36097
172.62401	-8.90672	-442.75227
172.72401	-8.90984	-442.84716
172.82401	-8.91391	-442.97343
172.92401	-8.91891	-443.18387
173.02401	-8.92484	-443.43776
173.12401	-8.93188	-443.84050
173.22401	-8.93578	-443.99402
173.32401	-8.93969	-444.12124
173.42401	-8.94438	-444.31546
173.52401	-8.94969	-444.53701
173.62401	-8.95641	-444.85855
173.72201	-8.96406	-445.36430
173.82201	-8.96750	-445.47552
173.92201	-8.97172	-445.59884
174.02201	-8.97719	-445.84623
174.12201	-8.98328	-446.14041
174.22201	-8.98828	-446.42463
174.32201	-8.99234	-446.58428
174.42201	-8.99672	-446.74364
174.52201	-9.00156	-446.95216
174.62201	-9.00703	-447.20292
174.72201	-9.01453	-447.56252
174.82201	-9.01969	-447.91320
174.92201	-9.02281	-447.98064
175.02201	-9.02687	-448.11338
175.12201	-9.03172	-448.32805
175.22201	-9.03766	-448.59731
175.32201	-9.04500	-449.01007
175.42201	-9.04891	-449.18278
175.52201	-9.05297	-449.30923
175.62201	-9.05766	-449.49141
175.72201	-9.06281	-449.71818
175.82201	-9.06828	-449.95245
175.92201	-9.07547	-450.33073
176.02201	-9.07953	-450.50400
176.12201	-9.08391	-450.65933
176.22201	-9.08875	-450.85335
176.32201	-9.09453	-451.11111
176.42201	-9.10234	-451.49812
176.52201	-9.10609	-451.68093
176.62201	-9.11000	-451.78309
176.72201	-9.11438	-451.94632
176.82201	-9.11969	-452.17186
176.92201	-9.12562	-452.43013
177.02201	-9.13313	-452.83845
177.12201	-9.13672	-452.97185
177.22201	-9.14078	-453.08551
177.32201	-9.14594	-453.27461
177.42201	-9.15141	-453.49601
177.52201	-9.15953	-453.92582
177.62201	-9.16328	-454.09533
177.72201	-9.16687	-454.18003
177.82201	-9.17141	-454.33670
177.92201	-9.17656	-454.54982
178.02201	-9.18234	-454.79330
178.12201	-9.19047	-455.25888
178.22201	-9.19359	-455.34870
178.32201	-9.19750	-455.44526
178.42201	-9.20281	-455.64193
178.52201	-9.20906	-455.92025
178.62201	-9.21641	-456.34982
178.72201	-9.21984	-456.46328
178.82201	-9.22375	-456.56145
178.92201	-9.22828	-456.72172
179.02201	-9.23328	-456.92557
179.12201	-9.23891	-457.15490
179.22201	-9.24625	-457.54996
179.32201	-9.24984	-457.67361
179.42201	-9.25375	-457.77404
179.52201	-9.25844	-457.94585
179.62201	-9.26422	-458.17608
179.72201	-9.27203	-458.58958
179.82201	-9.27563	-458.71705
179.92201	-9.27953	-458.80651
180.02201	-9.28391	-458.95228
180.12201	-9.28891	-459.13506
180.22201	-9.29453	-459.35845
180.32201	-9.30297	-459.74976
180.42201	-9.30734	-459.98061
180.52201	-9.31156	-460.09693
180.62201	-9.31656	-460.26212
180.72201	-9.32406	-460.56244
180.82201	-9.33156	-461.06175
180.92201	-9.33375	-461.03993
181.02201	-9.33719	-461.10514
181.12201	-9.34172	-461.27388
181.22201	-9.34703	-461.48008
181.32201	-9.35313	-461.74893
181.42201	-9.36125	-462.23766
181.52201	-9.36422	-462.29383
181.62201	-9.36813	-462.38098
181.72201	-9.37313	-462.56715
181.82201	-9.37859	-462.80488
181.92201	-9.38625	-463.21511
182.02201	-9.39047	-463.37515
182.12201	-9.39438	-463.49314
182.22201	-9.39891	-463.64495
182.32201	-9.40406	-463.84996
182.42201	-9.41000	-464.12212
182.52201	-9.41719	-464.49107
182.62201	-9.42078	-464.64598
182.72201	-9.42469	-464.74791
182.82201	-9.42984	-464.93551
182.92201	-9.43641	-465.22307
183.02201	-9.44313	-465.63110
183.12201	-9.44656	-465.70733
183.22201	-9.45031	-465.80267
183.32201	-9.45500	-465.98527
183.42201	-9.46016	-466.19651
183.52201	-9.46641	-466.48064
183.62201	-9.47453	-466.89382
183.72201	-9.47828	-467.08754
183.82201	-9.48172	-467.15257
183.92201	-9.48641	-467.31892
184.02201	-9.49203	-467.56628
184.12201	-9.49953	-467.99076
184.22201	-9.50328	-468.12090
184.32201	-9.50719	-468.22140
184.42201	-9.51187	-468.39991
184.52201	-9.51719	-468.61517
184.62201	-9.52266	-468.86709
184.72201	-9.53016	-469.21620
184.82201	-9.53406	-469.41033
184.92201	-9.53813	-469.50364
185.02201	-9.54281	-469.67342
185.12201	-9.54828	-469.90815
185.22201	-9.55641	-470.33435
185.32201	-9.56047	-470.49966
185.42201	-9.56438	-470.60022
185.52201	-9.56891	-470.74965
185.62201	-9.57406	-470.95376
185.72201	-9.57969	-471.19841
185.82201	-9.58719	-471.58983
185.92201	-9.59078	-471.70356
186.02201	-9.59484	-471.81165
186.12201	-9.59969	-471.99288
186.22201	-9.60531	-472.22462
186.32201	-9.61266	-472.59465
186.42201	-9.61656	-472.74685
186.52201	-9.62063	-472.84323
186.62201	-9.62531	-473.01447
186.72201	-9.63016	-473.21039
186.82201	-9.63625	-473.46637
186.92201	-9.64469	-473.92777
187.02201	-9.64781	-474.02638
187.12201	-9.65156	-474.08602
187.22201	-9.65609	-474.24522
187.32201	-9.66188	-474.46474
187.42201	-9.67000	-474.90802
187.52201	-9.67391	-475.05978
187.62201	-9.67797	-475.15267
187.72201	-9.68266	-475.31644
187.82201	-9.68781	-475.51960
187.92201	-9.69297	-475.73623
188.02201	-9.70047	-476.09299
188.12201	-9.70438	-476.25670
188.22201	-9.70828	-476.34223
188.32201	-9.71297	-476.49744
188.42201	-9.71844	-476.72105
188.52201	-9.72641	-477.07197
188.62201	-9.73078	-477.32890
188.72201	-9.73422	-477.37050
188.82201	-9.73875	-477.50914
188.92201	-9.74391	-477.69806
189.02201	-9.74984	-477.94923
189.12201	-9.75813	-478.37326
189.22201	-9.76188	-478.52978
189.32201	-9.76563	-478.59502
189.42201	-9.77047	-478.76930
189.52201	-9.77641	-479.00474
189.62201	-9.78469	-479.46516
189.72201	-9.78812	-479.58222
189.82201	-9.79156	-479.65637
189.92201	-9.79625	-479.81769
190.02201	-9.80109	-480.00100
190.12201	-9.80672	-480.22166
190.22201	-9.81531	-480.70490
190.32201	-9.81859	-480.81908
190.42201	-9.82250	-480.90062
190.52201	-9.82734	-481.06608
190.62201	-9.83344	-481.32348
190.72201	-9.84047	-481.72683
190.82201	-9.84422	-481.84380
190.92201	-9.84813	-481.95159
191.02201	-9.85281	-482.10737
191.12201	-9.85797	-482.31268
191.22201	-9.86313	-482.52228
191.32201	-9.87063	-482.91576
191.42201	-9.87469	-483.09383
191.52201	-9.87859	-483.17578
191.62201	-9.88359	-483.35722
191.72201	-9.88969	-483.63104
191.82201	-9.89641	-483.98009
191.92201	-9.90000	-484.08014
192.02201	-9.90391	-484.17109
192.12201	-9.90828	-484.31367
192.22201	-9.91344	-484.50416
192.32201	-9.91891	-484.72890
192.42201	-9.92672	-485.08117
192.52201	-9.93141	-485.33824
192.62201	-9.93562	-485.42666
192.72201	-9.94016	-485.56948
192.82201	-9.94547	-485.77690
192.92201	-9.95313	-486.14085
193.02201	-9.95750	-486.30944
193.12201	-9.96125	-486.39244
193.22201	-9.96594	-486.53281
193.32201	-9.97094	-486.71845
193.42201	-9.97688	-486.95457
193.52201	-9.98453	-487.34981
193.62201	-9.98813	-487.45573
193.72201	-9.99187	-487.53369
193.82201	-9.99656	-487.66989
193.92201	-10.00188	-487.87045
194.02201	-10.00906	-488.18552
194.12201	-10.01391	-488.39977
194.22201	-10.01813	-488.51427
194.32201	-10.02266	-488.64326
194.42201	-10.02781	-488.83086
194.52201	-10.03375	-489.07652
194.62201	-10.04219	-489.47528
194.72201	-10.04578	-489.63648
194.82201	-10.04922	-489.67001
194.92201	-10.05406	-489.82382
195.02201	-10.06000	-490.06316
195.12201	-10.06750	-490.46090
195.22201	-10.07109	-490.53645
195.32201	-10.07469	-490.59409
195.42201	-10.07906	-490.72632
195.52201	-10.08406	-490.91098
195.62201	-10.08953	-491.12254
195.72201	-10.09641	-491.40763
195.82201	-10.10203	-491.70914
195.92201	-10.10531	-491.73808
196.02201	-10.10969	-491.86468
196.12201	-10.11484	-492.04040
196.22201	-10.12219	-492.36783
196.32201	-10.12672	-492.55255
196.42201	-10.13078	-492.63093
196.52201	-10.13547	-492.77386
196.62201	-10.14109	-492.98629
196.72201	-10.14719	-493.24191
196.82201	-10.15469	-493.55438
196.92201	-10.15813	-493.68772
197.02201	-10.16187	-493.71338
197.12201	-10.16625	-493.83900
197.22201	-10.17219	-494.03378
197.30601	-10.18219	-494.51450
197.40601	-10.18625	-494.80522
197.50601	-10.18859	-494.73453
197.60601	-10.19281	-494.80921
197.70601	-10.19781	-494.97885
197.80601	-10.20312	-495.18648
197.90601	-10.21094	-495.52289
198.00601	-10.21484	-495.72644
198.10601	-10.21844	-495.75010
198.20601	-10.22313	-495.89089
198.30601	-10.22859	-496.09858
198.40601	-10.23563	-496.39720
198.50601	-10.24031	-496.63466
198.60601	-10.24438	-496.70309
198.70601	-10.24891	-496.83353
198.80601	-10.25391	-497.01187
198.90601	-10.25969	-497.23551
199.00601	-10.26797	-497.60517
199.10601	-10.27188	-497.80411
199.20601	-10.27516	-497.81373
199.30601	-10.27969	-497.92609
199.40601	-10.28516	-498.13777
199.50601	-10.29375	-498.54413
199.60601	-10.29781	-498.74985
[truncated: 2,117 more rows]
