# Supplementary material for: Strengthening of 3D Printed Fused Deposition Manufactured Parts Using the Fill Compositing Technique
Source: PLoS One. 2015 Apr 16;10(4):e0122915. doi: 10.1371/journal.pone.0122915 (PMC4400136; doi:10.1371/journal.pone.0122915)
Supplement: S1 File — This is the raw data and information on all the samples presented in this manuscript. (ZIP) [file pone.0122915.s001.zip › Specimen_RawData_52.csv]

Time	Extension	Load
(sec)	(mm)	(N)
0.00000	-0.00016	-0.55715
0.10000	-0.00016	-0.55644
0.20000	-0.00109	-0.55460
0.28400	-0.01109	-0.55155
0.38400	-0.01844	-0.55780
0.48400	-0.02328	-0.55238
0.58400	-0.02828	-0.56265
0.68400	-0.03375	-0.54623
0.78400	-0.04016	-0.55684
0.88400	-0.04500	-0.55386
0.98400	-0.04922	-0.55725
1.08400	-0.05406	-0.55417
1.18400	-0.05984	-0.56018
1.28400	-0.06750	-0.56078
1.38400	-0.07156	-0.55316
1.48400	-0.07578	-0.55823
1.58400	-0.08078	-0.55072
1.68400	-0.08641	-0.56033
1.78400	-0.09313	-0.55098
1.88400	-0.10078	-0.55913
1.98400	-0.10344	-0.55731
2.08400	-0.10750	-0.55974
2.18400	-0.11234	-0.54951
2.28400	-0.11828	-0.54857
2.38400	-0.12469	-0.55766
2.48400	-0.12875	-0.54986
2.58400	-0.13328	-0.55251
2.68400	-0.13797	-0.55686
2.78400	-0.14328	-0.55344
2.88400	-0.14969	-0.55109
2.98400	-0.15609	-0.55507
3.08400	-0.15938	-0.55449
3.18400	-0.16391	-0.55626
3.28400	-0.16906	-0.55775
3.38400	-0.17531	-0.54953
3.48400	-0.18125	-0.55364
3.58400	-0.18531	-0.55108
3.68400	-0.18969	-0.54542
3.78400	-0.19453	-0.55275
3.88400	-0.19969	-0.54866
3.98400	-0.20578	-0.55413
4.08400	-0.21234	-0.55859
4.18400	-0.21594	-0.55222
4.28400	-0.22016	-0.54770
4.38400	-0.22500	-0.54889
4.48400	-0.23031	-0.54359
4.58400	-0.23672	-0.54429
4.68400	-0.24141	-0.55250
4.78400	-0.24594	-0.55275
4.88400	-0.25094	-0.54741
4.98400	-0.25672	-0.54830
5.08400	-0.26328	-0.55356
5.18400	-0.26906	-0.54998
5.28400	-0.27266	-0.54742
5.38400	-0.27672	-0.55004
5.48400	-0.28141	-0.54590
5.58400	-0.28734	-0.55334
5.68400	-0.29469	-0.54862
5.78400	-0.29891	-0.55228
5.88400	-0.30313	-0.55100
5.98400	-0.30781	-0.54822
6.08400	-0.31328	-0.54590
6.18400	-0.31922	-0.54964
6.28400	-0.32547	-0.54666
6.38400	-0.32922	-0.55400
6.48400	-0.33359	-0.55023
6.58400	-0.33875	-0.55255
6.68400	-0.34469	-0.54804
6.78400	-0.35172	-0.54864
6.88400	-0.35594	-0.55434
6.98400	-0.35984	-0.54634
7.08400	-0.36422	-0.55373
7.18400	-0.36922	-0.54951
7.28400	-0.37500	-0.54069
7.38400	-0.38234	-0.54434
7.48400	-0.38625	-0.54696
7.58400	-0.39063	-0.54477
7.68400	-0.39578	-0.55366
7.78400	-0.40203	-0.54872
7.88400	-0.40875	-0.54142
7.98400	-0.41266	-0.54029
8.08400	-0.41656	-0.54433
8.18400	-0.42109	-0.54027
8.28400	-0.42578	-0.54871
8.38400	-0.43125	-0.54647
8.48400	-0.43859	-0.54669
8.58400	-0.44297	-0.54740
8.68400	-0.44734	-0.54991
8.78400	-0.45250	-0.54744
8.88400	-0.45875	-0.54966
8.98400	-0.46578	-0.54709
9.08400	-0.46953	-0.54530
9.18400	-0.47344	-0.54403
9.28400	-0.47797	-0.54905
9.38400	-0.48328	-0.54687
9.48400	-0.48906	-0.54186
9.58400	-0.49594	-0.54660
9.68400	-0.50000	-0.54700
9.78400	-0.50406	-0.53611
9.88400	-0.50906	-0.54755
9.98400	-0.51500	-0.53898
10.08400	-0.52172	-0.54735
10.18400	-0.52609	-0.54353
10.28400	-0.53016	-0.54972
10.38400	-0.53484	-0.54259
10.48400	-0.54031	-0.54867
10.58400	-0.54688	-0.54310
10.68400	-0.55359	-0.54028
10.78400	-0.55703	-0.54494
10.88400	-0.56141	-0.54500
10.98400	-0.56641	-0.54069
11.08400	-0.57234	-0.54158
11.18400	-0.57922	-0.54277
11.28400	-0.58359	-0.54337
11.38400	-0.58766	-0.54726
11.48400	-0.59234	-0.53856
11.58400	-0.59766	-0.54413
11.68400	-0.60344	-0.53935
11.78400	-0.60922	-0.55142
11.88400	-0.61297	-0.54878
11.98400	-0.61734	-0.53606
12.08400	-0.62203	-0.55550
12.18400	-0.62750	-0.54456
12.28400	-0.63406	-0.54325
12.38400	-0.63906	-0.54147
12.48400	-0.64344	-0.53601
12.58400	-0.64797	-0.54240
12.68400	-0.65328	-0.54452
12.78400	-0.65937	-0.54319
12.88400	-0.66578	-0.53868
12.98400	-0.67000	-0.54603
13.08400	-0.67406	-0.54217
13.18400	-0.67875	-0.53728
13.28400	-0.68438	-0.54006
13.38400	-0.69078	-0.53841
13.48400	-0.69594	-0.54836
13.58400	-0.70016	-0.54307
13.68400	-0.70484	-0.54213
13.78400	-0.71031	-0.54274
13.88400	-0.71641	-0.54133
13.98400	-0.72281	-0.53818
14.08400	-0.72688	-0.54111
14.18400	-0.73094	-0.54080
14.28400	-0.73578	-0.53789
14.38400	-0.74141	-0.53654
14.48400	-0.74844	-0.53715
14.58400	-0.75297	-0.54321
14.68400	-0.75703	-0.53698
14.78400	-0.76172	-0.54024
14.88400	-0.76672	-0.54139
14.98400	-0.77250	-0.54691
15.08400	-0.77969	-0.53987
15.18400	-0.78344	-0.53899
15.28400	-0.78734	-0.54398
15.38400	-0.79203	-0.53817
15.48400	-0.79766	-0.53705
15.58400	-0.80484	-0.54372
15.68400	-0.81000	-0.53827
15.78400	-0.81406	-0.54520
15.88400	-0.81875	-0.54158
15.98400	-0.82422	-0.53985
16.08400	-0.83000	-0.53751
16.18400	-0.83719	-0.53564
16.28400	-0.84078	-0.54019
16.38400	-0.84469	-0.53786
16.48400	-0.84922	-0.54143
16.58400	-0.85453	-0.54334
16.68400	-0.86047	-0.53835
16.78400	-0.86516	-0.54588
16.88400	-0.86938	-0.54123
16.98400	-0.87391	-0.53613
17.08400	-0.87859	-0.54399
17.18400	-0.88422	-0.52902
17.28400	-0.89094	-0.53375
17.38400	-0.89609	-0.53716
17.48400	-0.90031	-0.53808
17.58400	-0.90500	-0.54792
17.68400	-0.91078	-0.60061
17.78400	-0.91953	-0.84342
17.88400	-0.92422	-0.89928
17.98400	-0.92797	-0.91839
18.08400	-0.93313	-0.91795
18.18400	-0.93859	-0.90755
18.28400	-0.94484	-1.19446
18.38400	-0.95078	-1.54784
18.48400	-0.95391	-1.70295
18.58400	-0.95812	-1.91073
18.68400	-0.96313	-2.17030
18.78400	-0.96875	-2.47368
18.88400	-0.97563	-2.83231
18.98400	-0.98016	-3.12293
19.08400	-0.98406	-3.31827
19.18400	-0.98844	-3.54366
19.28400	-0.99328	-3.79069
19.38400	-0.99938	-4.12897
19.48400	-1.00750	-4.59656
19.58400	-1.01109	-4.81618
19.68400	-1.01516	-5.02301
19.78400	-1.02031	-5.30052
19.88400	-1.02609	-5.62292
19.98400	-1.03281	-6.02811
20.08400	-1.03688	-6.28554
20.18400	-1.04063	-6.48331
20.28400	-1.04531	-6.73531
20.38400	-1.05016	-7.01033
20.48400	-1.05563	-7.31741
20.58400	-1.06297	-7.72953
20.68400	-1.06750	-8.04774
20.78400	-1.07172	-8.26827
20.88400	-1.07656	-8.54111
20.98400	-1.08234	-8.86517
21.08400	-1.08938	-9.30046
21.18400	-1.09375	-9.58986
21.28400	-1.09750	-9.79963
21.38400	-1.10203	-10.04452
21.48400	-1.10750	-10.35008
21.58400	-1.11328	-10.69641
21.68400	-1.12063	-11.13626
21.78400	-1.12453	-11.39604
21.88400	-1.12844	-11.61236
21.98400	-1.13328	-11.88887
22.08400	-1.13922	-12.21583
22.18400	-1.14625	-12.67359
22.28400	-1.15047	-12.94335
22.38400	-1.15422	-13.15738
22.48400	-1.15875	-13.41118
22.58400	-1.16391	-13.71200
22.68400	-1.17000	-14.06854
22.78400	-1.17734	-14.53684
22.88400	-1.18109	-14.78888
22.98400	-1.18500	-15.00721
23.08400	-1.18984	-15.27777
23.18400	-1.19547	-15.59940
23.28400	-1.20188	-15.97878
23.38400	-1.20703	-16.31913
23.48400	-1.21125	-16.56676
23.58400	-1.21562	-16.80520
23.68400	-1.22078	-17.11549
23.78400	-1.22687	-17.46652
23.88400	-1.23406	-17.92328
23.98400	-1.23781	-18.17254
24.08400	-1.24156	-18.37641
24.18400	-1.24625	-18.64103
24.28400	-1.25188	-18.97202
24.38400	-1.25922	-19.42648
24.48400	-1.26391	-19.73116
24.58400	-1.26781	-19.95267
24.68400	-1.27234	-20.21473
24.78400	-1.27719	-20.50701
24.88400	-1.28266	-20.80960
24.98400	-1.28984	-21.24224
25.08400	-1.29469	-21.59494
25.18400	-1.29875	-21.80172
25.28400	-1.30359	-22.08336
25.38400	-1.30938	-22.41484
25.48400	-1.31656	-22.87042
25.58400	-1.32078	-23.14409
25.68400	-1.32438	-23.34820
25.78400	-1.32875	-23.60364
25.88400	-1.33391	-23.89810
25.98400	-1.33984	-24.24400
26.08400	-1.34750	-24.69701
26.18400	-1.35203	-25.04326
26.28400	-1.35578	-25.23320
26.38400	-1.36031	-25.49998
26.48400	-1.36578	-25.83356
26.58400	-1.37313	-26.29359
26.68400	-1.37781	-26.60947
26.78400	-1.38172	-26.83187
26.88400	-1.38641	-27.12040
26.98400	-1.39141	-27.41375
27.08400	-1.39750	-27.78008
27.18200	-1.40531	-28.28975
27.28200	-1.40906	-28.55788
27.38200	-1.41281	-28.77109
27.48200	-1.41766	-29.06831
27.58200	-1.42313	-29.40178
27.68200	-1.42922	-29.80204
27.78200	-1.43375	-30.09812
27.88200	-1.43781	-30.33287
27.98200	-1.44250	-30.61944
28.08200	-1.44781	-30.94530
28.18200	-1.45344	-31.31050
28.28200	-1.46000	-31.71433
28.38200	-1.46438	-32.01767
28.48200	-1.46844	-32.25357
28.58200	-1.47328	-32.53680
28.68200	-1.47906	-32.88383
28.78200	-1.48563	-33.31286
28.88200	-1.49016	-33.60561
28.98200	-1.49422	-33.84485
29.08200	-1.49875	-34.11109
29.18200	-1.50359	-34.41560
29.28200	-1.50922	-34.73639
29.38200	-1.51563	-35.12539
29.48200	-1.52031	-35.45281
29.58200	-1.52453	-35.67794
29.68200	-1.52906	-35.93834
29.78200	-1.53469	-36.24047
29.88200	-1.54250	-36.68787
29.98200	-1.54797	-37.11381
30.08200	-1.55188	-37.32216
30.18200	-1.55625	-37.56602
30.28200	-1.56125	-37.84860
30.38200	-1.56672	-38.18453
30.48200	-1.57313	-38.57746
30.58200	-1.57766	-38.87393
30.68200	-1.58172	-39.08458
30.78200	-1.58641	-39.35496
30.88200	-1.59187	-39.66669
30.98200	-1.59828	-40.04342
31.08200	-1.60406	-40.42288
31.18200	-1.60813	-40.64215
31.28200	-1.61234	-40.87806
31.38200	-1.61734	-41.16283
31.48200	-1.62281	-41.48896
31.58200	-1.63031	-41.91545
31.68200	-1.63484	-42.22965
31.78200	-1.63891	-42.44513
31.88200	-1.64375	-42.73174
31.98200	-1.64938	-43.04486
32.08200	-1.65625	-43.45933
32.18200	-1.66141	-43.82602
32.28200	-1.66531	-44.03372
32.38200	-1.67000	-44.28938
32.48200	-1.67500	-44.59064
32.58200	-1.68063	-44.93135
32.68200	-1.68828	-45.40088
32.78200	-1.69188	-45.65261
32.88200	-1.69563	-45.84057
32.98200	-1.70016	-46.11026
33.08200	-1.70500	-46.39515
33.18200	-1.71156	-46.75667
33.28200	-1.71703	-47.14948
33.38200	-1.72125	-47.36833
33.48200	-1.72563	-47.61552
33.58200	-1.73031	-47.89489
33.68200	-1.73547	-48.19999
33.78200	-1.74234	-48.56047
33.88200	-1.74828	-48.99719
33.98200	-1.75250	-49.20280
34.08200	-1.75719	-49.47491
34.18200	-1.76266	-49.79109
34.28200	-1.77063	-50.26735
34.38200	-1.77516	-50.58485
34.48200	-1.77859	-50.78039
34.58200	-1.78328	-51.05245
34.68200	-1.78875	-51.39225
34.78200	-1.79547	-51.79977
34.88200	-1.80281	-52.30615
34.98200	-1.80578	-52.49648
35.08200	-1.80953	-52.68668
35.18200	-1.81422	-52.97612
35.28200	-1.81922	-53.28448
35.38200	-1.82562	-53.66637
35.48200	-1.83094	-54.05041
35.58200	-1.83531	-54.30743
35.68200	-1.83969	-54.56650
35.78200	-1.84484	-54.88284
35.88200	-1.85094	-55.26410
35.98200	-1.85859	-55.74499
36.08200	-1.86219	-56.03248
36.18200	-1.86594	-56.21509
36.28200	-1.87047	-56.50368
36.38200	-1.87578	-56.82521
36.48200	-1.88281	-57.26713
36.58200	-1.88812	-57.64961
36.68200	-1.89234	-57.88446
36.78200	-1.89672	-58.14612
36.88200	-1.90156	-58.44491
36.98200	-1.90688	-58.77714
37.08200	-1.91344	-59.18300
37.18200	-1.91922	-59.62498
37.28200	-1.92313	-59.83801
37.38200	-1.92766	-60.10119
37.48200	-1.93344	-60.45634
37.58200	-1.94063	-60.93323
37.68200	-1.94500	-61.24939
37.78200	-1.94875	-61.46978
37.88200	-1.95344	-61.75563
37.98200	-1.95875	-62.08545
38.08200	-1.96469	-62.47071
38.18200	-1.97141	-62.91126
38.28200	-1.97625	-63.26854
38.38200	-1.97984	-63.46747
38.48200	-1.98422	-63.74326
38.58200	-1.98938	-64.05894
38.68200	-1.99578	-64.46645
38.78200	-2.00109	-64.85479
38.88200	-2.00531	-65.10399
38.98200	-2.00984	-65.38474
39.08200	-2.01500	-65.71337
39.18200	-2.02063	-66.06226
39.28200	-2.02766	-66.50654
39.38200	-2.03250	-66.88283
39.48200	-2.03625	-67.09561
39.58200	-2.04125	-67.40882
39.68200	-2.04703	-67.79125
39.78200	-2.05406	-68.23900
39.88200	-2.05875	-68.58628
39.98200	-2.06250	-68.80555
40.08200	-2.06703	-69.07375
40.18200	-2.07172	-69.38177
40.28200	-2.07703	-69.73784
40.38200	-2.08328	-70.10870
40.48200	-2.08844	-70.48341
40.58200	-2.09250	-70.72605
40.68200	-2.09719	-71.01874
40.78200	-2.10266	-71.36178
40.88200	-2.10922	-71.77656
40.98200	-2.11453	-72.16900
41.08200	-2.11875	-72.41557
41.18200	-2.12328	-72.66986
41.28200	-2.12828	-72.98140
41.38200	-2.13375	-73.34329
41.48200	-2.14094	-73.78066
41.58200	-2.14594	-74.16476
41.68200	-2.14969	-74.34962
41.78200	-2.15406	-74.61824
41.88200	-2.15937	-74.94216
41.98200	-2.16641	-75.36043
42.08200	-2.17203	-75.80647
42.18200	-2.17594	-76.02111
42.28200	-2.18016	-76.25961
42.38200	-2.18516	-76.56424
42.48200	-2.19078	-76.91620
42.58200	-2.19750	-77.33288
42.68200	-2.20266	-77.71292
42.78200	-2.20672	-77.94099
42.88200	-2.21156	-78.23732
42.98200	-2.21734	-78.60690
43.08200	-2.22438	-79.07195
43.18200	-2.22953	-79.45916
43.28200	-2.23297	-79.65057
43.38200	-2.23703	-79.88030
43.48200	-2.24172	-80.17135
43.58200	-2.24703	-80.50954
43.68200	-2.25438	-80.95542
43.78200	-2.26016	-81.44093
43.88200	-2.26422	-81.65818
43.98200	-2.26906	-81.96187
44.08200	-2.27453	-82.31597
44.18200	-2.28047	-82.70904
44.28200	-2.28531	-83.05106
44.38200	-2.28906	-83.29140
44.48200	-2.29359	-83.56157
44.58200	-2.29844	-83.88150
44.68200	-2.30359	-84.21278
44.78200	-2.31063	-84.63776
44.88200	-2.31672	-85.11693
44.98200	-2.32047	-85.33317
45.08200	-2.32516	-85.60472
45.18200	-2.33078	-85.96361
45.28200	-2.33734	-86.41288
45.38200	-2.34188	-86.73677
45.48200	-2.34578	-86.96224
45.58200	-2.35016	-87.23815
45.68200	-2.35500	-87.53527
45.78200	-2.36016	-87.86068
45.88200	-2.36641	-88.24566
45.98200	-2.37203	-88.66823
46.08200	-2.37625	-88.91094
46.18200	-2.38109	-89.19723
46.28200	-2.38656	-89.53135
46.38200	-2.39391	-89.96662
46.48200	-2.39937	-90.40643
46.58200	-2.40297	-90.60856
46.68200	-2.40734	-90.84417
46.78200	-2.41234	-91.16234
46.88200	-2.41781	-91.51859
46.98200	-2.42422	-91.91070
47.08200	-2.42922	-92.29645
47.18200	-2.43328	-92.50919
47.28200	-2.43781	-92.77221
47.38200	-2.44281	-93.08241
47.48200	-2.44859	-93.44135
47.58200	-2.45484	-93.86987
47.68200	-2.45922	-94.12356
47.78200	-2.46359	-94.37846
47.88200	-2.46844	-94.67129
47.98200	-2.47438	-95.02616
48.08200	-2.48266	-95.52228
48.18200	-2.48719	-95.90101
48.28200	-2.49047	-96.06362
48.38200	-2.49500	-96.32973
48.48200	-2.50031	-96.66208
48.58200	-2.50719	-97.07513
48.68200	-2.51250	-97.48108
48.78200	-2.51641	-97.70286
48.88200	-2.52047	-97.93363
48.98200	-2.52531	-98.22372
49.08200	-2.53047	-98.55719
49.18200	-2.53703	-98.93739
49.28200	-2.54344	-99.41580
49.38200	-2.54703	-99.62671
49.48200	-2.55141	-99.86750
49.58200	-2.55641	-100.16146
49.68200	-2.56281	-100.54153
49.78200	-2.56828	-100.95034
49.88200	-2.57234	-101.17488
49.98200	-2.57672	-101.42308
50.08200	-2.58156	-101.71570
50.18200	-2.58719	-102.05629
50.28200	-2.59359	-102.44867
50.38200	-2.60063	-102.93479
50.48200	-2.60422	-103.13569
50.58200	-2.60844	-103.37134
50.68200	-2.61375	-103.68408
50.78200	-2.62156	-104.14632
50.88200	-2.62734	-104.63443
50.98200	-2.63063	-104.80408
51.08200	-2.63484	-105.02484
51.18200	-2.64000	-105.34637
51.28200	-2.64547	-105.70759
51.38200	-2.65203	-106.11773
51.48200	-2.65672	-106.47677
51.58200	-2.66031	-106.66817
51.68200	-2.66484	-106.93048
51.78200	-2.67031	-107.26445
51.88200	-2.67734	-107.68386
51.98200	-2.68281	-108.10263
52.08200	-2.68672	-108.34072
52.18200	-2.69109	-108.58441
52.28200	-2.69609	-108.89168
52.38200	-2.70125	-109.23174
52.48200	-2.70797	-109.63349
52.58200	-2.71359	-110.09018
52.68200	-2.71750	-110.29672
52.78200	-2.72219	-110.57030
52.88200	-2.72750	-110.90993
52.98200	-2.73406	-111.30644
53.08200	-2.73937	-111.70198
53.18200	-2.74312	-111.93383
53.28200	-2.74750	-112.18888
53.38200	-2.75250	-112.48893
53.48200	-2.75766	-112.82289
53.58200	-2.76453	-113.23905
53.68200	-2.77031	-113.69892
53.78200	-2.77422	-113.90103
53.88200	-2.77844	-114.13696
53.98200	-2.78344	-114.44964
54.08200	-2.79047	-114.86307
54.18200	-2.79656	-115.35571
54.28200	-2.80016	-115.54354
54.38200	-2.80438	-115.78411
54.48200	-2.80922	-116.09060
54.58200	-2.81484	-116.43923
54.68200	-2.82125	-116.81463
54.78200	-2.82688	-117.26026
54.88200	-2.83063	-117.47251
54.98200	-2.83531	-117.73267
55.08200	-2.84078	-118.07406
55.18200	-2.84687	-118.45289
55.28200	-2.85313	-118.90230
55.38200	-2.85688	-119.12273
55.48200	-2.86078	-119.34273
55.58200	-2.86547	-119.60435
55.68200	-2.87109	-119.94547
55.78200	-2.87859	-120.38994
55.87000	-2.88422	-120.89027
55.97000	-2.88766	-121.06772
56.07000	-2.89203	-121.29549
56.17000	-2.89734	-121.63096
56.27000	-2.90297	-121.99319
56.37000	-2.90922	-122.43668
56.47000	-2.91328	-122.70638
56.57000	-2.91750	-122.94611
56.67000	-2.92219	-123.23125
56.77000	-2.92750	-123.55839
56.87000	-2.93422	-123.98150
56.97000	-2.94047	-124.47277
57.07000	-2.94406	-124.64905
57.17000	-2.94813	-124.87011
57.27000	-2.95297	-125.17068
57.37000	-2.95938	-125.56101
57.47000	-2.96609	-126.04903
57.57000	-2.97000	-126.31032
57.67000	-2.97406	-126.53472
57.77000	-2.97891	-126.81638
57.87000	-2.98437	-127.14988
57.97000	-2.99063	-127.52774
58.07000	-2.99672	-127.98432
58.17000	-3.00062	-128.19552
58.27000	-3.00516	-128.45948
58.37000	-3.01016	-128.78615
58.47000	-3.01672	-129.17849
58.57000	-3.02297	-129.63572
58.67000	-3.02703	-129.87477
58.77000	-3.03094	-130.10573
58.87000	-3.03562	-130.38102
58.97000	-3.04109	-130.73570
59.07000	-3.04797	-131.15825
59.17000	-3.05391	-131.64726
59.27000	-3.05734	-131.83539
59.37000	-3.06172	-132.08981
59.47000	-3.06703	-132.39250
59.57000	-3.07437	-132.85226
59.67000	-3.08047	-133.34961
59.77000	-3.08406	-133.57179
59.87000	-3.08813	-133.80289
59.97000	-3.09297	-134.09886
60.07000	-3.09844	-134.47547
60.17000	-3.10500	-134.88503
60.27000	-3.11063	-135.34476
60.37000	-3.11406	-135.52175
60.47000	-3.11828	-135.76211
60.57000	-3.12313	-136.07550
60.67000	-3.12906	-136.45576
60.76800	-3.13609	-136.96440
60.86800	-3.14047	-137.25297
60.96800	-3.14453	-137.49263
61.06800	-3.14922	-137.77046
61.16800	-3.15438	-138.10053
61.26800	-3.16031	-138.47965
61.36800	-3.16641	-138.90564
61.46800	-3.17063	-139.18929
61.56800	-3.17500	-139.45286
61.66800	-3.18031	-139.78359
61.76800	-3.18672	-140.19497
61.86800	-3.19313	-140.65835
61.96800	-3.19703	-140.91793
62.06800	-3.20109	-141.14986
62.16800	-3.20563	-141.42396
62.26800	-3.21078	-141.74935
62.36800	-3.21641	-142.12094
62.46800	-3.22313	-142.56082
62.56800	-3.22766	-142.89385
62.66800	-3.23203	-143.14544
62.76800	-3.23703	-143.44338
62.86800	-3.24328	-143.83203
62.96800	-3.24922	-144.27407
63.06800	-3.25328	-144.51690
63.16800	-3.25766	-144.77226
63.26800	-3.26250	-145.07912
63.36800	-3.26766	-145.40747
63.46800	-3.27359	-145.78420
63.56800	-3.28047	-146.27032
63.66800	-3.28406	-146.49153
63.76800	-3.28797	-146.68480
63.86800	-3.29219	-146.92432
63.96800	-3.29766	-147.25229
64.06800	-3.30484	-147.72166
64.16800	-3.31000	-148.08324
64.26800	-3.31469	-148.34055
64.36800	-3.31984	-148.64194
64.46800	-3.32516	-148.97153
64.56800	-3.33094	-149.30895
64.66800	-3.33750	-149.77860
64.76800	-3.34109	-150.00300
64.86800	-3.34531	-150.24339
64.96800	-3.35031	-150.53028
65.06800	-3.35609	-150.88625
65.16800	-3.36281	-151.33898
65.26800	-3.36672	-151.57743
65.36800	-3.37094	-151.79586
65.46800	-3.37547	-152.05660
65.56800	-3.38047	-152.36656
65.66800	-3.38656	-152.74230
65.76600	-3.39406	-153.24381
65.86600	-3.39766	-153.47850
65.96600	-3.40188	-153.68170
66.06600	-3.40656	-153.94183
66.16600	-3.41203	-154.26658
66.26600	-3.41938	-154.75486
66.36600	-3.42344	-155.01390
66.46600	-3.42750	-155.23881
66.56600	-3.43219	-155.49360
66.66600	-3.43750	-155.79122
66.76600	-3.44375	-156.16770
66.86000	-3.45109	-156.66974
66.96000	-3.45438	-156.85157
67.06000	-3.45859	-157.06742
67.16000	-3.46344	-157.36000
67.26000	-3.46922	-157.68430
67.36000	-3.47703	-158.17200
67.46000	-3.48094	-158.46369
67.56000	-3.48469	-158.65034
67.66000	-3.48922	-158.90509
67.76000	-3.49437	-159.19746
67.86000	-3.50047	-159.58203
67.95200	-3.50797	-160.08443
68.05200	-3.51156	-160.34679
68.15200	-3.51531	-160.53057
68.25200	-3.52016	-160.81962
68.35200	-3.52594	-161.15817
68.45200	-3.53312	-161.61677
68.55200	-3.53719	-161.91503
68.65200	-3.54078	-162.11206
68.75200	-3.54500	-162.33683
68.85200	-3.54969	-162.63613
68.95200	-3.55516	-162.97700
69.05200	-3.56344	-163.43440
69.15200	-3.56844	-163.82617
69.25200	-3.57266	-164.06792
69.35200	-3.57734	-164.36435
69.45200	-3.58297	-164.68970
69.55200	-3.58984	-165.12209
69.65200	-3.59391	-165.39997
69.75200	-3.59781	-165.62663
69.85200	-3.60234	-165.86255
69.95200	-3.60766	-166.18150
70.05200	-3.61328	-166.57111
70.15200	-3.62031	-167.01040
70.25200	-3.62437	-167.29517
70.35200	-3.62844	-167.51486
70.45200	-3.63312	-167.82647
70.55200	-3.63891	-168.14995
70.65200	-3.64625	-168.62416
70.75200	-3.65047	-168.92186
70.85200	-3.65437	-169.13517
70.95200	-3.65875	-169.37625
71.05200	-3.66391	-169.70985
71.15200	-3.66969	-170.07755
71.25200	-3.67703	-170.53469
71.35200	-3.68125	-170.84309
71.45200	-3.68516	-171.04658
71.55200	-3.69016	-171.33097
71.65200	-3.69609	-171.70393
71.75200	-3.70313	-172.16676
71.85200	-3.70734	-172.45449
71.95200	-3.71125	-172.67717
72.05200	-3.71563	-172.93489
72.15200	-3.72063	-173.21664
72.25200	-3.72641	-173.58235
72.35200	-3.73422	-174.07258
72.45200	-3.73813	-174.38069
72.55200	-3.74203	-174.57660
72.65200	-3.74703	-174.89079
72.75200	-3.75266	-175.23500
72.85200	-3.75984	-175.70837
72.95200	-3.76406	-176.00894
73.05200	-3.76797	-176.21684
73.15200	-3.77234	-176.47567
73.25200	-3.77719	-176.75970
73.35200	-3.78250	-177.08603
73.45200	-3.78953	-177.51643
73.55200	-3.79500	-177.95005
73.65200	-3.79906	-178.16575
73.75200	-3.80406	-178.46543
73.85200	-3.80969	-178.81903
73.95200	-3.81641	-179.25033
74.05200	-3.82063	-179.53713
74.15200	-3.82453	-179.74053
74.25200	-3.82891	-180.00887
74.35200	-3.83406	-180.30971
74.45200	-3.83984	-180.67119
74.55200	-3.84687	-181.13422
74.65200	-3.85203	-181.52589
74.75200	-3.85562	-181.70366
74.85200	-3.86031	-181.96331
74.95200	-3.86563	-182.28585
75.05200	-3.87281	-182.74392
75.15200	-3.87781	-183.12666
75.25200	-3.88172	-183.35226
75.35200	-3.88625	-183.61102
75.45200	-3.89172	-183.95624
75.55200	-3.89797	-184.33997
75.63800	-3.90516	-184.84198
75.73800	-3.90828	-185.11587
75.83800	-3.91188	-185.28914
75.93800	-3.91656	-185.58614
76.03800	-3.92188	-185.91531
76.13800	-3.92797	-186.30460
76.23800	-3.93313	-186.68020
76.33800	-3.93734	-186.93234
76.43800	-3.94187	-187.21256
76.53800	-3.94703	-187.52106
76.63800	-3.95250	-187.86402
76.73800	-3.96016	-188.34017
76.83800	-3.96469	-188.71838
76.93800	-3.96844	-188.91843
77.03800	-3.97313	-189.20951
77.13800	-3.97844	-189.53177
77.23800	-3.98531	-189.94254
77.33800	-3.98984	-190.30157
77.43800	-3.99391	-190.53131
77.53800	-3.99844	-190.79432
77.63800	-4.00344	-191.10475
77.73800	-4.00922	-191.47253
77.83800	-4.01703	-191.95998
77.93800	-4.02172	-192.34928
78.03800	-4.02563	-192.55398
78.13800	-4.03016	-192.82527
78.23800	-4.03516	-193.12607
78.33800	-4.04188	-193.54005
78.43800	-4.04672	-193.91666
78.53800	-4.05063	-194.13766
78.63800	-4.05484	-194.38703
78.73800	-4.05984	-194.68351
78.83800	-4.06531	-195.02133
78.93800	-4.07234	-195.44379
79.03800	-4.07734	-195.82804
79.13800	-4.08141	-196.04781
79.23800	-4.08625	-196.31861
79.33800	-4.09156	-196.64884
79.43800	-4.09813	-197.02174
79.53800	-4.10422	-197.46082
79.63800	-4.10813	-197.69575
79.73800	-4.11219	-197.92901
79.83800	-4.11703	-198.20037
79.93800	-4.12234	-198.52588
80.03800	-4.12953	-198.94658
80.13800	-4.13422	-199.32039
80.23800	-4.13813	-199.51081
80.33800	-4.14297	-199.77966
80.43800	-4.14844	-200.10121
80.53800	-4.15547	-200.51382
80.63800	-4.16062	-200.91449
80.73800	-4.16453	-201.11510
80.83800	-4.16891	-201.36864
80.93800	-4.17406	-201.66682
81.03800	-4.17969	-202.01559
81.13800	-4.18750	-202.46632
81.23800	-4.19203	-202.83957
81.33800	-4.19531	-202.99532
81.43800	-4.19969	-203.22502
81.53800	-4.20484	-203.52744
81.63800	-4.21219	-203.95018
81.73800	-4.21766	-204.38494
81.83800	-4.22125	-204.57193
81.93800	-4.22547	-204.80718
82.03800	-4.23047	-205.09204
82.13800	-4.23563	-205.39659
82.23800	-4.24250	-205.76915
82.33800	-4.24859	-206.23906
82.43800	-4.25250	-206.45632
82.53800	-4.25719	-206.72655
82.63800	-4.26266	-207.04775
82.73800	-4.27031	-207.50333
82.83800	-4.27453	-207.82758
82.93800	-4.27781	-207.99480
83.03800	-4.28203	-208.22707
83.13800	-4.28656	-208.48988
83.23800	-4.29172	-208.77251
83.33800	-4.29750	-209.09628
83.43800	-4.30406	-209.54528
83.53800	-4.30828	-209.76661
83.63800	-4.31297	-210.02051
83.73800	-4.31797	-210.29717
83.83800	-4.32516	-210.68770
83.93800	-4.33109	-211.13978
84.03800	-4.33500	-211.35715
84.13800	-4.33938	-211.58773
84.23800	-4.34484	-211.90038
84.33800	-4.35141	-212.30195
84.42800	-4.35984	-212.81253
84.52800	-4.36266	-213.09625
84.62800	-4.36547	-213.18728
84.72800	-4.37000	-213.44806
84.82800	-4.37547	-213.78237
84.92800	-4.38266	-214.21704
85.02800	-4.38766	-214.61332
85.12800	-4.39141	-214.81156
85.22800	-4.39578	-215.06235
85.32800	-4.40062	-215.35610
85.42800	-4.40563	-215.65565
85.52800	-4.41188	-216.02160
85.62800	-4.41859	-216.50249
85.72800	-4.42219	-216.72182
85.82800	-4.42656	-216.96793
85.92800	-4.43187	-217.27367
86.02800	-4.43906	-217.68184
86.12800	-4.44469	-218.12569
86.22800	-4.44813	-218.31596
86.32800	-4.45219	-218.54328
86.42800	-4.45719	-218.82738
86.52800	-4.46266	-219.18313
86.62800	-4.46906	-219.58227
86.72800	-4.47563	-220.06108
86.82800	-4.47906	-220.25417
86.92800	-4.48344	-220.48396
87.02800	-4.48859	-220.78520
87.12800	-4.49453	-221.14033
87.22800	-4.50031	-221.55418
87.32800	-4.50453	-221.80787
87.42800	-4.50891	-222.07026
87.52800	-4.51391	-222.36972
87.62800	-4.51953	-222.72326
87.72800	-4.52687	-223.15684
87.82800	-4.53234	-223.60106
87.92800	-4.53547	-223.74609
88.02800	-4.53969	-223.98385
88.12800	-4.54453	-224.27177
88.22800	-4.55047	-224.61796
88.32800	-4.55688	-225.07556
88.42800	-4.56125	-225.33363
88.52800	-4.56578	-225.59829
88.62800	-4.57109	-225.90275
88.72800	-4.57656	-226.24131
88.82800	-4.58281	-226.60862
88.92800	-4.58813	-227.01941
89.02800	-4.59188	-227.21162
89.12800	-4.59641	-227.46979
89.22800	-4.60172	-227.79098
89.32800	-4.60859	-228.17871
89.42800	-4.61422	-228.60138
89.52800	-4.61781	-228.79542
89.62800	-4.62188	-229.01328
89.72800	-4.62672	-229.28686
89.82800	-4.63203	-229.61451
89.92800	-4.63922	-230.01860
90.02800	-4.64547	-230.51746
90.12800	-4.64906	-230.68793
90.22800	-4.65359	-230.93750
90.32800	-4.65828	-231.19742
90.42800	-4.66516	-231.57871
90.52800	-4.67109	-232.03871
90.62800	-4.67484	-232.25871
90.72800	-4.67891	-232.47989
90.82800	-4.68391	-232.75982
90.92800	-4.68937	-233.08979
91.02800	-4.69672	-233.47506
91.12800	-4.70234	-233.93041
91.22800	-4.70609	-234.12643
91.32800	-4.71078	-234.39065
91.42800	-4.71656	-234.74422
91.52800	-4.72453	-235.23948
91.62800	-4.72953	-235.67471
91.72800	-4.73234	-235.81509
91.82800	-4.73656	-236.04837
91.92800	-4.74125	-236.32497
92.02800	-4.74609	-236.62052
92.12800	-4.75219	-236.98230
92.22800	-4.75859	-237.45449
92.32800	-4.76250	-237.69334
92.42800	-4.76703	-237.96089
92.52800	-4.77219	-238.26742
92.62800	-4.77875	-238.64281
92.72800	-4.78484	-239.10244
92.82800	-4.78828	-239.28143
92.92800	-4.79219	-239.49723
93.02800	-4.79688	-239.78087
93.12800	-4.80219	-240.10028
93.22800	-4.80875	-240.48497
93.32200	-4.81578	-240.99238
93.42200	-4.81937	-241.20836
93.52200	-4.82375	-241.43581
93.62200	-4.82875	-241.72974
93.72200	-4.83484	-242.08921
93.82200	-4.84172	-242.57009
93.92200	-4.84563	-242.83883
94.02200	-4.84984	-243.08772
94.12200	-4.85469	-243.36344
94.22200	-4.86031	-243.70722
94.32200	-4.86781	-244.14355
94.42200	-4.87203	-244.51478
94.52200	-4.87547	-244.68482
94.62200	-4.87984	-244.92049
94.72200	-4.88484	-245.25614
94.82200	-4.89078	-245.63192
94.92200	-4.89734	-246.08997
95.02200	-4.90172	-246.34880
95.12200	-4.90594	-246.58684
95.22200	-4.91047	-246.84781
95.32200	-4.91531	-247.13407
95.42200	-4.92094	-247.47872
95.52200	-4.92813	-247.94941
95.62200	-4.93234	-248.22150
95.72200	-4.93672	-248.47086
95.82200	-4.94172	-248.75543
95.92200	-4.94797	-249.08999
96.02200	-4.95438	-249.54879
96.12200	-4.95797	-249.74512
96.22200	-4.96203	-249.96042
96.32200	-4.96672	-250.24313
96.42200	-4.97234	-250.57152
96.52200	-4.97922	-250.97987
96.61600	-4.98625	-251.48010
96.71600	-4.98953	-251.67483
96.81600	-4.99344	-251.86041
96.91600	-4.99813	-252.13844
97.01600	-5.00438	-252.48384
97.11600	-5.01125	-252.97698
97.21600	-5.01500	-253.21576
97.31600	-5.01906	-253.42795
97.41600	-5.02359	-253.69102
97.51600	-5.02891	-253.99008
97.61600	-5.03469	-254.32271
97.71600	-5.04141	-254.72361
97.81600	-5.04562	-255.02661
97.91600	-5.04984	-255.25305
98.01600	-5.05500	-255.55089
98.11600	-5.06219	-255.96577
98.20800	-5.06906	-256.47023
98.30800	-5.07219	-256.63823
98.40800	-5.07609	-256.83877
98.50800	-5.08031	-257.08270
98.60800	-5.08516	-257.36192
98.70800	-5.09078	-257.69219
98.80800	-5.09797	-258.12379
98.90800	-5.10266	-258.49408
99.00800	-5.10688	-258.71566
99.10800	-5.11203	-259.00808
99.20800	-5.11750	-259.32336
99.30800	-5.12375	-259.73094
99.40800	-5.12766	-259.96196
99.50800	-5.13172	-260.17904
99.60800	-5.13609	-260.44363
99.70800	-5.14109	-260.70863
99.80800	-5.14656	-261.02325
99.90800	-5.15469	-261.45881
100.00800	-5.15875	-261.78384
100.10800	-5.16281	-261.98092
100.20800	-5.16766	-262.24825
100.30800	-5.17359	-262.58901
100.40000	-5.18141	-263.09070
100.50000	-5.18531	-263.35138
100.60000	-5.18938	-263.55147
100.70000	-5.19422	-263.83892
100.80000	-5.19938	-264.12511
100.90000	-5.20563	-264.49645
100.99400	-5.21266	-265.00240
101.09400	-5.21563	-265.18252
101.19400	-5.21953	-265.36772
101.29400	-5.22438	-265.66359
101.39400	-5.23047	-266.02781
101.49400	-5.23766	-266.50375
101.59400	-5.24109	-266.71192
101.69400	-5.24484	-266.91133
101.79400	-5.24938	-267.16152
101.89400	-5.25422	-267.44086
101.99400	-5.25969	-267.76996
102.09400	-5.26750	-268.22969
102.19400	-5.27219	-268.58592
102.29400	-5.27609	-268.81480
102.39400	-5.28047	-269.02920
102.49400	-5.28578	-269.31289
102.59000	-5.29391	-269.82298
102.69000	-5.29813	-270.14524
102.79000	-5.30188	-270.33618
102.89000	-5.30656	-270.60628
102.99000	-5.31188	-270.91706
103.09000	-5.31766	-271.24727
103.19000	-5.32469	-271.68864
103.29000	-5.32859	-271.96631
103.39000	-5.33266	-272.17603
103.49000	-5.33750	-272.43704
103.59000	-5.34313	-272.77488
103.69000	-5.35109	-273.22018
103.79000	-5.35578	-273.62287
103.89000	-5.35906	-273.78294
103.99000	-5.36312	-273.99671
104.09000	-5.36797	-274.26815
104.19000	-5.37391	-274.62316
104.29000	-5.38203	-275.13310
104.39000	-5.38594	-275.43530
104.49000	-5.38953	-275.60729
104.59000	-5.39437	-275.87762
104.69000	-5.40000	-276.21174
104.79000	-5.40703	-276.62453
104.89000	-5.41172	-276.98463
104.99000	-5.41547	-277.19283
105.09000	-5.42000	-277.43909
105.19000	-5.42484	-277.71762
105.29001	-5.43047	-278.03996
105.39001	-5.43844	-278.51129
105.49001	-5.44234	-278.83735
105.59001	-5.44594	-279.00788
105.69001	-5.45047	-279.26245
105.79001	-5.45609	-279.56721
105.89001	-5.46391	-280.05108
105.99001	-5.46844	-280.39962
106.09001	-5.47234	-280.60085
106.19001	-5.47688	-280.85268
106.29001	-5.48203	-281.15010
106.39001	-5.48703	-281.45257
106.49001	-5.49453	-281.87338
106.59001	-5.49906	-282.22382
106.69001	-5.50328	-282.44320
106.79001	-5.50781	-282.70280
106.89001	-5.51328	-283.01603
106.99001	-5.52109	-283.50395
107.09001	-5.52531	-283.81133
107.19001	-5.52891	-283.99912
107.29001	-5.53359	-284.25592
107.39001	-5.53875	-284.56679
107.49001	-5.54484	-284.93261
107.59001	-5.55188	-285.37792
107.69001	-5.55578	-285.65890
107.79001	-5.55984	-285.86683
107.89001	-5.56484	-286.14160
107.99001	-5.57047	-286.48797
108.09001	-5.57766	-286.93861
108.19001	-5.58203	-287.26470
108.29001	-5.58578	-287.45851
108.39001	-5.59016	-287.69875
108.49001	-5.59531	-288.00112
108.59001	-5.60141	-288.37547
108.68801	-5.60953	-288.88059
108.78801	-5.61297	-289.16392
108.88801	-5.61641	-289.33045
108.98801	-5.62109	-289.59793
109.08801	-5.62672	-289.93064
109.18801	-5.63469	-290.43898
109.28801	-5.63906	-290.80135
109.38801	-5.64234	-290.97003
109.48801	-5.64656	-291.19414
109.58801	-5.65156	-291.48501
109.68801	-5.65672	-291.81784
109.78801	-5.66344	-292.19717
109.88801	-5.66969	-292.65916
109.98801	-5.67375	-292.89389
110.08801	-5.67828	-293.16321
110.18801	-5.68391	-293.49285
110.28801	-5.69109	-293.94919
110.38801	-5.69547	-294.27001
110.48801	-5.69891	-294.45171
110.58801	-5.70328	-294.70071
110.68801	-5.70812	-294.98637
110.78801	-5.71391	-295.33616
110.88801	-5.72031	-295.73736
110.98801	-5.72609	-296.16389
111.08801	-5.73000	-296.37215
111.18801	-5.73453	-296.62538
111.28801	-5.73922	-296.89971
111.38801	-5.74563	-297.25260
111.48801	-5.75125	-297.65871
111.58801	-5.75547	-297.90267
111.68801	-5.76016	-298.16136
111.78801	-5.76547	-298.46716
111.88801	-5.77156	-298.83355
111.98801	-5.77922	-299.30341
112.08801	-5.78297	-299.60042
112.18801	-5.78656	-299.78991
112.28801	-5.79109	-300.04224
112.38801	-5.79641	-300.34438
112.48801	-5.80297	-300.70975
112.58801	-5.80813	-301.07701
112.68801	-5.81234	-301.30079
112.78801	-5.81641	-301.52544
112.88801	-5.82109	-301.78785
112.98801	-5.82672	-302.10933
113.08801	-5.83484	-302.54003
113.18801	-5.83969	-302.97485
113.28801	-5.84344	-303.13748
113.38801	-5.84781	-303.36139
113.48801	-5.85328	-303.65396
113.58801	-5.86047	-304.09095
113.68801	-5.86516	-304.42250
113.78801	-5.86906	-304.62354
113.88801	-5.87344	-304.85952
113.98801	-5.87844	-305.13772
114.08801	-5.88375	-305.44123
114.18801	-5.89094	-305.82571
114.28801	-5.89625	-306.21153
114.38801	-5.89984	-306.39708
114.48801	-5.90438	-306.62355
114.58801	-5.90969	-306.93087
114.68801	-5.91813	-307.37755
114.78801	-5.92297	-307.78733
114.88801	-5.92641	-307.93884
114.98801	-5.93062	-308.16534
115.08801	-5.93563	-308.43750
115.18801	-5.94109	-308.75114
115.28801	-5.94734	-309.09103
115.38801	-5.95234	-309.43748
115.48801	-5.95609	-309.62357
115.58801	-5.96078	-309.86279
115.68801	-5.96594	-310.13340
115.78801	-5.97312	-310.49532
115.88801	-5.97969	-310.98738
115.98801	-5.98297	-311.14367
116.08801	-5.98703	-311.34838
116.18801	-5.99203	-311.60504
116.28801	-5.99766	-311.93021
116.38801	-6.00594	-312.36273
116.48801	-6.01078	-312.75770
116.58801	-6.01406	-312.89950
116.68801	-6.01875	-313.13971
116.78801	-6.02438	-313.46205
116.88801	-6.03203	-313.87311
116.98801	-6.03641	-314.23780
117.08801	-6.03953	-314.37486
117.18801	-6.04422	-314.61048
117.28801	-6.04953	-314.92513
117.38801	-6.05531	-315.25919
117.48801	-6.06313	-315.70026
117.58801	-6.06734	-316.06293
117.68801	-6.07047	-316.19173
117.78801	-6.07438	-316.38902
117.88801	-6.07938	-316.66052
117.98801	-6.08703	-317.06688
118.08801	-6.09344	-317.56094
118.18801	-6.09688	-317.73379
118.28801	-6.10125	-317.95397
118.38801	-6.10625	-318.23701
118.48801	-6.11156	-318.55831
118.58801	-6.11859	-318.94320
118.68801	-6.12328	-319.30795
118.78801	-6.12719	-319.49925
118.88801	-6.13203	-319.76911
118.98801	-6.13719	-320.05635
119.08801	-6.14438	-320.42906
119.18801	-6.14953	-320.82278
119.28801	-6.15312	-321.01262
119.38801	-6.15734	-321.24102
119.48801	-6.16234	-321.51437
119.58801	-6.16828	-321.85325
119.68801	-6.17594	-322.29176
119.78801	-6.18031	-322.64203
119.88801	-6.18391	-322.80192
119.98801	-6.18844	-323.03748
120.08801	-6.19375	-323.33326
120.18801	-6.20031	-323.69676
120.28801	-6.20594	-324.11617
120.38801	-6.21016	-324.33307
120.48801	-6.21469	-324.58538
120.58801	-6.21953	-324.85095
120.68801	-6.22500	-325.18327
120.78801	-6.23234	-325.59127
120.88801	-6.23687	-325.94582
120.98801	-6.24047	-326.12509
121.08801	-6.24516	-326.37027
121.18801	-6.25047	-326.68027
121.28801	-6.25844	-327.13279
121.38801	-6.26328	-327.51969
121.48801	-6.26672	-327.67996
121.58801	-6.27078	-327.88882
121.68801	-6.27531	-328.14336
121.78801	-6.28078	-328.45819
121.88801	-6.28813	-328.88520
121.98801	-6.29438	-329.35363
122.08801	-6.29797	-329.53575
122.18801	-6.30234	-329.75635
122.28801	-6.30781	-330.06272
122.38801	-6.31516	-330.46746
122.48801	-6.31938	-330.79556
122.58801	-6.32313	-330.98060
122.68801	-6.32766	-331.21520
122.78801	-6.33266	-331.49815
122.88801	-6.33859	-331.83777
122.98801	-6.34547	-332.25149
123.08801	-6.35094	-332.64458
123.18801	-6.35453	-332.80680
123.28801	-6.35891	-333.03854
123.38801	-6.36406	-333.32413
123.48801	-6.37062	-333.70301
123.58801	-6.37594	-334.08579
123.68801	-6.38000	-334.30329
123.78801	-6.38422	-334.51912
123.88801	-6.38922	-334.79673
123.98801	-6.39500	-335.13427
124.08801	-6.40281	-335.57683
124.18801	-6.40766	-335.98426
124.28801	-6.41094	-336.12776
124.38801	-6.41531	-336.34746
124.48801	-6.42062	-336.65311
124.58801	-6.42781	-337.05297
124.68801	-6.43328	-337.46058
124.78801	-6.43719	-337.66374
124.88801	-6.44172	-337.90603
124.98801	-6.44641	-338.17878
125.08801	-6.45187	-338.49034
125.18801	-6.45906	-338.90182
125.28801	-6.46406	-339.28791
125.38801	-6.46766	-339.46425
125.48801	-6.47219	-339.71506
125.58801	-6.47781	-340.03970
125.68801	-6.48516	-340.45368
125.78801	-6.49031	-340.85497
125.88801	-6.49391	-341.04460
125.98801	-6.49812	-341.26696
126.08801	-6.50266	-341.53470
126.18801	-6.50828	-341.84104
126.28801	-6.51516	-342.25631
126.38801	-6.52031	-342.63915
126.48801	-6.52406	-342.81558
126.58801	-6.52844	-343.05072
126.68801	-6.53344	-343.34162
126.78801	-6.53953	-343.66632
126.88801	-6.54625	-344.12852
126.98801	-6.55047	-344.38229
127.08801	-6.55484	-344.61156
127.18801	-6.55969	-344.87814
127.28801	-6.56500	-345.17470
127.38801	-6.57156	-345.51695
127.48801	-6.57656	-345.88274
127.58801	-6.58047	-346.06630
127.68801	-6.58531	-346.31351
127.78801	-6.59063	-346.62604
127.88801	-6.59750	-347.00942
127.98801	-6.60422	-347.47708
128.08801	-6.60781	-347.66114
128.18801	-6.61188	-347.86171
128.28801	-6.61656	-348.11500
128.38801	-6.62172	-348.41880
128.48801	-6.62859	-348.77467
128.58801	-6.63453	-349.22883
128.68801	-6.63813	-349.39685
128.78801	-6.64250	-349.62267
128.88801	-6.64766	-349.89622
128.98801	-6.65391	-350.24643
129.08801	-6.66000	-350.64316
129.18801	-6.66375	-350.84420
129.28801	-6.66813	-351.07216
129.38801	-6.67313	-351.34706
129.48801	-6.67859	-351.66281
129.58801	-6.68594	-352.04163
129.68801	-6.69141	-352.48160
129.78801	-6.69453	-352.60662
129.88801	-6.69859	-352.79894
129.98801	-6.70344	-353.06284
130.08801	-6.70984	-353.39540
130.18801	-6.71687	-353.87185
130.28801	-6.72062	-354.07096
130.38801	-6.72484	-354.27669
130.48801	-6.72953	-354.52458
130.58801	-6.73453	-354.80610
130.68801	-6.74047	-355.09664
130.78201	-6.74781	-355.59788
130.88201	-6.75172	-355.80671
130.98201	-6.75609	-356.02817
131.08201	-6.76109	-356.29392
131.18201	-6.76828	-356.65187
131.28201	-6.77344	-357.05277
131.38201	-6.77656	-357.18727
131.48201	-6.78062	-357.38444
131.58201	-6.78531	-357.63469
131.68201	-6.79047	-357.91215
131.78201	-6.79688	-358.23512
131.87201	-6.80453	-358.73902
131.97201	-6.80797	-358.93619
132.07201	-6.81203	-359.11784
132.17201	-6.81703	-359.38016
132.27201	-6.82281	-359.67597
132.37201	-6.83000	-360.14196
132.47201	-6.83391	-360.36670
132.57201	-6.83828	-360.57326
132.67201	-6.84328	-360.84601
132.77201	-6.84891	-361.16594
132.87201	-6.85656	-361.56607
132.97201	-6.86172	-361.99039
133.07201	-6.86437	-362.08302
133.17201	-6.86844	-362.27778
133.27201	-6.87359	-362.55658
133.37201	-6.88063	-362.92276
133.47201	-6.88688	-363.37757
133.57201	-6.89047	-363.56515
133.67201	-6.89453	-363.76727
133.77201	-6.89922	-364.01418
133.87201	-6.90438	-364.30454
133.97201	-6.91109	-364.69373
134.07001	-6.91844	-365.19706
134.17001	-6.92188	-365.39337
134.27001	-6.92578	-365.58497
134.37001	-6.93047	-365.82997
134.47001	-6.93641	-366.14117
134.57001	-6.94344	-366.59440
134.67001	-6.94703	-366.80853
134.77001	-6.95109	-367.00743
134.87001	-6.95578	-367.25220
134.97001	-6.96125	-367.56605
135.07001	-6.96719	-367.93214
135.17001	-6.97437	-368.36213
135.27001	-6.97797	-368.59256
135.37001	-6.98188	-368.78341
135.47001	-6.98672	-369.03587
135.57001	-6.99203	-369.33801
135.67001	-7.00016	-369.83570
135.77001	-7.00438	-370.11030
135.87001	-7.00828	-370.31236
135.97001	-7.01281	-370.55606
136.07001	-7.01797	-370.83504
136.17001	-7.02422	-371.17979
136.27001	-7.03109	-371.65663
136.37001	-7.03437	-371.83723
136.47001	-7.03859	-372.02755
136.57001	-7.04359	-372.29127
136.67001	-7.04984	-372.62756
136.76401	-7.05703	-373.12797
136.86401	-7.06063	-373.33143
136.96401	-7.06469	-373.53352
137.06401	-7.06906	-373.76606
137.16401	-7.07391	-374.03950
137.26401	-7.07953	-374.34155
137.36401	-7.08750	-374.84279
137.46401	-7.09141	-375.08506
137.56401	-7.09547	-375.28366
137.66401	-7.10031	-375.53421
137.76401	-7.10578	-375.83396
137.86401	-7.11250	-376.26261
137.96401	-7.11656	-376.50204
138.06401	-7.12078	-376.71140
138.16401	-7.12547	-376.95491
138.26401	-7.13094	-377.26563
138.36401	-7.13672	-377.59569
138.46401	-7.14438	-378.05909
138.56401	-7.14813	-378.29202
138.66401	-7.15188	-378.45281
138.76401	-7.15672	-378.71447
138.86401	-7.16266	-379.04713
138.96201	-7.17047	-379.54828
139.06201	-7.17391	-379.75439
139.16201	-7.17781	-379.92322
139.26201	-7.18266	-380.17112
139.36201	-7.18781	-380.45430
139.46201	-7.19297	-380.75081
139.56201	-7.20031	-381.18127
139.66201	-7.20453	-381.45009
139.76201	-7.20891	-381.65763
139.86201	-7.21391	-381.92430
139.96201	-7.22000	-382.27093
140.05401	-7.22797	-382.77608
140.15401	-7.23125	-383.01823
140.25401	-7.23422	-383.12304
140.35401	-7.23844	-383.33264
140.45401	-7.24328	-383.58644
140.55401	-7.24891	-383.91420
140.65401	-7.25766	-384.42770
140.75401	-7.26172	-384.74303
140.85401	-7.26578	-384.93034
140.95401	-7.27062	-385.18620
141.05401	-7.27609	-385.49736
141.15401	-7.28344	-385.92649
141.25401	-7.28734	-386.20630
141.35401	-7.29125	-386.37573
141.45401	-7.29594	-386.63241
141.55401	-7.30141	-386.94498
141.65401	-7.30797	-387.32547
141.73801	-7.31531	-387.82573
141.83801	-7.31813	-388.02630
141.93801	-7.32156	-388.16643
142.03801	-7.32625	-388.41873
142.13801	-7.33172	-388.73896
142.23801	-7.33813	-389.13354
142.33801	-7.34250	-389.42322
142.43801	-7.34641	-389.60877
142.53801	-7.35094	-389.84463
142.63801	-7.35609	-390.12840
142.73801	-7.36156	-390.45000
142.83801	-7.36922	-390.87844
142.93801	-7.37375	-391.23136
143.03801	-7.37766	-391.41634
143.13801	-7.38234	-391.65938
143.23801	-7.38813	-391.96816
143.33801	-7.39594	-392.43978
143.43801	-7.40000	-392.71683
143.53801	-7.40359	-392.87415
143.63801	-7.40797	-393.10053
143.73801	-7.41297	-393.36607
143.83801	-7.41875	-393.68400
143.93801	-7.42625	-394.09566
144.03801	-7.43078	-394.43132
144.13801	-7.43453	-394.60930
144.23801	-7.43906	-394.82722
144.33801	-7.44391	-395.07657
144.43801	-7.45125	-395.44606
144.53801	-7.45687	-395.87009
144.63801	-7.46062	-396.05141
144.73801	-7.46500	-396.26366
144.83801	-7.47000	-396.53423
144.93801	-7.47609	-396.87321
145.03801	-7.48391	-397.34879
145.13801	-7.48734	-397.55574
145.23801	-7.49109	-397.74197
145.33801	-7.49578	-397.97172
145.43801	-7.50172	-398.30104
145.53801	-7.50953	-398.76392
145.63801	-7.51391	-399.06910
145.73801	-7.51766	-399.24204
145.83801	-7.52188	-399.45632
145.93801	-7.52641	-399.68857
146.03801	-7.53141	-399.94949
146.13801	-7.53828	-400.30423
146.23801	-7.54469	-400.77579
146.33801	-7.54828	-400.93932
146.43801	-7.55266	-401.15640
146.53801	-7.55828	-401.44631
146.63801	-7.56625	-401.90819
146.73801	-7.57016	-402.19697
146.83801	-7.57375	-402.34342
146.93801	-7.57813	-402.54590
147.03801	-7.58297	-402.80694
147.13801	-7.58812	-403.08532
147.23801	-7.59437	-403.40897
147.33801	-7.60125	-403.87681
147.43801	-7.60484	-404.03351
147.53801	-7.60922	-404.22699
147.63801	-7.61453	-404.49953
147.73801	-7.62281	-404.94066
147.83801	-7.62750	-405.27031
147.93801	-7.63109	-405.42433
148.03801	-7.63563	-405.63041
148.13801	-7.64078	-405.87831
148.23801	-7.64641	-406.17919
148.33801	-7.65344	-406.53872
148.43801	-7.65812	-406.87233
148.53801	-7.66187	-406.99074
148.63801	-7.66656	-407.21217
148.73801	-7.67156	-407.45091
148.83801	-7.67969	-407.88174
148.93801	-7.68438	-408.20318
149.03801	-7.68781	-408.32639
149.13801	-7.69234	-408.52207
149.23801	-7.69750	-408.80612
149.33801	-7.70297	-409.09681
149.43801	-7.71078	-409.50909
149.53801	-7.71469	-409.80238
149.63801	-7.71828	-409.92856
149.73801	-7.72313	-410.16713
149.83801	-7.72859	-410.45240
149.93801	-7.73562	-410.82609
150.03801	-7.74016	-411.12882
150.13801	-7.74406	-411.29380
150.23801	-7.74844	-411.50346
150.33801	-7.75344	-411.74871
150.43801	-7.75891	-412.03645
150.53801	-7.76703	-412.47106
150.63801	-7.77172	-412.82630
150.73801	-7.77516	-412.94658
150.83801	-7.77969	-413.14879
150.93801	-7.78500	-413.41507
151.03801	-7.79234	-413.79550
151.13801	-7.79703	-414.13686
151.23801	-7.80094	-414.28724
151.33801	-7.80547	-414.50870
151.43801	-7.81078	-414.76998
151.53801	-7.81656	-415.08943
151.63801	-7.82469	-415.52767
151.73801	-7.82859	-415.80918
151.83801	-7.83188	-415.92011
151.93801	-7.83625	-416.13373
152.03801	-7.84156	-416.39709
152.13801	-7.84891	-416.75988
152.23801	-7.85469	-417.19809
152.33801	-7.85797	-417.31074
152.43801	-7.86203	-417.47472
152.53801	-7.86688	-417.71308
152.63801	-7.87234	-418.00016
152.73801	-7.88031	-418.40950
152.83801	-7.88547	-418.80840
152.93801	-7.88906	-418.93801
153.03801	-7.89375	-419.14216
153.13801	-7.89891	-419.42132
153.23801	-7.90609	-419.76207
153.33801	-7.91172	-420.19379
153.43801	-7.91500	-420.30814
153.53801	-7.91937	-420.50028
153.63801	-7.92422	-420.74701
153.73801	-7.93000	-421.04697
153.83801	-7.93734	-421.42826
153.93801	-7.94156	-421.73851
154.03801	-7.94500	-421.85476
154.13801	-7.94953	-422.05313
154.23801	-7.95484	-422.31220
154.33801	-7.96250	-422.70231
154.43801	-7.96828	-423.14696
154.53801	-7.97188	-423.28319
154.63801	-7.97625	-423.48158
154.73801	-7.98125	-423.72513
154.83801	-7.98625	-423.98393
154.93801	-7.99313	-424.32517
155.03801	-7.99828	-424.68351
155.13801	-8.00188	-424.82069
155.23801	-8.00625	-425.02013
155.33801	-8.01188	-425.30140
155.43801	-8.02078	-425.76176
155.53801	-8.02531	-426.12731
155.63801	-8.02844	-426.22250
155.73801	-8.03266	-426.39631
155.83801	-8.03750	-426.63491
155.93801	-8.04281	-426.92629
156.03801	-8.05031	-427.30260
156.13801	-8.05531	-427.68097
156.23801	-8.05891	-427.79306
156.33801	-8.06359	-428.02340
156.43801	-8.06906	-428.30765
156.53801	-8.07625	-428.67348
156.63801	-8.08172	-429.05119
156.73801	-8.08531	-429.19135
156.83801	-8.08969	-429.40262
156.93801	-8.09469	-429.65782
157.03801	-8.10016	-429.96043
157.13801	-8.10734	-430.31958
157.23801	-8.11188	-430.64734
157.33801	-8.11547	-430.78595
157.43801	-8.12016	-431.00268
157.53801	-8.12578	-431.29173
157.63801	-8.13422	-431.76505
157.73801	-8.13922	-432.13549
157.83801	-8.14266	-432.27476
157.93801	-8.14719	-432.48811
158.03801	-8.15219	-432.74996
158.13801	-8.15703	-433.00995
158.23801	-8.16281	-433.30893
158.33801	-8.16813	-433.65243
158.43801	-8.17203	-433.81965
158.53801	-8.17656	-434.03214
158.63801	-8.18219	-434.32888
158.73801	-8.18984	-434.74820
158.83801	-8.19453	-435.09698
158.93801	-8.19813	-435.23988
159.03801	-8.20234	-435.42904
159.13801	-8.20734	-435.67401
159.23801	-8.21297	-435.96625
159.33801	-8.21922	-436.30740
159.43801	-8.22563	-436.72085
159.53801	-8.22922	-436.89138
159.63801	-8.23359	-437.07153
159.73801	-8.23844	-437.29997
159.83801	-8.24484	-437.62165
159.93801	-8.25094	-438.02902
160.03801	-8.25484	-438.20280
160.13801	-8.25922	-438.40525
160.23801	-8.26406	-438.63308
160.33801	-8.26969	-438.92255
160.43801	-8.27656	-439.28966
160.53801	-8.28266	-439.71094
160.63801	-8.28609	-439.84163
160.73801	-8.29063	-440.03400
160.83801	-8.29563	-440.28422
160.93801	-8.30219	-440.59834
161.03801	-8.30781	-440.96738
161.13801	-8.31188	-441.15436
161.23801	-8.31609	-441.32543
161.33801	-8.32094	-441.55890
161.43801	-8.32656	-441.83949
161.53801	-8.33391	-442.20409
161.63801	-8.33906	-442.57864
161.73801	-8.34250	-442.69288
161.83801	-8.34688	-442.88015
161.93801	-8.35234	-443.13094
162.03801	-8.35906	-443.47224
162.13801	-8.36422	-443.80563
162.23801	-8.36813	-443.95825
162.33801	-8.37266	-444.14413
162.43801	-8.37766	-444.38723
162.53801	-8.38328	-444.68048
162.63801	-8.39063	-445.03534
162.73801	-8.39609	-445.42909
162.83801	-8.39938	-445.51429
162.93801	-8.40344	-445.68112
163.03801	-8.40828	-445.89111
163.13801	-8.41422	-446.16574
163.23801	-8.42078	-446.56211
163.33801	-8.42469	-446.70233
163.43801	-8.42875	-446.86761
163.53801	-8.43359	-447.08323
163.63801	-8.43891	-447.32252
163.73801	-8.44500	-447.57897
163.83801	-8.45266	-448.08069
163.93801	-8.45625	-448.19462
164.03801	-8.46063	-448.37159
164.13801	-8.46625	-448.61776
164.23801	-8.47375	-448.97527
164.33801	-8.48000	-449.43494
164.43801	-8.48281	-449.48003
164.53801	-8.48672	-449.60782
164.63801	-8.49172	-449.83420
164.73801	-8.49734	-450.11908
164.83801	-8.50484	-450.45602
164.93801	-8.51000	-450.84631
165.03801	-8.51297	-450.92440
165.13801	-8.51719	-451.08572
165.23801	-8.52203	-451.30333
165.33801	-8.52813	-451.59388
165.43001	-8.53609	-452.09786
165.53001	-8.53953	-452.25722
165.63001	-8.54359	-452.37982
165.73001	-8.54844	-452.60182
165.83001	-8.55406	-452.89296
165.93001	-8.56203	-453.26978
166.03001	-8.56672	-453.63426
166.13001	-8.56938	-453.67774
166.23001	-8.57375	-453.84586
166.33001	-8.57891	-454.09337
166.43001	-8.58531	-454.39291
166.53001	-8.59188	-454.83118
166.63001	-8.59547	-454.96711
166.73001	-8.59969	-455.12241
166.83001	-8.60453	-455.34071
166.93001	-8.60953	-455.59090
167.03001	-8.61609	-455.88452
167.13001	-8.62328	-456.38707
167.23001	-8.62656	-456.49153
167.33001	-8.63078	-456.65216
167.43001	-8.63625	-456.90620
167.53001	-8.64375	-457.26418
167.63001	-8.64875	-457.62473
167.73001	-8.65203	-457.72332
167.83001	-8.65609	-457.88223
167.93001	-8.66094	-458.09960
168.03001	-8.66641	-458.36794
168.13001	-8.67266	-458.66778
168.23001	-8.67969	-459.13425
168.33001	-8.68313	-459.25614
168.43001	-8.68734	-459.41088
168.53001	-8.69219	-459.61711
168.63001	-8.69859	-459.92565
168.73001	-8.70547	-460.37287
168.83001	-8.70906	-460.52304
168.93001	-8.71313	-460.68227
169.03001	-8.71781	-460.88102
169.13001	-8.72359	-461.16352
169.23001	-8.73047	-461.50872
169.33001	-8.73641	-461.91052
169.43001	-8.73953	-461.99712
169.53001	-8.74391	-462.16264
169.63001	-8.74922	-462.40667
169.73001	-8.75609	-462.71789
169.83001	-8.76219	-463.14964
169.93001	-8.76594	-463.29013
170.03001	-8.76984	-463.43294
170.13001	-8.77422	-463.61479
170.23001	-8.77953	-463.85339
170.33001	-8.78609	-464.20118
170.43001	-8.79375	-464.69730
170.53001	-8.79719	-464.82757
170.63001	-8.80125	-464.96224
170.73001	-8.80625	-465.19238
170.83001	-8.81344	-465.53761
170.93001	-8.81859	-465.90653
171.03001	-8.82187	-465.99832
171.13001	-8.82594	-466.13774
171.23001	-8.83063	-466.33625
171.33001	-8.83609	-466.59619
171.43001	-8.84281	-466.95840
171.51401	-8.85109	-467.45992
171.61401	-8.85406	-467.63346
171.71401	-8.85719	-467.69398
171.81401	-8.86172	-467.88809
171.91401	-8.86750	-468.14880
172.01401	-8.87531	-468.64364
172.11401	-8.87875	-468.78710
172.21401	-8.88266	-468.92080
172.31401	-8.88750	-469.12110
172.41401	-8.89297	-469.39883
172.51401	-8.89875	-469.69792
172.61401	-8.90625	-470.13053
172.71401	-8.90969	-470.28837
172.81401	-8.91375	-470.43136
172.91401	-8.91875	-470.64438
173.01401	-8.92453	-470.93081
173.11401	-8.93141	-471.34694
173.21401	-8.93531	-471.51375
173.31401	-8.93922	-471.65936
173.41401	-8.94406	-471.86953
173.51401	-8.94969	-472.14663
173.61401	-8.95656	-472.49457
173.71401	-8.96344	-472.97764
173.81401	-8.96656	-473.08356
173.91401	-8.97063	-473.21841
174.01401	-8.97547	-473.44050
174.11401	-8.98172	-473.75503
174.21401	-8.98875	-474.22013
174.31401	-8.99250	-474.36240
174.41401	-8.99672	-474.51633
174.51401	-9.00156	-474.74608
174.61401	-9.00641	-474.98479
174.71401	-9.01203	-475.25293
174.81401	-9.01891	-475.67490
174.91401	-9.02234	-475.81774
175.01401	-9.02656	-475.96636
175.11401	-9.03141	-476.18955
175.21401	-9.03719	-476.46379
175.31401	-9.04484	-476.91399
175.41401	-9.04875	-477.10195
175.51401	-9.05281	-477.25627
175.61401	-9.05750	-477.44197
175.71401	-9.06250	-477.68107
175.81401	-9.06766	-477.91165
175.91401	-9.07469	-478.27584
176.01401	-9.07875	-478.48064
176.11401	-9.08297	-478.62372
176.21401	-9.08781	-478.83224
176.31401	-9.09391	-479.10571
176.41401	-9.10297	-479.61396
176.51401	-9.10641	-479.82901
176.61401	-9.10984	-479.89073
176.71401	-9.11422	-480.04285
176.81401	-9.11906	-480.26150
176.91401	-9.12484	-480.52901
177.01401	-9.13266	-480.95176
177.11401	-9.13641	-481.12845
177.21401	-9.14047	-481.24397
177.31401	-9.14547	-481.45193
177.41401	-9.15109	-481.71648
177.51401	-9.15906	-482.15884
177.61401	-9.16266	-482.31396
177.71401	-9.16625	-482.41082
177.81401	-9.17063	-482.57738
177.91401	-9.17578	-482.78961
178.01401	-9.18203	-483.09565
178.11401	-9.19047	-483.60112
178.21401	-9.19359	-483.71390
178.31401	-9.19750	-483.81072
178.41401	-9.20266	-484.02226
178.51401	-9.20844	-484.28848
178.61401	-9.21625	-484.75748
178.71401	-9.21984	-484.90965
178.81401	-9.22359	-485.01036
178.91401	-9.22813	-485.17364
179.01401	-9.23281	-485.37666
179.11401	-9.23812	-485.60470
179.21401	-9.24531	-485.99058
179.31401	-9.24891	-486.14267
179.41401	-9.25281	-486.25153
179.51401	-9.25750	-486.42647
179.61401	-9.26313	-486.65413
179.71401	-9.27141	-487.10436
179.81401	-9.27547	-487.28821
179.91401	-9.27937	-487.38977
180.01401	-9.28391	-487.55738
180.11401	-9.28875	-487.74043
180.21401	-9.29437	-487.98001
180.31201	-9.30422	-488.48858
180.41201	-9.30828	-488.75654
180.51201	-9.31188	-488.82794
180.61201	-9.31672	-488.99278
180.71201	-9.32312	-489.26318
180.81201	-9.33016	-489.74362
180.91201	-9.33281	-489.75903
181.01201	-9.33641	-489.84155
181.11201	-9.34109	-490.02078
181.21201	-9.34656	-490.27297
181.31201	-9.35328	-490.60425
181.41201	-9.36031	-491.04428
181.51201	-9.36328	-491.11286
181.61201	-9.36719	-491.19705
181.71201	-9.37203	-491.39479
181.81201	-9.37766	-491.64280
181.90201	-9.38625	-492.14384
182.00201	-9.39016	-492.36366
182.10201	-9.39344	-492.40023
182.20201	-9.39766	-492.53955
182.30201	-9.40250	-492.76420
182.40201	-9.40844	-493.02447
182.50201	-9.41609	-493.41348
182.60201	-9.42047	-493.68972
182.70201	-9.42406	-493.76398
182.80201	-9.42859	-493.93168
182.90201	-9.43406	-494.16164
183.00201	-9.44156	-494.56269
183.10201	-9.44578	-494.78883
183.20201	-9.44969	-494.89278
183.30201	-9.45438	-495.08122
183.40201	-9.45969	-495.31615
183.50201	-9.46563	-495.59841
183.60201	-9.47344	-495.99719
183.70201	-9.47734	-496.24884
183.80201	-9.48047	-496.27912
183.90201	-9.48516	-496.45731
184.00201	-9.49063	-496.71465
184.10201	-9.49906	-497.17766
184.20201	-9.50313	-497.40535
184.30201	-9.50672	-497.47619
184.40201	-9.51109	-497.64669
184.50201	-9.51609	-497.85221
184.60201	-9.52156	-498.10767
184.70201	-9.52875	-498.44727
184.80201	-9.53344	-498.74008
184.90201	-9.53719	-498.82174
185.00201	-9.54172	-498.98517
185.10201	-9.54734	-499.23089
185.20201	-9.55531	-499.65852
185.30201	-9.55953	-499.87406
185.40201	-9.56344	-499.95896
185.50201	-9.56750	-500.07999
185.60201	-9.57250	-500.27996
185.70201	-9.57813	-500.53358
185.80201	-9.58578	-500.89723
185.90201	-9.59000	-501.13142
186.00201	-9.59406	-501.21903
186.10201	-9.59906	-501.39785
186.20201	-9.60516	-501.67710
186.30201	-9.61234	-502.06804
186.40201	-9.61594	-502.18409
186.50201	-9.61969	-502.25735
186.60201	-9.62406	-502.40308
186.70201	-9.62875	-502.58631
186.80201	-9.63453	-502.83331
186.90201	-9.64281	-503.25131
187.00201	-9.64703	-503.49945
187.10201	-9.65047	-503.55852
187.20201	-9.65531	-503.70675
187.30201	-9.66078	-503.96287
187.40201	-9.66875	-504.35388
187.50201	-9.67281	-504.57722
187.60201	-9.67656	-504.66806
187.70201	-9.68125	-504.82315
187.80201	-9.68641	-505.04428
187.90201	-9.69219	-505.29480
188.00201	-9.70047	-505.74452
188.10201	-9.70406	-505.92566
188.20201	-9.70750	-505.97614
188.30201	-9.71188	-506.12789
188.40201	-9.71719	-506.33687
188.50201	-9.72453	-506.68240
188.60201	-9.73000	-507.03663
188.70201	-9.73328	-507.07948
188.80201	-9.73766	-507.20698
188.90201	-9.74281	-507.41196
189.00201	-9.74891	-507.70664
189.10201	-9.75766	-508.19218
189.20201	-9.76125	-508.39007
189.30201	-9.76484	-508.43954
189.40201	-9.76984	-508.63820
189.50201	-9.77516	-508.85522
189.60201	-9.78297	-509.25618
189.70201	-9.78719	-509.51773
189.80201	-9.79047	-509.56428
189.90201	-9.79484	-509.73022
190.00201	-9.80016	-509.95201
190.10201	-9.80625	-510.24640
190.20001	-9.81469	-510.74821
190.30001	-9.81781	-510.88941
190.40001	-9.82125	-510.93477
190.50001	-9.82578	-511.10423
190.60001	-9.83125	-511.33311
190.70001	-9.83922	-511.76500
190.80001	-9.84359	-512.04032
190.90001	-9.84719	-512.10546
191.00001	-9.85141	-512.24649
191.10001	-9.85625	-512.44873
191.20001	-9.86172	-512.69692
191.30001	-9.86984	-513.11553
191.40001	-9.87438	-513.42046
191.50001	-9.87813	-513.49944
191.60001	-9.88250	-513.63474
191.70001	-9.88750	-513.84377
191.80001	-9.89453	-514.18829
191.90001	-9.89906	-514.43851
192.00001	-9.90297	-514.51862
192.10001	-9.90734	-514.67484
192.20001	-9.91219	-514.86403
192.30001	-9.91766	-515.10406
192.40001	-9.92547	-515.46049
192.50001	-9.93094	-515.82408
192.60001	-9.93469	-515.88708
192.70001	-9.93922	-516.03240
192.80001	-9.94453	-516.24060
192.90001	-9.95234	-516.64561
193.00001	-9.95672	-516.87717
193.10001	-9.96031	-516.93839
193.20001	-9.96469	-517.07709
193.30001	-9.96953	-517.26151
193.40001	-9.97547	-517.50463
193.50001	-9.98297	-517.85785
193.60001	-9.98688	-518.08494
193.70001	-9.99047	-518.16446
193.80001	-9.99484	-518.20976
193.90001	-9.99984	-518.39650
194.00001	-10.00828	-518.85885
194.10001	-10.01406	-519.22446
194.20001	-10.01781	-519.30404
194.30001	-10.02203	-519.39625
194.40001	-10.02672	-519.58209
194.50001	-10.03219	-519.80060
194.60001	-10.03984	-520.15054
194.70001	-10.04516	-520.49690
194.80001	-10.04828	-520.50000
194.90001	-10.05297	-520.66034
195.00001	-10.05875	-520.88821
195.10001	-10.06609	-521.29877
195.20001	-10.06984	-521.43681
195.30001	-10.07359	-521.50458
195.40001	-10.07781	-521.64769
195.50001	-10.08281	-521.83408
195.60001	-10.08828	-522.07184
195.70001	-10.09453	-522.34864
195.80001	-10.10094	-522.72284
195.90001	-10.10453	-522.79168
196.00001	-10.10859	-522.88103
196.10001	-10.11344	-523.04161
196.20001	-10.12063	-523.31191
196.30001	-10.12656	-523.70608
196.40001	-10.13047	-523.78684
196.50001	-10.13500	-523.91326
196.60001	-10.13984	-524.08290
196.70001	-10.14531	-524.29205
196.80001	-10.15172	-524.53434
196.90001	-10.15828	-524.93960
197.00001	-10.16234	-525.01249
197.10001	-10.16750	-525.18332
197.20001	-10.17375	-525.47956
197.30001	-10.18156	-525.93297
197.40001	-10.18422	-525.93660
197.50001	-10.18734	-525.94566
197.60001	-10.19156	-526.06022
197.70001	-10.19625	-526.23445
197.80001	-10.20172	-526.46089
197.90001	-10.20969	-526.82769
198.00001	-10.21453	-527.14413
198.10001	-10.21828	-527.19223
198.20001	-10.22297	-527.33237
198.30001	-10.22813	-527.53580
198.40001	-10.23563	-527.86320
198.50001	-10.24063	-528.15962
198.60001	-10.24438	-528.23228
198.70001	-10.24859	-528.34707
198.80001	-10.25328	-528.50723
198.90001	-10.25891	-528.72050
199.00001	-10.26750	-529.13147
199.10001	-10.27188	-529.41561
199.20001	-10.27516	-529.40565
199.30001	-10.27953	-529.53541
199.40001	-10.28484	-529.74510
199.50001	-10.29313	-530.12711
[truncated: 2,133 more rows]
