# Supplementary material for: Strengthening of 3D Printed Fused Deposition Manufactured Parts Using the Fill Compositing Technique
Source: PLoS One. 2015 Apr 16;10(4):e0122915. doi: 10.1371/journal.pone.0122915 (PMC4400136; doi:10.1371/journal.pone.0122915)
Supplement: S1 File — This is the raw data and information on all the samples presented in this manuscript. (ZIP) [file pone.0122915.s001.zip › Specimen_RawData_53.csv]

Time	Extension	Load
(sec)	(mm)	(N)
0.00000	-0.00016	5.40046
0.10000	-0.00016	5.39630
0.20000	-0.00125	5.39257
0.28600	-0.01125	5.39177
0.38600	-0.01812	5.39333
0.48600	-0.02297	5.39468
0.58600	-0.02797	5.39018
0.68600	-0.03344	5.39197
0.78600	-0.04016	5.38974
0.88600	-0.04516	5.39892
0.98600	-0.04953	5.39560
1.08600	-0.05437	5.38836
1.18600	-0.06062	5.39365
1.28600	-0.06828	5.39549
1.38600	-0.07219	5.39289
1.48600	-0.07625	5.39085
1.58600	-0.08172	5.39382
1.68600	-0.08766	5.38705
1.78600	-0.09406	5.39616
1.88600	-0.09984	5.38820
1.98600	-0.10297	5.38945
2.08600	-0.10719	5.39782
2.18600	-0.11219	5.39337
2.28600	-0.11828	5.39071
2.38600	-0.12516	5.38902
2.48600	-0.12906	5.39284
2.58600	-0.13313	5.39313
2.68600	-0.13797	5.39533
2.78600	-0.14328	5.39341
2.88600	-0.14938	5.38757
2.98600	-0.15609	5.39330
3.08600	-0.15969	5.38899
3.18600	-0.16406	5.39712
3.28600	-0.16922	5.38953
3.38600	-0.17547	5.39323
3.48600	-0.18156	5.39201
3.58600	-0.18547	5.39369
3.68600	-0.18969	5.40094
3.78600	-0.19422	5.39172
3.88600	-0.19938	5.39173
3.98600	-0.20531	5.39196
4.08600	-0.21234	5.39067
4.18600	-0.21625	5.39372
4.28600	-0.22047	5.38775
4.38600	-0.22563	5.39223
4.48600	-0.23172	5.39556
4.58600	-0.23781	5.39272
4.68600	-0.24188	5.39322
4.78600	-0.24594	5.39536
4.88600	-0.25063	5.39049
4.98600	-0.25578	5.38886
5.08600	-0.26203	5.39109
5.18600	-0.26906	5.39749
5.28600	-0.27281	5.39364
5.38600	-0.27703	5.39838
5.48600	-0.28203	5.39740
5.58600	-0.28781	5.39493
5.68600	-0.29484	5.39809
5.78600	-0.29906	5.39502
5.88600	-0.30313	5.39526
5.98600	-0.30781	5.39809
6.08600	-0.31328	5.39436
6.18600	-0.31891	5.39457
6.28600	-0.32516	5.39378
6.38600	-0.32922	5.39243
6.48600	-0.33375	5.39607
6.58600	-0.33891	5.39448
6.68600	-0.34484	5.40299
6.78600	-0.35172	5.39542
6.88600	-0.35625	5.39837
6.98600	-0.36000	5.39583
7.08600	-0.36453	5.39804
7.18600	-0.36953	5.40300
7.28600	-0.37547	5.39979
7.38600	-0.38219	5.39606
7.48600	-0.38625	5.39467
7.58600	-0.39063	5.39562
7.68600	-0.39563	5.39831
7.78600	-0.40172	5.39928
7.88600	-0.40844	5.39654
7.98600	-0.41234	5.39650
8.08600	-0.41625	5.39434
8.18600	-0.42109	5.39623
8.28600	-0.42609	5.39868
8.38600	-0.43219	5.39598
8.48600	-0.43937	5.39481
8.58600	-0.44328	5.40412
8.68600	-0.44734	5.40011
8.78600	-0.45203	5.39484
8.88600	-0.45797	5.39904
8.98600	-0.46516	5.40232
9.08600	-0.46969	5.40263
9.18600	-0.47391	5.40177
9.28600	-0.47875	5.40454
9.38600	-0.48406	5.40450
9.48600	-0.48984	5.40054
9.58600	-0.49578	5.39896
9.68600	-0.49953	5.40023
9.78600	-0.50375	5.39353
9.88600	-0.50859	5.39625
9.98600	-0.51453	5.39909
10.08600	-0.52203	5.39919
10.18600	-0.52641	5.39949
10.28600	-0.53062	5.40217
10.38600	-0.53563	5.39569
10.48600	-0.54125	5.39892
10.58600	-0.54813	5.39726
10.68600	-0.55375	5.39925
10.78600	-0.55688	5.39490
10.88600	-0.56141	5.40208
10.98600	-0.56641	5.40099
11.08600	-0.57281	5.39849
11.18600	-0.57953	5.39781
11.28600	-0.58328	5.39791
11.38600	-0.58734	5.39013
11.48600	-0.59203	5.40207
11.58600	-0.59719	5.39543
11.68600	-0.60297	5.40317
11.78600	-0.60906	5.39732
11.88600	-0.61297	5.40171
11.98600	-0.61734	5.39945
12.08600	-0.62203	5.40063
12.18600	-0.62766	5.40710
12.28600	-0.63438	5.40620
12.38600	-0.63906	5.40362
12.48600	-0.64344	5.40173
12.58600	-0.64828	5.40637
12.68600	-0.65328	5.39773
12.78600	-0.65937	5.39979
12.88600	-0.66578	5.40129
12.98600	-0.66984	5.39763
13.08600	-0.67406	5.40667
13.18600	-0.67875	5.39800
13.28600	-0.68422	5.40339
13.38600	-0.69109	5.40038
13.48600	-0.69625	5.39981
13.58600	-0.70047	5.40171
13.68600	-0.70500	5.40631
13.78600	-0.71016	5.40269
13.88600	-0.71578	5.39660
13.98600	-0.72234	5.40152
14.08600	-0.72688	5.40294
14.18600	-0.73125	5.40464
14.28600	-0.73641	5.40024
14.38600	-0.74250	5.40097
14.48600	-0.74875	5.40290
14.58600	-0.75281	5.40514
14.68600	-0.75703	5.39738
14.78600	-0.76172	5.40183
14.88600	-0.76687	5.40381
14.98600	-0.77250	5.40876
15.08600	-0.77953	5.40597
15.18600	-0.78359	5.39754
15.28600	-0.78797	5.40271
15.38600	-0.79281	5.39931
15.48600	-0.79844	5.40428
15.58600	-0.80469	5.38829
15.68600	-0.80953	5.33553
15.78600	-0.81375	5.28815
15.88600	-0.81859	5.21135
15.98600	-0.82406	5.11951
16.08600	-0.83047	5.04076
16.18600	-0.83687	4.93570
16.28600	-0.84047	4.88390
16.38600	-0.84453	4.72906
16.48600	-0.84906	4.54862
16.58600	-0.85453	4.32997
16.68600	-0.86125	4.02027
16.78600	-0.86578	3.77600
16.88600	-0.86969	3.59011
16.98600	-0.87422	3.36959
17.08600	-0.87891	3.13569
17.18600	-0.88406	2.89822
17.28600	-0.89078	2.58260
17.38600	-0.89641	2.27804
17.48600	-0.90094	2.06027
17.58600	-0.90594	1.81892
17.68600	-0.91234	1.51045
17.78600	-0.92078	1.04547
17.88600	-0.92406	0.84538
17.98600	-0.92781	0.67836
18.08600	-0.93250	0.43322
18.18600	-0.93781	0.15968
18.28600	-0.94328	-0.12091
18.38600	-0.95031	-0.49178
18.48600	-0.95453	-0.74873
18.58600	-0.95859	-0.95464
18.68600	-0.96313	-1.20584
18.78600	-0.96859	-1.49047
18.88600	-0.97594	-1.88538
18.98600	-0.98047	-2.20031
19.08600	-0.98438	-2.40743
19.18600	-0.98906	-2.66255
19.28600	-0.99422	-2.94972
19.38600	-0.99984	-3.27582
19.48600	-1.00688	-3.67094
19.58600	-1.01063	-3.92649
19.68600	-1.01484	-4.14510
19.78600	-1.01969	-4.42247
19.88600	-1.02563	-4.72971
19.98600	-1.03266	-5.14333
20.08600	-1.03688	-5.42034
20.18600	-1.04078	-5.62563
20.28600	-1.04531	-5.88349
20.38600	-1.05031	-6.16002
20.48600	-1.05641	-6.50493
20.58600	-1.06422	-6.97009
20.68600	-1.06797	-7.20939
20.78600	-1.07172	-7.40502
20.88600	-1.07656	-7.67770
20.98600	-1.08234	-7.99347
21.08600	-1.08891	-8.38340
21.18600	-1.09344	-8.67826
21.28600	-1.09766	-8.90603
21.38600	-1.10219	-9.15568
21.48600	-1.10734	-9.43630
21.58600	-1.11328	-9.75758
21.68600	-1.12016	-10.17560
21.78600	-1.12438	-10.44029
21.88600	-1.12859	-10.65900
21.98600	-1.13359	-10.94756
22.08600	-1.13938	-11.27331
22.18600	-1.14641	-11.69348
22.28600	-1.15047	-11.94598
22.38600	-1.15438	-12.15468
22.48600	-1.15906	-12.40351
22.58600	-1.16437	-12.71139
22.68600	-1.17016	-13.04088
22.78600	-1.17734	-13.47319
22.88600	-1.18109	-13.71874
22.98600	-1.18516	-13.93583
23.08600	-1.18984	-14.19081
23.18600	-1.19547	-14.50879
23.28600	-1.20234	-14.90472
23.38600	-1.20719	-15.22200
23.48600	-1.21141	-15.45283
23.58600	-1.21578	-15.70347
23.68600	-1.22094	-15.98427
23.78600	-1.22687	-16.32130
23.88600	-1.23406	-16.76972
23.98600	-1.23781	-17.01610
24.08600	-1.24187	-17.22660
24.18600	-1.24672	-17.50816
24.28600	-1.25203	-17.81953
24.38600	-1.25891	-18.22793
24.48600	-1.26344	-18.52067
24.58600	-1.26750	-18.76236
24.68600	-1.27219	-19.02117
24.78600	-1.27750	-19.34459
24.88600	-1.28328	-19.68026
24.98600	-1.29063	-20.12381
25.08600	-1.29516	-20.45149
25.18600	-1.29906	-20.66770
25.28600	-1.30375	-20.94297
25.38600	-1.30922	-21.25330
25.48600	-1.31563	-21.65321
25.58600	-1.32016	-21.95306
25.68600	-1.32422	-22.18061
25.78600	-1.32891	-22.46129
25.88600	-1.33453	-22.79555
25.98600	-1.34125	-23.20669
26.08600	-1.34828	-23.66069
26.18600	-1.35188	-23.91139
26.28600	-1.35578	-24.12440
26.38600	-1.36094	-24.44801
26.48600	-1.36641	-24.77970
26.58600	-1.37297	-25.22118
26.68600	-1.37781	-25.54311
26.78600	-1.38188	-25.80027
26.88600	-1.38656	-26.08308
26.98600	-1.39187	-26.41263
27.08600	-1.39859	-26.83019
27.18200	-1.40516	-27.33493
27.28200	-1.40828	-27.51980
27.38200	-1.41219	-27.75871
27.48200	-1.41719	-28.08557
27.58200	-1.42281	-28.44783
27.68200	-1.42984	-28.90624
27.78200	-1.43469	-29.26195
27.88200	-1.43859	-29.50747
27.98200	-1.44297	-29.79198
28.08200	-1.44766	-30.07657
28.18200	-1.45266	-30.39530
28.28200	-1.45875	-30.79642
28.38200	-1.46359	-31.13081
28.48200	-1.46813	-31.41490
28.58200	-1.47313	-31.73317
28.68200	-1.47922	-32.10811
28.78200	-1.48578	-32.55601
28.88200	-1.49047	-32.86819
28.98200	-1.49438	-33.11943
29.08200	-1.49875	-33.39350
29.18200	-1.50359	-33.68403
29.28200	-1.50859	-34.00708
29.38200	-1.51484	-34.37769
29.48200	-1.52031	-34.74466
29.58200	-1.52484	-35.01190
29.68200	-1.52969	-35.29456
29.78200	-1.53547	-35.66841
29.88200	-1.54313	-36.12881
29.98200	-1.54766	-36.47170
30.08200	-1.55141	-36.67798
30.18200	-1.55609	-36.95334
30.28200	-1.56125	-37.26825
30.38200	-1.56703	-37.63112
30.48200	-1.57344	-38.04740
30.58200	-1.57766	-38.31293
30.68200	-1.58172	-38.54759
30.78200	-1.58641	-38.82204
30.88200	-1.59156	-39.12389
30.98200	-1.59766	-39.48987
31.08200	-1.60391	-39.92283
31.18200	-1.60828	-40.17493
31.28200	-1.61250	-40.41637
31.38200	-1.61734	-40.70619
31.48200	-1.62281	-41.03570
31.58200	-1.63094	-41.50341
31.68200	-1.63563	-41.87014
31.78200	-1.63953	-42.07936
31.88200	-1.64438	-42.36824
31.98200	-1.64953	-42.69088
32.08200	-1.65594	-43.08660
32.18200	-1.66078	-43.40735
32.28200	-1.66469	-43.63314
32.38200	-1.66922	-43.89946
32.48200	-1.67438	-44.21114
32.58200	-1.67984	-44.54267
32.68200	-1.68734	-44.97639
32.78200	-1.69172	-45.31423
32.88200	-1.69516	-45.49589
32.98200	-1.69953	-45.73636
33.08200	-1.70484	-46.04989
33.18200	-1.71219	-46.45846
33.28200	-1.71766	-46.85140
33.38200	-1.72141	-47.06240
33.48200	-1.72578	-47.30605
33.58200	-1.73047	-47.58381
33.68200	-1.73594	-47.90385
33.78200	-1.74359	-48.32004
33.88200	-1.74891	-48.72856
33.98200	-1.75297	-48.93281
34.08200	-1.75797	-49.23622
34.18200	-1.76406	-49.60361
34.28000	-1.77172	-50.11055
34.38000	-1.77531	-50.35859
34.48000	-1.77859	-50.52507
34.58000	-1.78312	-50.78739
34.68000	-1.78797	-51.09659
34.78000	-1.79328	-51.41280
34.88000	-1.80031	-51.82347
34.98000	-1.80547	-52.20449
35.08000	-1.80938	-52.42798
35.18000	-1.81406	-52.69761
35.28000	-1.81953	-53.02232
35.38000	-1.82641	-53.44848
35.48000	-1.83172	-53.83828
35.58000	-1.83547	-54.06094
35.68000	-1.83969	-54.30510
35.78000	-1.84469	-54.60579
35.88000	-1.85031	-54.96321
35.98000	-1.85766	-55.39028
36.08000	-1.86188	-55.71687
36.18000	-1.86563	-55.92180
36.28000	-1.87031	-56.21633
36.38000	-1.87609	-56.56240
36.48000	-1.88359	-57.03718
36.58000	-1.88844	-57.39529
36.68000	-1.89219	-57.59675
36.78000	-1.89641	-57.84338
36.88000	-1.90109	-58.13852
36.98000	-1.90625	-58.44985
37.08000	-1.91281	-58.84171
37.18000	-1.91891	-59.28901
37.28000	-1.92281	-59.49935
37.38000	-1.92750	-59.78939
37.48000	-1.93312	-60.11297
37.58000	-1.94063	-60.59089
37.68000	-1.94516	-60.92353
37.78000	-1.94875	-61.12880
37.88000	-1.95328	-61.39622
37.98000	-1.95813	-61.70361
38.08000	-1.96359	-62.04858
38.18000	-1.97047	-62.45276
38.28000	-1.97641	-62.90872
38.38000	-1.98031	-63.13382
38.48000	-1.98469	-63.39347
38.58000	-1.98984	-63.71455
38.68000	-1.99672	-64.15153
38.78000	-2.00156	-64.51029
38.88000	-2.00547	-64.73838
38.98000	-2.00984	-65.00007
39.08000	-2.01453	-65.30283
39.18000	-2.02000	-65.64394
39.28000	-2.02641	-66.03592
39.38000	-2.03219	-66.46294
39.48000	-2.03641	-66.70588
39.58000	-2.04125	-66.99891
39.68000	-2.04672	-67.34974
39.78000	-2.05406	-67.81278
39.88000	-2.05875	-68.17249
39.98000	-2.06266	-68.38588
40.08000	-2.06703	-68.65397
40.18000	-2.07172	-68.96443
40.28000	-2.07719	-69.29746
40.38000	-2.08406	-69.72109
40.48000	-2.08891	-70.09837
40.58000	-2.09281	-70.31555
40.68000	-2.09719	-70.58135
40.78000	-2.10219	-70.89350
40.88000	-2.10828	-71.25827
40.98000	-2.11406	-71.67765
41.08000	-2.11859	-71.95199
41.18000	-2.12328	-72.23308
41.28000	-2.12844	-72.54954
41.38000	-2.13391	-72.89159
41.48000	-2.14094	-73.32458
41.58000	-2.14562	-73.66697
41.68000	-2.14922	-73.85913
41.78000	-2.15359	-74.12427
41.88000	-2.15906	-74.45336
41.98000	-2.16641	-74.88871
42.08000	-2.17219	-75.33234
42.18000	-2.17594	-75.52922
42.28000	-2.18031	-75.79404
42.38000	-2.18531	-76.10174
42.48000	-2.19109	-76.46395
42.58000	-2.19813	-76.89751
42.68000	-2.20297	-77.26357
42.78000	-2.20672	-77.46066
42.88000	-2.21141	-77.75407
42.98000	-2.21672	-78.10454
43.08000	-2.22312	-78.49682
43.18000	-2.22859	-78.89187
43.28000	-2.23250	-79.11781
43.38000	-2.23688	-79.38457
43.48000	-2.24188	-79.68806
43.58000	-2.24781	-80.06902
43.67000	-2.25578	-80.57303
43.77000	-2.26031	-80.97917
43.87000	-2.26328	-81.10902
43.97000	-2.26766	-81.36999
44.07000	-2.27281	-81.72980
44.17000	-2.27844	-82.09784
44.27000	-2.28422	-82.49195
44.37000	-2.28828	-82.76646
44.47000	-2.29281	-83.02733
44.57000	-2.29781	-83.33970
44.67000	-2.30344	-83.70165
44.77000	-2.31094	-84.13842
44.87000	-2.31641	-84.59516
44.97000	-2.31984	-84.76610
45.07000	-2.32406	-85.02920
45.17000	-2.32875	-85.32431
45.27000	-2.33500	-85.69782
45.37000	-2.34141	-86.16347
45.47000	-2.34563	-86.42270
45.57000	-2.34969	-86.67369
45.67000	-2.35438	-86.94314
45.77000	-2.35953	-87.26868
45.87000	-2.36562	-87.64237
45.97000	-2.37203	-88.09005
46.07000	-2.37609	-88.34110
46.17000	-2.38078	-88.60897
46.27000	-2.38594	-88.92806
46.37000	-2.39297	-89.31886
46.47000	-2.39875	-89.77190
46.57000	-2.40234	-89.97224
46.67000	-2.40641	-90.20584
46.77000	-2.41125	-90.49493
46.87000	-2.41672	-90.83039
46.97000	-2.42297	-91.21557
47.07000	-2.42906	-91.66125
47.17000	-2.43297	-91.86491
47.27000	-2.43734	-92.09996
47.37000	-2.44203	-92.38844
47.47000	-2.44766	-92.72493
47.57000	-2.45453	-93.17887
47.67000	-2.45891	-93.44287
47.77000	-2.46344	-93.71149
47.87000	-2.46844	-94.00947
47.97000	-2.47422	-94.35970
48.07000	-2.48172	-94.80128
48.17000	-2.48641	-95.18244
48.27000	-2.48969	-95.33578
48.37000	-2.49422	-95.59342
48.47000	-2.49938	-95.91617
48.57000	-2.50609	-96.32029
48.67000	-2.51172	-96.72352
48.77000	-2.51578	-96.95619
48.87000	-2.51984	-97.18727
48.97000	-2.52453	-97.46060
49.07000	-2.52938	-97.76703
49.17000	-2.53516	-98.10995
49.27000	-2.54234	-98.57841
49.37000	-2.54625	-98.81967
49.47000	-2.55063	-99.05724
49.57000	-2.55563	-99.36407
49.67000	-2.56250	-99.74343
49.77000	-2.56859	-100.19412
49.87000	-2.57234	-100.39052
49.97000	-2.57672	-100.63820
50.07000	-2.58156	-100.93005
50.17000	-2.58672	-101.23953
50.27000	-2.59219	-101.56296
50.37000	-2.60000	-102.05457
50.47000	-2.60438	-102.34852
50.57000	-2.60859	-102.56911
50.67000	-2.61406	-102.89171
50.77000	-2.62141	-103.35116
50.87000	-2.62641	-103.73198
50.97000	-2.63000	-103.93308
51.07000	-2.63438	-104.17707
51.17000	-2.63953	-104.49699
51.27000	-2.64500	-104.85591
51.37000	-2.65156	-105.26229
51.47000	-2.65672	-105.65647
51.57000	-2.65984	-105.82485
51.67000	-2.66406	-106.07873
51.77000	-2.66906	-106.38654
51.87000	-2.67516	-106.75403
51.97000	-2.68156	-107.20469
52.07000	-2.68609	-107.49044
52.17000	-2.69063	-107.74162
52.27000	-2.69531	-108.02167
52.37000	-2.70062	-108.35295
52.47000	-2.70750	-108.74891
52.56200	-2.71359	-109.24965
52.66200	-2.71703	-109.43520
52.76200	-2.72125	-109.67158
52.86200	-2.72625	-109.98092
52.96200	-2.73219	-110.33856
53.06200	-2.73797	-110.75164
53.16200	-2.74219	-111.00492
53.26200	-2.74656	-111.26413
53.36200	-2.75156	-111.57861
53.46200	-2.75688	-111.91005
53.56200	-2.76313	-112.29046
53.66200	-2.76937	-112.74693
53.76200	-2.77328	-112.96567
53.86200	-2.77750	-113.20418
53.96200	-2.78234	-113.48879
54.06200	-2.78844	-113.87298
54.16200	-2.79547	-114.35869
54.26200	-2.79953	-114.60797
54.36200	-2.80359	-114.84791
54.46200	-2.80828	-115.13436
54.56200	-2.81359	-115.46052
54.66200	-2.81922	-115.80587
54.76200	-2.82578	-116.25778
54.86200	-2.82984	-116.50331
54.96200	-2.83453	-116.76766
55.06200	-2.83953	-117.07710
55.16200	-2.84563	-117.46272
55.26200	-2.85266	-117.93308
55.36200	-2.85641	-118.18281
55.46200	-2.86016	-118.38166
55.56200	-2.86469	-118.65197
55.66200	-2.86969	-118.96352
55.76200	-2.87563	-119.32444
55.86000	-2.88313	-119.83292
55.96000	-2.88703	-120.08926
56.06000	-2.89141	-120.33217
56.16000	-2.89641	-120.63987
56.26000	-2.90234	-120.99983
56.36000	-2.90922	-121.47784
56.46000	-2.91297	-121.72856
56.56000	-2.91719	-121.96885
56.66000	-2.92203	-122.26323
56.76000	-2.92703	-122.58822
56.86000	-2.93297	-122.95043
56.96000	-2.94016	-123.45068
57.06000	-2.94375	-123.67196
57.16000	-2.94766	-123.88682
57.26000	-2.95250	-124.17606
57.36000	-2.95844	-124.52655
57.45600	-2.96563	-125.03000
57.55600	-2.96969	-125.30710
57.65600	-2.97359	-125.52020
57.75600	-2.97828	-125.79598
57.85600	-2.98359	-126.12653
57.95600	-2.98953	-126.48287
58.05600	-2.99594	-126.92955
58.15600	-3.00016	-127.18268
58.25600	-3.00438	-127.42749
58.35600	-3.00937	-127.74082
58.45600	-3.01594	-128.13491
58.54200	-3.02281	-128.63755
58.64200	-3.02641	-128.89521
58.74200	-3.03031	-129.12543
58.84200	-3.03484	-129.39742
58.94200	-3.03953	-129.70458
59.04200	-3.04469	-130.03126
59.14200	-3.05109	-130.42758
59.24200	-3.05563	-130.74921
59.34200	-3.06031	-131.01184
59.44200	-3.06594	-131.35149
59.54200	-3.07281	-131.78337
59.63000	-3.07938	-132.29044
59.73000	-3.08297	-132.52324
59.83000	-3.08656	-132.73263
59.93000	-3.09125	-133.02749
60.03000	-3.09625	-133.35702
60.13000	-3.10141	-133.70557
60.23000	-3.10750	-134.09443
60.33000	-3.11188	-134.39934
60.43000	-3.11625	-134.64996
60.53000	-3.12109	-134.95108
60.63000	-3.12703	-135.32418
60.73000	-3.13422	-135.82285
60.83000	-3.13906	-136.17359
60.93000	-3.14281	-136.39037
61.03000	-3.14734	-136.65262
61.13000	-3.15219	-136.97399
61.23000	-3.15766	-137.31091
61.33000	-3.16422	-137.72522
61.43000	-3.16938	-138.12751
61.53000	-3.17344	-138.36512
61.63000	-3.17813	-138.65647
61.73000	-3.18375	-139.00161
61.83000	-3.19078	-139.46182
61.93000	-3.19563	-139.82111
62.03000	-3.19969	-140.06200
62.13000	-3.20406	-140.32556
62.23000	-3.20891	-140.62554
62.33000	-3.21438	-140.97586
62.43000	-3.22078	-141.38804
62.53000	-3.22578	-141.74679
62.63000	-3.23000	-141.99156
62.73000	-3.23469	-142.26754
62.83000	-3.24000	-142.58306
62.93000	-3.24688	-143.01480
63.03000	-3.25203	-143.38465
63.13000	-3.25609	-143.64243
63.23000	-3.26078	-143.91387
63.33000	-3.26594	-144.23750
63.43000	-3.27156	-144.60458
63.53000	-3.27828	-145.03208
63.63000	-3.28250	-145.31960
63.73000	-3.28641	-145.51985
63.83000	-3.29094	-145.79023
63.93000	-3.29625	-146.11349
64.03000	-3.30344	-146.56165
64.13000	-3.30859	-146.94384
64.23000	-3.31281	-147.18860
64.33000	-3.31734	-147.45185
64.43000	-3.32266	-147.75236
64.53000	-3.32828	-148.11411
64.63000	-3.33562	-148.56791
64.73000	-3.33953	-148.87495
64.83000	-3.34359	-149.09124
64.93000	-3.34828	-149.37279
65.03000	-3.35375	-149.69139
65.13000	-3.36078	-150.12011
65.23000	-3.36547	-150.45734
65.33000	-3.36922	-150.64961
65.43000	-3.37375	-150.90315
65.53000	-3.37844	-151.19876
65.63000	-3.38391	-151.52664
65.73000	-3.39109	-151.94874
65.83000	-3.39641	-152.34400
65.93000	-3.40031	-152.54901
66.03000	-3.40500	-152.80379
66.13000	-3.41031	-153.10556
66.23000	-3.41719	-153.51085
66.33000	-3.42187	-153.87444
66.43000	-3.42594	-154.07798
66.53000	-3.43047	-154.33356
66.63000	-3.43547	-154.63528
66.73000	-3.44125	-154.95931
66.83000	-3.44953	-155.44738
66.93000	-3.45359	-155.76871
67.03000	-3.45734	-155.95254
67.13000	-3.46188	-156.20244
67.23000	-3.46734	-156.52722
67.33000	-3.47484	-156.96543
67.43000	-3.48047	-157.39970
67.53000	-3.48391	-157.56999
67.63000	-3.48828	-157.80225
67.73000	-3.49313	-158.09217
67.83000	-3.49875	-158.44201
67.93000	-3.50625	-158.90676
68.03000	-3.51047	-159.24235
68.13000	-3.51406	-159.41767
68.23000	-3.51875	-159.69352
68.33000	-3.52437	-160.01992
68.43000	-3.53109	-160.44727
68.53000	-3.53547	-160.76493
68.63000	-3.53922	-160.97254
68.73000	-3.54391	-161.23487
68.83000	-3.54906	-161.54939
68.93000	-3.55516	-161.92445
69.02800	-3.56359	-162.42467
69.12800	-3.56766	-162.79313
69.22800	-3.57109	-162.95794
69.32800	-3.57563	-163.20349
69.42800	-3.58062	-163.49114
69.52800	-3.58766	-163.90890
69.62800	-3.59297	-164.31682
69.72800	-3.59688	-164.54804
69.82800	-3.60125	-164.78738
69.92800	-3.60625	-165.08600
70.02800	-3.61156	-165.42104
70.12800	-3.61875	-165.83312
70.22800	-3.62375	-166.22746
70.32800	-3.62766	-166.44344
70.42800	-3.63219	-166.69792
70.52800	-3.63750	-167.02870
70.62800	-3.64500	-167.47420
70.72800	-3.64969	-167.83535
70.82800	-3.65328	-168.02537
70.92800	-3.65750	-168.26421
71.02800	-3.66234	-168.55344
71.12800	-3.66813	-168.90322
71.22800	-3.67516	-169.32467
71.32800	-3.68047	-169.74138
71.42800	-3.68453	-169.95546
71.52800	-3.68922	-170.22318
71.62800	-3.69469	-170.54701
71.72800	-3.70125	-170.95582
71.82800	-3.70609	-171.29530
71.92800	-3.71000	-171.51548
72.02800	-3.71422	-171.75934
72.12800	-3.71938	-172.07016
72.22800	-3.72516	-172.43282
72.32800	-3.73313	-172.89618
72.42800	-3.73750	-173.28197
72.52800	-3.74094	-173.44737
72.62800	-3.74578	-173.73013
72.72800	-3.75094	-174.05917
72.82800	-3.75781	-174.46668
72.92800	-3.76281	-174.85066
73.02800	-3.76656	-175.06684
73.12800	-3.77109	-175.32425
73.22800	-3.77625	-175.62255
73.32800	-3.78188	-175.98167
73.42800	-3.78906	-176.42900
73.52800	-3.79453	-176.87050
73.62800	-3.79781	-177.03912
73.72800	-3.80219	-177.27931
73.82800	-3.80719	-177.58691
73.92800	-3.81422	-178.00362
74.02800	-3.81984	-178.43315
74.12800	-3.82375	-178.65872
74.22800	-3.82797	-178.90464
74.32800	-3.83313	-179.21221
74.42800	-3.83875	-179.57564
74.52800	-3.84547	-179.99358
74.62800	-3.85125	-180.44208
74.72800	-3.85500	-180.64693
74.82800	-3.85984	-180.91910
74.92800	-3.86500	-181.24914
75.02800	-3.87219	-181.69034
75.12800	-3.87703	-182.07966
75.22800	-3.88078	-182.29884
75.32800	-3.88516	-182.56785
75.42800	-3.89047	-182.89958
75.52800	-3.89625	-183.27318
75.62800	-3.90328	-183.73528
75.72800	-3.90734	-184.05615
75.82800	-3.91094	-184.24672
75.92800	-3.91531	-184.51756
76.02800	-3.92047	-184.83090
76.12800	-3.92703	-185.24274
76.22800	-3.93313	-185.70249
76.32800	-3.93750	-185.97688
76.42800	-3.94203	-186.24292
76.52800	-3.94672	-186.54010
76.62800	-3.95203	-186.86981
76.72800	-3.95937	-187.31712
76.82800	-3.96406	-187.71704
76.92800	-3.96781	-187.91878
77.02800	-3.97250	-188.17255
77.12800	-3.97766	-188.52799
77.22800	-3.98437	-188.93333
77.32800	-3.98938	-189.31717
77.42800	-3.99359	-189.57168
77.52800	-3.99828	-189.85119
77.62800	-4.00328	-190.16425
77.72800	-4.00938	-190.55368
77.82400	-4.01734	-191.06071
77.92400	-4.02125	-191.41491
78.02400	-4.02484	-191.58643
78.12400	-4.02938	-191.86440
78.22400	-4.03406	-192.15354
78.32400	-4.04000	-192.50892
78.42400	-4.04563	-192.92569
78.52400	-4.04969	-193.19044
78.62400	-4.05406	-193.43948
78.72400	-4.05891	-193.73214
78.82400	-4.06469	-194.08515
78.92400	-4.07172	-194.49978
79.02400	-4.07688	-194.90643
79.12400	-4.08078	-195.12968
79.22400	-4.08516	-195.36929
79.32400	-4.09000	-195.66065
79.42400	-4.09625	-196.03680
79.52400	-4.10375	-196.54509
79.62400	-4.10766	-196.79660
79.72400	-4.11156	-197.00953
79.82400	-4.11625	-197.27887
79.92400	-4.12156	-197.60107
80.02400	-4.12828	-197.99018
80.12400	-4.13438	-198.45983
80.22400	-4.13828	-198.66519
80.32400	-4.14266	-198.92651
80.42400	-4.14781	-199.21514
80.52400	-4.15406	-199.57042
80.62400	-4.16000	-199.99774
80.72400	-4.16391	-200.22382
80.82400	-4.16828	-200.47683
80.92400	-4.17328	-200.77953
81.02400	-4.17891	-201.12616
81.12400	-4.18656	-201.55625
81.22400	-4.19172	-201.98281
81.32400	-4.19484	-202.13845
81.42400	-4.19891	-202.36653
81.52400	-4.20406	-202.65970
81.62400	-4.21063	-203.04973
81.72400	-4.21687	-203.49285
81.82400	-4.22078	-203.74122
81.92400	-4.22516	-203.98624
82.02400	-4.23000	-204.26497
82.12400	-4.23531	-204.57780
82.22400	-4.24219	-204.96237
82.32400	-4.24797	-205.42017
82.42400	-4.25172	-205.62889
82.52400	-4.25609	-205.87958
82.62400	-4.26156	-206.20205
82.72400	-4.26922	-206.63626
82.82400	-4.27359	-207.01218
82.92400	-4.27687	-207.16791
83.02400	-4.28094	-207.39570
83.12400	-4.28547	-207.65004
83.22400	-4.29062	-207.94073
83.32400	-4.29688	-208.29596
83.42400	-4.30438	-208.80036
83.52400	-4.30813	-209.02866
83.62400	-4.31250	-209.25485
83.72400	-4.31734	-209.53119
83.82400	-4.32375	-209.87010
83.92400	-4.33063	-210.35637
84.02400	-4.33500	-210.61186
84.12400	-4.33969	-210.89560
84.22400	-4.34484	-211.20825
84.32400	-4.35094	-211.58619
84.42400	-4.35859	-212.05084
84.52400	-4.36188	-212.34526
84.62400	-4.36500	-212.48518
84.72400	-4.36938	-212.75166
84.82400	-4.37438	-213.05196
84.92400	-4.38141	-213.44359
85.02400	-4.38750	-213.90752
85.12400	-4.39125	-214.13118
85.22400	-4.39531	-214.36560
85.32400	-4.40016	-214.64370
85.42400	-4.40547	-214.97005
85.52400	-4.41234	-215.36739
85.61400	-4.41891	-215.86925
85.71400	-4.42219	-216.08853
85.81400	-4.42641	-216.31025
85.91400	-4.43141	-216.60608
86.01400	-4.43766	-216.97631
86.11400	-4.44375	-217.41965
86.21400	-4.44734	-217.63521
86.31400	-4.45125	-217.85052
86.41400	-4.45594	-218.13159
86.51400	-4.46141	-218.46747
86.61400	-4.46766	-218.86903
86.71200	-4.47516	-219.37415
86.81200	-4.47875	-219.62821
86.91200	-4.48297	-219.85170
87.01200	-4.48812	-220.15412
87.11200	-4.49406	-220.51975
87.21200	-4.49969	-220.92557
87.31200	-4.50391	-221.19127
87.41200	-4.50828	-221.45855
87.51200	-4.51312	-221.75306
87.61200	-4.51844	-222.08203
87.71200	-4.52484	-222.46397
87.81000	-4.53156	-222.96487
87.91000	-4.53469	-223.14927
88.01000	-4.53906	-223.38656
88.11000	-4.54406	-223.70030
88.21000	-4.55016	-224.06562
88.31000	-4.55672	-224.53253
88.41000	-4.56078	-224.79789
88.51000	-4.56500	-225.03683
88.61000	-4.56969	-225.30143
88.71000	-4.57469	-225.59845
88.81000	-4.57984	-225.91874
88.91000	-4.58703	-226.39672
89.01000	-4.59141	-226.68329
89.11000	-4.59578	-226.94632
89.21000	-4.60094	-227.24594
89.31000	-4.60734	-227.61203
89.41000	-4.61375	-228.06156
89.51000	-4.61750	-228.29130
89.61000	-4.62141	-228.50795
89.71000	-4.62609	-228.78642
89.81000	-4.63125	-229.10681
89.91000	-4.63719	-229.45505
90.00800	-4.64438	-229.96032
90.10800	-4.64828	-230.19475
90.20800	-4.65250	-230.41631
90.30800	-4.65734	-230.70258
90.40800	-4.66297	-231.03051
90.50800	-4.66984	-231.49943
90.60800	-4.67375	-231.76171
90.70800	-4.67797	-231.98649
90.80800	-4.68250	-232.24708
90.90800	-4.68813	-232.56643
91.00800	-4.69578	-232.98927
91.09000	-4.70219	-233.49729
91.19000	-4.70516	-233.69271
91.29000	-4.70938	-233.89998
91.39000	-4.71453	-234.22451
91.49000	-4.72031	-234.59829
91.59000	-4.72719	-235.06992
91.69000	-4.73078	-235.32599
91.79000	-4.73453	-235.54805
91.89000	-4.73922	-235.82172
91.99000	-4.74422	-236.12106
92.09000	-4.74953	-236.45562
92.19000	-4.75688	-236.91693
92.29000	-4.76094	-237.23261
92.39000	-4.76500	-237.45719
92.49000	-4.77000	-237.75281
92.59000	-4.77563	-238.07834
92.69000	-4.78281	-238.54922
92.79000	-4.78703	-238.85055
92.89000	-4.79094	-239.06660
92.99000	-4.79547	-239.33779
93.09000	-4.80063	-239.64469
93.19000	-4.80641	-240.02163
93.29000	-4.81391	-240.49047
93.39000	-4.81797	-240.78694
93.49000	-4.82203	-241.00110
93.59000	-4.82687	-241.27220
93.69000	-4.83266	-241.61932
93.78400	-4.84016	-242.12906
93.88400	-4.84406	-242.42266
93.98400	-4.84797	-242.63363
94.08400	-4.85281	-242.92593
94.18400	-4.85828	-243.27311
94.28400	-4.86406	-243.62721
94.38400	-4.87078	-244.10267
94.48400	-4.87406	-244.29983
94.58400	-4.87813	-244.53489
94.68400	-4.88281	-244.83247
94.78400	-4.88813	-245.16138
94.88400	-4.89516	-245.59951
94.98400	-4.90000	-245.95271
95.08400	-4.90406	-246.18717
95.18400	-4.90875	-246.45166
95.28400	-4.91344	-246.73410
95.38400	-4.91875	-247.04280
95.48400	-4.92594	-247.47844
95.58400	-4.93078	-247.85286
95.68400	-4.93469	-248.06781
95.78400	-4.93953	-248.34763
95.88400	-4.94516	-248.66532
95.98400	-4.95250	-249.11340
96.08400	-4.95672	-249.40947
96.18400	-4.96062	-249.62941
96.28400	-4.96531	-249.88231
96.38400	-4.97047	-250.20382
96.48400	-4.97656	-250.57119
96.58400	-4.98453	-251.04344
96.68400	-4.98828	-251.34495
96.78400	-4.99219	-251.53276
96.88400	-4.99641	-251.78704
96.98400	-5.00172	-252.09677
97.08400	-5.00906	-252.54500
97.18400	-5.01375	-252.89351
97.28400	-5.01781	-253.11846
97.38400	-5.02203	-253.35813
97.48400	-5.02688	-253.62724
97.58400	-5.03281	-253.96830
97.68400	-5.03953	-254.35948
97.78400	-5.04500	-254.77165
97.88400	-5.04891	-254.99126
97.98400	-5.05391	-255.26863
98.08400	-5.05953	-255.61038
98.18200	-5.06734	-256.11281
98.28200	-5.07109	-256.36840
98.38200	-5.07469	-256.55690
98.48200	-5.07906	-256.80497
98.58200	-5.08375	-257.07665
98.68200	-5.08922	-257.39580
98.78200	-5.09656	-257.83020
98.88200	-5.10219	-258.28561
98.98200	-5.10578	-258.46410
99.08200	-5.11047	-258.71646
99.18200	-5.11562	-259.02516
99.28200	-5.12250	-259.43059
99.38200	-5.12656	-259.71445
99.48200	-5.13031	-259.92000
99.58200	-5.13453	-260.15097
99.68200	-5.13922	-260.41874
99.78200	-5.14484	-260.73980
99.88200	-5.15266	-261.14240
99.98200	-5.15844	-261.59573
100.08200	-5.16219	-261.78116
100.18200	-5.16688	-262.04565
100.28200	-5.17266	-262.38552
100.37200	-5.18094	-262.89174
100.47200	-5.18500	-263.21238
100.57200	-5.18844	-263.38297
100.67200	-5.19297	-263.63260
100.77200	-5.19750	-263.89310
100.87200	-5.20281	-264.21657
100.97200	-5.21063	-264.66784
101.07200	-5.21484	-265.02079
101.17200	-5.21844	-265.21060
101.27200	-5.22313	-265.47563
101.37200	-5.22875	-265.80614
101.47200	-5.23672	-266.27365
101.57200	-5.24063	-266.58142
101.67200	-5.24422	-266.75692
101.77200	-5.24859	-267.01236
101.87200	-5.25344	-267.29232
101.97200	-5.25891	-267.63299
102.07200	-5.26656	-268.08810
102.17200	-5.27125	-268.46075
102.27200	-5.27500	-268.64257
102.37200	-5.27938	-268.88999
102.47200	-5.28438	-269.17207
102.57200	-5.29203	-269.59366
102.67200	-5.29719	-270.01792
102.77200	-5.30109	-270.22457
102.87200	-5.30547	-270.47563
102.97200	-5.31047	-270.76557
103.07200	-5.31641	-271.10988
103.17200	-5.32359	-271.55083
103.27200	-5.32781	-271.85515
103.37200	-5.33156	-272.04791
103.47200	-5.33625	-272.30933
103.57200	-5.34156	-272.62655
103.67200	-5.34906	-273.04074
103.77200	-5.35531	-273.54246
103.87200	-5.35844	-273.68912
103.97200	-5.36250	-273.90513
104.07200	-5.36750	-274.19585
104.17200	-5.37297	-274.52594
104.27200	-5.38078	-274.97399
104.37200	-5.38500	-275.33314
104.47200	-5.38859	-275.50286
104.57200	-5.39328	-275.76381
104.67200	-5.39875	-276.08132
104.77200	-5.40531	-276.45841
104.87200	-5.41109	-276.89692
104.97200	-5.41484	-277.10819
105.07200	-5.41937	-277.36652
105.17200	-5.42422	-277.64210
105.27201	-5.42953	-277.95628
105.37201	-5.43719	-278.38412
105.47201	-5.44188	-278.79238
105.57201	-5.44531	-278.95227
105.67201	-5.44969	-279.18676
105.77201	-5.45484	-279.49387
105.87201	-5.46234	-279.90705
105.97201	-5.46781	-280.33796
106.07201	-5.47141	-280.53275
106.17201	-5.47578	-280.76392
106.27201	-5.48078	-281.05751
106.37201	-5.48594	-281.36566
106.47201	-5.49344	-281.77017
106.57201	-5.49875	-282.20341
106.67201	-5.50234	-282.39155
106.77201	-5.50687	-282.63918
106.87201	-5.51266	-282.96757
106.97201	-5.52125	-283.47403
107.07201	-5.52547	-283.84197
107.17201	-5.52844	-283.98839
107.27201	-5.53250	-284.21226
107.37201	-5.53719	-284.48358
107.47201	-5.54250	-284.79874
107.57201	-5.54953	-285.20045
107.67201	-5.55516	-285.63681
107.77201	-5.55922	-285.83935
107.87201	-5.56391	-286.11356
107.97201	-5.56953	-286.43364
108.07201	-5.57625	-286.83397
108.17201	-5.58141	-287.20924
108.27201	-5.58516	-287.42471
108.37201	-5.58938	-287.66513
108.47201	-5.59438	-287.96420
108.57201	-5.60031	-288.31401
108.67201	-5.60844	-288.79201
108.77201	-5.61234	-289.12985
108.87201	-5.61563	-289.28554
108.97201	-5.62047	-289.55790
109.07201	-5.62609	-289.91365
109.17201	-5.63250	-290.32359
109.27201	-5.63734	-290.65156
109.37201	-5.64141	-290.90255
109.47201	-5.64594	-291.15394
109.57201	-5.65109	-291.44770
109.67201	-5.65672	-291.80351
109.77201	-5.66422	-292.23436
109.87201	-5.66937	-292.66274
109.97201	-5.67266	-292.82132
110.07201	-5.67703	-293.06588
110.17201	-5.68219	-293.37466
110.27201	-5.68922	-293.79299
110.37201	-5.69453	-294.19062
110.47201	-5.69812	-294.39664
110.57201	-5.70234	-294.62734
110.67201	-5.70734	-294.92372
110.77201	-5.71297	-295.24499
110.87201	-5.71953	-295.64184
110.97201	-5.72562	-296.08926
111.07201	-5.72937	-296.29278
111.17201	-5.73375	-296.53767
111.27201	-5.73859	-296.82246
111.37201	-5.74500	-297.18429
111.47201	-5.75109	-297.62617
111.57201	-5.75516	-297.86196
111.67201	-5.75953	-298.10947
111.77201	-5.76437	-298.39331
111.87201	-5.76984	-298.71666
111.97201	-5.77641	-299.09635
112.07201	-5.78187	-299.49042
112.17201	-5.78562	-299.68086
112.27201	-5.79000	-299.93099
112.37201	-5.79547	-300.22463
112.47201	-5.80297	-300.64967
112.57201	-5.80797	-301.03847
112.67201	-5.81188	-301.25067
112.77201	-5.81609	-301.47064
112.87201	-5.82062	-301.72965
112.97201	-5.82563	-302.02261
113.07201	-5.83219	-302.36250
113.17201	-5.83875	-302.83508
113.27201	-5.84250	-303.03383
113.37201	-5.84703	-303.27591
113.47201	-5.85250	-303.56267
113.57201	-5.85953	-303.97469
113.67201	-5.86453	-304.32963
113.77201	-5.86828	-304.54168
113.87201	-5.87266	-304.76221
113.97201	-5.87734	-305.02117
114.07201	-5.88281	-305.32748
114.17201	-5.89016	-305.69792
114.27201	-5.89625	-306.17940
114.37201	-5.89953	-306.32767
114.47201	-5.90359	-306.53566
114.57201	-5.90875	-306.82424
114.67201	-5.91641	-307.19966
114.77201	-5.92250	-307.69640
114.87201	-5.92594	-307.86151
114.97201	-5.93016	-308.07820
115.07201	-5.93484	-308.34615
115.17201	-5.93984	-308.62716
115.27201	-5.94563	-308.92277
115.37201	-5.95141	-309.30930
115.47201	-5.95516	-309.51044
115.57201	-5.95969	-309.74311
115.67201	-5.96516	-310.01958
115.77201	-5.97172	-310.37262
115.87001	-5.97937	-310.87723
115.97001	-5.98266	-311.05870
116.07001	-5.98656	-311.24890
116.17001	-5.99125	-311.49399
116.27001	-5.99656	-311.79154
116.37001	-6.00484	-312.19703
116.46401	-6.01063	-312.70000
116.56401	-6.01344	-312.81257
116.66401	-6.01781	-313.01826
116.76401	-6.02281	-313.30723
116.86401	-6.02859	-313.62727
116.96401	-6.03500	-314.05735
117.06401	-6.03891	-314.27410
117.16401	-6.04328	-314.50078
117.26401	-6.04844	-314.79323
117.36401	-6.05422	-315.12272
117.46401	-6.06109	-315.51442
117.56401	-6.06594	-315.87836
117.66401	-6.06922	-316.02350
117.76401	-6.07328	-316.24636
117.86401	-6.07828	-316.52245
117.96401	-6.08562	-316.90890
118.05801	-6.09250	-317.41202
118.15801	-6.09578	-317.59360
118.25801	-6.09969	-317.77734
118.35801	-6.10453	-318.04276
118.45801	-6.10984	-318.35005
118.55801	-6.11594	-318.67716
118.65801	-6.12219	-319.13549
118.75801	-6.12578	-319.31826
118.85801	-6.13016	-319.55090
118.95801	-6.13531	-319.82747
119.05801	-6.14219	-320.19866
119.15801	-6.14891	-320.68303
119.25801	-6.15234	-320.87618
119.35801	-6.15625	-321.06254
119.45801	-6.16078	-321.32074
119.55801	-6.16609	-321.62744
119.65801	-6.17297	-322.00646
119.75801	-6.17938	-322.46238
119.85801	-6.18297	-322.64465
119.95801	-6.18719	-322.87073
120.05801	-6.19234	-323.15704
120.15801	-6.19812	-323.48013
120.25801	-6.20469	-323.91414
120.35801	-6.20859	-324.14156
120.45801	-6.21281	-324.35638
120.55801	-6.21750	-324.61980
120.65801	-6.22281	-324.91669
120.75801	-6.22953	-325.28606
120.85801	-6.23625	-325.78474
120.95801	-6.23953	-325.94496
121.05801	-6.24375	-326.17563
121.15801	-6.24891	-326.46155
121.25801	-6.25547	-326.81584
121.35801	-6.26203	-327.28294
121.45801	-6.26578	-327.48812
121.55801	-6.26984	-327.70208
121.65801	-6.27422	-327.95051
121.75801	-6.27922	-328.24042
121.85801	-6.28516	-328.58253
121.95801	-6.29250	-329.04509
122.05801	-6.29672	-329.32216
122.15801	-6.30094	-329.53247
122.25801	-6.30625	-329.82203
122.35801	-6.31297	-330.18261
122.45801	-6.31875	-330.59648
122.55801	-6.32219	-330.77958
122.65801	-6.32625	-331.00083
122.75801	-6.33125	-331.26333
122.85801	-6.33672	-331.58612
122.95801	-6.34281	-331.93302
123.05801	-6.34984	-332.37299
123.15801	-6.35359	-332.61478
123.25801	-6.35781	-332.81472
123.35801	-6.36250	-333.08658
123.45801	-6.36812	-333.39402
123.55801	-6.37469	-333.82785
123.65801	-6.37891	-334.09566
123.75801	-6.38328	-334.32004
123.85801	-6.38797	-334.58745
123.95801	-6.39359	-334.90941
124.05801	-6.39969	-335.25223
124.15801	-6.40594	-335.68025
124.25801	-6.40937	-335.87331
124.35801	-6.41359	-336.08276
124.45801	-6.41859	-336.36346
124.55801	-6.42516	-336.71021
124.65601	-6.43234	-337.21569
124.75601	-6.43641	-337.46248
124.85601	-6.44063	-337.67712
124.95601	-6.44547	-337.95434
125.05601	-6.45031	-338.24486
125.15601	-6.45625	-338.57116
125.25601	-6.46281	-339.04156
125.35601	-6.46656	-339.25959
125.45601	-6.47063	-339.46702
125.55601	-6.47547	-339.73524
125.65601	-6.48172	-340.08133
125.75601	-6.48859	-340.54077
125.85601	-6.49234	-340.76634
125.95601	-6.49656	-340.98756
126.05601	-6.50141	-341.26753
126.15601	-6.50656	-341.57646
126.25601	-6.51281	-341.94490
126.35601	-6.51922	-342.37605
126.45601	-6.52281	-342.58643
126.55601	-6.52703	-342.79737
126.65601	-6.53172	-343.05969
126.75601	-6.53719	-343.36582
126.85601	-6.54406	-343.79631
126.95601	-6.54844	-344.04975
127.05601	-6.55266	-344.27831
127.15601	-6.55719	-344.51643
127.25601	-6.56266	-344.81356
127.35601	-6.56938	-345.17935
127.45201	-6.57672	-345.68277
127.55201	-6.58000	-345.87121
127.65201	-6.58422	-346.06519
127.75201	-6.58891	-346.32078
127.85201	-6.59484	-346.66330
127.95201	-6.60203	-347.09463
128.05201	-6.60609	-347.34905
128.15201	-6.61000	-347.54238
128.25201	-6.61422	-347.75379
128.35201	-6.61906	-348.01915
128.45201	-6.62516	-348.35738
128.55201	-6.63313	-348.86342
128.65201	-6.63688	-349.09746
128.75201	-6.64094	-349.29505
128.85201	-6.64578	-349.53937
128.95201	-6.65141	-349.85316
129.05201	-6.65828	-350.27108
129.15201	-6.66234	-350.52377
129.25201	-6.66656	-350.73236
129.35201	-6.67141	-350.99474
129.45201	-6.67672	-351.28367
129.55201	-6.68250	-351.61275
129.65201	-6.69000	-352.07981
129.75201	-6.69344	-352.27698
129.85201	-6.69719	-352.45660
129.95201	-6.70188	-352.69338
130.05201	-6.70797	-353.02058
130.15201	-6.71547	-353.48663
130.25201	-6.71922	-353.71694
130.35201	-6.72281	-353.89510
130.45201	-6.72734	-354.11155
130.55201	-6.73297	-354.40850
130.65201	-6.73891	-354.75665
130.75201	-6.74672	-355.25092
130.85201	-6.75031	-355.45459
130.95201	-6.75438	-355.65081
131.05201	-6.75891	-355.89439
131.15201	-6.76422	-356.16988
131.25201	-6.77141	-356.58678
131.35201	-6.77531	-356.81233
131.45201	-6.77922	-356.99397
131.55201	-6.78391	-357.23567
131.65201	-6.78984	-357.56728
131.75201	-6.79609	-357.91266
131.85201	-6.80406	-358.40183
131.95201	-6.80719	-358.57913
132.05201	-6.81109	-358.74975
132.15201	-6.81609	-359.01195
132.25201	-6.82187	-359.32404
132.35201	-6.82953	-359.81143
132.45201	-6.83359	-360.05440
132.55201	-6.83750	-360.24398
132.65201	-6.84234	-360.49742
132.75201	-6.84766	-360.80423
132.85201	-6.85344	-361.12577
132.95201	-6.86078	-361.58991
133.05201	-6.86359	-361.74396
133.15201	-6.86734	-361.91007
133.25201	-6.87219	-362.16575
133.35201	-6.87781	-362.47289
133.45201	-6.88562	-362.94514
133.55201	-6.88984	-363.21560
133.65201	-6.89391	-363.41155
133.75201	-6.89875	-363.67896
133.85201	-6.90375	-363.95654
133.95201	-6.90969	-364.29524
134.05201	-6.91750	-364.75697
134.15201	-6.92109	-365.02180
134.25201	-6.92484	-365.18490
134.35201	-6.92969	-365.45005
134.45201	-6.93562	-365.76766
134.55201	-6.94266	-366.22235
134.65201	-6.94625	-366.43100
134.75201	-6.95000	-366.60987
134.85201	-6.95469	-366.85446
134.95201	-6.96000	-367.15209
135.05201	-6.96578	-367.49890
135.15201	-6.97328	-367.90428
135.25201	-6.97781	-368.24492
135.35201	-6.98172	-368.43342
135.45201	-6.98641	-368.68441
135.55201	-6.99172	-368.99108
135.65201	-6.99891	-369.42229
135.75201	-7.00328	-369.69882
135.85201	-7.00719	-369.89045
135.95201	-7.01172	-370.13486
136.05201	-7.01719	-370.43750
136.15201	-7.02312	-370.78917
136.25201	-7.03016	-371.22980
136.35201	-7.03359	-371.44822
136.45201	-7.03766	-371.64268
136.55201	-7.04266	-371.90634
136.65201	-7.04875	-372.25100
136.75201	-7.05625	-372.73851
136.85201	-7.06000	-372.95532
136.95201	-7.06375	-373.13655
137.05201	-7.06844	-373.37720
137.15201	-7.07328	-373.64110
137.25201	-7.07906	-373.97295
137.35201	-7.08734	-374.47035
137.45201	-7.09094	-374.71703
137.55201	-7.09484	-374.88908
137.65201	-7.09953	-375.14547
137.75201	-7.10531	-375.46417
137.85201	-7.11219	-375.88423
137.95201	-7.11609	-376.12787
138.05201	-7.12016	-376.32546
138.15201	-7.12469	-376.57264
138.25201	-7.13000	-376.85859
138.35201	-7.13594	-377.18776
138.45201	-7.14438	-377.69365
138.55201	-7.14781	-377.92912
138.65201	-7.15141	-378.09128
138.75201	-7.15609	-378.33023
138.85201	-7.16156	-378.63222
138.95201	-7.16984	-379.13188
139.05201	-7.17375	-379.40148
139.15201	-7.17750	-379.56223
139.25201	-7.18203	-379.79594
139.35201	-7.18719	-380.07292
139.45201	-7.19266	-380.38152
139.55201	-7.20031	-380.83008
139.65201	-7.20438	-381.11424
139.75201	-7.20859	-381.31097
139.85201	-7.21375	-381.59108
139.95201	-7.21953	-381.91503
140.05201	-7.22688	-382.36737
140.15201	-7.23047	-382.60621
140.25201	-7.23375	-382.75841
140.35201	-7.23797	-382.97287
140.45201	-7.24281	-383.22586
140.55201	-7.24891	-383.57195
140.65201	-7.25766	-384.08312
140.75201	-7.26156	-384.37909
140.85201	-7.26547	-384.55269
140.95201	-7.27047	-384.81539
141.05201	-7.27609	-385.13103
141.15201	-7.28359	-385.57571
141.25201	-7.28781	-385.86318
141.35201	-7.29156	-386.04307
141.45201	-7.29641	-386.30289
141.55201	-7.30187	-386.61680
141.65201	-7.30875	-387.02157
141.75201	-7.31531	-387.51712
141.85201	-7.31797	-387.63258
141.95201	-7.32156	-387.80007
142.05201	-7.32609	-388.04826
142.15201	-7.33109	-388.32831
142.25201	-7.33781	-388.70141
142.35201	-7.34313	-389.06869
142.45201	-7.34750	-389.29862
142.55201	-7.35219	-389.55083
142.65201	-7.35719	-389.82943
142.75201	-7.36250	-390.12441
142.85201	-7.37031	-390.57264
142.95201	-7.37453	-390.86533
143.05201	-7.37844	-391.06473
143.15201	-7.38312	-391.30113
143.25201	-7.38875	-391.60174
143.35201	-7.39609	-392.05581
143.45201	-7.40016	-392.29280
143.55201	-7.40406	-392.48669
143.65201	-7.40859	-392.72192
143.75201	-7.41359	-392.99420
143.85201	-7.41938	-393.29919
143.95201	-7.42734	-393.75576
144.05201	-7.43141	-394.05367
144.15201	-7.43531	-394.22527
144.25201	-7.44000	-394.46387
144.35201	-7.44531	-394.73784
144.45201	-7.45312	-395.19730
144.55201	-7.45734	-395.48767
144.65201	-7.46109	-395.66100
144.75201	-7.46547	-395.88258
144.85201	-7.47031	-396.13366
144.95201	-7.47625	-396.45237
145.05201	-7.48438	-396.91931
145.15201	-7.48797	-397.17668
145.25201	-7.49187	-397.35329
145.35201	-7.49672	-397.60795
145.45201	-7.50266	-397.91784
145.55201	-7.51031	-398.39861
145.65201	-7.51422	-398.64293
145.75201	-7.51797	-398.80049
145.85201	-7.52234	-399.00786
145.95201	-7.52703	-399.23960
146.05201	-7.53250	-399.50734
146.15201	-7.53953	-399.85928
146.25201	-7.54484	-400.17968
146.35201	-7.54859	-400.28745
146.45201	-7.55328	-400.49329
146.55201	-7.55922	-400.77013
146.65201	-7.56719	-401.26014
146.75201	-7.57078	-401.44128
146.85201	-7.57453	-401.58162
146.95201	-7.57875	-401.77929
147.05201	-7.58344	-402.00782
147.15201	-7.58859	-402.26892
147.25201	-7.59531	-402.60708
147.35201	-7.60219	-403.06658
147.45201	-7.60562	-403.21141
147.55201	-7.61016	-403.42924
147.65201	-7.61562	-403.69028
147.75201	-7.62422	-404.17165
147.85201	-7.62797	-404.42574
147.95201	-7.63156	-404.56271
148.05201	-7.63609	-404.77768
148.15201	-7.64125	-405.04801
148.25201	-7.64703	-405.35527
148.35201	-7.65563	-405.81483
148.45201	-7.65922	-406.09616
148.55201	-7.66281	-406.22440
148.65201	-7.66766	-406.46967
148.75201	-7.67313	-406.76749
148.85201	-7.68094	-407.22048
148.95201	-7.68469	-407.46182
149.05201	-7.68813	-407.59206
149.15201	-7.69234	-407.78518
149.25201	-7.69719	-408.03069
149.35201	-7.70297	-408.34987
149.45201	-7.71156	-408.82257
149.55201	-7.71563	-409.10962
149.65201	-7.71922	-409.26468
149.75201	-7.72391	-409.48132
149.85201	-7.72938	-409.77779
149.95201	-7.73656	-410.18066
150.05201	-7.74094	-410.45502
150.15201	-7.74484	-410.62620
150.25201	-7.74937	-410.83461
150.35201	-7.75422	-411.08853
150.45201	-7.75969	-411.37126
150.55201	-7.76766	-411.79916
150.65201	-7.77219	-412.11969
150.75201	-7.77578	-412.25636
150.85201	-7.78016	-412.46137
150.95201	-7.78547	-412.74035
151.05201	-7.79313	-413.14179
151.15201	-7.79781	-413.45367
151.25201	-7.80172	-413.61251
151.35201	-7.80625	-413.83097
151.45201	-7.81156	-414.10741
151.55201	-7.81719	-414.39658
151.65201	-7.82484	-414.82225
151.75201	-7.82859	-415.06389
151.85201	-7.83234	-415.20947
151.95201	-7.83703	-415.43671
152.05201	-7.84266	-415.72183
152.15201	-7.85063	-416.15593
152.25201	-7.85531	-416.49306
152.35201	-7.85859	-416.60967
152.45201	-7.86281	-416.80470
152.55201	-7.86781	-417.04279
152.65201	-7.87328	-417.32147
152.75201	-7.88078	-417.72935
152.85201	-7.88531	-418.03089
152.95201	-7.88906	-418.17695
153.05201	-7.89406	-418.41349
153.15201	-7.89953	-418.70156
153.25201	-7.90766	-419.11846
153.35201	-7.91219	-419.46745
153.45201	-7.91563	-419.59533
153.55201	-7.92000	-419.78145
153.65201	-7.92484	-420.03685
153.75201	-7.93063	-420.33133
153.85201	-7.93859	-420.75679
153.95201	-7.94219	-420.99792
154.05201	-7.94578	-421.13692
154.15201	-7.95047	-421.36502
154.25201	-7.95594	-421.63590
154.35201	-7.96375	-422.04052
154.45201	-7.96844	-422.38417
154.55201	-7.97219	-422.52418
154.65201	-7.97656	-422.72758
154.75201	-7.98156	-422.97632
154.85201	-7.98703	-423.25166
154.95201	-7.99453	-423.63966
155.05201	-7.99906	-423.94906
155.15201	-8.00281	-424.09411
155.25201	-8.00766	-424.31894
155.35201	-8.01359	-424.63014
155.45201	-8.02156	-425.11171
155.55201	-8.02531	-425.33544
155.65201	-8.02875	-425.45396
155.75201	-8.03328	-425.66326
155.85201	-8.03813	-425.91611
155.95201	-8.04375	-426.20713
156.05201	-8.05078	-426.57819
156.15201	-8.05578	-426.92152
156.25201	-8.05953	-427.06317
156.35201	-8.06453	-427.29428
156.45201	-8.07016	-427.59663
156.55201	-8.07813	-428.04351
156.65201	-8.08219	-428.32798
156.75201	-8.08578	-428.45559
156.85201	-8.09000	-428.64501
156.95201	-8.09453	-428.87363
157.05201	-8.10031	-429.16614
157.15201	-8.10844	-429.58400
157.25201	-8.11281	-429.92294
157.35201	-8.11672	-430.06971
157.45201	-8.12172	-430.32128
157.55201	-8.12813	-430.66475
157.64401	-8.13578	-431.16662
157.74401	-8.13891	-431.36060
157.84401	-8.14203	-431.46938
157.94401	-8.14641	-431.66694
158.04401	-8.15125	-431.91504
158.14401	-8.15609	-432.15805
158.24401	-8.16203	-432.47503
158.34401	-8.16859	-432.87587
158.44401	-8.17266	-433.08499
158.54401	-8.17719	-433.30488
158.64401	-8.18266	-433.57679
158.74401	-8.19031	-433.99000
158.84401	-8.19469	-434.29962
158.94401	-8.19859	-434.45969
159.04401	-8.20297	-434.67063
159.14401	-8.20812	-434.92627
159.24401	-8.21375	-435.23464
159.34401	-8.22047	-435.59751
159.44401	-8.22609	-435.97671
159.54401	-8.22953	-436.10168
159.64401	-8.23375	-436.29035
159.74401	-8.23844	-436.51551
159.84401	-8.24469	-436.81097
159.94401	-8.25047	-437.18448
160.04401	-8.25484	-437.39307
160.14401	-8.25922	-437.59590
160.24401	-8.26437	-437.84404
160.34401	-8.27047	-438.15911
160.44401	-8.27812	-438.55602
160.54401	-8.28297	-438.90750
160.64401	-8.28625	-439.00922
160.74401	-8.29063	-439.19688
160.84401	-8.29594	-439.45411
160.94401	-8.30375	-439.85382
161.04401	-8.30859	-440.20736
161.14401	-8.31234	-440.33882
161.24401	-8.31641	-440.51474
161.34401	-8.32094	-440.73528
161.44401	-8.32641	-440.99760
161.54401	-8.33313	-441.32200
161.64401	-8.33891	-441.71339
161.74401	-8.34266	-441.86538
161.84401	-8.34719	-442.07251
161.94401	-8.35266	-442.33370
162.04401	-8.35969	-442.68024
162.14401	-8.36516	-443.03775
162.24401	-8.36891	-443.19087
162.34401	-8.37344	-443.38042
162.44401	-8.37812	-443.61067
162.54401	-8.38344	-443.86575
162.64401	-8.39047	-444.21017
162.74401	-8.39578	-444.56175
162.84401	-8.39922	-444.67047
162.94401	-8.40344	-444.83835
163.04401	-8.40828	-445.05057
163.14401	-8.41453	-445.32168
163.24401	-8.42094	-445.71999
163.34401	-8.42500	-445.89674
163.44401	-8.42922	-446.05941
163.54401	-8.43453	-446.29613
163.64401	-8.44000	-446.55928
163.74401	-8.44766	-446.88872
163.84401	-8.45344	-447.31611
163.94401	-8.45641	-447.38844
164.04401	-8.46078	-447.54803
164.14401	-8.46625	-447.79849
164.24401	-8.47391	-448.15686
164.34401	-8.48016	-448.60676
164.44401	-8.48297	-448.65730
164.54401	-8.48703	-448.80274
164.64401	-8.49203	-449.04035
164.74401	-8.49734	-449.30071
164.84401	-8.50484	-449.65857
164.94401	-8.51000	-450.01814
165.04401	-8.51328	-450.10817
165.14401	-8.51766	-450.28904
165.24401	-8.52266	-450.51938
165.34401	-8.52984	-450.84482
165.44401	-8.53672	-451.33618
165.54401	-8.53969	-451.40859
165.64401	-8.54375	-451.55481
165.74401	-8.54875	-451.79224
165.84401	-8.55437	-452.07945
165.94401	-8.56234	-452.44530
166.04401	-8.56719	-452.81428
166.14401	-8.57031	-452.89311
166.24401	-8.57469	-453.07183
166.34401	-8.57984	-453.31159
166.44401	-8.58703	-453.65417
166.54401	-8.59234	-454.02887
166.64401	-8.59578	-454.14197
166.74401	-8.60000	-454.30207
166.84401	-8.60469	-454.50816
166.94401	-8.61016	-454.76544
167.04401	-8.61813	-455.13603
167.14401	-8.62406	-455.59913
167.24401	-8.62719	-455.67295
167.34401	-8.63172	-455.84986
167.44401	-8.63703	-456.11975
167.54401	-8.64453	-456.47791
167.64401	-8.64891	-456.76562
167.74401	-8.65234	-456.88301
167.84401	-8.65672	-457.05923
167.94401	-8.66156	-457.28680
168.04401	-8.66703	-457.55038
168.14401	-8.67406	-457.88431
168.24401	-8.68047	-458.33221
168.34401	-8.68391	-458.43941
168.44401	-8.68812	-458.60228
168.54401	-8.69297	-458.82562
168.64401	-8.70000	-459.15079
168.74401	-8.70578	-459.53500
168.84401	-8.70953	-459.66345
168.94401	-8.71359	-459.82751
169.04401	-8.71859	-460.05949
169.14401	-8.72438	-460.35072
169.24401	-8.73156	-460.71088
169.34401	-8.73672	-461.05328
169.44401	-8.74016	-461.15300
169.54401	-8.74453	-461.33333
169.64401	-8.75000	-461.59410
169.74401	-8.75719	-461.94467
169.84401	-8.76266	-462.30662
169.94401	-8.76625	-462.43456
170.04401	-8.77031	-462.58655
170.14401	-8.77500	-462.78581
170.24401	-8.78031	-463.02983
170.34401	-8.78750	-463.40188
170.44401	-8.79438	-463.86737
170.54401	-8.79766	-463.96613
170.64401	-8.80188	-464.12763
170.74401	-8.80672	-464.34093
170.84401	-8.81344	-464.64488
170.94401	-8.81891	-464.99327
171.04401	-8.82266	-465.14368
171.14401	-8.82703	-465.31060
171.24401	-8.83203	-465.55030
171.34401	-8.83781	-465.83146
171.44401	-8.84406	-466.15037
171.54401	-8.85078	-466.55437
171.64401	-8.85406	-466.67019
171.74401	-8.85813	-466.80850
171.84401	-8.86359	-467.06548
171.94401	-8.87219	-467.49160
172.04401	-8.87703	-467.88028
172.14401	-8.88016	-467.94459
172.24401	-8.88437	-468.10293
172.34401	-8.88938	-468.33372
172.44401	-8.89484	-468.61410
172.54401	-8.90109	-468.92953
172.64401	-8.90703	-469.30602
172.74401	-8.91047	-469.41030
172.84401	-8.91484	-469.58005
172.94401	-8.92000	-469.81820
173.04401	-8.92766	-470.17354
173.14401	-8.93391	-470.62418
173.24401	-8.93734	-470.74148
173.34401	-8.94141	-470.89621
173.44401	-8.94609	-471.12045
173.54401	-8.95156	-471.38816
173.64401	-8.95844	-471.72377
173.74401	-8.96344	-472.06411
173.84401	-8.96703	-472.18207
173.94401	-8.97172	-472.38621
174.04401	-8.97703	-472.63560
174.14401	-8.98469	-473.02133
174.24401	-8.99016	-473.43633
174.34401	-8.99344	-473.51310
174.44401	-8.99750	-473.65814
174.54401	-9.00219	-473.87803
174.64401	-9.00766	-474.13570
174.74401	-9.01453	-474.48328
174.84401	-9.02000	-474.86052
174.94401	-9.02359	-474.96709
175.04401	-9.02797	-475.14147
175.14401	-9.03328	-475.39276
175.24401	-9.04000	-475.70774
175.34401	-9.04625	-476.12205
175.44401	-9.04969	-476.23283
175.54401	-9.05375	-476.36962
175.64401	-9.05844	-476.58268
175.74401	-9.06375	-476.83036
175.84401	-9.06984	-477.10425
175.94401	-9.07672	-477.52532
176.04401	-9.08063	-477.66483
176.14401	-9.08500	-477.82457
176.24401	-9.08984	-478.03098
176.34401	-9.09578	-478.30322
176.44401	-9.10312	-478.73235
176.54401	-9.10656	-478.85159
176.64401	-9.11062	-478.97545
176.74401	-9.11547	-479.18141
176.84401	-9.12109	-479.43878
176.94401	-9.12813	-479.76300
177.04401	-9.13469	-480.20026
177.14401	-9.13797	-480.27647
177.24401	-9.14234	-480.43159
177.34401	-9.14703	-480.62748
177.44401	-9.15234	-480.85386
177.54401	-9.15953	-481.25353
177.64401	-9.16344	-481.41178
177.74401	-9.16734	-481.53853
177.84401	-9.17219	-481.73735
177.94401	-9.17766	-481.96912
178.04401	-9.18578	-482.33297
178.14401	-9.19219	-482.81866
178.24401	-9.19469	-482.80901
178.34401	-9.19875	-482.93251
178.44401	-9.20359	-483.13722
178.54401	-9.21047	-483.44976
178.64401	-9.21734	-483.89441
178.74401	-9.22063	-483.98760
178.84401	-9.22469	-484.11694
178.94401	-9.22906	-484.28583
179.04401	-9.23391	-484.48804
179.14401	-9.23938	-484.71272
179.24401	-9.24688	-485.15043
179.34401	-9.25031	-485.26031
179.44401	-9.25438	-485.38992
179.54401	-9.25922	-485.56995
179.64401	-9.26500	-485.81365
179.74401	-9.27281	-486.25109
179.84401	-9.27625	-486.36085
179.94401	-9.28047	-486.47630
180.04401	-9.28547	-486.66409
180.14401	-9.29125	-486.92843
180.24401	-9.30016	-487.30773
180.30401	-9.30625	-487.81726
180.40401	-9.30828	-487.85537
180.50401	-9.31094	-487.84077
180.60401	-9.31562	-488.00278
180.70401	-9.32094	-488.23828
180.80401	-9.32906	-488.67357
180.90401	-9.33281	-488.86287
181.00401	-9.33656	-488.94727
181.10401	-9.34125	-489.12883
181.20401	-9.34641	-489.37392
181.30401	-9.35203	-489.62361
181.40401	-9.35906	-489.98255
181.50401	-9.36297	-490.17379
181.60401	-9.36703	-490.28504
181.70401	-9.37234	-490.51332
181.80401	-9.37812	-490.79037
181.90401	-9.38609	-491.25561
182.00401	-9.38953	-491.38594
182.10401	-9.39312	-491.46378
182.20401	-9.39734	-491.60808
182.30401	-9.40234	-491.83473
182.40401	-9.40828	-492.09702
182.50401	-9.41609	-492.50573
182.60401	-9.42031	-492.75810
182.70401	-9.42391	-492.83859
182.80401	-9.42859	-493.02459
182.90401	-9.43453	-493.28291
183.00401	-9.44234	-493.73960
183.10401	-9.44609	-493.88957
183.20401	-9.44969	-493.98246
183.30401	-9.45438	-494.15806
183.40401	-9.45938	-494.38974
183.50401	-9.46500	-494.65215
183.60401	-9.47266	-495.02218
183.70401	-9.47766	-495.34976
183.80401	-9.48094	-495.41116
183.90401	-9.48563	-495.58714
184.00401	-9.49141	-495.86260
184.10401	-9.49922	-496.31283
184.20401	-9.50281	-496.46267
184.30401	-9.50656	-496.56129
184.40401	-9.51109	-496.74112
184.50401	-9.51641	-496.97304
184.60401	-9.52203	-497.24534
184.70401	-9.52953	-497.61179
184.80401	-9.53359	-497.86812
184.90401	-9.53734	-497.95684
185.00401	-9.54219	-498.13184
185.10401	-9.54750	-498.36224
185.20401	-9.55531	-498.79298
185.30401	-9.55953	-499.01155
185.40401	-9.56344	-499.12915
185.50401	-9.56766	-499.27333
185.60401	-9.57266	-499.47280
185.70401	-9.57813	-499.72305
185.80401	-9.58563	-500.07915
185.90401	-9.59016	-500.34904
186.00401	-9.59422	-500.46563
186.10401	-9.59922	-500.66072
186.20401	-9.60500	-500.92614
186.30401	-9.61234	-501.32412
186.40401	-9.61609	-501.48737
186.50401	-9.62000	-501.58095
186.60401	-9.62453	-501.75583
186.70401	-9.62938	-501.94383
186.80401	-9.63484	-502.18189
186.90401	-9.64281	-502.58327
187.00401	-9.64703	-502.82848
187.10401	-9.65047	-502.89142
187.20401	-9.65500	-503.04019
187.30401	-9.66047	-503.26812
187.40401	-9.66859	-503.67045
187.50401	-9.67313	-503.93885
187.60401	-9.67688	-504.03297
187.70401	-9.68156	-504.19831
187.80401	-9.68688	-504.42129
187.90401	-9.69203	-504.64970
188.00401	-9.69969	-505.02384
188.10401	-9.70359	-505.21463
188.20401	-9.70734	-505.29045
188.30401	-9.71203	-505.45394
188.40401	-9.71781	-505.70279
188.50401	-9.72609	-506.09428
188.60401	-9.73062	-506.40804
188.70401	-9.73391	-506.43480
188.80401	-9.73812	-506.56909
188.90401	-9.74328	-506.77907
189.00401	-9.74906	-507.03901
189.10401	-9.75750	-507.48807
189.20401	-9.76109	-507.67910
189.30401	-9.76484	-507.74622
189.40401	-9.76969	-507.93505
189.50401	-9.77516	-508.17961
189.60401	-9.78234	-508.53026
189.70401	-9.78687	-508.79258
189.80401	-9.79078	-508.88401
189.90401	-9.79547	-509.06402
190.00401	-9.80078	-509.28974
190.10401	-9.80672	-509.57668
190.20401	-9.81438	-510.01668
190.30401	-9.81734	-510.09536
190.40401	-9.82109	-510.17511
190.50401	-9.82609	-510.36853
190.60401	-9.83156	-510.62196
190.70401	-9.83875	-511.00194
190.80401	-9.84313	-511.21521
190.90401	-9.84703	-511.31725
191.00401	-9.85156	-511.47687
191.10401	-9.85672	-511.70099
191.20401	-9.86234	-511.95955
191.30401	-9.87016	-512.37631
191.40401	-9.87391	-512.54207
191.50401	-9.87750	-512.61318
191.60401	-9.88219	-512.78627
191.70401	-9.88750	-513.00228
191.80401	-9.89500	-513.36259
191.90401	-9.89969	-513.62687
192.00401	-9.90344	-513.70096
192.10401	-9.90766	-513.83537
192.20401	-9.91281	-514.03713
192.30401	-9.91844	-514.26482
192.40401	-9.92625	-514.63997
192.50401	-9.93094	-514.92202
192.60401	-9.93484	-515.00320
192.70401	-9.93969	-515.17510
192.80401	-9.94484	-515.37305
192.90401	-9.95219	-515.71435
193.00401	-9.95672	-515.95217
193.10401	-9.96047	-516.03830
193.20401	-9.96484	-516.16579
193.30401	-9.96969	-516.35849
193.40401	-9.97516	-516.57861
193.50401	-9.98219	-516.87533
193.60401	-9.98672	-517.12829
193.70401	-9.99078	-517.20136
193.80401	-9.99547	-517.36569
193.90401	-10.00125	-517.60107
194.00401	-10.00969	-518.03625
194.10401	-10.01406	-518.25517
194.20401	-10.01766	-518.31245
194.30401	-10.02203	-518.43947
194.40401	-10.02687	-518.61703
194.50401	-10.03266	-518.85426
194.60401	-10.04016	-519.20682
194.70401	-10.04516	-519.51081
194.80401	-10.04844	-519.53256
194.90401	-10.05281	-519.66709
195.00401	-10.05797	-519.86468
195.10401	-10.06578	-520.25366
195.20401	-10.07000	-520.45429
195.30401	-10.07375	-520.52659
195.40401	-10.07813	-520.65504
195.50401	-10.08281	-520.83355
195.60401	-10.08813	-521.03341
195.70401	-10.09438	-521.28023
195.80401	-10.10141	-521.70235
195.90401	-10.10469	-521.73769
196.00401	-10.10891	-521.82961
196.10401	-10.11391	-522.00329
196.20401	-10.12250	-522.36283
196.30401	-10.12703	-522.65745
196.40401	-10.13047	-522.69405
196.50401	-10.13469	-522.80086
196.60401	-10.13984	-522.96257
196.70401	-10.14578	-523.20743
196.80201	-10.15594	-523.66340
196.90201	-10.16047	-524.04660
197.00201	-10.16281	-523.98068
197.10201	-10.16734	-524.08075
197.20201	-10.17281	-524.32346
197.30201	-10.18031	-524.71584
197.40201	-10.18391	-524.83886
197.50201	-10.18750	-524.90062
197.60201	-10.19156	-525.00814
197.70201	-10.19641	-525.17664
197.80201	-10.20188	-525.42007
197.90201	-10.20922	-525.73019
198.00201	-10.21438	-526.02941
198.10201	-10.21812	-526.08865
198.20201	-10.22281	-526.23695
198.30201	-10.22828	-526.45063
198.40201	-10.23609	-526.81094
198.50201	-10.24063	-527.06623
198.60201	-10.24406	-527.09496
198.70201	-10.24844	-527.21530
198.80201	-10.25344	-527.38804
198.90201	-10.25937	-527.64797
199.00201	-10.26844	-528.08756
199.10201	-10.27203	-528.29689
199.20201	-10.27500	-528.27990
199.30201	-10.27938	-528.39899
199.40201	-10.28469	-528.59682
199.50201	-10.29266	-528.93406
[truncated: 1,878 more rows]
