# Supplementary material for: Strengthening of 3D Printed Fused Deposition Manufactured Parts Using the Fill Compositing Technique
Source: PLoS One. 2015 Apr 16;10(4):e0122915. doi: 10.1371/journal.pone.0122915 (PMC4400136; doi:10.1371/journal.pone.0122915)
Supplement: S1 File — This is the raw data and information on all the samples presented in this manuscript. (ZIP) [file pone.0122915.s001.zip › Specimen_RawData_54.csv]

Time	Extension	Load
(sec)	(mm)	(N)
0.00000	-0.00016	0.01946
0.10000	-0.00016	0.01789
0.20000	-0.00172	0.02340
0.29200	-0.01172	0.01703
0.39200	-0.01797	0.01662
0.49200	-0.02297	0.01004
0.59200	-0.02797	0.02362
0.69200	-0.03391	0.01682
0.79200	-0.04125	0.01246
0.89200	-0.04563	0.01687
0.99200	-0.05031	0.01388
1.09200	-0.05547	0.00940
1.19200	-0.06234	0.01735
1.29200	-0.06906	0.01285
1.39200	-0.07266	0.01608
1.49200	-0.07688	0.02719
1.59200	-0.08203	0.01448
1.69200	-0.08734	0.01829
1.79200	-0.09344	0.01800
1.89200	-0.09969	0.02051
1.99200	-0.10312	0.01970
2.09200	-0.10766	0.01241
2.19200	-0.11281	0.01819
2.29200	-0.11891	0.02164
2.39200	-0.12531	0.01586
2.49200	-0.12922	0.01381
2.59200	-0.13328	0.01114
2.69200	-0.13797	0.01580
2.79200	-0.14344	0.01260
2.89200	-0.15016	0.01555
2.99200	-0.15625	0.01344
3.09200	-0.15969	0.01808
3.19200	-0.16406	0.01734
3.29200	-0.16922	0.01764
3.39200	-0.17562	0.01434
3.49200	-0.18203	0.02059
3.59200	-0.18578	0.02346
3.69200	-0.19000	0.01803
3.79200	-0.19484	0.02256
3.89200	-0.20000	0.01727
3.99200	-0.20594	0.01709
4.09200	-0.21187	0.02156
4.19200	-0.21609	0.01831
4.29200	-0.22078	0.01933
4.39200	-0.22609	0.01274
4.49200	-0.23312	0.01575
4.59200	-0.23859	0.01101
4.69200	-0.24250	0.01442
4.79200	-0.24672	0.01649
4.89200	-0.25109	0.02008
4.99200	-0.25609	0.02260
5.09200	-0.26203	0.01796
5.19200	-0.26859	0.01751
5.29200	-0.27281	0.01893
5.39200	-0.27719	0.01680
5.49200	-0.28219	0.01469
5.59200	-0.28844	0.01740
5.69200	-0.29563	0.02074
5.79200	-0.29938	0.01993
5.89200	-0.30344	0.01923
5.99200	-0.30797	0.01536
6.09200	-0.31312	0.01996
6.19200	-0.31875	0.01789
6.29200	-0.32547	0.01610
6.39200	-0.32969	0.01706
6.49200	-0.33422	0.02295
6.59200	-0.33922	0.01814
6.69200	-0.34516	0.02624
6.79200	-0.35172	0.01428
6.89200	-0.35594	0.01779
6.99200	-0.36000	0.01744
7.09200	-0.36469	0.01614
7.19200	-0.37016	0.01917
7.29200	-0.37688	0.02019
7.39200	-0.38328	0.01496
7.49200	-0.38656	0.01768
7.59200	-0.39094	0.01616
7.69200	-0.39578	0.02287
7.79200	-0.40141	-0.02665
7.89200	-0.40766	-0.19858
7.99200	-0.41203	-0.34909
8.09200	-0.41656	-0.49160
8.19200	-0.42156	-0.69757
8.29200	-0.42703	-0.93873
8.39200	-0.43359	-1.21005
8.49200	-0.44016	-1.56543
8.59200	-0.44344	-1.70302
8.69200	-0.44750	-1.87729
8.79200	-0.45219	-2.10487
8.89200	-0.45812	-2.34777
8.99200	-0.46547	-2.69361
9.09200	-0.46984	-2.93175
9.19200	-0.47406	-3.11742
9.29200	-0.47875	-3.32891
9.39200	-0.48406	-3.57176
9.49200	-0.48969	-3.83381
9.59200	-0.49609	-4.16769
9.69200	-0.50016	-4.36458
9.79200	-0.50453	-4.57512
9.89200	-0.50984	-4.82912
9.99200	-0.51562	-5.11043
10.09200	-0.52250	-5.45867
10.19200	-0.52656	-5.67771
10.29200	-0.53062	-5.86557
10.39200	-0.53547	-6.10536
10.49200	-0.54094	-6.37299
10.59200	-0.54734	-6.69270
10.69200	-0.55406	-7.06233
10.79200	-0.55797	-7.25520
10.89200	-0.56250	-7.48443
10.99200	-0.56797	-7.76041
11.09200	-0.57406	-8.08751
11.19200	-0.57891	-8.36371
11.29200	-0.58281	-8.56463
11.39200	-0.58688	-8.77324
11.49200	-0.59156	-9.01348
11.59200	-0.59656	-9.27890
11.69200	-0.60266	-9.57932
11.79200	-0.60938	-9.95836
11.89200	-0.61344	-10.17015
11.99200	-0.61781	-10.37934
12.09200	-0.62250	-10.62046
12.19200	-0.62813	-10.90575
12.29200	-0.63484	-11.26763
12.39200	-0.63938	-11.52624
12.49200	-0.64359	-11.73670
12.59200	-0.64828	-11.97484
12.69200	-0.65359	-12.23539
12.79200	-0.65953	-12.53472
12.89200	-0.66609	-12.88940
12.99200	-0.67016	-13.12200
13.09200	-0.67437	-13.33351
13.19200	-0.67906	-13.57263
13.29200	-0.68500	-13.85895
13.39200	-0.69234	-14.25405
13.49200	-0.69656	-14.49048
13.59200	-0.70063	-14.68742
13.69200	-0.70516	-14.90836
13.79200	-0.71000	-15.15412
13.89200	-0.71563	-15.43867
13.99200	-0.72250	-15.76575
14.09200	-0.72734	-16.05389
14.19200	-0.73172	-16.26943
14.29200	-0.73687	-16.52502
14.39200	-0.74281	-16.81317
14.49200	-0.74922	-17.16358
14.59200	-0.75328	-17.38392
14.69200	-0.75734	-17.58791
14.79200	-0.76203	-17.81671
14.89200	-0.76687	-18.06844
14.99200	-0.77266	-18.34900
15.09200	-0.78016	-18.73797
15.19200	-0.78406	-18.96205
15.29200	-0.78813	-19.16214
15.39200	-0.79313	-19.40268
15.49200	-0.79875	-19.68753
15.59200	-0.80594	-20.06669
15.69200	-0.81016	-20.30768
15.79200	-0.81438	-20.51272
15.89200	-0.81906	-20.74462
15.99200	-0.82391	-21.00073
16.09200	-0.82922	-21.27068
16.19200	-0.83594	-21.62198
16.29200	-0.84016	-21.84456
16.39200	-0.84453	-22.05875
16.49200	-0.84938	-22.30470
16.59200	-0.85516	-22.59201
16.69200	-0.86172	-22.91823
16.79200	-0.86594	-23.14004
16.89200	-0.87000	-23.33806
16.99200	-0.87469	-23.55270
17.09200	-0.87969	-23.81270
17.19200	-0.88578	-24.09625
17.29200	-0.89375	-24.49772
17.39200	-0.89766	-24.71416
17.49200	-0.90172	-24.90954
17.59200	-0.90656	-25.14363
17.69200	-0.91234	-25.43399
17.79200	-0.92000	-25.83066
17.89200	-0.92391	-26.04216
17.99200	-0.92766	-26.22738
18.09200	-0.93234	-26.45605
18.19200	-0.93766	-26.71855
18.29200	-0.94391	-27.01594
18.39200	-0.95062	-27.38870
18.49200	-0.95391	-27.55427
18.59200	-0.95812	-27.76381
18.69200	-0.96313	-28.01426
18.79200	-0.96906	-28.30705
18.89200	-0.97688	-28.68913
18.99200	-0.98141	-28.96752
19.09200	-0.98500	-29.14277
19.19200	-0.98938	-29.36512
19.29200	-0.99437	-29.61526
19.39200	-1.00031	-29.90166
19.49200	-1.00719	-30.28184
19.59200	-1.01094	-30.49010
19.69200	-1.01500	-30.69907
19.79200	-1.01984	-30.93864
19.89200	-1.02547	-31.21804
19.99200	-1.03219	-31.54326
20.09200	-1.03672	-31.80941
20.19200	-1.04078	-32.00864
20.29200	-1.04547	-32.23868
20.39200	-1.05094	-32.51373
20.49200	-1.05766	-32.84268
20.59200	-1.06516	-33.27181
20.69200	-1.06844	-33.44292
20.79200	-1.07234	-33.62988
20.89200	-1.07672	-33.84879
20.99200	-1.08234	-34.12940
21.09200	-1.08922	-34.49640
21.19200	-1.09375	-34.74726
21.29200	-1.09781	-34.93299
21.39200	-1.10234	-35.16372
21.49200	-1.10750	-35.43088
21.59200	-1.11328	-35.71509
21.69200	-1.12047	-36.09489
21.79200	-1.12469	-36.32742
21.89200	-1.12859	-36.51934
21.99200	-1.13344	-36.76740
22.09200	-1.13938	-37.05510
22.19200	-1.14719	-37.46523
22.29200	-1.15109	-37.70120
22.39200	-1.15484	-37.88075
22.49200	-1.15922	-38.10647
22.59200	-1.16437	-38.36722
22.69200	-1.17031	-38.67073
22.79200	-1.17766	-39.05101
22.89200	-1.18141	-39.26787
22.99200	-1.18562	-39.47006
23.09200	-1.19063	-39.71744
23.19200	-1.19625	-40.00548
23.29200	-1.20297	-40.35587
23.39200	-1.20734	-40.59484
23.49200	-1.21141	-40.81246
23.59200	-1.21594	-41.03292
23.69200	-1.22109	-41.29825
23.79200	-1.22703	-41.60184
23.89200	-1.23469	-41.99291
23.99200	-1.23828	-42.20783
24.09200	-1.24219	-42.38829
24.19200	-1.24688	-42.63593
24.29200	-1.25219	-42.90905
24.39200	-1.25906	-43.24772
24.49200	-1.26391	-43.52733
24.59200	-1.26813	-43.73676
24.69200	-1.27266	-43.97293
24.79200	-1.27781	-44.23910
24.89200	-1.28359	-44.52338
24.99200	-1.29109	-44.89973
25.09200	-1.29531	-45.16158
25.19200	-1.29937	-45.35208
25.29200	-1.30391	-45.58647
25.39200	-1.30938	-45.84799
25.49200	-1.31609	-46.20302
25.59200	-1.32047	-46.44508
25.69200	-1.32453	-46.64919
25.79200	-1.32953	-46.89913
25.89200	-1.33516	-47.18692
25.99200	-1.34125	-47.50211
26.09200	-1.34859	-47.88993
26.19200	-1.35250	-48.14157
26.29200	-1.35641	-48.32368
26.39200	-1.36094	-48.56042
26.49200	-1.36641	-48.84664
26.59200	-1.37359	-49.23260
26.69200	-1.37844	-49.52005
26.79200	-1.38250	-49.72038
26.89200	-1.38719	-49.97646
26.99200	-1.39266	-50.26434
27.09200	-1.39844	-50.59074
27.19200	-1.40438	-50.92438
27.29200	-1.40813	-51.12976
27.39200	-1.41250	-51.36039
27.49200	-1.41750	-51.62914
27.59200	-1.42391	-51.96951
27.69200	-1.43062	-52.36415
27.79200	-1.43453	-52.58802
27.89200	-1.43859	-52.79484
27.99200	-1.44313	-53.03940
28.09200	-1.44812	-53.30084
28.19200	-1.45359	-53.60195
28.29200	-1.46031	-53.96385
28.39200	-1.46484	-54.23731
28.49200	-1.46906	-54.45639
28.59200	-1.47359	-54.69615
28.69200	-1.47875	-54.96873
28.79200	-1.48500	-55.31669
28.89200	-1.49000	-55.59059
28.99200	-1.49453	-55.82884
29.09200	-1.49906	-56.07786
29.19200	-1.50406	-56.32729
29.29200	-1.50969	-56.62251
29.39200	-1.51687	-56.99740
29.49200	-1.52156	-57.26103
29.59200	-1.52578	-57.47665
29.69200	-1.53063	-57.71974
29.79200	-1.53594	-57.99044
29.89200	-1.54250	-58.32518
29.99200	-1.54750	-58.61753
30.09200	-1.55172	-58.82832
30.19200	-1.55641	-59.06468
30.29200	-1.56172	-59.33564
30.39200	-1.56719	-59.61688
30.49200	-1.57375	-59.95562
30.59200	-1.57813	-60.19611
30.69200	-1.58219	-60.40007
30.79200	-1.58703	-60.63928
30.89200	-1.59250	-60.92110
30.99200	-1.59938	-61.25211
31.09200	-1.60469	-61.56659
31.19200	-1.60844	-61.74146
31.29200	-1.61266	-61.94676
31.39200	-1.61766	-62.19004
31.49200	-1.62375	-62.50243
31.59200	-1.63203	-62.91976
31.69200	-1.63609	-63.18215
31.79200	-1.64000	-63.35511
31.89200	-1.64469	-63.59418
31.99200	-1.65016	-63.86700
32.09200	-1.65641	-64.19083
32.19200	-1.66125	-64.47344
32.29200	-1.66531	-64.66519
32.39200	-1.66953	-64.87726
32.49200	-1.67422	-65.10474
32.59200	-1.67953	-65.37543
32.69200	-1.68641	-65.69505
32.79200	-1.69141	-65.99178
32.89200	-1.69547	-66.17627
32.99200	-1.70016	-66.40393
33.09200	-1.70562	-66.66697
33.19200	-1.71359	-67.04541
33.29200	-1.71797	-67.32101
33.39200	-1.72188	-67.48751
33.49200	-1.72656	-67.71303
33.59200	-1.73172	-67.97424
33.69200	-1.73750	-68.26168
33.79200	-1.74594	-68.67937
33.89200	-1.74984	-68.92781
33.99200	-1.75359	-69.08904
34.09200	-1.75859	-69.33554
34.19200	-1.76469	-69.63926
34.29200	-1.77250	-70.07721
34.39200	-1.77563	-70.25438
34.49200	-1.77906	-70.40309
34.59200	-1.78359	-70.63404
34.69200	-1.78844	-70.88549
34.79200	-1.79375	-71.15796
34.89200	-1.80031	-71.48270
34.99200	-1.80531	-71.78351
35.09200	-1.80953	-71.98344
35.19200	-1.81453	-72.22438
35.29200	-1.82031	-72.52242
35.39200	-1.82781	-72.91959
35.49200	-1.83219	-73.17993
35.59200	-1.83594	-73.35864
35.69200	-1.84047	-73.58147
35.79200	-1.84547	-73.83846
35.89200	-1.85094	-74.12072
35.99200	-1.85781	-74.45614
36.09200	-1.86219	-74.73359
36.19200	-1.86625	-74.91799
36.29200	-1.87109	-75.17828
36.39200	-1.87703	-75.46673
36.49200	-1.88453	-75.88895
36.59200	-1.88875	-76.12665
36.69200	-1.89250	-76.31807
36.79200	-1.89703	-76.54279
36.89200	-1.90203	-76.78968
36.99200	-1.90734	-77.05975
37.09200	-1.91406	-77.41195
37.19200	-1.91938	-77.72789
37.29200	-1.92313	-77.91299
37.39200	-1.92797	-78.14447
37.49200	-1.93359	-78.45137
37.59200	-1.94125	-78.86039
37.69200	-1.94547	-79.13861
37.79200	-1.94922	-79.30383
37.89200	-1.95359	-79.53318
37.99200	-1.95859	-79.78185
38.09200	-1.96438	-80.09141
38.19200	-1.97156	-80.46384
38.29200	-1.97672	-80.80098
38.39200	-1.98031	-80.96886
38.49200	-1.98500	-81.19653
38.59200	-1.99047	-81.48758
38.69200	-1.99766	-81.85777
38.79200	-2.00250	-82.16953
38.89200	-2.00625	-82.32464
38.99200	-2.01063	-82.55637
39.09200	-2.01563	-82.81915
39.19200	-2.02109	-83.13479
39.29200	-2.02750	-83.47920
39.39200	-2.03234	-83.82949
39.49200	-2.03641	-83.95574
39.59200	-2.04125	-84.15011
39.69200	-2.04719	-84.46422
39.79200	-2.05469	-84.84257
39.89200	-2.05922	-85.12925
39.99200	-2.06297	-85.30972
40.09200	-2.06766	-85.55665
40.19200	-2.07250	-85.81939
40.29200	-2.07766	-86.08690
40.39200	-2.08516	-86.45382
40.49200	-2.08953	-86.75873
40.59200	-2.09328	-86.93196
40.69200	-2.09813	-87.16728
40.79200	-2.10344	-87.45437
40.89200	-2.10953	-87.78621
40.99200	-2.11469	-88.07528
41.09200	-2.11891	-88.29600
41.19200	-2.12375	-88.53393
41.29200	-2.12906	-88.80658
41.39200	-2.13453	-89.09203
41.49200	-2.14109	-89.43125
41.59200	-2.14594	-89.71597
41.69200	-2.14984	-89.90153
41.79200	-2.15437	-90.14086
41.89200	-2.15984	-90.40344
41.99200	-2.16719	-90.76028
42.09200	-2.17281	-91.12111
42.19200	-2.17656	-91.30723
42.29200	-2.18109	-91.53412
42.39200	-2.18625	-91.79004
42.49200	-2.19250	-92.11563
42.59200	-2.19984	-92.52530
42.69200	-2.20344	-92.75508
42.79200	-2.20719	-92.92166
42.89200	-2.21156	-93.15411
42.99200	-2.21688	-93.43008
43.09200	-2.22312	-93.74564
43.19200	-2.22922	-94.10860
43.29200	-2.23344	-94.34260
43.39200	-2.23797	-94.55135
43.49200	-2.24328	-94.83490
43.59200	-2.24937	-95.15885
43.69200	-2.25641	-95.56321
43.79200	-2.25984	-95.77814
43.89200	-2.26375	-95.97228
43.99200	-2.26844	-96.23247
44.09200	-2.27375	-96.50847
44.19200	-2.27984	-96.84008
44.29200	-2.28516	-97.13489
44.39200	-2.28953	-97.36449
44.49200	-2.29422	-97.60048
44.59200	-2.29953	-97.88461
44.69200	-2.30547	-98.20355
44.79200	-2.31281	-98.59715
44.89200	-2.31641	-98.81949
44.99200	-2.32000	-98.99078
45.09200	-2.32438	-99.22036
45.19200	-2.32953	-99.47526
45.29200	-2.33609	-99.79624
45.39200	-2.34219	-100.16584
45.49200	-2.34625	-100.37559
45.59200	-2.35078	-100.59993
45.69200	-2.35609	-100.85936
45.79200	-2.36141	-101.14873
45.89200	-2.36859	-101.49885
45.99200	-2.37328	-101.79960
46.09200	-2.37719	-101.98343
46.19200	-2.38172	-102.21321
46.29200	-2.38719	-102.48146
46.39200	-2.39438	-102.83891
46.49200	-2.39922	-103.14967
46.59200	-2.40297	-103.33144
46.69200	-2.40719	-103.53339
46.79200	-2.41203	-103.77605
46.89200	-2.41766	-104.07072
46.99200	-2.42453	-104.40598
47.09200	-2.42969	-104.73002
47.19200	-2.43375	-104.91179
47.29200	-2.43844	-105.13058
47.39200	-2.44375	-105.39848
47.49200	-2.45062	-105.72663
47.59200	-2.45641	-106.08498
47.69200	-2.46047	-106.28189
47.79200	-2.46500	-106.50022
47.89200	-2.46984	-106.75212
47.99200	-2.47531	-107.02506
48.09200	-2.48266	-107.37368
48.19200	-2.48688	-107.66025
48.29200	-2.49047	-107.82649
48.39200	-2.49516	-108.05262
48.49200	-2.50031	-108.31451
48.59200	-2.50734	-108.65527
48.69200	-2.51250	-108.97043
48.79200	-2.51656	-109.16281
48.89200	-2.52094	-109.37196
48.99200	-2.52547	-109.60349
49.09200	-2.53031	-109.84266
49.19200	-2.53609	-110.12537
49.29200	-2.54313	-110.50433
49.39200	-2.54703	-110.70262
49.49200	-2.55156	-110.91349
49.59200	-2.55703	-111.18221
49.69200	-2.56500	-111.55491
49.79200	-2.57000	-111.87383
49.89200	-2.57344	-112.02962
49.99200	-2.57766	-112.22722
50.09200	-2.58250	-112.46885
50.19200	-2.58844	-112.75332
50.29200	-2.59594	-113.12815
50.39200	-2.60219	-113.53132
50.49200	-2.60531	-113.65373
50.59200	-2.60953	-113.84778
50.69200	-2.61469	-114.10654
50.79200	-2.62250	-114.49344
50.89200	-2.62734	-114.80504
50.99200	-2.63094	-114.98167
51.09200	-2.63531	-115.19451
51.19200	-2.64031	-115.45305
51.29200	-2.64594	-115.75051
51.39200	-2.65234	-116.08265
51.49200	-2.65687	-116.36746
51.59200	-2.66078	-116.54717
51.69200	-2.66547	-116.79291
51.79200	-2.67109	-117.08053
51.89200	-2.67781	-117.42232
51.99200	-2.68281	-117.72291
52.09200	-2.68687	-117.91610
52.19200	-2.69109	-118.14132
52.29200	-2.69594	-118.37782
52.39200	-2.70156	-118.66415
52.49200	-2.70953	-119.03850
52.59200	-2.71453	-119.40727
52.69200	-2.71813	-119.55142
52.79200	-2.72250	-119.77660
52.89200	-2.72797	-120.05422
52.99200	-2.73453	-120.39164
53.09200	-2.73969	-120.71034
53.19200	-2.74359	-120.91189
53.29200	-2.74812	-121.13021
53.39200	-2.75297	-121.38668
53.49200	-2.75828	-121.65446
53.59200	-2.76531	-121.99674
53.69200	-2.77078	-122.35792
53.79200	-2.77469	-122.54182
53.89200	-2.77906	-122.76395
53.99200	-2.78406	-123.01209
54.09200	-2.79125	-123.34411
54.19200	-2.79688	-123.70852
54.29200	-2.80063	-123.89617
54.39200	-2.80484	-124.10108
54.49200	-2.80969	-124.33946
54.59200	-2.81516	-124.61670
54.69200	-2.82172	-124.95294
54.79200	-2.82719	-125.28324
54.89200	-2.83125	-125.48275
54.99200	-2.83594	-125.71688
55.09200	-2.84109	-125.97947
55.19200	-2.84766	-126.29926
55.29200	-2.85406	-126.68879
55.39200	-2.85766	-126.87179
55.49200	-2.86156	-127.06338
55.59200	-2.86625	-127.29460
55.69200	-2.87187	-127.59016
55.79200	-2.87906	-127.93387
55.89200	-2.88422	-128.27541
55.99200	-2.88781	-128.43889
56.09200	-2.89234	-128.66156
56.19200	-2.89766	-128.92489
56.29200	-2.90406	-129.23723
56.39200	-2.91062	-129.64015
56.49200	-2.91437	-129.83342
56.59200	-2.91859	-130.04825
56.69200	-2.92359	-130.29902
56.79200	-2.92906	-130.57522
56.89200	-2.93578	-130.90792
56.99200	-2.94125	-131.25251
57.09200	-2.94469	-131.40740
57.19200	-2.94891	-131.61011
57.29200	-2.95422	-131.88764
57.39200	-2.96156	-132.24685
57.49200	-2.96734	-132.61186
57.59200	-2.97109	-132.79654
57.69200	-2.97516	-132.99620
57.79200	-2.98016	-133.25894
57.89200	-2.98563	-133.52123
57.99200	-2.99234	-133.85580
58.09200	-2.99781	-134.20379
58.19200	-3.00172	-134.39266
58.29200	-3.00641	-134.61904
58.39200	-3.01203	-134.92315
58.49200	-3.01984	-135.33229
58.59200	-3.02453	-135.65864
58.69200	-3.02797	-135.82948
58.79200	-3.03188	-136.00980
58.89200	-3.03625	-136.24229
58.99200	-3.04172	-136.51600
59.09200	-3.04859	-136.86596
59.19200	-3.05516	-137.28160
59.29200	-3.05906	-137.48588
59.39200	-3.06359	-137.71467
59.49200	-3.06922	-137.99514
59.59200	-3.07594	-138.35800
59.69200	-3.08078	-138.67067
59.79200	-3.08469	-138.86465
59.89200	-3.08891	-139.09049
59.99200	-3.09359	-139.35365
60.09200	-3.09859	-139.60382
60.19200	-3.10500	-139.91852
60.29200	-3.11125	-140.32924
60.39200	-3.11516	-140.52266
60.49200	-3.11969	-140.74901
60.59200	-3.12484	-141.02370
60.69200	-3.13125	-141.34812
60.79200	-3.13688	-141.69501
60.89200	-3.14094	-141.91736
60.99200	-3.14516	-142.13769
61.09200	-3.15000	-142.38589
61.19200	-3.15562	-142.67388
61.29200	-3.16250	-143.03291
61.39200	-3.16812	-143.39878
61.49200	-3.17172	-143.57334
61.59200	-3.17609	-143.78887
61.69200	-3.18125	-144.06259
61.79200	-3.18766	-144.38444
61.89200	-3.19375	-144.75182
61.99200	-3.19797	-144.97410
62.09200	-3.20219	-145.19107
62.19200	-3.20687	-145.42411
62.29200	-3.21219	-145.71954
62.39200	-3.21813	-146.02044
62.49200	-3.22469	-146.40500
62.59200	-3.22844	-146.60831
62.69200	-3.23297	-146.81350
62.79200	-3.23797	-147.07081
62.89200	-3.24422	-147.37758
62.99200	-3.25000	-147.71743
63.09200	-3.25406	-147.94004
63.19200	-3.25875	-148.16007
63.29200	-3.26375	-148.43355
63.39200	-3.26891	-148.70481
63.49200	-3.27531	-148.99939
63.59200	-3.28141	-149.36745
63.69200	-3.28516	-149.55249
63.79200	-3.28984	-149.78155
63.89200	-3.29516	-150.05599
63.99200	-3.30203	-150.40441
64.09200	-3.30766	-150.75777
64.19200	-3.31156	-150.96000
64.29200	-3.31578	-151.16499
64.39200	-3.32047	-151.40040
64.49200	-3.32547	-151.65600
64.59200	-3.33125	-151.93042
64.69200	-3.33734	-152.29528
64.79200	-3.34156	-152.51632
64.89200	-3.34625	-152.74581
64.99200	-3.35141	-153.00396
65.09200	-3.35797	-153.30788
65.19200	-3.36438	-153.68626
65.29200	-3.36797	-153.87489
65.39200	-3.37219	-154.07287
65.49200	-3.37672	-154.29200
65.59200	-3.38172	-154.54946
65.69200	-3.38797	-154.85564
65.79200	-3.39469	-155.24219
65.89200	-3.39844	-155.43033
65.99200	-3.40297	-155.62792
66.09200	-3.40766	-155.86244
66.19200	-3.41359	-156.14299
66.29200	-3.42063	-156.53597
66.39200	-3.42469	-156.74281
66.49200	-3.42906	-156.95167
66.59200	-3.43391	-157.18500
66.69200	-3.43953	-157.46282
66.79200	-3.44719	-157.79918
66.89200	-3.45203	-158.14111
66.99200	-3.45531	-158.27337
67.09200	-3.45969	-158.47868
67.19200	-3.46516	-158.74542
67.29200	-3.47250	-159.08839
67.39200	-3.47938	-159.52007
67.49200	-3.48250	-159.67470
67.59200	-3.48672	-159.86052
67.69200	-3.49109	-160.08514
67.79200	-3.49625	-160.34229
67.89200	-3.50250	-160.65155
67.99200	-3.50891	-161.04499
68.09200	-3.51250	-161.22936
68.19200	-3.51672	-161.43243
68.29200	-3.52156	-161.66449
68.39200	-3.52734	-161.94154
68.49200	-3.53422	-162.32209
68.59200	-3.53828	-162.54675
68.69200	-3.54266	-162.75501
68.79200	-3.54750	-163.00856
68.89200	-3.55313	-163.29302
68.99200	-3.56000	-163.62555
69.09200	-3.56625	-164.02574
69.19200	-3.56953	-164.17542
69.29200	-3.57375	-164.37064
69.39200	-3.57844	-164.59474
69.49200	-3.58484	-164.90716
69.59200	-3.59141	-165.30088
69.69200	-3.59516	-165.49374
69.79200	-3.59938	-165.69406
69.89200	-3.60422	-165.93328
69.99200	-3.60984	-166.22365
70.09200	-3.61594	-166.51519
70.19200	-3.62234	-166.90239
70.29200	-3.62609	-167.09487
70.39200	-3.63031	-167.30572
70.49200	-3.63547	-167.55801
70.59200	-3.64219	-167.88547
70.69200	-3.64844	-168.26451
70.79200	-3.65188	-168.44293
70.89200	-3.65594	-168.63674
70.99200	-3.66063	-168.87152
71.09200	-3.66594	-169.14260
71.19200	-3.67250	-169.46030
71.29200	-3.67937	-169.88513
71.39200	-3.68297	-170.08765
71.49200	-3.68734	-170.27771
71.59200	-3.69234	-170.53673
71.69200	-3.69828	-170.82950
71.79200	-3.70438	-171.17341
71.89200	-3.70859	-171.39684
71.99200	-3.71281	-171.60670
72.09200	-3.71750	-171.84110
72.19200	-3.72312	-172.11974
72.29200	-3.72969	-172.46038
72.39200	-3.73594	-172.83864
72.49200	-3.73922	-172.99968
72.59200	-3.74359	-173.21539
72.69200	-3.74875	-173.48684
72.79200	-3.75516	-173.79284
72.89200	-3.76125	-174.15251
72.99200	-3.76531	-174.36916
73.09200	-3.76953	-174.57502
73.19200	-3.77453	-174.81799
73.29200	-3.78000	-175.10723
73.39200	-3.78609	-175.42192
73.49200	-3.79266	-175.79171
73.59200	-3.79625	-175.99423
73.69200	-3.80047	-176.19832
73.79200	-3.80531	-176.44969
73.89200	-3.81172	-176.75169
73.99200	-3.81844	-177.14423
74.09200	-3.82203	-177.34060
74.19200	-3.82609	-177.52716
74.29200	-3.83094	-177.76811
74.39200	-3.83688	-178.07475
74.49200	-3.84328	-178.41698
74.59200	-3.85078	-178.85904
74.69200	-3.85406	-179.04459
74.79200	-3.85813	-179.22857
74.89200	-3.86313	-179.48531
74.99200	-3.86953	-179.80397
75.09200	-3.87578	-180.19550
75.19200	-3.87969	-180.43020
75.29200	-3.88391	-180.64079
75.39200	-3.88859	-180.88740
75.49200	-3.89375	-181.16005
75.59200	-3.89984	-181.47732
75.69200	-3.90563	-181.82772
75.79200	-3.90906	-182.01618
75.89200	-3.91328	-182.22263
75.99200	-3.91828	-182.47849
76.09200	-3.92469	-182.80981
76.19200	-3.93188	-183.22577
76.29200	-3.93609	-183.47993
76.39200	-3.94031	-183.67767
76.49200	-3.94516	-183.92542
76.59200	-3.95000	-184.17713
76.69200	-3.95594	-184.48876
76.79200	-3.96234	-184.87529
76.89200	-3.96609	-185.06786
76.99200	-3.97047	-185.29017
77.09200	-3.97547	-185.54543
77.19200	-3.98172	-185.85390
77.29200	-3.98828	-186.23842
77.39200	-3.99234	-186.46134
77.49200	-3.99703	-186.69496
77.59200	-4.00234	-186.97466
77.69200	-4.00766	-187.26595
77.79200	-4.01406	-187.59368
77.89200	-4.01953	-187.95152
77.99200	-4.02312	-188.12710
78.09200	-4.02750	-188.34308
78.19200	-4.03219	-188.58632
78.29200	-4.03766	-188.86825
78.39200	-4.04422	-189.23590
78.49200	-4.04859	-189.48263
78.59200	-4.05281	-189.69934
78.69200	-4.05750	-189.94594
78.79200	-4.06281	-190.20610
78.89200	-4.06891	-190.50740
78.99200	-4.07516	-190.85768
79.09200	-4.07906	-191.07190
79.19200	-4.08359	-191.27499
79.29200	-4.08859	-191.52825
79.39200	-4.09438	-191.82430
79.49200	-4.10188	-192.21509
79.59200	-4.10609	-192.45547
79.69200	-4.10984	-192.62573
79.79200	-4.11422	-192.83225
79.89200	-4.11922	-193.08811
79.99200	-4.12563	-193.39633
80.09200	-4.13359	-193.84247
80.19200	-4.13719	-194.03891
80.29200	-4.14141	-194.23611
80.39200	-4.14656	-194.49228
80.49200	-4.15234	-194.78096
80.59200	-4.15859	-195.11485
80.69200	-4.16250	-195.33134
80.79200	-4.16688	-195.53789
80.89200	-4.17172	-195.78207
80.99200	-4.17688	-196.04507
81.09200	-4.18297	-196.34308
81.19200	-4.19031	-196.75347
81.29200	-4.19359	-196.92847
81.39200	-4.19750	-197.10968
81.49200	-4.20219	-197.33761
81.59200	-4.20828	-197.62440
81.69200	-4.21578	-198.04418
81.79200	-4.21969	-198.25540
81.89200	-4.22375	-198.44180
81.99200	-4.22859	-198.68590
82.09200	-4.23391	-198.94812
82.19200	-4.23953	-199.23139
82.29200	-4.24672	-199.62645
82.39200	-4.25063	-199.83840
82.49200	-4.25469	-200.03293
82.59200	-4.25937	-200.26784
82.69200	-4.26484	-200.53011
82.79200	-4.27141	-200.87667
82.89200	-4.27516	-201.07132
82.99200	-4.27922	-201.25397
83.09200	-4.28391	-201.48279
83.19200	-4.28953	-201.75090
83.29200	-4.29578	-202.05359
83.39200	-4.30391	-202.47795
83.49200	-4.30734	-202.66959
83.59200	-4.31141	-202.84331
83.69200	-4.31594	-203.06470
83.79200	-4.32172	-203.33764
83.89200	-4.32984	-203.75971
83.99200	-4.33375	-203.99068
84.09200	-4.33781	-204.17850
84.19200	-4.34250	-204.41501
84.29200	-4.34813	-204.68765
84.39200	-4.35484	-205.02059
84.49200	-4.36078	-205.38811
84.59200	-4.36359	-205.52644
84.69200	-4.36766	-205.69977
84.79200	-4.37266	-205.96108
84.89200	-4.37937	-206.28801
84.99200	-4.38594	-206.67672
85.09200	-4.38969	-206.87829
85.19200	-4.39391	-207.08750
85.29200	-4.39891	-207.32211
85.39200	-4.40391	-207.58274
85.49200	-4.41000	-207.89026
85.59200	-4.41766	-208.29503
85.69200	-4.42125	-208.52007
85.79200	-4.42516	-208.70277
85.89200	-4.43016	-208.95009
85.99200	-4.43656	-209.25130
86.09200	-4.44313	-209.64769
86.19200	-4.44672	-209.84058
86.29200	-4.45047	-210.01522
86.39200	-4.45516	-210.25157
86.49200	-4.46000	-210.50453
86.59200	-4.46578	-210.80132
86.69200	-4.47297	-211.15598
86.79200	-4.47766	-211.45484
86.89200	-4.48203	-211.66290
86.99200	-4.48719	-211.92032
87.09200	-4.49281	-212.20501
87.19200	-4.49937	-212.57344
87.29200	-4.50344	-212.80605
87.39200	-4.50750	-213.01082
87.49200	-4.51219	-213.23830
87.59200	-4.51766	-213.52839
87.69200	-4.52328	-213.82375
87.79200	-4.53031	-214.18509
87.89200	-4.53391	-214.40047
87.99200	-4.53797	-214.60369
88.09200	-4.54297	-214.84976
88.19200	-4.54891	-215.14100
88.29200	-4.55688	-215.59536
88.39200	-4.56047	-215.80836
88.49200	-4.56422	-215.98893
88.59200	-4.56875	-216.21029
88.69200	-4.57359	-216.44856
88.79200	-4.57875	-216.71401
88.89200	-4.58609	-217.07933
88.99200	-4.59047	-217.35381
89.09200	-4.59469	-217.55528
89.19200	-4.59969	-217.81048
89.29200	-4.60578	-218.09037
89.39200	-4.61297	-218.49136
89.49200	-4.61688	-218.70060
89.59200	-4.62078	-218.88092
89.69200	-4.62516	-219.10390
89.79200	-4.63031	-219.36212
89.89200	-4.63656	-219.67502
89.99200	-4.64406	-220.09014
90.09200	-4.64750	-220.27987
90.19200	-4.65156	-220.45866
90.29200	-4.65625	-220.68539
90.39200	-4.66156	-220.94183
90.49200	-4.66875	-221.30170
90.59200	-4.67328	-221.56858
90.69200	-4.67750	-221.77377
90.79200	-4.68250	-222.02124
90.89200	-4.68828	-222.29582
90.99200	-4.69625	-222.65220
91.09200	-4.70219	-223.08806
91.19200	-4.70469	-223.18876
91.29200	-4.70875	-223.38404
91.39200	-4.71375	-223.63296
91.49200	-4.71938	-223.92870
91.59200	-4.72641	-224.28383
91.69200	-4.73094	-224.57522
91.79200	-4.73484	-224.76561
91.89200	-4.73953	-225.00205
91.99200	-4.74453	-225.24744
92.09200	-4.75016	-225.53097
92.19200	-4.75688	-225.90572
92.29200	-4.76078	-226.13445
92.39200	-4.76484	-226.32629
92.49200	-4.76969	-226.56588
92.59200	-4.77547	-226.84819
92.69200	-4.78297	-227.23633
92.79200	-4.78734	-227.49910
92.89200	-4.79109	-227.67013
92.99200	-4.79563	-227.90289
93.09200	-4.80078	-228.16381
93.19200	-4.80656	-228.45766
93.29200	-4.81453	-228.87893
93.39200	-4.81828	-229.10717
93.49200	-4.82234	-229.29569
93.59200	-4.82750	-229.54635
93.69200	-4.83344	-229.84461
93.79200	-4.84031	-230.23471
93.89200	-4.84422	-230.45443
93.99200	-4.84812	-230.64198
94.09200	-4.85266	-230.86314
94.19200	-4.85797	-231.13726
94.29200	-4.86391	-231.44171
94.39200	-4.87094	-231.83955
94.49200	-4.87438	-232.03245
94.59200	-4.87828	-232.21211
94.69200	-4.88297	-232.45580
94.79200	-4.88844	-232.73198
94.89200	-4.89609	-233.12911
94.99200	-4.90062	-233.39941
95.09200	-4.90469	-233.58774
95.19200	-4.90922	-233.80974
95.29200	-4.91406	-234.05087
95.39200	-4.91938	-234.31894
95.49200	-4.92641	-234.66237
95.59200	-4.93078	-234.92523
95.69200	-4.93500	-235.12818
95.79200	-4.93984	-235.35909
95.89200	-4.94578	-235.63227
95.99200	-4.95344	-236.02872
96.09200	-4.95719	-236.25085
96.19200	-4.96109	-236.43418
96.29200	-4.96578	-236.65836
96.39200	-4.97094	-236.90841
96.49200	-4.97672	-237.20422
96.59200	-4.98500	-237.61278
96.69200	-4.98859	-237.82648
96.79200	-4.99234	-237.99905
96.89200	-4.99656	-238.20370
96.99200	-5.00188	-238.44966
97.09200	-5.00938	-238.82070
97.19200	-5.01391	-239.10032
97.29200	-5.01797	-239.28627
97.39200	-5.02250	-239.49344
97.49200	-5.02781	-239.74930
97.59200	-5.03406	-240.04759
97.69200	-5.04156	-240.42194
97.79200	-5.04531	-240.67670
97.89200	-5.04906	-240.83923
97.99200	-5.05375	-241.06357
98.09200	-5.05953	-241.34950
98.19200	-5.06750	-241.74152
98.29200	-5.07156	-241.97017
98.39200	-5.07531	-242.14955
98.49200	-5.07953	-242.34970
98.59200	-5.08437	-242.58992
98.69200	-5.09031	-242.87455
98.79200	-5.09750	-243.23195
98.89200	-5.10219	-243.52990
98.99200	-5.10594	-243.70220
99.09200	-5.11063	-243.91690
99.19200	-5.11578	-244.16250
99.29200	-5.12234	-244.48387
99.39200	-5.12672	-244.71721
99.49200	-5.13078	-244.91230
99.59200	-5.13547	-245.13008
99.69200	-5.14062	-245.38125
99.79200	-5.14641	-245.66162
99.89200	-5.15500	-246.03273
99.99200	-5.15875	-246.30177
100.09200	-5.16250	-246.45533
100.19200	-5.16781	-246.70576
100.29200	-5.17375	-246.99694
100.39200	-5.18188	-247.42323
100.49200	-5.18547	-247.64493
100.59200	-5.18906	-247.80245
100.69200	-5.19359	-248.00973
100.79200	-5.19844	-248.24657
100.89200	-5.20406	-248.53049
100.99200	-5.21125	-248.89612
101.09200	-5.21500	-249.11226
101.19200	-5.21906	-249.30619
101.29200	-5.22391	-249.54326
101.39200	-5.22969	-249.81903
101.49200	-5.23734	-250.20236
101.59200	-5.24125	-250.43336
101.69200	-5.24516	-250.61214
101.79200	-5.24984	-250.83601
101.89200	-5.25500	-251.08916
101.99200	-5.26078	-251.37746
102.09200	-5.26859	-251.77294
102.19200	-5.27219	-251.99506
102.29200	-5.27625	-252.17447
102.39200	-5.28063	-252.39214
102.49200	-5.28609	-252.65321
102.59200	-5.29359	-253.03116
102.69200	-5.29766	-253.27644
102.79200	-5.30156	-253.45483
102.89200	-5.30609	-253.66569
102.99200	-5.31109	-253.91284
103.09200	-5.31719	-254.18854
103.19200	-5.32469	-254.57138
103.29200	-5.32875	-254.80902
103.39200	-5.33281	-254.99082
103.49200	-5.33766	-255.22614
103.59200	-5.34313	-255.49218
103.69200	-5.35047	-255.84057
103.79200	-5.35531	-256.13523
103.89200	-5.35891	-256.30045
103.99200	-5.36312	-256.49321
104.09200	-5.36828	-256.73935
104.19200	-5.37406	-257.03403
104.29200	-5.38203	-257.41228
104.39200	-5.38563	-257.66608
104.49200	-5.38953	-257.82642
104.59200	-5.39437	-258.05613
104.69200	-5.40031	-258.33458
104.79200	-5.40750	-258.69277
104.89200	-5.41187	-258.96078
104.99200	-5.41547	-259.12169
105.09200	-5.42000	-259.33278
105.19200	-5.42484	-259.56959
105.29201	-5.43063	-259.85900
105.39201	-5.43891	-260.24020
105.49201	-5.44266	-260.50210
105.59201	-5.44625	-260.65761
105.69201	-5.45094	-260.87567
105.79201	-5.45656	-261.15155
105.89201	-5.46422	-261.51896
105.99201	-5.46844	-261.78777
106.09201	-5.47219	-261.96003
106.19201	-5.47656	-262.16933
106.29201	-5.48172	-262.40733
106.39201	-5.48688	-262.66450
106.49201	-5.49391	-262.98046
106.59201	-5.49922	-263.30453
106.69201	-5.50375	-263.51327
106.79201	-5.50891	-263.75914
106.89201	-5.51500	-264.06017
106.99201	-5.52219	-264.46807
107.09201	-5.52516	-264.63416
107.19201	-5.52859	-264.76929
107.29201	-5.53297	-264.98273
107.39201	-5.53813	-265.22535
107.49201	-5.54422	-265.52287
107.59201	-5.55172	-265.88830
107.69201	-5.55625	-266.16964
107.79201	-5.56000	-266.34514
107.89201	-5.56469	-266.56798
107.99201	-5.57016	-266.82493
108.09201	-5.57719	-267.17779
108.19201	-5.58187	-267.44720
108.29201	-5.58594	-267.64098
108.39201	-5.59063	-267.85907
108.49201	-5.59578	-268.12518
108.59201	-5.60172	-268.42013
108.69201	-5.60937	-268.80085
108.79201	-5.61281	-269.03841
108.89201	-5.61641	-269.19028
108.99201	-5.62094	-269.41395
109.09201	-5.62609	-269.66146
109.19201	-5.63297	-269.99804
109.29201	-5.63844	-270.30811
109.39201	-5.64281	-270.53720
109.49201	-5.64766	-270.75416
109.59201	-5.65313	-271.02888
109.69201	-5.65859	-271.30139
109.79201	-5.66516	-271.61843
109.89201	-5.66953	-271.89827
109.99201	-5.67328	-272.06856
110.09201	-5.67797	-272.29440
110.19201	-5.68359	-272.57317
110.29201	-5.69094	-272.93175
110.39201	-5.69531	-273.20182
110.49201	-5.69891	-273.37134
110.59201	-5.70313	-273.56669
110.69201	-5.70812	-273.81068
110.79201	-5.71375	-274.08510
110.89201	-5.72047	-274.40101
110.99201	-5.72625	-274.74096
111.09201	-5.73047	-274.93086
111.19201	-5.73516	-275.16019
111.29201	-5.74016	-275.40618
111.39201	-5.74734	-275.74378
111.49201	-5.75219	-276.03525
111.59201	-5.75594	-276.20557
111.69201	-5.76031	-276.40885
111.79201	-5.76547	-276.65818
111.89201	-5.77125	-276.94541
111.99201	-5.77797	-277.27485
112.09201	-5.78219	-277.51410
112.19201	-5.78609	-277.68493
112.29201	-5.79078	-277.90472
112.39201	-5.79641	-278.15822
112.49201	-5.80375	-278.50300
112.59201	-5.80891	-278.81122
112.69201	-5.81297	-278.98711
112.79201	-5.81719	-279.18181
112.89201	-5.82188	-279.40485
112.99201	-5.82734	-279.65483
113.09201	-5.83531	-280.00417
113.19201	-5.83984	-280.30223
113.29201	-5.84344	-280.45374
113.39201	-5.84797	-280.64564
113.49201	-5.85312	-280.88179
113.59201	-5.86016	-281.20035
113.69201	-5.86469	-281.46759
113.79201	-5.86891	-281.64458
113.89201	-5.87359	-281.85245
113.99201	-5.87891	-282.00990
114.09201	-5.88500	-282.24859
114.19201	-5.89281	-282.61060
114.29201	-5.89672	-282.85861
114.39201	-5.90031	-283.00312
114.49201	-5.90469	-283.18867
114.59201	-5.90984	-283.43838
114.69201	-5.91781	-283.78174
114.79201	-5.92266	-284.08572
114.89201	-5.92641	-284.24308
114.99201	-5.93078	-284.43107
115.09201	-5.93547	-284.64192
115.19201	-5.94062	-284.87533
115.29201	-5.94703	-285.15390
115.39201	-5.95234	-285.44948
115.49201	-5.95625	-285.62102
115.59201	-5.96109	-285.82504
115.69201	-5.96688	-286.07211
115.79201	-5.97438	-286.39892
115.89201	-5.97984	-286.71950
115.99201	-5.98312	-286.84920
116.09201	-5.98719	-287.01144
116.19201	-5.99219	-287.23657
116.29201	-5.99813	-287.49666
116.39201	-6.00781	-287.91380
116.49201	-6.01125	-288.18467
116.59201	-6.01422	-288.28061
116.69201	-6.01875	-288.47411
116.79201	-6.02406	-288.71265
116.89201	-6.03141	-289.02841
116.99201	-6.03656	-289.35438
117.09201	-6.04016	-289.50220
117.19201	-6.04484	-289.71025
117.29201	-6.04969	-289.93702
117.39201	-6.05484	-290.16832
117.49201	-6.06203	-290.47656
117.59201	-6.06688	-290.78355
117.69201	-6.07047	-290.93096
117.79201	-6.07516	-291.13498
117.89201	-6.08094	-291.39701
117.99201	-6.08922	-291.78062
118.09201	-6.09344	-292.05441
118.19201	-6.09672	-292.19094
118.29201	-6.10109	-292.37100
118.39201	-6.10609	-292.59717
118.49201	-6.11125	-292.83527
118.59201	-6.11781	-293.11910
118.69201	-6.12328	-293.42628
118.79201	-6.12734	-293.60527
118.89201	-6.13219	-293.81406
118.99201	-6.13797	-294.08279
119.09201	-6.14594	-294.44748
119.19201	-6.15016	-294.71409
119.29201	-6.15344	-294.84877
119.39201	-6.15750	-295.02535
119.49201	-6.16250	-295.24565
119.59201	-6.16813	-295.50242
119.69201	-6.17609	-295.85865
119.79201	-6.18062	-296.14711
119.89201	-6.18422	-296.29377
119.99201	-6.18891	-296.49040
120.09201	-6.19422	-296.73639
120.19201	-6.20063	-297.01656
120.29201	-6.20578	-297.31929
120.39201	-6.20984	-297.49784
120.49201	-6.21438	-297.68687
120.59201	-6.21922	-297.91665
120.69201	-6.22500	-298.17432
120.79201	-6.23281	-298.51365
120.89201	-6.23703	-298.80762
120.99201	-6.24047	-298.93452
121.09201	-6.24500	-299.13521
121.19201	-6.25063	-299.37372
121.29201	-6.25875	-299.73823
121.39201	-6.26391	-300.05130
121.49201	-6.26719	-300.19850
121.59201	-6.27125	-300.36274
121.69201	-6.27562	-300.56441
121.79201	-6.28078	-300.79618
121.89201	-6.28766	-301.09578
121.99201	-6.29422	-301.47660
122.09201	-6.29813	-301.64769
122.19201	-6.30266	-301.83843
122.29201	-6.30812	-302.06510
122.39201	-6.31594	-302.42416
122.49201	-6.32016	-302.67346
122.59201	-6.32375	-302.82229
122.69201	-6.32797	-303.01195
122.79201	-6.33281	-303.23142
122.89201	-6.33859	-303.49988
122.99201	-6.34547	-303.79787
123.09201	-6.35109	-304.11568
123.19201	-6.35469	-304.26264
123.29201	-6.35906	-304.45114
123.39201	-6.36422	-304.68124
123.49201	-6.37109	-304.98287
123.59201	-6.37656	-305.28668
123.69201	-6.38047	-305.46361
123.79201	-6.38500	-305.66788
123.89201	-6.39000	-305.89020
123.99201	-6.39562	-306.15291
124.09201	-6.40250	-306.45955
124.19201	-6.40703	-306.72914
124.29201	-6.41063	-306.85881
124.39201	-6.41516	-307.05780
124.49201	-6.42047	-307.29836
124.59201	-6.42828	-307.63066
124.69201	-6.43406	-307.98128
124.79201	-6.43766	-308.13977
124.89201	-6.44187	-308.31695
124.99201	-6.44656	-308.52684
125.09201	-6.45203	-308.76738
125.19201	-6.45969	-309.10912
125.29201	-6.46438	-309.41296
125.39201	-6.46813	-309.56706
125.49201	-6.47281	-309.76889
125.59201	-6.47781	-309.99899
125.69201	-6.48437	-310.28566
125.79201	-6.48984	-310.58189
125.89201	-6.49359	-310.74730
125.99201	-6.49781	-310.93541
126.09201	-6.50266	-311.13926
126.19201	-6.50812	-311.38793
126.29201	-6.51531	-311.70902
126.39201	-6.52063	-312.00987
126.49201	-6.52469	-312.17930
126.59201	-6.52922	-312.36348
126.69201	-6.53391	-312.56962
126.79201	-6.53984	-312.81349
126.89201	-6.54547	-313.11259
126.99201	-6.54969	-313.28860
127.09201	-6.55406	-313.47734
127.19201	-6.55922	-313.68774
127.29201	-6.56516	-313.94663
127.39201	-6.57266	-314.26892
127.49201	-6.57766	-314.53696
127.59201	-6.58156	-314.69017
127.69201	-6.58625	-314.89292
127.79201	-6.59172	-315.12618
127.89201	-6.59891	-315.43526
127.99201	-6.60422	-315.73385
128.09201	-6.60750	-315.84916
128.19201	-6.61156	-316.00448
128.29201	-6.61594	-316.18339
128.39201	-6.62078	-316.38929
128.49201	-6.62750	-316.64601
128.59201	-6.63453	-317.02408
128.69201	-6.63813	-317.16481
128.79201	-6.64250	-317.32884
128.89201	-6.64781	-317.53924
128.99201	-6.65453	-317.82207
129.09201	-6.66047	-318.13926
129.19201	-6.66422	-318.28353
129.29201	-6.66859	-318.45617
129.39201	-6.67328	-318.64658
129.49201	-6.67844	-318.86068
129.59201	-6.68516	-319.12944
129.69201	-6.69156	-319.47890
129.79201	-6.69500	-319.59349
129.89201	-6.69922	-319.75576
129.99201	-6.70422	-319.95809
130.09201	-6.71094	-320.21138
130.19201	-6.71672	-320.51906
130.29201	-6.72078	-320.67120
130.39201	-6.72531	-320.85654
130.49201	-6.73047	-321.06161
130.59201	-6.73578	-321.28900
130.69201	-6.74281	-321.56333
130.79201	-6.74797	-321.83933
130.89201	-6.75125	-321.95851
130.99201	-6.75531	-322.11560
131.09201	-6.76000	-322.29346
131.19201	-6.76594	-322.50848
131.29201	-6.77359	-322.86882
131.39201	-6.77750	-323.04689
131.49201	-6.78172	-323.20035
131.59201	-6.78656	-323.38071
131.69201	-6.79203	-323.60387
131.79201	-6.79938	-323.88553
131.89201	-6.80563	-324.22850
131.99201	-6.80906	-324.33820
132.09201	-6.81359	-324.49779
132.19201	-6.81891	-324.71260
132.29201	-6.82641	-325.01179
132.39201	-6.83156	-325.31321
132.49201	-6.83500	-325.42747
132.59201	-6.83922	-325.58146
132.69201	-6.84391	-325.76612
132.79201	-6.84938	-325.98820
132.89201	-6.85641	-326.27645
132.99201	-6.86156	-326.56398
133.09201	-6.86484	-326.65738
133.19201	-6.86906	-326.81358
133.29201	-6.87422	-327.01439
133.39201	-6.88141	-327.28943
133.49201	-6.88797	-327.64572
133.59201	-6.89172	-327.79741
133.69201	-6.89594	-327.93811
133.79201	-6.90062	-328.12545
133.89201	-6.90578	-328.33982
133.99201	-6.91188	-328.58968
134.09201	-6.91844	-328.92257
134.19201	-6.92234	-329.07203
134.29201	-6.92672	-329.23073
134.39201	-6.93219	-329.44351
134.49201	-6.93969	-329.74505
134.59201	-6.94453	-330.02555
134.69201	-6.94766	-330.11916
134.79201	-6.95188	-330.26811
134.89201	-6.95656	-330.45205
134.99201	-6.96188	-330.66773
135.09201	-6.96813	-330.92427
135.19201	-6.97594	-331.29200
135.29201	-6.97953	-331.45002
135.39201	-6.98375	-331.58904
135.49201	-6.98875	-331.78529
135.59201	-6.99531	-332.04427
135.69201	-7.00078	-332.32743
135.79201	-7.00469	-332.46741
135.89201	-7.00891	-332.62771
135.99201	-7.01375	-332.81070
136.09201	-7.01937	-333.03687
136.19201	-7.02609	-333.30339
136.29201	-7.03203	-333.61351
136.39201	-7.03531	-333.72387
136.49201	-7.03969	-333.88039
136.59201	-7.04484	-334.09005
136.69201	-7.05156	-334.33795
136.79201	-7.05750	-334.65800
136.89201	-7.06141	-334.79205
136.99201	-7.06578	-334.95137
137.09201	-7.07031	-335.12467
137.19201	-7.07563	-335.32879
137.29201	-7.08250	-335.58586
137.39201	-7.08891	-335.92725
137.49201	-7.09234	-336.05197
137.59201	-7.09672	-336.19297
137.69201	-7.10172	-336.38090
137.79201	-7.10797	-336.61127
137.89201	-7.11359	-336.87881
137.99201	-7.11766	-337.03288
138.09201	-7.12219	-337.19933
138.19201	-7.12734	-337.38348
138.29201	-7.13281	-337.61123
138.39201	-7.13969	-337.86026
138.49201	-7.14547	-338.17121
138.59201	-7.14875	-338.26137
138.69201	-7.15281	-338.39253
138.79201	-7.15797	-338.57614
138.89201	-7.16484	-338.83566
138.99201	-7.17156	-339.18655
139.09201	-7.17516	-339.30710
139.19201	-7.17938	-339.43549
139.29201	-7.18422	-339.61788
139.39201	-7.18984	-339.82593
139.49201	-7.19672	-340.07701
139.59201	-7.20250	-340.39658
139.69201	-7.20609	-340.50137
139.79201	-7.21031	-340.64993
139.89201	-7.21531	-340.82460
139.99201	-7.22094	-341.04303
140.09201	-7.22812	-341.36122
140.19201	-7.23187	-341.51387
140.29201	-7.23578	-341.63278
140.39201	-7.24047	-341.78260
140.49201	-7.24547	-341.97792
140.59201	-7.25203	-342.22016
140.69201	-7.25922	-342.57001
140.79201	-7.26266	-342.69145
140.89201	-7.26719	-342.82446
140.99201	-7.27250	-343.01785
141.09201	-7.27969	-343.01856
141.19201	-7.28609	-343.37935
141.29201	-7.28938	-343.48264
141.39201	-7.29391	-343.62546
141.49201	-7.29906	-343.82907
141.59201	-7.30438	-344.04409
141.69201	-7.31094	-344.30644
141.79201	-7.31547	-344.55001
141.89201	-7.31875	-344.61811
141.99201	-7.32281	-344.74733
142.09201	-7.32766	-344.91098
142.19201	-7.33359	-345.12952
142.29201	-7.34094	-345.46590
142.39201	-7.34531	-345.63562
142.49201	-7.34938	-345.76219
142.59201	-7.35406	-345.91675
142.69201	-7.35922	-346.09252
142.79201	-7.36578	-346.31193
142.89201	-7.37219	-346.63320
142.99201	-7.37594	-346.71971
143.09201	-7.38016	-346.84232
143.19201	-7.38516	-346.99368
143.29201	-7.39156	-347.19959
143.39201	-7.39813	-347.49031
143.49201	-7.40156	-347.59316
143.59201	-7.40563	-347.68668
143.69201	-7.41031	-347.83086
143.79201	-7.41578	-348.01069
143.89201	-7.42187	-348.21537
143.99201	-7.42937	-348.54546
144.09201	-7.43328	-348.66193
144.19201	-7.43766	-348.79294
144.29201	-7.44250	-348.93510
144.39201	-7.44891	-349.15257
144.49201	-7.45484	-349.42362
144.59201	-7.45844	-349.52575
144.69201	-7.46234	-349.63012
144.79201	-7.46703	-349.77058
144.89201	-7.47234	-349.94364
144.99201	-7.47922	-350.18134
145.09201	-7.48625	-350.51829
145.19201	-7.48953	-350.58758
145.29201	-7.49375	-350.70303
145.39201	-7.49875	-350.86018
145.49201	-7.50516	-351.06975
145.59201	-7.51172	-351.36548
145.69201	-7.51563	-351.48042
145.79201	-7.51984	-351.59233
145.89201	-7.52422	-351.72009
145.99201	-7.52906	-351.86958
146.09201	-7.53500	-352.06977
146.19201	-7.54266	-352.36943
146.29201	-7.54656	-352.52592
146.39201	-7.55078	-352.63342
146.49201	-7.55578	-352.79071
146.59201	-7.56234	-352.99629
146.69201	-7.56781	-353.25202
146.79201	-7.57141	-353.32307
146.89201	-7.57547	-353.41817
146.99201	-7.58031	-353.55899
147.09201	-7.58578	-353.73652
147.19201	-7.59219	-353.96594
147.29201	-7.60094	-354.33578
147.39201	-7.60391	-354.42865
147.49201	-7.60750	-354.48581
147.59201	-7.61234	-354.62347
147.69201	-7.61859	-354.81304
147.79201	-7.62531	-355.12251
147.89201	-7.62906	-355.21373
147.99201	-7.63312	-355.31577
148.09201	-7.63828	-355.46225
148.19201	-7.64422	-355.68106
148.29201	-7.65078	-355.89370
148.39201	-7.65719	-356.19822
148.49201	-7.66016	-356.24820
148.59201	-7.66438	-356.34354
148.69201	-7.66984	-356.51419
148.79201	-7.67750	-356.78497
148.89201	-7.68281	-357.06490
148.99201	-7.68609	-357.11399
149.09201	-7.68984	-357.20572
149.19201	-7.69438	-357.33035
149.29201	-7.69922	-357.48237
149.39201	-7.70531	-357.67987
149.49201	-7.71281	-358.01107
149.59201	-7.71641	-358.10789
149.69201	-7.72078	-358.20559
149.79201	-7.72609	-358.36411
149.89201	-7.73234	-358.58065
149.99201	-7.73891	-358.86243
150.09201	-7.74281	-358.97714
150.19201	-7.74687	-359.07295
150.29201	-7.75141	-359.18948
150.39201	-7.75625	-359.33661
150.49201	-7.76250	-359.54219
150.59201	-7.76969	-359.85395
150.69201	-7.77328	-359.94050
150.79201	-7.77719	-360.01906
150.89201	-7.78203	-360.15952
150.99201	-7.78781	-360.34238
151.09201	-7.79578	-360.67864
151.19201	-7.79969	-360.79466
151.29201	-7.80375	-360.87674
151.39201	-7.80859	-361.01204
151.49201	-7.81375	-361.17947
151.59201	-7.81922	-361.33590
151.69201	-7.82609	-361.60615
151.79201	-7.82984	-361.69827
151.89201	-7.83406	-361.79677
151.99201	-7.83906	-361.93195
152.09201	-7.84531	-362.14593
152.19201	-7.85344	-362.47519
152.29201	-7.85672	-362.56620
152.39201	-7.86016	-362.61782
152.49201	-7.86469	-362.73250
152.59201	-7.86984	-362.88258
152.69201	-7.87609	-363.08825
152.79201	-7.88375	-363.41637
152.89201	-7.88703	-363.49291
152.99201	-7.89125	-363.56902
153.09201	-7.89625	-363.70623
153.19201	-7.90188	-363.87539
153.29201	-7.90906	-364.16295
153.39201	-7.91281	-364.26574
153.49201	-7.91703	-364.35840
153.59201	-7.92188	-364.49280
153.69201	-7.92703	-364.64241
153.79201	-7.93328	-364.84429
153.89201	-7.94062	-365.16151
153.99201	-7.94375	-365.20445
154.09201	-7.94781	-365.28152
154.19201	-7.95281	-365.41966
154.29201	-7.95875	-365.60711
154.39201	-7.96563	-365.87653
154.49201	-7.96953	-365.97109
154.59201	-7.97359	-366.05373
154.69201	-7.97844	-366.18185
154.79201	-7.98344	-366.32839
154.89201	-7.98922	-366.50011
154.99201	-7.99750	-366.84236
155.09201	-8.00109	-366.93907
155.19201	-8.00516	-367.00797
155.29201	-8.01016	-367.14709
155.39201	-8.01641	-367.33150
155.49201	-8.02297	-367.61203
155.59201	-8.02641	-367.67569
155.69201	-8.03031	-367.74260
155.79201	-8.03484	-367.86476
155.89201	-8.04000	-368.00286
155.99201	-8.04594	-368.18630
156.09201	-8.05359	-368.50014
156.19201	-8.05766	-368.61777
156.29201	-8.06188	-368.70077
156.39201	-8.06719	-368.84999
156.49201	-8.07375	-369.05533
156.59201	-8.07922	-369.29074
156.69201	-8.08281	-369.35267
156.79201	-8.08672	-369.42738
156.89201	-8.09125	-369.54558
156.99201	-8.09656	-369.69879
157.09201	-8.10359	-369.91799
157.19201	-8.11203	-370.32339
157.29201	-8.11500	-370.35346
157.39201	-8.11922	-370.42969
157.49201	-8.12438	-370.57722
157.59201	-8.13078	-370.79298
157.69201	-8.13609	-371.01278
157.79201	-8.13969	-371.07667
157.89201	-8.14359	-371.16605
157.99201	-8.14813	-371.26118
158.09201	-8.15328	-371.40480
158.19201	-8.15922	-371.60227
158.29201	-8.16656	-371.86897
158.39201	-8.17047	-371.99932
158.49201	-8.17438	-372.06909
158.59201	-8.17922	-372.20010
158.69201	-8.18547	-372.38199
158.79201	-8.19297	-372.68209
158.89201	-8.19688	-372.78157
158.99201	-8.20078	-372.84744
159.09201	-8.20547	-372.96864
159.19201	-8.21078	-373.11724
159.29201	-8.21656	-373.30624
159.39201	-8.22344	-373.52750
159.49201	-8.22734	-373.65249
159.59201	-8.23141	-373.72309
159.69201	-8.23609	-373.82695
159.79201	-8.24156	-373.97760
159.89201	-8.24875	-374.23247
159.99201	-8.25313	-374.36673
160.09201	-8.25703	-374.43557
160.19201	-8.26172	-374.54069
160.29201	-8.26703	-374.68252
160.39201	-8.27297	-374.86324
160.49201	-8.28016	-375.11253
160.59201	-8.28422	-375.21902
160.69201	-8.28844	-375.29990
160.79201	-8.29359	-375.42304
160.89201	-8.29953	-375.59262
160.99201	-8.30672	-375.88790
161.09201	-8.31047	-375.96652
161.19201	-8.31437	-376.01960
161.29201	-8.31891	-376.11154
161.39201	-8.32375	-376.24204
161.49201	-8.32922	-376.39049
161.59201	-8.33641	-376.64777
161.69201	-8.34016	-376.73980
161.79201	-8.34438	-376.81741
161.89201	-8.34937	-376.93983
161.99201	-8.35547	-377.10494
162.09201	-8.36312	-377.40868
162.19201	-8.36703	-377.49109
162.29201	-8.37094	-377.54855
162.39201	-8.37547	-377.63578
162.49201	-8.38047	-377.75561
162.59201	-8.38594	-377.90388
162.69201	-8.39328	-378.13580
162.79201	-8.39719	-378.23465
162.89201	-8.40109	-378.27942
162.99201	-8.40562	-378.35947
163.09201	-8.41094	-378.48836
163.19201	-8.41828	-378.71403
163.29201	-8.42297	-378.84706
163.39201	-8.42734	-378.92237
163.49201	-8.43219	-379.02537
163.59201	-8.43766	-379.15298
163.69201	-8.44359	-379.30325
163.79201	-8.45172	-379.62222
163.89201	-8.45484	-379.64585
163.99201	-8.45859	-379.66603
164.09201	-8.46359	-379.78309
164.19201	-8.46937	-379.94748
164.29201	-8.47797	-380.23025
164.39201	-8.48141	-380.32556
164.49201	-8.48453	-380.32013
164.59201	-8.48891	-380.39050
164.69201	-8.49406	-380.51271
164.79201	-8.49938	-380.65189
164.89201	-8.50781	-380.93600
164.99201	-8.51187	-381.07088
165.09201	-8.51578	-381.10992
165.19201	-8.52094	-381.22115
165.29201	-8.52656	-381.37788
165.39201	-8.53406	-381.64791
165.49201	-8.53766	-381.70683
165.59201	-8.54141	-381.74579
165.69201	-8.54594	-381.83305
165.79201	-8.55094	-381.95783
165.89201	-8.55688	-382.12365
165.99201	-8.56500	-382.41616
166.09201	-8.56828	-382.47207
166.19201	-8.57219	-382.50810
166.29201	-8.57703	-382.61110
166.39201	-8.58297	-382.77033
166.49201	-8.59047	-383.04701
166.59201	-8.59422	-383.11365
166.69201	-8.59797	-383.15150
166.79201	-8.60266	-383.24946
166.89201	-8.60781	-383.37126
166.99201	-8.61375	-383.52516
167.09201	-8.62172	-383.83138
167.19201	-8.62500	-383.88586
167.29201	-8.62891	-383.91480
167.39201	-8.63391	-384.02256
167.49201	-8.63969	-384.17441
167.59201	-8.64703	-384.45416
167.69201	-8.65063	-384.50778
167.79201	-8.65453	-384.55027
167.89201	-8.65906	-384.63137
167.99201	-8.66438	-384.76130
168.09201	-8.67031	-384.91827
168.19201	-8.67813	-385.18950
168.29201	-8.68188	-385.28246
168.39201	-8.68594	-385.33196
168.49201	-8.69031	-385.41278
168.59201	-8.69563	-385.53557
168.69201	-8.70328	-385.79157
168.79201	-8.70766	-385.91078
168.89201	-8.71141	-385.94842
168.99201	-8.71609	-386.03356
169.09201	-8.72125	-386.15331
169.19201	-8.72719	-386.31213
169.29201	-8.73453	-386.56211
169.39201	-8.73828	-386.64585
169.49201	-8.74234	-386.68731
169.59201	-8.74719	-386.78497
169.69201	-8.75281	-386.92433
169.79201	-8.76031	-387.17827
169.89201	-8.76453	-387.28166
169.99201	-8.76828	-387.31611
170.09201	-8.77250	-387.37246
170.19201	-8.77781	-387.50413
170.29201	-8.78375	-387.67582
170.39201	-8.79188	-387.93716
170.49201	-8.79547	-388.04454
170.59201	-8.79875	-388.03735
170.69201	-8.80328	-388.10125
170.79201	-8.80906	-388.24117
170.89201	-8.81719	-388.52873
170.99201	-8.82156	-388.65572
171.09201	-8.82531	-388.68979
171.19201	-8.83000	-388.76963
171.29201	-8.83484	-388.87128
171.39201	-8.84016	-388.99675
171.49201	-8.84719	-389.19491
171.59201	-8.85250	-389.38513
171.69201	-8.85609	-389.39360
171.79201	-8.86078	-389.48101
171.89201	-8.86656	-389.62248
171.99201	-8.87453	-389.92804
172.09201	-8.87828	-389.99236
172.19201	-8.88219	-390.02106
172.29201	-8.88688	-390.12054
172.39201	-8.89234	-390.25167
172.49201	-8.89828	-390.42437
172.59201	-8.90500	-390.64407
172.69201	-8.90844	-390.69614
172.79201	-8.91234	-390.72269
172.89201	-8.91719	-390.81490
172.99201	-8.92313	-390.97679
173.09201	-8.93234	-391.33781
173.19201	-8.93594	-391.43473
173.29201	-8.93922	-391.42513
173.39201	-8.94375	-391.50122
173.49201	-8.94891	-391.62901
173.59201	-8.95391	-391.75826
173.69201	-8.96094	-391.98613
173.79201	-8.96484	-392.08061
173.89201	-8.96922	-392.13780
173.99201	-8.97453	-392.25721
174.09201	-8.98063	-392.43653
174.19201	-8.98656	-392.62930
174.29201	-8.99062	-392.69570
174.39201	-8.99500	-392.75035
174.49201	-8.99969	-392.85266
174.59201	-9.00469	-392.95387
174.69201	-9.01031	-393.09171
174.79201	-9.01797	-393.34315
174.89201	-9.02203	-393.45378
174.99201	-9.02594	-393.48608
175.09201	-9.03063	-393.56616
175.19201	-9.03609	-393.69613
175.29201	-9.04328	-393.93267
175.39201	-9.04750	-394.02360
175.49201	-9.05141	-394.04708
175.59201	-9.05594	-394.12168
175.69201	-9.06094	-394.21633
175.79201	-9.06641	-394.34457
175.89201	-9.07453	-394.60689
175.99201	-9.07891	-394.71713
176.09201	-9.08297	-394.74496
176.19201	-9.08766	-394.82194
176.29201	-9.09297	-394.93042
176.39201	-9.09938	-395.09887
176.49201	-9.10453	-395.24180
176.59201	-9.10813	-395.25038
176.69201	-9.11250	-395.29082
176.79201	-9.11750	-395.38810
176.89201	-9.12359	-395.52954
176.99201	-9.13297	-395.85146
177.09201	-9.13656	-395.94093
177.19201	-9.13984	-395.90424
177.29201	-9.14438	-395.95565
177.39201	-9.14953	-396.05713
177.49201	-9.15688	-396.24593
177.59201	-9.16156	-396.40516
177.69201	-9.16516	-396.40692
177.79201	-9.16969	-396.45129
177.89201	-9.17516	-396.57155
177.99201	-9.18125	-396.72548
178.09201	-9.18969	-397.02150
178.19201	-9.19281	-397.03667
178.29201	-9.19625	-397.01533
178.39201	-9.20125	-397.10557
178.49201	-9.20672	-397.22341
178.59201	-9.21406	-397.43885
178.69201	-9.21828	-397.53968
178.79201	-9.22203	-397.53929
178.89201	-9.22641	-397.59341
178.99201	-9.23125	-397.67104
179.09201	-9.23641	-397.77273
179.19201	-9.24359	-397.94353
179.29201	-9.24859	-398.10333
179.39201	-9.25219	-398.08986
179.49201	-9.25672	-398.14901
179.59201	-9.26219	-398.24578
179.69201	-9.27063	-398.46027
179.79201	-9.27516	-398.59936
179.89201	-9.27891	-398.59524
179.99201	-9.28375	-398.66158
180.09201	-9.28938	-398.78362
180.19201	-9.29563	-398.94685
180.29201	-9.30422	-399.25751
180.39201	-9.30688	-399.23856
180.49201	-9.31031	-399.19323
180.59201	-9.31484	-399.25462
180.69201	-9.32031	-399.37514
180.79201	-9.32906	-399.67960
180.89201	-9.33250	-399.74105
180.99201	-9.33578	-399.70106
181.09201	-9.34000	-399.74183
181.19201	-9.34500	-399.83979
181.29201	-9.35062	-399.96502
181.39201	-9.35906	-400.19375
181.49201	-9.36359	-400.37066
181.59201	-9.36688	-400.34869
181.69201	-9.37156	-400.38952
181.79201	-9.37719	-400.51398
181.89201	-9.38484	-400.75579
181.99201	-9.38906	-400.84547
182.09201	-9.39281	-400.85891
182.19201	-9.39688	-400.89965
182.29201	-9.40172	-400.97442
182.39201	-9.40750	-401.09450
182.49201	-9.41437	-401.29146
182.59201	-9.41969	-401.45779
182.69201	-9.42344	-401.45710
182.79201	-9.42812	-401.51694
182.89201	-9.43422	-401.64849
182.99201	-9.44219	-401.94032
183.09201	-9.44594	-401.99190
183.19201	-9.44937	-401.97778
183.29201	-9.45375	-402.02054
183.39201	-9.45859	-402.10366
183.49201	-9.46406	-402.22391
183.59201	-9.47094	-402.39778
183.69201	-9.47687	-402.62133
183.79201	-9.48047	-402.60747
183.89201	-9.48500	-402.67068
183.99201	-9.49063	-402.78861
184.09201	-9.49875	-403.07820
184.19201	-9.50266	-403.13405
184.29201	-9.50625	-403.14400
184.39201	-9.51078	-403.20250
184.49201	-9.51578	-403.29221
184.59201	-9.52141	-403.43404
184.69201	-9.52859	-403.61461
184.79201	-9.53344	-403.77963
184.89201	-9.53703	-403.77012
184.99201	-9.54172	-403.83536
185.09201	-9.54703	-403.93719
185.19201	-9.55437	-404.15829
185.29201	-9.55891	-404.26549
185.39201	-9.56281	-404.26427
185.49201	-9.56703	-404.31660
185.59201	-9.57188	-404.38831
185.69201	-9.57781	-404.52415
185.79201	-9.58547	-404.75464
185.89201	-9.58984	-404.88094
185.99201	-9.59344	-404.86479
186.09201	-9.59812	-404.92222
186.19201	-9.60359	-405.02378
186.29201	-9.61109	-405.23970
186.39201	-9.61563	-405.35864
186.49201	-9.61937	-405.36112
186.59201	-9.62391	-405.40934
186.69201	-9.62891	-405.48867
186.79201	-9.63484	-405.62341
186.89201	-9.64266	-405.87431
186.99201	-9.64641	-405.93621
187.09201	-9.64984	-405.90233
187.19201	-9.65437	-405.94131
187.29201	-9.65953	-406.04100
187.39201	-9.66734	-406.23611
187.49201	-9.67266	-406.43254
187.59201	-9.67656	-406.42598
187.69201	-9.68109	-406.47206
187.79201	-9.68609	-406.55693
187.89201	-9.69125	-406.65388
187.99201	-9.69813	-406.82220
188.09201	-9.70297	-406.94025
188.19201	-9.70688	-406.93590
188.29201	-9.71156	-406.98972
188.39201	-9.71719	-407.10160
188.49201	-9.72547	-407.32321
188.59201	-9.73094	-407.54440
188.69201	-9.73359	-407.45535
188.79201	-9.73797	-407.47634
188.89201	-9.74313	-407.55937
188.99201	-9.74859	-407.69038
189.09201	-9.75641	-407.92203
189.19201	-9.76047	-408.01752
189.29201	-9.76422	-408.00226
189.39201	-9.76875	-408.05507
189.49201	-9.77375	-408.14248
189.59201	-9.78141	-408.35169
189.69201	-9.78703	-408.57187
189.79201	-9.79063	-408.54514
189.89201	-9.79516	-408.58009
189.99201	-9.80000	-408.66277
190.09201	-9.80547	-408.77685
190.19201	-9.81328	-408.99563
190.29201	-9.81703	-409.10235
190.39201	-9.82063	-409.06900
190.49201	-9.82531	-409.12148
190.59201	-9.83047	-409.21590
190.69201	-9.83750	-409.39739
190.79201	-9.84297	-409.57338
190.89201	-9.84688	-409.58157
190.99201	-9.85141	-409.62836
191.09201	-9.85641	-409.71318
191.19201	-9.86141	-409.80026
191.29201	-9.86813	-409.95252
191.39201	-9.87297	-410.07930
191.49201	-9.87672	-410.07558
191.59201	-9.88109	-410.11190
191.69201	-9.88656	-410.21279
191.79201	-9.89453	-410.42235
191.89201	-9.89953	-410.59235
191.99201	-9.90328	-410.57000
192.09201	-9.90766	-410.58835
192.19201	-9.91250	-410.66629
192.29201	-9.91797	-410.77578
192.39201	-9.92516	-410.93045
192.49201	-9.93078	-411.14861
192.59201	-9.93453	-411.11097
192.69201	-9.93891	-411.12950
192.79201	-9.94391	-411.20407
192.89201	-9.95078	-411.35830
192.99201	-9.95609	-411.51857
193.09201	-9.95984	-411.50728
193.19201	-9.96391	-411.51536
193.29201	-9.96859	-411.56799
193.39201	-9.97406	-411.66010
193.49201	-9.98141	-411.82634
193.59201	-9.98703	-412.02053
193.69201	-9.99078	-411.99163
193.79201	-9.99563	-412.03010
193.89201	-10.00109	-412.13709
193.99201	-10.00859	-412.32860
194.09201	-10.01359	-412.45517
194.19201	-10.01734	-412.43705
194.29201	-10.02156	-412.46110
194.39201	-10.02625	-412.50780
194.49201	-10.03172	-412.60752
194.59201	-10.03875	-412.78625
194.69201	-10.04422	-412.96205
194.79201	-10.04766	-412.91121
194.89201	-10.05203	-412.94006
194.99201	-10.05734	-413.02371
195.09201	-10.06422	-413.19233
195.19201	-10.06922	-413.31708
195.29201	-10.07297	-413.28594
195.39201	-10.07719	-413.30442
195.49201	-10.08188	-413.35750
195.59201	-10.08734	-413.44774
195.69201	-10.09359	-413.59025
195.79201	-10.10125	-413.83407
195.89201	-10.10469	-413.80626
195.99201	-10.10906	-413.81294
196.09201	-10.11422	-413.88363
196.19201	-10.12141	-414.04527
196.29201	-10.12609	-414.15533
196.39201	-10.13000	-414.13504
196.49201	-10.13453	-414.16070
196.59201	-10.14016	-414.26218
196.69201	-10.14766	-414.48149
196.79201	-10.15688	-414.83271
196.89201	-10.15906	-414.77033
196.99201	-10.16187	-414.65709
197.09201	-10.16625	-414.69431
197.19201	-10.17109	-414.76157
197.29201	-10.17813	-414.92608
197.39201	-10.18344	-415.10016
197.49201	-10.18719	-415.08687
197.59201	-10.19141	-415.10329
197.69201	-10.19609	-415.15636
197.79201	-10.20156	-415.26112
197.89201	-10.20875	-415.41433
197.99201	-10.21438	-415.61344
198.09201	-10.21797	-415.57023
198.19201	-10.22250	-415.58892
198.29201	-10.22766	-415.67191
198.39201	-10.23406	-415.80096
198.49201	-10.23937	-415.93871
198.59201	-10.24359	-415.95319
198.69201	-10.24828	-415.99518
198.79201	-10.25344	-416.07219
198.89201	-10.25922	-416.19456
198.99201	-10.26750	-416.42183
199.09201	-10.27125	-416.49574
199.19201	-10.27437	-416.40681
199.29201	-10.27875	-416.43307
199.39201	-10.28422	-416.52393
199.49201	-10.29188	-416.70406
199.59201	-10.29703	-416.90156
199.69201	-10.30063	-416.84926
[truncated: 9,452 more rows]
