# Supplementary material for: Strengthening of 3D Printed Fused Deposition Manufactured Parts Using the Fill Compositing Technique
Source: PLoS One. 2015 Apr 16;10(4):e0122915. doi: 10.1371/journal.pone.0122915 (PMC4400136; doi:10.1371/journal.pone.0122915)
Supplement: S1 File — This is the raw data and information on all the samples presented in this manuscript. (ZIP) [file pone.0122915.s001.zip › Specimen_RawData_55.csv]

Time	Extension	Load
(sec)	(mm)	(N)
0.00000	-0.00016	0.00978
0.10000	-0.00016	0.00361
0.20000	-0.00297	0.00623
0.30000	-0.01281	0.00544
0.40000	-0.01844	0.00618
0.50000	-0.02359	0.00262
0.60000	-0.02922	0.00597
0.70000	-0.03563	-0.00032
0.80000	-0.04391	0.00595
0.90000	-0.04766	0.00052
1.00000	-0.05203	0.00227
1.10000	-0.05750	0.00552
1.20000	-0.06453	0.00458
1.30000	-0.06891	0.00455
1.40000	-0.07234	0.00056
1.50000	-0.07656	0.00704
1.60000	-0.08156	-0.00340
1.70000	-0.08766	-0.00040
1.80000	-0.09375	0.00395
1.90000	-0.10000	-0.00117
2.00000	-0.10344	0.00150
2.10000	-0.10781	0.00315
2.20000	-0.11266	-0.00161
2.30000	-0.11906	0.00667
2.40000	-0.12563	0.00361
2.50000	-0.12969	0.00187
2.60000	-0.13406	0.00358
2.70000	-0.13875	0.00426
2.80000	-0.14406	-0.00284
2.90000	-0.15031	0.00249
3.00000	-0.15594	0.00267
3.10000	-0.15969	0.00557
3.20000	-0.16438	0.00209
3.30000	-0.16953	0.00003
3.40000	-0.17609	-0.00490
3.50000	-0.18219	0.00261
3.60000	-0.18609	0.00109
3.70000	-0.19047	0.00288
3.80000	-0.19500	-0.00108
3.90000	-0.20031	0.00208
4.00000	-0.20719	0.00870
4.10000	-0.21328	0.00959
4.20000	-0.21688	0.00548
4.30000	-0.22141	0.00400
4.40000	-0.22641	-0.00026
4.50000	-0.23281	0.00269
4.60000	-0.23859	-0.00105
4.70000	-0.24266	-0.00102
4.80000	-0.24688	0.00074
4.90000	-0.25172	0.00106
5.00000	-0.25719	-0.00048
5.10000	-0.26391	-0.00306
5.20000	-0.26984	0.00257
5.30000	-0.27375	-0.00106
5.40000	-0.27797	0.00288
5.50000	-0.28281	0.00012
5.60000	-0.28844	0.00704
5.70000	-0.29453	-0.00208
5.80000	-0.29891	-0.00047
5.90000	-0.30344	0.00580
6.00000	-0.30844	0.00577
6.10000	-0.31422	0.00670
6.20000	-0.32094	-0.00052
6.30000	-0.32625	0.00585
6.40000	-0.32984	0.00245
6.50000	-0.33453	0.00158
6.60000	-0.33953	0.00098
6.70000	-0.34531	0.00152
6.80000	-0.35219	-0.00008
6.90000	-0.35641	-0.00387
7.00000	-0.36047	0.01369
7.10000	-0.36516	0.00984
7.20000	-0.37016	0.00517
7.30000	-0.37609	0.00455
7.40000	-0.38281	0.00826
7.50000	-0.38656	0.00184
7.60000	-0.39094	0.00020
7.70000	-0.39625	0.00542
7.80000	-0.40250	0.00800
7.90000	-0.40938	0.00706
8.00000	-0.41313	-0.00694
8.10000	-0.41719	0.00428
8.20000	-0.42172	0.00226
8.30000	-0.42672	0.00127
8.40000	-0.43297	0.00512
8.50000	-0.44016	0.00005
8.60000	-0.44406	0.00608
8.70000	-0.44828	0.00229
8.80000	-0.45344	0.00611
8.90000	-0.46016	0.00319
9.00000	-0.46625	-0.00214
9.10000	-0.46984	0.00797
9.20000	-0.47375	0.00743
9.30000	-0.47844	0.00448
9.40000	-0.48359	0.00377
9.50000	-0.48953	0.00321
9.60000	-0.49656	0.00067
9.70000	-0.50094	0.00950
9.80000	-0.50563	-0.00020
9.90000	-0.51109	0.00494
10.00000	-0.51797	0.00332
10.10000	-0.52312	0.00412
10.20000	-0.52703	0.00489
10.30000	-0.53125	0.00261
10.40000	-0.53641	0.00494
10.50000	-0.54234	0.00732
10.60000	-0.54969	0.01147
10.70000	-0.55375	0.00289
10.80000	-0.55719	0.00043
10.90000	-0.56141	0.00638
11.00000	-0.56641	0.00905
11.10000	-0.57234	0.00591
11.20000	-0.57859	0.00749
11.30000	-0.58312	0.00435
11.40000	-0.58734	0.00841
11.50000	-0.59219	0.00571
11.60000	-0.59750	-0.00045
11.70000	-0.60328	-0.02478
11.80000	-0.60969	-0.05485
11.90000	-0.61375	-0.08080
12.00000	-0.61828	-0.10546
12.10000	-0.62313	-0.14675
12.20000	-0.62891	-0.22436
12.30000	-0.63531	-0.28124
12.40000	-0.63969	-0.29842
12.50000	-0.64391	-0.31664
12.60000	-0.64859	-0.33179
12.70000	-0.65391	-0.36165
12.80000	-0.65984	-0.45825
12.90000	-0.66641	-0.69664
13.00000	-0.67063	-0.89419
13.10000	-0.67500	-1.06502
13.20000	-0.68000	-1.26221
13.30000	-0.68578	-1.49234
13.40000	-0.69203	-1.74110
13.50000	-0.69641	-1.92826
13.60000	-0.70078	-2.10076
13.70000	-0.70547	-2.28342
13.80000	-0.71078	-2.49537
13.90000	-0.71688	-2.75459
14.00000	-0.72375	-3.03680
14.10000	-0.72766	-3.22928
14.20000	-0.73203	-3.39822
14.30000	-0.73687	-3.59635
14.40000	-0.74219	-3.80974
14.50000	-0.74875	-4.08383
14.60000	-0.75344	-4.29519
14.70000	-0.75781	-4.47212
14.80000	-0.76219	-4.65673
14.90000	-0.76734	-4.86171
15.00000	-0.77344	-5.10742
15.10000	-0.78125	-5.45185
15.20000	-0.78484	-5.62887
15.30000	-0.78922	-5.79419
15.40000	-0.79438	-6.01395
15.50000	-0.80047	-6.26794
15.60000	-0.80578	-6.52776
15.70000	-0.80984	-6.69851
15.80000	-0.81391	-6.86551
15.90000	-0.81859	-7.05258
16.00000	-0.82359	-7.26676
16.10000	-0.82953	-7.50967
16.20000	-0.83625	-7.81280
16.30000	-0.84016	-7.97349
16.40000	-0.84422	-8.13513
16.50000	-0.84906	-8.32810
16.60000	-0.85469	-8.55506
16.70000	-0.86188	-8.85431
16.80000	-0.86687	-9.07747
16.90000	-0.87141	-9.26863
17.00000	-0.87672	-9.48639
17.10000	-0.88266	-9.74288
17.20000	-0.89047	-10.05965
17.30000	-0.89531	-10.33912
17.40000	-0.89828	-10.44384
17.50000	-0.90266	-10.63087
17.60000	-0.90750	-10.83947
17.70000	-0.91328	-11.09408
17.80000	-0.91984	-11.40471
17.90000	-0.92391	-11.58450
18.00000	-0.92766	-11.75158
18.10000	-0.93203	-11.93700
18.20000	-0.93688	-12.14832
18.30000	-0.94266	-12.40622
18.40000	-0.95016	-12.74553
18.50000	-0.95453	-12.95201
18.60000	-0.95922	-13.16339
18.70000	-0.96406	-13.38033
18.80000	-0.96969	-13.62752
18.90000	-0.97688	-13.95404
19.00000	-0.98109	-14.17365
19.10000	-0.98500	-14.34147
19.20000	-0.98953	-14.54710
19.30000	-0.99469	-14.77056
19.40000	-1.00047	-15.03523
19.50000	-1.00734	-15.36030
19.60000	-1.01125	-15.55871
19.70000	-1.01547	-15.73510
19.80000	-1.02031	-15.95302
19.90000	-1.02641	-16.20376
20.00000	-1.03359	-16.54560
20.10000	-1.03766	-16.76239
20.20000	-1.04172	-16.93726
20.30000	-1.04625	-17.14596
20.40000	-1.05125	-17.37250
20.50000	-1.05687	-17.62091
20.60000	-1.06406	-17.95863
20.70000	-1.06813	-18.15239
20.80000	-1.07219	-18.32763
20.90000	-1.07703	-18.54629
21.00000	-1.08328	-18.82050
21.10000	-1.09031	-19.16880
21.20000	-1.09469	-19.39005
21.30000	-1.09875	-19.56820
21.40000	-1.10328	-19.78183
21.50000	-1.10859	-20.01706
21.60000	-1.11406	-20.26310
21.70000	-1.12047	-20.56040
21.80000	-1.12453	-20.76261
21.90000	-1.12891	-20.95525
22.00000	-1.13391	-21.17632
22.10000	-1.13938	-21.44326
22.20000	-1.14641	-21.77142
22.30000	-1.15078	-21.97155
22.40000	-1.15469	-22.14647
22.50000	-1.15938	-22.35532
22.60000	-1.16484	-22.60367
22.70000	-1.17125	-22.89446
22.80000	-1.17828	-23.24377
22.90000	-1.18203	-23.43290
23.00000	-1.18625	-23.61147
23.10000	-1.19109	-23.84122
23.20000	-1.19688	-24.10440
23.30000	-1.20328	-24.41667
23.40000	-1.20766	-24.61770
23.50000	-1.21188	-24.80697
23.60000	-1.21641	-25.03642
23.70000	-1.22141	-25.25748
23.80000	-1.22703	-25.51201
23.90000	-1.23406	-25.85156
24.00000	-1.23828	-26.05382
24.10000	-1.24250	-26.25425
24.20000	-1.24750	-26.48101
24.30000	-1.25344	-26.74997
24.40000	-1.26031	-27.09978
24.50000	-1.26469	-27.31509
24.60000	-1.26859	-27.49480
24.70000	-1.27344	-27.70807
24.80000	-1.27844	-27.96020
24.90000	-1.28406	-28.21470
25.00000	-1.29094	-28.52838
25.10000	-1.29500	-28.75842
25.20000	-1.29922	-28.93513
25.30000	-1.30406	-29.16510
25.40000	-1.31000	-29.43890
25.50000	-1.31703	-29.77956
25.60000	-1.32141	-30.00567
25.70000	-1.32547	-30.19473
25.80000	-1.33031	-30.42120
25.90000	-1.33547	-30.67508
26.00000	-1.34125	-30.94892
26.10000	-1.34844	-31.29465
26.20000	-1.35266	-31.53455
26.30000	-1.35672	-31.71360
26.40000	-1.36187	-31.96624
26.50000	-1.36828	-32.26939
26.60000	-1.37469	-32.62355
26.70000	-1.37844	-32.81641
26.80000	-1.38250	-33.00190
26.90000	-1.38703	-33.22798
27.00000	-1.39203	-33.47665
27.10000	-1.39781	-33.76443
27.20000	-1.40484	-34.12077
27.30000	-1.40875	-34.33557
27.40000	-1.41297	-34.52614
27.50000	-1.41781	-34.77528
27.60000	-1.42344	-35.04973
27.70000	-1.43000	-35.37797
27.80000	-1.43469	-35.63007
27.90000	-1.43906	-35.83303
28.00000	-1.44391	-36.06702
28.10000	-1.44891	-36.31820
28.20000	-1.45422	-36.58761
28.30000	-1.46078	-36.92397
28.40000	-1.46484	-37.13409
28.50000	-1.46906	-37.32192
28.60000	-1.47375	-37.55558
28.70000	-1.47922	-37.82075
28.80000	-1.48578	-38.13408
28.90000	-1.49062	-38.39623
29.00000	-1.49500	-38.59831
29.10000	-1.49984	-38.83090
29.20000	-1.50484	-39.07163
29.30000	-1.51063	-39.34383
29.40000	-1.51766	-39.68349
29.50000	-1.52203	-39.91303
29.60000	-1.52625	-40.10559
29.70000	-1.53125	-40.33648
29.80000	-1.53688	-40.60275
29.90000	-1.54328	-40.91661
30.00000	-1.54781	-41.14309
30.10000	-1.55188	-41.32777
30.20000	-1.55625	-41.53962
30.30000	-1.56125	-41.76417
30.40000	-1.56672	-42.01560
30.50000	-1.57344	-42.31764
30.60000	-1.57844	-42.58627
30.70000	-1.58281	-42.77517
30.80000	-1.58766	-42.99312
30.90000	-1.59328	-43.26202
31.00000	-1.60109	-43.61303
31.10000	-1.60563	-43.86667
31.20000	-1.60938	-44.02381
31.30000	-1.61375	-44.23059
31.40000	-1.61891	-44.46530
31.50000	-1.62484	-44.74376
31.60000	-1.63188	-45.09743
31.70000	-1.63563	-45.28624
31.80000	-1.63969	-45.45269
31.90000	-1.64422	-45.67291
32.00000	-1.64922	-45.90137
32.10000	-1.65547	-46.17763
32.20000	-1.66078	-46.45551
32.30000	-1.66484	-46.62804
32.40000	-1.66953	-46.84075
32.50000	-1.67453	-47.06863
32.60000	-1.68016	-47.31896
32.70000	-1.68828	-47.66221
32.80000	-1.69219	-47.88470
32.90000	-1.69609	-48.04227
33.00000	-1.70063	-48.24853
33.10000	-1.70625	-48.49512
33.20000	-1.71422	-48.84334
33.30000	-1.71891	-49.09956
33.40000	-1.72297	-49.26223
33.50000	-1.72781	-49.48670
33.60000	-1.73297	-49.72124
33.70000	-1.73891	-49.99197
33.80000	-1.74719	-50.41732
33.90000	-1.75047	-50.58037
34.00000	-1.75438	-50.73717
34.10000	-1.75922	-50.97211
34.20000	-1.76500	-51.24600
34.30000	-1.77141	-51.56282
34.40000	-1.77516	-51.74083
34.50000	-1.77906	-51.90388
34.60000	-1.78359	-52.12381
34.70000	-1.78891	-52.37191
34.80000	-1.79516	-52.65524
34.90000	-1.80266	-53.04752
35.00000	-1.80641	-53.24036
35.10000	-1.81031	-53.40723
35.20000	-1.81484	-53.61878
35.30000	-1.82016	-53.87195
35.40000	-1.82641	-54.16368
35.50000	-1.83141	-54.42874
35.60000	-1.83563	-54.62093
35.70000	-1.84016	-54.81836
35.80000	-1.84531	-55.06260
35.90000	-1.85156	-55.35748
36.00000	-1.86000	-55.77388
36.10000	-1.86328	-55.95378
36.20000	-1.86703	-56.11582
36.30000	-1.87172	-56.33026
36.40000	-1.87719	-56.58839
36.50000	-1.88375	-56.90175
36.60000	-1.88859	-57.14228
36.70000	-1.89266	-57.32717
36.80000	-1.89734	-57.53879
36.90000	-1.90234	-57.78114
37.00000	-1.90844	-58.05252
37.10000	-1.91594	-58.42846
37.20000	-1.91984	-58.64627
37.30000	-1.92359	-58.80779
37.40000	-1.92828	-59.02150
37.50000	-1.93391	-59.29487
37.60000	-1.94094	-59.63136
37.70000	-1.94547	-59.87538
37.80000	-1.94969	-60.06684
37.90000	-1.95406	-60.26507
38.00000	-1.95938	-60.51530
38.10000	-1.96484	-60.79070
38.20000	-1.97109	-61.08625
38.30000	-1.97625	-61.35262
38.40000	-1.98031	-61.53319
38.50000	-1.98516	-61.76230
38.60000	-1.99094	-62.03192
38.70000	-1.99813	-62.38390
38.80000	-2.00281	-62.62916
38.90000	-2.00656	-62.80647
39.00000	-2.01109	-63.01008
39.10000	-2.01625	-63.25690
39.20000	-2.02250	-63.55548
39.30000	-2.02953	-63.91704
39.40000	-2.03328	-64.11889
39.50000	-2.03734	-64.30026
39.60000	-2.04234	-64.53301
39.70000	-2.04797	-64.81006
39.80000	-2.05438	-65.12033
39.90000	-2.05859	-65.34968
40.00000	-2.06266	-65.52766
40.10000	-2.06703	-65.72872
40.20000	-2.07188	-65.95796
40.30000	-2.07750	-66.23054
40.40000	-2.08562	-66.60753
40.50000	-2.09016	-66.87833
40.60000	-2.09437	-67.06327
40.70000	-2.09922	-67.28999
40.80000	-2.10484	-67.56311
40.90000	-2.11125	-67.88255
41.00000	-2.11562	-68.12737
41.10000	-2.11984	-68.30209
41.20000	-2.12437	-68.52964
41.30000	-2.12938	-68.76843
41.40000	-2.13500	-69.04930
41.50000	-2.14125	-69.34685
41.60000	-2.14578	-69.57948
41.70000	-2.15000	-69.75976
41.80000	-2.15484	-69.99517
41.90000	-2.16047	-70.26706
42.00000	-2.16875	-70.63594
42.10000	-2.17359	-70.93867
42.20000	-2.17703	-71.09058
42.30000	-2.18156	-71.29698
42.40000	-2.18672	-71.55462
42.50000	-2.19219	-71.81781
42.60000	-2.19813	-72.10273
42.70000	-2.20281	-72.34079
42.80000	-2.20734	-72.54346
42.90000	-2.21250	-72.79836
43.00000	-2.21891	-73.12109
43.10000	-2.22656	-73.52486
43.20000	-2.23031	-73.76730
43.30000	-2.23391	-73.92687
43.40000	-2.23813	-74.12893
43.50000	-2.24266	-74.35960
43.60000	-2.24781	-74.59463
43.70000	-2.25500	-74.94541
43.80000	-2.25969	-75.22213
43.90000	-2.26391	-75.40399
44.00000	-2.26875	-75.62470
44.10000	-2.27453	-75.90225
44.20000	-2.28188	-76.27247
44.30000	-2.28625	-76.52181
44.40000	-2.29000	-76.69126
44.50000	-2.29438	-76.89238
44.60000	-2.29922	-77.12960
44.70000	-2.30438	-77.37926
44.80000	-2.31109	-77.67414
44.90000	-2.31625	-77.95383
45.00000	-2.32031	-78.14484
45.10000	-2.32484	-78.34128
45.20000	-2.33016	-78.58572
45.30000	-2.33734	-78.92578
45.40000	-2.34281	-79.21706
45.50000	-2.34688	-79.39295
45.60000	-2.35141	-79.60663
45.70000	-2.35641	-79.83679
45.80000	-2.36172	-80.08762
45.90000	-2.36875	-80.40272
46.00000	-2.37328	-80.66458
46.10000	-2.37750	-80.84011
46.20000	-2.38234	-81.06194
46.30000	-2.38766	-81.29757
46.40000	-2.39484	-81.64158
46.50000	-2.39922	-81.87908
46.60000	-2.40297	-82.02023
46.70000	-2.40719	-82.21438
46.80000	-2.41219	-82.44091
46.90000	-2.41781	-82.69828
47.00000	-2.42531	-83.01331
47.10000	-2.43094	-83.34975
47.20000	-2.43484	-83.50336
47.30000	-2.43969	-83.71057
47.40000	-2.44484	-83.95031
47.50000	-2.45156	-84.25136
47.60000	-2.45641	-84.52883
47.70000	-2.46047	-84.69767
47.80000	-2.46500	-84.92354
47.90000	-2.47000	-85.15882
48.00000	-2.47578	-85.41422
48.10000	-2.48313	-85.73657
48.20000	-2.48672	-85.96744
48.30000	-2.49047	-86.12267
48.40000	-2.49531	-86.32317
48.50000	-2.50063	-86.57877
48.60000	-2.50766	-86.88939
48.70000	-2.51250	-87.15940
48.80000	-2.51672	-87.34289
48.90000	-2.52094	-87.51949
49.00000	-2.52563	-87.74088
49.10000	-2.53063	-87.97331
49.20000	-2.53750	-88.25839
49.30000	-2.54406	-88.62743
49.40000	-2.54781	-88.77829
49.50000	-2.55219	-88.95450
49.60000	-2.55750	-89.19875
49.70000	-2.56484	-89.51096
49.80000	-2.57016	-89.81542
49.90000	-2.57406	-89.98710
50.00000	-2.57875	-90.19782
50.10000	-2.58422	-90.45611
50.20000	-2.59047	-90.73859
50.30000	-2.59859	-91.10705
50.40000	-2.60234	-91.35734
50.50000	-2.60562	-91.48549
50.60000	-2.61016	-91.70277
50.70000	-2.61516	-91.94355
50.80000	-2.62234	-92.28404
50.90000	-2.62703	-92.55386
51.00000	-2.63078	-92.72348
51.10000	-2.63516	-92.92933
51.20000	-2.64000	-93.16230
51.30000	-2.64531	-93.42213
51.40000	-2.65203	-93.72070
51.50000	-2.65734	-94.02869
51.60000	-2.66125	-94.20444
51.70000	-2.66625	-94.42448
51.80000	-2.67219	-94.71031
51.90000	-2.67984	-95.09120
52.00000	-2.68406	-95.33725
52.10000	-2.68781	-95.49720
52.20000	-2.69219	-95.70464
52.30000	-2.69688	-95.93248
52.40000	-2.70219	-96.19912
52.50000	-2.70906	-96.50452
52.60000	-2.71391	-96.79649
52.70000	-2.71781	-96.96648
52.80000	-2.72234	-97.17537
52.90000	-2.72750	-97.42051
53.00000	-2.73437	-97.73071
53.10000	-2.74000	-98.05419
53.20000	-2.74422	-98.25018
53.30000	-2.74891	-98.45668
53.40000	-2.75391	-98.70690
53.50000	-2.75922	-98.96804
53.60000	-2.76625	-99.30015
53.70000	-2.77125	-99.59347
53.80000	-2.77516	-99.75711
53.90000	-2.77922	-99.95531
54.00000	-2.78422	-100.18677
54.10000	-2.79109	-100.49364
54.20000	-2.79688	-100.82896
54.30000	-2.80094	-101.01610
54.40000	-2.80547	-101.23660
54.50000	-2.81031	-101.47590
54.60000	-2.81594	-101.74179
54.70000	-2.82266	-102.04571
54.80000	-2.82734	-102.32830
54.90000	-2.83156	-102.50334
55.00000	-2.83641	-102.73167
55.10000	-2.84156	-102.98310
55.20000	-2.84844	-103.29468
55.30000	-2.85437	-103.63922
55.40000	-2.85781	-103.79523
55.50000	-2.86172	-103.96437
55.60000	-2.86656	-104.19820
55.70000	-2.87172	-104.45614
55.80000	-2.87906	-104.77314
55.90000	-2.88500	-105.13589
56.00000	-2.88875	-105.29582
56.10000	-2.89328	-105.49663
56.20000	-2.89844	-105.74389
56.30000	-2.90438	-106.01696
56.40000	-2.90984	-106.31788
56.50000	-2.91391	-106.51102
56.60000	-2.91844	-106.70549
56.70000	-2.92328	-106.93778
56.80000	-2.92859	-107.18794
56.90000	-2.93625	-107.51954
57.00000	-2.94188	-107.86619
57.10000	-2.94547	-108.01873
57.20000	-2.94984	-108.21839
57.30000	-2.95516	-108.45266
57.40000	-2.96187	-108.77572
57.50000	-2.96750	-109.09379
57.60000	-2.97125	-109.26794
57.70000	-2.97578	-109.46549
57.80000	-2.98109	-109.71191
57.90000	-2.98719	-110.00995
58.00000	-2.99469	-110.38862
58.10000	-2.99859	-110.64606
58.20000	-3.00219	-110.79888
58.30000	-3.00672	-111.01399
58.40000	-3.01188	-111.25585
58.50000	-3.01859	-111.57011
58.60000	-3.02422	-111.89242
58.70000	-3.02844	-112.08017
58.80000	-3.03281	-112.30540
58.90000	-3.03797	-112.54673
59.00000	-3.04406	-112.85228
59.10000	-3.05156	-113.23620
59.20000	-3.05531	-113.48838
59.30000	-3.05891	-113.64684
59.40000	-3.06328	-113.86243
59.50000	-3.06859	-114.11512
59.60000	-3.07453	-114.39973
59.70000	-3.08031	-114.71546
59.80000	-3.08453	-114.93117
59.90000	-3.08906	-115.14977
60.00000	-3.09406	-115.39439
60.10000	-3.09953	-115.66324
60.20000	-3.10609	-115.97550
60.30000	-3.11125	-116.28761
60.40000	-3.11516	-116.46002
60.50000	-3.11984	-116.68216
60.60000	-3.12484	-116.93505
60.70000	-3.13141	-117.23723
60.80000	-3.13734	-117.58222
60.90000	-3.14141	-117.77941
61.00000	-3.14563	-117.97249
61.10000	-3.15062	-118.21248
61.20000	-3.15594	-118.46243
61.30000	-3.16234	-118.78087
61.40000	-3.16812	-119.10065
61.50000	-3.17219	-119.29099
61.60000	-3.17672	-119.50549
61.70000	-3.18203	-119.76571
61.80000	-3.18844	-120.07618
61.90000	-3.19406	-120.38057
62.00000	-3.19812	-120.57640
62.10000	-3.20234	-120.76744
62.20000	-3.20687	-120.97152
62.30000	-3.21203	-121.22805
62.40000	-3.21828	-121.52460
62.50000	-3.22500	-121.87932
62.60000	-3.22891	-122.07355
62.70000	-3.23359	-122.27872
62.80000	-3.23891	-122.52223
62.90000	-3.24516	-122.80825
63.00000	-3.25016	-123.08076
63.10000	-3.25422	-123.27076
63.20000	-3.25875	-123.47794
63.30000	-3.26391	-123.72245
63.40000	-3.26953	-123.99973
63.50000	-3.27656	-124.30406
63.60000	-3.28250	-124.64754
63.70000	-3.28594	-124.78372
63.80000	-3.29047	-124.99300
63.90000	-3.29578	-125.23971
64.00000	-3.30266	-125.56376
64.10000	-3.30797	-125.86491
64.20000	-3.31172	-126.05155
64.30000	-3.31609	-126.23942
64.40000	-3.32109	-126.46779
64.50000	-3.32672	-126.74817
64.60000	-3.33297	-127.02742
64.70000	-3.33828	-127.34029
64.80000	-3.34219	-127.51177
64.90000	-3.34656	-127.72064
65.00000	-3.35156	-127.96013
65.10000	-3.35797	-128.23313
65.20000	-3.36422	-128.57370
65.30000	-3.36828	-128.76219
65.40000	-3.37234	-128.94431
65.50000	-3.37703	-129.15891
65.60000	-3.38203	-129.39215
65.70000	-3.38844	-129.66496
65.80000	-3.39484	-130.02361
65.90000	-3.39875	-130.18842
66.00000	-3.40328	-130.37275
66.10000	-3.40844	-130.60561
66.20000	-3.41516	-130.88530
66.30000	-3.42141	-131.25648
66.40000	-3.42531	-131.41915
66.50000	-3.42953	-131.60214
66.60000	-3.43437	-131.81545
66.70000	-3.44016	-132.08617
66.80000	-3.44797	-132.40162
66.90000	-3.45328	-132.73862
67.00000	-3.45656	-132.87222
67.10000	-3.46094	-133.07023
67.20000	-3.46609	-133.31267
67.30000	-3.47250	-133.59112
67.40000	-3.47844	-133.92702
67.50000	-3.48219	-134.10179
67.60000	-3.48656	-134.28549
67.70000	-3.49125	-134.49892
67.80000	-3.49609	-134.73274
67.90000	-3.50188	-134.99501
68.00000	-3.50875	-135.36012
68.10000	-3.51281	-135.54890
68.20000	-3.51750	-135.75362
68.30000	-3.52297	-136.00419
68.40000	-3.53000	-136.31742
68.50000	-3.53500	-136.61075
68.60000	-3.53859	-136.77005
68.70000	-3.54281	-136.95575
68.80000	-3.54766	-137.18466
68.90000	-3.55313	-137.44877
69.00000	-3.56000	-137.75070
69.10000	-3.56609	-138.10866
69.20000	-3.56969	-138.25384
69.30000	-3.57391	-138.43288
69.40000	-3.57875	-138.63948
69.50000	-3.58484	-138.90362
69.60000	-3.59125	-139.24313
69.70000	-3.59547	-139.44004
69.80000	-3.59984	-139.61098
69.90000	-3.60469	-139.80350
69.96000	-3.60813	-139.29211
69.96800	-3.60859	-138.70661
69.97600	-3.60906	-138.18087
69.98800	-3.60969	-137.63760
70.08800	-3.61609	-137.66550
70.18800	-3.62203	-138.02035
70.28800	-3.62578	-138.20758
70.38800	-3.63000	-138.42474
70.48800	-3.63516	-138.67241
70.58800	-3.64172	-138.98489
70.68800	-3.64813	-139.35079
70.78800	-3.65188	-139.54377
70.88800	-3.65594	-139.73945
70.98800	-3.66063	-139.96568
71.08800	-3.66609	-140.24220
71.18800	-3.67250	-140.54558
71.28800	-3.67891	-140.91615
71.38800	-3.68250	-141.10674
71.48800	-3.68688	-141.30346
71.58800	-3.69203	-141.55531
71.68800	-3.69828	-141.84035
71.78800	-3.70484	-142.21577
71.88800	-3.70875	-142.41147
71.98800	-3.71281	-142.61767
72.08800	-3.71734	-142.84067
72.18800	-3.72266	-143.09439
72.28800	-3.72875	-143.38672
72.38800	-3.73531	-143.74498
72.48800	-3.73891	-143.91446
72.58800	-3.74328	-144.11318
72.68800	-3.74844	-144.36927
72.78800	-3.75516	-144.67424
72.88800	-3.76187	-145.05981
72.98800	-3.76562	-145.24734
73.08800	-3.76953	-145.42669
73.18800	-3.77422	-145.63324
73.28800	-3.77922	-145.87358
73.38800	-3.78500	-146.13347
73.48800	-3.79219	-146.47786
73.58800	-3.79594	-146.70588
73.68800	-3.80000	-146.86537
73.78800	-3.80516	-147.10434
73.88800	-3.81203	-147.39156
73.98800	-3.81906	-147.78367
74.08800	-3.82250	-147.94949
74.18800	-3.82656	-148.11558
74.28800	-3.83156	-148.35778
74.38800	-3.83719	-148.62691
74.48800	-3.84344	-148.92222
74.58800	-3.85016	-149.29323
74.68800	-3.85359	-149.47426
74.78800	-3.85797	-149.65877
74.88800	-3.86328	-149.91969
74.98800	-3.86922	-150.20853
75.08800	-3.87516	-150.53497
75.18800	-3.87922	-150.75007
75.28800	-3.88328	-150.93736
75.38800	-3.88766	-151.15681
75.48800	-3.89281	-151.39288
75.58800	-3.89875	-151.67542
75.68800	-3.90563	-152.04541
75.78800	-3.90953	-152.24539
75.88800	-3.91422	-152.45731
75.98800	-3.91938	-152.70856
76.08800	-3.92531	-152.99100
76.18800	-3.93109	-153.30124
76.28800	-3.93531	-153.52125
76.38800	-3.93938	-153.70266
76.48800	-3.94406	-153.91892
76.58800	-3.94906	-154.15031
76.68800	-3.95484	-154.43137
76.78800	-3.96219	-154.81570
76.88800	-3.96625	-155.02180
76.98800	-3.97078	-155.22330
77.08800	-3.97625	-155.49816
77.18800	-3.98328	-155.81487
77.28800	-3.98859	-156.13069
77.38800	-3.99219	-156.29736
77.48800	-3.99656	-156.49717
77.58800	-4.00125	-156.72071
77.68800	-4.00625	-156.97184
77.78800	-4.01219	-157.25584
77.88800	-4.01859	-157.58917
77.98800	-4.02266	-157.79291
78.08800	-4.02703	-157.98818
78.18800	-4.03172	-158.21281
78.28800	-4.03734	-158.47142
78.38800	-4.04469	-158.84858
78.48800	-4.04875	-159.06347
78.58800	-4.05281	-159.24023
78.68800	-4.05750	-159.45312
78.78800	-4.06281	-159.70188
78.88800	-4.06922	-159.98930
78.98800	-4.07531	-160.30599
79.08800	-4.07922	-160.50191
79.18800	-4.08359	-160.68505
79.28800	-4.08859	-160.92141
79.38800	-4.09422	-161.18588
79.48800	-4.10109	-161.48482
79.58800	-4.10563	-161.73686
79.68800	-4.10953	-161.91377
79.78800	-4.11406	-162.10975
79.88800	-4.11906	-162.33413
79.98800	-4.12500	-162.60509
80.08800	-4.13266	-162.97074
80.18800	-4.13656	-163.17880
80.28800	-4.14078	-163.34921
80.38800	-4.14609	-163.57702
80.48800	-4.15219	-163.86020
80.58800	-4.15891	-164.19937
80.68800	-4.16266	-164.37475
80.78800	-4.16688	-164.54677
80.88800	-4.17156	-164.77197
80.98800	-4.17656	-165.00792
81.08800	-4.18250	-165.27382
81.18800	-4.19016	-165.65283
81.28800	-4.19344	-165.82097
81.38800	-4.19734	-165.98086
81.48800	-4.20219	-166.18928
81.58800	-4.20828	-166.45879
81.68800	-4.21594	-166.83999
81.78800	-4.22000	-167.04877
81.88800	-4.22391	-167.22341
81.98800	-4.22859	-167.42048
82.08800	-4.23375	-167.66465
82.18800	-4.23891	-167.88934
82.28800	-4.24563	-168.21754
82.38800	-4.24953	-168.40947
82.48800	-4.25359	-168.58290
82.58800	-4.25844	-168.78381
82.68800	-4.26422	-169.03891
82.78800	-4.27188	-169.40908
82.88800	-4.27594	-169.60923
82.98800	-4.27984	-169.77006
83.08800	-4.28438	-169.96807
83.18800	-4.28984	-170.21218
83.28800	-4.29656	-170.50625
83.38800	-4.30516	-170.95464
83.48800	-4.30813	-171.10357
83.58800	-4.31219	-171.26241
83.68800	-4.31734	-171.50283
83.78800	-4.32297	-171.74569
83.88800	-4.32922	-172.07603
83.98800	-4.33297	-172.26389
84.08800	-4.33703	-172.43178
84.18800	-4.34141	-172.64524
84.28800	-4.34641	-172.86783
84.38800	-4.35250	-173.15863
84.48800	-4.35984	-173.52396
84.58800	-4.36313	-173.69550
84.68800	-4.36703	-173.85298
84.78800	-4.37187	-174.06645
84.88800	-4.37813	-174.34277
84.98800	-4.38641	-174.75255
85.08800	-4.39078	-174.99490
85.18800	-4.39453	-175.14691
85.28800	-4.39922	-175.35846
85.38800	-4.40391	-175.59329
85.48800	-4.40938	-175.82941
85.58800	-4.41672	-176.16858
85.68800	-4.42094	-176.42373
85.78800	-4.42469	-176.58223
85.88800	-4.42953	-176.79799
85.98800	-4.43562	-177.07582
86.08800	-4.44281	-177.42091
86.18800	-4.44672	-177.64443
86.28800	-4.45047	-177.79961
86.38800	-4.45500	-178.00486
86.48800	-4.46047	-178.26273
86.58800	-4.46672	-178.56787
86.68800	-4.47406	-178.91698
86.78800	-4.47781	-179.13976
86.88800	-4.48172	-179.30467
86.98800	-4.48672	-179.53658
87.08800	-4.49219	-179.79160
87.18800	-4.49828	-180.08119
87.28800	-4.50266	-180.31166
87.38800	-4.50688	-180.50617
87.48800	-4.51172	-180.73262
87.58800	-4.51734	-180.98971
87.68800	-4.52375	-181.29979
87.78800	-4.53141	-181.71367
87.88800	-4.53453	-181.85665
87.98800	-4.53844	-182.02904
88.08800	-4.54281	-182.24141
88.18800	-4.54812	-182.48361
88.28800	-4.55531	-182.83306
88.38800	-4.55984	-183.09011
88.48800	-4.56422	-183.28340
88.58800	-4.56875	-183.49236
88.68800	-4.57375	-183.72853
88.78800	-4.57906	-183.97711
88.88800	-4.58625	-184.32254
88.98800	-4.59047	-184.54877
89.08800	-4.59484	-184.74098
89.18800	-4.59969	-184.97920
89.28800	-4.60531	-185.23405
89.38800	-4.61250	-185.56839
89.48800	-4.61656	-185.78996
89.58800	-4.62047	-185.95381
89.68800	-4.62469	-186.15803
89.78800	-4.62953	-186.37814
89.88800	-4.63516	-186.62986
89.98800	-4.64281	-186.98363
90.08800	-4.64734	-187.24015
90.18800	-4.65188	-187.42386
90.28800	-4.65688	-187.64457
90.38800	-4.66266	-187.92076
90.48800	-4.67031	-188.29142
90.58800	-4.67422	-188.50702
90.68800	-4.67813	-188.67669
90.78800	-4.68297	-188.89461
90.88800	-4.68813	-189.14363
90.98800	-4.69391	-189.40987
91.08800	-4.70078	-189.75133
91.18800	-4.70422	-189.92692
91.28800	-4.70813	-190.09393
91.38800	-4.71266	-190.30787
91.48800	-4.71875	-190.58456
91.58800	-4.72625	-190.95370
91.68800	-4.73063	-191.21176
91.78800	-4.73438	-191.37713
91.88800	-4.73891	-191.56954
91.98800	-4.74391	-191.81028
92.08800	-4.74922	-192.05359
92.18800	-4.75641	-192.38442
92.28800	-4.76078	-192.63403
92.38800	-4.76516	-192.83025
92.48800	-4.76984	-193.04089
92.58800	-4.77563	-193.29855
92.68800	-4.78281	-193.63886
92.78800	-4.78719	-193.87081
92.88800	-4.79094	-194.04438
92.98800	-4.79563	-194.25574
93.08800	-4.80094	-194.50204
93.18800	-4.80719	-194.81243
93.28800	-4.81484	-195.21362
93.38800	-4.81844	-195.38572
93.48800	-4.82250	-195.56560
93.58800	-4.82734	-195.78445
93.68800	-4.83234	-196.02302
93.78800	-4.83875	-196.34220
93.88800	-4.84344	-196.58948
93.98800	-4.84766	-196.78573
94.08800	-4.85219	-197.00032
94.18800	-4.85719	-197.22734
94.28800	-4.86297	-197.48260
94.38800	-4.87016	-197.83282
94.48800	-4.87375	-198.03889
94.58800	-4.87797	-198.21319
94.68800	-4.88281	-198.43991
94.78800	-4.88844	-198.69253
94.88800	-4.89609	-199.05141
94.98800	-4.90047	-199.30084
95.08800	-4.90453	-199.46867
95.18800	-4.90922	-199.66950
95.28800	-4.91375	-199.88532
95.38800	-4.91922	-200.12152
95.48800	-4.92672	-200.47382
95.58800	-4.93125	-200.73329
95.68800	-4.93547	-200.90681
95.78800	-4.94016	-201.12114
95.88800	-4.94594	-201.37824
95.98800	-4.95344	-201.73591
96.08800	-4.95719	-201.93224
96.18800	-4.96078	-202.08800
96.28800	-4.96516	-202.27368
96.38800	-4.97016	-202.51097
96.48800	-4.97578	-202.76350
96.58800	-4.98359	-203.09080
96.68800	-4.98797	-203.34393
96.78800	-4.99188	-203.50808
96.88800	-4.99641	-203.70734
96.98800	-5.00188	-203.94467
97.08800	-5.01000	-204.33494
97.18800	-5.01438	-204.57947
97.28800	-5.01828	-204.74017
97.38800	-5.02281	-204.94387
97.48800	-5.02812	-205.17130
97.58800	-5.03406	-205.44221
97.68800	-5.04078	-205.75120
97.78800	-5.04500	-205.98613
97.88800	-5.04875	-206.14542
97.98800	-5.05359	-206.36129
98.08800	-5.05937	-206.61588
98.18800	-5.06703	-206.98366
98.28800	-5.07125	-207.20804
98.38800	-5.07500	-207.35894
98.48800	-5.07906	-207.54278
98.58800	-5.08375	-207.75162
98.68800	-5.08906	-207.99413
98.78800	-5.09547	-208.27098
98.88800	-5.10109	-208.57579
98.98800	-5.10516	-208.73573
99.08800	-5.11000	-208.93551
99.18800	-5.11531	-209.16456
99.28800	-5.12312	-209.49812
99.38800	-5.12766	-209.76160
99.48800	-5.13172	-209.92945
99.58800	-5.13641	-210.14589
99.68800	-5.14219	-210.40350
99.78800	-5.14875	-210.71057
99.88800	-5.15703	-211.13060
99.98800	-5.15938	-211.25527
100.08800	-5.16281	-211.38051
100.18800	-5.16750	-211.59758
100.28800	-5.17297	-211.85178
100.38800	-5.17984	-212.18602
100.48800	-5.18391	-212.40601
100.58800	-5.18797	-212.58923
100.68800	-5.19266	-212.79156
100.78800	-5.19766	-213.01566
100.88800	-5.20328	-213.26756
100.98800	-5.21063	-213.61075
101.08800	-5.21484	-213.85249
101.18800	-5.21891	-214.02985
101.28800	-5.22375	-214.24769
101.38800	-5.22953	-214.50673
101.48800	-5.23703	-214.86169
101.58800	-5.24094	-215.06551
101.68800	-5.24500	-215.24587
101.78800	-5.24969	-215.45376
101.88800	-5.25469	-215.67872
101.98800	-5.26047	-215.94584
102.08800	-5.26844	-216.31496
102.18800	-5.27234	-216.55464
102.28800	-5.27625	-216.71508
102.38800	-5.28078	-216.92349
102.48800	-5.28641	-217.16772
102.58800	-5.29359	-217.52015
102.68800	-5.29781	-217.74746
102.78800	-5.30172	-217.91099
102.88800	-5.30609	-218.11527
102.98800	-5.31125	-218.34701
103.08800	-5.31703	-218.60863
103.18800	-5.32422	-218.95964
103.28800	-5.32844	-219.18005
103.38800	-5.33250	-219.35223
103.48800	-5.33719	-219.56463
103.58800	-5.34234	-219.78664
103.68800	-5.34906	-220.08321
103.78800	-5.35484	-220.41662
103.88800	-5.35875	-220.57526
103.98800	-5.36281	-220.75455
104.08800	-5.36766	-220.96398
104.18800	-5.37344	-221.21689
104.28800	-5.38141	-221.57750
104.38800	-5.38563	-221.83104
104.48800	-5.38938	-221.97726
104.58800	-5.39422	-222.19577
104.68800	-5.39984	-222.43783
104.78800	-5.40703	-222.76500
104.88800	-5.41141	-223.01827
104.98800	-5.41531	-223.18202
105.08800	-5.42000	-223.38434
105.18800	-5.42500	-223.61732
105.28801	-5.43063	-223.86989
105.38801	-5.43891	-224.22777
105.48801	-5.44281	-224.48322
105.58801	-5.44625	-224.62110
105.68801	-5.45078	-224.81793
105.78801	-5.45625	-225.06379
105.88801	-5.46391	-225.40513
105.98801	-5.46812	-225.65283
106.08801	-5.47203	-225.81658
106.18801	-5.47672	-226.02004
106.28801	-5.48234	-226.27608
106.38801	-5.48828	-226.54584
106.48801	-5.49578	-226.92154
106.58801	-5.49906	-227.10535
106.68801	-5.50281	-227.27291
106.78801	-5.50750	-227.47223
106.88801	-5.51281	-227.71740
106.98801	-5.52031	-228.04813
107.08801	-5.52531	-228.33517
107.18801	-5.52891	-228.48471
107.28801	-5.53344	-228.68907
107.38801	-5.53859	-228.93526
107.48801	-5.54469	-229.21923
107.58801	-5.55234	-229.57781
107.68801	-5.55594	-229.79684
107.78801	-5.55984	-229.95682
107.88801	-5.56469	-230.17910
107.98801	-5.57016	-230.42536
108.08801	-5.57656	-230.71970
108.18801	-5.58141	-230.97831
108.28801	-5.58563	-231.17673
108.38801	-5.59000	-231.37125
108.48801	-5.59484	-231.60642
108.58801	-5.60016	-231.85572
108.68801	-5.60766	-232.16210
108.78801	-5.61234	-232.45376
108.88801	-5.61609	-232.59935
108.98801	-5.62109	-232.82686
109.08801	-5.62734	-233.12557
109.18801	-5.63516	-233.50321
109.28801	-5.63922	-233.74502
109.38801	-5.64266	-233.89462
109.48801	-5.64688	-234.07929
109.58801	-5.65172	-234.31139
109.68801	-5.65703	-234.55159
109.78801	-5.66359	-234.84816
109.88801	-5.66922	-235.16040
109.98801	-5.67297	-235.33674
110.08801	-5.67750	-235.52950
110.18801	-5.68297	-235.78209
110.28801	-5.69047	-236.12103
110.38801	-5.69516	-236.39141
110.48801	-5.69875	-236.54892
110.58801	-5.70313	-236.73920
110.68801	-5.70859	-236.97995
110.78801	-5.71438	-237.25538
110.88801	-5.72141	-237.56675
110.98801	-5.72641	-237.85996
111.08801	-5.73000	-238.01625
111.18801	-5.73453	-238.20882
111.28801	-5.73953	-238.43551
111.38801	-5.74656	-238.72940
111.48801	-5.75188	-239.03152
111.58801	-5.75563	-239.20619
111.68801	-5.76000	-239.39611
111.78801	-5.76516	-239.63293
111.88801	-5.77109	-239.89634
111.98801	-5.77797	-240.21097
112.08801	-5.78250	-240.46960
112.18801	-5.78641	-240.62690
112.28801	-5.79125	-240.84006
112.38801	-5.79672	-241.08595
112.48801	-5.80391	-241.40492
112.58801	-5.80859	-241.66887
112.68801	-5.81250	-241.83413
112.78801	-5.81672	-242.01289
112.88801	-5.82141	-242.21696
112.98801	-5.82672	-242.45423
113.08801	-5.83469	-242.77604
113.18801	-5.83953	-243.07777
113.28801	-5.84328	-243.22048
113.38801	-5.84797	-243.41591
113.48801	-5.85391	-243.67392
113.58801	-5.86172	-244.04833
113.68801	-5.86563	-244.27129
113.78801	-5.86922	-244.44184
113.88801	-5.87359	-244.63773
113.98801	-5.87844	-244.84062
114.08801	-5.88422	-245.08503
114.18801	-5.89203	-245.42908
114.28801	-5.89641	-245.70036
114.38801	-5.90000	-245.83361
114.48801	-5.90422	-246.01498
114.58801	-5.90906	-246.22953
114.68801	-5.91547	-246.47529
114.78801	-5.92141	-246.79919
114.88801	-5.92563	-246.97587
114.98801	-5.93016	-247.16632
115.08801	-5.93516	-247.37789
115.18801	-5.94078	-247.62022
115.28801	-5.94797	-247.92238
115.38801	-5.95313	-248.21606
115.48801	-5.95703	-248.36823
115.58801	-5.96172	-248.57500
115.68801	-5.96734	-248.81215
115.78801	-5.97516	-249.13047
115.88801	-5.98000	-249.42535
115.98801	-5.98328	-249.54455
116.08801	-5.98734	-249.71935
116.18801	-5.99188	-249.92336
116.28801	-5.99750	-250.16236
116.38801	-6.00563	-250.49144
116.48801	-6.01031	-250.79051
116.58801	-6.01375	-250.92369
116.68801	-6.01859	-251.11824
116.78801	-6.02375	-251.34993
116.88801	-6.03016	-251.61621
116.98801	-6.03547	-251.90273
117.08801	-6.03937	-252.07064
117.18801	-6.04406	-252.27427
117.28801	-6.04938	-252.50953
117.38801	-6.05516	-252.76911
117.48801	-6.06297	-253.09357
117.58801	-6.06719	-253.35440
117.68801	-6.07047	-253.48821
117.78801	-6.07500	-253.67290
117.88801	-6.08000	-253.90097
117.98801	-6.08797	-254.21736
118.08801	-6.09312	-254.53120
118.18801	-6.09641	-254.66561
118.28801	-6.10063	-254.84353
118.38801	-6.10594	-255.07480
118.48801	-6.11156	-255.33444
118.58801	-6.11953	-255.67982
118.68801	-6.12375	-255.94664
118.78801	-6.12734	-256.08188
118.88801	-6.13187	-256.27488
118.98801	-6.13719	-256.50641
119.08801	-6.14438	-256.82598
119.18801	-6.14937	-257.09841
119.28801	-6.15328	-257.27358
119.38801	-6.15750	-257.45186
119.48801	-6.16250	-257.67902
119.58801	-6.16828	-257.94205
119.68801	-6.17609	-258.27509
119.78801	-6.18062	-258.54468
119.88801	-6.18406	-258.68702
119.98801	-6.18859	-258.87626
120.08801	-6.19375	-259.10798
120.18801	-6.20031	-259.37802
120.28801	-6.20609	-259.69762
120.38801	-6.21016	-259.88859
120.48801	-6.21438	-260.06770
120.58801	-6.21906	-260.27736
120.68801	-6.22438	-260.51056
120.78801	-6.23109	-260.79091
120.88801	-6.23672	-261.10214
120.98801	-6.24047	-261.26891
121.08801	-6.24516	-261.46376
121.18801	-6.25047	-261.70313
121.28801	-6.25750	-262.00220
121.38801	-6.26297	-262.30344
121.48801	-6.26688	-262.47165
121.58801	-6.27125	-262.65779
121.68801	-6.27578	-262.86152
121.78801	-6.28109	-263.09690
121.88801	-6.28797	-263.39898
121.98801	-6.29453	-263.75461
122.08801	-6.29828	-263.92004
122.18801	-6.30297	-264.11495
122.28801	-6.30859	-264.36317
122.38801	-6.31547	-264.66388
122.48801	-6.31953	-264.89556
122.58801	-6.32313	-265.03855
122.68801	-6.32734	-265.22362
122.78801	-6.33234	-265.44395
122.88801	-6.33813	-265.70401
122.98801	-6.34516	-266.00534
123.08801	-6.35125	-266.35408
123.18801	-6.35484	-266.49362
123.28801	-6.35922	-266.68435
123.38801	-6.36406	-266.90361
123.48801	-6.37031	-267.16605
123.58801	-6.37609	-267.47629
123.68801	-6.38031	-267.68294
123.78801	-6.38484	-267.87549
123.88801	-6.39000	-268.10813
123.98801	-6.39547	-268.36979
124.08801	-6.40297	-268.68528
124.18801	-6.40797	-268.99928
124.28801	-6.41156	-269.15041
124.38801	-6.41578	-269.34665
124.48801	-6.42109	-269.57652
124.58801	-6.42844	-269.91543
124.68801	-6.43328	-270.20600
124.78801	-6.43688	-270.36312
124.88801	-6.44125	-270.54974
124.98801	-6.44609	-270.76074
125.08801	-6.45109	-271.00685
125.18801	-6.45750	-271.27504
125.28801	-6.46344	-271.60746
125.38801	-6.46781	-271.80466
125.48801	-6.47250	-272.01056
125.58801	-6.47766	-272.25289
125.68801	-6.48437	-272.53672
125.78801	-6.48984	-272.84908
125.88801	-6.49344	-273.01532
125.98801	-6.49766	-273.19437
126.08801	-6.50250	-273.41059
126.18801	-6.50766	-273.64731
126.28801	-6.51406	-273.92080
126.38801	-6.51984	-274.23874
126.48801	-6.52375	-274.40971
126.58801	-6.52813	-274.59508
126.68801	-6.53312	-274.80644
126.78801	-6.54016	-275.08703
126.88801	-6.54687	-275.46173
126.98801	-6.55094	-275.64573
127.08801	-6.55531	-275.83432
127.18801	-6.56031	-276.05152
127.28801	-6.56562	-276.28890
127.38801	-6.57297	-276.60096
127.48801	-6.57719	-276.84632
127.58801	-6.58078	-276.98407
127.68801	-6.58516	-277.17695
127.78801	-6.59016	-277.38529
127.88801	-6.59594	-277.64976
127.98801	-6.60297	-277.97690
128.08801	-6.60719	-278.16698
128.18801	-6.61141	-278.34162
128.28801	-6.61594	-278.52961
128.38801	-6.62125	-278.76499
128.48801	-6.62875	-279.05765
128.58801	-6.63484	-279.42249
128.68801	-6.63828	-279.55297
128.78801	-6.64250	-279.72800
128.88801	-6.64750	-279.93572
128.98801	-6.65328	-280.17190
129.08801	-6.65938	-280.47037
129.18801	-6.66359	-280.65637
129.28801	-6.66797	-280.83098
129.38801	-6.67313	-281.05158
129.48801	-6.67859	-281.29199
129.58801	-6.68516	-281.56146
129.68801	-6.69109	-281.87349
129.78801	-6.69453	-282.00623
129.88801	-6.69891	-282.18412
129.98801	-6.70438	-282.41253
130.08801	-6.71234	-282.73284
130.18801	-6.71781	-283.07286
130.28801	-6.72094	-283.18369
130.38801	-6.72500	-283.34230
130.48801	-6.72953	-283.53453
130.58801	-6.73453	-283.74803
130.68801	-6.73984	-283.97489
130.78801	-6.74672	-284.28739
130.88801	-6.75109	-284.48623
130.98801	-6.75594	-284.68904
131.08801	-6.76141	-284.92981
131.18801	-6.76891	-285.21138
131.28801	-6.77391	-285.51573
131.38801	-6.77719	-285.64081
131.48801	-6.78125	-285.80019
131.58801	-6.78641	-286.01256
131.68801	-6.79234	-286.26549
131.78801	-6.80078	-286.58715
131.88801	-6.80609	-286.94484
131.98801	-6.80906	-287.04125
132.08801	-6.81344	-287.20489
132.18801	-6.81844	-287.41443
132.28801	-6.82484	-287.67946
132.38801	-6.83063	-287.98756
132.48801	-6.83438	-288.15186
132.58801	-6.83859	-288.32957
132.68801	-6.84344	-288.53083
132.78801	-6.84859	-288.74981
132.88801	-6.85516	-289.01252
132.98801	-6.86172	-289.36896
133.08801	-6.86500	-289.50545
133.18801	-6.86938	-289.67839
133.28801	-6.87484	-289.90209
133.38801	-6.88219	-290.20604
133.48801	-6.88750	-290.51888
133.58801	-6.89109	-290.66569
133.68801	-6.89531	-290.82724
133.78801	-6.90000	-291.03953
133.88801	-6.90500	-291.25056
133.98801	-6.91109	-291.51025
134.08801	-6.91828	-291.86890
134.18801	-6.92219	-292.04041
134.28801	-6.92656	-292.22068
134.38801	-6.93156	-292.43106
134.48801	-6.93828	-292.69886
134.58801	-6.94391	-293.01152
134.68801	-6.94750	-293.15019
134.78801	-6.95188	-293.32632
134.88801	-6.95703	-293.54346
134.98801	-6.96297	-293.80539
135.08801	-6.96953	-294.09930
135.18801	-6.97563	-294.42370
135.28801	-6.97891	-294.55632
135.38801	-6.98328	-294.72539
135.48801	-6.98812	-294.93147
135.58801	-6.99422	-295.17844
135.68801	-7.00047	-295.50868
135.78801	-7.00469	-295.70100
135.88801	-7.00906	-295.88130
135.98801	-7.01406	-296.09650
136.08801	-7.01969	-296.34392
136.18801	-7.02625	-296.61724
136.28801	-7.03172	-296.91160
136.38801	-7.03500	-297.04386
136.48801	-7.03922	-297.20920
136.58801	-7.04437	-297.43338
136.68801	-7.05156	-297.71370
136.78801	-7.05781	-298.07299
136.88801	-7.06156	-298.23181
136.98801	-7.06578	-298.39736
137.08801	-7.07031	-298.58151
137.18801	-7.07531	-298.79496
137.28801	-7.08125	-299.02893
137.38801	-7.08813	-299.38698
137.48801	-7.09188	-299.54281
137.58801	-7.09625	-299.70822
137.68801	-7.10156	-299.92419
137.78801	-7.10859	-300.21268
137.88801	-7.11438	-300.51610
137.98801	-7.11797	-300.65998
138.08801	-7.12219	-300.81892
138.18801	-7.12703	-301.03168
138.28801	-7.13234	-301.24441
138.38801	-7.13875	-301.50706
138.48801	-7.14469	-301.81241
138.58801	-7.14844	-301.94509
138.68801	-7.15266	-302.09684
138.78801	-7.15766	-302.28952
138.88801	-7.16453	-302.55255
138.98801	-7.17172	-302.93676
139.08801	-7.17531	-303.07049
139.18801	-7.17953	-303.23088
139.28801	-7.18453	-303.42743
139.38801	-7.19000	-303.64886
139.48801	-7.19594	-303.87127
139.58801	-7.20109	-304.14093
139.68801	-7.20500	-304.28287
139.78801	-7.20953	-304.44503
139.88801	-7.21469	-304.64536
139.98801	-7.22078	-304.90407
140.08801	-7.22859	-305.25807
140.18801	-7.23219	-305.42547
140.28801	-7.23594	-305.54003
140.38801	-7.24063	-305.72286
140.48801	-7.24609	-305.95177
140.58801	-7.25344	-306.23457
140.68801	-7.25953	-306.57685
140.78801	-7.26266	-306.68217
140.88801	-7.26719	-306.84736
140.98801	-7.27266	-307.06593
141.08801	-7.27891	-307.32694
141.18801	-7.28484	-307.63191
141.28801	-7.28844	-307.76656
141.38801	-7.29234	-307.91798
141.48801	-7.29688	-308.08732
141.58801	-7.30203	-308.30377
141.68801	-7.30828	-308.56249
141.78801	-7.31547	-308.90477
141.88801	-7.31906	-309.05050
141.98801	-7.32312	-309.18691
142.08801	-7.32781	-309.36757
142.18801	-7.33391	-309.60003
142.28801	-7.34125	-309.95175
142.38801	-7.34531	-310.11596
142.48801	-7.34922	-310.25779
142.58801	-7.35406	-310.43833
142.68801	-7.35922	-310.64406
142.78801	-7.36531	-310.86800
142.88801	-7.37187	-311.19961
142.98801	-7.37562	-311.32594
143.08801	-7.37984	-311.47322
143.18801	-7.38469	-311.65773
143.28801	-7.39094	-311.89069
143.38801	-7.39797	-312.23240
143.48801	-7.40156	-312.36199
143.58801	-7.40578	-312.49684
143.68801	-7.41062	-312.68466
143.78801	-7.41641	-312.91053
143.88801	-7.42328	-313.18074
143.98801	-7.42922	-313.47460
144.08801	-7.43250	-313.58278
144.18801	-7.43672	-313.70863
144.28801	-7.44141	-313.89475
144.38801	-7.44719	-314.10223
144.48801	-7.45453	-314.43465
144.58801	-7.45859	-314.59859
144.68801	-7.46266	-314.73616
144.78801	-7.46750	-314.92659
144.88801	-7.47281	-315.12082
144.98801	-7.47922	-315.36055
145.08801	-7.48562	-315.67109
145.18801	-7.48891	-315.76738
145.28801	-7.49328	-315.91448
145.38801	-7.49844	-316.10578
145.48801	-7.50438	-316.33258
145.58801	-7.51078	-316.62661
145.68801	-7.51500	-316.77529
145.78801	-7.51938	-316.92770
145.88801	-7.52406	-317.09808
145.98801	-7.52906	-317.28557
146.08801	-7.53516	-317.51230
146.18801	-7.54281	-317.85095
146.28801	-7.54625	-317.99161
146.38801	-7.55000	-318.09723
146.48801	-7.55453	-318.24896
146.58801	-7.56031	-318.45352
146.68801	-7.56766	-318.76913
146.78801	-7.57188	-318.92660
146.88801	-7.57609	-319.06942
146.98801	-7.58094	-319.23839
147.08801	-7.58625	-319.44355
147.18801	-7.59250	-319.68260
147.28801	-7.60078	-320.03656
147.38801	-7.60391	-320.16328
147.48801	-7.60750	-320.25331
147.58801	-7.61219	-320.41520
147.68801	-7.61875	-320.65013
147.78801	-7.62656	-321.04817
147.88801	-7.62953	-321.14670
147.98801	-7.63328	-321.24627
148.08801	-7.63813	-321.41277
148.18801	-7.64391	-321.62803
148.28801	-7.65047	-321.89435
148.38801	-7.65688	-322.22015
148.48801	-7.65984	-322.30029
148.58801	-7.66406	-322.42805
148.68801	-7.66906	-322.61017
148.78801	-7.67500	-322.82856
148.88801	-7.68203	-323.16005
148.98801	-7.68609	-323.31648
149.08801	-7.69000	-323.44764
149.18801	-7.69469	-323.60265
149.28801	-7.70000	-323.81997
149.38801	-7.70641	-324.06023
149.48801	-7.71281	-324.36648
149.58801	-7.71641	-324.47907
149.68801	-7.72063	-324.60868
149.78801	-7.72547	-324.79027
149.88801	-7.73141	-325.00958
149.98801	-7.73797	-325.30129
150.08801	-7.74203	-325.44866
150.18801	-7.74656	-325.59401
150.28801	-7.75125	-325.76159
150.38801	-7.75625	-325.94797
150.48801	-7.76266	-326.18555
150.58801	-7.76984	-326.52518
150.68801	-7.77344	-326.63456
150.78801	-7.77750	-326.76530
150.88801	-7.78219	-326.93297
150.98801	-7.78797	-327.14579
151.08801	-7.79516	-327.46094
151.18801	-7.79906	-327.59809
151.28801	-7.80328	-327.72404
151.38801	-7.80813	-327.89835
151.48801	-7.81344	-328.08802
151.58801	-7.81922	-328.29878
151.68801	-7.82625	-328.61584
151.78801	-7.83000	-328.74534
151.88801	-7.83422	-328.87158
151.98801	-7.83922	-329.04702
152.08801	-7.84484	-329.25987
152.18801	-7.85188	-329.53614
152.28801	-7.85578	-329.68721
152.38801	-7.85969	-329.79220
152.48801	-7.86422	-329.95018
152.58801	-7.86953	-330.13499
152.68801	-7.87594	-330.36792
152.78801	-7.88344	-330.72299
152.88801	-7.88703	-330.82369
152.98801	-7.89125	-330.94695
153.08801	-7.89625	-331.11703
153.18801	-7.90188	-331.32038
153.28801	-7.90906	-331.62561
153.38801	-7.91281	-331.76014
153.48801	-7.91656	-331.86719
153.58801	-7.92109	-332.00341
153.68801	-7.92641	-332.18631
153.78801	-7.93250	-332.41051
153.88801	-7.94047	-332.77151
153.98801	-7.94359	-332.85749
154.08801	-7.94766	-332.96552
154.18801	-7.95250	-333.12309
154.28801	-7.95844	-333.34363
154.38801	-7.96563	-333.63265
154.48801	-7.96984	-333.79403
154.58801	-7.97406	-333.91690
154.68801	-7.97891	-334.08040
154.78801	-7.98438	-334.28085
154.88801	-7.99047	-334.48467
154.98801	-7.99656	-334.78132
155.08801	-8.00016	-334.87004
155.18801	-8.00422	-334.98746
155.28801	-8.00906	-335.15134
155.38801	-8.01500	-335.35674
155.48801	-8.02234	-335.68123
155.58801	-8.02641	-335.82017
155.68801	-8.03047	-335.93264
155.78801	-8.03516	-336.08103
155.88801	-8.04031	-336.27030
155.98801	-8.04703	-336.51409
156.08801	-8.05438	-336.87961
156.18801	-8.05750	-336.95808
156.28801	-8.06141	-337.06871
156.38801	-8.06641	-337.22946
156.48801	-8.07219	-337.44577
156.58801	-8.07875	-337.71336
156.68801	-8.08328	-337.88332
156.78801	-8.08766	-338.01511
156.88801	-8.09281	-338.20248
156.98801	-8.09844	-338.41014
157.08801	-8.10547	-338.68486
157.18801	-8.11063	-338.95180
157.28801	-8.11344	-338.98845
157.38801	-8.11750	-339.09559
157.48801	-8.12234	-339.26934
157.58801	-8.12750	-339.45286
157.68801	-8.13469	-339.73590
157.78801	-8.13953	-339.94859
157.88801	-8.14375	-340.07239
157.98801	-8.14844	-340.21252
158.08801	-8.15328	-340.38576
158.18801	-8.15891	-340.57021
158.28801	-8.16609	-340.84722
158.38801	-8.17063	-341.04165
158.48801	-8.17484	-341.15717
158.58801	-8.17969	-341.31801
158.68801	-8.18547	-341.52636
158.78801	-8.19250	-341.81133
158.88801	-8.19641	-341.93528
158.98801	-8.20031	-342.03234
159.08801	-8.20469	-342.16863
159.18801	-8.20953	-342.31883
159.28801	-8.21531	-342.52551
159.38801	-8.22250	-342.78297
159.48801	-8.22781	-343.02500
159.58801	-8.23188	-343.13095
159.68801	-8.23656	-343.26848
159.78801	-8.24234	-343.46768
159.88801	-8.24969	-343.78371
159.98801	-8.25328	-343.88298
160.08801	-8.25719	-343.97158
160.18801	-8.26172	-344.10509
160.28801	-8.26719	-344.28835
160.38801	-8.27313	-344.50623
160.48801	-8.28000	-344.77949
160.58801	-8.28391	-344.91834
160.68801	-8.28797	-345.01740
160.78801	-8.29297	-345.16343
160.88801	-8.29875	-345.36868
160.98801	-8.30563	-345.65213
161.08801	-8.30984	-345.78180
161.18801	-8.31406	-345.88671
161.28801	-8.31844	-346.01253
161.38801	-8.32359	-346.17111
161.48801	-8.32922	-346.37052
161.58801	-8.33688	-346.67936
161.68801	-8.34094	-346.81648
161.78801	-8.34500	-346.92207
161.88801	-8.34969	-347.05380
161.98801	-8.35531	-347.24012
162.08801	-8.36156	-347.48110
162.18801	-8.36578	-347.59825
162.28801	-8.36984	-347.70879
162.38801	-8.37422	-347.82073
162.48801	-8.37938	-347.97516
162.58801	-8.38500	-348.16608
162.68801	-8.39297	-348.44291
162.78801	-8.39734	-348.61171
162.88801	-8.40125	-348.68217
162.98801	-8.40594	-348.80543
163.08801	-8.41172	-348.98916
163.18801	-8.41984	-349.31076
163.28801	-8.42375	-349.42919
163.38801	-8.42766	-349.51171
163.48801	-8.43250	-349.64234
163.58801	-8.43797	-349.81355
163.68801	-8.44359	-349.99073
163.78801	-8.45156	-350.31554
163.88801	-8.45469	-350.38117
163.98801	-8.45859	-350.45397
164.08801	-8.46344	-350.59679
164.18801	-8.46906	-350.78496
164.28801	-8.47687	-351.07476
164.38801	-8.48109	-351.24412
164.48801	-8.48453	-351.29261
164.58801	-8.48891	-351.39349
164.68801	-8.49375	-351.53130
164.78801	-8.49938	-351.71944
164.88801	-8.50734	-352.02584
164.98801	-8.51141	-352.17771
165.08801	-8.51547	-352.26122
165.18801	-8.52031	-352.39813
165.28801	-8.52562	-352.55906
165.38801	-8.53359	-352.85720
165.48801	-8.53766	-353.01039
165.58801	-8.54125	-353.07115
165.68801	-8.54578	-353.17403
165.78801	-8.55078	-353.33830
165.88801	-8.55672	-353.52516
165.98801	-8.56484	-353.85972
166.08801	-8.56797	-353.94242
166.18801	-8.57156	-353.99100
166.28801	-8.57609	-354.11152
166.38801	-8.58172	-354.28157
166.48801	-8.59000	-354.59492
166.58801	-8.59469	-354.77912
166.68801	-8.59844	-354.85065
166.78801	-8.60312	-354.97630
166.88801	-8.60813	-355.13046
166.98801	-8.61375	-355.30600
167.08801	-8.62141	-355.61258
167.18801	-8.62469	-355.68476
167.28801	-8.62859	-355.75992
167.38801	-8.63344	-355.89278
167.48801	-8.63922	-356.06936
167.58801	-8.64703	-356.39900
167.68801	-8.65063	-356.49353
167.78801	-8.65453	-356.56652
167.88801	-8.65906	-356.67878
167.98801	-8.66438	-356.84627
168.08801	-8.67016	-357.03555
168.18801	-8.67766	-357.30511
168.28801	-8.68156	-357.44473
168.38801	-8.68547	-357.52144
168.48801	-8.69016	-357.64512
168.58801	-8.69563	-357.79777
168.68801	-8.70297	-358.08375
168.78801	-8.70734	-358.22508
168.88801	-8.71125	-358.29651
168.98801	-8.71578	-358.41900
169.08801	-8.72094	-358.56381
169.18801	-8.72703	-358.77994
169.28801	-8.73469	-359.08464
169.38801	-8.73813	-359.16838
169.48801	-8.74203	-359.23132
169.58801	-8.74688	-359.37038
169.68801	-8.75266	-359.55003
169.78801	-8.76047	-359.86218
169.88801	-8.76469	-360.00696
169.98801	-8.76828	-360.06325
170.08801	-8.77234	-360.15660
170.18801	-8.77703	-360.28329
170.28801	-8.78234	-360.43710
170.38801	-8.78953	-360.66875
170.48801	-8.79531	-360.92204
170.58801	-8.79938	-361.00093
170.68801	-8.80391	-361.11578
170.78801	-8.80969	-361.28449
170.88801	-8.81672	-361.55000
170.98801	-8.82063	-361.64388
171.08801	-8.82453	-361.71877
171.18801	-8.82937	-361.84129
171.28801	-8.83469	-362.01206
171.38801	-8.84063	-362.19743
171.48801	-8.84844	-362.46800
171.58801	-8.85266	-362.64986
171.68801	-8.85594	-362.67936
171.78801	-8.86047	-362.77851
171.88801	-8.86641	-362.97554
171.98801	-8.87406	-363.28503
172.08801	-8.87781	-363.38958
172.18801	-8.88188	-363.46406
172.28801	-8.88656	-363.60431
172.38801	-8.89172	-363.76241
172.48801	-8.89766	-363.94709
172.58801	-8.90562	-364.24983
172.68801	-8.90953	-364.40393
172.78801	-8.91328	-364.45317
172.88801	-8.91844	-364.60325
172.98801	-8.92453	-364.81661
173.08801	-8.93063	-365.06981
173.18801	-8.93453	-365.16103
173.28801	-8.93891	-365.26603
173.38801	-8.94313	-365.38091
173.48801	-8.94828	-365.52492
173.58801	-8.95422	-365.73392
173.68801	-8.96125	-366.02888
173.78801	-8.96500	-366.11748
173.88801	-8.96906	-366.19613
173.98801	-8.97391	-366.33161
174.08801	-8.97938	-366.50380
174.18801	-8.98594	-366.74562
174.28801	-8.99047	-366.88608
174.38801	-8.99453	-366.97492
174.48801	-8.99906	-367.08552
174.58801	-9.00422	-367.23638
174.68801	-9.00984	-367.40953
174.78801	-9.01734	-367.68317
174.88801	-9.02141	-367.80420
174.98801	-9.02516	-367.86261
175.08801	-9.02969	-367.97562
175.18801	-9.03500	-368.12592
175.28801	-9.04266	-368.37447
175.38801	-9.04797	-368.59277
175.48801	-9.05219	-368.67213
175.58801	-9.05672	-368.77728
175.68801	-9.06187	-368.91511
175.78801	-9.06719	-369.06672
175.88801	-9.07422	-369.31667
175.98801	-9.07828	-369.43126
176.08801	-9.08219	-369.49268
176.18801	-9.08688	-369.59222
176.28801	-9.09203	-369.71951
176.38801	-9.09938	-369.95849
176.48801	-9.10500	-370.19312
176.58801	-9.10875	-370.24161
176.68801	-9.11297	-370.32017
176.78801	-9.11766	-370.43023
176.88801	-9.12297	-370.56220
176.98801	-9.13063	-370.79909
177.08801	-9.13531	-370.98211
177.18801	-9.13922	-371.02926
177.28801	-9.14406	-371.13559
177.38801	-9.14969	-371.27250
177.48801	-9.15828	-371.57103
177.58801	-9.16234	-371.73134
177.68801	-9.16563	-371.73584
177.78801	-9.17000	-371.82173
177.88801	-9.17516	-371.95379
177.98801	-9.18094	-372.12509
178.08801	-9.18859	-372.36845
178.18801	-9.19203	-372.47571
178.28801	-9.19562	-372.49735
178.38801	-9.20000	-372.58431
178.48801	-9.20500	-372.69962
178.58801	-9.21219	-372.90347
178.68801	-9.21766	-373.12877
178.78801	-9.22156	-373.17547
178.88801	-9.22609	-373.25126
178.98801	-9.23078	-373.34436
179.08801	-9.23594	-373.46563
179.18801	-9.24297	-373.65627
179.28801	-9.24844	-373.85255
179.38801	-9.25250	-373.91120
179.48801	-9.25781	-374.02079
179.58801	-9.26500	-374.23360
179.68801	-9.27469	-374.68415
179.78801	-9.27625	-374.58789
179.88801	-9.27906	-374.54146
179.98801	-9.28359	-374.63689
180.08801	-9.28859	-374.76966
180.18801	-9.29406	-374.90699
180.28801	-9.30266	-375.18400
180.38801	-9.30688	-375.36991
180.48801	-9.31031	-375.36365
180.58801	-9.31469	-375.43640
180.68801	-9.31969	-375.55963
180.78801	-9.32672	-375.77909
180.88801	-9.33156	-375.94703
180.98801	-9.33547	-375.98813
181.08801	-9.34031	-376.09395
181.18801	-9.34563	-376.23399
181.28801	-9.35172	-376.41862
181.38801	-9.35906	-376.67111
181.48801	-9.36250	-376.74654
181.58801	-9.36625	-376.77917
181.68801	-9.37109	-376.88515
181.78801	-9.37672	-377.03463
181.88801	-9.38406	-377.28947
181.98801	-9.38859	-377.43264
182.08801	-9.39219	-377.47294
182.18801	-9.39641	-377.53496
182.28801	-9.40125	-377.64725
182.38801	-9.40719	-377.81873
182.48801	-9.41563	-378.10445
182.58801	-9.42047	-378.30767
182.68801	-9.42359	-378.29244
182.78801	-9.42797	-378.36969
182.88801	-9.43344	-378.50097
182.98801	-9.44078	-378.76785
183.08801	-9.44516	-378.89728
183.18801	-9.44906	-378.94756
183.28801	-9.45359	-379.03699
183.38801	-9.45875	-379.17200
183.48801	-9.46438	-379.31904
183.58801	-9.47172	-379.55976
183.68801	-9.47703	-379.78241
183.78801	-9.48016	-379.77466
183.88801	-9.48453	-379.85548
183.98801	-9.48969	-379.97842
184.08801	-9.49719	-380.21192
184.18801	-9.50234	-380.41219
184.28801	-9.50625	-380.46297
184.38801	-9.51078	-380.55471
184.48801	-9.51594	-380.68694
184.58801	-9.52156	-380.85896
184.68801	-9.52859	-381.07634
184.78801	-9.53344	-381.29315
184.88801	-9.53703	-381.31085
184.98801	-9.54172	-381.40231
185.08801	-9.54719	-381.54593
185.18801	-9.55453	-381.80092
185.28801	-9.55906	-381.93503
185.38801	-9.56297	-381.97786
185.48801	-9.56719	-382.05940
185.58801	-9.57188	-382.15864
185.68801	-9.57734	-382.31212
185.78801	-9.58453	-382.51749
185.88801	-9.58937	-382.70882
185.98801	-9.59344	-382.76049
186.08801	-9.59812	-382.85550
186.18801	-9.60359	-382.98333
186.28801	-9.61094	-383.23194
186.38801	-9.61563	-383.36974
186.48801	-9.61922	-383.40032
186.58801	-9.62359	-383.47223
186.68801	-9.62813	-383.56444
186.78801	-9.63359	-383.69921
186.88801	-9.64141	-383.94120
186.98801	-9.64672	-384.15536
187.08801	-9.65016	-384.15968
187.18801	-9.65469	-384.23574
187.28801	-9.66016	-384.37140
187.38801	-9.66766	-384.60910
187.48801	-9.67234	-384.75350
187.58801	-9.67609	-384.78053
187.68801	-9.68047	-384.84529
187.78801	-9.68547	-384.95371
187.88801	-9.69063	-385.08102
187.98801	-9.69781	-385.27906
188.08801	-9.70328	-385.48622
188.18801	-9.70734	-385.51125
188.28801	-9.71219	-385.60203
188.38801	-9.71781	-385.74478
188.48801	-9.72547	-385.97757
188.58801	-9.73016	-386.16410
188.68801	-9.73313	-386.11719
188.78801	-9.73719	-386.16130
188.88801	-9.74250	-386.29264
188.98801	-9.74828	-386.45697
189.08801	-9.75594	-386.70227
189.18801	-9.76078	-386.88034
189.28801	-9.76453	-386.89512
189.38801	-9.76922	-386.97383
189.48801	-9.77422	-387.08887
189.58801	-9.78094	-387.28946
189.68801	-9.78578	-387.45031
189.78801	-9.78969	-387.48068
189.88801	-9.79422	-387.56436
189.98801	-9.79906	-387.66855
190.08801	-9.80453	-387.80802
190.18801	-9.81188	-388.01873
190.28801	-9.81688	-388.20845
190.38801	-9.82063	-388.21167
190.48801	-9.82563	-388.31010
190.58801	-9.83109	-388.45149
190.68801	-9.83797	-388.65259
190.78801	-9.84266	-388.80304
190.88801	-9.84641	-388.80980
190.98801	-9.85047	-388.85689
191.08801	-9.85516	-388.95205
191.18801	-9.86000	-389.05099
191.28801	-9.86688	-389.21705
191.38801	-9.87297	-389.45702
191.48801	-9.87688	-389.47916
191.58801	-9.88156	-389.55364
191.68801	-9.88719	-389.68003
191.78801	-9.89516	-389.92029
191.88801	-9.89969	-390.06707
191.98801	-9.90328	-390.04439
192.08801	-9.90750	-390.10146
192.18801	-9.91234	-390.19364
192.28801	-9.91766	-390.31091
192.38801	-9.92500	-390.50943
192.48801	-9.93031	-390.69122
192.58801	-9.93406	-390.68943
192.68801	-9.93844	-390.75792
192.78801	-9.94328	-390.83257
192.88801	-9.94953	-390.96773
192.98801	-9.95531	-391.15757
193.08801	-9.95953	-391.20620
193.18801	-9.96406	-391.26462
193.28801	-9.96906	-391.35742
193.38801	-9.97484	-391.49001
193.48801	-9.98281	-391.70936
193.58801	-9.98719	-391.84910
193.68801	-9.99078	-391.83515
193.78801	-9.99547	-391.90820
193.88801	-10.00094	-392.02467
193.98801	-10.00875	-392.25221
194.08801	-10.01344	-392.41347
194.18801	-10.01703	-392.38778
194.28801	-10.02109	-392.42822
194.38801	-10.02563	-392.50088
194.48801	-10.03094	-392.61499
194.58801	-10.03734	-392.77998
194.68801	-10.04359	-392.98782
194.78801	-10.04703	-392.98758
194.88801	-10.05125	-393.00987
194.98801	-10.05594	-393.08238
195.08801	-10.06297	-393.23580
195.18801	-10.06875	-393.43724
195.28801	-10.07266	-393.43277
195.38801	-10.07703	-393.47935
195.48801	-10.08203	-393.56726
195.58801	-10.08781	-393.68525
195.68801	-10.09500	-393.87333
195.78801	-10.10188	-394.14018
195.88801	-10.10484	-394.06779
195.98801	-10.10875	-394.07834
196.08801	-10.11375	-394.14698
196.18801	-10.12297	-394.40691
196.28801	-10.12891	-394.69853
196.38801	-10.13156	-394.60757
196.48801	-10.13563	-394.62420
196.58801	-10.14094	-394.74332
196.68801	-10.14625	-394.87368
196.78801	-10.15266	-395.02320
196.88801	-10.15750	-395.18625
196.98801	-10.16109	-395.16264
197.08801	-10.16563	-395.21787
197.18801	-10.17063	-395.31863
197.28801	-10.17797	-395.50781
197.38801	-10.18359	-395.71640
197.48801	-10.18750	-395.71667
197.58801	-10.19172	-395.75446
197.68801	-10.19656	-395.82431
197.78801	-10.20172	-395.93154
197.88801	-10.20859	-396.10276
197.98801	-10.21391	-396.28559
198.08801	-10.21766	-396.27159
198.18801	-10.22219	-396.33080
198.28801	-10.22750	-396.43216
198.38801	-10.23469	-396.62126
198.48801	-10.24000	-396.80380
198.58801	-10.24375	-396.80317
198.68801	-10.24797	-396.82728
198.78801	-10.25266	-396.90095
198.88801	-10.25781	-396.99173
198.98801	-10.26484	-397.16539
199.08801	-10.27094	-397.39633
199.18801	-10.27453	-397.37639
199.28801	-10.27891	-397.41591
199.38801	-10.28422	-397.51178
[truncated: 8,876 more rows]
