# Supplementary material for: Strengthening of 3D Printed Fused Deposition Manufactured Parts Using the Fill Compositing Technique
Source: PLoS One. 2015 Apr 16;10(4):e0122915. doi: 10.1371/journal.pone.0122915 (PMC4400136; doi:10.1371/journal.pone.0122915)
Supplement: S1 File — This is the raw data and information on all the samples presented in this manuscript. (ZIP) [file pone.0122915.s001.zip › Specimen_RawData_56.csv]

Time	Extension	Load
(sec)	(mm)	(N)
0.00000	-0.00016	0.00514
0.10000	-0.00016	-0.00035
0.20000	-0.00141	0.00106
0.28400	-0.01156	0.00863
0.38400	-0.01906	0.00199
0.48400	-0.02422	-0.00468
0.58400	-0.02953	-0.00361
0.68400	-0.03641	-0.00039
0.78400	-0.04328	-0.00216
0.88400	-0.04656	0.00256
0.98400	-0.05109	-0.00176
1.08400	-0.05609	0.00427
1.18400	-0.06281	0.00563
1.28400	-0.06828	0.00478
1.38400	-0.07172	-0.00191
1.48400	-0.07578	-0.00354
1.58400	-0.08047	-0.00027
1.68400	-0.08594	-0.00151
1.78400	-0.09156	-0.00665
1.88400	-0.09875	-0.00442
1.98400	-0.10266	-0.00234
2.08400	-0.10719	0.00067
2.18400	-0.11234	-0.00248
2.28400	-0.11844	-0.00265
2.38400	-0.12453	-0.00375
2.48400	-0.12859	0.00256
2.58400	-0.13281	-0.00597
2.68400	-0.13750	-0.00433
2.78400	-0.14281	0.00466
2.88400	-0.14891	-0.00131
2.98400	-0.15563	-0.00614
3.08400	-0.15922	-0.00177
3.18400	-0.16359	-0.00122
3.28400	-0.16859	-0.00349
3.38400	-0.17438	-0.00406
3.48400	-0.18125	-0.00381
3.58400	-0.18547	-0.00011
3.68400	-0.18984	-0.00423
3.78400	-0.19453	-0.00205
3.88400	-0.19984	-0.00396
3.98400	-0.20563	-0.00655
4.08400	-0.21234	0.00449
4.18400	-0.21594	0.00002
4.28400	-0.22047	-0.00192
4.38400	-0.22563	-0.00734
4.48400	-0.23172	0.00382
4.58400	-0.23797	-0.00496
4.68400	-0.24203	0.00274
4.78400	-0.24641	-0.00086
4.88400	-0.25109	-0.00286
4.98400	-0.25641	-0.00267
5.08400	-0.26250	-0.00917
5.18400	-0.26875	0.00532
5.28400	-0.27266	0.00097
5.38400	-0.27688	-0.00207
5.48400	-0.28188	0.00230
5.58400	-0.28844	-0.00215
5.68400	-0.29563	0.00030
5.78400	-0.29922	-0.00522
5.88400	-0.30328	-0.00097
5.98400	-0.30766	-0.00876
6.08400	-0.31266	-0.00292
6.18400	-0.31844	0.00227
6.28400	-0.32484	-0.00363
6.38400	-0.32906	-0.00385
6.48400	-0.33375	0.00226
6.58400	-0.33891	0.00192
6.68400	-0.34469	-0.00135
6.78400	-0.35109	0.00004
6.88400	-0.35563	0.00634
6.98400	-0.35953	0.00079
7.08400	-0.36422	-0.00684
7.18400	-0.36922	0.00206
7.28400	-0.37516	-0.00764
7.38400	-0.38219	0.00116
7.48400	-0.38594	0.00010
7.58400	-0.39047	-0.00168
7.68400	-0.39547	-0.00115
7.78400	-0.40125	0.00274
7.88400	-0.40781	-0.00249
7.98400	-0.41219	0.00008
8.08400	-0.41641	-0.00206
8.18400	-0.42109	0.00010
8.28400	-0.42641	-0.00132
8.38400	-0.43281	-0.00269
8.48400	-0.44000	0.00101
8.58400	-0.44344	0.00204
8.68400	-0.44750	-0.00160
8.78400	-0.45203	-0.00100
8.88400	-0.45766	-0.00296
8.98400	-0.46453	0.00350
9.08400	-0.46922	-0.00523
9.18400	-0.47344	0.00834
9.28400	-0.47844	-0.00247
9.38400	-0.48391	0.00631
9.48400	-0.49031	0.00097
9.58400	-0.49641	0.00316
9.68400	-0.49984	0.00405
9.78400	-0.50438	0.00464
9.88400	-0.50953	-0.00053
9.98400	-0.51625	0.00660
10.08400	-0.52328	0.00226
10.18400	-0.52719	0.00454
10.28400	-0.53094	-0.00282
10.38400	-0.53516	0.00561
10.48400	-0.54016	-0.00017
10.58400	-0.54578	0.00122
10.68400	-0.55219	0.00459
10.78400	-0.55625	0.00073
10.88400	-0.56062	-0.00080
10.98400	-0.56563	-0.00025
11.08400	-0.57141	-0.00046
11.18400	-0.57781	0.00312
11.28400	-0.58234	0.00254
11.38400	-0.58641	-0.00462
11.48400	-0.59109	0.00417
11.58400	-0.59609	-0.00101
11.68400	-0.60219	0.00148
11.78400	-0.60922	0.00506
11.88400	-0.61313	0.00258
11.98400	-0.61734	-0.00152
12.08400	-0.62234	0.00191
12.18400	-0.62828	-0.00633
12.28400	-0.63469	-0.03085
12.38400	-0.63906	-0.04447
12.48400	-0.64328	-0.05423
12.58400	-0.64797	-0.07686
12.68400	-0.65312	-0.11689
12.78400	-0.65906	-0.20369
12.88400	-0.66578	-0.29185
12.98400	-0.66984	-0.36564
13.08400	-0.67391	-0.41684
13.18400	-0.67891	-0.48731
13.28400	-0.68469	-0.58601
13.38400	-0.69156	-0.71326
13.48400	-0.69625	-0.82842
13.58400	-0.70031	-0.96100
13.68400	-0.70484	-1.10075
13.78400	-0.71016	-1.27419
13.88400	-0.71578	-1.45591
13.98400	-0.72203	-1.67856
14.08400	-0.72672	-1.87531
14.18400	-0.73094	-2.02456
14.28400	-0.73625	-2.22284
14.38400	-0.74156	-2.42199
14.48400	-0.74781	-2.65126
14.58400	-0.75234	-2.84362
14.68400	-0.75688	-3.01188
14.78400	-0.76172	-3.19998
14.88400	-0.76734	-3.40891
14.98400	-0.77313	-3.63386
15.08400	-0.78031	-3.91760
15.18400	-0.78375	-4.07958
15.28400	-0.78766	-4.21218
15.38400	-0.79219	-4.38285
15.48400	-0.79734	-4.57478
15.58400	-0.80422	-4.84658
15.68400	-0.80922	-5.06571
15.78400	-0.81344	-5.22915
15.88400	-0.81781	-5.39384
15.98400	-0.82250	-5.57263
16.08400	-0.82781	-5.77230
16.18400	-0.83547	-6.05371
16.28400	-0.84000	-6.27160
16.38400	-0.84453	-6.43981
16.48400	-0.85000	-6.65673
16.58400	-0.85688	-6.89935
16.68400	-0.86453	-7.26477
16.78400	-0.86750	-7.39245
16.88400	-0.87125	-7.53768
16.98400	-0.87609	-7.73228
17.08400	-0.88109	-7.94829
17.18400	-0.88625	-8.16567
17.28400	-0.89313	-8.47016
17.38400	-0.89734	-8.66915
17.48400	-0.90172	-8.84425
17.58400	-0.90641	-9.05021
17.68400	-0.91203	-9.28729
17.78400	-0.91937	-9.61103
17.88400	-0.92344	-9.81554
17.98400	-0.92750	-9.98131
18.08400	-0.93234	-10.19385
18.18400	-0.93766	-10.42392
18.28400	-0.94359	-10.67038
18.38400	-0.94969	-10.96047
18.48400	-0.95344	-11.13815
18.58400	-0.95766	-11.31081
18.68400	-0.96234	-11.51829
18.78400	-0.96766	-11.74482
18.88400	-0.97469	-12.04086
18.98400	-0.98000	-12.30879
19.08400	-0.98406	-12.48126
19.18400	-0.98859	-12.66369
19.28400	-0.99344	-12.87822
19.38400	-0.99906	-13.11126
19.48400	-1.00672	-13.43864
19.58400	-1.01094	-13.66661
19.68400	-1.01500	-13.83858
19.78400	-1.02000	-14.04499
19.88400	-1.02563	-14.28701
19.98400	-1.03250	-14.59427
20.08400	-1.03672	-14.80350
20.18400	-1.04063	-14.96569
20.28400	-1.04531	-15.16567
20.38400	-1.05062	-15.40240
20.48400	-1.05656	-15.66383
20.58400	-1.06375	-15.98482
20.68400	-1.06750	-16.18754
20.78400	-1.07156	-16.35930
20.88400	-1.07625	-16.55830
20.98400	-1.08188	-16.80554
21.08400	-1.08859	-17.11979
21.18400	-1.09344	-17.35056
21.28400	-1.09734	-17.52710
21.38400	-1.10187	-17.72360
21.48400	-1.10734	-17.96164
21.58400	-1.11344	-18.23603
21.68400	-1.12078	-18.58410
21.78400	-1.12438	-18.76398
21.88400	-1.12844	-18.94084
21.98400	-1.13313	-19.15992
22.08400	-1.13875	-19.41217
22.18400	-1.14578	-19.73649
22.28400	-1.15031	-19.96442
22.38400	-1.15406	-20.13914
22.48400	-1.15844	-20.32733
22.58400	-1.16375	-20.55817
22.68400	-1.16969	-20.82818
22.78400	-1.17703	-21.16864
22.88400	-1.18109	-21.38793
22.98400	-1.18500	-21.56622
23.08400	-1.18984	-21.77953
23.18400	-1.19531	-22.01847
23.28400	-1.20203	-22.33268
23.38400	-1.20688	-22.57985
23.48400	-1.21109	-22.76777
23.58400	-1.21578	-22.98358
23.68400	-1.22078	-23.22122
23.78400	-1.22672	-23.48580
23.88400	-1.23438	-23.83757
23.98400	-1.23797	-24.02895
24.08400	-1.24172	-24.18773
24.18400	-1.24672	-24.41570
24.28400	-1.25250	-24.69165
24.38400	-1.25938	-25.02234
24.48400	-1.26375	-25.25005
24.58400	-1.26781	-25.42968
24.68400	-1.27234	-25.63241
24.78400	-1.27734	-25.86520
24.88400	-1.28297	-26.12908
24.98400	-1.29078	-26.47687
25.08400	-1.29531	-26.75461
25.18400	-1.29891	-26.91087
25.28400	-1.30375	-27.12328
25.38400	-1.30953	-27.38916
25.48400	-1.31656	-27.74250
25.58400	-1.32063	-27.96163
25.68400	-1.32438	-28.11939
25.78400	-1.32922	-28.33186
25.88400	-1.33469	-28.60057
25.98400	-1.34109	-28.89874
26.08400	-1.34922	-29.31184
26.18400	-1.35266	-29.52240
26.28400	-1.35609	-29.67213
26.38400	-1.36063	-29.89525
26.48400	-1.36547	-30.12763
26.58400	-1.37156	-30.42773
26.68400	-1.37687	-30.70099
26.78400	-1.38141	-30.92112
26.88400	-1.38625	-31.15647
26.98400	-1.39125	-31.40473
27.08400	-1.39719	-31.67661
27.18400	-1.40422	-32.03726
27.28400	-1.40797	-32.24608
27.38400	-1.41219	-32.44703
27.48400	-1.41703	-32.67172
27.58400	-1.42281	-32.94416
27.68400	-1.42922	-33.26870
27.78400	-1.43375	-33.51480
27.88400	-1.43781	-33.71015
27.98400	-1.44250	-33.92199
28.08400	-1.44719	-34.15702
28.18400	-1.45250	-34.41034
28.28400	-1.45906	-34.70132
28.38400	-1.46391	-34.97231
28.48400	-1.46844	-35.18276
28.58400	-1.47359	-35.42630
28.68400	-1.47953	-35.69862
28.78400	-1.48625	-36.04483
28.88400	-1.49062	-36.27376
28.98400	-1.49438	-36.45349
29.08400	-1.49891	-36.65283
29.18400	-1.50406	-36.89377
29.28400	-1.51016	-37.18350
29.38400	-1.51719	-37.52496
29.48400	-1.52094	-37.73050
29.58400	-1.52500	-37.89980
29.68400	-1.52953	-38.10542
29.78400	-1.53469	-38.34862
29.88400	-1.54172	-38.64901
29.98400	-1.54719	-38.95231
30.08400	-1.55156	-39.14883
30.18400	-1.55625	-39.35851
30.28400	-1.56141	-39.59284
30.38400	-1.56672	-39.84094
30.48400	-1.57328	-40.14303
30.58400	-1.57797	-40.38670
30.68400	-1.58219	-40.57599
30.78400	-1.58719	-40.80171
30.88400	-1.59250	-41.04977
30.98400	-1.59938	-41.36213
31.08400	-1.60484	-41.64848
31.18400	-1.60859	-41.81829
31.28400	-1.61281	-42.00986
31.38400	-1.61781	-42.24464
31.48400	-1.62313	-42.49636
31.58400	-1.62984	-42.78710
31.68400	-1.63453	-43.04107
31.78400	-1.63844	-43.21787
31.88400	-1.64297	-43.41435
31.98400	-1.64797	-43.63467
32.08400	-1.65422	-43.89548
32.18400	-1.66016	-44.20077
32.28400	-1.66438	-44.38940
32.38400	-1.66891	-44.57496
32.48400	-1.67375	-44.79380
32.58400	-1.67953	-45.03769
32.68400	-1.68766	-45.37218
32.78400	-1.69203	-45.65074
32.88400	-1.69578	-45.79271
32.98400	-1.70078	-46.00823
33.08400	-1.70703	-46.29263
33.18400	-1.71531	-46.68971
33.28400	-1.71875	-46.86581
33.38400	-1.72219	-47.00896
33.48400	-1.72672	-47.21415
33.58400	-1.73172	-47.45036
33.68400	-1.73719	-47.69367
33.78400	-1.74453	-48.03386
33.88400	-1.74875	-48.27175
33.98400	-1.75266	-48.42784
34.08400	-1.75734	-48.63939
34.18400	-1.76328	-48.90737
34.28400	-1.77156	-49.30435
34.38400	-1.77563	-49.53410
34.48400	-1.77891	-49.66455
34.58400	-1.78328	-49.86720
34.68400	-1.78828	-50.10519
34.78400	-1.79406	-50.36911
34.88400	-1.80125	-50.71463
34.98400	-1.80563	-50.95860
35.08400	-1.80953	-51.12664
35.18400	-1.81406	-51.32993
35.28400	-1.81937	-51.57286
35.38400	-1.82578	-51.87461
35.48400	-1.83125	-52.16196
35.58400	-1.83547	-52.36280
35.68400	-1.84000	-52.57234
35.78400	-1.84484	-52.79905
35.88400	-1.85031	-53.05122
35.98400	-1.85750	-53.36779
36.08400	-1.86188	-53.62614
36.18400	-1.86578	-53.79863
36.28400	-1.87047	-54.01728
36.38400	-1.87625	-54.27604
36.48400	-1.88359	-54.63449
36.58400	-1.88859	-54.89835
36.68400	-1.89266	-55.08497
36.78400	-1.89687	-55.28351
36.88400	-1.90172	-55.50497
36.98400	-1.90688	-55.74949
37.08400	-1.91344	-56.04969
37.18400	-1.91891	-56.35190
37.28400	-1.92281	-56.52706
37.38400	-1.92766	-56.74316
37.48400	-1.93328	-57.00400
37.58400	-1.94078	-57.35661
37.68400	-1.94500	-57.58808
37.78400	-1.94875	-57.75811
37.88400	-1.95312	-57.95999
37.98400	-1.95813	-58.18275
38.08400	-1.96375	-58.45409
38.18400	-1.97047	-58.77211
38.28400	-1.97609	-59.08409
38.38400	-1.97984	-59.24398
38.48400	-1.98422	-59.44731
38.58400	-1.98938	-59.69319
38.68400	-1.99625	-60.00540
38.78400	-2.00188	-60.30373
38.88400	-2.00594	-60.49729
38.98400	-2.01031	-60.70413
39.08400	-2.01531	-60.93865
39.18400	-2.02125	-61.20967
39.28400	-2.02813	-61.54168
39.38400	-2.03234	-61.79329
39.48400	-2.03609	-61.95183
39.58400	-2.04078	-62.15992
39.68400	-2.04609	-62.41916
39.78400	-2.05313	-62.74002
39.88400	-2.05906	-63.05160
39.98400	-2.06328	-63.25237
40.08400	-2.06750	-63.44779
40.18400	-2.07234	-63.68379
40.28400	-2.07766	-63.93639
40.38400	-2.08422	-64.23682
40.48400	-2.08859	-64.49454
40.58400	-2.09266	-64.66855
40.68400	-2.09734	-64.88956
40.78400	-2.10297	-65.15802
40.88400	-2.10984	-65.46626
40.98400	-2.11531	-65.78064
41.08400	-2.11922	-65.95419
41.18400	-2.12359	-66.16384
41.28400	-2.12875	-66.40833
41.38400	-2.13453	-66.68803
41.48400	-2.14281	-67.08217
41.58400	-2.14703	-67.35381
41.68400	-2.15062	-67.50461
41.78400	-2.15516	-67.71435
41.88400	-2.16063	-67.98942
41.98400	-2.16750	-68.33264
42.08400	-2.17219	-68.59852
42.18400	-2.17609	-68.83726
42.28400	-2.18047	-69.04491
42.38400	-2.18531	-69.27232
42.48400	-2.19078	-69.53458
42.58400	-2.19781	-69.86860
42.68400	-2.20234	-70.14498
42.78400	-2.20641	-70.31459
42.88400	-2.21141	-70.54237
42.98400	-2.21688	-70.81578
43.08400	-2.22328	-71.13258
43.18400	-2.22844	-71.41684
43.28400	-2.23250	-71.60278
43.38400	-2.23688	-71.80531
43.48400	-2.24172	-72.03966
43.58400	-2.24734	-72.31855
43.68400	-2.25500	-72.65505
43.78400	-2.26000	-72.95558
43.88400	-2.26359	-73.12445
43.98400	-2.26797	-73.32274
44.08400	-2.27297	-73.56305
44.18400	-2.27937	-73.85708
44.28400	-2.28453	-74.13670
44.38400	-2.28875	-74.34072
44.48400	-2.29313	-74.53284
44.58400	-2.29797	-74.77142
44.68400	-2.30328	-75.01370
44.78400	-2.31031	-75.31821
44.88400	-2.31641	-75.66909
44.98400	-2.32031	-75.83081
45.08400	-2.32484	-76.03291
45.18400	-2.33000	-76.28655
45.28400	-2.33688	-76.59428
45.38400	-2.34219	-76.88776
45.48400	-2.34609	-77.05884
45.58400	-2.35047	-77.25512
45.68400	-2.35531	-77.47168
45.78400	-2.36047	-77.72147
45.88400	-2.36672	-77.97160
45.98400	-2.37234	-78.29139
46.08400	-2.37641	-78.47048
46.18400	-2.38078	-78.65963
46.28400	-2.38578	-78.86852
46.38400	-2.39281	-79.16155
46.48400	-2.39875	-79.50293
46.58400	-2.40281	-79.67225
46.68400	-2.40719	-79.86471
46.78400	-2.41234	-80.10007
46.88400	-2.41875	-80.39301
46.98400	-2.42672	-80.76336
47.08400	-2.43031	-80.98822
47.18400	-2.43375	-81.11353
47.28400	-2.43828	-81.31446
47.38400	-2.44344	-81.55371
47.48400	-2.44969	-81.82617
47.58400	-2.45531	-82.14220
47.68400	-2.45953	-82.32355
47.78400	-2.46375	-82.51776
47.88400	-2.46844	-82.72267
47.98400	-2.47391	-82.96497
48.08400	-2.48094	-83.27529
48.18400	-2.48641	-83.59285
48.28400	-2.48984	-83.72846
48.38400	-2.49422	-83.91399
48.48400	-2.49938	-84.15011
48.58400	-2.50625	-84.43184
48.68400	-2.51219	-84.75932
48.78400	-2.51656	-84.94449
48.88400	-2.52094	-85.14149
48.98400	-2.52563	-85.34750
49.08400	-2.53063	-85.57539
49.18400	-2.53672	-85.84256
49.28400	-2.54328	-86.17223
49.38400	-2.54719	-86.33848
49.48400	-2.55188	-86.54097
49.58400	-2.55766	-86.79603
49.68400	-2.56641	-87.19015
49.78400	-2.57047	-87.45141
49.88400	-2.57375	-87.58512
49.98400	-2.57813	-87.76750
50.08400	-2.58328	-88.00862
50.18400	-2.58891	-88.27781
50.28400	-2.59500	-88.55684
50.38400	-2.60078	-88.87661
50.48400	-2.60438	-89.02828
50.58400	-2.60875	-89.21265
50.68400	-2.61359	-89.43421
50.78400	-2.62031	-89.74325
50.88400	-2.62609	-90.06427
50.98400	-2.63016	-90.24493
51.08400	-2.63438	-90.43458
51.18400	-2.63938	-90.66835
51.28400	-2.64531	-90.94836
51.38400	-2.65266	-91.28616
51.48400	-2.65766	-91.58788
51.58400	-2.66109	-91.73822
51.68400	-2.66562	-91.93545
51.78400	-2.67078	-92.18013
51.88400	-2.67766	-92.49235
51.98400	-2.68297	-92.78950
52.08400	-2.68703	-92.98068
52.18400	-2.69125	-93.17412
52.28400	-2.69594	-93.39724
52.38400	-2.70109	-93.64815
52.48400	-2.70797	-93.94839
52.58400	-2.71406	-94.30777
52.68400	-2.71781	-94.46075
52.78400	-2.72234	-94.66963
52.88400	-2.72766	-94.93341
52.98400	-2.73391	-95.22206
53.08400	-2.73891	-95.49816
53.18400	-2.74297	-95.69197
53.28400	-2.74719	-95.88387
53.38400	-2.75219	-96.12358
53.48400	-2.75766	-96.36954
53.58400	-2.76422	-96.66039
53.68400	-2.77047	-97.01856
53.78400	-2.77453	-97.19346
53.88400	-2.77891	-97.40065
53.98400	-2.78391	-97.63639
54.08400	-2.79078	-97.91804
54.18400	-2.79641	-98.25334
54.28400	-2.80016	-98.42592
54.38400	-2.80453	-98.62933
54.48400	-2.80938	-98.85006
54.58400	-2.81500	-99.10913
54.68400	-2.82172	-99.40244
54.78400	-2.82703	-99.72640
54.88400	-2.83109	-99.90067
54.98400	-2.83563	-100.11205
55.08400	-2.84078	-100.35770
55.18400	-2.84719	-100.63192
55.28400	-2.85313	-100.95314
55.38400	-2.85719	-101.15243
55.48400	-2.86125	-101.33337
55.58400	-2.86609	-101.55313
55.68400	-2.87141	-101.81034
55.78400	-2.87797	-102.09777
55.88400	-2.88359	-102.42353
55.98400	-2.88750	-102.58759
56.08400	-2.89219	-102.80627
56.18400	-2.89719	-103.03406
56.28400	-2.90297	-103.30843
56.38400	-2.90938	-103.62484
56.48400	-2.91359	-103.82899
56.58400	-2.91797	-104.02230
56.68400	-2.92281	-104.25687
56.78400	-2.92812	-104.49727
56.88400	-2.93469	-104.78956
56.98400	-2.94062	-105.11772
57.08400	-2.94422	-105.27492
57.18400	-2.94859	-105.44903
57.28400	-2.95344	-105.67725
57.38400	-2.96094	-105.98838
57.48400	-2.96828	-106.41001
57.58400	-2.97172	-106.57486
57.68400	-2.97594	-106.75749
57.78400	-2.98094	-107.02726
57.88400	-2.98609	-107.26402
57.98400	-2.99250	-107.56731
58.08400	-2.99687	-107.80887
58.18400	-3.00078	-107.98177
58.28400	-3.00531	-108.18502
58.38400	-3.01078	-108.44874
58.48400	-3.01875	-108.80113
58.58400	-3.02484	-109.17576
58.68400	-3.02828	-109.33816
58.78400	-3.03234	-109.52004
58.88400	-3.03719	-109.74943
58.98400	-3.04250	-110.01121
59.08400	-3.04875	-110.32046
59.18400	-3.05375	-110.61071
59.28400	-3.05766	-110.79076
59.38400	-3.06250	-111.01352
59.48400	-3.06766	-111.26495
59.58400	-3.07422	-111.55380
59.68400	-3.07984	-111.88012
59.78400	-3.08391	-112.07254
59.88400	-3.08828	-112.27843
59.98400	-3.09313	-112.52093
60.08400	-3.09844	-112.76839
60.18400	-3.10469	-113.06730
60.28400	-3.11078	-113.40568
60.38400	-3.11469	-113.57775
60.48400	-3.11906	-113.78246
60.58400	-3.12375	-113.99854
60.68400	-3.12984	-114.28658
60.78400	-3.13578	-114.61066
60.88400	-3.14031	-114.82850
60.98400	-3.14484	-115.03092
61.08400	-3.14969	-115.26556
61.18400	-3.15516	-115.52486
61.28400	-3.16156	-115.81775
61.38400	-3.16797	-116.16495
61.48400	-3.17188	-116.35452
61.58400	-3.17609	-116.55167
61.68400	-3.18094	-116.76980
61.78400	-3.18672	-117.04385
61.88400	-3.19281	-117.35225
61.98400	-3.19719	-117.56079
62.08400	-3.20156	-117.75067
62.18400	-3.20594	-117.95340
62.28400	-3.21109	-118.18878
62.38400	-3.21719	-118.47588
62.48400	-3.22422	-118.81877
62.58400	-3.22797	-119.01471
62.68400	-3.23219	-119.18855
62.78400	-3.23766	-119.42697
62.88400	-3.24453	-119.71357
62.98400	-3.25062	-120.07565
63.08400	-3.25437	-120.25272
63.18400	-3.25859	-120.44288
63.28400	-3.26344	-120.66901
63.38400	-3.26906	-120.92116
63.48400	-3.27609	-121.24739
63.58400	-3.28188	-121.57260
63.68400	-3.28516	-121.70650
63.78400	-3.28937	-121.88958
63.88400	-3.29422	-122.11730
63.98400	-3.30000	-122.37749
64.08400	-3.30641	-122.71904
64.18400	-3.31062	-122.91544
64.28400	-3.31516	-123.11018
64.38400	-3.32016	-123.33766
64.48400	-3.32563	-123.58302
64.58400	-3.33172	-123.86469
64.68400	-3.33797	-124.20826
64.78400	-3.34172	-124.38331
64.88400	-3.34625	-124.59019
64.98400	-3.35141	-124.82526
65.08400	-3.35750	-125.09106
65.18400	-3.36359	-125.40726
65.28400	-3.36734	-125.58702
65.38400	-3.37125	-125.75792
65.48400	-3.37578	-125.95779
65.58400	-3.38094	-126.18895
65.68400	-3.38719	-126.46885
65.78400	-3.39516	-126.89321
65.88400	-3.39906	-127.07125
65.98400	-3.40344	-127.26019
66.08400	-3.40813	-127.46868
66.18400	-3.41453	-127.73137
66.28400	-3.42109	-128.10081
66.38400	-3.42469	-128.26137
66.48400	-3.42906	-128.45650
66.58400	-3.43406	-128.69203
66.68400	-3.43969	-128.94705
66.78400	-3.44656	-129.24312
66.88400	-3.45172	-129.55227
66.98400	-3.45516	-129.69071
67.08400	-3.45953	-129.88003
67.18400	-3.46437	-130.12379
67.28400	-3.47031	-130.38358
67.38400	-3.47703	-130.71193
67.48400	-3.48125	-130.93241
67.58400	-3.48547	-131.11174
67.68400	-3.49016	-131.32128
67.78400	-3.49547	-131.56743
67.88400	-3.50203	-131.85878
67.98400	-3.50875	-132.23805
68.08400	-3.51234	-132.40051
68.18400	-3.51656	-132.57781
68.28400	-3.52156	-132.81335
68.38400	-3.52781	-133.09459
68.48400	-3.53422	-133.43608
68.58400	-3.53812	-133.62570
68.68400	-3.54219	-133.80364
68.78400	-3.54703	-134.02832
68.88400	-3.55219	-134.27214
68.98400	-3.55828	-134.55869
69.08400	-3.56531	-134.92680
69.18400	-3.56891	-135.09339
69.28400	-3.57328	-135.27158
69.38400	-3.57813	-135.48857
69.48400	-3.58406	-135.76138
69.58400	-3.59109	-136.12013
69.68400	-3.59516	-136.32974
69.78400	-3.59922	-136.50471
69.88400	-3.60391	-136.71716
69.98400	-3.60906	-136.95458
70.08400	-3.61469	-137.20964
70.18400	-3.62141	-137.55457
70.28400	-3.62547	-137.74714
70.38400	-3.62969	-137.93875
70.48400	-3.63484	-138.17780
70.58400	-3.64125	-138.46852
70.68400	-3.64813	-138.82308
70.78400	-3.65188	-139.01381
70.88400	-3.65578	-139.18741
70.98400	-3.66047	-139.40245
71.08400	-3.66609	-139.65464
71.18400	-3.67219	-139.92463
71.28400	-3.67891	-140.28859
71.38400	-3.68234	-140.46270
71.48400	-3.68672	-140.65388
71.58400	-3.69187	-140.88240
71.68400	-3.69797	-141.16675
71.78400	-3.70422	-141.48203
71.88400	-3.70844	-141.69066
71.98400	-3.71234	-141.86172
72.08400	-3.71703	-142.06988
72.18400	-3.72219	-142.31624
72.28400	-3.72844	-142.59705
72.38400	-3.73562	-142.97560
72.48400	-3.73891	-143.13349
72.58400	-3.74313	-143.31414
72.68400	-3.74828	-143.55655
72.78400	-3.75453	-143.83169
72.88400	-3.76125	-144.19873
72.98400	-3.76516	-144.38049
73.08400	-3.76937	-144.56707
73.18400	-3.77406	-144.78526
73.28400	-3.77906	-145.01324
73.38400	-3.78469	-145.26860
73.48400	-3.79219	-145.62364
73.58400	-3.79641	-145.86687
73.68400	-3.80062	-146.05159
73.78400	-3.80594	-146.29605
73.88400	-3.81250	-146.59314
73.98400	-3.81859	-146.92603
74.08400	-3.82203	-147.10066
74.18400	-3.82609	-147.26676
74.28400	-3.83109	-147.49894
74.38400	-3.83688	-147.77379
74.48400	-3.84391	-148.12125
74.58400	-3.85016	-148.49286
74.68400	-3.85328	-148.64813
74.78400	-3.85734	-148.82016
74.88400	-3.86250	-149.06591
74.98400	-3.86781	-149.32939
75.08400	-3.87391	-149.64379
75.18400	-3.87844	-149.88293
75.28400	-3.88266	-150.07420
75.38400	-3.88750	-150.29335
75.48400	-3.89297	-150.57085
75.58400	-3.89937	-150.87375
75.68400	-3.90594	-151.23963
75.78400	-3.90938	-151.39847
75.88400	-3.91375	-151.59298
75.98400	-3.91875	-151.84140
76.08400	-3.92469	-152.12595
76.18400	-3.93125	-152.46907
76.28400	-3.93578	-152.71296
76.38400	-3.94000	-152.90025
76.48400	-3.94484	-153.11891
76.58400	-3.94984	-153.37102
76.68400	-3.95609	-153.65894
76.78400	-3.96250	-154.03529
76.88400	-3.96594	-154.19525
76.98400	-3.97016	-154.39549
77.08400	-3.97516	-154.63865
77.18400	-3.98109	-154.92101
77.28400	-3.98734	-155.23762
77.38400	-3.99156	-155.44681
77.48400	-3.99563	-155.64796
77.58400	-4.00031	-155.86069
77.68400	-4.00547	-156.10395
77.78400	-4.01125	-156.39114
77.88400	-4.01859	-156.74993
77.98400	-4.02266	-156.95603
78.08400	-4.02703	-157.15234
78.18400	-4.03156	-157.36423
78.28400	-4.03703	-157.61748
78.38400	-4.04437	-157.96991
78.48400	-4.04891	-158.20646
78.58400	-4.05297	-158.39393
78.68400	-4.05766	-158.60894
78.78400	-4.06281	-158.84042
78.88400	-4.06906	-159.11548
78.98400	-4.07547	-159.45464
79.08400	-4.07937	-159.63288
79.18400	-4.08359	-159.81549
79.28400	-4.08844	-160.05069
79.38400	-4.09438	-160.31319
79.48400	-4.10156	-160.66618
79.58400	-4.10578	-160.89590
79.68400	-4.10953	-161.05062
79.78400	-4.11375	-161.23205
79.88400	-4.11875	-161.46298
79.98400	-4.12484	-161.74299
80.08400	-4.13266	-162.12904
80.18400	-4.13625	-162.31143
80.28400	-4.14047	-162.49011
80.38400	-4.14547	-162.70669
80.48400	-4.15109	-162.95938
80.58400	-4.15766	-163.26635
80.68400	-4.16203	-163.48648
80.78400	-4.16625	-163.67279
80.88400	-4.17094	-163.88571
80.98400	-4.17641	-164.12868
81.08400	-4.18297	-164.41920
81.18400	-4.19063	-164.81593
81.28400	-4.19359	-164.95652
81.38400	-4.19734	-165.10864
81.48400	-4.20219	-165.33391
81.58400	-4.20828	-165.58921
81.68400	-4.21500	-165.93117
81.78400	-4.21891	-166.11917
81.88400	-4.22297	-166.28978
81.98400	-4.22750	-166.47978
82.08400	-4.23250	-166.70336
82.18400	-4.23766	-166.93489
82.28400	-4.24516	-167.25570
82.38400	-4.24969	-167.49641
82.48400	-4.25422	-167.68770
82.58400	-4.25953	-167.92072
82.68400	-4.26656	-168.21186
82.78400	-4.27375	-168.61965
82.88400	-4.27656	-168.74643
82.98400	-4.28062	-168.90875
83.08400	-4.28563	-169.13936
83.18400	-4.29109	-169.40545
83.28400	-4.29781	-169.70518
83.38400	-4.30359	-170.04776
83.48400	-4.30672	-170.17603
83.58400	-4.31078	-170.34960
83.68400	-4.31562	-170.57484
83.78400	-4.32094	-170.81988
83.88400	-4.32797	-171.15836
83.98400	-4.33266	-171.40819
84.08400	-4.33672	-171.58647
84.18400	-4.34109	-171.78777
84.28400	-4.34625	-172.02078
84.38400	-4.35219	-172.28962
84.48400	-4.36031	-172.67951
84.58400	-4.36391	-172.87953
84.68400	-4.36797	-173.04446
84.78400	-4.37297	-173.28022
84.88400	-4.37891	-173.54974
84.98400	-4.38531	-173.87420
85.08400	-4.38937	-174.08611
85.18400	-4.39344	-174.25898
85.28400	-4.39797	-174.45800
85.38400	-4.40297	-174.68780
85.48400	-4.40859	-174.95453
85.58400	-4.41641	-175.30009
85.68400	-4.42078	-175.56533
85.78400	-4.42469	-175.72980
85.88400	-4.42953	-175.95333
85.98400	-4.43578	-176.23018
86.08400	-4.44281	-176.59082
86.18400	-4.44656	-176.77771
86.28400	-4.45016	-176.93241
86.38400	-4.45469	-177.13837
86.48400	-4.46000	-177.38092
86.58400	-4.46594	-177.67471
86.68400	-4.47328	-178.00535
86.78400	-4.47750	-178.25732
86.88400	-4.48141	-178.42519
86.98400	-4.48625	-178.64974
87.08400	-4.49187	-178.90212
87.18400	-4.49859	-179.24084
87.28400	-4.50313	-179.46544
87.38400	-4.50734	-179.66768
87.48400	-4.51219	-179.89135
87.58400	-4.51766	-180.15158
87.68400	-4.52313	-180.41739
87.78400	-4.52984	-180.74270
87.88400	-4.53359	-180.93805
87.98400	-4.53750	-181.10134
88.08400	-4.54234	-181.32935
88.18400	-4.54828	-181.60738
88.28400	-4.55562	-181.98772
88.38400	-4.56000	-182.20828
88.48400	-4.56406	-182.39102
88.58400	-4.56875	-182.60249
88.68400	-4.57406	-182.85197
88.78400	-4.57938	-183.10069
88.88400	-4.58641	-183.45022
88.98400	-4.59031	-183.66297
89.08400	-4.59453	-183.85950
89.18400	-4.59953	-184.09033
89.28400	-4.60547	-184.35884
89.38400	-4.61313	-184.73734
89.48400	-4.61672	-184.93034
89.58400	-4.62031	-185.08390
89.68400	-4.62453	-185.27904
89.78400	-4.62937	-185.50672
89.88400	-4.63500	-185.76546
89.98400	-4.64297	-186.12212
90.08400	-4.64781	-186.41633
90.18400	-4.65203	-186.59590
90.28400	-4.65703	-186.81587
90.38400	-4.66281	-187.07897
90.48400	-4.67000	-187.46150
90.58400	-4.67359	-187.65420
90.68400	-4.67750	-187.82604
90.78400	-4.68203	-188.04373
90.88400	-4.68719	-188.28294
90.98400	-4.69297	-188.55235
91.08400	-4.70063	-188.92568
91.18400	-4.70422	-189.12296
91.28400	-4.70813	-189.29771
91.38400	-4.71281	-189.50775
91.48400	-4.71813	-189.77141
91.58400	-4.72500	-190.09520
91.68400	-4.73000	-190.37332
91.78400	-4.73422	-190.55770
91.88400	-4.73875	-190.76560
91.98400	-4.74375	-190.99803
92.08400	-4.74891	-191.23115
92.18400	-4.75578	-191.55455
92.28400	-4.76031	-191.80654
92.38400	-4.76469	-192.00143
92.48400	-4.76984	-192.23323
92.58400	-4.77594	-192.50332
92.68400	-4.78406	-192.92039
92.78400	-4.78750	-193.11650
92.88400	-4.79109	-193.26667
92.98400	-4.79563	-193.47590
93.08400	-4.80078	-193.72524
93.18400	-4.80656	-194.00308
93.28400	-4.81359	-194.34336
93.38400	-4.81750	-194.56430
93.48400	-4.82156	-194.74407
93.58400	-4.82641	-194.96179
93.68400	-4.83172	-195.20779
93.78400	-4.83813	-195.51069
93.88400	-4.84297	-195.77318
93.98400	-4.84719	-195.96945
94.08400	-4.85187	-196.18535
94.18400	-4.85688	-196.41729
94.28400	-4.86281	-196.68154
94.38400	-4.87031	-197.03129
94.48400	-4.87391	-197.23161
94.58400	-4.87797	-197.39692
94.68400	-4.88250	-197.61020
94.78400	-4.88766	-197.84413
94.88400	-4.89484	-198.14718
94.98400	-4.90016	-198.42364
95.08400	-4.90453	-198.62835
95.18400	-4.90922	-198.83598
95.28400	-4.91406	-199.04725
95.38400	-4.91953	-199.29446
95.48400	-4.92719	-199.63486
95.58400	-4.93125	-199.88051
95.68400	-4.93516	-200.05102
95.78400	-4.94016	-200.26758
95.88400	-4.94578	-200.51059
95.98400	-4.95297	-200.85382
96.08400	-4.95672	-201.04311
96.18400	-4.96062	-201.21163
96.28400	-4.96500	-201.41405
96.38400	-4.97016	-201.62740
96.48400	-4.97578	-201.89761
96.58400	-4.98406	-202.23901
96.68400	-4.98844	-202.50088
96.78400	-4.99203	-202.65360
96.88400	-4.99656	-202.85106
96.98400	-5.00188	-203.09076
97.08400	-5.00953	-203.43637
97.18400	-5.01406	-203.70284
97.28400	-5.01797	-203.86752
97.38400	-5.02250	-204.07209
97.48400	-5.02766	-204.29711
97.58400	-5.03391	-204.57047
97.68400	-5.04063	-204.88405
97.78400	-5.04469	-205.11623
97.88400	-5.04828	-205.25821
97.98400	-5.05281	-205.46824
98.08400	-5.05797	-205.69916
98.18400	-5.06547	-206.00936
98.28400	-5.07047	-206.29044
98.38400	-5.07438	-206.45529
98.48400	-5.07844	-206.62306
98.58400	-5.08313	-206.82687
98.68400	-5.08859	-207.07247
98.78400	-5.09531	-207.34398
98.88400	-5.10234	-207.71809
98.98400	-5.10609	-207.88258
99.08400	-5.11109	-208.08883
99.18400	-5.11703	-208.34057
99.28400	-5.12500	-208.74876
99.38400	-5.12813	-208.90911
99.48400	-5.13188	-209.06384
99.58400	-5.13656	-209.27717
99.68400	-5.14172	-209.51673
99.78400	-5.14719	-209.77142
99.88400	-5.15484	-210.10478
99.98400	-5.15875	-210.34703
100.08400	-5.16250	-210.50103
100.18400	-5.16703	-210.71452
100.28400	-5.17234	-210.95271
100.38400	-5.17969	-211.30547
100.48400	-5.18422	-211.55474
100.58400	-5.18828	-211.73319
100.68400	-5.19312	-211.94617
100.78400	-5.19813	-212.19185
100.88400	-5.20359	-212.44060
100.98400	-5.21047	-212.76246
101.08400	-5.21437	-212.98070
101.18400	-5.21844	-213.14996
101.28400	-5.22313	-213.37022
101.38400	-5.22906	-213.62916
101.48400	-5.23703	-213.99853
101.58400	-5.24109	-214.24076
101.68400	-5.24484	-214.39640
101.78400	-5.24938	-214.59325
101.88400	-5.25438	-214.82772
101.98400	-5.26000	-215.07792
102.08400	-5.26750	-215.43415
102.18400	-5.27172	-215.68060
102.28400	-5.27578	-215.83962
102.38400	-5.28031	-216.04797
102.48400	-5.28547	-216.27833
102.58400	-5.29328	-216.61435
102.68400	-5.29797	-216.90743
102.78400	-5.30188	-217.07061
102.88400	-5.30641	-217.27224
102.98400	-5.31172	-217.52641
103.08400	-5.31781	-217.79744
103.18400	-5.32469	-218.13978
103.28400	-5.32828	-218.32325
103.38400	-5.33234	-218.49887
103.48400	-5.33703	-218.71099
103.58400	-5.34219	-218.94342
103.68400	-5.34875	-219.23085
103.78400	-5.35453	-219.54009
103.88400	-5.35859	-219.72799
103.98400	-5.36281	-219.91444
104.08400	-5.36750	-220.12106
104.18400	-5.37312	-220.37458
104.28400	-5.38062	-220.69965
104.38400	-5.38547	-220.97820
104.48400	-5.38922	-221.14013
104.58400	-5.39359	-221.32638
104.68400	-5.39859	-221.54665
104.78400	-5.40484	-221.80903
104.88400	-5.41047	-222.10458
104.98400	-5.41484	-222.29542
105.08400	-5.41953	-222.50532
105.18400	-5.42469	-222.73687
105.28401	-5.43078	-223.00994
105.38401	-5.43969	-223.41439
105.48401	-5.44281	-223.61855
105.58401	-5.44609	-223.73503
105.68401	-5.45047	-223.93234
105.78401	-5.45609	-224.17448
105.88401	-5.46406	-224.53304
105.98401	-5.46922	-224.83736
106.08401	-5.47281	-224.98931
106.18401	-5.47734	-225.19213
106.28401	-5.48234	-225.41857
106.38401	-5.48734	-225.65140
106.48401	-5.49391	-225.94489
106.58401	-5.49859	-226.20450
106.68401	-5.50281	-226.38839
106.78401	-5.50766	-226.60628
106.88401	-5.51328	-226.86967
106.98401	-5.52109	-227.23940
107.08401	-5.52516	-227.46703
107.18401	-5.52859	-227.61188
107.28401	-5.53281	-227.80532
107.38401	-5.53766	-228.02360
107.48401	-5.54375	-228.30084
107.58401	-5.55172	-228.67340
107.68401	-5.55594	-228.93716
107.78401	-5.55969	-229.09717
107.88401	-5.56453	-229.31591
107.98401	-5.57031	-229.58456
108.08401	-5.57656	-229.88576
108.18401	-5.58109	-230.11896
108.28401	-5.58516	-230.30183
108.38401	-5.58922	-230.48767
108.48401	-5.59422	-230.71340
108.58401	-5.60047	-230.98528
108.68401	-5.60953	-231.39279
108.78401	-5.61344	-231.66344
108.88401	-5.61656	-231.79522
108.98401	-5.62094	-231.98958
109.08401	-5.62609	-232.23016
109.18401	-5.63250	-232.52097
109.28401	-5.63766	-232.80299
109.38401	-5.64203	-233.00402
109.48401	-5.64656	-233.20994
109.58401	-5.65156	-233.43059
109.68401	-5.65656	-233.66325
109.78401	-5.66281	-233.94769
109.88401	-5.66891	-234.28103
109.98401	-5.67297	-234.46320
110.08401	-5.67750	-234.66490
110.18401	-5.68328	-234.91131
110.28401	-5.69109	-235.26713
110.38401	-5.69547	-235.52848
110.48401	-5.69875	-235.66625
110.58401	-5.70313	-235.85998
110.68401	-5.70812	-236.07953
110.78401	-5.71375	-236.34751
110.88401	-5.72031	-236.63932
110.98401	-5.72641	-236.96806
111.08401	-5.73016	-237.13264
111.18401	-5.73453	-237.31861
111.28401	-5.73938	-237.53399
111.38401	-5.74609	-237.81544
111.48401	-5.75156	-238.11674
111.58401	-5.75531	-238.29117
111.68401	-5.75969	-238.47753
111.78401	-5.76453	-238.69069
111.88401	-5.77016	-238.93674
111.98401	-5.77750	-239.25242
112.08401	-5.78250	-239.54569
112.18401	-5.78625	-239.69893
112.28401	-5.79109	-239.89791
112.38401	-5.79687	-240.16549
112.48401	-5.80422	-240.51137
112.58401	-5.80859	-240.73592
112.68401	-5.81281	-240.91093
112.78401	-5.81703	-241.10731
112.88401	-5.82156	-241.31027
112.98401	-5.82672	-241.55036
113.08401	-5.83438	-241.84984
113.18401	-5.84000	-242.19261
113.28401	-5.84375	-242.36372
113.38401	-5.84797	-242.55158
113.48401	-5.85297	-242.76255
113.58401	-5.85984	-243.05473
113.68401	-5.86469	-243.32853
113.78401	-5.86891	-243.50414
113.88401	-5.87375	-243.71906
113.98401	-5.87875	-243.94172
114.08401	-5.88406	-244.18533
114.18401	-5.89078	-244.47177
114.28401	-5.89562	-244.73578
114.38401	-5.89953	-244.87785
114.48401	-5.90359	-245.05240
114.58401	-5.90828	-245.25306
114.68401	-5.91469	-245.50359
114.78401	-5.92188	-245.87406
114.88401	-5.92609	-246.06143
114.98401	-5.93062	-246.24053
115.08401	-5.93578	-246.46558
115.18401	-5.94188	-246.73328
115.28401	-5.94984	-247.09511
115.38401	-5.95359	-247.32199
115.48401	-5.95719	-247.45765
115.58401	-5.96203	-247.67150
115.68401	-5.96734	-247.90479
115.78401	-5.97406	-248.20249
115.88401	-5.97922	-248.47715
115.98401	-5.98297	-248.63456
116.08401	-5.98687	-248.80409
116.18401	-5.99156	-249.01105
116.28401	-5.99719	-249.26102
116.38401	-6.00531	-249.58460
116.48401	-6.01000	-249.88769
116.58401	-6.01344	-250.01714
116.68401	-6.01797	-250.20704
116.78401	-6.02297	-250.42585
116.88401	-6.02984	-250.70679
116.98401	-6.03563	-251.02490
117.08401	-6.03937	-251.18357
117.18401	-6.04391	-251.38485
117.28401	-6.04891	-251.59869
117.38401	-6.05437	-251.84694
117.48401	-6.06172	-252.13709
117.58401	-6.06672	-252.42913
117.68401	-6.07000	-252.55564
117.78401	-6.07438	-252.74202
117.88401	-6.07953	-252.97174
117.98401	-6.08766	-253.28758
118.08401	-6.09359	-253.64491
118.18401	-6.09688	-253.78129
118.28401	-6.10125	-253.96287
118.38401	-6.10609	-254.17480
118.48401	-6.11141	-254.40872
118.58401	-6.11844	-254.70653
118.68401	-6.12313	-254.98548
118.78401	-6.12703	-255.14576
118.88401	-6.13172	-255.33539
118.98401	-6.13719	-255.57920
119.08401	-6.14469	-255.90190
119.18401	-6.14969	-256.18872
119.28401	-6.15312	-256.33755
119.38401	-6.15719	-256.51020
119.48401	-6.16172	-256.71270
119.58401	-6.16703	-256.94460
119.68401	-6.17453	-257.25064
119.78401	-6.18047	-257.59354
119.88401	-6.18406	-257.75182
119.98401	-6.18875	-257.94345
120.08401	-6.19406	-258.18297
120.18401	-6.20016	-258.44717
120.28401	-6.20547	-258.72254
120.38401	-6.20969	-258.91262
120.48401	-6.21406	-259.10613
120.58401	-6.21906	-259.31728
120.68401	-6.22484	-259.57945
120.78401	-6.23203	-259.88916
120.88401	-6.23656	-260.15136
120.98401	-6.24016	-260.29658
121.08401	-6.24437	-260.48213
121.18401	-6.24969	-260.71736
121.28401	-6.25734	-261.03756
121.38401	-6.26313	-261.36687
121.48401	-6.26688	-261.52238
121.58401	-6.27094	-261.69083
121.68401	-6.27547	-261.89205
121.78401	-6.28094	-262.14272
121.88401	-6.28781	-262.45055
121.98401	-6.29438	-262.79792
122.08401	-6.29797	-262.95146
122.18401	-6.30234	-263.13961
122.28401	-6.30781	-263.36968
122.38401	-6.31484	-263.67742
122.48401	-6.31938	-263.92689
122.58401	-6.32313	-264.08824
122.68401	-6.32766	-264.28363
122.78401	-6.33281	-264.51540
122.88401	-6.33844	-264.76696
122.98401	-6.34469	-265.05065
123.08401	-6.35031	-265.35141
123.18401	-6.35391	-265.49259
123.28401	-6.35828	-265.69065
123.38401	-6.36328	-265.91006
123.48401	-6.37062	-266.21145
123.58401	-6.37688	-266.57435
123.68401	-6.38078	-266.75397
123.78401	-6.38531	-266.95022
123.88401	-6.39063	-267.20160
123.98401	-6.39594	-267.45191
124.08401	-6.40250	-267.73426
124.18401	-6.40703	-268.00758
124.28401	-6.41063	-268.15972
124.38401	-6.41516	-268.36076
124.48401	-6.42078	-268.61358
124.58401	-6.42844	-268.96268
124.68401	-6.43344	-269.26711
124.78401	-6.43719	-269.42652
124.88401	-6.44141	-269.61610
124.98401	-6.44625	-269.84099
125.08401	-6.45141	-270.08727
125.18401	-6.45750	-270.35242
125.28401	-6.46312	-270.65724
125.38401	-6.46703	-270.83057
125.48401	-6.47141	-271.03654
125.58401	-6.47656	-271.26256
125.68401	-6.48297	-271.53003
125.78401	-6.48922	-271.84877
125.88401	-6.49297	-272.03020
125.98401	-6.49719	-272.20523
126.08401	-6.50187	-272.41448
126.18401	-6.50688	-272.64652
126.28401	-6.51375	-272.92395
126.38401	-6.52047	-273.29147
126.48401	-6.52453	-273.46143
126.58401	-6.52922	-273.66486
126.68401	-6.53453	-273.90036
126.78401	-6.54156	-274.18873
126.88401	-6.54641	-274.47987
126.98401	-6.55016	-274.63350
127.08401	-6.55437	-274.81386
127.18401	-6.55906	-275.01681
127.28401	-6.56469	-275.25964
127.38401	-6.57203	-275.55877
127.48401	-6.57719	-275.84866
127.58401	-6.58094	-276.00124
127.68401	-6.58547	-276.20387
127.78401	-6.59047	-276.41630
127.88401	-6.59672	-276.67373
127.98401	-6.60313	-277.01002
128.08401	-6.60703	-277.18496
128.18401	-6.61125	-277.35245
128.28401	-6.61563	-277.53827
128.38401	-6.62047	-277.74805
128.48401	-6.62656	-277.99568
128.58401	-6.63328	-278.32434
128.68401	-6.63734	-278.50562
128.78401	-6.64203	-278.69362
128.88401	-6.64734	-278.90828
128.98401	-6.65375	-279.16607
129.08401	-6.66000	-279.50406
129.18401	-6.66375	-279.65915
129.28401	-6.66797	-279.83269
129.38401	-6.67281	-280.02784
129.48401	-6.67844	-280.26572
129.58401	-6.68563	-280.55575
129.68401	-6.69172	-280.89604
129.78401	-6.69484	-281.01444
129.88401	-6.69891	-281.18068
129.98401	-6.70375	-281.38724
130.08401	-6.70984	-281.63555
130.18401	-6.71609	-281.94377
130.28401	-6.71984	-282.09895
130.38401	-6.72406	-282.26212
130.48401	-6.72906	-282.47082
130.58401	-6.73437	-282.69985
130.68401	-6.74125	-282.96286
130.78401	-6.74781	-283.32672
130.88401	-6.75141	-283.47042
130.98401	-6.75594	-283.65341
131.08401	-6.76125	-283.87025
131.18401	-6.77000	-284.20177
131.28401	-6.77500	-284.54387
131.38401	-6.77781	-284.64109
131.48401	-6.78219	-284.80312
131.58401	-6.78719	-285.03302
131.68401	-6.79266	-285.27060
131.78401	-6.79875	-285.53027
131.88401	-6.80453	-285.83428
131.98401	-6.80828	-285.97775
132.08401	-6.81250	-286.14578
132.18401	-6.81766	-286.36536
132.28401	-6.82391	-286.62682
132.38401	-6.82969	-286.90541
132.48401	-6.83375	-287.09474
132.58401	-6.83813	-287.26754
132.68401	-6.84312	-287.47356
132.78401	-6.84891	-287.73552
132.88401	-6.85656	-288.03906
132.98401	-6.86187	-288.36063
133.08401	-6.86484	-288.45620
133.18401	-6.86906	-288.62229
133.28401	-6.87422	-288.83934
133.38401	-6.88141	-289.12720
133.48401	-6.88766	-289.47335
133.58401	-6.89109	-289.61828
133.68401	-6.89516	-289.77677
133.78401	-6.89953	-289.95490
133.88401	-6.90438	-290.15478
133.98401	-6.91031	-290.40137
134.08401	-6.91828	-290.77545
134.18401	-6.92234	-290.96493
134.28401	-6.92656	-291.12655
134.38401	-6.93172	-291.33752
134.48401	-6.93828	-291.59552
134.58401	-6.94391	-291.89196
134.68401	-6.94734	-292.02434
134.78401	-6.95156	-292.18233
134.88401	-6.95656	-292.38325
134.98401	-6.96219	-292.62793
135.08401	-6.96844	-292.89097
135.18401	-6.97531	-293.22502
135.28401	-6.97875	-293.37433
135.38401	-6.98313	-293.53434
135.48401	-6.98797	-293.73586
135.58401	-6.99469	-293.99520
135.68401	-7.00094	-294.34144
135.78401	-7.00469	-294.48643
135.88401	-7.00891	-294.65100
135.98401	-7.01375	-294.85452
136.08401	-7.01891	-295.08057
136.18401	-7.02531	-295.33803
136.28401	-7.03172	-295.67057
136.38401	-7.03516	-295.81344
136.48401	-7.03938	-295.96993
136.58401	-7.04469	-296.19005
136.68401	-7.05141	-296.46957
136.78401	-7.05734	-296.78833
136.88401	-7.06125	-296.94480
136.98401	-7.06547	-297.10448
137.08401	-7.07000	-297.29185
137.18401	-7.07484	-297.48604
137.28401	-7.08078	-297.72758
137.38401	-7.08844	-298.11615
137.48401	-7.09234	-298.28325
137.58401	-7.09672	-298.44531
137.68401	-7.10188	-298.65497
137.78401	-7.10812	-298.90954
137.88401	-7.11328	-299.17732
137.98401	-7.11719	-299.33029
138.08401	-7.12156	-299.51060
138.18401	-7.12641	-299.69344
138.28401	-7.13203	-299.92577
138.38401	-7.13875	-300.19328
138.48401	-7.14563	-300.55267
138.58401	-7.14922	-300.70731
138.68401	-7.15359	-300.86082
138.78401	-7.15875	-301.07400
138.88401	-7.16484	-301.31841
138.98401	-7.17047	-301.60925
139.08401	-7.17406	-301.75027
139.18401	-7.17812	-301.89314
139.28401	-7.18266	-302.06573
139.38401	-7.18828	-302.29256
139.48401	-7.19469	-302.55494
139.58401	-7.20156	-302.90264
139.68401	-7.20563	-303.06083
139.78401	-7.21016	-303.22894
139.88401	-7.21531	-303.43807
139.98401	-7.22219	-303.70483
140.08401	-7.22922	-304.07190
140.18401	-7.23234	-304.19824
140.28401	-7.23609	-304.32454
140.38401	-7.24078	-304.51247
140.48401	-7.24609	-304.72714
140.58401	-7.25359	-305.02346
140.68401	-7.25891	-305.33332
140.78401	-7.26234	-305.44525
140.88401	-7.26672	-305.62207
140.98401	-7.27141	-305.80923
141.08401	-7.27687	-306.02112
141.18401	-7.28328	-306.31545
141.28401	-7.28766	-306.50634
141.38401	-7.29187	-306.66286
141.48401	-7.29672	-306.84879
141.58401	-7.30203	-307.06587
141.68401	-7.30797	-307.30686
141.78401	-7.31500	-307.62845
141.88401	-7.31859	-307.76939
141.98401	-7.32281	-307.91566
142.08401	-7.32781	-308.08890
142.18401	-7.33375	-308.33614
142.28401	-7.34141	-308.68164
142.38401	-7.34516	-308.83595
142.48401	-7.34922	-308.96989
142.58401	-7.35391	-309.14199
142.68401	-7.35891	-309.33619
142.78401	-7.36500	-309.56084
142.88401	-7.37187	-309.89081
142.98401	-7.37547	-310.01613
143.08401	-7.37969	-310.15193
143.18401	-7.38469	-310.33930
143.28401	-7.39125	-310.58842
143.38401	-7.39844	-310.95135
143.48401	-7.40172	-311.04663
143.58401	-7.40563	-311.18006
143.68401	-7.41047	-311.34734
143.78401	-7.41563	-311.56075
143.88401	-7.42172	-311.78144
143.98401	-7.42906	-312.12431
144.08401	-7.43266	-312.25258
144.18401	-7.43688	-312.38684
144.28401	-7.44172	-312.56482
144.38401	-7.44750	-312.78139
144.48401	-7.45406	-313.07992
144.58401	-7.45828	-313.24291
144.68401	-7.46234	-313.37461
144.78401	-7.46688	-313.54821
144.88401	-7.47234	-313.74255
144.98401	-7.47906	-314.00475
145.08401	-7.48547	-314.32012
145.18401	-7.48859	-314.41182
145.28401	-7.49281	-314.54059
145.38401	-7.49781	-314.71917
145.48401	-7.50406	-314.97028
145.58401	-7.51156	-315.30884
145.68401	-7.51563	-315.45889
145.78401	-7.51938	-315.58317
145.88401	-7.52391	-315.74214
145.98401	-7.52875	-315.91693
146.08401	-7.53375	-316.10331
146.18401	-7.54078	-316.36202
146.28401	-7.54531	-316.56891
146.38401	-7.54937	-316.69533
146.48401	-7.55453	-316.87146
146.58401	-7.56141	-317.11474
146.68401	-7.56922	-317.48933
146.78401	-7.57234	-317.59298
146.88401	-7.57625	-317.70658
146.98401	-7.58078	-317.86931
147.08401	-7.58609	-318.05998
147.18401	-7.59188	-318.28424
147.28401	-7.60047	-318.63970
147.38401	-7.60406	-318.81142
147.48401	-7.60766	-318.90315
147.58401	-7.61250	-319.08435
147.68401	-7.61922	-319.30998
147.78401	-7.62578	-319.64737
147.88401	-7.62937	-319.76733
147.98401	-7.63344	-319.89786
148.08401	-7.63797	-320.06082
148.18401	-7.64313	-320.25409
148.28401	-7.64875	-320.46679
148.38401	-7.65594	-320.78418
148.48401	-7.65984	-320.93701
148.58401	-7.66422	-321.07824
148.68401	-7.66922	-321.27383
148.78401	-7.67562	-321.49372
148.88401	-7.68203	-321.81045
148.98401	-7.68578	-321.94030
149.08401	-7.68984	-322.08270
149.18401	-7.69422	-322.23776
149.28401	-7.69953	-322.43955
149.38401	-7.70547	-322.65511
149.48401	-7.71266	-322.99232
149.58401	-7.71641	-323.12036
149.68401	-7.72078	-323.25649
149.78401	-7.72578	-323.44696
149.88401	-7.73156	-323.66019
149.98401	-7.73781	-323.94257
150.08401	-7.74188	-324.08327
150.18401	-7.74609	-324.21756
150.28401	-7.75078	-324.38040
150.38401	-7.75609	-324.57766
150.48401	-7.76219	-324.81033
150.58401	-7.76938	-325.15049
150.68401	-7.77297	-325.26496
150.78401	-7.77703	-325.38417
150.88401	-7.78187	-325.54924
150.98401	-7.78781	-325.77318
151.08401	-7.79547	-326.11132
151.18401	-7.79922	-326.25440
151.28401	-7.80312	-326.37244
151.38401	-7.80781	-326.52709
151.48401	-7.81328	-326.72298
151.58401	-7.81891	-326.93061
151.68401	-7.82547	-327.21722
151.78401	-7.82938	-327.34686
151.88401	-7.83359	-327.48097
151.98401	-7.83859	-327.65037
152.08401	-7.84453	-327.87606
152.18401	-7.85281	-328.22081
152.28401	-7.85641	-328.37796
152.38401	-7.86016	-328.47160
152.48401	-7.86453	-328.60628
152.58401	-7.86953	-328.78488
152.68401	-7.87531	-328.99156
152.78401	-7.88266	-329.31507
152.88401	-7.88625	-329.43419
152.98401	-7.89031	-329.55331
153.08401	-7.89531	-329.70613
153.18401	-7.90094	-329.90786
153.28401	-7.90859	-330.21510
153.38401	-7.91266	-330.39266
153.48401	-7.91672	-330.49348
153.58401	-7.92156	-330.66058
153.68401	-7.92672	-330.84530
153.78401	-7.93281	-331.05275
153.88401	-7.94031	-331.38993
153.98401	-7.94328	-331.46793
154.08401	-7.94734	-331.57131
154.18401	-7.95219	-331.73615
154.28401	-7.95813	-331.94321
154.38401	-7.96578	-332.26210
154.48401	-7.96969	-332.41516
154.58401	-7.97359	-332.52093
154.68401	-7.97828	-332.66690
154.78401	-7.98375	-332.86843
154.88401	-7.98953	-333.07022
154.98401	-7.99656	-333.38144
155.08401	-8.00000	-333.47777
155.18401	-8.00406	-333.58699
155.28401	-8.00906	-333.74527
155.38401	-8.01516	-333.97707
155.48401	-8.02328	-334.33482
155.58401	-8.02672	-334.45728
155.68401	-8.03047	-334.54797
155.78401	-8.03531	-334.70166
155.88401	-8.04031	-334.88128
155.98401	-8.04578	-335.07809
156.08401	-8.05312	-335.38809
156.18401	-8.05688	-335.53085
156.28401	-8.06141	-335.66481
156.38401	-8.06719	-335.87331
156.48401	-8.07437	-336.14299
156.58401	-8.08000	-336.42513
156.68401	-8.08344	-336.52309
156.78401	-8.08719	-336.62537
156.88401	-8.09188	-336.78472
156.98401	-8.09688	-336.97104
157.08401	-8.10281	-337.18452
157.18401	-8.10969	-337.48543
157.28401	-8.11313	-337.59534
157.38401	-8.11703	-337.69596
157.48401	-8.12203	-337.86008
157.58401	-8.12750	-338.04411
157.68401	-8.13438	-338.33545
157.78401	-8.13922	-338.53114
157.88401	-8.14359	-338.65297
157.98401	-8.14828	-338.80031
158.08401	-8.15344	-338.97704
158.18401	-8.15922	-339.18443
158.28401	-8.16656	-339.45984
158.38401	-8.17047	-339.61782
158.48401	-8.17438	-339.71211
158.58401	-8.17906	-339.85922
158.68401	-8.18453	-340.04274
158.78401	-8.19156	-340.31293
158.88401	-8.19594	-340.47616
158.98401	-8.20000	-340.58335
159.08401	-8.20469	-340.71729
159.18401	-8.21000	-340.89294
159.28401	-8.21594	-341.10492
159.38401	-8.22344	-341.38128
159.48401	-8.22766	-341.56716
159.58401	-8.23141	-341.64256
159.68401	-8.23594	-341.76612
159.78401	-8.24109	-341.91987
159.88401	-8.24891	-342.23312
159.98401	-8.25328	-342.39739
160.08401	-8.25719	-342.49490
160.18401	-8.26188	-342.63906
160.28401	-8.26703	-342.80902
160.38401	-8.27328	-343.03266
160.48401	-8.28063	-343.33602
160.58401	-8.28406	-343.44214
160.68401	-8.28797	-343.52973
160.78401	-8.29297	-343.67219
160.88401	-8.29844	-343.86483
160.98401	-8.30531	-344.13773
161.08401	-8.30938	-344.27011
161.18401	-8.31344	-344.36464
161.28401	-8.31813	-344.50617
161.38401	-8.32344	-344.68722
161.48401	-8.32938	-344.89182
161.58401	-8.33688	-345.19786
161.68401	-8.34031	-345.29376
161.78401	-8.34422	-345.37464
161.88401	-8.34906	-345.51972
161.98401	-8.35438	-345.68232
162.08401	-8.36141	-345.93356
162.18401	-8.36578	-346.08942
162.28401	-8.37000	-346.18887
162.38401	-8.37438	-346.30522
162.48401	-8.37938	-346.45346
162.58401	-8.38531	-346.64673
162.68401	-8.39391	-346.97938
162.78401	-8.39766	-347.11465
162.88401	-8.40125	-347.18090
162.98401	-8.40594	-347.29350
163.08401	-8.41172	-347.47535
163.18401	-8.42016	-347.81170
163.28401	-8.42406	-347.95177
163.38401	-8.42781	-348.02932
163.48401	-8.43250	-348.14778
163.58401	-8.43797	-348.32656
163.68401	-8.44344	-348.50481
163.78401	-8.45094	-348.79965
163.88401	-8.45422	-348.89114
163.98401	-8.45797	-348.96296
164.08401	-8.46281	-349.09171
164.18401	-8.46844	-349.29213
164.28401	-8.47656	-349.57501
164.38401	-8.48109	-349.76956
164.48401	-8.48453	-349.82413
164.58401	-8.48891	-349.93374
164.68401	-8.49391	-350.08213
164.78401	-8.49938	-350.25778
164.88401	-8.50734	-350.56484
164.98401	-8.51109	-350.70381
165.08401	-8.51516	-350.77894
165.18401	-8.51984	-350.91498
165.28401	-8.52500	-351.06686
165.38401	-8.53203	-351.31454
165.48401	-8.53672	-351.50638
165.58401	-8.54078	-351.58762
165.68401	-8.54531	-351.70358
165.78401	-8.55031	-351.85787
165.88401	-8.55609	-352.04405
165.98401	-8.56453	-352.36108
166.08401	-8.56812	-352.48646
166.18401	-8.57203	-352.55128
166.28401	-8.57688	-352.69514
166.38401	-8.58250	-352.87502
166.48401	-8.58984	-353.14175
166.58401	-8.59406	-353.28507
166.68401	-8.59766	-353.34438
166.78401	-8.60219	-353.45697
166.88401	-8.60734	-353.61812
166.98401	-8.61297	-353.79872
167.08401	-8.62109	-354.10437
167.18401	-8.62469	-354.22203
167.28401	-8.62859	-354.28277
167.38401	-8.63359	-354.42606
167.48401	-8.63953	-354.61935
167.58401	-8.64703	-354.93523
167.68401	-8.65047	-355.01319
167.78401	-8.65422	-355.08132
167.88401	-8.65875	-355.19984
167.98401	-8.66391	-355.35556
168.08401	-8.66969	-355.54016
168.18401	-8.67750	-355.83854
168.28401	-8.68141	-355.97724
168.38401	-8.68531	-356.04525
168.48401	-8.68984	-356.14800
168.58401	-8.69516	-356.30623
168.68401	-8.70313	-356.61340
168.78401	-8.70766	-356.78193
168.88401	-8.71125	-356.83477
168.98401	-8.71578	-356.94954
169.08401	-8.72094	-357.10686
169.18401	-8.72703	-357.31080
169.28401	-8.73438	-357.59160
169.38401	-8.73813	-357.70372
169.48401	-8.74188	-357.77494
169.58401	-8.74656	-357.89391
169.68401	-8.75187	-358.05303
169.78401	-8.75906	-358.30271
169.88401	-8.76375	-358.46812
169.98401	-8.76797	-358.56241
170.08401	-8.77234	-358.67390
170.18401	-8.77734	-358.81147
170.28401	-8.78313	-358.99588
170.38401	-8.79047	-359.25001
170.48401	-8.79516	-359.42546
170.58401	-8.79859	-359.47555
170.68401	-8.80328	-359.58475
170.78401	-8.80938	-359.76368
170.88401	-8.81719	-360.08546
170.98401	-8.82094	-360.18765
171.08401	-8.82453	-360.23709
171.18401	-8.82891	-360.34295
171.28401	-8.83391	-360.47849
171.38401	-8.84000	-360.67250
171.48401	-8.84813	-360.95995
171.58401	-8.85281	-361.18516
171.68401	-8.85609	-361.20093
171.78401	-8.86047	-361.29698
171.88401	-8.86578	-361.45774
171.98401	-8.87359	-361.75188
172.08401	-8.87812	-361.91323
172.18401	-8.88203	-361.99248
172.28401	-8.88688	-362.11729
172.38401	-8.89234	-362.29366
172.48401	-8.89875	-362.51423
172.58401	-8.90578	-362.82250
172.68401	-8.90891	-362.88038
172.78401	-8.91266	-362.93831
172.88401	-8.91766	-363.08947
172.98401	-8.92313	-363.26975
173.08401	-8.93031	-363.54524
173.18401	-8.93469	-363.68686
173.28401	-8.93844	-363.76435
173.38401	-8.94266	-363.85658
173.48401	-8.94766	-363.99508
173.58401	-8.95297	-364.17556
173.68401	-8.96000	-364.41410
173.78401	-8.96469	-364.57613
173.88401	-8.96875	-364.66187
173.98401	-8.97375	-364.80695
174.08401	-8.97953	-364.97813
174.18401	-8.98625	-365.21363
174.28401	-8.99062	-365.33296
174.38401	-8.99469	-365.40470
174.48401	-8.99906	-365.50641
174.58401	-9.00391	-365.63319
174.68401	-9.00922	-365.79165
174.78401	-9.01641	-366.01260
174.88401	-9.02125	-366.19896
174.98401	-9.02531	-366.24500
175.08401	-9.03000	-366.35897
175.18401	-9.03547	-366.49984
175.28401	-9.04313	-366.74997
175.38401	-9.04766	-366.90611
175.48401	-9.05141	-366.96088
175.58401	-9.05594	-367.03822
175.68401	-9.06094	-367.17254
175.78401	-9.06641	-367.31648
175.88401	-9.07375	-367.54769
175.98401	-9.07844	-367.71065
176.08401	-9.08250	-367.76724
176.18401	-9.08734	-367.88607
176.28401	-9.09297	-368.03418
176.38401	-9.09969	-368.23583
176.48401	-9.10453	-368.40218
176.58401	-9.10813	-368.43607
176.68401	-9.11234	-368.52187
176.78401	-9.11719	-368.63124
176.88401	-9.12281	-368.78082
176.98401	-9.13094	-369.03495
177.08401	-9.13594	-369.24586
177.18401	-9.13953	-369.27304
177.28401	-9.14422	-369.36167
177.38401	-9.14938	-369.48964
177.48401	-9.15672	-369.70574
177.58401	-9.16156	-369.89295
177.68401	-9.16516	-369.92577
177.78401	-9.16938	-370.00042
177.88401	-9.17406	-370.10652
177.98401	-9.17938	-370.24671
178.08401	-9.18688	-370.45026
178.18401	-9.19172	-370.63614
178.28401	-9.19547	-370.66785
178.38401	-9.19969	-370.74417
178.48401	-9.20469	-370.85143
178.58401	-9.21172	-371.02529
178.68401	-9.21734	-371.24488
178.78401	-9.22141	-371.29375
178.88401	-9.22578	-371.36680
178.98401	-9.23078	-371.48082
179.08401	-9.23703	-371.64491
179.17801	-9.24719	-372.00433
179.27801	-9.25047	-372.13171
179.37801	-9.25313	-372.08635
179.47801	-9.25766	-372.17718
179.57801	-9.26359	-372.33892
179.67801	-9.27188	-372.65128
179.77801	-9.27500	-372.71032
179.87801	-9.27844	-372.71646
179.97801	-9.28313	-372.82389
180.07801	-9.28844	-372.96814
180.17801	-9.29375	-373.12403
180.27801	-9.30109	-373.32934
180.37801	-9.30578	-373.51042
180.47801	-9.30953	-373.53411
180.57801	-9.31422	-373.63556
180.67801	-9.31969	-373.77933
180.77801	-9.32750	-374.05649
180.87801	-9.33188	-374.17862
180.97801	-9.33547	-374.21504
181.07801	-9.33969	-374.28829
181.17801	-9.34453	-374.40822
181.27801	-9.35016	-374.56712
181.37801	-9.35766	-374.78819
181.47801	-9.36219	-374.97267
181.57801	-9.36578	-374.98963
181.67801	-9.37031	-375.07686
181.77801	-9.37547	-375.20432
181.87801	-9.38297	-375.43043
181.97801	-9.38875	-375.66245
182.07801	-9.39250	-375.71487
182.17801	-9.39656	-375.77358
182.27801	-9.40141	-375.87318
182.37801	-9.40703	-376.03199
182.47801	-9.41375	-376.24261
182.57801	-9.41938	-376.44544
182.67801	-9.42281	-376.46556
182.77801	-9.42734	-376.55795
182.87801	-9.43266	-376.68470
182.97801	-9.44078	-376.95536
183.07801	-9.44516	-377.11501
183.17801	-9.44859	-377.12297
183.27801	-9.45297	-377.20263
183.37801	-9.45781	-377.30977
183.47801	-9.46359	-377.47744
183.57801	-9.47047	-377.68212
183.67801	-9.47656	-377.92888
183.77801	-9.47984	-377.92623
183.87801	-9.48406	-377.99001
183.97801	-9.48922	-378.11950
184.07801	-9.49688	-378.34665
184.17801	-9.50203	-378.56266
184.27801	-9.50562	-378.59666
184.37801	-9.51016	-378.66649
184.47801	-9.51516	-378.78755
184.57801	-9.52062	-378.94157
184.67801	-9.52734	-379.13838
184.77801	-9.53281	-379.35129
184.87801	-9.53656	-379.40726
184.97801	-9.54125	-379.49210
185.07801	-9.54656	-379.62148
185.17801	-9.55437	-379.88293
185.27801	-9.55922	-380.05498
185.37801	-9.56281	-380.06821
185.47801	-9.56703	-380.13908
185.57801	-9.57188	-380.24306
185.67801	-9.57719	-380.38799
185.77801	-9.58391	-380.59208
185.87801	-9.58875	-380.76347
185.97801	-9.59266	-380.80969
186.07801	-9.59750	-380.90289
186.17801	-9.60281	-381.03712
186.27801	-9.60984	-381.24156
186.37801	-9.61484	-381.43006
186.47801	-9.61891	-381.47172
186.57801	-9.62344	-381.55964
186.67801	-9.62828	-381.67015
186.77801	-9.63375	-381.81096
186.87801	-9.64109	-382.03758
186.97801	-9.64609	-382.22346
187.07801	-9.64953	-382.22551
187.17801	-9.65391	-382.29805
187.27801	-9.65906	-382.42596
187.37801	-9.66625	-382.61718
187.47801	-9.67172	-382.84129
187.57801	-9.67562	-382.87923
187.67801	-9.68016	-382.96354
187.77801	-9.68563	-383.09166
187.87801	-9.69188	-383.27685
187.97801	-9.69969	-383.54737
188.07801	-9.70312	-383.62548
188.17801	-9.70672	-383.62795
188.27801	-9.71109	-383.70746
188.37801	-9.71609	-383.82664
188.47801	-9.72281	-384.00599
188.57801	-9.72953	-384.29913
188.67801	-9.73313	-384.33716
188.77801	-9.73734	-384.38442
188.87801	-9.74250	-384.50792
188.97801	-9.74813	-384.66856
189.07801	-9.75516	-384.88838
189.17801	-9.75969	-385.04052
189.27801	-9.76328	-385.05247
189.37801	-9.76781	-385.13535
189.47801	-9.77297	-385.27653
189.57801	-9.77969	-385.45963
189.67801	-9.78578	-385.70645
189.77801	-9.78969	-385.75819
189.87801	-9.79406	-385.82841
189.97801	-9.79891	-385.93876
190.07801	-9.80469	-386.09973
190.17801	-9.81156	-386.30462
190.27801	-9.81578	-386.44552
190.37801	-9.81953	-386.45366
190.47801	-9.82391	-386.53252
190.57801	-9.82891	-386.65047
190.67801	-9.83547	-386.83066
190.77801	-9.84156	-387.05292
190.87801	-9.84578	-387.11527
190.97801	-9.85031	-387.18507
191.07801	-9.85547	-387.29891
191.17801	-9.86063	-387.42381
191.27801	-9.86781	-387.61264
191.37801	-9.87312	-387.80785
191.47801	-9.87672	-387.81214
191.57801	-9.88109	-387.87869
191.67801	-9.88625	-387.98723
191.77801	-9.89312	-388.16008
191.87801	-9.89875	-388.38199
191.97801	-9.90250	-388.39170
192.07801	-9.90687	-388.45217
192.17801	-9.91172	-388.55290
192.27801	-9.91719	-388.68594
192.37801	-9.92344	-388.83659
192.47801	-9.92937	-389.04756
192.57801	-9.93328	-389.06130
192.67801	-9.93797	-389.14815
192.77801	-9.94297	-389.23252
192.87801	-9.95047	-389.43347
192.97801	-9.95609	-389.64990
193.07801	-9.95969	-389.65997
193.17801	-9.96391	-389.70068
193.27801	-9.96875	-389.79831
193.37801	-9.97469	-389.95066
193.47801	-9.98281	-390.20076
193.57801	-9.98719	-390.35338
193.67801	-9.99031	-390.31228
193.77801	-9.99469	-390.38444
193.87801	-9.99984	-390.49369
193.97801	-10.00641	-390.65969
194.07801	-10.01219	-390.86765
194.17801	-10.01609	-390.90383
194.27801	-10.02031	-390.94564
194.37801	-10.02469	-391.01774
194.47801	-10.02969	-391.11838
194.57801	-10.03531	-391.25738
194.67801	-10.04281	-391.49240
194.77801	-10.04672	-391.54670
194.87801	-10.05094	-391.57718
194.97801	-10.05578	-391.65911
195.07801	-10.06328	-391.83953
195.17801	-10.06937	-392.08326
195.27801	-10.07297	-392.07375
195.37801	-10.07734	-392.11830
195.47801	-10.08219	-392.19841
195.57801	-10.08766	-392.32051
195.67801	-10.09422	-392.49447
195.77801	-10.10219	-392.82054
195.87801	-10.10516	-392.78081
195.97801	-10.10938	-392.80677
196.07801	-10.11469	-392.93572
196.17801	-10.12250	-393.16213
196.27801	-10.12672	-393.29606
196.37801	-10.13000	-393.26936
196.47801	-10.13438	-393.33087
196.57801	-10.13937	-393.46030
196.67801	-10.14484	-393.60055
196.77801	-10.15109	-393.76250
196.87801	-10.15734	-393.99877
196.97801	-10.16109	-393.99678
197.07801	-10.16563	-394.05271
197.17801	-10.17094	-394.17610
197.27801	-10.17828	-394.38072
197.37801	-10.18328	-394.55771
197.47801	-10.18688	-394.56287
197.57801	-10.19078	-394.59521
197.67801	-10.19531	-394.67618
197.77801	-10.20063	-394.79795
197.87801	-10.20766	-394.98922
197.97801	-10.21438	-395.27115
198.07801	-10.21797	-395.26775
198.17801	-10.22250	-395.31934
198.27801	-10.22750	-395.42583
198.37801	-10.23375	-395.58241
198.47801	-10.23937	-395.76176
198.57801	-10.24313	-395.79421
198.67801	-10.24734	-395.83781
198.77801	-10.25219	-395.93190
198.87801	-10.25766	-396.06404
198.97801	-10.26500	-396.26247
199.07801	-10.27094	-396.51245
199.17801	-10.27422	-396.46962
199.27801	-10.27813	-396.49299
199.37801	-10.28313	-396.59852
199.47801	-10.28938	-396.75122
199.57801	-10.29594	-397.00821
199.67801	-10.29984	-397.01781
[truncated: 5,292 more rows]
