# Supplementary material for: Strengthening of 3D Printed Fused Deposition Manufactured Parts Using the Fill Compositing Technique
Source: PLoS One. 2015 Apr 16;10(4):e0122915. doi: 10.1371/journal.pone.0122915 (PMC4400136; doi:10.1371/journal.pone.0122915)
Supplement: S1 File — This is the raw data and information on all the samples presented in this manuscript. (ZIP) [file pone.0122915.s001.zip › Specimen_RawData_57.csv]

Time	Extension	Load
(sec)	(mm)	(N)
0.00000	-0.00016	-0.15890
0.10000	-0.00016	-0.15243
0.20000	-0.00109	-0.15636
0.27800	-0.01109	-0.15676
0.37800	-0.01984	-0.15499
0.47800	-0.02453	-0.16012
0.57800	-0.02984	-0.16363
0.67800	-0.03563	-0.16243
0.77800	-0.04297	-0.15889
0.87800	-0.04625	-0.15661
0.97800	-0.05047	-0.16065
1.07800	-0.05531	-0.15229
1.17800	-0.06156	-0.16152
1.27800	-0.06766	-0.15718
1.37800	-0.07141	-0.16040
1.47800	-0.07547	-0.16284
1.57800	-0.08016	-0.16295
1.67800	-0.08547	-0.16417
1.77800	-0.09156	-0.15570
1.87800	-0.09906	-0.15696
1.97800	-0.10297	-0.16012
2.07800	-0.10703	-0.16192
2.17800	-0.11203	-0.15874
2.27800	-0.11750	-0.15464
2.37800	-0.12375	-0.15654
2.47800	-0.12828	-0.16256
2.57800	-0.13250	-0.16017
2.67800	-0.13703	-0.15823
2.77800	-0.14234	-0.16081
2.87800	-0.14828	-0.15890
2.97800	-0.15516	-0.15552
3.07800	-0.15891	-0.14868
3.17800	-0.16328	-0.15640
3.27800	-0.16844	-0.15599
3.37800	-0.17469	-0.16033
3.47800	-0.18141	-0.15717
3.57800	-0.18531	-0.15708
3.67800	-0.18953	-0.16254
3.77800	-0.19422	-0.15962
3.87800	-0.19922	-0.15738
3.97800	-0.20547	-0.16122
4.07800	-0.21187	-0.15527
4.17800	-0.21594	-0.15527
4.27800	-0.22031	-0.16186
4.37800	-0.22516	-0.15759
4.47800	-0.23125	-0.15464
4.57800	-0.23766	-0.15733
4.67800	-0.24172	-0.16196
4.77800	-0.24594	-0.16230
4.87800	-0.25063	-0.15916
4.97800	-0.25594	-0.16091
5.07800	-0.26203	-0.16030
5.17800	-0.26875	-0.15800
5.27800	-0.27266	-0.15637
5.37800	-0.27688	-0.14977
5.47800	-0.28172	-0.15064
5.57800	-0.28750	-0.15934
5.67800	-0.29422	-0.32468
5.77800	-0.29875	-0.52810
5.87800	-0.30313	-0.70812
5.97800	-0.30797	-0.93223
6.07800	-0.31344	-1.18751
6.17800	-0.31938	-1.45685
6.27800	-0.32531	-1.76968
6.37800	-0.32906	-1.95553
6.47800	-0.33328	-2.14348
6.57800	-0.33766	-2.36208
6.67800	-0.34297	-2.61360
6.77800	-0.34953	-2.91069
6.87800	-0.35531	-3.20063
6.97800	-0.35953	-3.41178
7.07800	-0.36422	-3.63704
7.17800	-0.36922	-3.87293
7.27800	-0.37484	-4.13895
7.37800	-0.38203	-4.47705
7.47800	-0.38578	-4.69104
7.57800	-0.39000	-4.88669
7.67800	-0.39500	-5.11675
7.77800	-0.40078	-5.38643
7.87800	-0.40781	-5.72840
7.97800	-0.41219	-5.97012
8.07800	-0.41641	-6.15781
8.17800	-0.42125	-6.38606
8.27800	-0.42641	-6.64128
8.37800	-0.43203	-6.90633
8.47800	-0.43891	-7.24969
8.57800	-0.44281	-7.45022
8.67800	-0.44703	-7.66075
8.77800	-0.45188	-7.88499
8.87800	-0.45812	-8.16422
8.97800	-0.46516	-8.53247
9.07800	-0.46937	-8.77357
9.17800	-0.47328	-8.96946
9.27800	-0.47813	-9.18951
9.37800	-0.48313	-9.44477
9.47800	-0.48875	-9.72822
9.57800	-0.49625	-10.10485
9.67800	-0.50062	-10.36019
9.77800	-0.50516	-10.57969
9.87800	-0.51063	-10.85405
9.97800	-0.51734	-11.19954
10.07800	-0.52172	-11.47758
10.17800	-0.52531	-11.65255
10.27800	-0.52922	-11.85170
10.37800	-0.53359	-12.06817
10.47800	-0.53844	-12.32720
10.57800	-0.54422	-12.61299
10.67800	-0.55125	-12.94890
10.77800	-0.55625	-13.25350
10.87800	-0.56047	-13.45933
10.97800	-0.56594	-13.72692
11.07800	-0.57156	-14.03299
11.17800	-0.57781	-14.36499
11.27800	-0.58219	-14.59335
11.37800	-0.58641	-14.80427
11.47800	-0.59109	-15.04223
11.57800	-0.59609	-15.29776
11.67800	-0.60156	-15.57472
11.77800	-0.60813	-15.89533
11.87800	-0.61250	-16.14366
11.97800	-0.61703	-16.35794
12.07800	-0.62187	-16.60663
12.17800	-0.62750	-16.87739
12.27800	-0.63469	-17.24516
12.37800	-0.63953	-17.51767
12.47800	-0.64359	-17.71959
12.57800	-0.64797	-17.94636
12.67800	-0.65297	-18.17543
12.77800	-0.65813	-18.44016
12.87800	-0.66453	-18.74968
12.97800	-0.66938	-19.01924
13.07800	-0.67359	-19.22445
13.17800	-0.67859	-19.47473
13.27800	-0.68422	-19.73709
13.37800	-0.69188	-20.12976
13.47800	-0.69656	-20.38934
13.57800	-0.70047	-20.57343
13.67800	-0.70469	-20.78119
13.77800	-0.70969	-21.01889
13.87800	-0.71500	-21.28498
13.97800	-0.72187	-21.62189
14.07800	-0.72672	-21.91053
14.17800	-0.73078	-22.09290
14.27800	-0.73531	-22.31117
14.37800	-0.74078	-22.56550
14.47800	-0.74797	-22.91794
14.57800	-0.75266	-23.18514
14.67800	-0.75672	-23.37210
14.77800	-0.76156	-23.61424
14.87800	-0.76672	-23.87327
14.97800	-0.77250	-24.15268
15.07800	-0.77922	-24.47971
15.17800	-0.78312	-24.70265
15.27800	-0.78688	-24.87105
15.37800	-0.79172	-25.09989
15.47800	-0.79703	-25.35506
15.57800	-0.80359	-25.67374
15.67800	-0.80828	-25.91653
15.77800	-0.81250	-26.12135
15.87800	-0.81719	-26.32790
15.97800	-0.82219	-26.57020
16.07800	-0.82828	-26.85620
16.17800	-0.83719	-27.28216
16.27800	-0.84109	-27.52014
16.37800	-0.84531	-27.70530
16.47800	-0.85078	-27.97560
16.57800	-0.85750	-28.30069
16.67800	-0.86344	-28.65354
16.77800	-0.86672	-28.80195
16.87800	-0.87063	-28.98115
16.97800	-0.87531	-29.21111
17.07800	-0.88031	-29.47286
17.17800	-0.88625	-29.76128
17.27800	-0.89328	-30.14882
17.37800	-0.89672	-30.33656
17.47800	-0.90078	-30.52231
17.57800	-0.90562	-30.76022
17.67800	-0.91109	-31.03360
17.77800	-0.91875	-31.41089
17.87800	-0.92328	-31.67907
17.97800	-0.92734	-31.87549
18.07800	-0.93188	-32.10125
18.17800	-0.93703	-32.35990
18.27800	-0.94297	-32.65558
18.37800	-0.95016	-33.03565
18.47800	-0.95391	-33.24474
18.57800	-0.95797	-33.43682
18.67800	-0.96266	-33.67402
18.77800	-0.96797	-33.94217
18.87800	-0.97406	-34.24655
18.97800	-0.97906	-34.53464
19.07800	-0.98328	-34.72868
19.17800	-0.98766	-34.93956
19.27800	-0.99281	-35.19179
19.37800	-0.99875	-35.47928
19.47800	-1.00672	-35.88239
19.57800	-1.01078	-36.13516
19.67800	-1.01469	-36.30642
19.77800	-1.01953	-36.54423
19.87800	-1.02500	-36.81716
19.97800	-1.03203	-37.16793
20.07800	-1.03656	-37.42441
20.17800	-1.04047	-37.59937
20.27800	-1.04516	-37.82856
20.37800	-1.05016	-38.08284
20.47800	-1.05578	-38.35781
20.57800	-1.06328	-38.72574
20.67800	-1.06781	-38.99498
20.77800	-1.07156	-39.16565
20.87800	-1.07609	-39.37311
20.97800	-1.08156	-39.63986
21.07800	-1.08813	-39.97458
21.17800	-1.09297	-40.24851
21.27800	-1.09719	-40.44565
21.37800	-1.10187	-40.67719
21.47800	-1.10703	-40.91470
21.57800	-1.11266	-41.19682
21.67800	-1.11953	-41.54153
21.77800	-1.12359	-41.75992
21.87800	-1.12781	-41.96259
21.97800	-1.13266	-42.19607
22.07800	-1.13844	-42.47458
22.17800	-1.14625	-42.88727
22.27800	-1.15063	-43.13914
22.37800	-1.15422	-43.29563
22.47800	-1.15875	-43.51556
22.57800	-1.16391	-43.77539
22.67800	-1.16953	-44.05736
22.77800	-1.17609	-44.38509
22.87800	-1.18047	-44.63092
22.97800	-1.18438	-44.81200
23.07800	-1.18906	-45.02993
23.17800	-1.19422	-45.27711
23.27800	-1.20109	-45.59551
23.37800	-1.20672	-45.92459
23.47800	-1.21094	-46.12310
23.57800	-1.21547	-46.34197
23.67800	-1.22063	-46.60203
23.77800	-1.22641	-46.87809
23.87800	-1.23375	-47.24470
23.97800	-1.23766	-47.48526
24.07800	-1.24172	-47.65186
24.17800	-1.24656	-47.90527
24.27800	-1.25219	-48.16957
24.37800	-1.25922	-48.53684
24.47800	-1.26344	-48.77463
24.57800	-1.26750	-48.95968
24.67800	-1.27219	-49.17323
24.77800	-1.27750	-49.44286
24.87800	-1.28313	-49.73130
24.97800	-1.29016	-50.09888
25.07800	-1.29500	-50.38042
25.17800	-1.29891	-50.55624
25.27800	-1.30359	-50.78714
25.37800	-1.30938	-51.07654
25.47800	-1.31641	-51.45348
25.57800	-1.32078	-51.69491
25.67800	-1.32469	-51.88143
25.77800	-1.32969	-52.13236
25.87800	-1.33563	-52.44583
25.97800	-1.34156	-52.76802
26.07800	-1.34719	-53.08841
26.17800	-1.35109	-53.30325
26.27800	-1.35500	-53.48572
26.37800	-1.35938	-53.70836
26.47800	-1.36437	-53.96582
26.57800	-1.37141	-54.31113
26.67800	-1.37734	-54.69703
26.77800	-1.38156	-54.89369
26.87800	-1.38609	-55.12495
26.97800	-1.39125	-55.38560
27.07800	-1.39672	-55.67015
27.17800	-1.40297	-56.01415
27.27800	-1.40734	-56.25922
27.37800	-1.41172	-56.47044
27.47800	-1.41672	-56.73276
27.57800	-1.42203	-57.00263
27.67800	-1.42859	-57.33933
27.77800	-1.43344	-57.61178
27.87800	-1.43766	-57.81832
27.97800	-1.44188	-58.02987
28.07800	-1.44656	-58.26521
28.17800	-1.45187	-58.52305
28.27800	-1.45938	-58.88369
28.37800	-1.46469	-59.22476
28.47800	-1.46891	-59.43411
28.57800	-1.47375	-59.67997
28.67800	-1.47906	-59.93906
28.77800	-1.48531	-60.26085
28.87800	-1.49000	-60.51477
28.97800	-1.49422	-60.72490
29.07800	-1.49875	-60.95838
29.17800	-1.50391	-61.20617
29.27800	-1.50938	-61.48761
29.37800	-1.51609	-61.81110
29.47800	-1.52094	-62.09151
29.57800	-1.52531	-62.29496
29.67800	-1.52984	-62.52717
29.77800	-1.53516	-62.78304
29.87800	-1.54188	-63.11055
29.97800	-1.54703	-63.39218
30.07800	-1.55094	-63.58686
30.17800	-1.55516	-63.78803
30.27800	-1.56031	-64.03002
30.37800	-1.56625	-64.32212
30.47800	-1.57391	-64.69691
30.57800	-1.57844	-64.98294
30.67800	-1.58234	-65.15706
30.77800	-1.58719	-65.38475
30.87800	-1.59250	-65.65226
30.97800	-1.59891	-65.97974
31.07800	-1.60391	-66.26476
31.17800	-1.60781	-66.44641
31.27800	-1.61203	-66.64243
31.37800	-1.61641	-66.85662
31.47800	-1.62172	-67.09864
31.57800	-1.62828	-67.41034
31.67800	-1.63406	-67.74716
31.77800	-1.63813	-67.93210
31.87800	-1.64297	-68.15060
31.97800	-1.64813	-68.38430
32.07800	-1.65422	-68.66524
32.17800	-1.66016	-69.00614
32.27800	-1.66438	-69.19940
32.37800	-1.66906	-69.39684
32.47800	-1.67406	-69.65058
32.57800	-1.67984	-69.92570
32.67800	-1.68859	-70.30941
32.77800	-1.69250	-70.58748
32.87800	-1.69594	-70.71649
32.97800	-1.70047	-70.93510
33.07800	-1.70594	-71.19841
33.17800	-1.71391	-71.57966
33.27800	-1.71875	-71.90216
33.37800	-1.72234	-72.05016
33.47800	-1.72687	-72.26513
33.57800	-1.73188	-72.50822
33.67800	-1.73672	-72.74929
33.77800	-1.74313	-73.04414
33.87800	-1.74781	-73.33165
33.97800	-1.75203	-73.51661
34.07800	-1.75703	-73.75077
34.17800	-1.76266	-74.02271
34.27800	-1.77078	-74.43904
34.37800	-1.77516	-74.71269
34.47800	-1.77859	-74.84847
34.57800	-1.78297	-75.06363
34.67800	-1.78828	-75.31571
34.77800	-1.79391	-75.61594
34.87800	-1.80063	-75.94986
34.97800	-1.80500	-76.22054
35.07800	-1.80906	-76.39303
35.17800	-1.81391	-76.63402
35.27800	-1.81922	-76.89402
35.37800	-1.82656	-77.27059
35.47800	-1.83141	-77.56773
35.57800	-1.83531	-77.74071
35.67800	-1.83969	-77.94725
35.77800	-1.84453	-78.19753
35.87800	-1.85016	-78.47042
35.97800	-1.85750	-78.83040
36.07800	-1.86188	-79.12271
36.17800	-1.86547	-79.28374
36.27800	-1.87000	-79.49860
36.37800	-1.87531	-79.75794
36.47800	-1.88234	-80.10157
36.57800	-1.88797	-80.44274
36.67800	-1.89203	-80.63802
36.77800	-1.89641	-80.85128
36.87800	-1.90141	-81.08588
36.97800	-1.90672	-81.35664
37.07800	-1.91359	-81.70064
37.17800	-1.91938	-82.04427
37.27800	-1.92281	-82.20372
37.37800	-1.92734	-82.41236
37.47800	-1.93266	-82.66325
37.57800	-1.93969	-83.02706
37.67800	-1.94469	-83.32489
37.77800	-1.94844	-83.50176
37.87800	-1.95297	-83.72067
37.97800	-1.95797	-83.97152
38.07800	-1.96391	-84.26881
38.17800	-1.97000	-84.58444
38.27800	-1.97594	-84.93628
38.37800	-1.97969	-85.10313
38.47800	-1.98406	-85.31958
38.57800	-1.98922	-85.58480
38.67800	-1.99594	-85.91285
38.77800	-2.00141	-86.23401
38.87800	-2.00563	-86.44253
38.97800	-2.01000	-86.66334
39.07800	-2.01500	-86.92281
39.17800	-2.02031	-87.18274
39.27800	-2.02625	-87.48569
39.37800	-2.03172	-87.80365
39.47800	-2.03578	-87.99501
39.57800	-2.04063	-88.22867
39.67800	-2.04656	-88.52525
39.77800	-2.05391	-88.91448
39.87800	-2.05859	-89.19337
39.97800	-2.06234	-89.36288
40.07800	-2.06672	-89.56861
40.17800	-2.07156	-89.81930
40.27800	-2.07719	-90.11377
40.37800	-2.08438	-90.46345
40.47800	-2.08938	-90.79056
40.57800	-2.09313	-90.96402
40.67800	-2.09797	-91.19667
40.77800	-2.10312	-91.46193
40.87800	-2.10922	-91.76572
40.97800	-2.11422	-92.05292
41.07800	-2.11844	-92.26992
41.17800	-2.12313	-92.50540
41.27800	-2.12859	-92.77757
41.37800	-2.13469	-93.10716
41.47800	-2.14297	-93.55456
41.57800	-2.14656	-93.78911
41.67800	-2.15016	-93.94740
41.77800	-2.15484	-94.18589
41.87800	-2.16031	-94.48367
41.97800	-2.16734	-94.85894
42.07800	-2.17266	-95.26404
42.17800	-2.17609	-95.44663
42.27800	-2.18016	-95.63123
42.37800	-2.18484	-95.86614
42.47800	-2.19031	-96.15011
42.57800	-2.19703	-96.49412
42.67800	-2.20234	-96.82032
42.77800	-2.20656	-97.03764
42.87800	-2.21109	-97.26629
42.97800	-2.21594	-97.51361
43.07800	-2.22188	-97.82213
43.17800	-2.22781	-98.16309
43.27800	-2.23234	-98.40040
43.37800	-2.23688	-98.62445
43.47800	-2.24203	-98.88751
43.57800	-2.24766	-99.18000
43.67800	-2.25438	-99.52256
43.77800	-2.25891	-99.81138
43.87800	-2.26281	-99.99298
43.97800	-2.26719	-100.22114
44.07800	-2.27219	-100.46583
44.17800	-2.27813	-100.75270
44.27800	-2.28406	-101.09483
44.37800	-2.28859	-101.32041
44.47800	-2.29313	-101.55131
44.57800	-2.29828	-101.80345
44.67800	-2.30375	-102.07903
44.77800	-2.31031	-102.38943
44.87800	-2.31609	-102.74246
44.97800	-2.31984	-102.91319
45.07800	-2.32422	-103.11826
45.17800	-2.32938	-103.36995
45.27800	-2.33641	-103.68926
45.37800	-2.34234	-104.07455
45.47800	-2.34609	-104.24456
45.57800	-2.35016	-104.42884
45.67800	-2.35484	-104.64685
45.77800	-2.35984	-104.90751
45.87800	-2.36578	-105.18108
45.97800	-2.37156	-105.50775
46.07800	-2.37594	-105.70471
46.17800	-2.38047	-105.91495
46.27800	-2.38594	-106.15896
46.37800	-2.39359	-106.49834
46.47800	-2.39937	-106.87315
46.57800	-2.40297	-107.02802
46.67800	-2.40734	-107.24048
46.77800	-2.41234	-107.48037
46.87800	-2.41750	-107.74194
46.97800	-2.42391	-108.03707
47.07800	-2.42953	-108.37933
47.17800	-2.43344	-108.55944
47.27800	-2.43812	-108.77909
47.37800	-2.44313	-109.02937
47.47800	-2.44938	-109.31409
47.57800	-2.45500	-109.64970
47.67800	-2.45922	-109.84573
47.77800	-2.46344	-110.04164
47.87800	-2.46797	-110.27190
47.97800	-2.47328	-110.52512
48.07800	-2.47969	-110.82181
48.17800	-2.48578	-111.17581
48.27800	-2.48953	-111.33704
48.37800	-2.49375	-111.52545
48.47800	-2.49906	-111.77871
48.57800	-2.50641	-112.11216
48.67800	-2.51281	-112.51009
48.77800	-2.51641	-112.67339
48.87800	-2.52047	-112.84100
48.97800	-2.52500	-113.05794
49.07800	-2.53016	-113.30520
49.17800	-2.53687	-113.60598
49.27800	-2.54453	-114.04659
49.37800	-2.54797	-114.22424
49.47800	-2.55250	-114.42097
49.57800	-2.55812	-114.69188
49.67800	-2.56594	-115.07825
49.77800	-2.56984	-115.33937
49.87800	-2.57313	-115.48205
49.97800	-2.57734	-115.68467
50.07800	-2.58203	-115.91588
50.17800	-2.58766	-116.18742
50.27800	-2.59422	-116.52365
50.37800	-2.60047	-116.90532
50.47800	-2.60391	-117.06204
50.57800	-2.60828	-117.25764
50.67800	-2.61297	-117.48226
50.77800	-2.61906	-117.77382
50.87800	-2.62547	-118.13199
50.97800	-2.62984	-118.36527
51.07800	-2.63422	-118.58121
51.17800	-2.63953	-118.82673
51.27800	-2.64547	-119.13265
51.37800	-2.65234	-119.48640
51.47800	-2.65719	-119.79154
51.57800	-2.66063	-119.95228
51.67800	-2.66516	-120.16824
51.77800	-2.67047	-120.42110
51.87800	-2.67750	-120.77919
51.97800	-2.68281	-121.11364
52.07800	-2.68672	-121.30576
52.17800	-2.69078	-121.50076
52.27800	-2.69531	-121.72492
52.37800	-2.70078	-121.99520
52.47800	-2.70797	-122.35264
52.57800	-2.71375	-122.72625
52.67800	-2.71734	-122.90297
52.77800	-2.72187	-123.11240
52.87800	-2.72719	-123.37824
52.97800	-2.73375	-123.69724
53.07800	-2.73922	-124.04040
53.17800	-2.74328	-124.24269
53.27800	-2.74766	-124.46161
53.37800	-2.75266	-124.70815
53.47800	-2.75781	-124.98115
53.57800	-2.76375	-125.27201
53.67800	-2.76937	-125.61427
53.77800	-2.77344	-125.81038
53.87800	-2.77797	-126.02820
53.97800	-2.78281	-126.26085
54.07800	-2.78953	-126.57899
54.17800	-2.79656	-127.00404
54.27800	-2.80031	-127.20495
54.37800	-2.80453	-127.39532
54.47800	-2.80953	-127.64254
54.57800	-2.81516	-127.92711
54.67800	-2.82156	-128.25054
54.77800	-2.82656	-128.56723
54.87800	-2.83047	-128.74341
54.97800	-2.83484	-128.95584
55.07800	-2.84000	-129.21689
55.17800	-2.84641	-129.52761
55.27800	-2.85328	-129.92412
55.37800	-2.85719	-130.13643
55.47800	-2.86109	-130.31542
55.57800	-2.86578	-130.53842
55.67800	-2.87109	-130.80715
55.77800	-2.87750	-131.12719
55.87800	-2.88359	-131.48171
55.97800	-2.88719	-131.66034
56.07800	-2.89156	-131.86054
56.17800	-2.89688	-132.11146
56.27800	-2.90281	-132.41258
56.37800	-2.90922	-132.77239
56.47800	-2.91344	-132.99140
56.57800	-2.91781	-133.20427
56.67800	-2.92266	-133.43929
56.77800	-2.92781	-133.69192
56.87800	-2.93438	-134.00784
56.97800	-2.94094	-134.40412
57.07800	-2.94453	-134.56500
57.17800	-2.94875	-134.75993
57.27800	-2.95391	-135.00856
57.37800	-2.96109	-135.35947
57.47800	-2.96719	-135.74407
57.57800	-2.97062	-135.91950
57.67800	-2.97469	-136.11324
57.77800	-2.97937	-136.34764
57.87800	-2.98453	-136.60543
57.97800	-2.99125	-136.90889
58.07800	-2.99734	-137.29472
58.17800	-3.00141	-137.48598
58.27800	-3.00641	-137.74000
58.37800	-3.01250	-138.05945
58.47800	-3.02000	-138.46426
58.57800	-3.02406	-138.75239
58.67800	-3.02734	-138.90760
58.77800	-3.03156	-139.11471
58.87800	-3.03609	-139.33992
58.97800	-3.04094	-139.59436
59.07800	-3.04688	-139.88777
59.17800	-3.05344	-140.26664
59.27800	-3.05766	-140.49050
59.37800	-3.06219	-140.71628
59.47800	-3.06750	-140.97825
59.57800	-3.07437	-141.32883
59.67800	-3.08016	-141.67587
59.77800	-3.08391	-141.85804
59.87800	-3.08797	-142.06696
59.97800	-3.09250	-142.30299
60.07800	-3.09766	-142.56999
60.17800	-3.10328	-142.84831
60.27800	-3.11016	-143.24397
60.37800	-3.11422	-143.45454
60.47800	-3.11859	-143.67247
60.57800	-3.12359	-143.91308
60.67800	-3.13016	-144.23776
60.77800	-3.13641	-144.61356
60.87800	-3.14047	-144.82664
60.97800	-3.14469	-145.02659
61.07800	-3.14938	-145.26984
61.17800	-3.15469	-145.53465
61.27800	-3.16062	-145.83410
61.37800	-3.16703	-146.17822
61.47800	-3.17078	-146.38793
61.57800	-3.17500	-146.58318
61.67800	-3.18000	-146.83348
61.77800	-3.18656	-147.15019
61.87800	-3.19313	-147.52030
61.97800	-3.19750	-147.74123
62.07800	-3.20125	-147.91742
62.17800	-3.20578	-148.12750
62.27800	-3.21078	-148.36787
62.37800	-3.21609	-148.63668
62.47800	-3.22359	-148.98898
62.57800	-3.22844	-149.28979
62.67800	-3.23297	-149.49925
62.77800	-3.23828	-149.75190
62.87800	-3.24453	-150.04082
62.97800	-3.25016	-150.38811
63.07800	-3.25406	-150.57729
63.17800	-3.25828	-150.78036
63.27800	-3.26297	-151.01220
63.37800	-3.26828	-151.27549
63.47800	-3.27406	-151.56753
63.57800	-3.28125	-151.95833
63.67800	-3.28484	-152.13910
63.77800	-3.28906	-152.33026
63.87800	-3.29406	-152.58260
63.97800	-3.30047	-152.87727
64.07800	-3.30703	-153.27543
64.17800	-3.31094	-153.47293
64.27800	-3.31500	-153.65756
64.37800	-3.31969	-153.87647
64.47800	-3.32484	-154.12654
64.57800	-3.33047	-154.40415
64.67800	-3.33703	-154.76312
64.77800	-3.34109	-154.97506
64.87800	-3.34547	-155.18075
64.97800	-3.35047	-155.42518
65.07800	-3.35641	-155.70547
65.17800	-3.36359	-156.08935
65.27800	-3.36750	-156.28698
65.37800	-3.37188	-156.49469
65.47800	-3.37672	-156.72344
65.57800	-3.38219	-157.00664
65.67800	-3.38859	-157.31072
65.77800	-3.39469	-157.67203
65.87800	-3.39813	-157.83350
65.97800	-3.40250	-158.03471
66.07800	-3.40750	-158.27447
66.17800	-3.41406	-158.56431
66.27800	-3.42172	-159.03142
66.37800	-3.42531	-159.22292
66.47800	-3.42938	-159.40292
66.57800	-3.43391	-159.63587
66.67800	-3.43922	-159.89903
66.77800	-3.44547	-160.18862
66.87800	-3.45109	-160.53547
66.97800	-3.45453	-160.68873
67.07800	-3.45859	-160.88471
67.17800	-3.46328	-161.10308
67.27800	-3.46906	-161.38752
67.37800	-3.47703	-161.78255
67.47800	-3.48187	-162.09668
67.57800	-3.48594	-162.27131
67.67800	-3.49062	-162.49900
67.77800	-3.49547	-162.74457
67.87800	-3.50125	-163.01556
67.97800	-3.50797	-163.38851
68.07800	-3.51156	-163.58544
68.17800	-3.51594	-163.78117
68.27800	-3.52094	-164.02756
68.37800	-3.52703	-164.32579
68.47800	-3.53391	-164.68574
68.57800	-3.53797	-164.91497
68.67800	-3.54203	-165.11039
68.77800	-3.54687	-165.34847
68.87800	-3.55203	-165.60274
68.97800	-3.55797	-165.89887
69.07800	-3.56516	-166.28644
69.17800	-3.56891	-166.49021
69.27800	-3.57328	-166.68075
69.37800	-3.57797	-166.91355
69.47800	-3.58359	-167.18043
69.57800	-3.59031	-167.54445
69.67800	-3.59453	-167.77813
69.77800	-3.59875	-167.97915
69.87800	-3.60359	-168.20256
69.97800	-3.60906	-168.46752
70.07800	-3.61484	-168.74829
70.17800	-3.62141	-169.11013
70.27800	-3.62531	-169.32802
70.37800	-3.62953	-169.52984
70.47800	-3.63438	-169.76863
70.57800	-3.64047	-170.05365
70.67800	-3.64750	-170.44902
70.77800	-3.65125	-170.63425
70.87800	-3.65531	-170.82410
70.97800	-3.66000	-171.06576
71.07800	-3.66563	-171.34407
71.17800	-3.67187	-171.64898
71.27800	-3.67891	-172.05304
71.37800	-3.68250	-172.24306
71.47800	-3.68672	-172.42885
71.57800	-3.69156	-172.65996
71.67800	-3.69719	-172.92808
71.77800	-3.70313	-173.24741
71.87800	-3.70781	-173.49403
71.97800	-3.71219	-173.70489
72.07800	-3.71703	-173.94483
72.17800	-3.72234	-174.19663
72.27800	-3.72828	-174.49658
72.37800	-3.73531	-174.88588
72.47800	-3.73859	-175.05285
72.57800	-3.74281	-175.24156
72.67800	-3.74781	-175.49251
72.77800	-3.75375	-175.76757
72.87800	-3.76062	-176.14838
72.97800	-3.76500	-176.37886
73.07800	-3.76906	-176.56799
73.17800	-3.77375	-176.79106
73.27800	-3.77922	-177.05891
73.37800	-3.78547	-177.36642
73.47800	-3.79328	-177.79714
73.57800	-3.79641	-177.99267
73.67800	-3.80016	-178.15448
73.77800	-3.80500	-178.38307
73.87800	-3.81141	-178.69271
73.97800	-3.81828	-179.08202
74.07800	-3.82203	-179.29679
74.17800	-3.82625	-179.48858
74.27800	-3.83125	-179.73919
74.37800	-3.83672	-180.02197
74.47800	-3.84234	-180.33163
74.57800	-3.84891	-180.68352
74.67800	-3.85250	-180.90114
74.77800	-3.85641	-181.07571
74.87800	-3.86125	-181.31478
74.97800	-3.86688	-181.59042
75.07800	-3.87391	-181.98065
75.17800	-3.87891	-182.26798
75.27800	-3.88313	-182.47189
75.37800	-3.88781	-182.71042
75.47800	-3.89281	-182.97301
75.57800	-3.89875	-183.27068
75.67800	-3.90500	-183.62136
75.77800	-3.90859	-183.82069
75.87800	-3.91281	-184.01743
75.97800	-3.91813	-184.28230
76.07800	-3.92453	-184.60830
76.17800	-3.93188	-185.02279
76.27800	-3.93609	-185.26624
76.37800	-3.94031	-185.47171
76.47800	-3.94516	-185.71326
76.57800	-3.95000	-185.96956
76.67800	-3.95516	-186.24097
76.77800	-3.96156	-186.59903
76.87800	-3.96563	-186.81769
76.97800	-3.96984	-187.03195
77.07800	-3.97453	-187.26890
77.17800	-3.98000	-187.54505
77.27800	-3.98688	-187.90297
77.37800	-3.99125	-188.15033
77.47800	-3.99563	-188.36138
77.57800	-4.00016	-188.59304
77.67800	-4.00516	-188.84602
77.77800	-4.01078	-189.11496
77.87800	-4.01781	-189.47181
77.97800	-4.02219	-189.71141
78.07800	-4.02672	-189.92831
78.17800	-4.03141	-190.15615
78.27800	-4.03719	-190.43705
78.37800	-4.04453	-190.83399
78.47800	-4.04844	-191.05019
78.57800	-4.05266	-191.23335
78.67800	-4.05719	-191.45583
78.77800	-4.06250	-191.70457
78.87800	-4.06844	-191.99689
78.97800	-4.07531	-192.35563
79.07800	-4.07922	-192.56440
79.17800	-4.08375	-192.77248
79.27800	-4.08844	-193.00658
79.37800	-4.09391	-193.26837
79.47800	-4.10094	-193.60901
79.57800	-4.10563	-193.88913
79.67800	-4.10953	-194.06688
79.77800	-4.11406	-194.28679
79.87800	-4.11922	-194.53670
79.97800	-4.12500	-194.81516
80.07800	-4.13234	-195.20223
80.17800	-4.13594	-195.39894
80.27800	-4.14016	-195.58620
80.37800	-4.14516	-195.82385
80.47800	-4.15047	-196.07183
80.57800	-4.15703	-196.39215
80.67800	-4.16172	-196.64423
80.77800	-4.16594	-196.83909
80.87800	-4.17047	-197.04618
80.97800	-4.17563	-197.29617
81.07800	-4.18156	-197.56843
81.17800	-4.19047	-197.99820
81.27800	-4.19391	-198.22048
81.37800	-4.19734	-198.35968
81.47800	-4.20188	-198.56799
81.57800	-4.20734	-198.81108
81.67800	-4.21406	-199.15634
81.77800	-4.21813	-199.36664
81.87800	-4.22234	-199.54292
81.97800	-4.22703	-199.75092
82.07800	-4.23203	-199.99361
82.17800	-4.23766	-200.24790
82.27800	-4.24672	-200.67209
82.37800	-4.25109	-200.95018
82.47800	-4.25469	-201.10089
82.57800	-4.26000	-201.33507
82.67800	-4.26688	-201.65294
82.77800	-4.27344	-202.05982
82.87800	-4.27625	-202.19181
82.97800	-4.28000	-202.35661
83.07800	-4.28469	-202.57711
83.17800	-4.28984	-202.82596
83.27800	-4.29563	-203.11247
83.37800	-4.30297	-203.49085
83.47800	-4.30672	-203.70331
83.57800	-4.31078	-203.89049
83.67800	-4.31578	-204.12217
83.77800	-4.32141	-204.40406
83.87800	-4.32781	-204.74644
83.97800	-4.33188	-204.95768
84.07800	-4.33594	-205.14843
84.17800	-4.34047	-205.35724
84.27800	-4.34578	-205.60814
84.37800	-4.35250	-205.92435
84.47800	-4.36063	-206.38384
84.57800	-4.36375	-206.55575
84.67800	-4.36750	-206.72418
84.77800	-4.37234	-206.95485
84.87800	-4.37797	-207.23034
84.97800	-4.38547	-207.62734
85.07800	-4.38969	-207.87063
85.17800	-4.39344	-208.03775
85.27800	-4.39797	-208.24619
85.37800	-4.40281	-208.49635
85.47800	-4.40813	-208.74050
85.57800	-4.41484	-209.05703
85.67800	-4.42000	-209.37051
85.77800	-4.42422	-209.56592
85.87800	-4.42906	-209.79267
85.97800	-4.43500	-210.06764
86.07800	-4.44250	-210.46504
86.17800	-4.44641	-210.69151
86.27800	-4.45016	-210.84645
86.37800	-4.45453	-211.06204
86.47800	-4.45969	-211.30772
86.57800	-4.46547	-211.60792
86.67800	-4.47266	-211.94442
86.77800	-4.47719	-212.23553
86.87800	-4.48109	-212.41151
86.97800	-4.48625	-212.64844
87.07800	-4.49219	-212.93235
87.17800	-4.49875	-213.29226
87.27800	-4.50281	-213.50265
87.37800	-4.50688	-213.71010
87.47800	-4.51141	-213.93102
87.57800	-4.51625	-214.16388
87.67800	-4.52203	-214.44476
87.77800	-4.53016	-214.84090
87.87800	-4.53406	-215.09701
87.97800	-4.53797	-215.26508
88.07800	-4.54266	-215.49433
88.17800	-4.54812	-215.76761
88.27800	-4.55516	-216.13628
88.37800	-4.55969	-216.38794
88.47800	-4.56359	-216.58935
88.57800	-4.56813	-216.79403
88.67800	-4.57328	-217.03976
88.77800	-4.57859	-217.29757
88.87800	-4.58625	-217.67734
88.97800	-4.59047	-217.95422
89.07800	-4.59469	-218.13199
89.17800	-4.59969	-218.38559
89.27800	-4.60516	-218.66034
89.37800	-4.61203	-219.00849
89.47800	-4.61609	-219.23336
89.57800	-4.62000	-219.41002
89.67800	-4.62453	-219.62816
89.77800	-4.63000	-219.89945
89.87800	-4.63687	-220.24441
89.97800	-4.64469	-220.69564
90.07800	-4.64797	-220.87827
90.17800	-4.65172	-221.04868
90.27800	-4.65656	-221.27189
90.37800	-4.66172	-221.54100
90.47800	-4.66812	-221.86725
90.57800	-4.67250	-222.11130
90.67800	-4.67656	-222.30244
90.77800	-4.68125	-222.53120
90.87800	-4.68656	-222.79988
90.97800	-4.69312	-223.11869
91.07800	-4.70016	-223.51271
91.17800	-4.70359	-223.70124
91.27800	-4.70766	-223.88087
91.37800	-4.71250	-224.11735
91.47800	-4.71797	-224.40228
91.57800	-4.72516	-224.74493
91.67800	-4.72984	-225.04358
91.77800	-4.73375	-225.21736
91.87800	-4.73828	-225.41910
91.97800	-4.74313	-225.65989
92.07800	-4.74859	-225.93118
92.17800	-4.75625	-226.30315
92.27800	-4.76063	-226.56442
92.37800	-4.76469	-226.75741
92.47800	-4.76984	-227.00921
92.57800	-4.77594	-227.30309
92.67800	-4.78297	-227.68360
92.77800	-4.78672	-227.89182
92.87800	-4.79047	-228.06004
92.97800	-4.79484	-228.27011
93.07800	-4.79969	-228.50874
93.17800	-4.80547	-228.79605
93.27800	-4.81281	-229.15895
93.37800	-4.81750	-229.43749
93.47800	-4.82172	-229.62248
93.57800	-4.82641	-229.86399
93.67800	-4.83141	-230.09256
93.77800	-4.83813	-230.41780
93.87800	-4.84281	-230.68413
93.97800	-4.84688	-230.88317
94.07800	-4.85141	-231.09542
94.17800	-4.85656	-231.33239
94.27800	-4.86250	-231.61380
94.37800	-4.86953	-231.96036
94.47800	-4.87328	-232.17222
94.57800	-4.87734	-232.34248
94.67800	-4.88188	-232.56201
94.77800	-4.88750	-232.81680
94.87800	-4.89578	-233.21474
94.97800	-4.90062	-233.49428
95.07800	-4.90453	-233.66624
95.17800	-4.90875	-233.85525
95.27800	-4.91344	-234.07759
95.37800	-4.91891	-234.33317
95.47800	-4.92625	-234.67712
95.57800	-4.93078	-234.96531
95.67800	-4.93484	-235.14366
95.77800	-4.93953	-235.35271
95.87800	-4.94500	-235.59833
95.97800	-4.95250	-235.96376
96.07800	-4.95656	-236.19241
96.17800	-4.96047	-236.35744
96.27800	-4.96484	-236.56124
96.37800	-4.97000	-236.80657
96.47800	-4.97625	-237.09600
96.57800	-4.98500	-237.51411
96.67800	-4.98844	-237.73350
96.77800	-4.99188	-237.88303
96.87800	-4.99625	-238.07611
96.97800	-5.00172	-238.33999
97.07800	-5.00969	-238.72955
97.17800	-5.01391	-238.98135
97.27800	-5.01766	-239.13889
97.37800	-5.02203	-239.35293
97.47800	-5.02703	-239.57789
97.57800	-5.03250	-239.83063
97.67800	-5.03859	-240.11594
97.77800	-5.04375	-240.40787
97.87800	-5.04766	-240.58494
97.97800	-5.05250	-240.79329
98.07800	-5.05797	-241.06021
98.17800	-5.06547	-241.38953
98.27800	-5.07016	-241.66009
98.37800	-5.07406	-241.81376
98.47800	-5.07813	-241.99516
98.57800	-5.08281	-242.20988
98.67800	-5.08844	-242.45803
98.77800	-5.09609	-242.78817
98.87800	-5.10328	-243.23550
98.97800	-5.10672	-243.37739
99.07800	-5.11172	-243.58247
99.17800	-5.11734	-243.85177
99.27800	-5.12453	-244.23735
99.37800	-5.12750	-244.40207
99.47800	-5.13125	-244.56182
99.57800	-5.13531	-244.75990
99.67800	-5.14047	-244.99308
99.77800	-5.14641	-245.28728
99.87800	-5.15453	-245.65943
99.97800	-5.15844	-245.92133
100.07800	-5.16187	-246.06796
100.17800	-5.16641	-246.27677
100.27800	-5.17172	-246.53001
100.37800	-5.17953	-246.90817
100.47800	-5.18469	-247.21257
100.57800	-5.18844	-247.38726
100.67800	-5.19312	-247.61111
100.77800	-5.19766	-247.82787
100.87800	-5.20281	-248.07821
100.97800	-5.21047	-248.42925
101.07800	-5.21484	-248.71762
101.17800	-5.21891	-248.89360
101.27800	-5.22344	-249.11749
101.37800	-5.22906	-249.37323
101.47800	-5.23625	-249.72656
101.57800	-5.24047	-249.97023
101.67800	-5.24438	-250.15110
101.77800	-5.24891	-250.36287
101.87800	-5.25391	-250.60347
101.97800	-5.25922	-250.85682
102.07800	-5.26703	-251.21158
102.17800	-5.27172	-251.51518
102.27800	-5.27563	-251.68708
102.37800	-5.28016	-251.88404
102.47800	-5.28531	-252.12887
102.57800	-5.29297	-252.48390
102.67800	-5.29734	-252.76953
102.77800	-5.30125	-252.93314
102.87800	-5.30578	-253.14063
102.97800	-5.31063	-253.37264
103.07800	-5.31687	-253.65061
103.17800	-5.32437	-254.03431
103.27800	-5.32828	-254.26096
103.37800	-5.33234	-254.43941
103.47800	-5.33703	-254.65241
103.57800	-5.34234	-254.90677
103.67800	-5.34922	-255.21824
103.77800	-5.35469	-255.49063
103.87800	-5.35844	-255.65612
103.97800	-5.36234	-255.83965
104.07800	-5.36688	-256.04463
104.17800	-5.37266	-256.31765
104.27800	-5.38016	-256.65238
104.37800	-5.38500	-256.95381
104.47800	-5.38875	-257.11340
104.57800	-5.39344	-257.32177
104.67800	-5.39875	-257.56899
104.77800	-5.40547	-257.87932
104.87800	-5.41078	-258.18282
104.97800	-5.41469	-258.35428
105.07800	-5.41906	-258.54421
105.17800	-5.42391	-258.78027
105.27801	-5.42937	-259.03171
105.37801	-5.43656	-259.33188
105.47801	-5.44219	-259.67839
105.57801	-5.44578	-259.83116
105.67801	-5.45047	-260.03003
105.77801	-5.45656	-260.31741
105.87801	-5.46625	-260.79461
105.97801	-5.46922	-261.01494
106.07801	-5.47203	-261.11627
106.17801	-5.47656	-261.31707
106.27801	-5.48156	-261.54929
106.37801	-5.48641	-261.78533
106.47801	-5.49375	-262.10472
106.57801	-5.49859	-262.40391
106.67801	-5.50266	-262.58296
106.77801	-5.50734	-262.81166
106.87801	-5.51297	-263.06829
106.97801	-5.52047	-263.43858
107.07801	-5.52500	-263.70597
107.17801	-5.52859	-263.85918
107.27801	-5.53297	-264.06589
107.37801	-5.53813	-264.32589
107.47801	-5.54391	-264.60227
107.57801	-5.55047	-264.90262
107.67801	-5.55500	-265.18139
107.77801	-5.55891	-265.36813
107.87801	-5.56344	-265.56870
107.97801	-5.56859	-265.80927
108.07801	-5.57484	-266.09904
108.17801	-5.58063	-266.40469
108.27801	-5.58531	-266.63581
108.37801	-5.59016	-266.86189
108.47801	-5.59547	-267.13297
108.57801	-5.60172	-267.43406
108.67801	-5.60922	-267.81964
108.77801	-5.61219	-268.00066
108.87801	-5.61547	-268.14109
108.97801	-5.62000	-268.34258
109.07801	-5.62531	-268.58887
109.17801	-5.63219	-268.91544
109.27801	-5.63750	-269.22771
109.37801	-5.64156	-269.42196
109.47801	-5.64578	-269.62078
109.57801	-5.65078	-269.83014
109.67801	-5.65625	-270.10074
109.77801	-5.66250	-270.38699
109.87801	-5.66922	-270.75422
109.97801	-5.67312	-270.93238
110.07801	-5.67781	-271.14505
110.17801	-5.68312	-271.40370
110.27801	-5.69016	-271.71901
110.37801	-5.69469	-271.97406
110.47801	-5.69828	-272.13940
110.57801	-5.70266	-272.32814
110.67801	-5.70781	-272.56507
110.77801	-5.71359	-272.84071
110.87801	-5.72031	-273.15509
110.97801	-5.72609	-273.49180
111.07801	-5.72984	-273.64659
111.17801	-5.73438	-273.84511
111.27801	-5.73906	-274.05584
111.37801	-5.74531	-274.32424
111.47801	-5.75125	-274.65072
111.57801	-5.75531	-274.85088
111.67801	-5.75969	-275.03651
111.77801	-5.76469	-275.26632
111.87801	-5.77047	-275.53114
111.97801	-5.77734	-275.83772
112.07801	-5.78219	-276.12713
112.17801	-5.78594	-276.28049
112.27801	-5.79031	-276.46556
112.37801	-5.79563	-276.70461
112.47801	-5.80312	-277.02019
112.57801	-5.80828	-277.33454
112.67801	-5.81219	-277.50278
112.77801	-5.81656	-277.68880
112.87801	-5.82125	-277.89795
112.97801	-5.82734	-278.17884
113.07801	-5.83609	-278.58013
113.17801	-5.84000	-278.85446
113.27801	-5.84359	-279.03032
113.37801	-5.84797	-279.21832
113.47801	-5.85328	-279.44827
113.57801	-5.86031	-279.77651
113.67801	-5.86453	-280.01741
113.77801	-5.86813	-280.17178
113.87801	-5.87219	-280.35510
113.97801	-5.87719	-280.56449
114.07801	-5.88266	-280.80776
114.17801	-5.88969	-281.09306
114.27801	-5.89547	-281.42524
114.37801	-5.89922	-281.57997
114.47801	-5.90359	-281.76081
114.57801	-5.90875	-281.98129
114.67801	-5.91656	-282.29076
114.77801	-5.92266	-282.67881
114.87801	-5.92625	-282.82395
114.97801	-5.93047	-283.00691
115.07801	-5.93563	-283.22807
115.17801	-5.94141	-283.49766
115.27801	-5.94875	-283.83315
115.37801	-5.95297	-284.08363
115.47801	-5.95672	-284.23718
115.57801	-5.96156	-284.44803
115.67801	-5.96703	-284.69896
115.77801	-5.97391	-284.99496
115.87801	-5.97906	-285.29564
115.97801	-5.98250	-285.43955
116.07801	-5.98656	-285.60638
116.17801	-5.99109	-285.81348
116.27801	-5.99609	-286.03217
116.37801	-6.00281	-286.30987
116.47801	-6.00969	-286.68690
116.57801	-6.01328	-286.84446
116.67801	-6.01781	-287.02739
116.77801	-6.02359	-287.28336
116.87801	-6.03078	-287.59798
116.97801	-6.03547	-287.87968
117.07801	-6.03922	-288.02741
117.17801	-6.04359	-288.21391
117.27801	-6.04844	-288.42035
117.37801	-6.05375	-288.65966
117.47801	-6.05984	-288.91957
117.57801	-6.06609	-289.24540
117.67801	-6.06969	-289.40710
117.77801	-6.07422	-289.58955
117.87801	-6.07953	-289.82860
117.97801	-6.08766	-290.16009
118.07801	-6.09344	-290.51730
118.17801	-6.09641	-290.63487
118.27801	-6.10063	-290.79714
118.37801	-6.10547	-291.00305
118.47801	-6.11062	-291.23768
118.57801	-6.11734	-291.52173
118.67801	-6.12313	-291.84914
118.77801	-6.12719	-292.02679
118.87801	-6.13203	-292.24354
118.97801	-6.13734	-292.47046
119.07801	-6.14453	-292.78693
119.17801	-6.14906	-293.04096
119.27801	-6.15250	-293.18345
119.37801	-6.15656	-293.35102
119.47801	-6.16125	-293.56086
119.57801	-6.16719	-293.81680
119.67801	-6.17469	-294.13602
119.77801	-6.18031	-294.46536
119.87801	-6.18375	-294.60648
119.97801	-6.18797	-294.77838
120.07801	-6.19297	-294.99227
120.17801	-6.19953	-295.26839
120.27801	-6.20562	-295.59091
120.37801	-6.20969	-295.77884
120.47801	-6.21406	-295.96323
120.57801	-6.21891	-296.17485
120.67801	-6.22422	-296.40207
120.77801	-6.23109	-296.67643
120.87801	-6.23641	-296.99889
120.97801	-6.24000	-297.14337
121.07801	-6.24453	-297.33035
121.17801	-6.24984	-297.55509
121.27801	-6.25750	-297.88598
121.37801	-6.26297	-298.19173
121.47801	-6.26656	-298.34872
121.57801	-6.27078	-298.52068
121.67801	-6.27547	-298.71961
121.77801	-6.28063	-298.95288
121.87801	-6.28687	-299.22384
121.97801	-6.29375	-299.58513
122.07801	-6.29734	-299.74478
122.17801	-6.30172	-299.90548
122.27801	-6.30734	-300.15036
122.37801	-6.31453	-300.46269
122.47801	-6.31938	-300.73240
122.57801	-6.32313	-300.88559
122.67801	-6.32734	-301.06169
122.77801	-6.33219	-301.26244
122.87801	-6.33766	-301.50625
122.97801	-6.34406	-301.78043
123.07801	-6.35062	-302.11648
123.17801	-6.35438	-302.28910
123.27801	-6.35891	-302.46940
123.37801	-6.36391	-302.68189
123.47801	-6.37047	-302.94436
123.57801	-6.37656	-303.30563
123.67801	-6.38047	-303.47821
123.77801	-6.38453	-303.63631
123.87801	-6.38922	-303.84898
123.97801	-6.39453	-304.08376
124.07801	-6.40109	-304.36721
124.17801	-6.40703	-304.69656
124.27801	-6.41078	-304.85943
124.37801	-6.41547	-305.04736
124.47801	-6.42109	-305.29624
124.57801	-6.42828	-305.63915
124.67801	-6.43313	-305.90639
124.77801	-6.43703	-306.06896
124.87801	-6.44109	-306.24780
124.97801	-6.44562	-306.43764
125.07801	-6.45031	-306.64435
125.17801	-6.45625	-306.89642
125.27801	-6.46266	-307.23527
125.37801	-6.46672	-307.41265
125.47801	-6.47156	-307.60720
125.57801	-6.47672	-307.84416
125.67801	-6.48313	-308.09548
125.77801	-6.48875	-308.39714
125.87801	-6.49250	-308.55787
125.97801	-6.49672	-308.71856
126.07801	-6.50141	-308.90727
126.17801	-6.50656	-309.12343
126.27801	-6.51328	-309.39463
126.37801	-6.52078	-309.79210
126.47801	-6.52453	-309.94326
126.57801	-6.52906	-310.11853
126.67801	-6.53406	-310.32687
126.77801	-6.54094	-310.59632
126.87801	-6.54594	-310.86990
126.97801	-6.55000	-311.03554
127.07801	-6.55437	-311.22175
127.17801	-6.55922	-311.41984
127.27801	-6.56453	-311.64289
127.37801	-6.57125	-311.89552
127.47801	-6.57656	-312.18353
127.57801	-6.58031	-312.31642
127.67801	-6.58469	-312.49002
127.77801	-6.58984	-312.69413
127.87801	-6.59609	-312.95753
127.97801	-6.60359	-313.32004
128.07801	-6.60719	-313.47948
128.17801	-6.61109	-313.61347
128.27801	-6.61547	-313.78558
128.37801	-6.62031	-313.97796
128.47801	-6.62656	-314.22034
128.57801	-6.63359	-314.57484
128.67801	-6.63703	-314.69628
128.77801	-6.64125	-314.84199
128.87801	-6.64609	-315.02128
128.97801	-6.65188	-315.25365
129.07801	-6.65953	-315.58841
129.17801	-6.66391	-315.78460
129.27801	-6.66844	-315.95123
129.37801	-6.67359	-316.15922
129.47801	-6.67922	-316.39671
129.57801	-6.68547	-316.64169
129.67801	-6.69078	-316.90970
129.77801	-6.69391	-317.00850
129.87801	-6.69781	-317.13450
129.97801	-6.70234	-317.30205
130.07801	-6.70766	-317.50858
130.17801	-6.71563	-317.84761
130.27801	-6.72031	-318.05557
130.37801	-6.72469	-318.20986
130.47801	-6.72969	-318.40578
130.57801	-6.73484	-318.60587
130.67801	-6.74109	-318.83219
130.77801	-6.74781	-319.17772
130.87801	-6.75156	-319.31528
130.97801	-6.75594	-319.46555
131.07801	-6.76156	-319.69121
131.17801	-6.76984	-320.01352
131.27801	-6.77438	-320.29137
131.37801	-6.77734	-320.36993
131.47801	-6.78125	-320.50622
131.57801	-6.78609	-320.69033
131.67801	-6.79156	-320.91978
131.77801	-6.79859	-321.19226
131.87801	-6.80516	-321.53755
131.97801	-6.80828	-321.64294
132.07801	-6.81250	-321.78974
132.17801	-6.81734	-321.97505
132.27801	-6.82328	-322.20438
132.37801	-6.82937	-322.48601
132.47801	-6.83375	-322.67156
132.57801	-6.83813	-322.83983
132.67801	-6.84297	-323.00985
132.77801	-6.84828	-323.21811
132.87801	-6.85531	-323.48949
132.97801	-6.86156	-323.83466
133.07801	-6.86453	-323.92272
133.17801	-6.86859	-324.06467
133.27801	-6.87375	-324.25368
133.37801	-6.88109	-324.52923
133.47801	-6.88703	-324.84597
133.57801	-6.89047	-324.97448
133.67801	-6.89453	-325.10170
133.77801	-6.89922	-325.27795
133.87801	-6.90469	-325.49071
133.97801	-6.91141	-325.75813
134.07801	-6.91859	-326.11704
134.17801	-6.92188	-326.24689
134.27801	-6.92594	-326.37933
134.37801	-6.93094	-326.56723
134.47801	-6.93766	-326.81844
134.57801	-6.94375	-327.12716
134.67801	-6.94719	-327.24908
134.77801	-6.95125	-327.37744
134.87801	-6.95609	-327.55327
134.97801	-6.96141	-327.77759
135.07801	-6.96750	-328.02260
135.17801	-6.97500	-328.34354
135.27801	-6.97875	-328.52331
135.37801	-6.98313	-328.66088
135.47801	-6.98766	-328.82819
135.57801	-6.99375	-329.05635
135.67801	-7.00000	-329.35530
135.77801	-7.00406	-329.52029
135.87801	-7.00844	-329.66477
135.97801	-7.01328	-329.85562
136.07801	-7.01891	-330.06582
136.17801	-7.02563	-330.34286
136.27801	-7.03188	-330.66240
136.37801	-7.03500	-330.76167
136.47801	-7.03906	-330.88881
136.57801	-7.04422	-331.08363
136.67801	-7.05094	-331.33635
136.77801	-7.05719	-331.65759
136.87801	-7.06078	-331.78645
136.97801	-7.06516	-331.93046
137.07801	-7.06969	-332.08621
137.17801	-7.07516	-332.30132
137.27801	-7.08172	-332.55377
137.37801	-7.08844	-332.90210
137.47801	-7.09172	-333.00826
137.57801	-7.09609	-333.14633
137.67801	-7.10109	-333.33984
137.77801	-7.10703	-333.55361
137.87801	-7.11313	-333.84371
137.97801	-7.11734	-333.99954
138.07801	-7.12187	-334.16125
138.17801	-7.12672	-334.33986
138.27801	-7.13234	-334.57202
138.37801	-7.13922	-334.82742
138.47801	-7.14547	-335.16714
138.57801	-7.14875	-335.25893
138.67801	-7.15250	-335.37507
138.77801	-7.15703	-335.53499
138.87801	-7.16234	-335.73812
138.97801	-7.16953	-336.03281
139.07801	-7.17422	-336.23648
139.17801	-7.17875	-336.39088
139.27801	-7.18359	-336.56099
139.37801	-7.18891	-336.76603
139.47801	-7.19484	-336.96875
139.57801	-7.20141	-337.27780
139.67801	-7.20531	-337.42139
139.77801	-7.20984	-337.56956
139.87801	-7.21484	-337.75002
139.97801	-7.22125	-337.99246
140.07801	-7.22859	-338.35000
140.17801	-7.23203	-338.46956
140.27801	-7.23562	-338.57331
140.37801	-7.24047	-338.74109
140.47801	-7.24562	-338.94864
140.57801	-7.25203	-339.18813
140.67801	-7.25813	-339.49026
140.77801	-7.26172	-339.58608
140.87801	-7.26594	-339.72743
140.97801	-7.27109	-339.91054
141.07801	-7.27687	-340.13417
141.17801	-7.28328	-340.41288
141.27801	-7.28750	-340.57578
141.37801	-7.29172	-340.70444
141.47801	-7.29641	-340.85554
141.57801	-7.30156	-341.03078
141.67801	-7.30734	-341.24672
141.77801	-7.31500	-341.57404
141.87801	-7.31844	-341.69742
141.97801	-7.32234	-341.79503
142.07801	-7.32719	-341.95268
142.17801	-7.33312	-342.15418
142.27801	-7.34062	-342.47416
142.37801	-7.34469	-342.62222
142.47801	-7.34891	-342.73621
142.57801	-7.35359	-342.88993
142.67801	-7.35875	-343.05927
142.77801	-7.36453	-343.26035
142.87801	-7.37172	-343.56847
142.97801	-7.37562	-343.69648
143.07801	-7.37984	-343.81816
143.17801	-7.38516	-343.99328
143.27801	-7.39188	-344.22481
143.37801	-7.39750	-344.49854
143.47801	-7.40109	-344.58610
143.57801	-7.40516	-344.69357
143.67801	-7.40969	-344.83171
143.77801	-7.41516	-345.01046
143.87801	-7.42109	-345.21013
143.97801	-7.42891	-345.54148
144.07801	-7.43266	-345.66471
144.17801	-7.43672	-345.76628
144.27801	-7.44141	-345.90933
144.37801	-7.44719	-346.10286
144.47801	-7.45391	-346.38137
144.57801	-7.45797	-346.51956
144.67801	-7.46219	-346.62622
144.77801	-7.46672	-346.77085
144.87801	-7.47187	-346.92737
144.97801	-7.47781	-347.13045
145.07801	-7.48516	-347.43163
145.17801	-7.48875	-347.53489
145.27801	-7.49297	-347.63536
145.37801	-7.49781	-347.78401
145.47801	-7.50406	-347.98118
145.57801	-7.51109	-348.29491
145.67801	-7.51484	-348.40351
145.77801	-7.51859	-348.48753
145.87801	-7.52297	-348.60343
145.97801	-7.52766	-348.74237
146.07801	-7.53313	-348.90729
146.17801	-7.54109	-349.15966
146.27801	-7.54625	-349.41071
146.37801	-7.55031	-349.49961
146.47801	-7.55531	-349.63298
146.57801	-7.56219	-349.83787
146.67801	-7.56813	-350.10874
146.77801	-7.57156	-350.17505
146.87801	-7.57563	-350.26550
146.97801	-7.58031	-350.40376
147.07801	-7.58563	-350.56031
147.17801	-7.59203	-350.79426
147.27801	-7.60094	-351.16199
147.37801	-7.60375	-351.25145
147.47801	-7.60719	-351.29359
147.57801	-7.61219	-351.44058
147.67801	-7.61937	-351.66296
147.77801	-7.62563	-351.98244
147.87801	-7.62859	-352.03463
147.97801	-7.63250	-352.11343
148.07801	-7.63703	-352.24789
148.17801	-7.64234	-352.41523
148.27801	-7.64859	-352.63929
148.37801	-7.65609	-352.96139
148.47801	-7.65953	-353.05533
148.57801	-7.66375	-353.15180
148.67801	-7.66875	-353.30167
148.77801	-7.67531	-353.52555
148.87801	-7.68188	-353.82819
148.97801	-7.68562	-353.92717
149.07801	-7.68953	-354.01914
149.17801	-7.69406	-354.15441
149.27801	-7.69922	-354.31963
149.37801	-7.70500	-354.51618
149.47801	-7.71266	-354.83706
149.57801	-7.71625	-354.93585
149.67801	-7.72000	-355.01325
149.77801	-7.72484	-355.15806
149.87801	-7.73063	-355.34149
149.97801	-7.73813	-355.64315
150.07801	-7.74234	-355.79023
150.17801	-7.74656	-355.90097
150.27801	-7.75125	-356.03717
150.37801	-7.75625	-356.18582
150.47801	-7.76203	-356.38568
150.57801	-7.76922	-356.67464
150.67801	-7.77266	-356.75323
150.77801	-7.77656	-356.85188
150.87801	-7.78125	-356.98262
150.97801	-7.78688	-357.15303
151.07801	-7.79453	-357.45731
151.17801	-7.79891	-357.60260
151.27801	-7.80297	-357.71203
151.37801	-7.80766	-357.83756
151.47801	-7.81297	-357.99408
151.57801	-7.81875	-358.17531
151.67801	-7.82578	-358.46144
151.77801	-7.82953	-358.56327
151.87801	-7.83359	-358.65423
151.97801	-7.83844	-358.78602
152.07801	-7.84406	-358.96799
152.17801	-7.85141	-359.22706
152.27801	-7.85578	-359.39261
152.37801	-7.85938	-359.45818
152.47801	-7.86391	-359.58245
152.57801	-7.86891	-359.72187
152.67801	-7.87516	-359.92581
152.77801	-7.88297	-360.23363
152.87801	-7.88672	-360.34963
152.97801	-7.89062	-360.43105
153.07801	-7.89547	-360.55681
153.17801	-7.90063	-360.70246
153.27801	-7.90750	-360.93533
153.37801	-7.91203	-361.09746
153.47801	-7.91609	-361.17893
153.57801	-7.92063	-361.29010
153.67801	-7.92578	-361.44266
153.77801	-7.93203	-361.63470
153.87801	-7.94078	-361.99719
153.97801	-7.94391	-362.07846
154.07801	-7.94750	-362.12462
154.17801	-7.95250	-362.25271
154.27801	-7.95844	-362.45206
154.37801	-7.96516	-362.70484
154.47801	-7.96891	-362.79640
154.57801	-7.97281	-362.86753
154.67801	-7.97750	-362.98656
154.77801	-7.98250	-363.12926
154.87801	-7.98781	-363.28489
154.97801	-7.99578	-363.56837
155.07801	-8.00016	-363.72361
155.17801	-8.00453	-363.81429
155.27801	-8.01000	-363.98435
155.37801	-8.01750	-364.22133
155.47801	-8.02344	-364.51450
155.57801	-8.02594	-364.51092
155.67801	-8.02969	-364.56510
155.77801	-8.03422	-364.67910
155.87801	-8.03922	-364.82272
155.97801	-8.04484	-365.00180
156.07801	-8.05375	-365.34369
156.17801	-8.05828	-365.55102
156.27801	-8.06203	-365.61561
156.37801	-8.06687	-365.73976
156.47801	-8.07266	-365.92039
156.57801	-8.07875	-366.16004
156.67801	-8.08266	-366.25931
156.77801	-8.08656	-366.34174
156.87801	-8.09078	-366.44417
156.97801	-8.09578	-366.58612
157.07801	-8.10187	-366.77101
157.17801	-8.10953	-367.07449
157.27801	-8.11313	-367.17331
157.37801	-8.11703	-367.24135
157.47801	-8.12188	-367.37624
157.57801	-8.12734	-367.52599
157.67801	-8.13438	-367.79305
157.77801	-8.13922	-367.94454
157.87801	-8.14344	-368.03588
157.97801	-8.14813	-368.14088
158.07801	-8.15328	-368.29284
158.17801	-8.15891	-368.45046
158.27801	-8.16531	-368.65517
158.37801	-8.16953	-368.79697
158.47801	-8.17344	-368.86370
158.57801	-8.17844	-368.97597
158.67801	-8.18422	-369.15168
158.77801	-8.19203	-369.43522
158.87801	-8.19625	-369.56200
158.97801	-8.20031	-369.62062
159.07801	-8.20484	-369.72651
159.17801	-8.20984	-369.86038
159.27801	-8.21547	-370.02161
159.37801	-8.22250	-370.24748
159.47801	-8.22719	-370.41223
159.57801	-8.23094	-370.47622
159.67801	-8.23562	-370.57152
159.77801	-8.24109	-370.72045
159.87801	-8.24891	-371.00962
159.97801	-8.25281	-371.10955
160.07801	-8.25672	-371.16969
160.17801	-8.26141	-371.27507
160.27801	-8.26656	-371.42003
160.37801	-8.27234	-371.58057
160.47801	-8.27953	-371.80674
160.57801	-8.28391	-371.97253
160.67801	-8.28781	-372.01956
160.77801	-8.29266	-372.13001
160.87801	-8.29844	-372.29267
160.97801	-8.30594	-372.58044
161.07801	-8.31031	-372.69652
161.17801	-8.31406	-372.75088
161.27801	-8.31828	-372.83283
161.37801	-8.32313	-372.95327
161.47801	-8.32828	-373.08565
161.57801	-8.33500	-373.28595
161.67801	-8.33938	-373.42849
161.77801	-8.34359	-373.49698
161.87801	-8.34844	-373.61124
161.97801	-8.35375	-373.73176
162.07801	-8.36078	-373.93874
162.17801	-8.36563	-374.09446
162.27801	-8.37000	-374.17343
162.37801	-8.37469	-374.26946
162.47801	-8.38016	-374.41534
162.57801	-8.38609	-374.57681
162.67801	-8.39438	-374.88180
162.77801	-8.39781	-374.94740
162.87801	-8.40141	-374.97917
162.97801	-8.40625	-375.07764
163.07801	-8.41187	-375.23830
163.17801	-8.41953	-375.51886
163.27801	-8.42344	-375.60621
163.37801	-8.42734	-375.65491
163.47801	-8.43203	-375.75376
163.57801	-8.43734	-375.88862
163.67801	-8.44266	-376.03819
163.77801	-8.45016	-376.28499
163.87801	-8.45391	-376.37421
163.97801	-8.45766	-376.41615
164.07801	-8.46250	-376.53187
164.17801	-8.46859	-376.70583
164.27801	-8.47687	-377.00394
164.37801	-8.48063	-377.11030
164.47801	-8.48422	-377.13405
164.57801	-8.48844	-377.21822
164.67801	-8.49344	-377.32267
164.77801	-8.49906	-377.47839
164.87801	-8.50719	-377.75204
164.97801	-8.51094	-377.88376
165.07801	-8.51469	-377.90322
165.17801	-8.51938	-377.99919
165.27801	-8.52453	-378.12862
165.37801	-8.53203	-378.34129
165.47801	-8.53672	-378.52061
165.57801	-8.54047	-378.55676
165.67801	-8.54484	-378.62962
165.77801	-8.55000	-378.74717
165.87801	-8.55563	-378.90342
165.97801	-8.56422	-379.17838
166.07801	-8.56781	-379.29565
166.17801	-8.57141	-379.31564
166.27801	-8.57594	-379.40210
166.37801	-8.58156	-379.51785
166.47801	-8.58953	-379.79141
166.57801	-8.59406	-379.95011
166.67801	-8.59781	-379.99004
166.77801	-8.60234	-380.06100
166.87801	-8.60719	-380.16871
166.97801	-8.61234	-380.29760
167.07801	-8.62031	-380.54523
167.17801	-8.62437	-380.65934
167.27801	-8.62828	-380.70780
167.37801	-8.63297	-380.79098
167.47801	-8.63859	-380.93498
167.57801	-8.64656	-381.22404
167.67801	-8.65031	-381.30736
167.77801	-8.65422	-381.34354
167.87801	-8.65891	-381.43194
167.97801	-8.66406	-381.56182
168.07801	-8.66969	-381.69891
168.17801	-8.67719	-381.94621
168.27801	-8.68125	-382.06977
168.37801	-8.68500	-382.09245
168.47801	-8.68953	-382.16743
168.57801	-8.69469	-382.29144
168.67801	-8.70234	-382.54118
168.77801	-8.70703	-382.68384
168.87801	-8.71094	-382.73466
168.97801	-8.71547	-382.80728
169.07801	-8.72078	-382.94017
169.17801	-8.72688	-383.11294
169.27801	-8.73406	-383.34593
169.37801	-8.73750	-383.41263
169.47801	-8.74125	-383.44032
169.57801	-8.74594	-383.53100
169.67801	-8.75156	-383.66964
169.77801	-8.75953	-383.93763
169.87801	-8.76422	-384.07847
169.97801	-8.76797	-384.11215
170.07801	-8.77203	-384.16317
170.17801	-8.77656	-384.26551
170.27801	-8.78203	-384.38097
170.37801	-8.78938	-384.59134
170.47801	-8.79531	-384.82818
170.57801	-8.79891	-384.83939
170.67801	-8.80344	-384.91404
170.77801	-8.80906	-385.04365
170.87801	-8.81672	-385.30630
170.97801	-8.82063	-385.38548
171.07801	-8.82422	-385.41919
171.17801	-8.82875	-385.48601
171.27801	-8.83391	-385.61240
171.37801	-8.83953	-385.75283
171.47801	-8.84656	-385.95653
171.57801	-8.85203	-386.15173
171.67801	-8.85563	-386.17292
171.77801	-8.86016	-386.24775
171.87801	-8.86578	-386.38631
171.97801	-8.87453	-386.70790
172.07801	-8.87844	-386.82655
172.17801	-8.88203	-386.84809
172.27801	-8.88672	-386.93172
172.37801	-8.89219	-387.07739
172.47801	-8.89813	-387.25483
172.57801	-8.90484	-387.48786
172.67801	-8.90844	-387.55453
172.77801	-8.91219	-387.57619
172.87801	-8.91703	-387.68712
172.97801	-8.92250	-387.82707
173.07801	-8.92922	-388.06352
173.17801	-8.93375	-388.16428
173.27801	-8.93781	-388.22219
173.37801	-8.94187	-388.28591
173.47801	-8.94688	-388.38661
173.57801	-8.95266	-388.54811
173.67801	-8.96078	-388.79538
173.77801	-8.96516	-388.96012
173.87801	-8.96891	-388.98247
173.97801	-8.97359	-389.06065
174.07801	-8.97906	-389.18290
174.17801	-8.98547	-389.38639
174.27801	-8.99000	-389.48861
174.37801	-8.99406	-389.54261
174.47801	-8.99844	-389.60913
174.57801	-9.00328	-389.70572
174.67801	-9.00922	-389.83759
174.77801	-9.01750	-390.10876
174.87801	-9.02172	-390.24878
174.97801	-9.02531	-390.25325
175.07801	-9.03000	-390.33031
175.17801	-9.03563	-390.46258
175.27801	-9.04266	-390.66792
175.37801	-9.04703	-390.76725
175.47801	-9.05094	-390.79830
175.57801	-9.05531	-390.85343
175.67801	-9.06016	-390.94281
175.77801	-9.06547	-391.05222
175.87801	-9.07297	-391.24620
175.97801	-9.07859	-391.46093
176.07801	-9.08234	-391.47717
176.17801	-9.08688	-391.53615
176.27801	-9.09219	-391.64323
176.37801	-9.09969	-391.84007
176.47801	-9.10469	-392.00747
176.57801	-9.10797	-391.98998
176.67801	-9.11234	-392.04162
176.77801	-9.11734	-392.13091
176.87801	-9.12328	-392.27104
176.97801	-9.13125	-392.51786
177.07801	-9.13531	-392.61442
177.17801	-9.13906	-392.62936
177.27801	-9.14406	-392.71745
177.37801	-9.14906	-392.80543
177.47801	-9.15547	-392.95325
177.57801	-9.16047	-393.11150
177.67801	-9.16422	-393.12088
177.77801	-9.16844	-393.15948
177.87801	-9.17328	-393.23118
177.97801	-9.17859	-393.34509
178.07801	-9.18578	-393.49928
178.17801	-9.19156	-393.70933
178.27801	-9.19516	-393.68656
178.37801	-9.19938	-393.72489
178.47801	-9.20422	-393.79740
178.57801	-9.21125	-393.93404
178.67801	-9.21828	-394.20512
178.77801	-9.22234	-394.23299
178.87801	-9.22719	-394.29000
178.97801	-9.23266	-394.40551
179.07801	-9.23844	-394.53939
179.17801	-9.24641	-394.80770
179.27801	-9.24906	-394.79247
179.37801	-9.25234	-394.76180
179.47801	-9.25688	-394.82337
179.57801	-9.26234	-394.93537
179.67801	-9.27156	-395.22541
179.77801	-9.27547	-395.34202
179.87801	-9.27859	-395.30694
179.97801	-9.28281	-395.34655
180.07801	-9.28781	-395.44019
180.17801	-9.29313	-395.54778
180.27801	-9.30062	-395.72260
180.37801	-9.30656	-395.96307
180.47801	-9.31000	-395.94969
180.57801	-9.31437	-395.99544
180.67801	-9.31953	-396.09903
180.77801	-9.32750	-396.33241
180.87801	-9.33188	-396.44745
180.97801	-9.33531	-396.43958
181.07801	-9.33953	-396.48253
181.17801	-9.34453	-396.57861
181.27801	-9.35031	-396.72011
181.37801	-9.35750	-396.90128
181.47801	-9.36203	-397.04093
181.57801	-9.36578	-397.03709
181.67801	-9.37031	-397.10090
181.77801	-9.37609	-397.22797
181.87801	-9.38391	-397.45513
181.97801	-9.38875	-397.60089
182.07801	-9.39234	-397.60420
182.17801	-9.39641	-397.64383
182.27801	-9.40109	-397.70457
182.37801	-9.40641	-397.81827
182.47801	-9.41359	-398.00611
182.57801	-9.41953	-398.22707
182.67801	-9.42313	-398.21160
182.77801	-9.42766	-398.26441
182.87801	-9.43297	-398.36916
182.97801	-9.44031	-398.57152
183.07801	-9.44469	-398.67502
183.17801	-9.44844	-398.68715
183.27801	-9.45281	-398.74038
183.37801	-9.45781	-398.82922
183.47801	-9.46328	-398.94605
183.57801	-9.47031	-399.12900
183.67801	-9.47687	-399.37681
183.77801	-9.48000	-399.34027
183.87801	-9.48422	-399.36846
183.97801	-9.48938	-399.46932
184.07801	-9.49688	-399.67078
184.17801	-9.50172	-399.81836
184.27801	-9.50547	-399.81911
184.37801	-9.50984	-399.87016
184.47801	-9.51500	-399.96967
184.57801	-9.52078	-400.10449
184.67801	-9.52813	-400.29827
184.77801	-9.53328	-400.50572
184.87801	-9.53672	-400.49589
184.97801	-9.54094	-400.52772
185.07801	-9.54625	-400.62699
185.17801	-9.55359	-400.83688
185.27801	-9.55844	-400.96906
185.37801	-9.56250	-400.97591
185.47801	-9.56672	-401.01779
185.57801	-9.57141	-401.08791
185.67801	-9.57734	-401.22077
185.77801	-9.58516	-401.45162
185.87801	-9.58969	-401.59103
185.97801	-9.59328	-401.57208
186.07801	-9.59797	-401.62966
186.17801	-9.60344	-401.74195
186.27801	-9.61047	-401.93304
186.37801	-9.61500	-402.04373
186.47801	-9.61875	-402.04868
186.57801	-9.62313	-402.10199
186.67801	-9.62781	-402.16836
186.77801	-9.63328	-402.28334
186.87801	-9.64063	-402.47366
186.97801	-9.64609	-402.65360
187.07801	-9.64953	-402.63417
187.17801	-9.65391	-402.67566
187.27801	-9.65922	-402.77329
187.37801	-9.66719	-402.97675
187.47801	-9.67250	-403.16981
187.57801	-9.67625	-403.15193
187.67801	-9.68063	-403.20277
187.77801	-9.68594	-403.30175
187.87801	-9.69125	-403.42304
187.97801	-9.69797	-403.58844
188.07801	-9.70281	-403.71451
188.17801	-9.70672	-403.71501
188.27801	-9.71156	-403.79202
188.37801	-9.71734	-403.93186
188.47801	-9.72484	-404.13976
188.57801	-9.72984	-404.30683
188.67801	-9.73281	-404.24278
188.77801	-9.73688	-404.26460
188.87801	-9.74156	-404.35180
188.97801	-9.74703	-404.46576
189.07801	-9.75344	-404.61555
189.17801	-9.75922	-404.80638
189.27801	-9.76344	-404.82923
189.37801	-9.76813	-404.89569
189.47801	-9.77312	-404.98257
189.57801	-9.77969	-405.11075
189.67801	-9.78594	-405.33730
189.77801	-9.78984	-405.34982
189.87801	-9.79422	-405.40200
189.97801	-9.79891	-405.46036
190.07801	-9.80391	-405.54634
190.17801	-9.81094	-405.70584
190.27801	-9.81609	-405.87035
190.37801	-9.81953	-405.84001
190.47801	-9.82359	-405.86612
190.57801	-9.82844	-405.93037
190.67801	-9.83500	-406.06752
190.77801	-9.84188	-406.30943
190.87801	-9.84594	-406.33115
190.97801	-9.85031	-406.36408
191.07801	-9.85547	-406.44354
191.17801	-9.86078	-406.53580
191.27801	-9.86828	-406.70511
191.37801	-9.87312	-406.86670
191.47801	-9.87672	-406.82960
191.57801	-9.88109	-406.85564
191.67801	-9.88625	-406.93721
191.77801	-9.89406	-407.12234
191.87801	-9.89891	-407.27493
191.97801	-9.90250	-407.24960
192.07801	-9.90641	-407.24441
192.17801	-9.91094	-407.28909
192.27801	-9.91594	-407.36666
192.37801	-9.92234	-407.49183
192.47801	-9.93016	-407.77281
192.57801	-9.93406	-407.77323
192.67801	-9.93859	-407.80002
192.77801	-9.94359	-407.86770
192.87801	-9.95094	-408.03054
192.97801	-9.95625	-408.19901
193.07801	-9.95969	-408.16185
193.17801	-9.96406	-408.19103
193.27801	-9.96906	-408.26836
193.37801	-9.97516	-408.40033
193.47801	-9.98281	-408.60620
193.57801	-9.98656	-408.67877
193.67801	-9.98984	-408.63279
193.77801	-9.99422	-408.65856
193.87801	-9.99922	-408.73548
193.97801	-10.00562	-408.84897
194.07801	-10.01172	-409.04173
194.17801	-10.01594	-409.05398
194.27801	-10.02000	-409.07115
194.37801	-10.02422	-409.09240
194.47801	-10.02938	-409.15984
194.57801	-10.03547	-409.28212
194.67801	-10.04344	-409.52930
194.77801	-10.04719	-409.53568
194.87801	-10.05156	-409.54098
194.97801	-10.05688	-409.62121
195.07801	-10.06453	-409.78968
195.17801	-10.06937	-409.93360
195.27801	-10.07281	-409.88636
195.37801	-10.07719	-409.89679
195.47801	-10.08234	-409.97696
195.57801	-10.08813	-410.09170
195.67801	-10.09703	-410.32556
195.77801	-10.10266	-410.56228
195.87801	-10.10469	-410.42271
195.97801	-10.10859	-410.40215
196.07801	-10.11375	-410.47859
196.17801	-10.12094	-410.63246
196.27801	-10.12672	-410.85589
196.37801	-10.13000	-410.81974
196.47801	-10.13406	-410.83518
196.57801	-10.13891	-410.89514
196.67801	-10.14453	-410.99575
196.77801	-10.15141	-411.16694
196.87801	-10.15766	-411.38104
196.97801	-10.16094	-411.32492
197.07801	-10.16547	-411.35421
197.17801	-10.17063	-411.43915
197.27801	-10.17813	-411.62714
197.37801	-10.18297	-411.75708
197.47801	-10.18672	-411.74760
197.57801	-10.19094	-411.76817
197.67801	-10.19563	-411.81833
197.77801	-10.20109	-411.92421
197.87801	-10.20859	-412.09856
197.97801	-10.21422	-412.31447
198.07801	-10.21766	-412.25263
198.17801	-10.22203	-412.28253
198.27801	-10.22734	-412.36430
198.37801	-10.23391	-412.51436
198.47801	-10.23953	-412.68304
198.57801	-10.24344	-412.68435
198.67801	-10.24766	-412.71207
198.77801	-10.25234	-412.75853
198.87801	-10.25766	-412.84287
198.97801	-10.26500	-413.01778
199.07801	-10.27078	-413.23715
199.17801	-10.27406	-413.16602
199.27801	-10.27813	-413.17892
199.37801	-10.28328	-413.25808
199.47801	-10.29031	-413.40312
199.57801	-10.29641	-413.63820
199.67801	-10.30016	-413.60834
[truncated: 6,220 more rows]
