# Supplementary material for: Strengthening of 3D Printed Fused Deposition Manufactured Parts Using the Fill Compositing Technique
Source: PLoS One. 2015 Apr 16;10(4):e0122915. doi: 10.1371/journal.pone.0122915 (PMC4400136; doi:10.1371/journal.pone.0122915)
Supplement: S1 File — This is the raw data and information on all the samples presented in this manuscript. (ZIP) [file pone.0122915.s001.zip › Specimen_RawData_58.csv]

Time	Extension	Load
(sec)	(mm)	(N)
0.00000	-0.00016	0.01544
0.10000	-0.00016	0.01408
0.20000	-0.00078	0.01263
0.28800	-0.01094	0.01073
0.38800	-0.01938	0.01565
0.48800	-0.02469	0.01711
0.58800	-0.03000	0.00248
0.68800	-0.03641	0.00741
0.78800	-0.04266	0.00999
0.88800	-0.04609	0.01494
0.98800	-0.05062	0.00746
1.08800	-0.05547	0.01412
1.18800	-0.06188	0.00836
1.28800	-0.06797	0.01400
1.38800	-0.07172	0.01027
1.48800	-0.07609	0.01006
1.58800	-0.08109	0.01669
1.68800	-0.08672	0.00954
1.78800	-0.09250	0.01499
1.88800	-0.09891	0.01094
1.98800	-0.10281	0.00394
2.08800	-0.10734	0.01492
2.18800	-0.11219	0.01304
2.28800	-0.11812	0.01019
2.38800	-0.12453	0.00840
2.48800	-0.12875	0.01479
2.58800	-0.13297	0.00743
2.68800	-0.13750	0.01036
2.78800	-0.14281	0.01149
2.88800	-0.14875	0.02000
2.98800	-0.15578	0.01872
3.08800	-0.15953	0.01390
3.18800	-0.16406	0.01309
3.28800	-0.16922	0.01394
3.38800	-0.17531	0.00883
3.48800	-0.18156	0.01865
3.58800	-0.18547	0.01189
3.68800	-0.18984	0.01531
3.78800	-0.19469	0.00721
3.88800	-0.19984	0.01306
3.98800	-0.20594	0.01836
4.08800	-0.21266	0.01347
4.18800	-0.21625	0.00402
4.28800	-0.22078	0.01144
4.38800	-0.22594	0.01839
4.48800	-0.23203	0.00821
4.58800	-0.23781	0.00977
4.68800	-0.24188	0.00665
4.78800	-0.24625	0.01380
4.88800	-0.25109	0.01334
4.98800	-0.25672	0.00960
5.08800	-0.26328	0.01550
5.18800	-0.26938	0.01875
5.28800	-0.27297	0.00652
5.38800	-0.27703	0.01585
5.48800	-0.28188	0.01984
5.58800	-0.28797	0.00868
5.68800	-0.29516	0.01345
5.78800	-0.29922	0.01285
5.88800	-0.30344	0.01368
5.98800	-0.30828	0.01330
6.08800	-0.31359	0.00808
6.18800	-0.31906	0.01569
6.28800	-0.32516	0.01364
6.38800	-0.32922	0.01162
6.48800	-0.33406	0.01770
6.58800	-0.33953	0.01435
6.68800	-0.34563	0.01374
6.78800	-0.35188	0.01438
6.88800	-0.35578	0.01522
6.98800	-0.35969	0.01462
7.08800	-0.36391	0.01661
7.18800	-0.36891	0.01549
7.28800	-0.37453	0.02061
7.38800	-0.38219	0.01383
7.48800	-0.38641	0.01913
7.58800	-0.39094	0.00556
7.68800	-0.39609	0.00795
7.78800	-0.40219	0.01410
7.88800	-0.40859	0.01865
7.98800	-0.41250	0.01443
8.08800	-0.41656	0.01471
8.18800	-0.42125	0.01295
8.28800	-0.42625	0.01610
8.38800	-0.43219	0.01737
8.48800	-0.43969	0.01115
8.58800	-0.44359	0.02250
8.68800	-0.44797	0.01912
8.78800	-0.45297	0.01366
8.88800	-0.45906	0.01741
8.98800	-0.46531	0.01930
9.08800	-0.46937	0.01729
9.18800	-0.47375	0.01816
9.28800	-0.47922	0.02396
9.38800	-0.48547	0.01391
9.48800	-0.49297	0.02064
9.58800	-0.49703	0.01966
9.68800	-0.50016	0.00634
9.78800	-0.50422	0.01641
9.88800	-0.50891	0.01818
9.98800	-0.51437	0.01848
10.08800	-0.52094	0.01808
10.18800	-0.52563	0.01932
10.28800	-0.52984	0.01825
10.38800	-0.53438	0.02198
10.48800	-0.53969	0.01762
10.58800	-0.54594	0.01640
10.68800	-0.55266	0.01913
10.78800	-0.55641	0.01702
10.88800	-0.56062	0.01311
10.98800	-0.56547	0.01241
11.08800	-0.57109	0.01696
11.18800	-0.57766	0.01689
11.28800	-0.58250	0.01889
11.38800	-0.58672	0.01665
11.48800	-0.59141	-0.00125
11.58800	-0.59688	-0.07279
11.68800	-0.60297	-0.20586
11.78800	-0.60969	-0.45316
11.88800	-0.61359	-0.60435
11.98800	-0.61797	-0.75903
12.08800	-0.62266	-0.94877
12.18800	-0.62813	-1.14516
12.28800	-0.63453	-1.39158
12.38800	-0.63906	-1.57459
12.48800	-0.64328	-1.73931
12.58800	-0.64797	-1.92279
12.68800	-0.65312	-2.11367
12.78800	-0.65922	-2.34637
12.88800	-0.66625	-2.62285
12.98800	-0.67047	-2.82059
13.08800	-0.67469	-2.98630
13.18800	-0.67969	-3.18021
13.28800	-0.68516	-3.39778
13.38800	-0.69156	-3.65008
13.48800	-0.69625	-3.86130
13.58800	-0.70031	-4.02761
13.68800	-0.70500	-4.19706
13.78800	-0.71000	-4.40356
13.88800	-0.71594	-4.62232
13.98800	-0.72281	-4.91200
14.08800	-0.72750	-5.12878
14.18800	-0.73172	-5.29536
14.28800	-0.73672	-5.49159
14.38800	-0.74234	-5.71909
14.48800	-0.74859	-5.97677
14.58800	-0.75281	-6.16313
14.68800	-0.75672	-6.31584
14.78800	-0.76109	-6.48548
14.88800	-0.76609	-6.68986
14.98800	-0.77188	-6.91391
15.08800	-0.77938	-7.19648
15.18800	-0.78328	-7.38550
15.28800	-0.78703	-7.53000
15.38800	-0.79156	-7.69137
15.48800	-0.79672	-7.88563
15.58800	-0.80453	-8.17446
15.68800	-0.80984	-8.41447
15.78800	-0.81422	-8.59232
15.88800	-0.81891	-8.78113
15.98800	-0.82453	-8.99645
16.08800	-0.83156	-9.26269
16.18800	-0.83844	-9.60041
16.28800	-0.84125	-9.71419
16.38800	-0.84547	-9.87142
16.48800	-0.85062	-10.09001
16.58800	-0.85625	-10.31573
16.68800	-0.86281	-10.61514
16.78800	-0.86687	-10.79418
16.88800	-0.87109	-10.96611
16.98800	-0.87594	-11.16767
17.08800	-0.88094	-11.37886
17.18800	-0.88672	-11.62356
17.28800	-0.89359	-11.94330
17.38800	-0.89750	-12.10965
17.48800	-0.90188	-12.29465
17.58800	-0.90688	-12.50887
17.68800	-0.91250	-12.74290
17.78800	-0.91906	-13.04267
17.88800	-0.92328	-13.23545
17.98800	-0.92734	-13.40890
18.08800	-0.93203	-13.60350
18.18800	-0.93734	-13.83983
18.28800	-0.94328	-14.09351
18.38800	-0.94969	-14.38085
18.48800	-0.95375	-14.57175
18.58800	-0.95812	-14.75063
18.68800	-0.96297	-14.96335
18.78800	-0.96875	-15.20151
18.88800	-0.97625	-15.51538
18.98800	-0.98078	-15.75878
19.08800	-0.98484	-15.91461
19.18800	-0.98922	-16.11524
19.28800	-0.99406	-16.32036
19.38800	-0.99938	-16.54118
19.48800	-1.00594	-16.82719
19.58800	-1.01016	-17.02554
19.68800	-1.01453	-17.21798
19.78800	-1.01969	-17.43439
19.88800	-1.02547	-17.66538
19.98800	-1.03234	-17.96266
20.08800	-1.03688	-18.18566
20.18800	-1.04094	-18.34658
20.28800	-1.04563	-18.55107
20.38800	-1.05078	-18.77043
20.48800	-1.05641	-19.00746
20.58800	-1.06344	-19.31941
20.68800	-1.06766	-19.51968
20.78800	-1.07187	-19.69375
20.88800	-1.07656	-19.88737
20.98800	-1.08234	-20.11622
21.08800	-1.08938	-20.43949
21.18800	-1.09391	-20.66379
21.28800	-1.09781	-20.82264
21.38800	-1.10234	-21.00980
21.48800	-1.10750	-21.23206
21.58800	-1.11328	-21.46430
21.68800	-1.12016	-21.77388
21.78800	-1.12422	-21.95488
21.88800	-1.12828	-22.12495
21.98800	-1.13297	-22.32960
22.08800	-1.13875	-22.56357
22.18800	-1.14609	-22.88594
22.28800	-1.15047	-23.09517
22.38800	-1.15438	-23.25404
22.48800	-1.15891	-23.45066
22.58800	-1.16406	-23.66454
22.68800	-1.16984	-23.90316
22.78800	-1.17703	-24.21196
22.88800	-1.18109	-24.41108
22.98800	-1.18547	-24.58893
23.08800	-1.19047	-24.79831
23.18800	-1.19594	-25.02875
23.28800	-1.20219	-25.31008
23.38800	-1.20672	-25.50745
23.48800	-1.21078	-25.68805
23.58800	-1.21531	-25.87028
23.68800	-1.22047	-26.09348
23.78800	-1.22656	-26.34252
23.88800	-1.23406	-26.65852
23.98800	-1.23781	-26.85227
24.08800	-1.24172	-27.01015
24.18800	-1.24672	-27.21913
24.28800	-1.25266	-27.45940
24.38800	-1.26031	-27.79408
24.48800	-1.26469	-28.00390
24.58800	-1.26859	-28.16327
24.68800	-1.27328	-28.35766
24.78800	-1.27844	-28.58437
24.88800	-1.28391	-28.82818
24.98800	-1.29063	-29.11631
25.08800	-1.29500	-29.33812
25.18800	-1.29922	-29.51167
25.28800	-1.30422	-29.73148
25.38800	-1.31109	-30.02034
25.48800	-1.31859	-30.39327
25.58800	-1.32156	-30.55113
25.68800	-1.32516	-30.69687
25.78800	-1.32969	-30.90875
25.88800	-1.33469	-31.13568
25.98800	-1.34016	-31.37191
26.08800	-1.34609	-31.63095
26.18800	-1.35141	-31.89383
26.28800	-1.35578	-32.08338
26.38800	-1.36063	-32.30033
26.48800	-1.36594	-32.53337
26.58800	-1.37297	-32.84765
26.68800	-1.37766	-33.08767
26.78800	-1.38156	-33.25679
26.88800	-1.38594	-33.44548
26.98800	-1.39078	-33.66889
27.08800	-1.39672	-33.92242
27.18800	-1.40328	-34.22065
27.28800	-1.40781	-34.42791
27.38800	-1.41203	-34.61111
27.48800	-1.41672	-34.81257
27.58800	-1.42219	-35.05436
27.68800	-1.42828	-35.32100
27.78800	-1.43344	-35.55791
27.88800	-1.43813	-35.75578
27.98800	-1.44297	-35.96850
28.08800	-1.44828	-36.20694
28.18800	-1.45406	-36.46227
28.28800	-1.46078	-36.77158
28.38800	-1.46469	-36.95030
28.48800	-1.46875	-37.12091
28.58800	-1.47344	-37.31496
28.68800	-1.47922	-37.55514
28.78800	-1.48609	-37.87063
28.88800	-1.49078	-38.09413
28.98800	-1.49469	-38.25550
29.08800	-1.49922	-38.44843
29.18800	-1.50438	-38.67712
29.28800	-1.51016	-38.91419
29.38800	-1.51687	-39.20705
29.48800	-1.52141	-39.41253
29.58800	-1.52547	-39.58728
29.68800	-1.53000	-39.77948
29.78800	-1.53562	-40.01210
29.88800	-1.54344	-40.33572
29.98800	-1.54859	-40.59001
30.08800	-1.55234	-40.75263
30.18800	-1.55688	-40.93930
30.28800	-1.56203	-41.17439
30.38800	-1.56734	-41.40475
30.48800	-1.57375	-41.68402
30.58800	-1.57797	-41.87666
30.68800	-1.58188	-42.03849
30.78800	-1.58656	-42.23988
30.88800	-1.59187	-42.46177
30.98800	-1.59828	-42.72519
31.08800	-1.60437	-43.01412
31.18800	-1.60844	-43.18171
31.28800	-1.61234	-43.35112
31.38800	-1.61703	-43.54784
31.48800	-1.62234	-43.75809
31.58800	-1.62953	-44.03821
31.68800	-1.63453	-44.28488
31.78800	-1.63875	-44.44587
31.88800	-1.64344	-44.64362
31.98800	-1.64875	-44.85034
32.08800	-1.65578	-45.11968
32.18800	-1.66141	-45.40657
32.28800	-1.66547	-45.56690
32.38800	-1.67016	-45.75740
32.48800	-1.67547	-45.97479
32.58800	-1.68141	-46.22973
32.68800	-1.68906	-46.55597
32.78800	-1.69250	-46.73184
32.88800	-1.69625	-46.86623
32.98800	-1.70125	-47.07900
33.08800	-1.70703	-47.32453
33.18800	-1.71406	-47.63690
33.28800	-1.71797	-47.81546
33.38800	-1.72188	-47.97135
33.48800	-1.72656	-48.16598
33.58800	-1.73172	-48.39244
33.68800	-1.73750	-48.61901
33.78800	-1.74516	-48.96320
33.88800	-1.74922	-49.17095
33.98800	-1.75312	-49.31886
34.08800	-1.75766	-49.52248
34.18800	-1.76313	-49.74405
34.28800	-1.77047	-50.06215
34.38800	-1.77484	-50.27985
34.48800	-1.77828	-50.40973
34.58800	-1.78250	-50.58431
34.68800	-1.78766	-50.80879
34.78800	-1.79328	-51.04423
34.88800	-1.80125	-51.36622
34.98800	-1.80656	-51.64719
35.08800	-1.81047	-51.80222
35.18800	-1.81500	-52.00033
35.28800	-1.82047	-52.22465
35.38800	-1.82672	-52.49630
35.48800	-1.83156	-52.73048
35.58800	-1.83563	-52.90252
35.68800	-1.84016	-53.09695
35.78800	-1.84516	-53.31177
35.88800	-1.85094	-53.56380
35.98800	-1.85828	-53.86858
36.08800	-1.86234	-54.08347
36.18800	-1.86609	-54.23435
36.28800	-1.87094	-54.44665
36.38800	-1.87656	-54.68542
36.48800	-1.88359	-55.00075
36.58800	-1.88828	-55.21717
36.68800	-1.89219	-55.38362
36.78800	-1.89672	-55.57596
36.88800	-1.90141	-55.78288
36.98800	-1.90672	-56.00297
37.08800	-1.91344	-56.27553
37.18800	-1.91922	-56.57690
37.28800	-1.92313	-56.72909
37.38800	-1.92797	-56.91592
37.48800	-1.93375	-57.17599
37.58800	-1.94125	-57.51465
37.68800	-1.94516	-57.70234
37.78800	-1.94891	-57.84766
37.88800	-1.95328	-58.03685
37.98800	-1.95828	-58.24767
38.08800	-1.96422	-58.50894
38.18800	-1.97094	-58.78468
38.28800	-1.97656	-59.07993
38.38800	-1.98031	-59.23705
38.48800	-1.98469	-59.42548
38.58800	-1.99016	-59.65767
38.68800	-1.99703	-59.95387
38.78800	-2.00172	-60.18038
38.88800	-2.00563	-60.34376
38.98800	-2.00984	-60.53061
39.08800	-2.01469	-60.73707
39.18800	-2.02047	-60.97550
39.28800	-2.02766	-61.27447
39.38800	-2.03297	-61.55800
39.48800	-2.03672	-61.70725
39.58800	-2.04141	-61.90981
39.68800	-2.04672	-62.13237
39.78800	-2.05344	-62.41569
39.88800	-2.05859	-62.66774
39.98800	-2.06266	-62.84207
40.08800	-2.06703	-63.01899
40.18800	-2.07188	-63.23277
40.28800	-2.07750	-63.48059
40.38800	-2.08484	-63.77333
40.48800	-2.08953	-64.03862
40.58800	-2.09344	-64.18763
40.68800	-2.09844	-64.39601
40.78800	-2.10484	-64.66904
40.88800	-2.11187	-65.01691
40.98800	-2.11609	-65.21443
41.08800	-2.11984	-65.36997
41.18800	-2.12453	-65.57745
41.28800	-2.12969	-65.81274
41.38800	-2.13516	-66.05750
41.48800	-2.14187	-66.36905
41.58800	-2.14609	-66.57387
41.68800	-2.15000	-66.73869
41.78800	-2.15453	-66.95326
41.88800	-2.16031	-67.21025
41.98800	-2.16766	-67.53508
42.08800	-2.17328	-67.87281
42.18800	-2.17688	-68.05579
42.28800	-2.18109	-68.22532
42.38800	-2.18625	-68.46225
42.48800	-2.19188	-68.71838
42.58800	-2.19813	-69.00382
42.68800	-2.20250	-69.20970
42.78800	-2.20656	-69.39476
42.88800	-2.21109	-69.59905
42.98800	-2.21641	-69.83376
43.08800	-2.22297	-70.12226
43.18800	-2.22906	-70.42509
43.28800	-2.23297	-70.59745
43.38800	-2.23703	-70.78047
43.48800	-2.24172	-70.98987
43.58800	-2.24703	-71.22279
43.68800	-2.25328	-71.48015
43.78800	-2.25859	-71.75372
43.88800	-2.26281	-71.91896
43.98800	-2.26734	-72.12248
44.08800	-2.27281	-72.34992
44.18800	-2.27953	-72.62058
44.28800	-2.28547	-72.92161
44.38800	-2.28953	-73.09719
44.48800	-2.29406	-73.28316
44.58800	-2.29906	-73.49256
44.68800	-2.30453	-73.72050
44.78800	-2.31141	-74.00293
44.88800	-2.31641	-74.26231
44.98800	-2.32031	-74.40886
45.08800	-2.32469	-74.59933
45.18800	-2.32969	-74.81011
45.28800	-2.33641	-75.08121
45.38800	-2.34188	-75.34084
45.48800	-2.34594	-75.51912
45.58800	-2.35016	-75.69045
45.68800	-2.35500	-75.88373
45.78800	-2.36031	-76.10960
45.88800	-2.36734	-76.37835
45.98800	-2.37313	-76.66815
46.08800	-2.37703	-76.81433
46.18800	-2.38187	-77.01449
46.28800	-2.38750	-77.24958
46.38800	-2.39531	-77.57729
46.48800	-2.39937	-77.79458
46.58800	-2.40297	-77.92020
46.68800	-2.40719	-78.10676
46.78800	-2.41203	-78.30340
46.88800	-2.41766	-78.54154
46.98800	-2.42438	-78.81414
47.08800	-2.42953	-79.07367
47.18800	-2.43344	-79.22777
47.28800	-2.43812	-79.41069
47.38800	-2.44297	-79.61101
47.48800	-2.44922	-79.84921
47.58800	-2.45516	-80.14380
47.68800	-2.45969	-80.32844
47.78800	-2.46391	-80.50476
47.88800	-2.46891	-80.71060
47.98800	-2.47422	-80.92213
48.08800	-2.48109	-81.18558
48.18800	-2.48656	-81.46062
48.28800	-2.49047	-81.60413
48.38800	-2.49484	-81.78277
48.48800	-2.50000	-81.99330
48.58800	-2.50687	-82.26113
48.68800	-2.51234	-82.53147
48.78800	-2.51672	-82.69597
48.88800	-2.52125	-82.87557
48.98800	-2.52641	-83.09491
49.08800	-2.53234	-83.35141
49.18800	-2.54063	-83.68189
49.28800	-2.54516	-83.94120
49.38800	-2.54828	-84.04053
49.48800	-2.55297	-84.22714
49.58800	-2.55844	-84.47998
49.68800	-2.56516	-84.76683
49.78800	-2.56953	-84.97766
49.88800	-2.57328	-85.13834
49.98800	-2.57766	-85.31512
50.08800	-2.58266	-85.52413
50.18800	-2.58812	-85.76022
50.28800	-2.59438	-86.02933
50.38800	-2.60031	-86.32092
50.48800	-2.60406	-86.47206
50.58800	-2.60859	-86.64820
50.68800	-2.61375	-86.86871
50.78800	-2.62109	-87.17011
50.88800	-2.62687	-87.48799
50.98800	-2.63063	-87.63471
51.08800	-2.63484	-87.80686
51.18800	-2.63969	-88.01680
51.28800	-2.64500	-88.24915
51.38800	-2.65156	-88.52048
51.48800	-2.65703	-88.80875
51.58800	-2.66078	-88.95630
51.68800	-2.66547	-89.14468
51.78800	-2.67109	-89.38962
51.88800	-2.67859	-89.70796
51.98800	-2.68359	-89.97108
52.08800	-2.68734	-90.12860
52.18800	-2.69172	-90.30893
52.28800	-2.69641	-90.50648
52.38800	-2.70172	-90.73956
52.48800	-2.70844	-91.01415
52.58800	-2.71375	-91.30134
52.68800	-2.71766	-91.44711
52.78800	-2.72234	-91.66045
52.88800	-2.72781	-91.89207
52.98800	-2.73453	-92.18109
53.08800	-2.73953	-92.43426
53.18800	-2.74344	-92.59895
53.28800	-2.74797	-92.78873
53.38800	-2.75313	-93.01615
53.48800	-2.75875	-93.26942
53.58800	-2.76563	-93.55798
53.68800	-2.77063	-93.82799
53.78800	-2.77453	-93.99050
53.88800	-2.77891	-94.17386
53.98800	-2.78375	-94.38612
54.08800	-2.79000	-94.63097
54.18800	-2.79609	-94.93714
54.28800	-2.80016	-95.11557
54.38800	-2.80469	-95.29860
54.48800	-2.80953	-95.51446
54.58800	-2.81500	-95.75281
54.68800	-2.82156	-96.01779
54.78800	-2.82719	-96.30477
54.88800	-2.83125	-96.46959
54.98800	-2.83609	-96.66523
55.08800	-2.84125	-96.89981
55.18800	-2.84750	-97.15921
55.28800	-2.85328	-97.44731
55.38800	-2.85719	-97.60954
55.48800	-2.86109	-97.76357
55.58800	-2.86578	-97.96572
55.68800	-2.87109	-98.19302
55.78800	-2.87813	-98.46944
55.88800	-2.88406	-98.78906
55.98800	-2.88797	-98.94189
56.08800	-2.89250	-99.12679
56.18800	-2.89781	-99.35409
56.28800	-2.90375	-99.60745
56.38800	-2.90953	-99.88540
56.48800	-2.91375	-100.06388
56.58800	-2.91828	-100.26023
56.68800	-2.92344	-100.45711
56.78800	-2.92891	-100.69957
56.88800	-2.93656	-101.01084
56.98800	-2.94172	-101.30639
57.08800	-2.94500	-101.43425
57.18800	-2.94937	-101.62615
57.28800	-2.95422	-101.83355
57.38800	-2.96094	-102.11580
57.48800	-2.96656	-102.39444
57.58800	-2.97062	-102.57307
57.68800	-2.97484	-102.74000
57.78800	-2.97984	-102.95436
57.88800	-2.98563	-103.19853
57.98800	-2.99297	-103.50641
58.08800	-2.99813	-103.78400
58.18800	-3.00203	-103.93550
58.28800	-3.00672	-104.14933
58.38800	-3.01188	-104.37602
58.48800	-3.01875	-104.66959
58.58800	-3.02344	-104.93349
58.68800	-3.02750	-105.09811
58.78800	-3.03203	-105.29221
58.88800	-3.03688	-105.50295
58.98800	-3.04234	-105.74868
59.08800	-3.04875	-106.03134
59.18800	-3.05422	-106.31388
59.28800	-3.05828	-106.47514
59.38800	-3.06281	-106.66502
59.48800	-3.06813	-106.90007
59.58800	-3.07437	-107.17759
59.68800	-3.07969	-107.43660
59.78800	-3.08359	-107.60734
59.88800	-3.08797	-107.78460
59.98800	-3.09281	-108.00223
60.08800	-3.09828	-108.24148
60.18800	-3.10547	-108.54763
60.28800	-3.11125	-108.86021
60.38800	-3.11500	-109.01007
60.48800	-3.11938	-109.19004
60.58800	-3.12422	-109.39982
60.68800	-3.13063	-109.65575
60.78800	-3.13672	-109.97813
60.88800	-3.14094	-110.16987
60.98800	-3.14531	-110.34749
61.08800	-3.14984	-110.54461
61.18800	-3.15500	-110.75783
61.28800	-3.16094	-111.01481
61.38800	-3.16734	-111.30602
61.48800	-3.17125	-111.48041
61.58800	-3.17563	-111.65264
61.68800	-3.18078	-111.86033
61.78800	-3.18672	-112.11820
61.88800	-3.19297	-112.41146
61.98800	-3.19734	-112.59299
62.08800	-3.20156	-112.75245
62.18800	-3.20656	-112.96126
62.28800	-3.21219	-113.20144
62.38800	-3.21891	-113.49568
62.48800	-3.22516	-113.79661
62.58800	-3.22859	-113.94020
62.68800	-3.23312	-114.11265
62.78800	-3.23828	-114.32391
62.88800	-3.24484	-114.58503
62.98800	-3.25000	-114.85083
63.08800	-3.25406	-115.01485
63.18800	-3.25844	-115.19807
63.28800	-3.26328	-115.40517
63.38800	-3.26859	-115.63659
63.48800	-3.27531	-115.90172
63.58800	-3.28188	-116.22265
63.68800	-3.28516	-116.35373
63.78800	-3.28953	-116.52391
63.88800	-3.29438	-116.73259
63.98800	-3.30063	-116.97859
64.08800	-3.30734	-117.31700
64.18800	-3.31141	-117.48677
64.28800	-3.31594	-117.65881
64.38800	-3.32063	-117.85725
64.48800	-3.32563	-118.06572
64.58800	-3.33109	-118.28389
64.68800	-3.33719	-118.57396
64.78800	-3.34109	-118.73313
64.88800	-3.34563	-118.90521
64.98800	-3.35094	-119.12604
65.08800	-3.35781	-119.40113
65.18800	-3.36469	-119.74078
65.28800	-3.36844	-119.89163
65.38800	-3.37250	-120.05199
65.48800	-3.37719	-120.24391
65.58800	-3.38281	-120.47996
65.68800	-3.39109	-120.81415
65.78800	-3.39625	-121.12288
65.88800	-3.39953	-121.23859
65.98800	-3.40422	-121.42576
66.08800	-3.40937	-121.65195
66.18800	-3.41563	-121.90092
66.28800	-3.42094	-122.18773
66.38800	-3.42438	-122.32621
66.48800	-3.42859	-122.50583
66.58800	-3.43328	-122.71372
66.68800	-3.43859	-122.92945
66.78800	-3.44516	-123.18685
66.88800	-3.45172	-123.52370
66.98800	-3.45547	-123.67286
67.08800	-3.45984	-123.86110
67.18800	-3.46484	-124.06689
67.28800	-3.47125	-124.34259
67.38800	-3.47766	-124.65066
67.48800	-3.48141	-124.80971
67.58800	-3.48563	-124.97455
67.68800	-3.49031	-125.16461
67.78800	-3.49547	-125.38497
67.88800	-3.50156	-125.63449
67.98800	-3.50828	-125.97345
68.08800	-3.51219	-126.14219
68.18800	-3.51656	-126.30825
68.28800	-3.52156	-126.52133
68.38800	-3.52781	-126.77415
68.48800	-3.53437	-127.09574
68.58800	-3.53797	-127.24473
68.68800	-3.54219	-127.40931
68.78800	-3.54703	-127.61052
68.88800	-3.55234	-127.84731
68.98800	-3.55906	-128.12194
69.08800	-3.56578	-128.46515
69.18800	-3.56922	-128.59838
69.28800	-3.57359	-128.75611
69.38800	-3.57844	-128.95851
69.48800	-3.58453	-129.20997
69.58800	-3.59125	-129.53021
69.68800	-3.59516	-129.71003
69.78800	-3.59922	-129.86796
69.88800	-3.60391	-130.05942
69.98800	-3.60938	-130.28210
70.08800	-3.61547	-130.52984
70.18800	-3.62188	-130.85602
70.28800	-3.62563	-131.00383
70.38800	-3.63000	-131.18395
70.48800	-3.63500	-131.38740
70.58800	-3.64156	-131.64344
70.68800	-3.64813	-131.97401
70.78800	-3.65172	-132.12864
70.88800	-3.65578	-132.29539
70.98800	-3.66063	-132.48470
71.08800	-3.66594	-132.71880
71.18800	-3.67219	-132.97638
71.28800	-3.67875	-133.30470
71.38800	-3.68234	-133.44400
71.48800	-3.68672	-133.61450
71.58800	-3.69203	-133.82621
71.68800	-3.69813	-134.08630
71.78800	-3.70469	-134.38176
71.88800	-3.70859	-134.56176
71.98800	-3.71266	-134.72883
72.08800	-3.71719	-134.91099
72.18800	-3.72234	-135.13492
72.28800	-3.72844	-135.38045
72.38800	-3.73547	-135.72156
72.48800	-3.73922	-135.86670
72.58800	-3.74344	-136.03574
72.68800	-3.74859	-136.24890
72.78800	-3.75484	-136.49455
72.88800	-3.76187	-136.83595
72.98800	-3.76578	-137.00914
73.08800	-3.76984	-137.17054
73.18800	-3.77484	-137.37738
73.28800	-3.78000	-137.60336
73.38800	-3.78578	-137.84386
73.48800	-3.79281	-138.16914
73.58800	-3.79656	-138.34497
73.68800	-3.80078	-138.51477
73.78800	-3.80625	-138.73994
73.88800	-3.81453	-139.08245
73.98800	-3.81938	-139.37564
74.08800	-3.82219	-139.49029
74.18800	-3.82625	-139.64625
74.28800	-3.83094	-139.85439
74.38800	-3.83594	-140.07199
74.48800	-3.84125	-140.30077
74.58800	-3.84797	-140.59155
74.68800	-3.85281	-140.83624
74.78800	-3.85750	-141.02939
74.88800	-3.86297	-141.25557
74.98800	-3.86891	-141.51397
75.08800	-3.87500	-141.80768
75.18800	-3.87906	-141.99962
75.28800	-3.88313	-142.17205
75.38800	-3.88750	-142.36571
75.48800	-3.89266	-142.57060
75.58800	-3.89875	-142.82528
75.68800	-3.90578	-143.17466
75.78800	-3.90969	-143.34679
75.88800	-3.91453	-143.54634
75.98800	-3.92000	-143.78342
76.08800	-3.92672	-144.07542
76.18800	-3.93172	-144.35434
76.28800	-3.93547	-144.50832
76.38800	-3.93984	-144.68655
76.48800	-3.94469	-144.89526
76.58800	-3.94969	-145.12312
76.68800	-3.95531	-145.36673
76.78800	-3.96188	-145.68098
76.88800	-3.96594	-145.86666
76.98800	-3.97031	-146.04934
77.08800	-3.97531	-146.26379
77.18800	-3.98109	-146.51878
77.28800	-3.98781	-146.81156
77.38800	-3.99172	-146.99653
77.48800	-3.99594	-147.16262
77.58800	-4.00063	-147.36585
77.68800	-4.00578	-147.58973
77.78800	-4.01172	-147.82716
77.88800	-4.01922	-148.17411
77.98800	-4.02328	-148.35659
78.08800	-4.02734	-148.51679
78.18800	-4.03172	-148.69772
78.28800	-4.03703	-148.91414
78.38800	-4.04406	-149.21771
78.48800	-4.04844	-149.42437
78.58800	-4.05281	-149.60319
78.68800	-4.05797	-149.80176
78.78800	-4.06375	-150.04438
78.88800	-4.07016	-150.30335
78.98800	-4.07562	-150.57811
79.08800	-4.07937	-150.73679
79.18800	-4.08375	-150.90218
79.28800	-4.08875	-151.11339
79.38800	-4.09469	-151.35607
79.48800	-4.10250	-151.70203
79.58800	-4.10641	-151.88754
79.68800	-4.11016	-152.03570
79.78800	-4.11437	-152.20791
79.88800	-4.11953	-152.42122
79.98800	-4.12547	-152.66994
80.08800	-4.13234	-152.97049
80.18800	-4.13625	-153.14430
80.28800	-4.14078	-153.33113
80.38800	-4.14594	-153.53663
80.48800	-4.15172	-153.77328
80.58800	-4.15844	-154.07388
80.68800	-4.16250	-154.25353
80.78800	-4.16688	-154.42546
80.88800	-4.17156	-154.61208
80.98800	-4.17641	-154.81330
81.08800	-4.18172	-155.01814
81.18800	-4.18891	-155.30594
81.28800	-4.19281	-155.50765
81.38800	-4.19656	-155.63698
81.48800	-4.20094	-155.80083
81.58800	-4.20656	-156.00526
81.68800	-4.21453	-156.31837
81.78800	-4.21953	-156.56357
81.88800	-4.22391	-156.72503
81.98800	-4.22906	-156.92450
82.08800	-4.23437	-157.14566
82.18800	-4.24094	-157.38375
82.28800	-4.24813	-157.74871
82.38800	-4.25125	-157.87835
82.48800	-4.25531	-158.02544
82.58800	-4.26047	-158.23832
82.68800	-4.26703	-158.49149
82.78800	-4.27266	-158.78671
82.88800	-4.27609	-158.92713
82.98800	-4.28000	-159.08091
83.08800	-4.28438	-159.25685
83.18800	-4.28969	-159.46801
83.28800	-4.29594	-159.73042
83.38800	-4.30359	-160.07727
83.48800	-4.30719	-160.25153
83.58800	-4.31125	-160.39824
83.68800	-4.31594	-160.59512
83.78800	-4.32125	-160.81671
83.88800	-4.32859	-161.12977
83.98800	-4.33328	-161.34448
84.08800	-4.33750	-161.52191
84.18800	-4.34219	-161.72199
84.28800	-4.34766	-161.95822
84.38800	-4.35328	-162.19969
84.48800	-4.35984	-162.49418
84.58800	-4.36313	-162.64465
84.68800	-4.36734	-162.79429
84.78800	-4.37234	-162.99823
84.88800	-4.37828	-163.25174
84.98800	-4.38578	-163.57948
85.08800	-4.39000	-163.78286
85.18800	-4.39406	-163.93937
85.28800	-4.39875	-164.13863
85.38800	-4.40391	-164.34246
85.48800	-4.40953	-164.57367
85.58800	-4.41656	-164.87700
85.68800	-4.42063	-165.08257
85.78800	-4.42453	-165.24006
85.88800	-4.42938	-165.43356
85.98800	-4.43531	-165.67551
86.08800	-4.44250	-165.98576
86.18800	-4.44641	-166.18019
86.28800	-4.45016	-166.31672
86.38800	-4.45453	-166.50097
86.48800	-4.45953	-166.71672
86.58800	-4.46563	-166.96167
86.68800	-4.47391	-167.29701
86.78800	-4.47828	-167.54420
86.88800	-4.48219	-167.68882
86.98800	-4.48703	-167.89314
87.08800	-4.49250	-168.12553
87.18800	-4.49828	-168.37469
87.28800	-4.50266	-168.56685
87.38800	-4.50688	-168.74172
87.48800	-4.51188	-168.94732
87.58800	-4.51719	-169.17682
87.68800	-4.52313	-169.43358
87.78800	-4.53062	-169.75464
87.88800	-4.53422	-169.93919
87.98800	-4.53812	-170.09395
88.08800	-4.54297	-170.28269
88.18800	-4.54859	-170.52972
88.28800	-4.55578	-170.84910
88.38800	-4.56016	-171.05716
88.48800	-4.56422	-171.22361
88.58800	-4.56906	-171.41879
88.68800	-4.57422	-171.63354
88.78800	-4.57969	-171.86576
88.88800	-4.58672	-172.17745
88.98800	-4.59047	-172.36128
89.08800	-4.59453	-172.51576
89.18800	-4.59938	-172.71440
89.28800	-4.60531	-172.95635
89.38800	-4.61359	-173.31648
89.48800	-4.61766	-173.52858
89.58800	-4.62141	-173.67488
89.68800	-4.62641	-173.88661
89.78800	-4.63188	-174.13214
89.88800	-4.63844	-174.41177
89.98800	-4.64406	-174.69929
90.08800	-4.64750	-174.86246
90.18800	-4.65172	-175.03162
90.28800	-4.65656	-175.23496
90.38800	-4.66234	-175.47864
90.48800	-4.66875	-175.76085
90.58800	-4.67328	-175.99031
90.68800	-4.67734	-176.16329
90.78800	-4.68172	-176.34267
90.88800	-4.68672	-176.56219
90.98800	-4.69250	-176.79867
91.08800	-4.70000	-177.12598
91.18800	-4.70391	-177.32218
91.28800	-4.70797	-177.47362
91.38800	-4.71266	-177.67330
91.48800	-4.71781	-177.88963
91.58800	-4.72484	-178.17359
91.68800	-4.73047	-178.45345
91.78800	-4.73469	-178.63320
91.88800	-4.73953	-178.82709
91.98800	-4.74484	-179.05095
92.08800	-4.75063	-179.29244
92.18800	-4.75750	-179.62211
92.28800	-4.76109	-179.78141
92.38800	-4.76531	-179.95416
92.48800	-4.77031	-180.16881
92.58800	-4.77594	-180.40334
92.68800	-4.78234	-180.68613
92.78800	-4.78672	-180.89275
92.88800	-4.79063	-181.04617
92.98800	-4.79516	-181.24107
93.08800	-4.80016	-181.45788
93.18800	-4.80578	-181.68941
93.28800	-4.81297	-181.98605
93.38800	-4.81734	-182.21280
93.48800	-4.82188	-182.38786
93.58800	-4.82687	-182.58546
93.68800	-4.83203	-182.79953
93.78800	-4.83875	-183.06778
93.88800	-4.84328	-183.30377
93.98800	-4.84734	-183.46122
94.08800	-4.85187	-183.64248
94.18800	-4.85688	-183.83837
94.28800	-4.86281	-184.07039
94.38800	-4.87000	-184.37716
94.48800	-4.87406	-184.55885
94.58800	-4.87828	-184.72491
94.68800	-4.88312	-184.91717
94.78800	-4.88891	-185.15117
94.88800	-4.89625	-185.45566
94.98800	-4.90078	-185.67012
95.08800	-4.90469	-185.82204
95.18800	-4.90922	-185.98452
95.28800	-4.91391	-186.18441
95.38800	-4.91922	-186.39670
95.48800	-4.92641	-186.66781
95.58800	-4.93094	-186.91535
95.68800	-4.93516	-187.06574
95.78800	-4.94000	-187.25428
95.88800	-4.94563	-187.47212
95.98800	-4.95359	-187.80234
96.08800	-4.95734	-187.99980
96.18800	-4.96125	-188.13702
96.28800	-4.96594	-188.31483
96.38800	-4.97109	-188.53335
96.48800	-4.97719	-188.78399
96.58800	-4.98516	-189.13020
96.68800	-4.98859	-189.28301
96.78800	-4.99234	-189.42928
96.88800	-4.99688	-189.60017
96.98800	-5.00250	-189.83766
97.08800	-5.00984	-190.15503
97.18800	-5.01391	-190.35722
97.28800	-5.01781	-190.50232
97.38800	-5.02219	-190.67374
97.48800	-5.02719	-190.86832
97.58800	-5.03281	-191.08526
97.68800	-5.03922	-191.33571
97.78800	-5.04406	-191.57791
97.88800	-5.04797	-191.71941
97.98800	-5.05266	-191.91286
98.08800	-5.05813	-192.11635
98.18800	-5.06609	-192.40652
98.28800	-5.07094	-192.63442
98.38800	-5.07484	-192.78388
98.48800	-5.07938	-192.96108
98.58800	-5.08500	-193.18344
98.68800	-5.09156	-193.45774
98.78800	-5.10016	-193.81544
98.88800	-5.10313	-193.99367
98.98800	-5.10641	-194.11096
99.08800	-5.11125	-194.28939
99.18800	-5.11656	-194.50448
99.28800	-5.12328	-194.78519
99.38800	-5.12750	-194.98363
99.48800	-5.13156	-195.14288
99.58800	-5.13609	-195.32880
99.68800	-5.14109	-195.54199
99.78800	-5.14672	-195.77119
99.88800	-5.15469	-196.07696
99.98800	-5.15859	-196.29967
100.08800	-5.16250	-196.44071
100.18800	-5.16734	-196.63039
100.28800	-5.17281	-196.86006
100.38800	-5.18000	-197.17291
100.48800	-5.18438	-197.37536
100.58800	-5.18844	-197.53332
100.68800	-5.19312	-197.71816
100.78800	-5.19813	-197.92871
100.88800	-5.20406	-198.17162
100.98800	-5.21172	-198.49475
101.08800	-5.21531	-198.69123
101.18800	-5.21922	-198.83367
101.28800	-5.22391	-199.03508
101.38800	-5.22984	-199.27293
101.48800	-5.23734	-199.58805
101.58800	-5.24141	-199.78891
101.68800	-5.24516	-199.94216
101.78800	-5.24969	-200.12453
101.88800	-5.25453	-200.32237
101.98800	-5.26000	-200.55056
102.08800	-5.26719	-200.84241
102.18800	-5.27188	-201.07400
102.28800	-5.27594	-201.24069
102.38800	-5.28047	-201.41956
102.48800	-5.28594	-201.63415
102.58800	-5.29328	-201.94484
102.68800	-5.29766	-202.16720
102.78800	-5.30172	-202.32028
102.88800	-5.30625	-202.49800
102.98800	-5.31125	-202.71173
103.08800	-5.31703	-202.94881
103.18800	-5.32406	-203.23966
103.28800	-5.32828	-203.43459
103.38800	-5.33250	-203.59361
103.48800	-5.33750	-203.79247
103.58800	-5.34313	-204.01740
103.68800	-5.35047	-204.31884
103.78800	-5.35531	-204.56791
103.88800	-5.35891	-204.71227
103.98800	-5.36297	-204.86964
104.08800	-5.36781	-205.05951
104.18800	-5.37344	-205.28847
104.28800	-5.38125	-205.59853
104.38800	-5.38547	-205.81928
104.48800	-5.38922	-205.95668
104.58800	-5.39391	-206.14943
104.68800	-5.39938	-206.36390
104.78800	-5.40641	-206.63705
104.88800	-5.41125	-206.87245
104.98800	-5.41516	-207.03225
105.08800	-5.41953	-207.20662
105.18800	-5.42453	-207.40460
105.28801	-5.43047	-207.63263
105.38801	-5.43922	-207.96993
105.48801	-5.44281	-208.19342
105.58801	-5.44625	-208.31186
105.68801	-5.45062	-208.48548
105.78801	-5.45578	-208.68020
105.88801	-5.46328	-208.95879
105.98801	-5.46859	-209.23781
106.08801	-5.47250	-209.38654
106.18801	-5.47688	-209.55668
106.28801	-5.48234	-209.77437
106.38801	-5.48766	-209.99828
106.48801	-5.49563	-210.32514
106.58801	-5.49953	-210.53180
106.68801	-5.50344	-210.67719
106.78801	-5.50813	-210.86028
106.88801	-5.51391	-211.09161
106.98801	-5.52109	-211.41121
107.08801	-5.52516	-211.62739
107.18801	-5.52875	-211.75514
107.28801	-5.53313	-211.93439
107.38801	-5.53813	-212.13347
107.48801	-5.54391	-212.37785
107.58801	-5.55063	-212.64489
107.68801	-5.55516	-212.87410
107.78801	-5.55922	-213.03351
107.88801	-5.56422	-213.22265
107.98801	-5.57062	-213.47307
108.08801	-5.57781	-213.79264
108.18801	-5.58234	-214.01471
108.28801	-5.58609	-214.16464
108.38801	-5.59016	-214.32486
108.48801	-5.59469	-214.52068
108.58801	-5.60000	-214.73143
108.68801	-5.60766	-215.00957
108.78801	-5.61250	-215.27816
108.88801	-5.61625	-215.43311
108.98801	-5.62094	-215.61779
109.08801	-5.62609	-215.82246
109.18801	-5.63250	-216.08102
109.28801	-5.63797	-216.34403
109.38801	-5.64234	-216.52062
109.48801	-5.64672	-216.69318
109.58801	-5.65172	-216.88920
109.68801	-5.65719	-217.11551
109.78801	-5.66375	-217.37531
109.88801	-5.66922	-217.65459
109.98801	-5.67297	-217.79059
110.08801	-5.67766	-217.96678
110.18801	-5.68297	-218.17011
110.28801	-5.69078	-218.47406
110.38801	-5.69547	-218.73763
110.48801	-5.69891	-218.86630
110.58801	-5.70313	-219.01950
110.68801	-5.70812	-219.20261
110.78801	-5.71391	-219.42843
110.88801	-5.72078	-219.70029
110.98801	-5.72656	-219.98811
111.08801	-5.73016	-220.11836
111.18801	-5.73469	-220.29540
111.28801	-5.73969	-220.48970
111.38801	-5.74687	-220.76143
111.48801	-5.75188	-221.00118
111.58801	-5.75563	-221.14588
111.68801	-5.76016	-221.31644
111.78801	-5.76531	-221.52841
111.88801	-5.77125	-221.75559
111.98801	-5.77797	-222.01550
112.08801	-5.78281	-222.25402
112.18801	-5.78656	-222.39563
112.28801	-5.79109	-222.56435
112.38801	-5.79641	-222.77714
112.48801	-5.80391	-223.05337
112.58801	-5.80922	-223.31232
112.68801	-5.81313	-223.45975
112.78801	-5.81734	-223.63171
112.88801	-5.82203	-223.81406
112.98801	-5.82734	-224.01845
113.08801	-5.83531	-224.32244
113.18801	-5.84016	-224.61186
113.28801	-5.84391	-224.76189
113.38801	-5.84828	-224.91676
113.48801	-5.85328	-225.10645
113.58801	-5.86016	-225.35586
113.68801	-5.86469	-225.57847
113.78801	-5.86859	-225.73733
113.88801	-5.87313	-225.90543
113.98801	-5.87812	-226.08523
114.08801	-5.88391	-226.31335
114.18801	-5.89109	-226.57906
114.28801	-5.89594	-226.80512
114.38801	-5.89984	-226.95722
114.48801	-5.90422	-227.12065
114.58801	-5.90984	-227.33049
114.68801	-5.91891	-227.64687
114.78801	-5.92391	-227.95437
114.88801	-5.92687	-228.05078
114.98801	-5.93125	-228.20744
115.08801	-5.93641	-228.41033
115.18801	-5.94203	-228.63315
115.28801	-5.94875	-228.92298
115.38801	-5.95281	-229.10866
115.48801	-5.95672	-229.24681
115.58801	-5.96141	-229.43203
115.68801	-5.96734	-229.65670
115.78801	-5.97422	-229.93258
115.88801	-5.97906	-230.16445
115.98801	-5.98281	-230.29876
116.08801	-5.98687	-230.45608
116.18801	-5.99141	-230.62454
116.28801	-5.99703	-230.84414
116.38801	-6.00531	-231.14458
116.48801	-6.01047	-231.43658
116.58801	-6.01391	-231.54943
116.68801	-6.01844	-231.71379
116.78801	-6.02359	-231.90974
116.88801	-6.03016	-232.15681
116.98801	-6.03547	-232.40538
117.08801	-6.03937	-232.55304
117.18801	-6.04391	-232.72738
117.28801	-6.04922	-232.93036
117.38801	-6.05500	-233.15763
117.48801	-6.06250	-233.43304
117.58801	-6.06703	-233.66734
117.68801	-6.07047	-233.79445
117.78801	-6.07469	-233.95331
117.88801	-6.07984	-234.14069
117.98801	-6.08719	-234.41084
118.08801	-6.09281	-234.68193
118.18801	-6.09656	-234.82582
118.28801	-6.10078	-234.97880
118.38801	-6.10594	-235.17272
118.48801	-6.11156	-235.40142
118.58801	-6.11875	-235.66082
118.68801	-6.12344	-235.90656
118.78801	-6.12719	-236.04569
118.88801	-6.13156	-236.20948
118.98801	-6.13688	-236.41063
119.08801	-6.14453	-236.67905
119.18801	-6.15000	-236.96229
119.28801	-6.15359	-237.09722
119.38801	-6.15766	-237.24905
119.48801	-6.16250	-237.43363
119.58801	-6.16813	-237.65147
119.68801	-6.17500	-237.90915
119.78801	-6.18000	-238.15039
119.88801	-6.18391	-238.29849
119.98801	-6.18875	-238.47789
120.08801	-6.19422	-238.67689
120.18801	-6.20063	-238.92951
120.28801	-6.20578	-239.17030
120.38801	-6.20984	-239.32780
120.48801	-6.21422	-239.48982
120.58801	-6.21922	-239.68309
120.68801	-6.22484	-239.89619
120.78801	-6.23203	-240.15675
120.88801	-6.23687	-240.40981
120.98801	-6.24047	-240.54207
121.08801	-6.24500	-240.71687
121.18801	-6.25094	-240.94097
121.28801	-6.25906	-241.25384
121.38801	-6.26328	-241.47935
121.48801	-6.26688	-241.59950
121.58801	-6.27109	-241.74628
121.68801	-6.27562	-241.93273
121.78801	-6.28109	-242.14509
121.88801	-6.28813	-242.41446
121.98801	-6.29422	-242.71224
122.08801	-6.29797	-242.85674
122.18801	-6.30234	-243.01973
122.28801	-6.30766	-243.21480
122.38801	-6.31437	-243.46505
122.48801	-6.31922	-243.69758
122.58801	-6.32313	-243.83806
122.68801	-6.32750	-244.00149
122.78801	-6.33266	-244.19732
122.88801	-6.33875	-244.43224
122.98801	-6.34609	-244.71025
123.08801	-6.35172	-244.99980
123.18801	-6.35531	-245.13191
123.28801	-6.36000	-245.31010
123.38801	-6.36484	-245.50471
123.48801	-6.37078	-245.73267
123.58801	-6.37578	-245.96769
123.68801	-6.38000	-246.13267
123.78801	-6.38453	-246.31104
123.88801	-6.38969	-246.51694
123.98801	-6.39562	-246.75365
124.08801	-6.40297	-247.04853
124.18801	-6.40734	-247.27331
124.28801	-6.41094	-247.40048
124.38801	-6.41563	-247.57475
124.48801	-6.42078	-247.78552
124.58801	-6.42766	-248.06599
124.68801	-6.43281	-248.30933
124.78801	-6.43672	-248.46210
124.88801	-6.44125	-248.62929
124.98801	-6.44609	-248.81954
125.08801	-6.45141	-249.02464
125.18801	-6.45813	-249.27859
125.28801	-6.46328	-249.53225
125.38801	-6.46719	-249.68649
125.48801	-6.47172	-249.86424
125.58801	-6.47672	-250.04271
125.68801	-6.48359	-250.29653
125.78801	-6.48969	-250.58132
125.88801	-6.49359	-250.73925
125.98801	-6.49812	-250.90778
126.08801	-6.50313	-251.09094
126.18801	-6.50859	-251.31193
126.28801	-6.51578	-251.59401
126.38801	-6.52063	-251.83907
126.48801	-6.52422	-251.96883
126.58801	-6.52859	-252.12511
126.68801	-6.53344	-252.30542
126.78801	-6.53984	-252.52664
126.88801	-6.54609	-252.81787
126.98801	-6.55016	-252.98026
127.08801	-6.55469	-253.13950
127.18801	-6.55969	-253.33875
127.28801	-6.56516	-253.53694
127.38801	-6.57250	-253.80233
127.48801	-6.57719	-254.04745
127.58801	-6.58109	-254.17855
127.68801	-6.58578	-254.35841
127.78801	-6.59078	-254.54310
127.88801	-6.59687	-254.75714
127.98801	-6.60297	-255.03048
128.08801	-6.60703	-255.18215
128.18801	-6.61125	-255.33998
128.28801	-6.61578	-255.50532
128.38801	-6.62094	-255.69317
128.48801	-6.62797	-255.93847
128.58801	-6.63438	-256.23220
128.68801	-6.63797	-256.36363
128.78801	-6.64266	-256.53639
128.88801	-6.64813	-256.73133
128.98801	-6.65516	-256.98626
129.08801	-6.66016	-257.23356
129.18801	-6.66375	-257.34594
129.28801	-6.66781	-257.49981
129.38801	-6.67234	-257.66641
129.48801	-6.67734	-257.84114
129.58801	-6.68313	-258.05616
129.68801	-6.69016	-258.32829
129.78801	-6.69422	-258.48910
129.88801	-6.69859	-258.64354
129.98801	-6.70406	-258.82763
130.08801	-6.71188	-259.09552
130.18801	-6.71734	-259.38004
130.28801	-6.72078	-259.48414
130.38801	-6.72500	-259.63598
130.48801	-6.73000	-259.80663
130.58801	-6.73547	-260.01358
130.68801	-6.74313	-260.27310
130.78801	-6.74922	-260.59040
130.88801	-6.75219	-260.68398
130.98801	-6.75656	-260.83741
131.08801	-6.76172	-261.03315
131.18801	-6.76875	-261.26444
131.28801	-6.77406	-261.52968
131.38801	-6.77750	-261.65575
131.48801	-6.78172	-261.79278
131.58801	-6.78672	-261.98646
131.68801	-6.79203	-262.19183
131.78801	-6.79844	-262.41252
131.88801	-6.80453	-262.69627
131.98801	-6.80844	-262.82927
132.08801	-6.81313	-262.99357
132.18801	-6.81891	-263.20657
132.28801	-6.82609	-263.47983
132.38801	-6.83063	-263.70648
132.48801	-6.83438	-263.83239
132.58801	-6.83859	-263.98355
132.68801	-6.84328	-264.16743
132.78801	-6.84859	-264.35703
132.88801	-6.85516	-264.59485
132.98801	-6.86125	-264.88456
133.08801	-6.86469	-265.00186
133.18801	-6.86891	-265.15111
133.28801	-6.87406	-265.32775
133.38801	-6.88109	-265.57171
133.48801	-6.88781	-265.90031
133.58801	-6.89141	-266.03892
133.68801	-6.89563	-266.17977
133.78801	-6.90031	-266.35689
133.88801	-6.90547	-266.54661
133.98801	-6.91156	-266.78005
134.08801	-6.91828	-267.06225
134.18801	-6.92219	-267.22139
134.28801	-6.92656	-267.37612
134.38801	-6.93172	-267.56215
134.48801	-6.93906	-267.82361
134.58801	-6.94438	-268.08569
134.68801	-6.94766	-268.19992
134.78801	-6.95188	-268.35173
134.88801	-6.95672	-268.52784
134.98801	-6.96234	-268.74480
135.08801	-6.96844	-268.97839
135.18801	-6.97516	-269.26628
135.28801	-6.97875	-269.40879
135.38801	-6.98297	-269.54529
135.48801	-6.98781	-269.73274
135.58801	-6.99391	-269.94428
135.68801	-7.00063	-270.24469
135.78801	-7.00484	-270.40946
135.88801	-7.00906	-270.55940
135.98801	-7.01391	-270.73854
136.08801	-7.01937	-270.94385
136.18801	-7.02594	-271.18659
136.28801	-7.03172	-271.45249
136.38801	-7.03516	-271.57348
136.48801	-7.03953	-271.72059
136.58801	-7.04469	-271.90855
136.68801	-7.05203	-272.16294
136.78801	-7.05844	-272.48445
136.88801	-7.06203	-272.62053
136.98801	-7.06609	-272.75890
137.08801	-7.07063	-272.92642
137.18801	-7.07563	-273.11268
137.28801	-7.08172	-273.33775
137.38801	-7.08813	-273.61757
137.48801	-7.09203	-273.77340
137.58801	-7.09656	-273.93392
137.68801	-7.10188	-274.13085
137.78801	-7.10891	-274.39469
137.88801	-7.11422	-274.64414
137.98801	-7.11812	-274.78445
138.08801	-7.12250	-274.94538
138.18801	-7.12766	-275.14166
138.28801	-7.13312	-275.35269
138.38801	-7.13937	-275.58199
138.48801	-7.14453	-275.82717
138.58801	-7.14828	-275.95973
138.68801	-7.15250	-276.09956
138.78801	-7.15719	-276.27212
138.88801	-7.16344	-276.49471
138.98801	-7.17109	-276.82757
139.08801	-7.17516	-276.98880
139.18801	-7.17938	-277.12896
139.28801	-7.18453	-277.31568
139.38801	-7.19031	-277.52391
139.48801	-7.19734	-277.78193
139.58801	-7.20234	-278.03230
139.68801	-7.20609	-278.15485
139.78801	-7.21062	-278.31611
139.88801	-7.21578	-278.50702
139.98801	-7.22219	-278.73626
140.08801	-7.22781	-278.97608
140.18801	-7.23156	-279.11192
140.28801	-7.23547	-279.24150
140.38801	-7.23984	-279.38709
140.48801	-7.24484	-279.55553
140.58801	-7.25109	-279.77335
140.68801	-7.25828	-280.08321
140.78801	-7.26219	-280.21076
140.88801	-7.26687	-280.36210
140.98801	-7.27219	-280.55492
141.08801	-7.27766	-280.74750
141.18801	-7.28375	-280.98270
141.28801	-7.28797	-281.12513
141.38801	-7.29234	-281.27062
141.48801	-7.29703	-281.42926
141.58801	-7.30203	-281.58692
141.68801	-7.30844	-281.79866
141.78801	-7.31531	-282.08357
141.88801	-7.31875	-282.19667
141.98801	-7.32281	-282.31651
142.08801	-7.32781	-282.46984
142.18801	-7.33406	-282.67857
142.28801	-7.34125	-282.96754
142.38801	-7.34516	-283.10597
142.48801	-7.34922	-283.22223
142.58801	-7.35406	-283.36430
142.68801	-7.35922	-283.53482
142.78801	-7.36562	-283.74735
142.88801	-7.37203	-284.02945
142.98801	-7.37562	-284.12655
143.08801	-7.38016	-284.25804
143.18801	-7.38531	-284.43328
143.28801	-7.39203	-284.63596
143.38801	-7.39828	-284.92427
143.48801	-7.40172	-285.02131
143.58801	-7.40563	-285.12785
143.68801	-7.41062	-285.28529
143.78801	-7.41609	-285.47263
143.88801	-7.42203	-285.66620
143.98801	-7.42875	-285.93546
144.08801	-7.43250	-286.04594
144.18801	-7.43688	-286.16658
144.28801	-7.44172	-286.32092
144.38801	-7.44797	-286.52060
144.48801	-7.45438	-286.78438
144.58801	-7.45813	-286.89989
144.68801	-7.46219	-287.01311
144.78801	-7.46703	-287.15631
144.88801	-7.47266	-287.34237
144.98801	-7.47984	-287.57316
145.08801	-7.48625	-287.86457
145.18801	-7.48922	-287.92784
145.28801	-7.49328	-288.03197
145.38801	-7.49781	-288.17341
145.48801	-7.50312	-288.33571
145.58801	-7.51016	-288.58426
145.68801	-7.51469	-288.74165
145.78801	-7.51891	-288.85633
145.88801	-7.52375	-289.00433
145.98801	-7.52922	-289.18225
146.08801	-7.53563	-289.38118
146.18801	-7.54359	-289.70623
146.28801	-7.54656	-289.79185
146.38801	-7.55047	-289.89130
146.48801	-7.55562	-290.03817
146.58801	-7.56250	-290.24658
146.68801	-7.56906	-290.53172
146.78801	-7.57250	-290.63159
146.88801	-7.57672	-290.74037
146.98801	-7.58141	-290.88774
147.08801	-7.58687	-291.06292
147.18801	-7.59297	-291.27032
147.28801	-7.60078	-291.57022
147.38801	-7.60391	-291.67590
147.48801	-7.60750	-291.75219
147.58801	-7.61187	-291.87697
147.68801	-7.61750	-292.05221
147.78801	-7.62500	-292.34570
147.88801	-7.62906	-292.48342
147.98801	-7.63328	-292.58743
148.08801	-7.63813	-292.72753
148.18801	-7.64359	-292.91329
148.28801	-7.64969	-293.11308
148.38801	-7.65625	-293.37218
148.48801	-7.65969	-293.48043
148.58801	-7.66391	-293.58184
148.68801	-7.66906	-293.74564
148.78801	-7.67578	-293.95747
148.88801	-7.68250	-294.24724
148.98801	-7.68594	-294.34165
149.08801	-7.69000	-294.44173
149.18801	-7.69453	-294.58582
149.28801	-7.70000	-294.76279
149.38801	-7.70594	-294.94926
149.48801	-7.71266	-295.22735
149.58801	-7.71641	-295.32671
149.68801	-7.72094	-295.44479
149.78801	-7.72625	-295.61639
149.88801	-7.73281	-295.82354
149.98801	-7.73875	-296.06861
150.08801	-7.74234	-296.16243
150.18801	-7.74641	-296.27004
150.28801	-7.75125	-296.40543
150.38801	-7.75641	-296.57710
150.48801	-7.76281	-296.77960
150.58801	-7.76984	-297.06800
150.68801	-7.77344	-297.16775
150.78801	-7.77750	-297.26934
150.88801	-7.78250	-297.41767
150.98801	-7.78828	-297.60224
151.08801	-7.79484	-297.84575
151.18801	-7.79891	-297.95977
151.28801	-7.80281	-298.06548
151.38801	-7.80766	-298.19149
151.48801	-7.81312	-298.36184
151.58801	-7.81953	-298.55368
151.68801	-7.82672	-298.84800
151.78801	-7.83016	-298.94161
151.88801	-7.83422	-299.03218
151.98801	-7.83906	-299.17014
152.08801	-7.84484	-299.35536
152.18801	-7.85219	-299.61658
152.28801	-7.85609	-299.73391
152.38801	-7.85984	-299.81169
152.48801	-7.86422	-299.92777
152.58801	-7.86922	-300.07046
152.68801	-7.87516	-300.24248
152.78801	-7.88281	-300.51795
152.88801	-7.88672	-300.64973
152.98801	-7.89094	-300.74078
153.08801	-7.89594	-300.87182
153.18801	-7.90156	-301.04926
153.28801	-7.90891	-301.30148
153.38801	-7.91297	-301.42757
153.48801	-7.91703	-301.51004
153.58801	-7.92172	-301.63878
153.68801	-7.92672	-301.78031
153.78801	-7.93266	-301.94467
153.88801	-7.94000	-302.21960
153.98801	-7.94328	-302.30257
154.08801	-7.94734	-302.38557
154.18801	-7.95234	-302.52323
154.28801	-7.95844	-302.70597
154.38801	-7.96594	-302.98024
154.48801	-7.96969	-303.07856
154.58801	-7.97375	-303.16404
154.68801	-7.97859	-303.29445
154.78801	-7.98391	-303.43765
154.88801	-7.99000	-303.61065
154.98801	-7.99719	-303.89425
155.08801	-8.00063	-303.97111
155.18801	-8.00453	-304.04833
155.28801	-8.00938	-304.17717
155.38801	-8.01516	-304.34710
155.48801	-8.02234	-304.59821
155.58801	-8.02656	-304.71307
155.68801	-8.03094	-304.81470
155.78801	-8.03625	-304.96991
155.88801	-8.04203	-305.15051
155.98801	-8.04859	-305.36184
156.08801	-8.05422	-305.61867
156.18801	-8.05719	-305.65411
156.28801	-8.06125	-305.74208
156.38801	-8.06625	-305.87620
156.48801	-8.07172	-306.03865
156.58801	-8.07813	-306.25245
156.68801	-8.08266	-306.38996
156.78801	-8.08672	-306.48777
156.88801	-8.09125	-306.60459
156.98801	-8.09641	-306.74371
157.08801	-8.10250	-306.91871
157.18801	-8.11000	-307.19030
157.28801	-8.11344	-307.27971
157.38801	-8.11766	-307.36405
157.48801	-8.12266	-307.49872
157.58801	-8.12844	-307.65915
157.68801	-8.13563	-307.91444
157.78801	-8.13984	-308.02789
157.88801	-8.14375	-308.10311
157.98801	-8.14828	-308.21177
158.08801	-8.15313	-308.32633
158.18801	-8.15844	-308.47123
158.28801	-8.16531	-308.67824
158.38801	-8.17016	-308.83008
158.48801	-8.17438	-308.91526
158.58801	-8.17937	-309.03986
158.68801	-8.18578	-309.21221
158.78801	-8.19313	-309.48415
158.88801	-8.19656	-309.55023
158.98801	-8.20047	-309.61746
159.08801	-8.20500	-309.72293
159.18801	-8.21016	-309.84753
159.28801	-8.21594	-310.01949
159.38801	-8.22359	-310.24507
159.48801	-8.22781	-310.39429
159.58801	-8.23172	-310.44811
159.68801	-8.23625	-310.54872
159.78801	-8.24188	-310.69094
159.88801	-8.24938	-310.94825
159.98801	-8.25313	-311.02672
160.08801	-8.25687	-311.10120
160.18801	-8.26156	-311.20372
160.28801	-8.26672	-311.33777
160.38801	-8.27266	-311.49587
160.48801	-8.27969	-311.71161
160.58801	-8.28375	-311.82194
160.68801	-8.28813	-311.90777
160.78801	-8.29328	-312.03571
160.88801	-8.29922	-312.19202
160.98801	-8.30625	-312.43908
161.08801	-8.31000	-312.49577
161.18801	-8.31391	-312.56312
161.28801	-8.31828	-312.65256
161.38801	-8.32328	-312.77311
161.48801	-8.32922	-312.92900
161.58801	-8.33641	-313.16295
161.68801	-8.34031	-313.24074
161.78801	-8.34438	-313.31584
161.88801	-8.34922	-313.41293
161.98801	-8.35500	-313.55521
162.08801	-8.36234	-313.78317
162.18801	-8.36672	-313.89037
162.28801	-8.37062	-313.95397
162.38801	-8.37531	-314.04746
162.48801	-8.38047	-314.17343
162.58801	-8.38688	-314.34470
162.68801	-8.39563	-314.67846
162.78801	-8.39844	-314.70159
162.88801	-8.40203	-314.74161
162.98801	-8.40688	-314.84553
163.08801	-8.41266	-315.00763
163.18801	-8.42016	-315.26709
163.28801	-8.42391	-315.33867
163.38801	-8.42750	-315.39968
163.48801	-8.43219	-315.48715
163.58801	-8.43734	-315.62069
163.68801	-8.44281	-315.75823
163.78801	-8.45047	-315.99537
163.88801	-8.45437	-316.10125
163.98801	-8.45844	-316.15451
164.08801	-8.46328	-316.26636
164.18801	-8.46906	-316.42166
164.28801	-8.47656	-316.64768
164.38801	-8.48094	-316.77318
164.48801	-8.48469	-316.82041
164.58801	-8.48906	-316.89864
164.68801	-8.49391	-317.01002
164.78801	-8.49938	-317.14174
164.88801	-8.50703	-317.37465
164.98801	-8.51109	-317.48441
165.08801	-8.51516	-317.54467
165.18801	-8.51984	-317.65032
165.28801	-8.52516	-317.76667
165.38801	-8.53266	-317.98115
165.48801	-8.53734	-318.12945
165.58801	-8.54141	-318.19087
165.68801	-8.54609	-318.27530
165.78801	-8.55109	-318.39710
165.88801	-8.55688	-318.54063
165.98801	-8.56422	-318.76418
166.08801	-8.56766	-318.82787
166.18801	-8.57156	-318.88509
166.28801	-8.57641	-318.98835
166.38801	-8.58203	-319.10560
166.48801	-8.58969	-319.34056
166.58801	-8.59406	-319.46477
166.68801	-8.59797	-319.50969
166.78801	-8.60266	-319.60848
166.88801	-8.60766	-319.71619
166.98801	-8.61328	-319.85310
167.08801	-8.62109	-320.08979
167.18801	-8.62469	-320.16441
167.28801	-8.62859	-320.20739
167.38801	-8.63344	-320.29936
167.48801	-8.63922	-320.43934
167.58801	-8.64703	-320.69135
167.68801	-8.65047	-320.75158
167.78801	-8.65438	-320.80394
167.88801	-8.65906	-320.88879
167.98801	-8.66422	-321.00582
168.08801	-8.67016	-321.15915
168.18801	-8.67813	-321.40326
168.28801	-8.68188	-321.48129
168.38801	-8.68563	-321.51958
168.48801	-8.69031	-321.60854
168.58801	-8.69594	-321.74179
168.68801	-8.70359	-321.98086
168.78801	-8.70781	-322.08848
168.88801	-8.71141	-322.12296
168.98801	-8.71562	-322.18477
169.08801	-8.72047	-322.28652
169.18801	-8.72594	-322.41577
169.28801	-8.73359	-322.62141
169.38801	-8.73797	-322.75257
169.48801	-8.74219	-322.80430
169.58801	-8.74734	-322.91692
169.68801	-8.75313	-323.05312
169.78801	-8.76031	-323.27503
169.88801	-8.76422	-323.33544
169.98801	-8.76813	-323.39123
170.08801	-8.77266	-323.47015
170.18801	-8.77766	-323.58012
170.28801	-8.78359	-323.71908
170.38801	-8.79109	-323.93518
170.48801	-8.79531	-324.05296
170.58801	-8.79906	-324.08041
170.68801	-8.80375	-324.17458
170.78801	-8.81000	-324.31319
170.88801	-8.81734	-324.56133
170.98801	-8.82078	-324.61834
171.08801	-8.82469	-324.67106
171.18801	-8.82906	-324.73427
171.28801	-8.83406	-324.84657
171.38801	-8.84000	-324.98097
171.48801	-8.84813	-325.21820
171.58801	-8.85313	-325.38816
171.68801	-8.85656	-325.40187
171.78801	-8.86125	-325.48475
171.88801	-8.86750	-325.64259
171.98801	-8.87500	-325.91370
172.08801	-8.87828	-325.94958
172.18801	-8.88203	-325.99568
172.28801	-8.88656	-326.08810
172.38801	-8.89172	-326.20794
172.48801	-8.89766	-326.36130
172.58801	-8.90469	-326.57805
172.68801	-8.90844	-326.65405
172.78801	-8.91234	-326.69249
172.88801	-8.91703	-326.78261
172.98801	-8.92234	-326.89887
173.08801	-8.92938	-327.09703
173.18801	-8.93422	-327.23108
173.28801	-8.93844	-327.29045
173.38801	-8.94297	-327.37288
173.48801	-8.94797	-327.48032
173.58801	-8.95344	-327.60972
173.68801	-8.96063	-327.80701
173.78801	-8.96484	-327.90834
173.88801	-8.96891	-327.95480
173.98801	-8.97359	-328.03795
174.08801	-8.97906	-328.15382
174.18801	-8.98609	-328.35603
174.28801	-8.99094	-328.46946
174.38801	-8.99531	-328.53243
174.48801	-8.99984	-328.61334
174.58801	-9.00484	-328.69762
174.68801	-9.01047	-328.83203
174.78801	-9.01813	-329.04971
174.88801	-9.02172	-329.12606
174.98801	-9.02531	-329.14022
175.08801	-9.03000	-329.21267
175.18801	-9.03547	-329.32746
175.28801	-9.04313	-329.53194
175.38801	-9.04797	-329.66343
175.48801	-9.05203	-329.71087
175.58801	-9.05656	-329.77754
175.68801	-9.06172	-329.87860
175.78801	-9.06703	-329.98163
175.88801	-9.07375	-330.15600
175.98801	-9.07813	-330.24749
176.08801	-9.08219	-330.28620
176.18801	-9.08672	-330.34378
176.28801	-9.09203	-330.45051
176.38801	-9.09953	-330.62166
176.48801	-9.10531	-330.81657
176.58801	-9.10891	-330.83215
176.68801	-9.11313	-330.88550
176.78801	-9.11828	-330.97583
176.88801	-9.12437	-331.11802
176.98801	-9.13203	-331.34314
177.08801	-9.13547	-331.39050
177.18801	-9.13922	-331.39607
177.28801	-9.14391	-331.45896
177.38801	-9.14875	-331.54750
177.48801	-9.15516	-331.67604
177.58801	-9.16062	-331.82442
177.68801	-9.16453	-331.84832
177.78801	-9.16875	-331.89964
177.88801	-9.17375	-331.97516
177.98801	-9.17922	-332.07360
178.08801	-9.18656	-332.21960
178.18801	-9.19172	-332.37028
178.28801	-9.19562	-332.38497
178.38801	-9.20047	-332.45248
178.48801	-9.20672	-332.56498
178.58801	-9.21656	-332.85826
178.68801	-9.22016	-332.94535
178.78801	-9.22297	-332.89894
178.88801	-9.22766	-332.95724
178.98801	-9.23250	-333.04620
179.08801	-9.23750	-333.13516
179.18801	-9.24531	-333.33597
179.28801	-9.24922	-333.41965
179.38801	-9.25297	-333.42189
179.48801	-9.25797	-333.51812
179.58801	-9.26359	-333.62874
179.68801	-9.27125	-333.85167
179.78801	-9.27484	-333.88689
179.88801	-9.27859	-333.89136
179.98801	-9.28313	-333.96760
180.08801	-9.28859	-334.07241
180.18801	-9.29437	-334.19976
180.28801	-9.30219	-334.39314
180.38801	-9.30641	-334.49948
180.48801	-9.31000	-334.50088
180.58801	-9.31453	-334.56501
180.68801	-9.31984	-334.65806
180.78801	-9.32766	-334.87096
180.88801	-9.33219	-334.97173
180.98801	-9.33562	-334.97128
181.08801	-9.33969	-335.01381
181.18801	-9.34469	-335.09764
181.28801	-9.35078	-335.22674
181.38801	-9.35891	-335.43625
181.48801	-9.36313	-335.55585
181.58801	-9.36672	-335.55222
181.68801	-9.37156	-335.61811
181.78801	-9.37703	-335.73419
181.88801	-9.38422	-335.92743
181.98801	-9.38875	-336.02098
182.08801	-9.39266	-336.03650
182.18801	-9.39672	-336.08267
182.28801	-9.40156	-336.15223
182.38801	-9.40719	-336.26980
182.48801	-9.41437	-336.44092
182.58801	-9.41953	-336.58466
182.68801	-9.42328	-336.59199
182.78801	-9.42797	-336.65594
182.88801	-9.43359	-336.76812
182.98801	-9.44125	-336.98136
183.08801	-9.44547	-337.04898
183.18801	-9.44906	-337.06430
183.28801	-9.45359	-337.12208
183.38801	-9.45859	-337.20636
183.48801	-9.46406	-337.32322
183.58801	-9.47062	-337.45918
183.68801	-9.47625	-337.61171
183.78801	-9.48000	-337.62106
183.88801	-9.48453	-337.67286
183.98801	-9.49016	-337.77797
184.08801	-9.49797	-337.99133
184.18801	-9.50250	-338.09033
184.28801	-9.50609	-338.09948
184.38801	-9.51063	-338.15342
184.48801	-9.51563	-338.23931
184.58801	-9.52125	-338.35709
184.68801	-9.52828	-338.53447
184.78801	-9.53312	-338.67761
184.88801	-9.53688	-338.68322
184.98801	-9.54156	-338.73889
185.08801	-9.54703	-338.84180
185.18801	-9.55422	-339.02505
185.28801	-9.55891	-339.12367
185.38801	-9.56281	-339.14068
185.48801	-9.56719	-339.18554
185.58801	-9.57203	-339.25399
185.68801	-9.57766	-339.36891
185.78801	-9.58484	-339.53705
185.88801	-9.58953	-339.65415
185.98801	-9.59375	-339.67501
186.08801	-9.59859	-339.74561
186.18801	-9.60453	-339.87036
186.28801	-9.61172	-340.06569
186.38801	-9.61578	-340.12598
186.48801	-9.61953	-340.12690
186.58801	-9.62391	-340.18928
186.68801	-9.62875	-340.26518
186.78801	-9.63422	-340.36887
186.88801	-9.64141	-340.53767
186.98801	-9.64625	-340.65929
187.08801	-9.65000	-340.65568
187.18801	-9.65469	-340.71654
187.28801	-9.66062	-340.83131
187.38801	-9.66875	-341.06940
187.48801	-9.67297	-341.15919
187.58801	-9.67656	-341.13711
187.68801	-9.68078	-341.18190
187.78801	-9.68578	-341.26985
187.88801	-9.69156	-341.39606
187.98801	-9.69922	-341.59818
188.08801	-9.70359	-341.69373
188.18801	-9.70766	-341.71578
188.28801	-9.71250	-341.79169
188.38801	-9.71750	-341.87946
188.48801	-9.72422	-342.02600
188.58801	-9.72953	-342.17086
188.68801	-9.73297	-342.16249
188.78801	-9.73719	-342.20037
188.88801	-9.74219	-342.28262
188.98801	-9.74797	-342.40875
189.08801	-9.75500	-342.58145
189.18801	-9.75969	-342.68272
189.28801	-9.76375	-342.69366
189.38801	-9.76844	-342.76485
189.48801	-9.77359	-342.84693
189.58801	-9.78000	-342.97419
189.68801	-9.78531	-343.11786
189.78801	-9.78953	-343.13804
189.88801	-9.79406	-343.18027
189.98801	-9.79859	-343.24309
190.08801	-9.80375	-343.32940
190.18801	-9.81047	-343.46473
190.28801	-9.81625	-343.62435
190.38801	-9.82000	-343.61428
190.48801	-9.82469	-343.66041
190.58801	-9.82984	-343.74118
190.68801	-9.83781	-343.92092
190.78801	-9.84297	-344.06006
190.88801	-9.84672	-344.04838
190.98801	-9.85094	-344.07637
191.08801	-9.85578	-344.14434
191.18801	-9.86094	-344.21867
191.28801	-9.86797	-344.35833
191.38801	-9.87312	-344.49416
191.48801	-9.87703	-344.49023
191.58801	-9.88172	-344.54370
191.68801	-9.88687	-344.61045
191.78801	-9.89375	-344.73091
191.88801	-9.89859	-344.84503
191.98801	-9.90266	-344.84711
192.08801	-9.90703	-344.87975
192.18801	-9.91203	-344.95962
192.28801	-9.91766	-345.04017
192.38801	-9.92516	-345.19479
192.48801	-9.93094	-345.36278
192.58801	-9.93438	-345.32684
192.68801	-9.93859	-345.35030
192.78801	-9.94391	-345.41854
192.88801	-9.95156	-345.60254
192.98801	-9.95672	-345.72992
193.08801	-9.96031	-345.71216
193.18801	-9.96437	-345.72768
193.28801	-9.96938	-345.79968
193.38801	-9.97500	-345.90423
193.48801	-9.98219	-346.04216
193.58801	-9.98656	-346.13368
193.68801	-9.99000	-346.11461
193.78801	-9.99438	-346.13416
193.88801	-9.99937	-346.20208
193.98801	-10.00594	-346.30781
194.08801	-10.01203	-346.47882
194.18801	-10.01609	-346.47971
194.28801	-10.02031	-346.49587
194.38801	-10.02484	-346.53163
194.48801	-10.03031	-346.61463
194.58801	-10.03813	-346.75989
194.68801	-10.04500	-346.99142
194.78801	-10.04812	-346.93480
194.88801	-10.05234	-346.94147
194.98801	-10.05766	-347.01830
195.08801	-10.06594	-347.20561
195.18801	-10.07047	-347.31025
195.28801	-10.07406	-347.28062
195.38801	-10.07859	-347.31790
195.48801	-10.08359	-347.39450
195.58801	-10.08922	-347.49320
195.68801	-10.09625	-347.63533
195.78801	-10.10172	-347.77388
195.88801	-10.10484	-347.72393
195.98801	-10.10891	-347.73397
196.08801	-10.11359	-347.80198
196.18801	-10.12063	-347.93290
196.28801	-10.12656	-348.11974
196.38801	-10.13047	-348.10802
196.48801	-10.13484	-348.15234
196.58801	-10.14016	-348.22088
196.68801	-10.14609	-348.34337
196.78801	-10.15297	-348.49417
196.88801	-10.15750	-348.57541
196.98801	-10.16094	-348.53926
197.08801	-10.16531	-348.56108
197.18801	-10.17047	-348.64920
197.28801	-10.17813	-348.80948
197.38801	-10.18375	-348.97688
197.48801	-10.18750	-348.95286
197.58801	-10.19156	-348.96454
197.68801	-10.19656	-349.03088
197.78801	-10.20219	-349.14646
197.88801	-10.20984	-349.31540
197.98801	-10.21422	-349.41784
198.08801	-10.21797	-349.38157
198.18801	-10.22234	-349.42600
198.28801	-10.22781	-349.51416
198.38801	-10.23469	-349.66499
198.48801	-10.23984	-349.78199
198.58801	-10.24375	-349.78360
198.68801	-10.24813	-349.81489
198.78801	-10.25312	-349.87551
198.88801	-10.25891	-349.98155
198.98801	-10.26625	-350.16292
199.08801	-10.27109	-350.25173
199.18801	-10.27437	-350.21034
199.28801	-10.27859	-350.23135
199.38801	-10.28375	-350.30296
199.48801	-10.29109	-350.45868
199.58801	-10.29672	-350.63222
199.68801	-10.30047	-350.60528
[truncated: 5,475 more rows]
