# Supplementary material for: Strengthening of 3D Printed Fused Deposition Manufactured Parts Using the Fill Compositing Technique
Source: PLoS One. 2015 Apr 16;10(4):e0122915. doi: 10.1371/journal.pone.0122915 (PMC4400136; doi:10.1371/journal.pone.0122915)
Supplement: S1 File — This is the raw data and information on all the samples presented in this manuscript. (ZIP) [file pone.0122915.s001.zip › Specimen_RawData_59.csv]

Time	Extension	Load
(sec)	(mm)	(N)
0.00000	-0.00016	0.02212
0.10000	-0.00016	0.01540
0.20000	-0.00094	0.01898
0.29400	-0.01094	0.01940
0.39400	-0.01953	0.01192
0.49400	-0.02453	0.01378
0.59400	-0.02953	0.00992
0.69400	-0.03563	0.01462
0.79400	-0.04250	0.01349
0.89400	-0.04641	0.01040
0.99400	-0.05078	0.01601
1.09400	-0.05578	0.01154
1.19400	-0.06250	0.01895
1.29400	-0.06875	0.01688
1.39400	-0.07250	0.01475
1.49400	-0.07672	0.01748
1.59400	-0.08141	0.00984
1.69400	-0.08672	0.01504
1.79400	-0.09234	0.01455
1.89400	-0.09922	0.01073
1.99400	-0.10312	0.00891
2.09400	-0.10750	0.01846
2.19400	-0.11266	0.01319
2.29400	-0.11859	0.01358
2.39400	-0.12469	0.02052
2.49400	-0.12875	0.01502
2.59400	-0.13313	0.01869
2.69400	-0.13797	0.01780
2.79400	-0.14359	0.01273
2.89400	-0.15016	0.01196
2.99400	-0.15641	0.01284
3.09400	-0.15984	0.00735
3.19400	-0.16406	0.01729
3.29400	-0.16906	0.01635
3.39400	-0.17547	0.02045
3.49400	-0.18172	0.01466
3.59400	-0.18563	0.01429
3.69400	-0.18984	0.01325
3.79400	-0.19469	0.01784
3.89400	-0.20000	0.01466
3.99400	-0.20656	0.02012
4.09400	-0.21281	0.02254
4.19400	-0.21656	0.01583
4.29400	-0.22109	0.01721
4.39400	-0.22609	0.02154
4.49400	-0.23188	0.01446
4.59400	-0.23812	0.01351
4.69400	-0.24250	0.01705
4.79400	-0.24703	0.01716
4.89400	-0.25187	0.02126
4.99400	-0.25719	0.01933
5.09400	-0.26375	0.01146
5.19400	-0.26906	0.01747
5.29400	-0.27297	0.01784
5.39400	-0.27750	0.02617
5.49400	-0.28250	0.01871
5.59400	-0.28875	0.00737
5.69400	-0.29547	0.01641
5.79400	-0.29969	0.01501
5.89400	-0.30375	0.01192
5.99400	-0.30813	0.02300
6.09400	-0.31328	0.01264
6.19400	-0.31922	0.01702
6.29400	-0.32531	0.01805
6.39400	-0.32969	0.01372
6.49400	-0.33438	0.01799
6.59400	-0.33969	0.01474
6.69400	-0.34563	0.02539
6.79400	-0.35250	0.02291
6.89400	-0.35625	0.01899
6.99400	-0.36016	0.01123
7.09400	-0.36500	0.01247
7.19400	-0.37016	0.01226
7.29400	-0.37609	0.01432
7.39400	-0.38234	0.02071
7.49400	-0.38625	0.01443
7.59400	-0.39078	0.01140
7.69400	-0.39594	0.01656
7.79400	-0.40203	0.01549
7.89400	-0.40844	0.01271
7.99400	-0.41266	0.01895
8.09400	-0.41703	0.01302
8.19400	-0.42172	0.01729
8.29400	-0.42703	0.01529
8.39400	-0.43313	0.02133
8.49400	-0.44000	0.01632
8.59400	-0.44375	0.01874
8.69400	-0.44797	0.01821
8.79400	-0.45281	0.01848
8.89400	-0.45906	0.02580
8.99400	-0.46641	0.01864
9.09400	-0.47078	0.01707
9.19400	-0.47516	0.01130
9.29400	-0.48016	0.01661
9.39400	-0.48547	0.01627
9.49400	-0.49109	0.01411
9.59400	-0.49578	0.01695
9.69400	-0.49984	0.01979
9.79400	-0.50422	0.01122
9.89400	-0.50922	0.01529
9.99400	-0.51500	0.01993
10.09400	-0.52125	0.01695
10.19400	-0.52594	0.01729
10.29400	-0.53016	0.02191
10.39400	-0.53484	0.02473
10.49400	-0.54016	0.02512
10.59400	-0.54625	0.00909
10.69400	-0.55297	0.01680
10.79400	-0.55672	0.01427
10.89400	-0.56125	0.01372
10.99400	-0.56625	0.01630
11.09400	-0.57172	0.01684
11.19400	-0.57750	0.02633
11.29400	-0.58219	0.01928
11.39400	-0.58672	0.01930
11.49400	-0.59156	0.01486
11.59400	-0.59672	0.00999
11.69400	-0.60313	-0.00390
11.79400	-0.61031	-0.13929
11.89400	-0.61391	-0.23445
11.99400	-0.61813	-0.36861
12.09400	-0.62281	-0.52775
12.19400	-0.62859	-0.72674
12.29400	-0.63516	-0.97599
12.39400	-0.63953	-1.14399
12.49400	-0.64375	-1.30279
12.59400	-0.64828	-1.47004
12.69400	-0.65344	-1.66491
12.79400	-0.65969	-1.90009
12.89400	-0.66672	-2.17795
12.99400	-0.67063	-2.36085
13.09400	-0.67469	-2.51769
13.19400	-0.67969	-2.70854
13.29400	-0.68563	-2.94430
13.39400	-0.69266	-3.22679
13.49400	-0.69656	-3.41939
13.59400	-0.70047	-3.56690
13.69400	-0.70500	-3.75203
13.79400	-0.71000	-3.94736
13.89400	-0.71594	-4.18338
13.99400	-0.72328	-4.48657
14.09400	-0.72766	-4.69891
14.19400	-0.73203	-4.87587
14.29400	-0.73703	-5.08184
14.39400	-0.74281	-5.31430
14.49400	-0.74875	-5.57295
14.59400	-0.75266	-5.74536
14.69400	-0.75672	-5.90309
14.79400	-0.76125	-6.08886
14.89400	-0.76656	-6.29259
14.99400	-0.77203	-6.51712
15.09400	-0.77859	-6.76158
15.19400	-0.78297	-6.96736
15.29400	-0.78703	-7.12303
15.39400	-0.79188	-7.30473
15.49400	-0.79797	-7.53813
15.59400	-0.80672	-7.89171
15.69400	-0.81094	-8.10139
15.79400	-0.81500	-8.26520
15.89400	-0.82000	-8.45624
15.99400	-0.82563	-8.69391
16.09400	-0.83250	-8.95528
16.19400	-0.83797	-9.24709
16.29400	-0.84109	-9.36918
16.39400	-0.84516	-9.53940
16.49400	-0.85000	-9.73782
16.59400	-0.85609	-9.98877
16.69400	-0.86313	-10.30162
16.79400	-0.86703	-10.48162
16.89400	-0.87125	-10.64780
16.99400	-0.87594	-10.84135
17.09400	-0.88109	-11.06779
17.19400	-0.88719	-11.31422
17.29400	-0.89438	-11.64690
17.39400	-0.89812	-11.82122
17.49400	-0.90234	-11.99495
17.59400	-0.90703	-12.20164
17.69400	-0.91266	-12.42060
17.79400	-0.91969	-12.74253
17.89400	-0.92375	-12.93421
17.99400	-0.92766	-13.10855
18.09400	-0.93234	-13.30024
18.19400	-0.93734	-13.51808
18.29400	-0.94328	-13.75841
18.39400	-0.94984	-14.05341
18.49400	-0.95391	-14.24210
18.59400	-0.95844	-14.43198
18.69400	-0.96328	-14.63669
18.79400	-0.96906	-14.86683
18.89400	-0.97672	-15.19899
18.99400	-0.98109	-15.43123
19.09400	-0.98516	-15.59913
19.19400	-0.98969	-15.78972
19.29400	-0.99484	-16.01599
19.39400	-1.00063	-16.25765
19.49400	-1.00703	-16.56131
19.59400	-1.01078	-16.72675
19.69400	-1.01484	-16.89819
19.79400	-1.01969	-17.10357
19.89400	-1.02516	-17.31624
19.99400	-1.03219	-17.62113
20.09400	-1.03703	-17.85572
20.19400	-1.04109	-18.01871
20.29400	-1.04578	-18.21906
20.39400	-1.05094	-18.43128
20.49400	-1.05687	-18.68491
20.59400	-1.06375	-18.99104
20.69400	-1.06813	-19.19170
20.79400	-1.07219	-19.36424
20.89400	-1.07672	-19.55289
20.99400	-1.08250	-19.79047
21.09400	-1.08922	-20.08253
21.19400	-1.09391	-20.30496
21.29400	-1.09797	-20.46772
21.39400	-1.10281	-20.67264
21.49400	-1.10813	-20.89476
21.59400	-1.11391	-21.13294
21.69400	-1.12047	-21.43023
21.79400	-1.12453	-21.61482
21.89400	-1.12875	-21.79535
21.99400	-1.13359	-21.99635
22.09400	-1.13953	-22.23203
22.19400	-1.14625	-22.54248
22.29400	-1.15047	-22.73446
22.39400	-1.15438	-22.88876
22.49400	-1.15875	-23.07422
22.59400	-1.16375	-23.27900
22.69400	-1.16953	-23.51872
22.79400	-1.17750	-23.84922
22.89400	-1.18172	-24.05694
22.99400	-1.18609	-24.22528
23.09400	-1.19094	-24.44856
23.19400	-1.19641	-24.67892
23.29400	-1.20266	-24.92601
23.39400	-1.20734	-25.15125
23.49400	-1.21156	-25.34175
23.59400	-1.21594	-25.52768
23.69400	-1.22094	-25.72598
23.79400	-1.22656	-25.96102
23.89400	-1.23375	-26.26108
23.99400	-1.23797	-26.45869
24.09400	-1.24219	-26.63614
24.19400	-1.24734	-26.84695
24.29400	-1.25344	-27.09921
24.39400	-1.26063	-27.43472
24.49400	-1.26469	-27.62426
24.59400	-1.26875	-27.78623
24.69400	-1.27328	-27.98017
24.79400	-1.27828	-28.19390
24.89400	-1.28391	-28.42380
24.99400	-1.29141	-28.74321
25.09400	-1.29609	-28.99324
25.19400	-1.30031	-29.17545
25.29400	-1.30578	-29.41023
25.39400	-1.31188	-29.67266
25.49400	-1.31719	-29.93771
25.59400	-1.32078	-30.11620
25.69400	-1.32469	-30.27845
25.79400	-1.32922	-30.48129
25.89400	-1.33438	-30.70987
25.99400	-1.34062	-30.97169
26.09400	-1.34781	-31.31026
26.19400	-1.35219	-31.53289
26.29400	-1.35625	-31.70764
26.39400	-1.36125	-31.91745
26.49400	-1.36656	-32.16312
26.59400	-1.37250	-32.42943
26.69400	-1.37734	-32.64250
26.79400	-1.38156	-32.83765
26.89400	-1.38609	-33.05186
26.99400	-1.39109	-33.25460
27.09400	-1.39672	-33.49323
27.19400	-1.40328	-33.78983
27.29400	-1.40781	-34.02159
27.39400	-1.41188	-34.18615
27.49400	-1.41672	-34.39524
27.59400	-1.42219	-34.62391
27.69400	-1.42938	-34.93565
27.79400	-1.43453	-35.17866
27.89400	-1.43891	-35.36224
27.99400	-1.44344	-35.54618
28.09400	-1.44812	-35.75650
28.19400	-1.45344	-36.00142
28.29400	-1.46047	-36.29955
28.39400	-1.46484	-36.50389
28.49400	-1.46937	-36.69435
28.59400	-1.47422	-36.90426
28.69400	-1.47984	-37.13308
28.79400	-1.48609	-37.41130
28.89400	-1.49078	-37.62313
28.99400	-1.49500	-37.81354
29.09400	-1.49969	-38.01274
29.19400	-1.50469	-38.22826
29.29400	-1.51047	-38.45644
29.39400	-1.51781	-38.76580
29.49400	-1.52172	-38.97298
29.59400	-1.52578	-39.13686
29.69400	-1.53063	-39.33677
29.79400	-1.53641	-39.57554
29.89400	-1.54391	-39.90030
29.99400	-1.54844	-40.12229
30.09400	-1.55234	-40.28085
30.19400	-1.55703	-40.47910
30.29400	-1.56266	-40.71508
30.39400	-1.56828	-40.96881
30.49400	-1.57437	-41.24951
30.59400	-1.57813	-41.41547
30.69400	-1.58203	-41.57676
30.79400	-1.58656	-41.76027
30.89400	-1.59141	-41.96775
30.99400	-1.59781	-42.22100
31.09400	-1.60375	-42.50088
31.19400	-1.60813	-42.68438
31.29400	-1.61250	-42.85636
31.39400	-1.61734	-43.05144
31.49400	-1.62297	-43.28090
31.59400	-1.63078	-43.58675
31.69400	-1.63531	-43.81377
31.79400	-1.63937	-43.98243
31.89400	-1.64422	-44.17355
31.99400	-1.64953	-44.39044
32.09400	-1.65672	-44.67159
32.19400	-1.66188	-44.90948
32.29400	-1.66578	-45.07022
32.39400	-1.67047	-45.26892
32.49400	-1.67578	-45.49107
32.59400	-1.68187	-45.73901
32.69400	-1.68969	-46.09830
32.79400	-1.69297	-46.25184
32.89400	-1.69672	-46.38822
32.99400	-1.70125	-46.59038
33.09400	-1.70656	-46.79975
33.19400	-1.71359	-47.10184
33.29400	-1.71812	-47.32335
33.39400	-1.72219	-47.49031
33.49400	-1.72703	-47.68324
33.59400	-1.73219	-47.90312
33.69400	-1.73766	-48.13290
33.79400	-1.74500	-48.45280
33.89400	-1.74891	-48.63574
33.99400	-1.75328	-48.80028
34.09400	-1.75813	-49.01494
34.19400	-1.76375	-49.25671
34.29400	-1.77078	-49.54909
34.39400	-1.77516	-49.75951
34.49400	-1.77875	-49.91503
34.59400	-1.78312	-50.08765
34.69400	-1.78813	-50.30129
34.79400	-1.79391	-50.54213
34.89400	-1.80141	-50.84620
34.99400	-1.80578	-51.07849
35.09400	-1.80984	-51.23787
35.19400	-1.81484	-51.44853
35.29400	-1.82031	-51.67312
35.39400	-1.82766	-51.98026
35.49400	-1.83234	-52.21442
35.59400	-1.83594	-52.36454
35.69400	-1.84047	-52.55499
35.79400	-1.84547	-52.77025
35.89400	-1.85141	-53.01718
35.99400	-1.85875	-53.33516
36.09400	-1.86266	-53.54102
36.19400	-1.86656	-53.70142
36.29400	-1.87125	-53.89151
36.39400	-1.87688	-54.13713
36.49400	-1.88391	-54.44512
36.59400	-1.88891	-54.67656
36.69400	-1.89281	-54.84699
36.79400	-1.89734	-55.03575
36.89400	-1.90219	-55.24503
36.99400	-1.90750	-55.46607
37.09400	-1.91359	-55.73038
37.19400	-1.91891	-55.97792
37.29400	-1.92297	-56.15337
37.39400	-1.92781	-56.35653
37.49400	-1.93359	-56.59925
37.59400	-1.94094	-56.89765
37.69400	-1.94563	-57.12809
37.79400	-1.94953	-57.29280
37.89400	-1.95391	-57.48262
37.99400	-1.95922	-57.69923
38.09400	-1.96500	-57.95786
38.19400	-1.97141	-58.23376
38.29400	-1.97625	-58.47091
38.39400	-1.98031	-58.63874
38.49400	-1.98500	-58.84106
38.59400	-1.99016	-59.06346
38.69400	-1.99688	-59.34587
38.79400	-2.00188	-59.58229
38.89400	-2.00578	-59.75859
38.99400	-2.01016	-59.93234
39.09400	-2.01531	-60.16085
39.19400	-2.02141	-60.41451
39.29400	-2.02875	-60.72806
39.39400	-2.03297	-60.94978
39.49400	-2.03672	-61.09479
39.59400	-2.04141	-61.29898
39.69400	-2.04687	-61.52475
39.79400	-2.05391	-61.83331
39.89400	-2.05875	-62.06344
39.99400	-2.06281	-62.23106
40.09400	-2.06719	-62.41212
40.19400	-2.07219	-62.62722
40.29400	-2.07781	-62.86485
40.39400	-2.08547	-63.17731
40.49400	-2.09016	-63.42779
40.59400	-2.09406	-63.59402
40.69400	-2.09875	-63.79111
40.79400	-2.10469	-64.04185
40.89400	-2.11172	-64.36126
40.99400	-2.11609	-64.58675
41.09400	-2.12031	-64.75613
41.19400	-2.12547	-64.99308
41.29400	-2.13078	-65.23372
41.39400	-2.13609	-65.47277
41.49400	-2.14219	-65.75796
41.59400	-2.14609	-65.95039
41.69400	-2.15016	-66.13622
41.79400	-2.15500	-66.38321
41.89400	-2.16047	-66.62457
41.99400	-2.16750	-66.94118
42.09400	-2.17281	-67.20994
42.19400	-2.17703	-67.39470
42.29400	-2.18125	-67.58814
42.39400	-2.18609	-67.80212
42.49400	-2.19172	-68.04268
42.59400	-2.19828	-68.33825
42.69400	-2.20266	-68.55682
42.79400	-2.20734	-68.76215
42.89400	-2.21234	-68.97421
42.99400	-2.21797	-69.23941
43.09400	-2.22406	-69.52166
43.19400	-2.22859	-69.73704
43.29400	-2.23266	-69.91624
43.39400	-2.23688	-70.10277
43.49400	-2.24141	-70.29884
43.59400	-2.24656	-70.52587
43.69400	-2.25328	-70.79941
43.79400	-2.25891	-71.07966
43.89400	-2.26328	-71.26534
43.99400	-2.26828	-71.47520
44.09400	-2.27375	-71.70027
44.19400	-2.28031	-71.98486
44.29400	-2.28563	-72.24116
44.39400	-2.28969	-72.41146
44.49400	-2.29438	-72.61108
44.59400	-2.29922	-72.80976
44.69400	-2.30484	-73.05555
44.79400	-2.31203	-73.33662
44.89400	-2.31641	-73.56308
44.99400	-2.32031	-73.72092
45.09400	-2.32469	-73.89892
45.19400	-2.32969	-74.11402
45.29400	-2.33641	-74.37920
45.39400	-2.34188	-74.63789
45.49400	-2.34609	-74.82684
45.59400	-2.35063	-74.97966
45.69400	-2.35563	-75.18358
45.79400	-2.36125	-75.43308
45.89400	-2.36875	-75.73183
45.99400	-2.37359	-75.98974
46.09400	-2.37766	-76.13207
46.19400	-2.38250	-76.33922
46.29400	-2.38781	-76.56440
46.39400	-2.39469	-76.85914
46.49400	-2.39937	-77.05676
46.59400	-2.40297	-77.21217
46.69400	-2.40719	-77.43123
46.79400	-2.41234	-77.58304
46.89400	-2.41781	-77.82279
46.99400	-2.42469	-78.10551
47.09400	-2.42984	-78.37955
47.19400	-2.43391	-78.52018
47.29400	-2.43828	-78.69476
47.39400	-2.44313	-78.91202
47.49400	-2.44938	-79.14866
47.59400	-2.45516	-79.41174
47.69400	-2.45953	-79.59335
47.79400	-2.46375	-79.77153
47.89400	-2.46844	-79.89644
47.99400	-2.47453	-80.17577
48.09400	-2.48281	-80.52586
48.19400	-2.48734	-80.76228
48.29400	-2.49078	-80.86147
48.39400	-2.49516	-81.05042
48.49400	-2.50016	-81.26627
48.59400	-2.50797	-81.55990
48.69400	-2.51359	-81.83330
48.79400	-2.51750	-81.97954
48.89400	-2.52219	-82.18722
48.99400	-2.52734	-82.39791
49.09400	-2.53281	-82.62548
49.19400	-2.54031	-82.91339
49.29400	-2.54484	-83.17529
49.39400	-2.54813	-83.29546
49.49400	-2.55266	-83.47858
49.59400	-2.55812	-83.70622
49.69400	-2.56563	-84.01072
49.79400	-2.57000	-84.23978
49.89400	-2.57344	-84.38350
49.99400	-2.57766	-84.57424
50.09400	-2.58266	-84.76848
50.19400	-2.58844	-85.01490
50.29400	-2.59469	-85.26526
50.39400	-2.60109	-85.58635
50.49400	-2.60500	-85.74597
50.59400	-2.60938	-85.92720
50.69400	-2.61469	-86.15661
50.79400	-2.62156	-86.43494
50.89400	-2.62641	-86.67293
50.99400	-2.63047	-86.85584
51.09400	-2.63484	-87.05845
51.19400	-2.63984	-87.25389
51.29400	-2.64531	-87.47523
51.39400	-2.65203	-87.75276
51.49400	-2.65719	-88.02827
51.59400	-2.66094	-88.17636
51.69400	-2.66562	-88.37283
51.79400	-2.67109	-88.60578
51.89400	-2.67859	-88.92357
51.99400	-2.68375	-89.17600
52.09400	-2.68766	-89.34233
52.19400	-2.69203	-89.52540
52.29400	-2.69672	-89.73680
52.39400	-2.70219	-89.96437
52.49400	-2.70953	-90.26028
52.59400	-2.71438	-90.52567
52.69400	-2.71813	-90.70274
52.79400	-2.72266	-90.86087
52.89400	-2.72781	-91.08382
52.99400	-2.73437	-91.39267
53.09400	-2.73969	-91.62805
53.19400	-2.74391	-91.80964
53.29400	-2.74859	-92.02802
53.39400	-2.75344	-92.23363
53.49400	-2.75875	-92.45814
53.59400	-2.76563	-92.73890
53.69400	-2.77094	-93.02791
53.79400	-2.77484	-93.18800
53.89400	-2.77938	-93.36662
53.99400	-2.78469	-93.59802
54.09400	-2.79203	-93.90748
54.19400	-2.79688	-94.16298
54.29400	-2.80047	-94.31370
54.39400	-2.80469	-94.49564
54.49400	-2.80922	-94.68173
54.59400	-2.81469	-94.91476
54.69400	-2.82156	-95.18423
54.79400	-2.82734	-95.49128
54.89400	-2.83141	-95.66129
54.99400	-2.83625	-95.86030
55.09400	-2.84141	-96.08518
55.19400	-2.84781	-96.33509
55.29400	-2.85359	-96.62262
55.39400	-2.85750	-96.78957
55.49400	-2.86156	-96.95911
55.59400	-2.86625	-97.16556
55.69400	-2.87172	-97.39260
55.79400	-2.87859	-97.66041
55.89400	-2.88422	-97.94943
55.99400	-2.88813	-98.11126
56.09400	-2.89281	-98.30679
56.19400	-2.89797	-98.52634
56.29400	-2.90422	-98.77726
56.39400	-2.91016	-99.05463
56.49400	-2.91437	-99.24527
56.59400	-2.91891	-99.43299
56.69400	-2.92422	-99.65923
56.79400	-2.92984	-99.90612
56.89400	-2.93719	-100.22652
56.99400	-2.94141	-100.47263
57.09400	-2.94516	-100.60751
57.19400	-2.94937	-100.79098
57.29400	-2.95422	-101.00399
57.39400	-2.96031	-101.24667
57.49400	-2.96672	-101.53724
57.59400	-2.97109	-101.74451
57.69400	-2.97562	-101.93149
57.79400	-2.98141	-102.16687
57.89400	-2.98734	-102.44443
57.99400	-2.99438	-102.75952
58.09400	-2.99797	-102.94399
58.19400	-3.00156	-103.09751
58.29400	-3.00594	-103.28344
58.39400	-3.01078	-103.48645
58.49400	-3.01703	-103.74289
58.59400	-3.02344	-104.05978
58.69400	-3.02813	-104.26475
58.79400	-3.03234	-104.45070
58.89400	-3.03719	-104.66269
58.99400	-3.04281	-104.90703
59.09400	-3.04969	-105.20136
59.19400	-3.05484	-105.47078
59.29400	-3.05859	-105.63001
59.39400	-3.06313	-105.82156
59.49400	-3.06813	-106.04473
59.59400	-3.07422	-106.30082
59.69400	-3.07984	-106.56483
59.79400	-3.08406	-106.75516
59.89400	-3.08844	-106.93564
59.99400	-3.09328	-107.15387
60.09400	-3.09875	-107.38456
60.19400	-3.10531	-107.65166
60.29400	-3.11109	-107.96210
60.39400	-3.11516	-108.11780
60.49400	-3.11938	-108.29554
60.59400	-3.12469	-108.52116
60.69400	-3.13188	-108.82407
60.79400	-3.13719	-109.10505
60.89400	-3.14109	-109.27099
60.99400	-3.14516	-109.43550
61.09400	-3.14984	-109.63202
61.19400	-3.15531	-109.86025
61.29400	-3.16156	-110.11951
61.39400	-3.16766	-110.41477
61.49400	-3.17156	-110.57489
61.59400	-3.17594	-110.75705
61.69400	-3.18094	-110.96786
61.79400	-3.18703	-111.20508
61.89400	-3.19344	-111.49687
61.99400	-3.19812	-111.68709
62.09400	-3.20234	-111.86733
62.19400	-3.20703	-112.06373
62.29400	-3.21250	-112.29535
62.39400	-3.21875	-112.56371
62.49400	-3.22563	-112.87738
62.59400	-3.22937	-113.04700
62.69400	-3.23375	-113.21820
62.79400	-3.23875	-113.42407
62.89400	-3.24469	-113.66015
62.99400	-3.25000	-113.90836
63.09400	-3.25406	-114.08750
63.19400	-3.25828	-114.26203
63.29400	-3.26328	-114.46266
63.39400	-3.26875	-114.69496
63.49400	-3.27562	-114.97842
63.59400	-3.28219	-115.30592
63.69400	-3.28547	-115.42178
63.79400	-3.28984	-115.59348
63.89400	-3.29484	-115.80193
63.99400	-3.30156	-116.06567
64.09400	-3.30750	-116.37311
64.19400	-3.31141	-116.52810
64.29400	-3.31563	-116.68938
64.39400	-3.32047	-116.88691
64.49400	-3.32547	-117.09809
64.59400	-3.33141	-117.32711
64.69400	-3.33797	-117.63385
64.79400	-3.34219	-117.80778
64.89400	-3.34688	-118.00139
64.99400	-3.35234	-118.22706
65.09400	-3.35953	-118.50323
65.19400	-3.36453	-118.76214
65.29400	-3.36797	-118.88761
65.39400	-3.37234	-119.06366
65.49400	-3.37750	-119.27246
65.59400	-3.38359	-119.54434
65.69400	-3.39234	-119.89836
65.79400	-3.39672	-120.16348
65.89400	-3.39984	-120.28708
65.99400	-3.40437	-120.46348
66.09400	-3.40937	-120.68712
66.19400	-3.41578	-120.94667
66.29400	-3.42094	-121.22067
66.39400	-3.42484	-121.38277
66.49400	-3.42891	-121.55860
66.59400	-3.43359	-121.75995
66.69400	-3.43875	-121.98725
66.79400	-3.44516	-122.22815
66.89400	-3.45156	-122.55019
66.99400	-3.45578	-122.72163
67.09400	-3.46047	-122.92211
67.19400	-3.46578	-123.13648
67.29400	-3.47219	-123.41357
67.39400	-3.47812	-123.70883
67.49400	-3.48203	-123.86780
67.59400	-3.48609	-124.03682
67.69400	-3.49078	-124.22767
67.79400	-3.49562	-124.43846
67.89400	-3.50172	-124.67558
67.99400	-3.50828	-125.00687
68.09400	-3.51219	-125.17864
68.19400	-3.51672	-125.34879
68.29400	-3.52188	-125.56936
68.39400	-3.52828	-125.83779
68.49400	-3.53453	-126.13627
68.59400	-3.53828	-126.28928
68.69400	-3.54266	-126.47164
68.79400	-3.54766	-126.67555
68.89400	-3.55297	-126.90586
68.99400	-3.55906	-127.15843
69.09400	-3.56547	-127.46882
69.19400	-3.56922	-127.61334
69.29400	-3.57375	-127.79704
69.39400	-3.57875	-128.00695
69.49400	-3.58531	-128.26326
69.59400	-3.59156	-128.56986
69.69400	-3.59547	-128.74545
69.79400	-3.59969	-128.91403
69.89400	-3.60453	-129.10990
69.99400	-3.60984	-129.33306
70.09400	-3.61578	-129.57545
70.19400	-3.62172	-129.84714
70.29400	-3.62578	-130.02770
70.39400	-3.63016	-130.19204
70.49400	-3.63531	-130.41683
70.59400	-3.64250	-130.69610
70.69400	-3.64859	-131.02204
70.79400	-3.65219	-131.15536
70.89400	-3.65609	-131.30838
70.99400	-3.66078	-131.50793
71.09400	-3.66594	-131.73386
71.19400	-3.67203	-131.98976
71.29400	-3.67891	-132.30838
71.39400	-3.68281	-132.46879
71.49400	-3.68734	-132.65187
71.59400	-3.69250	-132.86306
71.69400	-3.69859	-133.10580
71.79400	-3.70422	-133.37037
71.89400	-3.70844	-133.55069
71.99400	-3.71266	-133.73458
72.09400	-3.71750	-133.92721
72.19400	-3.72297	-134.15597
72.29400	-3.72953	-134.41879
72.39400	-3.73594	-134.73608
72.49400	-3.73922	-134.86257
72.59400	-3.74375	-135.04422
72.69400	-3.74891	-135.26353
72.79400	-3.75625	-135.54169
72.89400	-3.76266	-135.88756
72.99400	-3.76641	-136.04745
73.09400	-3.77016	-136.19600
73.19400	-3.77484	-136.39177
73.29400	-3.78016	-136.60927
73.39400	-3.78609	-136.87052
73.49400	-3.79281	-137.18042
73.59400	-3.79688	-137.37144
73.69400	-3.80156	-137.55988
73.79400	-3.80703	-137.79755
73.89400	-3.81359	-138.07566
73.99400	-3.81891	-138.35523
74.09400	-3.82234	-138.50643
74.19400	-3.82625	-138.65763
74.29400	-3.83078	-138.84218
74.39400	-3.83609	-139.08021
74.49400	-3.84203	-139.34571
74.59400	-3.84922	-139.65632
74.69400	-3.85359	-139.87030
74.79400	-3.85781	-140.04262
74.89400	-3.86266	-140.25241
74.99400	-3.86844	-140.48797
75.09400	-3.87484	-140.79924
75.19400	-3.87891	-140.98269
75.29400	-3.88313	-141.15913
75.39400	-3.88797	-141.36481
75.49400	-3.89328	-141.59028
75.59400	-3.90000	-141.86718
75.69400	-3.90687	-142.22632
75.79400	-3.91031	-142.38079
75.89400	-3.91484	-142.55346
75.99400	-3.92000	-142.78764
76.09400	-3.92625	-143.05417
76.19400	-3.93188	-143.33552
76.29400	-3.93594	-143.51857
76.39400	-3.94000	-143.68515
76.49400	-3.94469	-143.88874
76.59400	-3.94953	-144.09564
76.69400	-3.95500	-144.33287
76.79400	-3.96188	-144.64864
76.89400	-3.96609	-144.83982
76.99400	-3.97063	-145.02946
77.09400	-3.97594	-145.25303
77.19400	-3.98219	-145.50783
77.29400	-3.98828	-145.80131
77.39400	-3.99219	-145.97385
77.49400	-3.99656	-146.15130
77.59400	-4.00125	-146.35183
77.69400	-4.00641	-146.57164
77.79400	-4.01250	-146.82762
77.89400	-4.01906	-147.12994
77.99400	-4.02312	-147.29716
78.09400	-4.02750	-147.47430
78.19400	-4.03219	-147.66775
78.29400	-4.03766	-147.88908
78.39400	-4.04469	-148.20580
78.49400	-4.04891	-148.39615
78.59400	-4.05328	-148.56584
78.69400	-4.05797	-148.76230
78.79400	-4.06344	-148.98568
78.89400	-4.06984	-149.23890
78.99400	-4.07578	-149.52795
79.09400	-4.07969	-149.68908
79.19400	-4.08438	-149.86970
79.29400	-4.08938	-150.08509
79.39400	-4.09547	-150.34033
79.49400	-4.10250	-150.65925
79.59400	-4.10625	-150.82380
79.69400	-4.11031	-150.98423
79.79400	-4.11453	-151.17043
79.89400	-4.11969	-151.37056
79.99400	-4.12563	-151.61179
80.09400	-4.13328	-151.96627
80.19400	-4.13703	-152.13229
80.29400	-4.14125	-152.29170
80.39400	-4.14625	-152.48725
80.49400	-4.15219	-152.73164
80.59400	-4.15891	-153.03113
80.69400	-4.16297	-153.21566
80.79400	-4.16719	-153.37344
80.89400	-4.17172	-153.56375
80.99400	-4.17641	-153.75276
81.09400	-4.18203	-153.97340
81.19400	-4.18875	-154.25874
81.29400	-4.19266	-154.42374
81.39400	-4.19656	-154.56580
81.49400	-4.20109	-154.73680
81.59400	-4.20672	-154.93685
81.69400	-4.21547	-155.29060
81.79400	-4.22047	-155.53953
81.89400	-4.22453	-155.68198
81.99400	-4.22969	-155.88498
82.09400	-4.23547	-156.12954
82.19400	-4.24297	-156.40321
82.29400	-4.24828	-156.70662
82.39400	-4.25094	-156.80283
82.49400	-4.25500	-156.94629
82.59400	-4.26000	-157.15578
82.69400	-4.26625	-157.40141
82.79400	-4.27266	-157.70444
82.89400	-4.27625	-157.86265
82.99400	-4.28016	-158.01398
83.09400	-4.28484	-158.21201
83.19400	-4.29031	-158.43861
83.29400	-4.29641	-158.69315
83.39400	-4.30313	-158.99624
83.49400	-4.30703	-159.16412
83.59400	-4.31141	-159.33396
83.69400	-4.31672	-159.54299
83.79400	-4.32297	-159.80069
83.89400	-4.32969	-160.11927
83.99400	-4.33359	-160.29580
84.09400	-4.33750	-160.46453
84.19400	-4.34203	-160.64818
84.29400	-4.34719	-160.87122
84.39400	-4.35328	-161.11746
84.49400	-4.36063	-161.45374
84.59400	-4.36375	-161.59832
84.69400	-4.36781	-161.75434
84.79400	-4.37266	-161.95476
84.89400	-4.37859	-162.19676
84.99400	-4.38563	-162.52196
85.09400	-4.39000	-162.71402
85.19400	-4.39406	-162.87658
85.29400	-4.39875	-163.06284
85.39400	-4.40391	-163.27785
85.49400	-4.40984	-163.51858
85.59400	-4.41750	-163.84707
85.69400	-4.42125	-164.05261
85.79400	-4.42516	-164.19910
85.89400	-4.43000	-164.38751
85.99400	-4.43609	-164.63664
86.09400	-4.44234	-164.94320
86.19400	-4.44625	-165.10731
86.29400	-4.45016	-165.25374
86.39400	-4.45469	-165.43585
86.49400	-4.46000	-165.65968
86.59400	-4.46625	-165.91750
86.69400	-4.47469	-166.29079
86.79400	-4.47828	-166.49556
86.89400	-4.48203	-166.62431
86.99400	-4.48656	-166.80096
87.09400	-4.49203	-167.02728
87.19400	-4.49875	-167.31866
87.29400	-4.50328	-167.52757
87.39400	-4.50750	-167.70156
87.49400	-4.51234	-167.90338
87.59400	-4.51766	-168.14508
87.69400	-4.52375	-168.37928
87.79400	-4.53109	-168.72017
87.89400	-4.53437	-168.87502
87.99400	-4.53812	-169.01991
88.09400	-4.54297	-169.20581
88.19400	-4.54875	-169.45782
88.29400	-4.55609	-169.77838
88.39400	-4.56047	-169.98878
88.49400	-4.56453	-170.15144
88.59400	-4.56937	-170.34510
88.69400	-4.57469	-170.57134
88.79400	-4.57984	-170.79253
88.89400	-4.58672	-171.09956
88.99400	-4.59078	-171.28325
89.09400	-4.59516	-171.46091
89.19400	-4.60031	-171.67099
89.29400	-4.60703	-171.93785
89.39400	-4.61469	-172.30865
89.49400	-4.61781	-172.45954
89.59400	-4.62188	-172.60280
89.69400	-4.62672	-172.83052
89.79400	-4.63203	-173.05596
89.89400	-4.63781	-173.31024
89.99400	-4.64375	-173.59798
90.09400	-4.64750	-173.76992
90.19400	-4.65188	-173.94885
90.29400	-4.65688	-174.16000
90.39400	-4.66297	-174.40961
90.49400	-4.66938	-174.72178
90.59400	-4.67344	-174.91040
90.69400	-4.67750	-175.07911
90.79400	-4.68203	-175.26945
90.89400	-4.68734	-175.49169
90.99400	-4.69344	-175.74465
91.09400	-4.70063	-176.08364
91.19400	-4.70391	-176.24044
91.29400	-4.70781	-176.38460
91.39400	-4.71250	-176.58235
91.49400	-4.71797	-176.80375
91.59400	-4.72531	-177.10944
91.69400	-4.73094	-177.38993
91.79400	-4.73516	-177.56526
91.89400	-4.74016	-177.76652
91.99400	-4.74531	-177.99239
92.09400	-4.75109	-178.23201
92.19400	-4.75766	-178.54066
92.29400	-4.76141	-178.71629
92.39400	-4.76547	-178.87616
92.49400	-4.77000	-179.07168
92.59400	-4.77563	-179.29545
92.69400	-4.78266	-179.60405
92.79400	-4.78703	-179.80717
92.89400	-4.79094	-179.97161
92.99400	-4.79531	-180.16338
93.09400	-4.80031	-180.36920
93.19400	-4.80594	-180.60820
93.29400	-4.81344	-180.90081
93.39400	-4.81781	-181.14208
93.49400	-4.82219	-181.29185
93.59400	-4.82703	-181.48148
93.69400	-4.83219	-181.68522
93.79400	-4.83859	-181.96155
93.89400	-4.84313	-182.16930
93.99400	-4.84734	-182.34001
94.09400	-4.85203	-182.51814
94.19400	-4.85734	-182.72841
94.29400	-4.86391	-182.98399
94.39400	-4.87141	-183.32905
94.49400	-4.87469	-183.46795
94.59400	-4.87859	-183.62238
94.69400	-4.88344	-183.81011
94.79400	-4.88922	-184.03926
94.89400	-4.89641	-184.34595
94.99400	-4.90062	-184.54136
95.09400	-4.90469	-184.68858
95.19400	-4.90906	-184.85789
95.29400	-4.91359	-185.03571
95.39400	-4.91922	-185.25356
95.49400	-4.92750	-185.56811
95.59400	-4.93156	-185.80900
95.69400	-4.93547	-185.94675
95.79400	-4.94047	-186.14393
95.89400	-4.94625	-186.36385
95.99400	-4.95406	-186.69760
96.09400	-4.95766	-186.86937
96.19400	-4.96156	-187.01303
96.29400	-4.96656	-187.21811
96.39400	-4.97172	-187.42953
96.49400	-4.97766	-187.66721
96.59400	-4.98516	-188.00265
96.69400	-4.98859	-188.15283
96.79400	-4.99250	-188.29167
96.89400	-4.99688	-188.46521
96.99400	-5.00219	-188.68865
97.09400	-5.00906	-188.96675
97.19400	-5.01375	-189.18300
97.29400	-5.01781	-189.34222
97.39400	-5.02250	-189.52106
97.49400	-5.02781	-189.73178
97.59400	-5.03359	-189.95719
97.69400	-5.03953	-190.18950
97.79400	-5.04453	-190.41541
97.89400	-5.04844	-190.56123
97.99400	-5.05313	-190.73154
98.09400	-5.05859	-190.95543
98.19400	-5.06750	-191.29664
98.29400	-5.07234	-191.54073
98.39400	-5.07578	-191.66383
98.49400	-5.08031	-191.84637
98.59400	-5.08594	-192.06595
98.69400	-5.09188	-192.32287
98.79400	-5.09922	-192.64314
98.89400	-5.10250	-192.80946
98.99400	-5.10625	-192.94171
99.09400	-5.11109	-193.12821
99.19400	-5.11656	-193.34099
99.29400	-5.12375	-193.65326
99.39400	-5.12766	-193.84246
99.49400	-5.13156	-193.99031
99.59400	-5.13609	-194.17310
99.69400	-5.14109	-194.37574
99.79400	-5.14703	-194.62039
99.89400	-5.15563	-194.96150
99.99400	-5.15938	-195.17477
100.09400	-5.16313	-195.30977
100.19400	-5.16781	-195.50353
100.29400	-5.17281	-195.70641
100.39400	-5.17984	-196.00469
100.49400	-5.18438	-196.21794
100.59400	-5.18859	-196.37781
100.69400	-5.19344	-196.56876
100.79400	-5.19859	-196.78667
100.89400	-5.20422	-197.01286
100.99400	-5.21156	-197.33426
101.09400	-5.21531	-197.52093
101.19400	-5.21953	-197.67423
101.29400	-5.22438	-197.88297
101.39400	-5.23016	-198.09933
101.49400	-5.23766	-198.42078
101.59400	-5.24156	-198.60898
101.69400	-5.24547	-198.76456
101.79400	-5.25000	-198.94809
101.89400	-5.25531	-199.16892
101.99400	-5.26125	-199.41898
102.09400	-5.26844	-199.75093
102.19400	-5.27203	-199.91440
102.29400	-5.27594	-200.06111
102.39400	-5.28063	-200.24759
102.49400	-5.28562	-200.44260
102.59400	-5.29297	-200.74470
102.69400	-5.29766	-200.97090
102.79400	-5.30188	-201.14520
102.89400	-5.30656	-201.34334
102.99400	-5.31172	-201.55120
103.09400	-5.31781	-201.78360
103.19400	-5.32469	-202.08691
103.29400	-5.32844	-202.26525
103.39400	-5.33266	-202.41886
103.49400	-5.33750	-202.60884
103.59400	-5.34297	-202.83590
103.69400	-5.34969	-203.10448
103.79400	-5.35500	-203.36445
103.89400	-5.35906	-203.51864
103.99400	-5.36344	-203.68946
104.09400	-5.36859	-203.89947
104.19400	-5.37469	-204.14464
104.29400	-5.38219	-204.47694
104.39400	-5.38563	-204.64227
104.49400	-5.38969	-204.78585
104.59400	-5.39453	-204.98282
104.69400	-5.40000	-205.20148
104.79400	-5.40641	-205.45399
104.89400	-5.41125	-205.68110
104.99400	-5.41562	-205.85087
105.09400	-5.42047	-206.04219
105.19400	-5.42563	-206.26973
105.29401	-5.43172	-206.49984
105.39401	-5.43891	-206.81246
105.49401	-5.44234	-206.97875
105.59401	-5.44609	-207.11951
105.69401	-5.45062	-207.29227
105.79401	-5.45609	-207.50299
105.89401	-5.46375	-207.80391
105.99401	-5.46859	-208.05630
106.09401	-5.47234	-208.20133
106.19401	-5.47672	-208.36568
106.29401	-5.48219	-208.57227
106.39401	-5.48766	-208.80339
106.49401	-5.49563	-209.12571
106.59401	-5.50000	-209.35333
106.69401	-5.50406	-209.50685
106.79401	-5.50891	-209.69741
106.89401	-5.51453	-209.92610
106.99401	-5.52141	-210.23448
107.09401	-5.52547	-210.43441
107.19401	-5.52906	-210.57750
107.29401	-5.53328	-210.74681
107.39401	-5.53797	-210.93504
107.49401	-5.54344	-211.16361
107.59401	-5.55031	-211.41461
107.69401	-5.55594	-211.69983
107.79401	-5.56078	-211.88389
107.89401	-5.56609	-212.11940
107.99401	-5.57203	-212.36289
108.09401	-5.57781	-212.63270
108.19401	-5.58172	-212.79149
108.29401	-5.58547	-212.94618
108.39401	-5.58969	-213.11121
108.49401	-5.59469	-213.30461
108.59401	-5.60047	-213.55426
108.69401	-5.60828	-213.84966
108.79401	-5.61250	-214.08720
108.89401	-5.61609	-214.22406
108.99401	-5.62078	-214.40752
109.09401	-5.62625	-214.62341
109.19401	-5.63359	-214.92429
109.29401	-5.63859	-215.16529
109.39401	-5.64297	-215.32977
109.49401	-5.64750	-215.51256
109.59401	-5.65266	-215.71507
109.69401	-5.65781	-215.92806
109.79401	-5.66406	-216.18770
109.89401	-5.66922	-216.43461
109.99401	-5.67312	-216.58133
110.09401	-5.67750	-216.75642
110.19401	-5.68312	-216.96602
110.29401	-5.69062	-217.25874
110.39401	-5.69531	-217.49803
110.49401	-5.69906	-217.63672
110.59401	-5.70344	-217.80725
110.69401	-5.70875	-218.00095
110.79401	-5.71438	-218.23321
110.89401	-5.72109	-218.49336
110.99401	-5.72672	-218.76846
111.09401	-5.73047	-218.90892
111.19401	-5.73500	-219.07578
111.29401	-5.74000	-219.25990
111.39401	-5.74719	-219.55074
111.49401	-5.75234	-219.78313
111.59401	-5.75625	-219.94084
111.69401	-5.76047	-220.09911
111.79401	-5.76547	-220.29717
111.89401	-5.77109	-220.50790
111.99401	-5.77797	-220.78051
112.09401	-5.78250	-220.99642
112.19401	-5.78656	-221.13879
112.29401	-5.79156	-221.32130
112.39401	-5.79797	-221.57675
112.49401	-5.80594	-221.93468
112.59401	-5.80938	-222.08893
112.69401	-5.81313	-222.21795
112.79401	-5.81750	-222.39131
112.89401	-5.82219	-222.57121
112.99401	-5.82781	-222.79924
113.09401	-5.83562	-223.11625
113.19401	-5.83984	-223.34309
113.29401	-5.84344	-223.47721
113.39401	-5.84797	-223.65122
113.49401	-5.85297	-223.83292
113.59401	-5.86000	-224.08545
113.69401	-5.86469	-224.31295
113.79401	-5.86875	-224.47003
113.89401	-5.87359	-224.65000
113.99401	-5.87906	-224.86302
114.09401	-5.88531	-225.10830
114.19401	-5.89359	-225.44363
114.29401	-5.89719	-225.61646
114.39401	-5.90078	-225.74733
114.49401	-5.90516	-225.91628
114.59401	-5.91031	-226.12296
114.69401	-5.91797	-226.40073
114.79401	-5.92312	-226.66767
114.89401	-5.92703	-226.80670
114.99401	-5.93141	-226.98189
115.09401	-5.93656	-227.18218
115.19401	-5.94234	-227.40552
115.29401	-5.94891	-227.68334
115.39401	-5.95297	-227.86900
115.49401	-5.95703	-228.01800
115.59401	-5.96187	-228.20899
115.69401	-5.96703	-228.41790
115.79401	-5.97344	-228.65935
115.89401	-5.97906	-228.91332
115.99401	-5.98297	-229.07121
116.09401	-5.98703	-229.21947
116.19401	-5.99219	-229.40440
116.29401	-5.99813	-229.65230
116.39401	-6.00656	-229.97451
116.49401	-6.01063	-230.19484
116.59401	-6.01422	-230.31279
116.69401	-6.01875	-230.48422
116.79401	-6.02391	-230.67842
116.89401	-6.03000	-230.90793
116.99401	-6.03531	-231.15666
117.09401	-6.03953	-231.30906
117.19401	-6.04422	-231.48200
117.29401	-6.04969	-231.68993
117.39401	-6.05547	-231.91935
117.49401	-6.06328	-232.21645
117.59401	-6.06719	-232.43378
117.69401	-6.07063	-232.53858
117.79401	-6.07500	-232.70740
117.89401	-6.08031	-232.91032
117.99401	-6.08797	-233.18306
118.09401	-6.09328	-233.45320
118.19401	-6.09703	-233.59007
118.29401	-6.10125	-233.74386
118.39401	-6.10641	-233.93467
118.49401	-6.11156	-234.14974
118.59401	-6.11844	-234.39562
118.69401	-6.12313	-234.62397
118.79401	-6.12719	-234.77697
118.89401	-6.13203	-234.95671
118.99401	-6.13766	-235.16747
119.09401	-6.14594	-235.49062
119.19401	-6.15016	-235.70707
119.29401	-6.15344	-235.82311
119.39401	-6.15766	-235.97631
119.49401	-6.16234	-236.15350
119.59401	-6.16813	-236.36441
119.69401	-6.17594	-236.65521
119.79401	-6.18094	-236.93070
119.89401	-6.18453	-237.05141
119.99401	-6.18891	-237.20932
120.09401	-6.19406	-237.40865
120.19401	-6.20078	-237.64941
120.29401	-6.20609	-237.89874
120.39401	-6.21031	-238.06193
120.49401	-6.21484	-238.23290
120.59401	-6.21969	-238.41758
120.69401	-6.22516	-238.62246
120.79401	-6.23250	-238.88919
120.89401	-6.23703	-239.12841
120.99401	-6.24094	-239.27128
121.09401	-6.24563	-239.44719
121.19401	-6.25141	-239.66275
121.29401	-6.25891	-239.96256
121.39401	-6.26344	-240.18331
121.49401	-6.26703	-240.31045
121.59401	-6.27125	-240.46814
121.69401	-6.27609	-240.64337
121.79401	-6.28156	-240.86717
121.89401	-6.28844	-241.13189
121.99401	-6.29422	-241.41993
122.09401	-6.29813	-241.56755
122.19401	-6.30250	-241.71369
122.29401	-6.30781	-241.90606
122.39401	-6.31516	-242.16776
122.49401	-6.32000	-242.42730
122.59401	-6.32359	-242.55604
122.69401	-6.32813	-242.72224
122.79401	-6.33328	-242.91995
122.89401	-6.33937	-243.14839
122.99401	-6.34703	-243.45013
123.09401	-6.35172	-243.70679
123.19401	-6.35500	-243.81177
123.29401	-6.35969	-243.98914
123.39401	-6.36453	-244.17904
123.49401	-6.37062	-244.40449
123.59401	-6.37641	-244.67148
123.69401	-6.38063	-244.83813
123.79401	-6.38516	-245.01587
123.89401	-6.39016	-245.21661
123.99401	-6.39594	-245.44682
124.09401	-6.40281	-245.72462
124.19401	-6.40750	-245.95454
124.29401	-6.41125	-246.08707
124.39401	-6.41547	-246.25190
124.49401	-6.42062	-246.45065
124.59401	-6.42766	-246.71979
124.69401	-6.43297	-246.96249
124.79401	-6.43688	-247.11597
124.89401	-6.44141	-247.27939
124.99401	-6.44641	-247.46780
125.09401	-6.45141	-247.67394
125.19401	-6.45781	-247.91266
125.29401	-6.46359	-248.18181
125.39401	-6.46766	-248.33174
125.49401	-6.47250	-248.52407
125.59401	-6.47781	-248.72027
125.69401	-6.48531	-248.98791
125.79401	-6.49047	-249.25515
125.89401	-6.49406	-249.38168
125.99401	-6.49844	-249.53555
126.09401	-6.50328	-249.73546
126.19401	-6.50891	-249.95527
126.29401	-6.51594	-250.22563
126.39401	-6.52063	-250.45830
126.49401	-6.52438	-250.59387
126.59401	-6.52906	-250.75981
126.69401	-6.53422	-250.94572
126.79401	-6.54062	-251.17671
126.89401	-6.54609	-251.43084
126.99401	-6.55031	-251.60062
127.09401	-6.55469	-251.75592
127.19401	-6.55969	-251.95479
127.29401	-6.56531	-252.15268
127.39401	-6.57266	-252.42510
127.49401	-6.57734	-252.65127
127.59401	-6.58125	-252.78816
127.69401	-6.58563	-252.95347
127.79401	-6.59078	-253.13553
127.89401	-6.59766	-253.37246
127.99401	-6.60391	-253.67317
128.09401	-6.60750	-253.80585
128.19401	-6.61156	-253.94589
128.29401	-6.61594	-254.09850
128.39401	-6.62109	-254.28000
128.49401	-6.62828	-254.52656
128.59401	-6.63469	-254.83403
128.69401	-6.63875	-254.97234
128.79401	-6.64344	-255.14179
128.89401	-6.64891	-255.34320
128.99401	-6.65531	-255.57703
129.09401	-6.66016	-255.80764
129.19401	-6.66375	-255.93248
129.29401	-6.66797	-256.08027
129.39401	-6.67250	-256.23605
129.49401	-6.67734	-256.41149
129.59401	-6.68313	-256.61883
129.69401	-6.69047	-256.91822
129.79401	-6.69453	-257.06542
129.89401	-6.69906	-257.21511
129.99401	-6.70422	-257.40471
130.09401	-6.71188	-257.65127
130.19401	-6.71828	-257.97448
130.29401	-6.72172	-258.08355
130.39401	-6.72609	-258.23861
130.49401	-6.73125	-258.42500
130.59401	-6.73656	-258.63066
130.69401	-6.74422	-258.89963
130.79401	-6.74828	-259.11587
130.89401	-6.75172	-259.22883
130.99401	-6.75609	-259.38380
131.09401	-6.76141	-259.56634
131.19401	-6.76906	-259.82592
131.29401	-6.77469	-260.11658
131.39401	-6.77797	-260.23236
131.49401	-6.78219	-260.37619
131.59401	-6.78687	-260.55086
131.69401	-6.79219	-260.75149
131.79401	-6.79891	-260.97474
131.89401	-6.80531	-261.27675
131.99401	-6.80906	-261.41173
132.09401	-6.81359	-261.57376
132.19401	-6.81875	-261.76521
132.29401	-6.82547	-262.00444
132.39401	-6.83094	-262.26029
132.49401	-6.83469	-262.39893
132.59401	-6.83906	-262.54973
132.69401	-6.84391	-262.73608
132.79401	-6.84938	-262.93388
132.89401	-6.85609	-263.17531
132.99401	-6.86141	-263.42738
133.09401	-6.86469	-263.54563
133.19401	-6.86906	-263.69214
133.29401	-6.87438	-263.87936
133.39401	-6.88172	-264.14776
133.49401	-6.88781	-264.43172
133.59401	-6.89172	-264.58326
133.69401	-6.89594	-264.72110
133.79401	-6.90062	-264.89133
133.89401	-6.90563	-265.09055
133.99401	-6.91172	-265.30784
134.09401	-6.91844	-265.59180
134.19401	-6.92234	-265.73640
134.29401	-6.92688	-265.89686
134.39401	-6.93187	-266.08008
134.49401	-6.93906	-266.32649
134.59401	-6.94453	-266.58639
134.69401	-6.94797	-266.71016
134.79401	-6.95234	-266.85831
134.89401	-6.95734	-267.04055
134.99401	-6.96266	-267.23850
135.09401	-6.96875	-267.47030
135.19401	-6.97547	-267.76376
135.29401	-6.97906	-267.89123
135.39401	-6.98344	-268.04325
135.49401	-6.98844	-268.22355
135.59401	-6.99500	-268.44734
135.69401	-7.00078	-268.71273
135.79401	-7.00469	-268.85307
135.89401	-7.00891	-268.99713
135.99401	-7.01375	-269.17246
136.09401	-7.01937	-269.38090
136.19401	-7.02609	-269.62358
136.29401	-7.03203	-269.88584
136.39401	-7.03547	-270.00719
136.49401	-7.04000	-270.15129
136.59401	-7.04531	-270.33880
136.69401	-7.05344	-270.63668
136.79401	-7.05828	-270.87489
136.89401	-7.06187	-270.98176
136.99401	-7.06609	-271.12636
137.09401	-7.07078	-271.28893
137.19401	-7.07594	-271.48136
137.29401	-7.08250	-271.69737
137.39401	-7.08875	-271.98601
137.49401	-7.09250	-272.11845
137.59401	-7.09703	-272.26621
137.69401	-7.10250	-272.46732
137.79401	-7.10984	-272.73279
137.89401	-7.11500	-272.98126
137.99401	-7.11859	-273.09424
138.09401	-7.12266	-273.24519
138.19401	-7.12734	-273.40662
138.29401	-7.13250	-273.59152
138.39401	-7.13859	-273.80052
138.49401	-7.14469	-274.06964
138.59401	-7.14891	-274.22145
138.69401	-7.15328	-274.37064
138.79401	-7.15828	-274.54641
138.89401	-7.16531	-274.77533
138.99401	-7.17156	-275.07550
139.09401	-7.17547	-275.21616
139.19401	-7.17969	-275.34789
139.29401	-7.18484	-275.52649
139.39401	-7.19078	-275.74620
139.49401	-7.19750	-275.99058
139.59401	-7.20234	-276.21704
139.69401	-7.20609	-276.33369
139.79401	-7.21094	-276.51167
139.89401	-7.21609	-276.70151
139.99401	-7.22234	-276.93039
140.09401	-7.22797	-277.18765
140.19401	-7.23172	-277.30995
140.29401	-7.23562	-277.44004
140.39401	-7.24000	-277.58774
140.49401	-7.24516	-277.76784
140.59401	-7.25156	-277.99836
140.69401	-7.25844	-278.30011
140.79401	-7.26234	-278.44170
140.89401	-7.26672	-278.56576
140.99401	-7.27172	-278.74169
141.09401	-7.27781	-278.93707
141.19401	-7.28484	-279.22636
141.29401	-7.28844	-279.35359
141.39401	-7.29266	-279.48350
141.49401	-7.29750	-279.64431
141.59401	-7.30250	-279.80950
141.69401	-7.30828	-279.99675
141.79401	-7.31547	-280.28178
141.89401	-7.31922	-280.40019
141.99401	-7.32344	-280.53218
142.09401	-7.32828	-280.69192
142.19401	-7.33469	-280.90003
142.29401	-7.34125	-281.16900
142.39401	-7.34531	-281.30147
142.49401	-7.34969	-281.43081
142.59401	-7.35469	-281.60104
142.69401	-7.35969	-281.76469
142.79401	-7.36578	-281.94144
142.89401	-7.37187	-282.19911
142.99401	-7.37578	-282.32419
143.09401	-7.38016	-282.45607
143.19401	-7.38516	-282.61489
143.29401	-7.39250	-282.85140
143.39401	-7.39859	-283.11679
143.49401	-7.40219	-283.22554
143.59401	-7.40625	-283.34293
143.69401	-7.41094	-283.48613
143.79401	-7.41609	-283.65460
143.89401	-7.42234	-283.84799
143.99401	-7.42922	-284.13388
144.09401	-7.43312	-284.25044
144.19401	-7.43734	-284.37507
144.29401	-7.44188	-284.50564
144.39401	-7.44750	-284.68928
144.49401	-7.45422	-284.93562
144.59401	-7.45844	-285.07742
144.69401	-7.46297	-285.20054
144.79401	-7.46781	-285.35777
144.89401	-7.47344	-285.54943
144.99401	-7.48016	-285.75468
145.09401	-7.48578	-286.00276
145.19401	-7.48891	-286.07297
145.29401	-7.49313	-286.18506
145.39401	-7.49797	-286.33979
145.49401	-7.50359	-286.51887
145.59401	-7.51141	-286.79669
145.69401	-7.51594	-286.94946
145.79401	-7.52016	-287.06390
145.89401	-7.52453	-287.20310
145.99401	-7.52969	-287.35679
146.09401	-7.53563	-287.54526
146.19401	-7.54344	-287.83548
146.29401	-7.54688	-287.95388
146.39401	-7.55094	-288.05116
146.49401	-7.55594	-288.19963
146.59401	-7.56391	-288.43755
146.69401	-7.56953	-288.70562
146.79401	-7.57266	-288.77375
146.89401	-7.57687	-288.89158
146.99401	-7.58188	-289.04778
147.09401	-7.58766	-289.24355
147.19401	-7.59422	-289.45592
147.29401	-7.60031	-289.70990
147.39401	-7.60344	-289.79173
147.49401	-7.60734	-289.88111
147.59401	-7.61203	-290.02702
147.69401	-7.61781	-290.21153
147.79401	-7.62516	-290.49429
147.89401	-7.62922	-290.61586
147.99401	-7.63344	-290.74058
148.09401	-7.63828	-290.89162
148.19401	-7.64391	-291.06611
148.29401	-7.65000	-291.27252
148.39401	-7.65656	-291.52519
148.49401	-7.66016	-291.63167
148.59401	-7.66438	-291.74405
148.69401	-7.66953	-291.90272
148.79401	-7.67594	-292.10460
148.89401	-7.68219	-292.36323
148.99401	-7.68609	-292.47200
149.09401	-7.69016	-292.58561
149.19401	-7.69469	-292.72097
149.29401	-7.69984	-292.87961
149.39401	-7.70641	-293.07878
149.49401	-7.71359	-293.38762
149.59401	-7.71703	-293.47634
149.69401	-7.72141	-293.58828
149.79401	-7.72672	-293.75190
149.89401	-7.73313	-293.95440
149.99401	-7.73906	-294.19670
150.09401	-7.74281	-294.30929
150.19401	-7.74687	-294.40680
150.29401	-7.75172	-294.55745
150.39401	-7.75703	-294.72920
150.49401	-7.76328	-294.92146
150.59401	-7.76984	-295.18741
150.69401	-7.77344	-295.27888
150.79401	-7.77766	-295.38420
150.89401	-7.78266	-295.53732
150.99401	-7.78844	-295.71840
151.09401	-7.79547	-295.98957
151.19401	-7.79953	-296.11138
151.29401	-7.80375	-296.21267
151.39401	-7.80859	-296.35137
151.49401	-7.81406	-296.52140
151.59401	-7.82000	-296.70322
151.69401	-7.82578	-296.92844
151.79401	-7.82969	-297.02544
151.89401	-7.83406	-297.13890
151.99401	-7.83906	-297.28377
152.09401	-7.84531	-297.47814
152.19401	-7.85266	-297.74696
152.29401	-7.85641	-297.86342
152.39401	-7.86031	-297.94905
152.49401	-7.86500	-298.08265
152.59401	-7.87016	-298.23083
152.69401	-7.87625	-298.41122
152.79401	-7.88297	-298.66618
152.89401	-7.88641	-298.74563
152.99401	-7.89078	-298.85092
153.09401	-7.89594	-298.98837
153.19401	-7.90156	-299.15592
153.29401	-7.90891	-299.41210
153.39401	-7.91328	-299.55268
153.49401	-7.91750	-299.65565
153.59401	-7.92219	-299.77462
153.69401	-7.92766	-299.93337
153.79401	-7.93375	-300.11946
153.89401	-7.94000	-300.35830
153.99401	-7.94328	-300.41286
154.09401	-7.94734	-300.50260
154.19401	-7.95219	-300.62705
154.29401	-7.95797	-300.79010
154.39401	-7.96563	-301.06145
154.49401	-7.97000	-301.19991
154.59401	-7.97438	-301.30169
154.69401	-7.97953	-301.44814
154.79401	-7.98500	-301.60826
154.89401	-7.99203	-301.80791
154.99401	-7.99719	-302.03593
155.09401	-8.00047	-302.07819
155.19401	-8.00437	-302.16542
155.29401	-8.00922	-302.29443
155.39401	-8.01484	-302.45081
155.49401	-8.02328	-302.75360
155.59401	-8.02766	-302.89280
155.69401	-8.03172	-302.98829
155.79401	-8.03641	-303.10798
155.89401	-8.04156	-303.26402
155.99401	-8.04828	-303.47571
156.09401	-8.05391	-303.71898
156.19401	-8.05719	-303.78178
156.29401	-8.06141	-303.88331
156.39401	-8.06625	-304.00905
156.49401	-8.07188	-304.17222
156.59401	-8.07844	-304.39034
156.69401	-8.08281	-304.51471
156.79401	-8.08672	-304.59550
156.89401	-8.09125	-304.71045
156.99401	-8.09656	-304.86101
157.09401	-8.10281	-305.04054
157.19401	-8.11047	-305.32965
157.29401	-8.11406	-305.40884
157.39401	-8.11828	-305.50504
157.49401	-8.12328	-305.62645
157.59401	-8.12922	-305.79439
157.69401	-8.13547	-306.00807
157.79401	-8.13953	-306.11220
157.89401	-8.14359	-306.19854
157.99401	-8.14828	-306.30893
158.09401	-8.15344	-306.45126
158.19401	-8.15922	-306.60227
158.29401	-8.16656	-306.82468
158.39401	-8.17094	-306.97656
158.49401	-8.17500	-307.05449
158.59401	-8.17984	-307.17018
158.69401	-8.18609	-307.33514
158.79401	-8.19266	-307.56962
158.89401	-8.19641	-307.63882
158.99401	-8.20047	-307.71583
159.09401	-8.20516	-307.83501
159.19401	-8.21063	-307.96576
159.29401	-8.21656	-308.14102
159.39401	-8.22375	-308.35763
159.49401	-8.22797	-308.48363
159.59401	-8.23219	-308.56499
159.69401	-8.23687	-308.66942
159.79401	-8.24234	-308.80481
159.89401	-8.24906	-309.03617
159.99401	-8.25328	-309.13287
160.09401	-8.25719	-309.21915
160.19401	-8.26188	-309.31392
160.29401	-8.26688	-309.44309
160.39401	-8.27281	-309.60241
160.49401	-8.28094	-309.85311
160.59401	-8.28469	-309.96954
160.69401	-8.28859	-310.02361
160.79401	-8.29328	-310.13405
160.89401	-8.29859	-310.25925
160.99401	-8.30547	-310.47627
161.09401	-8.30969	-310.57429
161.19401	-8.31375	-310.65094
161.29401	-8.31828	-310.73886
161.39401	-8.32344	-310.86415
161.49401	-8.32922	-311.01835
161.59401	-8.33734	-311.28857
161.69401	-8.34109	-311.35911
161.79401	-8.34531	-311.43248
161.89401	-8.35063	-311.55527
161.99401	-8.35703	-311.71480
162.09401	-8.36359	-311.95664
162.19401	-8.36703	-312.01053
162.29401	-8.37125	-312.06846
162.39401	-8.37594	-312.17277
162.49401	-8.38125	-312.31779
162.59401	-8.38766	-312.47815
162.69401	-8.39453	-312.72221
162.79401	-8.39797	-312.77883
162.89401	-8.40203	-312.84600
162.99401	-8.40719	-312.97091
163.09401	-8.41312	-313.12469
163.19401	-8.42016	-313.35846
163.29401	-8.42391	-313.43517
163.39401	-8.42797	-313.50386
163.49401	-8.43266	-313.60504
163.59401	-8.43844	-313.75575
163.69401	-8.44484	-313.91597
163.79401	-8.45063	-314.13651
163.89401	-8.45422	-314.19441
163.99401	-8.45844	-314.25649
164.09401	-8.46328	-314.37513
164.19401	-8.46891	-314.52033
164.29401	-8.47672	-314.74668
164.39401	-8.48109	-314.89363
164.49401	-8.48469	-314.92713
164.59401	-8.48906	-315.00977
164.69401	-8.49422	-315.13706
164.79401	-8.49984	-315.27796
164.89401	-8.50750	-315.53647
164.99401	-8.51109	-315.60233
165.09401	-8.51531	-315.66060
165.19401	-8.52016	-315.77715
165.29401	-8.52578	-315.90530
165.39401	-8.53375	-316.15177
165.49401	-8.53781	-316.27145
165.59401	-8.54156	-316.31386
165.69401	-8.54609	-316.39531
165.79401	-8.55125	-316.50823
165.89401	-8.55688	-316.65295
165.99401	-8.56453	-316.90314
166.09401	-8.56797	-316.96486
166.19401	-8.57203	-317.01717
166.29401	-8.57688	-317.12162
166.39401	-8.58281	-317.26077
166.49401	-8.59031	-317.50044
166.59401	-8.59438	-317.60389
166.69401	-8.59813	-317.65488
166.79401	-8.60281	-317.74268
166.89401	-8.60781	-317.85357
166.99401	-8.61313	-317.98226
167.09401	-8.62078	-318.20735
167.19401	-8.62484	-318.29727
167.29401	-8.62906	-318.36253
167.39401	-8.63422	-318.47161
167.49401	-8.64000	-318.60900
167.59401	-8.64703	-318.85839
167.69401	-8.65063	-318.90228
167.79401	-8.65453	-318.95098
167.89401	-8.65922	-319.03321
167.99401	-8.66422	-319.15006
168.09401	-8.67016	-319.30804
168.19401	-8.67797	-319.53132
168.29401	-8.68203	-319.62806
168.39401	-8.68625	-319.68465
168.49401	-8.69094	-319.78792
168.59401	-8.69688	-319.92605
168.69401	-8.70391	-320.15443
168.79401	-8.70766	-320.21847
168.89401	-8.71125	-320.26178
168.99401	-8.71562	-320.33029
169.09401	-8.72063	-320.43567
169.19401	-8.72688	-320.59920
169.29401	-8.73484	-320.85344
169.39401	-8.73859	-320.93307
169.49401	-8.74250	-320.96899
169.59401	-8.74719	-321.05204
169.69401	-8.75250	-321.17310
169.79401	-8.76016	-321.39501
169.89401	-8.76484	-321.51499
169.99401	-8.76891	-321.57281
170.09401	-8.77328	-321.64338
170.19401	-8.77828	-321.75517
170.29401	-8.78422	-321.90096
170.39401	-8.79172	-322.12028
170.49401	-8.79578	-322.23114
170.59401	-8.79953	-322.27808
170.69401	-8.80438	-322.37184
170.79401	-8.81016	-322.50997
170.89401	-8.81703	-322.72366
170.99401	-8.82078	-322.78514
171.09401	-8.82469	-322.82558
171.19401	-8.82953	-322.91755
171.29401	-8.83484	-323.04418
171.39401	-8.84109	-323.20479
171.49401	-8.84953	-323.46994
171.59401	-8.85344	-323.57681
171.69401	-8.85687	-323.59111
171.79401	-8.86203	-323.70889
171.89401	-8.86781	-323.86494
171.99401	-8.87438	-324.07576
172.09401	-8.87812	-324.14737
172.19401	-8.88203	-324.18957
172.29401	-8.88672	-324.29084
172.39401	-8.89187	-324.40510
172.49401	-8.89766	-324.55045
172.59401	-8.90438	-324.75471
172.69401	-8.90828	-324.82630
172.79401	-8.91234	-324.88176
172.89401	-8.91734	-324.98860
172.99401	-8.92313	-325.12519
173.09401	-8.93031	-325.35112
173.19401	-8.93500	-325.46076
173.29401	-8.93891	-325.50853
173.39401	-8.94313	-325.57923
173.49401	-8.94812	-325.66661
173.59401	-8.95344	-325.80441
173.69401	-8.96047	-325.98543
173.79401	-8.96469	-326.08983
173.89401	-8.96875	-326.14112
173.99401	-8.97359	-326.23208
174.09401	-8.97938	-326.35957
174.19401	-8.98734	-326.61077
174.29401	-8.99156	-326.70453
174.39401	-8.99563	-326.74176
174.49401	-9.00047	-326.82201
174.59401	-9.00578	-326.94128
174.69401	-9.01109	-327.06317
174.79401	-9.01781	-327.23492
174.89401	-9.02172	-327.31506
174.99401	-9.02562	-327.35023
175.09401	-9.03016	-327.43442
175.19401	-9.03609	-327.56606
175.29401	-9.04391	-327.79452
175.39401	-9.04828	-327.89013
175.49401	-9.05203	-327.92780
175.59401	-9.05656	-327.99491
175.69401	-9.06172	-328.09117
175.79401	-9.06719	-328.20264
175.89401	-9.07453	-328.41381
175.99401	-9.07859	-328.49208
176.09401	-9.08281	-328.52620
176.19401	-9.08766	-328.62046
176.29401	-9.09313	-328.72948
176.39401	-9.10047	-328.92147
176.49401	-9.10484	-329.02059
176.59401	-9.10859	-329.03624
176.69401	-9.11313	-329.11450
176.79401	-9.11828	-329.21079
176.89401	-9.12406	-329.34046
176.99401	-9.13156	-329.54237
177.09401	-9.13547	-329.60933
177.19401	-9.13937	-329.63821
177.29401	-9.14422	-329.70783
177.39401	-9.14922	-329.79783
177.49401	-9.15547	-329.91710
177.59401	-9.16094	-330.06284
177.69401	-9.16484	-330.10331
177.79401	-9.16922	-330.14926
177.89401	-9.17375	-330.21024
177.99401	-9.17922	-330.30304
178.09401	-9.18844	-330.51074
178.19401	-9.19344	-330.69059
178.29401	-9.19719	-330.69757
178.39401	-9.20234	-330.77866
178.49401	-9.20828	-330.90577
178.59401	-9.21609	-331.15527
178.69401	-9.21906	-331.14645
178.79401	-9.22250	-331.14904
178.89401	-9.22703	-331.21076
178.99401	-9.23172	-331.29320
179.09401	-9.23719	-331.40031
179.19401	-9.24625	-331.67091
179.29401	-9.24984	-331.73120
179.39401	-9.25344	-331.73844
179.49401	-9.25812	-331.80884
179.59401	-9.26344	-331.91416
179.69401	-9.27141	-332.12924
179.79401	-9.27578	-332.22088
179.89401	-9.27937	-332.23435
179.99401	-9.28375	-332.29592
180.09401	-9.28875	-332.37660
180.19401	-9.29422	-332.49089
180.29401	-9.30203	-332.68869
180.39401	-9.30625	-332.78367
180.49401	-9.31016	-332.80572
180.59401	-9.31484	-332.87597
180.69401	-9.32016	-332.97694
180.79401	-9.32766	-333.18576
180.89401	-9.33188	-333.25961
180.99401	-9.33562	-333.27109
181.09401	-9.34000	-333.33242
181.19401	-9.34531	-333.42052
181.29401	-9.35156	-333.57012
181.39401	-9.35969	-333.81623
181.49401	-9.36313	-333.85682
181.59401	-9.36688	-333.85533
181.69401	-9.37156	-333.93022
181.79401	-9.37703	-334.04180
181.89401	-9.38469	-334.24518
181.99401	-9.38906	-334.34311
182.09401	-9.39297	-334.36680
182.19401	-9.39719	-334.42041
182.29401	-9.40203	-334.49644
182.39401	-9.40734	-334.59455
182.49401	-9.41453	-334.76874
182.59401	-9.41969	-334.91713
182.69401	-9.42344	-334.91775
182.79401	-9.42812	-334.98028
182.89401	-9.43391	-335.10116
182.99401	-9.44141	-335.31833
183.09401	-9.44578	-335.39793
183.19401	-9.44969	-335.40615
183.29401	-9.45422	-335.47309
183.39401	-9.45891	-335.54798
183.49401	-9.46438	-335.65328
183.59401	-9.47141	-335.82327
183.69401	-9.47656	-335.96444
183.79401	-9.48031	-335.97142
183.89401	-9.48469	-336.02417
183.99401	-9.49016	-336.12886
184.09401	-9.49812	-336.33465
184.19401	-9.50266	-336.45096
184.29401	-9.50641	-336.45195
184.39401	-9.51078	-336.51066
184.49401	-9.51594	-336.59565
184.59401	-9.52156	-336.72085
184.69401	-9.52891	-336.91394
184.79401	-9.53328	-337.00958
184.89401	-9.53703	-337.02105
184.99401	-9.54172	-337.08477
185.09401	-9.54703	-337.18300
185.19401	-9.55453	-337.37925
185.29401	-9.55922	-337.48969
185.39401	-9.56344	-337.50391
185.49401	-9.56766	-337.56638
185.59401	-9.57250	-337.63427
185.69401	-9.57813	-337.73673
185.79401	-9.58578	-337.92797
185.89401	-9.59000	-338.02155
185.99401	-9.59375	-338.02959
186.09401	-9.59859	-338.09873
186.19401	-9.60422	-338.20650
186.29401	-9.61125	-338.39244
186.39401	-9.61563	-338.47296
186.49401	-9.61984	-338.50002
186.59401	-9.62438	-338.55802
186.69401	-9.62938	-338.63878
186.79401	-9.63531	-338.76568
186.89401	-9.64359	-339.01796
186.99401	-9.64719	-339.05971
187.09401	-9.65078	-339.04243
187.19401	-9.65547	-339.11839
187.29401	-9.66094	-339.23492
187.39401	-9.66812	-339.42747
187.49401	-9.67250	-339.50132
187.59401	-9.67656	-339.53235
187.69401	-9.68125	-339.58963
187.79401	-9.68672	-339.70648
187.89401	-9.69234	-339.83386
187.99401	-9.69984	-340.04372
188.09401	-9.70359	-340.09239
188.19401	-9.70734	-340.09555
188.29401	-9.71203	-340.15536
188.39401	-9.71750	-340.27088
188.49401	-9.72422	-340.43700
188.59401	-9.72953	-340.56205
188.69401	-9.73328	-340.57522
188.79401	-9.73766	-340.62326
188.89401	-9.74266	-340.70548
188.99401	-9.74844	-340.82225
189.09401	-9.75641	-341.04726
189.19401	-9.76047	-341.12087
189.29401	-9.76422	-341.10779
189.39401	-9.76891	-341.18035
189.49401	-9.77359	-341.25656
189.59401	-9.77969	-341.36936
189.69401	-9.78500	-341.50332
189.79401	-9.78922	-341.52856
189.89401	-9.79359	-341.57267
189.99401	-9.79828	-341.63725
190.09401	-9.80391	-341.73450
190.19401	-9.81172	-341.89582
190.29401	-9.81672	-342.03544
190.39401	-9.82047	-342.02367
190.49401	-9.82531	-342.07982
190.59401	-9.83094	-342.18320
190.69401	-9.83828	-342.35063
190.79401	-9.84297	-342.44737
190.89401	-9.84672	-342.44487
190.99401	-9.85125	-342.48695
191.09401	-9.85609	-342.55245
191.19401	-9.86141	-342.63402
191.29401	-9.86922	-342.81698
191.39401	-9.87344	-342.89771
191.49401	-9.87703	-342.88830
191.59401	-9.88125	-342.90665
191.69401	-9.88625	-342.97809
191.79401	-9.89375	-343.11372
191.89401	-9.89938	-343.28121
191.99401	-9.90328	-343.27221
192.09401	-9.90781	-343.31051
192.19401	-9.91297	-343.38492
192.29401	-9.91859	-343.48321
192.39401	-9.92625	-343.64924
192.49401	-9.93094	-343.75620
192.59401	-9.93469	-343.73924
192.69401	-9.93938	-343.78669
192.79401	-9.94453	-343.85625
192.89401	-9.95172	-344.02010
192.99401	-9.95625	-344.10998
193.09401	-9.96000	-344.11275
193.19401	-9.96422	-344.12536
193.29401	-9.96906	-344.19626
193.39401	-9.97469	-344.28963
193.49401	-9.98172	-344.43137
193.59401	-9.98656	-344.54334
193.69401	-9.99031	-344.51705
193.79401	-9.99469	-344.55639
193.89401	-9.99984	-344.62509
193.99401	-10.00687	-344.75154
194.09401	-10.01266	-344.89962
194.19401	-10.01688	-344.90106
194.29401	-10.02109	-344.93122
194.39401	-10.02578	-344.98060
194.49401	-10.03141	-345.06300
194.59401	-10.03875	-345.20108
194.69401	-10.04453	-345.36597
194.79401	-10.04797	-345.32234
194.89401	-10.05250	-345.35348
194.99401	-10.05906	-345.47049
195.09401	-10.06859	-345.80672
195.19401	-10.07109	-345.74923
195.29401	-10.07406	-345.68048
195.39401	-10.07859	-345.73245
195.49401	-10.08359	-345.80904
195.59401	-10.08891	-345.90513
195.69401	-10.09609	-346.04859
195.79401	-10.10156	-346.19659
195.89401	-10.10469	-346.15391
195.99401	-10.10891	-346.18139
196.09401	-10.11391	-346.24517
196.19401	-10.12141	-346.41260
196.29401	-10.12703	-346.57165
196.39401	-10.13078	-346.55675
196.49401	-10.13531	-346.60077
196.59401	-10.14031	-346.67146
196.69401	-10.14594	-346.76793
196.79401	-10.15250	-346.90672
196.89401	-10.15734	-347.00185
196.99401	-10.16125	-346.99431
197.09401	-10.16609	-347.04238
197.19401	-10.17172	-347.13882
197.29401	-10.17938	-347.33075
197.39401	-10.18391	-347.40961
197.49401	-10.18766	-347.39181
197.59401	-10.19172	-347.41035
197.69401	-10.19641	-347.47362
197.79401	-10.20188	-347.55802
197.89401	-10.20953	-347.73421
197.99401	-10.21453	-347.85420
198.09401	-10.21844	-347.83831
198.19401	-10.22313	-347.87816
198.29401	-10.22859	-347.96226
198.39401	-10.23531	-348.08266
198.49401	-10.24000	-348.12933
198.59401	-10.24391	-348.10612
198.69401	-10.24828	-348.11124
198.79401	-10.25344	-348.17305
198.89401	-10.25891	-348.24693
198.99401	-10.26641	-348.39821
199.09401	-10.27141	-348.48329
199.19401	-10.27500	-348.44285
199.29401	-10.27938	-348.47456
199.39401	-10.28469	-348.56716
199.49401	-10.29156	-348.71766
199.59401	-10.29672	-348.80903
199.69401	-10.30078	-348.81157
[truncated: 7,654 more rows]
