# Supplementary material for: Strengthening of 3D Printed Fused Deposition Manufactured Parts Using the Fill Compositing Technique
Source: PLoS One. 2015 Apr 16;10(4):e0122915. doi: 10.1371/journal.pone.0122915 (PMC4400136; doi:10.1371/journal.pone.0122915)
Supplement: S1 File — This is the raw data and information on all the samples presented in this manuscript. (ZIP) [file pone.0122915.s001.zip › Specimen_RawData_60.csv]

Time	Extension	Load
(sec)	(mm)	(N)
0.00000	0.00000	0.00667
0.10000	-0.00031	0.00990
0.20000	-0.00156	-0.00529
0.30000	-0.00656	0.00558
0.40000	-0.01656	0.00032
0.50000	-0.02297	-0.00478
0.60000	-0.02859	-0.00424
0.70000	-0.03469	-0.00321
0.80000	-0.04156	-0.01230
0.90000	-0.04641	-0.00302
1.00000	-0.05109	0.00310
1.10000	-0.05609	0.00335
1.20000	-0.06188	-0.00055
1.30000	-0.06828	-0.01320
1.40000	-0.07297	-0.00527
1.50000	-0.07703	0.00280
1.60000	-0.08141	0.00083
1.70000	-0.08625	-0.00828
1.80000	-0.09172	-0.00815
1.90000	-0.09891	0.00431
2.00000	-0.10328	-0.00014
2.10000	-0.10750	0.00464
2.20000	-0.11250	-0.00043
2.30000	-0.11844	-0.00303
2.40000	-0.12516	-0.00613
2.50000	-0.12984	-0.00502
2.60000	-0.13406	-0.00081
2.70000	-0.13859	-0.00416
2.80000	-0.14375	-0.00081
2.90000	-0.14938	0.00260
3.00000	-0.15656	-0.00388
3.10000	-0.16047	-0.00027
3.20000	-0.16469	-0.00063
3.30000	-0.16953	-0.00065
3.40000	-0.17500	-0.00030
3.50000	-0.18063	-0.00488
3.60000	-0.18563	-0.00638
3.70000	-0.19000	-0.00382
3.80000	-0.19469	0.00067
3.90000	-0.19984	-0.00290
4.00000	-0.20516	0.00060
4.10000	-0.21203	-0.00194
4.20000	-0.21672	-0.00136
4.30000	-0.22109	0.00068
4.40000	-0.22594	-0.00075
4.50000	-0.23188	-0.00356
4.60000	-0.23922	0.00556
4.70000	-0.24313	0.00042
4.80000	-0.24703	-0.00003
4.90000	-0.25125	-0.00199
5.00000	-0.25594	-0.00143
5.10000	-0.26125	0.00424
5.20000	-0.26781	-0.00118
5.30000	-0.27281	-0.00610
5.40000	-0.27719	0.00311
5.50000	-0.28234	-0.00498
5.60000	-0.28828	-0.00398
5.70000	-0.29547	-0.00517
5.80000	-0.30000	-0.00369
5.90000	-0.30406	-0.00657
6.00000	-0.30875	-0.00200
6.10000	-0.31422	-0.00290
6.20000	-0.32047	-0.00502
6.30000	-0.32797	0.00242
6.40000	-0.33078	-0.00204
6.50000	-0.33469	-0.00085
6.60000	-0.33969	-0.00493
6.70000	-0.34594	-0.00670
6.80000	-0.35313	-0.00416
6.90000	-0.35703	0.00307
7.00000	-0.36109	-0.00076
7.10000	-0.36547	-0.00632
7.20000	-0.37000	-0.00345
7.30000	-0.37547	-0.00438
7.40000	-0.38234	-0.00387
7.50000	-0.38766	-0.00216
7.60000	-0.39172	-0.00154
7.70000	-0.39687	-0.00666
7.80000	-0.40266	-0.00692
7.90000	-0.40969	-0.00272
8.00000	-0.41359	-0.00821
8.10000	-0.41750	0.00104
8.20000	-0.42203	-0.00339
8.30000	-0.42734	0.00196
8.40000	-0.43297	-0.00292
8.50000	-0.43969	0.00358
8.60000	-0.44484	-0.00111
8.70000	-0.44875	0.00036
8.80000	-0.45328	0.00171
8.90000	-0.45844	-0.00264
9.00000	-0.46547	0.00485
9.10000	-0.47063	-0.00001
9.20000	-0.47438	0.00010
9.30000	-0.47891	-0.00182
9.40000	-0.48422	-0.00451
9.50000	-0.49000	-0.00376
9.60000	-0.49703	-0.00319
9.70000	-0.50109	-0.00208
9.80000	-0.50516	-0.00664
9.90000	-0.51000	0.00050
10.00000	-0.51547	-0.00371
10.10000	-0.52266	0.00155
10.20000	-0.52703	0.00084
10.30000	-0.53125	0.00285
10.40000	-0.53563	0.01052
10.50000	-0.54078	0.00651
10.60000	-0.54656	-0.00311
10.70000	-0.55359	-0.00366
10.80000	-0.55750	0.00271
10.90000	-0.56156	-0.00295
11.00000	-0.56656	0.00286
11.10000	-0.57266	0.00357
11.20000	-0.57938	-0.00868
11.30000	-0.58391	-0.00037
11.40000	-0.58781	-0.00353
11.50000	-0.59234	-0.00192
11.60000	-0.59734	-0.00438
11.70000	-0.60313	-0.00181
11.80000	-0.61063	-0.00169
11.90000	-0.61469	-0.00005
12.00000	-0.61875	-0.00456
12.10000	-0.62359	-0.00333
12.20000	-0.62906	0.00222
12.30000	-0.63594	0.00121
12.40000	-0.64063	-0.00052
12.50000	-0.64437	-0.00282
12.60000	-0.64891	-0.00590
12.70000	-0.65406	-0.00078
12.80000	-0.66000	0.00377
12.90000	-0.66687	-0.00123
13.00000	-0.67094	-0.00414
13.10000	-0.67531	0.00109
13.20000	-0.68047	-0.00332
13.30000	-0.68609	-0.00350
13.40000	-0.69250	-0.00572
13.50000	-0.69781	-0.00357
13.60000	-0.70156	-0.00359
13.70000	-0.70594	-0.00750
13.80000	-0.71094	0.00363
13.90000	-0.71688	0.00209
14.00000	-0.72406	-0.00103
14.10000	-0.72781	-0.00228
14.20000	-0.73203	-0.00119
14.30000	-0.73687	0.00076
14.40000	-0.74219	-0.00756
14.50000	-0.74859	0.00293
14.60000	-0.75391	-0.00304
14.70000	-0.75797	-0.00201
14.80000	-0.76266	0.00228
14.90000	-0.76797	-0.00286
15.00000	-0.77391	0.00257
15.10000	-0.78078	-0.00232
15.20000	-0.78500	0.00071
15.30000	-0.78891	-0.00719
15.40000	-0.79375	0.00248
15.50000	-0.79969	-0.00038
15.60000	-0.80766	-0.00016
15.70000	-0.81187	-0.00754
15.80000	-0.81531	0.00397
15.90000	-0.81984	0.00559
16.00000	-0.82469	0.00022
16.10000	-0.82984	-0.00362
16.20000	-0.83625	-0.00597
16.30000	-0.84094	0.00451
16.40000	-0.84531	0.00095
16.50000	-0.85000	0.00021
16.60000	-0.85547	-0.00445
16.70000	-0.86281	-0.00369
16.80000	-0.86766	-0.00300
16.90000	-0.87156	-0.00727
17.00000	-0.87594	-0.00052
17.10000	-0.88094	-0.00072
17.20000	-0.88656	-0.00423
17.30000	-0.89344	-0.00331
17.40000	-0.89797	-0.01060
17.50000	-0.90203	0.00114
17.60000	-0.90656	0.00268
17.70000	-0.91187	0.00021
17.80000	-0.91812	-0.00003
17.90000	-0.92359	-0.00217
18.00000	-0.92812	0.00234
18.10000	-0.93281	-0.00482
18.20000	-0.93766	-0.00779
18.30000	-0.94328	-0.00178
18.40000	-0.95000	-0.00402
18.50000	-0.95438	-0.00240
18.60000	-0.95844	-0.00317
18.70000	-0.96328	0.00095
18.80000	-0.96891	0.00747
18.90000	-0.97609	0.00190
19.00000	-0.98109	-0.00365
19.10000	-0.98531	0.00486
19.20000	-0.99016	-0.00440
19.30000	-0.99547	0.00104
19.40000	-1.00078	0.00330
19.50000	-1.00688	0.00580
19.60000	-1.01156	0.00516
19.70000	-1.01547	-0.00215
19.80000	-1.02016	-0.00160
19.90000	-1.02531	-0.00297
20.00000	-1.03219	0.00035
20.10000	-1.03766	0.00124
20.20000	-1.04156	0.00430
20.30000	-1.04641	0.00493
20.40000	-1.05172	0.00036
20.50000	-1.05766	-0.00279
20.60000	-1.06453	0.00047
20.70000	-1.06891	0.00196
20.80000	-1.07250	0.00375
20.90000	-1.07688	0.00266
21.00000	-1.08172	-0.00515
21.10000	-1.08781	-0.00067
21.20000	-1.09375	-0.00253
21.30000	-1.09813	-0.00297
21.40000	-1.10250	-0.00302
21.50000	-1.10734	-0.00396
21.60000	-1.11328	-0.00139
21.70000	-1.11984	0.00424
21.80000	-1.12469	0.00395
21.90000	-1.12859	0.00445
22.00000	-1.13297	-0.00223
22.10000	-1.13844	-0.00020
22.20000	-1.14734	-0.00210
22.30000	-1.15328	0.00386
22.40000	-1.15656	-0.00937
22.50000	-1.16094	-0.00120
22.60000	-1.16609	0.00361
22.70000	-1.17156	0.00058
22.80000	-1.17844	-0.00401
22.90000	-1.18203	-0.00235
23.00000	-1.18609	-0.00251
23.10000	-1.19063	0.00175
23.20000	-1.19609	0.00903
23.30000	-1.20328	-0.00483
23.40000	-1.20844	0.00244
23.50000	-1.21234	-0.00301
23.60000	-1.21672	-0.00193
23.70000	-1.22203	-0.00263
23.80000	-1.22797	-0.00123
23.90000	-1.23500	0.00405
24.00000	-1.23906	-0.00191
24.10000	-1.24297	-0.00034
24.20000	-1.24766	-0.00319
24.30000	-1.25313	-0.00217
24.40000	-1.26031	0.00207
24.50000	-1.26516	-0.00387
24.60000	-1.26891	-0.00324
24.70000	-1.27344	-0.00604
24.80000	-1.27828	0.00012
24.90000	-1.28391	0.00293
25.00000	-1.29078	0.00016
25.10000	-1.29562	-0.00326
25.20000	-1.29984	-0.00698
25.30000	-1.30453	-0.02035
25.40000	-1.30953	-0.10992
25.50000	-1.31609	-0.17574
25.60000	-1.32172	-0.37769
25.70000	-1.32562	-0.52235
25.80000	-1.33000	-0.65955
25.90000	-1.33516	-0.84123
26.00000	-1.34109	-1.04883
26.10000	-1.34875	-1.32721
26.20000	-1.35281	-1.52954
26.30000	-1.35656	-1.66383
26.40000	-1.36141	-1.85137
26.50000	-1.36672	-2.05860
26.60000	-1.37297	-2.29491
26.70000	-1.37813	-2.51951
26.80000	-1.38219	-2.68288
26.90000	-1.38641	-2.85202
27.00000	-1.39109	-3.03014
27.10000	-1.39672	-3.24571
27.20000	-1.40359	-3.51282
27.30000	-1.40906	-3.76072
27.40000	-1.41281	-3.91130
27.50000	-1.41734	-4.07408
27.60000	-1.42234	-4.27790
27.70000	-1.42922	-4.52656
27.80000	-1.43516	-4.81203
27.90000	-1.43922	-4.96733
28.00000	-1.44359	-5.13902
28.10000	-1.44875	-5.34427
28.20000	-1.45406	-5.55125
28.30000	-1.46078	-5.80976
28.40000	-1.46594	-6.05093
28.50000	-1.46984	-6.21076
28.60000	-1.47438	-6.38339
28.70000	-1.47984	-6.59692
28.80000	-1.48656	-6.86933
28.90000	-1.49172	-7.10199
29.00000	-1.49547	-7.25561
29.10000	-1.49984	-7.42544
29.20000	-1.50484	-7.62668
29.30000	-1.51078	-7.85946
29.40000	-1.51797	-8.13178
29.50000	-1.52281	-8.37697
29.60000	-1.52656	-8.52737
29.70000	-1.53125	-8.70955
29.80000	-1.53641	-8.91593
29.90000	-1.54281	-9.16321
30.00000	-1.54859	-9.42694
30.10000	-1.55266	-9.59459
30.20000	-1.55688	-9.76367
30.30000	-1.56187	-9.96992
30.40000	-1.56766	-10.19993
30.50000	-1.57531	-10.49180
30.60000	-1.57984	-10.72541
30.70000	-1.58359	-10.86630
30.80000	-1.58813	-11.05602
30.90000	-1.59344	-11.26867
31.00000	-1.60016	-11.54484
31.10000	-1.60531	-11.79381
31.20000	-1.60953	-11.98137
31.30000	-1.61406	-12.16442
31.40000	-1.61906	-12.37328
31.50000	-1.62516	-12.61829
31.60000	-1.63344	-12.95166
31.70000	-1.63844	-13.28607
31.80000	-1.64109	-13.40173
31.90000	-1.64547	-13.58474
32.00000	-1.65047	-13.78892
32.10000	-1.65688	-14.06343
32.20000	-1.66250	-14.32478
32.30000	-1.66656	-14.50044
32.40000	-1.67078	-14.68861
32.50000	-1.67562	-14.89504
32.60000	-1.68109	-15.12139
32.70000	-1.68766	-15.39871
32.80000	-1.69281	-15.65764
32.90000	-1.69687	-15.82306
33.00000	-1.70156	-16.02569
33.10000	-1.70672	-16.24136
33.20000	-1.71297	-16.50411
33.30000	-1.71859	-16.77162
33.40000	-1.72266	-16.95946
33.50000	-1.72687	-17.14311
33.60000	-1.73141	-17.32471
33.70000	-1.73672	-17.55140
33.80000	-1.74281	-17.79335
33.90000	-1.74859	-18.05419
34.00000	-1.75312	-18.25418
34.10000	-1.75828	-18.46042
34.20000	-1.76406	-18.70481
34.30000	-1.77109	-18.99173
34.40000	-1.77547	-19.20597
34.50000	-1.77953	-19.36594
34.60000	-1.78391	-19.55142
34.70000	-1.78844	-19.73933
34.80000	-1.79391	-19.96074
34.90000	-1.80078	-20.22921
35.00000	-1.80641	-20.50072
35.10000	-1.81031	-20.65834
35.20000	-1.81500	-20.84525
35.30000	-1.82016	-21.07451
35.40000	-1.82641	-21.31760
35.50000	-1.83172	-21.55939
35.60000	-1.83609	-21.74222
35.70000	-1.84047	-21.93144
35.80000	-1.84547	-22.13164
35.90000	-1.85109	-22.35369
36.00000	-1.85828	-22.64145
36.10000	-1.86406	-22.91810
36.20000	-1.86766	-23.06704
36.30000	-1.87188	-23.24854
36.40000	-1.87672	-23.45376
36.50000	-1.88375	-23.72758
36.60000	-1.88953	-24.01093
36.70000	-1.89328	-24.16186
36.80000	-1.89766	-24.33748
36.90000	-1.90250	-24.54052
37.00000	-1.90781	-24.76631
37.10000	-1.91406	-25.01767
37.20000	-1.91938	-25.26997
37.30000	-1.92328	-25.43115
37.40000	-1.92766	-25.61240
37.50000	-1.93250	-25.81206
37.60000	-1.93859	-26.05055
37.70000	-1.94547	-26.34765
37.80000	-1.94969	-26.52021
37.90000	-1.95359	-26.68220
38.00000	-1.95797	-26.85349
38.10000	-1.96297	-27.05623
38.20000	-1.96969	-27.30489
38.30000	-1.97703	-27.64375
38.40000	-1.98125	-27.80506
38.50000	-1.98609	-28.01062
38.60000	-1.99172	-28.23992
38.70000	-1.99844	-28.50923
38.80000	-2.00391	-28.76459
38.90000	-2.00719	-28.91145
39.00000	-2.01172	-29.09148
39.10000	-2.01656	-29.30466
39.20000	-2.02172	-29.51820
39.30000	-2.02813	-29.77671
39.40000	-2.03344	-30.03819
39.50000	-2.03734	-30.18263
39.60000	-2.04188	-30.37781
39.70000	-2.04672	-30.58892
39.80000	-2.05359	-30.85052
39.90000	-2.05984	-31.14775
40.00000	-2.06359	-31.30637
40.10000	-2.06797	-31.47453
40.20000	-2.07297	-31.69333
40.30000	-2.07844	-31.92155
40.40000	-2.08531	-32.20128
40.50000	-2.09078	-32.48038
40.60000	-2.09422	-32.61870
40.70000	-2.09859	-32.79882
40.80000	-2.10344	-32.99754
40.90000	-2.10969	-33.24795
41.00000	-2.11609	-33.55236
41.10000	-2.12000	-33.71619
41.20000	-2.12422	-33.89163
41.30000	-2.12906	-34.08979
41.40000	-2.13484	-34.33464
41.50000	-2.14187	-34.62405
41.60000	-2.14750	-34.91721
41.70000	-2.15109	-35.05221
41.80000	-2.15547	-35.23508
41.90000	-2.16031	-35.43289
42.00000	-2.16609	-35.66142
42.10000	-2.17266	-35.95935
42.20000	-2.17688	-36.13865
42.30000	-2.18125	-36.32767
42.40000	-2.18625	-36.52960
42.50000	-2.19203	-36.76812
42.60000	-2.19906	-37.04954
42.70000	-2.20422	-37.31077
42.80000	-2.20766	-37.43909
42.90000	-2.21234	-37.63299
43.00000	-2.21766	-37.85888
43.10000	-2.22469	-38.13469
43.20000	-2.23016	-38.41278
43.30000	-2.23391	-38.56375
43.40000	-2.23813	-38.74604
43.50000	-2.24281	-38.94035
43.60000	-2.24813	-39.16248
43.70000	-2.25438	-39.42301
43.80000	-2.26063	-39.71881
43.90000	-2.26469	-39.88087
44.00000	-2.26906	-40.07227
44.10000	-2.27437	-40.29210
44.20000	-2.28109	-40.56953
44.30000	-2.28688	-40.84770
44.40000	-2.29031	-40.98814
44.50000	-2.29453	-41.17183
44.60000	-2.29938	-41.37499
44.70000	-2.30484	-41.61511
44.80000	-2.31109	-41.87161
44.90000	-2.31734	-42.15661
45.00000	-2.32125	-42.33229
45.10000	-2.32563	-42.51182
45.20000	-2.33047	-42.71544
45.30000	-2.33656	-42.97410
45.40000	-2.34328	-43.28368
45.50000	-2.34750	-43.44931
45.60000	-2.35156	-43.61740
45.70000	-2.35641	-43.82977
45.80000	-2.36188	-44.06656
45.90000	-2.36828	-44.32129
46.00000	-2.37422	-44.60642
46.10000	-2.37797	-44.76517
46.20000	-2.38250	-44.95241
46.30000	-2.38766	-45.17669
46.40000	-2.39422	-45.43711
46.50000	-2.40016	-45.72227
46.60000	-2.40391	-45.87107
46.70000	-2.40828	-46.05823
46.80000	-2.41297	-46.26035
46.90000	-2.41844	-46.49968
47.00000	-2.42594	-46.78959
47.10000	-2.43219	-47.11856
47.20000	-2.43547	-47.24129
47.30000	-2.44000	-47.42897
47.40000	-2.44516	-47.67944
47.50000	-2.45125	-47.93524
47.60000	-2.45672	-48.21374
47.70000	-2.46063	-48.39466
47.80000	-2.46500	-48.58346
47.90000	-2.47016	-48.81291
48.00000	-2.47594	-49.06592
48.10000	-2.48391	-49.39369
48.20000	-2.48922	-49.73449
48.30000	-2.49234	-49.85947
48.40000	-2.49656	-50.03686
48.50000	-2.50141	-50.26225
48.60000	-2.50734	-50.52889
48.70000	-2.51297	-50.80338
48.80000	-2.51703	-50.98334
48.90000	-2.52141	-51.16501
49.00000	-2.52609	-51.37320
49.10000	-2.53172	-51.61643
49.20000	-2.53906	-51.90575
49.30000	-2.54438	-52.19651
49.40000	-2.54828	-52.34525
49.50000	-2.55281	-52.55401
49.60000	-2.55781	-52.77476
49.70000	-2.56359	-53.03279
49.80000	-2.56953	-53.29970
49.90000	-2.57406	-53.50823
50.00000	-2.57844	-53.68973
50.10000	-2.58297	-53.88973
50.20000	-2.58812	-54.10930
50.30000	-2.59422	-54.36756
50.40000	-2.60031	-54.64984
50.50000	-2.60438	-54.81493
50.60000	-2.60891	-55.00487
50.70000	-2.61422	-55.23146
50.80000	-2.62031	-55.49642
50.90000	-2.62656	-55.77580
51.00000	-2.63078	-55.95765
51.10000	-2.63516	-56.13216
51.20000	-2.64000	-56.34708
51.30000	-2.64516	-56.57110
51.40000	-2.65078	-56.80171
51.50000	-2.65719	-57.08228
51.60000	-2.66109	-57.24268
51.70000	-2.66531	-57.40583
51.80000	-2.67000	-57.61012
51.90000	-2.67609	-57.84931
52.00000	-2.68438	-58.22340
52.10000	-2.68813	-58.38071
52.20000	-2.69234	-58.55127
52.30000	-2.69734	-58.74464
52.40000	-2.70266	-58.98682
52.50000	-2.70906	-59.24137
52.60000	-2.71484	-59.53071
52.70000	-2.71844	-59.65912
52.80000	-2.72297	-59.85064
52.90000	-2.72766	-60.05411
53.00000	-2.73375	-60.29728
53.10000	-2.74063	-60.61937
53.20000	-2.74438	-60.76849
53.30000	-2.74828	-60.92935
53.40000	-2.75297	-61.12324
53.50000	-2.75797	-61.33834
53.60000	-2.76359	-61.56488
53.70000	-2.77078	-61.87707
53.80000	-2.77469	-62.04047
53.90000	-2.77906	-62.20946
54.00000	-2.78391	-62.40029
54.10000	-2.78922	-62.62125
54.20000	-2.79656	-62.93826
54.30000	-2.80078	-63.11255
54.40000	-2.80516	-63.26371
54.50000	-2.80969	-63.45614
54.60000	-2.81469	-63.64863
54.70000	-2.82047	-63.87546
54.80000	-2.82844	-64.20293
54.90000	-2.83219	-64.35064
55.00000	-2.83672	-64.51577
55.10000	-2.84266	-64.74835
55.20000	-2.85188	-65.10477
55.30000	-2.85594	-65.35062
55.40000	-2.85859	-65.41999
55.50000	-2.86297	-65.59924
55.60000	-2.86797	-65.82706
55.70000	-2.87297	-66.04147
55.80000	-2.87859	-66.27281
55.90000	-2.88500	-66.55028
56.00000	-2.88875	-66.70608
56.10000	-2.89281	-66.86685
56.20000	-2.89797	-67.07902
56.30000	-2.90469	-67.35564
56.40000	-2.91156	-67.68781
56.50000	-2.91484	-67.81022
56.60000	-2.91891	-67.96714
56.70000	-2.92375	-68.16839
56.80000	-2.92906	-68.39547
56.90000	-2.93547	-68.66249
57.00000	-2.94297	-69.00327
57.10000	-2.94641	-69.14045
57.20000	-2.95031	-69.29359
57.30000	-2.95500	-69.49730
57.40000	-2.96063	-69.74160
57.50000	-2.96734	-70.04998
57.60000	-2.97172	-70.23601
57.70000	-2.97594	-70.40168
57.80000	-2.98047	-70.59222
57.90000	-2.98594	-70.81644
58.00000	-2.99203	-71.07113
58.10000	-2.99844	-71.38237
58.20000	-3.00219	-71.52916
58.30000	-3.00656	-71.70667
58.40000	-3.01188	-71.93212
58.50000	-3.01859	-72.20964
58.60000	-3.02484	-72.50861
58.70000	-3.02844	-72.64581
58.80000	-3.03266	-72.81927
58.90000	-3.03734	-73.02502
59.00000	-3.04234	-73.24774
59.10000	-3.04844	-73.49190
59.20000	-3.05547	-73.83486
59.30000	-3.05922	-73.98196
59.40000	-3.06375	-74.15903
59.50000	-3.06875	-74.37857
59.60000	-3.07469	-74.62745
59.70000	-3.08109	-74.92618
59.80000	-3.08516	-75.09907
59.90000	-3.08938	-75.27368
60.00000	-3.09422	-75.48691
60.10000	-3.09953	-75.71219
60.20000	-3.10563	-75.97220
60.30000	-3.11203	-76.27741
60.40000	-3.11578	-76.43583
60.50000	-3.12031	-76.60546
60.60000	-3.12500	-76.81450
60.70000	-3.13078	-77.06571
60.80000	-3.13812	-77.40325
60.90000	-3.14219	-77.58423
61.00000	-3.14641	-77.74292
61.10000	-3.15109	-77.94158
61.20000	-3.15641	-78.17998
61.30000	-3.16266	-78.43658
61.40000	-3.16828	-78.73266
61.50000	-3.17203	-78.87959
61.60000	-3.17625	-79.03815
61.70000	-3.18109	-79.24010
61.80000	-3.18688	-79.48726
61.90000	-3.19453	-79.81694
62.00000	-3.19906	-80.04011
62.10000	-3.20297	-80.18397
62.20000	-3.20734	-80.36610
62.30000	-3.21234	-80.58680
62.40000	-3.21844	-80.83452
62.50000	-3.22547	-81.16064
62.60000	-3.22953	-81.32899
62.70000	-3.23391	-81.49842
62.80000	-3.23906	-81.70871
62.90000	-3.24516	-81.97004
63.00000	-3.25203	-82.28483
63.10000	-3.25594	-82.46854
63.20000	-3.26000	-82.63183
63.30000	-3.26484	-82.85067
63.40000	-3.27016	-83.08598
63.50000	-3.27547	-83.30820
63.60000	-3.28172	-83.59302
63.70000	-3.28578	-83.75992
63.80000	-3.29000	-83.93554
63.90000	-3.29500	-84.13284
64.00000	-3.30172	-84.41345
64.10000	-3.31031	-84.83301
64.20000	-3.31359	-84.97901
64.30000	-3.31734	-85.12238
64.40000	-3.32219	-85.34265
64.50000	-3.32687	-85.56017
64.60000	-3.33219	-85.78400
64.70000	-3.33781	-86.03315
64.80000	-3.34172	-86.19507
64.90000	-3.34625	-86.38969
65.00000	-3.35156	-86.60665
65.10000	-3.35797	-86.87802
65.20000	-3.36484	-87.20902
65.30000	-3.36891	-87.37997
65.40000	-3.37297	-87.54081
65.50000	-3.37750	-87.72886
65.60000	-3.38266	-87.94965
65.70000	-3.38906	-88.22124
65.80000	-3.39609	-88.55980
65.90000	-3.39969	-88.71875
66.00000	-3.40391	-88.87631
66.10000	-3.40891	-89.08933
66.20000	-3.41469	-89.33938
66.30000	-3.42125	-89.64097
66.40000	-3.42547	-89.83197
66.50000	-3.42953	-89.99263
66.60000	-3.43422	-90.17521
66.70000	-3.43922	-90.40116
66.80000	-3.44531	-90.64474
66.90000	-3.45234	-90.97485
67.00000	-3.45625	-91.14836
67.10000	-3.46062	-91.30884
67.20000	-3.46516	-91.50481
67.30000	-3.47063	-91.73381
67.40000	-3.47781	-92.04991
67.50000	-3.48234	-92.25474
67.60000	-3.48656	-92.41872
67.70000	-3.49109	-92.61081
67.80000	-3.49641	-92.82843
67.90000	-3.50219	-93.07846
68.00000	-3.50797	-93.31594
68.10000	-3.51250	-93.52222
68.20000	-3.51656	-93.67973
68.30000	-3.52172	-93.87763
68.40000	-3.52781	-94.12815
68.50000	-3.53531	-94.45430
68.60000	-3.53953	-94.65069
68.70000	-3.54344	-94.79826
68.80000	-3.54781	-94.97152
68.90000	-3.55313	-95.19185
69.00000	-3.55891	-95.44086
69.10000	-3.56563	-95.71869
69.20000	-3.57000	-95.93265
69.30000	-3.57406	-96.08445
69.40000	-3.57891	-96.27340
69.50000	-3.58453	-96.50100
69.60000	-3.59141	-96.79472
69.70000	-3.59578	-96.99384
69.80000	-3.59984	-97.15193
69.90000	-3.60438	-97.33491
70.00000	-3.60938	-97.54438
70.10000	-3.61516	-97.77818
70.20000	-3.62266	-98.08230
70.30000	-3.62656	-98.27464
70.40000	-3.63047	-98.40924
70.50000	-3.63484	-98.58354
70.60000	-3.64047	-98.80111
70.70000	-3.64844	-99.13805
70.80000	-3.65328	-99.36887
70.90000	-3.65734	-99.52442
71.00000	-3.66203	-99.71014
71.10000	-3.66719	-99.91310
71.20000	-3.67281	-100.14473
71.30000	-3.68000	-100.46396
71.40000	-3.68375	-100.62560
71.50000	-3.68781	-100.77593
71.60000	-3.69266	-100.97663
71.70000	-3.69875	-101.22634
71.80000	-3.70641	-101.57041
71.90000	-3.71047	-101.74902
72.00000	-3.71422	-101.88234
72.10000	-3.71891	-102.07804
72.20000	-3.72391	-102.29363
72.30000	-3.72953	-102.53479
72.40000	-3.73625	-102.84009
72.50000	-3.74016	-103.02100
72.60000	-3.74453	-103.18241
72.70000	-3.74953	-103.38241
72.80000	-3.75500	-103.61556
72.90000	-3.76203	-103.92872
73.00000	-3.76625	-104.13545
73.10000	-3.77031	-104.28812
73.20000	-3.77500	-104.47356
73.30000	-3.78047	-104.70636
73.40000	-3.78703	-104.98212
73.50000	-3.79406	-105.31997
73.60000	-3.79734	-105.45352
73.70000	-3.80125	-105.59671
73.80000	-3.80594	-105.79088
73.90000	-3.81125	-106.01580
74.00000	-3.81766	-106.30304
74.10000	-3.82297	-106.55864
74.20000	-3.82703	-106.72294
74.30000	-3.83172	-106.89698
74.40000	-3.83656	-107.09567
74.50000	-3.84203	-107.33791
74.60000	-3.84922	-107.64418
74.70000	-3.85359	-107.86475
74.80000	-3.85766	-108.02244
74.90000	-3.86281	-108.23880
75.00000	-3.86859	-108.47075
75.10000	-3.87563	-108.75930
75.20000	-3.87969	-108.97006
75.30000	-3.88359	-109.11666
75.40000	-3.88813	-109.31009
75.50000	-3.89344	-109.53277
75.60000	-3.89937	-109.77793
75.70000	-3.90656	-110.08456
75.80000	-3.91063	-110.29837
75.90000	-3.91484	-110.43742
76.00000	-3.91969	-110.64345
76.10000	-3.92531	-110.86562
76.20000	-3.93219	-111.17789
76.30000	-3.93641	-111.38496
76.40000	-3.94047	-111.52716
76.50000	-3.94500	-111.71654
76.60000	-3.95016	-111.92383
76.70000	-3.95609	-112.17735
76.80000	-3.96328	-112.48178
76.90000	-3.96734	-112.66776
77.00000	-3.97141	-112.82701
77.10000	-3.97609	-113.02477
77.20000	-3.98188	-113.26189
77.30000	-3.98922	-113.57198
77.40000	-3.99344	-113.78329
77.50000	-3.99719	-113.92525
77.60000	-4.00172	-114.10787
77.70000	-4.00688	-114.31757
77.80000	-4.01266	-114.57125
77.90000	-4.02000	-114.87343
78.00000	-4.02406	-115.08331
78.10000	-4.02828	-115.23190
78.20000	-4.03297	-115.41410
78.30000	-4.03859	-115.64849
78.40000	-4.04484	-115.91486
78.50000	-4.04969	-116.14045
78.60000	-4.05391	-116.31379
78.70000	-4.05844	-116.49029
78.80000	-4.06344	-116.69969
78.90000	-4.06953	-116.95123
79.00000	-4.07703	-117.27638
79.10000	-4.08078	-117.45470
79.20000	-4.08500	-117.61137
79.30000	-4.09000	-117.81816
79.40000	-4.09594	-118.06701
79.50000	-4.10328	-118.40346
79.60000	-4.10703	-118.58191
79.70000	-4.11109	-118.72865
79.80000	-4.11578	-118.92047
79.90000	-4.12156	-119.16446
80.00000	-4.12844	-119.46329
80.10000	-4.13516	-119.80183
80.20000	-4.13828	-119.95005
80.30000	-4.14203	-120.09125
80.40000	-4.14672	-120.29014
80.50000	-4.15188	-120.51305
80.60000	-4.15781	-120.76551
80.70000	-4.16297	-121.01450
80.80000	-4.16703	-121.18723
80.90000	-4.17172	-121.37222
81.00000	-4.17734	-121.61143
81.10000	-4.18328	-121.87313
81.20000	-4.19016	-122.16815
81.30000	-4.19484	-122.40772
81.40000	-4.19875	-122.56162
81.50000	-4.20344	-122.75288
81.60000	-4.20828	-122.95935
81.70000	-4.21469	-123.21731
81.80000	-4.21984	-123.48215
81.90000	-4.22438	-123.66689
82.00000	-4.22938	-123.87380
82.10000	-4.23469	-124.10539
82.20000	-4.24063	-124.36252
82.30000	-4.24797	-124.68808
82.40000	-4.25125	-124.86282
82.50000	-4.25516	-125.00732
82.60000	-4.26016	-125.22000
82.70000	-4.26609	-125.47773
82.80000	-4.27234	-125.77619
82.90000	-4.27672	-125.98293
83.00000	-4.28078	-126.14888
83.10000	-4.28531	-126.32641
83.20000	-4.29016	-126.53586
83.30000	-4.29547	-126.76106
83.40000	-4.30313	-127.06466
83.50000	-4.30766	-127.31397
83.60000	-4.31172	-127.47030
83.70000	-4.31641	-127.66556
83.80000	-4.32188	-127.89264
83.90000	-4.32891	-128.17289
84.00000	-4.33359	-128.41634
84.10000	-4.33750	-128.57772
84.20000	-4.34203	-128.75821
84.30000	-4.34719	-128.96942
84.40000	-4.35281	-129.20186
84.50000	-4.36016	-129.50803
84.60000	-4.36453	-129.72772
84.70000	-4.36859	-129.87737
84.80000	-4.37344	-130.07800
84.90000	-4.37891	-130.29608
85.00000	-4.38625	-130.60284
85.10000	-4.39047	-130.82732
85.20000	-4.39453	-130.98052
85.30000	-4.39922	-131.17179
85.40000	-4.40422	-131.36894
85.50000	-4.40984	-131.61713
85.60000	-4.41641	-131.89232
85.70000	-4.42078	-132.08866
85.80000	-4.42500	-132.26126
85.90000	-4.42984	-132.46350
86.00000	-4.43516	-132.66899
86.10000	-4.44203	-132.94743
86.20000	-4.44766	-133.22964
86.30000	-4.45141	-133.36556
86.40000	-4.45563	-133.53640
86.50000	-4.46063	-133.73865
86.60000	-4.46641	-133.97230
86.70000	-4.47469	-134.30721
86.80000	-4.47875	-134.53235
86.90000	-4.48266	-134.66871
87.00000	-4.48719	-134.85232
87.10000	-4.49250	-135.05383
87.20000	-4.49859	-135.30870
87.30000	-4.50328	-135.52359
87.40000	-4.50703	-135.66411
87.50000	-4.51156	-135.83539
87.60000	-4.51656	-136.02893
87.70000	-4.52234	-136.25823
87.80000	-4.53031	-136.55360
87.90000	-4.53547	-136.83523
88.00000	-4.53875	-136.93920
88.10000	-4.54313	-137.10169
88.20000	-4.54875	-137.30623
88.30000	-4.55797	-137.66056
88.40000	-4.56219	-137.90953
88.50000	-4.56547	-138.02455
88.60000	-4.57000	-138.19966
88.70000	-4.57516	-138.39807
88.80000	-4.58031	-138.60074
88.90000	-4.58719	-138.87924
89.00000	-4.59172	-139.09906
89.10000	-4.59547	-139.24752
89.20000	-4.60016	-139.43025
89.30000	-4.60594	-139.64991
89.40000	-4.61359	-139.95580
89.50000	-4.61781	-140.18022
89.60000	-4.62141	-140.31559
89.70000	-4.62578	-140.49312
89.80000	-4.63109	-140.70021
89.90000	-4.63719	-140.95484
90.00000	-4.64531	-141.28923
90.10000	-4.64906	-141.48900
90.20000	-4.65281	-141.62700
90.30000	-4.65750	-141.80371
90.40000	-4.66281	-142.03495
90.50000	-4.66984	-142.31332
90.60000	-4.67453	-142.55440
90.70000	-4.67844	-142.71052
90.80000	-4.68281	-142.88850
90.90000	-4.68797	-143.07998
91.00000	-4.69375	-143.32716
91.10000	-4.70109	-143.62024
91.20000	-4.70531	-143.84766
91.30000	-4.70906	-143.98971
91.40000	-4.71391	-144.17528
91.50000	-4.71953	-144.41031
91.60000	-4.72703	-144.71810
91.70000	-4.73156	-144.94886
91.80000	-4.73516	-145.08960
91.90000	-4.73953	-145.25963
92.00000	-4.74438	-145.44974
92.10000	-4.74937	-145.66658
92.20000	-4.75625	-145.93092
92.30000	-4.76234	-146.23377
92.40000	-4.76609	-146.38422
92.50000	-4.77078	-146.56025
92.60000	-4.77641	-146.78058
92.70000	-4.78375	-147.08209
92.80000	-4.78828	-147.31981
92.90000	-4.79187	-147.45346
93.00000	-4.79625	-147.62905
93.10000	-4.80125	-147.82494
93.20000	-4.80672	-148.05740
93.30000	-4.81328	-148.32538
93.40000	-4.81906	-148.60678
93.50000	-4.82281	-148.75129
93.60000	-4.82734	-148.92268
93.70000	-4.83266	-149.13371
93.80000	-4.83922	-149.39055
93.90000	-4.84437	-149.64503
94.00000	-4.84859	-149.82074
94.10000	-4.85328	-149.99959
94.20000	-4.85828	-150.23233
94.30000	-4.86438	-150.47488
94.40000	-4.87188	-150.77770
94.50000	-4.87594	-150.99077
94.60000	-4.87922	-151.10780
94.70000	-4.88375	-151.27903
94.80000	-4.88891	-151.49465
94.90000	-4.89625	-151.77336
95.00000	-4.90156	-152.04965
95.10000	-4.90547	-152.20968
95.20000	-4.90984	-152.37752
95.30000	-4.91516	-152.58186
95.40000	-4.92063	-152.81107
95.50000	-4.92875	-153.11879
95.60000	-4.93391	-153.42811
95.70000	-4.93750	-153.56793
95.80000	-4.94281	-153.78900
95.90000	-4.94828	-154.03636
96.00000	-4.95406	-154.28647
96.10000	-4.95813	-154.46515
96.20000	-4.96172	-154.61551
96.30000	-4.96578	-154.77955
96.40000	-4.97031	-154.96640
96.50000	-4.97609	-155.20234
96.60000	-4.98422	-155.53127
96.70000	-4.98969	-155.84467
96.80000	-4.99344	-155.97858
96.90000	-4.99813	-156.16091
97.00000	-5.00391	-156.39427
97.10000	-5.01016	-156.67297
97.20000	-5.01453	-156.88638
97.30000	-5.01859	-157.04611
97.40000	-5.02297	-157.23242
97.50000	-5.02812	-157.44831
97.60000	-5.03375	-157.67176
97.70000	-5.04094	-157.96672
97.80000	-5.04562	-158.20113
97.90000	-5.04953	-158.35775
98.00000	-5.05406	-158.54563
98.10000	-5.05953	-158.76913
98.20000	-5.06641	-159.05628
98.30000	-5.07234	-159.35490
98.40000	-5.07594	-159.50979
98.50000	-5.08047	-159.67798
98.60000	-5.08578	-159.89494
98.70000	-5.09094	-160.11499
98.80000	-5.09750	-160.38857
98.90000	-5.10219	-160.62081
99.00000	-5.10594	-160.78028
99.10000	-5.11047	-160.96607
99.20000	-5.11578	-161.17401
99.30000	-5.12250	-161.44446
99.40000	-5.12844	-161.73859
99.50000	-5.13203	-161.88516
99.60000	-5.13625	-162.04399
99.70000	-5.14109	-162.23712
99.80000	-5.14656	-162.45958
99.90000	-5.15328	-162.72601
100.00000	-5.15922	-163.01088
100.10000	-5.16313	-163.15554
100.20000	-5.16750	-163.31857
100.30000	-5.17234	-163.50488
100.40000	-5.17875	-163.74345
100.50000	-5.18484	-164.02015
100.60000	-5.18922	-164.19704
100.70000	-5.19375	-164.38127
100.80000	-5.19891	-164.57997
100.90000	-5.20453	-164.80134
101.00000	-5.21172	-165.08153
101.10000	-5.21563	-165.28580
101.20000	-5.21922	-165.41529
101.30000	-5.22391	-165.59826
101.40000	-5.22938	-165.81507
101.50000	-5.23688	-166.09001
101.60000	-5.24188	-166.33789
101.70000	-5.24563	-166.48224
101.80000	-5.24984	-166.64341
101.90000	-5.25453	-166.81963
102.00000	-5.25969	-167.01657
102.10000	-5.26656	-167.26328
102.20000	-5.27328	-167.60616
102.30000	-5.27688	-167.73763
102.40000	-5.28156	-167.91672
102.50000	-5.28719	-168.12377
102.60000	-5.29547	-168.43639
102.70000	-5.29922	-168.65289
102.80000	-5.30266	-168.76383
102.90000	-5.30687	-168.92880
103.00000	-5.31172	-169.11551
103.10000	-5.31719	-169.33890
103.20000	-5.32391	-169.58158
103.30000	-5.33016	-169.88237
103.40000	-5.33359	-170.00334
103.50000	-5.33781	-170.16648
103.60000	-5.34266	-170.34441
103.70000	-5.34922	-170.58370
103.80000	-5.35500	-170.86829
103.90000	-5.35922	-171.02852
104.00000	-5.36344	-171.18692
104.10000	-5.36828	-171.36483
104.20000	-5.37375	-171.57264
104.30000	-5.38000	-171.80140
104.40000	-5.38625	-172.07508
104.50000	-5.39016	-172.22865
104.60000	-5.39500	-172.40199
104.70000	-5.40109	-172.64080
104.80000	-5.41047	-173.00306
104.90000	-5.41406	-173.22089
105.00000	-5.41688	-173.30581
105.10000	-5.42125	-173.47217
105.20000	-5.42594	-173.66292
105.30001	-5.43125	-173.87865
105.40001	-5.43719	-174.11721
105.50001	-5.44359	-174.41015
105.60001	-5.44734	-174.56488
105.70001	-5.45188	-174.73538
105.80001	-5.45703	-174.93859
105.90001	-5.46344	-175.17197
106.00001	-5.46875	-175.43347
106.10001	-5.47266	-175.57997
106.20001	-5.47703	-175.75732
106.30001	-5.48203	-175.95707
106.40001	-5.48766	-176.17856
106.50001	-5.49500	-176.45459
106.60001	-5.50078	-176.74679
106.70001	-5.50422	-176.87404
106.80001	-5.50875	-177.04991
106.90001	-5.51391	-177.25994
107.00001	-5.52094	-177.52597
107.10001	-5.52609	-177.79650
107.20001	-5.52984	-177.94260
107.30001	-5.53422	-178.10822
107.40001	-5.53906	-178.30017
107.50001	-5.54453	-178.51220
107.60001	-5.55125	-178.76886
107.70001	-5.55672	-179.04782
107.80001	-5.56047	-179.20360
107.90001	-5.56500	-179.37556
108.00001	-5.57031	-179.59100
108.10001	-5.57781	-179.86675
108.20001	-5.58313	-180.13825
108.30001	-5.58656	-180.27666
108.40001	-5.59094	-180.44807
108.50001	-5.59594	-180.64889
108.60001	-5.60156	-180.86399
108.70001	-5.60906	-181.16346
108.80001	-5.61359	-181.41100
108.90001	-5.61703	-181.53821
109.00001	-5.62156	-181.71422
109.10001	-5.62641	-181.90342
109.20001	-5.63266	-182.13780
109.30001	-5.63969	-182.46743
109.40001	-5.64375	-182.63984
109.50001	-5.64781	-182.80327
109.60001	-5.65250	-182.98359
109.70001	-5.65781	-183.20580
109.80001	-5.66438	-183.43623
109.90001	-5.66953	-183.69894
110.00001	-5.67359	-183.86003
110.10001	-5.67828	-184.03552
110.20001	-5.68344	-184.23557
110.30001	-5.69000	-184.48743
110.40001	-5.69672	-184.80267
110.50001	-5.70031	-184.94873
110.60001	-5.70437	-185.09762
110.70001	-5.70891	-185.28253
110.80001	-5.71453	-185.49089
110.90001	-5.72141	-185.74484
111.00001	-5.72672	-186.02124
111.10001	-5.73047	-186.14970
111.20001	-5.73531	-186.34354
111.30001	-5.74109	-186.56464
111.40001	-5.74922	-186.87433
111.50001	-5.75437	-187.15701
111.60001	-5.75734	-187.26163
111.70001	-5.76156	-187.41880
111.80001	-5.76609	-187.60063
111.90001	-5.77109	-187.79916
112.00001	-5.77688	-188.02676
112.10001	-5.78359	-188.31936
112.20001	-5.78734	-188.47860
112.30001	-5.79188	-188.64116
112.40001	-5.79703	-188.84654
112.50001	-5.80438	-189.12444
112.60001	-5.81016	-189.41672
112.70001	-5.81375	-189.55329
112.80001	-5.81812	-189.72622
112.90001	-5.82328	-189.92409
113.00001	-5.82875	-190.15463
113.10001	-5.83453	-190.37402
113.20001	-5.84000	-190.63200
113.30001	-5.84406	-190.78900
113.40001	-5.84844	-190.96297
113.50001	-5.85359	-191.16211
113.60001	-5.86031	-191.41527
113.70001	-5.86656	-191.70140
113.80001	-5.87016	-191.85778
113.90001	-5.87437	-192.01297
114.00001	-5.87953	-192.21187
114.10001	-5.88531	-192.45356
114.20001	-5.89266	-192.72870
114.30001	-5.89797	-193.02054
114.40001	-5.90141	-193.14876
114.50001	-5.90594	-193.31565
114.60001	-5.91078	-193.50822
114.70001	-5.91687	-193.74333
114.80001	-5.92266	-194.00509
114.90001	-5.92672	-194.18539
115.00001	-5.93109	-194.35073
115.10001	-5.93594	-194.54281
115.20001	-5.94141	-194.76408
115.30001	-5.94828	-195.02658
115.40001	-5.95422	-195.32079
115.50001	-5.95766	-195.44908
115.60001	-5.96203	-195.61420
115.70001	-5.96703	-195.81942
115.80001	-5.97375	-196.06453
115.90001	-5.97969	-196.35057
116.00001	-5.98344	-196.49804
116.10001	-5.98766	-196.65396
116.20001	-5.99250	-196.83902
116.30001	-5.99828	-197.06149
116.40001	-6.00469	-197.31130
116.50001	-6.01109	-197.60986
116.60001	-6.01453	-197.74422
116.70001	-6.01875	-197.89650
116.80001	-6.02375	-198.08759
116.90001	-6.03016	-198.31644
117.00001	-6.03656	-198.61571
117.10001	-6.04016	-198.75771
117.20001	-6.04422	-198.90533
117.30001	-6.04906	-199.08178
117.40001	-6.05469	-199.29640
117.50001	-6.06094	-199.53409
117.60001	-6.06828	-199.85045
117.70001	-6.07172	-200.00459
117.80001	-6.07625	-200.15207
117.90001	-6.08094	-200.33965
118.00001	-6.08656	-200.54822
118.10001	-6.09297	-200.82617
118.20001	-6.09703	-200.99188
118.30001	-6.10141	-201.14380
118.40001	-6.10609	-201.32715
118.50001	-6.11156	-201.52560
118.60001	-6.11859	-201.79260
118.70001	-6.12469	-202.07602
118.80001	-6.12828	-202.20491
118.90001	-6.13281	-202.38088
119.00001	-6.13797	-202.58203
119.10001	-6.14484	-202.82668
119.20001	-6.15047	-203.09220
119.30001	-6.15438	-203.26886
119.40001	-6.15859	-203.42377
119.50001	-6.16344	-203.61011
119.60001	-6.16875	-203.81230
119.70001	-6.17500	-204.05954
119.80001	-6.18094	-204.33675
119.90001	-6.18437	-204.45970
120.00001	-6.18859	-204.61266
120.10001	-6.19344	-204.78925
120.20001	-6.19922	-204.99918
120.30001	-6.20625	-205.28789
120.40001	-6.21047	-205.45883
120.50001	-6.21484	-205.61033
120.60001	-6.22000	-205.80500
120.70001	-6.22609	-206.04163
120.80001	-6.23438	-206.34641
120.90001	-6.23922	-206.62065
121.00001	-6.24219	-206.71320
121.10001	-6.24641	-206.87389
121.20001	-6.25125	-207.05490
121.30001	-6.25797	-207.30923
121.40001	-6.26438	-207.62320
121.50001	-6.26797	-207.76799
121.60001	-6.27203	-207.91946
121.70001	-6.27672	-208.08889
121.80001	-6.28188	-208.28767
121.90001	-6.28813	-208.51831
122.00001	-6.29406	-208.80356
122.10001	-6.29781	-208.94380
122.20001	-6.30234	-209.10853
122.30001	-6.30750	-209.30840
122.40001	-6.31406	-209.55192
122.50001	-6.32125	-209.86329
122.60001	-6.32500	-210.02738
122.70001	-6.32906	-210.18000
122.80001	-6.33328	-210.34373
122.90001	-6.33828	-210.52969
123.00001	-6.34438	-210.76462
123.10001	-6.35125	-211.06237
123.20001	-6.35484	-211.20250
123.30001	-6.35922	-211.35616
123.40001	-6.36422	-211.54578
123.50001	-6.37062	-211.78734
123.60001	-6.37750	-212.07727
123.70001	-6.38141	-212.23809
123.80001	-6.38562	-212.39850
123.90001	-6.39031	-212.57864
124.00001	-6.39562	-212.78070
124.10001	-6.40188	-213.01292
124.20001	-6.40844	-213.30318
124.30001	-6.41188	-213.43197
124.40001	-6.41609	-213.58843
124.50001	-6.42109	-213.77094
124.60001	-6.42797	-214.01769
124.70001	-6.43484	-214.33850
124.80001	-6.43844	-214.47630
124.90001	-6.44219	-214.61581
125.00001	-6.44688	-214.77742
125.10001	-6.45203	-214.96995
125.20001	-6.45781	-215.19394
125.30001	-6.46422	-215.45893
125.40001	-6.46813	-215.62156
125.50001	-6.47250	-215.78276
125.60001	-6.47766	-215.96643
125.70001	-6.48422	-216.21424
125.80001	-6.49109	-216.51396
125.90001	-6.49484	-216.65089
126.00001	-6.49891	-216.81254
126.10001	-6.50359	-216.97724
126.20001	-6.50891	-217.19095
126.30001	-6.51516	-217.40769
126.40001	-6.52203	-217.71808
126.50001	-6.52547	-217.84878
126.60001	-6.52969	-217.99935
126.70001	-6.53484	-218.19010
126.80001	-6.54094	-218.41305
126.90001	-6.54750	-218.71004
127.00001	-6.55156	-218.86708
127.10001	-6.55578	-219.01911
127.20001	-6.56063	-219.19653
127.30001	-6.56625	-219.41118
127.40001	-6.57297	-219.65927
127.50001	-6.57891	-219.95074
127.60001	-6.58219	-220.07006
127.70001	-6.58656	-220.23344
127.80001	-6.59141	-220.42821
127.90001	-6.59719	-220.64653
128.00001	-6.60406	-220.92876
128.10001	-6.60813	-221.08817
128.20001	-6.61219	-221.24271
128.30001	-6.61688	-221.42610
128.40001	-6.62203	-221.62457
128.50001	-6.62844	-221.86764
128.60001	-6.63594	-222.18876
128.70001	-6.63953	-222.35318
128.80001	-6.64375	-222.50192
128.90001	-6.64875	-222.69511
129.00001	-6.65516	-222.92233
129.10001	-6.66125	-223.19834
129.20001	-6.66500	-223.34938
129.30001	-6.66922	-223.51110
129.40001	-6.67406	-223.68118
129.50001	-6.67953	-223.90181
129.60001	-6.68594	-224.14795
129.70001	-6.69297	-224.45679
129.80001	-6.69625	-224.60966
129.90001	-6.70063	-224.76527
130.00001	-6.70578	-224.97270
130.10001	-6.71109	-225.18252
130.20001	-6.71703	-225.42842
130.30001	-6.72125	-225.61529
130.40001	-6.72547	-225.77180
130.50001	-6.73016	-225.94148
130.60001	-6.73563	-226.15767
130.70001	-6.74234	-226.41367
130.80001	-6.74922	-226.73471
130.90001	-6.75234	-226.86641
131.00001	-6.75672	-227.01290
131.10001	-6.76156	-227.21168
131.20001	-6.76766	-227.44308
131.30001	-6.77406	-227.72756
131.40001	-6.77797	-227.89408
131.50001	-6.78219	-228.04262
131.60001	-6.78687	-228.22078
131.70001	-6.79188	-228.41628
131.80001	-6.79781	-228.63762
131.90001	-6.80516	-228.93813
132.00001	-6.80938	-229.13298
132.10001	-6.81391	-229.29884
132.20001	-6.81891	-229.49098
132.30001	-6.82547	-229.73190
132.40001	-6.83219	-230.04621
132.50001	-6.83547	-230.17101
132.60001	-6.83938	-230.30950
132.70001	-6.84391	-230.49073
132.80001	-6.84875	-230.67869
132.90001	-6.85469	-230.90109
133.00001	-6.86187	-231.20990
133.10001	-6.86578	-231.37280
133.20001	-6.87016	-231.53108
133.30001	-6.87516	-231.72092
133.40001	-6.88063	-231.93422
133.50001	-6.88766	-232.20958
133.60001	-6.89188	-232.38839
133.70001	-6.89594	-232.54508
133.80001	-6.90062	-232.71494
133.90001	-6.90578	-232.91062
134.00001	-6.91156	-233.13223
134.10001	-6.91844	-233.41314
134.20001	-6.92188	-233.54350
134.30001	-6.92609	-233.69758
134.40001	-6.93109	-233.87626
134.50001	-6.93719	-234.10162
134.60001	-6.94453	-234.38942
134.70001	-6.94891	-234.58815
134.80001	-6.95297	-234.73133
134.90001	-6.95750	-234.90250
135.00001	-6.96250	-235.08373
135.10001	-6.96891	-235.32283
135.20001	-6.97656	-235.64854
135.30001	-6.97969	-235.77023
135.40001	-6.98375	-235.91442
135.50001	-6.98844	-236.09392
135.60001	-6.99375	-236.27989
135.70001	-6.99984	-236.49858
135.80001	-7.00438	-236.68699
135.90001	-7.00859	-236.85642
136.00001	-7.01359	-237.02925
136.10001	-7.01906	-237.22839
136.20001	-7.02563	-237.47464
136.30001	-7.03359	-237.80692
136.40001	-7.03672	-237.93443
136.50001	-7.04062	-238.05372
136.60001	-7.04531	-238.23678
136.70001	-7.05109	-238.43607
136.80001	-7.05875	-238.74311
136.90001	-7.06266	-238.91470
137.00001	-7.06656	-239.04800
137.10001	-7.07172	-239.23342
137.20001	-7.07719	-239.44716
137.30001	-7.08359	-239.67840
137.40001	-7.08969	-239.95690
137.50001	-7.09297	-240.09557
137.60001	-7.09719	-240.22873
137.70001	-7.10234	-240.42684
137.80001	-7.10844	-240.65578
137.90001	-7.11500	-240.93197
138.00001	-7.11875	-241.08280
138.10001	-7.12266	-241.22356
138.20001	-7.12734	-241.38856
138.30001	-7.13266	-241.59081
138.40001	-7.13891	-241.82209
138.50001	-7.14656	-242.14612
138.60001	-7.14984	-242.29158
138.70001	-7.15406	-242.42137
138.80001	-7.15906	-242.61160
138.90001	-7.16516	-242.82718
139.00001	-7.17219	-243.13071
139.10001	-7.17609	-243.29638
139.20001	-7.18000	-243.43307
139.30001	-7.18453	-243.61546
139.40001	-7.18953	-243.79556
139.50001	-7.19547	-244.01289
139.60001	-7.20328	-244.32962
139.70001	-7.20703	-244.50570
139.80001	-7.21094	-244.63440
139.90001	-7.21609	-244.82955
140.00001	-7.22219	-245.06597
140.10001	-7.22891	-245.35780
140.20001	-7.23266	-245.50875
140.30001	-7.23656	-245.64523
140.40001	-7.24109	-245.81830
140.50001	-7.24594	-246.00345
140.60001	-7.25141	-246.20570
140.70001	-7.25859	-246.47570
140.80001	-7.26359	-246.72268
140.90001	-7.26781	-246.86350
141.00001	-7.27281	-247.04717
141.10001	-7.27891	-247.28274
141.20001	-7.28578	-247.57080
141.30001	-7.28953	-247.72704
141.40001	-7.29328	-247.86332
141.50001	-7.29781	-248.03194
141.60001	-7.30313	-248.23336
141.70001	-7.30906	-248.46743
141.80001	-7.31641	-248.74024
141.90001	-7.32047	-248.94616
142.00001	-7.32469	-249.09893
142.10001	-7.32938	-249.27765
142.20001	-7.33469	-249.48280
142.30001	-7.34188	-249.76742
142.40001	-7.34594	-249.95467
142.50001	-7.35000	-250.10169
142.60001	-7.35453	-250.27034
142.70001	-7.35984	-250.46769
142.80001	-7.36594	-250.70313
142.90001	-7.37359	-251.02597
143.00001	-7.37672	-251.15967
143.10001	-7.38078	-251.30025
143.20001	-7.38578	-251.49208
143.30001	-7.39188	-251.72171
143.40001	-7.39859	-252.02346
143.50001	-7.40266	-252.18627
143.60001	-7.40688	-252.34118
143.70001	-7.41156	-252.52143
143.80001	-7.41656	-252.71580
143.90001	-7.42250	-252.93657
144.00001	-7.43047	-253.27468
144.10001	-7.43422	-253.44101
144.20001	-7.43828	-253.58832
144.30001	-7.44344	-253.79002
144.40001	-7.44969	-254.02924
144.50001	-7.45625	-254.32450
144.60001	-7.45969	-254.46627
144.70001	-7.46375	-254.60774
144.80001	-7.46844	-254.79493
144.90001	-7.47375	-255.00840
145.00001	-7.47953	-255.23412
145.10001	-7.48641	-255.53420
145.20001	-7.49031	-255.70533
145.30001	-7.49422	-255.83839
145.40001	-7.49875	-256.01506
145.50001	-7.50484	-256.24606
145.60001	-7.51391	-256.62839
145.70001	-7.51781	-256.84071
145.80001	-7.52156	-256.97231
145.90001	-7.52625	-257.15640
146.00001	-7.53125	-257.36773
146.10001	-7.53672	-257.58484
146.20001	-7.54266	-257.84254
146.30001	-7.54641	-258.00779
146.40001	-7.55047	-258.16706
146.50001	-7.55500	-258.34423
146.60001	-7.56063	-258.55955
146.70001	-7.56750	-258.82876
146.80001	-7.57312	-259.08026
146.90001	-7.57734	-259.24566
147.00001	-7.58188	-259.41437
147.10001	-7.58687	-259.61080
147.20001	-7.59266	-259.83515
147.30001	-7.59969	-260.13246
147.40001	-7.60344	-260.30710
147.50001	-7.60750	-260.44753
147.60001	-7.61234	-260.62235
147.70001	-7.61828	-260.83887
147.80001	-7.62547	-261.12428
147.90001	-7.62969	-261.33049
148.00001	-7.63359	-261.47178
148.10001	-7.63828	-261.64693
148.20001	-7.64328	-261.83620
148.30001	-7.64891	-262.04923
148.40001	-7.65625	-262.32588
148.50001	-7.66047	-262.52788
148.60001	-7.66453	-262.66506
148.70001	-7.66922	-262.83896
148.80001	-7.67531	-263.04501
148.90001	-7.68297	-263.35910
149.00001	-7.68672	-263.53705
149.10001	-7.69047	-263.65915
149.20001	-7.69500	-263.82291
149.30001	-7.70016	-264.01237
149.40001	-7.70547	-264.21517
149.50001	-7.71281	-264.49534
149.60001	-7.71719	-264.69657
149.70001	-7.72141	-264.84850
149.80001	-7.72609	-265.02189
149.90001	-7.73187	-265.22812
150.00001	-7.73922	-265.51825
150.10001	-7.74312	-265.68571
150.20001	-7.74687	-265.81907
150.30001	-7.75125	-265.98039
150.40001	-7.75641	-266.16558
150.50001	-7.76219	-266.37843
150.60001	-7.76969	-266.65047
150.70001	-7.77375	-266.84687
150.80001	-7.77797	-266.98476
150.90001	-7.78266	-267.15702
151.00001	-7.78828	-267.35342
151.10001	-7.79641	-267.68002
151.20001	-7.80031	-267.85445
151.30001	-7.80406	-267.99345
151.40001	-7.80844	-268.14577
151.50001	-7.81344	-268.33150
151.60001	-7.81891	-268.53377
151.70001	-7.82656	-268.79910
151.80001	-7.83063	-269.00446
151.90001	-7.83437	-269.12695
152.00001	-7.83922	-269.29963
152.10001	-7.84516	-269.50851
152.20001	-7.85328	-269.83762
152.30001	-7.85719	-270.02853
152.40001	-7.86094	-270.14294
152.50001	-7.86547	-270.30337
152.60001	-7.87047	-270.49586
152.70001	-7.87656	-270.72105
152.80001	-7.88531	-271.04399
152.90001	-7.88891	-271.25505
153.00001	-7.89219	-271.35053
153.10001	-7.89688	-271.51883
153.20001	-7.90297	-271.74595
153.30001	-7.91109	-272.08248
153.40001	-7.91422	-272.23706
153.50001	-7.91797	-272.35776
153.60001	-7.92234	-272.52847
153.70001	-7.92719	-272.70752
153.80001	-7.93266	-272.91593
153.90001	-7.93984	-273.18597
154.00001	-7.94516	-273.44739
154.10001	-7.94891	-273.57435
154.20001	-7.95328	-273.73278
154.30001	-7.95875	-273.93582
154.40001	-7.96641	-274.23161
154.50001	-7.97078	-274.45018
154.60001	-7.97453	-274.58227
154.70001	-7.97891	-274.74713
154.80001	-7.98422	-274.94067
154.90001	-7.98984	-275.16401
155.00001	-7.99672	-275.43002
155.10001	-8.00109	-275.63980
155.20001	-8.00516	-275.78273
155.30001	-8.01016	-275.97111
155.40001	-8.01578	-276.18650
155.50001	-8.02313	-276.47886
155.60001	-8.02734	-276.66977
155.70001	-8.03141	-276.81327
155.80001	-8.03594	-276.97268
155.90001	-8.04125	-277.16964
156.00001	-8.04719	-277.40058
156.10001	-8.05422	-277.67900
156.20001	-8.05781	-277.81537
156.30001	-8.06188	-277.93267
156.40001	-8.06687	-278.07882
156.50001	-8.07266	-278.26241
156.60001	-8.07969	-278.51978
156.70001	-8.08391	-278.68372
156.80001	-8.08797	-278.81125
156.90001	-8.09281	-278.96941
157.00001	-8.09813	-279.16279
157.10001	-8.10391	-279.37102
157.20001	-8.11109	-279.66255
157.30001	-8.11484	-279.81517
157.40001	-8.11859	-279.93849
157.50001	-8.12312	-280.09701
157.60001	-8.12875	-280.29811
157.70001	-8.13641	-280.58690
157.80001	-8.14109	-280.80589
157.90001	-8.14484	-280.92384
158.00001	-8.14953	-281.08093
158.10001	-8.15469	-281.26511
158.20001	-8.16031	-281.47396
158.30001	-8.16734	-281.73321
158.40001	-8.17125	-281.90172
158.50001	-8.17547	-282.02716
158.60001	-8.18031	-282.20388
158.70001	-8.18578	-282.38770
158.80001	-8.19266	-282.64606
158.90001	-8.19766	-282.87315
159.00001	-8.20125	-282.97094
159.10001	-8.20531	-283.10168
159.20001	-8.21016	-283.25775
159.30001	-8.21547	-283.44062
159.40001	-8.22344	-283.71570
159.50001	-8.22844	-283.95224
159.60001	-8.23234	-284.06030
159.70001	-8.23750	-284.23363
159.80001	-8.24312	-284.42183
159.90001	-8.24984	-284.66353
160.00001	-8.25422	-284.86061
160.10001	-8.25812	-284.97288
160.20001	-8.26281	-285.12514
160.30001	-8.26797	-285.30136
160.40001	-8.27375	-285.50583
160.50001	-8.28125	-285.76356
160.60001	-8.28562	-285.97391
160.70001	-8.28922	-286.06594
160.80001	-8.29391	-286.21790
160.90001	-8.29969	-286.42103
161.00001	-8.30734	-286.71247
161.10001	-8.31109	-286.86690
161.20001	-8.31484	-286.96150
161.30001	-8.31891	-287.09659
161.40001	-8.32391	-287.25383
161.50001	-8.32938	-287.42719
161.60001	-8.33703	-287.69326
161.70001	-8.34219	-287.93246
161.80001	-8.34625	-288.05083
161.90001	-8.35109	-288.19951
162.00001	-8.35719	-288.41162
162.10001	-8.36547	-288.76075
162.20001	-8.36859	-288.87901
162.30001	-8.37203	-288.96660
162.40001	-8.37625	-289.10258
162.50001	-8.38094	-289.25046
162.60001	-8.38656	-289.44525
162.70001	-8.39344	-289.68975
162.80001	-8.39859	-289.91508
162.90001	-8.40266	-290.03456
163.00001	-8.40734	-290.18342
163.10001	-8.41250	-290.33837
163.20001	-8.41891	-290.55125
163.30001	-8.42406	-290.76645
163.40001	-8.42813	-290.88894
163.50001	-8.43250	-291.01712
163.60001	-8.43766	-291.18901
163.70001	-8.44375	-291.38893
163.80001	-8.45141	-291.66806
163.90001	-8.45547	-291.83853
164.00001	-8.45906	-291.92224
164.10001	-8.46344	-292.04807
164.20001	-8.46859	-292.20495
164.30001	-8.47547	-292.42975
164.40001	-8.48078	-292.63964
164.50001	-8.48484	-292.75447
164.60001	-8.48922	-292.87475
164.70001	-8.49438	-293.02770
164.80001	-8.49984	-293.20073
164.90001	-8.50750	-293.44663
165.00001	-8.51297	-293.70037
165.10001	-8.51625	-293.76805
165.20001	-8.52078	-293.88303
165.30001	-8.52625	-294.05460
165.40001	-8.53391	-294.30538
165.50001	-8.53828	-294.48792
165.60001	-8.54172	-294.56365
165.70001	-8.54609	-294.67848
165.80001	-8.55109	-294.83610
165.90001	-8.55688	-295.01101
166.00001	-8.56359	-295.24094
166.10001	-8.56922	-295.47343
166.20001	-8.57297	-295.55443
166.30001	-8.57750	-295.66577
166.40001	-8.58250	-295.81332
166.50001	-8.58922	-296.01708
166.60001	-8.59438	-296.21810
166.70001	-8.59828	-296.32545
166.80001	-8.60297	-296.45035
166.90001	-8.60813	-296.60392
167.00001	-8.61406	-296.78959
167.10001	-8.62094	-297.02434
167.20001	-8.62547	-297.20452
167.30001	-8.62891	-297.25757
167.40001	-8.63344	-297.37806
167.50001	-8.63844	-297.52022
167.60001	-8.64531	-297.70863
167.70001	-8.65094	-297.92821
167.80001	-8.65516	-298.03702
167.90001	-8.65953	-298.15048
168.00001	-8.66438	-298.27222
168.10001	-8.67000	-298.44543
168.20001	-8.67828	-298.68394
168.30001	-8.68281	-298.88228
168.40001	-8.68641	-298.95064
168.50001	-8.69125	-299.07465
168.60001	-8.69703	-299.23975
168.70001	-8.70547	-299.52392
168.80001	-8.70922	-299.67302
168.90001	-8.71250	-299.71319
169.00001	-8.71734	-299.84099
169.10001	-8.72234	-299.98869
169.20001	-8.72781	-300.15042
169.30001	-8.73547	-300.40058
169.40001	-8.73953	-300.56447
169.50001	-8.74313	-300.62443
169.60001	-8.74781	-300.74051
169.70001	-8.75328	-300.90129
169.80001	-8.76063	-301.13783
169.90001	-8.76516	-301.31322
170.00001	-8.76875	-301.39208
170.10001	-8.77313	-301.49212
170.20001	-8.77859	-301.65300
170.30001	-8.78422	-301.82368
170.40001	-8.79203	-302.07461
170.50001	-8.79641	-302.24735
170.60001	-8.80016	-302.31261
170.70001	-8.80469	-302.42732
170.80001	-8.80969	-302.56760
170.90001	-8.81625	-302.76415
171.00001	-8.82234	-302.99553
171.10001	-8.82594	-303.08038
171.20001	-8.83000	-303.16448
171.30001	-8.83469	-303.28286
171.40001	-8.83984	-303.43115
171.50001	-8.84703	-303.64686
171.60001	-8.85281	-303.88924
171.70001	-8.85672	-303.96411
171.80001	-8.86141	-304.08406
171.90001	-8.86641	-304.21418
172.00001	-8.87297	-304.39308
172.10001	-8.87859	-304.60176
172.20001	-8.88234	-304.67293
172.30001	-8.88672	-304.77038
172.40001	-8.89156	-304.89150
172.50001	-8.89719	-305.04522
172.60001	-8.90484	-305.26567
172.70001	-8.91000	-305.49523
172.80001	-8.91328	-305.52584
172.90001	-8.91781	-305.62133
173.00001	-8.92313	-305.76476
173.10001	-8.93031	-305.96471
173.20001	-8.93563	-306.18036
173.30001	-8.93922	-306.24011
173.40001	-8.94359	-306.32982
173.50001	-8.94891	-306.47767
173.60001	-8.95438	-306.62185
173.70001	-8.96141	-306.82415
173.80001	-8.96625	-306.99709
173.90001	-8.96984	-307.05222
174.00001	-8.97438	-307.15224
174.10001	-8.97969	-307.28990
174.20001	-8.98734	-307.50167
174.30001	-8.99234	-307.70126
174.40001	-8.99578	-307.75103
174.50001	-9.00016	-307.83290
174.60001	-9.00516	-307.95676
174.70001	-9.01109	-308.12168
174.80001	-9.01859	-308.34484
174.90001	-9.02344	-308.53692
175.00001	-9.02703	-308.57363
175.10001	-9.03125	-308.66140
175.20001	-9.03609	-308.75984
175.30001	-9.04266	-308.94387
175.40001	-9.04844	-309.15108
175.50001	-9.05266	-309.23742
175.60001	-9.05688	-309.33195
175.70001	-9.06187	-309.45522
175.80001	-9.06766	-309.59848
175.90001	-9.07500	-309.81579
176.00001	-9.08000	-309.99365
176.10001	-9.08359	-310.04298
176.20001	-9.08828	-310.14457
176.30001	-9.09391	-310.28774
176.40001	-9.10172	-310.52250
176.50001	-9.10594	-310.66939
176.60001	-9.10953	-310.70572
176.70001	-9.11375	-310.79051
176.80001	-9.11828	-310.87789
176.90001	-9.12359	-311.02788
177.00001	-9.13078	-311.24118
177.10001	-9.13734	-311.48887
177.20001	-9.14078	-311.52695
177.30001	-9.14516	-311.61326
177.40001	-9.15078	-311.75441
177.50001	-9.15891	-311.99053
177.60001	-9.16328	-312.16094
177.70001	-9.16672	-312.20242
177.80001	-9.17125	-312.29946
177.90001	-9.17625	-312.42523
178.00001	-9.18187	-312.57418
178.10001	-9.18844	-312.76438
178.20001	-9.19391	-312.95577
178.30001	-9.19750	-313.01364
178.40001	-9.20187	-313.09783
178.50001	-9.20719	-313.23513
178.60001	-9.21391	-313.42682
178.70001	-9.21938	-313.61696
178.80001	-9.22328	-313.68959
178.90001	-9.22750	-313.76773
179.00001	-9.23234	-313.88041
179.10001	-9.23781	-314.02448
179.20001	-9.24437	-314.21012
179.30001	-9.24984	-314.40940
179.40001	-9.25375	-314.46081
179.50001	-9.25844	-314.55362
179.60001	-9.26359	-314.67706
179.70001	-9.27063	-314.86928
179.80001	-9.27609	-315.07155
179.90001	-9.27984	-315.12278
180.00001	-9.28391	-315.19026
180.10001	-9.28844	-315.28625
180.20001	-9.29359	-315.40361
180.30001	-9.29969	-315.55313
180.40001	-9.30641	-315.78973
180.50001	-9.31078	-315.88209
180.60001	-9.31531	-315.96410
180.70001	-9.32094	-316.09768
180.80001	-9.32797	-316.27721
180.90001	-9.33250	-316.43108
181.00001	-9.33625	-316.46147
181.10001	-9.34063	-316.54608
181.20001	-9.34547	-316.64255
181.30001	-9.35078	-316.76456
181.40001	-9.35812	-316.94499
181.50001	-9.36391	-317.16892
181.60001	-9.36734	-317.19673
181.70001	-9.37187	-317.27281
181.80001	-9.37703	-317.38997
181.90001	-9.38453	-317.57176
182.00001	-9.38969	-317.77167
182.10001	-9.39328	-317.79552
182.20001	-9.39750	-317.86883
182.30001	-9.40219	-317.96443
182.40001	-9.40766	-318.08966
182.50001	-9.41484	-318.26556
182.60001	-9.42062	-318.49432
182.70001	-9.42406	-318.51366
182.80001	-9.42875	-318.58546
182.90001	-9.43391	-318.70541
183.00001	-9.44031	-318.86178
183.10001	-9.44656	-319.07424
183.20001	-9.44984	-319.09394
183.30001	-9.45375	-319.14067
183.40001	-9.45813	-319.21563
183.50001	-9.46328	-319.32086
183.60001	-9.46953	-319.45914
183.70001	-9.47625	-319.68117
183.80001	-9.48016	-319.73389
183.90001	-9.48469	-319.78688
184.00001	-9.48984	-319.88868
184.10001	-9.49563	-320.02521
184.20001	-9.50281	-320.23636
184.30001	-9.50656	-320.28753
184.40001	-9.51078	-320.33464
184.50001	-9.51563	-320.41600
184.60001	-9.52125	-320.53250
184.70001	-9.52984	-320.72714
184.80001	-9.53563	-320.98424
184.90001	-9.53828	-320.93719
185.00001	-9.54266	-320.98216
185.10001	-9.54781	-321.08894
185.20001	-9.55484	-321.25637
185.30001	-9.56063	-321.47044
185.40001	-9.56406	-321.48105
185.50001	-9.56828	-321.52441
185.60001	-9.57297	-321.61102
185.70001	-9.57813	-321.71419
185.80001	-9.58516	-321.88794
185.90001	-9.59078	-322.09733
186.00001	-9.59438	-322.11033
186.10001	-9.59906	-322.18334
186.20001	-9.60422	-322.29161
186.30001	-9.61187	-322.46873
186.40001	-9.61688	-322.64206
186.50001	-9.62031	-322.65761
186.60001	-9.62438	-322.69844
186.70001	-9.62922	-322.79047
186.80001	-9.63453	-322.90259
186.90001	-9.64109	-323.04955
187.00001	-9.64766	-323.29613
187.10001	-9.65125	-323.30111
187.20001	-9.65563	-323.35106
187.30001	-9.66031	-323.43829
187.40001	-9.66703	-323.58304
187.50001	-9.67375	-323.82387
187.60001	-9.67750	-323.86202
187.70001	-9.68156	-323.90550
187.80001	-9.68641	-323.99210
187.90001	-9.69219	-324.11548
188.00001	-9.69891	-324.28685
188.10001	-9.70422	-324.46373
188.20001	-9.70781	-324.46474
188.30001	-9.71219	-324.52711
188.40001	-9.71750	-324.63220
188.50001	-9.72484	-324.80502
188.60001	-9.73062	-325.01656
188.70001	-9.73422	-325.02583
188.80001	-9.73844	-325.07512
188.90001	-9.74297	-325.15332
189.00001	-9.74813	-325.25331
189.10001	-9.75438	-325.41108
189.20001	-9.76109	-325.61687
189.30001	-9.76469	-325.65278
189.40001	-9.76906	-325.70249
189.50001	-9.77437	-325.80701
189.60001	-9.78156	-325.98817
189.70001	-9.78687	-326.15879
189.80001	-9.79047	-326.16875
189.90001	-9.79484	-326.22600
190.00001	-9.79969	-326.31510
190.10001	-9.80500	-326.42883
190.20001	-9.81125	-326.57024
190.30001	-9.81844	-326.80321
190.40001	-9.82188	-326.83676
190.50001	-9.82594	-326.87464
190.60001	-9.83094	-326.95770
190.70001	-9.83719	-327.08722
190.80001	-9.84391	-327.31634
190.90001	-9.84766	-327.35267
191.00001	-9.85187	-327.39273
191.10001	-9.85672	-327.47808
191.20001	-9.86203	-327.58996
191.30001	-9.86813	-327.71549
191.40001	-9.87438	-327.92321
191.50001	-9.87797	-327.94383
191.60001	-9.88234	-327.98854
191.70001	-9.88750	-328.08685
191.80001	-9.89469	-328.25273
191.90001	-9.90078	-328.46421
192.00001	-9.90453	-328.48975
192.10001	-9.90859	-328.51022
192.20001	-9.91328	-328.58858
192.30001	-9.91859	-328.69625
192.40001	-9.92516	-328.84347
192.50001	-9.93125	-329.03406
192.60001	-9.93500	-329.05173
192.70001	-9.93938	-329.11122
192.80001	-9.94484	-329.21821
192.90001	-9.95234	-329.40885
193.00001	-9.95766	-329.57789
193.10001	-9.96109	-329.56940
193.20001	-9.96547	-329.62957
193.30001	-9.97031	-329.71039
193.40001	-9.97578	-329.82832
193.50001	-9.98266	-329.98613
193.60001	-9.98844	-330.18035
193.70001	-9.99172	-330.18008
193.80001	-9.99609	-330.23471
193.90001	-10.00141	-330.32897
194.00001	-10.00875	-330.50928
194.10001	-10.01516	-330.76167
194.20001	-10.01828	-330.74698
194.30001	-10.02250	-330.78030
194.40001	-10.02750	-330.87343
194.50001	-10.03313	-331.00161
194.60001	-10.03953	-331.15229
194.70001	-10.04469	-331.30136
194.80001	-10.04844	-331.32580
194.90001	-10.05297	-331.38934
195.00001	-10.05797	-331.48530
195.10001	-10.06375	-331.61795
195.20001	-10.07016	-331.80663
195.30001	-10.07406	-331.85664
195.40001	-10.07844	-331.89559
195.50001	-10.08312	-331.97677
195.60001	-10.08859	-332.08868
195.70001	-10.09516	-332.24607
195.80001	-10.10141	-332.44032
195.90001	-10.10469	-332.43898
196.00001	-10.10906	-332.47194
196.10001	-10.11391	-332.54674
196.20001	-10.11937	-332.65865
196.30001	-10.12641	-332.84274
196.40001	-10.13078	-332.92687
196.50001	-10.13531	-332.96886
196.60001	-10.14016	-333.03481
196.70001	-10.14563	-333.14213
196.80001	-10.15188	-333.26942
196.90001	-10.15828	-333.46570
197.00001	-10.16156	-333.44674
197.10001	-10.16578	-333.47389
197.20001	-10.17078	-333.55013
197.30001	-10.17688	-333.67369
197.40001	-10.18438	-333.90126
197.50001	-10.18813	-333.92617
197.60001	-10.19219	-333.93306
197.70001	-10.19703	-334.00744
197.80001	-10.20188	-334.08022
197.90001	-10.20719	-334.16805
198.00001	-10.21453	-334.37604
198.10001	-10.21859	-334.42137
198.20001	-10.22281	-334.45561
198.30001	-10.22781	-334.51930
198.40001	-10.23453	-334.64572
198.50001	-10.24156	-334.89618
198.60001	-10.24484	-334.86336
198.70001	-10.24875	-334.86971
198.80001	-10.25344	-334.92377
198.90001	-10.25859	-335.01318
199.00001	-10.26531	-335.14875
199.10001	-10.27219	-335.38693
199.20001	-10.27563	-335.35722
199.30001	-10.27984	-335.38082
199.40001	-10.28453	-335.44651
199.50001	-10.29000	-335.54056
199.60001	-10.29703	-335.73750
199.70001	-10.30109	-335.77189
[truncated: 4,511 more rows]
