# Supplementary material for: Strengthening of 3D Printed Fused Deposition Manufactured Parts Using the Fill Compositing Technique
Source: PLoS One. 2015 Apr 16;10(4):e0122915. doi: 10.1371/journal.pone.0122915 (PMC4400136; doi:10.1371/journal.pone.0122915)
Supplement: S1 File — This is the raw data and information on all the samples presented in this manuscript. (ZIP) [file pone.0122915.s001.zip › Specimen_RawData_61.csv]

Time	Extension	Load
(sec)	(mm)	(N)
0.00000	-0.80672	0.00535
0.10000	-0.80672	-0.00515
0.20000	-0.80734	-0.00254
0.30000	-0.80953	-0.00976
0.38600	-0.81953	-0.00273
0.48600	-0.82891	-0.00707
0.58600	-0.83703	-0.00919
0.68600	-0.84188	-0.01024
0.78600	-0.84641	-0.00688
0.88600	-0.85156	-0.00555
0.98600	-0.85766	-0.00649
1.08600	-0.86359	-0.00129
1.18600	-0.86844	-0.00633
1.28600	-0.87266	-0.00716
1.38600	-0.87703	-0.01020
1.48600	-0.88187	-0.00884
1.58600	-0.88766	-0.00574
1.68600	-0.89500	-0.01034
1.78600	-0.89906	-0.00116
1.88600	-0.90344	-0.00202
1.98600	-0.90844	-0.00251
2.08600	-0.91422	-0.01842
2.18600	-0.92047	-0.00383
2.28600	-0.92500	-0.00877
2.38600	-0.92922	-0.00735
2.48600	-0.93375	-0.00519
2.58600	-0.93891	-0.01012
2.68600	-0.94484	-0.00902
2.78600	-0.95219	-0.01112
2.88600	-0.95578	-0.00032
2.98600	-0.96000	-0.01012
3.08600	-0.96469	-0.00686
3.18600	-0.97063	-0.01092
3.28600	-0.97734	-0.00139
3.38600	-0.98187	-0.00863
3.48600	-0.98609	-0.00517
3.58600	-0.99063	-0.01248
3.68600	-0.99563	-0.00845
3.78600	-1.00172	-0.00456
3.88600	-1.00953	-0.01047
3.98600	-1.01297	-0.00558
4.08600	-1.01688	-0.00396
4.18600	-1.02188	-0.00568
4.28600	-1.02859	-0.01105
4.38600	-1.03531	-0.00492
4.48600	-1.03875	-0.00169
4.58600	-1.04281	-0.01413
4.68600	-1.04766	-0.00481
4.78600	-1.05281	-0.00881
4.88600	-1.05844	-0.01256
4.98600	-1.06484	-0.00995
5.08600	-1.06953	-0.01045
5.18600	-1.07359	-0.00957
5.28600	-1.07844	-0.01214
5.38600	-1.08344	-0.00718
5.48600	-1.09000	-0.00863
5.58600	-1.09453	-0.00733
5.68600	-1.09875	-0.00430
5.78600	-1.10359	-0.01225
5.88600	-1.10859	-0.00483
5.98600	-1.11422	-0.01029
6.08600	-1.12203	-0.00467
6.18600	-1.12672	-0.00547
6.28600	-1.13109	-0.00936
6.38600	-1.13656	-0.01000
6.48600	-1.14391	-0.00439
6.58600	-1.15016	-0.00668
6.68600	-1.15297	-0.00750
6.78600	-1.15719	-0.01083
6.88600	-1.16172	-0.00744
6.98600	-1.16656	-0.00694
7.08600	-1.17250	-0.01119
7.18600	-1.18000	-0.00557
7.28600	-1.18313	-0.00657
7.38600	-1.18734	-0.00574
7.48600	-1.19203	-0.01052
7.58600	-1.19766	-0.01731
7.68600	-1.20484	-0.07346
7.78600	-1.20937	-0.18202
7.88600	-1.21344	-0.25729
7.98600	-1.21797	-0.33937
8.08600	-1.22328	-0.43602
8.18600	-1.22938	-0.55302
8.28600	-1.23641	-0.75996
8.38600	-1.23984	-0.89312
8.48600	-1.24375	-1.04011
8.58600	-1.24844	-1.19404
8.68600	-1.25406	-1.40155
8.78600	-1.26156	-1.66072
8.88600	-1.26578	-1.85120
8.98600	-1.26984	-1.99511
9.08600	-1.27469	-2.16682
9.18600	-1.28031	-2.39156
9.28600	-1.28656	-2.64080
9.38600	-1.29359	-2.93777
9.48600	-1.29688	-3.08562
9.58600	-1.30109	-3.23940
9.68600	-1.30594	-3.43336
9.78600	-1.31172	-3.65918
9.88600	-1.31859	-3.94226
9.98600	-1.32281	-4.13736
10.08600	-1.32688	-4.28831
10.18600	-1.33109	-4.46410
10.28600	-1.33609	-4.66976
10.38600	-1.34219	-4.88382
10.48600	-1.35000	-5.22416
10.58600	-1.35375	-5.41093
10.68600	-1.35797	-5.57123
10.78600	-1.36281	-5.77063
10.88600	-1.36859	-5.99767
10.98600	-1.37500	-6.26820
11.08600	-1.37953	-6.47581
11.18600	-1.38359	-6.64422
11.28600	-1.38828	-6.82671
11.38600	-1.39328	-7.04194
11.48600	-1.39922	-7.28375
11.58600	-1.40625	-7.58352
11.68600	-1.41000	-7.75953
11.78600	-1.41391	-7.91258
11.88600	-1.41844	-8.09611
11.98600	-1.42422	-8.32241
12.08600	-1.43141	-8.61000
12.18600	-1.43625	-8.83764
12.28600	-1.44031	-9.00797
12.38600	-1.44484	-9.20267
12.48600	-1.45016	-9.41232
12.58600	-1.45547	-9.63591
12.68600	-1.46203	-9.90073
12.78600	-1.46609	-10.08092
12.88600	-1.47031	-10.25758
12.98600	-1.47531	-10.45684
13.08600	-1.48141	-10.69188
13.18600	-1.48891	-11.01308
13.28600	-1.49312	-11.19702
13.38600	-1.49688	-11.35159
13.48600	-1.50141	-11.53637
13.58600	-1.50641	-11.74482
13.68600	-1.51250	-11.98446
13.78600	-1.52000	-12.28983
13.88600	-1.52375	-12.47894
13.98600	-1.52781	-12.63898
14.08600	-1.53266	-12.83759
14.18600	-1.53781	-13.03684
14.28600	-1.54469	-13.31036
14.38600	-1.54953	-13.52816
14.48600	-1.55359	-13.70441
14.58600	-1.55828	-13.89121
14.68600	-1.56359	-14.10898
14.78600	-1.56938	-14.35092
14.88600	-1.57703	-14.65477
14.98600	-1.58063	-14.83835
15.08600	-1.58453	-14.98732
15.18600	-1.58969	-15.19425
15.28600	-1.59594	-15.45013
15.38600	-1.60313	-15.77209
15.48600	-1.60719	-15.96186
15.58600	-1.61125	-16.13677
15.68600	-1.61609	-16.33872
15.78600	-1.62094	-16.54524
15.88600	-1.62641	-16.77824
15.98600	-1.63297	-17.06172
16.08600	-1.63750	-17.28378
16.18600	-1.64141	-17.44620
16.28600	-1.64609	-17.64515
16.38600	-1.65219	-17.89576
16.48600	-1.65859	-18.19622
16.58600	-1.66313	-18.40112
16.68600	-1.66813	-18.64108
16.78600	-1.67234	-18.86217
16.88600	-1.67750	-19.07468
16.98600	-1.68313	-19.32178
17.08600	-1.68938	-19.59231
17.18600	-1.69406	-19.81945
17.28600	-1.69828	-19.98951
17.38600	-1.70297	-20.19444
17.48600	-1.70812	-20.41678
17.58600	-1.71406	-20.66223
17.68600	-1.71891	-20.88957
17.78600	-1.72312	-21.06636
17.88600	-1.72781	-21.26121
17.98600	-1.73297	-21.47846
18.08600	-1.73938	-21.73098
18.18600	-1.74703	-22.06320
18.28600	-1.75109	-22.26381
18.38600	-1.75516	-22.42681
18.48600	-1.75984	-22.63022
18.58600	-1.76516	-22.85430
18.68600	-1.77125	-23.11214
18.78600	-1.77641	-23.33790
18.88600	-1.78078	-23.51905
18.98600	-1.78531	-23.71492
19.08600	-1.79000	-23.90761
19.18600	-1.79531	-24.12731
19.28600	-1.80219	-24.40035
19.38600	-1.80703	-24.63178
19.48600	-1.81141	-24.80222
19.58600	-1.81609	-25.00299
19.68600	-1.82172	-25.22878
19.78600	-1.82859	-25.50440
19.88600	-1.83313	-25.72034
19.98600	-1.83734	-25.89729
20.08600	-1.84203	-26.07388
20.18600	-1.84750	-26.30552
20.28600	-1.85328	-26.54891
20.38600	-1.86062	-26.86307
20.48600	-1.86453	-27.05367
20.58600	-1.86859	-27.20419
20.68600	-1.87328	-27.41255
20.78600	-1.87891	-27.65068
20.88600	-1.88578	-27.93825
20.98600	-1.89016	-28.13697
21.08600	-1.89422	-28.30838
21.18600	-1.89859	-28.49519
21.28600	-1.90375	-28.69383
21.38600	-1.90922	-28.93465
21.48600	-1.91578	-29.20102
21.58600	-1.92000	-29.40311
21.68600	-1.92406	-29.55306
21.78600	-1.92891	-29.76088
21.88600	-1.93422	-29.97557
21.98600	-1.94047	-30.21713
22.08600	-1.94688	-30.50137
22.18600	-1.95094	-30.66904
22.28600	-1.95547	-30.85773
22.38600	-1.96031	-31.06152
22.48600	-1.96578	-31.28054
22.58600	-1.97375	-31.58275
22.68600	-1.97828	-31.82982
22.78600	-1.98219	-31.96631
22.88600	-1.98719	-32.17691
22.98600	-1.99297	-32.42348
23.08600	-2.00047	-32.75213
23.18600	-2.00469	-32.95385
23.28600	-2.00844	-33.09138
23.38600	-2.01312	-33.30111
23.48600	-2.01781	-33.49599
23.58600	-2.02328	-33.72879
23.68600	-2.03078	-34.03487
23.78600	-2.03484	-34.24972
23.88600	-2.03859	-34.40075
23.98600	-2.04297	-34.58680
24.08600	-2.04844	-34.80472
24.18600	-2.05578	-35.10601
24.28600	-2.06063	-35.34849
24.38600	-2.06484	-35.51717
24.48600	-2.06953	-35.71349
24.58600	-2.07453	-35.92746
24.68600	-2.07938	-36.14435
24.78600	-2.08594	-36.40753
24.88600	-2.09078	-36.63317
24.98600	-2.09516	-36.80819
25.08600	-2.10000	-37.00292
25.18600	-2.10594	-37.25669
25.28600	-2.11344	-37.58042
25.38600	-2.11781	-37.78480
25.48600	-2.12125	-37.92847
25.58600	-2.12547	-38.11307
25.68600	-2.13031	-38.32294
25.78600	-2.13578	-38.54693
25.88600	-2.14297	-38.84102
25.98600	-2.14813	-39.10798
26.08600	-2.15219	-39.27344
26.18600	-2.15688	-39.45278
26.28600	-2.16234	-39.68917
26.38600	-2.16938	-39.99106
26.48600	-2.17422	-40.23047
26.58600	-2.17828	-40.39205
26.68600	-2.18250	-40.57094
26.78600	-2.18719	-40.77521
26.88600	-2.19281	-41.00607
26.98600	-2.20031	-41.31869
27.08600	-2.20500	-41.56803
27.18600	-2.20859	-41.71665
27.28600	-2.21359	-41.91410
27.38600	-2.21906	-42.15913
27.48600	-2.22625	-42.45707
27.58600	-2.23125	-42.70572
27.68600	-2.23516	-42.87025
27.78600	-2.23969	-43.05990
27.88600	-2.24453	-43.26921
27.98600	-2.24984	-43.50120
28.08600	-2.25688	-43.79943
28.18600	-2.26203	-44.05054
28.28600	-2.26563	-44.18455
28.38600	-2.27031	-44.39090
28.48600	-2.27594	-44.62726
28.58600	-2.28359	-44.96191
28.68600	-2.28781	-45.16071
28.78600	-2.29141	-45.30302
28.88600	-2.29563	-45.48663
28.98600	-2.30031	-45.67977
29.08600	-2.30594	-45.91718
29.18600	-2.31234	-46.18049
29.28600	-2.31859	-46.48818
29.38600	-2.32250	-46.63855
29.48600	-2.32703	-46.82705
29.58600	-2.33250	-47.06065
29.68600	-2.33984	-47.37132
29.78600	-2.34484	-47.61169
29.88600	-2.34859	-47.76811
29.98600	-2.35297	-47.95116
30.08600	-2.35781	-48.16943
30.18600	-2.36313	-48.40755
30.28600	-2.36969	-48.66786
30.38600	-2.37500	-48.93832
30.48600	-2.37906	-49.10272
30.58600	-2.38391	-49.30225
30.68600	-2.38953	-49.53209
30.78600	-2.39672	-49.84969
30.88600	-2.40156	-50.08824
30.98600	-2.40563	-50.24860
31.08600	-2.41000	-50.44603
31.18600	-2.41516	-50.66756
31.28600	-2.42062	-50.91122
31.38600	-2.42813	-51.22891
31.48600	-2.43203	-51.44513
31.58600	-2.43594	-51.60462
31.68600	-2.44063	-51.80836
31.78600	-2.44625	-52.05917
31.88600	-2.45266	-52.33172
31.98600	-2.45844	-52.62833
32.08600	-2.46250	-52.83283
32.18600	-2.46688	-53.02026
32.28600	-2.47203	-53.24693
32.38600	-2.47766	-53.50757
32.48600	-2.48453	-53.82061
32.58600	-2.48875	-54.02064
32.68600	-2.49266	-54.19535
32.78600	-2.49703	-54.38815
32.88600	-2.50250	-54.63066
32.98600	-2.51000	-54.94719
33.08600	-2.51594	-55.29093
33.18600	-2.51984	-55.46835
33.28600	-2.52406	-55.65061
33.38600	-2.52875	-55.86996
33.48600	-2.53359	-56.10041
33.58600	-2.53984	-56.35310
33.68600	-2.54422	-56.56914
33.78600	-2.54828	-56.74147
33.88600	-2.55297	-56.94573
33.98600	-2.55844	-57.18450
34.08600	-2.56500	-57.46400
34.18600	-2.57141	-57.79062
34.28600	-2.57562	-57.96911
34.38600	-2.58000	-58.15767
34.48600	-2.58500	-58.36816
34.58600	-2.59047	-58.61093
34.68600	-2.59750	-58.91691
34.78600	-2.60203	-59.15650
34.88600	-2.60594	-59.30858
34.98600	-2.61063	-59.51789
35.08600	-2.61609	-59.74088
35.18600	-2.62234	-60.01332
35.28600	-2.62719	-60.25174
35.38600	-2.63125	-60.41795
35.48600	-2.63578	-60.61274
35.58600	-2.64047	-60.80649
35.68600	-2.64594	-61.03131
35.78600	-2.65281	-61.30088
35.88600	-2.65859	-61.57734
35.98600	-2.66250	-61.72782
36.08600	-2.66703	-61.91273
36.18600	-2.67234	-62.12761
36.28600	-2.67938	-62.40918
36.38600	-2.68516	-62.68589
36.48600	-2.68938	-62.85840
36.58600	-2.69375	-63.03351
36.68600	-2.69859	-63.23767
36.78600	-2.70391	-63.46243
36.88600	-2.71078	-63.74316
36.98600	-2.71547	-63.97903
37.08600	-2.71938	-64.11149
37.18600	-2.72391	-64.30451
37.28600	-2.72922	-64.52890
37.38600	-2.73672	-64.81760
37.48600	-2.74156	-65.07661
37.58600	-2.74516	-65.21509
37.68600	-2.74938	-65.39147
37.78600	-2.75438	-65.60171
37.88600	-2.75969	-65.83528
37.98600	-2.76641	-66.08470
38.08600	-2.77203	-66.37945
38.18600	-2.77594	-66.50762
38.28600	-2.78031	-66.68770
38.38600	-2.78547	-66.88848
38.48600	-2.79172	-67.14968
38.58600	-2.79750	-67.42729
38.68600	-2.80156	-67.59831
38.78600	-2.80594	-67.76296
38.88600	-2.81094	-67.96504
38.98600	-2.81672	-68.20860
39.08600	-2.82500	-68.52545
39.18600	-2.83016	-68.82248
39.28600	-2.83375	-68.94317
39.38600	-2.83859	-69.14295
39.48600	-2.84438	-69.38159
39.58600	-2.85234	-69.73720
39.68600	-2.85594	-69.92435
39.78600	-2.85953	-70.05704
39.88600	-2.86406	-70.25566
39.98600	-2.86906	-70.46732
40.08600	-2.87391	-70.67583
40.18600	-2.88078	-70.94397
40.28600	-2.88688	-71.27465
40.38600	-2.89016	-71.39725
40.48600	-2.89438	-71.56280
40.58600	-2.89969	-71.78851
40.68600	-2.90625	-72.06039
40.78600	-2.91156	-72.33416
40.88600	-2.91578	-72.50077
40.98600	-2.92031	-72.69894
41.08600	-2.92531	-72.90375
41.18600	-2.93125	-73.16848
41.28600	-2.93797	-73.44222
41.38600	-2.94375	-73.74312
41.48600	-2.94703	-73.86936
41.58600	-2.95141	-74.04768
41.68600	-2.95641	-74.27304
41.78600	-2.96313	-74.54031
41.88600	-2.96891	-74.83374
41.98600	-2.97297	-75.00282
42.08600	-2.97703	-75.18042
42.18600	-2.98188	-75.38415
42.28600	-2.98766	-75.63074
42.38600	-2.99438	-75.90567
42.48600	-2.99969	-76.17593
42.58600	-3.00328	-76.32378
42.68600	-3.00781	-76.50194
42.78600	-3.01328	-76.72833
42.88600	-3.02063	-77.00532
42.98600	-3.02578	-77.28607
43.08600	-3.02969	-77.44354
43.18600	-3.03391	-77.60591
43.28600	-3.03859	-77.80780
43.38600	-3.04391	-78.04353
43.48600	-3.05078	-78.31013
43.58600	-3.05641	-78.61095
43.68600	-3.06016	-78.75832
43.78600	-3.06484	-78.94990
43.88600	-3.07031	-79.18422
43.98600	-3.07688	-79.46600
44.08600	-3.08219	-79.72912
44.18600	-3.08641	-79.88928
44.28600	-3.09078	-80.09069
44.38600	-3.09578	-80.30130
44.48600	-3.10125	-80.54873
44.58600	-3.10844	-80.84702
44.68600	-3.11328	-81.11364
44.78600	-3.11703	-81.24004
44.88600	-3.12125	-81.43117
44.98600	-3.12625	-81.64125
45.08600	-3.13344	-81.94197
45.18600	-3.13938	-82.25166
45.28600	-3.14312	-82.39593
45.38600	-3.14734	-82.57826
45.48600	-3.15219	-82.78282
45.58600	-3.15734	-82.99959
45.68600	-3.16422	-83.28098
45.78600	-3.16969	-83.58090
45.88600	-3.17359	-83.72930
45.98600	-3.17828	-83.92840
46.08600	-3.18359	-84.14650
46.18600	-3.18953	-84.40382
46.28600	-3.19563	-84.70016
46.38600	-3.19984	-84.86427
46.48600	-3.20375	-85.03694
46.58600	-3.20828	-85.21358
46.68600	-3.21344	-85.43395
46.78600	-3.22062	-85.71183
46.88600	-3.22734	-86.08496
46.98600	-3.23094	-86.21494
47.08600	-3.23563	-86.40914
47.18600	-3.24109	-86.64583
47.28600	-3.24781	-86.92887
47.38600	-3.25297	-87.20274
47.48600	-3.25672	-87.36902
47.58600	-3.26094	-87.54612
47.68600	-3.26563	-87.75935
47.78600	-3.27078	-87.97600
47.88600	-3.27719	-88.23875
47.98600	-3.28375	-88.57754
48.08600	-3.28781	-88.74400
48.18600	-3.29250	-88.93419
48.28600	-3.29781	-89.15957
48.38600	-3.30469	-89.46104
48.48600	-3.30953	-89.72295
48.58600	-3.31328	-89.88003
48.68600	-3.31734	-90.04994
48.78600	-3.32188	-90.24832
48.88600	-3.32734	-90.48519
48.98600	-3.33438	-90.76646
49.08600	-3.34047	-91.09905
49.18600	-3.34406	-91.22350
49.28600	-3.34844	-91.40889
49.38600	-3.35344	-91.62098
49.48600	-3.35984	-91.89479
49.58600	-3.36578	-92.18846
49.68600	-3.37000	-92.38844
49.78600	-3.37406	-92.55373
49.88600	-3.37844	-92.72832
49.98600	-3.38375	-92.95814
50.08600	-3.39000	-93.21958
50.18600	-3.39656	-93.54890
50.28600	-3.40062	-93.71545
50.38600	-3.40516	-93.89933
50.48600	-3.41031	-94.12163
50.58600	-3.41656	-94.36931
50.68600	-3.42234	-94.66173
50.78600	-3.42656	-94.83101
50.88600	-3.43109	-95.01781
50.98600	-3.43594	-95.22709
51.08600	-3.44125	-95.45312
51.18600	-3.44781	-95.71947
51.28600	-3.45359	-96.02838
51.38600	-3.45734	-96.15143
51.48600	-3.46156	-96.33279
51.58600	-3.46656	-96.53766
51.68600	-3.47266	-96.79358
51.78600	-3.47906	-97.10416
51.88600	-3.48344	-97.26969
51.98600	-3.48750	-97.43637
52.08600	-3.49203	-97.62166
52.18600	-3.49734	-97.83888
52.28600	-3.50406	-98.11082
52.38600	-3.51063	-98.42302
52.48600	-3.51453	-98.58604
52.58600	-3.51875	-98.76660
52.68600	-3.52375	-98.96959
52.78600	-3.53000	-99.21420
52.88600	-3.53656	-99.51247
52.98600	-3.54063	-99.69416
53.08600	-3.54453	-99.85285
53.18600	-3.54906	-100.03707
53.28600	-3.55422	-100.25763
53.38600	-3.56000	-100.50161
53.48600	-3.56734	-100.81919
53.58600	-3.57109	-100.99512
53.68600	-3.57547	-101.15448
53.78600	-3.58062	-101.35712
53.88600	-3.58641	-101.59698
53.98600	-3.59250	-101.89213
54.08600	-3.59656	-102.05396
54.18600	-3.60109	-102.23217
54.28600	-3.60594	-102.44273
54.38600	-3.61125	-102.65717
54.48600	-3.61750	-102.90753
54.58600	-3.62406	-103.22104
54.68600	-3.62719	-103.33969
54.78600	-3.63141	-103.48897
54.88600	-3.63641	-103.69613
54.98600	-3.64250	-103.93742
55.08600	-3.64984	-104.28734
55.18600	-3.65375	-104.43855
55.28600	-3.65797	-104.60552
55.38600	-3.66281	-104.79890
55.48600	-3.66797	-105.00633
55.58600	-3.67406	-105.22994
55.68600	-3.68125	-105.58145
55.78600	-3.68484	-105.72435
55.88600	-3.68984	-105.91248
55.98600	-3.69578	-106.17357
56.08600	-3.70281	-106.45995
56.18600	-3.70781	-106.70757
56.28600	-3.71109	-106.82974
56.38600	-3.71516	-107.00811
56.48600	-3.71984	-107.20754
56.58600	-3.72500	-107.40523
56.68600	-3.73156	-107.66440
56.78600	-3.73781	-108.00964
56.88600	-3.74141	-108.15533
56.98600	-3.74594	-108.33474
57.08600	-3.75094	-108.54100
57.18600	-3.75672	-108.78187
57.28600	-3.76297	-109.07700
57.38600	-3.76688	-109.24694
57.48600	-3.77141	-109.43492
57.58600	-3.77641	-109.63378
57.68600	-3.78234	-109.88574
57.78600	-3.79031	-110.20871
57.88600	-3.79516	-110.49996
57.98600	-3.79813	-110.59710
58.08600	-3.80266	-110.76795
58.18600	-3.80766	-110.98652
58.28600	-3.81328	-111.23609
58.38600	-3.81984	-111.54138
58.48600	-3.82422	-111.74007
58.58600	-3.82828	-111.91249
58.68600	-3.83297	-112.10877
58.78600	-3.83797	-112.31343
58.88600	-3.84391	-112.55597
58.98600	-3.85063	-112.87253
59.08600	-3.85469	-113.04674
59.18600	-3.85922	-113.24242
59.28600	-3.86422	-113.45431
59.38600	-3.87047	-113.70761
59.48600	-3.87687	-114.01652
59.58600	-3.88047	-114.16460
59.68600	-3.88469	-114.32865
59.78600	-3.88938	-114.52743
59.88600	-3.89437	-114.74434
59.98600	-3.90063	-114.99712
60.08600	-3.90813	-115.35321
60.18600	-3.91188	-115.52034
60.28600	-3.91641	-115.67754
60.38600	-3.92125	-115.87702
60.48600	-3.92703	-116.12551
60.58600	-3.93344	-116.42046
60.68600	-3.93750	-116.60364
60.78600	-3.94172	-116.77082
60.88600	-3.94656	-116.96801
60.98600	-3.95203	-117.19563
61.08600	-3.95828	-117.43965
61.18600	-3.96453	-117.75640
61.28600	-3.96813	-117.89861
61.38600	-3.97234	-118.05710
61.48600	-3.97719	-118.26453
61.58600	-3.98313	-118.51106
61.68600	-3.99016	-118.83131
61.78600	-3.99422	-119.00523
61.88600	-3.99828	-119.16710
61.98600	-4.00297	-119.36316
62.08600	-4.00828	-119.57742
62.18600	-4.01406	-119.80386
62.28600	-4.02141	-120.12614
62.38600	-4.02516	-120.30029
62.48600	-4.02953	-120.49844
62.58600	-4.03484	-120.69295
62.68600	-4.04016	-120.90103
62.78600	-4.04672	-121.19929
62.88600	-4.05078	-121.37683
62.98600	-4.05484	-121.53579
63.08600	-4.05953	-121.72611
63.18600	-4.06484	-121.94908
63.28600	-4.07125	-122.19025
63.38600	-4.07891	-122.56119
63.48600	-4.08203	-122.70229
63.58600	-4.08625	-122.86396
63.68600	-4.09141	-123.06713
63.78600	-4.09875	-123.34248
63.88600	-4.10594	-123.71949
63.98600	-4.10906	-123.88538
64.08600	-4.11344	-124.05656
64.18600	-4.11828	-124.29572
64.28600	-4.12313	-124.48068
64.38600	-4.12828	-124.68320
64.48600	-4.13391	-124.92773
64.58600	-4.13781	-125.11919
64.68600	-4.14203	-125.30130
64.78600	-4.14703	-125.50153
64.88600	-4.15328	-125.76474
64.98600	-4.16156	-126.14578
65.08600	-4.16531	-126.32307
65.18600	-4.16922	-126.47155
65.28600	-4.17391	-126.68189
65.38600	-4.17922	-126.91513
65.48600	-4.18484	-127.16141
65.58600	-4.19125	-127.45543
65.68600	-4.19531	-127.63181
65.78600	-4.19953	-127.79450
65.88600	-4.20484	-128.02245
65.98600	-4.21094	-128.28460
66.08600	-4.21703	-128.57583
66.18600	-4.22172	-128.78382
66.28600	-4.22594	-128.96553
66.38600	-4.23047	-129.15973
66.48600	-4.23578	-129.38103
66.58600	-4.24187	-129.64244
66.68600	-4.24859	-129.98216
66.78600	-4.25203	-130.12941
66.88600	-4.25625	-130.29222
66.98600	-4.26125	-130.50070
67.08600	-4.26656	-130.72143
67.18600	-4.27297	-131.01231
67.28600	-4.27781	-131.23395
67.38600	-4.28219	-131.40996
67.48600	-4.28688	-131.60484
67.58600	-4.29188	-131.81025
67.68600	-4.29750	-132.04171
67.78600	-4.30484	-132.37806
67.88600	-4.30844	-132.55294
67.98600	-4.31281	-132.71990
68.08600	-4.31750	-132.90961
68.18600	-4.32328	-133.13904
68.28600	-4.33031	-133.45839
68.38600	-4.33469	-133.65184
68.48600	-4.33906	-133.81779
68.58600	-4.34391	-134.01525
68.68600	-4.34906	-134.24006
68.78600	-4.35531	-134.48831
68.88600	-4.36234	-134.83004
68.98600	-4.36563	-134.95836
69.08600	-4.36984	-135.12513
69.18600	-4.37438	-135.31439
69.28600	-4.37984	-135.55664
69.38600	-4.38766	-135.85977
69.48600	-4.39172	-136.08585
69.58600	-4.39625	-136.25059
69.68600	-4.40109	-136.43356
69.78600	-4.40625	-136.65654
69.88600	-4.41203	-136.88771
69.98600	-4.41812	-137.17517
70.08600	-4.42203	-137.33479
70.18600	-4.42641	-137.51237
70.28600	-4.43125	-137.71918
70.38600	-4.43688	-137.94574
70.48600	-4.44391	-138.24201
70.58600	-4.44828	-138.45190
70.68600	-4.45234	-138.60700
70.78600	-4.45672	-138.78816
70.88600	-4.46203	-138.99873
70.98600	-4.46844	-139.25213
71.08600	-4.47594	-139.61014
71.18600	-4.47906	-139.75351
71.28600	-4.48313	-139.90094
71.38600	-4.48781	-140.07032
71.48600	-4.49359	-140.29153
71.58600	-4.50016	-140.56614
71.68600	-4.50453	-140.75832
71.78600	-4.50875	-140.92779
71.88600	-4.51312	-141.09842
71.98600	-4.51828	-141.30680
72.08600	-4.52438	-141.53567
72.18600	-4.53375	-141.91324
72.28600	-4.53719	-142.10615
72.38600	-4.54094	-142.24094
72.48600	-4.54641	-142.45024
72.58600	-4.55375	-142.74147
72.68600	-4.55922	-143.04163
72.78600	-4.56219	-143.14927
72.88600	-4.56609	-143.29894
72.98600	-4.57047	-143.47576
73.08600	-4.57531	-143.67540
73.18600	-4.58047	-143.87886
73.28600	-4.58859	-144.21004
73.38600	-4.59266	-144.42863
73.48600	-4.59688	-144.57710
73.58600	-4.60156	-144.76779
73.68600	-4.60734	-145.00314
73.78600	-4.61484	-145.32767
73.88600	-4.61844	-145.49091
73.98600	-4.62250	-145.64586
74.08600	-4.62719	-145.83138
74.18600	-4.63266	-146.04847
74.28600	-4.63891	-146.30783
74.38600	-4.64656	-146.66209
74.48600	-4.64984	-146.80029
74.58600	-4.65391	-146.95138
74.68600	-4.65875	-147.15078
74.78600	-4.66422	-147.37153
74.88600	-4.67141	-147.69062
74.98600	-4.67562	-147.88617
75.08600	-4.67969	-148.05056
75.18600	-4.68438	-148.24060
75.28600	-4.68953	-148.45282
75.38600	-4.69547	-148.70490
75.48600	-4.70297	-149.03152
75.58600	-4.70609	-149.18584
75.68600	-4.71016	-149.33321
75.78600	-4.71531	-149.54132
75.88600	-4.72156	-149.79659
75.98600	-4.72859	-150.12369
76.08600	-4.73266	-150.31026
76.18600	-4.73656	-150.46038
76.28600	-4.74141	-150.66186
76.38600	-4.74625	-150.85897
76.48600	-4.75156	-151.08439
76.58600	-4.75781	-151.34408
76.68600	-4.76266	-151.57847
76.78600	-4.76703	-151.74636
76.88600	-4.77234	-151.95587
76.98600	-4.77844	-152.20994
77.08600	-4.78547	-152.53106
77.18600	-4.78922	-152.69607
77.28600	-4.79281	-152.83066
77.38600	-4.79719	-153.01414
77.48600	-4.80234	-153.21882
77.58600	-4.80828	-153.46603
77.68600	-4.81578	-153.77462
77.78600	-4.82016	-154.01167
77.88600	-4.82422	-154.17360
77.98600	-4.82906	-154.35548
78.08600	-4.83469	-154.58566
78.18600	-4.84078	-154.84919
78.28600	-4.84516	-155.04129
78.38600	-4.84938	-155.22455
78.48600	-4.85406	-155.41048
78.58600	-4.85938	-155.62892
78.68600	-4.86562	-155.88365
78.78600	-4.87375	-156.23675
78.88600	-4.87688	-156.39535
78.98600	-4.88063	-156.53419
79.08600	-4.88531	-156.73298
79.18600	-4.89094	-156.95716
79.28600	-4.89781	-157.26085
79.38600	-4.90219	-157.47039
79.48600	-4.90656	-157.63107
79.58600	-4.91156	-157.83449
79.68600	-4.91734	-158.07082
79.78600	-4.92359	-158.32017
79.88600	-4.93109	-158.71663
79.98600	-4.93391	-158.83639
80.08600	-4.93828	-159.00391
80.18600	-4.94312	-159.21612
80.28600	-4.94875	-159.45710
80.38600	-4.95531	-159.74784
80.48600	-4.95938	-159.93680
80.58600	-4.96328	-160.08241
80.68600	-4.96812	-160.28091
80.78600	-4.97344	-160.51425
80.88600	-4.97891	-160.75574
80.98600	-4.98547	-161.04691
81.08600	-4.98937	-161.23882
81.18600	-4.99375	-161.41306
81.28600	-4.99891	-161.62480
81.38600	-5.00469	-161.87525
81.48600	-5.01141	-162.16733
81.58600	-5.01563	-162.36964
81.68600	-5.01984	-162.54009
81.78600	-5.02484	-162.74022
81.88600	-5.03047	-162.99175
81.98600	-5.03672	-163.25517
82.08600	-5.04375	-163.59867
82.18600	-5.04688	-163.72952
82.28600	-5.05094	-163.88641
82.38600	-5.05578	-164.09910
82.48600	-5.06141	-164.33363
82.58600	-5.06797	-164.62919
82.68600	-5.07250	-164.84678
82.78600	-5.07656	-165.02631
82.88600	-5.08125	-165.20843
82.98600	-5.08641	-165.42417
83.08600	-5.09156	-165.64094
83.18600	-5.09812	-165.92821
83.28600	-5.10313	-166.16128
83.38600	-5.10750	-166.33950
83.48600	-5.11250	-166.54937
83.58600	-5.11797	-166.76225
83.68600	-5.12516	-167.05266
83.78600	-5.12938	-167.26762
83.88600	-5.13328	-167.42374
83.98600	-5.13766	-167.59592
84.08600	-5.14250	-167.79807
84.18600	-5.14781	-168.00475
84.28600	-5.15500	-168.28638
84.38600	-5.16016	-168.54608
84.48600	-5.16438	-168.69774
84.58600	-5.16906	-168.88064
84.68600	-5.17438	-169.08564
84.78600	-5.18141	-169.36485
84.88600	-5.18609	-169.58998
84.98600	-5.19016	-169.76221
85.08600	-5.19484	-169.93679
85.18600	-5.20016	-170.13736
85.28600	-5.20609	-170.37772
85.38600	-5.21328	-170.68966
85.48600	-5.21656	-170.83561
85.58600	-5.22063	-170.98221
85.68600	-5.22516	-171.16459
85.78600	-5.23063	-171.38851
85.88600	-5.23813	-171.68164
85.98600	-5.24312	-171.90854
86.08600	-5.24734	-172.07685
86.18600	-5.25188	-172.25341
86.28600	-5.25656	-172.44244
86.38600	-5.26219	-172.65692
86.48600	-5.27016	-172.97654
86.58600	-5.27391	-173.18584
86.68600	-5.27828	-173.33432
86.78600	-5.28297	-173.52015
86.88600	-5.28859	-173.73094
86.98600	-5.29562	-174.03099
87.08600	-5.29937	-174.20574
87.18600	-5.30328	-174.35397
87.28600	-5.30766	-174.52131
87.38600	-5.31281	-174.72848
87.48600	-5.31859	-174.95406
87.58600	-5.32734	-175.28498
87.68600	-5.33094	-175.49370
87.78600	-5.33437	-175.60498
87.88600	-5.33844	-175.75447
87.98600	-5.34344	-175.94250
88.08600	-5.35078	-176.21556
88.18600	-5.35594	-176.45359
88.28600	-5.36016	-176.62780
88.38600	-5.36484	-176.79615
88.48600	-5.37031	-177.00471
88.58600	-5.37687	-177.25633
88.68600	-5.38547	-177.58915
88.78600	-5.38875	-177.79936
88.88600	-5.39234	-177.91711
88.98600	-5.39734	-178.11210
89.08600	-5.40328	-178.35519
89.18600	-5.41031	-178.66409
89.28600	-5.41359	-178.80197
89.38600	-5.41734	-178.94059
89.48600	-5.42172	-179.11638
89.58600	-5.42641	-179.29721
89.68600	-5.43203	-179.52935
89.78600	-5.43922	-179.80845
89.88600	-5.44484	-180.09967
89.98600	-5.44813	-180.23425
90.08600	-5.45281	-180.40180
90.18600	-5.45859	-180.62623
90.28600	-5.46594	-180.91697
90.38600	-5.47047	-181.15506
90.48600	-5.47422	-181.29277
90.58600	-5.47875	-181.47771
90.68600	-5.48359	-181.67393
90.78600	-5.48922	-181.90205
90.88600	-5.49734	-182.20724
90.98600	-5.50141	-182.42574
91.08600	-5.50500	-182.56155
91.18600	-5.50984	-182.75294
91.28600	-5.51531	-182.97157
91.38600	-5.52250	-183.27977
91.48600	-5.52688	-183.49782
91.58600	-5.53094	-183.64385
91.68600	-5.53562	-183.84318
91.78600	-5.54063	-184.04108
91.88600	-5.54609	-184.24587
91.98600	-5.55422	-184.58050
92.08600	-5.55781	-184.78417
92.18600	-5.56172	-184.92644
92.28600	-5.56656	-185.11747
92.38600	-5.57234	-185.35690
92.48600	-5.57984	-185.66160
92.58600	-5.58375	-185.85731
92.68600	-5.58781	-186.00252
92.78600	-5.59219	-186.19122
92.88600	-5.59719	-186.39623
92.98600	-5.60250	-186.61754
93.08600	-5.61016	-186.92161
93.18600	-5.61453	-187.15698
93.28600	-5.61875	-187.30697
93.38600	-5.62344	-187.50040
93.48600	-5.62859	-187.70280
93.58600	-5.63641	-188.01977
93.68600	-5.64047	-188.23802
93.78600	-5.64422	-188.37962
93.88600	-5.64875	-188.57162
93.98600	-5.65391	-188.77737
94.08600	-5.65969	-189.00843
94.18600	-5.66688	-189.32985
94.28600	-5.67078	-189.49631
94.38600	-5.67484	-189.64961
94.48600	-5.67969	-189.84795
94.58600	-5.68500	-190.06111
94.68600	-5.69156	-190.31420
94.78600	-5.69719	-190.58980
94.88600	-5.70125	-190.74383
94.98600	-5.70547	-190.91527
95.08600	-5.71016	-191.09821
95.18600	-5.71609	-191.32714
95.28600	-5.72375	-191.64176
95.38600	-5.72828	-191.87413
95.48600	-5.73219	-192.02240
95.58600	-5.73719	-192.21386
95.68600	-5.74328	-192.45738
95.78600	-5.75000	-192.73977
95.88600	-5.75391	-192.93956
95.98600	-5.75781	-193.07266
96.08600	-5.76219	-193.24920
96.18600	-5.76703	-193.43543
96.28600	-5.77266	-193.66892
96.38600	-5.78078	-193.96602
96.48600	-5.78547	-194.23254
96.58600	-5.78891	-194.35234
96.68600	-5.79359	-194.53827
96.78600	-5.79984	-194.77826
96.88600	-5.80687	-195.08176
96.98600	-5.81125	-195.30454
97.08600	-5.81484	-195.44117
97.18600	-5.81922	-195.62177
97.28600	-5.82422	-195.82482
97.38600	-5.82938	-196.03452
97.48600	-5.83641	-196.30623
97.58600	-5.84094	-196.54532
97.68600	-5.84500	-196.70486
97.78600	-5.84953	-196.87396
97.88600	-5.85469	-197.07292
97.98600	-5.86281	-197.36034
98.08600	-5.86813	-197.65553
98.18600	-5.87188	-197.79548
98.28600	-5.87641	-197.98051
98.38600	-5.88156	-198.19632
98.48600	-5.88734	-198.43169
98.58600	-5.89422	-198.72881
98.68600	-5.89797	-198.91542
98.78600	-5.90187	-199.05914
98.88600	-5.90641	-199.23247
98.98600	-5.91203	-199.45905
99.08600	-5.91922	-199.73654
99.18600	-5.92391	-199.98471
99.28600	-5.92781	-200.13325
99.38600	-5.93203	-200.30282
99.48600	-5.93703	-200.50396
99.58600	-5.94281	-200.73545
99.68600	-5.95031	-201.01830
99.78600	-5.95516	-201.27961
99.88600	-5.95875	-201.40079
99.98600	-5.96344	-201.59009
100.08600	-5.96906	-201.81078
100.18600	-5.97656	-202.12029
100.28600	-5.98063	-202.31821
100.38600	-5.98484	-202.47558
100.48600	-5.98938	-202.65903
100.58600	-5.99406	-202.83325
100.68600	-5.99938	-203.04349
100.78600	-6.00578	-203.28005
100.88600	-6.01172	-203.55931
100.98600	-6.01562	-203.71518
101.08600	-6.02000	-203.87620
101.18600	-6.02594	-204.10153
101.28600	-6.03375	-204.40939
101.38600	-6.03813	-204.63556
101.48600	-6.04156	-204.76365
101.58600	-6.04594	-204.93035
101.68600	-6.05078	-205.11918
101.78600	-6.05641	-205.33983
101.88600	-6.06266	-205.56831
101.98600	-6.06875	-205.85454
102.08600	-6.07250	-205.99434
102.18600	-6.07688	-206.14758
102.28600	-6.08156	-206.33276
102.38600	-6.08813	-206.56224
102.48600	-6.09406	-206.83414
102.58600	-6.09859	-207.02124
102.68600	-6.10312	-207.19473
102.78600	-6.10859	-207.40654
102.88600	-6.11469	-207.64500
102.98600	-6.12172	-207.93231
103.08600	-6.12531	-208.11173
103.18600	-6.12891	-208.22939
103.28600	-6.13375	-208.41323
103.38600	-6.13938	-208.63813
103.48600	-6.14672	-208.92520
103.58600	-6.15109	-209.13190
103.68600	-6.15484	-209.26610
103.78600	-6.15906	-209.42990
103.88600	-6.16344	-209.58768
103.98600	-6.16844	-209.78031
104.08600	-6.17563	-210.01902
104.18600	-6.18234	-210.34968
104.28600	-6.18625	-210.49759
104.38600	-6.19109	-210.67263
104.48600	-6.19719	-210.90503
104.58600	-6.20484	-211.21620
104.68600	-6.20891	-211.44001
104.78600	-6.21266	-211.58241
104.88600	-6.21719	-211.76511
104.98600	-6.22203	-211.95476
105.08600	-6.22734	-212.15767
105.18600	-6.23453	-212.43913
105.28601	-6.23891	-212.64915
105.38601	-6.24281	-212.80092
105.48601	-6.24734	-212.98118
105.58601	-6.25281	-213.19118
105.68601	-6.26078	-213.49780
105.78601	-6.26562	-213.76717
105.88601	-6.26922	-213.89726
105.98601	-6.27359	-214.06727
106.08601	-6.27828	-214.25207
106.18601	-6.28344	-214.45729
106.28601	-6.29016	-214.70974
106.38601	-6.29516	-214.95365
106.48601	-6.29938	-215.11349
106.58601	-6.30437	-215.31363
106.68601	-6.30984	-215.53180
106.78601	-6.31609	-215.77196
106.88601	-6.32156	-216.01994
106.98601	-6.32547	-216.17071
107.08601	-6.32969	-216.32916
107.18601	-6.33406	-216.51104
107.28601	-6.33984	-216.73268
107.38601	-6.34766	-217.02407
107.48601	-6.35297	-217.30362
107.58601	-6.35641	-217.41620
107.68601	-6.36094	-217.58883
107.78601	-6.36594	-217.78479
107.88601	-6.37250	-218.03497
107.98601	-6.37797	-218.28493
108.08601	-6.38187	-218.44393
108.18601	-6.38656	-218.61739
108.28601	-6.39172	-218.81594
108.38601	-6.39734	-219.03543
108.48601	-6.40422	-219.29486
108.58601	-6.40937	-219.55682
108.68601	-6.41297	-219.67357
108.78601	-6.41719	-219.83927
108.88601	-6.42234	-220.03044
108.98601	-6.42953	-220.29415
109.08601	-6.43531	-220.57442
109.18601	-6.43922	-220.72208
109.28601	-6.44375	-220.88231
109.38601	-6.44859	-221.07188
109.48601	-6.45406	-221.28256
109.58601	-6.46047	-221.52695
109.68601	-6.46563	-221.77392
109.78601	-6.46937	-221.90133
109.88601	-6.47391	-222.07482
109.98601	-6.47938	-222.28095
110.08601	-6.48672	-222.54318
110.18601	-6.49188	-222.80221
110.28601	-6.49578	-222.94295
110.38601	-6.50000	-223.10030
110.48601	-6.50469	-223.28950
110.58601	-6.51000	-223.48247
110.68601	-6.51750	-223.75523
110.78601	-6.52328	-224.04294
110.88601	-6.52672	-224.16349
110.98601	-6.53125	-224.32621
111.08601	-6.53687	-224.53870
111.18601	-6.54328	-224.77968
111.28601	-6.54844	-225.02021
111.38601	-6.55250	-225.17851
111.48601	-6.55703	-225.34958
111.58601	-6.56203	-225.54334
111.68601	-6.56781	-225.75717
111.78601	-6.57562	-226.05035
111.88601	-6.57984	-226.29945
111.98601	-6.58312	-226.40429
112.08601	-6.58766	-226.57117
112.18601	-6.59297	-226.78074
112.28601	-6.59969	-227.02497
112.38601	-6.60516	-227.28118
112.48601	-6.60922	-227.44095
112.58601	-6.61359	-227.60600
112.68601	-6.61828	-227.78890
112.78601	-6.62375	-227.99808
112.88601	-6.63047	-228.26223
112.98601	-6.63688	-228.56718
113.08601	-6.64063	-228.70830
113.18601	-6.64531	-228.88185
113.28601	-6.65141	-229.10884
113.38601	-6.65938	-229.44494
113.48601	-6.66281	-229.62359
113.58601	-6.66609	-229.74044
113.68601	-6.67047	-229.90724
113.78601	-6.67547	-230.10965
113.88601	-6.68125	-230.34842
113.98601	-6.68719	-230.57759
114.08601	-6.69313	-230.85012
114.18601	-6.69688	-231.00248
114.28601	-6.70141	-231.17419
114.38601	-6.70656	-231.37762
114.48601	-6.71281	-231.62071
114.58601	-6.71875	-231.89980
114.68601	-6.72281	-232.06457
114.78601	-6.72719	-232.23905
114.88601	-6.73188	-232.42258
114.98601	-6.73734	-232.63387
115.08601	-6.74406	-232.87475
115.18601	-6.74953	-233.15592
115.28601	-6.75313	-233.29639
115.38601	-6.75766	-233.46560
115.48601	-6.76266	-233.65869
115.58601	-6.76922	-233.89538
115.68601	-6.77484	-234.16114
115.78601	-6.77891	-234.31863
115.88601	-6.78344	-234.48731
115.98601	-6.78859	-234.68021
116.08601	-6.79391	-234.89769
116.18601	-6.80125	-235.16519
116.28601	-6.80719	-235.48280
116.38601	-6.81063	-235.60153
116.48601	-6.81516	-235.76792
116.58601	-6.82016	-235.97209
116.68601	-6.82641	-236.18659
116.78601	-6.83219	-236.45820
116.88601	-6.83609	-236.60940
116.98601	-6.84031	-236.76890
117.08601	-6.84516	-236.94913
117.18601	-6.85078	-237.18156
117.28601	-6.85844	-237.46854
117.38601	-6.86313	-237.71508
117.48601	-6.86703	-237.85019
117.58601	-6.87156	-238.02596
117.68601	-6.87672	-238.22188
117.78601	-6.88344	-238.45652
117.88601	-6.88906	-238.73709
117.98601	-6.89281	-238.87508
118.08601	-6.89719	-239.03614
118.18601	-6.90188	-239.22096
118.28601	-6.90719	-239.42187
118.38601	-6.91469	-239.68385
118.48601	-6.91969	-239.94988
118.58601	-6.92313	-240.06911
118.68601	-6.92750	-240.22454
118.78601	-6.93234	-240.40449
118.88601	-6.93844	-240.62781
118.98601	-6.94625	-240.96145
119.08601	-6.95031	-241.12664
119.18601	-6.95453	-241.28602
119.28601	-6.95891	-241.45062
119.38601	-6.96406	-241.63824
119.48601	-6.97109	-241.87896
119.58601	-6.97672	-242.15820
119.68601	-6.98016	-242.28242
119.78601	-6.98437	-242.43443
119.88601	-6.98922	-242.60455
119.98601	-6.99500	-242.82296
120.08601	-7.00219	-243.10736
120.18601	-7.00625	-243.27706
120.28601	-7.01047	-243.42732
120.38601	-7.01531	-243.59861
120.48601	-7.02125	-243.81998
120.58601	-7.02875	-244.08330
120.68601	-7.03500	-244.40692
120.78601	-7.03766	-244.49177
120.88601	-7.04219	-244.63923
120.98601	-7.04797	-244.85387
121.08601	-7.05625	-245.15480
121.18601	-7.06031	-245.39746
121.28601	-7.06328	-245.49189
121.38601	-7.06750	-245.63125
121.48601	-7.07203	-245.79881
121.58601	-7.07719	-245.99078
121.68601	-7.08312	-246.20734
121.78601	-7.08969	-246.51228
121.88601	-7.09344	-246.65050
121.98601	-7.09797	-246.81091
122.08601	-7.10344	-247.00791
122.18601	-7.11203	-247.28611
122.28601	-7.11766	-247.61638
122.38601	-7.12047	-247.70768
122.48601	-7.12438	-247.84365
122.58601	-7.12906	-248.00855
122.68601	-7.13438	-248.21822
122.78601	-7.14109	-248.45023
122.88601	-7.14750	-248.76486
122.98601	-7.15094	-248.88562
123.08601	-7.15531	-249.03877
123.18601	-7.16062	-249.23193
123.28601	-7.16703	-249.47190
123.38601	-7.17250	-249.72105
123.48601	-7.17656	-249.88315
123.58601	-7.18094	-250.04342
123.68601	-7.18578	-250.22882
123.78601	-7.19172	-250.45276
123.88601	-7.19891	-250.71135
123.98601	-7.20469	-250.99805
124.08601	-7.20766	-251.10400
124.18601	-7.21188	-251.25611
124.28601	-7.21703	-251.43865
124.38601	-7.22437	-251.70198
124.48601	-7.23016	-251.99473
124.58601	-7.23375	-252.13084
124.68601	-7.23797	-252.28852
124.78601	-7.24266	-252.46379
124.88601	-7.24766	-252.65387
124.98601	-7.25375	-252.88984
125.08601	-7.26078	-253.19076
125.18601	-7.26438	-253.34820
125.28601	-7.26859	-253.49444
125.38601	-7.27375	-253.68708
125.48601	-7.28047	-253.92261
125.58601	-7.28688	-254.22135
125.68601	-7.29031	-254.35743
125.78601	-7.29453	-254.50689
125.88601	-7.29938	-254.69279
125.98601	-7.30484	-254.90013
126.08601	-7.31078	-255.12937
126.18601	-7.31781	-255.42951
126.28601	-7.32141	-255.58600
126.38601	-7.32578	-255.72598
126.48601	-7.33078	-255.93427
126.58601	-7.33656	-256.13615
126.68601	-7.34281	-256.42544
126.78601	-7.34688	-256.58104
126.88601	-7.35125	-256.74400
126.98601	-7.35625	-256.92937
127.08601	-7.36187	-257.14785
127.18601	-7.36891	-257.39470
127.28601	-7.37469	-257.69606
127.38601	-7.37781	-257.79718
127.48601	-7.38203	-257.95236
127.58601	-7.38750	-258.16289
127.68601	-7.39344	-258.38885
127.78601	-7.40016	-258.69071
127.88601	-7.40406	-258.83871
127.98601	-7.40812	-258.99139
128.08601	-7.41250	-259.15340
128.18601	-7.41766	-259.34243
128.28601	-7.42500	-259.60171
128.38601	-7.43203	-259.96536
128.48601	-7.43516	-260.07840
128.58601	-7.43969	-260.23227
128.68601	-7.44500	-260.44202
128.78601	-7.45156	-260.68985
128.88601	-7.45641	-260.93063
128.98601	-7.46031	-261.07141
129.08601	-7.46469	-261.24015
129.18601	-7.46938	-261.42919
129.28601	-7.47484	-261.64010
129.38601	-7.48172	-261.88549
129.48601	-7.48859	-262.23671
129.58601	-7.49203	-262.35738
129.68601	-7.49625	-262.51829
129.78601	-7.50172	-262.73274
129.88601	-7.50984	-263.03831
129.98601	-7.51484	-263.33487
130.08601	-7.51766	-263.43286
130.18601	-7.52188	-263.59278
130.28601	-7.52672	-263.78033
130.38601	-7.53219	-263.99958
130.48601	-7.53797	-264.23234
130.58601	-7.54344	-264.48840
130.68601	-7.54734	-264.64534
130.78601	-7.55172	-264.81116
130.88601	-7.55656	-265.00639
130.98601	-7.56250	-265.23110
131.08601	-7.56953	-265.51151
131.18601	-7.57438	-265.73482
131.28601	-7.57844	-265.89590
131.38601	-7.58297	-266.05925
131.48601	-7.58812	-266.26465
131.58601	-7.59484	-266.49874
131.68601	-7.60125	-266.82746
131.78601	-7.60484	-266.95031
131.88601	-7.60906	-267.11199
131.98601	-7.61406	-267.29456
132.08601	-7.62000	-267.51921
132.18601	-7.62625	-267.77408
132.28601	-7.63047	-267.95158
132.38601	-7.63469	-268.10297
132.48601	-7.63938	-268.27821
132.58601	-7.64437	-268.47282
132.68601	-7.65062	-268.70051
132.78601	-7.65844	-269.02440
132.88601	-7.66187	-269.16558
132.98601	-7.66594	-269.30061
133.08601	-7.67078	-269.48988
133.18601	-7.67656	-269.68881
133.28601	-7.68359	-269.99238
133.38601	-7.68766	-270.14443
133.48601	-7.69188	-270.28924
133.58601	-7.69656	-270.46084
133.68601	-7.70172	-270.66025
133.78601	-7.70781	-270.87349
133.88601	-7.71484	-271.18331
133.98601	-7.71828	-271.31620
134.08601	-7.72234	-271.45439
134.18601	-7.72734	-271.64629
134.28601	-7.73328	-271.84957
134.38601	-7.74031	-272.16068
134.48601	-7.74375	-272.26713
134.58601	-7.74797	-272.41340
134.68601	-7.75250	-272.58208
134.78601	-7.75766	-272.77049
134.88601	-7.76359	-272.98367
134.98601	-7.77172	-273.32234
135.08601	-7.77531	-273.46903
135.18601	-7.77953	-273.59611
135.28601	-7.78437	-273.75460
135.38601	-7.79000	-273.95952
135.48601	-7.79656	-274.23799
135.58601	-7.80047	-274.37505
135.68601	-7.80438	-274.51932
135.78601	-7.80891	-274.66124
135.88601	-7.81422	-274.85469
135.98601	-7.82062	-275.07955
136.08601	-7.82875	-275.42129
136.18601	-7.83203	-275.54491
136.28601	-7.83625	-275.68126
136.38601	-7.84125	-275.86234
136.48601	-7.84766	-276.07474
136.58601	-7.85484	-276.39541
136.68601	-7.85844	-276.52481
136.78601	-7.86250	-276.65597
136.88601	-7.86688	-276.81708
136.98601	-7.87234	-277.01953
137.08601	-7.87891	-277.25446
137.18601	-7.88703	-277.61608
137.28601	-7.88969	-277.71524
137.38601	-7.89359	-277.82857
137.48601	-7.89875	-278.02259
137.58601	-7.90562	-278.25928
137.68601	-7.91109	-278.53379
137.78601	-7.91453	-278.64006
137.88601	-7.91828	-278.76571
137.98601	-7.92313	-278.93767
138.08601	-7.92875	-279.13988
138.18601	-7.93469	-279.38291
138.28601	-7.94266	-279.67891
138.38601	-7.94625	-279.86839
138.48601	-7.95000	-279.98364
138.58601	-7.95484	-280.14541
138.68601	-7.96047	-280.36478
138.78601	-7.96797	-280.67508
138.88601	-7.97156	-280.81897
138.98601	-7.97562	-280.94608
139.08601	-7.98016	-281.11076
139.18601	-7.98578	-281.32331
139.28601	-7.99188	-281.54638
139.38601	-7.99844	-281.82653
139.48601	-8.00188	-281.95813
139.58601	-8.00625	-282.08846
139.68601	-8.01156	-282.28810
139.78601	-8.01750	-282.50799
139.88601	-8.02484	-282.82931
139.98601	-8.02859	-282.97189
140.08601	-8.03250	-283.10746
140.18601	-8.03703	-283.25975
140.28601	-8.04234	-283.45311
140.38601	-8.04891	-283.67990
140.48601	-8.05609	-284.02120
140.58601	-8.05906	-284.11472
140.68601	-8.06328	-284.24472
140.78601	-8.06844	-284.43649
140.88601	-8.07422	-284.66132
140.98601	-8.08109	-284.93482
141.08601	-8.08484	-285.08806
141.18601	-8.08906	-285.22843
141.28601	-8.09359	-285.39288
141.38601	-8.09875	-285.57760
141.48601	-8.10547	-285.81715
141.58601	-8.11313	-286.17752
141.68601	-8.11625	-286.28880
141.78601	-8.12031	-286.40732
141.88601	-8.12516	-286.58342
141.98601	-8.13062	-286.78316
142.08601	-8.13766	-287.07555
142.18601	-8.14156	-287.22110
142.28601	-8.14578	-287.36970
142.38601	-8.15063	-287.54422
142.48601	-8.15625	-287.75260
142.58601	-8.16234	-287.96881
142.68601	-8.16859	-288.23996
142.78601	-8.17203	-288.35863
142.88601	-8.17641	-288.49828
142.98601	-8.18109	-288.66547
143.08601	-8.18672	-288.85472
143.18601	-8.19437	-289.15262
143.28601	-8.19875	-289.34789
143.38601	-8.20266	-289.46760
143.48601	-8.20688	-289.60371
143.58601	-8.21188	-289.78369
143.68601	-8.21766	-289.97716
143.78601	-8.22563	-290.28487
143.88601	-8.22937	-290.44026
143.98601	-8.23375	-290.57464
144.08601	-8.23891	-290.75187
144.18601	-8.24500	-290.96940
144.28601	-8.25219	-291.28066
144.38601	-8.25563	-291.39778
144.48601	-8.25953	-291.50876
144.58601	-8.26422	-291.66254
144.68601	-8.26891	-291.82422
144.78601	-8.27438	-292.00208
144.88601	-8.28234	-292.30088
144.98601	-8.28594	-292.45985
145.08601	-8.29016	-292.56386
145.18601	-8.29531	-292.64051
145.28601	-8.30172	-292.61270
145.38601	-8.30891	-292.87669
145.48601	-8.31234	-292.97271
145.58601	-8.31625	-293.07434
145.68601	-8.32094	-293.22189
145.78601	-8.32625	-293.39406
145.88601	-8.33250	-293.59534
145.98601	-8.34031	-293.93664
146.08601	-8.34359	-294.04643
146.18601	-8.34797	-294.16373
146.28601	-8.35281	-294.34755
146.38601	-8.35859	-294.54723
146.48601	-8.36500	-294.81503
146.58601	-8.36875	-294.93856
146.68601	-8.37250	-295.04207
146.78601	-8.37687	-295.18354
146.88601	-8.38203	-295.34641
146.98601	-8.38797	-295.53965
147.08601	-8.39484	-295.81025
147.18601	-8.39906	-295.95909
147.28601	-8.40344	-296.08145
147.38601	-8.40859	-296.23476
147.48601	-8.41422	-296.42761
147.58601	-8.42094	-296.66430
147.68601	-8.42531	-296.81137
147.78601	-8.42953	-296.93606
147.88601	-8.43422	-297.06898
147.98601	-8.43984	-297.24762
148.08601	-8.44578	-297.45251
148.18601	-8.45234	-297.68604
148.28601	-8.45609	-297.80659
148.38601	-8.46000	-297.91325
148.48601	-8.46469	-298.04751
148.58601	-8.47047	-298.22147
148.68601	-8.47781	-298.48921
148.78601	-8.48203	-298.63802
148.88601	-8.48625	-298.74560
148.98601	-8.49094	-298.86717
149.08601	-8.49594	-299.01594
149.18601	-8.50141	-299.18298
149.28601	-8.50875	-299.42429
149.38601	-8.51297	-299.58755
149.48601	-8.51688	-299.67475
149.58601	-8.52188	-299.81756
149.68601	-8.52797	-300.00603
149.78601	-8.53563	-300.28158
149.88601	-8.53906	-300.37436
149.98601	-8.54297	-300.46874
150.08601	-8.54766	-300.59746
150.18601	-8.55266	-300.74579
150.28601	-8.55844	-300.93265
150.38601	-8.56531	-301.15634
150.48601	-8.57016	-301.33399
150.58601	-8.57391	-301.40609
150.68601	-8.57844	-301.53006
150.78601	-8.58438	-301.71230
150.88601	-8.59219	-301.98678
150.98601	-8.59594	-302.10814
151.08601	-8.59984	-302.19078
151.18601	-8.60438	-302.32161
151.28601	-8.60937	-302.45680
151.38601	-8.61484	-302.61880
151.48601	-8.62219	-302.83639
151.58601	-8.62578	-302.97348
151.68601	-8.63000	-303.04480
151.78601	-8.63453	-303.16952
151.88601	-8.63984	-303.30542
151.98601	-8.64734	-303.53490
152.08601	-8.65234	-303.70778
152.18601	-8.65656	-303.81235
152.28601	-8.66109	-303.92444
152.38601	-8.66656	-304.06693
152.48601	-8.67266	-304.24511
152.58601	-8.68062	-304.54633
152.68601	-8.68375	-304.61714
152.78601	-8.68797	-304.70005
152.88601	-8.69313	-304.84101
152.98601	-8.69922	-305.01744
153.08601	-8.70641	-305.29931
153.18601	-8.70969	-305.36512
153.28601	-8.71344	-305.43646
153.38601	-8.71828	-305.56136
153.48601	-8.72359	-305.71041
153.58601	-8.72969	-305.90278
153.68601	-8.73703	-306.18075
153.78601	-8.74031	-306.25841
153.88601	-8.74422	-306.33175
153.98601	-8.74906	-306.46273
154.08601	-8.75484	-306.62772
154.18601	-8.76234	-306.90151
154.28601	-8.76625	-307.01312
154.38601	-8.77031	-307.09600
154.48601	-8.77500	-307.21825
154.58601	-8.78047	-307.37308
154.68601	-8.78594	-307.54498
154.78601	-8.79281	-307.75955
154.88601	-8.79672	-307.88505
154.98601	-8.80047	-307.96281
155.08601	-8.80547	-308.09525
155.18601	-8.81141	-308.27498
155.28601	-8.81891	-308.49591
155.38601	-8.82328	-308.67434
155.48601	-8.82703	-308.73075
155.58601	-8.83141	-308.82943
155.68601	-8.83656	-308.97105
155.78601	-8.84219	-309.14646
155.88601	-8.84984	-309.40193
155.98601	-8.85375	-309.52591
156.08601	-8.85766	-309.59874
156.18601	-8.86234	-309.71608
156.28601	-8.86781	-309.86947
156.38601	-8.87500	-310.08327
156.48601	-8.87953	-310.24888
156.58601	-8.88344	-310.31308
156.68601	-8.88813	-310.42391
156.78601	-8.89313	-310.54965
156.88601	-8.89891	-310.71433
156.98601	-8.90703	-310.97758
157.08601	-8.91063	-311.08400
157.18601	-8.91453	-311.14745
157.28601	-8.91906	-311.25218
157.38601	-8.92469	-311.39159
157.48601	-8.93266	-311.64819
157.58601	-8.93672	-311.79219
157.68601	-8.94063	-311.85532
157.78601	-8.94516	-311.96085
157.88601	-8.95016	-312.08056
157.98601	-8.95547	-312.22081
158.08601	-8.96359	-312.48203
158.18601	-8.96734	-312.60252
158.28601	-8.97141	-312.66126
158.38601	-8.97594	-312.77013
158.48601	-8.98125	-312.89083
158.58601	-8.98922	-313.16483
158.68601	-8.99297	-313.26663
158.78601	-8.99672	-313.32108
158.88601	-9.00141	-313.41788
158.98601	-9.00656	-313.55876
159.08601	-9.01250	-313.70646
159.18601	-9.02031	-313.95951
159.28601	-9.02375	-314.06158
159.38601	-9.02766	-314.10316
159.48601	-9.03234	-314.21310
159.58601	-9.03797	-314.35564
159.68601	-9.04578	-314.60547
159.78601	-9.05000	-314.72769
159.88601	-9.05375	-314.77526
159.98601	-9.05828	-314.87593
160.08601	-9.06344	-314.99851
160.18601	-9.06969	-315.16713
160.28601	-9.07766	-315.43225
160.38601	-9.08094	-315.52175
160.48601	-9.08453	-315.55906
160.58601	-9.08922	-315.66074
160.68601	-9.09484	-315.80201
160.78601	-9.10312	-316.05440
160.88601	-9.10750	-316.19868
160.98601	-9.11141	-316.25831
161.08601	-9.11563	-316.34325
161.18601	-9.12047	-316.46731
161.28601	-9.12594	-316.62518
161.38601	-9.13281	-316.81657
161.48601	-9.13797	-316.99514
161.58601	-9.14172	-317.03889
161.68601	-9.14656	-317.14693
161.78601	-9.15281	-317.31844
161.88601	-9.16062	-317.57846
161.98601	-9.16422	-317.67592
162.08601	-9.16797	-317.72253
162.18601	-9.17266	-317.83399
162.28601	-9.17750	-317.95397
162.38601	-9.18297	-318.09583
162.48601	-9.18953	-318.29742
162.58601	-9.19453	-318.47081
162.68601	-9.19844	-318.52877
162.78601	-9.20312	-318.63171
162.88601	-9.20859	-318.77288
162.98601	-9.21578	-318.98692
163.08601	-9.22047	-319.12941
163.18601	-9.22437	-319.20588
163.28601	-9.22891	-319.29076
163.38601	-9.23406	-319.41774
163.48601	-9.23984	-319.57757
163.58601	-9.24672	-319.78983
163.68601	-9.25063	-319.90033
163.78601	-9.25438	-319.94185
163.88601	-9.25906	-320.03513
163.98601	-9.26453	-320.17779
164.08601	-9.27188	-320.38727
164.18601	-9.27656	-320.52821
164.28601	-9.28062	-320.59383
164.38601	-9.28484	-320.66411
164.48601	-9.29000	-320.78049
164.58601	-9.29594	-320.93337
164.68601	-9.30453	-321.20979
164.78601	-9.30812	-321.30733
164.88601	-9.31188	-321.34551
164.98601	-9.31688	-321.44108
165.08601	-9.32234	-321.58294
165.18601	-9.32875	-321.76149
165.28601	-9.33297	-321.85507
165.38601	-9.33734	-321.93702
165.48601	-9.34188	-322.01636
165.58601	-9.34688	-322.12231
165.68601	-9.35266	-322.26530
165.78601	-9.36078	-322.49922
165.88601	-9.36453	-322.60877
165.98601	-9.36828	-322.63851
166.08601	-9.37297	-322.72053
166.18601	-9.37859	-322.85389
166.28601	-9.38625	-323.06913
166.38601	-9.39078	-323.20321
166.48601	-9.39453	-323.24222
166.58601	-9.39906	-323.32292
166.68601	-9.40438	-323.43298
166.78601	-9.40984	-323.56608
166.88601	-9.41750	-323.78897
166.98601	-9.42141	-323.89307
167.08601	-9.42531	-323.92699
167.18601	-9.43000	-324.01288
167.28601	-9.43547	-324.14833
167.38601	-9.44187	-324.30932
167.48601	-9.44672	-324.45386
167.58601	-9.45031	-324.48959
167.68601	-9.45453	-324.53990
167.78601	-9.45922	-324.63279
167.88601	-9.46484	-324.74491
167.98601	-9.47250	-324.93642
168.08601	-9.47781	-325.11407
168.18601	-9.48156	-325.13362
168.28601	-9.48641	-325.21096
168.38601	-9.49156	-325.31464
168.48601	-9.49828	-325.44360
168.58601	-9.50406	-325.63680
168.68601	-9.50750	-325.65588
168.78601	-9.51219	-325.71250
168.88601	-9.51750	-325.82426
168.98601	-9.52375	-325.96961
169.08601	-9.53344	-326.28980
169.18601	-9.53594	-326.32285
169.28601	-9.53906	-326.29612
169.38601	-9.54375	-326.37608
169.48601	-9.54984	-326.51266
169.58601	-9.55781	-326.77054
169.68601	-9.56141	-326.84013
169.78601	-9.56484	-326.85176
169.88601	-9.56922	-326.91476
169.98601	-9.57375	-326.99528
170.08601	-9.57891	-327.10564
170.18601	-9.58719	-327.31664
170.28601	-9.59172	-327.47886
170.38601	-9.59531	-327.48884
170.48601	-9.59984	-327.56194
170.58601	-9.60547	-327.67513
170.68601	-9.61375	-327.90998
170.78601	-9.61797	-328.03839
170.88601	-9.62141	-328.04614
170.98601	-9.62594	-328.10551
171.08601	-9.63109	-328.20749
171.18601	-9.63656	-328.33189
171.28601	-9.64375	-328.51726
171.38601	-9.64859	-328.66415
171.48601	-9.65250	-328.68320
171.58601	-9.65703	-328.75463
171.68601	-9.66234	-328.85951
171.78601	-9.67000	-329.06505
171.88601	-9.67453	-329.19726
171.98601	-9.67828	-329.22292
172.08601	-9.68250	-329.27620
172.18601	-9.68766	-329.36651
172.28601	-9.69375	-329.52011
172.38601	-9.70172	-329.74184
172.48601	-9.70531	-329.84430
172.58601	-9.70891	-329.84069
172.68601	-9.71359	-329.91600
172.78601	-9.71906	-330.03566
172.88601	-9.72688	-330.24368
172.98601	-9.73156	-330.38548
173.08601	-9.73531	-330.41099
173.18601	-9.73953	-330.46129
173.28601	-9.74422	-330.55246
173.38601	-9.75000	-330.68344
173.48601	-9.75719	-330.88195
173.58601	-9.76250	-331.04682
173.68601	-9.76578	-331.04408
173.78601	-9.77031	-331.10940
173.88601	-9.77594	-331.22993
173.98601	-9.78313	-331.41145
174.08601	-9.78750	-331.53036
174.18601	-9.79141	-331.56478
174.28601	-9.79609	-331.63229
174.38601	-9.80109	-331.72503
174.48601	-9.80688	-331.85899
174.58601	-9.81391	-332.03170
174.68601	-9.81969	-332.23081
174.78601	-9.82297	-332.21787
174.88601	-9.82703	-332.26284
174.98601	-9.83219	-332.35756
175.08601	-9.83984	-332.53813
175.18601	-9.84500	-332.72108
175.28601	-9.84859	-332.73262
175.38601	-9.85281	-332.78435
175.48601	-9.85781	-332.87108
175.58601	-9.86328	-332.98317
175.68601	-9.87063	-333.17149
175.78601	-9.87578	-333.33915
175.88601	-9.87937	-333.34225
175.98601	-9.88391	-333.40952
176.08601	-9.88938	-333.52169
176.18601	-9.89703	-333.72426
176.28601	-9.90172	-333.85080
176.38601	-9.90547	-333.86314
176.48601	-9.90969	-333.90364
176.58601	-9.91453	-333.99552
176.68601	-9.92000	-334.10659
176.78601	-9.92719	-334.28821
176.88601	-9.93219	-334.44008
176.98601	-9.93594	-334.45051
177.08601	-9.94047	-334.50678
177.18601	-9.94625	-334.62372
177.28601	-9.95453	-334.85225
177.38601	-9.95922	-334.99926
177.48601	-9.96266	-335.00454
177.58601	-9.96719	-335.06110
177.68601	-9.97219	-335.16717
177.78601	-9.97797	-335.29904
177.88601	-9.98594	-335.54283
177.98601	-9.98953	-335.62157
178.08601	-9.99312	-335.60854
178.18601	-9.99766	-335.69220
178.28601	-10.00313	-335.79743
178.38601	-10.01047	-336.00044
178.48601	-10.01531	-336.14111
178.58601	-10.01906	-336.15559
178.68601	-10.02359	-336.23451
178.78601	-10.02922	-336.35056
178.88601	-10.03437	-336.47582
178.98601	-10.04094	-336.62722
179.08601	-10.04547	-336.73623
179.18601	-10.04922	-336.77202
179.28601	-10.05391	-336.83053
179.38601	-10.05953	-336.94464
179.48601	-10.06625	-337.10721
179.58601	-10.07219	-337.31034
179.68601	-10.07578	-337.33237
179.78601	-10.07984	-337.37549
179.88601	-10.08422	-337.42577
179.98601	-10.08938	-337.51747
180.08601	-10.09641	-337.67918
180.18601	-10.10188	-337.86836
180.28601	-10.10562	-337.87560
180.38601	-10.11016	-337.92561
180.48601	-10.11516	-338.01317
180.58601	-10.12125	-338.14090
180.68601	-10.12828	-338.35289
180.78601	-10.13250	-338.38344
180.88601	-10.13703	-338.43100
180.98601	-10.14188	-338.51558
181.08601	-10.14734	-338.61798
181.18601	-10.15469	-338.80109
181.28601	-10.15922	-338.91451
181.38601	-10.16266	-338.88906
181.48601	-10.16719	-338.94080
181.58601	-10.17250	-339.02657
181.68601	-10.17953	-339.16542
181.78601	-10.18484	-339.33601
181.88601	-10.18875	-339.34179
181.98601	-10.19297	-339.37037
182.08601	-10.19766	-339.43361
182.18601	-10.20250	-339.50099
182.28601	-10.20953	-339.62536
182.38601	-10.21563	-339.81511
182.48601	-10.21969	-339.83502
182.58601	-10.22437	-339.88667
182.68601	-10.23016	-339.98498
182.78601	-10.23891	-340.23616
182.88601	-10.24266	-340.30193
182.98601	-10.24578	-340.26361
183.08601	-10.25016	-340.29838
183.18601	-10.25484	-340.37006
183.28601	-10.26016	-340.46900
183.38601	-10.26687	-340.59772
183.48601	-10.27250	-340.77090
183.58601	-10.27641	-340.76765
183.68601	-10.28094	-340.81334
183.78601	-10.28563	-340.86835
183.88601	-10.29234	-340.99856
183.98601	-10.29844	-341.17162
184.08601	-10.30234	-341.18101
184.18601	-10.30641	-341.20226
184.28601	-10.31094	-341.24935
184.38601	-10.31625	-341.33214
184.48601	-10.32297	-341.44261
184.58601	-10.32938	-341.65138
184.68601	-10.33313	-341.63111
184.78601	-10.33750	-341.65981
184.88601	-10.34281	-341.74371
184.98601	-10.35063	-341.88402
185.08601	-10.35563	-342.03926
185.18601	-10.35937	-342.02906
185.28601	-10.36344	-342.04188
185.38601	-10.36844	-342.10438
185.48601	-10.37453	-342.23214
185.58601	-10.38406	-342.46591
185.68601	-10.38875	-342.64845
185.78601	-10.39078	-342.52954
185.88601	-10.39547	-342.55138
185.98601	-10.40109	-342.65748
186.08601	-10.40859	-342.86594
186.18601	-10.41234	-342.92910
186.28601	-10.41578	-342.92823
186.38601	-10.42016	-342.96948
186.48601	-10.42500	-343.04792
186.58601	-10.43063	-343.14772
186.68601	-10.43687	-343.27856
186.78601	-10.44359	-343.48077
186.88601	-10.44703	-343.47445
186.98601	-10.45125	-343.48780
187.08601	-10.45641	-343.56654
187.18601	-10.46344	-343.71382
187.28601	-10.46922	-343.89618
187.38601	-10.47297	-343.89025
187.48601	-10.47734	-343.91853
187.58601	-10.48250	-343.97322
187.68601	-10.48844	-344.11591
187.78601	-10.49547	-344.28057
187.88601	-10.50016	-344.39930
187.98601	-10.50359	-344.35537
188.08601	-10.50813	-344.39802
188.18601	-10.51312	-344.47825
188.28601	-10.52031	-344.62607
188.38601	-10.52594	-344.79633
188.48601	-10.52969	-344.79690
188.58601	-10.53391	-344.82521
188.68601	-10.53859	-344.87742
188.78601	-10.54406	-344.96900
188.88601	-10.55141	-345.12722
188.98601	-10.55703	-345.31158
189.08601	-10.56047	-345.26935
189.18601	-10.56484	-345.30422
189.28601	-10.57047	-345.40045
189.38601	-10.57734	-345.54625
189.48601	-10.58234	-345.69219
189.58601	-10.58609	-345.67437
189.68601	-10.59047	-345.70721
189.78601	-10.59547	-345.79319
189.88601	-10.60109	-345.88313
189.98601	-10.60891	-346.06111
190.08601	-10.61375	-346.20503
190.18601	-10.61703	-346.16041
190.28601	-10.62141	-346.18816
190.38601	-10.62672	-346.27932
190.48601	-10.63453	-346.44431
190.58601	-10.64000	-346.64729
190.68601	-10.64328	-346.61368
190.78601	-10.64750	-346.63486
190.88601	-10.65250	-346.69426
190.98601	-10.65797	-346.79249
191.08601	-10.66438	-346.90210
191.18601	-10.66984	-347.05973
191.28601	-10.67359	-347.04781
191.38601	-10.67844	-347.10205
191.48601	-10.68391	-347.19059
191.58601	-10.69000	-347.30160
191.68601	-10.69641	-347.48602
191.78601	-10.70000	-347.45848
191.88601	-10.70406	-347.45160
191.98601	-10.70859	-347.53659
192.08601	-10.71406	-347.60347
192.18601	-10.72109	-347.72417
192.28601	-10.72672	-347.92924
192.38601	-10.73031	-347.89219
192.48601	-10.73469	-347.88388
192.58601	-10.73984	-347.97883
192.68601	-10.74547	-348.07780
192.78601	-10.75281	-348.29557
192.88601	-10.75656	-348.28544
192.98601	-10.76078	-348.29846
193.08601	-10.76563	-348.36078
193.18601	-10.77141	-348.46961
193.28601	-10.77922	-348.64166
193.38601	-10.78484	-348.82852
193.48601	-10.78797	-348.76350
193.58601	-10.79219	-348.77414
193.68601	-10.79719	-348.84322
193.78601	-10.80406	-348.99893
193.88601	-10.81016	-349.19071
193.98601	-10.81375	-349.18228
194.08601	-10.81797	-349.20281
194.18601	-10.82281	-349.25660
194.28601	-10.82828	-349.34396
194.38601	-10.83547	-349.50903
194.48601	-10.84063	-349.65265
194.58601	-10.84438	-349.61572
194.68601	-10.84891	-349.64612
194.78601	-10.85406	-349.72432
194.88601	-10.86047	-349.84675
194.98601	-10.86594	-349.98599
195.08601	-10.87000	-349.98411
195.18601	-10.87422	-350.00962
195.28601	-10.87906	-350.05921
195.38601	-10.88484	-350.15395
195.48601	-10.89219	-350.31310
195.58601	-10.89781	-350.50774
195.68601	-10.90125	-350.45397
195.78601	-10.90594	-350.48744
195.88601	-10.91156	-350.57336
195.98601	-10.91781	-350.71844
196.08601	-10.92250	-350.78961
196.18601	-10.92625	-350.78788
196.28601	-10.93016	-350.78868
196.38601	-10.93469	-350.83026
196.48601	-10.94000	-350.91913
196.58601	-10.94703	-351.05854
196.68601	-10.95453	-351.33630
196.78601	-10.95781	-351.26352
196.88601	-10.96188	-351.25798
196.98601	-10.96703	-351.32274
197.08601	-10.97422	-351.46925
197.18601	-10.97984	-351.64592
197.28601	-10.98359	-351.61722
197.38601	-10.98766	-351.62830
197.48601	-10.99250	-351.67241
197.58601	-10.99813	-351.75386
197.68601	-11.00422	-351.85969
197.78601	-11.01094	-352.04765
197.88601	-11.01437	-352.01493
197.98601	-11.01859	-352.02342
198.08601	-11.02375	-352.08559
198.18601	-11.03000	-352.19076
198.28601	-11.03609	-352.32875
198.38601	-11.04016	-352.34621
198.48601	-11.04438	-352.34091
198.58601	-11.04875	-352.36737
198.68601	-11.05391	-352.42969
198.78601	-11.06000	-352.55173
198.88601	-11.06828	-352.79337
198.98601	-11.07172	-352.79664
199.08601	-11.07594	-352.77897
199.18601	-11.08156	-352.86444
199.28601	-11.08891	-353.02326
199.38601	-11.09328	-353.12673
199.48601	-11.09688	-353.05768
199.58601	-11.10141	-353.09923
199.68601	-11.10609	-353.14867
[truncated: 4,401 more rows]
