# Supplementary material for: Strengthening of 3D Printed Fused Deposition Manufactured Parts Using the Fill Compositing Technique
Source: PLoS One. 2015 Apr 16;10(4):e0122915. doi: 10.1371/journal.pone.0122915 (PMC4400136; doi:10.1371/journal.pone.0122915)
Supplement: S1 File — This is the raw data and information on all the samples presented in this manuscript. (ZIP) [file pone.0122915.s001.zip › Specimen_RawData_62.csv]

Time	Extension	Load
(sec)	(mm)	(N)
0.00000	0.00000	0.06360
0.10000	-0.00031	0.06263
0.20000	-0.00156	0.06939
0.30000	-0.00609	0.06501
0.38800	-0.01609	0.06679
0.48800	-0.02359	0.05986
0.58800	-0.02891	0.06500
0.68800	-0.03531	0.06099
0.78800	-0.04234	0.06275
0.88800	-0.04641	0.06047
0.98800	-0.05047	0.06170
1.08800	-0.05516	0.06259
1.18800	-0.06047	0.06536
1.28800	-0.06703	0.06484
1.38800	-0.07313	0.07084
1.48800	-0.07688	0.05809
1.58800	-0.08172	0.06484
1.68800	-0.08734	0.06396
1.78800	-0.09422	0.05826
1.88800	-0.09984	0.06128
1.98800	-0.10328	0.06609
2.08800	-0.10766	0.06601
2.18800	-0.11250	0.06566
2.28800	-0.11812	0.06256
2.38800	-0.12469	0.06160
2.48800	-0.13000	0.05674
2.58800	-0.13359	0.06619
2.68800	-0.13797	0.06015
2.78800	-0.14266	0.06284
2.88800	-0.14859	0.06405
2.98800	-0.15516	0.06374
3.08800	-0.16000	0.06555
3.18800	-0.16406	0.05934
3.28800	-0.16859	0.06253
3.38800	-0.17375	0.06401
3.48800	-0.17969	0.06559
3.58800	-0.18563	0.06889
3.68800	-0.18984	0.06461
3.78800	-0.19437	0.06797
3.88800	-0.19953	0.06509
3.98800	-0.20531	0.06487
4.08800	-0.21187	0.06120
4.18800	-0.21625	0.06550
4.28800	-0.22031	0.05718
4.38800	-0.22484	0.06058
4.48800	-0.23016	0.06995
4.58800	-0.23625	0.06445
4.68800	-0.24313	0.05916
4.78800	-0.24688	0.06542
4.88800	-0.25141	0.05982
4.98800	-0.25656	0.06018
5.08800	-0.26219	0.06120
5.18800	-0.26828	0.06426
5.28800	-0.27266	0.05717
5.38800	-0.27703	0.06251
5.48800	-0.28156	0.06233
5.58800	-0.28672	0.06476
5.68800	-0.29281	0.06703
5.78800	-0.30000	0.05856
5.88800	-0.30359	0.06015
5.98800	-0.30797	0.06312
6.08800	-0.31328	0.06906
6.18800	-0.31969	0.05963
6.28800	-0.32578	0.06391
6.38800	-0.32953	0.06909
6.48800	-0.33375	0.05595
6.58800	-0.33844	0.05327
6.68800	-0.34375	0.04067
6.78800	-0.34938	0.05840
6.88800	-0.35656	0.02128
6.98800	-0.36078	-0.01115
7.08800	-0.36547	-0.06772
7.18800	-0.37094	-0.15783
7.28800	-0.37797	-0.33430
7.38800	-0.38328	-0.52127
7.48800	-0.38703	-0.64028
7.58800	-0.39094	-0.77717
7.68800	-0.39531	-0.92341
7.78800	-0.40000	-1.07887
7.88800	-0.40531	-1.26111
7.98800	-0.41187	-1.48433
8.08800	-0.41719	-1.71160
8.18800	-0.42141	-1.86357
8.28800	-0.42625	-2.04837
8.38800	-0.43172	-2.23631
8.48800	-0.43844	-2.50162
8.58800	-0.44281	-2.68508
8.68800	-0.44687	-2.83002
8.78800	-0.45156	-3.00658
8.88800	-0.45672	-3.19655
8.98800	-0.46281	-3.41558
9.08800	-0.47172	-3.76471
9.18800	-0.47500	-3.91717
9.28800	-0.47953	-4.07722
9.38800	-0.48516	-4.30420
9.48800	-0.49219	-4.56646
9.58800	-0.49734	-4.82520
9.68800	-0.50062	-4.95109
9.78800	-0.50484	-5.11431
9.88800	-0.50953	-5.30014
9.98800	-0.51469	-5.50315
10.08800	-0.52094	-5.74042
10.18800	-0.52734	-6.04103
10.28800	-0.53078	-6.17798
10.38800	-0.53516	-6.35052
10.48800	-0.54031	-6.55498
10.58800	-0.54641	-6.80440
10.68800	-0.55312	-7.10503
10.78800	-0.55688	-7.27557
10.88800	-0.56125	-7.44962
10.98800	-0.56609	-7.65399
11.08800	-0.57125	-7.87282
11.18800	-0.57703	-8.09928
11.28800	-0.58391	-8.41642
11.38800	-0.58766	-8.57861
11.48800	-0.59172	-8.75963
11.58800	-0.59641	-8.94713
11.68800	-0.60219	-9.19020
11.78800	-0.60953	-9.50485
11.88800	-0.61391	-9.71849
11.98800	-0.61828	-9.90055
12.08800	-0.62313	-10.10241
12.18800	-0.62859	-10.32259
12.28800	-0.63469	-10.57568
12.38800	-0.64094	-10.88214
12.48800	-0.64437	-11.02997
12.58800	-0.64891	-11.21351
12.68800	-0.65375	-11.42241
12.78800	-0.65953	-11.67066
12.88800	-0.66672	-11.99605
12.98800	-0.67078	-12.18261
13.08800	-0.67500	-12.36417
13.18800	-0.67953	-12.55401
13.28800	-0.68469	-12.77310
13.38800	-0.69062	-13.02596
13.48800	-0.69750	-13.34425
13.58800	-0.70109	-13.52279
13.68800	-0.70547	-13.68296
13.78800	-0.71078	-13.92394
13.88800	-0.71703	-14.19641
13.98800	-0.72359	-14.48899
14.08800	-0.72766	-14.67883
14.18800	-0.73156	-14.84445
14.28800	-0.73625	-15.04022
14.38800	-0.74125	-15.26735
14.48800	-0.74703	-15.50139
14.58800	-0.75406	-15.82918
14.68800	-0.75812	-16.01574
14.78800	-0.76234	-16.19192
14.88800	-0.76703	-16.39588
14.98800	-0.77297	-16.63708
15.08800	-0.77938	-16.93613
15.18800	-0.78391	-17.13980
15.28800	-0.78797	-17.31675
15.38800	-0.79266	-17.51338
15.48800	-0.79781	-17.73777
15.58800	-0.80328	-17.96081
15.68800	-0.80969	-18.24054
15.78800	-0.81391	-18.43565
15.88800	-0.81844	-18.61938
15.98800	-0.82359	-18.83872
16.08800	-0.83000	-19.10443
16.18800	-0.83687	-19.41721
16.28800	-0.84063	-19.58018
16.38800	-0.84453	-19.73931
16.48800	-0.84922	-19.93110
16.58800	-0.85469	-20.16018
16.68800	-0.86094	-20.41703
16.78800	-0.86797	-20.75602
16.88800	-0.87141	-20.90276
16.98800	-0.87563	-21.06691
17.08800	-0.88047	-21.27727
17.18800	-0.88609	-21.50333
17.28800	-0.89297	-21.80097
17.38800	-0.89781	-22.02703
17.48800	-0.90203	-22.19549
17.58800	-0.90641	-22.39237
17.68800	-0.91125	-22.59130
17.78800	-0.91766	-22.84855
17.88800	-0.92484	-23.17949
17.98800	-0.92828	-23.33789
18.08800	-0.93250	-23.51072
18.18800	-0.93766	-23.72819
18.28800	-0.94453	-24.01247
18.38800	-0.95188	-24.37200
18.48800	-0.95516	-24.52883
18.58800	-0.95906	-24.68321
18.68800	-0.96359	-24.88346
18.78800	-0.96844	-25.10189
18.88800	-0.97391	-25.35455
18.98800	-0.98078	-25.64527
19.08800	-0.98531	-25.87053
19.18800	-0.98938	-26.04627
19.28800	-0.99422	-26.26273
19.38800	-1.00016	-26.50168
19.48800	-1.00703	-26.82693
19.58800	-1.01109	-27.02155
19.68800	-1.01516	-27.19502
19.78800	-1.01984	-27.40169
19.88800	-1.02500	-27.63137
19.98800	-1.03109	-27.90054
20.08800	-1.03813	-28.22232
20.18800	-1.04203	-28.41895
20.28800	-1.04594	-28.58623
20.38800	-1.05047	-28.78496
20.48800	-1.05563	-29.00025
20.58800	-1.06203	-29.28947
20.68800	-1.06703	-29.52193
20.78800	-1.07125	-29.70346
20.88800	-1.07609	-29.90879
20.98800	-1.08172	-30.14400
21.08800	-1.08766	-30.40546
21.18800	-1.09531	-30.75419
21.28800	-1.09859	-30.92251
21.38800	-1.10266	-31.08144
21.48800	-1.10750	-31.28774
21.58800	-1.11313	-31.52026
21.68800	-1.12000	-31.82329
21.78800	-1.12438	-32.03345
21.88800	-1.12859	-32.20353
21.98800	-1.13297	-32.39230
22.08800	-1.13781	-32.59414
22.18800	-1.14359	-32.83300
22.28800	-1.15109	-33.14333
22.38800	-1.15484	-33.33379
22.48800	-1.15906	-33.49692
22.58800	-1.16391	-33.70141
22.68800	-1.16984	-33.94235
22.78800	-1.17688	-34.24157
22.88800	-1.18141	-34.45836
22.98800	-1.18547	-34.62539
23.08800	-1.19031	-34.82565
23.18800	-1.19547	-35.04235
23.28800	-1.20125	-35.28796
23.38800	-1.20875	-35.62256
23.48800	-1.21234	-35.79163
23.58800	-1.21641	-35.96205
23.68800	-1.22094	-36.15100
23.78800	-1.22656	-36.39676
23.88800	-1.23375	-36.69733
23.98800	-1.23813	-36.90123
24.08800	-1.24187	-37.05836
24.18800	-1.24641	-37.25411
24.28800	-1.25172	-37.46568
24.38800	-1.25719	-37.70215
24.48800	-1.26344	-37.96691
24.58800	-1.26813	-38.16744
24.68800	-1.27219	-38.34228
24.78800	-1.27688	-38.53292
24.88800	-1.28203	-38.74112
24.98800	-1.28922	-39.00919
25.08800	-1.29516	-39.30073
25.18800	-1.29875	-39.43461
25.28800	-1.30313	-39.61235
25.38800	-1.30828	-39.83225
25.48800	-1.31422	-40.07262
25.58800	-1.32359	-40.46543
25.68800	-1.32719	-40.64169
25.78800	-1.33125	-40.81632
25.88800	-1.33672	-41.04832
25.98800	-1.34188	-41.27059
26.08800	-1.34750	-41.51583
26.18800	-1.35125	-41.68509
26.28800	-1.35516	-41.84814
26.38800	-1.35969	-42.03818
26.48800	-1.36516	-42.26293
26.58800	-1.37156	-42.53722
26.68800	-1.37953	-42.89426
26.78800	-1.38266	-43.04232
26.88800	-1.38641	-43.18993
26.98800	-1.39109	-43.40031
27.08800	-1.39672	-43.62902
27.18800	-1.40422	-43.93954
27.28800	-1.40859	-44.15466
27.38800	-1.41266	-44.32590
27.48800	-1.41719	-44.52137
27.58800	-1.42187	-44.72343
27.68800	-1.42719	-44.93432
27.78800	-1.43469	-45.25556
27.88800	-1.43906	-45.46592
27.98800	-1.44344	-45.65224
28.08800	-1.44844	-45.85827
28.18800	-1.45422	-46.10711
28.28800	-1.46109	-46.41026
28.38800	-1.46516	-46.58410
28.48800	-1.46906	-46.75010
28.58800	-1.47359	-46.94290
28.68800	-1.47859	-47.15814
28.78800	-1.48437	-47.39958
28.88800	-1.49172	-47.71046
28.98800	-1.49578	-47.92269
29.08800	-1.50000	-48.08798
29.18800	-1.50500	-48.30315
29.28800	-1.51047	-48.53570
29.38800	-1.51719	-48.81360
29.48800	-1.52203	-49.04797
29.58800	-1.52609	-49.20833
29.68800	-1.53047	-49.40084
29.78800	-1.53547	-49.61356
29.88800	-1.54141	-49.86189
29.98800	-1.54875	-50.17243
30.08800	-1.55250	-50.36879
30.18800	-1.55641	-50.51443
30.28800	-1.56109	-50.71575
30.38800	-1.56688	-50.95848
30.48800	-1.57453	-51.28736
30.58800	-1.57922	-51.52089
30.68800	-1.58312	-51.67216
30.78800	-1.58750	-51.86116
30.88800	-1.59250	-52.07315
30.98800	-1.59797	-52.30049
31.08800	-1.60531	-52.61449
31.18800	-1.61031	-52.87161
31.28800	-1.61375	-53.01312
31.38800	-1.61859	-53.21610
31.48800	-1.62453	-53.47312
31.58800	-1.63125	-53.77843
31.68800	-1.63531	-53.96894
31.78800	-1.63922	-54.13063
31.88800	-1.64359	-54.31946
31.98800	-1.64875	-54.53770
32.08800	-1.65422	-54.77362
32.18800	-1.66078	-55.03517
32.28800	-1.66641	-55.31748
32.38800	-1.67016	-55.47107
32.48800	-1.67484	-55.65990
32.58800	-1.68016	-55.88268
32.68800	-1.68734	-56.18181
32.78800	-1.69234	-56.43500
32.88800	-1.69641	-56.59691
32.98800	-1.70078	-56.78327
33.08800	-1.70594	-57.00203
33.18800	-1.71172	-57.25048
33.28800	-1.71891	-57.55772
33.38800	-1.72297	-57.76391
33.48800	-1.72703	-57.91147
33.58800	-1.73172	-58.11268
33.68800	-1.73734	-58.34932
33.78800	-1.74516	-58.68061
33.88800	-1.75000	-58.93754
33.98800	-1.75406	-59.09351
34.08800	-1.75828	-59.28826
34.18800	-1.76313	-59.49881
34.28800	-1.76859	-59.72844
34.38800	-1.77594	-60.05006
34.48800	-1.78000	-60.25729
34.58800	-1.78391	-60.42193
34.68800	-1.78891	-60.63552
34.78800	-1.79422	-60.87239
34.88800	-1.80141	-61.19275
34.98800	-1.80609	-61.42944
35.08800	-1.81000	-61.61656
35.18800	-1.81531	-61.87293
35.28800	-1.82031	-62.11334
35.38800	-1.82562	-62.34068
35.48800	-1.83203	-62.63620
35.58800	-1.83594	-62.82644
35.68800	-1.84016	-63.00417
35.78800	-1.84469	-63.20014
35.88800	-1.85063	-63.45657
35.98800	-1.85906	-63.82380
36.08800	-1.86359	-64.07674
36.18800	-1.86687	-64.21826
36.28800	-1.87125	-64.39895
36.38800	-1.87625	-64.62269
36.48800	-1.88187	-64.87076
36.58800	-1.88844	-65.17768
36.68800	-1.89266	-65.36951
36.78800	-1.89687	-65.55893
36.88800	-1.90156	-65.76350
36.98800	-1.90688	-65.99808
37.08800	-1.91281	-66.25000
37.18800	-1.91875	-66.53076
37.28800	-1.92313	-66.72686
37.38800	-1.92781	-66.91778
37.48800	-1.93281	-67.13779
37.58800	-1.93844	-67.39081
37.68800	-1.94609	-67.71045
37.78800	-1.95000	-67.91996
37.88800	-1.95391	-68.07187
37.98800	-1.95891	-68.28246
38.08800	-1.96438	-68.51646
38.18800	-1.97031	-68.77756
38.28800	-1.97547	-69.02158
38.38800	-1.97953	-69.19524
38.48800	-1.98391	-69.38269
38.58800	-1.98875	-69.57923
38.68800	-1.99406	-69.79591
38.78800	-2.00109	-70.06872
38.88800	-2.00641	-70.34435
38.98800	-2.01031	-70.48292
39.08800	-2.01484	-70.67403
39.18800	-2.02047	-70.88996
39.28800	-2.02859	-71.22987
39.38800	-2.03328	-71.47815
39.48800	-2.03703	-71.61714
39.58800	-2.04156	-71.80515
39.68800	-2.04641	-72.01462
39.78800	-2.05172	-72.23364
39.88800	-2.05844	-72.50212
39.98800	-2.06328	-72.75391
40.08800	-2.06734	-72.90044
40.18800	-2.07188	-73.09823
40.28800	-2.07734	-73.31833
40.38800	-2.08453	-73.60819
40.48800	-2.08922	-73.83255
40.58800	-2.09313	-73.98592
40.68800	-2.09734	-74.15843
40.78800	-2.10219	-74.35721
40.88800	-2.10734	-74.56803
40.98800	-2.11406	-74.82122
41.08800	-2.11984	-75.10564
41.18800	-2.12391	-75.24843
41.28800	-2.12859	-75.44169
41.38800	-2.13359	-75.64130
41.48800	-2.14031	-75.88823
41.58800	-2.14531	-76.13717
41.68800	-2.14969	-76.30477
41.78800	-2.15422	-76.49611
41.88800	-2.15969	-76.70549
41.98800	-2.16656	-76.98289
42.08800	-2.17578	-77.38221
42.18800	-2.17828	-77.51872
42.28800	-2.18141	-77.62377
42.38800	-2.18641	-77.83685
42.48800	-2.19234	-78.07756
42.58800	-2.19922	-78.40113
42.68800	-2.20313	-78.56803
42.78800	-2.20703	-78.71933
42.88800	-2.21141	-78.90289
42.98800	-2.21625	-79.11091
43.08800	-2.22156	-79.32762
43.18800	-2.22828	-79.60466
43.28800	-2.23438	-79.90172
43.38800	-2.23813	-80.04352
43.48800	-2.24281	-80.24984
43.58800	-2.24844	-80.47000
43.68800	-2.25547	-80.76607
43.78800	-2.25984	-80.99777
43.88800	-2.26359	-81.14861
43.98800	-2.26813	-81.32704
44.08800	-2.27328	-81.54730
44.18800	-2.27922	-81.80702
44.28800	-2.28609	-82.09960
44.38800	-2.29125	-82.35954
44.48800	-2.29469	-82.48081
44.58800	-2.29922	-82.67065
44.68800	-2.30438	-82.89710
44.78800	-2.31125	-83.16912
44.88800	-2.31703	-83.46666
44.98800	-2.32078	-83.61901
45.08800	-2.32531	-83.80824
45.18800	-2.33047	-84.03639
45.28800	-2.33609	-84.27566
45.38800	-2.34281	-84.56704
45.48800	-2.34734	-84.80057
45.58800	-2.35109	-84.94475
45.68800	-2.35578	-85.14360
45.78800	-2.36156	-85.39046
45.88800	-2.36875	-85.69168
45.98800	-2.37344	-85.93315
46.08800	-2.37734	-86.09382
46.18800	-2.38172	-86.27199
46.28800	-2.38656	-86.47024
46.38800	-2.39188	-86.70202
46.48800	-2.39953	-87.00567
46.58800	-2.40438	-87.26902
46.68800	-2.40812	-87.42224
46.78800	-2.41281	-87.61896
46.88800	-2.41828	-87.85272
46.98800	-2.42500	-88.13726
47.08800	-2.43016	-88.38563
47.18800	-2.43422	-88.55594
47.28800	-2.43875	-88.74501
47.38800	-2.44375	-88.97310
47.48800	-2.44938	-89.21591
47.58800	-2.45641	-89.51839
47.68800	-2.46094	-89.73771
47.78800	-2.46500	-89.90949
47.88800	-2.46953	-90.11303
47.98800	-2.47500	-90.34272
48.08800	-2.48219	-90.64466
48.18800	-2.48703	-90.89283
48.28800	-2.49078	-91.04889
48.38800	-2.49484	-91.22267
48.48800	-2.49984	-91.42642
48.58800	-2.50578	-91.68987
48.68800	-2.51266	-91.98370
48.78800	-2.51750	-92.23866
48.88800	-2.52141	-92.39043
48.98800	-2.52625	-92.59440
49.08800	-2.53156	-92.81833
49.18800	-2.53813	-93.09596
49.28800	-2.54391	-93.38830
49.38800	-2.54766	-93.53695
49.48800	-2.55172	-93.69997
49.58800	-2.55641	-93.90142
49.68800	-2.56188	-94.14237
49.78800	-2.56969	-94.44541
49.88800	-2.57500	-94.74654
49.98800	-2.57891	-94.88972
50.08800	-2.58359	-95.09449
50.18800	-2.58953	-95.34363
50.28800	-2.59594	-95.63884
50.38800	-2.60063	-95.89303
50.48800	-2.60422	-96.04066
50.58800	-2.60859	-96.22423
50.68800	-2.61344	-96.43728
50.78800	-2.61922	-96.68095
50.88800	-2.62734	-97.02450
50.98800	-2.63219	-97.29841
51.08800	-2.63578	-97.43032
51.18800	-2.64031	-97.62365
51.28800	-2.64563	-97.86237
51.38800	-2.65203	-98.15081
51.48800	-2.65672	-98.39045
51.58800	-2.66078	-98.55206
51.68800	-2.66500	-98.74529
51.78800	-2.67016	-98.95957
51.88800	-2.67578	-99.20307
51.98800	-2.68359	-99.53164
52.08800	-2.68797	-99.76894
52.18800	-2.69172	-99.92062
52.28800	-2.69625	-100.11739
52.38800	-2.70172	-100.34298
52.48800	-2.70844	-100.63122
52.58800	-2.71328	-100.87937
52.68800	-2.71719	-101.03822
52.78800	-2.72156	-101.22102
52.88800	-2.72641	-101.43210
52.98800	-2.73188	-101.65670
53.08800	-2.73937	-101.95813
53.18800	-2.74500	-102.28018
53.28800	-2.74859	-102.41116
53.38800	-2.75313	-102.59695
53.48800	-2.75844	-102.82449
53.58800	-2.76469	-103.07558
53.68800	-2.76969	-103.32730
53.78800	-2.77406	-103.51182
53.88800	-2.77844	-103.68855
53.98800	-2.78328	-103.88953
54.08800	-2.78891	-104.12820
54.18800	-2.79609	-104.42157
54.28800	-2.80172	-104.72221
54.38800	-2.80516	-104.84102
54.48800	-2.80953	-105.01992
54.58800	-2.81500	-105.24271
54.68800	-2.82250	-105.55109
54.78800	-2.82750	-105.80494
54.88800	-2.83125	-105.96702
54.98800	-2.83547	-106.13590
55.08800	-2.84016	-106.32217
55.18800	-2.84578	-106.55228
55.28800	-2.85172	-106.80590
55.38800	-2.85813	-107.10719
55.48800	-2.86188	-107.26199
55.58800	-2.86625	-107.43537
55.68800	-2.87203	-107.66978
55.78800	-2.88000	-108.00505
55.88800	-2.88484	-108.26177
55.98800	-2.88844	-108.39718
56.08800	-2.89250	-108.55923
56.18800	-2.89703	-108.74578
56.28800	-2.90219	-108.97757
56.38800	-2.90813	-109.21817
56.48800	-2.91500	-109.52719
56.58800	-2.91891	-109.70040
56.68800	-2.92328	-109.86478
56.78800	-2.92828	-110.07373
56.88800	-2.93469	-110.31025
56.98800	-2.94031	-110.60296
57.08800	-2.94453	-110.76656
57.18800	-2.94891	-110.94578
57.28800	-2.95391	-111.15537
57.38800	-2.95906	-111.37418
57.48800	-2.96531	-111.61184
57.58800	-2.97188	-111.92968
57.68800	-2.97547	-112.04967
57.78800	-2.97984	-112.22488
57.88800	-2.98516	-112.45127
57.98800	-2.99219	-112.70901
58.08800	-2.99797	-113.01197
58.18800	-3.00172	-113.15786
58.28800	-3.00594	-113.32827
58.38800	-3.01063	-113.49914
58.48800	-3.01594	-113.72337
58.58800	-3.02375	-114.01618
58.68800	-3.02953	-114.34016
58.78800	-3.03344	-114.48918
58.88800	-3.03797	-114.68165
58.98800	-3.04344	-114.89736
59.08800	-3.05031	-115.18928
59.18800	-3.05500	-115.42913
59.28800	-3.05828	-115.55281
59.38800	-3.06234	-115.72721
59.48800	-3.06719	-115.92672
59.58800	-3.07266	-116.15700
59.68800	-3.08031	-116.45975
59.78800	-3.08563	-116.77459
59.88800	-3.08938	-116.89979
59.98800	-3.09391	-117.09427
60.08800	-3.09906	-117.31517
60.18800	-3.10578	-117.56762
60.28800	-3.11141	-117.86651
60.38800	-3.11500	-118.01840
60.48800	-3.11922	-118.19353
60.58800	-3.12422	-118.40437
60.68800	-3.13016	-118.66298
60.78800	-3.13828	-118.97912
60.88800	-3.14297	-119.25862
60.98800	-3.14609	-119.36986
61.08800	-3.15062	-119.55549
61.18800	-3.15578	-119.78501
61.28800	-3.16203	-120.05231
61.38800	-3.16812	-120.36011
61.48800	-3.17203	-120.51884
61.58800	-3.17625	-120.70223
61.68800	-3.18109	-120.90223
61.78800	-3.18609	-121.10303
61.88800	-3.19250	-121.35899
61.98800	-3.19875	-121.69919
62.08800	-3.20234	-121.84748
62.18800	-3.20672	-122.02691
62.28800	-3.21219	-122.25585
62.38800	-3.21875	-122.52526
62.48800	-3.22484	-122.83244
62.58800	-3.22859	-122.98693
62.68800	-3.23266	-123.14634
62.78800	-3.23734	-123.34923
62.88800	-3.24266	-123.58393
62.98800	-3.24891	-123.82481
63.08800	-3.25578	-124.16904
63.18800	-3.25969	-124.31725
63.28800	-3.26406	-124.49194
63.38800	-3.26906	-124.69856
63.48800	-3.27562	-124.96723
63.58800	-3.28156	-125.27505
63.68800	-3.28547	-125.43273
63.78800	-3.28984	-125.60697
63.88800	-3.29469	-125.81486
63.98800	-3.30000	-126.03970
64.08800	-3.30641	-126.28819
64.18800	-3.31203	-126.58423
64.28800	-3.31578	-126.72907
64.38800	-3.32016	-126.89921
64.48800	-3.32516	-127.11510
64.58800	-3.33187	-127.38165
64.68800	-3.33828	-127.69377
64.78800	-3.34203	-127.85086
64.88800	-3.34609	-128.00992
64.98800	-3.35094	-128.21032
65.08800	-3.35641	-128.44902
65.18800	-3.36297	-128.70423
65.28800	-3.36953	-129.03859
65.38800	-3.37313	-129.16584
65.48800	-3.37734	-129.33977
65.58800	-3.38203	-129.53059
65.68800	-3.38859	-129.77514
65.78800	-3.39453	-130.07180
65.88800	-3.39875	-130.24910
65.98800	-3.40313	-130.41742
66.08800	-3.40797	-130.62567
66.18800	-3.41328	-130.84629
66.28800	-3.42031	-131.10462
66.38800	-3.42625	-131.43846
66.48800	-3.42953	-131.55314
66.58800	-3.43422	-131.73713
66.68800	-3.43984	-131.96796
66.78800	-3.44891	-132.33618
66.88800	-3.45375	-132.64430
66.98800	-3.45672	-132.76796
67.08800	-3.46062	-132.92067
67.18800	-3.46531	-133.12407
67.28800	-3.47000	-133.33869
67.38800	-3.47516	-133.55887
67.48800	-3.48187	-133.84581
67.58800	-3.48609	-134.05426
67.68800	-3.49062	-134.23596
67.78800	-3.49594	-134.46259
67.88800	-3.50297	-134.73769
67.98800	-3.50906	-135.05122
68.08800	-3.51281	-135.23169
68.18800	-3.51687	-135.38925
68.28800	-3.52172	-135.58537
68.38800	-3.52688	-135.80920
68.48800	-3.53234	-136.05265
68.58800	-3.53938	-136.37407
68.68800	-3.54344	-136.57118
68.78800	-3.54781	-136.73392
68.88800	-3.55328	-136.96738
68.98800	-3.55906	-137.20413
69.08800	-3.56578	-137.53945
69.18800	-3.56969	-137.72571
69.28800	-3.57375	-137.89910
69.38800	-3.57859	-138.10413
69.48800	-3.58422	-138.35013
69.58800	-3.59109	-138.64183
69.68800	-3.59625	-138.93762
69.78800	-3.59953	-139.05694
69.88800	-3.60359	-139.22568
69.98800	-3.60859	-139.43596
70.08800	-3.61438	-139.67490
70.18800	-3.62141	-140.00729
70.28800	-3.62578	-140.21352
70.38800	-3.63000	-140.38432
70.48800	-3.63484	-140.57364
70.58800	-3.63984	-140.79270
70.68800	-3.64641	-141.05071
70.78800	-3.65266	-141.37286
70.88800	-3.65625	-141.51727
70.98800	-3.66047	-141.68639
71.08800	-3.66563	-141.89485
71.18800	-3.67172	-142.13149
71.28800	-3.67875	-142.47543
71.38800	-3.68250	-142.64630
71.48800	-3.68703	-142.81172
71.58800	-3.69187	-143.02404
71.68800	-3.69719	-143.23975
71.78800	-3.70359	-143.48875
71.88800	-3.70969	-143.79768
71.98800	-3.71328	-143.94884
72.08800	-3.71766	-144.11987
72.18800	-3.72250	-144.32639
72.28800	-3.72906	-144.58331
72.38800	-3.73641	-144.95155
72.48800	-3.74000	-145.10693
72.58800	-3.74391	-145.26266
72.68800	-3.74859	-145.45588
72.78800	-3.75391	-145.68803
72.88800	-3.76016	-145.92710
72.98800	-3.76625	-146.22597
73.08800	-3.76984	-146.37300
73.18800	-3.77422	-146.56301
73.28800	-3.77922	-146.76942
73.38800	-3.78500	-147.01264
73.48800	-3.79219	-147.30918
73.58800	-3.79641	-147.51109
73.68800	-3.80047	-147.69399
73.78800	-3.80500	-147.85703
73.88800	-3.81016	-148.07749
73.98800	-3.81609	-148.32126
74.08800	-3.82297	-148.63716
74.18800	-3.82656	-148.78227
74.28800	-3.83094	-148.95098
74.38800	-3.83609	-149.15551
74.48800	-3.84188	-149.38845
74.58800	-3.84812	-149.65987
74.68800	-3.85250	-149.83825
74.78800	-3.85672	-150.00367
74.88800	-3.86156	-150.19062
74.98800	-3.86688	-150.41292
75.08800	-3.87375	-150.67013
75.18800	-3.88250	-151.10469
75.28800	-3.88500	-151.19624
75.38800	-3.88891	-151.32591
75.48800	-3.89437	-151.55439
75.58800	-3.90172	-151.85127
75.68800	-3.90641	-152.10971
75.78800	-3.90953	-152.23269
75.88800	-3.91375	-152.40116
75.98800	-3.91859	-152.59898
76.08800	-3.92359	-152.80528
76.18800	-3.92906	-153.03239
76.28800	-3.93625	-153.35572
76.38800	-3.94016	-153.52565
76.48800	-3.94438	-153.69262
76.58800	-3.94938	-153.89258
76.68800	-3.95531	-154.12647
76.78800	-3.96281	-154.46411
76.88800	-3.96656	-154.62583
76.98800	-3.97078	-154.79179
77.08800	-3.97547	-154.98084
77.18800	-3.98078	-155.20309
77.28800	-3.98703	-155.45915
77.38800	-3.99391	-155.78786
77.48800	-3.99734	-155.93535
77.58800	-4.00172	-156.09920
77.68800	-4.00672	-156.31060
77.78800	-4.01234	-156.53682
77.88800	-4.01906	-156.83027
77.98800	-4.02344	-157.02906
78.08800	-4.02750	-157.20350
78.18800	-4.03234	-157.39706
78.28800	-4.03781	-157.62533
78.38800	-4.04422	-157.89190
78.48800	-4.05094	-158.21877
78.58800	-4.05406	-158.34716
78.68800	-4.05812	-158.50423
78.78800	-4.06328	-158.70859
78.88800	-4.06984	-158.97751
78.98800	-4.07656	-159.30720
79.08800	-4.08063	-159.48719
79.18800	-4.08422	-159.63112
79.28800	-4.08891	-159.81057
79.38800	-4.09391	-160.02673
79.48800	-4.09953	-160.24339
79.58800	-4.10719	-160.56855
79.68800	-4.11109	-160.78052
79.78800	-4.11516	-160.93762
79.88800	-4.12031	-161.14184
79.98800	-4.12656	-161.39585
80.08800	-4.13266	-161.68529
80.18800	-4.13672	-161.85588
80.28800	-4.14063	-162.01864
80.38800	-4.14531	-162.20778
80.48800	-4.15063	-162.43359
80.58800	-4.15656	-162.68165
80.68800	-4.16437	-163.02143
80.78800	-4.16813	-163.21476
80.88800	-4.17203	-163.36064
80.98800	-4.17719	-163.55033
81.08800	-4.18297	-163.80146
81.18800	-4.18875	-164.06873
81.28800	-4.19297	-164.24283
81.38800	-4.19719	-164.42078
81.48800	-4.20219	-164.62198
81.58800	-4.20766	-164.84956
81.68800	-4.21391	-165.10653
81.78800	-4.22156	-165.47494
81.88800	-4.22453	-165.59769
81.98800	-4.22844	-165.75292
82.08800	-4.23328	-165.94926
82.18800	-4.23875	-166.17899
82.28800	-4.24609	-166.49358
82.38800	-4.25063	-166.70947
82.48800	-4.25547	-166.89618
82.58800	-4.26063	-167.11244
82.68800	-4.26609	-167.35712
82.78800	-4.27312	-167.63824
82.88800	-4.27828	-167.94528
82.98800	-4.28141	-168.06804
83.08800	-4.28563	-168.23937
83.18800	-4.29047	-168.44633
83.28800	-4.29609	-168.68801
83.38800	-4.30297	-168.99300
83.48800	-4.30750	-169.20008
83.58800	-4.31141	-169.36502
83.68800	-4.31594	-169.56589
83.78800	-4.32109	-169.77492
83.88800	-4.32672	-170.02611
83.98800	-4.33359	-170.35119
84.08800	-4.33766	-170.52214
84.18800	-4.34203	-170.71648
84.28800	-4.34703	-170.92454
84.38800	-4.35250	-171.14905
84.48800	-4.35922	-171.44826
84.58800	-4.36375	-171.66479
84.68800	-4.36797	-171.84497
84.78800	-4.37281	-172.04969
84.88800	-4.37859	-172.29211
84.98800	-4.38547	-172.56846
85.08800	-4.39172	-172.91671
85.18800	-4.39484	-173.03330
85.28800	-4.39891	-173.19205
85.38800	-4.40375	-173.40291
85.48800	-4.40953	-173.66263
85.58800	-4.41594	-173.95712
85.68800	-4.42047	-174.17112
85.78800	-4.42469	-174.35879
85.88800	-4.42938	-174.55061
85.98800	-4.43438	-174.75989
86.08800	-4.43953	-174.97873
86.18800	-4.44703	-175.30461
86.28800	-4.45094	-175.50506
86.38800	-4.45516	-175.66513
86.48800	-4.45984	-175.86170
86.58800	-4.46563	-176.10143
86.68800	-4.47297	-176.40619
86.78800	-4.47719	-176.61193
86.88800	-4.48094	-176.75422
86.98800	-4.48547	-176.93476
87.08800	-4.49047	-177.13924
87.18800	-4.49641	-177.38429
87.28800	-4.50438	-177.71316
87.38800	-4.50813	-177.90565
87.48800	-4.51250	-178.05895
87.58800	-4.51734	-178.25381
87.68800	-4.52266	-178.46116
87.78800	-4.52938	-178.74433
87.88800	-4.53375	-178.94477
87.98800	-4.53812	-179.11631
88.08800	-4.54281	-179.30372
88.18800	-4.54797	-179.51071
88.28800	-4.55422	-179.75083
88.38800	-4.56109	-180.06580
88.48800	-4.56422	-180.19883
88.58800	-4.56828	-180.35175
88.68800	-4.57297	-180.53378
88.78800	-4.57891	-180.75731
88.88800	-4.58703	-181.10083
88.98800	-4.59125	-181.30153
89.08800	-4.59516	-181.44761
89.18800	-4.59969	-181.62143
89.28800	-4.60453	-181.81083
89.38800	-4.61047	-182.05158
89.48800	-4.61828	-182.37790
89.58800	-4.62203	-182.56903
89.68800	-4.62594	-182.71345
89.78800	-4.63078	-182.89387
89.88800	-4.63625	-183.11638
89.98800	-4.64312	-183.39515
90.08800	-4.64703	-183.56271
90.18800	-4.65094	-183.71409
90.28800	-4.65563	-183.90118
90.38800	-4.66125	-184.11772
90.48800	-4.66719	-184.35918
90.58800	-4.67516	-184.68799
90.68800	-4.67844	-184.84195
90.78800	-4.68234	-184.96872
90.88800	-4.68672	-185.12914
90.98800	-4.69188	-185.33504
91.08800	-4.69922	-185.62284
91.18800	-4.70375	-185.83310
91.28800	-4.70813	-185.99777
91.38800	-4.71281	-186.16405
91.48800	-4.71875	-186.38818
91.58800	-4.72547	-186.66333
91.68800	-4.73406	-187.03863
91.78800	-4.73656	-187.17229
91.88800	-4.74016	-187.30174
91.98800	-4.74531	-187.49361
92.08800	-4.75109	-187.73583
92.18800	-4.75766	-188.03257
92.28800	-4.76141	-188.18665
92.38800	-4.76547	-188.34481
92.48800	-4.76969	-188.51463
92.58800	-4.77469	-188.70984
92.68800	-4.78016	-188.94075
92.78800	-4.78719	-189.21968
92.88800	-4.79187	-189.46020
92.98800	-4.79609	-189.60428
93.08800	-4.80125	-189.81560
93.18800	-4.80703	-190.04783
93.28800	-4.81406	-190.35032
93.38800	-4.81766	-190.51826
93.48800	-4.82156	-190.66039
93.58800	-4.82625	-190.85141
93.68800	-4.83156	-191.06604
93.78800	-4.83781	-191.31094
93.88800	-4.84625	-191.66288
93.98800	-4.84922	-191.83229
94.08800	-4.85297	-191.95703
94.18800	-4.85766	-192.15345
94.28800	-4.86313	-192.37281
94.38800	-4.87031	-192.67187
94.48800	-4.87484	-192.88188
94.58800	-4.87891	-193.03942
94.68800	-4.88344	-193.22370
94.78800	-4.88859	-193.42966
94.88800	-4.89453	-193.67367
94.98800	-4.90188	-193.99509
95.08800	-4.90547	-194.16539
95.18800	-4.90969	-194.33245
95.28800	-4.91500	-194.54144
95.38800	-4.92063	-194.78533
95.48800	-4.92813	-195.10166
95.58800	-4.93172	-195.28016
95.68800	-4.93547	-195.41681
95.78800	-4.94000	-195.59808
95.88800	-4.94484	-195.79560
95.98800	-4.95047	-196.02315
96.08800	-4.95813	-196.33994
96.18800	-4.96250	-196.55661
96.28800	-4.96656	-196.72126
96.38800	-4.97125	-196.89474
96.48800	-4.97750	-197.15919
96.58800	-4.98469	-197.48750
96.68800	-4.98828	-197.64715
96.78800	-4.99219	-197.79609
96.88800	-4.99656	-197.96526
96.98800	-5.00172	-198.17860
97.08800	-5.00766	-198.41427
97.18800	-5.01516	-198.74369
97.28800	-5.01891	-198.92810
97.38800	-5.02313	-199.07665
97.48800	-5.02781	-199.27025
97.58800	-5.03328	-199.49505
97.68800	-5.04000	-199.76249
97.78800	-5.04484	-199.99996
97.88800	-5.04891	-200.15360
97.98800	-5.05313	-200.32282
98.08800	-5.05813	-200.52712
98.18800	-5.06453	-200.76728
98.28800	-5.07313	-201.15331
98.38800	-5.07625	-201.31043
98.48800	-5.08000	-201.44141
98.58800	-5.08500	-201.63921
98.68800	-5.09063	-201.85891
98.78800	-5.09703	-202.13334
98.88800	-5.10172	-202.34250
98.98800	-5.10594	-202.50890
99.08800	-5.11078	-202.70084
99.18800	-5.11562	-202.91062
99.28800	-5.12141	-203.13592
99.38800	-5.12953	-203.46722
99.48800	-5.13328	-203.66806
99.58800	-5.13719	-203.81810
99.68800	-5.14203	-204.00956
99.78800	-5.14766	-204.24269
99.88800	-5.15500	-204.58981
99.98800	-5.15875	-204.76800
100.08800	-5.16250	-204.92172
100.18800	-5.16688	-205.09179
100.28800	-5.17203	-205.29309
100.38800	-5.17719	-205.51367
100.48800	-5.18406	-205.78308
100.58800	-5.18859	-206.00602
100.68800	-5.19281	-206.17652
100.78800	-5.19750	-206.35778
100.88800	-5.20344	-206.58688
100.98800	-5.21156	-206.92301
101.08800	-5.21609	-207.14869
101.18800	-5.21969	-207.28460
101.28800	-5.22406	-207.45939
101.38800	-5.22906	-207.66328
101.48800	-5.23453	-207.88313
101.58800	-5.24156	-208.16943
101.68800	-5.24578	-208.38797
101.78800	-5.25000	-208.54530
101.88800	-5.25500	-208.75052
101.98800	-5.26094	-208.98595
102.08800	-5.26719	-209.25835
102.18800	-5.27156	-209.44506
102.28800	-5.27578	-209.61477
102.38800	-5.28047	-209.79463
102.48800	-5.28531	-210.00020
102.58800	-5.29109	-210.22759
102.68800	-5.29937	-210.56031
102.78800	-5.30297	-210.75523
102.88800	-5.30656	-210.88523
102.98800	-5.31141	-211.06827
103.08800	-5.31703	-211.29791
103.18800	-5.32375	-211.57086
103.28800	-5.32891	-211.81285
103.38800	-5.33297	-211.96561
103.48800	-5.33719	-212.13299
103.58800	-5.34234	-212.33235
103.68800	-5.34766	-212.54270
103.78800	-5.35469	-212.80755
103.88800	-5.35984	-213.07200
103.98800	-5.36344	-213.20429
104.08800	-5.36797	-213.37084
104.18800	-5.37359	-213.59663
104.28800	-5.38141	-213.89575
104.38800	-5.38563	-214.09398
104.48800	-5.38922	-214.22571
104.58800	-5.39375	-214.39925
104.68800	-5.39875	-214.59638
104.78800	-5.40469	-214.83213
104.88800	-5.41187	-215.10269
104.98800	-5.41672	-215.35414
105.08800	-5.42016	-215.46611
105.18800	-5.42453	-215.62409
105.28801	-5.42922	-215.80678
105.38801	-5.43594	-216.02564
105.48801	-5.44234	-216.33032
105.58801	-5.44672	-216.51168
105.68801	-5.45141	-216.69067
105.78801	-5.45688	-216.90577
105.88801	-5.46266	-217.14221
105.98801	-5.46969	-217.42246
106.08801	-5.47313	-217.58281
106.18801	-5.47688	-217.71488
106.28801	-5.48172	-217.89218
106.38801	-5.48703	-218.10077
106.48801	-5.49406	-218.38030
106.58801	-5.49828	-218.56579
106.68801	-5.50250	-218.72342
106.78801	-5.50672	-218.89177
106.88801	-5.51156	-219.06923
106.98801	-5.51719	-219.27899
107.08801	-5.52594	-219.57062
107.18801	-5.53078	-219.85984
107.28801	-5.53438	-219.97325
107.38801	-5.53906	-220.15215
107.48801	-5.54531	-220.38697
107.58801	-5.55312	-220.72104
107.68801	-5.55672	-220.92997
107.78801	-5.56016	-221.04423
107.88801	-5.56469	-221.21844
107.98801	-5.56984	-221.42684
108.08801	-5.57563	-221.64087
108.18801	-5.58328	-221.94982
108.28801	-5.58688	-222.13416
108.38801	-5.59078	-222.27578
108.48801	-5.59516	-222.43696
108.58801	-5.60078	-222.65720
108.68801	-5.60891	-222.99054
108.78801	-5.61328	-223.21317
108.88801	-5.61672	-223.34106
108.98801	-5.62109	-223.49857
109.08801	-5.62609	-223.68844
109.18801	-5.63172	-223.91126
109.28801	-5.63938	-224.20946
109.38801	-5.64359	-224.43943
109.48801	-5.64750	-224.57904
109.58801	-5.65219	-224.77375
109.68801	-5.65813	-224.99096
109.78801	-5.66469	-225.26003
109.88801	-5.66922	-225.48208
109.98801	-5.67297	-225.61224
110.08801	-5.67734	-225.77311
110.18801	-5.68219	-225.96176
110.28801	-5.68781	-226.18230
110.38801	-5.69672	-226.51310
110.48801	-5.70094	-226.75551
110.58801	-5.70422	-226.87073
110.68801	-5.70875	-227.03592
110.78801	-5.71406	-227.24310
110.88801	-5.72078	-227.50027
110.98801	-5.72578	-227.74217
111.08801	-5.73000	-227.90098
111.18801	-5.73453	-228.06661
111.28801	-5.73969	-228.27002
111.38801	-5.74563	-228.49967
111.48801	-5.75328	-228.79007
111.58801	-5.75719	-229.00489
111.68801	-5.76078	-229.13125
111.78801	-5.76516	-229.29077
111.88801	-5.77031	-229.49229
111.98801	-5.77781	-229.75910
112.08801	-5.78328	-230.02665
112.18801	-5.78703	-230.16971
112.28801	-5.79141	-230.32744
112.38801	-5.79641	-230.52070
112.48801	-5.80172	-230.72407
112.58801	-5.80828	-230.96749
112.68801	-5.81328	-231.21883
112.78801	-5.81734	-231.35890
112.88801	-5.82234	-231.54084
112.98801	-5.82812	-231.75876
113.08801	-5.83531	-232.04142
113.18801	-5.83969	-232.23200
113.28801	-5.84359	-232.36935
113.38801	-5.84750	-232.52709
113.48801	-5.85234	-232.69954
113.58801	-5.85828	-232.93462
113.68801	-5.86625	-233.21594
113.78801	-5.87094	-233.46525
113.88801	-5.87469	-233.59516
113.98801	-5.87938	-233.76368
114.08801	-5.88469	-233.97081
114.18801	-5.89141	-234.22553
114.28801	-5.89641	-234.45871
114.38801	-5.90047	-234.60531
114.48801	-5.90484	-234.76933
114.58801	-5.91000	-234.96239
114.68801	-5.91609	-235.20918
114.78801	-5.92406	-235.51619
114.88801	-5.92750	-235.71585
114.98801	-5.93109	-235.82906
115.08801	-5.93547	-235.99644
115.18801	-5.94094	-236.19412
115.28801	-5.94828	-236.47507
115.38801	-5.95344	-236.73101
115.48801	-5.95734	-236.86601
115.58801	-5.96172	-237.03839
115.68801	-5.96641	-237.21951
115.78801	-5.97188	-237.42881
115.88801	-5.97906	-237.70358
115.98801	-5.98484	-237.99059
116.08801	-5.98875	-238.13264
116.18801	-5.99375	-238.31280
116.28801	-5.99969	-238.55206
116.38801	-6.00625	-238.81657
116.48801	-6.01016	-238.99803
116.58801	-6.01391	-239.13714
116.68801	-6.01844	-239.31235
116.78801	-6.02359	-239.52922
116.88801	-6.02922	-239.75509
116.98801	-6.03609	-240.02971
117.08801	-6.04094	-240.27474
117.18801	-6.04469	-240.40170
117.28801	-6.04938	-240.57874
117.38801	-6.05469	-240.79686
117.48801	-6.06109	-241.04476
117.58801	-6.06641	-241.29638
117.68801	-6.07047	-241.46125
117.78801	-6.07484	-241.62175
117.88801	-6.08000	-241.82348
117.98801	-6.08578	-242.05524
118.08801	-6.09281	-242.32011
118.18801	-6.09719	-242.54772
118.28801	-6.10078	-242.67241
118.38801	-6.10516	-242.83578
118.48801	-6.11047	-243.03646
118.58801	-6.11719	-243.27210
118.68801	-6.12297	-243.53880
118.78801	-6.12750	-243.72344
118.88801	-6.13203	-243.89815
118.98801	-6.13703	-244.09163
119.08801	-6.14250	-244.29646
119.18801	-6.15063	-244.59510
119.28801	-6.15453	-244.82106
119.38801	-6.15828	-244.94874
119.48801	-6.16297	-245.11872
119.58801	-6.16813	-245.32069
119.68801	-6.17453	-245.55615
119.78801	-6.18000	-245.81376
119.88801	-6.18391	-245.96158
119.98801	-6.18828	-246.12463
120.08801	-6.19313	-246.31020
120.18801	-6.19859	-246.51612
120.28801	-6.20562	-246.77452
120.38801	-6.21109	-247.05297
120.48801	-6.21500	-247.17879
120.58801	-6.21969	-247.34713
120.68801	-6.22500	-247.55333
120.78801	-6.23188	-247.80111
120.88801	-6.23656	-248.04530
120.98801	-6.24047	-248.18604
121.08801	-6.24516	-248.34682
121.18801	-6.25031	-248.55065
121.28801	-6.25578	-248.76034
121.38801	-6.26281	-249.01739
121.48801	-6.26734	-249.23776
121.58801	-6.27109	-249.35846
121.68801	-6.27594	-249.54455
121.78801	-6.28141	-249.75063
121.88801	-6.28797	-249.99617
121.98801	-6.29391	-250.28387
122.08801	-6.29750	-250.39762
122.18801	-6.30188	-250.55367
122.28801	-6.30625	-250.71365
122.38801	-6.31141	-250.89982
122.48801	-6.31844	-251.13824
122.58801	-6.32422	-251.42035
122.68801	-6.32797	-251.54641
122.78801	-6.33250	-251.70764
122.88801	-6.33797	-251.90246
122.98801	-6.34516	-252.16708
123.08801	-6.35062	-252.42308
123.18801	-6.35422	-252.56056
123.28801	-6.35875	-252.71842
123.38801	-6.36391	-252.90781
123.48801	-6.36938	-253.11139
123.58801	-6.37750	-253.40122
123.68801	-6.38250	-253.65070
123.78801	-6.38578	-253.75813
123.88801	-6.39031	-253.91862
123.98801	-6.39562	-254.11731
124.08801	-6.40297	-254.37075
124.18801	-6.40766	-254.62070
124.28801	-6.41141	-254.74882
124.38801	-6.41563	-254.90999
124.48801	-6.42047	-255.08532
124.58801	-6.42578	-255.28023
124.68801	-6.43172	-255.49275
124.78801	-6.43734	-255.75054
124.88801	-6.44125	-255.89874
124.98801	-6.44594	-256.07026
125.08801	-6.45156	-256.27121
125.18801	-6.46000	-256.55526
125.28801	-6.46500	-256.82637
125.38801	-6.46813	-256.93157
125.48801	-6.47250	-257.08535
125.58801	-6.47734	-257.27001
125.68801	-6.48266	-257.46793
125.78801	-6.48953	-257.71075
125.88801	-6.49516	-257.99000
125.98801	-6.49875	-258.11151
126.08801	-6.50313	-258.26076
126.18801	-6.50828	-258.44902
126.28801	-6.51469	-258.67707
126.38801	-6.52031	-258.92830
126.48801	-6.52469	-259.09761
126.58801	-6.52922	-259.26405
126.68801	-6.53438	-259.46742
126.78801	-6.54016	-259.67053
126.88801	-6.54797	-259.95079
126.98801	-6.55203	-260.18229
127.08801	-6.55500	-260.26452
127.18801	-6.55938	-260.41582
127.28801	-6.56531	-260.63499
127.38801	-6.57297	-260.91373
127.48801	-6.57781	-261.16425
127.58801	-6.58172	-261.30334
127.68801	-6.58609	-261.44755
127.78801	-6.59078	-261.64266
127.88801	-6.59609	-261.83939
127.98801	-6.60281	-262.08815
128.08801	-6.60906	-262.39508
128.18801	-6.61234	-262.50261
128.28801	-6.61656	-262.64846
128.38801	-6.62187	-262.83163
128.48801	-6.62875	-263.08751
128.58801	-6.63453	-263.34938
128.68801	-6.63797	-263.48042
128.78801	-6.64203	-263.63143
128.88801	-6.64688	-263.80488
128.98801	-6.65250	-264.01973
129.08801	-6.65891	-264.26265
129.18801	-6.66609	-264.58788
129.28801	-6.66938	-264.70998
129.38801	-6.67359	-264.85682
129.48801	-6.67844	-265.03348
129.58801	-6.68437	-265.23745
129.68801	-6.69094	-265.53503
129.78801	-6.69531	-265.70085
129.88801	-6.69969	-265.86020
129.98801	-6.70469	-266.04053
130.08801	-6.71031	-266.25896
130.18801	-6.71703	-266.50077
130.28801	-6.72203	-266.74360
130.38801	-6.72563	-266.86352
130.48801	-6.73016	-267.03137
130.58801	-6.73531	-267.22237
130.68801	-6.74266	-267.48091
130.78801	-6.74797	-267.75241
130.88801	-6.75156	-267.86914
130.98801	-6.75594	-268.02698
131.08801	-6.76063	-268.20242
131.18801	-6.76625	-268.41572
131.28801	-6.77406	-268.68802
131.38801	-6.77984	-269.00107
131.48801	-6.78281	-269.10049
131.58801	-6.78719	-269.24667
131.68801	-6.79234	-269.43839
131.78801	-6.79891	-269.66479
131.88801	-6.80453	-269.94228
131.98801	-6.80844	-270.09723
132.08801	-6.81281	-270.24853
132.18801	-6.81797	-270.44040
132.28801	-6.82406	-270.67721
132.38801	-6.83266	-270.99931
132.48801	-6.83641	-271.21386
132.58801	-6.83969	-271.31674
132.68801	-6.84438	-271.47841
132.78801	-6.85000	-271.69013
132.88801	-6.85703	-271.96565
132.98801	-6.86219	-272.21018
133.08801	-6.86578	-272.34495
133.18801	-6.87000	-272.49569
133.28801	-6.87469	-272.68046
133.38801	-6.87969	-272.85656
133.48801	-6.88547	-273.06131
133.58801	-6.89078	-273.29740
133.68801	-6.89484	-273.44048
133.78801	-6.89969	-273.59593
133.88801	-6.90531	-273.80073
133.98801	-6.91109	-274.02550
134.08801	-6.91828	-274.31762
134.18801	-6.92219	-274.45748
134.28801	-6.92609	-274.57917
134.38801	-6.93063	-274.74353
134.48801	-6.93594	-274.92347
134.58801	-6.94297	-275.16368
134.68801	-6.94891	-275.45190
134.78801	-6.95234	-275.54786
134.88801	-6.95687	-275.67765
134.98801	-6.96203	-275.86499
135.08801	-6.96813	-276.07962
135.18801	-6.97453	-276.34460
135.28801	-6.97844	-276.48219
135.38801	-6.98281	-276.61097
135.48801	-6.98750	-276.77870
135.58801	-6.99313	-276.95972
135.68801	-7.00000	-277.20371
135.78801	-7.00625	-277.48129
135.88801	-7.00922	-277.56125
135.98801	-7.01344	-277.67873
136.08801	-7.01844	-277.84562
136.18801	-7.02516	-278.06666
136.28801	-7.03172	-278.34976
136.38801	-7.03547	-278.47451
136.48801	-7.03969	-278.60200
136.58801	-7.04469	-278.76252
136.68801	-7.05000	-278.95209
136.78801	-7.05656	-279.14605
136.88801	-7.06234	-279.41421
136.98801	-7.06594	-279.52367
137.08801	-7.07031	-279.65254
137.18801	-7.07531	-279.81532
137.28801	-7.08250	-280.04172
137.38801	-7.08781	-280.28002
137.48801	-7.09172	-280.39950
137.58801	-7.09578	-280.51755
137.68801	-7.10062	-280.66602
137.78801	-7.10594	-280.84832
137.88801	-7.11281	-281.06406
137.98801	-7.11969	-281.36262
138.08801	-7.12297	-281.45227
138.18801	-7.12734	-281.57493
138.28801	-7.13172	-281.70875
138.38801	-7.13719	-281.88017
138.48801	-7.14375	-282.12059
138.58801	-7.14813	-282.26203
138.68801	-7.15219	-282.38100
138.78801	-7.15719	-282.52873
138.88801	-7.16313	-282.72793
138.98801	-7.17125	-282.96983
139.08801	-7.17750	-283.29086
139.18801	-7.18000	-283.33020
139.28801	-7.18422	-283.44315
139.38801	-7.18937	-283.60665
139.48801	-7.19656	-283.81157
139.58801	-7.20234	-284.08942
139.68801	-7.20609	-284.18607
139.78801	-7.21047	-284.31195
139.88801	-7.21516	-284.44976
139.98801	-7.22031	-284.63420
140.08801	-7.22734	-284.85096
140.18801	-7.23469	-285.19323
140.28801	-7.23719	-285.25147
140.38801	-7.24125	-285.35119
140.48801	-7.24656	-285.52148
140.58801	-7.25312	-285.73513
140.68801	-7.25859	-285.96529
140.78801	-7.26219	-286.05658
140.88801	-7.26656	-286.19576
140.98801	-7.27156	-286.34864
141.08801	-7.27687	-286.53407
141.18801	-7.28313	-286.74179
141.28801	-7.29063	-287.04515
141.38801	-7.29391	-287.13793
141.48801	-7.29766	-287.23678
141.58801	-7.30281	-287.39133
141.68801	-7.30906	-287.59408
141.78801	-7.31578	-287.86722
141.88801	-7.31937	-287.97546
141.98801	-7.32359	-288.09449
142.08801	-7.32844	-288.24726
142.18801	-7.33406	-288.42592
142.28801	-7.33969	-288.61326
142.38801	-7.34609	-288.86330
142.48801	-7.34984	-288.97467
142.58801	-7.35422	-289.10056
142.68801	-7.35969	-289.27836
142.78801	-7.36672	-289.49562
142.88801	-7.37266	-289.76315
142.98801	-7.37625	-289.85250
143.08801	-7.38031	-289.95854
143.18801	-7.38484	-290.09819
143.28801	-7.39031	-290.27379
143.38801	-7.39719	-290.48699
143.48801	-7.40375	-290.78957
143.58801	-7.40688	-290.85994
143.68801	-7.41125	-290.98153
143.78801	-7.41688	-291.15337
143.88801	-7.42344	-291.37048
143.98801	-7.42891	-291.59501
144.08801	-7.43266	-291.70212
144.18801	-7.43672	-291.81689
144.28801	-7.44156	-291.96224
144.38801	-7.44703	-292.14165
144.48801	-7.45438	-292.36427
144.58801	-7.46109	-292.67782
144.68801	-7.46406	-292.75051
144.78801	-7.46812	-292.84760
144.88801	-7.47313	-292.99480
144.98801	-7.47953	-293.19835
145.08801	-7.48594	-293.47104
145.18801	-7.48969	-293.57997
145.28801	-7.49391	-293.68398
145.38801	-7.49844	-293.82378
145.48801	-7.50375	-293.98581
145.58801	-7.50984	-294.16823
145.68801	-7.51641	-294.43833
145.78801	-7.52000	-294.53266
145.88801	-7.52437	-294.63783
145.98801	-7.52938	-294.79572
146.08801	-7.53563	-294.99879
146.18801	-7.54313	-295.27676
146.28801	-7.54672	-295.39129
146.38801	-7.55047	-295.47510
146.48801	-7.55500	-295.60280
146.58801	-7.56000	-295.74567
146.68801	-7.56594	-295.91718
146.78801	-7.57344	-296.20093
146.88801	-7.57719	-296.30178
146.98801	-7.58156	-296.41956
147.08801	-7.58703	-296.57170
147.18801	-7.59297	-296.76753
147.28801	-7.59969	-297.01459
147.38801	-7.60328	-297.11038
147.48801	-7.60734	-297.21209
147.58801	-7.61187	-297.33524
147.68801	-7.61703	-297.48821
147.78801	-7.62375	-297.69653
147.88801	-7.63125	-298.00189
147.98801	-7.63438	-298.06539
148.08801	-7.63844	-298.15909
148.18801	-7.64313	-298.29291
148.28801	-7.64906	-298.46990
148.38801	-7.65563	-298.71604
148.48801	-7.65969	-298.83206
148.58801	-7.66406	-298.93741
148.68801	-7.66953	-299.09888
148.78801	-7.67594	-299.30863
148.88801	-7.68391	-299.57408
148.98801	-7.68797	-299.76162
149.08801	-7.69109	-299.82272
149.18801	-7.69500	-299.92810
149.28801	-7.69969	-300.05392
149.38801	-7.70531	-300.22001
149.48801	-7.71172	-300.45101
149.58801	-7.71625	-300.59266
149.68801	-7.72047	-300.69318
149.78801	-7.72516	-300.81832
149.88801	-7.73016	-300.96495
149.98801	-7.73578	-301.14010
150.08801	-7.74359	-301.42188
150.18801	-7.74734	-301.53105
150.28801	-7.75172	-301.62284
150.38801	-7.75672	-301.75731
150.48801	-7.76250	-301.92101
150.58801	-7.76906	-302.15126
150.68801	-7.77313	-302.26693
150.78801	-7.77734	-302.36739
150.88801	-7.78203	-302.48359
150.98801	-7.78703	-302.62354
151.08801	-7.79266	-302.77604
151.18801	-7.80094	-303.08098
151.28801	-7.80422	-303.15310
151.38801	-7.80828	-303.22722
151.48801	-7.81312	-303.35557
151.58801	-7.81875	-303.51284
151.68801	-7.82578	-303.75764
151.78801	-7.83000	-303.87288
151.88801	-7.83406	-303.95684
151.98801	-7.83906	-304.07989
152.08801	-7.84406	-304.20369
152.18801	-7.85000	-304.36617
152.28801	-7.85750	-304.61174
152.38801	-7.86109	-304.72094
152.48801	-7.86500	-304.79002
152.58801	-7.87000	-304.91731
152.68801	-7.87656	-305.08494
152.78801	-7.88328	-305.33788
152.88801	-7.88656	-305.40663
152.98801	-7.89062	-305.47240
153.08801	-7.89531	-305.58819
153.18801	-7.90047	-305.72590
153.28801	-7.90625	-305.89056
153.38801	-7.91391	-306.11816
153.48801	-7.91828	-306.27647
153.58801	-7.92234	-306.34838
153.68801	-7.92719	-306.46130
153.78801	-7.93297	-306.61649
153.88801	-7.93984	-306.85151
153.98801	-7.94344	-306.93522
154.08801	-7.94734	-306.99977
154.18801	-7.95156	-307.08808
154.28801	-7.95688	-307.22168
154.38801	-7.96281	-307.38375
154.48801	-7.97016	-307.59290
154.58801	-7.97406	-307.71777
154.68801	-7.97797	-307.77687
154.78801	-7.98250	-307.86407
154.88801	-7.98797	-307.99839
154.98801	-7.99625	-308.25001
155.08801	-8.00047	-308.37035
155.18801	-8.00453	-308.43902
155.28801	-8.00922	-308.53376
155.38801	-8.01484	-308.67535
155.48801	-8.02188	-308.86522
155.58801	-8.02953	-309.18419
155.68801	-8.03187	-309.18089
155.78801	-8.03594	-309.23656
155.88801	-8.04109	-309.36274
155.98801	-8.04719	-309.52388
156.08801	-8.05312	-309.74331
156.18801	-8.05688	-309.80897
156.28801	-8.06109	-309.88836
156.38801	-8.06609	-310.01008
156.48801	-8.07141	-310.14347
156.58801	-8.07781	-310.31382
156.68801	-8.08547	-310.62138
156.78801	-8.08859	-310.64689
156.88801	-8.09250	-310.70992
156.98801	-8.09766	-310.82901
157.08801	-8.10391	-310.99990
157.18801	-8.11047	-311.24160
157.28801	-8.11391	-311.29366
157.38801	-8.11813	-311.37222
157.48801	-8.12266	-311.48320
157.58801	-8.12813	-311.61973
157.68801	-8.13359	-311.77950
157.78801	-8.14094	-312.03270
157.88801	-8.14437	-312.08351
157.98801	-8.14859	-312.15551
158.08801	-8.15344	-312.27997
158.18801	-8.15937	-312.42999
158.28801	-8.16734	-312.67491
158.38801	-8.17156	-312.81790
158.48801	-8.17531	-312.87357
158.58801	-8.17969	-312.95848
158.68801	-8.18484	-313.08186
158.78801	-8.19047	-313.23281
158.88801	-8.19766	-313.47257
158.98801	-8.20125	-313.54538
159.08801	-8.20531	-313.61163
159.18801	-8.21031	-313.72136
159.28801	-8.21578	-313.86238
159.38801	-8.22328	-314.09031
159.48801	-8.22766	-314.23014
159.58801	-8.23156	-314.27720
159.68801	-8.23609	-314.36753
159.78801	-8.24125	-314.48701
159.88801	-8.24703	-314.63939
159.98801	-8.25469	-314.87831
160.08801	-8.25812	-314.94990
160.18801	-8.26203	-314.99842
160.28801	-8.26703	-315.09939
160.38801	-8.27328	-315.27609
160.48801	-8.28047	-315.51814
160.58801	-8.28422	-315.58996
160.68801	-8.28828	-315.64459
160.78801	-8.29297	-315.73898
160.88801	-8.29813	-315.86486
160.98801	-8.30391	-316.01182
161.08801	-8.31188	-316.27956
161.18801	-8.31531	-316.33714
161.28801	-8.31906	-316.36959
161.38801	-8.32391	-316.46568
161.48801	-8.33016	-316.63805
161.58801	-8.33719	-316.87063
161.68801	-8.34078	-316.92234
161.78801	-8.34484	-316.97771
161.88801	-8.34937	-317.06688
161.98801	-8.35438	-317.17381
162.08801	-8.35984	-317.30556
162.18801	-8.36750	-317.51886
162.28801	-8.37156	-317.64072
162.38801	-8.37594	-317.69535
162.48801	-8.38078	-317.79975
162.58801	-8.38703	-317.95269
162.68801	-8.39391	-318.17940
162.78801	-8.39766	-318.23641
162.88801	-8.40172	-318.28704
162.98801	-8.40625	-318.37502
163.08801	-8.41156	-318.50228
163.18801	-8.41781	-318.65823
163.28801	-8.42516	-318.90529
163.38801	-8.42844	-318.94055
163.48801	-8.43250	-318.98728
163.58801	-8.43750	-319.09129
163.68801	-8.44359	-319.24573
163.78801	-8.45141	-319.51150
163.88801	-8.45516	-319.57576
163.98801	-8.45875	-319.61223
164.08801	-8.46313	-319.68915
164.18801	-8.46844	-319.80467
164.28801	-8.47438	-319.95583
164.38801	-8.48250	-320.21430
164.48801	-8.48609	-320.31962
164.58801	-8.49031	-320.40924
164.68801	-8.49484	-320.49945
164.78801	-8.50109	-320.63943
164.88801	-8.50859	-320.91236
164.98801	-8.51172	-320.93120
165.08801	-8.51547	-320.97891
165.18801	-8.52000	-321.06829
165.28801	-8.52531	-321.19349
165.38801	-8.53094	-321.34429
165.48801	-8.53828	-321.55314
165.58801	-8.54281	-321.69247
165.68801	-8.54656	-321.73723
165.78801	-8.55109	-321.81257
165.88801	-8.55656	-321.94030
165.98801	-8.56359	-322.16457
166.08801	-8.56797	-322.25966
166.18801	-8.57203	-322.32657
166.28801	-8.57656	-322.40200
166.38801	-8.58187	-322.52753
166.48801	-8.58797	-322.69216
166.58801	-8.59469	-322.88599
166.68801	-8.59844	-322.95606
166.78801	-8.60234	-322.99581
166.88801	-8.60719	-323.09192
166.98801	-8.61266	-323.21471
167.08801	-8.61938	-323.39677
167.18801	-8.62437	-323.52290
167.28801	-8.62875	-323.60339
167.38801	-8.63344	-323.68341
167.48801	-8.63875	-323.79937
167.58801	-8.64422	-323.93828
167.68801	-8.65187	-324.17008
167.78801	-8.65531	-324.22081
167.88801	-8.65953	-324.26673
167.98801	-8.66438	-324.35876
168.08801	-8.67016	-324.49412
168.18801	-8.67688	-324.67198
168.28801	-8.68141	-324.77820
168.38801	-8.68547	-324.81983
168.48801	-8.69016	-324.90703
168.58801	-8.69531	-325.00899
168.68801	-8.70109	-325.13931
168.78801	-8.70891	-325.37219
168.88801	-8.71234	-325.41370
168.98801	-8.71609	-325.43451
169.08801	-8.72078	-325.52838
169.18801	-8.72656	-325.65722
169.28801	-8.73438	-325.88738
169.38801	-8.73859	-325.98564
169.48801	-8.74266	-326.02322
169.58801	-8.74734	-326.10607
169.68801	-8.75266	-326.21378
169.78801	-8.75828	-326.33403
169.88801	-8.76578	-326.57126
169.98801	-8.76922	-326.61596
170.08801	-8.77313	-326.64496
170.18801	-8.77781	-326.72960
170.28801	-8.78281	-326.82827
170.38801	-8.78938	-326.97013
170.48801	-8.79453	-327.12346
170.58801	-8.79828	-327.14239
170.68801	-8.80250	-327.19588
170.78801	-8.80734	-327.27405
170.88801	-8.81281	-327.38775
170.98801	-8.82047	-327.57461
171.08801	-8.82563	-327.71856
171.18801	-8.82953	-327.73286
171.28801	-8.83438	-327.80525
171.38801	-8.84000	-327.91963
171.48801	-8.84813	-328.12643
171.58801	-8.85219	-328.22362
171.68801	-8.85594	-328.23887
171.78801	-8.86047	-328.29928
171.88801	-8.86563	-328.39179
171.98801	-8.87203	-328.54894
172.08801	-8.88094	-328.82765
172.18801	-8.88344	-328.82679
172.28801	-8.88703	-328.83009
172.38801	-8.89203	-328.91646
172.48801	-8.89813	-329.05397
172.58801	-8.90516	-329.26777
172.68801	-8.90859	-329.30270
172.78801	-8.91234	-329.31641
172.88801	-8.91703	-329.38418
172.98801	-8.92234	-329.50014
173.08801	-8.92812	-329.62334
173.18801	-8.93609	-329.85637
173.28801	-8.93953	-329.89472
173.38801	-8.94328	-329.91326
173.48801	-8.94797	-329.98198
173.58801	-8.95375	-330.10876
173.68801	-8.96125	-330.32033
173.78801	-8.96516	-330.39021
173.88801	-8.96891	-330.41275
173.98801	-8.97344	-330.46788
174.08801	-8.97828	-330.55615
174.18801	-8.98375	-330.66243
174.28801	-8.99266	-330.88887
174.38801	-8.99703	-331.02778
174.48801	-9.00078	-331.02068
174.58801	-9.00531	-331.08860
174.68801	-9.01063	-331.18498
174.78801	-9.01813	-331.39646
174.88801	-9.02219	-331.47204
174.98801	-9.02578	-331.46909
175.08801	-9.03031	-331.53051
175.18801	-9.03563	-331.63902
175.28801	-9.04203	-331.78684
175.38801	-9.05000	-332.03200
175.48801	-9.05328	-332.05858
175.58801	-9.05688	-332.05780
175.68801	-9.06156	-332.13601
175.78801	-9.06719	-332.25289
175.88801	-9.07500	-332.48153
175.98801	-9.07922	-332.55538
176.08801	-9.08312	-332.57964
176.18801	-9.08734	-332.63513
176.28801	-9.09234	-332.72129
176.38801	-9.09813	-332.84816
176.48801	-9.10563	-333.03970
176.58801	-9.11031	-333.17450
176.68801	-9.11391	-333.16517
176.78801	-9.11875	-333.23991
176.88801	-9.12453	-333.35739
176.98801	-9.13172	-333.56872
177.08801	-9.13563	-333.61372
177.18801	-9.13922	-333.63035
177.28801	-9.14375	-333.68868
177.38801	-9.14875	-333.78211
177.48801	-9.15453	-333.89664
177.58801	-9.16219	-334.09315
177.68801	-9.16750	-334.27295
177.78801	-9.17078	-334.23790
177.88801	-9.17531	-334.29348
177.98801	-9.18094	-334.41421
178.08801	-9.18797	-334.61764
178.18801	-9.19234	-334.69814
178.28801	-9.19609	-334.72395
178.38801	-9.20047	-334.77336
178.48801	-9.20563	-334.85112
178.58801	-9.21156	-334.99244
178.68801	-9.21938	-335.18371
178.78801	-9.22359	-335.29848
178.88801	-9.22734	-335.28864
178.98801	-9.23203	-335.35692
179.08801	-9.23766	-335.45497
179.18801	-9.24484	-335.65623
179.28801	-9.24938	-335.73762
179.38801	-9.25344	-335.76414
179.48801	-9.25766	-335.81442
179.58801	-9.26250	-335.89301
179.68801	-9.26797	-335.98930
179.78801	-9.27578	-336.18271
179.88801	-9.28000	-336.29566
179.98801	-9.28391	-336.29367
180.08801	-9.28906	-336.38558
180.18801	-9.29547	-336.53554
180.28801	-9.30281	-336.75003
180.38801	-9.30641	-336.78454
180.48801	-9.31031	-336.78812
180.58801	-9.31484	-336.86936
180.68801	-9.31984	-336.96020
180.78801	-9.32578	-337.09466
180.88801	-9.33422	-337.37668
180.98801	-9.33734	-337.38226
181.08801	-9.34109	-337.37913
181.18801	-9.34609	-337.46111
181.28801	-9.35172	-337.59859
181.38801	-9.35875	-337.79451
181.48801	-9.36297	-337.86434
181.58801	-9.36672	-337.87060
181.68801	-9.37125	-337.93110
181.78801	-9.37625	-338.02599
181.88801	-9.38234	-338.16123
181.98801	-9.39016	-338.41020
182.08801	-9.39359	-338.43431
182.18801	-9.39750	-338.45407
182.28801	-9.40266	-338.54213
182.38801	-9.40813	-338.66391
182.48801	-9.41484	-338.83023
182.58801	-9.41953	-338.93949
182.68801	-9.42313	-338.94229
182.78801	-9.42719	-338.97945
182.88801	-9.43172	-339.04603
182.98801	-9.43703	-339.13761
183.08801	-9.44375	-339.28442
183.18801	-9.44922	-339.44428
183.28801	-9.45344	-339.45104
183.38801	-9.45828	-339.51643
183.48801	-9.46359	-339.60190
183.58801	-9.47094	-339.76528
183.68801	-9.47672	-339.94186
183.78801	-9.48047	-339.93685
183.88801	-9.48500	-339.98644
183.98801	-9.48984	-340.05761
184.08801	-9.49516	-340.14523
184.18801	-9.50266	-340.32229
184.28801	-9.50703	-340.42048
184.38801	-9.51078	-340.41190
184.48801	-9.51531	-340.46057
184.58801	-9.52062	-340.54366
184.68801	-9.52750	-340.69881
184.78801	-9.53234	-340.79269
184.88801	-9.53641	-340.80803
184.98801	-9.54078	-340.84156
185.08801	-9.54578	-340.91023
185.18801	-9.55109	-340.99928
185.28801	-9.55859	-341.14039
185.38801	-9.56406	-341.29813
185.48801	-9.56766	-341.27238
185.58801	-9.57234	-341.30943
185.68801	-9.57813	-341.41365
185.78801	-9.58672	-341.66059
185.88801	-9.59016	-341.68863
185.98801	-9.59359	-341.65356
186.08801	-9.59797	-341.68813
186.18801	-9.60313	-341.77461
186.28801	-9.60859	-341.87430
186.38801	-9.61547	-342.01589
186.48801	-9.62047	-342.13397
186.58801	-9.62406	-342.10798
186.68801	-9.62844	-342.14893
186.78801	-9.63359	-342.21062
186.88801	-9.64047	-342.34238
186.98801	-9.64578	-342.47503
187.08801	-9.64969	-342.47449
187.18801	-9.65391	-342.50110
187.28801	-9.65844	-342.54566
187.38801	-9.66391	-342.62401
187.48801	-9.67188	-342.78014
187.58801	-9.67766	-342.96176
187.68801	-9.68109	-342.92263
187.78801	-9.68578	-342.95282
187.88801	-9.69094	-343.03194
187.98801	-9.69891	-343.19910
188.08801	-9.70375	-343.30937
188.18801	-9.70781	-343.30788
188.28801	-9.71234	-343.34794
188.38801	-9.71766	-343.43022
188.48801	-9.72391	-343.55634
188.58801	-9.73250	-343.79965
188.68801	-9.73531	-343.80004
188.78801	-9.73828	-343.73403
188.88801	-9.74297	-343.78955
188.98801	-9.74859	-343.89135
189.08801	-9.75578	-344.07264
189.18801	-9.76000	-344.13260
189.28801	-9.76391	-344.12968
189.38801	-9.76844	-344.18774
189.48801	-9.77344	-344.26144
189.58801	-9.77875	-344.35609
189.68801	-9.78531	-344.46985
189.78801	-9.79172	-344.67191
189.88801	-9.79500	-344.62753
189.98801	-9.79922	-344.64467
190.08801	-9.80469	-344.73449
190.18801	-9.81234	-344.91983
190.28801	-9.81719	-345.03272
190.38801	-9.82078	-345.01287
190.48801	-9.82531	-345.04747
190.58801	-9.83047	-345.13804
190.68801	-9.83641	-345.24950
190.78801	-9.84344	-345.40048
190.88801	-9.84781	-345.48953
190.98801	-9.85141	-345.45964
191.08801	-9.85594	-345.49594
191.18801	-9.86125	-345.58603
191.28801	-9.86859	-345.74589
191.38801	-9.87391	-345.87342
191.48801	-9.87781	-345.87139
191.58801	-9.88188	-345.88960
191.68801	-9.88687	-345.95788
191.78801	-9.89219	-346.05852
191.88801	-9.89969	-346.20827
191.98801	-9.90453	-346.33738
192.08801	-9.90797	-346.29354
192.18801	-9.91297	-346.35493
192.28801	-9.91859	-346.46344
192.38801	-9.92578	-346.62989
192.48801	-9.93047	-346.71840
192.58801	-9.93422	-346.70168
192.68801	-9.93859	-346.73986
192.78801	-9.94344	-346.80736
192.88801	-9.94906	-346.90404
192.98801	-9.95703	-347.09641
193.08801	-9.96156	-347.19494
193.18801	-9.96500	-347.14487
193.28801	-9.96938	-347.18186
193.38801	-9.97531	-347.29305
193.48801	-9.98313	-347.49678
193.58801	-9.98750	-347.58121
193.68801	-9.99109	-347.54792
193.78801	-9.99531	-347.57790
193.88801	-10.00047	-347.64877
193.98801	-10.00625	-347.76092
194.08801	-10.01281	-347.89604
194.18801	-10.01781	-347.99713
194.28801	-10.02156	-347.97579
194.38801	-10.02641	-348.03098
194.48801	-10.03172	-348.11124
194.58801	-10.03797	-348.21266
194.68801	-10.04406	-348.38420
194.78801	-10.04812	-348.37511
194.88801	-10.05219	-348.38814
194.98801	-10.05688	-348.43460
195.08801	-10.06234	-348.52836
195.18801	-10.06984	-348.68282
195.28801	-10.07453	-348.80030
195.38801	-10.07828	-348.76296
195.48801	-10.08250	-348.78814
195.58801	-10.08766	-348.83621
195.68801	-10.09422	-348.96705
195.78801	-10.10047	-349.13990
195.88801	-10.10437	-349.13406
195.98801	-10.10875	-349.14926
196.08801	-10.11375	-349.21286
196.18801	-10.11969	-349.32563
196.28801	-10.12875	-349.52992
196.38801	-10.13297	-349.62580
196.48801	-10.13578	-349.53737
196.58801	-10.14000	-349.56649
196.68801	-10.14531	-349.64573
196.78801	-10.15297	-349.81093
196.88801	-10.15766	-349.91035
196.98801	-10.16125	-349.83000
197.08801	-10.16547	-349.81516
197.18801	-10.17094	-349.84168
197.28801	-10.17703	-349.91613
197.38801	-10.18453	-350.04675
197.48801	-10.18844	-350.05781
197.58801	-10.19219	-350.00369
197.68801	-10.19641	-350.02780
197.78801	-10.20172	-350.09861
197.88801	-10.20891	-350.25382
197.98801	-10.21406	-350.35056
198.08801	-10.21797	-350.32582
198.18801	-10.22219	-350.34627
198.28801	-10.22688	-350.40185
198.38801	-10.23266	-350.50592
198.48801	-10.24047	-350.67210
198.58801	-10.24578	-350.82746
198.68801	-10.24922	-350.75608
198.78801	-10.25375	-350.78621
198.88801	-10.25875	-350.86069
198.98801	-10.26516	-350.96845
199.08801	-10.27031	-351.08474
199.18801	-10.27422	-351.07210
199.28801	-10.27859	-351.10211
199.38801	-10.28344	-351.16085
199.48801	-10.28891	-351.24668
199.58801	-10.29562	-351.36726
199.68801	-10.30172	-351.53037
[truncated: 7,548 more rows]
