# Supplementary material for: Strengthening of 3D Printed Fused Deposition Manufactured Parts Using the Fill Compositing Technique
Source: PLoS One. 2015 Apr 16;10(4):e0122915. doi: 10.1371/journal.pone.0122915 (PMC4400136; doi:10.1371/journal.pone.0122915)
Supplement: S1 File — This is the raw data and information on all the samples presented in this manuscript. (ZIP) [file pone.0122915.s001.zip › Specimen_RawData_63.csv]

Time	Extension	Load
(sec)	(mm)	(N)
0.00000	0.00016	0.01007
0.10000	-0.00016	-0.00091
0.20000	-0.00156	0.00215
0.30000	-0.00641	-0.00725
0.38800	-0.01641	0.00903
0.48800	-0.02328	0.00977
0.58800	-0.02906	-0.00011
0.68800	-0.03484	-0.00023
0.78800	-0.04219	-0.00065
0.88800	-0.04625	0.00235
0.98800	-0.05031	-0.00065
1.08800	-0.05484	-0.00658
1.18800	-0.06031	-0.00282
1.28800	-0.06750	-0.00706
1.38800	-0.07406	-0.00028
1.48800	-0.07719	-0.00227
1.58800	-0.08172	-0.00058
1.68800	-0.08672	0.00018
1.78800	-0.09313	0.00556
1.88800	-0.09922	-0.00500
1.98800	-0.10359	-0.00082
2.08800	-0.10813	0.00031
2.18800	-0.11328	0.00041
2.28800	-0.11828	-0.00002
2.38800	-0.12406	-0.00421
2.48800	-0.12953	0.00126
2.58800	-0.13344	0.00708
2.68800	-0.13813	-0.00029
2.78800	-0.14328	-0.00074
2.88800	-0.14938	-0.00033
2.98800	-0.15453	0.00246
3.08800	-0.15891	0.00450
3.18800	-0.16344	0.00362
3.28800	-0.16812	-0.00035
3.38800	-0.17359	0.00287
3.48800	-0.17937	-0.00239
3.58800	-0.18563	0.00132
3.68800	-0.19000	0.00354
3.78800	-0.19437	0.00151
3.88800	-0.19953	0.00418
3.98800	-0.20547	-0.00180
4.08800	-0.21094	-0.00206
4.18800	-0.21609	-0.00326
4.28800	-0.22031	0.00371
4.38800	-0.22469	0.00155
4.48800	-0.23000	-0.00226
4.58800	-0.23609	-0.00186
4.68800	-0.24313	-0.00376
4.78800	-0.24719	-0.00098
4.88800	-0.25156	-0.00207
4.98800	-0.25625	-0.00597
5.08800	-0.26188	-0.00007
5.18800	-0.26813	-0.00294
5.28800	-0.27266	0.00337
5.38800	-0.27703	-0.01000
5.48800	-0.28188	-0.10909
5.58800	-0.28703	-0.27566
5.68800	-0.29297	-0.47252
5.78800	-0.30016	-0.73701
5.88800	-0.30359	-0.87227
5.98800	-0.30797	-1.02688
6.08800	-0.31297	-1.19621
6.18800	-0.31875	-1.40340
6.28800	-0.32547	-1.66470
6.38800	-0.32984	-1.83749
6.48800	-0.33406	-2.00083
6.58800	-0.33875	-2.16689
6.68800	-0.34391	-2.35581
6.78800	-0.35000	-2.57136
6.88800	-0.35719	-2.85230
6.98800	-0.36063	-3.00981
7.08800	-0.36469	-3.16746
7.18800	-0.37000	-3.34912
7.28800	-0.37609	-3.58619
7.38800	-0.38250	-3.85933
7.48800	-0.38641	-4.00597
7.58800	-0.39047	-4.15933
7.68800	-0.39516	-4.33081
7.78800	-0.40031	-4.51978
7.88800	-0.40563	-4.73855
7.98800	-0.41203	-4.97604
8.08800	-0.41703	-5.19275
8.18800	-0.42109	-5.33877
8.28800	-0.42594	-5.51806
8.38800	-0.43125	-5.70416
8.48800	-0.43844	-5.97146
8.58800	-0.44297	-6.16993
8.68800	-0.44734	-6.33324
8.78800	-0.45266	-6.53116
8.88800	-0.45906	-6.77319
8.98800	-0.46734	-7.07662
9.08800	-0.47266	-7.37409
9.18800	-0.47453	-7.43532
9.28800	-0.47875	-7.58424
9.38800	-0.48375	-7.78832
9.48800	-0.48938	-8.01165
9.58800	-0.49672	-8.32188
9.68800	-0.50062	-8.49411
9.78800	-0.50484	-8.65810
9.88800	-0.50938	-8.84547
9.98800	-0.51437	-9.04820
10.08800	-0.52000	-9.26737
10.18800	-0.52734	-9.58541
10.28800	-0.53125	-9.75960
10.38800	-0.53563	-9.93716
10.48800	-0.54078	-10.13768
10.58800	-0.54688	-10.38327
10.68800	-0.55328	-10.67375
10.78800	-0.55703	-10.83606
10.88800	-0.56094	-10.98841
10.98800	-0.56578	-11.18409
11.08800	-0.57094	-11.40336
11.18800	-0.57672	-11.63627
11.28800	-0.58344	-11.92567
11.38800	-0.58734	-12.10736
11.48800	-0.59141	-12.26936
11.58800	-0.59641	-12.46624
11.68800	-0.60234	-12.71043
11.78800	-0.61016	-13.04625
11.88800	-0.61422	-13.23830
11.98800	-0.61828	-13.40451
12.08800	-0.62281	-13.60172
12.18800	-0.62797	-13.81463
12.28800	-0.63391	-14.05395
12.38800	-0.64063	-14.34483
12.48800	-0.64437	-14.51660
12.58800	-0.64875	-14.68135
12.68800	-0.65375	-14.89928
12.78800	-0.65984	-15.13919
12.88800	-0.66656	-15.44060
12.98800	-0.67094	-15.64493
13.08800	-0.67500	-15.80699
13.18800	-0.67953	-15.99295
13.28800	-0.68469	-16.20668
13.38800	-0.69078	-16.46147
13.48800	-0.69766	-16.78187
13.58800	-0.70141	-16.94942
13.68800	-0.70578	-17.11198
13.78800	-0.71063	-17.32735
13.88800	-0.71656	-17.56784
13.98800	-0.72266	-17.83938
14.08800	-0.72703	-18.04185
14.18800	-0.73125	-18.21239
14.28800	-0.73609	-18.42259
14.38800	-0.74141	-18.64579
14.48800	-0.74781	-18.90698
14.58800	-0.75500	-19.24869
14.68800	-0.75828	-19.39621
14.78800	-0.76250	-19.56078
14.88800	-0.76734	-19.76122
14.98800	-0.77328	-20.01064
15.08800	-0.77938	-20.29310
15.18800	-0.78375	-20.48425
15.28800	-0.78797	-20.65898
15.38800	-0.79219	-20.84754
15.48800	-0.79703	-21.03779
15.58800	-0.80281	-21.27175
15.68800	-0.81000	-21.57588
15.78800	-0.81438	-21.78379
15.88800	-0.81875	-21.95564
15.98800	-0.82344	-22.15188
16.08800	-0.82922	-22.38553
16.18800	-0.83641	-22.69257
16.28800	-0.84078	-22.89245
16.38800	-0.84484	-23.05234
16.48800	-0.84938	-23.24853
16.58800	-0.85453	-23.46359
16.68800	-0.86016	-23.69716
16.78800	-0.86750	-23.99754
16.88800	-0.87156	-24.19271
16.98800	-0.87594	-24.36987
17.08800	-0.88109	-24.57720
17.18800	-0.88672	-24.81612
17.28800	-0.89328	-25.10121
17.38800	-0.89766	-25.29322
17.48800	-0.90172	-25.46408
17.58800	-0.90625	-25.66414
17.68800	-0.91156	-25.88374
17.78800	-0.91781	-26.14742
17.88800	-0.92563	-26.51225
17.98800	-0.92859	-26.64147
18.08800	-0.93281	-26.80658
18.18800	-0.93813	-27.03191
18.28800	-0.94422	-27.30089
18.38800	-0.95016	-27.58321
18.48800	-0.95438	-27.76942
18.58800	-0.95859	-27.95479
18.68800	-0.96297	-28.15702
18.78800	-0.96813	-28.35670
18.88800	-0.97422	-28.62296
18.98800	-0.98172	-28.95318
19.08800	-0.98563	-29.15106
19.18800	-0.98984	-29.32330
19.28800	-0.99469	-29.54691
19.38800	-1.00031	-29.78165
19.48800	-1.00594	-30.04450
19.58800	-1.01016	-30.23583
19.68800	-1.01453	-30.42333
19.78800	-1.01938	-30.62922
19.88800	-1.02453	-30.86443
19.98800	-1.03047	-31.11111
20.08800	-1.03703	-31.40474
20.18800	-1.04172	-31.63264
20.28800	-1.04578	-31.79811
20.38800	-1.05031	-31.99517
20.48800	-1.05563	-32.21057
20.58800	-1.06281	-32.50895
20.68800	-1.06813	-32.76630
20.78800	-1.07234	-32.94686
20.88800	-1.07688	-33.14800
20.98800	-1.08203	-33.35421
21.08800	-1.08750	-33.59083
21.18800	-1.09359	-33.85304
21.28800	-1.09828	-34.07314
21.38800	-1.10250	-34.25207
21.48800	-1.10750	-34.45198
21.58800	-1.11313	-34.69345
21.68800	-1.11984	-34.97292
21.78800	-1.12438	-35.18429
21.88800	-1.12859	-35.36139
21.98800	-1.13297	-35.54056
22.08800	-1.13797	-35.74507
22.18800	-1.14375	-35.98533
22.28800	-1.15109	-36.30212
22.38800	-1.15500	-36.48293
22.48800	-1.15938	-36.65254
22.58800	-1.16422	-36.85725
22.68800	-1.17047	-37.11363
22.78800	-1.17703	-37.41219
22.88800	-1.18094	-37.59588
22.98800	-1.18516	-37.75568
23.08800	-1.19000	-37.96450
23.18800	-1.19531	-38.18418
23.28800	-1.20141	-38.43605
23.38800	-1.20906	-38.78972
23.48800	-1.21219	-38.92843
23.58800	-1.21594	-39.07767
23.68800	-1.22047	-39.27462
23.78800	-1.22563	-39.48084
23.88800	-1.23297	-39.77044
23.98800	-1.23781	-40.01026
24.08800	-1.24187	-40.17640
24.18800	-1.24625	-40.35764
24.28800	-1.25141	-40.56270
24.38800	-1.25672	-40.77876
24.48800	-1.26344	-41.06504
24.58800	-1.26781	-41.26270
24.68800	-1.27203	-41.41748
24.78800	-1.27719	-41.62815
24.88800	-1.28281	-41.86248
24.98800	-1.29063	-42.15271
25.08800	-1.29562	-42.43105
25.18800	-1.29922	-42.56360
25.28800	-1.30375	-42.75172
25.38800	-1.30922	-42.97317
25.48800	-1.31625	-43.26294
25.58800	-1.32438	-43.67251
25.68800	-1.32656	-43.74932
25.78800	-1.33031	-43.91267
25.88800	-1.33578	-44.18273
25.98800	-1.34062	-44.38437
26.08800	-1.34672	-44.64337
26.18800	-1.35156	-44.87086
26.28800	-1.35578	-45.05650
26.38800	-1.36047	-45.25235
26.48800	-1.36531	-45.45827
26.58800	-1.37047	-45.67290
26.68800	-1.37734	-45.95141
26.78800	-1.38219	-46.19374
26.88800	-1.38656	-46.35983
26.98800	-1.39172	-46.59129
27.08800	-1.39781	-46.84323
27.18800	-1.40453	-47.16660
27.28800	-1.40844	-47.32485
27.38800	-1.41234	-47.48998
27.48800	-1.41688	-47.68399
27.58800	-1.42203	-47.90561
27.68800	-1.42750	-48.13875
27.78800	-1.43484	-48.44273
27.88800	-1.43906	-48.65315
27.98800	-1.44313	-48.81429
28.08800	-1.44797	-49.01338
28.18800	-1.45359	-49.25186
28.28800	-1.46078	-49.55850
28.38800	-1.46531	-49.76373
28.48800	-1.46906	-49.91836
28.58800	-1.47359	-50.10902
28.68800	-1.47875	-50.33501
28.78800	-1.48437	-50.56907
28.88800	-1.49188	-50.88143
28.98800	-1.49609	-51.09238
29.08800	-1.50000	-51.24498
29.18800	-1.50484	-51.45651
29.28800	-1.51016	-51.66866
29.38800	-1.51687	-51.94507
29.48800	-1.52188	-52.19069
29.58800	-1.52609	-52.35758
29.68800	-1.53047	-52.54890
29.78800	-1.53547	-52.76234
29.88800	-1.54141	-53.01482
29.98800	-1.54906	-53.33530
30.08800	-1.55266	-53.51625
30.18800	-1.55656	-53.66701
30.28800	-1.56125	-53.87602
30.38800	-1.56688	-54.10272
30.48800	-1.57375	-54.39591
30.58800	-1.57844	-54.61745
30.68800	-1.58250	-54.79712
30.78800	-1.58703	-54.97144
30.88800	-1.59219	-55.19062
30.98800	-1.59797	-55.43400
31.08800	-1.60578	-55.75721
31.18800	-1.61031	-55.99936
31.28800	-1.61391	-56.13646
31.38800	-1.61859	-56.34089
31.48800	-1.62406	-56.56883
31.58800	-1.63125	-56.88684
31.68800	-1.63516	-57.05811
31.78800	-1.63906	-57.21479
31.88800	-1.64359	-57.41706
31.98800	-1.64859	-57.61097
32.08800	-1.65469	-57.87551
32.18800	-1.66203	-58.18786
32.28800	-1.66687	-58.43784
32.38800	-1.67031	-58.57792
32.48800	-1.67484	-58.75684
32.58800	-1.67984	-58.97866
32.68800	-1.68656	-59.24722
32.78800	-1.69188	-59.50333
32.88800	-1.69609	-59.66994
32.98800	-1.70063	-59.86976
33.08800	-1.70562	-60.08220
33.18800	-1.71141	-60.32578
33.28800	-1.71875	-60.62210
33.38800	-1.72359	-60.87757
33.48800	-1.72750	-61.02858
33.58800	-1.73266	-61.24065
33.68800	-1.73875	-61.50385
33.78800	-1.74531	-61.82698
33.88800	-1.74906	-61.98535
33.98800	-1.75312	-62.15228
34.08800	-1.75766	-62.35809
34.18800	-1.76281	-62.58123
34.28800	-1.76859	-62.82869
34.38800	-1.77609	-63.15814
34.48800	-1.78000	-63.37710
34.58800	-1.78406	-63.54592
34.68800	-1.78891	-63.76084
34.78800	-1.79453	-64.01727
34.88800	-1.80141	-64.30638
34.98800	-1.80594	-64.55249
35.08800	-1.80984	-64.70855
35.18800	-1.81469	-64.92176
35.28800	-1.81953	-65.14920
35.38800	-1.82484	-65.38873
35.48800	-1.83156	-65.67211
35.58800	-1.83625	-65.90820
35.68800	-1.84047	-66.08620
35.78800	-1.84547	-66.30385
35.88800	-1.85109	-66.56154
35.98800	-1.85781	-66.86965
36.08800	-1.86219	-67.10190
36.18800	-1.86609	-67.26802
36.28800	-1.87047	-67.45417
36.38800	-1.87562	-67.66491
36.48800	-1.88125	-67.90762
36.58800	-1.88844	-68.22494
36.68800	-1.89281	-68.44328
36.78800	-1.89703	-68.60714
36.88800	-1.90203	-68.83045
36.98800	-1.90781	-69.07812
37.08800	-1.91422	-69.36637
37.18800	-1.91938	-69.61501
37.28800	-1.92328	-69.76708
37.38800	-1.92766	-69.95787
37.48800	-1.93234	-70.16134
37.58800	-1.93766	-70.39297
37.68800	-1.94516	-70.69927
37.78800	-1.94984	-70.94432
37.88800	-1.95391	-71.10372
37.98800	-1.95859	-71.31191
38.08800	-1.96406	-71.54113
38.18800	-1.97031	-71.80905
38.28800	-1.97516	-72.03990
38.38800	-1.97969	-72.21976
38.48800	-1.98438	-72.42727
38.58800	-1.98938	-72.63672
38.68800	-1.99484	-72.87183
38.78800	-2.00250	-73.17217
38.88800	-2.00703	-73.41641
38.98800	-2.01047	-73.54523
39.08800	-2.01500	-73.71932
39.18800	-2.02047	-73.94785
39.28800	-2.02766	-74.24389
39.38800	-2.03281	-74.50179
39.48800	-2.03656	-74.66171
39.58800	-2.04125	-74.84061
39.68800	-2.04641	-75.06075
39.78800	-2.05156	-75.28074
39.88800	-2.05828	-75.55322
39.98800	-2.06313	-75.78418
40.08800	-2.06703	-75.94436
40.18800	-2.07156	-76.12498
40.28800	-2.07687	-76.34266
40.38800	-2.08406	-76.61521
40.48800	-2.08906	-76.86087
40.58800	-2.09281	-77.01173
40.68800	-2.09703	-77.17308
40.78800	-2.10188	-77.36724
40.88800	-2.10750	-77.59864
40.98800	-2.11438	-77.85948
41.08800	-2.12000	-78.13580
41.18800	-2.12375	-78.26976
41.28800	-2.12828	-78.44856
41.38800	-2.13312	-78.63718
41.48800	-2.14031	-78.89670
41.58800	-2.14672	-79.22017
41.68800	-2.15078	-79.37478
41.78800	-2.15594	-79.56795
41.88800	-2.16156	-79.81455
41.98800	-2.16766	-80.07808
42.08800	-2.17500	-80.40184
42.18800	-2.17766	-80.52436
42.28800	-2.18109	-80.64578
42.38800	-2.18594	-80.84367
42.48800	-2.19125	-81.06352
42.58800	-2.19844	-81.36608
42.68800	-2.20297	-81.59354
42.78800	-2.20672	-81.73995
42.88800	-2.21109	-81.91065
42.98800	-2.21578	-82.11329
43.08800	-2.22109	-82.32118
43.18800	-2.22781	-82.59509
43.28800	-2.23453	-82.92082
43.38800	-2.23797	-83.05951
43.48800	-2.24266	-83.23974
43.58800	-2.24844	-83.47806
43.68800	-2.25625	-83.80976
43.78800	-2.26031	-84.02962
43.88800	-2.26391	-84.15791
43.98800	-2.26813	-84.33853
44.08800	-2.27313	-84.54784
44.18800	-2.27844	-84.77476
44.28800	-2.28500	-85.03081
44.38800	-2.29109	-85.33531
44.48800	-2.29484	-85.47979
44.58800	-2.29938	-85.66868
44.68800	-2.30453	-85.89283
44.78800	-2.31156	-86.16831
44.88800	-2.31688	-86.43833
44.98800	-2.32078	-86.60061
45.08800	-2.32500	-86.77235
45.18800	-2.33000	-86.98839
45.28800	-2.33578	-87.23441
45.38800	-2.34281	-87.52049
45.48800	-2.34781	-87.79451
45.58800	-2.35141	-87.93262
45.68800	-2.35609	-88.13249
45.78800	-2.36156	-88.35635
45.88800	-2.36844	-88.64254
45.98800	-2.37344	-88.89000
46.08800	-2.37734	-89.04916
46.18800	-2.38172	-89.22969
46.28800	-2.38656	-89.42907
46.38800	-2.39203	-89.66736
46.48800	-2.39922	-89.96085
46.58800	-2.40438	-90.23057
46.68800	-2.40812	-90.37064
46.78800	-2.41281	-90.56363
46.88800	-2.41828	-90.80125
46.98800	-2.42484	-91.06498
47.08800	-2.42984	-91.31918
47.18800	-2.43391	-91.47736
47.28800	-2.43844	-91.67869
47.38800	-2.44344	-91.89961
47.48800	-2.44891	-92.12596
47.58800	-2.45656	-92.43196
47.68800	-2.46141	-92.70740
47.78800	-2.46516	-92.84087
47.88800	-2.46938	-93.01770
47.98800	-2.47469	-93.23967
48.08800	-2.48156	-93.52132
48.18800	-2.48703	-93.81863
48.28800	-2.49094	-93.95880
48.38800	-2.49531	-94.14066
48.48800	-2.50016	-94.34244
48.58800	-2.50594	-94.59199
48.68800	-2.51250	-94.87317
48.78800	-2.51734	-95.11717
48.88800	-2.52125	-95.26812
48.98800	-2.52625	-95.47582
49.08800	-2.53172	-95.70553
49.18800	-2.53797	-95.97494
49.28800	-2.54406	-96.25934
49.38800	-2.54797	-96.41784
49.48800	-2.55219	-96.59678
49.58800	-2.55719	-96.80508
49.68800	-2.56312	-97.07409
49.78800	-2.57094	-97.41586
49.88800	-2.57500	-97.64747
49.98800	-2.57859	-97.78320
50.08800	-2.58313	-97.97942
50.18800	-2.58812	-98.19411
50.28800	-2.59391	-98.43964
50.38800	-2.59953	-98.70224
50.48800	-2.60406	-98.89751
50.58800	-2.60906	-99.11175
50.68800	-2.61469	-99.36395
50.78800	-2.62094	-99.62977
50.88800	-2.62828	-99.97068
50.98800	-2.63156	-100.16482
51.08800	-2.63547	-100.31679
51.18800	-2.63969	-100.50538
51.28800	-2.64453	-100.70786
51.38800	-2.65047	-100.97266
51.48800	-2.65656	-101.25192
51.58800	-2.66094	-101.44964
51.68800	-2.66547	-101.63487
51.78800	-2.67047	-101.85002
51.88800	-2.67578	-102.07855
51.98800	-2.68297	-102.35585
52.08800	-2.68813	-102.65979
52.18800	-2.69187	-102.80134
52.28800	-2.69625	-102.99288
52.38800	-2.70125	-103.20221
52.48800	-2.70766	-103.46394
52.58800	-2.71344	-103.75101
52.68800	-2.71750	-103.92538
52.78800	-2.72203	-104.11270
52.88800	-2.72688	-104.32234
52.98800	-2.73203	-104.54632
53.08800	-2.73797	-104.78849
53.18800	-2.74391	-105.07629
53.28800	-2.74797	-105.24628
53.38800	-2.75266	-105.43264
53.48800	-2.75813	-105.65222
53.58800	-2.76531	-105.94089
53.68800	-2.77016	-106.19309
53.78800	-2.77422	-106.34565
53.88800	-2.77828	-106.51147
53.98800	-2.78281	-106.70150
54.08800	-2.78828	-106.91593
54.18800	-2.79500	-107.17950
54.28800	-2.80188	-107.52540
54.38800	-2.80531	-107.66444
54.48800	-2.80969	-107.82441
54.58800	-2.81500	-108.03974
54.68800	-2.82188	-108.31050
54.78800	-2.82734	-108.58657
54.88800	-2.83125	-108.75073
54.98800	-2.83578	-108.92586
55.08800	-2.84047	-109.12126
55.18800	-2.84578	-109.33599
55.28800	-2.85188	-109.58343
55.38800	-2.85844	-109.88288
55.48800	-2.86234	-110.05474
55.58800	-2.86672	-110.22550
55.68800	-2.87234	-110.46007
55.78800	-2.87891	-110.73194
55.88800	-2.88437	-110.98878
55.98800	-2.88813	-111.13426
56.08800	-2.89234	-111.31060
56.18800	-2.89703	-111.50446
56.28800	-2.90250	-111.73873
56.38800	-2.90844	-111.98760
56.48800	-2.91500	-112.29076
56.58800	-2.91891	-112.45182
56.68800	-2.92312	-112.61614
56.78800	-2.92844	-112.82772
56.88800	-2.93469	-113.07406
56.98800	-2.94000	-113.32759
57.08800	-2.94391	-113.49258
57.18800	-2.94828	-113.66219
57.28800	-2.95312	-113.86479
57.38800	-2.95875	-114.08932
57.48800	-2.96563	-114.34241
57.58800	-2.97266	-114.70507
57.68800	-2.97578	-114.81053
57.78800	-2.98031	-114.98076
57.88800	-2.98547	-115.19224
57.98800	-2.99203	-115.44288
58.08800	-2.99781	-115.72492
58.18800	-3.00172	-115.88635
58.28800	-3.00641	-116.07214
58.38800	-3.01188	-116.28962
58.48800	-3.01781	-116.53934
58.58800	-3.02563	-116.86628
58.68800	-3.02906	-117.08094
58.78800	-3.03234	-117.18704
58.88800	-3.03719	-117.39285
58.98800	-3.04250	-117.61597
59.08800	-3.04844	-117.86289
59.18800	-3.05438	-118.14614
59.28800	-3.05844	-118.31343
59.38800	-3.06266	-118.47746
59.48800	-3.06719	-118.67394
59.58800	-3.07234	-118.89300
59.68800	-3.07938	-119.16536
59.78800	-3.08547	-119.48492
59.88800	-3.08922	-119.63742
59.98800	-3.09375	-119.82134
60.08800	-3.09937	-120.05242
60.18800	-3.10641	-120.32612
60.28800	-3.11203	-120.63840
60.38800	-3.11547	-120.77361
60.48800	-3.11969	-120.94020
60.58800	-3.12453	-121.14724
60.68800	-3.13000	-121.38651
60.78800	-3.13688	-121.64718
60.88800	-3.14203	-121.93736
60.98800	-3.14547	-122.06251
61.08800	-3.15000	-122.25167
61.18800	-3.15547	-122.47521
61.28800	-3.16188	-122.75518
61.38800	-3.16859	-123.07806
61.48800	-3.17250	-123.25089
61.58800	-3.17672	-123.42343
61.68800	-3.18141	-123.61489
61.78800	-3.18656	-123.82599
61.88800	-3.19297	-124.09018
61.98800	-3.19891	-124.41341
62.08800	-3.20266	-124.56083
62.18800	-3.20687	-124.72976
62.28800	-3.21187	-124.94292
62.38800	-3.21797	-125.20094
62.48800	-3.22453	-125.50411
62.58800	-3.22844	-125.67860
62.68800	-3.23281	-125.84749
62.78800	-3.23781	-126.06303
62.88800	-3.24313	-126.29108
62.98800	-3.24938	-126.55637
63.08800	-3.25563	-126.86343
63.18800	-3.25953	-127.01850
63.28800	-3.26406	-127.19373
63.38800	-3.26891	-127.39147
63.48800	-3.27516	-127.64259
63.58800	-3.28109	-127.93708
63.68800	-3.28516	-128.11564
63.78800	-3.28953	-128.28943
63.88800	-3.29438	-128.48412
63.98800	-3.30000	-128.70397
64.08800	-3.30625	-128.96028
64.18800	-3.31219	-129.26112
64.28800	-3.31609	-129.42116
64.38800	-3.32031	-129.59580
64.48800	-3.32563	-129.80615
64.58800	-3.33219	-130.07572
64.68800	-3.33828	-130.36403
64.78800	-3.34203	-130.52398
64.88800	-3.34609	-130.68664
64.98800	-3.35094	-130.88460
65.08800	-3.35625	-131.10603
65.18800	-3.36250	-131.36102
65.28800	-3.36875	-131.65477
65.38800	-3.37266	-131.82513
65.48800	-3.37734	-131.99684
65.58800	-3.38250	-132.21242
65.68800	-3.38875	-132.44382
65.78800	-3.39500	-132.76698
65.88800	-3.39906	-132.93643
65.98800	-3.40328	-133.10099
66.08800	-3.40797	-133.29852
66.18800	-3.41328	-133.51503
66.28800	-3.42047	-133.79571
66.38800	-3.42719	-134.14823
66.48800	-3.43062	-134.29528
66.58800	-3.43547	-134.48934
66.68800	-3.44109	-134.72940
66.78800	-3.44734	-135.01687
66.88800	-3.45156	-135.23628
66.98800	-3.45531	-135.39107
67.08800	-3.45938	-135.55378
67.18800	-3.46391	-135.74710
67.28800	-3.46922	-135.96202
67.38800	-3.47516	-136.21485
67.48800	-3.48313	-136.57187
67.58800	-3.48687	-136.77484
67.68800	-3.49109	-136.93117
67.78800	-3.49625	-137.14379
67.88800	-3.50281	-137.42216
67.98800	-3.50859	-137.70296
68.08800	-3.51219	-137.86660
68.18800	-3.51625	-138.03144
68.28800	-3.52094	-138.22258
68.38800	-3.52641	-138.46053
68.48800	-3.53281	-138.72863
68.58800	-3.54031	-139.09242
68.68800	-3.54391	-139.26204
68.78800	-3.54813	-139.42342
68.88800	-3.55344	-139.63503
68.98800	-3.55875	-139.88033
69.08800	-3.56484	-140.15558
69.18800	-3.56938	-140.37634
69.28800	-3.57375	-140.56198
69.38800	-3.57844	-140.76909
69.48800	-3.58375	-140.99833
69.58800	-3.58953	-141.24514
69.68800	-3.59563	-141.52603
69.78800	-3.59922	-141.68400
69.88800	-3.60375	-141.86597
69.98800	-3.60891	-142.08432
70.08800	-3.61469	-142.32802
70.18800	-3.62141	-142.63831
70.28800	-3.62578	-142.83191
70.38800	-3.63016	-143.00901
70.48800	-3.63484	-143.19657
70.58800	-3.64000	-143.40800
70.68800	-3.64594	-143.64605
70.78800	-3.65266	-143.97471
70.88800	-3.65641	-144.12965
70.98800	-3.66063	-144.29379
71.08800	-3.66578	-144.50118
71.18800	-3.67219	-144.74949
71.28800	-3.67844	-145.06176
71.38800	-3.68234	-145.21824
71.48800	-3.68672	-145.38497
71.58800	-3.69156	-145.58981
71.68800	-3.69672	-145.80126
71.78800	-3.70328	-146.04890
71.88800	-3.71031	-146.40331
71.98800	-3.71375	-146.55516
72.08800	-3.71828	-146.71798
72.18800	-3.72297	-146.91544
72.28800	-3.72906	-147.16165
72.38800	-3.73531	-147.47092
72.48800	-3.73906	-147.61257
72.58800	-3.74359	-147.79601
72.68800	-3.74859	-148.00461
72.78800	-3.75422	-148.24358
72.88800	-3.76094	-148.50591
72.98800	-3.76609	-148.77364
73.08800	-3.76984	-148.92195
73.18800	-3.77437	-149.09372
73.28800	-3.77953	-149.30443
73.38800	-3.78578	-149.56056
73.48800	-3.79297	-149.89214
73.58800	-3.79672	-150.05971
73.68800	-3.80047	-150.21104
73.78800	-3.80453	-150.36397
73.88800	-3.80937	-150.55877
73.98800	-3.81484	-150.77390
74.08800	-3.82219	-151.07216
74.18800	-3.82625	-151.26823
74.28800	-3.83047	-151.42103
74.38800	-3.83563	-151.60650
74.48800	-3.84188	-151.85118
74.58800	-3.84922	-152.16468
74.68800	-3.85328	-152.35630
74.78800	-3.85781	-152.52389
74.88800	-3.86313	-152.73568
74.98800	-3.86875	-152.96881
75.08800	-3.87641	-153.27153
75.18800	-3.88156	-153.55799
75.28800	-3.88406	-153.63711
75.38800	-3.88813	-153.79640
75.48800	-3.89281	-153.98398
75.58800	-3.89859	-154.21614
75.68800	-3.90594	-154.54243
75.78800	-3.91000	-154.73938
75.88800	-3.91406	-154.88812
75.98800	-3.91891	-155.08310
76.08800	-3.92406	-155.29750
76.18800	-3.92922	-155.50716
76.28800	-3.93609	-155.80809
76.38800	-3.94031	-155.99932
76.48800	-3.94500	-156.17996
76.58800	-3.95016	-156.38961
76.68800	-3.95703	-156.66056
76.78800	-3.96281	-156.95155
76.88800	-3.96625	-157.08828
76.98800	-3.97016	-157.23859
77.08800	-3.97484	-157.42312
77.18800	-3.97984	-157.63344
77.28800	-3.98594	-157.87341
77.38800	-3.99391	-158.22920
77.48800	-3.99750	-158.39858
77.58800	-4.00172	-158.55433
77.68800	-4.00656	-158.74524
77.78800	-4.01234	-158.97769
77.88800	-4.01891	-159.26704
77.98800	-4.02328	-159.46275
78.08800	-4.02734	-159.62300
78.18800	-4.03203	-159.81710
78.28800	-4.03750	-160.03206
78.38800	-4.04422	-160.30167
78.48800	-4.05109	-160.64373
78.58800	-4.05406	-160.76757
78.68800	-4.05812	-160.91901
78.78800	-4.06328	-161.12776
78.88800	-4.07000	-161.39230
78.98800	-4.07625	-161.71546
79.08800	-4.08000	-161.86409
79.18800	-4.08422	-162.03073
79.28800	-4.08875	-162.20665
79.38800	-4.09406	-162.42813
79.48800	-4.10016	-162.67708
79.58800	-4.10797	-163.02460
79.68800	-4.11109	-163.19279
79.78800	-4.11484	-163.32494
79.88800	-4.11984	-163.52472
79.98800	-4.12563	-163.76299
80.08800	-4.13297	-164.08044
80.18800	-4.13688	-164.25948
80.28800	-4.14063	-164.40734
80.38800	-4.14516	-164.59146
80.48800	-4.15031	-164.79662
80.58800	-4.15609	-165.04182
80.68800	-4.16422	-165.37361
80.78800	-4.16813	-165.59410
80.88800	-4.17219	-165.74259
80.98800	-4.17703	-165.92683
81.08800	-4.18281	-166.15938
81.18800	-4.18906	-166.44366
81.28800	-4.19344	-166.63201
81.38800	-4.19766	-166.80351
81.48800	-4.20234	-167.00587
81.58800	-4.20781	-167.21363
81.68800	-4.21344	-167.45588
81.78800	-4.22047	-167.75711
81.88800	-4.22391	-167.92113
81.98800	-4.22797	-168.06692
82.08800	-4.23297	-168.27087
82.18800	-4.24000	-168.54402
82.28800	-4.24906	-168.98873
82.38800	-4.25219	-169.13420
82.48800	-4.25562	-169.26785
82.58800	-4.26063	-169.48394
82.68800	-4.26531	-169.68723
82.78800	-4.27063	-169.89765
82.88800	-4.27672	-170.18867
82.98800	-4.28062	-170.36639
83.08800	-4.28516	-170.55301
83.18800	-4.29031	-170.76588
83.28800	-4.29656	-171.02395
83.38800	-4.30328	-171.34991
83.48800	-4.30703	-171.51232
83.58800	-4.31109	-171.66649
83.68800	-4.31562	-171.86046
83.78800	-4.32094	-172.07828
83.88800	-4.32734	-172.35331
83.98800	-4.33422	-172.68181
84.08800	-4.33766	-172.84173
84.18800	-4.34188	-173.00282
84.28800	-4.34703	-173.21005
84.38800	-4.35281	-173.45171
84.48800	-4.35969	-173.76582
84.58800	-4.36375	-173.96009
84.68800	-4.36797	-174.12974
84.78800	-4.37250	-174.32685
84.88800	-4.37813	-174.55782
84.98800	-4.38500	-174.82883
85.08800	-4.39172	-175.18762
85.18800	-4.39484	-175.31961
85.28800	-4.39875	-175.47415
85.38800	-4.40344	-175.66343
85.48800	-4.40922	-175.91012
85.58800	-4.41609	-176.21902
85.68800	-4.42063	-176.45508
85.78800	-4.42469	-176.62007
85.88800	-4.42938	-176.81009
85.98800	-4.43453	-177.02504
86.08800	-4.43984	-177.25846
86.18800	-4.44656	-177.53375
86.28800	-4.45094	-177.75568
86.38800	-4.45500	-177.91696
86.48800	-4.45969	-178.11033
86.58800	-4.46563	-178.33924
86.68800	-4.47297	-178.64771
86.78800	-4.47703	-178.84481
86.88800	-4.48094	-178.99692
86.98800	-4.48547	-179.17481
87.08800	-4.49047	-179.38823
87.18800	-4.49641	-179.62906
87.28800	-4.50453	-179.95499
87.38800	-4.50828	-180.14602
87.48800	-4.51250	-180.30210
87.58800	-4.51719	-180.48081
87.68800	-4.52281	-180.69914
87.78800	-4.52953	-180.98906
87.88800	-4.53359	-181.17383
87.98800	-4.53781	-181.33700
88.08800	-4.54250	-181.52416
88.18800	-4.54766	-181.72137
88.28800	-4.55344	-181.95395
88.38800	-4.56063	-182.24308
88.48800	-4.56422	-182.41335
88.58800	-4.56859	-182.57172
88.68800	-4.57359	-182.77806
88.78800	-4.57953	-183.00442
88.88800	-4.58750	-183.34943
88.98800	-4.59141	-183.53264
89.08800	-4.59547	-183.68305
89.18800	-4.59984	-183.85217
89.28800	-4.60484	-184.03812
89.38800	-4.61031	-184.27075
89.48800	-4.61750	-184.55158
89.58800	-4.62141	-184.74503
89.68800	-4.62547	-184.89130
89.78800	-4.63016	-185.06543
89.88800	-4.63594	-185.28201
89.98800	-4.64359	-185.60022
90.08800	-4.64734	-185.77257
90.18800	-4.65125	-185.92942
90.28800	-4.65563	-186.08966
90.38800	-4.66031	-186.26904
90.48800	-4.66625	-186.49819
90.58800	-4.67438	-186.78732
90.68800	-4.67828	-186.98959
90.78800	-4.68203	-187.12370
90.88800	-4.68625	-187.28152
90.98800	-4.69188	-187.48687
91.08800	-4.70063	-187.84136
91.18800	-4.70547	-188.07475
91.28800	-4.70938	-188.23303
91.38800	-4.71437	-188.41149
91.48800	-4.72000	-188.63451
91.58800	-4.72609	-188.88319
91.68800	-4.73234	-189.14701
91.78800	-4.73547	-189.30145
91.88800	-4.73906	-189.43135
91.98800	-4.74391	-189.61899
92.08800	-4.74984	-189.86191
92.18800	-4.75797	-190.20775
92.28800	-4.76188	-190.38868
92.38800	-4.76547	-190.53161
92.48800	-4.76969	-190.69287
92.58800	-4.77437	-190.86875
92.68800	-4.77984	-191.09650
92.78800	-4.78719	-191.38239
92.88800	-4.79281	-191.67806
92.98800	-4.79625	-191.79861
93.08800	-4.80125	-191.98413
93.18800	-4.80688	-192.21863
93.28800	-4.81359	-192.50548
93.38800	-4.81781	-192.69443
93.48800	-4.82203	-192.85375
93.58800	-4.82656	-193.04094
93.68800	-4.83188	-193.25061
93.78800	-4.83766	-193.50064
93.88800	-4.84563	-193.81423
93.98800	-4.84906	-194.00018
94.08800	-4.85281	-194.13476
94.18800	-4.85766	-194.32214
94.28800	-4.86328	-194.55293
94.38800	-4.87031	-194.86310
94.48800	-4.87469	-195.06174
94.58800	-4.87875	-195.21178
94.68800	-4.88344	-195.40150
94.78800	-4.88844	-195.60920
94.88800	-4.89422	-195.84370
94.98800	-4.90203	-196.17639
95.08800	-4.90547	-196.35125
95.18800	-4.90953	-196.49290
95.28800	-4.91469	-196.70874
95.38800	-4.92063	-196.95006
95.48800	-4.92766	-197.23687
95.58800	-4.93141	-197.41105
95.68800	-4.93547	-197.56354
95.78800	-4.94016	-197.76018
95.88800	-4.94500	-197.95969
95.98800	-4.95078	-198.18433
96.08800	-4.95844	-198.51512
96.18800	-4.96234	-198.71725
96.28800	-4.96656	-198.86640
96.38800	-4.97094	-199.03509
96.48800	-4.97656	-199.24894
96.58800	-4.98422	-199.57435
96.68800	-4.98828	-199.77418
96.78800	-4.99219	-199.92948
96.88800	-4.99688	-200.11374
96.98800	-5.00250	-200.34273
97.08800	-5.00844	-200.58136
97.18800	-5.01516	-200.87439
97.28800	-5.01875	-201.03689
97.38800	-5.02281	-201.19584
97.48800	-5.02781	-201.39824
97.58800	-5.03344	-201.61591
97.68800	-5.04063	-201.89755
97.78800	-5.04562	-202.15490
97.88800	-5.04953	-202.31362
97.98800	-5.05391	-202.47918
98.08800	-5.05875	-202.68005
98.18800	-5.06453	-202.90507
98.28800	-5.07172	-203.20944
98.38800	-5.07547	-203.38869
98.48800	-5.07922	-203.53338
98.58800	-5.08422	-203.72052
98.68800	-5.09016	-203.95420
98.78800	-5.09766	-204.25737
98.88800	-5.10203	-204.48153
98.98800	-5.10594	-204.62003
99.08800	-5.11063	-204.80821
99.18800	-5.11562	-205.01289
99.28800	-5.12156	-205.24518
99.38800	-5.13047	-205.61875
99.48800	-5.13375	-205.80345
99.58800	-5.13719	-205.92360
99.68800	-5.14203	-206.12743
99.78800	-5.14734	-206.34548
99.88800	-5.15406	-206.61633
99.98800	-5.15844	-206.84265
100.08800	-5.16219	-206.99689
100.18800	-5.16672	-207.17007
100.28800	-5.17172	-207.37258
100.38800	-5.17688	-207.58125
100.48800	-5.18359	-207.83362
100.58800	-5.18938	-208.10997
100.68800	-5.19375	-208.29028
100.78800	-5.19875	-208.49924
100.88800	-5.20453	-208.73144
100.98800	-5.21125	-209.03054
101.08800	-5.21516	-209.19867
101.18800	-5.21875	-209.33296
101.28800	-5.22297	-209.49313
101.38800	-5.22781	-209.69754
101.48800	-5.23375	-209.92428
101.58800	-5.24141	-210.22244
101.68800	-5.24594	-210.46670
101.78800	-5.24984	-210.61431
101.88800	-5.25453	-210.79196
101.98800	-5.26031	-211.00852
102.08800	-5.26719	-211.28951
102.18800	-5.27172	-211.50185
102.28800	-5.27594	-211.66031
102.38800	-5.28047	-211.83814
102.48800	-5.28562	-212.05066
102.58800	-5.29172	-212.28135
102.68800	-5.29922	-212.58196
102.78800	-5.30281	-212.77671
102.88800	-5.30641	-212.90180
102.98800	-5.31109	-213.07595
103.08800	-5.31656	-213.29817
103.18800	-5.32375	-213.58152
103.28800	-5.32875	-213.80137
103.38800	-5.33281	-213.96729
103.48800	-5.33734	-214.13983
103.58800	-5.34250	-214.33963
103.68800	-5.34766	-214.53752
103.78800	-5.35438	-214.78115
103.88800	-5.36000	-215.06043
103.98800	-5.36359	-215.19101
104.08800	-5.36828	-215.37068
104.18800	-5.37406	-215.58359
104.28800	-5.38141	-215.87297
104.38800	-5.38547	-216.07377
104.48800	-5.38891	-216.20011
104.58800	-5.39344	-216.36626
104.68800	-5.39828	-216.54713
104.78800	-5.40375	-216.77484
104.88800	-5.41047	-217.00646
104.98800	-5.41656	-217.29243
105.08800	-5.42063	-217.43207
105.18800	-5.42547	-217.61319
105.28801	-5.43094	-217.81515
105.38801	-5.43828	-218.11423
105.48801	-5.44266	-218.31942
105.58801	-5.44625	-218.45174
105.68801	-5.45047	-218.60528
105.78801	-5.45531	-218.79509
105.88801	-5.46125	-219.01059
105.98801	-5.46875	-219.29570
106.08801	-5.47328	-219.54226
106.18801	-5.47688	-219.66341
106.28801	-5.48156	-219.83175
106.38801	-5.48688	-220.02994
106.48801	-5.49422	-220.30139
106.58801	-5.49844	-220.51565
106.68801	-5.50234	-220.63513
106.78801	-5.50687	-220.80955
106.88801	-5.51188	-220.98659
106.98801	-5.51766	-221.21368
107.08801	-5.52688	-221.53321
107.18801	-5.53094	-221.77887
107.28801	-5.53438	-221.89431
107.38801	-5.53937	-222.07065
107.48801	-5.54516	-222.29594
107.58801	-5.55250	-222.63120
107.68801	-5.55609	-222.79030
107.78801	-5.55984	-222.92849
107.88801	-5.56484	-223.11726
107.98801	-5.57016	-223.32913
108.08801	-5.57594	-223.55893
108.18801	-5.58344	-223.86549
108.28801	-5.58688	-224.03233
108.38801	-5.59063	-224.16015
108.48801	-5.59516	-224.34235
108.58801	-5.60078	-224.56120
108.68801	-5.60781	-224.83200
108.78801	-5.61250	-225.06838
108.88801	-5.61641	-225.21646
108.98801	-5.62094	-225.37827
109.08801	-5.62609	-225.57475
109.18801	-5.63203	-225.80223
109.28801	-5.63969	-226.10705
109.38801	-5.64375	-226.32699
109.48801	-5.64750	-226.45605
109.58801	-5.65219	-226.62702
109.68801	-5.65781	-226.84653
109.78801	-5.66484	-227.12788
109.88801	-5.66984	-227.38004
109.98801	-5.67359	-227.51415
110.08801	-5.67781	-227.66864
110.18801	-5.68250	-227.85921
110.28801	-5.68797	-228.06469
110.38801	-5.69547	-228.35334
110.48801	-5.70031	-228.59897
110.58801	-5.70391	-228.72582
110.68801	-5.70875	-228.90428
110.78801	-5.71438	-229.11891
110.88801	-5.72109	-229.38843
110.98801	-5.72609	-229.61071
111.08801	-5.73000	-229.76881
111.18801	-5.73453	-229.93927
111.28801	-5.73969	-230.13979
111.38801	-5.74531	-230.35865
111.48801	-5.75219	-230.63321
111.58801	-5.75703	-230.85125
111.68801	-5.76063	-230.97569
111.78801	-5.76500	-231.13519
111.88801	-5.77063	-231.35948
111.98801	-5.77828	-231.64542
112.08801	-5.78313	-231.87502
112.18801	-5.78688	-232.01530
112.28801	-5.79109	-232.16540
112.38801	-5.79609	-232.34876
112.48801	-5.80141	-232.54733
112.58801	-5.80859	-232.81452
112.68801	-5.81375	-233.06534
112.78801	-5.81750	-233.20659
112.88801	-5.82203	-233.36662
112.98801	-5.82766	-233.58113
113.08801	-5.83500	-233.85096
113.18801	-5.83969	-234.07204
113.28801	-5.84375	-234.21879
113.38801	-5.84797	-234.37229
113.48801	-5.85250	-234.54601
113.58801	-5.85828	-234.75692
113.68801	-5.86625	-235.05838
113.78801	-5.87062	-235.27625
113.88801	-5.87437	-235.40555
113.98801	-5.87906	-235.57425
114.08801	-5.88469	-235.78377
114.18801	-5.89156	-236.03956
114.28801	-5.89656	-236.26585
114.38801	-5.90063	-236.41978
114.48801	-5.90500	-236.58988
114.58801	-5.91000	-236.77579
114.68801	-5.91516	-236.97846
114.78801	-5.92203	-237.22428
114.88801	-5.92672	-237.45562
114.98801	-5.93047	-237.58548
115.08801	-5.93547	-237.76995
115.18801	-5.94156	-237.99866
115.28801	-5.95000	-238.32479
115.38801	-5.95406	-238.53900
115.48801	-5.95750	-238.64979
115.58801	-5.96156	-238.79789
115.68801	-5.96625	-238.97415
115.78801	-5.97203	-239.19442
115.88801	-5.98000	-239.50657
115.98801	-5.98516	-239.79115
116.08801	-5.98859	-239.90597
116.18801	-5.99313	-240.07292
116.28801	-5.99891	-240.28558
116.38801	-6.00609	-240.57288
116.48801	-6.01016	-240.77599
116.58801	-6.01375	-240.90767
116.68801	-6.01797	-241.06640
116.78801	-6.02297	-241.24901
116.88801	-6.02828	-241.46615
116.98801	-6.03531	-241.71273
117.08801	-6.04141	-242.02080
117.18801	-6.04500	-242.14414
117.28801	-6.04953	-242.31045
117.38801	-6.05453	-242.50685
117.48801	-6.06094	-242.73777
117.58801	-6.06641	-243.01086
117.68801	-6.07047	-243.16081
117.78801	-6.07484	-243.32480
117.88801	-6.07984	-243.51214
117.98801	-6.08531	-243.73055
118.08801	-6.09188	-243.97095
118.18801	-6.09688	-244.20890
118.28801	-6.10047	-244.32425
118.38801	-6.10500	-244.50213
118.48801	-6.11062	-244.70350
118.58801	-6.11859	-244.99066
118.68801	-6.12391	-245.24932
118.78801	-6.12766	-245.39515
118.88801	-6.13234	-245.56115
118.98801	-6.13719	-245.75303
119.08801	-6.14234	-245.95128
119.18801	-6.14969	-246.20892
119.28801	-6.15406	-246.44327
119.38801	-6.15781	-246.57109
119.48801	-6.16250	-246.73060
119.58801	-6.16781	-246.94031
119.68801	-6.17500	-247.19366
119.78801	-6.18047	-247.45318
119.88801	-6.18391	-247.58306
119.98801	-6.18828	-247.73972
120.08801	-6.19297	-247.91583
120.18801	-6.19859	-248.11904
120.28801	-6.20562	-248.38285
120.38801	-6.21078	-248.62598
120.48801	-6.21469	-248.75991
120.58801	-6.21906	-248.90845
120.68801	-6.22422	-249.10049
120.78801	-6.23141	-249.34293
120.88801	-6.23719	-249.63242
120.98801	-6.24125	-249.78928
121.08801	-6.24563	-249.95011
121.18801	-6.25031	-250.11986
121.28801	-6.25563	-250.31480
121.38801	-6.26297	-250.57471
121.48801	-6.26766	-250.80216
121.58801	-6.27141	-250.92337
121.68801	-6.27609	-251.09616
121.78801	-6.28156	-251.29706
121.88801	-6.28813	-251.53658
121.98801	-6.29422	-251.82185
122.08801	-6.29781	-251.95494
122.18801	-6.30188	-252.09320
122.28801	-6.30594	-252.24099
122.38801	-6.31078	-252.42132
122.48801	-6.31688	-252.62642
122.58801	-6.32391	-252.92024
122.68801	-6.32797	-253.07167
122.78801	-6.33250	-253.23993
122.88801	-6.33797	-253.42271
122.98801	-6.34500	-253.66187
123.08801	-6.35109	-253.95802
123.18801	-6.35484	-254.08116
123.28801	-6.35938	-254.23181
123.38801	-6.36453	-254.42949
123.48801	-6.37031	-254.63781
123.58801	-6.37906	-254.95493
123.68801	-6.38234	-255.15983
123.78801	-6.38531	-255.23710
123.88801	-6.38969	-255.39422
123.98801	-6.39438	-255.56573
124.08801	-6.40094	-255.79143
124.18801	-6.40750	-256.09088
124.28801	-6.41125	-256.23956
124.38801	-6.41563	-256.38661
124.48801	-6.42047	-256.55815
124.58801	-6.42594	-256.76408
124.68801	-6.43266	-256.98933
124.78801	-6.43859	-257.29042
124.88801	-6.44219	-257.41813
124.98801	-6.44656	-257.57727
125.08801	-6.45172	-257.75781
125.18801	-6.45875	-258.00693
125.28801	-6.46391	-258.25140
125.38801	-6.46750	-258.38715
125.48801	-6.47172	-258.52761
125.58801	-6.47656	-258.70270
125.68801	-6.48203	-258.90261
125.78801	-6.48891	-259.13301
125.88801	-6.49547	-259.45190
125.98801	-6.49875	-259.55215
126.08801	-6.50313	-259.70298
126.18801	-6.50875	-259.89452
126.28801	-6.51547	-260.13115
126.38801	-6.52109	-260.39931
126.48801	-6.52484	-260.52901
126.58801	-6.52906	-260.67609
126.68801	-6.53375	-260.84694
126.78801	-6.53938	-261.04590
126.88801	-6.54687	-261.31317
126.98801	-6.55234	-261.58795
127.08801	-6.55531	-261.69279
127.18801	-6.55953	-261.82768
127.28801	-6.56531	-262.03114
127.38801	-6.57297	-262.30150
127.48801	-6.57781	-262.54889
127.58801	-6.58156	-262.66813
127.68801	-6.58578	-262.81697
127.78801	-6.59078	-262.99164
127.88801	-6.59594	-263.18660
127.98801	-6.60219	-263.40577
128.08801	-6.60938	-263.73994
128.18801	-6.61297	-263.86696
128.28801	-6.61734	-264.00676
128.38801	-6.62266	-264.20954
128.48801	-6.62953	-264.45985
128.58801	-6.63422	-264.67893
128.68801	-6.63766	-264.79760
128.78801	-6.64188	-264.93248
128.88801	-6.64672	-265.11154
128.98801	-6.65203	-265.30549
129.08801	-6.65797	-265.52010
129.18801	-6.66531	-265.82170
129.28801	-6.66906	-265.97455
129.38801	-6.67375	-266.11906
129.48801	-6.67891	-266.31716
129.58801	-6.68578	-266.55376
129.68801	-6.69141	-266.82666
129.78801	-6.69516	-266.96086
129.88801	-6.69937	-267.10543
129.98801	-6.70422	-267.27998
130.08801	-6.71000	-267.48192
130.18801	-6.71703	-267.73179
130.28801	-6.72234	-268.00075
130.38801	-6.72563	-268.09666
130.48801	-6.73016	-268.24614
130.58801	-6.73500	-268.43515
130.68801	-6.74203	-268.65822
130.78801	-6.74828	-268.95666
130.88801	-6.75219	-269.10302
130.98801	-6.75656	-269.23928
131.08801	-6.76125	-269.40915
131.18801	-6.76641	-269.59872
131.28801	-6.77297	-269.82290
131.38801	-6.77891	-270.10602
131.48801	-6.78234	-270.22770
131.58801	-6.78687	-270.36852
131.68801	-6.79219	-270.56420
131.78801	-6.79875	-270.79251
131.88801	-6.80453	-271.04512
131.98801	-6.80875	-271.18433
132.08801	-6.81328	-271.33542
132.18801	-6.81859	-271.52285
132.28801	-6.82438	-271.73108
132.38801	-6.83281	-272.03199
132.48801	-6.83641	-272.23253
132.58801	-6.83969	-272.32000
132.68801	-6.84406	-272.46168
132.78801	-6.84953	-272.66732
132.88801	-6.85656	-272.92663
132.98801	-6.86156	-273.15837
133.08801	-6.86516	-273.27976
133.18801	-6.86922	-273.40883
133.28801	-6.87375	-273.56291
133.38801	-6.87891	-273.74396
133.48801	-6.88516	-273.95692
133.58801	-6.89156	-274.22851
133.68801	-6.89578	-274.37502
133.78801	-6.90031	-274.52627
133.88801	-6.90563	-274.71760
133.98801	-6.91156	-274.92687
134.08801	-6.91812	-275.19253
134.18801	-6.92203	-275.33442
134.28801	-6.92609	-275.45139
134.38801	-6.93047	-275.59859
134.48801	-6.93547	-275.76643
134.58801	-6.94187	-275.97761
134.68801	-6.94875	-276.27268
134.78801	-6.95250	-276.39157
134.88801	-6.95687	-276.52863
134.98801	-6.96203	-276.70014
135.08801	-6.96781	-276.90434
135.18801	-6.97437	-277.14247
135.28801	-6.97859	-277.28868
135.38801	-6.98313	-277.43101
135.48801	-6.98812	-277.59185
135.58801	-6.99344	-277.76423
135.68801	-7.00000	-277.97636
135.78801	-7.00609	-278.23982
135.88801	-7.00937	-278.33182
135.98801	-7.01344	-278.45082
136.08801	-7.01828	-278.60868
136.18801	-7.02422	-278.80487
136.28801	-7.03141	-279.08164
136.38801	-7.03547	-279.21107
136.48801	-7.03953	-279.32635
136.58801	-7.04453	-279.49131
136.68801	-7.04969	-279.65152
136.78801	-7.05609	-279.84986
136.88801	-7.06250	-280.13128
136.98801	-7.06609	-280.21809
137.08801	-7.07031	-280.33486
137.18801	-7.07516	-280.49111
137.28801	-7.08188	-280.69228
137.38801	-7.08781	-280.94637
137.48801	-7.09172	-281.06189
137.58801	-7.09609	-281.18023
137.68801	-7.10094	-281.33187
137.78801	-7.10625	-281.49337
137.88801	-7.11297	-281.69781
137.98801	-7.11953	-281.97259
138.08801	-7.12266	-282.05171
138.18801	-7.12672	-282.15411
138.28801	-7.13109	-282.28414
138.38801	-7.13641	-282.43768
138.48801	-7.14422	-282.70367
138.58801	-7.14859	-282.85581
138.68801	-7.15281	-282.96894
138.78801	-7.15781	-283.12027
138.88801	-7.16359	-283.29542
138.98801	-7.17078	-283.50317
139.08801	-7.17688	-283.79178
139.18801	-7.17984	-283.83967
139.28801	-7.18422	-283.95510
139.38801	-7.18969	-284.11907
139.48801	-7.19813	-284.37072
139.58801	-7.20328	-284.63855
139.68801	-7.20641	-284.70379
139.78801	-7.21062	-284.81096
139.88801	-7.21547	-284.97258
139.98801	-7.22062	-285.13435
140.08801	-7.22688	-285.32505
140.18801	-7.23328	-285.58716
140.28801	-7.23641	-285.67204
140.38801	-7.24047	-285.76887
140.48801	-7.24562	-285.92196
140.58801	-7.25297	-286.15272
140.68801	-7.25937	-286.42905
140.78801	-7.26250	-286.50913
140.88801	-7.26656	-286.62026
140.98801	-7.27156	-286.76102
141.08801	-7.27703	-286.93923
141.18801	-7.28328	-287.14547
141.28801	-7.29078	-287.43416
141.38801	-7.29375	-287.52261
141.48801	-7.29750	-287.60740
141.58801	-7.30234	-287.74077
141.68801	-7.30844	-287.92438
141.78801	-7.31562	-288.20542
141.88801	-7.31953	-288.32832
141.98801	-7.32359	-288.42652
142.08801	-7.32813	-288.56391
142.18801	-7.33344	-288.73175
142.28801	-7.33938	-288.90887
142.38801	-7.34672	-289.19443
142.48801	-7.35031	-289.30095
142.58801	-7.35469	-289.40797
142.68801	-7.36000	-289.56991
142.78801	-7.36672	-289.76941
142.88801	-7.37250	-290.01549
142.98801	-7.37609	-290.10954
143.08801	-7.38016	-290.21415
143.18801	-7.38484	-290.34993
143.28801	-7.39000	-290.50797
143.38801	-7.39672	-290.70663
143.48801	-7.40375	-291.01360
143.58801	-7.40688	-291.07857
143.68801	-7.41094	-291.17700
143.78801	-7.41656	-291.33856
143.88801	-7.42266	-291.53123
143.98801	-7.42891	-291.77976
144.08801	-7.43297	-291.89134
144.18801	-7.43719	-291.99743
144.28801	-7.44188	-292.12889
144.38801	-7.44766	-292.31238
144.48801	-7.45422	-292.51665
144.58801	-7.46031	-292.76839
144.68801	-7.46359	-292.84081
144.78801	-7.46781	-292.94080
144.88801	-7.47266	-293.08262
144.98801	-7.47875	-293.26135
145.08801	-7.48609	-293.55434
145.18801	-7.49000	-293.66454
145.28801	-7.49422	-293.76745
145.38801	-7.49891	-293.90469
145.48801	-7.50438	-294.07251
145.58801	-7.51062	-294.25171
145.68801	-7.51641	-294.46718
145.78801	-7.51984	-294.56469
145.88801	-7.52437	-294.67109
145.98801	-7.52953	-294.82326
146.08801	-7.53500	-294.99769
146.18801	-7.54250	-295.24514
146.28801	-7.54656	-295.38241
146.38801	-7.55063	-295.46955
146.48801	-7.55531	-295.59168
146.58801	-7.56063	-295.74817
146.68801	-7.56781	-295.95771
146.78801	-7.57422	-296.23061
146.88801	-7.57734	-296.28524
146.98801	-7.58156	-296.38830
147.08801	-7.58625	-296.52014
147.18801	-7.59188	-296.67625
147.28801	-7.59844	-296.89831
147.38801	-7.60281	-297.03483
147.48801	-7.60719	-297.13777
147.58801	-7.61250	-297.28764
147.68801	-7.61797	-297.45305
147.78801	-7.62531	-297.67719
147.88801	-7.63078	-297.90279
147.98801	-7.63359	-297.93951
148.08801	-7.63766	-298.02775
148.18801	-7.64250	-298.15897
148.28801	-7.64891	-298.34470
148.38801	-7.65703	-298.64982
148.48801	-7.66109	-298.78137
148.58801	-7.66500	-298.86973
148.68801	-7.67000	-299.00378
148.78801	-7.67547	-299.17216
148.88801	-7.68141	-299.34567
148.98801	-7.68672	-299.55214
149.08801	-7.69031	-299.63550
149.18801	-7.69469	-299.73376
149.28801	-7.69953	-299.86340
149.38801	-7.70563	-300.05839
149.48801	-7.71203	-300.27884
149.58801	-7.71609	-300.38348
149.68801	-7.72016	-300.47879
149.78801	-7.72469	-300.58458
149.88801	-7.72969	-300.72838
149.98801	-7.73547	-300.89322
150.08801	-7.74297	-301.14675
150.18801	-7.74734	-301.28020
150.28801	-7.75172	-301.37813
150.38801	-7.75703	-301.51635
150.48801	-7.76328	-301.69177
150.58801	-7.76922	-301.89878
150.68801	-7.77281	-301.98178
150.78801	-7.77688	-302.05578
150.88801	-7.78141	-302.16622
150.98801	-7.78688	-302.31044
151.08801	-7.79297	-302.48320
151.18801	-7.80047	-302.74579
151.28801	-7.80375	-302.80882
151.38801	-7.80797	-302.88440
151.48801	-7.81281	-303.00358
151.58801	-7.81875	-303.16746
151.68801	-7.82625	-303.43214
151.78801	-7.83016	-303.51838
151.88801	-7.83437	-303.60526
151.98801	-7.83922	-303.71547
152.08801	-7.84438	-303.84666
152.18801	-7.85000	-304.00446
152.28801	-7.85719	-304.22276
152.38801	-7.86094	-304.32400
152.48801	-7.86500	-304.39478
152.58801	-7.87000	-304.51968
152.68801	-7.87656	-304.69343
152.78801	-7.88312	-304.92860
152.88801	-7.88656	-304.99068
152.98801	-7.89062	-305.05660
153.08801	-7.89531	-305.16928
153.18801	-7.90047	-305.30030
153.28801	-7.90641	-305.46463
153.38801	-7.91469	-305.71231
153.48801	-7.91844	-305.85048
153.58801	-7.92219	-305.89506
153.68801	-7.92672	-305.99502
153.78801	-7.93203	-306.12564
153.88801	-7.93875	-306.33545
153.98801	-7.94297	-306.43806
154.08801	-7.94703	-306.50228
154.18801	-7.95156	-306.60716
154.28801	-7.95672	-306.72693
154.38801	-7.96234	-306.87580
154.48801	-7.96953	-307.06599
154.58801	-7.97375	-307.18955
154.68801	-7.97813	-307.26382
154.78801	-7.98328	-307.37218
154.88801	-7.98953	-307.54319
154.98801	-7.99797	-307.84026
155.08801	-8.00125	-307.89593
155.18801	-8.00500	-307.93628
155.28801	-8.00984	-308.05182
155.38801	-8.01547	-308.19029
155.48801	-8.02172	-308.35006
155.58801	-8.02828	-308.59035
155.68801	-8.03125	-308.61062
155.78801	-8.03547	-308.69114
155.88801	-8.04063	-308.81444
155.98801	-8.04656	-308.97903
156.08801	-8.05344	-309.19757
156.18801	-8.05719	-309.27739
156.28801	-8.06125	-309.34837
156.38801	-8.06609	-309.46133
156.48801	-8.07141	-309.59445
156.58801	-8.07766	-309.75765
156.68801	-8.08516	-310.03717
156.78801	-8.08828	-310.07221
156.88801	-8.09219	-310.13447
156.98801	-8.09719	-310.25052
157.08801	-8.10344	-310.40603
157.18801	-8.11094	-310.68254
157.28801	-8.11438	-310.73672
157.38801	-8.11813	-310.79409
157.48801	-8.12266	-310.89368
157.58801	-8.12813	-311.02705
157.68801	-8.13391	-311.18745
157.78801	-8.14109	-311.43549
157.88801	-8.14437	-311.47280
157.98801	-8.14844	-311.53160
158.08801	-8.15359	-311.67307
158.18801	-8.15953	-311.82775
158.28801	-8.16734	-312.06936
158.38801	-8.17141	-312.18910
158.48801	-8.17500	-312.22412
158.58801	-8.17922	-312.30047
158.68801	-8.18422	-312.42242
158.78801	-8.19016	-312.57245
158.88801	-8.19797	-312.83030
158.98801	-8.20156	-312.91226
159.08801	-8.20563	-312.96551
159.18801	-8.21063	-313.07933
159.28801	-8.21625	-313.22384
159.38801	-8.22328	-313.43672
159.48801	-8.22750	-313.55751
159.58801	-8.23141	-313.60149
159.68801	-8.23609	-313.70804
159.78801	-8.24109	-313.81470
159.88801	-8.24688	-313.96383
159.98801	-8.25484	-314.20568
160.08801	-8.25828	-314.27404
160.18801	-8.26219	-314.31931
160.28801	-8.26688	-314.42285
160.38801	-8.27250	-314.55767
160.48801	-8.28000	-314.78655
160.58801	-8.28422	-314.88645
160.68801	-8.28813	-314.93324
160.78801	-8.29297	-315.03046
160.88801	-8.29813	-315.14370
160.98801	-8.30375	-315.28807
161.08801	-8.31156	-315.52935
161.18801	-8.31531	-315.60743
161.28801	-8.31922	-315.65699
161.38801	-8.32406	-315.76023
161.48801	-8.33078	-315.93269
161.58801	-8.33734	-316.14923
161.68801	-8.34078	-316.17585
161.78801	-8.34453	-316.23107
161.88801	-8.34891	-316.30859
161.98801	-8.35391	-316.41406
162.08801	-8.36000	-316.56268
162.18801	-8.36875	-316.83731
162.28801	-8.37219	-316.90294
162.38801	-8.37578	-316.92919
162.48801	-8.38016	-317.00587
162.58801	-8.38563	-317.12344
162.68801	-8.39297	-317.33468
162.78801	-8.39781	-317.46799
162.88801	-8.40203	-317.52896
162.98801	-8.40672	-317.61566
163.08801	-8.41187	-317.73269
163.18801	-8.41813	-317.89955
163.28801	-8.42531	-318.12754
163.38801	-8.42844	-318.15109
163.48801	-8.43266	-318.20643
163.58801	-8.43750	-318.30633
163.68801	-8.44313	-318.43841
163.78801	-8.45063	-318.66813
163.88801	-8.45469	-318.75241
163.98801	-8.45875	-318.80444
164.08801	-8.46328	-318.88288
164.18801	-8.46859	-319.01231
164.28801	-8.47516	-319.18937
164.38801	-8.48359	-319.48546
164.48801	-8.48656	-319.53579
164.58801	-8.49016	-319.55543
164.68801	-8.49547	-319.68370
164.78801	-8.50141	-319.83295
164.88801	-8.50766	-320.04604
164.98801	-8.51109	-320.08550
165.08801	-8.51484	-320.13118
165.18801	-8.51953	-320.21439
165.28801	-8.52484	-320.33306
165.38801	-8.53094	-320.50100
165.48801	-8.53844	-320.72556
165.58801	-8.54250	-320.83845
165.68801	-8.54625	-320.86655
165.78801	-8.55094	-320.95471
165.88801	-8.55641	-321.08143
165.98801	-8.56375	-321.31064
166.08801	-8.56812	-321.41659
166.18801	-8.57219	-321.47333
166.28801	-8.57656	-321.55094
166.38801	-8.58156	-321.65775
166.48801	-8.58734	-321.79105
166.58801	-8.59406	-321.97893
166.68801	-8.59813	-322.07647
166.78801	-8.60219	-322.10743
166.88801	-8.60688	-322.19228
166.98801	-8.61234	-322.31718
167.08801	-8.62031	-322.54019
167.18801	-8.62500	-322.66513
167.28801	-8.62891	-322.70673
167.38801	-8.63344	-322.77623
167.48801	-8.63844	-322.88241
167.58801	-8.64391	-322.99274
167.68801	-8.65125	-323.19149
167.78801	-8.65531	-323.27715
167.88801	-8.65953	-323.32626
167.98801	-8.66438	-323.41820
168.08801	-8.67031	-323.54966
168.18801	-8.67719	-323.74707
168.28801	-8.68141	-323.82280
168.38801	-8.68531	-323.86744
168.48801	-8.69000	-323.93429
168.58801	-8.69500	-324.03475
168.68801	-8.70078	-324.15709
168.78801	-8.70859	-324.38150
168.88801	-8.71219	-324.44233
168.98801	-8.71609	-324.46375
169.08801	-8.72094	-324.55432
169.18801	-8.72734	-324.71931
169.28801	-8.73484	-324.94986
169.38801	-8.73844	-324.98938
169.48801	-8.74250	-325.02633
169.58801	-8.74719	-325.09866
169.68801	-8.75250	-325.21164
169.78801	-8.75797	-325.34066
169.88801	-8.76500	-325.53062
169.98801	-8.76875	-325.59526
170.08801	-8.77266	-325.62071
170.18801	-8.77734	-325.70127
170.28801	-8.78250	-325.79145
170.38801	-8.78922	-325.94573
170.48801	-8.79484	-326.10574
170.58801	-8.79859	-326.12345
170.68801	-8.80281	-326.17876
170.78801	-8.80750	-326.24832
170.88801	-8.81313	-326.36544
170.98801	-8.82141	-326.55826
171.08801	-8.82641	-326.71177
171.18801	-8.83000	-326.71523
171.28801	-8.83469	-326.78768
171.38801	-8.84016	-326.88099
171.48801	-8.84859	-327.10594
171.58801	-8.85266	-327.20962
171.68801	-8.85625	-327.20861
171.78801	-8.86094	-327.28049
171.88801	-8.86594	-327.38876
171.98801	-8.87219	-327.52603
172.08801	-8.88063	-327.79971
172.18801	-8.88328	-327.79506
172.28801	-8.88672	-327.79008
172.38801	-8.89125	-327.85320
172.48801	-8.89641	-327.95304
172.58801	-8.90391	-328.12798
172.68801	-8.90922	-328.28888
172.78801	-8.91312	-328.33442
172.88801	-8.91781	-328.39784
172.98801	-8.92266	-328.47881
173.08801	-8.92812	-328.58706
173.18801	-8.93578	-328.80437
173.28801	-8.93938	-328.84628
173.38801	-8.94313	-328.86726
173.48801	-8.94812	-328.95902
173.58801	-8.95391	-329.08446
173.68801	-8.96109	-329.28827
173.78801	-8.96500	-329.33068
173.88801	-8.96891	-329.36567
173.98801	-8.97328	-329.42104
174.08801	-8.97844	-329.52145
174.18801	-8.98422	-329.64340
174.28801	-8.99234	-329.85899
174.38801	-8.99641	-329.95334
174.48801	-9.00031	-329.96356
174.58801	-9.00484	-330.01778
174.68801	-9.01016	-330.12298
174.78801	-9.01797	-330.33434
174.88801	-9.02250	-330.43942
174.98801	-9.02609	-330.44723
175.08801	-9.03063	-330.50233
175.18801	-9.03578	-330.59895
175.28801	-9.04141	-330.71613
175.38801	-9.04891	-330.90669
175.48801	-9.05281	-330.98951
175.58801	-9.05656	-330.99699
175.68801	-9.06141	-331.06402
175.78801	-9.06719	-331.17950
175.88801	-9.07578	-331.44453
175.98801	-9.07953	-331.50250
176.08801	-9.08312	-331.50780
176.18801	-9.08719	-331.54395
176.28801	-9.09203	-331.62352
176.38801	-9.09781	-331.75477
176.48801	-9.10500	-331.92661
176.58801	-9.11031	-332.07452
176.68801	-9.11391	-332.07691
176.78801	-9.11859	-332.14614
176.88801	-9.12437	-332.25974
176.98801	-9.13219	-332.49575
177.08801	-9.13594	-332.55386
177.18801	-9.13969	-332.55461
177.28801	-9.14406	-332.62426
177.38801	-9.14906	-332.70833
177.48801	-9.15469	-332.82390
177.58801	-9.16172	-332.99395
177.68801	-9.16719	-333.14598
177.78801	-9.17047	-333.13474
177.88801	-9.17484	-333.17801
177.98801	-9.18016	-333.27952
178.08801	-9.18734	-333.43875
178.18801	-9.19234	-333.58350
178.28801	-9.19656	-333.61354
178.38801	-9.20094	-333.66781
178.48801	-9.20609	-333.75067
178.58801	-9.21188	-333.89089
178.68801	-9.21875	-334.03537
178.78801	-9.22344	-334.16209
178.88801	-9.22719	-334.16021
178.98801	-9.23172	-334.21955
179.08801	-9.23734	-334.32600
179.18801	-9.24484	-334.54001
179.28801	-9.24938	-334.62468
179.38801	-9.25344	-334.64780
179.48801	-9.25766	-334.69591
179.58801	-9.26250	-334.76254
179.68801	-9.26781	-334.86244
179.78801	-9.27625	-335.06939
179.88801	-9.28062	-335.19739
179.98801	-9.28438	-335.19334
180.08801	-9.28922	-335.26570
180.18801	-9.29531	-335.39793
180.28801	-9.30219	-335.59445
180.38801	-9.30594	-335.62419
180.48801	-9.31000	-335.64261
180.58801	-9.31469	-335.72963
180.68801	-9.32000	-335.82300
180.78801	-9.32563	-335.95297
180.88801	-9.33406	-336.21517
180.98801	-9.33734	-336.24291
181.08801	-9.34109	-336.23824
181.18801	-9.34578	-336.32293
181.28801	-9.35156	-336.44587
181.38801	-9.35875	-336.64918
181.48801	-9.36313	-336.74261
181.58801	-9.36703	-336.75849
181.68801	-9.37156	-336.81461
181.78801	-9.37656	-336.91004
181.88801	-9.38172	-337.00222
181.98801	-9.38891	-337.19048
182.08801	-9.39344	-337.28755
182.18801	-9.39750	-337.30718
182.28801	-9.40234	-337.38312
182.38801	-9.40813	-337.51118
182.48801	-9.41437	-337.64914
182.58801	-9.41953	-337.78179
182.68801	-9.42328	-337.78158
182.78801	-9.42734	-337.81862
182.88801	-9.43172	-337.87522
182.98801	-9.43703	-337.96653
183.08801	-9.44391	-338.11226
183.18801	-9.44969	-338.28369
183.28801	-9.45391	-338.30532
183.38801	-9.45859	-338.36740
183.48801	-9.46375	-338.44715
183.58801	-9.47047	-338.58153
183.68801	-9.47609	-338.73230
183.78801	-9.48000	-338.74020
183.88801	-9.48453	-338.78115
183.98801	-9.48938	-338.85637
184.08801	-9.49516	-338.95445
184.18801	-9.50297	-339.14366
184.28801	-9.50703	-339.22511
184.38801	-9.51047	-339.19784
184.48801	-9.51484	-339.23131
184.58801	-9.52016	-339.31446
184.68801	-9.52750	-339.46088
184.78801	-9.53297	-339.60661
184.88801	-9.53672	-339.61070
184.98801	-9.54141	-339.65287
185.08801	-9.54656	-339.73289
185.18801	-9.55188	-339.81931
185.28801	-9.55891	-339.96546
185.38801	-9.56391	-340.08694
185.48801	-9.56766	-340.07055
185.58801	-9.57219	-340.12076
185.68801	-9.57781	-340.20141
185.78801	-9.58594	-340.41592
185.88801	-9.58984	-340.49076
185.98801	-9.59328	-340.45717
186.08801	-9.59766	-340.48373
186.18801	-9.60234	-340.54700
186.28801	-9.60766	-340.63318
186.38801	-9.61453	-340.76750
186.48801	-9.62063	-340.93833
186.58801	-9.62438	-340.92435
186.68801	-9.62875	-340.95985
186.78801	-9.63375	-341.00533
186.88801	-9.64000	-341.12012
186.98801	-9.64547	-341.23352
187.08801	-9.64922	-341.22956
187.18801	-9.65359	-341.25912
187.28801	-9.65875	-341.32984
187.38801	-9.66453	-341.41594
187.48801	-9.67203	-341.57231
187.58801	-9.67719	-341.70565
187.68801	-9.68063	-341.65758
187.78801	-9.68516	-341.68392
187.88801	-9.69125	-341.78281
187.97001	-9.70141	-342.03109
188.07001	-9.70625	-342.25073
188.17001	-9.70781	-342.10062
188.27001	-9.71141	-342.07895
188.37001	-9.71641	-342.16073
188.47001	-9.72141	-342.24698
188.57001	-9.72797	-342.37638
188.67001	-9.73406	-342.56986
188.77001	-9.73734	-342.51565
188.87001	-9.74172	-342.54658
188.97001	-9.74703	-342.63909
189.07001	-9.75438	-342.80044
189.17001	-9.75937	-342.92036
189.27001	-9.76297	-342.90329
189.37001	-9.76734	-342.93744
189.47001	-9.77234	-343.00923
189.57001	-9.77766	-343.09694
189.67001	-9.78406	-343.21514
189.77001	-9.79141	-343.42447
189.87001	-9.79453	-343.37851
189.97001	-9.79875	-343.37208
190.07001	-9.80391	-343.44438
190.17001	-9.81094	-343.55810
190.27001	-9.81641	-343.68894
190.37001	-9.82000	-343.63234
190.47001	-9.82422	-343.62203
190.57001	-9.82891	-343.65359
190.67001	-9.83469	-343.75399
190.77001	-9.84125	-343.86969
190.87001	-9.84734	-344.03014
190.97001	-9.85078	-343.98043
191.07001	-9.85531	-344.00705
191.17001	-9.86078	-344.09726
191.27001	-9.86797	-344.24224
191.37001	-9.87328	-344.37868
191.47001	-9.87688	-344.35004
191.57001	-9.88078	-344.35734
191.67001	-9.88547	-344.41033
191.77001	-9.89094	-344.50799
191.87001	-9.89781	-344.63447
191.97001	-9.90406	-344.82968
192.07001	-9.90750	-344.78149
192.17001	-9.91172	-344.79433
192.27001	-9.91734	-344.89927
192.37001	-9.92344	-345.01049
192.47001	-9.92953	-345.16856
192.57001	-9.93344	-345.16209
192.67001	-9.93781	-345.19115
192.77001	-9.94266	-345.25084
192.87001	-9.94828	-345.35614
192.97001	-9.95609	-345.53730
193.07001	-9.96109	-345.67612
193.17001	-9.96406	-345.59959
193.27001	-9.96828	-345.61738
193.37001	-9.97328	-345.69672
193.47001	-9.98031	-345.84397
193.57001	-9.98703	-346.07014
193.67001	-9.99063	-346.02842
193.77001	-9.99469	-346.03569
193.87001	-9.99984	-346.12340
193.97001	-10.00531	-346.22023
194.07001	-10.01203	-346.34441
194.17001	-10.01703	-346.47480
194.27001	-10.02062	-346.44613
194.37001	-10.02516	-346.47039
194.47001	-10.03063	-346.56572
194.57001	-10.03703	-346.70180
194.67001	-10.04406	-346.90470
194.77001	-10.04766	-346.89027
194.87001	-10.05156	-346.87689
194.97001	-10.05578	-346.91319
195.07001	-10.06078	-346.97467
195.17001	-10.06688	-347.09752
195.27001	-10.07391	-347.30434
195.37001	-10.07766	-347.28336
195.47001	-10.08203	-347.30679
195.57001	-10.08703	-347.36755
195.67001	-10.09375	-347.49943
195.77001	-10.10031	-347.68996
195.87001	-10.10375	-347.64817
195.97001	-10.10781	-347.64498
196.07001	-10.11250	-347.71121
196.17001	-10.11828	-347.81095
196.27001	-10.12625	-347.98855
196.37001	-10.13219	-348.19052
196.47001	-10.13516	-348.10388
196.57001	-10.13922	-348.11401
196.67001	-10.14391	-348.18077
196.77001	-10.15031	-348.30815
196.87001	-10.15719	-348.52469
196.97001	-10.16109	-348.52082
197.07001	-10.16547	-348.53053
197.17001	-10.17047	-348.60396
197.27001	-10.17594	-348.69534
197.37001	-10.18203	-348.80450
197.47001	-10.18703	-348.90741
197.57001	-10.19109	-348.90774
197.67001	-10.19547	-348.94612
197.77001	-10.20063	-349.01533
197.87001	-10.20750	-349.14780
197.97001	-10.21359	-349.31740
198.07001	-10.21750	-349.30211
198.17001	-10.22188	-349.32441
198.27001	-10.22641	-349.36905
198.37001	-10.23187	-349.46865
198.47001	-10.23812	-349.57844
198.57001	-10.24375	-349.72188
198.67001	-10.24734	-349.68379
198.77001	-10.25156	-349.69935
198.87001	-10.25672	-349.76283
198.97001	-10.26328	-349.88138
199.07001	-10.27016	-350.07748
199.17001	-10.27391	-350.06481
199.27001	-10.27797	-350.05519
199.37001	-10.28266	-350.10672
199.47001	-10.28844	-350.20557
199.57001	-10.29578	-350.34084
199.67001	-10.30172	-350.52124
[truncated: 7,428 more rows]
