# Supplementary material for: Strengthening of 3D Printed Fused Deposition Manufactured Parts Using the Fill Compositing Technique
Source: PLoS One. 2015 Apr 16;10(4):e0122915. doi: 10.1371/journal.pone.0122915 (PMC4400136; doi:10.1371/journal.pone.0122915)
Supplement: S1 File — This is the raw data and information on all the samples presented in this manuscript. (ZIP) [file pone.0122915.s001.zip › Specimen_RawData_64.csv]

Time	Extension	Load
(sec)	(mm)	(N)
0.00000	-0.20328	-0.04534
0.10000	-0.20344	-0.04957
0.20000	-0.20453	-0.05547
0.30000	-0.21078	-0.05306
0.40000	-0.21984	-0.05642
0.50000	-0.22594	-0.05862
0.60000	-0.23188	-0.05661
0.70000	-0.23891	-0.05676
0.80000	-0.24453	-0.05248
0.90000	-0.24891	-0.05711
1.00000	-0.25344	-0.06228
1.10000	-0.25906	-0.05717
1.20000	-0.26594	-0.06524
1.30000	-0.27125	-0.05392
1.40000	-0.27500	-0.05797
1.50000	-0.27938	-0.05747
1.60000	-0.28438	-0.06076
1.70000	-0.29016	-0.05620
1.80000	-0.29750	-0.05809
1.90000	-0.30203	-0.05383
2.00000	-0.30578	-0.05639
2.10000	-0.31016	-0.09780
2.20000	-0.31547	-0.23519
2.30000	-0.32219	-0.46880
2.40000	-0.32719	-0.68747
2.50000	-0.33172	-0.86195
2.60000	-0.33641	-1.03854
2.70000	-0.34156	-1.23575
2.80000	-0.34719	-1.44645
2.90000	-0.35484	-1.73705
3.00000	-0.35938	-1.98074
3.10000	-0.36281	-2.09456
3.20000	-0.36719	-2.27694
3.30000	-0.37219	-2.45916
3.40000	-0.37812	-2.68966
3.50000	-0.38391	-2.93684
3.60000	-0.38750	-3.08448
3.70000	-0.39188	-3.26285
3.80000	-0.39687	-3.44054
3.90000	-0.40234	-3.64899
4.00000	-0.40844	-3.88055
4.10000	-0.41609	-4.20212
4.20000	-0.41953	-4.33906
4.30000	-0.42391	-4.49345
4.40000	-0.42906	-4.69905
4.50000	-0.43609	-4.93814
4.60000	-0.44234	-5.24270
4.70000	-0.44625	-5.40357
4.80000	-0.45094	-5.58355
4.90000	-0.45641	-5.80320
5.00000	-0.46234	-6.04720
5.10000	-0.46937	-6.32295
5.20000	-0.47250	-6.48794
5.30000	-0.47625	-6.62380
5.40000	-0.48141	-6.83437
5.50000	-0.48688	-7.06463
5.60000	-0.49391	-7.34371
5.70000	-0.49844	-7.57084
5.80000	-0.50219	-7.72401
5.90000	-0.50656	-7.90391
6.00000	-0.51156	-8.10173
6.10000	-0.51719	-8.33572
6.20000	-0.52531	-8.63623
6.30000	-0.52969	-8.90231
6.40000	-0.53313	-9.04079
6.50000	-0.53797	-9.23825
6.60000	-0.54344	-9.46888
6.70000	-0.55016	-9.73724
6.80000	-0.55500	-9.98121
6.90000	-0.55906	-10.15200
7.00000	-0.56313	-10.31100
7.10000	-0.56797	-10.51775
7.20000	-0.57344	-10.74440
7.30000	-0.58047	-11.02495
7.40000	-0.58578	-11.30095
7.50000	-0.58984	-11.47897
7.60000	-0.59438	-11.66272
7.70000	-0.59953	-11.87815
7.80000	-0.60656	-12.15196
7.90000	-0.61172	-12.42598
8.00000	-0.61563	-12.58861
8.10000	-0.62000	-12.77801
8.20000	-0.62516	-12.99499
8.30000	-0.63078	-13.24224
8.40000	-0.63797	-13.53538
8.50000	-0.64234	-13.77060
8.60000	-0.64641	-13.92944
8.70000	-0.65109	-14.13199
8.80000	-0.65656	-14.36490
8.90000	-0.66313	-14.63910
9.00000	-0.66906	-14.94372
9.10000	-0.67281	-15.10033
9.20000	-0.67719	-15.28417
9.30000	-0.68203	-15.48865
9.40000	-0.68797	-15.73961
9.50000	-0.69516	-16.05568
9.60000	-0.69984	-16.30348
9.70000	-0.70344	-16.45300
9.80000	-0.70781	-16.64428
9.90000	-0.71297	-16.86074
10.00000	-0.71969	-17.14775
10.10000	-0.72531	-17.41800
10.20000	-0.72937	-17.60238
10.30000	-0.73375	-17.80088
10.40000	-0.73859	-18.00853
10.50000	-0.74406	-18.23986
10.60000	-0.75125	-18.54129
10.70000	-0.75688	-18.84768
10.80000	-0.76047	-18.98944
10.90000	-0.76500	-19.19353
11.00000	-0.77016	-19.41481
11.10000	-0.77656	-19.70398
11.20000	-0.78156	-19.94328
11.30000	-0.78547	-20.12309
11.40000	-0.79000	-20.31576
11.50000	-0.79516	-20.53880
11.60000	-0.80094	-20.79107
11.70000	-0.80734	-21.06194
11.80000	-0.81250	-21.31397
11.90000	-0.81625	-21.47981
12.00000	-0.82078	-21.67913
12.10000	-0.82609	-21.90090
12.20000	-0.83313	-22.18524
12.30000	-0.83844	-22.45348
12.40000	-0.84234	-22.62970
12.50000	-0.84656	-22.81419
12.60000	-0.85141	-23.02057
12.70000	-0.85703	-23.26265
12.80000	-0.86453	-23.55486
12.90000	-0.87031	-23.86576
13.00000	-0.87391	-24.01745
13.10000	-0.87859	-24.21876
13.20000	-0.88359	-24.43574
13.30000	-0.89000	-24.70879
13.40000	-0.89562	-24.98778
13.50000	-0.89984	-25.17379
13.60000	-0.90422	-25.38046
13.70000	-0.90953	-25.60413
13.80000	-0.91516	-25.86939
13.90000	-0.92250	-26.17436
14.00000	-0.92672	-26.42483
14.10000	-0.93031	-26.57465
14.20000	-0.93484	-26.77195
14.30000	-0.94031	-27.00342
14.40000	-0.94688	-27.29764
14.50000	-0.95266	-27.59252
14.60000	-0.95687	-27.78498
14.70000	-0.96109	-27.98514
14.80000	-0.96594	-28.20420
14.90000	-0.97141	-28.44338
15.00000	-0.97766	-28.72828
15.10000	-0.98328	-29.01807
15.20000	-0.98719	-29.19376
15.30000	-0.99156	-29.39545
15.40000	-0.99656	-29.62267
15.50000	-1.00312	-29.90614
15.60000	-1.00859	-30.18584
15.70000	-1.01266	-30.37027
15.80000	-1.01703	-30.56462
15.90000	-1.02172	-30.77892
16.00000	-1.02687	-31.01586
16.10000	-1.03234	-31.24777
16.20000	-1.03891	-31.54286
16.30000	-1.04328	-31.75429
16.40000	-1.04781	-31.95074
16.50000	-1.05344	-32.19638
16.60000	-1.06047	-32.48914
16.70000	-1.06656	-32.80260
16.80000	-1.07016	-32.97244
16.90000	-1.07422	-33.14719
17.00000	-1.07891	-33.34745
17.10000	-1.08453	-33.58969
17.20000	-1.09094	-33.86693
17.30000	-1.09641	-34.14395
17.40000	-1.10031	-34.31671
17.50000	-1.10484	-34.51454
17.60000	-1.11031	-34.73370
17.70000	-1.11656	-35.00708
17.80000	-1.12188	-35.26778
17.90000	-1.12625	-35.45742
18.00000	-1.13063	-35.63735
18.10000	-1.13531	-35.83891
18.20000	-1.14062	-36.07104
18.30000	-1.14750	-36.34887
18.40000	-1.15391	-36.68652
18.50000	-1.15781	-36.84088
18.60000	-1.16250	-37.05293
18.70000	-1.16750	-37.26818
18.80000	-1.17344	-37.51148
18.90000	-1.17906	-37.79164
19.00000	-1.18313	-37.97374
19.10000	-1.18781	-38.17618
19.20000	-1.19266	-38.39253
19.30000	-1.19797	-38.62841
19.40000	-1.20422	-38.87912
19.50000	-1.20984	-39.17331
19.60000	-1.21375	-39.33718
19.70000	-1.21812	-39.52443
19.80000	-1.22297	-39.73532
19.90000	-1.22875	-39.98543
20.00000	-1.23531	-40.27531
20.10000	-1.23937	-40.45803
20.20000	-1.24359	-40.62989
20.30000	-1.24828	-40.82916
20.40000	-1.25359	-41.05475
20.50000	-1.25938	-41.27940
20.60000	-1.26672	-41.62794
20.70000	-1.27063	-41.79078
20.80000	-1.27516	-41.99015
20.90000	-1.28078	-42.22254
21.00000	-1.28828	-42.52693
21.10000	-1.29484	-42.87340
21.20000	-1.29766	-42.98501
21.30000	-1.30203	-43.16028
21.40000	-1.30703	-43.38383
21.50000	-1.31266	-43.63489
21.60000	-1.31938	-43.91767
21.70000	-1.32422	-44.18133
21.80000	-1.32766	-44.31395
21.90000	-1.33219	-44.51712
22.00000	-1.33766	-44.75718
22.10000	-1.34359	-45.01310
22.20000	-1.34953	-45.32059
22.30000	-1.35359	-45.52408
22.40000	-1.35813	-45.71612
22.50000	-1.36313	-45.93853
22.60000	-1.36844	-46.17193
22.70000	-1.37547	-46.47716
22.80000	-1.38125	-46.79327
22.90000	-1.38422	-46.90873
23.00000	-1.38828	-47.08966
23.10000	-1.39297	-47.29124
23.20000	-1.39906	-47.54134
23.30000	-1.40641	-47.89067
23.40000	-1.41078	-48.09338
23.50000	-1.41516	-48.29122
23.60000	-1.42000	-48.49961
23.70000	-1.42531	-48.73550
23.80000	-1.43141	-48.99017
23.90000	-1.43719	-49.29449
24.00000	-1.44094	-49.44903
24.10000	-1.44531	-49.63830
24.20000	-1.45031	-49.85541
24.30000	-1.45688	-50.13529
24.40000	-1.46312	-50.44288
24.50000	-1.46687	-50.60599
24.60000	-1.47109	-50.78181
24.70000	-1.47578	-50.99219
24.80000	-1.48141	-51.23752
24.90000	-1.48813	-51.51089
25.00000	-1.49422	-51.83453
25.10000	-1.49781	-51.98180
25.20000	-1.50250	-52.18200
25.30000	-1.50781	-52.40727
25.40000	-1.51375	-52.65864
25.50000	-1.51953	-52.94818
25.60000	-1.52375	-53.13028
25.70000	-1.52781	-53.31587
25.80000	-1.53250	-53.51200
25.90000	-1.53797	-53.75355
26.00000	-1.54469	-54.03634
26.10000	-1.55109	-54.37164
26.20000	-1.55469	-54.51624
26.30000	-1.55922	-54.70638
26.40000	-1.56438	-54.93864
26.50000	-1.57109	-55.21039
26.60000	-1.57672	-55.50912
26.70000	-1.58078	-55.67453
26.80000	-1.58500	-55.86726
26.90000	-1.58953	-56.07221
27.00000	-1.59438	-56.28918
27.10000	-1.60031	-56.52971
27.20000	-1.60781	-56.88016
27.30000	-1.61172	-57.06723
27.40000	-1.61578	-57.24249
27.50000	-1.62109	-57.46662
27.60000	-1.62797	-57.75585
27.70000	-1.63391	-58.07717
27.80000	-1.63750	-58.22022
27.90000	-1.64156	-58.39795
28.00000	-1.64641	-58.61485
28.10000	-1.65172	-58.84107
28.20000	-1.65766	-59.11328
28.30000	-1.66438	-59.42839
28.40000	-1.66844	-59.61829
28.50000	-1.67250	-59.77464
28.60000	-1.67750	-60.00626
28.70000	-1.68344	-60.26308
28.80000	-1.69062	-60.60562
28.90000	-1.69453	-60.79470
29.00000	-1.69859	-60.96033
29.10000	-1.70312	-61.16538
29.20000	-1.70844	-61.38361
29.30000	-1.71469	-61.66749
29.40000	-1.72141	-62.00852
29.50000	-1.72500	-62.16120
29.60000	-1.72953	-62.35305
29.70000	-1.73484	-62.59838
29.80000	-1.74156	-62.88227
29.90000	-1.74797	-63.23407
30.00000	-1.75156	-63.37988
30.10000	-1.75563	-63.56211
30.20000	-1.76000	-63.77662
30.30000	-1.76531	-64.01449
30.40000	-1.77172	-64.28631
30.50000	-1.77828	-64.63628
30.60000	-1.78219	-64.80981
30.70000	-1.78687	-65.01782
30.80000	-1.79234	-65.27266
30.90000	-1.79844	-65.56319
31.00000	-1.80344	-65.82759
31.10000	-1.80750	-66.02754
31.20000	-1.81188	-66.21967
31.30000	-1.81625	-66.43414
31.40000	-1.82172	-66.67473
31.50000	-1.82812	-66.96497
31.60000	-1.83469	-67.30577
31.70000	-1.83844	-67.46697
31.80000	-1.84281	-67.66523
31.90000	-1.84781	-67.89806
32.00000	-1.85344	-68.15691
32.10000	-1.86000	-68.48171
32.20000	-1.86437	-68.68105
32.30000	-1.86859	-68.87350
32.40000	-1.87312	-69.07961
32.50000	-1.87828	-69.30444
32.60000	-1.88391	-69.54528
32.70000	-1.89031	-69.85546
32.80000	-1.89484	-70.05903
32.90000	-1.89937	-70.26091
33.00000	-1.90469	-70.49257
33.10000	-1.91109	-70.78572
33.20000	-1.91797	-71.13115
33.30000	-1.92172	-71.30615
33.40000	-1.92594	-71.47127
33.50000	-1.93031	-71.68629
33.60000	-1.93531	-71.90917
33.70000	-1.94125	-72.17004
33.80000	-1.94719	-72.45907
33.90000	-1.95094	-72.62563
34.00000	-1.95547	-72.81786
34.10000	-1.96078	-73.04530
34.20000	-1.96688	-73.30929
34.30000	-1.97359	-73.62701
34.40000	-1.97797	-73.83393
34.50000	-1.98250	-74.02126
34.60000	-1.98719	-74.22549
34.70000	-1.99250	-74.45796
34.80000	-1.99938	-74.74598
34.90000	-2.00578	-75.10000
35.00000	-2.00906	-75.21805
35.10000	-2.01312	-75.39656
35.20000	-2.01766	-75.60932
35.30000	-2.02344	-75.86247
35.40000	-2.02984	-76.15039
35.50000	-2.03422	-76.35499
35.60000	-2.03859	-76.54304
35.70000	-2.04328	-76.73962
35.80000	-2.04844	-76.96752
35.90000	-2.05406	-77.20229
36.00000	-2.06109	-77.53888
36.10000	-2.06484	-77.69810
36.20000	-2.06891	-77.86684
36.30000	-2.07359	-78.06227
36.40000	-2.07953	-78.30392
36.50000	-2.08656	-78.63115
36.60000	-2.09062	-78.79504
36.70000	-2.09500	-78.97978
36.80000	-2.09984	-79.18376
36.90000	-2.10469	-79.38740
37.00000	-2.11063	-79.63475
37.10000	-2.11844	-79.98094
37.20000	-2.12219	-80.15286
37.30000	-2.12656	-80.31423
37.40000	-2.13141	-80.53038
37.50000	-2.13750	-80.77432
37.60000	-2.14547	-81.16277
37.70000	-2.14906	-81.31211
37.80000	-2.15281	-81.46070
37.90000	-2.15797	-81.68332
38.00000	-2.16359	-81.93202
38.10000	-2.17031	-82.20276
38.20000	-2.17594	-82.52041
38.30000	-2.17906	-82.62374
38.40000	-2.18313	-82.79733
38.50000	-2.18797	-83.00660
38.60000	-2.19391	-83.26339
38.70000	-2.20094	-83.58850
38.80000	-2.20516	-83.79210
38.90000	-2.20938	-83.95465
39.00000	-2.21391	-84.16411
39.10000	-2.21875	-84.37694
39.20000	-2.22438	-84.61548
39.30000	-2.23172	-84.93027
39.40000	-2.23609	-85.16118
39.50000	-2.24016	-85.32316
39.60000	-2.24531	-85.54117
39.70000	-2.25172	-85.80719
39.80000	-2.25812	-86.12422
39.90000	-2.26172	-86.28385
40.00000	-2.26578	-86.45618
40.10000	-2.27047	-86.66836
40.20000	-2.27594	-86.91109
40.30000	-2.28203	-87.18180
40.40000	-2.28922	-87.51617
40.50000	-2.29297	-87.70704
40.60000	-2.29703	-87.86095
40.70000	-2.30172	-88.07903
40.80000	-2.30719	-88.31179
40.90000	-2.31438	-88.64305
41.00000	-2.31875	-88.85122
41.10000	-2.32281	-89.03030
41.20000	-2.32750	-89.22921
41.30000	-2.33281	-89.46463
41.40000	-2.33906	-89.73647
41.50000	-2.34563	-90.05643
41.60000	-2.34922	-90.22176
41.70000	-2.35344	-90.38859
41.80000	-2.35844	-90.61666
41.90000	-2.36453	-90.89049
42.00000	-2.37156	-91.22681
42.10000	-2.37547	-91.40299
42.20000	-2.37969	-91.56840
42.30000	-2.38422	-91.76497
42.40000	-2.38938	-92.00427
42.50000	-2.39562	-92.28382
42.60000	-2.40281	-92.65112
42.70000	-2.40609	-92.78851
42.80000	-2.41016	-92.95752
42.90000	-2.41516	-93.17610
43.00000	-2.42094	-93.43839
43.10000	-2.42766	-93.75303
43.20000	-2.43188	-93.95541
43.30000	-2.43625	-94.13280
43.40000	-2.44109	-94.34842
43.50000	-2.44625	-94.58171
43.60000	-2.45203	-94.83744
43.70000	-2.45906	-95.19214
43.80000	-2.46266	-95.34346
43.90000	-2.46688	-95.50884
44.00000	-2.47156	-95.71755
44.10000	-2.47734	-95.97500
44.20000	-2.48484	-96.32361
44.30000	-2.48891	-96.52355
44.40000	-2.49313	-96.69147
44.50000	-2.49797	-96.90654
44.60000	-2.50312	-97.14390
44.70000	-2.50875	-97.38749
44.80000	-2.51562	-97.71390
44.90000	-2.51937	-97.89105
45.00000	-2.52359	-98.06971
45.10000	-2.52875	-98.29830
45.20000	-2.53500	-98.56987
45.30000	-2.54219	-98.90548
45.40000	-2.54625	-99.10590
45.50000	-2.55016	-99.27654
45.60000	-2.55484	-99.48466
45.70000	-2.56000	-99.72731
45.80000	-2.56656	-100.02232
45.90000	-2.57344	-100.39976
46.00000	-2.57656	-100.52331
46.10000	-2.58063	-100.69587
46.20000	-2.58516	-100.89777
46.30000	-2.59078	-101.14835
46.40000	-2.59703	-101.43503
46.50000	-2.60234	-101.71019
46.60000	-2.60703	-101.91362
46.70000	-2.61203	-102.13763
46.80000	-2.61781	-102.41108
46.90000	-2.62406	-102.69482
47.00000	-2.62953	-103.00381
47.10000	-2.63266	-103.14400
47.20000	-2.63688	-103.32339
47.30000	-2.64141	-103.53060
47.40000	-2.64750	-103.79050
47.50000	-2.65500	-104.15935
47.60000	-2.65953	-104.40346
47.70000	-2.66328	-104.55106
47.80000	-2.66766	-104.74667
47.90000	-2.67297	-104.97779
48.00000	-2.67922	-105.26428
48.10000	-2.68578	-105.58721
48.20000	-2.68969	-105.76080
48.30000	-2.69375	-105.93793
48.40000	-2.69828	-106.15003
48.50000	-2.70406	-106.39935
48.60000	-2.71094	-106.72540
48.70000	-2.71563	-106.95361
48.80000	-2.71984	-107.12773
48.90000	-2.72422	-107.32010
49.00000	-2.72906	-107.53195
49.10000	-2.73453	-107.77851
49.20000	-2.74188	-108.10170
49.30000	-2.74656	-108.34947
49.40000	-2.75063	-108.50613
49.50000	-2.75531	-108.70831
49.60000	-2.76078	-108.94655
49.70000	-2.76734	-109.24713
49.80000	-2.77203	-109.45456
49.90000	-2.77609	-109.62827
50.00000	-2.78078	-109.83203
50.10000	-2.78609	-110.05481
50.20000	-2.79219	-110.32829
50.30000	-2.79922	-110.63045
50.40000	-2.80297	-110.80815
50.50000	-2.80672	-110.96202
50.60000	-2.81156	-111.15670
50.70000	-2.81734	-111.40101
50.80000	-2.82500	-111.74770
50.90000	-2.82953	-111.97591
51.00000	-2.83344	-112.12703
51.10000	-2.83812	-112.31705
51.20000	-2.84359	-112.54773
51.30000	-2.84953	-112.80465
51.40000	-2.85688	-113.14283
51.50000	-2.86063	-113.34484
51.60000	-2.86438	-113.48483
51.70000	-2.86891	-113.67908
51.80000	-2.87469	-113.92601
51.90000	-2.88188	-114.24740
52.00000	-2.88609	-114.45691
52.10000	-2.89016	-114.61145
52.20000	-2.89438	-114.79282
52.30000	-2.89938	-115.02216
52.40000	-2.90500	-115.26232
52.50000	-2.91203	-115.55413
52.60000	-2.91703	-115.82431
52.70000	-2.92078	-115.96336
52.80000	-2.92547	-116.16463
52.90000	-2.93094	-116.39294
53.00000	-2.93766	-116.67822
53.10000	-2.94234	-116.91052
53.20000	-2.94672	-117.09272
53.30000	-2.95156	-117.29420
53.40000	-2.95688	-117.53148
53.50000	-2.96266	-117.77081
53.60000	-2.97016	-118.08469
53.70000	-2.97359	-118.26833
53.80000	-2.97734	-118.39671
53.90000	-2.98219	-118.59693
54.00000	-2.98812	-118.85411
54.10000	-2.99672	-119.24721
54.20000	-3.00109	-119.48282
54.30000	-3.00484	-119.62325
54.40000	-3.00969	-119.81700
54.50000	-3.01484	-120.05512
54.60000	-3.02031	-120.29738
54.70000	-3.02656	-120.59978
54.80000	-3.03016	-120.76978
54.90000	-3.03406	-120.92903
55.00000	-3.03906	-121.14187
55.10000	-3.04484	-121.40176
55.20000	-3.05234	-121.72778
55.30000	-3.05656	-121.94812
55.40000	-3.06031	-122.09707
55.50000	-3.06469	-122.28307
55.60000	-3.06969	-122.49628
55.70000	-3.07516	-122.75208
55.80000	-3.08344	-123.10854
55.90000	-3.08750	-123.33448
56.00000	-3.09156	-123.48678
56.10000	-3.09672	-123.69819
56.20000	-3.10266	-123.96617
56.30000	-3.10969	-124.30813
56.40000	-3.11328	-124.48362
56.50000	-3.11734	-124.65096
56.60000	-3.12187	-124.84391
56.70000	-3.12703	-125.07516
56.80000	-3.13281	-125.33481
56.90000	-3.14016	-125.67607
57.00000	-3.14375	-125.85226
57.10000	-3.14781	-126.00756
57.20000	-3.15250	-126.22210
57.30000	-3.15813	-126.47204
57.40000	-3.16563	-126.79951
57.50000	-3.17047	-127.07247
57.60000	-3.17422	-127.22129
57.70000	-3.17891	-127.41087
57.80000	-3.18375	-127.63026
57.90000	-3.18937	-127.88017
58.00000	-3.19688	-128.22784
58.10000	-3.20094	-128.45017
58.20000	-3.20500	-128.61571
58.30000	-3.20969	-128.83164
58.40000	-3.21547	-129.07478
58.50000	-3.22266	-129.40966
58.60000	-3.22672	-129.62840
58.70000	-3.23031	-129.77390
58.80000	-3.23484	-129.96992
58.90000	-3.23953	-130.18432
59.00000	-3.24516	-130.42951
59.10000	-3.25313	-130.76921
59.20000	-3.25797	-131.04448
59.30000	-3.26203	-131.19732
59.40000	-3.26672	-131.40175
59.50000	-3.27203	-131.63444
59.60000	-3.27859	-131.93563
59.70000	-3.28313	-132.16385
59.80000	-3.28719	-132.34225
59.90000	-3.29172	-132.53048
60.00000	-3.29672	-132.74918
60.10000	-3.30234	-132.98389
60.20000	-3.31000	-133.32057
60.30000	-3.31422	-133.55640
60.40000	-3.31812	-133.71615
60.50000	-3.32281	-133.91405
60.60000	-3.32844	-134.15098
60.70000	-3.33562	-134.46970
60.80000	-3.34047	-134.71997
60.90000	-3.34422	-134.86952
61.00000	-3.34844	-135.04666
61.10000	-3.35328	-135.26271
61.20000	-3.35891	-135.50763
61.30000	-3.36641	-135.82073
61.40000	-3.37109	-136.07666
61.50000	-3.37484	-136.23123
61.60000	-3.37969	-136.41851
61.70000	-3.38563	-136.68044
61.80000	-3.39266	-136.99239
61.90000	-3.39719	-137.21459
62.00000	-3.40109	-137.39166
62.10000	-3.40563	-137.56843
62.20000	-3.41094	-137.80276
62.30000	-3.41766	-138.09788
62.40000	-3.42625	-138.53617
62.50000	-3.42859	-138.65352
62.60000	-3.43219	-138.79025
62.70000	-3.43688	-138.99963
62.80000	-3.44203	-139.22903
62.90000	-3.44844	-139.51412
63.00000	-3.45313	-139.75991
63.10000	-3.45734	-139.93856
63.20000	-3.46188	-140.13825
63.30000	-3.46734	-140.37064
63.40000	-3.47297	-140.63394
63.50000	-3.48000	-140.94743
63.60000	-3.48469	-141.20810
63.70000	-3.48844	-141.35842
63.80000	-3.49297	-141.55248
63.90000	-3.49859	-141.79638
64.00000	-3.50563	-142.11510
64.10000	-3.51016	-142.34975
64.20000	-3.51406	-142.52666
64.30000	-3.51844	-142.71258
64.40000	-3.52391	-142.94550
64.50000	-3.53016	-143.22279
64.60000	-3.53750	-143.57793
64.70000	-3.54187	-143.81212
64.80000	-3.54563	-143.96495
64.90000	-3.55062	-144.18000
65.00000	-3.55594	-144.41521
65.10000	-3.56266	-144.72571
65.20000	-3.56750	-144.97946
65.30000	-3.57125	-145.14528
65.40000	-3.57531	-145.31587
65.50000	-3.58000	-145.52364
65.60000	-3.58562	-145.76675
65.70000	-3.59281	-146.06997
65.80000	-3.59750	-146.33481
65.90000	-3.60141	-146.49506
66.00000	-3.60625	-146.69862
66.10000	-3.61203	-146.94782
66.20000	-3.61922	-147.27339
66.30000	-3.62375	-147.50144
66.40000	-3.62781	-147.67466
66.50000	-3.63234	-147.85886
66.60000	-3.63719	-148.07005
66.70000	-3.64266	-148.30936
66.80000	-3.64969	-148.58526
66.90000	-3.65453	-148.85701
67.00000	-3.65844	-149.00503
67.10000	-3.66328	-149.21129
67.20000	-3.66875	-149.44337
67.30000	-3.67625	-149.75466
67.40000	-3.68109	-150.01072
67.50000	-3.68469	-150.17216
67.60000	-3.68922	-150.35109
67.70000	-3.69422	-150.56275
67.80000	-3.70016	-150.82672
67.90000	-3.70828	-151.17696
68.00000	-3.71203	-151.39291
68.10000	-3.71563	-151.52572
68.20000	-3.72000	-151.70713
68.30000	-3.72500	-151.92327
68.40000	-3.73250	-152.22080
68.50000	-3.73766	-152.51467
68.60000	-3.74141	-152.67484
68.70000	-3.74594	-152.86422
68.80000	-3.75094	-153.07173
68.90000	-3.75672	-153.31724
69.00000	-3.76438	-153.65598
69.10000	-3.76859	-153.88569
69.20000	-3.77250	-154.03131
69.30000	-3.77734	-154.24243
69.40000	-3.78297	-154.48411
69.50000	-3.78969	-154.77188
69.60000	-3.79438	-155.02273
69.70000	-3.79797	-155.15372
69.80000	-3.80188	-155.31932
69.90000	-3.80641	-155.50746
70.00000	-3.81141	-155.71034
70.10000	-3.81844	-155.97349
70.20000	-3.82500	-156.33011
70.30000	-3.82891	-156.48645
70.40000	-3.83359	-156.65931
70.50000	-3.83922	-156.89357
70.60000	-3.84656	-157.19165
70.70000	-3.85203	-157.48157
70.80000	-3.85609	-157.63980
70.90000	-3.86062	-157.83922
71.00000	-3.86578	-158.05700
71.10000	-3.87156	-158.30989
71.20000	-3.87875	-158.62207
71.30000	-3.88234	-158.82145
71.40000	-3.88578	-158.95474
71.50000	-3.89016	-159.14381
71.60000	-3.89547	-159.36004
71.70000	-3.90281	-159.66372
71.80000	-3.90781	-159.93796
71.90000	-3.91156	-160.09539
72.00000	-3.91578	-160.27729
72.10000	-3.92094	-160.47630
72.20000	-3.92656	-160.72866
72.30000	-3.93484	-161.05764
72.40000	-3.93938	-161.33438
72.50000	-3.94313	-161.48785
72.60000	-3.94781	-161.68006
72.70000	-3.95297	-161.90971
72.80000	-3.95984	-162.20154
72.90000	-3.96453	-162.45456
73.00000	-3.96828	-162.60716
73.10000	-3.97250	-162.78556
73.20000	-3.97734	-162.99394
73.30000	-3.98281	-163.22310
73.40000	-3.98984	-163.50548
73.50000	-3.99547	-163.80635
73.60000	-3.99922	-163.95913
73.70000	-4.00391	-164.14768
73.80000	-4.00906	-164.36307
73.90000	-4.01578	-164.63272
74.00000	-4.02141	-164.92076
74.10000	-4.02547	-165.10832
74.20000	-4.02984	-165.28860
74.30000	-4.03484	-165.50170
74.40000	-4.04047	-165.75173
74.50000	-4.04813	-166.05046
74.60000	-4.05234	-166.30782
74.70000	-4.05578	-166.43047
74.80000	-4.06047	-166.62416
74.90000	-4.06594	-166.84833
75.00000	-4.07359	-167.16757
75.10000	-4.07859	-167.44909
75.20000	-4.08234	-167.60884
75.30000	-4.08688	-167.78876
75.40000	-4.09188	-168.00146
75.50000	-4.09703	-168.23715
75.60000	-4.10313	-168.48652
75.70000	-4.10906	-168.80101
75.80000	-4.11266	-168.94487
75.90000	-4.11734	-169.13621
76.00000	-4.12297	-169.37467
76.10000	-4.13031	-169.67638
76.20000	-4.13531	-169.94214
76.30000	-4.13875	-170.08190
76.40000	-4.14297	-170.25486
76.50000	-4.14781	-170.46614
76.60000	-4.15344	-170.71401
76.70000	-4.15969	-170.97652
76.80000	-4.16594	-171.29734
76.90000	-4.16969	-171.45114
77.00000	-4.17422	-171.63339
77.10000	-4.17969	-171.85400
77.20000	-4.18641	-172.13696
77.30000	-4.19141	-172.39097
77.40000	-4.19547	-172.56930
77.50000	-4.19969	-172.75520
77.60000	-4.20469	-172.96556
77.70000	-4.21031	-173.19797
77.80000	-4.21719	-173.48029
77.90000	-4.22313	-173.79247
78.00000	-4.22703	-173.95569
78.10000	-4.23219	-174.17045
78.20000	-4.23844	-174.44900
78.30000	-4.24609	-174.81655
78.40000	-4.24922	-175.01065
78.50000	-4.25250	-175.13195
78.60000	-4.25656	-175.30139
78.70000	-4.26156	-175.51526
78.80000	-4.26656	-175.73920
78.90000	-4.27297	-175.98538
79.00000	-4.27922	-176.32504
79.10000	-4.28313	-176.50598
79.20000	-4.28781	-176.70165
79.30000	-4.29313	-176.92548
79.40000	-4.30016	-177.21614
79.50000	-4.30547	-177.49611
79.60000	-4.30906	-177.65304
79.70000	-4.31328	-177.82694
79.80000	-4.31813	-178.04036
79.90000	-4.32375	-178.27974
80.00000	-4.33078	-178.58009
80.10000	-4.33609	-178.87892
80.20000	-4.34016	-179.04978
80.30000	-4.34500	-179.25376
80.40000	-4.35062	-179.49893
80.50000	-4.35734	-179.79996
80.60000	-4.36172	-180.03161
80.70000	-4.36563	-180.19542
80.80000	-4.37047	-180.40711
80.90000	-4.37547	-180.63776
81.00000	-4.38141	-180.89913
81.10000	-4.38844	-181.20043
81.20000	-4.39266	-181.43962
81.30000	-4.39625	-181.57858
81.40000	-4.40094	-181.78333
81.50000	-4.40625	-182.01861
81.60000	-4.41281	-182.31237
81.70000	-4.41891	-182.63817
81.80000	-4.42281	-182.80882
81.90000	-4.42703	-182.98140
82.00000	-4.43187	-183.19196
82.10000	-4.43703	-183.40784
82.20000	-4.44328	-183.67535
82.30000	-4.44859	-183.94373
82.40000	-4.45266	-184.12009
82.50000	-4.45734	-184.31625
82.60000	-4.46234	-184.53319
82.70000	-4.46906	-184.79358
82.80000	-4.47531	-185.10507
82.90000	-4.47922	-185.26804
83.00000	-4.48344	-185.43905
83.10000	-4.48828	-185.64685
83.20000	-4.49406	-185.89081
83.30000	-4.50109	-186.18295
83.40000	-4.50656	-186.46967
83.50000	-4.51016	-186.60992
83.60000	-4.51484	-186.78561
83.70000	-4.51984	-186.99105
83.80000	-4.52594	-187.23792
83.90000	-4.53188	-187.53326
84.00000	-4.53578	-187.70377
84.10000	-4.54000	-187.88193
84.20000	-4.54469	-188.06325
84.30000	-4.55016	-188.29228
84.40000	-4.55750	-188.56774
84.50000	-4.56266	-188.85033
84.60000	-4.56625	-188.99129
84.70000	-4.57094	-189.16951
84.80000	-4.57625	-189.39580
84.90000	-4.58438	-189.69540
85.00000	-4.58969	-189.99968
85.10000	-4.59313	-190.13488
85.20000	-4.59750	-190.29516
85.30000	-4.60234	-190.49302
85.40000	-4.60719	-190.69633
85.50000	-4.61344	-190.94463
85.60000	-4.61953	-191.24304
85.70000	-4.62328	-191.39820
85.80000	-4.62813	-191.58396
85.90000	-4.63344	-191.80278
86.00000	-4.64031	-192.05970
86.10000	-4.64516	-192.30554
86.20000	-4.64875	-192.44397
86.30000	-4.65297	-192.60985
86.40000	-4.65766	-192.80007
86.50000	-4.66313	-193.01540
86.60000	-4.66953	-193.25058
86.70000	-4.67656	-193.58420
86.80000	-4.68016	-193.72642
86.90000	-4.68438	-193.87905
87.00000	-4.68953	-194.08707
87.10000	-4.69844	-194.39743
87.20000	-4.70484	-194.79427
87.30000	-4.70766	-194.90263
87.40000	-4.71188	-195.05961
87.50000	-4.71688	-195.25862
87.60000	-4.72266	-195.49939
87.70000	-4.72859	-195.75365
87.80000	-4.73344	-195.99499
87.90000	-4.73656	-196.12543
88.00000	-4.74094	-196.29866
88.10000	-4.74625	-196.51505
88.20000	-4.75344	-196.80327
88.30000	-4.75953	-197.09909
88.40000	-4.76328	-197.25616
88.50000	-4.76734	-197.41350
88.60000	-4.77203	-197.60954
88.70000	-4.77750	-197.83755
88.80000	-4.78391	-198.10584
88.90000	-4.79078	-198.45098
89.00000	-4.79438	-198.60016
89.10000	-4.79859	-198.76543
89.20000	-4.80438	-198.98564
89.30000	-4.81109	-199.26029
89.40000	-4.81641	-199.54835
89.50000	-4.81984	-199.69417
89.60000	-4.82406	-199.85934
89.70000	-4.82891	-200.06348
89.80000	-4.83437	-200.29031
89.90000	-4.84125	-200.56483
90.00000	-4.84750	-200.88555
90.10000	-4.85063	-201.01233
90.20000	-4.85516	-201.18883
90.30000	-4.86031	-201.40411
90.40000	-4.86688	-201.66628
90.50000	-4.87281	-201.97394
90.60000	-4.87688	-202.14474
90.70000	-4.88109	-202.31114
90.80000	-4.88609	-202.51466
90.90000	-4.89125	-202.72762
91.00000	-4.89813	-202.98862
91.10000	-4.90391	-203.32201
91.20000	-4.90734	-203.45876
91.30000	-4.91172	-203.61528
91.40000	-4.91672	-203.83298
91.50000	-4.92359	-204.09273
91.60000	-4.92937	-204.39567
91.70000	-4.93313	-204.54492
91.80000	-4.93781	-204.73756
91.90000	-4.94281	-204.94953
92.00000	-4.94813	-205.17281
92.10000	-4.95500	-205.43861
92.20000	-4.96062	-205.75017
92.30000	-4.96422	-205.88788
92.40000	-4.96875	-206.06543
92.50000	-4.97359	-206.26676
92.60000	-4.98016	-206.51501
92.70000	-4.98656	-206.86248
92.80000	-4.99031	-207.01170
92.90000	-4.99453	-207.17746
93.00000	-4.99937	-207.37904
93.10000	-5.00516	-207.62114
93.20000	-5.01219	-207.89798
93.30000	-5.01719	-208.17953
93.40000	-5.02094	-208.32595
93.50000	-5.02547	-208.49793
93.60000	-5.03047	-208.70954
93.70000	-5.03703	-208.97567
93.80000	-5.04438	-209.32996
93.90000	-5.04797	-209.49751
94.00000	-5.05203	-209.66016
94.10000	-5.05656	-209.85487
94.20000	-5.06156	-210.06981
94.30000	-5.06797	-210.32055
94.40000	-5.07344	-210.60853
94.50000	-5.07703	-210.76193
94.60000	-5.08156	-210.93789
94.70000	-5.08703	-211.15477
94.80000	-5.09391	-211.42867
94.90000	-5.09953	-211.71194
95.00000	-5.10375	-211.89024
95.10000	-5.10844	-212.08394
95.20000	-5.11359	-212.30297
95.30000	-5.11906	-212.54063
95.40000	-5.12625	-212.83610
95.50000	-5.13125	-213.11630
95.60000	-5.13438	-213.23624
95.70000	-5.13844	-213.40168
95.80000	-5.14344	-213.60931
95.90000	-5.15016	-213.86804
96.00000	-5.15688	-214.19838
96.10000	-5.16047	-214.36264
96.20000	-5.16453	-214.52472
96.30000	-5.16938	-214.71761
96.40000	-5.17500	-214.95001
96.50000	-5.18188	-215.22050
96.60000	-5.18813	-215.56853
96.70000	-5.19156	-215.70678
96.80000	-5.19578	-215.87223
96.90000	-5.20078	-216.08165
97.00000	-5.20703	-216.33644
97.10000	-5.21281	-216.62554
97.20000	-5.21688	-216.80015
97.30000	-5.22109	-216.96249
97.40000	-5.22578	-217.15650
97.50000	-5.23094	-217.37121
97.60000	-5.23672	-217.61215
97.70000	-5.24344	-217.91726
97.80000	-5.24750	-218.08867
97.90000	-5.25203	-218.26823
98.00000	-5.25734	-218.47095
98.10000	-5.26359	-218.73406
98.20000	-5.26969	-219.02110
98.30000	-5.27375	-219.19654
98.40000	-5.27781	-219.35473
98.50000	-5.28250	-219.54349
98.60000	-5.28797	-219.76508
98.70000	-5.29516	-220.02947
98.80000	-5.30156	-220.36491
98.90000	-5.30453	-220.48011
99.00000	-5.30875	-220.63002
99.10000	-5.31375	-220.83043
99.20000	-5.32031	-221.08465
99.30000	-5.32656	-221.39183
99.40000	-5.33062	-221.55607
99.50000	-5.33500	-221.72876
99.60000	-5.33969	-221.91183
99.70000	-5.34500	-222.12169
99.80000	-5.35063	-222.34659
99.90000	-5.35797	-222.66163
100.00000	-5.36156	-222.83421
100.10000	-5.36563	-222.98570
100.20000	-5.37078	-223.19202
100.30000	-5.37781	-223.45065
100.40000	-5.38406	-223.77212
100.50000	-5.38719	-223.89109
100.60000	-5.39109	-224.02710
100.70000	-5.39563	-224.20950
100.80000	-5.40094	-224.41334
100.90000	-5.40703	-224.66724
101.00000	-5.41578	-225.01542
101.10000	-5.41906	-225.20809
101.20000	-5.42312	-225.34141
101.30000	-5.42781	-225.52523
101.40000	-5.43375	-225.74115
101.50000	-5.44062	-226.06297
101.60000	-5.44437	-226.21919
101.70000	-5.44844	-226.37925
101.80000	-5.45313	-226.56019
101.90000	-5.45844	-226.77268
102.00000	-5.46438	-227.00518
102.10000	-5.47109	-227.30297
102.20000	-5.47438	-227.43402
102.30000	-5.47859	-227.58383
102.40000	-5.48359	-227.78235
102.50000	-5.48937	-227.99847
102.60000	-5.49672	-228.31333
102.70000	-5.50094	-228.49450
102.80000	-5.50531	-228.64957
102.90000	-5.51016	-228.83800
103.00000	-5.51563	-229.05618
103.10000	-5.52266	-229.31953
103.20000	-5.52938	-229.65911
103.30000	-5.53219	-229.77769
103.40000	-5.53656	-229.93712
103.50000	-5.54188	-230.16192
103.60000	-5.54891	-230.41695
103.70000	-5.55484	-230.73183
103.80000	-5.55813	-230.86967
103.90000	-5.56234	-231.03000
104.00000	-5.56719	-231.22564
104.10000	-5.57250	-231.43557
104.20000	-5.57891	-231.68696
104.30000	-5.58500	-231.99368
104.40000	-5.58844	-232.13080
104.50000	-5.59266	-232.28082
104.60000	-5.59734	-232.46700
104.70000	-5.60297	-232.69746
104.80000	-5.61094	-233.04750
104.90000	-5.61531	-233.24153
105.00000	-5.61953	-233.40623
105.10000	-5.62438	-233.60065
105.20000	-5.62938	-233.80074
105.30001	-5.63531	-234.02707
105.40001	-5.64078	-234.29081
105.50001	-5.64453	-234.44055
105.60001	-5.64922	-234.61962
105.70001	-5.65469	-234.83542
105.80001	-5.66188	-235.12982
105.90001	-5.66891	-235.48053
106.00001	-5.67203	-235.60826
106.10001	-5.67594	-235.74233
106.20001	-5.68016	-235.92077
106.30001	-5.68516	-236.11696
106.40001	-5.69125	-236.36834
106.50001	-5.69844	-236.70179
106.60001	-5.70219	-236.86124
106.70001	-5.70641	-237.02250
106.80001	-5.71125	-237.21236
106.90001	-5.71719	-237.45242
107.00001	-5.72422	-237.76296
107.10001	-5.72813	-237.94101
107.20001	-5.73234	-238.09546
107.30001	-5.73703	-238.29214
107.40001	-5.74234	-238.49545
107.50001	-5.74844	-238.74168
107.60001	-5.75547	-239.06417
107.70001	-5.75875	-239.21056
107.80001	-5.76266	-239.35172
107.90001	-5.76719	-239.52824
108.00001	-5.77281	-239.75003
108.10001	-5.78047	-240.06271
108.20001	-5.78516	-240.27181
108.30001	-5.78922	-240.43342
108.40001	-5.79406	-240.61830
108.50001	-5.79938	-240.82631
108.60001	-5.80484	-241.04646
108.70001	-5.81141	-241.33275
108.80001	-5.81531	-241.50686
108.90001	-5.81953	-241.65709
109.00001	-5.82453	-241.84491
109.10001	-5.83063	-242.07512
109.20001	-5.83797	-242.40187
109.30001	-5.84187	-242.57015
109.40001	-5.84578	-242.70953
109.50001	-5.85047	-242.89694
109.60001	-5.85563	-243.10008
109.70001	-5.86219	-243.35633
109.80001	-5.86938	-243.69808
109.90001	-5.87250	-243.82588
110.00001	-5.87656	-243.96418
110.10001	-5.88172	-244.16453
110.20001	-5.88766	-244.39260
110.30001	-5.89375	-244.66194
110.40001	-5.89781	-244.83451
110.50001	-5.90187	-244.98083
110.60001	-5.90656	-245.16118
110.70001	-5.91172	-245.36635
110.80001	-5.91844	-245.62468
110.90001	-5.92625	-245.99233
111.00001	-5.92953	-246.13485
111.10001	-5.93359	-246.28454
111.20001	-5.93844	-246.47307
111.30001	-5.94484	-246.71946
111.40001	-5.95125	-247.01443
111.50001	-5.95516	-247.17031
111.60001	-5.95953	-247.34084
111.70001	-5.96438	-247.53730
111.80001	-5.96984	-247.75687
111.90001	-5.97563	-248.01081
112.00001	-5.98281	-248.31735
112.10001	-5.98656	-248.50926
112.20001	-5.99078	-248.65447
112.30001	-5.99594	-248.86394
112.40001	-6.00250	-249.12591
112.50001	-6.00812	-249.40085
112.60001	-6.01156	-249.53447
112.70001	-6.01547	-249.67642
112.80001	-6.02000	-249.85623
112.90001	-6.02531	-250.07141
113.00001	-6.03156	-250.32648
113.10001	-6.03891	-250.62343
113.20001	-6.04312	-250.82585
113.30001	-6.04719	-250.97957
113.40001	-6.05219	-251.17895
113.50001	-6.05750	-251.38855
113.60001	-6.06391	-251.66947
113.70001	-6.06828	-251.85838
113.80001	-6.07250	-252.02894
113.90001	-6.07719	-252.20725
114.00001	-6.08219	-252.40201
114.10001	-6.08766	-252.62710
114.20001	-6.09531	-252.92879
114.30001	-6.09906	-253.11247
114.40001	-6.10312	-253.26928
114.50001	-6.10828	-253.46223
114.60001	-6.11484	-253.70955
114.70001	-6.12250	-254.06668
114.80001	-6.12578	-254.21384
114.90001	-6.13000	-254.35877
115.00001	-6.13437	-254.53112
115.10001	-6.13922	-254.72331
115.20001	-6.14453	-254.93169
115.30001	-6.15172	-255.23376
115.40001	-6.15578	-255.41437
115.50001	-6.16000	-255.56886
115.60001	-6.16500	-255.76586
115.70001	-6.17094	-255.99355
115.80001	-6.17813	-256.29982
115.90001	-6.18203	-256.46591
116.00001	-6.18594	-256.60798
116.10001	-6.19047	-256.78900
116.20001	-6.19547	-256.97821
116.30001	-6.20125	-257.19768
116.40001	-6.20937	-257.54687
116.50001	-6.21313	-257.71853
116.60001	-6.21719	-257.85974
116.70001	-6.22188	-258.03807
116.80001	-6.22719	-258.24443
116.90001	-6.23453	-258.53959
117.00001	-6.23844	-258.72079
117.10001	-6.24250	-258.86491
117.20001	-6.24719	-259.03875
117.30001	-6.25266	-259.24045
117.40001	-6.25922	-259.48730
117.50001	-6.26672	-259.83933
117.60001	-6.27000	-259.96155
117.70001	-6.27422	-260.11902
117.80001	-6.27937	-260.31876
117.90001	-6.28469	-260.53977
118.00001	-6.29125	-260.79237
118.10001	-6.29516	-260.97682
118.20001	-6.29906	-261.10357
118.30001	-6.30344	-261.27017
118.40001	-6.30812	-261.45279
118.50001	-6.31391	-261.67282
118.60001	-6.32281	-262.01141
118.70001	-6.32688	-262.23475
118.80001	-6.33078	-262.36087
118.90001	-6.33531	-262.52800
119.00001	-6.34109	-262.74088
119.10001	-6.34859	-263.03756
119.20001	-6.35281	-263.22830
119.30001	-6.35687	-263.38142
119.40001	-6.36188	-263.56962
119.50001	-6.36734	-263.78676
119.60001	-6.37406	-264.04473
119.70001	-6.38094	-264.37855
119.80001	-6.38344	-264.47633
119.90001	-6.38703	-264.58788
120.00001	-6.39172	-264.76237
120.10001	-6.39766	-264.98982
120.20001	-6.40531	-265.30832
120.30001	-6.40937	-265.49464
120.40001	-6.41312	-265.63233
120.50001	-6.41766	-265.80119
120.60001	-6.42297	-265.99678
120.70001	-6.42891	-266.22662
120.80001	-6.43656	-266.56857
120.90001	-6.44031	-266.73421
121.00001	-6.44422	-266.87041
121.10001	-6.44906	-267.06469
121.20001	-6.45484	-267.28824
121.30001	-6.46203	-267.59559
121.40001	-6.46594	-267.76060
121.50001	-6.46969	-267.89495
121.60001	-6.47406	-268.05687
121.70001	-6.47891	-268.24179
121.80001	-6.48437	-268.45062
121.90001	-6.49172	-268.71085
122.00001	-6.49641	-268.93532
122.10001	-6.50063	-269.08851
122.20001	-6.50578	-269.28052
122.30001	-6.51219	-269.52499
122.40001	-6.51922	-269.84030
122.50001	-6.52281	-269.99304
122.60001	-6.52687	-270.13665
122.70001	-6.53141	-270.30697
122.80001	-6.53641	-270.49652
122.90001	-6.54234	-270.72325
123.00001	-6.55000	-271.04095
123.10001	-6.55344	-271.20399
123.20001	-6.55734	-271.32279
123.30001	-6.56187	-271.50488
123.40001	-6.56797	-271.71972
123.50001	-6.57594	-272.06680
123.60001	-6.57984	-272.23727
123.70001	-6.58375	-272.37210
123.80001	-6.58828	-272.54814
123.90001	-6.59328	-272.74305
124.00001	-6.59906	-272.97434
124.10001	-6.60625	-273.25147
124.20001	-6.61062	-273.46957
124.30001	-6.61437	-273.60263
124.40001	-6.61938	-273.78273
124.50001	-6.62547	-274.02234
124.60001	-6.63313	-274.34945
124.70001	-6.63656	-274.51178
124.80001	-6.64000	-274.61821
124.90001	-6.64469	-274.78909
125.00001	-6.64969	-274.98952
125.10001	-6.65516	-275.20183
125.20001	-6.66266	-275.50095
125.30001	-6.66750	-275.74113
125.40001	-6.67125	-275.86880
125.50001	-6.67578	-276.04261
125.60001	-6.68109	-276.24223
125.70001	-6.68859	-276.52588
125.80001	-6.69328	-276.77158
125.90001	-6.69719	-276.91168
126.00001	-6.70188	-277.08057
126.10001	-6.70703	-277.28552
126.20001	-6.71281	-277.51616
126.30001	-6.72031	-277.80858
126.40001	-6.72375	-277.98885
126.50001	-6.72766	-278.11459
126.60001	-6.73281	-278.30303
126.70001	-6.73891	-278.55495
126.80001	-6.74672	-278.89898
126.90001	-6.75031	-279.05512
127.00001	-6.75406	-279.18074
127.10001	-6.75844	-279.35249
127.20001	-6.76344	-279.54391
127.30001	-6.76906	-279.75455
127.40001	-6.77719	-280.10669
127.50001	-6.78078	-280.28962
127.60001	-6.78469	-280.42236
127.70001	-6.78938	-280.59077
127.80001	-6.79516	-280.81080
127.90001	-6.80219	-281.11771
128.00001	-6.80672	-281.31378
128.10001	-6.81109	-281.48395
128.20001	-6.81625	-281.67978
128.30001	-6.82187	-281.91715
128.40001	-6.82797	-282.15656
128.50001	-6.83406	-282.46650
128.60001	-6.83750	-282.59695
128.70001	-6.84156	-282.74983
128.80001	-6.84609	-282.92471
128.90001	-6.85125	-283.13220
129.00001	-6.85844	-283.42396
129.10001	-6.86297	-283.64423
129.20001	-6.86703	-283.78198
129.30001	-6.87172	-283.96228
129.40001	-6.87703	-284.17021
129.50001	-6.88281	-284.41116
129.60001	-6.88937	-284.67131
129.70001	-6.89359	-284.86297
129.80001	-6.89781	-285.01308
129.90001	-6.90266	-285.20328
130.00001	-6.90828	-285.41768
130.10001	-6.91484	-285.68459
130.20001	-6.92016	-285.92589
130.30001	-6.92406	-286.06275
130.40001	-6.92828	-286.21539
130.50001	-6.93313	-286.39621
130.60001	-6.93875	-286.60756
130.70001	-6.94625	-286.90800
130.80001	-6.95047	-287.10490
130.90001	-6.95438	-287.23308
131.00001	-6.95922	-287.39113
131.10001	-6.96500	-287.60248
131.20001	-6.97219	-287.87303
131.30001	-6.97688	-288.09047
131.40001	-6.98094	-288.21191
131.50001	-6.98531	-288.35797
131.60001	-6.99016	-288.50541
131.70001	-6.99578	-288.70079
131.80001	-7.00375	-288.99500
131.90001	-7.00766	-289.16913
132.00001	-7.01125	-289.26709
132.10001	-7.01609	-289.41265
132.20001	-7.02203	-289.62228
132.30001	-7.02953	-289.91139
132.40001	-7.03375	-290.09375
132.50001	-7.03750	-290.20023
132.60001	-7.04188	-290.34296
132.70001	-7.04688	-290.51667
132.80001	-7.05187	-290.69299
132.90001	-7.05906	-290.93006
133.00001	-7.06391	-291.15906
133.10001	-7.06797	-291.27517
133.20001	-7.07250	-291.42916
133.30001	-7.07813	-291.61289
133.40001	-7.08609	-291.90302
133.50001	-7.09000	-292.07397
133.60001	-7.09375	-292.18206
133.70001	-7.09828	-292.31456
133.80001	-7.10328	-292.48744
133.90001	-7.10844	-292.65881
134.00001	-7.11562	-292.88957
134.10001	-7.12094	-293.13597
134.20001	-7.12484	-293.23974
134.30001	-7.12953	-293.37779
134.40001	-7.13516	-293.57669
134.50001	-7.14297	-293.85290
134.60001	-7.14719	-294.03183
134.70001	-7.15094	-294.13420
134.80001	-7.15516	-294.26265
134.90001	-7.16016	-294.42537
135.00001	-7.16563	-294.61181
135.10001	-7.17406	-294.89559
135.20001	-7.17828	-295.11437
135.30001	-7.18187	-295.20148
135.40001	-7.18672	-295.34739
135.50001	-7.19297	-295.55452
135.60001	-7.20219	-295.93357
135.70001	-7.20531	-296.05290
135.80001	-7.20859	-296.12547
135.90001	-7.21313	-296.27538
136.00001	-7.21781	-296.43312
136.10001	-7.22297	-296.60928
136.20001	-7.22953	-296.83420
136.30001	-7.23484	-297.07447
136.40001	-7.23859	-297.17928
136.50001	-7.24328	-297.32114
136.60001	-7.24875	-297.50693
136.70001	-7.25641	-297.79026
136.80001	-7.26063	-297.96627
136.90001	-7.26438	-298.06948
137.00001	-7.26891	-298.21271
137.10001	-7.27422	-298.39233
137.20001	-7.28000	-298.60717
137.30001	-7.28719	-298.85235
137.40001	-7.29266	-299.09980
137.50001	-7.29594	-299.17863
137.60001	-7.30016	-299.30362
137.70001	-7.30547	-299.47880
137.80001	-7.31297	-299.73808
137.90001	-7.31750	-299.93770
138.00001	-7.32109	-300.04248
138.10001	-7.32531	-300.16574
138.20001	-7.33047	-300.32942
138.30001	-7.33641	-300.53544
138.40001	-7.34406	-300.80202
138.50001	-7.34891	-301.03087
138.60001	-7.35250	-301.12591
138.70001	-7.35688	-301.25967
138.80001	-7.36250	-301.45079
138.90001	-7.36984	-301.72017
139.00001	-7.37438	-301.89919
139.10001	-7.37828	-302.00809
139.20001	-7.38250	-302.13407
139.30001	-7.38766	-302.31369
139.40001	-7.39344	-302.50567
139.50001	-7.40125	-302.78245
139.60001	-7.40500	-302.95056
139.70001	-7.40859	-303.03621
139.80001	-7.41328	-303.17736
139.90001	-7.41922	-303.38389
140.00001	-7.42641	-303.64105
140.10001	-7.43094	-303.83575
140.20001	-7.43500	-303.94194
140.30001	-7.43953	-304.09026
140.40001	-7.44453	-304.24565
140.50001	-7.45016	-304.44074
140.60001	-7.45750	-304.69590
140.70001	-7.46172	-304.87067
140.80001	-7.46563	-304.96731
140.90001	-7.47016	-305.10291
141.00001	-7.47563	-305.29165
141.10001	-7.48328	-305.55305
141.20001	-7.48813	-305.78059
141.30001	-7.49172	-305.86204
141.40001	-7.49594	-305.98047
141.50001	-7.50125	-306.15804
141.60001	-7.50719	-306.36159
141.70001	-7.51453	-306.63866
141.80001	-7.51844	-306.78591
141.90001	-7.52219	-306.87660
142.00001	-7.52703	-307.01920
142.10001	-7.53250	-307.21146
142.20001	-7.53969	-307.45038
142.30001	-7.54531	-307.70156
142.40001	-7.54875	-307.78176
142.50001	-7.55297	-307.88797
142.60001	-7.55781	-308.03347
142.70001	-7.56328	-308.21523
142.80001	-7.57062	-308.48429
142.90001	-7.57547	-308.67979
143.00001	-7.57938	-308.77331
143.10001	-7.58422	-308.91997
143.20001	-7.59000	-309.11684
143.30001	-7.59688	-309.35284
143.40001	-7.60187	-309.56852
143.50001	-7.60531	-309.64878
143.60001	-7.60969	-309.77336
143.70001	-7.61438	-309.91524
143.80001	-7.61937	-310.07567
143.90001	-7.62594	-310.27055
144.00001	-7.63188	-310.52145
144.10001	-7.63594	-310.62186
144.20001	-7.64078	-310.77129
144.30001	-7.64719	-310.96679
144.40001	-7.65625	-311.33336
144.50001	-7.65953	-311.49265
144.60001	-7.66250	-311.54081
144.70001	-7.66719	-311.67927
144.80001	-7.67187	-311.82975
144.90001	-7.67672	-311.98713
145.00001	-7.68266	-312.16139
145.10001	-7.68766	-312.36678
145.20001	-7.69188	-312.48653
145.30001	-7.69656	-312.62907
145.40001	-7.70188	-312.78133
145.50001	-7.70938	-313.01960
145.60001	-7.71469	-313.24622
145.70001	-7.71859	-313.35339
145.80001	-7.72297	-313.46494
145.90001	-7.72781	-313.60492
146.00001	-7.73328	-313.77244
146.10001	-7.74031	-313.99754
146.20001	-7.74531	-314.22126
146.30001	-7.74922	-314.29946
146.40001	-7.75391	-314.42666
146.50001	-7.75922	-314.58098
146.60001	-7.76578	-314.79239
146.70001	-7.77109	-314.97613
146.80001	-7.77500	-315.08428
146.90001	-7.77906	-315.18432
147.00001	-7.78375	-315.30842
147.10001	-7.78953	-315.48151
147.20001	-7.79734	-315.72318
147.30001	-7.80266	-315.95340
147.40001	-7.80594	-315.99706
147.50001	-7.81078	-316.12101
147.60001	-7.81609	-316.27399
147.70001	-7.82313	-316.49518
147.80001	-7.82813	-316.67590
147.90001	-7.83219	-316.76328
148.00001	-7.83672	-316.87868
148.10001	-7.84172	-317.01630
148.20001	-7.84719	-317.17560
148.30001	-7.85406	-317.38523
148.40001	-7.85953	-317.61438
148.50001	-7.86297	-317.66680
148.60001	-7.86750	-317.76977
148.70001	-7.87266	-317.91905
148.80001	-7.87953	-318.14286
148.90001	-7.88437	-318.30823
149.00001	-7.88828	-318.39135
149.10001	-7.89250	-318.49211
149.20001	-7.89781	-318.64229
149.30001	-7.90359	-318.81082
149.40001	-7.91063	-319.02999
149.50001	-7.91672	-319.27803
149.60001	-7.91984	-319.31683
149.70001	-7.92406	-319.39858
149.80001	-7.92906	-319.53800
149.90001	-7.93531	-319.70829
150.00001	-7.94078	-319.91428
150.10001	-7.94484	-319.99367
150.20001	-7.94922	-320.09378
150.30001	-7.95406	-320.22205
150.40001	-7.95984	-320.37467
150.50001	-7.96688	-320.57416
150.60001	-7.97328	-320.83291
150.70001	-7.97672	-320.87365
150.80001	-7.98109	-320.97793
150.90001	-7.98656	-321.12122
151.00001	-7.99500	-321.38848
151.10001	-7.99953	-321.57704
151.20001	-8.00281	-321.61623
151.30001	-8.00719	-321.71124
151.40001	-8.01219	-321.84249
151.50001	-8.01750	-321.99496
151.60001	-8.02594	-322.24762
151.70001	-8.02984	-322.42846
151.80001	-8.03313	-322.45749
151.90001	-8.03750	-322.56040
152.00001	-8.04313	-322.70715
152.10001	-8.05094	-322.94965
152.20001	-8.05594	-323.15597
152.30001	-8.05937	-323.20541
152.40001	-8.06391	-323.30480
152.50001	-8.06875	-323.43572
152.60001	-8.07422	-323.59970
152.70001	-8.08172	-323.83278
152.80001	-8.08656	-324.02745
152.90001	-8.09000	-324.07495
153.00001	-8.09438	-324.16549
153.10001	-8.09969	-324.31167
153.20001	-8.10703	-324.52419
153.30001	-8.11219	-324.74628
153.40001	-8.11594	-324.80961
153.50001	-8.12047	-324.90933
153.60001	-8.12547	-325.03998
153.70001	-8.13109	-325.20244
153.80001	-8.13828	-325.42658
153.90001	-8.14313	-325.61779
154.00001	-8.14672	-325.66011
154.10001	-8.15125	-325.76525
154.20001	-8.15703	-325.92714
154.30001	-8.16375	-326.13790
154.40001	-8.16953	-326.36547
154.50001	-8.17297	-326.41572
154.60001	-8.17703	-326.48998
154.70001	-8.18156	-326.59960
154.80001	-8.18687	-326.74176
154.90001	-8.19359	-326.92331
155.00001	-8.19984	-327.17982
155.10001	-8.20344	-327.24372
155.20001	-8.20812	-327.34370
155.30001	-8.21344	-327.48300
155.40001	-8.22016	-327.69105
155.50001	-8.22594	-327.90607
155.60001	-8.22953	-327.96866
155.70001	-8.23391	-328.05663
155.80001	-8.23875	-328.18332
155.90001	-8.24406	-328.32885
156.00001	-8.25125	-328.54193
156.10001	-8.25656	-328.74748
156.20001	-8.26000	-328.77979
156.30001	-8.26437	-328.86082
156.40001	-8.26953	-328.99281
156.50001	-8.27641	-329.19976
156.60001	-8.28234	-329.41923
156.70001	-8.28609	-329.48282
156.80001	-8.29031	-329.56097
156.90001	-8.29531	-329.67791
157.00001	-8.30047	-329.80454
157.10001	-8.30734	-329.98502
157.20001	-8.31391	-330.25670
157.30001	-8.31734	-330.30024
157.40001	-8.32172	-330.38196
157.50001	-8.32672	-330.50475
157.60001	-8.33375	-330.69086
157.70001	-8.33844	-330.84878
157.80001	-8.34234	-330.91044
157.90001	-8.34672	-330.99782
158.00001	-8.35188	-331.12699
158.10001	-8.35750	-331.27061
158.20001	-8.36500	-331.49287
158.30001	-8.37047	-331.71099
158.40001	-8.37391	-331.73516
158.50001	-8.37812	-331.80931
158.60001	-8.38313	-331.92560
158.70001	-8.38969	-332.08767
158.80001	-8.39563	-332.29890
158.90001	-8.39953	-332.36396
159.00001	-8.40359	-332.43790
159.10001	-8.40859	-332.54761
159.20001	-8.41438	-332.70517
159.30001	-8.42234	-332.94266
159.40001	-8.42750	-333.15328
159.50001	-8.43078	-333.16845
159.60001	-8.43531	-333.25160
159.70001	-8.44031	-333.36413
159.80001	-8.44766	-333.57024
159.90001	-8.45313	-333.77522
160.00001	-8.45688	-333.84258
160.10001	-8.46094	-333.90886
160.20001	-8.46578	-334.02506
160.30001	-8.47156	-334.19260
160.40001	-8.47938	-334.45087
160.50001	-8.48516	-334.69835
160.60001	-8.48781	-334.68056
160.70001	-8.49219	-334.75068
160.80001	-8.49734	-334.89072
160.90001	-8.50406	-335.07806
161.00001	-8.50969	-335.28143
161.10001	-8.51344	-335.34351
161.20001	-8.51766	-335.41957
161.30001	-8.52234	-335.52030
161.40001	-8.52797	-335.67834
161.50001	-8.53422	-335.85680
161.60001	-8.54031	-336.07197
161.70001	-8.54406	-336.12615
161.80001	-8.54844	-336.20048
161.90001	-8.55344	-336.32153
162.00001	-8.55969	-336.49749
162.10001	-8.56578	-336.71698
162.20001	-8.56969	-336.79143
162.30001	-8.57406	-336.86596
162.40001	-8.57891	-336.96482
162.50001	-8.58438	-337.10107
162.60001	-8.59063	-337.27080
162.70001	-8.59656	-337.47736
162.80001	-8.60031	-337.51738
162.90001	-8.60484	-337.60265
163.00001	-8.61016	-337.73437
163.10001	-8.61750	-337.91605
163.20001	-8.62313	-338.13247
163.30001	-8.62672	-338.15324
163.40001	-8.63062	-338.20981
163.50001	-8.63500	-338.29358
163.60001	-8.64031	-338.41321
163.70001	-8.64719	-338.59214
163.80001	-8.65375	-338.84037
163.90001	-8.65750	-338.89446
164.00001	-8.66219	-338.96443
164.10001	-8.66781	-339.09738
164.20001	-8.67453	-339.26347
164.30001	-8.67938	-339.41555
164.40001	-8.68313	-339.46073
164.50001	-8.68750	-339.52960
164.60001	-8.69219	-339.62372
164.70001	-8.69750	-339.72585
164.80001	-8.70453	-339.90091
164.90001	-8.71109	-340.17822
165.00001	-8.71453	-340.18657
165.10001	-8.71875	-340.24799
165.20001	-8.72391	-340.36660
165.30001	-8.73094	-340.54339
165.40001	-8.73687	-340.76303
165.50001	-8.74047	-340.78127
165.60001	-8.74453	-340.83766
165.70001	-8.74922	-340.92143
165.80001	-8.75422	-341.03659
165.90001	-8.76000	-341.14328
166.00001	-8.76641	-341.37052
166.10001	-8.77031	-341.42342
166.20001	-8.77453	-341.47242
166.30001	-8.77969	-341.57008
166.40001	-8.78562	-341.70973
166.50001	-8.79359	-341.96398
166.60001	-8.79719	-342.00278
166.70001	-8.80109	-342.03818
166.80001	-8.80563	-342.12631
166.90001	-8.81125	-342.24370
167.00001	-8.81844	-342.41721
167.10001	-8.82484	-342.66442
167.20001	-8.82812	-342.67011
167.30001	-8.83281	-342.73580
167.40001	-8.83828	-342.85599
167.50001	-8.84547	-343.04532
167.60001	-8.85094	-343.23108
167.70001	-8.85391	-343.22172
167.80001	-8.85797	-343.27179
167.90001	-8.86297	-343.36686
168.00001	-8.86828	-343.49823
168.10001	-8.87500	-343.65144
168.20001	-8.88125	-343.87708
168.30001	-8.88437	-343.86855
168.40001	-8.88859	-343.92157
168.50001	-8.89391	-344.03321
168.60001	-8.90141	-344.22845
168.70001	-8.90766	-344.46940
168.80001	-8.91109	-344.48454
168.90001	-8.91531	-344.52638
169.00001	-8.92000	-344.61388
169.10001	-8.92484	-344.71071
169.20001	-8.93125	-344.85310
169.30001	-8.93750	-345.07897
169.40001	-8.94109	-345.10359
169.50001	-8.94531	-345.15432
169.60001	-8.95031	-345.24786
169.70001	-8.95719	-345.41959
169.80001	-8.96375	-345.65568
169.90001	-8.96734	-345.67177
170.00001	-8.97141	-345.72169
170.10001	-8.97625	-345.79462
170.20001	-8.98141	-345.92178
170.30001	-8.98781	-346.06060
170.40001	-8.99469	-346.31091
170.50001	-8.99828	-346.33097
170.60001	-9.00266	-346.38333
170.70001	-9.00750	-346.47456
170.80001	-9.01344	-346.60292
170.90001	-9.01984	-346.80557
171.00001	-9.02375	-346.84494
171.10001	-9.02766	-346.88243
171.20001	-9.03250	-346.96835
171.30001	-9.03828	-347.08995
171.40001	-9.04578	-347.28453
171.50001	-9.05172	-347.50536
171.60001	-9.05484	-347.48325
171.70001	-9.05891	-347.51964
171.80001	-9.06391	-347.61351
171.90001	-9.07078	-347.77233
172.00001	-9.07734	-348.00854
172.10001	-9.08109	-348.04341
172.20001	-9.08500	-348.07688
172.30001	-9.08953	-348.14313
172.40001	-9.09469	-348.25605
172.50001	-9.10109	-348.41383
172.60001	-9.10844	-348.66256
172.70001	-9.11203	-348.69346
172.80001	-9.11609	-348.73474
172.90001	-9.12141	-348.84018
173.00001	-9.12875	-349.02084
173.10001	-9.13422	-349.22028
173.20001	-9.13750	-349.21461
173.30001	-9.14156	-349.25506
173.40001	-9.14656	-349.34759
173.50001	-9.15219	-349.47914
173.60001	-9.15828	-349.63724
173.70001	-9.16531	-349.84681
173.80001	-9.16859	-349.86830
173.90001	-9.17234	-349.87977
174.00001	-9.17703	-349.96748
174.10001	-9.18328	-350.10013
174.20001	-9.19078	-350.36239
174.30001	-9.19469	-350.40426
174.40001	-9.19859	-350.43517
174.50001	-9.20328	-350.50905
174.60001	-9.20859	-350.62203
174.70001	-9.21516	-350.78388
174.80001	-9.22219	-351.03059
174.90001	-9.22516	-351.02263
175.00001	-9.22922	-351.05577
175.10001	-9.23422	-351.13776
175.20001	-9.24031	-351.27404
175.30001	-9.24734	-351.50257
175.40001	-9.25141	-351.55168
175.50001	-9.25547	-351.58902
175.60001	-9.26031	-351.66457
175.70001	-9.26609	-351.79850
175.80001	-9.27312	-351.97526
175.90001	-9.27859	-352.16767
176.00001	-9.28188	-352.14388
176.10001	-9.28641	-352.21496
176.20001	-9.29188	-352.33343
176.30001	-9.29875	-352.50103
176.40001	-9.30484	-352.71850
176.50001	-9.30828	-352.72238
176.60001	-9.31234	-352.76657
176.70001	-9.31703	-352.84814
176.80001	-9.32250	-352.97203
176.90001	-9.32891	-353.13010
177.00001	-9.33547	-353.34581
177.10001	-9.33906	-353.37374
177.20001	-9.34328	-353.40863
177.30001	-9.34859	-353.52215
177.40001	-9.35516	-353.68791
177.50001	-9.36141	-353.89915
177.60001	-9.36500	-353.92198
177.70001	-9.36891	-353.95890
177.80001	-9.37375	-354.03633
177.90001	-9.37953	-354.17429
178.00001	-9.38594	-354.33778
178.10001	-9.39156	-354.51764
178.20001	-9.39500	-354.51642
178.30001	-9.39922	-354.55617
178.40001	-9.40406	-354.64999
178.50001	-9.40953	-354.77316
178.60001	-9.41641	-354.95687
178.70001	-9.42109	-355.06144
178.80001	-9.42516	-355.09551
178.90001	-9.42984	-355.15866
179.00001	-9.43531	-355.26714
179.10001	-9.44203	-355.42321
179.20001	-9.44891	-355.66509
179.30001	-9.45219	-355.65215
179.40001	-9.45641	-355.68449
179.50001	-9.46125	-355.75929
179.60001	-9.46672	-355.86599
179.70001	-9.47328	-356.03926
179.80001	-9.47781	-356.11758
179.90001	-9.48219	-356.16055
180.00001	-9.48688	-356.22761
180.10001	-9.49187	-356.30703
180.20001	-9.49766	-356.42746
180.30001	-9.50453	-356.61238
180.40001	-9.50813	-356.62454
180.50001	-9.51250	-356.65905
180.60001	-9.51750	-356.73836
180.70001	-9.52391	-356.87882
180.80001	-9.53156	-357.12811
180.90001	-9.53531	-357.13997
181.00001	-9.53938	-357.15640
181.10001	-9.54438	-357.22026
181.20001	-9.54953	-357.32013
181.30001	-9.55578	-357.44464
181.40001	-9.56219	-357.64936
181.50001	-9.56578	-357.64599
181.60001	-9.56984	-357.66813
181.70001	-9.57469	-357.75080
181.80001	-9.58047	-357.86042
181.90001	-9.58734	-358.06537
182.00001	-9.59094	-358.05967
182.10001	-9.59500	-358.06510
182.20001	-9.59953	-358.13528
182.30001	-9.60469	-358.21000
182.40001	-9.61016	-358.31672
182.50001	-9.61797	-358.50948
182.60001	-9.62203	-358.57889
182.70001	-9.62609	-358.59030
182.80001	-9.63063	-358.62792
182.90001	-9.63609	-358.71586
183.00001	-9.64406	-358.93324
183.10001	-9.64828	-358.98110
183.20001	-9.65219	-358.97690
183.30001	-9.65656	-359.02005
183.40001	-9.66141	-359.08487
183.50001	-9.66750	-359.20051
183.60001	-9.67609	-359.46125
183.70001	-9.68000	-359.49108
183.80001	-9.68438	-359.50983
183.90001	-9.69000	-359.60972
184.00001	-9.69875	-359.81759
184.10001	-9.70297	-359.95957
184.20001	-9.70547	-359.87282
184.30001	-9.70937	-359.88459
184.40001	-9.71375	-359.93966
184.50001	-9.71875	-360.01927
184.60001	-9.72484	-360.16458
184.70001	-9.73359	-360.41838
184.80001	-9.73688	-360.44955
184.90001	-9.74031	-360.42100
185.00001	-9.74500	-360.48147
185.10001	-9.75125	-360.61057
185.20001	-9.75844	-360.85016
185.30001	-9.76203	-360.84068
185.40001	-9.76594	-360.85036
185.50001	-9.77047	-360.91051
185.60001	-9.77563	-360.98903
185.70001	-9.78156	-361.12496
185.80001	-9.79031	-361.38019
185.90001	-9.79406	-361.44349
186.00001	-9.79750	-361.40859
186.10001	-9.80203	-361.45839
186.20001	-9.80812	-361.58001
186.30001	-9.81500	-361.80401
186.40001	-9.81859	-361.79554
186.50001	-9.82266	-361.81188
186.60001	-9.82734	-361.86597
186.70001	-9.83266	-361.96741
186.80001	-9.83875	-362.09133
186.90001	-9.84625	-362.31792
187.00001	-9.84969	-362.32778
187.10001	-9.85375	-362.32585
187.20001	-9.85875	-362.39660
187.30001	-9.86484	-362.52195
187.40001	-9.87187	-362.75071
187.50001	-9.87578	-362.76653
187.60001	-9.87969	-362.77938
187.70001	-9.88422	-362.82140
187.80001	-9.88938	-362.90666
187.90001	-9.89516	-363.02346
188.00001	-9.90281	-363.26566
188.10001	-9.90641	-363.26537
188.20001	-9.91047	-363.27121
188.30001	-9.91547	-363.34923
188.40001	-9.92109	-363.47124
188.50001	-9.92781	-363.64865
188.60001	-9.93188	-363.67613
188.70001	-9.93609	-363.68853
188.80001	-9.94094	-363.75442
188.90001	-9.94641	-363.84913
189.00001	-9.95266	-363.98461
189.10001	-9.95984	-364.20923
189.20001	-9.96312	-364.17609
189.30001	-9.96703	-364.17747
189.40001	-9.97203	-364.24553
189.50001	-9.97781	-364.38039
189.60001	-9.98531	-364.61273
189.70001	-9.98906	-364.61291
189.80001	-9.99297	-364.61371
189.90001	-9.99781	-364.68765
190.00001	-10.00344	-364.79339
190.10001	-10.00891	-364.89362
190.20001	-10.01578	-365.06963
190.30001	-10.01969	-365.08495
190.40001	-10.02406	-365.10918
190.50001	-10.02938	-365.20460
190.60001	-10.03516	-365.32128
190.70001	-10.04203	-365.50379
190.80001	-10.04609	-365.53288
190.90001	-10.05000	-365.52030
191.00001	-10.05422	-365.55246
191.10001	-10.05938	-365.63161
191.20001	-10.06516	-365.76048
191.30001	-10.07266	-365.96739
191.40001	-10.07656	-365.99481
191.50001	-10.08094	-366.00226
191.60001	-10.08625	-366.08991
191.70001	-10.09203	-366.20313
191.80001	-10.09906	-366.39139
191.90001	-10.10281	-366.40820
192.00001	-10.10688	-366.41225
192.10001	-10.11141	-366.46542
192.20001	-10.11656	-366.55802
192.30001	-10.12266	-366.67934
192.40001	-10.12984	-366.89621
192.50001	-10.13312	-366.87163
192.60001	-10.13734	-366.87025
192.70001	-10.14219	-366.93859
192.80001	-10.14828	-367.06352
192.90001	-10.15609	-367.29914
193.00001	-10.16031	-367.34912
193.10001	-10.16391	-367.30966
193.20001	-10.16859	-367.34557
193.30001	-10.17391	-367.43376
193.40001	-10.17969	-367.53586
193.50001	-10.18609	-367.70758
193.60001	-10.18984	-367.67095
193.70001	-10.19375	-367.63999
193.80001	-10.19844	-367.68135
193.90001	-10.20453	-367.78221
194.00001	-10.21234	-367.99431
194.10001	-10.21656	-367.98778
194.20001	-10.22047	-367.95568
194.30001	-10.22469	-367.97228
194.40001	-10.22953	-368.03004
194.50001	-10.23484	-368.12630
194.60001	-10.24234	-368.30983
194.70001	-10.24641	-368.35706
194.80001	-10.25063	-368.34207
194.90001	-10.25563	-368.40913
195.00001	-10.26125	-368.49806
195.10001	-10.26734	-368.62177
195.20001	-10.27203	-368.67896
195.30001	-10.27625	-368.68870
195.40001	-10.28094	-368.72530
195.50001	-10.28625	-368.81274
195.60001	-10.29250	-368.93663
195.70001	-10.30078	-369.19007
195.80001	-10.30406	-369.14444
195.90001	-10.30781	-369.11136
196.00001	-10.31234	-369.15433
196.10001	-10.31797	-369.24937
196.20001	-10.32484	-369.44517
196.30001	-10.32891	-369.45254
196.40001	-10.33297	-369.45051
196.50001	-10.33719	-369.46809
196.60001	-10.34234	-369.52698
196.70001	-10.34813	-369.64557
196.80001	-10.35547	-369.80179
196.90001	-10.36063	-369.92648
197.00001	-10.36422	-369.88288
197.10001	-10.36906	-369.91414
197.20001	-10.37531	-370.04268
197.30001	-10.38375	-370.29827
197.40001	-10.38719	-370.27362
197.50001	-10.39063	-370.23216
197.60001	-10.39516	-370.26134
197.70001	-10.40016	-370.33364
197.80001	-10.40563	-370.43172
197.90001	-10.41313	-370.61405
198.00001	-10.41781	-370.72480
198.10001	-10.42141	-370.65858
198.20001	-10.42625	-370.70012
198.30001	-10.43172	-370.79933
198.40001	-10.43859	-370.97111
198.50001	-10.44266	-370.99060
198.60001	-10.44672	-370.98148
198.70001	-10.45125	-371.02965
198.80001	-10.45609	-371.08198
198.90001	-10.46156	-371.16140
199.00001	-10.46906	-371.32338
199.10001	-10.47375	-371.41293
199.20001	-10.47750	-371.36444
199.30001	-10.48203	-371.39595
199.40001	-10.48750	-371.47635
199.50001	-10.49500	-371.66885
199.60001	-10.49953	-371.71739
199.70001	-10.50359	-371.69302
[truncated: 9,218 more rows]
