# Supplementary material for: Strengthening of 3D Printed Fused Deposition Manufactured Parts Using the Fill Compositing Technique
Source: PLoS One. 2015 Apr 16;10(4):e0122915. doi: 10.1371/journal.pone.0122915 (PMC4400136; doi:10.1371/journal.pone.0122915)
Supplement: S1 File — This is the raw data and information on all the samples presented in this manuscript. (ZIP) [file pone.0122915.s001.zip › Specimen_RawData_65.csv]

Time	Extension	Load
(sec)	(mm)	(N)
0.00000	-0.06266	-0.05944
0.10000	-0.06266	-0.06246
0.20000	-0.06344	-0.06652
0.30000	-0.06703	-0.06731
0.35200	-0.07703	-0.07100
0.45200	-0.08547	-0.07314
0.55200	-0.09250	-0.06370
0.65200	-0.09781	-0.07306
0.75200	-0.10188	-0.06614
0.85200	-0.10594	-0.07015
0.95200	-0.11062	-0.06845
1.05200	-0.11578	-0.06793
1.15200	-0.12172	-0.06721
1.25200	-0.12828	-0.06461
1.35200	-0.13234	-0.07572
1.45200	-0.13672	-0.06737
1.55200	-0.14156	-0.06786
1.65200	-0.14719	-0.07023
1.75200	-0.15375	-0.06590
1.85200	-0.15875	-0.06975
1.95200	-0.16297	-0.06906
2.05200	-0.16750	-0.07174
2.15200	-0.17266	-0.07133
2.25200	-0.17875	-0.06965
2.35200	-0.18484	-0.06299
2.45200	-0.18875	-0.07367
2.55200	-0.19297	-0.06872
2.65200	-0.19750	-0.06939
2.75200	-0.20281	-0.07013
2.85200	-0.20984	-0.06544
2.95200	-0.21500	-0.06651
3.05200	-0.21906	-0.06743
3.15200	-0.22375	-0.06176
3.25200	-0.22891	-0.06894
3.35200	-0.23469	-0.06605
3.45200	-0.24172	-0.06501
3.55200	-0.24578	-0.06732
3.65200	-0.25000	-0.06494
3.75200	-0.25500	-0.06136
3.85200	-0.26047	-0.07004
3.95200	-0.26734	-0.07018
4.05200	-0.27203	-0.05900
4.15200	-0.27641	-0.06305
4.25200	-0.28078	-0.06768
4.35200	-0.28594	-0.06686
4.45200	-0.29156	-0.06864
4.55200	-0.29891	-0.06437
4.65200	-0.30281	-0.06620
4.75200	-0.30656	-0.06646
4.85200	-0.31156	-0.06167
4.95200	-0.31750	-0.06862
5.05200	-0.32469	-0.06559
5.15200	-0.32891	-0.07318
5.25200	-0.33313	-0.06642
5.35200	-0.33766	-0.06691
5.45200	-0.34281	-0.06165
5.55200	-0.34844	-0.06320
5.65200	-0.35469	-0.06900
5.75200	-0.35922	-0.06476
5.85200	-0.36313	-0.06602
5.95200	-0.36781	-0.06579
6.05200	-0.37344	-0.07046
6.15200	-0.38094	-0.06458
6.25200	-0.38547	-0.06754
6.35200	-0.38922	-0.06709
6.45200	-0.39328	-0.06426
6.55200	-0.39813	-0.06886
6.65200	-0.40313	-0.06554
6.75200	-0.40938	-0.07322
6.85200	-0.41672	-0.06351
6.95200	-0.42109	-0.06591
7.05200	-0.42672	-0.06319
7.15200	-0.43422	-0.06874
7.25200	-0.44141	-0.06465
7.35200	-0.44328	-0.07291
7.45200	-0.44719	-0.06939
7.55200	-0.45172	-0.06795
7.65200	-0.45625	-0.06583
7.75200	-0.46156	-0.06486
7.85200	-0.46906	-0.06488
7.95200	-0.47359	-0.06577
8.05200	-0.47750	-0.07185
8.15200	-0.48234	-0.06867
8.25200	-0.48797	-0.06696
8.35200	-0.49547	-0.07085
8.45200	-0.49984	-0.06241
8.55200	-0.50406	-0.06479
8.65200	-0.50859	-0.06617
8.75200	-0.51344	-0.07181
8.85200	-0.51891	-0.06976
8.95200	-0.52625	-0.06388
9.05200	-0.53000	-0.06123
9.15200	-0.53391	-0.06403
9.25200	-0.53875	-0.06922
9.35200	-0.54453	-0.16028
9.45200	-0.55188	-0.37971
9.55200	-0.55609	-0.53613
9.65200	-0.55984	-0.64968
9.75200	-0.56438	-0.79596
9.85200	-0.56937	-0.96269
9.95200	-0.57531	-1.16105
10.05200	-0.58312	-1.42981
10.15200	-0.58703	-1.59701
10.25200	-0.59109	-1.72608
10.35200	-0.59563	-1.88495
10.45200	-0.60125	-2.06877
10.55200	-0.60828	-2.31479
10.65200	-0.61266	-2.49351
10.75200	-0.61672	-2.62709
10.85200	-0.62125	-2.79210
10.95200	-0.62641	-2.97179
11.05200	-0.63219	-3.17709
11.15200	-0.63922	-3.42539
11.25200	-0.64344	-3.59920
11.35200	-0.64766	-3.73490
11.45200	-0.65234	-3.89754
11.55200	-0.65797	-4.10223
11.65200	-0.66469	-4.33263
11.75200	-0.66969	-4.56452
11.85200	-0.67375	-4.71155
11.95200	-0.67844	-4.88687
12.05200	-0.68328	-5.07317
12.15200	-0.68922	-5.29979
12.25200	-0.69672	-5.60264
12.35200	-0.70031	-5.77722
12.45200	-0.70438	-5.92632
12.55200	-0.70953	-6.12819
12.65200	-0.71547	-6.35773
12.75200	-0.72219	-6.62930
12.85200	-0.72672	-6.84274
12.95200	-0.73063	-6.99707
13.05200	-0.73516	-7.18141
13.15200	-0.74000	-7.37989
13.25200	-0.74547	-7.60095
13.35200	-0.75281	-7.89493
13.45200	-0.75703	-8.09354
13.55200	-0.76078	-8.25629
13.65200	-0.76547	-8.43702
13.75200	-0.77109	-8.65701
13.85200	-0.77813	-8.94503
13.95200	-0.78344	-9.20487
14.05200	-0.78766	-9.37755
14.15200	-0.79234	-9.57079
14.25200	-0.79750	-9.78119
14.35200	-0.80297	-10.00994
14.45200	-0.80938	-10.28387
14.55200	-0.81344	-10.46605
14.65200	-0.81750	-10.64157
14.75200	-0.82219	-10.83585
14.85200	-0.82750	-11.03991
14.95200	-0.83437	-11.32022
15.05200	-0.83938	-11.54695
15.15200	-0.84328	-11.72416
15.25200	-0.84797	-11.91053
15.35200	-0.85328	-12.12474
15.45200	-0.85906	-12.36774
15.55200	-0.86609	-12.65616
15.65200	-0.87047	-12.87696
15.75200	-0.87469	-13.04565
15.85200	-0.87969	-13.25219
15.95200	-0.88531	-13.48290
16.05200	-0.89250	-13.78357
16.15200	-0.89750	-14.03156
16.25200	-0.90125	-14.19048
16.35200	-0.90562	-14.38709
16.45200	-0.91062	-14.60197
16.55200	-0.91625	-14.84350
16.65200	-0.92344	-15.14067
16.75200	-0.92734	-15.34580
16.85200	-0.93141	-15.51372
16.95200	-0.93625	-15.71916
17.05200	-0.94234	-15.96989
17.15200	-0.94906	-16.27688
17.25200	-0.95359	-16.49961
17.35200	-0.95750	-16.66894
17.45200	-0.96188	-16.85083
17.55200	-0.96672	-17.06308
17.65200	-0.97250	-17.30424
17.75200	-0.97969	-17.61724
17.85200	-0.98422	-17.84981
17.95200	-0.98828	-18.02394
18.05200	-0.99281	-18.22223
18.15200	-0.99781	-18.43720
18.25200	-1.00406	-18.70461
18.35200	-1.00938	-18.95079
18.45200	-1.01344	-19.12618
18.55200	-1.01797	-19.31912
18.65200	-1.02281	-19.53274
18.75200	-1.02828	-19.76359
18.85200	-1.03484	-20.02376
18.95200	-1.04094	-20.33108
19.05200	-1.04516	-20.50190
19.15200	-1.04969	-20.69202
19.25200	-1.05484	-20.91151
19.35200	-1.06125	-21.16509
19.45200	-1.06688	-21.43364
19.55200	-1.07094	-21.61415
19.65200	-1.07531	-21.80709
19.75200	-1.08031	-22.01867
19.85200	-1.08594	-22.24881
19.95200	-1.09266	-22.52255
20.05200	-1.09750	-22.77052
20.15200	-1.10156	-22.93121
20.25200	-1.10625	-23.13289
20.35200	-1.11172	-23.35302
20.45200	-1.11844	-23.62457
20.55200	-1.12359	-23.87596
20.65200	-1.12766	-24.04564
20.75200	-1.13187	-24.22381
20.85200	-1.13688	-24.42412
20.95200	-1.14266	-24.66977
21.05200	-1.15078	-25.00778
21.15200	-1.15484	-25.22614
21.25200	-1.15844	-25.37340
21.35200	-1.16313	-25.57199
21.45200	-1.16906	-25.81949
21.55200	-1.17578	-26.10984
21.65200	-1.18031	-26.31943
21.75200	-1.18422	-26.49271
21.85200	-1.18844	-26.68228
21.95200	-1.19328	-26.88989
22.05200	-1.19859	-27.10399
22.15200	-1.20547	-27.38007
22.25200	-1.21063	-27.63566
22.35200	-1.21438	-27.78503
22.45200	-1.21875	-27.97430
22.55200	-1.22391	-28.17985
22.65200	-1.23047	-28.42892
22.75200	-1.23625	-28.71417
22.85200	-1.24047	-28.87910
22.95200	-1.24500	-29.05722
23.05200	-1.25031	-29.26741
23.15200	-1.25594	-29.51107
23.25200	-1.26391	-29.82869
23.35200	-1.26875	-30.08530
23.45200	-1.27234	-30.21872
23.55200	-1.27719	-30.43087
23.65200	-1.28297	-30.67078
23.75200	-1.29094	-30.99475
23.85200	-1.29562	-31.25121
23.95200	-1.29859	-31.37404
24.05200	-1.30266	-31.54938
24.15200	-1.30750	-31.75858
24.25200	-1.31266	-31.97855
24.35200	-1.32016	-32.28190
24.45200	-1.32516	-32.53792
24.55200	-1.32875	-32.69127
24.65200	-1.33328	-32.88040
24.75200	-1.33844	-33.10481
24.85200	-1.34563	-33.39373
24.95200	-1.35141	-33.69467
25.05200	-1.35500	-33.84883
25.15200	-1.35969	-34.06221
25.25200	-1.36469	-34.28474
25.35200	-1.37016	-34.51591
25.45200	-1.37703	-34.80826
25.55200	-1.38172	-35.04763
25.65200	-1.38547	-35.20975
25.75200	-1.39016	-35.42121
25.85200	-1.39547	-35.65263
25.95200	-1.40234	-35.94647
26.05200	-1.40734	-36.19723
26.15200	-1.41125	-36.37005
26.25200	-1.41562	-36.56076
26.35200	-1.42047	-36.77139
26.45200	-1.42578	-37.00775
26.55200	-1.43312	-37.28894
26.65200	-1.43859	-37.57176
26.75200	-1.44250	-37.73068
26.85200	-1.44703	-37.93947
26.95200	-1.45234	-38.15615
27.05200	-1.45938	-38.45133
27.15200	-1.46422	-38.69744
27.25200	-1.46797	-38.84593
27.35200	-1.47219	-39.03404
27.45200	-1.47719	-39.24563
27.55200	-1.48266	-39.47956
27.65200	-1.48938	-39.74994
27.75200	-1.49500	-40.04055
27.85200	-1.49906	-40.20162
27.95200	-1.50375	-40.39693
28.05200	-1.50906	-40.63100
28.15200	-1.51563	-40.89495
28.25200	-1.52094	-41.16463
28.35200	-1.52500	-41.33370
28.45200	-1.52922	-41.52019
28.55200	-1.53422	-41.73668
28.65200	-1.53953	-41.97746
28.75200	-1.54687	-42.27177
28.85200	-1.55172	-42.53282
28.95200	-1.55531	-42.66642
29.05200	-1.56000	-42.87945
29.15200	-1.56547	-43.11001
29.25200	-1.57250	-43.41440
29.35200	-1.57797	-43.68716
29.45200	-1.58188	-43.84882
29.55200	-1.58641	-44.03747
29.65200	-1.59125	-44.25556
29.75200	-1.59609	-44.46513
29.85200	-1.60234	-44.72206
29.95200	-1.60828	-45.00170
30.05200	-1.61203	-45.16854
30.15200	-1.61656	-45.35245
30.25200	-1.62203	-45.58326
30.35200	-1.62938	-45.88540
30.45200	-1.63484	-46.16349
30.55200	-1.63859	-46.32196
30.65200	-1.64297	-46.50931
30.75200	-1.64797	-46.72703
30.85200	-1.65344	-46.96873
30.95200	-1.66000	-47.23840
31.05200	-1.66594	-47.53155
31.15200	-1.66953	-47.68371
31.25200	-1.67391	-47.85941
31.35200	-1.67906	-48.10322
31.45200	-1.68563	-48.37278
31.55200	-1.69156	-48.66704
31.65200	-1.69563	-48.84023
31.75200	-1.70016	-49.03285
31.85200	-1.70531	-49.26386
31.95200	-1.71094	-49.52027
32.05200	-1.71797	-49.83482
32.15200	-1.72250	-50.07792
32.25200	-1.72609	-50.21941
32.35200	-1.73078	-50.42884
32.45200	-1.73641	-50.69458
32.55200	-1.74266	-50.96338
32.65200	-1.74781	-51.21170
32.75200	-1.75203	-51.39651
32.85200	-1.75625	-51.59304
32.95200	-1.76141	-51.80788
33.05200	-1.76750	-52.09357
33.15200	-1.77594	-52.46615
33.25200	-1.77969	-52.68507
33.35200	-1.78281	-52.81321
33.45200	-1.78750	-53.02948
33.55200	-1.79266	-53.27220
33.65200	-1.79891	-53.54890
33.75200	-1.80406	-53.81557
33.85200	-1.80844	-54.00746
33.95200	-1.81312	-54.21147
34.05200	-1.81828	-54.45175
34.15200	-1.82359	-54.69649
34.25200	-1.83047	-54.98930
34.35200	-1.83531	-55.25753
34.45200	-1.83922	-55.41541
34.55200	-1.84359	-55.61251
34.65200	-1.84859	-55.84465
34.75200	-1.85500	-56.11591
34.85200	-1.86094	-56.41669
34.95200	-1.86516	-56.59076
35.05200	-1.86938	-56.78431
35.15200	-1.87422	-56.98749
35.25200	-1.87969	-57.23318
35.35200	-1.88656	-57.51235
35.45200	-1.89203	-57.79518
35.55200	-1.89609	-57.95411
35.65200	-1.90078	-58.15977
35.75200	-1.90609	-58.37861
35.85200	-1.91250	-58.62238
35.95200	-1.91875	-58.92728
36.05200	-1.92266	-59.08774
36.15200	-1.92672	-59.27126
36.25200	-1.93125	-59.48683
36.35200	-1.93625	-59.71063
36.45200	-1.94297	-59.96828
36.55200	-1.94891	-60.28487
36.65200	-1.95281	-60.44026
36.75200	-1.95734	-60.65211
36.85200	-1.96266	-60.88967
36.95200	-1.96859	-61.13916
37.05200	-1.97484	-61.43054
37.15200	-1.97891	-61.61142
37.25200	-1.98344	-61.80741
37.35200	-1.98844	-62.04896
37.45200	-1.99422	-62.29444
37.55200	-2.00219	-62.63016
37.65200	-2.00672	-62.88092
37.75200	-2.01000	-63.00122
37.85200	-2.01422	-63.20002
37.95200	-2.01922	-63.44305
38.05200	-2.02562	-63.72381
38.15200	-2.03141	-64.00349
38.25200	-2.03531	-64.17017
38.35200	-2.03938	-64.35023
38.45200	-2.04406	-64.54906
38.55200	-2.04906	-64.77896
38.65200	-2.05500	-65.02172
38.75200	-2.06125	-65.31526
38.85200	-2.06531	-65.46559
38.95200	-2.06984	-65.65876
39.05200	-2.07516	-65.87412
39.15200	-2.08203	-66.15014
39.25200	-2.08844	-66.47603
39.35200	-2.09188	-66.58746
39.45200	-2.09609	-66.75237
39.55200	-2.10109	-66.95328
39.65200	-2.10656	-67.18885
39.75200	-2.11359	-67.44880
39.85200	-2.12062	-67.80222
39.95200	-2.12406	-67.91567
40.05200	-2.12859	-68.09957
40.15200	-2.13391	-68.32702
40.25200	-2.14125	-68.63366
40.35200	-2.14625	-68.89941
40.45200	-2.14969	-69.03602
40.55200	-2.15391	-69.21255
40.65200	-2.15859	-69.40629
40.75200	-2.16375	-69.63397
40.85200	-2.17016	-69.89311
40.95200	-2.17578	-70.17765
41.05200	-2.17969	-70.32336
41.15200	-2.18437	-70.51778
41.25200	-2.19000	-70.76701
41.35200	-2.19766	-71.09314
41.45200	-2.20234	-71.34018
41.55200	-2.20594	-71.48429
41.65200	-2.21016	-71.65114
41.75200	-2.21500	-71.85971
41.85200	-2.22031	-72.09046
41.95200	-2.22703	-72.37059
42.05200	-2.23375	-72.71785
42.15200	-2.23688	-72.83264
42.25200	-2.24109	-73.00108
42.35200	-2.24609	-73.22081
42.45200	-2.25250	-73.49627
42.55200	-2.25844	-73.78827
42.65200	-2.26266	-73.95821
42.75200	-2.26688	-74.14383
42.85200	-2.27188	-74.36177
42.95200	-2.27750	-74.60116
43.05200	-2.28375	-74.87164
43.15200	-2.29063	-75.20194
43.25200	-2.29422	-75.35298
43.35200	-2.29859	-75.52308
43.45200	-2.30344	-75.73909
43.55200	-2.30937	-75.99307
43.65200	-2.31547	-76.30324
43.75200	-2.31953	-76.47079
43.85200	-2.32375	-76.64248
43.95200	-2.32859	-76.85578
44.05200	-2.33406	-77.09827
44.15200	-2.34078	-77.37079
44.25200	-2.34672	-77.68884
44.35200	-2.35031	-77.82322
44.45200	-2.35484	-78.00841
44.55200	-2.36016	-78.24072
44.65200	-2.36672	-78.52396
44.75200	-2.37266	-78.82687
44.85200	-2.37656	-78.98922
44.95200	-2.38094	-79.16447
45.05200	-2.38563	-79.38528
45.15200	-2.39078	-79.61444
45.25200	-2.39734	-79.87940
45.35200	-2.40359	-80.20955
45.45200	-2.40703	-80.34507
45.55200	-2.41141	-80.53047
45.65200	-2.41656	-80.74987
45.75200	-2.42313	-81.02152
45.85200	-2.42891	-81.32762
45.95200	-2.43297	-81.49897
46.05200	-2.43734	-81.67723
46.15200	-2.44219	-81.89588
46.25200	-2.44734	-82.12535
46.35200	-2.45406	-82.38576
46.45200	-2.46016	-82.72697
46.55200	-2.46375	-82.86255
46.65200	-2.46781	-83.01885
46.75200	-2.47281	-83.24269
46.85200	-2.47938	-83.52161
46.95200	-2.48609	-83.85573
47.05200	-2.49000	-84.02444
47.15200	-2.49422	-84.20078
47.25200	-2.49906	-84.40406
47.35200	-2.50453	-84.64178
47.45200	-2.51078	-84.89469
47.55200	-2.51688	-85.20918
47.65200	-2.52063	-85.36983
47.75200	-2.52531	-85.56010
47.85200	-2.53063	-85.80685
47.95200	-2.53719	-86.07911
48.05200	-2.54391	-86.42980
48.15200	-2.54734	-86.59273
48.25200	-2.55156	-86.76478
48.35200	-2.55625	-86.97877
48.45200	-2.56109	-87.19788
48.55200	-2.56734	-87.45690
48.65200	-2.57344	-87.78330
48.75200	-2.57719	-87.93534
48.85200	-2.58188	-88.12758
48.95200	-2.58766	-88.38157
49.05200	-2.59516	-88.73143
49.15200	-2.60047	-89.01007
49.25200	-2.60406	-89.20031
49.35200	-2.60828	-89.37816
49.45200	-2.61281	-89.59442
49.55200	-2.61750	-89.80669
49.65200	-2.62281	-90.03958
49.75200	-2.62938	-90.34470
49.85200	-2.63375	-90.54913
49.95200	-2.63859	-90.74093
50.05200	-2.64391	-90.98767
50.15200	-2.65031	-91.28056
50.25200	-2.65609	-91.56651
50.35200	-2.66016	-91.74942
50.45200	-2.66438	-91.92664
50.55200	-2.66922	-92.13987
50.65200	-2.67469	-92.39994
50.75200	-2.68094	-92.66081
50.85200	-2.68625	-92.93570
50.95200	-2.69031	-93.10474
51.05200	-2.69484	-93.29721
51.15200	-2.69969	-93.50982
51.25200	-2.70563	-93.76433
51.35200	-2.71219	-94.07248
51.45200	-2.71656	-94.27246
51.55200	-2.72063	-94.43603
51.65200	-2.72547	-94.64569
51.75200	-2.73078	-94.87500
51.85200	-2.73703	-95.13719
51.95200	-2.74359	-95.46918
52.05200	-2.74750	-95.62881
52.15200	-2.75156	-95.79524
52.25200	-2.75641	-96.00274
52.35200	-2.76219	-96.24472
52.45200	-2.76844	-96.52916
52.55200	-2.77312	-96.73212
52.65200	-2.77766	-96.91560
52.75200	-2.78234	-97.11648
52.85200	-2.78734	-97.32196
52.95200	-2.79328	-97.56809
53.05200	-2.79984	-97.87442
53.15200	-2.80375	-98.03452
53.25200	-2.80781	-98.19436
53.35200	-2.81250	-98.37899
53.45200	-2.81875	-98.62909
53.55200	-2.82656	-98.99913
53.65200	-2.83078	-99.18129
53.75200	-2.83500	-99.35252
53.85200	-2.83984	-99.55609
53.95200	-2.84531	-99.77924
54.05200	-2.85094	-100.03492
54.15200	-2.85766	-100.32446
54.25200	-2.86109	-100.49535
54.35200	-2.86547	-100.66224
54.45200	-2.87031	-100.87337
54.55200	-2.87625	-101.11284
54.65200	-2.88281	-101.42233
54.75200	-2.88703	-101.59577
54.85200	-2.89109	-101.76549
54.95200	-2.89578	-101.95065
55.05200	-2.90094	-102.17728
55.15200	-2.90672	-102.41660
55.25200	-2.91391	-102.72250
55.35200	-2.91781	-102.92345
55.45200	-2.92188	-103.07510
55.55200	-2.92672	-103.26179
55.65200	-2.93234	-103.48986
55.75200	-2.93969	-103.82141
55.85200	-2.94391	-104.01976
55.95200	-2.94813	-104.18017
56.05200	-2.95281	-104.38076
56.15200	-2.95812	-104.60179
56.25200	-2.96469	-104.85642
56.35200	-2.97266	-105.26790
56.45200	-2.97547	-105.36393
56.55200	-2.97953	-105.51117
56.65200	-2.98469	-105.73620
56.75200	-2.99109	-105.99934
56.85200	-2.99750	-106.33799
56.95200	-3.00109	-106.49273
57.05200	-3.00516	-106.64869
57.15200	-3.00969	-106.84627
57.25200	-3.01516	-107.07172
57.35200	-3.02109	-107.31857
57.45200	-3.02781	-107.65991
57.55200	-3.03156	-107.82308
57.65200	-3.03578	-107.99235
57.75200	-3.04094	-108.21014
57.85200	-3.04672	-108.46409
57.95200	-3.05312	-108.76857
58.05200	-3.05719	-108.94524
58.15200	-3.06156	-109.12193
58.25200	-3.06625	-109.32034
58.35200	-3.07156	-109.55311
58.45200	-3.07844	-109.83629
58.55200	-3.08469	-110.17383
58.65200	-3.08813	-110.31841
58.75200	-3.09250	-110.49610
58.85200	-3.09766	-110.70950
58.95200	-3.10375	-110.96770
59.05200	-3.11047	-111.30063
59.15200	-3.11422	-111.45896
59.25200	-3.11828	-111.62662
59.35200	-3.12313	-111.83871
59.45200	-3.12859	-112.07841
59.55200	-3.13516	-112.34331
59.65200	-3.14156	-112.68520
59.75200	-3.14484	-112.81995
59.85200	-3.14906	-112.97916
59.95200	-3.15406	-113.20121
60.05200	-3.15984	-113.45845
60.15200	-3.16672	-113.75926
60.25200	-3.17094	-113.98227
60.35200	-3.17516	-114.14973
60.45200	-3.17984	-114.34257
60.55200	-3.18516	-114.56666
60.65200	-3.19156	-114.83893
60.75200	-3.19844	-115.18533
60.85200	-3.20203	-115.34914
60.95200	-3.20609	-115.51360
61.05200	-3.21125	-115.74241
61.15200	-3.21719	-116.00157
61.25200	-3.22391	-116.31538
61.35200	-3.22766	-116.50792
61.45200	-3.23172	-116.66240
61.55200	-3.23641	-116.87201
61.65200	-3.24156	-117.10758
61.75200	-3.24750	-117.36491
61.85200	-3.25453	-117.68704
61.95200	-3.25828	-117.87222
62.05200	-3.26250	-118.03687
62.15200	-3.26750	-118.23540
62.25200	-3.27297	-118.46965
62.35200	-3.28000	-118.79201
62.45200	-3.28437	-118.99421
62.55200	-3.28859	-119.16666
62.65200	-3.29328	-119.37074
62.75200	-3.29859	-119.59188
62.85200	-3.30453	-119.84391
62.95200	-3.31125	-120.16458
63.05200	-3.31500	-120.33545
63.15200	-3.31906	-120.49603
63.25200	-3.32391	-120.69675
63.35200	-3.32984	-120.94963
63.45200	-3.33734	-121.29154
63.55200	-3.34125	-121.47123
63.65200	-3.34500	-121.63002
63.75200	-3.34969	-121.81702
63.85200	-3.35500	-122.03573
63.95200	-3.36078	-122.29404
64.05200	-3.36828	-122.62191
64.15200	-3.37234	-122.82907
64.25200	-3.37656	-122.99364
64.35200	-3.38156	-123.19186
64.45200	-3.38766	-123.44635
64.55200	-3.39375	-123.74140
64.65200	-3.39813	-123.93954
64.75200	-3.40234	-124.10787
64.85200	-3.40750	-124.32430
64.95200	-3.41328	-124.57511
65.05200	-3.42016	-124.87897
65.15200	-3.42562	-125.17489
65.25200	-3.42859	-125.30364
65.35200	-3.43281	-125.47074
65.45200	-3.43750	-125.67650
65.55200	-3.44312	-125.91577
65.65200	-3.44969	-126.21878
65.75200	-3.45438	-126.44292
65.85200	-3.45891	-126.63575
65.95200	-3.46359	-126.83877
66.05200	-3.46891	-127.05800
66.15200	-3.47469	-127.30743
66.25200	-3.48203	-127.64378
66.35200	-3.48563	-127.83732
66.45200	-3.48969	-127.99668
66.55200	-3.49437	-128.19797
66.65200	-3.49984	-128.43069
66.75200	-3.50688	-128.74013
66.85200	-3.51156	-128.97955
66.95200	-3.51563	-129.13620
67.05200	-3.52031	-129.34251
67.15200	-3.52578	-129.57858
67.25200	-3.53172	-129.85858
67.35200	-3.53875	-130.16671
67.45200	-3.54250	-130.36811
67.55200	-3.54656	-130.51485
67.65200	-3.55141	-130.72327
67.75200	-3.55672	-130.95671
67.85200	-3.56312	-131.23006
67.95200	-3.56797	-131.47205
68.05200	-3.57219	-131.64751
68.15200	-3.57672	-131.85409
68.25200	-3.58188	-132.06345
68.35200	-3.58766	-132.31452
68.45200	-3.59516	-132.64406
68.55200	-3.59875	-132.83616
68.65200	-3.60266	-132.98163
68.75200	-3.60734	-133.17914
68.85200	-3.61281	-133.39993
68.95200	-3.62047	-133.73019
69.05200	-3.62500	-133.96376
69.15200	-3.62906	-134.12073
69.25200	-3.63375	-134.31376
69.35200	-3.63844	-134.50550
69.45200	-3.64375	-134.73380
69.55200	-3.65109	-135.03030
69.65200	-3.65531	-135.24534
69.75200	-3.65969	-135.40867
69.85200	-3.66500	-135.63460
69.95200	-3.67125	-135.88826
70.05200	-3.67797	-136.19965
70.15200	-3.68172	-136.37340
70.25200	-3.68594	-136.54053
70.35200	-3.69078	-136.74642
70.45200	-3.69578	-136.96064
70.55200	-3.70109	-137.17964
70.65200	-3.70875	-137.50775
70.75200	-3.71266	-137.70734
70.85200	-3.71672	-137.85399
70.95200	-3.72125	-138.04914
71.05200	-3.72672	-138.27874
71.15200	-3.73453	-138.61288
71.25200	-3.73859	-138.82986
71.35200	-3.74266	-138.98847
71.45200	-3.74734	-139.16953
71.55200	-3.75281	-139.40400
71.65200	-3.75938	-139.66049
71.75200	-3.76578	-139.97857
71.85200	-3.76922	-140.14167
71.95200	-3.77344	-140.30340
72.05200	-3.77812	-140.49977
72.15200	-3.78375	-140.72788
72.25200	-3.79047	-141.00340
72.35200	-3.79484	-141.21827
72.45200	-3.79859	-141.36772
72.55200	-3.80297	-141.53321
72.65200	-3.80812	-141.74072
72.75200	-3.81453	-141.99319
72.85200	-3.82313	-142.32513
72.95200	-3.82656	-142.43971
73.05200	-3.83062	-142.57106
73.15200	-3.83594	-142.79738
73.25200	-3.84234	-143.07953
73.35200	-3.84875	-143.38426
73.45200	-3.85234	-143.57346
73.55200	-3.85641	-143.74244
73.65200	-3.86109	-143.95526
73.75200	-3.86609	-144.18006
73.85200	-3.87188	-144.42426
73.95200	-3.87953	-144.77359
74.05200	-3.88313	-144.97264
74.15200	-3.88672	-145.11622
74.25200	-3.89109	-145.29726
74.35200	-3.89641	-145.51857
74.45200	-3.90391	-145.83281
74.55200	-3.90922	-146.12359
74.65200	-3.91359	-146.29355
74.75200	-3.91828	-146.48418
74.85200	-3.92344	-146.69082
74.95200	-3.92875	-146.89754
75.05200	-3.93563	-147.19720
75.15200	-3.93953	-147.38671
75.25200	-3.94359	-147.54987
75.35200	-3.94844	-147.75857
75.45200	-3.95422	-147.99377
75.55200	-3.96156	-148.34535
75.65200	-3.96563	-148.55185
75.75200	-3.96938	-148.71752
75.85200	-3.97391	-148.89820
75.95200	-3.97891	-149.11525
76.05200	-3.98484	-149.36306
76.15200	-3.99250	-149.70753
76.25200	-3.99641	-149.91367
76.35200	-4.00031	-150.07186
76.45200	-4.00484	-150.26596
76.55200	-4.01016	-150.47850
76.65200	-4.01719	-150.76593
76.75200	-4.02219	-151.00716
76.85200	-4.02641	-151.17438
76.95200	-4.03094	-151.36176
77.05200	-4.03609	-151.56095
77.15200	-4.04203	-151.81473
77.25200	-4.04969	-152.13676
77.35200	-4.05297	-152.30842
77.45200	-4.05672	-152.45542
77.55200	-4.06187	-152.66585
77.65200	-4.06781	-152.92042
77.75200	-4.07562	-153.27299
77.85200	-4.07969	-153.47946
77.95200	-4.08344	-153.63126
78.05200	-4.08781	-153.81348
78.15200	-4.09250	-154.01433
78.25200	-4.09797	-154.25491
78.35200	-4.10500	-154.53379
78.45200	-4.11016	-154.81630
78.55200	-4.11406	-154.96810
78.65200	-4.11891	-155.17183
78.75200	-4.12484	-155.40510
78.85200	-4.13219	-155.74017
78.95200	-4.13625	-155.94311
79.05200	-4.13984	-156.07385
79.15200	-4.14438	-156.26419
79.25200	-4.14922	-156.47115
79.35200	-4.15500	-156.71472
79.45200	-4.16219	-157.02197
79.55200	-4.16703	-157.28149
79.65200	-4.17078	-157.41888
79.75200	-4.17563	-157.59762
79.85200	-4.18078	-157.81899
79.95200	-4.18719	-158.08278
80.05200	-4.19187	-158.31628
80.15200	-4.19625	-158.50025
80.25200	-4.20094	-158.70221
80.35200	-4.20625	-158.92690
80.45200	-4.21344	-159.21555
80.55200	-4.22344	-159.69907
80.65200	-4.22531	-159.83793
80.75200	-4.22844	-159.94872
80.85200	-4.23328	-160.14618
80.95200	-4.23875	-160.39443
81.05200	-4.24484	-160.67444
81.15200	-4.24906	-160.88733
81.25200	-4.25297	-161.05396
81.35200	-4.25750	-161.23632
81.45200	-4.26266	-161.44912
81.55200	-4.26828	-161.69368
81.65200	-4.27516	-161.99647
81.75200	-4.27969	-162.23244
81.85200	-4.28406	-162.40796
81.95200	-4.28906	-162.62111
82.05200	-4.29500	-162.87154
82.15200	-4.30250	-163.20653
82.25200	-4.30641	-163.39253
82.35200	-4.31000	-163.53939
82.45200	-4.31453	-163.72608
82.55200	-4.31937	-163.94375
82.65200	-4.32500	-164.18643
82.75200	-4.33266	-164.51705
82.85200	-4.33703	-164.76034
82.95200	-4.34109	-164.91199
83.05200	-4.34594	-165.12206
83.15200	-4.35203	-165.37341
83.25200	-4.35922	-165.72095
83.35200	-4.36344	-165.92570
83.45200	-4.36750	-166.09557
83.55200	-4.37203	-166.30553
83.65200	-4.37703	-166.53317
83.75200	-4.38250	-166.76724
83.85200	-4.38953	-167.07948
83.95200	-4.39328	-167.28364
84.05200	-4.39703	-167.43204
84.15200	-4.40188	-167.63763
84.25200	-4.40719	-167.86577
84.35200	-4.41375	-168.15008
84.45200	-4.41938	-168.43775
84.55200	-4.42375	-168.61852
84.65200	-4.42844	-168.81621
84.75200	-4.43344	-169.02080
84.85200	-4.43859	-169.25921
84.95200	-4.44531	-169.53039
85.05200	-4.44984	-169.76728
85.15200	-4.45359	-169.91860
85.25200	-4.45813	-170.10264
85.35200	-4.46375	-170.32814
85.45200	-4.47156	-170.62934
85.55200	-4.47688	-170.92374
85.65200	-4.48063	-171.07104
85.75200	-4.48516	-171.25060
85.85200	-4.49016	-171.47021
85.95200	-4.49562	-171.69850
86.05200	-4.50281	-171.98659
86.15200	-4.50734	-172.22002
86.25200	-4.51141	-172.37404
86.35200	-4.51609	-172.56257
86.45200	-4.52078	-172.75384
86.55200	-4.52687	-172.98159
86.65200	-4.53250	-173.25932
86.75200	-4.53703	-173.43691
86.85200	-4.54172	-173.63432
86.95200	-4.54688	-173.83151
87.05200	-4.55266	-174.06566
87.15200	-4.56000	-174.36877
87.25200	-4.56359	-174.54828
87.35200	-4.56766	-174.69896
87.45200	-4.57234	-174.89953
87.55200	-4.57813	-175.12517
87.65200	-4.58563	-175.43402
87.75200	-4.59016	-175.66231
87.85200	-4.59375	-175.79533
87.95200	-4.59812	-175.95728
88.05200	-4.60281	-176.15116
88.15200	-4.60812	-176.35442
88.25200	-4.61594	-176.65161
88.35200	-4.62094	-176.93205
88.45200	-4.62469	-177.06220
88.55200	-4.62906	-177.23483
88.65200	-4.63438	-177.43389
88.75200	-4.64156	-177.69951
88.85200	-4.64594	-177.92164
88.95200	-4.64984	-178.06867
89.05200	-4.65422	-178.23607
89.15200	-4.65922	-178.43035
89.25200	-4.66469	-178.64449
89.35200	-4.67266	-178.92797
89.45200	-4.67813	-179.21446
89.55200	-4.68187	-179.34886
89.65200	-4.68656	-179.52967
89.75200	-4.69250	-179.77026
89.85200	-4.70141	-180.16398
89.95200	-4.70453	-180.33487
90.05200	-4.70781	-180.45226
90.15200	-4.71234	-180.62542
90.25200	-4.71766	-180.83884
90.35200	-4.72328	-181.06760
90.45200	-4.72969	-181.32788
90.55200	-4.73453	-181.57047
90.65200	-4.73828	-181.71892
90.75200	-4.74281	-181.90190
90.85200	-4.74813	-182.11803
90.95200	-4.75500	-182.39279
91.05200	-4.76031	-182.65268
91.15200	-4.76438	-182.81339
91.25200	-4.76844	-182.97446
91.35200	-4.77328	-183.17404
91.45200	-4.77875	-183.39725
91.55200	-4.78594	-183.67729
91.65200	-4.79203	-183.99175
91.75200	-4.79563	-184.13228
91.85200	-4.80031	-184.31847
91.95200	-4.80578	-184.53294
92.05200	-4.81281	-184.81548
92.15200	-4.81703	-185.03878
92.25200	-4.82078	-185.17530
92.35200	-4.82531	-185.36708
92.45200	-4.83031	-185.57616
92.55200	-4.83609	-185.81511
92.65200	-4.84344	-186.09908
92.75200	-4.84812	-186.35230
92.85200	-4.85156	-186.47969
92.95200	-4.85625	-186.66483
93.05200	-4.86172	-186.88878
93.15200	-4.86922	-187.18755
93.25200	-4.87406	-187.43877
93.35200	-4.87797	-187.60142
93.45200	-4.88266	-187.78765
93.55200	-4.88766	-187.99853
93.65200	-4.89297	-188.21059
93.75200	-4.90000	-188.50364
93.85200	-4.90422	-188.72055
93.95200	-4.90797	-188.86587
94.05200	-4.91266	-189.05652
94.15200	-4.91844	-189.28750
94.25200	-4.92656	-189.59233
94.35200	-4.93109	-189.85985
94.45200	-4.93453	-189.98979
94.55200	-4.93891	-190.16184
94.65200	-4.94359	-190.35646
94.75200	-4.94906	-190.58789
94.85200	-4.95672	-190.89240
94.95200	-4.96141	-191.13775
95.05200	-4.96547	-191.29214
95.15200	-4.97000	-191.47541
95.25200	-4.97531	-191.68968
95.35200	-4.98266	-191.97419
95.45200	-4.98750	-192.24471
95.55200	-4.99125	-192.38895
95.65200	-4.99563	-192.56578
95.75200	-5.00063	-192.77140
95.85200	-5.00656	-193.01109
95.95200	-5.01359	-193.31197
96.05200	-5.01797	-193.52436
96.15200	-5.02188	-193.67613
96.25200	-5.02703	-193.88318
96.35200	-5.03313	-194.13568
96.45200	-5.04125	-194.46105
96.55200	-5.04516	-194.70137
96.65200	-5.04828	-194.81702
96.75200	-5.05234	-194.98360
96.85200	-5.05703	-195.17100
96.95200	-5.06250	-195.39380
97.05200	-5.07031	-195.70738
97.15200	-5.07547	-195.98627
97.25200	-5.07906	-196.12999
97.35200	-5.08375	-196.31428
97.45200	-5.08938	-196.53969
97.55200	-5.09609	-196.82261
97.65200	-5.10094	-197.07163
97.75200	-5.10484	-197.23634
97.85200	-5.10922	-197.41078
97.95200	-5.11406	-197.61592
98.05200	-5.11922	-197.83846
98.15200	-5.12594	-198.10559
98.25200	-5.13156	-198.38780
98.35200	-5.13531	-198.54613
98.45200	-5.13969	-198.72224
98.55200	-5.14500	-198.93363
98.65200	-5.15203	-199.21772
98.75200	-5.15750	-199.49004
98.85200	-5.16156	-199.66507
98.95200	-5.16625	-199.84703
99.05200	-5.17125	-200.05643
99.15200	-5.17688	-200.30101
99.25200	-5.18422	-200.58849
99.35200	-5.18859	-200.83815
99.45200	-5.19250	-200.99272
99.55200	-5.19687	-201.17114
99.65200	-5.20203	-201.38024
99.75200	-5.20938	-201.66345
99.85200	-5.21437	-201.93440
99.95200	-5.21797	-202.08608
100.05200	-5.22219	-202.24583
100.15200	-5.22703	-202.44266
100.25200	-5.23234	-202.67169
100.35200	-5.23906	-202.93047
100.45200	-5.24453	-203.19971
100.55200	-5.24875	-203.37380
100.65200	-5.25359	-203.55859
100.75200	-5.25891	-203.77342
100.85200	-5.26500	-204.01560
100.95200	-5.27031	-204.26907
101.05200	-5.27453	-204.43754
101.15200	-5.27891	-204.62023
101.25200	-5.28391	-204.81287
101.35200	-5.28969	-205.04171
101.45200	-5.29734	-205.33296
101.55200	-5.30219	-205.59110
101.65200	-5.30531	-205.70588
101.75200	-5.30969	-205.87426
101.85200	-5.31500	-206.07571
101.95200	-5.32219	-206.33769
102.05200	-5.32813	-206.64355
102.15200	-5.33188	-206.79979
102.25200	-5.33609	-206.95512
102.35200	-5.34109	-207.15880
102.45200	-5.34641	-207.37468
102.55200	-5.35281	-207.61210
102.65200	-5.35891	-207.90008
102.75200	-5.36250	-208.04004
102.85200	-5.36688	-208.20695
102.95200	-5.37203	-208.41342
103.05200	-5.37875	-208.65871
103.15200	-5.38453	-208.93283
103.25200	-5.38844	-209.08287
103.35200	-5.39297	-209.25322
103.45200	-5.39828	-209.47216
103.55200	-5.40406	-209.70012
103.65200	-5.41063	-209.95851
103.75200	-5.41625	-210.23814
103.85200	-5.41953	-210.36668
103.95200	-5.42406	-210.52389
104.05200	-5.42875	-210.71315
104.15200	-5.43453	-210.93482
104.25200	-5.44109	-211.22216
104.35200	-5.44516	-211.39562
104.45200	-5.44953	-211.56262
104.55200	-5.45453	-211.75498
104.65200	-5.46000	-211.97580
104.75200	-5.46688	-212.23173
104.85200	-5.47187	-212.48466
104.95200	-5.47531	-212.60603
105.05200	-5.47969	-212.76598
105.15200	-5.48469	-212.96166
105.25200	-5.49172	-213.19638
105.35201	-5.49844	-213.51680
105.45201	-5.50219	-213.67173
105.55201	-5.50641	-213.82935
105.65201	-5.51125	-214.01258
105.75201	-5.51656	-214.22853
105.85201	-5.52500	-214.51288
105.95201	-5.53031	-214.83490
106.05201	-5.53359	-214.96359
106.15201	-5.53859	-215.15830
106.25201	-5.54422	-215.38219
106.35201	-5.55156	-215.67576
106.45201	-5.55516	-215.87680
106.55201	-5.55859	-216.01126
106.65201	-5.56313	-216.17652
106.75201	-5.56797	-216.38274
106.85201	-5.57391	-216.61776
106.95201	-5.58109	-216.89576
107.05201	-5.58578	-217.14108
107.15201	-5.58938	-217.26762
107.25201	-5.59359	-217.42918
107.35201	-5.59844	-217.62052
107.45201	-5.60562	-217.87672
107.55201	-5.61234	-218.22888
107.65201	-5.61594	-218.37473
107.75201	-5.62016	-218.52767
107.85201	-5.62516	-218.72626
107.95201	-5.63078	-218.95491
108.05201	-5.63812	-219.24616
108.15201	-5.64281	-219.49010
108.25201	-5.64656	-219.62821
108.35201	-5.65109	-219.80429
108.45201	-5.65641	-220.01722
108.55201	-5.66250	-220.25728
108.65201	-5.66844	-220.53002
108.75201	-5.67234	-220.69274
108.85201	-5.67672	-220.86881
108.95201	-5.68156	-221.05943
109.05201	-5.68719	-221.28281
109.15201	-5.69484	-221.57848
109.25201	-5.69984	-221.86019
109.35201	-5.70328	-221.97688
109.45201	-5.70766	-222.15731
109.55201	-5.71281	-222.35040
109.65201	-5.71906	-222.60466
109.75201	-5.72484	-222.87217
109.85201	-5.72891	-223.04626
109.95201	-5.73359	-223.22942
110.05201	-5.73859	-223.42782
110.15201	-5.74391	-223.64905
110.25201	-5.75016	-223.88574
110.35201	-5.75594	-224.15417
110.45201	-5.75969	-224.30882
110.55201	-5.76391	-224.47011
110.65201	-5.76906	-224.68396
110.75201	-5.77609	-224.94616
110.85201	-5.78219	-225.23393
110.95201	-5.78594	-225.38359
111.05201	-5.79000	-225.53314
111.15201	-5.79469	-225.72368
111.25201	-5.80016	-225.93361
111.35201	-5.80656	-226.16577
111.45201	-5.81250	-226.45046
111.55201	-5.81625	-226.60217
111.65201	-5.82109	-226.78038
111.75201	-5.82641	-226.99077
111.85201	-5.83328	-227.23956
111.95201	-5.83891	-227.52400
112.05201	-5.84281	-227.66994
112.15201	-5.84688	-227.82260
112.25201	-5.85156	-228.00371
112.35201	-5.85703	-228.22383
112.45201	-5.86453	-228.50376
112.55201	-5.87047	-228.81524
112.65201	-5.87375	-228.93709
112.75201	-5.87812	-229.09611
112.85201	-5.88313	-229.29546
112.95201	-5.88859	-229.50016
113.05201	-5.89438	-229.75112
113.15201	-5.89891	-229.94511
113.25201	-5.90328	-230.10504
113.35201	-5.90813	-230.29993
113.45201	-5.91375	-230.51013
113.55201	-5.92141	-230.80008
113.65201	-5.92656	-231.07089
113.75201	-5.93000	-231.19573
113.85201	-5.93437	-231.36865
113.95201	-5.93969	-231.56960
114.05201	-5.94766	-231.86107
114.15201	-5.95359	-232.17961
114.25201	-5.95672	-232.30349
114.35201	-5.96063	-232.44388
114.45201	-5.96531	-232.63173
114.55201	-5.97047	-232.84286
114.65201	-5.97703	-233.10906
114.75201	-5.98344	-233.41176
114.85201	-5.98719	-233.57046
114.95201	-5.99172	-233.73978
115.05201	-5.99687	-233.94533
115.15201	-6.00328	-234.19376
115.25201	-6.00906	-234.44961
115.35201	-6.01297	-234.62038
115.45201	-6.01719	-234.77754
115.55201	-6.02187	-234.96856
115.65201	-6.02766	-235.19106
115.75201	-6.03422	-235.44872
115.85201	-6.04031	-235.74014
115.95201	-6.04359	-235.87690
116.05201	-6.04781	-236.02436
116.15201	-6.05266	-236.21404
116.25201	-6.05813	-236.42841
116.35201	-6.06453	-236.71065
116.45201	-6.06906	-236.90325
116.55201	-6.07344	-237.06399
116.65201	-6.07828	-237.26161
116.75201	-6.08391	-237.47955
116.85201	-6.09078	-237.72356
116.95201	-6.09719	-238.04741
117.05201	-6.10063	-238.18052
117.15201	-6.10516	-238.35997
117.25201	-6.11078	-238.56845
117.35201	-6.11766	-238.83869
117.45201	-6.12250	-239.07785
117.55201	-6.12609	-239.21652
117.65201	-6.13031	-239.37672
117.75201	-6.13500	-239.55859
117.85201	-6.13984	-239.74994
117.95201	-6.14609	-239.97299
118.05201	-6.15359	-240.32553
118.15201	-6.15734	-240.47402
118.25201	-6.16156	-240.64009
118.35201	-6.16656	-240.83890
118.45201	-6.17250	-241.06207
118.55201	-6.17906	-241.35403
118.65201	-6.18281	-241.50850
118.75201	-6.18688	-241.65919
118.85201	-6.19172	-241.84462
118.95201	-6.19734	-242.05948
119.05201	-6.20484	-242.32744
119.15201	-6.21047	-242.63626
119.25201	-6.21375	-242.75078
119.35201	-6.21813	-242.90653
119.45201	-6.22297	-243.09255
119.55201	-6.22844	-243.29841
119.65201	-6.23516	-243.58383
119.75201	-6.23938	-243.75884
119.85201	-6.24406	-243.93527
119.95201	-6.24906	-244.12769
120.05201	-6.25484	-244.36235
120.15201	-6.26297	-244.64419
120.25201	-6.26734	-244.89814
120.35201	-6.27047	-244.99904
120.45201	-6.27484	-245.16058
120.55201	-6.27969	-245.34926
120.65201	-6.28516	-245.56290
120.75201	-6.29219	-245.83997
120.85201	-6.29672	-246.04057
120.95201	-6.30094	-246.20052
121.05201	-6.30531	-246.37228
121.15201	-6.31063	-246.57473
121.25201	-6.31766	-246.82468
121.35201	-6.32422	-247.15035
121.45201	-6.32781	-247.28324
121.55201	-6.33219	-247.44967
121.65201	-6.33750	-247.65033
121.75201	-6.34422	-247.90967
121.85201	-6.35016	-248.18648
121.95201	-6.35375	-248.32678
122.05201	-6.35766	-248.47861
122.15201	-6.36250	-248.66548
122.25201	-6.36766	-248.86551
122.35201	-6.37375	-249.09776
122.45201	-6.38063	-249.40251
122.55201	-6.38453	-249.56374
122.65201	-6.38859	-249.71870
122.75201	-6.39406	-249.93093
122.85201	-6.40078	-250.18927
122.95201	-6.40672	-250.47871
123.05201	-6.41031	-250.61849
123.15201	-6.41438	-250.77304
123.25201	-6.41906	-250.94697
123.35201	-6.42437	-251.14930
123.45201	-6.43047	-251.37553
123.55201	-6.43688	-251.67620
123.65201	-6.44078	-251.84819
123.75201	-6.44531	-252.01431
123.85201	-6.45063	-252.21387
123.95201	-6.45750	-252.47258
124.05201	-6.46359	-252.77776
124.15201	-6.46687	-252.90152
124.25201	-6.47078	-253.04645
124.35201	-6.47531	-253.22407
124.45201	-6.48047	-253.42268
124.55201	-6.48672	-253.65472
124.65201	-6.49406	-253.97506
124.75201	-6.49766	-254.14017
124.85201	-6.50203	-254.29478
124.95201	-6.50703	-254.48135
125.05201	-6.51313	-254.70838
125.15201	-6.51922	-254.98018
125.25201	-6.52344	-255.14796
125.35201	-6.52766	-255.30720
125.45201	-6.53250	-255.49689
125.55201	-6.53813	-255.70995
125.65201	-6.54516	-255.97763
125.75201	-6.55156	-256.29607
125.85201	-6.55437	-256.39892
125.95201	-6.55844	-256.54501
126.05201	-6.56344	-256.72916
126.15201	-6.57000	-256.97112
126.25201	-6.57703	-257.29722
126.35201	-6.58063	-257.45109
126.45201	-6.58453	-257.59190
126.55201	-6.58922	-257.76744
126.65201	-6.59422	-257.96402
126.75201	-6.60016	-258.20616
126.85201	-6.60797	-258.52114
126.95201	-6.61188	-258.71530
127.05201	-6.61609	-258.86461
127.15201	-6.62125	-259.06277
127.25201	-6.62766	-259.29818
127.35201	-6.63328	-259.56959
127.45201	-6.63688	-259.70653
127.55201	-6.64094	-259.85101
127.65201	-6.64578	-260.04398
127.75201	-6.65156	-260.26949
127.85201	-6.65828	-260.54201
127.95201	-6.66516	-260.84778
128.05201	-6.66859	-261.00418
128.15201	-6.67234	-261.13725
128.25201	-6.67719	-261.32801
128.35201	-6.68250	-261.54667
128.45201	-6.68891	-261.81510
128.55201	-6.69359	-262.01209
128.65201	-6.69781	-262.17654
128.75201	-6.70266	-262.36731
128.85201	-6.70813	-262.58114
128.95201	-6.71547	-262.84254
129.05201	-6.72250	-263.20791
129.15201	-6.72531	-263.31732
129.25201	-6.72938	-263.46892
129.35201	-6.73453	-263.67411
129.45201	-6.74047	-263.90749
129.55201	-6.74625	-264.17011
129.65201	-6.75063	-264.36049
129.75201	-6.75484	-264.52589
129.85201	-6.75953	-264.70667
129.95201	-6.76484	-264.92015
130.05201	-6.77156	-265.16521
130.15201	-6.77844	-265.51458
130.25201	-6.78172	-265.63889
130.35201	-6.78594	-265.80086
130.45201	-6.79141	-266.00823
130.55201	-6.79906	-266.30288
130.65201	-6.80469	-266.62058
130.75201	-6.80781	-266.73737
130.85201	-6.81203	-266.90048
130.95201	-6.81656	-267.08615
131.05201	-6.82187	-267.30934
131.15201	-6.82859	-267.56853
131.25201	-6.83453	-267.88056
131.35201	-6.83781	-268.00987
131.45201	-6.84188	-268.16201
131.55201	-6.84656	-268.34169
131.65201	-6.85234	-268.56905
131.75201	-6.86031	-268.91053
131.85201	-6.86484	-269.12874
131.95201	-6.86875	-269.29504
132.05201	-6.87313	-269.44640
132.15201	-6.87859	-269.66625
132.25201	-6.88484	-269.91001
132.35201	-6.89078	-270.18893
132.45201	-6.89438	-270.34298
132.55201	-6.89875	-270.50120
132.65201	-6.90375	-270.69536
132.75201	-6.90953	-270.92633
132.85201	-6.91688	-271.23329
132.95201	-6.92125	-271.43413
133.05201	-6.92516	-271.57855
133.15201	-6.92953	-271.74196
133.25201	-6.93453	-271.94598
133.35201	-6.94094	-272.19164
133.45201	-6.94828	-272.51875
133.55201	-6.95188	-272.67882
133.65201	-6.95625	-272.83782
133.75201	-6.96141	-273.04003
133.85201	-6.96719	-273.28250
133.95201	-6.97344	-273.54226
134.05201	-6.97750	-273.71967
134.15201	-6.98156	-273.87357
134.25201	-6.98609	-274.04690
134.35201	-6.99109	-274.24586
134.45201	-6.99688	-274.47221
134.55201	-7.00516	-274.80534
134.65201	-7.00891	-274.99789
134.75201	-7.01266	-275.12616
134.85201	-7.01750	-275.30465
134.95201	-7.02328	-275.52786
135.05201	-7.03047	-275.83310
135.15201	-7.03437	-276.00649
135.25201	-7.03844	-276.15845
135.35201	-7.04328	-276.34260
135.45201	-7.04844	-276.53608
135.55201	-7.05406	-276.76192
135.65201	-7.06125	-277.06540
135.75201	-7.06500	-277.21524
135.85201	-7.06906	-277.36744
135.95201	-7.07375	-277.54769
136.05201	-7.07953	-277.75440
136.15201	-7.08703	-278.08365
136.25201	-7.09078	-278.23171
136.35201	-7.09437	-278.37178
136.45201	-7.09906	-278.53251
136.55201	-7.10406	-278.72393
136.65201	-7.11016	-278.94813
136.75201	-7.11859	-279.27569
136.85201	-7.12250	-279.47116
136.95201	-7.12641	-279.60342
137.05201	-7.13109	-279.77291
137.15201	-7.13656	-279.97437
137.25201	-7.14422	-280.28691
137.35201	-7.14797	-280.46429
137.45201	-7.15188	-280.59220
137.55201	-7.15641	-280.75945
137.65201	-7.16188	-280.97203
137.75201	-7.16844	-281.21507
137.85201	-7.17656	-281.57917
137.95201	-7.17938	-281.69203
138.05201	-7.18328	-281.83010
138.15201	-7.18859	-282.03270
138.25201	-7.19578	-282.29630
138.35201	-7.20188	-282.61733
138.45201	-7.20500	-282.73305
138.55201	-7.20875	-282.85891
138.65201	-7.21313	-283.02455
138.75201	-7.21797	-283.20816
138.85201	-7.22406	-283.43955
138.95201	-7.23281	-283.78919
139.05201	-7.23656	-283.99590
139.15201	-7.24016	-284.12858
139.25201	-7.24516	-284.31198
139.35201	-7.25156	-284.55427
139.45201	-7.25797	-284.85447
139.55201	-7.26141	-284.99764
139.65201	-7.26547	-285.14299
139.75201	-7.27000	-285.32302
139.85201	-7.27500	-285.52565
139.95201	-7.28094	-285.74881
140.05201	-7.28891	-286.06969
140.15201	-7.29313	-286.30400
140.25201	-7.29703	-286.43480
140.35201	-7.30156	-286.60998
140.45201	-7.30703	-286.82286
140.55201	-7.31438	-287.13140
140.65201	-7.31828	-287.29859
140.75201	-7.32234	-287.44319
140.85201	-7.32719	-287.62302
140.95201	-7.33266	-287.84332
141.05201	-7.33875	-288.08844
141.15201	-7.34594	-288.40065
141.25201	-7.34922	-288.54346
141.35201	-7.35313	-288.67036
141.45201	-7.35812	-288.84047
141.55201	-7.36391	-289.06155
141.65201	-7.37094	-289.34512
141.75201	-7.37531	-289.51183
141.85201	-7.37937	-289.64889
141.95201	-7.38375	-289.79653
142.05201	-7.38891	-289.98178
142.15201	-7.39484	-290.20804
142.25201	-7.40250	-290.53849
142.35201	-7.40594	-290.67647
142.45201	-7.41000	-290.81124
142.55201	-7.41500	-290.99301
142.65201	-7.42094	-291.22469
142.75201	-7.42781	-291.52459
142.85201	-7.43172	-291.68421
142.95201	-7.43562	-291.82583
143.05201	-7.44016	-291.98971
143.15201	-7.44531	-292.19151
143.25201	-7.45109	-292.40584
143.35201	-7.45938	-292.75340
143.45201	-7.46297	-292.91698
143.55201	-7.46672	-293.03882
143.65201	-7.47156	-293.20976
143.75201	-7.47703	-293.42452
143.85201	-7.48484	-293.74424
143.95201	-7.48891	-293.92341
144.05201	-7.49266	-294.05192
144.15201	-7.49719	-294.20477
144.25201	-7.50250	-294.39726
144.35201	-7.50828	-294.62934
144.45201	-7.51547	-294.92378
144.55201	-7.51922	-295.08489
144.65201	-7.52359	-295.22941
144.75201	-7.52891	-295.43066
144.85201	-7.53547	-295.69113
144.95201	-7.54281	-296.01371
145.05201	-7.54609	-296.14744
145.15201	-7.54953	-296.26068
145.25201	-7.55375	-296.40782
145.35201	-7.55875	-296.59489
145.45201	-7.56469	-296.82305
145.55201	-7.57297	-297.17925
145.65201	-7.57656	-297.34078
145.75201	-7.58078	-297.47868
145.85201	-7.58578	-297.66729
145.95201	-7.59172	-297.89934
146.05201	-7.59797	-298.16499
146.15201	-7.60203	-298.33674
146.25201	-7.60594	-298.46600
146.35201	-7.61047	-298.63319
146.45201	-7.61562	-298.82658
146.55201	-7.62188	-299.06008
146.65201	-7.63047	-299.43871
146.75201	-7.63359	-299.58451
146.85201	-7.63750	-299.70044
146.95201	-7.64250	-299.89237
147.05201	-7.64922	-300.14604
147.15201	-7.65547	-300.45167
147.25201	-7.65906	-300.58792
147.35201	-7.66297	-300.72427
147.45201	-7.66719	-300.88785
147.55201	-7.67219	-301.06038
147.65201	-7.67781	-301.28589
147.75201	-7.68500	-301.57393
147.85201	-7.68922	-301.76398
147.95201	-7.69312	-301.88629
148.05201	-7.69766	-302.04463
148.15201	-7.70328	-302.24729
148.25201	-7.71094	-302.55356
148.35201	-7.71578	-302.76468
148.45201	-7.71969	-302.89733
148.55201	-7.72422	-303.05082
148.65201	-7.72922	-303.23055
148.75201	-7.73500	-303.43899
148.85201	-7.74219	-303.69854
148.95201	-7.74625	-303.81635
149.05201	-7.75031	-303.83924
149.15201	-7.75516	-303.96178
149.25201	-7.76047	-304.13786
149.35201	-7.76672	-304.37261
149.45201	-7.77141	-304.56394
149.55201	-7.77547	-304.71247
149.65201	-7.78000	-304.88008
149.75201	-7.78531	-305.07720
149.85201	-7.79187	-305.31797
149.95201	-7.80063	-305.70680
150.05201	-7.80344	-305.82416
150.15201	-7.80703	-305.93655
150.25201	-7.81156	-306.09521
150.35201	-7.81719	-306.30147
150.45201	-7.82531	-306.63711
150.55201	-7.82953	-306.82427
150.65201	-7.83344	-306.95510
150.75201	-7.83781	-307.09258
150.85201	-7.84266	-307.26060
150.95201	-7.84828	-307.44076
151.05201	-7.85531	-307.69458
151.15201	-7.86000	-307.87799
151.25201	-7.86375	-307.96027
151.35201	-7.86844	-308.10273
151.45201	-7.87406	-308.29230
151.55201	-7.88219	-308.60204
151.65201	-7.88609	-308.76952
151.75201	-7.88969	-308.88742
151.85201	-7.89406	-309.02433
151.95201	-7.89891	-309.20836
152.05201	-7.90437	-309.40557
152.15201	-7.91109	-309.64726
152.25201	-7.91688	-309.91563
152.35201	-7.92078	-310.02831
152.45201	-7.92500	-310.16979
152.55201	-7.93016	-310.33853
152.65201	-7.93781	-310.58815
152.75201	-7.94266	-310.81572
152.85201	-7.94656	-310.91893
152.95201	-7.95125	-311.07575
153.05201	-7.95625	-311.25021
153.15201	-7.96203	-311.43677
153.25201	-7.97047	-311.72487
153.35201	-7.97422	-311.89874
153.45201	-7.97781	-311.98832
153.55201	-7.98250	-312.13865
153.65201	-7.98859	-312.34729
153.75201	-7.99672	-312.68483
153.85201	-8.00031	-312.81739
153.95201	-8.00391	-312.92126
154.05201	-8.00828	-313.06303
154.15201	-8.01328	-313.24109
154.25201	-8.01891	-313.44736
154.35201	-8.02641	-313.72708
154.45201	-8.03031	-313.90694
154.55201	-8.03422	-314.02808
154.65201	-8.03937	-314.20133
154.75201	-8.04562	-314.43435
154.85201	-8.05312	-314.74328
154.95201	-8.05641	-314.86958
155.05201	-8.06031	-314.96224
155.15201	-8.06484	-315.11581
155.25201	-8.06969	-315.29921
155.35201	-8.07531	-315.49403
155.45201	-8.08359	-315.81253
155.55201	-8.08734	-315.97811
155.65201	-8.09109	-316.08343
155.75201	-8.09562	-316.22019
155.85201	-8.10109	-316.41632
155.95201	-8.10844	-316.69179
156.05201	-8.11297	-316.88303
156.15201	-8.11687	-317.00391
156.25201	-8.12125	-317.14910
156.35201	-8.12656	-317.32622
156.45201	-8.13219	-317.53471
156.55201	-8.14063	-317.85920
156.65201	-8.14437	-318.04004
156.75201	-8.14813	-318.14125
156.85201	-8.15281	-318.29834
156.95201	-8.15844	-318.49593
157.05201	-8.16609	-318.77518
157.15201	-8.17063	-318.98338
157.25201	-8.17406	-319.07532
157.35201	-8.17844	-319.20204
157.45201	-8.18313	-319.37695
157.55201	-8.18859	-319.55850
157.65201	-8.19609	-319.85527
157.75201	-8.20047	-320.04985
157.85201	-8.20422	-320.15893
157.95201	-8.20906	-320.31965
158.05201	-8.21438	-320.50207
158.15201	-8.22141	-320.75220
158.25201	-8.22703	-321.01935
158.35201	-8.23078	-321.12396
158.45201	-8.23531	-321.26448
158.55201	-8.24047	-321.43858
158.65201	-8.24625	-321.65486
158.75201	-8.25391	-321.94051
158.85201	-8.25766	-322.10058
158.95201	-8.26109	-322.19288
159.05201	-8.26563	-322.34511
159.15201	-8.27094	-322.51900
159.25201	-8.27797	-322.75563
159.35201	-8.28297	-322.98461
159.45201	-8.28703	-323.11368
159.55201	-8.29188	-323.28174
159.65201	-8.29734	-323.45811
159.75201	-8.30266	-323.65200
159.85201	-8.31000	-323.92308
159.95201	-8.31391	-324.09135
160.05201	-8.31750	-324.17867
160.15201	-8.32203	-324.32565
160.25201	-8.32734	-324.50187
160.35201	-8.33562	-324.78863
160.45201	-8.34016	-324.99933
160.55201	-8.34391	-325.09211
160.65201	-8.34844	-325.23057
160.75201	-8.35344	-325.40470
160.85201	-8.35906	-325.60071
160.95201	-8.36641	-325.86646
161.05201	-8.37094	-326.06575
161.15201	-8.37500	-326.16770
161.25201	-8.37969	-326.32208
161.35201	-8.38500	-326.49478
161.45201	-8.39234	-326.76449
161.55201	-8.39688	-326.94203
161.65201	-8.40047	-327.04195
161.75201	-8.40469	-327.16689
161.85201	-8.40969	-327.33953
161.95201	-8.41609	-327.56296
162.05201	-8.42375	-327.85854
162.15201	-8.42781	-328.03446
162.25201	-8.43156	-328.11832
162.35201	-8.43641	-328.27467
162.45201	-8.44219	-328.47324
162.55201	-8.45031	-328.77946
162.65201	-8.45484	-328.98396
162.75201	-8.45859	-329.08535
162.85201	-8.46297	-329.23785
162.95201	-8.46781	-329.39979
163.05201	-8.47328	-329.59133
163.15201	-8.48000	-329.84781
163.25201	-8.48484	-330.07014
163.35201	-8.48844	-330.15844
163.45201	-8.49297	-330.30874
163.55201	-8.49859	-330.49652
163.65201	-8.50563	-330.77130
163.75201	-8.51016	-330.95142
163.85201	-8.51422	-331.08047
163.95201	-8.51875	-331.22408
164.05201	-8.52406	-331.40174
164.15201	-8.52953	-331.61518
164.25201	-8.53625	-331.85199
164.35201	-8.54156	-332.08689
164.45201	-8.54500	-332.16658
164.55201	-8.54938	-332.30066
164.65201	-8.55437	-332.47030
164.75201	-8.56125	-332.69423
164.85201	-8.56656	-332.93238
164.95201	-8.57063	-333.05815
165.05201	-8.57516	-333.19506
165.15201	-8.58031	-333.36383
165.25201	-8.58594	-333.56419
165.35201	-8.59266	-333.80151
165.45201	-8.59797	-334.03751
165.55201	-8.60172	-334.12403
165.65201	-8.60625	-334.25611
165.75201	-8.61172	-334.43519
165.85201	-8.61875	-334.68705
165.95201	-8.62359	-334.88771
166.05201	-8.62766	-334.98871
166.15201	-8.63187	-335.11326
166.25201	-8.63672	-335.26891
166.35201	-8.64234	-335.45595
166.45201	-8.65063	-335.73917
166.55201	-8.65500	-335.96355
166.65201	-8.65859	-336.03159
166.75201	-8.66328	-336.16808
166.85201	-8.66875	-336.35166
166.95201	-8.67563	-336.57750
167.05201	-8.68031	-336.77289
167.15201	-8.68422	-336.87443
167.25201	-8.68875	-337.01080
167.35201	-8.69359	-337.16777
167.45201	-8.69953	-337.36143
167.55201	-8.70812	-337.67575
167.65201	-8.71188	-337.84568
167.75201	-8.71531	-337.90141
167.85201	-8.72000	-338.03117
167.95201	-8.72547	-338.21568
168.05201	-8.73266	-338.46200
168.15201	-8.73703	-338.65377
168.25201	-8.74078	-338.73594
168.35201	-8.74500	-338.84391
168.45201	-8.75000	-338.99572
168.55201	-8.75531	-339.16795
168.65201	-8.76203	-339.38593
168.75201	-8.76766	-339.63072
168.85201	-8.77141	-339.71527
168.95201	-8.77594	-339.83994
169.05201	-8.78125	-339.99369
169.15201	-8.78781	-340.19423
169.25201	-8.79453	-340.49091
169.35201	-8.79797	-340.56592
169.45201	-8.80234	-340.67255
169.55201	-8.80781	-340.83566
169.65201	-8.81422	-341.04475
169.74601	-8.82438	-341.43615
169.84601	-8.82672	-341.53575
169.94601	-8.82922	-341.52091
170.04601	-8.83375	-341.63976
170.14601	-8.83875	-341.79974
170.24601	-8.84516	-342.01297
170.34601	-8.85094	-342.27341
170.44601	-8.85453	-342.36720
170.54601	-8.85859	-342.47035
170.64601	-8.86375	-342.63748
170.74601	-8.86938	-342.84094
170.84601	-8.87734	-343.10976
170.94601	-8.88234	-343.35113
171.04601	-8.88547	-343.38555
171.14601	-8.89000	-343.49558
171.24601	-8.89516	-343.64879
171.34601	-8.90188	-343.86808
171.44601	-8.90750	-344.10292
171.54601	-8.91125	-344.19939
171.64601	-8.91563	-344.30745
171.74601	-8.92062	-344.45941
171.84601	-8.92609	-344.64240
171.94601	-8.93313	-344.86645
172.04601	-8.93828	-345.09215
172.14601	-8.94172	-345.15944
172.24601	-8.94625	-345.28014
172.34601	-8.95188	-345.45982
172.44601	-8.96016	-345.72938
172.54601	-8.96500	-345.96252
172.64601	-8.96813	-346.00872
172.74601	-8.97219	-346.10096
172.84601	-8.97703	-346.23516
172.94601	-8.98234	-346.41263
173.04601	-8.98953	-346.64738
173.14601	-8.99531	-346.90878
173.24601	-8.99906	-346.97634
173.34601	-9.00328	-347.08560
173.44601	-9.00828	-347.22495
173.54601	-9.01547	-347.44301
173.64601	-9.02109	-347.69005
173.74601	-9.02484	-347.77263
173.84601	-9.02891	-347.87080
173.94601	-9.03375	-348.00202
174.04601	-9.03937	-348.18062
174.14601	-9.04625	-348.40530
174.24601	-9.05172	-348.65144
174.34601	-9.05531	-348.71519
174.44601	-9.06000	-348.82811
174.54601	-9.06547	-348.99753
174.64601	-9.07313	-349.24588
174.74601	-9.07813	-349.45258
174.84601	-9.08172	-349.50721
174.94601	-9.08578	-349.60380
175.04601	-9.09031	-349.72265
175.14601	-9.09547	-349.87861
175.24601	-9.10234	-350.09512
175.34601	-9.10953	-350.41460
175.44601	-9.11297	-350.47239
175.54601	-9.11703	-350.55402
175.64601	-9.12250	-350.71510
175.74601	-9.12984	-350.95388
175.84601	-9.13484	-351.15299
175.94601	-9.13859	-351.23003
176.04601	-9.14281	-351.32229
176.14601	-9.14766	-351.46236
176.24601	-9.15297	-351.62175
176.34601	-9.15906	-351.81963
176.44601	-9.16578	-352.09495
176.54601	-9.16938	-352.16421
176.64601	-9.17359	-352.26348
176.74601	-9.17906	-352.41994
176.84601	-9.18625	-352.64257
176.94601	-9.19172	-352.88066
177.04601	-9.19531	-352.94604
177.14601	-9.19969	-353.03131
177.24601	-9.20453	-353.16241
177.34601	-9.20969	-353.32435
177.44601	-9.21563	-353.49655
177.54601	-9.22188	-353.75553
177.64601	-9.22578	-353.82509
177.74601	-9.23031	-353.93250
177.84601	-9.23578	-354.09048
177.94601	-9.24375	-354.35125
178.04601	-9.24922	-354.58967
178.14601	-9.25266	-354.63306
178.24601	-9.25672	-354.71740
178.34601	-9.26141	-354.84177
178.44601	-9.26656	-354.99629
178.54601	-9.27359	-355.21466
178.64601	-9.27984	-355.50034
178.74601	-9.28359	-355.56448
178.84601	-9.28828	-355.67591
178.94601	-9.29375	-355.85377
179.04601	-9.30031	-356.05329
179.14601	-9.30453	-356.21253
179.24601	-9.30812	-356.26203
179.34601	-9.31250	-356.34863
179.44601	-9.31750	-356.48254
179.54601	-9.32344	-356.63816
179.64601	-9.33234	-356.89646
179.74601	-9.33672	-356.96027
179.84601	-9.33984	-356.88668
179.94601	-9.34406	-356.94754
180.04601	-9.34906	-357.08469
180.14601	-9.35547	-357.27704
180.24601	-9.36109	-357.52523
180.34601	-9.36516	-357.63055
180.44601	-9.36969	-357.74672
180.54601	-9.37453	-357.90557
180.64601	-9.38031	-358.08176
180.74601	-9.38688	-358.31243
180.84601	-9.39203	-358.50757
180.94601	-9.39578	-358.57663
181.04601	-9.40016	-358.67262
181.14601	-9.40531	-358.81472
181.24601	-9.41125	-359.00232
181.34601	-9.41797	-359.25204
181.44601	-9.42219	-359.35175
181.54601	-9.42641	-359.43806
181.64601	-9.43125	-359.55885
181.74601	-9.43656	-359.71269
181.84601	-9.44344	-359.93016
181.94601	-9.44906	-360.15546
182.04601	-9.45297	-360.22151
182.14601	-9.45750	-360.31726
182.24601	-9.46266	-360.46344
182.34601	-9.46875	-360.64082
182.44601	-9.47531	-360.89849
182.54601	-9.47891	-360.97264
182.64601	-9.48297	-361.03562
182.74601	-9.48750	-361.14514
182.84601	-9.49219	-361.26831
182.94601	-9.49812	-361.43184
183.04601	-9.50562	-361.71705
183.14601	-9.50953	-361.79706
183.24601	-9.51375	-361.87607
183.34601	-9.51891	-362.00145
183.44601	-9.52609	-362.20786
183.54601	-9.53203	-362.44667
183.64601	-9.53578	-362.50639
183.74601	-9.54016	-362.58280
183.84601	-9.54516	-362.70332
183.94601	-9.55016	-362.83565
184.04601	-9.55688	-363.01467
184.14601	-9.56281	-363.28095
184.24601	-9.56641	-363.31636
184.34601	-9.57078	-363.39489
184.44601	-9.57562	-363.52429
184.54601	-9.58219	-363.69321
184.64601	-9.58828	-363.93604
184.74601	-9.59172	-363.98071
184.84601	-9.59563	-364.03996
184.94601	-9.60016	-364.12475
185.04601	-9.60500	-364.24723
185.14601	-9.61047	-364.39228
185.24601	-9.61844	-364.64140
185.34601	-9.62297	-364.76687
185.44601	-9.62719	-364.83380
185.54601	-9.63187	-364.91805
185.64601	-9.63859	-365.08143
185.74601	-9.64531	-365.33415
185.84601	-9.64891	-365.36235
185.94601	-9.65281	-365.41033
186.04601	-9.65781	-365.52557
186.14601	-9.66438	-365.71050
186.24201	-9.67469	-366.01493
186.34201	-9.67844	-366.23138
186.44201	-9.68047	-366.15431
186.54201	-9.68469	-366.20194
186.64201	-9.68984	-366.34541
186.74201	-9.69625	-366.50977
186.84201	-9.70172	-366.73328
186.94201	-9.70563	-366.79828
187.04201	-9.71000	-366.88513
187.14201	-9.71469	-367.01012
187.24201	-9.71984	-367.14736
187.34201	-9.72594	-367.32027
187.44201	-9.73328	-367.58345
187.54201	-9.73672	-367.64717
187.64201	-9.74094	-367.69739
187.74201	-9.74641	-367.82444
187.84201	-9.75406	-368.05961
187.94201	-9.75891	-368.24185
188.04201	-9.76234	-368.25037
188.14201	-9.76656	-368.32228
188.24201	-9.77141	-368.44441
188.34201	-9.77688	-368.59617
188.44201	-9.78313	-368.78166
188.54201	-9.79078	-369.07867
188.64201	-9.79406	-369.12081
188.74201	-9.79781	-369.14411
188.84201	-9.80266	-369.25739
188.94201	-9.80891	-369.43090
189.04201	-9.81594	-369.71059
189.14201	-9.81953	-369.74910
189.24201	-9.82359	-369.81112
189.34201	-9.82844	-369.92639
189.44201	-9.83391	-370.07588
189.54201	-9.84031	-370.25413
189.64201	-9.84688	-370.51341
189.74201	-9.85016	-370.52453
189.84201	-9.85438	-370.58440
189.94201	-9.85953	-370.71666
190.04201	-9.86562	-370.87980
190.14201	-9.87250	-371.14471
190.24201	-9.87641	-371.20166
190.34201	-9.88016	-371.25015
190.44201	-9.88484	-371.34174
190.54201	-9.89031	-371.49689
190.64201	-9.89719	-371.68631
190.74201	-9.90359	-371.95218
190.84201	-9.90672	-371.96320
190.94201	-9.91094	-372.01568
191.04201	-9.91609	-372.14079
191.14201	-9.92203	-372.30191
191.24201	-9.92891	-372.57180
191.34201	-9.93281	-372.62064
191.44201	-9.93703	-372.68251
191.54201	-9.94188	-372.79037
191.64201	-9.94703	-372.91878
191.74201	-9.95375	-373.10559
191.84201	-9.96063	-373.38632
191.94201	-9.96359	-373.38430
192.04201	-9.96766	-373.43448
192.14201	-9.97250	-373.54136
192.24201	-9.97875	-373.70843
192.34201	-9.98609	-374.00505
192.44201	-9.98984	-374.04287
192.54201	-9.99375	-374.09016
192.64201	-9.99828	-374.17600
192.74201	-10.00375	-374.31440
192.84201	-10.01031	-374.48645
192.94201	-10.01703	-374.75935
193.04201	-10.02047	-374.78021
193.14201	-10.02469	-374.84267
193.24201	-10.03000	-374.96674
193.34201	-10.03578	-375.11498
193.44201	-10.04328	-375.39160
193.54201	-10.04688	-375.44146
193.64201	-10.05078	-375.47353
193.74201	-10.05500	-375.55090
193.84201	-10.06016	-375.66480
193.94201	-10.06641	-375.84415
194.04201	-10.07422	-376.16199
194.14201	-10.07766	-376.18753
194.24201	-10.08188	-376.24127
194.34201	-10.08719	-376.35908
194.44201	-10.09375	-376.55127
194.54201	-10.10000	-376.78701
194.64201	-10.10328	-376.81669
194.74201	-10.10734	-376.85832
194.84201	-10.11187	-376.95423
194.94201	-10.11719	-377.09090
195.04201	-10.12344	-377.27025
195.14201	-10.13063	-377.56115
195.24201	-10.13422	-377.58893
195.34201	-10.13844	-377.63727
195.44201	-10.14328	-377.73558
195.54201	-10.14953	-377.91309
195.64201	-10.15641	-378.18566
195.74201	-10.16016	-378.21570
195.84201	-10.16422	-378.26258
195.94201	-10.16906	-378.36310
196.04201	-10.17438	-378.50434
196.14201	-10.18016	-378.64095
196.24201	-10.18609	-378.84483
196.34201	-10.19031	-378.91486
196.44201	-10.19469	-378.97715
196.54201	-10.20031	-379.12729
196.64201	-10.20703	-379.31883
196.74201	-10.21266	-379.51919
196.84201	-10.21641	-379.53833
196.94201	-10.22047	-379.58303
197.04201	-10.22484	-379.65813
197.14201	-10.23000	-379.78131
197.24201	-10.23578	-379.94704
197.34201	-10.24328	-380.22181
197.44201	-10.24734	-380.28398
197.54201	-10.25141	-380.31811
197.64201	-10.25641	-380.40841
197.74201	-10.26234	-380.54991
197.84201	-10.26906	-380.78105
197.94201	-10.27313	-380.82609
198.04201	-10.27734	-380.87174
198.14201	-10.28187	-380.95307
198.24201	-10.28703	-381.06808
198.34201	-10.29313	-381.22824
198.44201	-10.30031	-381.47995
198.54201	-10.30391	-381.49592
198.64201	-10.30766	-381.51515
198.74201	-10.31250	-381.61311
198.84201	-10.31828	-381.75267
198.94201	-10.32578	-382.01946
199.04201	-10.33031	-382.10127
199.14201	-10.33453	-382.14013
199.24201	-10.33906	-382.20385
199.34201	-10.34422	-382.31397
199.44201	-10.34938	-382.42543
199.54201	-10.35609	-382.60704
199.64201	-10.36063	-382.72822
[truncated: 10,114 more rows]
