# Supplementary material for: Strengthening of 3D Printed Fused Deposition Manufactured Parts Using the Fill Compositing Technique
Source: PLoS One. 2015 Apr 16;10(4):e0122915. doi: 10.1371/journal.pone.0122915 (PMC4400136; doi:10.1371/journal.pone.0122915)
Supplement: S1 File — This is the raw data and information on all the samples presented in this manuscript. (ZIP) [file pone.0122915.s001.zip › Specimen_RawData_66.csv]

Time	Extension	Load
(sec)	(mm)	(N)
0.00000	0.00016	-0.11008
0.10000	-0.00016	-0.10181
0.20000	-0.00125	-0.10469
0.30000	-0.00578	-0.10002
0.38600	-0.01578	-0.10428
0.48600	-0.02344	-0.09997
0.58600	-0.02922	-0.10632
0.68600	-0.03563	-0.10245
0.78600	-0.04281	-0.10707
0.88600	-0.04656	-0.11090
0.98600	-0.05078	-0.10889
1.08600	-0.05547	-0.10688
1.18600	-0.06109	-0.10650
1.28600	-0.06813	-0.10624
1.38600	-0.07406	-0.10609
1.48600	-0.07703	-0.11435
1.58600	-0.08141	-0.10728
1.68600	-0.08641	-0.10817
1.78600	-0.09234	-0.10789
1.88600	-0.09812	-0.10895
1.98600	-0.10250	-0.10837
2.08600	-0.10703	-0.10174
2.18600	-0.11188	-0.10475
2.28600	-0.11672	-0.10743
2.38600	-0.12219	-0.10353
2.48600	-0.12891	-0.11014
2.58600	-0.13328	-0.10216
2.68600	-0.13781	-0.10920
2.78600	-0.14281	-0.10205
2.88600	-0.14906	-0.10502
2.98600	-0.15531	-0.10205
3.08600	-0.15984	-0.10701
3.18600	-0.16406	-0.10156
3.28600	-0.16875	-0.10406
3.38600	-0.17375	-0.10935
3.48600	-0.17937	-0.10796
3.58600	-0.18547	-0.10809
3.68600	-0.18984	-0.10401
3.78600	-0.19437	-0.10389
3.88600	-0.19953	-0.09986
3.98600	-0.20547	-0.09825
4.08600	-0.21187	-0.10207
4.18600	-0.21594	-0.16174
4.28600	-0.22000	-0.26500
4.38600	-0.22438	-0.38984
4.48600	-0.22953	-0.54630
4.58600	-0.23547	-0.73408
4.68600	-0.24297	-0.98944
4.78600	-0.24688	-1.12948
4.88600	-0.25141	-1.28374
4.98600	-0.25672	-1.45624
5.08600	-0.26203	-1.64386
5.18600	-0.26859	-1.89563
5.28600	-0.27281	-2.06704
5.38600	-0.27688	-2.21904
5.48600	-0.28141	-2.38326
5.58600	-0.28672	-2.58300
5.68600	-0.29266	-2.81230
5.78600	-0.30016	-3.10218
5.88600	-0.30375	-3.25950
5.98600	-0.30813	-3.41862
6.08600	-0.31328	-3.62109
6.18600	-0.31953	-3.85506
6.28600	-0.32578	-4.13533
6.38600	-0.32953	-4.29131
6.48600	-0.33375	-4.45295
6.58600	-0.33828	-4.63461
6.68600	-0.34328	-4.82773
6.78600	-0.34859	-5.02297
6.88600	-0.35516	-5.26620
6.98600	-0.36000	-5.49831
7.08600	-0.36406	-5.65020
7.18600	-0.36906	-5.82310
7.28600	-0.37469	-6.05593
7.38600	-0.38156	-6.31915
7.48600	-0.38594	-6.49743
7.58600	-0.39000	-6.65362
7.68600	-0.39516	-6.84506
7.78600	-0.40109	-7.07591
7.88600	-0.40859	-7.35367
7.98600	-0.41625	-7.71441
8.08600	-0.41828	-7.80010
8.18600	-0.42219	-7.93404
8.28600	-0.42719	-8.13063
8.38600	-0.43234	-8.33936
8.48600	-0.43859	-8.58763
8.58600	-0.44281	-8.76975
8.68600	-0.44734	-8.94494
8.78600	-0.45250	-9.15508
8.88600	-0.45844	-9.38575
8.98600	-0.46516	-9.65320
9.08600	-0.47141	-9.94863
9.18600	-0.47422	-10.07119
9.28600	-0.47859	-10.22704
9.38600	-0.48359	-10.42827
9.48600	-0.48938	-10.66340
9.58600	-0.49609	-10.95486
9.68600	-0.50016	-11.13963
9.78600	-0.50453	-11.30479
9.88600	-0.50906	-11.49896
9.98600	-0.51422	-11.70252
10.08600	-0.52047	-11.94386
10.18600	-0.52766	-12.28146
10.28600	-0.53109	-12.43130
10.38600	-0.53516	-12.58756
10.48600	-0.53984	-12.78582
10.58600	-0.54547	-13.01221
10.68600	-0.55250	-13.31457
10.78600	-0.55688	-13.51285
10.88600	-0.56109	-13.69374
10.98600	-0.56594	-13.89271
11.08600	-0.57141	-14.12130
11.18600	-0.57766	-14.38278
11.28600	-0.58406	-14.68318
11.38600	-0.58750	-14.83163
11.48600	-0.59172	-15.00610
11.58600	-0.59656	-15.19860
11.68600	-0.60203	-15.43268
11.78600	-0.60922	-15.74615
11.88600	-0.61344	-15.94569
11.98600	-0.61766	-16.12734
12.08600	-0.62250	-16.32020
12.18600	-0.62797	-16.54892
12.28600	-0.63438	-16.80501
12.38600	-0.64078	-17.12196
12.48600	-0.64437	-17.27796
12.58600	-0.64875	-17.45612
12.68600	-0.65359	-17.67236
12.78600	-0.65969	-17.92154
12.88600	-0.66641	-18.22564
12.98600	-0.67031	-18.42284
13.08600	-0.67453	-18.59212
13.18600	-0.67922	-18.78957
13.28600	-0.68406	-18.99674
13.38600	-0.69000	-19.24973
13.48600	-0.69750	-19.58176
13.58600	-0.70125	-19.77867
13.68600	-0.70562	-19.95371
13.78600	-0.71078	-20.17541
13.88600	-0.71703	-20.44354
13.98600	-0.72328	-20.72206
14.08600	-0.72750	-20.92266
14.18600	-0.73156	-21.09373
14.28600	-0.73625	-21.30175
14.38600	-0.74141	-21.51799
14.48600	-0.74734	-21.78777
14.58600	-0.75422	-22.10110
14.68600	-0.75781	-22.28244
14.78600	-0.76188	-22.43865
14.88600	-0.76656	-22.63904
14.98600	-0.77234	-22.87229
15.08600	-0.77938	-23.18200
15.18600	-0.78406	-23.42390
15.28600	-0.78828	-23.59746
15.38600	-0.79297	-23.81000
15.48600	-0.79812	-24.03218
15.58600	-0.80406	-24.27731
15.68600	-0.81078	-24.58895
15.78600	-0.81484	-24.79230
15.88600	-0.81922	-24.97257
15.98600	-0.82422	-25.18686
16.08600	-0.83000	-25.43843
16.18600	-0.83687	-25.75997
16.28600	-0.84094	-25.96291
16.38600	-0.84484	-26.12133
16.48600	-0.84922	-26.31977
16.58600	-0.85438	-26.53983
16.68600	-0.86031	-26.79974
16.78600	-0.86750	-27.11963
16.88600	-0.87156	-27.32996
16.98600	-0.87578	-27.50833
17.08600	-0.88094	-27.72773
17.18600	-0.88656	-27.98455
17.28600	-0.89281	-28.26405
17.38600	-0.89734	-28.48864
17.48600	-0.90156	-28.67192
17.58600	-0.90609	-28.86664
17.68600	-0.91125	-29.09868
17.78600	-0.91734	-29.36295
17.88600	-0.92500	-29.71203
17.98600	-0.92859	-29.90709
18.08600	-0.93297	-30.07853
18.18600	-0.93813	-30.32112
18.28600	-0.94375	-30.58128
18.38600	-0.94953	-30.85612
18.48600	-0.95391	-31.06230
18.58600	-0.95812	-31.24715
18.68600	-0.96250	-31.44526
18.78600	-0.96750	-31.65913
18.88600	-0.97344	-31.92190
18.98600	-0.98047	-32.23420
19.08600	-0.98500	-32.47020
19.18600	-0.98922	-32.65290
19.28600	-0.99375	-32.84840
19.38600	-0.99906	-33.08215
19.48600	-1.00531	-33.35908
19.58600	-1.01016	-33.58098
19.68600	-1.01438	-33.76804
19.78600	-1.01906	-33.97694
19.88600	-1.02438	-34.19839
19.98600	-1.03031	-34.45789
20.08600	-1.03719	-34.76486
20.18600	-1.04187	-34.99543
20.28600	-1.04578	-35.15887
20.38600	-1.05047	-35.35803
20.48600	-1.05609	-35.60286
20.58600	-1.06297	-35.89095
20.68600	-1.06750	-36.12551
20.78600	-1.07156	-36.29174
20.88600	-1.07609	-36.49249
20.98600	-1.08125	-36.70762
21.08600	-1.08719	-36.95626
21.18600	-1.09391	-37.24496
21.28600	-1.09813	-37.45791
21.38600	-1.10234	-37.63483
21.48600	-1.10734	-37.84537
21.58600	-1.11297	-38.07488
21.68600	-1.12016	-38.39283
21.78600	-1.12500	-38.62168
21.88600	-1.12922	-38.80332
21.98600	-1.13375	-38.99795
22.08600	-1.13891	-39.22886
22.18600	-1.14438	-39.45560
22.28600	-1.15141	-39.77281
22.38600	-1.15531	-39.96646
22.48600	-1.15938	-40.13569
22.58600	-1.16422	-40.33751
22.68600	-1.17000	-40.59671
22.78600	-1.17609	-40.86052
22.88600	-1.18031	-41.07437
22.98600	-1.18438	-41.24461
23.08600	-1.18891	-41.43109
23.18600	-1.19375	-41.64180
23.28600	-1.19922	-41.86705
23.38600	-1.20703	-42.19142
23.48600	-1.21172	-42.43585
23.58600	-1.21547	-42.58235
23.68600	-1.22000	-42.76602
23.78600	-1.22516	-42.98473
23.88600	-1.23281	-43.26852
23.98600	-1.23813	-43.54761
24.08600	-1.24250	-43.72256
24.18600	-1.24734	-43.93575
24.28600	-1.25313	-44.17648
24.38600	-1.25891	-44.42827
24.48600	-1.26609	-44.77093
24.58600	-1.26922	-44.90378
24.68600	-1.27313	-45.07541
24.78600	-1.27828	-45.30396
24.88600	-1.28422	-45.55687
24.98600	-1.29125	-45.87131
25.08600	-1.29547	-46.08405
25.18600	-1.29922	-46.23304
25.28600	-1.30328	-46.41294
25.38600	-1.30797	-46.63518
25.48600	-1.31359	-46.85728
25.58600	-1.32219	-47.21721
25.68600	-1.32656	-47.47505
25.78600	-1.33031	-47.62790
25.88600	-1.33500	-47.84435
25.98600	-1.34047	-48.08081
26.08600	-1.34734	-48.38047
26.18600	-1.35188	-48.62120
26.28600	-1.35562	-48.79660
26.38600	-1.36031	-49.02710
26.48600	-1.36531	-49.24140
26.58600	-1.37094	-49.47336
26.68600	-1.37859	-49.81913
26.78600	-1.38266	-50.03111
26.88600	-1.38641	-50.19234
26.98600	-1.39125	-50.37871
27.08600	-1.39688	-50.61033
27.18600	-1.40406	-50.96047
27.28600	-1.40875	-51.22273
27.38600	-1.41266	-51.36451
27.48600	-1.41719	-51.57776
27.58600	-1.42203	-51.81167
27.68600	-1.42719	-52.01954
27.78600	-1.43375	-52.28398
27.88600	-1.43859	-52.51561
27.98600	-1.44313	-52.72199
28.08600	-1.44797	-52.92847
28.18600	-1.45375	-53.17502
28.28600	-1.46094	-53.51262
28.38600	-1.46516	-53.72608
28.48600	-1.46891	-53.86981
28.58600	-1.47344	-54.06867
28.68600	-1.47875	-54.30352
28.78600	-1.48453	-54.56635
28.88600	-1.49141	-54.86160
28.98600	-1.49563	-55.09296
29.08600	-1.49969	-55.24817
29.18600	-1.50453	-55.46759
29.28600	-1.50984	-55.69930
29.38600	-1.51687	-55.98567
29.48600	-1.52172	-56.23033
29.58600	-1.52578	-56.41299
29.68600	-1.53031	-56.61312
29.78600	-1.53547	-56.83935
29.88600	-1.54125	-57.08799
29.98600	-1.54938	-57.43960
30.08600	-1.55312	-57.64796
30.18600	-1.55656	-57.78935
30.28600	-1.56109	-57.98661
30.38600	-1.56641	-58.21314
30.48600	-1.57328	-58.50153
30.58600	-1.57828	-58.75644
30.68600	-1.58250	-58.94174
30.78600	-1.58734	-59.15362
30.88600	-1.59219	-59.36211
30.98600	-1.59766	-59.59406
31.08600	-1.60500	-59.91758
31.18600	-1.60953	-60.15776
31.28600	-1.61328	-60.30235
31.38600	-1.61797	-60.51331
31.48600	-1.62359	-60.76135
31.58600	-1.63047	-61.04473
31.68600	-1.63484	-61.27743
31.78600	-1.63891	-61.43623
31.88600	-1.64328	-61.62992
31.98600	-1.64844	-61.85837
32.08600	-1.65469	-62.12759
32.18600	-1.66219	-62.44785
32.28600	-1.66719	-62.71774
32.38600	-1.67063	-62.85638
32.48600	-1.67531	-63.05938
32.58600	-1.68125	-63.31041
32.68600	-1.68875	-63.65861
32.78600	-1.69281	-63.87483
32.88600	-1.69656	-64.03057
32.98600	-1.70094	-64.22844
33.08600	-1.70609	-64.46433
33.18600	-1.71187	-64.71793
33.28600	-1.71875	-65.03106
33.38600	-1.72297	-65.25645
33.48600	-1.72687	-65.42119
33.58600	-1.73172	-65.64103
33.68600	-1.73781	-65.90752
33.78600	-1.74531	-66.24842
33.88600	-1.75016	-66.51017
33.98600	-1.75406	-66.71287
34.08600	-1.75844	-66.91817
34.18600	-1.76313	-67.14047
34.28600	-1.76844	-67.38440
34.38600	-1.77484	-67.68299
34.48600	-1.77906	-67.89660
34.58600	-1.78328	-68.08082
34.68600	-1.78781	-68.29117
34.78600	-1.79344	-68.53175
34.88600	-1.80016	-68.83267
34.98600	-1.80563	-69.11262
35.08600	-1.81000	-69.32051
35.18600	-1.81469	-69.53509
35.28600	-1.81937	-69.75128
35.38600	-1.82453	-69.97558
35.48600	-1.83109	-70.28027
35.58600	-1.83578	-70.51670
35.68600	-1.83984	-70.69433
35.78600	-1.84438	-70.90534
35.88600	-1.84953	-71.13016
35.98600	-1.85625	-71.41502
36.08600	-1.86188	-71.70107
36.18600	-1.86625	-71.89776
36.28600	-1.87078	-72.10261
36.38600	-1.87594	-72.31814
36.48600	-1.88187	-72.57243
36.58600	-1.88859	-72.88034
36.68600	-1.89266	-73.07985
36.78600	-1.89687	-73.24813
36.88600	-1.90156	-73.47631
36.98600	-1.90688	-73.69471
37.08600	-1.91328	-73.96081
37.18600	-1.91906	-74.25517
37.28600	-1.92313	-74.42235
37.38600	-1.92750	-74.61710
37.48600	-1.93219	-74.82012
37.58600	-1.93766	-75.05630
37.68600	-1.94547	-75.37593
37.78600	-1.95047	-75.64752
37.88600	-1.95422	-75.79453
37.98600	-1.95906	-76.01198
38.08600	-1.96469	-76.24606
38.18600	-1.97125	-76.53855
38.28600	-1.97609	-76.79196
38.38600	-1.98000	-76.95461
38.48600	-1.98453	-77.14802
38.58600	-1.98938	-77.37287
38.68600	-1.99469	-77.60287
38.78600	-2.00156	-77.89335
38.88600	-2.00688	-78.15736
38.98600	-2.01078	-78.31827
39.08600	-2.01516	-78.51711
39.18600	-2.02047	-78.73937
39.28600	-2.02719	-79.02940
39.38600	-2.03203	-79.27693
39.48600	-2.03594	-79.43759
39.58600	-2.04031	-79.61144
39.68600	-2.04547	-79.84132
39.78600	-2.05109	-80.08727
39.88600	-2.05781	-80.36077
39.98600	-2.06281	-80.61643
40.08600	-2.06672	-80.77122
40.18600	-2.07141	-80.97101
40.28600	-2.07687	-81.18990
40.38600	-2.08422	-81.47261
40.48600	-2.08922	-81.73223
40.58600	-2.09313	-81.88982
40.68600	-2.09750	-82.09248
40.78600	-2.10281	-82.30934
40.88600	-2.10891	-82.55886
40.98600	-2.11734	-82.91712
41.08600	-2.12125	-83.14233
41.18600	-2.12469	-83.27070
41.28600	-2.12953	-83.47157
41.38600	-2.13500	-83.70885
41.48600	-2.14203	-84.01023
41.58600	-2.14641	-84.24548
41.68600	-2.15000	-84.39671
41.78600	-2.15422	-84.57746
41.88600	-2.15906	-84.78279
41.98600	-2.16500	-85.02641
42.08600	-2.17313	-85.37234
42.18600	-2.17750	-85.60883
42.28600	-2.18094	-85.74788
42.38600	-2.18516	-85.94080
42.48600	-2.19047	-86.15841
42.58600	-2.19750	-86.44288
42.68600	-2.20313	-86.73374
42.78600	-2.20750	-86.92801
42.88600	-2.21188	-87.10964
42.98600	-2.21672	-87.33103
43.08600	-2.22188	-87.56634
43.18600	-2.22859	-87.84084
43.28600	-2.23406	-88.11618
43.38600	-2.23766	-88.26712
43.48600	-2.24219	-88.46022
43.58600	-2.24766	-88.69793
43.68600	-2.25453	-88.99520
43.78600	-2.25953	-89.24166
43.88600	-2.26344	-89.40782
43.98600	-2.26781	-89.59163
44.08600	-2.27266	-89.81053
44.18600	-2.27828	-90.05092
44.28600	-2.28516	-90.33493
44.38600	-2.29125	-90.65381
44.48600	-2.29500	-90.80013
44.58600	-2.29938	-90.99209
44.68600	-2.30453	-91.21229
44.78600	-2.31094	-91.48645
44.88600	-2.31672	-91.77580
44.98600	-2.32063	-91.94674
45.08600	-2.32500	-92.13123
45.18600	-2.33000	-92.36840
45.28600	-2.33578	-92.61402
45.38600	-2.34250	-92.90394
45.48600	-2.34734	-93.15627
45.58600	-2.35094	-93.30236
45.68600	-2.35578	-93.51699
45.78600	-2.36141	-93.76007
45.88600	-2.36844	-94.06535
45.98600	-2.37344	-94.32185
46.08600	-2.37734	-94.48844
46.18600	-2.38172	-94.68015
46.28600	-2.38672	-94.89437
46.38600	-2.39219	-95.14812
46.48600	-2.39922	-95.45024
46.58600	-2.40422	-95.71507
46.68600	-2.40797	-95.87348
46.78600	-2.41266	-96.08097
46.88600	-2.41813	-96.32426
46.98600	-2.42484	-96.60203
47.08600	-2.43000	-96.87874
47.18600	-2.43391	-97.04342
47.28600	-2.43828	-97.24208
47.38600	-2.44313	-97.45547
47.48600	-2.44828	-97.68661
47.58600	-2.45531	-97.97300
47.68600	-2.46094	-98.27141
47.78600	-2.46484	-98.43195
47.88600	-2.46922	-98.62290
47.98600	-2.47469	-98.85716
48.08600	-2.48156	-99.14792
48.18600	-2.48656	-99.41790
48.28600	-2.49063	-99.57798
48.38600	-2.49516	-99.79392
48.48600	-2.50031	-100.01574
48.58600	-2.50594	-100.26543
48.68600	-2.51297	-100.56629
48.78600	-2.51797	-100.82752
48.88600	-2.52203	-100.99438
48.98600	-2.52703	-101.21617
49.08600	-2.53250	-101.47422
49.18600	-2.53875	-101.75706
49.28600	-2.54406	-102.03221
49.38600	-2.54766	-102.18572
49.48600	-2.55188	-102.37040
49.58600	-2.55672	-102.59353
49.68600	-2.56219	-102.84151
49.78600	-2.57016	-103.17449
49.88600	-2.57562	-103.50010
49.98600	-2.57922	-103.64965
50.08600	-2.58406	-103.88532
50.18600	-2.58984	-104.15632
50.28600	-2.59563	-104.44488
50.38600	-2.59984	-104.65749
50.48600	-2.60359	-104.82102
50.58600	-2.60797	-105.02142
50.68600	-2.61313	-105.25344
50.78600	-2.61891	-105.51047
50.88600	-2.62641	-105.85416
50.98600	-2.63125	-106.12401
51.08600	-2.63516	-106.28015
51.18600	-2.63969	-106.48189
51.28600	-2.64484	-106.71324
51.38600	-2.65094	-106.99048
51.48600	-2.65656	-107.26473
51.58600	-2.66094	-107.46575
51.68600	-2.66531	-107.66211
51.78600	-2.66984	-107.87509
51.88600	-2.67516	-108.11512
51.98600	-2.68172	-108.39024
52.08600	-2.68719	-108.67832
52.18600	-2.69125	-108.85500
52.28600	-2.69594	-109.05260
52.38600	-2.70125	-109.27905
52.48600	-2.70797	-109.57667
52.58600	-2.71344	-109.85254
52.68600	-2.71766	-110.03480
52.78600	-2.72203	-110.21661
52.88600	-2.72672	-110.42839
52.98600	-2.73203	-110.65982
53.08600	-2.73859	-110.93786
53.18600	-2.74438	-111.23682
53.28600	-2.74828	-111.39338
53.38600	-2.75297	-111.59649
53.48600	-2.75813	-111.81565
53.58600	-2.76437	-112.07440
53.68600	-2.76953	-112.33847
53.78600	-2.77375	-112.51761
53.88600	-2.77781	-112.69218
53.98600	-2.78250	-112.87281
54.08600	-2.78781	-113.09842
54.18600	-2.79500	-113.37811
54.28600	-2.80188	-113.73150
54.38600	-2.80547	-113.87816
54.48600	-2.81000	-114.06668
54.58600	-2.81547	-114.30256
54.68600	-2.82281	-114.60880
54.78600	-2.82719	-114.83342
54.88600	-2.83109	-114.98937
54.98600	-2.83516	-115.16469
55.08600	-2.83969	-115.35524
55.18600	-2.84500	-115.57595
55.28600	-2.85094	-115.82138
55.38600	-2.85797	-116.14545
55.48600	-2.86203	-116.32370
55.58600	-2.86641	-116.51068
55.68600	-2.87187	-116.73400
55.78600	-2.87906	-117.04511
55.88600	-2.88422	-117.30979
55.98600	-2.88797	-117.43856
56.08600	-2.89203	-117.61786
56.18600	-2.89672	-117.80494
56.28600	-2.90187	-118.02899
56.38600	-2.90781	-118.28560
56.48600	-2.91547	-118.62390
56.58600	-2.91906	-118.79526
56.68600	-2.92344	-118.95569
56.78600	-2.92859	-119.17907
56.88600	-2.93453	-119.41846
56.98600	-2.94047	-119.70854
57.08600	-2.94484	-119.89210
57.18600	-2.94953	-120.08976
57.28600	-2.95453	-120.31841
57.38600	-2.96031	-120.56198
57.48600	-2.96859	-120.89441
57.58600	-2.97344	-121.19148
57.68600	-2.97609	-121.27816
57.78600	-2.98063	-121.45735
57.88600	-2.98594	-121.70382
57.98600	-2.99266	-121.99627
58.08600	-2.99766	-122.26529
58.18600	-3.00125	-122.41435
58.28600	-3.00562	-122.60380
58.38600	-3.01078	-122.82369
58.48600	-3.01625	-123.06880
58.58600	-3.02234	-123.32521
58.68600	-3.02766	-123.59887
58.78600	-3.03156	-123.76817
58.88600	-3.03609	-123.96063
58.98600	-3.04156	-124.19440
59.08600	-3.04922	-124.50022
59.18600	-3.05563	-124.85485
59.28600	-3.05891	-124.98547
59.38600	-3.06297	-125.15964
59.48600	-3.06766	-125.37965
59.58600	-3.07297	-125.61218
59.68600	-3.08016	-125.91825
59.78600	-3.08531	-126.21641
59.88600	-3.08906	-126.36283
59.98600	-3.09359	-126.54845
60.08600	-3.09875	-126.78112
60.18600	-3.10484	-127.03864
60.28600	-3.11078	-127.34117
60.38600	-3.11500	-127.53248
60.48600	-3.11938	-127.72611
60.58600	-3.12438	-127.93943
60.68600	-3.13000	-128.19858
60.78600	-3.13719	-128.49262
60.88600	-3.14250	-128.80072
60.98600	-3.14594	-128.92729
61.08600	-3.15031	-129.11394
61.18600	-3.15547	-129.34326
61.28600	-3.16172	-129.62650
61.38600	-3.16844	-129.95857
61.48600	-3.17203	-130.12324
61.58600	-3.17625	-130.29726
61.68600	-3.18094	-130.49817
61.78600	-3.18625	-130.73584
61.88600	-3.19266	-131.00903
61.98600	-3.19844	-131.32612
62.08600	-3.20219	-131.48724
62.18600	-3.20672	-131.67928
62.28600	-3.21203	-131.91696
62.38600	-3.21937	-132.22338
62.48600	-3.22563	-132.56985
62.58600	-3.22906	-132.72047
62.68600	-3.23312	-132.89592
62.78600	-3.23781	-133.10486
62.88600	-3.24297	-133.34244
62.98600	-3.24984	-133.63229
63.08600	-3.25578	-133.97509
63.18600	-3.25953	-134.13571
63.28600	-3.26391	-134.31345
63.38600	-3.26875	-134.51503
63.48600	-3.27422	-134.76060
63.58600	-3.28062	-135.06567
63.68600	-3.28484	-135.26312
63.78600	-3.28906	-135.43750
63.88600	-3.29391	-135.64093
63.98600	-3.29938	-135.88393
64.08600	-3.30578	-136.14336
64.18600	-3.31219	-136.47667
64.28600	-3.31609	-136.64392
64.38600	-3.32031	-136.81805
64.48600	-3.32547	-137.03252
64.58600	-3.33187	-137.30551
64.68600	-3.33828	-137.62301
64.78600	-3.34219	-137.78940
64.88600	-3.34625	-137.95890
64.98600	-3.35125	-138.16316
65.08600	-3.35687	-138.42010
65.18600	-3.36391	-138.69818
65.28600	-3.36953	-139.02204
65.38600	-3.37297	-139.16118
65.48600	-3.37734	-139.32967
65.58600	-3.38250	-139.54620
65.68600	-3.38938	-139.82983
65.78600	-3.39531	-140.15336
65.88600	-3.39922	-140.32353
65.98600	-3.40328	-140.49959
66.08600	-3.40813	-140.70873
66.18600	-3.41359	-140.95351
66.28600	-3.41984	-141.22073
66.38600	-3.42562	-141.52247
66.48600	-3.42922	-141.67506
66.58600	-3.43375	-141.86707
66.68600	-3.43922	-142.10044
66.78600	-3.44609	-142.39086
66.88600	-3.45187	-142.70501
66.98600	-3.45578	-142.88567
67.08600	-3.46000	-143.06200
67.18600	-3.46469	-143.26444
67.28600	-3.46984	-143.49529
67.38600	-3.47531	-143.73986
67.48600	-3.48172	-144.02980
67.58600	-3.48578	-144.23841
67.68600	-3.49000	-144.40849
67.78600	-3.49516	-144.63262
67.88600	-3.50281	-144.94735
67.98600	-3.50953	-145.31641
68.08600	-3.51281	-145.45223
68.18600	-3.51687	-145.61686
68.28600	-3.52172	-145.83613
68.38600	-3.52703	-146.07231
68.48600	-3.53266	-146.33884
68.58600	-3.53906	-146.63504
68.68600	-3.54312	-146.82737
68.78600	-3.54734	-146.99858
68.88600	-3.55219	-147.21251
68.98600	-3.55750	-147.45067
69.08600	-3.56406	-147.74352
69.18600	-3.56875	-147.96971
69.28600	-3.57297	-148.15024
69.38600	-3.57781	-148.35867
69.48600	-3.58328	-148.59265
69.58600	-3.58922	-148.83780
69.68600	-3.59609	-149.16886
69.78600	-3.59984	-149.35215
69.88600	-3.60422	-149.51718
69.98600	-3.60938	-149.73512
70.08600	-3.61516	-149.98692
70.18600	-3.62141	-150.30044
70.28600	-3.62531	-150.45944
70.38600	-3.62953	-150.62915
70.48600	-3.63422	-150.81687
70.58600	-3.63953	-151.04483
70.68600	-3.64625	-151.31064
70.78600	-3.65344	-151.68649
70.88600	-3.65672	-151.82255
70.98600	-3.66094	-151.97711
71.08600	-3.66609	-152.19559
71.18600	-3.67234	-152.45892
71.28600	-3.67859	-152.78201
71.38600	-3.68219	-152.93114
71.48600	-3.68656	-153.09738
71.58600	-3.69141	-153.30151
71.68600	-3.69656	-153.53332
71.78600	-3.70313	-153.78936
71.88600	-3.71000	-154.13867
71.98600	-3.71344	-154.28537
72.08600	-3.71766	-154.45708
72.18600	-3.72250	-154.65456
72.28600	-3.72844	-154.90882
72.38600	-3.73594	-155.26745
72.48600	-3.73953	-155.43222
72.58600	-3.74375	-155.59727
72.68600	-3.74859	-155.79933
72.78600	-3.75406	-156.03383
72.88600	-3.76047	-156.28417
72.98600	-3.76594	-156.56295
73.08600	-3.76937	-156.71656
73.18600	-3.77359	-156.87878
73.28600	-3.77844	-157.07289
73.38600	-3.78406	-157.29782
73.48600	-3.79250	-157.63982
73.58600	-3.79703	-157.90379
73.68600	-3.80078	-158.04137
73.78600	-3.80531	-158.23054
73.88600	-3.81063	-158.45929
73.98600	-3.81781	-158.73396
74.08600	-3.82484	-159.12341
74.18600	-3.82766	-159.24437
74.28600	-3.83188	-159.39476
74.38600	-3.83719	-159.62577
74.48600	-3.84328	-159.89250
74.58600	-3.84938	-160.18443
74.68600	-3.85328	-160.36838
74.78600	-3.85734	-160.53264
74.88600	-3.86188	-160.74090
74.98600	-3.86656	-160.93849
75.08600	-3.87203	-161.16863
75.18600	-3.87938	-161.47988
75.28600	-3.88375	-161.70612
75.38600	-3.88797	-161.88373
75.48600	-3.89328	-162.11435
75.58600	-3.90031	-162.39832
75.68600	-3.90672	-162.74399
75.78600	-3.91000	-162.88573
75.88600	-3.91391	-163.03617
75.98600	-3.91859	-163.22939
76.08600	-3.92375	-163.45462
76.18600	-3.92922	-163.69441
76.28600	-3.93625	-164.01991
76.38600	-3.94031	-164.20767
76.48600	-3.94469	-164.38642
76.58600	-3.94969	-164.60474
76.68600	-3.95594	-164.86816
76.78600	-3.96281	-165.20032
76.88600	-3.96641	-165.36517
76.98600	-3.97047	-165.52344
77.08600	-3.97516	-165.72320
77.18600	-3.98031	-165.93994
77.28600	-3.98672	-166.21134
77.38600	-3.99375	-166.55685
77.48600	-3.99750	-166.72386
77.58600	-4.00172	-166.89762
77.68600	-4.00672	-167.10821
77.78600	-4.01188	-167.33208
77.88600	-4.01828	-167.62564
77.98600	-4.02281	-167.83801
78.08600	-4.02703	-168.00916
78.18600	-4.03156	-168.19991
78.28600	-4.03656	-168.41494
78.38600	-4.04250	-168.66411
78.48600	-4.05063	-169.02655
78.58600	-4.05391	-169.19726
78.68600	-4.05812	-169.36131
78.78600	-4.06313	-169.57161
78.88600	-4.06938	-169.83162
78.98600	-4.07594	-170.14861
79.08600	-4.07984	-170.32698
79.18600	-4.08406	-170.48329
79.28600	-4.08875	-170.68753
79.38600	-4.09375	-170.90480
79.48600	-4.09953	-171.15049
79.58600	-4.10750	-171.48478
79.68600	-4.11125	-171.69452
79.78600	-4.11516	-171.85362
79.88600	-4.12031	-172.05977
79.98600	-4.12641	-172.32184
80.08600	-4.13313	-172.63497
80.18600	-4.13688	-172.80000
80.28600	-4.14063	-172.94812
80.38600	-4.14500	-173.14564
80.48600	-4.15031	-173.36725
80.58600	-4.15656	-173.64234
80.68600	-4.16391	-173.97159
80.78600	-4.16766	-174.16437
80.88600	-4.17172	-174.32596
80.98600	-4.17656	-174.51689
81.08600	-4.18219	-174.75457
81.18600	-4.18906	-175.05918
81.28600	-4.19422	-175.30473
81.38600	-4.19875	-175.51404
81.48600	-4.20391	-175.73154
81.58600	-4.20953	-175.98650
81.68600	-4.21672	-176.29573
81.78600	-4.22141	-176.58272
81.88600	-4.22422	-176.68438
81.98600	-4.22828	-176.86020
82.08600	-4.23297	-177.06633
82.18600	-4.23812	-177.29037
82.28600	-4.24516	-177.59404
82.38600	-4.25047	-177.86214
82.48600	-4.25484	-178.05767
82.58600	-4.25937	-178.24852
82.68600	-4.26453	-178.47863
82.78600	-4.27016	-178.71436
82.88600	-4.27672	-179.03611
82.98600	-4.28062	-179.22243
83.08600	-4.28500	-179.40193
83.18600	-4.29000	-179.61541
83.28600	-4.29578	-179.86196
83.38600	-4.30266	-180.18372
83.48600	-4.30703	-180.39121
83.58600	-4.31109	-180.56613
83.68600	-4.31594	-180.76663
83.78600	-4.32094	-180.99515
83.88600	-4.32641	-181.24010
83.98600	-4.33391	-181.57777
84.08600	-4.33813	-181.79531
84.18600	-4.34250	-181.97802
84.28600	-4.34813	-182.21065
84.38600	-4.35453	-182.48734
84.48600	-4.36016	-182.79096
84.58600	-4.36359	-182.95272
84.68600	-4.36766	-183.12550
84.78600	-4.37219	-183.32721
84.88600	-4.37734	-183.55727
84.98600	-4.38359	-183.83200
85.08600	-4.39063	-184.16606
85.18600	-4.39422	-184.33966
85.28600	-4.39828	-184.49306
85.38600	-4.40297	-184.69864
85.48600	-4.40859	-184.94791
85.58600	-4.41531	-185.23361
85.68600	-4.42031	-185.48974
85.78600	-4.42438	-185.66419
85.88600	-4.42906	-185.86144
85.98600	-4.43391	-186.05994
86.08600	-4.43906	-186.28119
86.18600	-4.44703	-186.59604
86.28600	-4.45156	-186.85594
86.38600	-4.45578	-187.02234
86.48600	-4.46094	-187.23948
86.58600	-4.46672	-187.48809
86.68600	-4.47344	-187.78676
86.78600	-4.47719	-187.97074
86.88600	-4.48109	-188.12703
86.98600	-4.48547	-188.31486
87.08600	-4.49047	-188.52811
87.18600	-4.49609	-188.77247
87.28600	-4.50297	-189.04747
87.38600	-4.50797	-189.29610
87.48600	-4.51250	-189.46908
87.58600	-4.51734	-189.66867
87.68600	-4.52281	-189.90435
87.78600	-4.52969	-190.19444
87.88600	-4.53453	-190.45241
87.98600	-4.53859	-190.60884
88.08600	-4.54344	-190.80037
88.18600	-4.54859	-191.02317
88.28600	-4.55438	-191.25213
88.38600	-4.56078	-191.55541
88.48600	-4.56422	-191.71222
88.58600	-4.56828	-191.88637
88.68600	-4.57328	-192.07749
88.78600	-4.57922	-192.32589
88.88600	-4.58656	-192.64956
88.98600	-4.59078	-192.85007
89.08600	-4.59484	-193.01204
89.18600	-4.59953	-193.19113
89.28600	-4.60422	-193.38679
89.38600	-4.60953	-193.60910
89.48600	-4.61641	-193.90452
89.58600	-4.62078	-194.10898
89.68600	-4.62500	-194.27051
89.78600	-4.62984	-194.45328
89.88600	-4.63563	-194.68533
89.98600	-4.64312	-194.99634
90.08600	-4.64703	-195.18647
90.18600	-4.65094	-195.33256
90.28600	-4.65547	-195.50756
90.38600	-4.66094	-195.72212
90.48600	-4.66766	-195.99044
90.58600	-4.67688	-196.42872
90.68600	-4.67953	-196.54897
90.78600	-4.68313	-196.68575
90.88600	-4.68781	-196.87496
90.98600	-4.69328	-197.10553
91.08600	-4.70016	-197.41727
91.18600	-4.70406	-197.59531
91.28600	-4.70813	-197.75505
91.38600	-4.71266	-197.93452
91.48600	-4.71797	-198.15807
91.58600	-4.72422	-198.41349
91.68600	-4.73187	-198.74099
91.78600	-4.73531	-198.94461
91.88600	-4.73906	-199.08053
91.98600	-4.74375	-199.27938
92.08600	-4.74969	-199.51513
92.18600	-4.75719	-199.83821
92.28600	-4.76141	-200.05070
92.38600	-4.76531	-200.20002
92.48600	-4.76969	-200.37755
92.58600	-4.77469	-200.59158
92.68600	-4.78062	-200.84754
92.78600	-4.78766	-201.13938
92.88600	-4.79266	-201.40070
92.98600	-4.79641	-201.55668
93.08600	-4.80109	-201.74547
93.18600	-4.80672	-201.95952
93.28600	-4.81406	-202.26951
93.38600	-4.81797	-202.48133
93.48600	-4.82156	-202.63654
93.58600	-4.82625	-202.82103
93.68600	-4.83156	-203.03825
93.78600	-4.83766	-203.30024
93.88600	-4.84594	-203.63940
93.98600	-4.84922	-203.84023
94.08600	-4.85281	-203.98131
94.18600	-4.85750	-204.16592
94.28600	-4.86313	-204.41312
94.38600	-4.87047	-204.72907
94.48600	-4.87469	-204.94413
94.58600	-4.87859	-205.09870
94.68600	-4.88312	-205.28503
94.78600	-4.88813	-205.49542
94.88600	-4.89359	-205.72245
94.98600	-4.90156	-206.06492
95.08600	-4.90563	-206.28621
95.18600	-4.90953	-206.43929
95.28600	-4.91422	-206.63239
95.38600	-4.92000	-206.87045
95.48600	-4.92750	-207.19023
95.58600	-4.93141	-207.40010
95.68600	-4.93531	-207.54856
95.78600	-4.93984	-207.73962
95.88600	-4.94469	-207.94980
95.98600	-4.95016	-208.17426
96.08600	-4.95828	-208.50658
96.18600	-4.96266	-208.74624
96.28600	-4.96656	-208.89649
96.38600	-4.97109	-209.08941
96.48600	-4.97672	-209.31858
96.58600	-4.98453	-209.65832
96.68600	-4.98828	-209.86110
96.78600	-4.99203	-210.00142
96.88600	-4.99641	-210.18858
96.98600	-5.00156	-210.39858
97.08600	-5.00781	-210.66204
97.18600	-5.01625	-211.04419
97.28600	-5.01984	-211.22900
97.38600	-5.02375	-211.37621
97.48600	-5.02859	-211.57704
97.58600	-5.03391	-211.80801
97.68600	-5.04016	-212.07239
97.78600	-5.04516	-212.33562
97.88600	-5.04906	-212.49656
97.98600	-5.05344	-212.67921
98.08600	-5.05844	-212.89399
98.18600	-5.06438	-213.13903
98.28600	-5.07219	-213.48986
98.38600	-5.07594	-213.69907
98.48600	-5.07984	-213.85019
98.58600	-5.08500	-214.06965
98.68600	-5.09141	-214.32988
98.78600	-5.09781	-214.63521
98.88600	-5.10187	-214.84022
98.98600	-5.10578	-214.99597
99.08600	-5.11016	-215.17691
99.18600	-5.11500	-215.39328
99.28600	-5.12031	-215.62719
99.38600	-5.12766	-215.92665
99.48600	-5.13250	-216.20305
99.58600	-5.13609	-216.34586
99.68600	-5.14062	-216.52681
99.78600	-5.14641	-216.74985
99.88600	-5.15406	-217.07553
99.98600	-5.15891	-217.34197
100.08600	-5.16281	-217.49792
100.18600	-5.16734	-217.68878
100.28600	-5.17250	-217.90943
100.38600	-5.17781	-218.13169
100.48600	-5.18516	-218.44193
100.58600	-5.18938	-218.67320
100.68600	-5.19328	-218.83723
100.78600	-5.19797	-219.03460
100.88600	-5.20344	-219.26048
100.98600	-5.21063	-219.56877
101.08600	-5.21531	-219.80128
101.18600	-5.21891	-219.95561
101.28600	-5.22313	-220.12630
101.38600	-5.22813	-220.33605
101.48600	-5.23391	-220.57937
101.58600	-5.24141	-220.89364
101.68600	-5.24578	-221.12671
101.78600	-5.24969	-221.27628
101.88600	-5.25438	-221.45233
101.98600	-5.25969	-221.68003
102.08600	-5.26625	-221.94582
102.18600	-5.27141	-222.18585
102.28600	-5.27563	-222.37320
102.38600	-5.28016	-222.54221
102.48600	-5.28500	-222.74615
102.58600	-5.29078	-222.98068
102.68600	-5.29859	-223.27797
102.78600	-5.30281	-223.50910
102.88600	-5.30625	-223.63704
102.98600	-5.31094	-223.82076
103.08600	-5.31656	-224.03915
103.18600	-5.32375	-224.33764
103.28600	-5.32875	-224.58838
103.38600	-5.33281	-224.75258
103.48600	-5.33703	-224.91886
103.58600	-5.34219	-225.11932
103.68600	-5.34734	-225.32769
103.78600	-5.35344	-225.56220
103.88600	-5.35922	-225.83537
103.98600	-5.36312	-225.98527
104.08600	-5.36797	-226.16598
104.18600	-5.37422	-226.40333
104.28600	-5.38359	-226.79807
104.38600	-5.38641	-226.96593
104.48600	-5.38953	-227.07583
104.58600	-5.39406	-227.25616
104.68600	-5.39906	-227.44587
104.78600	-5.40453	-227.67723
104.88600	-5.41094	-227.92599
104.98600	-5.41688	-228.21811
105.08600	-5.42063	-228.36152
105.18600	-5.42531	-228.54114
105.28601	-5.43063	-228.76160
105.38601	-5.43797	-229.05028
105.48601	-5.44250	-229.28546
105.58601	-5.44609	-229.42723
105.68601	-5.45016	-229.59341
105.78601	-5.45484	-229.77093
105.88601	-5.46000	-229.97351
105.98601	-5.46688	-230.22181
106.08601	-5.47297	-230.53308
106.18601	-5.47688	-230.67576
106.28601	-5.48172	-230.85505
106.38601	-5.48734	-231.08420
106.48601	-5.49484	-231.37474
106.58601	-5.49938	-231.60274
106.68601	-5.50313	-231.73904
106.78601	-5.50766	-231.91661
106.88601	-5.51266	-232.11828
106.98601	-5.51812	-232.33886
107.08601	-5.52688	-232.69086
107.18601	-5.53078	-232.93868
107.28601	-5.53438	-233.07927
107.38601	-5.53906	-233.26208
107.48601	-5.54484	-233.49154
107.58601	-5.55203	-233.79631
107.68601	-5.55594	-233.99577
107.78601	-5.55969	-234.13090
107.88601	-5.56406	-234.31805
107.98601	-5.56891	-234.51045
108.08601	-5.57469	-234.75024
108.18601	-5.58219	-235.04941
108.28601	-5.58656	-235.28084
108.38601	-5.59063	-235.43578
108.48601	-5.59516	-235.60715
108.58601	-5.60047	-235.81704
108.68601	-5.60813	-236.12587
108.78601	-5.61297	-236.38825
108.88601	-5.61687	-236.53902
108.98601	-5.62125	-236.70569
109.08601	-5.62625	-236.91466
109.18601	-5.63188	-237.13878
109.28601	-5.63875	-237.43489
109.38601	-5.64313	-237.64254
109.48601	-5.64703	-237.79258
109.58601	-5.65219	-237.99907
109.68601	-5.65828	-238.25027
109.78601	-5.66531	-238.52694
109.88601	-5.67000	-238.77786
109.98601	-5.67359	-238.92063
110.08601	-5.67781	-239.09646
110.18601	-5.68266	-239.27853
110.28601	-5.68828	-239.51207
110.38601	-5.69594	-239.83283
110.48601	-5.70047	-240.07946
110.58601	-5.70391	-240.19943
110.68601	-5.70844	-240.38340
110.78601	-5.71422	-240.61176
110.88601	-5.72109	-240.89524
110.98601	-5.72609	-241.14840
111.08601	-5.73000	-241.31168
111.18601	-5.73453	-241.49182
111.28601	-5.73953	-241.69320
111.38601	-5.74500	-241.91803
111.48601	-5.75203	-242.20280
111.58601	-5.75703	-242.44905
111.68601	-5.76063	-242.58614
111.78601	-5.76516	-242.77270
111.88601	-5.77047	-242.98486
111.98601	-5.77766	-243.26852
112.08601	-5.78313	-243.54208
112.18601	-5.78688	-243.69714
112.28601	-5.79125	-243.87260
112.38601	-5.79625	-244.06588
112.48601	-5.80172	-244.29005
112.58601	-5.80797	-244.54387
112.68601	-5.81297	-244.78000
112.78601	-5.81719	-244.94550
112.88601	-5.82203	-245.13635
112.98601	-5.82797	-245.37390
113.08601	-5.83562	-245.69836
113.18601	-5.84000	-245.90737
113.28601	-5.84359	-246.04192
113.38601	-5.84781	-246.21236
113.48601	-5.85266	-246.40979
113.58601	-5.85813	-246.63121
113.68601	-5.86563	-246.93251
113.78601	-5.87047	-247.18168
113.88601	-5.87406	-247.31609
113.98601	-5.87875	-247.49336
114.08601	-5.88437	-247.71856
114.18601	-5.89125	-247.98627
114.28601	-5.89656	-248.24661
114.38601	-5.90047	-248.40413
114.48601	-5.90484	-248.57248
114.58601	-5.90984	-248.77270
114.68601	-5.91563	-249.00442
114.78601	-5.92312	-249.31271
114.88601	-5.92734	-249.54437
114.98601	-5.93109	-249.67849
115.08601	-5.93547	-249.86830
115.18601	-5.94078	-250.08017
115.28601	-5.94781	-250.35790
115.38601	-5.95328	-250.62889
115.48601	-5.95719	-250.79101
115.58601	-5.96141	-250.95955
115.68601	-5.96625	-251.15991
115.78601	-5.97188	-251.39382
115.88601	-5.97828	-251.65936
115.98601	-5.98406	-251.93584
116.08601	-5.98797	-252.09063
116.18601	-5.99266	-252.27344
116.28601	-5.99859	-252.50185
116.38601	-6.00609	-252.81051
116.48601	-6.01000	-253.02321
116.58601	-6.01359	-253.16024
116.68601	-6.01797	-253.33610
116.78601	-6.02266	-253.51742
116.88601	-6.02813	-253.73712
116.98601	-6.03500	-254.00057
117.08601	-6.04063	-254.28060
117.18601	-6.04438	-254.42129
117.28601	-6.04875	-254.58467
117.38601	-6.05375	-254.79269
117.48601	-6.05984	-255.01373
117.58601	-6.06609	-255.31104
117.68601	-6.07031	-255.48005
117.78601	-6.07484	-255.65499
117.88601	-6.08031	-255.87502
117.98601	-6.08625	-256.12268
118.08601	-6.09375	-256.41420
118.18601	-6.09766	-256.62711
118.28601	-6.10109	-256.74355
118.38601	-6.10563	-256.91587
118.48601	-6.11078	-257.11659
118.58601	-6.11828	-257.39935
118.68601	-6.12344	-257.66826
118.78601	-6.12719	-257.81739
118.88601	-6.13172	-257.98237
118.98601	-6.13656	-258.18962
119.08601	-6.14187	-258.38643
119.18601	-6.14859	-258.65981
119.28601	-6.15375	-258.90577
119.38601	-6.15750	-259.05070
119.48601	-6.16219	-259.21759
119.58601	-6.16766	-259.42397
119.68601	-6.17469	-259.68000
119.78601	-6.18031	-259.97096
119.88601	-6.18391	-260.11005
119.98601	-6.18844	-260.28472
120.08601	-6.19313	-260.47105
120.18601	-6.19828	-260.67358
120.28601	-6.20562	-260.93739
120.38601	-6.21078	-261.20809
120.48601	-6.21453	-261.34384
120.58601	-6.21906	-261.51398
120.68601	-6.22438	-261.71646
120.78601	-6.23156	-261.97487
120.88601	-6.23734	-262.27328
120.98601	-6.24109	-262.42495
121.08601	-6.24547	-262.57703
121.18601	-6.25031	-262.77003
121.28601	-6.25594	-262.98106
121.38601	-6.26266	-263.25700
121.48601	-6.26688	-263.45941
121.58601	-6.27063	-263.58718
121.68601	-6.27516	-263.76894
121.78601	-6.28047	-263.96450
121.88601	-6.28687	-264.21371
121.98601	-6.29484	-264.56615
122.08601	-6.29828	-264.71138
122.18601	-6.30219	-264.85196
122.28601	-6.30672	-265.03059
122.38601	-6.31250	-265.25462
122.48601	-6.32109	-265.56996
122.58601	-6.32562	-265.84679
122.68601	-6.32891	-265.94272
122.78601	-6.33359	-266.12431
122.88601	-6.33906	-266.34151
122.98601	-6.34578	-266.60946
123.08601	-6.35094	-266.86326
123.18601	-6.35438	-267.00184
123.28601	-6.35859	-267.15988
123.38601	-6.36359	-267.36638
123.48601	-6.36922	-267.58620
123.58601	-6.37641	-267.86727
123.68601	-6.38172	-268.13737
123.78601	-6.38500	-268.26438
123.88601	-6.38922	-268.41694
123.98601	-6.39422	-268.61009
124.08601	-6.40141	-268.87375
124.18601	-6.40766	-269.18769
124.28601	-6.41141	-269.34028
124.38601	-6.41563	-269.48953
124.48601	-6.42047	-269.68604
124.58601	-6.42578	-269.91683
124.68601	-6.43281	-270.17424
124.78601	-6.43812	-270.45253
124.88601	-6.44172	-270.58962
124.98601	-6.44609	-270.75675
125.08601	-6.45125	-270.95279
125.18601	-6.45844	-271.21294
125.28601	-6.46375	-271.48214
125.38601	-6.46734	-271.61783
125.48601	-6.47172	-271.77849
125.58601	-6.47656	-271.96860
125.68601	-6.48234	-272.19307
125.78601	-6.49062	-272.51801
125.88601	-6.49578	-272.80745
125.98601	-6.49891	-272.90830
126.08601	-6.50313	-273.07072
126.18601	-6.50828	-273.26766
126.28601	-6.51469	-273.50083
126.38601	-6.52016	-273.76124
126.48601	-6.52422	-273.93466
126.58601	-6.52875	-274.10072
126.68601	-6.53344	-274.28377
126.78601	-6.53891	-274.49337
126.88601	-6.54625	-274.78376
126.98601	-6.55188	-275.06396
127.08601	-6.55516	-275.18460
127.18601	-6.55953	-275.34208
127.28601	-6.56453	-275.53779
127.38601	-6.57141	-275.78351
127.48601	-6.57750	-276.09199
127.58601	-6.58141	-276.24306
127.68601	-6.58578	-276.41869
127.78601	-6.59078	-276.60844
127.88601	-6.59578	-276.81020
127.98601	-6.60219	-277.04349
128.08601	-6.60859	-277.34920
128.18601	-6.61219	-277.49893
128.28601	-6.61656	-277.64204
128.38601	-6.62187	-277.83936
128.48601	-6.62922	-278.11944
128.58601	-6.63516	-278.42349
128.68601	-6.63844	-278.55566
128.78601	-6.64250	-278.70622
128.88601	-6.64719	-278.89258
128.98601	-6.65250	-279.09970
129.08601	-6.65922	-279.35332
129.18601	-6.66563	-279.66690
129.28601	-6.66922	-279.80059
129.38601	-6.67344	-279.95729
129.48601	-6.67875	-280.16198
129.58601	-6.68516	-280.42704
129.68601	-6.69172	-280.73242
129.78601	-6.69562	-280.90787
129.88601	-6.69984	-281.07864
129.98601	-6.70469	-281.26651
130.08601	-6.70969	-281.46574
130.18601	-6.71563	-281.68917
130.28601	-6.72141	-281.96886
130.38601	-6.72500	-282.10530
130.48601	-6.72953	-282.29138
130.58601	-6.73531	-282.52032
130.68601	-6.74266	-282.80535
130.78601	-6.74812	-283.08678
130.88601	-6.75187	-283.22792
130.98601	-6.75625	-283.39383
131.08601	-6.76094	-283.57726
131.18601	-6.76641	-283.79184
131.28601	-6.77359	-284.06700
131.38601	-6.77969	-284.38652
131.48601	-6.78312	-284.50871
131.58601	-6.78750	-284.67599
131.68601	-6.79313	-284.90293
131.78601	-6.80031	-285.20319
131.88601	-6.80500	-285.45329
131.98601	-6.80859	-285.59354
132.08601	-6.81281	-285.75817
132.18601	-6.81734	-285.95328
132.28601	-6.82250	-286.16717
132.38601	-6.82906	-286.40789
132.48601	-6.83500	-286.70740
132.58601	-6.83875	-286.86059
132.68601	-6.84297	-287.02712
132.78601	-6.84797	-287.21827
132.88601	-6.85422	-287.45902
132.98601	-6.86125	-287.77471
133.08601	-6.86516	-287.94417
133.18601	-6.86938	-288.09714
133.28601	-6.87406	-288.28424
133.38601	-6.87937	-288.48216
133.48601	-6.88547	-288.69870
133.58601	-6.89156	-289.00284
133.68601	-6.89578	-289.16037
133.78601	-6.90047	-289.33644
133.88601	-6.90594	-289.53767
133.98601	-6.91219	-289.77209
134.08601	-6.91844	-290.04776
134.18601	-6.92219	-290.19636
134.28601	-6.92609	-290.33017
134.38601	-6.93063	-290.49611
134.48601	-6.93594	-290.70264
134.58601	-6.94359	-290.96276
134.68601	-6.94953	-291.29335
134.78601	-6.95266	-291.39614
134.88601	-6.95703	-291.54921
134.98601	-6.96203	-291.72122
135.08601	-6.96797	-291.95213
135.18601	-6.97437	-292.23311
135.28601	-6.97844	-292.39646
135.38601	-6.98281	-292.55134
135.48601	-6.98766	-292.73000
135.58601	-6.99281	-292.93656
135.68601	-6.99922	-293.17200
135.78601	-7.00594	-293.46713
135.88601	-7.00922	-293.58551
135.98601	-7.01312	-293.73145
136.08601	-7.01797	-293.89802
136.18601	-7.02391	-294.10735
136.28601	-7.03141	-294.43902
136.38601	-7.03547	-294.60165
136.48601	-7.03953	-294.73847
136.58601	-7.04437	-294.91571
136.68601	-7.04953	-295.10367
136.78601	-7.05625	-295.34033
136.88601	-7.06266	-295.64482
136.98601	-7.06594	-295.75944
137.08601	-7.07000	-295.89903
137.18601	-7.07469	-296.06414
137.28601	-7.08047	-296.26945
137.38601	-7.08781	-296.56327
137.48601	-7.09188	-296.72205
137.58601	-7.09594	-296.86138
137.68601	-7.10094	-297.03426
137.78601	-7.10625	-297.24514
137.88601	-7.11297	-297.47349
137.98601	-7.11953	-297.78180
138.08601	-7.12297	-297.88485
138.18601	-7.12719	-298.03416
138.28601	-7.13188	-298.19077
138.38601	-7.13781	-298.39715
138.48601	-7.14484	-298.70555
138.58601	-7.14891	-298.85936
138.68601	-7.15328	-299.00217
138.78601	-7.15828	-299.19043
138.88601	-7.16422	-299.41925
138.98601	-7.17219	-299.70014
139.08601	-7.17719	-299.97379
139.18601	-7.17984	-300.04102
139.28601	-7.18422	-300.18741
139.38601	-7.18922	-300.37215
139.48601	-7.19547	-300.59299
139.58601	-7.20141	-300.86190
139.68601	-7.20547	-301.00718
139.78601	-7.20984	-301.16314
139.88601	-7.21453	-301.33292
139.98601	-7.21969	-301.52377
140.08601	-7.22594	-301.75897
140.18601	-7.23344	-302.07253
140.28601	-7.23688	-302.21120
140.38601	-7.24094	-302.33067
140.48601	-7.24625	-302.52618
140.58601	-7.25328	-302.77398
140.68601	-7.25922	-303.07430
140.78601	-7.26250	-303.18394
140.88601	-7.26656	-303.31570
140.98601	-7.27125	-303.49410
141.08601	-7.27656	-303.68870
141.18601	-7.28266	-303.92420
141.28601	-7.29000	-304.22607
141.38601	-7.29359	-304.37809
141.48601	-7.29734	-304.49528
141.58601	-7.30219	-304.66354
141.68601	-7.30859	-304.89185
141.78601	-7.31594	-305.22859
141.88601	-7.31969	-305.37081
141.98601	-7.32375	-305.50280
142.08601	-7.32859	-305.69339
142.18601	-7.33406	-305.88600
142.28601	-7.34031	-306.12317
142.38601	-7.34672	-306.41308
142.48601	-7.35000	-306.53945
142.58601	-7.35437	-306.68277
142.68601	-7.35953	-306.88375
142.78601	-7.36562	-307.11031
142.88601	-7.37203	-307.39883
142.98601	-7.37594	-307.54587
143.08601	-7.38016	-307.69396
143.18601	-7.38469	-307.85507
143.28601	-7.39000	-308.04914
143.38601	-7.39687	-308.28470
143.48601	-7.40359	-308.62397
143.58601	-7.40688	-308.72890
143.68601	-7.41109	-308.86942
143.78601	-7.41641	-309.06001
143.88601	-7.42219	-309.28433
143.98601	-7.42844	-309.54772
144.08601	-7.43219	-309.68925
144.18601	-7.43656	-309.83487
144.28601	-7.44141	-310.01166
144.38601	-7.44672	-310.21109
144.48601	-7.45344	-310.45201
144.58601	-7.45984	-310.74587
144.68601	-7.46328	-310.86296
144.78601	-7.46750	-310.99343
144.88601	-7.47281	-311.18152
144.98601	-7.47859	-311.40882
145.08601	-7.48562	-311.70228
145.18601	-7.48937	-311.84724
145.28601	-7.49359	-311.98490
145.38601	-7.49891	-312.17203
145.48601	-7.50500	-312.41229
145.58601	-7.51188	-312.65298
145.68601	-7.51672	-312.92081
145.78601	-7.51984	-313.00223
145.88601	-7.52422	-313.15187
145.98601	-7.52922	-313.33646
146.08601	-7.53516	-313.55581
146.18601	-7.54281	-313.85601
146.28601	-7.54703	-314.04778
146.38601	-7.55109	-314.17781
146.48601	-7.55578	-314.35460
146.58601	-7.56125	-314.56658
146.68601	-7.56844	-314.81016
146.78601	-7.57406	-315.09963
146.88601	-7.57703	-315.20042
146.98601	-7.58125	-315.33077
147.08601	-7.58609	-315.50282
147.18601	-7.59172	-315.72586
147.28601	-7.59859	-315.99140
147.38601	-7.60313	-316.19075
147.48601	-7.60781	-316.34450
147.58601	-7.61313	-316.54927
147.68601	-7.61937	-316.78948
147.78601	-7.62734	-317.11164
147.88601	-7.63109	-317.33030
147.98601	-7.63406	-317.41804
148.08601	-7.63828	-317.55799
148.18601	-7.64281	-317.73120
148.28601	-7.64828	-317.93869
148.38601	-7.65437	-318.19198
148.48601	-7.65891	-318.36808
148.58601	-7.66313	-318.50892
148.68601	-7.66797	-318.68485
148.78601	-7.67328	-318.87802
148.88601	-7.67937	-319.10101
148.98601	-7.68656	-319.42073
149.08601	-7.69031	-319.55796
149.18601	-7.69484	-319.70897
149.28601	-7.70000	-319.89226
149.38601	-7.70594	-320.12263
149.48601	-7.71250	-320.39645
149.58601	-7.71641	-320.53131
149.68601	-7.72031	-320.65457
149.78601	-7.72469	-320.80638
149.88601	-7.72984	-320.97951
149.98601	-7.73547	-321.19313
150.08601	-7.74266	-321.47479
150.18601	-7.74672	-321.64133
150.28601	-7.75125	-321.78697
150.38601	-7.75656	-321.96391
150.48601	-7.76250	-322.17869
150.58601	-7.76922	-322.45260
150.68601	-7.77328	-322.59202
150.78601	-7.77719	-322.71948
150.88601	-7.78187	-322.86727
150.98601	-7.78688	-323.04353
151.08601	-7.79281	-323.25360
151.18601	-7.80078	-323.57576
151.28601	-7.80406	-323.69959
151.38601	-7.80813	-323.81469
151.48601	-7.81297	-323.97562
151.58601	-7.81844	-324.16362
151.68601	-7.82594	-324.46709
151.78601	-7.83016	-324.61706
151.88601	-7.83422	-324.74521
151.98601	-7.83891	-324.89678
152.08601	-7.84375	-325.06233
152.18601	-7.84938	-325.24830
152.28601	-7.85609	-325.50126
152.38601	-7.86063	-325.68553
152.48601	-7.86484	-325.81219
152.58601	-7.86969	-325.96922
152.68601	-7.87563	-326.17643
152.78601	-7.88266	-326.45541
152.88601	-7.88641	-326.57596
152.98601	-7.89031	-326.68778
153.08601	-7.89500	-326.83367
153.18601	-7.90000	-327.00688
153.28601	-7.90562	-327.20262
153.38601	-7.91281	-327.45159
153.48601	-7.91797	-327.67153
153.58601	-7.92172	-327.76862
153.68601	-7.92625	-327.89758
153.78601	-7.93172	-328.07499
153.88601	-7.93984	-328.39105
153.98601	-7.94375	-328.54342
154.08601	-7.94781	-328.65626
154.18601	-7.95266	-328.81457
154.28601	-7.95844	-329.00351
154.38601	-7.96531	-329.24730
154.48601	-7.97203	-329.55378
154.58601	-7.97469	-329.62412
154.68601	-7.97875	-329.72500
154.78601	-7.98391	-329.89931
154.88601	-7.99063	-330.12596
154.98601	-7.99719	-330.44523
155.08601	-8.00047	-330.53389
155.18601	-8.00422	-330.62360
155.28601	-8.00859	-330.77028
155.38601	-8.01406	-330.96051
155.48601	-8.02078	-331.18963
155.58601	-8.02891	-331.56729
155.68601	-8.03172	-331.64304
155.78601	-8.03563	-331.73713
155.88601	-8.04047	-331.89744
155.98601	-8.04609	-332.10823
156.08601	-8.05312	-332.38190
156.18601	-8.05703	-332.52412
156.28601	-8.06109	-332.64092
156.38601	-8.06563	-332.78146
156.48601	-8.07094	-332.96683
156.58601	-8.07703	-333.17795
156.68601	-8.08484	-333.51323
156.78601	-8.08812	-333.61697
156.88601	-8.09219	-333.72295
156.98601	-8.09688	-333.87595
157.08601	-8.10234	-334.06505
157.18601	-8.10953	-334.33542
157.28601	-8.11375	-334.49253
157.38601	-8.11797	-334.61261
157.48601	-8.12266	-334.75971
157.58601	-8.12813	-334.94091
157.68601	-8.13391	-335.13209
157.78601	-8.14125	-335.41548
157.88601	-8.14469	-335.51779
157.98601	-8.14875	-335.61063
158.08601	-8.15359	-335.76998
158.18601	-8.15953	-335.96125
158.28601	-8.16750	-336.25180
158.38601	-8.17156	-336.41598
158.48601	-8.17516	-336.49272
158.58601	-8.17953	-336.61753
158.68601	-8.18438	-336.76884
158.78601	-8.19031	-336.96911
158.88601	-8.19797	-337.28293
158.98601	-8.20156	-337.39644
159.08601	-8.20563	-337.49178
159.18601	-8.21063	-337.66413
159.28601	-8.21625	-337.84500
159.38601	-8.22328	-338.11063
159.48601	-8.22750	-338.27314
159.58601	-8.23109	-338.35581
159.68601	-8.23562	-338.49367
159.78601	-8.24078	-338.66292
159.88601	-8.24672	-338.86769
159.98601	-8.25531	-339.19492
160.08601	-8.25875	-339.32057
160.18601	-8.26234	-339.40041
160.28601	-8.26703	-339.53294
160.38601	-8.27313	-339.74051
160.48601	-8.28094	-340.06047
160.58601	-8.28469	-340.19685
160.68601	-8.28828	-340.27919
160.78601	-8.29281	-340.41351
160.88601	-8.29781	-340.58705
160.98601	-8.30281	-340.74748
161.08601	-8.30984	-340.97564
161.18601	-8.31437	-341.16137
161.28601	-8.31859	-341.26893
161.38601	-8.32359	-341.42101
161.48601	-8.32984	-341.62959
161.58601	-8.33750	-341.93882
161.68601	-8.34094	-342.02972
161.78601	-8.34469	-342.12312
161.88601	-8.34922	-342.25675
161.98601	-8.35453	-342.42928
162.08601	-8.36063	-342.63107
162.18601	-8.36844	-342.95371
162.28601	-8.37188	-343.05540
162.38601	-8.37578	-343.14850
162.48601	-8.38047	-343.28467
162.58601	-8.38578	-343.45260
162.68601	-8.39313	-343.71233
162.78601	-8.39797	-343.89541
162.88601	-8.40188	-344.00290
162.98601	-8.40625	-344.13195
163.08601	-8.41141	-344.28707
163.18601	-8.41766	-344.50775
163.28601	-8.42500	-344.79186
163.38601	-8.42844	-344.89930
163.48601	-8.43250	-345.00337
163.58601	-8.43781	-345.16326
163.68601	-8.44547	-345.42808
163.78601	-8.45281	-345.80371
163.88601	-8.45578	-345.89091
163.98601	-8.45906	-345.94750
164.08601	-8.46344	-346.07893
164.18601	-8.46828	-346.24833
164.28601	-8.47375	-346.42789
164.38601	-8.48078	-346.68344
164.48601	-8.48516	-346.85826
164.58601	-8.48891	-346.94463
164.68601	-8.49391	-347.10261
164.78601	-8.50000	-347.29737
164.88601	-8.50703	-347.57483
164.98601	-8.51094	-347.69341
165.08601	-8.51484	-347.79635
165.18601	-8.51938	-347.92554
165.28601	-8.52438	-348.08755
165.38601	-8.52984	-348.27965
165.48601	-8.53688	-348.52025
165.58601	-8.54234	-348.74949
165.68601	-8.54609	-348.82581
165.78601	-8.55063	-348.95244
165.88601	-8.55594	-349.12187
165.98601	-8.56328	-349.38675
166.08601	-8.56781	-349.54709
166.18601	-8.57172	-349.64299
166.28601	-8.57641	-349.77558
166.38601	-8.58172	-349.94659
166.48601	-8.58750	-350.13622
166.58601	-8.59438	-350.37032
166.68601	-8.59844	-350.51462
166.78601	-8.60219	-350.59077
166.88601	-8.60719	-350.72991
166.98601	-8.61281	-350.91093
167.08601	-8.62094	-351.20329
167.18601	-8.62531	-351.36169
167.28601	-8.62906	-351.44204
167.38601	-8.63344	-351.55576
167.48601	-8.63844	-351.71184
167.58601	-8.64391	-351.88258
167.68601	-8.65141	-352.14406
167.78601	-8.65516	-352.27218
167.88601	-8.65906	-352.36034
167.98601	-8.66406	-352.50351
168.08601	-8.66969	-352.67812
168.18601	-8.67703	-352.93362
168.28601	-8.68156	-353.09044
168.38601	-8.68563	-353.17761
168.48601	-8.69031	-353.31038
168.58601	-8.69531	-353.45706
168.68601	-8.70125	-353.64404
168.78601	-8.70906	-353.94156
168.88601	-8.71219	-354.03302
168.98601	-8.71578	-354.08804
169.08601	-8.72031	-354.20787
169.18601	-8.72547	-354.36037
169.28601	-8.73281	-354.59352
169.38601	-8.73750	-354.79397
169.48601	-8.74156	-354.86615
169.58601	-8.74609	-354.98798
169.68601	-8.75109	-355.12152
169.78601	-8.75625	-355.26973
169.88601	-8.76359	-355.50162
169.98601	-8.76875	-355.68842
170.08601	-8.77266	-355.75202
170.18601	-8.77750	-355.88625
170.28601	-8.78391	-356.06793
170.38601	-8.79406	-356.44120
170.48601	-8.79688	-356.55627
170.58601	-8.79969	-356.55445
170.68601	-8.80422	-356.67425
170.78601	-8.80953	-356.84279
170.88601	-8.81484	-357.00741
170.98601	-8.82219	-357.25802
171.08601	-8.82609	-357.39586
171.18601	-8.83000	-357.46858
171.28601	-8.83484	-357.59833
171.38601	-8.84047	-357.76955
171.48601	-8.84828	-358.03509
171.58601	-8.85266	-358.20138
171.68601	-8.85609	-358.24925
171.78601	-8.86063	-358.37170
171.88601	-8.86563	-358.52653
171.98601	-8.87141	-358.69822
172.08601	-8.87922	-358.96927
172.18601	-8.88281	-359.09075
172.28601	-8.88641	-359.15267
172.38601	-8.89125	-359.27317
172.48601	-8.89703	-359.45269
172.58601	-8.90484	-359.73465
172.68601	-8.90922	-359.89171
172.78601	-8.91281	-359.94858
172.88601	-8.91703	-360.05735
172.98601	-8.92156	-360.17767
173.08601	-8.92687	-360.32826
173.18601	-8.93391	-360.56209
173.28601	-8.93891	-360.74632
173.38601	-8.94297	-360.83236
173.48601	-8.94781	-360.95071
173.58601	-8.95359	-361.11504
173.68601	-8.96203	-361.42179
173.78601	-8.96578	-361.55128
173.88601	-8.96937	-361.58773
173.98601	-8.97359	-361.68873
174.08601	-8.97875	-361.83715
174.18601	-8.98422	-362.00935
174.28601	-8.99250	-362.25978
174.38601	-8.99656	-362.42849
174.48601	-9.00031	-362.49459
174.58601	-9.00484	-362.59601
174.68601	-9.01016	-362.74523
174.78601	-9.01734	-362.98767
174.88601	-9.02188	-363.14273
174.98601	-9.02562	-363.22272
175.08601	-9.03000	-363.31561
175.18601	-9.03531	-363.46769
175.28601	-9.04172	-363.67327
175.38601	-9.04938	-363.94355
175.48601	-9.05281	-364.04037
175.58601	-9.05641	-364.09551
175.68601	-9.06109	-364.20590
175.78601	-9.06641	-364.34701
175.88601	-9.07406	-364.60835
175.98601	-9.07891	-364.77304
176.08601	-9.08281	-364.84537
176.18601	-9.08719	-364.94702
176.28601	-9.09203	-365.08957
176.38601	-9.09781	-365.25217
176.48601	-9.10516	-365.48725
176.58601	-9.11016	-365.67762
176.68601	-9.11391	-365.72400
176.78601	-9.11844	-365.82729
176.88601	-9.12406	-365.99299
176.98601	-9.13109	-366.22852
177.08601	-9.13531	-366.36087
177.18601	-9.13906	-366.41899
177.28601	-9.14344	-366.52058
177.38601	-9.14859	-366.65908
177.48601	-9.15438	-366.83592
177.58601	-9.16188	-367.08638
177.68601	-9.16766	-367.30745
177.78601	-9.17078	-367.31407
177.88601	-9.17516	-367.41182
177.98601	-9.18078	-367.57690
178.08601	-9.18844	-367.83043
178.18601	-9.19281	-367.96433
178.28601	-9.19625	-368.02140
178.38601	-9.20078	-368.11510
178.48601	-9.20578	-368.25049
178.58601	-9.21156	-368.41834
178.68601	-9.21891	-368.65339
178.78601	-9.22375	-368.85852
178.88601	-9.22719	-368.89392
178.98601	-9.23188	-368.99316
179.08601	-9.23797	-369.16974
179.18601	-9.24594	-369.45599
179.28601	-9.25000	-369.57559
179.38601	-9.25359	-369.60730
179.48601	-9.25797	-369.71128
179.58601	-9.26313	-369.84667
179.68601	-9.26922	-370.03025
179.78601	-9.27656	-370.31272
179.88601	-9.28000	-370.38875
179.98601	-9.28375	-370.43518
180.08601	-9.28828	-370.55451
180.18601	-9.29375	-370.71058
180.28601	-9.30094	-370.93470
180.38601	-9.30625	-371.13166
180.48601	-9.31031	-371.21409
180.58601	-9.31500	-371.33276
180.68601	-9.32000	-371.47567
180.78601	-9.32578	-371.64903
180.88601	-9.33297	-371.90446
180.98601	-9.33656	-371.99205
181.08601	-9.34016	-372.04915
181.18601	-9.34469	-372.16207
181.28601	-9.35016	-372.31696
181.38601	-9.35766	-372.56786
181.48601	-9.36266	-372.76286
181.58601	-9.36656	-372.81689
181.68601	-9.37094	-372.91685
181.78601	-9.37578	-373.04237
181.88601	-9.38109	-373.19192
181.98601	-9.38734	-373.38153
182.08601	-9.39266	-373.56368
182.18601	-9.39688	-373.63461
182.28601	-9.40172	-373.74076
182.38601	-9.40734	-373.90596
182.48601	-9.41437	-374.11621
182.58601	-9.41984	-374.31073
182.68601	-9.42328	-374.35097
182.78601	-9.42766	-374.42940
182.88601	-9.43281	-374.56992
182.98601	-9.43844	-374.73375
183.08601	-9.44594	-374.97205
183.18601	-9.45031	-375.11528
183.28601	-9.45422	-375.15649
183.38601	-9.45906	-375.26321
183.48601	-9.46422	-375.40421
183.58601	-9.47000	-375.56526
183.68601	-9.47547	-375.74226
183.78601	-9.47953	-375.81426
183.88601	-9.48422	-375.91439
183.98601	-9.48938	-376.03655
184.08601	-9.49500	-376.19859
184.18601	-9.50281	-376.43522
184.28601	-9.50734	-376.58188
184.38601	-9.51094	-376.61639
184.48601	-9.51547	-376.71000
184.58601	-9.52094	-376.85406
184.68601	-9.52859	-377.09326
184.78601	-9.53328	-377.25464
184.88601	-9.53688	-377.28298
184.98601	-9.54141	-377.37527
185.08601	-9.54625	-377.50039
185.18601	-9.55125	-377.62806
185.28601	-9.55797	-377.80422
185.38601	-9.56297	-377.98792
185.48601	-9.56672	-378.01918
185.58601	-9.57109	-378.09494
185.68601	-9.57609	-378.21218
185.78601	-9.58344	-378.38688
185.88601	-9.58922	-378.62077
185.98601	-9.59313	-378.64283
186.08601	-9.59750	-378.70541
186.18601	-9.60234	-378.81151
186.28601	-9.60750	-378.94446
186.38601	-9.61453	-379.11484
186.48601	-9.62063	-379.33114
186.58601	-9.62422	-379.35030
186.68601	-9.62859	-379.40863
186.78601	-9.63359	-379.51145
186.88601	-9.64172	-379.72957
186.98601	-9.64750	-379.95464
187.08601	-9.65094	-379.97818
187.18601	-9.65531	-380.04187
187.28601	-9.66078	-380.18802
187.38601	-9.66688	-380.35092
187.48601	-9.67453	-380.58189
187.58601	-9.67766	-380.63505
187.68601	-9.68094	-380.64858
187.78601	-9.68563	-380.73552
187.88601	-9.69078	-380.87210
187.98601	-9.69813	-381.07768
188.08601	-9.70312	-381.24299
188.18601	-9.70719	-381.28948
188.28601	-9.71156	-381.36536
188.38601	-9.71625	-381.47458
188.48601	-9.72188	-381.62291
188.58601	-9.72922	-381.83659
188.68601	-9.73469	-382.03922
188.78601	-9.73781	-382.01317
188.88601	-9.74203	-382.07683
188.98601	-9.74766	-382.22209
189.08601	-9.75625	-382.49999
189.18601	-9.76047	-382.63136
189.28601	-9.76391	-382.64161
189.38601	-9.76813	-382.70167
189.48601	-9.77297	-382.81679
189.58601	-9.77844	-382.95174
189.68601	-9.78516	-383.12396
189.78601	-9.79188	-383.38599
189.88601	-9.79500	-383.37609
189.98601	-9.79922	-383.43310
190.08601	-9.80453	-383.54036
190.18601	-9.81219	-383.76763
190.28601	-9.81719	-383.95035
190.38601	-9.82063	-383.96525
190.48601	-9.82500	-384.03243
190.58601	-9.83016	-384.14913
190.68601	-9.83578	-384.29970
190.78601	-9.84297	-384.50184
190.88601	-9.84797	-384.67017
190.98601	-9.85156	-384.67026
191.08601	-9.85625	-384.76169
191.18601	-9.86156	-384.88585
191.28601	-9.86891	-385.08779
191.38601	-9.87391	-385.26392
191.48601	-9.87750	-385.28588
191.58601	-9.88156	-385.33664
191.68601	-9.88625	-385.43829
191.78601	-9.89172	-385.57273
191.88601	-9.89938	-385.79899
191.98601	-9.90484	-385.98961
192.08601	-9.90828	-385.98490
192.18601	-9.91281	-386.05946
192.28601	-9.91844	-386.20812
192.38601	-9.92531	-386.36965
192.48601	-9.93016	-386.52799
192.58601	-9.93406	-386.56217
192.68601	-9.93844	-386.64341
192.78601	-9.94344	-386.75380
192.88601	-9.94891	-386.88818
192.98601	-9.95594	-387.07659
193.08601	-9.96125	-387.25805
193.18601	-9.96469	-387.25159
193.28601	-9.96922	-387.31354
193.38601	-9.97469	-387.45001
193.48601	-9.98172	-387.64018
193.58601	-9.98703	-387.83473
193.68601	-9.99078	-387.83923
193.78601	-9.99516	-387.90575
193.88601	-10.00031	-388.02111
193.98601	-10.00594	-388.17230
194.08601	-10.01281	-388.35874
194.18601	-10.01797	-388.52495
194.28601	-10.02141	-388.51976
194.38601	-10.02609	-388.58449
194.48601	-10.03141	-388.71285
194.58601	-10.03797	-388.86207
194.68601	-10.04484	-389.11864
194.78601	-10.04859	-389.14675
194.88601	-10.05266	-389.18284
194.98601	-10.05766	-389.28139
195.08601	-10.06344	-389.43896
195.18601	-10.07125	-389.69392
195.28601	-10.07547	-389.82052
195.38601	-10.07875	-389.81667
195.48601	-10.08328	-389.89592
195.58601	-10.08875	-390.02278
195.68601	-10.09469	-390.17865
195.78601	-10.10000	-390.33589
195.88601	-10.10406	-390.37967
195.98601	-10.10875	-390.46469
196.08601	-10.11391	-390.57365
196.18601	-10.12016	-390.74484
196.28601	-10.12938	-391.05436
196.38601	-10.13281	-391.13641
196.48601	-10.13578	-391.10625
196.58601	-10.14016	-391.17390
196.68601	-10.14500	-391.27809
196.78601	-10.15125	-391.44459
196.88601	-10.15688	-391.63834
196.98601	-10.16094	-391.68227
197.08601	-10.16516	-391.73743
197.18601	-10.17016	-391.84320
197.28601	-10.17547	-391.95859
197.38601	-10.18234	-392.14259
197.48601	-10.18781	-392.31390
197.58601	-10.19172	-392.33470
197.68601	-10.19609	-392.39118
197.78601	-10.20141	-392.51664
197.88601	-10.20828	-392.68947
197.98601	-10.21359	-392.84071
198.08601	-10.21766	-392.87868
198.18601	-10.22188	-392.93131
198.28601	-10.22656	-393.01345
198.38601	-10.23187	-393.12640
198.48601	-10.23828	-393.26990
198.58601	-10.24453	-393.48379
198.68601	-10.24859	-393.50736
198.78601	-10.25328	-393.56953
198.88601	-10.25875	-393.68662
198.98601	-10.26563	-393.86004
199.08601	-10.27078	-394.00598
199.18601	-10.27453	-394.01746
199.28601	-10.27875	-394.06905
199.38601	-10.28359	-394.16158
199.48601	-10.28891	-394.26467
199.58601	-10.29578	-394.43678
199.68601	-10.30156	-394.60897
[truncated: 9,117 more rows]
