# Supplementary material for: Strengthening of 3D Printed Fused Deposition Manufactured Parts Using the Fill Compositing Technique
Source: PLoS One. 2015 Apr 16;10(4):e0122915. doi: 10.1371/journal.pone.0122915 (PMC4400136; doi:10.1371/journal.pone.0122915)
Supplement: S1 File — This is the raw data and information on all the samples presented in this manuscript. (ZIP) [file pone.0122915.s001.zip › Specimen_RawData_67.csv]

Time	Extension	Load
(sec)	(mm)	(N)
0.00000	0.00016	0.00569
0.10000	-0.00031	0.00671
0.20000	-0.00250	0.00862
0.30000	-0.00859	0.00371
0.38600	-0.01859	0.00732
0.48600	-0.02438	0.01083
0.58600	-0.02937	0.00495
0.68600	-0.03547	0.00188
0.78600	-0.04219	0.00487
0.88600	-0.04672	0.00035
0.98600	-0.05125	-0.00038
1.08600	-0.05578	0.00764
1.18600	-0.06109	0.00154
1.28600	-0.06734	-0.00028
1.38600	-0.07281	0.00565
1.48600	-0.07641	0.00356
1.58600	-0.08094	0.00682
1.68600	-0.08609	0.00770
1.78600	-0.09234	0.00394
1.88600	-0.09781	0.00175
1.98600	-0.10203	0.00256
2.08600	-0.10656	-0.00337
2.18600	-0.11125	0.00809
2.28600	-0.11641	0.00702
2.38600	-0.12266	0.00305
2.48600	-0.12984	0.00113
2.58600	-0.13375	0.00750
2.68600	-0.13813	0.01035
2.78600	-0.14328	0.00325
2.88600	-0.14922	-0.00257
2.98600	-0.15516	0.00125
3.08600	-0.15938	0.00974
3.18600	-0.16344	0.00340
3.28600	-0.16797	0.01282
3.38600	-0.17313	0.00879
3.48600	-0.17937	0.00383
3.58600	-0.18563	0.01395
3.68600	-0.19016	0.01010
3.78600	-0.19453	0.00485
3.88600	-0.19953	0.00407
3.98600	-0.20578	0.00315
4.08600	-0.21234	0.00720
4.18600	-0.21656	0.00172
4.28600	-0.22078	0.00078
4.38600	-0.22547	0.00511
4.48600	-0.23047	0.00212
4.58600	-0.23656	0.00317
4.68600	-0.24297	0.00539
4.78600	-0.24672	0.00483
4.88600	-0.25094	0.00748
4.98600	-0.25547	0.00698
5.08600	-0.26125	0.00392
5.18600	-0.26828	0.00459
5.28600	-0.27297	0.00599
5.38600	-0.27734	0.00182
5.48600	-0.28188	0.00474
5.58600	-0.28734	0.00282
5.68600	-0.29313	0.00385
5.78600	-0.30016	0.00975
5.88600	-0.30375	0.00851
5.98600	-0.30813	0.00538
6.08600	-0.31297	0.00932
6.18600	-0.31859	0.00340
6.28600	-0.32484	0.00663
6.38600	-0.32906	-0.00006
6.48600	-0.33313	0.00229
6.58600	-0.33766	-0.00110
6.68600	-0.34297	0.00794
6.78600	-0.34859	-0.00039
6.88600	-0.35547	0.01202
6.98600	-0.35984	0.00678
7.08600	-0.36391	0.00770
7.18600	-0.36875	0.01255
7.28600	-0.37484	0.00034
7.38600	-0.38313	0.00948
7.48600	-0.38703	0.00604
7.58600	-0.39141	0.01050
7.68600	-0.39672	0.00793
7.78600	-0.40234	0.00713
7.88600	-0.40828	0.01009
7.98600	-0.41453	0.00287
8.08600	-0.41766	0.01239
8.18600	-0.42172	0.00703
8.28600	-0.42687	0.00638
8.38600	-0.43281	0.00064
8.48600	-0.43984	0.00496
8.58600	-0.44344	0.01053
8.68600	-0.44734	0.00751
8.78600	-0.45172	0.01320
8.88600	-0.45688	0.00727
8.98600	-0.46297	0.00966
9.08600	-0.47156	0.01009
9.18600	-0.47469	-0.00153
9.28600	-0.47891	0.01404
9.38600	-0.48422	0.00757
9.48600	-0.49063	0.00682
9.58600	-0.49672	0.00529
9.68600	-0.50031	0.00426
9.78600	-0.50453	0.00832
9.88600	-0.50906	0.00363
9.98600	-0.51391	0.00959
10.08600	-0.51922	0.00296
10.18600	-0.52625	0.00574
10.28600	-0.53047	0.01102
10.38600	-0.53484	0.00714
10.48600	-0.54000	0.01215
10.58600	-0.54672	0.01111
10.68600	-0.55391	0.00786
10.78600	-0.55734	0.01113
10.88600	-0.56141	0.00571
10.98600	-0.56594	0.01103
11.08600	-0.57078	-0.06282
11.18600	-0.57641	-0.21995
11.28600	-0.58359	-0.44397
11.38600	-0.58766	-0.59559
11.48600	-0.59187	-0.73427
11.58600	-0.59688	-0.89873
11.68600	-0.60281	-1.10060
11.78600	-0.60984	-1.34447
11.88600	-0.61359	-1.49627
11.98600	-0.61781	-1.63624
12.08600	-0.62250	-1.80960
12.18600	-0.62766	-1.98573
12.28600	-0.63344	-2.18091
12.38600	-0.64047	-2.45235
12.48600	-0.64437	-2.60467
12.58600	-0.64859	-2.75269
12.68600	-0.65359	-2.92618
12.78600	-0.65953	-3.13951
12.88600	-0.66609	-3.38298
12.98600	-0.67047	-3.57163
13.08600	-0.67469	-3.70910
13.18600	-0.67938	-3.87719
13.28600	-0.68438	-4.06450
13.38600	-0.69062	-4.28034
13.48600	-0.69750	-4.55769
13.58600	-0.70125	-4.71216
13.68600	-0.70547	-4.86304
13.78600	-0.71047	-5.05035
13.88600	-0.71625	-5.26197
13.98600	-0.72250	-5.50931
14.08600	-0.72719	-5.69487
14.18600	-0.73125	-5.86393
14.28600	-0.73609	-6.04002
14.38600	-0.74109	-6.22319
14.48600	-0.74688	-6.45201
14.58600	-0.75469	-6.75461
14.68600	-0.75859	-6.93973
14.78600	-0.76250	-7.08148
14.88600	-0.76734	-7.26672
14.98600	-0.77297	-7.48291
15.08600	-0.77969	-7.75077
15.18600	-0.78406	-7.94930
15.28600	-0.78813	-8.11130
15.38600	-0.79281	-8.29237
15.48600	-0.79812	-8.49376
15.58600	-0.80359	-8.70943
15.68600	-0.81016	-8.96826
15.78600	-0.81453	-9.15149
15.88600	-0.81891	-9.33820
15.98600	-0.82406	-9.53601
16.08600	-0.83000	-9.76537
16.18600	-0.83766	-10.07516
16.28600	-0.84172	-10.26945
16.38600	-0.84578	-10.43089
16.48600	-0.85047	-10.61717
16.58600	-0.85594	-10.83833
16.68600	-0.86172	-11.08255
16.78600	-0.86750	-11.34332
16.88600	-0.87109	-11.50640
16.98600	-0.87531	-11.66777
17.08600	-0.88031	-11.87130
17.18600	-0.88563	-12.09077
17.28600	-0.89219	-12.35789
17.38600	-0.89766	-12.59850
17.48600	-0.90188	-12.78661
17.58600	-0.90656	-12.97353
17.68600	-0.91172	-13.18655
17.78600	-0.91734	-13.42495
17.88600	-0.92391	-13.70989
17.98600	-0.92781	-13.88639
18.08600	-0.93203	-14.05061
18.18600	-0.93703	-14.25421
18.28600	-0.94266	-14.48203
18.38600	-0.94922	-14.76748
18.48600	-0.95422	-14.98635
18.58600	-0.95844	-15.16900
18.68600	-0.96281	-15.34753
18.78600	-0.96797	-15.55697
18.88600	-0.97359	-15.78842
18.98600	-0.97984	-16.05404
19.08600	-0.98453	-16.26920
19.18600	-0.98859	-16.43917
19.28600	-0.99313	-16.62202
19.38600	-0.99844	-16.83321
19.48600	-1.00547	-17.10807
19.58600	-1.01047	-17.33157
19.68600	-1.01469	-17.49926
19.78600	-1.01984	-17.70472
19.88600	-1.02484	-17.90964
19.98600	-1.03047	-18.14677
20.08600	-1.03703	-18.42126
20.18600	-1.04172	-18.63183
20.28600	-1.04578	-18.78462
20.38600	-1.05031	-18.96289
20.48600	-1.05578	-19.18375
20.58600	-1.06266	-19.45485
20.68600	-1.06766	-19.68420
20.78600	-1.07187	-19.85296
20.88600	-1.07625	-20.03307
20.98600	-1.08125	-20.23812
21.08600	-1.08719	-20.46913
21.18600	-1.09375	-20.73260
21.28600	-1.09813	-20.92903
21.38600	-1.10234	-21.04750
21.48600	-1.10734	-21.20746
21.58600	-1.11344	-21.57500
21.68600	-1.12094	-21.88102
21.78600	-1.12469	-21.95417
21.88600	-1.12906	-22.15065
21.98600	-1.13359	-22.38294
22.08600	-1.13859	-22.58460
22.18600	-1.14438	-22.80045
22.28600	-1.15156	-23.13094
22.38600	-1.15500	-23.28278
22.48600	-1.15891	-23.42065
22.58600	-1.16359	-23.60359
22.68600	-1.16891	-23.82468
22.78600	-1.17531	-24.08274
22.88600	-1.18016	-24.28303
22.98600	-1.18438	-24.46007
23.08600	-1.18906	-24.64672
23.18600	-1.19391	-24.83692
23.28600	-1.19922	-25.03818
23.38600	-1.20641	-25.30963
23.48600	-1.21172	-25.56065
23.58600	-1.21594	-25.70976
23.68600	-1.22125	-25.92049
23.78600	-1.22766	-26.17723
23.88600	-1.23625	-26.55374
23.98600	-1.23906	-26.66619
24.08600	-1.24250	-26.79986
24.18600	-1.24719	-26.98577
24.28600	-1.25250	-27.21555
24.38600	-1.25813	-27.44442
24.48600	-1.26516	-27.73561
24.58600	-1.26891	-27.89450
24.68600	-1.27313	-28.07026
24.78600	-1.27797	-28.26907
24.88600	-1.28328	-28.48610
24.98600	-1.29000	-28.75781
25.08600	-1.29547	-29.01458
25.18600	-1.29922	-29.16094
25.28600	-1.30375	-29.34793
25.38600	-1.30891	-29.56594
25.48600	-1.31500	-29.81802
25.58600	-1.32234	-30.13750
25.68600	-1.32594	-30.31185
25.78600	-1.32984	-30.46554
25.88600	-1.33453	-30.67952
25.98600	-1.34016	-30.92648
26.08600	-1.34672	-31.20103
26.18600	-1.35141	-31.42900
26.28600	-1.35547	-31.58603
26.38600	-1.36031	-31.79128
26.48600	-1.36563	-32.01408
26.58600	-1.37141	-32.25319
26.68600	-1.37906	-32.56940
26.78600	-1.38266	-32.75480
26.88600	-1.38641	-32.89447
26.98600	-1.39109	-33.09155
27.08600	-1.39672	-33.32401
27.18600	-1.40391	-33.62589
27.28600	-1.40859	-33.84972
27.38600	-1.41234	-34.00420
27.48600	-1.41719	-34.20675
27.58600	-1.42250	-34.42659
27.68600	-1.42781	-34.65345
27.78600	-1.43484	-34.94850
27.88600	-1.43906	-35.14593
27.98600	-1.44344	-35.31240
28.08600	-1.44812	-35.51072
28.18600	-1.45344	-35.74376
28.28600	-1.46000	-36.01867
28.38600	-1.46469	-36.22866
28.48600	-1.46875	-36.38681
28.58600	-1.47328	-36.57920
28.68600	-1.47844	-36.79893
28.78600	-1.48422	-37.03817
28.88600	-1.49172	-37.34774
28.98600	-1.49609	-37.55708
29.08600	-1.50000	-37.70969
29.18600	-1.50484	-37.91495
29.28600	-1.51016	-38.13793
29.38600	-1.51672	-38.42080
29.48600	-1.52172	-38.64659
29.58600	-1.52594	-38.81398
29.68600	-1.53031	-38.99992
29.78600	-1.53516	-39.20545
29.88600	-1.54109	-39.45033
29.98600	-1.54828	-39.76261
30.08600	-1.55250	-39.95531
30.18600	-1.55641	-40.10822
30.28600	-1.56125	-40.30826
30.38600	-1.56688	-40.53650
30.48600	-1.57391	-40.83968
30.58600	-1.57859	-41.06697
30.68600	-1.58266	-41.22634
30.78600	-1.58703	-41.40448
30.88600	-1.59172	-41.60818
30.98600	-1.59703	-41.82633
31.08600	-1.60437	-42.11782
31.18600	-1.60969	-42.38791
31.28600	-1.61328	-42.51993
31.38600	-1.61797	-42.71124
31.48600	-1.62344	-42.94290
31.58600	-1.63094	-43.24651
31.68600	-1.63563	-43.47022
31.78600	-1.63937	-43.61796
31.88600	-1.64406	-43.81427
31.98600	-1.64906	-44.03909
32.08600	-1.65453	-44.25898
32.18600	-1.66109	-44.53664
32.28600	-1.66656	-44.78916
32.38600	-1.67031	-44.94237
32.48600	-1.67500	-45.13668
32.58600	-1.68063	-45.37527
32.68600	-1.68875	-45.71283
32.78600	-1.69328	-45.95298
32.88600	-1.69687	-46.09670
32.98600	-1.70141	-46.28593
33.08600	-1.70625	-46.50589
33.18600	-1.71172	-46.74282
33.28600	-1.71875	-47.04318
33.38600	-1.72312	-47.27481
33.48600	-1.72734	-47.43861
33.58600	-1.73266	-47.67408
33.68600	-1.73891	-47.96458
33.78600	-1.74516	-48.26149
33.88600	-1.74906	-48.43838
33.98600	-1.75297	-48.60799
34.08600	-1.75750	-48.80368
34.18600	-1.76250	-49.03374
34.28600	-1.76766	-49.25857
34.38600	-1.77469	-49.55462
34.48600	-1.77938	-49.79194
34.58600	-1.78375	-49.96760
34.68600	-1.78859	-50.18652
34.78600	-1.79453	-50.43685
34.88600	-1.80078	-50.73189
34.98600	-1.80516	-50.93177
35.08600	-1.80922	-51.10796
35.18600	-1.81375	-51.30259
35.28600	-1.81828	-51.50621
35.38600	-1.82359	-51.72193
35.48600	-1.83047	-52.00913
35.58600	-1.83563	-52.26225
35.68600	-1.84000	-52.42855
35.78600	-1.84484	-52.63693
35.88600	-1.85031	-52.86692
35.98600	-1.85750	-53.16468
36.08600	-1.86266	-53.44253
36.18600	-1.86656	-53.59155
36.28600	-1.87094	-53.76764
36.38600	-1.87609	-53.98774
36.48600	-1.88156	-54.21733
36.58600	-1.88781	-54.48747
36.68600	-1.89234	-54.68881
36.78600	-1.89656	-54.85917
36.88600	-1.90125	-55.05434
36.98600	-1.90641	-55.27220
37.08600	-1.91313	-55.53361
37.18600	-1.91938	-55.83408
37.28600	-1.92328	-55.98669
37.38600	-1.92750	-56.16198
37.48600	-1.93234	-56.35891
37.58600	-1.93781	-56.58592
37.68600	-1.94516	-56.88662
37.78600	-1.95031	-57.14095
37.88600	-1.95422	-57.28798
37.98600	-1.95922	-57.49254
38.08600	-1.96469	-57.72222
38.18600	-1.97109	-57.99489
38.28600	-1.97609	-58.24261
38.38600	-1.97984	-58.37829
38.48600	-1.98453	-58.57698
38.58600	-1.98953	-58.79124
38.68600	-1.99484	-59.01471
38.78600	-2.00172	-59.29828
38.88600	-2.00672	-59.54118
38.98600	-2.01016	-59.66254
39.08600	-2.01438	-59.83195
39.18600	-2.01922	-60.03207
39.28600	-2.02578	-60.28315
39.38600	-2.03203	-60.58165
39.48600	-2.03625	-60.74987
39.58600	-2.04078	-60.91868
39.68600	-2.04609	-61.12742
39.78600	-2.05172	-61.37425
39.88600	-2.05953	-61.68950
39.98600	-2.06391	-61.91083
40.08600	-2.06750	-62.03699
40.18600	-2.07203	-62.21574
40.28600	-2.07781	-62.44939
40.38600	-2.08641	-62.80570
40.48600	-2.09047	-63.02378
40.58600	-2.09375	-63.13012
40.68600	-2.09813	-63.30726
40.78600	-2.10297	-63.53020
40.88600	-2.10859	-63.76062
40.98600	-2.11609	-64.08247
41.08600	-2.12062	-64.31571
41.18600	-2.12422	-64.44229
41.28600	-2.12875	-64.62627
41.38600	-2.13359	-64.83837
41.48600	-2.14000	-65.09133
41.58600	-2.14594	-65.37700
41.68600	-2.15047	-65.56617
41.78600	-2.15500	-65.74530
41.88600	-2.16000	-65.95492
41.98600	-2.16547	-66.19124
42.08600	-2.17266	-66.48470
42.18600	-2.17703	-66.70236
42.28600	-2.18078	-66.82985
42.38600	-2.18563	-67.03854
42.48600	-2.19141	-67.28063
42.58600	-2.19828	-67.58416
42.68600	-2.20297	-67.79334
42.78600	-2.20688	-67.95794
42.88600	-2.21109	-68.12169
42.98600	-2.21594	-68.31600
43.08600	-2.22109	-68.53901
43.18600	-2.22797	-68.81843
43.28600	-2.23406	-69.12386
43.38600	-2.23781	-69.25130
43.48600	-2.24250	-69.44520
43.58600	-2.24797	-69.66659
43.68600	-2.25500	-69.95799
43.78600	-2.25984	-70.20818
43.88600	-2.26375	-70.34622
43.98600	-2.26797	-70.52309
44.08600	-2.27297	-70.73566
44.18600	-2.27859	-70.96837
44.28600	-2.28516	-71.24745
44.38600	-2.29094	-71.52409
44.48600	-2.29469	-71.66527
44.58600	-2.29906	-71.83868
44.68600	-2.30406	-72.05188
44.78600	-2.31063	-72.31843
44.88600	-2.31625	-72.59402
44.98600	-2.32031	-72.75345
45.08600	-2.32484	-72.93675
45.18600	-2.32984	-73.14823
45.28600	-2.33563	-73.38817
45.38600	-2.34297	-73.69303
45.48600	-2.34781	-73.95327
45.58600	-2.35141	-74.07294
45.68600	-2.35594	-74.26441
45.78600	-2.36141	-74.48767
45.88600	-2.36844	-74.79343
45.98600	-2.37328	-75.03361
46.08600	-2.37703	-75.17658
46.18600	-2.38141	-75.36171
46.28600	-2.38625	-75.56868
46.38600	-2.39188	-75.81277
46.48600	-2.39937	-76.11022
46.58600	-2.40438	-76.38646
46.68600	-2.40797	-76.51016
46.78600	-2.41266	-76.70112
46.88600	-2.41813	-76.93715
46.98600	-2.42469	-77.21051
47.08600	-2.42969	-77.45910
47.18600	-2.43375	-77.62534
47.28600	-2.43828	-77.80503
47.38600	-2.44313	-78.01851
47.48600	-2.44859	-78.24720
47.58600	-2.45609	-78.55607
47.68600	-2.46109	-78.81044
47.78600	-2.46484	-78.94829
47.88600	-2.46922	-79.13795
47.98600	-2.47438	-79.35412
48.08600	-2.48125	-79.62422
48.18600	-2.48703	-79.91881
48.28600	-2.49078	-80.08018
48.38600	-2.49516	-80.24794
48.48600	-2.50047	-80.46133
48.58600	-2.50656	-80.72973
48.68600	-2.51391	-81.04906
48.78600	-2.51813	-81.26707
48.88600	-2.52203	-81.43005
48.98600	-2.52656	-81.61641
49.08600	-2.53141	-81.82687
49.18600	-2.53766	-82.08110
49.28600	-2.54391	-82.38912
49.38600	-2.54797	-82.56591
49.48600	-2.55266	-82.74318
49.58600	-2.55828	-83.01436
49.68600	-2.56406	-83.27474
49.78600	-2.57141	-83.61394
49.88600	-2.57500	-83.82177
49.98600	-2.57828	-83.94579
50.08600	-2.58250	-84.12761
50.18600	-2.58734	-84.33834
50.28600	-2.59375	-84.60221
50.38600	-2.60000	-84.90159
50.48600	-2.60453	-85.11426
50.58600	-2.60906	-85.29522
50.68600	-2.61422	-85.53012
50.78600	-2.61969	-85.76975
50.88600	-2.62625	-86.05446
50.98600	-2.63109	-86.30409
51.08600	-2.63500	-86.45699
51.18600	-2.63953	-86.65085
51.28600	-2.64453	-86.86285
51.38600	-2.65047	-87.12956
51.48600	-2.65594	-87.39073
51.58600	-2.66047	-87.57915
51.68600	-2.66469	-87.75224
51.78600	-2.66938	-87.95208
51.88600	-2.67484	-88.17130
51.98600	-2.68188	-88.45157
52.08600	-2.68734	-88.74361
52.18600	-2.69141	-88.89029
52.28600	-2.69625	-89.09010
52.38600	-2.70203	-89.32877
52.48600	-2.70875	-89.61375
52.58600	-2.71359	-89.85414
52.68600	-2.71750	-90.00807
52.78600	-2.72172	-90.17394
52.88600	-2.72641	-90.36954
52.98600	-2.73188	-90.59987
53.08600	-2.73859	-90.87025
53.18600	-2.74438	-91.15843
53.28600	-2.74828	-91.31460
53.38600	-2.75266	-91.47740
53.48600	-2.75766	-91.68464
53.58600	-2.76344	-91.90484
53.68600	-2.76953	-92.19122
53.78600	-2.77438	-92.38664
53.88600	-2.77891	-92.57042
53.98600	-2.78391	-92.77587
54.08600	-2.78969	-93.01285
54.18600	-2.79688	-93.28971
54.28600	-2.80172	-93.55280
54.38600	-2.80500	-93.66848
54.48600	-2.80938	-93.83620
54.58600	-2.81438	-94.03760
54.68600	-2.82047	-94.27906
54.78600	-2.82656	-94.56252
54.88600	-2.83094	-94.74659
54.98600	-2.83516	-94.90479
55.08600	-2.84000	-95.09551
55.18600	-2.84547	-95.32733
55.28600	-2.85188	-95.57010
55.38600	-2.85828	-95.86548
55.48600	-2.86172	-96.00839
55.58600	-2.86578	-96.15440
55.68600	-2.87078	-96.35456
55.78600	-2.87703	-96.59337
55.88600	-2.88344	-96.88579
55.98600	-2.88766	-97.05082
56.08600	-2.89188	-97.20755
56.18600	-2.89688	-97.41022
56.28600	-2.90250	-97.63905
56.38600	-2.90922	-97.89946
56.48600	-2.91594	-98.22097
56.58600	-2.91906	-98.33645
56.68600	-2.92359	-98.48954
56.78600	-2.92906	-98.71975
56.88600	-2.93641	-98.98821
56.98600	-2.94219	-99.30969
57.08600	-2.94578	-99.43670
57.18600	-2.95016	-99.60948
57.28600	-2.95516	-99.82041
57.38600	-2.96063	-100.05603
57.48600	-2.96750	-100.33420
57.58600	-2.97250	-100.59445
57.68600	-2.97547	-100.70415
57.78600	-2.97969	-100.86239
57.88600	-2.98484	-101.07566
57.98600	-2.99156	-101.34152
58.08600	-2.99766	-101.65709
58.18600	-3.00125	-101.80340
58.28600	-3.00531	-101.96090
58.38600	-3.01016	-102.15065
58.48600	-3.01578	-102.38840
58.58600	-3.02328	-102.67407
58.68600	-3.02953	-103.02293
58.78600	-3.03281	-103.14834
58.88600	-3.03734	-103.32329
58.98600	-3.04250	-103.53599
59.08600	-3.04859	-103.78426
59.18600	-3.05453	-104.07440
59.28600	-3.05828	-104.23390
59.38600	-3.06250	-104.39713
59.48600	-3.06703	-104.59750
59.58600	-3.07234	-104.81824
59.68600	-3.07906	-105.08185
59.78600	-3.08531	-105.40848
59.88600	-3.08922	-105.56616
59.98600	-3.09375	-105.74462
60.08600	-3.09906	-105.95485
60.18600	-3.10547	-106.21747
60.28600	-3.11109	-106.50265
60.38600	-3.11500	-106.65654
60.48600	-3.11938	-106.84317
60.58600	-3.12422	-107.04983
60.68600	-3.12969	-107.28484
60.78600	-3.13641	-107.53330
60.88600	-3.14203	-107.83277
60.98600	-3.14578	-107.97689
61.08600	-3.15016	-108.14549
61.18600	-3.15531	-108.37375
61.28600	-3.16141	-108.63218
61.38600	-3.16812	-108.94173
61.48600	-3.17234	-109.11521
61.58600	-3.17656	-109.28837
61.68600	-3.18141	-109.48601
61.78600	-3.18656	-109.69859
61.88600	-3.19344	-109.97200
61.98600	-3.19891	-110.26979
62.08600	-3.20266	-110.42167
62.18600	-3.20703	-110.60059
62.28600	-3.21219	-110.82014
62.38600	-3.21859	-111.08530
62.48600	-3.22453	-111.34941
62.58600	-3.22812	-111.51174
62.68600	-3.23250	-111.69016
62.78600	-3.23734	-111.89368
62.88600	-3.24281	-112.12025
62.98600	-3.24969	-112.39776
63.08600	-3.25625	-112.73627
63.18600	-3.26000	-112.88606
63.28600	-3.26438	-113.05439
63.38600	-3.26938	-113.24649
63.48600	-3.27547	-113.49341
63.58600	-3.28125	-113.78591
63.68600	-3.28516	-113.95419
63.78600	-3.28937	-114.11446
63.88600	-3.29438	-114.32365
63.98600	-3.29953	-114.54505
64.08600	-3.30562	-114.78887
64.18600	-3.31141	-115.06302
64.28600	-3.31547	-115.22837
64.38600	-3.32000	-115.41644
64.48600	-3.32516	-115.61926
64.58600	-3.33234	-115.89786
64.68600	-3.33891	-116.22673
64.78600	-3.34266	-116.37883
64.88600	-3.34656	-116.53429
64.98600	-3.35125	-116.72399
65.08600	-3.35641	-116.94948
65.18600	-3.36297	-117.20162
65.28600	-3.36953	-117.52871
65.38600	-3.37359	-117.70402
65.48600	-3.37813	-117.87918
65.58600	-3.38359	-118.10739
65.68600	-3.39000	-118.38122
65.78600	-3.39500	-118.62200
65.88600	-3.39875	-118.78417
65.98600	-3.40281	-118.94640
66.08600	-3.40719	-119.12674
66.18600	-3.41250	-119.34796
66.28600	-3.41891	-119.60927
66.38600	-3.42594	-119.96117
66.48600	-3.42953	-120.10664
66.58600	-3.43391	-120.28208
66.68600	-3.43922	-120.49340
66.78600	-3.44578	-120.76224
66.88600	-3.45141	-121.04491
66.98600	-3.45531	-121.21368
67.08600	-3.45938	-121.37024
67.18600	-3.46422	-121.56786
67.28600	-3.46953	-121.79320
67.38600	-3.47547	-122.03649
67.48600	-3.48328	-122.39440
67.58600	-3.48687	-122.56664
67.68600	-3.49094	-122.72184
67.78600	-3.49609	-122.93544
67.88600	-3.50234	-123.18685
67.98600	-3.50812	-123.46453
68.08600	-3.51219	-123.64073
68.18600	-3.51625	-123.80747
68.28600	-3.52109	-124.00372
68.38600	-3.52625	-124.22221
68.48600	-3.53188	-124.45757
68.58600	-3.53859	-124.74664
68.68600	-3.54312	-124.95061
68.78600	-3.54750	-125.12626
68.88600	-3.55250	-125.33675
68.98600	-3.55797	-125.55459
69.08600	-3.56484	-125.85723
69.18600	-3.56891	-126.04450
69.28600	-3.57297	-126.20363
69.38600	-3.57781	-126.39065
69.48600	-3.58313	-126.60812
69.58600	-3.58906	-126.84430
69.68600	-3.59563	-127.14443
69.78600	-3.59922	-127.28965
69.88600	-3.60344	-127.44643
69.98600	-3.60844	-127.64461
70.08600	-3.61453	-127.88253
70.18600	-3.62250	-128.24251
70.28600	-3.62672	-128.43768
70.38600	-3.63094	-128.59099
70.48600	-3.63547	-128.77659
70.58600	-3.64031	-128.96417
70.68600	-3.64672	-129.20891
70.78600	-3.65313	-129.53503
70.88600	-3.65641	-129.66345
70.98600	-3.66078	-129.82368
71.08600	-3.66578	-130.02516
71.18600	-3.67187	-130.27516
71.28600	-3.67844	-130.57409
71.38600	-3.68250	-130.73923
71.48600	-3.68656	-130.90153
71.58600	-3.69141	-131.08991
71.68600	-3.69672	-131.31054
71.78600	-3.70297	-131.55513
71.88600	-3.70969	-131.87914
71.98600	-3.71359	-132.03025
72.08600	-3.71781	-132.19346
72.18600	-3.72250	-132.37680
72.28600	-3.72844	-132.62190
72.38600	-3.73562	-132.95014
72.48600	-3.73922	-133.09759
72.58600	-3.74313	-133.23480
72.68600	-3.74766	-133.41653
72.78600	-3.75297	-133.62527
72.88600	-3.75875	-133.84658
72.98600	-3.76547	-134.13009
73.08600	-3.76984	-134.32412
73.18600	-3.77453	-134.49523
73.28600	-3.78000	-134.71977
73.38600	-3.78641	-134.97166
73.48600	-3.79359	-135.29472
73.58600	-3.79688	-135.43499
73.68600	-3.80062	-135.56176
73.78600	-3.80531	-135.74550
73.88600	-3.81078	-135.97631
73.98600	-3.81812	-136.24024
74.08600	-3.82453	-136.59523
74.18600	-3.82750	-136.71038
74.28600	-3.83172	-136.86639
74.38600	-3.83703	-137.08015
74.48600	-3.84297	-137.33359
74.58600	-3.84875	-137.58884
74.68600	-3.85266	-137.75942
74.78600	-3.85703	-137.93147
74.88600	-3.86172	-138.12910
74.98600	-3.86719	-138.35485
75.08600	-3.87406	-138.62969
75.18600	-3.88109	-138.98443
75.28600	-3.88422	-139.11317
75.38600	-3.88813	-139.26037
75.48600	-3.89266	-139.44902
75.58600	-3.89844	-139.68247
75.68600	-3.90531	-139.98045
75.78600	-3.90969	-140.18434
75.88600	-3.91375	-140.35437
75.98600	-3.91859	-140.54118
76.08600	-3.92406	-140.76078
76.18600	-3.93000	-141.00540
76.28600	-3.93672	-141.32337
76.38600	-3.94047	-141.48493
76.48600	-3.94469	-141.64495
76.58600	-3.94953	-141.84414
76.68600	-3.95547	-142.09029
76.78600	-3.96219	-142.38350
76.88600	-3.96641	-142.57172
76.98600	-3.97047	-142.73393
77.08600	-3.97500	-142.92237
77.18600	-3.98062	-143.14264
77.28600	-3.98734	-143.41128
77.38600	-3.99391	-143.73589
77.48600	-3.99734	-143.88402
77.58600	-4.00156	-144.04224
77.68600	-4.00656	-144.24440
77.78600	-4.01219	-144.46682
77.88600	-4.01844	-144.74937
77.98600	-4.02281	-144.93956
78.08600	-4.02719	-145.12022
78.18600	-4.03188	-145.30760
78.28600	-4.03703	-145.51957
78.38600	-4.04328	-145.76235
78.48600	-4.05031	-146.08990
78.58600	-4.05359	-146.23286
78.68600	-4.05750	-146.38096
78.78600	-4.06234	-146.56965
78.88600	-4.06828	-146.81540
78.98600	-4.07578	-147.12842
79.08600	-4.08016	-147.33452
79.18600	-4.08422	-147.48931
79.28600	-4.08875	-147.66540
79.38600	-4.09375	-147.86352
79.48600	-4.09938	-148.08790
79.58600	-4.10672	-148.37782
79.68600	-4.11094	-148.60465
79.78600	-4.11500	-148.75349
79.88600	-4.12000	-148.94988
79.98600	-4.12641	-149.19524
80.08600	-4.13359	-149.53208
80.18600	-4.13703	-149.68343
80.28600	-4.14078	-149.81563
80.38600	-4.14531	-150.00238
80.48600	-4.15047	-150.21001
80.58600	-4.15625	-150.45387
80.68600	-4.16359	-150.74816
80.78600	-4.16781	-150.95925
80.88600	-4.17219	-151.12059
80.98600	-4.17797	-151.34121
81.08600	-4.18547	-151.64429
81.18600	-4.19141	-151.97666
81.28600	-4.19469	-152.13299
81.38600	-4.19844	-152.28175
81.48600	-4.20281	-152.46704
81.58600	-4.20797	-152.67944
81.68600	-4.21328	-152.91113
81.78600	-4.21984	-153.17866
81.88600	-4.22375	-153.37315
81.98600	-4.22797	-153.53246
82.08600	-4.23297	-153.73212
82.18600	-4.23891	-153.98589
82.28600	-4.24625	-154.31164
82.38600	-4.25047	-154.51622
82.48600	-4.25453	-154.67378
82.58600	-4.25922	-154.85263
82.68600	-4.26453	-155.08205
82.78600	-4.27031	-155.31342
82.88600	-4.27687	-155.61874
82.98600	-4.28062	-155.78836
83.08600	-4.28516	-155.96576
83.18600	-4.29000	-156.17108
83.28600	-4.29625	-156.41944
83.38600	-4.30313	-156.72851
83.48600	-4.30703	-156.90485
83.58600	-4.31094	-157.06338
83.68600	-4.31578	-157.25546
83.78600	-4.32094	-157.47304
83.88600	-4.32688	-157.72499
83.98600	-4.33453	-158.08284
84.08600	-4.33813	-158.25965
84.18600	-4.34234	-158.42284
84.28600	-4.34734	-158.61602
84.38600	-4.35297	-158.85516
84.48600	-4.35922	-159.13643
84.58600	-4.36328	-159.32769
84.68600	-4.36734	-159.48464
84.78600	-4.37219	-159.69287
84.88600	-4.37719	-159.90645
84.98600	-4.38313	-160.14650
85.08600	-4.39031	-160.45158
85.18600	-4.39406	-160.63181
85.28600	-4.39813	-160.78484
85.38600	-4.40297	-160.98402
85.48600	-4.40875	-161.21687
85.58600	-4.41578	-161.50980
85.68600	-4.42063	-161.74035
85.78600	-4.42484	-161.90656
85.88600	-4.42969	-162.09634
85.98600	-4.43484	-162.31064
86.08600	-4.44047	-162.54170
86.18600	-4.44734	-162.83695
86.28600	-4.45109	-163.00957
86.38600	-4.45516	-163.16341
86.48600	-4.45984	-163.35669
86.58600	-4.46563	-163.58341
86.68600	-4.47344	-163.88996
86.78600	-4.47750	-164.10996
86.88600	-4.48125	-164.24102
86.98600	-4.48563	-164.41438
87.08600	-4.49063	-164.61778
87.18600	-4.49625	-164.85067
87.28600	-4.50406	-165.16545
87.38600	-4.50828	-165.37391
87.48600	-4.51250	-165.52590
87.58600	-4.51734	-165.71663
87.68600	-4.52281	-165.92760
87.78600	-4.52969	-166.22217
87.88600	-4.53406	-166.42842
87.98600	-4.53828	-166.59160
88.08600	-4.54297	-166.78390
88.18600	-4.54859	-166.99958
88.28600	-4.55500	-167.24238
88.38600	-4.56109	-167.52930
88.48600	-4.56438	-167.66377
88.58600	-4.56844	-167.81712
88.68600	-4.57328	-168.00800
88.78600	-4.57922	-168.24806
88.88600	-4.58641	-168.55013
88.98600	-4.59062	-168.72847
89.08600	-4.59469	-168.88179
89.18600	-4.59922	-169.05703
89.28600	-4.60391	-169.23924
89.38600	-4.60938	-169.44371
89.48600	-4.61672	-169.72120
89.58600	-4.62125	-169.94657
89.68600	-4.62531	-170.09583
89.78600	-4.63000	-170.26116
89.88600	-4.63594	-170.47627
89.98600	-4.64406	-170.81077
90.08600	-4.64797	-170.99154
90.18600	-4.65188	-171.13869
90.28600	-4.65672	-171.32771
90.38600	-4.66219	-171.54451
90.48600	-4.66828	-171.78109
90.58600	-4.67562	-172.10118
90.68600	-4.67875	-172.24035
90.78600	-4.68266	-172.38906
90.88600	-4.68688	-172.54442
90.98600	-4.69234	-172.76721
91.08600	-4.69953	-173.05891
91.18600	-4.70422	-173.27218
91.28600	-4.70844	-173.44376
91.38600	-4.71281	-173.62316
91.48600	-4.71781	-173.80811
91.58600	-4.72359	-174.03090
91.68600	-4.73016	-174.28951
91.78600	-4.73484	-174.51140
91.88600	-4.73891	-174.66171
91.98600	-4.74375	-174.85884
92.08600	-4.74984	-175.08313
92.18600	-4.75813	-175.42847
92.28600	-4.76203	-175.61325
92.38600	-4.76563	-175.74398
92.48600	-4.76984	-175.90994
92.58600	-4.77469	-176.10252
92.68600	-4.78047	-176.33489
92.78600	-4.78750	-176.61697
92.88600	-4.79266	-176.87385
92.98600	-4.79625	-177.00629
93.08600	-4.80094	-177.17929
93.18600	-4.80656	-177.39503
93.28600	-4.81359	-177.67660
93.38600	-4.81781	-177.88188
93.48600	-4.82172	-178.03454
93.58600	-4.82641	-178.22438
93.68600	-4.83172	-178.43542
93.78600	-4.83766	-178.67841
93.88600	-4.84578	-178.99874
93.98600	-4.84922	-179.18377
94.08600	-4.85266	-179.30374
94.18600	-4.85734	-179.47814
94.28600	-4.86281	-179.69422
94.38600	-4.87016	-180.00825
94.48600	-4.87469	-180.22954
94.58600	-4.87875	-180.37929
94.68600	-4.88359	-180.56226
94.78600	-4.88875	-180.76608
94.88600	-4.89438	-180.99242
94.98600	-4.90172	-181.30222
95.08600	-4.90531	-181.47179
95.18600	-4.90906	-181.61893
95.28600	-4.91391	-181.80729
95.38600	-4.91969	-182.03220
95.48600	-4.92734	-182.34152
95.58600	-4.93125	-182.53896
95.68600	-4.93531	-182.68135
95.78600	-4.93984	-182.86034
95.88600	-4.94500	-183.07345
95.98600	-4.95062	-183.30017
96.08600	-4.95828	-183.61330
96.18600	-4.96234	-183.80475
96.28600	-4.96641	-183.95822
96.38600	-4.97094	-184.13568
96.48600	-4.97609	-184.33940
96.58600	-4.98344	-184.61326
96.68600	-4.98828	-184.84984
96.78600	-4.99250	-185.01540
96.88600	-4.99734	-185.20719
96.98600	-5.00312	-185.44081
97.08600	-5.00984	-185.68949
97.18600	-5.01578	-185.99154
97.28600	-5.01891	-186.12009
97.38600	-5.02313	-186.27836
97.48600	-5.02797	-186.47304
97.58600	-5.03344	-186.68509
97.68600	-5.03984	-186.94746
97.78600	-5.04516	-187.20008
97.88600	-5.04922	-187.35823
97.98600	-5.05375	-187.53681
98.08600	-5.05891	-187.74284
98.18600	-5.06516	-187.99630
98.28600	-5.07313	-188.35677
98.38600	-5.07625	-188.51347
98.48600	-5.08000	-188.65259
98.58600	-5.08469	-188.84054
98.68600	-5.09016	-189.05862
98.78600	-5.09609	-189.31675
98.88600	-5.10094	-189.53116
98.98600	-5.10531	-189.70880
99.08600	-5.11000	-189.90210
99.18600	-5.11500	-190.11086
99.28600	-5.12063	-190.32681
99.38600	-5.12906	-190.66408
99.48600	-5.13312	-190.88797
99.58600	-5.13672	-191.02530
99.68600	-5.14156	-191.21073
99.78600	-5.14750	-191.45015
99.88600	-5.15391	-191.72861
99.98600	-5.15828	-191.93953
100.08600	-5.16234	-192.09246
100.18600	-5.16672	-192.27201
100.28600	-5.17188	-192.48018
100.38600	-5.17719	-192.69837
100.48600	-5.18406	-192.97554
100.58600	-5.18891	-193.19326
100.68600	-5.19297	-193.35946
100.78600	-5.19781	-193.54579
100.88600	-5.20328	-193.75885
100.98600	-5.21063	-194.05471
101.08600	-5.21531	-194.28079
101.18600	-5.21906	-194.43722
101.28600	-5.22328	-194.58245
101.38600	-5.22828	-194.78413
101.48600	-5.23391	-195.01762
101.58600	-5.24094	-195.29146
101.68600	-5.24594	-195.53128
101.78600	-5.25031	-195.69413
101.88600	-5.25531	-195.88487
101.98600	-5.26062	-196.10468
102.08600	-5.26656	-196.32941
102.18600	-5.27109	-196.52861
102.28600	-5.27531	-196.69177
102.38600	-5.27984	-196.87243
102.48600	-5.28500	-197.05981
102.58600	-5.29078	-197.28638
102.68600	-5.29844	-197.57336
102.78600	-5.30250	-197.78335
102.88600	-5.30625	-197.91155
102.98600	-5.31094	-198.08930
103.08600	-5.31641	-198.29190
103.18600	-5.32375	-198.57851
103.28600	-5.32828	-198.80052
103.38600	-5.33219	-198.93433
103.48600	-5.33641	-199.09461
103.58600	-5.34156	-199.27192
103.68600	-5.34703	-199.49192
103.78600	-5.35453	-199.75157
103.88600	-5.36094	-200.06032
103.98600	-5.36438	-200.18679
104.08600	-5.36875	-200.35888
104.18600	-5.37453	-200.55999
104.28600	-5.38172	-200.83793
104.38600	-5.38547	-201.02109
104.48600	-5.38891	-201.14258
104.58600	-5.39359	-201.31275
104.68600	-5.39875	-201.50591
104.78600	-5.40453	-201.73502
104.88600	-5.41234	-202.01978
104.98600	-5.41734	-202.28721
105.08600	-5.42047	-202.38887
105.18600	-5.42500	-202.54134
105.28601	-5.43000	-202.72610
105.38601	-5.43594	-202.95528
105.48601	-5.44125	-203.17926
105.58601	-5.44547	-203.34010
105.68601	-5.45000	-203.50847
105.78601	-5.45516	-203.70017
105.88601	-5.46141	-203.94105
105.98601	-5.46938	-204.23357
106.08601	-5.47344	-204.44959
106.18601	-5.47703	-204.57321
106.28601	-5.48188	-204.74888
106.38601	-5.48781	-204.97136
106.48601	-5.49578	-205.28823
106.58601	-5.49969	-205.47402
106.68601	-5.50359	-205.61230
106.78601	-5.50813	-205.78383
106.88601	-5.51313	-205.99177
106.98601	-5.51875	-206.24404
107.08601	-5.52609	-206.54225
107.18601	-5.52984	-206.71901
107.28601	-5.53375	-206.85831
107.38601	-5.53844	-207.04509
107.48601	-5.54391	-207.24458
107.58601	-5.55078	-207.49354
107.68601	-5.55516	-207.71377
107.78601	-5.55922	-207.86566
107.88601	-5.56391	-208.04490
107.98601	-5.56938	-208.25630
108.08601	-5.57547	-208.49520
108.18601	-5.58297	-208.78340
108.28601	-5.58672	-208.96281
108.38601	-5.59063	-209.09801
108.48601	-5.59500	-209.27987
108.58601	-5.60047	-209.48303
108.68601	-5.60844	-209.78177
108.78601	-5.61297	-210.03215
108.88601	-5.61656	-210.15695
108.98601	-5.62094	-210.32828
109.08601	-5.62625	-210.52201
109.18601	-5.63188	-210.74052
109.28601	-5.63906	-211.02557
109.38601	-5.64344	-211.23053
109.48601	-5.64734	-211.37214
109.58601	-5.65203	-211.55821
109.68601	-5.65750	-211.77027
109.78601	-5.66422	-212.01812
109.88601	-5.66969	-212.27860
109.98601	-5.67359	-212.43092
110.08601	-5.67797	-212.59724
110.18601	-5.68297	-212.79530
110.28601	-5.68875	-213.01775
110.38601	-5.69672	-213.33835
110.48601	-5.70047	-213.52589
110.58601	-5.70406	-213.64887
110.68601	-5.70844	-213.81576
110.78601	-5.71391	-214.01678
110.88601	-5.72063	-214.27709
110.98601	-5.72594	-214.52478
111.08601	-5.73000	-214.68948
111.18601	-5.73469	-214.86127
111.28601	-5.74000	-215.06470
111.38601	-5.74563	-215.28149
111.48601	-5.75250	-215.55759
111.58601	-5.75703	-215.77601
111.68601	-5.76063	-215.90737
111.78601	-5.76484	-216.06503
111.88601	-5.77016	-216.26924
111.98601	-5.77734	-216.52541
112.08601	-5.78313	-216.81155
112.18601	-5.78688	-216.94399
112.28601	-5.79141	-217.11019
112.38601	-5.79656	-217.31368
112.48601	-5.80219	-217.53304
112.58601	-5.80922	-217.81190
112.68601	-5.81391	-218.02838
112.78601	-5.81781	-218.17605
112.88601	-5.82250	-218.35646
112.98601	-5.82781	-218.55982
113.08601	-5.83453	-218.82391
113.18601	-5.83938	-219.03825
113.28601	-5.84328	-219.19993
113.38601	-5.84750	-219.35263
113.48601	-5.85219	-219.53493
113.58601	-5.85781	-219.74446
113.68601	-5.86563	-220.02868
113.78601	-5.87094	-220.30325
113.88601	-5.87469	-220.43712
113.98601	-5.87938	-220.61300
114.08601	-5.88469	-220.80892
114.18601	-5.89109	-221.04827
114.28601	-5.89641	-221.30533
114.38601	-5.90047	-221.46216
114.48601	-5.90484	-221.62092
114.58601	-5.91000	-221.82873
114.68601	-5.91563	-222.05204
114.78601	-5.92281	-222.32732
114.88601	-5.92719	-222.55036
114.98601	-5.93078	-222.67944
115.08601	-5.93531	-222.86108
115.18601	-5.94078	-223.07093
115.28601	-5.94781	-223.33190
115.38601	-5.95313	-223.58209
115.48601	-5.95703	-223.72518
115.58601	-5.96125	-223.88691
115.68601	-5.96578	-224.06100
115.78601	-5.97125	-224.27158
115.88601	-5.97844	-224.54746
115.98601	-5.98484	-224.86359
116.08601	-5.98844	-224.99479
116.18601	-5.99297	-225.16634
116.28601	-5.99859	-225.37120
116.38601	-6.00500	-225.61860
116.48601	-6.00938	-225.82375
116.58601	-6.01297	-225.94365
116.68601	-6.01719	-226.09833
116.78601	-6.02203	-226.27944
116.88601	-6.02750	-226.48250
116.98601	-6.03438	-226.72665
117.08601	-6.04078	-227.01682
117.18601	-6.04453	-227.16086
117.28601	-6.04906	-227.31923
117.38601	-6.05422	-227.51713
117.48601	-6.06203	-227.79231
117.58601	-6.06781	-228.09011
117.68601	-6.07125	-228.22520
117.78601	-6.07563	-228.38539
117.88601	-6.08031	-228.56848
117.98601	-6.08547	-228.76358
118.08601	-6.09156	-228.97130
118.18601	-6.09672	-229.22038
118.28601	-6.10047	-229.35773
118.38601	-6.10500	-229.52162
118.48601	-6.11062	-229.73110
118.58601	-6.11859	-230.01139
118.68601	-6.12391	-230.29545
118.78601	-6.12734	-230.41421
118.88601	-6.13172	-230.56599
118.98601	-6.13625	-230.73484
119.08601	-6.14156	-230.94390
119.18601	-6.14875	-231.19079
119.28601	-6.15406	-231.45476
119.38601	-6.15797	-231.58209
119.48601	-6.16266	-231.76618
119.58601	-6.16828	-231.96372
119.68601	-6.17531	-232.21663
119.78601	-6.18000	-232.44758
119.88601	-6.18359	-232.57256
119.98601	-6.18781	-232.72637
120.08601	-6.19234	-232.89779
120.18601	-6.19781	-233.09512
120.28601	-6.20531	-233.35631
120.38601	-6.21141	-233.65505
120.48601	-6.21516	-233.78128
120.58601	-6.21984	-233.95100
120.68601	-6.22500	-234.13502
120.78601	-6.23188	-234.37090
120.88601	-6.23672	-234.62179
120.98601	-6.24047	-234.75729
121.08601	-6.24453	-234.90357
121.18601	-6.24922	-235.07281
121.28601	-6.25453	-235.26849
121.38601	-6.26203	-235.51729
121.48601	-6.26750	-235.78145
121.58601	-6.27141	-235.91843
121.68601	-6.27609	-236.08114
121.78601	-6.28141	-236.28169
121.88601	-6.28859	-236.52974
121.98601	-6.29500	-236.84686
122.08601	-6.29828	-236.96199
122.18601	-6.30234	-237.10462
122.28601	-6.30703	-237.27462
122.38601	-6.31250	-237.48863
122.48601	-6.32063	-237.77403
122.58601	-6.32562	-238.04216
122.68601	-6.32891	-238.15040
122.78601	-6.33313	-238.30228
122.88601	-6.33844	-238.49060
122.98601	-6.34516	-238.73721
123.08601	-6.35109	-239.02278
123.18601	-6.35484	-239.16329
123.28601	-6.35906	-239.32645
123.38601	-6.36406	-239.51477
123.48601	-6.36922	-239.71309
123.58601	-6.37578	-239.95830
123.68601	-6.38172	-240.22648
123.78601	-6.38531	-240.36461
123.88601	-6.38969	-240.51885
123.98601	-6.39516	-240.72526
124.08601	-6.40172	-240.98051
124.18601	-6.40734	-241.24783
124.28601	-6.41094	-241.37716
124.38601	-6.41516	-241.52952
124.48601	-6.41984	-241.70949
124.58601	-6.42531	-241.91244
124.68601	-6.43203	-242.15443
124.78601	-6.43781	-242.43270
124.88601	-6.44172	-242.57839
124.98601	-6.44625	-242.74451
125.08601	-6.45187	-242.94956
125.18601	-6.45969	-243.23262
125.28601	-6.46469	-243.49044
125.38601	-6.46797	-243.61764
125.48601	-6.47188	-243.75561
125.58601	-6.47656	-243.93317
125.68601	-6.48188	-244.12408
125.78601	-6.48875	-244.36790
125.88601	-6.49500	-244.66494
125.98601	-6.49875	-244.81018
126.08601	-6.50328	-244.98047
126.18601	-6.50875	-245.16539
126.28601	-6.51531	-245.41934
126.38601	-6.52031	-245.65548
126.48601	-6.52438	-245.80418
126.58601	-6.52875	-245.97578
126.68601	-6.53375	-246.15891
126.78601	-6.53906	-246.36522
126.88601	-6.54563	-246.58994
126.98601	-6.55141	-246.87088
127.08601	-6.55500	-247.00183
127.18601	-6.55938	-247.15525
127.28601	-6.56469	-247.34956
127.38601	-6.57219	-247.61780
127.48601	-6.57766	-247.88010
127.58601	-6.58141	-248.02619
127.68601	-6.58547	-248.17106
127.78601	-6.59016	-248.34712
127.88601	-6.59516	-248.52946
127.98601	-6.60141	-248.75614
128.08601	-6.60875	-249.06823
128.18601	-6.61250	-249.22924
128.28601	-6.61703	-249.38399
128.38601	-6.62250	-249.58712
128.48601	-6.62938	-249.84530
128.58601	-6.63469	-250.09292
128.68601	-6.63813	-250.21887
128.78601	-6.64219	-250.36451
128.88601	-6.64688	-250.53808
128.98601	-6.65234	-250.73877
129.08601	-6.65891	-250.98190
129.18601	-6.66594	-251.29941
129.28601	-6.66953	-251.44035
129.38601	-6.67406	-251.59791
129.48601	-6.67922	-251.80671
129.58601	-6.68578	-252.03928
129.68601	-6.69156	-252.32846
129.78601	-6.69516	-252.47109
129.88601	-6.69937	-252.62526
129.98601	-6.70422	-252.80872
130.08601	-6.70969	-253.02812
130.18601	-6.71656	-253.27283
130.28601	-6.72234	-253.56647
130.38601	-6.72563	-253.68291
130.48601	-6.73000	-253.83514
130.58601	-6.73500	-254.03050
130.68601	-6.74125	-254.25586
130.78601	-6.74766	-254.55153
130.88601	-6.75187	-254.73055
130.98601	-6.75641	-254.88153
131.08601	-6.76156	-255.08612
131.18601	-6.76734	-255.31909
131.28601	-6.77563	-255.64182
131.38601	-6.77953	-255.87362
131.48601	-6.78281	-255.97793
131.58601	-6.78734	-256.15278
131.68601	-6.79266	-256.36423
131.78601	-6.79859	-256.60005
131.88601	-6.80344	-256.81686
131.98601	-6.80750	-256.98411
132.08601	-6.81203	-257.15932
132.18601	-6.81703	-257.35351
132.28601	-6.82250	-257.57214
132.38601	-6.82969	-257.82272
132.48601	-6.83563	-258.12784
132.58601	-6.83906	-258.25471
132.68601	-6.84328	-258.40920
132.78601	-6.84828	-258.60000
132.88601	-6.85437	-258.82024
132.98601	-6.86062	-259.10017
133.08601	-6.86469	-259.24620
133.18601	-6.86891	-259.40922
133.28601	-6.87375	-259.59656
133.38601	-6.87953	-259.81584
133.48601	-6.88656	-260.06129
133.58601	-6.89188	-260.33106
133.68601	-6.89578	-260.46225
133.78601	-6.90047	-260.64333
133.88601	-6.90563	-260.83550
133.98601	-6.91188	-261.06244
134.08601	-6.91875	-261.36833
134.18601	-6.92266	-261.53213
134.28601	-6.92672	-261.67125
134.38601	-6.93141	-261.84803
134.48601	-6.93656	-262.05176
134.58601	-6.94281	-262.28258
134.68601	-6.94859	-262.55399
134.78601	-6.95234	-262.68640
134.88601	-6.95672	-262.84769
134.98601	-6.96203	-263.04561
135.08601	-6.96844	-263.29273
135.18601	-6.97484	-263.56557
135.28601	-6.97859	-263.71914
135.38601	-6.98266	-263.86565
135.48601	-6.98750	-264.04589
135.58601	-6.99281	-264.26154
135.68601	-6.99922	-264.49051
135.78601	-7.00609	-264.79262
135.88601	-7.00953	-264.93040
135.98601	-7.01359	-265.06856
136.08601	-7.01828	-265.24636
136.18601	-7.02422	-265.46678
136.28601	-7.03109	-265.75044
136.38601	-7.03547	-265.92252
136.48601	-7.03984	-266.09015
136.58601	-7.04453	-266.26098
136.68601	-7.04953	-266.45127
136.78601	-7.05500	-266.64269
136.88601	-7.06141	-266.90978
136.98601	-7.06531	-267.06955
137.08601	-7.06969	-267.21472
137.18601	-7.07484	-267.40417
137.28601	-7.08172	-267.63815
137.38601	-7.08875	-267.95673
137.48601	-7.09219	-268.08840
137.58601	-7.09625	-268.22484
137.68601	-7.10109	-268.39501
137.78601	-7.10641	-268.59871
137.88601	-7.11328	-268.83796
137.98601	-7.11969	-269.13175
138.08601	-7.12313	-269.25686
138.18601	-7.12750	-269.40846
138.28601	-7.13250	-269.60036
138.38601	-7.13953	-269.83464
138.48601	-7.14594	-270.15474
138.58601	-7.14938	-270.27804
138.68601	-7.15344	-270.43116
138.78601	-7.15812	-270.59871
138.88601	-7.16375	-270.80846
138.98601	-7.17094	-271.06258
139.08601	-7.17594	-271.31853
139.18601	-7.17906	-271.42215
139.28601	-7.18344	-271.57372
139.38601	-7.18875	-271.76914
139.48601	-7.19609	-272.01980
139.58601	-7.20250	-272.35499
139.68601	-7.20609	-272.48687
139.78601	-7.21016	-272.62145
139.88601	-7.21469	-272.78852
139.98601	-7.21984	-272.99607
140.08601	-7.22594	-273.21702
140.18601	-7.23313	-273.53191
140.28601	-7.23656	-273.67803
140.38601	-7.24063	-273.81605
140.48601	-7.24562	-273.99525
140.58601	-7.25203	-274.22282
140.68601	-7.25859	-274.52075
140.78601	-7.26234	-274.66866
140.88601	-7.26641	-274.81574
140.98601	-7.27109	-274.98689
141.08601	-7.27625	-275.18359
141.18601	-7.28250	-275.42081
141.28601	-7.29109	-275.77159
141.38601	-7.29453	-275.94206
141.48601	-7.29828	-276.06028
141.58601	-7.30297	-276.22524
141.68601	-7.30922	-276.45534
141.78601	-7.31562	-276.75420
141.88601	-7.31906	-276.88220
141.98601	-7.32312	-277.02659
142.08601	-7.32797	-277.20031
142.18601	-7.33328	-277.40055
142.28601	-7.33969	-277.62643
142.38601	-7.34688	-277.94722
142.48601	-7.35031	-278.05832
142.58601	-7.35453	-278.18468
142.68601	-7.35969	-278.36034
142.78601	-7.36625	-278.57879
142.88601	-7.37234	-278.84436
142.98601	-7.37641	-278.98309
143.08601	-7.38047	-279.11997
143.18601	-7.38516	-279.29109
143.28601	-7.39047	-279.48913
143.38601	-7.39687	-279.71190
143.48601	-7.40281	-279.98194
143.58601	-7.40641	-280.12240
143.68601	-7.41078	-280.26903
143.78601	-7.41594	-280.45139
143.88601	-7.42234	-280.68468
143.98601	-7.42859	-280.95800
144.08601	-7.43250	-281.10966
144.18601	-7.43656	-281.24660
144.28601	-7.44141	-281.40965
144.38601	-7.44687	-281.62014
144.48601	-7.45422	-281.87120
144.58601	-7.46031	-282.18928
144.68601	-7.46344	-282.28745
144.78601	-7.46734	-282.40576
144.88601	-7.47219	-282.57427
144.98601	-7.47797	-282.78241
145.08601	-7.48594	-283.11142
145.18601	-7.48969	-283.25555
145.28601	-7.49391	-283.39460
145.38601	-7.49891	-283.57440
145.48601	-7.50422	-283.76144
145.58601	-7.51000	-283.95829
145.68601	-7.51609	-284.22153
145.78601	-7.52000	-284.36077
145.88601	-7.52453	-284.51613
145.98601	-7.53031	-284.71905
146.08601	-7.53750	-284.98688
146.18601	-7.54375	-285.28884
146.28601	-7.54672	-285.38081
146.38601	-7.55047	-285.50148
146.48601	-7.55516	-285.67421
146.58601	-7.56016	-285.83825
146.68601	-7.56609	-286.06138
146.78601	-7.57281	-286.34799
146.88601	-7.57687	-286.50382
146.98601	-7.58141	-286.66228
147.08601	-7.58719	-286.86109
147.18601	-7.59453	-287.13396
147.28601	-7.60125	-287.46197
147.38601	-7.60422	-287.56028
147.48601	-7.60812	-287.68384
147.58601	-7.61313	-287.87041
147.68601	-7.61813	-288.06439
147.78601	-7.62406	-288.28409
147.88601	-7.62953	-288.52654
147.98601	-7.63312	-288.66288
148.08601	-7.63734	-288.80051
148.18601	-7.64219	-288.97375
148.28601	-7.64859	-289.21223
148.38601	-7.65547	-289.50968
148.48601	-7.65969	-289.67786
148.58601	-7.66375	-289.80982
148.68601	-7.66859	-289.97669
148.78601	-7.67422	-290.18646
148.88601	-7.68047	-290.41722
148.98601	-7.68641	-290.68634
149.08601	-7.69016	-290.80856
149.18601	-7.69422	-290.94261
149.28601	-7.69906	-291.11546
149.38601	-7.70531	-291.33320
149.48601	-7.71219	-291.62204
149.58601	-7.71625	-291.77147
149.68601	-7.72000	-291.88606
149.78601	-7.72453	-292.03692
149.88601	-7.72969	-292.21785
149.98601	-7.73578	-292.42843
150.08601	-7.74312	-292.72223
150.18601	-7.74719	-292.87720
150.28601	-7.75156	-293.01903
150.38601	-7.75672	-293.19543
150.48601	-7.76266	-293.40479
150.58601	-7.76875	-293.65101
150.68601	-7.77281	-293.77943
150.78601	-7.77703	-293.91623
150.88601	-7.78203	-294.09182
150.98601	-7.78766	-294.28291
151.08601	-7.79422	-294.52389
151.18601	-7.80078	-294.81217
151.28601	-7.80375	-294.90390
151.38601	-7.80781	-295.01721
151.48601	-7.81266	-295.16903
151.58601	-7.81828	-295.36608
151.68601	-7.82516	-295.62357
151.78601	-7.82984	-295.80373
151.88601	-7.83406	-295.93173
151.98601	-7.83859	-296.07713
152.08601	-7.84375	-296.25025
152.18601	-7.84938	-296.44147
152.28601	-7.85703	-296.71231
152.38601	-7.86109	-296.89336
152.48601	-7.86500	-297.00267
152.58601	-7.86984	-297.16226
152.68601	-7.87547	-297.34561
152.78601	-7.88250	-297.60897
152.88601	-7.88609	-297.72899
152.98601	-7.89000	-297.84039
153.08601	-7.89453	-297.96481
153.18601	-7.89938	-298.12849
153.28601	-7.90516	-298.31755
153.38601	-7.91219	-298.55508
153.48601	-7.91828	-298.80574
153.58601	-7.92203	-298.90653
153.68601	-7.92656	-299.03933
153.78601	-7.93250	-299.24172
153.88601	-7.94094	-299.57128
153.98601	-7.94438	-299.69710
154.08601	-7.94813	-299.79557
154.18601	-7.95297	-299.95021
154.28601	-7.95859	-300.14655
154.38601	-7.96484	-300.36306
154.48601	-7.97156	-300.64055
154.58601	-7.97453	-300.74957
154.68601	-7.97859	-300.85856
154.78601	-7.98359	-301.01818
154.88601	-7.98969	-301.23460
154.98601	-7.99734	-301.54634
155.08601	-8.00109	-301.68200
155.18601	-8.00484	-301.78931
155.28601	-8.00953	-301.94303
155.38601	-8.01484	-302.12772
155.48601	-8.02094	-302.33538
155.58601	-8.02781	-302.63236
155.68601	-8.03109	-302.74510
155.78601	-8.03516	-302.86545
155.88601	-8.04000	-303.02924
155.98601	-8.04578	-303.23029
156.08601	-8.05297	-303.52131
156.18601	-8.05703	-303.67169
156.28601	-8.06109	-303.79090
156.38601	-8.06578	-303.95132
156.48601	-8.07109	-304.12921
156.58601	-8.07703	-304.33509
156.68601	-8.08438	-304.64095
156.78601	-8.08797	-304.75870
156.88601	-8.09188	-304.86754
156.98601	-8.09672	-305.02960
157.08601	-8.10250	-305.22877
157.18601	-8.11031	-305.54551
157.28601	-8.11422	-305.69005
157.38601	-8.11813	-305.80723
157.48601	-8.12281	-305.95422
157.58601	-8.12813	-306.13422
157.68601	-8.13375	-306.32600
157.78601	-8.14078	-306.60608
157.88601	-8.14437	-306.75030
157.98601	-8.14844	-306.86155
158.08601	-8.15344	-307.02329
158.18601	-8.15953	-307.23378
158.28601	-8.16734	-307.52668
158.38601	-8.17156	-307.71336
158.48601	-8.17516	-307.80119
158.58601	-8.17937	-307.92755
158.68601	-8.18422	-308.09495
158.78601	-8.18984	-308.29358
158.88601	-8.19781	-308.57927
158.98601	-8.20188	-308.75418
159.08601	-8.20594	-308.87014
159.18601	-8.21078	-309.03450
159.28601	-8.21625	-309.22934
159.38601	-8.22359	-309.50078
159.48601	-8.22766	-309.66794
159.58601	-8.23156	-309.77350
159.68601	-8.23625	-309.92198
159.78601	-8.24141	-310.09537
159.88601	-8.24781	-310.32875
159.98601	-8.25516	-310.63250
160.08601	-8.25828	-310.73436
160.18601	-8.26203	-310.83238
160.28601	-8.26672	-310.97746
160.38601	-8.27234	-311.17117
160.48601	-8.27969	-311.44121
160.58601	-8.28422	-311.63168
160.68601	-8.28813	-311.74305
160.78601	-8.29297	-311.88926
160.88601	-8.29828	-312.07663
160.98601	-8.30422	-312.28003
161.08601	-8.31156	-312.58404
161.18601	-8.31516	-312.69255
161.28601	-8.31891	-312.79403
161.38601	-8.32344	-312.93803
161.48601	-8.32906	-313.12343
161.58601	-8.33656	-313.41767
161.68601	-8.34094	-313.57044
161.78601	-8.34484	-313.68291
161.88601	-8.34953	-313.83002
161.98601	-8.35469	-314.00704
162.08601	-8.36031	-314.19501
162.18601	-8.36781	-314.47807
162.28601	-8.37172	-314.62428
162.38601	-8.37578	-314.74417
162.48601	-8.38063	-314.89128
162.58601	-8.38609	-315.07722
162.68601	-8.39344	-315.35858
162.78601	-8.39766	-315.51176
162.88601	-8.40156	-315.61345
162.98601	-8.40625	-315.75826
163.08601	-8.41156	-315.94270
163.18601	-8.41875	-316.18473
163.28601	-8.42656	-316.54856
163.38601	-8.42922	-316.61704
163.48601	-8.43344	-316.73437
163.58601	-8.43859	-316.91629
163.68601	-8.44453	-317.12729
163.78601	-8.45047	-317.37715
163.88601	-8.45437	-317.49451
163.98601	-8.45828	-317.61029
164.08601	-8.46250	-317.74643
164.18601	-8.46734	-317.90209
164.28601	-8.47313	-318.10194
164.38601	-8.48125	-318.41174
164.48601	-8.48578	-318.61791
164.58601	-8.48938	-318.69960
164.68601	-8.49391	-318.84241
164.78601	-8.49953	-319.02248
164.88601	-8.50656	-319.28608
164.98601	-8.51062	-319.44358
165.08601	-8.51469	-319.55120
165.18601	-8.51922	-319.68597
165.28601	-8.52438	-319.85384
165.38601	-8.53000	-320.04055
165.48601	-8.53672	-320.28612
165.58601	-8.54219	-320.50449
165.68601	-8.54594	-320.59234
165.78601	-8.55047	-320.72443
165.88601	-8.55578	-320.88488
165.98601	-8.56344	-321.15695
166.08601	-8.56781	-321.33666
166.18601	-8.57188	-321.44275
166.28601	-8.57641	-321.56971
166.38601	-8.58172	-321.74900
166.48601	-8.58750	-321.94230
166.58601	-8.59516	-322.20617
166.68601	-8.59891	-322.34973
166.78601	-8.60266	-322.43598
166.88601	-8.60766	-322.58242
166.98601	-8.61359	-322.77465
167.08601	-8.62125	-323.06907
167.18601	-8.62500	-323.18586
167.28601	-8.62859	-323.27655
167.38601	-8.63281	-323.39811
167.48601	-8.63797	-323.55189
167.58601	-8.64344	-323.73548
167.68601	-8.65125	-324.01553
167.78601	-8.65547	-324.17807
167.88601	-8.65969	-324.29147
167.98601	-8.66469	-324.42674
168.08601	-8.67078	-324.63750
168.18601	-8.67781	-324.90042
168.28601	-8.68156	-325.01957
168.38601	-8.68563	-325.11508
168.48601	-8.69000	-325.24797
168.58601	-8.69484	-325.39415
168.68601	-8.70000	-325.55756
168.78601	-8.70719	-325.80322
168.88601	-8.71156	-325.96216
168.98601	-8.71531	-326.05025
169.08601	-8.72000	-326.17056
169.18601	-8.72531	-326.33841
169.28601	-8.73266	-326.55570
169.38601	-8.73750	-326.74864
169.48601	-8.74156	-326.84878
169.58601	-8.74609	-326.96024
169.68601	-8.75109	-327.10409
169.78601	-8.75656	-327.26702
169.88601	-8.76547	-327.55849
169.98601	-8.77016	-327.75840
170.08601	-8.77406	-327.84456
170.18601	-8.77906	-327.97515
170.28601	-8.78562	-328.19706
170.38601	-8.79328	-328.51487
170.48601	-8.79563	-328.54772
170.58601	-8.79875	-328.59811
170.68601	-8.80313	-328.71038
170.78601	-8.80812	-328.86344
170.88601	-8.81406	-329.04753
170.98601	-8.82266	-329.37196
171.08601	-8.82656	-329.51903
171.18601	-8.83016	-329.58937
171.28601	-8.83500	-329.72464
171.38601	-8.84047	-329.90035
171.48601	-8.84844	-330.16902
171.58601	-8.85281	-330.35928
171.68601	-8.85625	-330.42201
171.78601	-8.86063	-330.53592
171.88601	-8.86563	-330.68848
171.98601	-8.87156	-330.88249
172.08601	-8.87906	-331.14541
172.18601	-8.88281	-331.28017
172.28601	-8.88656	-331.34332
172.38601	-8.89125	-331.48685
172.48601	-8.89672	-331.65303
172.58601	-8.90375	-331.88802
172.68601	-8.90844	-332.05855
172.78601	-8.91250	-332.15505
172.88601	-8.91719	-332.28844
172.98601	-8.92250	-332.44210
173.08601	-8.92828	-332.63016
173.18601	-8.93594	-332.91331
173.28601	-8.93938	-333.02328
173.38601	-8.94328	-333.09552
173.48601	-8.94797	-333.22555
173.58601	-8.95344	-333.38794
173.68601	-8.96047	-333.63476
173.78601	-8.96484	-333.77814
173.88601	-8.96875	-333.87023
173.98601	-8.97313	-333.98852
174.08601	-8.97828	-334.12933
174.18601	-8.98391	-334.30573
174.28601	-8.99234	-334.59756
174.38601	-8.99672	-334.76511
174.48601	-9.00047	-334.82701
174.58601	-9.00500	-334.93790
174.68601	-9.01031	-335.09666
174.78601	-9.01781	-335.33630
174.88601	-9.02250	-335.52262
174.98601	-9.02609	-335.58825
175.08601	-9.03047	-335.69431
175.18601	-9.03547	-335.83945
175.28601	-9.04094	-336.00506
175.38601	-9.04812	-336.23564
175.48601	-9.05266	-336.41192
175.58601	-9.05656	-336.47937
175.68601	-9.06125	-336.60090
175.78601	-9.06703	-336.77077
175.88601	-9.07516	-337.06671
175.98601	-9.07938	-337.20940
176.08601	-9.08297	-337.27238
176.18601	-9.08703	-337.35657
176.28601	-9.09188	-337.48278
176.38601	-9.09719	-337.64067
176.48601	-9.10422	-337.86213
176.58601	-9.10984	-338.08917
176.68601	-9.11344	-338.15140
176.78601	-9.11781	-338.24691
176.88601	-9.12328	-338.39601
176.98601	-9.13063	-338.62516
177.08601	-9.13563	-338.80654
177.18601	-9.13953	-338.89049
177.28601	-9.14406	-338.98571
177.38601	-9.14922	-339.13210
177.48601	-9.15516	-339.31044
177.58601	-9.16234	-339.54936
177.68601	-9.16719	-339.73312
177.78601	-9.17031	-339.75807
177.88601	-9.17453	-339.84625
177.98601	-9.17969	-339.98454
178.08601	-9.18750	-340.21598
178.18601	-9.19281	-340.46113
178.28601	-9.19672	-340.53409
178.38601	-9.20141	-340.63911
178.48601	-9.20641	-340.77394
178.58601	-9.21219	-340.95573
178.68601	-9.22016	-341.22181
178.78601	-9.22406	-341.37571
178.88601	-9.22766	-341.43239
178.98601	-9.23266	-341.55750
179.08601	-9.23906	-341.75453
179.18601	-9.24641	-342.05291
179.28601	-9.25000	-342.13790
179.38601	-9.25375	-342.19700
179.48601	-9.25797	-342.30477
179.58601	-9.26266	-342.43175
179.68601	-9.26766	-342.58741
179.78601	-9.27453	-342.80995
179.88601	-9.27953	-342.99356
179.98601	-9.28391	-343.08457
180.08601	-9.28922	-343.23716
180.18601	-9.29531	-343.42512
180.28601	-9.30219	-343.67618
180.38601	-9.30609	-343.77781
180.48601	-9.30984	-343.84570
180.58601	-9.31406	-343.94130
180.68601	-9.31891	-344.07532
180.78601	-9.32422	-344.23685
180.88601	-9.33219	-344.50307
180.98601	-9.33672	-344.68299
181.08601	-9.34047	-344.73875
181.18601	-9.34484	-344.84348
181.28601	-9.35031	-344.98614
181.38601	-9.35719	-345.20754
181.48601	-9.36203	-345.38937
181.58601	-9.36594	-345.45088
181.68601	-9.37031	-345.54276
181.78601	-9.37547	-345.67544
181.88601	-9.38109	-345.84224
181.98601	-9.38813	-346.06057
182.08601	-9.39312	-346.24279
182.18601	-9.39719	-346.30838
182.28601	-9.40203	-346.41930
182.38601	-9.40766	-346.56557
182.48601	-9.41484	-346.79583
182.58601	-9.42000	-346.99520
182.68601	-9.42344	-347.00167
182.78601	-9.42766	-347.09430
182.88601	-9.43250	-347.20844
182.98601	-9.43797	-347.36657
183.08601	-9.44531	-347.59340
183.18601	-9.45000	-347.74798
183.28601	-9.45375	-347.79510
183.38601	-9.45828	-347.89079
183.48601	-9.46359	-348.02610
183.58601	-9.47047	-348.21227
183.68601	-9.47672	-348.47650
183.78601	-9.48047	-348.52943
183.88601	-9.48500	-348.60566
183.98601	-9.49016	-348.73295
184.08601	-9.49578	-348.89895
184.18601	-9.50406	-349.16809
184.28601	-9.50750	-349.28164
184.38601	-9.51094	-349.29472
184.48601	-9.51531	-349.39215
184.58601	-9.52062	-349.52632
184.68601	-9.52781	-349.73443
184.78601	-9.53297	-349.92325
184.88601	-9.53672	-349.97511
184.98601	-9.54109	-350.06338
185.08601	-9.54578	-350.16379
185.18601	-9.55078	-350.30133
185.28601	-9.55703	-350.46473
185.38601	-9.56234	-350.63201
185.48601	-9.56625	-350.69910
185.58601	-9.57094	-350.78189
185.68601	-9.57641	-350.91045
185.78601	-9.58438	-351.11767
185.88601	-9.58953	-351.32027
185.98601	-9.59297	-351.34459
186.08601	-9.59734	-351.40499
186.18601	-9.60203	-351.51076
186.28601	-9.60750	-351.64472
186.38601	-9.61609	-351.87435
186.48601	-9.62188	-352.12678
186.58601	-9.62531	-352.13274
186.68601	-9.63000	-352.22310
186.78601	-9.63594	-352.36964
186.88601	-9.64406	-352.66584
186.98601	-9.64703	-352.70563
187.08601	-9.65031	-352.70393
187.18601	-9.65437	-352.78481
187.28601	-9.65922	-352.88826
187.38601	-9.66484	-353.03795
187.48601	-9.67266	-353.27330
187.58601	-9.67719	-353.44496
187.68601	-9.68078	-353.45384
187.78601	-9.68531	-353.55857
187.88601	-9.69078	-353.69110
187.98601	-9.69906	-353.93333
188.08601	-9.70406	-354.13060
188.18601	-9.70766	-354.16248
188.28601	-9.71188	-354.23291
188.38601	-9.71656	-354.34714
188.48601	-9.72156	-354.47356
188.58601	-9.72813	-354.64320
188.68601	-9.73422	-354.87071
188.78601	-9.73781	-354.91109
188.88601	-9.74234	-354.99051
188.98601	-9.74813	-355.13195
189.08601	-9.75609	-355.38533
189.18601	-9.76016	-355.51739
189.28601	-9.76359	-355.53166
189.38601	-9.76781	-355.60101
189.48601	-9.77281	-355.71104
189.58601	-9.77844	-355.84846
189.68601	-9.78547	-356.04605
189.78601	-9.79203	-356.31353
189.88601	-9.79516	-356.31907
189.98601	-9.79938	-356.38216
190.08601	-9.80469	-356.49300
190.18601	-9.81188	-356.70120
190.28601	-9.81703	-356.89163
190.38601	-9.82047	-356.92441
190.48601	-9.82484	-356.99433
190.58601	-9.82984	-357.10680
190.68601	-9.83547	-357.24634
190.78601	-9.84250	-357.45624
190.88601	-9.84813	-357.65526
190.98601	-9.85156	-357.67055
191.08601	-9.85625	-357.75360
191.18601	-9.86156	-357.88050
191.28601	-9.86891	-358.09326
191.38601	-9.87391	-358.26838
191.48601	-9.87766	-358.30432
191.58601	-9.88172	-358.36643
191.68601	-9.88656	-358.46812
191.78601	-9.89219	-358.60771
191.88601	-9.89984	-358.83218
191.98601	-9.90484	-359.02053
192.08601	-9.90828	-359.02986
192.18601	-9.91281	-359.11635
192.28601	-9.91828	-359.25338
192.38601	-9.92500	-359.43177
192.48601	-9.93016	-359.60600
192.58601	-9.93391	-359.64048
192.68601	-9.93828	-359.71701
192.78601	-9.94328	-359.82507
192.88601	-9.94891	-359.96512
192.98601	-9.95687	-360.21113
193.08601	-9.96141	-360.37204
193.18601	-9.96469	-360.35490
193.28601	-9.96891	-360.41865
193.38601	-9.97422	-360.53523
193.48601	-9.98172	-360.73878
193.58601	-9.98734	-360.97190
193.68601	-9.99094	-360.98483
193.78601	-9.99531	-361.03818
193.88601	-10.00031	-361.13349
193.98601	-10.00578	-361.26605
194.08601	-10.01234	-361.42650
194.18601	-10.01766	-361.56622
194.28601	-10.02156	-361.55963
194.38601	-10.02625	-361.54565
194.48601	-10.03188	-361.56130
194.58601	-10.03891	-361.63118
194.68601	-10.04500	-361.77784
194.78601	-10.04844	-361.72849
194.88601	-10.05250	-361.77436
194.98601	-10.05734	-361.88671
195.08601	-10.06281	-362.03653
195.18601	-10.07062	-362.30433
195.28601	-10.07563	-362.51011
195.38601	-10.07906	-362.51861
195.48601	-10.08344	-362.59660
195.58601	-10.08875	-362.71727
195.68601	-10.09531	-362.92097
195.78601	-10.10109	-363.10744
195.88601	-10.10484	-363.14625
195.98601	-10.10938	-363.21315
196.08601	-10.11469	-363.34169
196.18601	-10.12000	-363.49049
196.28601	-10.12687	-363.68912
196.38601	-10.13172	-363.83626
196.48601	-10.13547	-363.84675
196.58601	-10.13984	-363.91765
196.68601	-10.14453	-364.01451
196.78601	-10.15141	-364.21308
196.88601	-10.15719	-364.42479
196.98601	-10.16141	-364.48634
197.08601	-10.16578	-364.55935
197.18601	-10.17063	-364.65737
197.28601	-10.17594	-364.78245
197.38601	-10.18266	-364.98255
197.48601	-10.18734	-365.11698
197.58601	-10.19125	-365.13865
197.68601	-10.19563	-365.20880
197.78601	-10.20078	-365.32533
197.88601	-10.20781	-365.52134
197.98601	-10.21328	-365.70114
198.08601	-10.21750	-365.73732
198.18601	-10.22156	-365.78080
198.28601	-10.22641	-365.87751
198.38601	-10.23250	-366.03382
198.48601	-10.23984	-366.24819
198.58601	-10.24516	-366.42221
198.68601	-10.24875	-366.41273
198.78601	-10.25297	-366.45940
198.88601	-10.25828	-366.56216
198.98601	-10.26469	-366.73722
199.08601	-10.27000	-366.90012
199.18601	-10.27406	-366.93436
199.28601	-10.27828	-366.99453
199.38601	-10.28281	-367.07231
199.48601	-10.28828	-367.20666
199.58601	-10.29562	-367.37952
199.68601	-10.30234	-367.64374
[truncated: 6,783 more rows]
