# Supplementary material for: Strengthening of 3D Printed Fused Deposition Manufactured Parts Using the Fill Compositing Technique
Source: PLoS One. 2015 Apr 16;10(4):e0122915. doi: 10.1371/journal.pone.0122915 (PMC4400136; doi:10.1371/journal.pone.0122915)
Supplement: S1 File — This is the raw data and information on all the samples presented in this manuscript. (ZIP) [file pone.0122915.s001.zip › Specimen_RawData_68.csv]

Time	Extension	Load
(sec)	(mm)	(N)
0.00000	0.00016	-0.01026
0.10000	-0.00031	-0.01601
0.20000	-0.00219	-0.01620
0.30000	-0.00797	-0.01288
0.38200	-0.01797	-0.00856
0.48200	-0.02391	-0.01229
0.58200	-0.02953	-0.01763
0.68200	-0.03641	-0.01300
0.78200	-0.04313	-0.01397
0.88200	-0.04641	-0.01781
0.98200	-0.05031	-0.01635
1.08200	-0.05453	-0.01932
1.18200	-0.05969	-0.01559
1.28200	-0.06563	-0.01316
1.38200	-0.07234	-0.01846
1.48200	-0.07641	-0.01219
1.58200	-0.08078	-0.01013
1.68200	-0.08531	-0.02391
1.78200	-0.09125	-0.02270
1.88200	-0.09734	-0.01122
1.98200	-0.10188	-0.01610
2.08200	-0.10656	-0.01644
2.18200	-0.11141	-0.01406
2.28200	-0.11656	-0.01599
2.38200	-0.12281	-0.01616
2.48200	-0.13016	-0.01522
2.58200	-0.13359	-0.01282
2.68200	-0.13797	-0.01215
2.78200	-0.14250	-0.01072
2.88200	-0.14828	-0.01402
2.98200	-0.15453	-0.01100
3.08200	-0.15891	-0.01690
3.18200	-0.16328	-0.01540
3.28200	-0.16797	-0.01415
3.38200	-0.17344	-0.01596
3.48200	-0.17969	-0.01414
3.58200	-0.18578	-0.01149
3.68200	-0.19000	-0.01024
3.78200	-0.19437	-0.01529
3.88200	-0.19938	-0.01879
3.98200	-0.20531	-0.01428
4.08200	-0.21219	-0.01699
4.18200	-0.21625	-0.01306
4.28200	-0.22047	-0.01550
4.38200	-0.22516	-0.01162
4.48200	-0.23031	-0.01503
4.58200	-0.23672	-0.01554
4.68200	-0.24281	-0.02611
4.78200	-0.24672	-0.03571
4.88200	-0.25125	-0.04400
4.98200	-0.25594	-0.09272
5.08200	-0.26125	-0.20238
5.18200	-0.26750	-0.35927
5.28200	-0.27250	-0.51433
5.38200	-0.27672	-0.64118
5.48200	-0.28172	-0.77707
5.58200	-0.28703	-0.94521
5.68200	-0.29328	-1.13385
5.78200	-0.30016	-1.38506
5.88200	-0.30344	-1.49737
5.98200	-0.30734	-1.63281
6.08200	-0.31203	-1.79926
6.18200	-0.31766	-1.98937
6.28200	-0.32422	-2.25147
6.38200	-0.32875	-2.43268
6.48200	-0.33313	-2.59619
6.58200	-0.33750	-2.76309
6.68200	-0.34234	-2.94188
6.78200	-0.34781	-3.15063
6.88200	-0.35469	-3.40565
6.98200	-0.36000	-3.64973
7.08200	-0.36453	-3.81396
7.18200	-0.37031	-4.03135
7.28200	-0.37828	-4.32211
7.38200	-0.38484	-4.66211
7.48200	-0.38703	-4.75014
7.58200	-0.39109	-4.89487
7.68200	-0.39594	-5.08894
7.78200	-0.40094	-5.28720
7.88200	-0.40625	-5.51079
7.98200	-0.41297	-5.77677
8.08200	-0.41734	-5.99109
8.18200	-0.42188	-6.15063
8.28200	-0.42687	-6.35538
8.38200	-0.43203	-6.57918
8.48200	-0.43906	-6.85085
8.58200	-0.44344	-7.07437
8.68200	-0.44766	-7.24839
8.78200	-0.45234	-7.44068
8.88200	-0.45766	-7.66161
8.98200	-0.46359	-7.90684
9.08200	-0.47031	-8.20162
9.18200	-0.47375	-8.36082
9.28200	-0.47797	-8.52372
9.38200	-0.48297	-8.72823
9.48200	-0.48906	-8.99804
9.58200	-0.49625	-9.33020
9.68200	-0.50031	-9.53672
9.78200	-0.50469	-9.69334
9.88200	-0.50938	-9.88703
9.98200	-0.51437	-10.10857
10.08200	-0.51984	-10.33491
10.18200	-0.52688	-10.64763
10.28200	-0.53047	-10.81647
10.38200	-0.53469	-10.99608
10.48200	-0.53969	-11.21872
10.58200	-0.54578	-11.45855
10.68200	-0.55281	-11.77020
10.78200	-0.55672	-11.97426
10.88200	-0.56094	-12.15277
10.98200	-0.56578	-12.35276
11.08200	-0.57109	-12.57749
11.18200	-0.57703	-12.83909
11.28200	-0.58359	-13.15217
11.38200	-0.58734	-13.31925
11.48200	-0.59156	-13.48744
11.58200	-0.59625	-13.69448
11.68200	-0.60203	-13.88604
11.78200	-0.60938	-14.14511
11.88200	-0.61344	-14.46495
11.98200	-0.61766	-14.70264
12.08200	-0.62250	-14.87194
12.18200	-0.62781	-15.05391
12.28200	-0.63359	-15.31176
12.38200	-0.64016	-15.64016
12.48200	-0.64391	-15.79011
12.58200	-0.64813	-15.97371
12.68200	-0.65328	-16.21203
12.78200	-0.65906	-16.45327
12.88200	-0.66609	-16.74929
12.98200	-0.67047	-16.96617
13.08200	-0.67469	-17.15659
13.18200	-0.67906	-17.34417
13.28200	-0.68422	-17.55917
13.38200	-0.69016	-17.81426
13.48200	-0.69750	-18.16412
13.58200	-0.70094	-18.31571
13.68200	-0.70531	-18.50087
13.78200	-0.71016	-18.71996
13.88200	-0.71609	-18.96882
13.98200	-0.72219	-19.24102
14.08200	-0.72672	-19.44562
14.18200	-0.73078	-19.61011
14.28200	-0.73578	-19.82900
14.38200	-0.74094	-20.05430
14.48200	-0.74688	-20.30883
14.58200	-0.75484	-20.67122
14.68200	-0.75812	-20.84386
14.78200	-0.76203	-21.01133
14.88200	-0.76687	-21.20690
14.98200	-0.77297	-21.45533
15.08200	-0.77984	-21.77519
15.18200	-0.78438	-21.99618
15.28200	-0.78844	-22.17706
15.38200	-0.79297	-22.37945
15.48200	-0.79812	-22.58892
15.58200	-0.80375	-22.82924
15.68200	-0.81031	-23.13624
15.78200	-0.81422	-23.31915
15.88200	-0.81844	-23.49908
15.98200	-0.82344	-23.71638
16.08200	-0.82953	-23.96879
16.18200	-0.83687	-24.31451
16.28200	-0.84109	-24.52724
16.38200	-0.84516	-24.70302
16.48200	-0.85031	-24.93235
16.58200	-0.85578	-25.18652
16.68200	-0.86156	-25.44405
16.78200	-0.86781	-25.74198
16.88200	-0.87141	-25.92555
16.98200	-0.87563	-26.11246
17.08200	-0.88078	-26.33554
17.18200	-0.88688	-26.61831
17.28200	-0.89297	-26.90740
17.38200	-0.89734	-27.11632
17.48200	-0.90141	-27.29397
17.58200	-0.90578	-27.49493
17.68200	-0.91062	-27.71383
17.78200	-0.91594	-27.95651
17.88200	-0.92297	-28.26384
17.98200	-0.92734	-28.48249
18.08200	-0.93156	-28.65955
18.18200	-0.93656	-28.88081
18.28200	-0.94250	-29.14203
18.38200	-0.94922	-29.45033
18.48200	-0.95406	-29.68526
18.58200	-0.95812	-29.87455
18.68200	-0.96234	-30.05965
18.78200	-0.96719	-30.26735
18.88200	-0.97250	-30.50098
18.98200	-0.97937	-30.79483
19.08200	-0.98453	-31.05690
19.18200	-0.98859	-31.22641
19.28200	-0.99375	-31.43845
19.38200	-0.99953	-31.69763
19.48200	-1.00641	-31.99700
19.58200	-1.01047	-32.19010
19.68200	-1.01453	-32.36836
19.78200	-1.01938	-32.57401
19.88200	-1.02438	-32.78446
19.98200	-1.02969	-33.01203
20.08200	-1.03609	-33.28518
20.18200	-1.04125	-33.53537
20.28200	-1.04547	-33.70683
20.38200	-1.05031	-33.90801
20.48200	-1.05594	-34.15294
20.58200	-1.06281	-34.44058
20.68200	-1.06750	-34.65848
20.78200	-1.07156	-34.83142
20.88200	-1.07594	-35.02857
20.98200	-1.08094	-35.22813
21.08200	-1.08656	-35.46032
21.18200	-1.09391	-35.75680
21.28200	-1.09875	-36.01709
21.38200	-1.10266	-36.17480
21.48200	-1.10750	-36.37135
21.58200	-1.11297	-36.60879
21.68200	-1.12000	-36.91391
21.78200	-1.12453	-37.12090
21.88200	-1.12875	-37.29806
21.98200	-1.13313	-37.48759
22.08200	-1.13813	-37.70038
22.18200	-1.14328	-37.92594
22.28200	-1.15031	-38.21505
22.38200	-1.15438	-38.42335
22.48200	-1.15844	-38.58143
22.58200	-1.16297	-38.77983
22.68200	-1.16844	-38.99473
22.78200	-1.17547	-39.26193
22.88200	-1.18031	-39.51514
22.98200	-1.18422	-39.67706
23.08200	-1.18875	-39.85455
23.18200	-1.19359	-40.05018
23.28200	-1.19922	-40.29224
23.38200	-1.20922	-40.65749
23.48200	-1.21359	-40.93170
23.58200	-1.21672	-41.04432
23.68200	-1.22156	-41.23315
23.78200	-1.22766	-41.50506
23.88200	-1.23500	-41.84031
23.98200	-1.23828	-41.98311
24.08200	-1.24219	-42.13690
24.18200	-1.24688	-42.35622
24.28200	-1.25234	-42.57312
24.38200	-1.25766	-42.81300
24.48200	-1.26516	-43.14276
24.58200	-1.26844	-43.30070
24.68200	-1.27219	-43.45143
24.78200	-1.27703	-43.65619
24.88200	-1.28297	-43.91977
24.98200	-1.29109	-44.24957
25.08200	-1.29578	-44.51127
25.18200	-1.29922	-44.65046
25.28200	-1.30359	-44.83705
25.38200	-1.30844	-45.06203
25.48200	-1.31406	-45.29582
25.58200	-1.32203	-45.64323
25.68200	-1.32562	-45.83680
25.78200	-1.32938	-45.99313
25.88200	-1.33406	-46.20484
25.98200	-1.33953	-46.44795
26.08200	-1.34609	-46.71524
26.18200	-1.35172	-47.00799
26.28200	-1.35578	-47.17734
26.38200	-1.36047	-47.37978
26.48200	-1.36547	-47.60258
26.58200	-1.37125	-47.85291
26.68200	-1.37875	-48.19408
26.78200	-1.38234	-48.38235
26.88200	-1.38609	-48.52521
26.98200	-1.39078	-48.73478
27.08200	-1.39656	-48.97805
27.18200	-1.40375	-49.30454
27.28200	-1.40844	-49.53185
27.38200	-1.41234	-49.69352
27.48200	-1.41703	-49.89835
27.58200	-1.42219	-50.13403
27.68200	-1.42734	-50.36419
27.78200	-1.43438	-50.66280
27.88200	-1.43875	-50.88374
27.98200	-1.44313	-51.06257
28.08200	-1.44797	-51.27761
28.18200	-1.45375	-51.52472
28.28200	-1.46078	-51.85196
28.38200	-1.46500	-52.05392
28.48200	-1.46875	-52.20668
28.58200	-1.47281	-52.39439
28.68200	-1.47781	-52.60431
28.78200	-1.48344	-52.84736
28.88200	-1.49047	-53.14313
28.98200	-1.49547	-53.39295
29.08200	-1.49969	-53.56928
29.18200	-1.50469	-53.77854
29.28200	-1.51063	-54.04179
29.38200	-1.51734	-54.34443
29.48200	-1.52156	-54.56218
29.58200	-1.52563	-54.72294
29.68200	-1.53000	-54.91504
29.78200	-1.53500	-55.12973
29.88200	-1.54078	-55.38306
29.98200	-1.54797	-55.68956
30.08200	-1.55234	-55.91451
30.18200	-1.55609	-56.06889
30.28200	-1.56078	-56.26899
30.38200	-1.56625	-56.50178
30.48200	-1.57297	-56.78901
30.58200	-1.57797	-57.02026
30.68200	-1.58234	-57.21036
30.78200	-1.58703	-57.40181
30.88200	-1.59234	-57.63954
30.98200	-1.59781	-57.87207
31.08200	-1.60453	-58.16951
31.18200	-1.60922	-58.39775
31.28200	-1.61297	-58.55037
31.38200	-1.61766	-58.75269
31.48200	-1.62328	-58.99192
31.58200	-1.63047	-59.29119
31.68200	-1.63500	-59.52065
31.78200	-1.63875	-59.67594
31.88200	-1.64328	-59.86899
31.98200	-1.64875	-60.09805
32.08200	-1.65531	-60.39286
32.18200	-1.66266	-60.72699
32.28200	-1.66703	-60.95716
32.38200	-1.67031	-61.08432
32.48200	-1.67484	-61.26913
32.58200	-1.68000	-61.49941
32.68200	-1.68719	-61.79888
32.78200	-1.69234	-62.06994
32.88200	-1.69609	-62.24041
32.98200	-1.70063	-62.43091
33.08200	-1.70609	-62.67562
33.18200	-1.71250	-62.96112
33.28200	-1.72016	-63.33707
33.38200	-1.72344	-63.52207
33.48200	-1.72719	-63.67925
33.58200	-1.73219	-63.89359
33.68200	-1.73766	-64.14961
33.78200	-1.74406	-64.45651
33.88200	-1.74859	-64.66672
33.98200	-1.75250	-64.84310
34.08200	-1.75703	-65.04622
34.18200	-1.76203	-65.27686
34.28200	-1.76781	-65.53132
34.38200	-1.77578	-65.88296
34.48200	-1.78000	-66.11712
34.58200	-1.78359	-66.27323
34.68200	-1.78828	-66.48805
34.78200	-1.79375	-66.72607
34.88200	-1.79953	-66.99769
34.98200	-1.80437	-67.23080
35.08200	-1.80859	-67.41648
35.18200	-1.81312	-67.61234
35.28200	-1.81797	-67.83615
35.38200	-1.82344	-68.07371
35.48200	-1.83047	-68.36438
35.58200	-1.83563	-68.63692
35.68200	-1.83969	-68.79480
35.78200	-1.84469	-69.01208
35.88200	-1.85063	-69.27231
35.98200	-1.85750	-69.56792
36.08200	-1.86234	-69.81663
36.18200	-1.86641	-69.97595
36.28200	-1.87094	-70.16601
36.38200	-1.87609	-70.39591
36.48200	-1.88141	-70.64023
36.58200	-1.88766	-70.90209
36.68200	-1.89203	-71.11447
36.78200	-1.89609	-71.27625
36.88200	-1.90063	-71.46812
36.98200	-1.90609	-71.69291
37.08200	-1.91297	-71.96828
37.18200	-1.91969	-72.30269
37.28200	-1.92344	-72.44986
37.38200	-1.92750	-72.62935
37.48200	-1.93219	-72.82869
37.58200	-1.93797	-73.06850
37.68200	-1.94547	-73.38870
37.78200	-1.95031	-73.63947
37.88200	-1.95406	-73.77999
37.98200	-1.95875	-73.98517
38.08200	-1.96406	-74.21611
38.18200	-1.97047	-74.48754
38.28200	-1.97563	-74.73822
38.38200	-1.97953	-74.90175
38.48200	-1.98391	-75.08553
38.58200	-1.98875	-75.30154
38.68200	-1.99422	-75.53609
38.78200	-2.00094	-75.81091
38.88200	-2.00641	-76.07406
38.98200	-2.01000	-76.21344
39.08200	-2.01453	-76.39871
39.18200	-2.01984	-76.61688
39.28200	-2.02688	-76.89478
39.38200	-2.03234	-77.17546
39.48200	-2.03641	-77.33544
39.58200	-2.04094	-77.51865
39.68200	-2.04594	-77.72604
39.78200	-2.05141	-77.96010
39.88200	-2.05844	-78.24490
39.98200	-2.06344	-78.49795
40.08200	-2.06750	-78.65291
40.18200	-2.07250	-78.86299
40.28200	-2.07891	-79.13756
40.38200	-2.08719	-79.52999
40.48200	-2.09000	-79.67062
40.58200	-2.09375	-79.83082
40.68200	-2.09828	-80.03090
40.78200	-2.10312	-80.24611
40.88200	-2.10844	-80.48385
40.98200	-2.11469	-80.74223
41.08200	-2.11938	-80.98105
41.18200	-2.12344	-81.13901
41.28200	-2.12813	-81.33680
41.38200	-2.13359	-81.56683
41.48200	-2.14094	-81.87022
41.58200	-2.14641	-82.16273
41.68200	-2.15000	-82.31199
41.78200	-2.15422	-82.48137
41.88200	-2.15891	-82.67973
41.98200	-2.16453	-82.91484
42.08200	-2.17266	-83.25242
42.18200	-2.17734	-83.51509
42.28200	-2.18078	-83.64935
42.38200	-2.18547	-83.83942
42.48200	-2.19094	-84.07459
42.58200	-2.19750	-84.36330
42.68200	-2.20250	-84.60703
42.78200	-2.20688	-84.78923
42.88200	-2.21109	-84.97458
42.98200	-2.21609	-85.17921
43.08200	-2.22125	-85.40680
43.18200	-2.22781	-85.69279
43.28200	-2.23375	-85.97563
43.38200	-2.23734	-86.12123
43.48200	-2.24188	-86.30794
43.58200	-2.24750	-86.54778
43.68200	-2.25469	-86.84569
43.78200	-2.25953	-87.11316
43.88200	-2.26328	-87.25064
43.98200	-2.26797	-87.44117
44.08200	-2.27281	-87.66162
44.18200	-2.27859	-87.90551
44.28200	-2.28531	-88.19284
44.38200	-2.29078	-88.47529
44.48200	-2.29453	-88.62299
44.58200	-2.29906	-88.80261
44.68200	-2.30406	-89.02464
44.78200	-2.31031	-89.28467
44.88200	-2.31594	-89.56303
44.98200	-2.32000	-89.74159
45.08200	-2.32469	-89.92309
45.18200	-2.32969	-90.14111
45.28200	-2.33516	-90.38690
45.38200	-2.34234	-90.68419
45.48200	-2.34750	-90.95725
45.58200	-2.35109	-91.09458
45.68200	-2.35578	-91.29249
45.78200	-2.36141	-91.54164
45.88200	-2.36828	-91.82987
45.98200	-2.37313	-92.07905
46.08200	-2.37703	-92.23567
46.18200	-2.38141	-92.42451
46.28200	-2.38625	-92.63765
46.38200	-2.39172	-92.88436
46.48200	-2.39875	-93.16318
46.58200	-2.40391	-93.43711
46.68200	-2.40750	-93.58001
46.78200	-2.41203	-93.77503
46.88200	-2.41734	-93.99746
46.98200	-2.42391	-94.26288
47.08200	-2.42969	-94.55904
47.18200	-2.43375	-94.73626
47.28200	-2.43828	-94.92217
47.38200	-2.44328	-95.14920
47.48200	-2.44875	-95.38697
47.58200	-2.45562	-95.67065
47.68200	-2.46078	-95.93848
47.78200	-2.46453	-96.08793
47.88200	-2.46922	-96.27485
47.98200	-2.47469	-96.51269
48.08200	-2.48188	-96.81653
48.18200	-2.48703	-97.10312
48.28200	-2.49094	-97.25180
48.38200	-2.49531	-97.44023
48.48200	-2.50047	-97.66292
48.58200	-2.50625	-97.94084
48.68200	-2.51313	-98.24574
48.78200	-2.51719	-98.45734
48.88200	-2.52094	-98.60757
48.98200	-2.52547	-98.81299
49.08200	-2.53094	-99.03572
49.18200	-2.53813	-99.33772
49.28200	-2.54547	-99.74162
49.38200	-2.54875	-99.88852
49.48200	-2.55281	-100.06610
49.58200	-2.55766	-100.29238
49.68200	-2.56297	-100.54626
49.78200	-2.56953	-100.82570
49.88200	-2.57375	-101.06381
49.98200	-2.57750	-101.21899
50.08200	-2.58219	-101.41747
50.18200	-2.58766	-101.66427
50.28200	-2.59453	-101.97181
50.38200	-2.60031	-102.26861
50.48200	-2.60453	-102.46107
50.58200	-2.60891	-102.64707
50.68200	-2.61375	-102.85913
50.78200	-2.61906	-103.10787
50.88200	-2.62609	-103.42132
50.98200	-2.63063	-103.67939
51.08200	-2.63438	-103.83110
51.18200	-2.63891	-104.02276
51.28200	-2.64391	-104.25214
51.38200	-2.65000	-104.52890
51.48200	-2.65609	-104.81932
51.58200	-2.66063	-105.01633
51.68200	-2.66500	-105.20124
51.78200	-2.67000	-105.41611
51.88200	-2.67531	-105.65837
51.98200	-2.68203	-105.92650
52.08200	-2.68719	-106.20099
52.18200	-2.69125	-106.37098
52.28200	-2.69562	-106.54327
52.38200	-2.70094	-106.77398
52.48200	-2.70719	-107.03477
52.58200	-2.71328	-107.33803
52.68200	-2.71750	-107.50923
52.78200	-2.72156	-107.68867
52.88200	-2.72641	-107.88704
52.98200	-2.73203	-108.13704
53.08200	-2.73859	-108.41419
53.18200	-2.74391	-108.68803
53.28200	-2.74750	-108.82151
53.38200	-2.75203	-108.99500
53.48200	-2.75734	-109.22032
53.58200	-2.76437	-109.49454
53.68200	-2.77047	-109.80245
53.78200	-2.77453	-109.97358
53.88200	-2.77891	-110.16033
53.98200	-2.78375	-110.36664
54.08200	-2.78922	-110.59575
54.18200	-2.79609	-110.87584
54.28200	-2.80141	-111.16035
54.38200	-2.80484	-111.28709
54.48200	-2.80906	-111.45640
54.58200	-2.81406	-111.67423
54.68200	-2.82047	-111.93075
54.78200	-2.82625	-112.21279
54.88200	-2.83047	-112.38331
54.98200	-2.83484	-112.56951
55.08200	-2.83953	-112.75437
55.18200	-2.84500	-112.98276
55.28200	-2.85094	-113.22120
55.38200	-2.85797	-113.54268
55.48200	-2.86172	-113.70981
55.58200	-2.86594	-113.87463
55.68200	-2.87094	-114.08441
55.78200	-2.87703	-114.32208
55.88200	-2.88344	-114.61844
55.98200	-2.88750	-114.78103
56.08200	-2.89156	-114.94233
56.18200	-2.89625	-115.13105
56.28200	-2.90187	-115.35492
56.38200	-2.90875	-115.62817
56.48200	-2.91656	-116.01509
56.58200	-2.91969	-116.15259
56.68200	-2.92391	-116.29868
56.78200	-2.92969	-116.53175
56.88200	-2.93719	-116.84468
56.98200	-2.94172	-117.11498
57.08200	-2.94500	-117.23579
57.18200	-2.94953	-117.41909
57.28200	-2.95453	-117.64558
57.38200	-2.95984	-117.88163
57.48200	-2.96625	-118.14660
57.58200	-2.97219	-118.45005
57.68200	-2.97547	-118.57798
57.78200	-2.97984	-118.76248
57.88200	-2.98500	-118.98552
57.98200	-2.99063	-119.22909
58.08200	-2.99672	-119.53212
58.18200	-3.00109	-119.72518
58.28200	-3.00562	-119.90138
58.38200	-3.01109	-120.13540
58.48200	-3.01672	-120.39252
58.58200	-3.02344	-120.68332
58.68200	-3.02859	-120.95569
58.78200	-3.03203	-121.09415
58.88200	-3.03656	-121.28743
58.98200	-3.04203	-121.52890
59.08200	-3.04875	-121.80198
59.18200	-3.05469	-122.10668
59.28200	-3.05828	-122.27041
59.38200	-3.06234	-122.44290
59.48200	-3.06688	-122.63923
59.58200	-3.07203	-122.85768
59.68200	-3.07875	-123.12990
59.78200	-3.08500	-123.46737
59.88200	-3.08875	-123.62335
59.98200	-3.09313	-123.80563
60.08200	-3.09844	-124.02298
60.18200	-3.10469	-124.28062
60.28200	-3.11109	-124.62116
60.38200	-3.11500	-124.77840
60.48200	-3.11922	-124.95490
60.58200	-3.12406	-125.16591
60.68200	-3.12953	-125.41305
60.78200	-3.13672	-125.69004
60.88200	-3.14234	-126.01258
60.98200	-3.14563	-126.13463
61.08200	-3.15000	-126.30609
61.18200	-3.15516	-126.53990
61.28200	-3.16125	-126.80539
61.38200	-3.16812	-127.13507
61.48200	-3.17188	-127.32086
61.58200	-3.17609	-127.48279
61.68200	-3.18078	-127.67456
61.78200	-3.18594	-127.90973
61.88200	-3.19250	-128.18058
61.98200	-3.19875	-128.52938
62.08200	-3.20250	-128.67735
62.18200	-3.20687	-128.86436
62.28200	-3.21203	-129.08481
62.38200	-3.21859	-129.36449
62.48200	-3.22484	-129.67575
62.58200	-3.22844	-129.83784
62.68200	-3.23234	-130.00716
62.78200	-3.23687	-130.20338
62.88200	-3.24219	-130.41767
62.98200	-3.24859	-130.69420
63.08200	-3.25578	-131.06164
63.18200	-3.25953	-131.21302
63.28200	-3.26391	-131.40017
63.38200	-3.26906	-131.61600
63.48200	-3.27531	-131.87744
63.58200	-3.28141	-132.19242
63.68200	-3.28531	-132.37759
63.78200	-3.28953	-132.54331
63.88200	-3.29422	-132.75243
63.98200	-3.29969	-132.98903
64.08200	-3.30625	-133.25059
64.18200	-3.31219	-133.57393
64.28200	-3.31578	-133.72676
64.38200	-3.32016	-133.90622
64.48200	-3.32531	-134.13431
64.58200	-3.33250	-134.43086
64.68200	-3.33828	-134.74564
64.78200	-3.34188	-134.89936
64.88200	-3.34578	-135.06353
64.98200	-3.35047	-135.26161
65.08200	-3.35609	-135.50197
65.18200	-3.36391	-135.82459
65.28200	-3.37000	-136.17940
65.38200	-3.37313	-136.29860
65.48200	-3.37750	-136.48483
65.58200	-3.38250	-136.69424
65.68200	-3.38812	-136.94780
65.78200	-3.39375	-137.21348
65.88200	-3.39813	-137.41846
65.98200	-3.40250	-137.60203
66.08200	-3.40734	-137.81384
66.18200	-3.41281	-138.06103
66.28200	-3.41953	-138.34333
66.38200	-3.42594	-138.67275
66.48200	-3.42922	-138.80825
66.58200	-3.43359	-138.99118
66.68200	-3.43875	-139.21565
66.78200	-3.44438	-139.45828
66.88200	-3.45063	-139.75275
66.98200	-3.45500	-139.95427
67.08200	-3.45938	-140.14061
67.18200	-3.46437	-140.35787
67.28200	-3.47000	-140.60231
67.38200	-3.47625	-140.87467
67.48200	-3.48281	-141.20278
67.58200	-3.48625	-141.35188
67.68200	-3.49031	-141.51968
67.78200	-3.49547	-141.74031
67.88200	-3.50219	-142.02209
67.98200	-3.50859	-142.34723
68.08200	-3.51219	-142.50971
68.18200	-3.51609	-142.67899
68.28200	-3.52047	-142.85325
68.38200	-3.52562	-143.07077
68.48200	-3.53125	-143.32339
68.58200	-3.53859	-143.63253
68.68200	-3.54297	-143.86186
68.78200	-3.54719	-144.02944
68.88200	-3.55203	-144.23907
68.98200	-3.55750	-144.46244
69.08200	-3.56453	-144.77074
69.18200	-3.56906	-144.98658
69.28200	-3.57328	-145.15544
69.38200	-3.57781	-145.34299
69.48200	-3.58297	-145.56371
69.58200	-3.58859	-145.78417
69.68200	-3.59547	-146.10212
69.78200	-3.59906	-146.25947
69.88200	-3.60328	-146.42009
69.98200	-3.60891	-146.64361
70.08200	-3.61547	-146.91766
70.18200	-3.62203	-147.24660
70.28200	-3.62563	-147.38387
70.38200	-3.62984	-147.53100
70.48200	-3.63469	-147.73388
70.58200	-3.63984	-147.95876
70.68200	-3.64656	-148.21960
70.78200	-3.65313	-148.56359
70.88200	-3.65641	-148.68891
70.98200	-3.66078	-148.85560
71.08200	-3.66578	-149.07221
71.18200	-3.67187	-149.32275
71.28200	-3.67844	-149.63283
71.38200	-3.68203	-149.79547
71.48200	-3.68641	-149.95895
71.58200	-3.69141	-150.16663
71.68200	-3.69641	-150.38139
71.78200	-3.70313	-150.64135
71.88200	-3.71031	-151.00661
71.98200	-3.71344	-151.13446
72.08200	-3.71766	-151.29267
72.18200	-3.72219	-151.47214
72.28200	-3.72719	-151.68977
72.38200	-3.73438	-151.98873
72.48200	-3.73859	-152.18723
72.58200	-3.74266	-152.34120
72.68200	-3.74734	-152.53052
72.78200	-3.75297	-152.74447
72.88200	-3.75969	-153.00885
72.98200	-3.76656	-153.35046
73.08200	-3.77000	-153.49817
73.18200	-3.77437	-153.64632
73.28200	-3.77937	-153.86149
73.38200	-3.78563	-154.12556
73.48200	-3.79422	-154.50390
73.58200	-3.79734	-154.67125
73.68200	-3.80094	-154.78797
73.78200	-3.80547	-154.98796
73.88200	-3.81078	-155.20765
73.98200	-3.81719	-155.46311
74.08200	-3.82359	-155.80140
74.18200	-3.82688	-155.93565
74.28200	-3.83109	-156.10440
74.38200	-3.83594	-156.30680
74.48200	-3.84156	-156.54269
74.58200	-3.84844	-156.84152
74.68200	-3.85297	-157.06228
74.78200	-3.85734	-157.23628
74.88200	-3.86234	-157.44905
74.98200	-3.86797	-157.69219
75.08200	-3.87484	-157.98998
75.18200	-3.88047	-158.29325
75.28200	-3.88375	-158.42381
75.38200	-3.88766	-158.58579
75.48200	-3.89234	-158.78472
75.58200	-3.89828	-159.02278
75.68200	-3.90547	-159.35704
75.78200	-3.90953	-159.55698
75.88200	-3.91344	-159.70777
75.98200	-3.91813	-159.90838
76.08200	-3.92359	-160.12688
76.18200	-3.92906	-160.36659
76.28200	-3.93625	-160.69077
76.38200	-3.94031	-160.88852
76.48200	-3.94469	-161.05776
76.58200	-3.94969	-161.26864
76.68200	-3.95578	-161.52819
76.78200	-3.96250	-161.83917
76.88200	-3.96594	-162.00411
76.98200	-3.97000	-162.16955
77.08200	-3.97469	-162.35821
77.18200	-3.98016	-162.58359
77.28200	-3.98641	-162.84513
77.38200	-3.99359	-163.18581
77.48200	-3.99703	-163.34614
77.58200	-4.00125	-163.50384
77.68200	-4.00625	-163.70101
77.78200	-4.01188	-163.95177
77.88200	-4.01875	-164.25242
77.98200	-4.02312	-164.45683
78.08200	-4.02734	-164.62788
78.18200	-4.03188	-164.82586
78.28200	-4.03703	-165.03231
78.38200	-4.04297	-165.28174
78.48200	-4.05016	-165.61799
78.58200	-4.05344	-165.76864
78.68200	-4.05750	-165.92139
78.78200	-4.06250	-166.13451
78.88200	-4.06859	-166.39955
78.98200	-4.07531	-166.69929
79.08200	-4.07953	-166.88803
79.18200	-4.08375	-167.05562
79.28200	-4.08844	-167.23672
79.38200	-4.09359	-167.45436
79.48200	-4.09891	-167.67398
79.58200	-4.10594	-167.96997
79.68200	-4.11063	-168.20724
79.78200	-4.11453	-168.35698
79.88200	-4.11953	-168.54924
79.98200	-4.12563	-168.79676
80.08200	-4.13313	-169.13222
80.18200	-4.13672	-169.31134
80.28200	-4.14047	-169.44458
80.38200	-4.14500	-169.62528
80.48200	-4.15016	-169.84074
80.58200	-4.15656	-170.10795
80.68200	-4.16547	-170.48471
80.78200	-4.16922	-170.70751
80.88200	-4.17281	-170.84138
80.98200	-4.17844	-171.08034
81.08200	-4.18516	-171.37504
81.18200	-4.18984	-171.62344
81.28200	-4.19328	-171.76804
81.38200	-4.19734	-171.94678
81.48200	-4.20188	-172.13649
81.58200	-4.20672	-172.36038
81.68200	-4.21250	-172.59666
81.78200	-4.22047	-172.93826
81.88200	-4.22438	-173.15561
81.98200	-4.22828	-173.30079
82.08200	-4.23313	-173.50961
82.18200	-4.23859	-173.73908
82.28200	-4.24594	-174.07906
82.38200	-4.25016	-174.28139
82.48200	-4.25422	-174.44740
82.58200	-4.25875	-174.63818
82.68200	-4.26406	-174.86262
82.78200	-4.26938	-175.08592
82.88200	-4.27641	-175.39272
82.98200	-4.28062	-175.60279
83.08200	-4.28500	-175.78910
83.18200	-4.29000	-176.00046
83.28200	-4.29609	-176.25453
83.38200	-4.30359	-176.59441
83.48200	-4.30750	-176.79609
83.58200	-4.31156	-176.94411
83.68200	-4.31641	-177.15257
83.78200	-4.32141	-177.37892
83.88200	-4.32703	-177.63083
83.98200	-4.33312	-177.93107
84.08200	-4.33687	-178.09242
84.18200	-4.34109	-178.27095
84.28200	-4.34609	-178.47353
84.38200	-4.35156	-178.70466
84.48200	-4.35859	-179.00924
84.58200	-4.36328	-179.25340
84.68200	-4.36750	-179.43805
84.78200	-4.37219	-179.63414
84.88200	-4.37719	-179.84304
84.98200	-4.38313	-180.09114
85.08200	-4.39031	-180.40025
85.18200	-4.39375	-180.56542
85.28200	-4.39781	-180.71872
85.38200	-4.40266	-180.92176
85.48200	-4.40828	-181.15813
85.58200	-4.41594	-181.47273
85.68200	-4.42094	-181.73872
85.78200	-4.42500	-181.89695
85.88200	-4.42969	-182.08034
85.98200	-4.43484	-182.29194
86.08200	-4.44031	-182.51692
86.18200	-4.44734	-182.83778
86.28200	-4.45078	-183.01539
86.38200	-4.45500	-183.16585
86.48200	-4.46000	-183.38209
86.58200	-4.46563	-183.62434
86.68200	-4.47234	-183.89235
86.78200	-4.47672	-184.10447
86.88200	-4.48047	-184.25523
86.98200	-4.48516	-184.44322
87.08200	-4.49063	-184.67180
87.18200	-4.49688	-184.93077
87.28200	-4.50531	-185.30253
87.38200	-4.50875	-185.47891
87.48200	-4.51266	-185.62451
87.58200	-4.51734	-185.81265
87.68200	-4.52266	-186.02562
87.78200	-4.52938	-186.32090
87.88200	-4.53391	-186.54312
87.98200	-4.53812	-186.71590
88.08200	-4.54281	-186.90610
88.18200	-4.54797	-187.11996
88.28200	-4.55344	-187.34296
88.38200	-4.56047	-187.65111
88.48200	-4.56406	-187.82184
88.58200	-4.56828	-187.98606
88.68200	-4.57328	-188.19548
88.78200	-4.57875	-188.42696
88.88200	-4.58578	-188.71835
88.98200	-4.59047	-188.93275
89.08200	-4.59453	-189.08681
89.18200	-4.59891	-189.26316
89.28200	-4.60375	-189.45733
89.38200	-4.60891	-189.65983
89.48200	-4.61594	-189.94261
89.58200	-4.62094	-190.18561
89.68200	-4.62516	-190.33687
89.78200	-4.63047	-190.53964
89.88200	-4.63703	-190.79387
89.98200	-4.64500	-191.16810
90.08200	-4.64813	-191.30386
90.18200	-4.65188	-191.45025
90.28200	-4.65656	-191.64087
90.38200	-4.66188	-191.86087
90.48200	-4.66750	-192.10656
90.58200	-4.67453	-192.39920
90.68200	-4.67797	-192.57173
90.78200	-4.68187	-192.72010
90.88200	-4.68641	-192.89562
90.98200	-4.69203	-193.11622
91.08200	-4.69984	-193.44537
91.18200	-4.70406	-193.66847
91.28200	-4.70813	-193.83584
91.38200	-4.71250	-194.00117
91.48200	-4.71766	-194.21409
91.58200	-4.72359	-194.45243
91.68200	-4.73047	-194.73933
91.78200	-4.73531	-194.98466
91.88200	-4.73906	-195.14066
91.98200	-4.74391	-195.33695
92.08200	-4.74984	-195.57790
92.18200	-4.75719	-195.88231
92.28200	-4.76125	-196.08241
92.38200	-4.76500	-196.23497
92.48200	-4.76922	-196.39821
92.58200	-4.77406	-196.59026
92.68200	-4.77984	-196.83163
92.78200	-4.78719	-197.12685
92.88200	-4.79266	-197.42121
92.98200	-4.79625	-197.56098
93.08200	-4.80109	-197.74134
93.18200	-4.80656	-197.96692
93.28200	-4.81375	-198.26567
93.38200	-4.81766	-198.45943
93.48200	-4.82141	-198.62099
93.58200	-4.82594	-198.78729
93.68200	-4.83109	-199.00793
93.78200	-4.83703	-199.25551
93.88200	-4.84578	-199.60432
93.98200	-4.84906	-199.80374
94.08200	-4.85250	-199.92650
94.18200	-4.85719	-200.11404
94.28200	-4.86250	-200.33672
94.38200	-4.86969	-200.63527
94.48200	-4.87453	-200.86050
94.58200	-4.87875	-201.03729
94.68200	-4.88344	-201.22254
94.78200	-4.88828	-201.42965
94.88200	-4.89375	-201.65743
94.98200	-4.90141	-201.97922
95.08200	-4.90500	-202.16592
95.18200	-4.90906	-202.32469
95.28200	-4.91391	-202.51657
95.38200	-4.91969	-202.74751
95.48200	-4.92734	-203.06909
95.58200	-4.93141	-203.28024
95.68200	-4.93531	-203.42873
95.78200	-4.93969	-203.61045
95.88200	-4.94469	-203.81625
95.98200	-4.95031	-204.05285
96.08200	-4.95813	-204.37855
96.18200	-4.96203	-204.57888
96.28200	-4.96594	-204.73140
96.38200	-4.97031	-204.90493
96.48200	-4.97594	-205.12345
96.58200	-4.98484	-205.46290
96.68200	-4.98922	-205.73099
96.78200	-4.99266	-205.86534
96.88200	-4.99719	-206.04859
96.98200	-5.00234	-206.26169
97.08200	-5.00797	-206.48986
97.18200	-5.01500	-206.80954
97.28200	-5.01859	-206.97641
97.38200	-5.02266	-207.12957
97.48200	-5.02750	-207.33370
97.58200	-5.03328	-207.57471
97.68200	-5.04047	-207.85944
97.78200	-5.04547	-208.13167
97.88200	-5.04953	-208.28979
97.98200	-5.05391	-208.47747
98.08200	-5.05891	-208.68778
98.18200	-5.06484	-208.93367
98.28200	-5.07203	-209.26404
98.38200	-5.07547	-209.43780
98.48200	-5.07922	-209.58667
98.58200	-5.08391	-209.78184
98.68200	-5.08953	-210.01159
98.78200	-5.09609	-210.29243
98.88200	-5.10125	-210.53985
98.98200	-5.10547	-210.71620
99.08200	-5.11000	-210.89648
99.18200	-5.11516	-211.11499
99.28200	-5.12109	-211.36729
99.38200	-5.12953	-211.72161
99.48200	-5.13312	-211.94187
99.58200	-5.13672	-212.07243
99.68200	-5.14125	-212.26288
99.78200	-5.14672	-212.49332
99.88200	-5.15344	-212.76565
99.98200	-5.15828	-213.01639
100.08200	-5.16219	-213.18939
100.18200	-5.16656	-213.36682
100.28200	-5.17141	-213.56355
100.38200	-5.17656	-213.79177
100.48200	-5.18344	-214.05172
100.58200	-5.18828	-214.29950
100.68200	-5.19250	-214.46361
100.78200	-5.19750	-214.66644
100.88200	-5.20328	-214.89932
100.98200	-5.21063	-215.20796
101.08200	-5.21500	-215.41952
101.18200	-5.21859	-215.56577
101.28200	-5.22281	-215.73167
101.38200	-5.22766	-215.92887
101.48200	-5.23359	-216.16623
101.58200	-5.24203	-216.49848
101.68200	-5.24609	-216.73830
101.78200	-5.24984	-216.86615
101.88200	-5.25453	-217.05042
101.98200	-5.25984	-217.25976
102.08200	-5.26641	-217.51866
102.18200	-5.27156	-217.74676
102.28200	-5.27563	-217.92346
102.38200	-5.28000	-218.09267
102.48200	-5.28500	-218.29125
102.58200	-5.29063	-218.51562
102.68200	-5.29875	-218.82938
102.78200	-5.30250	-219.04458
102.88200	-5.30609	-219.16941
102.98200	-5.31063	-219.34265
103.08200	-5.31578	-219.54125
103.18200	-5.32250	-219.79262
103.28200	-5.32750	-220.03601
103.38200	-5.33203	-220.20906
103.48200	-5.33672	-220.38856
103.58200	-5.34219	-220.60005
103.68200	-5.34750	-220.81362
103.78200	-5.35516	-221.09640
103.88200	-5.36031	-221.38752
103.98200	-5.36359	-221.48772
104.08200	-5.36813	-221.66410
104.18200	-5.37344	-221.85959
104.28200	-5.38094	-222.14277
104.38200	-5.38547	-222.38149
104.48200	-5.38906	-222.51335
104.58200	-5.39359	-222.68350
104.68200	-5.39875	-222.88918
104.78200	-5.40484	-223.12909
104.88200	-5.41156	-223.40271
104.98200	-5.41672	-223.66150
105.08200	-5.42000	-223.76673
105.18200	-5.42422	-223.92915
105.28201	-5.42891	-224.10107
105.38201	-5.43531	-224.32822
105.48201	-5.44172	-224.63159
105.58201	-5.44563	-224.79193
105.68201	-5.45031	-224.95860
105.78201	-5.45578	-225.17662
105.88201	-5.46187	-225.42138
105.98201	-5.46984	-225.73917
106.08201	-5.47328	-225.91783
106.18201	-5.47688	-226.04777
106.28201	-5.48172	-226.22600
106.38201	-5.48797	-226.47461
106.48201	-5.49594	-226.81823
106.58201	-5.49969	-227.01411
106.68201	-5.50344	-227.14256
106.78201	-5.50797	-227.36028
106.88201	-5.51266	-227.55519
106.98201	-5.51766	-227.75647
107.08201	-5.52547	-228.04628
107.18201	-5.53000	-228.30239
107.28201	-5.53375	-228.44134
107.38201	-5.53828	-228.61865
107.48201	-5.54375	-228.83070
107.58201	-5.55047	-229.09267
107.68201	-5.55516	-229.31063
107.78201	-5.55922	-229.47647
107.88201	-5.56375	-229.65288
107.98201	-5.56891	-229.86592
108.08201	-5.57453	-230.08154
108.18201	-5.58250	-230.39988
108.28201	-5.58688	-230.62417
108.38201	-5.59063	-230.76026
108.48201	-5.59516	-230.94207
108.58201	-5.60063	-231.16665
108.68201	-5.60813	-231.45950
108.78201	-5.61266	-231.69228
108.88201	-5.61641	-231.83751
108.98201	-5.62078	-232.00506
109.08201	-5.62594	-232.20161
109.18201	-5.63188	-232.45001
109.28201	-5.63875	-232.73517
109.38201	-5.64297	-232.94735
109.48201	-5.64688	-233.09779
109.58201	-5.65172	-233.28654
109.68201	-5.65766	-233.51550
109.78201	-5.66469	-233.79210
109.88201	-5.66953	-234.04717
109.98201	-5.67312	-234.18607
110.08201	-5.67734	-234.34474
110.18201	-5.68188	-234.52500
110.28201	-5.68766	-234.76563
110.38201	-5.69594	-235.07342
110.48201	-5.70078	-235.34499
110.58201	-5.70422	-235.47220
110.68201	-5.70875	-235.64950
110.78201	-5.71422	-235.86197
110.88201	-5.72109	-236.13608
110.98201	-5.72578	-236.38046
111.08201	-5.72953	-236.51887
111.18201	-5.73406	-236.70237
111.28201	-5.73922	-236.90243
111.38201	-5.74484	-237.13627
111.48201	-5.75203	-237.41822
111.58201	-5.75703	-237.66129
111.68201	-5.76047	-237.79327
111.78201	-5.76484	-237.96232
111.88201	-5.77047	-238.17694
111.98201	-5.77813	-238.47401
112.08201	-5.78313	-238.74241
112.18201	-5.78688	-238.88075
112.28201	-5.79125	-239.04885
112.38201	-5.79641	-239.25813
112.48201	-5.80219	-239.49264
112.58201	-5.80891	-239.77523
112.68201	-5.81313	-239.98246
112.78201	-5.81688	-240.12356
112.88201	-5.82172	-240.30766
112.98201	-5.82734	-240.52176
113.08201	-5.83469	-240.81904
113.18201	-5.83969	-241.07058
113.28201	-5.84359	-241.22797
113.38201	-5.84766	-241.38986
113.48201	-5.85250	-241.58183
113.58201	-5.85797	-241.79356
113.68201	-5.86516	-242.06392
113.78201	-5.87031	-242.33319
113.88201	-5.87406	-242.47195
113.98201	-5.87875	-242.65675
114.08201	-5.88437	-242.87258
114.18201	-5.89094	-243.14235
114.28201	-5.89625	-243.39466
114.38201	-5.90031	-243.57179
114.48201	-5.90469	-243.73962
114.58201	-5.90969	-243.93982
114.68201	-5.91516	-244.16906
114.78201	-5.92219	-244.44260
114.88201	-5.92687	-244.68610
114.98201	-5.93062	-244.82965
115.08201	-5.93531	-245.01389
115.18201	-5.94094	-245.23441
115.28201	-5.94828	-245.53321
115.38201	-5.95313	-245.77227
115.48201	-5.95703	-245.92791
115.58201	-5.96109	-246.08977
115.68201	-5.96578	-246.27696
115.78201	-5.97109	-246.48623
115.88201	-5.97750	-246.74262
115.98201	-5.98406	-247.04443
116.08201	-5.98766	-247.20171
116.18201	-5.99219	-247.36676
116.28201	-5.99750	-247.56588
116.38201	-6.00422	-247.82161
116.48201	-6.00922	-248.06148
116.58201	-6.01313	-248.20168
116.68201	-6.01734	-248.36479
116.78201	-6.02203	-248.55275
116.88201	-6.02750	-248.75344
116.98201	-6.03422	-249.00134
117.08201	-6.04063	-249.30054
117.18201	-6.04453	-249.45714
117.28201	-6.04938	-249.63999
117.38201	-6.05516	-249.85990
117.48201	-6.06250	-250.14365
117.58201	-6.06688	-250.37697
117.68201	-6.07047	-250.51725
117.78201	-6.07469	-250.67878
117.88201	-6.07953	-250.85887
117.98201	-6.08484	-251.06469
118.08201	-6.09172	-251.31288
118.18201	-6.09719	-251.59445
118.28201	-6.10078	-251.72681
118.38201	-6.10547	-251.90607
118.48201	-6.11094	-252.12798
118.58201	-6.11766	-252.37343
118.68201	-6.12281	-252.62928
118.78201	-6.12688	-252.78068
118.88201	-6.13125	-252.94134
118.98201	-6.13578	-253.11252
119.08201	-6.14094	-253.31002
119.18201	-6.14844	-253.56930
119.28201	-6.15438	-253.89120
119.38201	-6.15797	-254.01285
119.48201	-6.16250	-254.17995
119.58201	-6.16781	-254.39239
119.68201	-6.17453	-254.62747
119.78201	-6.17953	-254.86773
119.88201	-6.18328	-255.00965
119.98201	-6.18766	-255.17777
120.08201	-6.19250	-255.35217
120.18201	-6.19812	-255.57023
120.28201	-6.20656	-255.88137
120.38201	-6.21156	-256.16157
120.48201	-6.21500	-256.26534
120.58201	-6.21937	-256.42490
120.68201	-6.22422	-256.62065
120.78201	-6.23031	-256.83057
120.88201	-6.23578	-257.08920
120.98201	-6.23969	-257.23577
121.08201	-6.24406	-257.40057
121.18201	-6.24922	-257.60299
121.28201	-6.25484	-257.81748
121.38201	-6.26313	-258.10868
121.48201	-6.26813	-258.37997
121.58201	-6.27156	-258.49962
121.68201	-6.27609	-258.67271
121.78201	-6.28188	-258.88383
121.88201	-6.28891	-259.15501
121.98201	-6.29453	-259.44260
122.08201	-6.29781	-259.54920
122.18201	-6.30188	-259.69958
122.28201	-6.30672	-259.88516
122.38201	-6.31234	-260.09485
122.48201	-6.32031	-260.39642
122.58201	-6.32516	-260.67856
122.68201	-6.32828	-260.77351
122.78201	-6.33266	-260.94052
122.88201	-6.33813	-261.14494
122.98201	-6.34531	-261.41348
123.08201	-6.35078	-261.69640
123.18201	-6.35438	-261.82961
123.28201	-6.35859	-261.98626
123.38201	-6.36375	-262.19499
123.48201	-6.36938	-262.41645
123.58201	-6.37672	-262.69835
123.68201	-6.38172	-262.95817
123.78201	-6.38500	-263.07496
123.88201	-6.38922	-263.23631
123.98201	-6.39438	-263.43265
124.08201	-6.40125	-263.69560
124.18201	-6.40734	-263.99434
124.28201	-6.41109	-264.15345
124.38201	-6.41531	-264.30824
124.48201	-6.42016	-264.48298
124.58201	-6.42547	-264.68915
124.68201	-6.43141	-264.92131
124.78201	-6.43703	-265.17823
124.88201	-6.44109	-265.33934
124.98201	-6.44578	-265.51613
125.08201	-6.45156	-265.74394
125.18201	-6.46031	-266.06834
125.28201	-6.46484	-266.32997
125.38201	-6.46781	-266.44251
125.48201	-6.47188	-266.59012
125.58201	-6.47672	-266.78753
125.68201	-6.48219	-266.99859
125.78201	-6.48875	-267.24595
125.88201	-6.49453	-267.52234
125.98201	-6.49812	-267.65698
126.08201	-6.50281	-267.82337
126.18201	-6.50812	-268.03857
126.28201	-6.51453	-268.28235
126.38201	-6.52016	-268.54140
126.48201	-6.52422	-268.70713
126.58201	-6.52859	-268.86743
126.68201	-6.53328	-269.05966
126.78201	-6.53875	-269.27149
126.88201	-6.54563	-269.51256
126.98201	-6.55188	-269.82918
127.08201	-6.55531	-269.96112
127.18201	-6.55953	-270.10596
127.28201	-6.56453	-270.31010
127.38201	-6.57125	-270.55457
127.48201	-6.57656	-270.80628
127.58201	-6.58078	-270.97207
127.68201	-6.58516	-271.13074
127.78201	-6.58984	-271.30976
127.88201	-6.59500	-271.50673
127.98201	-6.60125	-271.74181
128.08201	-6.60922	-272.10113
128.18201	-6.61297	-272.25304
128.28201	-6.61719	-272.40795
128.38201	-6.62219	-272.60566
128.48201	-6.62859	-272.85632
128.58201	-6.63391	-273.10383
128.68201	-6.63750	-273.22933
128.78201	-6.64156	-273.37876
128.88201	-6.64641	-273.56616
128.98201	-6.65203	-273.78488
129.08201	-6.65891	-274.04544
129.18201	-6.66641	-274.39931
129.28201	-6.66953	-274.52862
129.38201	-6.67359	-274.67299
129.48201	-6.67844	-274.84557
129.58201	-6.68437	-275.07696
129.68201	-6.69094	-275.38556
129.78201	-6.69500	-275.56279
129.88201	-6.69937	-275.72107
129.98201	-6.70422	-275.91836
130.08201	-6.70969	-276.13389
130.18201	-6.71672	-276.39586
130.28201	-6.72188	-276.67609
130.38201	-6.72531	-276.79342
130.48201	-6.73000	-276.96273
130.58201	-6.73547	-277.19250
130.68201	-6.74250	-277.45080
130.78201	-6.74859	-277.76062
130.88201	-6.75203	-277.90472
130.98201	-6.75641	-278.06026
131.08201	-6.76094	-278.24301
131.18201	-6.76625	-278.45976
131.28201	-6.77312	-278.72661
131.38201	-6.77875	-279.02636
131.48201	-6.78234	-279.16250
131.58201	-6.78672	-279.33189
131.68201	-6.79203	-279.54230
131.78201	-6.79844	-279.79317
131.88201	-6.80391	-280.06238
131.98201	-6.80781	-280.22516
132.08201	-6.81203	-280.38594
132.18201	-6.81672	-280.56863
132.28201	-6.82219	-280.78255
132.38201	-6.82922	-281.03960
132.48201	-6.83516	-281.34850
132.58201	-6.83891	-281.49122
132.68201	-6.84297	-281.63278
132.78201	-6.84781	-281.83135
132.88201	-6.85359	-282.05556
132.98201	-6.86078	-282.35775
133.08201	-6.86484	-282.53946
133.18201	-6.86922	-282.69923
133.28201	-6.87406	-282.88779
133.38201	-6.87969	-283.10087
133.48201	-6.88609	-283.34370
133.58201	-6.89156	-283.60051
133.68201	-6.89531	-283.74356
133.78201	-6.89984	-283.89803
133.88201	-6.90516	-284.11028
133.98201	-6.91203	-284.36977
134.08201	-6.91891	-284.70218
134.18201	-6.92219	-284.84127
134.28201	-6.92594	-284.96495
134.38201	-6.93031	-285.12061
134.48201	-6.93562	-285.32821
134.58201	-6.94234	-285.57169
134.68201	-6.94875	-285.87982
134.78201	-6.95250	-286.02257
134.88201	-6.95703	-286.19245
134.98201	-6.96234	-286.38214
135.08201	-6.96844	-286.61036
135.18201	-6.97469	-286.88136
135.28201	-6.97844	-287.02918
135.38201	-6.98266	-287.16421
135.48201	-6.98734	-287.33820
135.58201	-6.99234	-287.52071
135.68201	-6.99859	-287.74506
135.78201	-7.00562	-288.05548
135.88201	-7.00906	-288.17901
135.98201	-7.01328	-288.30984
136.08201	-7.01828	-288.49259
136.18201	-7.02469	-288.73008
136.28201	-7.03156	-289.03094
136.38201	-7.03531	-289.17032
136.48201	-7.03922	-289.29394
136.58201	-7.04391	-289.45613
136.68201	-7.04875	-289.63789
136.78201	-7.05438	-289.82291
136.88201	-7.06172	-290.13401
136.98201	-7.06547	-290.27325
137.08201	-7.06969	-290.40596
137.18201	-7.07484	-290.59255
137.28201	-7.08172	-290.82888
137.38201	-7.08844	-291.14547
137.48201	-7.09188	-291.25977
137.58201	-7.09594	-291.38952
137.68201	-7.10078	-291.56035
137.78201	-7.10594	-291.74274
137.88201	-7.11250	-291.96578
137.98201	-7.12016	-292.30967
138.08201	-7.12344	-292.42519
138.18201	-7.12797	-292.56880
138.28201	-7.13297	-292.75349
138.38201	-7.13984	-292.97692
138.48201	-7.14563	-293.27315
138.58201	-7.14906	-293.38250
138.68201	-7.15313	-293.52388
138.78201	-7.15766	-293.68910
138.88201	-7.16266	-293.86780
138.98201	-7.16891	-294.08601
139.08201	-7.17562	-294.38952
139.18201	-7.17906	-294.52020
139.28201	-7.18344	-294.65643
139.38201	-7.18859	-294.84338
139.48201	-7.19562	-295.09094
139.58201	-7.20203	-295.38921
139.68201	-7.20578	-295.51867
139.78201	-7.21000	-295.65167
139.88201	-7.21469	-295.82411
139.98201	-7.21984	-296.02382
140.08201	-7.22594	-296.23765
140.18201	-7.23328	-296.53898
140.28201	-7.23641	-296.67115
140.38201	-7.24047	-296.79230
140.48201	-7.24531	-296.96360
140.58201	-7.25203	-297.20515
140.68201	-7.25844	-297.50252
140.78201	-7.26188	-297.61901
140.88201	-7.26578	-297.74398
140.98201	-7.27062	-297.90604
141.08201	-7.27578	-298.09973
141.18201	-7.28203	-298.32476
141.28201	-7.29078	-298.67467
141.38201	-7.29422	-298.83409
141.48201	-7.29781	-298.94549
141.58201	-7.30281	-299.10970
141.68201	-7.30906	-299.34072
141.78201	-7.31594	-299.64340
141.88201	-7.31922	-299.76791
141.98201	-7.32312	-299.88566
142.08201	-7.32781	-300.05145
142.18201	-7.33344	-300.25640
142.28201	-7.33938	-300.48910
142.38201	-7.34625	-300.77535
142.48201	-7.34969	-300.90943
142.58201	-7.35406	-301.05028
142.68201	-7.35922	-301.24018
142.78201	-7.36578	-301.47392
142.88201	-7.37250	-301.78365
142.98201	-7.37625	-301.91663
143.08201	-7.38016	-302.04824
143.18201	-7.38469	-302.19904
143.28201	-7.38984	-302.38512
143.38201	-7.39594	-302.59496
143.48201	-7.40297	-302.92746
143.58201	-7.40641	-303.04340
143.68201	-7.41078	-303.18731
143.78201	-7.41609	-303.37790
143.88201	-7.42203	-303.59700
143.98201	-7.42813	-303.84737
144.08201	-7.43219	-303.99823
144.18201	-7.43656	-304.14042
144.28201	-7.44141	-304.30910
144.38201	-7.44672	-304.50672
144.48201	-7.45266	-304.70809
144.58201	-7.46016	-305.03744
144.68201	-7.46359	-305.15480
144.78201	-7.46750	-305.27693
144.88201	-7.47266	-305.45861
144.98201	-7.47859	-305.68701
145.08201	-7.48578	-305.98992
145.18201	-7.48922	-306.11774
145.28201	-7.49313	-306.24130
145.38201	-7.49797	-306.40319
145.48201	-7.50359	-306.60611
145.58201	-7.51000	-306.83321
145.68201	-7.51687	-307.14765
145.78201	-7.52047	-307.27360
145.88201	-7.52469	-307.41015
145.98201	-7.52984	-307.59072
146.08201	-7.53563	-307.81057
146.18201	-7.54328	-308.13116
146.28201	-7.54656	-308.25806
146.38201	-7.55016	-308.35640
146.48201	-7.55469	-308.51227
146.58201	-7.55953	-308.68876
146.68201	-7.56563	-308.90548
146.78201	-7.57391	-309.26138
146.88201	-7.57766	-309.41707
146.98201	-7.58219	-309.54811
147.08201	-7.58781	-309.76862
147.18201	-7.59437	-310.00534
147.28201	-7.60031	-310.29147
147.38201	-7.60344	-310.39926
147.48201	-7.60750	-310.52518
147.58201	-7.61219	-310.69899
147.68201	-7.61703	-310.88695
147.78201	-7.62281	-311.09676
147.88201	-7.62937	-311.37407
147.98201	-7.63312	-311.51101
148.08201	-7.63734	-311.64774
148.18201	-7.64203	-311.80832
148.28201	-7.64797	-312.03064
148.38201	-7.65516	-312.32539
148.48201	-7.65984	-312.52202
148.58201	-7.66406	-312.65992
148.68201	-7.66891	-312.82124
148.78201	-7.67422	-313.02202
148.88201	-7.68000	-313.22569
148.98201	-7.68641	-313.49918
149.08201	-7.69016	-313.62197
149.18201	-7.69438	-313.75608
149.28201	-7.69922	-313.92029
149.38201	-7.70484	-314.12882
149.48201	-7.71156	-314.38956
149.58201	-7.71578	-314.53949
149.68201	-7.72000	-314.67003
149.78201	-7.72453	-314.82100
149.88201	-7.72953	-315.00086
149.98201	-7.73547	-315.20838
150.08201	-7.74359	-315.54353
150.18201	-7.74750	-315.69320
150.28201	-7.75156	-315.81369
150.38201	-7.75656	-315.97519
150.48201	-7.76203	-316.16688
150.58201	-7.76844	-316.41507
150.68201	-7.77266	-316.56399
150.78201	-7.77688	-316.69408
150.88201	-7.78141	-316.83764
150.98201	-7.78688	-317.03019
151.08201	-7.79344	-317.24814
151.18201	-7.80094	-317.58094
151.28201	-7.80391	-317.65795
151.38201	-7.80766	-317.76264
151.48201	-7.81266	-317.92951
151.58201	-7.81797	-318.11145
151.68201	-7.82500	-318.37493
151.78201	-7.82953	-318.54355
151.88201	-7.83391	-318.67740
151.98201	-7.83844	-318.82897
152.08201	-7.84344	-318.98072
152.18201	-7.84891	-319.16761
152.28201	-7.85609	-319.41542
152.38201	-7.86063	-319.60881
152.48201	-7.86438	-319.70298
152.58201	-7.86891	-319.85131
152.68201	-7.87469	-320.03474
152.78201	-7.88203	-320.29441
152.88201	-7.88609	-320.44941
152.98201	-7.89016	-320.56835
153.08201	-7.89484	-320.70458
153.18201	-7.90000	-320.87383
153.28201	-7.90578	-321.07350
153.38201	-7.91359	-321.32667
153.48201	-7.91797	-321.52146
153.58201	-7.92172	-321.61590
153.68201	-7.92641	-321.75407
153.78201	-7.93234	-321.95619
153.88201	-7.94047	-322.27319
153.98201	-7.94406	-322.40239
154.08201	-7.94813	-322.49925
154.18201	-7.95281	-322.65222
154.28201	-7.95813	-322.83050
154.38201	-7.96391	-323.03181
154.48201	-7.97094	-323.30522
154.58201	-7.97406	-323.40574
154.68201	-7.97797	-323.51142
154.78201	-7.98312	-323.67191
154.88201	-7.98953	-323.90362
154.98201	-7.99781	-324.25719
155.08201	-8.00109	-324.36106
155.18201	-8.00469	-324.44790
155.28201	-8.00922	-324.58362
155.38201	-8.01438	-324.76076
155.48201	-8.02063	-324.96572
155.58201	-8.02781	-325.27968
155.68201	-8.03094	-325.36682
155.78201	-8.03531	-325.48684
155.88201	-8.04031	-325.65537
155.98201	-8.04594	-325.86095
156.08201	-8.05281	-326.12917
156.18201	-8.05688	-326.26620
156.28201	-8.06078	-326.37000
156.38201	-8.06516	-326.51690
156.48201	-8.07031	-326.68519
156.58201	-8.07625	-326.88195
156.68201	-8.08469	-327.21341
156.78201	-8.08828	-327.35002
156.88201	-8.09203	-327.44113
156.98201	-8.09688	-327.59967
157.08201	-8.10250	-327.79908
157.18201	-8.10969	-328.08003
157.28201	-8.11359	-328.21381
157.38201	-8.11766	-328.32772
157.48201	-8.12234	-328.47607
157.58201	-8.12766	-328.64696
157.68201	-8.13344	-328.84341
157.78201	-8.14094	-329.14448
157.88201	-8.14453	-329.26580
157.98201	-8.14859	-329.36662
158.08201	-8.15359	-329.53161
158.18201	-8.15922	-329.72714
158.28201	-8.16688	-330.01000
158.38201	-8.17109	-330.18717
158.48201	-8.17453	-330.26934
158.58201	-8.17891	-330.38974
158.68201	-8.18391	-330.55168
158.78201	-8.18984	-330.75768
158.88201	-8.19781	-331.06247
158.98201	-8.20141	-331.20063
159.08201	-8.20547	-331.29913
159.18201	-8.21047	-331.46322
159.28201	-8.21594	-331.64591
159.38201	-8.22328	-331.91809
159.48201	-8.22750	-332.08838
159.58201	-8.23125	-332.17981
159.68201	-8.23594	-332.33011
159.78201	-8.24125	-332.50481
159.88201	-8.24813	-332.72725
159.98201	-8.25578	-333.07755
160.08201	-8.25844	-333.14532
160.18201	-8.26203	-333.22707
160.28201	-8.26656	-333.36481
160.38201	-8.27203	-333.54732
160.48201	-8.27891	-333.78780
160.58201	-8.28344	-333.95439
160.68201	-8.28781	-334.08219
160.78201	-8.29266	-334.23299
160.88201	-8.29813	-334.41356
160.98201	-8.30375	-334.60644
161.08201	-8.31172	-334.91433
161.18201	-8.31516	-335.02451
161.28201	-8.31891	-335.12303
161.38201	-8.32391	-335.26561
161.48201	-8.33000	-335.47106
161.58201	-8.33703	-335.76766
161.68201	-8.34063	-335.85918
161.78201	-8.34438	-335.96539
161.88201	-8.34875	-336.09253
161.98201	-8.35391	-336.26568
162.08201	-8.35953	-336.44539
162.18201	-8.36766	-336.73659
162.28201	-8.37172	-336.90667
162.38201	-8.37578	-336.99974
162.48201	-8.38047	-337.13132
162.58201	-8.38625	-337.32820
162.68201	-8.39375	-337.61722
162.78201	-8.39797	-337.76084
162.88201	-8.40172	-337.84756
162.98201	-8.40641	-337.99082
163.08201	-8.41187	-338.16853
163.18201	-8.41875	-338.40373
163.28201	-8.42563	-338.72360
163.38201	-8.42844	-338.78371
163.48201	-8.43250	-338.89362
163.58201	-8.43750	-339.05941
163.68201	-8.44328	-339.26424
163.78201	-8.44969	-339.51283
163.88201	-8.45391	-339.64619
163.98201	-8.45828	-339.76644
164.08201	-8.46281	-339.90934
164.18201	-8.46766	-340.06646
164.28201	-8.47313	-340.24957
164.38201	-8.47984	-340.48703
164.48201	-8.48500	-340.69604
164.58201	-8.48875	-340.77618
164.68201	-8.49359	-340.91628
164.78201	-8.49938	-341.09443
164.88201	-8.50672	-341.36772
164.98201	-8.51078	-341.50785
165.08201	-8.51469	-341.60560
165.18201	-8.51922	-341.73280
165.28201	-8.52406	-341.88414
165.38201	-8.52938	-342.05174
165.48201	-8.53656	-342.29138
165.58201	-8.54234	-342.53433
165.68201	-8.54578	-342.60619
165.78201	-8.55031	-342.73148
165.88201	-8.55563	-342.88344
165.98201	-8.56297	-343.12296
166.08201	-8.56750	-343.30419
166.18201	-8.57156	-343.39261
166.28201	-8.57609	-343.52306
166.38201	-8.58109	-343.66661
166.48201	-8.58719	-343.86522
166.58201	-8.59500	-344.13257
166.68201	-8.59891	-344.28060
166.78201	-8.60281	-344.35669
166.88201	-8.60781	-344.50132
166.98201	-8.61344	-344.66588
167.08201	-8.62047	-344.93172
167.18201	-8.62453	-345.04458
167.28201	-8.62844	-345.13602
167.38201	-8.63266	-345.25949
167.48201	-8.63766	-345.40725
167.58201	-8.64344	-345.57790
167.68201	-8.65203	-345.88629
167.78201	-8.65594	-346.03545
167.88201	-8.65953	-346.11246
167.98201	-8.66438	-346.22812
168.08201	-8.67031	-346.42869
168.18201	-8.67750	-346.68455
168.28201	-8.68125	-346.80450
168.38201	-8.68500	-346.87346
168.48201	-8.68938	-346.98814
168.58201	-8.69406	-347.11137
168.68201	-8.69938	-347.27770
168.78201	-8.70703	-347.51526
168.88201	-8.71141	-347.68090
168.98201	-8.71516	-347.75761
169.08201	-8.71969	-347.85962
169.18201	-8.72500	-348.01298
169.28201	-8.73250	-348.22521
169.38201	-8.73750	-348.43019
169.48201	-8.74172	-348.52296
169.58201	-8.74656	-348.64146
169.68201	-8.75219	-348.81386
169.78201	-8.75859	-349.01598
169.88201	-8.76734	-349.36765
169.98201	-8.76969	-349.39703
170.08201	-8.77313	-349.44376
170.18201	-8.77813	-349.57159
170.28201	-8.78375	-349.74918
170.38201	-8.79125	-349.99037
170.48201	-8.79516	-350.14409
170.58201	-8.79875	-350.20196
170.68201	-8.80313	-350.31885
170.78201	-8.80828	-350.46843
170.88201	-8.81391	-350.63598
170.98201	-8.82281	-350.95251
171.08201	-8.82656	-351.09884
171.18201	-8.83016	-351.15081
171.28201	-8.83516	-351.28325
171.38201	-8.84078	-351.45411
171.48201	-8.84828	-351.72421
171.58201	-8.85234	-351.86589
171.68201	-8.85578	-351.91879
171.78201	-8.86016	-352.02527
171.88201	-8.86516	-352.17556
171.98201	-8.87078	-352.35184
172.08201	-8.87891	-352.63699
172.18201	-8.88266	-352.76771
172.28201	-8.88625	-352.83285
172.38201	-8.89094	-352.94306
172.48201	-8.89641	-353.10775
172.58201	-8.90438	-353.36944
172.68201	-8.90922	-353.56936
172.78201	-8.91281	-353.63272
172.88201	-8.91719	-353.74257
172.98201	-8.92219	-353.87504
173.08201	-8.92750	-354.03183
173.18201	-8.93484	-354.28330
173.28201	-8.93906	-354.43816
173.38201	-8.94297	-354.51922
173.48201	-8.94766	-354.64001
173.58201	-8.95359	-354.81754
173.68201	-8.96141	-355.11628
173.78201	-8.96531	-355.22375
173.88201	-8.96891	-355.28061
173.98201	-8.97313	-355.37863
174.08201	-8.97797	-355.52371
174.18201	-8.98328	-355.68011
174.28201	-8.99047	-355.89424
174.38201	-8.99578	-356.10220
174.48201	-8.99984	-356.17283
174.58201	-9.00484	-356.30912
174.68201	-9.01047	-356.47118
174.78201	-9.01781	-356.72379
174.88201	-9.02203	-356.85575
174.98201	-9.02562	-356.91929
175.08201	-9.03000	-357.01853
175.18201	-9.03500	-357.15374
175.28201	-9.04125	-357.34665
175.38201	-9.04891	-357.61920
175.48201	-9.05266	-357.73078
175.58201	-9.05641	-357.78517
175.68201	-9.06125	-357.91638
175.78201	-9.06688	-358.08039
175.88201	-9.07406	-358.31800
175.98201	-9.07859	-358.46671
176.08201	-9.08250	-358.54226
176.18201	-9.08688	-358.65057
176.28201	-9.09188	-358.77630
176.38201	-9.09766	-358.94182
176.48201	-9.10453	-359.16755
176.58201	-9.10953	-359.35378
176.68201	-9.11313	-359.39604
176.78201	-9.11750	-359.49278
176.88201	-9.12313	-359.64304
176.98201	-9.13078	-359.89165
177.08201	-9.13547	-360.05890
177.18201	-9.13922	-360.13106
177.28201	-9.14359	-360.21176
177.38201	-9.14844	-360.34235
177.48201	-9.15438	-360.52775
177.58201	-9.16141	-360.74787
177.68201	-9.16687	-360.94731
177.78201	-9.17016	-360.97535
177.88201	-9.17453	-361.06259
177.98201	-9.17984	-361.21592
178.08201	-9.18812	-361.47088
178.18201	-9.19266	-361.64743
178.28201	-9.19625	-361.68981
178.38201	-9.20078	-361.79727
178.48201	-9.20625	-361.94852
178.58201	-9.21250	-362.14712
178.68201	-9.22063	-362.45570
178.78201	-9.22406	-362.57416
178.88201	-9.22750	-362.59630
178.98201	-9.23250	-362.72034
179.08201	-9.23891	-362.93241
179.18201	-9.24656	-363.23857
179.28201	-9.24953	-363.29287
179.38201	-9.25313	-363.33930
179.48201	-9.25734	-363.43783
179.58201	-9.26188	-363.55710
179.68201	-9.26719	-363.70394
179.78201	-9.27563	-363.98077
179.88201	-9.28078	-364.21260
179.98201	-9.28438	-364.25743
180.08201	-9.28906	-364.36045
180.18201	-9.29453	-364.51754
180.28201	-9.30078	-364.72198
180.38201	-9.30500	-364.84507
180.48201	-9.30906	-364.92476
180.58201	-9.31344	-365.01566
180.68201	-9.31875	-365.16693
180.78201	-9.32453	-365.34292
180.88201	-9.33219	-365.60434
180.98201	-9.33656	-365.75332
181.08201	-9.34016	-365.77904
181.18201	-9.34453	-365.87819
181.28201	-9.34984	-366.01558
181.38201	-9.35625	-366.19407
181.48201	-9.36156	-366.38761
181.58201	-9.36578	-366.45874
181.68201	-9.37047	-366.55658
181.78201	-9.37563	-366.68462
181.88201	-9.38109	-366.83667
181.98201	-9.38844	-367.05902
182.08201	-9.39344	-367.20663
182.18201	-9.39719	-367.24904
182.28201	-9.40172	-367.33276
182.38201	-9.40719	-367.46004
182.48201	-9.41437	-367.65850
182.58201	-9.41969	-367.83323
182.68201	-9.42313	-367.83990
182.78201	-9.42719	-367.90547
182.88201	-9.43188	-368.00313
182.98201	-9.43719	-368.13548
183.08201	-9.44391	-368.30661
183.18201	-9.44984	-368.52166
183.28201	-9.45391	-368.55638
183.38201	-9.45875	-368.66161
183.48201	-9.46406	-368.78440
183.58201	-9.47109	-368.96950
183.68201	-9.47672	-369.18548
183.78201	-9.48031	-369.21328
183.88201	-9.48469	-369.29470
183.98201	-9.48969	-369.41648
184.08201	-9.49531	-369.57306
184.18201	-9.50359	-369.83243
184.28201	-9.50719	-369.95009
184.38201	-9.51063	-369.96210
184.48201	-9.51516	-370.05988
184.58201	-9.52062	-370.19497
184.68201	-9.52781	-370.40710
184.78201	-9.53234	-370.56080
184.88201	-9.53609	-370.60112
184.98201	-9.54031	-370.67965
185.08201	-9.54484	-370.76217
185.18201	-9.54984	-370.88025
185.28201	-9.55641	-371.03665
185.38201	-9.56281	-371.28431
185.48201	-9.56672	-371.32367
185.58201	-9.57109	-371.39156
185.68201	-9.57656	-371.52642
185.78201	-9.58484	-371.73820
185.88201	-9.58969	-371.92181
185.98201	-9.59328	-371.93647
186.08201	-9.59766	-372.00686
186.18201	-9.60281	-372.13692
186.28201	-9.60859	-372.28364
186.38201	-9.61719	-372.52626
186.48201	-9.62172	-372.71509
186.58201	-9.62500	-372.70296
186.68201	-9.62969	-372.79642
186.78201	-9.63516	-372.94567
186.88201	-9.64266	-373.19285
186.98201	-9.64656	-373.28181
187.08201	-9.65000	-373.30461
187.18201	-9.65422	-373.38203
187.28201	-9.65906	-373.50655
187.38201	-9.66453	-373.63976
187.48201	-9.67188	-373.84146
187.58201	-9.67719	-374.03202
187.68201	-9.68063	-374.04662
187.78201	-9.68516	-374.11875
187.88201	-9.69063	-374.26317
187.98201	-9.69844	-374.47575
188.08201	-9.70328	-374.65790
188.18201	-9.70703	-374.67676
188.28201	-9.71109	-374.74757
188.38201	-9.71578	-374.83993
188.48201	-9.72125	-374.98489
188.58201	-9.72891	-375.21440
188.68201	-9.73500	-375.44975
188.78201	-9.73797	-375.42948
188.88201	-9.74234	-375.49907
188.98201	-9.74781	-375.63264
189.08201	-9.75563	-375.86969
189.18201	-9.75984	-375.99900
189.28201	-9.76328	-376.01787
189.38201	-9.76766	-376.09401
189.48201	-9.77250	-376.18977
189.58201	-9.77813	-376.34322
189.68201	-9.78516	-376.53905
189.78201	-9.79172	-376.79383
189.88201	-9.79500	-376.79303
189.98201	-9.79906	-376.84551
190.08201	-9.80422	-376.96582
190.18201	-9.81141	-377.14750
190.28201	-9.81656	-377.33930
190.38201	-9.82016	-377.36997
190.48201	-9.82469	-377.43679
190.58201	-9.82953	-377.55263
190.68201	-9.83547	-377.71735
190.78201	-9.84266	-377.91809
190.88201	-9.84781	-378.08213
190.98201	-9.85125	-378.08502
191.08201	-9.85563	-378.16778
191.18201	-9.86109	-378.30064
191.28201	-9.86875	-378.51271
191.38201	-9.87375	-378.69102
191.48201	-9.87750	-378.71271
191.58201	-9.88156	-378.77417
191.68201	-9.88656	-378.88876
191.78201	-9.89219	-379.03744
191.88201	-9.90047	-379.28662
191.98201	-9.90484	-379.44055
192.08201	-9.90812	-379.42564
192.18201	-9.91250	-379.51374
192.28201	-9.91766	-379.62660
192.38201	-9.92375	-379.77731
192.48201	-9.92984	-379.98924
192.58201	-9.93375	-380.03975
192.68201	-9.93844	-380.11807
192.78201	-9.94344	-380.22789
192.88201	-9.94875	-380.35387
192.98201	-9.95578	-380.53849
193.08201	-9.96109	-380.72419
193.18201	-9.96453	-380.70667
193.28201	-9.96891	-380.78770
193.38201	-9.97422	-380.90661
193.48201	-9.98156	-381.09818
193.58201	-9.98719	-381.31166
193.68201	-9.99094	-381.33353
193.78201	-9.99500	-381.38378
193.88201	-10.00000	-381.49256
193.98201	-10.00547	-381.63537
194.08201	-10.01250	-381.82539
194.18201	-10.01781	-382.00524
194.28201	-10.02156	-382.02018
194.38201	-10.02641	-382.10538
194.48201	-10.03188	-382.23678
194.58201	-10.03875	-382.41759
194.68201	-10.04484	-382.64027
194.78201	-10.04828	-382.64373
194.88201	-10.05234	-382.69159
194.98201	-10.05719	-382.80073
195.08201	-10.06266	-382.93469
195.18201	-10.06984	-383.15159
195.28201	-10.07469	-383.31202
195.38201	-10.07828	-383.31988
195.48201	-10.08312	-383.39514
195.58201	-10.08875	-383.54510
195.68201	-10.09625	-383.77279
195.78201	-10.10203	-383.99130
195.88201	-10.10531	-384.01452
195.98201	-10.10938	-384.05591
196.08201	-10.11406	-384.15459
196.18201	-10.11922	-384.27347
196.28201	-10.12562	-384.45014
196.38201	-10.13078	-384.60928
196.48201	-10.13469	-384.64436
196.58201	-10.13891	-384.70393
196.68201	-10.14391	-384.80383
196.78201	-10.15125	-385.01298
196.88201	-10.15813	-385.29700
196.98201	-10.16156	-385.29703
197.08201	-10.16578	-385.34257
197.18201	-10.17063	-385.44720
197.28201	-10.17578	-385.55631
197.38201	-10.18156	-385.70568
197.48201	-10.18688	-385.85648
197.58201	-10.19109	-385.91766
197.68201	-10.19578	-385.99780
197.78201	-10.20078	-386.10032
197.88201	-10.20750	-386.25973
197.98201	-10.21344	-386.46412
198.08201	-10.21781	-386.51246
198.18201	-10.22203	-386.56360
198.28201	-10.22656	-386.63521
198.38201	-10.23187	-386.75803
198.48201	-10.23828	-386.91026
198.58201	-10.24453	-387.12072
198.68201	-10.24828	-387.13160
198.78201	-10.25281	-387.18992
198.88201	-10.25797	-387.29134
198.98201	-10.26484	-387.45892
199.08201	-10.26984	-387.60242
199.18201	-10.27375	-387.62847
199.28201	-10.27781	-387.67391
199.38201	-10.28266	-387.75593
199.48201	-10.28828	-387.89433
199.58201	-10.29562	-388.07309
199.68201	-10.30187	-388.29750
[truncated: 8,917 more rows]
