# Supplementary material for: Strengthening of 3D Printed Fused Deposition Manufactured Parts Using the Fill Compositing Technique
Source: PLoS One. 2015 Apr 16;10(4):e0122915. doi: 10.1371/journal.pone.0122915 (PMC4400136; doi:10.1371/journal.pone.0122915)
Supplement: S1 File — This is the raw data and information on all the samples presented in this manuscript. (ZIP) [file pone.0122915.s001.zip › Specimen_RawData_69.csv]

Time	Extension	Load
(sec)	(mm)	(N)
0.00000	0.00016	-0.00635
0.10000	-0.00031	-0.01083
0.20000	-0.00234	-0.00174
0.30000	-0.00844	-0.00883
0.38200	-0.01844	-0.00504
0.48200	-0.02453	-0.01279
0.58200	-0.02953	-0.01594
0.68200	-0.03531	-0.01746
0.78200	-0.04156	-0.01048
0.88200	-0.04594	-0.00797
0.98200	-0.05000	-0.00214
1.08200	-0.05437	-0.01106
1.18200	-0.05969	-0.00766
1.28200	-0.06547	-0.00734
1.38200	-0.07203	-0.00614
1.48200	-0.07594	-0.01196
1.58200	-0.08047	-0.01438
1.68200	-0.08563	-0.01475
1.78200	-0.09172	-0.01050
1.88200	-0.09797	-0.00384
1.98200	-0.10219	-0.01588
2.08200	-0.10672	-0.01437
2.18200	-0.11156	-0.00452
2.28200	-0.11688	-0.00623
2.38200	-0.12281	-0.01018
2.48200	-0.12906	-0.00928
2.58200	-0.13297	-0.00587
2.68200	-0.13734	-0.00614
2.78200	-0.14219	-0.00352
2.88200	-0.14859	-0.00769
2.98200	-0.15500	-0.00563
3.08200	-0.15922	-0.00355
3.18200	-0.16328	-0.00793
3.28200	-0.16797	-0.00663
3.38200	-0.17344	-0.00990
3.48200	-0.17953	-0.00336
3.58200	-0.18578	-0.01188
3.68200	-0.19000	-0.01519
3.78200	-0.19453	-0.00764
3.88200	-0.19969	-0.00596
3.98200	-0.20609	-0.00499
4.08200	-0.21266	-0.00908
4.18200	-0.21625	-0.00651
4.28200	-0.22031	-0.00624
4.38200	-0.22484	-0.00553
4.48200	-0.22984	-0.00622
4.58200	-0.23594	-0.00977
4.68200	-0.24281	-0.00032
4.78200	-0.24672	-0.00542
4.88200	-0.25109	-0.00017
4.98200	-0.25609	-0.00519
5.08200	-0.26203	-0.00277
5.18200	-0.26906	-0.00275
5.28200	-0.27359	-0.00427
5.38200	-0.27750	-0.00890
5.48200	-0.28188	-0.00570
5.58200	-0.28656	-0.00881
5.68200	-0.29172	-0.01055
5.78200	-0.29828	-0.00757
5.88200	-0.30266	-0.00488
5.98200	-0.30688	-0.00131
6.08200	-0.31188	-0.00393
6.18200	-0.31750	0.00210
6.28200	-0.32422	-0.00649
6.38200	-0.32891	-0.00969
6.48200	-0.33297	-0.00965
6.58200	-0.33734	-0.00910
6.68200	-0.34234	-0.00317
6.78200	-0.34813	0.00039
6.88200	-0.35688	-0.00592
6.98200	-0.36156	-0.00556
7.08200	-0.36563	0.00107
7.18200	-0.37125	-0.00381
7.28200	-0.37891	0.00100
7.38200	-0.38391	-0.00043
7.48200	-0.38656	-0.00320
7.58200	-0.39063	-0.00513
7.68200	-0.39531	-0.00267
7.78200	-0.40016	-0.00215
7.88200	-0.40625	0.00033
7.98200	-0.41359	-0.00137
8.08200	-0.41750	0.00329
8.18200	-0.42156	-0.00367
8.28200	-0.42656	-0.00146
8.38200	-0.43219	-0.00282
8.48200	-0.43922	0.00059
8.58200	-0.44344	-0.00294
8.68200	-0.44750	-0.00063
8.78200	-0.45219	0.00104
8.88200	-0.45750	-0.00448
8.98200	-0.46375	-0.00508
9.08200	-0.47094	-0.00458
9.18200	-0.47406	0.00064
9.28200	-0.47828	-0.00368
9.38200	-0.48313	-0.00439
9.48200	-0.48859	-0.00269
9.58200	-0.49484	-0.00662
9.68200	-0.49922	0.00029
9.78200	-0.50359	-0.00866
9.88200	-0.50828	0.00108
9.98200	-0.51375	-0.00059
10.08200	-0.52078	-0.00342
10.18200	-0.52875	-0.00995
10.28200	-0.53141	-0.00364
10.38200	-0.53531	0.00221
10.48200	-0.54016	-0.00683
10.58200	-0.54594	-0.00288
10.68200	-0.55266	-0.00719
10.78200	-0.55672	-0.00430
10.88200	-0.56078	0.00095
10.98200	-0.56531	-0.00678
11.08200	-0.57047	-0.12494
11.18200	-0.57625	-0.28357
11.28200	-0.58344	-0.51950
11.38200	-0.58750	-0.67484
11.48200	-0.59187	-0.81347
11.58200	-0.59672	-0.98315
11.68200	-0.60250	-1.18590
11.78200	-0.60953	-1.45233
11.88200	-0.61359	-1.62547
11.98200	-0.61766	-1.77166
12.08200	-0.62219	-1.94392
12.18200	-0.62719	-2.13559
12.28200	-0.63281	-2.33792
12.38200	-0.64000	-2.62849
12.48200	-0.64422	-2.81013
12.58200	-0.64844	-2.98887
12.68200	-0.65344	-3.18414
12.78200	-0.65937	-3.43569
12.88200	-0.66625	-3.71735
12.98200	-0.67047	-3.93460
13.08200	-0.67453	-4.10272
13.18200	-0.67906	-4.28441
13.28200	-0.68406	-4.50183
13.38200	-0.68984	-4.73630
13.48200	-0.69688	-5.05517
13.58200	-0.70078	-5.24087
13.68200	-0.70500	-5.41561
13.78200	-0.70984	-5.61273
13.88200	-0.71578	-5.86069
13.98200	-0.72250	-6.15128
14.08200	-0.72719	-6.37577
14.18200	-0.73125	-6.54675
14.28200	-0.73594	-6.75039
14.38200	-0.74094	-6.96338
14.48200	-0.74688	-7.20959
14.58200	-0.75438	-7.54913
14.68200	-0.75812	-7.74581
14.78200	-0.76219	-7.90482
14.88200	-0.76687	-8.10553
14.98200	-0.77234	-8.32993
15.08200	-0.77938	-8.64257
15.18200	-0.78438	-8.89684
15.28200	-0.78859	-9.07027
15.38200	-0.79313	-9.28929
15.48200	-0.79844	-9.51572
15.58200	-0.80406	-9.76057
15.68200	-0.81063	-10.05875
15.78200	-0.81484	-10.25345
15.88200	-0.81906	-10.44744
15.98200	-0.82438	-10.68528
16.08200	-0.83063	-10.96463
16.18200	-0.83687	-11.26512
16.28200	-0.84078	-11.45230
16.38200	-0.84500	-11.63257
16.48200	-0.84938	-11.83595
16.58200	-0.85453	-12.07051
16.68200	-0.86047	-12.32839
16.78200	-0.86766	-12.66521
16.88200	-0.87156	-12.87910
16.98200	-0.87594	-13.07749
17.08200	-0.88141	-13.30804
17.18200	-0.88734	-13.59543
17.28200	-0.89297	-13.88087
17.38200	-0.89734	-14.09422
17.48200	-0.90141	-14.27618
17.58200	-0.90578	-14.47622
17.68200	-0.91062	-14.69435
17.78200	-0.91609	-14.94099
17.88200	-0.92313	-15.25397
17.98200	-0.92750	-15.49004
18.08200	-0.93172	-15.67503
18.18200	-0.93656	-15.89692
18.28200	-0.94219	-16.14571
18.38200	-0.94813	-16.42025
18.48200	-0.95297	-16.65328
18.58200	-0.95719	-16.84458
18.68200	-0.96188	-17.04936
18.78200	-0.96672	-17.25775
18.88200	-0.97266	-17.51614
18.98200	-0.98031	-17.85094
19.08200	-0.98516	-18.10785
19.18200	-0.98906	-18.27328
19.28200	-0.99391	-18.48231
19.38200	-0.99969	-18.72304
19.48200	-1.00625	-19.03485
19.58200	-1.01047	-19.23287
19.68200	-1.01453	-19.40929
19.78200	-1.01906	-19.60626
19.88200	-1.02422	-19.83594
19.98200	-1.02984	-20.08313
20.08200	-1.03672	-20.37974
20.18200	-1.04156	-20.61838
20.28200	-1.04547	-20.77869
20.38200	-1.05000	-20.97761
20.48200	-1.05547	-21.20886
20.58200	-1.06234	-21.49493
20.68200	-1.06734	-21.73797
20.78200	-1.07156	-21.92011
20.88200	-1.07625	-22.12698
20.98200	-1.08188	-22.36819
21.08200	-1.08766	-22.61428
21.18200	-1.09422	-22.91355
21.28200	-1.09828	-23.10765
21.38200	-1.10234	-23.28313
21.48200	-1.10750	-23.49690
21.58200	-1.11297	-23.73674
21.68200	-1.12000	-24.05266
21.78200	-1.12438	-24.25584
21.88200	-1.12844	-24.43872
21.98200	-1.13266	-24.62610
22.08200	-1.13750	-24.83055
22.18200	-1.14266	-25.05782
22.28200	-1.14906	-25.32754
22.38200	-1.15406	-25.55871
22.48200	-1.15828	-25.72968
22.58200	-1.16313	-25.94216
22.68200	-1.16844	-26.16775
22.78200	-1.17547	-26.42865
22.88200	-1.18063	-26.69031
22.98200	-1.18469	-26.85549
23.08200	-1.18953	-27.07010
23.18200	-1.19484	-27.29301
23.28200	-1.20094	-27.55512
23.38200	-1.20984	-27.94952
23.48200	-1.21281	-28.10436
23.58200	-1.21625	-28.23511
23.68200	-1.22141	-28.46703
23.78200	-1.22766	-28.73577
23.88200	-1.23516	-29.08837
23.98200	-1.23859	-29.24703
24.08200	-1.24203	-29.39862
24.18200	-1.24656	-29.59707
24.28200	-1.25172	-29.82393
24.38200	-1.25719	-30.07957
24.48200	-1.26438	-30.38447
24.58200	-1.26844	-30.60695
24.68200	-1.27250	-30.76905
24.78200	-1.27766	-30.99177
24.88200	-1.28359	-31.25974
24.98200	-1.29125	-31.60250
25.08200	-1.29547	-31.82602
25.18200	-1.29891	-31.96917
25.28200	-1.30328	-32.17652
25.38200	-1.30812	-32.38542
25.48200	-1.31344	-32.62198
25.58200	-1.32047	-32.93446
25.68200	-1.32531	-33.18384
25.78200	-1.32953	-33.36862
25.88200	-1.33453	-33.58743
25.98200	-1.34000	-33.84775
26.08200	-1.34687	-34.15235
26.18200	-1.35188	-34.40700
26.28200	-1.35578	-34.58336
26.38200	-1.36047	-34.80629
26.48200	-1.36531	-35.03226
26.58200	-1.37078	-35.27306
26.68200	-1.37844	-35.61429
26.78200	-1.38250	-35.83200
26.88200	-1.38641	-36.00043
26.98200	-1.39109	-36.21579
27.08200	-1.39688	-36.47098
27.18200	-1.40406	-36.79763
27.28200	-1.40844	-37.02129
27.38200	-1.41234	-37.19564
27.48200	-1.41688	-37.40695
27.58200	-1.42172	-37.62533
27.68200	-1.42734	-37.88323
27.78200	-1.43500	-38.23020
27.88200	-1.43891	-38.44169
27.98200	-1.44313	-38.62110
28.08200	-1.44797	-38.83589
28.18200	-1.45344	-39.08013
28.28200	-1.46047	-39.41243
28.38200	-1.46516	-39.64772
28.48200	-1.46891	-39.81457
28.58200	-1.47328	-40.01245
28.68200	-1.47844	-40.24944
28.78200	-1.48422	-40.50447
28.88200	-1.49172	-40.84572
28.98200	-1.49578	-41.06787
29.08200	-1.49969	-41.23007
29.18200	-1.50438	-41.45142
29.28200	-1.50969	-41.70169
29.38200	-1.51594	-41.96560
29.48200	-1.52125	-42.23232
29.58200	-1.52547	-42.42870
29.68200	-1.52984	-42.62453
29.78200	-1.53516	-42.86939
29.88200	-1.54109	-43.13755
29.98200	-1.54875	-43.49130
30.08200	-1.55234	-43.66939
30.18200	-1.55609	-43.84107
30.28200	-1.56063	-44.05476
30.38200	-1.56609	-44.29535
30.48200	-1.57313	-44.60594
30.58200	-1.57828	-44.87456
30.68200	-1.58250	-45.05746
30.78200	-1.58688	-45.25152
30.88200	-1.59187	-45.47675
30.98200	-1.59719	-45.72478
31.08200	-1.60391	-46.02768
31.18200	-1.60938	-46.29800
31.28200	-1.61328	-46.46781
31.38200	-1.61797	-46.67034
31.48200	-1.62359	-46.92664
31.58200	-1.63109	-47.26079
31.68200	-1.63547	-47.48624
31.78200	-1.63937	-47.65710
31.88200	-1.64391	-47.86459
31.98200	-1.64891	-48.10076
32.08200	-1.65469	-48.37586
32.18200	-1.66141	-48.67361
32.28200	-1.66672	-48.95824
32.38200	-1.67063	-49.12192
32.48200	-1.67516	-49.34001
32.58200	-1.68047	-49.57863
32.68200	-1.68703	-49.89140
32.78200	-1.69203	-50.14532
32.88200	-1.69609	-50.32220
32.98200	-1.70078	-50.54265
33.08200	-1.70594	-50.79512
33.18200	-1.71187	-51.07487
33.28200	-1.71891	-51.40548
33.38200	-1.72312	-51.62494
33.48200	-1.72687	-51.80192
33.58200	-1.73172	-52.03876
33.68200	-1.73734	-52.30605
33.78200	-1.74422	-52.62404
33.88200	-1.74906	-52.88246
33.98200	-1.75297	-53.05271
34.08200	-1.75750	-53.27648
34.18200	-1.76234	-53.50908
34.28200	-1.76797	-53.77597
34.38200	-1.77531	-54.13212
34.48200	-1.77922	-54.34131
34.58200	-1.78297	-54.51200
34.68200	-1.78766	-54.74371
34.78200	-1.79313	-55.00296
34.88200	-1.79938	-55.27719
34.98200	-1.80469	-55.57559
35.08200	-1.80906	-55.75831
35.18200	-1.81344	-55.97119
35.28200	-1.81844	-56.20126
35.38200	-1.82422	-56.47246
35.48200	-1.83125	-56.79971
35.58200	-1.83594	-57.02678
35.68200	-1.83984	-57.19957
35.78200	-1.84453	-57.41952
35.88200	-1.85016	-57.68499
35.98200	-1.85766	-58.01911
36.08200	-1.86250	-58.28458
36.18200	-1.86609	-58.43427
36.28200	-1.87031	-58.61616
36.38200	-1.87531	-58.84487
36.48200	-1.88078	-59.09913
36.58200	-1.88719	-59.37289
36.68200	-1.89219	-59.61229
36.78200	-1.89641	-59.79450
36.88200	-1.90141	-60.01504
36.98200	-1.90719	-60.28594
37.08200	-1.91453	-60.59581
37.18200	-1.91984	-60.88754
37.28200	-1.92328	-61.02411
37.38200	-1.92766	-61.21752
37.48200	-1.93266	-61.44392
37.58200	-1.93797	-61.69552
37.68200	-1.94500	-62.01024
37.78200	-1.94984	-62.25906
37.88200	-1.95375	-62.43063
37.98200	-1.95844	-62.63572
38.08200	-1.96375	-62.88154
38.18200	-1.96984	-63.15058
38.28200	-1.97531	-63.43839
38.38200	-1.97938	-63.59709
38.48200	-1.98375	-63.78509
38.58200	-1.98859	-64.00456
38.68200	-1.99344	-64.22834
38.78200	-2.00047	-64.51298
38.88200	-2.00656	-64.82545
38.98200	-2.01016	-64.96935
39.08200	-2.01453	-65.14835
39.18200	-2.01969	-65.37104
39.28200	-2.02672	-65.66866
39.38200	-2.03250	-65.96451
39.48200	-2.03641	-66.11392
39.58200	-2.04078	-66.29887
39.68200	-2.04594	-66.53672
39.78200	-2.05187	-66.80112
39.88200	-2.06141	-67.21717
39.98200	-2.06484	-67.41907
40.08200	-2.06797	-67.52916
40.18200	-2.07297	-67.75871
40.28200	-2.07891	-68.04908
40.38200	-2.08547	-68.35186
40.48200	-2.08969	-68.56756
40.58200	-2.09328	-68.73522
40.68200	-2.09781	-68.94770
40.78200	-2.10281	-69.18051
40.88200	-2.10813	-69.42147
40.98200	-2.11531	-69.74111
41.08200	-2.12047	-70.02178
41.18200	-2.12437	-70.17699
41.28200	-2.12906	-70.39207
41.38200	-2.13391	-70.62021
41.48200	-2.13969	-70.86525
41.58200	-2.14531	-71.15742
41.68200	-2.14953	-71.35367
41.78200	-2.15406	-71.54822
41.88200	-2.15922	-71.78333
41.98200	-2.16516	-72.04442
42.08200	-2.17266	-72.37779
42.18200	-2.17688	-72.62112
42.28200	-2.18047	-72.75722
42.38200	-2.18516	-72.96669
42.48200	-2.19047	-73.21343
42.58200	-2.19703	-73.50428
42.68200	-2.20250	-73.78129
42.78200	-2.20672	-73.95820
42.88200	-2.21094	-74.14728
42.98200	-2.21609	-74.36151
43.08200	-2.22141	-74.61615
43.18200	-2.22844	-74.92908
43.28200	-2.23422	-75.22295
43.38200	-2.23766	-75.37419
43.48200	-2.24219	-75.56716
43.58200	-2.24734	-75.80270
43.68200	-2.25422	-76.10961
43.78200	-2.25938	-76.37225
43.88200	-2.26313	-76.53980
43.98200	-2.26750	-76.72095
44.08200	-2.27250	-76.94627
44.18200	-2.27828	-77.21835
44.28200	-2.28516	-77.52573
44.38200	-2.29094	-77.81601
44.48200	-2.29469	-77.96912
44.58200	-2.29922	-78.17645
44.68200	-2.30438	-78.40513
44.78200	-2.31109	-78.70638
44.88200	-2.31672	-79.00694
44.98200	-2.32031	-79.16179
45.08200	-2.32484	-79.35447
45.18200	-2.32969	-79.57322
45.28200	-2.33516	-79.82876
45.38200	-2.34172	-80.10766
45.48200	-2.34688	-80.39632
45.58200	-2.35078	-80.55094
45.68200	-2.35531	-80.74471
45.78200	-2.36078	-80.99429
45.88200	-2.36750	-81.28957
45.98200	-2.37328	-81.61927
46.08200	-2.37734	-81.76260
46.18200	-2.38172	-81.95981
46.28200	-2.38672	-82.18277
46.38200	-2.39203	-82.43682
46.48200	-2.39875	-82.72848
46.58200	-2.40375	-82.96856
46.68200	-2.40750	-83.12523
46.78200	-2.41219	-83.35755
46.88200	-2.41781	-83.61772
46.98200	-2.42453	-83.91871
47.08200	-2.42969	-84.19029
47.18200	-2.43344	-84.34613
47.28200	-2.43766	-84.52874
47.38200	-2.44266	-84.75112
47.48200	-2.44828	-85.00767
47.58200	-2.45609	-85.34469
47.68200	-2.46156	-85.66519
47.78200	-2.46516	-85.79750
47.88200	-2.46953	-85.99012
47.98200	-2.47500	-86.22986
48.08200	-2.48234	-86.54110
48.18200	-2.48734	-86.85688
48.28200	-2.49094	-87.02525
48.38200	-2.49500	-87.18643
48.48200	-2.49969	-87.41112
48.58200	-2.50516	-87.66191
48.68200	-2.51188	-87.96894
48.78200	-2.51766	-88.27806
48.88200	-2.52219	-88.47394
48.98200	-2.52750	-88.71826
49.08200	-2.53297	-88.98391
49.18200	-2.53969	-89.30545
49.28200	-2.54422	-89.58466
49.38200	-2.54781	-89.73033
49.48200	-2.55172	-89.91964
49.58200	-2.55609	-90.11852
49.68200	-2.56094	-90.35549
49.78200	-2.56766	-90.65085
49.88200	-2.57438	-91.01294
49.98200	-2.57844	-91.20001
50.08200	-2.58313	-91.40261
50.18200	-2.58844	-91.65844
50.28200	-2.59453	-91.95038
50.38200	-2.60000	-92.23372
50.48200	-2.60422	-92.43130
50.58200	-2.60859	-92.64121
50.68200	-2.61328	-92.86208
50.78200	-2.61844	-93.10174
50.88200	-2.62531	-93.40531
50.98200	-2.63078	-93.71456
51.08200	-2.63469	-93.88680
51.18200	-2.63906	-94.07913
51.28200	-2.64406	-94.30585
51.38200	-2.65047	-94.60153
51.48200	-2.65641	-94.90854
51.58200	-2.66063	-95.09950
51.68200	-2.66516	-95.28830
51.78200	-2.67016	-95.52107
51.88200	-2.67563	-95.77901
51.98200	-2.68250	-96.08495
52.08200	-2.68719	-96.32822
52.18200	-2.69109	-96.49343
52.28200	-2.69562	-96.68827
52.38200	-2.70094	-96.93878
52.48200	-2.70734	-97.20938
52.58200	-2.71344	-97.53415
52.68200	-2.71734	-97.69399
52.78200	-2.72125	-97.86922
52.88200	-2.72578	-98.05556
52.98200	-2.73094	-98.28981
53.08200	-2.73734	-98.55578
53.18200	-2.74391	-98.90129
53.28200	-2.74812	-99.07760
53.38200	-2.75297	-99.28466
53.48200	-2.75875	-99.53127
53.58200	-2.76594	-99.85673
53.68200	-2.77063	-100.11044
53.78200	-2.77438	-100.26626
53.88200	-2.77859	-100.44270
53.98200	-2.78313	-100.65281
54.08200	-2.78844	-100.88733
54.18200	-2.79516	-101.16452
54.28200	-2.80141	-101.49413
54.38200	-2.80500	-101.64475
54.48200	-2.80922	-101.82103
54.58200	-2.81438	-102.03882
54.68200	-2.82078	-102.31645
54.78200	-2.82672	-102.62712
54.88200	-2.83078	-102.79237
54.98200	-2.83500	-102.96356
55.08200	-2.83969	-103.15248
55.18200	-2.84469	-103.35425
55.28200	-2.85031	-103.59526
55.38200	-2.85734	-103.90901
55.48200	-2.86141	-104.10740
55.58200	-2.86594	-104.28876
55.68200	-2.87109	-104.51744
55.78200	-2.87781	-104.79473
55.88200	-2.88437	-105.13471
55.98200	-2.88781	-105.27722
56.08200	-2.89188	-105.43168
56.18200	-2.89672	-105.63911
56.28200	-2.90219	-105.88136
56.38200	-2.90875	-106.17218
56.48200	-2.91641	-106.56498
56.58200	-2.91937	-106.69219
56.68200	-2.92375	-106.84976
56.78200	-2.92953	-107.10365
56.88200	-2.93641	-107.40566
56.98200	-2.94125	-107.69399
57.08200	-2.94500	-107.84127
57.18200	-2.94922	-108.03109
57.28200	-2.95391	-108.24712
57.38200	-2.95953	-108.50220
57.48200	-2.96625	-108.80249
57.58200	-2.97203	-109.11952
57.68200	-2.97531	-109.25291
57.78200	-2.97953	-109.42523
57.88200	-2.98453	-109.65905
57.98200	-2.99125	-109.94229
58.08200	-2.99797	-110.31375
58.18200	-3.00172	-110.49666
58.28200	-3.00609	-110.67625
58.38200	-3.01109	-110.89899
58.48200	-3.01641	-111.13863
58.58200	-3.02297	-111.42690
58.68200	-3.02797	-111.73026
58.78200	-3.03172	-111.88041
58.88200	-3.03625	-112.08377
58.98200	-3.04156	-112.33331
59.08200	-3.04844	-112.63163
59.18200	-3.05500	-112.98177
59.28200	-3.05859	-113.14239
59.38200	-3.06250	-113.31718
59.48200	-3.06719	-113.52541
59.58200	-3.07234	-113.77257
59.68200	-3.07891	-114.06802
59.78200	-3.08484	-114.38826
59.88200	-3.08859	-114.54522
59.98200	-3.09313	-114.73382
60.08200	-3.09828	-114.96615
60.18200	-3.10422	-115.23307
60.28200	-3.11063	-115.56812
60.38200	-3.11469	-115.75039
60.48200	-3.11906	-115.94021
60.58200	-3.12406	-116.16953
60.68200	-3.12969	-116.42520
60.78200	-3.13719	-116.74990
60.88200	-3.14234	-117.05633
60.98200	-3.14563	-117.18460
61.08200	-3.14984	-117.35294
61.18200	-3.15484	-117.58872
61.28200	-3.16062	-117.86343
61.38200	-3.16750	-118.18896
61.48200	-3.17188	-118.41581
61.58200	-3.17625	-118.60491
61.68200	-3.18109	-118.81000
61.78200	-3.18641	-119.05424
61.88200	-3.19266	-119.32785
61.98200	-3.19859	-119.65243
62.08200	-3.20203	-119.81048
62.18200	-3.20656	-120.00867
62.28200	-3.21187	-120.24182
62.38200	-3.21859	-120.53609
62.48200	-3.22500	-120.86597
62.58200	-3.22859	-121.04980
62.68200	-3.23266	-121.21660
62.78200	-3.23766	-121.44276
62.88200	-3.24281	-121.68659
62.98200	-3.24953	-121.97595
63.08200	-3.25547	-122.29911
63.18200	-3.25906	-122.46575
63.28200	-3.26344	-122.63707
63.38200	-3.26828	-122.85017
63.48200	-3.27422	-123.10346
63.58200	-3.28094	-123.44401
63.68200	-3.28531	-123.64910
63.78200	-3.28969	-123.83728
63.88200	-3.29469	-124.05919
63.98200	-3.30031	-124.30662
64.08200	-3.30750	-124.61170
64.18200	-3.31297	-124.92321
64.28200	-3.31641	-125.05764
64.38200	-3.32078	-125.23732
64.48200	-3.32625	-125.48272
64.58200	-3.33328	-125.80319
64.68200	-3.33859	-126.09875
64.78200	-3.34234	-126.26666
64.88200	-3.34656	-126.45288
64.98200	-3.35125	-126.66720
65.08200	-3.35656	-126.91967
65.18200	-3.36234	-127.17767
65.28200	-3.36844	-127.50512
65.38200	-3.37234	-127.67795
65.48200	-3.37672	-127.87075
65.58200	-3.38188	-128.09916
65.68200	-3.38859	-128.39516
65.78200	-3.39484	-128.71598
65.88200	-3.39891	-128.92011
65.98200	-3.40281	-129.08854
66.08200	-3.40719	-129.28714
66.18200	-3.41250	-129.52489
66.28200	-3.41875	-129.81619
66.38200	-3.42516	-130.13585
66.48200	-3.42891	-130.30168
66.58200	-3.43313	-130.47785
66.68200	-3.43813	-130.70202
66.78200	-3.44484	-131.00201
66.88200	-3.45156	-131.34935
66.98200	-3.45578	-131.54961
67.08200	-3.46000	-131.73610
67.18200	-3.46469	-131.94610
67.28200	-3.46984	-132.16688
67.38200	-3.47578	-132.43484
67.48200	-3.48234	-132.75838
67.58200	-3.48594	-132.94226
67.68200	-3.49000	-133.10821
67.78200	-3.49500	-133.33239
67.88200	-3.50078	-133.59280
67.98200	-3.50750	-133.90566
68.08200	-3.51172	-134.10033
68.18200	-3.51578	-134.28316
68.28200	-3.52078	-134.48016
68.38200	-3.52625	-134.73251
68.48200	-3.53219	-135.01474
68.58200	-3.53906	-135.32430
68.68200	-3.54281	-135.51420
68.78200	-3.54687	-135.67126
68.88200	-3.55172	-135.87105
68.98200	-3.55734	-136.11567
69.08200	-3.56469	-136.45199
69.18200	-3.56906	-136.68302
69.28200	-3.57297	-136.83896
69.38200	-3.57750	-137.04000
69.48200	-3.58266	-137.25433
69.58200	-3.58859	-137.50370
69.68200	-3.59609	-137.85824
69.78200	-3.59969	-138.04263
69.88200	-3.60391	-138.20167
69.98200	-3.60906	-138.41750
70.08200	-3.61547	-138.69059
70.18200	-3.62250	-139.05258
70.28200	-3.62594	-139.20191
70.38200	-3.63000	-139.36251
70.48200	-3.63453	-139.54687
70.58200	-3.63969	-139.77121
70.68200	-3.64609	-140.04277
70.78200	-3.65266	-140.38163
70.88200	-3.65625	-140.54130
70.98200	-3.66047	-140.71038
71.08200	-3.66563	-140.93222
71.18200	-3.67187	-141.19476
71.28200	-3.67859	-141.52859
71.38200	-3.68234	-141.69417
71.48200	-3.68656	-141.86926
71.58200	-3.69141	-142.07983
71.68200	-3.69672	-142.31934
71.78200	-3.70281	-142.55598
71.88200	-3.70953	-142.89147
71.98200	-3.71328	-143.06307
72.08200	-3.71734	-143.22431
72.18200	-3.72172	-143.41131
72.28200	-3.72687	-143.62274
72.38200	-3.73422	-143.94540
72.48200	-3.73875	-144.16669
72.58200	-3.74328	-144.35351
72.68200	-3.74828	-144.56734
72.78200	-3.75375	-144.80303
72.88200	-3.76094	-145.08004
72.98200	-3.76672	-145.40029
73.08200	-3.77031	-145.54596
73.18200	-3.77500	-145.73880
73.28200	-3.78047	-145.98851
73.38200	-3.78687	-146.27111
73.48200	-3.79344	-146.60306
73.58200	-3.79672	-146.75067
73.68200	-3.80047	-146.90448
73.78200	-3.80484	-147.09863
73.88200	-3.81000	-147.32189
73.98200	-3.81625	-147.58807
74.08200	-3.82328	-147.95846
74.18200	-3.82672	-148.11352
74.28200	-3.83078	-148.27342
74.38200	-3.83563	-148.48068
74.48200	-3.84172	-148.73755
74.58200	-3.84906	-149.07466
74.68200	-3.85344	-149.30481
74.78200	-3.85766	-149.47945
74.88200	-3.86219	-149.68488
74.98200	-3.86734	-149.91452
75.08200	-3.87359	-150.18740
75.18200	-3.88016	-150.51900
75.28200	-3.88391	-150.69903
75.38200	-3.88797	-150.87169
75.48200	-3.89281	-151.08426
75.58200	-3.89906	-151.34509
75.68200	-3.90594	-151.69092
75.78200	-3.90984	-151.88004
75.88200	-3.91375	-152.05638
75.98200	-3.91844	-152.25832
76.08200	-3.92359	-152.47953
76.18200	-3.92922	-152.73139
76.28200	-3.93594	-153.06106
76.38200	-3.94016	-153.25817
76.48200	-3.94438	-153.44401
76.58200	-3.94938	-153.65674
76.68200	-3.95547	-153.92566
76.78200	-3.96250	-154.26543
76.88200	-3.96625	-154.45203
76.98200	-3.97016	-154.61369
77.08200	-3.97484	-154.80714
77.18200	-3.98016	-155.04082
77.28200	-3.98625	-155.31158
77.38200	-3.99313	-155.65114
77.48200	-3.99703	-155.83591
77.58200	-4.00125	-156.00812
77.68200	-4.00625	-156.22909
77.78200	-4.01203	-156.47197
77.88200	-4.01875	-156.79266
77.98200	-4.02312	-157.00679
78.08200	-4.02719	-157.18287
78.18200	-4.03172	-157.37788
78.28200	-4.03687	-157.60334
78.38200	-4.04281	-157.86467
78.48200	-4.05016	-158.20847
78.58200	-4.05359	-158.37131
78.68200	-4.05766	-158.52888
78.78200	-4.06297	-158.76405
78.88200	-4.06906	-159.03503
78.98200	-4.07562	-159.34680
79.08200	-4.07984	-159.55326
79.18200	-4.08391	-159.72456
79.28200	-4.08859	-159.91800
79.38200	-4.09359	-160.13040
79.48200	-4.09891	-160.36361
79.58200	-4.10516	-160.63550
79.68200	-4.11000	-160.88286
79.78200	-4.11422	-161.05103
79.88200	-4.11922	-161.25894
79.98200	-4.12516	-161.50974
80.08200	-4.13266	-161.86003
80.18200	-4.13672	-162.05512
80.28200	-4.14063	-162.21541
80.38200	-4.14547	-162.41491
80.48200	-4.15141	-162.67902
80.58200	-4.15953	-163.01909
80.68200	-4.16625	-163.42515
80.78200	-4.16844	-163.52487
80.88200	-4.17219	-163.66674
80.98200	-4.17719	-163.87780
81.08200	-4.18281	-164.12856
81.18200	-4.18859	-164.41491
81.28200	-4.19297	-164.62024
81.38200	-4.19719	-164.80571
81.48200	-4.20172	-165.02124
81.58200	-4.20719	-165.25713
81.68200	-4.21328	-165.52363
81.78200	-4.22078	-165.88509
81.88200	-4.22438	-166.07694
81.98200	-4.22828	-166.22165
82.08200	-4.23328	-166.43974
82.18200	-4.23906	-166.70313
82.28200	-4.24609	-167.03732
82.38200	-4.25016	-167.25250
82.48200	-4.25422	-167.41909
82.58200	-4.25875	-167.61082
82.68200	-4.26422	-167.85751
82.78200	-4.26984	-168.11082
82.88200	-4.27656	-168.44086
82.98200	-4.28062	-168.63473
83.08200	-4.28516	-168.82144
83.18200	-4.29016	-169.05184
83.28200	-4.29625	-169.33185
83.38200	-4.30344	-169.65750
83.48200	-4.30734	-169.86251
83.58200	-4.31125	-170.02469
83.68200	-4.31562	-170.21728
83.78200	-4.32047	-170.43695
83.88200	-4.32594	-170.69292
83.98200	-4.33266	-171.00154
84.08200	-4.33719	-171.23316
84.18200	-4.34172	-171.42557
84.28200	-4.34672	-171.64333
84.38200	-4.35219	-171.88732
84.48200	-4.35844	-172.17025
84.58200	-4.36297	-172.38353
84.68200	-4.36703	-172.56378
84.78200	-4.37156	-172.76125
84.88200	-4.37672	-172.96916
84.98200	-4.38250	-173.22822
85.08200	-4.39000	-173.54971
85.18200	-4.39375	-173.74542
85.28200	-4.39813	-173.91905
85.38200	-4.40313	-174.13867
85.48200	-4.40891	-174.39574
85.58200	-4.41672	-174.72005
85.68200	-4.42125	-174.97535
85.78200	-4.42484	-175.11106
85.88200	-4.42938	-175.29209
85.98200	-4.43406	-175.50121
86.08200	-4.43937	-175.71960
86.18200	-4.44734	-176.07416
86.28200	-4.45109	-176.28449
86.38200	-4.45516	-176.44346
86.48200	-4.46000	-176.64325
86.58200	-4.46594	-176.89568
86.68200	-4.47359	-177.22215
86.78200	-4.47750	-177.44175
86.88200	-4.48125	-177.59024
86.98200	-4.48563	-177.77196
87.08200	-4.49063	-177.98229
87.18200	-4.49625	-178.22288
87.28200	-4.50422	-178.56456
87.38200	-4.50828	-178.79446
87.48200	-4.51234	-178.95243
87.58200	-4.51719	-179.15078
87.68200	-4.52297	-179.39982
87.78200	-4.53031	-179.73164
87.88200	-4.53422	-179.94609
87.98200	-4.53812	-180.10344
88.08200	-4.54266	-180.29077
88.18200	-4.54781	-180.50891
88.28200	-4.55391	-180.76240
88.38200	-4.56016	-181.05432
88.48200	-4.56391	-181.22254
88.58200	-4.56797	-181.39522
88.68200	-4.57281	-181.60224
88.78200	-4.57828	-181.82147
88.88200	-4.58563	-182.14521
88.98200	-4.59031	-182.37585
89.08200	-4.59437	-182.53832
89.18200	-4.59891	-182.71115
89.28200	-4.60391	-182.92074
89.38200	-4.60969	-183.16579
89.48200	-4.61891	-183.55621
89.58200	-4.62250	-183.77507
89.68200	-4.62641	-183.92396
89.78200	-4.63156	-184.13818
89.88200	-4.63766	-184.39150
89.98200	-4.64422	-184.71345
90.08200	-4.64734	-184.85393
90.18200	-4.65109	-184.99610
90.28200	-4.65547	-185.19026
90.38200	-4.66047	-185.40816
90.48200	-4.66625	-185.65951
90.58200	-4.67422	-185.99737
90.68200	-4.67844	-186.22965
90.78200	-4.68234	-186.37194
90.88200	-4.68656	-186.56008
90.98200	-4.69188	-186.76777
91.08200	-4.69859	-187.06311
91.18200	-4.70359	-187.30836
91.28200	-4.70813	-187.50532
91.38200	-4.71297	-187.70640
91.48200	-4.71875	-187.94161
91.58200	-4.72500	-188.21648
91.68200	-4.73141	-188.50434
91.78200	-4.73500	-188.69729
91.88200	-4.73875	-188.84321
91.98200	-4.74359	-189.04389
92.08200	-4.74922	-189.28479
92.18200	-4.75672	-189.59589
92.28200	-4.76125	-189.84129
92.38200	-4.76531	-190.00077
92.48200	-4.76938	-190.17112
92.58200	-4.77406	-190.36874
92.68200	-4.77969	-190.60811
92.78200	-4.78656	-190.90423
92.88200	-4.79219	-191.18837
92.98200	-4.79625	-191.35143
93.08200	-4.80094	-191.54514
93.18200	-4.80656	-191.77720
93.28200	-4.81344	-192.08473
93.38200	-4.81781	-192.30358
93.48200	-4.82188	-192.47299
93.58200	-4.82625	-192.65763
93.68200	-4.83141	-192.88051
93.78200	-4.83688	-193.10951
93.88200	-4.84453	-193.42393
93.98200	-4.84859	-193.64382
94.08200	-4.85250	-193.79677
94.18200	-4.85734	-193.99916
94.28200	-4.86297	-194.24045
94.38200	-4.87016	-194.56320
94.48200	-4.87453	-194.77677
94.58200	-4.87844	-194.93587
94.68200	-4.88312	-195.12209
94.78200	-4.88813	-195.33464
94.88200	-4.89375	-195.57476
94.98200	-4.90156	-195.89394
95.08200	-4.90531	-196.11153
95.18200	-4.90922	-196.27273
95.28200	-4.91422	-196.47373
95.38200	-4.92000	-196.71990
95.48200	-4.92766	-197.05543
95.58200	-4.93141	-197.24603
95.68200	-4.93516	-197.39629
95.78200	-4.93969	-197.59259
95.88200	-4.94453	-197.80025
95.98200	-4.95000	-198.03412
96.08200	-4.95797	-198.36934
96.18200	-4.96250	-198.62615
96.28200	-4.96672	-198.79128
96.38200	-4.97156	-198.99261
96.48200	-4.97719	-199.23221
96.58200	-4.98406	-199.55349
96.68200	-4.98781	-199.74013
96.78200	-4.99172	-199.89304
96.88200	-4.99625	-200.09388
96.98200	-5.00156	-200.30670
97.08200	-5.00766	-200.58158
97.18200	-5.01547	-200.93213
97.28200	-5.01906	-201.12143
97.38200	-5.02313	-201.28213
97.48200	-5.02812	-201.50335
97.58200	-5.03406	-201.75925
97.68200	-5.04109	-202.07891
97.78200	-5.04547	-202.32052
97.88200	-5.04922	-202.47418
97.98200	-5.05344	-202.66001
98.08200	-5.05797	-202.85477
98.18200	-5.06328	-203.09289
98.28200	-5.07031	-203.39327
98.38200	-5.07516	-203.64846
98.48200	-5.07922	-203.82233
98.58200	-5.08437	-204.03399
98.68200	-5.09047	-204.29683
98.78200	-5.09703	-204.59419
98.88200	-5.10187	-204.83400
98.98200	-5.10594	-205.01660
99.08200	-5.11047	-205.20824
99.18200	-5.11547	-205.42133
99.28200	-5.12094	-205.67539
99.38200	-5.12859	-206.00761
99.48200	-5.13266	-206.23884
99.58200	-5.13641	-206.39078
99.68200	-5.14094	-206.57718
99.78200	-5.14641	-206.82015
99.88200	-5.15297	-207.10714
99.98200	-5.15812	-207.36869
100.08200	-5.16234	-207.55440
100.18200	-5.16672	-207.74399
100.28200	-5.17188	-207.95813
100.38200	-5.17734	-208.19648
100.48200	-5.18453	-208.51810
100.58200	-5.18875	-208.73830
100.68200	-5.19281	-208.90285
100.78200	-5.19719	-209.09768
100.88200	-5.20234	-209.30782
100.98200	-5.20922	-209.58148
101.08200	-5.21469	-209.85667
101.18200	-5.21859	-210.02896
101.28200	-5.22313	-210.21105
101.38200	-5.22813	-210.42868
101.48200	-5.23422	-210.68236
101.58200	-5.24156	-210.99299
101.68200	-5.24563	-211.20504
101.78200	-5.24938	-211.34798
101.88200	-5.25406	-211.54121
101.98200	-5.25953	-211.75852
102.08200	-5.26656	-212.04503
102.18200	-5.27172	-212.30803
102.28200	-5.27563	-212.47439
102.38200	-5.28031	-212.66364
102.48200	-5.28547	-212.86884
102.58200	-5.29109	-213.11560
102.68200	-5.29875	-213.42231
102.78200	-5.30234	-213.62716
102.88200	-5.30578	-213.74786
102.98200	-5.31016	-213.91654
103.08200	-5.31547	-214.12997
103.18200	-5.32313	-214.42288
103.28200	-5.32891	-214.73256
103.38200	-5.33297	-214.89301
103.48200	-5.33750	-215.07412
103.58200	-5.34234	-215.25985
103.68200	-5.34734	-215.47329
103.78200	-5.35359	-215.71164
103.88200	-5.35953	-216.00652
103.98200	-5.36328	-216.15466
104.08200	-5.36781	-216.33945
104.18200	-5.37344	-216.55649
104.28200	-5.38125	-216.87499
104.38200	-5.38547	-217.10721
104.48200	-5.38891	-217.23062
104.58200	-5.39344	-217.39936
104.68200	-5.39828	-217.59726
104.78200	-5.40344	-217.79887
104.88200	-5.40969	-218.03510
104.98200	-5.41609	-218.33965
105.08200	-5.42000	-218.50571
105.18200	-5.42484	-218.67837
105.28201	-5.43016	-218.89211
105.38201	-5.43797	-219.18899
105.48201	-5.44281	-219.45730
105.58201	-5.44625	-219.58645
105.68201	-5.45047	-219.74514
105.78201	-5.45563	-219.94914
105.88201	-5.46172	-220.19739
105.98201	-5.46984	-220.53489
106.08201	-5.47375	-220.75531
106.18201	-5.47734	-220.89559
106.28201	-5.48219	-221.07719
106.38201	-5.48813	-221.32719
106.48201	-5.49531	-221.65556
106.58201	-5.49938	-221.88140
106.68201	-5.50313	-222.05347
106.78201	-5.50750	-222.22269
106.88201	-5.51219	-222.42591
106.98201	-5.51734	-222.62798
107.08201	-5.52438	-222.91087
107.18201	-5.52938	-223.17141
107.28201	-5.53328	-223.32454
107.38201	-5.53844	-223.52424
107.48201	-5.54438	-223.77113
107.58201	-5.55188	-224.09058
107.68201	-5.55563	-224.29508
107.78201	-5.55922	-224.42886
107.88201	-5.56359	-224.61022
107.98201	-5.56875	-224.80816
108.08201	-5.57469	-225.06383
108.18201	-5.58250	-225.38306
108.28201	-5.58656	-225.60246
108.38201	-5.59031	-225.73993
108.48201	-5.59469	-225.92331
108.58201	-5.59984	-226.13181
108.68201	-5.60750	-226.41668
108.78201	-5.61281	-226.72369
108.88201	-5.61672	-226.87371
108.98201	-5.62109	-227.05616
109.08201	-5.62609	-227.25734
109.18201	-5.63188	-227.50534
109.28201	-5.63906	-227.81411
109.38201	-5.64313	-228.01922
109.48201	-5.64703	-228.17199
109.58201	-5.65187	-228.36944
109.68201	-5.65734	-228.60536
109.78201	-5.66406	-228.87540
109.88201	-5.66969	-229.15952
109.98201	-5.67328	-229.30630
110.08201	-5.67750	-229.47499
110.18201	-5.68219	-229.66745
110.28201	-5.68750	-229.88798
110.38201	-5.69500	-230.18640
110.48201	-5.70000	-230.45720
110.58201	-5.70391	-230.60630
110.68201	-5.70859	-230.79555
110.78201	-5.71422	-231.02373
110.88201	-5.72125	-231.31762
110.98201	-5.72609	-231.57047
111.08201	-5.72984	-231.71653
111.18201	-5.73469	-231.91293
111.28201	-5.73969	-232.12400
111.38201	-5.74531	-232.35130
111.48201	-5.75219	-232.63939
111.58201	-5.75688	-232.88020
111.68201	-5.76031	-233.01864
111.78201	-5.76453	-233.18923
111.88201	-5.77000	-233.39970
111.98201	-5.77859	-233.73164
112.08201	-5.78422	-234.05607
112.18201	-5.78734	-234.18558
112.28201	-5.79156	-234.35916
112.38201	-5.79656	-234.56524
112.48201	-5.80188	-234.78274
112.58201	-5.80813	-235.04791
112.68201	-5.81297	-235.27996
112.78201	-5.81672	-235.44647
112.88201	-5.82141	-235.62938
112.98201	-5.82703	-235.85591
113.08201	-5.83438	-236.14675
113.18201	-5.83969	-236.42179
113.28201	-5.84359	-236.58738
113.38201	-5.84797	-236.75887
113.48201	-5.85297	-236.97536
113.58201	-5.85859	-237.21282
113.68201	-5.86609	-237.52098
113.78201	-5.87047	-237.75336
113.88201	-5.87437	-237.90096
113.98201	-5.87906	-238.09999
114.08201	-5.88453	-238.32543
114.18201	-5.89094	-238.59993
114.28201	-5.89594	-238.84547
114.38201	-5.89984	-239.01993
114.48201	-5.90422	-239.19463
114.58201	-5.90937	-239.40699
114.68201	-5.91500	-239.65158
114.78201	-5.92250	-239.95180
114.88201	-5.92687	-240.21132
114.98201	-5.93047	-240.35004
115.08201	-5.93500	-240.53416
115.18201	-5.94047	-240.75808
115.28201	-5.94766	-241.05118
115.38201	-5.95328	-241.34290
115.48201	-5.95719	-241.50397
115.58201	-5.96141	-241.66974
115.68201	-5.96609	-241.86023
115.78201	-5.97125	-242.07291
115.88201	-5.97750	-242.33444
115.98201	-5.98328	-242.61259
116.08201	-5.98719	-242.78717
116.18201	-5.99203	-242.97047
116.28201	-5.99734	-243.17642
116.38201	-6.00359	-243.42610
116.48201	-6.00891	-243.67593
116.58201	-6.01281	-243.82813
116.68201	-6.01719	-243.99751
116.78201	-6.02219	-244.19357
116.88201	-6.02828	-244.43068
116.98201	-6.03625	-244.73916
117.08201	-6.04203	-245.04685
117.18201	-6.04516	-245.15565
117.28201	-6.04953	-245.33898
117.38201	-6.05422	-245.52804
117.48201	-6.05984	-245.74856
117.58201	-6.06563	-246.01480
117.68201	-6.06984	-246.18873
117.78201	-6.07438	-246.36908
117.88201	-6.07938	-246.56352
117.98201	-6.08516	-246.78792
118.08201	-6.09250	-247.07113
118.18201	-6.09734	-247.34482
118.28201	-6.10078	-247.46688
118.38201	-6.10531	-247.64436
118.48201	-6.11047	-247.85484
118.58201	-6.11766	-248.11126
118.68201	-6.12328	-248.39924
118.78201	-6.12734	-248.57485
118.88201	-6.13187	-248.74063
118.98201	-6.13656	-248.93336
119.08201	-6.14172	-249.13888
119.18201	-6.14875	-249.41075
119.28201	-6.15375	-249.67331
119.38201	-6.15750	-249.80865
119.48201	-6.16188	-249.98716
119.58201	-6.16703	-250.17843
119.68201	-6.17359	-250.42546
119.78201	-6.18000	-250.72885
119.88201	-6.18391	-250.88212
119.98201	-6.18844	-251.05506
120.08201	-6.19344	-251.25569
120.18201	-6.19891	-251.48156
120.28201	-6.20594	-251.75846
120.38201	-6.21047	-251.99479
120.48201	-6.21406	-252.12049
120.58201	-6.21828	-252.27854
120.68201	-6.22312	-252.46173
120.78201	-6.22906	-252.69550
120.88201	-6.23609	-253.00887
120.98201	-6.24031	-253.16942
121.08201	-6.24484	-253.35628
121.18201	-6.25000	-253.55354
121.28201	-6.25578	-253.77095
121.38201	-6.26406	-254.10190
121.48201	-6.26828	-254.34124
121.58201	-6.27156	-254.44272
121.68201	-6.27625	-254.61957
121.78201	-6.28188	-254.84428
121.88201	-6.28891	-255.11858
121.98201	-6.29484	-255.43189
122.08201	-6.29797	-255.54824
122.18201	-6.30188	-255.69203
122.28201	-6.30625	-255.86483
122.38201	-6.31156	-256.08382
122.48201	-6.31922	-256.35788
122.58201	-6.32531	-256.68725
122.68201	-6.32859	-256.81850
122.78201	-6.33281	-256.97970
122.88201	-6.33813	-257.18334
122.98201	-6.34484	-257.45103
123.08201	-6.35062	-257.73814
123.18201	-6.35422	-257.89255
123.28201	-6.35875	-258.06743
123.38201	-6.36359	-258.26651
123.48201	-6.36891	-258.49029
123.58201	-6.37609	-258.75649
123.68201	-6.38172	-259.05678
123.78201	-6.38531	-259.19527
123.88201	-6.38969	-259.36472
123.98201	-6.39500	-259.56723
124.08201	-6.40188	-259.85512
124.18201	-6.40734	-260.12555
124.28201	-6.41078	-260.26815
124.38201	-6.41484	-260.42232
124.48201	-6.42000	-260.61633
124.58201	-6.42547	-260.84548
124.68201	-6.43234	-261.12434
124.78201	-6.43828	-261.43292
124.88201	-6.44187	-261.57707
124.98201	-6.44641	-261.75630
125.08201	-6.45172	-261.96778
125.18201	-6.45844	-262.23117
125.28201	-6.46344	-262.48291
125.38201	-6.46719	-262.62835
125.48201	-6.47141	-262.79613
125.58201	-6.47625	-262.99384
125.68201	-6.48188	-263.21551
125.78201	-6.48938	-263.50653
125.88201	-6.49531	-263.82625
125.98201	-6.49875	-263.95679
126.08201	-6.50313	-264.12556
126.18201	-6.50844	-264.33581
126.28201	-6.51484	-264.58988
126.38201	-6.51984	-264.83792
126.48201	-6.52375	-264.99301
126.58201	-6.52813	-265.15660
126.68201	-6.53328	-265.36870
126.78201	-6.53906	-265.60187
126.88201	-6.54656	-265.88333
126.98201	-6.55203	-266.20081
127.08201	-6.55500	-266.29171
127.18201	-6.55938	-266.45562
127.28201	-6.56453	-266.66349
127.38201	-6.57109	-266.91777
127.48201	-6.57719	-267.21209
127.58201	-6.58125	-267.37696
127.68201	-6.58547	-267.54966
127.78201	-6.59031	-267.73506
127.88201	-6.59531	-267.94755
127.98201	-6.60125	-268.18469
128.08201	-6.60813	-268.48471
128.18201	-6.61203	-268.65977
128.28201	-6.61625	-268.81689
128.38201	-6.62125	-268.99970
128.48201	-6.62781	-269.24980
128.58201	-6.63406	-269.55068
128.68201	-6.63781	-269.69874
128.78201	-6.64219	-269.86355
128.88201	-6.64750	-270.07428
128.98201	-6.65328	-270.32444
129.08201	-6.66000	-270.58172
129.18201	-6.66594	-270.89229
129.28201	-6.66906	-271.01165
129.38201	-6.67313	-271.15741
129.48201	-6.67781	-271.34854
129.58201	-6.68359	-271.56800
129.68201	-6.69063	-271.88915
129.78201	-6.69484	-272.08775
129.88201	-6.69937	-272.26561
129.98201	-6.70438	-272.46648
130.08201	-6.71000	-272.69644
130.18201	-6.71734	-272.98740
130.28201	-6.72234	-273.27073
130.38201	-6.72578	-273.38484
130.48201	-6.73062	-273.57855
130.58201	-6.73641	-273.82338
130.68201	-6.74359	-274.12584
130.78201	-6.74859	-274.39284
130.88201	-6.75187	-274.53017
130.98201	-6.75641	-274.70538
131.08201	-6.76125	-274.90729
131.18201	-6.76625	-275.12878
131.28201	-6.77219	-275.36950
131.38201	-6.77750	-275.63614
131.48201	-6.78125	-275.79784
131.58201	-6.78578	-275.95595
131.68201	-6.79109	-276.18703
131.78201	-6.79781	-276.45567
131.88201	-6.80422	-276.77256
131.98201	-6.80797	-276.94017
132.08201	-6.81219	-277.10414
132.18201	-6.81703	-277.29249
132.28201	-6.82250	-277.52104
132.38201	-6.82937	-277.79004
132.48201	-6.83500	-278.09095
132.58201	-6.83859	-278.21875
132.68201	-6.84281	-278.38039
132.78201	-6.84797	-278.58877
132.88201	-6.85469	-278.84528
132.98201	-6.86141	-279.18515
133.08201	-6.86484	-279.32242
133.18201	-6.86906	-279.48794
133.28201	-6.87391	-279.66687
133.38201	-6.87969	-279.89417
133.48201	-6.88641	-280.16633
133.58201	-6.89188	-280.43643
133.68201	-6.89578	-280.58738
133.78201	-6.90047	-280.76756
133.88201	-6.90563	-280.97439
133.98201	-6.91125	-281.20449
134.08201	-6.91766	-281.49086
134.18201	-6.92156	-281.66354
134.28201	-6.92547	-281.80668
134.38201	-6.93031	-281.98442
134.48201	-6.93562	-282.21118
134.58201	-6.94313	-282.48513
134.68201	-6.94937	-282.83435
134.78201	-6.95250	-282.94978
134.88201	-6.95687	-283.10150
134.98201	-6.96203	-283.29894
135.08201	-6.96766	-283.52639
135.18201	-6.97391	-283.80269
135.28201	-6.97812	-283.99047
135.38201	-6.98250	-284.14086
135.48201	-6.98750	-284.35034
135.58201	-6.99281	-284.55973
135.68201	-7.00000	-284.83096
135.78201	-7.00609	-285.14460
135.88201	-7.00937	-285.27194
135.98201	-7.01344	-285.42301
136.08201	-7.01828	-285.61175
136.18201	-7.02391	-285.83375
136.28201	-7.03031	-286.11746
136.38201	-7.03453	-286.29372
136.48201	-7.03891	-286.45480
136.58201	-7.04391	-286.64416
136.68201	-7.04938	-286.85880
136.78201	-7.05656	-287.11879
136.88201	-7.06250	-287.43741
136.98201	-7.06578	-287.55194
137.08201	-7.07000	-287.71615
137.18201	-7.07516	-287.90730
137.28201	-7.08156	-288.15290
137.38201	-7.08828	-288.47912
137.48201	-7.09188	-288.61380
137.58201	-7.09594	-288.76853
137.68201	-7.10078	-288.95763
137.78201	-7.10641	-289.18314
137.88201	-7.11391	-289.46286
137.98201	-7.12078	-289.82699
138.08201	-7.12375	-289.92859
138.18201	-7.12797	-290.08192
138.28201	-7.13297	-290.29331
138.38201	-7.13906	-290.51912
138.48201	-7.14484	-290.81333
138.58201	-7.14844	-290.95557
138.68201	-7.15234	-291.10497
138.78201	-7.15703	-291.28405
138.88201	-7.16219	-291.49210
138.98201	-7.16891	-291.74680
139.08201	-7.17609	-292.09450
139.18201	-7.17938	-292.23675
139.28201	-7.18375	-292.39243
139.38201	-7.18891	-292.59384
139.48201	-7.19531	-292.84456
139.58201	-7.20203	-293.18345
139.68201	-7.20578	-293.33010
139.78201	-7.20969	-293.46922
139.88201	-7.21437	-293.65471
139.98201	-7.21938	-293.85456
140.08201	-7.22547	-294.08899
140.18201	-7.23313	-294.44048
140.28201	-7.23656	-294.61315
140.38201	-7.24063	-294.74840
140.48201	-7.24547	-294.94748
140.58201	-7.25156	-295.17674
140.68201	-7.25859	-295.50126
140.78201	-7.26219	-295.65632
140.88201	-7.26625	-295.80745
140.98201	-7.27109	-295.98626
141.08201	-7.27641	-296.20135
141.18201	-7.28219	-296.44278
141.28201	-7.28969	-296.75516
141.38201	-7.29359	-296.95454
141.48201	-7.29734	-297.08606
141.58201	-7.30219	-297.25689
141.68201	-7.30828	-297.49626
141.78201	-7.31594	-297.85493
141.88201	-7.31937	-297.99211
141.98201	-7.32328	-298.11713
142.08201	-7.32813	-298.29648
142.18201	-7.33391	-298.52220
142.28201	-7.34047	-298.77964
142.38201	-7.34672	-299.09185
142.48201	-7.34984	-299.20918
142.58201	-7.35391	-299.34487
142.68201	-7.35922	-299.52353
142.78201	-7.36531	-299.75614
142.88201	-7.37187	-300.04546
142.98201	-7.37578	-300.19706
143.08201	-7.37984	-300.32831
143.18201	-7.38453	-300.49458
143.28201	-7.38984	-300.69447
143.38201	-7.39672	-300.94844
143.48201	-7.40328	-301.28518
143.58201	-7.40656	-301.39127
143.68201	-7.41078	-301.53501
143.78201	-7.41609	-301.72655
143.88201	-7.42266	-301.97963
143.98201	-7.42844	-302.26052
144.08201	-7.43219	-302.39075
144.18201	-7.43641	-302.54295
144.28201	-7.44109	-302.72818
144.38201	-7.44641	-302.92529
144.48201	-7.45312	-303.17357
144.58201	-7.46047	-303.54235
144.68201	-7.46375	-303.65509
144.78201	-7.46766	-303.78667
144.88201	-7.47281	-303.98098
144.98201	-7.47859	-304.20756
145.08201	-7.48531	-304.50597
145.18201	-7.48906	-304.65117
145.28201	-7.49344	-304.79863
145.38201	-7.49844	-304.98332
145.48201	-7.50422	-305.20487
145.58201	-7.51125	-305.47318
145.68201	-7.51703	-305.76745
145.78201	-7.52016	-305.88031
145.88201	-7.52453	-306.02571
145.98201	-7.52953	-306.22718
146.08201	-7.53484	-306.43019
146.18201	-7.54203	-306.72196
146.28201	-7.54641	-306.92747
146.38201	-7.55031	-307.05765
146.48201	-7.55516	-307.23563
146.58201	-7.56078	-307.45891
146.68201	-7.56859	-307.74912
146.78201	-7.57484	-308.09438
146.88201	-7.57781	-308.18862
146.98201	-7.58188	-308.33259
147.08201	-7.58703	-308.51853
147.18201	-7.59281	-308.76088
147.28201	-7.59844	-309.00899
147.38201	-7.60234	-309.17552
147.48201	-7.60656	-309.32298
147.58201	-7.61125	-309.50201
147.68201	-7.61672	-309.72382
147.78201	-7.62297	-309.95709
147.88201	-7.62969	-310.26876
147.98201	-7.63328	-310.39712
148.08201	-7.63734	-310.52807
148.18201	-7.64219	-310.72041
148.28201	-7.64859	-310.95609
148.38201	-7.65609	-311.29625
148.48201	-7.65984	-311.46845
148.58201	-7.66391	-311.60218
148.68201	-7.66859	-311.77625
148.78201	-7.67391	-311.96249
148.88201	-7.67984	-312.18874
148.98201	-7.68641	-312.48903
149.08201	-7.69000	-312.62898
149.18201	-7.69406	-312.74858
149.28201	-7.69875	-312.92248
149.38201	-7.70500	-313.15890
149.48201	-7.71234	-313.46673
149.58201	-7.71672	-313.65404
149.68201	-7.72047	-313.77062
149.78201	-7.72516	-313.93564
149.88201	-7.73016	-314.11555
149.98201	-7.73562	-314.32563
150.08201	-7.74250	-314.59793
150.18201	-7.74672	-314.77919
150.28201	-7.75125	-314.92922
150.38201	-7.75641	-315.12481
150.48201	-7.76234	-315.34049
150.58201	-7.76922	-315.63568
150.68201	-7.77313	-315.77766
150.78201	-7.77703	-315.90495
150.88201	-7.78172	-316.06698
150.98201	-7.78688	-316.26385
151.08201	-7.79281	-316.48123
151.18201	-7.80016	-316.78504
151.28201	-7.80344	-316.89659
151.38201	-7.80734	-317.02054
151.48201	-7.81219	-317.18868
151.58201	-7.81813	-317.40090
151.68201	-7.82609	-317.73540
151.78201	-7.83016	-317.90501
151.88201	-7.83406	-318.03399
151.98201	-7.83844	-318.17320
152.08201	-7.84344	-318.34334
152.18201	-7.84859	-318.52287
152.28201	-7.85516	-318.76987
152.38201	-7.86000	-318.96704
152.48201	-7.86391	-319.09022
152.58201	-7.86875	-319.24248
152.68201	-7.87453	-319.43220
152.78201	-7.88281	-319.77311
152.88201	-7.88641	-319.90907
152.98201	-7.89016	-320.01752
153.08201	-7.89484	-320.16024
153.18201	-7.90016	-320.34200
153.28201	-7.90625	-320.55992
153.38201	-7.91500	-320.89090
153.48201	-7.91875	-321.08662
153.58201	-7.92219	-321.16470
153.68201	-7.92703	-321.31749
153.78201	-7.93281	-321.53484
153.88201	-7.94016	-321.84365
153.98201	-7.94375	-321.97300
154.08201	-7.94766	-322.08461
154.18201	-7.95219	-322.24265
154.28201	-7.95734	-322.42787
154.38201	-7.96344	-322.64477
154.48201	-7.97141	-322.98490
154.58201	-7.97484	-323.11770
154.68201	-7.97891	-323.22535
154.78201	-7.98391	-323.40929
154.88201	-7.99000	-323.63486
154.98201	-7.99687	-323.94361
155.08201	-8.00031	-324.05716
155.18201	-8.00422	-324.17595
155.28201	-8.00859	-324.32216
155.38201	-8.01375	-324.50631
155.48201	-8.01969	-324.71517
155.58201	-8.02750	-325.06016
155.68201	-8.03125	-325.20121
155.78201	-8.03531	-325.33109
155.88201	-8.04047	-325.50743
155.98201	-8.04625	-325.72049
156.08201	-8.05281	-326.00725
156.18201	-8.05672	-326.14526
156.28201	-8.06062	-326.25592
156.38201	-8.06547	-326.41473
156.48201	-8.07094	-326.63003
156.58201	-8.07734	-326.85894
156.68201	-8.08469	-327.20214
156.78201	-8.08812	-327.32204
156.88201	-8.09188	-327.42012
156.98201	-8.09641	-327.57095
157.08201	-8.10203	-327.77375
157.18201	-8.10937	-328.07609
157.28201	-8.11375	-328.25828
157.38201	-8.11766	-328.38026
157.48201	-8.12234	-328.53055
157.58201	-8.12781	-328.72283
157.68201	-8.13406	-328.95181
157.78201	-8.14094	-329.25466
157.88201	-8.14437	-329.37253
157.98201	-8.14828	-329.48831
158.08201	-8.15328	-329.65490
158.18201	-8.15906	-329.86602
158.28201	-8.16688	-330.16652
158.38201	-8.17141	-330.38774
158.48201	-8.17500	-330.47837
158.58201	-8.17906	-330.60569
158.68201	-8.18391	-330.76289
158.78201	-8.18938	-330.96573
158.88201	-8.19734	-331.27838
158.98201	-8.20141	-331.46846
159.08201	-8.20547	-331.57700
159.18201	-8.21031	-331.73284
159.28201	-8.21578	-331.92888
159.38201	-8.22344	-332.21778
159.48201	-8.22781	-332.42458
159.58201	-8.23156	-332.53127
159.68201	-8.23625	-332.67909
159.78201	-8.24125	-332.85776
159.88201	-8.24719	-333.07084
159.98201	-8.25453	-333.38067
160.08201	-8.25812	-333.50796
160.18201	-8.26188	-333.62189
160.28201	-8.26672	-333.77239
160.38201	-8.27266	-333.98721
160.48201	-8.28031	-334.30284
160.58201	-8.28438	-334.47197
160.68201	-8.28828	-334.57503
160.78201	-8.29281	-334.72407
160.88201	-8.29781	-334.89734
160.98201	-8.30313	-335.08071
161.08201	-8.31094	-335.38085
161.18201	-8.31516	-335.56390
161.28201	-8.31906	-335.67625
161.38201	-8.32406	-335.83179
161.48201	-8.33000	-336.05281
161.58201	-8.33719	-336.36770
161.68201	-8.34078	-336.48965
161.78201	-8.34469	-336.59369
161.88201	-8.34937	-336.75554
161.98201	-8.35438	-336.93236
162.08201	-8.36000	-337.13850
162.18201	-8.36781	-337.44976
162.28201	-8.37172	-337.61680
162.38201	-8.37578	-337.71729
162.48201	-8.38078	-337.88207
162.58201	-8.38656	-338.09310
162.68201	-8.39375	-338.40570
162.78201	-8.39797	-338.56606
162.88201	-8.40203	-338.67487
162.98201	-8.40672	-338.83485
163.08201	-8.41156	-339.02344
163.18201	-8.41813	-339.25509
163.28201	-8.42469	-339.56870
163.38201	-8.42781	-339.65605
163.48201	-8.43188	-339.76325
163.58201	-8.43672	-339.92237
163.68201	-8.44234	-340.12324
163.78201	-8.44984	-340.43169
163.88201	-8.45469	-340.62594
163.98201	-8.45859	-340.74041
164.08201	-8.46281	-340.87560
164.18201	-8.46766	-341.01290
164.28201	-8.47313	-341.21248
164.38201	-8.48000	-341.47972
164.48201	-8.48484	-341.68804
164.58201	-8.48891	-341.79112
164.68201	-8.49344	-341.92917
164.78201	-8.49891	-342.10089
164.88201	-8.50625	-342.37397
164.98201	-8.51062	-342.55838
165.08201	-8.51453	-342.66505
165.18201	-8.51906	-342.80354
165.28201	-8.52406	-342.96045
165.38201	-8.53000	-343.16596
165.48201	-8.53734	-343.44727
165.58201	-8.54234	-343.63973
165.68201	-8.54578	-343.72094
165.78201	-8.55031	-343.84337
165.88201	-8.55531	-343.98767
165.98201	-8.56281	-344.24961
166.08201	-8.56734	-344.44499
166.18201	-8.57141	-344.54554
166.28201	-8.57625	-344.68567
166.38201	-8.58187	-344.86526
166.48201	-8.58781	-345.08541
166.58201	-8.59516	-345.35155
166.68201	-8.59859	-345.47743
166.78201	-8.60234	-345.55131
166.88201	-8.60703	-345.67213
166.98201	-8.61266	-345.86102
167.08201	-8.62078	-346.15862
167.18201	-8.62500	-346.32224
167.28201	-8.62875	-346.41346
167.38201	-8.63328	-346.53306
167.48201	-8.63844	-346.69858
167.58201	-8.64375	-346.87927
167.68201	-8.65172	-347.16976
167.78201	-8.65563	-347.32133
167.88201	-8.65937	-347.40230
167.98201	-8.66406	-347.53197
168.08201	-8.66953	-347.70384
168.18201	-8.67609	-347.92420
168.28201	-8.68062	-348.09330
168.38201	-8.68469	-348.19153
168.48201	-8.68922	-348.32764
168.58201	-8.69391	-348.44586
168.68201	-8.69938	-348.62155
168.78201	-8.70781	-348.90872
168.88201	-8.71172	-349.07213
168.98201	-8.71531	-349.13301
169.08201	-8.71984	-349.23330
169.18201	-8.72531	-349.38654
169.28201	-8.73375	-349.65673
169.38201	-8.73875	-349.88612
169.48201	-8.74266	-349.96742
169.58201	-8.74734	-350.08535
169.68201	-8.75297	-350.25296
169.78201	-8.75969	-350.45719
169.88201	-8.76609	-350.74189
169.98201	-8.76906	-350.79932
170.08201	-8.77281	-350.86837
170.18201	-8.77766	-350.99941
170.28201	-8.78344	-351.18794
170.38201	-8.79109	-351.45441
170.48201	-8.79547	-351.64300
170.58201	-8.79875	-351.69950
170.68201	-8.80328	-351.80107
170.78201	-8.80828	-351.95968
170.88201	-8.81453	-352.15926
170.98201	-8.82313	-352.50363
171.08201	-8.82641	-352.60558
171.18201	-8.83016	-352.67329
171.28201	-8.83484	-352.79471
171.38201	-8.84016	-352.95263
171.48201	-8.84734	-353.19611
171.58201	-8.85203	-353.38348
171.68201	-8.85563	-353.44964
171.78201	-8.86000	-353.56149
171.88201	-8.86500	-353.70570
171.98201	-8.87031	-353.86938
172.08201	-8.87797	-354.12246
172.18201	-8.88250	-354.31081
172.28201	-8.88641	-354.38010
172.38201	-8.89125	-354.51260
172.48201	-8.89719	-354.69896
172.58201	-8.90500	-354.99248
172.68201	-8.90922	-355.14987
172.78201	-8.91281	-355.19654
172.88201	-8.91750	-355.32245
172.98201	-8.92266	-355.47662
173.08201	-8.92812	-355.64607
173.18201	-8.93531	-355.90670
173.28201	-8.93891	-356.01163
173.38201	-8.94266	-356.07421
173.48201	-8.94734	-356.19354
173.58201	-8.95297	-356.35704
173.68201	-8.96078	-356.63247
173.78201	-8.96531	-356.81146
173.88201	-8.96891	-356.87298
173.98201	-8.97344	-356.97380
174.08201	-8.97844	-357.11363
174.18201	-8.98406	-357.28437
174.28201	-8.99156	-357.54371
174.38201	-8.99594	-357.70044
174.48201	-8.99969	-357.76049
174.58201	-9.00437	-357.86408
174.68201	-9.00953	-358.00150
174.78201	-9.01656	-358.22418
174.88201	-9.02188	-358.41882
174.98201	-9.02562	-358.48907
175.08201	-9.03016	-358.58291
175.18201	-9.03547	-358.73210
175.28201	-9.04141	-358.91187
175.38201	-9.04875	-359.16433
175.48201	-9.05281	-359.29596
175.58201	-9.05656	-359.34401
175.68201	-9.06125	-359.44530
175.78201	-9.06672	-359.60427
175.88201	-9.07469	-359.87076
175.98201	-9.07891	-360.01438
176.08201	-9.08281	-360.07831
176.18201	-9.08688	-360.15999
176.28201	-9.09125	-360.25199
176.38201	-9.09656	-360.39793
176.48201	-9.10391	-360.62214
176.58201	-9.11000	-360.87215
176.68201	-9.11375	-360.92886
176.78201	-9.11828	-361.01472
176.88201	-9.12375	-361.17145
176.98201	-9.13078	-361.38722
177.08201	-9.13516	-361.51350
177.18201	-9.13891	-361.56881
177.28201	-9.14313	-361.64200
177.38201	-9.14797	-361.75936
177.48201	-9.15359	-361.90507
177.58201	-9.16094	-362.12951
177.68201	-9.16766	-362.41758
177.78201	-9.17078	-362.42953
177.88201	-9.17516	-362.50255
177.98201	-9.18062	-362.63528
178.08201	-9.18875	-362.91081
178.18201	-9.19281	-363.05279
178.28201	-9.19625	-363.08980
178.38201	-9.20063	-363.16723
178.48201	-9.20578	-363.29916
178.58201	-9.21188	-363.47875
178.68201	-9.22094	-363.82371
178.78201	-9.22469	-363.99046
178.88201	-9.22781	-363.98420
178.98201	-9.23219	-364.06660
179.08201	-9.23766	-364.21335
179.18201	-9.24453	-364.43591
179.28201	-9.24922	-364.58144
179.38201	-9.25344	-364.65558
179.48201	-9.25781	-364.75876
179.58201	-9.26297	-364.89490
179.68201	-9.26875	-365.05607
179.78201	-9.27625	-365.34286
179.88201	-9.27984	-365.42663
179.98201	-9.28359	-365.47571
180.08201	-9.28844	-365.57847
180.18201	-9.29375	-365.72197
180.28201	-9.30062	-365.93810
180.38201	-9.30547	-366.10788
180.48201	-9.30938	-366.16424
180.58201	-9.31391	-366.25418
180.68201	-9.31875	-366.37676
180.78201	-9.32406	-366.51713
180.88201	-9.33078	-366.71832
180.98201	-9.33594	-366.89135
181.08201	-9.33969	-366.92813
181.18201	-9.34422	-367.01107
181.28201	-9.34953	-367.14256
181.38201	-9.35687	-367.33338
181.48201	-9.36250	-367.57100
181.58201	-9.36656	-367.61746
181.68201	-9.37094	-367.69548
181.78201	-9.37594	-367.78998
181.88201	-9.38141	-367.92690
181.98201	-9.38828	-368.14857
182.08201	-9.39312	-368.27537
182.18201	-9.39703	-368.31188
182.28201	-9.40172	-368.39712
182.38201	-9.40719	-368.52685
182.48201	-9.41359	-368.69934
182.58201	-9.41922	-368.89774
182.68201	-9.42266	-368.91547
182.78201	-9.42672	-368.96232
182.88201	-9.43156	-369.05447
182.98201	-9.43719	-369.19302
183.08201	-9.44516	-369.43078
183.18201	-9.45063	-369.63019
183.28201	-9.45422	-369.64735
183.38201	-9.45891	-369.72222
183.48201	-9.46422	-369.83931
183.58201	-9.47109	-370.00996
183.68201	-9.47687	-370.24105
183.78201	-9.48031	-370.25848
183.88201	-9.48469	-370.31913
183.98201	-9.48969	-370.41938
184.08201	-9.49500	-370.55561
184.18201	-9.50266	-370.79269
184.28201	-9.50703	-370.92099
184.38201	-9.51047	-370.93118
184.48201	-9.51500	-370.99522
184.58201	-9.52016	-371.09885
184.68201	-9.52625	-371.25239
184.78201	-9.53203	-371.44288
184.88201	-9.53594	-371.47707
184.98201	-9.54031	-371.53828
185.08201	-9.54531	-371.62498
185.18201	-9.55031	-371.73352
185.28201	-9.55734	-371.90703
185.38201	-9.56359	-372.12759
185.48201	-9.56734	-372.15284
185.58201	-9.57188	-372.20871
185.68201	-9.57719	-372.30867
185.78201	-9.58531	-372.52730
185.88201	-9.58984	-372.68001
185.98201	-9.59328	-372.68865
186.08201	-9.59797	-372.74918
186.18201	-9.60359	-372.87918
186.28201	-9.60984	-373.04267
186.38201	-9.61828	-373.35548
186.48201	-9.62109	-373.38156
186.58201	-9.62422	-373.34099
186.68201	-9.62859	-373.40325
186.78201	-9.63344	-373.49579
186.88201	-9.64063	-373.66542
186.98201	-9.64641	-373.89460
187.08201	-9.65031	-373.93311
187.18201	-9.65453	-373.98723
187.28201	-9.65938	-374.07640
187.38201	-9.66500	-374.20779
187.48201	-9.67297	-374.43674
187.58201	-9.67766	-374.59219
187.68201	-9.68109	-374.58116
187.78201	-9.68563	-374.64237
187.88201	-9.69031	-374.72826
187.98201	-9.69734	-374.89337
188.08201	-9.70297	-375.10812
188.18201	-9.70703	-375.13950
188.28201	-9.71141	-375.19524
188.38201	-9.71594	-375.26199
188.48201	-9.72125	-375.37706
188.58201	-9.72813	-375.56440
188.68201	-9.73438	-375.78714
188.78201	-9.73781	-375.76941
188.88201	-9.74234	-375.81861
188.98201	-9.74797	-375.94399
189.08201	-9.75594	-376.16417
189.18201	-9.76000	-376.26898
189.28201	-9.76344	-376.25423
189.38201	-9.76766	-376.29190
189.48201	-9.77266	-376.37559
189.58201	-9.77813	-376.49131
189.68201	-9.78516	-376.66410
189.78201	-9.79156	-376.88941
189.88201	-9.79484	-376.85707
189.98201	-9.79891	-376.86840
190.08201	-9.80406	-376.95026
190.18201	-9.81125	-377.11614
190.28201	-9.81688	-377.31028
190.38201	-9.82031	-377.29290
190.48201	-9.82469	-377.33942
190.58201	-9.82969	-377.42162
190.68201	-9.83547	-377.54768
190.78201	-9.84234	-377.73937
190.88201	-9.84766	-377.89789
190.98201	-9.85125	-377.87607
191.08201	-9.85594	-377.94447
191.18201	-9.86141	-378.05429
191.28201	-9.86891	-378.26708
191.38201	-9.87391	-378.42348
191.48201	-9.87734	-378.41189
191.58201	-9.88156	-378.45218
191.68201	-9.88625	-378.53703
191.78201	-9.89172	-378.65171
191.88201	-9.89938	-378.86676
191.98201	-9.90453	-379.04394
192.08201	-9.90812	-379.02144
192.18201	-9.91266	-379.08164
192.28201	-9.91828	-379.20892
192.38201	-9.92516	-379.38151
192.48201	-9.93000	-379.52849
192.58201	-9.93375	-379.52197
192.68201	-9.93797	-379.56822
192.78201	-9.94281	-379.65730
192.88201	-9.94828	-379.77308
192.98201	-9.95578	-379.97934
193.08201	-9.96109	-380.15556
193.18201	-9.96469	-380.13536
193.28201	-9.96891	-380.16659
193.38201	-9.97406	-380.26723
193.48201	-9.98125	-380.42718
193.58201	-9.98719	-380.64992
193.68201	-9.99078	-380.65714
193.78201	-9.99516	-380.69260
193.88201	-10.00031	-380.77301
193.98201	-10.00594	-380.90649
194.08201	-10.01281	-381.08942
194.18201	-10.01828	-381.25816
194.28201	-10.02188	-381.24707
194.38201	-10.02672	-381.31157
194.48201	-10.03219	-381.43301
194.58201	-10.03906	-381.61477
194.68201	-10.04453	-381.79311
194.78201	-10.04797	-381.77055
194.88201	-10.05188	-381.78900
194.98201	-10.05641	-381.84878
195.08201	-10.06172	-381.97067
195.18201	-10.06937	-382.16591
195.28201	-10.07563	-382.41801
195.38201	-10.07922	-382.40987
195.48201	-10.08406	-382.47937
195.58201	-10.08938	-382.58708
195.68201	-10.09563	-382.74336
195.78201	-10.10063	-382.87762
195.88201	-10.10422	-382.87926
195.98201	-10.10859	-382.91767
196.08201	-10.11344	-383.00717
196.18201	-10.11875	-383.12733
196.28201	-10.12594	-383.32355
196.38201	-10.13219	-383.55285
196.48201	-10.13578	-383.52862
196.58201	-10.14000	-383.55741
196.68201	-10.14484	-383.63633
196.78201	-10.15094	-383.78495
196.88201	-10.15641	-383.95089
196.98201	-10.16047	-383.97872
197.08201	-10.16500	-384.03040
197.18201	-10.17000	-384.10994
197.28201	-10.17562	-384.23485
197.38201	-10.18234	-384.40996
197.48201	-10.18750	-384.55603
197.58201	-10.19125	-384.54220
197.68201	-10.19578	-384.59319
197.78201	-10.20125	-384.69386
197.88201	-10.20813	-384.85575
197.98201	-10.21391	-385.04341
198.08201	-10.21797	-385.05551
198.18201	-10.22219	-385.08517
198.28201	-10.22672	-385.13678
198.38201	-10.23203	-385.24085
198.48201	-10.23828	-385.38823
198.58201	-10.24438	-385.58626
198.68201	-10.24813	-385.58415
198.78201	-10.25250	-385.61213
198.88201	-10.25734	-385.67114
198.98201	-10.26359	-385.79154
199.08201	-10.26953	-385.96144
199.18201	-10.27391	-386.00507
199.28201	-10.27828	-386.02391
199.38201	-10.28297	-386.08804
199.48201	-10.28875	-386.19381
199.58201	-10.29656	-386.38520
199.68201	-10.30281	-386.61945
[truncated: 5,785 more rows]
