# Supplementary material for: Strengthening of 3D Printed Fused Deposition Manufactured Parts Using the Fill Compositing Technique
Source: PLoS One. 2015 Apr 16;10(4):e0122915. doi: 10.1371/journal.pone.0122915 (PMC4400136; doi:10.1371/journal.pone.0122915)
Supplement: S1 File — This is the raw data and information on all the samples presented in this manuscript. (ZIP) [file pone.0122915.s001.zip › Specimen_RawData_70.csv]

Time	Extension	Load
(sec)	(mm)	(N)
0.00000	0.00062	-0.11220
0.10000	0.00000	-0.11171
0.20000	-0.00328	-0.11403
0.30000	-0.01297	-0.11414
0.40000	-0.02031	-0.11247
0.50000	-0.02500	-0.12125
0.60000	-0.02984	-0.12340
0.70000	-0.03547	-0.11881
0.80000	-0.04172	-0.12610
0.90000	-0.04641	-0.11431
1.00000	-0.05062	-0.11274
1.10000	-0.05500	-0.11673
1.20000	-0.06047	-0.11771
1.30000	-0.06719	-0.10904
1.40000	-0.07281	-0.11138
1.50000	-0.07672	-0.12122
1.60000	-0.08156	-0.11989
1.70000	-0.08687	-0.11818
1.80000	-0.09281	-0.11142
1.90000	-0.09922	-0.11173
2.00000	-0.10359	-0.11291
2.10000	-0.10766	-0.11853
2.20000	-0.11203	-0.11801
2.30000	-0.11688	-0.11533
2.40000	-0.12313	-0.11288
2.50000	-0.13016	-0.10788
2.60000	-0.13406	-0.11069
2.70000	-0.13844	-0.11272
2.80000	-0.14359	-0.11160
2.90000	-0.14969	-0.11003
3.00000	-0.15594	-0.11916
3.10000	-0.16000	-0.11800
3.20000	-0.16438	-0.11000
3.30000	-0.16906	-0.11239
3.40000	-0.17453	-0.11291
3.50000	-0.18125	-0.11716
3.60000	-0.18734	-0.10639
3.70000	-0.19109	-0.11177
3.80000	-0.19563	-0.11776
3.90000	-0.20062	-0.10996
4.00000	-0.20688	-0.11162
4.10000	-0.21266	-0.10887
4.20000	-0.21672	-0.11628
4.30000	-0.22094	-0.11383
4.40000	-0.22563	-0.10804
4.50000	-0.23094	-0.11226
4.60000	-0.23750	-0.11891
4.70000	-0.24391	-0.10896
4.80000	-0.24781	-0.10409
4.90000	-0.25234	-0.10537
5.00000	-0.25750	-0.11141
5.10000	-0.26344	-0.10927
5.20000	-0.26938	-0.10899
5.30000	-0.27344	-0.10524
5.40000	-0.27750	-0.11393
5.50000	-0.28203	-0.10893
5.60000	-0.28750	-0.10541
5.70000	-0.29391	-0.10570
5.80000	-0.30016	-0.10869
5.90000	-0.30359	-0.11582
6.00000	-0.30781	-0.10780
6.10000	-0.31250	-0.11713
6.20000	-0.31781	-0.10774
6.30000	-0.32453	-0.10894
6.40000	-0.32938	-0.10739
6.50000	-0.33422	-0.11510
6.60000	-0.33953	-0.11609
6.70000	-0.34563	-0.11140
6.80000	-0.35406	-0.10604
6.90000	-0.35891	-0.11603
7.00000	-0.36156	-0.11610
7.10000	-0.36594	-0.10771
7.20000	-0.37094	-0.11399
7.30000	-0.37719	-0.11044
7.40000	-0.38344	-0.10390
7.50000	-0.38719	-0.11145
7.60000	-0.39141	-0.10778
7.70000	-0.39625	-0.10392
7.80000	-0.40141	-0.11645
7.90000	-0.40734	-0.25001
8.00000	-0.41500	-0.48218
8.10000	-0.41844	-0.61872
8.20000	-0.42297	-0.74463
8.30000	-0.42781	-0.90608
8.40000	-0.43375	-1.10047
8.50000	-0.43984	-1.31119
8.60000	-0.44391	-1.46389
8.70000	-0.44813	-1.60852
8.80000	-0.45297	-1.78463
8.90000	-0.45812	-1.96032
9.00000	-0.46438	-2.16605
9.10000	-0.47125	-2.42568
9.20000	-0.47469	-2.55984
9.30000	-0.47891	-2.70978
9.40000	-0.48406	-2.88463
9.50000	-0.49031	-3.09789
9.60000	-0.49688	-3.36585
9.70000	-0.50094	-3.53280
9.80000	-0.50516	-3.68101
9.90000	-0.50969	-3.85897
10.00000	-0.51469	-4.03490
10.10000	-0.52047	-4.24941
10.20000	-0.52719	-4.51848
10.30000	-0.53109	-4.68350
10.40000	-0.53578	-4.85163
10.50000	-0.54109	-5.06431
10.60000	-0.54828	-5.32958
10.70000	-0.55406	-5.60373
10.80000	-0.55766	-5.75032
10.90000	-0.56188	-5.91624
11.00000	-0.56672	-6.10302
11.10000	-0.57188	-6.30977
11.20000	-0.57828	-6.54837
11.30000	-0.58406	-6.83071
11.40000	-0.58797	-6.98154
11.50000	-0.59219	-7.15610
11.60000	-0.59734	-7.35663
11.70000	-0.60375	-7.60566
11.80000	-0.61047	-7.91029
11.90000	-0.61422	-8.07204
12.00000	-0.61844	-8.23223
12.10000	-0.62344	-8.43127
12.20000	-0.62859	-8.65122
12.30000	-0.63484	-8.88739
12.40000	-0.64109	-9.17993
12.50000	-0.64500	-9.35213
12.60000	-0.64938	-9.51869
12.70000	-0.65406	-9.71620
12.80000	-0.66000	-9.95177
12.90000	-0.66703	-10.24955
13.00000	-0.67141	-10.45084
13.10000	-0.67547	-10.61571
13.20000	-0.67969	-10.78713
13.30000	-0.68469	-10.98829
13.40000	-0.69016	-11.20936
13.50000	-0.69703	-11.50265
13.60000	-0.70141	-11.70222
13.70000	-0.70609	-11.88730
13.80000	-0.71141	-12.10270
13.90000	-0.71750	-12.34225
14.00000	-0.72391	-12.62450
14.10000	-0.72781	-12.79582
14.20000	-0.73188	-12.97116
14.30000	-0.73656	-13.15924
14.40000	-0.74172	-13.38109
14.50000	-0.74797	-13.61755
14.60000	-0.75516	-13.94513
14.70000	-0.75875	-14.10047
14.80000	-0.76281	-14.27092
14.90000	-0.76781	-14.47157
15.00000	-0.77406	-14.71360
15.10000	-0.78078	-15.03435
15.20000	-0.78469	-15.20575
15.30000	-0.78875	-15.36739
15.40000	-0.79359	-15.57225
15.50000	-0.79938	-15.80365
15.60000	-0.80656	-16.08201
15.70000	-0.81281	-16.40661
15.80000	-0.81609	-16.55176
15.90000	-0.82031	-16.74500
16.00000	-0.82563	-16.96181
16.10000	-0.83203	-17.23596
16.20000	-0.83781	-17.52148
16.30000	-0.84156	-17.68913
16.40000	-0.84547	-17.85916
16.50000	-0.85016	-18.07244
16.60000	-0.85547	-18.30443
16.70000	-0.86219	-18.57495
16.80000	-0.86828	-18.89182
16.90000	-0.87203	-19.05422
17.00000	-0.87625	-19.24301
17.10000	-0.88141	-19.45965
17.20000	-0.88719	-19.71532
17.30000	-0.89313	-19.98865
17.40000	-0.89812	-20.21283
17.50000	-0.90250	-20.41942
17.60000	-0.90703	-20.60758
17.70000	-0.91203	-20.83559
17.80000	-0.91781	-21.08797
17.90000	-0.92453	-21.39840
18.00000	-0.92844	-21.58441
18.10000	-0.93250	-21.75455
18.20000	-0.93719	-21.95871
18.30000	-0.94281	-22.20252
18.40000	-0.94891	-22.46489
18.50000	-0.95375	-22.68315
18.60000	-0.95844	-22.88411
18.70000	-0.96313	-23.08360
18.80000	-0.96828	-23.30185
18.90000	-0.97422	-23.55411
19.00000	-0.98141	-23.85699
19.10000	-0.98563	-24.06081
19.20000	-0.98969	-24.23288
19.30000	-0.99437	-24.42749
19.40000	-1.00016	-24.66359
19.50000	-1.00656	-24.94245
19.60000	-1.01109	-25.13830
19.70000	-1.01563	-25.33363
19.80000	-1.02031	-25.53673
19.90000	-1.02547	-25.74429
20.00000	-1.03078	-25.97175
20.10000	-1.03781	-26.25516
20.20000	-1.04250	-26.47736
20.30000	-1.04641	-26.64036
20.40000	-1.05078	-26.81410
20.50000	-1.05625	-27.03647
20.60000	-1.06406	-27.35478
20.70000	-1.06891	-27.59866
20.80000	-1.07281	-27.74901
20.90000	-1.07719	-27.94686
21.00000	-1.08234	-28.15551
21.10000	-1.08828	-28.39377
21.20000	-1.09516	-28.70183
21.30000	-1.09891	-28.87112
21.40000	-1.10328	-29.05120
21.50000	-1.10828	-29.26803
21.60000	-1.11359	-29.48498
21.70000	-1.12000	-29.76165
21.80000	-1.12438	-29.95703
21.90000	-1.12859	-30.12283
22.00000	-1.13281	-30.30224
22.10000	-1.13781	-30.49909
22.20000	-1.14359	-30.73943
22.30000	-1.15078	-31.02931
22.40000	-1.15484	-31.21644
22.50000	-1.15906	-31.37873
22.60000	-1.16406	-31.56939
22.70000	-1.16984	-31.80497
22.80000	-1.17781	-32.13765
22.90000	-1.18234	-32.34392
23.00000	-1.18656	-32.50312
23.10000	-1.19156	-32.71633
23.20000	-1.19672	-32.94197
23.30000	-1.20359	-33.20063
23.40000	-1.21031	-33.54469
23.50000	-1.21297	-33.63385
23.60000	-1.21688	-33.79770
23.70000	-1.22172	-34.01761
23.80000	-1.22766	-34.25603
23.90000	-1.23531	-34.59267
24.00000	-1.23891	-34.75634
24.10000	-1.24266	-34.90748
24.20000	-1.24750	-35.10832
24.30000	-1.25281	-35.33752
24.40000	-1.25859	-35.57550
24.50000	-1.26594	-35.91187
24.60000	-1.26953	-36.07922
24.70000	-1.27375	-36.25491
24.80000	-1.27875	-36.46977
24.90000	-1.28500	-36.73409
25.00000	-1.29172	-37.02874
25.10000	-1.29578	-37.23393
25.20000	-1.29937	-37.36850
25.30000	-1.30359	-37.55420
25.40000	-1.30875	-37.77131
25.50000	-1.31469	-38.02186
25.60000	-1.32266	-38.38415
25.70000	-1.32641	-38.55526
25.80000	-1.33047	-38.72683
25.90000	-1.33531	-38.94591
26.00000	-1.34094	-39.18222
26.10000	-1.34766	-39.47476
26.20000	-1.35219	-39.69529
26.30000	-1.35625	-39.86159
26.40000	-1.36094	-40.06482
26.50000	-1.36625	-40.29659
26.60000	-1.37203	-40.54751
26.70000	-1.37953	-40.87496
26.80000	-1.38328	-41.05258
26.90000	-1.38703	-41.20516
27.00000	-1.39187	-41.42091
27.10000	-1.39766	-41.67112
27.20000	-1.40484	-41.99188
27.30000	-1.40937	-42.19949
27.40000	-1.41328	-42.37564
27.50000	-1.41797	-42.57754
27.60000	-1.42297	-42.79174
27.70000	-1.42844	-43.04099
27.80000	-1.43563	-43.36270
27.90000	-1.43953	-43.53479
28.00000	-1.44391	-43.71421
28.10000	-1.44875	-43.92616
28.20000	-1.45469	-44.17579
28.30000	-1.46156	-44.49942
28.40000	-1.46578	-44.68341
28.50000	-1.46984	-44.85781
28.60000	-1.47438	-45.05693
28.70000	-1.47953	-45.27798
28.80000	-1.48547	-45.53696
28.90000	-1.49250	-45.86600
29.00000	-1.49656	-46.04876
29.10000	-1.50063	-46.22135
29.20000	-1.50578	-46.44859
29.30000	-1.51125	-46.68960
29.40000	-1.51734	-46.96728
29.50000	-1.52188	-47.17010
29.60000	-1.52609	-47.34595
29.70000	-1.53047	-47.53521
29.80000	-1.53547	-47.75454
29.90000	-1.54125	-48.00854
30.00000	-1.54906	-48.34318
30.10000	-1.55328	-48.55264
30.20000	-1.55734	-48.71862
30.30000	-1.56219	-48.92442
30.40000	-1.56781	-49.18607
30.50000	-1.57453	-49.48196
30.60000	-1.57906	-49.68411
30.70000	-1.58328	-49.86823
30.80000	-1.58781	-50.06393
30.90000	-1.59266	-50.26808
31.00000	-1.59797	-50.49741
31.10000	-1.60484	-50.79640
31.20000	-1.60984	-51.03903
31.30000	-1.61406	-51.20340
31.40000	-1.61922	-51.42886
31.50000	-1.62563	-51.70581
31.60000	-1.63281	-52.04349
31.70000	-1.63641	-52.20497
31.80000	-1.64031	-52.36288
31.90000	-1.64500	-52.57051
32.00000	-1.65016	-52.80823
32.10000	-1.65578	-53.05403
32.20000	-1.66188	-53.33626
32.30000	-1.66656	-53.54732
32.40000	-1.67078	-53.73725
32.50000	-1.67547	-53.94043
32.60000	-1.68141	-54.19679
32.70000	-1.68938	-54.56271
32.80000	-1.69391	-54.79809
32.90000	-1.69750	-54.94875
33.00000	-1.70188	-55.14882
33.10000	-1.70719	-55.39291
33.20000	-1.71250	-55.64070
33.30000	-1.71859	-55.91893
33.40000	-1.72266	-56.11186
33.50000	-1.72687	-56.28948
33.60000	-1.73172	-56.51179
33.70000	-1.73781	-56.76725
33.80000	-1.74563	-57.13243
33.90000	-1.75000	-57.35133
34.00000	-1.75406	-57.52089
34.10000	-1.75859	-57.73320
34.20000	-1.76328	-57.94528
34.30000	-1.76859	-58.18271
34.40000	-1.77547	-58.48856
34.50000	-1.77969	-58.69884
34.60000	-1.78375	-58.87145
34.70000	-1.78844	-59.07639
34.80000	-1.79422	-59.32797
34.90000	-1.80109	-59.63851
35.00000	-1.80625	-59.89009
35.10000	-1.81047	-60.06502
35.20000	-1.81531	-60.27938
35.30000	-1.82031	-60.50854
35.40000	-1.82562	-60.74646
35.50000	-1.83203	-61.03221
35.60000	-1.83656	-61.23916
35.70000	-1.84062	-61.40719
35.80000	-1.84547	-61.62648
35.90000	-1.85063	-61.86001
36.00000	-1.85719	-62.12800
36.10000	-1.86234	-62.37889
36.20000	-1.86656	-62.55097
36.30000	-1.87109	-62.73682
36.40000	-1.87625	-62.95898
36.50000	-1.88219	-63.20902
36.60000	-1.88969	-63.54636
36.70000	-1.89375	-63.74846
36.80000	-1.89781	-63.89102
36.90000	-1.90250	-64.10699
37.00000	-1.90828	-64.34886
37.10000	-1.91547	-64.66354
37.20000	-1.92031	-64.90769
37.30000	-1.92406	-65.06250
37.40000	-1.92828	-65.24172
37.50000	-1.93297	-65.44591
37.60000	-1.93859	-65.69383
37.70000	-1.94547	-65.99603
37.80000	-1.95016	-66.20736
37.90000	-1.95438	-66.38318
38.00000	-1.95906	-66.58497
38.10000	-1.96422	-66.80582
38.20000	-1.97031	-67.06521
38.30000	-1.97563	-67.30364
38.40000	-1.97984	-67.47236
38.50000	-1.98453	-67.66192
38.60000	-1.98953	-67.87667
38.70000	-1.99500	-68.10444
38.80000	-2.00281	-68.41365
38.90000	-2.00766	-68.66432
39.00000	-2.01125	-68.79192
39.10000	-2.01563	-68.97552
39.20000	-2.02094	-69.19706
39.30000	-2.02828	-69.48633
39.40000	-2.03391	-69.76546
39.50000	-2.03812	-69.93779
39.60000	-2.04312	-70.14010
39.70000	-2.04859	-70.38391
39.80000	-2.05422	-70.62163
39.90000	-2.06141	-70.96139
40.00000	-2.06453	-71.10880
40.10000	-2.06844	-71.26487
40.20000	-2.07297	-71.46108
40.30000	-2.07859	-71.69964
40.40000	-2.08562	-72.03311
40.50000	-2.08984	-72.22848
40.60000	-2.09359	-72.38455
40.70000	-2.09828	-72.56831
40.80000	-2.10344	-72.81316
40.90000	-2.10984	-73.08658
41.00000	-2.11750	-73.43746
41.10000	-2.12109	-73.60540
41.20000	-2.12484	-73.75070
41.30000	-2.12969	-73.96272
41.40000	-2.13516	-74.20774
41.50000	-2.14234	-74.52782
41.60000	-2.14750	-74.78204
41.70000	-2.15109	-74.92816
41.80000	-2.15531	-75.10787
41.90000	-2.16000	-75.31843
42.00000	-2.16531	-75.54229
42.10000	-2.17250	-75.84498
42.20000	-2.17719	-76.07485
42.30000	-2.18109	-76.21410
42.40000	-2.18594	-76.46481
42.50000	-2.19156	-76.72200
42.60000	-2.19891	-77.01815
42.70000	-2.20375	-77.22901
42.80000	-2.20766	-77.39907
42.90000	-2.21203	-77.59383
43.00000	-2.21688	-77.79849
43.10000	-2.22234	-78.02963
43.20000	-2.22891	-78.33294
43.30000	-2.23438	-78.60166
43.40000	-2.23828	-78.74145
43.50000	-2.24297	-78.92905
43.60000	-2.24844	-79.16895
43.70000	-2.25578	-79.48176
43.80000	-2.26047	-79.72451
43.90000	-2.26422	-79.87101
44.00000	-2.26859	-80.05098
44.10000	-2.27375	-80.28316
44.20000	-2.27922	-80.52597
44.30000	-2.28578	-80.80154
44.40000	-2.29141	-81.07857
44.50000	-2.29531	-81.23507
44.60000	-2.29984	-81.41699
44.70000	-2.30516	-81.64822
44.80000	-2.31203	-81.94466
44.90000	-2.31719	-82.20928
45.00000	-2.32109	-82.35287
45.10000	-2.32563	-82.54847
45.20000	-2.33078	-82.77281
45.30000	-2.33641	-83.03189
45.40000	-2.34328	-83.33179
45.50000	-2.34781	-83.54769
45.60000	-2.35156	-83.69038
45.70000	-2.35625	-83.88887
45.80000	-2.36203	-84.14876
45.90000	-2.36875	-84.44396
46.00000	-2.37344	-84.66642
46.10000	-2.37766	-84.83153
46.20000	-2.38203	-85.00517
46.30000	-2.38687	-85.22139
46.40000	-2.39234	-85.46344
46.50000	-2.40031	-85.78945
46.60000	-2.40500	-86.04460
46.70000	-2.40891	-86.18651
46.80000	-2.41359	-86.38346
46.90000	-2.41922	-86.62260
47.00000	-2.42562	-86.92034
47.10000	-2.43031	-87.13564
47.20000	-2.43437	-87.29979
47.30000	-2.43906	-87.49838
47.40000	-2.44406	-87.71681
47.50000	-2.45000	-87.97352
47.60000	-2.45781	-88.33064
47.70000	-2.46188	-88.53389
47.80000	-2.46578	-88.68706
47.90000	-2.47047	-88.89030
48.00000	-2.47594	-89.13738
48.10000	-2.48281	-89.43163
48.20000	-2.48750	-89.67932
48.30000	-2.49125	-89.83017
48.40000	-2.49563	-90.00815
48.50000	-2.50109	-90.24762
48.60000	-2.50781	-90.55126
48.70000	-2.51578	-90.93791
48.80000	-2.51922	-91.11731
48.90000	-2.52313	-91.28439
49.00000	-2.52781	-91.50738
49.10000	-2.53297	-91.74021
49.20000	-2.53859	-91.98793
49.30000	-2.54328	-92.22497
49.40000	-2.54766	-92.41065
49.50000	-2.55203	-92.60741
49.60000	-2.55703	-92.82538
49.70000	-2.56312	-93.10384
49.80000	-2.57063	-93.43950
49.90000	-2.57531	-93.69856
50.00000	-2.57906	-93.84637
50.10000	-2.58359	-94.03554
50.20000	-2.58922	-94.28620
50.30000	-2.59563	-94.57969
50.40000	-2.60031	-94.82075
50.50000	-2.60422	-94.99277
50.60000	-2.60891	-95.19294
50.70000	-2.61391	-95.41373
50.80000	-2.61938	-95.66554
50.90000	-2.62625	-95.97079
51.00000	-2.63172	-96.24761
51.10000	-2.63578	-96.41158
51.20000	-2.64000	-96.59289
51.30000	-2.64531	-96.82573
51.40000	-2.65219	-97.12454
51.50000	-2.65781	-97.41180
51.60000	-2.66172	-97.57917
51.70000	-2.66609	-97.75832
51.80000	-2.67078	-97.97639
51.90000	-2.67625	-98.20307
52.00000	-2.68297	-98.49654
52.10000	-2.68813	-98.76007
52.20000	-2.69219	-98.92195
52.30000	-2.69688	-99.11715
52.40000	-2.70234	-99.35778
52.50000	-2.70906	-99.65093
52.60000	-2.71391	-99.88203
52.70000	-2.71781	-100.04468
52.80000	-2.72187	-100.21178
52.90000	-2.72672	-100.41213
53.00000	-2.73234	-100.65101
53.10000	-2.73969	-100.95844
53.20000	-2.74547	-101.25747
53.30000	-2.74922	-101.39553
53.40000	-2.75391	-101.59093
53.50000	-2.75938	-101.81564
53.60000	-2.76594	-102.10408
53.70000	-2.77094	-102.33637
53.80000	-2.77484	-102.50225
53.90000	-2.77922	-102.68277
54.00000	-2.78422	-102.89422
54.10000	-2.78969	-103.12807
54.20000	-2.79688	-103.41533
54.30000	-2.80188	-103.67971
54.40000	-2.80547	-103.81401
54.50000	-2.81000	-103.98662
54.60000	-2.81531	-104.21518
54.70000	-2.82203	-104.49356
54.80000	-2.82734	-104.75221
54.90000	-2.83156	-104.92418
55.00000	-2.83578	-105.09203
55.10000	-2.84063	-105.29441
55.20000	-2.84609	-105.50808
55.30000	-2.85250	-105.76933
55.40000	-2.85906	-106.09257
55.50000	-2.86266	-106.22985
55.60000	-2.86703	-106.39416
55.70000	-2.87203	-106.60009
55.80000	-2.87922	-106.87163
55.90000	-2.88484	-107.16887
56.00000	-2.88859	-107.30974
56.10000	-2.89297	-107.47731
56.20000	-2.89812	-107.69203
56.30000	-2.90406	-107.94696
56.40000	-2.91188	-108.27029
56.50000	-2.91703	-108.56660
56.60000	-2.92016	-108.66619
56.70000	-2.92438	-108.82819
56.80000	-2.92953	-109.03259
56.90000	-2.93531	-109.28266
57.00000	-2.94094	-109.56115
57.10000	-2.94500	-109.73062
57.20000	-2.94969	-109.92956
57.30000	-2.95484	-110.14386
57.40000	-2.96031	-110.38512
57.50000	-2.96719	-110.65871
57.60000	-2.97281	-110.95285
57.70000	-2.97641	-111.08558
57.80000	-2.98125	-111.27638
57.90000	-2.98672	-111.52678
58.00000	-2.99391	-111.83866
58.10000	-2.99844	-112.07626
58.20000	-3.00219	-112.21860
58.30000	-3.00656	-112.40834
58.40000	-3.01172	-112.62658
58.50000	-3.01719	-112.86868
58.60000	-3.02391	-113.15172
58.70000	-3.02891	-113.41450
58.80000	-3.03281	-113.57152
58.90000	-3.03734	-113.76704
59.00000	-3.04266	-113.99020
59.10000	-3.04969	-114.27745
59.20000	-3.05531	-114.57013
59.30000	-3.05906	-114.71668
59.40000	-3.06328	-114.89531
59.50000	-3.06797	-115.09632
59.60000	-3.07344	-115.32931
59.70000	-3.08094	-115.65276
59.80000	-3.08609	-115.94088
59.90000	-3.08969	-116.08210
60.00000	-3.09422	-116.25980
60.10000	-3.09953	-116.48837
60.20000	-3.10594	-116.75728
60.30000	-3.11141	-117.03131
60.40000	-3.11547	-117.20355
60.50000	-3.12000	-117.39188
60.60000	-3.12500	-117.60839
60.70000	-3.13016	-117.83555
60.80000	-3.13734	-118.12264
60.90000	-3.14234	-118.39387
61.00000	-3.14609	-118.53344
61.10000	-3.15062	-118.71246
61.20000	-3.15625	-118.95178
61.30000	-3.16344	-119.25526
61.40000	-3.16922	-119.57604
61.50000	-3.17281	-119.71106
61.60000	-3.17703	-119.87965
61.70000	-3.18172	-120.07432
61.80000	-3.18688	-120.29856
61.90000	-3.19391	-120.58108
62.00000	-3.19938	-120.88827
62.10000	-3.20281	-121.02593
62.20000	-3.20734	-121.20215
62.30000	-3.21281	-121.42847
62.40000	-3.21969	-121.71625
62.50000	-3.22547	-122.01734
62.60000	-3.22906	-122.16352
62.70000	-3.23344	-122.34055
62.80000	-3.23813	-122.54461
62.90000	-3.24375	-122.77964
63.00000	-3.25078	-123.07192
63.10000	-3.25688	-123.39810
63.20000	-3.26031	-123.53032
63.30000	-3.26484	-123.70452
63.40000	-3.26984	-123.92154
63.50000	-3.27641	-124.18696
63.60000	-3.28203	-124.48220
63.70000	-3.28594	-124.64640
63.80000	-3.29063	-124.83903
63.90000	-3.29578	-125.05816
64.00000	-3.30125	-125.30328
64.10000	-3.30813	-125.59135
64.20000	-3.31297	-125.84732
64.30000	-3.31688	-126.00902
64.40000	-3.32141	-126.19947
64.50000	-3.32750	-126.46013
64.60000	-3.33484	-126.80191
64.70000	-3.33969	-127.06514
64.80000	-3.34328	-127.21887
64.90000	-3.34750	-127.40542
65.00000	-3.35219	-127.61414
65.10000	-3.35703	-127.82960
65.20000	-3.36328	-128.08652
65.30000	-3.36875	-128.37011
65.40000	-3.37281	-128.55807
65.50000	-3.37781	-128.76005
65.60000	-3.38359	-129.01492
65.70000	-3.38984	-129.28994
65.80000	-3.39516	-129.54576
65.90000	-3.39953	-129.74383
66.00000	-3.40375	-129.92603
66.10000	-3.40844	-130.12826
66.20000	-3.41344	-130.33861
66.30000	-3.42000	-130.61686
66.40000	-3.42609	-130.93360
66.50000	-3.43000	-131.10080
66.60000	-3.43453	-131.28532
66.70000	-3.43969	-131.50582
66.80000	-3.44672	-131.79491
66.90000	-3.45234	-132.09984
67.00000	-3.45625	-132.27218
67.10000	-3.46031	-132.43738
67.20000	-3.46516	-132.63512
67.30000	-3.47047	-132.87888
67.40000	-3.47672	-133.13511
67.50000	-3.48234	-133.40949
67.60000	-3.48641	-133.58742
67.70000	-3.49062	-133.77012
67.80000	-3.49562	-133.97925
67.90000	-3.50188	-134.22102
68.00000	-3.50844	-134.52496
68.10000	-3.51266	-134.71958
68.20000	-3.51687	-134.89394
68.30000	-3.52172	-135.08941
68.40000	-3.52688	-135.30557
68.50000	-3.53281	-135.54636
68.60000	-3.54016	-135.87673
68.70000	-3.54391	-136.06189
68.80000	-3.54828	-136.22153
68.90000	-3.55328	-136.43377
69.00000	-3.55891	-136.65706
69.10000	-3.56516	-136.94678
69.20000	-3.56938	-137.13267
69.30000	-3.57359	-137.29376
69.40000	-3.57859	-137.50120
69.50000	-3.58438	-137.74937
69.60000	-3.59125	-138.01791
69.70000	-3.59656	-138.29486
69.80000	-3.60031	-138.43969
69.90000	-3.60469	-138.62191
70.00000	-3.61016	-138.84270
70.10000	-3.61703	-139.10699
70.20000	-3.62281	-139.40331
70.30000	-3.62656	-139.55806
70.40000	-3.63078	-139.72805
70.50000	-3.63547	-139.91581
70.60000	-3.64031	-140.12037
70.70000	-3.64656	-140.35484
70.80000	-3.65344	-140.70816
70.90000	-3.65703	-140.84990
71.00000	-3.66141	-141.03168
71.10000	-3.66672	-141.22537
71.20000	-3.67375	-141.49946
71.30000	-3.67969	-141.80756
71.40000	-3.68328	-141.96254
71.50000	-3.68766	-142.12297
71.60000	-3.69234	-142.32269
71.70000	-3.69750	-142.53335
71.80000	-3.70391	-142.78771
71.90000	-3.70969	-143.06217
72.00000	-3.71344	-143.22035
72.10000	-3.71766	-143.38131
72.20000	-3.72250	-143.56379
72.30000	-3.72875	-143.80857
72.40000	-3.73672	-144.19051
72.50000	-3.74031	-144.34445
72.60000	-3.74422	-144.49169
72.70000	-3.74922	-144.68665
72.80000	-3.75531	-144.93519
72.90000	-3.76328	-145.26366
73.00000	-3.76797	-145.52945
73.10000	-3.77125	-145.63416
73.20000	-3.77594	-145.82412
73.30000	-3.78125	-146.05607
73.40000	-3.78734	-146.30529
73.50000	-3.79344	-146.61229
73.60000	-3.79688	-146.76575
73.70000	-3.80078	-146.91682
73.80000	-3.80547	-147.11057
73.90000	-3.81047	-147.33185
74.00000	-3.81656	-147.56565
74.10000	-3.82375	-147.91533
74.20000	-3.82766	-148.09084
74.30000	-3.83234	-148.28260
74.40000	-3.83797	-148.50469
74.50000	-3.84484	-148.79793
74.60000	-3.85016	-149.07794
74.70000	-3.85375	-149.23036
74.80000	-3.85781	-149.40576
74.90000	-3.86250	-149.60083
75.00000	-3.86766	-149.81990
75.10000	-3.87422	-150.09169
75.20000	-3.88078	-150.42074
75.30000	-3.88453	-150.58185
75.40000	-3.88859	-150.75207
75.50000	-3.89359	-150.95933
75.60000	-3.90047	-151.23340
75.70000	-3.90703	-151.57348
75.80000	-3.91063	-151.73817
75.90000	-3.91469	-151.89210
76.00000	-3.91969	-152.10724
76.10000	-3.92531	-152.35308
76.20000	-3.93141	-152.61178
76.30000	-3.93719	-152.90049
76.40000	-3.94094	-153.07516
76.50000	-3.94531	-153.25870
76.60000	-3.95031	-153.46637
76.70000	-3.95625	-153.71211
76.80000	-3.96266	-154.02706
76.90000	-3.96656	-154.18920
77.00000	-3.97063	-154.35864
77.10000	-3.97531	-154.55174
77.20000	-3.98109	-154.79863
77.30000	-3.98828	-155.08403
77.40000	-3.99438	-155.41646
77.50000	-3.99812	-155.57326
77.60000	-4.00234	-155.73181
77.70000	-4.00719	-155.93781
77.80000	-4.01250	-156.16061
77.90000	-4.01891	-156.44841
78.00000	-4.02344	-156.66012
78.10000	-4.02781	-156.84198
78.20000	-4.03250	-157.03689
78.30000	-4.03781	-157.25341
78.40000	-4.04469	-157.52403
78.50000	-4.05125	-157.86472
78.60000	-4.05453	-158.00515
78.70000	-4.05875	-158.17149
78.80000	-4.06406	-158.38027
78.90000	-4.07063	-158.65372
79.00000	-4.07641	-158.93957
79.10000	-4.08047	-159.11177
79.20000	-4.08469	-159.29779
79.30000	-4.08938	-159.47823
79.40000	-4.09438	-159.69715
79.50000	-4.10000	-159.91710
79.60000	-4.10719	-160.21793
79.70000	-4.11125	-160.43150
79.80000	-4.11531	-160.59282
79.90000	-4.12031	-160.78717
80.00000	-4.12688	-161.04314
80.10000	-4.13453	-161.40059
80.20000	-4.13828	-161.58769
80.30000	-4.14219	-161.73205
80.40000	-4.14703	-161.94062
80.50000	-4.15250	-162.17877
80.60000	-4.15844	-162.44474
80.70000	-4.16484	-162.74574
80.80000	-4.16828	-162.91031
80.90000	-4.17234	-163.07653
81.00000	-4.17734	-163.26864
81.10000	-4.18328	-163.51378
81.20000	-4.18969	-163.80964
81.30000	-4.19422	-164.03347
81.40000	-4.19844	-164.21168
81.50000	-4.20312	-164.40856
81.60000	-4.20844	-164.63189
81.70000	-4.21516	-164.90626
81.80000	-4.22156	-165.23510
81.90000	-4.22484	-165.36696
82.00000	-4.22891	-165.53213
82.10000	-4.23391	-165.74611
82.20000	-4.23984	-165.99064
82.30000	-4.24672	-166.30961
82.40000	-4.25109	-166.52608
82.50000	-4.25547	-166.70476
82.60000	-4.26031	-166.89600
82.70000	-4.26563	-167.13051
82.80000	-4.27188	-167.38395
82.90000	-4.27813	-167.71354
83.00000	-4.28172	-167.87226
83.10000	-4.28641	-168.06404
83.20000	-4.29172	-168.29953
83.30000	-4.29766	-168.56746
83.40000	-4.30328	-168.82978
83.50000	-4.30734	-169.01439
83.60000	-4.31125	-169.17577
83.70000	-4.31562	-169.36940
83.80000	-4.32047	-169.56875
83.90000	-4.32625	-169.81435
84.00000	-4.33375	-170.15210
84.10000	-4.33813	-170.36510
84.20000	-4.34266	-170.54160
84.30000	-4.34766	-170.76145
84.40000	-4.35328	-170.99039
84.50000	-4.36000	-171.29341
84.60000	-4.36391	-171.47087
84.70000	-4.36797	-171.63703
84.80000	-4.37250	-171.82186
84.90000	-4.37766	-172.02108
85.00000	-4.38406	-172.26902
85.10000	-4.39109	-172.60304
85.20000	-4.39484	-172.76357
85.30000	-4.39906	-172.92866
85.40000	-4.40422	-173.13588
85.50000	-4.41016	-173.39265
85.60000	-4.41703	-173.69109
85.70000	-4.42125	-173.88761
85.80000	-4.42547	-174.03342
85.90000	-4.43016	-174.23283
86.00000	-4.43516	-174.43486
86.10000	-4.44063	-174.64848
86.20000	-4.44750	-174.96040
86.30000	-4.45156	-175.14758
86.40000	-4.45594	-175.31623
86.50000	-4.46094	-175.51513
86.60000	-4.46734	-175.75815
86.70000	-4.47469	-176.09276
86.80000	-4.47828	-176.25710
86.90000	-4.48219	-176.40658
87.00000	-4.48672	-176.59742
87.10000	-4.49187	-176.81359
87.20000	-4.49813	-177.06302
87.30000	-4.50562	-177.40987
87.40000	-4.50906	-177.56619
87.50000	-4.51328	-177.71955
87.60000	-4.51797	-177.91493
87.70000	-4.52328	-178.13008
87.80000	-4.53000	-178.41394
87.90000	-4.53453	-178.62150
88.00000	-4.53875	-178.79997
88.10000	-4.54359	-178.98238
88.20000	-4.54875	-179.20208
88.30000	-4.55516	-179.44002
88.40000	-4.56109	-179.72478
88.50000	-4.56469	-179.86523
88.60000	-4.56875	-180.03467
88.70000	-4.57344	-180.21493
88.80000	-4.57906	-180.44330
88.90000	-4.58719	-180.77396
89.00000	-4.59156	-180.97043
89.10000	-4.59578	-181.13707
89.20000	-4.60078	-181.33189
89.30000	-4.60625	-181.56096
89.40000	-4.61406	-181.85666
89.50000	-4.62031	-182.21280
89.60000	-4.62266	-182.30705
89.70000	-4.62688	-182.46584
89.80000	-4.63188	-182.67328
89.90000	-4.63797	-182.91757
90.00000	-4.64391	-183.20157
90.10000	-4.64750	-183.34839
90.20000	-4.65141	-183.50850
90.30000	-4.65625	-183.69903
90.40000	-4.66156	-183.92575
90.50000	-4.66797	-184.18239
90.60000	-4.67516	-184.50914
90.70000	-4.67875	-184.66863
90.80000	-4.68281	-184.81985
90.90000	-4.68734	-185.00878
91.00000	-4.69297	-185.23705
91.10000	-4.70063	-185.55637
91.20000	-4.70500	-185.77540
91.30000	-4.70922	-185.93118
91.40000	-4.71375	-186.13379
91.50000	-4.71906	-186.34202
91.60000	-4.72500	-186.57641
91.70000	-4.73125	-186.84258
91.80000	-4.73547	-187.03866
91.90000	-4.73953	-187.20348
92.00000	-4.74469	-187.41636
92.10000	-4.75094	-187.66429
92.20000	-4.75813	-187.98465
92.30000	-4.76203	-188.15149
92.40000	-4.76594	-188.29313
92.50000	-4.77031	-188.48063
92.60000	-4.77531	-188.68195
92.70000	-4.78109	-188.91728
92.80000	-4.78875	-189.23391
92.90000	-4.79297	-189.45883
93.00000	-4.79688	-189.60167
93.10000	-4.80187	-189.79111
93.20000	-4.80766	-190.02876
93.30000	-4.81422	-190.33249
93.40000	-4.81813	-190.49910
93.50000	-4.82203	-190.65459
93.60000	-4.82641	-190.83036
93.70000	-4.83156	-191.03864
93.80000	-4.83781	-191.29048
93.90000	-4.84656	-191.66785
94.00000	-4.84969	-191.83087
94.10000	-4.85344	-191.96683
94.20000	-4.85828	-192.15335
94.30000	-4.86359	-192.37468
94.40000	-4.87063	-192.68085
94.50000	-4.87500	-192.87777
94.60000	-4.87922	-193.03903
94.70000	-4.88406	-193.22906
94.80000	-4.88891	-193.43275
94.90000	-4.89500	-193.65892
95.00000	-4.90250	-194.01976
95.10000	-4.90594	-194.16317
95.20000	-4.91000	-194.32740
95.30000	-4.91500	-194.52566
95.40000	-4.92094	-194.76458
95.50000	-4.92828	-195.08199
95.60000	-4.93188	-195.23489
95.70000	-4.93578	-195.39636
95.80000	-4.94063	-195.58263
95.90000	-4.94609	-195.81416
96.00000	-4.95359	-196.09249
96.10000	-4.96062	-196.47409
96.20000	-4.96344	-196.58333
96.30000	-4.96734	-196.73289
96.40000	-4.97203	-196.91713
96.50000	-4.97719	-197.13126
96.60000	-4.98422	-197.42939
96.70000	-4.98859	-197.63680
96.80000	-4.99266	-197.80198
96.90000	-4.99734	-197.99611
97.00000	-5.00281	-198.21775
97.10000	-5.00922	-198.45945
97.20000	-5.01594	-198.78764
97.30000	-5.01984	-198.95886
97.40000	-5.02406	-199.13034
97.50000	-5.02906	-199.33802
97.60000	-5.03469	-199.57453
97.70000	-5.04141	-199.85496
97.80000	-5.04562	-200.07379
97.90000	-5.04953	-200.23198
98.00000	-5.05375	-200.39484
98.10000	-5.05859	-200.59210
98.20000	-5.06469	-200.83888
98.30000	-5.07234	-201.17842
98.40000	-5.07625	-201.37693
98.50000	-5.08047	-201.53746
98.60000	-5.08563	-201.74333
98.70000	-5.09156	-201.98765
98.80000	-5.09812	-202.28875
98.90000	-5.10234	-202.49295
99.00000	-5.10656	-202.65374
99.10000	-5.11109	-202.84823
99.20000	-5.11609	-203.05711
99.30000	-5.12188	-203.29186
99.40000	-5.12938	-203.62088
99.50000	-5.13328	-203.82012
99.60000	-5.13703	-203.96355
99.70000	-5.14172	-204.15585
99.80000	-5.14766	-204.39480
99.90000	-5.15437	-204.69497
100.00000	-5.15875	-204.90521
100.10000	-5.16297	-205.07425
100.20000	-5.16766	-205.27254
100.30000	-5.17297	-205.47740
100.40000	-5.17828	-205.71178
100.50000	-5.18531	-206.00668
100.60000	-5.18938	-206.19956
100.70000	-5.19359	-206.37091
100.80000	-5.19859	-206.57553
100.90000	-5.20453	-206.81627
101.00000	-5.21172	-207.13307
101.10000	-5.21563	-207.31506
101.20000	-5.21922	-207.45647
101.30000	-5.22328	-207.61466
101.40000	-5.22828	-207.80729
101.50000	-5.23438	-208.04937
101.60000	-5.24188	-208.35021
101.70000	-5.24672	-208.58712
101.80000	-5.25078	-208.74044
101.90000	-5.25563	-208.92796
102.00000	-5.26109	-209.15060
102.10000	-5.26797	-209.43418
102.20000	-5.27234	-209.62556
102.30000	-5.27641	-209.79244
102.40000	-5.28063	-209.95983
102.50000	-5.28562	-210.15288
102.60000	-5.29125	-210.38528
102.70000	-5.29922	-210.67879
102.80000	-5.30297	-210.87661
102.90000	-5.30703	-211.02357
103.00000	-5.31219	-211.22119
103.10000	-5.31844	-211.47195
103.20000	-5.32625	-211.81868
103.30000	-5.32953	-211.96496
103.40000	-5.33344	-212.11213
103.50000	-5.33797	-212.29474
103.60000	-5.34297	-212.48755
103.70000	-5.34797	-212.68907
103.80000	-5.35484	-212.94431
103.90000	-5.36016	-213.20826
104.00000	-5.36391	-213.35344
104.10000	-5.36859	-213.52832
104.20000	-5.37453	-213.75109
104.30000	-5.38188	-214.04618
104.40000	-5.38547	-214.22575
104.50000	-5.38922	-214.34785
104.60000	-5.39344	-214.51671
104.70000	-5.39844	-214.69158
104.80000	-5.40422	-214.90680
104.90000	-5.41156	-215.18387
105.00000	-5.41766	-215.47472
105.10000	-5.42125	-215.60675
105.20000	-5.42563	-215.76418
105.30001	-5.43109	-215.96938
105.40001	-5.43953	-216.29985
105.50001	-5.44359	-216.51076
105.60001	-5.44719	-216.65230
105.70001	-5.45172	-216.82246
105.80001	-5.45734	-217.02598
105.90001	-5.46375	-217.27680
106.00001	-5.47109	-217.61353
106.10001	-5.47406	-217.75584
106.20001	-5.47781	-217.89142
106.30001	-5.48266	-218.07601
106.40001	-5.48828	-218.31129
106.50001	-5.49578	-218.63821
106.60001	-5.49984	-218.85088
106.70001	-5.50359	-218.99088
106.80001	-5.50781	-219.15537
106.90001	-5.51266	-219.34848
107.00001	-5.51844	-219.57362
107.10001	-5.52719	-219.92144
107.20001	-5.53094	-220.12855
107.30001	-5.53469	-220.27476
107.40001	-5.53937	-220.45344
107.50001	-5.54469	-220.65932
107.60001	-5.55156	-220.94227
107.70001	-5.55594	-221.13390
107.80001	-5.56000	-221.29939
107.90001	-5.56500	-221.49619
108.00001	-5.57031	-221.71709
108.10001	-5.57656	-221.96674
108.20001	-5.58375	-222.28278
108.30001	-5.58719	-222.42819
108.40001	-5.59094	-222.57225
108.50001	-5.59547	-222.74570
108.60001	-5.60078	-222.96669
108.70001	-5.60828	-223.25802
108.80001	-5.61328	-223.49894
108.90001	-5.61719	-223.65490
109.00001	-5.62172	-223.82627
109.10001	-5.62703	-224.03061
109.20001	-5.63328	-224.28803
109.30001	-5.64031	-224.60383
109.40001	-5.64375	-224.75941
109.50001	-5.64781	-224.91325
109.60001	-5.65266	-225.11205
109.70001	-5.65844	-225.32794
109.80001	-5.66547	-225.61111
109.90001	-5.67016	-225.84288
110.00001	-5.67391	-225.99478
110.10001	-5.67813	-226.14044
110.20001	-5.68281	-226.33883
110.30001	-5.68891	-226.57350
110.40001	-5.69719	-226.90795
110.50001	-5.70109	-227.12685
110.60001	-5.70469	-227.24694
110.70001	-5.70953	-227.43268
110.80001	-5.71516	-227.64699
110.90001	-5.72141	-227.91226
111.00001	-5.72625	-228.13877
111.10001	-5.73047	-228.29455
111.20001	-5.73516	-228.48469
111.30001	-5.74078	-228.70506
111.40001	-5.74672	-228.94120
111.50001	-5.75422	-229.24837
111.60001	-5.75797	-229.44030
111.70001	-5.76156	-229.57259
111.80001	-5.76625	-229.74859
111.90001	-5.77219	-229.99130
112.00001	-5.77953	-230.29493
112.10001	-5.78359	-230.49387
112.20001	-5.78734	-230.62955
112.30001	-5.79172	-230.79957
112.40001	-5.79687	-231.00372
112.50001	-5.80266	-231.24154
112.60001	-5.81000	-231.54800
112.70001	-5.81437	-231.76686
112.80001	-5.81828	-231.90880
112.90001	-5.82313	-232.08867
113.00001	-5.82891	-232.32253
113.10001	-5.83578	-232.61702
113.20001	-5.84031	-232.82124
113.30001	-5.84422	-232.98585
113.40001	-5.84828	-233.14898
113.50001	-5.85328	-233.34222
113.60001	-5.85922	-233.57408
113.70001	-5.86766	-233.91399
113.80001	-5.87172	-234.14084
113.90001	-5.87531	-234.27157
114.00001	-5.87984	-234.45094
114.10001	-5.88547	-234.68341
114.20001	-5.89187	-234.94990
114.30001	-5.89688	-235.18179
114.40001	-5.90109	-235.35794
114.50001	-5.90531	-235.52440
114.60001	-5.91000	-235.71661
114.70001	-5.91531	-235.92523
114.80001	-5.92266	-236.21613
114.90001	-5.92719	-236.44610
115.00001	-5.93109	-236.60000
115.10001	-5.93609	-236.79228
115.20001	-5.94219	-237.03524
115.30001	-5.95000	-237.35929
115.40001	-5.95438	-237.58486
115.50001	-5.95781	-237.71331
115.60001	-5.96187	-237.86278
115.70001	-5.96625	-238.04232
115.80001	-5.97125	-238.24124
115.90001	-5.97781	-238.49031
116.00001	-5.98391	-238.76710
116.10001	-5.98813	-238.94365
116.20001	-5.99281	-239.10576
116.30001	-5.99875	-239.33056
116.40001	-6.00609	-239.61969
116.50001	-6.01031	-239.82534
116.60001	-6.01406	-239.96289
116.70001	-6.01859	-240.13086
116.80001	-6.02406	-240.34075
116.90001	-6.03016	-240.58755
117.00001	-6.03688	-240.86256
117.10001	-6.04125	-241.06583
117.20001	-6.04500	-241.19064
117.30001	-6.04953	-241.36186
117.40001	-6.05453	-241.55873
117.50001	-6.06141	-241.80467
117.60001	-6.06688	-242.07214
117.70001	-6.07109	-242.22513
117.80001	-6.07563	-242.40690
117.90001	-6.08047	-242.58995
118.00001	-6.08578	-242.79799
118.10001	-6.09297	-243.05493
118.20001	-6.09766	-243.29935
118.30001	-6.10141	-243.42673
118.40001	-6.10609	-243.61284
118.50001	-6.11156	-243.80554
118.60001	-6.11953	-244.11091
118.70001	-6.12437	-244.35034
118.80001	-6.12812	-244.49067
118.90001	-6.13266	-244.65476
119.00001	-6.13719	-244.83187
119.10001	-6.14234	-245.02569
119.20001	-6.14953	-245.29040
119.30001	-6.15438	-245.52606
119.40001	-6.15813	-245.67218
119.50001	-6.16297	-245.84551
119.60001	-6.16906	-246.07614
119.70001	-6.17781	-246.41430
119.80001	-6.18156	-246.62843
119.90001	-6.18469	-246.72933
120.00001	-6.18906	-246.89417
120.10001	-6.19375	-247.07934
120.20001	-6.19875	-247.27310
120.30001	-6.20531	-247.51781
120.40001	-6.21063	-247.76815
120.50001	-6.21469	-247.91200
120.60001	-6.21937	-248.07502
120.70001	-6.22453	-248.26735
120.80001	-6.23234	-248.54097
120.90001	-6.23750	-248.80798
121.00001	-6.24156	-248.95850
121.10001	-6.24609	-249.12888
121.20001	-6.25125	-249.32437
121.30001	-6.25719	-249.55755
121.40001	-6.26500	-249.86422
121.50001	-6.26859	-250.04587
121.60001	-6.27234	-250.17202
121.70001	-6.27734	-250.35325
121.80001	-6.28281	-250.57131
121.90001	-6.28953	-250.84424
122.00001	-6.29469	-251.07685
122.10001	-6.29813	-251.19749
122.20001	-6.30250	-251.36048
122.30001	-6.30734	-251.54185
122.40001	-6.31313	-251.77103
122.50001	-6.32109	-252.08622
122.60001	-6.32562	-252.32190
122.70001	-6.32906	-252.44594
122.80001	-6.33375	-252.61590
122.90001	-6.33922	-252.82952
123.00001	-6.34625	-253.09837
123.10001	-6.35109	-253.34835
123.20001	-6.35484	-253.48410
123.30001	-6.35922	-253.64554
123.40001	-6.36437	-253.84751
123.50001	-6.37016	-254.07287
123.60001	-6.37781	-254.36890
123.70001	-6.38219	-254.59680
123.80001	-6.38562	-254.72546
123.90001	-6.39016	-254.88561
124.00001	-6.39547	-255.09328
124.10001	-6.40266	-255.35911
124.20001	-6.40813	-255.63401
124.30001	-6.41203	-255.78493
124.40001	-6.41656	-255.95966
124.50001	-6.42172	-256.15728
124.60001	-6.42719	-256.38193
124.70001	-6.43406	-256.65703
124.80001	-6.43859	-256.87084
124.90001	-6.44234	-257.01115
125.00001	-6.44688	-257.19988
125.10001	-6.45266	-257.41270
125.20001	-6.46016	-257.71925
125.30001	-6.46469	-257.93892
125.40001	-6.46828	-258.08325
125.50001	-6.47234	-258.23656
125.60001	-6.47719	-258.42825
125.70001	-6.48266	-258.63945
125.80001	-6.48969	-258.89954
125.90001	-6.49547	-259.17909
126.00001	-6.49922	-259.32294
126.10001	-6.50359	-259.48378
126.20001	-6.50922	-259.68927
126.30001	-6.51609	-259.96745
126.40001	-6.52141	-260.21641
126.50001	-6.52547	-260.38188
126.60001	-6.52984	-260.54576
126.70001	-6.53453	-260.72893
126.80001	-6.53984	-260.93712
126.90001	-6.54672	-261.18544
127.00001	-6.55188	-261.44755
127.10001	-6.55563	-261.58097
127.20001	-6.56000	-261.74137
127.30001	-6.56562	-261.95747
127.40001	-6.57391	-262.27227
127.50001	-6.57875	-262.52887
127.60001	-6.58234	-262.66128
127.70001	-6.58656	-262.81288
127.80001	-6.59109	-263.00079
127.90001	-6.59609	-263.18958
128.00001	-6.60219	-263.41915
128.10001	-6.60859	-263.71309
128.20001	-6.61266	-263.87680
128.30001	-6.61719	-264.04583
128.40001	-6.62234	-264.23979
128.50001	-6.63000	-264.51248
128.60001	-6.63547	-264.80052
128.70001	-6.63875	-264.92900
128.80001	-6.64297	-265.07655
128.90001	-6.64781	-265.26484
129.00001	-6.65359	-265.48156
129.10001	-6.66031	-265.74850
129.20001	-6.66641	-266.04703
129.30001	-6.66984	-266.18266
129.40001	-6.67422	-266.33114
129.50001	-6.67922	-266.52825
129.60001	-6.68547	-266.75811
129.70001	-6.69125	-267.04031
129.80001	-6.69547	-267.19350
129.90001	-6.69984	-267.36903
130.00001	-6.70484	-267.55562
130.10001	-6.71094	-267.80412
130.20001	-6.72000	-268.13698
130.30001	-6.72375	-268.38136
130.40001	-6.72687	-268.47526
130.50001	-6.73156	-268.65411
130.60001	-6.73688	-268.87327
130.70001	-6.74375	-269.15678
130.80001	-6.74859	-269.39452
130.90001	-6.75234	-269.54740
131.00001	-6.75656	-269.70217
131.10001	-6.76156	-269.89952
131.20001	-6.76656	-270.10867
131.30001	-6.77328	-270.37117
131.40001	-6.77906	-270.66055
131.50001	-6.78312	-270.80500
131.60001	-6.78766	-270.98706
131.70001	-6.79297	-271.20367
131.80001	-6.79922	-271.44620
131.90001	-6.80391	-271.65747
132.00001	-6.80812	-271.81754
132.10001	-6.81234	-271.98914
132.20001	-6.81719	-272.17335
132.30001	-6.82250	-272.38029
132.40001	-6.83031	-272.66786
132.50001	-6.83641	-272.98298
132.60001	-6.84000	-273.11778
132.70001	-6.84406	-273.26804
132.80001	-6.84906	-273.45768
132.90001	-6.85609	-273.70819
133.00001	-6.86187	-273.99561
133.10001	-6.86563	-274.13973
133.20001	-6.86984	-274.29885
133.30001	-6.87516	-274.49369
133.40001	-6.88156	-274.74371
133.50001	-6.88859	-275.03872
133.60001	-6.89266	-275.23452
133.70001	-6.89625	-275.36100
133.80001	-6.90094	-275.54086
133.90001	-6.90594	-275.72981
134.00001	-6.91188	-275.95419
134.10001	-6.91875	-276.25534
134.20001	-6.92281	-276.43004
134.30001	-6.92672	-276.58558
134.40001	-6.93141	-276.75471
134.50001	-6.93656	-276.96401
134.60001	-6.94406	-277.22302
134.70001	-6.94953	-277.50963
134.80001	-6.95312	-277.63721
134.90001	-6.95750	-277.79004
135.00001	-6.96266	-277.99067
135.10001	-6.96891	-278.21779
135.20001	-6.97500	-278.49713
135.30001	-6.97891	-278.65922
135.40001	-6.98328	-278.81348
135.50001	-6.98812	-279.00660
135.60001	-6.99406	-279.22416
135.70001	-7.00125	-279.50060
135.80001	-7.00688	-279.77669
135.90001	-7.00984	-279.87176
136.00001	-7.01375	-280.00373
136.10001	-7.01875	-280.19196
136.20001	-7.02516	-280.43380
136.30001	-7.03234	-280.76738
136.40001	-7.03625	-280.91645
136.50001	-7.04078	-281.06749
136.60001	-7.04578	-281.26547
136.70001	-7.05078	-281.45826
136.80001	-7.05734	-281.69486
136.90001	-7.06281	-281.96073
137.00001	-7.06641	-282.10095
137.10001	-7.07094	-282.25780
137.20001	-7.07609	-282.45285
137.30001	-7.08391	-282.72760
137.40001	-7.08953	-283.02348
137.50001	-7.09313	-283.15344
137.60001	-7.09734	-283.31178
137.70001	-7.10250	-283.50964
137.80001	-7.10828	-283.74213
137.90001	-7.11594	-284.04316
138.00001	-7.12031	-284.27812
138.10001	-7.12359	-284.38619
138.20001	-7.12781	-284.53785
138.30001	-7.13250	-284.72602
138.40001	-7.13891	-284.95038
138.50001	-7.14531	-285.25192
138.60001	-7.14938	-285.41806
138.70001	-7.15359	-285.57226
138.80001	-7.15828	-285.75793
138.90001	-7.16422	-285.97805
139.00001	-7.17203	-286.27110
139.10001	-7.17703	-286.54197
139.20001	-7.18031	-286.64878
139.30001	-7.18453	-286.81785
139.40001	-7.18984	-287.01249
139.50001	-7.19641	-287.25547
139.60001	-7.20203	-287.53147
139.70001	-7.20609	-287.68313
139.80001	-7.21031	-287.84272
139.90001	-7.21516	-288.02076
140.00001	-7.22047	-288.23477
140.10001	-7.22703	-288.48267
140.20001	-7.23359	-288.78245
140.30001	-7.23703	-288.91882
140.40001	-7.24125	-289.06927
140.50001	-7.24672	-289.26679
140.60001	-7.25422	-289.54449
140.70001	-7.25953	-289.81945
140.80001	-7.26297	-289.92981
140.90001	-7.26703	-290.06159
141.00001	-7.27188	-290.23287
141.10001	-7.27719	-290.43362
141.20001	-7.28359	-290.65061
141.30001	-7.29063	-290.95966
141.40001	-7.29422	-291.09958
141.50001	-7.29828	-291.21736
141.60001	-7.30297	-291.37662
141.70001	-7.30937	-291.58986
141.80001	-7.31594	-291.89566
141.90001	-7.31984	-292.02849
142.00001	-7.32391	-292.16897
142.10001	-7.32875	-292.33727
142.20001	-7.33469	-292.56165
142.30001	-7.34234	-292.83652
142.40001	-7.34766	-293.12220
142.50001	-7.35078	-293.21659
142.60001	-7.35516	-293.36211
142.70001	-7.36031	-293.55556
142.80001	-7.36688	-293.78775
142.90001	-7.37281	-294.06795
143.00001	-7.37672	-294.20897
143.10001	-7.38078	-294.35176
143.20001	-7.38547	-294.52300
143.30001	-7.39078	-294.72223
143.40001	-7.39750	-294.96813
143.50001	-7.40359	-295.24741
143.60001	-7.40719	-295.38170
143.70001	-7.41172	-295.52424
143.80001	-7.41703	-295.71998
143.90001	-7.42359	-295.94919
144.00001	-7.42937	-296.22227
144.10001	-7.43328	-296.36085
144.20001	-7.43781	-296.51511
144.30001	-7.44266	-296.69553
144.40001	-7.44828	-296.90921
144.50001	-7.45531	-297.17904
144.60001	-7.46062	-297.43746
144.70001	-7.46391	-297.52973
144.80001	-7.46797	-297.66852
144.90001	-7.47297	-297.84840
145.00001	-7.47922	-298.07457
145.10001	-7.48656	-298.40201
145.20001	-7.49047	-298.55722
145.30001	-7.49469	-298.69515
145.40001	-7.49969	-298.88353
145.50001	-7.50531	-299.09155
145.60001	-7.51203	-299.34603
145.70001	-7.51703	-299.58048
145.80001	-7.52062	-299.69135
145.90001	-7.52484	-299.84489
146.00001	-7.52984	-300.02120
146.10001	-7.53641	-300.26510
146.20001	-7.54422	-300.61996
146.30001	-7.54781	-300.75318
146.40001	-7.55172	-300.88481
146.50001	-7.55688	-301.08035
146.60001	-7.56266	-301.31209
146.70001	-7.57031	-301.60215
146.80001	-7.57453	-301.82332
146.90001	-7.57766	-301.91782
147.00001	-7.58188	-302.05992
147.10001	-7.58672	-302.24285
147.20001	-7.59234	-302.45399
147.30001	-7.59891	-302.72481
147.40001	-7.60328	-302.90619
147.50001	-7.60750	-303.05266
147.60001	-7.61219	-303.22218
147.70001	-7.61719	-303.41816
147.80001	-7.62391	-303.64582
147.90001	-7.63094	-303.98074
148.00001	-7.63453	-304.10373
148.10001	-7.63875	-304.24082
148.20001	-7.64375	-304.41725
148.30001	-7.65031	-304.64888
148.40001	-7.65672	-304.93796
148.50001	-7.66047	-305.06477
148.60001	-7.66469	-305.20228
148.70001	-7.66937	-305.37182
148.80001	-7.67453	-305.55937
148.90001	-7.68031	-305.75576
149.00001	-7.68672	-306.03462
149.10001	-7.69063	-306.17565
149.20001	-7.69516	-306.32421
149.30001	-7.70016	-306.50365
149.40001	-7.70719	-306.74985
149.50001	-7.71437	-307.08233
149.60001	-7.71750	-307.18717
149.70001	-7.72141	-307.29207
149.80001	-7.72594	-307.45861
149.90001	-7.73125	-307.64419
150.00001	-7.73781	-307.87438
150.10001	-7.74438	-308.18364
150.20001	-7.74797	-308.30511
150.30001	-7.75219	-308.43425
150.40001	-7.75719	-308.60606
150.50001	-7.76297	-308.80991
150.60001	-7.76906	-309.06200
150.70001	-7.77328	-309.21850
150.80001	-7.77750	-309.36140
150.90001	-7.78234	-309.53461
151.00001	-7.78750	-309.71181
151.10001	-7.79453	-309.94251
151.20001	-7.80125	-310.26667
151.30001	-7.80453	-310.36302
151.40001	-7.80875	-310.48673
151.50001	-7.81344	-310.64674
151.60001	-7.81922	-310.84308
151.70001	-7.82578	-311.11550
151.80001	-7.83016	-311.26845
151.90001	-7.83422	-311.39210
152.00001	-7.83875	-311.54099
152.10001	-7.84375	-311.70720
152.20001	-7.84938	-311.88205
152.30001	-7.85734	-312.17346
152.40001	-7.86141	-312.35832
152.50001	-7.86547	-312.47512
152.60001	-7.87047	-312.62562
152.70001	-7.87703	-312.82774
152.80001	-7.88359	-313.12194
152.90001	-7.88719	-313.22929
153.00001	-7.89109	-313.34206
153.10001	-7.89594	-313.49981
153.20001	-7.90141	-313.68563
153.30001	-7.90813	-313.92235
153.40001	-7.91578	-314.24513
153.50001	-7.91906	-314.36589
153.60001	-7.92297	-314.46755
153.70001	-7.92781	-314.62038
153.80001	-7.93391	-314.83003
153.90001	-7.94062	-315.12299
154.00001	-7.94406	-315.23505
154.10001	-7.94813	-315.35521
154.20001	-7.95313	-315.52917
154.30001	-7.95891	-315.73167
154.40001	-7.96609	-315.97608
154.50001	-7.97203	-316.26967
154.60001	-7.97500	-316.34170
154.70001	-7.97906	-316.44776
154.80001	-7.98406	-316.61704
154.90001	-7.99125	-316.85746
155.00001	-7.99797	-317.17750
155.10001	-8.00125	-317.28154
155.20001	-8.00516	-317.39065
155.30001	-8.00969	-317.54431
155.40001	-8.01484	-317.72360
155.50001	-8.02125	-317.94336
155.60001	-8.02797	-318.24505
155.70001	-8.03156	-318.36313
155.80001	-8.03594	-318.49676
155.90001	-8.04094	-318.65832
156.00001	-8.04719	-318.87057
156.10001	-8.05406	-319.17074
156.20001	-8.05781	-319.30232
156.30001	-8.06219	-319.43285
156.40001	-8.06703	-319.59903
156.50001	-8.07219	-319.79081
156.60001	-8.07906	-320.01939
156.70001	-8.08500	-320.30788
156.80001	-8.08844	-320.40650
156.90001	-8.09250	-320.52097
157.00001	-8.09734	-320.68321
157.10001	-8.10297	-320.88363
157.20001	-8.11047	-321.19000
157.30001	-8.11453	-321.33597
157.40001	-8.11875	-321.46212
157.50001	-8.12359	-321.62905
157.60001	-8.12891	-321.82723
157.70001	-8.13516	-322.03135
157.80001	-8.14125	-322.30055
157.90001	-8.14484	-322.41020
158.00001	-8.14906	-322.53140
158.10001	-8.15406	-322.69830
158.20001	-8.16031	-322.92911
158.30001	-8.16813	-323.24678
158.40001	-8.17188	-323.39424
158.50001	-8.17547	-323.48880
158.60001	-8.18000	-323.62142
158.70001	-8.18500	-323.79371
158.80001	-8.19109	-324.00346
158.90001	-8.19813	-324.30121
159.00001	-8.20188	-324.43723
159.10001	-8.20625	-324.55885
159.20001	-8.21141	-324.73785
159.30001	-8.21734	-324.94685
159.40001	-8.22453	-325.24407
159.50001	-8.22797	-325.36405
159.60001	-8.23172	-325.45963
159.70001	-8.23641	-325.60626
159.80001	-8.24141	-325.78823
159.90001	-8.24766	-325.98978
160.00001	-8.25594	-326.34214
160.10001	-8.25922	-326.45234
160.20001	-8.26313	-326.55975
160.30001	-8.26797	-326.70984
160.40001	-8.27406	-326.92277
160.50001	-8.28109	-327.21329
160.60001	-8.28484	-327.34662
160.70001	-8.28906	-327.46226
160.80001	-8.29406	-327.63427
160.90001	-8.29953	-327.82713
161.00001	-8.30641	-328.05809
161.10001	-8.31203	-328.32527
161.20001	-8.31547	-328.41602
161.30001	-8.31938	-328.52617
161.40001	-8.32422	-328.68433
161.50001	-8.33000	-328.88189
161.60001	-8.33766	-329.20510
161.70001	-8.34141	-329.32478
161.80001	-8.34563	-329.44432
161.90001	-8.35031	-329.60176
162.00001	-8.35594	-329.79795
162.10001	-8.36281	-330.02883
162.20001	-8.36953	-330.35010
162.30001	-8.37297	-330.45253
162.40001	-8.37703	-330.56283
162.50001	-8.38188	-330.72546
162.60001	-8.38781	-330.93959
162.70001	-8.39453	-331.22364
162.80001	-8.39844	-331.35608
162.90001	-8.40234	-331.47678
163.00001	-8.40672	-331.61816
163.10001	-8.41219	-331.80264
163.20001	-8.41844	-332.03137
163.30001	-8.42484	-332.30045
163.40001	-8.42859	-332.41671
163.50001	-8.43312	-332.54370
163.60001	-8.43813	-332.70472
163.70001	-8.44406	-332.90079
163.80001	-8.45047	-333.16207
163.90001	-8.45469	-333.29207
164.00001	-8.45891	-333.39071
164.10001	-8.46328	-333.50632
164.20001	-8.46813	-333.66293
164.30001	-8.47391	-333.83927
164.40001	-8.48109	-334.10123
164.50001	-8.48563	-334.28422
164.60001	-8.48953	-334.37377
164.70001	-8.49422	-334.49832
164.80001	-8.50016	-334.69880
164.90001	-8.50766	-334.98248
165.00001	-8.51156	-335.10706
165.10001	-8.51563	-335.21518
165.20001	-8.52016	-335.34327
165.30001	-8.52516	-335.50772
165.40001	-8.53078	-335.69595
165.50001	-8.53797	-335.95714
165.60001	-8.54266	-336.14296
165.70001	-8.54656	-336.22470
165.80001	-8.55125	-336.36168
165.90001	-8.55672	-336.53957
166.00001	-8.56484	-336.84728
166.10001	-8.56891	-336.99372
166.20001	-8.57297	-337.09517
166.30001	-8.57750	-337.22606
166.40001	-8.58250	-337.37403
166.50001	-8.58781	-337.55112
166.60001	-8.59469	-337.77541
166.70001	-8.59891	-337.93318
166.80001	-8.60297	-338.03698
166.90001	-8.60813	-338.18039
167.00001	-8.61453	-338.39706
167.10001	-8.62234	-338.72229
167.20001	-8.62563	-338.80168
167.30001	-8.62922	-338.87812
167.40001	-8.63391	-339.00484
167.50001	-8.63906	-339.18592
167.60001	-8.64531	-339.38372
167.70001	-8.65250	-339.67906
167.80001	-8.65578	-339.77082
167.90001	-8.65969	-339.86178
168.00001	-8.66438	-339.98489
168.10001	-8.66984	-340.16919
168.20001	-8.67672	-340.39801
168.30001	-8.68109	-340.55075
168.40001	-8.68531	-340.65095
168.50001	-8.68984	-340.77343
168.60001	-8.69469	-340.90450
168.70001	-8.70031	-341.07560
168.80001	-8.70891	-341.37118
168.90001	-8.71297	-341.52386
169.00001	-8.71688	-341.61040
169.10001	-8.72203	-341.75247
169.20001	-8.72906	-341.97041
169.30001	-8.73719	-342.34142
169.40001	-8.73984	-342.37987
169.50001	-8.74344	-342.44254
169.60001	-8.74828	-342.57507
169.70001	-8.75328	-342.73747
169.80001	-8.75859	-342.90153
169.90001	-8.76594	-343.18030
170.00001	-8.76953	-343.28827
170.10001	-8.77359	-343.38081
170.20001	-8.77828	-343.51209
170.30001	-8.78406	-343.69189
170.40001	-8.79219	-343.97885
170.50001	-8.79641	-344.15540
170.60001	-8.80000	-344.22514
170.70001	-8.80469	-344.35457
170.80001	-8.80984	-344.52221
170.90001	-8.81594	-344.70373
171.00001	-8.82328	-344.99398
171.10001	-8.82656	-345.07909
171.20001	-8.83047	-345.16925
171.30001	-8.83547	-345.32121
171.40001	-8.84109	-345.50101
171.50001	-8.84859	-345.76949
171.60001	-8.85266	-345.91290
171.70001	-8.85625	-345.97960
171.80001	-8.86063	-346.09532
171.90001	-8.86563	-346.24389
172.00001	-8.87156	-346.44008
172.10001	-8.88047	-346.78137
172.20001	-8.88375	-346.88115
172.30001	-8.88719	-346.93921
172.40001	-8.89187	-347.06745
172.50001	-8.89766	-347.24179
172.60001	-8.90531	-347.52193
172.70001	-8.90953	-347.67890
172.80001	-8.91344	-347.75370
172.90001	-8.91797	-347.87714
173.00001	-8.92297	-348.03772
173.10001	-8.92875	-348.20789
173.20001	-8.93672	-348.52183
173.30001	-8.94031	-348.63213
173.40001	-8.94422	-348.72025
173.50001	-8.94922	-348.86020
173.60001	-8.95531	-349.05684
173.70001	-8.96203	-349.31585
173.80001	-8.96578	-349.41342
173.90001	-8.96953	-349.48978
174.00001	-8.97422	-349.61149
174.10001	-8.97922	-349.76631
174.20001	-8.98484	-349.94280
174.30001	-8.99266	-350.21952
174.40001	-8.99672	-350.36373
174.50001	-9.00078	-350.45341
174.60001	-9.00547	-350.57101
174.70001	-9.01094	-350.73122
174.80001	-9.01781	-350.98135
174.90001	-9.02219	-351.11693
175.00001	-9.02625	-351.20386
175.10001	-9.03063	-351.30841
175.20001	-9.03578	-351.45912
175.30001	-9.04172	-351.64768
175.40001	-9.04953	-351.91965
175.50001	-9.05328	-352.05230
175.60001	-9.05734	-352.11721
175.70001	-9.06250	-352.26712
175.80001	-9.06797	-352.43163
175.90001	-9.07500	-352.67732
176.00001	-9.07922	-352.80368
176.10001	-9.08328	-352.89639
176.20001	-9.08766	-352.98803
176.30001	-9.09281	-353.13338
176.40001	-9.09859	-353.30519
176.50001	-9.10625	-353.56778
176.60001	-9.11047	-353.72570
176.70001	-9.11422	-353.78930
176.80001	-9.11891	-353.89712
176.90001	-9.12469	-354.06396
177.00001	-9.13172	-354.31647
177.10001	-9.13578	-354.42477
177.20001	-9.13969	-354.50405
177.30001	-9.14438	-354.61509
177.40001	-9.14953	-354.76530
177.50001	-9.15531	-354.94551
177.60001	-9.16266	-355.18190
177.70001	-9.16750	-355.36614
177.80001	-9.17109	-355.40763
177.90001	-9.17563	-355.50648
178.00001	-9.18125	-355.67030
178.10001	-9.18969	-355.97482
178.20001	-9.19375	-356.10846
178.30001	-9.19750	-356.17366
178.40001	-9.20234	-356.28703
178.50001	-9.20828	-356.49133
178.60001	-9.21469	-356.73288
178.70001	-9.22047	-356.94069
178.80001	-9.22359	-356.99782
178.90001	-9.22750	-357.06148
179.00001	-9.23234	-357.19061
179.10001	-9.23812	-357.36027
179.20001	-9.24594	-357.64417
179.30001	-9.25063	-357.82027
179.40001	-9.25469	-357.90244
179.50001	-9.25891	-357.99828
179.60001	-9.26375	-358.12309
179.70001	-9.26938	-358.29315
179.80001	-9.27625	-358.54632
179.90001	-9.28016	-358.66648
180.00001	-9.28438	-358.75082
180.10001	-9.28953	-358.89715
180.20001	-9.29531	-359.08332
180.30001	-9.30219	-359.32189
180.40001	-9.30609	-359.43988
180.50001	-9.30984	-359.48908
180.60001	-9.31422	-359.59163
180.70001	-9.31922	-359.73138
180.80001	-9.32469	-359.88820
180.90001	-9.33219	-360.13284
181.00001	-9.33672	-360.30835
181.10001	-9.34063	-360.35904
181.20001	-9.34547	-360.47989
181.30001	-9.35109	-360.63719
181.40001	-9.35844	-360.89718
181.50001	-9.36297	-361.04330
181.60001	-9.36719	-361.11754
181.70001	-9.37187	-361.22248
181.80001	-9.37703	-361.36410
181.90001	-9.38250	-361.51606
182.00001	-9.38984	-361.74634
182.10001	-9.39359	-361.86388
182.20001	-9.39766	-361.91228
182.30001	-9.40219	-362.01921
182.40001	-9.40734	-362.15535
182.50001	-9.41391	-362.34140
182.60001	-9.42000	-362.57258
182.70001	-9.42391	-362.63287
182.80001	-9.42844	-362.72326
182.90001	-9.43344	-362.85165
183.00001	-9.43922	-363.01658
183.10001	-9.44719	-363.28587
183.20001	-9.45109	-363.41485
183.30001	-9.45500	-363.45878
183.40001	-9.46000	-363.57516
183.50001	-9.46547	-363.71866
183.60001	-9.47250	-363.95285
183.70001	-9.47672	-364.08079
183.80001	-9.48047	-364.12445
183.90001	-9.48516	-364.22375
184.00001	-9.48984	-364.35553
184.10001	-9.49547	-364.50332
184.20001	-9.50328	-364.74255
184.30001	-9.50734	-364.86706
184.40001	-9.51094	-364.90068
184.50001	-9.51531	-364.98141
184.60001	-9.52047	-365.10429
184.70001	-9.52750	-365.30501
184.80001	-9.53297	-365.50224
184.90001	-9.53688	-365.55579
185.00001	-9.54141	-365.63671
185.10001	-9.54672	-365.75553
185.20001	-9.55234	-365.91393
185.30001	-9.56063	-366.15089
185.40001	-9.56469	-366.28801
185.50001	-9.56828	-366.31203
185.60001	-9.57313	-366.41106
185.70001	-9.57938	-366.59333
185.80001	-9.58844	-366.94127
185.90001	-9.59156	-366.99483
186.00001	-9.59484	-366.99921
186.10001	-9.59953	-367.09523
186.20001	-9.60437	-367.22237
186.30001	-9.60984	-367.38315
186.40001	-9.61672	-367.59531
186.50001	-9.62078	-367.71306
186.60001	-9.62484	-367.77595
186.70001	-9.62938	-367.86276
186.80001	-9.63484	-368.00507
186.90001	-9.64203	-368.22581
187.00001	-9.64687	-368.40022
187.10001	-9.65078	-368.44823
187.20001	-9.65531	-368.53254
187.30001	-9.66031	-368.66200
187.40001	-9.66625	-368.83593
187.50001	-9.67391	-369.08519
187.60001	-9.67750	-369.17078
187.70001	-9.68125	-369.20688
187.80001	-9.68609	-369.31169
187.90001	-9.69219	-369.47882
188.00001	-9.70031	-369.77279
188.10001	-9.70438	-369.87990
188.20001	-9.70781	-369.89591
188.30001	-9.71203	-369.96645
188.40001	-9.71656	-370.06620
188.50001	-9.72188	-370.19554
188.60001	-9.72875	-370.39426
188.70001	-9.73469	-370.61599
188.80001	-9.73844	-370.64964
188.90001	-9.74313	-370.73010
189.00001	-9.74906	-370.88215
189.10001	-9.75688	-371.15872
189.20001	-9.76063	-371.24515
189.30001	-9.76422	-371.26034
189.40001	-9.76859	-371.34022
189.50001	-9.77359	-371.46106
189.60001	-9.77922	-371.60569
189.70001	-9.78641	-371.82584
189.80001	-9.79234	-372.04781
189.90001	-9.79578	-372.06343
190.00001	-9.80000	-372.12041
190.10001	-9.80531	-372.23902
190.20001	-9.81313	-372.48918
190.30001	-9.81719	-372.60887
190.40001	-9.82094	-372.64252
190.50001	-9.82531	-372.72477
190.60001	-9.83047	-372.84610
190.70001	-9.83641	-373.01430
190.80001	-9.84359	-373.22876
190.90001	-9.84844	-373.38498
191.00001	-9.85219	-373.40236
191.10001	-9.85672	-373.48381
191.20001	-9.86219	-373.62576
191.30001	-9.87000	-373.88659
191.40001	-9.87438	-374.00311
191.50001	-9.87813	-374.02487
191.60001	-9.88234	-374.09288
191.70001	-9.88719	-374.19799
191.80001	-9.89266	-374.34387
191.90001	-9.90078	-374.59189
192.00001	-9.90531	-374.74832
192.10001	-9.90906	-374.76867
192.20001	-9.91359	-374.84989
192.30001	-9.91891	-374.97407
192.40001	-9.92563	-375.15810
192.50001	-9.93063	-375.32702
192.60001	-9.93469	-375.37056
192.70001	-9.93922	-375.45964
192.80001	-9.94406	-375.56234
192.90001	-9.94969	-375.71481
193.00001	-9.95750	-375.95567
193.10001	-9.96188	-376.08710
193.20001	-9.96531	-376.08370
193.30001	-9.96953	-376.14962
193.40001	-9.97500	-376.28245
193.50001	-9.98281	-376.50377
193.60001	-9.98781	-376.68201
193.70001	-9.99172	-376.71915
193.80001	-9.99641	-376.79976
193.90001	-10.00172	-376.92660
194.00001	-10.00734	-377.07901
194.10001	-10.01516	-377.32798
194.20001	-10.01891	-377.43029
194.30001	-10.02266	-377.45842
194.40001	-10.02750	-377.55281
194.50001	-10.03281	-377.68140
194.60001	-10.03891	-377.84746
194.70001	-10.04469	-378.03566
194.80001	-10.04859	-378.07289
194.90001	-10.05281	-378.13878
195.00001	-10.05781	-378.24738
195.10001	-10.06391	-378.42068
195.20001	-10.07266	-378.74752
195.30001	-10.07594	-378.81443
195.40001	-10.07938	-378.81154
195.50001	-10.08391	-378.89078
195.60001	-10.08906	-379.01276
195.70001	-10.09547	-379.19602
195.80001	-10.10078	-379.35326
195.90001	-10.10484	-379.41119
196.00001	-10.10938	-379.49437
196.10001	-10.11469	-379.60494
196.20001	-10.12063	-379.78411
196.30001	-10.12844	-380.04431
196.40001	-10.13219	-380.11289
196.50001	-10.13594	-380.12129
196.60001	-10.14016	-380.17410
196.70001	-10.14516	-380.28711
196.80001	-10.15172	-380.46113
196.90001	-10.15797	-380.67573
197.00001	-10.16203	-380.73152
197.10001	-10.16609	-380.78085
197.20001	-10.17094	-380.85753
197.30001	-10.17641	-380.97388
197.40001	-10.18281	-381.15004
197.50001	-10.18813	-381.31067
197.60001	-10.19234	-381.35132
197.70001	-10.19687	-381.41510
197.80001	-10.20266	-381.53937
197.90001	-10.21047	-381.78730
198.00001	-10.21484	-381.89244
198.10001	-10.21859	-381.87361
198.20001	-10.22266	-381.92603
198.30001	-10.22734	-381.99598
198.40001	-10.23266	-382.10738
198.50001	-10.23906	-382.26703
198.60001	-10.24469	-382.43404
198.70001	-10.24875	-382.45547
198.80001	-10.25344	-382.51537
198.90001	-10.25891	-382.61116
199.00001	-10.26516	-382.76130
199.10001	-10.27047	-382.89034
199.20001	-10.27453	-382.91144
199.30001	-10.27906	-382.97012
199.40001	-10.28438	-383.06502
199.50001	-10.29031	-383.20708
199.60001	-10.29828	-383.42065
199.70001	-10.30281	-383.54445
[truncated: 3,412 more rows]
