# Supplementary material for: Strengthening of 3D Printed Fused Deposition Manufactured Parts Using the Fill Compositing Technique
Source: PLoS One. 2015 Apr 16;10(4):e0122915. doi: 10.1371/journal.pone.0122915 (PMC4400136; doi:10.1371/journal.pone.0122915)
Supplement: S1 File — This is the raw data and information on all the samples presented in this manuscript. (ZIP) [file pone.0122915.s001.zip › Specimen_RawData_71.csv]

Time	Extension	Load
(sec)	(mm)	(N)
0.00000	-0.00016	0.04266
0.10000	-0.00016	0.03555
0.20000	-0.00094	0.03573
0.30000	-0.00797	0.03081
0.38200	-0.01797	0.03518
0.48200	-0.02359	0.03504
0.58200	-0.02891	0.03874
0.68200	-0.03484	0.04089
0.78200	-0.04078	0.03234
0.88200	-0.04547	0.03301
0.98200	-0.04984	0.03282
1.08200	-0.05422	0.03078
1.18200	-0.05938	0.03227
1.28200	-0.06547	0.03145
1.38200	-0.07234	0.03455
1.48200	-0.07656	0.03923
1.58200	-0.08109	0.04132
1.68200	-0.08641	0.03243
1.78200	-0.09188	0.03622
1.88200	-0.09734	0.03605
1.98200	-0.10203	0.03053
2.08200	-0.10656	0.03357
2.18200	-0.11109	0.02940
2.28200	-0.11625	0.03487
2.38200	-0.12234	0.03531
2.48200	-0.12953	0.03291
2.58200	-0.13344	0.04102
2.68200	-0.13750	0.03694
2.78200	-0.14234	0.03671
2.88200	-0.14844	0.03946
2.98200	-0.15500	0.03741
3.08200	-0.15938	0.03689
3.18200	-0.16359	0.03616
3.28200	-0.16828	0.03646
3.38200	-0.17391	0.04270
3.48200	-0.17984	0.03779
3.58200	-0.18625	0.03288
3.68200	-0.19016	0.03807
3.78200	-0.19453	0.03817
3.88200	-0.19953	0.03438
3.98200	-0.20547	0.03458
4.08200	-0.21187	0.03307
4.18200	-0.21609	0.03798
4.28200	-0.22016	0.03853
4.38200	-0.22469	0.03970
4.48200	-0.23000	0.03236
4.58200	-0.23656	0.04189
4.68200	-0.24359	0.04215
4.78200	-0.24719	0.03999
4.88200	-0.25125	0.03989
4.98200	-0.25609	0.03713
5.08200	-0.26141	0.03386
5.18200	-0.26734	0.03928
5.28200	-0.27234	0.03707
5.38200	-0.27672	0.03290
5.48200	-0.28125	0.03596
5.58200	-0.28625	0.03249
5.68200	-0.29188	0.00699
5.78200	-0.29906	-0.17249
5.88200	-0.30313	-0.32390
5.98200	-0.30719	-0.45447
6.08200	-0.31234	-0.62046
6.18200	-0.31859	-0.84564
6.28200	-0.32578	-1.13022
6.38200	-0.33000	-1.29123
6.48200	-0.33438	-1.46615
6.58200	-0.33937	-1.65101
6.68200	-0.34484	-1.86308
6.78200	-0.35094	-2.09871
6.88200	-0.35703	-2.36679
6.98200	-0.36047	-2.52278
7.08200	-0.36453	-2.68076
7.18200	-0.36938	-2.87037
7.28200	-0.37563	-3.11322
7.38200	-0.38250	-3.41335
7.48200	-0.38656	-3.59428
7.58200	-0.39063	-3.75200
7.68200	-0.39531	-3.93815
7.78200	-0.40062	-4.14982
7.88200	-0.40656	-4.38765
7.98200	-0.41391	-4.68809
8.08200	-0.41781	-4.89314
8.18200	-0.42172	-5.05249
8.28200	-0.42672	-5.23906
8.38200	-0.43266	-5.48319
8.48200	-0.43906	-5.76042
8.58200	-0.44328	-5.94223
8.68200	-0.44719	-6.10306
8.78200	-0.45188	-6.28012
8.88200	-0.45688	-6.50230
8.98200	-0.46281	-6.73773
9.08200	-0.47000	-7.04042
9.18200	-0.47406	-7.23350
9.28200	-0.47813	-7.39187
9.38200	-0.48328	-7.59422
9.48200	-0.48938	-7.83667
9.58200	-0.49609	-8.14298
9.68200	-0.50016	-8.32991
9.78200	-0.50438	-8.50051
9.88200	-0.50906	-8.68591
9.98200	-0.51422	-8.90945
10.08200	-0.51969	-9.13697
10.18200	-0.52641	-9.42010
10.28200	-0.53031	-9.59493
10.38200	-0.53453	-9.76912
10.48200	-0.53922	-9.96170
10.58200	-0.54500	-10.19136
10.68200	-0.55250	-10.49657
10.78200	-0.55703	-10.72253
10.88200	-0.56125	-10.88888
10.98200	-0.56609	-11.09216
11.08200	-0.57141	-11.31113
11.18200	-0.57750	-11.55706
11.28200	-0.58391	-11.86380
11.38200	-0.58766	-12.02833
11.48200	-0.59172	-12.19154
11.58200	-0.59609	-12.37328
11.68200	-0.60156	-12.59743
11.78200	-0.60859	-12.88558
11.88200	-0.61344	-13.11598
11.98200	-0.61781	-13.30203
12.08200	-0.62266	-13.50787
12.18200	-0.62813	-13.72629
12.28200	-0.63438	-13.98445
12.38200	-0.64063	-14.27959
12.48200	-0.64422	-14.43826
12.58200	-0.64859	-14.62057
12.68200	-0.65344	-14.81784
12.78200	-0.65891	-15.04805
12.88200	-0.66531	-15.31748
12.98200	-0.67016	-15.54327
13.08200	-0.67422	-15.71584
13.18200	-0.67875	-15.90241
13.28200	-0.68359	-16.11069
13.38200	-0.68953	-16.35080
13.48200	-0.69719	-16.67047
13.58200	-0.70109	-16.86009
13.68200	-0.70516	-17.01683
13.78200	-0.71000	-17.22381
13.88200	-0.71547	-17.45756
13.98200	-0.72250	-17.74266
14.08200	-0.72719	-17.96401
14.18200	-0.73125	-18.12840
14.28200	-0.73578	-18.31350
14.38200	-0.74094	-18.52375
14.48200	-0.74688	-18.77183
14.58200	-0.75406	-19.07824
14.68200	-0.75828	-19.28130
14.78200	-0.76234	-19.44041
14.88200	-0.76687	-19.63769
14.98200	-0.77281	-19.87264
15.08200	-0.77953	-20.17215
15.18200	-0.78422	-20.38422
15.28200	-0.78828	-20.55966
15.38200	-0.79313	-20.76902
15.48200	-0.79891	-21.00592
15.58200	-0.80531	-21.26838
15.68200	-0.81156	-21.57690
15.78200	-0.81500	-21.74507
15.88200	-0.81937	-21.92548
15.98200	-0.82438	-22.13874
16.08200	-0.83047	-22.40070
16.18200	-0.83625	-22.66917
16.28200	-0.84109	-22.89022
16.38200	-0.84531	-23.07631
16.48200	-0.84984	-23.26903
16.58200	-0.85484	-23.49558
16.68200	-0.86031	-23.73434
16.78200	-0.86687	-24.02315
16.88200	-0.87109	-24.23165
16.98200	-0.87516	-24.41272
17.08200	-0.87984	-24.61720
17.18200	-0.88563	-24.85994
17.28200	-0.89219	-25.15314
17.38200	-0.89719	-25.39192
17.48200	-0.90141	-25.57672
17.58200	-0.90609	-25.78548
17.68200	-0.91109	-25.99079
17.78200	-0.91656	-26.23355
17.88200	-0.92313	-26.51604
17.98200	-0.92734	-26.71039
18.08200	-0.93156	-26.88385
18.18200	-0.93641	-27.08682
18.28200	-0.94219	-27.32491
18.38200	-0.94937	-27.64361
18.48200	-0.95406	-27.87081
18.58200	-0.95828	-28.04753
18.68200	-0.96250	-28.22126
18.78200	-0.96750	-28.42580
18.88200	-0.97281	-28.64922
18.98200	-0.97922	-28.91313
19.08200	-0.98422	-29.15463
19.18200	-0.98828	-29.32275
19.28200	-0.99297	-29.49591
19.38200	-0.99875	-29.72629
19.48200	-1.00609	-30.02307
19.58200	-1.01063	-30.24777
19.68200	-1.01453	-30.39570
19.78200	-1.01906	-30.59131
19.88200	-1.02438	-30.79538
19.98200	-1.03000	-31.04962
20.08200	-1.03641	-31.29317
20.18200	-1.04141	-31.52971
20.28200	-1.04578	-31.71494
20.38200	-1.05094	-31.90863
20.48200	-1.05672	-32.14233
20.58200	-1.06312	-32.42435
20.68200	-1.06734	-32.61096
20.78200	-1.07156	-32.78445
20.88200	-1.07641	-32.98631
20.98200	-1.08141	-33.20052
21.08200	-1.08703	-33.42244
21.18200	-1.09359	-33.71215
21.28200	-1.09781	-33.91283
21.38200	-1.10172	-34.07169
21.48200	-1.10656	-34.26815
21.58200	-1.11188	-34.48066
21.68200	-1.11844	-34.74192
21.78200	-1.12359	-34.96166
21.88200	-1.12797	-35.13834
21.98200	-1.13234	-35.31152
22.08200	-1.13703	-35.49114
22.18200	-1.14219	-35.69492
22.28200	-1.14953	-35.97254
22.38200	-1.15484	-36.21269
22.48200	-1.15922	-36.39241
22.58200	-1.16437	-36.59071
22.68200	-1.17078	-36.85324
22.78200	-1.17828	-37.17371
22.88200	-1.18172	-37.33252
22.98200	-1.18531	-37.48002
23.08200	-1.19000	-37.66959
23.18200	-1.19531	-37.88362
23.28200	-1.20109	-38.12352
23.38200	-1.20859	-38.43889
23.48200	-1.21234	-38.61574
23.58200	-1.21625	-38.77260
23.68200	-1.22078	-38.96678
23.78200	-1.22625	-39.19443
23.88200	-1.23359	-39.49283
23.98200	-1.23813	-39.69939
24.08200	-1.24219	-39.86694
24.18200	-1.24688	-40.06008
24.28200	-1.25234	-40.28735
24.38200	-1.25797	-40.52302
24.48200	-1.26469	-40.80508
24.58200	-1.26859	-40.99580
24.68200	-1.27266	-41.15833
24.78200	-1.27766	-41.36959
24.88200	-1.28313	-41.59566
24.98200	-1.28953	-41.86242
25.08200	-1.29500	-42.12499
25.18200	-1.29891	-42.29899
25.28200	-1.30328	-42.48192
25.38200	-1.30844	-42.69284
25.48200	-1.31422	-42.94795
25.58200	-1.32156	-43.25992
25.68200	-1.32547	-43.44963
25.78200	-1.32938	-43.60890
25.88200	-1.33422	-43.81974
25.98200	-1.33984	-44.04454
26.08200	-1.34641	-44.32834
26.18200	-1.35141	-44.55671
26.28200	-1.35547	-44.72773
26.38200	-1.36000	-44.91897
26.48200	-1.36500	-45.12702
26.58200	-1.37094	-45.37271
26.68200	-1.37844	-45.68121
26.78200	-1.38250	-45.88864
26.88200	-1.38609	-46.03642
26.98200	-1.39078	-46.22627
27.08200	-1.39656	-46.45944
27.18200	-1.40391	-46.77024
27.28200	-1.40859	-47.00339
27.38200	-1.41250	-47.15847
27.48200	-1.41703	-47.35145
27.58200	-1.42203	-47.56018
27.68200	-1.42750	-47.78751
27.78200	-1.43453	-48.09331
27.88200	-1.43906	-48.30411
27.98200	-1.44313	-48.47676
28.08200	-1.44781	-48.66545
28.18200	-1.45344	-48.90247
28.28200	-1.46062	-49.19534
28.38200	-1.46547	-49.43309
28.48200	-1.46922	-49.59669
28.58200	-1.47359	-49.78617
28.68200	-1.47844	-49.98844
28.78200	-1.48422	-50.22241
28.88200	-1.49141	-50.53308
28.98200	-1.49578	-50.74616
29.08200	-1.49984	-50.92258
29.18200	-1.50469	-51.11362
29.28200	-1.51016	-51.34308
29.38200	-1.51641	-51.61718
29.48200	-1.52141	-51.85013
29.58200	-1.52563	-52.02616
29.68200	-1.53000	-52.20843
29.78200	-1.53500	-52.41867
29.88200	-1.54063	-52.65377
29.98200	-1.54766	-52.94270
30.08200	-1.55219	-53.16975
30.18200	-1.55609	-53.32756
30.28200	-1.56063	-53.51955
30.38200	-1.56641	-53.75256
30.48200	-1.57359	-54.05838
30.58200	-1.57859	-54.29586
30.68200	-1.58250	-54.46787
30.78200	-1.58703	-54.65812
30.88200	-1.59187	-54.85355
30.98200	-1.59734	-55.08428
31.08200	-1.60453	-55.37460
31.18200	-1.60984	-55.64071
31.28200	-1.61359	-55.79130
31.38200	-1.61828	-55.99948
31.48200	-1.62437	-56.24269
31.58200	-1.63125	-56.54616
31.68200	-1.63531	-56.73981
31.78200	-1.63937	-56.90698
31.88200	-1.64375	-57.09771
31.98200	-1.64875	-57.31507
32.08200	-1.65437	-57.55739
32.18200	-1.66109	-57.83321
32.28200	-1.66656	-58.11138
32.38200	-1.67063	-58.29657
32.48200	-1.67562	-58.50821
32.58200	-1.68109	-58.74369
32.68200	-1.68734	-59.02873
32.78200	-1.69203	-59.25657
32.88200	-1.69594	-59.42885
32.98200	-1.70031	-59.61787
33.08200	-1.70531	-59.82569
33.18200	-1.71094	-60.07363
33.28200	-1.71766	-60.35644
33.38200	-1.72281	-60.61636
33.48200	-1.72687	-60.78131
33.58200	-1.73156	-60.99265
33.68200	-1.73688	-61.21688
33.78200	-1.74313	-61.48797
33.88200	-1.74813	-61.72679
33.98200	-1.75219	-61.90538
34.08200	-1.75672	-62.09958
34.18200	-1.76172	-62.30870
34.28200	-1.76719	-62.54547
34.38200	-1.77469	-62.85959
34.48200	-1.77922	-63.09667
34.58200	-1.78328	-63.26511
34.68200	-1.78813	-63.47062
34.78200	-1.79391	-63.71433
34.88200	-1.80125	-64.04021
34.98200	-1.80563	-64.26499
35.08200	-1.80938	-64.42051
35.18200	-1.81391	-64.61472
35.28200	-1.81891	-64.83623
35.38200	-1.82469	-65.06582
35.48200	-1.83172	-65.36733
35.58200	-1.83609	-65.57173
35.68200	-1.83969	-65.71818
35.78200	-1.84391	-65.89649
35.88200	-1.84906	-66.09876
35.98200	-1.85562	-66.35705
36.08200	-1.86156	-66.62969
36.18200	-1.86625	-66.82999
36.28200	-1.87094	-67.02702
36.38200	-1.87625	-67.24658
36.48200	-1.88203	-67.47977
36.58200	-1.88875	-67.77640
36.68200	-1.89281	-67.95301
36.78200	-1.89687	-68.12149
36.88200	-1.90156	-68.31937
36.98200	-1.90719	-68.54971
37.08200	-1.91406	-68.82789
37.18200	-1.91938	-69.09534
37.28200	-1.92313	-69.24234
37.38200	-1.92719	-69.41516
37.48200	-1.93188	-69.61456
37.58200	-1.93703	-69.82861
37.68200	-1.94391	-70.08987
37.78200	-1.94922	-70.35757
37.88200	-1.95328	-70.50745
37.98200	-1.95781	-70.69878
38.08200	-1.96281	-70.90228
38.18200	-1.96875	-71.12964
38.28200	-1.97500	-71.41449
38.38200	-1.97922	-71.58506
38.48200	-1.98375	-71.76327
38.58200	-1.98875	-71.96566
38.68200	-1.99438	-72.19495
38.78200	-2.00203	-72.48381
38.88200	-2.00703	-72.74094
38.98200	-2.01047	-72.85448
39.08200	-2.01469	-73.03669
39.18200	-2.02047	-73.26812
39.28200	-2.02953	-73.60265
39.38200	-2.03469	-73.89899
39.48200	-2.03750	-74.00121
39.58200	-2.04188	-74.18125
39.68200	-2.04703	-74.39715
39.78200	-2.05234	-74.62918
39.88200	-2.05984	-74.93134
39.98200	-2.06375	-75.13313
40.08200	-2.06734	-75.27846
40.18200	-2.07188	-75.46157
40.28200	-2.07719	-75.68868
40.38200	-2.08406	-75.96125
40.48200	-2.08953	-76.22539
40.58200	-2.09344	-76.38472
40.68200	-2.09781	-76.56671
40.78200	-2.10266	-76.78325
40.88200	-2.10813	-77.00827
40.98200	-2.11531	-77.29884
41.08200	-2.12016	-77.53874
41.18200	-2.12422	-77.70064
41.28200	-2.12922	-77.90863
41.38200	-2.13453	-78.14572
41.48200	-2.14125	-78.41767
41.58200	-2.14625	-78.67511
41.68200	-2.15016	-78.83789
41.78200	-2.15453	-79.01968
41.88200	-2.15953	-79.23049
41.98200	-2.16516	-79.47756
42.08200	-2.17219	-79.76668
42.18200	-2.17656	-79.98560
42.28200	-2.18031	-80.13134
42.38200	-2.18484	-80.32704
42.48200	-2.19016	-80.54688
42.58200	-2.19703	-80.83110
42.68200	-2.20281	-81.09733
42.78200	-2.20688	-81.27060
42.88200	-2.21109	-81.44789
42.98200	-2.21609	-81.65062
43.08200	-2.22141	-81.87766
43.18200	-2.22797	-82.13746
43.28200	-2.23359	-82.40979
43.38200	-2.23750	-82.55682
43.48200	-2.24188	-82.75095
43.58200	-2.24719	-82.97241
43.68200	-2.25422	-83.24637
43.78200	-2.25953	-83.50404
43.88200	-2.26328	-83.66849
43.98200	-2.26766	-83.85392
44.08200	-2.27281	-84.05755
44.18200	-2.27844	-84.30314
44.28200	-2.28516	-84.56758
44.38200	-2.29094	-84.85726
44.48200	-2.29469	-85.00309
44.58200	-2.29906	-85.18118
44.68200	-2.30406	-85.38688
44.78200	-2.31016	-85.63363
44.88200	-2.31594	-85.90878
44.98200	-2.32016	-86.08939
45.08200	-2.32453	-86.26992
45.18200	-2.32953	-86.48206
45.28200	-2.33516	-86.71583
45.38200	-2.34219	-86.98491
45.48200	-2.34781	-87.29136
45.58200	-2.35125	-87.42560
45.68200	-2.35563	-87.60343
45.78200	-2.36094	-87.82426
45.88200	-2.36719	-88.08147
45.98200	-2.37234	-88.31723
46.08200	-2.37656	-88.48451
46.18200	-2.38109	-88.67705
46.28200	-2.38594	-88.86903
46.38200	-2.39156	-89.11036
46.48200	-2.39891	-89.38813
46.58200	-2.40391	-89.65712
46.68200	-2.40766	-89.80387
46.78200	-2.41234	-90.00345
46.88200	-2.41797	-90.22537
46.98200	-2.42531	-90.52226
47.08200	-2.43047	-90.79012
47.18200	-2.43406	-90.92906
47.28200	-2.43844	-91.11480
47.38200	-2.44359	-91.33412
47.48200	-2.44922	-91.57865
47.58200	-2.45625	-91.87359
47.68200	-2.46109	-92.13376
47.78200	-2.46484	-92.28333
47.88200	-2.46922	-92.46036
47.98200	-2.47406	-92.67801
48.08200	-2.48047	-92.92245
48.18200	-2.48688	-93.23279
48.28200	-2.49094	-93.41942
48.38200	-2.49578	-93.61428
48.48200	-2.50172	-93.87552
48.58200	-2.50813	-94.15824
48.68200	-2.51438	-94.47653
48.78200	-2.51766	-94.64481
48.88200	-2.52125	-94.78896
48.98200	-2.52563	-94.98279
49.08200	-2.53047	-95.20183
49.18200	-2.53641	-95.45320
49.28200	-2.54313	-95.76719
49.38200	-2.54750	-95.96685
49.48200	-2.55172	-96.14898
49.58200	-2.55672	-96.35580
49.68200	-2.56219	-96.60722
49.78200	-2.56938	-96.90473
49.88200	-2.57453	-97.17374
49.98200	-2.57844	-97.33534
50.08200	-2.58297	-97.54380
50.18200	-2.58766	-97.74846
50.28200	-2.59328	-97.97377
50.38200	-2.59922	-98.24766
50.48200	-2.60375	-98.45546
50.58200	-2.60813	-98.63598
50.68200	-2.61281	-98.83790
50.78200	-2.61812	-99.06401
50.88200	-2.62484	-99.33373
50.98200	-2.63109	-99.64197
51.08200	-2.63516	-99.80694
51.18200	-2.63953	-99.99427
51.28200	-2.64453	-100.20258
51.38200	-2.65078	-100.46684
51.48200	-2.65672	-100.74870
51.58200	-2.66078	-100.91311
51.68200	-2.66500	-101.08363
51.78200	-2.66984	-101.29383
51.88200	-2.67563	-101.53159
51.98200	-2.68234	-101.81168
52.08200	-2.68734	-102.05819
52.18200	-2.69141	-102.21387
52.28200	-2.69578	-102.40050
52.38200	-2.70062	-102.59422
52.48200	-2.70672	-102.83791
52.58200	-2.71281	-103.12881
52.68200	-2.71766	-103.32221
52.78200	-2.72203	-103.50674
52.88200	-2.72703	-103.71308
52.98200	-2.73297	-103.95984
53.08200	-2.73984	-104.25840
53.18200	-2.74469	-104.50376
53.28200	-2.74812	-104.63476
53.38200	-2.75219	-104.79486
53.48200	-2.75719	-105.00079
53.58200	-2.76359	-105.24875
53.68200	-2.76953	-105.53014
53.78200	-2.77375	-105.69943
53.88200	-2.77828	-105.88812
53.98200	-2.78297	-106.08174
54.08200	-2.78844	-106.29468
54.18200	-2.79547	-106.56939
54.28200	-2.80141	-106.87120
54.38200	-2.80500	-107.00132
54.48200	-2.80922	-107.16085
54.58200	-2.81422	-107.37319
54.68200	-2.82047	-107.61462
54.78200	-2.82641	-107.89412
54.88200	-2.83063	-108.06909
54.98200	-2.83500	-108.23268
55.08200	-2.83984	-108.42051
55.18200	-2.84547	-108.65355
55.28200	-2.85172	-108.89614
55.38200	-2.85828	-109.19651
55.48200	-2.86203	-109.35361
55.58200	-2.86641	-109.52237
55.68200	-2.87172	-109.74013
55.78200	-2.87875	-110.00653
55.88200	-2.88469	-110.29961
55.98200	-2.88828	-110.43945
56.08200	-2.89250	-110.59648
56.18200	-2.89750	-110.80615
56.28200	-2.90281	-111.03660
56.38200	-2.90953	-111.29745
56.48200	-2.91547	-111.59957
56.58200	-2.91891	-111.73869
56.68200	-2.92328	-111.90789
56.78200	-2.92828	-112.10896
56.88200	-2.93453	-112.36589
56.98200	-2.94047	-112.64053
57.08200	-2.94422	-112.80840
57.18200	-2.94828	-112.97087
57.28200	-2.95281	-113.15189
57.38200	-2.95812	-113.37020
57.48200	-2.96547	-113.63820
57.58200	-2.97313	-114.03717
57.68200	-2.97641	-114.15505
57.78200	-2.98047	-114.31617
57.88200	-2.98563	-114.53652
57.98200	-2.99234	-114.81017
58.08200	-2.99781	-115.08241
58.18200	-3.00156	-115.23747
58.28200	-3.00594	-115.41679
58.38200	-3.01078	-115.62806
58.48200	-3.01625	-115.85199
58.58200	-3.02250	-116.10775
58.68200	-3.02797	-116.38493
58.78200	-3.03188	-116.54815
58.88200	-3.03641	-116.73300
58.98200	-3.04188	-116.95641
59.08200	-3.04875	-117.22226
59.18200	-3.05484	-117.52608
59.28200	-3.05844	-117.68576
59.38200	-3.06250	-117.84290
59.48200	-3.06719	-118.04465
59.58200	-3.07234	-118.25495
59.68200	-3.07875	-118.51545
59.78200	-3.08516	-118.82645
59.88200	-3.08891	-118.98155
59.98200	-3.09344	-119.16151
60.08200	-3.09859	-119.37173
60.18200	-3.10531	-119.63844
60.28200	-3.11125	-119.95192
60.38200	-3.11500	-120.09858
60.48200	-3.11922	-120.27445
60.58200	-3.12391	-120.48120
60.68200	-3.12906	-120.69413
60.78200	-3.13578	-120.94998
60.88200	-3.14156	-121.24569
60.98200	-3.14547	-121.39426
61.08200	-3.14984	-121.58410
61.18200	-3.15484	-121.79092
61.28200	-3.16094	-122.05383
61.38200	-3.16766	-122.35115
61.48200	-3.17188	-122.54998
61.58200	-3.17641	-122.72194
61.68200	-3.18141	-122.92782
61.78200	-3.18656	-123.15553
61.88200	-3.19281	-123.40330
61.98200	-3.19828	-123.68553
62.08200	-3.20219	-123.84231
62.18200	-3.20687	-124.03184
62.28200	-3.21187	-124.24648
62.38200	-3.21781	-124.49048
62.48200	-3.22437	-124.79857
62.58200	-3.22828	-124.96979
62.68200	-3.23234	-125.13395
62.78200	-3.23719	-125.33723
62.88200	-3.24266	-125.57425
62.98200	-3.24938	-125.83859
63.08200	-3.25594	-126.17378
63.18200	-3.25937	-126.31229
63.28200	-3.26406	-126.48876
63.38200	-3.26922	-126.70816
63.48200	-3.27625	-126.98357
63.58200	-3.28234	-127.30764
63.68200	-3.28594	-127.47301
63.78200	-3.29016	-127.64618
63.88200	-3.29500	-127.85715
63.98200	-3.30000	-128.06982
64.08200	-3.30594	-128.31216
64.18200	-3.31188	-128.59987
64.28200	-3.31609	-128.78257
64.38200	-3.32063	-128.98374
64.48200	-3.32609	-129.21257
64.58200	-3.33313	-129.51466
64.68200	-3.33859	-129.81692
64.78200	-3.34219	-129.96592
64.88200	-3.34594	-130.11904
64.98200	-3.35063	-130.32131
65.08200	-3.35594	-130.54946
65.18200	-3.36281	-130.85254
65.28200	-3.36938	-131.19280
65.38200	-3.37297	-131.35400
65.48200	-3.37719	-131.52750
65.58200	-3.38234	-131.74932
65.68200	-3.38844	-132.00469
65.78200	-3.39406	-132.28326
65.88200	-3.39813	-132.46687
65.98200	-3.40234	-132.65042
66.08200	-3.40703	-132.84409
66.18200	-3.41234	-133.07959
66.28200	-3.41906	-133.35110
66.38200	-3.42609	-133.71247
66.48200	-3.42953	-133.86260
66.58200	-3.43406	-134.03790
66.68200	-3.43937	-134.27103
66.78200	-3.44531	-134.52047
66.88200	-3.45078	-134.77972
66.98200	-3.45516	-134.98244
67.08200	-3.45953	-135.15803
67.18200	-3.46406	-135.34233
67.28200	-3.46922	-135.56378
67.38200	-3.47453	-135.78743
67.48200	-3.48125	-136.06834
67.58200	-3.48547	-136.26373
67.68200	-3.48984	-136.42910
67.78200	-3.49484	-136.63776
67.88200	-3.50094	-136.88684
67.98200	-3.50781	-137.18440
68.08200	-3.51172	-137.35856
68.18200	-3.51563	-137.50970
68.28200	-3.52047	-137.70005
68.38200	-3.52578	-137.91834
68.48200	-3.53172	-138.15834
68.58200	-3.53922	-138.48203
68.68200	-3.54297	-138.65307
68.78200	-3.54703	-138.80146
68.88200	-3.55172	-138.99273
68.98200	-3.55734	-139.22115
69.08200	-3.56516	-139.54031
69.18200	-3.56969	-139.75967
69.28200	-3.57375	-139.91190
69.38200	-3.57828	-140.09954
69.48200	-3.58328	-140.29153
69.58200	-3.58922	-140.52673
69.68200	-3.59594	-140.82801
69.78200	-3.59938	-140.98097
69.88200	-3.60359	-141.14192
69.98200	-3.60875	-141.34753
70.08200	-3.61500	-141.58663
70.18200	-3.62188	-141.91672
70.28200	-3.62578	-142.07728
70.38200	-3.63000	-142.23790
70.48200	-3.63469	-142.41698
70.58200	-3.63969	-142.62125
70.68200	-3.64547	-142.85770
70.78200	-3.65281	-143.18712
70.88200	-3.65656	-143.34859
70.98200	-3.66094	-143.51216
71.08200	-3.66625	-143.72584
71.18200	-3.67313	-143.99149
71.28200	-3.67859	-144.26634
71.38200	-3.68188	-144.39526
71.48200	-3.68594	-144.54848
71.58200	-3.69047	-144.72364
71.68200	-3.69531	-144.92670
71.78200	-3.70109	-145.14710
71.88200	-3.70922	-145.46238
71.98200	-3.71359	-145.67794
72.08200	-3.71797	-145.83586
72.18200	-3.72266	-146.02111
72.28200	-3.72844	-146.25488
72.38200	-3.73578	-146.58186
72.48200	-3.73969	-146.74421
72.58200	-3.74391	-146.90565
72.68200	-3.74891	-147.11760
72.78200	-3.75484	-147.34666
72.88200	-3.76219	-147.64647
72.98200	-3.76703	-147.90526
73.08200	-3.77016	-148.02465
73.18200	-3.77453	-148.18682
73.28200	-3.77969	-148.40254
73.38200	-3.78516	-148.63180
73.48200	-3.79203	-148.93116
73.58200	-3.79594	-149.11620
73.68200	-3.79984	-149.26009
73.78200	-3.80422	-149.43749
73.88200	-3.80953	-149.65831
73.98200	-3.81672	-149.94191
74.08200	-3.82438	-150.33318
74.18200	-3.82750	-150.46473
74.28200	-3.83156	-150.60471
74.38200	-3.83641	-150.81182
74.48200	-3.84203	-151.03278
74.58200	-3.84844	-151.31731
74.68200	-3.85266	-151.51855
74.78200	-3.85688	-151.67977
74.88200	-3.86188	-151.88736
74.98200	-3.86703	-152.11041
75.08200	-3.87359	-152.35890
75.18200	-3.88031	-152.69335
75.28200	-3.88375	-152.84383
75.38200	-3.88766	-152.98915
75.48200	-3.89250	-153.18018
75.58200	-3.89844	-153.41625
75.68200	-3.90594	-153.75678
75.78200	-3.91000	-153.95728
75.88200	-3.91406	-154.10554
75.98200	-3.91891	-154.31024
76.08200	-3.92437	-154.53824
76.18200	-3.93016	-154.77851
76.28200	-3.93656	-155.09017
76.38200	-3.94047	-155.25375
76.48200	-3.94469	-155.42281
76.58200	-3.94953	-155.62293
76.68200	-3.95547	-155.86899
76.78200	-3.96188	-156.16408
76.88200	-3.96609	-156.34602
76.98200	-3.97000	-156.51001
77.08200	-3.97469	-156.70128
77.18200	-3.98000	-156.92443
77.28200	-3.98609	-157.16951
77.38200	-3.99328	-157.49432
77.48200	-3.99688	-157.66193
77.58200	-4.00109	-157.81096
77.68200	-4.00625	-158.01877
77.78200	-4.01156	-158.24123
77.88200	-4.01844	-158.54277
77.98200	-4.02297	-158.74560
78.08200	-4.02703	-158.91133
78.18200	-4.03141	-159.09062
78.28200	-4.03687	-159.30814
78.38200	-4.04313	-159.56269
78.48200	-4.05047	-159.89381
78.58200	-4.05375	-160.04467
78.68200	-4.05781	-160.19110
78.78200	-4.06281	-160.39671
78.88200	-4.06875	-160.63246
78.98200	-4.07578	-160.95150
79.08200	-4.08000	-161.14199
79.18200	-4.08406	-161.30280
79.28200	-4.08859	-161.47876
79.38200	-4.09359	-161.68229
79.48200	-4.09891	-161.90383
79.58200	-4.10594	-162.18534
79.68200	-4.11094	-162.42625
79.78200	-4.11516	-162.58700
79.88200	-4.12063	-162.81533
79.98200	-4.12859	-163.12270
80.08200	-4.13438	-163.43649
80.18200	-4.13734	-163.55683
80.28200	-4.14094	-163.70836
80.38200	-4.14531	-163.88895
80.48200	-4.15016	-164.09050
80.58200	-4.15547	-164.31347
80.68200	-4.16156	-164.57152
80.78200	-4.16672	-164.82261
80.88200	-4.17109	-164.99491
80.98200	-4.17609	-165.18496
81.08200	-4.18234	-165.43622
81.18200	-4.18938	-165.74074
81.28200	-4.19344	-165.93283
81.38200	-4.19750	-166.09716
81.48200	-4.20234	-166.30338
81.58200	-4.20781	-166.52630
81.68200	-4.21359	-166.76934
81.78200	-4.22094	-167.09456
81.88200	-4.22422	-167.24467
81.98200	-4.22797	-167.39412
82.08200	-4.23297	-167.57838
82.18200	-4.23906	-167.84728
82.28200	-4.24625	-168.18030
82.38200	-4.25031	-168.36238
82.48200	-4.25453	-168.52513
82.58200	-4.25953	-168.73430
82.68200	-4.26500	-168.97342
82.78200	-4.27141	-169.22098
82.88200	-4.27781	-169.55453
82.98200	-4.28109	-169.69311
83.08200	-4.28500	-169.85796
83.18200	-4.28984	-170.05087
83.28200	-4.29531	-170.28038
83.38200	-4.30172	-170.55312
83.48200	-4.30625	-170.77404
83.58200	-4.31047	-170.93550
83.68200	-4.31500	-171.12216
83.78200	-4.32000	-171.33135
83.88200	-4.32563	-171.56756
83.98200	-4.33281	-171.87947
84.08200	-4.33719	-172.08695
84.18200	-4.34141	-172.24468
84.28200	-4.34641	-172.43613
84.38200	-4.35188	-172.66923
84.48200	-4.35844	-172.93119
84.58200	-4.36297	-173.13981
84.68200	-4.36734	-173.31870
84.78200	-4.37203	-173.51374
84.88200	-4.37750	-173.72839
84.98200	-4.38438	-173.98627
85.08200	-4.39125	-174.32442
85.18200	-4.39438	-174.44880
85.28200	-4.39813	-174.59096
85.38200	-4.40281	-174.77816
85.48200	-4.40813	-174.99353
85.58200	-4.41484	-175.25402
85.68200	-4.42031	-175.51817
85.78200	-4.42438	-175.68050
85.88200	-4.42891	-175.85137
85.98200	-4.43375	-176.03779
86.08200	-4.43922	-176.24900
86.18200	-4.44734	-176.57539
86.28200	-4.45156	-176.79286
86.38200	-4.45547	-176.95050
86.48200	-4.46047	-177.13605
86.58200	-4.46641	-177.35785
86.68200	-4.47375	-177.68574
86.78200	-4.47734	-177.85186
86.88200	-4.48109	-177.98311
86.98200	-4.48563	-178.16427
87.08200	-4.49094	-178.37498
87.18200	-4.49703	-178.62096
87.28200	-4.50547	-178.99460
87.38200	-4.50859	-179.15237
87.48200	-4.51234	-179.27514
87.58200	-4.51703	-179.45734
87.68200	-4.52250	-179.66880
87.78200	-4.52922	-179.95353
87.88200	-4.53359	-180.15541
87.98200	-4.53750	-180.31609
88.08200	-4.54188	-180.47786
88.18200	-4.54688	-180.67227
88.28200	-4.55266	-180.89159
88.38200	-4.56000	-181.18098
88.48200	-4.56422	-181.37473
88.58200	-4.56813	-181.51936
88.68200	-4.57328	-181.72392
88.78200	-4.57969	-181.97586
88.88200	-4.58844	-182.35601
88.98200	-4.59188	-182.52534
89.08200	-4.59563	-182.66077
89.18200	-4.60047	-182.84090
89.28200	-4.60578	-183.07307
89.38200	-4.61109	-183.28996
89.48200	-4.61781	-183.58731
89.58200	-4.62156	-183.77440
89.68200	-4.62562	-183.92487
89.78200	-4.63031	-184.11221
89.88200	-4.63609	-184.33861
89.98200	-4.64359	-184.64097
90.08200	-4.64750	-184.83162
90.18200	-4.65125	-184.98620
90.28200	-4.65578	-185.16293
90.38200	-4.66063	-185.36060
90.48200	-4.66609	-185.58699
90.58200	-4.67375	-185.87334
90.68200	-4.67828	-186.10461
90.78200	-4.68234	-186.26246
90.88200	-4.68688	-186.43612
90.98200	-4.69234	-186.66010
91.08200	-4.69984	-186.97289
91.18200	-4.70438	-187.19435
91.28200	-4.70813	-187.34610
91.38200	-4.71266	-187.51191
91.48200	-4.71781	-187.72006
91.58200	-4.72359	-187.94265
91.68200	-4.73016	-188.21612
91.78200	-4.73484	-188.44259
91.88200	-4.73875	-188.58163
91.98200	-4.74344	-188.77728
92.08200	-4.74922	-188.99684
92.18200	-4.75688	-189.30916
92.28200	-4.76156	-189.52724
92.38200	-4.76547	-189.68183
92.48200	-4.76969	-189.84374
92.58200	-4.77453	-190.03841
92.68200	-4.78016	-190.25987
92.78200	-4.78734	-190.55235
92.88200	-4.79250	-190.81111
92.98200	-4.79609	-190.94835
93.08200	-4.80078	-191.12109
93.18200	-4.80641	-191.33909
93.28200	-4.81281	-191.60414
93.38200	-4.81719	-191.80265
93.48200	-4.82125	-191.96512
93.58200	-4.82594	-192.14797
93.68200	-4.83109	-192.36039
93.78200	-4.83703	-192.59718
93.88200	-4.84484	-192.89614
93.98200	-4.84859	-193.09239
94.08200	-4.85234	-193.23438
94.18200	-4.85688	-193.40371
94.28200	-4.86250	-193.62719
94.38200	-4.86984	-193.93344
94.48200	-4.87453	-194.14845
94.58200	-4.87859	-194.31013
94.68200	-4.88312	-194.47759
94.78200	-4.88813	-194.67500
94.88200	-4.89359	-194.89133
94.98200	-4.90141	-195.21050
95.08200	-4.90531	-195.40919
95.18200	-4.90922	-195.55394
95.28200	-4.91406	-195.73894
95.38200	-4.91938	-195.95970
95.48200	-4.92734	-196.25892
95.58200	-4.93156	-196.47466
95.68200	-4.93547	-196.61944
95.78200	-4.94031	-196.81180
95.88200	-4.94578	-197.03208
95.98200	-4.95250	-197.28792
96.08200	-4.95922	-197.62620
96.18200	-4.96219	-197.75052
96.28200	-4.96609	-197.88499
96.38200	-4.97094	-198.07777
96.48200	-4.97641	-198.30276
96.58200	-4.98359	-198.59682
96.68200	-4.98813	-198.81855
96.78200	-4.99219	-198.98245
96.88200	-4.99656	-199.15675
96.98200	-5.00188	-199.37518
97.08200	-5.00859	-199.63032
97.18200	-5.01547	-199.96004
97.28200	-5.01875	-200.11483
97.38200	-5.02281	-200.26174
97.48200	-5.02766	-200.45410
97.58200	-5.03281	-200.67430
97.68200	-5.03891	-200.92092
97.78200	-5.04453	-201.17459
97.88200	-5.04875	-201.35294
97.98200	-5.05313	-201.53178
98.08200	-5.05797	-201.71750
98.18200	-5.06375	-201.94979
98.28200	-5.07188	-202.27221
98.38200	-5.07609	-202.49920
98.48200	-5.08000	-202.65166
98.58200	-5.08500	-202.84854
98.68200	-5.09047	-203.07037
98.78200	-5.09703	-203.34069
98.88200	-5.10141	-203.55639
98.98200	-5.10531	-203.71801
99.08200	-5.10984	-203.89208
99.18200	-5.11500	-204.10331
99.28200	-5.12078	-204.34129
99.38200	-5.12844	-204.65617
99.48200	-5.13266	-204.86543
99.58200	-5.13625	-205.01114
99.68200	-5.14062	-205.18482
99.78200	-5.14594	-205.38706
99.88200	-5.15328	-205.68143
99.98200	-5.15844	-205.94010
100.08200	-5.16234	-206.09997
100.18200	-5.16688	-206.27475
100.28200	-5.17203	-206.47489
100.38200	-5.17688	-206.68486
100.48200	-5.18391	-206.95078
100.58200	-5.18891	-207.20355
100.68200	-5.19312	-207.36609
100.78200	-5.19797	-207.56193
100.88200	-5.20375	-207.78255
100.98200	-5.21078	-208.07475
101.08200	-5.21484	-208.26885
101.18200	-5.21859	-208.40816
101.28200	-5.22297	-208.57994
101.38200	-5.22797	-208.76925
101.48200	-5.23344	-208.98871
101.58200	-5.24063	-209.26085
101.68200	-5.24547	-209.50554
101.78200	-5.24953	-209.64208
101.88200	-5.25438	-209.83538
101.98200	-5.26000	-210.04927
102.08200	-5.26672	-210.31989
102.18200	-5.27141	-210.53061
102.28200	-5.27531	-210.68756
102.38200	-5.27969	-210.85148
102.48200	-5.28453	-211.03424
102.58200	-5.29031	-211.25089
102.68200	-5.29875	-211.54465
102.78200	-5.30312	-211.79776
102.88200	-5.30656	-211.92391
102.98200	-5.31125	-212.08696
103.08200	-5.31703	-212.31909
103.18200	-5.32469	-212.62573
103.28200	-5.32891	-212.83033
103.38200	-5.33266	-212.97432
103.48200	-5.33703	-213.13849
103.58200	-5.34219	-213.32017
103.68200	-5.34734	-213.52880
103.78200	-5.35438	-213.78389
103.88200	-5.35984	-214.06385
103.98200	-5.36328	-214.18934
104.08200	-5.36766	-214.34584
104.18200	-5.37281	-214.53325
104.28200	-5.37922	-214.76926
104.38200	-5.38437	-214.99908
104.48200	-5.38813	-215.13894
104.58200	-5.39250	-215.28836
104.68200	-5.39734	-215.47785
104.78200	-5.40344	-215.69374
104.88200	-5.41172	-215.98814
104.98200	-5.41766	-216.30026
105.08200	-5.42078	-216.40809
105.18200	-5.42516	-216.55889
105.28201	-5.43031	-216.74532
105.38201	-5.43781	-217.01881
105.48201	-5.44234	-217.25063
105.58201	-5.44625	-217.39577
105.68201	-5.45094	-217.56354
105.78201	-5.45625	-217.76854
105.88201	-5.46250	-218.01399
105.98201	-5.46969	-218.30782
106.08201	-5.47313	-218.47925
106.18201	-5.47688	-218.61510
106.28201	-5.48172	-218.80171
106.38201	-5.48734	-219.04737
106.48201	-5.49406	-219.32246
106.58201	-5.49875	-219.52578
106.68201	-5.50297	-219.68302
106.78201	-5.50734	-219.84957
106.88201	-5.51219	-220.03648
106.98201	-5.51766	-220.26084
107.08201	-5.52578	-220.56182
107.18201	-5.53000	-220.78936
107.28201	-5.53375	-220.91891
107.38201	-5.53844	-221.09830
107.48201	-5.54391	-221.29957
107.58201	-5.55109	-221.58857
107.68201	-5.55563	-221.79699
107.78201	-5.55938	-221.95323
107.88201	-5.56391	-222.13107
107.98201	-5.56906	-222.33972
108.08201	-5.57469	-222.54974
108.18201	-5.58250	-222.84828
108.28201	-5.58688	-223.06922
108.38201	-5.59063	-223.20369
108.48201	-5.59484	-223.36231
108.58201	-5.60016	-223.56765
108.68201	-5.60719	-223.83600
108.78201	-5.61266	-224.10384
108.88201	-5.61641	-224.25552
108.98201	-5.62094	-224.42046
109.08201	-5.62578	-224.61194
109.18201	-5.63125	-224.82046
109.28201	-5.63797	-225.07523
109.38201	-5.64281	-225.31496
109.48201	-5.64703	-225.47251
109.58201	-5.65203	-225.65630
109.68201	-5.65750	-225.87220
109.78201	-5.66422	-226.12262
109.88201	-5.66969	-226.38188
109.98201	-5.67344	-226.51938
110.08201	-5.67750	-226.67184
110.18201	-5.68203	-226.85499
110.28201	-5.68766	-227.07130
110.38201	-5.69547	-227.35900
110.48201	-5.70047	-227.62449
110.58201	-5.70406	-227.75114
110.68201	-5.70844	-227.90895
110.78201	-5.71406	-228.12533
110.88201	-5.72094	-228.38834
110.98201	-5.72594	-228.62449
111.08201	-5.72953	-228.76543
111.18201	-5.73422	-228.93713
111.28201	-5.73922	-229.12933
111.38201	-5.74516	-229.36407
111.48201	-5.75344	-229.66634
111.58201	-5.75797	-229.91116
111.68201	-5.76125	-230.03760
111.78201	-5.76547	-230.18633
111.88201	-5.77078	-230.39041
111.98201	-5.77797	-230.67063
112.08201	-5.78281	-230.90340
112.18201	-5.78656	-231.04827
112.28201	-5.79094	-231.21656
112.38201	-5.79594	-231.40970
112.48201	-5.80141	-231.62392
112.58201	-5.80875	-231.90044
112.68201	-5.81391	-232.15187
112.78201	-5.81766	-232.30127
112.88201	-5.82234	-232.47573
112.98201	-5.82797	-232.69279
113.08201	-5.83500	-232.98591
113.18201	-5.83953	-233.19593
113.28201	-5.84344	-233.34233
113.38201	-5.84781	-233.51964
113.48201	-5.85266	-233.70594
113.58201	-5.85859	-233.93974
113.68201	-5.86578	-234.22739
113.78201	-5.87031	-234.46475
113.88201	-5.87406	-234.59978
113.98201	-5.87875	-234.77496
114.08201	-5.88437	-235.00098
114.18201	-5.89125	-235.28996
114.28201	-5.89609	-235.51457
114.38201	-5.90016	-235.66914
114.48201	-5.90438	-235.83756
114.58201	-5.90953	-236.03611
114.68201	-5.91500	-236.25258
114.78201	-5.92188	-236.50748
114.88201	-5.92656	-236.74668
114.98201	-5.93031	-236.88819
115.08201	-5.93500	-237.07493
115.18201	-5.94031	-237.28006
115.28201	-5.94734	-237.53850
115.38201	-5.95281	-237.79885
115.48201	-5.95672	-237.95114
115.58201	-5.96094	-238.09950
115.68201	-5.96547	-238.28004
115.78201	-5.97063	-238.47322
115.88201	-5.97688	-238.70903
115.98201	-5.98344	-238.99433
116.08201	-5.98750	-239.15969
116.18201	-5.99219	-239.32421
116.28201	-5.99781	-239.52851
116.38201	-6.00531	-239.80308
116.48201	-6.01031	-240.05163
116.58201	-6.01391	-240.18379
116.68201	-6.01828	-240.34494
116.78201	-6.02313	-240.53432
116.88201	-6.02859	-240.74213
116.98201	-6.03453	-240.95066
117.08201	-6.04016	-241.20334
117.18201	-6.04406	-241.35225
117.28201	-6.04859	-241.50938
117.38201	-6.05344	-241.69436
117.48201	-6.06000	-241.91678
117.58201	-6.06641	-242.21012
117.68201	-6.07047	-242.36488
117.78201	-6.07469	-242.52521
117.88201	-6.07953	-242.69208
117.98201	-6.08484	-242.88914
118.08201	-6.09141	-243.12340
118.18201	-6.09703	-243.38689
118.28201	-6.10078	-243.52093
118.38201	-6.10531	-243.68975
118.48201	-6.11109	-243.89306
118.58201	-6.11891	-244.17935
118.68201	-6.12344	-244.40211
118.78201	-6.12688	-244.52350
118.88201	-6.13109	-244.67050
118.98201	-6.13563	-244.84113
119.08201	-6.14078	-245.02704
119.18201	-6.14781	-245.26042
119.28201	-6.15438	-245.57655
119.38201	-6.15828	-245.71802
119.48201	-6.16312	-245.89057
119.58201	-6.16875	-246.08919
119.68201	-6.17625	-246.38203
119.78201	-6.18031	-246.58041
119.88201	-6.18344	-246.68881
119.98201	-6.18750	-246.83647
120.08201	-6.19187	-246.99435
120.18201	-6.19703	-247.17909
120.28201	-6.20391	-247.41247
120.38201	-6.21047	-247.71644
120.48201	-6.21453	-247.86910
120.58201	-6.21922	-248.02704
120.68201	-6.22422	-248.21404
120.78201	-6.23172	-248.45275
120.88201	-6.23734	-248.74306
120.98201	-6.24109	-248.88216
121.08201	-6.24531	-249.02323
121.18201	-6.25031	-249.21173
121.28201	-6.25594	-249.42611
121.38201	-6.26391	-249.72422
121.48201	-6.26813	-249.93144
121.58201	-6.27156	-250.04613
121.68201	-6.27609	-250.21157
121.78201	-6.28125	-250.40901
121.88201	-6.28781	-250.64439
121.98201	-6.29391	-250.91031
122.08201	-6.29781	-251.06582
122.18201	-6.30188	-251.21012
122.28201	-6.30625	-251.37258
122.38201	-6.31156	-251.57791
122.48201	-6.31906	-251.83538
122.58201	-6.32516	-252.14028
122.68201	-6.32875	-252.26545
122.78201	-6.33313	-252.42990
122.88201	-6.33844	-252.62323
122.98201	-6.34484	-252.85381
123.08201	-6.35016	-253.10564
123.18201	-6.35406	-253.25412
123.28201	-6.35844	-253.41484
123.38201	-6.36359	-253.60757
123.48201	-6.36891	-253.80820
123.58201	-6.37609	-254.08176
123.68201	-6.38156	-254.34020
123.78201	-6.38500	-254.45622
123.88201	-6.38922	-254.60988
123.98201	-6.39422	-254.79224
124.08201	-6.40109	-255.04729
124.18201	-6.40781	-255.35089
124.28201	-6.41141	-255.49868
124.38201	-6.41563	-255.64992
124.48201	-6.42047	-255.83619
124.58201	-6.42609	-256.04275
124.68201	-6.43297	-256.30209
124.78201	-6.43812	-256.54376
124.88201	-6.44172	-256.68892
124.98201	-6.44625	-256.84211
125.08201	-6.45172	-257.05656
125.18201	-6.45859	-257.30979
125.28201	-6.46391	-257.56788
125.38201	-6.46766	-257.71201
125.48201	-6.47188	-257.86635
125.58201	-6.47687	-258.05417
125.68201	-6.48219	-258.26457
125.78201	-6.48859	-258.50198
125.88201	-6.49422	-258.74349
125.98201	-6.49797	-258.88926
126.08201	-6.50250	-259.04900
126.18201	-6.50797	-259.24951
126.28201	-6.51469	-259.49761
126.38201	-6.52047	-259.75990
126.48201	-6.52469	-259.92957
126.58201	-6.52891	-260.07852
126.68201	-6.53344	-260.24634
126.78201	-6.53891	-260.45516
126.88201	-6.54594	-260.71110
126.98201	-6.55172	-260.98454
127.08201	-6.55500	-261.10408
127.18201	-6.55953	-261.26286
127.28201	-6.56469	-261.45861
127.38201	-6.57187	-261.71085
127.48201	-6.57750	-261.99108
127.58201	-6.58125	-262.12642
127.68201	-6.58547	-262.28607
127.78201	-6.59000	-262.45195
127.88201	-6.59500	-262.63151
127.98201	-6.60125	-262.85657
128.08201	-6.60828	-263.17841
128.18201	-6.61219	-263.32718
128.28201	-6.61703	-263.50600
128.38201	-6.62234	-263.70436
128.48201	-6.62891	-263.94084
128.58201	-6.63406	-264.19511
128.68201	-6.63750	-264.32145
128.78201	-6.64141	-264.45195
128.88201	-6.64625	-264.63658
128.98201	-6.65188	-264.85547
129.08201	-6.65813	-265.07962
129.18201	-6.66547	-265.40402
129.28201	-6.66922	-265.55488
129.38201	-6.67344	-265.69596
129.48201	-6.67828	-265.88210
129.58201	-6.68500	-266.11137
129.68201	-6.69156	-266.42996
129.78201	-6.69516	-266.56947
129.88201	-6.69937	-266.71976
129.98201	-6.70469	-266.92274
130.08201	-6.71063	-267.15633
130.18201	-6.71734	-267.41558
130.28201	-6.72203	-267.63815
130.38201	-6.72531	-267.75846
130.48201	-6.72984	-267.92583
130.58201	-6.73531	-268.12807
130.68201	-6.74187	-268.38872
130.78201	-6.74750	-268.64642
130.88201	-6.75156	-268.80005
130.98201	-6.75578	-268.97162
131.08201	-6.76047	-269.13738
131.18201	-6.76578	-269.34415
131.28201	-6.77219	-269.59011
131.38201	-6.77828	-269.87174
131.48201	-6.78203	-270.01500
131.58201	-6.78656	-270.18452
131.68201	-6.79188	-270.37337
131.78201	-6.79844	-270.62458
131.88201	-6.80375	-270.86967
131.98201	-6.80750	-271.00584
132.08201	-6.81172	-271.15247
132.18201	-6.81656	-271.32800
132.28201	-6.82203	-271.53581
132.38201	-6.82859	-271.76553
132.48201	-6.83500	-272.05953
132.58201	-6.83891	-272.20058
132.68201	-6.84297	-272.35034
132.78201	-6.84813	-272.53246
132.88201	-6.85500	-272.77505
132.98201	-6.86172	-273.07752
133.08201	-6.86547	-273.22063
133.18201	-6.86969	-273.36589
133.28201	-6.87453	-273.54622
133.38201	-6.87984	-273.74291
133.48201	-6.88594	-273.95725
133.58201	-6.89156	-274.20941
133.68201	-6.89531	-274.35148
133.78201	-6.90000	-274.49709
133.88201	-6.90516	-274.68193
133.98201	-6.91125	-274.90515
134.08201	-6.91828	-275.19655
134.18201	-6.92188	-275.32789
134.28201	-6.92563	-275.44475
134.38201	-6.93031	-275.60100
134.48201	-6.93562	-275.78312
134.58201	-6.94219	-276.00613
134.68201	-6.94859	-276.28604
134.78201	-6.95219	-276.40802
134.88201	-6.95656	-276.53879
134.98201	-6.96141	-276.69746
135.08201	-6.96719	-276.90351
135.18201	-6.97422	-277.17379
135.28201	-6.97859	-277.33755
135.38201	-6.98297	-277.48543
135.48201	-6.98766	-277.64475
135.58201	-6.99266	-277.82461
135.68201	-6.99922	-278.04288
135.78201	-7.00562	-278.31897
135.88201	-7.00891	-278.42388
135.98201	-7.01297	-278.55664
136.08201	-7.01797	-278.71463
136.18201	-7.02438	-278.93379
136.28201	-7.03250	-279.27494
136.38201	-7.03609	-279.40619
136.48201	-7.03984	-279.52275
136.58201	-7.04469	-279.67125
136.68201	-7.04984	-279.85895
136.78201	-7.05625	-280.06697
136.88201	-7.06219	-280.34127
136.98201	-7.06578	-280.44978
137.08201	-7.07000	-280.58821
137.18201	-7.07531	-280.76613
137.28201	-7.08391	-281.04720
137.38201	-7.08969	-281.35180
137.48201	-7.09266	-281.44377
137.58201	-7.09672	-281.56620
137.68201	-7.10156	-281.73408
137.78201	-7.10688	-281.92851
137.88201	-7.11313	-282.15265
137.98201	-7.11891	-282.41035
138.08201	-7.12266	-282.52792
138.18201	-7.12688	-282.67193
138.28201	-7.13156	-282.82455
138.38201	-7.13734	-283.02222
138.48201	-7.14469	-283.31894
138.58201	-7.14891	-283.48657
138.68201	-7.15297	-283.61669
138.78201	-7.15766	-283.77035
138.88201	-7.16313	-283.95793
138.98201	-7.17031	-284.19685
139.08201	-7.17641	-284.50537
139.18201	-7.17953	-284.58712
139.28201	-7.18391	-284.72126
139.38201	-7.18891	-284.90007
139.48201	-7.19531	-285.11363
139.58201	-7.20141	-285.38609
139.68201	-7.20547	-285.51239
139.78201	-7.20953	-285.65499
139.88201	-7.21406	-285.80391
139.98201	-7.21891	-285.97754
140.08201	-7.22484	-286.17167
140.18201	-7.23313	-286.49652
140.28201	-7.23688	-286.65605
140.38201	-7.24078	-286.77237
140.48201	-7.24578	-286.93867
140.58201	-7.25250	-287.16525
140.68201	-7.25859	-287.43508
140.78201	-7.26203	-287.54619
140.88201	-7.26609	-287.67860
140.98201	-7.27094	-287.83888
141.08201	-7.27609	-288.01608
141.18201	-7.28219	-288.23483
141.28201	-7.29000	-288.54427
141.38201	-7.29375	-288.69814
141.48201	-7.29750	-288.81431
141.58201	-7.30219	-288.96311
141.68201	-7.30828	-289.16577
141.78201	-7.31516	-289.44978
141.88201	-7.31906	-289.58955
141.98201	-7.32312	-289.72054
142.08201	-7.32797	-289.88224
142.18201	-7.33359	-290.07506
142.28201	-7.33969	-290.29259
142.38201	-7.34594	-290.54952
142.48201	-7.34969	-290.68470
142.58201	-7.35406	-290.81038
142.68201	-7.35938	-290.99318
142.78201	-7.36625	-291.22385
142.88201	-7.37312	-291.54468
142.98201	-7.37641	-291.65739
143.08201	-7.38031	-291.77114
143.18201	-7.38469	-291.93494
143.28201	-7.38984	-292.09659
143.38201	-7.39594	-292.29775
143.48201	-7.40250	-292.58639
143.58201	-7.40625	-292.70503
143.68201	-7.41062	-292.83613
143.78201	-7.41594	-293.02338
143.88201	-7.42234	-293.24269
143.98201	-7.42906	-293.52760
144.08201	-7.43297	-293.66267
144.18201	-7.43719	-293.79183
144.28201	-7.44188	-293.95148
144.38201	-7.44703	-294.13971
144.48201	-7.45328	-294.33987
144.58201	-7.45984	-294.63831
144.68201	-7.46344	-294.74819
144.78201	-7.46750	-294.87854
144.88201	-7.47266	-295.04856
144.98201	-7.47891	-295.26544
145.08201	-7.48609	-295.57392
145.18201	-7.48969	-295.69444
145.28201	-7.49359	-295.81288
145.38201	-7.49828	-295.97276
145.48201	-7.50344	-296.14750
145.58201	-7.50922	-296.34678
145.68201	-7.51578	-296.60991
145.78201	-7.51984	-296.75677
145.88201	-7.52437	-296.89533
145.98201	-7.52969	-297.08433
146.08201	-7.53688	-297.33297
146.18201	-7.54453	-297.68306
146.28201	-7.54734	-297.77765
146.38201	-7.55094	-297.86959
146.48201	-7.55562	-298.02337
146.58201	-7.56078	-298.21560
146.68201	-7.56734	-298.44114
146.78201	-7.57281	-298.68260
146.88201	-7.57641	-298.79442
146.98201	-7.58062	-298.93574
147.08201	-7.58563	-299.10362
147.18201	-7.59156	-299.31799
147.28201	-7.59812	-299.57107
147.38201	-7.60250	-299.73841
147.48201	-7.60672	-299.86301
147.58201	-7.61156	-300.02359
147.68201	-7.61703	-300.21736
147.78201	-7.62344	-300.43960
147.88201	-7.63000	-300.70972
147.98201	-7.63344	-300.82798
148.08201	-7.63750	-300.93956
148.18201	-7.64250	-301.10842
148.28201	-7.64859	-301.31647
148.38201	-7.65531	-301.58904
148.48201	-7.65938	-301.71862
148.58201	-7.66344	-301.83792
148.68201	-7.66812	-301.98437
148.78201	-7.67344	-302.15424
148.88201	-7.67937	-302.35559
148.98201	-7.68656	-302.63957
149.08201	-7.69047	-302.77917
149.18201	-7.69453	-302.89745
149.28201	-7.69984	-303.06226
149.38201	-7.70594	-303.28050
149.48201	-7.71266	-303.54774
149.58201	-7.71641	-303.65971
149.68201	-7.72031	-303.76163
149.78201	-7.72500	-303.91556
149.88201	-7.73047	-304.09765
149.98201	-7.73672	-304.30597
150.08201	-7.74375	-304.60042
150.18201	-7.74734	-304.71051
150.28201	-7.75156	-304.83073
150.38201	-7.75656	-304.99285
150.48201	-7.76203	-305.16624
150.58201	-7.76844	-305.41128
150.68201	-7.77266	-305.55844
150.78201	-7.77656	-305.66514
150.88201	-7.78109	-305.80640
150.98201	-7.78641	-305.97377
151.08201	-7.79281	-306.18313
151.18201	-7.80016	-306.49161
151.28201	-7.80359	-306.57831
151.38201	-7.80766	-306.69045
151.48201	-7.81234	-306.82528
151.58201	-7.81781	-306.99986
151.68201	-7.82484	-307.25807
151.78201	-7.82922	-307.40377
151.88201	-7.83328	-307.52167
151.98201	-7.83781	-307.63608
152.08201	-7.84313	-307.79073
152.18201	-7.84891	-307.98331
152.28201	-7.85672	-308.24670
152.38201	-7.86078	-308.40802
152.48201	-7.86453	-308.49099
152.58201	-7.86953	-308.63333
152.68201	-7.87563	-308.83151
152.78201	-7.88359	-309.13407
152.88201	-7.88703	-309.23218
152.98201	-7.89078	-309.33258
153.08201	-7.89547	-309.46162
153.18201	-7.90094	-309.64363
153.28201	-7.90672	-309.84092
153.38201	-7.91422	-310.08685
153.48201	-7.91797	-310.24003
153.58201	-7.92156	-310.31275
153.68201	-7.92609	-310.43604
153.78201	-7.93156	-310.60857
153.88201	-7.93969	-310.90325
153.98201	-7.94422	-311.06994
154.08201	-7.94813	-311.17460
154.18201	-7.95297	-311.32194
154.28201	-7.95844	-311.50004
154.38201	-7.96422	-311.68658
154.48201	-7.97063	-311.92875
154.58201	-7.97422	-312.04954
154.68201	-7.97828	-312.15078
154.78201	-7.98328	-312.29836
154.88201	-7.98906	-312.48778
154.98201	-7.99641	-312.76694
155.08201	-8.00031	-312.89458
155.18201	-8.00422	-312.99549
155.28201	-8.00875	-313.12323
155.38201	-8.01422	-313.30359
155.48201	-8.02031	-313.49480
155.58201	-8.02750	-313.77569
155.68201	-8.03094	-313.88015
155.78201	-8.03484	-313.98010
155.88201	-8.04000	-314.13403
155.98201	-8.04594	-314.33475
156.08201	-8.05312	-314.60476
156.18201	-8.05719	-314.73494
156.28201	-8.06109	-314.84079
156.38201	-8.06563	-314.97312
156.48201	-8.07094	-315.15130
156.58201	-8.07734	-315.35080
156.68201	-8.08469	-315.65189
156.78201	-8.08797	-315.74365
156.88201	-8.09188	-315.83622
156.98201	-8.09672	-315.97775
157.08201	-8.10234	-316.16503
157.18201	-8.10969	-316.43549
157.28201	-8.11375	-316.57049
157.38201	-8.11781	-316.67686
157.48201	-8.12234	-316.80837
157.58201	-8.12750	-316.96168
157.68201	-8.13313	-317.14129
157.78201	-8.14063	-317.42364
157.88201	-8.14469	-317.56961
157.98201	-8.14875	-317.66298
158.08201	-8.15328	-317.80398
158.18201	-8.15906	-317.97779
158.28201	-8.16656	-318.24261
158.38201	-8.17109	-318.42524
158.48201	-8.17469	-318.50204
158.58201	-8.17891	-318.60659
158.68201	-8.18391	-318.76385
158.78201	-8.18953	-318.94559
158.88201	-8.19766	-319.22951
158.98201	-8.20172	-319.38222
159.08201	-8.20578	-319.48844
159.18201	-8.21078	-319.63208
159.28201	-8.21578	-319.79087
159.38201	-8.22234	-320.00983
159.48201	-8.22703	-320.17279
159.58201	-8.23094	-320.27248
159.68201	-8.23547	-320.40322
159.78201	-8.24078	-320.56263
159.88201	-8.24703	-320.74937
159.98201	-8.25531	-321.08235
160.08201	-8.25844	-321.17876
160.18201	-8.26219	-321.24564
160.28201	-8.26688	-321.38386
160.38201	-8.27266	-321.55839
160.48201	-8.28031	-321.84747
160.58201	-8.28469	-321.99836
160.68201	-8.28859	-322.09367
160.78201	-8.29328	-322.22578
160.88201	-8.29828	-322.37887
160.98201	-8.30375	-322.54550
161.08201	-8.31109	-322.80505
161.18201	-8.31500	-322.93588
161.28201	-8.31906	-323.03306
161.38201	-8.32406	-323.18226
161.48201	-8.32984	-323.37689
161.58201	-8.33688	-323.64050
161.68201	-8.34063	-323.75070
161.78201	-8.34469	-323.84232
161.88201	-8.34937	-323.98081
161.98201	-8.35469	-324.14430
162.08201	-8.36125	-324.35468
162.18201	-8.36906	-324.67836
162.28201	-8.37250	-324.77561
162.38201	-8.37641	-324.85792
162.48201	-8.38172	-325.04058
162.58201	-8.38703	-325.22658
162.68201	-8.39328	-325.44222
162.78201	-8.39750	-325.58540
162.88201	-8.40141	-325.67003
162.98201	-8.40562	-325.80176
163.08201	-8.41047	-325.93825
163.18201	-8.41641	-326.13504
163.28201	-8.42375	-326.40633
163.38201	-8.42781	-326.54890
163.48201	-8.43188	-326.63929
163.58201	-8.43688	-326.77945
163.68201	-8.44266	-326.96015
163.78201	-8.44984	-327.21874
163.88201	-8.45422	-327.35527
163.98201	-8.45828	-327.45233
164.08201	-8.46266	-327.56948
164.18201	-8.46734	-327.70225
164.28201	-8.47266	-327.86074
164.38201	-8.47938	-328.09058
164.48201	-8.48453	-328.27020
164.58201	-8.48859	-328.34771
164.68201	-8.49328	-328.48260
164.78201	-8.49906	-328.65050
164.88201	-8.50688	-328.90370
164.98201	-8.51094	-329.03555
165.08201	-8.51484	-329.11861
165.18201	-8.51938	-329.22572
165.28201	-8.52422	-329.36227
165.38201	-8.52953	-329.51352
165.48201	-8.53656	-329.74139
165.58201	-8.54203	-329.93960
165.68201	-8.54578	-330.00800
165.78201	-8.55047	-330.12608
165.88201	-8.55625	-330.27795
165.98201	-8.56391	-330.53464
166.08201	-8.56797	-330.66469
166.18201	-8.57172	-330.72469
166.28201	-8.57609	-330.82682
166.38201	-8.58125	-330.96102
166.48201	-8.58688	-331.11936
166.58201	-8.59391	-331.31579
166.68201	-8.59859	-331.46176
166.78201	-8.60266	-331.52723
166.88201	-8.60766	-331.63598
166.98201	-8.61313	-331.78931
167.08201	-8.62063	-332.03983
167.18201	-8.62484	-332.16351
167.28201	-8.62875	-332.23408
167.38201	-8.63297	-332.33044
167.48201	-8.63797	-332.45730
167.58201	-8.64313	-332.60620
167.68201	-8.65031	-332.81082
167.78201	-8.65469	-332.96448
167.88201	-8.65859	-333.03738
167.98201	-8.66344	-333.15572
168.08201	-8.66906	-333.30587
168.18201	-8.67641	-333.52289
168.28201	-8.68078	-333.66650
168.38201	-8.68453	-333.72536
168.48201	-8.68891	-333.81528
168.58201	-8.69375	-333.93592
168.68201	-8.69984	-334.10811
168.78201	-8.70969	-334.43734
168.88201	-8.71328	-334.55417
168.98201	-8.71672	-334.58209
169.08201	-8.72156	-334.70675
169.18201	-8.72766	-334.89242
169.28201	-8.73594	-335.19751
169.38201	-8.73875	-335.24513
169.48201	-8.74219	-335.29693
169.58201	-8.74688	-335.41277
169.68201	-8.75203	-335.56288
169.78201	-8.75766	-335.73824
169.88201	-8.76516	-335.98766
169.98201	-8.76891	-336.09688
170.08201	-8.77281	-336.16024
170.18201	-8.77750	-336.28774
170.28201	-8.78328	-336.45222
170.38201	-8.79141	-336.71719
170.48201	-8.79578	-336.87833
170.58201	-8.79922	-336.92914
170.68201	-8.80344	-337.01339
170.78201	-8.80844	-337.16077
170.88201	-8.81422	-337.31791
170.98201	-8.82203	-337.58810
171.08201	-8.82609	-337.71646
171.18201	-8.82984	-337.77040
171.28201	-8.83469	-337.89322
171.38201	-8.84000	-338.04339
171.48201	-8.84656	-338.24399
171.58201	-8.85172	-338.42477
171.68201	-8.85547	-338.49198
171.78201	-8.86016	-338.59566
171.88201	-8.86531	-338.74133
171.98201	-8.87125	-338.91314
172.08201	-8.87922	-339.18306
172.18201	-8.88266	-339.28299
172.28201	-8.88625	-339.32111
172.38201	-8.89094	-339.42944
172.48201	-8.89656	-339.59457
172.58201	-8.90406	-339.84163
172.68201	-8.90859	-339.99440
172.78201	-8.91250	-340.07385
172.88201	-8.91719	-340.17593
172.98201	-8.92203	-340.31644
173.08201	-8.92750	-340.46593
173.18201	-8.93547	-340.72459
173.28201	-8.93938	-340.84076
173.38201	-8.94297	-340.89434
173.48201	-8.94781	-341.01248
173.58201	-8.95391	-341.18643
173.68201	-8.96266	-341.50085
173.78201	-8.96609	-341.60298
173.88201	-8.96937	-341.63398
173.98201	-8.97359	-341.71543
174.08201	-8.97844	-341.85401
174.18201	-8.98375	-342.00221
174.28201	-8.99078	-342.22832
174.38201	-8.99594	-342.40645
174.48201	-8.99984	-342.47434
174.58201	-9.00453	-342.58327
174.68201	-9.01000	-342.72328
174.78201	-9.01750	-342.95902
174.88201	-9.02219	-343.12814
174.98201	-9.02594	-343.18748
175.08201	-9.03016	-343.27260
175.18201	-9.03500	-343.39756
175.28201	-9.04031	-343.53659
175.38201	-9.04734	-343.74544
175.48201	-9.05234	-343.92223
175.58201	-9.05625	-343.98323
175.68201	-9.06094	-344.08611
175.78201	-9.06625	-344.22004
175.88201	-9.07359	-344.43933
175.98201	-9.07875	-344.62160
176.08201	-9.08281	-344.68427
176.18201	-9.08703	-344.77699
176.28201	-9.09188	-344.89450
176.38201	-9.09766	-345.05710
176.48201	-9.10531	-345.29051
176.58201	-9.11016	-345.45857
176.68201	-9.11359	-345.48765
176.78201	-9.11781	-345.56973
176.88201	-9.12297	-345.69266
176.98201	-9.13047	-345.91195
177.08201	-9.13531	-346.08361
177.18201	-9.13937	-346.15198
177.28201	-9.14375	-346.24165
177.38201	-9.14875	-346.36497
177.48201	-9.15453	-346.51786
177.58201	-9.16281	-346.78507
177.68201	-9.16750	-346.95604
177.78201	-9.17047	-346.96731
177.88201	-9.17469	-347.03249
177.98201	-9.18016	-347.17786
178.08201	-9.18812	-347.43094
178.18201	-9.19297	-347.60818
178.28201	-9.19656	-347.65524
178.38201	-9.20125	-347.76276
178.48201	-9.20656	-347.92718
178.58201	-9.21172	-348.07315
178.68201	-9.21813	-348.26154
178.78201	-9.22312	-348.41928
178.88201	-9.22719	-348.49253
178.98201	-9.23250	-348.61887
179.08201	-9.23891	-348.82075
179.18201	-9.24578	-349.07481
179.28201	-9.24922	-349.12503
179.38201	-9.25297	-349.17623
179.48201	-9.25703	-349.26999
179.58201	-9.26172	-349.37519
179.68201	-9.26703	-349.51705
179.78201	-9.27500	-349.75773
179.88201	-9.28000	-349.94516
179.98201	-9.28391	-350.00819
180.08201	-9.28875	-350.11077
180.18201	-9.29422	-350.25316
180.28201	-9.30062	-350.45090
180.38201	-9.30500	-350.56248
180.48201	-9.30875	-350.62453
180.58201	-9.31328	-350.70539
180.68201	-9.31813	-350.83032
180.78201	-9.32375	-350.98007
180.88201	-9.33188	-351.22645
180.98201	-9.33687	-351.39531
181.08201	-9.34047	-351.42186
181.18201	-9.34484	-351.51055
181.28201	-9.35031	-351.63784
181.38201	-9.35766	-351.86806
181.48201	-9.36234	-352.01210
181.58201	-9.36625	-352.06237
181.68201	-9.37063	-352.14975
181.78201	-9.37578	-352.26527
181.88201	-9.38125	-352.40063
181.98201	-9.38781	-352.57912
182.08201	-9.39250	-352.72133
182.18201	-9.39641	-352.75111
182.28201	-9.40109	-352.84534
182.38201	-9.40656	-352.97334
182.48201	-9.41406	-353.16840
182.58201	-9.42000	-353.38500
182.68201	-9.42328	-353.39507
182.78201	-9.42766	-353.45519
182.88201	-9.43250	-353.56465
182.98201	-9.43813	-353.70147
183.08201	-9.44594	-353.93196
183.18201	-9.45078	-354.07788
183.28201	-9.45438	-354.10327
183.38201	-9.45891	-354.17059
183.48201	-9.46391	-354.27871
183.58201	-9.47047	-354.44626
183.68201	-9.47594	-354.62254
183.78201	-9.47984	-354.65527
183.88201	-9.48422	-354.72351
183.98201	-9.48875	-354.80905
184.08201	-9.49391	-354.91559
184.18201	-9.50031	-355.06833
184.28201	-9.50594	-355.23260
184.38201	-9.50969	-355.26386
184.48201	-9.51438	-355.33014
184.58201	-9.51969	-355.43990
184.68201	-9.52734	-355.61997
184.78201	-9.53297	-355.80951
184.88201	-9.53672	-355.82104
184.98201	-9.54109	-355.88595
185.08201	-9.54594	-355.97035
185.18201	-9.55125	-356.09445
185.28201	-9.55969	-356.32750
185.38201	-9.56469	-356.49192
185.48201	-9.56813	-356.48793
185.58201	-9.57313	-356.58184
185.68201	-9.57969	-356.76405
185.78201	-9.58813	-357.07629
185.88201	-9.59031	-357.03847
185.98201	-9.59344	-357.02384
186.08201	-9.59766	-357.10037
186.18201	-9.60234	-357.21728
186.28201	-9.60781	-357.34937
186.38201	-9.61531	-357.56281
186.48201	-9.62063	-357.73641
186.58201	-9.62438	-357.75158
186.68201	-9.62891	-357.83309
186.78201	-9.63406	-357.94103
186.88201	-9.64109	-358.13069
186.98201	-9.64656	-358.30107
187.08201	-9.65047	-358.34947
187.18201	-9.65469	-358.40547
187.28201	-9.65938	-358.50042
187.38201	-9.66469	-358.62884
187.48201	-9.67203	-358.81284
187.58201	-9.67688	-358.96996
187.68201	-9.68063	-358.98003
187.78201	-9.68516	-359.06750
187.88201	-9.69063	-359.19258
187.98201	-9.69797	-359.38817
188.08201	-9.70328	-359.55566
188.18201	-9.70750	-359.60284
188.28201	-9.71156	-359.66024
188.38201	-9.71609	-359.73841
188.48201	-9.72141	-359.85425
188.58201	-9.72813	-360.03330
188.68201	-9.73406	-360.22803
188.78201	-9.73766	-360.24201
188.88201	-9.74203	-360.30301
188.98201	-9.74750	-360.42127
189.08201	-9.75500	-360.63004
189.18201	-9.75969	-360.76003
189.28201	-9.76328	-360.78030
189.38201	-9.76766	-360.84244
189.48201	-9.77250	-360.93423
189.58201	-9.77813	-361.06351
189.68201	-9.78547	-361.25395
189.78201	-9.79188	-361.46912
189.88201	-9.79516	-361.47240
189.98201	-9.79922	-361.50905
190.08201	-9.80422	-361.60308
190.18201	-9.81109	-361.77093
190.28201	-9.81672	-361.95669
190.38201	-9.82031	-361.97740
190.48201	-9.82469	-362.03673
190.58201	-9.82969	-362.13332
190.68201	-9.83531	-362.26976
190.78201	-9.84250	-362.46726
190.88201	-9.84766	-362.61719
190.98201	-9.85125	-362.61985
191.08201	-9.85578	-362.69155
191.18201	-9.86125	-362.80563
191.28201	-9.86875	-363.00483
191.38201	-9.87359	-363.15814
191.48201	-9.87734	-363.17548
191.58201	-9.88125	-363.22436
191.68201	-9.88594	-363.30634
191.78201	-9.89156	-363.44048
191.88201	-9.89969	-363.66290
191.98201	-9.90453	-363.81638
192.08201	-9.90797	-363.80017
192.18201	-9.91250	-363.86704
192.28201	-9.91781	-363.99207
192.38201	-9.92469	-364.15157
192.48201	-9.93016	-364.33086
192.58201	-9.93406	-364.35226
192.68201	-9.93828	-364.41892
192.78201	-9.94312	-364.50401
192.88201	-9.94844	-364.61633
192.98201	-9.95609	-364.82063
193.08201	-9.96141	-364.98150
193.18201	-9.96453	-364.96803
193.28201	-9.96906	-365.04015
193.38201	-9.97438	-365.15039
193.48201	-9.98203	-365.33785
193.58201	-9.98750	-365.53711
193.68201	-9.99109	-365.53478
193.78201	-9.99547	-365.60512
193.88201	-10.00063	-365.72161
193.98201	-10.00641	-365.86359
194.08201	-10.01391	-366.07853
194.18201	-10.01813	-366.17765
194.28201	-10.02156	-366.18596
194.38201	-10.02609	-366.25493
194.48201	-10.03141	-366.37235
194.58201	-10.03813	-366.54842
194.68201	-10.04469	-366.76866
194.78201	-10.04844	-366.80162
194.88201	-10.05266	-366.83986
194.98201	-10.05750	-366.93522
195.08201	-10.06297	-367.07088
195.18201	-10.06984	-367.26958
195.28201	-10.07453	-367.40252
195.38201	-10.07813	-367.41209
195.48201	-10.08266	-367.47411
195.58201	-10.08781	-367.59081
195.68201	-10.09422	-367.73741
195.78201	-10.10000	-367.91080
195.88201	-10.10422	-367.97425
195.98201	-10.10906	-368.04679
196.08201	-10.11406	-368.15470
196.18201	-10.11937	-368.27487
196.28201	-10.12625	-368.45368
196.38201	-10.13141	-368.59950
196.48201	-10.13500	-368.59223
196.58201	-10.13906	-368.65342
196.68201	-10.14422	-368.75084
196.78201	-10.15063	-368.91294
196.88201	-10.15672	-369.10689
196.98201	-10.16094	-369.14960
197.08201	-10.16531	-369.20917
197.18201	-10.17031	-369.29575
197.28201	-10.17594	-369.42741
197.38201	-10.18312	-369.62849
197.48201	-10.18797	-369.73310
197.58201	-10.19172	-369.73932
197.68201	-10.19609	-369.80096
197.78201	-10.20109	-369.89281
197.88201	-10.20781	-370.04995
197.98201	-10.21375	-370.23377
198.08201	-10.21781	-370.25952
198.18201	-10.22188	-370.30023
198.28201	-10.22656	-370.37507
198.38201	-10.23172	-370.47771
198.48201	-10.23828	-370.64415
198.58201	-10.24438	-370.82726
198.68201	-10.24813	-370.83143
198.78201	-10.25250	-370.87417
198.88201	-10.25781	-370.96655
198.98201	-10.26469	-371.13863
199.08201	-10.27078	-371.32391
199.18201	-10.27453	-371.33196
199.28201	-10.27875	-371.36936
199.38201	-10.28375	-371.46536
199.48201	-10.28922	-371.57905
199.58201	-10.29625	-371.74124
199.68201	-10.30156	-371.89141
[truncated: 8,705 more rows]
