# Supplementary material for: Strengthening of 3D Printed Fused Deposition Manufactured Parts Using the Fill Compositing Technique
Source: PLoS One. 2015 Apr 16;10(4):e0122915. doi: 10.1371/journal.pone.0122915 (PMC4400136; doi:10.1371/journal.pone.0122915)
Supplement: S1 File — This is the raw data and information on all the samples presented in this manuscript. (ZIP) [file pone.0122915.s001.zip › Specimen_RawData_72.csv]

Time	Extension	Load
(sec)	(mm)	(N)
0.00000	0.00000	-0.00120
0.10000	-0.00047	0.00031
0.20000	-0.00266	-0.00101
0.30000	-0.00781	-0.00555
0.40000	-0.01594	0.00196
0.49200	-0.02609	-0.00510
0.59200	-0.03156	-0.00242
0.69200	-0.03578	-0.00125
0.79200	-0.04047	-0.00073
0.89200	-0.04641	-0.06568
0.99200	-0.05234	-0.25789
1.09200	-0.05672	-0.40053
1.19200	-0.06109	-0.53916
1.29200	-0.06578	-0.70032
1.39200	-0.07078	-0.87389
1.49200	-0.07719	-1.08433
1.59200	-0.08516	-1.37130
1.69200	-0.08859	-1.52838
1.79200	-0.09250	-1.66776
1.89200	-0.09734	-1.83830
1.99200	-0.10328	-2.05827
2.09200	-0.10984	-2.31123
2.19200	-0.11437	-2.51003
2.29200	-0.11844	-2.66714
2.39200	-0.12266	-2.81961
2.49200	-0.12797	-3.02572
2.59200	-0.13391	-3.26249
2.69200	-0.14094	-3.55379
2.79200	-0.14484	-3.74059
2.89200	-0.14891	-3.90563
2.99200	-0.15359	-4.08716
3.09200	-0.15891	-4.30406
3.19200	-0.16500	-4.55017
3.29200	-0.17000	-4.76747
3.39200	-0.17438	-4.95706
3.49200	-0.17891	-5.13807
3.59200	-0.18391	-5.34758
3.69200	-0.19000	-5.58355
3.79200	-0.19750	-5.90056
3.89200	-0.20141	-6.06777
3.99200	-0.20547	-6.23154
4.09200	-0.21031	-6.42869
4.19200	-0.21578	-6.65503
4.29200	-0.22203	-6.92383
4.39200	-0.22687	-7.12477
4.49200	-0.23109	-7.30369
4.59200	-0.23578	-7.50535
4.69200	-0.24109	-7.69725
4.79200	-0.24688	-7.94006
4.89200	-0.25422	-8.22440
4.99200	-0.25828	-8.44036
5.09200	-0.26234	-8.60106
5.19200	-0.26734	-8.80111
5.29200	-0.27266	-9.02728
5.39200	-0.27953	-9.30292
5.49200	-0.28453	-9.53787
5.59200	-0.28859	-9.70078
5.69200	-0.29297	-9.87429
5.79200	-0.29797	-10.09104
5.89200	-0.30375	-10.31414
5.99200	-0.31047	-10.59293
6.09200	-0.31531	-10.83593
6.19200	-0.31938	-11.00064
6.29200	-0.32406	-11.19182
6.39200	-0.32953	-11.41864
6.49200	-0.33562	-11.67408
6.59200	-0.34016	-11.88082
6.69200	-0.34422	-12.04244
6.79200	-0.34891	-12.23470
6.89200	-0.35406	-12.43707
6.99200	-0.35984	-12.67588
7.09200	-0.36703	-12.95865
7.19200	-0.37219	-13.22793
7.29200	-0.37609	-13.37041
7.39200	-0.38063	-13.56613
7.49200	-0.38609	-13.78132
7.59200	-0.39281	-14.06213
7.69200	-0.39797	-14.30493
7.79200	-0.40188	-14.47047
7.89200	-0.40609	-14.63982
7.99200	-0.41063	-14.82271
8.09200	-0.41578	-15.02225
8.19200	-0.42141	-15.23606
8.29200	-0.42703	-15.49274
8.39200	-0.43141	-15.66425
8.49200	-0.43641	-15.85839
8.59200	-0.44234	-16.08596
8.69200	-0.45062	-16.40588
8.79200	-0.45500	-16.62048
8.89200	-0.45875	-16.76633
8.99200	-0.46297	-16.93806
9.09200	-0.46781	-17.13090
9.19200	-0.47391	-17.36942
9.29200	-0.48359	-17.77978
9.39200	-0.48672	-17.96190
9.49200	-0.49000	-18.06955
9.59200	-0.49516	-18.28682
9.69200	-0.50078	-18.52017
9.79200	-0.50734	-18.80637
9.89200	-0.51141	-18.98903
9.99200	-0.51531	-19.16148
10.09200	-0.51984	-19.35022
10.19200	-0.52500	-19.55915
10.29200	-0.53031	-19.79468
10.39200	-0.53688	-20.06093
10.49200	-0.54156	-20.28146
10.59200	-0.54578	-20.45670
10.69200	-0.55031	-20.64572
10.79200	-0.55594	-20.87153
10.89200	-0.56359	-21.17835
10.99200	-0.56859	-21.42812
11.09200	-0.57250	-21.60605
11.19200	-0.57687	-21.78925
11.29200	-0.58188	-21.99426
11.39200	-0.58750	-22.22463
11.49200	-0.59453	-22.53514
11.59200	-0.59844	-22.73528
11.69200	-0.60250	-22.88582
11.79200	-0.60734	-23.09726
11.89200	-0.61266	-23.31405
11.99200	-0.61984	-23.60974
12.09200	-0.62547	-23.88474
12.19200	-0.62922	-24.04463
12.29200	-0.63391	-24.23985
12.39200	-0.63875	-24.45209
12.49200	-0.64406	-24.67983
12.59200	-0.65109	-24.97943
12.69200	-0.65563	-25.21485
12.79200	-0.65969	-25.37116
12.89200	-0.66453	-25.57917
12.99200	-0.67000	-25.81470
13.09200	-0.67734	-26.12269
13.19200	-0.68188	-26.36485
13.29200	-0.68563	-26.52590
13.39200	-0.69016	-26.71104
13.49200	-0.69516	-26.92973
13.59200	-0.70094	-27.18377
13.69200	-0.70813	-27.48200
13.79200	-0.71281	-27.73556
13.89200	-0.71656	-27.88405
13.99200	-0.72109	-28.08031
14.09200	-0.72641	-28.30371
14.19200	-0.73359	-28.61060
14.29200	-0.73875	-28.86670
14.39200	-0.74250	-29.04216
14.49200	-0.74703	-29.22592
14.59200	-0.75219	-29.45494
14.69200	-0.75766	-29.68961
14.79200	-0.76438	-29.98121
14.89200	-0.76859	-30.19853
14.99200	-0.77281	-30.37792
15.09200	-0.77750	-30.58506
15.19200	-0.78297	-30.81153
15.29200	-0.79031	-31.13066
15.39200	-0.79563	-31.39710
15.49200	-0.79938	-31.55729
15.59200	-0.80344	-31.73053
15.69200	-0.80828	-31.93820
15.79200	-0.81391	-32.18486
15.89200	-0.82094	-32.48289
15.99200	-0.82578	-32.74175
16.09200	-0.82984	-32.90303
16.19200	-0.83469	-33.11028
16.29200	-0.84031	-33.34504
16.39200	-0.84703	-33.64507
16.49200	-0.85219	-33.91666
16.59200	-0.85625	-34.08236
16.69200	-0.86078	-34.28969
16.79200	-0.86578	-34.51100
16.89200	-0.87141	-34.76341
16.99200	-0.87828	-35.05452
17.09200	-0.88250	-35.30035
17.19200	-0.88625	-35.44687
17.29200	-0.89109	-35.66083
17.39200	-0.89703	-35.91425
17.49200	-0.90453	-36.26067
17.59200	-0.90906	-36.50515
17.69200	-0.91297	-36.68301
17.79200	-0.91750	-36.87995
17.89200	-0.92266	-37.10449
17.99200	-0.92812	-37.36285
18.09200	-0.93547	-37.69520
18.19200	-0.94016	-37.96595
18.29200	-0.94406	-38.13708
18.39200	-0.94906	-38.36550
18.49200	-0.95469	-38.62824
18.59200	-0.96125	-38.94608
18.69200	-0.96594	-39.18974
18.79200	-0.96984	-39.37583
18.89200	-0.97406	-39.57116
18.99200	-0.97875	-39.78972
19.09200	-0.98391	-40.03770
19.19200	-0.98984	-40.29815
19.29200	-0.99500	-40.57452
19.39200	-0.99922	-40.77261
19.49200	-1.00406	-40.96900
19.59200	-1.00938	-41.22446
19.69200	-1.01547	-41.49222
19.79200	-1.02141	-41.78840
19.89200	-1.02594	-42.00756
19.99200	-1.03047	-42.21384
20.09200	-1.03547	-42.44622
20.19200	-1.04141	-42.71765
20.29200	-1.04828	-43.02454
20.39200	-1.05250	-43.26452
20.49200	-1.05625	-43.42122
20.59200	-1.06094	-43.62424
20.69200	-1.06672	-43.88497
20.79200	-1.07313	-44.17394
20.89200	-1.07828	-44.42609
20.99200	-1.08250	-44.61529
21.09200	-1.08687	-44.80949
21.19200	-1.09172	-45.02052
21.29200	-1.09734	-45.27203
21.39200	-1.10500	-45.59509
21.49200	-1.10953	-45.85918
21.59200	-1.11344	-46.00913
21.69200	-1.11828	-46.22578
21.79200	-1.12391	-46.47359
21.89200	-1.13047	-46.76897
21.99200	-1.13516	-47.00438
22.09200	-1.13922	-47.18055
22.19200	-1.14391	-47.37879
22.29200	-1.14922	-47.61747
22.39200	-1.15453	-47.87482
22.49200	-1.16141	-48.15628
22.59200	-1.16609	-48.41275
22.69200	-1.17000	-48.56354
22.79200	-1.17453	-48.76906
22.89200	-1.17969	-48.99075
22.99200	-1.18641	-49.25971
23.09200	-1.19203	-49.56876
23.19200	-1.19625	-49.74839
23.29200	-1.20062	-49.94556
23.39200	-1.20594	-50.17491
23.49200	-1.21172	-50.42747
23.59200	-1.21859	-50.74234
23.69200	-1.22297	-50.98002
23.79200	-1.22687	-51.13364
23.89200	-1.23172	-51.33699
23.99200	-1.23656	-51.56307
24.09200	-1.24219	-51.79418
24.19200	-1.24828	-52.09365
24.29200	-1.25219	-52.26233
24.39200	-1.25641	-52.43220
24.49200	-1.26125	-52.64838
24.59200	-1.26703	-52.89121
24.69200	-1.27500	-53.20065
24.79200	-1.28078	-53.52969
24.89200	-1.28422	-53.64710
24.99200	-1.28906	-53.86564
25.09200	-1.29484	-54.11670
25.19200	-1.30187	-54.41336
25.29200	-1.30703	-54.69324
25.39200	-1.31047	-54.84613
25.49200	-1.31500	-55.03895
25.59200	-1.31984	-55.27218
25.69200	-1.32547	-55.51606
25.79200	-1.33297	-55.84387
25.89200	-1.33750	-56.10631
25.99200	-1.34078	-56.24420
26.09200	-1.34531	-56.43974
26.19200	-1.35063	-56.69018
26.29200	-1.35766	-56.99534
26.39200	-1.36313	-57.28931
26.49200	-1.36688	-57.45647
26.59200	-1.37125	-57.64147
26.69200	-1.37625	-57.87113
26.79200	-1.38125	-58.11250
26.89200	-1.38813	-58.39911
26.99200	-1.39359	-58.70714
27.09200	-1.39766	-58.87623
27.19200	-1.40219	-59.08157
27.29200	-1.40734	-59.32365
27.39200	-1.41453	-59.63057
27.49200	-1.41984	-59.92202
27.59200	-1.42344	-60.08240
27.69200	-1.42766	-60.27976
27.79200	-1.43250	-60.49810
27.89200	-1.43797	-60.74584
27.99200	-1.44422	-61.02425
28.09200	-1.45016	-61.34262
28.19200	-1.45437	-61.52048
28.29200	-1.45922	-61.73265
28.39200	-1.46484	-61.99110
28.49200	-1.47141	-62.28571
28.59200	-1.47625	-62.55616
28.69200	-1.48016	-62.73009
28.79200	-1.48453	-62.92538
28.89200	-1.48938	-63.14829
28.99200	-1.49516	-63.41945
29.09200	-1.50234	-63.72605
29.19200	-1.50688	-63.99571
29.29200	-1.51078	-64.14913
29.39200	-1.51531	-64.36373
29.49200	-1.52109	-64.61371
29.59200	-1.52844	-64.95711
29.69200	-1.53344	-65.25221
29.79200	-1.53734	-65.41973
29.89200	-1.54156	-65.60519
29.99200	-1.54609	-65.82002
30.09200	-1.55156	-66.06776
30.19200	-1.55797	-66.36266
30.29200	-1.56422	-66.70565
30.39200	-1.56781	-66.86091
30.49200	-1.57219	-67.05157
30.59200	-1.57750	-67.29175
30.69200	-1.58453	-67.61245
30.79200	-1.58969	-67.89994
30.89200	-1.59359	-68.07090
30.99200	-1.59797	-68.27229
31.09200	-1.60297	-68.51546
31.19200	-1.60859	-68.76391
31.29200	-1.61484	-69.05690
31.39200	-1.62078	-69.36438
31.49200	-1.62453	-69.54605
31.59200	-1.62906	-69.73311
31.69200	-1.63375	-69.96042
31.79200	-1.63953	-70.21687
31.89200	-1.64562	-70.52179
31.99200	-1.65000	-70.73131
32.09200	-1.65422	-70.91702
32.19200	-1.65922	-71.14374
32.29200	-1.66484	-71.40058
32.39200	-1.67156	-71.70346
32.49200	-1.67734	-72.01320
32.59200	-1.68094	-72.16345
32.69200	-1.68563	-72.36819
32.79200	-1.69094	-72.61343
32.89200	-1.69781	-72.91260
32.99200	-1.70359	-73.23191
33.09200	-1.70750	-73.40955
33.19200	-1.71187	-73.59507
33.29200	-1.71656	-73.81582
33.39200	-1.72219	-74.06946
33.49200	-1.72937	-74.38897
33.59200	-1.73453	-74.69057
33.69200	-1.73828	-74.84698
33.79200	-1.74281	-75.05342
33.89200	-1.74781	-75.29204
33.99200	-1.75391	-75.56100
34.09200	-1.75937	-75.85801
34.19200	-1.76344	-76.04322
34.29200	-1.76812	-76.24848
34.39200	-1.77328	-76.49165
34.49200	-1.77922	-76.77554
34.59200	-1.78797	-77.15617
34.69200	-1.79219	-77.45391
34.79200	-1.79547	-77.59642
34.89200	-1.79984	-77.81128
34.99200	-1.80500	-78.06028
35.09200	-1.81156	-78.36039
35.19200	-1.81703	-78.67549
35.29200	-1.82078	-78.85016
35.39200	-1.82484	-79.03670
35.49200	-1.82969	-79.26125
35.59200	-1.83500	-79.51561
35.69200	-1.84109	-79.78909
35.79200	-1.84688	-80.11086
35.89200	-1.85078	-80.28955
35.99200	-1.85547	-80.50017
36.09200	-1.86062	-80.74229
36.19200	-1.86703	-81.03901
36.29200	-1.87422	-81.41728
36.39200	-1.87797	-81.58942
36.49200	-1.88203	-81.77213
36.59200	-1.88641	-81.98659
36.69200	-1.89172	-82.22913
36.79200	-1.89844	-82.52592
36.89200	-1.90422	-82.85574
36.99200	-1.90781	-83.01175
37.09200	-1.91234	-83.21378
37.19200	-1.91766	-83.45532
37.29200	-1.92344	-83.72433
37.39200	-1.92984	-84.04156
37.49200	-1.93391	-84.24264
37.59200	-1.93813	-84.41523
37.69200	-1.94297	-84.64355
37.79200	-1.94828	-84.88760
37.89200	-1.95484	-85.17399
37.99200	-1.96188	-85.56113
38.09200	-1.96516	-85.67843
38.19200	-1.96938	-85.86344
38.29200	-1.97469	-86.09878
38.39200	-1.98156	-86.41415
38.49200	-1.98734	-86.73698
38.59200	-1.99094	-86.89091
38.69200	-1.99516	-87.07110
38.79200	-1.99984	-87.28267
38.89200	-2.00516	-87.51233
38.99200	-2.01156	-87.79509
39.09200	-2.01750	-88.12312
39.19200	-2.02156	-88.29085
39.29200	-2.02609	-88.48969
39.39200	-2.03172	-88.73690
39.49200	-2.03922	-89.07180
39.59200	-2.04422	-89.37325
39.69200	-2.04766	-89.51534
39.79200	-2.05187	-89.69302
39.89200	-2.05641	-89.90541
39.99200	-2.06172	-90.14449
40.09200	-2.06828	-90.42490
40.19200	-2.07422	-90.75060
40.29200	-2.07797	-90.90798
40.39200	-2.08250	-91.10060
40.49200	-2.08719	-91.31891
40.59200	-2.09250	-91.54449
40.69200	-2.09938	-91.87350
40.79200	-2.10375	-92.07159
40.89200	-2.10797	-92.24334
40.99200	-2.11250	-92.44581
41.09200	-2.11813	-92.69174
41.19200	-2.12625	-93.01071
41.29200	-2.13391	-93.46779
41.39200	-2.13641	-93.55132
41.49200	-2.14094	-93.73455
41.59200	-2.14656	-93.99325
41.69200	-2.15375	-94.32264
41.79200	-2.15797	-94.58447
41.89200	-2.16141	-94.72345
41.99200	-2.16563	-94.91754
42.09200	-2.17047	-95.12565
42.19200	-2.17578	-95.36655
42.29200	-2.18203	-95.65493
42.39200	-2.18859	-96.01375
42.49200	-2.19219	-96.17784
42.59200	-2.19656	-96.37176
42.69200	-2.20156	-96.61496
42.79200	-2.20844	-96.91031
42.89200	-2.21453	-97.24608
42.99200	-2.21813	-97.39733
43.09200	-2.22219	-97.57443
43.19200	-2.22703	-97.79910
43.29200	-2.23250	-98.05264
43.39200	-2.23844	-98.34410
43.49200	-2.24531	-98.68766
43.59200	-2.24906	-98.88045
43.69200	-2.25344	-99.05731
43.79200	-2.25828	-99.27962
43.89200	-2.26375	-99.54002
43.99200	-2.27000	-99.84668
44.09200	-2.27437	-100.05206
44.19200	-2.27875	-100.24869
44.29200	-2.28375	-100.47992
44.39200	-2.28969	-100.75534
44.49200	-2.29672	-101.05888
44.59200	-2.30234	-101.37796
44.69200	-2.30547	-101.49933
44.79200	-2.30969	-101.69569
44.89200	-2.31469	-101.92502
44.99200	-2.32094	-102.20540
45.09200	-2.32781	-102.56850
45.19200	-2.33188	-102.76403
45.29200	-2.33594	-102.93251
45.39200	-2.34031	-103.14190
45.49200	-2.34547	-103.38199
45.59200	-2.35187	-103.65135
45.69200	-2.35859	-104.03471
45.79200	-2.36219	-104.18331
45.89200	-2.36656	-104.38533
45.99200	-2.37156	-104.60974
46.09200	-2.37828	-104.90091
46.19200	-2.38484	-105.25634
46.29200	-2.38859	-105.43212
46.39200	-2.39281	-105.60063
46.49200	-2.39734	-105.81839
46.59200	-2.40250	-106.05966
46.69200	-2.40859	-106.31587
46.79200	-2.41500	-106.67545
46.89200	-2.41875	-106.87364
46.99200	-2.42297	-107.03094
47.09200	-2.42813	-107.22263
47.19200	-2.43437	-107.50645
47.29200	-2.44188	-107.92758
47.39200	-2.44547	-108.10136
47.49200	-2.44969	-108.28155
47.59200	-2.45438	-108.48905
47.69200	-2.45953	-108.74700
47.79200	-2.46547	-108.99747
47.89200	-2.47188	-109.34026
47.99200	-2.47578	-109.50865
48.09200	-2.48016	-109.71405
48.19200	-2.48547	-109.95331
48.29200	-2.49141	-110.24135
48.39200	-2.49812	-110.58188
48.49200	-2.50203	-110.76102
48.59200	-2.50594	-110.94061
48.69200	-2.51062	-111.14439
48.79200	-2.51609	-111.40460
48.89200	-2.52266	-111.68648
48.99200	-2.52906	-112.04958
49.09200	-2.53250	-112.19908
49.19200	-2.53672	-112.37945
49.29200	-2.54172	-112.60492
49.39200	-2.54797	-112.88903
49.49200	-2.55484	-113.23100
49.59200	-2.55875	-113.42902
49.69200	-2.56297	-113.61169
49.79200	-2.56750	-113.82520
49.89200	-2.57297	-114.07419
49.99200	-2.57969	-114.37829
50.09200	-2.58719	-114.79300
50.19200	-2.59000	-114.91904
50.29200	-2.59422	-115.09231
50.39200	-2.59938	-115.34178
50.49200	-2.60562	-115.63797
50.59200	-2.61188	-115.98406
50.69200	-2.61594	-116.18058
50.79200	-2.62047	-116.39444
50.89200	-2.62563	-116.64821
50.99200	-2.63063	-116.90361
51.09200	-2.63672	-117.17987
51.19200	-2.64188	-117.47166
51.29200	-2.64594	-117.65932
51.39200	-2.65031	-117.86278
51.49200	-2.65531	-118.10385
51.59200	-2.66156	-118.39829
51.69200	-2.66813	-118.75039
51.79200	-2.67203	-118.92859
51.89200	-2.67609	-119.11648
51.99200	-2.68063	-119.32500
52.09200	-2.68594	-119.57365
52.19200	-2.69266	-119.88186
52.29200	-2.69906	-120.25355
52.39200	-2.70266	-120.41062
52.49200	-2.70703	-120.60807
52.59200	-2.71219	-120.83890
52.69200	-2.71766	-121.09764
52.79200	-2.72406	-121.42681
52.89200	-2.72859	-121.63860
52.99200	-2.73281	-121.83587
53.09200	-2.73750	-122.04118
53.19200	-2.74312	-122.30258
53.29200	-2.74984	-122.61739
53.39200	-2.75594	-122.96287
53.49200	-2.75922	-123.09193
53.59200	-2.76344	-123.27466
53.69200	-2.76813	-123.49353
53.79200	-2.77391	-123.75020
53.89200	-2.78094	-124.09056
53.99200	-2.78578	-124.33698
54.09200	-2.79016	-124.53541
54.19200	-2.79484	-124.74853
54.29200	-2.79984	-124.97296
54.39200	-2.80594	-125.25553
54.49200	-2.81328	-125.62864
54.59200	-2.81641	-125.79380
54.69200	-2.82062	-125.96112
54.79200	-2.82563	-126.19500
54.89200	-2.83172	-126.46307
54.99200	-2.83797	-126.78908
55.09200	-2.84172	-126.96698
55.19200	-2.84578	-127.13578
55.29200	-2.85047	-127.34233
55.39200	-2.85594	-127.60355
55.49200	-2.86203	-127.87710
55.59200	-2.86938	-128.21664
55.69200	-2.87359	-128.44469
55.79200	-2.87766	-128.61529
55.89200	-2.88219	-128.82373
55.99200	-2.88781	-129.07466
56.09200	-2.89453	-129.40498
56.19200	-2.89875	-129.60579
56.29200	-2.90281	-129.76947
56.39200	-2.90719	-129.97143
56.49200	-2.91234	-130.18955
56.59200	-2.91797	-130.44769
56.69200	-2.92484	-130.74394
56.79200	-2.92922	-130.97490
56.89200	-2.93344	-131.14837
56.99200	-2.93844	-131.35272
57.09200	-2.94406	-131.58946
57.19200	-2.95156	-131.94095
57.29200	-2.95578	-132.14335
57.39200	-2.95984	-132.31461
57.49200	-2.96438	-132.50151
57.59200	-2.96984	-132.75148
57.69200	-2.97656	-133.03049
57.79200	-2.98453	-133.46209
57.89200	-2.98750	-133.57946
57.99200	-2.99156	-133.73829
58.09200	-2.99687	-133.98476
58.19200	-3.00313	-134.25566
58.29200	-3.00891	-134.56529
58.39200	-3.01250	-134.72195
58.49200	-3.01672	-134.90276
58.59200	-3.02156	-135.11896
58.69200	-3.02672	-135.36194
58.79200	-3.03250	-135.62064
58.89200	-3.03984	-135.97707
58.99200	-3.04328	-136.15218
59.09200	-3.04750	-136.31512
59.19200	-3.05250	-136.54390
59.29200	-3.05875	-136.82710
59.39200	-3.06609	-137.20301
59.49200	-3.06953	-137.36580
59.59200	-3.07359	-137.53375
59.69200	-3.07844	-137.75374
59.79200	-3.08359	-137.99356
59.89200	-3.08875	-138.22606
59.99200	-3.09625	-138.57825
60.09200	-3.10016	-138.78664
60.19200	-3.10453	-138.97063
60.29200	-3.10969	-139.20429
60.39200	-3.11578	-139.48989
60.49200	-3.12297	-139.84488
60.59200	-3.12672	-140.03249
60.69200	-3.13031	-140.18622
60.79200	-3.13469	-140.37704
60.89200	-3.13984	-140.61473
60.99200	-3.14563	-140.88224
61.09200	-3.15344	-141.26757
61.19200	-3.15719	-141.45850
61.29200	-3.16156	-141.63086
61.39200	-3.16641	-141.85382
61.49200	-3.17188	-142.09928
61.59200	-3.17906	-142.43977
61.69200	-3.18313	-142.65996
61.79200	-3.18719	-142.83009
61.89200	-3.19172	-143.03370
61.99200	-3.19703	-143.27793
62.09200	-3.20312	-143.55668
62.19200	-3.21063	-143.93133
62.29200	-3.21391	-144.09730
62.39200	-3.21797	-144.25604
62.49200	-3.22266	-144.47612
62.59200	-3.22844	-144.73318
62.69200	-3.23594	-145.09325
62.79200	-3.24000	-145.31206
62.89200	-3.24391	-145.47998
62.99200	-3.24844	-145.67871
63.09200	-3.25359	-145.90994
63.19200	-3.25922	-146.16606
63.29200	-3.26672	-146.53036
63.39200	-3.27063	-146.73004
63.49200	-3.27484	-146.91176
63.59200	-3.27984	-147.13472
63.69200	-3.28578	-147.40378
63.79200	-3.29281	-147.75224
63.89200	-3.29656	-147.94406
63.99200	-3.30031	-148.09659
64.09200	-3.30500	-148.29607
64.19200	-3.31016	-148.53701
64.29200	-3.31609	-148.80531
64.39200	-3.32359	-149.16858
64.49200	-3.32719	-149.36121
64.59200	-3.33156	-149.53287
64.69200	-3.33641	-149.75309
64.79200	-3.34203	-150.01392
64.89200	-3.34906	-150.33934
64.99200	-3.35344	-150.58205
65.09200	-3.35734	-150.74846
65.19200	-3.36187	-150.95349
65.29200	-3.36687	-151.17535
65.39200	-3.37281	-151.44113
65.49200	-3.38031	-151.80045
65.59200	-3.38422	-152.00819
65.69200	-3.38844	-152.18061
65.79200	-3.39344	-152.40373
65.89200	-3.39953	-152.68736
65.99200	-3.40703	-153.08145
66.09200	-3.41063	-153.27640
66.19200	-3.41438	-153.45049
66.29200	-3.41875	-153.64258
66.39200	-3.42375	-153.86677
66.49200	-3.42922	-154.11782
66.59200	-3.43656	-154.46176
66.69200	-3.44109	-154.72780
66.79200	-3.44516	-154.90679
66.89200	-3.45031	-155.12563
66.99200	-3.45656	-155.42451
67.09200	-3.46344	-155.78087
67.19200	-3.46703	-155.95336
67.29200	-3.47094	-156.12824
67.39200	-3.47563	-156.33558
67.49200	-3.48094	-156.58368
67.59200	-3.48703	-156.88747
67.69200	-3.49375	-157.21707
67.79200	-3.49766	-157.44357
67.89200	-3.50172	-157.61071
67.99200	-3.50641	-157.82923
68.09200	-3.51172	-158.06727
68.19200	-3.51844	-158.39842
68.29200	-3.52328	-158.65445
68.39200	-3.52766	-158.85451
68.49200	-3.53203	-159.05198
68.59200	-3.53719	-159.28766
68.69200	-3.54281	-159.55491
68.79200	-3.54938	-159.86621
68.89200	-3.55344	-160.08316
68.99200	-3.55766	-160.26945
69.09200	-3.56266	-160.48896
69.19200	-3.56812	-160.72841
69.29200	-3.57500	-161.05206
69.39200	-3.58000	-161.30662
69.49200	-3.58453	-161.50378
69.59200	-3.58922	-161.71087
69.69200	-3.59422	-161.94420
69.79200	-3.60000	-162.20689
69.89200	-3.60734	-162.56560
69.99200	-3.61062	-162.72871
70.09200	-3.61484	-162.90072
70.19200	-3.61953	-163.11570
70.29200	-3.62484	-163.33844
70.39200	-3.63141	-163.63221
70.49200	-3.63641	-163.88798
70.59200	-3.64047	-164.06558
70.69200	-3.64531	-164.26656
70.79200	-3.65078	-164.51751
70.89200	-3.65688	-164.78331
70.99200	-3.66484	-165.17417
71.09200	-3.66781	-165.32767
71.19200	-3.67172	-165.48409
71.29200	-3.67672	-165.68716
71.39200	-3.68250	-165.96021
71.49200	-3.69031	-166.32119
71.59200	-3.69422	-166.54027
71.69200	-3.69813	-166.69503
71.79200	-3.70281	-166.89552
71.89200	-3.70797	-167.13136
71.99200	-3.71359	-167.38096
72.09200	-3.72078	-167.73430
72.19200	-3.72438	-167.92113
72.29200	-3.72828	-168.08884
72.39200	-3.73297	-168.29970
72.49200	-3.73828	-168.53839
72.59200	-3.74500	-168.82895
72.69200	-3.75031	-169.10641
72.79200	-3.75422	-169.26634
72.89200	-3.75828	-169.43030
72.99200	-3.76281	-169.62753
73.09200	-3.76813	-169.85808
73.19200	-3.77578	-170.16421
73.29200	-3.78125	-170.46480
73.39200	-3.78531	-170.62688
73.49200	-3.79016	-170.81998
73.59200	-3.79531	-171.05283
73.69200	-3.80250	-171.33579
73.79200	-3.80734	-171.61924
73.89200	-3.81141	-171.77302
73.99200	-3.81641	-171.99324
74.09200	-3.82266	-172.25964
74.19200	-3.83109	-172.61647
74.29200	-3.83672	-172.98600
74.39200	-3.83844	-173.03239
74.49200	-3.84219	-173.16525
74.59200	-3.84672	-173.36878
74.69200	-3.85203	-173.60680
74.79200	-3.85953	-173.93135
74.89200	-3.86437	-174.20073
74.99200	-3.86828	-174.37364
75.09200	-3.87312	-174.58327
75.19200	-3.87828	-174.81999
75.29200	-3.88328	-175.04492
75.39200	-3.89078	-175.37928
75.49200	-3.89469	-175.60036
75.59200	-3.89891	-175.76395
75.69200	-3.90391	-175.98471
75.79200	-3.90953	-176.22931
75.89200	-3.91687	-176.57891
75.99200	-3.92094	-176.78526
76.09200	-3.92484	-176.95259
76.19200	-3.92938	-177.15758
76.29200	-3.93469	-177.40162
76.39200	-3.94063	-177.67145
76.49200	-3.94875	-178.05560
76.59200	-3.95188	-178.23623
76.69200	-3.95594	-178.39809
76.79200	-3.96063	-178.60785
76.89200	-3.96609	-178.84840
76.99200	-3.97297	-179.16614
77.09200	-3.97750	-179.40801
77.19200	-3.98141	-179.58757
77.29200	-3.98594	-179.77233
77.39200	-3.99109	-180.00117
77.49200	-3.99734	-180.27736
77.59200	-4.00547	-180.66850
77.69200	-4.00859	-180.85138
77.79200	-4.01234	-180.99515
77.89200	-4.01734	-181.21716
77.99200	-4.02297	-181.47200
78.09200	-4.03016	-181.80570
78.19200	-4.03438	-182.03251
78.29200	-4.03844	-182.20687
78.39200	-4.04297	-182.40838
78.49200	-4.04797	-182.63750
78.59200	-4.05344	-182.87919
78.69200	-4.06031	-183.18520
78.79200	-4.06531	-183.46578
78.89200	-4.06922	-183.63330
78.99200	-4.07375	-183.83431
79.09200	-4.07937	-184.07393
79.19200	-4.08672	-184.40008
79.29200	-4.09094	-184.62767
79.39200	-4.09469	-184.78884
79.49200	-4.09922	-184.97649
79.59200	-4.10422	-185.20670
79.69200	-4.11016	-185.47246
79.79200	-4.11719	-185.78842
79.89200	-4.12234	-186.06459
79.99200	-4.12594	-186.21174
80.09200	-4.13063	-186.41655
80.19200	-4.13609	-186.65159
80.29200	-4.14328	-186.96851
80.39200	-4.14766	-187.21493
80.49200	-4.15156	-187.38128
80.59200	-4.15609	-187.57185
80.69200	-4.16141	-187.79624
80.79200	-4.16734	-188.06328
80.89200	-4.17484	-188.39327
80.99200	-4.17859	-188.62553
81.09200	-4.18234	-188.76810
81.19200	-4.18703	-188.96779
81.29200	-4.19281	-189.22196
81.39200	-4.20016	-189.55809
81.49200	-4.20484	-189.79473
81.59200	-4.20875	-189.95604
81.69200	-4.21297	-190.14335
81.79200	-4.21781	-190.35061
81.89200	-4.22328	-190.58593
81.99200	-4.23172	-190.94367
82.09200	-4.23594	-191.20654
82.19200	-4.23984	-191.36286
82.29200	-4.24484	-191.57855
82.39200	-4.25078	-191.83746
82.49200	-4.25766	-192.18609
82.59200	-4.26156	-192.39336
82.69200	-4.26531	-192.55638
82.79200	-4.26969	-192.74327
82.89200	-4.27469	-192.96475
82.99200	-4.28016	-193.21765
83.09200	-4.28875	-193.58453
83.19200	-4.29297	-193.84368
83.29200	-4.29703	-194.01908
83.39200	-4.30187	-194.23546
83.49200	-4.30734	-194.48856
83.59200	-4.31438	-194.83382
83.69200	-4.31844	-195.05963
83.79200	-4.32219	-195.23107
83.89200	-4.32641	-195.41097
83.99200	-4.33141	-195.62845
84.09200	-4.33703	-195.89049
84.19200	-4.34422	-196.21804
84.29200	-4.34906	-196.49419
84.39200	-4.35328	-196.66420
84.49200	-4.35812	-196.88599
84.59200	-4.36359	-197.13320
84.69200	-4.37016	-197.42686
84.79200	-4.37484	-197.68435
84.89200	-4.37859	-197.84655
84.99200	-4.38266	-198.02678
85.09200	-4.38766	-198.24117
85.19200	-4.39344	-198.51376
85.29200	-4.40109	-198.85989
85.39200	-4.40578	-199.12374
85.49200	-4.40953	-199.27384
85.59200	-4.41422	-199.48217
85.69200	-4.41969	-199.70857
85.79200	-4.42641	-200.01677
85.89200	-4.43141	-200.27809
85.99200	-4.43547	-200.45051
86.09200	-4.43984	-200.64569
86.19200	-4.44500	-200.86695
86.29200	-4.45063	-201.11509
86.39200	-4.45781	-201.42709
86.49200	-4.46234	-201.68129
86.59200	-4.46625	-201.83198
86.69200	-4.47078	-202.02088
86.79200	-4.47641	-202.25224
86.89200	-4.48375	-202.57957
86.99200	-4.48844	-202.83115
87.09200	-4.49219	-203.00026
87.19200	-4.49625	-203.15562
87.29200	-4.50094	-203.35495
87.39200	-4.50656	-203.58840
87.49200	-4.51438	-203.89146
87.59200	-4.51984	-204.21082
87.69200	-4.52359	-204.35825
87.79200	-4.52859	-204.56979
87.89200	-4.53437	-204.82561
87.99200	-4.54188	-205.17956
88.09200	-4.54563	-205.37081
88.19200	-4.54938	-205.52701
88.29200	-4.55344	-205.70026
88.39200	-4.55813	-205.90493
88.49200	-4.56359	-206.14018
88.59200	-4.57125	-206.45818
88.69200	-4.57609	-206.73266
88.79200	-4.57984	-206.88544
88.89200	-4.58469	-207.09245
88.99200	-4.58984	-207.31091
89.09200	-4.59656	-207.60126
89.19200	-4.60109	-207.83362
89.29200	-4.60531	-208.00355
89.39200	-4.60969	-208.18803
89.49200	-4.61453	-208.39670
89.59200	-4.62016	-208.62868
89.69200	-4.62797	-208.92894
89.79200	-4.63281	-209.22445
89.89200	-4.63625	-209.34500
89.99200	-4.64078	-209.52736
90.09200	-4.64609	-209.74194
90.19200	-4.65328	-210.02322
90.29200	-4.65875	-210.31834
90.39200	-4.66281	-210.48887
90.49200	-4.66734	-210.68455
90.59200	-4.67297	-210.91174
90.69200	-4.67938	-211.19368
90.79200	-4.68672	-211.51264
90.89200	-4.69047	-211.73783
90.99200	-4.69375	-211.85969
91.09200	-4.69844	-212.04646
91.19200	-4.70391	-212.29161
91.29200	-4.71109	-212.60874
91.39200	-4.71563	-212.84086
91.49200	-4.71922	-213.00279
91.59200	-4.72344	-213.17191
91.69200	-4.72844	-213.38376
91.79200	-4.73406	-213.63360
91.89200	-4.74141	-213.93465
91.99200	-4.74719	-214.25779
92.09200	-4.75047	-214.38590
92.19200	-4.75484	-214.56692
92.29200	-4.76031	-214.79012
92.39200	-4.76719	-215.07673
92.49200	-4.77203	-215.35397
92.59200	-4.77609	-215.52396
92.69200	-4.78062	-215.71183
92.79200	-4.78578	-215.93241
92.89200	-4.79125	-216.17340
92.99200	-4.79797	-216.45008
93.09200	-4.80328	-216.75165
93.19200	-4.80688	-216.88877
93.29200	-4.81125	-217.07147
93.39200	-4.81641	-217.28873
93.49200	-4.82391	-217.59140
93.59200	-4.82891	-217.86907
93.69200	-4.83281	-218.02367
93.79200	-4.83719	-218.20402
93.89200	-4.84219	-218.41583
93.99200	-4.84766	-218.64982
94.09200	-4.85516	-218.95871
94.19200	-4.86016	-219.26279
94.29200	-4.86391	-219.41181
94.39200	-4.86875	-219.61315
94.49200	-4.87422	-219.85471
94.59200	-4.88156	-220.14807
94.69200	-4.88625	-220.40993
94.79200	-4.88969	-220.54586
94.89200	-4.89406	-220.72740
94.99200	-4.89891	-220.93587
95.09200	-4.90453	-221.19024
95.19200	-4.91234	-221.51910
95.29200	-4.91672	-221.77167
95.39200	-4.92063	-221.91639
95.49200	-4.92516	-222.11471
95.59200	-4.93016	-222.32713
95.69200	-4.93766	-222.62669
95.79200	-4.94250	-222.91228
95.89200	-4.94641	-223.07815
95.99200	-4.95094	-223.26304
96.09200	-4.95594	-223.49551
96.19200	-4.96156	-223.73126
96.29200	-4.96938	-224.04273
96.39200	-4.97359	-224.29827
96.49200	-4.97703	-224.42833
96.59200	-4.98156	-224.61885
96.69200	-4.98672	-224.84004
96.79200	-4.99328	-225.11500
96.89200	-4.99984	-225.45673
96.99200	-5.00359	-225.61686
97.09200	-5.00781	-225.79193
97.19200	-5.01250	-225.98073
97.29200	-5.01766	-226.20343
97.39200	-5.02406	-226.45977
97.49200	-5.02969	-226.75589
97.59200	-5.03359	-226.92336
97.69200	-5.03859	-227.11831
97.79200	-5.04406	-227.35013
97.89200	-5.05109	-227.64343
97.99200	-5.05625	-227.92763
98.09200	-5.06000	-228.08047
98.19200	-5.06438	-228.26779
98.29200	-5.06953	-228.49225
98.39200	-5.07531	-228.73673
98.49200	-5.08375	-229.09737
98.59200	-5.08781	-229.35773
98.69200	-5.09109	-229.46517
98.79200	-5.09563	-229.65841
98.89200	-5.10109	-229.88696
98.99200	-5.10891	-230.20943
99.09200	-5.11391	-230.51411
99.19200	-5.11734	-230.65799
99.29200	-5.12156	-230.83989
99.39200	-5.12641	-231.04624
99.49200	-5.13172	-231.28802
99.59200	-5.13859	-231.57263
99.69200	-5.14344	-231.84679
99.79200	-5.14734	-232.00783
99.89200	-5.15188	-232.19973
99.99200	-5.15734	-232.43597
100.09200	-5.16516	-232.76228
100.19200	-5.17031	-233.06446
100.29200	-5.17375	-233.21493
100.39200	-5.17797	-233.39537
100.49200	-5.18281	-233.60844
100.59200	-5.18813	-233.84139
100.69200	-5.19469	-234.12640
100.79200	-5.19984	-234.40203
100.89200	-5.20391	-234.57283
100.99200	-5.20859	-234.76888
101.09200	-5.21406	-234.99736
101.19200	-5.22094	-235.28966
101.29200	-5.22672	-235.60186
101.39200	-5.23078	-235.78312
101.49200	-5.23500	-235.97208
101.59200	-5.23984	-236.17676
101.69200	-5.24563	-236.44467
101.79200	-5.25281	-236.73522
101.89200	-5.25719	-236.99501
101.99200	-5.26078	-237.14317
102.09200	-5.26500	-237.32267
102.19200	-5.26969	-237.52333
102.29200	-5.27594	-237.77911
102.39200	-5.28203	-238.08618
102.49200	-5.28656	-238.29679
102.59200	-5.29094	-238.47909
102.69200	-5.29578	-238.67473
102.79200	-5.30109	-238.89488
102.89200	-5.30703	-239.13771
102.99200	-5.31359	-239.45764
103.09200	-5.31734	-239.62811
103.19200	-5.32172	-239.79919
103.29200	-5.32688	-240.00943
103.39200	-5.33359	-240.26553
103.49200	-5.33969	-240.58367
103.59200	-5.34344	-240.73751
103.69200	-5.34766	-240.90041
103.79200	-5.35250	-241.09542
103.89200	-5.35797	-241.33918
103.99200	-5.36391	-241.57639
104.09200	-5.37125	-241.91107
104.19200	-5.37484	-242.07643
104.29200	-5.37922	-242.23682
104.39200	-5.38406	-242.42619
104.49200	-5.39094	-242.69289
104.59200	-5.39703	-243.01817
104.69200	-5.40078	-243.16652
104.79200	-5.40469	-243.32593
104.89200	-5.40953	-243.52017
104.99200	-5.41516	-243.74756
105.09200	-5.42172	-244.00780
105.19200	-5.42750	-244.30895
105.29201	-5.43078	-244.43232
105.39201	-5.43516	-244.59571
105.49201	-5.44031	-244.80502
105.59201	-5.44734	-245.06313
105.69201	-5.45344	-245.37945
105.79201	-5.45719	-245.53171
105.89201	-5.46156	-245.69376
105.99201	-5.46609	-245.87856
106.09201	-5.47125	-246.08551
106.19201	-5.47781	-246.33375
106.29201	-5.48453	-246.66558
106.39201	-5.48813	-246.80209
106.49201	-5.49250	-246.96802
106.59201	-5.49797	-247.18121
106.69201	-5.50453	-247.42544
106.79201	-5.50969	-247.68265
106.89201	-5.51359	-247.83616
106.99201	-5.51812	-248.01727
107.09201	-5.52328	-248.22338
107.19201	-5.52906	-248.46278
107.29201	-5.53859	-248.81303
107.39201	-5.54234	-249.07193
107.49201	-5.54516	-249.16521
107.59201	-5.54953	-249.33353
107.69201	-5.55469	-249.55033
107.79201	-5.56203	-249.82615
107.89201	-5.56734	-250.13745
107.99201	-5.57094	-250.26542
108.09201	-5.57531	-250.44939
108.19201	-5.58016	-250.64856
108.29201	-5.58578	-250.87929
108.39201	-5.59266	-251.15398
108.49201	-5.59781	-251.41594
108.59201	-5.60125	-251.55541
108.69201	-5.60562	-251.72597
108.79201	-5.61094	-251.93045
108.89201	-5.61797	-252.22108
108.99201	-5.62531	-252.59447
109.09201	-5.62828	-252.72492
109.19201	-5.63188	-252.85688
109.29201	-5.63672	-253.05039
109.39201	-5.64188	-253.27486
109.49201	-5.64891	-253.54239
109.59201	-5.65484	-253.86706
109.69201	-5.65844	-254.00090
109.79201	-5.66281	-254.17954
109.89201	-5.66797	-254.38255
109.99201	-5.67422	-254.63662
110.09201	-5.68031	-254.92766
110.19201	-5.68422	-255.09807
110.29201	-5.68859	-255.27057
110.39201	-5.69359	-255.47838
110.49201	-5.69891	-255.70458
110.59201	-5.70609	-255.97319
110.69201	-5.71203	-256.30096
110.79201	-5.71516	-256.42458
110.89201	-5.71922	-256.58152
110.99201	-5.72438	-256.78170
111.09201	-5.73141	-257.06249
111.19201	-5.73781	-257.38817
111.29201	-5.74141	-257.53605
111.39201	-5.74563	-257.69410
111.49201	-5.75047	-257.90045
111.59201	-5.75578	-258.12399
111.69201	-5.76234	-258.37356
111.79201	-5.76812	-258.69128
111.89201	-5.77187	-258.84059
111.99201	-5.77625	-259.01327
112.09201	-5.78156	-259.22975
112.19201	-5.78906	-259.51472
112.29201	-5.79422	-259.81173
112.39201	-5.79766	-259.93863
112.49201	-5.80188	-260.09881
112.59201	-5.80656	-260.30192
112.69201	-5.81203	-260.52183
112.79201	-5.81953	-260.81908
112.89201	-5.82531	-261.14205
112.99201	-5.82875	-261.27395
113.09201	-5.83344	-261.45256
113.19201	-5.83844	-261.66508
113.29201	-5.84438	-261.89801
113.39201	-5.85031	-262.19288
113.49201	-5.85438	-262.37100
113.59201	-5.85859	-262.54073
113.69201	-5.86328	-262.72961
113.79201	-5.86875	-262.94944
113.89201	-5.87516	-263.20431
113.99201	-5.88141	-263.52397
114.09201	-5.88484	-263.64726
114.19201	-5.88922	-263.81916
114.29201	-5.89422	-264.02214
114.39201	-5.90125	-264.29865
114.49201	-5.90750	-264.62349
114.59201	-5.91156	-264.78696
114.69201	-5.91594	-264.95132
114.79201	-5.92141	-265.17507
114.89201	-5.92703	-265.42071
114.99201	-5.93375	-265.68732
115.09201	-5.93984	-266.01475
115.19201	-5.94297	-266.15334
115.29201	-5.94719	-266.32166
115.39201	-5.95203	-266.51686
115.49201	-5.95844	-266.79170
115.59201	-5.96391	-267.06427
115.69201	-5.96781	-267.22631
115.79201	-5.97203	-267.38954
115.89201	-5.97688	-267.59189
115.99201	-5.98234	-267.83118
116.09201	-5.98859	-268.09251
116.19201	-5.99563	-268.42576
116.29201	-5.99906	-268.58792
116.39201	-6.00313	-268.73958
116.49201	-6.00812	-268.94301
116.59201	-6.01422	-269.18018
116.69201	-6.01984	-269.45871
116.79201	-6.02406	-269.62879
116.89201	-6.02844	-269.80576
116.99201	-6.03344	-270.01566
117.09201	-6.03937	-270.26811
117.19201	-6.04609	-270.54131
117.29201	-6.05266	-270.87787
117.39201	-6.05563	-270.99526
117.49201	-6.06016	-271.16248
117.59201	-6.06547	-271.37423
117.69201	-6.07219	-271.65464
117.79201	-6.07766	-271.94420
117.89201	-6.08156	-272.10179
117.99201	-6.08594	-272.28466
118.09201	-6.09078	-272.47003
118.19201	-6.09562	-272.68904
118.29201	-6.10156	-272.91498
118.39201	-6.10813	-273.24241
118.49201	-6.11203	-273.40561
118.59201	-6.11656	-273.57858
118.69201	-6.12172	-273.79271
118.79201	-6.12734	-274.02294
118.89201	-6.13437	-274.33965
118.99201	-6.13812	-274.48973
119.09201	-6.14219	-274.65096
119.19201	-6.14688	-274.84533
119.29201	-6.15219	-275.06194
119.39201	-6.15828	-275.29669
119.49201	-6.16516	-275.62249
119.59201	-6.16891	-275.77835
119.69201	-6.17344	-275.94569
119.79201	-6.17859	-276.14278
119.89201	-6.18500	-276.39782
119.99201	-6.19141	-276.72568
120.09201	-6.19500	-276.85258
120.19201	-6.19906	-277.01971
120.29201	-6.20359	-277.19712
120.39201	-6.20906	-277.40380
120.49201	-6.21609	-277.66040
120.59201	-6.22234	-277.99663
120.69201	-6.22547	-278.10389
120.79201	-6.22969	-278.26008
120.89201	-6.23500	-278.46831
120.99201	-6.24125	-278.73102
121.09201	-6.24906	-279.09994
121.19201	-6.25234	-279.23897
121.29201	-6.25625	-279.37382
121.39201	-6.26078	-279.54853
121.49201	-6.26594	-279.74746
121.59201	-6.27172	-279.98590
121.69201	-6.27875	-280.30172
121.79201	-6.28250	-280.46405
121.89201	-6.28672	-280.62832
121.99201	-6.29188	-280.82716
122.09201	-6.29813	-281.07843
122.19201	-6.30563	-281.42372
122.29201	-6.30891	-281.56355
122.39201	-6.31281	-281.69817
122.49201	-6.31750	-281.88381
122.59201	-6.32281	-282.08897
122.69201	-6.32859	-282.32419
122.79201	-6.33578	-282.64078
122.89201	-6.33922	-282.78133
122.99201	-6.34312	-282.92051
123.09201	-6.34766	-283.08767
123.19201	-6.35281	-283.28696
123.29201	-6.36062	-283.58036
123.39201	-6.36547	-283.81935
123.49201	-6.37000	-283.99065
123.59201	-6.37531	-284.17811
123.69201	-6.38141	-284.43402
123.79201	-6.39078	-284.78706
123.89201	-6.39406	-285.03007
123.99201	-6.39641	-285.08934
124.09201	-6.40094	-285.27257
124.19201	-6.40609	-285.49284
124.29201	-6.41266	-285.74419
124.39201	-6.41844	-286.05229
124.49201	-6.42219	-286.18303
124.59201	-6.42641	-286.33356
124.69201	-6.43094	-286.52054
124.79201	-6.43578	-286.71613
124.89201	-6.44187	-286.96737
124.99201	-6.44906	-287.30696
125.09201	-6.45281	-287.45678
125.19201	-6.45703	-287.61995
125.29201	-6.46219	-287.81796
125.39201	-6.46984	-288.09583
125.49201	-6.47609	-288.44404
125.59201	-6.47906	-288.55538
125.69201	-6.48313	-288.70130
125.79201	-6.48766	-288.89254
125.89201	-6.49297	-289.10953
125.99201	-6.49922	-289.36291
126.09201	-6.50625	-289.69806
126.19201	-6.50969	-289.83554
126.29201	-6.51375	-289.98676
126.39201	-6.51859	-290.17609
126.49201	-6.52422	-290.40435
126.59201	-6.53141	-290.74183
126.69201	-6.53563	-290.91707
126.79201	-6.53969	-291.08289
126.89201	-6.54422	-291.24966
126.99201	-6.54953	-291.46174
127.09201	-6.55594	-291.71920
127.19201	-6.56313	-292.03504
127.29201	-6.56656	-292.20805
127.39201	-6.57078	-292.35509
127.49201	-6.57562	-292.55611
127.59201	-6.58203	-292.79840
127.69201	-6.58906	-293.13415
127.79201	-6.59250	-293.27181
127.89201	-6.59656	-293.41665
127.99201	-6.60094	-293.58128
128.09201	-6.60563	-293.77490
128.19201	-6.61125	-293.99079
128.29201	-6.61891	-294.29027
128.39201	-6.62375	-294.55426
128.49201	-6.62766	-294.68819
128.59201	-6.63281	-294.87684
128.69201	-6.63828	-295.09938
128.79201	-6.64516	-295.40133
128.89201	-6.64906	-295.56248
128.99201	-6.65312	-295.72055
129.09201	-6.65766	-295.89784
129.19201	-6.66313	-296.11254
129.29201	-6.66906	-296.34574
129.39201	-6.67688	-296.68689
129.49201	-6.68000	-296.81846
129.59201	-6.68422	-296.95311
129.69201	-6.68891	-297.14894
129.79201	-6.69469	-297.36882
129.89201	-6.70219	-297.70982
129.99201	-6.70609	-297.88381
130.09201	-6.71016	-298.03041
130.19201	-6.71484	-298.19268
130.29201	-6.71969	-298.38511
130.39201	-6.72547	-298.60365
130.49201	-6.73328	-298.95863
130.59201	-6.73688	-299.11467
130.69201	-6.74141	-299.27436
130.79201	-6.74672	-299.48333
130.89201	-6.75344	-299.73614
130.99201	-6.75984	-300.05211
131.09201	-6.76281	-300.15662
131.19201	-6.76703	-300.29690
131.29201	-6.77172	-300.48627
131.39201	-6.77719	-300.69768
131.49201	-6.78422	-300.96677
131.59201	-6.79062	-301.31969
131.69201	-6.79375	-301.42060
131.79201	-6.79797	-301.56803
131.89201	-6.80281	-301.75960
131.99201	-6.80859	-301.99155
132.09201	-6.81531	-302.30129
132.19201	-6.81937	-302.46088
132.29201	-6.82344	-302.61177
132.39201	-6.82797	-302.79145
132.49201	-6.83312	-302.98024
132.59201	-6.83938	-303.22108
132.69201	-6.84672	-303.55546
132.79201	-6.85016	-303.70596
132.89201	-6.85453	-303.83858
132.99201	-6.85938	-304.03966
133.09201	-6.86531	-304.25748
133.19201	-6.87297	-304.58254
133.29201	-6.87703	-304.77303
133.39201	-6.88094	-304.90023
133.49201	-6.88531	-305.06203
133.59201	-6.89031	-305.24680
133.69201	-6.89609	-305.47088
133.79201	-6.90297	-305.77019
133.89201	-6.90656	-305.90981
133.99201	-6.91094	-306.05409
134.09201	-6.91609	-306.24288
134.19201	-6.92203	-306.46557
134.29201	-6.92906	-306.76663
134.39201	-6.93297	-306.93683
134.49201	-6.93719	-307.06039
134.59201	-6.94172	-307.22985
134.69201	-6.94656	-307.41113
134.79201	-6.95234	-307.61117
134.89201	-6.96062	-307.92990
134.99201	-6.96406	-308.10255
135.09201	-6.96781	-308.19470
135.19201	-6.97234	-308.35390
135.29201	-6.97812	-308.54121
135.39201	-6.98578	-308.85825
135.49201	-6.99000	-309.02615
135.59201	-6.99406	-309.15171
135.69201	-6.99875	-309.30606
135.79201	-7.00375	-309.49047
135.89201	-7.00891	-309.67414
135.99201	-7.01656	-309.97983
136.09201	-7.02031	-310.14219
136.19201	-7.02469	-310.26515
136.29201	-7.02953	-310.43962
136.39201	-7.03563	-310.64904
136.49201	-7.04328	-310.97952
136.59201	-7.04656	-311.09473
136.69201	-7.05031	-311.19302
136.79201	-7.05484	-311.34656
136.89201	-7.06000	-311.52648
136.99201	-7.06594	-311.74260
137.09201	-7.07391	-312.07925
137.19201	-7.07734	-312.19578
137.29201	-7.08125	-312.31442
137.39201	-7.08609	-312.46352
137.49201	-7.09188	-312.67968
137.59201	-7.09938	-312.97538
137.69201	-7.10375	-313.13965
137.79201	-7.10781	-313.26440
137.89201	-7.11234	-313.42053
137.99201	-7.11750	-313.59950
138.09201	-7.12313	-313.79706
138.19201	-7.13031	-314.08000
138.29201	-7.13359	-314.19739
138.39201	-7.13734	-314.28605
138.49201	-7.14234	-314.45086
138.59201	-7.14844	-314.67271
138.69201	-7.15594	-314.97595
138.79201	-7.15984	-315.12147
138.89201	-7.16391	-315.23627
138.99201	-7.16844	-315.37002
139.09201	-7.17344	-315.54103
139.19201	-7.17844	-315.70810
139.29201	-7.18500	-315.91457
139.39201	-7.19109	-316.18693
139.49201	-7.19500	-316.29798
139.59201	-7.20000	-316.44553
139.69201	-7.20656	-316.66657
139.79201	-7.21453	-317.01940
139.89201	-7.21719	-317.07731
139.99201	-7.22094	-317.16579
140.09201	-7.22563	-317.31555
140.19201	-7.23109	-317.49281
140.29201	-7.23688	-317.70319
140.39201	-7.24484	-317.97943
140.49201	-7.24859	-318.18044
140.59201	-7.25219	-318.24729
140.69201	-7.25672	-318.40003
140.79201	-7.26172	-318.56567
140.89201	-7.26922	-318.84214
140.99201	-7.27359	-319.01252
141.09201	-7.27734	-319.10986
141.19201	-7.28172	-319.24605
141.29201	-7.28672	-319.40103
141.39201	-7.29234	-319.59182
141.49201	-7.30063	-319.88272
141.59201	-7.30453	-320.06940
141.69201	-7.30859	-320.16650
141.79201	-7.31375	-320.32281
141.89201	-7.31969	-320.53548
141.99201	-7.32656	-320.81202
142.09201	-7.33031	-320.92136
142.19201	-7.33437	-321.02695
142.29201	-7.33891	-321.17653
142.39201	-7.34406	-321.34378
142.49201	-7.34984	-321.54173
142.59201	-7.35828	-321.89140
142.69201	-7.36156	-322.01484
142.79201	-7.36562	-322.11471
142.89201	-7.37047	-322.26291
142.99201	-7.37625	-322.45871
143.09201	-7.38344	-322.75599
143.19201	-7.38719	-322.86328
143.29201	-7.39109	-322.96291
143.39201	-7.39578	-323.12268
143.49201	-7.40094	-323.28624
143.59201	-7.40672	-323.47491
143.69201	-7.41484	-323.81302
143.79201	-7.41812	-323.90457
143.89201	-7.42203	-324.00960
143.99201	-7.42656	-324.14466
144.09201	-7.43203	-324.32410
144.19201	-7.44000	-324.63104
144.29201	-7.44422	-324.80976
144.39201	-7.44813	-324.89794
144.49201	-7.45266	-325.03057
144.59201	-7.45781	-325.18542
144.69201	-7.46313	-325.35893
144.79201	-7.47016	-325.60760
144.89201	-7.47422	-325.76561
144.99201	-7.47859	-325.88068
145.09201	-7.48375	-326.04471
145.19201	-7.48969	-326.24373
145.29201	-7.49703	-326.50569
145.39201	-7.50063	-326.64219
145.49201	-7.50438	-326.71395
145.59201	-7.50875	-326.83867
145.69201	-7.51344	-326.97043
145.79201	-7.51938	-327.16334
145.89201	-7.52828	-327.49137
145.99201	-7.53203	-327.64974
146.09201	-7.53578	-327.72532
146.19201	-7.54063	-327.86569
146.29201	-7.54656	-328.05166
146.39201	-7.55422	-328.33987
146.49201	-7.55797	-328.49818
146.59201	-7.56172	-328.56813
146.69201	-7.56641	-328.70466
146.79201	-7.57156	-328.86752
146.89201	-7.57703	-329.04294
146.99201	-7.58453	-329.30279
147.09201	-7.58844	-329.45898
147.19201	-7.59219	-329.53402
147.29201	-7.59672	-329.66161
147.39201	-7.60234	-329.83655
147.49201	-7.61063	-330.12810
147.59201	-7.61484	-330.31023
147.69201	-7.61859	-330.38628
147.79201	-7.62312	-330.50647
147.89201	-7.62828	-330.66741
147.99201	-7.63391	-330.85027
148.09201	-7.64125	-331.11435
148.19201	-7.64516	-331.24828
148.29201	-7.64953	-331.36174
148.39201	-7.65484	-331.53081
148.49201	-7.66141	-331.75534
148.59201	-7.66797	-332.04320
148.69201	-7.67109	-332.12090
148.79201	-7.67500	-332.20944
148.89201	-7.67922	-332.32227
148.99201	-7.68375	-332.44959
149.09201	-7.68937	-332.62527
149.19201	-7.69750	-332.91215
149.29201	-7.70188	-333.10139
149.39201	-7.70609	-333.20242
149.49201	-7.71109	-333.34216
149.59201	-7.71703	-333.54062
149.69201	-7.72375	-333.80529
149.79201	-7.72734	-333.90313
149.89201	-7.73109	-333.98539
149.99201	-7.73562	-334.09703
150.09201	-7.74047	-334.24175
150.19201	-7.74609	-334.41672
150.29201	-7.75359	-334.66735
150.39201	-7.75813	-334.86027
150.49201	-7.76203	-334.94684
150.59201	-7.76672	-335.08193
150.69201	-7.77219	-335.23205
150.79201	-7.77953	-335.46680
150.89201	-7.78453	-335.66073
150.99201	-7.78875	-335.75955
151.09201	-7.79297	-335.85513
151.19201	-7.79781	-335.98730
151.29201	-7.80359	-336.16608
151.39201	-7.81156	-336.44655
151.49201	-7.81594	-336.63768
151.59201	-7.81953	-336.69081
151.69201	-7.82406	-336.79941
151.79201	-7.82953	-336.94914
151.89201	-7.83656	-337.19286
151.99201	-7.84063	-337.31240
152.09201	-7.84453	-337.38908
152.19201	-7.84922	-337.51044
152.29201	-7.85438	-337.64488
152.39201	-7.86000	-337.81761
152.49201	-7.86688	-338.02387
152.59201	-7.87234	-338.24813
152.69201	-7.87594	-338.29233
152.79201	-7.88047	-338.40621
152.89201	-7.88563	-338.54091
152.99201	-7.89297	-338.76330
153.09201	-7.89812	-338.96336
153.19201	-7.90219	-339.04904
153.29201	-7.90656	-339.15353
153.39201	-7.91141	-339.27810
153.49201	-7.91719	-339.43802
153.59201	-7.92422	-339.65844
153.69201	-7.92813	-339.79708
153.79201	-7.93172	-339.83538
153.89201	-7.93625	-339.93933
153.99201	-7.94172	-340.07502
154.09201	-7.95078	-340.36654
154.19201	-7.95563	-340.58803
154.29201	-7.95922	-340.62791
154.39201	-7.96359	-340.71967
154.49201	-7.96844	-340.83349
154.59201	-7.97359	-340.97409
154.69201	-7.98125	-341.22056
154.79201	-7.98484	-341.35136
154.89201	-7.98859	-341.37627
154.99201	-7.99297	-341.47879
155.09201	-7.99844	-341.61586
155.19201	-8.00703	-341.86748
155.29201	-8.01219	-342.07818
155.39201	-8.01563	-342.11439
155.49201	-8.02031	-342.22215
155.59201	-8.02547	-342.37042
155.69201	-8.03109	-342.52736
155.79201	-8.03969	-342.82896
155.89201	-8.04281	-342.90248
155.99201	-8.04656	-342.95899
156.09201	-8.05141	-343.06952
156.19201	-8.05688	-343.22396
156.29201	-8.06453	-343.47615
156.39201	-8.06859	-343.60453
156.49201	-8.07234	-343.66280
156.59201	-8.07672	-343.76460
156.69201	-8.08187	-343.89469
156.79201	-8.08781	-344.06897
156.89201	-8.09594	-344.36026
156.99201	-8.09922	-344.43879
157.09201	-8.10297	-344.47983
157.19201	-8.10766	-344.60014
157.29201	-8.11297	-344.74435
157.39201	-8.12031	-344.95294
157.49201	-8.12594	-345.19455
157.59201	-8.12938	-345.23225
157.69201	-8.13359	-345.30622
157.79201	-8.13812	-345.41643
157.89201	-8.14359	-345.56252
157.99201	-8.15141	-345.80445
158.09201	-8.15641	-346.00499
158.19201	-8.15984	-346.04451
158.29201	-8.16453	-346.13845
158.39201	-8.17000	-346.28114
158.49201	-8.17656	-346.47909
158.59201	-8.18172	-346.66169
158.69201	-8.18563	-346.72806
158.79201	-8.19016	-346.82426
158.89201	-8.19547	-346.96627
158.99201	-8.20125	-347.12839
159.09201	-8.20953	-347.39065
159.19201	-8.21328	-347.52429
159.29201	-8.21656	-347.54118
159.39201	-8.22094	-347.63038
159.49201	-8.22641	-347.76187
159.59201	-8.23422	-348.00470
159.69201	-8.23906	-348.19838
159.79201	-8.24266	-348.22723
159.89201	-8.24703	-348.31867
159.99201	-8.25203	-348.44583
160.09201	-8.25766	-348.60340
160.19201	-8.26547	-348.83937
160.29201	-8.26953	-349.00129
160.39201	-8.27313	-349.04233
160.49201	-8.27797	-349.14771
160.59201	-8.28359	-349.30021
160.69201	-8.29141	-349.56634
160.79201	-8.29578	-349.69273
160.89201	-8.29937	-349.74313
160.99201	-8.30375	-349.82154
161.09201	-8.30859	-349.94057
161.19201	-8.31406	-350.09262
161.29201	-8.32203	-350.32812
161.39201	-8.32656	-350.50189
161.49201	-8.33031	-350.53551
161.59201	-8.33484	-350.62438
161.69201	-8.34016	-350.76958
161.79201	-8.34688	-350.95397
161.89201	-8.35188	-351.12756
161.99201	-8.35609	-351.21122
162.09201	-8.36063	-351.29485
162.19201	-8.36563	-351.41414
162.29201	-8.37141	-351.58849
162.39201	-8.37891	-351.81633
162.49201	-8.38281	-351.94194
162.59201	-8.38641	-351.96957
162.69201	-8.39094	-352.06056
162.79201	-8.39625	-352.18573
162.89201	-8.40422	-352.42143
162.99201	-8.40922	-352.61422
163.09201	-8.41297	-352.65461
163.19201	-8.41734	-352.73942
163.29201	-8.42266	-352.87237
163.39201	-8.42844	-353.03926
163.49201	-8.43484	-353.22046
163.59201	-8.43969	-353.39326
163.69201	-8.44328	-353.41340
163.79201	-8.44766	-353.49241
163.89201	-8.45297	-353.62315
163.99201	-8.46078	-353.85570
164.09201	-8.46594	-354.04944
164.19201	-8.46953	-354.06882
164.29201	-8.47406	-354.16114
164.39201	-8.47953	-354.30709
164.49201	-8.48547	-354.47288
164.59201	-8.49203	-354.66433
164.69201	-8.49734	-354.85530
164.79201	-8.50078	-354.87708
164.89201	-8.50516	-354.94676
164.99201	-8.51016	-355.07017
165.09201	-8.51703	-355.25766
165.19201	-8.52219	-355.45462
165.29201	-8.52641	-355.53047
165.39201	-8.53109	-355.63979
165.49201	-8.53625	-355.75679
165.59201	-8.54156	-355.89260
165.69201	-8.54813	-356.06313
165.79201	-8.55266	-356.22028
165.89201	-8.55625	-356.24349
165.99201	-8.56094	-356.33382
166.09201	-8.56641	-356.47100
166.19201	-8.57406	-356.69222
166.29201	-8.57906	-356.87363
166.39201	-8.58297	-356.92260
166.49201	-8.58766	-357.00133
166.59201	-8.59250	-357.10412
166.69201	-8.59781	-357.24249
166.79201	-8.60516	-357.43970
166.89201	-8.60969	-357.60009
166.99201	-8.61344	-357.62265
167.09201	-8.61813	-357.70398
167.19201	-8.62344	-357.83306
167.29201	-8.63062	-358.02794
167.39201	-8.63547	-358.19766
167.49201	-8.63953	-358.24168
167.59201	-8.64391	-358.31428
167.69201	-8.64906	-358.42416
167.79201	-8.65484	-358.56336
167.89201	-8.66344	-358.82553
167.99201	-8.66703	-358.93723
168.09201	-8.67063	-358.94874
168.19201	-8.67516	-359.02870
168.29201	-8.68016	-359.13092
168.39201	-8.68734	-359.30204
168.49201	-8.69297	-359.53689
168.59201	-8.69656	-359.56126
168.69201	-8.70094	-359.62617
168.79201	-8.70578	-359.71299
168.89201	-8.71141	-359.85619
168.99201	-8.71844	-360.03631
169.09201	-8.72328	-360.20628
169.19201	-8.72688	-360.22314
169.29201	-8.73125	-360.28475
169.39201	-8.73641	-360.38280
169.49201	-8.74297	-360.54552
169.59201	-8.74984	-360.80194
169.69201	-8.75344	-360.82280
169.79201	-8.75734	-360.86535
169.89201	-8.76203	-360.94904
169.99201	-8.76750	-361.07156
170.09201	-8.77563	-361.29048
170.19201	-8.78109	-361.50917
170.29201	-8.78422	-361.48876
170.39201	-8.78859	-361.54705
170.49201	-8.79359	-361.65169
170.59201	-8.79891	-361.76264
170.69201	-8.80516	-361.95531
170.79201	-8.80922	-361.99114
170.89201	-8.81391	-362.05792
170.99201	-8.81906	-362.16006
171.09201	-8.82516	-362.30054
171.19201	-8.83375	-362.54862
171.29201	-8.83781	-362.68947
171.39201	-8.84063	-362.64321
171.49201	-8.84500	-362.68944
171.59201	-8.85000	-362.79851
171.69201	-8.85734	-362.96648
171.79201	-8.86344	-363.18302
171.89201	-8.86719	-363.20961
171.99201	-8.87172	-363.26420
172.09201	-8.87719	-363.39289
172.19201	-8.88281	-363.53400
172.29201	-8.89094	-363.77642
172.39201	-8.89438	-363.85366
172.49201	-8.89781	-363.83930
172.59201	-8.90219	-363.91509
172.69201	-8.90766	-364.03057
172.79201	-8.91516	-364.21835
172.89201	-8.91969	-364.37613
172.99201	-8.92344	-364.38623
173.09201	-8.92781	-364.45692
173.19201	-8.93297	-364.56838
173.29201	-8.93906	-364.71573
173.39201	-8.94797	-364.98240
173.49201	-8.95156	-365.11031
173.59201	-8.95469	-365.06933
173.69201	-8.95922	-365.14220
173.79201	-8.96406	-365.24132
173.89201	-8.97063	-365.38789
173.99201	-8.97594	-365.56867
174.09201	-8.98000	-365.61191
174.19201	-8.98422	-365.67321
174.29201	-8.98922	-365.77377
174.39201	-8.99500	-365.91595
174.49201	-9.00266	-366.11629
174.59201	-9.00750	-366.28145
174.69201	-9.01078	-366.26735
174.79201	-9.01531	-366.32967
174.89201	-9.02094	-366.44852
174.99201	-9.02875	-366.67404
175.09201	-9.03375	-366.84707
175.19201	-9.03750	-366.85312
175.29201	-9.04156	-366.90426
175.39201	-9.04609	-366.97209
175.49201	-9.05125	-367.07556
175.59201	-9.05781	-367.24424
175.69201	-9.06453	-367.49697
175.79201	-9.06797	-367.49309
175.89201	-9.07219	-367.52895
175.99201	-9.07734	-367.62929
176.09201	-9.08469	-367.81064
176.19201	-9.08969	-367.99148
176.29201	-9.09344	-367.99729
176.39201	-9.09766	-368.03609
176.49201	-9.10250	-368.13256
176.59201	-9.10797	-368.25311
176.69201	-9.11438	-368.40117
176.79201	-9.12203	-368.68954
176.89201	-9.12531	-368.65270
176.99201	-9.12938	-368.68986
177.09201	-9.13438	-368.79036
177.19201	-9.14141	-368.96443
177.29201	-9.14687	-369.14548
177.39201	-9.15031	-369.13571
177.49201	-9.15469	-369.19144
177.59201	-9.15953	-369.27658
177.69201	-9.16516	-369.39371
177.79201	-9.17188	-369.54746
177.89201	-9.17813	-369.77673
177.99201	-9.18141	-369.76129
178.09201	-9.18578	-369.81088
178.19201	-9.19109	-369.91522
178.29201	-9.19844	-370.09245
178.39201	-9.20344	-370.26495
178.49201	-9.20719	-370.26858
178.59201	-9.21125	-370.29892
178.69201	-9.21578	-370.35635
178.79201	-9.22141	-370.48149
178.89201	-9.23047	-370.71702
178.99201	-9.23547	-370.93696
179.09201	-9.23844	-370.86859
179.19201	-9.24281	-370.91997
179.29201	-9.24828	-371.01644
179.39201	-9.25484	-371.18220
179.49201	-9.26016	-371.34576
179.59201	-9.26375	-371.34740
179.69201	-9.26813	-371.39758
179.79201	-9.27297	-371.47707
179.89201	-9.27859	-371.59604
179.99201	-9.28625	-371.76973
180.09201	-9.29188	-371.99461
180.19201	-9.29531	-371.96347
180.29201	-9.29969	-372.00093
180.39201	-9.30500	-372.10506
180.49201	-9.31234	-372.26498
180.59201	-9.31781	-372.48510
180.69201	-9.32141	-372.47121
180.79201	-9.32563	-372.52638
180.89201	-9.33094	-372.61155
180.99201	-9.33703	-372.77481
181.09201	-9.34484	-372.99806
181.19201	-9.34828	-373.07647
181.29201	-9.35172	-373.04309
181.39201	-9.35641	-373.12743
181.49201	-9.36172	-373.22617
181.59201	-9.36797	-373.37640
181.69201	-9.37375	-373.56570
181.79201	-9.37750	-373.57560
181.89201	-9.38141	-373.59712
181.99201	-9.38594	-373.66056
182.09201	-9.39109	-373.76648
182.19201	-9.39734	-373.90411
182.29201	-9.40422	-374.14217
182.39201	-9.40828	-374.16133
182.49201	-9.41297	-374.21307
182.59201	-9.41828	-374.31088
182.69201	-9.42500	-374.46266
182.79201	-9.43109	-374.67265
182.89201	-9.43469	-374.66687
182.99201	-9.43891	-374.69253
183.09201	-9.44359	-374.77091
183.19201	-9.44859	-374.85030
183.29201	-9.45406	-374.95035
183.39201	-9.46094	-375.16794
183.49201	-9.46453	-375.15804
183.59201	-9.46875	-375.18266
183.69201	-9.47375	-375.26122
183.79201	-9.48094	-375.43249
183.89201	-9.48781	-375.67869
183.99201	-9.49141	-375.66504
184.09201	-9.49594	-375.69502
184.19201	-9.50063	-375.76175
184.29201	-9.50578	-375.85619
184.39201	-9.51203	-375.96673
184.49201	-9.51813	-376.18580
184.59201	-9.52188	-376.18214
184.69201	-9.52656	-376.23289
184.79201	-9.53188	-376.33747
184.89201	-9.53969	-376.52230
184.99201	-9.54453	-376.68321
185.09201	-9.54781	-376.64938
185.19201	-9.55188	-376.66562
185.29201	-9.55656	-376.73089
185.39201	-9.56187	-376.84673
185.49201	-9.56875	-376.99738
185.59201	-9.57500	-377.20662
185.69201	-9.57875	-377.20063
185.79201	-9.58312	-377.23491
185.89201	-9.58844	-377.33102
185.99201	-9.59516	-377.47335
186.09201	-9.60094	-377.65652
186.19201	-9.60453	-377.64889
186.29201	-9.60844	-377.66311
186.39201	-9.61297	-377.71994
186.49201	-9.61828	-377.81814
186.59201	-9.62469	-377.95162
186.69201	-9.63172	-378.18050
186.79201	-9.63484	-378.14125
186.89201	-9.63906	-378.15961
186.99201	-9.64391	-378.22127
187.09201	-9.64938	-378.30964
187.19201	-9.65703	-378.55294
187.29201	-9.66141	-378.58579
187.39201	-9.66578	-378.61058
187.49201	-9.67094	-378.67990
187.59201	-9.67625	-378.77831
187.69201	-9.68266	-378.90485
187.79201	-9.68984	-379.16726
187.89201	-9.69250	-379.10131
187.99201	-9.69672	-379.09904
188.09201	-9.70203	-379.19232
188.19201	-9.70922	-379.34947
188.29201	-9.71453	-379.52632
188.39201	-9.71797	-379.49771
188.49201	-9.72219	-379.52894
188.59201	-9.72688	-379.55770
188.69201	-9.73234	-379.67193
188.79201	-9.73844	-379.83149
188.89201	-9.74656	-380.10713
188.99201	-9.74984	-380.09542
189.09201	-9.75391	-380.07128
189.19201	-9.75875	-380.14933
189.29201	-9.76547	-380.29754
189.39201	-9.77141	-380.51721
189.49201	-9.77500	-380.48765
189.59201	-9.77906	-380.49930
189.69201	-9.78391	-380.57646
189.79201	-9.78922	-380.67675
189.89201	-9.79578	-380.80725
189.99201	-9.80219	-381.01637
190.09201	-9.80531	-380.97328
190.19201	-9.80969	-380.99837
190.29201	-9.81453	-381.06576
190.39201	-9.82063	-381.18374
190.49201	-9.82766	-381.41963
190.59201	-9.83188	-381.42014
190.69201	-9.83594	-381.44663
190.79201	-9.84063	-381.48519
190.89201	-9.84609	-381.58864
190.99201	-9.85313	-381.74459
191.09201	-9.85938	-381.97148
191.19201	-9.86266	-381.92457
191.29201	-9.86688	-381.94275
191.39201	-9.87219	-382.02897
191.49201	-9.87922	-382.17828
191.59201	-9.88500	-382.38677
191.69201	-9.88844	-382.34234
191.79201	-9.89266	-382.35939
191.89201	-9.89750	-382.43601
191.99201	-9.90281	-382.53245
192.09201	-9.91016	-382.68664
192.19201	-9.91609	-382.90542
192.29201	-9.91938	-382.84937
192.39201	-9.92328	-382.85342
192.49201	-9.92797	-382.91878
192.59201	-9.93406	-383.04475
192.69201	-9.94188	-383.31208
192.79201	-9.94547	-383.30051
192.89201	-9.94953	-383.30898
192.99201	-9.95438	-383.37016
193.09201	-9.96000	-383.47429
193.19201	-9.96672	-383.61999
193.29201	-9.97250	-383.80098
193.39201	-9.97578	-383.76418
193.49201	-9.98016	-383.77196
193.59201	-9.98516	-383.86306
193.69201	-9.99109	-383.98194
193.79201	-9.99906	-384.24602
193.89201	-10.00266	-384.24361
193.99201	-10.00656	-384.22856
194.09201	-10.01094	-384.27177
194.19201	-10.01578	-384.34112
194.29201	-10.02172	-384.45193
194.39201	-10.02891	-384.68000
194.49201	-10.03219	-384.66552
194.59201	-10.03672	-384.67744
194.69201	-10.04203	-384.75993
194.79201	-10.04797	-384.86925
194.89201	-10.05547	-385.10674
194.99201	-10.05891	-385.09348
195.09201	-10.06297	-385.08022
195.19201	-10.06750	-385.12132
195.29201	-10.07281	-385.21123
195.39201	-10.07953	-385.35428
195.49201	-10.08719	-385.63457
195.59201	-10.08984	-385.53852
195.69201	-10.09391	-385.52830
195.79201	-10.09875	-385.59031
195.89201	-10.10484	-385.71739
195.99201	-10.11203	-385.95912
196.09201	-10.11594	-385.95641
196.19201	-10.12016	-385.95396
196.29201	-10.12516	-386.03032
196.39201	-10.13031	-386.12184
196.49201	-10.13719	-386.25526
196.59201	-10.14313	-386.46603
196.69201	-10.14641	-386.40276
196.79201	-10.15063	-386.42442
196.89201	-10.15578	-386.50319
196.99201	-10.16313	-386.66487
197.09201	-10.17016	-386.94400
197.19201	-10.17328	-386.89101
197.29201	-10.17734	-386.88439
197.39201	-10.18203	-386.94787
197.49201	-10.18703	-387.03623
197.59201	-10.19313	-387.15580
197.69201	-10.19906	-387.33557
197.79201	-10.20281	-387.31128
197.89201	-10.20703	-387.33646
197.99201	-10.21203	-387.40432
198.09201	-10.21750	-387.51566
198.19201	-10.22453	-387.71611
198.29201	-10.22906	-387.76585
198.39201	-10.23313	-387.76979
198.49201	-10.23797	-387.82409
198.59201	-10.24344	-387.91889
198.69201	-10.24984	-388.04895
198.79201	-10.25594	-388.23840
198.89201	-10.25937	-388.18786
198.99201	-10.26359	-388.19623
199.09201	-10.26844	-388.26406
199.19201	-10.27422	-388.37740
199.29201	-10.28094	-388.56462
199.39201	-10.28500	-388.57183
199.49201	-10.28922	-388.56766
199.59201	-10.29391	-388.60959
199.69201	-10.29906	-388.69053
[truncated: 8,247 more rows]
