# Supplementary material for: Strengthening of 3D Printed Fused Deposition Manufactured Parts Using the Fill Compositing Technique
Source: PLoS One. 2015 Apr 16;10(4):e0122915. doi: 10.1371/journal.pone.0122915 (PMC4400136; doi:10.1371/journal.pone.0122915)
Supplement: S1 File — This is the raw data and information on all the samples presented in this manuscript. (ZIP) [file pone.0122915.s001.zip › Specimen_RawData_73.csv]

Time	Extension	Load
(sec)	(mm)	(N)
0.00000	-0.21891	0.01318
0.10000	-0.21891	0.01277
0.20000	-0.21969	0.00890
0.30000	-0.22594	0.00279
0.40000	-0.23563	0.00766
0.50000	-0.24266	-0.00323
0.60000	-0.25000	-0.00221
0.70000	-0.25625	0.00202
0.80000	-0.25969	0.00063
0.90000	-0.26438	0.00524
1.00000	-0.26953	0.00459
1.10000	-0.27609	0.00634
1.20000	-0.28203	0.00804
1.30000	-0.28609	0.01059
1.40000	-0.29016	0.00217
1.50000	-0.29469	-0.00087
1.60000	-0.30016	-0.00521
1.70000	-0.30656	0.00511
1.80000	-0.31391	-0.00046
1.90000	-0.31719	0.00338
2.00000	-0.32125	-0.05671
2.10000	-0.32609	-0.12673
2.20000	-0.33250	-0.20478
2.30000	-0.33844	-0.39016
2.40000	-0.34250	-0.52293
2.50000	-0.34656	-0.63960
2.60000	-0.35141	-0.80199
2.70000	-0.35656	-0.95820
2.80000	-0.36281	-1.16078
2.90000	-0.36984	-1.40593
3.00000	-0.37375	-1.55935
3.10000	-0.37812	-1.70752
3.20000	-0.38297	-1.86225
3.30000	-0.38859	-2.04981
3.40000	-0.39469	-2.27386
3.50000	-0.39875	-2.41576
3.60000	-0.40281	-2.55426
3.70000	-0.40734	-2.70262
3.80000	-0.41266	-2.86424
3.90000	-0.41875	-3.07286
4.00000	-0.42625	-3.33591
4.10000	-0.43016	-3.49686
4.20000	-0.43437	-3.63517
4.30000	-0.43953	-3.80608
4.40000	-0.44641	-4.02466
4.50000	-0.45344	-4.30763
4.60000	-0.45703	-4.42563
4.70000	-0.46141	-4.57338
4.80000	-0.46625	-4.74726
4.90000	-0.47141	-4.92861
5.00000	-0.47828	-5.15621
5.10000	-0.48344	-5.39511
5.20000	-0.48688	-5.50699
5.30000	-0.49125	-5.65067
5.40000	-0.49672	-5.84603
5.50000	-0.50359	-6.06984
5.60000	-0.50969	-6.33076
5.70000	-0.51297	-6.45022
5.80000	-0.51688	-6.58942
5.90000	-0.52156	-6.75036
6.00000	-0.52703	-6.94966
6.10000	-0.53344	-7.16396
6.20000	-0.54031	-7.44084
6.30000	-0.54406	-7.58016
6.40000	-0.54828	-7.74202
6.50000	-0.55297	-7.88031
6.60000	-0.55859	-8.09310
6.70000	-0.56563	-8.36590
6.80000	-0.57000	-8.53137
6.90000	-0.57422	-8.66549
7.00000	-0.57891	-8.83692
7.10000	-0.58422	-9.05037
7.20000	-0.59047	-9.24272
7.30000	-0.59625	-9.48505
7.40000	-0.60016	-9.63742
7.50000	-0.60484	-9.79965
7.60000	-0.61016	-9.99005
7.70000	-0.61656	-10.21476
7.80000	-0.62344	-10.48235
7.90000	-0.62688	-10.62329
8.00000	-0.63094	-10.75806
8.10000	-0.63563	-10.93308
8.20000	-0.64063	-11.12393
8.30000	-0.64656	-11.32090
8.40000	-0.65375	-11.61673
8.50000	-0.65766	-11.76572
8.60000	-0.66203	-11.93009
8.70000	-0.66703	-12.11124
8.80000	-0.67313	-12.33006
8.90000	-0.67984	-12.59643
9.00000	-0.68359	-12.74164
9.10000	-0.68781	-12.90082
9.20000	-0.69234	-13.07475
9.30000	-0.69750	-13.25662
9.40000	-0.70359	-13.47752
9.50000	-0.71047	-13.76036
9.60000	-0.71437	-13.91430
9.70000	-0.71891	-14.07788
9.80000	-0.72375	-14.25373
9.90000	-0.72969	-14.47010
10.00000	-0.73625	-14.72540
10.10000	-0.74016	-14.89229
10.20000	-0.74437	-15.04369
10.30000	-0.74891	-15.20811
10.40000	-0.75406	-15.40346
10.50000	-0.76031	-15.60951
10.60000	-0.76703	-15.90277
10.70000	-0.77078	-16.04029
10.80000	-0.77516	-16.19842
10.90000	-0.78031	-16.39303
11.00000	-0.78641	-16.62184
11.10000	-0.79297	-16.88968
11.20000	-0.79703	-17.04935
11.30000	-0.80109	-17.18770
11.40000	-0.80547	-17.35768
11.50000	-0.81063	-17.54293
11.60000	-0.81656	-17.75971
11.70000	-0.82406	-18.07206
11.80000	-0.82781	-18.22299
11.90000	-0.83203	-18.36737
12.00000	-0.83719	-18.56069
12.10000	-0.84406	-18.80008
12.20000	-0.84969	-19.05382
12.30000	-0.85359	-19.20525
12.40000	-0.85766	-19.35997
12.50000	-0.86250	-19.54943
12.60000	-0.86766	-19.74377
12.70000	-0.87406	-19.97231
12.80000	-0.88141	-20.28776
12.90000	-0.88469	-20.41597
13.00000	-0.88906	-20.56971
13.10000	-0.89406	-20.76758
13.20000	-0.90016	-21.00162
13.30000	-0.90672	-21.27324
13.40000	-0.91109	-21.44774
13.50000	-0.91531	-21.61694
13.60000	-0.92016	-21.80141
13.70000	-0.92563	-22.02802
13.80000	-0.93156	-22.26006
13.90000	-0.93781	-22.52942
14.00000	-0.94172	-22.67833
14.10000	-0.94625	-22.87230
14.20000	-0.95156	-23.08220
14.30000	-0.95750	-23.31251
14.40000	-0.96297	-23.55625
14.50000	-0.96719	-23.72839
14.60000	-0.97125	-23.89739
14.70000	-0.97563	-24.06867
14.80000	-0.98063	-24.27301
14.90000	-0.98641	-24.49493
15.00000	-0.99281	-24.76166
15.10000	-0.99734	-24.95200
15.20000	-1.00156	-25.11961
15.30000	-1.00656	-25.30407
15.40000	-1.01234	-25.53149
15.50000	-1.01906	-25.80909
15.60000	-1.02375	-26.00795
15.70000	-1.02813	-26.17663
15.80000	-1.03281	-26.35270
15.90000	-1.03781	-26.56096
16.00000	-1.04328	-26.76595
16.10000	-1.05016	-27.04294
16.20000	-1.05406	-27.20896
16.30000	-1.05813	-27.35669
16.40000	-1.06297	-27.52977
16.50000	-1.06891	-27.76302
16.60000	-1.07609	-28.06036
16.70000	-1.08078	-28.23603
16.80000	-1.08500	-28.38881
16.90000	-1.08953	-28.58330
17.00000	-1.09453	-28.75791
17.10000	-1.10000	-28.96027
17.20000	-1.10703	-29.24879
17.30000	-1.11109	-29.40434
17.40000	-1.11563	-29.57143
17.50000	-1.12094	-29.78114
17.60000	-1.12672	-30.01505
17.70000	-1.13328	-30.28043
17.80000	-1.13719	-30.42598
17.90000	-1.14141	-30.58051
18.00000	-1.14609	-30.75789
18.10000	-1.15109	-30.95252
18.20000	-1.15656	-31.17014
18.30000	-1.16391	-31.45759
18.40000	-1.16797	-31.61772
18.50000	-1.17219	-31.77286
18.60000	-1.17656	-31.94059
18.70000	-1.18234	-32.14848
18.80000	-1.19000	-32.46347
18.90000	-1.19437	-32.64459
19.00000	-1.19859	-32.79534
19.10000	-1.20312	-32.96921
19.20000	-1.20844	-33.18292
19.30000	-1.21438	-33.39858
19.40000	-1.22047	-33.65758
19.50000	-1.22391	-33.79216
19.60000	-1.22828	-33.95185
19.70000	-1.23281	-34.12776
19.80000	-1.23797	-34.30749
19.90000	-1.24469	-34.54177
20.00000	-1.25078	-34.79622
20.10000	-1.25484	-34.93927
20.20000	-1.25938	-35.09466
20.30000	-1.26469	-35.30450
20.40000	-1.27094	-35.54045
20.50000	-1.27953	-35.89067
20.60000	-1.28266	-36.01289
20.70000	-1.28672	-36.15624
20.80000	-1.29203	-36.36112
20.90000	-1.29797	-36.59502
21.00000	-1.30453	-36.86216
21.10000	-1.30828	-37.02283
21.20000	-1.31234	-37.16940
21.30000	-1.31719	-37.36122
21.40000	-1.32250	-37.57775
21.50000	-1.32859	-37.82097
21.60000	-1.33531	-38.11364
21.70000	-1.33859	-38.24079
21.80000	-1.34250	-38.38438
21.90000	-1.34703	-38.56472
22.00000	-1.35297	-38.79131
22.10000	-1.36047	-39.10447
22.20000	-1.36484	-39.30756
22.30000	-1.36891	-39.45702
22.40000	-1.37359	-39.63052
22.50000	-1.37891	-39.85095
22.60000	-1.38438	-40.06442
22.70000	-1.39109	-40.36536
22.80000	-1.39516	-40.52036
22.90000	-1.39922	-40.67546
23.00000	-1.40422	-40.87708
23.10000	-1.41016	-41.11617
23.20000	-1.41734	-41.40392
23.30000	-1.42141	-41.58738
23.40000	-1.42516	-41.72876
23.50000	-1.42953	-41.89612
23.60000	-1.43469	-42.10271
23.70000	-1.44078	-42.34956
23.80000	-1.44875	-42.67994
23.90000	-1.45234	-42.83097
24.00000	-1.45641	-42.97577
24.10000	-1.46125	-43.17508
24.20000	-1.46687	-43.39271
24.30000	-1.47344	-43.66592
24.40000	-1.47812	-43.86112
24.50000	-1.48219	-44.01229
24.60000	-1.48672	-44.17789
24.70000	-1.49188	-44.39093
24.80000	-1.49781	-44.62977
24.90000	-1.50531	-44.93221
25.00000	-1.50891	-45.09713
25.10000	-1.51313	-45.25227
25.20000	-1.51781	-45.44225
25.30000	-1.52344	-45.66582
25.40000	-1.53031	-45.94776
25.50000	-1.53500	-46.16162
25.60000	-1.53922	-46.31554
25.70000	-1.54391	-46.50382
25.80000	-1.54891	-46.71406
25.90000	-1.55453	-46.93986
26.00000	-1.56172	-47.22744
26.10000	-1.56594	-47.43730
26.20000	-1.57000	-47.57981
26.30000	-1.57469	-47.76615
26.40000	-1.58063	-48.00704
26.50000	-1.58703	-48.29110
26.60000	-1.59109	-48.45152
26.70000	-1.59516	-48.61466
26.80000	-1.60000	-48.80862
26.90000	-1.60516	-49.01791
27.00000	-1.61109	-49.26359
27.10000	-1.61813	-49.54807
27.20000	-1.62281	-49.76215
27.30000	-1.62672	-49.90605
27.40000	-1.63156	-50.09614
27.50000	-1.63703	-50.32481
27.60000	-1.64359	-50.59851
27.70000	-1.64844	-50.82197
27.80000	-1.65234	-50.96598
27.90000	-1.65656	-51.14031
28.00000	-1.66156	-51.33385
28.10000	-1.66719	-51.56235
28.20000	-1.67438	-51.84781
28.30000	-1.67891	-52.07142
28.40000	-1.68297	-52.22096
28.50000	-1.68781	-52.40769
28.60000	-1.69344	-52.63673
28.70000	-1.70047	-52.92954
28.80000	-1.70500	-53.12541
28.90000	-1.70922	-53.28436
29.00000	-1.71391	-53.45956
29.10000	-1.71922	-53.69059
29.20000	-1.72547	-53.93417
29.30000	-1.73250	-54.25499
29.40000	-1.73594	-54.39369
29.50000	-1.74016	-54.54809
29.60000	-1.74500	-54.74888
29.70000	-1.75062	-54.98520
29.80000	-1.75781	-55.29589
29.90000	-1.76219	-55.49483
30.00000	-1.76641	-55.65987
30.10000	-1.77109	-55.85678
30.20000	-1.77625	-56.07134
30.30000	-1.78203	-56.31609
30.40000	-1.78875	-56.62903
30.50000	-1.79250	-56.78625
30.60000	-1.79656	-56.94586
30.70000	-1.80156	-57.15499
30.80000	-1.80719	-57.39647
30.90000	-1.81406	-57.69540
31.00000	-1.81859	-57.89985
31.10000	-1.82250	-58.06310
31.20000	-1.82703	-58.25126
31.30000	-1.83219	-58.46442
31.40000	-1.83750	-58.70097
31.50000	-1.84406	-58.97144
31.60000	-1.84859	-59.17566
31.70000	-1.85297	-59.34593
31.80000	-1.85797	-59.54322
31.90000	-1.86359	-59.78268
32.00000	-1.87047	-60.07751
32.10000	-1.87531	-60.29714
32.20000	-1.87906	-60.44422
32.30000	-1.88344	-60.62020
32.40000	-1.88844	-60.82449
32.50000	-1.89437	-61.06008
32.60000	-1.90234	-61.39962
32.70000	-1.90625	-61.58726
32.80000	-1.91016	-61.72886
32.90000	-1.91484	-61.91371
33.00000	-1.92016	-62.13637
33.10000	-1.92641	-62.39198
33.20000	-1.93188	-62.64194
33.30000	-1.93594	-62.79869
33.40000	-1.94047	-62.97781
33.50000	-1.94547	-63.18620
33.60000	-1.95109	-63.41012
33.70000	-1.95891	-63.71205
33.80000	-1.96344	-63.94592
33.90000	-1.96719	-64.07470
34.00000	-1.97188	-64.26575
34.10000	-1.97750	-64.48073
34.20000	-1.98406	-64.76095
34.30000	-1.98891	-64.98569
34.40000	-1.99297	-65.14667
34.50000	-1.99766	-65.31668
34.60000	-2.00250	-65.51661
34.70000	-2.00766	-65.72288
34.80000	-2.01500	-66.01170
34.90000	-2.01969	-66.24339
35.00000	-2.02375	-66.39208
35.10000	-2.02859	-66.58256
35.20000	-2.03469	-66.83201
35.30000	-2.04156	-67.13688
35.40000	-2.04563	-67.31932
35.50000	-2.04938	-67.45788
35.60000	-2.05359	-67.61597
35.70000	-2.05828	-67.80936
35.80000	-2.06375	-68.02221
35.90000	-2.07047	-68.28589
36.00000	-2.07563	-68.52137
36.10000	-2.07969	-68.66863
36.20000	-2.08438	-68.84880
36.30000	-2.08938	-69.03435
36.40000	-2.09625	-69.28071
36.50000	-2.10172	-69.53683
36.60000	-2.10641	-69.70822
36.70000	-2.11156	-69.91310
36.80000	-2.11781	-70.16911
36.90000	-2.12594	-70.47408
37.00000	-2.13172	-70.80546
37.10000	-2.13359	-70.84478
37.20000	-2.13734	-70.96590
37.30000	-2.14219	-71.17551
37.40000	-2.14766	-71.40694
37.50000	-2.15469	-71.70486
37.60000	-2.15953	-71.93588
37.70000	-2.16359	-72.09355
37.80000	-2.16813	-72.27403
37.90000	-2.17297	-72.47280
38.00000	-2.17828	-72.69175
38.10000	-2.18500	-72.95600
38.20000	-2.19031	-73.23183
38.30000	-2.19438	-73.37859
38.40000	-2.19922	-73.58211
38.50000	-2.20484	-73.80108
38.60000	-2.21234	-74.13678
38.70000	-2.21656	-74.34017
38.80000	-2.22016	-74.47098
38.90000	-2.22438	-74.64324
39.00000	-2.22922	-74.84363
39.10000	-2.23469	-75.07739
39.20000	-2.24094	-75.32690
39.30000	-2.24656	-75.60086
39.40000	-2.25063	-75.76171
39.50000	-2.25531	-75.94214
39.60000	-2.26078	-76.16628
39.70000	-2.26797	-76.44661
39.80000	-2.27281	-76.70334
39.90000	-2.27672	-76.85514
40.00000	-2.28125	-77.02740
40.10000	-2.28625	-77.24405
40.20000	-2.29172	-77.47080
40.30000	-2.29891	-77.75448
40.40000	-2.30344	-77.98889
40.50000	-2.30750	-78.13985
40.60000	-2.31203	-78.31933
40.70000	-2.31766	-78.54787
40.80000	-2.32469	-78.85314
40.90000	-2.32953	-79.07651
41.00000	-2.33344	-79.23264
41.10000	-2.33781	-79.40457
41.20000	-2.34281	-79.60492
41.30000	-2.34828	-79.83308
41.40000	-2.35594	-80.14673
41.50000	-2.36047	-80.38264
41.60000	-2.36453	-80.53605
41.70000	-2.36922	-80.72196
41.80000	-2.37469	-80.95507
41.90000	-2.38125	-81.22382
42.00000	-2.38563	-81.43183
42.10000	-2.38984	-81.58709
42.20000	-2.39422	-81.76813
42.30000	-2.39922	-81.97633
42.40000	-2.40516	-82.22134
42.50000	-2.41391	-82.58852
42.60000	-2.41766	-82.78915
42.70000	-2.42109	-82.90793
42.80000	-2.42562	-83.09390
42.90000	-2.43078	-83.30461
43.00000	-2.43766	-83.57546
43.10000	-2.44250	-83.83373
43.20000	-2.44641	-83.97283
43.30000	-2.45078	-84.13909
43.40000	-2.45609	-84.36604
43.50000	-2.46188	-84.60870
43.60000	-2.46984	-84.93218
43.70000	-2.47438	-85.15219
43.80000	-2.47797	-85.28540
43.90000	-2.48250	-85.46932
44.00000	-2.48797	-85.68718
44.10000	-2.49500	-85.98499
44.20000	-2.50047	-86.25135
44.30000	-2.50406	-86.39240
44.40000	-2.50828	-86.54767
44.50000	-2.51313	-86.75448
44.60000	-2.51875	-86.98325
44.70000	-2.52578	-87.27780
44.80000	-2.53047	-87.52026
44.90000	-2.53453	-87.66554
45.00000	-2.53922	-87.85859
45.10000	-2.54484	-88.09114
45.20000	-2.55141	-88.35816
45.30000	-2.55641	-88.59077
45.40000	-2.56031	-88.75266
45.50000	-2.56500	-88.93713
45.60000	-2.57047	-89.16551
45.70000	-2.57703	-89.44313
45.80000	-2.58500	-89.80406
45.90000	-2.58812	-89.97060
46.00000	-2.59156	-90.08266
46.10000	-2.59609	-90.26434
46.20000	-2.60203	-90.50202
46.30000	-2.60969	-90.84853
46.40000	-2.61406	-91.08487
46.50000	-2.61812	-91.34087
46.60000	-2.62203	-91.49797
46.70000	-2.62672	-91.69232
46.80000	-2.63219	-91.92306
46.90000	-2.64016	-92.25962
47.00000	-2.64406	-92.47901
47.10000	-2.64797	-92.61982
47.20000	-2.65234	-92.80464
47.30000	-2.65766	-93.02669
47.40000	-2.66438	-93.32427
47.50000	-2.66969	-93.57534
47.60000	-2.67391	-93.73821
47.70000	-2.67812	-93.91878
47.80000	-2.68328	-94.13196
47.90000	-2.68891	-94.38116
48.00000	-2.69578	-94.67358
48.10000	-2.70016	-94.89006
48.20000	-2.70422	-95.04504
48.30000	-2.70875	-95.24257
48.40000	-2.71406	-95.44510
48.50000	-2.72063	-95.70890
48.60000	-2.72656	-96.00340
48.70000	-2.73094	-96.18809
48.80000	-2.73531	-96.36429
48.90000	-2.74047	-96.56319
49.00000	-2.74641	-96.81591
49.10000	-2.75328	-97.10692
49.20000	-2.75734	-97.31365
49.30000	-2.76109	-97.44401
49.40000	-2.76578	-97.63605
49.50000	-2.77156	-97.87752
49.60000	-2.77844	-98.17018
49.70000	-2.78313	-98.39986
49.80000	-2.78719	-98.55652
49.90000	-2.79156	-98.71911
50.00000	-2.79656	-98.92958
50.10000	-2.80172	-99.14032
50.20000	-2.80828	-99.39957
50.30000	-2.81484	-99.70632
50.40000	-2.81859	-99.83892
50.50000	-2.82313	-100.00388
50.60000	-2.82891	-100.22085
50.70000	-2.83625	-100.51594
50.80000	-2.84047	-100.71754
50.90000	-2.84422	-100.84268
51.00000	-2.84859	-101.01585
51.10000	-2.85375	-101.22830
51.20000	-2.85953	-101.47084
51.30000	-2.86563	-101.72838
51.40000	-2.87094	-101.97470
51.50000	-2.87469	-102.11357
51.60000	-2.87922	-102.29014
51.70000	-2.88391	-102.47949
51.80000	-2.88969	-102.70277
51.90000	-2.89563	-102.96704
52.00000	-2.90016	-103.14603
52.10000	-2.90438	-103.30549
52.20000	-2.90922	-103.49071
52.30000	-2.91469	-103.71026
52.40000	-2.92094	-103.93845
52.50000	-2.92719	-104.23445
52.60000	-2.93109	-104.37437
52.70000	-2.93578	-104.54338
52.80000	-2.94109	-104.74440
52.90000	-2.94891	-105.02214
53.00000	-2.95469	-105.31095
53.10000	-2.95844	-105.45431
53.20000	-2.96281	-105.61419
53.30000	-2.96797	-105.81189
53.40000	-2.97359	-106.06033
53.50000	-2.98156	-106.37245
53.60000	-2.98531	-106.57468
53.70000	-2.98891	-106.69549
53.80000	-2.99344	-106.86539
53.90000	-2.99859	-107.08842
54.00000	-3.00516	-107.33417
54.10000	-3.01016	-107.58912
54.20000	-3.01422	-107.74409
54.30000	-3.01875	-107.91922
54.40000	-3.02375	-108.12323
54.50000	-3.02938	-108.35829
54.60000	-3.03781	-108.67642
54.70000	-3.04203	-108.91937
54.80000	-3.04547	-109.03683
54.90000	-3.04984	-109.19285
55.00000	-3.05500	-109.41131
55.10000	-3.06172	-109.66743
55.20000	-3.06703	-109.93411
55.30000	-3.07094	-110.08511
55.40000	-3.07531	-110.26176
55.50000	-3.08047	-110.46687
55.60000	-3.08609	-110.70155
55.70000	-3.09344	-110.98482
55.80000	-3.09844	-111.25377
55.90000	-3.10219	-111.38638
56.00000	-3.10672	-111.56079
56.10000	-3.11188	-111.77741
56.20000	-3.11844	-112.03646
56.30000	-3.12484	-112.34066
56.40000	-3.12844	-112.48425
56.50000	-3.13250	-112.63698
56.60000	-3.13719	-112.82062
56.70000	-3.14266	-113.04322
56.80000	-3.15016	-113.33451
56.90000	-3.15531	-113.60773
57.00000	-3.15891	-113.74915
57.10000	-3.16344	-113.91859
57.20000	-3.16875	-114.13290
57.30000	-3.17469	-114.37260
57.40000	-3.18078	-114.65193
57.50000	-3.18500	-114.83443
57.60000	-3.18937	-114.99457
57.70000	-3.19422	-115.20600
57.80000	-3.19969	-115.41697
57.90000	-3.20703	-115.70190
58.00000	-3.21219	-115.98245
58.10000	-3.21562	-116.10093
58.20000	-3.22000	-116.27347
58.30000	-3.22516	-116.48066
58.40000	-3.23188	-116.74069
58.50000	-3.23797	-117.03939
58.60000	-3.24187	-117.21416
58.70000	-3.24609	-117.37017
58.80000	-3.25109	-117.56843
58.90000	-3.25625	-117.78463
59.00000	-3.26312	-118.04250
59.10000	-3.26844	-118.33113
59.20000	-3.27234	-118.47065
59.30000	-3.27672	-118.64235
59.40000	-3.28203	-118.86249
59.50000	-3.28891	-119.11421
59.60000	-3.29438	-119.38959
59.70000	-3.29812	-119.53629
59.80000	-3.30234	-119.70212
59.90000	-3.30719	-119.90456
60.00000	-3.31281	-120.12763
60.10000	-3.32016	-120.42380
60.20000	-3.32563	-120.70743
60.30000	-3.32938	-120.83239
60.40000	-3.33375	-121.01025
60.50000	-3.33922	-121.21779
60.60000	-3.34547	-121.48234
60.70000	-3.35078	-121.73359
60.80000	-3.35500	-121.90270
60.90000	-3.35922	-122.07083
61.00000	-3.36406	-122.26897
61.10000	-3.36969	-122.49592
61.20000	-3.37719	-122.78181
61.30000	-3.38266	-123.08186
61.40000	-3.38625	-123.21071
61.50000	-3.39094	-123.40058
61.60000	-3.39641	-123.62953
61.70000	-3.40344	-123.91834
61.80000	-3.40844	-124.18308
61.90000	-3.41234	-124.34613
62.00000	-3.41656	-124.51562
62.10000	-3.42125	-124.70051
62.20000	-3.42656	-124.92546
62.30000	-3.43313	-125.19822
62.40000	-3.43906	-125.49265
62.50000	-3.44297	-125.66590
62.60000	-3.44734	-125.83683
62.70000	-3.45266	-126.05301
62.80000	-3.45953	-126.34017
62.90000	-3.46500	-126.61649
63.00000	-3.46859	-126.76857
63.10000	-3.47281	-126.93234
63.20000	-3.47797	-127.13993
63.30000	-3.48359	-127.38585
63.40000	-3.48969	-127.64716
63.50000	-3.49531	-127.91815
63.60000	-3.49937	-128.08488
63.70000	-3.50375	-128.25751
63.80000	-3.50859	-128.46820
63.90000	-3.51453	-128.71478
64.00000	-3.52094	-129.01109
64.10000	-3.52516	-129.20403
64.20000	-3.52937	-129.36926
64.30000	-3.53375	-129.55253
64.40000	-3.53891	-129.75423
64.50000	-3.54484	-129.98381
64.60000	-3.55156	-130.29921
64.70000	-3.55562	-130.46665
64.80000	-3.56000	-130.63625
64.90000	-3.56547	-130.84617
65.00000	-3.57250	-131.11551
65.10000	-3.57844	-131.41924
65.20000	-3.58250	-131.57842
65.30000	-3.58656	-131.73862
65.40000	-3.59094	-131.91077
65.50000	-3.59609	-132.10717
65.60000	-3.60297	-132.37135
65.70000	-3.60906	-132.67654
65.80000	-3.61266	-132.81250
65.90000	-3.61688	-132.97696
66.00000	-3.62188	-133.17245
66.10000	-3.62797	-133.40144
66.20000	-3.63391	-133.66011
66.30000	-3.63844	-133.86284
66.40000	-3.64281	-134.02866
66.50000	-3.64766	-134.21094
66.60000	-3.65281	-134.41648
66.70000	-3.65984	-134.66288
66.80000	-3.66609	-134.97834
66.90000	-3.66953	-135.11664
67.00000	-3.67406	-135.27925
67.10000	-3.67953	-135.49547
67.20000	-3.68734	-135.78288
67.30000	-3.69328	-136.12060
67.40000	-3.69594	-136.20898
67.50000	-3.70000	-136.34384
67.60000	-3.70469	-136.54448
67.70000	-3.71000	-136.74559
67.80000	-3.71609	-136.96733
67.90000	-3.72203	-137.25542
68.00000	-3.72578	-137.41376
68.10000	-3.73016	-137.57727
68.20000	-3.73516	-137.76121
68.30000	-3.74125	-138.01938
68.40000	-3.74812	-138.30392
68.50000	-3.75219	-138.48200
68.60000	-3.75609	-138.62891
68.70000	-3.76047	-138.78843
68.80000	-3.76562	-138.98754
68.90000	-3.77156	-139.21176
69.00000	-3.77875	-139.51226
69.10000	-3.78250	-139.67021
69.20000	-3.78687	-139.82953
69.30000	-3.79203	-140.01994
69.40000	-3.79828	-140.25745
69.50000	-3.80766	-140.66528
69.60000	-3.81109	-140.83654
69.70000	-3.81516	-140.96817
69.80000	-3.82031	-141.17706
69.90000	-3.82578	-141.40303
70.00000	-3.83188	-141.65235
70.10000	-3.83656	-141.87884
70.20000	-3.83969	-141.99920
70.30000	-3.84391	-142.16398
70.40000	-3.84906	-142.36316
70.50000	-3.85594	-142.62520
70.60000	-3.86203	-142.92414
70.70000	-3.86594	-143.07581
70.80000	-3.87000	-143.23248
70.90000	-3.87484	-143.41927
71.00000	-3.88016	-143.63551
71.10000	-3.88734	-143.90194
71.20000	-3.89313	-144.21017
71.30000	-3.89656	-144.33870
71.40000	-3.90094	-144.49653
71.50000	-3.90594	-144.69491
71.60000	-3.91313	-144.94988
71.70000	-3.91922	-145.26768
71.80000	-3.92266	-145.40166
71.90000	-3.92688	-145.55994
72.00000	-3.93172	-145.75325
72.10000	-3.93688	-145.96672
72.20000	-3.94344	-146.20350
72.30000	-3.94969	-146.51236
72.40000	-3.95359	-146.66326
72.50000	-3.95797	-146.83799
72.60000	-3.96297	-147.03116
72.70000	-3.96938	-147.27859
72.80000	-3.97578	-147.57538
72.90000	-3.97984	-147.75053
73.00000	-3.98391	-147.90237
73.10000	-3.98859	-148.09699
73.20000	-3.99406	-148.32607
73.30000	-4.00094	-148.57967
73.40000	-4.00672	-148.88516
73.50000	-4.01016	-149.00818
73.60000	-4.01438	-149.17852
73.70000	-4.01969	-149.38122
73.80000	-4.02672	-149.64743
73.90000	-4.03266	-149.94425
74.00000	-4.03625	-150.09709
74.10000	-4.04047	-150.25407
74.20000	-4.04531	-150.44960
74.30000	-4.05016	-150.64782
74.40000	-4.05594	-150.87543
74.50000	-4.06375	-151.20398
74.60000	-4.06750	-151.40641
74.70000	-4.07172	-151.56308
74.80000	-4.07688	-151.75588
74.90000	-4.08297	-152.00502
75.00000	-4.08875	-152.26597
75.10000	-4.09250	-152.41693
75.20000	-4.09656	-152.59220
75.30000	-4.10141	-152.78472
75.40000	-4.10672	-152.98723
75.50000	-4.11250	-153.22925
75.60000	-4.11969	-153.51960
75.70000	-4.12391	-153.72285
75.80000	-4.12813	-153.87489
75.90000	-4.13281	-154.05917
76.00000	-4.13844	-154.27455
76.10000	-4.14516	-154.56802
76.20000	-4.14953	-154.75728
76.30000	-4.15391	-154.92061
76.40000	-4.15875	-155.11800
76.50000	-4.16406	-155.32778
76.60000	-4.17031	-155.55646
76.70000	-4.17672	-155.85807
76.80000	-4.18016	-155.99875
76.90000	-4.18438	-156.15858
77.00000	-4.18984	-156.36078
77.10000	-4.19625	-156.60965
77.20000	-4.20234	-156.89400
77.30000	-4.20641	-157.06310
77.40000	-4.21078	-157.22431
77.50000	-4.21531	-157.40003
77.60000	-4.22062	-157.59772
77.70000	-4.22750	-157.85286
77.80000	-4.23453	-158.20974
77.90000	-4.23781	-158.34005
78.00000	-4.24187	-158.50218
78.10000	-4.24688	-158.69756
78.20000	-4.25281	-158.92312
78.30000	-4.25891	-159.20414
78.40000	-4.26312	-159.38096
78.50000	-4.26781	-159.57032
78.60000	-4.27312	-159.78792
78.70000	-4.27891	-160.03448
78.80000	-4.28641	-160.34119
78.90000	-4.29047	-160.57877
79.00000	-4.29375	-160.69694
79.10000	-4.29812	-160.86574
79.20000	-4.30297	-161.06056
79.30000	-4.30844	-161.29272
79.40000	-4.31516	-161.57350
79.50000	-4.31984	-161.77720
79.60000	-4.32422	-161.95954
79.70000	-4.32937	-162.15979
79.80000	-4.33531	-162.40323
79.90000	-4.34172	-162.66562
80.00000	-4.34688	-162.93153
80.10000	-4.35062	-163.07649
80.20000	-4.35516	-163.25353
80.30000	-4.36000	-163.45583
80.40000	-4.36531	-163.67021
80.50000	-4.37187	-163.93232
80.60000	-4.37672	-164.15963
80.70000	-4.38078	-164.32460
80.80000	-4.38516	-164.49977
80.90000	-4.39031	-164.69853
81.00000	-4.39656	-164.94758
81.10000	-4.40375	-165.27089
81.20000	-4.40766	-165.44729
81.30000	-4.41188	-165.60334
81.40000	-4.41688	-165.79606
81.50000	-4.42297	-166.03243
81.60000	-4.42906	-166.30574
81.70000	-4.43313	-166.47680
81.80000	-4.43734	-166.63904
81.90000	-4.44219	-166.82361
82.00000	-4.44719	-167.02463
82.10000	-4.45328	-167.25975
82.20000	-4.46047	-167.55873
82.30000	-4.46422	-167.73494
82.40000	-4.46828	-167.87991
82.50000	-4.47297	-168.05357
82.60000	-4.47859	-168.27595
82.70000	-4.48531	-168.55024
82.80000	-4.48984	-168.74637
82.90000	-4.49406	-168.89621
83.00000	-4.49891	-169.08440
83.10000	-4.50469	-169.29728
83.20000	-4.51188	-169.56471
83.30000	-4.51797	-169.87064
83.40000	-4.52125	-169.99391
83.50000	-4.52531	-170.14304
83.60000	-4.53031	-170.34066
83.70000	-4.53625	-170.57614
83.80000	-4.54297	-170.85412
83.90000	-4.54703	-171.02465
84.00000	-4.55109	-171.18441
84.10000	-4.55578	-171.36674
84.20000	-4.56078	-171.56650
84.30000	-4.56656	-171.79240
84.40000	-4.57406	-172.10618
84.50000	-4.57766	-172.26924
84.60000	-4.58172	-172.41350
84.70000	-4.58656	-172.58884
84.80000	-4.59219	-172.80377
84.90000	-4.59859	-173.07225
85.00000	-4.60297	-173.24992
85.10000	-4.60734	-173.41365
85.20000	-4.61203	-173.59437
85.30000	-4.61734	-173.79422
85.40000	-4.62359	-174.03272
85.50000	-4.63156	-174.36412
85.60000	-4.63469	-174.49325
85.70000	-4.63859	-174.63936
85.80000	-4.64359	-174.81504
85.90000	-4.65031	-175.06365
86.00000	-4.65750	-175.39503
86.10000	-4.66125	-175.55635
86.20000	-4.66516	-175.69634
86.30000	-4.66969	-175.86018
86.40000	-4.67516	-176.07343
86.50000	-4.68125	-176.31553
86.60000	-4.68813	-176.61041
86.70000	-4.69156	-176.77791
86.80000	-4.69578	-176.93728
86.90000	-4.70078	-177.13204
87.00000	-4.70656	-177.35150
87.10000	-4.71297	-177.62627
87.20000	-4.71719	-177.81156
87.30000	-4.72141	-177.96454
87.40000	-4.72578	-178.13826
87.50000	-4.73109	-178.34167
87.60000	-4.73672	-178.55957
87.70000	-4.74406	-178.84713
87.80000	-4.74859	-179.07631
87.90000	-4.75281	-179.22941
88.00000	-4.75766	-179.42174
88.10000	-4.76344	-179.63180
88.20000	-4.76984	-179.91771
88.30000	-4.77406	-180.09984
88.40000	-4.77813	-180.25807
88.50000	-4.78281	-180.44013
88.60000	-4.78797	-180.64387
88.70000	-4.79375	-180.87003
88.80000	-4.80141	-181.16818
88.90000	-4.80484	-181.33523
89.00000	-4.80875	-181.48366
89.10000	-4.81344	-181.65757
89.20000	-4.81891	-181.87219
89.30000	-4.82641	-182.16994
89.40000	-4.83094	-182.37925
89.50000	-4.83500	-182.53417
89.60000	-4.83969	-182.71156
89.70000	-4.84500	-182.92080
89.80000	-4.85063	-183.13548
89.90000	-4.85766	-183.44600
90.00000	-4.86125	-183.59800
90.10000	-4.86531	-183.74889
90.20000	-4.87016	-183.93391
90.30000	-4.87609	-184.15619
90.40000	-4.88438	-184.48462
90.50000	-4.88828	-184.67246
90.60000	-4.89203	-184.81776
90.70000	-4.89672	-184.99158
90.80000	-4.90188	-185.19257
90.90000	-4.90781	-185.41697
91.00000	-4.91453	-185.72794
91.10000	-4.91812	-185.86983
91.20000	-4.92250	-186.02274
91.30000	-4.92766	-186.23529
91.40000	-4.93328	-186.46206
91.50000	-4.94063	-186.76879
91.60000	-4.94422	-186.93501
91.70000	-4.94828	-187.08047
91.80000	-4.95297	-187.25733
91.90000	-4.95859	-187.47905
92.00000	-4.96453	-187.70652
92.10000	-4.97156	-188.01484
92.20000	-4.97484	-188.15611
92.30000	-4.97891	-188.30039
92.40000	-4.98375	-188.48857
92.50000	-4.98969	-188.71659
92.60000	-4.99703	-189.00830
92.70000	-5.00156	-189.21776
92.80000	-5.00531	-189.36257
92.90000	-5.00969	-189.52850
93.00000	-5.01469	-189.71302
93.10000	-5.02031	-189.94012
93.20000	-5.02812	-190.24800
93.30000	-5.03188	-190.42844
93.40000	-5.03594	-190.57836
93.50000	-5.04078	-190.76636
93.60000	-5.04625	-190.97763
93.70000	-5.05344	-191.24320
93.80000	-5.05813	-191.46404
93.90000	-5.06234	-191.62752
94.00000	-5.06734	-191.82323
94.10000	-5.07250	-192.04028
94.20000	-5.07859	-192.28163
94.30000	-5.08609	-192.60705
94.40000	-5.08938	-192.75336
94.50000	-5.09328	-192.89315
94.60000	-5.09844	-193.08788
94.70000	-5.10469	-193.34280
94.80000	-5.11078	-193.60772
94.90000	-5.11469	-193.77945
95.00000	-5.11859	-193.93840
95.10000	-5.12312	-194.12030
95.20000	-5.12813	-194.31454
95.30000	-5.13406	-194.54394
95.40000	-5.14156	-194.86158
95.50000	-5.14563	-195.05820
95.60000	-5.14969	-195.21038
95.70000	-5.15469	-195.40033
95.80000	-5.16063	-195.64512
95.90000	-5.16703	-195.92139
96.00000	-5.17141	-196.10947
96.10000	-5.17516	-196.26668
96.20000	-5.17953	-196.43401
96.30000	-5.18469	-196.62811
96.40000	-5.19063	-196.87417
96.50000	-5.19844	-197.19911
96.60000	-5.20234	-197.38804
96.70000	-5.20656	-197.53924
96.80000	-5.21172	-197.73474
96.90000	-5.21781	-197.97979
97.00000	-5.22391	-198.25022
97.10000	-5.22797	-198.43736
97.20000	-5.23203	-198.58493
97.30000	-5.23672	-198.77468
97.40000	-5.24188	-198.97150
97.50000	-5.24766	-199.20877
97.60000	-5.25453	-199.49180
97.70000	-5.25844	-199.66829
97.80000	-5.26266	-199.82626
97.90000	-5.26750	-200.02544
98.00000	-5.27359	-200.25524
98.10000	-5.28031	-200.55088
98.20000	-5.28453	-200.72438
98.30000	-5.28859	-200.88360
98.40000	-5.29297	-201.05359
98.50000	-5.29781	-201.23665
98.60000	-5.30297	-201.43308
98.70000	-5.30984	-201.67591
98.80000	-5.31547	-201.95448
98.90000	-5.31938	-202.08681
99.00000	-5.32422	-202.26541
99.10000	-5.32984	-202.48123
99.20000	-5.33703	-202.76050
99.30000	-5.34141	-202.95252
99.40000	-5.34516	-203.09065
99.50000	-5.34969	-203.25485
99.60000	-5.35516	-203.45563
99.70000	-5.36109	-203.67870
99.80000	-5.36813	-203.94194
99.90000	-5.37297	-204.17872
100.00000	-5.37687	-204.31063
100.10000	-5.38156	-204.48743
100.20000	-5.38672	-204.68400
100.30000	-5.39359	-204.94190
100.40000	-5.39844	-205.15786
100.50000	-5.40234	-205.30722
100.60000	-5.40672	-205.46551
100.70000	-5.41187	-205.65610
100.80000	-5.41766	-205.87642
100.90000	-5.42516	-206.14240
101.00000	-5.42875	-206.33113
101.10000	-5.43266	-206.45764
101.20000	-5.43766	-206.64781
101.30000	-5.44328	-206.85555
101.40000	-5.45078	-207.13161
101.50000	-5.45531	-207.32524
101.60000	-5.45922	-207.47471
101.70000	-5.46359	-207.62798
101.80000	-5.46828	-207.79532
101.90000	-5.47375	-207.99822
102.00000	-5.48203	-208.29210
102.10000	-5.48578	-208.48373
102.20000	-5.48969	-208.61733
102.30000	-5.49453	-208.78114
102.40000	-5.50031	-208.97827
102.50000	-5.50797	-209.28140
102.60000	-5.51203	-209.46030
102.70000	-5.51609	-209.59704
102.80000	-5.52094	-209.77046
102.90000	-5.52625	-209.97594
103.00000	-5.53266	-210.21844
103.10000	-5.54063	-210.56183
103.20000	-5.54344	-210.68117
103.30000	-5.54719	-210.80427
103.40000	-5.55156	-210.97481
103.50000	-5.55687	-211.17303
103.60000	-5.56438	-211.45943
103.70000	-5.56875	-211.65898
103.80000	-5.57266	-211.80683
103.90000	-5.57719	-211.96547
104.00000	-5.58234	-212.16109
104.10000	-5.58797	-212.37120
104.20000	-5.59531	-212.65431
104.30000	-5.59937	-212.85312
104.40000	-5.60359	-212.99596
104.50000	-5.60891	-213.19102
104.60000	-5.61500	-213.42874
104.70000	-5.62234	-213.72087
104.80000	-5.62625	-213.91302
104.90000	-5.62953	-214.02013
105.00000	-5.63359	-214.16736
105.10000	-5.63844	-214.34881
105.20000	-5.64422	-214.56832
105.30001	-5.65234	-214.87115
105.40001	-5.65672	-215.08905
105.50001	-5.66063	-215.23093
105.60001	-5.66531	-215.39645
105.70001	-5.67094	-215.60070
105.80001	-5.67781	-215.86983
105.90001	-5.68219	-216.08141
106.00001	-5.68625	-216.23421
106.10001	-5.69094	-216.41165
106.20001	-5.69594	-216.61012
106.30001	-5.70172	-216.82261
106.40001	-5.70953	-217.11121
106.50001	-5.71359	-217.31575
106.60001	-5.71703	-217.43853
106.70001	-5.72156	-217.59900
106.80001	-5.72734	-217.80643
106.90001	-5.73516	-218.10365
107.00001	-5.73938	-218.32645
107.10001	-5.74312	-218.46101
107.20001	-5.74750	-218.62215
107.30001	-5.75266	-218.81086
107.40001	-5.75797	-219.02707
107.50001	-5.76578	-219.31189
107.60001	-5.77031	-219.53663
107.70001	-5.77406	-219.68214
107.80001	-5.77891	-219.85114
107.90001	-5.78453	-220.06485
108.00001	-5.79156	-220.34886
108.10001	-5.79547	-220.53280
108.20001	-5.79938	-220.65477
108.30001	-5.80391	-220.82683
108.40001	-5.80875	-221.01903
108.50001	-5.81500	-221.24912
108.60001	-5.82313	-221.56996
108.70001	-5.82703	-221.75971
108.80001	-5.83078	-221.89318
108.90001	-5.83562	-222.07306
109.00001	-5.84094	-222.27506
109.10001	-5.84766	-222.53722
109.20001	-5.85250	-222.76407
109.30001	-5.85656	-222.91021
109.40001	-5.86078	-223.07301
109.50001	-5.86578	-223.26030
109.60001	-5.87172	-223.48846
109.70001	-5.87891	-223.75134
109.80001	-5.88297	-223.95816
109.90001	-5.88672	-224.08788
110.00001	-5.89141	-224.25823
110.10001	-5.89734	-224.47248
110.20001	-5.90641	-224.83614
110.30001	-5.91094	-225.06820
110.40001	-5.91422	-225.19374
110.50001	-5.91875	-225.36036
110.60001	-5.92422	-225.57019
110.70001	-5.92953	-225.78852
110.80001	-5.93563	-226.02640
110.90001	-5.94000	-226.23332
111.00001	-5.94359	-226.37002
111.10001	-5.94812	-226.53665
111.20001	-5.95359	-226.74164
111.30001	-5.96094	-227.01235
111.40001	-5.96641	-227.27175
111.50001	-5.97031	-227.41708
111.60001	-5.97453	-227.57816
111.70001	-5.97969	-227.77683
111.80001	-5.98500	-227.99426
111.90001	-5.99156	-228.24030
112.00001	-5.99703	-228.50089
112.10001	-6.00094	-228.64325
112.20001	-6.00547	-228.80428
112.30001	-6.01094	-229.01289
112.40001	-6.01766	-229.27171
112.50001	-6.02281	-229.49480
112.60001	-6.02688	-229.67111
112.70001	-6.03141	-229.83448
112.80001	-6.03641	-230.03021
112.90001	-6.04203	-230.24979
113.00001	-6.04969	-230.53336
113.10001	-6.05391	-230.75710
113.20001	-6.05750	-230.87975
113.30001	-6.06188	-231.05280
113.40001	-6.06719	-231.25505
113.50001	-6.07406	-231.52356
113.60001	-6.07906	-231.73569
113.70001	-6.08313	-231.90004
113.80001	-6.08766	-232.06279
113.90001	-6.09266	-232.24862
114.00001	-6.09797	-232.44745
114.10001	-6.10516	-232.69784
114.20001	-6.11000	-232.93784
114.30001	-6.11391	-233.08352
114.40001	-6.11891	-233.26543
114.50001	-6.12453	-233.47890
114.60001	-6.13203	-233.75124
114.70001	-6.13625	-233.94760
114.80001	-6.13984	-234.06419
114.90001	-6.14391	-234.21943
115.00001	-6.14875	-234.40373
115.10001	-6.15453	-234.61583
115.20001	-6.16297	-234.92517
115.30001	-6.16766	-235.16311
115.40001	-6.17141	-235.29550
115.50001	-6.17594	-235.45279
115.60001	-6.18125	-235.64544
115.70001	-6.18797	-235.89283
115.80001	-6.19266	-236.11718
115.90001	-6.19672	-236.26059
116.00001	-6.20141	-236.43042
116.10001	-6.20672	-236.62500
116.20001	-6.21219	-236.83596
116.30001	-6.21969	-237.10917
116.40001	-6.22391	-237.31312
116.50001	-6.22750	-237.43325
116.60001	-6.23203	-237.59758
116.70001	-6.23719	-237.79918
116.80001	-6.24406	-238.04015
116.90001	-6.25047	-238.32804
117.00001	-6.25422	-238.46641
117.10001	-6.25859	-238.62262
117.20001	-6.26328	-238.78457
117.30001	-6.26875	-238.99139
117.40001	-6.27625	-239.26386
117.50001	-6.28094	-239.50319
117.60001	-6.28469	-239.62958
117.70001	-6.28922	-239.79501
117.80001	-6.29438	-239.98092
117.90001	-6.30156	-240.22716
118.00001	-6.30672	-240.48321
118.10001	-6.31016	-240.60002
118.20001	-6.31437	-240.74522
118.30001	-6.31906	-240.92011
118.40001	-6.32453	-241.12189
118.50001	-6.33172	-241.35295
118.60001	-6.33719	-241.62620
118.70001	-6.34078	-241.73813
118.80001	-6.34516	-241.89004
118.90001	-6.35062	-242.06460
119.00001	-6.35938	-242.34535
119.10001	-6.36500	-242.66154
119.20001	-6.36844	-242.76900
119.30001	-6.37297	-242.93043
119.40001	-6.37828	-243.13237
119.50001	-6.38453	-243.36553
119.60001	-6.39156	-243.67367
119.70001	-6.39422	-243.79149
119.80001	-6.39797	-243.91535
119.90001	-6.40266	-244.09483
120.00001	-6.40813	-244.29740
120.10001	-6.41609	-244.60302
120.20001	-6.42062	-244.83347
120.30001	-6.42437	-244.96096
120.40001	-6.42891	-245.12722
120.50001	-6.43344	-245.29743
120.60001	-6.43844	-245.48663
120.70001	-6.44453	-245.71624
120.80001	-6.45047	-245.97971
120.90001	-6.45469	-246.13449
121.00001	-6.45969	-246.32506
121.10001	-6.46578	-246.54938
121.20001	-6.47391	-246.86623
121.30001	-6.47734	-247.03878
121.40001	-6.48062	-247.14810
121.50001	-6.48500	-247.31214
121.60001	-6.49000	-247.51237
121.70001	-6.49563	-247.72206
121.80001	-6.50266	-247.99578
121.90001	-6.50797	-248.23357
122.00001	-6.51172	-248.37275
122.10001	-6.51609	-248.53848
122.20001	-6.52141	-248.73379
122.30001	-6.52844	-248.99845
122.40001	-6.53359	-249.24947
122.50001	-6.53766	-249.40516
122.60001	-6.54203	-249.56420
122.70001	-6.54687	-249.75981
122.80001	-6.55266	-249.96822
122.90001	-6.55969	-250.23198
123.00001	-6.56453	-250.48059
123.10001	-6.56797	-250.59810
123.20001	-6.57250	-250.76082
123.30001	-6.57797	-250.97045
123.40001	-6.58500	-251.22279
123.50001	-6.59031	-251.46767
123.60001	-6.59438	-251.60611
123.70001	-6.59875	-251.77631
123.80001	-6.60328	-251.95712
123.90001	-6.60875	-252.16389
124.00001	-6.61531	-252.40454
124.10001	-6.62172	-252.70197
124.20001	-6.62500	-252.82252
124.30001	-6.62953	-252.97371
124.40001	-6.63484	-253.17192
124.50001	-6.64156	-253.41228
124.60001	-6.64688	-253.66282
124.70001	-6.65078	-253.80617
124.80001	-6.65516	-253.96577
124.90001	-6.66000	-254.15093
125.00001	-6.66578	-254.36664
125.10001	-6.67359	-254.64091
125.20001	-6.67859	-254.90740
125.30001	-6.68172	-254.99740
125.40001	-6.68625	-255.16608
125.50001	-6.69141	-255.35369
125.60001	-6.69844	-255.60623
125.70001	-6.70375	-255.85809
125.80001	-6.70781	-256.01289
125.90001	-6.71234	-256.17909
126.00001	-6.71719	-256.35716
126.10001	-6.72281	-256.55958
126.20001	-6.73141	-256.87310
126.30001	-6.73547	-257.10994
126.40001	-6.73875	-257.21806
126.50001	-6.74313	-257.37730
126.60001	-6.74859	-257.57819
126.70001	-6.75656	-257.86456
126.80001	-6.76125	-258.11130
126.90001	-6.76484	-258.24133
127.00001	-6.76937	-258.40941
127.10001	-6.77438	-258.59681
127.20001	-6.77984	-258.81207
127.30001	-6.78781	-259.12544
127.40001	-6.79188	-259.34142
127.50001	-6.79563	-259.47103
127.60001	-6.80016	-259.64332
127.70001	-6.80500	-259.82481
127.80001	-6.81156	-260.06123
127.90001	-6.81672	-260.31366
128.00001	-6.82078	-260.47400
128.10001	-6.82531	-260.64128
128.20001	-6.83047	-260.83481
128.30001	-6.83625	-261.06203
128.40001	-6.84375	-261.35546
128.50001	-6.84844	-261.58017
128.60001	-6.85219	-261.71821
128.70001	-6.85719	-261.90206
128.80001	-6.86297	-262.12737
128.90001	-6.86969	-262.39187
129.00001	-6.87500	-262.65267
129.10001	-6.87844	-262.77611
129.20001	-6.88250	-262.92175
129.30001	-6.88688	-263.08447
129.40001	-6.89219	-263.28745
129.50001	-6.89906	-263.54054
129.60001	-6.90484	-263.82792
129.70001	-6.90859	-263.97040
129.80001	-6.91328	-264.14990
129.90001	-6.91844	-264.34085
130.00001	-6.92516	-264.60043
130.10001	-6.93063	-264.86701
130.20001	-6.93453	-265.00145
130.30001	-6.93891	-265.16178
130.40001	-6.94375	-265.33619
130.50001	-6.94906	-265.54418
130.60001	-6.95563	-265.78444
130.70001	-6.96203	-266.09084
130.80001	-6.96547	-266.20278
130.90001	-6.96984	-266.35608
131.00001	-6.97516	-266.55495
131.10001	-6.98297	-266.82711
131.20001	-6.98812	-267.10066
131.30001	-6.99156	-267.22348
131.40001	-6.99578	-267.36289
131.50001	-7.00047	-267.53703
131.60001	-7.00562	-267.72481
131.70001	-7.01219	-267.93995
131.80001	-7.01875	-268.25428
131.90001	-7.02281	-268.40729
132.00001	-7.02734	-268.56750
132.10001	-7.03234	-268.74658
132.20001	-7.03984	-269.00530
132.30001	-7.04453	-269.23177
132.40001	-7.04797	-269.34269
132.50001	-7.05203	-269.48383
132.60001	-7.05672	-269.66044
132.70001	-7.06234	-269.85902
132.80001	-7.06922	-270.09481
132.90001	-7.07578	-270.41319
133.00001	-7.07969	-270.53657
133.10001	-7.08438	-270.69470
133.20001	-7.09000	-270.89465
133.30001	-7.09656	-271.12687
133.40001	-7.10125	-271.33313
133.50001	-7.10500	-271.44429
133.60001	-7.10922	-271.59441
133.70001	-7.11406	-271.76201
133.80001	-7.11984	-271.96392
133.90001	-7.12719	-272.20798
134.00001	-7.13266	-272.49107
134.10001	-7.13578	-272.58247
134.20001	-7.14000	-272.72379
134.30001	-7.14484	-272.89623
134.40001	-7.15109	-273.10860
134.50001	-7.15703	-273.36335
134.60001	-7.16109	-273.50473
134.70001	-7.16547	-273.64436
134.80001	-7.17031	-273.79724
134.90001	-7.17562	-273.99307
135.00001	-7.18250	-274.23763
135.10001	-7.18984	-274.56063
135.20001	-7.19312	-274.65960
135.30001	-7.19734	-274.79646
135.40001	-7.20266	-274.97938
135.50001	-7.21109	-275.24871
135.60001	-7.21625	-275.53290
135.70001	-7.21906	-275.60487
135.80001	-7.22313	-275.73609
135.90001	-7.22828	-275.91738
136.00001	-7.23406	-276.14620
136.10001	-7.24047	-276.36406
136.20001	-7.24641	-276.64086
136.30001	-7.24969	-276.74928
136.40001	-7.25406	-276.89350
136.50001	-7.25875	-277.05818
136.60001	-7.26484	-277.26123
136.70001	-7.27109	-277.52474
136.80001	-7.27516	-277.67575
136.90001	-7.27938	-277.81335
137.00001	-7.28422	-277.98864
137.10001	-7.29000	-278.19574
137.20001	-7.29719	-278.43487
137.30001	-7.30266	-278.70965
137.40001	-7.30578	-278.80532
137.50001	-7.31000	-278.92980
137.60001	-7.31516	-279.10367
137.70001	-7.32219	-279.33481
137.80001	-7.32875	-279.64097
137.90001	-7.33266	-279.77222
138.00001	-7.33687	-279.90335
138.10001	-7.34141	-280.06837
138.20001	-7.34656	-280.24718
138.30001	-7.35375	-280.48787
138.40001	-7.35969	-280.78961
138.50001	-7.36313	-280.89368
138.60001	-7.36750	-281.02583
138.70001	-7.37266	-281.21036
138.80001	-7.37969	-281.44628
138.90001	-7.38516	-281.70651
139.00001	-7.38906	-281.83389
139.10001	-7.39328	-281.97899
139.20001	-7.39859	-282.16061
139.30001	-7.40437	-282.39202
139.40001	-7.41141	-282.63941
139.50001	-7.41594	-282.84988
139.60001	-7.41938	-282.95118
139.70001	-7.42359	-283.09888
139.80001	-7.42859	-283.26681
139.90001	-7.43531	-283.49370
140.00001	-7.44250	-283.81893
140.10001	-7.44609	-283.94508
140.20001	-7.45016	-284.06939
140.30001	-7.45484	-284.22937
140.40001	-7.46016	-284.41980
140.50001	-7.46719	-284.64809
140.60001	-7.47250	-284.91020
140.70001	-7.47625	-285.02595
140.80001	-7.48063	-285.17541
140.90001	-7.48594	-285.34991
141.00001	-7.49234	-285.57366
141.10001	-7.49906	-285.85696
141.20001	-7.50281	-285.98645
141.30001	-7.50687	-286.11335
141.40001	-7.51141	-286.26728
141.50001	-7.51641	-286.45214
141.60001	-7.52297	-286.66791
141.70001	-7.52984	-286.98102
141.80001	-7.53344	-287.09036
141.90001	-7.53781	-287.23043
142.00001	-7.54313	-287.40531
142.10001	-7.54984	-287.63852
142.20001	-7.55562	-287.89571
142.30001	-7.55937	-288.01507
142.40001	-7.56391	-288.16479
142.50001	-7.56859	-288.33145
142.60001	-7.57391	-288.51861
142.70001	-7.58062	-288.75232
142.80001	-7.58672	-289.01413
142.90001	-7.59000	-289.12029
143.00001	-7.59422	-289.24921
143.10001	-7.59922	-289.42674
143.20001	-7.60641	-289.66403
143.30001	-7.61328	-289.97678
143.40001	-7.61672	-290.09277
143.50001	-7.62078	-290.20765
143.60001	-7.62547	-290.37231
143.70001	-7.63094	-290.56433
143.80001	-7.63766	-290.79452
143.90001	-7.64359	-291.08861
144.00001	-7.64703	-291.19283
144.10001	-7.65141	-291.32971
144.20001	-7.65656	-291.51660
144.30001	-7.66375	-291.76483
144.40001	-7.66875	-292.00155
144.50001	-7.67266	-292.12323
144.60001	-7.67688	-292.26226
144.70001	-7.68156	-292.41961
144.80001	-7.68703	-292.62584
144.90001	-7.69406	-292.86012
145.00001	-7.70031	-293.15031
145.10001	-7.70375	-293.26722
145.20001	-7.70812	-293.40795
145.30001	-7.71313	-293.58244
145.40001	-7.71922	-293.79401
145.50001	-7.72484	-294.03010
145.60001	-7.72906	-294.17756
145.70001	-7.73328	-294.31948
145.80001	-7.73813	-294.48846
145.90001	-7.74359	-294.67672
146.00001	-7.74969	-294.89997
146.10001	-7.75578	-295.16762
146.20001	-7.75938	-295.28859
146.30001	-7.76359	-295.41764
146.40001	-7.76906	-295.59922
146.50001	-7.77625	-295.85141
146.60001	-7.78297	-296.13686
146.70001	-7.78672	-296.26346
146.80001	-7.79094	-296.39652
146.90001	-7.79531	-296.54792
147.00001	-7.80047	-296.72733
147.10001	-7.80641	-296.95687
147.20001	-7.81281	-297.20169
147.30001	-7.81688	-297.34868
147.40001	-7.82125	-297.48145
147.50001	-7.82641	-297.65287
147.60001	-7.83328	-297.87937
147.70001	-7.83922	-298.14786
147.80001	-7.84281	-298.24463
147.90001	-7.84672	-298.36744
148.00001	-7.85141	-298.51931
148.10001	-7.85656	-298.68782
148.20001	-7.86234	-298.88603
148.30001	-7.86969	-299.14331
148.40001	-7.87391	-299.31825
148.50001	-7.87813	-299.44915
148.60001	-7.88312	-299.60814
148.70001	-7.88891	-299.79479
148.80001	-7.89547	-300.05917
148.90001	-7.89953	-300.19993
149.00001	-7.90375	-300.32191
149.10001	-7.90828	-300.47339
149.20001	-7.91375	-300.64946
149.30001	-7.91937	-300.85135
149.40001	-7.92656	-301.13041
149.50001	-7.93031	-301.25508
149.60001	-7.93469	-301.38478
149.70001	-7.94031	-301.56544
149.80001	-7.94781	-301.80579
149.90001	-7.95297	-302.04973
150.00001	-7.95641	-302.13901
150.10001	-7.96047	-302.25536
150.20001	-7.96500	-302.39701
150.30001	-7.96953	-302.54456
150.40001	-7.97484	-302.72046
150.50001	-7.98250	-302.99759
150.60001	-7.98656	-303.14395
150.70001	-7.99094	-303.26971
150.80001	-7.99625	-303.44236
150.90001	-8.00328	-303.65708
151.00001	-8.01047	-303.99054
151.10001	-8.01359	-304.06287
151.20001	-8.01766	-304.17582
151.30001	-8.02250	-304.33533
151.40001	-8.02797	-304.51483
151.50001	-8.03563	-304.74603
151.60001	-8.04172	-305.06039
151.70001	-8.04453	-305.12014
151.80001	-8.04859	-305.22382
151.90001	-8.05344	-305.37686
152.00001	-8.05922	-305.57081
152.10001	-8.06625	-305.86985
152.20001	-8.07031	-305.99654
152.30001	-8.07453	-306.12960
152.40001	-8.07938	-306.28550
152.50001	-8.08438	-306.46330
152.60001	-8.09063	-306.64876
152.70001	-8.09703	-306.92092
152.80001	-8.10047	-307.02895
152.90001	-8.10516	-307.16944
153.00001	-8.11063	-307.35108
153.10001	-8.11672	-307.56077
153.20001	-8.12359	-307.84675
153.30001	-8.12734	-307.96295
153.40001	-8.13125	-308.06983
153.50001	-8.13547	-308.20200
153.60001	-8.14047	-308.36731
153.70001	-8.14641	-308.57667
153.80001	-8.15422	-308.89347
153.90001	-8.15781	-309.00264
154.00001	-8.16188	-309.12817
154.10001	-8.16672	-309.27673
154.20001	-8.17266	-309.47784
154.30001	-8.17969	-309.75601
154.40001	-8.18391	-309.90353
154.50001	-8.18797	-310.03273
154.60001	-8.19281	-310.18221
154.70001	-8.19797	-310.35608
154.80001	-8.20391	-310.55376
154.90001	-8.21125	-310.85178
155.00001	-8.21469	-310.94727
155.10001	-8.21844	-311.05456
155.20001	-8.22328	-311.20798
155.30001	-8.22922	-311.40435
155.40001	-8.23703	-311.72532
155.50001	-8.24078	-311.85827
155.60001	-8.24469	-311.96460
155.70001	-8.24953	-312.11063
155.80001	-8.25484	-312.29013
155.90001	-8.26031	-312.47920
156.00001	-8.26719	-312.74891
156.10001	-8.27094	-312.87435
156.20001	-8.27516	-312.99171
156.30001	-8.28031	-313.16397
156.40001	-8.28688	-313.38564
156.50001	-8.29359	-313.68074
156.60001	-8.29734	-313.78391
156.70001	-8.30094	-313.87186
156.80001	-8.30563	-314.00943
156.90001	-8.31078	-314.19802
157.00001	-8.31688	-314.39480
157.10001	-8.32453	-314.72135
157.20001	-8.32812	-314.81755
157.30001	-8.33219	-314.92820
157.40001	-8.33766	-315.10106
157.50001	-8.34406	-315.32660
157.60001	-8.35016	-315.57196
157.70001	-8.35406	-315.70148
157.80001	-8.35813	-315.81795
157.90001	-8.36281	-315.96833
158.00001	-8.36797	-316.13412
158.10001	-8.37359	-316.32382
158.20001	-8.38078	-316.60545
158.30001	-8.38437	-316.71342
158.40001	-8.38875	-316.83111
158.50001	-8.39406	-317.01049
158.60001	-8.40078	-317.23776
158.70001	-8.40750	-317.52849
158.80001	-8.41125	-317.64457
158.90001	-8.41500	-317.74354
159.00001	-8.41937	-317.86475
159.10001	-8.42406	-318.03069
159.20001	-8.42938	-318.20780
159.30001	-8.43641	-318.44223
159.40001	-8.44125	-318.64950
159.50001	-8.44578	-318.78084
159.60001	-8.45094	-318.93602
159.70001	-8.45750	-319.14848
159.80001	-8.46406	-319.43104
159.90001	-8.46750	-319.51797
160.00001	-8.47141	-319.61599
160.10001	-8.47609	-319.76935
160.20001	-8.48172	-319.94975
160.30001	-8.48828	-320.19070
160.40001	-8.49563	-320.48559
160.50001	-8.49891	-320.59306
160.60001	-8.50266	-320.67722
160.70001	-8.50734	-320.82203
160.80001	-8.51281	-321.00591
160.90001	-8.52016	-321.29985
161.00001	-8.52422	-321.43289
161.10001	-8.52797	-321.52787
161.20001	-8.53250	-321.66725
161.30001	-8.53766	-321.84216
161.40001	-8.54359	-322.03797
161.50001	-8.55078	-322.29728
161.60001	-8.55437	-322.42021
161.70001	-8.55859	-322.52023
161.80001	-8.56313	-322.65583
161.90001	-8.56906	-322.84293
162.00001	-8.57688	-323.13904
162.10001	-8.58094	-323.27110
162.20001	-8.58484	-323.35785
162.30001	-8.58937	-323.48442
162.40001	-8.59422	-323.63060
162.50001	-8.60016	-323.82545
162.60001	-8.60844	-324.15622
162.70001	-8.61172	-324.23928
162.80001	-8.61578	-324.33039
162.90001	-8.62078	-324.47690
163.00001	-8.62625	-324.64972
163.10001	-8.63281	-324.88841
163.20001	-8.63703	-325.01006
163.30001	-8.64156	-325.13249
163.40001	-8.64641	-325.27974
163.50001	-8.65219	-325.44678
163.60001	-8.65875	-325.67459
163.70001	-8.66531	-325.95477
163.80001	-8.66844	-326.00647
163.90001	-8.67219	-326.09752
164.00001	-8.67703	-326.23175
164.10001	-8.68266	-326.41467
164.20001	-8.69078	-326.71675
164.30001	-8.69484	-326.86073
164.40001	-8.69875	-326.94191
164.50001	-8.70344	-327.07250
164.60001	-8.70859	-327.22774
164.70001	-8.71406	-327.39851
164.80001	-8.72063	-327.63457
164.90001	-8.72438	-327.74481
165.00001	-8.72859	-327.83788
165.10001	-8.73344	-327.98421
165.20001	-8.73906	-328.16279
165.30001	-8.74672	-328.41086
165.40001	-8.75141	-328.60750
165.50001	-8.75516	-328.67745
165.60001	-8.75969	-328.79332
165.70001	-8.76484	-328.93911
165.80001	-8.77094	-329.14346
165.90001	-8.77859	-329.43124
166.00001	-8.78172	-329.50851
166.10001	-8.78547	-329.57807
166.20001	-8.79000	-329.69290
166.30001	-8.79547	-329.85172
166.40001	-8.80328	-330.10024
166.50001	-8.80828	-330.31163
166.60001	-8.81219	-330.39477
166.70001	-8.81672	-330.51628
166.80001	-8.82187	-330.66407
166.90001	-8.82812	-330.84497
167.00001	-8.83594	-331.13936
167.10001	-8.83891	-331.21890
167.20001	-8.84250	-331.26804
167.30001	-8.84734	-331.39554
167.40001	-8.85359	-331.59092
167.50001	-8.86250	-331.94807
167.60001	-8.86578	-332.04234
167.70001	-8.86938	-332.09944
167.80001	-8.87422	-332.22142
167.90001	-8.87938	-332.38760
168.00001	-8.88500	-332.55717
168.10001	-8.89219	-332.84330
168.20001	-8.89547	-332.91543
168.30001	-8.89937	-332.99649
168.40001	-8.90406	-333.11900
168.50001	-8.90984	-333.29868
168.60001	-8.91734	-333.57516
168.70001	-8.92156	-333.70516
168.80001	-8.92547	-333.79373
168.90001	-8.93016	-333.91902
169.00001	-8.93547	-334.08111
169.10001	-8.94172	-334.27793
169.20001	-8.94984	-334.61186
169.30001	-8.95297	-334.67859
169.40001	-8.95688	-334.75453
169.50001	-8.96156	-334.88125
169.60001	-8.96688	-335.02287
169.70001	-8.97391	-335.29019
169.80001	-8.97813	-335.41256
169.90001	-8.98203	-335.49035
170.00001	-8.98625	-335.60705
170.10001	-8.99125	-335.75258
170.20001	-8.99734	-335.94623
170.30001	-9.00547	-336.24369
170.40001	-9.00922	-336.37312
170.50001	-9.01328	-336.45213
170.60001	-9.01828	-336.58010
170.70001	-9.02453	-336.77721
170.80001	-9.03156	-337.05428
170.90001	-9.03531	-337.15388
171.00001	-9.03922	-337.22997
171.10001	-9.04359	-337.33699
171.20001	-9.04844	-337.47843
171.30001	-9.05391	-337.64583
171.40001	-9.06109	-337.88940
171.50001	-9.06594	-338.07170
171.60001	-9.06984	-338.14862
171.70001	-9.07469	-338.27761
171.80001	-9.08031	-338.44420
171.90001	-9.08750	-338.69621
172.00001	-9.09141	-338.80940
172.10001	-9.09547	-338.89318
172.20001	-9.10016	-339.00732
172.30001	-9.10531	-339.15669
172.40001	-9.11109	-339.34513
172.50001	-9.11859	-339.58566
172.60001	-9.12297	-339.74999
172.70001	-9.12656	-339.79699
172.80001	-9.13109	-339.90356
172.90001	-9.13641	-340.05779
173.00001	-9.14422	-340.32431
173.10001	-9.14859	-340.48221
173.20001	-9.15250	-340.55924
173.30001	-9.15703	-340.66433
173.40001	-9.16234	-340.80932
173.50001	-9.16797	-340.98595
173.60001	-9.17531	-341.20470
173.70001	-9.17938	-341.36048
173.80001	-9.18328	-341.42309
173.90001	-9.18812	-341.54052
174.00001	-9.19391	-341.71307
174.10001	-9.20125	-341.97447
174.20001	-9.20547	-342.09222
174.30001	-9.20953	-342.16481
174.40001	-9.21391	-342.27383
174.50001	-9.21906	-342.41751
174.60001	-9.22469	-342.58768
174.70001	-9.23234	-342.86058
174.80001	-9.23563	-342.94596
174.90001	-9.23953	-343.00411
175.00001	-9.24469	-343.13142
175.10001	-9.25063	-343.31304
175.20001	-9.25812	-343.57864
175.30001	-9.26234	-343.70139
175.40001	-9.26625	-343.77193
175.50001	-9.27094	-343.87904
175.60001	-9.27609	-344.02987
175.70001	-9.28203	-344.20615
175.80001	-9.28953	-344.48612
175.90001	-9.29281	-344.55410
176.00001	-9.29672	-344.61164
176.10001	-9.30141	-344.72394
176.20001	-9.30719	-344.89775
176.30001	-9.31562	-345.20867
176.40001	-9.31984	-345.34496
176.50001	-9.32391	-345.41777
176.60001	-9.32859	-345.54127
176.70001	-9.33406	-345.70143
176.80001	-9.34016	-345.87660
176.90001	-9.34609	-346.10671
177.00001	-9.34938	-346.16455
177.10001	-9.35328	-346.23051
177.20001	-9.35797	-346.33309
177.30001	-9.36328	-346.50621
177.40001	-9.36984	-346.72043
177.50001	-9.37547	-346.91831
177.60001	-9.37922	-346.96558
177.70001	-9.38328	-347.05237
177.80001	-9.38828	-347.17113
177.90001	-9.39406	-347.33984
178.00001	-9.40250	-347.61176
178.10001	-9.40672	-347.76866
178.20001	-9.41063	-347.80976
178.30001	-9.41547	-347.92316
178.40001	-9.42109	-348.06570
178.50001	-9.42812	-348.28666
178.60001	-9.43234	-348.42455
178.70001	-9.43609	-348.47376
178.80001	-9.44047	-348.54800
178.90001	-9.44531	-348.66816
179.00001	-9.45078	-348.82545
179.10001	-9.45813	-349.04009
179.20001	-9.46297	-349.21384
179.30001	-9.46688	-349.25866
179.40001	-9.47141	-349.34774
179.50001	-9.47719	-349.49636
179.60001	-9.48500	-349.75114
179.70001	-9.48922	-349.87375
179.80001	-9.49297	-349.91491
179.90001	-9.49750	-350.00479
180.00001	-9.50281	-350.13950
180.10001	-9.50844	-350.29110
180.20001	-9.51656	-350.56475
180.30001	-9.52031	-350.64876
180.40001	-9.52406	-350.69036
180.50001	-9.52844	-350.78275
180.60001	-9.53406	-350.92404
180.70001	-9.54156	-351.17975
180.80001	-9.54594	-351.30480
180.90001	-9.54984	-351.35713
181.00001	-9.55422	-351.44147
181.10001	-9.55922	-351.55869
181.20001	-9.56484	-351.71872
181.30001	-9.57250	-351.95169
181.40001	-9.57687	-352.10246
181.50001	-9.58047	-352.14201
181.60001	-9.58531	-352.24456
181.70001	-9.59078	-352.38045
181.80001	-9.59750	-352.58803
181.90001	-9.60219	-352.70923
182.00001	-9.60609	-352.77459
182.10001	-9.61031	-352.84698
182.20001	-9.61516	-352.96333
182.30001	-9.62094	-353.10292
182.40001	-9.62922	-353.34435
182.50001	-9.63328	-353.48830
182.60001	-9.63688	-353.50037
182.70001	-9.64156	-353.59854
182.80001	-9.64734	-353.74644
182.90001	-9.65625	-354.05144
183.00001	-9.66047	-354.16842
183.10001	-9.66391	-354.19267
183.20001	-9.66812	-354.25600
183.30001	-9.67313	-354.37030
183.40001	-9.67844	-354.51791
183.50001	-9.68500	-354.69097
183.60001	-9.69016	-354.87989
183.70001	-9.69391	-354.91374
183.80001	-9.69891	-355.02073
183.90001	-9.70500	-355.19868
184.00001	-9.71250	-355.46067
184.10001	-9.71609	-355.50767
184.20001	-9.72000	-355.55956
184.30001	-9.72453	-355.65600
184.40001	-9.72953	-355.76910
184.50001	-9.73531	-355.93292
184.60001	-9.74234	-356.14347
184.70001	-9.74781	-356.32908
184.80001	-9.75125	-356.34905
184.90001	-9.75578	-356.42973
185.00001	-9.76094	-356.55475
185.10001	-9.76844	-356.77382
185.20001	-9.77297	-356.93085
185.30001	-9.77688	-356.97204
185.40001	-9.78125	-357.06091
185.50001	-9.78641	-357.18793
185.60001	-9.79234	-357.35092
185.70001	-9.79969	-357.56612
185.80001	-9.80391	-357.69716
185.90001	-9.80750	-357.71692
186.00001	-9.81188	-357.79300
186.10001	-9.81719	-357.91820
186.20001	-9.82500	-358.16836
186.30001	-9.82969	-358.31085
186.40001	-9.83375	-358.35701
186.50001	-9.83781	-358.42335
186.60001	-9.84281	-358.53493
186.70001	-9.84828	-358.67259
186.80001	-9.85688	-358.94680
186.90001	-9.86078	-359.06574
187.00001	-9.86437	-359.08899
187.10001	-9.86906	-359.16710
187.20001	-9.87469	-359.30985
187.30001	-9.88219	-359.54931
187.40001	-9.88641	-359.65750
187.50001	-9.89031	-359.69859
187.60001	-9.89484	-359.78860
187.70001	-9.89984	-359.89860
187.80001	-9.90547	-360.04618
187.90001	-9.91359	-360.29685
188.00001	-9.91781	-360.41415
188.10001	-9.92141	-360.43164
188.20001	-9.92594	-360.50895
188.30001	-9.93141	-360.65349
188.40001	-9.93844	-360.85784
188.50001	-9.94312	-361.00018
188.60001	-9.94703	-361.03532
188.70001	-9.95141	-361.11259
188.80001	-9.95656	-361.23335
188.90001	-9.96234	-361.38168
189.00001	-9.97000	-361.61843
189.10001	-9.97422	-361.72941
189.20001	-9.97797	-361.75233
189.30001	-9.98281	-361.83959
189.40001	-9.98828	-361.97773
189.50001	-9.99531	-362.16730
189.60001	-10.00063	-362.33923
189.70001	-10.00391	-362.34379
189.80001	-10.00813	-362.38483
189.90001	-10.01266	-362.46878
190.00001	-10.01813	-362.59773
190.10001	-10.02547	-362.78659
190.20001	-10.03141	-363.03404
190.30001	-10.03484	-363.03177
190.40001	-10.03938	-363.10402
190.50001	-10.04453	-363.20442
190.60001	-10.05125	-363.37385
190.70001	-10.05656	-363.54238
190.80001	-10.06063	-363.57704
190.90001	-10.06547	-363.66284
191.00001	-10.07062	-363.77299
191.10001	-10.07625	-363.90945
191.20001	-10.08391	-364.12472
191.30001	-10.08781	-364.22133
191.40001	-10.09125	-364.20745
191.50001	-10.09578	-364.28592
191.60001	-10.10141	-364.40650
191.70001	-10.10938	-364.65225
191.80001	-10.11422	-364.80612
191.90001	-10.11781	-364.81124
192.00001	-10.12234	-364.86766
192.10001	-10.12750	-364.99342
192.20001	-10.13266	-365.11233
192.30001	-10.14047	-365.34831
192.40001	-10.14469	-365.45599
192.50001	-10.14828	-365.46618
192.60001	-10.15328	-365.55928
192.70001	-10.15969	-365.72599
192.80001	-10.16781	-366.04717
192.90001	-10.17078	-366.06240
193.00001	-10.17422	-366.08779
193.10001	-10.17844	-366.12278
193.20001	-10.18359	-366.23076
193.30001	-10.18937	-366.38564
193.40001	-10.19687	-366.64829
193.50001	-10.20109	-366.74914
193.60001	-10.20500	-366.75674
193.70001	-10.20953	-366.84152
193.80001	-10.21469	-366.95811
193.90001	-10.22109	-367.12793
194.00001	-10.22625	-367.28409
194.10001	-10.23063	-367.34307
194.20001	-10.23484	-367.40324
194.30001	-10.23984	-367.50197
194.40001	-10.24547	-367.64094
194.50001	-10.25312	-367.87209
194.60001	-10.25766	-368.00146
194.70001	-10.26141	-367.99347
194.80001	-10.26594	-368.07150
194.90001	-10.27125	-368.18257
195.00001	-10.27828	-368.36782
195.10001	-10.28359	-368.53951
195.20001	-10.28766	-368.57182
195.30001	-10.29203	-368.62165
195.40001	-10.29672	-368.70405
195.50001	-10.30187	-368.81778
195.60001	-10.30766	-368.96083
195.70001	-10.31391	-369.15168
195.80001	-10.31781	-369.18315
195.90001	-10.32250	-369.24395
196.00001	-10.32781	-369.34701
196.10001	-10.33578	-369.56194
196.20001	-10.34078	-369.71560
196.30001	-10.34453	-369.72415
196.40001	-10.34891	-369.77306
196.50001	-10.35375	-369.86041
196.60001	-10.35906	-369.96117
196.70001	-10.36562	-370.11316
196.80001	-10.37172	-370.33632
196.90001	-10.37531	-370.32118
197.00001	-10.37937	-370.35981
197.10001	-10.38453	-370.44948
197.20001	-10.39188	-370.63462
197.30001	-10.39719	-370.81367
197.40001	-10.40109	-370.83468
197.50001	-10.40563	-370.87977
197.60001	-10.41094	-370.99111
197.70001	-10.41656	-371.12010
197.80001	-10.42312	-371.27540
197.90001	-10.42781	-371.40319
198.00001	-10.43125	-371.38590
198.10001	-10.43547	-371.42491
198.20001	-10.44031	-371.49891
198.30001	-10.44719	-371.64056
198.40001	-10.45344	-371.86614
198.50001	-10.45734	-371.87988
198.60001	-10.46141	-371.91087
198.70001	-10.46594	-371.96776
198.80001	-10.47109	-372.05744
198.90001	-10.47812	-372.20678
199.00001	-10.48500	-372.45476
199.10001	-10.48891	-372.46835
199.20001	-10.49406	-372.52715
199.30001	-10.50000	-372.65304
199.40001	-10.50859	-372.92477
199.50001	-10.51188	-372.95902
199.60001	-10.51500	-372.90186
199.70001	-10.51953	-372.94924
[truncated: 3,671 more rows]
