# Supplementary material for: Strengthening of 3D Printed Fused Deposition Manufactured Parts Using the Fill Compositing Technique
Source: PLoS One. 2015 Apr 16;10(4):e0122915. doi: 10.1371/journal.pone.0122915 (PMC4400136; doi:10.1371/journal.pone.0122915)
Supplement: S1 File — This is the raw data and information on all the samples presented in this manuscript. (ZIP) [file pone.0122915.s001.zip › Specimen_RawData_74.csv]

Time	Extension	Load
(sec)	(mm)	(N)
0.00000	0.00000	0.00740
0.10000	-0.00125	0.00447
0.20000	-0.00578	0.00708
0.30000	-0.01172	0.00172
0.40000	-0.01828	0.00962
0.50000	-0.02453	-0.00034
0.60000	-0.03156	0.00130
0.70000	-0.03594	0.00156
0.80000	-0.04016	-0.00601
0.90000	-0.04500	0.00271
1.00000	-0.05062	-0.00170
1.10000	-0.05828	0.01084
1.20000	-0.06359	0.00027
1.30000	-0.06734	-0.00072
1.40000	-0.07172	0.00226
1.50000	-0.07672	0.00028
1.60000	-0.08234	-0.00507
1.70000	-0.08922	-0.00527
1.80000	-0.09313	0.00388
1.90000	-0.09688	0.00406
2.00000	-0.10156	0.00371
2.10000	-0.10734	0.00332
2.20000	-0.11484	0.00500
2.30000	-0.12000	0.00721
2.40000	-0.12391	0.00432
2.50000	-0.12859	-0.00135
2.60000	-0.13375	-0.00088
2.70000	-0.13984	0.00674
2.80000	-0.14672	0.00588
2.90000	-0.15047	0.00460
3.00000	-0.15453	0.00253
3.10000	-0.15938	0.00083
3.20000	-0.16516	0.00550
3.30000	-0.17187	0.00143
3.40000	-0.17656	0.00024
3.50000	-0.18047	0.00049
3.60000	-0.18484	-0.00149
3.70000	-0.18984	0.00882
3.80000	-0.19500	0.00535
3.90000	-0.20125	-0.00175
4.00000	-0.20594	0.00066
4.10000	-0.21016	0.00018
4.20000	-0.21500	0.00570
4.30000	-0.22094	0.00617
4.40000	-0.22797	0.00624
4.50000	-0.23281	0.00274
4.60000	-0.23687	-0.00023
4.70000	-0.24094	0.00208
4.80000	-0.24609	0.00573
4.90000	-0.25172	-0.00097
5.00000	-0.25844	-0.11606
5.10000	-0.26281	-0.20699
5.20000	-0.26719	-0.34846
5.30000	-0.27203	-0.52837
5.40000	-0.27797	-0.72162
5.50000	-0.28438	-0.95659
5.60000	-0.28953	-1.17540
5.70000	-0.29375	-1.33271
5.80000	-0.29844	-1.49918
5.90000	-0.30344	-1.68848
6.00000	-0.30891	-1.87886
6.10000	-0.31625	-2.13737
6.20000	-0.32047	-2.34508
6.30000	-0.32422	-2.47449
6.40000	-0.32906	-2.65124
6.50000	-0.33453	-2.86254
6.60000	-0.34109	-3.11054
6.70000	-0.34609	-3.31869
6.80000	-0.35031	-3.47189
6.90000	-0.35469	-3.63699
7.00000	-0.36000	-3.82621
7.10000	-0.36578	-4.05416
7.20000	-0.37203	-4.29753
7.30000	-0.37656	-4.49290
7.40000	-0.38078	-4.64799
7.50000	-0.38578	-4.83337
7.60000	-0.39141	-5.04115
7.70000	-0.39844	-5.30215
7.80000	-0.40344	-5.51293
7.90000	-0.40734	-5.68034
8.00000	-0.41172	-5.83688
8.10000	-0.41688	-6.04240
8.20000	-0.42266	-6.26287
8.30000	-0.42906	-6.49534
8.40000	-0.43375	-6.71725
8.50000	-0.43766	-6.85698
8.60000	-0.44188	-7.02777
8.70000	-0.44672	-7.20318
8.80000	-0.45266	-7.41038
8.90000	-0.45828	-7.64016
9.00000	-0.46313	-7.81705
9.10000	-0.46813	-8.00299
9.20000	-0.47344	-8.19846
9.30000	-0.47922	-8.41738
9.40000	-0.48578	-8.65297
9.50000	-0.49047	-8.87360
9.60000	-0.49422	-9.01157
9.70000	-0.49891	-9.18282
9.80000	-0.50500	-9.39873
9.90000	-0.51391	-9.73396
10.00000	-0.51828	-9.95464
10.10000	-0.52172	-10.07275
10.20000	-0.52609	-10.24101
10.30000	-0.53094	-10.43026
10.40000	-0.53609	-10.62864
10.50000	-0.54266	-10.87218
10.60000	-0.54703	-11.07534
10.70000	-0.55125	-11.22305
10.80000	-0.55609	-11.41239
10.90000	-0.56156	-11.62679
11.00000	-0.56828	-11.87289
11.10000	-0.57297	-12.07803
11.20000	-0.57703	-12.23232
11.30000	-0.58156	-12.40635
11.40000	-0.58688	-12.61273
11.50000	-0.59281	-12.84056
11.60000	-0.60078	-13.15296
11.70000	-0.60453	-13.33641
11.80000	-0.60828	-13.47634
11.90000	-0.61266	-13.64613
12.00000	-0.61781	-13.83984
12.10000	-0.62469	-14.08952
12.20000	-0.63016	-14.34720
12.30000	-0.63422	-14.50374
12.40000	-0.63859	-14.67771
12.50000	-0.64344	-14.86582
12.60000	-0.64891	-15.06994
12.70000	-0.65594	-15.33672
12.80000	-0.66078	-15.57090
12.90000	-0.66484	-15.71924
13.00000	-0.66984	-15.91283
13.10000	-0.67562	-16.13551
13.20000	-0.68234	-16.39605
13.30000	-0.68719	-16.62781
13.40000	-0.69109	-16.76683
13.50000	-0.69563	-16.94815
13.60000	-0.70031	-17.13209
13.70000	-0.70547	-17.33930
13.80000	-0.71281	-17.60953
13.90000	-0.71781	-17.85841
14.00000	-0.72172	-18.01128
14.10000	-0.72656	-18.20021
14.20000	-0.73203	-18.40603
14.30000	-0.73922	-18.67962
14.40000	-0.74406	-18.91651
14.50000	-0.74766	-19.05487
14.60000	-0.75203	-19.22239
14.70000	-0.75703	-19.42764
14.80000	-0.76297	-19.66389
14.90000	-0.77031	-19.95798
15.00000	-0.77500	-20.18324
15.10000	-0.77875	-20.32299
15.20000	-0.78312	-20.50694
15.30000	-0.78828	-20.69388
15.40000	-0.79547	-20.96690
15.50000	-0.80063	-21.22242
15.60000	-0.80437	-21.36903
15.70000	-0.80891	-21.54582
15.80000	-0.81391	-21.75283
15.90000	-0.81937	-21.97328
16.00000	-0.82641	-22.25176
16.10000	-0.83094	-22.46447
16.20000	-0.83500	-22.62259
16.30000	-0.83984	-22.82254
16.40000	-0.84563	-23.03853
16.50000	-0.85266	-23.32990
16.60000	-0.85750	-23.55652
16.70000	-0.86125	-23.70240
16.80000	-0.86547	-23.87018
16.90000	-0.87031	-24.06610
17.00000	-0.87578	-24.27631
17.10000	-0.88313	-24.55325
17.20000	-0.88828	-24.81919
17.30000	-0.89219	-24.97355
17.40000	-0.89703	-25.16564
17.50000	-0.90250	-25.38983
17.60000	-0.90875	-25.65221
17.70000	-0.91375	-25.86925
17.80000	-0.91781	-26.04513
17.90000	-0.92219	-26.21250
18.00000	-0.92734	-26.42551
18.10000	-0.93344	-26.67874
18.20000	-0.94078	-26.97069
18.30000	-0.94516	-27.19626
18.40000	-0.94875	-27.33806
18.50000	-0.95359	-27.53343
18.60000	-0.95922	-27.76013
18.70000	-0.96641	-28.06050
18.80000	-0.97172	-28.32584
18.90000	-0.97563	-28.48313
19.00000	-0.97969	-28.66430
19.10000	-0.98500	-28.87908
19.20000	-0.99094	-29.13642
19.30000	-0.99797	-29.44195
19.40000	-1.00234	-29.66510
19.50000	-1.00578	-29.80627
19.60000	-1.01031	-30.00903
19.70000	-1.01547	-30.22975
19.80000	-1.02156	-30.49022
19.90000	-1.02687	-30.73794
20.00000	-1.03109	-30.93066
20.10000	-1.03531	-31.11482
20.20000	-1.04031	-31.31684
20.30000	-1.04625	-31.56829
20.40000	-1.05234	-31.82849
20.50000	-1.05766	-32.09008
20.60000	-1.06188	-32.25934
20.70000	-1.06672	-32.45395
20.80000	-1.07234	-32.69712
20.90000	-1.07844	-32.95103
21.00000	-1.08391	-33.21387
21.10000	-1.08813	-33.39406
21.20000	-1.09234	-33.57320
21.30000	-1.09719	-33.77634
21.40000	-1.10250	-34.00547
21.50000	-1.10859	-34.25016
21.60000	-1.11406	-34.50676
21.70000	-1.11813	-34.66401
21.80000	-1.12281	-34.85761
21.90000	-1.12844	-35.08578
22.00000	-1.13531	-35.35915
22.10000	-1.14078	-35.62176
22.20000	-1.14500	-35.79297
22.30000	-1.14953	-35.96759
22.40000	-1.15406	-36.15976
22.50000	-1.15922	-36.37182
22.60000	-1.16625	-36.64615
22.70000	-1.17156	-36.90282
22.80000	-1.17563	-37.06018
22.90000	-1.18031	-37.25665
23.00000	-1.18594	-37.48313
23.10000	-1.19266	-37.74176
23.20000	-1.19750	-37.98224
23.30000	-1.20125	-38.13193
23.40000	-1.20563	-38.31329
23.50000	-1.21063	-38.51211
23.60000	-1.21625	-38.73974
23.70000	-1.22297	-39.00682
23.80000	-1.22813	-39.25226
23.90000	-1.23203	-39.39332
24.00000	-1.23641	-39.58045
24.10000	-1.24172	-39.78968
24.20000	-1.24906	-40.06603
24.30000	-1.25500	-40.36179
24.40000	-1.25875	-40.51289
24.50000	-1.26281	-40.67371
24.60000	-1.26766	-40.86800
24.70000	-1.27281	-41.08433
24.80000	-1.27891	-41.31326
24.90000	-1.28406	-41.55177
25.00000	-1.28797	-41.69952
25.10000	-1.29234	-41.86186
25.20000	-1.29750	-42.06975
25.30000	-1.30391	-42.31760
25.40000	-1.31156	-42.64438
25.50000	-1.31563	-42.80478
25.60000	-1.31969	-42.96432
25.70000	-1.32469	-43.16247
25.80000	-1.33047	-43.40712
25.90000	-1.33938	-43.72886
26.00000	-1.34344	-43.96902
26.10000	-1.34641	-44.07775
26.20000	-1.35094	-44.25666
26.30000	-1.35656	-44.49135
26.40000	-1.36328	-44.75802
26.50000	-1.36859	-45.02563
26.60000	-1.37250	-45.17638
26.70000	-1.37703	-45.36999
26.80000	-1.38203	-45.58617
26.90000	-1.38734	-45.80395
27.00000	-1.39391	-46.06843
27.10000	-1.39938	-46.33576
27.20000	-1.40281	-46.47577
27.30000	-1.40719	-46.65360
27.40000	-1.41234	-46.87435
27.50000	-1.41953	-47.16190
27.60000	-1.42516	-47.44915
27.70000	-1.42906	-47.60453
27.80000	-1.43328	-47.78036
27.90000	-1.43813	-47.97930
28.00000	-1.44328	-48.20608
28.10000	-1.44984	-48.47169
28.20000	-1.45531	-48.74168
28.30000	-1.45953	-48.91189
28.40000	-1.46422	-49.10632
28.50000	-1.46937	-49.31745
28.60000	-1.47609	-49.58371
28.70000	-1.48156	-49.85858
28.80000	-1.48563	-50.03180
28.90000	-1.48969	-50.19572
29.00000	-1.49453	-50.40003
29.10000	-1.50031	-50.64169
29.20000	-1.50734	-50.93412
29.30000	-1.51250	-51.20562
29.40000	-1.51625	-51.34449
29.50000	-1.52078	-51.53150
29.60000	-1.52641	-51.76245
29.70000	-1.53281	-52.03630
29.80000	-1.53812	-52.29246
29.90000	-1.54219	-52.46635
30.00000	-1.54656	-52.64020
30.10000	-1.55141	-52.85187
30.20000	-1.55719	-53.08773
30.30000	-1.56438	-53.38180
30.40000	-1.56938	-53.64877
30.50000	-1.57281	-53.78489
30.60000	-1.57719	-53.96889
30.70000	-1.58250	-54.18690
30.80000	-1.58969	-54.48521
30.90000	-1.59547	-54.77507
31.00000	-1.59938	-54.94427
31.10000	-1.60359	-55.11716
31.20000	-1.60844	-55.32442
31.30000	-1.61344	-55.54349
31.40000	-1.62000	-55.80907
31.50000	-1.62656	-56.12847
31.60000	-1.63016	-56.28273
31.70000	-1.63469	-56.47015
31.80000	-1.63984	-56.68459
31.90000	-1.64641	-56.95809
32.00000	-1.65172	-57.22719
32.10000	-1.65563	-57.38436
32.20000	-1.65969	-57.56016
32.30000	-1.66453	-57.75882
32.40000	-1.67000	-58.00731
32.50000	-1.67609	-58.26995
32.60000	-1.68281	-58.58735
32.70000	-1.68688	-58.76444
32.80000	-1.69125	-58.94373
32.90000	-1.69656	-59.16550
33.00000	-1.70281	-59.43420
33.10000	-1.70875	-59.72482
33.20000	-1.71281	-59.90016
33.30000	-1.71703	-60.07676
33.40000	-1.72172	-60.28056
33.50000	-1.72719	-60.52292
33.60000	-1.73359	-60.78862
33.70000	-1.73906	-61.06889
33.80000	-1.74266	-61.21122
33.90000	-1.74719	-61.39323
34.00000	-1.75234	-61.61096
34.10000	-1.75844	-61.87858
34.20000	-1.76500	-62.17447
34.30000	-1.76953	-62.37506
34.40000	-1.77406	-62.57004
34.50000	-1.77891	-62.76710
34.60000	-1.78422	-63.00429
34.70000	-1.79109	-63.28513
34.80000	-1.79609	-63.55894
34.90000	-1.80000	-63.71279
35.00000	-1.80453	-63.90547
35.10000	-1.81031	-64.14811
35.20000	-1.81781	-64.47192
35.30000	-1.82297	-64.75350
35.40000	-1.82656	-64.89775
35.50000	-1.83094	-65.08600
35.60000	-1.83578	-65.30631
35.70000	-1.84109	-65.55007
35.80000	-1.84750	-65.81802
35.90000	-1.85266	-66.09460
36.00000	-1.85656	-66.25412
36.10000	-1.86078	-66.43324
36.20000	-1.86578	-66.66243
36.30000	-1.87172	-66.91033
36.40000	-1.87828	-67.23066
36.50000	-1.88281	-67.42989
36.60000	-1.88688	-67.60617
36.70000	-1.89156	-67.80939
36.80000	-1.89703	-68.03545
36.90000	-1.90375	-68.31349
37.00000	-1.90953	-68.61972
37.10000	-1.91344	-68.77951
37.20000	-1.91812	-68.97091
37.30000	-1.92313	-69.18764
37.40000	-1.92859	-69.43426
37.50000	-1.93484	-69.72698
37.60000	-1.93922	-69.92104
37.70000	-1.94328	-70.07425
37.80000	-1.94797	-70.27737
37.90000	-1.95359	-70.51514
38.00000	-1.96031	-70.78519
38.10000	-1.96625	-71.10280
38.20000	-1.97000	-71.25111
38.30000	-1.97453	-71.42554
38.40000	-1.97969	-71.64045
38.50000	-1.98563	-71.89222
38.60000	-1.99250	-72.21422
38.70000	-1.99656	-72.38811
38.80000	-2.00063	-72.55058
38.90000	-2.00531	-72.74832
39.00000	-2.01063	-72.97514
39.10000	-2.01734	-73.25004
39.20000	-2.02375	-73.57369
39.30000	-2.02719	-73.68995
39.40000	-2.03125	-73.86062
39.50000	-2.03609	-74.05926
39.60000	-2.04203	-74.30836
39.70000	-2.04922	-74.64192
39.80000	-2.05344	-74.83102
39.90000	-2.05734	-74.98691
40.00000	-2.06219	-75.18122
40.10000	-2.06766	-75.40765
40.20000	-2.07406	-75.67631
40.30000	-2.08031	-75.98346
40.40000	-2.08391	-76.12945
40.50000	-2.08828	-76.30712
40.60000	-2.09297	-76.49855
40.70000	-2.09906	-76.75235
40.80000	-2.10563	-77.05975
40.90000	-2.10953	-77.22702
41.00000	-2.11344	-77.37236
41.10000	-2.11797	-77.56718
41.20000	-2.12297	-77.76566
41.30000	-2.12859	-77.99875
41.40000	-2.13578	-78.30460
41.50000	-2.13984	-78.48418
41.60000	-2.14422	-78.64839
41.70000	-2.14906	-78.83758
41.80000	-2.15500	-79.07259
41.90000	-2.16359	-79.45798
42.00000	-2.16797	-79.65854
42.10000	-2.17219	-79.81813
42.20000	-2.17703	-80.01818
42.30000	-2.18297	-80.27097
42.40000	-2.19078	-80.59809
42.50000	-2.19438	-80.81713
42.60000	-2.19734	-80.91617
42.70000	-2.20156	-81.08673
42.80000	-2.20688	-81.30844
42.90000	-2.21375	-81.59637
43.00000	-2.21969	-81.90497
43.10000	-2.22344	-82.06575
43.20000	-2.22750	-82.22991
43.30000	-2.23234	-82.43162
43.40000	-2.23766	-82.65813
43.50000	-2.24406	-82.92581
43.60000	-2.25125	-83.29003
43.70000	-2.25469	-83.43711
43.80000	-2.25891	-83.60655
43.90000	-2.26391	-83.82939
44.00000	-2.27031	-84.09346
44.10000	-2.27641	-84.39744
44.20000	-2.28016	-84.55209
44.30000	-2.28422	-84.72566
44.40000	-2.28906	-84.92859
44.50000	-2.29453	-85.16051
44.60000	-2.30047	-85.42728
44.70000	-2.30688	-85.72791
44.80000	-2.31078	-85.91202
44.90000	-2.31516	-86.07855
45.00000	-2.32000	-86.28636
45.10000	-2.32609	-86.53598
45.20000	-2.33281	-86.85914
45.30000	-2.33703	-87.05354
45.40000	-2.34109	-87.21570
45.50000	-2.34563	-87.41169
45.60000	-2.35109	-87.63951
45.70000	-2.35719	-87.90772
45.80000	-2.36406	-88.23591
45.90000	-2.36766	-88.38740
46.00000	-2.37188	-88.55893
46.10000	-2.37672	-88.76719
46.20000	-2.38297	-89.01359
46.30000	-2.38953	-89.34999
46.40000	-2.39375	-89.52926
46.50000	-2.39781	-89.69542
46.60000	-2.40234	-89.88377
46.70000	-2.40750	-90.10558
46.80000	-2.41391	-90.37258
46.90000	-2.42094	-90.71765
47.00000	-2.42453	-90.87646
47.10000	-2.42891	-91.04591
47.20000	-2.43406	-91.27361
47.30000	-2.44000	-91.52255
47.40000	-2.44609	-91.81000
47.50000	-2.45016	-91.99262
47.60000	-2.45453	-92.16401
47.70000	-2.45906	-92.36798
47.80000	-2.46422	-92.58191
47.90000	-2.47063	-92.83876
48.00000	-2.47781	-93.20960
48.10000	-2.48141	-93.36659
48.20000	-2.48562	-93.52555
48.30000	-2.49047	-93.73284
48.40000	-2.49625	-93.98653
48.50000	-2.50266	-94.27302
48.60000	-2.50672	-94.46176
48.70000	-2.51094	-94.62798
48.80000	-2.51547	-94.81402
48.90000	-2.52094	-95.04613
49.00000	-2.52703	-95.30586
49.10000	-2.53406	-95.63553
49.20000	-2.53781	-95.80740
49.30000	-2.54219	-95.97314
49.40000	-2.54750	-96.19273
49.50000	-2.55422	-96.47431
49.60000	-2.56125	-96.83473
49.70000	-2.56453	-96.97349
49.80000	-2.56828	-97.11353
49.90000	-2.57281	-97.30334
50.00000	-2.57797	-97.52575
50.10000	-2.58391	-97.77258
50.20000	-2.59109	-98.12617
50.30000	-2.59484	-98.29496
50.40000	-2.59891	-98.45638
50.50000	-2.60375	-98.65678
50.60000	-2.60969	-98.90738
50.70000	-2.61688	-99.24251
50.80000	-2.62125	-99.44651
50.90000	-2.62547	-99.62118
51.00000	-2.63047	-99.84476
51.10000	-2.63609	-100.08864
51.20000	-2.64219	-100.35998
51.30000	-2.64844	-100.66296
51.40000	-2.65188	-100.81464
51.50000	-2.65625	-100.99605
51.60000	-2.66141	-101.21599
51.70000	-2.66781	-101.50754
51.80000	-2.67391	-101.82177
51.90000	-2.67766	-101.98905
52.00000	-2.68172	-102.15971
52.10000	-2.68656	-102.37000
52.20000	-2.69203	-102.63013
52.30000	-2.69859	-102.98061
52.40000	-2.70375	-103.24516
52.50000	-2.70766	-103.41144
52.60000	-2.71203	-103.58623
52.70000	-2.71703	-103.82289
52.80000	-2.72328	-104.08325
52.90000	-2.73016	-104.41450
53.00000	-2.73422	-104.60562
53.10000	-2.73813	-104.78587
53.20000	-2.74250	-104.95894
53.30000	-2.74766	-105.18926
53.40000	-2.75328	-105.43153
53.50000	-2.76016	-105.74146
53.60000	-2.76437	-105.93585
53.70000	-2.76875	-106.11565
53.80000	-2.77391	-106.32633
53.90000	-2.77969	-106.57469
54.00000	-2.78641	-106.88336
54.10000	-2.79109	-107.10289
54.20000	-2.79531	-107.27604
54.30000	-2.79984	-107.46293
54.40000	-2.80484	-107.68025
54.50000	-2.81094	-107.93925
54.60000	-2.81797	-108.27102
54.70000	-2.82172	-108.42852
54.80000	-2.82594	-108.59553
54.90000	-2.83094	-108.80730
55.00000	-2.83734	-109.08518
55.10000	-2.84359	-109.39612
55.20000	-2.84766	-109.56766
55.30000	-2.85188	-109.73897
55.40000	-2.85625	-109.92626
55.50000	-2.86109	-110.13477
55.60000	-2.86672	-110.36179
55.70000	-2.87391	-110.67341
55.80000	-2.87859	-110.91166
55.90000	-2.88281	-111.07165
56.00000	-2.88797	-111.29571
56.10000	-2.89438	-111.55746
56.20000	-2.90109	-111.87763
56.30000	-2.90484	-112.05275
56.40000	-2.90891	-112.21736
56.50000	-2.91359	-112.42241
56.60000	-2.91906	-112.65783
56.70000	-2.92453	-112.90680
56.80000	-2.93094	-113.18276
56.90000	-2.93500	-113.39204
57.00000	-2.93906	-113.55012
57.10000	-2.94344	-113.73011
57.20000	-2.94844	-113.93271
57.30000	-2.95500	-114.21214
57.40000	-2.96000	-114.43676
57.50000	-2.96438	-114.62364
57.60000	-2.96891	-114.79895
57.70000	-2.97375	-114.98716
57.80000	-2.97953	-115.22315
57.90000	-2.98672	-115.49640
58.00000	-2.99172	-115.76107
58.10000	-2.99594	-115.91455
58.20000	-3.00109	-116.12172
58.30000	-3.00781	-116.38564
58.40000	-3.01547	-116.75533
58.50000	-3.01891	-116.90249
58.60000	-3.02281	-117.05027
58.70000	-3.02734	-117.24287
58.80000	-3.03281	-117.46714
58.90000	-3.03922	-117.72418
59.00000	-3.04594	-118.07769
59.10000	-3.04891	-118.19522
59.20000	-3.05297	-118.34989
59.30000	-3.05781	-118.55026
59.40000	-3.06344	-118.78987
59.50000	-3.06984	-119.07119
59.60000	-3.07437	-119.27213
59.70000	-3.07859	-119.45408
59.80000	-3.08344	-119.64931
59.90000	-3.08906	-119.89371
60.00000	-3.09594	-120.17944
60.10000	-3.10266	-120.53578
60.20000	-3.10578	-120.65548
60.30000	-3.10969	-120.80386
60.40000	-3.11422	-120.98812
60.50000	-3.11969	-121.21858
60.60000	-3.12688	-121.54122
60.70000	-3.13125	-121.75114
60.80000	-3.13547	-121.91650
60.90000	-3.14031	-122.12037
61.00000	-3.14578	-122.35016
61.10000	-3.15141	-122.59194
61.20000	-3.15844	-122.92276
61.30000	-3.16219	-123.09366
61.40000	-3.16625	-123.24542
61.50000	-3.17109	-123.44589
61.60000	-3.17687	-123.69262
61.70000	-3.18453	-124.02079
61.80000	-3.18906	-124.26155
61.90000	-3.19266	-124.40357
62.00000	-3.19703	-124.57894
62.10000	-3.20203	-124.79462
62.20000	-3.20797	-125.04348
62.30000	-3.21578	-125.40388
62.40000	-3.21937	-125.57888
62.50000	-3.22328	-125.72801
62.60000	-3.22812	-125.92557
62.70000	-3.23359	-126.16514
62.80000	-3.24078	-126.47228
62.90000	-3.24531	-126.70152
63.00000	-3.24922	-126.85840
63.10000	-3.25391	-127.04995
63.20000	-3.25906	-127.28173
63.30000	-3.26484	-127.52010
63.40000	-3.27250	-127.85770
63.50000	-3.27609	-128.05185
63.60000	-3.28000	-128.20528
63.70000	-3.28469	-128.39860
63.80000	-3.29047	-128.64627
63.90000	-3.29797	-128.97943
64.00000	-3.30219	-129.19223
64.10000	-3.30609	-129.34916
64.20000	-3.31078	-129.54284
64.30000	-3.31594	-129.77012
64.40000	-3.32141	-130.00827
64.50000	-3.32859	-130.32156
64.60000	-3.33266	-130.52067
64.70000	-3.33672	-130.67666
64.80000	-3.34125	-130.87519
64.90000	-3.34703	-131.11328
65.00000	-3.35406	-131.42481
65.10000	-3.35859	-131.63990
65.20000	-3.36234	-131.79238
65.30000	-3.36687	-131.98140
65.40000	-3.37219	-132.20522
65.50000	-3.37813	-132.45481
65.60000	-3.38578	-132.80800
65.70000	-3.38953	-132.98777
65.80000	-3.39359	-133.13991
65.90000	-3.39844	-133.34419
66.00000	-3.40406	-133.58271
66.10000	-3.41078	-133.87771
66.20000	-3.41531	-134.09863
66.30000	-3.41938	-134.26253
66.40000	-3.42391	-134.44889
66.50000	-3.42906	-134.67026
66.60000	-3.43562	-134.95253
66.70000	-3.44344	-135.32706
66.80000	-3.44672	-135.47529
66.90000	-3.45047	-135.61498
67.00000	-3.45531	-135.82365
67.10000	-3.46141	-136.08016
67.20000	-3.46859	-136.42706
67.30000	-3.47266	-136.63408
67.40000	-3.47656	-136.80930
67.50000	-3.48125	-137.00160
67.60000	-3.48609	-137.21845
67.70000	-3.49172	-137.46364
67.80000	-3.49953	-137.80779
67.90000	-3.50391	-138.06596
68.00000	-3.50781	-138.21390
68.10000	-3.51266	-138.43453
68.20000	-3.51828	-138.67560
68.30000	-3.52453	-138.97562
68.40000	-3.52859	-139.17468
68.50000	-3.53250	-139.33755
68.60000	-3.53719	-139.52859
68.70000	-3.54219	-139.75373
68.80000	-3.54813	-140.01575
68.90000	-3.55516	-140.33094
69.00000	-3.55969	-140.58153
69.10000	-3.56375	-140.74790
69.20000	-3.56859	-140.95134
69.30000	-3.57406	-141.18835
69.40000	-3.58031	-141.47700
69.50000	-3.58500	-141.70738
69.60000	-3.58906	-141.87689
69.70000	-3.59344	-142.06424
69.80000	-3.59844	-142.27587
69.90000	-3.60406	-142.51095
70.00000	-3.61094	-142.79865
70.10000	-3.61594	-143.05960
70.20000	-3.62016	-143.22546
70.30000	-3.62531	-143.43847
70.40000	-3.63125	-143.68890
70.50000	-3.63828	-144.01969
70.60000	-3.64250	-144.20718
70.70000	-3.64656	-144.36848
70.80000	-3.65078	-144.54924
70.90000	-3.65578	-144.75861
71.00000	-3.66141	-144.99600
71.10000	-3.66875	-145.31690
71.20000	-3.67266	-145.51045
71.30000	-3.67656	-145.65980
71.40000	-3.68094	-145.83354
71.50000	-3.68672	-146.06376
71.60000	-3.69406	-146.37157
71.70000	-3.69891	-146.61321
71.80000	-3.70313	-146.78843
71.90000	-3.70797	-146.98251
72.00000	-3.71328	-147.20294
72.10000	-3.71859	-147.42762
72.20000	-3.72563	-147.72637
72.30000	-3.72953	-147.90574
72.40000	-3.73344	-148.06104
72.50000	-3.73844	-148.26053
72.60000	-3.74469	-148.52573
72.70000	-3.75281	-148.88555
72.80000	-3.75656	-149.07919
72.90000	-3.76016	-149.22272
73.00000	-3.76453	-149.38849
73.10000	-3.76953	-149.59969
73.20000	-3.77500	-149.83219
73.30000	-3.78188	-150.11795
73.40000	-3.78609	-150.32633
73.50000	-3.79000	-150.47091
73.60000	-3.79438	-150.65515
73.70000	-3.79953	-150.86587
73.80000	-3.80641	-151.12768
73.90000	-3.81266	-151.43402
74.00000	-3.81656	-151.58248
74.10000	-3.82078	-151.74697
74.20000	-3.82578	-151.94960
74.30000	-3.83141	-152.17365
74.40000	-3.83875	-152.46768
74.50000	-3.84312	-152.69244
74.60000	-3.84703	-152.83874
74.70000	-3.85203	-153.03449
74.80000	-3.85844	-153.28149
74.90000	-3.86766	-153.68667
75.00000	-3.87109	-153.88584
75.10000	-3.87438	-154.00200
75.20000	-3.87906	-154.18153
75.30000	-3.88406	-154.40561
75.40000	-3.88953	-154.63695
75.50000	-3.89688	-154.95725
75.60000	-3.90063	-155.15497
75.70000	-3.90422	-155.29335
75.80000	-3.90891	-155.48098
75.90000	-3.91406	-155.69499
76.00000	-3.92125	-155.97637
76.10000	-3.92625	-156.24094
76.20000	-3.93031	-156.40804
76.30000	-3.93516	-156.59285
76.40000	-3.94031	-156.82258
76.50000	-3.94547	-157.04159
76.60000	-3.95281	-157.33297
76.70000	-3.95688	-157.55539
76.80000	-3.96094	-157.70827
76.90000	-3.96578	-157.90807
77.00000	-3.97156	-158.15111
77.10000	-3.97938	-158.48857
77.20000	-3.98328	-158.69337
77.30000	-3.98672	-158.83435
77.40000	-3.99109	-159.00451
77.50000	-3.99609	-159.20819
77.60000	-4.00203	-159.45396
77.70000	-4.00969	-159.77231
77.80000	-4.01375	-159.99328
77.90000	-4.01781	-160.14864
78.00000	-4.02250	-160.34704
78.10000	-4.02813	-160.57265
78.20000	-4.03531	-160.88459
78.30000	-4.04000	-161.11746
78.40000	-4.04391	-161.28470
78.50000	-4.04844	-161.46213
78.60000	-4.05344	-161.67422
78.70000	-4.05938	-161.92554
78.80000	-4.06719	-162.25758
78.90000	-4.07063	-162.45797
79.00000	-4.07438	-162.60493
79.10000	-4.07922	-162.79498
79.20000	-4.08469	-163.02915
79.30000	-4.09188	-163.32473
79.40000	-4.09656	-163.57596
79.50000	-4.10062	-163.74044
79.60000	-4.10516	-163.92188
79.70000	-4.11000	-164.12564
79.80000	-4.11563	-164.36157
79.90000	-4.12266	-164.65582
80.00000	-4.12781	-164.93301
80.10000	-4.13141	-165.07347
80.20000	-4.13594	-165.26496
80.30000	-4.14188	-165.50149
80.40000	-4.14938	-165.83416
80.50000	-4.15359	-166.05689
80.60000	-4.15719	-166.20168
80.70000	-4.16141	-166.37145
80.80000	-4.16625	-166.56652
80.90000	-4.17188	-166.80209
81.00000	-4.17844	-167.08580
81.10000	-4.18391	-167.36153
81.20000	-4.18781	-167.51769
81.30000	-4.19234	-167.69427
81.40000	-4.19734	-167.89730
81.50000	-4.20422	-168.17062
81.60000	-4.21000	-168.45825
81.70000	-4.21406	-168.62659
81.80000	-4.21844	-168.81464
81.90000	-4.22328	-169.00860
82.00000	-4.22891	-169.23946
82.10000	-4.23594	-169.51829
82.20000	-4.24078	-169.76438
82.30000	-4.24453	-169.91727
82.40000	-4.24922	-170.10309
82.50000	-4.25500	-170.33574
82.60000	-4.26250	-170.65097
82.70000	-4.26719	-170.89647
82.80000	-4.27094	-171.04137
82.90000	-4.27531	-171.21570
83.00000	-4.28031	-171.43020
83.10000	-4.28625	-171.67312
83.20000	-4.29437	-172.02210
83.30000	-4.29797	-172.21959
83.40000	-4.30141	-172.35392
83.50000	-4.30594	-172.53900
83.60000	-4.31141	-172.75868
83.70000	-4.31844	-173.04313
83.80000	-4.32375	-173.31636
83.90000	-4.32828	-173.51848
84.00000	-4.33344	-173.72955
84.10000	-4.33859	-173.96981
84.20000	-4.34375	-174.20344
84.30000	-4.35062	-174.51485
84.40000	-4.35422	-174.69867
84.50000	-4.35812	-174.85449
84.60000	-4.36250	-175.04023
84.70000	-4.36734	-175.24560
84.80000	-4.37406	-175.50021
84.90000	-4.38016	-175.80508
85.00000	-4.38453	-175.99854
85.10000	-4.38906	-176.19362
85.20000	-4.39406	-176.40525
85.30000	-4.39969	-176.65236
85.40000	-4.40687	-176.95491
85.50000	-4.41094	-177.17864
85.60000	-4.41484	-177.33569
85.70000	-4.41953	-177.53071
85.80000	-4.42484	-177.75339
85.90000	-4.43141	-178.02791
86.00000	-4.43703	-178.29990
86.10000	-4.44078	-178.46794
86.20000	-4.44500	-178.63125
86.30000	-4.44969	-178.83021
86.40000	-4.45531	-179.06307
86.50000	-4.46281	-179.35738
86.60000	-4.46797	-179.64759
86.70000	-4.47188	-179.80088
86.80000	-4.47672	-179.99525
86.90000	-4.48203	-180.21506
87.00000	-4.48844	-180.47354
87.10000	-4.49344	-180.72025
87.20000	-4.49734	-180.87567
87.30000	-4.50203	-181.06388
87.40000	-4.50688	-181.26141
87.50000	-4.51250	-181.49099
87.60000	-4.52016	-181.79326
87.70000	-4.52484	-182.05404
87.80000	-4.52828	-182.18350
87.90000	-4.53250	-182.34612
88.00000	-4.53719	-182.53456
88.10000	-4.54406	-182.79105
88.20000	-4.55031	-183.10168
88.30000	-4.55453	-183.26572
88.40000	-4.55922	-183.45417
88.50000	-4.56453	-183.67064
88.60000	-4.57047	-183.92356
88.70000	-4.57766	-184.21124
88.80000	-4.58156	-184.41433
88.90000	-4.58531	-184.55489
89.00000	-4.58969	-184.74133
89.10000	-4.59516	-184.94609
89.20000	-4.60250	-185.23674
89.30000	-4.60719	-185.48241
89.40000	-4.61109	-185.64206
89.50000	-4.61531	-185.80368
89.60000	-4.62000	-186.00322
89.70000	-4.62547	-186.22155
89.80000	-4.63297	-186.50948
89.90000	-4.63828	-186.78315
90.00000	-4.64203	-186.92608
90.10000	-4.64625	-187.08932
90.20000	-4.65156	-187.29274
90.30000	-4.65781	-187.53476
90.40000	-4.66344	-187.78612
90.50000	-4.66750	-187.95623
90.60000	-4.67187	-188.12248
90.70000	-4.67719	-188.33479
90.80000	-4.68313	-188.56978
90.90000	-4.69078	-188.87554
91.00000	-4.69516	-189.11460
91.10000	-4.69859	-189.23785
91.20000	-4.70344	-189.42179
91.30000	-4.70969	-189.65930
91.40000	-4.71859	-190.04726
91.50000	-4.72219	-190.25749
91.60000	-4.72547	-190.38421
91.70000	-4.72984	-190.55764
91.80000	-4.73469	-190.75482
91.90000	-4.73984	-190.96243
92.00000	-4.74578	-191.21233
92.10000	-4.75156	-191.48690
92.20000	-4.75531	-191.63720
92.30000	-4.75969	-191.81618
92.40000	-4.76500	-192.02816
92.50000	-4.77203	-192.30092
92.60000	-4.77797	-192.59124
92.70000	-4.78188	-192.75227
92.80000	-4.78609	-192.91960
92.90000	-4.79094	-193.11734
93.00000	-4.79656	-193.34280
93.10000	-4.80281	-193.59258
93.20000	-4.80891	-193.90035
93.30000	-4.81266	-194.04973
93.40000	-4.81703	-194.22366
93.50000	-4.82250	-194.43430
93.60000	-4.82938	-194.71456
93.70000	-4.83437	-194.96638
93.80000	-4.83813	-195.13880
93.90000	-4.84266	-195.31012
94.00000	-4.84766	-195.52124
94.10000	-4.85313	-195.74420
94.20000	-4.86000	-196.01715
94.30000	-4.86547	-196.29154
94.40000	-4.86891	-196.42077
94.50000	-4.87312	-196.58139
94.60000	-4.87844	-196.79140
94.70000	-4.88547	-197.06960
94.80000	-4.89094	-197.34161
94.90000	-4.89500	-197.51696
95.00000	-4.89953	-197.69104
95.10000	-4.90469	-197.89539
95.20000	-4.91000	-198.11429
95.30000	-4.91656	-198.37335
95.40000	-4.92172	-198.64482
95.50000	-4.92547	-198.79241
95.60000	-4.93000	-198.97455
95.70000	-4.93563	-199.19209
95.80000	-4.94281	-199.46709
95.90000	-4.94844	-199.75232
96.00000	-4.95188	-199.89358
96.10000	-4.95609	-200.05038
96.20000	-4.96109	-200.25897
96.30000	-4.96656	-200.48344
96.40000	-4.97375	-200.75507
96.50000	-4.97906	-201.05131
96.60000	-4.98297	-201.19932
96.70000	-4.98750	-201.37668
96.80000	-4.99266	-201.58383
96.90000	-4.99937	-201.83796
97.00000	-5.00469	-202.11129
97.10000	-5.00844	-202.27265
97.20000	-5.01281	-202.45045
97.30000	-5.01781	-202.64664
97.40000	-5.02313	-202.87041
97.50000	-5.03047	-203.13957
97.60000	-5.03563	-203.41702
97.70000	-5.03938	-203.55511
97.80000	-5.04391	-203.73914
97.90000	-5.04906	-203.94628
98.00000	-5.05547	-204.20231
98.10000	-5.06141	-204.49282
98.20000	-5.06516	-204.64318
98.30000	-5.06953	-204.81442
98.40000	-5.07422	-205.00252
98.50000	-5.07984	-205.22544
98.60000	-5.08688	-205.49521
98.70000	-5.09234	-205.78092
98.80000	-5.09625	-205.92934
98.90000	-5.10063	-206.10572
99.00000	-5.10609	-206.31787
99.10000	-5.11313	-206.58986
99.20000	-5.11875	-206.88631
99.30000	-5.12219	-207.02121
99.40000	-5.12641	-207.19154
99.50000	-5.13125	-207.38661
99.60000	-5.13703	-207.62055
99.70000	-5.14547	-207.95944
99.80000	-5.15031	-208.24492
99.90000	-5.15359	-208.36812
100.00000	-5.15828	-208.54598
100.10000	-5.16359	-208.77293
100.20000	-5.17000	-209.03680
100.30000	-5.17484	-209.27781
100.40000	-5.17844	-209.43283
100.50000	-5.18266	-209.59873
100.60000	-5.18766	-209.80047
100.70000	-5.19328	-210.04181
100.80000	-5.20062	-210.30940
100.90000	-5.20625	-210.62320
101.00000	-5.21000	-210.78455
101.10000	-5.21437	-210.95841
101.20000	-5.21938	-211.17206
101.30000	-5.22641	-211.43752
101.40000	-5.23125	-211.69169
101.50000	-5.23516	-211.85569
101.60000	-5.23937	-212.02810
101.70000	-5.24438	-212.22702
101.80000	-5.25000	-212.46874
101.90000	-5.25687	-212.73921
102.00000	-5.26328	-213.06804
102.10000	-5.26703	-213.23431
102.20000	-5.27156	-213.41220
102.30000	-5.27719	-213.64526
102.40000	-5.28359	-213.90682
102.50000	-5.28844	-214.13666
102.60000	-5.29234	-214.31407
102.70000	-5.29641	-214.47286
102.80000	-5.30094	-214.66441
102.90000	-5.30594	-214.87182
103.00000	-5.31219	-215.10899
103.10000	-5.31891	-215.43543
103.20000	-5.32281	-215.59608
103.30000	-5.32734	-215.77197
103.40000	-5.33281	-215.98810
103.50000	-5.33969	-216.27262
103.60000	-5.34500	-216.54513
103.70000	-5.34875	-216.69409
103.80000	-5.35297	-216.85372
103.90000	-5.35781	-217.04584
104.00000	-5.36312	-217.25917
104.10000	-5.36937	-217.50437
104.20000	-5.37563	-217.77943
104.30000	-5.37938	-217.94406
104.40000	-5.38344	-218.12405
104.50000	-5.38844	-218.32378
104.60000	-5.39516	-218.54705
104.70000	-5.40172	-218.84242
104.80000	-5.40578	-219.01673
104.90000	-5.41000	-219.18793
105.00000	-5.41500	-219.37725
105.10000	-5.42063	-219.60765
105.20000	-5.42703	-219.86200
105.30001	-5.43359	-220.17147
105.40001	-5.43687	-220.30865
105.50001	-5.44094	-220.44221
105.60001	-5.44578	-220.63267
105.70001	-5.45172	-220.86160
105.80001	-5.45828	-221.16862
105.90001	-5.46234	-221.31619
106.00001	-5.46656	-221.47964
106.10001	-5.47156	-221.68095
106.20001	-5.47703	-221.89613
106.30001	-5.48359	-222.13517
106.40001	-5.48969	-222.42628
106.50001	-5.49312	-222.56973
106.60001	-5.49750	-222.72359
106.70001	-5.50250	-222.90538
106.80001	-5.50906	-223.13769
106.90001	-5.51531	-223.43124
107.00001	-5.51906	-223.59097
107.10001	-5.52344	-223.73907
107.20001	-5.52797	-223.89582
107.30001	-5.53313	-224.09999
107.40001	-5.53969	-224.33507
107.50001	-5.54625	-224.65655
107.60001	-5.55016	-224.78943
107.70001	-5.55469	-224.95556
107.80001	-5.56000	-225.16051
107.90001	-5.56766	-225.42079
108.00001	-5.57281	-225.69689
108.10001	-5.57625	-225.81640
108.20001	-5.58063	-225.98962
108.30001	-5.58578	-226.18723
108.40001	-5.59141	-226.41125
108.50001	-5.59891	-226.68560
108.60001	-5.60391	-226.95456
108.70001	-5.60719	-227.07722
108.80001	-5.61141	-227.23083
108.90001	-5.61625	-227.42575
109.00001	-5.62266	-227.66230
109.10001	-5.62891	-227.96844
109.20001	-5.63266	-228.11325
109.30001	-5.63688	-228.26943
109.40001	-5.64172	-228.45568
109.50001	-5.64734	-228.66948
109.60001	-5.65484	-228.95937
109.70001	-5.66063	-229.26433
109.80001	-5.66391	-229.36942
109.90001	-5.66828	-229.52594
110.00001	-5.67344	-229.73901
110.10001	-5.67969	-229.98299
110.20001	-5.68656	-230.28609
110.30001	-5.69016	-230.44792
110.40001	-5.69406	-230.59137
110.50001	-5.69844	-230.75934
110.60001	-5.70375	-230.97098
110.70001	-5.71063	-231.22640
110.80001	-5.71703	-231.54518
110.90001	-5.72047	-231.67838
111.00001	-5.72484	-231.85258
111.10001	-5.73000	-232.04540
111.20001	-5.73656	-232.29460
111.30001	-5.74281	-232.58618
111.40001	-5.74656	-232.74577
111.50001	-5.75078	-232.91306
111.60001	-5.75563	-233.10651
111.70001	-5.76094	-233.32597
111.80001	-5.76734	-233.55921
111.90001	-5.77375	-233.85572
112.00001	-5.77719	-233.99529
112.10001	-5.78125	-234.14794
112.20001	-5.78641	-234.34412
112.30001	-5.79328	-234.61141
112.40001	-5.79969	-234.92047
112.50001	-5.80359	-235.07977
112.60001	-5.80766	-235.23828
112.70001	-5.81234	-235.41862
112.80001	-5.81750	-235.62577
112.90001	-5.82391	-235.85476
113.00001	-5.83000	-236.15840
113.10001	-5.83375	-236.30893
113.20001	-5.83828	-236.46590
113.30001	-5.84359	-236.68714
113.40001	-5.85047	-236.94332
113.50001	-5.85656	-237.24389
113.60001	-5.86000	-237.38804
113.70001	-5.86406	-237.53540
113.80001	-5.86875	-237.72058
113.90001	-5.87391	-237.93037
114.00001	-5.88047	-238.17034
114.10001	-5.88719	-238.49331
114.20001	-5.89094	-238.64751
114.30001	-5.89531	-238.80704
114.40001	-5.90047	-239.00561
114.50001	-5.90641	-239.23153
114.60001	-5.91266	-239.53113
114.70001	-5.91672	-239.69883
114.80001	-5.92078	-239.85547
114.90001	-5.92547	-240.03801
115.00001	-5.93078	-240.24107
115.10001	-5.93750	-240.49886
115.20001	-5.94406	-240.82160
115.30001	-5.94750	-240.95178
115.40001	-5.95187	-241.12427
115.50001	-5.95766	-241.35311
115.60001	-5.96578	-241.66855
115.70001	-5.97094	-241.95515
115.80001	-5.97422	-242.09297
115.90001	-5.97828	-242.24865
116.00001	-5.98297	-242.44156
116.10001	-5.98797	-242.63684
116.20001	-5.99344	-242.86620
116.30001	-5.99969	-243.12980
116.40001	-6.00375	-243.31345
116.50001	-6.00797	-243.47940
116.60001	-6.01328	-243.69057
116.70001	-6.01984	-243.94375
116.80001	-6.02641	-244.24289
116.90001	-6.03031	-244.41528
117.00001	-6.03438	-244.56561
117.10001	-6.03891	-244.74902
117.20001	-6.04422	-244.97005
117.30001	-6.05031	-245.20914
117.40001	-6.05719	-245.51509
117.50001	-6.06109	-245.68644
117.60001	-6.06516	-245.84018
117.70001	-6.07016	-246.03072
117.80001	-6.07656	-246.29068
117.90001	-6.08297	-246.58017
118.00001	-6.08719	-246.75842
118.10001	-6.09156	-246.93769
118.20001	-6.09641	-247.14889
118.30001	-6.10188	-247.35275
118.40001	-6.10828	-247.60912
118.50001	-6.11437	-247.90548
118.60001	-6.11750	-248.03841
118.70001	-6.12156	-248.18808
118.80001	-6.12641	-248.37510
118.90001	-6.13187	-248.59579
119.00001	-6.13844	-248.87940
119.10001	-6.14313	-249.08787
119.20001	-6.14750	-249.26038
119.30001	-6.15234	-249.43607
119.40001	-6.15734	-249.64178
119.50001	-6.16281	-249.85744
119.60001	-6.17000	-250.16016
119.70001	-6.17406	-250.34061
119.80001	-6.17859	-250.50381
119.90001	-6.18359	-250.69627
120.00001	-6.18984	-250.92241
120.10001	-6.19656	-251.21349
120.20001	-6.20016	-251.36140
120.30001	-6.20422	-251.50150
120.40001	-6.20891	-251.68589
120.50001	-6.21422	-251.89957
120.60001	-6.22109	-252.15435
120.70001	-6.22797	-252.49282
120.80001	-6.23125	-252.60809
120.90001	-6.23547	-252.75835
121.00001	-6.24031	-252.94459
121.10001	-6.24609	-253.16742
121.20001	-6.25313	-253.47242
121.30001	-6.25719	-253.63496
121.40001	-6.26125	-253.79649
121.50001	-6.26594	-253.96991
121.60001	-6.27172	-254.18627
121.70001	-6.27891	-254.43864
121.80001	-6.28484	-254.74259
121.90001	-6.28781	-254.85110
122.00001	-6.29188	-255.00074
122.10001	-6.29656	-255.18656
122.20001	-6.30250	-255.40769
122.30001	-6.31047	-255.73289
122.40001	-6.31437	-255.92741
122.50001	-6.31828	-256.07270
122.60001	-6.32297	-256.24600
122.70001	-6.32813	-256.43772
122.80001	-6.33391	-256.66079
122.90001	-6.34125	-256.98587
123.00001	-6.34484	-257.13128
123.10001	-6.34906	-257.29576
123.20001	-6.35406	-257.47910
123.30001	-6.36016	-257.71770
123.40001	-6.36703	-258.00836
123.50001	-6.37047	-258.15091
123.60001	-6.37422	-258.28642
123.70001	-6.37859	-258.45039
123.80001	-6.38344	-258.62741
123.90001	-6.38891	-258.83809
124.00001	-6.39672	-259.10512
124.10001	-6.40141	-259.33492
124.20001	-6.40594	-259.48486
124.30001	-6.41125	-259.68042
124.40001	-6.41797	-259.92596
124.50001	-6.42609	-260.31056
124.60001	-6.42875	-260.43427
124.70001	-6.43250	-260.55181
124.80001	-6.43766	-260.74278
124.90001	-6.44328	-260.96737
125.00001	-6.44984	-261.20874
125.10001	-6.45469	-261.47085
125.20001	-6.45781	-261.59513
125.30001	-6.46203	-261.73630
125.40001	-6.46703	-261.94000
125.50001	-6.47344	-262.18614
125.60001	-6.48125	-262.54165
125.70001	-6.48484	-262.69040
125.80001	-6.48875	-262.83276
125.90001	-6.49328	-263.00514
126.00001	-6.49797	-263.18708
126.10001	-6.50359	-263.40029
126.20001	-6.51156	-263.74745
126.30001	-6.51562	-263.93756
126.40001	-6.51953	-264.08359
126.50001	-6.52453	-264.27621
126.60001	-6.53031	-264.50634
126.70001	-6.53719	-264.79557
126.80001	-6.54109	-264.96437
126.90001	-6.54500	-265.11323
127.00001	-6.54969	-265.29780
127.10001	-6.55500	-265.50588
127.20001	-6.56109	-265.75884
127.30001	-6.56891	-266.09826
127.40001	-6.57219	-266.24483
127.50001	-6.57625	-266.38165
127.60001	-6.58063	-266.55936
127.70001	-6.58625	-266.77859
127.80001	-6.59359	-267.09929
127.90001	-6.59797	-267.30421
128.00001	-6.60203	-267.45716
128.10001	-6.60672	-267.64008
128.20001	-6.61219	-267.84527
128.30001	-6.61875	-268.10572
128.40001	-6.62500	-268.38636
128.50001	-6.62844	-268.54262
128.60001	-6.63234	-268.68626
128.70001	-6.63703	-268.86153
128.80001	-6.64281	-269.09271
128.90001	-6.65016	-269.40176
129.00001	-6.65469	-269.59881
129.10001	-6.65891	-269.76195
129.20001	-6.66328	-269.91788
129.30001	-6.66813	-270.11818
129.40001	-6.67391	-270.35159
129.50001	-6.68094	-270.63277
129.60001	-6.68563	-270.86321
129.70001	-6.68969	-270.99967
129.80001	-6.69469	-271.18698
129.90001	-6.70031	-271.40111
130.00001	-6.70703	-271.69022
130.10001	-6.71094	-271.85422
130.20001	-6.71484	-272.00070
130.30001	-6.71969	-272.17570
130.40001	-6.72500	-272.38312
130.50001	-6.73094	-272.62601
130.60001	-6.73891	-272.94824
130.70001	-6.74234	-273.10887
130.80001	-6.74625	-273.24885
130.90001	-6.75094	-273.41211
131.00001	-6.75656	-273.62344
131.10001	-6.76391	-273.93773
131.20001	-6.76813	-274.11905
131.30001	-6.77234	-274.25867
131.40001	-6.77719	-274.43841
131.50001	-6.78250	-274.64738
131.60001	-6.78906	-274.88449
131.70001	-6.79563	-275.19485
131.80001	-6.79875	-275.30503
131.90001	-6.80297	-275.45661
132.00001	-6.80781	-275.63629
132.10001	-6.81406	-275.86681
132.20001	-6.82187	-276.20801
132.30001	-6.82516	-276.33917
132.40001	-6.82922	-276.47534
132.50001	-6.83391	-276.67320
132.60001	-6.83922	-276.86894
132.70001	-6.84531	-277.11391
132.80001	-6.85281	-277.45533
132.90001	-6.85594	-277.57403
133.00001	-6.85969	-277.69390
133.10001	-6.86422	-277.86720
133.20001	-6.86938	-278.06371
133.30001	-6.87688	-278.36645
133.40001	-6.88141	-278.56451
133.50001	-6.88562	-278.72881
133.60001	-6.89047	-278.91228
133.70001	-6.89563	-279.10501
133.80001	-6.90156	-279.31932
133.90001	-6.90891	-279.65593
134.00001	-6.91266	-279.81356
134.10001	-6.91703	-279.96233
134.20001	-6.92219	-280.15572
134.30001	-6.92797	-280.39318
134.40001	-6.93469	-280.67228
134.50001	-6.93859	-280.85330
134.60001	-6.94250	-280.97758
134.70001	-6.94672	-281.14140
134.80001	-6.95172	-281.33249
134.90001	-6.95766	-281.56799
135.00001	-6.96531	-281.88697
135.10001	-6.96906	-282.05806
135.20001	-6.97313	-282.19572
135.30001	-6.97812	-282.38478
135.40001	-6.98391	-282.60612
135.50001	-6.99063	-282.87864
135.60001	-6.99484	-283.06761
135.70001	-6.99891	-283.20682
135.80001	-7.00344	-283.37383
135.90001	-7.00828	-283.56147
136.00001	-7.01375	-283.75855
136.10001	-7.02203	-284.07130
136.20001	-7.02625	-284.28712
136.30001	-7.03016	-284.41197
136.40001	-7.03484	-284.58396
136.50001	-7.04078	-284.79877
136.60001	-7.04812	-285.12403
136.70001	-7.05187	-285.27060
136.80001	-7.05562	-285.39717
136.90001	-7.06016	-285.55575
137.00001	-7.06547	-285.74404
137.10001	-7.07094	-285.95275
137.20001	-7.07922	-286.29118
137.30001	-7.08297	-286.46857
137.40001	-7.08703	-286.59421
137.50001	-7.09172	-286.76537
137.60001	-7.09719	-286.95789
137.70001	-7.10469	-287.26101
137.80001	-7.10844	-287.42838
137.90001	-7.11203	-287.53778
138.00001	-7.11641	-287.68742
138.10001	-7.12172	-287.88960
138.20001	-7.12781	-288.11276
138.30001	-7.13625	-288.43704
138.40001	-7.14031	-288.64002
138.50001	-7.14422	-288.75947
138.60001	-7.14906	-288.92514
138.70001	-7.15484	-289.14779
138.80001	-7.16156	-289.42472
138.90001	-7.16547	-289.58318
139.00001	-7.16922	-289.70274
139.10001	-7.17359	-289.86490
139.20001	-7.17875	-290.04610
139.30001	-7.18484	-290.28130
139.40001	-7.19344	-290.62796
139.50001	-7.19641	-290.76460
139.60001	-7.20000	-290.87260
139.70001	-7.20469	-291.03512
139.80001	-7.21016	-291.24150
139.90001	-7.21687	-291.49747
140.00001	-7.22125	-291.68269
140.10001	-7.22547	-291.81626
140.20001	-7.23016	-291.97744
140.30001	-7.23547	-292.16400
140.40001	-7.24094	-292.36490
140.50001	-7.24906	-292.65195
140.60001	-7.25391	-292.90137
140.70001	-7.25750	-293.01414
140.80001	-7.26234	-293.17898
140.90001	-7.26906	-293.41152
141.00001	-7.27672	-293.75830
141.10001	-7.27938	-293.84571
141.20001	-7.28297	-293.95080
141.30001	-7.28766	-294.11364
141.40001	-7.29281	-294.31981
141.50001	-7.29844	-294.52670
141.60001	-7.30641	-294.82099
141.70001	-7.31063	-295.04770
141.80001	-7.31422	-295.15818
141.90001	-7.31875	-295.31419
142.00001	-7.32359	-295.48949
142.10001	-7.33031	-295.73143
142.20001	-7.33531	-295.94609
142.30001	-7.33938	-296.09072
142.40001	-7.34406	-296.25687
142.50001	-7.34969	-296.44784
142.60001	-7.35563	-296.68477
142.70001	-7.36266	-296.95100
142.80001	-7.36609	-297.10239
142.90001	-7.37000	-297.22804
143.00001	-7.37484	-297.40217
143.10001	-7.38078	-297.62006
143.20001	-7.38828	-297.91766
143.30001	-7.39250	-298.08939
143.40001	-7.39656	-298.22105
143.50001	-7.40078	-298.36944
143.60001	-7.40578	-298.54637
143.70001	-7.41156	-298.76283
143.80001	-7.42000	-299.09110
143.90001	-7.42359	-299.25624
144.00001	-7.42750	-299.36919
144.10001	-7.43234	-299.54082
144.20001	-7.43797	-299.74824
144.30001	-7.44500	-300.03858
144.40001	-7.44906	-300.20675
144.50001	-7.45328	-300.34816
144.60001	-7.45813	-300.51604
144.70001	-7.46344	-300.72331
144.80001	-7.46891	-300.92385
144.90001	-7.47641	-301.22012
145.00001	-7.48016	-301.38078
145.10001	-7.48406	-301.50568
145.20001	-7.48859	-301.66262
145.30001	-7.49406	-301.86656
145.40001	-7.50156	-302.15263
145.50001	-7.50609	-302.34870
145.60001	-7.51031	-302.48189
145.70001	-7.51484	-302.63954
145.80001	-7.52000	-302.82477
145.90001	-7.52563	-303.04199
146.00001	-7.53266	-303.32056
146.10001	-7.53641	-303.47788
146.20001	-7.54047	-303.61652
146.30001	-7.54547	-303.78279
146.40001	-7.55109	-303.99454
146.50001	-7.55844	-304.25659
146.60001	-7.56328	-304.48025
146.70001	-7.56687	-304.58900
146.80001	-7.57109	-304.73134
146.90001	-7.57594	-304.89784
147.00001	-7.58188	-305.11945
147.10001	-7.59078	-305.46102
147.20001	-7.59437	-305.64174
147.30001	-7.59781	-305.73466
147.40001	-7.60234	-305.88007
147.50001	-7.60766	-306.06875
147.60001	-7.61438	-306.31921
147.70001	-7.61922	-306.53468
147.80001	-7.62328	-306.66202
147.90001	-7.62813	-306.82868
148.00001	-7.63344	-307.03366
148.10001	-7.63922	-307.24415
148.20001	-7.64719	-307.54057
148.30001	-7.65094	-307.71655
148.40001	-7.65453	-307.81192
148.50001	-7.65906	-307.97532
148.60001	-7.66484	-308.17592
148.70001	-7.67297	-308.49114
148.80001	-7.67719	-308.69240
148.90001	-7.68078	-308.80019
149.00001	-7.68531	-308.94926
149.10001	-7.69063	-309.14059
149.20001	-7.69625	-309.37448
149.30001	-7.70328	-309.66616
149.40001	-7.70703	-309.82217
149.50001	-7.71125	-309.95205
149.60001	-7.71609	-310.13247
149.70001	-7.72141	-310.32950
149.80001	-7.72812	-310.59018
149.90001	-7.73297	-310.78807
150.00001	-7.73703	-310.92525
150.10001	-7.74141	-311.08260
150.20001	-7.74656	-311.26964
150.30001	-7.75281	-311.50910
150.40001	-7.76109	-311.85129
150.50001	-7.76453	-312.01860
150.60001	-7.76812	-312.11647
150.70001	-7.77266	-312.26465
150.80001	-7.77781	-312.45303
150.90001	-7.78375	-312.68349
151.00001	-7.78859	-312.87718
151.10001	-7.79297	-313.02917
151.20001	-7.79781	-313.19195
151.30001	-7.80297	-313.37371
151.40001	-7.80844	-313.57950
151.50001	-7.81563	-313.82963
151.60001	-7.82031	-314.04620
151.70001	-7.82422	-314.17525
151.80001	-7.82922	-314.33818
151.90001	-7.83500	-314.55541
152.00001	-7.84297	-314.86118
152.10001	-7.84734	-315.05403
152.20001	-7.85094	-315.15959
152.30001	-7.85516	-315.29990
152.40001	-7.85953	-315.45976
152.50001	-7.86453	-315.63967
152.60001	-7.87094	-315.87431
152.70001	-7.87734	-316.15344
152.80001	-7.88156	-316.28242
152.90001	-7.88641	-316.43859
153.00001	-7.89234	-316.64252
153.10001	-7.89953	-316.92049
153.20001	-7.90313	-317.05061
153.30001	-7.90672	-317.15155
153.40001	-7.91094	-317.28888
153.50001	-7.91578	-317.44412
153.60001	-7.92141	-317.63631
153.70001	-7.92844	-317.87655
153.80001	-7.93469	-318.16712
153.90001	-7.93844	-318.27593
154.00001	-7.94313	-318.42327
154.10001	-7.94797	-318.58763
154.20001	-7.95469	-318.80990
154.30001	-7.95953	-319.01434
154.40001	-7.96375	-319.14487
154.50001	-7.96797	-319.27606
154.60001	-7.97266	-319.42570
154.70001	-7.97813	-319.60323
154.80001	-7.98594	-319.86663
154.90001	-7.99141	-320.13011
155.00001	-7.99516	-320.23439
155.10001	-8.00000	-320.38340
155.20001	-8.00563	-320.57884
155.30001	-8.01266	-320.84420
155.40001	-8.01656	-320.98284
155.50001	-8.02031	-321.07720
155.60001	-8.02437	-321.20243
155.70001	-8.02891	-321.35248
155.80001	-8.03391	-321.50683
155.90001	-8.04109	-321.73637
156.00001	-8.04734	-322.02056
156.10001	-8.05156	-322.14278
156.20001	-8.05641	-322.29102
156.30001	-8.06250	-322.49656
156.40001	-8.07078	-322.81595
156.50001	-8.07406	-322.92882
156.60001	-8.07750	-323.00487
156.70001	-8.08203	-323.15424
156.80001	-8.08719	-323.32084
156.90001	-8.09328	-323.54379
157.00001	-8.10203	-323.89575
157.10001	-8.10516	-324.01651
157.20001	-8.10844	-324.08661
157.30001	-8.11297	-324.21884
157.40001	-8.11797	-324.39092
157.50001	-8.12594	-324.65440
157.60001	-8.13125	-324.92238
157.70001	-8.13469	-325.00851
157.80001	-8.13891	-325.13151
157.90001	-8.14391	-325.29810
158.00001	-8.14953	-325.48314
158.10001	-8.15703	-325.75727
158.20001	-8.16125	-325.94267
158.30001	-8.16500	-326.03693
158.40001	-8.16969	-326.17825
158.50001	-8.17500	-326.36794
158.60001	-8.18234	-326.61518
158.70001	-8.18797	-326.87667
158.80001	-8.19141	-326.95937
158.90001	-8.19547	-327.08135
159.00001	-8.20016	-327.23477
159.10001	-8.20563	-327.42381
159.20001	-8.21344	-327.68774
159.30001	-8.21828	-327.91823
159.40001	-8.22187	-328.00472
159.50001	-8.22641	-328.13945
159.60001	-8.23203	-328.33806
159.70001	-8.23938	-328.58679
159.80001	-8.24438	-328.80506
159.90001	-8.24813	-328.90642
160.00001	-8.25234	-329.03999
160.10001	-8.25734	-329.20629
160.20001	-8.26297	-329.40525
160.30001	-8.27031	-329.65532
160.40001	-8.27516	-329.87440
160.50001	-8.27859	-329.94789
160.60001	-8.28281	-330.07616
160.70001	-8.28813	-330.24910
160.80001	-8.29609	-330.52558
160.90001	-8.30125	-330.76543
161.00001	-8.30484	-330.86535
161.10001	-8.30906	-330.98152
161.20001	-8.31406	-331.14061
161.30001	-8.31953	-331.32961
161.40001	-8.32625	-331.55981
161.50001	-8.33141	-331.78899
161.60001	-8.33531	-331.89732
161.70001	-8.34000	-332.03861
161.80001	-8.34563	-332.22547
161.90001	-8.35313	-332.50487
162.00001	-8.35766	-332.68884
162.10001	-8.36109	-332.76406
162.20001	-8.36531	-332.88828
162.30001	-8.37031	-333.04748
162.40001	-8.37609	-333.25005
162.50001	-8.38375	-333.50751
162.60001	-8.38875	-333.73535
162.70001	-8.39234	-333.82425
162.80001	-8.39703	-333.96432
162.90001	-8.40250	-334.14063
163.00001	-8.40953	-334.38697
163.10001	-8.41469	-334.61469
163.20001	-8.41844	-334.72079
163.30001	-8.42266	-334.84617
163.40001	-8.42734	-334.98383
163.50001	-8.43281	-335.17006
163.60001	-8.44047	-335.42168
163.70001	-8.44531	-335.64642
163.80001	-8.44875	-335.73234
163.90001	-8.45344	-335.86323
164.00001	-8.45938	-336.06702
164.10001	-8.46750	-336.37941
164.20001	-8.47156	-336.55098
164.30001	-8.47484	-336.63625
164.40001	-8.47891	-336.74744
164.50001	-8.48359	-336.89186
164.60001	-8.48859	-337.06164
164.70001	-8.49469	-337.26767
164.80001	-8.50188	-337.56778
164.90001	-8.50594	-337.68600
165.00001	-8.51062	-337.81448
165.10001	-8.51672	-338.02301
165.20001	-8.52453	-338.32082
165.30001	-8.52828	-338.46161
165.40001	-8.53156	-338.52926
165.50001	-8.53609	-338.66495
165.60001	-8.54109	-338.84317
165.70001	-8.54687	-339.03676
165.80001	-8.55344	-339.26979
165.90001	-8.55922	-339.51822
166.00001	-8.56266	-339.60149
166.10001	-8.56719	-339.72409
166.20001	-8.57250	-339.90785
166.30001	-8.57875	-340.12711
166.40001	-8.58406	-340.34812
166.50001	-8.58812	-340.46689
166.60001	-8.59234	-340.58142
166.70001	-8.59734	-340.74402
166.80001	-8.60266	-340.92924
166.90001	-8.60984	-341.14975
167.00001	-8.61516	-341.39529
167.10001	-8.61859	-341.45197
167.20001	-8.62313	-341.58081
167.30001	-8.62859	-341.75435
167.40001	-8.63563	-341.99455
167.50001	-8.64063	-342.19307
167.60001	-8.64469	-342.30304
167.70001	-8.64906	-342.41655
167.80001	-8.65391	-342.57290
167.90001	-8.65937	-342.75424
168.00001	-8.66719	-342.99010
168.10001	-8.67250	-343.24637
168.20001	-8.67594	-343.30791
168.30001	-8.68047	-343.42977
168.40001	-8.68578	-343.58731
168.50001	-8.69266	-343.79998
168.60001	-8.69766	-344.00806
168.70001	-8.70172	-344.09836
168.80001	-8.70625	-344.24224
168.90001	-8.71125	-344.38315
169.00001	-8.71672	-344.56533
169.10001	-8.72391	-344.78417
169.20001	-8.72891	-344.99741
169.30001	-8.73250	-345.07078
169.40001	-8.73672	-345.17661
169.50001	-8.74203	-345.33936
169.60001	-8.75031	-345.59056
169.70001	-8.75578	-345.86236
169.80001	-8.75906	-345.91627
169.90001	-8.76328	-346.02153
170.00001	-8.76781	-346.14870
170.10001	-8.77281	-346.29992
170.20001	-8.77906	-346.48067
170.30001	-8.78500	-346.71947
170.40001	-8.78922	-346.82751
170.50001	-8.79375	-346.95134
170.60001	-8.79875	-347.10044
170.70001	-8.80500	-347.27505
170.80001	-8.81188	-347.54568
170.90001	-8.81531	-347.62511
171.00001	-8.81938	-347.71314
171.10001	-8.82406	-347.84758
171.20001	-8.82937	-348.00297
171.30001	-8.83578	-348.18444
171.40001	-8.84188	-348.43779
171.50001	-8.84563	-348.52049
171.60001	-8.85031	-348.62942
171.70001	-8.85594	-348.79214
171.80001	-8.86312	-349.00942
171.90001	-8.86891	-349.25979
172.00001	-8.87219	-349.30536
172.10001	-8.87656	-349.40165
172.20001	-8.88156	-349.53463
172.30001	-8.88688	-349.70051
172.40001	-8.89406	-349.89345
172.50001	-8.89984	-350.13595
172.60001	-8.90313	-350.16313
172.70001	-8.90750	-350.26306
172.80001	-8.91328	-350.42563
172.90001	-8.92219	-350.71102
173.00001	-8.92656	-350.92187
173.10001	-8.92953	-350.92989
173.20001	-8.93375	-351.02639
173.30001	-8.93844	-351.15877
173.40001	-8.94344	-351.29082
173.50001	-8.95031	-351.48558
173.60001	-8.95594	-351.73056
173.70001	-8.95938	-351.79090
173.80001	-8.96375	-351.87373
173.90001	-8.96891	-352.02104
174.00001	-8.97703	-352.26110
174.10001	-8.98250	-352.51224
174.20001	-8.98594	-352.55623
174.30001	-8.99000	-352.64617
174.40001	-8.99500	-352.78243
174.50001	-9.00047	-352.93627
174.60001	-9.00766	-353.15612
174.70001	-9.01328	-353.39719
174.80001	-9.01688	-353.44189
174.90001	-9.02125	-353.54155
175.00001	-9.02641	-353.68910
175.10001	-9.03328	-353.89435
175.20001	-9.03875	-354.11823
175.30001	-9.04234	-354.18487
175.40001	-9.04641	-354.26411
175.50001	-9.05109	-354.39572
175.60001	-9.05672	-354.56496
175.70001	-9.06422	-354.79939
175.80001	-9.07000	-355.06195
175.90001	-9.07344	-355.10528
176.00001	-9.07766	-355.19698
176.10001	-9.08297	-355.34835
176.20001	-9.09016	-355.56924
176.30001	-9.09563	-355.79455
176.40001	-9.09938	-355.85913
176.50001	-9.10344	-355.94144
176.60001	-9.10813	-356.06262
176.70001	-9.11328	-356.21256
176.80001	-9.11969	-356.41530
176.90001	-9.12656	-356.68886
177.00001	-9.13000	-356.74062
177.10001	-9.13406	-356.82473
177.20001	-9.13922	-356.96432
177.30001	-9.14656	-357.18489
177.40001	-9.15219	-357.42334
177.50001	-9.15594	-357.49075
177.60001	-9.16016	-357.57992
177.70001	-9.16516	-357.72058
177.80001	-9.17063	-357.87752
177.90001	-9.17672	-358.06847
178.00001	-9.18344	-358.31380
178.10001	-9.18672	-358.37317
178.20001	-9.19094	-358.44851
178.30001	-9.19562	-358.56757
178.40001	-9.20172	-358.73997
178.50001	-9.20859	-359.01135
178.60001	-9.21281	-359.10040
178.70001	-9.21687	-359.17702
178.80001	-9.22188	-359.30383
178.90001	-9.22734	-359.45898
179.00001	-9.23391	-359.64882
179.10001	-9.24000	-359.88456
179.20001	-9.24344	-359.93510
179.30001	-9.24781	-360.01849
179.40001	-9.25281	-360.15704
179.50001	-9.26000	-360.35931
179.60001	-9.26641	-360.62562
179.70001	-9.27000	-360.68985
179.80001	-9.27406	-360.75926
179.90001	-9.27875	-360.88449
180.00001	-9.28406	-361.04029
180.10001	-9.29078	-361.22668
180.20001	-9.29641	-361.45365
180.30001	-9.29984	-361.49138
180.40001	-9.30422	-361.58007
180.50001	-9.30953	-361.70623
180.60001	-9.31641	-361.90611
180.70001	-9.32312	-362.18971
180.80001	-9.32672	-362.24821
180.90001	-9.33078	-362.32528
181.00001	-9.33547	-362.43367
181.10001	-9.34063	-362.57660
181.20001	-9.34766	-362.77121
181.30001	-9.35391	-363.03923
181.40001	-9.35734	-363.07392
181.50001	-9.36172	-363.16812
181.60001	-9.36719	-363.32721
181.70001	-9.37531	-363.57057
181.80001	-9.38063	-363.83283
181.90001	-9.38375	-363.85348
182.00001	-9.38781	-363.93073
182.10001	-9.39281	-364.05349
182.20001	-9.39828	-364.22643
182.30001	-9.40469	-364.41359
182.40001	-9.40938	-364.58519
182.50001	-9.41312	-364.64164
182.60001	-9.41766	-364.73924
182.70001	-9.42250	-364.87216
182.80001	-9.42891	-365.06632
182.90001	-9.43578	-365.32798
183.00001	-9.43953	-365.40142
183.10001	-9.44359	-365.46424
183.20001	-9.44844	-365.58115
183.30001	-9.45375	-365.73166
183.40001	-9.46078	-365.92203
183.50001	-9.46734	-366.20408
183.60001	-9.47062	-366.23487
183.70001	-9.47500	-366.30467
183.80001	-9.48016	-366.43791
183.90001	-9.48609	-366.60901
184.00001	-9.49203	-366.79870
184.10001	-9.49594	-366.87091
184.20001	-9.50016	-366.94342
184.30001	-9.50484	-367.04716
184.40001	-9.51000	-367.18160
184.50001	-9.51688	-367.37654
184.60001	-9.52438	-367.67906
184.70001	-9.52734	-367.68273
184.80001	-9.53156	-367.75246
184.90001	-9.53656	-367.86902
185.00001	-9.54297	-368.03427
185.10001	-9.54906	-368.26098
185.20001	-9.55297	-368.31203
185.30001	-9.55734	-368.39223
185.40001	-9.56234	-368.50005
185.50001	-9.56781	-368.65711
185.60001	-9.57484	-368.83113
185.70001	-9.58063	-369.07586
185.80001	-9.58391	-369.08567
185.90001	-9.58828	-369.15138
186.00001	-9.59313	-369.27336
186.10001	-9.59969	-369.43990
186.20001	-9.60656	-369.71441
186.30001	-9.61016	-369.74853
186.40001	-9.61406	-369.79663
186.50001	-9.61875	-369.90386
186.60001	-9.62391	-370.02110
186.70001	-9.63016	-370.18761
186.80001	-9.63719	-370.45693
186.90001	-9.64094	-370.49556
187.00001	-9.64531	-370.56968
187.10001	-9.65016	-370.67372
187.20001	-9.65594	-370.82747
187.30001	-9.66203	-371.01382
187.40001	-9.66609	-371.07673
187.50001	-9.67000	-371.12609
187.60001	-9.67469	-371.22262
187.70001	-9.68031	-371.35029
187.80001	-9.68734	-371.54913
187.90001	-9.69469	-371.83833
188.00001	-9.69766	-371.81816
188.10001	-9.70188	-371.86965
188.20001	-9.70688	-371.98311
188.30001	-9.71375	-372.15701
188.40001	-9.72078	-372.44117
188.50001	-9.72422	-372.46439
188.60001	-9.72844	-372.51675
188.70001	-9.73328	-372.62210
188.80001	-9.73844	-372.75076
188.90001	-9.74422	-372.90093
189.00001	-9.75094	-373.12496
189.10001	-9.75422	-373.15395
189.20001	-9.75813	-373.20378
189.30001	-9.76297	-373.31238
189.40001	-9.76953	-373.47132
189.50001	-9.77703	-373.76755
189.60001	-9.78062	-373.79530
189.70001	-9.78469	-373.85288
189.80001	-9.78953	-373.96377
189.90001	-9.79484	-374.08131
190.00001	-9.80078	-374.24695
190.10001	-9.80797	-374.48502
190.20001	-9.81156	-374.53368
190.30001	-9.81531	-374.57204
190.40001	-9.82000	-374.66109
190.50001	-9.82609	-374.81424
190.60001	-9.83313	-375.07865
190.70001	-9.83687	-375.11477
190.80001	-9.84109	-375.17980
190.90001	-9.84609	-375.29048
191.00001	-9.85156	-375.43252
191.10001	-9.85781	-375.59083
191.20001	-9.86437	-375.81933
191.30001	-9.86766	-375.84105
191.40001	-9.87203	-375.89988
191.50001	-9.87719	-376.01930
191.60001	-9.88406	-376.20178
191.70001	-9.89016	-376.42348
191.80001	-9.89391	-376.45680
191.90001	-9.89781	-376.49944
192.00001	-9.90219	-376.58346
192.10001	-9.90734	-376.69379
192.20001	-9.91328	-376.84920
192.30001	-9.92063	-377.11453
192.40001	-9.92453	-377.15533
192.50001	-9.92906	-377.22033
192.60001	-9.93438	-377.34428
192.70001	-9.94125	-377.51710
192.80001	-9.94703	-377.72003
192.90001	-9.95047	-377.74158
193.00001	-9.95469	-377.78032
193.10001	-9.95922	-377.87792
193.20001	-9.96422	-377.98953
193.30001	-9.97062	-378.14870
193.40001	-9.97859	-378.45543
193.50001	-9.98188	-378.45972
193.60001	-9.98578	-378.49283
193.70001	-9.99063	-378.58978
193.80001	-9.99672	-378.74320
193.90001	-10.00375	-378.99849
194.00001	-10.00750	-379.03258
194.10001	-10.01141	-379.07797
194.20001	-10.01609	-379.16362
194.30001	-10.02172	-379.29910
194.40001	-10.02781	-379.43992
194.50001	-10.03469	-379.69542
194.60001	-10.03828	-379.72420
194.70001	-10.04250	-379.77880
194.80001	-10.04734	-379.88165
194.90001	-10.05313	-380.02792
195.00001	-10.06094	-380.28705
195.10001	-10.06469	-380.33664
195.20001	-10.06828	-380.33685
195.30001	-10.07281	-380.41496
195.40001	-10.07781	-380.53024
195.50001	-10.08391	-380.68491
195.60001	-10.09141	-380.95707
195.70001	-10.09484	-380.96750
195.80001	-10.09906	-381.00600
195.90001	-10.10391	-381.10265
196.00001	-10.10953	-381.24171
196.10001	-10.11750	-381.51631
196.20001	-10.12156	-381.57719
196.30001	-10.12547	-381.59853
196.40001	-10.13000	-381.68955
196.50001	-10.13516	-381.80673
196.60001	-10.14109	-381.96781
196.70001	-10.14844	-382.21976
196.80001	-10.15172	-382.21547
196.90001	-10.15594	-382.26783
197.00001	-10.16094	-382.37441
197.10001	-10.16719	-382.52655
197.20001	-10.17453	-382.79572
197.30001	-10.17813	-382.81831
197.40001	-10.18203	-382.85047
197.50001	-10.18688	-382.94679
197.60001	-10.19234	-383.07914
197.70001	-10.19844	-383.22008
197.80001	-10.20547	-383.47960
197.90001	-10.20906	-383.50138
198.00001	-10.21344	-383.55261
198.10001	-10.21875	-383.67566
198.20001	-10.22453	-383.82879
198.30001	-10.23078	-384.03890
198.40001	-10.23438	-384.04378
198.50001	-10.23828	-384.09257
198.60001	-10.24313	-384.19047
198.70001	-10.24844	-384.31376
198.80001	-10.25484	-384.48244
198.90001	-10.26172	-384.73243
199.00001	-10.26531	-384.74679
199.10001	-10.26938	-384.79140
199.20001	-10.27422	-384.88919
199.30001	-10.27984	-385.01725
199.40001	-10.28641	-385.22530
199.50001	-10.29094	-385.29822
199.60001	-10.29500	-385.34850
199.70001	-10.29953	-385.41889
[truncated: 9,009 more rows]
