# Supplementary material for: Strengthening of 3D Printed Fused Deposition Manufactured Parts Using the Fill Compositing Technique
Source: PLoS One. 2015 Apr 16;10(4):e0122915. doi: 10.1371/journal.pone.0122915 (PMC4400136; doi:10.1371/journal.pone.0122915)
Supplement: S1 File — This is the raw data and information on all the samples presented in this manuscript. (ZIP) [file pone.0122915.s001.zip › Specimen_RawData_75.csv]

Time	Extension	Load
(sec)	(mm)	(N)
0.00000	-0.00031	-0.01906
0.10000	-0.00062	-0.02177
0.20000	-0.00234	-0.02633
0.30000	-0.00781	-0.02766
0.40000	-0.01641	-0.02689
0.50000	-0.02422	-0.02722
0.60000	-0.03234	-0.02153
0.70000	-0.03672	-0.02660
0.80000	-0.04063	-0.02877
0.90000	-0.04500	-0.02848
1.00000	-0.05016	-0.02839
1.10000	-0.05641	-0.03826
1.20000	-0.06281	-0.03688
1.30000	-0.06672	-0.02620
1.40000	-0.07141	-0.02837
1.50000	-0.07672	-0.03258
1.60000	-0.08391	-0.02224
1.70000	-0.09000	-0.02864
1.80000	-0.09375	-0.02629
1.90000	-0.09781	-0.03313
2.00000	-0.10281	-0.03209
2.10000	-0.10813	-0.03455
2.20000	-0.11328	-0.02596
2.30000	-0.11906	-0.02382
2.40000	-0.12281	-0.02848
2.50000	-0.12703	-0.02860
2.60000	-0.13172	-0.02957
2.70000	-0.13750	-0.02954
2.80000	-0.14547	-0.02767
2.90000	-0.15000	-0.03174
3.00000	-0.15469	-0.02968
3.10000	-0.15984	-0.10189
3.20000	-0.16500	-0.19415
3.30000	-0.17094	-0.34278
3.40000	-0.17719	-0.57166
3.50000	-0.18109	-0.71343
3.60000	-0.18563	-0.85099
3.70000	-0.19141	-1.04327
3.80000	-0.19906	-1.29623
3.90000	-0.20359	-1.50410
4.00000	-0.20703	-1.61195
4.10000	-0.21109	-1.76042
4.20000	-0.21547	-1.91084
4.30000	-0.22063	-2.09770
4.40000	-0.22781	-2.33042
4.50000	-0.23406	-2.59328
4.60000	-0.23750	-2.71567
4.70000	-0.24172	-2.87057
4.80000	-0.24688	-3.04784
4.90000	-0.25313	-3.25697
5.00000	-0.25906	-3.51195
5.10000	-0.26312	-3.66421
5.20000	-0.26750	-3.81590
5.30000	-0.27219	-3.99854
5.40000	-0.27781	-4.19595
5.50000	-0.28484	-4.44067
5.60000	-0.29063	-4.70326
5.70000	-0.29422	-4.83834
5.80000	-0.29859	-5.00144
5.90000	-0.30344	-5.18236
6.00000	-0.30969	-5.40780
6.10000	-0.31578	-5.65981
6.20000	-0.32000	-5.82799
6.30000	-0.32453	-5.99902
6.40000	-0.32938	-6.18025
6.50000	-0.33500	-6.39000
6.60000	-0.34203	-6.64727
6.70000	-0.34687	-6.89012
6.80000	-0.35047	-7.01494
6.90000	-0.35516	-7.18097
7.00000	-0.36016	-7.36940
7.10000	-0.36609	-7.59113
7.20000	-0.37313	-7.87482
7.30000	-0.37734	-8.04123
7.40000	-0.38156	-8.20680
7.50000	-0.38625	-8.38235
7.60000	-0.39141	-8.58883
7.70000	-0.39781	-8.80533
7.80000	-0.40406	-9.09736
7.90000	-0.40766	-9.24817
8.00000	-0.41219	-9.41223
8.10000	-0.41719	-9.61966
8.20000	-0.42344	-9.84215
8.30000	-0.43016	-10.12102
8.40000	-0.43391	-10.27870
8.50000	-0.43797	-10.43902
8.60000	-0.44281	-10.63200
8.70000	-0.44828	-10.83853
8.80000	-0.45500	-11.09882
8.90000	-0.46125	-11.38118
9.00000	-0.46469	-11.52324
9.10000	-0.46906	-11.67826
9.20000	-0.47375	-11.86801
9.30000	-0.48000	-12.09950
9.40000	-0.48641	-12.38053
9.50000	-0.49047	-12.54892
9.60000	-0.49484	-12.72038
9.70000	-0.49969	-12.91679
9.80000	-0.50500	-13.12981
9.90000	-0.51156	-13.37464
10.00000	-0.51719	-13.63495
10.10000	-0.52094	-13.78278
10.20000	-0.52531	-13.95833
10.30000	-0.53062	-14.15232
10.40000	-0.53719	-14.40701
10.50000	-0.54328	-14.67474
10.60000	-0.54719	-14.83953
10.70000	-0.55156	-15.00678
10.80000	-0.55641	-15.19835
10.90000	-0.56172	-15.41656
11.00000	-0.56844	-15.66351
11.10000	-0.57438	-15.95163
11.20000	-0.57781	-16.08314
11.30000	-0.58219	-16.25640
11.40000	-0.58719	-16.44900
11.50000	-0.59359	-16.68814
11.60000	-0.60000	-16.97784
11.70000	-0.60438	-17.15507
11.80000	-0.60859	-17.33723
11.90000	-0.61344	-17.52940
12.00000	-0.61859	-17.74604
12.10000	-0.62469	-17.98067
12.20000	-0.63125	-18.28244
12.30000	-0.63500	-18.43038
12.40000	-0.63984	-18.62500
12.50000	-0.64531	-18.84667
12.60000	-0.65203	-19.13157
12.70000	-0.65766	-19.40049
12.80000	-0.66125	-19.54984
12.90000	-0.66531	-19.72368
13.00000	-0.67031	-19.93068
13.10000	-0.67609	-20.17549
13.20000	-0.68219	-20.44027
13.30000	-0.68797	-20.71401
13.40000	-0.69156	-20.86631
13.50000	-0.69578	-21.03676
13.60000	-0.70047	-21.25273
13.70000	-0.70656	-21.49348
13.80000	-0.71281	-21.77872
13.90000	-0.71750	-21.98572
14.00000	-0.72141	-22.15416
14.10000	-0.72594	-22.34936
14.20000	-0.73094	-22.55602
14.30000	-0.73719	-22.80472
14.40000	-0.74453	-23.12896
14.50000	-0.74859	-23.32237
14.60000	-0.75313	-23.50475
14.70000	-0.75828	-23.72322
14.80000	-0.76359	-23.94637
14.90000	-0.76938	-24.19575
15.00000	-0.77391	-24.39832
15.10000	-0.77813	-24.57643
15.20000	-0.78266	-24.77547
15.30000	-0.78781	-24.98213
15.40000	-0.79344	-25.21196
15.50000	-0.80047	-25.50758
15.60000	-0.80453	-25.69688
15.70000	-0.80891	-25.87908
15.80000	-0.81391	-26.07323
15.90000	-0.81969	-26.31056
16.00000	-0.82609	-26.58493
16.10000	-0.83063	-26.77733
16.20000	-0.83500	-26.95064
16.30000	-0.83969	-27.13958
16.40000	-0.84500	-27.35403
16.50000	-0.85109	-27.59729
16.60000	-0.85844	-27.93312
16.70000	-0.86172	-28.07451
16.80000	-0.86578	-28.23077
16.90000	-0.87078	-28.43945
17.00000	-0.87656	-28.66255
17.10000	-0.88344	-28.96690
17.20000	-0.88766	-29.14207
17.30000	-0.89188	-29.31522
17.40000	-0.89641	-29.49781
17.50000	-0.90141	-29.69654
17.60000	-0.90766	-29.95279
17.70000	-0.91469	-30.27470
17.80000	-0.91859	-30.43112
17.90000	-0.92297	-30.60878
18.00000	-0.92750	-30.80010
18.10000	-0.93328	-31.04015
18.20000	-0.94000	-31.33301
18.30000	-0.94391	-31.49389
18.40000	-0.94781	-31.64268
18.50000	-0.95234	-31.82846
18.60000	-0.95750	-32.03739
18.70000	-0.96297	-32.24923
18.80000	-0.96984	-32.52416
18.90000	-0.97422	-32.70903
19.00000	-0.97844	-32.86803
19.10000	-0.98359	-33.06192
19.20000	-0.98953	-33.29282
19.30000	-0.99844	-33.64143
19.40000	-1.00297	-33.86753
19.50000	-1.00641	-33.99508
19.60000	-1.01125	-34.20015
19.70000	-1.01688	-34.43707
19.80000	-1.02391	-34.69713
19.90000	-1.02953	-35.01370
20.00000	-1.03250	-35.11225
20.10000	-1.03672	-35.28223
20.20000	-1.04172	-35.49751
20.30000	-1.04734	-35.73138
20.40000	-1.05406	-36.03061
20.50000	-1.05797	-36.21438
20.60000	-1.06219	-36.37601
20.70000	-1.06703	-36.58651
20.80000	-1.07234	-36.81069
20.90000	-1.07859	-37.06693
21.00000	-1.08625	-37.43314
21.10000	-1.08922	-37.56350
21.20000	-1.09313	-37.72359
21.30000	-1.09813	-37.93492
21.40000	-1.10453	-38.19785
21.50000	-1.11125	-38.52339
21.60000	-1.11516	-38.69385
21.70000	-1.11922	-38.86088
21.80000	-1.12391	-39.06656
21.90000	-1.12906	-39.28993
22.00000	-1.13453	-39.52097
22.10000	-1.14109	-39.82835
22.20000	-1.14516	-40.00222
22.30000	-1.14937	-40.17193
22.40000	-1.15453	-40.39478
22.50000	-1.16094	-40.65643
22.60000	-1.16828	-41.00433
22.70000	-1.17219	-41.18071
22.80000	-1.17594	-41.34277
22.90000	-1.18031	-41.52931
23.00000	-1.18547	-41.74179
23.10000	-1.19141	-41.99647
23.20000	-1.19828	-42.32984
23.30000	-1.20219	-42.49379
23.40000	-1.20656	-42.66810
23.50000	-1.21156	-42.87854
23.60000	-1.21719	-43.13429
23.70000	-1.22375	-43.42492
23.80000	-1.22844	-43.63745
23.90000	-1.23266	-43.81416
24.00000	-1.23750	-44.01896
24.10000	-1.24266	-44.24141
24.20000	-1.24859	-44.48585
24.30000	-1.25516	-44.78582
24.40000	-1.25875	-44.92268
24.50000	-1.26312	-45.11086
24.60000	-1.26828	-45.33324
24.70000	-1.27469	-45.58349
24.80000	-1.28094	-45.88043
24.90000	-1.28516	-46.06607
25.00000	-1.28938	-46.25195
25.10000	-1.29391	-46.43703
25.20000	-1.29937	-46.67493
25.30000	-1.30516	-46.93559
25.40000	-1.31219	-47.24621
25.50000	-1.31609	-47.42070
25.60000	-1.32031	-47.59452
25.70000	-1.32516	-47.80930
25.80000	-1.33109	-48.05800
25.90000	-1.33766	-48.35939
26.00000	-1.34172	-48.55182
26.10000	-1.34594	-48.72267
26.20000	-1.35063	-48.92536
26.30000	-1.35609	-49.16508
26.40000	-1.36172	-49.42016
26.50000	-1.36875	-49.72098
26.60000	-1.37297	-49.93374
26.70000	-1.37703	-50.08782
26.80000	-1.38172	-50.29928
26.90000	-1.38719	-50.52866
27.00000	-1.39437	-50.86311
27.10000	-1.39891	-51.07363
27.20000	-1.40313	-51.25452
27.30000	-1.40781	-51.44280
27.40000	-1.41313	-51.69189
27.50000	-1.41891	-51.94220
27.60000	-1.42531	-52.25235
27.70000	-1.42906	-52.40854
27.80000	-1.43312	-52.58792
27.90000	-1.43828	-52.80916
28.00000	-1.44422	-53.05999
28.10000	-1.45094	-53.37496
28.20000	-1.45547	-53.57439
28.30000	-1.45984	-53.77027
28.40000	-1.46438	-53.95966
28.50000	-1.46937	-54.19076
28.60000	-1.47500	-54.43577
28.70000	-1.48250	-54.78961
28.80000	-1.48625	-54.96955
28.90000	-1.49078	-55.15334
29.00000	-1.49609	-55.38773
29.10000	-1.50234	-55.67887
29.20000	-1.50797	-55.94875
29.30000	-1.51203	-56.13254
29.40000	-1.51641	-56.32618
29.50000	-1.52125	-56.53910
29.60000	-1.52641	-56.77921
29.70000	-1.53219	-57.03042
29.80000	-1.53859	-57.34926
29.90000	-1.54234	-57.51665
30.00000	-1.54672	-57.69916
30.10000	-1.55156	-57.91619
30.20000	-1.55703	-58.15886
30.30000	-1.56359	-58.46558
30.40000	-1.56828	-58.68949
30.50000	-1.57250	-58.86596
30.60000	-1.57703	-59.06549
30.70000	-1.58250	-59.30262
30.80000	-1.58844	-59.56500
30.90000	-1.59547	-59.89022
31.00000	-1.59938	-60.06613
31.10000	-1.60375	-60.23740
31.20000	-1.60859	-60.45991
31.30000	-1.61391	-60.69389
31.40000	-1.62094	-60.99191
31.50000	-1.62563	-61.22460
31.60000	-1.62953	-61.39059
31.70000	-1.63391	-61.57564
31.80000	-1.63875	-61.78788
31.90000	-1.64422	-62.02031
32.00000	-1.65156	-62.33193
32.10000	-1.65609	-62.56673
32.20000	-1.66031	-62.73542
32.30000	-1.66531	-62.94105
32.40000	-1.67125	-63.19960
32.50000	-1.67828	-63.51525
32.60000	-1.68234	-63.72522
32.70000	-1.68656	-63.88605
32.80000	-1.69141	-64.10418
32.90000	-1.69641	-64.31948
33.00000	-1.70234	-64.57175
33.10000	-1.70969	-64.90376
33.20000	-1.71344	-65.09826
33.30000	-1.71703	-65.23396
33.40000	-1.72156	-65.42268
33.50000	-1.72719	-65.66940
33.60000	-1.73453	-65.98809
33.70000	-1.73938	-66.22688
33.80000	-1.74359	-66.41290
33.90000	-1.74813	-66.60823
34.00000	-1.75328	-66.82085
34.10000	-1.75875	-67.07062
34.20000	-1.76578	-67.37991
34.30000	-1.77000	-67.58475
34.40000	-1.77406	-67.75153
34.50000	-1.77859	-67.95718
34.60000	-1.78422	-68.18253
34.70000	-1.79094	-68.48649
34.80000	-1.79516	-68.67675
34.90000	-1.79891	-68.82681
35.00000	-1.80344	-69.01159
35.10000	-1.80828	-69.22510
35.20000	-1.81359	-69.44301
35.30000	-1.82063	-69.71618
35.40000	-1.82609	-69.98272
35.50000	-1.83062	-70.15733
35.60000	-1.83594	-70.37275
35.70000	-1.84281	-70.65881
35.80000	-1.85172	-71.10706
35.90000	-1.85422	-71.22169
36.00000	-1.85766	-71.33975
36.10000	-1.86234	-71.54895
36.20000	-1.86734	-71.78770
36.30000	-1.87297	-72.03380
36.40000	-1.88016	-72.36394
36.50000	-1.88359	-72.53668
36.60000	-1.88766	-72.69540
36.70000	-1.89266	-72.90509
36.80000	-1.89875	-73.18171
36.90000	-1.90531	-73.50761
37.00000	-1.90937	-73.68346
37.10000	-1.91344	-73.86065
37.20000	-1.91812	-74.05348
37.30000	-1.92328	-74.28670
37.40000	-1.92922	-74.54860
37.50000	-1.93734	-74.91823
37.60000	-1.94078	-75.11469
37.70000	-1.94453	-75.25789
37.80000	-1.94922	-75.46952
37.90000	-1.95500	-75.72946
38.00000	-1.96203	-76.06068
38.10000	-1.96641	-76.27287
38.20000	-1.97031	-76.44005
38.30000	-1.97453	-76.63010
38.40000	-1.97953	-76.85297
38.50000	-1.98547	-77.11070
38.60000	-1.99313	-77.44515
38.70000	-1.99797	-77.73603
38.80000	-2.00188	-77.87912
38.90000	-2.00672	-78.09507
39.00000	-2.01203	-78.32912
39.10000	-2.01828	-78.62479
39.20000	-2.02250	-78.82367
39.30000	-2.02656	-79.00976
39.40000	-2.03094	-79.19916
39.50000	-2.03609	-79.42960
39.60000	-2.04219	-79.69676
39.70000	-2.05016	-80.04896
39.80000	-2.05406	-80.26265
39.90000	-2.05781	-80.41260
40.00000	-2.06250	-80.61616
40.10000	-2.06828	-80.87058
40.20000	-2.07500	-81.18849
40.30000	-2.07953	-81.40177
40.40000	-2.08406	-81.58143
40.50000	-2.08844	-81.77197
40.60000	-2.09344	-81.98059
40.70000	-2.09891	-82.22561
40.80000	-2.10625	-82.52855
40.90000	-2.11031	-82.72715
41.00000	-2.11438	-82.89860
41.10000	-2.11922	-83.11109
41.20000	-2.12516	-83.35949
41.30000	-2.13188	-83.67318
41.40000	-2.13656	-83.89680
41.50000	-2.14078	-84.06267
41.60000	-2.14531	-84.27062
41.70000	-2.15031	-84.49152
41.80000	-2.15594	-84.74832
41.90000	-2.16281	-85.05303
42.00000	-2.16703	-85.25118
42.10000	-2.17078	-85.40163
42.20000	-2.17531	-85.59740
42.30000	-2.18078	-85.83331
42.40000	-2.18859	-86.16377
42.50000	-2.19375	-86.43391
42.60000	-2.19766	-86.59312
42.70000	-2.20203	-86.79055
42.80000	-2.20703	-87.00071
42.90000	-2.21219	-87.23095
43.00000	-2.21937	-87.53715
43.10000	-2.22391	-87.77358
43.20000	-2.22781	-87.92543
43.30000	-2.23281	-88.13276
43.40000	-2.23813	-88.37772
43.50000	-2.24500	-88.66525
43.60000	-2.25047	-88.94487
43.70000	-2.25438	-89.10383
43.80000	-2.25906	-89.30638
43.90000	-2.26453	-89.54564
44.00000	-2.27016	-89.80549
44.10000	-2.27719	-90.12521
44.20000	-2.28094	-90.30149
44.30000	-2.28484	-90.46780
44.40000	-2.28984	-90.67781
44.50000	-2.29563	-90.93718
44.60000	-2.30328	-91.28067
44.70000	-2.30766	-91.51959
44.80000	-2.31125	-91.66464
44.90000	-2.31563	-91.85515
45.00000	-2.32078	-92.09128
45.10000	-2.32672	-92.36266
45.20000	-2.33453	-92.72397
45.30000	-2.33797	-92.91474
45.40000	-2.34188	-93.06783
45.50000	-2.34656	-93.27492
45.60000	-2.35219	-93.52598
45.70000	-2.35906	-93.86129
45.80000	-2.36406	-94.12319
45.90000	-2.36797	-94.29254
46.00000	-2.37250	-94.47834
46.10000	-2.37766	-94.71761
46.20000	-2.38297	-94.97329
46.30000	-2.38969	-95.28138
46.40000	-2.39391	-95.49206
46.50000	-2.39813	-95.69122
46.60000	-2.40297	-95.93787
46.70000	-2.40859	-96.19965
46.80000	-2.41500	-96.49444
46.90000	-2.41984	-96.73906
47.00000	-2.42375	-96.90578
47.10000	-2.42813	-97.10175
47.20000	-2.43313	-97.32116
47.30000	-2.43859	-97.56948
47.40000	-2.44578	-97.87656
47.50000	-2.45078	-98.14931
47.60000	-2.45500	-98.31445
47.70000	-2.45984	-98.52140
47.80000	-2.46516	-98.75670
47.90000	-2.47203	-99.05820
48.00000	-2.47703	-99.31252
48.10000	-2.48094	-99.47592
48.20000	-2.48516	-99.65200
48.30000	-2.49000	-99.86494
48.40000	-2.49578	-100.11014
48.50000	-2.50344	-100.43835
48.60000	-2.50781	-100.67598
48.70000	-2.51156	-100.81714
48.80000	-2.51625	-101.01471
48.90000	-2.52203	-101.26049
49.00000	-2.52938	-101.58307
49.10000	-2.53406	-101.83721
49.20000	-2.53781	-101.98671
49.30000	-2.54219	-102.16247
49.40000	-2.54719	-102.38371
49.50000	-2.55328	-102.64871
49.60000	-2.56125	-103.00059
49.70000	-2.56531	-103.22946
49.80000	-2.56875	-103.36031
49.90000	-2.57328	-103.54636
50.00000	-2.57875	-103.79491
50.10000	-2.58578	-104.10320
50.20000	-2.59031	-104.33815
50.30000	-2.59438	-104.51110
50.40000	-2.59891	-104.70563
50.50000	-2.60422	-104.94246
50.60000	-2.60969	-105.18806
50.70000	-2.61594	-105.45572
50.80000	-2.62125	-105.73118
50.90000	-2.62516	-105.89168
51.00000	-2.62953	-106.06363
51.10000	-2.63453	-106.28133
51.20000	-2.64078	-106.53802
51.30000	-2.64656	-106.81955
51.40000	-2.65063	-107.00167
51.50000	-2.65484	-107.16963
51.60000	-2.65953	-107.36569
51.70000	-2.66516	-107.59418
51.80000	-2.67156	-107.84466
51.90000	-2.67812	-108.18291
52.00000	-2.68219	-108.34571
52.10000	-2.68719	-108.54454
52.20000	-2.69328	-108.80375
52.30000	-2.70156	-109.18324
52.40000	-2.70547	-109.37555
52.50000	-2.70891	-109.50953
52.60000	-2.71312	-109.68465
52.70000	-2.71797	-109.90059
52.80000	-2.72313	-110.13396
52.90000	-2.73062	-110.43122
53.00000	-2.73500	-110.68466
53.10000	-2.73891	-110.84116
53.20000	-2.74359	-111.03407
53.30000	-2.74906	-111.27211
53.40000	-2.75578	-111.55425
53.50000	-2.76078	-111.81969
53.60000	-2.76500	-111.99220
53.70000	-2.76953	-112.18841
53.80000	-2.77453	-112.41952
53.90000	-2.78016	-112.65708
54.00000	-2.78750	-112.98345
54.10000	-2.79141	-113.19312
54.20000	-2.79531	-113.33990
54.30000	-2.79969	-113.53087
54.40000	-2.80531	-113.77160
54.50000	-2.81344	-114.10866
54.60000	-2.81813	-114.38363
54.70000	-2.82172	-114.52462
54.80000	-2.82609	-114.71720
54.90000	-2.83109	-114.92822
55.00000	-2.83656	-115.17936
55.10000	-2.84328	-115.46180
55.20000	-2.84813	-115.70872
55.30000	-2.85203	-115.86870
55.40000	-2.85672	-116.07129
55.50000	-2.86219	-116.31532
55.60000	-2.86906	-116.60574
55.70000	-2.87500	-116.92835
55.80000	-2.87859	-117.06911
55.90000	-2.88266	-117.23217
56.00000	-2.88750	-117.44356
56.10000	-2.89312	-117.69427
56.20000	-2.90063	-118.00396
56.30000	-2.90563	-118.27632
56.40000	-2.90922	-118.42827
56.50000	-2.91406	-118.62893
56.60000	-2.91922	-118.85104
56.70000	-2.92594	-119.12838
56.80000	-2.93141	-119.42844
56.90000	-2.93531	-119.59273
57.00000	-2.93984	-119.78674
57.10000	-2.94469	-120.00498
57.20000	-2.95000	-120.23892
57.30000	-2.95703	-120.52039
57.40000	-2.96250	-120.82807
57.50000	-2.96594	-120.96136
57.60000	-2.97031	-121.14894
57.70000	-2.97578	-121.37971
57.80000	-2.98344	-121.70014
57.90000	-2.98844	-121.99055
58.00000	-2.99219	-122.14375
58.10000	-2.99656	-122.32786
58.20000	-3.00141	-122.53659
58.30000	-3.00641	-122.76131
58.40000	-3.01344	-123.04249
58.50000	-3.01844	-123.33091
58.60000	-3.02250	-123.48785
58.70000	-3.02719	-123.69532
58.80000	-3.03266	-123.92366
58.90000	-3.04016	-124.24631
59.00000	-3.04469	-124.48215
59.10000	-3.04844	-124.63274
59.20000	-3.05281	-124.81420
59.30000	-3.05766	-125.02061
59.40000	-3.06313	-125.25509
59.50000	-3.07063	-125.57556
59.60000	-3.07563	-125.85983
59.70000	-3.07953	-126.00802
59.80000	-3.08422	-126.20875
59.90000	-3.08922	-126.42674
60.00000	-3.09594	-126.70150
60.10000	-3.10141	-126.98635
60.20000	-3.10563	-127.16649
60.30000	-3.11016	-127.35763
60.40000	-3.11563	-127.60115
60.50000	-3.12187	-127.88774
60.60000	-3.12937	-128.23144
60.70000	-3.13250	-128.42031
60.80000	-3.13594	-128.55859
60.90000	-3.14094	-128.78236
61.00000	-3.14641	-129.02962
61.10000	-3.15328	-129.32859
61.20000	-3.15828	-129.60604
61.30000	-3.16234	-129.78587
61.40000	-3.16703	-129.98645
61.50000	-3.17234	-130.22380
61.60000	-3.17828	-130.49696
61.70000	-3.18531	-130.83421
61.80000	-3.18969	-131.08458
61.90000	-3.19328	-131.22924
62.00000	-3.19766	-131.43221
62.10000	-3.20297	-131.66420
62.20000	-3.20938	-131.95881
62.30000	-3.21484	-132.24940
62.40000	-3.21891	-132.44402
62.50000	-3.22344	-132.63100
62.60000	-3.22828	-132.84267
62.70000	-3.23375	-133.09628
62.80000	-3.23922	-133.35219
62.90000	-3.24531	-133.65008
63.00000	-3.24938	-133.84698
63.10000	-3.25375	-134.03608
63.20000	-3.25875	-134.24589
63.30000	-3.26500	-134.52697
63.40000	-3.27125	-134.83840
63.50000	-3.27547	-135.03207
63.60000	-3.27969	-135.21303
63.70000	-3.28437	-135.41199
63.80000	-3.28984	-135.65347
63.90000	-3.29641	-135.91829
64.00000	-3.30250	-136.25868
64.10000	-3.30641	-136.42244
64.20000	-3.31078	-136.60236
64.30000	-3.31594	-136.82258
64.40000	-3.32281	-137.09489
64.50000	-3.32828	-137.38850
64.60000	-3.33234	-137.56825
64.70000	-3.33672	-137.74186
64.80000	-3.34125	-137.94272
64.90000	-3.34625	-138.15881
65.00000	-3.35312	-138.42051
65.10000	-3.35891	-138.73605
65.20000	-3.36297	-138.90401
65.30000	-3.36766	-139.09335
65.40000	-3.37313	-139.32541
65.50000	-3.37984	-139.59284
65.60000	-3.38484	-139.86340
65.70000	-3.38875	-140.03620
65.80000	-3.39313	-140.19753
65.90000	-3.39813	-140.41513
66.00000	-3.40359	-140.65529
66.10000	-3.41188	-140.96986
66.20000	-3.41688	-141.28321
66.30000	-3.42016	-141.40384
66.40000	-3.42438	-141.57781
66.50000	-3.42938	-141.78863
66.60000	-3.43547	-142.04150
66.70000	-3.44141	-142.33005
66.80000	-3.44547	-142.50641
66.90000	-3.44984	-142.68854
67.00000	-3.45484	-142.89200
67.10000	-3.46062	-143.13310
67.20000	-3.46719	-143.39851
67.30000	-3.47219	-143.66201
67.40000	-3.47594	-143.81517
67.50000	-3.48031	-143.98815
67.60000	-3.48547	-144.20168
67.70000	-3.49156	-144.45625
67.80000	-3.49906	-144.80759
67.90000	-3.50281	-144.97086
68.00000	-3.50672	-145.13421
68.10000	-3.51125	-145.30687
68.20000	-3.51656	-145.51757
68.30000	-3.52422	-145.80257
68.40000	-3.53141	-146.21203
68.50000	-3.53500	-146.35441
68.60000	-3.53969	-146.53836
68.70000	-3.54547	-146.79812
68.80000	-3.55234	-147.08260
68.90000	-3.55609	-147.30117
69.00000	-3.55937	-147.42814
69.10000	-3.56359	-147.60470
69.20000	-3.56828	-147.80676
69.30000	-3.57375	-148.03867
69.40000	-3.58062	-148.32009
69.50000	-3.58672	-148.63960
69.60000	-3.59016	-148.78134
69.70000	-3.59437	-148.96326
69.80000	-3.59969	-149.17623
69.90000	-3.60750	-149.48066
70.00000	-3.61313	-149.81852
70.10000	-3.61656	-149.95700
70.20000	-3.62078	-150.13021
70.30000	-3.62563	-150.33497
70.40000	-3.63063	-150.55880
70.50000	-3.63703	-150.81640
70.60000	-3.64297	-151.12878
70.70000	-3.64688	-151.29432
70.80000	-3.65172	-151.48781
70.90000	-3.65719	-151.72157
71.00000	-3.66453	-152.02890
71.10000	-3.66922	-152.29052
71.20000	-3.67266	-152.43098
71.30000	-3.67688	-152.60357
71.40000	-3.68172	-152.80929
71.50000	-3.68734	-153.04856
71.60000	-3.69469	-153.34779
71.70000	-3.70031	-153.65808
71.80000	-3.70375	-153.80147
71.90000	-3.70813	-153.97999
72.00000	-3.71313	-154.19517
72.10000	-3.71969	-154.45186
72.20000	-3.72563	-154.76452
72.30000	-3.72984	-154.95148
72.40000	-3.73391	-155.11599
72.50000	-3.73891	-155.33222
72.60000	-3.74469	-155.58611
72.70000	-3.75234	-155.88267
72.80000	-3.75719	-156.18268
72.90000	-3.76062	-156.30984
73.00000	-3.76516	-156.50471
73.10000	-3.77047	-156.73482
73.20000	-3.77734	-157.01571
73.30000	-3.78281	-157.31126
73.40000	-3.78672	-157.49021
73.50000	-3.79094	-157.66138
73.60000	-3.79562	-157.86539
73.70000	-3.80062	-158.08123
73.80000	-3.80672	-158.34033
73.90000	-3.81375	-158.68522
74.00000	-3.81766	-158.86475
74.10000	-3.82203	-159.05300
74.20000	-3.82734	-159.27468
74.30000	-3.83391	-159.55523
74.40000	-3.83937	-159.84651
74.50000	-3.84328	-160.02138
74.60000	-3.84766	-160.20833
74.70000	-3.85250	-160.41036
74.80000	-3.85797	-160.65277
74.90000	-3.86422	-160.91798
75.00000	-3.87031	-161.23140
75.10000	-3.87375	-161.39418
75.20000	-3.87828	-161.57344
75.30000	-3.88313	-161.78100
75.40000	-3.88906	-162.02661
75.50000	-3.89547	-162.34155
75.60000	-3.89953	-162.52825
75.70000	-3.90359	-162.70064
75.80000	-3.90875	-162.91253
75.90000	-3.91422	-163.14714
76.00000	-3.92094	-163.41673
76.10000	-3.92719	-163.73812
76.20000	-3.93078	-163.89211
76.30000	-3.93516	-164.07251
76.40000	-3.94063	-164.29301
76.50000	-3.94766	-164.58465
76.60000	-3.95313	-164.87311
76.70000	-3.95719	-165.04852
76.80000	-3.96172	-165.24072
76.90000	-3.96656	-165.45290
77.00000	-3.97172	-165.68466
77.10000	-3.97813	-165.93820
77.20000	-3.98359	-166.22742
77.30000	-3.98734	-166.38969
77.40000	-3.99203	-166.58463
77.50000	-3.99797	-166.83652
77.60000	-4.00594	-167.18833
77.70000	-4.01063	-167.47370
77.80000	-4.01391	-167.61780
77.90000	-4.01813	-167.79177
78.00000	-4.02266	-167.99849
78.10000	-4.02781	-168.22909
78.20000	-4.03391	-168.47077
78.30000	-4.03969	-168.77972
78.40000	-4.04391	-168.96950
78.50000	-4.04875	-169.17503
78.60000	-4.05406	-169.40124
78.70000	-4.06141	-169.69281
78.80000	-4.06688	-170.01228
78.90000	-4.07031	-170.16815
79.00000	-4.07438	-170.33088
79.10000	-4.07906	-170.53916
79.20000	-4.08422	-170.77102
79.30000	-4.08984	-171.00485
79.40000	-4.09594	-171.29911
79.50000	-4.10047	-171.50988
79.60000	-4.10516	-171.70614
79.70000	-4.11063	-171.93940
79.80000	-4.11719	-172.20770
79.90000	-4.12359	-172.53064
80.00000	-4.12719	-172.69666
80.10000	-4.13109	-172.86153
80.20000	-4.13578	-173.05395
80.30000	-4.14109	-173.27702
80.40000	-4.14766	-173.54743
80.50000	-4.15391	-173.86992
80.60000	-4.15766	-174.04193
80.70000	-4.16203	-174.22023
80.80000	-4.16703	-174.42723
80.90000	-4.17297	-174.66401
81.00000	-4.17922	-174.95534
81.10000	-4.18328	-175.14758
81.20000	-4.18781	-175.32903
81.30000	-4.19266	-175.53408
81.40000	-4.19781	-175.75052
81.50000	-4.20375	-175.99434
81.60000	-4.21094	-176.32215
81.70000	-4.21469	-176.48856
81.80000	-4.21875	-176.65271
81.90000	-4.22344	-176.84577
82.00000	-4.23016	-177.10060
82.10000	-4.23719	-177.45183
82.20000	-4.24094	-177.62159
82.30000	-4.24500	-177.77947
82.40000	-4.24984	-177.98617
82.50000	-4.25547	-178.22555
82.60000	-4.26172	-178.47089
82.70000	-4.26719	-178.74949
82.80000	-4.27078	-178.88921
82.90000	-4.27531	-179.08268
83.00000	-4.28047	-179.29208
83.10000	-4.28719	-179.56999
83.20000	-4.29328	-179.86780
83.30000	-4.29734	-180.04437
83.40000	-4.30109	-180.19661
83.50000	-4.30563	-180.37347
83.60000	-4.31094	-180.59717
83.70000	-4.31672	-180.84000
83.80000	-4.32328	-181.12794
83.90000	-4.32734	-181.29829
84.00000	-4.33188	-181.47808
84.10000	-4.33687	-181.68290
84.20000	-4.34313	-181.91583
84.30000	-4.35031	-182.25516
84.40000	-4.35437	-182.44320
84.50000	-4.35859	-182.60717
84.60000	-4.36344	-182.80691
84.70000	-4.36859	-183.01468
84.80000	-4.37500	-183.26473
84.90000	-4.38219	-183.61604
85.00000	-4.38547	-183.75568
85.10000	-4.38984	-183.92956
85.20000	-4.39516	-184.15640
85.30000	-4.40250	-184.46171
85.40000	-4.40797	-184.75761
85.50000	-4.41141	-184.90428
85.60000	-4.41531	-185.06949
85.70000	-4.42016	-185.25937
85.80000	-4.42547	-185.48165
85.90000	-4.43125	-185.73971
86.00000	-4.43781	-186.04705
86.10000	-4.44156	-186.22392
86.20000	-4.44563	-186.39095
86.30000	-4.45047	-186.58951
86.40000	-4.45625	-186.83244
86.50000	-4.46313	-187.14309
86.60000	-4.46750	-187.34828
86.70000	-4.47172	-187.51760
86.80000	-4.47641	-187.70328
86.90000	-4.48188	-187.93674
87.00000	-4.48812	-188.21332
87.10000	-4.49562	-188.57034
87.20000	-4.49906	-188.72835
87.30000	-4.50297	-188.88286
87.40000	-4.50766	-189.08614
87.50000	-4.51359	-189.31836
87.60000	-4.51984	-189.61330
87.70000	-4.52406	-189.80207
87.80000	-4.52828	-189.97993
87.90000	-4.53313	-190.18640
88.00000	-4.53844	-190.41447
88.10000	-4.54453	-190.67007
88.20000	-4.55203	-191.01486
88.30000	-4.55547	-191.17230
88.40000	-4.55938	-191.32398
88.50000	-4.56438	-191.53355
88.60000	-4.57031	-191.78165
88.70000	-4.57687	-192.09613
88.80000	-4.58094	-192.28342
88.90000	-4.58531	-192.46119
89.00000	-4.58984	-192.64972
89.10000	-4.59516	-192.86217
89.20000	-4.60094	-193.10099
89.30000	-4.60750	-193.41762
89.40000	-4.61156	-193.60107
89.50000	-4.61625	-193.78413
89.60000	-4.62141	-194.01239
89.70000	-4.62781	-194.26920
89.80000	-4.63438	-194.57278
89.90000	-4.63781	-194.73559
90.00000	-4.64188	-194.90141
90.10000	-4.64641	-195.09016
90.20000	-4.65156	-195.30545
90.30000	-4.65781	-195.56999
90.40000	-4.66500	-195.90855
90.50000	-4.66875	-196.07371
90.60000	-4.67297	-196.24181
90.70000	-4.67797	-196.45001
90.80000	-4.68391	-196.68961
90.90000	-4.69094	-197.01895
91.00000	-4.69469	-197.18848
91.10000	-4.69891	-197.35263
91.20000	-4.70359	-197.55524
91.30000	-4.70906	-197.77882
91.40000	-4.71578	-198.04300
91.50000	-4.72188	-198.36050
91.60000	-4.72531	-198.50393
91.70000	-4.72938	-198.66613
91.80000	-4.73422	-198.86410
91.90000	-4.74016	-199.11298
92.00000	-4.74734	-199.42303
92.10000	-4.75172	-199.64968
92.20000	-4.75578	-199.80204
92.30000	-4.76031	-199.98567
92.40000	-4.76547	-200.19975
92.50000	-4.77078	-200.43236
92.60000	-4.77828	-200.74423
92.70000	-4.78250	-200.95941
92.80000	-4.78703	-201.14112
92.90000	-4.79250	-201.37154
93.00000	-4.79938	-201.64920
93.10000	-4.80516	-201.95101
93.20000	-4.80844	-202.08803
93.30000	-4.81250	-202.26902
93.40000	-4.81750	-202.47658
93.50000	-4.82281	-202.70972
93.60000	-4.82891	-202.97284
93.70000	-4.83563	-203.30973
93.80000	-4.83906	-203.45724
93.90000	-4.84328	-203.62604
94.00000	-4.84812	-203.82674
94.10000	-4.85375	-204.06409
94.20000	-4.86047	-204.37804
94.30000	-4.86500	-204.59265
94.40000	-4.86937	-204.78258
94.50000	-4.87422	-204.98376
94.60000	-4.87969	-205.21793
94.70000	-4.88594	-205.47573
94.80000	-4.89203	-205.78420
94.90000	-4.89547	-205.94499
95.00000	-4.89953	-206.10803
95.10000	-4.90406	-206.30032
95.20000	-4.90984	-206.53664
95.30000	-4.91719	-206.87638
95.40000	-4.92187	-207.10355
95.50000	-4.92578	-207.26569
95.60000	-4.93031	-207.45143
95.70000	-4.93578	-207.68186
95.80000	-4.94219	-207.95822
95.90000	-4.94891	-208.29096
96.00000	-4.95266	-208.45953
96.10000	-4.95703	-208.64353
96.20000	-4.96219	-208.85605
96.30000	-4.96781	-209.08968
96.40000	-4.97375	-209.36243
96.50000	-4.97797	-209.54585
96.60000	-4.98219	-209.72417
96.70000	-4.98672	-209.91959
96.80000	-4.99172	-210.13950
96.90000	-4.99781	-210.39070
97.00000	-5.00500	-210.71286
97.10000	-5.00875	-210.88701
97.20000	-5.01297	-211.05509
97.30000	-5.01781	-211.25124
97.40000	-5.02359	-211.48834
97.50000	-5.03063	-211.79631
97.60000	-5.03516	-212.00505
97.70000	-5.03922	-212.17513
97.80000	-5.04391	-212.36354
97.90000	-5.04937	-212.59457
98.00000	-5.05500	-212.82944
98.10000	-5.06188	-213.11899
98.20000	-5.06578	-213.31601
98.30000	-5.06984	-213.47463
98.40000	-5.07469	-213.67656
98.50000	-5.08062	-213.91249
98.60000	-5.08781	-214.22616
98.70000	-5.09188	-214.41796
98.80000	-5.09578	-214.56605
98.90000	-5.10016	-214.74171
99.00000	-5.10547	-214.96126
99.10000	-5.11109	-215.20206
99.20000	-5.11891	-215.49405
99.30000	-5.12328	-215.73937
99.40000	-5.12703	-215.88238
99.50000	-5.13156	-216.06265
99.60000	-5.13703	-216.27961
99.70000	-5.14406	-216.58249
99.80000	-5.14859	-216.79421
99.90000	-5.15266	-216.95317
100.00000	-5.15719	-217.13302
100.10000	-5.16234	-217.33463
100.20000	-5.16828	-217.57570
100.30000	-5.17562	-217.88114
100.40000	-5.17922	-218.05164
100.50000	-5.18328	-218.19893
100.60000	-5.18828	-218.40109
100.70000	-5.19391	-218.62678
100.80000	-5.20094	-218.91373
100.90000	-5.20500	-219.10070
101.00000	-5.20922	-219.24995
101.10000	-5.21359	-219.42571
101.20000	-5.21844	-219.61656
101.30000	-5.22422	-219.83290
101.40000	-5.23250	-220.15791
101.50000	-5.23641	-220.36065
101.60000	-5.24078	-220.52364
101.70000	-5.24625	-220.72710
101.80000	-5.25359	-221.00671
101.90000	-5.25969	-221.32787
102.00000	-5.26266	-221.44352
102.10000	-5.26656	-221.59442
102.20000	-5.27125	-221.78739
102.30000	-5.27641	-222.00133
102.40000	-5.28203	-222.22972
102.50000	-5.28922	-222.54080
102.60000	-5.29281	-222.71173
102.70000	-5.29703	-222.86882
102.80000	-5.30156	-223.05392
102.90000	-5.30687	-223.26188
103.00000	-5.31438	-223.56436
103.10000	-5.31906	-223.80000
103.20000	-5.32344	-223.96787
103.30000	-5.32844	-224.17162
103.40000	-5.33406	-224.40428
103.50000	-5.34031	-224.64873
103.60000	-5.34609	-224.92848
103.70000	-5.34953	-225.07896
103.80000	-5.35359	-225.24433
103.90000	-5.35859	-225.44628
104.00000	-5.36438	-225.67475
104.10000	-5.37203	-225.98524
104.20000	-5.37609	-226.19995
104.30000	-5.37984	-226.34020
104.40000	-5.38406	-226.51453
104.50000	-5.38906	-226.70932
104.60000	-5.39500	-226.95202
104.70000	-5.40359	-227.31687
104.80000	-5.40719	-227.51509
104.90000	-5.41109	-227.64982
105.00000	-5.41594	-227.84962
105.10000	-5.42172	-228.08550
105.20000	-5.42859	-228.38137
105.30001	-5.43266	-228.57547
105.40001	-5.43656	-228.73828
105.50001	-5.44109	-228.91766
105.60001	-5.44625	-229.12875
105.70001	-5.45219	-229.37061
105.80001	-5.46031	-229.70589
105.90001	-5.46391	-229.90838
106.00001	-5.46750	-230.03541
106.10001	-5.47187	-230.21223
106.20001	-5.47766	-230.43725
106.30001	-5.48531	-230.77370
106.40001	-5.48969	-230.99096
106.50001	-5.49375	-231.15149
106.60001	-5.49828	-231.33259
106.70001	-5.50344	-231.55348
106.80001	-5.50859	-231.76454
106.90001	-5.51547	-232.04768
107.00001	-5.51984	-232.25352
107.10001	-5.52406	-232.41228
107.20001	-5.52875	-232.60956
107.30001	-5.53500	-232.84627
107.40001	-5.54266	-233.20000
107.50001	-5.54609	-233.36872
107.60001	-5.54984	-233.50836
107.70001	-5.55438	-233.68172
107.80001	-5.55969	-233.90137
107.90001	-5.56578	-234.15692
108.00001	-5.57375	-234.50364
108.10001	-5.57719	-234.67746
108.20001	-5.58094	-234.81873
108.30001	-5.58547	-235.00529
108.40001	-5.59078	-235.21326
108.50001	-5.59781	-235.50725
108.60001	-5.60250	-235.73534
108.70001	-5.60656	-235.89647
108.80001	-5.61125	-236.08051
108.90001	-5.61641	-236.28521
109.00001	-5.62297	-236.55221
109.10001	-5.63203	-236.97022
109.20001	-5.63484	-237.12616
109.30001	-5.63875	-237.27705
109.40001	-5.64406	-237.49633
109.50001	-5.65047	-237.77081
109.60001	-5.65609	-238.05064
109.70001	-5.65969	-238.20999
109.80001	-5.66375	-238.37747
109.90001	-5.66797	-238.54722
110.00001	-5.67281	-238.74940
110.10001	-5.67797	-238.96094
110.20001	-5.68453	-239.21511
110.30001	-5.69000	-239.50560
110.40001	-5.69422	-239.67728
110.50001	-5.69922	-239.88450
110.60001	-5.70531	-240.12730
110.70001	-5.71219	-240.43475
110.80001	-5.71641	-240.63140
110.90001	-5.72016	-240.78566
111.00001	-5.72438	-240.95334
111.10001	-5.72906	-241.15176
111.20001	-5.73469	-241.38129
111.30001	-5.74219	-241.67526
111.40001	-5.74766	-241.96182
111.50001	-5.75156	-242.11736
111.60001	-5.75656	-242.31306
111.70001	-5.76250	-242.55927
111.80001	-5.76922	-242.86543
111.90001	-5.77328	-243.05765
112.00001	-5.77719	-243.21979
112.10001	-5.78172	-243.40628
112.20001	-5.78672	-243.62066
112.30001	-5.79266	-243.87293
112.40001	-5.80031	-244.19926
112.50001	-5.80375	-244.38830
112.60001	-5.80734	-244.51783
112.70001	-5.81188	-244.70383
112.80001	-5.81719	-244.91650
112.90001	-5.82437	-245.21726
113.00001	-5.82953	-245.46982
113.10001	-5.83344	-245.62573
113.20001	-5.83797	-245.79875
113.30001	-5.84313	-246.01285
113.40001	-5.84813	-246.21366
113.50001	-5.85516	-246.48774
113.60001	-5.85969	-246.71613
113.70001	-5.86375	-246.87204
113.80001	-5.86859	-247.05134
113.90001	-5.87453	-247.27745
114.00001	-5.88281	-247.60085
114.10001	-5.88703	-247.82406
114.20001	-5.89078	-247.96109
114.30001	-5.89500	-248.12943
114.40001	-5.89984	-248.33000
114.50001	-5.90547	-248.54977
114.60001	-5.91328	-248.85966
114.70001	-5.91750	-249.06829
114.80001	-5.92141	-249.21550
114.90001	-5.92625	-249.39619
115.00001	-5.93141	-249.61108
115.10001	-5.93875	-249.90863
115.20001	-5.94313	-250.12657
115.30001	-5.94734	-250.28747
115.40001	-5.95203	-250.46912
115.50001	-5.95719	-250.67526
115.60001	-5.96281	-250.90337
115.70001	-5.97047	-251.21233
115.80001	-5.97406	-251.38819
115.90001	-5.97781	-251.53136
116.00001	-5.98281	-251.72415
116.10001	-5.98875	-251.96487
116.20001	-5.99641	-252.27419
116.30001	-6.00078	-252.50635
116.40001	-6.00422	-252.62964
116.50001	-6.00859	-252.80556
116.60001	-6.01328	-252.99135
116.70001	-6.01875	-253.20536
116.80001	-6.02609	-253.48765
116.90001	-6.03094	-253.75253
117.00001	-6.03484	-253.88905
117.10001	-6.03922	-254.05848
117.20001	-6.04469	-254.26841
117.30001	-6.05250	-254.55618
117.40001	-6.05672	-254.77809
117.50001	-6.06016	-254.90853
117.60001	-6.06437	-255.05736
117.70001	-6.06891	-255.23928
117.80001	-6.07453	-255.45526
117.90001	-6.08359	-255.76186
118.00001	-6.08937	-256.09806
118.10001	-6.09297	-256.23140
118.20001	-6.09781	-256.40661
118.30001	-6.10375	-256.63841
118.40001	-6.11125	-256.98343
118.50001	-6.11453	-257.13861
118.60001	-6.11813	-257.27317
118.70001	-6.12266	-257.44769
118.80001	-6.12734	-257.64710
118.90001	-6.13281	-257.85950
119.00001	-6.14063	-258.19013
119.10001	-6.14422	-258.37380
119.20001	-6.14813	-258.52746
119.30001	-6.15281	-258.71387
119.40001	-6.15828	-258.93840
119.50001	-6.16609	-259.26200
119.60001	-6.17047	-259.48253
119.70001	-6.17453	-259.63300
119.80001	-6.17906	-259.80881
119.90001	-6.18406	-260.01084
120.00001	-6.19000	-260.25075
120.10001	-6.19828	-260.60435
120.20001	-6.20203	-260.81038
120.30001	-6.20578	-260.95128
120.40001	-6.21000	-261.13391
120.50001	-6.21578	-261.36306
120.60001	-6.22297	-261.66585
120.70001	-6.22687	-261.86281
120.80001	-6.23062	-262.00452
120.90001	-6.23516	-262.18578
121.00001	-6.24000	-262.40030
121.10001	-6.24594	-262.63282
121.20001	-6.25422	-262.94431
121.30001	-6.25859	-263.20207
121.40001	-6.26250	-263.34339
121.50001	-6.26703	-263.53171
121.60001	-6.27234	-263.76155
121.70001	-6.27953	-264.06097
121.80001	-6.28406	-264.29617
121.90001	-6.28813	-264.46760
122.00001	-6.29250	-264.64796
122.10001	-6.29766	-264.85553
122.20001	-6.30344	-265.09458
122.30001	-6.30984	-265.36119
122.40001	-6.31422	-265.57353
122.50001	-6.31797	-265.73527
122.60001	-6.32281	-265.92091
122.70001	-6.32875	-266.16058
122.80001	-6.33672	-266.50178
122.90001	-6.34109	-266.72181
123.00001	-6.34469	-266.87032
123.10001	-6.34875	-267.02690
123.20001	-6.35328	-267.20583
123.30001	-6.35891	-267.44378
123.40001	-6.36578	-267.71227
123.50001	-6.37203	-268.03762
123.60001	-6.37563	-268.18353
123.70001	-6.38016	-268.35114
123.80001	-6.38562	-268.56500
123.90001	-6.39266	-268.83823
124.00001	-6.39719	-269.08726
124.10001	-6.40109	-269.23856
124.20001	-6.40563	-269.41994
124.30001	-6.41063	-269.62259
124.40001	-6.41594	-269.83771
124.50001	-6.42359	-270.13758
124.60001	-6.42859	-270.42425
124.70001	-6.43234	-270.54802
124.80001	-6.43688	-270.72281
124.90001	-6.44219	-270.93253
125.00001	-6.45000	-271.25326
125.10001	-6.45453	-271.49513
125.20001	-6.45828	-271.63690
125.30001	-6.46281	-271.80845
125.40001	-6.46766	-272.00821
125.50001	-6.47312	-272.23700
125.60001	-6.48141	-272.56265
125.70001	-6.48531	-272.80232
125.80001	-6.48922	-272.94558
125.90001	-6.49391	-273.13280
126.00001	-6.49938	-273.35653
126.10001	-6.50719	-273.67628
126.20001	-6.51141	-273.90078
126.30001	-6.51516	-274.04866
126.40001	-6.51969	-274.23209
126.50001	-6.52453	-274.43990
126.60001	-6.53000	-274.66831
126.70001	-6.53672	-274.95503
126.80001	-6.54125	-275.18302
126.90001	-6.54547	-275.34497
127.00001	-6.55016	-275.53129
127.10001	-6.55531	-275.75228
127.20001	-6.56297	-276.04625
127.30001	-6.56781	-276.31587
127.40001	-6.57156	-276.46005
127.50001	-6.57609	-276.64328
127.60001	-6.58156	-276.87839
127.70001	-6.58766	-277.13650
127.80001	-6.59531	-277.48066
127.90001	-6.59875	-277.64258
128.00001	-6.60250	-277.78685
128.10001	-6.60703	-277.97499
128.20001	-6.61203	-278.19023
128.30001	-6.61875	-278.44831
128.40001	-6.62469	-278.75692
128.50001	-6.62859	-278.91970
128.60001	-6.63281	-279.09559
128.70001	-6.63750	-279.28507
128.80001	-6.64312	-279.50832
128.90001	-6.65094	-279.82020
129.00001	-6.65547	-280.08589
129.10001	-6.65922	-280.21792
129.20001	-6.66375	-280.40326
129.30001	-6.66922	-280.62409
129.40001	-6.67547	-280.87088
129.50001	-6.68047	-281.10668
129.60001	-6.68469	-281.27775
129.70001	-6.68922	-281.45677
129.80001	-6.69406	-281.64959
129.90001	-6.69953	-281.86256
130.00001	-6.70766	-282.16717
130.10001	-6.71281	-282.45124
130.20001	-6.71609	-282.51159
130.30001	-6.72031	-282.61620
130.40001	-6.72531	-282.77645
130.50001	-6.73234	-283.01483
130.60001	-6.73797	-283.28824
130.70001	-6.74187	-283.41079
130.80001	-6.74641	-283.58054
130.90001	-6.75141	-283.76678
131.00001	-6.75672	-283.98165
131.10001	-6.76422	-284.26415
131.20001	-6.76875	-284.49097
131.30001	-6.77250	-284.61707
131.40001	-6.77703	-284.78798
131.50001	-6.78234	-284.99410
131.60001	-6.78984	-285.26419
131.70001	-6.79484	-285.51364
131.80001	-6.79844	-285.64295
131.90001	-6.80281	-285.80037
132.00001	-6.80766	-285.98109
132.10001	-6.81359	-286.20669
132.20001	-6.82187	-286.53029
132.30001	-6.82656	-286.79180
132.40001	-6.83016	-286.90922
132.50001	-6.83469	-287.05949
132.60001	-6.83969	-287.25800
132.70001	-6.84594	-287.47913
132.80001	-6.85109	-287.71624
132.90001	-6.85516	-287.87565
133.00001	-6.85953	-288.03369
133.10001	-6.86469	-288.22833
133.20001	-6.87063	-288.46136
133.30001	-6.87828	-288.74755
133.40001	-6.88219	-288.96362
133.50001	-6.88547	-289.05258
133.60001	-6.88969	-289.20874
133.70001	-6.89469	-289.38386
133.80001	-6.90219	-289.63593
133.90001	-6.90922	-289.98917
134.00001	-6.91297	-290.13306
134.10001	-6.91719	-290.28079
134.20001	-6.92219	-290.45272
134.30001	-6.92719	-290.66381
134.40001	-6.93359	-290.89397
134.50001	-6.93984	-291.19688
134.60001	-6.94328	-291.31442
134.70001	-6.94781	-291.47780
134.80001	-6.95359	-291.69542
134.90001	-6.96203	-292.03105
135.00001	-6.96578	-292.23078
135.10001	-6.96891	-292.33599
135.20001	-6.97313	-292.48792
135.30001	-6.97812	-292.67508
135.40001	-6.98391	-292.89693
135.50001	-6.99000	-293.13955
135.60001	-6.99609	-293.42648
135.70001	-6.99984	-293.55696
135.80001	-7.00438	-293.71294
135.90001	-7.00922	-293.89372
136.00001	-7.01687	-294.16278
136.10001	-7.02250	-294.45678
136.20001	-7.02609	-294.58702
136.30001	-7.03000	-294.73782
136.40001	-7.03469	-294.90694
136.50001	-7.04016	-295.11267
136.60001	-7.04719	-295.37001
136.70001	-7.05281	-295.65856
136.80001	-7.05656	-295.77687
136.90001	-7.06125	-295.94946
137.00001	-7.06656	-296.15310
137.10001	-7.07375	-296.42323
137.20001	-7.07859	-296.65402
137.30001	-7.08250	-296.79164
137.40001	-7.08656	-296.93350
137.50001	-7.09109	-297.10013
137.60001	-7.09625	-297.30862
137.70001	-7.10359	-297.56561
137.80001	-7.10953	-297.87186
137.90001	-7.11344	-297.99956
138.00001	-7.11797	-298.16598
138.10001	-7.12359	-298.37742
138.20001	-7.13125	-298.66934
138.30001	-7.13562	-298.88424
138.40001	-7.13922	-299.01472
138.50001	-7.14359	-299.16689
138.60001	-7.14844	-299.35518
138.70001	-7.15406	-299.56639
138.80001	-7.16109	-299.82743
138.90001	-7.16625	-300.08179
139.00001	-7.17000	-300.20639
139.10001	-7.17438	-300.35609
139.20001	-7.17953	-300.54948
139.30001	-7.18688	-300.80566
139.40001	-7.19297	-301.12791
139.50001	-7.19656	-301.25672
139.60001	-7.20063	-301.40120
139.70001	-7.20547	-301.57873
139.80001	-7.21078	-301.76824
139.90001	-7.21750	-302.01465
140.00001	-7.22266	-302.26722
140.10001	-7.22672	-302.40130
140.20001	-7.23141	-302.56692
140.30001	-7.23688	-302.78224
140.40001	-7.24359	-303.02691
140.50001	-7.24953	-303.33027
140.60001	-7.25297	-303.44877
140.70001	-7.25703	-303.57644
140.80001	-7.26172	-303.74718
140.90001	-7.26719	-303.95404
141.00001	-7.27469	-304.23129
141.10001	-7.28016	-304.51006
141.20001	-7.28375	-304.63213
141.30001	-7.28844	-304.78743
141.40001	-7.29375	-304.98451
141.50001	-7.30031	-305.22904
141.60001	-7.30531	-305.47157
141.70001	-7.30906	-305.59567
141.80001	-7.31344	-305.74965
141.90001	-7.31859	-305.93383
142.00001	-7.32438	-306.15175
142.10001	-7.33188	-306.43353
142.20001	-7.33719	-306.71307
142.30001	-7.34047	-306.81515
142.40001	-7.34500	-306.95862
142.50001	-7.35016	-307.17531
142.60001	-7.35844	-307.47461
142.70001	-7.36375	-307.75017
142.80001	-7.36688	-307.85212
142.90001	-7.37109	-307.99401
143.00001	-7.37578	-308.16936
143.10001	-7.38125	-308.38153
143.20001	-7.38813	-308.64128
143.30001	-7.39297	-308.88876
143.40001	-7.39687	-309.02612
143.50001	-7.40156	-309.18264
143.60001	-7.40672	-309.38375
143.70001	-7.41328	-309.62834
143.80001	-7.41922	-309.90964
143.90001	-7.42344	-310.06670
144.00001	-7.42750	-310.20775
144.10001	-7.43234	-310.39098
144.20001	-7.43797	-310.60952
144.30001	-7.44500	-310.86993
144.40001	-7.45000	-311.11786
144.50001	-7.45359	-311.23745
144.60001	-7.45797	-311.38337
144.70001	-7.46328	-311.58581
144.80001	-7.46969	-311.82081
144.90001	-7.47531	-312.06861
145.00001	-7.47938	-312.23437
145.10001	-7.48359	-312.37316
145.20001	-7.48828	-312.53859
145.30001	-7.49359	-312.73124
145.40001	-7.50063	-312.98044
145.50001	-7.50703	-313.29814
145.60001	-7.51078	-313.41124
145.70001	-7.51547	-313.57232
145.80001	-7.52094	-313.78636
145.90001	-7.52797	-314.04793
146.00001	-7.53281	-314.26802
146.10001	-7.53641	-314.39129
146.20001	-7.54063	-314.52513
146.30001	-7.54500	-314.67718
146.40001	-7.55000	-314.86112
146.50001	-7.55625	-315.09867
146.60001	-7.56406	-315.45109
146.70001	-7.56781	-315.59142
146.80001	-7.57203	-315.72157
146.90001	-7.57719	-315.90226
147.00001	-7.58375	-316.13499
147.10001	-7.58891	-316.35869
147.20001	-7.59250	-316.47471
147.30001	-7.59688	-316.61087
147.40001	-7.60172	-316.77020
147.50001	-7.60766	-316.98543
147.60001	-7.61484	-317.25535
147.70001	-7.62094	-317.54568
147.80001	-7.62422	-317.62689
147.90001	-7.62828	-317.76023
148.00001	-7.63297	-317.92653
148.10001	-7.63875	-318.13204
148.20001	-7.64516	-318.39582
148.30001	-7.64938	-318.54010
148.40001	-7.65391	-318.69167
148.50001	-7.65906	-318.86917
148.60001	-7.66484	-319.07123
148.70001	-7.67203	-319.33078
148.80001	-7.67750	-319.60261
148.90001	-7.68063	-319.68036
149.00001	-7.68469	-319.80267
149.10001	-7.68969	-319.96495
149.20001	-7.69578	-320.17756
149.30001	-7.70203	-320.44160
149.40001	-7.70625	-320.57971
149.50001	-7.71062	-320.71742
149.60001	-7.71531	-320.87818
149.70001	-7.72078	-321.06289
149.80001	-7.72797	-321.29565
149.90001	-7.73469	-321.63462
150.00001	-7.73781	-321.71538
150.10001	-7.74203	-321.84809
150.20001	-7.74734	-322.03013
150.30001	-7.75500	-322.27376
150.40001	-7.76062	-322.55694
150.50001	-7.76391	-322.64689
150.60001	-7.76812	-322.77057
150.70001	-7.77266	-322.93049
150.80001	-7.77797	-323.12411
150.90001	-7.78500	-323.35272
151.00001	-7.79078	-323.65409
151.10001	-7.79453	-323.75342
151.20001	-7.79922	-323.90299
151.30001	-7.80422	-324.08568
151.40001	-7.81078	-324.30378
151.50001	-7.81656	-324.58541
151.60001	-7.82047	-324.70256
151.70001	-7.82453	-324.83476
151.80001	-7.82953	-325.00508
151.90001	-7.83531	-325.21814
152.00001	-7.84250	-325.47155
152.10001	-7.84750	-325.70598
152.20001	-7.85094	-325.80027
152.30001	-7.85531	-325.93718
152.40001	-7.86047	-326.12231
152.50001	-7.86672	-326.35185
152.60001	-7.87359	-326.64305
152.70001	-7.87734	-326.77329
152.80001	-7.88141	-326.89279
152.90001	-7.88563	-327.02735
153.00001	-7.89062	-327.19949
153.10001	-7.89766	-327.43940
153.20001	-7.90516	-327.80433
153.30001	-7.90844	-327.89934
153.40001	-7.91266	-328.02084
153.50001	-7.91781	-328.19331
153.60001	-7.92422	-328.42383
153.70001	-7.93016	-328.69166
153.80001	-7.93375	-328.80145
153.90001	-7.93813	-328.93366
154.00001	-7.94281	-329.10001
154.10001	-7.94828	-329.28443
154.20001	-7.95500	-329.52923
154.30001	-7.96172	-329.84215
154.40001	-7.96500	-329.94276
154.50001	-7.96906	-330.05461
154.60001	-7.97406	-330.21954
154.70001	-7.98078	-330.46228
154.80001	-7.98719	-330.74743
154.90001	-7.99063	-330.85746
155.00001	-7.99453	-330.97246
155.10001	-7.99922	-331.12764
155.20001	-8.00453	-331.30825
155.30001	-8.01094	-331.52416
155.40001	-8.01750	-331.84057
155.50001	-8.02156	-331.96917
155.60001	-8.02594	-332.10042
155.70001	-8.03109	-332.27637
155.80001	-8.03766	-332.50284
155.90001	-8.04375	-332.78015
156.00001	-8.04734	-332.88348
156.10001	-8.05109	-332.98913
156.20001	-8.05594	-333.14717
156.30001	-8.06156	-333.34866
156.40001	-8.06813	-333.57769
156.50001	-8.07484	-333.89485
156.60001	-8.07844	-333.98920
156.70001	-8.08250	-334.11124
156.80001	-8.08766	-334.27912
156.90001	-8.09422	-334.51143
157.00001	-8.10031	-334.78639
157.10001	-8.10406	-334.90917
157.20001	-8.10828	-335.03565
157.30001	-8.11328	-335.19855
157.40001	-8.11875	-335.39948
157.50001	-8.12656	-335.66877
157.60001	-8.13281	-335.99764
157.70001	-8.13547	-336.04571
157.80001	-8.13938	-336.14546
157.90001	-8.14453	-336.32237
158.00001	-8.15078	-336.55185
158.10001	-8.15656	-336.80895
158.20001	-8.16063	-336.93689
158.30001	-8.16484	-337.06692
158.40001	-8.16969	-337.22842
158.50001	-8.17484	-337.41263
158.60001	-8.18109	-337.63945
158.70001	-8.18859	-337.97082
158.80001	-8.19219	-338.08282
158.90001	-8.19625	-338.19559
159.00001	-8.20156	-338.37691
159.10001	-8.20859	-338.61786
159.20001	-8.21484	-338.92941
159.30001	-8.21813	-339.00091
159.40001	-8.22203	-339.11291
159.50001	-8.22672	-339.27906
159.60001	-8.23234	-339.48463
159.70001	-8.23828	-339.70928
159.80001	-8.24500	-339.99321
159.90001	-8.24844	-340.11370
160.00001	-8.25234	-340.21312
160.10001	-8.25703	-340.36660
160.20001	-8.26250	-340.56056
160.30001	-8.26969	-340.85828
160.40001	-8.27438	-341.02854
160.50001	-8.27875	-341.16611
160.60001	-8.28328	-341.30964
160.70001	-8.28859	-341.49995
160.80001	-8.29438	-341.69960
160.90001	-8.30141	-341.98335
161.00001	-8.30500	-342.09546
161.10001	-8.30906	-342.20746
161.20001	-8.31406	-342.36372
161.30001	-8.31969	-342.55937
161.40001	-8.32688	-342.85909
161.50001	-8.33094	-342.99055
161.60001	-8.33516	-343.10320
161.70001	-8.33953	-343.23582
161.80001	-8.34469	-343.39762
161.90001	-8.35031	-343.58501
162.00001	-8.35828	-343.91898
162.10001	-8.36188	-344.02603
162.20001	-8.36609	-344.12608
162.30001	-8.37141	-344.29452
162.40001	-8.37828	-344.52400
162.50001	-8.38437	-344.81537
162.60001	-8.38781	-344.89340
162.70001	-8.39187	-344.99237
162.80001	-8.39641	-345.13003
162.90001	-8.40156	-345.29221
163.00001	-8.40750	-345.49803
163.10001	-8.41500	-345.80591
163.20001	-8.41875	-345.91687
163.30001	-8.42281	-346.00836
163.40001	-8.42781	-346.16137
163.50001	-8.43406	-346.37567
163.60001	-8.44125	-346.70243
163.70001	-8.44453	-346.76373
163.80001	-8.44844	-346.86196
163.90001	-8.45313	-346.99237
164.00001	-8.45875	-347.18075
164.10001	-8.46484	-347.37962
164.20001	-8.47141	-347.65539
164.30001	-8.47500	-347.74262
164.40001	-8.47938	-347.84934
164.50001	-8.48453	-348.01415
164.60001	-8.49047	-348.22118
164.70001	-8.49844	-348.53968
164.80001	-8.50188	-348.63883
164.90001	-8.50516	-348.70046
165.00001	-8.50922	-348.80742
165.10001	-8.51406	-348.95432
165.20001	-8.51953	-349.12705
165.30001	-8.52813	-349.43116
165.40001	-8.53234	-349.60154
165.50001	-8.53672	-349.70778
165.60001	-8.54156	-349.83590
165.70001	-8.54750	-350.01296
165.80001	-8.55500	-350.31986
165.90001	-8.55844	-350.40015
166.00001	-8.56219	-350.47963
166.10001	-8.56688	-350.61127
166.20001	-8.57234	-350.78806
166.30001	-8.57922	-351.01357
166.40001	-8.58750	-351.39751
166.50001	-8.59000	-351.40401
166.60001	-8.59359	-351.46973
166.70001	-8.59875	-351.63221
166.80001	-8.60531	-351.84330
166.90001	-8.61203	-352.14984
167.00001	-8.61547	-352.22173
167.10001	-8.61938	-352.30979
167.20001	-8.62391	-352.42927
167.30001	-8.62875	-352.59050
167.40001	-8.63422	-352.76726
167.50001	-8.64188	-353.06522
167.60001	-8.64562	-353.17671
167.70001	-8.64984	-353.27151
167.80001	-8.65484	-353.41781
167.90001	-8.66141	-353.62488
168.00001	-8.66875	-353.94683
168.10001	-8.67188	-354.01294
168.20001	-8.67578	-354.09051
168.30001	-8.68047	-354.21732
168.40001	-8.68563	-354.39157
168.50001	-8.69172	-354.59590
168.60001	-8.69938	-354.91836
168.70001	-8.70281	-354.99117
168.80001	-8.70688	-355.08880
168.90001	-8.71156	-355.21933
169.00001	-8.71703	-355.38509
169.10001	-8.72422	-355.66765
169.20001	-8.72875	-355.81133
169.30001	-8.73281	-355.90205
169.40001	-8.73766	-356.04027
169.50001	-8.74313	-356.21801
169.60001	-8.74953	-356.42231
169.70001	-8.75594	-356.70984
169.80001	-8.75906	-356.75210
169.90001	-8.76328	-356.85095
170.00001	-8.76828	-356.99892
170.10001	-8.77469	-357.21076
170.20001	-8.78172	-357.52195
170.30001	-8.78547	-357.61875
170.40001	-8.78953	-357.70184
170.50001	-8.79406	-357.82164
170.60001	-8.79906	-357.97706
170.70001	-8.80484	-358.16801
170.80001	-8.81250	-358.45914
170.90001	-8.81656	-358.61102
171.00001	-8.82047	-358.69044
171.10001	-8.82531	-358.82229
171.20001	-8.83125	-359.01463
171.30001	-8.83813	-359.28461
171.40001	-8.84172	-359.37497
171.50001	-8.84563	-359.45275
171.60001	-8.85031	-359.58222
171.70001	-8.85547	-359.74583
171.80001	-8.86125	-359.93791
171.90001	-8.86922	-360.21906
172.00001	-8.87359	-360.39802
172.10001	-8.87719	-360.46278
172.20001	-8.88203	-360.57508
172.30001	-8.88766	-360.75616
172.40001	-8.89469	-361.04378
172.50001	-8.89828	-361.11948
172.60001	-8.90234	-361.20355
172.70001	-8.90703	-361.32774
172.80001	-8.91234	-361.49320
172.90001	-8.91828	-361.68513
173.00001	-8.92563	-361.94259
173.10001	-8.92953	-362.06546
173.20001	-8.93375	-362.16232
173.30001	-8.93875	-362.28788
173.40001	-8.94500	-362.49042
173.50001	-8.95234	-362.79345
173.60001	-8.95594	-362.88196
173.70001	-8.95969	-362.93858
173.80001	-8.96391	-363.03854
173.90001	-8.96906	-363.19429
174.00001	-8.97516	-363.38910
174.10001	-8.98328	-363.73016
174.20001	-8.98672	-363.80491
174.30001	-8.99078	-363.87819
174.40001	-8.99609	-364.03906
174.50001	-9.00203	-364.22098
174.60001	-9.00813	-364.46080
174.70001	-9.01172	-364.53700
174.80001	-9.01578	-364.62036
174.90001	-9.02031	-364.73665
175.00001	-9.02562	-364.88718
175.10001	-9.03172	-365.10196
175.20001	-9.04062	-365.48033
175.30001	-9.04422	-365.55508
175.40001	-9.04812	-365.62705
175.50001	-9.05344	-365.77520
175.60001	-9.06047	-366.00873
175.70001	-9.06641	-366.30350
175.80001	-9.06922	-366.32422
175.90001	-9.07313	-366.38713
176.00001	-9.07766	-366.51233
176.10001	-9.08281	-366.67415
176.20001	-9.08844	-366.86075
176.30001	-9.09531	-367.12244
176.40001	-9.09922	-367.22857
176.50001	-9.10328	-367.30385
176.60001	-9.10813	-367.43039
176.70001	-9.11391	-367.61683
176.80001	-9.12203	-367.90088
176.90001	-9.12625	-368.06226
177.00001	-9.13000	-368.11283
177.10001	-9.13453	-368.21464
177.20001	-9.13969	-368.36141
177.30001	-9.14531	-368.54020
177.40001	-9.15281	-368.82764
177.50001	-9.15656	-368.91630
177.60001	-9.16047	-368.98199
177.70001	-9.16516	-369.09387
177.80001	-9.17063	-369.24249
177.90001	-9.17719	-369.45093
178.00001	-9.18203	-369.62378
178.10001	-9.18625	-369.70663
178.20001	-9.19109	-369.84149
178.30001	-9.19625	-369.97476
178.40001	-9.20250	-370.16028
178.50001	-9.21047	-370.47279
178.60001	-9.21359	-370.51478
178.70001	-9.21734	-370.54706
178.80001	-9.22188	-370.66242
178.90001	-9.22781	-370.83757
179.00001	-9.23547	-371.11849
179.10001	-9.23969	-371.25456
179.20001	-9.24359	-371.31402
179.30001	-9.24813	-371.40495
179.40001	-9.25328	-371.54788
179.50001	-9.25891	-371.71873
179.60001	-9.26609	-371.96967
179.70001	-9.26984	-372.05508
179.80001	-9.27375	-372.11522
179.90001	-9.27844	-372.23089
180.00001	-9.28438	-372.39146
180.10001	-9.29250	-372.69950
180.20001	-9.29656	-372.79680
180.30001	-9.30016	-372.84401
180.40001	-9.30469	-372.93920
180.50001	-9.30969	-373.06607
180.60001	-9.31516	-373.22792
180.70001	-9.32266	-373.48375
180.80001	-9.32656	-373.59974
180.90001	-9.33063	-373.64849
181.00001	-9.33531	-373.75122
181.10001	-9.34078	-373.89928
181.20001	-9.34781	-374.12667
181.30001	-9.35234	-374.24725
181.40001	-9.35625	-374.30859
181.50001	-9.36063	-374.39722
181.60001	-9.36578	-374.50984
181.70001	-9.37234	-374.71530
181.80001	-9.38156	-375.08261
181.90001	-9.38453	-375.10526
182.00001	-9.38813	-375.12025
182.10001	-9.39328	-375.24706
182.20001	-9.39953	-375.43583
182.30001	-9.40656	-375.71806
182.40001	-9.40984	-375.74413
182.50001	-9.41375	-375.79909
182.60001	-9.41844	-375.90453
182.70001	-9.42344	-376.03241
182.80001	-9.42922	-376.20163
182.90001	-9.43672	-376.45620
183.00001	-9.44094	-376.60134
183.10001	-9.44484	-376.63305
183.20001	-9.44969	-376.74886
183.30001	-9.45547	-376.91316
183.40001	-9.46281	-377.19017
183.50001	-9.46625	-377.23744
183.60001	-9.47000	-377.28253
183.70001	-9.47438	-377.37605
183.80001	-9.47953	-377.51117
183.90001	-9.48563	-377.69833
184.00001	-9.49297	-377.93961
184.10001	-9.49797	-378.11467
184.20001	-9.50156	-378.12862
184.30001	-9.50609	-378.21838
184.40001	-9.51141	-378.35142
184.50001	-9.51875	-378.60638
184.60001	-9.52313	-378.72663
184.70001	-9.52703	-378.76609
184.80001	-9.53141	-378.84945
184.90001	-9.53656	-378.97032
185.00001	-9.54250	-379.10601
185.10001	-9.55031	-379.28817
185.20001	-9.55422	-379.21962
185.30001	-9.55813	-379.10813
185.40001	-9.56297	-379.15415
185.50001	-9.56859	-379.28948
185.60001	-9.57609	-379.57233
185.70001	-9.58016	-379.64430
185.80001	-9.58406	-379.67518
185.90001	-9.58828	-379.76772
186.00001	-9.59328	-379.88874
186.10001	-9.59891	-380.04053
186.20001	-9.60656	-380.31179
186.30001	-9.61047	-380.39866
186.40001	-9.61438	-380.42298
186.50001	-9.61906	-380.52940
186.60001	-9.62484	-380.67448
186.70001	-9.63234	-380.92691
186.80001	-9.63688	-381.02844
186.90001	-9.64078	-381.07768
187.00001	-9.64531	-381.17197
187.10001	-9.65047	-381.29044
187.20001	-9.65625	-381.47056
187.30001	-9.66422	-381.77553
187.40001	-9.66766	-381.81254
187.50001	-9.67141	-381.82569
187.60001	-9.67609	-381.92523
187.70001	-9.68172	-382.08544
187.80001	-9.68906	-382.35080
187.90001	-9.69359	-382.47624
188.00001	-9.69766	-382.51472
188.10001	-9.70219	-382.60916
188.20001	-9.70781	-382.76535
188.30001	-9.71344	-382.92140
188.40001	-9.72063	-383.17060
188.50001	-9.72391	-383.20148
188.60001	-9.72781	-383.24276
188.70001	-9.73234	-383.33401
188.80001	-9.73781	-383.48365
188.90001	-9.74516	-383.71328
189.00001	-9.75109	-383.94469
189.10001	-9.75484	-383.96490
189.20001	-9.75906	-384.02352
189.30001	-9.76406	-384.13835
189.40001	-9.76953	-384.29224
189.50001	-9.77688	-384.53168
189.60001	-9.78094	-384.64323
189.70001	-9.78500	-384.68361
189.80001	-9.79000	-384.79316
189.90001	-9.79547	-384.94328
190.00001	-9.80281	-385.17562
190.10001	-9.80734	-385.31935
190.20001	-9.81094	-385.33655
190.30001	-9.81531	-385.40465
190.40001	-9.82047	-385.53536
190.50001	-9.82625	-385.71128
190.60001	-9.83453	-386.00099
190.70001	-9.83828	-386.08643
190.80001	-9.84188	-386.09254
190.90001	-9.84672	-386.19667
191.00001	-9.85234	-386.35778
191.10001	-9.86016	-386.61981
191.20001	-9.86437	-386.74966
191.30001	-9.86828	-386.77555
191.40001	-9.87281	-386.85966
191.50001	-9.87828	-387.00074
191.60001	-9.88406	-387.18021
191.70001	-9.89109	-387.44375
191.80001	-9.89469	-387.46914
191.90001	-9.89859	-387.51373
192.00001	-9.90328	-387.61738
192.10001	-9.90891	-387.77050
192.20001	-9.91656	-388.05953
192.30001	-9.92063	-388.16169
192.40001	-9.92422	-388.17483
192.50001	-9.92875	-388.26030
192.60001	-9.93375	-388.38789
192.70001	-9.93953	-388.55386
192.80001	-9.94672	-388.80119
192.90001	-9.95109	-388.90693
193.00001	-9.95500	-388.93676
193.10001	-9.95969	-389.03189
193.20001	-9.96516	-389.16755
193.30001	-9.97219	-389.38093
193.40001	-9.97719	-389.53233
193.50001	-9.98094	-389.56174
193.60001	-9.98531	-389.63246
193.70001	-9.99047	-389.76526
193.80001	-9.99641	-389.93368
193.90001	-10.00359	-390.15973
194.00001	-10.00781	-390.26743
194.10001	-10.01188	-390.28844
194.20001	-10.01656	-390.38584
194.30001	-10.02203	-390.52209
194.40001	-10.02922	-390.74588
194.50001	-10.03375	-390.85424
194.60001	-10.03766	-390.89006
194.70001	-10.04203	-390.95485
194.80001	-10.04688	-391.06122
194.90001	-10.05266	-391.21792
195.00001	-10.06016	-391.44725
195.10001	-10.06547	-391.62865
195.20001	-10.06891	-391.61143
195.30001	-10.07344	-391.67386
195.40001	-10.07891	-391.79891
195.50001	-10.08609	-392.02985
195.60001	-10.09031	-392.13625
195.70001	-10.09422	-392.16125
195.80001	-10.09859	-392.23182
195.90001	-10.10344	-392.33744
196.00001	-10.10906	-392.47209
196.10001	-10.11641	-392.68124
196.20001	-10.12234	-392.90851
196.30001	-10.12562	-392.86911
196.40001	-10.13016	-392.92735
196.50001	-10.13563	-393.06390
196.60001	-10.14328	-393.30840
196.70001	-10.14750	-393.41760
196.80001	-10.15109	-393.41149
196.90001	-10.15547	-393.48274
197.00001	-10.16031	-393.58070
197.10001	-10.16578	-393.72447
197.20001	-10.17172	-393.84595
197.30001	-10.17766	-394.04288
197.40001	-10.18141	-394.04938
197.50001	-10.18594	-394.10368
197.60001	-10.19109	-394.20643
197.70001	-10.19891	-394.39550
197.80001	-10.20391	-394.56424
197.90001	-10.20781	-394.55763
198.00001	-10.21219	-394.60772
198.10001	-10.21750	-394.71251
198.20001	-10.22375	-394.87499
198.29601	-10.23375	-395.23873
198.39601	-10.23656	-395.25652
198.49601	-10.23953	-395.17972
198.59601	-10.24422	-395.26004
198.69601	-10.24969	-395.40228
198.79601	-10.25672	-395.60625
198.89601	-10.26094	-395.71813
198.99601	-10.26484	-395.73082
199.09601	-10.26938	-395.80044
199.19601	-10.27422	-395.90591
199.29601	-10.27969	-396.04282
199.39601	-10.28766	-396.27838
199.49601	-10.29172	-396.37947
199.59601	-10.29531	-396.35861
199.69601	-10.30000	-396.44241
[truncated: 4,807 more rows]
