# Supplementary material for: Strengthening of 3D Printed Fused Deposition Manufactured Parts Using the Fill Compositing Technique
Source: PLoS One. 2015 Apr 16;10(4):e0122915. doi: 10.1371/journal.pone.0122915 (PMC4400136; doi:10.1371/journal.pone.0122915)
Supplement: S1 File — This is the raw data and information on all the samples presented in this manuscript. (ZIP) [file pone.0122915.s001.zip › Specimen_RawData_76.csv]

Time	Extension	Load
(sec)	(mm)	(N)
0.00000	0.00016	-0.04297
0.10000	-0.00031	-0.04369
0.20000	-0.00281	-0.04721
0.30000	-0.00891	-0.04762
0.40000	-0.01688	-0.04599
0.50000	-0.02453	-0.04863
0.60000	-0.03172	-0.05595
0.70000	-0.03578	-0.05441
0.80000	-0.03984	-0.04782
0.90000	-0.04453	-0.05531
1.00000	-0.05016	-0.05335
1.10000	-0.05609	-0.05348
1.20000	-0.06297	-0.04866
1.30000	-0.06687	-0.04934
1.40000	-0.07156	-0.05680
1.50000	-0.07703	-0.22593
1.60000	-0.08406	-0.50414
1.70000	-0.08969	-0.79670
1.80000	-0.09328	-0.95846
1.90000	-0.09734	-1.13224
2.00000	-0.10203	-1.34329
2.10000	-0.10719	-1.58253
2.20000	-0.11281	-1.82543
2.30000	-0.11891	-2.12690
2.40000	-0.12313	-2.33202
2.50000	-0.12750	-2.53885
2.60000	-0.13250	-2.77273
2.70000	-0.13859	-3.05270
2.80000	-0.14578	-3.42075
2.90000	-0.14984	-3.63008
3.00000	-0.15422	-3.82781
3.10000	-0.15891	-4.05574
3.20000	-0.16469	-4.32692
3.30000	-0.17172	-4.64126
3.40000	-0.17797	-5.02920
3.50000	-0.18125	-5.19626
3.60000	-0.18578	-5.40317
3.70000	-0.19141	-5.67867
3.80000	-0.19812	-6.01250
3.90000	-0.20281	-6.29801
4.00000	-0.20656	-6.47005
4.10000	-0.21078	-6.67120
4.20000	-0.21547	-6.90097
4.30000	-0.22078	-7.17231
4.40000	-0.22703	-7.46150
4.50000	-0.23312	-7.82693
4.60000	-0.23719	-8.02260
4.70000	-0.24156	-8.23737
4.80000	-0.24703	-8.49462
4.90000	-0.25375	-8.81340
5.00000	-0.25937	-9.14969
5.10000	-0.26312	-9.33331
5.20000	-0.26734	-9.54868
5.30000	-0.27203	-9.78399
5.40000	-0.27734	-10.04858
5.50000	-0.28375	-10.33117
5.60000	-0.29016	-10.71347
5.70000	-0.29406	-10.91272
5.80000	-0.29844	-11.12786
5.90000	-0.30328	-11.37016
6.00000	-0.30891	-11.64767
6.10000	-0.31578	-12.00853
6.20000	-0.32031	-12.24730
6.30000	-0.32453	-12.46865
6.40000	-0.32953	-12.69885
6.50000	-0.33516	-12.98985
6.60000	-0.34203	-13.32597
6.70000	-0.34656	-13.60342
6.80000	-0.35031	-13.78702
6.90000	-0.35500	-14.00875
7.00000	-0.35984	-14.25900
7.10000	-0.36594	-14.55696
7.20000	-0.37281	-14.92729
7.30000	-0.37703	-15.15199
7.40000	-0.38125	-15.36367
7.50000	-0.38594	-15.59376
7.60000	-0.39109	-15.84522
7.70000	-0.39750	-16.14351
7.80000	-0.40391	-16.53279
7.90000	-0.40766	-16.73126
8.00000	-0.41219	-16.94302
8.10000	-0.41719	-17.19837
8.20000	-0.42328	-17.49509
8.30000	-0.43000	-17.86742
8.40000	-0.43375	-18.07118
8.50000	-0.43797	-18.27691
8.60000	-0.44281	-18.53729
8.70000	-0.44797	-18.79152
8.80000	-0.45453	-19.10955
8.90000	-0.46078	-19.48296
9.00000	-0.46453	-19.67795
9.10000	-0.46875	-19.88072
9.20000	-0.47359	-20.11334
9.30000	-0.47984	-20.42114
9.40000	-0.48656	-20.80249
9.50000	-0.49047	-21.01941
9.60000	-0.49469	-21.22569
9.70000	-0.49937	-21.45777
9.80000	-0.50469	-21.74318
9.90000	-0.51125	-22.03613
10.00000	-0.51688	-22.39216
10.10000	-0.52094	-22.58293
10.20000	-0.52547	-22.80033
10.30000	-0.53078	-23.07780
10.40000	-0.53703	-23.39025
10.50000	-0.54297	-23.73355
10.60000	-0.54703	-23.94138
10.70000	-0.55141	-24.15252
10.80000	-0.55625	-24.39499
10.90000	-0.56172	-24.67622
11.00000	-0.56828	-24.99195
11.10000	-0.57438	-25.37268
11.20000	-0.57781	-25.54171
11.30000	-0.58219	-25.75014
11.40000	-0.58734	-26.02787
11.50000	-0.59375	-26.33840
11.60000	-0.60000	-26.68759
11.70000	-0.60406	-26.90832
11.80000	-0.60813	-27.12310
11.90000	-0.61266	-27.35287
12.00000	-0.61797	-27.61256
12.10000	-0.62484	-27.95156
12.20000	-0.63172	-28.37203
12.30000	-0.63531	-28.56479
12.40000	-0.63953	-28.76820
12.50000	-0.64469	-29.03879
12.60000	-0.65141	-29.38351
12.70000	-0.65766	-29.75851
12.80000	-0.66125	-29.95988
12.90000	-0.66531	-30.17366
13.00000	-0.67016	-30.43406
13.10000	-0.67547	-30.71947
13.20000	-0.68109	-31.02667
13.30000	-0.68703	-31.36326
13.40000	-0.69109	-31.58215
13.50000	-0.69578	-31.83192
13.60000	-0.70078	-32.10791
13.70000	-0.70672	-32.42241
13.80000	-0.71266	-32.75245
13.90000	-0.71734	-33.00459
14.00000	-0.72125	-33.21231
14.10000	-0.72578	-33.44357
14.20000	-0.73109	-33.72177
14.30000	-0.73719	-34.04520
14.40000	-0.74406	-34.42637
14.50000	-0.74828	-34.67475
14.60000	-0.75266	-34.88488
14.70000	-0.75766	-35.14475
14.80000	-0.76375	-35.46737
14.90000	-0.76969	-35.80553
15.00000	-0.77391	-36.02693
15.10000	-0.77797	-36.23660
15.20000	-0.78250	-36.47551
15.30000	-0.78781	-36.73954
15.40000	-0.79359	-37.03540
15.50000	-0.80016	-37.39224
15.60000	-0.80422	-37.61329
15.70000	-0.80891	-37.84893
15.80000	-0.81406	-38.11092
15.90000	-0.82000	-38.41763
16.00000	-0.82609	-38.75426
16.10000	-0.83047	-38.96689
16.20000	-0.83484	-39.18878
16.30000	-0.83969	-39.42979
16.40000	-0.84484	-39.70085
16.50000	-0.85109	-39.99126
16.60000	-0.85766	-40.38219
16.70000	-0.86109	-40.54367
16.80000	-0.86531	-40.74757
16.90000	-0.87047	-40.99723
17.00000	-0.87688	-41.31187
17.10000	-0.88359	-41.68803
17.20000	-0.88734	-41.89661
17.30000	-0.89141	-42.08435
17.40000	-0.89594	-42.31343
17.50000	-0.90141	-42.58191
17.60000	-0.90781	-42.90280
17.70000	-0.91500	-43.31122
17.80000	-0.91875	-43.50271
17.90000	-0.92281	-43.70492
18.00000	-0.92719	-43.92495
18.10000	-0.93266	-44.17962
18.20000	-0.93906	-44.52847
18.30000	-0.94359	-44.75605
18.40000	-0.94781	-44.97018
18.50000	-0.95234	-45.18712
18.60000	-0.95734	-45.41111
18.70000	-0.96281	-45.68616
18.80000	-0.96953	-46.01543
18.90000	-0.97406	-46.24587
19.00000	-0.97859	-46.45387
19.10000	-0.98375	-46.68936
19.20000	-0.99000	-46.97633
19.30000	-0.99922	-47.45677
19.40000	-1.00281	-47.67623
19.50000	-1.00641	-47.83363
19.60000	-1.01125	-48.07130
19.70000	-1.01656	-48.34365
19.80000	-1.02328	-48.64955
19.90000	-1.02891	-49.02426
20.00000	-1.03203	-49.17026
20.10000	-1.03656	-49.38465
20.20000	-1.04203	-49.66069
20.30000	-1.04797	-49.96989
20.40000	-1.05359	-50.28600
20.50000	-1.05766	-50.49421
20.60000	-1.06188	-50.69497
20.70000	-1.06656	-50.93574
20.80000	-1.07187	-51.20911
20.90000	-1.07844	-51.53131
21.00000	-1.08578	-51.95909
21.10000	-1.08906	-52.13463
21.20000	-1.09313	-52.32257
21.30000	-1.09797	-52.57522
21.40000	-1.10406	-52.87693
21.50000	-1.11094	-53.26812
21.60000	-1.11484	-53.47947
21.70000	-1.11891	-53.67424
21.80000	-1.12359	-53.90641
21.90000	-1.12891	-54.18820
22.00000	-1.13453	-54.46786
22.10000	-1.14125	-54.85198
22.20000	-1.14531	-55.06984
22.30000	-1.14969	-55.27645
22.40000	-1.15469	-55.53053
22.50000	-1.16078	-55.83916
22.60000	-1.16766	-56.22832
22.70000	-1.17172	-56.44666
22.80000	-1.17547	-56.63243
22.90000	-1.18016	-56.85719
23.00000	-1.18547	-57.13712
23.10000	-1.19156	-57.44035
23.20000	-1.19844	-57.81973
23.30000	-1.20219	-58.02651
23.40000	-1.20641	-58.22215
23.50000	-1.21109	-58.46006
23.60000	-1.21688	-58.74116
23.70000	-1.22359	-59.10493
23.80000	-1.22828	-59.36645
23.90000	-1.23250	-59.57489
24.00000	-1.23703	-59.80588
24.10000	-1.24219	-60.05136
24.20000	-1.24828	-60.36507
24.30000	-1.25547	-60.77540
24.40000	-1.25906	-60.95392
24.50000	-1.26312	-61.15111
24.60000	-1.26813	-61.40031
24.70000	-1.27406	-61.70644
24.80000	-1.28078	-62.08454
24.90000	-1.28516	-62.31107
25.00000	-1.28922	-62.51535
25.10000	-1.29391	-62.75081
25.20000	-1.29891	-63.00530
25.30000	-1.30484	-63.30635
25.40000	-1.31188	-63.69345
25.50000	-1.31578	-63.91894
25.60000	-1.31984	-64.10376
25.70000	-1.32500	-64.35823
25.80000	-1.33125	-64.67408
25.90000	-1.33766	-65.04252
26.00000	-1.34156	-65.25028
26.10000	-1.34563	-65.44638
26.20000	-1.35031	-65.68468
26.30000	-1.35562	-65.95516
26.40000	-1.36172	-66.27208
26.50000	-1.36891	-66.67022
26.60000	-1.37297	-66.89864
26.70000	-1.37703	-67.09315
26.80000	-1.38172	-67.33162
26.90000	-1.38719	-67.61035
27.00000	-1.39406	-67.97893
27.10000	-1.39891	-68.25536
27.20000	-1.40297	-68.45990
27.30000	-1.40750	-68.69747
27.40000	-1.41266	-68.97039
27.50000	-1.41844	-69.26844
27.60000	-1.42500	-69.62920
27.70000	-1.42891	-69.83905
27.80000	-1.43328	-70.04430
27.90000	-1.43859	-70.31938
28.00000	-1.44469	-70.63743
28.10000	-1.45156	-71.03191
28.20000	-1.45578	-71.26740
28.30000	-1.45969	-71.45889
28.40000	-1.46406	-71.68334
28.50000	-1.46906	-71.94665
28.60000	-1.47484	-72.25107
28.70000	-1.48234	-72.67524
28.80000	-1.48625	-72.88335
28.90000	-1.49062	-73.10041
29.00000	-1.49563	-73.36672
29.10000	-1.50125	-73.65775
29.20000	-1.50750	-74.01743
29.30000	-1.51203	-74.27037
29.40000	-1.51625	-74.48865
29.50000	-1.52109	-74.73636
29.60000	-1.52625	-75.01402
29.70000	-1.53172	-75.30593
29.80000	-1.53797	-75.65662
29.90000	-1.54219	-75.88486
30.00000	-1.54656	-76.10941
30.10000	-1.55109	-76.34632
30.20000	-1.55656	-76.61904
30.30000	-1.56344	-76.99601
30.40000	-1.56844	-77.28127
30.50000	-1.57266	-77.48853
30.60000	-1.57719	-77.72434
30.70000	-1.58250	-77.99390
30.80000	-1.58813	-78.27915
30.90000	-1.59500	-78.66435
31.00000	-1.59922	-78.89877
31.10000	-1.60344	-79.09830
31.20000	-1.60844	-79.34652
31.30000	-1.61406	-79.63591
31.40000	-1.62078	-79.99215
31.50000	-1.62547	-80.26786
31.60000	-1.62953	-80.44499
31.70000	-1.63375	-80.66154
31.80000	-1.63859	-80.90866
31.90000	-1.64438	-81.20093
32.00000	-1.65109	-81.55321
32.10000	-1.65578	-81.81161
32.20000	-1.66016	-82.01011
32.30000	-1.66531	-82.26321
32.40000	-1.67094	-82.54739
32.50000	-1.67781	-82.89334
32.60000	-1.68250	-83.17063
32.70000	-1.68641	-83.35283
32.80000	-1.69094	-83.56832
32.90000	-1.69609	-83.83069
33.00000	-1.70188	-84.12910
33.10000	-1.70969	-84.53836
33.20000	-1.71328	-84.74420
33.30000	-1.71703	-84.90843
33.40000	-1.72172	-85.13086
33.50000	-1.72750	-85.41878
33.60000	-1.73484	-85.81371
33.70000	-1.73938	-86.06595
33.80000	-1.74328	-86.26796
33.90000	-1.74797	-86.48431
34.00000	-1.75297	-86.74433
34.10000	-1.75828	-87.01472
34.20000	-1.76562	-87.41323
34.30000	-1.76969	-87.62090
34.40000	-1.77359	-87.80710
34.50000	-1.77797	-88.02303
34.60000	-1.78344	-88.27945
34.70000	-1.79016	-88.61869
34.80000	-1.79516	-88.88610
34.90000	-1.79906	-89.07274
35.00000	-1.80344	-89.28423
35.10000	-1.80828	-89.50534
35.20000	-1.81344	-89.75893
35.30000	-1.82094	-90.09976
35.40000	-1.82688	-90.45181
35.50000	-1.83156	-90.67670
35.60000	-1.83687	-90.92663
35.70000	-1.84359	-91.24848
35.80000	-1.85078	-91.69706
35.90000	-1.85375	-91.83849
36.00000	-1.85719	-91.98747
36.10000	-1.86156	-92.20811
36.20000	-1.86656	-92.46950
36.30000	-1.87250	-92.76650
36.40000	-1.88016	-93.19014
36.50000	-1.88359	-93.38865
36.60000	-1.88750	-93.56626
36.70000	-1.89250	-93.81276
36.80000	-1.89797	-94.10865
36.90000	-1.90484	-94.46451
37.00000	-1.90937	-94.73462
37.10000	-1.91359	-94.94232
37.20000	-1.91812	-95.16742
37.30000	-1.92359	-95.44032
37.40000	-1.92937	-95.75463
37.50000	-1.93641	-96.12744
37.60000	-1.94031	-96.36917
37.70000	-1.94406	-96.54579
37.80000	-1.94891	-96.78464
37.90000	-1.95469	-97.08562
38.00000	-1.96203	-97.48306
38.10000	-1.96625	-97.73300
38.20000	-1.97000	-97.91262
38.30000	-1.97453	-98.13603
38.40000	-1.97969	-98.40387
38.50000	-1.98578	-98.72760
38.60000	-1.99328	-99.13975
38.70000	-1.99750	-99.39284
38.80000	-2.00141	-99.57927
38.90000	-2.00609	-99.82012
39.00000	-2.01141	-100.08918
39.10000	-2.01813	-100.44819
39.20000	-2.02281	-100.73282
39.30000	-2.02688	-100.93503
39.40000	-2.03141	-101.16559
39.50000	-2.03641	-101.43080
39.60000	-2.04188	-101.71852
39.70000	-2.04922	-102.09221
39.80000	-2.05344	-102.35357
39.90000	-2.05750	-102.54285
40.00000	-2.06219	-102.78081
40.10000	-2.06797	-103.07239
40.20000	-2.07516	-103.47960
40.30000	-2.07969	-103.74918
40.40000	-2.08375	-103.94022
40.50000	-2.08813	-104.16320
40.60000	-2.09313	-104.42054
40.70000	-2.09859	-104.70323
40.80000	-2.10594	-105.09366
40.90000	-2.11000	-105.34684
41.00000	-2.11406	-105.53022
41.10000	-2.11906	-105.77451
41.20000	-2.12500	-106.08523
41.30000	-2.13234	-106.50297
41.40000	-2.13656	-106.73857
41.50000	-2.14063	-106.92898
41.60000	-2.14516	-107.16613
41.70000	-2.15016	-107.42816
41.80000	-2.15563	-107.71274
41.90000	-2.16234	-108.08238
42.00000	-2.16656	-108.31379
42.10000	-2.17063	-108.50906
42.20000	-2.17531	-108.74361
42.30000	-2.18109	-109.03933
42.40000	-2.18891	-109.47215
42.50000	-2.19328	-109.72963
42.60000	-2.19719	-109.91556
42.70000	-2.20141	-110.12256
42.80000	-2.20672	-110.38447
42.90000	-2.21219	-110.68624
43.00000	-2.22000	-111.08645
43.10000	-2.22422	-111.35197
43.20000	-2.22797	-111.53038
43.30000	-2.23250	-111.75566
43.40000	-2.23766	-112.02451
43.50000	-2.24422	-112.35175
43.60000	-2.25016	-112.70463
43.70000	-2.25422	-112.91201
43.80000	-2.25875	-113.12305
43.90000	-2.26391	-113.39743
44.00000	-2.26984	-113.70925
44.10000	-2.27734	-114.12577
44.20000	-2.28125	-114.36563
44.30000	-2.28531	-114.55911
44.40000	-2.29047	-114.82051
44.50000	-2.29687	-115.16088
44.60000	-2.30344	-115.54933
44.70000	-2.30703	-115.76232
44.80000	-2.31078	-115.94374
44.90000	-2.31516	-116.15920
45.00000	-2.32016	-116.43963
45.10000	-2.32563	-116.74020
45.20000	-2.33328	-117.14233
45.30000	-2.33828	-117.47365
45.40000	-2.34203	-117.65894
45.50000	-2.34688	-117.90853
45.60000	-2.35266	-118.22019
45.70000	-2.35906	-118.59925
45.80000	-2.36344	-118.86183
45.90000	-2.36734	-119.06727
46.00000	-2.37172	-119.28596
46.10000	-2.37672	-119.54745
46.20000	-2.38250	-119.86870
46.30000	-2.38938	-120.24741
46.40000	-2.39391	-120.51671
46.50000	-2.39813	-120.72764
46.60000	-2.40281	-120.98145
46.70000	-2.40828	-121.27742
46.80000	-2.41484	-121.64530
46.90000	-2.41953	-121.92257
47.00000	-2.42359	-122.11949
47.10000	-2.42797	-122.33926
47.20000	-2.43297	-122.61087
47.30000	-2.43891	-122.92106
47.40000	-2.44625	-123.31334
47.50000	-2.45094	-123.61445
47.60000	-2.45500	-123.81518
47.70000	-2.45969	-124.04966
47.80000	-2.46484	-124.31769
47.90000	-2.47156	-124.65888
48.00000	-2.47672	-124.97605
48.10000	-2.48062	-125.16204
48.20000	-2.48484	-125.37730
48.30000	-2.48984	-125.62938
48.40000	-2.49563	-125.93184
48.50000	-2.50312	-126.31306
48.60000	-2.50766	-126.60825
48.70000	-2.51141	-126.78686
48.80000	-2.51609	-127.00664
48.90000	-2.52172	-127.28922
49.00000	-2.52891	-127.67294
49.10000	-2.53359	-127.95168
49.20000	-2.53766	-128.15224
49.30000	-2.54219	-128.38730
49.40000	-2.54734	-128.65961
49.50000	-2.55328	-128.96755
49.60000	-2.56094	-129.37534
49.70000	-2.56531	-129.67005
49.80000	-2.56891	-129.82571
49.90000	-2.57359	-130.06502
50.00000	-2.57906	-130.34670
50.10000	-2.58531	-130.68049
50.20000	-2.59000	-130.96389
50.30000	-2.59406	-131.16425
50.40000	-2.59828	-131.38674
50.50000	-2.60328	-131.63696
50.60000	-2.60891	-131.92476
50.70000	-2.61531	-132.25114
50.80000	-2.62109	-132.60838
50.90000	-2.62516	-132.81402
51.00000	-2.62953	-133.02505
51.10000	-2.63453	-133.27932
51.20000	-2.64094	-133.59186
51.30000	-2.64625	-133.91075
51.40000	-2.65031	-134.11947
51.50000	-2.65500	-134.33343
51.60000	-2.66000	-134.59282
51.70000	-2.66594	-134.89579
51.80000	-2.67328	-135.24844
51.90000	-2.67844	-135.59175
52.00000	-2.68219	-135.75840
52.10000	-2.68703	-135.97833
52.20000	-2.69297	-136.29314
52.30000	-2.70125	-136.74034
52.40000	-2.70484	-136.98608
52.50000	-2.70844	-137.13694
52.60000	-2.71266	-137.35199
52.70000	-2.71734	-137.59030
52.80000	-2.72281	-137.87360
52.90000	-2.73031	-138.25190
53.00000	-2.73484	-138.57085
53.10000	-2.73875	-138.74824
53.20000	-2.74328	-138.97249
53.30000	-2.74891	-139.26914
53.40000	-2.75594	-139.64497
53.50000	-2.76109	-139.97707
53.60000	-2.76500	-140.17446
53.70000	-2.76937	-140.39291
53.80000	-2.77422	-140.64926
53.90000	-2.77953	-140.92280
54.00000	-2.78641	-141.27795
54.10000	-2.79141	-141.59542
54.20000	-2.79531	-141.78810
54.30000	-2.79969	-142.00911
54.40000	-2.80547	-142.28977
54.50000	-2.81313	-142.68667
54.60000	-2.81813	-143.03303
54.70000	-2.82172	-143.20387
54.80000	-2.82609	-143.41696
54.90000	-2.83109	-143.67765
55.00000	-2.83625	-143.95076
55.10000	-2.84297	-144.29797
55.20000	-2.84797	-144.61562
55.30000	-2.85188	-144.80902
55.40000	-2.85672	-145.04178
55.50000	-2.86219	-145.32937
55.60000	-2.86922	-145.68754
55.70000	-2.87484	-146.05922
55.80000	-2.87844	-146.23065
55.90000	-2.88250	-146.43131
56.00000	-2.88719	-146.68201
56.10000	-2.89266	-146.95762
56.20000	-2.90031	-147.33592
56.30000	-2.90531	-147.68115
56.40000	-2.90906	-147.84762
56.50000	-2.91359	-148.07159
56.60000	-2.91891	-148.35146
56.70000	-2.92594	-148.69662
56.80000	-2.93156	-149.07965
56.90000	-2.93531	-149.25747
57.00000	-2.93953	-149.46705
57.10000	-2.94438	-149.72731
57.20000	-2.94984	-150.00962
57.30000	-2.95750	-150.40632
57.40000	-2.96219	-150.73320
57.50000	-2.96578	-150.89794
57.60000	-2.97031	-151.11360
57.70000	-2.97578	-151.39438
57.80000	-2.98312	-151.77442
57.90000	-2.98844	-152.12640
58.00000	-2.99203	-152.30118
58.10000	-2.99625	-152.50961
58.20000	-3.00094	-152.74873
58.30000	-3.00641	-153.04270
58.40000	-3.01359	-153.40991
58.50000	-3.01859	-153.74167
58.60000	-3.02266	-153.93777
58.70000	-3.02703	-154.15370
58.80000	-3.03219	-154.42765
58.90000	-3.03937	-154.78699
59.00000	-3.04469	-155.13557
59.10000	-3.04844	-155.31610
59.20000	-3.05266	-155.51203
59.30000	-3.05750	-155.75883
59.40000	-3.06297	-156.04930
59.50000	-3.07016	-156.42241
59.60000	-3.07547	-156.75604
59.70000	-3.07938	-156.94492
59.80000	-3.08406	-157.18344
59.90000	-3.08922	-157.44038
60.00000	-3.09609	-157.78878
60.10000	-3.10172	-158.15404
60.20000	-3.10578	-158.37011
60.30000	-3.11031	-158.59438
60.40000	-3.11516	-158.86639
60.50000	-3.12094	-159.17757
60.60000	-3.12875	-159.60148
60.70000	-3.13266	-159.87760
60.80000	-3.13609	-160.03163
60.90000	-3.14063	-160.27744
61.00000	-3.14578	-160.54663
61.10000	-3.15250	-160.90149
61.20000	-3.15813	-161.26052
61.30000	-3.16250	-161.50221
61.40000	-3.16719	-161.74585
61.50000	-3.17266	-162.04093
61.60000	-3.17844	-162.37554
61.70000	-3.18500	-162.76060
61.80000	-3.18937	-163.05627
61.90000	-3.19281	-163.24350
62.00000	-3.19719	-163.45331
62.10000	-3.20219	-163.73193
62.20000	-3.20906	-164.09850
62.30000	-3.21484	-164.47382
62.40000	-3.21891	-164.70131
62.50000	-3.22313	-164.92943
62.60000	-3.22844	-165.20910
62.70000	-3.23406	-165.53138
62.80000	-3.24016	-165.86463
62.90000	-3.24500	-166.17905
63.00000	-3.24891	-166.36758
63.10000	-3.25328	-166.59929
63.20000	-3.25812	-166.85970
63.30000	-3.26438	-167.18467
63.40000	-3.27078	-167.58297
63.50000	-3.27531	-167.82582
63.60000	-3.27953	-168.04513
63.70000	-3.28453	-168.30148
63.80000	-3.29016	-168.59682
63.90000	-3.29719	-168.96942
64.00000	-3.30219	-169.29956
64.10000	-3.30594	-169.48353
64.20000	-3.31047	-169.70487
64.30000	-3.31578	-169.98121
64.40000	-3.32266	-170.32403
64.50000	-3.32812	-170.68267
64.60000	-3.33203	-170.87455
64.70000	-3.33625	-171.08425
64.80000	-3.34078	-171.30871
64.90000	-3.34594	-171.57541
65.00000	-3.35312	-171.91327
65.10000	-3.35906	-172.32375
65.20000	-3.36313	-172.50678
65.30000	-3.36766	-172.73517
65.40000	-3.37344	-173.01686
65.50000	-3.38016	-173.37433
65.60000	-3.38453	-173.66451
65.70000	-3.38859	-173.84911
65.80000	-3.39281	-174.06975
65.90000	-3.39797	-174.32253
66.00000	-3.40359	-174.61798
66.10000	-3.41141	-175.00535
66.20000	-3.41641	-175.36408
66.30000	-3.41969	-175.51050
66.40000	-3.42406	-175.71086
66.50000	-3.42922	-175.97634
66.60000	-3.43609	-176.30717
66.70000	-3.44172	-176.68934
66.80000	-3.44531	-176.86954
66.90000	-3.44938	-177.04740
67.00000	-3.45406	-177.28332
67.10000	-3.45938	-177.54129
67.20000	-3.46594	-177.85531
67.30000	-3.47203	-178.23592
67.40000	-3.47594	-178.42010
67.50000	-3.48031	-178.62329
67.60000	-3.48547	-178.88080
67.70000	-3.49219	-179.21346
67.80000	-3.49953	-179.66013
67.90000	-3.50297	-179.83408
68.00000	-3.50672	-179.99187
68.10000	-3.51141	-180.21819
68.20000	-3.51703	-180.50848
68.30000	-3.52594	-180.91656
68.40000	-3.53188	-181.37912
68.50000	-3.53484	-181.49833
68.60000	-3.53922	-181.71076
68.70000	-3.54469	-181.99039
68.80000	-3.55078	-182.30833
68.90000	-3.55578	-182.63307
69.00000	-3.55937	-182.81390
69.10000	-3.56375	-183.02049
69.20000	-3.56859	-183.28431
69.30000	-3.57359	-183.55376
69.40000	-3.58016	-183.86719
69.50000	-3.58609	-184.25956
69.60000	-3.58984	-184.44207
69.70000	-3.59437	-184.66121
69.80000	-3.59984	-184.93895
69.90000	-3.60719	-185.29779
70.00000	-3.61297	-185.69626
70.10000	-3.61641	-185.86978
70.20000	-3.62047	-186.06363
70.30000	-3.62516	-186.30885
70.40000	-3.63047	-186.57564
70.50000	-3.63719	-186.90270
70.60000	-3.64313	-187.30278
70.70000	-3.64719	-187.49557
70.80000	-3.65156	-187.72429
70.90000	-3.65672	-187.98754
71.00000	-3.66391	-188.34741
71.10000	-3.66906	-188.69421
71.20000	-3.67266	-188.87554
71.30000	-3.67688	-189.08115
71.40000	-3.68188	-189.33932
71.50000	-3.68719	-189.61719
71.60000	-3.69406	-189.94862
71.70000	-3.70000	-190.35517
71.80000	-3.70375	-190.53423
71.90000	-3.70828	-190.75049
72.00000	-3.71313	-191.00648
72.10000	-3.71922	-191.30340
72.20000	-3.72547	-191.69345
72.30000	-3.72953	-191.91484
72.40000	-3.73391	-192.12724
72.50000	-3.73875	-192.37687
72.60000	-3.74437	-192.66044
72.70000	-3.75172	-193.02811
72.80000	-3.75672	-193.38109
72.90000	-3.76016	-193.53707
73.00000	-3.76469	-193.76342
73.10000	-3.77000	-194.04562
73.20000	-3.77750	-194.41712
73.30000	-3.78328	-194.81774
73.40000	-3.78687	-194.99794
73.50000	-3.79094	-195.19918
73.60000	-3.79578	-195.45050
73.70000	-3.80078	-195.72708
73.80000	-3.80672	-196.03185
73.90000	-3.81344	-196.43268
74.00000	-3.81734	-196.64949
74.10000	-3.82172	-196.87495
74.20000	-3.82688	-197.15373
74.30000	-3.83344	-197.47561
74.40000	-3.83937	-197.85590
74.50000	-3.84312	-198.05354
74.60000	-3.84719	-198.25393
74.70000	-3.85203	-198.50412
74.80000	-3.85750	-198.80112
74.90000	-3.86344	-199.12553
75.00000	-3.87047	-199.53230
75.10000	-3.87438	-199.75051
75.20000	-3.87875	-199.96026
75.30000	-3.88344	-200.20670
75.40000	-3.88922	-200.50105
75.50000	-3.89484	-200.85204
75.60000	-3.89906	-201.07132
75.70000	-3.90344	-201.28046
75.80000	-3.90813	-201.52572
75.90000	-3.91375	-201.80248
76.00000	-3.92016	-202.13297
76.10000	-3.92688	-202.54536
76.20000	-3.93063	-202.74211
76.30000	-3.93516	-202.95724
76.40000	-3.94063	-203.24059
76.50000	-3.94797	-203.60062
76.60000	-3.95375	-204.00102
76.70000	-3.95734	-204.18352
76.80000	-3.96156	-204.38336
76.90000	-3.96594	-204.61561
77.00000	-3.97109	-204.88138
77.10000	-3.97781	-205.21119
77.20000	-3.98375	-205.61314
77.30000	-3.98766	-205.80791
77.40000	-3.99266	-206.06865
77.50000	-3.99875	-206.40028
77.60000	-4.00547	-206.79803
77.70000	-4.00953	-207.06593
77.80000	-4.01313	-207.25368
77.90000	-4.01750	-207.46464
78.00000	-4.02203	-207.71292
78.10000	-4.02687	-207.98039
78.20000	-4.03297	-208.26094
78.30000	-4.03984	-208.70860
78.40000	-4.04437	-208.95490
78.50000	-4.04906	-209.18362
78.60000	-4.05422	-209.46428
78.70000	-4.06078	-209.80711
78.80000	-4.06625	-210.16333
78.90000	-4.07016	-210.36306
79.00000	-4.07422	-210.57859
79.10000	-4.07891	-210.82328
79.20000	-4.08406	-211.09201
79.30000	-4.09000	-211.38947
79.40000	-4.09625	-211.77688
79.50000	-4.10031	-211.98602
79.60000	-4.10484	-212.21793
79.70000	-4.10984	-212.47554
79.80000	-4.11594	-212.78836
79.90000	-4.12328	-213.21483
80.00000	-4.12734	-213.44717
80.10000	-4.13141	-213.64614
80.20000	-4.13594	-213.87802
80.30000	-4.14109	-214.14490
80.40000	-4.14734	-214.44382
80.50000	-4.15375	-214.84788
80.60000	-4.15734	-215.03063
80.70000	-4.16188	-215.24741
80.80000	-4.16703	-215.51734
80.90000	-4.17250	-215.80316
81.00000	-4.17906	-216.15949
81.10000	-4.18359	-216.42010
81.20000	-4.18781	-216.62658
81.30000	-4.19234	-216.85429
81.40000	-4.19734	-217.10351
81.50000	-4.20328	-217.38258
81.60000	-4.21078	-217.81394
81.70000	-4.21438	-218.00283
81.80000	-4.21859	-218.19410
81.90000	-4.22359	-218.45023
82.00000	-4.23047	-218.78026
82.10000	-4.23750	-219.22167
82.20000	-4.24094	-219.40926
82.30000	-4.24500	-219.58946
82.40000	-4.24969	-219.81855
82.50000	-4.25500	-220.08857
82.60000	-4.26125	-220.37980
82.70000	-4.26688	-220.73805
82.80000	-4.27078	-220.92900
82.90000	-4.27516	-221.14496
83.00000	-4.28016	-221.39256
83.10000	-4.28656	-221.71354
83.20000	-4.29313	-222.10598
83.30000	-4.29703	-222.29823
83.40000	-4.30078	-222.46833
83.50000	-4.30531	-222.69002
83.60000	-4.31031	-222.94125
83.70000	-4.31594	-223.22354
83.80000	-4.32359	-223.62486
83.90000	-4.32766	-223.85164
84.00000	-4.33188	-224.03629
84.10000	-4.33719	-224.29055
84.20000	-4.34375	-224.60304
84.30000	-4.35016	-224.99688
84.40000	-4.35391	-225.18213
84.50000	-4.35812	-225.37017
84.60000	-4.36266	-225.60358
84.70000	-4.36828	-225.86881
84.80000	-4.37656	-226.24357
84.90000	-4.38297	-226.71822
85.00000	-4.38563	-226.85397
85.10000	-4.38969	-227.03175
85.20000	-4.39484	-227.29357
85.30000	-4.40219	-227.65645
85.40000	-4.40750	-228.02457
85.50000	-4.41078	-228.18080
85.60000	-4.41469	-228.35751
85.70000	-4.41953	-228.60624
85.80000	-4.42484	-228.88650
85.90000	-4.43078	-229.18132
86.00000	-4.43766	-229.57534
86.10000	-4.44156	-229.81074
86.20000	-4.44578	-230.00856
86.30000	-4.45063	-230.25626
86.40000	-4.45672	-230.56333
86.50000	-4.46328	-230.94495
86.60000	-4.46734	-231.16262
86.70000	-4.47141	-231.35902
86.80000	-4.47594	-231.58288
86.90000	-4.48156	-231.87098
87.00000	-4.48766	-232.18900
87.10000	-4.49500	-232.61060
87.20000	-4.49859	-232.81160
87.30000	-4.50266	-233.00153
87.40000	-4.50766	-233.26197
87.50000	-4.51391	-233.57002
87.60000	-4.52000	-233.92503
87.70000	-4.52406	-234.15087
87.80000	-4.52813	-234.35453
87.90000	-4.53281	-234.59475
88.00000	-4.53812	-234.86620
88.10000	-4.54422	-235.18604
88.20000	-4.55172	-235.60601
88.30000	-4.55516	-235.79188
88.40000	-4.55922	-235.98476
88.50000	-4.56422	-236.23614
88.60000	-4.57031	-236.54783
88.70000	-4.57687	-236.94769
88.80000	-4.58094	-237.16033
88.90000	-4.58500	-237.34634
89.00000	-4.58969	-237.57744
89.10000	-4.59500	-237.85523
89.20000	-4.60047	-238.13227
89.30000	-4.60750	-238.53114
89.40000	-4.61141	-238.74646
89.50000	-4.61594	-238.96618
89.60000	-4.62109	-239.22244
89.70000	-4.62734	-239.53873
89.80000	-4.63391	-239.93479
89.90000	-4.63781	-240.13984
90.00000	-4.64172	-240.31335
90.10000	-4.64641	-240.54968
90.20000	-4.65172	-240.82536
90.30000	-4.65813	-241.13731
90.40000	-4.66453	-241.54340
90.50000	-4.66828	-241.73540
90.60000	-4.67266	-241.93190
90.70000	-4.67766	-242.18145
90.80000	-4.68344	-242.46147
90.90000	-4.69047	-242.87872
91.00000	-4.69453	-243.08941
91.10000	-4.69875	-243.28442
91.20000	-4.70359	-243.53933
91.30000	-4.70922	-243.83651
91.40000	-4.71609	-244.13934
91.50000	-4.72188	-244.53001
91.60000	-4.72500	-244.66488
91.70000	-4.72922	-244.86355
91.80000	-4.73391	-245.10875
91.90000	-4.73969	-245.39028
92.00000	-4.74750	-245.80404
92.10000	-4.75172	-246.06776
92.20000	-4.75563	-246.25365
92.30000	-4.76031	-246.47328
92.40000	-4.76516	-246.72945
92.50000	-4.77109	-247.02665
92.60000	-4.77891	-247.47990
92.70000	-4.78250	-247.67599
92.80000	-4.78672	-247.88372
92.90000	-4.79187	-248.13466
93.00000	-4.79813	-248.44515
93.10000	-4.80500	-248.85610
93.20000	-4.80875	-249.07142
93.30000	-4.81297	-249.27713
93.40000	-4.81766	-249.52486
93.50000	-4.82297	-249.81187
93.60000	-4.82891	-250.13524
93.70000	-4.83500	-250.51016
93.80000	-4.83844	-250.68089
93.90000	-4.84250	-250.87434
94.00000	-4.84750	-251.11291
94.10000	-4.85313	-251.40205
94.20000	-4.86047	-251.81305
94.30000	-4.86531	-252.11740
94.40000	-4.86937	-252.30724
94.50000	-4.87422	-252.55123
94.60000	-4.87969	-252.84535
94.70000	-4.88609	-253.15580
94.80000	-4.89141	-253.50362
94.90000	-4.89484	-253.68679
95.00000	-4.89891	-253.88575
95.10000	-4.90375	-254.11916
95.20000	-4.91000	-254.43321
95.30000	-4.91734	-254.88028
95.40000	-4.92141	-255.09602
95.50000	-4.92547	-255.28967
95.60000	-4.93031	-255.53831
95.70000	-4.93578	-255.83768
95.80000	-4.94188	-256.14801
95.90000	-4.94906	-256.57925
96.00000	-4.95250	-256.77079
96.10000	-4.95672	-256.95884
96.20000	-4.96141	-257.19768
96.30000	-4.96703	-257.48393
96.40000	-4.97344	-257.83730
96.50000	-4.97781	-258.08695
96.60000	-4.98187	-258.28162
96.70000	-4.98656	-258.50600
96.80000	-4.99203	-258.78665
96.90000	-4.99813	-259.10640
97.00000	-5.00516	-259.50897
97.10000	-5.00844	-259.67386
97.20000	-5.01250	-259.85649
97.30000	-5.01750	-260.10489
97.40000	-5.02328	-260.39147
97.50000	-5.03016	-260.77127
97.60000	-5.03469	-261.01509
97.70000	-5.03922	-261.23455
97.80000	-5.04391	-261.46156
97.90000	-5.04906	-261.72510
98.00000	-5.05438	-261.98691
98.10000	-5.06188	-262.36889
98.20000	-5.06625	-262.64513
98.30000	-5.07016	-262.82707
98.40000	-5.07516	-263.07192
98.50000	-5.08141	-263.38312
98.60000	-5.08859	-263.79719
98.70000	-5.09188	-263.97479
98.80000	-5.09547	-264.13798
98.90000	-5.09969	-264.33936
99.00000	-5.10469	-264.57477
99.10000	-5.11031	-264.85276
99.20000	-5.11766	-265.23778
99.30000	-5.12281	-265.54042
99.40000	-5.12687	-265.71721
99.50000	-5.13156	-265.95187
99.60000	-5.13687	-266.21395
99.70000	-5.14422	-266.59071
99.80000	-5.14859	-266.84555
99.90000	-5.15250	-267.02940
100.00000	-5.15703	-267.23701
100.10000	-5.16219	-267.47727
100.20000	-5.16781	-267.75655
100.30000	-5.17562	-268.16055
100.40000	-5.17922	-268.36446
100.50000	-5.18312	-268.53427
100.60000	-5.18797	-268.74581
100.70000	-5.19344	-269.01990
100.80000	-5.20078	-269.38716
100.90000	-5.20516	-269.62137
101.00000	-5.20938	-269.80904
101.10000	-5.21375	-270.01122
101.20000	-5.21875	-270.24862
101.30000	-5.22422	-270.50927
101.40000	-5.23266	-270.93941
101.50000	-5.23641	-271.15935
101.60000	-5.24063	-271.33512
101.70000	-5.24594	-271.58242
101.80000	-5.25234	-271.88191
101.90000	-5.25906	-272.29896
102.00000	-5.26234	-272.44878
102.10000	-5.26641	-272.63346
102.20000	-5.27125	-272.86777
102.30000	-5.27641	-273.13244
102.40000	-5.28219	-273.41628
102.50000	-5.28922	-273.81775
102.60000	-5.29266	-273.98670
102.70000	-5.29656	-274.16226
102.80000	-5.30063	-274.34960
102.90000	-5.30594	-274.59624
103.00000	-5.31469	-275.00772
103.10000	-5.31984	-275.37036
103.20000	-5.32375	-275.53979
103.30000	-5.32828	-275.75850
103.40000	-5.33344	-276.00947
103.50000	-5.33938	-276.29858
103.60000	-5.34578	-276.67478
103.70000	-5.34953	-276.86220
103.80000	-5.35359	-277.04149
103.90000	-5.35859	-277.28707
104.00000	-5.36422	-277.57236
104.10000	-5.37172	-277.94725
104.20000	-5.37594	-278.20155
104.30000	-5.37953	-278.36248
104.40000	-5.38375	-278.56258
104.50000	-5.38875	-278.79697
104.60000	-5.39469	-279.08796
104.70000	-5.40313	-279.53753
104.80000	-5.40688	-279.77318
104.90000	-5.41094	-279.95393
105.00000	-5.41609	-280.19100
105.10000	-5.42188	-280.48241
105.20000	-5.42859	-280.84064
105.30001	-5.43250	-281.06716
105.40001	-5.43641	-281.23906
105.50001	-5.44094	-281.45480
105.60001	-5.44594	-281.70165
105.70001	-5.45203	-281.99691
105.80001	-5.46031	-282.45458
105.90001	-5.46375	-282.66630
106.00001	-5.46719	-282.79734
106.10001	-5.47172	-283.00592
106.20001	-5.47734	-283.27382
106.30001	-5.48531	-283.70091
106.40001	-5.48953	-283.96162
106.50001	-5.49344	-284.13510
106.60001	-5.49781	-284.34497
106.70001	-5.50313	-284.60130
106.80001	-5.50828	-284.85805
106.90001	-5.51594	-285.26774
107.00001	-5.51984	-285.49060
107.10001	-5.52391	-285.66673
107.20001	-5.52891	-285.90164
107.30001	-5.53469	-286.19036
107.40001	-5.54188	-286.57651
107.50001	-5.54578	-286.79359
107.60001	-5.54969	-286.96680
107.70001	-5.55422	-287.18770
107.80001	-5.55953	-287.44397
107.90001	-5.56563	-287.75516
108.00001	-5.57344	-288.17603
108.10001	-5.57688	-288.37532
108.20001	-5.58078	-288.53625
108.30001	-5.58547	-288.75920
108.40001	-5.59078	-289.02236
108.50001	-5.59750	-289.36630
108.60001	-5.60234	-289.63098
108.70001	-5.60656	-289.83119
108.80001	-5.61125	-290.04675
108.90001	-5.61687	-290.32677
109.00001	-5.62438	-290.69865
109.08601	-5.63203	-291.20082
109.18601	-5.63437	-291.35278
109.28601	-5.63766	-291.47786
109.38601	-5.64266	-291.72483
109.48601	-5.64828	-292.01365
109.58601	-5.65469	-292.36647
109.68601	-5.65875	-292.61059
109.78601	-5.66266	-292.79649
109.88601	-5.66703	-293.00377
109.98601	-5.67188	-293.24111
110.08601	-5.67703	-293.49506
110.18601	-5.68359	-293.81007
110.28601	-5.68953	-294.16829
110.38601	-5.69359	-294.36651
110.48601	-5.69828	-294.59611
110.58601	-5.70391	-294.87991
110.68601	-5.71125	-295.25962
110.78601	-5.71594	-295.54668
110.88601	-5.71953	-295.70103
110.98601	-5.72359	-295.89170
111.08601	-5.72844	-296.12440
111.18601	-5.73391	-296.40436
111.28601	-5.74078	-296.71988
111.38601	-5.74672	-297.10057
111.48601	-5.75078	-297.28648
111.58601	-5.75578	-297.52985
111.68601	-5.76156	-297.81711
111.78601	-5.76828	-298.17477
111.88601	-5.77250	-298.41730
111.98601	-5.77656	-298.61140
112.08601	-5.78094	-298.83555
112.18601	-5.78609	-299.09655
112.28601	-5.79172	-299.38626
112.38601	-5.79844	-299.72318
112.48601	-5.80297	-299.99775
112.58601	-5.80672	-300.16378
112.68601	-5.81125	-300.37811
112.78601	-5.81656	-300.63799
112.88601	-5.82328	-300.97008
112.98601	-5.82828	-301.26542
113.08601	-5.83266	-301.46995
113.18601	-5.83734	-301.69603
113.28601	-5.84234	-301.90808
113.38601	-5.84734	-302.15344
113.48601	-5.85406	-302.45686
113.58601	-5.85906	-302.77660
113.68601	-5.86312	-302.95330
113.78601	-5.86797	-303.16031
113.88601	-5.87359	-303.42537
113.98601	-5.88188	-303.82124
114.08601	-5.88641	-304.11133
114.18601	-5.88969	-304.24291
114.28601	-5.89391	-304.42882
114.38601	-5.89859	-304.63928
114.48601	-5.90391	-304.89147
114.58601	-5.91203	-305.25503
114.68601	-5.91719	-305.60476
114.78601	-5.92094	-305.76247
114.88601	-5.92547	-305.94447
114.98601	-5.93031	-306.17288
115.08601	-5.93750	-306.49662
115.18601	-5.94250	-306.81103
115.28601	-5.94656	-307.00031
115.38601	-5.95094	-307.19635
115.48601	-5.95609	-307.43402
115.58601	-5.96187	-307.70516
115.68601	-5.97016	-308.12460
115.78601	-5.97359	-308.33474
115.88601	-5.97703	-308.46936
115.98601	-5.98172	-308.68593
116.08601	-5.98750	-308.95302
116.18601	-5.99484	-309.30161
116.28601	-6.00016	-309.65325
116.38601	-6.00344	-309.78197
116.48601	-6.00766	-309.95956
116.58601	-6.01234	-310.17637
116.68601	-6.01797	-310.43521
116.78601	-6.02562	-310.80225
116.88601	-6.03031	-311.09396
116.98601	-6.03375	-311.24017
117.08601	-6.03844	-311.43880
117.18601	-6.04359	-311.68574
117.28601	-6.05016	-311.96406
117.38601	-6.05578	-312.31079
117.48601	-6.05938	-312.45208
117.58601	-6.06359	-312.62806
117.68601	-6.06875	-312.86463
117.78601	-6.07469	-313.12767
117.88601	-6.08438	-313.56266
117.98601	-6.08906	-313.92226
118.08601	-6.09188	-314.01077
118.18601	-6.09625	-314.19104
118.28601	-6.10172	-314.44615
118.38601	-6.10984	-314.84577
118.48601	-6.11391	-315.13807
118.58601	-6.11719	-315.26071
118.68601	-6.12156	-315.45714
118.78601	-6.12641	-315.67863
118.88601	-6.13203	-315.95060
118.98601	-6.13953	-316.32227
119.08601	-6.14344	-316.55470
119.18601	-6.14734	-316.71792
119.28601	-6.15188	-316.92401
119.38601	-6.15719	-317.18028
119.48601	-6.16469	-317.52449
119.58601	-6.16984	-317.84815
119.68601	-6.17391	-318.03349
119.78601	-6.17844	-318.23209
119.88601	-6.18344	-318.46696
119.98601	-6.18906	-318.75420
120.08601	-6.19719	-319.13745
120.18601	-6.20125	-319.43539
120.28601	-6.20469	-319.56056
120.38601	-6.20922	-319.76259
120.48601	-6.21484	-320.01877
120.58601	-6.22203	-320.37833
120.68601	-6.22656	-320.65514
120.78601	-6.23031	-320.80778
120.88601	-6.23438	-321.00052
120.98601	-6.23922	-321.22248
121.08601	-6.24469	-321.49318
121.18601	-6.25219	-321.83701
121.28601	-6.25781	-322.20080
121.38601	-6.26156	-322.35929
121.48601	-6.26594	-322.54556
121.58601	-6.27094	-322.79167
121.68601	-6.27875	-323.16440
121.78601	-6.28406	-323.52811
121.88601	-6.28781	-323.69214
121.98601	-6.29172	-323.87313
122.08601	-6.29672	-324.10043
122.18601	-6.30219	-324.36410
122.28601	-6.30828	-324.64871
122.38601	-6.31344	-324.96145
122.48601	-6.31750	-325.14375
122.58601	-6.32219	-325.35806
122.68601	-6.32766	-325.62569
122.78601	-6.33578	-326.01619
122.88601	-6.34047	-326.32643
122.98601	-6.34406	-326.46659
123.08601	-6.34813	-326.64827
123.18601	-6.35266	-326.86120
123.28601	-6.35797	-327.11440
123.38601	-6.36437	-327.40778
123.48601	-6.37141	-327.83186
123.58601	-6.37500	-328.00296
123.68601	-6.37938	-328.18478
123.78601	-6.38484	-328.43792
123.88601	-6.39156	-328.75225
123.98601	-6.39641	-329.03299
124.08601	-6.40031	-329.20855
124.18601	-6.40469	-329.41782
124.28601	-6.40953	-329.64772
124.38601	-6.41516	-329.90718
124.48601	-6.42281	-330.25619
124.58601	-6.42828	-330.61904
124.68601	-6.43156	-330.74498
124.78601	-6.43609	-330.93870
124.88601	-6.44125	-331.17810
124.98601	-6.44844	-331.50348
125.08601	-6.45359	-331.82940
125.18601	-6.45750	-332.00455
125.28601	-6.46219	-332.19630
125.38601	-6.46687	-332.42074
125.48601	-6.47219	-332.67146
125.58601	-6.48031	-333.03472
125.68601	-6.48484	-333.34488
125.78601	-6.48828	-333.47571
125.88601	-6.49266	-333.66904
125.98601	-6.49828	-333.93043
126.08601	-6.50656	-334.31429
126.18601	-6.51109	-334.62334
126.28601	-6.51438	-334.74931
126.38601	-6.51875	-334.92643
126.48601	-6.52344	-335.14059
126.58601	-6.52844	-335.37593
126.68601	-6.53484	-335.64821
126.78601	-6.54078	-336.00926
126.88601	-6.54484	-336.17005
126.98601	-6.54922	-336.34928
127.08601	-6.55437	-336.57989
127.18601	-6.56187	-336.89737
127.28601	-6.56719	-337.23512
127.38601	-6.57125	-337.40136
127.48601	-6.57562	-337.58914
127.58601	-6.58047	-337.80372
127.68601	-6.58672	-338.09802
127.78601	-6.59406	-338.47785
127.88601	-6.59797	-338.69284
127.98601	-6.60141	-338.81623
128.08601	-6.60609	-339.01709
128.18601	-6.61109	-339.25089
128.28601	-6.61719	-339.52245
128.38601	-6.62406	-339.90467
128.48601	-6.62812	-340.09889
128.58601	-6.63203	-340.25633
128.68601	-6.63641	-340.44310
128.78601	-6.64188	-340.69240
128.88601	-6.64969	-341.03608
128.98601	-6.65500	-341.37237
129.08601	-6.65844	-341.50308
129.18601	-6.66313	-341.68676
129.28601	-6.66828	-341.91445
129.38601	-6.67375	-342.16788
129.48601	-6.68000	-342.49747
129.58601	-6.68422	-342.68108
129.68601	-6.68859	-342.86457
129.78601	-6.69344	-343.07170
129.88601	-6.69891	-343.31155
129.98601	-6.70641	-343.63908
130.08601	-6.71203	-343.98514
130.18601	-6.71516	-344.08334
130.28601	-6.71922	-344.24233
130.38601	-6.72422	-344.45578
130.48601	-6.73109	-344.74367
130.58601	-6.73750	-345.12702
130.68601	-6.74125	-345.26560
130.78601	-6.74563	-345.44212
130.88601	-6.75078	-345.65324
130.98601	-6.75578	-345.89073
131.08601	-6.76234	-346.16235
131.18601	-6.76781	-346.46779
131.28601	-6.77156	-346.61269
131.38601	-6.77609	-346.78313
131.48601	-6.78109	-346.99574
131.58601	-6.78875	-347.29350
131.68601	-6.79469	-347.66796
131.78601	-6.79797	-347.78327
131.88601	-6.80203	-347.92480
131.98601	-6.80688	-348.12829
132.08601	-6.81266	-348.38390
132.18601	-6.82031	-348.72228
132.28601	-6.82578	-349.07082
132.38601	-6.82906	-349.17125
132.48601	-6.83344	-349.33263
132.58601	-6.83859	-349.55499
132.68601	-6.84500	-349.81114
132.78601	-6.85078	-350.13920
132.88601	-6.85484	-350.29820
132.98601	-6.85906	-350.45651
133.08601	-6.86359	-350.65413
133.18601	-6.86891	-350.88214
133.28601	-6.87578	-351.15597
133.38601	-6.88172	-351.50594
133.48601	-6.88500	-351.60220
133.58601	-6.88922	-351.76730
133.68601	-6.89453	-351.98379
133.78601	-6.90250	-352.30631
133.88601	-6.90844	-352.69323
133.98601	-6.91188	-352.80526
134.08601	-6.91625	-352.96142
134.18601	-6.92125	-353.16819
134.28601	-6.92625	-353.39355
134.38601	-6.93344	-353.67000
134.48601	-6.93969	-354.07189
134.58601	-6.94281	-354.17801
134.68601	-6.94688	-354.33713
134.78601	-6.95219	-354.56613
134.88601	-6.95922	-354.88081
134.98601	-6.96469	-355.18256
135.08601	-6.96797	-355.30353
135.18601	-6.97234	-355.45871
135.28601	-6.97719	-355.66512
135.38601	-6.98266	-355.90467
135.48601	-6.98875	-356.15793
135.58601	-6.99562	-356.52706
135.68601	-6.99937	-356.67434
135.78601	-7.00375	-356.83143
135.88601	-7.00875	-357.04702
135.98601	-7.01531	-357.31393
136.08601	-7.02125	-357.66101
136.18601	-7.02500	-357.79175
136.28601	-7.02906	-357.95453
136.38601	-7.03406	-358.16005
136.48601	-7.03969	-358.40243
136.58601	-7.04672	-358.69136
136.68601	-7.05219	-359.01949
136.78601	-7.05578	-359.14510
136.88601	-7.06016	-359.30938
136.98601	-7.06531	-359.52452
137.08601	-7.07219	-359.80552
137.18601	-7.07828	-360.15853
137.28601	-7.08203	-360.29032
137.38601	-7.08609	-360.44750
137.48601	-7.09047	-360.62643
137.58601	-7.09531	-360.82983
137.68601	-7.10156	-361.07308
137.78601	-7.10906	-361.48873
137.88601	-7.11281	-361.64165
137.98601	-7.11719	-361.78887
138.08601	-7.12266	-362.00705
138.18601	-7.12984	-362.31476
138.28601	-7.13469	-362.60533
138.38601	-7.13844	-362.74162
138.48601	-7.14266	-362.90246
138.58601	-7.14719	-363.10112
138.68601	-7.15250	-363.32247
138.78601	-7.15969	-363.59829
138.88601	-7.16594	-363.97246
138.98601	-7.16969	-364.09515
139.08601	-7.17375	-364.24071
139.18601	-7.17844	-364.42122
139.28601	-7.18484	-364.67451
139.38601	-7.19203	-365.08909
139.48601	-7.19562	-365.21414
139.58601	-7.19969	-365.34584
139.68601	-7.20453	-365.53723
139.78601	-7.20984	-365.76590
139.88601	-7.21672	-366.02926
139.98601	-7.22234	-366.37014
140.08601	-7.22594	-366.48309
140.18601	-7.23047	-366.65055
140.28601	-7.23578	-366.86131
140.38601	-7.24234	-367.14220
140.48601	-7.24937	-367.53637
140.58601	-7.25266	-367.64577
140.68601	-7.25641	-367.77061
140.78601	-7.26094	-367.93944
140.88601	-7.26594	-368.15596
140.98601	-7.27297	-368.41801
141.08601	-7.27953	-368.82499
141.18601	-7.28313	-368.93627
141.28601	-7.28750	-369.09726
141.38601	-7.29234	-369.28192
141.48601	-7.29844	-369.53929
141.58601	-7.30531	-369.90371
141.68601	-7.30906	-370.04238
141.78601	-7.31328	-370.18380
141.88601	-7.31813	-370.37560
141.98601	-7.32359	-370.60884
142.08601	-7.33000	-370.86895
142.18601	-7.33625	-371.20757
142.28601	-7.33953	-371.32382
142.38601	-7.34391	-371.46875
142.48601	-7.34906	-371.68348
142.58601	-7.35688	-372.01381
142.68601	-7.36344	-372.41817
142.78601	-7.36625	-372.49449
142.88601	-7.37016	-372.60941
142.98601	-7.37500	-372.80357
143.08601	-7.38047	-373.04717
143.18601	-7.38656	-373.29561
143.28601	-7.39219	-373.61526
143.38601	-7.39594	-373.75373
143.48601	-7.40031	-373.90980
143.58601	-7.40547	-374.11115
143.68601	-7.41234	-374.40240
143.78601	-7.41906	-374.77401
143.88601	-7.42297	-374.91655
143.98601	-7.42688	-375.05633
144.08601	-7.43156	-375.24360
144.18601	-7.43672	-375.46304
144.28601	-7.44312	-375.72843
144.38601	-7.44891	-376.03784
144.48601	-7.45266	-376.16810
144.58601	-7.45687	-376.30981
144.68601	-7.46203	-376.51703
144.78601	-7.46781	-376.74081
144.88601	-7.47453	-377.07284
144.98601	-7.47891	-377.24745
145.08601	-7.48313	-377.39816
145.18601	-7.48781	-377.58023
145.28601	-7.49344	-377.79793
145.38601	-7.50094	-378.10090
145.48601	-7.50656	-378.44765
145.58601	-7.51000	-378.53560
145.68601	-7.51422	-378.67537
145.78601	-7.51922	-378.86840
145.88601	-7.52578	-379.13236
145.98601	-7.53187	-379.46215
146.08601	-7.53578	-379.58243
146.18601	-7.53984	-379.72206
146.28601	-7.54438	-379.88535
146.38601	-7.54937	-380.09563
146.48601	-7.55562	-380.35163
146.58601	-7.56312	-380.73462
146.68601	-7.56687	-380.85580
146.78601	-7.57109	-380.99864
146.88601	-7.57609	-381.17948
146.98601	-7.58203	-381.40464
147.08601	-7.58812	-381.69965
147.18601	-7.59203	-381.82607
147.28601	-7.59625	-381.96680
147.38601	-7.60141	-382.15932
147.48601	-7.60688	-382.38806
147.58601	-7.61297	-382.63950
147.68601	-7.61984	-382.96476
147.78601	-7.62359	-383.08689
147.88601	-7.62766	-383.21751
147.98601	-7.63203	-383.36554
148.08601	-7.63719	-383.55380
148.18601	-7.64422	-383.87376
148.28601	-7.64906	-384.06545
148.38601	-7.65344	-384.21601
148.48601	-7.65844	-384.40162
148.58601	-7.66391	-384.61307
148.68601	-7.67063	-384.86746
148.78601	-7.67672	-385.20262
148.88601	-7.67969	-385.26103
148.98601	-7.68359	-385.37112
149.08601	-7.68828	-385.52848
149.18601	-7.69391	-385.74895
149.28601	-7.70141	-386.09666
149.38601	-7.70578	-386.26340
149.48601	-7.71016	-386.38899
149.58601	-7.71484	-386.55153
149.68601	-7.72000	-386.74188
149.78601	-7.72750	-386.99397
149.88601	-7.73422	-387.41407
149.98601	-7.73719	-387.45552
150.08601	-7.74125	-387.55795
150.18601	-7.74641	-387.74213
150.28601	-7.75328	-388.00338
150.38601	-7.75984	-388.38050
150.48601	-7.76297	-388.45569
150.58601	-7.76703	-388.56292
150.68601	-7.77172	-388.71497
150.78601	-7.77672	-388.91578
150.88601	-7.78297	-389.14627
150.98601	-7.79047	-389.54252
151.08601	-7.79422	-389.65729
151.18601	-7.79828	-389.77006
151.28601	-7.80297	-389.93463
151.38601	-7.80844	-390.14786
151.48601	-7.81594	-390.51285
151.58601	-7.81984	-390.64407
151.68601	-7.82406	-390.77413
151.78601	-7.82875	-390.95193
151.88601	-7.83422	-391.15599
151.98601	-7.84125	-391.39941
152.08601	-7.84688	-391.72620
152.18601	-7.85031	-391.81232
152.28601	-7.85469	-391.94709
152.38601	-7.85969	-392.12883
152.48601	-7.86547	-392.36262
152.58601	-7.87281	-392.69343
152.68601	-7.87672	-392.84590
152.78601	-7.88047	-392.94145
152.88601	-7.88484	-393.08378
152.98601	-7.88984	-393.25929
153.08601	-7.89594	-393.50611
153.18601	-7.90453	-393.94841
153.28601	-7.90781	-394.07244
153.38601	-7.91187	-394.16835
153.48601	-7.91672	-394.33813
153.58601	-7.92266	-394.57321
153.68601	-7.92953	-394.89180
153.78601	-7.93328	-395.02671
153.88601	-7.93734	-395.14080
153.98601	-7.94203	-395.30084
154.08601	-7.94734	-395.49047
154.18601	-7.95328	-395.73082
154.28601	-7.96094	-396.11202
154.38601	-7.96438	-396.21660
154.48601	-7.96828	-396.31659
154.58601	-7.97328	-396.50139
154.68601	-7.97969	-396.75659
154.78601	-7.98625	-397.08787
154.88601	-7.99000	-397.19236
154.98601	-7.99391	-397.30063
155.08601	-7.99859	-397.45280
155.18601	-8.00391	-397.65662
155.28601	-8.00953	-397.88195
155.38601	-8.01688	-398.24018
155.48601	-8.02078	-398.36854
155.58601	-8.02484	-398.48590
155.68601	-8.02984	-398.66355
155.78601	-8.03578	-398.88975
155.88601	-8.04328	-399.26100
155.98601	-8.04672	-399.36495
156.08601	-8.05047	-399.45021
156.18601	-8.05516	-399.61058
156.28601	-8.06047	-399.81899
156.38601	-8.06656	-400.06503
156.48601	-8.07422	-400.43852
156.58601	-8.07766	-400.53105
156.68601	-8.08187	-400.64943
156.78601	-8.08688	-400.82300
156.88601	-8.09266	-401.03868
156.98601	-8.09938	-401.36135
157.08601	-8.10328	-401.49310
157.18601	-8.10750	-401.61821
157.28601	-8.11234	-401.77867
157.38601	-8.11766	-401.98132
157.48601	-8.12453	-402.25354
157.58601	-8.13188	-402.67384
157.68601	-8.13469	-402.69673
157.78601	-8.13859	-402.80816
157.88601	-8.14375	-402.99642
157.98601	-8.14984	-403.23588
158.08601	-8.15641	-403.55727
158.18601	-8.16000	-403.66459
158.28601	-8.16422	-403.78952
158.38601	-8.16891	-403.95370
158.48601	-8.17391	-404.13502
158.58601	-8.17969	-404.36938
158.68601	-8.18766	-404.72913
158.78601	-8.19188	-404.93780
158.88601	-8.19625	-405.05242
158.98601	-8.20141	-405.23973
159.08601	-8.20750	-405.47901
159.18601	-8.21344	-405.78535
159.28601	-8.21688	-405.87121
159.38601	-8.22078	-405.98410
159.48601	-8.22547	-406.15955
159.58601	-8.23109	-406.37982
159.68601	-8.23719	-406.65513
159.78601	-8.24391	-406.96147
159.88601	-8.24766	-407.09525
159.98601	-8.25172	-407.19619
160.08601	-8.25641	-407.35769
160.18601	-8.26156	-407.55662
160.28601	-8.26844	-407.85074
160.38601	-8.27375	-408.08392
160.48601	-8.27797	-408.22440
160.58601	-8.28250	-408.36972
160.68601	-8.28750	-408.56010
160.78601	-8.29312	-408.76746
160.88601	-8.30063	-409.11037
160.98601	-8.30422	-409.23008
161.08601	-8.30813	-409.32149
161.18601	-8.31312	-409.48024
161.28601	-8.31875	-409.70236
161.38601	-8.32625	-410.04378
161.48601	-8.33047	-410.19267
161.58601	-8.33437	-410.28801
161.68601	-8.33875	-410.42301
161.78601	-8.34406	-410.61044
161.88601	-8.34953	-410.80850
161.98601	-8.35719	-411.17370
162.08601	-8.36109	-411.28081
162.18601	-8.36531	-411.38980
162.28601	-8.37047	-411.56477
162.38601	-8.37641	-411.79672
162.48601	-8.38313	-412.10237
162.58601	-8.38672	-412.20266
162.68601	-8.39078	-412.28634
162.78601	-8.39563	-412.45425
162.88601	-8.40109	-412.64415
162.98601	-8.40703	-412.86644
163.08601	-8.41484	-413.25775
163.18601	-8.41813	-413.32355
163.28601	-8.42188	-413.39049
163.38601	-8.42656	-413.53738
163.48601	-8.43203	-413.72916
163.58601	-8.43984	-414.06795
163.68601	-8.44375	-414.22313
163.78601	-8.44781	-414.30604
163.88601	-8.45250	-414.45848
163.98601	-8.45797	-414.64344
164.08601	-8.46344	-414.84642
164.18601	-8.47078	-415.17037
164.28601	-8.47469	-415.29420
164.38601	-8.47891	-415.38566
164.48601	-8.48375	-415.53700
164.58601	-8.48922	-415.72616
164.68601	-8.49687	-416.03318
164.78601	-8.50078	-416.19927
164.88601	-8.50422	-416.25306
164.98601	-8.50859	-416.36816
165.08601	-8.51375	-416.53657
165.18601	-8.51984	-416.77374
165.28601	-8.52844	-417.17181
165.38601	-8.53172	-417.25659
165.48601	-8.53547	-417.31960
165.58601	-8.54031	-417.45642
165.68601	-8.54563	-417.64525
165.78601	-8.55344	-417.93481
165.88601	-8.55797	-418.15019
165.98601	-8.56172	-418.22034
166.08601	-8.56656	-418.36557
166.18601	-8.57219	-418.55565
166.28601	-8.57922	-418.82750
166.38601	-8.58688	-419.25633
166.48601	-8.58891	-419.20918
166.58601	-8.59250	-419.26047
166.68601	-8.59734	-419.42394
166.78601	-8.60328	-419.64340
166.88601	-8.61094	-420.00139
166.98601	-8.61469	-420.11404
167.08601	-8.61844	-420.18047
167.18601	-8.62297	-420.31741
167.28601	-8.62797	-420.47706
167.38601	-8.63344	-420.68726
167.48601	-8.64141	-421.04867
167.58601	-8.64516	-421.16830
167.68601	-8.64906	-421.24707
167.78601	-8.65406	-421.41572
167.88601	-8.66000	-421.62532
167.98601	-8.66781	-421.98995
168.08601	-8.67125	-422.07739
168.18601	-8.67500	-422.14882
168.28601	-8.67953	-422.28293
168.38601	-8.68469	-422.45847
168.48601	-8.69031	-422.64599
168.58601	-8.69844	-423.03976
168.68601	-8.70234	-423.15972
168.78601	-8.70609	-423.22871
168.88601	-8.71047	-423.34220
168.98601	-8.71562	-423.51282
169.08601	-8.72344	-423.84443
169.18601	-8.72828	-424.05155
169.28601	-8.73219	-424.12904
169.38601	-8.73672	-424.25668
169.48601	-8.74203	-424.45722
169.58601	-8.74813	-424.68265
169.68601	-8.75547	-425.04743
169.78601	-8.75875	-425.09434
169.88601	-8.76266	-425.18309
169.98601	-8.76750	-425.33574
170.08601	-8.77328	-425.55282
170.18601	-8.78047	-425.86693
170.28601	-8.78469	-426.00751
170.38601	-8.78875	-426.10955
170.48601	-8.79328	-426.23445
170.58601	-8.79828	-426.41300
170.68601	-8.80391	-426.61354
170.78601	-8.81156	-426.95823
170.88601	-8.81578	-427.13034
170.98601	-8.81953	-427.19656
171.08601	-8.82453	-427.34867
171.18601	-8.83047	-427.57934
171.28601	-8.83750	-427.90756
171.38601	-8.84109	-427.98996
171.48601	-8.84484	-428.06822
171.58601	-8.84922	-428.18683
171.68601	-8.85406	-428.33668
171.78601	-8.85984	-428.55069
171.88601	-8.86781	-428.87437
171.98601	-8.87313	-429.15437
172.08601	-8.87641	-429.18172
172.18601	-8.88078	-429.28955
172.28601	-8.88641	-429.48049
172.38601	-8.89422	-429.82611
172.48601	-8.89828	-429.97986
172.58601	-8.90203	-430.04513
172.68601	-8.90641	-430.15960
172.78601	-8.91141	-430.32694
172.88601	-8.91688	-430.52381
172.98601	-8.92422	-430.80735
173.08601	-8.92891	-431.01758
173.18601	-8.93297	-431.10093
173.28601	-8.93797	-431.24422
173.38601	-8.94391	-431.46279
173.48601	-8.95109	-431.80612
173.58601	-8.95484	-431.88888
173.68601	-8.95875	-431.95805
173.78601	-8.96328	-432.08396
173.88601	-8.96859	-432.27085
173.98601	-8.97453	-432.49455
174.08601	-8.98281	-432.89325
174.18601	-8.98609	-432.95828
174.28601	-8.98984	-433.02926
174.38601	-8.99469	-433.16507
174.48601	-9.00047	-433.38293
174.58601	-9.00703	-433.67180
174.68601	-9.01109	-433.78735
174.78601	-9.01516	-433.87541
174.88601	-9.01984	-434.00788
174.98601	-9.02516	-434.19483
175.08601	-9.03109	-434.42655
175.18601	-9.04000	-434.84536
175.28601	-9.04375	-434.95288
175.38601	-9.04750	-435.00501
175.48601	-9.05234	-435.16564
175.58601	-9.05797	-435.38994
175.68601	-9.06469	-435.71043
175.78601	-9.06828	-435.78956
175.88601	-9.07234	-435.88161
175.98601	-9.07688	-436.02556
176.08601	-9.08203	-436.19725
176.18601	-9.08750	-436.39556
176.28601	-9.09453	-436.70812
176.38601	-9.09859	-436.83985
176.48601	-9.10250	-436.90538
176.58601	-9.10734	-437.05615
176.68601	-9.11297	-437.25851
176.78601	-9.12078	-437.56276
176.88601	-9.12578	-437.81415
176.98601	-9.12938	-437.84595
177.08601	-9.13359	-437.94715
177.18601	-9.13859	-438.10788
177.28601	-9.14438	-438.30881
177.38601	-9.15234	-438.67615
177.48601	-9.15594	-438.77956
177.58601	-9.15969	-438.82993
177.68601	-9.16422	-438.95394
177.78601	-9.16953	-439.12083
177.88601	-9.17609	-439.34959
177.98601	-9.18172	-439.61668
178.08601	-9.18563	-439.68639
178.18601	-9.19016	-439.79055
178.28601	-9.19531	-439.94978
178.38601	-9.20125	-440.15643
178.48601	-9.20953	-440.50035
178.58601	-9.21281	-440.60162
178.68601	-9.21641	-440.62874
178.78601	-9.22141	-440.77343
178.88601	-9.22703	-440.96351
178.98601	-9.23469	-441.26618
179.08601	-9.23891	-441.44508
179.18601	-9.24266	-441.49771
179.28601	-9.24719	-441.60989
179.38601	-9.25250	-441.77648
179.48601	-9.25750	-441.93920
179.58601	-9.26516	-442.22686
179.68601	-9.26938	-442.38698
179.78601	-9.27312	-442.44590
179.88601	-9.27781	-442.55897
179.98601	-9.28344	-442.73207
180.08601	-9.29172	-443.08680
180.18601	-9.29563	-443.20965
180.28601	-9.29906	-443.23409
180.38601	-9.30344	-443.31369
180.48601	-9.30828	-443.45379
180.58601	-9.31391	-443.62974
180.68601	-9.32156	-443.91045
180.78601	-9.32625	-444.09943
180.88601	-9.33000	-444.10598
180.98601	-9.33453	-444.19351
181.08601	-9.33969	-444.31096
181.18601	-9.34656	-444.53225
181.28601	-9.35141	-444.71437
181.38601	-9.35531	-444.74950
181.48601	-9.36000	-444.84115
181.58601	-9.36547	-445.00384
181.68601	-9.37219	-445.24452
181.78601	-9.38156	-445.70506
181.88601	-9.38375	-445.65216
181.98601	-9.38719	-445.64483
182.08601	-9.39203	-445.77426
182.18601	-9.39797	-445.97480
182.28601	-9.40563	-446.33636
182.38601	-9.40938	-446.40836
182.48601	-9.41312	-446.45470
182.58601	-9.41766	-446.56071
182.68601	-9.42234	-446.69911
182.78601	-9.42766	-446.86759
182.88601	-9.43500	-447.13369
182.98601	-9.44047	-447.38963
183.08601	-9.44422	-447.42990
183.18601	-9.44906	-447.56487
183.28601	-9.45500	-447.78025
183.38601	-9.46250	-448.11055
183.48601	-9.46578	-448.16819
183.58601	-9.46953	-448.21322
183.68601	-9.47406	-448.33121
183.78601	-9.47875	-448.47944
183.88601	-9.48406	-448.65781
183.98601	-9.49078	-448.87292
184.08601	-9.49703	-449.18823
184.18601	-9.50063	-449.21634
184.28601	-9.50516	-449.32389
184.38601	-9.51047	-449.48313
184.48601	-9.51797	-449.78341
184.58601	-9.52250	-449.96974
184.68601	-9.52641	-450.02228
184.78601	-9.53078	-450.12629
184.88601	-9.53578	-450.28979
184.98601	-9.54141	-450.47179
185.08601	-9.54891	-450.76323
185.18601	-9.55375	-450.97467
185.28601	-9.55719	-450.98919
185.38601	-9.56172	-451.09722
185.48601	-9.56719	-451.26909
185.58601	-9.57516	-451.60434
185.68601	-9.57969	-451.78840
185.78601	-9.58328	-451.82237
185.88601	-9.58750	-451.91908
185.98601	-9.59234	-452.04580
186.08601	-9.59812	-452.24687
186.18601	-9.60625	-452.57941
186.28601	-9.61016	-452.72011
186.38601	-9.61375	-452.74368
186.48601	-9.61828	-452.85833
186.58601	-9.62375	-453.02990
186.68601	-9.63078	-453.29532
186.78601	-9.63578	-453.49312
186.88601	-9.63969	-453.56005
186.98601	-9.64422	-453.66856
187.08601	-9.64953	-453.83564
187.18601	-9.65531	-454.02968
187.28601	-9.66375	-454.39094
187.38601	-9.66750	-454.50753
187.48601	-9.67094	-454.51665
187.58601	-9.67531	-454.62441
187.68601	-9.68047	-454.78338
187.78601	-9.68781	-455.03834
187.88601	-9.69297	-455.27890
187.98601	-9.69687	-455.33550
188.08601	-9.70125	-455.43677
188.18601	-9.70656	-455.59588
188.28601	-9.71188	-455.78483
188.38601	-9.71938	-456.07150
188.48601	-9.72359	-456.23383
188.58601	-9.72719	-456.24667
188.68601	-9.73172	-456.35813
188.78601	-9.73734	-456.54285
188.88601	-9.74391	-456.77158
188.98601	-9.75063	-457.10045
189.08601	-9.75391	-457.10832
189.18601	-9.75813	-457.17692
189.28601	-9.76281	-457.31294
189.38601	-9.76813	-457.47331
189.48601	-9.77578	-457.77097
189.58601	-9.78109	-458.01985
189.68601	-9.78484	-458.05311
189.78601	-9.78938	-458.15203
189.88601	-9.79453	-458.31642
189.98601	-9.80125	-458.55659
190.08601	-9.80625	-458.77400
190.18601	-9.81000	-458.81662
190.28601	-9.81438	-458.91330
190.38601	-9.81938	-459.06666
190.48601	-9.82500	-459.25653
190.58601	-9.83422	-459.62349
190.68601	-9.83828	-459.81264
190.78601	-9.84141	-459.78668
190.88601	-9.84578	-459.89227
190.98601	-9.85125	-460.07150
191.08601	-9.85922	-460.39844
191.18601	-9.86391	-460.59695
191.28601	-9.86750	-460.62401
191.38601	-9.87203	-460.73404
191.48601	-9.87734	-460.91422
191.58601	-9.88250	-461.08347
191.68601	-9.89000	-461.37917
191.78601	-9.89406	-461.52723
191.88601	-9.89766	-461.55483
191.98601	-9.90219	-461.65809
192.08601	-9.90766	-461.84453
192.18601	-9.91531	-462.15993
192.28601	-9.91969	-462.33493
192.38601	-9.92359	-462.38810
192.48601	-9.92812	-462.49333
192.58601	-9.93297	-462.64246
192.68601	-9.93859	-462.82136
192.78601	-9.94531	-463.05776
192.88601	-9.95016	-463.25344
192.98601	-9.95422	-463.30011
193.08601	-9.95891	-463.42266
193.18601	-9.96391	-463.57182
193.28601	-9.97078	-463.80413
193.38601	-9.97625	-464.03828
193.48601	-9.98031	-464.08817
193.58601	-9.98469	-464.18634
193.68601	-9.98953	-464.31443
193.78601	-9.99500	-464.48487
193.88601	-10.00313	-464.79809
193.98601	-10.00766	-464.98609
194.08601	-10.01109	-464.98102
194.18601	-10.01563	-465.07344
194.28601	-10.02094	-465.22892
194.38601	-10.02812	-465.49255
194.48601	-10.03328	-465.69794
194.58601	-10.03719	-465.74384
194.68601	-10.04141	-465.81700
194.78601	-10.04609	-465.92388
194.88601	-10.05125	-466.07962
194.98601	-10.05875	-466.32665
195.08601	-10.06500	-466.65370
195.18601	-10.06828	-466.61979
195.28601	-10.07250	-466.69087
195.38601	-10.07766	-466.82566
195.48601	-10.08547	-467.10402
195.58601	-10.09000	-467.29755
195.68601	-10.09359	-467.30968
195.78601	-10.09812	-467.39912
195.88601	-10.10313	-467.54190
195.98601	-10.10844	-467.70209
196.08601	-10.11516	-467.91163
196.18601	-10.12172	-468.23087
196.28601	-10.12516	-468.22795
196.38601	-10.12922	-468.28741
196.48601	-10.13438	-468.42143
196.58601	-10.14141	-468.66500
196.68601	-10.14656	-468.87937
196.78601	-10.15031	-468.89848
196.88601	-10.15437	-468.95316
196.98601	-10.15906	-469.06838
197.08601	-10.16438	-469.20753
197.18601	-10.17063	-469.38041
197.28601	-10.17688	-469.65247
197.38601	-10.18063	-469.66344
197.48601	-10.18516	-469.73020
197.58601	-10.19016	-469.84887
197.68601	-10.19766	-470.05013
197.78601	-10.20375	-470.33975
197.88601	-10.20750	-470.34258
197.98601	-10.21172	-470.40582
198.08601	-10.21719	-470.54905
198.18601	-10.22391	-470.78666
198.28601	-10.23297	-471.21197
198.38601	-10.23531	-471.16640
198.48601	-10.23844	-471.11669
198.58601	-10.24281	-471.20500
198.68601	-10.24813	-471.35383
198.78601	-10.25563	-471.60542
198.88601	-10.26078	-471.83436
198.98601	-10.26438	-471.84145
199.08601	-10.26875	-471.91885
199.18601	-10.27344	-472.03523
199.28601	-10.27875	-472.18543
199.38601	-10.28656	-472.43255
199.48601	-10.29188	-472.68817
199.58601	-10.29531	-472.65935
199.68601	-10.29969	-472.74578
[truncated: 2,663 more rows]
