# Supplementary material for: Strengthening of 3D Printed Fused Deposition Manufactured Parts Using the Fill Compositing Technique
Source: PLoS One. 2015 Apr 16;10(4):e0122915. doi: 10.1371/journal.pone.0122915 (PMC4400136; doi:10.1371/journal.pone.0122915)
Supplement: S1 File — This is the raw data and information on all the samples presented in this manuscript. (ZIP) [file pone.0122915.s001.zip › Specimen_RawData_77.csv]

Time	Extension	Load
(sec)	(mm)	(N)
0.00000	0.00000	-0.00566
0.10000	-0.00031	-0.01264
0.20000	-0.00422	-0.00274
0.30000	-0.01156	-0.00555
0.40000	-0.01891	-0.00358
0.50000	-0.02625	-0.00120
0.60000	-0.03156	-0.00445
0.70000	-0.03563	-0.00583
0.80000	-0.03984	-0.00430
0.90000	-0.04469	-0.00437
1.00000	-0.05062	-0.00659
1.10000	-0.05875	-0.00535
1.20000	-0.06297	-0.01295
1.30000	-0.06703	-0.00508
1.40000	-0.07188	0.00045
1.50000	-0.07766	-0.00422
1.60000	-0.08438	-0.00548
1.70000	-0.08922	-0.00560
1.80000	-0.09359	-0.00476
1.90000	-0.09859	-0.01011
2.00000	-0.10375	-0.01161
2.10000	-0.10953	-0.00900
2.20000	-0.11516	-0.00473
2.30000	-0.11891	-0.00840
2.40000	-0.12297	-0.00527
2.50000	-0.12750	-0.00721
2.60000	-0.13313	-0.01561
2.70000	-0.13953	-0.00200
2.80000	-0.14438	-0.00488
2.90000	-0.14891	-0.00173
3.00000	-0.15359	-0.00786
3.10000	-0.15891	-0.00949
3.20000	-0.16484	-0.00067
3.30000	-0.17125	-0.00288
3.40000	-0.17547	-0.00274
3.50000	-0.17969	-0.00285
3.60000	-0.18469	-0.01140
3.70000	-0.19078	-0.00375
3.80000	-0.19703	-0.00515
3.90000	-0.20156	-0.00955
4.00000	-0.20563	-0.00726
4.10000	-0.21000	-0.00068
4.20000	-0.21500	-0.01000
4.30000	-0.22047	0.00294
4.40000	-0.22781	-0.00246
4.50000	-0.23281	-0.01350
4.60000	-0.23703	-0.00992
4.70000	-0.24188	-0.00317
4.80000	-0.24781	-0.00833
4.90000	-0.25438	-0.00576
5.00000	-0.25859	0.00225
5.10000	-0.26250	-0.00942
5.20000	-0.26719	0.00231
5.30000	-0.27234	-0.00327
5.40000	-0.27797	0.00132
5.50000	-0.28469	-0.00437
5.60000	-0.28906	-0.01761
5.70000	-0.29344	-0.01755
5.80000	-0.29844	-0.11646
5.90000	-0.30406	-0.33777
6.00000	-0.31031	-0.60565
6.10000	-0.31484	-0.81073
6.20000	-0.31906	-0.98224
6.30000	-0.32359	-1.17336
6.40000	-0.32859	-1.38513
6.50000	-0.33406	-1.59370
6.60000	-0.34141	-1.88629
6.70000	-0.34641	-2.12313
6.80000	-0.35078	-2.28116
6.90000	-0.35563	-2.45049
7.00000	-0.36141	-2.65968
7.10000	-0.36797	-2.89435
7.20000	-0.37219	-2.88570
7.30000	-0.37578	-2.95101
7.40000	-0.38000	-3.08111
7.50000	-0.38484	-3.24664
7.60000	-0.39047	-3.44170
7.70000	-0.39734	-3.70545
7.80000	-0.40328	-4.05121
7.90000	-0.40719	-4.23490
8.00000	-0.41187	-4.45257
8.10000	-0.41750	-4.72080
8.20000	-0.42469	-5.07455
8.30000	-0.42891	-5.30264
8.40000	-0.43297	-5.48723
8.50000	-0.43766	-5.70623
8.60000	-0.44312	-5.95841
8.70000	-0.44938	-6.25956
8.80000	-0.45703	-6.64328
8.90000	-0.46063	-6.86134
9.00000	-0.46438	-7.03594
9.10000	-0.46922	-7.27645
9.20000	-0.47484	-7.55094
9.30000	-0.48156	-7.89293
9.40000	-0.48594	-8.13112
9.50000	-0.49000	-8.32979
9.60000	-0.49422	-8.54612
9.70000	-0.49891	-8.76720
9.80000	-0.50391	-9.01697
9.90000	-0.51094	-9.35644
10.00000	-0.51625	-9.66034
10.10000	-0.52063	-9.87962
10.20000	-0.52594	-10.13037
10.30000	-0.53188	-10.43042
10.40000	-0.53828	-10.76486
10.50000	-0.54219	-10.98405
10.60000	-0.54609	-11.17572
10.70000	-0.55078	-11.40700
10.80000	-0.55578	-11.66102
10.90000	-0.56141	-11.93656
11.00000	-0.56859	-12.29141
11.10000	-0.57281	-12.54546
11.20000	-0.57687	-12.73109
11.30000	-0.58141	-12.95507
11.40000	-0.58672	-13.21346
11.50000	-0.59422	-13.58015
11.60000	-0.59984	-13.92492
11.70000	-0.60375	-14.12128
11.80000	-0.60813	-14.33908
11.90000	-0.61344	-14.60372
12.00000	-0.61938	-14.89560
12.10000	-0.62578	-15.24116
12.20000	-0.62953	-15.45816
12.30000	-0.63375	-15.65474
12.40000	-0.63844	-15.89055
12.50000	-0.64391	-16.16559
12.60000	-0.65094	-16.50511
12.70000	-0.65625	-16.83553
12.80000	-0.66031	-17.03687
12.90000	-0.66484	-17.23196
13.00000	-0.66953	-17.44345
13.10000	-0.67484	-17.73941
13.20000	-0.68172	-18.12425
13.30000	-0.68672	-18.42498
13.40000	-0.69094	-18.61574
13.50000	-0.69594	-18.85820
13.60000	-0.70156	-19.15226
13.70000	-0.70875	-19.51521
13.80000	-0.71297	-19.77273
13.90000	-0.71672	-19.94664
14.00000	-0.72109	-20.17368
14.10000	-0.72609	-20.42928
14.20000	-0.73156	-20.71419
14.30000	-0.73875	-21.07027
14.40000	-0.74375	-21.36903
14.50000	-0.74781	-21.55538
14.60000	-0.75250	-21.79661
14.70000	-0.75812	-22.06135
14.80000	-0.76547	-22.43985
14.90000	-0.77000	-22.74952
15.00000	-0.77375	-22.96018
15.10000	-0.77813	-23.14777
15.20000	-0.78281	-23.36069
15.30000	-0.78844	-23.63415
15.40000	-0.79563	-24.01985
15.50000	-0.80031	-24.30509
15.60000	-0.80453	-24.50751
15.70000	-0.80938	-24.76408
15.80000	-0.81484	-25.04310
15.90000	-0.82156	-25.39423
16.00000	-0.82641	-25.67462
16.10000	-0.83063	-25.87556
16.20000	-0.83484	-26.09234
16.30000	-0.84000	-26.35531
16.40000	-0.84547	-26.64299
16.50000	-0.85281	-27.01704
16.60000	-0.85734	-27.29864
16.70000	-0.86141	-27.48678
16.80000	-0.86609	-27.73295
16.90000	-0.87172	-28.01500
17.00000	-0.87813	-28.34786
17.10000	-0.88266	-28.62117
17.20000	-0.88672	-28.82221
17.30000	-0.89141	-29.06221
17.40000	-0.89687	-29.33876
17.50000	-0.90312	-29.67757
17.60000	-0.91094	-30.11501
17.70000	-0.91453	-30.33394
17.80000	-0.91828	-30.51239
17.90000	-0.92297	-30.74514
18.00000	-0.92875	-31.05164
18.10000	-0.93594	-31.44794
18.20000	-0.94063	-31.73372
18.30000	-0.94422	-31.92275
18.40000	-0.94844	-32.14571
18.50000	-0.95328	-32.40366
18.60000	-0.95844	-32.68720
18.70000	-0.96484	-33.01106
18.80000	-0.97031	-33.34371
18.90000	-0.97453	-33.56864
19.00000	-0.97922	-33.80608
19.10000	-0.98469	-34.09304
19.20000	-0.99125	-34.45128
19.30000	-0.99656	-34.77043
19.40000	-1.00063	-34.97295
19.50000	-1.00484	-35.19310
19.60000	-1.00969	-35.44871
19.70000	-1.01563	-35.75562
19.80000	-1.02234	-36.11033
19.90000	-1.02719	-36.41897
20.00000	-1.03125	-36.61022
20.10000	-1.03594	-36.85981
20.20000	-1.04109	-37.11246
20.30000	-1.04719	-37.42985
20.40000	-1.05281	-37.74987
20.50000	-1.05734	-37.99726
20.60000	-1.06188	-38.23553
20.70000	-1.06672	-38.48597
20.80000	-1.07219	-38.76811
20.90000	-1.07875	-39.09814
21.00000	-1.08375	-39.40396
21.10000	-1.08766	-39.58675
21.20000	-1.09234	-39.82718
21.30000	-1.09766	-40.09908
21.40000	-1.10469	-40.44728
21.50000	-1.11047	-40.78859
21.60000	-1.11438	-40.98080
21.70000	-1.11859	-41.18490
21.80000	-1.12328	-41.43212
21.90000	-1.12828	-41.68748
22.00000	-1.13484	-42.00923
22.10000	-1.14000	-42.31977
22.20000	-1.14438	-42.52744
22.30000	-1.14953	-42.78773
22.40000	-1.15516	-43.06648
22.50000	-1.16172	-43.39988
22.60000	-1.16641	-43.67242
22.70000	-1.17031	-43.86995
22.80000	-1.17469	-44.08250
22.90000	-1.18016	-44.35232
23.00000	-1.18594	-44.65968
23.10000	-1.19359	-45.05610
23.20000	-1.19781	-45.30567
23.30000	-1.20156	-45.48318
23.40000	-1.20563	-45.67756
23.50000	-1.21031	-45.91413
23.60000	-1.21656	-46.21184
23.70000	-1.22250	-46.55030
23.80000	-1.22672	-46.74874
23.90000	-1.23109	-46.96027
24.00000	-1.23594	-47.19261
24.10000	-1.24125	-47.44883
24.20000	-1.24781	-47.74421
24.30000	-1.25359	-48.07538
24.40000	-1.25797	-48.27204
24.50000	-1.26312	-48.51935
24.60000	-1.26906	-48.81370
24.70000	-1.27734	-49.20710
24.80000	-1.28234	-49.54331
24.90000	-1.28500	-49.64021
25.00000	-1.28906	-49.83148
25.10000	-1.29391	-50.09028
25.20000	-1.29953	-50.37845
25.30000	-1.30781	-50.77260
25.40000	-1.31250	-51.09899
25.50000	-1.31609	-51.25682
25.60000	-1.32063	-51.47690
25.70000	-1.32562	-51.73503
25.80000	-1.33172	-52.03569
25.90000	-1.33703	-52.36871
26.00000	-1.34109	-52.56362
26.10000	-1.34578	-52.79112
26.20000	-1.35078	-53.05969
26.30000	-1.35594	-53.33389
26.40000	-1.36281	-53.66345
26.50000	-1.36828	-54.00614
26.60000	-1.37188	-54.17069
26.70000	-1.37625	-54.39208
26.80000	-1.38188	-54.67554
26.90000	-1.38922	-55.04970
27.00000	-1.39437	-55.37890
27.10000	-1.39812	-55.56184
27.20000	-1.40219	-55.76488
27.30000	-1.40719	-56.01867
27.40000	-1.41250	-56.29185
27.50000	-1.41922	-56.62730
27.60000	-1.42500	-56.98953
27.70000	-1.42906	-57.17846
27.80000	-1.43375	-57.41613
27.90000	-1.43906	-57.69435
28.00000	-1.44547	-58.02715
28.10000	-1.45047	-58.30388
28.20000	-1.45437	-58.50857
28.30000	-1.45875	-58.71846
28.40000	-1.46359	-58.97751
28.50000	-1.46937	-59.27360
28.60000	-1.47672	-59.63168
28.70000	-1.48172	-59.97074
28.80000	-1.48547	-60.14091
28.90000	-1.49000	-60.35287
29.00000	-1.49531	-60.62997
29.10000	-1.50172	-60.94991
29.20000	-1.50719	-61.27844
29.30000	-1.51141	-61.49717
29.40000	-1.51578	-61.71130
29.50000	-1.52062	-61.96069
29.60000	-1.52641	-62.26205
29.70000	-1.53344	-62.62245
29.80000	-1.53812	-62.91800
29.90000	-1.54203	-63.09994
30.00000	-1.54656	-63.32480
30.10000	-1.55188	-63.59355
30.20000	-1.55906	-63.96557
30.30000	-1.56453	-64.30379
30.40000	-1.56859	-64.50199
30.50000	-1.57281	-64.71609
30.60000	-1.57750	-64.95328
30.70000	-1.58266	-65.21639
30.80000	-1.58891	-65.53493
30.90000	-1.59500	-65.90367
31.00000	-1.59906	-66.09552
31.10000	-1.60359	-66.32371
31.20000	-1.60891	-66.59326
31.30000	-1.61578	-66.94049
31.40000	-1.62078	-67.26386
31.50000	-1.62453	-67.43411
31.60000	-1.62891	-67.65435
31.70000	-1.63437	-67.91247
31.80000	-1.64031	-68.23924
31.90000	-1.64688	-68.61006
32.00000	-1.65234	-68.96256
32.10000	-1.65578	-69.08863
32.20000	-1.66047	-69.29696
32.30000	-1.66578	-69.58904
32.40000	-1.67219	-69.93502
32.50000	-1.67781	-70.28806
32.60000	-1.68172	-70.47662
32.70000	-1.68594	-70.68662
32.80000	-1.69062	-70.94067
32.90000	-1.69625	-71.22597
33.00000	-1.70344	-71.59057
33.10000	-1.70875	-71.93685
33.20000	-1.71266	-72.11601
33.30000	-1.71734	-72.36250
33.40000	-1.72297	-72.65305
33.50000	-1.72984	-73.01792
33.60000	-1.73500	-73.36027
33.70000	-1.73891	-73.54966
33.80000	-1.74313	-73.76182
33.90000	-1.74813	-74.02314
34.00000	-1.75328	-74.31862
34.10000	-1.76016	-74.65661
34.20000	-1.76516	-75.00615
34.30000	-1.76906	-75.19133
34.40000	-1.77359	-75.43501
34.50000	-1.77906	-75.72620
34.60000	-1.78563	-76.06705
34.70000	-1.79109	-76.41041
34.80000	-1.79531	-76.63789
34.90000	-1.79969	-76.85104
35.00000	-1.80437	-77.11715
35.10000	-1.80953	-77.39774
35.20000	-1.81609	-77.72865
35.30000	-1.82125	-78.05745
35.40000	-1.82531	-78.25408
35.50000	-1.82953	-78.48278
35.60000	-1.83469	-78.74934
35.70000	-1.84141	-79.08227
35.80000	-1.84797	-79.49141
35.90000	-1.85203	-79.69622
36.00000	-1.85625	-79.92435
36.10000	-1.86078	-80.15393
36.20000	-1.86609	-80.42901
36.30000	-1.87250	-80.74241
36.40000	-1.87797	-81.08005
36.50000	-1.88219	-81.29079
36.60000	-1.88703	-81.53171
36.70000	-1.89219	-81.79959
36.80000	-1.89828	-82.11312
36.90000	-1.90484	-82.49282
37.00000	-1.90875	-82.70047
37.10000	-1.91281	-82.89176
37.20000	-1.91750	-83.12947
37.30000	-1.92281	-83.40392
37.40000	-1.92953	-83.72504
37.50000	-1.93531	-84.10552
37.60000	-1.93922	-84.27898
37.70000	-1.94359	-84.49674
37.80000	-1.94891	-84.76631
37.90000	-1.95484	-85.06387
38.00000	-1.96094	-85.40609
38.10000	-1.96516	-85.62490
38.20000	-1.96953	-85.83099
38.30000	-1.97437	-86.08393
38.40000	-1.97969	-86.35284
38.50000	-1.98641	-86.66971
38.60000	-1.99281	-87.07662
38.70000	-1.99641	-87.23457
38.80000	-2.00078	-87.44823
38.90000	-2.00625	-87.72361
39.00000	-2.01328	-88.07173
39.10000	-2.01875	-88.42103
39.20000	-2.02234	-88.60480
39.30000	-2.02641	-88.78617
39.40000	-2.03109	-89.02328
39.50000	-2.03641	-89.29060
39.60000	-2.04250	-89.58580
39.70000	-2.04844	-89.95379
39.80000	-2.05234	-90.13397
39.90000	-2.05656	-90.33641
40.00000	-2.06125	-90.56898
40.10000	-2.06734	-90.86094
40.20000	-2.07438	-91.26482
40.30000	-2.07828	-91.44576
40.40000	-2.08234	-91.62241
40.50000	-2.08688	-91.84612
40.60000	-2.09234	-92.10473
40.70000	-2.09969	-92.43881
40.79800	-2.10750	-92.94192
40.89800	-2.11109	-93.11434
40.99800	-2.11531	-93.30044
41.09800	-2.12062	-93.56187
41.19800	-2.12797	-93.94532
41.29800	-2.13250	-94.24709
41.39800	-2.13594	-94.39525
41.49800	-2.14000	-94.60317
41.59800	-2.14484	-94.84714
41.69800	-2.15031	-95.13871
41.79800	-2.15766	-95.48949
41.89800	-2.16328	-95.89466
41.99800	-2.16656	-96.03333
42.09800	-2.17078	-96.23233
42.19800	-2.17594	-96.49702
42.29800	-2.18234	-96.83444
42.39800	-2.18844	-97.20039
42.49800	-2.19266	-97.41361
42.59800	-2.19703	-97.63810
42.69800	-2.20203	-97.89801
42.79800	-2.20734	-98.17762
42.89800	-2.21344	-98.49275
42.99800	-2.21937	-98.86892
43.09800	-2.22312	-99.05837
43.19800	-2.22750	-99.27265
43.29800	-2.23250	-99.54040
43.39800	-2.23891	-99.86649
43.49800	-2.24547	-100.26661
43.59800	-2.24937	-100.47390
43.69800	-2.25344	-100.66097
43.79800	-2.25844	-100.92454
43.89800	-2.26406	-101.23315
43.99800	-2.27016	-101.56775
44.09800	-2.27672	-101.95381
44.19800	-2.28031	-102.14452
44.29800	-2.28453	-102.33875
44.39800	-2.28938	-102.59794
44.49800	-2.29563	-102.91033
44.59800	-2.30188	-103.30220
44.69800	-2.30609	-103.53544
44.79800	-2.31047	-103.76266
44.89800	-2.31531	-104.00955
44.99800	-2.32078	-104.31391
45.09800	-2.32703	-104.62453
45.19800	-2.33266	-104.99716
45.29800	-2.33625	-105.16445
45.39800	-2.34063	-105.37946
45.49800	-2.34563	-105.64531
45.59800	-2.35203	-105.98115
45.69800	-2.35859	-106.38177
45.79800	-2.36281	-106.60195
45.89800	-2.36688	-106.80595
45.99800	-2.37156	-107.04413
46.09800	-2.37672	-107.32231
46.19800	-2.38313	-107.63139
46.29800	-2.38938	-108.04462
46.39800	-2.39328	-108.23401
46.49800	-2.39781	-108.45016
46.59800	-2.40313	-108.72409
46.69800	-2.40953	-109.05690
46.79800	-2.41547	-109.43452
46.89800	-2.41953	-109.63736
46.99800	-2.42375	-109.84888
47.09800	-2.42828	-110.08151
47.19800	-2.43328	-110.34437
47.29800	-2.43953	-110.66125
47.39800	-2.44609	-111.07164
47.49800	-2.45016	-111.26216
47.59800	-2.45438	-111.47973
47.69800	-2.45922	-111.72544
47.79800	-2.46531	-112.03836
47.89800	-2.47219	-112.45171
47.99800	-2.47609	-112.66792
48.09800	-2.48016	-112.85734
48.19800	-2.48484	-113.09730
48.29800	-2.49031	-113.38054
48.39800	-2.49688	-113.69292
48.49800	-2.50344	-114.12007
48.59800	-2.50719	-114.30435
48.69800	-2.51141	-114.51540
48.79800	-2.51641	-114.77122
48.89800	-2.52250	-115.09436
48.99800	-2.52938	-115.49856
49.09800	-2.53328	-115.71105
49.19800	-2.53703	-115.88652
49.29800	-2.54141	-116.10905
49.39800	-2.54672	-116.37472
49.49800	-2.55313	-116.70488
49.59400	-2.56094	-117.20946
49.69400	-2.56500	-117.41825
49.79400	-2.56953	-117.63281
49.89400	-2.57500	-117.94040
49.99400	-2.58125	-118.27241
50.09400	-2.58609	-118.58027
50.19400	-2.58969	-118.77125
50.29400	-2.59359	-118.97448
50.39400	-2.59813	-119.20635
50.49400	-2.60328	-119.48845
50.59400	-2.60969	-119.83216
50.69400	-2.61719	-120.31209
50.79400	-2.62094	-120.51211
50.89400	-2.62516	-120.71121
50.99400	-2.63016	-120.98783
51.09400	-2.63594	-121.30098
51.19400	-2.64203	-121.66618
51.29400	-2.64609	-121.90747
51.39400	-2.65031	-122.11438
51.49400	-2.65484	-122.36171
51.59400	-2.66031	-122.64753
51.69400	-2.66641	-122.97954
51.79400	-2.67297	-123.38270
51.89400	-2.67688	-123.58727
51.99400	-2.68125	-123.78065
52.09400	-2.68609	-124.08366
52.19400	-2.69172	-124.39355
52.29400	-2.69813	-124.74371
52.39400	-2.70250	-125.00328
52.49400	-2.70672	-125.22005
52.59400	-2.71141	-125.45966
52.69400	-2.71687	-125.74448
52.79400	-2.72328	-126.08029
52.89400	-2.73016	-126.51046
52.99400	-2.73391	-126.69855
53.09400	-2.73828	-126.91113
53.19400	-2.74312	-127.16767
53.29400	-2.74875	-127.46690
53.39400	-2.75500	-127.81531
53.49400	-2.75938	-128.05204
53.59400	-2.76359	-128.26131
53.69400	-2.76828	-128.50685
53.79400	-2.77344	-128.77154
53.89400	-2.77953	-129.09387
53.99400	-2.78672	-129.51684
54.09400	-2.79031	-129.70342
54.19400	-2.79437	-129.90040
54.29400	-2.79953	-130.14430
54.39400	-2.80563	-130.46171
54.49400	-2.81219	-130.83450
54.59400	-2.81672	-131.08484
54.69400	-2.82109	-131.29856
54.79400	-2.82578	-131.53632
54.89400	-2.83078	-131.81758
54.99400	-2.83719	-132.13731
55.09400	-2.84469	-132.58967
55.19400	-2.84813	-132.78775
55.29400	-2.85188	-132.95709
55.39400	-2.85672	-133.20497
55.49400	-2.86281	-133.51902
55.59400	-2.86906	-133.91244
55.69400	-2.87297	-134.10860
55.79400	-2.87687	-134.30306
55.89400	-2.88141	-134.53367
55.99400	-2.88609	-134.77150
56.09400	-2.89156	-135.04563
56.19400	-2.89828	-135.39293
56.29400	-2.90375	-135.71885
56.39400	-2.90781	-135.90932
56.49400	-2.91234	-136.13732
56.59400	-2.91766	-136.40480
56.69400	-2.92531	-136.79823
56.79400	-2.93016	-137.08198
56.89400	-2.93453	-137.30250
56.99400	-2.93938	-137.54553
57.09400	-2.94500	-137.82480
57.19400	-2.95141	-138.16883
57.29400	-2.95812	-138.57724
57.39400	-2.96125	-138.74273
57.49400	-2.96547	-138.93743
57.59400	-2.97062	-139.19580
57.69400	-2.97719	-139.52883
57.79400	-2.98344	-139.93940
57.89400	-2.98703	-140.11636
57.99400	-2.99109	-140.31576
58.09400	-2.99531	-140.52658
58.19400	-3.00047	-140.78236
58.29400	-3.00625	-141.08820
58.39400	-3.01359	-141.51318
58.49400	-3.01750	-141.72754
58.59400	-3.02172	-141.93858
58.69400	-3.02687	-142.19739
58.79400	-3.03344	-142.53761
58.89400	-3.04000	-142.96040
58.99400	-3.04406	-143.20762
59.09400	-3.04797	-143.39648
59.19400	-3.05219	-143.61802
59.29400	-3.05703	-143.85974
59.39400	-3.06281	-144.17349
59.49400	-3.07063	-144.61926
59.59400	-3.07453	-144.84659
59.69400	-3.07844	-145.03510
59.79400	-3.08328	-145.27313
59.89400	-3.08938	-145.59707
59.99400	-3.09656	-146.02049
60.09400	-3.10047	-146.24465
60.19400	-3.10437	-146.42914
60.29400	-3.10922	-146.66966
60.39400	-3.11453	-146.94932
60.49400	-3.12000	-147.24727
60.59400	-3.12703	-147.64643
60.69400	-3.13094	-147.86983
60.79400	-3.13516	-148.06768
60.89400	-3.14016	-148.33474
60.99400	-3.14594	-148.63883
61.09400	-3.15313	-149.03617
61.19400	-3.15750	-149.30059
61.29400	-3.16125	-149.47596
61.39400	-3.16578	-149.69835
61.49400	-3.17094	-149.97943
61.59400	-3.17687	-150.29845
61.69400	-3.18422	-150.73344
61.79400	-3.18781	-150.92970
61.89400	-3.19172	-151.11217
61.99400	-3.19672	-151.36245
62.09400	-3.20234	-151.65506
62.19400	-3.20984	-152.06181
62.29400	-3.21406	-152.35199
62.39400	-3.21813	-152.53891
62.49400	-3.22297	-152.77958
62.59400	-3.22797	-153.05567
62.69400	-3.23391	-153.36210
62.79400	-3.24172	-153.81652
62.89400	-3.24500	-153.99897
62.99400	-3.24875	-154.17966
63.09400	-3.25344	-154.42188
63.19400	-3.25922	-154.71862
63.29400	-3.26672	-155.15621
63.39400	-3.27078	-155.38830
63.49400	-3.27453	-155.56899
63.59400	-3.27938	-155.80320
63.69400	-3.28469	-156.09649
63.79400	-3.29031	-156.39907
63.89400	-3.29766	-156.82839
63.99400	-3.30156	-157.05208
64.09400	-3.30562	-157.23892
64.19400	-3.31047	-157.48222
64.29400	-3.31625	-157.78232
64.39400	-3.32375	-158.21646
64.49400	-3.32750	-158.43782
64.59400	-3.33125	-158.60859
64.69400	-3.33578	-158.84252
64.79400	-3.34094	-159.11336
64.89400	-3.34672	-159.42317
64.99400	-3.35406	-159.83365
65.09400	-3.35812	-160.08514
65.19400	-3.36234	-160.28205
65.29400	-3.36750	-160.53636
65.39400	-3.37328	-160.83688
65.49400	-3.38094	-161.28980
65.59400	-3.38484	-161.52246
65.69400	-3.38859	-161.70911
65.79400	-3.39328	-161.95115
65.89400	-3.39875	-162.25646
65.99400	-3.40516	-162.60736
66.09400	-3.41125	-163.00009
66.19400	-3.41469	-163.17539
66.29400	-3.41891	-163.38588
66.39400	-3.42375	-163.64175
66.49400	-3.43000	-163.97135
66.59400	-3.43813	-164.46228
66.69400	-3.44234	-164.74125
66.79400	-3.44625	-164.94651
66.89400	-3.45094	-165.19907
66.99400	-3.45578	-165.48836
67.09400	-3.46078	-165.76597
67.19400	-3.46719	-166.12877
67.29400	-3.47156	-166.39674
67.39400	-3.47578	-166.60878
67.49400	-3.48078	-166.87733
67.59400	-3.48703	-167.22667
67.69400	-3.49344	-167.61301
67.79400	-3.49766	-167.86391
67.89400	-3.50156	-168.06784
67.99400	-3.50609	-168.30833
68.09400	-3.51125	-168.58292
68.19400	-3.51734	-168.91623
68.29400	-3.52359	-169.28719
68.39400	-3.52828	-169.57283
68.49400	-3.53234	-169.77225
68.59400	-3.53688	-170.00458
68.69400	-3.54219	-170.29989
68.79400	-3.54875	-170.64643
68.89400	-3.55391	-170.97059
68.99400	-3.55797	-171.19123
69.09400	-3.56266	-171.41947
69.19400	-3.56812	-171.70794
69.29400	-3.57453	-172.05472
69.39400	-3.58109	-172.43215
69.49400	-3.58500	-172.65669
69.59400	-3.58891	-172.84396
69.69400	-3.59391	-173.10447
69.79400	-3.59938	-173.39538
69.89400	-3.60609	-173.76947
69.99400	-3.61062	-174.02969
70.09400	-3.61484	-174.22670
70.19400	-3.61922	-174.44578
70.29400	-3.62422	-174.68996
70.39400	-3.63000	-174.99352
70.49400	-3.63813	-175.44986
70.59400	-3.64203	-175.68876
70.69400	-3.64609	-175.87350
70.79400	-3.65078	-176.11492
70.89400	-3.65656	-176.39665
70.99400	-3.66375	-176.80511
71.09400	-3.66797	-177.06859
71.19400	-3.67203	-177.24669
71.29400	-3.67688	-177.49630
71.39400	-3.68219	-177.77129
71.49400	-3.68750	-178.05329
71.59400	-3.69469	-178.44960
71.69400	-3.69828	-178.66163
71.79400	-3.70219	-178.83886
71.89400	-3.70688	-179.08213
71.99400	-3.71234	-179.36094
72.09400	-3.71984	-179.74791
72.19400	-3.72438	-180.02544
72.29400	-3.72828	-180.21345
72.39400	-3.73281	-180.43062
72.49400	-3.73781	-180.67321
72.59400	-3.74297	-180.93330
72.69400	-3.74953	-181.24488
72.79400	-3.75469	-181.55149
72.89400	-3.75859	-181.73170
72.99400	-3.76344	-181.96978
73.09400	-3.76937	-182.26652
73.19400	-3.77797	-182.67852
73.29400	-3.78266	-183.01378
73.39400	-3.78609	-183.15069
73.49400	-3.79047	-183.36353
73.59400	-3.79594	-183.63653
73.69400	-3.80281	-183.98246
73.78400	-3.81047	-184.48341
73.88400	-3.81297	-184.62451
73.98400	-3.81641	-184.74588
74.08400	-3.82125	-184.99281
74.18400	-3.82672	-185.27873
74.28400	-3.83375	-185.64771
74.38400	-3.83828	-185.95029
74.48400	-3.84188	-186.12073
74.58400	-3.84625	-186.33670
74.68400	-3.85109	-186.59565
74.78400	-3.85672	-186.87584
74.88400	-3.86500	-187.30544
74.98400	-3.86937	-187.62735
75.08400	-3.87281	-187.76810
75.18400	-3.87734	-187.99375
75.28400	-3.88266	-188.27432
75.38400	-3.89000	-188.64782
75.48400	-3.89469	-188.97094
75.58400	-3.89859	-189.14787
75.68400	-3.90297	-189.36652
75.78400	-3.90813	-189.62914
75.88400	-3.91359	-189.91643
75.98400	-3.92141	-190.32283
76.08400	-3.92563	-190.60758
76.18400	-3.92953	-190.79119
76.28400	-3.93406	-191.01816
76.38400	-3.93953	-191.29653
76.48400	-3.94734	-191.70712
76.58400	-3.95172	-192.00048
76.68400	-3.95531	-192.16728
76.78400	-3.95969	-192.37804
76.88400	-3.96484	-192.64942
76.98400	-3.97047	-192.94998
77.08400	-3.97844	-193.37085
77.18400	-3.98250	-193.65050
77.28400	-3.98625	-193.82223
77.38400	-3.99094	-194.05207
77.48400	-3.99594	-194.31235
77.58400	-4.00266	-194.66171
77.68400	-4.00813	-195.00241
77.78400	-4.01219	-195.21867
77.88400	-4.01672	-195.44129
77.98400	-4.02172	-195.70434
78.08400	-4.02734	-195.99961
78.18400	-4.03500	-196.39169
78.28400	-4.03891	-196.66448
78.38400	-4.04281	-196.83795
78.48400	-4.04766	-197.08559
78.58400	-4.05344	-197.37788
78.68400	-4.06125	-197.80265
78.78400	-4.06562	-198.09842
78.88400	-4.06922	-198.27181
78.98400	-4.07359	-198.48780
79.08400	-4.07859	-198.74994
79.18400	-4.08406	-199.03615
79.28400	-4.09094	-199.40512
79.38400	-4.09625	-199.75297
79.48400	-4.09969	-199.91627
79.58400	-4.10406	-200.13556
79.68400	-4.10969	-200.41601
79.78400	-4.11719	-200.81361
79.88400	-4.12187	-201.12972
79.98400	-4.12547	-201.30588
80.08400	-4.12969	-201.51193
80.18400	-4.13484	-201.76496
80.28400	-4.14047	-202.07284
80.38400	-4.14734	-202.42910
80.48400	-4.15359	-202.84860
80.58400	-4.15734	-203.02917
80.68400	-4.16172	-203.24963
80.78400	-4.16672	-203.50650
80.88400	-4.17328	-203.86110
80.98400	-4.17797	-204.16281
81.08400	-4.18187	-204.35511
81.18400	-4.18641	-204.58698
81.28400	-4.19141	-204.84436
81.38400	-4.19672	-205.13000
81.48400	-4.20328	-205.44644
81.58400	-4.20891	-205.79918
81.68400	-4.21281	-205.99228
81.78400	-4.21750	-206.22328
81.88400	-4.22406	-206.55893
81.98400	-4.23219	-207.02128
82.08400	-4.23594	-207.26587
82.18400	-4.23938	-207.42428
82.28400	-4.24375	-207.63151
82.38400	-4.24875	-207.88468
82.48400	-4.25438	-208.19658
82.58400	-4.26266	-208.61880
82.68400	-4.26719	-208.97330
82.78400	-4.27109	-209.17448
82.88400	-4.27578	-209.42263
82.98400	-4.28125	-209.71553
83.08400	-4.28719	-210.06186
83.18400	-4.29141	-210.31235
83.28400	-4.29516	-210.50863
83.38400	-4.29938	-210.72108
83.48400	-4.30422	-210.96741
83.58400	-4.31000	-211.26720
83.68400	-4.31813	-211.68050
83.78400	-4.32344	-212.06543
83.88400	-4.32719	-212.24923
83.98400	-4.33156	-212.47403
84.08400	-4.33672	-212.75033
84.18400	-4.34328	-213.08541
84.28400	-4.34844	-213.42082
84.38400	-4.35250	-213.62936
84.48400	-4.35688	-213.84683
84.58400	-4.36188	-214.10879
84.68400	-4.36766	-214.42062
84.78400	-4.37453	-214.80149
84.88400	-4.37906	-215.07949
84.98400	-4.38281	-215.25426
85.08400	-4.38750	-215.48668
85.18400	-4.39266	-215.75651
85.28400	-4.39922	-216.07789
85.38400	-4.40578	-216.48832
85.48400	-4.40969	-216.70008
85.58400	-4.41359	-216.88291
85.68400	-4.41844	-217.12621
85.78400	-4.42391	-217.40988
85.88400	-4.43156	-217.78704
85.98400	-4.43656	-218.13279
86.08400	-4.44016	-218.29344
86.18400	-4.44469	-218.51404
86.28400	-4.44984	-218.77205
86.38400	-4.45609	-219.07733
86.48400	-4.46203	-219.44028
86.58400	-4.46594	-219.63957
86.68400	-4.47016	-219.83916
86.78400	-4.47484	-220.06936
86.88400	-4.48016	-220.32574
86.98400	-4.48719	-220.64881
87.08400	-4.49359	-221.07024
87.18400	-4.49719	-221.23373
87.28400	-4.50172	-221.44768
87.38400	-4.50719	-221.72314
87.48400	-4.51563	-222.14018
87.58400	-4.51984	-222.46054
87.68400	-4.52313	-222.60384
87.78400	-4.52719	-222.78817
87.88400	-4.53203	-223.02915
87.98400	-4.53750	-223.30526
88.08400	-4.54453	-223.63417
88.18400	-4.54938	-223.95901
88.28400	-4.55344	-224.14893
88.38400	-4.55797	-224.36823
88.48400	-4.56344	-224.63790
88.58400	-4.57063	-224.98511
88.68400	-4.57578	-225.31956
88.78400	-4.57922	-225.48053
88.88400	-4.58313	-225.65708
88.98400	-4.58781	-225.88636
89.08400	-4.59313	-226.14144
89.18400	-4.60000	-226.45535
89.28400	-4.60688	-226.88057
89.38400	-4.61078	-227.07367
89.48400	-4.61531	-227.28522
89.58400	-4.62094	-227.54963
89.68400	-4.62766	-227.88101
89.78400	-4.63219	-228.16004
89.88400	-4.63625	-228.34079
89.98400	-4.64078	-228.56927
90.08400	-4.64609	-228.83457
90.18400	-4.65234	-229.14422
90.28200	-4.66188	-229.65367
90.38200	-4.66500	-229.93088
90.48200	-4.66766	-230.01939
90.58200	-4.67219	-230.23756
90.68200	-4.67766	-230.52254
90.78200	-4.68438	-230.88002
90.88200	-4.68906	-231.16851
90.98200	-4.69312	-231.37249
91.08200	-4.69734	-231.57996
91.18200	-4.70219	-231.83188
91.28200	-4.70766	-232.10098
91.38200	-4.71391	-232.40905
91.48200	-4.72016	-232.81030
91.58200	-4.72406	-233.00861
91.68200	-4.72859	-233.21930
91.78200	-4.73391	-233.49854
91.88200	-4.74094	-233.84304
91.98200	-4.74641	-234.19940
92.08200	-4.75031	-234.40094
92.18200	-4.75438	-234.58831
92.28200	-4.75891	-234.81652
92.38200	-4.76422	-235.08926
92.48200	-4.77016	-235.40346
92.58200	-4.77688	-235.80600
92.68200	-4.78078	-236.00920
92.78200	-4.78531	-236.22416
92.88200	-4.79063	-236.48532
92.98200	-4.79734	-236.82281
93.08200	-4.80281	-237.17970
93.18200	-4.80672	-237.38214
93.28200	-4.81094	-237.58641
93.38200	-4.81578	-237.83283
93.48200	-4.82125	-238.11947
93.58200	-4.82813	-238.43378
93.68200	-4.83406	-238.84161
93.78200	-4.83750	-238.99388
93.88200	-4.84188	-239.20588
93.98200	-4.84703	-239.47121
94.08200	-4.85391	-239.82322
94.18200	-4.85969	-240.18398
94.28200	-4.86359	-240.39152
94.38200	-4.86766	-240.58370
94.48200	-4.87250	-240.82312
94.58200	-4.87781	-241.09760
94.68200	-4.88500	-241.44974
94.78200	-4.89031	-241.81762
94.88200	-4.89391	-241.99151
94.98200	-4.89828	-242.20943
95.08200	-4.90344	-242.46266
95.18200	-4.91031	-242.78961
95.28200	-4.91688	-243.20932
95.38200	-4.92031	-243.38628
95.48200	-4.92453	-243.58080
95.58200	-4.92937	-243.83706
95.68200	-4.93469	-244.10407
95.78200	-4.94156	-244.44023
95.88200	-4.94703	-244.80899
95.98200	-4.95078	-244.97811
96.08200	-4.95516	-245.18178
96.18200	-4.96000	-245.42607
96.28200	-4.96641	-245.73086
96.38200	-4.97297	-246.14769
96.48200	-4.97703	-246.35863
96.58200	-4.98141	-246.57020
96.68200	-4.98625	-246.81677
96.78200	-4.99188	-247.09693
96.88200	-4.99922	-247.44968
96.98200	-5.00406	-247.77628
97.08200	-5.00750	-247.92911
97.18200	-5.01203	-248.14291
97.28200	-5.01719	-248.40894
97.38200	-5.02344	-248.71814
97.48200	-5.03016	-249.12715
97.58200	-5.03406	-249.33097
97.68200	-5.03828	-249.52455
97.78200	-5.04297	-249.76188
97.88200	-5.04844	-250.04545
97.98200	-5.05625	-250.42307
98.08200	-5.06203	-250.83876
98.18200	-5.06516	-250.99143
98.28200	-5.06953	-251.20896
98.38200	-5.07469	-251.46088
98.48200	-5.08141	-251.79249
98.58200	-5.08734	-252.19297
98.68200	-5.09078	-252.37358
98.78200	-5.09516	-252.58648
98.88200	-5.10047	-252.87223
98.98200	-5.10562	-253.16745
99.08200	-5.11172	-253.48198
99.18200	-5.11719	-253.82322
99.28200	-5.12094	-254.00582
99.38200	-5.12547	-254.22880
99.48200	-5.13047	-254.48754
99.58200	-5.13703	-254.80390
99.68200	-5.14297	-255.17878
99.78200	-5.14734	-255.41914
99.88200	-5.15203	-255.64429
99.98200	-5.15719	-255.93424
100.08200	-5.16234	-256.21220
100.18200	-5.16797	-256.49852
100.28200	-5.17328	-256.81883
100.38200	-5.17734	-257.02128
100.48200	-5.18188	-257.24426
100.58200	-5.18703	-257.52130
100.68200	-5.19344	-257.84755
100.78200	-5.20016	-258.25635
100.88200	-5.20422	-258.47238
100.98200	-5.20828	-258.67453
101.08200	-5.21328	-258.93301
101.18200	-5.21906	-259.23577
101.28200	-5.22594	-259.59998
101.38200	-5.23094	-259.93556
101.48200	-5.23469	-260.10999
101.58200	-5.23906	-260.32987
101.68200	-5.24391	-260.57094
101.78200	-5.24984	-260.86703
101.88200	-5.25563	-261.19745
101.98200	-5.26031	-261.44651
102.08200	-5.26469	-261.67956
102.18200	-5.26953	-261.92582
102.28200	-5.27500	-262.20715
102.38200	-5.28172	-262.52913
102.48200	-5.28766	-262.90405
102.58200	-5.29109	-263.06075
102.68200	-5.29547	-263.26397
102.78200	-5.30031	-263.52125
102.88200	-5.30656	-263.81606
102.98200	-5.31328	-264.21124
103.08200	-5.31719	-264.42328
103.18200	-5.32141	-264.62275
103.28200	-5.32609	-264.84579
103.38200	-5.33156	-265.11154
103.48200	-5.33797	-265.43659
103.58200	-5.34516	-265.86342
103.68200	-5.34859	-266.04408
103.78200	-5.35297	-266.24197
103.88200	-5.35828	-266.51976
103.98200	-5.36563	-266.87473
104.08200	-5.37078	-267.22109
104.18200	-5.37406	-267.37139
104.28200	-5.37797	-267.55455
104.38200	-5.38281	-267.78799
104.48200	-5.38813	-268.06766
104.58200	-5.39344	-268.34184
104.68200	-5.40063	-268.69902
104.78200	-5.40484	-268.96057
104.88200	-5.40906	-269.14838
104.98200	-5.41406	-269.39777
105.08200	-5.42000	-269.67120
105.18200	-5.42688	-270.08146
105.28201	-5.43109	-270.30134
105.38201	-5.43531	-270.50081
105.48201	-5.44016	-270.72924
105.58201	-5.44547	-270.99085
105.68201	-5.45141	-271.27931
105.78201	-5.45781	-271.64736
105.88201	-5.46125	-271.80699
105.98201	-5.46531	-271.98222
106.08201	-5.47016	-272.20923
106.18201	-5.47672	-272.51771
106.28201	-5.48438	-272.96251
106.38201	-5.48813	-273.14880
106.48201	-5.49219	-273.32404
106.58201	-5.49656	-273.53257
106.68201	-5.50156	-273.77674
106.78201	-5.50828	-274.07616
106.88201	-5.51547	-274.53944
106.98201	-5.51875	-274.68684
107.08201	-5.52297	-274.86739
107.18201	-5.52828	-275.11954
107.28201	-5.53547	-275.45369
107.38201	-5.54125	-275.84064
107.48201	-5.54469	-276.00017
107.58201	-5.54891	-276.19526
107.68201	-5.55375	-276.43406
107.78201	-5.55906	-276.70667
107.88201	-5.56547	-276.99763
107.98201	-5.57125	-277.37686
108.08201	-5.57500	-277.53595
108.18201	-5.57922	-277.73100
108.28201	-5.58422	-277.97413
108.38201	-5.59094	-278.29540
108.48201	-5.59813	-278.75739
108.58201	-5.60156	-278.92295
108.68201	-5.60547	-279.09979
108.78201	-5.61031	-279.33225
108.88201	-5.61563	-279.59251
108.98201	-5.62219	-279.88568
109.08201	-5.62844	-280.29060
109.18201	-5.63219	-280.47413
109.28201	-5.63688	-280.69076
109.38201	-5.64203	-280.96333
109.48201	-5.64797	-281.26621
109.58201	-5.65469	-281.64658
109.68201	-5.65813	-281.82039
109.78201	-5.66203	-281.98877
109.88201	-5.66641	-282.21202
109.98201	-5.67156	-282.46754
110.08201	-5.67828	-282.77987
110.18201	-5.68578	-283.24726
110.28201	-5.68922	-283.42068
110.38201	-5.69328	-283.59744
110.48201	-5.69828	-283.84158
110.58201	-5.70437	-284.13886
110.68201	-5.71125	-284.53040
110.78201	-5.71500	-284.72698
110.88201	-5.71937	-284.93437
110.98201	-5.72422	-285.17523
111.08201	-5.72937	-285.43371
111.18201	-5.73578	-285.74881
111.28201	-5.74250	-286.16112
111.38201	-5.74563	-286.31786
111.48201	-5.74969	-286.49047
111.58201	-5.75469	-286.73264
111.68201	-5.76141	-287.06795
111.78201	-5.76797	-287.47556
111.88201	-5.77156	-287.63196
111.98201	-5.77547	-287.81211
112.08201	-5.78031	-288.04585
112.18201	-5.78562	-288.32117
112.28201	-5.79172	-288.61389
112.38201	-5.79891	-289.04235
112.48201	-5.80266	-289.24039
112.58201	-5.80672	-289.42072
112.68201	-5.81156	-289.64862
112.78201	-5.81766	-289.94408
112.88201	-5.82437	-290.33121
112.98201	-5.82812	-290.53015
113.08201	-5.83219	-290.70166
113.18201	-5.83703	-290.94407
113.28201	-5.84234	-291.21634
113.38201	-5.84891	-291.53249
113.48201	-5.85578	-291.95186
113.58201	-5.85922	-292.11473
113.68201	-5.86344	-292.29525
113.78201	-5.86828	-292.54657
113.88201	-5.87359	-292.79646
113.98201	-5.88062	-293.18044
114.08201	-5.88531	-293.43876
114.18201	-5.88984	-293.63719
114.28201	-5.89500	-293.90728
114.38201	-5.90156	-294.24047
114.48201	-5.91016	-294.72333
114.58201	-5.91328	-294.99537
114.68201	-5.91594	-295.08296
114.78201	-5.92016	-295.28293
114.88201	-5.92516	-295.54507
114.98201	-5.93125	-295.83853
115.08201	-5.93766	-296.21792
115.18201	-5.94188	-296.45663
115.28201	-5.94594	-296.65050
115.38201	-5.95063	-296.88290
115.48201	-5.95578	-297.13926
115.58201	-5.96141	-297.43126
115.68201	-5.96859	-297.82021
115.78201	-5.97250	-298.05878
115.88201	-5.97641	-298.22370
115.98201	-5.98141	-298.46761
116.08201	-5.98750	-298.77397
116.18201	-5.99469	-299.18480
116.28201	-5.99859	-299.39589
116.38201	-6.00250	-299.56922
116.48201	-6.00703	-299.79020
116.58201	-6.01234	-300.05255
116.68201	-6.01812	-300.36196
116.78201	-6.02594	-300.76748
116.88201	-6.03000	-301.04023
116.98201	-6.03406	-301.20918
117.08201	-6.03906	-301.45806
117.18201	-6.04547	-301.77557
117.28201	-6.05141	-302.12864
117.38201	-6.05516	-302.32260
117.48201	-6.05938	-302.52841
117.58201	-6.06391	-302.76293
117.68201	-6.06906	-303.02477
117.78201	-6.07484	-303.32249
117.88201	-6.08266	-303.74491
117.98201	-6.08609	-303.94357
118.08201	-6.09016	-304.12501
118.18201	-6.09484	-304.35425
118.28201	-6.10031	-304.61758
118.38201	-6.10750	-305.01226
118.48201	-6.11172	-305.24001
118.58201	-6.11594	-305.42549
118.68201	-6.12031	-305.62979
118.78201	-6.12531	-305.86439
118.88201	-6.13078	-306.11679
118.98201	-6.13844	-306.52732
119.08201	-6.14266	-306.76696
119.18201	-6.14703	-306.96741
119.28201	-6.15219	-307.20735
119.38201	-6.15844	-307.50337
119.48201	-6.16500	-307.87414
119.58201	-6.16828	-308.01898
119.68201	-6.17203	-308.16689
119.78201	-6.17641	-308.36782
119.88201	-6.18156	-308.61083
119.98201	-6.18766	-308.91368
120.08201	-6.19609	-309.37743
120.18201	-6.19953	-309.55374
120.28201	-6.20391	-309.72201
120.38201	-6.20875	-309.96370
120.48201	-6.21453	-310.23040
120.58201	-6.22203	-310.64174
120.68201	-6.22578	-310.83149
120.78201	-6.22969	-311.00211
120.88201	-6.23438	-311.21725
120.98201	-6.23984	-311.48160
121.08201	-6.24641	-311.77738
121.18201	-6.25297	-312.17834
121.28201	-6.25625	-312.32622
121.38201	-6.26031	-312.50408
121.48201	-6.26547	-312.74515
121.58201	-6.27125	-313.03027
121.68201	-6.27891	-313.41830
121.78201	-6.28281	-313.65091
121.88201	-6.28672	-313.80755
121.98201	-6.29141	-314.02272
122.08201	-6.29641	-314.25121
122.18201	-6.30188	-314.52474
122.28201	-6.30938	-314.91730
122.38201	-6.31297	-315.11360
122.48201	-6.31688	-315.28169
122.58201	-6.32156	-315.49245
122.68201	-6.32703	-315.74401
122.78201	-6.33469	-316.10155
122.88201	-6.33891	-316.34733
122.98201	-6.34297	-316.52656
123.08201	-6.34781	-316.75014
123.18201	-6.35359	-317.01398
123.28201	-6.36078	-317.35796
123.37601	-6.36875	-317.85804
123.47601	-6.37094	-317.95755
123.57601	-6.37437	-318.07393
123.67601	-6.37906	-318.28663
123.77601	-6.38484	-318.56820
123.87601	-6.39187	-318.95754
123.97601	-6.39578	-319.16264
124.07601	-6.39969	-319.32592
124.17601	-6.40438	-319.55630
124.27601	-6.40969	-319.80640
124.37601	-6.41578	-320.09321
124.47601	-6.42313	-320.51641
124.57601	-6.42641	-320.67627
124.67601	-6.43016	-320.84611
124.77601	-6.43469	-321.05416
124.87601	-6.44016	-321.31872
124.97601	-6.44828	-321.71774
125.07601	-6.45297	-322.00232
125.17601	-6.45719	-322.19046
125.27601	-6.46188	-322.40433
125.37601	-6.46703	-322.65511
125.47601	-6.47266	-322.93832
125.57601	-6.48000	-323.34304
125.67601	-6.48328	-323.52880
125.77601	-6.48719	-323.68231
125.87601	-6.49219	-323.92275
125.97601	-6.49844	-324.22382
126.07601	-6.50578	-324.63473
126.17601	-6.50938	-324.82260
126.27601	-6.51313	-324.97934
126.37601	-6.51750	-325.19478
126.47601	-6.52266	-325.44342
126.57601	-6.52859	-325.73479
126.67601	-6.53625	-326.14657
126.77601	-6.54000	-326.35957
126.87601	-6.54406	-326.51949
126.97601	-6.54859	-326.73445
127.07601	-6.55469	-327.02586
127.17601	-6.56266	-327.48958
127.27601	-6.56656	-327.70696
127.37601	-6.57047	-327.88736
127.47601	-6.57484	-328.09734
127.57601	-6.57953	-328.32649
127.67601	-6.58531	-328.58711
127.77601	-6.59219	-328.93682
127.87601	-6.59687	-329.22819
127.97601	-6.60078	-329.40325
128.07601	-6.60563	-329.63604
128.17601	-6.61125	-329.91651
128.27601	-6.61828	-330.27127
128.37601	-6.62266	-330.51807
128.47601	-6.62688	-330.70901
128.57601	-6.63125	-330.90225
128.67601	-6.63625	-331.14609
128.77601	-6.64188	-331.43732
128.87601	-6.64891	-331.78103
128.97601	-6.65391	-332.09416
129.07601	-6.65781	-332.24672
129.17601	-6.66250	-332.46306
129.27601	-6.66797	-332.72448
129.37601	-6.67531	-333.10151
129.47601	-6.67922	-333.31770
129.57601	-6.68313	-333.49028
129.67601	-6.68781	-333.70644
129.77601	-6.69281	-333.95946
129.87601	-6.69891	-334.25227
129.97601	-6.70750	-334.69012
130.07601	-6.71078	-334.91057
130.17601	-6.71453	-335.03518
130.27601	-6.71906	-335.24805
130.37601	-6.72437	-335.50504
130.47601	-6.73188	-335.89882
130.57601	-6.73641	-336.14391
130.67601	-6.74047	-336.32734
130.77601	-6.74516	-336.54696
130.87601	-6.75016	-336.78082
130.97601	-6.75594	-337.06042
131.07601	-6.76359	-337.47989
131.17601	-6.76703	-337.66723
131.27601	-6.77125	-337.83612
131.37601	-6.77641	-338.08914
131.47601	-6.78250	-338.39253
131.57601	-6.78984	-338.80466
131.67601	-6.79313	-338.96729
131.77601	-6.79672	-339.10787
131.87601	-6.80109	-339.31464
131.97601	-6.80594	-339.53354
132.07601	-6.81141	-339.81186
132.17601	-6.81922	-340.21071
132.27601	-6.82375	-340.48000
132.37601	-6.82781	-340.65434
132.47601	-6.83234	-340.84773
132.57601	-6.83797	-341.10868
132.67601	-6.84609	-341.52442
132.77601	-6.85016	-341.77727
132.87601	-6.85391	-341.92657
132.97601	-6.85875	-342.14428
133.07601	-6.86422	-342.41468
133.17601	-6.87016	-342.70483
133.27601	-6.87672	-343.07176
133.37601	-6.88047	-343.25486
133.47601	-6.88453	-343.42536
133.57601	-6.88922	-343.64167
133.67601	-6.89453	-343.89380
133.77601	-6.90141	-344.21393
133.87601	-6.90672	-344.54066
133.97601	-6.91062	-344.68630
134.07601	-6.91469	-344.85602
134.17601	-6.91953	-345.07525
134.27601	-6.92531	-345.34574
134.37601	-6.93328	-345.73996
134.47601	-6.93734	-345.97698
134.57601	-6.94125	-346.12569
134.67601	-6.94594	-346.32117
134.77601	-6.95156	-346.57040
134.87601	-6.95828	-346.88240
134.97601	-6.96312	-347.17029
135.07601	-6.96734	-347.32264
135.17601	-6.97188	-347.51874
135.27601	-6.97688	-347.73877
135.37601	-6.98234	-347.98601
135.47601	-6.99031	-348.37025
135.57601	-6.99422	-348.61186
135.67601	-6.99781	-348.72577
135.77601	-7.00219	-348.91194
135.87601	-7.00766	-349.13886
135.97601	-7.01594	-349.52265
136.07601	-7.02047	-349.81683
136.17601	-7.02438	-349.95866
136.27601	-7.02859	-350.12820
136.37601	-7.03359	-350.34034
136.47601	-7.03875	-350.56293
136.57601	-7.04594	-350.90098
136.67601	-7.05031	-351.14315
136.77601	-7.05438	-351.29508
136.87601	-7.05937	-351.49685
136.97601	-7.06500	-351.75708
137.07601	-7.07359	-352.16707
137.17601	-7.07734	-352.38183
137.27601	-7.08078	-352.49469
137.37601	-7.08516	-352.67404
137.47601	-7.09031	-352.89651
137.57601	-7.09625	-353.16804
137.67601	-7.10406	-353.55005
137.77601	-7.10781	-353.75404
137.87601	-7.11156	-353.87507
137.97601	-7.11625	-354.06768
138.07601	-7.12172	-354.30887
138.17601	-7.12969	-354.69341
138.27601	-7.13391	-354.94956
138.37601	-7.13750	-355.06338
138.47601	-7.14156	-355.23349
138.57601	-7.14625	-355.41886
138.67601	-7.15156	-355.65168
138.77601	-7.16000	-355.98755
138.87601	-7.16453	-356.28915
138.97601	-7.16828	-356.41170
139.07601	-7.17328	-356.61295
139.17601	-7.17906	-356.88040
139.27601	-7.18688	-357.27012
139.37601	-7.19078	-357.49006
139.47601	-7.19453	-357.60587
139.57601	-7.19906	-357.79494
139.67601	-7.20422	-358.01578
139.77601	-7.20969	-358.25771
139.87601	-7.21813	-358.65286
139.97601	-7.22234	-358.93583
140.07601	-7.22578	-359.05597
140.17601	-7.23031	-359.23722
140.27601	-7.23594	-359.49430
140.37601	-7.24328	-359.85053
140.47601	-7.24703	-360.05595
140.57601	-7.25047	-360.16846
140.67601	-7.25469	-360.33502
140.77601	-7.25953	-360.54373
140.87601	-7.26547	-360.80793
140.97601	-7.27312	-361.14961
141.07601	-7.27922	-361.53224
141.17601	-7.28266	-361.64021
141.27601	-7.28703	-361.80145
141.37601	-7.29187	-362.01030
141.47601	-7.29859	-362.29822
141.57601	-7.30375	-362.58984
141.67601	-7.30781	-362.75408
141.77601	-7.31234	-362.93033
141.87601	-7.31750	-363.16147
141.97601	-7.32344	-363.43193
142.07601	-7.33094	-363.79281
142.17601	-7.33484	-364.00899
142.27601	-7.33844	-364.11604
142.37601	-7.34297	-364.30404
142.47601	-7.34875	-364.55402
142.57601	-7.35641	-364.93555
142.67601	-7.36094	-365.16950
142.77601	-7.36469	-365.30823
142.87601	-7.36891	-365.46460
142.97601	-7.37359	-365.65849
143.07601	-7.37891	-365.89596
143.17601	-7.38687	-366.22342
143.27601	-7.39172	-366.54028
143.37601	-7.39547	-366.66998
143.47601	-7.40031	-366.86468
143.57601	-7.40609	-367.11216
143.67601	-7.41297	-367.46550
143.77601	-7.41703	-367.66201
143.87601	-7.42078	-367.80021
143.97601	-7.42531	-367.97187
144.07601	-7.43047	-368.19234
144.17601	-7.43641	-368.44367
144.27601	-7.44469	-368.83560
144.37601	-7.44844	-369.04526
144.47601	-7.45203	-369.16083
144.57601	-7.45641	-369.32993
144.67601	-7.46172	-369.55690
144.77601	-7.46984	-369.91677
144.87601	-7.47453	-370.19014
144.97601	-7.47828	-370.31358
145.07601	-7.48266	-370.48340
145.17601	-7.48766	-370.69228
145.27601	-7.49328	-370.92939
145.37601	-7.50063	-371.28052
145.47601	-7.50500	-371.50311
145.57601	-7.50891	-371.64649
145.67601	-7.51391	-371.84915
145.77601	-7.51938	-372.09034
145.87601	-7.52688	-372.41608
145.97601	-7.53172	-372.69914
146.07601	-7.53500	-372.79356
146.17601	-7.53906	-372.93357
146.27601	-7.54406	-373.13864
146.37601	-7.54969	-373.39491
146.47601	-7.55797	-373.77617
146.57601	-7.56219	-374.02239
146.67601	-7.56563	-374.12509
146.77601	-7.57016	-374.28668
146.87601	-7.57563	-374.50984
146.97601	-7.58313	-374.84139
147.07601	-7.58828	-375.16245
147.17601	-7.59203	-375.27120
147.27601	-7.59656	-375.45180
147.37601	-7.60156	-375.66280
147.47601	-7.60703	-375.89964
147.57601	-7.61453	-376.23444
147.67601	-7.61891	-376.49208
147.77601	-7.62250	-376.59308
147.87601	-7.62672	-376.75631
147.97601	-7.63219	-376.98367
148.07601	-7.64031	-377.36091
148.17601	-7.64531	-377.65321
148.27601	-7.64906	-377.78619
148.37601	-7.65344	-377.94083
148.47601	-7.65828	-378.15231
148.57601	-7.66344	-378.37291
148.67601	-7.67000	-378.67725
148.77601	-7.67469	-378.92082
148.87601	-7.67875	-379.05741
148.97601	-7.68344	-379.24334
149.07601	-7.68937	-379.49675
149.17601	-7.69750	-379.89628
149.27601	-7.70203	-380.14507
149.37601	-7.70547	-380.24798
149.47601	-7.70953	-380.39833
149.57601	-7.71422	-380.58174
149.67601	-7.71953	-380.80624
149.77601	-7.72688	-381.13275
149.87601	-7.73187	-381.41492
149.97601	-7.73531	-381.52289
150.07601	-7.74000	-381.68660
150.17601	-7.74516	-381.90222
150.27601	-7.75156	-382.16251
150.37601	-7.75734	-382.46447
150.47601	-7.76172	-382.64045
150.57601	-7.76656	-382.80961
150.67601	-7.77203	-383.04609
150.77601	-7.77797	-383.31720
150.87601	-7.78609	-383.71751
150.97601	-7.78891	-383.85302
151.07601	-7.79234	-383.93721
151.17601	-7.79688	-384.10184
151.27601	-7.80188	-384.30420
151.37601	-7.80859	-384.57665
151.47601	-7.81453	-384.89345
151.57601	-7.81859	-385.04311
151.67601	-7.82297	-385.19976
151.77601	-7.82766	-385.38694
151.87601	-7.83328	-385.62965
151.97601	-7.84016	-385.94136
152.07601	-7.84594	-386.24236
152.17601	-7.84953	-386.34911
152.27601	-7.85391	-386.48677
152.37601	-7.85906	-386.68257
152.47601	-7.86672	-386.99549
152.57601	-7.87172	-387.27692
152.67601	-7.87531	-387.37944
152.77601	-7.87969	-387.52997
152.87601	-7.88453	-387.72139
152.97601	-7.89000	-387.94410
153.07601	-7.89641	-388.18738
153.17601	-7.90234	-388.51121
153.27601	-7.90594	-388.60554
153.37601	-7.91031	-388.74492
153.47601	-7.91484	-388.91554
153.57601	-7.92172	-389.16296
153.67601	-7.92859	-389.54362
153.77601	-7.93250	-389.68414
153.87601	-7.93688	-389.82344
153.97601	-7.94172	-390.00350
154.07601	-7.94703	-390.22711
154.17601	-7.95359	-390.48186
154.27601	-7.95828	-390.73074
154.37601	-7.96172	-390.81430
154.47601	-7.96625	-390.95819
154.57601	-7.97156	-391.16126
154.67601	-7.97953	-391.44748
154.77601	-7.98547	-391.80380
154.87601	-7.98906	-391.91091
154.97601	-7.99344	-392.04857
155.07601	-7.99828	-392.21972
155.17601	-8.00375	-392.43954
155.27601	-8.01250	-392.78603
155.37601	-8.01656	-393.04677
155.47601	-8.01984	-393.10569
155.57601	-8.02469	-393.26608
155.67601	-8.03031	-393.50492
155.77601	-8.03844	-393.86174
155.87601	-8.04203	-394.06413
155.97601	-8.04531	-394.12853
156.07601	-8.04953	-394.26672
156.17601	-8.05422	-394.44131
156.27601	-8.05969	-394.65633
156.37601	-8.06813	-394.99965
156.47601	-8.07328	-395.30596
156.57601	-8.07672	-395.37928
156.67601	-8.08109	-395.51693
156.77601	-8.08594	-395.70361
156.87601	-8.09344	-395.97261
156.97601	-8.09891	-396.31206
157.07601	-8.10266	-396.42870
157.17601	-8.10688	-396.56875
157.27601	-8.11172	-396.74181
157.37601	-8.11750	-396.97593
157.47601	-8.12500	-397.30784
157.57601	-8.12953	-397.54441
157.67601	-8.13313	-397.61570
157.77601	-8.13766	-397.78382
157.87601	-8.14313	-397.98868
157.97601	-8.14984	-398.26271
158.07601	-8.15594	-398.60025
158.17601	-8.15922	-398.68799
158.27601	-8.16328	-398.80154
158.37601	-8.16781	-398.96002
158.47601	-8.17312	-399.16831
158.57601	-8.18172	-399.50699
158.67601	-8.18719	-399.86819
158.77601	-8.19047	-399.92929
158.87601	-8.19484	-400.07108
158.97601	-8.20000	-400.26629
159.07601	-8.20641	-400.53084
159.17601	-8.21219	-400.83191
159.27601	-8.21594	-400.94140
159.37601	-8.22016	-401.07739
159.47601	-8.22531	-401.26777
159.57601	-8.23078	-401.48795
159.67601	-8.23781	-401.77602
159.77601	-8.24391	-402.11287
159.87601	-8.24719	-402.19384
159.97601	-8.25141	-402.32918
160.07601	-8.25641	-402.51711
160.17601	-8.26313	-402.78745
160.27601	-8.26891	-403.09203
160.37601	-8.27281	-403.21004
160.47601	-8.27719	-403.35712
160.57601	-8.28203	-403.53701
160.67601	-8.28750	-403.75757
160.77601	-8.29422	-404.02529
160.87601	-8.29937	-404.31368
160.97601	-8.30313	-404.41510
161.07601	-8.30766	-404.56808
161.17601	-8.31297	-404.76787
161.27601	-8.32062	-405.05892
161.37601	-8.32609	-405.39181
161.47601	-8.32953	-405.47284
161.57601	-8.33375	-405.59945
161.67601	-8.33859	-405.77894
161.77601	-8.34406	-405.99445
161.87601	-8.35125	-406.28928
161.97601	-8.35687	-406.60298
162.07601	-8.36031	-406.69060
162.17601	-8.36484	-406.82814
162.27601	-8.37016	-407.02546
162.37601	-8.37641	-407.26259
162.47601	-8.38219	-407.55817
162.57601	-8.38641	-407.70477
162.67601	-8.39078	-407.85089
162.77601	-8.39563	-408.03289
162.87601	-8.40141	-408.26207
162.97601	-8.40953	-408.60018
163.07601	-8.41375	-408.86748
163.17601	-8.41688	-408.90977
163.27601	-8.42141	-409.05130
163.37601	-8.42672	-409.25923
163.47601	-8.43437	-409.57522
163.57601	-8.43984	-409.89411
163.67601	-8.44344	-409.98417
163.77601	-8.44750	-410.10579
163.87601	-8.45203	-410.27150
163.97601	-8.45719	-410.47886
164.07601	-8.46391	-410.74759
164.17601	-8.47141	-411.17769
164.27601	-8.47500	-411.28513
164.37601	-8.47922	-411.40589
164.47601	-8.48453	-411.62154
164.57601	-8.49141	-411.91903
164.67601	-8.49609	-412.14904
164.77601	-8.49953	-412.23729
164.87601	-8.50359	-412.37009
164.97601	-8.50859	-412.55608
165.07601	-8.51375	-412.77564
165.17601	-8.51953	-413.01534
165.27601	-8.52641	-413.34352
165.37601	-8.53047	-413.49325
165.47601	-8.53500	-413.63400
165.57601	-8.53984	-413.81118
165.67601	-8.54641	-414.06226
165.77601	-8.55250	-414.38916
165.87601	-8.55625	-414.50715
165.97601	-8.56031	-414.61751
166.07601	-8.56516	-414.79498
166.17601	-8.57078	-415.01287
166.27601	-8.57750	-415.26818
166.37601	-8.58344	-415.59029
166.47601	-8.58672	-415.66476
166.57601	-8.59109	-415.77527
166.67601	-8.59656	-415.98621
166.77601	-8.60359	-416.26906
166.87601	-8.60922	-416.54965
166.97601	-8.61313	-416.65146
167.07601	-8.61750	-416.78929
167.17601	-8.62219	-416.95124
167.27601	-8.62734	-417.13524
167.37601	-8.63422	-417.36993
167.47601	-8.64047	-417.74067
167.57601	-8.64406	-417.79891
167.67601	-8.64844	-417.91546
167.77601	-8.65375	-418.10295
167.87601	-8.65969	-418.31118
167.97601	-8.66516	-418.55949
168.07601	-8.66922	-418.66016
168.17601	-8.67375	-418.77702
168.27601	-8.67875	-418.94972
168.37601	-8.68469	-419.15557
168.47601	-8.69266	-419.44918
168.57601	-8.69766	-419.69842
168.67601	-8.70078	-419.70775
168.77601	-8.70484	-419.78082
168.87601	-8.70953	-419.92846
168.97601	-8.71531	-420.11252
169.07601	-8.72234	-420.43960
169.17601	-8.72625	-420.53193
169.27601	-8.73062	-420.63037
169.37601	-8.73563	-420.78832
169.47601	-8.74109	-420.98308
169.57601	-8.74844	-421.23011
169.67601	-8.75422	-421.54562
169.77601	-8.75750	-421.59694
169.87601	-8.76188	-421.70492
169.97601	-8.76656	-421.84761
170.07601	-8.77187	-422.02696
170.17601	-8.77953	-422.34826
170.27601	-8.78344	-422.47117
170.37601	-8.78734	-422.55390
170.47601	-8.79219	-422.71185
170.57601	-8.79797	-422.91915
170.67601	-8.80594	-423.20701
170.77601	-8.81156	-423.52274
170.87601	-8.81469	-423.53868
170.97601	-8.81891	-423.64421
171.07601	-8.82359	-423.77555
171.17601	-8.82875	-423.95225
171.27601	-8.83609	-424.27143
171.37601	-8.84016	-424.40203
171.47601	-8.84469	-424.52177
171.57601	-8.85000	-424.70330
171.67601	-8.85641	-424.95090
171.77601	-8.86547	-425.32176
171.87601	-8.86906	-425.53666
171.97601	-8.87125	-425.49515
172.07601	-8.87547	-425.59308
172.17601	-8.88031	-425.75878
172.27601	-8.88625	-425.96558
172.37601	-8.89313	-426.29662
172.47601	-8.89703	-426.39327
172.57601	-8.90125	-426.50592
172.67601	-8.90625	-426.66784
172.77601	-8.91156	-426.86498
172.87601	-8.91844	-427.10635
172.97601	-8.92469	-427.44380
173.07601	-8.92797	-427.49649
173.17601	-8.93203	-427.58816
173.27601	-8.93719	-427.76367
173.37601	-8.94500	-428.04080
173.47601	-8.95047	-428.36389
173.57601	-8.95375	-428.39304
173.67601	-8.95766	-428.49049
173.77601	-8.96234	-428.62898
173.87601	-8.96781	-428.82237
173.97601	-8.97453	-429.06919
174.07601	-8.98125	-429.42491
174.17601	-8.98469	-429.47742
174.27601	-8.98891	-429.58099
174.37601	-8.99375	-429.73337
174.47601	-9.00031	-429.95891
174.57601	-9.00719	-430.31979
174.67601	-9.01094	-430.40892
174.77601	-9.01484	-430.48519
174.87601	-9.01937	-430.63122
174.97601	-9.02500	-430.83635
175.07601	-9.03234	-431.10174
175.17601	-9.03828	-431.45487
175.27601	-9.04141	-431.47522
175.37601	-9.04578	-431.58069
175.47601	-9.05094	-431.75820
175.57601	-9.05766	-432.00833
175.67601	-9.06359	-432.30185
175.77601	-9.06734	-432.39570
175.87601	-9.07172	-432.50740
175.97601	-9.07609	-432.64583
176.07601	-9.08125	-432.81206
176.17601	-9.08766	-433.07045
176.27601	-9.09563	-433.48378
176.37601	-9.09875	-433.54374
176.47601	-9.10266	-433.62406
176.57601	-9.10750	-433.78195
176.67601	-9.11391	-434.01146
176.77601	-9.12031	-434.32638
176.87601	-9.12391	-434.40723
176.97601	-9.12813	-434.51849
177.07601	-9.13281	-434.66315
177.17601	-9.13797	-434.84280
177.27601	-9.14328	-435.03171
177.37601	-9.15078	-435.34851
177.47601	-9.15500	-435.51898
177.57601	-9.15906	-435.59787
177.67601	-9.16406	-435.75293
177.77601	-9.17047	-435.98241
177.87601	-9.17719	-436.32919
177.97601	-9.18094	-436.39985
178.07601	-9.18484	-436.48347
178.17601	-9.18953	-436.62781
178.27601	-9.19516	-436.83416
178.37601	-9.20156	-437.07395
178.47601	-9.20844	-437.41402
178.57601	-9.21172	-437.47574
178.67601	-9.21609	-437.57558
178.77601	-9.22094	-437.71780
178.87601	-9.22656	-437.91518
178.97601	-9.23359	-438.25591
179.07601	-9.23781	-438.37747
179.17601	-9.24188	-438.47212
179.27601	-9.24672	-438.60951
179.37601	-9.25234	-438.81539
179.47601	-9.25969	-439.08945
179.57601	-9.26516	-439.41715
179.67601	-9.26813	-439.40756
179.77601	-9.27234	-439.49491
179.87601	-9.27734	-439.66749
179.97601	-9.28328	-439.88645
180.07601	-9.29000	-440.19210
180.17601	-9.29422	-440.31799
180.27601	-9.29875	-440.44146
180.37601	-9.30359	-440.59104
180.47601	-9.30969	-440.80552
180.57601	-9.31859	-441.19614
180.67601	-9.32281	-441.45590
180.77601	-9.32531	-441.41486
180.87601	-9.32953	-441.51759
180.97601	-9.33438	-441.69310
181.07601	-9.33969	-441.89724
181.17601	-9.34672	-442.21771
181.27601	-9.35078	-442.33683
181.37601	-9.35500	-442.44784
181.47601	-9.35984	-442.58970
181.57601	-9.36531	-442.78780
181.67601	-9.37141	-442.99823
181.77601	-9.37781	-443.31700
181.87601	-9.38172	-443.40238
181.97601	-9.38609	-443.50487
182.07601	-9.39109	-443.67051
182.17601	-9.39703	-443.90032
182.27601	-9.40453	-444.23378
182.37601	-9.40813	-444.32318
182.47601	-9.41172	-444.37352
182.57601	-9.41641	-444.49368
182.67601	-9.42172	-444.69097
182.77601	-9.42766	-444.90078
182.87601	-9.43500	-445.25936
182.97601	-9.43828	-445.30907
183.07601	-9.44250	-445.39192
183.17601	-9.44734	-445.52726
183.27601	-9.45313	-445.72657
183.37601	-9.46063	-446.06644
183.47601	-9.46484	-446.18991
183.57601	-9.46891	-446.26528
183.67601	-9.47359	-446.39951
183.77601	-9.47875	-446.55606
183.87601	-9.48484	-446.77362
183.97601	-9.49250	-447.13324
184.07601	-9.49563	-447.16835
184.17601	-9.49969	-447.23412
184.27601	-9.50469	-447.38775
184.37601	-9.51078	-447.61556
184.47601	-9.51781	-447.93436
184.57601	-9.52156	-448.01593
184.67601	-9.52531	-448.08936
184.77601	-9.53000	-448.21033
184.87601	-9.53516	-448.37457
184.97601	-9.54094	-448.56808
185.07601	-9.54844	-448.91790
185.17601	-9.55203	-448.98966
185.27601	-9.55625	-449.06187
185.37601	-9.56141	-449.21803
185.47601	-9.56750	-449.43261
185.57601	-9.57438	-449.75451
185.67601	-9.57797	-449.80708
185.77601	-9.58188	-449.86066
185.87601	-9.58625	-449.97865
185.97601	-9.59125	-450.12307
186.07601	-9.59672	-450.31452
186.17601	-9.60469	-450.64786
186.27601	-9.60891	-450.78039
186.37601	-9.61281	-450.84429
186.47601	-9.61766	-450.96529
186.57601	-9.62297	-451.12577
186.67601	-9.63047	-451.44111
186.77601	-9.63469	-451.55478
186.87601	-9.63875	-451.62043
186.97601	-9.64359	-451.74021
187.07601	-9.64984	-451.96044
187.17601	-9.65844	-452.25692
187.27601	-9.66375	-452.60003
187.37601	-9.66609	-452.51855
187.47601	-9.67000	-452.56257
187.57601	-9.67500	-452.73021
187.67601	-9.68109	-452.93021
187.77601	-9.68844	-453.29720
187.87601	-9.69203	-453.35120
187.97601	-9.69594	-453.41796
188.07601	-9.70047	-453.52304
188.17601	-9.70547	-453.68659
188.27601	-9.71172	-453.90046
188.37601	-9.71969	-454.29179
188.47601	-9.72313	-454.37860
188.57601	-9.72703	-454.41207
188.67601	-9.73172	-454.54499
188.77601	-9.73812	-454.75730
188.87601	-9.74547	-455.13049
188.97601	-9.74875	-455.16020
189.07601	-9.75250	-455.21164
189.17601	-9.75719	-455.34581
189.27601	-9.76219	-455.50895
189.37601	-9.76797	-455.71482
189.47601	-9.77500	-455.99338
189.57601	-9.77922	-456.15622
189.67601	-9.78328	-456.19997
189.77601	-9.78781	-456.31805
189.87601	-9.79344	-456.50655
189.97601	-9.80094	-456.84463
190.07601	-9.80516	-456.96217
190.17601	-9.80937	-457.04108
190.27601	-9.81422	-457.17120
190.37601	-9.81969	-457.35329
190.47601	-9.82563	-457.57717
190.57601	-9.83266	-457.87302
190.67601	-9.83594	-457.92931
190.77601	-9.83984	-457.98078
190.87601	-9.84469	-458.10333
190.97601	-9.85062	-458.32035
191.07601	-9.85812	-458.68024
191.17601	-9.86203	-458.75618
191.27601	-9.86609	-458.81546
191.37601	-9.87063	-458.93121
191.47601	-9.87594	-459.09768
191.57601	-9.88219	-459.31357
191.67601	-9.88953	-459.69608
191.77601	-9.89281	-459.69763
191.87601	-9.89672	-459.76344
191.97601	-9.90156	-459.89057
192.07601	-9.90750	-460.09761
192.17601	-9.91437	-460.39933
192.27601	-9.91844	-460.48573
192.37601	-9.92234	-460.54673
192.47601	-9.92703	-460.66731
192.57601	-9.93234	-460.83853
192.67601	-9.93875	-461.05820
192.77601	-9.94672	-461.45993
192.87601	-9.94984	-461.47063
192.97601	-9.95359	-461.51260
193.07601	-9.95844	-461.63028
193.17601	-9.96437	-461.84704
193.27601	-9.97219	-462.23351
193.37601	-9.97578	-462.26886
193.47601	-9.97953	-462.31627
193.57601	-9.98406	-462.43164
193.67601	-9.98922	-462.58992
193.77601	-9.99453	-462.75574
193.87601	-10.00219	-463.08717
193.97601	-10.00609	-463.18188
194.07601	-10.01000	-463.23568
194.17601	-10.01500	-463.37155
194.27601	-10.02125	-463.58985
194.37601	-10.03000	-464.00043
194.47601	-10.03328	-464.06937
194.57601	-10.03656	-464.06570
194.67601	-10.04078	-464.14411
194.77601	-10.04563	-464.28519
194.87601	-10.05141	-464.48430
194.97601	-10.05984	-464.89152
195.07601	-10.06359	-464.98507
195.17601	-10.06750	-465.01830
195.27601	-10.07219	-465.14627
195.37601	-10.07766	-465.31171
195.47601	-10.08516	-465.61897
195.57601	-10.08938	-465.77445
195.67601	-10.09313	-465.80273
195.77601	-10.09766	-465.91911
195.87601	-10.10297	-466.08287
195.97601	-10.10938	-466.30916
196.07601	-10.11766	-466.75539
196.17601	-10.12031	-466.72302
196.27601	-10.12406	-466.75208
196.37601	-10.12906	-466.90112
196.47601	-10.13531	-467.12613
196.57601	-10.14297	-467.50516
196.67601	-10.14656	-467.57194
196.77601	-10.15031	-467.61501
196.87601	-10.15484	-467.73908
196.97601	-10.16016	-467.90949
197.07601	-10.16578	-468.10272
197.17601	-10.17281	-468.43243
197.27601	-10.17656	-468.49221
197.37601	-10.18047	-468.55882
197.47601	-10.18531	-468.67725
197.57601	-10.19109	-468.87776
197.67601	-10.19891	-469.25566
197.77601	-10.20281	-469.34274
197.87601	-10.20656	-469.38011
197.97601	-10.21094	-469.47861
198.07601	-10.21594	-469.63391
198.17601	-10.22141	-469.81740
198.27601	-10.22891	-470.13122
198.37601	-10.23313	-470.24569
198.47601	-10.23719	-470.32109
198.57601	-10.24172	-470.42206
198.67601	-10.24703	-470.58284
198.77601	-10.25469	-470.89088
198.87601	-10.25937	-471.05664
198.97601	-10.26313	-471.09473
199.07601	-10.26750	-471.18020
199.17601	-10.27281	-471.33961
199.27601	-10.27875	-471.53693
199.37601	-10.28609	-471.86106
199.47601	-10.28969	-471.91155
199.57601	-10.29375	-471.95765
199.67601	-10.29859	-472.07931
[truncated: 2,790 more rows]
