# Supplementary material for: Strengthening of 3D Printed Fused Deposition Manufactured Parts Using the Fill Compositing Technique
Source: PLoS One. 2015 Apr 16;10(4):e0122915. doi: 10.1371/journal.pone.0122915 (PMC4400136; doi:10.1371/journal.pone.0122915)
Supplement: S1 File — This is the raw data and information on all the samples presented in this manuscript. (ZIP) [file pone.0122915.s001.zip › Specimen_RawData_78.csv]

Time	Extension	Load
(sec)	(mm)	(N)
0.00000	-0.17187	-0.04338
0.10000	-0.17187	-0.04255
0.20000	-0.17266	-0.04261
0.30000	-0.17562	-0.04084
0.38800	-0.18563	-0.04358
0.48000	-0.19563	-0.04089
0.58000	-0.20172	-0.04868
0.68000	-0.20594	-0.04700
0.78000	-0.21031	-0.04434
0.88000	-0.21531	-0.04132
0.98000	-0.22156	-0.04594
1.08000	-0.22938	-0.04648
1.18000	-0.23328	-0.03976
1.28000	-0.23750	-0.04347
1.38000	-0.24266	-0.03720
1.48000	-0.24828	-0.04446
1.58000	-0.25438	-0.04632
1.68000	-0.25906	-0.04736
1.78000	-0.26312	-0.04290
1.88000	-0.26781	-0.04020
1.98000	-0.27313	-0.04375
2.08000	-0.27859	-0.05306
2.18000	-0.28578	-0.04722
2.28000	-0.28984	-0.04373
2.38000	-0.29391	-0.04071
2.48000	-0.29844	-0.04293
2.58000	-0.30359	-0.04665
2.68000	-0.31109	-0.04372
2.78000	-0.31578	-0.04680
2.88000	-0.31984	-0.03931
2.98000	-0.32422	-0.03949
3.08000	-0.32922	-0.04451
3.18000	-0.33516	-0.08834
3.28000	-0.34297	-0.14230
3.38000	-0.34703	-0.17172
3.48000	-0.35125	-0.20932
3.58000	-0.35594	-0.36493
3.68000	-0.36141	-0.59383
3.78000	-0.36766	-0.88332
3.88000	-0.37188	-1.08814
3.98000	-0.37578	-1.27257
4.08000	-0.38016	-1.47999
4.18000	-0.38531	-1.70662
4.28000	-0.39141	-1.98513
4.38000	-0.39891	-2.32369
4.48000	-0.40406	-2.62310
4.58000	-0.40812	-2.82021
4.68000	-0.41313	-3.06833
4.78000	-0.41859	-3.33100
4.88000	-0.42578	-3.69977
4.98000	-0.43016	-3.94496
5.08000	-0.43453	-4.14623
5.18000	-0.43937	-4.38889
5.28000	-0.44453	-4.65000
5.38000	-0.45000	-4.92743
5.48000	-0.45656	-5.27324
5.58000	-0.46016	-5.49239
5.68000	-0.46422	-5.68888
5.78000	-0.46922	-5.93032
5.88000	-0.47547	-6.23996
5.98000	-0.48297	-6.65264
6.08000	-0.48656	-6.86321
6.18000	-0.49031	-7.03695
6.28000	-0.49453	-7.24304
6.38000	-0.49922	-7.47822
6.48000	-0.50453	-7.74386
6.58000	-0.51250	-8.12597
6.68000	-0.51734	-8.42604
6.78000	-0.52156	-8.61271
6.88000	-0.52641	-8.86327
6.98000	-0.53203	-9.14415
7.08000	-0.53844	-9.47559
7.18000	-0.54266	-9.71561
7.28000	-0.54672	-9.90297
7.38000	-0.55141	-10.14322
7.48000	-0.55672	-10.39942
7.58000	-0.56219	-10.67690
7.68000	-0.56906	-11.03253
7.78000	-0.57313	-11.24997
7.88000	-0.57734	-11.45461
7.98000	-0.58203	-11.69069
8.08000	-0.58766	-11.96129
8.18000	-0.59484	-12.32374
8.28000	-0.60000	-12.61753
8.38000	-0.60406	-12.82330
8.48000	-0.60859	-13.04941
8.58000	-0.61391	-13.30066
8.68000	-0.61984	-13.61727
8.78000	-0.62641	-13.96857
8.88000	-0.63016	-14.16214
8.98000	-0.63438	-14.36858
9.08000	-0.63922	-14.61281
9.18000	-0.64484	-14.89975
9.28000	-0.65187	-15.23679
9.38000	-0.65688	-15.54705
9.48000	-0.66094	-15.73866
9.58000	-0.66547	-15.96369
9.68000	-0.67016	-16.20574
9.78000	-0.67531	-16.46342
9.88000	-0.68250	-16.82923
9.98000	-0.68719	-17.11720
10.08000	-0.69141	-17.32708
10.18000	-0.69641	-17.57305
10.28000	-0.70250	-17.88652
10.38000	-0.70938	-18.25847
10.48000	-0.71344	-18.48281
10.58000	-0.71719	-18.65715
10.68000	-0.72156	-18.89185
10.78000	-0.72672	-19.13697
10.88000	-0.73219	-19.42397
10.98000	-0.73969	-19.80158
11.08000	-0.74422	-20.07963
11.18000	-0.74813	-20.27055
11.28000	-0.75297	-20.50149
11.38000	-0.75875	-20.79517
11.48000	-0.76594	-21.18810
11.58000	-0.77031	-21.44026
11.68000	-0.77406	-21.61542
11.78000	-0.77859	-21.85537
11.88000	-0.78375	-22.11253
11.98000	-0.78953	-22.40597
12.08000	-0.79687	-22.80710
12.18000	-0.80078	-23.02827
12.28000	-0.80484	-23.22825
12.38000	-0.80969	-23.47786
12.48000	-0.81547	-23.75939
12.58000	-0.82266	-24.15696
12.68000	-0.82703	-24.41110
12.78000	-0.83109	-24.60249
12.88000	-0.83562	-24.83401
12.98000	-0.84063	-25.09660
13.08000	-0.84625	-25.39544
13.18000	-0.85375	-25.79423
13.28000	-0.85766	-26.03380
13.38000	-0.86172	-26.23014
13.48000	-0.86656	-26.47977
13.58000	-0.87203	-26.75637
13.68000	-0.87828	-27.09614
13.78000	-0.88344	-27.36618
13.88000	-0.88781	-27.60316
13.98000	-0.89266	-27.84174
14.08000	-0.89797	-28.14414
14.18000	-0.90406	-28.45460
14.28000	-0.91125	-28.87777
14.38000	-0.91484	-29.05474
14.48000	-0.91891	-29.25553
14.58000	-0.92391	-29.53606
14.68000	-0.93000	-29.85455
14.78000	-0.93609	-30.22070
14.88000	-0.94031	-30.45653
14.98000	-0.94422	-30.65464
15.08000	-0.94828	-30.87492
15.18000	-0.95344	-31.14578
15.28000	-0.95922	-31.44501
15.38000	-0.96609	-31.81750
15.48000	-0.97063	-32.10999
15.58000	-0.97469	-32.30459
15.68000	-0.97953	-32.55498
15.78000	-0.98516	-32.84733
15.88000	-0.99172	-33.19329
15.98000	-0.99703	-33.51050
16.08000	-1.00125	-33.72929
16.18000	-1.00578	-33.97040
16.28000	-1.01109	-34.24755
16.38000	-1.01688	-34.55742
16.48000	-1.02328	-34.89900
16.58000	-1.02766	-35.16435
16.68000	-1.03172	-35.35927
16.78000	-1.03609	-35.58966
16.88000	-1.04141	-35.87022
16.98000	-1.04766	-36.18452
17.08000	-1.05328	-36.51283
17.18000	-1.05766	-36.73201
17.28000	-1.06234	-36.97994
17.38000	-1.06766	-37.25217
17.48000	-1.07328	-37.55228
17.58000	-1.08016	-37.91882
17.68000	-1.08438	-38.16910
17.78000	-1.08844	-38.36141
17.88000	-1.09313	-38.60149
17.98000	-1.09906	-38.90952
18.08000	-1.10578	-39.27436
18.18000	-1.11047	-39.53356
18.28000	-1.11453	-39.73800
18.38000	-1.11906	-39.96999
18.48000	-1.12375	-40.20897
18.58000	-1.12891	-40.47215
18.68000	-1.13594	-40.81295
18.78000	-1.14078	-41.12030
18.88000	-1.14500	-41.31848
18.98000	-1.14984	-41.56294
19.08000	-1.15516	-41.83576
19.18000	-1.16234	-42.19545
19.28000	-1.16703	-42.47661
19.38000	-1.17109	-42.68738
19.48000	-1.17578	-42.91353
19.58000	-1.18109	-43.19317
19.68000	-1.18656	-43.48160
19.78000	-1.19344	-43.83725
19.88000	-1.19766	-44.07630
19.98000	-1.20141	-44.26189
20.08000	-1.20578	-44.46585
20.18000	-1.21094	-44.72504
20.28000	-1.21797	-45.04983
20.38000	-1.22313	-45.35970
20.48000	-1.22719	-45.55896
20.58000	-1.23141	-45.74510
20.68000	-1.23641	-45.98464
20.78000	-1.24203	-46.25526
20.88000	-1.24969	-46.61906
20.98000	-1.25531	-46.96336
21.08000	-1.25969	-47.16967
21.18000	-1.26453	-47.40450
21.28000	-1.27047	-47.70000
21.38000	-1.27781	-48.08585
21.48000	-1.28172	-48.32235
21.58000	-1.28500	-48.46476
21.68000	-1.28922	-48.66746
21.78000	-1.29391	-48.91084
21.88000	-1.29953	-49.19607
21.98000	-1.30891	-49.65782
22.08000	-1.31266	-49.94220
22.18000	-1.31625	-50.09684
22.28000	-1.32094	-50.33035
22.38000	-1.32641	-50.61688
22.48000	-1.33297	-50.95557
22.58000	-1.33797	-51.25213
22.68000	-1.34188	-51.44784
22.78000	-1.34641	-51.67706
22.88000	-1.35125	-51.92942
22.98000	-1.35672	-52.21503
23.08000	-1.36391	-52.59100
23.18000	-1.36844	-52.86978
23.28000	-1.37234	-53.04787
23.38000	-1.37672	-53.27101
23.48000	-1.38219	-53.55344
23.58000	-1.38953	-53.93845
23.68000	-1.39453	-54.25486
23.78000	-1.39844	-54.44183
23.88000	-1.40281	-54.66748
23.98000	-1.40797	-54.93953
24.08000	-1.41359	-55.23009
24.18000	-1.42094	-55.61182
24.28000	-1.42531	-55.88449
24.38000	-1.42938	-56.09709
24.48000	-1.43406	-56.33055
24.58000	-1.43953	-56.61333
24.68000	-1.44641	-56.97922
24.78000	-1.45141	-57.28160
24.88000	-1.45516	-57.46690
24.98000	-1.45938	-57.67864
25.08000	-1.46438	-57.93614
25.18000	-1.47000	-58.22737
25.28000	-1.47703	-58.58960
25.38000	-1.48203	-58.90524
25.48000	-1.48594	-59.09482
25.58000	-1.49078	-59.33923
25.68000	-1.49625	-59.63103
25.78000	-1.50234	-59.94515
25.88000	-1.50766	-60.25911
25.98000	-1.51203	-60.49078
26.08000	-1.51625	-60.70339
26.18000	-1.52125	-60.96246
26.28000	-1.52703	-61.25467
26.38000	-1.53422	-61.63469
26.48000	-1.53844	-61.89448
26.58000	-1.54234	-62.07586
26.68000	-1.54703	-62.32819
26.78000	-1.55281	-62.61572
26.88000	-1.56031	-63.02486
26.98000	-1.56500	-63.32449
27.08000	-1.56891	-63.51469
27.18000	-1.57313	-63.72710
27.28000	-1.57766	-63.95398
27.38000	-1.58297	-64.23470
27.48000	-1.59000	-64.58761
27.58000	-1.59578	-64.95292
27.68000	-1.59953	-65.14002
27.78000	-1.60406	-65.35345
27.88000	-1.60969	-65.63866
27.98000	-1.61641	-65.98613
28.08000	-1.62109	-66.27247
28.18000	-1.62531	-66.48673
28.28000	-1.62984	-66.71286
28.38000	-1.63516	-66.98937
28.48000	-1.64094	-67.29857
28.58000	-1.64766	-67.65944
28.68000	-1.65281	-67.99041
28.78000	-1.65672	-68.18137
28.88000	-1.66125	-68.39970
28.98000	-1.66641	-68.66816
29.08000	-1.67281	-69.01665
29.18000	-1.67813	-69.32873
29.28000	-1.68203	-69.52411
29.38000	-1.68641	-69.75697
29.48000	-1.69141	-70.01115
29.58000	-1.69719	-70.31846
29.68000	-1.70453	-70.70594
29.78000	-1.70938	-71.02235
29.88000	-1.71344	-71.22353
29.98000	-1.71844	-71.47346
30.08000	-1.72422	-71.79704
30.18000	-1.73094	-72.18313
30.28000	-1.73531	-72.43753
30.38000	-1.73938	-72.64469
30.48000	-1.74375	-72.87574
30.58000	-1.74875	-73.14451
30.68000	-1.75438	-73.45632
30.78000	-1.76141	-73.84322
30.88000	-1.76547	-74.11656
30.98000	-1.76938	-74.31351
31.08000	-1.77406	-74.55050
31.18000	-1.77953	-74.84898
31.28000	-1.78656	-75.22967
31.38000	-1.79156	-75.55232
31.48000	-1.79516	-75.74121
31.58000	-1.79953	-75.95914
31.68000	-1.80437	-76.22035
31.78000	-1.80984	-76.52402
31.88000	-1.81609	-76.84784
31.98000	-1.82156	-77.18464
32.08000	-1.82594	-77.39396
32.18000	-1.83047	-77.63603
32.28000	-1.83594	-77.91569
32.38000	-1.84312	-78.27611
32.48000	-1.84859	-78.63975
32.58000	-1.85234	-78.83241
32.68000	-1.85672	-79.04257
32.78000	-1.86156	-79.30082
32.88000	-1.86672	-79.56907
32.98000	-1.87312	-79.88293
33.08000	-1.87859	-80.22501
33.18000	-1.88266	-80.42450
33.28000	-1.88750	-80.66298
33.38000	-1.89250	-80.91632
33.48000	-1.89891	-81.23446
33.58000	-1.90516	-81.61435
33.68000	-1.90922	-81.82497
33.78000	-1.91344	-82.01733
33.88000	-1.91812	-82.25743
33.98000	-1.92375	-82.54905
34.08000	-1.93109	-82.92472
34.18000	-1.93609	-83.25049
34.28000	-1.93984	-83.41484
34.38000	-1.94453	-83.64889
34.48000	-1.94969	-83.90740
34.58000	-1.95578	-84.20113
34.68000	-1.96141	-84.53804
34.78000	-1.96547	-84.73998
34.88000	-1.96969	-84.94508
34.98000	-1.97453	-85.18082
35.08000	-1.97984	-85.45623
35.18000	-1.98750	-85.80732
35.28000	-1.99391	-86.24089
35.38000	-1.99719	-86.38267
35.48000	-2.00156	-86.58384
35.58000	-2.00688	-86.85026
35.68000	-2.01406	-87.23000
35.78000	-2.01891	-87.53384
35.88000	-2.02281	-87.71578
35.98000	-2.02703	-87.92779
36.08000	-2.03172	-88.15745
36.18000	-2.03672	-88.42206
36.28000	-2.04281	-88.71128
36.38000	-2.04844	-89.05235
36.48000	-2.05234	-89.22770
36.58000	-2.05688	-89.43881
36.68000	-2.06188	-89.68997
36.78000	-2.06859	-89.99193
36.88000	-2.07469	-90.35976
36.98000	-2.07875	-90.53586
37.08000	-2.08313	-90.74550
37.18000	-2.08859	-91.01621
37.28000	-2.09500	-91.33996
37.38000	-2.10469	-91.83986
37.48000	-2.10828	-92.11622
37.58000	-2.11109	-92.21254
37.68000	-2.11562	-92.42830
37.78000	-2.12078	-92.69679
37.88000	-2.12719	-93.02508
37.98000	-2.13234	-93.34308
38.08000	-2.13641	-93.55205
38.18000	-2.14078	-93.76611
38.28000	-2.14562	-94.01634
38.38000	-2.15125	-94.31256
38.48000	-2.15859	-94.68204
38.58000	-2.16328	-94.99425
38.68000	-2.16688	-95.16600
38.78000	-2.17141	-95.39817
38.88000	-2.17688	-95.66946
38.98000	-2.18406	-96.05000
39.08000	-2.18953	-96.40545
39.18000	-2.19328	-96.59577
39.28000	-2.19750	-96.79454
39.38000	-2.20234	-97.04691
39.48000	-2.20750	-97.31536
39.58000	-2.21406	-97.65042
39.68000	-2.21984	-98.03130
39.78000	-2.22375	-98.21986
39.88000	-2.22812	-98.44162
39.98000	-2.23344	-98.72313
40.08000	-2.24062	-99.08213
40.18000	-2.24641	-99.47257
40.28000	-2.25016	-99.65400
40.38000	-2.25438	-99.86217
40.48000	-2.25922	-100.12572
40.58000	-2.26469	-100.40496
40.68000	-2.27094	-100.72523
40.78000	-2.27688	-101.11485
40.88000	-2.28078	-101.31137
40.98000	-2.28531	-101.53592
41.08000	-2.29047	-101.80761
41.18000	-2.29703	-102.14741
41.28000	-2.30219	-102.47561
41.38000	-2.30625	-102.70057
41.48000	-2.31078	-102.93338
41.58000	-2.31578	-103.20082
41.68000	-2.32156	-103.52632
41.78000	-2.32875	-103.89449
41.88000	-2.33406	-104.26167
41.98000	-2.33750	-104.41670
42.08000	-2.34188	-104.64568
42.18000	-2.34672	-104.90879
42.28000	-2.35266	-105.23000
42.38000	-2.35828	-105.57000
42.48000	-2.36281	-105.82171
42.58000	-2.36719	-106.04155
42.68000	-2.37203	-106.29232
42.78000	-2.37750	-106.59371
42.88000	-2.38469	-106.96266
42.98000	-2.39016	-107.33793
43.08000	-2.39406	-107.52258
43.18000	-2.39859	-107.76599
43.28000	-2.40406	-108.05199
43.38000	-2.41094	-108.42585
43.48000	-2.41563	-108.72758
43.58000	-2.41969	-108.93077
43.68000	-2.42391	-109.14440
43.78000	-2.42859	-109.39082
43.88000	-2.43406	-109.68210
43.98000	-2.44125	-110.04420
44.08000	-2.44687	-110.43924
44.18000	-2.45062	-110.62696
44.28000	-2.45484	-110.83937
44.38000	-2.46000	-111.10783
44.48000	-2.46688	-111.44638
44.58000	-2.47281	-111.84523
44.68000	-2.47672	-112.04016
44.78000	-2.48094	-112.26411
44.88000	-2.48578	-112.50733
44.98000	-2.49125	-112.80760
45.08000	-2.49766	-113.11382
45.18000	-2.50359	-113.49596
45.28000	-2.50750	-113.69929
45.38000	-2.51203	-113.93469
45.48000	-2.51750	-114.21709
45.58000	-2.52437	-114.58967
45.68000	-2.53047	-114.99049
45.78000	-2.53375	-115.14877
45.88000	-2.53781	-115.34775
45.98000	-2.54250	-115.58920
46.08000	-2.54797	-115.88861
46.18000	-2.55516	-116.24191
46.28000	-2.56141	-116.68417
46.38000	-2.56500	-116.87453
46.48000	-2.56953	-117.10417
46.58000	-2.57484	-117.39092
46.68000	-2.58188	-117.76514
46.78000	-2.58688	-118.11290
46.88000	-2.59031	-118.29201
46.98000	-2.59484	-118.52547
47.08000	-2.60000	-118.81022
47.18000	-2.60547	-119.12057
47.28000	-2.61266	-119.51028
47.38000	-2.61781	-119.88574
47.48000	-2.62109	-120.03877
47.58000	-2.62531	-120.25562
47.68000	-2.63000	-120.51497
47.78000	-2.63609	-120.84918
47.88000	-2.64234	-121.23450
47.98000	-2.64703	-121.50742
48.08000	-2.65125	-121.72559
48.18000	-2.65625	-122.00250
48.28000	-2.66187	-122.31467
48.38000	-2.66813	-122.64846
48.48000	-2.67344	-122.99090
48.58000	-2.67719	-123.17541
48.68000	-2.68156	-123.41309
48.78000	-2.68641	-123.67750
48.88000	-2.69266	-124.00199
48.98000	-2.69938	-124.42554
49.08000	-2.70359	-124.64565
49.18000	-2.70797	-124.87010
49.28000	-2.71281	-125.13705
49.38000	-2.71828	-125.42777
49.48000	-2.72484	-125.76756
49.58000	-2.73062	-126.16092
49.68000	-2.73453	-126.34686
49.78000	-2.73891	-126.56836
49.88000	-2.74375	-126.81709
49.98000	-2.74969	-127.11856
50.08000	-2.75609	-127.50079
50.18000	-2.76047	-127.74308
50.28000	-2.76453	-127.95216
50.38000	-2.76922	-128.20360
50.48000	-2.77453	-128.47675
50.58000	-2.78078	-128.79302
50.68000	-2.78719	-129.18819
50.78000	-2.79094	-129.38061
50.88000	-2.79531	-129.59431
50.98000	-2.80031	-129.84411
51.08000	-2.80734	-130.19311
51.18000	-2.81391	-130.61653
51.28000	-2.81766	-130.81363
51.38000	-2.82172	-131.01643
51.48000	-2.82625	-131.24163
51.58000	-2.83172	-131.53054
51.68000	-2.83906	-131.90603
51.78000	-2.84516	-132.33468
51.88000	-2.84844	-132.48266
51.98000	-2.85250	-132.68618
52.08000	-2.85750	-132.94742
52.18000	-2.86391	-133.26609
52.28000	-2.86969	-133.64729
52.38000	-2.87359	-133.84329
52.48000	-2.87766	-134.04939
52.58000	-2.88219	-134.27943
52.68000	-2.88734	-134.54697
52.78000	-2.89281	-134.83942
52.88000	-2.89969	-135.19193
52.98000	-2.90406	-135.46853
53.08000	-2.90797	-135.63471
53.18000	-2.91266	-135.85548
53.28000	-2.91844	-136.14875
53.38000	-2.92734	-136.64593
53.48000	-2.93172	-136.90628
53.58000	-2.93625	-137.11101
53.68000	-2.94141	-137.38161
53.78000	-2.94703	-137.68008
53.88000	-2.95344	-138.01423
53.98000	-2.95891	-138.39564
54.08000	-2.96219	-138.56046
54.18000	-2.96687	-138.84933
54.28000	-2.97203	-139.10984
54.38000	-2.97828	-139.42038
54.48000	-2.98344	-139.75286
54.58000	-2.98734	-139.96935
54.68000	-2.99156	-140.17409
54.78000	-2.99609	-140.41269
54.88000	-3.00125	-140.69037
54.98000	-3.00734	-140.99817
55.08000	-3.01391	-141.40813
55.18000	-3.01797	-141.61243
55.28000	-3.02266	-141.84807
55.38000	-3.02828	-142.14179
55.48000	-3.03469	-142.49711
55.58000	-3.04031	-142.85831
55.68000	-3.04406	-143.04467
55.78000	-3.04812	-143.24793
55.88000	-3.05297	-143.48623
55.98000	-3.05844	-143.78579
56.08000	-3.06531	-144.12569
56.18000	-3.07172	-144.57151
56.28000	-3.07516	-144.74723
56.38000	-3.07922	-144.93562
56.48000	-3.08422	-145.19687
56.58000	-3.09016	-145.51443
56.68000	-3.09734	-145.94983
56.78000	-3.10125	-146.17240
56.88000	-3.10531	-146.36366
56.98000	-3.11000	-146.59792
57.08000	-3.11516	-146.88340
57.18000	-3.12141	-147.19523
57.28000	-3.12813	-147.63235
57.38000	-3.13203	-147.83888
57.48000	-3.13625	-148.04640
57.58000	-3.14141	-148.31744
57.68000	-3.14719	-148.63308
57.78000	-3.15391	-149.02538
57.88000	-3.15797	-149.25872
57.98000	-3.16188	-149.44908
58.08000	-3.16641	-149.67233
58.18000	-3.17188	-149.97050
58.28000	-3.17875	-150.32437
58.38000	-3.18516	-150.76576
58.48000	-3.18875	-150.94057
58.58000	-3.19297	-151.13999
58.68000	-3.19797	-151.40785
58.78000	-3.20344	-151.70825
58.88000	-3.21031	-152.08764
58.98000	-3.21469	-152.35506
59.08000	-3.21891	-152.56093
59.18000	-3.22359	-152.80883
59.28000	-3.22891	-153.09753
59.38000	-3.23609	-153.44854
59.48000	-3.24250	-153.90654
59.58000	-3.24547	-154.04467
59.68000	-3.24969	-154.24329
59.78000	-3.25469	-154.51299
59.88000	-3.26047	-154.82615
59.98000	-3.26703	-155.21500
60.08000	-3.27141	-155.47417
60.18000	-3.27578	-155.67568
60.28000	-3.28062	-155.93724
60.38000	-3.28578	-156.22522
60.48000	-3.29156	-156.52372
60.58000	-3.29797	-156.91535
60.68000	-3.30187	-157.12129
60.78000	-3.30641	-157.34832
60.88000	-3.31141	-157.60639
60.98000	-3.31797	-157.94745
61.08000	-3.32469	-158.38523
61.18000	-3.32828	-158.57373
61.28000	-3.33219	-158.74444
61.38000	-3.33688	-158.99724
61.48000	-3.34203	-159.28443
61.58000	-3.34781	-159.58329
61.68000	-3.35484	-159.99685
61.78000	-3.35906	-160.23789
61.88000	-3.36359	-160.46369
61.98000	-3.36906	-160.74419
62.08000	-3.37500	-161.07298
62.18000	-3.38109	-161.45594
62.28000	-3.38531	-161.69493
62.38000	-3.38938	-161.90192
62.48000	-3.39422	-162.16084
62.58000	-3.39938	-162.45325
62.68000	-3.40547	-162.77987
62.78000	-3.41156	-163.17189
62.88000	-3.41531	-163.36146
62.98000	-3.41984	-163.59408
63.08000	-3.42531	-163.88020
63.18000	-3.43359	-164.32086
63.28000	-3.43953	-164.80757
63.38000	-3.44266	-164.97593
63.48000	-3.44625	-165.15841
63.58000	-3.45078	-165.39432
63.68000	-3.45562	-165.67135
63.78000	-3.46109	-165.96106
63.88000	-3.46813	-166.37509
63.98000	-3.47266	-166.67131
64.08000	-3.47703	-166.89466
64.18000	-3.48203	-167.18011
64.28000	-3.48813	-167.50938
64.38000	-3.49437	-167.90198
64.48000	-3.49844	-168.13995
64.58000	-3.50234	-168.34879
64.68000	-3.50688	-168.58529
64.78000	-3.51187	-168.86112
64.88000	-3.51750	-169.17442
64.98000	-3.52406	-169.54570
65.08000	-3.52891	-169.84859
65.18000	-3.53328	-170.07495
65.28000	-3.53812	-170.33407
65.38000	-3.54391	-170.64613
65.48000	-3.55031	-171.03316
65.58000	-3.55500	-171.29841
65.68000	-3.55922	-171.52011
65.78000	-3.56359	-171.74973
65.88000	-3.56891	-172.02117
65.98000	-3.57453	-172.33010
66.08000	-3.58156	-172.70577
66.18000	-3.58562	-172.96600
66.28000	-3.59000	-173.18374
66.38000	-3.59484	-173.43445
66.48000	-3.60031	-173.72943
66.58000	-3.60703	-174.11195
66.68000	-3.61141	-174.36326
66.78000	-3.61578	-174.57387
66.88000	-3.62031	-174.81045
66.98000	-3.62563	-175.09405
67.08000	-3.63141	-175.38261
67.18000	-3.63859	-175.81694
67.28000	-3.64219	-176.00177
67.38000	-3.64641	-176.20724
67.48000	-3.65172	-176.46873
67.58000	-3.65797	-176.79517
67.68000	-3.66500	-177.22289
67.78000	-3.66906	-177.45067
67.88000	-3.67328	-177.65635
67.98000	-3.67797	-177.88893
68.08000	-3.68281	-178.15174
68.18000	-3.68844	-178.44199
68.28000	-3.69531	-178.85141
68.38000	-3.69891	-179.05368
68.48000	-3.70297	-179.24076
68.58000	-3.70750	-179.47365
68.68000	-3.71281	-179.74623
68.78000	-3.72016	-180.12866
68.88000	-3.72469	-180.40100
68.98000	-3.72891	-180.60976
69.08000	-3.73359	-180.82671
69.18000	-3.73891	-181.09752
69.28000	-3.74453	-181.39428
69.38000	-3.75172	-181.77646
69.48000	-3.75547	-181.98790
69.58000	-3.75938	-182.16792
69.68000	-3.76422	-182.38959
69.78000	-3.77000	-182.68737
69.88000	-3.77937	-183.14634
69.98000	-3.78391	-183.48642
70.08000	-3.78719	-183.63588
70.18000	-3.79203	-183.85953
70.28000	-3.79797	-184.17674
70.38000	-3.80547	-184.54418
70.48000	-3.81078	-184.93979
70.58000	-3.81344	-185.05144
70.68000	-3.81750	-185.24066
70.78000	-3.82250	-185.49857
70.88000	-3.82813	-185.79865
70.98000	-3.83469	-186.18517
71.08000	-3.83875	-186.42113
71.18000	-3.84281	-186.61709
71.28000	-3.84766	-186.86461
71.38000	-3.85297	-187.14909
71.48000	-3.85937	-187.49636
71.58000	-3.86719	-187.97715
71.68000	-3.87016	-188.15321
71.78000	-3.87391	-188.32357
71.88000	-3.87859	-188.57168
71.98000	-3.88406	-188.85618
72.08000	-3.89141	-189.25625
72.18000	-3.89578	-189.52210
72.28000	-3.89969	-189.72394
72.38000	-3.90438	-189.96069
72.48000	-3.90984	-190.24932
72.58000	-3.91547	-190.55247
72.68000	-3.92266	-190.98014
72.78000	-3.92656	-191.20555
72.88000	-3.93078	-191.40097
72.98000	-3.93563	-191.65376
73.08000	-3.94187	-191.98902
73.18000	-3.94891	-192.40266
73.28000	-3.95250	-192.60618
73.38000	-3.95641	-192.79207
73.48000	-3.96094	-193.02364
73.58000	-3.96625	-193.30332
73.68000	-3.97234	-193.62991
73.78000	-3.97969	-194.07845
73.88000	-3.98344	-194.28600
73.98000	-3.98750	-194.48544
74.08000	-3.99234	-194.73173
74.18000	-3.99766	-195.00399
74.28000	-4.00484	-195.40352
74.38000	-4.00922	-195.68299
74.48000	-4.01328	-195.88397
74.58000	-4.01781	-196.11900
74.68000	-4.02297	-196.38456
74.78000	-4.02875	-196.68448
74.88000	-4.03656	-197.13961
74.98000	-4.04016	-197.36390
75.08000	-4.04422	-197.55349
75.18000	-4.04906	-197.80573
75.28000	-4.05500	-198.11152
75.38000	-4.06203	-198.53002
75.48000	-4.06625	-198.77252
75.58000	-4.07031	-198.97899
75.68000	-4.07500	-199.20741
75.78000	-4.08016	-199.49858
75.88000	-4.08609	-199.81116
75.98000	-4.09328	-200.22579
76.08000	-4.09719	-200.48530
76.18000	-4.10109	-200.66971
76.28000	-4.10594	-200.91672
76.38000	-4.11156	-201.21408
76.48000	-4.11812	-201.59318
76.58000	-4.12234	-201.83429
76.68000	-4.12641	-202.03136
76.78000	-4.13109	-202.27721
76.88000	-4.13641	-202.56788
76.98000	-4.14281	-202.91249
77.08000	-4.15031	-203.33141
77.18000	-4.15406	-203.59223
77.28000	-4.15781	-203.76584
77.38000	-4.16250	-204.00216
77.48000	-4.16781	-204.29198
77.58000	-4.17500	-204.68757
77.68000	-4.17984	-204.99454
77.78000	-4.18391	-205.20464
77.88000	-4.18844	-205.43317
77.98000	-4.19313	-205.68292
78.08000	-4.19859	-205.97471
78.18000	-4.20531	-206.33973
78.28000	-4.20969	-206.62318
78.38000	-4.21422	-206.83835
78.48000	-4.21953	-207.11966
78.58000	-4.22563	-207.44264
78.68000	-4.23188	-207.81927
78.78000	-4.23641	-208.06460
78.88000	-4.24078	-208.29654
78.98000	-4.24516	-208.52767
79.08000	-4.25078	-208.81616
79.18000	-4.25797	-209.19690
79.27600	-4.26484	-209.69969
79.37600	-4.26766	-209.87286
79.47600	-4.27141	-210.04613
79.57600	-4.27594	-210.28931
79.67600	-4.28141	-210.59264
79.77600	-4.28750	-210.94136
79.87600	-4.29188	-211.19018
79.97600	-4.29625	-211.41982
80.07600	-4.30094	-211.66968
80.17600	-4.30656	-211.96881
80.27600	-4.31266	-212.31557
80.37600	-4.32016	-212.76696
80.47600	-4.32375	-212.98239
80.57600	-4.32766	-213.17028
80.67600	-4.33219	-213.40242
80.77600	-4.33750	-213.68246
80.87600	-4.34453	-214.06841
80.97600	-4.34922	-214.37238
81.07600	-4.35344	-214.58499
81.17600	-4.35797	-214.82272
81.27600	-4.36328	-215.09881
81.37600	-4.36922	-215.41412
81.47600	-4.37625	-215.81349
81.57600	-4.38016	-216.06125
81.67600	-4.38422	-216.25587
81.77600	-4.38875	-216.49121
81.87600	-4.39453	-216.78607
81.97600	-4.40125	-217.14954
82.07600	-4.40625	-217.45369
82.17600	-4.41000	-217.63901
82.27600	-4.41422	-217.83958
82.37600	-4.41906	-218.09028
82.47600	-4.42500	-218.39389
82.57600	-4.43375	-218.87057
82.67600	-4.43750	-219.13290
82.77600	-4.44141	-219.30659
82.87600	-4.44625	-219.55000
82.97600	-4.45156	-219.82118
83.07600	-4.45766	-220.11822
83.17600	-4.46234	-220.40600
83.27600	-4.46656	-220.60910
83.37600	-4.47125	-220.83452
83.47600	-4.47609	-221.08886
83.57600	-4.48203	-221.37530
83.67600	-4.49078	-221.82384
83.77600	-4.49484	-222.11927
83.87600	-4.49828	-222.26527
83.97600	-4.50313	-222.49557
84.07600	-4.50875	-222.79638
84.17600	-4.51594	-223.18056
84.27600	-4.52016	-223.43801
84.37600	-4.52391	-223.61223
84.47600	-4.52844	-223.83583
84.57600	-4.53359	-224.09742
84.67600	-4.53922	-224.38973
84.77600	-4.54609	-224.76010
84.87600	-4.55031	-225.01403
84.97600	-4.55422	-225.20339
85.07600	-4.55891	-225.42326
85.17600	-4.56422	-225.69123
85.27600	-4.57203	-226.08668
85.37600	-4.57656	-226.36588
85.47600	-4.58016	-226.53912
85.57600	-4.58438	-226.72737
85.67600	-4.58922	-226.97477
85.77600	-4.59500	-227.25260
85.87600	-4.60391	-227.68393
85.97600	-4.60828	-228.01176
86.07600	-4.61187	-228.16478
86.17600	-4.61641	-228.38351
86.27600	-4.62172	-228.63472
86.37600	-4.62859	-228.99549
86.47600	-4.63344	-229.26725
86.57600	-4.63781	-229.48641
86.67600	-4.64266	-229.72710
86.77600	-4.64828	-230.02370
86.87600	-4.65453	-230.36423
86.97000	-4.66266	-230.86669
87.07000	-4.66500	-231.01151
87.17000	-4.66812	-231.13716
87.27000	-4.67266	-231.36489
87.37000	-4.67781	-231.63213
87.47000	-4.68500	-231.99748
87.57000	-4.69000	-232.31891
87.67000	-4.69406	-232.52983
87.77000	-4.69844	-232.75256
87.87000	-4.70344	-233.00597
87.97000	-4.70906	-233.30082
88.07000	-4.71563	-233.64677
88.17000	-4.72094	-233.98440
88.27000	-4.72484	-234.17126
88.37000	-4.72953	-234.41511
88.47000	-4.73531	-234.70628
88.57000	-4.74281	-235.12632
88.67000	-4.74766	-235.43508
88.77000	-4.75125	-235.60853
88.87000	-4.75531	-235.81372
88.97000	-4.76016	-236.05454
89.07000	-4.76547	-236.33957
89.17000	-4.77156	-236.65272
89.27000	-4.77734	-237.01333
89.37000	-4.78125	-237.21933
89.47000	-4.78594	-237.45601
89.57000	-4.79156	-237.73097
89.67000	-4.79844	-238.08345
89.77000	-4.80344	-238.41110
89.87000	-4.80750	-238.61955
89.97000	-4.81188	-238.84195
90.07000	-4.81703	-239.11396
90.17000	-4.82250	-239.39833
90.27000	-4.82969	-239.75460
90.37000	-4.83484	-240.09860
90.47000	-4.83844	-240.26079
90.57000	-4.84281	-240.47892
90.67000	-4.84812	-240.75630
90.77000	-4.85531	-241.14051
90.87000	-4.86016	-241.44307
90.97000	-4.86422	-241.65219
91.07000	-4.86891	-241.87952
91.17000	-4.87406	-242.13503
91.27000	-4.87937	-242.42702
91.37000	-4.88609	-242.76112
91.47000	-4.89047	-243.06601
91.57000	-4.89453	-243.24982
91.67000	-4.89938	-243.49260
91.77000	-4.90500	-243.79525
91.87000	-4.91234	-244.17338
91.97000	-4.91719	-244.47508
92.07000	-4.92078	-244.64639
92.17000	-4.92516	-244.86518
92.27000	-4.92984	-245.09919
92.37000	-4.93547	-245.39389
92.47000	-4.94312	-245.78123
92.57000	-4.94781	-246.11619
92.67000	-4.95172	-246.27610
92.77000	-4.95641	-246.50103
92.87000	-4.96125	-246.74828
92.97000	-4.96844	-247.08207
93.07000	-4.97359	-247.43818
93.17000	-4.97766	-247.63022
93.27000	-4.98203	-247.85417
93.37000	-4.98703	-248.10727
93.47000	-4.99281	-248.40170
93.57000	-5.00047	-248.77964
93.67000	-5.00469	-249.06813
93.77000	-5.00844	-249.23240
93.87000	-5.01313	-249.46521
93.97000	-5.01844	-249.73808
94.07000	-5.02531	-250.08139
94.17000	-5.03125	-250.46054
94.27000	-5.03516	-250.63780
94.37000	-5.03953	-250.85261
94.47000	-5.04438	-251.09303
94.57000	-5.05016	-251.40044
94.67000	-5.05875	-251.86369
94.77000	-5.06219	-252.12580
94.87000	-5.06563	-252.27305
94.97000	-5.07047	-252.52560
95.07000	-5.07609	-252.83173
95.17000	-5.08359	-253.22068
95.27000	-5.08781	-253.52004
95.37000	-5.09141	-253.68690
95.47000	-5.09578	-253.91337
95.57000	-5.10031	-254.15191
95.67000	-5.10531	-254.42183
95.77000	-5.11266	-254.78101
95.87000	-5.11844	-255.17783
95.97000	-5.12266	-255.38111
96.07000	-5.12734	-255.62230
96.17000	-5.13234	-255.88691
96.27000	-5.13906	-256.21915
96.37000	-5.14422	-256.56489
96.47000	-5.14812	-256.76647
96.57000	-5.15234	-256.97342
96.67000	-5.15688	-257.20635
96.77000	-5.16203	-257.47445
96.87000	-5.16859	-257.80606
96.97000	-5.17469	-258.20261
97.07000	-5.17875	-258.41218
97.17000	-5.18328	-258.62879
97.27000	-5.18875	-258.91358
97.37000	-5.19656	-259.31481
97.47000	-5.20125	-259.63080
97.57000	-5.20484	-259.81513
97.67000	-5.20922	-260.02866
97.77000	-5.21422	-260.30049
97.87000	-5.21969	-260.58444
97.97000	-5.22656	-260.93400
98.07000	-5.23141	-261.25273
98.17000	-5.23516	-261.44528
98.27000	-5.23969	-261.66230
98.37000	-5.24484	-261.90937
98.47000	-5.25141	-262.24127
98.57000	-5.25703	-262.57762
98.67000	-5.26141	-262.80853
98.77000	-5.26563	-263.00561
98.87000	-5.27016	-263.24156
98.97000	-5.27594	-263.52978
99.07000	-5.28344	-263.87596
99.17000	-5.28828	-264.22191
99.27000	-5.29172	-264.36988
99.37000	-5.29641	-264.58782
99.47000	-5.30188	-264.86993
99.57000	-5.30891	-265.22383
99.67000	-5.31406	-265.54558
99.77000	-5.31813	-265.73458
99.87000	-5.32250	-265.94335
99.97000	-5.32781	-266.19866
100.07000	-5.33281	-266.46680
100.17000	-5.33938	-266.76252
100.27000	-5.34578	-267.18029
100.37000	-5.34938	-267.35193
100.47000	-5.35391	-267.56686
100.57000	-5.35906	-267.82826
100.67000	-5.36641	-268.18690
100.77000	-5.37156	-268.51314
100.87000	-5.37516	-268.68451
100.97000	-5.37922	-268.88278
101.07000	-5.38406	-269.11941
101.17000	-5.38953	-269.39771
101.27000	-5.39578	-269.71251
101.37000	-5.40234	-270.12071
101.47000	-5.40578	-270.29812
101.57000	-5.41000	-270.48928
101.67000	-5.41453	-270.70999
101.77000	-5.42063	-270.99019
101.87000	-5.42750	-271.39470
101.97000	-5.43203	-271.62224
102.07000	-5.43625	-271.82928
102.17000	-5.44094	-272.05709
102.27000	-5.44625	-272.30841
102.37000	-5.45297	-272.62455
102.47000	-5.45797	-272.93578
102.57000	-5.46156	-273.09519
102.67000	-5.46625	-273.30422
102.77000	-5.47203	-273.57954
102.87000	-5.48016	-273.96619
102.97000	-5.48531	-274.31184
103.07000	-5.48875	-274.47429
103.17000	-5.49312	-274.65543
103.27000	-5.49781	-274.88101
103.37000	-5.50344	-275.15182
103.47000	-5.51172	-275.54074
103.57000	-5.51625	-275.87932
103.67000	-5.51969	-276.01713
103.77000	-5.52406	-276.22473
103.87000	-5.52938	-276.49394
103.97000	-5.53672	-276.83848
104.07000	-5.54141	-277.15063
104.17000	-5.54516	-277.31976
104.27000	-5.54937	-277.52361
104.37000	-5.55406	-277.74969
104.47000	-5.55922	-278.00500
104.57000	-5.56641	-278.32562
104.67000	-5.57281	-278.74905
104.77000	-5.57672	-278.93555
104.87000	-5.58094	-279.13731
104.97000	-5.58609	-279.38092
105.07000	-5.59359	-279.74364
105.17000	-5.59844	-280.07570
105.27001	-5.60188	-280.23791
105.37001	-5.60609	-280.43345
105.47001	-5.61109	-280.66960
105.57001	-5.61656	-280.94652
105.67001	-5.62375	-281.29616
105.77001	-5.62891	-281.62247
105.87001	-5.63266	-281.78132
105.97001	-5.63734	-282.01228
106.07001	-5.64281	-282.28518
106.17001	-5.64953	-282.61423
106.27001	-5.65547	-282.99242
106.37001	-5.65906	-283.15112
106.47001	-5.66297	-283.32567
106.57001	-5.66750	-283.54546
106.67001	-5.67312	-283.81738
106.77001	-5.68125	-284.22093
106.87001	-5.68609	-284.55848
106.97001	-5.68969	-284.70927
107.07001	-5.69406	-284.91625
107.17001	-5.69906	-285.16302
107.27001	-5.70547	-285.46029
107.37001	-5.71203	-285.85577
107.47001	-5.71594	-286.05208
107.57001	-5.72031	-286.25998
107.67001	-5.72500	-286.49858
107.77001	-5.73031	-286.75938
107.87001	-5.73766	-287.10473
107.97001	-5.74344	-287.48468
108.07001	-5.74672	-287.62817
108.17001	-5.75094	-287.82871
108.27001	-5.75594	-288.07312
108.37001	-5.76250	-288.38995
108.47001	-5.76844	-288.76242
108.57001	-5.77234	-288.94764
108.67001	-5.77656	-289.14803
108.77001	-5.78156	-289.38377
108.87001	-5.78703	-289.66013
108.97001	-5.79391	-289.98122
109.07001	-5.79922	-290.31804
109.17001	-5.80312	-290.49784
109.27001	-5.80750	-290.70649
109.37001	-5.81281	-290.96213
109.47001	-5.82000	-291.30328
109.57001	-5.82531	-291.65196
109.67001	-5.82875	-291.81352
109.77001	-5.83297	-292.00685
109.87001	-5.83781	-292.23904
109.97001	-5.84328	-292.50845
110.07001	-5.85047	-292.84570
110.17001	-5.85641	-293.22451
110.27001	-5.85984	-293.38619
110.37001	-5.86422	-293.58649
110.47001	-5.86922	-293.80998
110.57001	-5.87578	-294.11834
110.67001	-5.88344	-294.58493
110.77001	-5.88734	-294.81414
110.87001	-5.89156	-295.01063
110.97001	-5.89672	-295.29041
111.07001	-5.90203	-295.57964
111.17001	-5.90859	-295.89751
111.27001	-5.91297	-296.18737
111.37001	-5.91641	-296.33602
111.47001	-5.92063	-296.53943
111.57001	-5.92578	-296.79245
111.67001	-5.93234	-297.11094
111.77001	-5.93859	-297.50797
111.87001	-5.94297	-297.72314
111.97001	-5.94719	-297.94571
112.07001	-5.95219	-298.17393
112.17001	-5.95734	-298.44844
112.27001	-5.96359	-298.75216
112.37001	-5.96953	-299.10997
112.47001	-5.97328	-299.30294
112.57001	-5.97781	-299.51289
112.67001	-5.98266	-299.75939
112.77001	-5.98859	-300.04722
112.87001	-5.99516	-300.42306
112.97001	-5.99922	-300.63611
113.07001	-6.00328	-300.82139
113.17001	-6.00797	-301.04759
113.27001	-6.01375	-301.33793
113.37001	-6.02063	-301.69249
113.47001	-6.02719	-302.11473
113.57001	-6.03078	-302.27208
113.67001	-6.03500	-302.47387
113.77001	-6.04031	-302.72976
113.87001	-6.04625	-303.03174
113.97001	-6.05156	-303.33716
114.07001	-6.05563	-303.54372
114.17001	-6.05984	-303.76193
114.27001	-6.06453	-303.98682
114.37001	-6.07000	-304.26201
114.47001	-6.07672	-304.57720
114.57001	-6.08328	-304.99080
114.67001	-6.08672	-305.14422
114.77001	-6.09094	-305.32816
114.87001	-6.09594	-305.57635
114.97001	-6.10219	-305.87763
115.07001	-6.10844	-306.24980
115.17001	-6.11250	-306.44628
115.27001	-6.11672	-306.61723
115.37001	-6.12156	-306.86495
115.47001	-6.12672	-307.10104
115.57001	-6.13328	-307.40249
115.67001	-6.13953	-307.78325
115.77001	-6.14359	-307.97514
115.87001	-6.14813	-308.18021
115.97001	-6.15328	-308.41243
116.07001	-6.15969	-308.71010
116.17001	-6.16563	-309.06615
116.27001	-6.16922	-309.21850
116.37001	-6.17328	-309.40029
116.47001	-6.17781	-309.61445
116.57001	-6.18297	-309.85942
116.67001	-6.18891	-310.12392
116.77001	-6.19594	-310.51248
116.87001	-6.20016	-310.71767
116.97001	-6.20484	-310.91675
117.07001	-6.20984	-311.15639
117.17001	-6.21625	-311.43406
117.27001	-6.22344	-311.87740
117.37001	-6.22672	-312.02438
117.47001	-6.23094	-312.20588
117.57001	-6.23563	-312.42940
117.67001	-6.24109	-312.68114
117.77001	-6.24844	-313.01621
117.87001	-6.25344	-313.33920
117.97001	-6.25672	-313.47731
118.07001	-6.26109	-313.66301
118.17001	-6.26594	-313.89481
118.27001	-6.27219	-314.19322
118.37001	-6.28063	-314.66523
118.47001	-6.28406	-314.83230
118.57001	-6.28781	-314.97967
118.67001	-6.29219	-315.17994
118.77001	-6.29703	-315.39506
118.87001	-6.30328	-315.67436
118.97001	-6.30953	-316.05110
119.07001	-6.31328	-316.22618
119.17001	-6.31750	-316.39966
119.27001	-6.32234	-316.62577
119.37001	-6.32844	-316.88997
119.47001	-6.33672	-317.33105
119.57001	-6.34031	-317.51746
119.67001	-6.34453	-317.68280
119.77001	-6.34938	-317.93016
119.87001	-6.35516	-318.19266
119.97001	-6.36328	-318.58125
120.07001	-6.36844	-318.94198
120.17001	-6.37141	-319.04665
120.27001	-6.37578	-319.22904
120.37001	-6.38047	-319.44942
120.47001	-6.38625	-319.71824
120.57001	-6.39266	-320.08228
120.67001	-6.39641	-320.27593
120.77001	-6.40063	-320.45493
120.87001	-6.40547	-320.68536
120.97001	-6.41094	-320.95507
121.07001	-6.41844	-321.28939
121.17001	-6.42359	-321.63024
121.27001	-6.42688	-321.75717
121.37001	-6.43109	-321.95422
121.47001	-6.43609	-322.18924
121.57001	-6.44297	-322.50059
121.67001	-6.45094	-322.97856
121.77001	-6.45422	-323.13132
121.87001	-6.45828	-323.29753
121.97001	-6.46297	-323.51926
122.07001	-6.46797	-323.76090
122.17001	-6.47406	-324.05078
122.27001	-6.48062	-324.44590
122.37001	-6.48422	-324.61935
122.47001	-6.48844	-324.81077
122.57001	-6.49375	-325.05023
122.67001	-6.50063	-325.35779
122.77001	-6.50672	-325.73980
122.87001	-6.51031	-325.89704
122.97001	-6.51438	-326.08095
123.07001	-6.51906	-326.31448
123.17001	-6.52453	-326.57972
123.27001	-6.53094	-326.88111
123.37001	-6.53750	-327.27459
123.47001	-6.54125	-327.43520
123.57001	-6.54531	-327.61526
123.67001	-6.55000	-327.84399
123.77001	-6.55609	-328.13677
123.87001	-6.56313	-328.55946
123.97001	-6.56688	-328.74805
124.07001	-6.57078	-328.91873
124.17001	-6.57562	-329.13083
124.27001	-6.58125	-329.39449
124.37001	-6.58859	-329.73072
124.47001	-6.59469	-330.12947
124.57001	-6.59781	-330.27470
124.67001	-6.60188	-330.44794
124.77001	-6.60656	-330.68377
124.87001	-6.61250	-330.95732
124.97001	-6.61953	-331.34314
125.07001	-6.62375	-331.55304
125.17001	-6.62781	-331.73501
125.27001	-6.63219	-331.92885
125.37001	-6.63734	-332.17654
125.47001	-6.64359	-332.48240
125.57001	-6.65125	-332.90303
125.67001	-6.65500	-333.10822
125.77001	-6.65891	-333.26653
125.87001	-6.66406	-333.49293
125.97001	-6.66984	-333.76780
126.07001	-6.67609	-334.12462
126.17001	-6.68016	-334.31149
126.27001	-6.68453	-334.51775
126.37001	-6.68938	-334.75596
126.47001	-6.69500	-335.02546
126.57001	-6.70172	-335.32923
126.67001	-6.70828	-335.74086
126.77001	-6.71125	-335.85447
126.87001	-6.71531	-336.02509
126.97001	-6.72016	-336.24995
127.07001	-6.72609	-336.53209
127.17001	-6.73344	-336.95525
127.27001	-6.73750	-337.16491
127.37001	-6.74172	-337.34038
127.47001	-6.74656	-337.55812
127.57001	-6.75156	-337.79964
127.67001	-6.75781	-338.07623
127.77001	-6.76453	-338.49198
127.87001	-6.76828	-338.66799
127.97001	-6.77281	-338.86817
128.07001	-6.77781	-339.11046
128.17001	-6.78406	-339.39773
128.27001	-6.79016	-339.75974
128.37001	-6.79344	-339.89677
128.47001	-6.79766	-340.07567
128.57001	-6.80219	-340.29654
128.67001	-6.80719	-340.53823
128.77001	-6.81344	-340.82150
128.87001	-6.82094	-341.24663
128.97001	-6.82484	-341.44655
129.07001	-6.82922	-341.61714
129.17001	-6.83391	-341.83595
129.27001	-6.83984	-342.11180
129.37001	-6.84719	-342.52945
129.47001	-6.85094	-342.71148
129.57001	-6.85500	-342.89548
129.67001	-6.85984	-343.10749
129.77001	-6.86531	-343.37184
129.87001	-6.87234	-343.69242
129.97001	-6.87766	-344.03253
130.07001	-6.88141	-344.19113
130.17001	-6.88578	-344.38375
130.27001	-6.89063	-344.61787
130.37001	-6.89625	-344.88368
130.47001	-6.90359	-345.24855
130.57001	-6.90766	-345.47752
130.67001	-6.91172	-345.62805
130.77001	-6.91578	-345.79876
130.87001	-6.92078	-346.01173
130.97001	-6.92641	-346.28013
131.07001	-6.93406	-346.67856
131.17001	-6.93813	-346.86419
131.27001	-6.94250	-347.02122
131.37001	-6.94766	-347.23613
131.47001	-6.95344	-347.48846
131.57001	-6.96047	-347.84257
131.67001	-6.96438	-348.02708
131.77001	-6.96813	-348.16688
131.87001	-6.97266	-348.34117
131.97001	-6.97781	-348.57446
132.07001	-6.98406	-348.84539
132.17001	-6.99203	-349.27446
132.27001	-6.99516	-349.39799
132.37001	-6.99891	-349.53213
132.47001	-7.00359	-349.72095
132.57001	-7.00953	-349.97702
132.67001	-7.01734	-350.38811
132.77001	-7.02125	-350.56990
132.87001	-7.02500	-350.69904
132.97001	-7.02969	-350.88104
133.07001	-7.03469	-351.11552
133.17001	-7.04016	-351.34050
133.27001	-7.04750	-351.70540
133.37001	-7.05172	-351.88890
133.47001	-7.05594	-352.05990
133.57001	-7.06094	-352.26554
133.67001	-7.06750	-352.55092
133.77001	-7.07500	-352.97930
133.87001	-7.07797	-353.07571
133.97001	-7.08156	-353.19439
134.07001	-7.08625	-353.38086
134.17001	-7.09156	-353.61484
134.27001	-7.09766	-353.87662
134.37001	-7.10516	-354.29031
134.47001	-7.10891	-354.44483
134.57001	-7.11313	-354.59802
134.67001	-7.11812	-354.81191
134.77001	-7.12359	-355.05825
134.87001	-7.13000	-355.37320
134.97001	-7.13391	-355.53181
135.07001	-7.13797	-355.68669
135.17001	-7.14250	-355.85764
135.27001	-7.14766	-356.07591
135.37001	-7.15406	-356.35141
135.47001	-7.16281	-356.83569
135.57001	-7.16563	-356.92841
135.67001	-7.16953	-357.05855
135.77001	-7.17453	-357.27274
135.87001	-7.18078	-357.52943
135.97001	-7.18813	-357.94532
136.07001	-7.19188	-358.09502
136.17001	-7.19578	-358.23381
136.27001	-7.20063	-358.43197
136.37001	-7.20578	-358.65989
136.47001	-7.21172	-358.92993
136.57001	-7.21938	-359.34678
136.67001	-7.22266	-359.49877
136.77001	-7.22656	-359.62266
136.87001	-7.23156	-359.84692
136.97001	-7.23781	-360.11913
137.07001	-7.24469	-360.50406
137.17001	-7.24781	-360.61889
137.27001	-7.25156	-360.74328
137.37001	-7.25594	-360.92025
137.47001	-7.26109	-361.13441
137.57001	-7.26719	-361.40290
137.67001	-7.27578	-361.81071
137.77001	-7.27984	-362.06070
137.87001	-7.28328	-362.16021
137.97001	-7.28781	-362.32632
138.07001	-7.29297	-362.53804
138.17001	-7.30047	-362.90464
138.27001	-7.30516	-363.14207
138.37001	-7.30906	-363.29296
138.47001	-7.31375	-363.48367
138.57001	-7.31906	-363.70748
138.67001	-7.32484	-363.96214
138.77001	-7.33188	-364.30687
138.87001	-7.33547	-364.48145
138.97001	-7.33953	-364.62218
139.07001	-7.34469	-364.82871
139.17001	-7.35078	-365.10545
139.27001	-7.35797	-365.48346
139.37001	-7.36172	-365.64270
139.47001	-7.36594	-365.79847
139.57001	-7.37031	-365.96531
139.67001	-7.37516	-366.17452
139.77001	-7.38063	-366.41422
139.87001	-7.38875	-366.81584
139.97001	-7.39266	-367.02263
140.07001	-7.39672	-367.15955
140.17001	-7.40156	-367.35651
140.27001	-7.40703	-367.59600
140.37001	-7.41328	-367.89325
140.47001	-7.41766	-368.08127
140.57001	-7.42203	-368.25174
140.67001	-7.42672	-368.43523
140.77001	-7.43234	-368.67282
140.87001	-7.43875	-368.93651
140.97001	-7.44594	-369.33142
141.07001	-7.44922	-369.46300
141.17001	-7.45312	-369.58188
141.27001	-7.45766	-369.76749
141.37001	-7.46313	-369.98817
141.47001	-7.47094	-370.36654
141.57001	-7.47531	-370.58139
141.67001	-7.47938	-370.71654
141.77001	-7.48406	-370.89264
141.87001	-7.48906	-371.09938
141.97001	-7.49484	-371.34156
142.07001	-7.50219	-371.71787
142.17001	-7.50594	-371.88205
142.27001	-7.51031	-372.03223
142.37001	-7.51547	-372.23846
142.47001	-7.52125	-372.49792
142.57001	-7.52844	-372.83733
142.67001	-7.53234	-373.01919
142.77001	-7.53609	-373.14022
142.87001	-7.54031	-373.30002
142.97001	-7.54547	-373.51000
143.07001	-7.55141	-373.77340
143.17001	-7.55953	-374.18383
143.27001	-7.56297	-374.34247
143.37001	-7.56703	-374.47700
143.47001	-7.57188	-374.65659
143.57001	-7.57781	-374.90642
143.67001	-7.58469	-375.24667
143.77001	-7.58875	-375.43353
143.87001	-7.59266	-375.56231
143.97001	-7.59750	-375.75161
144.07001	-7.60281	-375.97623
144.17001	-7.60922	-376.25465
144.27001	-7.61719	-376.69569
144.37001	-7.62000	-376.79139
144.47001	-7.62359	-376.89513
144.57001	-7.62813	-377.06709
144.67001	-7.63375	-377.30253
144.77001	-7.64172	-377.69568
144.87001	-7.64578	-377.91508
144.97001	-7.64938	-378.01906
145.07001	-7.65391	-378.18468
145.17001	-7.65891	-378.38125
145.27001	-7.66422	-378.61678
145.37001	-7.67187	-378.95843
145.47001	-7.67625	-379.18401
145.57001	-7.68078	-379.34718
145.67001	-7.68594	-379.55108
145.77001	-7.69172	-379.80303
145.87001	-7.69844	-380.14954
145.97001	-7.70219	-380.29703
146.07001	-7.70594	-380.41574
146.17001	-7.71016	-380.55730
146.27001	-7.71516	-380.76043
146.37001	-7.72094	-381.01411
146.47001	-7.72859	-381.37773
146.57001	-7.73266	-381.57010
146.67001	-7.73672	-381.70266
146.77001	-7.74141	-381.86339
146.87001	-7.74687	-382.08947
146.97001	-7.75375	-382.40141
147.07001	-7.75906	-382.64611
147.17001	-7.76344	-382.80839
147.27001	-7.76797	-382.97713
147.37001	-7.77328	-383.19546
147.47001	-7.77938	-383.45018
147.57001	-7.78656	-383.82354
147.67001	-7.78953	-383.91760
147.77001	-7.79328	-384.01678
147.87001	-7.79797	-384.19241
147.97001	-7.80344	-384.41443
148.07001	-7.81141	-384.77567
148.17001	-7.81594	-384.99829
148.27001	-7.82000	-385.12459
148.37001	-7.82422	-385.27539
148.47001	-7.82875	-385.45117
148.57001	-7.83437	-385.68026
148.67001	-7.84141	-385.99223
148.77001	-7.84641	-386.24004
148.87001	-7.85047	-386.35156
148.97001	-7.85547	-386.53576
149.07001	-7.86187	-386.78154
149.17001	-7.86906	-387.15327
149.27001	-7.87234	-387.26747
149.37001	-7.87609	-387.37682
149.47001	-7.88047	-387.52553
149.57001	-7.88563	-387.70953
149.67001	-7.89156	-387.95352
149.77001	-7.89828	-388.24442
149.87001	-7.90313	-388.48084
149.97001	-7.90688	-388.57758
150.07001	-7.91141	-388.73300
150.17001	-7.91672	-388.92981
150.27001	-7.92516	-389.29579
150.37001	-7.93000	-389.55301
150.47001	-7.93359	-389.65678
150.57001	-7.93797	-389.79897
150.67001	-7.94266	-389.96446
150.77001	-7.94781	-390.16521
150.87001	-7.95391	-390.41385
150.97001	-7.95891	-390.63814
151.07001	-7.96297	-390.75074
151.17001	-7.96781	-390.92648
151.27001	-7.97391	-391.15784
151.37001	-7.98266	-391.56416
151.47001	-7.98672	-391.74733
151.57001	-7.99047	-391.84320
151.67001	-7.99484	-391.98554
151.77001	-7.99969	-392.15684
151.87001	-8.00531	-392.37776
151.97001	-8.01344	-392.76007
152.07001	-8.01703	-392.91513
152.17001	-8.02109	-393.01759
152.27001	-8.02594	-393.20016
152.37001	-8.03203	-393.44296
152.47001	-8.03969	-393.82833
152.57001	-8.04281	-393.93818
152.67001	-8.04641	-394.01147
152.77001	-8.05094	-394.16796
152.87001	-8.05594	-394.35455
152.97001	-8.06156	-394.58871
153.07001	-8.06938	-394.93492
153.17001	-8.07344	-395.10942
153.27001	-8.07766	-395.22597
153.37001	-8.08234	-395.38777
153.47001	-8.08766	-395.58867
153.57001	-8.09562	-395.95667
153.67001	-8.09969	-396.14621
153.77001	-8.10344	-396.23836
153.87001	-8.10781	-396.38522
153.97001	-8.11297	-396.57786
154.07001	-8.11906	-396.82204
154.17001	-8.12641	-397.16899
154.27001	-8.13016	-397.30179
154.37001	-8.13406	-397.40932
154.47001	-8.13891	-397.58006
154.57001	-8.14469	-397.81469
154.67001	-8.15172	-398.11507
154.77001	-8.15656	-398.35137
154.87001	-8.16031	-398.44447
154.97001	-8.16469	-398.57668
155.07001	-8.16969	-398.75466
155.17001	-8.17547	-398.98691
155.27001	-8.18422	-399.41418
155.37001	-8.18766	-399.56552
155.47001	-8.19109	-399.63776
155.57001	-8.19594	-399.79455
155.67001	-8.20141	-400.00600
155.77001	-8.20844	-400.28188
155.87001	-8.21313	-400.54375
155.97001	-8.21688	-400.63974
156.07001	-8.22156	-400.79892
156.17001	-8.22672	-400.98760
156.27001	-8.23234	-401.21466
156.37001	-8.24078	-401.57956
156.47001	-8.24453	-401.77774
156.57001	-8.24781	-401.82924
156.67001	-8.25219	-401.96219
156.77001	-8.25734	-402.15540
156.87001	-8.26563	-402.49580
156.97001	-8.27047	-402.78223
157.07001	-8.27438	-402.88255
157.17001	-8.27859	-403.01242
157.27001	-8.28359	-403.19794
157.37001	-8.28859	-403.38641
157.47001	-8.29547	-403.65788
157.57001	-8.30016	-403.88727
157.67001	-8.30422	-404.00431
157.77001	-8.30906	-404.15567
157.87001	-8.31469	-404.37528
157.97001	-8.32281	-404.74245
158.07001	-8.32672	-404.92851
158.17001	-8.33031	-405.00167
158.27001	-8.33469	-405.13125
158.37001	-8.33969	-405.32142
158.47001	-8.34563	-405.56431
158.57001	-8.35391	-405.92644
158.67001	-8.35781	-406.11807
158.77001	-8.36141	-406.18679
158.87001	-8.36578	-406.31932
158.97001	-8.37141	-406.53169
159.07001	-8.37875	-406.84590
159.17001	-8.38359	-407.07570
159.27001	-8.38766	-407.19706
159.37001	-8.39203	-407.33534
159.47001	-8.39719	-407.52253
159.57001	-8.40281	-407.73892
159.67001	-8.41078	-408.10320
159.77001	-8.41422	-408.25161
159.87001	-8.41781	-408.33095
159.97001	-8.42250	-408.49143
160.07001	-8.42813	-408.69972
160.17001	-8.43609	-409.06706
160.27001	-8.44062	-409.28537
160.37001	-8.44422	-409.36729
160.47001	-8.44906	-409.51821
160.57001	-8.45422	-409.71798
160.67001	-8.46047	-409.97872
160.77001	-8.46813	-410.35753
160.87001	-8.47156	-410.51671
160.97001	-8.47516	-410.58093
161.07001	-8.47984	-410.74467
161.17001	-8.48547	-410.96446
161.27001	-8.49281	-411.29553
161.37001	-8.49719	-411.50993
161.47001	-8.50063	-411.58429
161.57001	-8.50484	-411.70749
161.67001	-8.50969	-411.88529
161.77001	-8.51484	-412.09030
161.87001	-8.52125	-412.33143
161.97001	-8.52734	-412.65622
162.07001	-8.53141	-412.76732
162.17001	-8.53625	-412.92801
162.27001	-8.54141	-413.13156
162.37001	-8.54828	-413.40750
162.47001	-8.55344	-413.64568
162.57001	-8.55750	-413.76844
162.67001	-8.56188	-413.89671
162.77001	-8.56672	-414.06494
162.87001	-8.57219	-414.27305
162.97001	-8.57922	-414.55653
163.07001	-8.58422	-414.80139
163.17001	-8.58797	-414.89291
163.27001	-8.59250	-415.03477
163.37001	-8.59781	-415.21686
163.47001	-8.60563	-415.52496
163.57001	-8.61062	-415.78689
163.67001	-8.61453	-415.87639
163.77001	-8.61875	-415.98648
163.87001	-8.62375	-416.14816
163.97001	-8.62906	-416.36866
164.07001	-8.63703	-416.68120
164.17001	-8.64125	-416.90341
164.27001	-8.64484	-416.96647
164.37001	-8.64938	-417.09784
164.47001	-8.65469	-417.27802
164.57001	-8.66156	-417.54204
164.67001	-8.66656	-417.77685
164.77001	-8.67063	-417.88083
164.87001	-8.67500	-418.00874
164.97001	-8.68000	-418.16774
165.07001	-8.68563	-418.38750
165.17001	-8.69375	-418.72552
165.27001	-8.69813	-418.92901
165.37001	-8.70156	-418.96826
165.47001	-8.70594	-419.09608
165.57001	-8.71125	-419.27287
165.67001	-8.71875	-419.54383
165.77001	-8.72375	-419.79331
165.87001	-8.72750	-419.88033
165.97001	-8.73188	-419.98541
166.07001	-8.73703	-420.15150
166.17001	-8.74266	-420.37532
166.27001	-8.75000	-420.66357
166.37001	-8.75469	-420.87150
166.47001	-8.75812	-420.93143
166.57001	-8.76250	-421.04444
166.67001	-8.76750	-421.19673
166.77001	-8.77469	-421.43998
166.87001	-8.78188	-421.84931
166.97001	-8.78484	-421.87244
167.07001	-8.78875	-421.94244
167.17001	-8.79359	-422.09452
167.27001	-8.79891	-422.27682
167.37001	-8.80766	-422.62277
167.47001	-8.81250	-422.88443
167.57001	-8.81578	-422.91996
167.67001	-8.82031	-423.03917
167.77001	-8.82563	-423.21762
167.87001	-8.83297	-423.46826
167.97001	-8.83813	-423.75290
168.07001	-8.84156	-423.80187
168.17001	-8.84578	-423.91196
168.27001	-8.85094	-424.07572
168.37001	-8.85687	-424.29170
168.47001	-8.86594	-424.70297
168.57001	-8.86922	-424.84692
168.67001	-8.87203	-424.84644
168.77001	-8.87625	-424.94875
168.87001	-8.88141	-425.13645
168.97001	-8.88906	-425.41108
169.07001	-8.89469	-425.72901
169.17001	-8.89844	-425.79213
169.27001	-8.90281	-425.91375
169.37001	-8.90750	-426.05510
169.47001	-8.91281	-426.23094
169.57001	-8.92047	-426.54258
169.67001	-8.92516	-426.77492
169.77001	-8.92891	-426.83250
169.87001	-8.93344	-426.96625
169.97001	-8.93922	-427.17159
170.07001	-8.94719	-427.51387
170.17001	-8.95109	-427.68726
170.27001	-8.95453	-427.72064
170.37001	-8.95891	-427.83868
170.47001	-8.96375	-427.99655
170.57001	-8.96906	-428.17757
170.67001	-8.97609	-428.43238
170.77001	-8.98203	-428.73207
170.87001	-8.98594	-428.81030
170.97001	-8.99047	-428.94328
171.07001	-8.99563	-429.11425
171.17001	-9.00313	-429.39901
171.27001	-9.00797	-429.64473
171.37001	-9.01156	-429.70794
171.47001	-9.01578	-429.81359
171.57001	-9.02078	-429.95957
171.67001	-9.02672	-430.18848
171.77001	-9.03469	-430.50179
171.87001	-9.03875	-430.72256
171.97001	-9.04234	-430.76319
172.07001	-9.04687	-430.89393
172.17001	-9.05250	-431.07846
172.27001	-9.06031	-431.40948
172.37001	-9.06484	-431.63592
172.47001	-9.06859	-431.69504
172.57001	-9.07281	-431.80287
172.67001	-9.07750	-431.95146
172.77001	-9.08312	-432.13841
172.87001	-9.09031	-432.43161
172.97001	-9.09594	-432.72921
173.07001	-9.09906	-432.74713
173.17001	-9.10344	-432.86556
173.27001	-9.10875	-433.05644
173.37001	-9.11672	-433.36007
173.47001	-9.12141	-433.62397
173.57001	-9.12516	-433.67091
173.67001	-9.12938	-433.77602
173.77001	-9.13422	-433.93701
173.87001	-9.13922	-434.11699
173.97001	-9.14562	-434.34587
174.07001	-9.15234	-434.67602
174.17001	-9.15609	-434.76537
174.27001	-9.16016	-434.84464
174.37001	-9.16500	-434.99357
174.47001	-9.17234	-435.26563
174.57001	-9.17813	-435.57146
174.67001	-9.18187	-435.63199
174.77001	-9.18609	-435.73615
174.87001	-9.19109	-435.89309
174.97001	-9.19719	-436.12108
175.07001	-9.20484	-436.45996
175.17001	-9.20953	-436.67278
175.27001	-9.21266	-436.67588
175.37001	-9.21687	-436.79211
175.47001	-9.22203	-436.96028
175.57001	-9.22953	-437.23127
175.67001	-9.23516	-437.55016
175.77001	-9.23891	-437.60496
175.87001	-9.24313	-437.70710
175.97001	-9.24813	-437.86865
176.07001	-9.25359	-438.06088
176.17001	-9.26078	-438.33670
176.27001	-9.26531	-438.55172
176.37001	-9.26891	-438.59446
176.47001	-9.27344	-438.71334
176.57001	-9.27906	-438.89701
176.67001	-9.28625	-439.16833
176.77001	-9.29172	-439.45825
176.87001	-9.29547	-439.53329
176.97001	-9.30031	-439.67101
177.07001	-9.30594	-439.86666
177.17001	-9.31234	-440.13292
177.27001	-9.31984	-440.50705
177.37001	-9.32281	-440.58052
177.47001	-9.32594	-440.59199
177.57001	-9.33016	-440.69543
177.67001	-9.33500	-440.85380
177.77001	-9.34109	-441.06179
177.87001	-9.34750	-441.38148
177.97001	-9.35172	-441.49917
178.07001	-9.35594	-441.60903
178.17001	-9.36094	-441.76075
178.27001	-9.36672	-441.96221
178.37001	-9.37391	-442.23931
178.47001	-9.37922	-442.50360
178.57001	-9.38297	-442.55644
178.67001	-9.38750	-442.67547
178.77001	-9.39266	-442.84052
178.87001	-9.39937	-443.07417
178.97001	-9.40563	-443.39815
179.07001	-9.40906	-443.43492
179.17001	-9.41312	-443.50380
179.27001	-9.41781	-443.64339
179.37001	-9.42281	-443.81276
179.47001	-9.42953	-444.01240
179.57001	-9.43531	-444.31928
179.67001	-9.43922	-444.38082
179.77001	-9.44375	-444.48686
179.87001	-9.44906	-444.65065
179.97001	-9.45562	-444.87271
180.07001	-9.46250	-445.24238
180.17001	-9.46594	-445.27781
180.27001	-9.47000	-445.34600
180.37001	-9.47484	-445.48032
180.47001	-9.48016	-445.65243
180.57001	-9.48797	-445.93719
180.67001	-9.49328	-446.21393
180.77001	-9.49656	-446.22383
180.87001	-9.50078	-446.30730
180.97001	-9.50578	-446.45032
181.07001	-9.51312	-446.70975
181.17001	-9.51859	-446.98912
181.27001	-9.52219	-447.02199
181.37001	-9.52656	-447.11760
181.47001	-9.53141	-447.25707
181.57001	-9.53656	-447.43091
181.67001	-9.54359	-447.66667
181.77001	-9.54969	-447.98660
181.87001	-9.55328	-448.02532
181.97001	-9.55750	-448.10313
182.07001	-9.56250	-448.25503
182.17001	-9.56937	-448.47465
182.27001	-9.57547	-448.77762
182.37001	-9.57891	-448.80667
182.47001	-9.58281	-448.88395
182.57001	-9.58750	-449.00048
182.67001	-9.59234	-449.13042
182.77001	-9.59844	-449.32461
182.87001	-9.60563	-449.66033
182.97001	-9.60953	-449.72712
183.07001	-9.61375	-449.79593
183.17001	-9.61891	-449.94357
183.27001	-9.62578	-450.14262
183.37001	-9.63297	-450.52034
183.47001	-9.63672	-450.56802
183.57001	-9.64094	-450.63791
183.67001	-9.64578	-450.77235
183.77001	-9.65188	-450.97581
183.87001	-9.66047	-451.33233
183.97001	-9.66359	-451.45324
184.07001	-9.66672	-451.43133
184.17001	-9.67125	-451.53779
184.27001	-9.67641	-451.70248
184.37001	-9.68344	-451.94235
184.47001	-9.68891	-452.22339
184.57001	-9.69266	-452.26440
184.67001	-9.69703	-452.35303
184.77001	-9.70234	-452.51745
184.87001	-9.70797	-452.70655
184.97001	-9.71531	-452.98633
185.07001	-9.72031	-453.22934
185.17001	-9.72344	-453.22508
185.27001	-9.72781	-453.31073
185.37001	-9.73281	-453.46391
185.47001	-9.74016	-453.72236
185.57001	-9.74609	-454.03519
185.67001	-9.74938	-454.05486
185.77001	-9.75359	-454.13092
185.87001	-9.75844	-454.26890
185.97001	-9.76391	-454.44649
186.07001	-9.76984	-454.67067
186.17001	-9.77703	-454.99179
186.27001	-9.78062	-455.04442
186.37001	-9.78469	-455.10322
186.47001	-9.78906	-455.20550
186.57001	-9.79500	-455.39221
186.67001	-9.80203	-455.73470
186.77001	-9.80625	-455.83361
186.87001	-9.81047	-455.92409
186.97001	-9.81547	-456.05749
187.07001	-9.82078	-456.23213
187.17001	-9.82734	-456.43744
187.27001	-9.83375	-456.76908
187.37001	-9.83703	-456.79566
187.47001	-9.84125	-456.85965
187.57001	-9.84625	-456.99725
187.67001	-9.85313	-457.23069
187.77001	-9.85922	-457.52132
187.87001	-9.86313	-457.58802
187.97001	-9.86719	-457.65647
188.07001	-9.87172	-457.77175
188.17001	-9.87703	-457.92869
188.27001	-9.88422	-458.17620
188.37001	-9.89031	-458.50587
188.47001	-9.89375	-458.50977
188.57001	-9.89813	-458.59984
188.67001	-9.90344	-458.75719
188.77001	-9.90984	-458.96590
188.87001	-9.91578	-459.23346
188.97001	-9.91953	-459.28511
189.07001	-9.92359	-459.35208
189.17001	-9.92828	-459.47683
189.27001	-9.93359	-459.64074
189.37001	-9.94094	-459.89302
189.47001	-9.94703	-460.22317
189.57001	-9.95047	-460.22433
189.67001	-9.95469	-460.29305
189.77001	-9.96000	-460.44126
189.87001	-9.96688	-460.66755
189.97001	-9.97313	-460.98959
190.07001	-9.97656	-461.02521
190.17001	-9.98063	-461.07739
190.27001	-9.98547	-461.20408
190.37001	-9.99078	-461.37080
190.47001	-9.99750	-461.56600
190.57001	-10.00328	-461.85502
190.67001	-10.00687	-461.88524
190.77001	-10.01125	-461.96666
190.87001	-10.01656	-462.12745
190.97001	-10.02313	-462.36247
191.07001	-10.03094	-462.77148
191.17001	-10.03391	-462.74394
191.27001	-10.03766	-462.78188
191.37001	-10.04219	-462.88568
191.47001	-10.04766	-463.05862
191.57001	-10.05469	-463.27823
191.67001	-10.06063	-463.60552
191.77001	-10.06391	-463.60350
191.87001	-10.06813	-463.67845
191.97001	-10.07313	-463.81482
192.07001	-10.07906	-464.01072
192.17001	-10.08672	-464.38181
192.27001	-10.09047	-464.44279
192.37001	-10.09469	-464.50239
192.47001	-10.09953	-464.62971
192.57001	-10.10500	-464.81651
192.67001	-10.11297	-465.09537
192.77001	-10.11828	-465.41566
192.87001	-10.12125	-465.37936
192.97001	-10.12547	-465.44617
193.07001	-10.13063	-465.60648
193.17001	-10.13766	-465.86984
193.27001	-10.14328	-466.14990
193.37001	-10.14687	-466.17717
193.47001	-10.15109	-466.25227
193.57001	-10.15625	-466.41392
193.67001	-10.16141	-466.59017
193.77001	-10.16781	-466.79506
193.87001	-10.17391	-467.08694
193.97001	-10.17750	-467.12035
194.07001	-10.18172	-467.19718
194.17001	-10.18688	-467.33943
194.27001	-10.19344	-467.59149
194.37001	-10.19969	-467.88761
194.47001	-10.20328	-467.90680
194.57001	-10.20719	-467.95759
194.67001	-10.21188	-468.08159
194.77001	-10.21734	-468.26839
194.87001	-10.22359	-468.47305
194.97001	-10.23031	-468.81109
195.07001	-10.23406	-468.83276
195.17001	-10.23828	-468.89764
195.27001	-10.24297	-469.00728
195.37001	-10.24875	-469.18401
195.47001	-10.25594	-469.51047
195.57001	-10.26031	-469.60330
195.67001	-10.26438	-469.66112
195.77001	-10.26891	-469.75484
195.87001	-10.27406	-469.90040
195.97001	-10.28047	-470.10407
196.07001	-10.28703	-470.42620
196.17001	-10.29063	-470.43151
196.27001	-10.29484	-470.50482
196.37001	-10.30016	-470.65350
196.47001	-10.30703	-470.87276
196.57001	-10.31391	-471.21787
196.67001	-10.31750	-471.24058
196.77001	-10.32156	-471.27599
196.87001	-10.32594	-471.36837
196.97001	-10.33109	-471.50800
197.07001	-10.33703	-471.70693
197.17001	-10.34437	-472.03749
197.27001	-10.34766	-472.05389
197.37001	-10.35172	-472.09626
197.47001	-10.35656	-472.21327
197.57001	-10.36297	-472.41756
197.67001	-10.37031	-472.79820
197.77001	-10.37391	-472.80610
197.87001	-10.37781	-472.85190
197.97001	-10.38250	-472.94924
198.07001	-10.38797	-473.10922
198.17001	-10.39391	-473.31575
198.27001	-10.40172	-473.66568
198.37001	-10.40500	-473.69409
198.47001	-10.40859	-473.70279
198.57001	-10.41313	-473.78653
198.67001	-10.41828	-473.92154
198.77001	-10.42531	-474.20517
198.87001	-10.42969	-474.29591
198.97001	-10.43359	-474.34565
199.07001	-10.43813	-474.42305
199.17001	-10.44328	-474.56336
199.27001	-10.44906	-474.72483
199.37001	-10.45734	-475.05635
199.47001	-10.46125	-475.14084
199.57001	-10.46547	-475.17246
199.67001	-10.47031	-475.26622
[truncated: 1,473 more rows]
