# Supplementary material for: Strengthening of 3D Printed Fused Deposition Manufactured Parts Using the Fill Compositing Technique
Source: PLoS One. 2015 Apr 16;10(4):e0122915. doi: 10.1371/journal.pone.0122915 (PMC4400136; doi:10.1371/journal.pone.0122915)
Supplement: S1 File — This is the raw data and information on all the samples presented in this manuscript. (ZIP) [file pone.0122915.s001.zip › Specimen_RawData_79.csv]

Time	Extension	Load
(sec)	(mm)	(N)
0.00000	-0.00016	0.03147
0.10000	-0.00016	0.02722
0.20000	-0.00109	0.02550
0.30000	-0.00875	0.02803
0.40000	-0.01781	0.02944
0.50000	-0.02594	0.02551
0.60000	-0.03156	0.03076
0.70000	-0.03609	0.02711
0.80000	-0.04047	0.02057
0.90000	-0.04531	0.02988
1.00000	-0.05109	0.02486
1.10000	-0.05875	0.03117
1.20000	-0.06266	0.02485
1.30000	-0.06672	0.02268
1.40000	-0.07188	0.02690
1.50000	-0.07875	0.02801
1.60000	-0.08516	0.01997
1.70000	-0.08906	0.02396
1.80000	-0.09313	0.02786
1.90000	-0.09734	0.02437
2.00000	-0.10219	0.02657
2.10000	-0.10766	0.01957
2.20000	-0.11391	0.02500
2.30000	-0.11828	0.01910
2.40000	-0.12250	0.02756
2.50000	-0.12703	0.02469
2.60000	-0.13281	0.02353
2.70000	-0.14047	0.02649
2.80000	-0.14594	0.02414
2.90000	-0.14953	0.03034
3.00000	-0.15391	0.02491
3.10000	-0.15891	0.02050
3.20000	-0.16438	0.02457
3.30000	-0.17109	0.02139
3.40000	-0.17562	0.02983
3.50000	-0.18000	0.02647
3.60000	-0.18484	0.01284
3.70000	-0.19047	0.02542
3.80000	-0.19703	0.02800
3.90000	-0.20156	0.02099
4.00000	-0.20563	0.03348
4.10000	-0.21000	0.02428
4.20000	-0.21547	0.02912
4.30000	-0.22141	0.02835
4.40000	-0.22859	0.02738
4.50000	-0.23297	0.03296
4.60000	-0.23703	0.02561
4.70000	-0.24156	0.02822
4.80000	-0.24719	0.02409
4.90000	-0.25359	0.03202
5.00000	-0.25859	0.02966
5.10000	-0.26281	0.02694
5.20000	-0.26750	0.02610
5.30000	-0.27266	0.01999
5.40000	-0.27844	0.00950
5.50000	-0.28531	0.01549
5.60000	-0.28891	0.01280
5.70000	-0.29250	0.00238
5.80000	-0.29719	0.00499
5.90000	-0.30313	0.00057
6.00000	-0.31047	-0.00449
6.10000	-0.31531	-0.00966
6.20000	-0.31938	-0.00913
6.30000	-0.32391	-0.01359
6.40000	-0.32906	-0.01151
6.50000	-0.33500	-0.16318
6.60000	-0.34219	-0.47724
6.70000	-0.34656	-0.73073
6.80000	-0.35031	-0.89799
6.90000	-0.35500	-1.10540
7.00000	-0.36000	-1.34656
7.10000	-0.36625	-1.62953
7.20000	-0.37125	-1.89176
7.30000	-0.37516	-2.08214
7.40000	-0.37984	-2.29963
7.50000	-0.38500	-2.52950
7.60000	-0.39109	-2.82274
7.70000	-0.39875	-3.18177
7.80000	-0.40391	-3.49307
7.90000	-0.40750	-3.64019
8.00000	-0.41203	-3.86806
8.10000	-0.41750	-4.13604
8.20000	-0.42578	-4.52897
8.30000	-0.43078	-4.85237
8.40000	-0.43437	-5.02485
8.50000	-0.43875	-5.24559
8.60000	-0.44406	-5.50667
8.70000	-0.44953	-5.79421
8.80000	-0.45578	-6.12915
8.90000	-0.45953	-6.35117
9.00000	-0.46344	-6.54315
9.10000	-0.46828	-6.79666
9.20000	-0.47438	-7.10180
9.30000	-0.48156	-7.48832
9.40000	-0.48594	-7.74522
9.50000	-0.48984	-7.92942
9.60000	-0.49406	-8.14454
9.70000	-0.49891	-8.38142
9.80000	-0.50469	-8.67577
9.90000	-0.51250	-9.09113
10.00000	-0.51656	-9.33174
10.10000	-0.52078	-9.54712
10.20000	-0.52563	-9.78566
10.30000	-0.53109	-10.06990
10.40000	-0.53750	-10.39854
10.50000	-0.54203	-10.64276
10.60000	-0.54609	-10.85931
10.70000	-0.55078	-11.10022
10.80000	-0.55609	-11.37052
10.90000	-0.56156	-11.65661
11.00000	-0.56844	-12.00160
11.10000	-0.57281	-12.25119
11.20000	-0.57719	-12.46522
11.30000	-0.58188	-12.69634
11.40000	-0.58719	-12.97186
11.50000	-0.59406	-13.31524
11.60000	-0.59922	-13.62632
11.70000	-0.60313	-13.82399
11.80000	-0.60766	-14.03450
11.90000	-0.61297	-14.30475
12.00000	-0.61906	-14.61800
12.10000	-0.62594	-14.98804
12.20000	-0.62984	-15.20768
12.30000	-0.63391	-15.41088
12.40000	-0.63875	-15.64426
12.50000	-0.64406	-15.92776
12.60000	-0.65125	-16.27071
12.70000	-0.65641	-16.59135
12.80000	-0.66031	-16.78221
12.90000	-0.66469	-16.99338
13.00000	-0.66938	-17.24300
13.10000	-0.67469	-17.51576
13.20000	-0.68203	-17.89069
13.30000	-0.68703	-18.19574
13.40000	-0.69094	-18.39087
13.50000	-0.69563	-18.62380
13.60000	-0.70109	-18.89326
13.70000	-0.70797	-19.23310
13.80000	-0.71281	-19.53365
13.90000	-0.71688	-19.72864
14.00000	-0.72125	-19.95585
14.10000	-0.72625	-20.21739
14.20000	-0.73188	-20.49985
14.30000	-0.73906	-20.87277
14.40000	-0.74359	-21.14709
14.50000	-0.74766	-21.33679
14.60000	-0.75234	-21.57466
14.70000	-0.75781	-21.84687
14.80000	-0.76453	-22.20402
14.90000	-0.76938	-22.48729
15.00000	-0.77359	-22.69005
15.10000	-0.77797	-22.90731
15.20000	-0.78328	-23.18001
15.30000	-0.78937	-23.49254
15.40000	-0.79641	-23.88825
15.50000	-0.80031	-24.10220
15.60000	-0.80437	-24.29914
15.70000	-0.80922	-24.53641
15.80000	-0.81500	-24.84292
15.90000	-0.82203	-25.21981
16.00000	-0.82656	-25.48199
16.10000	-0.83047	-25.67976
16.20000	-0.83484	-25.89445
16.30000	-0.83984	-26.15518
16.40000	-0.84578	-26.47037
16.50000	-0.85328	-26.86233
16.60000	-0.85734	-27.11393
16.70000	-0.86125	-27.29637
16.80000	-0.86578	-27.53167
16.90000	-0.87094	-27.78850
17.00000	-0.87797	-28.15951
17.10000	-0.88359	-28.49568
17.20000	-0.88781	-28.72653
17.30000	-0.89234	-28.95177
17.40000	-0.89734	-29.22058
17.50000	-0.90328	-29.54390
17.60000	-0.91031	-29.92992
17.70000	-0.91438	-30.17430
17.80000	-0.91844	-30.37480
17.90000	-0.92328	-30.63478
18.00000	-0.92859	-30.92624
18.10000	-0.93484	-31.27703
18.20000	-0.93953	-31.54993
18.30000	-0.94359	-31.76568
18.40000	-0.94797	-31.99453
18.50000	-0.95297	-32.25257
18.60000	-0.95844	-32.55736
18.70000	-0.96469	-32.88396
18.80000	-0.97016	-33.21735
18.90000	-0.97422	-33.42703
19.00000	-0.97891	-33.66659
19.10000	-0.98438	-33.95080
19.20000	-0.99109	-34.31436
19.30000	-0.99672	-34.64329
19.40000	-1.00078	-34.86285
19.50000	-1.00516	-35.08285
19.60000	-1.01016	-35.34279
19.70000	-1.01594	-35.65325
19.80000	-1.02234	-36.00821
19.90000	-1.02719	-36.30027
20.00000	-1.03109	-36.48549
20.10000	-1.03562	-36.71511
20.20000	-1.04109	-36.99593
20.30000	-1.04750	-37.32958
20.40000	-1.05281	-37.64741
20.50000	-1.05719	-37.87622
20.60000	-1.06156	-38.09507
20.70000	-1.06641	-38.34198
20.80000	-1.07203	-38.63150
20.90000	-1.07953	-39.01487
21.00000	-1.08438	-39.33123
21.10000	-1.08828	-39.50984
21.20000	-1.09297	-39.75306
21.30000	-1.09859	-40.03951
21.40000	-1.10531	-40.40795
21.50000	-1.11000	-40.66977
21.60000	-1.11375	-40.85520
21.70000	-1.11797	-41.06256
21.80000	-1.12250	-41.28974
21.90000	-1.12813	-41.56823
22.00000	-1.13609	-41.97561
22.10000	-1.14094	-42.30954
22.20000	-1.14453	-42.46925
22.30000	-1.14891	-42.68039
22.40000	-1.15422	-42.94348
22.50000	-1.16109	-43.27757
22.60000	-1.16656	-43.61773
22.70000	-1.17078	-43.82427
22.80000	-1.17531	-44.04650
22.90000	-1.18016	-44.30104
23.00000	-1.18547	-44.56884
23.10000	-1.19203	-44.90198
23.20000	-1.19672	-45.16941
23.30000	-1.20078	-45.34291
23.40000	-1.20531	-45.55022
23.50000	-1.21016	-45.79598
23.60000	-1.21656	-46.07427
23.70000	-1.22250	-46.40270
23.80000	-1.22672	-46.59731
23.90000	-1.23125	-46.80420
24.00000	-1.23641	-47.05157
24.10000	-1.24250	-47.34835
24.20000	-1.25063	-47.75533
24.30000	-1.25547	-48.05050
24.40000	-1.25922	-48.20789
24.50000	-1.26422	-48.46795
24.60000	-1.26953	-48.74688
24.70000	-1.27609	-49.08615
24.80000	-1.28078	-49.35679
24.90000	-1.28437	-49.52139
25.00000	-1.28859	-49.72843
25.10000	-1.29359	-49.98289
25.20000	-1.29937	-50.29166
25.30000	-1.30688	-50.68398
25.40000	-1.31125	-50.94748
25.50000	-1.31500	-51.11457
25.60000	-1.31984	-51.35478
25.70000	-1.32547	-51.64433
25.80000	-1.33328	-52.03527
25.90000	-1.33828	-52.37095
26.00000	-1.34156	-52.51547
26.10000	-1.34578	-52.71967
26.20000	-1.35063	-52.97314
26.30000	-1.35594	-53.26134
26.40000	-1.36297	-53.61611
26.50000	-1.36828	-53.94423
26.60000	-1.37188	-54.11077
26.70000	-1.37609	-54.31526
26.80000	-1.38109	-54.58944
26.90000	-1.38813	-54.94720
27.00000	-1.39375	-55.29159
27.10000	-1.39781	-55.48253
27.20000	-1.40234	-55.71535
27.30000	-1.40750	-55.97876
27.40000	-1.41328	-56.29432
27.50000	-1.42047	-56.67157
27.60000	-1.42500	-56.96654
27.70000	-1.42875	-57.12438
27.80000	-1.43312	-57.34992
27.90000	-1.43844	-57.63301
28.00000	-1.44562	-58.00522
28.10000	-1.45109	-58.33654
28.20000	-1.45484	-58.52787
28.30000	-1.45906	-58.72769
28.40000	-1.46391	-58.99347
28.50000	-1.46937	-59.28028
28.60000	-1.47641	-59.64464
28.70000	-1.48141	-59.97281
28.80000	-1.48547	-60.15258
28.90000	-1.49000	-60.38011
29.00000	-1.49516	-60.64683
29.10000	-1.50156	-60.97949
29.20000	-1.50750	-61.33606
29.30000	-1.51156	-61.55285
29.40000	-1.51578	-61.75809
29.50000	-1.52062	-62.00595
29.60000	-1.52625	-62.31537
29.70000	-1.53297	-62.65146
29.80000	-1.53797	-62.97364
29.90000	-1.54188	-63.15851
30.00000	-1.54656	-63.38850
30.10000	-1.55219	-63.68506
30.20000	-1.55906	-64.05371
30.30000	-1.56406	-64.36305
30.40000	-1.56812	-64.55480
30.50000	-1.57234	-64.76833
30.60000	-1.57703	-65.00971
30.70000	-1.58234	-65.30114
30.80000	-1.58906	-65.62311
30.90000	-1.59547	-66.03847
31.00000	-1.59922	-66.22404
31.10000	-1.60344	-66.42275
31.20000	-1.60859	-66.68720
31.30000	-1.61562	-67.04094
31.40000	-1.62094	-67.38171
31.50000	-1.62484	-67.57095
31.60000	-1.62906	-67.79046
31.70000	-1.63422	-68.05286
31.80000	-1.63984	-68.36553
31.90000	-1.64672	-68.71568
32.00000	-1.65281	-69.11565
32.10000	-1.65625	-69.28047
32.20000	-1.66047	-69.47468
32.30000	-1.66563	-69.74645
32.40000	-1.67188	-70.07888
32.50000	-1.67734	-70.42351
32.60000	-1.68156	-70.62883
32.70000	-1.68609	-70.86407
32.80000	-1.69125	-71.13863
32.90000	-1.69687	-71.45745
33.00000	-1.70406	-71.83078
33.10000	-1.70906	-72.17583
33.20000	-1.71266	-72.32781
33.30000	-1.71750	-72.57544
33.40000	-1.72344	-72.90919
33.50000	-1.73047	-73.31047
33.60000	-1.73531	-73.62628
33.70000	-1.73922	-73.81396
33.80000	-1.74359	-74.04841
33.90000	-1.74828	-74.31592
34.00000	-1.75344	-74.59989
34.10000	-1.76000	-74.96157
34.20000	-1.76516	-75.29723
34.30000	-1.76922	-75.51073
34.40000	-1.77375	-75.76528
34.50000	-1.77922	-76.06700
34.60000	-1.78531	-76.41145
34.70000	-1.79016	-76.69664
34.80000	-1.79438	-76.91623
34.90000	-1.79891	-77.15710
35.00000	-1.80359	-77.41329
35.10000	-1.80875	-77.69577
35.20000	-1.81516	-78.01889
35.30000	-1.82125	-78.41285
35.40000	-1.82562	-78.62903
35.50000	-1.83000	-78.84983
35.60000	-1.83516	-79.12028
35.70000	-1.84188	-79.45879
35.80000	-1.84781	-79.84719
35.90000	-1.85187	-80.04875
36.00000	-1.85594	-80.24701
36.10000	-1.86078	-80.50277
36.20000	-1.86641	-80.79449
36.30000	-1.87297	-81.12526
36.40000	-1.87813	-81.45892
36.50000	-1.88203	-81.64318
36.60000	-1.88672	-81.87286
36.70000	-1.89172	-82.12639
36.80000	-1.89766	-82.44044
36.90000	-1.90469	-82.84552
37.00000	-1.90875	-83.06056
37.10000	-1.91281	-83.25204
37.20000	-1.91750	-83.48663
37.30000	-1.92313	-83.77352
37.40000	-1.93016	-84.13076
37.50000	-1.93562	-84.49246
37.60000	-1.93953	-84.66953
37.70000	-1.94391	-84.88634
37.80000	-1.94906	-85.14152
37.90000	-1.95484	-85.44520
38.00000	-1.96109	-85.80547
38.10000	-1.96500	-86.00122
38.20000	-1.96906	-86.19088
38.30000	-1.97375	-86.42571
38.40000	-1.97922	-86.70230
38.50000	-1.98672	-87.06041
38.60000	-1.99328	-87.50862
38.70000	-1.99672	-87.63745
38.80000	-2.00094	-87.84629
38.90000	-2.00609	-88.10309
39.00000	-2.01219	-88.41217
39.10000	-2.01797	-88.76922
39.20000	-2.02219	-88.97008
39.30000	-2.02641	-89.18332
39.40000	-2.03109	-89.41668
39.50000	-2.03594	-89.65918
39.60000	-2.04172	-89.92916
39.70000	-2.04797	-90.28948
39.80000	-2.05203	-90.48776
39.90000	-2.05641	-90.68929
40.00000	-2.06125	-90.92680
40.10000	-2.06719	-91.20885
40.20000	-2.07453	-91.61748
40.30000	-2.07875	-91.82482
40.40000	-2.08344	-92.03585
40.50000	-2.08922	-92.32049
40.60000	-2.09563	-92.67173
40.70000	-2.10453	-93.14728
40.80000	-2.10750	-93.35541
40.90000	-2.11016	-93.43162
41.00000	-2.11453	-93.63899
41.10000	-2.11938	-93.90247
41.20000	-2.12578	-94.22594
41.30000	-2.13203	-94.61564
41.40000	-2.13609	-94.82031
41.50000	-2.14016	-95.01808
41.60000	-2.14484	-95.26099
41.70000	-2.15031	-95.55001
41.80000	-2.15688	-95.87598
41.90000	-2.16281	-96.26337
42.00000	-2.16656	-96.42866
42.10000	-2.17094	-96.63787
42.20000	-2.17641	-96.91972
42.30000	-2.18359	-97.30071
42.40000	-2.18891	-97.65560
42.50000	-2.19266	-97.82638
42.60000	-2.19688	-98.02358
42.70000	-2.20156	-98.26556
42.80000	-2.20672	-98.54134
42.90000	-2.21266	-98.85528
43.00000	-2.21922	-99.24783
43.10000	-2.22297	-99.44721
43.20000	-2.22750	-99.66098
43.30000	-2.23281	-99.94821
43.40000	-2.24000	-100.30329
43.50000	-2.24641	-100.71997
43.60000	-2.24969	-100.87802
43.70000	-2.25375	-101.05899
43.80000	-2.25828	-101.29749
43.90000	-2.26359	-101.57888
44.00000	-2.26953	-101.90496
44.10000	-2.27656	-102.32317
44.20000	-2.28063	-102.53928
44.30000	-2.28500	-102.74556
44.40000	-2.28984	-103.00137
44.50000	-2.29594	-103.30088
44.60000	-2.30188	-103.68289
44.70000	-2.30594	-103.89887
44.80000	-2.31016	-104.10025
44.90000	-2.31484	-104.34371
45.00000	-2.32047	-104.64884
45.10000	-2.32781	-105.02435
45.20000	-2.33391	-105.44556
45.30000	-2.33719	-105.58897
45.40000	-2.34141	-105.79930
45.50000	-2.34641	-106.05700
45.60000	-2.35250	-106.38437
45.70000	-2.35797	-106.72261
45.80000	-2.36219	-106.94644
45.90000	-2.36641	-107.15130
46.00000	-2.37109	-107.39153
46.10000	-2.37641	-107.67151
46.20000	-2.38344	-108.02225
46.30000	-2.39000	-108.46982
46.40000	-2.39359	-108.64192
46.50000	-2.39797	-108.85681
46.60000	-2.40313	-109.12021
46.70000	-2.40922	-109.43564
46.80000	-2.41500	-109.78396
46.90000	-2.41906	-109.99486
47.00000	-2.42328	-110.20188
47.10000	-2.42813	-110.44355
47.20000	-2.43344	-110.73060
47.30000	-2.44016	-111.06332
47.40000	-2.44641	-111.47746
47.50000	-2.45000	-111.65462
47.60000	-2.45422	-111.83435
47.70000	-2.45922	-112.09548
47.80000	-2.46563	-112.41630
47.90000	-2.47266	-112.85753
48.00000	-2.47641	-113.04227
48.10000	-2.48047	-113.23702
48.20000	-2.48531	-113.48466
48.30000	-2.49047	-113.75257
48.40000	-2.49641	-114.03923
48.50000	-2.50281	-114.43441
48.60000	-2.50703	-114.64769
48.70000	-2.51156	-114.86547
48.80000	-2.51672	-115.13877
48.90000	-2.52281	-115.45438
49.00000	-2.52984	-115.86888
49.10000	-2.53359	-116.06886
49.20000	-2.53766	-116.26215
49.30000	-2.54266	-116.51063
49.40000	-2.54828	-116.82316
49.50000	-2.55563	-117.19771
49.60000	-2.56047	-117.54596
49.70000	-2.56375	-117.68428
49.80000	-2.56813	-117.89717
49.90000	-2.57313	-118.15389
50.00000	-2.57906	-118.47219
50.10000	-2.58594	-118.86895
50.20000	-2.59063	-119.14644
50.30000	-2.59484	-119.36044
50.40000	-2.59984	-119.63417
50.50000	-2.60547	-119.94182
50.60000	-2.61219	-120.31589
50.70000	-2.61719	-120.65070
50.80000	-2.62063	-120.79952
50.90000	-2.62469	-121.00298
51.00000	-2.62938	-121.25476
51.10000	-2.63500	-121.55780
51.20000	-2.64125	-121.93927
51.30000	-2.64625	-122.21219
51.40000	-2.65078	-122.44645
51.50000	-2.65578	-122.71323
51.60000	-2.66109	-122.99751
51.70000	-2.66734	-123.31292
51.80000	-2.67281	-123.67095
51.90000	-2.67656	-123.85242
52.00000	-2.68094	-124.06762
52.10000	-2.68578	-124.31879
52.20000	-2.69187	-124.63632
52.30000	-2.69875	-125.04658
52.40000	-2.70328	-125.28460
52.50000	-2.70750	-125.50429
52.60000	-2.71234	-125.74877
52.70000	-2.71781	-126.03946
52.80000	-2.72422	-126.35420
52.90000	-2.73031	-126.74695
53.00000	-2.73375	-126.91866
53.10000	-2.73813	-127.10841
53.20000	-2.74281	-127.35669
53.30000	-2.74859	-127.63821
53.40000	-2.75562	-128.04374
53.50000	-2.76000	-128.29578
53.60000	-2.76406	-128.49091
53.70000	-2.76875	-128.71641
53.80000	-2.77391	-128.97788
53.90000	-2.77984	-129.29167
54.00000	-2.78656	-129.68491
54.10000	-2.79016	-129.84686
54.20000	-2.79469	-130.05780
54.30000	-2.80016	-130.33716
54.40000	-2.80719	-130.67815
54.50000	-2.81344	-131.08556
54.60000	-2.81703	-131.24944
54.70000	-2.82109	-131.44879
54.80000	-2.82578	-131.66980
54.90000	-2.83109	-131.95731
55.00000	-2.83703	-132.26184
55.10000	-2.84422	-132.68009
55.20000	-2.84797	-132.89200
55.30000	-2.85172	-133.05624
55.40000	-2.85672	-133.29810
55.50000	-2.86266	-133.60125
55.60000	-2.86875	-133.96810
55.70000	-2.87297	-134.17508
55.80000	-2.87719	-134.37185
55.90000	-2.88188	-134.61581
56.00000	-2.88688	-134.86257
56.10000	-2.89250	-135.15142
56.20000	-2.89906	-135.49224
56.30000	-2.90359	-135.74541
56.40000	-2.90766	-135.92456
56.50000	-2.91234	-136.14328
56.60000	-2.91844	-136.43257
56.70000	-2.92688	-136.91282
56.80000	-2.93125	-137.16973
56.90000	-2.93531	-137.34812
57.00000	-2.94047	-137.59266
57.10000	-2.94656	-137.92942
57.20000	-2.95422	-138.31951
57.30000	-2.95969	-138.78460
57.40000	-2.96187	-138.90658
57.50000	-2.96547	-139.03555
57.60000	-2.97031	-139.28056
57.70000	-2.97641	-139.59651
57.80000	-2.98312	-140.00483
57.90000	-2.98734	-140.23022
58.00000	-2.99141	-140.41671
58.10000	-2.99563	-140.63008
58.20000	-3.00047	-140.88127
58.30000	-3.00625	-141.17987
58.40000	-3.01391	-141.61932
58.50000	-3.01781	-141.84217
58.60000	-3.02219	-142.04679
58.70000	-3.02703	-142.29262
58.80000	-3.03297	-142.59712
58.90000	-3.03906	-142.94791
59.00000	-3.04344	-143.18040
59.10000	-3.04766	-143.38046
59.20000	-3.05266	-143.63348
59.30000	-3.05813	-143.91612
59.40000	-3.06453	-144.24083
59.50000	-3.07125	-144.66918
59.60000	-3.07469	-144.84443
59.70000	-3.07875	-145.02728
59.80000	-3.08359	-145.27100
59.90000	-3.08953	-145.58034
60.00000	-3.09672	-146.00268
60.10000	-3.10063	-146.21601
60.20000	-3.10469	-146.39631
60.30000	-3.10938	-146.64067
60.40000	-3.11469	-146.91529
60.50000	-3.12031	-147.20540
60.60000	-3.12719	-147.60615
60.70000	-3.13109	-147.81743
60.80000	-3.13563	-148.02437
60.90000	-3.14063	-148.28363
61.00000	-3.14641	-148.59997
61.10000	-3.15359	-149.01388
61.20000	-3.15766	-149.24727
61.30000	-3.16141	-149.42755
61.40000	-3.16578	-149.63754
61.50000	-3.17094	-149.90547
61.60000	-3.17687	-150.22385
61.70000	-3.18469	-150.67858
61.80000	-3.18844	-150.89619
61.90000	-3.19250	-151.08112
62.00000	-3.19719	-151.31745
62.10000	-3.20281	-151.61842
62.20000	-3.20969	-151.99906
62.30000	-3.21406	-152.27091
62.40000	-3.21828	-152.47385
62.50000	-3.22297	-152.70935
62.60000	-3.22812	-152.98904
62.70000	-3.23438	-153.31796
62.80000	-3.24203	-153.78585
62.90000	-3.24547	-153.97350
63.00000	-3.24922	-154.14320
63.10000	-3.25375	-154.37481
63.20000	-3.25953	-154.66437
63.30000	-3.26703	-155.11291
63.40000	-3.27125	-155.36287
63.50000	-3.27531	-155.56149
63.60000	-3.27984	-155.79247
63.70000	-3.28484	-156.05450
63.80000	-3.29031	-156.34924
63.90000	-3.29781	-156.78160
64.00000	-3.30172	-157.00924
64.10000	-3.30578	-157.20528
64.20000	-3.31062	-157.44968
64.30000	-3.31641	-157.74958
64.40000	-3.32375	-158.17760
64.50000	-3.32781	-158.41155
64.60000	-3.33156	-158.59364
64.70000	-3.33641	-158.84911
64.80000	-3.34156	-159.11749
64.90000	-3.34734	-159.42080
65.00000	-3.35469	-159.85994
65.10000	-3.35891	-160.11220
65.20000	-3.36344	-160.33167
65.30000	-3.36844	-160.60153
65.40000	-3.37406	-160.90380
65.50000	-3.38031	-161.26646
65.60000	-3.38469	-161.51938
65.70000	-3.38859	-161.72570
65.80000	-3.39313	-161.95652
65.90000	-3.39828	-162.22900
66.00000	-3.40406	-162.54334
66.10000	-3.41156	-162.99221
66.20000	-3.41547	-163.22155
66.30000	-3.42000	-163.44200
66.40000	-3.42547	-163.75007
66.50000	-3.43250	-164.12698
66.60000	-3.43828	-164.59952
66.70000	-3.44156	-164.77954
66.80000	-3.44547	-164.95869
66.90000	-3.44984	-165.18943
67.00000	-3.45469	-165.45625
67.10000	-3.46047	-165.76053
67.20000	-3.46781	-166.17352
67.30000	-3.47234	-166.49324
67.40000	-3.47641	-166.69072
67.50000	-3.48125	-166.95170
67.60000	-3.48719	-167.27325
67.70000	-3.49359	-167.65332
67.80000	-3.49781	-167.89843
67.90000	-3.50172	-168.09982
68.00000	-3.50594	-168.32988
68.10000	-3.51141	-168.61376
68.20000	-3.51703	-168.93728
68.30000	-3.52359	-169.29914
68.40000	-3.52844	-169.60384
68.50000	-3.53266	-169.80723
68.60000	-3.53734	-170.05751
68.70000	-3.54297	-170.34532
68.80000	-3.55078	-170.79748
68.90000	-3.55531	-171.09558
69.00000	-3.55891	-171.27086
69.10000	-3.56328	-171.48551
69.20000	-3.56828	-171.74841
69.30000	-3.57391	-172.05329
69.40000	-3.58047	-172.41317
69.50000	-3.58469	-172.66697
69.60000	-3.58875	-172.86055
69.70000	-3.59375	-173.11898
69.80000	-3.59969	-173.42225
69.90000	-3.60687	-173.84128
70.00000	-3.61141	-174.09214
70.10000	-3.61562	-174.30706
70.20000	-3.62000	-174.52204
70.30000	-3.62484	-174.77326
70.40000	-3.63047	-175.06619
70.50000	-3.63766	-175.45161
70.60000	-3.64172	-175.68672
70.70000	-3.64609	-175.88973
70.80000	-3.65125	-176.15086
70.90000	-3.65750	-176.47816
71.00000	-3.66484	-176.91611
71.10000	-3.66844	-177.12639
71.20000	-3.67234	-177.29829
71.30000	-3.67688	-177.52424
71.40000	-3.68172	-177.77346
71.50000	-3.68750	-178.06377
71.60000	-3.69500	-178.50044
71.70000	-3.69875	-178.69951
71.80000	-3.70250	-178.87910
71.90000	-3.70688	-179.09111
72.00000	-3.71203	-179.34799
72.10000	-3.71906	-179.69245
72.20000	-3.72422	-180.01463
72.30000	-3.72813	-180.19652
72.40000	-3.73281	-180.41606
72.50000	-3.73813	-180.68132
72.60000	-3.74391	-180.96583
72.70000	-3.75172	-181.37999
72.80000	-3.75563	-181.60962
72.90000	-3.75938	-181.76000
73.00000	-3.76391	-181.97867
73.10000	-3.76953	-182.25262
73.20000	-3.77859	-182.69323
73.30000	-3.78328	-183.04066
73.40000	-3.78687	-183.18994
73.50000	-3.79141	-183.40632
73.60000	-3.79688	-183.69164
73.70000	-3.80344	-184.01058
73.80000	-3.81031	-184.46976
73.90000	-3.81312	-184.60497
74.00000	-3.81703	-184.76219
74.10000	-3.82203	-185.02556
74.20000	-3.82734	-185.29725
74.30000	-3.83359	-185.62844
74.40000	-3.83828	-185.90763
74.50000	-3.84250	-186.11370
74.60000	-3.84734	-186.35856
74.70000	-3.85266	-186.63314
74.80000	-3.85844	-186.95436
74.90000	-3.86656	-187.41050
75.00000	-3.86984	-187.61647
75.10000	-3.87328	-187.75602
75.20000	-3.87781	-187.97697
75.30000	-3.88328	-188.25614
75.40000	-3.89094	-188.66107
75.50000	-3.89563	-188.96882
75.60000	-3.89969	-189.16139
75.70000	-3.90406	-189.39111
75.80000	-3.90906	-189.63872
75.90000	-3.91422	-189.90341
76.00000	-3.92156	-190.30760
76.10000	-3.92578	-190.57350
76.20000	-3.93000	-190.77045
76.30000	-3.93500	-191.02727
76.40000	-3.94094	-191.33504
76.50000	-3.94844	-191.76306
76.60000	-3.95219	-191.98512
76.70000	-3.95578	-192.15363
76.80000	-3.96031	-192.37770
76.90000	-3.96547	-192.64595
77.00000	-3.97141	-192.95792
77.10000	-3.97906	-193.38982
77.20000	-3.98313	-193.65297
77.30000	-3.98703	-193.83304
77.40000	-3.99188	-194.08336
77.50000	-3.99734	-194.36526
77.60000	-4.00453	-194.77597
77.70000	-4.00875	-195.02878
77.80000	-4.01281	-195.21008
77.90000	-4.01719	-195.43812
78.00000	-4.02219	-195.70020
78.10000	-4.02828	-196.01181
78.20000	-4.03609	-196.46497
78.30000	-4.03969	-196.67530
78.40000	-4.04344	-196.84756
78.50000	-4.04828	-197.08784
78.60000	-4.05391	-197.38331
78.70000	-4.06141	-197.80284
78.80000	-4.06578	-198.07759
78.90000	-4.06984	-198.27594
79.00000	-4.07438	-198.49585
79.10000	-4.07953	-198.76172
79.20000	-4.08500	-199.05838
79.30000	-4.09266	-199.46694
79.40000	-4.09703	-199.78522
79.50000	-4.10062	-199.93994
79.60000	-4.10531	-200.17740
79.70000	-4.11078	-200.47113
79.80000	-4.11797	-200.85759
79.90000	-4.12203	-201.11611
80.00000	-4.12594	-201.30670
80.10000	-4.13047	-201.52724
80.20000	-4.13609	-201.82472
80.30000	-4.14234	-202.16504
80.40000	-4.14891	-202.54786
80.50000	-4.15328	-202.81258
80.60000	-4.15719	-202.99500
80.70000	-4.16172	-203.23057
80.80000	-4.16703	-203.48944
80.90000	-4.17453	-203.89479
81.00000	-4.17938	-204.21745
81.10000	-4.18328	-204.42110
81.20000	-4.18781	-204.65307
81.30000	-4.19328	-204.94172
81.40000	-4.19906	-205.25828
81.50000	-4.20609	-205.64340
81.60000	-4.21000	-205.90316
81.70000	-4.21406	-206.09388
81.80000	-4.21859	-206.33911
81.90000	-4.22406	-206.61873
82.00000	-4.23094	-207.00291
82.10000	-4.23578	-207.30066
82.20000	-4.24000	-207.50785
82.30000	-4.24484	-207.75753
82.40000	-4.25047	-208.06199
82.50000	-4.25672	-208.40935
82.60000	-4.26344	-208.84116
82.70000	-4.26672	-209.02626
82.80000	-4.27063	-209.21619
82.90000	-4.27516	-209.45559
83.00000	-4.28016	-209.71519
83.10000	-4.28672	-210.05121
83.20000	-4.29188	-210.37944
83.30000	-4.29641	-210.62349
83.40000	-4.30141	-210.87998
83.50000	-4.30656	-211.16182
83.60000	-4.31234	-211.48780
83.70000	-4.31937	-211.88509
83.80000	-4.32297	-212.10912
83.90000	-4.32703	-212.30446
84.00000	-4.33156	-212.53224
84.10000	-4.33672	-212.79889
84.20000	-4.34375	-213.17290
84.30000	-4.34906	-213.50475
84.40000	-4.35328	-213.72962
84.50000	-4.35781	-213.95341
84.60000	-4.36297	-214.21783
84.70000	-4.36844	-214.50503
84.80000	-4.37531	-214.88239
84.90000	-4.37969	-215.15927
85.00000	-4.38391	-215.35602
85.10000	-4.38891	-215.60735
85.20000	-4.39453	-215.90474
85.30000	-4.40094	-216.24321
85.40000	-4.40594	-216.55093
85.50000	-4.40969	-216.72563
85.60000	-4.41391	-216.93137
85.70000	-4.41875	-217.16918
85.80000	-4.42438	-217.46047
85.90000	-4.43203	-217.86179
86.00000	-4.43703	-218.17861
86.10000	-4.44094	-218.35607
86.20000	-4.44563	-218.58756
86.30000	-4.45094	-218.84906
86.40000	-4.45703	-219.14430
86.50000	-4.46234	-219.47426
86.60000	-4.46641	-219.65592
86.70000	-4.47094	-219.86543
86.80000	-4.47609	-220.12204
86.90000	-4.48188	-220.41525
87.00000	-4.49078	-220.85996
87.10000	-4.49484	-221.17078
87.20000	-4.49813	-221.29634
87.30000	-4.50250	-221.50117
87.40000	-4.50750	-221.75601
87.50000	-4.51469	-222.11386
87.60000	-4.51969	-222.43261
87.70000	-4.52359	-222.60931
87.80000	-4.52813	-222.82524
87.90000	-4.53328	-223.07894
88.00000	-4.53875	-223.36426
88.10000	-4.54578	-223.72821
88.20000	-4.55000	-223.97585
88.30000	-4.55391	-224.16161
88.40000	-4.55859	-224.38866
88.50000	-4.56359	-224.63474
88.60000	-4.57094	-224.98159
88.70000	-4.57609	-225.29900
88.80000	-4.57984	-225.47781
88.90000	-4.58406	-225.67439
89.00000	-4.58922	-225.91694
89.10000	-4.59531	-226.21711
89.20000	-4.60406	-226.64414
89.30000	-4.60781	-226.93311
89.40000	-4.61125	-227.06681
89.50000	-4.61562	-227.26640
89.60000	-4.62109	-227.52151
89.70000	-4.62875	-227.89785
89.80000	-4.63375	-228.22732
89.90000	-4.63781	-228.41433
90.00000	-4.64266	-228.65933
90.10000	-4.64797	-228.97306
90.20000	-4.65359	-229.27116
90.30000	-4.66109	-229.68262
90.40000	-4.66437	-229.87874
90.50000	-4.66781	-230.02099
90.60000	-4.67234	-230.23906
90.70000	-4.67766	-230.50936
90.80000	-4.68500	-230.88573
90.90000	-4.69016	-231.22892
91.00000	-4.69391	-231.41308
91.10000	-4.69828	-231.62058
91.20000	-4.70312	-231.86737
91.30000	-4.70891	-232.16055
91.40000	-4.71609	-232.54034
91.50000	-4.72094	-232.84616
91.60000	-4.72469	-233.02470
91.70000	-4.72953	-233.26489
91.80000	-4.73531	-233.57196
91.90000	-4.74281	-233.97425
92.00000	-4.74734	-234.26512
92.10000	-4.75094	-234.42994
92.20000	-4.75516	-234.63726
92.30000	-4.76000	-234.88225
92.40000	-4.76547	-235.16740
92.50000	-4.77250	-235.52412
92.60000	-4.77734	-235.85543
92.70000	-4.78109	-236.03612
92.80000	-4.78578	-236.25253
92.90000	-4.79109	-236.50911
93.00000	-4.79781	-236.86437
93.10000	-4.80328	-237.20659
93.20000	-4.80750	-237.42740
93.30000	-4.81188	-237.64357
93.40000	-4.81688	-237.89431
93.50000	-4.82250	-238.18870
93.60000	-4.83031	-238.60064
93.70000	-4.83469	-238.89104
93.80000	-4.83844	-239.04380
93.90000	-4.84281	-239.26412
94.00000	-4.84812	-239.53754
94.10000	-4.85531	-239.90780
94.20000	-4.86031	-240.23421
94.30000	-4.86438	-240.42867
94.40000	-4.86875	-240.64577
94.50000	-4.87375	-240.89241
94.60000	-4.87906	-241.17407
94.70000	-4.88578	-241.52446
94.80000	-4.89031	-241.81041
94.90000	-4.89453	-241.99496
95.00000	-4.89938	-242.24715
95.10000	-4.90500	-242.53732
95.20000	-4.91281	-242.93250
95.30000	-4.91703	-243.21744
95.40000	-4.92063	-243.37839
95.50000	-4.92484	-243.57823
95.60000	-4.92953	-243.81496
95.70000	-4.93516	-244.10486
95.80000	-4.94266	-244.48596
95.90000	-4.94766	-244.79839
96.00000	-4.95172	-244.98598
96.10000	-4.95625	-245.20257
96.20000	-4.96141	-245.45863
96.30000	-4.96891	-245.83015
96.40000	-4.97359	-246.15060
96.50000	-4.97734	-246.32885
96.60000	-4.98172	-246.53077
96.70000	-4.98656	-246.77597
96.80000	-4.99219	-247.05279
96.90000	-5.00000	-247.43345
97.00000	-5.00469	-247.73522
97.10000	-5.00844	-247.90442
97.20000	-5.01313	-248.12303
97.30000	-5.01828	-248.38556
97.40000	-5.02531	-248.70843
97.50000	-5.03172	-249.13473
97.60000	-5.03547	-249.31508
97.70000	-5.03984	-249.52009
97.80000	-5.04484	-249.76395
97.90000	-5.05047	-250.07156
98.00000	-5.05781	-250.47854
98.10000	-5.06172	-250.72363
98.20000	-5.06563	-250.92059
98.30000	-5.07047	-251.16640
98.40000	-5.07578	-251.44011
98.50000	-5.08328	-251.81758
98.60000	-5.08766	-252.14443
98.70000	-5.09094	-252.28813
98.80000	-5.09516	-252.48376
98.90000	-5.10000	-252.73517
99.00000	-5.10531	-253.01665
99.10000	-5.11281	-253.38560
99.20000	-5.11859	-253.78257
99.30000	-5.12250	-253.97453
99.40000	-5.12719	-254.19924
99.50000	-5.13266	-254.47699
99.60000	-5.13984	-254.85522
99.70000	-5.14406	-255.14460
99.80000	-5.14750	-255.31405
99.90000	-5.15172	-255.50944
100.00000	-5.15641	-255.74577
100.10000	-5.16172	-256.01268
100.20000	-5.16859	-256.35043
100.30000	-5.17422	-256.71211
100.40000	-5.17844	-256.92207
100.50000	-5.18328	-257.15017
100.60000	-5.18906	-257.45848
100.70000	-5.19672	-257.86665
100.80000	-5.20125	-258.16843
100.90000	-5.20484	-258.33032
101.00000	-5.20906	-258.53807
101.10000	-5.21391	-258.78409
101.20000	-5.21906	-259.05073
101.30000	-5.22594	-259.39068
101.40000	-5.23094	-259.72247
101.50000	-5.23484	-259.89544
101.60000	-5.23937	-260.10820
101.70000	-5.24484	-260.36707
101.80000	-5.25156	-260.70729
101.90000	-5.25703	-261.04221
102.00000	-5.26109	-261.23926
102.10000	-5.26531	-261.44490
102.20000	-5.27016	-261.67935
102.30000	-5.27578	-261.96378
102.40000	-5.28297	-262.29975
102.50000	-5.28781	-262.60760
102.60000	-5.29187	-262.78177
102.70000	-5.29656	-263.00952
102.80000	-5.30172	-263.26984
102.90000	-5.30859	-263.58837
103.00000	-5.31438	-263.94632
103.10000	-5.31859	-264.15572
103.20000	-5.32297	-264.35953
103.30000	-5.32781	-264.59309
103.40000	-5.33281	-264.84239
103.50000	-5.33953	-265.14727
103.60000	-5.34531	-265.52302
103.70000	-5.34875	-265.68148
103.80000	-5.35313	-265.87316
103.90000	-5.35828	-266.12589
104.00000	-5.36594	-266.47648
104.10000	-5.37188	-266.87232
104.20000	-5.37500	-267.01343
104.30000	-5.37906	-267.20321
104.40000	-5.38391	-267.43934
104.50000	-5.38953	-267.71799
104.60000	-5.39656	-268.04832
104.70000	-5.40234	-268.43926
104.80000	-5.40578	-268.58535
104.90000	-5.41031	-268.78473
105.00000	-5.41500	-269.02443
105.10000	-5.42125	-269.29271
105.20000	-5.42750	-269.67120
105.30001	-5.43156	-269.87699
105.40001	-5.43563	-270.06581
105.50001	-5.44031	-270.28570
105.60001	-5.44563	-270.53833
105.70001	-5.45219	-270.81266
105.80001	-5.45812	-271.16990
105.90001	-5.46203	-271.36371
106.00001	-5.46688	-271.58087
106.10001	-5.47250	-271.84719
106.20001	-5.48000	-272.19394
106.30001	-5.48500	-272.52856
106.40001	-5.48875	-272.68198
106.50001	-5.49312	-272.88225
106.60001	-5.49813	-273.11960
106.70001	-5.50375	-273.39673
106.80001	-5.51188	-273.78950
106.90001	-5.51609	-274.08916
107.00001	-5.51953	-274.23421
107.10001	-5.52391	-274.43936
107.20001	-5.52922	-274.69870
107.30001	-5.53625	-275.01675
107.40001	-5.54109	-275.32336
107.50001	-5.54469	-275.49395
107.60001	-5.54891	-275.67273
107.70001	-5.55359	-275.90892
107.80001	-5.55906	-276.17565
107.90001	-5.56750	-276.55298
108.00001	-5.57359	-277.00275
108.10001	-5.57672	-277.12834
108.20001	-5.58078	-277.30235
108.30001	-5.58563	-277.52414
108.40001	-5.59250	-277.83737
108.50001	-5.59844	-278.22086
108.60001	-5.60219	-278.40263
108.70001	-5.60641	-278.60034
108.80001	-5.61109	-278.82847
108.90001	-5.61656	-279.08820
109.00001	-5.62359	-279.41200
109.10001	-5.62859	-279.74489
109.20001	-5.63234	-279.90457
109.30001	-5.63703	-280.13271
109.40001	-5.64219	-280.37474
109.50001	-5.64875	-280.68936
109.60001	-5.65562	-281.09396
109.70001	-5.65922	-281.27357
109.80001	-5.66313	-281.44243
109.90001	-5.66781	-281.66059
110.00001	-5.67328	-281.92458
110.10001	-5.68078	-282.27577
110.20001	-5.68594	-282.63432
110.30001	-5.68938	-282.78008
110.40001	-5.69375	-282.97698
110.50001	-5.69922	-283.22858
110.60001	-5.70609	-283.55286
110.70001	-5.71187	-283.90640
110.80001	-5.71547	-284.07478
110.90001	-5.71984	-284.27753
111.00001	-5.72438	-284.50310
111.10001	-5.72984	-284.75979
111.20001	-5.73797	-285.12830
111.30001	-5.74359	-285.53122
111.40001	-5.74672	-285.64483
111.50001	-5.75078	-285.83035
111.60001	-5.75547	-286.05649
111.70001	-5.76219	-286.36709
111.80001	-5.76859	-286.75705
111.90001	-5.77250	-286.94504
112.00001	-5.77672	-287.14231
112.10001	-5.78156	-287.37128
112.20001	-5.78688	-287.62606
112.30001	-5.79375	-287.95284
112.40001	-5.79922	-288.28871
112.50001	-5.80312	-288.46437
112.60001	-5.80750	-288.66497
112.70001	-5.81250	-288.91146
112.80001	-5.81953	-289.23583
112.90001	-5.82516	-289.59244
113.00001	-5.82875	-289.75311
113.10001	-5.83297	-289.94164
113.20001	-5.83766	-290.16784
113.30001	-5.84313	-290.42473
113.40001	-5.85016	-290.75521
113.50001	-5.85594	-291.12014
113.60001	-5.85969	-291.28531
113.70001	-5.86422	-291.48886
113.80001	-5.86969	-291.74173
113.90001	-5.87812	-292.13613
114.00001	-5.88406	-292.57521
114.10001	-5.88719	-292.74312
114.20001	-5.89125	-292.91484
114.30001	-5.89594	-293.15177
114.40001	-5.90109	-293.41340
114.50001	-5.90766	-293.72436
114.60001	-5.91234	-294.02211
114.70001	-5.91594	-294.17419
114.80001	-5.92031	-294.39116
114.90001	-5.92547	-294.65050
115.00001	-5.93250	-294.98419
115.10001	-5.93875	-295.37660
115.20001	-5.94281	-295.57803
115.30001	-5.94719	-295.78635
115.40001	-5.95203	-296.01738
115.50001	-5.95703	-296.27112
115.60001	-5.96344	-296.56512
115.70001	-5.96984	-296.97201
115.80001	-5.97328	-297.14045
115.90001	-5.97766	-297.33071
116.00001	-5.98266	-297.57425
116.10001	-5.98906	-297.87815
116.20001	-5.99500	-298.22934
116.30001	-5.99891	-298.41810
116.40001	-6.00313	-298.59900
116.50001	-6.00797	-298.83787
116.60001	-6.01375	-299.11810
116.70001	-6.02063	-299.47355
116.80001	-6.02719	-299.88638
116.90001	-6.03063	-300.05246
117.00001	-6.03484	-300.23995
117.10001	-6.04000	-300.48862
117.20001	-6.04594	-300.77696
117.30001	-6.05109	-301.08213
117.40001	-6.05516	-301.27424
117.50001	-6.05953	-301.48956
117.60001	-6.06437	-301.72718
117.70001	-6.07000	-301.99444
117.80001	-6.07656	-302.28275
117.90001	-6.08313	-302.68240
118.00001	-6.08656	-302.82292
118.10001	-6.09063	-303.01034
118.20001	-6.09562	-303.24042
118.30001	-6.10188	-303.53847
118.40001	-6.10828	-303.91690
118.50001	-6.11250	-304.11229
118.60001	-6.11687	-304.30681
118.70001	-6.12172	-304.50860
118.80001	-6.12703	-304.77369
118.90001	-6.13391	-305.06164
119.00001	-6.13969	-305.45086
119.10001	-6.14344	-305.61352
119.20001	-6.14766	-305.79135
119.30001	-6.15250	-306.01716
119.40001	-6.15922	-306.31071
119.50001	-6.16594	-306.70691
119.60001	-6.16938	-306.84859
119.70001	-6.17344	-307.02510
119.80001	-6.17766	-307.22490
119.90001	-6.18266	-307.44401
120.00001	-6.18875	-307.72001
120.10001	-6.19609	-308.13375
120.20001	-6.20000	-308.30503
120.30001	-6.20438	-308.48691
120.40001	-6.20937	-308.70676
120.50001	-6.21547	-308.97537
120.60001	-6.22281	-309.40410
120.70001	-6.22656	-309.57672
120.80001	-6.23078	-309.74972
120.90001	-6.23594	-309.97372
121.00001	-6.24156	-310.24069
121.10001	-6.24891	-310.56198
121.20001	-6.25328	-310.84359
121.30001	-6.25641	-310.95898
121.40001	-6.26094	-311.14846
121.50001	-6.26609	-311.39228
121.60001	-6.27234	-311.69593
121.70001	-6.28063	-312.17486
121.80001	-6.28375	-312.31064
121.90001	-6.28750	-312.44799
122.00001	-6.29188	-312.63927
122.10001	-6.29672	-312.85095
122.20001	-6.30219	-313.09897
122.30001	-6.30938	-313.47728
122.40001	-6.31313	-313.66053
122.50001	-6.31750	-313.83905
122.60001	-6.32250	-314.05494
122.70001	-6.32937	-314.35859
122.80001	-6.33797	-314.85441
122.90001	-6.34078	-314.98441
123.00001	-6.34453	-315.11739
123.10001	-6.34938	-315.33438
123.20001	-6.35500	-315.60436
123.30001	-6.36250	-315.93320
123.40001	-6.36828	-316.33133
123.50001	-6.37109	-316.43650
123.60001	-6.37531	-316.59585
123.70001	-6.38000	-316.80316
123.80001	-6.38594	-317.08488
123.90001	-6.39281	-317.48006
124.00001	-6.39672	-317.66370
124.10001	-6.40063	-317.83876
124.20001	-6.40531	-318.05539
124.30001	-6.41078	-318.29879
124.40001	-6.41750	-318.58367
124.50001	-6.42281	-318.91730
124.60001	-6.42672	-319.07868
124.70001	-6.43109	-319.27347
124.80001	-6.43656	-319.53189
124.90001	-6.44406	-319.86591
125.00001	-6.45094	-320.32269
125.10001	-6.45406	-320.44688
125.20001	-6.45797	-320.59246
125.30001	-6.46250	-320.80156
125.40001	-6.46734	-321.01968
125.50001	-6.47344	-321.30614
125.60001	-6.48047	-321.71887
125.70001	-6.48406	-321.88994
125.80001	-6.48844	-322.06303
125.90001	-6.49359	-322.30309
126.00001	-6.50047	-322.59998
126.10001	-6.50672	-322.97552
126.20001	-6.51016	-323.11475
126.30001	-6.51422	-323.29321
126.40001	-6.51922	-323.52987
126.50001	-6.52453	-323.79678
126.60001	-6.53125	-324.10014
126.70001	-6.53813	-324.53510
126.80001	-6.54156	-324.67279
126.90001	-6.54531	-324.82344
127.00001	-6.55000	-325.03349
127.10001	-6.55563	-325.29724
127.20001	-6.56172	-325.64691
127.30001	-6.56609	-325.85734
127.40001	-6.57078	-326.05994
127.50001	-6.57578	-326.28909
127.60001	-6.58156	-326.56282
127.70001	-6.58875	-326.89574
127.80001	-6.59453	-327.25444
127.90001	-6.59766	-327.38206
128.00001	-6.60188	-327.57714
128.10001	-6.60672	-327.80388
128.20001	-6.61281	-328.08661
128.30001	-6.61969	-328.46704
128.40001	-6.62375	-328.66600
128.50001	-6.62781	-328.82050
128.60001	-6.63203	-329.01603
128.70001	-6.63703	-329.24297
128.80001	-6.64281	-329.53128
128.90001	-6.65078	-329.92503
129.00001	-6.65500	-330.17328
129.10001	-6.65906	-330.33589
129.20001	-6.66406	-330.56584
129.30001	-6.67000	-330.81329
129.40001	-6.67625	-331.17074
129.50001	-6.68031	-331.36979
129.60001	-6.68469	-331.55081
129.70001	-6.68938	-331.78180
129.80001	-6.69484	-332.03688
129.90001	-6.70109	-332.32579
130.00001	-6.70797	-332.71915
130.10001	-6.71125	-332.85207
130.20001	-6.71531	-333.00629
130.30001	-6.72016	-333.23729
130.40001	-6.72641	-333.51943
130.50001	-6.73344	-333.93815
130.60001	-6.73734	-334.12033
130.70001	-6.74141	-334.27814
130.80001	-6.74609	-334.47698
130.90001	-6.75141	-334.72714
131.00001	-6.75844	-335.04158
131.10001	-6.76484	-335.45434
131.20001	-6.76813	-335.59459
131.30001	-6.77219	-335.76244
131.40001	-6.77719	-335.99627
131.50001	-6.78297	-336.25624
131.60001	-6.78969	-336.60796
131.70001	-6.79344	-336.79804
131.80001	-6.79766	-336.98037
131.90001	-6.80234	-337.18348
132.00001	-6.80750	-337.40729
132.10001	-6.81375	-337.69909
132.20001	-6.82094	-338.12311
132.30001	-6.82484	-338.29138
132.40001	-6.82922	-338.46477
132.50001	-6.83391	-338.68402
132.60001	-6.84000	-338.96279
132.70001	-6.84703	-339.36253
132.80001	-6.85062	-339.51604
132.90001	-6.85453	-339.67701
133.00001	-6.85922	-339.86554
133.10001	-6.86500	-340.14228
133.20001	-6.87156	-340.42013
133.30001	-6.87734	-340.76619
133.40001	-6.88125	-340.93735
133.50001	-6.88562	-341.11699
133.60001	-6.89063	-341.34293
133.70001	-6.89641	-341.60110
133.80001	-6.90359	-341.96582
133.90001	-6.90781	-342.19456
134.00001	-6.91156	-342.34107
134.10001	-6.91578	-342.51171
134.20001	-6.92062	-342.72897
134.30001	-6.92625	-342.98357
134.40001	-6.93422	-343.38921
134.50001	-6.93797	-343.59381
134.60001	-6.94250	-343.74857
134.70001	-6.94766	-343.96806
134.80001	-6.95344	-344.23158
134.90001	-6.96000	-344.55931
135.00001	-6.96391	-344.75189
135.10001	-6.96813	-344.91363
135.20001	-6.97281	-345.10937
135.30001	-6.97797	-345.33179
135.40001	-6.98375	-345.59423
135.50001	-6.99203	-346.02636
135.60001	-6.99531	-346.18101
135.70001	-6.99906	-346.31506
135.80001	-7.00391	-346.50505
135.90001	-7.00953	-346.76147
136.00001	-7.01672	-347.11912
136.10001	-7.02078	-347.31185
136.20001	-7.02469	-347.45947
136.30001	-7.02938	-347.63670
136.40001	-7.03437	-347.85730
136.50001	-7.04016	-348.10212
136.60001	-7.04797	-348.52400
136.70001	-7.05187	-348.68601
136.80001	-7.05594	-348.83580
136.90001	-7.06094	-349.04459
137.00001	-7.06750	-349.32336
137.10001	-7.07484	-349.74650
137.20001	-7.07781	-349.84246
137.30001	-7.08141	-349.95526
137.40001	-7.08594	-350.13255
137.50001	-7.09125	-350.35226
137.60001	-7.09719	-350.62665
137.70001	-7.10516	-351.04048
137.80001	-7.10906	-351.22657
137.90001	-7.11313	-351.36753
138.00001	-7.11781	-351.55141
138.10001	-7.12281	-351.77484
138.20001	-7.12937	-352.07549
138.30001	-7.13375	-352.26908
138.40001	-7.13781	-352.41744
138.50001	-7.14250	-352.59986
138.60001	-7.14781	-352.82254
138.70001	-7.15453	-353.11320
138.80001	-7.16328	-353.59991
138.90001	-7.16563	-353.66279
139.00001	-7.16922	-353.76701
139.10001	-7.17406	-353.96487
139.20001	-7.18016	-354.22519
139.30001	-7.18844	-354.66596
139.40001	-7.19219	-354.84737
139.50001	-7.19609	-354.98849
139.60001	-7.20078	-355.17856
139.70001	-7.20609	-355.41779
139.80001	-7.21141	-355.67141
139.90001	-7.21859	-356.00981
140.00001	-7.22234	-356.19253
140.10001	-7.22641	-356.33641
140.20001	-7.23141	-356.54569
140.30001	-7.23719	-356.80392
140.40001	-7.24422	-357.17198
140.50001	-7.24781	-357.33086
140.60001	-7.25172	-357.46557
140.70001	-7.25625	-357.64667
140.80001	-7.26172	-357.88146
140.90001	-7.26781	-358.16267
141.00001	-7.27484	-358.50123
141.10001	-7.27891	-358.69843
141.20001	-7.28297	-358.82151
141.30001	-7.28766	-359.01156
141.40001	-7.29297	-359.22453
141.50001	-7.30078	-359.60528
141.60001	-7.30516	-359.83124
141.70001	-7.30906	-359.96264
141.80001	-7.31359	-360.14122
141.90001	-7.31875	-360.36041
142.00001	-7.32453	-360.61510
142.10001	-7.33188	-360.98582
142.20001	-7.33547	-361.14088
142.30001	-7.33938	-361.27520
142.40001	-7.34453	-361.47732
142.50001	-7.35031	-361.73341
142.60001	-7.35797	-362.11950
142.70001	-7.36203	-362.29897
142.80001	-7.36594	-362.42986
142.90001	-7.37016	-362.59067
143.00001	-7.37516	-362.79207
143.10001	-7.38094	-363.06387
143.20001	-7.38906	-363.48325
143.30001	-7.39250	-363.64368
143.40001	-7.39625	-363.76554
143.50001	-7.40094	-363.94060
143.60001	-7.40625	-364.15330
143.70001	-7.41328	-364.47766
143.80001	-7.41766	-364.67436
143.90001	-7.42187	-364.82561
144.00001	-7.42672	-365.01697
144.10001	-7.43219	-365.24633
144.20001	-7.43828	-365.50793
144.30001	-7.44578	-365.89184
144.40001	-7.44922	-366.00307
144.50001	-7.45297	-366.12222
144.60001	-7.45750	-366.28735
144.70001	-7.46297	-366.50929
144.80001	-7.47094	-366.88158
144.90001	-7.47531	-367.09103
145.00001	-7.47922	-367.21355
145.10001	-7.48375	-367.37168
145.20001	-7.48906	-367.57559
145.30001	-7.49516	-367.82354
145.40001	-7.50219	-368.17557
145.50001	-7.50578	-368.30586
145.60001	-7.51000	-368.41986
145.70001	-7.51500	-368.61289
145.80001	-7.52062	-368.83926
145.90001	-7.52859	-369.19147
146.00001	-7.53281	-369.40762
146.10001	-7.53625	-369.50091
146.20001	-7.54031	-369.64345
146.30001	-7.54516	-369.83004
146.40001	-7.55078	-370.05281
146.50001	-7.55922	-370.45208
146.60001	-7.56312	-370.64162
146.70001	-7.56719	-370.76199
146.80001	-7.57219	-370.93821
146.90001	-7.57813	-371.18974
147.00001	-7.58453	-371.49674
147.10001	-7.58844	-371.66688
147.20001	-7.59234	-371.78385
147.30001	-7.59734	-371.96428
147.40001	-7.60281	-372.17778
147.50001	-7.60906	-372.45008
147.60001	-7.61641	-372.85000
147.70001	-7.61984	-372.95428
147.80001	-7.62359	-373.06726
147.90001	-7.62844	-373.25373
148.00001	-7.63438	-373.50479
148.10001	-7.64156	-373.85544
148.20001	-7.64547	-374.03414
148.30001	-7.64906	-374.12363
148.40001	-7.65344	-374.27592
148.50001	-7.65844	-374.46427
148.60001	-7.66391	-374.68749
148.70001	-7.67187	-375.04920
148.80001	-7.67672	-375.30014
148.90001	-7.68078	-375.43339
149.00001	-7.68578	-375.62272
149.10001	-7.69156	-375.87056
149.20001	-7.69813	-376.19463
149.30001	-7.70172	-376.31258
149.40001	-7.70563	-376.43126
149.50001	-7.71000	-376.59258
149.60001	-7.71500	-376.78030
149.70001	-7.72063	-377.01687
149.80001	-7.72828	-377.35286
149.90001	-7.73250	-377.55755
150.00001	-7.73656	-377.66746
150.10001	-7.74141	-377.83358
150.20001	-7.74719	-378.06913
150.30001	-7.75500	-378.43484
150.40001	-7.75953	-378.64977
150.50001	-7.76328	-378.75980
150.60001	-7.76781	-378.90178
150.70001	-7.77281	-379.09764
150.80001	-7.77828	-379.30846
150.90001	-7.78562	-379.66129
151.00001	-7.78922	-379.79335
151.10001	-7.79313	-379.89849
151.20001	-7.79813	-380.08609
151.30001	-7.80391	-380.31527
151.40001	-7.81203	-380.68584
151.50001	-7.81625	-380.88349
151.60001	-7.81984	-380.97203
151.70001	-7.82391	-381.09279
151.80001	-7.82844	-381.25411
151.90001	-7.83375	-381.46386
152.00001	-7.84078	-381.73479
152.10001	-7.84656	-382.06220
152.20001	-7.85094	-382.18617
152.30001	-7.85578	-382.34985
152.40001	-7.86172	-382.57521
152.50001	-7.86875	-382.91091
152.60001	-7.87219	-383.01635
152.70001	-7.87578	-383.10695
152.80001	-7.88031	-383.26833
152.90001	-7.88531	-383.44115
153.00001	-7.89125	-383.66649
153.10001	-7.89828	-383.96204
153.20001	-7.90328	-384.19300
153.30001	-7.90719	-384.28289
153.40001	-7.91187	-384.44549
153.50001	-7.91719	-384.64051
153.60001	-7.92500	-384.99025
153.70001	-7.92938	-385.18503
153.80001	-7.93312	-385.26660
153.90001	-7.93734	-385.41111
154.00001	-7.94203	-385.55852
154.10001	-7.94734	-385.75396
154.20001	-7.95422	-386.04563
154.30001	-7.95938	-386.26993
154.40001	-7.96328	-386.37325
154.50001	-7.96812	-386.53299
154.60001	-7.97406	-386.73827
154.70001	-7.98281	-387.12808
154.80001	-7.98672	-387.30851
154.90001	-7.99031	-387.38489
155.00001	-7.99469	-387.52183
155.10001	-7.99969	-387.68601
155.20001	-8.00516	-387.89541
155.30001	-8.01344	-388.30182
155.40001	-8.01703	-388.43414
155.50001	-8.02078	-388.52736
155.60001	-8.02563	-388.68466
155.70001	-8.03141	-388.89822
155.80001	-8.03906	-389.24792
155.90001	-8.04297	-389.40451
156.00001	-8.04672	-389.49892
156.10001	-8.05125	-389.64352
156.20001	-8.05594	-389.80782
156.30001	-8.06141	-390.00493
156.40001	-8.06922	-390.33830
156.50001	-8.07344	-390.53398
156.60001	-8.07750	-390.63349
156.70001	-8.08219	-390.78259
156.80001	-8.08766	-390.98418
156.90001	-8.09516	-391.31126
157.00001	-8.09953	-391.52554
157.10001	-8.10344	-391.62067
157.20001	-8.10781	-391.75630
157.30001	-8.11297	-391.93431
157.40001	-8.11859	-392.15663
157.50001	-8.12609	-392.48240
157.60001	-8.13000	-392.62101
157.70001	-8.13406	-392.71355
157.80001	-8.13875	-392.87201
157.90001	-8.14406	-393.06614
158.00001	-8.15125	-393.34491
158.10001	-8.15688	-393.64284
158.20001	-8.16063	-393.72355
158.30001	-8.16484	-393.85059
158.40001	-8.16969	-394.02658
158.50001	-8.17547	-394.24807
158.60001	-8.18391	-394.64685
158.70001	-8.18750	-394.78713
158.80001	-8.19109	-394.85458
158.90001	-8.19578	-395.00743
159.00001	-8.20125	-395.20192
159.10001	-8.20812	-395.47327
159.20001	-8.21297	-395.72221
159.30001	-8.21688	-395.82056
159.40001	-8.22156	-395.97067
159.50001	-8.22672	-396.16254
159.60001	-8.23250	-396.38126
159.70001	-8.24031	-396.72756
159.80001	-8.24406	-396.89094
159.90001	-8.24750	-396.96196
160.00001	-8.25203	-397.09398
160.10001	-8.25750	-397.28752
160.20001	-8.26609	-397.66657
160.30001	-8.27047	-397.88315
160.40001	-8.27406	-397.96132
160.50001	-8.27828	-398.08360
160.60001	-8.28313	-398.24069
160.70001	-8.28844	-398.43953
160.80001	-8.29547	-398.72491
160.90001	-8.30031	-398.95600
161.00001	-8.30438	-399.06555
161.10001	-8.30922	-399.21886
161.20001	-8.31484	-399.42726
161.30001	-8.32250	-399.76451
161.40001	-8.32656	-399.93414
161.50001	-8.33016	-400.00132
161.60001	-8.33453	-400.13087
161.70001	-8.33969	-400.31627
161.80001	-8.34563	-400.54724
161.90001	-8.35375	-400.90674
162.00001	-8.35750	-401.06034
162.10001	-8.36125	-401.12668
162.20001	-8.36594	-401.28434
162.30001	-8.37188	-401.48976
162.40001	-8.37891	-401.79971
162.50001	-8.38344	-402.00165
162.60001	-8.38734	-402.10739
162.70001	-8.39187	-402.24212
162.80001	-8.39672	-402.41048
162.90001	-8.40266	-402.64019
163.00001	-8.41047	-402.98244
163.10001	-8.41406	-403.14692
163.20001	-8.41766	-403.20516
163.30001	-8.42234	-403.34508
163.40001	-8.42797	-403.54854
163.50001	-8.43563	-403.89279
163.60001	-8.44062	-404.13365
163.70001	-8.44453	-404.22744
163.80001	-8.44922	-404.37624
163.90001	-8.45469	-404.57931
164.00001	-8.46047	-404.81716
164.10001	-8.46797	-405.18177
164.20001	-8.47156	-405.33090
164.30001	-8.47500	-405.38022
164.40001	-8.47984	-405.53513
164.50001	-8.48531	-405.74682
164.60001	-8.49203	-406.04240
164.70001	-8.49656	-406.23870
164.80001	-8.50031	-406.33273
164.90001	-8.50453	-406.46726
165.00001	-8.50938	-406.62444
165.10001	-8.51531	-406.85850
165.20001	-8.52203	-407.12735
165.30001	-8.52750	-407.40091
165.40001	-8.53125	-407.48912
165.50001	-8.53578	-407.61560
165.60001	-8.54078	-407.78470
165.70001	-8.54750	-408.03120
165.80001	-8.55344	-408.32853
165.90001	-8.55750	-408.44655
166.00001	-8.56188	-408.58036
166.10001	-8.56672	-408.73337
166.20001	-8.57219	-408.93742
166.30001	-8.57984	-409.24144
166.40001	-8.58422	-409.44469
166.50001	-8.58781	-409.49711
166.60001	-8.59219	-409.62237
166.70001	-8.59781	-409.82050
166.80001	-8.60578	-410.16471
166.90001	-8.61047	-410.36803
167.00001	-8.61438	-410.45508
167.10001	-8.61875	-410.57950
167.20001	-8.62359	-410.72273
167.30001	-8.62891	-410.91156
167.40001	-8.63656	-411.21125
167.50001	-8.64078	-411.41278
167.60001	-8.64453	-411.47536
167.70001	-8.64922	-411.60709
167.80001	-8.65469	-411.79028
167.90001	-8.66219	-412.08857
168.00001	-8.66656	-412.29197
168.10001	-8.67047	-412.37059
168.20001	-8.67484	-412.48816
168.30001	-8.68000	-412.66236
168.40001	-8.68547	-412.84764
168.50001	-8.69297	-413.15380
168.60001	-8.69750	-413.34993
168.70001	-8.70125	-413.39561
168.80001	-8.70578	-413.51283
168.90001	-8.71094	-413.68380
169.00001	-8.71875	-413.94922
169.10001	-8.72375	-414.22975
169.20001	-8.72750	-414.28712
169.30001	-8.73203	-414.40710
169.40001	-8.73719	-414.57394
169.50001	-8.74250	-414.75418
169.60001	-8.74906	-414.98479
169.70001	-8.75375	-415.17034
169.80001	-8.75766	-415.24786
169.90001	-8.76234	-415.36421
170.00001	-8.76781	-415.53819
170.10001	-8.77609	-415.82686
170.20001	-8.78219	-416.19805
170.30001	-8.78484	-416.16991
170.40001	-8.78859	-416.23577
170.50001	-8.79328	-416.36428
170.60001	-8.79859	-416.54369
170.70001	-8.80703	-416.87128
170.80001	-8.81219	-417.13411
170.90001	-8.81563	-417.17234
171.00001	-8.82031	-417.28649
171.10001	-8.82594	-417.46113
171.20001	-8.83438	-417.77518
171.30001	-8.83875	-418.03119
171.40001	-8.84172	-418.03133
171.50001	-8.84609	-418.13290
171.60001	-8.85094	-418.28915
171.70001	-8.85625	-418.46392
171.80001	-8.86344	-418.74662
171.90001	-8.86813	-418.96307
172.00001	-8.87156	-418.99177
172.10001	-8.87594	-419.10216
172.20001	-8.88125	-419.27183
172.30001	-8.88938	-419.55629
172.40001	-8.89531	-419.91183
172.50001	-8.89859	-419.94205
172.60001	-8.90281	-420.02150
172.70001	-8.90766	-420.15254
172.80001	-8.91266	-420.32930
172.90001	-8.91984	-420.59678
173.00001	-8.92500	-420.84527
173.10001	-8.92891	-420.91244
173.20001	-8.93328	-421.03612
173.30001	-8.93891	-421.20543
173.40001	-8.94719	-421.55182
173.50001	-8.95125	-421.74500
173.60001	-8.95469	-421.77838
173.70001	-8.95875	-421.87542
173.80001	-8.96344	-422.00208
173.90001	-8.96875	-422.18190
174.00001	-8.97625	-422.44393
174.10001	-8.98219	-422.75617
174.20001	-8.98594	-422.82090
174.30001	-8.99031	-422.93185
174.40001	-8.99516	-423.06942
174.50001	-9.00250	-423.32649
174.60001	-9.00781	-423.59939
174.70001	-9.01156	-423.66150
174.80001	-9.01594	-423.77293
174.90001	-9.02078	-423.92159
175.00001	-9.02656	-424.12475
175.10001	-9.03500	-424.47358
175.20001	-9.03875	-424.64975
175.30001	-9.04219	-424.66360
175.40001	-9.04672	-424.78567
175.50001	-9.05234	-424.96738
175.60001	-9.05969	-425.26403
175.70001	-9.06484	-425.52134
175.80001	-9.06875	-425.59388
175.90001	-9.07297	-425.70147
176.00001	-9.07781	-425.83719
176.10001	-9.08312	-426.01034
176.20001	-9.09016	-426.26926
176.30001	-9.09531	-426.51978
176.40001	-9.09891	-426.56571
176.50001	-9.10328	-426.67344
176.60001	-9.10891	-426.86021
176.70001	-9.11719	-427.19930
176.80001	-9.12156	-427.43373
176.90001	-9.12500	-427.46145
177.00001	-9.12906	-427.55416
177.10001	-9.13375	-427.68070
177.20001	-9.13891	-427.85075
177.30001	-9.14594	-428.09716
177.40001	-9.15266	-428.45818
177.50001	-9.15625	-428.53403
177.60001	-9.16016	-428.59557
177.70001	-9.16500	-428.73213
177.80001	-9.17141	-428.93490
177.90001	-9.17750	-429.22470
178.00001	-9.18156	-429.33610
178.10001	-9.18594	-429.43043
178.20001	-9.19125	-429.60179
178.30001	-9.19734	-429.82793
178.40001	-9.20438	-430.10613
178.50001	-9.20906	-430.30429
178.60001	-9.21250	-430.33296
178.70001	-9.21703	-430.45375
178.80001	-9.22281	-430.65059
178.90001	-9.23047	-430.97273
179.00001	-9.23531	-431.19553
179.10001	-9.23891	-431.24753
179.20001	-9.24297	-431.33420
179.30001	-9.24750	-431.46399
179.40001	-9.25266	-431.61488
179.50001	-9.25984	-431.85961
179.60001	-9.26500	-432.13138
179.70001	-9.26875	-432.17406
179.80001	-9.27344	-432.29172
179.90001	-9.27937	-432.50906
180.00001	-9.28703	-432.79785
180.10001	-9.29219	-433.06196
180.20001	-9.29609	-433.12559
180.30001	-9.30062	-433.24453
180.40001	-9.30578	-433.40856
180.50001	-9.31125	-433.61488
180.60001	-9.31828	-433.92119
180.70001	-9.32219	-434.05640
180.80001	-9.32563	-434.08623
180.90001	-9.33000	-434.18309
181.00001	-9.33484	-434.34405
181.10001	-9.34109	-434.54838
181.20001	-9.34766	-434.86539
181.30001	-9.35156	-434.94788
181.40001	-9.35578	-435.03588
181.50001	-9.36078	-435.17917
181.60001	-9.36641	-435.38204
181.70001	-9.37391	-435.63706
181.80001	-9.37937	-435.93392
181.90001	-9.38281	-435.96619
182.00001	-9.38734	-436.05772
182.10001	-9.39250	-436.22008
182.20001	-9.39906	-436.43969
182.30001	-9.40578	-436.76960
182.40001	-9.40906	-436.80754
182.50001	-9.41297	-436.87025
182.60001	-9.41750	-436.98043
182.70001	-9.42250	-437.13388
182.80001	-9.42953	-437.33639
182.90001	-9.43531	-437.65470
183.00001	-9.43922	-437.70501
183.10001	-9.44375	-437.79701
183.20001	-9.44906	-437.95195
183.30001	-9.45531	-438.16480
183.40001	-9.46219	-438.49525
183.50001	-9.46578	-438.53942
183.60001	-9.47000	-438.60784
183.70001	-9.47484	-438.73438
183.80001	-9.48047	-438.92682
183.90001	-9.48828	-439.20821
184.00001	-9.49328	-439.46591
184.10001	-9.49641	-439.46320
184.20001	-9.50078	-439.54206
184.30001	-9.50578	-439.68773
184.40001	-9.51219	-439.90737
184.50001	-9.51813	-440.17452
184.60001	-9.52203	-440.23108
184.70001	-9.52625	-440.30970
184.80001	-9.53141	-440.45356
184.90001	-9.53672	-440.62304
185.00001	-9.54406	-440.86486
185.10001	-9.54938	-441.13433
185.20001	-9.55281	-441.14527
185.30001	-9.55703	-441.22154
185.40001	-9.56203	-441.35079
185.50001	-9.56891	-441.57538
185.60001	-9.57547	-441.90139
185.70001	-9.57875	-441.92195
185.80001	-9.58266	-441.97354
185.90001	-9.58734	-442.07206
186.00001	-9.59219	-442.22721
186.10001	-9.59797	-442.38350
186.20001	-9.60563	-442.73835
186.30001	-9.60953	-442.79772
186.40001	-9.61406	-442.86659
186.50001	-9.61906	-442.99763
186.60001	-9.62609	-443.19469
186.70001	-9.63344	-443.58930
186.80001	-9.63672	-443.60989
186.90001	-9.64078	-443.66312
187.00001	-9.64578	-443.79878
187.10001	-9.65156	-443.98165
187.20001	-9.65984	-444.29514
187.30001	-9.66344	-444.43661
187.40001	-9.66641	-444.41286
187.50001	-9.67094	-444.51240
187.60001	-9.67594	-444.65318
187.70001	-9.68219	-444.84621
187.80001	-9.68906	-445.17231
187.90001	-9.69313	-445.24905
188.00001	-9.69766	-445.35431
188.10001	-9.70281	-445.49459
188.20001	-9.70797	-445.65561
188.30001	-9.71484	-445.86962
188.40001	-9.72000	-446.11987
188.50001	-9.72344	-446.13263
188.60001	-9.72766	-446.22147
188.70001	-9.73281	-446.36416
188.80001	-9.74031	-446.61540
188.90001	-9.74578	-446.88937
189.00001	-9.74906	-446.90654
189.10001	-9.75328	-446.97472
189.20001	-9.75813	-447.10591
189.30001	-9.76359	-447.28675
189.40001	-9.77000	-447.50169
189.50001	-9.77703	-447.85169
189.60001	-9.78047	-447.87604
189.70001	-9.78453	-447.92759
189.80001	-9.78922	-448.04278
189.90001	-9.79594	-448.25301
190.00001	-9.80234	-448.57746
190.10001	-9.80609	-448.62387
190.20001	-9.81016	-448.67966
190.30001	-9.81484	-448.79955
190.40001	-9.82031	-448.96510
190.50001	-9.82672	-449.15709
190.60001	-9.83328	-449.48694
190.70001	-9.83687	-449.51397
190.80001	-9.84109	-449.57918
190.90001	-9.84641	-449.71791
191.00001	-9.85406	-449.99543
191.10001	-9.85938	-450.26737
191.20001	-9.86297	-450.28284
191.30001	-9.86688	-450.34286
191.40001	-9.87156	-450.44681
191.50001	-9.87703	-450.61815
191.60001	-9.88406	-450.83794
191.70001	-9.88984	-451.14383
191.80001	-9.89359	-451.17426
191.90001	-9.89813	-451.25520
192.00001	-9.90328	-451.40377
192.10001	-9.90984	-451.59617
192.20001	-9.91578	-451.87786
192.30001	-9.91938	-451.91261
192.40001	-9.92359	-451.97996
192.50001	-9.92844	-452.11154
192.60001	-9.93375	-452.26523
192.70001	-9.94063	-452.47006
192.80001	-9.94672	-452.77861
192.90001	-9.95047	-452.79866
193.00001	-9.95453	-452.86193
193.10001	-9.95969	-453.00210
193.20001	-9.96594	-453.19071
193.30001	-9.97266	-453.50370
193.40001	-9.97641	-453.53389
193.50001	-9.98063	-453.61063
193.60001	-9.98547	-453.72424
193.70001	-9.99109	-453.89590
193.80001	-9.99766	-454.07972
193.90001	-10.00344	-454.35438
194.00001	-10.00703	-454.38007
194.10001	-10.01141	-454.45618
194.20001	-10.01656	-454.60156
194.30001	-10.02266	-454.80695
194.40001	-10.03031	-455.14831
194.50001	-10.03375	-455.18091
194.60001	-10.03781	-455.22404
194.70001	-10.04266	-455.33794
194.80001	-10.04781	-455.49601
194.90001	-10.05453	-455.69670
195.00001	-10.06031	-455.98966
195.10001	-10.06375	-455.99955
195.20001	-10.06813	-456.07001
195.30001	-10.07313	-456.20769
195.40001	-10.07875	-456.38093
195.50001	-10.08672	-456.75486
195.60001	-10.09062	-456.82943
195.70001	-10.09469	-456.87449
195.80001	-10.09938	-456.98231
195.90001	-10.10500	-457.15785
196.00001	-10.11328	-457.44482
196.10001	-10.11859	-457.76293
196.20001	-10.12125	-457.69888
196.30001	-10.12547	-457.75467
196.40001	-10.13047	-457.90654
196.50001	-10.13656	-458.10866
196.60001	-10.14313	-458.40457
196.70001	-10.14703	-458.47920
196.80001	-10.15109	-458.54089
196.90001	-10.15594	-458.65607
197.00001	-10.16109	-458.81239
197.10001	-10.16766	-459.00893
197.20001	-10.17375	-459.31497
197.30001	-10.17750	-459.34954
197.40001	-10.18187	-459.41526
197.50001	-10.18688	-459.57151
197.60001	-10.19297	-459.76096
197.70001	-10.19922	-460.04215
197.80001	-10.20297	-460.08724
197.90001	-10.20703	-460.13880
198.00001	-10.21156	-460.23884
198.10001	-10.21703	-460.41578
198.20001	-10.22328	-460.62085
198.30001	-10.23016	-460.94146
198.40001	-10.23406	-460.97723
198.50001	-10.23844	-461.03883
198.60001	-10.24297	-461.12895
198.70001	-10.24859	-461.29039
198.80001	-10.25594	-461.60215
198.90001	-10.26031	-461.69990
199.00001	-10.26438	-461.74553
199.10001	-10.26875	-461.83085
199.20001	-10.27375	-461.94211
199.30001	-10.27984	-462.14098
199.40001	-10.28703	-462.47458
199.50001	-10.29047	-462.47444
199.60001	-10.29500	-462.53845
199.70001	-10.30016	-462.66878
[truncated: 1,935 more rows]
