# Supplementary material for: Strengthening of 3D Printed Fused Deposition Manufactured Parts Using the Fill Compositing Technique
Source: PLoS One. 2015 Apr 16;10(4):e0122915. doi: 10.1371/journal.pone.0122915 (PMC4400136; doi:10.1371/journal.pone.0122915)
Supplement: S1 File — This is the raw data and information on all the samples presented in this manuscript. (ZIP) [file pone.0122915.s001.zip › Specimen_RawData_80.csv]

Time	Extension	Load
(sec)	(mm)	(N)
0.00000	0.00000	-0.04159
0.10000	0.00000	-0.03968
0.20000	-0.00078	-0.04543
0.30000	-0.00438	-0.04091
0.38800	-0.01438	-0.03196
0.47800	-0.02438	-0.04341
0.57800	-0.03109	-0.04412
0.67800	-0.03531	-0.03628
0.77800	-0.04031	-0.03472
0.87800	-0.04563	-0.04059
0.97800	-0.05172	-0.04347
1.07800	-0.05625	-0.03750
1.17800	-0.06016	-0.04352
1.27800	-0.06469	-0.04037
1.37800	-0.06969	-0.04398
1.47800	-0.07531	-0.04097
1.57800	-0.08188	-0.04296
1.67800	-0.08625	-0.04221
1.77800	-0.09062	-0.04496
1.87800	-0.09516	-0.03951
1.97800	-0.10078	-0.03631
2.07800	-0.10797	-0.04167
2.17800	-0.11313	-0.03951
2.27800	-0.11719	-0.03882
2.37800	-0.12172	-0.03993
2.47800	-0.12672	-0.04309
2.57800	-0.13219	-0.04140
2.67800	-0.13922	-0.03874
2.77800	-0.14359	-0.04157
2.87800	-0.14781	-0.04282
2.97800	-0.15250	-0.03779
3.07800	-0.15812	-0.04024
3.17800	-0.16438	-0.03877
3.27800	-0.16953	-0.04507
3.37800	-0.17391	-0.03544
3.47800	-0.17844	-0.04251
3.57800	-0.18344	-0.04831
3.67800	-0.18922	-0.04219
3.77800	-0.19688	-0.03853
3.87800	-0.20062	-0.04161
3.97800	-0.20453	-0.04500
4.07800	-0.20906	-0.04173
4.17800	-0.21453	-0.04327
4.27800	-0.22125	-0.04149
4.37800	-0.22641	-0.04283
4.47800	-0.23062	-0.03729
4.57800	-0.23531	-0.04296
4.67800	-0.24062	-0.03919
4.77800	-0.24625	-0.04306
4.87800	-0.25234	-0.04725
4.97800	-0.25656	-0.03929
5.07800	-0.26063	-0.04311
5.17800	-0.26531	-0.04074
5.27800	-0.27078	-0.04043
5.37800	-0.27766	-0.04249
5.47800	-0.28313	-0.04363
5.57800	-0.28734	-0.04272
5.67800	-0.29188	-0.03632
5.77800	-0.29703	-0.03558
5.87800	-0.30281	-0.04199
5.97800	-0.31000	-0.03526
6.07800	-0.31438	-0.03864
6.17800	-0.31797	-0.04086
6.27800	-0.32234	-0.04263
6.37800	-0.32734	-0.03992
6.47800	-0.33344	-0.03941
6.57800	-0.33906	-0.04864
6.67800	-0.34328	-0.04028
6.77800	-0.34781	-0.04428
6.87800	-0.35328	-0.05735
6.97800	-0.35922	-0.07520
7.07800	-0.36672	-0.21158
7.17800	-0.37141	-0.43635
7.27800	-0.37500	-0.56410
7.37800	-0.37969	-0.74145
7.47800	-0.38547	-0.97555
7.57800	-0.39406	-1.33032
7.67800	-0.39859	-1.58674
7.77800	-0.40203	-1.71870
7.87800	-0.40688	-1.91523
7.97800	-0.41203	-2.15873
8.07800	-0.41734	-2.38681
8.17800	-0.42312	-2.64738
8.27800	-0.42750	-2.86277
8.37800	-0.43172	-3.04436
8.47800	-0.43641	-3.25374
8.57800	-0.44156	-3.46590
8.67800	-0.44828	-3.75242
8.77800	-0.45344	-4.00636
8.87800	-0.45766	-4.17862
8.97800	-0.46219	-4.36578
9.07800	-0.46719	-4.58002
9.17800	-0.47297	-4.83818
9.27800	-0.48047	-5.15832
9.37800	-0.48484	-5.39256
9.47800	-0.48875	-5.54790
9.57800	-0.49313	-5.73958
9.67800	-0.49844	-5.95594
9.77800	-0.50516	-6.24391
9.87800	-0.51016	-6.48708
9.97800	-0.51406	-6.65459
10.07800	-0.51844	-6.84185
10.17800	-0.52328	-7.04140
10.27800	-0.52875	-7.28350
10.37800	-0.53609	-7.58328
10.47800	-0.54156	-7.84666
10.57800	-0.54547	-8.01322
10.67800	-0.54984	-8.21919
10.77800	-0.55500	-8.46636
10.87800	-0.56141	-8.76956
10.97800	-0.56672	-9.06922
11.07800	-0.57078	-9.26064
11.17800	-0.57531	-9.46737
11.27800	-0.58047	-9.69871
11.37800	-0.58625	-9.96762
11.47800	-0.59344	-10.32886
11.57800	-0.59781	-10.56563
11.67800	-0.60172	-10.74963
11.77800	-0.60656	-10.97512
11.87800	-0.61203	-11.23424
11.97800	-0.61891	-11.55292
12.07800	-0.62422	-11.85899
12.17800	-0.62797	-12.03411
12.27800	-0.63234	-12.23757
12.37800	-0.63734	-12.48132
12.47800	-0.64266	-12.73656
12.57800	-0.65000	-13.09032
12.67800	-0.65484	-13.38066
12.77800	-0.65859	-13.55925
12.87800	-0.66328	-13.77839
12.97800	-0.66859	-14.03583
13.07800	-0.67516	-14.33592
13.17800	-0.68063	-14.64628
13.27800	-0.68453	-14.83726
13.37800	-0.68891	-15.04044
13.47800	-0.69391	-15.27962
13.57800	-0.69969	-15.56605
13.67800	-0.70687	-15.90976
13.77800	-0.71188	-16.19849
13.87800	-0.71563	-16.36333
13.97800	-0.72000	-16.56539
14.07800	-0.72500	-16.81435
14.17800	-0.73172	-17.11645
14.27800	-0.73750	-17.44910
14.37800	-0.74156	-17.64951
14.47800	-0.74594	-17.85469
14.57800	-0.75109	-18.10863
14.67800	-0.75672	-18.37856
14.77800	-0.76375	-18.72361
14.87800	-0.76844	-18.99199
14.97800	-0.77250	-19.18619
15.07800	-0.77703	-19.40329
15.17800	-0.78266	-19.67702
15.27800	-0.78984	-20.03436
15.37800	-0.79453	-20.30844
15.47800	-0.79844	-20.48169
15.57800	-0.80281	-20.69680
15.67800	-0.80766	-20.93879
15.77800	-0.81344	-21.22544
15.87800	-0.82062	-21.56837
15.97800	-0.82500	-21.84904
16.07800	-0.82859	-22.01365
16.17800	-0.83328	-22.22942
16.27800	-0.83906	-22.50848
16.37800	-0.84672	-22.88924
16.47800	-0.85187	-23.20494
16.57800	-0.85563	-23.38794
16.67800	-0.86000	-23.60247
16.77800	-0.86500	-23.86229
16.87800	-0.87063	-24.14137
16.97800	-0.87813	-24.53577
17.07800	-0.88234	-24.80248
17.17800	-0.88625	-24.97811
17.27800	-0.89063	-25.21043
17.37800	-0.89562	-25.46467
17.47800	-0.90188	-25.78292
17.57800	-0.90734	-26.09418
17.67800	-0.91172	-26.32547
17.77800	-0.91594	-26.55121
17.87800	-0.92078	-26.79752
17.97800	-0.92609	-27.06657
18.07800	-0.93203	-27.36773
18.17800	-0.93781	-27.71686
18.27800	-0.94203	-27.91820
18.37800	-0.94672	-28.15899
18.47800	-0.95203	-28.43877
18.57800	-0.95891	-28.77582
18.67800	-0.96484	-29.14017
18.77800	-0.96875	-29.33585
18.87800	-0.97281	-29.53581
18.97800	-0.97766	-29.78394
19.07800	-0.98313	-30.07667
19.17800	-0.98922	-30.39197
19.27800	-0.99500	-30.71916
19.37800	-0.99906	-30.92492
19.47800	-1.00375	-31.16739
19.57800	-1.00906	-31.42623
19.67800	-1.01547	-31.74303
19.77800	-1.02109	-32.08200
19.87800	-1.02516	-32.28361
19.97800	-1.02938	-32.49565
20.07800	-1.03422	-32.73874
20.17800	-1.03969	-33.01793
20.27800	-1.04625	-33.32933
20.37800	-1.05219	-33.71036
20.47800	-1.05625	-33.89975
20.57800	-1.06094	-34.13500
20.67800	-1.06656	-34.42157
20.77800	-1.07313	-34.77964
20.87800	-1.07750	-35.02263
20.97800	-1.08156	-35.21639
21.07800	-1.08609	-35.44145
21.17800	-1.09109	-35.69693
21.27800	-1.09625	-35.96264
21.37800	-1.10250	-36.27190
21.47800	-1.10797	-36.59519
21.57800	-1.11234	-36.81033
21.67800	-1.11719	-37.04770
21.77800	-1.12250	-37.31316
21.87800	-1.12922	-37.64764
21.97800	-1.13437	-37.95805
22.07800	-1.13844	-38.15025
22.17800	-1.14281	-38.37411
22.27800	-1.14766	-38.61872
22.37800	-1.15266	-38.87203
22.47800	-1.15875	-39.14686
22.57800	-1.16469	-39.49763
22.67800	-1.16875	-39.68379
22.77800	-1.17312	-39.88925
22.87800	-1.17781	-40.12320
22.97800	-1.18328	-40.38106
23.07800	-1.19047	-40.75689
23.17800	-1.19500	-40.96734
23.27800	-1.19938	-41.18273
23.37800	-1.20500	-41.44067
23.47800	-1.21125	-41.75585
23.57800	-1.21969	-42.19702
23.67800	-1.22344	-42.43739
23.77800	-1.22656	-42.56518
23.87800	-1.23125	-42.79310
23.97800	-1.23656	-43.06302
24.07800	-1.24266	-43.35707
24.17800	-1.24922	-43.74825
24.27800	-1.25281	-43.92101
24.37800	-1.25687	-44.11390
24.47800	-1.26156	-44.34828
24.57800	-1.26672	-44.61856
24.67800	-1.27375	-44.94592
24.77800	-1.27922	-45.30037
24.87800	-1.28297	-45.47081
24.97800	-1.28750	-45.69476
25.07800	-1.29297	-45.96388
25.17800	-1.29953	-46.29488
25.27800	-1.30563	-46.65872
25.37800	-1.30953	-46.84258
25.47800	-1.31391	-47.06389
25.57800	-1.31875	-47.31516
25.67800	-1.32406	-47.58453
25.77800	-1.33063	-47.90619
25.87800	-1.33625	-48.25516
25.97800	-1.33984	-48.42145
26.07800	-1.34406	-48.62272
26.17800	-1.34906	-48.88588
26.27800	-1.35547	-49.20083
26.37800	-1.36141	-49.55656
26.47800	-1.36563	-49.76152
26.57800	-1.37031	-49.99733
26.67800	-1.37516	-50.24828
26.77800	-1.38078	-50.53610
26.87800	-1.38750	-50.87506
26.97800	-1.39266	-51.19710
27.07800	-1.39656	-51.38240
27.17800	-1.40125	-51.60632
27.27800	-1.40641	-51.87966
27.37800	-1.41328	-52.22021
27.47800	-1.41891	-52.56853
27.57800	-1.42281	-52.75816
27.67800	-1.42672	-52.94492
27.77800	-1.43141	-53.18501
27.87800	-1.43703	-53.48392
27.97800	-1.44422	-53.83554
28.07800	-1.44953	-54.18775
28.17800	-1.45328	-54.36079
28.27800	-1.45766	-54.56718
28.37800	-1.46281	-54.82263
28.47800	-1.46906	-55.14108
28.57800	-1.47500	-55.49177
28.67800	-1.47938	-55.71700
28.77800	-1.48375	-55.93287
28.87800	-1.48844	-56.17766
28.97800	-1.49375	-56.44294
29.07800	-1.50063	-56.76829
29.17800	-1.50625	-57.14415
29.27800	-1.51000	-57.31628
29.37800	-1.51453	-57.54043
29.47800	-1.51969	-57.80677
29.57800	-1.52641	-58.15396
29.67800	-1.53172	-58.48126
29.77800	-1.53578	-58.67356
29.87800	-1.54016	-58.89174
29.97800	-1.54500	-59.13799
30.07800	-1.55016	-59.41209
30.17800	-1.55656	-59.72224
30.27800	-1.56344	-60.14197
30.37800	-1.56703	-60.30948
30.47800	-1.57109	-60.51216
30.57800	-1.57656	-60.77572
30.67800	-1.58344	-61.12897
30.77800	-1.58891	-61.46090
30.87800	-1.59266	-61.64307
30.97800	-1.59703	-61.86207
31.07800	-1.60203	-62.12136
31.17800	-1.60766	-62.41630
31.27800	-1.61391	-62.73656
31.37800	-1.62016	-63.12405
31.47800	-1.62391	-63.31085
31.57800	-1.62828	-63.51850
31.67800	-1.63313	-63.76800
31.77800	-1.63906	-64.07572
31.87800	-1.64547	-64.45394
31.97800	-1.64984	-64.68348
32.07800	-1.65422	-64.90102
32.17800	-1.65922	-65.16148
32.27800	-1.66484	-65.46637
32.37800	-1.67219	-65.84601
32.47800	-1.67719	-66.18097
32.57800	-1.68078	-66.34661
32.67800	-1.68531	-66.58057
32.77800	-1.69047	-66.85574
32.87800	-1.69766	-67.23029
32.97800	-1.70344	-67.62362
33.07800	-1.70734	-67.82843
33.17800	-1.71141	-68.03033
33.27800	-1.71578	-68.26860
33.37800	-1.72109	-68.56019
33.47800	-1.72750	-68.89839
33.57800	-1.73313	-69.26752
33.67800	-1.73719	-69.46930
33.77800	-1.74187	-69.72352
33.87800	-1.74672	-69.99248
33.97800	-1.75234	-70.28849
34.07800	-1.75766	-70.60786
34.17800	-1.76219	-70.85048
34.27800	-1.76641	-71.07128
34.37800	-1.77109	-71.31801
34.47800	-1.77656	-71.60553
34.57800	-1.78297	-71.93749
34.67800	-1.78922	-72.32118
34.77800	-1.79359	-72.55170
34.87800	-1.79797	-72.78245
34.97800	-1.80281	-73.02700
35.07800	-1.80859	-73.33247
35.17800	-1.81547	-73.73079
35.27800	-1.81953	-73.93539
35.37800	-1.82375	-74.14018
35.47800	-1.82859	-74.38958
35.57800	-1.83406	-74.67455
35.67800	-1.84031	-74.98516
35.77800	-1.84625	-75.34908
35.87800	-1.85016	-75.53752
35.97800	-1.85469	-75.75944
36.07800	-1.85969	-76.01213
36.17800	-1.86547	-76.31415
36.27800	-1.87266	-76.70748
36.37800	-1.87688	-76.94405
36.47800	-1.88078	-77.12092
36.57800	-1.88531	-77.34814
36.67800	-1.89047	-77.60080
36.77800	-1.89687	-77.91662
36.87800	-1.90375	-78.34999
36.97800	-1.90734	-78.52454
37.07800	-1.91172	-78.72073
37.17800	-1.91672	-78.97903
37.27800	-1.92234	-79.26481
37.37800	-1.92891	-79.62358
37.47800	-1.93297	-79.84015
37.57800	-1.93734	-80.03927
37.67800	-1.94219	-80.30117
37.77800	-1.94766	-80.58324
37.87800	-1.95406	-80.89434
37.97800	-1.96078	-81.29966
38.07800	-1.96422	-81.46463
38.17800	-1.96828	-81.64898
38.27800	-1.97328	-81.89537
38.37800	-1.97922	-82.19987
38.47800	-1.98578	-82.58092
38.57800	-1.98969	-82.77673
38.67800	-1.99391	-82.97090
38.77800	-1.99844	-83.19917
38.87800	-2.00344	-83.43641
38.97800	-2.00891	-83.71019
39.07800	-2.01625	-84.10582
39.17800	-2.02016	-84.30979
39.27800	-2.02422	-84.48746
39.37800	-2.02906	-84.71542
39.47800	-2.03484	-84.99362
39.57800	-2.04344	-85.45601
39.67800	-2.04750	-85.67066
39.77800	-2.05187	-85.86376
39.87800	-2.05734	-86.14290
39.97800	-2.06344	-86.46145
40.07800	-2.07094	-86.84062
40.17800	-2.07484	-87.12792
40.27800	-2.07781	-87.23725
40.37800	-2.08219	-87.44039
40.47800	-2.08734	-87.71258
40.57800	-2.09328	-88.02307
40.67800	-2.09984	-88.40324
40.77800	-2.10406	-88.62364
40.87800	-2.10797	-88.81385
40.97800	-2.11234	-89.04400
41.07800	-2.11766	-89.31025
41.17800	-2.12375	-89.62859
41.27800	-2.13109	-90.07419
41.37800	-2.13453	-90.23764
41.47800	-2.13891	-90.44014
41.57800	-2.14422	-90.71953
41.67800	-2.15062	-91.03953
41.77800	-2.15656	-91.41620
41.87800	-2.16063	-91.61267
41.97800	-2.16469	-91.81885
42.07800	-2.16938	-92.04476
42.17800	-2.17453	-92.31689
42.27800	-2.18031	-92.63137
42.37800	-2.18703	-93.00604
42.47800	-2.19109	-93.22834
42.57800	-2.19547	-93.44609
42.67800	-2.20063	-93.71817
42.77800	-2.20781	-94.09031
42.87800	-2.21422	-94.50840
42.97800	-2.21750	-94.65244
43.07800	-2.22125	-94.83204
43.17800	-2.22594	-95.07323
43.27800	-2.23125	-95.35097
43.37800	-2.23719	-95.67334
43.47800	-2.24453	-96.09770
43.57800	-2.24859	-96.32851
43.67800	-2.25266	-96.53053
43.77800	-2.25750	-96.77619
43.87800	-2.26328	-97.07756
43.97800	-2.26953	-97.43749
44.07800	-2.27375	-97.66969
44.17800	-2.27813	-97.88200
44.27800	-2.28297	-98.13527
44.37800	-2.28844	-98.43152
44.47800	-2.29500	-98.78181
44.57800	-2.30156	-99.20128
44.67800	-2.30484	-99.34815
44.77800	-2.30906	-99.54306
44.87800	-2.31406	-99.81265
44.97800	-2.32031	-100.15124
45.07800	-2.32656	-100.53638
45.17800	-2.33062	-100.74392
45.27800	-2.33469	-100.95124
45.37800	-2.33922	-101.18174
45.47800	-2.34438	-101.44373
45.57800	-2.35016	-101.75845
45.67800	-2.35734	-102.18555
45.77800	-2.36141	-102.39923
45.87800	-2.36578	-102.62079
45.97800	-2.37063	-102.87260
46.07800	-2.37641	-103.17482
46.17800	-2.38250	-103.53126
46.27800	-2.38703	-103.76552
46.37800	-2.39141	-103.97727
46.47800	-2.39609	-104.22803
46.57800	-2.40141	-104.51031
46.67800	-2.40750	-104.82448
46.77800	-2.41422	-105.23108
46.87800	-2.41766	-105.40531
46.97800	-2.42203	-105.60371
47.07800	-2.42703	-105.86578
47.17800	-2.43313	-106.18157
47.27800	-2.44078	-106.62684
47.37800	-2.44453	-106.83731
47.47800	-2.44844	-107.02209
47.57800	-2.45313	-107.26061
47.67800	-2.45828	-107.52596
47.77800	-2.46391	-107.81049
47.87800	-2.47094	-108.22126
47.97800	-2.47500	-108.43854
48.07800	-2.47922	-108.64647
48.17800	-2.48406	-108.88691
48.27800	-2.48984	-109.18889
48.37800	-2.49766	-109.63629
48.47800	-2.50188	-109.89409
48.57800	-2.50578	-110.07319
48.67800	-2.51062	-110.30876
48.77800	-2.51641	-110.63185
48.87800	-2.52344	-110.99065
48.97800	-2.52844	-111.35215
49.07800	-2.53156	-111.49328
49.17800	-2.53578	-111.70293
49.27800	-2.54063	-111.95569
49.37800	-2.54625	-112.25817
49.47800	-2.55375	-112.67800
49.57800	-2.55828	-112.95852
49.67800	-2.56234	-113.15971
49.77800	-2.56719	-113.41790
49.87800	-2.57281	-113.74073
49.97800	-2.57922	-114.08589
50.07800	-2.58516	-114.47545
50.17800	-2.58859	-114.64510
50.27800	-2.59266	-114.83982
50.37800	-2.59750	-115.09158
50.47800	-2.60297	-115.38590
50.57800	-2.60938	-115.75543
50.67800	-2.61406	-116.04448
50.77800	-2.61828	-116.25206
50.87800	-2.62312	-116.51540
50.97800	-2.62828	-116.78977
51.07800	-2.63375	-117.08559
51.17800	-2.64062	-117.48353
51.27800	-2.64469	-117.70439
51.37800	-2.64891	-117.91467
51.47800	-2.65391	-118.17769
51.57800	-2.65984	-118.47987
51.67800	-2.66719	-118.90481
51.77800	-2.67125	-119.14387
51.87800	-2.67531	-119.33847
51.97800	-2.68000	-119.56619
52.07800	-2.68516	-119.84256
52.17800	-2.69141	-120.17461
52.27800	-2.69781	-120.56258
52.37800	-2.70172	-120.76435
52.47800	-2.70594	-120.96559
52.57800	-2.71094	-121.21467
52.67800	-2.71625	-121.48680
52.77800	-2.72313	-121.87431
52.87800	-2.72797	-122.14492
52.97800	-2.73203	-122.34085
53.07800	-2.73656	-122.56841
53.17800	-2.74172	-122.83599
53.27800	-2.74734	-123.13144
53.37800	-2.75453	-123.52325
53.47800	-2.75859	-123.74134
53.57800	-2.76297	-123.95450
53.67800	-2.76813	-124.21640
53.77800	-2.77375	-124.50933
53.87800	-2.78078	-124.91260
53.97800	-2.78500	-125.14278
54.07800	-2.78922	-125.34082
54.17800	-2.79359	-125.57098
54.27800	-2.79859	-125.82304
54.37800	-2.80453	-126.13037
54.47800	-2.81187	-126.54620
54.57800	-2.81547	-126.76072
54.67800	-2.81938	-126.92802
54.77800	-2.82422	-127.17263
54.87800	-2.82984	-127.46094
54.97800	-2.83641	-127.83198
55.07800	-2.84094	-128.06937
55.17800	-2.84500	-128.26373
55.27800	-2.84953	-128.47815
55.37800	-2.85437	-128.73009
55.47800	-2.86000	-129.00868
55.57800	-2.86688	-129.35331
55.67800	-2.87234	-129.68287
55.77800	-2.87641	-129.86799
55.87800	-2.88109	-130.09325
55.97800	-2.88703	-130.38357
56.07800	-2.89484	-130.81944
56.17800	-2.89906	-131.06169
56.27800	-2.90297	-131.23737
56.37800	-2.90797	-131.48870
56.47800	-2.91406	-131.80815
56.57800	-2.92094	-132.17759
56.67800	-2.92734	-132.68401
56.77800	-2.92984	-132.83357
56.87800	-2.93328	-132.96752
56.97800	-2.93828	-133.21047
57.07800	-2.94422	-133.53278
57.17800	-2.95109	-133.93895
57.27800	-2.95516	-134.17082
57.37800	-2.95922	-134.35803
57.47800	-2.96359	-134.57933
57.57800	-2.96844	-134.82645
57.67800	-2.97422	-135.13216
57.77800	-2.98172	-135.55855
57.87800	-2.98578	-135.79527
57.97800	-2.98984	-135.97909
58.07800	-2.99453	-136.21688
58.17800	-2.99984	-136.49295
58.27800	-3.00656	-136.84595
58.37800	-3.01141	-137.13293
58.47800	-3.01563	-137.35414
58.57800	-3.02047	-137.59173
58.67800	-3.02578	-137.87667
58.77800	-3.03141	-138.17970
58.87800	-3.03859	-138.58742
58.97800	-3.04250	-138.80734
59.07800	-3.04656	-138.99252
59.17800	-3.05141	-139.22998
59.27800	-3.05703	-139.52875
59.37800	-3.06484	-139.96649
59.47800	-3.06891	-140.21453
59.57800	-3.07281	-140.39539
59.67800	-3.07734	-140.61864
59.77800	-3.08250	-140.89172
59.87800	-3.08797	-141.17569
59.97800	-3.09500	-141.57107
60.07800	-3.09906	-141.81241
60.17800	-3.10328	-141.99801
60.27800	-3.10812	-142.25033
60.37800	-3.11375	-142.54840
60.47800	-3.12141	-142.95001
60.57800	-3.12594	-143.24988
60.67800	-3.12953	-143.41663
60.77800	-3.13391	-143.63274
60.87800	-3.13875	-143.87800
60.97800	-3.14453	-144.17878
61.07800	-3.15234	-144.61018
61.17800	-3.15609	-144.84513
61.27800	-3.16000	-145.02065
61.37800	-3.16500	-145.26349
61.47800	-3.17078	-145.56870
61.57800	-3.17766	-145.94214
61.67800	-3.18234	-146.24248
61.77800	-3.18625	-146.42525
61.87800	-3.19078	-146.65975
61.97800	-3.19578	-146.90134
62.07800	-3.20172	-147.20251
62.17800	-3.20969	-147.67148
62.27800	-3.21297	-147.86509
62.37800	-3.21672	-148.02280
62.47800	-3.22156	-148.25800
62.57800	-3.22750	-148.57002
62.67800	-3.23500	-148.99006
62.77800	-3.23922	-149.24484
62.87800	-3.24297	-149.42776
62.97800	-3.24766	-149.64700
63.07800	-3.25266	-149.91137
63.17800	-3.25797	-150.18997
63.27800	-3.26547	-150.60580
63.37800	-3.26953	-150.84101
63.47800	-3.27375	-151.03404
63.57800	-3.27844	-151.27772
63.67800	-3.28422	-151.56867
63.77800	-3.29156	-151.98030
63.87800	-3.29563	-152.21815
63.97800	-3.29953	-152.38923
64.07800	-3.30406	-152.61945
64.17800	-3.30922	-152.87700
64.27800	-3.31563	-153.22183
64.37800	-3.32328	-153.67980
64.47800	-3.32703	-153.89039
64.57800	-3.33094	-154.07203
64.67800	-3.33594	-154.32298
64.77800	-3.34125	-154.60317
64.87800	-3.34781	-154.96752
64.97800	-3.35250	-155.24274
65.07800	-3.35641	-155.45093
65.17800	-3.36078	-155.66643
65.27800	-3.36562	-155.91286
65.37800	-3.37156	-156.22668
65.47800	-3.38031	-156.73222
65.57800	-3.38422	-156.98227
65.67800	-3.38812	-157.16794
65.77800	-3.39328	-157.46084
65.87800	-3.39906	-157.80683
65.97800	-3.40484	-158.15058
66.07800	-3.40891	-158.38417
66.17800	-3.41297	-158.58634
66.27800	-3.41750	-158.81573
66.37800	-3.42266	-159.09803
66.47800	-3.42844	-159.40060
66.57800	-3.43578	-159.81649
66.67800	-3.44031	-160.11378
66.77800	-3.44438	-160.30557
66.87800	-3.44906	-160.55077
66.97800	-3.45453	-160.83801
67.07800	-3.46094	-161.20939
67.17800	-3.46531	-161.46198
67.27800	-3.46937	-161.67094
67.37800	-3.47375	-161.89082
67.47800	-3.47906	-162.16439
67.57800	-3.48500	-162.49037
67.67800	-3.49172	-162.85226
67.77800	-3.49656	-163.16442
67.87800	-3.50063	-163.34739
67.97800	-3.50516	-163.57851
68.07800	-3.51078	-163.86500
68.17800	-3.51813	-164.26244
68.27800	-3.52281	-164.55576
68.37800	-3.52688	-164.75619
68.47800	-3.53141	-164.97931
68.57800	-3.53641	-165.24276
68.67800	-3.54187	-165.53251
68.77800	-3.54813	-165.86643
68.87800	-3.55234	-166.12254
68.97800	-3.55656	-166.31126
69.07800	-3.56141	-166.54219
69.17800	-3.56688	-166.82738
69.27800	-3.57453	-167.21320
69.37800	-3.57984	-167.56126
69.47800	-3.58391	-167.74718
69.57800	-3.58797	-167.94375
69.67800	-3.59250	-168.17676
69.77800	-3.59766	-168.43894
69.87800	-3.60531	-168.79672
69.97800	-3.61016	-169.12667
70.07800	-3.61422	-169.32453
70.17800	-3.61937	-169.57001
70.27800	-3.62563	-169.89720
70.37800	-3.63203	-170.26223
70.47800	-3.63594	-170.48073
70.57800	-3.63984	-170.66321
70.67800	-3.64438	-170.87351
70.77800	-3.64937	-171.12420
70.87800	-3.65469	-171.41588
70.97800	-3.66219	-171.78971
71.07800	-3.66656	-172.05872
71.17800	-3.67031	-172.22184
71.27800	-3.67469	-172.44616
71.37800	-3.68000	-172.68765
71.47800	-3.68719	-173.02752
71.57800	-3.69203	-173.34566
71.67800	-3.69625	-173.52629
71.77800	-3.70062	-173.74423
71.87800	-3.70594	-173.98952
71.97800	-3.71172	-174.27284
72.07800	-3.71891	-174.63674
72.17800	-3.72359	-174.90965
72.27800	-3.72750	-175.08562
72.37800	-3.73266	-175.31815
72.47800	-3.73875	-175.63003
72.57800	-3.74750	-176.07643
72.67800	-3.75109	-176.34203
72.77800	-3.75422	-176.44969
72.87800	-3.75844	-176.64787
72.97800	-3.76359	-176.90425
73.07800	-3.76937	-177.21333
73.17800	-3.77797	-177.67845
73.27800	-3.78141	-177.91505
73.37800	-3.78484	-178.04812
73.47800	-3.78953	-178.27432
73.57800	-3.79469	-178.54498
73.67800	-3.80188	-178.88436
73.77800	-3.80703	-179.23425
73.87800	-3.81094	-179.41935
73.97800	-3.81516	-179.63187
74.07800	-3.82016	-179.88360
74.17800	-3.82578	-180.18365
74.27800	-3.83359	-180.59127
74.37800	-3.83750	-180.84785
74.47800	-3.84109	-180.99944
74.57800	-3.84563	-181.21837
74.67800	-3.85109	-181.49167
74.77800	-3.85906	-181.90147
74.87800	-3.86406	-182.23064
74.97800	-3.86766	-182.40425
75.07800	-3.87188	-182.61178
75.17800	-3.87672	-182.85486
75.27800	-3.88187	-183.12716
75.37800	-3.88906	-183.48515
75.47800	-3.89375	-183.79477
75.57800	-3.89781	-183.97298
75.67800	-3.90266	-184.20741
75.77800	-3.90844	-184.50248
75.87800	-3.91609	-184.91654
75.97800	-3.92047	-185.19494
76.07800	-3.92391	-185.35802
76.17800	-3.92828	-185.56689
76.27800	-3.93328	-185.81274
76.37800	-3.93891	-186.11771
76.47800	-3.94625	-186.49240
76.57800	-3.95078	-186.77200
76.67800	-3.95484	-186.96439
76.77800	-3.95969	-187.19925
76.87800	-3.96484	-187.47008
76.97800	-3.97172	-187.81659
77.07800	-3.97687	-188.13434
77.17800	-3.98078	-188.33452
77.27800	-3.98516	-188.53928
77.37800	-3.99016	-188.79369
77.47800	-3.99609	-189.09363
77.57800	-4.00391	-189.50269
77.67800	-4.00750	-189.75049
77.77800	-4.01125	-189.91874
77.87800	-4.01578	-190.14364
77.97800	-4.02141	-190.41210
78.07800	-4.02875	-190.78873
78.17800	-4.03375	-191.11560
78.27800	-4.03781	-191.31097
78.37800	-4.04219	-191.52658
78.47800	-4.04703	-191.75939
78.57800	-4.05234	-192.03484
78.67800	-4.05984	-192.44455
78.77800	-4.06469	-192.75719
78.87800	-4.06828	-192.91574
78.97800	-4.07281	-193.12923
79.07800	-4.07828	-193.40490
79.17800	-4.08563	-193.78054
79.27800	-4.09063	-194.11378
79.37800	-4.09453	-194.30268
79.47800	-4.09906	-194.52617
79.57800	-4.10391	-194.77862
79.67800	-4.10922	-195.05139
79.77800	-4.11563	-195.36252
79.87800	-4.12141	-195.74261
79.97800	-4.12516	-195.92416
80.07800	-4.12984	-196.13975
80.17800	-4.13516	-196.40978
80.27800	-4.14188	-196.76022
80.37800	-4.14719	-197.08693
80.47800	-4.15109	-197.29057
80.57800	-4.15563	-197.51927
80.67800	-4.16094	-197.79029
80.77800	-4.16719	-198.12259
80.87800	-4.17531	-198.60154
80.97800	-4.17859	-198.84476
81.07800	-4.18187	-198.98796
81.17800	-4.18625	-199.19042
81.27800	-4.19156	-199.46411
81.37800	-4.19828	-199.81903
81.47800	-4.20375	-200.14347
81.57800	-4.20828	-200.39630
81.67800	-4.21297	-200.63098
81.77800	-4.21781	-200.88707
81.87800	-4.22328	-201.17515
81.97800	-4.23031	-201.56333
82.07800	-4.23437	-201.82520
82.17800	-4.23812	-201.99390
82.27800	-4.24250	-202.21756
82.37800	-4.24781	-202.49000
82.47800	-4.25469	-202.83641
82.57800	-4.26031	-203.19454
82.67800	-4.26469	-203.42450
82.77800	-4.26922	-203.64922
82.87800	-4.27438	-203.91995
82.97800	-4.27938	-204.19788
83.07800	-4.28656	-204.56354
83.17800	-4.29109	-204.85632
83.27800	-4.29516	-205.05887
83.37800	-4.29938	-205.25777
83.47800	-4.30422	-205.50349
83.57800	-4.31109	-205.83370
83.67800	-4.31703	-206.21194
83.77800	-4.32109	-206.42728
83.87800	-4.32547	-206.63501
83.97800	-4.33047	-206.88696
84.07800	-4.33609	-207.17932
84.17800	-4.34313	-207.54936
84.27800	-4.34797	-207.83821
84.37800	-4.35203	-208.02736
84.47800	-4.35656	-208.25458
84.57800	-4.36188	-208.51202
84.67800	-4.36844	-208.83779
84.77800	-4.37438	-209.20470
84.87800	-4.37797	-209.37490
84.97800	-4.38203	-209.56372
85.07800	-4.38656	-209.79667
85.17800	-4.39172	-210.05128
85.27800	-4.39922	-210.38669
85.37800	-4.40469	-210.76889
85.47800	-4.40859	-210.94027
85.57800	-4.41281	-211.14042
85.67800	-4.41797	-211.36971
85.77800	-4.42406	-211.65049
85.87800	-4.43078	-212.04995
85.97800	-4.43484	-212.24314
86.07800	-4.43953	-212.46859
86.17800	-4.44438	-212.71046
86.27800	-4.45016	-212.99104
86.37800	-4.45891	-213.40883
86.47800	-4.46266	-213.70560
86.57800	-4.46563	-213.81272
86.67800	-4.46984	-214.00064
86.77800	-4.47469	-214.23647
86.87800	-4.48188	-214.57414
86.97800	-4.48766	-214.93359
87.07800	-4.49156	-215.12154
87.17800	-4.49594	-215.32133
87.27800	-4.50063	-215.55082
87.37800	-4.50641	-215.82721
87.47800	-4.51297	-216.16565
87.57800	-4.51797	-216.45002
87.67800	-4.52188	-216.63125
87.77800	-4.52625	-216.83030
87.87800	-4.53125	-217.08567
87.97800	-4.53844	-217.38876
88.07800	-4.54391	-217.73687
88.17800	-4.54781	-217.90987
88.27800	-4.55219	-218.10694
88.37800	-4.55734	-218.35010
88.47800	-4.56328	-218.64964
88.57800	-4.57109	-219.04206
88.67800	-4.57547	-219.32802
88.77800	-4.57891	-219.46971
88.87800	-4.58359	-219.66918
88.97800	-4.58953	-219.94504
89.07800	-4.59734	-220.34858
89.17800	-4.60219	-220.66411
89.27800	-4.60609	-220.88265
89.37800	-4.61031	-221.08218
89.47800	-4.61500	-221.30917
89.57800	-4.62094	-221.60724
89.67800	-4.62797	-221.97032
89.77800	-4.63203	-222.22628
89.87800	-4.63563	-222.37657
89.97800	-4.64000	-222.59058
90.07800	-4.64563	-222.86637
90.17800	-4.65266	-223.23771
90.27800	-4.65781	-223.54944
90.37800	-4.66188	-223.74141
90.47800	-4.66609	-223.94389
90.57800	-4.67109	-224.19748
90.67800	-4.67672	-224.48359
90.77800	-4.68328	-224.79965
90.87800	-4.68906	-225.18595
90.97800	-4.69297	-225.37225
91.07800	-4.69766	-225.59083
91.17800	-4.70312	-225.87548
91.27800	-4.71016	-226.23155
91.37800	-4.71500	-226.52508
91.47800	-4.71875	-226.68903
91.57800	-4.72297	-226.89301
91.67800	-4.72781	-227.13906
91.77800	-4.73328	-227.41416
91.87800	-4.73984	-227.75179
91.97800	-4.74578	-228.12501
92.07800	-4.74937	-228.30527
92.17800	-4.75391	-228.52160
92.27800	-4.75906	-228.76225
92.37800	-4.76547	-229.07600
92.47800	-4.77078	-229.40934
92.57800	-4.77500	-229.62222
92.67800	-4.77922	-229.82310
92.77800	-4.78422	-230.07093
92.87800	-4.78984	-230.35093
92.97800	-4.79719	-230.69376
93.07800	-4.80297	-231.07086
93.17800	-4.80625	-231.21518
93.27800	-4.81063	-231.42131
93.37800	-4.81563	-231.67029
93.47800	-4.82312	-232.03051
93.57800	-4.82859	-232.39657
93.67800	-4.83234	-232.58032
93.77800	-4.83656	-232.77505
93.87800	-4.84141	-233.01132
93.97800	-4.84672	-233.27228
94.07800	-4.85297	-233.56621
94.17800	-4.85859	-233.92867
94.27800	-4.86266	-234.12265
94.37800	-4.86734	-234.36828
94.47800	-4.87250	-234.62071
94.57800	-4.87969	-234.95699
94.67800	-4.88500	-235.29840
94.77800	-4.88891	-235.48679
94.87800	-4.89313	-235.68305
94.97800	-4.89766	-235.90879
95.07800	-4.90266	-236.15563
95.17800	-4.90953	-236.46352
95.27800	-4.91547	-236.84826
95.37800	-4.91953	-237.05414
95.47800	-4.92406	-237.24902
95.57800	-4.92906	-237.50119
95.67800	-4.93578	-237.80601
95.77800	-4.94172	-238.17952
95.87800	-4.94563	-238.37255
95.97800	-4.94984	-238.56880
96.07800	-4.95438	-238.78376
96.17800	-4.95984	-239.04344
96.27800	-4.96703	-239.36148
96.37800	-4.97250	-239.71820
96.47800	-4.97641	-239.90001
96.57800	-4.98078	-240.10010
96.67800	-4.98578	-240.34843
96.77800	-4.99313	-240.68674
96.87800	-5.00016	-241.15640
96.97800	-5.00344	-241.30277
97.07800	-5.00766	-241.48786
97.17800	-5.01250	-241.72607
97.27800	-5.01781	-241.98948
97.37800	-5.02563	-242.38725
97.47800	-5.03031	-242.72999
97.57800	-5.03359	-242.88304
97.67800	-5.03812	-243.09887
97.77800	-5.04344	-243.36830
97.87800	-5.05000	-243.70085
97.97800	-5.05500	-244.00663
98.07800	-5.05875	-244.20570
98.17800	-5.06312	-244.42264
98.27800	-5.06797	-244.66114
98.37800	-5.07344	-244.93797
98.47800	-5.08094	-245.30572
98.57800	-5.08656	-245.69729
98.67800	-5.09031	-245.85909
98.77800	-5.09484	-246.07109
98.87800	-5.10000	-246.33878
98.97800	-5.10609	-246.64937
99.07800	-5.11141	-246.97487
99.17800	-5.11562	-247.17942
99.27800	-5.11984	-247.38675
99.37800	-5.12469	-247.61744
99.47800	-5.13016	-247.88667
99.57800	-5.13625	-248.18945
99.67800	-5.14219	-248.54779
99.77800	-5.14625	-248.74657
99.87800	-5.15094	-248.96538
99.97800	-5.15641	-249.24064
100.07800	-5.16438	-249.63394
100.17800	-5.16938	-249.98683
100.27800	-5.17266	-250.13477
100.37800	-5.17672	-250.31471
100.47800	-5.18141	-250.54869
100.57800	-5.18672	-250.80407
100.67800	-5.19281	-251.11091
100.77800	-5.19891	-251.45659
100.87800	-5.20297	-251.65123
100.97800	-5.20766	-251.88068
101.07800	-5.21297	-252.14338
101.17800	-5.21906	-252.43416
101.27800	-5.22469	-252.75499
101.37800	-5.22906	-252.96739
101.47800	-5.23328	-253.16131
101.57800	-5.23797	-253.38635
101.67800	-5.24312	-253.63332
101.77800	-5.24953	-253.92061
101.87800	-5.25609	-254.30784
101.97800	-5.25969	-254.46728
102.07800	-5.26406	-254.65640
102.17800	-5.26906	-254.89703
102.27800	-5.27625	-255.22095
102.37800	-5.28313	-255.65195
102.47800	-5.28672	-255.81977
102.57800	-5.29078	-256.00347
102.67800	-5.29578	-256.24615
102.77800	-5.30109	-256.50859
102.87800	-5.30734	-256.79883
102.97800	-5.31297	-257.13384
103.07800	-5.31641	-257.29266
103.17800	-5.32062	-257.48053
103.27800	-5.32594	-257.73522
103.37800	-5.33297	-258.06171
103.47800	-5.33938	-258.45388
103.57800	-5.34281	-258.62688
103.67800	-5.34719	-258.80668
103.77800	-5.35203	-259.05061
103.87800	-5.35734	-259.30852
103.97800	-5.36328	-259.60261
104.07800	-5.37047	-260.00261
104.17800	-5.37406	-260.18819
104.27800	-5.37844	-260.38027
104.37800	-5.38313	-260.59756
104.47800	-5.38938	-260.88071
104.57800	-5.39547	-261.24793
104.67800	-5.39938	-261.43470
104.77800	-5.40328	-261.61259
104.87800	-5.40766	-261.80181
104.97800	-5.41266	-262.02914
105.07800	-5.41859	-262.30758
105.17800	-5.42641	-262.71594
105.27801	-5.43031	-262.92679
105.37801	-5.43469	-263.11120
105.47801	-5.44016	-263.36476
105.57801	-5.44766	-263.70141
105.67801	-5.45359	-264.08741
105.77801	-5.45703	-264.23836
105.87801	-5.46125	-264.41225
105.97801	-5.46594	-264.62543
106.07801	-5.47109	-264.87646
106.17801	-5.47844	-265.20634
106.27801	-5.48391	-265.58435
106.37801	-5.48734	-265.72424
106.47801	-5.49172	-265.91602
106.57801	-5.49703	-266.16797
106.67801	-5.50328	-266.47219
106.77801	-5.50859	-266.78333
106.87801	-5.51234	-266.95457
106.97801	-5.51656	-267.14969
107.07801	-5.52156	-267.37893
107.17801	-5.52734	-267.66193
107.27801	-5.53547	-268.02525
107.37801	-5.54125	-268.42153
107.47801	-5.54422	-268.54247
107.57801	-5.54828	-268.71267
107.67801	-5.55281	-268.91634
107.77801	-5.55875	-269.19025
107.87801	-5.56609	-269.61464
107.97801	-5.57016	-269.82513
108.07801	-5.57437	-270.01292
108.17801	-5.57938	-270.23664
108.27801	-5.58469	-270.50313
108.37801	-5.59172	-270.81922
108.47801	-5.59656	-271.12818
108.57801	-5.60016	-271.28032
108.67801	-5.60453	-271.48488
108.77801	-5.60953	-271.71811
108.87801	-5.61563	-272.00374
108.97801	-5.62328	-272.41418
109.07801	-5.62734	-272.64288
109.17801	-5.63109	-272.80325
109.27801	-5.63578	-273.01529
109.37801	-5.64094	-273.26494
109.47801	-5.64781	-273.56851
109.57801	-5.65391	-273.96414
109.67801	-5.65750	-274.12528
109.77801	-5.66203	-274.31586
109.87801	-5.66719	-274.56996
109.97801	-5.67328	-274.86208
110.07801	-5.67969	-275.22114
110.17801	-5.68328	-275.39378
110.27801	-5.68750	-275.56843
110.37801	-5.69203	-275.78756
110.47801	-5.69734	-276.04535
110.57801	-5.70453	-276.36829
110.67801	-5.71141	-276.80287
110.77801	-5.71453	-276.93751
110.87801	-5.71844	-277.10620
110.97801	-5.72328	-277.32828
111.07801	-5.72984	-277.63620
111.17801	-5.73687	-278.04208
111.27801	-5.74063	-278.23395
111.37801	-5.74469	-278.41008
111.47801	-5.74938	-278.62713
111.57801	-5.75453	-278.88304
111.67801	-5.76078	-279.14989
111.77801	-5.76719	-279.54638
111.87801	-5.77109	-279.72957
111.97801	-5.77531	-279.90836
112.07801	-5.78031	-280.15399
112.17801	-5.78672	-280.44552
112.27801	-5.79297	-280.81620
112.37801	-5.79656	-280.98208
112.47801	-5.80063	-281.14855
112.57801	-5.80547	-281.38220
112.67801	-5.81094	-281.63558
112.77801	-5.81703	-281.92282
112.87801	-5.82422	-282.32199
112.97801	-5.82812	-282.50667
113.07801	-5.83281	-282.70450
113.17801	-5.83844	-282.97761
113.27801	-5.84594	-283.33482
113.37801	-5.85156	-283.73277
113.47801	-5.85484	-283.88599
113.57801	-5.85859	-284.05818
113.67801	-5.86312	-284.26847
113.77801	-5.86813	-284.51416
113.87801	-5.87375	-284.79430
113.97801	-5.88047	-285.17807
114.07801	-5.88406	-285.34317
114.17801	-5.88812	-285.53483
114.27801	-5.89328	-285.77670
114.37801	-5.89969	-286.08069
114.47801	-5.90688	-286.50910
114.57801	-5.91094	-286.72752
114.67801	-5.91500	-286.89992
114.77801	-5.91953	-287.10884
114.87801	-5.92469	-287.35834
114.97801	-5.93062	-287.65115
115.07801	-5.93766	-288.04678
115.17801	-5.94156	-288.25492
115.27801	-5.94578	-288.43734
115.37801	-5.95078	-288.68312
115.47801	-5.95688	-288.97983
115.57801	-5.96328	-289.34038
115.67801	-5.96750	-289.55820
115.77801	-5.97141	-289.72888
115.87801	-5.97594	-289.93592
115.97801	-5.98094	-290.18322
116.07801	-5.98719	-290.49894
116.17801	-5.99469	-290.92082
116.27801	-5.99844	-291.13016
116.37801	-6.00250	-291.31150
116.47801	-6.00766	-291.54104
116.57801	-6.01328	-291.81883
116.67801	-6.01891	-292.12385
116.77801	-6.02328	-292.33083
116.87801	-6.02766	-292.53602
116.97801	-6.03234	-292.75805
117.07801	-6.03750	-293.01050
117.17801	-6.04328	-293.29351
117.27801	-6.05109	-293.69664
117.37801	-6.05469	-293.88294
117.47801	-6.05859	-294.04867
117.57801	-6.06328	-294.25597
117.67801	-6.06891	-294.52625
117.77801	-6.07609	-294.90456
117.87801	-6.08063	-295.13267
117.97801	-6.08500	-295.33514
118.07801	-6.09000	-295.54939
118.17801	-6.09516	-295.79711
118.27801	-6.10094	-296.05538
118.37801	-6.10750	-296.43467
118.47801	-6.11109	-296.59903
118.57801	-6.11547	-296.78470
118.67801	-6.12047	-297.01871
118.77801	-6.12656	-297.29834
118.87801	-6.13375	-297.68896
118.97801	-6.13734	-297.85103
119.07801	-6.14109	-298.00850
119.17801	-6.14547	-298.18973
119.27801	-6.15047	-298.42520
119.37801	-6.15609	-298.70182
119.47801	-6.16438	-299.12451
119.57801	-6.16828	-299.31146
119.67801	-6.17266	-299.47534
119.77801	-6.17719	-299.68384
119.87801	-6.18250	-299.90804
119.97801	-6.18969	-300.27601
120.07801	-6.19406	-300.49631
120.17801	-6.19844	-300.68880
120.27801	-6.20313	-300.89185
120.37801	-6.20891	-301.16349
120.47801	-6.21609	-301.45743
120.57801	-6.22172	-301.82222
120.67801	-6.22484	-301.94041
120.77801	-6.22906	-302.11180
120.87801	-6.23438	-302.35246
120.97801	-6.24031	-302.63975
121.07801	-6.24766	-303.01422
121.17801	-6.25125	-303.20141
121.27801	-6.25500	-303.34026
121.37801	-6.25938	-303.52473
121.47801	-6.26406	-303.72995
121.57801	-6.26969	-303.98211
121.67801	-6.27750	-304.36969
121.77801	-6.28156	-304.58143
121.87801	-6.28578	-304.76153
121.97801	-6.29125	-304.98198
122.07801	-6.29859	-305.32718
122.17801	-6.30578	-305.76682
122.27801	-6.30859	-305.86961
122.37801	-6.31234	-305.99958
122.47801	-6.31703	-306.21186
122.57801	-6.32234	-306.45519
122.67801	-6.32891	-306.77715
122.77801	-6.33562	-307.18288
122.87801	-6.33891	-307.31109
122.97801	-6.34297	-307.45813
123.07801	-6.34781	-307.67992
123.17801	-6.35328	-307.93777
123.27801	-6.36062	-308.31841
123.37801	-6.36484	-308.54711
123.47801	-6.36875	-308.71809
123.57801	-6.37328	-308.90396
123.67801	-6.37828	-309.13416
123.77801	-6.38391	-309.39549
123.87801	-6.39094	-309.76689
123.97801	-6.39500	-309.96010
124.07801	-6.39937	-310.14448
124.17801	-6.40469	-310.39831
124.27801	-6.41125	-310.70390
124.37801	-6.41828	-311.11762
124.47801	-6.42172	-311.25638
124.57801	-6.42563	-311.41114
124.67801	-6.43016	-311.61195
124.77801	-6.43516	-311.84831
124.87801	-6.44094	-312.13400
124.97801	-6.44844	-312.54679
125.07801	-6.45219	-312.71651
125.17801	-6.45625	-312.88156
125.27801	-6.46109	-313.10493
125.37801	-6.46750	-313.38179
125.47801	-6.47484	-313.79172
125.57801	-6.47813	-313.95262
125.67801	-6.48188	-314.09398
125.77801	-6.48656	-314.30945
125.87801	-6.49203	-314.56685
125.97801	-6.49844	-314.88213
126.07801	-6.50656	-315.37020
126.17801	-6.50953	-315.48551
126.27801	-6.51328	-315.62871
126.37801	-6.51781	-315.83416
126.47801	-6.52266	-316.06296
126.57801	-6.52953	-316.39841
126.67801	-6.53453	-316.67331
126.77801	-6.53891	-316.86437
126.87801	-6.54359	-317.07382
126.97801	-6.54906	-317.32449
127.07801	-6.55516	-317.61357
127.17801	-6.56172	-317.96208
127.27801	-6.56547	-318.16208
127.37801	-6.56953	-318.32191
127.47801	-6.57469	-318.56948
127.57801	-6.58094	-318.85922
127.67801	-6.58813	-319.25079
127.77801	-6.59188	-319.43125
127.87801	-6.59578	-319.59298
127.97801	-6.60000	-319.76932
128.07801	-6.60500	-319.99826
128.17801	-6.61062	-320.26294
128.27801	-6.61766	-320.61568
128.37801	-6.62250	-320.88938
128.47801	-6.62656	-321.05270
128.57801	-6.63172	-321.26877
128.67801	-6.63750	-321.55231
128.77801	-6.64484	-321.94343
128.87801	-6.64859	-322.13849
128.97801	-6.65250	-322.28765
129.07801	-6.65703	-322.48998
129.17801	-6.66219	-322.73644
129.27801	-6.66813	-322.99998
129.37801	-6.67578	-323.40017
129.47801	-6.67938	-323.58602
129.57801	-6.68328	-323.73333
129.67801	-6.68828	-323.95127
129.77801	-6.69422	-324.24614
129.87801	-6.70125	-324.62537
129.97801	-6.70516	-324.82088
130.07801	-6.70922	-324.98503
130.17801	-6.71422	-325.20077
130.27801	-6.71938	-325.44509
130.37801	-6.72547	-325.73006
130.47801	-6.73250	-326.14079
130.57801	-6.73578	-326.29254
130.67801	-6.73984	-326.45005
130.77801	-6.74437	-326.65929
130.87801	-6.74984	-326.90656
130.97801	-6.75703	-327.23519
131.07801	-6.76141	-327.47328
131.17801	-6.76562	-327.63901
131.27801	-6.77047	-327.85887
131.37801	-6.77547	-328.10095
131.47801	-6.78141	-328.38145
131.57801	-6.78906	-328.78846
131.67801	-6.79297	-328.97481
131.77801	-6.79719	-329.13849
131.87801	-6.80187	-329.33253
131.97801	-6.80734	-329.58707
132.07801	-6.81469	-329.98064
132.17801	-6.81859	-330.17144
132.27801	-6.82250	-330.33505
132.37801	-6.82703	-330.51664
132.47801	-6.83203	-330.73574
132.57801	-6.83781	-330.99732
132.67801	-6.84531	-331.37450
132.77801	-6.84922	-331.55999
132.87801	-6.85328	-331.71287
132.97801	-6.85812	-331.92903
133.07801	-6.86375	-332.17528
133.17801	-6.87156	-332.55276
133.27801	-6.87594	-332.81112
133.37801	-6.87953	-332.93879
133.47801	-6.88359	-333.09361
133.57801	-6.88844	-333.29260
133.67801	-6.89406	-333.53907
133.77801	-6.90234	-333.94980
133.87801	-6.90625	-334.16662
133.97801	-6.91031	-334.30523
134.07801	-6.91516	-334.51259
134.17801	-6.92062	-334.74296
134.27801	-6.92719	-335.01914
134.37801	-6.93187	-335.27288
134.47801	-6.93609	-335.43140
134.57801	-6.94063	-335.61599
134.67801	-6.94578	-335.83251
134.77801	-6.95156	-336.09825
134.87801	-6.96016	-336.51415
134.97801	-6.96344	-336.69513
135.07801	-6.96703	-336.78800
135.17801	-6.97141	-336.96467
135.27801	-6.97688	-337.20231
135.37801	-6.98422	-337.53091
135.47801	-6.98859	-337.75830
135.57801	-6.99250	-337.89274
135.67801	-6.99719	-338.07337
135.77801	-7.00250	-338.29203
135.87801	-7.00781	-338.52175
135.97801	-7.01578	-338.88575
136.07801	-7.02000	-339.10882
136.17801	-7.02422	-339.26007
136.27801	-7.02906	-339.45423
136.37801	-7.03500	-339.70585
136.47801	-7.04250	-340.08050
136.57801	-7.04563	-340.22358
136.67801	-7.04922	-340.32872
136.77801	-7.05375	-340.50474
136.87801	-7.05875	-340.71600
136.97801	-7.06484	-340.97111
137.07801	-7.07328	-341.38796
137.17801	-7.07687	-341.56063
137.27801	-7.08063	-341.67635
137.37801	-7.08516	-341.83845
137.47801	-7.09016	-342.05091
137.57801	-7.09687	-342.32169
137.67801	-7.10203	-342.58938
137.77801	-7.10625	-342.74814
137.87801	-7.11078	-342.92272
137.97801	-7.11609	-343.12716
138.07801	-7.12234	-343.40024
138.17801	-7.13078	-343.82758
138.27801	-7.13344	-343.92253
138.37801	-7.13719	-344.02472
138.47801	-7.14219	-344.21986
138.57801	-7.14828	-344.47071
138.67801	-7.15656	-344.90606
138.77801	-7.16016	-345.07036
138.87801	-7.16391	-345.18608
138.97801	-7.16859	-345.36472
139.07801	-7.17375	-345.61595
139.17801	-7.17891	-345.83646
139.27801	-7.18625	-346.17633
139.37801	-7.19047	-346.41039
139.47801	-7.19406	-346.52355
139.57801	-7.19859	-346.69921
139.67801	-7.20422	-346.91459
139.77801	-7.21188	-347.27421
139.87801	-7.21594	-347.48772
139.97801	-7.21984	-347.62427
140.07801	-7.22453	-347.80288
140.17801	-7.23000	-348.03727
140.27801	-7.23562	-348.28922
140.37801	-7.24219	-348.57956
140.47801	-7.24719	-348.84644
140.57801	-7.25094	-348.95495
140.67801	-7.25547	-349.13588
140.77801	-7.26063	-349.33853
140.87801	-7.26813	-349.67032
140.97801	-7.27281	-349.91807
141.07801	-7.27656	-350.05182
141.17801	-7.28109	-350.21487
141.27801	-7.28625	-350.42861
141.37801	-7.29219	-350.68029
141.47801	-7.29984	-351.03786
141.57801	-7.30359	-351.24013
141.67801	-7.30750	-351.35189
141.77801	-7.31219	-351.53314
141.87801	-7.31797	-351.77577
141.97801	-7.32563	-352.15017
142.07801	-7.33000	-352.36546
142.17801	-7.33391	-352.48539
142.27801	-7.33828	-352.65523
142.37801	-7.34313	-352.85437
142.47801	-7.34875	-353.10081
142.57801	-7.35672	-353.49822
142.67801	-7.36016	-353.66830
142.77801	-7.36391	-353.77464
142.87801	-7.36859	-353.94895
142.97801	-7.37406	-354.16284
143.07801	-7.38125	-354.49314
143.17801	-7.38609	-354.72947
143.27801	-7.39000	-354.86627
143.37801	-7.39437	-355.01567
143.47801	-7.39938	-355.21063
143.57801	-7.40531	-355.46136
143.67801	-7.41359	-355.85308
143.77801	-7.41734	-356.02427
143.87801	-7.42094	-356.12100
143.97801	-7.42516	-356.26736
144.07801	-7.43063	-356.48352
144.17801	-7.43875	-356.83724
144.27801	-7.44359	-357.11104
144.37801	-7.44719	-357.20983
144.47801	-7.45156	-357.35768
144.57801	-7.45672	-357.55914
144.67801	-7.46266	-357.80933
144.77801	-7.47016	-358.17611
144.87801	-7.47375	-358.33219
144.97801	-7.47766	-358.45104
145.07801	-7.48250	-358.62532
145.17801	-7.48859	-358.86958
145.27801	-7.49625	-359.21833
145.37801	-7.50047	-359.45812
145.47801	-7.50406	-359.54970
145.57801	-7.50813	-359.67612
145.67801	-7.51281	-359.86239
145.77801	-7.51859	-360.10104
145.87801	-7.52766	-360.51354
145.97801	-7.53156	-360.73029
146.07801	-7.53516	-360.83096
146.17801	-7.54000	-361.00605
146.27801	-7.54547	-361.23276
146.37801	-7.55234	-361.53132
146.47801	-7.55672	-361.74616
146.57801	-7.56063	-361.86638
146.67801	-7.56531	-362.04112
146.77801	-7.57047	-362.24708
146.87801	-7.57625	-362.49080
146.97801	-7.58375	-362.83636
147.07801	-7.58781	-363.04095
147.17801	-7.59156	-363.15814
147.27801	-7.59609	-363.32193
147.37801	-7.60156	-363.54530
147.47801	-7.60875	-363.88311
147.57801	-7.61344	-364.11074
147.67801	-7.61719	-364.22879
147.77801	-7.62141	-364.37032
147.87801	-7.62656	-364.55679
147.97801	-7.63203	-364.79902
148.07801	-7.63969	-365.14252
148.17801	-7.64422	-365.38672
148.27801	-7.64828	-365.50084
148.37801	-7.65297	-365.67578
148.47801	-7.65844	-365.88782
148.57801	-7.66531	-366.21609
148.67801	-7.67000	-366.41195
148.77801	-7.67375	-366.53757
148.87801	-7.67797	-366.67529
148.97801	-7.68266	-366.85729
149.07801	-7.68828	-367.07661
149.17801	-7.69563	-367.38557
149.27801	-7.70047	-367.62989
149.37801	-7.70453	-367.75935
149.47801	-7.70953	-367.92597
149.57801	-7.71563	-368.16773
149.67801	-7.72313	-368.52354
149.77801	-7.72750	-368.72700
149.87801	-7.73109	-368.82934
149.97801	-7.73547	-368.97892
150.07801	-7.74016	-369.15734
150.17801	-7.74547	-369.36864
150.27801	-7.75250	-369.64834
150.37801	-7.75703	-369.87111
150.47801	-7.76094	-369.99315
150.57801	-7.76563	-370.14946
150.67801	-7.77172	-370.38851
150.77801	-7.78016	-370.79161
150.87801	-7.78422	-370.98610
150.97801	-7.78781	-371.06493
151.07801	-7.79187	-371.19901
151.17801	-7.79625	-371.34123
151.27801	-7.80141	-371.53953
151.37801	-7.80859	-371.81813
151.47801	-7.81500	-372.17420
151.57801	-7.81875	-372.27014
151.67801	-7.82359	-372.42687
151.77801	-7.82922	-372.64326
151.87801	-7.83594	-372.93380
151.97801	-7.84000	-373.08720
152.07801	-7.84391	-373.20691
152.17801	-7.84828	-373.35020
152.27801	-7.85313	-373.52931
152.37801	-7.85859	-373.72667
152.47801	-7.86594	-373.99301
152.57801	-7.87203	-374.34658
152.67801	-7.87578	-374.44922
152.77801	-7.88031	-374.59281
152.87801	-7.88516	-374.77136
152.97801	-7.89203	-375.04339
153.07801	-7.89672	-375.27600
153.17801	-7.90063	-375.38373
153.27801	-7.90453	-375.50244
153.37801	-7.90922	-375.65547
153.47801	-7.91469	-375.86120
153.57801	-7.92234	-376.14590
153.67801	-7.92813	-376.48600
153.77801	-7.93188	-376.57645
153.87801	-7.93641	-376.71763
153.97801	-7.94219	-376.91963
154.07801	-7.95047	-377.30148
154.17801	-7.95437	-377.48581
154.27801	-7.95813	-377.56014
154.37801	-7.96250	-377.68883
154.47801	-7.96719	-377.85527
154.57801	-7.97281	-378.06535
154.67801	-7.98141	-378.44750
154.77801	-7.98500	-378.62766
154.87801	-7.98844	-378.69588
154.97801	-7.99297	-378.83642
155.07801	-7.99844	-379.02948
155.17801	-8.00625	-379.35641
155.27801	-8.01109	-379.61757
155.37801	-8.01469	-379.69559
155.47801	-8.01891	-379.82824
155.57801	-8.02359	-379.98983
155.67801	-8.02906	-380.19103
155.77801	-8.03703	-380.52008
155.87801	-8.04172	-380.76741
155.97801	-8.04547	-380.85088
156.07801	-8.05000	-380.99375
156.17801	-8.05500	-381.17149
156.27801	-8.06203	-381.42169
156.37801	-8.06719	-381.70651
156.47801	-8.07125	-381.82163
156.57801	-8.07578	-381.97637
156.67801	-8.08078	-382.15715
156.77801	-8.08656	-382.36806
156.87801	-8.09406	-382.70628
156.97801	-8.09797	-382.87258
157.07801	-8.10172	-382.94083
157.17801	-8.10625	-383.08358
157.27801	-8.11156	-383.27646
157.37801	-8.11891	-383.55401
157.47801	-8.12516	-383.91602
157.57801	-8.12859	-383.97983
157.67801	-8.13281	-384.10017
157.77801	-8.13750	-384.25848
157.87801	-8.14281	-384.45795
157.97801	-8.15109	-384.79719
158.07801	-8.15563	-385.06058
158.17801	-8.15906	-385.12424
158.27801	-8.16359	-385.26133
158.37801	-8.16891	-385.45340
158.47801	-8.17563	-385.70312
158.57801	-8.18109	-385.98362
158.67801	-8.18484	-386.09180
158.77801	-8.18938	-386.21306
158.87801	-8.19453	-386.40493
158.97801	-8.19984	-386.64415
159.07801	-8.20688	-386.90183
159.17801	-8.21203	-387.13992
159.27801	-8.21562	-387.22712
159.37801	-8.22016	-387.37848
159.47801	-8.22563	-387.57575
159.57801	-8.23344	-387.89505
159.67801	-8.23828	-388.17057
159.77801	-8.24156	-388.22848
159.87801	-8.24578	-388.34354
159.97801	-8.25078	-388.51574
160.07801	-8.25625	-388.73875
160.17801	-8.26328	-388.98155
160.27801	-8.26859	-389.26244
160.37801	-8.27250	-389.37125
160.47801	-8.27703	-389.50863
160.57801	-8.28234	-389.69260
160.67801	-8.28953	-389.97683
160.77801	-8.29469	-390.24949
160.87801	-8.29828	-390.32105
160.97801	-8.30250	-390.43933
161.07801	-8.30750	-390.62610
161.17801	-8.31312	-390.83186
161.27801	-8.32016	-391.09969
161.37801	-8.32547	-391.37095
161.47801	-8.32938	-391.47121
161.57801	-8.33406	-391.61134
161.67801	-8.33953	-391.80514
161.77801	-8.34672	-392.09488
161.87801	-8.35172	-392.34167
161.97801	-8.35531	-392.43603
162.07801	-8.35953	-392.55321
162.17801	-8.36438	-392.71513
162.27801	-8.36984	-392.91850
162.37801	-8.37734	-393.21402
162.47801	-8.38219	-393.47053
162.57801	-8.38578	-393.54870
162.67801	-8.39016	-393.67744
162.77801	-8.39563	-393.87307
162.87801	-8.40359	-394.19726
162.97801	-8.40922	-394.52809
163.07801	-8.41297	-394.61225
163.17801	-8.41734	-394.72559
163.27801	-8.42203	-394.89278
163.37801	-8.42734	-395.08584
163.47801	-8.43437	-395.39197
163.57801	-8.43953	-395.66496
163.67801	-8.44328	-395.75884
163.77801	-8.44797	-395.90564
163.87801	-8.45297	-396.10192
163.97801	-8.45922	-396.34243
164.07801	-8.46422	-396.57852
164.17801	-8.46781	-396.68387
164.27801	-8.47219	-396.81175
164.37801	-8.47719	-396.98830
164.47801	-8.48297	-397.21039
164.57801	-8.49000	-397.48862
164.67801	-8.49609	-397.82947
164.77801	-8.49938	-397.89388
164.87801	-8.50359	-397.99622
164.97801	-8.50844	-398.15044
165.07801	-8.51438	-398.37080
165.17801	-8.52063	-398.66874
165.27801	-8.52500	-398.81337
165.37801	-8.52953	-398.94941
165.47801	-8.53453	-399.11962
165.57801	-8.54016	-399.32477
165.67801	-8.54750	-399.61812
165.77801	-8.55219	-399.85052
165.87801	-8.55594	-399.91537
165.97801	-8.56062	-400.05800
166.07801	-8.56563	-400.24272
166.17801	-8.57297	-400.50319
166.27801	-8.57875	-400.81355
166.37801	-8.58234	-400.88728
166.47801	-8.58672	-401.00899
166.57801	-8.59125	-401.13491
166.67801	-8.59625	-401.31801
166.77801	-8.60297	-401.54299
166.87801	-8.60875	-401.83613
166.97801	-8.61266	-401.93182
167.07801	-8.61734	-402.07049
167.17801	-8.62281	-402.25399
167.27801	-8.62969	-402.52709
167.37801	-8.63453	-402.75338
167.47801	-8.63844	-402.85051
167.57801	-8.64281	-402.96462
167.67801	-8.64766	-403.10195
167.77801	-8.65312	-403.29546
167.87801	-8.65984	-403.51963
167.97801	-8.66547	-403.81366
168.07801	-8.66906	-403.87508
168.17801	-8.67328	-403.97075
168.27801	-8.67828	-404.12277
168.37801	-8.68469	-404.33171
168.47801	-8.69219	-404.71211
168.57801	-8.69609	-404.80337
168.67801	-8.70016	-404.90651
168.77801	-8.70484	-405.04453
168.87801	-8.71000	-405.20090
168.97801	-8.71625	-405.38707
169.07801	-8.72188	-405.66304
169.17801	-8.72578	-405.74759
169.27801	-8.73031	-405.87533
169.37801	-8.73578	-406.04573
169.47801	-8.74313	-406.30412
169.57801	-8.74984	-406.67951
169.67801	-8.75250	-406.66607
169.77801	-8.75672	-406.75604
169.87801	-8.76125	-406.89385
169.97801	-8.76672	-407.08184
170.07801	-8.77469	-407.34789
170.17801	-8.78031	-407.67759
170.27801	-8.78375	-407.71341
170.37801	-8.78844	-407.82622
170.47801	-8.79406	-408.03829
170.57801	-8.80141	-408.29918
170.67801	-8.80672	-408.61070
170.77801	-8.80984	-408.61949
170.87801	-8.81406	-408.73608
170.97801	-8.81891	-408.88733
171.07801	-8.82406	-409.06668
171.17801	-8.83031	-409.25956
171.27801	-8.83578	-409.52054
171.37801	-8.83922	-409.58405
171.47801	-8.84344	-409.69241
171.57801	-8.84875	-409.83593
171.67801	-8.85609	-410.11092
171.77801	-8.86328	-410.52026
171.87801	-8.86656	-410.57068
171.97801	-8.87078	-410.64999
172.07801	-8.87563	-410.79956
172.17801	-8.88078	-410.97146
172.27801	-8.88734	-411.20794
172.37801	-8.89297	-411.48990
172.47801	-8.89656	-411.54081
172.57801	-8.90094	-411.63430
172.67801	-8.90609	-411.80626
172.77801	-8.91391	-412.10109
172.87801	-8.91953	-412.40785
172.97801	-8.92266	-412.42966
173.07801	-8.92672	-412.51105
173.17801	-8.93141	-412.65279
173.27801	-8.93672	-412.83792
173.37801	-8.94406	-413.08418
173.47801	-8.95047	-413.45122
173.57801	-8.95391	-413.49748
173.67801	-8.95813	-413.58051
173.77801	-8.96281	-413.71641
173.87801	-8.96891	-413.92037
173.97801	-8.97563	-414.24692
174.07801	-8.97953	-414.34410
174.17801	-8.98359	-414.43789
174.27801	-8.98844	-414.59095
174.37801	-8.99422	-414.79081
174.47801	-9.00188	-415.07062
174.57801	-9.00688	-415.34588
174.67801	-9.01016	-415.37818
174.77801	-9.01453	-415.49033
174.87801	-9.01969	-415.64712
174.97801	-9.02687	-415.90288
175.07801	-9.03297	-416.22785
175.17801	-9.03672	-416.30599
175.27801	-9.04094	-416.40806
175.37801	-9.04547	-416.52378
175.47801	-9.05063	-416.70415
175.57801	-9.05688	-416.92698
175.67801	-9.06359	-417.27051
175.77801	-9.06703	-417.32809
175.87801	-9.07141	-417.42542
175.97801	-9.07656	-417.59810
176.07801	-9.08406	-417.88122
176.17801	-9.08922	-418.13505
176.27801	-9.09266	-418.19435
176.37801	-9.09687	-418.27929
176.47801	-9.10172	-418.43823
176.57801	-9.10734	-418.63036
176.67801	-9.11313	-418.87274
176.77801	-9.12047	-419.20376
176.87801	-9.12422	-419.30175
176.97801	-9.12813	-419.36684
177.07801	-9.13297	-419.51194
177.17801	-9.13922	-419.72756
177.27801	-9.14578	-420.05286
177.37801	-9.14969	-420.13869
177.47801	-9.15375	-420.23364
177.57801	-9.15875	-420.38050
177.67801	-9.16422	-420.57642
177.77801	-9.17063	-420.78984
177.87801	-9.17703	-421.12547
177.97801	-9.18078	-421.19768
178.07801	-9.18531	-421.29850
178.17801	-9.19094	-421.51061
178.27801	-9.19859	-421.81018
178.37801	-9.20344	-422.05417
178.47801	-9.20672	-422.09890
178.57801	-9.21063	-422.17100
178.67801	-9.21500	-422.28597
178.77801	-9.22000	-422.46342
178.87801	-9.22594	-422.65010
178.97801	-9.23281	-422.99795
179.07801	-9.23687	-423.08727
179.17801	-9.24156	-423.20827
179.27801	-9.24734	-423.39888
179.37801	-9.25563	-423.71652
179.47801	-9.26094	-424.03138
179.57801	-9.26406	-424.03081
179.67801	-9.26828	-424.13393
179.77801	-9.27297	-424.28121
179.87801	-9.27813	-424.47129
179.97801	-9.28438	-424.68357
180.07801	-9.28984	-424.95275
180.17801	-9.29359	-425.00940
180.27801	-9.29766	-425.10745
180.37801	-9.30266	-425.25226
180.47801	-9.30859	-425.47080
180.57801	-9.31562	-425.80867
180.67801	-9.31969	-425.90237
180.77801	-9.32391	-425.99517
180.87801	-9.32859	-426.11575
180.97801	-9.33422	-426.29412
181.07801	-9.34125	-426.52866
181.17801	-9.34688	-426.82776
181.27801	-9.35062	-426.88179
181.37801	-9.35500	-426.98067
181.47801	-9.36000	-427.13782
181.57801	-9.36625	-427.35833
181.67801	-9.37344	-427.69936
181.77801	-9.37688	-427.74737
181.87801	-9.38063	-427.79550
181.97801	-9.38500	-427.90264
182.07801	-9.39016	-428.05046
182.17801	-9.39656	-428.25869
182.27801	-9.40375	-428.61611
182.37801	-9.40750	-428.67395
182.47801	-9.41203	-428.77388
182.57801	-9.41719	-428.91374
182.67801	-9.42266	-429.09208
182.77801	-9.42969	-429.40301
182.87801	-9.43359	-429.48163
182.97801	-9.43781	-429.55825
183.07801	-9.44266	-429.69659
183.17801	-9.44797	-429.86229
183.27801	-9.45516	-430.10145
183.37801	-9.46156	-430.44090
183.47801	-9.46469	-430.44350
183.57801	-9.46859	-430.50814
183.67801	-9.47344	-430.63667
183.77801	-9.47922	-430.83158
183.87801	-9.48625	-431.14462
183.97801	-9.49016	-431.22599
184.07801	-9.49422	-431.30016
184.17801	-9.49922	-431.43210
184.27801	-9.50453	-431.61452
184.37801	-9.51094	-431.78898
184.47801	-9.51703	-432.09195
184.57801	-9.52078	-432.14023
184.67801	-9.52500	-432.21214
184.77801	-9.52984	-432.35320
184.87801	-9.53609	-432.54405
184.97801	-9.54328	-432.88821
185.07801	-9.54672	-432.92573
185.17801	-9.55063	-432.97559
185.27801	-9.55516	-433.07409
185.37801	-9.55984	-433.19866
185.47801	-9.56547	-433.37131
185.57801	-9.57391	-433.74294
185.67801	-9.57797	-433.85273
185.77801	-9.58219	-433.91737
185.87801	-9.58750	-434.05575
185.97801	-9.59438	-434.26019
186.07801	-9.60125	-434.62560
186.17801	-9.60437	-434.62685
186.27801	-9.60828	-434.68320
186.37801	-9.61313	-434.80480
186.47801	-9.61875	-434.97247
186.57801	-9.62688	-435.25946
186.67801	-9.63172	-435.53415
186.77801	-9.63453	-435.48274
186.87801	-9.63859	-435.55260
186.97801	-9.64328	-435.67458
187.07801	-9.64953	-435.87670
187.17801	-9.65766	-436.27968
187.27801	-9.66156	-436.38605
187.37801	-9.66563	-436.42843
187.47801	-9.67031	-436.55488
187.57801	-9.67531	-436.69993
187.67801	-9.68109	-436.89319
187.77801	-9.68812	-437.21217
187.87801	-9.69156	-437.26057
187.97801	-9.69562	-437.32581
188.07801	-9.70063	-437.47488
188.17801	-9.70719	-437.69130
188.27801	-9.71359	-437.99257
188.37801	-9.71719	-438.04127
188.47801	-9.72125	-438.09783
188.57801	-9.72594	-438.23120
188.67801	-9.73125	-438.39979
188.77801	-9.73703	-438.60480
188.87801	-9.74453	-438.90026
188.97801	-9.74859	-439.03464
189.07801	-9.75281	-439.09070
189.17801	-9.75781	-439.22463
189.27801	-9.76391	-439.42779
189.37801	-9.77031	-439.73431
189.47801	-9.77406	-439.79362
189.57801	-9.77797	-439.85343
189.67801	-9.78250	-439.95544
189.77801	-9.78766	-440.10177
189.87801	-9.79344	-440.28836
189.97801	-9.80109	-440.62227
190.07801	-9.80469	-440.69922
190.17801	-9.80891	-440.75233
190.27801	-9.81406	-440.89007
190.37801	-9.82047	-441.10471
190.47801	-9.82766	-441.45188
190.57801	-9.83125	-441.49059
190.67801	-9.83500	-441.52966
190.77801	-9.83953	-441.61910
190.87801	-9.84453	-441.74981
190.97801	-9.85062	-441.92338
191.07801	-9.85797	-442.28441
191.17801	-9.86156	-442.29409
191.27801	-9.86578	-442.33289
191.37801	-9.87078	-442.44644
191.47801	-9.87703	-442.61912
191.57801	-9.88375	-442.91052
191.67801	-9.88766	-442.95192
191.77801	-9.89172	-442.99996
191.87801	-9.89625	-443.08883
191.97801	-9.90125	-443.21463
192.07801	-9.90750	-443.40244
192.17801	-9.91516	-443.77238
192.27801	-9.91844	-443.76108
192.37801	-9.92234	-443.79827
192.47801	-9.92688	-443.88962
192.57801	-9.93250	-444.05094
192.67801	-9.93984	-444.36452
192.77801	-9.94422	-444.46912
192.87801	-9.94859	-444.53984
192.97801	-9.95328	-444.64967
193.07801	-9.95859	-444.78267
193.17801	-9.96484	-444.96608
193.27801	-9.97203	-445.32931
193.37801	-9.97531	-445.32266
193.47801	-9.97938	-445.35720
193.57801	-9.98422	-445.48658
193.67801	-9.99016	-445.68378
193.77801	-9.99813	-446.02314
193.87801	-10.00203	-446.11835
193.97801	-10.00562	-446.12238
194.07801	-10.01000	-446.20603
194.17801	-10.01516	-446.35054
194.27801	-10.02062	-446.52677
194.37801	-10.02828	-446.86550
194.47801	-10.03219	-446.93163
194.57801	-10.03625	-446.97440
194.67801	-10.04094	-447.09164
194.77801	-10.04672	-447.26601
194.87801	-10.05469	-447.62778
194.97801	-10.05859	-447.71302
195.07801	-10.06234	-447.74413
195.17801	-10.06719	-447.85610
195.27801	-10.07281	-448.05390
195.37801	-10.08063	-448.32456
195.47801	-10.08656	-448.67033
195.57801	-10.08906	-448.60521
195.67801	-10.09297	-448.63814
195.77801	-10.09797	-448.78027
195.87801	-10.10406	-448.99118
195.97801	-10.11109	-449.32759
196.07801	-10.11484	-449.40355
196.17801	-10.11875	-449.42644
196.27801	-10.12359	-449.55185
196.37801	-10.12906	-449.72488
196.47801	-10.13469	-449.90069
196.57801	-10.14156	-450.20413
196.67801	-10.14547	-450.27524
196.77801	-10.14969	-450.32302
196.87801	-10.15453	-450.45364
196.97801	-10.15984	-450.61100
197.07801	-10.16688	-450.91376
197.17801	-10.17094	-450.99378
197.27801	-10.17500	-451.03061
197.37801	-10.17953	-451.14562
197.47801	-10.18469	-451.29219
197.57801	-10.19047	-451.46480
197.67801	-10.19813	-451.79617
197.77801	-10.20219	-451.88528
197.87801	-10.20625	-451.92540
197.97801	-10.21078	-452.01668
198.07801	-10.21641	-452.17240
198.17801	-10.22375	-452.47677
198.27801	-10.22797	-452.58045
198.37801	-10.23203	-452.60790
198.47801	-10.23641	-452.69230
198.57801	-10.24172	-452.81914
198.67801	-10.24766	-453.01127
198.77801	-10.25500	-453.34762
198.87801	-10.25859	-453.36407
198.97801	-10.26281	-453.41995
199.07801	-10.26781	-453.54086
199.17801	-10.27391	-453.71971
199.27801	-10.28172	-454.09241
199.37801	-10.28547	-454.13020
199.47801	-10.28906	-454.13166
199.57801	-10.29328	-454.19809
199.67801	-10.29828	-454.33655
[truncated: 2,831 more rows]
