# Supplementary material for: Strengthening of 3D Printed Fused Deposition Manufactured Parts Using the Fill Compositing Technique
Source: PLoS One. 2015 Apr 16;10(4):e0122915. doi: 10.1371/journal.pone.0122915 (PMC4400136; doi:10.1371/journal.pone.0122915)
Supplement: S1 File — This is the raw data and information on all the samples presented in this manuscript. (ZIP) [file pone.0122915.s001.zip › Specimen_RawData_81.csv]

Time	Extension	Load
(sec)	(mm)	(N)
0.00000	0.00000	0.00027
0.10000	-0.00203	0.00485
0.20000	-0.00703	0.00046
0.30000	-0.01344	-0.00225
0.40000	-0.01906	-0.00054
0.50000	-0.02469	-0.00282
0.60000	-0.03125	-0.00875
0.70000	-0.03688	0.00056
0.80000	-0.04094	0.00010
0.90000	-0.04547	0.00112
1.00000	-0.05062	-0.00203
1.10000	-0.05625	-0.00929
1.20000	-0.06250	0.00189
1.30000	-0.06813	0.00068
1.40000	-0.07188	-0.00697
1.50000	-0.07672	0.00152
1.60000	-0.08219	-0.00501
1.70000	-0.08953	-0.00381
1.80000	-0.09469	-0.00225
1.90000	-0.09859	-0.00186
2.00000	-0.10312	0.00290
2.10000	-0.10781	-0.00765
2.20000	-0.11328	-0.00527
2.30000	-0.11953	0.00281
2.40000	-0.12563	0.00233
2.50000	-0.12953	-0.04657
2.60000	-0.13453	-0.18443
2.70000	-0.14047	-0.37494
2.80000	-0.14656	-0.58289
2.90000	-0.15078	-0.72891
3.00000	-0.15484	-0.85375
3.10000	-0.15906	-1.01802
3.20000	-0.16375	-1.16521
3.30000	-0.16875	-1.35179
3.40000	-0.17453	-1.54852
3.50000	-0.18031	-1.77012
3.60000	-0.18469	-1.93752
3.70000	-0.18984	-2.10768
3.80000	-0.19531	-2.30303
3.90000	-0.20203	-2.54102
4.00000	-0.20719	-2.76307
4.10000	-0.21109	-2.90261
4.20000	-0.21531	-3.06142
4.30000	-0.22000	-3.23090
4.40000	-0.22563	-3.43509
4.50000	-0.23219	-3.66909
4.60000	-0.23797	-3.93385
4.70000	-0.24203	-4.07605
4.80000	-0.24672	-4.25394
4.90000	-0.25187	-4.44708
5.00000	-0.25828	-4.68046
5.10000	-0.26391	-4.91966
5.20000	-0.26797	-5.07917
5.30000	-0.27234	-5.24601
5.40000	-0.27719	-5.42380
5.50000	-0.28266	-5.63741
5.60000	-0.28969	-5.89696
5.70000	-0.29422	-6.11509
5.80000	-0.29828	-6.25179
5.90000	-0.30297	-6.42985
6.00000	-0.30828	-6.62796
6.10000	-0.31438	-6.86492
6.20000	-0.32094	-7.11854
6.30000	-0.32484	-7.27576
6.40000	-0.32906	-7.42415
6.50000	-0.33344	-7.59508
6.60000	-0.33906	-7.81121
6.70000	-0.34641	-8.06316
6.80000	-0.35234	-8.34640
6.90000	-0.35578	-8.47184
7.00000	-0.36016	-8.62559
7.10000	-0.36531	-8.82667
7.20000	-0.37109	-9.04329
7.30000	-0.37703	-9.27227
7.40000	-0.38141	-9.42177
7.50000	-0.38594	-9.61989
7.60000	-0.39094	-9.81799
7.70000	-0.39641	-10.01541
7.80000	-0.40375	-10.26611
7.90000	-0.40906	-10.54410
8.00000	-0.41266	-10.66915
8.10000	-0.41703	-10.82001
8.20000	-0.42203	-11.01249
8.30000	-0.42844	-11.24605
8.40000	-0.43422	-11.50099
8.50000	-0.43828	-11.64106
8.60000	-0.44250	-11.79859
8.70000	-0.44734	-11.97979
8.80000	-0.45250	-12.18085
8.90000	-0.45844	-12.37575
9.00000	-0.46438	-12.62811
9.10000	-0.46828	-12.77507
9.20000	-0.47281	-12.93418
9.30000	-0.47844	-13.13127
9.40000	-0.48641	-13.39254
9.50000	-0.49266	-13.70620
9.60000	-0.49578	-13.81956
9.70000	-0.49984	-13.96057
9.80000	-0.50469	-14.15204
9.90000	-0.51031	-14.36362
10.00000	-0.51797	-14.63636
10.10000	-0.52359	-14.92588
10.20000	-0.52672	-15.03442
10.30000	-0.53141	-15.22445
10.40000	-0.53672	-15.43219
10.50000	-0.54328	-15.68017
10.60000	-0.54797	-15.89932
10.70000	-0.55188	-16.04671
10.80000	-0.55625	-16.21705
10.90000	-0.56109	-16.41665
11.00000	-0.56641	-16.61723
11.10000	-0.57281	-16.86194
11.20000	-0.57906	-17.14790
11.30000	-0.58281	-17.29321
11.40000	-0.58734	-17.45974
11.50000	-0.59266	-17.66722
11.60000	-0.59937	-17.92363
11.70000	-0.60484	-18.18961
11.80000	-0.60859	-18.34131
11.90000	-0.61281	-18.50756
12.00000	-0.61750	-18.68030
12.10000	-0.62313	-18.90479
12.20000	-0.62984	-19.16250
12.30000	-0.63672	-19.47804
12.40000	-0.64016	-19.62232
12.50000	-0.64453	-19.79793
12.60000	-0.64938	-19.98655
12.70000	-0.65578	-20.23650
12.80000	-0.66141	-20.49609
12.90000	-0.66563	-20.65062
13.00000	-0.67000	-20.82953
13.10000	-0.67469	-21.01742
13.20000	-0.68016	-21.24171
13.30000	-0.68641	-21.49732
13.40000	-0.69281	-21.77872
13.50000	-0.69641	-21.92636
13.60000	-0.70078	-22.09825
13.70000	-0.70609	-22.30070
13.80000	-0.71297	-22.57162
13.90000	-0.71859	-22.83788
14.00000	-0.72234	-22.99341
14.10000	-0.72672	-23.16649
14.20000	-0.73156	-23.36835
14.30000	-0.73687	-23.58582
14.40000	-0.74266	-23.81089
14.50000	-0.74875	-24.08009
14.60000	-0.75281	-24.24536
14.70000	-0.75734	-24.41953
14.80000	-0.76234	-24.61973
14.90000	-0.76875	-24.86402
15.00000	-0.77500	-25.15918
15.10000	-0.77906	-25.32899
15.20000	-0.78344	-25.49277
15.30000	-0.78844	-25.69368
15.40000	-0.79406	-25.92043
15.50000	-0.80063	-26.16714
15.60000	-0.80562	-26.41532
15.70000	-0.80953	-26.57019
15.80000	-0.81391	-26.74257
15.90000	-0.81906	-26.94071
16.00000	-0.82453	-27.16683
16.10000	-0.83172	-27.45941
16.20000	-0.83594	-27.64438
16.30000	-0.84000	-27.80054
16.40000	-0.84469	-27.98882
16.50000	-0.85000	-28.20049
16.60000	-0.85656	-28.46030
16.70000	-0.86266	-28.74603
16.80000	-0.86656	-28.89251
16.90000	-0.87094	-29.07019
17.00000	-0.87609	-29.26509
17.10000	-0.88156	-29.49042
17.20000	-0.88781	-29.75638
17.30000	-0.89203	-29.91263
17.40000	-0.89625	-30.08196
17.50000	-0.90125	-30.27277
17.60000	-0.90688	-30.49736
17.70000	-0.91391	-30.75364
17.80000	-0.92000	-31.05521
17.90000	-0.92344	-31.16637
18.00000	-0.92797	-31.34449
18.10000	-0.93313	-31.55934
18.20000	-0.93969	-31.82879
18.30000	-0.94641	-32.12594
18.40000	-0.95000	-32.27160
18.50000	-0.95438	-32.43659
18.60000	-0.95953	-32.66002
18.70000	-0.96484	-32.87194
18.80000	-0.97172	-33.13722
18.90000	-0.97656	-33.39842
19.00000	-0.97984	-33.52888
19.10000	-0.98422	-33.70180
19.20000	-0.98891	-33.90599
19.30000	-0.99516	-34.14677
19.40000	-1.00156	-34.43381
19.50000	-1.00609	-34.62230
19.60000	-1.01063	-34.80989
19.70000	-1.01563	-35.01856
19.80000	-1.02094	-35.25535
19.90000	-1.02703	-35.50315
20.00000	-1.03281	-35.78738
20.10000	-1.03672	-35.94300
20.20000	-1.04125	-36.10535
20.30000	-1.04641	-36.32364
20.40000	-1.05250	-36.58063
20.50000	-1.05813	-36.83060
20.60000	-1.06234	-37.00741
20.70000	-1.06672	-37.18912
20.80000	-1.07156	-37.38895
20.90000	-1.07719	-37.60693
21.00000	-1.08406	-37.87776
21.10000	-1.09016	-38.17684
21.20000	-1.09359	-38.31235
21.30000	-1.09797	-38.49019
21.40000	-1.10266	-38.68365
21.50000	-1.10828	-38.90949
21.60000	-1.11453	-39.18628
21.70000	-1.11906	-39.36530
21.80000	-1.12328	-39.53027
21.90000	-1.12813	-39.72563
22.00000	-1.13344	-39.94115
22.10000	-1.13953	-40.18541
22.20000	-1.14641	-40.48744
22.30000	-1.15031	-40.62509
22.40000	-1.15469	-40.80020
22.50000	-1.15969	-40.99839
22.60000	-1.16516	-41.21659
22.70000	-1.17141	-41.47069
22.80000	-1.17547	-41.63598
22.90000	-1.18000	-41.80041
23.00000	-1.18484	-41.99139
23.10000	-1.19031	-42.19696
23.20000	-1.19672	-42.45312
23.30000	-1.20359	-42.75769
23.40000	-1.20672	-42.87459
23.50000	-1.21109	-43.02873
23.60000	-1.21656	-43.25237
23.70000	-1.22328	-43.50970
23.80000	-1.22953	-43.81121
23.90000	-1.23312	-43.93902
24.00000	-1.23734	-44.11142
24.10000	-1.24219	-44.28304
24.20000	-1.24750	-44.50288
24.30000	-1.25328	-44.73094
24.40000	-1.26031	-45.02930
24.50000	-1.26391	-45.18899
24.60000	-1.26813	-45.33659
24.70000	-1.27313	-45.53859
24.80000	-1.27906	-45.77940
24.90000	-1.28594	-46.08108
25.00000	-1.28969	-46.22407
25.10000	-1.29359	-46.36725
25.20000	-1.29813	-46.54349
25.30000	-1.30313	-46.73275
25.40000	-1.30875	-46.96244
25.50000	-1.31625	-47.24351
25.60000	-1.32109	-47.47882
25.70000	-1.32531	-47.61210
25.80000	-1.33031	-47.81568
25.90000	-1.33594	-48.03168
26.00000	-1.34281	-48.32330
26.10000	-1.34687	-48.48442
26.20000	-1.35063	-48.62508
26.30000	-1.35531	-48.81232
26.40000	-1.36094	-49.02297
26.50000	-1.36766	-49.29364
26.60000	-1.37484	-49.62639
26.70000	-1.37781	-49.73618
26.80000	-1.38219	-49.89856
26.90000	-1.38766	-50.11797
27.00000	-1.39469	-50.39049
27.10000	-1.40016	-50.66616
27.20000	-1.40359	-50.79302
27.30000	-1.40766	-50.95334
27.40000	-1.41219	-51.13328
27.50000	-1.41719	-51.32588
27.60000	-1.42266	-51.55056
27.70000	-1.42984	-51.86772
27.80000	-1.43359	-52.02583
27.90000	-1.43797	-52.18693
28.00000	-1.44313	-52.39493
28.10000	-1.44922	-52.62569
28.20000	-1.45609	-52.92788
28.30000	-1.46000	-53.08283
28.40000	-1.46438	-53.24706
28.50000	-1.46937	-53.44940
28.60000	-1.47453	-53.66925
28.70000	-1.48063	-53.88842
28.80000	-1.48719	-54.21156
28.90000	-1.49062	-54.34095
29.00000	-1.49516	-54.49696
29.10000	-1.49969	-54.67911
29.20000	-1.50531	-54.90173
29.30000	-1.51297	-55.22764
29.40000	-1.51687	-55.40140
29.50000	-1.52141	-55.55924
29.60000	-1.52578	-55.73720
29.70000	-1.53125	-55.94935
29.80000	-1.53781	-56.20137
29.90000	-1.54375	-56.47824
30.00000	-1.54734	-56.61471
30.10000	-1.55188	-56.78852
30.20000	-1.55703	-56.99673
30.30000	-1.56297	-57.23175
30.40000	-1.57016	-57.53225
30.50000	-1.57391	-57.70741
30.60000	-1.57781	-57.84037
30.70000	-1.58203	-58.01401
30.80000	-1.58719	-58.21082
30.90000	-1.59344	-58.46348
31.00000	-1.60109	-58.79993
31.10000	-1.60453	-58.93781
31.20000	-1.60844	-59.07393
31.30000	-1.61359	-59.27335
31.40000	-1.61984	-59.52100
31.50000	-1.62672	-59.82153
31.60000	-1.63094	-60.00113
31.70000	-1.63516	-60.15512
31.80000	-1.63953	-60.33759
31.90000	-1.64438	-60.53308
32.00000	-1.65016	-60.75957
32.10000	-1.65703	-61.05110
32.20000	-1.66109	-61.21975
32.30000	-1.66531	-61.37590
32.40000	-1.67047	-61.58650
32.50000	-1.67672	-61.83055
32.60000	-1.68359	-62.13222
32.70000	-1.68734	-62.28299
32.80000	-1.69125	-62.43397
32.90000	-1.69609	-62.61586
33.00000	-1.70141	-62.83341
33.10000	-1.70703	-63.05244
33.20000	-1.71422	-63.37889
33.30000	-1.71797	-63.52997
33.40000	-1.72203	-63.68439
33.50000	-1.72687	-63.86191
33.60000	-1.73297	-64.09984
33.70000	-1.74016	-64.42403
33.80000	-1.74391	-64.57204
33.90000	-1.74781	-64.72480
34.00000	-1.75250	-64.90579
34.10000	-1.75797	-65.11902
34.20000	-1.76438	-65.37979
34.30000	-1.77234	-65.75613
34.40000	-1.77563	-65.88501
34.50000	-1.78016	-66.05566
34.60000	-1.78547	-66.27636
34.70000	-1.79125	-66.51321
34.80000	-1.79672	-66.77608
34.90000	-1.80063	-66.92889
35.00000	-1.80453	-67.08743
35.10000	-1.80891	-67.26380
35.20000	-1.81391	-67.47317
35.30000	-1.81969	-67.70171
35.40000	-1.82766	-68.03844
35.50000	-1.83156	-68.23652
35.60000	-1.83594	-68.39027
35.70000	-1.84094	-68.59826
35.80000	-1.84703	-68.84824
35.90000	-1.85359	-69.14055
36.00000	-1.85750	-69.31639
36.10000	-1.86172	-69.47984
36.20000	-1.86641	-69.66511
36.30000	-1.87156	-69.87333
36.40000	-1.87688	-70.10104
36.50000	-1.88359	-70.36524
36.60000	-1.88844	-70.60801
36.70000	-1.89266	-70.77235
36.80000	-1.89781	-70.97069
36.90000	-1.90422	-71.23189
37.00000	-1.91094	-71.55579
37.10000	-1.91437	-71.70337
37.20000	-1.91844	-71.85034
37.30000	-1.92297	-72.05285
37.40000	-1.92828	-72.26377
37.50000	-1.93406	-72.51947
37.60000	-1.94047	-72.79431
37.70000	-1.94484	-72.99808
37.80000	-1.94891	-73.14858
37.90000	-1.95359	-73.34663
38.00000	-1.95953	-73.56796
38.10000	-1.96578	-73.85127
38.20000	-1.97031	-74.04101
38.30000	-1.97437	-74.20245
38.40000	-1.97906	-74.38450
38.50000	-1.98422	-74.60114
38.60000	-1.99000	-74.83706
38.70000	-1.99750	-75.13236
38.80000	-2.00156	-75.32245
38.90000	-2.00563	-75.46681
39.00000	-2.01031	-75.64173
39.10000	-2.01641	-75.88144
39.20000	-2.02391	-76.22644
39.30000	-2.02781	-76.38182
39.40000	-2.03188	-76.53727
39.50000	-2.03625	-76.70257
39.60000	-2.04141	-76.90330
39.70000	-2.04672	-77.11297
39.80000	-2.05391	-77.40618
39.90000	-2.05781	-77.59123
40.00000	-2.06234	-77.75293
40.10000	-2.06766	-77.96351
40.20000	-2.07391	-78.21499
40.30000	-2.08125	-78.53278
40.40000	-2.08469	-78.66941
40.50000	-2.08844	-78.80025
40.60000	-2.09281	-78.96884
40.70000	-2.09766	-79.16787
40.80000	-2.10328	-79.39092
40.90000	-2.11094	-79.70751
41.00000	-2.11500	-79.88885
41.10000	-2.11922	-80.04557
41.20000	-2.12422	-80.23358
41.30000	-2.12969	-80.44586
41.40000	-2.13688	-80.74322
41.50000	-2.14078	-80.92367
41.60000	-2.14469	-81.05500
41.70000	-2.14922	-81.22797
41.80000	-2.15422	-81.41331
41.90000	-2.16000	-81.63614
42.00000	-2.16766	-81.92528
42.10000	-2.17172	-82.12131
42.20000	-2.17578	-82.25255
42.30000	-2.18047	-82.43538
42.40000	-2.18594	-82.63230
42.50000	-2.19312	-82.89415
42.60000	-2.19828	-83.14517
42.70000	-2.20219	-83.27290
42.80000	-2.20672	-83.43825
42.90000	-2.21188	-83.62770
43.00000	-2.21859	-83.88150
43.10000	-2.22781	-84.32004
43.20000	-2.23000	-84.40531
43.30000	-2.23375	-84.51248
43.40000	-2.23906	-84.73250
43.50000	-2.24500	-84.96571
43.60000	-2.25141	-85.25997
43.70000	-2.25484	-85.39581
43.80000	-2.25859	-85.53000
43.90000	-2.26313	-85.69868
44.00000	-2.26859	-85.93062
44.10000	-2.27453	-86.17216
44.20000	-2.28219	-86.49879
44.30000	-2.28578	-86.66417
44.40000	-2.28969	-86.79622
44.50000	-2.29453	-86.98633
44.60000	-2.29969	-87.18923
44.70000	-2.30672	-87.47064
44.80000	-2.31172	-87.70861
44.90000	-2.31594	-87.86742
45.00000	-2.32063	-88.05565
45.10000	-2.32594	-88.25057
45.20000	-2.33219	-88.50691
45.30000	-2.33891	-88.82686
45.40000	-2.34203	-88.93245
45.50000	-2.34609	-89.09008
45.60000	-2.35094	-89.28326
45.70000	-2.35656	-89.52057
45.80000	-2.36375	-89.81201
45.90000	-2.36813	-90.01590
46.00000	-2.37234	-90.16845
46.10000	-2.37719	-90.34949
46.20000	-2.38203	-90.55256
46.30000	-2.38766	-90.77178
46.40000	-2.39547	-91.09229
46.50000	-2.39937	-91.28696
46.60000	-2.40359	-91.43811
46.70000	-2.40781	-91.61113
46.80000	-2.41359	-91.82226
46.90000	-2.42109	-92.13787
47.00000	-2.42500	-92.32585
47.10000	-2.42891	-92.46583
47.20000	-2.43359	-92.64896
47.30000	-2.43859	-92.84899
47.40000	-2.44469	-93.09497
47.50000	-2.45234	-93.41995
47.60000	-2.45609	-93.59674
47.70000	-2.46016	-93.73406
47.80000	-2.46453	-93.91396
47.90000	-2.46984	-94.11392
48.00000	-2.47703	-94.41792
48.10000	-2.48203	-94.66860
48.20000	-2.48609	-94.82054
48.30000	-2.49063	-94.99320
48.40000	-2.49578	-95.20046
48.50000	-2.50188	-95.44300
48.60000	-2.50828	-95.72282
48.70000	-2.51250	-95.90658
48.80000	-2.51656	-96.05215
48.90000	-2.52141	-96.24463
49.00000	-2.52688	-96.47167
49.10000	-2.53438	-96.78119
49.20000	-2.53891	-96.99261
49.30000	-2.54281	-97.12892
49.40000	-2.54703	-97.29967
49.50000	-2.55188	-97.48855
49.60000	-2.55766	-97.72220
49.70000	-2.56531	-98.03430
49.80000	-2.57016	-98.28916
49.90000	-2.57406	-98.42024
50.00000	-2.57906	-98.61857
50.10000	-2.58437	-98.82839
50.20000	-2.59141	-99.11301
50.30000	-2.59563	-99.32393
50.40000	-2.59969	-99.47921
50.50000	-2.60422	-99.65849
50.60000	-2.60906	-99.86039
50.70000	-2.61469	-100.09708
50.80000	-2.62219	-100.39788
50.90000	-2.62656	-100.62575
51.00000	-2.63047	-100.75810
51.10000	-2.63531	-100.95946
51.20000	-2.64109	-101.18321
51.30000	-2.64828	-101.51391
51.40000	-2.65266	-101.72777
51.50000	-2.65672	-101.87561
51.60000	-2.66109	-102.05869
51.70000	-2.66578	-102.24510
51.80000	-2.67078	-102.44934
51.90000	-2.67750	-102.72074
52.00000	-2.68203	-102.94577
52.10000	-2.68625	-103.10606
52.20000	-2.69109	-103.30616
52.30000	-2.69672	-103.52716
52.40000	-2.70437	-103.81585
52.50000	-2.70922	-104.07365
52.60000	-2.71312	-104.22166
52.70000	-2.71781	-104.39792
52.80000	-2.72297	-104.60600
52.90000	-2.72844	-104.83936
53.00000	-2.73578	-105.15729
53.10000	-2.73953	-105.32890
53.20000	-2.74375	-105.48661
53.30000	-2.74844	-105.68118
53.40000	-2.75344	-105.87130
53.50000	-2.76031	-106.15019
53.60000	-2.76516	-106.38386
53.70000	-2.76922	-106.53692
53.80000	-2.77375	-106.71238
53.90000	-2.77906	-106.92542
54.00000	-2.78516	-107.16639
54.10000	-2.79234	-107.46578
54.20000	-2.79609	-107.63995
54.30000	-2.80016	-107.79183
54.40000	-2.80453	-107.95166
54.50000	-2.80969	-108.15392
54.60000	-2.81609	-108.39840
54.70000	-2.82219	-108.67438
54.80000	-2.82641	-108.83813
54.90000	-2.83063	-108.99092
55.00000	-2.83563	-109.17959
55.10000	-2.84172	-109.41612
55.20000	-2.84922	-109.72492
55.30000	-2.85313	-109.91158
55.40000	-2.85703	-110.04759
55.50000	-2.86203	-110.23814
55.60000	-2.86719	-110.43234
55.70000	-2.87391	-110.69455
55.80000	-2.87922	-110.93722
55.90000	-2.88328	-111.08939
56.00000	-2.88766	-111.24544
56.10000	-2.89234	-111.43386
56.20000	-2.89797	-111.65397
56.30000	-2.90547	-111.94544
56.40000	-2.91016	-112.17290
56.50000	-2.91375	-112.28692
56.60000	-2.91828	-112.45508
56.70000	-2.92391	-112.66117
56.80000	-2.93219	-112.98013
56.90000	-2.93609	-113.19051
57.00000	-2.93984	-113.32663
57.10000	-2.94453	-113.48780
57.20000	-2.94953	-113.68588
57.30000	-2.95484	-113.88736
57.40000	-2.96219	-114.16966
57.50000	-2.96687	-114.40562
57.60000	-2.97078	-114.53443
57.70000	-2.97547	-114.70862
57.80000	-2.98094	-114.91580
57.90000	-2.98844	-115.21479
58.00000	-2.99266	-115.41037
58.10000	-2.99625	-115.54126
58.20000	-3.00047	-115.68893
58.30000	-3.00547	-115.88003
58.40000	-3.01094	-116.08482
58.50000	-3.01844	-116.35198
58.60000	-3.02344	-116.60547
58.70000	-3.02734	-116.72398
58.80000	-3.03234	-116.90792
58.90000	-3.03797	-117.12348
59.00000	-3.04500	-117.39194
59.10000	-3.04984	-117.61801
59.20000	-3.05359	-117.75194
59.30000	-3.05828	-117.92445
59.40000	-3.06328	-118.12109
59.50000	-3.06953	-118.37022
59.60000	-3.07797	-118.70979
59.70000	-3.08094	-118.86397
59.80000	-3.08438	-118.97021
59.90000	-3.08922	-119.15577
60.00000	-3.09484	-119.37019
60.10000	-3.10219	-119.66579
60.20000	-3.10656	-119.88246
60.30000	-3.11031	-120.02613
60.40000	-3.11484	-120.19116
60.50000	-3.11969	-120.38112
60.60000	-3.12484	-120.58852
60.70000	-3.13141	-120.83355
60.80000	-3.13734	-121.12549
60.90000	-3.14109	-121.26280
61.00000	-3.14609	-121.45674
61.10000	-3.15187	-121.68663
61.20000	-3.15937	-121.98839
61.30000	-3.16328	-122.17426
61.40000	-3.16688	-122.30153
61.50000	-3.17125	-122.46796
61.60000	-3.17656	-122.66935
61.70000	-3.18266	-122.91298
61.80000	-3.18937	-123.19358
61.90000	-3.19437	-123.45679
62.00000	-3.19797	-123.58098
62.10000	-3.20281	-123.74129
62.20000	-3.20781	-123.93303
62.30000	-3.21469	-124.21003
62.40000	-3.21984	-124.46222
62.50000	-3.22375	-124.61420
62.60000	-3.22797	-124.77905
62.70000	-3.23281	-124.96192
62.80000	-3.23813	-125.17892
62.90000	-3.24516	-125.43346
63.00000	-3.25031	-125.69208
63.10000	-3.25437	-125.83616
63.20000	-3.25922	-126.02109
63.30000	-3.26484	-126.24681
63.40000	-3.27234	-126.53798
63.50000	-3.27703	-126.78196
63.60000	-3.28094	-126.92988
63.70000	-3.28500	-127.08843
63.80000	-3.29000	-127.27422
63.90000	-3.29531	-127.49207
64.00000	-3.30234	-127.76844
64.10000	-3.30703	-127.99694
64.20000	-3.31125	-128.15578
64.30000	-3.31609	-128.33565
64.40000	-3.32156	-128.55901
64.50000	-3.32844	-128.82081
64.60000	-3.33297	-129.03415
64.70000	-3.33672	-129.16744
64.80000	-3.34125	-129.35250
64.90000	-3.34625	-129.54523
65.00000	-3.35203	-129.76591
65.10000	-3.35969	-130.07118
65.20000	-3.36406	-130.29078
65.30000	-3.36781	-130.41447
65.40000	-3.37219	-130.58087
65.50000	-3.37719	-130.76240
65.60000	-3.38344	-130.99715
65.70000	-3.38969	-131.28243
65.80000	-3.39391	-131.45041
65.90000	-3.39844	-131.61646
66.00000	-3.40344	-131.80651
66.10000	-3.40922	-132.02411
66.20000	-3.41641	-132.31075
66.30000	-3.42125	-132.54201
66.40000	-3.42500	-132.67420
66.50000	-3.42984	-132.85959
66.60000	-3.43500	-133.05429
66.70000	-3.44109	-133.28889
66.80000	-3.44672	-133.53258
66.90000	-3.45063	-133.73929
67.00000	-3.45531	-133.83840
67.10000	-3.46000	-133.99111
67.20000	-3.46578	-134.24377
67.30000	-3.47531	-134.65387
67.40000	-3.47891	-134.88142
67.50000	-3.48203	-134.96266
67.60000	-3.48703	-135.15301
67.70000	-3.49219	-135.36483
67.80000	-3.49875	-135.61821
67.90000	-3.50375	-135.85360
68.00000	-3.50766	-136.00299
68.10000	-3.51219	-136.18416
68.20000	-3.51703	-136.38133
68.30000	-3.52250	-136.59084
68.40000	-3.52937	-136.86928
68.50000	-3.53453	-137.11502
68.60000	-3.53828	-137.25567
68.70000	-3.54281	-137.42821
68.80000	-3.54797	-137.62866
68.90000	-3.55531	-137.91050
69.00000	-3.56063	-138.18605
69.10000	-3.56453	-138.32867
69.20000	-3.56891	-138.49817
69.30000	-3.57391	-138.69041
69.40000	-3.57922	-138.90459
69.50000	-3.58562	-139.15849
69.60000	-3.59047	-139.38692
69.70000	-3.59453	-139.53421
69.80000	-3.59922	-139.71539
69.90000	-3.60422	-139.91268
70.00000	-3.61047	-140.13669
70.10000	-3.61641	-140.39840
70.20000	-3.62078	-140.57767
70.30000	-3.62516	-140.74513
70.40000	-3.63016	-140.92627
70.50000	-3.63609	-141.15828
70.60000	-3.64422	-141.46549
70.70000	-3.64859	-141.71425
70.80000	-3.65203	-141.82517
70.90000	-3.65641	-141.99324
71.00000	-3.66156	-142.17517
71.10000	-3.66781	-142.41678
71.20000	-3.67328	-142.66109
71.30000	-3.67750	-142.81863
71.40000	-3.68188	-142.98281
71.50000	-3.68672	-143.16662
71.60000	-3.69234	-143.36863
71.70000	-3.69922	-143.62735
71.80000	-3.70469	-143.89637
71.90000	-3.70844	-144.02965
72.00000	-3.71297	-144.19892
72.10000	-3.71797	-144.39057
72.20000	-3.72469	-144.62686
72.30000	-3.73062	-144.89847
72.40000	-3.73469	-145.05045
72.50000	-3.73906	-145.21082
72.60000	-3.74359	-145.39108
72.70000	-3.74891	-145.58850
72.80000	-3.75531	-145.83419
72.90000	-3.76156	-146.11728
73.00000	-3.76531	-146.25695
73.10000	-3.77016	-146.42528
73.20000	-3.77547	-146.62741
73.30000	-3.78250	-146.87881
73.40000	-3.78750	-147.11899
73.50000	-3.79094	-147.23496
73.60000	-3.79516	-147.38455
73.70000	-3.80016	-147.56906
73.80000	-3.80578	-147.78356
73.90000	-3.81234	-148.01842
74.00000	-3.81875	-148.31410
74.10000	-3.82219	-148.44348
74.20000	-3.82672	-148.59584
74.30000	-3.83156	-148.78383
74.40000	-3.83703	-148.97729
74.50000	-3.84297	-149.22437
74.60000	-3.84750	-149.39754
74.70000	-3.85187	-149.56395
74.80000	-3.85688	-149.74064
74.90000	-3.86281	-149.95641
75.00000	-3.87078	-150.25228
75.10000	-3.87563	-150.51895
75.20000	-3.87891	-150.61453
75.30000	-3.88344	-150.77853
75.40000	-3.88938	-150.98915
75.50000	-3.89750	-151.30775
75.60000	-3.90172	-151.54120
75.70000	-3.90516	-151.64086
75.80000	-3.90938	-151.79992
75.90000	-3.91406	-151.97210
76.00000	-3.91922	-152.16659
76.10000	-3.92609	-152.41140
76.20000	-3.93188	-152.70968
76.30000	-3.93547	-152.82778
76.40000	-3.93984	-152.98150
76.50000	-3.94469	-153.16367
76.60000	-3.95094	-153.39251
76.70000	-3.95766	-153.67581
76.80000	-3.96156	-153.83232
76.90000	-3.96594	-153.98888
77.00000	-3.97078	-154.17463
77.10000	-3.97641	-154.38502
77.20000	-3.98344	-154.64406
77.30000	-3.98844	-154.89858
77.40000	-3.99203	-155.00620
77.50000	-3.99672	-155.18750
77.60000	-4.00172	-155.37114
77.70000	-4.00813	-155.59141
77.80000	-4.01406	-155.87339
77.90000	-4.01797	-156.01361
78.00000	-4.02250	-156.17473
78.10000	-4.02766	-156.36657
78.20000	-4.03328	-156.57721
78.30000	-4.04094	-156.86269
78.40000	-4.04547	-157.08509
78.50000	-4.04891	-157.19427
78.60000	-4.05344	-157.35552
78.70000	-4.05859	-157.55461
78.80000	-4.06484	-157.78352
78.90000	-4.07156	-158.08184
79.00000	-4.07516	-158.22387
79.10000	-4.07937	-158.36486
79.20000	-4.08391	-158.53365
79.30000	-4.08922	-158.73475
79.40000	-4.09625	-158.97378
79.50000	-4.10250	-159.27500
79.60000	-4.10609	-159.40024
79.70000	-4.11063	-159.56303
79.80000	-4.11594	-159.75580
79.90000	-4.12250	-160.00324
80.00000	-4.12797	-160.25218
80.10000	-4.13188	-160.40234
80.20000	-4.13594	-160.55231
80.30000	-4.14109	-160.74021
80.40000	-4.14656	-160.94936
80.50000	-4.15312	-161.18138
80.60000	-4.15938	-161.47512
80.70000	-4.16281	-161.59493
80.80000	-4.16719	-161.74519
80.90000	-4.17250	-161.93794
81.00000	-4.17922	-162.19032
81.10000	-4.18516	-162.47219
81.20000	-4.18859	-162.59058
81.30000	-4.19281	-162.73299
81.40000	-4.19750	-162.90271
81.50000	-4.20312	-163.10972
81.60000	-4.20984	-163.34485
81.70000	-4.21563	-163.62876
81.80000	-4.21922	-163.76232
81.90000	-4.22375	-163.91736
82.00000	-4.22906	-164.11324
82.10000	-4.23594	-164.35623
82.20000	-4.24156	-164.62450
82.30000	-4.24547	-164.75555
82.40000	-4.24953	-164.89966
82.50000	-4.25422	-165.08047
82.60000	-4.25953	-165.26757
82.70000	-4.26656	-165.51703
82.80000	-4.27297	-165.83300
82.90000	-4.27625	-165.94283
83.00000	-4.28078	-166.09214
83.10000	-4.28609	-166.28236
83.20000	-4.29266	-166.51998
83.30000	-4.29812	-166.77113
83.40000	-4.30203	-166.91238
83.50000	-4.30625	-167.06637
83.60000	-4.31125	-167.24916
83.70000	-4.31703	-167.47001
83.80000	-4.32422	-167.73099
83.90000	-4.32984	-168.01812
84.00000	-4.33328	-168.12372
84.10000	-4.33781	-168.28059
84.20000	-4.34313	-168.47253
84.30000	-4.35109	-168.77711
84.40000	-4.35594	-169.03032
84.50000	-4.35938	-169.14964
84.60000	-4.36359	-169.30759
84.70000	-4.36844	-169.49347
84.80000	-4.37328	-169.67282
84.90000	-4.37891	-169.89255
85.00000	-4.38547	-170.16950
85.10000	-4.38937	-170.33195
85.20000	-4.39391	-170.49053
85.30000	-4.39922	-170.68578
85.40000	-4.40516	-170.90730
85.50000	-4.41156	-171.17952
85.60000	-4.41578	-171.35221
85.70000	-4.42016	-171.50284
85.80000	-4.42500	-171.68464
85.90000	-4.43047	-171.89039
86.00000	-4.43609	-172.10716
86.10000	-4.44219	-172.36157
86.20000	-4.44609	-172.50858
86.30000	-4.45047	-172.66838
86.40000	-4.45547	-172.84022
86.50000	-4.46094	-173.04724
86.60000	-4.46766	-173.32323
86.70000	-4.47234	-173.49450
86.80000	-4.47672	-173.64426
86.90000	-4.48141	-173.81874
87.00000	-4.48688	-174.01397
87.10000	-4.49328	-174.24533
87.20000	-4.49937	-174.50981
87.30000	-4.50266	-174.62024
87.40000	-4.50734	-174.77596
87.50000	-4.51250	-174.96535
87.60000	-4.51859	-175.17766
87.70000	-4.52547	-175.47189
87.80000	-4.52922	-175.61457
87.90000	-4.53359	-175.75459
88.00000	-4.53812	-175.91980
88.10000	-4.54297	-176.08385
88.20000	-4.54906	-176.29281
88.30000	-4.55625	-176.59856
88.40000	-4.56000	-176.73098
88.50000	-4.56453	-176.88115
88.60000	-4.56937	-177.05297
88.70000	-4.57547	-177.26865
88.80000	-4.58125	-177.50721
88.90000	-4.58531	-177.64677
89.00000	-4.58969	-177.79844
89.10000	-4.59437	-177.96120
89.20000	-4.59984	-178.14265
89.30000	-4.60594	-178.35169
89.40000	-4.61266	-178.62706
89.50000	-4.61656	-178.76196
89.60000	-4.62078	-178.89887
89.70000	-4.62578	-179.07372
89.80000	-4.63172	-179.27660
89.90000	-4.63859	-179.55334
90.00000	-4.64188	-179.67540
90.10000	-4.64578	-179.77923
90.20000	-4.65031	-179.92233
90.30000	-4.65563	-180.10223
90.40000	-4.66156	-180.29459
90.50000	-4.66969	-180.60642
90.60000	-4.67344	-180.74752
90.70000	-4.67797	-180.88798
90.80000	-4.68328	-181.07055
90.90000	-4.68891	-181.26935
91.00000	-4.69594	-181.51043
91.10000	-4.69953	-181.66040
91.20000	-4.70359	-181.77548
91.30000	-4.70859	-181.94441
91.40000	-4.71469	-182.15777
91.50000	-4.72422	-182.46770
91.60000	-4.72828	-182.72820
91.70000	-4.73047	-182.76495
91.80000	-4.73516	-182.91168
91.90000	-4.74031	-183.09052
92.00000	-4.74562	-183.27706
92.10000	-4.75250	-183.54414
92.20000	-4.75625	-183.68681
92.30000	-4.76047	-183.82069
92.40000	-4.76516	-183.98216
92.50000	-4.77016	-184.14970
92.60000	-4.77672	-184.37481
92.70000	-4.78406	-184.69356
92.80000	-4.78719	-184.79784
92.90000	-4.79141	-184.92025
93.00000	-4.79641	-185.09842
93.10000	-4.80266	-185.31480
93.20000	-4.80922	-185.58200
93.30000	-4.81297	-185.71302
93.40000	-4.81703	-185.84210
93.50000	-4.82188	-185.99787
93.60000	-4.82719	-186.18694
93.70000	-4.83344	-186.39532
93.80000	-4.84000	-186.67559
93.90000	-4.84375	-186.80286
94.00000	-4.84797	-186.93608
94.10000	-4.85281	-187.09354
94.20000	-4.85969	-187.31700
94.30000	-4.86641	-187.61881
94.40000	-4.86969	-187.71593
94.50000	-4.87406	-187.85325
94.60000	-4.87875	-188.00811
94.70000	-4.88391	-188.19252
94.80000	-4.89047	-188.41161
94.90000	-4.89719	-188.68960
95.00000	-4.90062	-188.80069
95.10000	-4.90516	-188.94018
95.20000	-4.91000	-189.10758
95.30000	-4.91594	-189.31645
95.40000	-4.92234	-189.56865
95.50000	-4.92625	-189.69809
95.60000	-4.93047	-189.84045
95.70000	-4.93516	-189.98770
95.80000	-4.94031	-190.15941
95.90000	-4.94687	-190.38416
96.00000	-4.95391	-190.67679
96.10000	-4.95719	-190.78349
96.20000	-4.96156	-190.91339
96.30000	-4.96703	-191.09705
96.40000	-4.97391	-191.33645
96.50000	-4.97953	-191.57439
96.60000	-4.98313	-191.69357
96.70000	-4.98734	-191.82023
96.80000	-4.99188	-191.97387
96.90000	-4.99688	-192.14550
97.00000	-5.00312	-192.35496
97.10000	-5.01062	-192.63965
97.20000	-5.01438	-192.79584
97.30000	-5.01859	-192.92222
97.40000	-5.02375	-193.09023
97.50000	-5.03031	-193.30642
97.60000	-5.03656	-193.57002
97.70000	-5.04000	-193.68003
97.80000	-5.04391	-193.80824
97.90000	-5.04859	-193.94997
98.00000	-5.05391	-194.13100
98.10000	-5.05937	-194.32653
98.20000	-5.06672	-194.57237
98.30000	-5.07109	-194.77262
98.40000	-5.07531	-194.89391
98.50000	-5.08031	-195.06435
98.60000	-5.08656	-195.26622
98.70000	-5.09359	-195.56396
98.80000	-5.09703	-195.68051
98.90000	-5.10109	-195.80120
99.00000	-5.10578	-195.96936
99.10000	-5.11125	-196.14524
99.20000	-5.11750	-196.36777
99.30000	-5.12406	-196.64858
99.40000	-5.12750	-196.76320
99.50000	-5.13172	-196.88617
99.60000	-5.13687	-197.05921
99.70000	-5.14313	-197.27896
99.80000	-5.14922	-197.52748
99.90000	-5.15328	-197.66852
100.00000	-5.15766	-197.80692
100.10000	-5.16219	-197.93756
100.20000	-5.16750	-198.12405
100.30000	-5.17438	-198.34439
100.40000	-5.18141	-198.66146
100.50000	-5.18469	-198.76233
100.60000	-5.18922	-198.89876
100.70000	-5.19422	-199.06694
100.80000	-5.20047	-199.28062
100.90000	-5.20609	-199.51251
101.00000	-5.21000	-199.64387
101.10000	-5.21422	-199.77322
101.20000	-5.21875	-199.93591
101.30000	-5.22391	-200.09990
101.40000	-5.22984	-200.30770
101.50000	-5.23688	-200.57322
101.60000	-5.24063	-200.69920
101.70000	-5.24484	-200.81864
101.80000	-5.24969	-200.96433
101.90000	-5.25516	-201.14899
102.00000	-5.26234	-201.41682
102.10000	-5.26688	-201.58152
102.20000	-5.27125	-201.71338
102.30000	-5.27609	-201.87330
102.40000	-5.28156	-202.04489
102.50000	-5.28766	-202.23892
102.60000	-5.29344	-202.46269
102.70000	-5.29688	-202.55597
102.80000	-5.30141	-202.69069
102.90000	-5.30625	-202.82863
103.00000	-5.31172	-203.00873
103.10000	-5.31906	-203.23341
103.20000	-5.32391	-203.43749
103.30000	-5.32766	-203.53636
103.40000	-5.33219	-203.65737
103.50000	-5.33734	-203.81309
103.60000	-5.34344	-204.00551
103.70000	-5.35125	-204.29361
103.80000	-5.35469	-204.40428
103.90000	-5.35906	-204.50804
104.00000	-5.36406	-204.66177
104.10000	-5.36969	-204.82594
104.20000	-5.37703	-205.08525
104.30000	-5.38078	-205.21376
104.40000	-5.38484	-205.31608
104.50000	-5.38938	-205.45937
104.60000	-5.39437	-205.59452
104.70000	-5.40000	-205.75915
104.80000	-5.40797	-206.04862
104.90000	-5.41141	-206.16004
105.00000	-5.41562	-206.26764
105.10000	-5.42016	-206.40354
105.20000	-5.42625	-206.57121
105.30001	-5.43344	-206.83479
105.40001	-5.43750	-206.95309
105.50001	-5.44156	-207.05147
105.60001	-5.44625	-207.18265
105.70001	-5.45156	-207.33634
105.80001	-5.45703	-207.49739
105.90001	-5.46359	-207.72146
106.00001	-5.46734	-207.82906
106.10001	-5.47172	-207.93626
106.20001	-5.47641	-208.07788
106.30001	-5.48203	-208.22607
106.40001	-5.48922	-208.46431
106.50001	-5.49328	-208.59383
106.60001	-5.49734	-208.64479
106.70001	-5.50188	-208.76198
106.80001	-5.50719	-208.90343
106.90001	-5.51359	-209.08712
107.00001	-5.52266	-209.40739
107.10001	-5.52594	-209.50606
107.20001	-5.53016	-209.58711
107.30001	-5.53531	-209.71039
107.40001	-5.54094	-209.86043
107.50001	-5.54703	-210.06408
107.60001	-5.55063	-210.14301
107.70001	-5.55469	-210.22171
107.80001	-5.55922	-210.32721
107.87001	-5.56359	-208.81523
107.87201	-5.56453	-205.43800
107.87401	-5.56547	-199.48038
107.87601	-5.56656	-191.43601
107.87801	-5.56766	-182.01016
107.88001	-5.56875	-171.54796
107.88201	-5.56984	-160.25543
107.88401	-5.57094	-148.45195
107.88601	-5.57188	-136.45034
107.88801	-5.57266	-124.44285
107.89001	-5.57344	-112.57841
107.89201	-5.57391	-101.01814
107.89401	-5.57437	-89.89336
107.89601	-5.57469	-79.28520
107.89801	-5.57500	-69.25474
107.90001	-5.57516	-59.85799
107.90201	-5.57531	-51.13161
107.90401	-5.57547	-43.08892
107.90601	-5.57547	-35.73425
107.90801	-5.57563	-29.06512
107.91001	-5.57578	-23.06399
107.91201	-5.57594	-17.70640
107.91401	-5.57609	-12.96994
107.91601	-5.57625	-8.82482
107.91801	-5.57641	-5.23159
107.92001	-5.57656	-2.15203
107.92201	-5.57672	0.45190
107.92401	-5.57688	2.62277
107.92601	-5.57688	4.40002
107.92801	-5.57703	5.81859
107.93001	-5.57703	6.91729
107.93201	-5.57719	7.73595
107.93401	-5.57719	8.30734
107.93801	-5.57719	8.82798
107.94601	-5.57734	8.15169
107.95001	-5.57750	7.31033
107.95401	-5.57750	6.31721
107.95601	-5.57750	5.79864
107.95801	-5.57750	5.27763
107.96001	-5.57750	4.76165
107.96201	-5.57750	4.25734
107.96601	-5.57750	3.30464
107.97001	-5.57750	2.45245
107.97401	-5.57750	1.71163
107.97801	-5.57750	1.08963
107.98201	-5.57750	0.58669
107.98801	-5.57750	0.02900
107.99801	-5.57750	-0.47654
108.09801	-5.57766	-0.15914
108.19801	-5.57969	-0.13117
108.29801	-5.58531	-0.12182
108.39801	-5.59031	-0.11275
108.49801	-5.59625	-0.10380
108.59801	-5.60328	-0.11030
108.69801	-5.60781	-0.09783
108.79801	-5.61188	-0.10154
108.89801	-5.61656	-0.09684
108.99801	-5.62172	-0.09009
109.09801	-5.62750	-0.08881
109.19801	-5.63453	-0.08539
109.29801	-5.63859	-0.09100
109.39801	-5.64266	-0.08563
109.49801	-5.64766	-0.08940
109.59801	-5.65313	-0.08274
109.69801	-5.66000	-0.07777
109.79801	-5.66438	-0.07753
109.89801	-5.66844	-0.08548
109.99801	-5.67312	-0.08435
110.09801	-5.67859	-0.07965
110.19801	-5.68484	-0.07920
110.29801	-5.69109	-0.07697
110.39801	-5.69500	-0.07791
110.49801	-5.69922	-0.07932
110.59801	-5.70406	-0.06980
110.69801	-5.70953	-0.07213
110.79801	-5.71656	-0.06833
110.89801	-5.72125	-0.06859
110.99801	-5.72547	-0.07241
111.09801	-5.73016	-0.06851
111.19801	-5.73516	-0.06343
111.29801	-5.74094	-0.06149
111.39801	-5.74750	-0.06728
111.49801	-5.75094	-0.06547
111.59801	-5.75547	-0.06431
111.69801	-5.76047	-0.06136
111.79801	-5.76594	-0.06118
111.89801	-5.77328	-0.06462
111.99801	-5.77813	-0.06727
112.09801	-5.78234	-0.06187
112.19801	-5.78672	-0.06325
112.29801	-5.79188	-0.06436
112.39801	-5.79766	-0.06583
112.49801	-5.80484	-0.06073
112.59801	-5.80844	-0.06029
112.69801	-5.81266	-0.06198
112.79801	-5.81766	-0.05667
112.86001	-5.82094	-0.05859
