# Supplementary material for: Strengthening of 3D Printed Fused Deposition Manufactured Parts Using the Fill Compositing Technique
Source: PLoS One. 2015 Apr 16;10(4):e0122915. doi: 10.1371/journal.pone.0122915 (PMC4400136; doi:10.1371/journal.pone.0122915)
Supplement: S1 File — This is the raw data and information on all the samples presented in this manuscript. (ZIP) [file pone.0122915.s001.zip › Specimen_RawData_82.csv]

Time	Extension	Load
(sec)	(mm)	(N)
0.00000	-0.00016	-0.02941
0.10000	-0.00047	-0.03217
0.20000	-0.00609	-0.03008
0.30000	-0.01469	-0.03005
0.40000	-0.01969	-0.03659
0.50000	-0.02516	-0.03454
0.60000	-0.03188	-0.03244
0.70000	-0.03719	-0.03501
0.80000	-0.04125	-0.04167
0.90000	-0.04563	-0.03368
1.00000	-0.05078	-0.03439
1.10000	-0.05656	-0.04361
1.20000	-0.06281	-0.03636
1.30000	-0.06813	-0.03358
1.40000	-0.07203	-0.02844
1.50000	-0.07688	-0.03031
1.60000	-0.08266	-0.03704
1.70000	-0.08984	-0.03721
1.80000	-0.09484	-0.03262
1.90000	-0.09859	-0.03499
2.00000	-0.10312	-0.03357
2.10000	-0.10781	-0.03522
2.20000	-0.11313	-0.03588
2.30000	-0.11922	-0.03240
2.40000	-0.12563	-0.03708
2.50000	-0.12969	-0.03356
2.60000	-0.13453	-0.03210
2.70000	-0.14047	-0.03461
2.80000	-0.14672	-0.02894
2.90000	-0.15094	-0.03506
3.00000	-0.15484	-0.03419
3.10000	-0.15906	-0.04396
3.20000	-0.16375	-0.03048
3.30000	-0.16875	-0.03509
3.40000	-0.17469	-0.11247
3.50000	-0.18047	-0.30656
3.60000	-0.18500	-0.45034
3.70000	-0.19000	-0.61810
3.80000	-0.19531	-0.80386
3.90000	-0.20188	-1.04068
4.00000	-0.20719	-1.26203
4.10000	-0.21094	-1.42664
4.20000	-0.21531	-1.57866
4.30000	-0.22016	-1.76795
4.40000	-0.22578	-1.98268
4.50000	-0.23234	-2.21256
4.60000	-0.23781	-2.46155
4.70000	-0.24203	-2.62231
4.80000	-0.24672	-2.80306
4.90000	-0.25203	-3.00025
5.00000	-0.25844	-3.23537
5.10000	-0.26391	-3.47863
5.20000	-0.26813	-3.64971
5.30000	-0.27234	-3.82113
5.40000	-0.27734	-3.99331
5.50000	-0.28297	-4.20156
5.60000	-0.28969	-4.45501
5.70000	-0.29422	-4.66929
5.80000	-0.29828	-4.81917
5.90000	-0.30313	-4.99977
6.00000	-0.30844	-5.19361
6.10000	-0.31453	-5.42733
6.20000	-0.32094	-5.67730
6.30000	-0.32500	-5.84933
6.40000	-0.32906	-5.99534
6.50000	-0.33359	-6.16015
6.60000	-0.33922	-6.38044
6.70000	-0.34641	-6.61800
6.80000	-0.35234	-6.90451
6.90000	-0.35578	-7.04116
7.00000	-0.36031	-7.20111
7.10000	-0.36531	-7.39366
7.20000	-0.37109	-7.60390
7.30000	-0.37719	-7.85566
7.40000	-0.38172	-8.03750
7.50000	-0.38609	-8.19882
7.60000	-0.39094	-8.39077
7.70000	-0.39656	-8.59406
7.80000	-0.40359	-8.85120
7.90000	-0.40922	-9.11612
8.00000	-0.41281	-9.24203
8.10000	-0.41719	-9.41219
8.20000	-0.42203	-9.60394
8.30000	-0.42828	-9.82205
8.40000	-0.43422	-10.08082
8.50000	-0.43828	-10.23738
8.60000	-0.44250	-10.38851
8.70000	-0.44734	-10.56901
8.80000	-0.45234	-10.76496
8.90000	-0.45844	-10.97485
9.00000	-0.46453	-11.23871
9.10000	-0.46844	-11.37697
9.20000	-0.47297	-11.53405
9.30000	-0.47859	-11.74702
9.40000	-0.48703	-12.02381
9.50000	-0.49266	-12.31161
9.60000	-0.49578	-12.41265
9.70000	-0.49984	-12.57173
9.80000	-0.50469	-12.75486
9.90000	-0.51031	-12.96738
10.00000	-0.51797	-13.23549
10.10000	-0.52359	-13.53018
10.20000	-0.52672	-13.63281
10.30000	-0.53141	-13.81159
10.40000	-0.53688	-14.02526
10.50000	-0.54313	-14.26476
10.60000	-0.54813	-14.50334
10.70000	-0.55203	-14.64485
10.80000	-0.55625	-14.81295
10.90000	-0.56109	-15.00070
11.00000	-0.56641	-15.21768
11.10000	-0.57266	-15.44838
11.20000	-0.57906	-15.73350
11.30000	-0.58297	-15.88508
11.40000	-0.58750	-16.06302
11.50000	-0.59281	-16.26437
11.60000	-0.59953	-16.51432
11.70000	-0.60484	-16.77601
11.80000	-0.60859	-16.92423
11.90000	-0.61266	-17.08002
12.00000	-0.61750	-17.26270
12.10000	-0.62328	-17.48051
12.20000	-0.63047	-17.75323
12.30000	-0.63672	-18.04748
12.40000	-0.64016	-18.18668
12.50000	-0.64453	-18.36284
12.60000	-0.64922	-18.54661
12.70000	-0.65594	-18.80597
12.80000	-0.66141	-19.05581
12.90000	-0.66563	-19.21814
13.00000	-0.67000	-19.38715
13.10000	-0.67484	-19.56816
13.20000	-0.68031	-19.78922
13.30000	-0.68656	-20.04172
13.40000	-0.69281	-20.32244
13.50000	-0.69641	-20.47564
13.60000	-0.70078	-20.64242
13.70000	-0.70609	-20.85393
13.80000	-0.71297	-21.10885
13.90000	-0.71859	-21.37239
14.00000	-0.72250	-21.53406
14.10000	-0.72672	-21.69032
14.20000	-0.73156	-21.88921
14.30000	-0.73672	-22.10149
14.40000	-0.74266	-22.33432
14.50000	-0.74891	-22.60835
14.60000	-0.75297	-22.76610
14.70000	-0.75750	-22.94624
14.80000	-0.76250	-23.14213
14.90000	-0.76891	-23.39568
15.00000	-0.77500	-23.66010
15.10000	-0.77906	-23.83092
15.20000	-0.78344	-23.99958
15.30000	-0.78844	-24.20177
15.40000	-0.79406	-24.42355
15.50000	-0.80094	-24.67971
15.60000	-0.80578	-24.92277
15.70000	-0.80953	-25.06328
15.80000	-0.81406	-25.24595
15.90000	-0.81891	-25.44173
16.00000	-0.82453	-25.66732
16.10000	-0.83172	-25.95875
16.20000	-0.83594	-26.13676
16.30000	-0.84016	-26.29301
16.40000	-0.84484	-26.48004
16.50000	-0.85016	-26.69672
16.60000	-0.85656	-26.94030
16.70000	-0.86266	-27.22555
16.80000	-0.86656	-27.38190
16.90000	-0.87094	-27.55492
17.00000	-0.87609	-27.74910
17.10000	-0.88172	-27.96855
17.20000	-0.88781	-28.23248
17.30000	-0.89203	-28.39963
17.40000	-0.89641	-28.56852
17.50000	-0.90141	-28.76682
17.60000	-0.90688	-28.97599
17.70000	-0.91391	-29.23868
17.80000	-0.92016	-29.53359
17.90000	-0.92344	-29.65246
18.00000	-0.92797	-29.82290
18.10000	-0.93313	-30.03274
18.20000	-0.93953	-30.29084
18.30000	-0.94656	-30.59833
18.40000	-0.95016	-30.75411
18.50000	-0.95453	-30.92313
18.60000	-0.95984	-31.13680
18.70000	-0.96516	-31.35766
18.80000	-0.97156	-31.60769
18.90000	-0.97641	-31.85184
19.00000	-0.97984	-31.98699
19.10000	-0.98406	-32.16055
19.20000	-0.98891	-32.35793
19.30000	-0.99531	-32.61362
19.40000	-1.00156	-32.88696
19.50000	-1.00625	-33.09490
19.60000	-1.01063	-33.27081
19.70000	-1.01563	-33.48045
19.80000	-1.02094	-33.70782
19.90000	-1.02719	-33.96083
20.00000	-1.03281	-34.23255
20.10000	-1.03672	-34.37236
20.20000	-1.04125	-34.55961
20.30000	-1.04656	-34.77503
20.40000	-1.05266	-35.03060
20.50000	-1.05813	-35.27794
20.60000	-1.06250	-35.45791
20.70000	-1.06688	-35.62569
20.80000	-1.07156	-35.81912
20.90000	-1.07719	-36.04526
21.00000	-1.08438	-36.31421
21.10000	-1.09016	-36.61964
21.20000	-1.09375	-36.75450
21.30000	-1.09797	-36.92288
21.40000	-1.10266	-37.11705
21.50000	-1.10797	-37.33733
21.60000	-1.11438	-37.60173
21.70000	-1.11906	-37.80153
21.80000	-1.12328	-37.96688
21.90000	-1.12813	-38.15248
22.00000	-1.13359	-38.37206
22.10000	-1.13984	-38.63009
22.20000	-1.14656	-38.93421
22.30000	-1.15031	-39.07917
22.40000	-1.15484	-39.24540
22.50000	-1.15953	-39.43532
22.60000	-1.16516	-39.65233
22.70000	-1.17125	-39.91181
22.80000	-1.17563	-40.08189
22.90000	-1.18016	-40.25299
23.00000	-1.18500	-40.45004
23.10000	-1.19031	-40.65276
23.20000	-1.19672	-40.90574
23.30000	-1.20359	-41.20723
23.40000	-1.20703	-41.33189
23.50000	-1.21141	-41.48981
23.60000	-1.21672	-41.69625
23.70000	-1.22359	-41.97463
23.80000	-1.22969	-42.26356
23.90000	-1.23312	-42.38298
24.00000	-1.23734	-42.54771
24.10000	-1.24219	-42.74152
24.20000	-1.24750	-42.95954
24.30000	-1.25344	-43.18783
24.40000	-1.26031	-43.47301
24.50000	-1.26391	-43.63728
24.60000	-1.26813	-43.79719
24.70000	-1.27313	-43.99549
24.80000	-1.27906	-44.22917
24.90000	-1.28594	-44.53306
25.00000	-1.28984	-44.68605
25.10000	-1.29375	-44.83266
25.20000	-1.29813	-45.00735
25.30000	-1.30313	-45.19630
25.40000	-1.30891	-45.42563
25.50000	-1.31703	-45.74185
25.60000	-1.32125	-45.94989
25.70000	-1.32531	-46.08120
25.80000	-1.33016	-46.27544
25.90000	-1.33578	-46.48779
26.00000	-1.34297	-46.79090
26.10000	-1.34687	-46.96571
26.20000	-1.35078	-47.10268
26.30000	-1.35547	-47.29170
26.40000	-1.36125	-47.50592
26.50000	-1.36797	-47.76625
26.60000	-1.37500	-48.10267
26.70000	-1.37781	-48.20877
26.80000	-1.38219	-48.37844
26.90000	-1.38766	-48.58711
27.00000	-1.39453	-48.86408
27.10000	-1.40000	-49.14830
27.20000	-1.40359	-49.28119
27.30000	-1.40781	-49.42711
27.40000	-1.41234	-49.61057
27.50000	-1.41719	-49.82076
27.60000	-1.42266	-50.03890
27.70000	-1.42984	-50.35821
27.80000	-1.43375	-50.51208
27.90000	-1.43797	-50.66918
28.00000	-1.44313	-50.87446
28.10000	-1.44938	-51.11923
28.20000	-1.45625	-51.43734
28.30000	-1.46016	-51.57981
28.40000	-1.46453	-51.73656
28.50000	-1.46937	-51.95141
28.60000	-1.47453	-52.17253
28.70000	-1.48047	-52.40186
28.80000	-1.48719	-52.70277
28.90000	-1.49078	-52.83808
29.00000	-1.49516	-53.00321
29.10000	-1.49984	-53.18863
29.20000	-1.50547	-53.41388
29.30000	-1.51297	-53.73778
29.40000	-1.51719	-53.90827
29.50000	-1.52125	-54.08099
29.60000	-1.52578	-54.26319
29.70000	-1.53141	-54.48303
29.80000	-1.53781	-54.72317
29.90000	-1.54391	-55.00807
30.00000	-1.54750	-55.15730
30.10000	-1.55203	-55.32221
30.20000	-1.55719	-55.53769
30.30000	-1.56313	-55.77140
30.40000	-1.57000	-56.06590
30.50000	-1.57406	-56.25291
30.60000	-1.57781	-56.39024
30.70000	-1.58203	-56.55336
30.80000	-1.58719	-56.75891
30.90000	-1.59359	-57.02328
31.00000	-1.60125	-57.37621
31.10000	-1.60469	-57.51170
31.20000	-1.60859	-57.66264
31.30000	-1.61359	-57.85481
31.40000	-1.61984	-58.09573
31.50000	-1.62688	-58.40074
31.60000	-1.63094	-58.59071
31.70000	-1.63516	-58.74646
31.80000	-1.63953	-58.92509
31.90000	-1.64438	-59.12131
32.00000	-1.65000	-59.35727
32.10000	-1.65719	-59.64680
32.20000	-1.66125	-59.81513
32.30000	-1.66547	-59.97948
32.40000	-1.67047	-60.18161
32.50000	-1.67688	-60.44025
32.60000	-1.68344	-60.73896
32.70000	-1.68734	-60.89649
32.80000	-1.69141	-61.05456
32.90000	-1.69641	-61.24973
33.00000	-1.70141	-61.45544
33.10000	-1.70719	-61.68159
33.20000	-1.71422	-62.00025
33.30000	-1.71797	-62.15569
33.40000	-1.72219	-62.31170
33.50000	-1.72687	-62.49136
33.60000	-1.73313	-62.75076
33.70000	-1.74031	-63.06352
33.80000	-1.74391	-63.20773
33.90000	-1.74781	-63.36079
34.00000	-1.75266	-63.55505
34.10000	-1.75813	-63.79116
34.20000	-1.76500	-64.05334
34.30000	-1.77250	-64.42004
34.40000	-1.77578	-64.54951
34.50000	-1.78016	-64.70956
34.60000	-1.78547	-64.92335
34.70000	-1.79109	-65.17339
34.80000	-1.79672	-65.43881
34.90000	-1.80063	-65.60490
35.00000	-1.80453	-65.75786
35.10000	-1.80891	-65.93037
35.20000	-1.81391	-66.14051
35.30000	-1.81984	-66.38654
35.40000	-1.82797	-66.73413
35.50000	-1.83172	-66.91550
35.60000	-1.83609	-67.07367
35.70000	-1.84109	-67.28442
35.80000	-1.84719	-67.53007
35.90000	-1.85359	-67.83525
36.00000	-1.85750	-67.98649
36.10000	-1.86188	-68.17293
36.20000	-1.86641	-68.35682
36.30000	-1.87156	-68.56120
36.40000	-1.87703	-68.79405
36.50000	-1.88375	-69.06654
36.60000	-1.88844	-69.30782
36.70000	-1.89266	-69.47151
36.80000	-1.89797	-69.68044
36.90000	-1.90438	-69.94310
37.00000	-1.91094	-70.25089
37.10000	-1.91453	-70.40287
37.20000	-1.91844	-70.55116
37.30000	-1.92313	-70.74539
37.40000	-1.92844	-70.97736
37.50000	-1.93406	-71.21816
37.60000	-1.94031	-71.49303
37.70000	-1.94484	-71.69610
37.80000	-1.94891	-71.86131
37.90000	-1.95375	-72.04650
38.00000	-1.95953	-72.27470
38.10000	-1.96594	-72.55338
38.20000	-1.97031	-72.74923
38.30000	-1.97453	-72.92552
38.40000	-1.97922	-73.10944
38.50000	-1.98422	-73.30704
38.60000	-1.98984	-73.53946
38.70000	-1.99734	-73.83112
38.80000	-2.00172	-74.04704
38.90000	-2.00578	-74.17817
39.00000	-2.01063	-74.37152
39.10000	-2.01672	-74.61228
39.20000	-2.02391	-74.93959
39.30000	-2.02797	-75.11232
39.40000	-2.03188	-75.25580
39.50000	-2.03625	-75.42039
39.60000	-2.04141	-75.61357
39.70000	-2.04672	-75.83171
39.80000	-2.05375	-76.12485
39.90000	-2.05797	-76.31097
40.00000	-2.06250	-76.47722
40.10000	-2.06797	-76.69699
40.20000	-2.07406	-76.93601
40.30000	-2.08125	-77.25710
40.40000	-2.08469	-77.39463
40.50000	-2.08844	-77.52470
40.60000	-2.09281	-77.69565
40.70000	-2.09766	-77.89869
40.80000	-2.10328	-78.12204
40.90000	-2.11094	-78.43142
41.00000	-2.11500	-78.62436
41.10000	-2.11938	-78.77819
41.20000	-2.12422	-78.96678
41.30000	-2.12984	-79.18196
41.40000	-2.13688	-79.47033
41.50000	-2.14078	-79.65399
41.60000	-2.14484	-79.78635
41.70000	-2.14922	-79.95954
41.80000	-2.15437	-80.15281
41.90000	-2.16016	-80.37532
42.00000	-2.16797	-80.67901
42.10000	-2.17187	-80.86527
42.20000	-2.17594	-81.00784
42.30000	-2.18062	-81.18686
42.40000	-2.18594	-81.38625
42.50000	-2.19312	-81.64670
42.60000	-2.19828	-81.90191
42.70000	-2.20219	-82.03027
42.80000	-2.20672	-82.19393
42.90000	-2.21188	-82.38471
43.00000	-2.21844	-82.63924
43.10000	-2.22797	-83.08010
43.20000	-2.23031	-83.18269
43.30000	-2.23391	-83.28095
43.40000	-2.23906	-83.50065
43.50000	-2.24516	-83.73302
43.60000	-2.25172	-84.03385
43.70000	-2.25500	-84.16246
43.80000	-2.25875	-84.29750
43.90000	-2.26328	-84.47691
44.00000	-2.26844	-84.68222
44.10000	-2.27469	-84.94032
44.20000	-2.28219	-85.26518
44.30000	-2.28594	-85.43966
44.40000	-2.28984	-85.57075
44.50000	-2.29469	-85.75657
44.60000	-2.29969	-85.95121
44.70000	-2.30688	-86.23175
44.80000	-2.31188	-86.48281
44.90000	-2.31594	-86.64819
45.00000	-2.32063	-86.82436
45.10000	-2.32609	-87.03181
45.20000	-2.33234	-87.28106
45.30000	-2.33891	-87.59209
45.40000	-2.34219	-87.71112
45.50000	-2.34625	-87.86144
45.60000	-2.35109	-88.06928
45.70000	-2.35672	-88.29458
45.80000	-2.36375	-88.59396
45.90000	-2.36828	-88.79855
46.00000	-2.37234	-88.94807
46.10000	-2.37719	-89.13870
46.20000	-2.38203	-89.32924
46.30000	-2.38766	-89.55263
46.40000	-2.39547	-89.87148
46.50000	-2.39953	-90.07419
46.60000	-2.40359	-90.23401
46.70000	-2.40781	-90.38778
46.80000	-2.41391	-90.61913
46.90000	-2.42109	-90.93048
47.00000	-2.42516	-91.10736
47.10000	-2.42891	-91.24184
47.20000	-2.43359	-91.43589
47.30000	-2.43875	-91.64438
47.40000	-2.44469	-91.88047
47.50000	-2.45234	-92.19162
47.60000	-2.45609	-92.38665
47.70000	-2.46016	-92.52135
47.80000	-2.46453	-92.70791
47.90000	-2.47000	-92.91124
48.00000	-2.47719	-93.20772
48.10000	-2.48219	-93.45871
48.20000	-2.48609	-93.61359
48.30000	-2.49063	-93.78976
48.40000	-2.49594	-93.99782
48.50000	-2.50172	-94.23016
48.60000	-2.50828	-94.51151
48.70000	-2.51266	-94.72231
48.80000	-2.51656	-94.86206
48.90000	-2.52141	-95.05105
49.00000	-2.52703	-95.28024
49.10000	-2.53438	-95.59026
49.20000	-2.53891	-95.80939
49.30000	-2.54297	-95.94747
49.40000	-2.54719	-96.10830
49.50000	-2.55188	-96.30219
49.60000	-2.55781	-96.54115
49.70000	-2.56516	-96.84771
49.80000	-2.57016	-97.10334
49.90000	-2.57391	-97.23737
50.00000	-2.57906	-97.44240
50.10000	-2.58437	-97.65466
50.20000	-2.59141	-97.95161
50.30000	-2.59578	-98.15202
50.40000	-2.59969	-98.31287
50.50000	-2.60422	-98.49826
50.60000	-2.60922	-98.69753
50.70000	-2.61484	-98.93670
50.80000	-2.62219	-99.23127
50.90000	-2.62672	-99.46538
51.00000	-2.63047	-99.59767
51.10000	-2.63547	-99.79379
51.20000	-2.64109	-100.02603
51.30000	-2.64844	-100.34955
51.40000	-2.65281	-100.57420
51.50000	-2.65672	-100.72323
51.60000	-2.66109	-100.90739
51.70000	-2.66578	-101.08994
51.80000	-2.67078	-101.29131
51.90000	-2.67734	-101.55641
52.00000	-2.68203	-101.79120
52.10000	-2.68625	-101.94951
52.20000	-2.69125	-102.15116
52.30000	-2.69688	-102.37921
52.40000	-2.70437	-102.66824
52.50000	-2.70937	-102.92473
52.60000	-2.71328	-103.06538
52.70000	-2.71797	-103.25056
52.80000	-2.72281	-103.45850
52.90000	-2.72859	-103.68593
53.00000	-2.73594	-104.01481
53.10000	-2.73969	-104.18398
53.20000	-2.74375	-104.33818
53.30000	-2.74859	-104.53763
53.40000	-2.75359	-104.73402
53.50000	-2.76016	-104.99334
53.60000	-2.76531	-105.24695
53.70000	-2.76937	-105.40497
53.80000	-2.77375	-105.57601
53.90000	-2.77906	-105.78564
54.00000	-2.78500	-106.02703
54.10000	-2.79234	-106.33783
54.20000	-2.79609	-106.50171
54.30000	-2.80016	-106.65417
54.40000	-2.80453	-106.82877
54.50000	-2.80984	-107.03730
54.60000	-2.81609	-107.26223
54.70000	-2.82234	-107.55496
54.80000	-2.82656	-107.71640
54.90000	-2.83078	-107.87989
55.00000	-2.83578	-108.05517
55.10000	-2.84187	-108.29084
55.20000	-2.84938	-108.59668
55.30000	-2.85328	-108.78660
55.40000	-2.85719	-108.92349
55.50000	-2.86188	-109.10722
55.60000	-2.86734	-109.30942
55.70000	-2.87406	-109.56033
55.80000	-2.87922	-109.81428
55.90000	-2.88328	-109.95652
56.00000	-2.88766	-110.13079
56.10000	-2.89250	-110.31307
56.20000	-2.89812	-110.52993
56.30000	-2.90563	-110.81039
56.40000	-2.91031	-111.05252
56.50000	-2.91391	-111.17169
56.60000	-2.91828	-111.33227
56.70000	-2.92391	-111.53526
56.80000	-2.93187	-111.85322
56.90000	-2.93609	-112.07859
57.00000	-2.94016	-112.21967
57.10000	-2.94469	-112.37985
57.20000	-2.94984	-112.58295
57.30000	-2.95516	-112.78808
57.40000	-2.96266	-113.08265
57.50000	-2.96687	-113.29824
57.60000	-2.97078	-113.42787
57.70000	-2.97531	-113.59946
57.80000	-2.98078	-113.79954
57.90000	-2.98828	-114.09141
58.00000	-2.99281	-114.31424
58.10000	-2.99625	-114.43338
58.20000	-3.00062	-114.58467
58.30000	-3.00547	-114.78146
58.40000	-3.01109	-114.99234
58.50000	-3.01844	-115.26871
58.60000	-3.02344	-115.51327
58.70000	-3.02734	-115.63861
58.80000	-3.03234	-115.81481
58.90000	-3.03797	-116.03413
59.00000	-3.04500	-116.30294
59.10000	-3.04984	-116.52620
59.20000	-3.05375	-116.67525
59.30000	-3.05828	-116.84354
59.40000	-3.06344	-117.04430
59.50000	-3.06969	-117.28251
59.60000	-3.07797	-117.62597
59.70000	-3.08109	-117.79131
59.80000	-3.08438	-117.89095
59.90000	-3.08938	-118.08561
60.00000	-3.09500	-118.30927
60.10000	-3.10234	-118.61010
60.20000	-3.10656	-118.81061
60.30000	-3.11031	-118.95720
60.40000	-3.11484	-119.13394
60.50000	-3.11984	-119.32771
60.60000	-3.12500	-119.53239
60.70000	-3.13141	-119.78010
60.80000	-3.13719	-120.05910
60.90000	-3.14109	-120.19941
61.00000	-3.14594	-120.39109
61.10000	-3.15203	-120.62010
61.20000	-3.15953	-120.93579
61.30000	-3.16328	-121.11479
61.40000	-3.16688	-121.24054
61.50000	-3.17125	-121.40971
61.60000	-3.17641	-121.62057
61.70000	-3.18266	-121.87118
61.80000	-3.18953	-122.15186
61.90000	-3.19453	-122.39926
62.00000	-3.19812	-122.52734
62.10000	-3.20281	-122.70305
62.20000	-3.20781	-122.89654
62.30000	-3.21484	-123.16802
62.40000	-3.21984	-123.42941
62.50000	-3.22375	-123.57481
62.60000	-3.22797	-123.73548
62.70000	-3.23297	-123.93808
62.80000	-3.23828	-124.15055
62.90000	-3.24531	-124.40784
63.00000	-3.25047	-124.66291
63.10000	-3.25437	-124.80533
63.20000	-3.25922	-124.99261
63.30000	-3.26500	-125.20556
63.40000	-3.27250	-125.51665
63.50000	-3.27719	-125.75476
63.60000	-3.28094	-125.89593
63.70000	-3.28500	-126.04848
63.80000	-3.28984	-126.23611
63.90000	-3.29531	-126.45416
64.00000	-3.30219	-126.71722
64.10000	-3.30719	-126.97020
64.20000	-3.31141	-127.12546
64.30000	-3.31625	-127.30670
64.40000	-3.32172	-127.51675
64.50000	-3.32859	-127.77805
64.60000	-3.33297	-127.99685
64.70000	-3.33688	-128.13768
64.80000	-3.34141	-128.31247
64.90000	-3.34641	-128.50702
65.00000	-3.35219	-128.72443
65.10000	-3.35984	-129.02474
65.20000	-3.36422	-129.24977
65.30000	-3.36797	-129.37415
65.40000	-3.37219	-129.53348
65.50000	-3.37719	-129.72258
65.60000	-3.38359	-129.95537
65.70000	-3.38969	-130.24303
65.80000	-3.39406	-130.39726
65.90000	-3.39844	-130.56809
66.00000	-3.40359	-130.75736
66.10000	-3.40953	-130.97984
66.20000	-3.41672	-131.26408
66.30000	-3.42125	-131.49586
66.40000	-3.42500	-131.62832
66.50000	-3.42969	-131.79824
66.60000	-3.43500	-131.99915
66.70000	-3.44109	-132.22076
66.80000	-3.44688	-132.48999
66.90000	-3.45094	-132.63631
67.00000	-3.45531	-132.79630
67.10000	-3.46016	-132.98367
67.20000	-3.46625	-133.21133
67.30000	-3.47531	-133.57377
67.40000	-3.47875	-133.79207
67.50000	-3.48203	-133.89340
67.60000	-3.48687	-134.06618
67.70000	-3.49203	-134.27147
67.80000	-3.49875	-134.53200
67.90000	-3.50391	-134.78476
68.00000	-3.50781	-134.93533
68.10000	-3.51234	-135.10622
68.20000	-3.51719	-135.31266
68.30000	-3.52266	-135.51649
68.40000	-3.52969	-135.79282
68.50000	-3.53453	-136.03845
68.60000	-3.53828	-136.16571
68.70000	-3.54266	-136.33864
68.80000	-3.54797	-136.54652
68.90000	-3.55516	-136.82629
69.00000	-3.56063	-137.09015
69.10000	-3.56453	-137.23533
69.20000	-3.56906	-137.40525
69.30000	-3.57406	-137.59880
69.40000	-3.57922	-137.80859
69.50000	-3.58578	-138.05912
69.60000	-3.59047	-138.28403
69.70000	-3.59469	-138.44387
69.80000	-3.59938	-138.62076
69.90000	-3.60422	-138.80232
70.00000	-3.61062	-139.02530
70.10000	-3.61641	-139.28857
70.20000	-3.62078	-139.46843
70.30000	-3.62516	-139.63115
70.40000	-3.63000	-139.81041
70.50000	-3.63594	-140.04478
70.60000	-3.64453	-140.35131
70.70000	-3.64891	-140.60283
70.80000	-3.65219	-140.70010
70.90000	-3.65656	-140.86647
71.00000	-3.66156	-141.04360
71.10000	-3.66781	-141.27694
71.20000	-3.67344	-141.53051
71.30000	-3.67750	-141.68289
71.40000	-3.68188	-141.84229
71.50000	-3.68672	-142.02073
71.60000	-3.69234	-142.22775
71.70000	-3.69922	-142.48234
71.80000	-3.70484	-142.75254
71.90000	-3.70859	-142.88357
72.00000	-3.71297	-143.04401
72.10000	-3.71812	-143.23905
72.20000	-3.72469	-143.46454
72.30000	-3.73078	-143.74503
72.40000	-3.73484	-143.89615
72.50000	-3.73906	-144.04723
72.60000	-3.74359	-144.21518
72.70000	-3.74891	-144.41712
72.80000	-3.75547	-144.67248
72.90000	-3.76172	-144.94205
73.00000	-3.76547	-145.07607
73.10000	-3.77016	-145.24524
73.20000	-3.77547	-145.44313
73.30000	-3.78250	-145.68914
73.40000	-3.78750	-145.92783
73.50000	-3.79109	-146.03995
73.60000	-3.79516	-146.19519
73.70000	-3.80031	-146.37546
73.80000	-3.80625	-146.59426
73.90000	-3.81281	-146.84096
74.00000	-3.81875	-147.11931
74.10000	-3.82234	-147.24272
74.20000	-3.82672	-147.39178
74.30000	-3.83156	-147.56894
74.40000	-3.83688	-147.75690
74.50000	-3.84297	-148.00864
74.60000	-3.84734	-148.17528
74.70000	-3.85187	-148.33827
74.80000	-3.85688	-148.51241
74.90000	-3.86281	-148.73262
75.00000	-3.87031	-149.00778
75.10000	-3.87578	-149.27310
75.20000	-3.87891	-149.37799
75.30000	-3.88344	-149.52931
75.40000	-3.88922	-149.73401
75.50000	-3.89750	-150.04924
75.60000	-3.90188	-150.28530
75.70000	-3.90516	-150.38691
75.80000	-3.90938	-150.53891
75.90000	-3.91406	-150.70237
76.00000	-3.91922	-150.89330
76.10000	-3.92625	-151.13623
76.20000	-3.93203	-151.43387
76.30000	-3.93547	-151.55122
76.40000	-3.93984	-151.70200
76.50000	-3.94484	-151.88302
76.60000	-3.95094	-152.10707
76.70000	-3.95766	-152.39204
76.80000	-3.96156	-152.54436
76.90000	-3.96594	-152.69646
77.00000	-3.97094	-152.88362
77.10000	-3.97641	-153.09134
77.20000	-3.98359	-153.35445
77.30000	-3.98859	-153.59353
77.40000	-3.99219	-153.72001
77.50000	-3.99688	-153.88215
77.60000	-4.00203	-154.06337
77.70000	-4.00875	-154.29609
77.80000	-4.01438	-154.56803
77.90000	-4.01813	-154.70852
78.00000	-4.02266	-154.86094
78.10000	-4.02766	-155.05020
78.20000	-4.03344	-155.25647
78.30000	-4.04094	-155.53933
78.40000	-4.04547	-155.76367
78.50000	-4.04891	-155.87743
78.60000	-4.05359	-156.04062
78.70000	-4.05859	-156.22795
78.80000	-4.06500	-156.45520
78.90000	-4.07172	-156.74233
79.00000	-4.07531	-156.88899
79.10000	-4.07953	-157.01397
79.20000	-4.08391	-157.17468
79.30000	-4.08922	-157.37475
79.40000	-4.09625	-157.61741
79.50000	-4.10266	-157.92616
79.60000	-4.10609	-158.04982
79.70000	-4.11063	-158.20250
79.80000	-4.11594	-158.40271
79.90000	-4.12266	-158.64018
80.00000	-4.12828	-158.89642
80.10000	-4.13188	-159.03659
80.20000	-4.13625	-159.17775
80.30000	-4.14109	-159.35607
80.40000	-4.14641	-159.55262
80.50000	-4.15297	-159.78307
80.60000	-4.15938	-160.07671
80.70000	-4.16281	-160.19817
80.80000	-4.16703	-160.34161
80.90000	-4.17250	-160.53125
81.00000	-4.17938	-160.77952
81.10000	-4.18516	-161.05689
81.20000	-4.18875	-161.18029
81.30000	-4.19281	-161.32770
81.40000	-4.19766	-161.48946
81.50000	-4.20312	-161.69402
81.60000	-4.20984	-161.93110
81.70000	-4.21578	-162.21094
81.80000	-4.21953	-162.34161
81.90000	-4.22391	-162.49770
82.00000	-4.22906	-162.68669
82.10000	-4.23609	-162.92876
82.20000	-4.24156	-163.18612
82.30000	-4.24547	-163.32589
82.40000	-4.24953	-163.47343
82.50000	-4.25438	-163.64336
82.60000	-4.25969	-163.84786
82.70000	-4.26672	-164.09521
82.80000	-4.27297	-164.38855
82.90000	-4.27641	-164.50363
83.00000	-4.28078	-164.65767
83.10000	-4.28609	-164.84924
83.20000	-4.29266	-165.08047
83.30000	-4.29828	-165.33592
83.40000	-4.30219	-165.48023
83.50000	-4.30641	-165.63150
83.60000	-4.31141	-165.81061
83.70000	-4.31703	-166.01838
83.80000	-4.32391	-166.26602
83.90000	-4.32984	-166.55669
84.00000	-4.33344	-166.67153
84.10000	-4.33781	-166.83060
84.20000	-4.34344	-167.03995
84.30000	-4.35141	-167.33836
84.40000	-4.35609	-167.58730
84.50000	-4.35938	-167.69971
84.60000	-4.36359	-167.84643
84.70000	-4.36828	-168.02759
84.80000	-4.37313	-168.20966
84.90000	-4.37906	-168.43750
85.00000	-4.38547	-168.71162
85.10000	-4.38953	-168.86970
85.20000	-4.39406	-169.02998
85.30000	-4.39922	-169.21832
85.40000	-4.40531	-169.43319
85.50000	-4.41172	-169.71605
85.60000	-4.41594	-169.87705
85.70000	-4.42031	-170.03250
85.80000	-4.42516	-170.21282
85.90000	-4.43031	-170.41069
86.00000	-4.43609	-170.62519
86.10000	-4.44219	-170.87343
86.20000	-4.44609	-171.02514
86.30000	-4.45047	-171.18068
86.40000	-4.45547	-171.35477
86.50000	-4.46109	-171.55577
86.60000	-4.46781	-171.83116
86.70000	-4.47234	-172.01316
86.80000	-4.47672	-172.16529
86.90000	-4.48156	-172.34151
87.00000	-4.48688	-172.53353
87.10000	-4.49328	-172.76056
87.20000	-4.49937	-173.02580
87.30000	-4.50281	-173.13933
87.40000	-4.50734	-173.27634
87.50000	-4.51250	-173.47051
87.60000	-4.51875	-173.67822
87.70000	-4.52547	-173.97736
87.80000	-4.52922	-174.11470
87.90000	-4.53344	-174.25160
88.00000	-4.53812	-174.40656
88.10000	-4.54297	-174.57925
88.20000	-4.54891	-174.77600
88.30000	-4.55609	-175.06959
88.40000	-4.55984	-175.20988
88.50000	-4.56438	-175.36590
88.60000	-4.56953	-175.53732
88.70000	-4.57547	-175.74671
88.80000	-4.58109	-175.97806
88.90000	-4.58531	-176.12167
89.00000	-4.58969	-176.26794
89.10000	-4.59453	-176.42710
89.20000	-4.60000	-176.62060
89.30000	-4.60594	-176.81915
89.40000	-4.61266	-177.09388
89.50000	-4.61672	-177.23338
89.60000	-4.62078	-177.36614
89.70000	-4.62594	-177.53161
89.80000	-4.63188	-177.73837
89.90000	-4.63844	-178.00504
90.00000	-4.64203	-178.12091
90.10000	-4.64594	-178.23336
90.20000	-4.65047	-178.37504
90.30000	-4.65563	-178.53986
90.40000	-4.66172	-178.73995
90.50000	-4.67000	-179.06179
90.60000	-4.67375	-179.19776
90.70000	-4.67813	-179.33282
90.80000	-4.68344	-179.50916
90.90000	-4.68906	-179.70638
91.00000	-4.69594	-179.94280
91.10000	-4.69969	-180.09369
91.20000	-4.70359	-180.20733
91.30000	-4.70844	-180.36111
91.40000	-4.71453	-180.57027
91.50000	-4.72422	-180.88286
91.60000	-4.72844	-181.15255
91.70000	-4.73078	-181.18735
91.80000	-4.73531	-181.31660
91.90000	-4.74047	-181.49310
92.00000	-4.74594	-181.68394
92.10000	-4.75266	-181.93980
92.20000	-4.75641	-182.09122
92.30000	-4.76047	-182.21316
92.40000	-4.76516	-182.36771
92.50000	-4.77031	-182.54493
92.60000	-4.77672	-182.75292
92.70000	-4.78422	-183.06644
92.80000	-4.78734	-183.16977
92.90000	-4.79141	-183.28883
93.00000	-4.79641	-183.45766
93.10000	-4.80250	-183.66519
93.20000	-4.80922	-183.93278
93.30000	-4.81297	-184.07142
93.40000	-4.81703	-184.19518
93.50000	-4.82203	-184.35408
93.60000	-4.82734	-184.53501
93.70000	-4.83359	-184.74311
93.80000	-4.84016	-185.02426
93.90000	-4.84391	-185.14860
94.00000	-4.84812	-185.27411
94.10000	-4.85297	-185.43229
94.20000	-4.85984	-185.64892
94.30000	-4.86625	-185.93384
94.40000	-4.86984	-186.03845
94.50000	-4.87422	-186.17600
94.60000	-4.87891	-186.33296
94.70000	-4.88406	-186.50900
94.80000	-4.89047	-186.71139
94.90000	-4.89688	-186.97423
95.00000	-4.90062	-187.09999
95.10000	-4.90516	-187.22863
95.20000	-4.91000	-187.39498
95.30000	-4.91594	-187.58786
95.40000	-4.92234	-187.84894
95.50000	-4.92641	-187.98038
95.60000	-4.93063	-188.11674
95.70000	-4.93516	-188.26908
95.80000	-4.94047	-188.43733
95.90000	-4.94687	-188.65246
96.00000	-4.95391	-188.93327
96.10000	-4.95719	-189.04485
96.20000	-4.96172	-189.16616
96.30000	-4.96703	-189.35271
96.40000	-4.97391	-189.57956
96.50000	-4.97953	-189.82391
96.60000	-4.98328	-189.93202
96.70000	-4.98734	-190.06449
96.80000	-4.99203	-190.21562
96.90000	-4.99688	-190.37211
97.00000	-5.00312	-190.57445
97.10000	-5.01078	-190.85644
97.20000	-5.01453	-191.01417
97.30000	-5.01859	-191.13144
97.40000	-5.02391	-191.29670
97.50000	-5.03031	-191.50381
97.60000	-5.03672	-191.77841
97.70000	-5.04000	-191.87552
97.80000	-5.04391	-191.99124
97.90000	-5.04875	-192.14921
98.00000	-5.05391	-192.31702
98.10000	-5.05937	-192.50411
98.20000	-5.06656	-192.74965
98.30000	-5.07125	-192.94104
98.40000	-5.07547	-193.05968
98.50000	-5.08047	-193.21656
98.60000	-5.08688	-193.43439
98.70000	-5.09359	-193.70659
98.80000	-5.09703	-193.83125
98.90000	-5.10109	-193.94368
99.00000	-5.10594	-194.09887
99.10000	-5.11141	-194.28603
99.20000	-5.11766	-194.50283
99.30000	-5.12438	-194.77297
99.40000	-5.12766	-194.87999
99.50000	-5.13172	-195.00361
99.60000	-5.13687	-195.16382
99.70000	-5.14297	-195.36738
99.80000	-5.14922	-195.60514
99.90000	-5.15344	-195.75174
100.00000	-5.15766	-195.87755
100.10000	-5.16219	-196.02327
100.20000	-5.16766	-196.20007
100.30000	-5.17469	-196.42219
100.40000	-5.18156	-196.73096
100.50000	-5.18469	-196.81722
100.60000	-5.18922	-196.94632
100.70000	-5.19438	-197.12085
100.80000	-5.20047	-197.32372
100.90000	-5.20625	-197.55730
101.00000	-5.21000	-197.68414
101.10000	-5.21422	-197.80050
101.20000	-5.21875	-197.94588
101.30000	-5.22391	-198.10994
101.40000	-5.22984	-198.30941
101.50000	-5.23688	-198.57903
101.60000	-5.24078	-198.70059
101.70000	-5.24484	-198.81079
101.80000	-5.24969	-198.95670
101.90000	-5.25531	-199.14021
102.00000	-5.26250	-199.38144
102.10000	-5.26688	-199.54814
102.20000	-5.27141	-199.67368
102.30000	-5.27625	-199.81815
102.40000	-5.28156	-199.97816
102.50000	-5.28766	-200.17485
102.60000	-5.29344	-200.38410
102.70000	-5.29703	-200.48444
102.80000	-5.30141	-200.59702
102.90000	-5.30625	-200.74704
103.00000	-5.31172	-200.90654
103.10000	-5.31891	-201.05956
103.20000	-5.32391	-201.06936
103.30000	-5.32766	-200.99476
103.40000	-5.33234	-201.01465
103.50000	-5.33750	-200.97178
103.51000	-5.33875	-199.19759
103.51200	-5.33953	-195.69661
103.51400	-5.34047	-189.74477
103.51600	-5.34156	-181.88365
103.51800	-5.34266	-172.76224
103.52000	-5.34375	-162.67461
103.52200	-5.34469	-151.82142
103.52400	-5.34562	-140.51628
103.52600	-5.34641	-129.04780
103.52800	-5.34719	-117.58950
103.53000	-5.34766	-106.28421
103.53200	-5.34813	-95.28653
103.53400	-5.34859	-84.71674
103.53600	-5.34891	-74.64670
103.53800	-5.34906	-65.13317
103.54000	-5.34922	-56.22984
103.54200	-5.34938	-47.96987
103.54400	-5.34953	-40.36341
103.54600	-5.34953	-33.41379
103.54800	-5.34969	-27.11809
103.55000	-5.34984	-21.45823
103.55200	-5.35000	-16.41029
103.55400	-5.35016	-11.95288
103.55600	-5.35016	-8.05680
103.55800	-5.35031	-4.68377
103.56000	-5.35047	-1.79705
103.56200	-5.35047	0.64028
103.56400	-5.35063	2.66869
103.56600	-5.35063	4.32504
103.56800	-5.35078	5.64293
103.57000	-5.35078	6.66009
103.57200	-5.35078	7.41385
103.57400	-5.35094	7.93475
103.58800	-5.35109	7.32145
103.59200	-5.35109	6.42297
103.59600	-5.35109	5.44041
103.60000	-5.35125	4.44955
103.60400	-5.35125	3.50453
103.60800	-5.35125	2.64482
103.61200	-5.35125	1.88959
103.61600	-5.35125	1.24513
103.62000	-5.35125	0.71473
103.62600	-5.35125	0.11730
103.63600	-5.35125	-0.44268
103.73600	-5.35172	-0.18563
103.83600	-5.35516	-0.17122
103.93600	-5.36031	-0.15630
104.03600	-5.36578	-0.13983
104.13600	-5.37234	-0.15157
104.23600	-5.37828	-0.14344
104.33600	-5.38219	-0.13574
104.43600	-5.38641	-0.12962
104.53600	-5.39125	-0.12851
104.63600	-5.39609	-0.13177
104.73600	-5.40313	-0.12917
104.83600	-5.40938	-0.12736
104.93600	-5.41297	-0.12929
105.03600	-5.41719	-0.12020
105.13600	-5.42219	-0.11937
105.23600	-5.42891	-0.12978
105.33601	-5.43484	-0.12749
105.43601	-5.43891	-0.11846
105.53601	-5.44328	-0.11437
105.63601	-5.44813	-0.11746
105.73601	-5.45359	-0.11341
105.83601	-5.45984	-0.11333
105.93601	-5.46484	-0.11812
106.03601	-5.46891	-0.11671
106.13601	-5.47344	-0.10852
106.23601	-5.47828	-0.10513
106.33601	-5.48438	-0.10869
106.43601	-5.49078	-0.11361
106.53601	-5.49484	-0.10663
106.63601	-5.49906	-0.10571
106.73601	-5.50406	-0.11071
106.83601	-5.50984	-0.09751
106.93601	-5.51766	-0.10748
107.03601	-5.52391	-0.10803
107.13601	-5.52719	-0.10062
107.23601	-5.53187	-0.10358
107.33601	-5.53734	-0.10241
107.43601	-5.54344	-0.10181
107.53601	-5.54828	-0.10536
107.63601	-5.55219	-0.10702
107.73601	-5.55641	-0.10567
107.83601	-5.56141	-0.09869
107.86001	-5.56281	-0.10192
