# Supplementary material for: Strengthening of 3D Printed Fused Deposition Manufactured Parts Using the Fill Compositing Technique
Source: PLoS One. 2015 Apr 16;10(4):e0122915. doi: 10.1371/journal.pone.0122915 (PMC4400136; doi:10.1371/journal.pone.0122915)
Supplement: S1 File — This is the raw data and information on all the samples presented in this manuscript. (ZIP) [file pone.0122915.s001.zip › Specimen_RawData_83.csv]

Time	Extension	Load
(sec)	(mm)	(N)
0.00000	-0.00016	-0.07856
0.10000	-0.00047	-0.08791
0.20000	-0.00594	-0.08796
0.30000	-0.01453	-0.09077
0.40000	-0.01953	-0.08175
0.50000	-0.02516	-0.08402
0.60000	-0.03172	-0.08960
0.70000	-0.03703	-0.08781
0.80000	-0.04109	-0.09222
0.90000	-0.04563	-0.08603
1.00000	-0.05078	-0.08768
1.10000	-0.05656	-0.09256
1.20000	-0.06297	-0.09430
1.30000	-0.06813	-0.09016
1.40000	-0.07203	-0.08936
1.50000	-0.07688	-0.09288
1.60000	-0.08250	-0.09877
1.70000	-0.08984	-0.08846
1.80000	-0.09484	-0.09014
1.90000	-0.09859	-0.09339
2.00000	-0.10281	-0.09352
2.10000	-0.10797	-0.09686
2.20000	-0.11313	-0.09280
2.30000	-0.11906	-0.09258
2.40000	-0.12547	-0.08791
2.50000	-0.12953	-0.08623
2.60000	-0.13469	-0.09332
2.70000	-0.14047	-0.09330
2.80000	-0.14703	-0.08943
2.90000	-0.15109	-0.08834
3.00000	-0.15484	-0.09054
3.10000	-0.15906	-0.09363
3.20000	-0.16359	-0.09378
3.30000	-0.16875	-0.08548
3.40000	-0.17453	-0.09650
3.50000	-0.18063	-0.09671
3.60000	-0.18500	-0.09573
3.70000	-0.19000	-0.09758
3.80000	-0.19531	-0.08190
3.90000	-0.20188	-0.09112
4.00000	-0.20703	-0.09060
4.10000	-0.21094	-0.09207
4.20000	-0.21531	-0.08768
4.30000	-0.22016	-0.08940
4.40000	-0.22578	-0.09419
4.50000	-0.23234	-0.09060
4.60000	-0.23781	-0.08733
4.70000	-0.24203	-0.09052
4.80000	-0.24688	-0.09307
4.90000	-0.25203	-0.09451
5.00000	-0.25828	-0.09277
5.10000	-0.26391	-0.11601
5.20000	-0.26797	-0.19344
5.30000	-0.27234	-0.34995
5.40000	-0.27719	-0.55379
5.50000	-0.28313	-0.80467
5.60000	-0.28953	-1.12059
5.70000	-0.29422	-1.37642
5.80000	-0.29844	-1.57630
5.90000	-0.30313	-1.81346
6.00000	-0.30859	-2.07315
6.10000	-0.31453	-2.36818
6.20000	-0.32094	-2.70198
6.30000	-0.32500	-2.91256
6.40000	-0.32906	-3.11203
6.50000	-0.33359	-3.32175
6.60000	-0.33922	-3.60663
6.70000	-0.34609	-3.91450
6.80000	-0.35234	-4.28513
6.90000	-0.35578	-4.44582
7.00000	-0.36031	-4.65705
7.10000	-0.36531	-4.90844
7.20000	-0.37109	-5.18347
7.30000	-0.37734	-5.51059
7.40000	-0.38156	-5.73030
7.50000	-0.38609	-5.94461
7.60000	-0.39109	-6.19233
7.70000	-0.39641	-6.43710
7.80000	-0.40344	-6.75864
7.90000	-0.40922	-7.11516
8.00000	-0.41281	-7.27056
8.10000	-0.41719	-7.47763
8.20000	-0.42219	-7.72338
8.30000	-0.42828	-8.01390
8.40000	-0.43422	-8.32801
8.50000	-0.43828	-8.52183
8.60000	-0.44250	-8.71653
8.70000	-0.44719	-8.94258
8.80000	-0.45234	-9.17412
8.90000	-0.45844	-9.44703
9.00000	-0.46453	-9.78831
9.10000	-0.46859	-9.96769
9.20000	-0.47297	-10.16231
9.30000	-0.47859	-10.42329
9.40000	-0.48734	-10.79652
9.50000	-0.49266	-11.16021
9.60000	-0.49563	-11.28421
9.70000	-0.50000	-11.47205
9.80000	-0.50469	-11.70589
9.90000	-0.51016	-11.96551
10.00000	-0.51781	-12.30950
10.10000	-0.52359	-12.67872
10.20000	-0.52672	-12.81099
10.30000	-0.53141	-13.03069
10.40000	-0.53672	-13.29096
10.50000	-0.54328	-13.60391
10.60000	-0.54813	-13.89639
10.70000	-0.55188	-14.06557
10.80000	-0.55641	-14.28753
10.90000	-0.56125	-14.51764
11.00000	-0.56641	-14.77296
11.10000	-0.57266	-15.06410
11.20000	-0.57906	-15.44578
11.30000	-0.58281	-15.62161
11.40000	-0.58750	-15.82927
11.50000	-0.59266	-16.08768
11.60000	-0.59953	-16.41786
11.70000	-0.60500	-16.75104
11.80000	-0.60859	-16.91150
11.90000	-0.61281	-17.09993
12.00000	-0.61750	-17.34708
12.10000	-0.62328	-17.61563
12.20000	-0.63062	-17.96389
12.30000	-0.63672	-18.33793
12.40000	-0.64016	-18.49951
12.50000	-0.64422	-18.69275
12.60000	-0.64922	-18.94233
12.70000	-0.65594	-19.26311
12.80000	-0.66156	-19.58275
12.90000	-0.66563	-19.78236
13.00000	-0.67000	-20.00122
13.10000	-0.67484	-20.21391
13.20000	-0.68031	-20.48766
13.30000	-0.68656	-20.80281
13.40000	-0.69266	-21.15155
13.50000	-0.69641	-21.32106
13.60000	-0.70094	-21.52769
13.70000	-0.70609	-21.79169
13.80000	-0.71297	-22.12369
13.90000	-0.71859	-22.45177
14.00000	-0.72250	-22.62042
14.10000	-0.72672	-22.83909
14.20000	-0.73141	-23.07934
14.30000	-0.73672	-23.34278
14.40000	-0.74250	-23.61431
14.50000	-0.74891	-23.96419
14.60000	-0.75297	-24.16069
14.70000	-0.75750	-24.36523
14.80000	-0.76250	-24.60986
14.90000	-0.76891	-24.91118
15.00000	-0.77500	-25.25832
15.10000	-0.77906	-25.46255
15.20000	-0.78344	-25.67071
15.30000	-0.78844	-25.89678
15.40000	-0.79406	-26.17714
15.50000	-0.80078	-26.49320
15.60000	-0.80578	-26.79366
15.70000	-0.80953	-26.96868
15.80000	-0.81422	-27.18277
15.90000	-0.81891	-27.42894
16.00000	-0.82469	-27.70640
16.10000	-0.83188	-28.09016
16.20000	-0.83609	-28.28871
16.30000	-0.84016	-28.46618
16.40000	-0.84484	-28.69832
16.50000	-0.85016	-28.96466
16.60000	-0.85656	-29.26497
16.70000	-0.86266	-29.63123
16.80000	-0.86656	-29.79877
16.90000	-0.87094	-30.00155
17.00000	-0.87609	-30.24907
17.10000	-0.88156	-30.50971
17.20000	-0.88781	-30.83869
17.30000	-0.89203	-31.04855
17.40000	-0.89641	-31.25246
17.50000	-0.90125	-31.48209
17.60000	-0.90688	-31.74847
17.70000	-0.91406	-32.08078
17.80000	-0.92016	-32.46027
17.90000	-0.92344	-32.58185
18.00000	-0.92797	-32.79172
18.10000	-0.93297	-33.03669
18.20000	-0.93922	-33.35176
18.30000	-0.94656	-33.77082
18.40000	-0.95031	-33.96603
18.50000	-0.95453	-34.14045
18.60000	-0.95984	-34.39851
18.70000	-0.96531	-34.67739
18.80000	-0.97156	-34.99058
18.90000	-0.97625	-35.28270
19.00000	-0.97984	-35.44395
19.10000	-0.98406	-35.65606
19.20000	-0.98891	-35.89999
19.30000	-0.99516	-36.22128
19.40000	-1.00188	-36.57551
19.50000	-1.00641	-36.79669
19.60000	-1.01078	-37.01554
19.70000	-1.01563	-37.27961
19.80000	-1.02109	-37.55592
19.90000	-1.02719	-37.86656
20.00000	-1.03297	-38.21900
20.10000	-1.03672	-38.37689
20.20000	-1.04125	-38.59837
20.30000	-1.04656	-38.85651
20.40000	-1.05266	-39.15917
20.50000	-1.05828	-39.47885
20.60000	-1.06250	-39.68664
20.70000	-1.06688	-39.89203
20.80000	-1.07156	-40.13538
20.90000	-1.07703	-40.39972
21.00000	-1.08438	-40.74574
21.10000	-1.09031	-41.11806
21.20000	-1.09375	-41.26180
21.30000	-1.09797	-41.46722
21.40000	-1.10266	-41.69737
21.50000	-1.10797	-41.96220
21.60000	-1.11422	-42.28086
21.70000	-1.11906	-42.50877
21.80000	-1.12328	-42.69053
21.90000	-1.12813	-42.92441
22.00000	-1.13359	-43.19027
22.10000	-1.14000	-43.50526
22.20000	-1.14672	-43.88986
22.30000	-1.15047	-44.03625
22.40000	-1.15484	-44.23350
22.50000	-1.15953	-44.46501
22.60000	-1.16500	-44.71278
22.70000	-1.17125	-45.03425
22.80000	-1.17563	-45.22945
22.90000	-1.18016	-45.43868
23.00000	-1.18484	-45.65387
23.10000	-1.19016	-45.90059
23.20000	-1.19656	-46.20276
23.30000	-1.20359	-46.58129
23.40000	-1.20719	-46.72666
23.50000	-1.21156	-46.92405
23.60000	-1.21672	-47.16946
23.70000	-1.22359	-47.49434
23.80000	-1.22969	-47.85230
23.90000	-1.23328	-47.99335
24.00000	-1.23734	-48.17359
24.10000	-1.24203	-48.39728
24.20000	-1.24750	-48.65946
24.30000	-1.25344	-48.95436
24.40000	-1.26031	-49.30836
24.50000	-1.26406	-49.49175
24.60000	-1.26813	-49.67379
24.70000	-1.27313	-49.91819
24.80000	-1.27906	-50.17880
24.90000	-1.28578	-50.54056
25.00000	-1.28969	-50.71668
25.10000	-1.29359	-50.88283
25.20000	-1.29828	-51.09896
25.30000	-1.30328	-51.34267
25.40000	-1.30922	-51.62383
25.50000	-1.31719	-52.01199
25.60000	-1.32125	-52.23675
25.70000	-1.32531	-52.38571
25.80000	-1.33000	-52.61125
25.90000	-1.33547	-52.86004
26.00000	-1.34281	-53.24501
26.10000	-1.34687	-53.44091
26.20000	-1.35078	-53.59386
26.30000	-1.35547	-53.82039
26.40000	-1.36109	-54.08020
26.50000	-1.36797	-54.39960
26.60000	-1.37484	-54.80881
26.70000	-1.37797	-54.92176
26.80000	-1.38234	-55.10411
26.90000	-1.38766	-55.37524
27.00000	-1.39453	-55.70269
27.10000	-1.40016	-56.04722
27.20000	-1.40359	-56.18647
27.30000	-1.40781	-56.37912
27.40000	-1.41234	-56.59371
27.50000	-1.41719	-56.82846
27.60000	-1.42281	-57.08815
27.70000	-1.42984	-57.47160
27.80000	-1.43375	-57.66151
27.90000	-1.43813	-57.84030
28.00000	-1.44297	-58.07784
28.10000	-1.44922	-58.37292
28.20000	-1.45641	-58.75774
28.30000	-1.46031	-58.94357
28.40000	-1.46453	-59.13354
28.50000	-1.46953	-59.37622
28.60000	-1.47453	-59.62922
28.70000	-1.48031	-59.90362
28.80000	-1.48703	-60.27543
28.90000	-1.49078	-60.43363
29.00000	-1.49516	-60.63008
29.10000	-1.49984	-60.85461
29.20000	-1.50547	-61.13049
29.30000	-1.51297	-61.52767
29.40000	-1.51719	-61.73427
29.50000	-1.52125	-61.90826
29.60000	-1.52578	-62.12029
29.70000	-1.53141	-62.39429
29.80000	-1.53766	-62.68928
29.90000	-1.54391	-63.02914
30.00000	-1.54750	-63.19159
30.10000	-1.55203	-63.38950
30.20000	-1.55719	-63.65339
30.30000	-1.56297	-63.93156
30.40000	-1.57000	-64.28835
30.50000	-1.57406	-64.50254
30.60000	-1.57797	-64.66354
30.70000	-1.58203	-64.85981
30.80000	-1.58703	-65.08917
30.90000	-1.59344	-65.40848
31.00000	-1.60109	-65.84243
31.10000	-1.60469	-65.98452
31.20000	-1.60875	-66.15691
31.30000	-1.61375	-66.39883
31.40000	-1.61984	-66.68615
31.50000	-1.62672	-67.04979
31.60000	-1.63094	-67.26266
31.70000	-1.63516	-67.44923
31.80000	-1.63953	-67.65918
31.90000	-1.64438	-67.89264
32.00000	-1.65000	-68.16562
32.10000	-1.65734	-68.53601
32.20000	-1.66125	-68.74153
32.30000	-1.66547	-68.91480
32.40000	-1.67047	-69.15032
32.50000	-1.67672	-69.44416
32.60000	-1.68344	-69.81944
32.70000	-1.68734	-70.00080
32.80000	-1.69156	-70.17866
32.90000	-1.69641	-70.41852
33.00000	-1.70141	-70.65550
33.10000	-1.70719	-70.91975
33.20000	-1.71422	-71.30424
33.30000	-1.71797	-71.48327
33.40000	-1.72219	-71.65252
33.50000	-1.72687	-71.87346
33.60000	-1.73313	-72.16697
33.70000	-1.74031	-72.57041
33.80000	-1.74391	-72.73102
33.90000	-1.74781	-72.88755
34.00000	-1.75266	-73.10759
34.10000	-1.75813	-73.38013
34.20000	-1.76531	-73.72724
34.30000	-1.77281	-74.17924
34.40000	-1.77578	-74.29560
34.50000	-1.78016	-74.46933
34.60000	-1.78531	-74.73018
34.70000	-1.79078	-75.00390
34.80000	-1.79656	-75.30871
34.90000	-1.80047	-75.51005
35.00000	-1.80453	-75.68736
35.10000	-1.80891	-75.88959
35.20000	-1.81375	-76.12922
35.30000	-1.81984	-76.42128
35.40000	-1.82797	-76.85246
35.50000	-1.83188	-77.05475
35.60000	-1.83609	-77.22090
35.70000	-1.84109	-77.47295
35.80000	-1.84703	-77.77965
35.90000	-1.85344	-78.13226
36.00000	-1.85750	-78.31308
36.10000	-1.86172	-78.50412
36.20000	-1.86641	-78.72533
36.30000	-1.87156	-78.97031
36.40000	-1.87703	-79.24370
36.50000	-1.88391	-79.58148
36.60000	-1.88844	-79.83920
36.70000	-1.89266	-80.02060
36.80000	-1.89797	-80.26981
36.90000	-1.90438	-80.58425
37.00000	-1.91094	-80.96510
37.10000	-1.91453	-81.12516
37.20000	-1.91859	-81.29574
37.30000	-1.92313	-81.51686
37.40000	-1.92844	-81.79124
37.50000	-1.93391	-82.07134
37.60000	-1.94031	-82.40229
37.70000	-1.94484	-82.64451
37.80000	-1.94891	-82.80861
37.90000	-1.95391	-83.04328
38.00000	-1.95953	-83.31616
38.10000	-1.96594	-83.64326
38.20000	-1.97031	-83.87151
38.30000	-1.97453	-84.05653
38.40000	-1.97922	-84.26656
38.50000	-1.98422	-84.50390
38.60000	-1.98984	-84.77666
38.70000	-1.99750	-85.13562
38.80000	-2.00172	-85.37854
38.90000	-2.00578	-85.52805
39.00000	-2.01063	-85.74641
39.10000	-2.01656	-86.02465
39.20000	-2.02391	-86.42855
39.30000	-2.02797	-86.62132
39.40000	-2.03188	-86.77340
39.50000	-2.03625	-86.96378
39.60000	-2.04141	-87.19197
39.70000	-2.04672	-87.43727
39.80000	-2.05375	-87.78466
39.90000	-2.05813	-88.01618
40.00000	-2.06250	-88.20391
40.10000	-2.06797	-88.44269
40.20000	-2.07406	-88.74087
40.30000	-2.08141	-89.12583
40.40000	-2.08469	-89.27508
40.50000	-2.08828	-89.39254
40.60000	-2.09281	-89.60281
40.70000	-2.09781	-89.84216
40.80000	-2.10328	-90.11015
40.90000	-2.11094	-90.48283
41.00000	-2.11516	-90.70887
41.10000	-2.11938	-90.86207
41.20000	-2.12422	-91.08056
41.30000	-2.12984	-91.32709
41.40000	-2.13672	-91.68045
41.50000	-2.14078	-91.87569
41.60000	-2.14484	-92.03781
41.70000	-2.14922	-92.21713
41.80000	-2.15437	-92.44063
41.90000	-2.16016	-92.70583
42.00000	-2.16813	-93.08481
42.10000	-2.17187	-93.28126
42.20000	-2.17594	-93.43813
42.30000	-2.18062	-93.65667
42.40000	-2.18594	-93.88686
42.50000	-2.19312	-94.19025
42.60000	-2.19828	-94.48493
42.70000	-2.20203	-94.61373
42.80000	-2.20672	-94.80511
42.90000	-2.21172	-95.02072
43.00000	-2.21813	-95.31458
43.09400	-2.22781	-95.82037
43.19400	-2.23031	-95.96696
43.29400	-2.23359	-96.05275
43.39400	-2.23875	-96.28623
43.49400	-2.24469	-96.56256
43.59400	-2.25156	-96.94961
43.69400	-2.25484	-97.08931
43.79400	-2.25859	-97.23308
43.89400	-2.26297	-97.43477
43.99400	-2.26813	-97.68528
44.09400	-2.27406	-97.97297
44.19400	-2.28188	-98.37574
44.29400	-2.28578	-98.57412
44.39400	-2.28953	-98.71156
44.49400	-2.29422	-98.91966
44.59400	-2.29922	-99.14855
44.69400	-2.30641	-99.47531
44.79400	-2.31172	-99.79577
44.89400	-2.31563	-99.96822
44.99400	-2.32031	-100.17385
45.09400	-2.32578	-100.42062
45.19400	-2.33188	-100.70357
45.29400	-2.33875	-101.09769
45.39400	-2.34203	-101.23376
45.49400	-2.34594	-101.39232
45.59400	-2.35078	-101.63208
45.69400	-2.35641	-101.89392
45.79400	-2.36344	-102.24961
45.89400	-2.36797	-102.48818
45.99400	-2.37219	-102.66460
46.09400	-2.37688	-102.86696
46.19400	-2.38172	-103.09874
46.29400	-2.38703	-103.34303
46.39400	-2.39469	-103.71442
46.49400	-2.39922	-103.99070
46.59400	-2.40328	-104.14958
46.69400	-2.40766	-104.33953
46.79400	-2.41359	-104.61009
46.89400	-2.42109	-104.97976
46.99400	-2.42500	-105.19544
47.09400	-2.42859	-105.34450
47.19400	-2.43328	-105.54189
47.29400	-2.43844	-105.80094
47.39400	-2.44438	-106.10116
47.49400	-2.45203	-106.48195
47.59400	-2.45594	-106.69463
47.69400	-2.45984	-106.83781
47.79400	-2.46422	-107.04304
47.89400	-2.46953	-107.28738
47.99400	-2.47687	-107.64381
48.09400	-2.48203	-107.94812
48.19400	-2.48594	-108.12393
48.29400	-2.49047	-108.32261
48.39400	-2.49547	-108.55279
48.49400	-2.50141	-108.81910
48.59400	-2.50781	-109.14667
48.69400	-2.51234	-109.40775
48.79400	-2.51625	-109.54889
48.89400	-2.52109	-109.77777
48.99400	-2.52672	-110.05654
49.09400	-2.53406	-110.41745
49.19400	-2.53875	-110.66531
49.29400	-2.54266	-110.81750
49.39400	-2.54688	-111.00769
49.49400	-2.55156	-111.22361
49.59400	-2.55734	-111.49929
49.69400	-2.56469	-111.86599
49.79400	-2.56984	-112.17871
49.89400	-2.57359	-112.32176
49.99400	-2.57875	-112.53820
50.09400	-2.58406	-112.79576
50.19400	-2.59125	-113.15443
50.29400	-2.59563	-113.41477
50.39400	-2.59953	-113.56078
50.49400	-2.60391	-113.76905
50.59400	-2.60891	-114.01672
50.69400	-2.61453	-114.29862
50.79400	-2.62156	-114.63758
50.89400	-2.62641	-114.91732
50.99400	-2.63031	-115.05819
51.09400	-2.63516	-115.28855
51.19400	-2.64062	-115.55327
51.29400	-2.64828	-115.95404
51.39400	-2.65266	-116.22141
51.49400	-2.65641	-116.37943
51.59400	-2.66078	-116.56922
51.69400	-2.66547	-116.79502
51.79400	-2.67031	-117.01929
51.89400	-2.67672	-117.31860
51.99400	-2.68188	-117.61121
52.09400	-2.68609	-117.80372
52.19400	-2.69094	-118.03008
52.29400	-2.69656	-118.29212
52.39400	-2.70391	-118.62785
52.49400	-2.70922	-118.94881
52.59400	-2.71297	-119.10310
52.69400	-2.71750	-119.29879
52.79400	-2.72250	-119.53191
52.89400	-2.72813	-119.81531
52.99400	-2.73563	-120.21700
53.09400	-2.73937	-120.41450
53.19400	-2.74344	-120.57456
53.29400	-2.74828	-120.78556
53.39400	-2.75328	-121.02579
53.49400	-2.75984	-121.33549
53.59400	-2.76516	-121.64591
53.69400	-2.76906	-121.81343
53.79400	-2.77344	-122.01472
53.89400	-2.77875	-122.24608
53.99400	-2.78469	-122.53282
54.09400	-2.79188	-122.89626
54.19400	-2.79578	-123.11479
54.29400	-2.79984	-123.27249
54.39400	-2.80438	-123.47412
54.49400	-2.80953	-123.70054
54.59400	-2.81562	-123.97922
54.69400	-2.82203	-124.32484
54.79400	-2.82625	-124.50498
54.89400	-2.83047	-124.67887
54.99400	-2.83547	-124.90460
55.09400	-2.84141	-125.18857
55.19400	-2.84906	-125.55826
55.29400	-2.85297	-125.78484
55.39400	-2.85688	-125.91992
55.49400	-2.86156	-126.12621
55.59400	-2.86703	-126.37246
55.69400	-2.87359	-126.67178
55.79400	-2.87906	-126.97138
55.89400	-2.88297	-127.12689
55.99400	-2.88750	-127.32683
56.09400	-2.89234	-127.54127
56.19400	-2.89781	-127.78972
56.29400	-2.90516	-128.11455
56.39400	-2.91016	-128.42160
56.49400	-2.91359	-128.52944
56.59400	-2.91797	-128.71861
56.69400	-2.92344	-128.94997
56.79400	-2.93141	-129.30138
56.89400	-2.93594	-129.59269
56.99400	-2.93984	-129.74301
57.09400	-2.94438	-129.93076
57.19400	-2.94953	-130.15522
57.29400	-2.95484	-130.40808
57.39400	-2.96250	-130.75152
57.49400	-2.96672	-131.00156
57.59400	-2.97031	-131.12882
57.69400	-2.97500	-131.32162
57.79400	-2.98031	-131.55547
57.89400	-2.98781	-131.87884
57.99400	-2.99281	-132.17269
58.09400	-2.99625	-132.29784
58.19400	-3.00047	-132.47856
58.29400	-3.00531	-132.68848
58.39400	-3.01078	-132.92859
58.49400	-3.01781	-133.23434
58.59400	-3.02297	-133.53507
58.69400	-3.02703	-133.67358
58.79400	-3.03188	-133.87108
58.89400	-3.03750	-134.12787
58.99400	-3.04469	-134.43945
59.09400	-3.04969	-134.73435
59.19400	-3.05359	-134.88083
59.29400	-3.05797	-135.05882
59.39400	-3.06297	-135.28842
59.49400	-3.06922	-135.57850
59.59400	-3.07797	-136.00327
59.69400	-3.08094	-136.20222
59.79400	-3.08406	-136.28154
59.89400	-3.08906	-136.49468
59.99400	-3.09469	-136.76858
60.09400	-3.10188	-137.11789
60.19400	-3.10641	-137.36628
60.29400	-3.11016	-137.52009
60.39400	-3.11453	-137.70546
60.49400	-3.11953	-137.94197
60.59400	-3.12469	-138.16860
60.69400	-3.13078	-138.45426
60.79400	-3.13703	-138.81016
60.89400	-3.14078	-138.96140
60.99400	-3.14547	-139.15318
61.09400	-3.15156	-139.43639
61.19400	-3.15937	-139.83072
61.29400	-3.16328	-140.05831
61.39400	-3.16656	-140.16664
61.49400	-3.17094	-140.34946
61.59400	-3.17594	-140.57536
61.69400	-3.18219	-140.86203
61.79400	-3.18922	-141.21240
61.89400	-3.19437	-141.52680
61.99400	-3.19797	-141.64405
62.09400	-3.20250	-141.83979
62.19400	-3.20750	-142.07068
62.29400	-3.21422	-142.36698
62.39400	-3.21969	-142.68982
62.49400	-3.22344	-142.85238
62.59400	-3.22781	-143.02784
62.69400	-3.23266	-143.24391
62.79400	-3.23797	-143.49474
62.89400	-3.24484	-143.79466
62.99400	-3.25031	-144.10853
63.09400	-3.25406	-144.25759
63.19400	-3.25906	-144.46869
63.29400	-3.26453	-144.71339
63.39400	-3.27187	-145.06002
63.49400	-3.27688	-145.35390
63.59400	-3.28047	-145.49290
63.69400	-3.28469	-145.66620
63.79400	-3.28969	-145.88092
63.89400	-3.29500	-146.13329
63.99400	-3.30156	-146.43747
64.09400	-3.30703	-146.74641
64.19400	-3.31125	-146.91502
64.29400	-3.31609	-147.11499
64.39400	-3.32125	-147.34729
64.49400	-3.32812	-147.65215
64.59400	-3.33266	-147.91818
64.69400	-3.33656	-148.07387
64.79400	-3.34109	-148.26804
64.89400	-3.34609	-148.48052
64.99400	-3.35188	-148.74291
65.09400	-3.35922	-149.08396
65.19400	-3.36406	-149.37185
65.29400	-3.36781	-149.49238
65.39400	-3.37203	-149.66737
65.49400	-3.37688	-149.88551
65.59400	-3.38328	-150.16066
65.69400	-3.38953	-150.50678
65.79400	-3.39375	-150.67661
65.89400	-3.39828	-150.87256
65.99400	-3.40328	-151.07718
66.09400	-3.40906	-151.34466
66.19400	-3.41625	-151.68096
66.29400	-3.42109	-151.96438
66.39400	-3.42484	-152.09930
66.49400	-3.42938	-152.29160
66.59400	-3.43453	-152.51841
66.69400	-3.44047	-152.77660
66.79400	-3.44672	-153.09677
66.89400	-3.45078	-153.26890
66.99400	-3.45500	-153.45706
67.09400	-3.46000	-153.66577
67.19400	-3.46578	-153.93233
67.29400	-3.47453	-154.33837
67.39400	-3.47859	-154.62917
67.49400	-3.48187	-154.72738
67.59400	-3.48656	-154.91948
67.69400	-3.49172	-155.15213
67.79400	-3.49813	-155.44927
67.89400	-3.50375	-155.77836
67.99400	-3.50750	-155.93550
68.09400	-3.51203	-156.11763
68.19400	-3.51703	-156.35358
68.29400	-3.52250	-156.60736
68.39400	-3.52906	-156.90364
68.49400	-3.53437	-157.21416
68.59400	-3.53812	-157.35506
68.69400	-3.54234	-157.52962
68.79400	-3.54766	-157.76847
68.89400	-3.55453	-158.08947
68.99400	-3.56031	-158.42269
69.09400	-3.56437	-158.59468
69.19400	-3.56875	-158.77537
69.29400	-3.57359	-158.99195
69.39400	-3.57891	-159.24223
69.49400	-3.58531	-159.52927
69.59400	-3.59031	-159.81351
69.69400	-3.59437	-159.97873
69.79400	-3.59906	-160.17923
69.89400	-3.60406	-160.39245
69.99400	-3.61016	-160.65964
70.09400	-3.61609	-160.96774
70.19400	-3.62063	-161.16631
70.29400	-3.62469	-161.33872
70.39400	-3.62953	-161.54972
70.49400	-3.63547	-161.79901
70.59400	-3.64406	-162.17853
70.69400	-3.64891	-162.51357
70.79400	-3.65203	-162.60275
70.89400	-3.65641	-162.77711
70.99400	-3.66141	-162.98755
71.09400	-3.66750	-163.24821
71.19400	-3.67297	-163.55054
71.29400	-3.67734	-163.72587
71.39400	-3.68156	-163.89640
71.49400	-3.68641	-164.10752
71.59400	-3.69203	-164.34750
71.69400	-3.69891	-164.64084
71.79400	-3.70469	-164.98001
71.89400	-3.70828	-165.11315
71.99400	-3.71266	-165.28919
72.09400	-3.71766	-165.50329
72.19400	-3.72406	-165.76515
72.29400	-3.73047	-166.10438
72.39400	-3.73469	-166.27957
72.49400	-3.73891	-166.44913
72.59400	-3.74344	-166.63782
72.69400	-3.74859	-166.87304
72.79400	-3.75516	-167.16638
72.89400	-3.76125	-167.49194
72.99400	-3.76500	-167.64642
73.09400	-3.76953	-167.81710
73.19400	-3.77484	-168.03610
73.29400	-3.78203	-168.33381
73.39400	-3.78719	-168.64315
73.49400	-3.79078	-168.76382
73.59400	-3.79500	-168.91997
73.69400	-3.80000	-169.12207
73.79400	-3.80609	-169.39558
73.89400	-3.81250	-169.68262
73.99400	-3.81875	-170.02229
74.09400	-3.82219	-170.15737
74.19400	-3.82641	-170.30127
74.29400	-3.83109	-170.51710
74.39400	-3.83641	-170.72859
74.49400	-3.84266	-171.03325
74.59400	-3.84703	-171.21780
74.69400	-3.85156	-171.39721
74.79400	-3.85672	-171.60608
74.89400	-3.86281	-171.87308
74.99400	-3.87031	-172.20752
75.09400	-3.87563	-172.53019
75.19400	-3.87875	-172.62051
75.29400	-3.88313	-172.79121
75.39400	-3.88859	-173.02197
75.49400	-3.89656	-173.35501
75.59400	-3.90188	-173.69583
75.69400	-3.90500	-173.79706
75.79400	-3.90922	-173.96176
75.89400	-3.91375	-174.15342
75.99400	-3.91891	-174.36250
76.09400	-3.92563	-174.65408
76.19400	-3.93203	-175.03627
76.29400	-3.93531	-175.15001
76.39400	-3.93969	-175.32428
76.49400	-3.94453	-175.52437
76.59400	-3.95047	-175.77165
76.69400	-3.95734	-176.11961
76.79400	-3.96141	-176.29503
76.89400	-3.96563	-176.45557
76.99400	-3.97047	-176.67216
77.09400	-3.97594	-176.91082
77.19400	-3.98313	-177.21909
77.29400	-3.98844	-177.52993
77.39400	-3.99203	-177.65191
77.49400	-3.99656	-177.83462
77.59400	-4.00172	-178.04547
77.69400	-4.00797	-178.29993
77.79400	-4.01406	-178.63029
77.89400	-4.01797	-178.79051
77.99400	-4.02234	-178.95766
78.09400	-4.02719	-179.16797
78.19400	-4.03297	-179.41402
78.29400	-4.04047	-179.74149
78.39400	-4.04516	-180.02196
78.49400	-4.04875	-180.14300
78.59400	-4.05328	-180.31321
78.69400	-4.05828	-180.52132
78.79400	-4.06438	-180.79302
78.89400	-4.07156	-181.15558
78.99400	-4.07516	-181.32199
79.09400	-4.07922	-181.47212
79.19400	-4.08359	-181.64293
79.29400	-4.08875	-181.85681
79.39400	-4.09563	-182.13889
79.49400	-4.10250	-182.52811
79.59400	-4.10594	-182.65818
79.69400	-4.11047	-182.82716
79.79400	-4.11563	-183.05086
79.89400	-4.12219	-183.32873
79.99400	-4.12797	-183.64757
80.09400	-4.13172	-183.79694
80.19400	-4.13594	-183.95503
80.29400	-4.14063	-184.15561
80.39400	-4.14594	-184.38020
80.49400	-4.15234	-184.64686
80.59400	-4.15922	-185.01793
80.69400	-4.16266	-185.15375
80.79400	-4.16688	-185.29759
80.89400	-4.17219	-185.52721
80.99400	-4.17859	-185.81235
81.09400	-4.18500	-186.15292
81.19400	-4.18844	-186.30035
81.29400	-4.19266	-186.44069
81.39400	-4.19734	-186.62898
81.49400	-4.20281	-186.87132
81.59400	-4.20953	-187.15331
81.69400	-4.21563	-187.49413
81.79400	-4.21922	-187.62563
81.89400	-4.22359	-187.80051
81.99400	-4.22875	-188.02001
82.09400	-4.23547	-188.28756
82.19400	-4.24141	-188.61824
82.29400	-4.24516	-188.77080
82.39400	-4.24922	-188.92330
82.49400	-4.25406	-189.12488
82.59400	-4.25937	-189.35560
82.69400	-4.26609	-189.63370
82.79400	-4.27281	-190.00885
82.89400	-4.27625	-190.14125
82.99400	-4.28062	-190.29544
83.09400	-4.28578	-190.52158
83.19400	-4.29234	-190.79518
83.29400	-4.29797	-191.09736
83.39400	-4.30187	-191.27324
83.49400	-4.30609	-191.43194
83.59400	-4.31109	-191.63650
83.69400	-4.31656	-191.87370
83.79400	-4.32328	-192.15865
83.89400	-4.32984	-192.53966
83.99400	-4.33312	-192.66310
84.09400	-4.33766	-192.83794
84.19400	-4.34313	-193.07049
84.29400	-4.35094	-193.42975
84.39400	-4.35578	-193.73423
84.49400	-4.35922	-193.85237
84.59400	-4.36328	-194.01053
84.69400	-4.36797	-194.20832
84.79400	-4.37266	-194.43235
84.89400	-4.37859	-194.67607
84.99400	-4.38531	-195.01896
85.09400	-4.38937	-195.21256
85.19400	-4.39375	-195.37990
85.29400	-4.39875	-195.60388
85.39400	-4.40500	-195.86408
85.49400	-4.41156	-196.20232
85.59400	-4.41563	-196.39036
85.69400	-4.42000	-196.55760
85.79400	-4.42469	-196.76335
85.89400	-4.43000	-196.98878
85.99400	-4.43547	-197.24225
86.09400	-4.44172	-197.53613
86.19400	-4.44594	-197.72898
86.29400	-4.45016	-197.87838
86.39400	-4.45500	-198.07810
86.49400	-4.46047	-198.30909
86.59400	-4.46766	-198.65409
86.69400	-4.47219	-198.86847
86.79400	-4.47641	-199.03721
86.89400	-4.48125	-199.22473
86.99400	-4.48672	-199.45094
87.09400	-4.49281	-199.70249
87.19400	-4.49906	-200.02665
87.29400	-4.50250	-200.16541
87.39400	-4.50703	-200.32400
87.49400	-4.51219	-200.54801
87.59400	-4.51844	-200.78845
87.69400	-4.52531	-201.16273
87.79400	-4.52906	-201.30868
87.89400	-4.53328	-201.45769
87.99400	-4.53797	-201.64646
88.09400	-4.54281	-201.83998
88.19400	-4.54859	-202.08138
88.29400	-4.55578	-202.43084
88.39400	-4.55969	-202.59653
88.49400	-4.56422	-202.75615
88.59400	-4.56922	-202.96280
88.69400	-4.57500	-203.20222
88.79400	-4.58094	-203.47930
88.89400	-4.58516	-203.64709
88.99400	-4.58938	-203.80901
89.09400	-4.59437	-204.00310
89.19400	-4.59969	-204.22120
89.29400	-4.60547	-204.44629
89.39400	-4.61234	-204.76823
89.49400	-4.61625	-204.94159
89.59400	-4.62047	-205.09312
89.69400	-4.62547	-205.26558
89.79400	-4.63125	-205.51439
89.89400	-4.63859	-205.87850
89.99400	-4.64188	-205.99166
90.09400	-4.64578	-206.11800
90.19400	-4.65031	-206.27740
90.29400	-4.65547	-206.46428
90.39400	-4.66125	-206.70797
90.49400	-4.66969	-207.07369
90.59400	-4.67344	-207.25228
90.69400	-4.67797	-207.40920
90.79400	-4.68313	-207.61465
90.89400	-4.68859	-207.82870
90.99400	-4.69578	-208.12874
91.09400	-4.69953	-208.30894
91.19400	-4.70328	-208.43267
91.29400	-4.70797	-208.59507
91.39400	-4.71406	-208.83277
91.49400	-4.72313	-209.20451
91.59400	-4.72828	-209.55415
91.69400	-4.73063	-209.57372
91.79400	-4.73500	-209.72964
91.89400	-4.74016	-209.93832
91.99400	-4.74578	-210.16985
92.09400	-4.75234	-210.47698
92.19400	-4.75609	-210.63212
92.29400	-4.76016	-210.76436
92.39400	-4.76469	-210.94772
92.49400	-4.76984	-211.15865
92.59400	-4.77609	-211.39599
92.69400	-4.78406	-211.79196
92.79400	-4.78719	-211.89769
92.89400	-4.79125	-212.03713
92.99400	-4.79609	-212.23289
93.09400	-4.80219	-212.47680
93.19400	-4.80906	-212.80345
93.29400	-4.81281	-212.93129
93.39400	-4.81688	-213.03466
93.49400	-4.82172	-213.20599
93.59400	-4.82687	-213.41170
93.69400	-4.83281	-213.63224
93.79400	-4.83969	-213.97467
93.89400	-4.84359	-214.13204
93.99400	-4.84781	-214.26892
94.09400	-4.85250	-214.44216
94.19400	-4.85906	-214.69048
94.29400	-4.86594	-215.05289
94.39400	-4.86953	-215.16548
94.49400	-4.87391	-215.31434
94.59400	-4.87859	-215.49454
94.69400	-4.88375	-215.69352
94.79400	-4.89000	-215.94082
94.89400	-4.89672	-216.24160
94.99400	-4.90047	-216.36824
95.09400	-4.90484	-216.50393
95.19400	-4.90969	-216.68459
95.29400	-4.91547	-216.89391
95.39400	-4.92203	-217.18989
95.49400	-4.92625	-217.32894
95.59400	-4.93031	-217.45417
95.69400	-4.93484	-217.59051
95.79400	-4.94000	-217.66494
95.89400	-4.94625	-217.16532
95.96200	-4.95219	-216.66235
96.01000	-4.95438	-216.15545
96.02000	-4.95469	-215.60450
96.02600	-4.95484	-214.87747
96.03000	-4.95516	-214.23322
96.03400	-4.95516	-213.51850
96.03800	-4.95531	-212.76702
96.04200	-4.95547	-211.98866
96.04600	-4.95563	-211.20222
96.05000	-4.95578	-210.43159
96.05400	-4.95594	-209.69582
96.05800	-4.95609	-209.00771
96.06200	-4.95625	-208.37545
96.06600	-4.95641	-207.80434
96.07000	-4.95656	-207.29499
96.07600	-4.95672	-206.64130
96.08200	-4.95687	-206.11128
96.09000	-4.95719	-205.57009
96.10200	-4.95766	-205.02836
96.12400	-4.95859	-204.49483
96.16000	-4.96000	-203.97997
96.21000	-4.96234	-203.47007
96.30600	-4.96750	-202.96940
96.40600	-4.97453	-202.66627
96.50600	-4.97984	-202.51004
96.60600	-4.98344	-202.30243
96.70600	-4.98781	-202.19259
96.80600	-4.99219	-202.12087
96.90600	-4.99734	-202.09660
97.00600	-5.00359	-202.23513
97.10600	-5.01125	-202.44332
97.20600	-5.01484	-202.47206
97.30600	-5.01906	-202.48795
97.40600	-5.02422	-202.56677
97.50600	-5.03078	-202.66296
97.60600	-5.03703	-202.91017
97.70600	-5.04031	-202.88727
97.80600	-5.04406	-202.94525
97.90600	-5.04922	-203.06100
98.00600	-5.05422	-203.18289
98.10600	-5.05969	-203.31410
98.20600	-5.06687	-203.51385
98.30600	-5.07141	-203.62723
98.40600	-5.07563	-203.66190
98.50600	-5.08078	-203.79703
98.60600	-5.08734	-204.00883
98.70600	-5.09375	-204.27142
98.80600	-5.09719	-204.33515
98.90600	-5.10141	-204.43712
99.00600	-5.10641	-204.55670
99.10600	-5.11172	-204.72398
99.20600	-5.11813	-204.92901
99.30600	-5.12469	-205.20692
99.40600	-5.12781	-205.28221
99.50600	-5.13203	-205.36743
99.60600	-5.13703	-205.43344
99.70600	-5.14313	-205.61460
99.80600	-5.14938	-205.86389
99.90600	-5.15359	-205.98046
100.00600	-5.15797	-206.07609
100.10600	-5.16250	-206.20029
100.20600	-5.16797	-206.37780
100.30600	-5.17500	-206.60679
100.40600	-5.18188	-206.94020
100.50600	-5.18500	-207.00628
100.60600	-5.18953	-207.12771
100.70600	-5.19469	-207.30162
100.80600	-5.20094	-207.50481
100.90600	-5.20656	-207.75597
101.00600	-5.21031	-207.83353
101.10600	-5.21453	-207.94092
101.20600	-5.21906	-208.04702
101.30600	-5.22422	-208.15662
101.40600	-5.23000	-208.35105
101.50600	-5.23703	-208.62202
101.60600	-5.24094	-208.73290
101.70600	-5.24516	-208.84766
101.80600	-5.25000	-208.99165
101.90600	-5.25578	-209.18308
102.00600	-5.26297	-209.46500
102.10600	-5.26719	-209.59319
102.20600	-5.27172	-209.69161
102.30600	-5.27656	-209.83788
102.40600	-5.28187	-210.00095
102.50600	-5.28828	-210.19730
102.60600	-5.29375	-210.43114
102.70600	-5.29734	-210.49249
102.80600	-5.30172	-210.53782
102.88000	-5.30516	-210.03054
102.98000	-5.31047	-210.10889
103.08000	-5.31719	-210.26307
103.18000	-5.32297	-210.48683
103.28000	-5.32688	-210.57633
103.38000	-5.33125	-210.69102
103.48000	-5.33641	-210.84307
103.58000	-5.34234	-211.02229
103.68000	-5.35078	-211.32964
103.78000	-5.35406	-211.45335
103.88000	-5.35813	-211.54152
103.98000	-5.36297	-211.67852
104.08000	-5.36859	-211.85976
104.18000	-5.37594	-212.12226
104.28000	-5.38031	-212.29823
104.38000	-5.38406	-212.38084
104.48000	-5.38859	-212.51114
104.58000	-5.39328	-212.65203
104.68000	-5.39875	-212.81241
104.78000	-5.40703	-213.10769
104.88000	-5.41094	-213.22915
104.98000	-5.41469	-213.26604
105.08000	-5.41922	-213.39521
105.18000	-5.42469	-213.56374
105.28001	-5.43234	-213.84010
105.38001	-5.43672	-214.00863
105.48001	-5.44078	-214.11186
105.58001	-5.44531	-214.24223
105.68001	-5.45047	-214.40428
105.78001	-5.45578	-214.57629
105.88001	-5.46266	-214.79654
105.98001	-5.46672	-214.94211
106.08001	-5.47078	-215.04024
106.18001	-5.47547	-215.18448
106.28001	-5.48078	-215.34613
106.38001	-5.48828	-215.58689
106.48001	-5.49281	-215.75442
106.58001	-5.49656	-215.83767
106.68001	-5.50109	-215.95463
106.78001	-5.50641	-216.11983
106.88001	-5.51250	-216.26861
106.98001	-5.52172	-216.58352
107.08001	-5.52547	-216.75149
107.18001	-5.52891	-216.80491
107.28001	-5.53406	-216.96536
107.38001	-5.53953	-217.14708
107.48001	-5.54609	-217.38188
107.58001	-5.55000	-217.51331
107.68001	-5.55391	-217.59728
107.78001	-5.55844	-217.72988
107.88001	-5.56375	-217.90333
107.98001	-5.57031	-218.10603
108.08001	-5.57812	-218.40759
108.18001	-5.58125	-218.52160
108.28001	-5.58500	-218.58884
108.38001	-5.58984	-218.72893
108.48001	-5.59531	-218.90499
108.58001	-5.60281	-219.18027
108.68001	-5.60719	-219.34962
108.78001	-5.61109	-219.44532
108.88001	-5.61578	-219.57816
108.98001	-5.62094	-219.73754
109.08001	-5.62641	-219.86288
109.18001	-5.63344	-220.10876
109.28001	-5.63797	-220.30807
109.38001	-5.64172	-220.39200
109.48001	-5.64656	-220.53568
109.58001	-5.65234	-220.73686
109.68001	-5.65953	-221.00340
109.78001	-5.66359	-221.14606
109.88001	-5.66750	-221.25222
109.98001	-5.67219	-221.38506
110.08001	-5.67750	-221.55125
110.18001	-5.68344	-221.76634
110.28001	-5.69031	-222.02793
110.38001	-5.69484	-222.18251
110.48001	-5.69844	-222.26125
110.58001	-5.70313	-222.40055
110.68001	-5.70844	-222.55696
110.78001	-5.71594	-222.82071
110.88001	-5.72063	-223.01345
110.98001	-5.72453	-223.05892
111.08001	-5.72906	-223.18822
111.18001	-5.73422	-223.36060
111.28001	-5.74000	-223.56184
111.38001	-5.74656	-223.80301
111.48001	-5.75062	-223.95331
111.58001	-5.75484	-224.06355
111.68001	-5.75953	-224.19527
111.78001	-5.76484	-224.35719
111.88001	-5.77203	-224.61066
111.98001	-5.77703	-224.81838
112.08001	-5.78141	-224.93839
112.18001	-5.78578	-225.06188
112.28001	-5.79078	-225.21821
112.38001	-5.79672	-225.41383
112.48001	-5.80438	-225.70701
112.58001	-5.80797	-225.83704
112.68001	-5.81172	-225.86817
112.78001	-5.81656	-226.00393
112.88001	-5.82219	-226.18039
112.98001	-5.82906	-226.42817
113.08001	-5.83359	-226.61135
113.18001	-5.83781	-226.70618
113.28001	-5.84234	-226.85152
113.38001	-5.84719	-227.00039
113.48001	-5.85297	-227.19377
113.58001	-5.86047	-227.46852
113.68001	-5.86453	-227.62813
113.78001	-5.86844	-227.71262
113.88001	-5.87297	-227.83439
113.98001	-5.87844	-227.99863
114.08001	-5.88563	-228.25038
114.18001	-5.89031	-228.43672
114.28001	-5.89438	-228.53331
114.38001	-5.89875	-228.64263
114.48001	-5.90375	-228.78733
114.58001	-5.90937	-228.97008
114.68001	-5.91672	-229.18426
114.78001	-5.92156	-229.35060
114.88001	-5.92500	-229.37512
114.98001	-5.93031	-229.49231
115.08001	-5.93625	-229.69802
115.18001	-5.94375	-229.88579
115.28001	-5.94844	-230.09723
115.38001	-5.95172	-230.15021
115.48001	-5.95594	-230.26726
115.58001	-5.96078	-230.41555
115.68001	-5.96625	-230.59826
115.78001	-5.97453	-230.87531
115.88001	-5.97906	-231.10960
115.98001	-5.98297	-231.19085
116.08001	-5.98797	-231.34145
116.18001	-5.99328	-231.51544
116.28001	-6.00000	-231.74673
116.38001	-6.00453	-231.90823
116.48001	-6.00859	-232.00396
116.58001	-6.01375	-232.16762
116.68001	-6.01906	-232.35714
116.78001	-6.02469	-232.56683
116.88001	-6.03094	-232.78278
116.98001	-6.03484	-232.93525
117.08001	-6.03859	-233.01639
117.18001	-6.04328	-233.16659
117.28001	-6.04906	-233.34716
117.38001	-6.05719	-233.67007
117.48001	-6.06156	-233.85671
117.58001	-6.06516	-233.92887
117.68001	-6.06969	-234.06342
117.78001	-6.07469	-234.21079
117.88001	-6.07984	-234.37531
117.98001	-6.08656	-234.55803
118.08001	-6.09141	-234.76057
118.18001	-6.09547	-234.86792
118.28001	-6.09984	-234.98876
118.38001	-6.10516	-235.14608
118.48001	-6.11297	-235.35132
118.58001	-6.11781	-235.55990
118.68001	-6.12141	-235.64690
118.78001	-6.12563	-235.76093
118.88001	-6.13047	-235.89684
118.98001	-6.13594	-236.04997
119.08001	-6.14313	-236.29533
119.18001	-6.14859	-236.52130
119.28001	-6.15234	-236.60809
119.38001	-6.15703	-236.73640
119.48001	-6.16203	-236.88930
119.58001	-6.16859	-237.08257
119.68001	-6.17406	-237.24847
119.78001	-6.17828	-237.35839
119.88001	-6.18266	-237.48447
119.98001	-6.18766	-237.63016
120.08001	-6.19328	-237.79784
120.18001	-6.20031	-238.02830
120.28001	-6.20500	-238.22966
120.38001	-6.20891	-238.29882
120.48001	-6.21359	-238.43807
120.58001	-6.21922	-238.60393
120.68001	-6.22687	-238.87455
120.78001	-6.23156	-239.05671
120.88001	-6.23531	-239.13160
120.98001	-6.23938	-239.23406
121.08001	-6.24406	-239.35692
121.18001	-6.24969	-239.47841
121.28001	-6.25719	-239.72215
121.38001	-6.26281	-239.87858
121.48001	-6.26641	-239.95152
121.58001	-6.27125	-240.08682
121.68001	-6.27656	-240.24999
121.78001	-6.28469	-240.53279
121.88001	-6.28797	-240.65848
121.98001	-6.29156	-240.71078
122.08001	-6.29578	-240.81674
122.18001	-6.30031	-240.94827
122.28001	-6.30563	-241.10678
122.38001	-6.31141	-241.28743
122.48001	-6.31844	-241.53067
122.58001	-6.32219	-241.64058
122.68001	-6.32641	-241.73667
122.78001	-6.33156	-241.84592
122.88001	-6.33875	-242.05731
122.98001	-6.34484	-242.32155
123.08001	-6.34859	-242.33748
123.18001	-6.35312	-242.44529
123.28001	-6.35828	-242.59816
123.38001	-6.36484	-242.81242
123.48001	-6.37313	-243.10645
123.58001	-6.37672	-243.26208
123.68001	-6.37984	-243.23198
123.78001	-6.38469	-243.34322
123.88001	-6.38984	-243.49721
123.98001	-6.39734	-243.74112
124.08001	-6.40219	-243.94661
124.18001	-6.40578	-244.01604
124.28001	-6.41000	-244.13699
124.38001	-6.41469	-244.27409
124.48001	-6.41984	-244.42843
124.58001	-6.42703	-244.65290
124.68001	-6.43234	-244.83441
124.78001	-6.43641	-244.91957
124.88001	-6.44125	-245.05372
124.98001	-6.44688	-245.23774
125.08001	-6.45328	-245.44914
125.18001	-6.45828	-245.63965
125.28001	-6.46219	-245.73590
125.38001	-6.46656	-245.84903
125.48001	-6.47156	-245.98970
125.58001	-6.47719	-246.16283
125.68001	-6.48453	-246.40803
125.78001	-6.48891	-246.59042
125.88001	-6.49266	-246.58735
125.98001	-6.49719	-246.68232
126.08001	-6.50250	-246.83066
126.18001	-6.51016	-247.02299
126.28001	-6.51562	-247.27802
126.38001	-6.51922	-247.34789
126.48001	-6.52359	-247.46072
126.58001	-6.52859	-247.58406
126.68001	-6.53391	-247.75106
126.78001	-6.54062	-247.96166
126.88001	-6.54578	-248.17885
126.98001	-6.54969	-248.25449
127.08001	-6.55437	-248.38024
127.18001	-6.55969	-248.54006
127.28001	-6.56656	-248.75614
127.38001	-6.57250	-249.02250
127.48001	-6.57562	-249.06480
127.58001	-6.57984	-249.16035
127.68001	-6.58469	-249.28994
127.78001	-6.59016	-249.45535
127.88001	-6.59781	-249.66647
127.98001	-6.60297	-249.86863
128.08001	-6.60656	-249.82579
128.18001	-6.61141	-249.95640
128.28001	-6.61672	-250.12732
128.38001	-6.62359	-250.33149
128.48001	-6.62891	-250.55495
128.58001	-6.63281	-250.64403
128.68001	-6.63719	-250.75820
128.78001	-6.64188	-250.87908
128.88001	-6.64734	-251.04150
128.98001	-6.65438	-251.26296
129.08001	-6.65984	-251.50126
129.18001	-6.66328	-251.55294
129.28001	-6.66797	-251.66070
129.38001	-6.67328	-251.82012
129.48001	-6.68094	-252.05648
129.58001	-6.68594	-252.19586
129.68001	-6.68938	-252.24966
129.78001	-6.69359	-252.34565
129.88001	-6.69828	-252.47017
129.98001	-6.70328	-252.61483
130.08001	-6.71047	-252.83337
130.18001	-6.71641	-253.09718
130.28001	-6.72000	-253.15219
130.38001	-6.72453	-253.16280
130.48001	-6.72969	-253.31560
130.58001	-6.73719	-253.54484
130.68001	-6.74234	-253.76821
130.78001	-6.74609	-253.84220
130.88001	-6.75031	-253.94112
130.98001	-6.75516	-254.07228
131.08001	-6.76047	-254.18761
131.18001	-6.76719	-254.39149
131.28001	-6.77297	-254.63986
131.38001	-6.77687	-254.71604
131.48001	-6.78172	-254.84741
131.58001	-6.78687	-254.98953
131.68001	-6.79422	-255.21252
131.78001	-6.79953	-255.44721
131.88001	-6.80281	-255.50917
131.98001	-6.80703	-255.59491
132.08001	-6.81234	-255.75605
132.18001	-6.81844	-255.95894
132.28001	-6.82609	-256.22633
132.38001	-6.83016	-256.39167
132.48001	-6.83375	-256.43325
132.58001	-6.83859	-256.52152
132.68001	-6.84391	-256.59811
132.78001	-6.85078	-256.81686
132.88001	-6.85609	-257.03892
132.98001	-6.85969	-257.11006
133.08001	-6.86422	-257.22593
133.18001	-6.86906	-257.37804
133.28001	-6.87500	-257.56615
133.38001	-6.88203	-257.82430
133.48001	-6.88719	-258.04174
133.58001	-6.89078	-258.09839
133.68001	-6.89531	-258.21754
133.78001	-6.90047	-258.37976
133.88001	-6.90672	-258.57681
133.98001	-6.91188	-258.76001
134.08001	-6.91594	-258.81362
134.18001	-6.92062	-258.94374
134.28001	-6.92578	-259.10041
134.38001	-6.93109	-259.27126
134.48001	-6.93672	-259.44602
134.58001	-6.94281	-259.67130
134.68001	-6.94688	-259.77439
134.78001	-6.95109	-259.86961
134.88001	-6.95594	-259.95183
134.98001	-6.96188	-260.08099
135.08001	-6.96906	-260.36638
135.18001	-6.97328	-260.47814
135.28001	-6.97734	-260.56597
135.38001	-6.98203	-260.68157
135.48001	-6.98766	-260.84593
135.58001	-6.99391	-261.03383
135.68001	-6.99969	-261.23536
135.78001	-7.00344	-261.29243
135.88001	-7.00797	-261.40177
135.98001	-7.01328	-261.55281
136.08001	-7.01984	-261.74876
136.18001	-7.02563	-261.96617
136.28001	-7.02953	-262.05280
136.38001	-7.03375	-262.14397
136.48001	-7.03828	-262.24723
136.58001	-7.04359	-262.38859
136.68001	-7.05031	-262.57661
136.78001	-7.05641	-262.79724
136.88001	-7.06047	-262.87070
136.98001	-7.06500	-262.97584
137.08001	-7.07047	-263.09395
137.18001	-7.07781	-263.22326
137.28001	-7.08297	-263.44091
137.38001	-7.08656	-263.48677
137.48001	-7.09094	-263.58911
137.58001	-7.09594	-263.72075
137.68001	-7.10141	-263.87370
137.78001	-7.10859	-264.09471
137.88001	-7.11375	-264.31167
137.98001	-7.11703	-264.35414
138.08001	-7.12125	-264.42376
138.18001	-7.12609	-264.54350
138.28001	-7.13188	-264.69526
138.38001	-7.13859	-264.93496
138.48001	-7.14281	-265.02386
138.58001	-7.14734	-265.11616
138.68001	-7.15203	-265.22008
138.78001	-7.15703	-265.33002
138.88001	-7.16234	-265.44681
138.98001	-7.16906	-265.66553
139.08001	-7.17297	-265.74752
139.18001	-7.17734	-265.83582
139.28001	-7.18250	-265.94287
139.38001	-7.18828	-266.09135
139.48001	-7.19703	-266.31957
139.58001	-7.20047	-266.39014
139.68001	-7.20453	-266.45133
139.78001	-7.20969	-266.57578
139.88001	-7.21672	-266.78440
139.97801	-7.22688	-267.18116
140.07801	-7.22875	-267.22860
140.17801	-7.23094	-267.17049
140.27801	-7.23594	-267.28576
140.37801	-7.24078	-267.42980
140.47801	-7.24656	-267.57997
140.57801	-7.25328	-267.83615
140.67801	-7.25688	-267.90571
140.77801	-7.26125	-267.98394
140.87801	-7.26609	-268.10160
140.97801	-7.27172	-268.25652
141.07801	-7.27906	-268.48325
141.17801	-7.28437	-268.69541
141.27801	-7.28750	-268.70969
141.37801	-7.29187	-268.79632
141.47801	-7.29703	-268.91914
141.57801	-7.30375	-269.11494
141.67801	-7.31000	-269.36120
141.77801	-7.31359	-269.40736
141.87801	-7.31797	-269.48076
141.97801	-7.32281	-269.60048
142.07801	-7.32813	-269.72172
142.17801	-7.33437	-269.88304
142.27801	-7.34094	-270.11618
142.37801	-7.34437	-270.06355
142.47801	-7.34859	-270.07952
142.57801	-7.35359	-270.16637
142.67801	-7.36063	-270.31571
142.77801	-7.36656	-270.53639
142.87801	-7.37000	-270.56339
142.97801	-7.37422	-270.63167
143.07801	-7.37906	-270.73839
143.17801	-7.38469	-270.88815
143.27801	-7.39125	-271.06836
143.37801	-7.39781	-271.33179
143.47801	-7.40125	-271.36585
143.57801	-7.40563	-271.44223
143.67801	-7.41047	-271.54714
143.77801	-7.41672	-271.69046
143.87801	-7.42328	-271.92608
143.97801	-7.42719	-272.00207
144.07801	-7.43125	-272.06540
144.17801	-7.43594	-272.17099
144.27801	-7.44141	-272.30749
144.37801	-7.44813	-272.47727
144.47801	-7.45406	-272.71557
144.57801	-7.45750	-272.68744
144.67801	-7.46203	-272.75363
144.77801	-7.46734	-272.88449
144.87801	-7.47406	-273.05889
144.97801	-7.48031	-273.30083
145.07801	-7.48406	-273.35361
145.17801	-7.48813	-273.41309
145.27801	-7.49281	-273.50873
145.37801	-7.49828	-273.64695
145.47801	-7.50453	-273.82898
145.57801	-7.51141	-274.06451
145.67801	-7.51500	-274.13535
145.77801	-7.51953	-274.21620
145.87801	-7.52469	-274.33485
145.97801	-7.53141	-274.50567
146.07801	-7.53672	-274.68780
146.17801	-7.54000	-274.67069
146.27801	-7.54406	-274.72463
146.37801	-7.54875	-274.82110
146.47801	-7.55422	-274.94976
146.57801	-7.56063	-275.12243
146.67801	-7.56875	-275.37251
146.77801	-7.57219	-275.41259
146.87801	-7.57594	-275.45235
146.97801	-7.58078	-275.54876
147.07801	-7.58641	-275.67956
147.17801	-7.59328	-275.91088
147.27801	-7.59734	-275.99385
147.37801	-7.60141	-276.04932
147.47801	-7.60609	-276.13679
147.57801	-7.61141	-276.25635
147.67801	-7.61750	-276.41463
147.77801	-7.62406	-276.61440
147.87801	-7.62797	-276.68497
147.97801	-7.63250	-276.75503
148.07801	-7.63797	-276.88390
148.17801	-7.64547	-277.07925
148.27801	-7.65109	-277.30116
148.37801	-7.65437	-277.30751
148.47801	-7.65844	-277.35254
148.57801	-7.66328	-277.41033
148.67801	-7.66875	-277.54384
148.77801	-7.67562	-277.71863
148.87801	-7.68172	-277.97601
148.97801	-7.68469	-277.96394
149.07801	-7.68937	-278.05632
149.17801	-7.69453	-278.16319
149.27801	-7.70047	-278.31781
149.37801	-7.70641	-278.52148
149.47801	-7.71078	-278.59950
149.57801	-7.71500	-278.66778
149.67801	-7.71953	-278.75993
149.77801	-7.72484	-278.87410
149.87801	-7.73172	-279.04877
149.97801	-7.73859	-279.32507
150.07801	-7.74203	-279.35061
150.17801	-7.74609	-279.40094
150.27801	-7.75109	-279.50993
150.37801	-7.75703	-279.63451
150.47801	-7.76328	-279.82199
150.57801	-7.76719	-279.88371
150.67801	-7.77141	-279.94466
150.77801	-7.77609	-280.03472
150.87801	-7.78156	-280.16895
150.97801	-7.78750	-280.32118
151.07801	-7.79406	-280.53853
151.17801	-7.79797	-280.59542
151.27801	-7.80250	-280.67291
151.37801	-7.80734	-280.77978
151.47801	-7.81328	-280.91174
151.57801	-7.82078	-281.14855
151.67801	-7.82469	-281.19537
151.77801	-7.82859	-281.22535
151.87801	-7.83281	-281.26353
151.97801	-7.83781	-281.35324
152.07801	-7.84391	-281.48457
152.17801	-7.85188	-281.76397
152.27801	-7.85531	-281.79717
152.37801	-7.85953	-281.83120
152.47801	-7.86453	-281.92386
152.57801	-7.87016	-282.04453
152.67801	-7.87703	-282.26039
152.77801	-7.88078	-282.31561
152.87801	-7.88500	-282.36675
152.97801	-7.88984	-282.45544
153.07801	-7.89500	-282.56172
153.17801	-7.90109	-282.71386
153.27801	-7.90859	-282.95153
153.37801	-7.91219	-282.99430
153.47801	-7.91625	-283.02056
153.57801	-7.92125	-283.08946
153.67801	-7.92750	-283.24607
153.77801	-7.93484	-283.50371
153.87801	-7.93844	-283.54350
153.97801	-7.94234	-283.57735
154.07801	-7.94719	-283.67758
154.17801	-7.95250	-283.80516
154.27801	-7.95828	-283.91293
154.37801	-7.96422	-284.10530
154.47801	-7.96812	-284.15197
154.57801	-7.97234	-284.20457
154.67801	-7.97750	-284.29976
154.77801	-7.98359	-284.45107
154.87801	-7.99016	-284.66499
154.97801	-7.99406	-284.69843
155.07801	-7.99813	-284.72728
155.17801	-8.00250	-284.79829
155.27801	-8.00766	-284.89769
155.37801	-8.01375	-285.03701
155.47801	-8.02141	-285.27799
155.57801	-8.02531	-285.33077
155.67801	-8.02953	-285.35405
155.77801	-8.03422	-285.42018
155.87801	-8.04000	-285.50673
155.97801	-8.04734	-285.74651
156.07801	-8.05141	-285.83106
156.17801	-8.05563	-285.87520
156.27801	-8.06078	-285.95856
156.37801	-8.06734	-286.11481
156.47801	-8.07547	-286.34161
156.57801	-8.08031	-286.52939
156.67801	-8.08234	-286.42714
156.77801	-8.08656	-286.45137
156.87801	-8.09172	-286.56793
156.97801	-8.09781	-286.70299
157.07801	-8.10469	-286.93014
157.17801	-8.10828	-286.95098
157.27801	-8.11234	-286.99172
157.37801	-8.11687	-287.05952
157.47801	-8.12203	-287.16743
157.57801	-8.12797	-287.30249
157.67801	-8.13563	-287.52697
157.77801	-8.13969	-287.61715
157.87801	-8.14375	-287.66334
157.97801	-8.14859	-287.75355
158.07801	-8.15469	-287.88060
158.17801	-8.16141	-288.10468
158.27801	-8.16531	-288.14819
158.37801	-8.16953	-288.20175
158.47801	-8.17406	-288.27241
158.57801	-8.17937	-288.38527
158.67801	-8.18531	-288.54465
158.77801	-8.19188	-288.72797
158.87801	-8.19578	-288.81007
158.97801	-8.20000	-288.84786
159.07801	-8.20531	-288.95617
159.17801	-8.21109	-289.08816
159.27801	-8.21750	-289.28500
159.37801	-8.22156	-289.32831
159.47801	-8.22563	-289.37891
159.57801	-8.23016	-289.45315
159.67801	-8.23547	-289.56050
159.77801	-8.24172	-289.71902
159.87801	-8.24922	-289.94843
159.97801	-8.25250	-289.97213
160.07801	-8.25625	-289.97421
160.17801	-8.26125	-290.07381
160.27801	-8.26703	-290.20751
160.37801	-8.27438	-290.45218
160.47801	-8.27828	-290.50961
160.57801	-8.28250	-290.54016
160.67801	-8.28734	-290.62325
160.77801	-8.29266	-290.72997
160.87801	-8.29875	-290.86572
160.97801	-8.30578	-291.12640
161.07801	-8.30906	-291.12384
161.17801	-8.31344	-291.17295
161.27801	-8.31859	-291.26766
161.37801	-8.32438	-291.40311
161.47801	-8.33109	-291.59793
161.57801	-8.33500	-291.65184
161.67801	-8.33891	-291.67405
161.77801	-8.34344	-291.74352
161.87801	-8.34859	-291.83692
161.97801	-8.35469	-291.99013
162.07801	-8.36266	-292.26661
162.17801	-8.36625	-292.28619
162.27801	-8.37016	-292.30008
162.37801	-8.37453	-292.36543
162.47801	-8.37984	-292.45228
162.57801	-8.38672	-292.65440
162.67801	-8.39156	-292.74943
162.77801	-8.39563	-292.78889
162.87801	-8.40047	-292.87753
162.97801	-8.40609	-292.99456
163.07801	-8.41203	-293.12274
163.17801	-8.41906	-293.34268
163.27801	-8.42234	-293.34694
163.37801	-8.42656	-293.38664
163.47801	-8.43156	-293.47500
163.57801	-8.43766	-293.61323
163.67801	-8.44609	-293.87429
163.77801	-8.44984	-293.93598
163.87801	-8.45328	-293.92365
163.97801	-8.45750	-293.95160
164.07801	-8.46266	-294.03156
164.17801	-8.46891	-294.16972
164.27801	-8.47625	-294.42081
164.37801	-8.47969	-294.43720
164.47801	-8.48406	-294.48161
164.57801	-8.48922	-294.58255
164.67801	-8.49500	-294.71934
164.77801	-8.50281	-294.96628
164.87801	-8.50656	-295.04278
164.97801	-8.51031	-295.05065
165.07801	-8.51516	-295.14161
165.17801	-8.52047	-295.25521
165.27801	-8.52625	-295.39514
165.37801	-8.53250	-295.57139
165.47801	-8.53609	-295.59541
165.57801	-8.54047	-295.63054
165.67801	-8.54516	-295.70383
165.77801	-8.55125	-295.84175
165.87801	-8.55906	-296.12181
165.97801	-8.56250	-296.15164
166.07801	-8.56641	-296.17113
166.17801	-8.57094	-296.23836
166.27801	-8.57672	-296.36979
166.37801	-8.58281	-296.52941
166.47801	-8.58906	-296.72423
166.57801	-8.59266	-296.76065
166.67801	-8.59656	-296.77805
166.77801	-8.60125	-296.85527
166.87801	-8.60688	-296.96468
166.97801	-8.61422	-297.18149
167.07801	-8.61906	-297.28219
167.17801	-8.62328	-297.33896
167.27801	-8.62797	-297.41123
167.37801	-8.63313	-297.50562
167.47801	-8.63891	-297.63475
167.57801	-8.64594	-297.85085
167.67801	-8.64953	-297.88929
167.77801	-8.65359	-297.91236
167.87801	-8.65844	-297.99068
167.97801	-8.66438	-298.11227
168.07801	-8.67094	-298.27812
168.17801	-8.67547	-298.35647
168.27801	-8.67969	-298.39197
168.37801	-8.68422	-298.44609
168.47801	-8.68922	-298.52870
168.57801	-8.69484	-298.66338
168.67801	-8.70219	-298.84991
168.77801	-8.70609	-298.90504
168.87801	-8.71016	-298.88177
168.91801	-8.71219	-298.20475
168.92201	-8.71250	-297.25671
168.92401	-8.71250	-296.69735
168.92601	-8.71266	-296.09799
168.92801	-8.71281	-295.47590
168.93001	-8.71281	-294.84504
168.93201	-8.71297	-294.21452
168.93401	-8.71313	-293.59236
168.93601	-8.71313	-292.98648
168.93801	-8.71328	-292.40313
168.94001	-8.71344	-291.84648
168.94201	-8.71344	-291.31982
168.94601	-8.71359	-290.36659
168.95001	-8.71391	-289.55439
168.95401	-8.71406	-288.88169
168.95801	-8.71422	-288.34033
168.96401	-8.71453	-287.74840
168.97401	-8.71516	-287.21881
169.07401	-8.72094	-287.43050
169.17401	-8.72859	-287.52795
169.27401	-8.73281	-287.57924
169.37401	-8.73656	-287.60639
169.47401	-8.74078	-287.63118
169.57401	-8.74594	-287.70351
169.67401	-8.75141	-287.84820
169.77401	-8.75859	-288.07023
169.87401	-8.76344	-288.25054
169.97401	-8.76734	-288.30078
170.07401	-8.77234	-288.40482
170.17401	-8.77859	-288.56587
170.27401	-8.78625	-288.82599
170.37401	-8.78969	-288.90410
170.47401	-8.79328	-288.95235
170.57401	-8.79781	-289.05839
170.67401	-8.80281	-289.19390
170.77401	-8.80844	-289.37390
170.87401	-8.81469	-289.57114
170.97401	-8.81953	-289.73198
171.07401	-8.82359	-289.79498
171.17401	-8.82844	-289.92069
171.27401	-8.83344	-290.02386
171.37401	-8.84063	-290.18673
171.47401	-8.84531	-290.36090
171.57401	-8.84922	-290.42640
171.67401	-8.85375	-290.52356
171.77401	-8.85891	-290.64572
171.87401	-8.86500	-290.82298
171.97401	-8.87297	-291.09019
172.07401	-8.87688	-291.22752
172.17401	-8.88063	-291.28584
172.27401	-8.88562	-291.40657
172.37401	-8.89125	-291.55791
172.47401	-8.89906	-291.85092
172.57401	-8.90328	-291.97562
172.67401	-8.90734	-292.02759
172.77401	-8.91219	-292.13837
172.87401	-8.91703	-292.23827
172.97401	-8.92297	-292.38141
173.07401	-8.93063	-292.64197
173.17401	-8.93359	-292.67126
173.27401	-8.93734	-292.68852
173.37401	-8.94187	-292.75566
173.47401	-8.94719	-292.86632
173.57401	-8.95453	-293.05562
173.67401	-8.95922	-293.16455
173.77401	-8.96312	-293.18598
173.87401	-8.96766	-293.25944
173.97401	-8.97281	-293.36295
174.07401	-8.97891	-293.50373
174.17401	-8.98703	-293.77154
174.27401	-8.99062	-293.83835
174.37401	-8.99453	-293.85620
174.47401	-8.99906	-293.92901
174.57401	-9.00437	-294.04688
174.67401	-9.01156	-294.25773
174.77401	-9.01594	-294.36761
174.87401	-9.01984	-294.39425
174.97401	-9.02453	-294.42593
175.07401	-9.03000	-294.55149
175.17401	-9.03594	-294.71099
175.27401	-9.04328	-294.93660
175.37401	-9.04687	-294.99653
175.47401	-9.05078	-295.02559
175.57401	-9.05563	-295.12006
175.67401	-9.06125	-295.23584
175.77401	-9.06859	-295.44115
175.87401	-9.07359	-295.59126
175.97401	-9.07719	-295.60253
176.07401	-9.08141	-295.65537
176.17401	-9.08641	-295.75360
176.27401	-9.09188	-295.87531
176.37401	-9.10031	-296.13575
176.47401	-9.10422	-296.24131
176.57401	-9.10797	-296.24841
176.67401	-9.11266	-296.32160
176.77401	-9.11781	-296.42588
176.87401	-9.12484	-296.60070
176.97401	-9.13000	-296.77948
177.07401	-9.13375	-296.80291
177.17401	-9.13859	-296.87190
177.27401	-9.14375	-296.97865
177.37401	-9.14969	-297.11324
177.47401	-9.15781	-297.34880
177.57401	-9.16094	-297.33616
177.67401	-9.16453	-297.31923
177.77401	-9.16906	-297.38730
177.87401	-9.17437	-297.49209
177.97401	-9.18234	-297.72449
178.07401	-9.18688	-297.86748
178.17401	-9.19063	-297.87806
178.27401	-9.19500	-297.93406
178.37401	-9.20000	-298.01258
178.47401	-9.20547	-298.13382
178.57401	-9.21297	-298.35230
178.67401	-9.21719	-298.44826
178.77401	-9.22125	-298.48093
178.87401	-9.22609	-298.56175
178.97401	-9.23172	-298.69485
179.07401	-9.23922	-298.91983
179.17401	-9.24344	-298.99424
179.27401	-9.24703	-298.99696
179.37401	-9.25141	-299.05853
179.47401	-9.25656	-299.15723
179.57401	-9.26250	-299.29778
179.67401	-9.27000	-299.52246
179.77401	-9.27422	-299.63389
179.87401	-9.27797	-299.62888
179.97401	-9.28281	-299.70095
180.07401	-9.28844	-299.81938
180.17401	-9.29547	-300.03414
180.27401	-9.29984	-300.11952
180.37401	-9.30375	-300.12193
180.47401	-9.30812	-300.19778
180.57401	-9.31328	-300.29556
180.67401	-9.31953	-300.45336
180.77401	-9.32875	-300.75333
180.87401	-9.33219	-300.83451
180.97401	-9.33578	-300.81221
181.07401	-9.34063	-300.87584
181.17401	-9.34641	-301.01064
181.27401	-9.35328	-301.24828
181.37401	-9.35703	-301.29677
181.47401	-9.36094	-301.32297
181.57401	-9.36531	-301.38740
181.67401	-9.37016	-301.48327
181.77401	-9.37563	-301.60040
181.87401	-9.38234	-301.77930
181.97401	-9.38766	-301.95355
182.07401	-9.39156	-301.96774
182.17401	-9.39656	-302.05184
182.27401	-9.40234	-302.19543
182.37401	-9.40938	-302.39761
182.47401	-9.41375	-302.48669
182.57401	-9.41766	-302.50758
182.67401	-9.42219	-302.56656
182.77401	-9.42719	-302.66291
182.87401	-9.43266	-302.79395
182.97401	-9.43938	-302.98695
183.07401	-9.44391	-303.09916
183.17401	-9.44813	-303.12610
183.27401	-9.45281	-303.19226
183.37401	-9.45797	-303.28619
183.47401	-9.46516	-303.47520
183.57401	-9.47016	-303.62204
183.67401	-9.47406	-303.64397
183.77401	-9.47844	-303.69499
183.87401	-9.48359	-303.79650
183.97401	-9.48906	-303.91032
184.07401	-9.49594	-304.07661
184.17401	-9.50094	-304.21177
184.27401	-9.50469	-304.20282
184.37401	-9.50922	-304.25280
184.47401	-9.51438	-304.30838
184.57401	-9.52156	-304.49483
184.67401	-9.52687	-304.64596
184.77401	-9.53078	-304.66375
184.87401	-9.53531	-304.71063
184.97401	-9.54047	-304.78942
185.07401	-9.54547	-304.88348
185.17401	-9.55234	-305.01696
185.27401	-9.55734	-305.15945
185.37401	-9.56141	-305.13787
185.47401	-9.56625	-305.18827
185.57401	-9.57172	-305.29124
185.67401	-9.57938	-305.48766
185.77401	-9.58422	-305.62124
185.87401	-9.58766	-305.59757
185.97401	-9.59188	-305.63638
186.07401	-9.59672	-305.71017
186.17401	-9.60234	-305.83069
186.27401	-9.61062	-306.06616
186.37401	-9.61500	-306.18602
186.47401	-9.61844	-306.14901
186.57401	-9.62328	-306.20366
186.67401	-9.62828	-306.29399
186.77401	-9.63563	-306.45731
186.87401	-9.64047	-306.61333
186.97401	-9.64422	-306.60102
187.07401	-9.64875	-306.64584
187.17401	-9.65375	-306.72649
187.27401	-9.65938	-306.83485
187.37401	-9.66719	-307.02567
187.47401	-9.67156	-307.13567
187.57401	-9.67500	-307.10506
187.67401	-9.67922	-307.13573
187.77401	-9.68422	-307.21569
187.87401	-9.69063	-307.33067
187.97401	-9.69719	-307.52340
188.07401	-9.70109	-307.52259
188.17401	-9.70594	-307.57970
188.27401	-9.71094	-307.66016
188.37401	-9.71625	-307.74862
188.47401	-9.72391	-307.94683
188.57401	-9.72813	-308.05394
188.67401	-9.73156	-308.01404
188.77401	-9.73609	-308.06312
188.87401	-9.74172	-308.16129
188.97401	-9.75078	-308.39336
189.07401	-9.75594	-308.59655
189.17401	-9.75875	-308.51552
189.27401	-9.76328	-308.56171
189.37401	-9.76859	-308.67317
189.47401	-9.77453	-308.80016
189.57401	-9.78203	-309.00839
189.67401	-9.78531	-309.05226
189.77401	-9.78891	-309.01924
189.87401	-9.79359	-309.06805
189.97401	-9.79891	-309.16443
190.07401	-9.80578	-309.33884
190.17401	-9.81078	-309.46836
190.27401	-9.81453	-309.46693
190.37401	-9.81891	-309.49968
190.47401	-9.82422	-309.58891
190.53001	-9.82766	-309.03673
190.53401	-9.82797	-308.37080
190.53801	-9.82828	-307.58667
190.54201	-9.82859	-306.76144
190.54601	-9.82875	-305.94680
190.55001	-9.82906	-305.18094
190.55401	-9.82922	-304.48797
190.55801	-9.82953	-303.88227
190.56201	-9.82984	-303.36881
190.56801	-9.83016	-302.76641
190.57601	-9.83062	-302.23998
190.67601	-9.83844	-302.14640
190.77601	-9.84156	-302.03179
190.87601	-9.84516	-301.99659
190.97601	-9.85000	-302.02469
191.07601	-9.85578	-302.14760
191.17601	-9.86406	-302.43179
191.27601	-9.86813	-302.53121
191.37601	-9.87187	-302.55821
191.47601	-9.87641	-302.64091
191.57601	-9.88109	-302.74472
191.67601	-9.88594	-302.86190
191.77601	-9.89266	-303.01201
191.87601	-9.89844	-303.26375
191.97601	-9.90234	-303.32825
192.07601	-9.90703	-303.42633
192.17601	-9.91250	-303.57254
192.27601	-9.92016	-303.81790
192.37601	-9.92469	-303.97657
192.47601	-9.92828	-304.00744
192.57601	-9.93266	-304.02976
192.67601	-9.93750	-304.14423
192.77601	-9.94328	-304.30573
192.87601	-9.95125	-304.53622
192.97601	-9.95609	-304.71575
193.07601	-9.95969	-304.67358
193.17601	-9.96406	-304.73253
193.27601	-9.96906	-304.80567
193.37601	-9.97656	-304.98362
193.47601	-9.98141	-305.12634
193.57601	-9.98531	-305.09704
193.67601	-9.98969	-305.14219
193.77601	-9.99484	-305.20937
193.87601	-10.00063	-305.33013
193.97601	-10.00703	-305.42505
194.07601	-10.01250	-305.57826
194.17601	-10.01594	-305.56521
194.27601	-10.02047	-305.61376
194.37601	-10.02594	-305.73773
194.47601	-10.03281	-305.90034
194.57601	-10.03797	-306.04658
194.67601	-10.04187	-306.04801
194.77601	-10.04625	-306.09542
194.87601	-10.05125	-306.18471
194.97601	-10.05703	-306.30764
195.07601	-10.06344	-306.46363
[truncated: 3,057 more rows]
