# Supplementary material for: Strengthening of 3D Printed Fused Deposition Manufactured Parts Using the Fill Compositing Technique
Source: PLoS One. 2015 Apr 16;10(4):e0122915. doi: 10.1371/journal.pone.0122915 (PMC4400136; doi:10.1371/journal.pone.0122915)
Supplement: S1 File — This is the raw data and information on all the samples presented in this manuscript. (ZIP) [file pone.0122915.s001.zip › Specimen_RawData_84.csv]

Time	Extension	Load
(sec)	(mm)	(N)
0.00000	-0.00016	-0.36244
0.10000	-0.00047	-0.35976
0.20000	-0.00344	-0.36076
0.29200	-0.01344	-0.36729
0.39200	-0.01891	-0.36298
0.49200	-0.02422	-0.36857
0.59200	-0.03063	-0.37025
0.69200	-0.03656	-0.36866
0.79200	-0.04094	-0.36503
0.89200	-0.04547	-0.36424
0.99200	-0.05031	-0.36779
1.09200	-0.05609	-0.37344
1.19200	-0.06234	-0.36127
1.29200	-0.06844	-0.36040
1.39200	-0.07219	-0.36636
1.49200	-0.07703	-0.36450
1.59200	-0.08266	-0.35697
1.69200	-0.08969	-0.36417
1.79200	-0.09422	-0.36881
1.89200	-0.09766	-0.36422
1.99200	-0.10188	-0.36491
2.09200	-0.10672	-0.36729
2.19200	-0.11234	-0.36305
2.29200	-0.11922	-0.36288
2.39200	-0.12594	-0.37274
2.49200	-0.12953	-0.36984
2.59200	-0.13438	-0.36647
2.69200	-0.13984	-0.36543
2.79200	-0.14609	-0.36347
2.89200	-0.15062	-0.36627
2.99200	-0.15453	-0.36875
3.09200	-0.15875	-0.37124
3.19200	-0.16313	-0.36317
3.29200	-0.16828	-0.36376
3.39200	-0.17422	-0.36159
3.49200	-0.18047	-0.36430
3.59200	-0.18516	-0.36987
3.69200	-0.19000	-0.36310
3.79200	-0.19500	-0.36734
3.89200	-0.20047	-0.36278
3.99200	-0.20578	-0.36695
4.09200	-0.21031	-0.36899
4.19200	-0.21484	-0.36472
4.29200	-0.21984	-0.35808
4.39200	-0.22547	-0.36395
4.49200	-0.23219	-0.36740
4.59200	-0.23766	-0.36657
4.69200	-0.24172	-0.36340
4.79200	-0.24625	-0.35902
4.89200	-0.25125	-0.36978
4.99200	-0.25734	-0.37031
5.09200	-0.26375	-0.36205
5.19200	-0.26781	-0.35886
5.29200	-0.27219	-0.35906
5.39200	-0.27703	-0.35990
5.49200	-0.28234	-0.36256
5.59200	-0.28859	-0.36811
5.69200	-0.29406	-0.36767
5.79200	-0.29812	-0.37021
5.89200	-0.30266	-0.36125
5.99200	-0.30781	-0.36296
6.09200	-0.31391	-0.36871
6.19200	-0.32094	-0.36881
6.29200	-0.32484	-0.36147
6.39200	-0.32875	-0.36590
6.49200	-0.33328	-0.36865
6.59200	-0.33859	-0.36841
6.69200	-0.34531	-0.45181
6.79200	-0.35203	-0.75974
6.89200	-0.35547	-0.92099
6.99200	-0.35984	-1.10164
7.09200	-0.36500	-1.32829
7.19200	-0.37141	-1.60928
7.29200	-0.37766	-1.93170
7.39200	-0.38156	-2.12083
7.49200	-0.38594	-2.30772
7.59200	-0.39047	-2.51754
7.69200	-0.39547	-2.74351
7.79200	-0.40141	-3.01558
7.89200	-0.40844	-3.36340
7.99200	-0.41234	-3.55713
8.09200	-0.41672	-3.75523
8.19200	-0.42172	-3.97611
8.29200	-0.42766	-4.24669
8.39200	-0.43391	-4.56986
8.49200	-0.43781	-4.75678
8.59200	-0.44203	-4.93815
8.69200	-0.44641	-5.12687
8.79200	-0.45188	-5.36771
8.89200	-0.45797	-5.62159
8.99200	-0.46438	-5.95135
9.09200	-0.46844	-6.13898
9.19200	-0.47312	-6.33234
9.29200	-0.47891	-6.60030
9.39200	-0.48734	-6.95701
9.49200	-0.49187	-7.25363
9.59200	-0.49531	-7.38502
9.69200	-0.49969	-7.58261
9.79200	-0.50453	-7.79987
9.89200	-0.51016	-8.05513
9.99200	-0.51828	-8.41334
10.09200	-0.52312	-8.73341
10.19200	-0.52625	-8.86718
10.29200	-0.53062	-9.06331
10.39200	-0.53563	-9.29405
10.49200	-0.54188	-9.57037
10.59200	-0.54781	-9.89620
10.69200	-0.55172	-10.08784
10.79200	-0.55578	-10.27309
10.89200	-0.56047	-10.48438
10.99200	-0.56578	-10.74423
11.09200	-0.57234	-11.03939
11.19200	-0.57906	-11.40285
11.29200	-0.58297	-11.58878
11.39200	-0.58734	-11.78967
11.49200	-0.59234	-12.03384
11.59200	-0.59828	-12.32018
11.69200	-0.60422	-12.63500
11.79200	-0.60844	-12.84024
11.89200	-0.61266	-13.04710
11.99200	-0.61750	-13.27505
12.09200	-0.62297	-13.55120
12.19200	-0.62984	-13.87612
12.29200	-0.63609	-14.23166
12.39200	-0.63953	-14.39849
12.49200	-0.64375	-14.60657
12.59200	-0.64891	-14.85384
12.69200	-0.65516	-15.15625
12.79200	-0.66141	-15.50853
12.89200	-0.66547	-15.70087
12.99200	-0.66984	-15.89987
13.09200	-0.67453	-16.13501
13.19200	-0.67969	-16.38056
13.29200	-0.68578	-16.68234
13.39200	-0.69250	-17.04690
13.49200	-0.69625	-17.24822
13.59200	-0.70047	-17.45556
13.69200	-0.70562	-17.70545
13.79200	-0.71234	-18.00544
13.89200	-0.71828	-18.36059
13.99200	-0.72219	-18.55849
14.09200	-0.72641	-18.76957
14.19200	-0.73125	-19.01425
14.29200	-0.73656	-19.27826
14.39200	-0.74234	-19.57626
14.49200	-0.74875	-19.91281
14.59200	-0.75266	-20.12161
14.69200	-0.75703	-20.32121
14.79200	-0.76172	-20.54892
14.89200	-0.76766	-20.84391
14.99200	-0.77437	-21.21155
15.09200	-0.77875	-21.45085
15.19200	-0.78297	-21.64063
15.29200	-0.78781	-21.87433
15.39200	-0.79391	-22.17843
15.49200	-0.80047	-22.50443
15.59200	-0.80531	-22.79336
15.69200	-0.80891	-22.95985
15.79200	-0.81344	-23.18317
15.89200	-0.81859	-23.44043
15.99200	-0.82469	-23.73813
16.09200	-0.83156	-24.10830
16.19200	-0.83594	-24.31999
16.29200	-0.83984	-24.50904
16.39200	-0.84437	-24.72723
16.49200	-0.84938	-24.97683
16.59200	-0.85594	-25.28832
16.69200	-0.86234	-25.68592
16.79200	-0.86625	-25.84713
16.89200	-0.87063	-26.05704
16.99200	-0.87563	-26.29589
17.09200	-0.88125	-26.58002
17.19200	-0.88781	-26.93613
17.29200	-0.89203	-27.14742
17.39200	-0.89625	-27.34224
17.49200	-0.90109	-27.58384
17.59200	-0.90641	-27.84619
17.69200	-0.91281	-28.14012
17.79200	-0.91969	-28.53096
17.89200	-0.92313	-28.68503
17.99200	-0.92766	-28.89702
18.09200	-0.93281	-29.14356
18.19200	-0.93938	-29.48305
18.29200	-0.94641	-29.88343
18.39200	-0.95000	-30.06015
18.49200	-0.95422	-30.26406
18.59200	-0.95922	-30.51578
18.69200	-0.96437	-30.78163
18.79200	-0.97000	-31.05200
18.89200	-0.97563	-31.38851
18.99200	-0.97922	-31.56044
19.09200	-0.98359	-31.77979
19.19200	-0.98859	-32.02676
19.29200	-0.99469	-32.33706
19.39200	-1.00234	-32.74382
19.49200	-1.00641	-32.97075
19.59200	-1.01047	-33.17036
19.69200	-1.01516	-33.41977
19.79200	-1.02031	-33.68684
19.89200	-1.02625	-33.98344
19.99200	-1.03234	-34.32535
20.09200	-1.03641	-34.53312
20.19200	-1.04094	-34.76083
20.29200	-1.04625	-35.02365
20.39200	-1.05188	-35.30459
20.49200	-1.05813	-35.64329
20.59200	-1.06250	-35.87651
20.69200	-1.06641	-36.06590
20.79200	-1.07125	-36.30236
20.89200	-1.07688	-36.58913
20.99200	-1.08375	-36.92120
21.09200	-1.08953	-37.28181
21.19200	-1.09328	-37.44476
21.29200	-1.09750	-37.65501
21.39200	-1.10219	-37.88802
21.49200	-1.10750	-38.16265
21.59200	-1.11375	-38.48653
21.69200	-1.11844	-38.71277
21.79200	-1.12281	-38.91781
21.89200	-1.12766	-39.14835
21.99200	-1.13281	-39.40912
22.09200	-1.13906	-39.71524
22.19200	-1.14656	-40.12189
22.29200	-1.15016	-40.29457
22.39200	-1.15438	-40.48181
22.49200	-1.15922	-40.71522
22.59200	-1.16469	-40.97679
22.69200	-1.17125	-41.31230
22.79200	-1.17563	-41.52584
22.89200	-1.17984	-41.71695
22.99200	-1.18438	-41.93040
23.09200	-1.18969	-42.17648
23.19200	-1.19563	-42.46491
23.29200	-1.20359	-42.87641
23.39200	-1.20719	-43.06734
23.49200	-1.21156	-43.25828
23.59200	-1.21672	-43.51683
23.69200	-1.22281	-43.81038
23.79200	-1.22906	-44.16379
23.89200	-1.23281	-44.33682
23.99200	-1.23688	-44.52954
24.09200	-1.24156	-44.75305
24.19200	-1.24688	-45.00150
24.29200	-1.25266	-45.29015
24.39200	-1.25969	-45.65053
24.49200	-1.26375	-45.87315
24.59200	-1.26781	-46.04746
24.69200	-1.27281	-46.29371
24.79200	-1.27859	-46.56273
24.89200	-1.28563	-46.94175
24.99200	-1.28953	-47.14009
25.09200	-1.29328	-47.28714
25.19200	-1.29781	-47.50310
25.29200	-1.30313	-47.76227
25.39200	-1.30906	-48.05636
25.49200	-1.31641	-48.41114
25.59200	-1.32078	-48.66137
25.69200	-1.32453	-48.81322
25.79200	-1.32922	-49.03632
25.89200	-1.33453	-49.28438
25.99200	-1.34203	-49.65868
26.09200	-1.34672	-49.91505
26.19200	-1.35094	-50.09223
26.29200	-1.35578	-50.32727
26.39200	-1.36187	-50.62125
26.49200	-1.36891	-50.96257
26.59200	-1.37516	-51.35834
26.69200	-1.37750	-51.43991
26.79200	-1.38156	-51.62050
26.89200	-1.38672	-51.88183
26.99200	-1.39234	-52.16646
27.09200	-1.39906	-52.52831
27.19200	-1.40328	-52.73408
27.29200	-1.40766	-52.93680
27.39200	-1.41219	-53.15984
27.49200	-1.41703	-53.39321
27.59200	-1.42234	-53.65688
27.69200	-1.42938	-54.04050
27.79200	-1.43312	-54.22371
27.89200	-1.43734	-54.40600
27.99200	-1.44266	-54.67578
28.09200	-1.44891	-54.97336
28.19200	-1.45672	-55.40659
28.29200	-1.46031	-55.57979
28.39200	-1.46422	-55.73972
28.49200	-1.46859	-55.96958
28.59200	-1.47359	-56.21769
28.69200	-1.47953	-56.51149
28.79200	-1.48672	-56.91065
28.89200	-1.49062	-57.09836
28.99200	-1.49500	-57.28857
29.09200	-1.49953	-57.51869
29.19200	-1.50469	-57.76012
29.29200	-1.51203	-58.13318
29.39200	-1.51672	-58.40155
29.49200	-1.52094	-58.57524
29.59200	-1.52547	-58.78665
29.69200	-1.53078	-59.04836
29.79200	-1.53703	-59.35267
29.89200	-1.54359	-59.71737
29.99200	-1.54719	-59.88340
30.09200	-1.55172	-60.07749
30.19200	-1.55672	-60.33131
30.29200	-1.56250	-60.61821
30.39200	-1.56938	-60.97535
30.49200	-1.57375	-61.21891
30.59200	-1.57766	-61.37779
30.69200	-1.58203	-61.59540
30.79200	-1.58719	-61.84284
30.89200	-1.59328	-62.14257
30.99200	-1.60016	-62.52252
31.09200	-1.60406	-62.70432
31.19200	-1.60828	-62.89390
31.29200	-1.61312	-63.12410
31.39200	-1.61937	-63.42714
31.49200	-1.62656	-63.82736
31.59200	-1.63062	-64.03065
31.69200	-1.63453	-64.19592
31.79200	-1.63891	-64.39517
31.89200	-1.64375	-64.63379
31.99200	-1.64953	-64.91677
32.09200	-1.65750	-65.33457
32.19200	-1.66141	-65.54504
32.29200	-1.66516	-65.69535
32.39200	-1.66969	-65.91237
32.49200	-1.67547	-66.18827
32.59200	-1.68281	-66.57401
32.69200	-1.68734	-66.81025
32.79200	-1.69125	-66.98009
32.89200	-1.69609	-67.20385
32.99200	-1.70125	-67.45589
33.09200	-1.70672	-67.72847
33.19200	-1.71375	-68.10992
33.29200	-1.71766	-68.30098
33.39200	-1.72188	-68.47274
33.49200	-1.72687	-68.71498
33.59200	-1.73266	-68.99790
33.69200	-1.73953	-69.37432
33.79200	-1.74344	-69.56127
33.89200	-1.74766	-69.73401
33.99200	-1.75266	-69.98180
34.09200	-1.75844	-70.27685
34.19200	-1.76641	-70.66116
34.29200	-1.77266	-71.08558
34.39200	-1.77531	-71.15639
34.49200	-1.77938	-71.33223
34.59200	-1.78422	-71.59812
34.69200	-1.78937	-71.86045
34.79200	-1.79516	-72.16482
34.89200	-1.79984	-72.41064
34.99200	-1.80391	-72.60458
35.09200	-1.80844	-72.82014
35.19200	-1.81359	-73.07924
35.29200	-1.82000	-73.40498
35.39200	-1.82828	-73.84660
35.49200	-1.83172	-74.04686
35.59200	-1.83563	-74.19430
35.69200	-1.84062	-74.43819
35.79200	-1.84609	-74.72151
35.89200	-1.85234	-75.06192
35.99200	-1.85703	-75.28370
36.09200	-1.86125	-75.46723
36.19200	-1.86609	-75.66853
36.29200	-1.87125	-75.91727
36.39200	-1.87688	-76.18225
36.49200	-1.88375	-76.52754
36.59200	-1.88828	-76.80532
36.69200	-1.89266	-76.99843
36.79200	-1.89750	-77.24807
36.89200	-1.90328	-77.54406
36.99200	-1.91000	-77.91199
37.09200	-1.91437	-78.14679
37.19200	-1.91828	-78.31282
37.29200	-1.92266	-78.53597
37.39200	-1.92781	-78.80245
37.49200	-1.93344	-79.11092
37.59200	-1.93969	-79.43472
37.69200	-1.94437	-79.70209
37.79200	-1.94859	-79.88312
37.89200	-1.95359	-80.12842
37.99200	-1.95922	-80.40436
38.09200	-1.96531	-80.72694
38.19200	-1.97000	-80.97272
38.29200	-1.97453	-81.18857
38.39200	-1.97906	-81.41904
38.49200	-1.98406	-81.63505
38.59200	-1.98953	-81.90104
38.69200	-1.99641	-82.25579
38.79200	-2.00141	-82.57510
38.89200	-2.00547	-82.73612
38.99200	-2.01031	-82.94955
39.09200	-2.01609	-83.22841
39.19200	-2.02344	-83.63995
39.29200	-2.02766	-83.84188
39.39200	-2.03141	-83.99177
39.49200	-2.03578	-84.19552
39.59200	-2.04094	-84.43697
39.69200	-2.04625	-84.70739
39.79200	-2.05313	-85.02690
39.89200	-2.05797	-85.31566
39.99200	-2.06250	-85.51516
40.09200	-2.06750	-85.75704
40.19200	-2.07344	-86.03791
40.29200	-2.08094	-86.43939
40.39200	-2.08438	-86.61103
40.49200	-2.08797	-86.75023
40.59200	-2.09234	-86.95462
40.69200	-2.09734	-87.21156
40.79200	-2.10297	-87.47922
40.89200	-2.11031	-87.85690
40.99200	-2.11500	-88.12059
41.09200	-2.11922	-88.29445
41.19200	-2.12406	-88.51492
41.29200	-2.12938	-88.76640
41.39200	-2.13594	-89.09129
41.49200	-2.14047	-89.33744
41.59200	-2.14438	-89.51043
41.69200	-2.14875	-89.69669
41.79200	-2.15375	-89.92136
41.89200	-2.15953	-90.20241
41.99200	-2.16719	-90.55551
42.09200	-2.17141	-90.79015
42.19200	-2.17547	-90.93519
42.29200	-2.18016	-91.14566
42.39200	-2.18563	-91.39443
42.49200	-2.19234	-91.71827
42.59200	-2.19781	-92.01451
42.69200	-2.20187	-92.15714
42.79200	-2.20656	-92.36366
42.89200	-2.21188	-92.60764
42.99200	-2.21859	-92.92366
43.08200	-2.22734	-93.42701
43.18200	-2.22969	-93.55760
43.28200	-2.23281	-93.63786
43.38200	-2.23797	-93.88074
43.48200	-2.24359	-94.16637
43.58200	-2.25000	-94.48644
43.68200	-2.25422	-94.72797
43.78200	-2.25812	-94.88890
43.88200	-2.26250	-95.09832
43.98200	-2.26750	-95.35176
44.08200	-2.27297	-95.61244
44.18200	-2.28031	-95.96498
44.28200	-2.28547	-96.29522
44.38200	-2.28938	-96.42918
44.48200	-2.29406	-96.65184
44.58200	-2.29922	-96.89189
44.68200	-2.30609	-97.20933
44.78200	-2.31109	-97.53259
44.88200	-2.31500	-97.69714
44.98200	-2.31953	-97.90568
45.08200	-2.32484	-98.15574
45.18200	-2.33078	-98.44821
45.28200	-2.33797	-98.83079
45.38200	-2.34156	-99.00573
45.48200	-2.34547	-99.17241
45.58200	-2.35016	-99.39814
45.68200	-2.35578	-99.67894
45.78200	-2.36328	-100.06195
45.88200	-2.36797	-100.34497
45.98200	-2.37172	-100.49219
46.08200	-2.37625	-100.68559
46.18200	-2.38109	-100.92279
46.28200	-2.38641	-101.18502
46.38200	-2.39328	-101.52175
46.48200	-2.39844	-101.83300
46.58200	-2.40234	-101.99578
46.68200	-2.40734	-102.22481
46.78200	-2.41313	-102.49684
46.88200	-2.42047	-102.87622
46.98200	-2.42453	-103.09732
47.08200	-2.42828	-103.23443
47.18200	-2.43266	-103.45797
47.28200	-2.43781	-103.69793
47.38200	-2.44344	-103.98367
47.48200	-2.45047	-104.33651
47.58200	-2.45547	-104.62723
47.68200	-2.45937	-104.77787
47.78200	-2.46375	-104.96612
47.88200	-2.46906	-105.21580
47.98200	-2.47641	-105.57493
48.08200	-2.48141	-105.88472
48.18200	-2.48531	-106.04178
48.28200	-2.48969	-106.23592
48.38200	-2.49469	-106.46323
48.48200	-2.50063	-106.72626
48.58200	-2.50734	-107.07086
48.68200	-2.51203	-107.34925
48.78200	-2.51594	-107.48842
48.88200	-2.52063	-107.70769
48.98200	-2.52594	-107.96170
49.08200	-2.53312	-108.31253
49.18200	-2.53828	-108.59971
49.28200	-2.54219	-108.74975
49.38200	-2.54656	-108.95168
49.48200	-2.55125	-109.16093
49.58200	-2.55672	-109.42896
49.68200	-2.56297	-109.74592
49.78200	-2.56922	-110.10593
49.88200	-2.57297	-110.25906
49.98200	-2.57797	-110.47467
50.08200	-2.58359	-110.74657
50.18200	-2.59125	-111.13171
50.28200	-2.59547	-111.39904
50.38200	-2.59891	-111.52963
50.48200	-2.60344	-111.73780
50.58200	-2.60844	-111.99227
50.68200	-2.61422	-112.29158
50.78200	-2.62109	-112.62608
50.88200	-2.62609	-112.92902
50.98200	-2.62969	-113.07862
51.08200	-2.63438	-113.28229
51.18200	-2.63969	-113.55323
51.28200	-2.64719	-113.95295
51.38200	-2.65188	-114.24953
51.48200	-2.65547	-114.38441
51.58200	-2.65953	-114.55961
51.68200	-2.66453	-114.80083
51.78200	-2.66969	-115.06217
51.88200	-2.67625	-115.36868
51.98200	-2.68172	-115.69394
52.08200	-2.68578	-115.87936
52.18200	-2.69063	-116.10851
52.28200	-2.69594	-116.36031
52.38200	-2.70328	-116.68895
52.48200	-2.70891	-117.05830
52.58200	-2.71250	-117.19334
52.68200	-2.71672	-117.38127
52.78200	-2.72187	-117.62527
52.88200	-2.72734	-117.90941
52.98200	-2.73422	-118.25812
53.08200	-2.73859	-118.51731
53.18200	-2.74281	-118.68937
53.28200	-2.74750	-118.91510
53.38200	-2.75250	-119.14723
53.48200	-2.75938	-119.45640
53.58200	-2.76453	-119.78063
53.68200	-2.76859	-119.95456
53.78200	-2.77312	-120.16276
53.88200	-2.77828	-120.39966
53.98200	-2.78406	-120.67854
54.08200	-2.79094	-121.02621
54.18200	-2.79531	-121.25651
54.28200	-2.79922	-121.42180
54.38200	-2.80391	-121.63236
54.48200	-2.80891	-121.85661
54.58200	-2.81484	-122.13323
54.68200	-2.82125	-122.48132
54.78200	-2.82547	-122.66991
54.88200	-2.82984	-122.86448
54.98200	-2.83500	-123.09391
55.08200	-2.84078	-123.36970
55.18200	-2.84781	-123.69368
55.28200	-2.85266	-123.97685
55.38200	-2.85641	-124.12166
55.48200	-2.86094	-124.32498
55.58200	-2.86641	-124.57114
55.68200	-2.87281	-124.85598
55.78200	-2.87875	-125.19471
55.88200	-2.88266	-125.36015
55.98200	-2.88672	-125.53091
56.08200	-2.89141	-125.74057
56.18200	-2.89688	-125.99066
56.28200	-2.90344	-126.29396
56.38200	-2.90938	-126.64029
56.48200	-2.91281	-126.76145
56.58200	-2.91734	-126.95228
56.68200	-2.92297	-127.20437
56.78200	-2.93063	-127.55446
56.88200	-2.93594	-127.88042
56.98200	-2.93953	-128.02024
57.08200	-2.94391	-128.19351
57.18200	-2.94906	-128.43071
57.28200	-2.95453	-128.70578
57.38200	-2.96141	-129.01695
57.48200	-2.96594	-129.27830
57.58200	-2.96984	-129.42524
57.68200	-2.97438	-129.61774
57.78200	-2.97922	-129.84380
57.88200	-2.98656	-130.15376
57.98200	-2.99250	-130.52213
58.08200	-2.99594	-130.64939
58.18200	-2.99984	-130.80272
58.28200	-3.00438	-131.00232
58.38200	-3.00984	-131.24397
58.48200	-3.01609	-131.51370
58.58200	-3.02281	-131.89158
58.68200	-3.02687	-132.05133
58.78200	-3.03172	-132.25111
58.88200	-3.03719	-132.49683
58.98200	-3.04406	-132.79364
59.08200	-3.04938	-133.11155
59.18200	-3.05297	-133.25921
59.28200	-3.05719	-133.43084
59.38200	-3.06234	-133.66586
59.48200	-3.06859	-133.95710
59.58200	-3.07734	-134.37708
59.68200	-3.08094	-134.62792
59.78200	-3.08375	-134.70863
59.88200	-3.08813	-134.89558
59.98200	-3.09344	-135.13759
60.08200	-3.10031	-135.46000
60.18200	-3.10594	-135.80447
60.28200	-3.10969	-135.96617
60.38200	-3.11406	-136.15862
60.48200	-3.11906	-136.38440
60.58200	-3.12406	-136.62584
60.68200	-3.12984	-136.89378
60.78200	-3.13641	-137.25425
60.88200	-3.14047	-137.43706
60.98200	-3.14500	-137.63958
61.08200	-3.15062	-137.90594
61.18200	-3.15781	-138.23217
61.28200	-3.16281	-138.53927
61.38200	-3.16625	-138.68128
61.48200	-3.17063	-138.86645
61.58200	-3.17578	-139.10332
61.68200	-3.18172	-139.39124
61.78200	-3.18828	-139.72016
61.88200	-3.19391	-140.06223
61.98200	-3.19734	-140.17642
62.08200	-3.20172	-140.35717
62.18200	-3.20672	-140.60062
62.28200	-3.21313	-140.88605
62.38200	-3.21922	-141.24800
62.48200	-3.22313	-141.43260
62.58200	-3.22734	-141.60721
62.68200	-3.23219	-141.82627
62.78200	-3.23766	-142.08636
62.88200	-3.24422	-142.40077
62.98200	-3.24984	-142.73703
63.08200	-3.25359	-142.88653
63.18200	-3.25844	-143.08722
63.28200	-3.26375	-143.33631
63.38200	-3.27078	-143.67887
63.48200	-3.27594	-143.99514
63.58200	-3.27969	-144.14763
63.68200	-3.28406	-144.33368
63.78200	-3.28875	-144.54259
63.88200	-3.29391	-144.78643
63.98200	-3.30078	-145.10359
64.08200	-3.30750	-145.51447
64.18200	-3.31109	-145.66413
64.28200	-3.31531	-145.85046
64.38200	-3.32047	-146.07739
64.48200	-3.32687	-146.36800
64.58200	-3.33219	-146.67214
64.68200	-3.33609	-146.84683
64.78200	-3.34062	-147.04379
64.88200	-3.34547	-147.26901
64.98200	-3.35125	-147.52643
65.08200	-3.35844	-147.86638
65.18200	-3.36359	-148.17657
65.28200	-3.36734	-148.32778
65.38200	-3.37172	-148.50807
65.48200	-3.37641	-148.71788
65.58200	-3.38266	-148.99109
65.68200	-3.38953	-149.38787
65.78200	-3.39344	-149.55314
65.88200	-3.39766	-149.71744
65.98200	-3.40250	-149.93665
66.08200	-3.40797	-150.18678
66.18200	-3.41484	-150.51442
66.28200	-3.42000	-150.82152
66.38200	-3.42375	-150.96582
66.48200	-3.42844	-151.16315
66.58200	-3.43359	-151.39574
66.68200	-3.43984	-151.67725
66.78200	-3.44688	-152.05981
66.88200	-3.45094	-152.25638
66.98200	-3.45500	-152.42949
67.08200	-3.45969	-152.64277
67.18200	-3.46516	-152.89642
67.28200	-3.47234	-153.21752
67.38200	-3.47797	-153.58347
67.48200	-3.48125	-153.70359
67.58200	-3.48578	-153.88103
67.68200	-3.49109	-154.15248
67.78200	-3.49781	-154.46194
67.88200	-3.50344	-154.79946
67.98200	-3.50719	-154.95995
68.08200	-3.51141	-155.14734
68.18200	-3.51609	-155.37113
68.28200	-3.52156	-155.61610
68.38200	-3.52781	-155.90367
68.48200	-3.53359	-156.23857
68.58200	-3.53750	-156.41086
68.68200	-3.54203	-156.61795
68.78200	-3.54719	-156.85527
68.88200	-3.55359	-157.15592
68.98200	-3.56016	-157.51834
69.08200	-3.56406	-157.70598
69.18200	-3.56812	-157.87376
69.28200	-3.57266	-158.07250
69.38200	-3.57797	-158.31167
69.48200	-3.58391	-158.59547
69.58200	-3.59016	-158.96100
69.68200	-3.59422	-159.12436
69.78200	-3.59844	-159.31010
69.88200	-3.60328	-159.52720
69.98200	-3.60938	-159.79475
70.08200	-3.61562	-160.12868
70.18200	-3.61984	-160.32071
70.28200	-3.62391	-160.48351
70.38200	-3.62875	-160.69475
70.48200	-3.63484	-160.97510
70.58200	-3.64344	-161.37747
70.68200	-3.64844	-161.71741
70.78200	-3.65141	-161.80529
70.88200	-3.65578	-161.97193
70.98200	-3.66078	-162.19380
71.08200	-3.66656	-162.46068
71.18200	-3.67234	-162.75403
71.28200	-3.67672	-162.95764
71.38200	-3.68109	-163.14314
71.48200	-3.68594	-163.35052
71.58200	-3.69125	-163.59229
71.68200	-3.69797	-163.89693
71.78200	-3.70422	-164.26441
71.88200	-3.70750	-164.38510
71.98200	-3.71172	-164.55615
72.08200	-3.71656	-164.77072
72.18200	-3.72297	-165.04669
72.28200	-3.73031	-165.43223
72.38200	-3.73438	-165.62058
72.48200	-3.73844	-165.78427
72.58200	-3.74297	-165.97594
72.68200	-3.74797	-166.20491
72.78200	-3.75375	-166.46111
72.88200	-3.76062	-166.80184
72.98200	-3.76469	-167.01803
73.08200	-3.76922	-167.19520
73.18200	-3.77469	-167.42830
73.28200	-3.78125	-167.71984
73.38200	-3.78687	-168.02916
73.48200	-3.79047	-168.16512
73.58200	-3.79484	-168.34806
73.68200	-3.79969	-168.55881
73.78200	-3.80500	-168.79897
73.88200	-3.81078	-169.05858
73.98200	-3.81797	-169.41100
74.08200	-3.82156	-169.58763
74.18200	-3.82578	-169.75266
74.28200	-3.83031	-169.94393
74.38200	-3.83547	-170.16236
74.48200	-3.84250	-170.51010
74.58200	-3.84750	-170.76376
74.68200	-3.85187	-170.94617
74.78200	-3.85672	-171.15435
74.88200	-3.86250	-171.39930
74.98200	-3.86953	-171.71536
75.08200	-3.87531	-172.06964
75.18200	-3.87828	-172.16942
75.28200	-3.88250	-172.33467
75.38200	-3.88750	-172.56612
75.48200	-3.89469	-172.86940
75.58200	-3.90063	-173.21853
75.68200	-3.90422	-173.36285
75.78200	-3.90844	-173.53688
75.88200	-3.91328	-173.75325
75.98200	-3.91844	-173.97372
76.08200	-3.92531	-174.27126
76.18200	-3.93172	-174.66074
76.28200	-3.93484	-174.76948
76.38200	-3.93906	-174.94255
76.48200	-3.94391	-175.16071
76.58200	-3.95000	-175.41750
76.68200	-3.95703	-175.79262
76.78200	-3.96078	-175.96415
76.88200	-3.96484	-176.12696
76.98200	-3.96953	-176.32966
77.08200	-3.97484	-176.55395
77.18200	-3.98156	-176.85841
77.28200	-3.98797	-177.23416
77.38200	-3.99172	-177.37849
77.48200	-3.99609	-177.55598
77.58200	-4.00094	-177.76559
77.68200	-4.00656	-178.00769
77.78200	-4.01344	-178.35785
77.88200	-4.01781	-178.56579
77.98200	-4.02219	-178.75139
78.08200	-4.02703	-178.95585
78.18200	-4.03250	-179.20689
78.28200	-4.03938	-179.49723
78.38200	-4.04469	-179.81946
78.48200	-4.04813	-179.94122
78.58200	-4.05250	-180.12162
78.68200	-4.05766	-180.33555
78.78200	-4.06359	-180.61702
78.88200	-4.07094	-180.99511
78.98200	-4.07469	-181.18726
79.08200	-4.07875	-181.32897
79.18200	-4.08312	-181.51602
79.28200	-4.08828	-181.72789
79.38200	-4.09453	-182.00323
79.48200	-4.10188	-182.41043
79.58200	-4.10531	-182.56101
79.68200	-4.10969	-182.72333
79.78200	-4.11500	-182.96105
79.88200	-4.12141	-183.23809
79.98200	-4.12750	-183.57649
80.08200	-4.13125	-183.74135
80.18200	-4.13531	-183.91009
80.28200	-4.14000	-184.10595
80.38200	-4.14516	-184.33845
80.48200	-4.15141	-184.60351
80.58200	-4.15875	-185.00291
80.68200	-4.16234	-185.15918
80.78200	-4.16625	-185.29579
80.88200	-4.17109	-185.51311
80.98200	-4.17750	-185.79561
81.08200	-4.18438	-186.16866
81.18200	-4.18797	-186.32717
81.28200	-4.19203	-186.48447
81.38200	-4.19688	-186.67744
81.48200	-4.20234	-186.92379
81.58200	-4.20875	-187.19977
81.68200	-4.21531	-187.57817
81.78200	-4.21875	-187.72472
81.88200	-4.22297	-187.88569
81.98200	-4.22797	-188.10974
82.08200	-4.23422	-188.39070
82.18200	-4.24078	-188.74203
82.28200	-4.24453	-188.90229
82.38200	-4.24859	-189.05094
82.48200	-4.25344	-189.25889
82.58200	-4.25891	-189.50792
82.68200	-4.26578	-189.80645
82.78200	-4.27234	-190.19601
82.88200	-4.27563	-190.32831
82.98200	-4.28000	-190.48809
83.08200	-4.28500	-190.71560
83.18200	-4.29109	-190.98240
83.28200	-4.29719	-191.29872
83.38200	-4.30125	-191.47508
83.48200	-4.30563	-191.66245
83.58200	-4.31047	-191.88228
83.68200	-4.31594	-192.12224
83.78200	-4.32250	-192.41706
83.88200	-4.32969	-192.83211
83.98200	-4.33297	-192.95846
84.08200	-4.33719	-193.13176
84.18200	-4.34250	-193.36697
84.28200	-4.34938	-193.69181
84.38200	-4.35484	-194.01887
84.48200	-4.35844	-194.16775
84.58200	-4.36234	-194.32276
84.68200	-4.36688	-194.51445
84.78200	-4.37187	-194.75272
84.88200	-4.37734	-195.00297
84.98200	-4.38438	-195.34257
85.08200	-4.38891	-195.55137
85.18200	-4.39328	-195.74332
85.28200	-4.39828	-195.96499
85.38200	-4.40406	-196.25379
85.48200	-4.41141	-196.62617
85.58200	-4.41531	-196.82455
85.68200	-4.41906	-196.95869
85.78200	-4.42375	-197.14925
85.88200	-4.42922	-197.39798
85.98200	-4.43500	-197.66520
86.08200	-4.44141	-197.98470
86.18200	-4.44563	-198.18957
86.28200	-4.44984	-198.35742
86.38200	-4.45453	-198.54835
86.48200	-4.45984	-198.78684
86.58200	-4.46719	-199.14353
86.68200	-4.47172	-199.37977
86.78200	-4.47609	-199.54550
86.88200	-4.48078	-199.74877
86.98200	-4.48641	-199.99459
87.08200	-4.49234	-200.26979
87.18200	-4.49859	-200.57853
87.28200	-4.50219	-200.72699
87.38200	-4.50641	-200.89613
87.48200	-4.51141	-201.10063
87.58200	-4.51719	-201.35486
87.68200	-4.52438	-201.71611
87.78200	-4.52844	-201.90394
87.88200	-4.53266	-202.06796
87.98200	-4.53734	-202.24462
88.08200	-4.54250	-202.47546
88.18200	-4.54828	-202.72814
88.28200	-4.55547	-203.09824
88.38200	-4.55922	-203.26005
88.48200	-4.56328	-203.41358
88.58200	-4.56828	-203.62251
88.68200	-4.57422	-203.87307
88.78200	-4.58063	-204.19206
88.88200	-4.58469	-204.36528
88.98200	-4.58906	-204.54021
89.08200	-4.59375	-204.72369
89.18200	-4.59891	-204.93731
89.28200	-4.60453	-205.18069
89.38200	-4.61187	-205.51953
89.48200	-4.61578	-205.69743
89.58200	-4.62000	-205.84968
89.68200	-4.62484	-206.04528
89.78200	-4.63047	-206.28159
89.88200	-4.63734	-206.60134
89.98200	-4.64125	-206.77218
90.08200	-4.64531	-206.90794
90.18200	-4.64984	-207.07566
90.28200	-4.65500	-207.27833
90.38200	-4.66078	-207.51546
90.48200	-4.66875	-207.87719
90.58200	-4.67281	-208.07308
90.68200	-4.67734	-208.22778
90.78200	-4.68219	-208.43275
90.88200	-4.68797	-208.65919
90.98200	-4.69625	-209.04049
91.08200	-4.69938	-209.20439
91.18200	-4.70281	-209.30745
91.28200	-4.70750	-209.48388
91.38200	-4.71313	-209.72082
91.48200	-4.72078	-210.01987
91.58200	-4.72812	-210.49075
91.68200	-4.73031	-210.53432
91.78200	-4.73422	-210.66190
91.88200	-4.73938	-210.87660
91.98200	-4.74500	-211.10217
92.08200	-4.75141	-211.40894
92.18200	-4.75531	-211.58227
92.28200	-4.75938	-211.73485
92.38200	-4.76406	-211.92504
92.48200	-4.76938	-212.14367
92.58200	-4.77578	-212.41666
92.68200	-4.78391	-212.82646
92.78200	-4.78688	-212.96281
92.88200	-4.79063	-213.08719
92.98200	-4.79563	-213.28448
93.08200	-4.80125	-213.52483
93.18200	-4.80844	-213.87170
93.28200	-4.81250	-214.05923
93.38200	-4.81641	-214.20635
93.48200	-4.82094	-214.37488
93.58200	-4.82594	-214.57613
93.68200	-4.83156	-214.80881
93.78200	-4.83906	-215.17879
93.88200	-4.84297	-215.35453
93.98200	-4.84688	-215.49000
94.08200	-4.85187	-215.67981
94.18200	-4.85813	-215.93592
94.28200	-4.86625	-216.36032
94.38200	-4.86953	-216.49058
94.48200	-4.87344	-216.62788
94.58200	-4.87781	-216.79059
94.68200	-4.88297	-216.98885
94.78200	-4.88859	-217.23318
94.88200	-4.89609	-217.57238
94.98200	-4.90016	-217.75953
95.08200	-4.90422	-217.90108
95.18200	-4.90891	-218.08420
95.28200	-4.91453	-218.31188
95.38200	-4.92156	-218.63681
95.48200	-4.92594	-218.83765
95.58200	-4.92984	-218.98256
95.68200	-4.93438	-219.15042
95.78200	-4.93953	-219.36706
95.88200	-4.94547	-219.60844
95.98200	-4.95313	-219.97947
96.08200	-4.95672	-220.13263
96.18200	-4.96094	-220.27896
96.28200	-4.96594	-220.49014
96.38200	-4.97219	-220.74331
96.48200	-4.97859	-221.06910
96.58200	-4.98250	-221.22677
96.68200	-4.98656	-221.36493
96.78200	-4.99125	-221.55188
96.88200	-4.99609	-221.74419
96.98200	-5.00203	-221.98839
97.08200	-5.00969	-222.32559
97.18200	-5.01359	-222.53919
97.28200	-5.01750	-222.65898
97.38200	-5.02234	-222.84444
97.48200	-5.02891	-223.10159
97.58200	-5.03625	-223.48930
97.68200	-5.03953	-223.60392
97.78200	-5.04344	-223.71911
97.88200	-5.04813	-223.89352
97.98200	-5.05297	-224.08167
98.08200	-5.05844	-224.30006
98.18200	-5.06531	-224.58097
98.28200	-5.07047	-224.85323
98.38200	-5.07453	-224.98055
98.48200	-5.07938	-225.14369
98.58200	-5.08531	-225.06924
98.68200	-5.09250	-225.13252
98.78200	-5.09656	-224.84723
98.88200	-5.10031	-224.58567
98.98200	-5.10500	-224.41177
99.08200	-5.11063	-224.04690
99.14800	-5.11484	-223.52986
99.15600	-5.11531	-222.89900
99.16200	-5.11578	-222.29974
99.16800	-5.11609	-221.67398
99.17400	-5.11656	-221.06653
99.18000	-5.11703	-220.50627
99.18800	-5.11750	-219.86185
99.19600	-5.11813	-219.34897
99.20800	-5.11906	-218.80302
99.23000	-5.12063	-218.27820
99.26400	-5.12281	-217.70731
99.27200	-5.12312	-217.09998
99.27800	-5.12344	-216.52040
99.28400	-5.12375	-215.91358
99.29000	-5.12391	-215.32805
99.29600	-5.12422	-214.79706
99.30400	-5.12453	-214.20531
99.31400	-5.12484	-213.65449
99.33000	-5.12531	-213.11361
99.36200	-5.12641	-212.60995
99.40400	-5.12781	-212.09320
99.46600	-5.13047	-211.58133
99.56600	-5.13531	-211.17873
99.66600	-5.14031	-210.98731
99.76600	-5.14688	-210.96104
99.86600	-5.15219	-210.88873
99.96600	-5.15641	-210.87991
100.06600	-5.16109	-210.84771
100.16600	-5.16625	-210.81927
100.26600	-5.17250	-210.89275
100.36600	-5.18031	-211.15716
100.46600	-5.18359	-211.20730
100.56600	-5.18766	-211.18349
100.66600	-5.19250	-211.21150
100.76600	-5.19781	-211.34475
100.86600	-5.20406	-211.52905
100.96600	-5.20859	-211.64513
101.06600	-5.21266	-211.72589
101.16600	-5.21688	-211.81521
101.26600	-5.22187	-211.81603
101.36600	-5.22750	-211.98179
101.46600	-5.23438	-212.20531
101.56600	-5.23922	-212.29345
101.66600	-5.24344	-212.36268
101.76600	-5.24797	-212.47612
101.86600	-5.25328	-212.61992
101.96600	-5.26078	-212.83969
102.06600	-5.26578	-213.06409
102.16600	-5.26984	-213.02335
102.26600	-5.27437	-213.16218
102.36600	-5.27953	-213.31275
102.46600	-5.28516	-213.48932
102.56600	-5.29203	-213.73916
102.66600	-5.29609	-213.88097
102.76600	-5.30000	-213.92465
102.86600	-5.30469	-214.05470
102.96600	-5.30969	-214.21070
103.06600	-5.31609	-214.40260
103.16600	-5.32234	-214.64978
103.26600	-5.32641	-214.73852
103.36600	-5.33094	-214.73345
103.46600	-5.33594	-214.87245
103.56600	-5.34187	-215.07168
103.66600	-5.34969	-215.33965
103.76600	-5.35328	-215.48317
103.86600	-5.35719	-215.56465
103.96600	-5.36234	-215.71779
104.06600	-5.36781	-215.88907
104.16600	-5.37484	-216.13738
104.26600	-5.37969	-216.35285
104.36600	-5.38344	-216.43722
104.46600	-5.38766	-216.54925
104.56600	-5.39234	-216.68053
104.66600	-5.39812	-216.77190
104.76600	-5.40578	-216.95976
104.86600	-5.41031	-217.15748
104.96600	-5.41375	-217.20979
105.06600	-5.41828	-217.32071
105.16600	-5.42375	-217.49792
105.26600	-5.43203	-217.77822
105.36601	-5.43672	-218.01430
105.46601	-5.44016	-218.08824
105.56601	-5.44469	-218.21803
105.66601	-5.44969	-218.38000
105.76601	-5.45484	-218.53346
105.86601	-5.46125	-218.74519
105.96601	-5.46625	-218.92177
106.06601	-5.47016	-219.01979
106.16601	-5.47469	-219.10878
106.26601	-5.47969	-219.24113
106.36601	-5.48734	-219.47251
106.46601	-5.49234	-219.68608
106.56601	-5.49641	-219.72887
106.66601	-5.50109	-219.86966
106.76601	-5.50625	-220.03637
106.86601	-5.51219	-220.23687
106.96601	-5.52109	-220.58001
107.06601	-5.52500	-220.76550
107.16601	-5.52844	-220.81530
107.26601	-5.53313	-220.94879
107.36601	-5.53813	-221.10803
107.46601	-5.54500	-221.28901
107.56601	-5.54969	-221.45207
107.66601	-5.55344	-221.54784
107.76601	-5.55797	-221.67031
107.86601	-5.56328	-221.83606
107.96601	-5.56938	-222.06177
108.06601	-5.57703	-222.33443
108.16601	-5.58047	-222.48940
108.26601	-5.58406	-222.55564
108.36601	-5.58891	-222.62058
108.46601	-5.59438	-222.81575
108.56601	-5.60234	-223.10556
108.66601	-5.60703	-223.31893
108.76601	-5.61063	-223.35841
108.86601	-5.61500	-223.48267
108.96601	-5.62000	-223.64996
109.06601	-5.62563	-223.83234
109.16601	-5.63266	-224.08603
109.26601	-5.63734	-224.30365
109.36601	-5.64109	-224.39046
109.46601	-5.64563	-224.52924
109.56601	-5.65109	-224.67051
109.66601	-5.65859	-224.88394
109.76601	-5.66328	-225.08000
109.86601	-5.66703	-225.16875
109.96601	-5.67156	-225.30517
110.06601	-5.67703	-225.48953
110.16601	-5.68266	-225.64918
110.26601	-5.68922	-225.82105
110.36601	-5.69437	-226.02750
110.46601	-5.69797	-226.12518
110.56601	-5.70266	-226.25969
110.66601	-5.70766	-226.43170
110.76601	-5.71469	-226.67210
110.86601	-5.72000	-226.92673
110.96601	-5.72375	-227.01626
111.06601	-5.72828	-227.15403
111.16601	-5.73328	-227.33104
111.26601	-5.73906	-227.53321
111.36601	-5.74594	-227.78654
111.46601	-5.75062	-227.99948
111.56601	-5.75437	-228.02594
111.66601	-5.75906	-228.10790
111.76601	-5.76422	-228.25456
111.86601	-5.77094	-228.48761
111.96601	-5.77641	-228.72202
112.06601	-5.78047	-228.84358
112.16601	-5.78484	-228.97811
112.26601	-5.78969	-229.12908
112.36601	-5.79563	-229.32401
112.46601	-5.80328	-229.61584
112.56601	-5.80750	-229.81198
112.66601	-5.81125	-229.89808
112.76601	-5.81594	-230.03791
112.86601	-5.82141	-230.20393
112.96601	-5.82828	-230.43735
113.06601	-5.83328	-230.56717
113.16601	-5.83719	-230.67346
113.26601	-5.84141	-230.79737
113.36601	-5.84625	-230.94983
113.46601	-5.85172	-231.14844
113.56601	-5.85922	-231.40591
113.66601	-5.86438	-231.65299
113.76601	-5.86813	-231.74706
113.86601	-5.87266	-231.88125
113.96601	-5.87781	-232.02054
114.06601	-5.88484	-232.14121
114.16601	-5.89016	-232.38622
114.26601	-5.89406	-232.47972
114.36601	-5.89844	-232.61210
114.46601	-5.90344	-232.76788
114.56601	-5.90891	-232.92899
114.66601	-5.91563	-233.15087
114.76601	-5.92063	-233.33150
114.86601	-5.92438	-233.41306
114.96601	-5.92922	-233.55988
115.06601	-5.93484	-233.74027
115.16601	-5.94172	-233.99062
115.26601	-5.94797	-234.26478
115.36601	-5.95125	-234.32192
115.46601	-5.95562	-234.39837
115.56601	-5.96047	-234.55335
115.66601	-5.96609	-234.75914
115.76601	-5.97406	-235.04928
115.86601	-5.97859	-235.28269
115.96601	-5.98203	-235.34663
116.06601	-5.98656	-235.48673
116.16601	-5.99172	-235.66654
116.26601	-5.99859	-235.84172
116.36601	-6.00484	-236.14934
116.46601	-6.00844	-236.24544
116.56601	-6.01313	-236.39221
116.66601	-6.01828	-236.58228
116.76601	-6.02359	-236.77628
116.86601	-6.03031	-236.98381
116.96601	-6.03453	-237.13391
117.06601	-6.03813	-237.21963
117.16601	-6.04281	-237.36228
117.26601	-6.04813	-237.55781
117.36601	-6.05516	-237.81492
117.46601	-6.06047	-238.05249
117.56601	-6.06437	-238.16369
117.66601	-6.06906	-238.30897
117.76601	-6.07422	-238.48635
117.86601	-6.07953	-238.67281
117.96601	-6.08578	-238.86147
118.06601	-6.09063	-239.06028
118.16601	-6.09453	-239.15979
118.26601	-6.09906	-239.23923
118.36601	-6.10406	-239.40074
118.46601	-6.11156	-239.65992
118.56601	-6.11703	-239.92489
118.66601	-6.12078	-240.02720
118.76601	-6.12516	-240.14936
118.86601	-6.13000	-240.30174
118.96601	-6.13563	-240.49243
119.06601	-6.14266	-240.72808
119.16601	-6.14781	-240.96464
119.26601	-6.15172	-241.05904
119.36601	-6.15609	-241.17668
119.46601	-6.16109	-241.30927
119.56601	-6.16734	-241.44040
119.66601	-6.17391	-241.62544
119.76601	-6.17797	-241.73893
119.86601	-6.18219	-241.84488
119.96601	-6.18688	-241.99905
120.06601	-6.19266	-242.18494
120.16601	-6.19984	-242.44188
120.26601	-6.20469	-242.67250
120.36601	-6.20828	-242.73854
120.46601	-6.21266	-242.86640
120.56601	-6.21797	-243.03333
120.66601	-6.22547	-243.27208
120.76601	-6.23094	-243.53762
120.86601	-6.23453	-243.63083
120.96601	-6.23875	-243.73817
121.06601	-6.24359	-243.87594
121.16601	-6.24938	-244.03594
121.26601	-6.25609	-244.20138
121.36601	-6.26250	-244.48788
121.46601	-6.26578	-244.56182
121.56601	-6.27016	-244.66710
121.66601	-6.27516	-244.83304
121.76601	-6.28234	-245.07606
121.86601	-6.28719	-245.29967
121.96601	-6.29094	-245.37545
122.06601	-6.29516	-245.49553
122.16601	-6.30000	-245.64284
122.26601	-6.30531	-245.80722
122.36601	-6.31078	-245.99561
122.46601	-6.31797	-246.24592
122.56601	-6.32187	-246.37374
122.66601	-6.32578	-246.46689
122.76601	-6.33047	-246.58613
122.86601	-6.33641	-246.70479
122.96601	-6.34422	-246.95992
123.06601	-6.34859	-247.08326
123.16601	-6.35312	-247.20785
123.26601	-6.35875	-247.38581
123.36601	-6.36531	-247.62508
123.46601	-6.37250	-247.88775
123.56601	-6.37594	-248.04398
123.66601	-6.37906	-248.08408
123.76601	-6.38375	-248.19522
123.86601	-6.38891	-248.35463
123.96601	-6.39625	-248.60504
124.06601	-6.40156	-248.84437
124.16601	-6.40500	-248.92752
124.26601	-6.40891	-249.02585
124.36601	-6.41359	-249.16129
124.46601	-6.41906	-249.33815
124.56601	-6.42625	-249.57755
124.66601	-6.43234	-249.85902
124.76601	-6.43594	-249.88939
124.86601	-6.44047	-249.95467
124.96601	-6.44578	-250.12362
125.06601	-6.45219	-250.33391
125.16601	-6.45750	-250.56437
125.26601	-6.46141	-250.66540
125.36601	-6.46563	-250.78061
125.46601	-6.47063	-250.94166
125.56601	-6.47609	-251.11529
125.66601	-6.48297	-251.34331
125.76601	-6.48891	-251.61815
125.86601	-6.49234	-251.69176
125.96601	-6.49672	-251.81246
126.06601	-6.50203	-251.98272
126.16601	-6.50891	-252.19542
126.26601	-6.51500	-252.47902
126.36601	-6.51844	-252.56205
126.46601	-6.52266	-252.64952
126.56601	-6.52750	-252.75573
126.66601	-6.53297	-252.93654
126.76601	-6.53984	-253.14620
126.86601	-6.54563	-253.41821
126.96601	-6.54906	-253.48857
127.06601	-6.55359	-253.53655
127.16601	-6.55875	-253.67299
127.26601	-6.56516	-253.88491
127.36601	-6.57203	-254.18335
127.46601	-6.57531	-254.27139
127.56601	-6.57937	-254.37468
127.66601	-6.58406	-254.50605
127.76601	-6.58953	-254.68314
127.86601	-6.59672	-254.91151
127.96601	-6.60281	-255.20736
128.06601	-6.60609	-255.26986
128.16601	-6.61047	-255.38126
128.26601	-6.61547	-255.53584
128.36601	-6.62187	-255.72875
128.46601	-6.62844	-255.97036
128.56601	-6.63219	-256.07482
128.66601	-6.63656	-256.17903
128.76601	-6.64125	-256.32593
128.86601	-6.64656	-256.48627
128.96601	-6.65359	-256.71324
129.06601	-6.65969	-257.00286
129.16601	-6.66281	-257.04551
129.26601	-6.66703	-257.13959
129.36601	-6.67234	-257.27519
129.46601	-6.67922	-257.49230
129.56601	-6.68531	-257.74080
129.66601	-6.68875	-257.82162
129.76601	-6.69281	-257.92268
129.86601	-6.69766	-258.06189
129.96601	-6.70297	-258.21948
130.06601	-6.70984	-258.44753
130.16601	-6.71609	-258.74019
130.26601	-6.71938	-258.76740
130.36601	-6.72375	-258.87239
130.46601	-6.72891	-259.03857
130.56601	-6.73625	-259.27317
130.66601	-6.74219	-259.55725
130.76601	-6.74547	-259.62794
130.86601	-6.74953	-259.73165
130.96601	-6.75422	-259.86823
131.06601	-6.75953	-260.03620
131.16601	-6.76594	-260.17693
131.26601	-6.77297	-260.49310
131.36601	-6.77672	-260.59219
131.46601	-6.78109	-260.70818
131.56601	-6.78609	-260.85111
131.66601	-6.79266	-261.06736
131.76601	-6.79875	-261.34226
131.86601	-6.80234	-261.42207
131.96601	-6.80656	-261.53171
132.06601	-6.81156	-261.65396
132.16601	-6.81750	-261.85241
132.26601	-6.82500	-262.13008
132.36601	-6.83016	-262.37074
132.46601	-6.83328	-262.42995
132.56601	-6.83766	-262.54153
132.66601	-6.84297	-262.71856
132.76601	-6.84969	-262.95871
132.86601	-6.85547	-263.20979
132.96601	-6.85938	-263.31234
133.06601	-6.86344	-263.37725
133.16601	-6.86844	-263.52760
133.26601	-6.87375	-263.72105
133.36601	-6.88031	-263.95145
133.46601	-6.88734	-264.20662
133.56601	-6.89063	-264.24199
133.66601	-6.89484	-264.35879
133.76601	-6.89938	-264.51048
133.86601	-6.90500	-264.68211
133.96601	-6.91125	-264.93710
134.06601	-6.91547	-265.08331
134.16601	-6.91969	-265.19147
134.26601	-6.92437	-265.31956
134.36601	-6.92984	-265.50540
134.46601	-6.93562	-265.71155
134.56601	-6.94250	-265.99345
134.66601	-6.94641	-266.12222
134.76601	-6.95047	-266.22522
134.86601	-6.95547	-266.36857
134.96601	-6.96188	-266.58857
135.06601	-6.96875	-266.86552
135.16601	-6.97297	-266.94345
135.26601	-6.97688	-267.03954
135.36601	-6.98141	-267.18235
135.46601	-6.98656	-267.33392
135.56601	-6.99219	-267.52195
135.66601	-6.99891	-267.74547
135.76601	-7.00297	-267.86900
135.86601	-7.00750	-267.98698
135.96601	-7.01234	-268.13251
136.06601	-7.01844	-268.32026
136.16601	-7.02500	-268.59143
136.26601	-7.02906	-268.69828
136.36601	-7.03328	-268.79913
136.46601	-7.03766	-268.90835
136.56601	-7.04297	-269.05674
136.66601	-7.04922	-269.25525
136.76601	-7.05594	-269.55488
136.86601	-7.05969	-269.64214
136.96601	-7.06438	-269.75453
137.06601	-7.06984	-269.93215
137.16601	-7.07672	-270.13442
137.26601	-7.08234	-270.33076
137.36601	-7.08609	-270.38583
137.46601	-7.09047	-270.49810
137.56601	-7.09516	-270.62014
137.66601	-7.10031	-270.77156
137.76601	-7.10703	-270.98545
137.86601	-7.11313	-271.25779
137.96601	-7.11641	-271.31897
138.06601	-7.12063	-271.41121
138.16601	-7.12531	-271.53894
138.26601	-7.13094	-271.71907
138.36601	-7.13828	-272.00374
138.46601	-7.14234	-272.11213
138.56601	-7.14625	-272.19701
138.66601	-7.15078	-272.30939
138.76601	-7.15609	-272.43692
138.86601	-7.16109	-272.57058
138.96601	-7.16844	-272.81719
139.06601	-7.17266	-272.93155
139.16601	-7.17703	-273.02092
139.26601	-7.18187	-273.08282
139.36601	-7.18781	-273.24519
139.46601	-7.19687	-273.56952
139.56601	-7.20031	-273.67914
139.66601	-7.20422	-273.74235
139.76601	-7.20953	-273.90203
139.86601	-7.21609	-274.12316
139.96601	-7.22437	-274.40810
140.06601	-7.22797	-274.56930
140.16601	-7.23063	-274.55214
140.26601	-7.23516	-274.66115
140.36601	-7.23984	-274.79804
140.46601	-7.24531	-274.95885
140.56601	-7.25281	-275.25708
140.66601	-7.25656	-275.36780
140.76601	-7.26078	-275.44838
140.86601	-7.26563	-275.57701
140.96601	-7.27078	-275.70957
141.06601	-7.27719	-275.90001
141.16601	-7.28406	-276.17720
141.26601	-7.28734	-276.22405
141.36601	-7.29156	-276.31032
141.46601	-7.29656	-276.44658
141.56601	-7.30313	-276.63833
141.66601	-7.30969	-276.91686
141.76601	-7.31328	-276.96785
141.86601	-7.31734	-277.06146
141.96601	-7.32234	-277.18347
142.06601	-7.32750	-277.33397
142.16601	-7.33391	-277.51040
142.26601	-7.34016	-277.76542
142.36601	-7.34375	-277.81770
142.46601	-7.34797	-277.85423
142.56601	-7.35297	-277.97070
142.66601	-7.35938	-278.15339
142.76601	-7.36625	-278.43145
142.86601	-7.36969	-278.48759
142.96601	-7.37375	-278.55903
143.06601	-7.37844	-278.67159
143.16601	-7.38375	-278.80898
143.26601	-7.39000	-278.98762
143.36601	-7.39734	-279.27950
143.46601	-7.40078	-279.33183
143.56601	-7.40500	-279.40103
143.66601	-7.40984	-279.51381
143.76601	-7.41594	-279.66449
143.86601	-7.42297	-279.93917
143.96601	-7.42672	-280.01943
144.06601	-7.43063	-280.08777
144.16601	-7.43531	-280.19550
144.26601	-7.44078	-280.34547
144.36601	-7.44719	-280.53412
144.46601	-7.45359	-280.78094
144.56601	-7.45719	-280.84391
144.66601	-7.46141	-280.93278
144.76601	-7.46641	-281.06242
144.86601	-7.47266	-281.21156
144.96601	-7.47969	-281.48034
145.06601	-7.48359	-281.57079
145.16601	-7.48781	-281.65156
145.26601	-7.49234	-281.76054
145.36601	-7.49734	-281.88863
145.46601	-7.50344	-282.07564
145.56601	-7.51094	-282.34512
145.66601	-7.51453	-282.44659
145.76601	-7.51875	-282.51681
145.86601	-7.52406	-282.67145
145.96601	-7.53062	-282.86079
146.06601	-7.53625	-283.06544
146.16601	-7.53984	-283.12775
146.26601	-7.54406	-283.19082
146.36601	-7.54891	-283.30794
146.46601	-7.55406	-283.43275
146.56601	-7.55984	-283.59488
146.66601	-7.56703	-283.82006
146.76601	-7.57125	-283.93266
146.86601	-7.57516	-283.97208
146.96601	-7.58000	-284.07782
147.06601	-7.58578	-284.25163
147.16601	-7.59328	-284.53135
147.26601	-7.59719	-284.62735
147.36601	-7.60109	-284.68421
147.46601	-7.60578	-284.79311
147.56601	-7.61078	-284.91443
147.66601	-7.61688	-285.08958
147.76601	-7.62391	-285.34207
147.86601	-7.62781	-285.43109
147.96601	-7.63203	-285.49936
148.06601	-7.63719	-285.62668
148.16601	-7.64313	-285.78612
148.26601	-7.64984	-286.03503
148.36601	-7.65406	-286.10396
148.46601	-7.65812	-286.18589
148.56601	-7.66266	-286.28156
148.66601	-7.66797	-286.42672
148.76601	-7.67453	-286.62562
148.86601	-7.68141	-286.90666
148.96601	-7.68453	-286.93542
149.06601	-7.68891	-287.01249
149.16601	-7.69391	-287.14266
149.26601	-7.69938	-287.29171
149.36601	-7.70594	-287.50929
149.46601	-7.71000	-287.60934
149.56601	-7.71422	-287.66114
149.66601	-7.71891	-287.78118
149.76601	-7.72437	-287.93171
149.86601	-7.73094	-288.12200
149.96601	-7.73813	-288.43471
150.06601	-7.74141	-288.47092
150.16601	-7.74547	-288.53145
150.26601	-7.75000	-288.64431
150.36601	-7.75531	-288.75193
150.46601	-7.76219	-288.97706
150.56601	-7.76672	-289.06366
150.66601	-7.77078	-289.12076
150.76601	-7.77563	-289.22182
150.86601	-7.78109	-289.37343
150.96601	-7.78703	-289.54676
151.06601	-7.79391	-289.78869
151.16601	-7.79766	-289.86686
151.26601	-7.80203	-289.93052
151.36601	-7.80687	-290.06079
151.46601	-7.81250	-290.19663
151.56601	-7.81969	-290.42611
151.66601	-7.82406	-290.56212
151.76601	-7.82797	-290.61222
151.86601	-7.83219	-290.69239
151.96601	-7.83719	-290.80293
152.06601	-7.84328	-290.98052
152.16601	-7.85078	-291.23935
152.26601	-7.85453	-291.31195
152.36601	-7.85875	-291.36774
152.46601	-7.86375	-291.47848
152.56601	-7.86937	-291.63048
152.66601	-7.87641	-291.83987
152.76601	-7.88078	-291.96545
152.86601	-7.88469	-292.02676
152.96601	-7.88922	-292.11378
153.06601	-7.89422	-292.23385
153.16601	-7.90031	-292.40257
153.26601	-7.90875	-292.71692
153.36601	-7.91219	-292.78377
153.46601	-7.91594	-292.80782
153.56601	-7.92047	-292.90342
153.66601	-7.92641	-293.05333
153.76601	-7.93375	-293.32307
153.86601	-7.93781	-293.42237
153.96601	-7.94188	-293.48341
154.06601	-7.94672	-293.59996
154.16601	-7.95188	-293.72603
154.26601	-7.95703	-293.84869
154.36601	-7.96375	-294.06762
154.46601	-7.96766	-294.14666
154.56601	-7.97203	-294.22188
154.66601	-7.97688	-294.33203
154.76601	-7.98234	-294.44948
154.86601	-7.98922	-294.66695
154.96601	-7.99375	-294.75883
155.06601	-7.99766	-294.79420
155.16601	-8.00203	-294.86698
155.26601	-8.00703	-294.97048
155.36601	-8.01266	-295.12289
155.46601	-8.02094	-295.37749
155.56601	-8.02500	-295.49730
155.66601	-8.02891	-295.54498
155.76601	-8.03375	-295.63555
155.86601	-8.03953	-295.77518
155.96601	-8.04766	-296.05228
156.06601	-8.05156	-296.14881
156.16601	-8.05563	-296.19074
156.26601	-8.06047	-296.30286
156.36601	-8.06641	-296.45407
156.46601	-8.07359	-296.66713
156.56601	-8.07969	-296.92116
156.66601	-8.08203	-296.88066
156.76601	-8.08578	-296.91997
156.86601	-8.09078	-297.03316
156.96601	-8.09656	-297.19353
157.06601	-8.10406	-297.47826
157.16601	-8.10781	-297.55563
157.26601	-8.11172	-297.59422
157.36601	-8.11609	-297.68154
157.46601	-8.12141	-297.81419
157.56601	-8.12766	-297.98850
157.66601	-8.13547	-298.26248
157.76601	-8.13891	-298.34461
157.86601	-8.14266	-298.37942
157.96601	-8.14766	-298.48698
158.06601	-8.15359	-298.64514
158.16601	-8.16141	-298.92966
158.26601	-8.16531	-299.00932
158.36601	-8.16906	-299.04321
158.46601	-8.17328	-299.11870
158.56601	-8.17828	-299.24330
158.66601	-8.18406	-299.40605
158.76601	-8.19141	-299.63642
158.86601	-8.19594	-299.71114
158.96601	-8.19969	-299.74881
159.06601	-8.20469	-299.85368
159.16601	-8.21063	-300.00681
159.26601	-8.21719	-300.25092
159.36601	-8.22109	-300.30850
159.46601	-8.22500	-300.37692
159.56601	-8.22953	-300.47017
159.66601	-8.23484	-300.59856
159.76601	-8.24094	-300.78304
159.86601	-8.24859	-301.04014
159.96601	-8.25250	-301.14540
160.06601	-8.25625	-301.17619
160.16601	-8.26094	-301.27564
160.26601	-8.26625	-301.40105
160.36601	-8.27328	-301.62239
160.46601	-8.27781	-301.73400
160.56601	-8.28188	-301.77894
160.66601	-8.28656	-301.86895
160.76601	-8.29188	-301.98818
160.86601	-8.29781	-302.14104
160.96601	-8.30516	-302.41477
161.06601	-8.30875	-302.46547
161.16601	-8.31297	-302.52755
161.26601	-8.31766	-302.62884
161.36601	-8.32344	-302.76915
161.46601	-8.33094	-303.03177
161.56601	-8.33469	-303.10974
161.66601	-8.33828	-303.12151
161.76601	-8.34297	-303.21264
161.86601	-8.34813	-303.33287
161.96601	-8.35391	-303.47711
162.06601	-8.36188	-303.75588
162.16601	-8.36563	-303.84350
162.26601	-8.36938	-303.86823
162.36601	-8.37375	-303.93255
162.46601	-8.37906	-304.04976
162.56601	-8.38672	-304.28937
162.66601	-8.39172	-304.44559
162.76601	-8.39563	-304.49194
162.86601	-8.40016	-304.57586
162.96601	-8.40516	-304.67212
163.06601	-8.41078	-304.79226
163.16601	-8.41797	-305.01342
163.26601	-8.42172	-305.08357
163.36601	-8.42578	-305.10956
163.46601	-8.43078	-305.20594
163.56601	-8.43656	-305.35752
163.66601	-8.44547	-305.64371
163.76601	-8.44969	-305.79862
163.86601	-8.45297	-305.77907
163.96601	-8.45719	-305.83978
164.06601	-8.46281	-305.98247
164.16601	-8.46922	-306.16632
164.26601	-8.47625	-306.42930
164.36601	-8.47922	-306.35431
164.46601	-8.48328	-306.39648
164.56601	-8.48797	-306.48974
164.66601	-8.49359	-306.62239
164.76601	-8.50109	-306.85502
164.86601	-8.50578	-306.99509
164.96601	-8.50969	-307.03872
165.06601	-8.51469	-307.13576
165.16601	-8.51984	-307.26051
165.26601	-8.52531	-307.39844
165.36601	-8.53203	-307.59856
165.46601	-8.53594	-307.68129
165.56601	-8.53984	-307.71843
165.66601	-8.54469	-307.81156
165.76601	-8.55063	-307.95723
165.86601	-8.55797	-308.21675
165.96601	-8.56219	-308.31429
166.06601	-8.56609	-308.34904
166.16601	-8.57094	-308.44182
166.26601	-8.57594	-308.55992
166.36601	-8.58187	-308.71823
166.46601	-8.58828	-308.93427
166.56601	-8.59172	-308.97060
166.66601	-8.59578	-309.00890
166.76601	-8.60063	-309.10584
166.86601	-8.60594	-309.21552
166.96601	-8.61359	-309.44639
167.06601	-8.61906	-309.62518
167.16601	-8.62313	-309.66932
167.26601	-8.62750	-309.73262
167.36601	-8.63250	-309.82101
167.46601	-8.63812	-309.95259
167.56601	-8.64516	-310.17578
167.66601	-8.64891	-310.23109
167.76601	-8.65297	-310.25797
167.86601	-8.65766	-310.34154
167.96601	-8.66344	-310.46006
168.06601	-8.67016	-310.65485
168.16601	-8.67500	-310.77012
168.26601	-8.67922	-310.82311
168.36601	-8.68375	-310.88790
168.46601	-8.68859	-310.98044
168.56601	-8.69406	-311.08722
168.66601	-8.70109	-311.26964
168.76601	-8.70563	-311.38024
168.86601	-8.70969	-311.37481
168.96601	-8.71453	-311.47072
169.06601	-8.72047	-311.61013
169.16601	-8.72875	-311.89224
169.26601	-8.73250	-311.95697
169.36601	-8.73609	-311.95331
169.46601	-8.74047	-312.01449
169.56601	-8.74547	-312.11492
169.66601	-8.75094	-312.23503
169.76601	-8.75766	-312.41313
169.86601	-8.76313	-312.59722
169.96601	-8.76688	-312.60991
170.06601	-8.77187	-312.69512
170.16601	-8.77766	-312.83355
170.26601	-8.78578	-313.09775
170.36601	-8.78938	-313.15753
170.46601	-8.79297	-313.15970
170.56601	-8.79766	-313.23355
170.66601	-8.80281	-313.33986
170.76601	-8.80828	-313.45785
170.86601	-8.81437	-313.61511
170.96601	-8.81938	-313.75372
171.06601	-8.82313	-313.75659
171.16601	-8.82781	-313.81875
171.26601	-8.83281	-313.90980
171.36601	-8.83969	-314.07812
171.46601	-8.84469	-314.22687
171.56601	-8.84891	-314.27115
171.66601	-8.85359	-314.33624
171.76601	-8.85875	-314.44067
171.86601	-8.86484	-314.58369
171.96601	-8.87297	-314.82667
172.06601	-8.87672	-314.90746
172.16601	-8.88031	-314.90582
172.26601	-8.88516	-314.98584
172.36601	-8.89078	-315.08252
172.46601	-8.89922	-315.35402
172.56601	-8.90313	-315.42924
172.66601	-8.90703	-315.43183
172.76601	-8.91188	-315.52213
172.86601	-8.91688	-315.62850
172.96601	-8.92234	-315.76067
173.06601	-8.92984	-316.01334
173.16601	-8.93313	-316.04433
173.26601	-8.93688	-316.04546
173.36601	-8.94141	-316.10680
173.46601	-8.94672	-316.20264
173.56601	-8.95391	-316.40959
173.66601	-8.95875	-316.54343
173.76601	-8.96266	-316.56954
173.86601	-8.96719	-316.62869
173.96601	-8.97234	-316.73366
174.06601	-8.97844	-316.87626
174.16601	-8.98688	-317.15801
174.26601	-8.99047	-317.22608
174.36601	-8.99406	-317.21064
174.46601	-8.99844	-317.27287
174.56601	-9.00344	-317.37661
174.66601	-9.01141	-317.59405
174.76601	-9.01625	-317.72667
174.86601	-9.01984	-317.68584
174.91001	-9.02172	-317.17438
174.91401	-9.02203	-316.40777
174.91801	-9.02219	-315.45117
174.92001	-9.02234	-314.93077
174.92201	-9.02234	-314.39874
174.92401	-9.02250	-313.86265
174.92601	-9.02266	-313.32931
174.92801	-9.02266	-312.80541
174.93001	-9.02281	-312.29675
174.93401	-9.02297	-311.34018
174.93801	-9.02328	-310.48328
174.94201	-9.02344	-309.73727
174.94601	-9.02359	-309.10480
174.95001	-9.02375	-308.58296
174.95601	-9.02406	-307.98677
174.96401	-9.02453	-307.48335
175.06401	-9.02969	-307.11123
175.16401	-9.03531	-306.97313
175.26401	-9.04219	-307.03676
175.36401	-9.04656	-306.99629
175.46401	-9.05047	-306.95307
175.56401	-9.05516	-306.99977
175.66401	-9.06062	-307.09651
175.76401	-9.06781	-307.25315
175.86401	-9.07313	-307.43593
175.96401	-9.07656	-307.45989
176.06401	-9.08078	-307.50453
176.16401	-9.08578	-307.59937
176.26401	-9.09156	-307.76870
176.36401	-9.09969	-308.04709
176.46401	-9.10375	-308.19771
176.56401	-9.10734	-308.23472
176.66401	-9.11188	-308.32902
176.76401	-9.11734	-308.47543
176.86401	-9.12422	-308.65717
176.96401	-9.12938	-308.84284
177.06401	-9.13328	-308.90468
177.16401	-9.13812	-309.01337
177.26401	-9.14328	-309.15290
177.36401	-9.14891	-309.32066
177.46401	-9.15703	-309.57791
177.56401	-9.16078	-309.71304
177.66401	-9.16406	-309.71014
177.76401	-9.16844	-309.80116
177.86401	-9.17391	-309.93894
177.96401	-9.18156	-310.17843
178.06401	-9.18656	-310.35545
178.16401	-9.19016	-310.37840
178.26401	-9.19453	-310.42841
178.36401	-9.19969	-310.53436
178.46401	-9.20500	-310.66221
178.56401	-9.21203	-310.84955
178.66401	-9.21687	-311.00154
178.76401	-9.22094	-311.03474
178.86401	-9.22563	-311.10269
178.96401	-9.23109	-311.22237
179.06401	-9.23859	-311.44583
179.16401	-9.24313	-311.55276
179.26401	-9.24656	-311.56442
179.36401	-9.25094	-311.61585
179.46401	-9.25594	-311.70973
179.56401	-9.26156	-311.85320
179.66401	-9.26906	-312.06405
179.76401	-9.27406	-312.17849
179.86401	-9.27781	-312.14303
179.96401	-9.28250	-312.22606
180.06401	-9.28813	-312.33898
180.16401	-9.29484	-312.53457
180.26401	-9.29938	-312.64865
180.36401	-9.30328	-312.68045
180.46401	-9.30781	-312.75487
180.56401	-9.31297	-312.86183
180.66401	-9.31953	-313.04216
180.76401	-9.32859	-313.38206
180.86401	-9.33188	-313.45460
180.96401	-9.33531	-313.42661
181.06401	-9.34000	-313.51525
181.16401	-9.34563	-313.65439
181.26401	-9.35250	-313.88807
181.36401	-9.35656	-313.98600
181.46401	-9.36016	-313.99068
181.56401	-9.36437	-314.03142
181.66401	-9.36922	-314.12354
181.76401	-9.37484	-314.24940
181.86401	-9.38156	-314.44898
181.96401	-9.38750	-314.65364
182.06401	-9.39156	-314.69205
182.16401	-9.39641	-314.77457
182.26401	-9.40188	-314.90195
182.36401	-9.40875	-315.11557
182.46401	-9.41328	-315.21988
182.56401	-9.41719	-315.23743
182.66401	-9.42156	-315.30055
182.76401	-9.42641	-315.39613
182.86401	-9.43188	-315.52827
182.96401	-9.43813	-315.69111
183.06401	-9.44406	-315.87914
183.16401	-9.44781	-315.89773
183.26401	-9.45250	-315.93663
183.36401	-9.45797	-316.02854
183.46401	-9.46531	-316.22791
183.56401	-9.46969	-316.31392
183.66401	-9.47359	-316.34220
183.76401	-9.47797	-316.39898
183.86401	-9.48297	-316.51002
183.96401	-9.48859	-316.65164
184.06401	-9.49484	-316.79976
184.16401	-9.50031	-316.95950
184.26401	-9.50406	-316.96746
184.36401	-9.50844	-317.01919
184.46401	-9.51344	-317.12437
184.56401	-9.52031	-317.28557
184.66401	-9.52641	-317.50354
184.76401	-9.53047	-317.52917
184.86401	-9.53500	-317.56082
184.96401	-9.53984	-317.64621
185.06401	-9.54516	-317.75361
185.16401	-9.55156	-317.90233
185.26401	-9.55688	-318.06126
185.36401	-9.56078	-318.07306
185.46401	-9.56563	-318.14584
185.56401	-9.57125	-318.25653
185.66401	-9.57891	-318.46216
185.76401	-9.58375	-318.59195
185.86401	-9.58703	-318.51909
185.96401	-9.59125	-318.55506
186.06401	-9.59609	-318.64491
186.16401	-9.60188	-318.77667
186.26401	-9.61000	-319.02301
186.36401	-9.61469	-319.15930
186.46401	-9.61828	-319.13933
186.56401	-9.62297	-319.19512
186.66401	-9.62813	-319.29669
186.76401	-9.63484	-319.45688
186.86401	-9.63969	-319.58282
186.96401	-9.64359	-319.60019
187.06401	-9.64797	-319.65366
187.16401	-9.65297	-319.74065
187.26401	-9.65906	-319.88218
187.36401	-9.66703	-320.10549
187.46401	-9.67094	-320.16951
187.56401	-9.67437	-320.13744
187.66401	-9.67859	-320.18012
187.76401	-9.68344	-320.26067
187.86401	-9.68969	-320.37267
187.96401	-9.69687	-320.59023
188.06401	-9.70109	-320.60200
188.16401	-9.70547	-320.62432
188.26401	-9.71031	-320.68163
188.36401	-9.71547	-320.77807
188.46401	-9.72234	-320.93629
188.56401	-9.72781	-321.11016
188.66401	-9.73156	-321.08024
188.76401	-9.73641	-321.14288
188.86401	-9.74219	-321.26668
188.96401	-9.75109	-321.50176
189.06401	-9.75531	-321.64308
189.16401	-9.75813	-321.56780
189.26401	-9.76250	-321.61286
189.36401	-9.76766	-321.71789
189.46401	-9.77328	-321.84371
189.56401	-9.78078	-322.05415
189.66401	-9.78516	-322.16853
189.76401	-9.78859	-322.13217
189.86401	-9.79328	-322.19285
189.96401	-9.79844	-322.28389
190.06401	-9.80469	-322.41526
190.16401	-9.81016	-322.58815
190.26401	-9.81422	-322.60573
190.36401	-9.81859	-322.64373
190.46401	-9.82375	-322.74491
190.56401	-9.82953	-322.86593
190.66401	-9.83719	-323.06507
190.76401	-9.84109	-323.14318
190.86401	-9.84469	-323.12089
190.96401	-9.84953	-323.19134
191.06401	-9.85547	-323.31881
191.16401	-9.86328	-323.50275
191.26401	-9.86781	-323.62026
191.36401	-9.87125	-323.59117
191.46401	-9.87563	-323.61737
191.56401	-9.88031	-323.69462
191.66401	-9.88531	-323.77541
191.76401	-9.89188	-323.93005
191.86401	-9.89813	-324.15473
191.96401	-9.90172	-324.13903
192.06401	-9.90625	-324.18549
192.16401	-9.91172	-324.27931
192.26401	-9.91922	-324.46253
192.36401	-9.92422	-324.60111
192.46401	-9.92766	-324.57435
192.56401	-9.93188	-324.60704
192.66401	-9.93703	-324.68072
192.76401	-9.94281	-324.80216
192.86401	-9.95031	-324.98899
192.96401	-9.95547	-325.14653
193.06401	-9.95891	-325.09327
193.16401	-9.96328	-325.13055
193.26401	-9.96844	-325.22348
193.36401	-9.97531	-325.39430
193.46401	-9.98141	-325.61082
193.56401	-9.98516	-325.60077
193.66401	-9.98922	-325.61916
193.76401	-9.99406	-325.68261
193.86401	-9.99953	-325.78564
193.96401	-10.00594	-325.94591
194.06401	-10.01188	-326.12938
194.16401	-10.01531	-326.10390
194.26401	-10.01984	-326.10682
194.36401	-10.02516	-326.20597
194.46401	-10.03219	-326.37364
194.56401	-10.03781	-326.54217
194.66401	-10.04172	-326.53672
194.76401	-10.04594	-326.55710
194.86401	-10.05078	-326.64046
194.96401	-10.05609	-326.75368
195.06401	-10.06203	-326.87798
195.16401	-10.06859	-327.08406
195.26401	-10.07234	-327.09226
195.36401	-10.07687	-327.11402
195.46401	-10.08234	-327.21069
195.56401	-10.08922	-327.39064
195.66401	-10.09453	-327.54630
195.76401	-10.09812	-327.52123
195.86401	-10.10234	-327.55831
195.96401	-10.10719	-327.62653
196.06401	-10.11281	-327.75253
196.16401	-10.11984	-327.92345
196.26401	-10.12562	-328.11025
196.36401	-10.12891	-328.04808
[truncated: 2,246 more rows]
