# Supplementary material for: Strengthening of 3D Printed Fused Deposition Manufactured Parts Using the Fill Compositing Technique
Source: PLoS One. 2015 Apr 16;10(4):e0122915. doi: 10.1371/journal.pone.0122915 (PMC4400136; doi:10.1371/journal.pone.0122915)
Supplement: S1 File — This is the raw data and information on all the samples presented in this manuscript. (ZIP) [file pone.0122915.s001.zip › Specimen_RawData_85.csv]

Time	Extension	Load
(sec)	(mm)	(N)
0.00000	-0.00016	-0.53655
0.10000	-0.00047	-0.53931
0.20000	-0.00328	-0.54009
0.29000	-0.01328	-0.54788
0.39000	-0.01875	-0.54228
0.49000	-0.02406	-0.53969
0.59000	-0.03031	-0.54716
0.69000	-0.03656	-0.54303
0.79000	-0.04094	-0.54702
0.89000	-0.04516	-0.54066
0.99000	-0.05016	-0.54300
1.09000	-0.05578	-0.54840
1.19000	-0.06250	-0.54054
1.29000	-0.06891	-0.54094
1.39000	-0.07234	-0.53658
1.49000	-0.07719	-0.53190
1.59000	-0.08297	-0.54331
1.69000	-0.08922	-0.53702
1.79000	-0.09359	-0.54317
1.89000	-0.09719	-0.54349
1.99000	-0.10141	-0.54151
2.09000	-0.10625	-0.53969
2.19000	-0.11188	-0.53777
2.29000	-0.12000	-0.53901
2.39000	-0.12672	-0.53210
2.49000	-0.12969	-0.53954
2.59000	-0.13406	-0.53214
2.69000	-0.13922	-0.54237
2.79000	-0.14547	-0.54656
2.89000	-0.15047	-0.53939
2.99000	-0.15422	-0.52919
3.09000	-0.15828	-0.54369
3.19000	-0.16313	-0.53852
3.29000	-0.16859	-0.53154
3.39000	-0.17469	-0.53894
3.49000	-0.18078	-0.54174
3.59000	-0.18500	-0.53868
3.69000	-0.18953	-0.53492
3.79000	-0.19453	-0.53538
3.89000	-0.19984	-0.54113
3.99000	-0.20578	-0.58625
4.09000	-0.21016	-0.67701
4.19000	-0.21469	-0.72578
4.29000	-0.21969	-0.74875
4.39000	-0.22531	-0.79152
4.49000	-0.23203	-0.90469
4.59000	-0.23766	-1.13137
4.69000	-0.24156	-1.25922
4.79000	-0.24609	-1.41011
4.89000	-0.25094	-1.58089
4.99000	-0.25719	-1.78488
5.09000	-0.26375	-2.05601
5.19000	-0.26797	-2.20880
5.29000	-0.27219	-2.35334
5.39000	-0.27688	-2.53016
5.49000	-0.28219	-2.71620
5.59000	-0.28813	-2.91226
5.69000	-0.29406	-3.15183
5.79000	-0.29812	-3.30281
5.89000	-0.30266	-3.45763
5.99000	-0.30766	-3.63523
6.09000	-0.31406	-3.85929
6.19000	-0.32078	-4.11426
6.29000	-0.32453	-4.24513
6.39000	-0.32859	-4.38842
6.49000	-0.33313	-4.55187
6.59000	-0.33844	-4.74112
6.69000	-0.34500	-4.96788
6.79000	-0.35188	-5.24987
6.89000	-0.35547	-5.36194
6.99000	-0.35984	-5.52351
7.09000	-0.36516	-5.71293
7.19000	-0.37172	-5.93307
7.29000	-0.37781	-6.18999
7.39000	-0.38141	-6.31492
7.49000	-0.38547	-6.46347
7.59000	-0.39016	-6.62255
7.69000	-0.39531	-6.80260
7.79000	-0.40125	-7.01392
7.89000	-0.40812	-7.27301
7.99000	-0.41219	-7.41546
8.09000	-0.41641	-7.56247
8.19000	-0.42109	-7.72978
8.29000	-0.42734	-7.93558
8.39000	-0.43406	-8.19863
8.49000	-0.43781	-8.32516
8.59000	-0.44188	-8.46364
8.69000	-0.44656	-8.63575
8.79000	-0.45172	-8.80518
8.89000	-0.45781	-8.99636
8.99000	-0.46438	-9.25770
9.09000	-0.46859	-9.39974
9.19000	-0.47359	-9.55714
9.29000	-0.47922	-9.76085
9.39000	-0.48672	-10.01390
9.49000	-0.49156	-10.22658
9.59000	-0.49516	-10.33334
9.69000	-0.49937	-10.47350
9.79000	-0.50438	-10.65357
9.89000	-0.51047	-10.86774
9.99000	-0.51859	-11.15713
10.09000	-0.52312	-11.38775
10.19000	-0.52609	-11.46017
10.29000	-0.53047	-11.61733
10.39000	-0.53516	-11.79175
10.49000	-0.54141	-11.99820
10.59000	-0.54766	-12.25909
10.69000	-0.55156	-12.39026
10.79000	-0.55578	-12.53542
10.89000	-0.56047	-12.70759
10.99000	-0.56578	-12.89996
11.09000	-0.57203	-13.12544
11.19000	-0.57906	-13.40086
11.29000	-0.58281	-13.52885
11.39000	-0.58719	-13.68397
11.49000	-0.59203	-13.85948
11.59000	-0.59812	-14.07659
11.69000	-0.60438	-14.33287
11.79000	-0.60844	-14.47723
11.89000	-0.61266	-14.62737
11.99000	-0.61750	-14.80366
12.09000	-0.62297	-15.00551
12.19000	-0.62953	-15.23529
12.29000	-0.63578	-15.49468
12.39000	-0.63938	-15.62394
12.49000	-0.64375	-15.77367
12.59000	-0.64875	-15.96287
12.69000	-0.65516	-16.18759
12.79000	-0.66141	-16.45160
12.89000	-0.66547	-16.59199
12.99000	-0.66969	-16.74361
13.09000	-0.67437	-16.91184
13.19000	-0.67969	-17.10738
13.29000	-0.68578	-17.34299
13.39000	-0.69234	-17.59609
13.49000	-0.69625	-17.74989
13.59000	-0.70047	-17.89397
13.69000	-0.70547	-18.08004
13.79000	-0.71188	-18.30246
13.89000	-0.71828	-18.57620
13.99000	-0.72203	-18.71146
14.09000	-0.72641	-18.87188
14.19000	-0.73109	-19.05216
14.29000	-0.73641	-19.24196
14.39000	-0.74250	-19.48311
14.49000	-0.74875	-19.73287
14.59000	-0.75266	-19.88417
14.69000	-0.75703	-20.02509
14.79000	-0.76172	-20.19928
14.89000	-0.76734	-20.40238
14.99000	-0.77391	-20.66588
15.09000	-0.77859	-20.84566
15.19000	-0.78297	-21.00461
15.29000	-0.78797	-21.18604
15.39000	-0.79375	-21.40070
15.49000	-0.79969	-21.61264
15.59000	-0.80531	-21.84725
15.69000	-0.80906	-21.98663
15.79000	-0.81344	-22.14537
15.89000	-0.81844	-22.32845
15.99000	-0.82453	-22.54969
16.09000	-0.83172	-22.84674
16.19000	-0.83578	-22.99623
16.29000	-0.83984	-23.12625
16.39000	-0.84422	-23.28639
16.49000	-0.84938	-23.47722
16.59000	-0.85578	-23.71112
16.69000	-0.86203	-23.98137
16.79000	-0.86594	-24.11345
16.89000	-0.87031	-24.26676
16.99000	-0.87547	-24.45604
17.09000	-0.88125	-24.66144
17.19000	-0.88812	-24.92907
17.29000	-0.89219	-25.08828
17.39000	-0.89641	-25.23160
17.49000	-0.90109	-25.40802
17.59000	-0.90656	-25.59862
17.69000	-0.91266	-25.81449
17.79000	-0.91953	-26.10653
17.89000	-0.92297	-26.22052
17.99000	-0.92750	-26.37910
18.09000	-0.93297	-26.57751
18.19000	-0.93969	-26.83089
18.29000	-0.94656	-27.13826
18.39000	-0.94984	-27.26127
18.49000	-0.95375	-27.39013
18.59000	-0.95859	-27.55648
18.69000	-0.96359	-27.75538
18.79000	-0.96891	-27.95258
18.89000	-0.97500	-28.20866
18.99000	-0.97922	-28.35827
19.09000	-0.98375	-28.52255
19.19000	-0.98859	-28.71593
19.29000	-0.99500	-28.93690
19.39000	-1.00281	-29.26494
19.49000	-1.00641	-29.41616
19.59000	-1.01047	-29.54967
19.69000	-1.01500	-29.72760
19.79000	-1.02000	-29.91673
19.89000	-1.02563	-30.13087
19.99000	-1.03219	-30.40342
20.09000	-1.03656	-30.56904
20.19000	-1.04094	-30.72504
20.29000	-1.04609	-30.90999
20.39000	-1.05188	-31.13153
20.49000	-1.05797	-31.38111
20.59000	-1.06234	-31.54515
20.69000	-1.06656	-31.69840
20.79000	-1.07156	-31.89315
20.89000	-1.07719	-32.10357
20.99000	-1.08344	-32.33277
21.09000	-1.08906	-32.58081
21.19000	-1.09281	-32.71711
21.29000	-1.09703	-32.87002
21.39000	-1.10187	-33.04073
21.49000	-1.10750	-33.24436
21.59000	-1.11406	-33.51168
21.69000	-1.11875	-33.69214
21.79000	-1.12281	-33.82902
21.89000	-1.12750	-33.99184
21.99000	-1.13250	-34.17419
22.09000	-1.13844	-34.38919
22.19000	-1.14594	-34.68408
22.29000	-1.15000	-34.83599
22.39000	-1.15422	-34.97645
22.49000	-1.15906	-35.14593
22.59000	-1.16500	-35.34762
22.69000	-1.17172	-35.62532
22.79000	-1.17563	-35.76519
22.89000	-1.17969	-35.89348
22.99000	-1.18422	-36.05109
23.09000	-1.18938	-36.22996
23.19000	-1.19563	-36.45981
23.29000	-1.20359	-36.77908
23.39000	-1.20719	-36.91600
23.49000	-1.21141	-37.04286
23.59000	-1.21641	-37.22557
23.69000	-1.22234	-37.45086
23.79000	-1.22875	-37.70404
23.89000	-1.23281	-37.85381
23.99000	-1.23688	-37.99869
24.09000	-1.24156	-38.15580
24.19000	-1.24672	-38.34886
24.29000	-1.25234	-38.54326
24.39000	-1.25938	-38.81326
24.49000	-1.26359	-38.99744
24.59000	-1.26766	-39.11671
24.69000	-1.27266	-39.29957
24.79000	-1.27859	-39.49839
24.89000	-1.28563	-39.79615
24.99000	-1.28953	-39.93758
25.09000	-1.29344	-40.07094
25.19000	-1.29813	-40.22598
25.29000	-1.30328	-40.40942
25.39000	-1.30906	-40.61763
25.49000	-1.31578	-40.87331
25.59000	-1.32031	-41.04837
25.69000	-1.32422	-41.17817
25.79000	-1.32891	-41.32845
25.89000	-1.33422	-41.51767
25.99000	-1.34188	-41.78049
26.09000	-1.34672	-41.99116
26.19000	-1.35109	-42.12679
26.29000	-1.35625	-42.30702
26.39000	-1.36234	-42.53999
26.49000	-1.36969	-42.80279
26.59000	-1.37484	-43.06719
26.69000	-1.37734	-43.12189
26.79000	-1.38156	-43.26145
26.89000	-1.38625	-43.43909
26.99000	-1.39187	-43.64796
27.09000	-1.39859	-43.90949
27.19000	-1.40313	-44.09675
27.29000	-1.40734	-44.23258
27.39000	-1.41219	-44.40788
27.49000	-1.41703	-44.59863
27.59000	-1.42266	-44.79788
27.69000	-1.42922	-45.06023
27.79000	-1.43312	-45.20272
27.89000	-1.43750	-45.34649
27.99000	-1.44266	-45.53901
28.09000	-1.44906	-45.76743
28.19000	-1.45656	-46.07890
28.29000	-1.46000	-46.21522
28.39000	-1.46391	-46.32983
28.49000	-1.46844	-46.48846
28.59000	-1.47344	-46.67610
28.69000	-1.47938	-46.88715
28.79000	-1.48656	-47.19207
28.89000	-1.49047	-47.33582
28.99000	-1.49484	-47.47894
29.09000	-1.49953	-47.64126
29.19000	-1.50484	-47.83668
29.29000	-1.51203	-48.10104
29.39000	-1.51656	-48.30061
29.49000	-1.52062	-48.43212
29.59000	-1.52531	-48.59355
29.69000	-1.53078	-48.79178
29.79000	-1.53672	-48.99923
29.89000	-1.54375	-49.29663
29.99000	-1.54734	-49.42427
30.09000	-1.55141	-49.55435
30.19000	-1.55641	-49.73744
30.29000	-1.56219	-49.94245
30.39000	-1.56922	-50.20570
30.49000	-1.57375	-50.40346
30.59000	-1.57766	-50.52185
30.69000	-1.58219	-50.68164
30.79000	-1.58719	-50.86647
30.89000	-1.59297	-51.07402
30.99000	-1.60031	-51.36406
31.09000	-1.60391	-51.51334
31.19000	-1.60813	-51.64229
31.29000	-1.61328	-51.82761
31.39000	-1.61937	-52.04431
31.49000	-1.62641	-52.32934
31.59000	-1.63016	-52.47296
31.69000	-1.63391	-52.58875
31.79000	-1.63844	-52.74830
31.89000	-1.64375	-52.93738
31.99000	-1.64984	-53.16748
32.09000	-1.65766	-53.47180
32.19000	-1.66141	-53.62971
32.29000	-1.66516	-53.73266
32.39000	-1.66969	-53.88578
32.49000	-1.67516	-54.08448
32.59000	-1.68250	-54.36168
32.69000	-1.68688	-54.54514
32.79000	-1.69109	-54.68149
32.89000	-1.69594	-54.85596
32.99000	-1.70109	-55.04853
33.09000	-1.70656	-55.23960
33.19000	-1.71406	-55.53876
33.29000	-1.71781	-55.67878
33.39000	-1.72188	-55.80674
33.49000	-1.72672	-55.98391
33.59000	-1.73219	-56.19013
33.69000	-1.73953	-56.45903
33.79000	-1.74375	-56.63515
33.89000	-1.74797	-56.77483
33.99000	-1.75312	-56.95944
34.09000	-1.75937	-57.18954
34.19000	-1.76688	-57.48340
34.29000	-1.77187	-57.72727
34.39000	-1.77469	-57.80703
34.49000	-1.77875	-57.93336
34.59000	-1.78359	-58.10964
34.69000	-1.78859	-58.30629
34.79000	-1.79438	-58.52031
34.89000	-1.79969	-58.73081
34.99000	-1.80406	-58.88795
35.09000	-1.80875	-59.05296
35.19000	-1.81391	-59.24699
35.29000	-1.82031	-59.48043
35.39000	-1.82828	-59.80986
35.49000	-1.83156	-59.94939
35.59000	-1.83531	-60.06362
35.69000	-1.84016	-60.23332
35.79000	-1.84578	-60.44598
35.89000	-1.85219	-60.69615
35.99000	-1.85703	-60.89208
36.09000	-1.86141	-61.05652
36.19000	-1.86609	-61.22460
36.29000	-1.87109	-61.41160
36.39000	-1.87656	-61.60007
36.49000	-1.88375	-61.86922
36.59000	-1.88859	-62.09530
36.69000	-1.89250	-62.22699
36.79000	-1.89734	-62.39955
36.89000	-1.90328	-62.61943
36.99000	-1.91000	-62.88859
37.09000	-1.91406	-63.05622
37.19000	-1.91797	-63.18054
37.29000	-1.92234	-63.33784
37.39000	-1.92734	-63.52232
37.49000	-1.93297	-63.74887
37.59000	-1.93953	-63.99726
37.69000	-1.94469	-64.22774
37.79000	-1.94875	-64.36020
37.89000	-1.95359	-64.52221
37.99000	-1.95875	-64.71092
38.09000	-1.96531	-64.95252
38.19000	-1.97016	-65.15795
38.29000	-1.97437	-65.30390
38.39000	-1.97891	-65.46819
38.49000	-1.98391	-65.64635
38.59000	-1.98953	-65.84810
38.69000	-1.99672	-66.09447
38.79000	-2.00141	-66.30774
38.89000	-2.00531	-66.43549
38.99000	-2.01031	-66.60088
39.09000	-2.01609	-66.80804
39.19000	-2.02313	-67.08470
39.29000	-2.02734	-67.25498
39.39000	-2.03125	-67.36840
39.49000	-2.03578	-67.52894
39.59000	-2.04094	-67.69900
39.69000	-2.04609	-67.89064
39.79000	-2.05313	-68.14603
39.89000	-2.05797	-68.36175
39.99000	-2.06219	-68.49156
40.09000	-2.06734	-68.67077
40.19000	-2.07344	-68.88737
40.29000	-2.08031	-69.15938
40.39000	-2.08406	-69.28898
40.49000	-2.08797	-69.42125
40.59000	-2.09250	-69.57483
40.69000	-2.09734	-69.75056
40.79000	-2.10312	-69.96237
40.89000	-2.11047	-70.23249
40.99000	-2.11516	-70.42517
41.09000	-2.11922	-70.55198
41.19000	-2.12406	-70.71053
41.29000	-2.12922	-70.89636
41.39000	-2.13563	-71.12774
41.49000	-2.14016	-71.30930
41.59000	-2.14422	-71.43596
41.69000	-2.14875	-71.58048
41.79000	-2.15375	-71.76258
41.89000	-2.15937	-71.95542
41.99000	-2.16703	-72.20732
42.09000	-2.17125	-72.38463
42.19000	-2.17516	-72.49942
42.29000	-2.18000	-72.66062
42.39000	-2.18547	-72.84806
42.49000	-2.19203	-73.06261
42.59000	-2.19813	-73.31803
42.69000	-2.20203	-73.44015
42.79000	-2.20672	-73.58785
42.89000	-2.21234	-73.78019
42.99000	-2.21922	-74.02579
43.09000	-2.22688	-74.35751
43.19000	-2.22922	-74.43441
43.29000	-2.23297	-74.53565
43.39000	-2.23813	-74.71509
43.49000	-2.24391	-74.92667
43.59000	-2.25078	-75.18302
43.69000	-2.25469	-75.35104
43.79000	-2.25844	-75.46045
43.89000	-2.26297	-75.62368
43.99000	-2.26781	-75.79360
44.09000	-2.27344	-75.99431
44.19000	-2.28094	-76.26512
44.29000	-2.28578	-76.48791
44.39000	-2.28984	-76.60823
44.49000	-2.29453	-76.78127
44.59000	-2.30000	-76.96404
44.69000	-2.30703	-77.21719
44.79000	-2.31172	-77.42789
44.89000	-2.31547	-77.55709
44.99000	-2.31984	-77.69668
45.09000	-2.32484	-77.87589
45.19000	-2.33094	-78.10000
45.29000	-2.33813	-78.36880
45.39000	-2.34172	-78.51788
45.49000	-2.34578	-78.64317
45.59000	-2.35063	-78.81997
45.69000	-2.35641	-79.02687
45.79000	-2.36391	-79.32202
45.89000	-2.36844	-79.50992
45.99000	-2.37234	-79.62716
46.09000	-2.37688	-79.78219
46.19000	-2.38156	-79.94954
46.29000	-2.38687	-80.14583
46.39000	-2.39359	-80.37779
46.49000	-2.39844	-80.59750
46.59000	-2.40266	-80.73855
46.69000	-2.40750	-80.90741
46.79000	-2.41359	-81.11986
46.89000	-2.42109	-81.40104
46.99000	-2.42484	-81.55622
47.09000	-2.42859	-81.67824
47.19000	-2.43297	-81.83388
47.29000	-2.43797	-82.00742
47.39000	-2.44375	-82.22384
47.49000	-2.45094	-82.46741
47.59000	-2.45578	-82.68493
47.69000	-2.45984	-82.80612
47.79000	-2.46437	-82.97233
47.89000	-2.46969	-83.16162
47.99000	-2.47687	-83.42074
48.09000	-2.48156	-83.62633
48.19000	-2.48547	-83.76190
48.29000	-2.49000	-83.91864
48.39000	-2.49500	-84.09793
48.49000	-2.50109	-84.29320
48.59000	-2.50781	-84.55154
48.69000	-2.51250	-84.75536
48.79000	-2.51625	-84.87438
48.89000	-2.52109	-85.04176
48.99000	-2.52672	-85.24854
49.09000	-2.53375	-85.50750
49.19000	-2.53859	-85.71444
49.29000	-2.54281	-85.84761
49.39000	-2.54703	-85.99827
49.49000	-2.55188	-86.17189
49.59000	-2.55719	-86.36833
49.69000	-2.56375	-86.59898
49.79000	-2.56953	-86.85368
49.89000	-2.57344	-86.98693
49.99000	-2.57844	-87.14978
50.09000	-2.58437	-87.36420
50.19000	-2.59141	-87.63857
50.29000	-2.59547	-87.81057
50.39000	-2.59922	-87.93847
50.49000	-2.60391	-88.10435
50.59000	-2.60891	-88.29603
50.69000	-2.61469	-88.50326
50.79000	-2.62203	-88.77899
50.89000	-2.62672	-89.00576
50.99000	-2.63047	-89.12811
51.09000	-2.63516	-89.29331
51.19000	-2.64047	-89.48806
51.29000	-2.64703	-89.74731
51.39000	-2.65156	-89.93507
51.49000	-2.65531	-90.06972
51.59000	-2.65969	-90.22454
51.69000	-2.66469	-90.39950
51.79000	-2.67016	-90.60028
51.89000	-2.67703	-90.84336
51.99000	-2.68219	-91.07605
52.09000	-2.68656	-91.22395
52.19000	-2.69109	-91.39277
52.29000	-2.69672	-91.58180
52.39000	-2.70437	-91.86061
52.49000	-2.70922	-92.07790
52.59000	-2.71281	-92.20786
52.69000	-2.71734	-92.36223
52.79000	-2.72203	-92.53237
52.89000	-2.72734	-92.72591
52.99000	-2.73422	-92.97118
53.09000	-2.73906	-93.19420
53.19000	-2.74312	-93.32553
53.29000	-2.74781	-93.48522
53.39000	-2.75281	-93.66852
53.49000	-2.75984	-93.90678
53.59000	-2.76500	-94.13636
53.69000	-2.76906	-94.27687
53.79000	-2.77375	-94.43864
53.89000	-2.77875	-94.62184
53.99000	-2.78438	-94.81781
54.09000	-2.79125	-95.06639
54.19000	-2.79563	-95.25379
54.29000	-2.79953	-95.36783
54.39000	-2.80422	-95.53105
54.49000	-2.80922	-95.70187
54.59000	-2.81547	-95.90372
54.69000	-2.82188	-96.16977
54.79000	-2.82625	-96.32014
54.89000	-2.83047	-96.46845
54.99000	-2.83531	-96.62730
55.09000	-2.84094	-96.81179
55.19000	-2.84797	-97.06144
55.29000	-2.85281	-97.27792
55.39000	-2.85672	-97.39199
55.49000	-2.86141	-97.54969
55.59000	-2.86688	-97.73560
55.69000	-2.87375	-97.96244
55.79000	-2.87906	-98.20113
55.89000	-2.88281	-98.31802
55.99000	-2.88719	-98.46105
56.09000	-2.89203	-98.62168
56.19000	-2.89734	-98.80843
56.29000	-2.90391	-99.02316
56.39000	-2.90938	-99.25660
56.49000	-2.91313	-99.37700
56.59000	-2.91781	-99.52093
56.69000	-2.92344	-99.71170
56.79000	-2.93141	-99.96870
56.89000	-2.93641	-100.21294
56.99000	-2.94016	-100.32111
57.09000	-2.94469	-100.47237
57.19000	-2.94969	-100.63951
57.29000	-2.95484	-100.82499
57.39000	-2.96141	-101.03936
57.49000	-2.96625	-101.24938
57.59000	-2.97016	-101.36966
57.69000	-2.97469	-101.51739
57.79000	-2.98000	-101.70221
57.89000	-2.98797	-101.96435
57.99000	-2.99250	-102.17287
58.09000	-2.99594	-102.27581
58.19000	-3.00000	-102.40486
58.29000	-3.00438	-102.54730
58.39000	-3.00969	-102.71297
58.49000	-3.01672	-102.93294
58.59000	-3.02344	-103.21968
58.69000	-3.02750	-103.34858
58.79000	-3.03234	-103.50412
58.89000	-3.03781	-103.68685
58.99000	-3.04516	-103.93886
59.09000	-3.04969	-104.13975
59.19000	-3.05328	-104.24946
59.29000	-3.05766	-104.38348
59.39000	-3.06266	-104.55983
59.49000	-3.06891	-104.78618
59.59000	-3.07797	-105.10468
59.69000	-3.08125	-105.26873
59.79000	-3.08406	-105.34710
59.89000	-3.08844	-105.49050
59.99000	-3.09391	-105.67481
60.09000	-3.10063	-105.91564
60.19000	-3.10594	-106.14350
60.29000	-3.11000	-106.28397
60.39000	-3.11438	-106.43718
60.49000	-3.11922	-106.60920
60.59000	-3.12453	-106.78470
60.69000	-3.13094	-107.00726
60.79000	-3.13734	-107.28168
60.89000	-3.14094	-107.39406
60.99000	-3.14531	-107.54803
61.09000	-3.15078	-107.73449
61.19000	-3.15797	-107.97491
61.29000	-3.16297	-108.20211
61.39000	-3.16656	-108.31366
61.49000	-3.17109	-108.46400
61.59000	-3.17641	-108.64271
61.69000	-3.18234	-108.87033
61.79000	-3.18891	-109.11286
61.89000	-3.19406	-109.32671
61.99000	-3.19766	-109.44258
62.09000	-3.20219	-109.59281
62.19000	-3.20719	-109.77238
62.29000	-3.21375	-110.00288
62.39000	-3.21953	-110.24261
62.49000	-3.22344	-110.38461
62.59000	-3.22781	-110.53129
62.69000	-3.23266	-110.70717
62.79000	-3.23828	-110.90890
62.89000	-3.24516	-111.14556
62.99000	-3.25016	-111.37379
63.09000	-3.25406	-111.49509
63.19000	-3.25859	-111.65515
63.29000	-3.26406	-111.85633
63.39000	-3.27094	-112.07972
63.49000	-3.27609	-112.30506
63.59000	-3.28000	-112.43224
63.69000	-3.28453	-112.58829
63.79000	-3.28906	-112.75645
63.89000	-3.29438	-112.93042
63.99000	-3.30203	-113.19347
64.09000	-3.30766	-113.45398
64.19000	-3.31125	-113.57321
64.29000	-3.31578	-113.71847
64.39000	-3.32094	-113.89869
64.49000	-3.32766	-114.12421
64.59000	-3.33266	-114.34980
64.69000	-3.33656	-114.48892
64.79000	-3.34109	-114.63249
64.89000	-3.34594	-114.81019
64.99000	-3.35172	-115.00723
65.09000	-3.35875	-115.24388
65.19000	-3.36391	-115.46935
65.29000	-3.36781	-115.59794
65.39000	-3.37203	-115.75031
65.49000	-3.37688	-115.90280
65.59000	-3.38391	-116.12941
65.69000	-3.39016	-116.41630
65.79000	-3.39391	-116.52968
65.89000	-3.39813	-116.67226
65.99000	-3.40297	-116.83504
66.09000	-3.40828	-117.02242
66.19000	-3.41484	-117.24382
66.29000	-3.41969	-117.45664
66.39000	-3.42375	-117.58737
66.49000	-3.42844	-117.73504
66.59000	-3.43375	-117.92044
66.69000	-3.44125	-118.16260
66.79000	-3.44797	-118.47115
66.89000	-3.45141	-118.57766
66.99000	-3.45547	-118.70378
67.09000	-3.46016	-118.86621
67.19000	-3.46562	-119.06382
67.29000	-3.47328	-119.32831
67.39000	-3.47797	-119.56219
67.49000	-3.48141	-119.66249
67.59000	-3.48609	-119.81823
67.69000	-3.49172	-120.02114
67.79000	-3.49859	-120.27034
67.89000	-3.50359	-120.50070
67.99000	-3.50734	-120.61632
68.09000	-3.51172	-120.75995
68.19000	-3.51656	-120.93383
68.29000	-3.52188	-121.12600
68.39000	-3.52844	-121.35698
68.49000	-3.53406	-121.60533
68.59000	-3.53797	-121.73249
68.69000	-3.54234	-121.87444
68.79000	-3.54734	-122.05568
68.89000	-3.55437	-122.29832
68.99000	-3.56078	-122.57867
69.09000	-3.56437	-122.70748
69.19000	-3.56844	-122.83956
69.29000	-3.57312	-123.00588
69.39000	-3.57828	-123.17795
69.49000	-3.58453	-123.39067
69.59000	-3.59016	-123.62950
69.69000	-3.59437	-123.77292
69.79000	-3.59891	-123.92312
69.89000	-3.60406	-124.10581
69.99000	-3.61031	-124.30539
70.09000	-3.61578	-124.52964
70.19000	-3.62000	-124.67576
70.29000	-3.62437	-124.81607
70.39000	-3.62938	-124.97885
70.49000	-3.63547	-125.18689
70.59000	-3.64344	-125.46031
70.69000	-3.64844	-125.70785
70.79000	-3.65188	-125.80174
70.89000	-3.65609	-125.94195
70.99000	-3.66109	-126.10470
71.09000	-3.66719	-126.30510
71.19000	-3.67281	-126.53501
71.29000	-3.67719	-126.68003
71.39000	-3.68172	-126.82891
71.49000	-3.68656	-126.98956
71.59000	-3.69219	-127.17938
71.69000	-3.69906	-127.41531
71.79000	-3.70422	-127.65037
71.89000	-3.70750	-127.75190
71.99000	-3.71188	-127.88208
72.09000	-3.71688	-128.03905
72.19000	-3.72391	-128.26137
72.29000	-3.73078	-128.56098
72.39000	-3.73469	-128.69006
72.49000	-3.73891	-128.82282
72.59000	-3.74313	-128.97006
72.69000	-3.74812	-129.13300
72.79000	-3.75391	-129.33365
72.89000	-3.76109	-129.59158
72.99000	-3.76531	-129.75803
73.09000	-3.76984	-129.89722
73.19000	-3.77516	-130.07340
73.29000	-3.78203	-130.29280
73.39000	-3.78734	-130.52090
73.49000	-3.79094	-130.63096
73.59000	-3.79531	-130.77669
73.69000	-3.80016	-130.93513
73.79000	-3.80531	-131.11401
73.89000	-3.81109	-131.30245
73.99000	-3.81734	-131.52793
74.09000	-3.82125	-131.67368
74.19000	-3.82562	-131.80611
74.29000	-3.83062	-131.97003
74.39000	-3.83641	-132.15312
74.49000	-3.84406	-132.44423
74.59000	-3.84828	-132.60186
74.69000	-3.85266	-132.73479
74.79000	-3.85750	-132.90147
74.89000	-3.86313	-133.09437
74.99000	-3.87016	-133.31987
75.09000	-3.87531	-133.56179
75.19000	-3.87859	-133.65519
75.29000	-3.88281	-133.79946
75.39000	-3.88797	-133.97378
75.49000	-3.89500	-134.19969
75.59000	-3.90063	-134.44228
75.69000	-3.90438	-134.56269
75.79000	-3.90875	-134.69824
75.89000	-3.91359	-134.86943
75.99000	-3.91906	-135.05964
76.09000	-3.92641	-135.29584
76.19000	-3.93172	-135.54780
76.29000	-3.93500	-135.64417
76.39000	-3.93938	-135.78396
76.49000	-3.94453	-135.96323
76.59000	-3.95109	-136.16838
76.69000	-3.95766	-136.44703
76.79000	-3.96125	-136.56189
76.89000	-3.96516	-136.68762
76.99000	-3.96984	-136.84568
77.09000	-3.97500	-137.01704
77.19000	-3.98188	-137.23941
77.29000	-3.98828	-137.52006
77.39000	-3.99203	-137.64265
77.49000	-3.99641	-137.77338
77.59000	-4.00141	-137.93811
77.69000	-4.00750	-138.14490
77.79000	-4.01422	-138.40863
77.89000	-4.01828	-138.55503
77.99000	-4.02266	-138.69801
78.09000	-4.02750	-138.86873
78.19000	-4.03297	-139.04907
78.29000	-4.03953	-139.27186
78.39000	-4.04469	-139.48305
78.49000	-4.04828	-139.59226
78.59000	-4.05297	-139.74230
78.69000	-4.05797	-139.91793
78.79000	-4.06422	-140.12636
78.89000	-4.07141	-140.39034
78.99000	-4.07516	-140.53985
79.09000	-4.07906	-140.66422
79.19000	-4.08359	-140.80943
79.29000	-4.08891	-140.98375
79.39000	-4.09578	-141.21151
79.49000	-4.10188	-141.47389
79.59000	-4.10547	-141.60146
79.69000	-4.11000	-141.73196
79.79000	-4.11547	-141.92073
79.89000	-4.12172	-142.13580
79.99000	-4.12750	-142.35707
80.09000	-4.13141	-142.49641
80.19000	-4.13578	-142.63575
80.29000	-4.14047	-142.80243
80.39000	-4.14594	-142.97955
80.49000	-4.15250	-143.20675
80.59000	-4.15891	-143.46820
80.69000	-4.16234	-143.57656
80.79000	-4.16656	-143.69908
80.89000	-4.17156	-143.87432
80.99000	-4.17797	-144.08071
81.09000	-4.18453	-144.34703
81.19000	-4.18844	-144.47230
81.29000	-4.19266	-144.61204
81.39000	-4.19750	-144.76560
81.49000	-4.20312	-144.95790
81.59000	-4.20953	-145.17890
81.69000	-4.21547	-145.42927
81.79000	-4.21891	-145.54578
81.89000	-4.22344	-145.68146
81.99000	-4.22859	-145.85862
82.09000	-4.23484	-146.06260
82.19000	-4.24094	-146.31853
82.29000	-4.24500	-146.45365
82.39000	-4.24906	-146.58518
82.49000	-4.25406	-146.75787
82.59000	-4.25953	-146.95014
82.69000	-4.26656	-147.17406
82.79000	-4.27266	-147.44541
82.89000	-4.27594	-147.54388
82.99000	-4.28031	-147.67875
83.09000	-4.28531	-147.86127
83.19000	-4.29141	-148.05190
83.29000	-4.29750	-148.29320
83.39000	-4.30172	-148.45373
83.49000	-4.30609	-148.58615
83.59000	-4.31094	-148.75397
83.69000	-4.31641	-148.94570
83.79000	-4.32391	-149.18464
83.89000	-4.33031	-149.48632
83.99000	-4.33344	-149.58626
84.09000	-4.33766	-149.71456
84.19000	-4.34297	-149.90190
84.29000	-4.34953	-150.13520
84.39000	-4.35469	-150.36923
84.49000	-4.35828	-150.48124
84.59000	-4.36250	-150.62569
84.69000	-4.36719	-150.78573
84.79000	-4.37219	-150.96809
84.89000	-4.37781	-151.16081
84.99000	-4.38484	-151.42190
85.09000	-4.38922	-151.59211
85.19000	-4.39359	-151.73444
85.29000	-4.39891	-151.92538
85.39000	-4.40578	-152.15144
85.49000	-4.41156	-152.39340
85.59000	-4.41516	-152.51215
85.69000	-4.41906	-152.63779
85.79000	-4.42391	-152.78791
85.89000	-4.42953	-152.98972
85.99000	-4.43547	-153.20429
86.09000	-4.44219	-153.44669
86.19000	-4.44594	-153.59801
86.29000	-4.45016	-153.72208
86.39000	-4.45500	-153.87852
86.49000	-4.46063	-154.07555
86.59000	-4.46750	-154.32875
86.69000	-4.47203	-154.49327
86.79000	-4.47641	-154.64061
86.89000	-4.48141	-154.79812
86.99000	-4.48672	-154.99017
87.09000	-4.49297	-155.19620
87.19000	-4.49906	-155.43643
87.29000	-4.50250	-155.54915
87.39000	-4.50672	-155.67929
87.49000	-4.51172	-155.84284
87.59000	-4.51750	-156.03791
87.69000	-4.52438	-156.29438
87.79000	-4.52875	-156.45453
87.89000	-4.53313	-156.58870
87.99000	-4.53797	-156.73719
88.09000	-4.54313	-156.91392
88.19000	-4.54922	-157.11704
88.29000	-4.55578	-157.38480
88.39000	-4.55938	-157.49830
88.49000	-4.56359	-157.62280
88.59000	-4.56859	-157.78571
88.69000	-4.57453	-157.97807
88.79000	-4.58109	-158.21926
88.89000	-4.58516	-158.36841
88.99000	-4.58922	-158.49097
89.09000	-4.59375	-158.63493
89.19000	-4.59922	-158.80997
89.29000	-4.60500	-159.00217
89.39000	-4.61281	-159.29307
89.49000	-4.61641	-159.41738
89.59000	-4.62047	-159.53891
89.69000	-4.62516	-159.68871
89.79000	-4.63031	-159.84584
89.89000	-4.63734	-160.09410
89.99000	-4.64156	-160.23454
90.09000	-4.64563	-160.36475
90.19000	-4.65047	-160.50614
90.29000	-4.65625	-160.68916
90.39000	-4.66219	-160.88179
90.49000	-4.66922	-161.13518
90.59000	-4.67297	-161.27023
90.69000	-4.67734	-161.38487
90.79000	-4.68219	-161.54428
90.89000	-4.68875	-161.75070
90.99000	-4.69688	-162.05107
91.09000	-4.69984	-162.15977
91.19000	-4.70344	-162.25074
91.29000	-4.70813	-162.39755
91.39000	-4.71344	-162.57206
91.49000	-4.72078	-162.79176
91.59000	-4.72781	-163.10921
91.69000	-4.73078	-163.19402
91.79000	-4.73500	-163.31361
91.89000	-4.74000	-163.48121
91.99000	-4.74547	-163.66683
92.09000	-4.75156	-163.87171
92.19000	-4.75547	-164.01528
92.29000	-4.75969	-164.14358
92.39000	-4.76469	-164.30284
92.49000	-4.77031	-164.48630
92.59000	-4.77703	-164.71113
92.69000	-4.78406	-164.99430
92.79000	-4.78703	-165.08166
92.89000	-4.79078	-165.19214
92.99000	-4.79578	-165.35382
93.09000	-4.80187	-165.54773
93.19000	-4.80922	-165.82541
93.29000	-4.81297	-165.97471
93.39000	-4.81688	-166.07815
93.49000	-4.82141	-166.22244
93.59000	-4.82641	-166.38085
93.69000	-4.83188	-166.56709
93.79000	-4.83906	-166.81229
93.89000	-4.84297	-166.95631
93.99000	-4.84734	-167.08681
94.09000	-4.85234	-167.24849
94.19000	-4.85922	-167.46582
94.29000	-4.86703	-167.77305
94.39000	-4.86984	-167.86806
94.49000	-4.87375	-167.98002
94.59000	-4.87828	-168.12468
94.69000	-4.88344	-168.28766
94.79000	-4.88922	-168.48657
94.89000	-4.89625	-168.74146
94.99000	-4.90031	-168.88174
95.09000	-4.90453	-169.01071
95.19000	-4.90938	-169.15777
95.29000	-4.91500	-169.33846
95.39000	-4.92219	-169.59943
95.49000	-4.92625	-169.75094
95.59000	-4.93016	-169.87740
95.69000	-4.93469	-170.01949
95.79000	-4.93984	-170.18799
95.89000	-4.94641	-170.39907
95.99000	-4.95344	-170.67011
96.09000	-4.95687	-170.78905
96.19000	-4.96109	-170.90993
96.29000	-4.96609	-171.07177
96.39000	-4.97219	-171.26450
96.49000	-4.97875	-171.52132
96.59000	-4.98281	-171.66530
96.69000	-4.98719	-171.79897
96.79000	-4.99188	-171.94362
96.89000	-4.99688	-172.10363
96.99000	-5.00281	-172.29563
97.09000	-5.00984	-172.54193
97.19000	-5.01359	-172.69868
97.29000	-5.01781	-172.81395
97.39000	-5.02297	-172.98946
97.49000	-5.02953	-173.18968
97.59000	-5.03641	-173.46039
97.69000	-5.04000	-173.58831
97.79000	-5.04375	-173.69768
97.89000	-5.04844	-173.83952
97.99000	-5.05359	-174.01150
98.09000	-5.05937	-174.21335
98.19000	-5.06656	-174.44819
98.29000	-5.07109	-174.63370
98.39000	-5.07500	-174.75323
98.49000	-5.07984	-174.90289
98.59000	-5.08563	-175.09770
98.69000	-5.09266	-175.35609
98.79000	-5.09688	-175.51491
98.89000	-5.10078	-175.63915
98.99000	-5.10547	-175.79177
99.09000	-5.11094	-175.97763
99.19000	-5.11734	-176.19382
99.29000	-5.12375	-176.44669
99.39000	-5.12719	-176.58034
99.49000	-5.13125	-176.71008
99.59000	-5.13609	-176.85719
99.69000	-5.14156	-177.04271
99.79000	-5.14812	-177.26864
99.89000	-5.15328	-177.45192
99.99000	-5.15766	-177.60110
100.09000	-5.16234	-177.75466
100.19000	-5.16797	-177.94076
100.29000	-5.17453	-178.15845
100.39000	-5.18109	-178.43910
100.49000	-5.18438	-178.54725
100.59000	-5.18875	-178.67917
100.69000	-5.19344	-178.85071
100.79000	-5.19891	-179.03106
100.89000	-5.20500	-179.25452
100.99000	-5.20922	-179.41292
101.09000	-5.21328	-179.54117
101.19000	-5.21797	-179.68345
101.29000	-5.22313	-179.86378
101.39000	-5.22875	-180.05207
101.49000	-5.23609	-180.30024
101.59000	-5.24047	-180.47701
101.69000	-5.24453	-180.60157
101.79000	-5.24922	-180.75003
101.89000	-5.25500	-180.93161
101.99000	-5.26281	-181.21445
102.09000	-5.26688	-181.37284
102.19000	-5.27078	-181.48215
102.29000	-5.27531	-181.62042
102.39000	-5.28047	-181.77471
102.49000	-5.28625	-181.97156
102.59000	-5.29313	-182.21186
102.69000	-5.29703	-182.34321
102.79000	-5.30109	-182.45794
102.89000	-5.30578	-182.59890
102.99000	-5.31109	-182.76756
103.09000	-5.31859	-182.99621
103.19000	-5.32344	-183.18680
103.29000	-5.32750	-183.31218
103.39000	-5.33203	-183.44763
103.49000	-5.33719	-183.59935
103.59000	-5.34328	-183.79794
103.69000	-5.35063	-184.07120
103.79000	-5.35422	-184.18436
103.89000	-5.35844	-184.29497
103.99000	-5.36359	-184.44984
104.09000	-5.36937	-184.63892
104.19000	-5.37641	-184.87294
104.29000	-5.38047	-185.02600
104.39000	-5.38422	-185.12829
104.49000	-5.38875	-185.26365
104.59000	-5.39391	-185.42157
104.69000	-5.39984	-185.60930
104.79000	-5.40719	-185.85683
104.89000	-5.41063	-185.98162
104.99000	-5.41453	-186.09153
105.09000	-5.41953	-186.23810
105.19000	-5.42547	-186.42074
105.29001	-5.43344	-186.70090
105.39001	-5.43734	-186.84074
105.49001	-5.44125	-186.94934
105.59001	-5.44578	-187.08123
105.69001	-5.45078	-187.23316
105.79001	-5.45578	-187.38556
105.89001	-5.46281	-187.60322
105.99001	-5.46719	-187.76798
106.09001	-5.47109	-187.87096
106.19001	-5.47578	-188.00305
106.29001	-5.48125	-188.16739
106.39001	-5.48937	-188.42557
106.49001	-5.49391	-188.59547
106.59001	-5.49781	-188.70011
106.69001	-5.50266	-188.83504
106.79001	-5.50797	-188.99764
106.89001	-5.51391	-189.18316
106.99001	-5.52234	-189.49395
107.09001	-5.52531	-189.60741
107.19001	-5.52922	-189.69101
107.29001	-5.53406	-189.83816
107.39001	-5.53953	-190.00372
107.49001	-5.54641	-190.23867
107.59001	-5.55063	-190.38104
107.69001	-5.55484	-190.50397
107.79001	-5.55938	-190.65425
107.89001	-5.56453	-190.80089
107.99001	-5.57047	-190.99027
108.09001	-5.57797	-191.24542
108.19001	-5.58125	-191.37466
108.29001	-5.58516	-191.46331
108.39001	-5.59016	-191.62163
108.49001	-5.59578	-191.79712
108.59001	-5.60359	-192.05904
108.69001	-5.60781	-192.21950
108.79001	-5.61156	-192.32711
108.89001	-5.61625	-192.46531
108.99001	-5.62141	-192.62268
109.09001	-5.62687	-192.78637
109.19001	-5.63375	-192.99795
109.29001	-5.63828	-193.18603
109.39001	-5.64219	-193.28937
109.49001	-5.64703	-193.43692
109.59001	-5.65250	-193.61025
109.69001	-5.66000	-193.85764
109.79001	-5.66422	-194.01118
109.89001	-5.66813	-194.13050
109.99001	-5.67297	-194.26623
110.09001	-5.67844	-194.44658
110.19001	-5.68406	-194.63630
110.29001	-5.69078	-194.84553
110.39001	-5.69531	-195.02404
110.49001	-5.69922	-195.12933
110.59001	-5.70391	-195.27191
110.69001	-5.70922	-195.43138
110.79001	-5.71641	-195.66914
110.89001	-5.72094	-195.84668
110.99001	-5.72469	-195.95513
111.09001	-5.72922	-196.08755
111.19001	-5.73469	-196.26056
111.29001	-5.74063	-196.45803
111.39001	-5.74750	-196.68874
111.49001	-5.75141	-196.83866
111.59001	-5.75547	-196.95246
111.69001	-5.76047	-197.09209
111.79001	-5.76594	-197.27077
111.89001	-5.77297	-197.49989
111.99001	-5.77719	-197.66277
112.09001	-5.78125	-197.77450
112.19001	-5.78578	-197.90122
112.29001	-5.79094	-198.05054
112.39001	-5.79672	-198.24150
112.49001	-5.80453	-198.50595
112.59001	-5.80844	-198.64994
112.69001	-5.81234	-198.75792
112.79001	-5.81734	-198.90091
112.89001	-5.82297	-199.08124
112.99001	-5.83000	-199.31789
113.09001	-5.83422	-199.46897
113.19001	-5.83813	-199.56982
113.29001	-5.84250	-199.70070
113.39001	-5.84734	-199.84585
113.49001	-5.85297	-200.00686
113.59001	-5.86063	-200.25083
113.69001	-5.86531	-200.43571
113.79001	-5.86938	-200.54173
113.89001	-5.87406	-200.68030
113.99001	-5.87938	-200.83509
114.09001	-5.88641	-201.06348
114.19001	-5.89109	-201.23565
114.29001	-5.89516	-201.34678
114.39001	-5.89953	-201.47344
114.49001	-5.90469	-201.62523
114.59001	-5.91016	-201.80140
114.69001	-5.91703	-202.01074
114.79001	-5.92156	-202.17486
114.89001	-5.92563	-202.28004
114.99001	-5.93031	-202.42374
115.09001	-5.93578	-202.58105
115.19001	-5.94344	-202.81333
115.29001	-5.94875	-203.02936
115.39001	-5.95234	-203.11782
115.49001	-5.95672	-203.23895
115.59001	-5.96203	-203.40364
115.69001	-5.96797	-203.58913
115.79001	-5.97578	-203.85809
115.89001	-5.97906	-203.98360
115.99001	-5.98281	-204.07662
116.09001	-5.98781	-204.22190
116.19001	-5.99328	-204.39218
116.29001	-6.00094	-204.64231
116.39001	-6.00563	-204.84045
116.49001	-6.00953	-204.95309
116.59001	-6.01406	-205.08777
116.69001	-6.01922	-205.25125
116.79001	-6.02438	-205.41345
116.89001	-6.03141	-205.63598
116.99001	-6.03547	-205.79723
117.09001	-6.03937	-205.89727
117.19001	-6.04391	-206.03320
117.29001	-6.04922	-206.18559
117.39001	-6.05656	-206.42824
117.49001	-6.06156	-206.62342
117.59001	-6.06563	-206.73922
117.69001	-6.07031	-206.87212
117.79001	-6.07563	-207.04398
117.89001	-6.08078	-207.20749
117.99001	-6.08750	-207.42151
118.09001	-6.09172	-207.57216
118.19001	-6.09578	-207.68686
118.29001	-6.10031	-207.80793
118.39001	-6.10563	-207.96317
118.49001	-6.11297	-208.20330
118.59001	-6.11781	-208.38118
118.69001	-6.12156	-208.47897
118.79001	-6.12609	-208.60007
118.89001	-6.13141	-208.76038
118.99001	-6.13734	-208.93629
119.09001	-6.14422	-209.15787
119.19001	-6.14875	-209.31561
119.29001	-6.15266	-209.40986
119.39001	-6.15703	-209.53175
119.49001	-6.16219	-209.66478
119.59001	-6.16984	-209.89345
119.69001	-6.17516	-210.10034
119.79001	-6.17891	-210.19578
119.89001	-6.18328	-210.30569
119.99001	-6.18844	-210.45335
120.09001	-6.19453	-210.62912
120.19001	-6.20172	-210.87112
120.29001	-6.20531	-210.99353
120.39001	-6.20922	-211.07990
120.49001	-6.21391	-211.20915
120.59001	-6.21953	-211.36615
120.69001	-6.22687	-211.58476
120.79001	-6.23172	-211.76076
120.89001	-6.23578	-211.86951
120.99001	-6.24031	-211.98530
121.09001	-6.24516	-212.13323
121.19001	-6.25078	-212.30046
121.29001	-6.25828	-212.51979
121.39001	-6.26328	-212.72436
121.49001	-6.26656	-212.79293
121.59001	-6.27094	-212.89523
121.69001	-6.27609	-213.04150
121.79001	-6.28297	-213.23675
121.89001	-6.28766	-213.40713
121.99001	-6.29188	-213.50013
122.09001	-6.29641	-213.62296
122.19001	-6.30125	-213.75774
122.29001	-6.30688	-213.90982
122.39001	-6.31313	-214.09108
122.49001	-6.31922	-214.30220
122.59001	-6.32281	-214.38003
122.69001	-6.32703	-214.47858
122.79001	-6.33203	-214.60815
122.89001	-6.33937	-214.79838
122.99001	-6.34547	-215.01556
123.09001	-6.34969	-215.11947
123.19001	-6.35484	-215.25757
123.29001	-6.36078	-215.42284
123.39001	-6.36672	-215.62183
123.49001	-6.37313	-215.82182
123.59001	-6.37641	-215.92200
123.69001	-6.38000	-216.00015
123.79001	-6.38500	-216.13635
123.89001	-6.39063	-216.29620
123.99001	-6.39781	-216.52514
124.09001	-6.40203	-216.67662
124.19001	-6.40578	-216.75779
124.29001	-6.41000	-216.85818
124.39001	-6.41484	-216.99689
124.49001	-6.42078	-217.16589
124.59001	-6.42906	-217.41556
124.69001	-6.43313	-217.57865
124.79001	-6.43688	-217.65573
124.89001	-6.44156	-217.78139
124.99001	-6.44688	-217.93355
125.09001	-6.45359	-218.13162
125.19001	-6.45844	-218.29821
125.29001	-6.46234	-218.39124
125.39001	-6.46687	-218.49899
125.49001	-6.47172	-218.62681
125.59001	-6.47703	-218.77208
125.69001	-6.48484	-218.99495
125.79001	-6.48984	-219.19042
125.89001	-6.49359	-219.27059
125.99001	-6.49828	-219.39480
126.09001	-6.50375	-219.53771
126.19001	-6.51109	-219.75936
126.29001	-6.51547	-219.92229
126.39001	-6.51937	-219.99571
126.49001	-6.52375	-220.10906
126.59001	-6.52891	-220.25332
126.69001	-6.53422	-220.40534
126.79001	-6.54156	-220.62308
126.89001	-6.54625	-220.79015
126.99001	-6.55016	-220.86920
127.09001	-6.55484	-220.98288
127.19001	-6.56000	-221.12516
127.29001	-6.56703	-221.31972
127.39001	-6.57266	-221.52786
127.49001	-6.57609	-221.59633
127.59001	-6.58031	-221.70015
127.69001	-6.58547	-221.83427
127.79001	-6.59125	-221.99954
127.89001	-6.59922	-222.22573
127.99001	-6.60328	-222.38579
128.09001	-6.60687	-222.44753
128.19001	-6.61156	-222.56975
128.29001	-6.61688	-222.70478
128.39001	-6.62359	-222.89325
128.49001	-6.62953	-223.10886
128.59001	-6.63328	-223.18834
128.69001	-6.63750	-223.28325
128.79001	-6.64250	-223.41554
128.89001	-6.64828	-223.57821
128.99001	-6.65578	-223.79670
129.09001	-6.66016	-223.96225
129.19001	-6.66375	-224.02723
129.29001	-6.66828	-224.13526
129.39001	-6.67375	-224.27334
129.49001	-6.68094	-224.48047
129.59001	-6.68594	-224.66673
129.69001	-6.68953	-224.74344
129.79001	-6.69391	-224.84231
129.89001	-6.69891	-224.97261
129.99001	-6.70453	-225.12941
130.09001	-6.71250	-225.35492
130.19001	-6.71672	-225.52377
130.29001	-6.72047	-225.58652
130.39001	-6.72484	-225.69273
130.49001	-6.73047	-225.83553
130.59001	-6.73828	-226.06543
130.69001	-6.74281	-226.23238
130.79001	-6.74625	-226.29672
130.89001	-6.75047	-226.39179
130.99001	-6.75531	-226.51505
131.09001	-6.76094	-226.65790
131.19001	-6.76859	-226.87361
131.29001	-6.77391	-227.07538
131.39001	-6.77766	-227.15078
131.49001	-6.78219	-227.25047
131.59001	-6.78766	-227.40109
131.69001	-6.79453	-227.59195
131.79001	-6.79953	-227.76905
131.89001	-6.80328	-227.84413
131.99001	-6.80781	-227.94992
132.09001	-6.81297	-228.08367
132.19001	-6.81906	-228.25620
132.29001	-6.82719	-228.50952
132.39001	-6.83078	-228.64617
132.49001	-6.83422	-228.70371
132.59001	-6.83906	-228.82655
132.69001	-6.84438	-228.97582
132.79001	-6.85125	-229.16785
132.89001	-6.85625	-229.34826
132.99001	-6.86047	-229.43918
133.09001	-6.86484	-229.55923
133.19001	-6.86953	-229.67818
133.29001	-6.87531	-229.83453
133.39001	-6.88281	-230.07485
133.49001	-6.88781	-230.26437
133.59001	-6.89125	-230.32275
133.69001	-6.89563	-230.42671
133.79001	-6.90062	-230.56456
133.89001	-6.90703	-230.74764
133.99001	-6.91219	-230.90889
134.09001	-6.91625	-231.00309
134.19001	-6.92047	-231.11671
134.29001	-6.92531	-231.22525
134.39001	-6.93078	-231.35999
134.49001	-6.93688	-231.53849
134.59001	-6.94344	-231.76022
134.69001	-6.94750	-231.84960
134.79001	-6.95188	-231.94337
134.89001	-6.95719	-232.07584
134.99001	-6.96469	-232.29375
135.09001	-6.97016	-232.49857
135.19001	-6.97359	-232.55213
135.29001	-6.97781	-232.63860
135.39001	-6.98234	-232.74818
135.49001	-6.98781	-232.88032
135.59001	-6.99422	-233.04479
135.69001	-7.00016	-233.25253
135.79001	-7.00406	-233.33208
135.89001	-7.00859	-233.41922
135.99001	-7.01375	-233.54253
136.09001	-7.02047	-233.71603
136.19001	-7.02563	-233.87749
136.29001	-7.02969	-233.95137
136.39001	-7.03406	-234.03831
136.49001	-7.03891	-234.14575
136.59001	-7.04453	-234.27971
136.69001	-7.05125	-234.44155
136.79001	-7.05703	-234.63953
136.89001	-7.06109	-234.71607
136.99001	-7.06562	-234.81290
137.09001	-7.07141	-234.94716
137.19001	-7.07859	-235.14690
137.29001	-7.08328	-235.28612
137.39001	-7.08703	-235.35044
137.49001	-7.09141	-235.43040
137.59001	-7.09625	-235.53410
137.69001	-7.10188	-235.68052
137.79001	-7.10859	-235.84773
137.89001	-7.11359	-236.01219
137.99001	-7.11719	-236.05596
138.09001	-7.12156	-236.13761
138.19001	-7.12656	-236.25043
138.29001	-7.13344	-236.40540
138.39001	-7.13922	-236.59791
138.49001	-7.14297	-236.65987
138.59001	-7.14719	-236.72770
138.69001	-7.15188	-236.81694
138.79001	-7.15703	-236.93253
138.89001	-7.16328	-237.05657
138.99001	-7.17016	-237.27457
139.09001	-7.17391	-237.32527
139.19001	-7.17812	-237.39567
139.29001	-7.18328	-237.49304
139.39001	-7.19031	-237.64722
139.49001	-7.19859	-237.93447
139.59001	-7.20156	-237.96922
139.69001	-7.20594	-238.03562
139.79001	-7.21125	-238.15352
139.89001	-7.21703	-238.29061
139.99001	-7.22437	-238.48543
140.09001	-7.22797	-238.58543
140.19001	-7.23125	-238.61338
140.29001	-7.23594	-238.70052
140.39001	-7.24125	-238.82326
140.49001	-7.24766	-238.96889
140.59001	-7.25406	-239.18104
140.69001	-7.25766	-239.24106
140.79001	-7.26203	-239.31076
140.89001	-7.26656	-239.41126
140.99001	-7.27203	-239.52787
141.09001	-7.27953	-239.70769
141.19001	-7.28484	-239.89852
141.29001	-7.28828	-239.93081
141.39001	-7.29266	-240.01956
141.49001	-7.29766	-240.12676
141.59001	-7.30516	-240.30514
141.69001	-7.31078	-240.49401
141.79001	-7.31438	-240.55600
141.89001	-7.31859	-240.62370
141.99001	-7.32359	-240.73166
142.09001	-7.32891	-240.84552
142.19001	-7.33563	-241.00198
142.29001	-7.34094	-241.17012
142.39001	-7.34453	-241.21641
142.49001	-7.34891	-241.29522
142.59001	-7.35406	-241.39783
142.69001	-7.36172	-241.56836
142.79001	-7.36719	-241.76040
142.89001	-7.37063	-241.80818
142.99001	-7.37484	-241.87393
143.09001	-7.37969	-241.96582
143.19001	-7.38516	-242.08637
143.29001	-7.39219	-242.25292
143.39001	-7.39813	-242.45578
143.49001	-7.40172	-242.49579
143.59001	-7.40625	-242.57255
143.69001	-7.41109	-242.67630
143.79001	-7.41781	-242.83066
143.89001	-7.42391	-243.01293
143.99001	-7.42766	-243.06589
144.09001	-7.43187	-243.13617
144.19001	-7.43672	-243.23593
144.29001	-7.44234	-243.35247
144.39001	-7.44937	-243.52720
144.49001	-7.45438	-243.67565
144.59001	-7.45797	-243.71672
144.69001	-7.46250	-243.79174
144.79001	-7.46781	-243.90499
144.89001	-7.47453	-244.05810
144.99001	-7.48063	-244.25851
145.09001	-7.48453	-244.31935
145.19001	-7.48891	-244.39062
145.29001	-7.49344	-244.47566
145.39001	-7.49875	-244.59094
145.49001	-7.50531	-244.74339
145.59001	-7.51188	-244.94684
145.69001	-7.51531	-244.98686
145.79001	-7.51969	-245.05782
145.89001	-7.52500	-245.15641
145.99001	-7.53219	-245.31014
146.09001	-7.53750	-245.48836
146.19001	-7.54109	-245.53603
146.29001	-7.54547	-245.60182
146.39001	-7.55031	-245.69927
146.49001	-7.55578	-245.81261
146.59001	-7.56156	-245.94487
146.69001	-7.56781	-246.11247
146.79001	-7.57188	-246.17973
146.89001	-7.57609	-246.24304
146.99001	-7.58094	-246.33472
147.09001	-7.58812	-246.48558
147.19001	-7.59469	-246.70582
147.29001	-7.59812	-246.74980
147.39001	-7.60234	-246.80258
147.49001	-7.60719	-246.89636
147.59001	-7.61250	-247.01421
147.69001	-7.61922	-247.16729
147.79001	-7.62531	-247.35159
147.89001	-7.62891	-247.39102
147.99001	-7.63344	-247.46345
148.09001	-7.63844	-247.56099
148.19001	-7.64500	-247.70424
148.29001	-7.65078	-247.87928
148.39001	-7.65484	-247.93777
148.49001	-7.65891	-248.00245
148.59001	-7.66375	-248.09670
148.69001	-7.66922	-248.20945
148.79001	-7.67609	-248.36102
148.89001	-7.68172	-248.54670
148.99001	-7.68547	-248.57585
149.09001	-7.69016	-248.65581
149.19001	-7.69547	-248.75812
149.29001	-7.70219	-248.91518
149.39001	-7.70703	-249.04974
149.49001	-7.71078	-249.09715
149.59001	-7.71500	-249.16680
149.69001	-7.72016	-249.24998
149.79001	-7.72578	-249.37542
149.89001	-7.73328	-249.54627
149.99001	-7.73891	-249.73202
150.09001	-7.74219	-249.75395
150.19001	-7.74625	-249.81025
150.29001	-7.75078	-249.86945
150.39001	-7.75641	-249.97671
150.49001	-7.76313	-250.16460
150.59001	-7.76750	-250.23943
150.69001	-7.77203	-250.29862
150.79001	-7.77703	-250.38293
150.89001	-7.78281	-250.49636
150.99001	-7.78922	-250.63041
151.09001	-7.79484	-250.79444
151.19001	-7.79859	-250.83083
151.29001	-7.80344	-250.89270
151.39001	-7.80828	-250.98097
151.49001	-7.81406	-251.08257
151.59001	-7.82109	-251.26508
151.69001	-7.82516	-251.33100
151.79001	-7.82891	-251.35195
151.89001	-7.83344	-251.40539
151.99001	-7.83859	-251.49727
152.09001	-7.84484	-251.62289
152.19001	-7.85156	-251.81705
152.29001	-7.85531	-251.85531
152.39001	-7.85984	-251.90055
152.49001	-7.86484	-251.97411
152.59001	-7.87078	-252.08074
152.69001	-7.87813	-252.27979
152.79001	-7.88156	-252.31054
152.89001	-7.88563	-252.34646
152.99001	-7.89031	-252.40842
153.09001	-7.89578	-252.50447
153.19001	-7.90328	-252.65023
153.29001	-7.91031	-252.87828
153.39001	-7.91297	-252.85655
153.49001	-7.91672	-252.87500
153.59001	-7.92156	-252.94295
153.69001	-7.92781	-253.05030
153.79001	-7.93469	-253.25137
153.89001	-7.93859	-253.29784
153.99001	-7.94281	-253.34159
154.09001	-7.94750	-253.40724
154.19001	-7.95281	-253.48726
154.29001	-7.95906	-253.60009
154.39001	-7.96500	-253.76147
154.49001	-7.96875	-253.77265
154.59001	-7.97297	-253.82414
154.69001	-7.97781	-253.88858
154.79001	-7.98359	-253.98406
154.89001	-7.99063	-254.15310
154.99001	-7.99469	-254.19727
155.09001	-7.99875	-254.21721
155.19001	-8.00344	-254.27109
155.29001	-8.00844	-254.35105
155.39001	-8.01438	-254.45551
155.49001	-8.02203	-254.64389
155.59001	-8.02578	-254.67077
155.69001	-8.03000	-254.69971
155.79001	-8.03531	-254.77171
155.89001	-8.04234	-254.88600
155.99001	-8.04922	-255.09250
156.09001	-8.05266	-255.10535
156.19001	-8.05672	-255.11959
156.29001	-8.06203	-255.20244
156.39001	-8.06781	-255.32228
156.49001	-8.07516	-255.45955
156.59001	-8.07984	-255.59166
156.69001	-8.08266	-255.55739
156.79001	-8.08703	-255.59425
156.89001	-8.09188	-255.67353
156.99001	-8.09828	-255.78415
157.09001	-8.10484	-255.97399
157.19001	-8.10875	-255.99673
157.29001	-8.11281	-256.02567
157.39001	-8.11750	-256.07815
157.49001	-8.12297	-256.16595
157.59001	-8.12922	-256.28093
157.69001	-8.13625	-256.46690
157.79001	-8.13969	-256.48266
157.89001	-8.14375	-256.50948
157.99001	-8.14906	-256.59597
158.09001	-8.15625	-256.72841
158.19001	-8.16250	-256.90731
158.29001	-8.16594	-256.91012
158.39001	-8.17000	-256.92746
158.49001	-8.17438	-256.97023
158.59001	-8.17953	-257.04938
158.69001	-8.18547	-257.15864
158.79001	-8.19297	-257.34892
158.89001	-8.19672	-257.40346
158.99001	-8.20094	-257.42269
159.09001	-8.20609	-257.49224
159.19001	-8.21250	-257.60466
159.29001	-8.21828	-257.74539
159.39001	-8.22203	-257.77254
159.49001	-8.22625	-257.79513
159.59001	-8.23078	-257.85327
159.69001	-8.23625	-257.93490
159.79001	-8.24234	-258.04493
159.89001	-8.24984	-258.23721
159.99001	-8.25328	-258.25340
160.09001	-8.25734	-258.26514
160.19001	-8.26219	-258.33204
160.29001	-8.26813	-258.42488
160.39001	-8.27453	-258.57735
160.49001	-8.27859	-258.61305
160.59001	-8.28297	-258.64586
160.69001	-8.28781	-258.69951
160.79001	-8.29328	-258.77514
160.89001	-8.29922	-258.86109
160.99001	-8.30594	-259.04271
161.09001	-8.30969	-259.04685
161.19001	-8.31391	-259.07660
161.29001	-8.31906	-259.13963
161.39001	-8.32500	-259.23243
161.49001	-8.33203	-259.39745
161.59001	-8.33562	-259.40925
161.69001	-8.33969	-259.42671
161.79001	-8.34438	-259.47213
161.89001	-8.34953	-259.54372
161.99001	-8.35609	-259.64984
162.09001	-8.36250	-259.80753
162.19001	-8.36594	-259.79334
162.29001	-8.37016	-259.80759
162.39001	-8.37484	-259.85497
162.49001	-8.38078	-259.94080
162.59001	-8.38859	-260.13145
162.69001	-8.39266	-260.16998
162.79001	-8.39656	-260.17970
162.89001	-8.40125	-260.21397
162.99001	-8.40641	-260.27212
163.09001	-8.41266	-260.35604
163.19001	-8.41922	-260.50645
163.29001	-8.42266	-260.49477
163.39001	-8.42687	-260.50350
163.49001	-8.43172	-260.55297
163.59001	-8.43766	-260.61758
163.69001	-8.44656	-260.84751
163.79001	-8.45047	-260.89567
163.89001	-8.45406	-260.87624
163.99001	-8.45875	-260.90589
164.09001	-8.46484	-261.00138
164.19001	-8.47266	-261.15447
164.29001	-8.47734	-261.28745
164.39001	-8.48000	-261.22966
164.49001	-8.48422	-261.23905
164.59001	-8.48906	-261.28837
164.69001	-8.49500	-261.37912
164.79001	-8.50203	-261.52131
164.89001	-8.50641	-261.58145
164.99001	-8.51062	-261.59406
165.09001	-8.51547	-261.64714
165.19001	-8.52078	-261.71622
165.29001	-8.52688	-261.80834
165.39001	-8.53328	-261.94334
165.49001	-8.53688	-261.94248
165.59001	-8.54125	-261.94859
165.69001	-8.54609	-262.00461
165.79001	-8.55203	-262.09253
165.89001	-8.55875	-262.23785
165.99001	-8.56313	-262.27218
166.09001	-8.56719	-262.27412
166.19001	-8.57188	-262.31104
166.29001	-8.57750	-262.38680
166.39001	-8.58328	-262.45520
166.49001	-8.58891	-262.57476
166.59001	-8.59281	-262.56981
166.69001	-8.59719	-262.59336
166.79001	-8.60188	-262.61902
166.89001	-8.60797	-262.69937
166.99001	-8.61578	-262.88640
167.09001	-8.61984	-262.90724
167.19001	-8.62375	-262.89722
167.29001	-8.62844	-262.92020
167.39001	-8.63359	-262.97572
167.49001	-8.63969	-263.05649
167.59001	-8.64609	-263.19808
167.69001	-8.65000	-263.18762
167.79001	-8.65406	-263.18100
167.89001	-8.65891	-263.21080
167.99001	-8.66453	-263.27679
168.09001	-8.67141	-263.39462
168.19001	-8.67609	-263.43134
168.29001	-8.68016	-263.43060
168.39001	-8.68469	-263.43787
168.49001	-8.68969	-263.47622
168.59001	-8.69563	-263.54101
168.69001	-8.70313	-263.68332
168.79001	-8.70688	-263.69157
168.89001	-8.71094	-263.66857
168.99001	-8.71609	-263.70084
169.09001	-8.72234	-263.78840
169.19001	-8.72937	-263.94156
169.29001	-8.73313	-263.92499
169.39001	-8.73719	-263.90874
169.49001	-8.74172	-263.92058
169.59001	-8.74672	-263.94925
169.69001	-8.75219	-263.99243
169.79001	-8.75969	-264.12535
169.89001	-8.76406	-264.17035
169.99001	-8.76797	-264.13772
170.09001	-8.77313	-264.15947
170.19001	-8.77922	-264.22518
170.29001	-8.78656	-264.37974
170.39001	-8.79016	-264.36096
170.49001	-8.79391	-264.32112
170.59001	-8.79859	-264.32261
170.69001	-8.80391	-264.37101
170.79001	-8.80938	-264.42426
170.89001	-8.81625	-264.52342
170.99001	-8.82078	-264.56434
171.09001	-8.82469	-264.52982
171.19001	-8.82922	-264.52473
171.29001	-8.83422	-264.54210
171.39001	-8.84078	-264.62024
171.49001	-8.84563	-264.66492
171.59001	-8.85000	-264.64874
171.69001	-8.85484	-264.66057
171.79001	-8.86047	-264.70625
171.89001	-8.86672	-264.77093
171.99001	-8.87453	-264.93230
172.09001	-8.87734	-264.86707
172.19001	-8.88125	-264.82332
172.29001	-8.88625	-264.84230
172.39001	-8.89219	-264.89285
172.49001	-8.90063	-265.07995
172.59001	-8.90438	-265.07300
172.69001	-8.90828	-265.02222
172.79001	-8.91312	-265.03175
172.89001	-8.91828	-265.07276
172.99001	-8.92406	-265.11315
173.09001	-8.93016	-265.21233
173.19001	-8.93359	-265.16336
173.29001	-8.93781	-265.13115
173.39001	-8.94266	-265.13180
173.49001	-8.94844	-265.17588
173.59001	-8.95547	-265.30007
173.69001	-8.95953	-265.28668
173.79001	-8.96359	-265.24600
173.89001	-8.96828	-265.23799
173.99001	-8.97375	-265.26609
174.09001	-8.98016	-265.32465
174.19001	-8.98781	-265.48341
174.29001	-8.99109	-265.42926
174.39001	-8.99484	-265.36784
174.49001	-8.99938	-265.34227
174.59001	-9.00516	-265.38137
174.69001	-9.01328	-265.54069
174.79001	-9.01719	-265.52460
174.89001	-9.02109	-265.47164
174.99001	-9.02562	-265.45680
175.09001	-9.03078	-265.46168
175.19001	-9.03656	-265.48943
175.29001	-9.04359	-265.59275
175.39001	-9.04734	-265.55377
175.49001	-9.05156	-265.51646
175.59001	-9.05656	-265.51434
175.69001	-9.06219	-265.53762
175.79001	-9.06953	-265.61797
175.89001	-9.07406	-265.64562
175.99001	-9.07781	-265.57741
176.09001	-9.08203	-265.53231
176.19001	-9.08703	-265.53112
176.29001	-9.09313	-265.57302
176.39001	-9.10109	-265.70210
176.49001	-9.10469	-265.66470
176.59001	-9.10875	-265.60208
176.69001	-9.11359	-265.58363
176.79001	-9.11875	-265.57896
176.89001	-9.12578	-265.65203
176.99001	-9.13047	-265.66815
177.09001	-9.13453	-265.60473
177.19001	-9.13922	-265.58170
177.29001	-9.14453	-265.58486
177.39001	-9.15047	-265.61204
177.49001	-9.15797	-265.70442
177.59001	-9.16125	-265.65561
177.69001	-9.16516	-265.56614
177.79001	-9.17000	-265.54352
177.89001	-9.17594	-265.56006
177.99001	-9.18344	-265.66648
178.09001	-9.18734	-265.63001
178.19001	-9.19109	-265.54498
178.29001	-9.19578	-265.51092
178.39001	-9.20094	-265.48657
178.49001	-9.20656	-265.49792
178.59001	-9.21391	-265.58766
178.69001	-9.21797	-265.55482
178.79001	-9.22219	-265.47670
178.89001	-9.22688	-265.44154
178.99001	-9.23266	-265.44738
179.09001	-9.24000	-265.53786
179.19001	-9.24406	-265.48225
179.29001	-9.24781	-265.39689
179.39001	-9.25234	-265.33780
179.49001	-9.25719	-265.30313
179.59001	-9.26297	-265.31008
179.69001	-9.27078	-265.39841
179.79001	-9.27484	-265.36679
179.89001	-9.27891	-265.28218
179.99001	-9.28406	-265.25167
180.09001	-9.29000	-265.25816
180.19001	-9.29609	-265.29357
180.29001	-9.30047	-265.23611
180.39001	-9.30469	-265.15973
180.49001	-9.30953	-265.11899
180.59001	-9.31516	-265.11359
180.69001	-9.32203	-265.16694
180.79001	-9.32984	-265.31875
180.89001	-9.33266	-265.20348
180.99001	-9.33625	-265.09202
181.09001	-9.34125	-265.04201
181.19001	-9.34672	-265.03390
181.29001	-9.35281	-265.07506
181.39001	-9.35687	-265.01054
181.49001	-9.36094	-264.92250
181.59001	-9.36547	-264.85354
181.69001	-9.37078	-264.82192
181.79001	-9.37672	-264.82421
181.89001	-9.38438	-264.88692
181.99001	-9.38875	-264.87869
182.09001	-9.39266	-264.78061
182.19001	-9.39781	-264.73239
182.29001	-9.40344	-264.73436
182.39001	-9.41000	-264.77140
182.49001	-9.41406	-264.70792
182.59001	-9.41813	-264.60591
182.69001	-9.42266	-264.53531
182.79001	-9.42766	-264.49254
182.89001	-9.43313	-264.46435
182.99001	-9.44000	-264.50419
183.09001	-9.44516	-264.51203
183.19001	-9.44906	-264.40442
183.29001	-9.45406	-264.33945
183.39001	-9.45984	-264.31823
183.49001	-9.46672	-264.35831
183.59001	-9.47094	-264.29448
183.69001	-9.47484	-264.19517
183.79001	-9.47922	-264.11769
183.89001	-9.48437	-264.07290
183.99001	-9.48984	-264.04625
184.09001	-9.49641	-264.04518
184.19001	-9.50141	-264.01779
184.29001	-9.50531	-263.89241
184.39001	-9.50953	-263.78897
184.49001	-9.51469	-263.73792
184.59001	-9.52219	-263.76826
184.69001	-9.52734	-263.75720
184.79001	-9.53141	-263.65009
184.89001	-9.53609	-263.56435
184.99001	-9.54125	-263.49661
185.09001	-9.54656	-263.45482
185.19001	-9.55359	-263.45956
185.29001	-9.55797	-263.40264
185.39001	-9.56219	-263.29911
185.49001	-9.56719	-263.23149
185.59001	-9.57328	-263.20276
185.69001	-9.58063	-263.25831
185.79001	-9.58453	-263.16863
185.89001	-9.58813	-263.02293
185.99001	-9.59250	-262.92256
186.09001	-9.59766	-262.87466
186.19001	-9.60375	-262.86331
186.29001	-9.61141	-262.93033
186.39001	-9.61516	-262.83753
186.49001	-9.61937	-262.71963
186.59001	-9.62453	-262.65612
186.69001	-9.62969	-262.60081
186.79001	-9.63641	-262.61219
186.89001	-9.64063	-262.54451
186.99001	-9.64453	-262.42581
187.09001	-9.64922	-262.33840
187.19001	-9.65469	-262.29015
187.29001	-9.66062	-262.26732
187.39001	-9.66828	-262.31590
187.49001	-9.67172	-262.22020
187.59001	-9.67547	-262.07870
187.69001	-9.68016	-262.00265
187.79001	-9.68547	-261.95338
187.89001	-9.69250	-261.96581
187.99001	-9.69813	-261.98190
188.09001	-9.70188	-261.84171
188.19001	-9.70641	-261.73690
188.29001	-9.71109	-261.65894
188.39001	-9.71625	-261.59588
188.49001	-9.72375	-261.62165
188.59001	-9.72906	-261.63363
188.69001	-9.73313	-261.51037
188.79001	-9.73828	-261.45256
188.89001	-9.74469	-261.43062
188.99001	-9.75312	-261.55284
189.09001	-9.75563	-261.39444
189.19001	-9.75891	-261.23306
189.29001	-9.76359	-261.15057
189.39001	-9.76875	-261.10008
189.49001	-9.77453	-261.07121
189.59001	-9.78219	-261.13066
189.69001	-9.78609	-261.06554
189.79001	-9.78984	-260.92008
189.89001	-9.79469	-260.84918
189.99001	-9.79984	-260.78582
190.09001	-9.80641	-260.78522
190.19001	-9.81141	-260.74550
190.29001	-9.81547	-260.63699
190.39001	-9.82016	-260.54165
190.49001	-9.82531	-260.47486
190.59001	-9.83094	-260.42834
190.69001	-9.83859	-260.47930
190.79001	-9.84203	-260.36033
190.89001	-9.84609	-260.22810
190.99001	-9.85094	-260.15222
191.09001	-9.85703	-260.12173
191.19001	-9.86437	-260.17734
191.29001	-9.86859	-260.08910
191.39001	-9.87234	-259.94775
191.49001	-9.87688	-259.84460
191.59001	-9.88188	-259.75579
191.69001	-9.88703	-259.69210
191.79001	-9.89406	-259.70724
191.89001	-9.89891	-259.66948
191.99001	-9.90297	-259.53904
192.09001	-9.90766	-259.44689
192.19001	-9.91328	-259.39262
192.29001	-9.92063	-259.41116
192.39001	-9.92500	-259.34222
192.49001	-9.92875	-259.19643
192.59001	-9.93313	-259.08482
192.69001	-9.93844	-259.01514
192.79001	-9.94453	-259.00748
192.89001	-9.95219	-259.03583
192.99001	-9.95609	-258.95870
193.09001	-9.96000	-258.80617
193.19001	-9.96453	-258.69811
193.29001	-9.97000	-258.63773
193.39001	-9.97781	-258.68082
193.49001	-9.98219	-258.62771
193.59001	-9.98594	-258.47912
193.69001	-9.99031	-258.37272
193.79001	-9.99531	-258.28415
193.89001	-10.00141	-258.25930
193.99001	-10.00781	-258.23939
194.09001	-10.01266	-258.19379
194.19001	-10.01625	-258.04180
194.29001	-10.02078	-257.93126
194.39001	-10.02641	-257.87136
194.49001	-10.03437	-257.91851
194.59001	-10.03938	-257.89100
194.69001	-10.04313	-257.73391
194.79001	-10.04719	-257.60788
194.89001	-10.05203	-257.51704
194.99001	-10.05750	-257.44733
195.09001	-10.06375	-257.41902
195.19001	-10.06937	-257.41139
195.29001	-10.07328	-257.26417
195.39001	-10.07828	-257.15944
195.49001	-10.08406	-257.09620
195.59001	-10.09094	-257.10970
195.69001	-10.09531	-257.01982
195.79001	-10.09906	-256.86797
195.89001	-10.10359	-256.74403
195.99001	-10.10875	-256.65936
196.09001	-10.11469	-256.60187
196.19001	-10.12250	-256.62842
196.29001	-10.12656	-256.53955
196.39001	-10.13000	-256.34041
196.49001	-10.13453	-256.19864
196.59001	-10.13984	-256.09130
196.69001	-10.14719	-256.09228
196.79001	-10.15266	-256.05652
196.89001	-10.15703	-255.89791
196.99001	-10.16172	-255.76350
197.09001	-10.16703	-255.65213
197.19001	-10.17188	-255.53438
197.29001	-10.17781	-255.46372
197.39001	-10.18203	-255.31527
197.49001	-10.18609	-255.13670
197.59001	-10.19078	-254.97380
197.69001	-10.19625	-254.86270
197.79001	-10.20406	-254.83817
197.89001	-10.20906	-254.75135
197.99001	-10.21281	-254.53883
198.09001	-10.21734	-254.36220
198.19001	-10.22266	-254.22433
198.29001	-10.22828	-254.09085
198.39001	-10.23531	-254.02409
198.49001	-10.23953	-253.86018
198.59001	-10.24344	-253.62864
198.69001	-10.24781	-253.43177
198.79001	-10.25297	-253.25650
198.89001	-10.26016	-253.16542
198.99001	-10.26578	-253.05986
199.09001	-10.26953	-252.81185
199.19001	-10.27375	-252.55424
199.29001	-10.27891	-252.34705
199.39001	-10.28453	-252.16207
199.49001	-10.29125	-251.99702
199.59001	-10.29594	-251.77434
199.69001	-10.30031	-251.48654
[truncated: 251 more rows]
