# Supplementary material for: Strengthening of 3D Printed Fused Deposition Manufactured Parts Using the Fill Compositing Technique
Source: PLoS One. 2015 Apr 16;10(4):e0122915. doi: 10.1371/journal.pone.0122915 (PMC4400136; doi:10.1371/journal.pone.0122915)
Supplement: S1 File — This is the raw data and information on all the samples presented in this manuscript. (ZIP) [file pone.0122915.s001.zip › Specimen_RawData_86.csv]

Time	Extension	Load
(sec)	(mm)	(N)
0.00000	-0.00016	-0.48114
0.10000	-0.00047	-0.47889
0.20000	-0.00297	-0.47501
0.28800	-0.01297	-0.47789
0.38800	-0.01859	-0.48359
0.48800	-0.02391	-0.47981
0.58800	-0.03016	-0.48550
0.68800	-0.03656	-0.48078
0.78800	-0.04078	-0.48645
0.88800	-0.04500	-0.47989
0.98800	-0.04984	-0.47818
1.08800	-0.05563	-0.48653
1.18800	-0.06250	-0.48079
1.28800	-0.06891	-0.48854
1.38800	-0.07250	-0.48180
1.48800	-0.07719	-0.49000
1.58800	-0.08281	-0.48181
1.68800	-0.08891	-0.48156
1.78800	-0.09328	-0.48675
1.88800	-0.09703	-0.49440
1.98800	-0.10125	-0.48119
2.08800	-0.10625	-0.58760
2.18800	-0.11203	-0.69516
2.28800	-0.12031	-0.93331
2.38800	-0.12656	-1.21195
2.48800	-0.12922	-1.31267
2.58800	-0.13375	-1.46515
2.68800	-0.13906	-1.66212
2.78800	-0.14500	-1.89008
2.88800	-0.15016	-2.09683
2.98800	-0.15406	-2.25505
3.08800	-0.15828	-2.41564
3.18800	-0.16313	-2.58906
3.28800	-0.16875	-2.80007
3.38800	-0.17531	-3.03401
3.48800	-0.18094	-3.28821
3.58800	-0.18484	-3.42309
3.68800	-0.18922	-3.59640
3.78800	-0.19406	-3.77304
3.88800	-0.19969	-3.98339
3.98800	-0.20563	-4.20810
4.08800	-0.21000	-4.38522
4.18800	-0.21469	-4.54008
4.28800	-0.21969	-4.73671
4.38800	-0.22516	-4.92391
4.48800	-0.23188	-5.15435
4.58800	-0.23734	-5.40392
4.68800	-0.24141	-5.53916
4.78800	-0.24594	-5.69827
4.88800	-0.25109	-5.88457
4.98800	-0.25688	-6.09236
5.08800	-0.26359	-6.35744
5.18800	-0.26781	-6.51705
5.28800	-0.27219	-6.67427
5.38800	-0.27688	-6.84281
5.48800	-0.28203	-7.02150
5.58800	-0.28813	-7.24054
5.68800	-0.29391	-7.48270
5.78800	-0.29781	-7.61677
5.88800	-0.30250	-7.77420
5.98800	-0.30766	-7.95493
6.08800	-0.31406	-8.17431
6.18800	-0.32062	-8.43746
6.28800	-0.32453	-8.57950
6.38800	-0.32859	-8.71728
6.48800	-0.33297	-8.87004
6.58800	-0.33828	-9.06662
6.68800	-0.34500	-9.28640
6.78800	-0.35156	-9.55652
6.88800	-0.35531	-9.68752
6.98800	-0.35984	-9.84492
7.08800	-0.36516	-10.03960
7.18800	-0.37156	-10.25805
7.28800	-0.37781	-10.52270
7.38800	-0.38125	-10.63993
7.48800	-0.38531	-10.77915
7.58800	-0.39016	-10.94258
7.68800	-0.39531	-11.12706
7.78800	-0.40125	-11.33532
7.88800	-0.40797	-11.59869
7.98800	-0.41187	-11.73532
8.08800	-0.41609	-11.87519
8.18800	-0.42078	-12.04092
8.28800	-0.42703	-12.25079
8.38800	-0.43391	-12.51972
8.48800	-0.43781	-12.65856
8.58800	-0.44188	-12.78421
8.68800	-0.44656	-12.94594
8.78800	-0.45172	-13.12852
8.88800	-0.45781	-13.31604
8.98800	-0.46469	-13.58271
9.08800	-0.46891	-13.73373
9.18800	-0.47359	-13.89757
9.28800	-0.47906	-14.08813
9.38800	-0.48625	-14.32397
9.48800	-0.49125	-14.53743
9.58800	-0.49500	-14.66481
9.68800	-0.49937	-14.79987
9.78800	-0.50438	-14.98481
9.88800	-0.51047	-15.20091
9.98800	-0.51859	-15.48806
10.08800	-0.52297	-15.70717
10.18800	-0.52578	-15.78931
10.28800	-0.53031	-15.94742
10.38800	-0.53516	-16.12881
10.48800	-0.54141	-16.33197
10.58800	-0.54750	-16.58664
10.68800	-0.55156	-16.73493
10.78800	-0.55563	-16.87899
10.88800	-0.56031	-17.04346
10.98800	-0.56563	-17.24866
11.08800	-0.57203	-17.45758
11.18800	-0.57891	-17.73944
11.28800	-0.58266	-17.87723
11.38800	-0.58719	-18.03218
11.48800	-0.59187	-18.20624
11.58800	-0.59797	-18.41144
11.68800	-0.60453	-18.68393
11.78800	-0.60844	-18.84747
11.88800	-0.61266	-18.98934
11.98800	-0.61750	-19.16098
12.08800	-0.62281	-19.35491
12.18800	-0.62922	-19.59435
12.28800	-0.63547	-19.83836
12.38800	-0.63922	-19.98334
12.48800	-0.64359	-20.13477
12.58800	-0.64875	-20.33348
12.68800	-0.65500	-20.55036
12.78800	-0.66109	-20.81014
12.88800	-0.66547	-20.96320
12.98800	-0.66969	-21.12689
13.08800	-0.67437	-21.28368
13.18800	-0.67953	-21.48312
13.28800	-0.68547	-21.69349
13.38800	-0.69219	-21.96028
13.48800	-0.69609	-22.11735
13.58800	-0.70031	-22.25825
13.68800	-0.70547	-22.44852
13.78800	-0.71188	-22.67304
13.88800	-0.71797	-22.93477
13.98800	-0.72187	-23.08500
14.08800	-0.72625	-23.23688
14.18800	-0.73109	-23.42280
14.28800	-0.73641	-23.62674
14.38800	-0.74266	-23.84885
14.48800	-0.74891	-24.11294
14.58800	-0.75266	-24.23888
14.68800	-0.75688	-24.38840
14.78800	-0.76156	-24.55863
14.88800	-0.76719	-24.76198
14.98800	-0.77359	-25.01709
15.08800	-0.77844	-25.20182
15.18800	-0.78297	-25.36106
15.28800	-0.78781	-25.54900
15.38800	-0.79344	-25.74463
15.48800	-0.79953	-25.96087
15.58800	-0.80500	-26.19405
15.68800	-0.80891	-26.32842
15.78800	-0.81328	-26.49116
15.88800	-0.81844	-26.67436
15.98800	-0.82438	-26.89295
16.08800	-0.83172	-27.17421
16.18800	-0.83578	-27.33300
16.28800	-0.83969	-27.45721
16.38800	-0.84422	-27.61793
16.48800	-0.84938	-27.80703
16.58800	-0.85531	-28.03242
16.68800	-0.86188	-28.31018
16.78800	-0.86578	-28.44145
16.88800	-0.87031	-28.59598
16.98800	-0.87531	-28.77902
17.08800	-0.88109	-28.97619
17.18800	-0.88828	-29.25980
17.28800	-0.89219	-29.42426
17.38800	-0.89625	-29.56289
17.48800	-0.90094	-29.72489
17.58800	-0.90641	-29.91957
17.68800	-0.91281	-30.14547
17.78800	-0.91937	-30.41055
17.88800	-0.92281	-30.52944
17.98800	-0.92750	-30.68908
18.08800	-0.93297	-30.89510
18.18800	-0.94016	-31.16584
18.28800	-0.94672	-31.45483
18.38800	-0.94969	-31.56583
18.48800	-0.95344	-31.69266
18.58800	-0.95828	-31.86304
18.68800	-0.96313	-32.04895
18.78800	-0.96828	-32.24189
18.88800	-0.97453	-32.48494
18.98800	-0.97906	-32.67092
19.08800	-0.98359	-32.83582
19.18800	-0.98891	-33.02542
19.28800	-0.99531	-33.25718
19.38800	-1.00266	-33.56825
19.48800	-1.00625	-33.72155
19.58800	-1.01016	-33.85070
19.68800	-1.01484	-34.02695
19.78800	-1.01984	-34.21782
19.88800	-1.02547	-34.42724
19.98800	-1.03234	-34.71970
20.08800	-1.03656	-34.88846
20.18800	-1.04094	-35.03297
20.28800	-1.04594	-35.21486
20.38800	-1.05172	-35.42508
20.48800	-1.05797	-35.68641
20.58800	-1.06219	-35.85370
20.68800	-1.06672	-36.01792
20.78800	-1.07156	-36.19147
20.88800	-1.07703	-36.39476
20.98800	-1.08328	-36.62884
21.08800	-1.08859	-36.85969
21.18800	-1.09250	-37.00153
21.28800	-1.09672	-37.15246
21.38800	-1.10156	-37.33062
21.48800	-1.10734	-37.53363
21.58800	-1.11422	-37.80659
21.68800	-1.11891	-37.99714
21.78800	-1.12297	-38.12595
21.88800	-1.12750	-38.27053
21.98800	-1.13250	-38.45787
22.08800	-1.13844	-38.67425
22.18800	-1.14531	-38.93917
22.28800	-1.14953	-39.10101
22.38800	-1.15391	-39.24163
22.48800	-1.15906	-39.42741
22.58800	-1.16516	-39.62744
22.68800	-1.17172	-39.89011
22.78800	-1.17578	-40.05303
22.88800	-1.17969	-40.17676
22.98800	-1.18422	-40.33136
23.08800	-1.18938	-40.51624
23.18800	-1.19563	-40.74073
23.28800	-1.20344	-41.04626
23.38800	-1.20688	-41.16914
23.48800	-1.21109	-41.30794
23.58800	-1.21625	-41.48946
23.68800	-1.22219	-41.70545
23.78800	-1.22859	-41.97093
23.88800	-1.23281	-42.12039
23.98800	-1.23688	-42.26713
24.08800	-1.24156	-42.41902
24.18800	-1.24656	-42.60404
24.28800	-1.25219	-42.80898
24.38800	-1.25922	-43.06809
24.48800	-1.26344	-43.25106
24.58800	-1.26750	-43.37059
24.68800	-1.27250	-43.55669
24.78800	-1.27844	-43.75858
24.88800	-1.28563	-44.04355
24.98800	-1.28953	-44.19811
25.08800	-1.29344	-44.32331
25.18800	-1.29813	-44.48547
25.28800	-1.30344	-44.67095
25.38800	-1.30891	-44.87952
25.48800	-1.31547	-45.10554
25.58800	-1.32000	-45.29479
25.68800	-1.32391	-45.41257
25.78800	-1.32875	-45.57338
25.88800	-1.33406	-45.76017
25.98800	-1.34172	-46.03432
26.08800	-1.34687	-46.25074
26.18800	-1.35125	-46.38505
26.28800	-1.35625	-46.56560
26.38800	-1.36234	-46.79476
26.48800	-1.36969	-47.04916
26.58800	-1.37484	-47.31384
26.68800	-1.37719	-47.37375
26.78800	-1.38141	-47.51028
26.88800	-1.38625	-47.69032
26.98800	-1.39172	-47.89234
27.08800	-1.39828	-48.15184
27.18800	-1.40281	-48.33329
27.28800	-1.40719	-48.47762
27.38800	-1.41188	-48.64559
27.48800	-1.41688	-48.82835
27.58800	-1.42234	-49.03747
27.68800	-1.42922	-49.30038
27.78800	-1.43328	-49.45705
27.88800	-1.43781	-49.61019
27.98800	-1.44297	-49.79246
28.08800	-1.44906	-50.02254
28.18800	-1.45609	-50.30180
28.28800	-1.45969	-50.44105
28.38800	-1.46375	-50.57256
28.48800	-1.46844	-50.74270
28.58800	-1.47359	-50.93345
28.68800	-1.47922	-51.14143
28.78800	-1.48641	-51.42058
28.88800	-1.49047	-51.58111
28.98800	-1.49469	-51.72103
29.08800	-1.49937	-51.89106
29.18800	-1.50469	-52.07982
29.28800	-1.51203	-52.35718
29.38800	-1.51641	-52.54321
29.48800	-1.52047	-52.67511
29.58800	-1.52516	-52.84455
29.68800	-1.53063	-53.03168
29.78800	-1.53656	-53.25192
29.88800	-1.54359	-53.53419
29.98800	-1.54719	-53.66214
30.08800	-1.55141	-53.80178
30.18800	-1.55625	-53.97203
30.28800	-1.56187	-54.17630
30.38800	-1.56891	-54.43902
30.48800	-1.57359	-54.64400
30.58800	-1.57766	-54.78371
30.68800	-1.58203	-54.93375
30.78800	-1.58703	-55.10728
30.88800	-1.59266	-55.31464
30.98800	-1.60031	-55.61742
31.08800	-1.60406	-55.76947
31.18800	-1.60828	-55.89902
31.28800	-1.61344	-56.08876
31.38800	-1.61922	-56.29599
31.48800	-1.62563	-56.54728
31.58800	-1.62984	-56.71426
31.68800	-1.63375	-56.84279
31.78800	-1.63828	-56.99267
31.88800	-1.64359	-57.18642
31.98800	-1.65000	-57.41378
32.08800	-1.65781	-57.73222
32.18800	-1.66125	-57.87348
32.28800	-1.66500	-57.98133
32.38800	-1.66937	-58.13451
32.48800	-1.67516	-58.32998
32.58800	-1.68234	-58.60287
32.68800	-1.68672	-58.78044
32.78800	-1.69094	-58.93156
32.88800	-1.69563	-59.08405
32.98800	-1.70094	-59.28174
33.08800	-1.70656	-59.48529
33.18800	-1.71375	-59.76770
33.28800	-1.71781	-59.92384
33.38800	-1.72188	-60.05039
33.48800	-1.72672	-60.22498
33.58800	-1.73219	-60.42741
33.68800	-1.73938	-60.69788
33.78800	-1.74391	-60.88943
33.88800	-1.74813	-61.03483
33.98800	-1.75344	-61.22064
34.08800	-1.75953	-61.45379
34.18800	-1.76641	-61.71465
34.28800	-1.77156	-61.96205
34.38800	-1.77437	-62.03908
34.48800	-1.77859	-62.18712
34.58800	-1.78312	-62.35287
34.68800	-1.78828	-62.54598
34.78800	-1.79422	-62.77249
34.88800	-1.79953	-62.97300
34.98800	-1.80406	-63.14223
35.08800	-1.80875	-63.31959
35.18800	-1.81391	-63.50323
35.28800	-1.82031	-63.74797
35.38800	-1.82828	-64.06576
35.48800	-1.83141	-64.19773
35.58800	-1.83516	-64.31969
35.68800	-1.83984	-64.48697
35.78800	-1.84531	-64.69155
35.88800	-1.85203	-64.95077
35.98800	-1.85703	-65.15949
36.08800	-1.86141	-65.31403
36.18800	-1.86594	-65.47230
36.28800	-1.87094	-65.65993
36.38800	-1.87656	-65.86391
36.48800	-1.88406	-66.13394
36.58800	-1.88859	-66.35877
36.68800	-1.89234	-66.47968
36.78800	-1.89719	-66.65745
36.88800	-1.90312	-66.87491
36.98800	-1.90984	-67.15262
37.08800	-1.91391	-67.31613
37.18800	-1.91781	-67.44937
37.28800	-1.92203	-67.60298
37.38800	-1.92703	-67.78444
37.48800	-1.93281	-68.00805
37.58800	-1.93969	-68.27909
37.68800	-1.94469	-68.49808
37.78800	-1.94875	-68.63115
37.88800	-1.95344	-68.79687
37.98800	-1.95891	-68.98780
38.08800	-1.96531	-69.23108
38.18800	-1.96984	-69.41721
38.28800	-1.97422	-69.57158
38.38800	-1.97859	-69.73171
38.48800	-1.98359	-69.91356
38.58800	-1.98953	-70.11666
38.68800	-1.99750	-70.40282
38.78800	-2.00156	-70.60561
38.88800	-2.00531	-70.71186
38.98800	-2.01016	-70.88610
39.08800	-2.01578	-71.08681
39.18800	-2.02250	-71.35414
39.28800	-2.02703	-71.53047
39.38800	-2.03125	-71.66991
39.48800	-2.03578	-71.82703
39.58800	-2.04094	-72.00386
39.68800	-2.04609	-72.19520
39.78800	-2.05328	-72.44983
39.88800	-2.05781	-72.65956
39.98800	-2.06203	-72.80197
40.08800	-2.06719	-72.98111
40.18800	-2.07297	-73.18381
40.28800	-2.08016	-73.45340
40.38800	-2.08422	-73.61748
40.48800	-2.08797	-73.73549
40.58800	-2.09234	-73.89172
40.68800	-2.09750	-74.07226
40.78800	-2.10312	-74.27301
40.88800	-2.11078	-74.55891
40.98800	-2.11516	-74.75836
41.08800	-2.11922	-74.88231
41.18800	-2.12391	-75.04262
41.28800	-2.12906	-75.22232
41.38800	-2.13531	-75.43924
41.48800	-2.14000	-75.63184
41.58800	-2.14422	-75.77322
41.68800	-2.14875	-75.93526
41.78800	-2.15375	-76.09831
41.88800	-2.15937	-76.28883
41.98800	-2.16672	-76.54785
42.08800	-2.17109	-76.72429
42.18800	-2.17484	-76.84689
42.28800	-2.17969	-77.00531
42.38800	-2.18516	-77.18313
42.48800	-2.19188	-77.41284
42.58800	-2.19813	-77.67887
42.68800	-2.20219	-77.80515
42.78800	-2.20703	-77.96729
42.88800	-2.21250	-78.15054
42.98800	-2.21937	-78.39023
43.08800	-2.22641	-78.71830
43.18800	-2.22906	-78.79549
43.28800	-2.23281	-78.90392
43.38800	-2.23781	-79.09442
43.48800	-2.24344	-79.29925
43.58800	-2.25063	-79.55856
43.68800	-2.25484	-79.73867
43.78800	-2.25828	-79.85596
43.88800	-2.26266	-80.00406
43.98800	-2.26766	-80.18268
44.08800	-2.27313	-80.38212
44.18800	-2.28109	-80.66531
44.28800	-2.28578	-80.89085
44.38800	-2.28969	-81.01089
44.48800	-2.29438	-81.16939
44.58800	-2.29984	-81.36444
44.68800	-2.30719	-81.65078
44.78800	-2.31172	-81.84285
44.88800	-2.31563	-81.98328
44.98800	-2.31984	-82.12565
45.08800	-2.32484	-82.30191
45.18800	-2.33062	-82.51311
45.28800	-2.33797	-82.78671
45.38800	-2.34172	-82.94036
45.48800	-2.34563	-83.07434
45.58800	-2.35031	-83.24111
45.68800	-2.35609	-83.45168
45.78800	-2.36391	-83.74888
45.88800	-2.36844	-83.94840
45.98800	-2.37234	-84.07670
46.08800	-2.37688	-84.22236
46.18800	-2.38156	-84.40393
46.28800	-2.38687	-84.59360
46.38800	-2.39359	-84.84038
46.48800	-2.39828	-85.05558
46.58800	-2.40250	-85.18946
46.68800	-2.40734	-85.36960
46.78800	-2.41328	-85.57568
46.88800	-2.42078	-85.84915
46.98800	-2.42484	-86.03220
47.08800	-2.42859	-86.13924
47.18800	-2.43281	-86.30813
47.28800	-2.43766	-86.48062
47.38800	-2.44359	-86.68208
47.48800	-2.45094	-86.95388
47.58800	-2.45578	-87.17877
47.68800	-2.45984	-87.30570
47.78800	-2.46437	-87.46199
47.88800	-2.46969	-87.65559
47.98800	-2.47656	-87.91364
48.08800	-2.48141	-88.13033
48.18800	-2.48531	-88.26545
48.28800	-2.48969	-88.42261
48.38800	-2.49484	-88.60058
48.48800	-2.50094	-88.81121
48.58800	-2.50781	-89.07890
48.68800	-2.51234	-89.28783
48.78800	-2.51609	-89.40766
48.88800	-2.52094	-89.57087
48.98800	-2.52641	-89.76575
49.08800	-2.53375	-90.03328
49.18800	-2.53859	-90.25789
49.28800	-2.54266	-90.38231
49.38800	-2.54703	-90.54077
49.48800	-2.55172	-90.70306
49.58800	-2.55734	-90.90970
49.68800	-2.56391	-91.15279
49.78800	-2.56938	-91.40386
49.88800	-2.57328	-91.53716
49.98800	-2.57828	-91.70918
50.08800	-2.58437	-91.92021
50.18800	-2.59109	-92.19679
50.28800	-2.59516	-92.36232
50.38800	-2.59906	-92.49996
50.48800	-2.60359	-92.66128
50.58800	-2.60875	-92.84858
50.68800	-2.61437	-93.06455
50.78800	-2.62234	-93.36271
50.88800	-2.62687	-93.59340
50.98800	-2.63063	-93.70621
51.08800	-2.63531	-93.88735
51.18800	-2.64062	-94.08698
51.28800	-2.64656	-94.33176
51.38800	-2.65109	-94.51735
51.48800	-2.65500	-94.66401
51.58800	-2.65953	-94.81661
51.68800	-2.66453	-94.99793
51.78800	-2.67016	-95.21199
51.88800	-2.67688	-95.44644
51.98800	-2.68219	-95.69412
52.08800	-2.68625	-95.83297
52.18800	-2.69109	-96.00119
52.28800	-2.69688	-96.21394
52.38800	-2.70453	-96.51029
52.48800	-2.70906	-96.71288
52.58800	-2.71281	-96.83333
52.68800	-2.71719	-96.98798
52.78800	-2.72172	-97.15782
52.88800	-2.72688	-97.35514
52.98800	-2.73375	-97.59989
53.08800	-2.73891	-97.83671
53.18800	-2.74297	-97.98320
53.28800	-2.74766	-98.13751
53.38800	-2.75266	-98.32200
53.48800	-2.75953	-98.54690
53.58800	-2.76500	-98.80339
53.68800	-2.76922	-98.95220
53.78800	-2.77375	-99.10814
53.88800	-2.77875	-99.28653
53.98800	-2.78422	-99.49522
54.08800	-2.79125	-99.74759
54.18800	-2.79563	-99.93590
54.28800	-2.79953	-100.05297
54.38800	-2.80406	-100.21148
54.48800	-2.80906	-100.38473
54.58800	-2.81562	-100.60845
54.68800	-2.82203	-100.88290
54.78800	-2.82625	-101.02404
54.88800	-2.83047	-101.17212
54.98800	-2.83500	-101.32563
55.08800	-2.84063	-101.51834
55.18800	-2.84766	-101.76223
55.28800	-2.85281	-101.99203
55.38800	-2.85672	-102.11550
55.48800	-2.86125	-102.27085
55.58800	-2.86688	-102.46071
55.68800	-2.87375	-102.70613
55.78800	-2.87891	-102.92503
55.88800	-2.88266	-103.04495
55.98800	-2.88719	-103.19470
56.08800	-2.89188	-103.36737
56.18800	-2.89703	-103.54324
56.28800	-2.90344	-103.75239
56.38800	-2.90938	-104.01035
56.48800	-2.91313	-104.12255
56.58800	-2.91766	-104.26485
56.68800	-2.92328	-104.45677
56.78800	-2.93125	-104.71964
56.88800	-2.93656	-104.98378
56.98800	-2.94016	-105.09548
57.08800	-2.94469	-105.23434
57.18800	-2.94969	-105.40981
57.28800	-2.95469	-105.58664
57.38800	-2.96125	-105.80908
57.48800	-2.96609	-106.02606
57.58800	-2.97000	-106.15668
57.68800	-2.97453	-106.30647
57.78800	-2.98000	-106.48833
57.88800	-2.98797	-106.76412
57.98800	-2.99250	-106.96436
58.08800	-2.99578	-107.07214
58.18800	-2.99984	-107.19214
58.28800	-3.00438	-107.33846
58.38800	-3.00953	-107.50878
58.48800	-3.01656	-107.73396
58.58800	-3.02344	-108.02584
58.68800	-3.02766	-108.16601
58.78800	-3.03234	-108.30977
58.88800	-3.03781	-108.49537
58.98800	-3.04516	-108.75224
59.08800	-3.04969	-108.95276
59.18800	-3.05328	-109.07111
59.28800	-3.05766	-109.21676
59.38800	-3.06281	-109.39333
59.48800	-3.06875	-109.61002
59.58800	-3.07719	-109.89524
59.68800	-3.08094	-110.10161
59.78800	-3.08391	-110.18003
59.88800	-3.08844	-110.32066
59.98800	-3.09375	-110.51510
60.08800	-3.10063	-110.75790
60.18800	-3.10578	-110.99569
60.28800	-3.10984	-111.13683
60.38800	-3.11406	-111.27721
60.48800	-3.11891	-111.43425
60.58800	-3.12422	-111.62522
60.68800	-3.13078	-111.85015
60.78800	-3.13766	-112.16314
60.88800	-3.14109	-112.27351
60.98800	-3.14531	-112.41198
61.08800	-3.15031	-112.59364
61.18800	-3.15734	-112.83595
61.28800	-3.16281	-113.07568
61.38800	-3.16656	-113.19780
61.48800	-3.17109	-113.34897
61.58800	-3.17641	-113.54295
61.68800	-3.18234	-113.77236
61.78800	-3.18891	-114.01142
61.88800	-3.19422	-114.25564
61.98800	-3.19750	-114.36199
62.08800	-3.20203	-114.50506
62.18800	-3.20703	-114.67875
62.28800	-3.21344	-114.91710
62.38800	-3.21937	-115.17136
62.48800	-3.22344	-115.31392
62.58800	-3.22781	-115.45739
62.68800	-3.23266	-115.63159
62.78800	-3.23844	-115.84752
62.88800	-3.24516	-116.09051
62.98800	-3.25000	-116.31502
63.08800	-3.25375	-116.42857
63.18800	-3.25844	-116.58812
63.28800	-3.26391	-116.78038
63.38800	-3.27063	-117.02965
63.48800	-3.27594	-117.25271
63.58800	-3.28000	-117.39565
63.68800	-3.28437	-117.54870
63.78800	-3.28891	-117.71088
63.88800	-3.29422	-117.90208
63.98800	-3.30187	-118.15733
64.08800	-3.30750	-118.43337
64.18800	-3.31109	-118.55169
64.28800	-3.31563	-118.69675
64.38800	-3.32078	-118.89084
64.48800	-3.32750	-119.11532
64.58800	-3.33250	-119.33620
64.68800	-3.33656	-119.47640
64.78800	-3.34109	-119.63277
64.88800	-3.34594	-119.80747
64.98800	-3.35141	-120.00782
65.08800	-3.35844	-120.25128
65.18800	-3.36375	-120.48516
65.28800	-3.36781	-120.61375
65.38800	-3.37219	-120.76547
65.48800	-3.37719	-120.94220
65.58800	-3.38391	-121.17389
65.68800	-3.39000	-121.45988
65.78800	-3.39375	-121.57939
65.88800	-3.39797	-121.71394
65.98800	-3.40281	-121.88461
66.08800	-3.40828	-122.07812
66.18800	-3.41438	-122.29105
66.28800	-3.41953	-122.50046
66.38800	-3.42359	-122.63124
66.48800	-3.42828	-122.79610
66.58800	-3.43359	-122.97253
66.68800	-3.44125	-123.22726
66.78800	-3.44812	-123.55766
66.88800	-3.45125	-123.65112
66.98800	-3.45516	-123.77331
67.08800	-3.45984	-123.93819
67.18800	-3.46547	-124.14069
67.28800	-3.47312	-124.41893
67.38800	-3.47781	-124.64125
67.48800	-3.48141	-124.75421
67.58800	-3.48609	-124.91340
67.68800	-3.49156	-125.10677
67.78800	-3.49844	-125.35839
67.88800	-3.50359	-125.59594
67.98800	-3.50734	-125.73028
68.08800	-3.51187	-125.89553
68.18800	-3.51641	-126.05534
68.28800	-3.52172	-126.24346
68.38800	-3.52797	-126.47398
68.48800	-3.53391	-126.72618
68.58800	-3.53781	-126.85134
68.68800	-3.54203	-127.00444
68.78800	-3.54719	-127.18955
68.88800	-3.55453	-127.43941
68.98800	-3.56047	-127.71837
69.08800	-3.56422	-127.85688
69.18800	-3.56828	-127.98372
69.28800	-3.57297	-128.15072
69.38800	-3.57813	-128.32841
69.48800	-3.58438	-128.55436
69.58800	-3.59000	-128.78506
69.68800	-3.59422	-128.93604
69.78800	-3.59875	-129.08970
69.88800	-3.60391	-129.27516
69.98800	-3.61031	-129.48315
70.08800	-3.61578	-129.71295
70.18800	-3.62000	-129.86514
70.28800	-3.62437	-130.01613
70.38800	-3.62938	-130.17844
70.48800	-3.63531	-130.38911
70.58800	-3.64328	-130.65384
70.68800	-3.64813	-130.90187
70.78800	-3.65156	-130.99715
70.88800	-3.65594	-131.13728
70.98800	-3.66094	-131.30967
71.08800	-3.66703	-131.52267
71.18800	-3.67297	-131.75870
71.28800	-3.67719	-131.90784
71.38800	-3.68172	-132.05713
71.48800	-3.68672	-132.22079
71.58800	-3.69219	-132.41386
71.68800	-3.69891	-132.63313
71.78800	-3.70391	-132.87377
71.88800	-3.70734	-132.97883
71.98800	-3.71172	-133.11891
72.08800	-3.71688	-133.28652
72.18800	-3.72406	-133.51583
72.28800	-3.73078	-133.81621
72.38800	-3.73453	-133.93450
72.48800	-3.73875	-134.06995
72.58800	-3.74297	-134.20218
72.68800	-3.74781	-134.37839
72.78800	-3.75359	-134.57681
72.88800	-3.76109	-134.85426
72.98800	-3.76516	-135.01506
73.08800	-3.76969	-135.15456
73.18800	-3.77500	-135.33100
73.28800	-3.78219	-135.56941
73.38800	-3.78734	-135.80644
73.48800	-3.79094	-135.90944
73.58800	-3.79516	-136.05595
73.68800	-3.79984	-136.21265
73.78800	-3.80516	-136.39581
73.88800	-3.81078	-136.59462
73.98800	-3.81703	-136.80436
74.08800	-3.82094	-136.95741
74.18800	-3.82547	-137.09588
74.28800	-3.83031	-137.26453
74.38800	-3.83656	-137.46186
74.48800	-3.84453	-137.78418
74.58800	-3.84844	-137.93190
74.68800	-3.85266	-138.05932
74.78800	-3.85766	-138.23679
74.88800	-3.86328	-138.43019
74.98800	-3.86984	-138.65288
75.08800	-3.87500	-138.88319
75.18800	-3.87844	-138.99387
75.28800	-3.88281	-139.13535
75.38800	-3.88781	-139.31184
75.48800	-3.89469	-139.54262
75.58800	-3.90047	-139.78599
75.68800	-3.90438	-139.92749
75.78800	-3.90859	-140.05950
75.88800	-3.91359	-140.22912
75.98800	-3.91891	-140.41002
76.08800	-3.92578	-140.64848
76.18800	-3.93125	-140.89225
76.28800	-3.93484	-141.00818
76.38800	-3.93922	-141.15512
76.48800	-3.94453	-141.33218
76.58800	-3.95125	-141.54793
76.68800	-3.95781	-141.83475
76.78800	-3.96109	-141.94761
76.88800	-3.96516	-142.07152
76.98800	-3.96984	-142.23418
77.08800	-3.97484	-142.40184
77.18800	-3.98156	-142.62658
77.28800	-3.98813	-142.90673
77.38800	-3.99188	-143.03076
77.48800	-3.99625	-143.17101
77.58800	-4.00109	-143.32832
77.68800	-4.00734	-143.52301
77.78800	-4.01422	-143.82048
77.88800	-4.01828	-143.96037
77.98800	-4.02266	-144.10773
78.08800	-4.02750	-144.27540
78.18800	-4.03281	-144.45381
78.28800	-4.03953	-144.66350
78.38800	-4.04453	-144.90254
78.48800	-4.04828	-145.01141
78.58800	-4.05297	-145.16748
78.68800	-4.05797	-145.34467
78.78800	-4.06391	-145.55189
78.88800	-4.07109	-145.82314
78.98800	-4.07500	-145.97839
79.08800	-4.07922	-146.11597
79.18800	-4.08375	-146.25973
79.28800	-4.08891	-146.43660
79.38800	-4.09563	-146.66724
79.48800	-4.10219	-146.96068
79.58800	-4.10547	-147.07330
79.68800	-4.11000	-147.21286
79.78800	-4.11531	-147.39534
79.88800	-4.12141	-147.61008
79.98800	-4.12719	-147.83928
80.08800	-4.13125	-147.98267
80.18800	-4.13547	-148.12225
80.28800	-4.14047	-148.29567
80.38800	-4.14594	-148.48375
80.48800	-4.15250	-148.70314
80.58800	-4.15875	-148.97393
80.68800	-4.16219	-149.07579
80.78800	-4.16641	-149.20825
80.88800	-4.17141	-149.37529
80.98800	-4.17766	-149.58298
81.08800	-4.18438	-149.85664
81.18800	-4.18844	-149.99543
81.28800	-4.19266	-150.12826
81.38800	-4.19750	-150.29660
81.48800	-4.20297	-150.48517
81.58800	-4.20922	-150.68828
81.68800	-4.21516	-150.95268
81.78800	-4.21891	-151.07641
81.88800	-4.22328	-151.20688
81.98800	-4.22844	-151.39358
82.08800	-4.23484	-151.59903
82.18800	-4.24094	-151.85492
82.28800	-4.24484	-151.99001
82.38800	-4.24906	-152.12718
82.48800	-4.25406	-152.29562
82.58800	-4.25953	-152.49708
82.68800	-4.26609	-152.71705
82.78800	-4.27234	-152.98711
82.88800	-4.27594	-153.10450
82.98800	-4.28016	-153.23921
83.08800	-4.28531	-153.41711
83.18800	-4.29156	-153.62316
83.28800	-4.29734	-153.85792
83.38800	-4.30172	-154.02147
83.48800	-4.30594	-154.16498
83.58800	-4.31094	-154.33083
83.68800	-4.31656	-154.53264
83.78800	-4.32406	-154.77906
83.88800	-4.33031	-155.08130
83.98800	-4.33328	-155.16993
84.08800	-4.33766	-155.30971
84.18800	-4.34281	-155.50728
84.28800	-4.34906	-155.72628
84.38800	-4.35437	-155.95554
84.48800	-4.35812	-156.08262
84.58800	-4.36234	-156.22859
84.68800	-4.36703	-156.39240
84.78800	-4.37203	-156.57310
84.88800	-4.37766	-156.76376
84.98800	-4.38484	-157.03677
85.08800	-4.38922	-157.21530
85.18800	-4.39359	-157.36480
85.28800	-4.39891	-157.54512
85.38800	-4.40563	-157.76584
85.48800	-4.41125	-158.00957
85.58800	-4.41484	-158.13614
85.68800	-4.41891	-158.26952
85.78800	-4.42375	-158.42432
85.88800	-4.42938	-158.62431
85.98800	-4.43516	-158.84261
86.08800	-4.44234	-159.09731
86.18800	-4.44609	-159.24686
86.28800	-4.45016	-159.37746
86.38800	-4.45516	-159.54530
86.48800	-4.46063	-159.73692
86.58800	-4.46734	-159.98358
86.68800	-4.47188	-160.15278
86.78800	-4.47625	-160.30261
86.88800	-4.48109	-160.46605
86.98800	-4.48656	-160.65134
87.08800	-4.49281	-160.86319
87.18800	-4.49922	-161.11946
87.28800	-4.50250	-161.24167
87.38800	-4.50672	-161.36682
87.48800	-4.51156	-161.52886
87.58800	-4.51734	-161.71974
87.68800	-4.52406	-161.97412
87.78800	-4.52859	-162.13615
87.88800	-4.53313	-162.27897
87.98800	-4.53781	-162.44507
88.08800	-4.54297	-162.62272
88.18800	-4.54891	-162.82222
88.28800	-4.55578	-163.08549
88.38800	-4.55938	-163.21084
88.48800	-4.56359	-163.33979
88.58800	-4.56844	-163.50166
88.68800	-4.57422	-163.68510
88.78800	-4.58078	-163.93209
88.88800	-4.58500	-164.08791
88.98800	-4.58906	-164.21026
89.08800	-4.59375	-164.36233
89.18800	-4.59891	-164.52692
89.28800	-4.60500	-164.72529
89.38800	-4.61281	-165.01895
89.48800	-4.61641	-165.14601
89.58800	-4.62047	-165.25912
89.68800	-4.62484	-165.41192
89.78800	-4.62984	-165.56244
89.88800	-4.63687	-165.80389
89.98800	-4.64141	-165.96444
90.08800	-4.64563	-166.09250
90.18800	-4.65062	-166.24162
90.28800	-4.65625	-166.42763
90.38800	-4.66172	-166.60379
90.48800	-4.66922	-166.86831
90.58800	-4.67297	-167.01123
90.68800	-4.67719	-167.12490
90.78800	-4.68203	-167.27735
90.88800	-4.68859	-167.48156
90.98800	-4.69703	-167.81440
91.08800	-4.69984	-167.91779
91.18800	-4.70344	-168.00566
91.28800	-4.70813	-168.15509
91.38800	-4.71344	-168.33058
91.48800	-4.72031	-168.55480
91.58800	-4.72750	-168.86131
91.68800	-4.73047	-168.95153
91.78800	-4.73484	-169.08534
91.88800	-4.74000	-169.25058
91.98800	-4.74516	-169.42741
92.08800	-4.75156	-169.65789
92.18800	-4.75563	-169.80243
92.28800	-4.75969	-169.92946
92.38800	-4.76469	-170.08613
92.48800	-4.77031	-170.27192
92.58800	-4.77688	-170.49025
92.68800	-4.78406	-170.78696
92.78800	-4.78688	-170.87926
92.88800	-4.79063	-170.98279
92.98800	-4.79547	-171.13739
93.08800	-4.80172	-171.34072
93.18800	-4.80937	-171.64436
93.28800	-4.81297	-171.77510
93.38800	-4.81672	-171.88320
93.48800	-4.82156	-172.04656
93.58800	-4.82656	-172.21414
93.68800	-4.83203	-172.39070
93.78800	-4.83875	-172.63965
93.88800	-4.84266	-172.78448
93.98800	-4.84703	-172.91695
94.08800	-4.85219	-173.07919
94.18800	-4.85906	-173.29815
94.28800	-4.86703	-173.63231
94.38800	-4.86984	-173.72835
94.48800	-4.87359	-173.82763
94.58800	-4.87828	-173.97931
94.68800	-4.88328	-174.15126
94.78800	-4.88922	-174.34858
94.88800	-4.89625	-174.61233
94.98800	-4.90016	-174.74891
95.08800	-4.90437	-174.87030
95.18800	-4.90906	-175.03162
95.28800	-4.91469	-175.20574
95.38800	-4.92187	-175.46748
95.48800	-4.92625	-175.63184
95.58800	-4.93016	-175.75592
95.68800	-4.93469	-175.89499
95.78800	-4.94000	-176.07839
95.88800	-4.94641	-176.29009
95.98800	-4.95344	-176.56571
96.08800	-4.95672	-176.67492
96.18800	-4.96094	-176.79231
96.28800	-4.96594	-176.96269
96.38800	-4.97156	-177.14639
96.48800	-4.97859	-177.39968
96.58800	-4.98281	-177.56221
96.68800	-4.98703	-177.69183
96.78800	-4.99172	-177.83424
96.88800	-4.99688	-178.01066
96.98800	-5.00281	-178.21756
97.08800	-5.00969	-178.43960
97.18800	-5.01359	-178.59901
97.28800	-5.01766	-178.73135
97.38800	-5.02297	-178.89337
97.48800	-5.02922	-179.10372
97.58800	-5.03609	-179.37236
97.68800	-5.03969	-179.50056
97.78800	-5.04375	-179.60928
97.88800	-5.04828	-179.76734
97.98800	-5.05359	-179.94577
98.08800	-5.05953	-180.15255
98.18800	-5.06672	-180.40714
98.28800	-5.07094	-180.58735
98.38800	-5.07484	-180.69269
98.48800	-5.07969	-180.85064
98.58800	-5.08516	-181.04364
98.68800	-5.09250	-181.31040
98.78800	-5.09688	-181.48190
98.88800	-5.10078	-181.59974
98.98800	-5.10562	-181.75684
99.08800	-5.11094	-181.95562
99.18800	-5.11703	-182.15543
99.28800	-5.12344	-182.42024
99.38800	-5.12703	-182.54803
99.48800	-5.13109	-182.67208
99.58800	-5.13594	-182.82479
99.68800	-5.14141	-183.01894
99.78800	-5.14844	-183.25545
99.88800	-5.15344	-183.45831
99.98800	-5.15766	-183.60367
100.08800	-5.16234	-183.75364
100.18800	-5.16813	-183.95254
100.28800	-5.17484	-184.18315
100.38800	-5.18094	-184.45960
100.48800	-5.18438	-184.56021
100.58800	-5.18859	-184.69869
100.68800	-5.19328	-184.86916
100.78800	-5.19875	-185.06670
100.88800	-5.20469	-185.28588
100.98800	-5.20891	-185.43808
101.08800	-5.21313	-185.57750
101.18800	-5.21781	-185.72390
101.28800	-5.22297	-185.89915
101.38800	-5.22859	-186.08907
101.48800	-5.23594	-186.35353
101.58800	-5.24031	-186.52014
101.68800	-5.24453	-186.65726
101.78800	-5.24922	-186.80125
101.88800	-5.25500	-186.98375
101.98800	-5.26266	-187.25772
102.08800	-5.26672	-187.41682
102.18800	-5.27062	-187.53360
102.28800	-5.27516	-187.68051
102.38800	-5.28031	-187.84708
102.48800	-5.28594	-188.03297
102.58800	-5.29297	-188.27614
102.68800	-5.29688	-188.41904
102.78800	-5.30109	-188.53286
102.88800	-5.30563	-188.68327
102.98800	-5.31109	-188.85058
103.08800	-5.31859	-189.08770
103.18800	-5.32359	-189.30036
103.28800	-5.32734	-189.39883
103.38800	-5.33188	-189.53300
103.48800	-5.33703	-189.70139
103.58800	-5.34297	-189.88943
103.68800	-5.35063	-190.16322
103.78800	-5.35422	-190.28680
103.88800	-5.35844	-190.40483
103.98800	-5.36359	-190.56751
104.08800	-5.36922	-190.74161
104.18800	-5.37609	-190.97377
104.28800	-5.38016	-191.13883
104.38800	-5.38406	-191.24500
104.48800	-5.38875	-191.38028
104.58800	-5.39391	-191.55420
104.68800	-5.39969	-191.73899
104.78800	-5.40703	-191.98589
104.88800	-5.41063	-192.12699
104.98800	-5.41453	-192.23003
105.08800	-5.41969	-192.37921
105.18800	-5.42563	-192.57681
105.28801	-5.43312	-192.85174
105.38801	-5.43703	-192.97530
105.48801	-5.44094	-193.08874
105.58801	-5.44547	-193.23018
105.68801	-5.45047	-193.38764
105.78801	-5.45547	-193.53800
105.88801	-5.46266	-193.76130
105.98801	-5.46703	-193.92525
106.08801	-5.47109	-194.03568
106.18801	-5.47578	-194.17043
106.28801	-5.48125	-194.33932
106.38801	-5.48969	-194.61188
106.48801	-5.49406	-194.79501
106.58801	-5.49797	-194.88449
106.68801	-5.50266	-195.02923
106.78801	-5.50797	-195.19547
106.88801	-5.51406	-195.38666
106.98801	-5.52203	-195.68971
107.08801	-5.52516	-195.80026
107.18801	-5.52906	-195.90253
107.28801	-5.53375	-196.04686
107.38801	-5.53937	-196.22116
107.48801	-5.54641	-196.46049
107.58801	-5.55078	-196.62346
107.68801	-5.55453	-196.73359
107.78801	-5.55922	-196.87027
107.88801	-5.56438	-197.02876
107.98801	-5.57016	-197.22690
108.08801	-5.57781	-197.48266
108.18801	-5.58125	-197.62731
108.28801	-5.58516	-197.72333
108.38801	-5.59000	-197.87246
108.48801	-5.59562	-198.05467
108.58801	-5.60328	-198.31297
108.68801	-5.60766	-198.48467
108.78801	-5.61156	-198.59363
108.88801	-5.61625	-198.73434
108.98801	-5.62125	-198.89632
109.08801	-5.62672	-199.05403
109.18801	-5.63344	-199.26947
109.28801	-5.63812	-199.45918
109.38801	-5.64219	-199.56964
109.48801	-5.64688	-199.72117
109.58801	-5.65234	-199.88924
109.68801	-5.65984	-200.14624
109.78801	-5.66422	-200.31032
109.88801	-5.66813	-200.41242
109.98801	-5.67281	-200.56151
110.08801	-5.67828	-200.72907
110.18801	-5.68406	-200.92981
110.28801	-5.69062	-201.15793
110.38801	-5.69516	-201.32594
110.48801	-5.69906	-201.43783
110.58801	-5.70391	-201.58485
110.68801	-5.70922	-201.75186
110.78801	-5.71625	-201.99306
110.88801	-5.72063	-202.16466
110.98801	-5.72469	-202.28264
111.08801	-5.72922	-202.41630
111.18801	-5.73453	-202.58616
111.28801	-5.74031	-202.77728
111.38801	-5.74734	-203.01333
111.48801	-5.75156	-203.18413
111.58801	-5.75547	-203.28587
111.68801	-5.76031	-203.44372
111.78801	-5.76609	-203.62516
111.88801	-5.77297	-203.87207
111.98801	-5.77719	-204.01838
112.08801	-5.78125	-204.12868
112.18801	-5.78547	-204.25516
112.28801	-5.79063	-204.39717
112.38801	-5.79656	-204.59458
112.48801	-5.80438	-204.87165
112.58801	-5.80828	-205.02520
112.68801	-5.81219	-205.12390
112.78801	-5.81719	-205.27370
112.88801	-5.82297	-205.45903
112.98801	-5.83016	-205.70724
113.08801	-5.83422	-205.85014
113.18801	-5.83813	-205.95704
113.28801	-5.84250	-206.08759
113.38801	-5.84734	-206.23893
113.48801	-5.85281	-206.41093
113.58801	-5.86031	-206.64781
113.68801	-5.86531	-206.84765
113.78801	-5.86938	-206.95423
113.88801	-5.87391	-207.08150
113.98801	-5.87938	-207.24817
114.08801	-5.88672	-207.49420
114.18801	-5.89109	-207.65670
114.28801	-5.89500	-207.76449
114.38801	-5.89953	-207.89739
114.48801	-5.90469	-208.04927
114.58801	-5.91031	-208.23847
114.68801	-5.91703	-208.45142
114.78801	-5.92125	-208.61357
114.88801	-5.92531	-208.72071
114.98801	-5.93031	-208.86652
115.08801	-5.93547	-209.03085
115.18801	-5.94281	-209.25370
115.28801	-5.94875	-209.48656
115.38801	-5.95234	-209.57232
115.48801	-5.95672	-209.69875
115.58801	-5.96187	-209.84316
115.68801	-5.96813	-210.05057
115.78801	-5.97594	-210.35221
115.88801	-5.97891	-210.44920
115.98801	-5.98281	-210.55648
116.08801	-5.98766	-210.70500
116.18801	-5.99328	-210.87717
116.28801	-6.00078	-211.12734
116.38801	-6.00547	-211.32953
116.48801	-6.00922	-211.43641
116.58801	-6.01391	-211.57543
116.68801	-6.01891	-211.73713
116.78801	-6.02422	-211.90719
116.88801	-6.03141	-212.14606
116.98801	-6.03547	-212.32136
117.08801	-6.03922	-212.41690
117.18801	-6.04375	-212.55182
117.28801	-6.04922	-212.71399
117.38801	-6.05609	-212.93679
117.48801	-6.06141	-213.14581
117.58801	-6.06547	-213.27703
117.68801	-6.07016	-213.41774
117.78801	-6.07547	-213.58350
117.88801	-6.08063	-213.75354
117.98801	-6.08719	-213.98170
118.08801	-6.09156	-214.12796
118.18801	-6.09562	-214.23426
118.28801	-6.10016	-214.36366
118.38801	-6.10563	-214.52917
118.48801	-6.11281	-214.74883
118.58801	-6.11750	-214.92840
118.68801	-6.12156	-215.03516
118.78801	-6.12609	-215.16180
118.88801	-6.13141	-215.32039
118.98801	-6.13719	-215.50719
119.08801	-6.14422	-215.72231
119.18801	-6.14859	-215.88415
119.28801	-6.15250	-215.98431
119.38801	-6.15703	-216.10762
119.48801	-6.16219	-216.25867
119.58801	-6.16953	-216.47620
119.68801	-6.17500	-216.68914
119.78801	-6.17875	-216.79014
119.88801	-6.18313	-216.91258
119.98801	-6.18812	-217.05274
120.08801	-6.19437	-217.23285
120.18801	-6.20125	-217.46048
120.28801	-6.20516	-217.59932
120.38801	-6.20922	-217.70053
120.48801	-6.21391	-217.82190
120.58801	-6.21953	-217.99605
120.68801	-6.22703	-218.23531
120.78801	-6.23172	-218.40629
120.88801	-6.23578	-218.51011
120.98801	-6.24016	-218.64429
121.08801	-6.24500	-218.77512
121.18801	-6.25063	-218.94370
121.28801	-6.25812	-219.18117
121.38801	-6.26313	-219.38024
121.48801	-6.26641	-219.45219
121.58801	-6.27063	-219.55965
121.68801	-6.27578	-219.70257
121.78801	-6.28281	-219.90930
121.88801	-6.28750	-220.08279
121.98801	-6.29172	-220.18839
122.08801	-6.29609	-220.30610
122.18801	-6.30109	-220.44834
122.28801	-6.30672	-220.60697
122.38801	-6.31328	-220.80469
122.48801	-6.31938	-221.02720
122.58801	-6.32281	-221.10058
122.68801	-6.32719	-221.20337
122.78801	-6.33219	-221.34215
122.88801	-6.34000	-221.54829
122.98801	-6.34547	-221.77656
123.08801	-6.34953	-221.86863
123.18801	-6.35438	-222.00647
123.28801	-6.36031	-222.18420
123.38801	-6.36609	-222.36755
123.48801	-6.37281	-222.57830
123.58801	-6.37625	-222.70058
123.68801	-6.38016	-222.78243
123.78801	-6.38516	-222.92267
123.88801	-6.39063	-223.08140
123.98801	-6.39766	-223.30824
124.08801	-6.40188	-223.45333
124.18801	-6.40578	-223.55025
124.28801	-6.40984	-223.65402
124.38801	-6.41484	-223.80491
124.48801	-6.42078	-223.97915
124.58801	-6.42875	-224.21971
124.68801	-6.43297	-224.40656
124.78801	-6.43672	-224.48310
124.88801	-6.44125	-224.61089
124.98801	-6.44656	-224.75842
125.08801	-6.45375	-224.97834
125.18801	-6.45844	-225.15377
125.28801	-6.46234	-225.25209
125.38801	-6.46672	-225.36682
125.48801	-6.47141	-225.49458
125.58801	-6.47703	-225.65763
125.68801	-6.48484	-225.88859
125.78801	-6.48984	-226.08750
125.88801	-6.49344	-226.17622
125.98801	-6.49812	-226.29502
126.08801	-6.50359	-226.45257
126.18801	-6.51094	-226.67359
126.28801	-6.51531	-226.84340
126.38801	-6.51922	-226.92490
126.48801	-6.52375	-227.04433
126.58801	-6.52875	-227.17907
126.68801	-6.53422	-227.34444
126.78801	-6.54125	-227.56194
126.88801	-6.54609	-227.73331
126.98801	-6.55000	-227.81798
127.08801	-6.55484	-227.94122
127.18801	-6.56000	-228.09206
127.28801	-6.56672	-228.28084
127.38801	-6.57250	-228.51326
127.48801	-6.57609	-228.57572
127.58801	-6.58031	-228.68240
127.68801	-6.58531	-228.81852
127.78801	-6.59125	-228.99456
127.88801	-6.59906	-229.23014
127.98801	-6.60313	-229.37964
128.08801	-6.60687	-229.45048
128.18801	-6.61141	-229.56853
128.28801	-6.61672	-229.71226
128.38801	-6.62344	-229.89872
128.48801	-6.62938	-230.12525
128.58801	-6.63297	-230.20050
128.68801	-6.63734	-230.32044
128.78801	-6.64250	-230.45546
128.88801	-6.64797	-230.61402
128.98801	-6.65594	-230.83778
129.08801	-6.66016	-231.01418
129.18801	-6.66359	-231.07316
129.28801	-6.66828	-231.18408
129.38801	-6.67375	-231.33691
129.48801	-6.68063	-231.54676
129.58801	-6.68563	-231.72338
129.68801	-6.68938	-231.80638
129.78801	-6.69375	-231.90948
129.88801	-6.69891	-232.04926
129.98801	-6.70453	-232.20538
130.08801	-6.71219	-232.42904
130.18801	-6.71672	-232.60014
130.28801	-6.72031	-232.67366
130.38801	-6.72500	-232.78986
130.48801	-6.73047	-232.93360
130.58801	-6.73828	-233.17310
130.68801	-6.74266	-233.34116
130.78801	-6.74609	-233.39953
130.88801	-6.75031	-233.49205
130.98801	-6.75516	-233.62556
131.08801	-6.76078	-233.77736
131.18801	-6.76859	-234.00275
131.28801	-6.77391	-234.21679
131.38801	-6.77750	-234.28044
131.48801	-6.78219	-234.38889
131.58801	-6.78766	-234.53431
131.68801	-6.79453	-234.73753
131.78801	-6.79938	-234.90076
131.88801	-6.80313	-234.99292
131.98801	-6.80766	-235.09285
132.08801	-6.81266	-235.23226
132.18801	-6.81891	-235.40999
132.28801	-6.82703	-235.67295
132.38801	-6.83047	-235.80347
132.48801	-6.83406	-235.86632
132.58801	-6.83891	-235.98096
132.68801	-6.84422	-236.13481
132.78801	-6.85109	-236.33654
132.88801	-6.85625	-236.51953
132.98801	-6.86031	-236.62986
133.08801	-6.86469	-236.73052
133.18801	-6.86953	-236.85804
133.28801	-6.87531	-237.02317
133.38801	-6.88281	-237.25620
133.48801	-6.88766	-237.44799
133.58801	-6.89109	-237.50962
133.68801	-6.89531	-237.60810
133.78801	-6.90047	-237.74892
133.88801	-6.90719	-237.95468
133.98801	-6.91203	-238.12383
134.08801	-6.91594	-238.20649
134.18801	-6.92031	-238.30035
134.28801	-6.92500	-238.42600
134.38801	-6.93063	-238.57021
134.48801	-6.93656	-238.73426
134.58801	-6.94328	-238.95927
134.68801	-6.94750	-239.07316
134.78801	-6.95188	-239.17386
134.88801	-6.95734	-239.31763
134.98801	-6.96469	-239.52612
135.08801	-6.97000	-239.72917
135.18801	-6.97359	-239.78814
135.28801	-6.97766	-239.86526
135.38801	-6.98234	-239.98079
135.48801	-6.98766	-240.12238
135.58801	-6.99375	-240.28231
135.68801	-7.00000	-240.49546
135.78801	-7.00391	-240.57232
135.88801	-7.00844	-240.66800
135.98801	-7.01359	-240.79888
136.08801	-7.02047	-240.97200
136.18801	-7.02547	-241.14020
136.28801	-7.02969	-241.22585
136.38801	-7.03406	-241.31711
136.48801	-7.03891	-241.41760
136.58801	-7.04453	-241.56623
136.68801	-7.05141	-241.74353
136.78801	-7.05703	-241.93943
136.88801	-7.06094	-242.00575
136.98801	-7.06562	-242.11259
137.08801	-7.07141	-242.26059
137.18801	-7.07844	-242.44775
137.28801	-7.08297	-242.59797
137.38801	-7.08687	-242.67076
137.48801	-7.09125	-242.77046
137.58801	-7.09609	-242.88151
137.68801	-7.10141	-243.01748
137.78801	-7.10828	-243.18905
137.88801	-7.11344	-243.36147
137.98801	-7.11703	-243.42062
138.08801	-7.12141	-243.50709
138.18801	-7.12656	-243.61517
138.28801	-7.13328	-243.78435
138.38801	-7.13906	-243.98015
138.48801	-7.14297	-244.03955
138.58801	-7.14703	-244.12113
138.68801	-7.15172	-244.21494
138.78801	-7.15687	-244.32771
138.88801	-7.16359	-244.47544
138.98801	-7.17031	-244.69841
139.08801	-7.17391	-244.75452
139.18801	-7.17812	-244.82454
139.28801	-7.18313	-244.93061
139.38801	-7.19047	-245.09662
139.48801	-7.19891	-245.41587
139.58801	-7.20188	-245.44874
139.68801	-7.20594	-245.51316
139.78801	-7.21094	-245.62906
139.88801	-7.21656	-245.75882
139.98801	-7.22375	-245.95271
140.08801	-7.22781	-246.07585
140.18801	-7.23109	-246.10989
140.28801	-7.23594	-246.20543
140.38801	-7.24109	-246.34334
140.48801	-7.24750	-246.48339
140.58801	-7.25406	-246.73036
140.68801	-7.25766	-246.78591
140.78801	-7.26172	-246.85153
140.88801	-7.26641	-246.95334
140.98801	-7.27188	-247.08605
141.08801	-7.27922	-247.26574
141.18801	-7.28500	-247.48486
141.28801	-7.28812	-247.51429
141.38801	-7.29250	-247.60406
141.48801	-7.29781	-247.72288
141.58801	-7.30500	-247.89335
141.68801	-7.31094	-248.12464
141.78801	-7.31438	-248.18018
141.88801	-7.31859	-248.25524
141.98801	-7.32359	-248.36670
142.08801	-7.32875	-248.47835
142.18801	-7.33563	-248.65255
142.28801	-7.34094	-248.83381
142.38801	-7.34453	-248.88113
142.48801	-7.34891	-248.96543
142.58801	-7.35406	-249.07713
142.68801	-7.36125	-249.24889
142.78801	-7.36703	-249.45632
142.88801	-7.37063	-249.51091
142.98801	-7.37484	-249.58868
143.08801	-7.37969	-249.69447
143.18801	-7.38500	-249.82025
143.28801	-7.39188	-249.99288
143.38801	-7.39797	-250.20814
143.48801	-7.40172	-250.25806
143.58801	-7.40625	-250.34431
143.68801	-7.41109	-250.44793
143.78801	-7.41766	-250.60976
143.88801	-7.42375	-250.80520
143.98801	-7.42750	-250.87023
144.08801	-7.43172	-250.93535
144.18801	-7.43656	-251.04231
144.28801	-7.44234	-251.17537
144.38801	-7.44937	-251.35964
144.48801	-7.45453	-251.52999
144.58801	-7.45797	-251.56820
144.68801	-7.46234	-251.64810
144.78801	-7.46750	-251.76266
144.88801	-7.47453	-251.92147
144.98801	-7.48063	-252.14303
145.08801	-7.48438	-252.20683
145.18801	-7.48875	-252.28176
145.28801	-7.49344	-252.38013
145.38801	-7.49859	-252.49130
145.48801	-7.50500	-252.63235
145.58801	-7.51172	-252.85441
145.68801	-7.51531	-252.90194
145.78801	-7.51969	-252.97901
145.88801	-7.52469	-253.08764
145.98801	-7.53187	-253.25713
146.08801	-7.53750	-253.45141
146.18801	-7.54109	-253.49599
146.28801	-7.54547	-253.57503
146.38801	-7.55047	-253.67725
146.48801	-7.55562	-253.79086
146.58801	-7.56125	-253.93030
146.68801	-7.56781	-254.10247
146.78801	-7.57172	-254.18764
146.88801	-7.57578	-254.25091
146.98801	-7.58078	-254.35406
147.08801	-7.58781	-254.50712
147.18801	-7.59469	-254.75961
147.28801	-7.59812	-254.79895
147.38801	-7.60234	-254.86821
147.48801	-7.60719	-254.96593
147.58801	-7.61266	-255.09545
147.68801	-7.61953	-255.25424
147.78801	-7.62531	-255.45034
147.88801	-7.62859	-255.48437
147.98801	-7.63297	-255.55202
148.08801	-7.63828	-255.66912
148.18801	-7.64516	-255.84191
148.28801	-7.65062	-256.01098
148.38801	-7.65453	-256.06656
148.48801	-7.65875	-256.14047
148.58801	-7.66359	-256.23986
148.68801	-7.66922	-256.36837
148.78801	-7.67594	-256.53553
148.88801	-7.68172	-256.72650
148.98801	-7.68531	-256.76602
149.08801	-7.68984	-256.84324
149.18801	-7.69547	-256.96987
149.28801	-7.70188	-257.14049
149.38801	-7.70703	-257.27475
149.48801	-7.71094	-257.33963
149.58801	-7.71500	-257.40379
149.68801	-7.72000	-257.49832
149.78801	-7.72562	-257.62668
149.88801	-7.73328	-257.82233
149.98801	-7.73891	-258.02156
150.08801	-7.74203	-258.03107
150.18801	-7.74594	-258.08212
150.28801	-7.75063	-258.15874
150.38801	-7.75609	-258.28066
150.48801	-7.76297	-258.46529
150.58801	-7.76750	-258.57154
150.68801	-7.77188	-258.63382
150.78801	-7.77688	-258.72371
150.88801	-7.78266	-258.85299
150.98801	-7.78891	-258.98328
151.08801	-7.79484	-259.15506
151.18801	-7.79875	-259.20713
151.28801	-7.80328	-259.27922
151.38801	-7.80828	-259.36717
151.48801	-7.81391	-259.48954
151.58801	-7.82094	-259.67705
151.68801	-7.82500	-259.75060
151.78801	-7.82891	-259.79045
151.88801	-7.83328	-259.85041
151.98801	-7.83828	-259.94080
152.08801	-7.84422	-260.06740
152.18801	-7.85141	-260.28362
152.28801	-7.85516	-260.32898
152.38801	-7.85953	-260.37484
152.48801	-7.86469	-260.47128
152.58801	-7.87078	-260.59860
152.68801	-7.87781	-260.80748
152.78801	-7.88141	-260.85496
152.88801	-7.88563	-260.88914
152.98801	-7.89031	-260.97021
153.08801	-7.89609	-261.08903
153.18801	-7.90359	-261.25011
153.28801	-7.91000	-261.47735
153.38801	-7.91281	-261.45163
153.48801	-7.91672	-261.49076
153.58801	-7.92156	-261.57877
153.68801	-7.92734	-261.70170
153.78801	-7.93469	-261.90409
153.88801	-7.93859	-261.96685
153.98801	-7.94266	-262.01966
154.08801	-7.94719	-262.08985
154.18801	-7.95266	-262.17875
154.28801	-7.95891	-262.30994
154.38801	-7.96500	-262.49227
154.48801	-7.96875	-262.52043
154.58801	-7.97297	-262.57384
154.68801	-7.97750	-262.65123
154.78801	-7.98344	-262.76535
154.88801	-7.99063	-262.95364
154.98801	-7.99469	-263.01074
155.08801	-7.99859	-263.04170
155.18801	-8.00312	-263.10182
155.28801	-8.00828	-263.18520
155.38801	-8.01406	-263.29237
155.48801	-8.02203	-263.50364
155.58801	-8.02578	-263.56605
155.68801	-8.03000	-263.59770
155.78801	-8.03531	-263.67483
155.88801	-8.04266	-263.82491
155.98801	-8.04922	-264.03463
156.08801	-8.05234	-264.04139
156.18801	-8.05656	-264.08473
156.28801	-8.06188	-264.17086
156.38801	-8.06781	-264.29963
156.48801	-8.07484	-264.46316
156.58801	-8.07953	-264.60662
156.68801	-8.08266	-264.60397
156.78801	-8.08688	-264.64117
156.88801	-8.09188	-264.73418
156.98801	-8.09828	-264.86495
157.08801	-8.10469	-265.05464
157.18801	-8.10859	-265.10131
157.28801	-8.11281	-265.13669
157.38801	-8.11766	-265.21710
157.48801	-8.12297	-265.30626
157.58801	-8.12922	-265.43730
157.68801	-8.13594	-265.61785
157.78801	-8.13953	-265.65728
157.88801	-8.14375	-265.69653
157.98801	-8.14906	-265.80009
158.08801	-8.15594	-265.94210
158.18801	-8.16234	-266.13271
158.28801	-8.16578	-266.15727
158.38801	-8.16984	-266.18788
158.48801	-8.17438	-266.24382
158.58801	-8.17953	-266.33236
158.68801	-8.18547	-266.46498
158.78801	-8.19281	-266.65893
158.88801	-8.19672	-266.72888
158.98801	-8.20094	-266.75624
159.08801	-8.20594	-266.84284
159.18801	-8.21234	-266.96241
159.28801	-8.21813	-267.12343
159.38801	-8.22203	-267.16718
159.48801	-8.22609	-267.20461
159.58801	-8.23078	-267.27888
159.68801	-8.23625	-267.38089
159.78801	-8.24234	-267.50633
159.88801	-8.24969	-267.70478
159.98801	-8.25313	-267.73551
160.08801	-8.25719	-267.77139
160.18801	-8.26203	-267.85645
160.28801	-8.26813	-267.95390
160.38801	-8.27453	-268.12038
160.48801	-8.27875	-268.19018
160.58801	-8.28313	-268.23914
160.68801	-8.28781	-268.29702
160.78801	-8.29328	-268.39292
160.88801	-8.29906	-268.50510
160.98801	-8.30563	-268.67864
161.08801	-8.30938	-268.70003
161.18801	-8.31375	-268.73994
161.28801	-8.31859	-268.81677
161.38801	-8.32469	-268.93139
161.48801	-8.33172	-269.11432
161.58801	-8.33547	-269.14796
161.68801	-8.33984	-269.18486
161.78801	-8.34453	-269.24399
161.88801	-8.34984	-269.33637
161.98801	-8.35609	-269.45361
162.08801	-8.36219	-269.61580
162.18801	-8.36578	-269.62951
162.28801	-8.37000	-269.65913
162.38801	-8.37469	-269.70822
162.48801	-8.38078	-269.81834
162.58801	-8.38875	-270.05041
162.68801	-8.39250	-270.09237
162.78801	-8.39641	-270.10307
162.88801	-8.40094	-270.15063
162.98801	-8.40625	-270.22490
163.08801	-8.41266	-270.33368
163.18801	-8.41922	-270.50731
163.28801	-8.42266	-270.50573
163.38801	-8.42687	-270.52847
163.48801	-8.43172	-270.59367
163.58801	-8.43781	-270.69822
163.68801	-8.44609	-270.91619
163.78801	-8.45016	-270.98593
163.88801	-8.45391	-270.98167
163.98801	-8.45859	-271.03677
164.08801	-8.46453	-271.13664
164.18801	-8.47219	-271.31227
164.28801	-8.47719	-271.46870
164.38801	-8.48016	-271.44268
164.48801	-8.48438	-271.47007
164.58801	-8.48922	-271.53078
164.68801	-8.49516	-271.63410
164.78801	-8.50219	-271.81342
164.88801	-8.50625	-271.87905
164.98801	-8.51031	-271.89553
165.08801	-8.51500	-271.95317
165.18801	-8.52016	-272.02904
165.28801	-8.52625	-272.14831
165.38801	-8.53344	-272.33702
165.48801	-8.53703	-272.35624
165.58801	-8.54125	-272.37460
165.68801	-8.54625	-272.44484
165.78801	-8.55219	-272.55046
165.88801	-8.55875	-272.70979
165.98801	-8.56281	-272.76158
166.08801	-8.56688	-272.77157
166.18801	-8.57156	-272.82980
166.28801	-8.57719	-272.91679
166.38801	-8.58250	-273.01219
166.48801	-8.58891	-273.16126
166.58801	-8.59281	-273.18776
166.68801	-8.59719	-273.21699
166.78801	-8.60219	-273.28473
166.88801	-8.60828	-273.38815
166.98801	-8.61578	-273.58162
167.08801	-8.61969	-273.62049
167.18801	-8.62359	-273.61655
167.28801	-8.62813	-273.64561
167.38801	-8.63328	-273.72706
167.48801	-8.63938	-273.84204
167.58801	-8.64625	-274.01027
167.68801	-8.64984	-274.01668
167.78801	-8.65406	-274.03608
167.88801	-8.65891	-274.08829
167.98801	-8.66453	-274.15693
168.08801	-8.67109	-274.29384
168.18801	-8.67594	-274.36849
168.28801	-8.68000	-274.38304
168.38801	-8.68453	-274.41788
168.48801	-8.68969	-274.47113
168.58801	-8.69578	-274.57625
168.68801	-8.70328	-274.74573
168.78801	-8.70672	-274.76275
168.88801	-8.71078	-274.75995
168.98801	-8.71578	-274.82334
169.08801	-8.72234	-274.92318
169.18801	-8.72906	-275.09376
169.28801	-8.73297	-275.10771
169.38801	-8.73703	-275.11171
169.48801	-8.74156	-275.14371
169.58801	-8.74656	-275.20189
169.68801	-8.75219	-275.27460
169.78801	-8.75953	-275.40973
169.88801	-8.76391	-275.48432
169.98801	-8.76781	-275.48003
170.08801	-8.77281	-275.53013
170.18801	-8.77906	-275.62141
170.28801	-8.78641	-275.80571
170.38801	-8.79000	-275.80294
170.48801	-8.79391	-275.79483
170.58801	-8.79844	-275.82297
170.68801	-8.80359	-275.88421
170.78801	-8.80938	-275.97478
170.88801	-8.81672	-276.11971
170.98801	-8.82094	-276.17419
171.08801	-8.82469	-276.16107
171.18801	-8.82922	-276.18423
171.28801	-8.83406	-276.22902
171.38801	-8.84063	-276.33554
171.48801	-8.84563	-276.40313
171.58801	-8.85000	-276.42444
171.68801	-8.85484	-276.46250
171.78801	-8.86031	-276.52821
171.88801	-8.86656	-276.62629
171.98801	-8.87422	-276.80534
172.08801	-8.87719	-276.78496
172.18801	-8.88109	-276.76335
172.28801	-8.88625	-276.80939
172.38801	-8.89250	-276.90965
172.48801	-8.90078	-277.14142
172.58801	-8.90438	-277.14124
172.68801	-8.90813	-277.11794
172.78801	-8.91312	-277.16309
172.88801	-8.91844	-277.23029
172.98801	-8.92375	-277.29878
173.08801	-8.92984	-277.41992
173.18801	-8.93344	-277.41054
173.28801	-8.93766	-277.40642
173.38801	-8.94250	-277.44934
173.48801	-8.94844	-277.52352
173.58801	-8.95531	-277.67402
173.68801	-8.95938	-277.68970
173.78801	-8.96344	-277.69038
173.88801	-8.96813	-277.71699
173.98801	-8.97359	-277.77767
174.08801	-8.98000	-277.87703
174.18801	-8.98766	-278.07403
174.28801	-8.99094	-278.03731
174.38801	-8.99469	-278.00906
174.48801	-8.99938	-278.03144
174.58801	-9.00500	-278.09361
174.68801	-9.01328	-278.29963
174.78801	-9.01719	-278.31730
174.88801	-9.02094	-278.28988
174.98801	-9.02562	-278.30535
175.08801	-9.03063	-278.35205
175.18801	-9.03625	-278.40689
175.28801	-9.04328	-278.55080
175.38801	-9.04719	-278.56216
175.48801	-9.05156	-278.55447
175.58801	-9.05656	-278.58967
175.68801	-9.06219	-278.65916
175.78801	-9.06953	-278.78523
175.88801	-9.07406	-278.84933
175.98801	-9.07766	-278.80779
176.08801	-9.08187	-278.80132
176.18801	-9.08703	-278.84024
176.28801	-9.09297	-278.92670
176.38801	-9.10094	-279.10393
176.48801	-9.10469	-279.11064
176.58801	-9.10859	-279.08012
176.68801	-9.11359	-279.10736
176.78801	-9.11891	-279.15794
176.88801	-9.12578	-279.26627
176.98801	-9.13031	-279.31431
177.08801	-9.13438	-279.29610
177.18801	-9.13906	-279.30960
177.28801	-9.14438	-279.35168
177.38801	-9.15031	-279.42905
177.48801	-9.15766	-279.57353
177.58801	-9.16109	-279.55285
177.68801	-9.16500	-279.52099
177.78801	-9.16984	-279.54105
177.88801	-9.17547	-279.58879
177.98801	-9.18313	-279.76668
178.08801	-9.18719	-279.76841
178.18801	-9.19109	-279.73253
178.28801	-9.19578	-279.74367
178.38801	-9.20109	-279.78066
178.48801	-9.20656	-279.83385
178.58801	-9.21406	-279.98528
178.68801	-9.21797	-279.98316
178.78801	-9.22188	-279.95136
178.88801	-9.22672	-279.96376
178.98801	-9.23234	-280.01320
179.08801	-9.23984	-280.16827
179.18801	-9.24406	-280.16540
179.28801	-9.24781	-280.12905
179.38801	-9.25219	-280.11569
179.48801	-9.25719	-280.14719
179.58801	-9.26297	-280.19446
179.68801	-9.27094	-280.34315
179.78801	-9.27484	-280.36124
179.88801	-9.27875	-280.31266
179.98801	-9.28391	-280.33915
180.08801	-9.28969	-280.38713
180.18801	-9.29609	-280.48584
180.28801	-9.30031	-280.48840
180.38801	-9.30469	-280.47255
180.48801	-9.30953	-280.48417
180.58801	-9.31531	-280.54059
180.68801	-9.32266	-280.67169
180.78801	-9.32969	-280.86358
180.88801	-9.33219	-280.76112
180.98801	-9.33594	-280.70363
181.08801	-9.34094	-280.71144
181.18801	-9.34609	-280.75460
181.28801	-9.35219	-280.84102
181.38801	-9.35672	-280.85348
181.48801	-9.36094	-280.82961
181.58801	-9.36547	-280.82693
181.68801	-9.37063	-280.85664
181.78801	-9.37688	-280.91672
181.88801	-9.38453	-281.05503
181.98801	-9.38875	-281.09327
182.08801	-9.39250	-281.02285
182.18801	-9.39750	-281.03808
182.28801	-9.40297	-281.07864
182.38801	-9.40984	-281.19817
182.48801	-9.41406	-281.19123
182.58801	-9.41813	-281.14614
182.68801	-9.42266	-281.12599
182.78801	-9.42750	-281.12257
182.88801	-9.43297	-281.16605
182.98801	-9.43969	-281.25808
183.08801	-9.44531	-281.33267
183.18801	-9.44906	-281.27998
183.28801	-9.45391	-281.26204
183.38801	-9.45969	-281.29569
183.48801	-9.46672	-281.41242
183.58801	-9.47078	-281.39389
183.68801	-9.47469	-281.33833
183.78801	-9.47922	-281.32653
183.88801	-9.48422	-281.32731
183.98801	-9.48953	-281.35189
184.08801	-9.49672	-281.41475
184.18801	-9.50156	-281.47823
184.28801	-9.50531	-281.38754
184.38801	-9.50953	-281.35318
184.48801	-9.51469	-281.33923
184.58801	-9.52188	-281.43361
184.68801	-9.52703	-281.47152
184.78801	-9.53141	-281.42256
184.88801	-9.53594	-281.38098
184.98801	-9.54094	-281.36054
185.08801	-9.54641	-281.36781
185.18801	-9.55359	-281.45719
185.28801	-9.55797	-281.45280
185.38801	-9.56219	-281.39552
185.48801	-9.56719	-281.37505
185.58801	-9.57297	-281.39579
185.68801	-9.58047	-281.50108
185.78801	-9.58438	-281.46031
185.88801	-9.58797	-281.37413
185.98801	-9.59250	-281.32892
186.08801	-9.59750	-281.30463
186.18801	-9.60344	-281.33345
186.28801	-9.61125	-281.44383
186.38801	-9.61516	-281.40822
186.48801	-9.61937	-281.34066
186.58801	-9.62438	-281.30963
186.68801	-9.62953	-281.28535
186.78801	-9.63641	-281.35931
186.88801	-9.64063	-281.32853
186.98801	-9.64453	-281.23501
187.08801	-9.64922	-281.18750
187.18801	-9.65453	-281.18855
187.28801	-9.66000	-281.18336
187.38801	-9.66797	-281.26135
187.48801	-9.67156	-281.22321
187.58801	-9.67547	-281.12346
187.68801	-9.68016	-281.07604
187.78801	-9.68563	-281.05664
187.88801	-9.69266	-281.11643
187.98801	-9.69813	-281.15711
188.08801	-9.70172	-281.04419
188.18801	-9.70594	-280.95680
188.28801	-9.71062	-280.90411
188.38801	-9.71578	-280.87106
188.48801	-9.72328	-280.93082
188.58801	-9.72922	-281.00750
188.68801	-9.73328	-280.90283
188.78801	-9.73875	-280.88313
188.88801	-9.74484	-280.89762
188.98801	-9.75281	-281.01894
189.08801	-9.75547	-280.88543
189.18801	-9.75875	-280.74315
189.28801	-9.76328	-280.68030
189.38801	-9.76844	-280.65085
189.48801	-9.77422	-280.65535
189.58801	-9.78203	-280.74020
189.68801	-9.78594	-280.69761
189.78801	-9.78969	-280.57522
189.88801	-9.79453	-280.50950
189.98801	-9.79953	-280.46539
190.08801	-9.80625	-280.48378
190.18801	-9.81141	-280.48611
190.28801	-9.81547	-280.38701
190.38801	-9.82000	-280.31668
190.48801	-9.82516	-280.27681
190.58801	-9.83094	-280.26742
190.68801	-9.83844	-280.32970
190.78801	-9.84203	-280.23270
190.88801	-9.84594	-280.11382
190.98801	-9.85094	-280.05376
191.08801	-9.85672	-280.03693
191.18801	-9.86422	-280.11480
191.28801	-9.86844	-280.04050
191.38801	-9.87234	-279.91232
191.48801	-9.87688	-279.81836
191.58801	-9.88172	-279.75175
191.68801	-9.88703	-279.69262
191.78801	-9.89391	-279.71786
191.88801	-9.89875	-279.69477
191.98801	-9.90281	-279.56030
192.08801	-9.90750	-279.46937
192.18801	-9.91313	-279.42368
192.28801	-9.92078	-279.47620
192.38801	-9.92484	-279.41015
192.48801	-9.92859	-279.26689
192.58801	-9.93313	-279.16974
192.68801	-9.93844	-279.10277
192.78801	-9.94438	-279.08808
192.88801	-9.95203	-279.11887
192.98801	-9.95609	-279.05476
193.08801	-9.95984	-278.89255
193.18801	-9.96437	-278.79646
193.28801	-9.97000	-278.73212
193.38801	-9.97750	-278.78278
193.48801	-9.98203	-278.71504
193.58801	-9.98578	-278.57670
193.68801	-9.99016	-278.45940
193.78801	-9.99531	-278.38573
193.88801	-10.00125	-278.34034
193.98801	-10.00766	-278.32061
194.08801	-10.01234	-278.25278
194.18801	-10.01609	-278.10442
194.28801	-10.02062	-277.98524
194.38801	-10.02625	-277.91372
194.48801	-10.03437	-277.96519
194.58801	-10.03953	-277.95428
194.68801	-10.04297	-277.78348
194.78801	-10.04719	-277.64437
194.88801	-10.05188	-277.55201
194.98801	-10.05734	-277.47154
195.08801	-10.06359	-277.44415
195.18801	-10.06953	-277.44177
195.28801	-10.07328	-277.28781
195.38801	-10.07797	-277.16807
195.48801	-10.08375	-277.09889
195.58801	-10.09094	-277.10718
195.68801	-10.09516	-277.01452
195.78801	-10.09875	-276.85860
195.88801	-10.10344	-276.73221
195.98801	-10.10859	-276.65555
196.08801	-10.11469	-276.60525
196.18801	-10.12234	-276.63174
196.28801	-10.12656	-276.55450
196.38801	-10.13000	-276.36319
196.48801	-10.13484	-276.25427
196.58801	-10.14031	-276.18977
196.68801	-10.14781	-276.22661
196.78801	-10.15266	-276.16164
196.88801	-10.15656	-276.00920
196.98801	-10.16125	-275.89440
197.08801	-10.16641	-275.81343
197.18801	-10.17125	-275.71660
197.28801	-10.17719	-275.66326
197.38801	-10.18172	-275.58470
197.48801	-10.18578	-275.43557
197.58801	-10.19062	-275.33063
197.68801	-10.19656	-275.27022
197.78801	-10.20453	-275.31072
197.88801	-10.20906	-275.24790
197.98801	-10.21281	-275.08250
198.08801	-10.21719	-274.94964
198.18801	-10.22234	-274.86113
198.28801	-10.22797	-274.79270
198.38801	-10.23500	-274.80072
198.48801	-10.23922	-274.71215
198.58801	-10.24328	-274.54218
198.68801	-10.24781	-274.41728
198.78801	-10.25297	-274.31071
198.88801	-10.26062	-274.32188
198.98801	-10.26578	-274.30713
199.08801	-10.26938	-274.11795
199.18801	-10.27359	-273.96873
199.28801	-10.27859	-273.85724
199.38801	-10.28422	-273.78365
199.48801	-10.29109	-273.78044
199.58801	-10.29594	-273.70712
199.68801	-10.30016	-273.55832
[truncated: 318 more rows]
