# Supplementary material for: Strengthening of 3D Printed Fused Deposition Manufactured Parts Using the Fill Compositing Technique
Source: PLoS One. 2015 Apr 16;10(4):e0122915. doi: 10.1371/journal.pone.0122915 (PMC4400136; doi:10.1371/journal.pone.0122915)
Supplement: S1 File — This is the raw data and information on all the samples presented in this manuscript. (ZIP) [file pone.0122915.s001.zip › Specimen_RawData_87.csv]

Time	Extension	Load
(sec)	(mm)	(N)
0.00000	-0.00016	-0.51427
0.10000	-0.00047	-0.51845
0.20000	-0.00250	-0.51205
0.28800	-0.01250	-0.51401
0.38800	-0.01859	-0.50847
0.48800	-0.02391	-0.51924
0.58800	-0.03016	-0.51641
0.68800	-0.03672	-0.51268
0.78800	-0.04078	-0.51674
0.88800	-0.04500	-0.51414
0.98800	-0.04984	-0.50156
1.08800	-0.05547	-0.51607
1.18800	-0.06250	-0.51099
1.28800	-0.06906	-0.50895
1.38800	-0.07250	-0.52308
1.48800	-0.07719	-0.52170
1.58800	-0.08281	-0.50993
1.68800	-0.08891	-0.52013
1.78800	-0.09313	-0.51183
1.88800	-0.09703	-0.51392
1.98800	-0.10156	-0.51375
2.08800	-0.10656	-0.51632
2.18800	-0.11234	-0.51255
2.28800	-0.12047	-0.51287
2.38800	-0.12609	-0.51573
2.48800	-0.12906	-0.51215
2.58800	-0.13359	-0.51557
2.68800	-0.13875	-0.51555
2.78800	-0.14484	-0.50628
2.88800	-0.14984	-0.51465
2.98800	-0.15406	-0.51062
3.08800	-0.15844	-0.51709
3.18800	-0.16344	-0.50959
3.28800	-0.16906	-0.51204
3.38800	-0.17609	-0.54999
3.48800	-0.18109	-0.63391
3.58800	-0.18469	-0.68733
3.68800	-0.18906	-0.77108
3.78800	-0.19391	-0.86264
3.88800	-0.19953	-0.97089
3.98800	-0.20531	-1.11333
4.08800	-0.21016	-1.22292
4.18800	-0.21484	-1.33024
4.28800	-0.21953	-1.44341
4.38800	-0.22516	-1.58080
4.48800	-0.23188	-1.74282
4.58800	-0.23734	-1.92013
4.68800	-0.24141	-2.02954
4.78800	-0.24578	-2.15389
4.88800	-0.25094	-2.28837
4.98800	-0.25703	-2.45406
5.08800	-0.26344	-2.66205
5.18800	-0.26781	-2.79238
5.28800	-0.27203	-2.91172
5.38800	-0.27688	-3.05179
5.48800	-0.28188	-3.19254
5.58800	-0.28844	-3.37253
5.68800	-0.29406	-3.56561
5.78800	-0.29781	-3.67589
5.88800	-0.30234	-3.80507
5.98800	-0.30781	-3.96174
6.08800	-0.31391	-4.13181
6.18800	-0.32047	-4.32543
6.28800	-0.32437	-4.46114
6.38800	-0.32844	-4.57284
6.48800	-0.33313	-4.70371
6.58800	-0.33844	-4.86768
6.68800	-0.34484	-5.04650
6.78800	-0.35156	-5.27409
6.88800	-0.35531	-5.38397
6.98800	-0.35984	-5.51513
7.08800	-0.36516	-5.67488
7.18800	-0.37188	-5.86305
7.28800	-0.37766	-6.06284
7.38800	-0.38109	-6.16363
7.48800	-0.38531	-6.28132
7.58800	-0.39016	-6.42915
7.68800	-0.39547	-6.58465
7.78800	-0.40141	-6.76407
7.88800	-0.40812	-6.97556
7.98800	-0.41187	-7.09357
8.08800	-0.41578	-7.21530
8.18800	-0.42063	-7.35414
8.28800	-0.42672	-7.53248
8.38800	-0.43375	-7.75513
8.48800	-0.43797	-7.88687
8.58800	-0.44188	-8.00901
8.68800	-0.44656	-8.13169
8.78800	-0.45188	-8.28951
8.88800	-0.45797	-8.44837
8.98800	-0.46516	-8.68557
9.08800	-0.46922	-8.80567
9.18800	-0.47375	-8.94219
9.28800	-0.47906	-9.09922
9.38800	-0.48563	-9.27600
9.48800	-0.49109	-9.47666
9.58800	-0.49500	-9.59189
9.68800	-0.49937	-9.71631
9.78800	-0.50453	-9.87005
9.88800	-0.51063	-10.06268
9.98800	-0.51859	-10.29520
10.08800	-0.52281	-10.48092
10.18800	-0.52578	-10.55290
10.28800	-0.53016	-10.68864
10.38800	-0.53531	-10.84481
10.48800	-0.54125	-11.02877
10.58800	-0.54750	-11.23889
10.68800	-0.55156	-11.36746
10.78800	-0.55578	-11.49446
10.88800	-0.56031	-11.63833
10.98800	-0.56563	-11.81331
11.08800	-0.57188	-11.98865
11.18800	-0.57875	-12.22383
11.28800	-0.58266	-12.35560
11.38800	-0.58703	-12.47476
11.48800	-0.59187	-12.62154
11.58800	-0.59781	-12.79612
11.68800	-0.60453	-13.03527
11.78800	-0.60859	-13.17112
11.88800	-0.61281	-13.29407
11.98800	-0.61750	-13.44078
12.08800	-0.62297	-13.61145
12.18800	-0.62937	-13.80716
12.28800	-0.63531	-14.01552
12.38800	-0.63922	-14.14337
12.48800	-0.64359	-14.27348
12.58800	-0.64875	-14.43904
12.68800	-0.65516	-14.63425
12.78800	-0.66109	-14.84940
12.88800	-0.66547	-14.98346
12.98800	-0.66984	-15.11949
13.08800	-0.67437	-15.26366
13.18800	-0.67969	-15.42652
13.28800	-0.68547	-15.61804
13.38800	-0.69203	-15.84118
13.48800	-0.69594	-15.97852
13.58800	-0.70031	-16.10813
13.68800	-0.70562	-16.26823
13.78800	-0.71203	-16.45960
13.88800	-0.71781	-16.68236
13.98800	-0.72187	-16.80510
14.08800	-0.72625	-16.94646
14.18800	-0.73109	-17.11183
14.28800	-0.73641	-17.28040
14.38800	-0.74281	-17.47892
14.48800	-0.74906	-17.70200
14.58800	-0.75281	-17.81582
14.68800	-0.75688	-17.94465
14.78800	-0.76172	-18.09804
14.88800	-0.76719	-18.27407
14.98800	-0.77359	-18.49570
15.08800	-0.77828	-18.64726
15.18800	-0.78281	-18.78917
15.28800	-0.78781	-18.95748
15.38800	-0.79344	-19.11944
15.48800	-0.79953	-19.31075
15.58800	-0.80500	-19.51541
15.68800	-0.80891	-19.64398
15.78800	-0.81328	-19.78062
15.88800	-0.81859	-19.95867
15.98800	-0.82469	-20.15402
16.08800	-0.83156	-20.38875
16.18800	-0.83562	-20.52570
16.28800	-0.83969	-20.64815
16.38800	-0.84422	-20.79403
16.48800	-0.84938	-20.96761
16.58800	-0.85516	-21.15158
16.68800	-0.86188	-21.38838
16.78800	-0.86578	-21.52109
16.88800	-0.87016	-21.66059
16.98800	-0.87547	-21.82150
17.08800	-0.88125	-22.00496
17.18800	-0.88828	-22.24751
17.28800	-0.89234	-22.38508
17.38800	-0.89641	-22.51879
17.48800	-0.90109	-22.67358
17.58800	-0.90641	-22.84295
17.68800	-0.91266	-23.02926
17.78800	-0.91953	-23.28188
17.88800	-0.92297	-23.40243
17.98800	-0.92750	-23.53168
18.08800	-0.93313	-23.71443
18.18800	-0.94063	-23.96916
18.28800	-0.94641	-24.20467
18.38800	-0.94937	-24.29880
18.48800	-0.95344	-24.42957
18.58800	-0.95797	-24.58266
18.68800	-0.96281	-24.73830
18.78800	-0.96781	-24.89765
18.88800	-0.97437	-25.11688
18.98800	-0.97906	-25.29117
19.08800	-0.98375	-25.44625
19.18800	-0.98922	-25.62386
19.28800	-0.99563	-25.83231
19.38800	-1.00250	-26.08024
19.48800	-1.00609	-26.20810
19.58800	-1.01000	-26.33665
19.68800	-1.01469	-26.49697
19.78800	-1.01969	-26.67490
19.88800	-1.02531	-26.86309
19.98800	-1.03266	-27.12991
20.08800	-1.03656	-27.27232
20.18800	-1.04094	-27.40565
20.28800	-1.04594	-27.57036
20.38800	-1.05172	-27.76793
20.48800	-1.05781	-27.98914
20.58800	-1.06234	-28.14502
20.68800	-1.06688	-28.29771
20.78800	-1.07172	-28.46664
20.88800	-1.07719	-28.64784
20.98800	-1.08313	-28.84722
21.08800	-1.08844	-29.04116
21.18800	-1.09234	-29.17163
21.28800	-1.09672	-29.30983
21.38800	-1.10141	-29.46738
21.48800	-1.10734	-29.66232
21.58800	-1.11438	-29.90400
21.68800	-1.11906	-30.06130
21.78800	-1.12313	-30.19043
21.88800	-1.12766	-30.33540
21.98800	-1.13266	-30.49957
22.08800	-1.13844	-30.68607
22.18800	-1.14531	-30.90983
22.28800	-1.14953	-31.05673
22.38800	-1.15391	-31.19642
22.48800	-1.15891	-31.35029
22.58800	-1.16516	-31.55024
22.68800	-1.17156	-31.77824
22.78800	-1.17578	-31.90796
22.88800	-1.17984	-32.03798
22.98800	-1.18438	-32.17453
23.08800	-1.18969	-32.35392
23.18800	-1.19578	-32.54902
23.28800	-1.20328	-32.80969
23.38800	-1.20688	-32.92687
23.48800	-1.21109	-33.05724
23.58800	-1.21609	-33.21464
23.68800	-1.22188	-33.40139
23.78800	-1.22859	-33.64668
23.88800	-1.23297	-33.79032
23.98800	-1.23688	-33.91572
24.08800	-1.24141	-34.05453
24.18800	-1.24656	-34.21044
24.28800	-1.25219	-34.39640
24.38800	-1.25922	-34.62929
24.48800	-1.26344	-34.79287
24.58800	-1.26750	-34.91231
24.68800	-1.27250	-35.06820
24.78800	-1.27844	-35.25671
24.88800	-1.28563	-35.51608
24.98800	-1.28969	-35.65157
25.08800	-1.29375	-35.76874
25.18800	-1.29828	-35.91699
25.28800	-1.30344	-36.08961
25.38800	-1.30891	-36.26920
25.48800	-1.31516	-36.45861
25.58800	-1.31984	-36.64048
25.68800	-1.32391	-36.74700
25.78800	-1.32875	-36.89479
25.88800	-1.33391	-37.06580
25.98800	-1.34203	-37.32297
26.08800	-1.34703	-37.51295
26.18800	-1.35141	-37.64359
26.28800	-1.35641	-37.80958
26.38800	-1.36219	-37.99701
26.48800	-1.36953	-38.23273
26.58800	-1.37484	-38.46937
26.68800	-1.37719	-38.52763
26.78800	-1.38141	-38.65697
26.88800	-1.38641	-38.82625
26.98800	-1.39187	-39.01506
27.08800	-1.39812	-39.23029
27.18800	-1.40266	-39.39733
27.28800	-1.40703	-39.54169
27.38800	-1.41188	-39.68656
27.48800	-1.41688	-39.85972
27.58800	-1.42234	-40.04078
27.68800	-1.42906	-40.26431
27.78800	-1.43344	-40.42761
27.88800	-1.43797	-40.57434
27.98800	-1.44313	-40.73863
28.08800	-1.44922	-40.93261
28.18800	-1.45578	-41.17926
28.28800	-1.45969	-41.30666
28.38800	-1.46359	-41.42942
28.48800	-1.46828	-41.58092
28.58800	-1.47344	-41.75775
28.68800	-1.47938	-41.94971
28.78800	-1.48641	-42.19550
28.88800	-1.49047	-42.33543
28.98800	-1.49484	-42.46706
29.08800	-1.49937	-42.61867
29.18800	-1.50469	-42.79613
29.28800	-1.51188	-43.03234
29.38800	-1.51641	-43.20259
29.48800	-1.52047	-43.33453
29.58800	-1.52516	-43.48084
29.68800	-1.53047	-43.66506
29.78800	-1.53672	-43.85517
29.88800	-1.54391	-44.12169
29.98800	-1.54719	-44.24150
30.08800	-1.55141	-44.36607
30.18800	-1.55609	-44.52620
30.28800	-1.56172	-44.70349
30.38800	-1.56891	-44.94211
30.48800	-1.57375	-45.13605
30.58800	-1.57781	-45.26091
30.68800	-1.58203	-45.39653
30.78800	-1.58688	-45.56305
30.88800	-1.59281	-45.74998
30.98800	-1.60031	-46.01191
31.08800	-1.60406	-46.15458
31.18800	-1.60828	-46.28133
31.28800	-1.61344	-46.44062
31.38800	-1.61922	-46.64180
31.48800	-1.62547	-46.84921
31.58800	-1.62969	-47.00672
31.68800	-1.63391	-47.14036
31.78800	-1.63844	-47.28202
31.88800	-1.64359	-47.45269
31.98800	-1.64984	-47.65435
32.08800	-1.65781	-47.93601
32.18800	-1.66125	-48.06567
32.28800	-1.66500	-48.17961
32.38800	-1.66953	-48.32422
32.48800	-1.67531	-48.50594
32.58800	-1.68234	-48.74698
32.68800	-1.68672	-48.90991
32.78800	-1.69094	-49.04617
32.88800	-1.69563	-49.19224
32.98800	-1.70094	-49.36926
33.08800	-1.70641	-49.54018
33.18800	-1.71375	-49.79645
33.28800	-1.71766	-49.94723
33.38800	-1.72172	-50.07446
33.48800	-1.72656	-50.21967
33.58800	-1.73219	-50.40492
33.68800	-1.73953	-50.65121
33.78800	-1.74437	-50.83382
33.88800	-1.74859	-50.96596
33.98800	-1.75359	-51.13574
34.08800	-1.75937	-51.33640
34.18800	-1.76609	-51.55745
34.28800	-1.77125	-51.77741
34.38800	-1.77437	-51.86082
34.48800	-1.77844	-51.99972
34.58800	-1.78312	-52.15497
34.68800	-1.78813	-52.33111
34.78800	-1.79422	-52.53236
34.88800	-1.79984	-52.72668
34.98800	-1.80422	-52.88861
35.08800	-1.80875	-53.02595
35.18800	-1.81406	-53.20405
35.28800	-1.82047	-53.41820
35.38800	-1.82797	-53.69739
35.48800	-1.83125	-53.81810
35.58800	-1.83500	-53.93289
35.68800	-1.83969	-54.08126
35.78800	-1.84531	-54.26917
35.88800	-1.85219	-54.50372
35.98800	-1.85719	-54.68715
36.08800	-1.86156	-54.83660
36.18800	-1.86594	-54.97945
36.28800	-1.87094	-55.14421
36.38800	-1.87672	-55.34494
36.48800	-1.88422	-55.59740
36.58800	-1.88859	-55.79213
36.68800	-1.89234	-55.89877
36.78800	-1.89703	-56.05958
36.88800	-1.90297	-56.26003
36.98800	-1.90969	-56.50927
37.08800	-1.91375	-56.65914
37.18800	-1.91781	-56.78600
37.28800	-1.92203	-56.92815
37.38800	-1.92703	-57.09020
37.48800	-1.93266	-57.29065
37.58800	-1.93984	-57.53278
37.68800	-1.94469	-57.72382
37.78800	-1.94875	-57.81529
37.88800	-1.95344	-57.97525
37.98800	-1.95891	-58.21994
38.08800	-1.96531	-58.44063
38.18800	-1.96984	-58.56514
38.28800	-1.97406	-58.68006
38.38800	-1.97859	-58.82629
38.48800	-1.98359	-59.00831
38.58800	-1.98969	-59.20285
38.68800	-1.99766	-59.46232
38.78800	-2.00172	-59.64882
38.88800	-2.00547	-59.76063
38.98800	-2.01031	-59.90573
39.08800	-2.01578	-60.07084
39.18800	-2.02234	-60.30758
39.28800	-2.02688	-60.46980
39.38800	-2.03125	-60.60518
39.48800	-2.03578	-60.74787
39.58800	-2.04094	-60.91270
39.68800	-2.04609	-61.08930
39.78800	-2.05344	-61.31109
39.88800	-2.05781	-61.49970
39.98800	-2.06219	-61.62354
40.08800	-2.06719	-61.78808
40.18800	-2.07281	-61.96687
40.28800	-2.07984	-62.20412
40.38800	-2.08422	-62.36753
40.48800	-2.08797	-62.47851
40.58800	-2.09234	-62.61812
40.68800	-2.09750	-62.78609
40.78800	-2.10328	-62.97807
40.88800	-2.11094	-63.22948
40.98800	-2.11500	-63.39262
41.08800	-2.11906	-63.51276
41.18800	-2.12391	-63.66505
41.28800	-2.12906	-63.82630
41.38800	-2.13516	-64.02299
41.48800	-2.14000	-64.20098
41.58800	-2.14422	-64.33142
41.68800	-2.14875	-64.46896
41.78800	-2.15375	-64.63362
41.88800	-2.15937	-64.80528
41.98800	-2.16672	-65.03381
42.08800	-2.17109	-65.18459
42.18800	-2.17484	-65.29976
42.28800	-2.17953	-65.44199
42.38800	-2.18484	-65.60888
42.48800	-2.19172	-65.81451
42.58800	-2.19828	-66.05131
42.68800	-2.20234	-66.17159
42.78800	-2.20734	-66.32093
42.88800	-2.21281	-66.49789
42.98800	-2.21922	-66.71076
43.08800	-2.22641	-66.97923
43.18800	-2.22891	-67.06341
43.28800	-2.23281	-67.16806
43.38800	-2.23766	-67.32906
43.48800	-2.24344	-67.50952
43.58800	-2.25063	-67.74456
43.68800	-2.25484	-67.91892
43.78800	-2.25844	-68.03228
43.88800	-2.26266	-68.17092
43.98800	-2.26750	-68.32603
44.08800	-2.27313	-68.51269
44.18800	-2.28109	-68.75280
44.28800	-2.28578	-68.95848
44.38800	-2.28969	-69.06777
44.48800	-2.29438	-69.21483
44.58800	-2.29969	-69.39086
44.68800	-2.30719	-69.63410
44.78800	-2.31172	-69.82370
44.88800	-2.31563	-69.95314
44.98800	-2.32000	-70.08847
45.08800	-2.32484	-70.24656
45.18800	-2.33047	-70.42478
45.28800	-2.33781	-70.66590
45.38800	-2.34172	-70.82117
45.48800	-2.34563	-70.94382
45.58800	-2.35031	-71.09824
45.68800	-2.35594	-71.28114
45.78800	-2.36375	-71.55010
45.88800	-2.36844	-71.73182
45.98800	-2.37234	-71.85673
46.08800	-2.37703	-71.99870
46.18800	-2.38172	-72.15723
46.28800	-2.38687	-72.32288
46.38800	-2.39359	-72.54957
46.48800	-2.39844	-72.73088
46.58800	-2.40250	-72.86393
46.68800	-2.40734	-73.01973
46.78800	-2.41313	-73.20477
46.88800	-2.42094	-73.45743
46.98800	-2.42484	-73.62847
47.08800	-2.42844	-73.73012
47.18800	-2.43281	-73.87453
47.28800	-2.43766	-74.03797
47.38800	-2.44344	-74.22913
47.48800	-2.45109	-74.46032
47.58800	-2.45594	-74.66776
47.68800	-2.46000	-74.79077
47.78800	-2.46437	-74.93462
47.88800	-2.46969	-75.11026
47.98800	-2.47656	-75.33474
48.08800	-2.48141	-75.52619
48.18800	-2.48531	-75.65463
48.28800	-2.48969	-75.79859
48.38800	-2.49484	-75.96023
48.48800	-2.50078	-76.15147
48.58800	-2.50766	-76.37943
48.68800	-2.51250	-76.58041
48.78800	-2.51625	-76.68664
48.88800	-2.52094	-76.84863
48.98800	-2.52625	-77.01193
49.08800	-2.53359	-77.25921
49.18800	-2.53875	-77.46267
49.28800	-2.54266	-77.58221
49.38800	-2.54688	-77.71859
49.48800	-2.55188	-77.88019
49.58800	-2.55750	-78.07421
49.68800	-2.56406	-78.29574
49.78800	-2.56953	-78.51195
49.88800	-2.57344	-78.63425
49.98800	-2.57828	-78.78897
50.08800	-2.58422	-78.98121
50.18800	-2.59094	-79.21888
50.28800	-2.59516	-79.38328
50.38800	-2.59906	-79.50354
50.48800	-2.60344	-79.65511
50.58800	-2.60859	-79.83274
50.68800	-2.61437	-80.02095
50.78800	-2.62219	-80.28975
50.88800	-2.62703	-80.50732
50.98800	-2.63063	-80.61474
51.08800	-2.63547	-80.77249
51.18800	-2.64078	-80.96343
51.28800	-2.64672	-81.18594
51.38800	-2.65094	-81.33776
51.48800	-2.65500	-81.47316
51.58800	-2.65938	-81.61613
51.68800	-2.66453	-81.79405
51.78800	-2.67031	-81.97803
51.88800	-2.67688	-82.20744
51.98800	-2.68219	-82.41593
52.08800	-2.68641	-82.55310
52.18800	-2.69125	-82.71094
52.28800	-2.69703	-82.90359
52.38800	-2.70437	-83.16309
52.48800	-2.70906	-83.34756
52.58800	-2.71281	-83.46616
52.68800	-2.71703	-83.59957
52.78800	-2.72172	-83.76984
52.88800	-2.72688	-83.93444
52.98800	-2.73375	-84.15948
53.08800	-2.73891	-84.37254
53.18800	-2.74312	-84.50692
53.28800	-2.74766	-84.65876
53.38800	-2.75281	-84.82873
53.48800	-2.75953	-85.03359
53.58800	-2.76484	-85.25392
53.68800	-2.76922	-85.40665
53.78800	-2.77359	-85.54257
53.88800	-2.77844	-85.70030
53.98800	-2.78422	-85.88788
54.08800	-2.79125	-86.12628
54.18800	-2.79563	-86.29018
54.28800	-2.79953	-86.43153
54.38800	-2.80406	-86.56674
54.48800	-2.80906	-86.72760
54.58800	-2.81562	-86.92522
54.68800	-2.82234	-87.18958
54.78800	-2.82641	-87.31855
54.88800	-2.83047	-87.45116
54.98800	-2.83500	-87.58572
55.08800	-2.84047	-87.75659
55.18800	-2.84781	-87.99741
55.28800	-2.85266	-88.19465
55.38800	-2.85672	-88.31121
55.48800	-2.86141	-88.45160
55.58800	-2.86688	-88.63260
55.68800	-2.87375	-88.84913
55.78800	-2.87875	-89.03804
55.88800	-2.88266	-89.16207
55.98800	-2.88719	-89.30411
56.08800	-2.89188	-89.46250
56.18800	-2.89703	-89.62101
56.28800	-2.90344	-89.80389
56.38800	-2.90938	-90.03853
56.48800	-2.91313	-90.14490
56.58800	-2.91766	-90.28701
56.68800	-2.92328	-90.45434
56.78800	-2.93141	-90.69956
56.88800	-2.93672	-90.93101
56.98800	-2.94031	-91.03516
57.08800	-2.94453	-91.16626
57.18800	-2.94953	-91.32573
57.28800	-2.95453	-91.48597
57.38800	-2.96141	-91.69600
57.48800	-2.96609	-91.88106
57.58800	-2.97000	-92.01067
57.68800	-2.97469	-92.13712
57.78800	-2.98000	-92.30929
57.88800	-2.98781	-92.55838
57.98800	-2.99234	-92.73362
58.08800	-2.99563	-92.83507
58.18800	-2.99969	-92.94991
58.28800	-3.00438	-93.10023
58.38800	-3.00969	-93.25724
58.48800	-3.01688	-93.47431
58.58800	-3.02344	-93.71866
58.68800	-3.02750	-93.84996
58.78800	-3.03234	-93.98935
58.88800	-3.03797	-94.16648
58.98800	-3.04500	-94.38605
59.08800	-3.04969	-94.57447
59.18800	-3.05344	-94.68657
59.28800	-3.05781	-94.82605
59.38800	-3.06281	-94.97739
59.48800	-3.06891	-95.17793
59.58800	-3.07719	-95.45109
59.68800	-3.08078	-95.61563
59.78800	-3.08391	-95.69194
59.88800	-3.08828	-95.83653
59.98800	-3.09359	-96.00673
60.08800	-3.10031	-96.21519
60.18800	-3.10594	-96.43365
60.28800	-3.10984	-96.56713
60.38800	-3.11406	-96.69939
60.48800	-3.11891	-96.84982
60.58800	-3.12422	-97.02474
60.68800	-3.13109	-97.24726
60.78800	-3.13766	-97.50991
60.88800	-3.14109	-97.60854
60.98800	-3.14531	-97.75034
61.08800	-3.15031	-97.90608
61.18800	-3.15719	-98.11731
61.28800	-3.16281	-98.33845
61.38800	-3.16656	-98.45972
61.48800	-3.17109	-98.59595
61.58800	-3.17641	-98.78030
61.68800	-3.18234	-98.97506
61.78800	-3.18891	-99.18541
61.88800	-3.19422	-99.40246
61.98800	-3.19750	-99.51267
62.08800	-3.20219	-99.65795
62.18800	-3.20703	-99.82073
62.28800	-3.21344	-100.01890
62.38800	-3.21937	-100.23930
62.48800	-3.22344	-100.38553
62.58800	-3.22766	-100.52272
62.68800	-3.23281	-100.69242
62.78800	-3.23859	-100.88675
62.88800	-3.24516	-101.10205
62.98800	-3.25000	-101.29945
63.08800	-3.25359	-101.41027
63.18800	-3.25828	-101.56011
63.28800	-3.26375	-101.74282
63.38800	-3.27063	-101.95988
63.48800	-3.27578	-102.16510
63.58800	-3.28000	-102.29919
63.68800	-3.28453	-102.44296
63.78800	-3.28906	-102.59313
63.88800	-3.29438	-102.76931
63.98800	-3.30187	-102.99154
64.08800	-3.30734	-103.23482
64.18800	-3.31109	-103.34210
64.28800	-3.31563	-103.49450
64.38800	-3.32078	-103.66198
64.48800	-3.32766	-103.87069
64.58800	-3.33266	-104.07199
64.68800	-3.33656	-104.20120
64.78800	-3.34109	-104.35398
64.88800	-3.34609	-104.51332
64.98800	-3.35172	-104.69381
65.08800	-3.35844	-104.91340
65.18800	-3.36375	-105.12975
65.28800	-3.36766	-105.24273
65.38800	-3.37203	-105.38469
65.48800	-3.37719	-105.54871
65.58800	-3.38422	-105.76493
65.68800	-3.38984	-106.00649
65.78800	-3.39375	-106.12739
65.88800	-3.39797	-106.25958
65.98800	-3.40297	-106.41489
66.08800	-3.40828	-106.58941
66.18800	-3.41438	-106.77686
66.28800	-3.41938	-106.96544
66.38800	-3.42344	-107.09358
66.48800	-3.42813	-107.24539
66.58800	-3.43359	-107.40984
66.68800	-3.44156	-107.65141
66.78800	-3.44812	-107.91996
66.88800	-3.45109	-108.01563
66.98800	-3.45516	-108.13717
67.08800	-3.45984	-108.28167
67.18800	-3.46547	-108.46175
67.28800	-3.47328	-108.71471
67.38800	-3.47781	-108.92478
67.48800	-3.48156	-109.03259
67.58800	-3.48625	-109.18644
67.68800	-3.49141	-109.35612
67.78800	-3.49797	-109.57088
67.88800	-3.50359	-109.80221
67.98800	-3.50766	-109.92764
68.08800	-3.51187	-110.07112
68.18800	-3.51672	-110.23884
68.28800	-3.52172	-110.40474
68.38800	-3.52797	-110.60484
68.48800	-3.53375	-110.82629
68.58800	-3.53766	-110.95826
68.68800	-3.54203	-111.10038
68.78800	-3.54719	-111.26564
68.88800	-3.55437	-111.49982
68.98800	-3.56047	-111.73980
69.08800	-3.56422	-111.86922
69.18800	-3.56828	-111.99613
69.28800	-3.57281	-112.14022
69.38800	-3.57813	-112.31981
69.48800	-3.58438	-112.51370
69.58800	-3.59000	-112.73124
69.68800	-3.59406	-112.86262
69.78800	-3.59875	-113.01381
69.88800	-3.60391	-113.18524
69.98800	-3.61047	-113.38226
70.08800	-3.61625	-113.59978
70.18800	-3.62031	-113.73212
70.28800	-3.62469	-113.87870
70.38800	-3.62953	-114.03139
70.48800	-3.63531	-114.21437
70.58800	-3.64266	-114.44403
70.68800	-3.64781	-114.67289
70.78800	-3.65141	-114.77510
70.88800	-3.65578	-114.90259
70.98800	-3.66094	-115.06914
71.08800	-3.66703	-115.25517
71.18800	-3.67313	-115.48368
71.28800	-3.67734	-115.61120
71.38800	-3.68172	-115.75251
71.48800	-3.68656	-115.90706
71.58800	-3.69219	-116.08414
71.68800	-3.69875	-116.30336
71.78800	-3.70391	-116.49727
71.88800	-3.70734	-116.59023
71.98800	-3.71156	-116.72933
72.08800	-3.71703	-116.89497
72.18800	-3.72438	-117.11416
72.28800	-3.73094	-117.36758
72.38800	-3.73438	-117.48248
72.48800	-3.73859	-117.60806
72.58800	-3.74297	-117.74724
72.68800	-3.74781	-117.90016
72.78800	-3.75375	-118.08926
72.88800	-3.76109	-118.33182
72.98800	-3.76531	-118.49244
73.08800	-3.76969	-118.61640
73.18800	-3.77500	-118.78848
73.28800	-3.78250	-119.00819
73.38800	-3.78750	-119.21328
73.48800	-3.79094	-119.32128
73.58800	-3.79516	-119.44535
73.68800	-3.79984	-119.60061
73.78800	-3.80500	-119.75958
73.88800	-3.81063	-119.93013
73.98800	-3.81687	-120.13472
74.08800	-3.82109	-120.27635
74.18800	-3.82547	-120.40817
74.28800	-3.83031	-120.56852
74.38800	-3.83688	-120.74710
74.48800	-3.84484	-121.03804
74.58800	-3.84844	-121.17238
74.68800	-3.85266	-121.29749
74.78800	-3.85781	-121.45714
74.88800	-3.86344	-121.63443
74.98800	-3.87000	-121.84200
75.08800	-3.87484	-122.04650
75.18800	-3.87828	-122.14462
75.28800	-3.88266	-122.28817
75.38800	-3.88797	-122.45420
75.48800	-3.89453	-122.65734
75.58800	-3.90047	-122.88652
75.68800	-3.90422	-123.01265
75.78800	-3.90875	-123.14315
75.88800	-3.91359	-123.30269
75.98800	-3.91906	-123.47647
76.08800	-3.92578	-123.68108
76.18800	-3.93109	-123.90531
76.28800	-3.93500	-124.02005
76.38800	-3.93953	-124.16174
76.48800	-3.94484	-124.32943
76.58800	-3.95141	-124.52997
76.68800	-3.95766	-124.77066
76.78800	-3.96109	-124.88063
76.88800	-3.96516	-125.00851
76.98800	-3.96984	-125.15743
77.08800	-3.97500	-125.31979
77.18800	-3.98141	-125.52173
77.28800	-3.98797	-125.77218
77.38800	-3.99172	-125.89139
77.48800	-3.99609	-126.02316
77.58800	-4.00109	-126.17946
77.68800	-4.00734	-126.36796
77.78800	-4.01438	-126.63385
77.88800	-4.01828	-126.76087
77.98800	-4.02250	-126.89534
78.08800	-4.02750	-127.05630
78.18800	-4.03297	-127.23188
78.28800	-4.03922	-127.42208
78.38800	-4.04453	-127.63092
78.48800	-4.04828	-127.75221
78.58800	-4.05297	-127.89179
78.68800	-4.05797	-128.05186
78.78800	-4.06375	-128.23766
78.88800	-4.07094	-128.48116
78.98800	-4.07500	-128.62441
79.08800	-4.07922	-128.74892
79.18800	-4.08375	-128.89697
79.28800	-4.08891	-129.05896
79.38800	-4.09547	-129.26474
79.48800	-4.10203	-129.52237
79.58800	-4.10563	-129.62718
79.68800	-4.11000	-129.77032
79.78800	-4.11531	-129.94243
79.88800	-4.12125	-130.12330
79.98800	-4.12734	-130.34903
80.08800	-4.13125	-130.47980
80.18800	-4.13547	-130.60702
80.28800	-4.14047	-130.76033
80.38800	-4.14594	-130.93787
80.48800	-4.15250	-131.14423
80.58800	-4.15875	-131.38565
80.68800	-4.16234	-131.49075
80.78800	-4.16641	-131.62445
80.88800	-4.17141	-131.78211
80.98800	-4.17781	-131.96498
81.08800	-4.18469	-132.21709
81.18800	-4.18844	-132.35506
81.28800	-4.19266	-132.48059
81.38800	-4.19750	-132.63389
81.48800	-4.20297	-132.80155
81.58800	-4.20922	-132.99796
81.68800	-4.21500	-133.22750
81.78800	-4.21891	-133.34526
81.88800	-4.22328	-133.48155
81.98800	-4.22844	-133.65142
82.08800	-4.23469	-133.85001
82.18800	-4.24094	-134.07266
82.28800	-4.24500	-134.20601
82.38800	-4.24922	-134.34178
82.48800	-4.25406	-134.50162
82.58800	-4.25953	-134.68088
82.68800	-4.26625	-134.89039
82.78800	-4.27234	-135.12506
82.88800	-4.27578	-135.24269
82.98800	-4.28016	-135.37200
83.08800	-4.28531	-135.53737
83.18800	-4.29141	-135.73229
83.28800	-4.29750	-135.95249
83.38800	-4.30156	-136.09634
83.48800	-4.30594	-136.23002
83.58800	-4.31094	-136.39477
83.68800	-4.31688	-136.59370
83.78800	-4.32438	-136.83265
83.88800	-4.33031	-137.09107
83.98800	-4.33328	-137.17346
84.08800	-4.33750	-137.30566
84.18800	-4.34266	-137.49079
84.28800	-4.34891	-137.69013
84.38800	-4.35422	-137.90219
84.48800	-4.35812	-138.03191
84.58800	-4.36234	-138.16582
84.68800	-4.36703	-138.32650
84.78800	-4.37187	-138.48591
84.88800	-4.37750	-138.67009
84.98800	-4.38469	-138.90977
85.08800	-4.38922	-139.08364
85.18800	-4.39375	-139.22496
85.28800	-4.39922	-139.39665
85.38800	-4.40563	-139.60396
85.48800	-4.41109	-139.82293
85.58800	-4.41484	-139.94575
85.68800	-4.41891	-140.06491
85.78800	-4.42375	-140.21984
85.88800	-4.42906	-140.39332
85.98800	-4.43516	-140.58927
86.08800	-4.44219	-140.82575
86.18800	-4.44625	-140.99069
86.28800	-4.45047	-141.10723
86.38800	-4.45531	-141.26088
86.48800	-4.46078	-141.44064
86.58800	-4.46734	-141.66377
86.68800	-4.47188	-141.82037
86.78800	-4.47625	-141.95742
86.88800	-4.48094	-142.11719
86.98800	-4.48656	-142.29116
87.08800	-4.49313	-142.48873
87.18800	-4.49922	-142.72708
87.28800	-4.50234	-142.83226
87.38800	-4.50656	-142.95550
87.48800	-4.51156	-143.11871
87.58800	-4.51719	-143.29255
87.68800	-4.52406	-143.52445
87.78800	-4.52859	-143.68251
87.88800	-4.53297	-143.81927
87.98800	-4.53781	-143.96887
88.08800	-4.54297	-144.14114
88.18800	-4.54906	-144.32074
88.28800	-4.55578	-144.57032
88.38800	-4.55938	-144.68671
88.48800	-4.56375	-144.82328
88.58800	-4.56859	-144.96715
88.68800	-4.57422	-145.14650
88.78800	-4.58063	-145.36709
88.88800	-4.58484	-145.51274
88.98800	-4.58906	-145.64063
89.08800	-4.59375	-145.78602
89.18800	-4.59906	-145.94762
89.28800	-4.60516	-146.13225
89.38800	-4.61281	-146.40084
89.48800	-4.61641	-146.51966
89.58800	-4.62031	-146.62766
89.68800	-4.62469	-146.77180
89.78800	-4.62984	-146.93168
89.88800	-4.63703	-147.14564
89.98800	-4.64156	-147.29743
90.08800	-4.64578	-147.42771
90.18800	-4.65094	-147.58030
90.28800	-4.65641	-147.75552
90.38800	-4.66172	-147.91971
90.48800	-4.66906	-148.14934
90.58800	-4.67297	-148.28508
90.68800	-4.67719	-148.41239
90.78800	-4.68234	-148.56443
90.88800	-4.68844	-148.75220
90.98800	-4.69719	-149.04059
91.08800	-4.70016	-149.15816
91.18800	-4.70359	-149.24227
91.28800	-4.70813	-149.38378
91.38800	-4.71344	-149.55060
91.48800	-4.72031	-149.75204
91.58800	-4.72734	-150.03140
91.68800	-4.73031	-150.12364
91.78800	-4.73438	-150.23698
91.88800	-4.73938	-150.39460
91.98800	-4.74500	-150.57296
92.08800	-4.75156	-150.78253
92.18800	-4.75578	-150.93026
92.28800	-4.76000	-151.06609
92.38800	-4.76484	-151.22049
92.48800	-4.77031	-151.40469
92.58800	-4.77656	-151.58996
92.68800	-4.78375	-151.85282
92.78800	-4.78688	-151.95426
92.88800	-4.79063	-152.06547
92.98800	-4.79547	-152.21210
93.08800	-4.80156	-152.40699
93.18800	-4.80937	-152.67652
93.28800	-4.81312	-152.80934
93.38800	-4.81688	-152.91592
93.48800	-4.82156	-153.06544
93.58800	-4.82656	-153.22138
93.68800	-4.83172	-153.38340
93.78800	-4.83844	-153.60358
93.88800	-4.84250	-153.74660
93.98800	-4.84688	-153.87578
94.08800	-4.85203	-154.03672
94.18800	-4.85906	-154.24487
94.28800	-4.86688	-154.54414
94.38800	-4.87000	-154.64063
94.48800	-4.87359	-154.75012
94.58800	-4.87828	-154.89197
94.68800	-4.88328	-155.05393
94.78800	-4.88922	-155.23858
94.88800	-4.89625	-155.48171
94.98800	-4.90016	-155.62011
95.08800	-4.90437	-155.73931
95.18800	-4.90922	-155.89666
95.28800	-4.91469	-156.06511
95.38800	-4.92172	-156.30282
95.48800	-4.92609	-156.45915
95.58800	-4.93016	-156.58356
95.68800	-4.93484	-156.72792
95.78800	-4.94031	-156.88938
95.88800	-4.94656	-157.09542
95.98800	-4.95344	-157.34880
96.08800	-4.95672	-157.45385
96.18800	-4.96078	-157.57301
96.28800	-4.96563	-157.72240
96.38800	-4.97125	-157.89731
96.48800	-4.97859	-158.14032
96.58800	-4.98297	-158.30414
96.68800	-4.98719	-158.43065
96.78800	-4.99172	-158.57963
96.88800	-4.99703	-158.74606
96.98800	-5.00281	-158.92883
97.08800	-5.00953	-159.14504
97.18800	-5.01359	-159.30797
97.28800	-5.01766	-159.41811
97.38800	-5.02297	-159.59181
97.48800	-5.02938	-159.79627
97.58800	-5.03625	-160.03731
97.68800	-5.03969	-160.16462
97.78800	-5.04359	-160.27951
97.88800	-5.04844	-160.43396
97.98800	-5.05391	-160.60907
98.08800	-5.05984	-160.79926
98.18800	-5.06703	-161.03955
98.28800	-5.07094	-161.19981
98.38800	-5.07484	-161.31650
98.48800	-5.07953	-161.46763
98.58800	-5.08500	-161.64158
98.68800	-5.09234	-161.89790
98.78800	-5.09688	-162.05446
98.88800	-5.10094	-162.18258
98.98800	-5.10562	-162.34006
99.08800	-5.11109	-162.51805
99.18800	-5.11703	-162.72868
99.28800	-5.12328	-162.95244
99.38800	-5.12687	-163.08101
99.48800	-5.13094	-163.20547
99.58800	-5.13594	-163.36121
99.68800	-5.14141	-163.54823
99.78800	-5.14844	-163.77720
99.88800	-5.15344	-163.95724
99.98800	-5.15766	-164.09872
100.08800	-5.16266	-164.26127
100.18800	-5.16828	-164.44607
100.28800	-5.17516	-164.66933
100.38800	-5.18078	-164.90276
100.48800	-5.18406	-165.00680
100.58800	-5.18844	-165.14280
100.68800	-5.19328	-165.31850
100.78800	-5.19875	-165.50057
100.88800	-5.20469	-165.71270
100.98800	-5.20906	-165.86557
101.08800	-5.21313	-165.99208
101.18800	-5.21766	-166.13729
101.28800	-5.22297	-166.30465
101.38800	-5.22875	-166.49991
101.48800	-5.23594	-166.73605
101.58800	-5.24031	-166.90211
101.68800	-5.24453	-167.03272
101.78800	-5.24938	-167.17961
101.88800	-5.25500	-167.36092
101.98800	-5.26250	-167.61492
102.08800	-5.26672	-167.76218
102.18800	-5.27062	-167.88794
102.28800	-5.27500	-168.02800
102.38800	-5.28016	-168.18805
102.48800	-5.28594	-168.36432
102.58800	-5.29297	-168.59850
102.68800	-5.29688	-168.73573
102.78800	-5.30109	-168.86583
102.88800	-5.30578	-169.00559
102.98800	-5.31141	-169.17413
103.08800	-5.31875	-169.40345
103.18800	-5.32375	-169.59482
103.28800	-5.32750	-169.71029
103.38800	-5.33188	-169.84162
103.48800	-5.33688	-169.99245
103.58800	-5.34281	-170.17460
103.68800	-5.35063	-170.43640
103.78800	-5.35422	-170.56233
103.88800	-5.35859	-170.68404
103.98800	-5.36359	-170.84049
104.08800	-5.36906	-171.01179
104.18800	-5.37594	-171.23297
104.28800	-5.38000	-171.38436
104.38800	-5.38406	-171.49644
104.48800	-5.38891	-171.64278
104.58800	-5.39391	-171.80648
104.68800	-5.39953	-171.98271
104.78800	-5.40703	-172.21197
104.88800	-5.41078	-172.35486
104.98800	-5.41484	-172.46695
105.08800	-5.41969	-172.61341
105.18800	-5.42547	-172.79363
105.28801	-5.43281	-173.04288
105.38801	-5.43687	-173.18295
105.48801	-5.44094	-173.29974
105.58801	-5.44547	-173.42891
105.68801	-5.45031	-173.57938
105.78801	-5.45563	-173.74355
105.88801	-5.46281	-173.95616
105.98801	-5.46703	-174.11415
106.08801	-5.47109	-174.22716
106.18801	-5.47562	-174.35236
106.28801	-5.48141	-174.51683
106.38801	-5.48969	-174.78289
106.48801	-5.49422	-174.94807
106.58801	-5.49797	-175.05293
106.68801	-5.50297	-175.20025
106.78801	-5.50828	-175.36485
106.88801	-5.51437	-175.56429
106.98801	-5.52172	-175.81417
107.08801	-5.52500	-175.92712
107.18801	-5.52875	-176.03081
107.28801	-5.53375	-176.17954
107.38801	-5.53922	-176.34800
107.48801	-5.54625	-176.57556
107.58801	-5.55063	-176.73638
107.68801	-5.55469	-176.85372
107.78801	-5.55906	-176.98844
107.88801	-5.56422	-177.14077
107.98801	-5.57016	-177.32380
108.08801	-5.57812	-177.58130
108.18801	-5.58141	-177.71450
108.28801	-5.58531	-177.81664
108.38801	-5.59000	-177.96032
108.48801	-5.59562	-178.13860
108.58801	-5.60297	-178.37815
108.68801	-5.60750	-178.54474
108.78801	-5.61156	-178.66042
108.88801	-5.61625	-178.80802
108.98801	-5.62125	-178.96439
109.08801	-5.62672	-179.12805
109.18801	-5.63375	-179.34614
109.28801	-5.63812	-179.52815
109.38801	-5.64203	-179.63102
109.48801	-5.64672	-179.78024
109.58801	-5.65234	-179.94049
109.68801	-5.66016	-180.20630
109.78801	-5.66422	-180.35895
109.88801	-5.66828	-180.47152
109.98801	-5.67281	-180.61587
110.08801	-5.67813	-180.77821
110.18801	-5.68391	-180.96578
110.28801	-5.69062	-181.18453
110.38801	-5.69516	-181.36942
110.48801	-5.69906	-181.46069
110.58801	-5.70375	-181.61331
110.68801	-5.70922	-181.78001
110.78801	-5.71625	-182.00748
110.88801	-5.72063	-182.16571
110.98801	-5.72469	-182.28421
111.08801	-5.72937	-182.43112
111.18801	-5.73438	-182.57746
111.28801	-5.74031	-182.77070
111.38801	-5.74719	-182.99174
111.48801	-5.75156	-183.15525
111.58801	-5.75563	-183.26648
111.68801	-5.76063	-183.42589
111.78801	-5.76625	-183.60426
111.88801	-5.77313	-183.83469
111.98801	-5.77734	-183.98252
112.08801	-5.78125	-184.08811
112.18801	-5.78547	-184.21705
112.28801	-5.79063	-184.37360
112.38801	-5.79656	-184.55233
112.48801	-5.80406	-184.79373
112.58801	-5.80828	-184.95451
112.68801	-5.81219	-185.06679
112.78801	-5.81719	-185.21529
112.88801	-5.82313	-185.39798
112.98801	-5.83016	-185.62454
113.08801	-5.83422	-185.76945
113.18801	-5.83813	-185.86890
113.28801	-5.84266	-186.00324
113.38801	-5.84734	-186.15057
113.48801	-5.85281	-186.32181
113.58801	-5.86016	-186.53324
113.68801	-5.86516	-186.71641
113.78801	-5.86922	-186.82437
113.88801	-5.87375	-186.95749
113.98801	-5.87938	-187.12081
114.08801	-5.88703	-187.36532
114.18801	-5.89125	-187.51729
114.28801	-5.89500	-187.62140
114.38801	-5.89953	-187.74410
114.48801	-5.90469	-187.90227
114.58801	-5.91031	-188.07942
114.68801	-5.91703	-188.28259
114.78801	-5.92141	-188.42660
114.88801	-5.92547	-188.52536
114.98801	-5.93016	-188.66327
115.08801	-5.93578	-188.81971
115.18801	-5.94297	-189.02330
115.28801	-5.94844	-189.23238
115.38801	-5.95219	-189.32883
115.48801	-5.95656	-189.44272
115.58801	-5.96187	-189.59536
115.68801	-5.96813	-189.78781
115.78801	-5.97609	-190.05783
115.88801	-5.97906	-190.16200
115.98801	-5.98297	-190.25922
116.08801	-5.98781	-190.40063
116.18801	-5.99313	-190.56481
116.28801	-6.00062	-190.78697
116.38801	-6.00531	-190.97051
116.48801	-6.00906	-191.06044
116.58801	-6.01391	-191.20920
116.68801	-6.01859	-191.34493
116.78801	-6.02422	-191.51217
116.88801	-6.03156	-191.74100
116.98801	-6.03547	-191.88856
117.08801	-6.03906	-191.98906
117.18801	-6.04375	-192.12024
117.28801	-6.04938	-192.28102
117.38801	-6.05609	-192.49734
117.48801	-6.06141	-192.67885
117.58801	-6.06563	-192.79361
117.68801	-6.07016	-192.93356
117.78801	-6.07531	-193.08063
117.88801	-6.08047	-193.24222
117.98801	-6.08719	-193.43835
118.08801	-6.09156	-193.59592
118.18801	-6.09562	-193.70301
118.28801	-6.10031	-193.82703
118.38801	-6.10547	-193.98423
118.48801	-6.11266	-194.18633
118.58801	-6.11750	-194.36105
118.68801	-6.12156	-194.46488
118.78801	-6.12625	-194.58778
118.88801	-6.13141	-194.73837
118.98801	-6.13719	-194.91068
119.08801	-6.14422	-195.11224
119.18801	-6.14844	-195.26167
119.28801	-6.15234	-195.35556
119.38801	-6.15703	-195.47753
119.48801	-6.16234	-195.62972
119.58801	-6.16969	-195.82723
119.68801	-6.17500	-196.02717
119.78801	-6.17891	-196.12449
119.88801	-6.18328	-196.22795
119.98801	-6.18828	-196.37312
120.08801	-6.19422	-196.54326
120.18801	-6.20094	-196.73330
120.28801	-6.20531	-196.87636
120.38801	-6.20922	-196.97657
120.48801	-6.21391	-197.10040
120.58801	-6.21953	-197.25452
120.68801	-6.22719	-197.47712
120.78801	-6.23203	-197.64750
120.88801	-6.23594	-197.74178
120.98801	-6.24016	-197.85869
121.08801	-6.24500	-197.98125
121.18801	-6.25063	-198.13754
121.28801	-6.25781	-198.33961
121.38801	-6.26281	-198.52228
121.48801	-6.26625	-198.59080
121.58801	-6.27063	-198.70274
121.68801	-6.27562	-198.83218
121.78801	-6.28281	-199.02040
121.88801	-6.28766	-199.18746
121.98801	-6.29172	-199.28296
122.08801	-6.29609	-199.38959
122.18801	-6.30109	-199.52190
122.28801	-6.30672	-199.66905
122.38801	-6.31344	-199.85381
122.48801	-6.31953	-200.05547
122.58801	-6.32297	-200.13069
122.68801	-6.32734	-200.22808
122.78801	-6.33250	-200.36240
122.88801	-6.34047	-200.56838
122.98801	-6.34563	-200.76342
123.08801	-6.34938	-200.84426
123.18801	-6.35422	-200.96159
123.28801	-6.35984	-201.12488
123.38801	-6.36578	-201.28936
123.48801	-6.37250	-201.49247
123.58801	-6.37656	-201.62179
123.68801	-6.38031	-201.70484
123.78801	-6.38531	-201.83256
123.88801	-6.39063	-201.97670
123.98801	-6.39734	-202.17957
124.08801	-6.40188	-202.31672
124.18801	-6.40578	-202.40594
124.28801	-6.41000	-202.51596
124.38801	-6.41516	-202.64356
124.48801	-6.42094	-202.81339
124.58801	-6.42859	-203.02421
124.68801	-6.43281	-203.18443
124.78801	-6.43656	-203.26589
124.88801	-6.44109	-203.37611
124.98801	-6.44656	-203.51934
125.08801	-6.45359	-203.71403
125.18801	-6.45859	-203.87386
125.28801	-6.46234	-203.96748
125.38801	-6.46656	-204.05540
125.48801	-6.47141	-204.19347
125.58801	-6.47703	-204.32991
125.68801	-6.48531	-204.54541
125.78801	-6.48984	-204.73287
125.88801	-6.49328	-204.80111
125.98801	-6.49797	-204.91080
126.08801	-6.50344	-205.04415
126.18801	-6.51094	-205.25303
126.28801	-6.51562	-205.40926
126.38801	-6.51922	-205.49400
126.48801	-6.52375	-205.58670
126.58801	-6.52891	-205.72206
126.68801	-6.53422	-205.86656
126.78801	-6.54109	-206.04876
126.88801	-6.54609	-206.21721
126.98801	-6.55016	-206.28983
127.08801	-6.55469	-206.40954
127.18801	-6.56016	-206.54008
127.28801	-6.56672	-206.71728
127.38801	-6.57234	-206.89620
127.48801	-6.57609	-206.96698
127.58801	-6.58047	-207.07795
127.68801	-6.58547	-207.19576
127.78801	-6.59125	-207.34589
127.88801	-6.59906	-207.56283
127.98801	-6.60313	-207.69863
128.08801	-6.60687	-207.76364
128.18801	-6.61156	-207.87200
128.28801	-6.61672	-208.00440
128.38801	-6.62344	-208.17477
128.48801	-6.62922	-208.36405
128.58801	-6.63281	-208.43606
128.68801	-6.63734	-208.53397
128.78801	-6.64250	-208.66513
128.88801	-6.64797	-208.81076
128.98801	-6.65594	-209.00968
129.08801	-6.66016	-209.16419
129.18801	-6.66359	-209.21852
129.28801	-6.66844	-209.32706
129.38801	-6.67375	-209.46638
129.48801	-6.68063	-209.63500
129.58801	-6.68547	-209.78725
129.68801	-6.68938	-209.87003
129.78801	-6.69375	-209.96049
129.88801	-6.69891	-210.09025
129.98801	-6.70453	-210.22929
130.08801	-6.71188	-210.42593
130.18801	-6.71656	-210.56682
130.28801	-6.72016	-210.62818
130.38801	-6.72500	-210.73724
130.48801	-6.73047	-210.87505
130.58801	-6.73828	-211.06960
130.68801	-6.74266	-211.20766
130.78801	-6.74609	-211.26784
130.88801	-6.75031	-211.35885
130.98801	-6.75531	-211.46877
131.08801	-6.76109	-211.61495
131.18801	-6.76875	-211.80771
131.28801	-6.77375	-211.97097
131.38801	-6.77766	-212.04349
131.48801	-6.78250	-212.15282
131.58801	-6.78766	-212.26747
131.68801	-6.79437	-212.45427
131.78801	-6.79938	-212.59317
131.88801	-6.80328	-212.66864
131.98801	-6.80766	-212.75996
132.08801	-6.81281	-212.88231
132.18801	-6.81891	-213.03198
132.28801	-6.82641	-213.24195
132.38801	-6.83047	-213.37330
132.48801	-6.83406	-213.42951
132.58801	-6.83891	-213.53032
132.68801	-6.84438	-213.66604
132.78801	-6.85109	-213.84579
132.88801	-6.85641	-214.00264
132.98801	-6.86031	-214.07874
133.08801	-6.86469	-214.17138
133.18801	-6.86969	-214.29572
133.28801	-6.87531	-214.42924
133.38801	-6.88266	-214.62201
133.48801	-6.88750	-214.78054
133.58801	-6.89094	-214.83171
133.68801	-6.89531	-214.92001
133.78801	-6.90062	-215.04773
133.88801	-6.90734	-215.21592
133.98801	-6.91203	-215.35350
134.08801	-6.91594	-215.42606
134.18801	-6.92031	-215.50459
134.28801	-6.92500	-215.61037
134.38801	-6.93047	-215.72067
134.48801	-6.93656	-215.87484
134.58801	-6.94328	-216.06252
134.68801	-6.94734	-216.14569
134.78801	-6.95188	-216.23546
134.88801	-6.95750	-216.35598
134.98801	-6.96500	-216.54750
135.08801	-6.96984	-216.68927
135.18801	-6.97359	-216.74687
135.28801	-6.97781	-216.81894
135.38801	-6.98234	-216.91532
135.48801	-6.98781	-217.01665
135.58801	-6.99391	-217.15511
135.68801	-7.00000	-217.32697
135.78801	-7.00375	-217.37951
135.88801	-7.00844	-217.46290
135.98801	-7.01359	-217.56525
136.08801	-7.02016	-217.70409
136.18801	-7.02547	-217.84215
136.28801	-7.02969	-217.92328
136.38801	-7.03422	-217.98816
136.48801	-7.03906	-218.07970
136.58801	-7.04469	-218.18237
136.68801	-7.05141	-218.33271
136.78801	-7.05703	-218.49488
136.88801	-7.06078	-218.53916
136.98801	-7.06562	-218.62110
137.08801	-7.07125	-218.72719
137.18801	-7.07844	-218.88871
137.28801	-7.08297	-219.00064
137.38801	-7.08672	-219.05017
137.48801	-7.09125	-219.11238
137.58801	-7.09609	-219.19999
137.68801	-7.10141	-219.30084
137.78801	-7.10812	-219.44077
137.88801	-7.11344	-219.58074
137.98801	-7.11719	-219.61990
138.08801	-7.12141	-219.67173
138.18801	-7.12656	-219.76148
138.28801	-7.13312	-219.88130
138.38801	-7.13906	-220.02953
138.48801	-7.14281	-220.07023
138.58801	-7.14687	-220.12450
138.68801	-7.15172	-220.18026
138.78801	-7.15703	-220.27586
138.88801	-7.16391	-220.38652
138.98801	-7.17031	-220.56274
139.08801	-7.17391	-220.58919
139.18801	-7.17828	-220.63397
139.28801	-7.18328	-220.70913
139.38801	-7.19016	-220.81779
139.48801	-7.19922	-221.08179
139.58801	-7.20203	-221.08307
139.68801	-7.20594	-221.11423
139.78801	-7.21094	-221.19609
139.88801	-7.21641	-221.28710
139.98801	-7.22344	-221.42558
140.08801	-7.22766	-221.51899
140.18801	-7.23109	-221.53138
140.28801	-7.23594	-221.59272
140.38801	-7.24094	-221.67218
140.48801	-7.24750	-221.78242
140.58801	-7.25406	-221.96445
140.68801	-7.25766	-221.98112
140.78801	-7.26172	-222.01931
140.88801	-7.26641	-222.08607
140.98801	-7.27188	-222.17532
141.08801	-7.27922	-222.30776
141.18801	-7.28469	-222.45732
141.28801	-7.28797	-222.45927
141.38801	-7.29250	-222.50135
141.48801	-7.29781	-222.58326
141.58801	-7.30531	-222.72070
141.68801	-7.31109	-222.87102
141.78801	-7.31422	-222.88550
141.88801	-7.31859	-222.91711
141.98801	-7.32359	-222.99005
142.08801	-7.32859	-223.06408
142.18801	-7.33547	-223.18417
142.28801	-7.34094	-223.31454
142.38801	-7.34453	-223.32183
142.48801	-7.34891	-223.36382
142.58801	-7.35406	-223.42896
142.68801	-7.36125	-223.54968
142.78801	-7.36688	-223.68753
142.88801	-7.37063	-223.70075
142.98801	-7.37484	-223.72583
143.08801	-7.37969	-223.78558
143.18801	-7.38500	-223.85660
143.28801	-7.39172	-223.96843
143.38801	-7.39797	-224.11501
143.48801	-7.40172	-224.12243
143.58801	-7.40625	-224.16313
143.68801	-7.41109	-224.21212
143.78801	-7.41781	-224.30809
143.88801	-7.42375	-224.43733
143.98801	-7.42766	-224.45752
144.08801	-7.43172	-224.48084
144.18801	-7.43656	-224.53138
144.28801	-7.44234	-224.59939
144.38801	-7.44937	-224.71243
144.48801	-7.45453	-224.82711
144.58801	-7.45797	-224.80758
144.68801	-7.46234	-224.83143
144.78801	-7.46750	-224.89405
144.88801	-7.47437	-224.98997
144.98801	-7.48047	-225.12054
145.08801	-7.48438	-225.13093
145.18801	-7.48875	-225.16316
145.28801	-7.49344	-225.19673
145.38801	-7.49844	-225.24294
145.48801	-7.50500	-225.34379
145.58801	-7.51188	-225.48640
145.68801	-7.51531	-225.48079
145.78801	-7.51953	-225.48877
145.88801	-7.52469	-225.54193
145.98801	-7.53172	-225.63545
146.08801	-7.53766	-225.76085
146.18801	-7.54125	-225.74903
146.28801	-7.54562	-225.75937
146.38801	-7.55063	-225.80728
146.48801	-7.55578	-225.85411
146.58801	-7.56125	-225.91607
146.68801	-7.56766	-226.01700
146.78801	-7.57156	-226.02861
146.88801	-7.57578	-226.02874
146.98801	-7.58078	-226.06820
147.08801	-7.58750	-226.15047
147.18801	-7.59484	-226.31900
147.28801	-7.59844	-226.31842
147.38801	-7.60250	-226.31457
147.48801	-7.60734	-226.33903
147.58801	-7.61297	-226.40125
147.68801	-7.62000	-226.51196
147.78801	-7.62516	-226.60163
147.88801	-7.62859	-226.57163
147.98801	-7.63297	-226.58059
148.08801	-7.63828	-226.62285
148.18801	-7.64500	-226.71065
148.28801	-7.65016	-226.79283
148.38801	-7.65437	-226.80217
148.48801	-7.65875	-226.81165
148.58801	-7.66359	-226.83290
148.68801	-7.66922	-226.89858
148.78801	-7.67609	-226.98782
148.88801	-7.68172	-227.09014
148.98801	-7.68516	-227.06078
149.08801	-7.68969	-227.06948
149.18801	-7.69547	-227.13327
149.28801	-7.70172	-227.21052
149.38801	-7.70687	-227.27017
149.48801	-7.71094	-227.27714
149.58801	-7.71516	-227.27375
149.68801	-7.72016	-227.29883
149.78801	-7.72594	-227.36314
149.88801	-7.73328	-227.46837
149.98801	-7.73859	-227.57865
150.08801	-7.74188	-227.52951
150.18801	-7.74578	-227.51413
150.28801	-7.75047	-227.53134
150.38801	-7.75594	-227.57430
150.48801	-7.76313	-227.69085
150.58801	-7.76766	-227.71442
150.68801	-7.77203	-227.72036
150.78801	-7.77688	-227.73091
150.88801	-7.78250	-227.78210
150.98801	-7.78891	-227.84342
151.08801	-7.79500	-227.95814
151.18801	-7.79875	-227.93078
151.28801	-7.80328	-227.92387
151.38801	-7.80844	-227.95565
151.48801	-7.81406	-228.00589
151.58801	-7.82094	-228.11216
151.68801	-7.82500	-228.10176
151.78801	-7.82891	-228.09115
151.88801	-7.83328	-228.08278
151.98801	-7.83844	-228.11075
152.08801	-7.84422	-228.15515
152.18801	-7.85125	-228.28011
152.28801	-7.85500	-228.26499
152.38801	-7.85938	-228.25424
152.48801	-7.86469	-228.27592
152.58801	-7.87094	-228.34896
152.68801	-7.87750	-228.43367
152.78801	-7.88141	-228.42638
152.88801	-7.88563	-228.41761
152.98801	-7.89062	-228.44206
153.08801	-7.89625	-228.48468
153.18801	-7.90406	-228.58749
153.28801	-7.90984	-228.70447
153.38801	-7.91266	-228.63445
153.48801	-7.91672	-228.61503
153.58801	-7.92141	-228.62528
153.68801	-7.92719	-228.67399
153.78801	-7.93453	-228.80293
153.88801	-7.93844	-228.81226
153.98801	-7.94250	-228.79378
154.08801	-7.94719	-228.80140
154.18801	-7.95266	-228.83929
154.28801	-7.95906	-228.90030
154.38801	-7.96500	-229.00593
154.48801	-7.96875	-228.97206
154.58801	-7.97281	-228.96135
154.68801	-7.97766	-228.97276
154.78801	-7.98359	-229.02592
154.88801	-7.99063	-229.13592
154.98801	-7.99484	-229.12544
155.08801	-7.99875	-229.10857
155.18801	-8.00312	-229.10039
155.28801	-8.00813	-229.12213
155.38801	-8.01391	-229.17749
155.48801	-8.02203	-229.30795
155.58801	-8.02594	-229.30647
155.68801	-8.03016	-229.29038
155.78801	-8.03563	-229.31333
155.88801	-8.04297	-229.39570
155.98801	-8.04906	-229.50706
156.08801	-8.05250	-229.47088
156.18801	-8.05672	-229.46031
156.28801	-8.06188	-229.50293
156.38801	-8.06766	-229.54516
156.48801	-8.07437	-229.63206
156.58801	-8.07969	-229.72506
156.68801	-8.08281	-229.66515
156.78801	-8.08688	-229.65422
156.88801	-8.09188	-229.68940
156.98801	-8.09813	-229.75022
157.08801	-8.10438	-229.85557
157.18801	-8.10859	-229.86095
157.28801	-8.11281	-229.85953
157.38801	-8.11766	-229.87325
157.48801	-8.12328	-229.92294
157.58801	-8.12938	-229.99664
157.68801	-8.13609	-230.10704
157.78801	-8.13953	-230.07850
157.88801	-8.14375	-230.08411
157.98801	-8.14906	-230.11993
158.08801	-8.15563	-230.18961
158.18801	-8.16203	-230.31431
158.28801	-8.16578	-230.28910
158.38801	-8.16984	-230.27739
158.48801	-8.17453	-230.29487
158.58801	-8.17969	-230.33723
158.68801	-8.18547	-230.40849
158.78801	-8.19281	-230.54303
158.88801	-8.19656	-230.55269
158.98801	-8.20078	-230.53686
159.08801	-8.20594	-230.56492
159.18801	-8.21234	-230.64214
159.28801	-8.21797	-230.72866
159.38801	-8.22203	-230.73469
159.48801	-8.22609	-230.71440
159.58801	-8.23094	-230.74064
159.68801	-8.23641	-230.80239
159.78801	-8.24266	-230.87671
159.88801	-8.24938	-230.98476
159.98801	-8.25297	-230.98204
160.08801	-8.25719	-230.96791
160.18801	-8.26203	-230.98519
160.28801	-8.26781	-231.05064
160.38801	-8.27453	-231.17363
160.48801	-8.27891	-231.19266
160.58801	-8.28313	-231.17918
160.68801	-8.28797	-231.19543
160.78801	-8.29328	-231.24419
160.88801	-8.29922	-231.29676
160.98801	-8.30531	-231.39676
161.08801	-8.30922	-231.38963
161.18801	-8.31359	-231.39046
161.28801	-8.31859	-231.42129
161.38801	-8.32453	-231.47121
161.48801	-8.33188	-231.60443
161.58801	-8.33578	-231.60167
161.68801	-8.33984	-231.59003
161.78801	-8.34453	-231.61699
161.88801	-8.34984	-231.65339
161.98801	-8.35625	-231.73229
162.08801	-8.36203	-231.83028
162.18801	-8.36578	-231.80917
162.28801	-8.37016	-231.79989
162.38801	-8.37484	-231.81725
162.48801	-8.38094	-231.87467
162.58801	-8.38859	-232.03810
162.68801	-8.39234	-232.03309
162.78801	-8.39641	-232.00910
162.88801	-8.40094	-232.02395
162.98801	-8.40625	-232.05419
163.08801	-8.41266	-232.12680
163.18801	-8.41922	-232.24331
163.28801	-8.42266	-232.19194
163.38801	-8.42687	-232.18134
163.48801	-8.43172	-232.20734
163.58801	-8.43781	-232.26951
163.68801	-8.44609	-232.42681
163.78801	-8.45016	-232.44554
163.88801	-8.45391	-232.41451
163.98801	-8.45859	-232.42491
164.08801	-8.46422	-232.48000
164.18801	-8.47172	-232.59200
164.28801	-8.47719	-232.70270
164.38801	-8.48031	-232.65992
164.48801	-8.48469	-232.65675
164.58801	-8.48953	-232.68026
164.68801	-8.49547	-232.75098
164.78801	-8.50234	-232.87599
164.88801	-8.50625	-232.87931
164.98801	-8.51016	-232.86271
165.08801	-8.51469	-232.87052
165.18801	-8.51984	-232.93212
165.28801	-8.52609	-233.00341
165.38801	-8.53328	-233.15090
165.48801	-8.53719	-233.14050
165.58801	-8.54156	-233.13971
165.68801	-8.54641	-233.17616
165.78801	-8.55234	-233.24412
165.88801	-8.55891	-233.35822
165.98801	-8.56281	-233.35494
166.08801	-8.56672	-233.34146
166.18801	-8.57156	-233.37081
166.28801	-8.57688	-233.42146
166.38801	-8.58234	-233.48096
166.48801	-8.58859	-233.58461
166.58801	-8.59297	-233.59428
166.68801	-8.59734	-233.59397
166.78801	-8.60250	-233.63814
166.88801	-8.60891	-233.72340
166.98801	-8.61563	-233.85669
167.08801	-8.61953	-233.84777
167.18801	-8.62344	-233.82540
167.28801	-8.62813	-233.84401
167.38801	-8.63313	-233.88706
167.48801	-8.63906	-233.95120
167.58801	-8.64594	-234.08617
167.68801	-8.65000	-234.07531
167.78801	-8.65422	-234.07327
167.88801	-8.65891	-234.10091
167.98801	-8.66484	-234.15749
168.08801	-8.67141	-234.26746
168.18801	-8.67578	-234.28592
168.28801	-8.67984	-234.27363
168.38801	-8.68438	-234.28877
168.48801	-8.68969	-234.32495
168.58801	-8.69578	-234.40441
168.68801	-8.70328	-234.55167
168.78801	-8.70688	-234.52795
168.88801	-8.71078	-234.51021
168.98801	-8.71594	-234.54443
169.08801	-8.72219	-234.61506
169.18801	-8.72891	-234.74024
169.28801	-8.73297	-234.74400
169.38801	-8.73703	-234.73080
169.48801	-8.74156	-234.73844
169.58801	-8.74672	-234.78402
169.68801	-8.75234	-234.83619
169.78801	-8.75953	-234.95449
169.88801	-8.76375	-234.98577
169.98801	-8.76781	-234.97239
170.08801	-8.77281	-234.99213
170.18801	-8.77875	-235.05846
170.28801	-8.78641	-235.20842
170.38801	-8.79000	-235.19844
170.48801	-8.79375	-235.17326
170.58801	-8.79828	-235.18316
170.68801	-8.80359	-235.22317
170.78801	-8.80938	-235.30112
170.88801	-8.81672	-235.41088
170.98801	-8.82094	-235.45393
171.08801	-8.82469	-235.41662
171.18801	-8.82937	-235.42665
171.28801	-8.83406	-235.45398
171.38801	-8.84094	-235.54790
171.48801	-8.84594	-235.60414
171.58801	-8.85016	-235.60476
171.68801	-8.85500	-235.63203
171.78801	-8.86031	-235.67006
171.88801	-8.86656	-235.74951
171.98801	-8.87391	-235.88812
172.08801	-8.87734	-235.87807
172.18801	-8.88125	-235.84399
172.28801	-8.88609	-235.88082
172.38801	-8.89250	-235.95229
172.48801	-8.90078	-236.15721
172.58801	-8.90438	-236.13858
172.68801	-8.90813	-236.11146
172.78801	-8.91312	-236.14004
172.88801	-8.91813	-236.18343
172.98801	-8.92375	-236.24605
173.08801	-8.92984	-236.34818
173.18801	-8.93344	-236.33324
173.28801	-8.93766	-236.33030
173.38801	-8.94266	-236.36505
173.48801	-8.94859	-236.43351
173.58801	-8.95531	-236.57121
173.68801	-8.95938	-236.56084
173.78801	-8.96344	-236.55495
173.88801	-8.96813	-236.57519
173.98801	-8.97359	-236.62750
174.08801	-8.98000	-236.71095
174.18801	-8.98750	-236.86668
174.28801	-8.99078	-236.84314
174.38801	-8.99469	-236.81888
174.48801	-8.99938	-236.83569
174.58801	-9.00500	-236.88762
174.68801	-9.01328	-237.06882
174.78801	-9.01734	-237.08905
174.88801	-9.02109	-237.06561
174.98801	-9.02562	-237.08007
175.08801	-9.03078	-237.11364
175.18801	-9.03641	-237.17074
175.28801	-9.04313	-237.28880
175.38801	-9.04719	-237.29500
175.48801	-9.05141	-237.30111
175.58801	-9.05641	-237.32898
175.68801	-9.06219	-237.39338
175.78801	-9.06953	-237.51207
175.88801	-9.07391	-237.55956
175.98801	-9.07766	-237.52218
176.08801	-9.08187	-237.51761
176.18801	-9.08703	-237.56364
176.28801	-9.09297	-237.63490
176.38801	-9.10078	-237.79456
176.48801	-9.10453	-237.79809
176.58801	-9.10859	-237.78154
176.68801	-9.11344	-237.80601
176.78801	-9.11891	-237.85733
176.88801	-9.12594	-237.97402
176.98801	-9.13031	-238.01711
177.08801	-9.13438	-237.99789
177.18801	-9.13906	-238.01763
177.28801	-9.14422	-238.06058
177.38801	-9.15031	-238.12868
177.48801	-9.15766	-238.27323
177.58801	-9.16109	-238.25775
177.68801	-9.16500	-238.23541
177.78801	-9.16969	-238.26115
177.88801	-9.17547	-238.33171
177.98801	-9.18297	-238.47626
178.08801	-9.18719	-238.50442
178.18801	-9.19125	-238.48107
178.28801	-9.19578	-238.49238
178.38801	-9.20109	-238.54357
178.48801	-9.20688	-238.60930
178.58801	-9.21406	-238.75591
178.68801	-9.21781	-238.74497
178.78801	-9.22188	-238.73666
178.88801	-9.22672	-238.75412
178.98801	-9.23234	-238.82499
179.08801	-9.23984	-238.96244
179.18801	-9.24406	-238.98044
179.28801	-9.24781	-238.95484
179.38801	-9.25219	-238.97023
179.48801	-9.25719	-239.00218
179.58801	-9.26313	-239.06845
179.68801	-9.27078	-239.22814
179.78801	-9.27469	-239.23725
179.88801	-9.27891	-239.22339
179.98801	-9.28391	-239.24881
180.08801	-9.28938	-239.31052
180.18801	-9.29609	-239.41861
180.28801	-9.30047	-239.45071
180.38801	-9.30469	-239.44438
180.48801	-9.30969	-239.48123
180.58801	-9.31578	-239.57048
180.68801	-9.32312	-239.69845
180.78801	-9.32937	-239.86860
180.88801	-9.33188	-239.78320
180.98801	-9.33594	-239.76448
181.08801	-9.34063	-239.79521
181.18801	-9.34578	-239.84662
181.28801	-9.35203	-239.95990
181.38801	-9.35672	-239.99833
181.48801	-9.36109	-240.01238
181.58801	-9.36547	-240.03384
181.68801	-9.37078	-240.06027
181.78801	-9.37703	-240.15558
181.88801	-9.38453	-240.31201
181.98801	-9.38859	-240.34329
182.08801	-9.39250	-240.31773
182.18801	-9.39734	-240.35068
182.28801	-9.40297	-240.41277
182.38801	-9.40953	-240.52738
182.48801	-9.41437	-240.57592
182.58801	-9.41844	-240.56605
182.68801	-9.42281	-240.58081
182.78801	-9.42750	-240.60719
182.88801	-9.43313	-240.67241
182.98801	-9.43969	-240.77478
183.08801	-9.44516	-240.86946
183.18801	-9.44937	-240.85625
183.28801	-9.45406	-240.88137
183.38801	-9.45969	-240.93388
183.48801	-9.46656	-241.05926
183.58801	-9.47062	-241.07221
183.68801	-9.47469	-241.05786
183.78801	-9.47906	-241.07400
183.88801	-9.48406	-241.12120
183.98801	-9.48953	-241.16865
184.08801	-9.49688	-241.28656
184.18801	-9.50172	-241.34277
184.28801	-9.50547	-241.31967
184.38801	-9.50984	-241.31808
184.48801	-9.51484	-241.35165
184.58801	-9.52172	-241.46102
184.68801	-9.52687	-241.51786
184.78801	-9.53125	-241.51146
184.88801	-9.53578	-241.51917
184.98801	-9.54078	-241.54259
185.08801	-9.54641	-241.59950
185.18801	-9.55359	-241.70981
185.28801	-9.55797	-241.74297
185.38801	-9.56219	-241.73304
185.48801	-9.56734	-241.76183
185.58801	-9.57297	-241.82628
185.68801	-9.58031	-241.94640
185.78801	-9.58438	-241.95592
185.88801	-9.58813	-241.92119
185.98801	-9.59266	-241.93031
186.08801	-9.59766	-241.95513
186.18801	-9.60344	-242.03417
186.28801	-9.61109	-242.17862
186.38801	-9.61531	-242.20002
186.48801	-9.61937	-242.17135
186.58801	-9.62422	-242.18848
186.68801	-9.62938	-242.22741
186.78801	-9.63641	-242.35401
186.88801	-9.64063	-242.36500
186.98801	-9.64469	-242.34734
187.08801	-9.64938	-242.36302
187.18801	-9.65437	-242.39780
187.28801	-9.66000	-242.44539
187.38801	-9.66781	-242.57781
187.48801	-9.67172	-242.58949
187.58801	-9.67547	-242.56393
187.68801	-9.68047	-242.58116
187.78801	-9.68578	-242.62306
187.88801	-9.69250	-242.71871
187.98801	-9.69813	-242.81199
188.08801	-9.70172	-242.76561
188.18801	-9.70594	-242.74319
188.28801	-9.71047	-242.75683
188.38801	-9.71563	-242.78910
188.48801	-9.72344	-242.90344
188.58801	-9.72922	-243.04214
188.68801	-9.73344	-243.01203
188.78801	-9.73875	-243.04706
188.88801	-9.74484	-243.11589
188.98801	-9.75266	-243.27856
189.08801	-9.75547	-243.22638
189.18801	-9.75891	-243.17065
189.28801	-9.76344	-243.18017
189.38801	-9.76844	-243.22167
189.48801	-9.77422	-243.28813
189.58801	-9.78203	-243.44139
189.68801	-9.78609	-243.47211
189.78801	-9.78984	-243.42497
189.88801	-9.79469	-243.43599
189.98801	-9.79969	-243.47866
190.08801	-9.80625	-243.56779
190.18801	-9.81141	-243.64085
190.28801	-9.81547	-243.62352
190.38801	-9.82016	-243.62898
190.48801	-9.82516	-243.67142
190.58801	-9.83109	-243.73229
190.68801	-9.83875	-243.89173
190.78801	-9.84203	-243.85434
190.88801	-9.84609	-243.82733
190.98801	-9.85078	-243.85785
191.08801	-9.85656	-243.91352
191.18801	-9.86406	-244.06528
191.28801	-9.86828	-244.08026
191.38801	-9.87219	-244.04512
191.48801	-9.87703	-244.06162
191.58801	-9.88188	-244.09591
191.68801	-9.88719	-244.14156
191.78801	-9.89422	-244.25112
191.88801	-9.89875	-244.30957
191.98801	-9.90266	-244.27459
192.08801	-9.90750	-244.29248
192.18801	-9.91313	-244.35458
192.28801	-9.92063	-244.47735
192.38801	-9.92484	-244.49831
192.48801	-9.92859	-244.46891
192.58801	-9.93313	-244.47566
192.68801	-9.93828	-244.52583
192.78801	-9.94438	-244.60761
192.88801	-9.95188	-244.73615
192.98801	-9.95609	-244.75564
193.08801	-9.95984	-244.71959
193.18801	-9.96437	-244.72634
193.28801	-9.97000	-244.77862
193.38801	-9.97703	-244.92255
193.48801	-9.98172	-244.95979
193.58801	-9.98578	-244.94542
193.68801	-9.99031	-244.95050
193.78801	-9.99547	-245.00185
193.88801	-10.00141	-245.07108
193.98801	-10.00766	-245.15849
194.08801	-10.01234	-245.21407
194.18801	-10.01609	-245.17612
194.28801	-10.02078	-245.19169
194.38801	-10.02625	-245.24626
194.48801	-10.03422	-245.39743
194.58801	-10.03938	-245.48729
194.68801	-10.04297	-245.43479
194.78801	-10.04719	-245.42809
194.88801	-10.05188	-245.45431
194.98801	-10.05734	-245.51186
195.08801	-10.06375	-245.60025
195.18801	-10.06953	-245.70689
195.28801	-10.07344	-245.68450
195.38801	-10.07813	-245.69400
195.48801	-10.08375	-245.75894
195.58801	-10.09078	-245.87761
195.68801	-10.09500	-245.90936
195.78801	-10.09891	-245.87789
195.88801	-10.10344	-245.89172
195.98801	-10.10859	-245.93860
196.08801	-10.11453	-246.02595
196.18801	-10.12219	-246.15939
196.28801	-10.12687	-246.22072
196.38801	-10.13031	-246.16070
196.48801	-10.13500	-246.18445
196.58801	-10.14094	-246.25333
196.68801	-10.14844	-246.43095
196.78801	-10.15266	-246.45561
196.88801	-10.15641	-246.41640
196.98801	-10.16094	-246.42581
197.08801	-10.16578	-246.47012
197.18801	-10.17078	-246.51404
197.28801	-10.17672	-246.58900
197.38801	-10.18172	-246.65715
197.48801	-10.18594	-246.65028
197.58801	-10.19078	-246.68044
197.68801	-10.19672	-246.75713
197.78801	-10.20469	-246.91391
197.88801	-10.20906	-246.96112
197.98801	-10.21281	-246.91194
198.08801	-10.21719	-246.91695
198.18801	-10.22203	-246.95319
198.28801	-10.22781	-247.03211
198.38801	-10.23484	-247.15641
198.48801	-10.23922	-247.19700
198.58801	-10.24328	-247.16836
198.68801	-10.24781	-247.18186
198.78801	-10.25312	-247.22953
198.88801	-10.26109	-247.38058
198.98801	-10.26578	-247.46916
199.08801	-10.26953	-247.41073
199.18801	-10.27359	-247.40964
199.28801	-10.27844	-247.44047
199.38801	-10.28422	-247.50413
199.48801	-10.29078	-247.61036
199.58801	-10.29594	-247.68473
199.68801	-10.30016	-247.66709
[truncated: 1,107 more rows]
