# Supplementary material for: Strengthening of 3D Printed Fused Deposition Manufactured Parts Using the Fill Compositing Technique
Source: PLoS One. 2015 Apr 16;10(4):e0122915. doi: 10.1371/journal.pone.0122915 (PMC4400136; doi:10.1371/journal.pone.0122915)
Supplement: S1 File — This is the raw data and information on all the samples presented in this manuscript. (ZIP) [file pone.0122915.s001.zip › Specimen_RawData_88.csv]

Time	Extension	Load
(sec)	(mm)	(N)
0.00000	-0.00016	-0.57473
0.10000	-0.00047	-0.58017
0.20000	-0.00203	-0.57845
0.28600	-0.01203	-0.57378
0.38600	-0.01828	-0.57987
0.48600	-0.02359	-0.57066
0.58600	-0.03016	-0.58535
0.68600	-0.03672	-0.57596
0.78600	-0.04078	-0.57863
0.88600	-0.04500	-0.57647
0.98600	-0.04984	-0.58605
1.08600	-0.05531	-0.58950
1.18600	-0.06234	-0.57588
1.28600	-0.06906	-0.57935
1.38600	-0.07250	-0.57591
1.48600	-0.07703	-0.58592
1.58600	-0.08234	-0.57349
1.68600	-0.08844	-0.58324
1.78600	-0.09297	-0.57822
1.88600	-0.09703	-0.57557
1.98600	-0.10156	-0.58592
2.08600	-0.10656	-0.58582
2.18600	-0.11250	-0.57690
2.28600	-0.12094	-0.57360
2.38600	-0.12578	-0.57888
2.48600	-0.12875	-0.57655
2.58600	-0.13344	-0.58247
2.68600	-0.13859	-0.57721
2.78600	-0.14453	-0.65325
2.88600	-0.14953	-0.77410
2.98600	-0.15391	-0.87487
3.08600	-0.15828	-0.98444
3.18600	-0.16344	-1.10852
3.28600	-0.16906	-1.26289
3.38600	-0.17609	-1.43412
3.48600	-0.18109	-1.59831
3.58600	-0.18453	-1.69792
3.68600	-0.18906	-1.80353
3.78600	-0.19375	-1.93750
3.88600	-0.19938	-2.08910
3.98600	-0.20531	-2.26111
4.08600	-0.21016	-2.40033
4.18600	-0.21469	-2.52466
4.28600	-0.21937	-2.65512
4.38600	-0.22500	-2.80234
4.48600	-0.23141	-2.97900
4.58600	-0.23719	-3.15695
4.68600	-0.24125	-3.26542
4.78600	-0.24594	-3.39046
4.88600	-0.25094	-3.53695
4.98600	-0.25688	-3.69476
5.08600	-0.26344	-3.89372
5.18600	-0.26781	-4.02560
5.28600	-0.27188	-4.14933
5.38600	-0.27641	-4.27028
5.48600	-0.28172	-4.41604
5.58600	-0.28828	-4.58648
5.68600	-0.29406	-4.77973
5.78600	-0.29797	-4.88621
5.88600	-0.30250	-5.01028
5.98600	-0.30766	-5.15347
6.08600	-0.31391	-5.33366
6.18600	-0.32016	-5.51540
6.28600	-0.32422	-5.63484
6.38600	-0.32844	-5.74788
6.48600	-0.33297	-5.87487
6.58600	-0.33844	-6.03816
6.68600	-0.34484	-6.20663
6.78600	-0.35125	-6.41035
6.88600	-0.35516	-6.52482
6.98600	-0.35984	-6.65193
7.08600	-0.36516	-6.81590
7.18600	-0.37188	-6.98826
7.28600	-0.37750	-7.18782
7.38600	-0.38109	-7.29644
7.48600	-0.38531	-7.40424
7.58600	-0.39016	-7.55544
7.68600	-0.39531	-7.70001
7.78600	-0.40125	-7.87197
7.88600	-0.40797	-8.07735
7.98600	-0.41156	-8.18935
8.08600	-0.41578	-8.30675
8.18600	-0.42047	-8.44032
8.28600	-0.42641	-8.60927
8.38600	-0.43344	-8.81222
8.48600	-0.43781	-8.95766
8.58600	-0.44188	-9.06407
8.68600	-0.44656	-9.18659
8.78600	-0.45172	-9.34472
8.88600	-0.45812	-9.51628
8.98600	-0.46547	-9.75362
9.08600	-0.46937	-9.87875
9.18600	-0.47375	-9.99744
9.28600	-0.47891	-10.14614
9.38600	-0.48500	-10.32069
9.48600	-0.49109	-10.52970
9.58600	-0.49500	-10.65383
9.68600	-0.49937	-10.77481
9.78600	-0.50453	-10.93554
9.88600	-0.51047	-11.12016
9.98600	-0.51844	-11.35175
10.08600	-0.52266	-11.53811
10.18600	-0.52563	-11.61340
10.28600	-0.53000	-11.74204
10.38600	-0.53500	-11.90345
10.48600	-0.54109	-12.08312
10.58600	-0.54734	-12.28908
10.68600	-0.55156	-12.41971
10.78600	-0.55563	-12.56089
10.88600	-0.56016	-12.69087
10.98600	-0.56563	-12.86536
11.08600	-0.57188	-13.05932
11.18600	-0.57875	-13.28876
11.28600	-0.58250	-13.41429
11.38600	-0.58688	-13.53228
11.48600	-0.59156	-13.68938
11.58600	-0.59781	-13.87051
11.68600	-0.60438	-14.10404
11.78600	-0.60859	-14.24298
11.88600	-0.61266	-14.36342
11.98600	-0.61734	-14.51848
12.08600	-0.62281	-14.69046
12.18600	-0.62906	-14.88165
12.28600	-0.63531	-15.10144
12.38600	-0.63922	-15.23323
12.48600	-0.64344	-15.36244
12.58600	-0.64844	-15.52014
12.68600	-0.65484	-15.71899
12.78600	-0.66109	-15.94012
12.88600	-0.66531	-16.08167
12.98600	-0.66969	-16.20633
13.08600	-0.67437	-16.35298
13.18600	-0.67953	-16.51378
13.28600	-0.68547	-16.71269
13.38600	-0.69172	-16.92286
13.48600	-0.69578	-17.07205
13.58600	-0.70016	-17.20274
13.68600	-0.70547	-17.37271
13.78600	-0.71219	-17.57078
13.88600	-0.71781	-17.77925
13.98600	-0.72172	-17.90557
14.08600	-0.72609	-18.04215
14.18600	-0.73078	-18.20287
14.28600	-0.73625	-18.38174
14.38600	-0.74250	-18.57170
14.48600	-0.74906	-18.81251
14.58600	-0.75266	-18.92873
14.68600	-0.75688	-19.05388
14.78600	-0.76156	-19.20152
14.88600	-0.76719	-19.37507
14.98600	-0.77375	-19.59671
15.08600	-0.77828	-19.75430
15.18600	-0.78266	-19.88912
15.28600	-0.78766	-20.05229
15.38600	-0.79313	-20.22248
15.48600	-0.79906	-20.41512
15.58600	-0.80500	-20.62182
15.68600	-0.80859	-20.74016
15.78600	-0.81328	-20.88353
15.88600	-0.81844	-21.04550
15.98600	-0.82469	-21.24642
16.08600	-0.83125	-21.47871
16.18600	-0.83562	-21.61242
16.28600	-0.83969	-21.73614
16.38600	-0.84422	-21.88228
16.48600	-0.84938	-22.04243
16.58600	-0.85500	-22.22483
16.68600	-0.86156	-22.44063
16.78600	-0.86547	-22.57312
16.88600	-0.87000	-22.71324
16.98600	-0.87531	-22.87503
17.08600	-0.88125	-23.06359
17.18600	-0.88828	-23.31317
17.28600	-0.89234	-23.44965
17.38600	-0.89641	-23.57204
17.48600	-0.90094	-23.70748
17.58600	-0.90625	-23.87962
17.68600	-0.91234	-24.07436
17.78600	-0.91953	-24.32951
17.88600	-0.92313	-24.44792
17.98600	-0.92750	-24.57044
18.08600	-0.93297	-24.73542
18.18600	-0.94031	-24.98356
18.28600	-0.94625	-25.22258
18.38600	-0.94922	-25.31445
18.48600	-0.95313	-25.43560
18.58600	-0.95766	-25.58075
18.68600	-0.96250	-25.73295
18.78600	-0.96766	-25.90571
18.88600	-0.97422	-26.11740
18.98600	-0.97906	-26.28999
19.08600	-0.98391	-26.45063
19.18600	-0.98922	-26.62428
19.28600	-0.99578	-26.83677
19.38600	-1.00234	-27.08393
19.48600	-1.00578	-27.20944
19.58600	-1.00969	-27.32509
19.68600	-1.01438	-27.48127
19.78600	-1.01938	-27.65677
19.88600	-1.02547	-27.86196
19.98600	-1.03281	-28.12411
20.08600	-1.03656	-28.25999
20.18600	-1.04078	-28.39165
20.28600	-1.04578	-28.55558
20.38600	-1.05156	-28.74328
20.48600	-1.05781	-28.95137
20.58600	-1.06234	-29.12592
20.68600	-1.06672	-29.26962
20.78600	-1.07172	-29.44327
20.88600	-1.07688	-29.61506
20.98600	-1.08266	-29.79822
21.08600	-1.08844	-30.01118
21.18600	-1.09219	-30.13017
21.28600	-1.09641	-30.26020
21.38600	-1.10125	-30.41644
21.48600	-1.10703	-30.60252
21.58600	-1.11453	-30.85974
21.68600	-1.11922	-31.02100
21.78600	-1.12313	-31.14884
21.88600	-1.12766	-31.29066
21.98600	-1.13281	-31.45859
22.08600	-1.13813	-31.63011
22.18600	-1.14484	-31.84375
22.28600	-1.14922	-31.99389
22.38600	-1.15359	-32.12180
22.48600	-1.15875	-32.28074
22.58600	-1.16500	-32.47712
22.68600	-1.17156	-32.70227
22.78600	-1.17563	-32.83824
22.88600	-1.18000	-32.97207
22.98600	-1.18469	-33.11440
23.08600	-1.18984	-33.27864
23.18600	-1.19609	-33.47464
23.28600	-1.20328	-33.72071
23.38600	-1.20672	-33.83528
23.48600	-1.21078	-33.96451
23.58600	-1.21578	-34.12451
23.68600	-1.22156	-34.29930
23.78600	-1.22859	-34.53486
23.88600	-1.23281	-34.68827
23.98600	-1.23672	-34.81014
24.08600	-1.24125	-34.94825
24.18600	-1.24641	-35.11837
24.28600	-1.25203	-35.28951
24.38600	-1.25906	-35.51757
24.48600	-1.26328	-35.68514
24.58600	-1.26734	-35.79332
24.68600	-1.27234	-35.95946
24.78600	-1.27828	-36.13711
24.88600	-1.28563	-36.39644
24.98600	-1.28984	-36.53503
25.08600	-1.29359	-36.64986
25.18600	-1.29813	-36.79273
25.28600	-1.30328	-36.95745
25.38600	-1.30891	-37.13030
25.48600	-1.31484	-37.32697
25.58600	-1.31969	-37.49216
25.68600	-1.32375	-37.61267
25.78600	-1.32859	-37.75722
25.88600	-1.33406	-37.92495
25.98600	-1.34219	-38.18523
26.08600	-1.34719	-38.38138
26.18600	-1.35141	-38.50958
26.28600	-1.35641	-38.66457
26.38600	-1.36219	-38.85068
26.48600	-1.36906	-39.07065
26.58600	-1.37453	-39.29704
26.68600	-1.37719	-39.37798
26.78600	-1.38125	-39.50793
26.88600	-1.38609	-39.66847
26.98600	-1.39187	-39.85935
27.08600	-1.39797	-40.08054
27.18600	-1.40250	-40.22596
27.28600	-1.40687	-40.36292
27.38600	-1.41172	-40.51131
27.48600	-1.41656	-40.67917
27.58600	-1.42187	-40.85438
27.68600	-1.42922	-41.09349
27.78600	-1.43391	-41.26820
27.88600	-1.43813	-41.40128
27.98600	-1.44328	-41.56776
28.08600	-1.44906	-41.75398
28.18600	-1.45563	-41.98406
28.28600	-1.45938	-42.11181
28.38600	-1.46344	-42.22864
28.48600	-1.46797	-42.38913
28.58600	-1.47313	-42.55622
28.68600	-1.47906	-42.74756
28.78600	-1.48641	-42.99947
28.88600	-1.49047	-43.14910
28.98600	-1.49469	-43.27552
29.08600	-1.49937	-43.42321
29.18600	-1.50469	-43.59580
29.28600	-1.51172	-43.83564
29.38600	-1.51641	-44.01546
29.48600	-1.52031	-44.13473
29.58600	-1.52500	-44.27987
29.68600	-1.53047	-44.45377
29.78600	-1.53672	-44.65489
29.88600	-1.54375	-44.91492
29.98600	-1.54719	-45.02333
30.08600	-1.55125	-45.14634
30.18600	-1.55609	-45.30247
30.28600	-1.56156	-45.48513
30.38600	-1.56875	-45.70748
30.48600	-1.57391	-45.91674
30.58600	-1.57766	-46.02747
30.68600	-1.58188	-46.16692
30.78600	-1.58688	-46.33103
30.88600	-1.59266	-46.51437
30.98600	-1.60000	-46.77024
31.08600	-1.60406	-46.91194
31.18600	-1.60828	-47.05049
31.28600	-1.61328	-47.20152
31.38600	-1.61891	-47.37985
31.48600	-1.62516	-47.59745
31.58600	-1.62953	-47.75491
31.68600	-1.63375	-47.88214
31.78600	-1.63844	-48.03318
31.88600	-1.64359	-48.20551
31.98600	-1.64969	-48.40299
32.08600	-1.65766	-48.67616
32.18600	-1.66109	-48.81005
32.28600	-1.66484	-48.91987
32.38600	-1.66953	-49.06381
32.48600	-1.67531	-49.25190
32.58600	-1.68234	-49.49141
32.68600	-1.68672	-49.65463
32.78600	-1.69078	-49.77274
32.88600	-1.69531	-49.92067
32.98600	-1.70063	-50.08908
33.08600	-1.70641	-50.28025
33.18600	-1.71344	-50.52064
33.28600	-1.71750	-50.66592
33.38600	-1.72172	-50.78670
33.48600	-1.72641	-50.94656
33.58600	-1.73203	-51.11803
33.68600	-1.74016	-51.38481
33.78600	-1.74484	-51.56774
33.88600	-1.74875	-51.70019
33.98600	-1.75359	-51.85997
34.08600	-1.75906	-52.04600
34.18600	-1.76547	-52.25445
34.28600	-1.77078	-52.47781
34.38600	-1.77406	-52.58353
34.48600	-1.77813	-52.70816
34.58600	-1.78281	-52.86670
34.68600	-1.78797	-53.03878
34.78600	-1.79422	-53.23506
34.88600	-1.79984	-53.45335
34.98600	-1.80422	-53.60212
35.08600	-1.80875	-53.74530
35.18600	-1.81406	-53.91758
35.28600	-1.82031	-54.13064
35.38600	-1.82766	-54.39520
35.48600	-1.83109	-54.51783
35.58600	-1.83484	-54.63205
35.68600	-1.83969	-54.79452
35.78600	-1.84516	-54.97338
35.88600	-1.85234	-55.21615
35.98600	-1.85734	-55.41603
36.08600	-1.86141	-55.54811
36.18600	-1.86578	-55.68660
36.28600	-1.87078	-55.84745
36.38600	-1.87656	-56.03803
36.48600	-1.88406	-56.30299
36.58600	-1.88828	-56.47989
36.68600	-1.89219	-56.60110
36.78600	-1.89719	-56.75565
36.88600	-1.90281	-56.95223
36.98600	-1.90937	-57.18779
37.08600	-1.91375	-57.34653
37.18600	-1.91766	-57.47836
37.28600	-1.92203	-57.62054
37.38600	-1.92687	-57.78253
37.48600	-1.93250	-57.96979
37.58600	-1.93953	-58.20465
37.68600	-1.94484	-58.42393
37.78600	-1.94875	-58.54322
37.88600	-1.95328	-58.68373
37.98600	-1.95891	-58.85240
38.08600	-1.96516	-59.07603
38.18600	-1.96969	-59.23882
38.28600	-1.97375	-59.37553
38.38600	-1.97828	-59.52272
38.48600	-1.98344	-59.69163
38.58600	-1.98969	-59.87850
38.68600	-1.99781	-60.14994
38.78600	-2.00172	-60.31881
38.88600	-2.00547	-60.42775
38.98600	-2.01016	-60.57539
39.08600	-2.01531	-60.74400
39.18600	-2.02203	-60.97422
39.28600	-2.02672	-61.13797
39.38600	-2.03109	-61.28296
39.48600	-2.03578	-61.43307
39.58600	-2.04094	-61.59163
39.68600	-2.04609	-61.76278
39.78600	-2.05297	-61.97560
39.88600	-2.05797	-62.17933
39.98600	-2.06219	-62.30922
40.08600	-2.06703	-62.46233
40.18600	-2.07234	-62.64159
40.28600	-2.07969	-62.86070
40.38600	-2.08422	-63.03351
40.48600	-2.08797	-63.14448
40.58600	-2.09234	-63.29165
40.68600	-2.09734	-63.45112
40.78600	-2.10328	-63.65328
40.88600	-2.11094	-63.90167
40.98600	-2.11500	-64.06283
41.08600	-2.11891	-64.18048
41.18600	-2.12359	-64.31639
41.28600	-2.12875	-64.48182
41.38600	-2.13516	-64.68132
41.48600	-2.14000	-64.85740
41.58600	-2.14422	-65.00311
41.68600	-2.14875	-65.13559
41.78600	-2.15375	-65.29450
41.88600	-2.15937	-65.46590
41.98600	-2.16656	-65.68865
42.08600	-2.17094	-65.84834
42.18600	-2.17484	-65.95553
42.28600	-2.17938	-66.09836
42.38600	-2.18453	-66.24711
42.48600	-2.19156	-66.44712
42.58600	-2.19844	-66.71304
42.68600	-2.20266	-66.84848
42.78600	-2.20750	-66.98021
42.88600	-2.21281	-67.14452
42.98600	-2.21875	-67.34169
43.08600	-2.22609	-67.60680
43.18600	-2.22891	-67.71251
43.28600	-2.23266	-67.81579
43.38600	-2.23750	-67.97223
43.48600	-2.24297	-68.14133
43.58600	-2.25047	-68.37925
43.68600	-2.25484	-68.55727
43.78600	-2.25828	-68.66173
43.88600	-2.26266	-68.79666
43.98600	-2.26750	-68.94962
44.08600	-2.27313	-69.14422
44.18600	-2.28109	-69.38746
44.28600	-2.28578	-69.58622
44.38600	-2.28969	-69.70117
44.48600	-2.29422	-69.83970
44.58600	-2.29969	-70.00867
44.68600	-2.30672	-70.24281
44.78600	-2.31188	-70.44916
44.88600	-2.31547	-70.56159
44.98600	-2.32000	-70.71070
45.08600	-2.32500	-70.86541
45.18600	-2.33047	-71.04970
45.28600	-2.33766	-71.27685
45.38600	-2.34141	-71.43085
45.48600	-2.34547	-71.54546
45.58600	-2.35016	-71.70379
45.68600	-2.35578	-71.88811
45.78600	-2.36344	-72.14107
45.88600	-2.36828	-72.33590
45.98600	-2.37234	-72.45425
46.08600	-2.37688	-72.59754
46.18600	-2.38156	-72.75325
46.28600	-2.38687	-72.92858
46.38600	-2.39375	-73.14835
46.48600	-2.39844	-73.33807
46.58600	-2.40250	-73.46255
46.68600	-2.40719	-73.61403
46.78600	-2.41281	-73.79015
46.88600	-2.42062	-74.04336
46.98600	-2.42484	-74.20866
47.08600	-2.42844	-74.31939
47.18600	-2.43266	-74.45773
47.28600	-2.43766	-74.61599
47.38600	-2.44328	-74.80755
47.48600	-2.45094	-75.03409
47.58600	-2.45578	-75.23238
47.68600	-2.45984	-75.35048
47.78600	-2.46422	-75.49823
47.88600	-2.46953	-75.66786
47.98600	-2.47641	-75.89071
48.08600	-2.48125	-76.08996
48.18600	-2.48531	-76.21446
48.28600	-2.48969	-76.36027
48.38600	-2.49484	-76.51515
48.48600	-2.50063	-76.70002
48.58600	-2.50734	-76.92631
48.68600	-2.51234	-77.12352
48.78600	-2.51609	-77.24822
48.88600	-2.52078	-77.38889
48.98600	-2.52625	-77.56758
49.08600	-2.53359	-77.81035
49.18600	-2.53875	-78.00596
49.28600	-2.54250	-78.13181
49.38600	-2.54688	-78.26085
49.48600	-2.55172	-78.41615
49.58600	-2.55750	-78.61365
49.68600	-2.56422	-78.84023
49.78600	-2.56953	-79.05491
49.88600	-2.57328	-79.16494
49.98600	-2.57813	-79.32957
50.08600	-2.58406	-79.51059
50.18600	-2.59063	-79.72896
50.28600	-2.59500	-79.91137
50.38600	-2.59891	-80.03331
50.48600	-2.60344	-80.18869
50.58600	-2.60844	-80.36017
50.68600	-2.61437	-80.55718
50.78600	-2.62234	-80.82043
50.88600	-2.62719	-81.03748
50.98600	-2.63078	-81.14532
51.08600	-2.63531	-81.29580
51.18600	-2.64062	-81.48138
51.28600	-2.64609	-81.68631
51.38600	-2.65063	-81.84764
51.48600	-2.65469	-81.98618
51.58600	-2.65922	-82.13571
51.68600	-2.66453	-82.31209
51.78600	-2.67000	-82.49494
51.88600	-2.67703	-82.71886
51.98600	-2.68219	-82.92502
52.08600	-2.68641	-83.06397
52.18600	-2.69125	-83.22205
52.28600	-2.69719	-83.42163
52.38600	-2.70406	-83.65415
52.48600	-2.70891	-83.84886
52.58600	-2.71250	-83.96133
52.68600	-2.71687	-84.10015
52.78600	-2.72156	-84.25246
52.88600	-2.72688	-84.42799
52.98600	-2.73375	-84.65493
53.08600	-2.73875	-84.87061
53.18600	-2.74297	-85.00239
53.28600	-2.74766	-85.15337
53.38600	-2.75266	-85.32553
53.48600	-2.75922	-85.52330
53.58600	-2.76469	-85.73145
53.68600	-2.76906	-85.87594
53.78600	-2.77344	-86.02651
53.88600	-2.77844	-86.18191
53.98600	-2.78406	-86.37714
54.08600	-2.79094	-86.59713
54.18600	-2.79547	-86.76478
54.28600	-2.79953	-86.88515
54.38600	-2.80406	-87.03791
54.48600	-2.80906	-87.19525
54.58600	-2.81578	-87.39650
54.68600	-2.82234	-87.65236
54.78600	-2.82625	-87.78184
54.88600	-2.83016	-87.89605
54.98600	-2.83469	-88.03158
55.08600	-2.84016	-88.20909
55.18600	-2.84766	-88.42769
55.28600	-2.85281	-88.65813
55.38600	-2.85656	-88.76260
55.48600	-2.86125	-88.90533
55.58600	-2.86672	-89.08471
55.68600	-2.87328	-89.28756
55.78600	-2.87875	-89.49216
55.88600	-2.88250	-89.61266
55.98600	-2.88703	-89.75018
56.08600	-2.89172	-89.90446
56.18600	-2.89672	-90.05652
56.28600	-2.90281	-90.24134
56.38600	-2.90922	-90.47404
56.48600	-2.91313	-90.59937
56.58600	-2.91766	-90.72515
56.68600	-2.92312	-90.89661
56.78600	-2.93172	-91.14911
56.88600	-2.93687	-91.38551
56.98600	-2.94016	-91.48026
57.08600	-2.94453	-91.60735
57.18600	-2.94937	-91.75660
57.28600	-2.95437	-91.92169
57.38600	-2.96078	-92.12185
57.48600	-2.96594	-92.31780
57.58600	-2.97000	-92.44129
57.68600	-2.97484	-92.59216
57.78600	-2.98031	-92.75978
57.88600	-2.98750	-92.97819
57.98600	-2.99219	-93.16221
58.08600	-2.99547	-93.25880
58.18600	-2.99938	-93.38120
58.28600	-3.00406	-93.53144
58.38600	-3.00969	-93.69947
58.48600	-3.01703	-93.90505
58.58600	-3.02359	-94.17191
58.68600	-3.02734	-94.28179
58.78600	-3.03234	-94.42695
58.88600	-3.03797	-94.60811
58.98600	-3.04453	-94.81743
59.08600	-3.04922	-94.99082
59.18600	-3.05328	-95.11863
59.28600	-3.05781	-95.26384
59.38600	-3.06297	-95.42822
59.48600	-3.06891	-95.62047
59.58600	-3.07688	-95.87195
59.68600	-3.08047	-96.03974
59.78600	-3.08375	-96.12934
59.88600	-3.08828	-96.26902
59.98600	-3.09344	-96.43555
60.08600	-3.10016	-96.64875
60.18600	-3.10578	-96.87191
60.28600	-3.10969	-97.00155
60.38600	-3.11391	-97.12790
60.48600	-3.11891	-97.28721
60.58600	-3.12422	-97.46329
60.68600	-3.13109	-97.67856
60.78600	-3.13766	-97.93547
60.88600	-3.14094	-98.05097
60.98600	-3.14516	-98.17155
61.08600	-3.15031	-98.33340
61.18600	-3.15703	-98.54035
61.28600	-3.16281	-98.76625
61.38600	-3.16672	-98.89873
61.48600	-3.17094	-99.03021
61.58600	-3.17609	-99.19307
61.68600	-3.18203	-99.40070
61.78600	-3.18875	-99.61990
61.88600	-3.19391	-99.83948
61.98600	-3.19766	-99.94886
62.08600	-3.20219	-100.09136
62.18600	-3.20703	-100.24628
62.28600	-3.21313	-100.44280
62.38600	-3.21937	-100.67807
62.48600	-3.22344	-100.82656
62.58600	-3.22766	-100.94917
62.68600	-3.23266	-101.12052
62.78600	-3.23844	-101.31227
62.88600	-3.24531	-101.53405
62.98600	-3.25000	-101.73980
63.08600	-3.25359	-101.85165
63.18600	-3.25812	-101.98695
63.28600	-3.26359	-102.16054
63.38600	-3.27016	-102.37283
63.48600	-3.27562	-102.57880
63.58600	-3.27984	-102.72208
63.68600	-3.28437	-102.86681
63.78600	-3.28906	-103.01571
63.88600	-3.29469	-103.19901
63.98600	-3.30203	-103.44137
64.08600	-3.30688	-103.65023
64.18600	-3.31078	-103.76070
64.28600	-3.31547	-103.90706
64.38600	-3.32078	-104.08086
64.48600	-3.32734	-104.29072
64.58600	-3.33266	-104.49263
64.68600	-3.33656	-104.62686
64.78600	-3.34109	-104.77967
64.88600	-3.34609	-104.93851
64.98600	-3.35156	-105.12052
65.08600	-3.35844	-105.33091
65.18600	-3.36344	-105.53493
65.28600	-3.36750	-105.65913
65.38600	-3.37203	-105.80399
65.48600	-3.37719	-105.97630
65.58600	-3.38422	-106.19296
65.68600	-3.38969	-106.42542
65.78600	-3.39375	-106.55038
65.88600	-3.39813	-106.68831
65.98600	-3.40297	-106.84042
66.08600	-3.40813	-107.01623
66.18600	-3.41406	-107.18773
66.28600	-3.41906	-107.38380
66.38600	-3.42328	-107.51200
66.48600	-3.42797	-107.66001
66.58600	-3.43375	-107.83945
66.68600	-3.44156	-108.08361
66.78600	-3.44781	-108.33742
66.88600	-3.45094	-108.43860
66.98600	-3.45500	-108.55500
67.08600	-3.45969	-108.70847
67.18600	-3.46531	-108.89763
67.28600	-3.47281	-109.13633
67.38600	-3.47781	-109.35609
67.48600	-3.48141	-109.45286
67.58600	-3.48609	-109.60995
67.68600	-3.49156	-109.79544
67.78600	-3.49813	-110.01312
67.88600	-3.50359	-110.23293
67.98600	-3.50734	-110.35395
68.08600	-3.51156	-110.49315
68.18600	-3.51641	-110.65798
68.28600	-3.52172	-110.83978
68.38600	-3.52797	-111.03904
68.48600	-3.53375	-111.26941
68.58600	-3.53766	-111.38929
68.68600	-3.54187	-111.52469
68.78600	-3.54719	-111.70276
68.88600	-3.55437	-111.92662
68.98600	-3.56047	-112.17132
69.08600	-3.56422	-112.30628
69.18600	-3.56828	-112.42469
69.28600	-3.57281	-112.57131
69.38600	-3.57797	-112.74216
69.48600	-3.58406	-112.93112
69.58600	-3.58984	-113.15583
69.68600	-3.59391	-113.29599
69.78600	-3.59844	-113.43434
69.88600	-3.60359	-113.59291
69.98600	-3.61016	-113.80711
70.08600	-3.61641	-114.02709
70.18600	-3.62063	-114.17808
70.28600	-3.62484	-114.31061
70.38600	-3.62969	-114.46928
70.48600	-3.63531	-114.64440
70.58600	-3.64203	-114.85252
70.68600	-3.64734	-115.07695
70.78600	-3.65109	-115.18595
70.88600	-3.65547	-115.32489
70.98600	-3.66063	-115.47601
71.08600	-3.66703	-115.67592
71.18600	-3.67328	-115.89459
71.28600	-3.67750	-116.04383
71.38600	-3.68172	-116.18241
71.48600	-3.68656	-116.33932
71.58600	-3.69219	-116.51248
71.68600	-3.69844	-116.70528
71.78600	-3.70359	-116.90573
71.88600	-3.70719	-117.01602
71.98600	-3.71156	-117.15302
72.08600	-3.71688	-117.32022
72.18600	-3.72438	-117.55354
72.28600	-3.73078	-117.80880
72.38600	-3.73438	-117.92270
72.48600	-3.73844	-118.03208
72.58600	-3.74281	-118.18025
72.68600	-3.74766	-118.33584
72.78600	-3.75344	-118.51546
72.88600	-3.76094	-118.77094
72.98600	-3.76516	-118.91941
73.08600	-3.76953	-119.05959
73.18600	-3.77500	-119.22318
73.28600	-3.78234	-119.43852
73.38600	-3.78766	-119.66007
73.48600	-3.79094	-119.75542
73.58600	-3.79500	-119.88302
73.68600	-3.79969	-120.02442
73.78600	-3.80500	-120.19825
73.88600	-3.81047	-120.37479
73.98600	-3.81672	-120.57269
74.08600	-3.82094	-120.71828
74.18600	-3.82531	-120.83941
74.28600	-3.83016	-121.00150
74.38600	-3.83688	-121.19373
74.48600	-3.84500	-121.49628
74.58600	-3.84859	-121.63153
74.68600	-3.85266	-121.73729
74.78600	-3.85766	-121.90016
74.88600	-3.86328	-122.08316
74.98600	-3.86984	-122.28794
75.08600	-3.87484	-122.49259
75.18600	-3.87812	-122.58945
75.28600	-3.88250	-122.72824
75.38600	-3.88781	-122.89613
75.48600	-3.89437	-123.10068
75.58600	-3.90000	-123.32222
75.68600	-3.90422	-123.45293
75.78600	-3.90875	-123.59330
75.88600	-3.91359	-123.75829
75.98600	-3.91906	-123.92731
76.08600	-3.92547	-124.12217
76.18600	-3.93109	-124.35123
76.28600	-3.93484	-124.47146
76.38600	-3.93938	-124.61282
76.48600	-3.94469	-124.77621
76.58600	-3.95141	-124.98160
76.68600	-3.95766	-125.22072
76.78600	-3.96109	-125.33541
76.88600	-3.96516	-125.46588
76.98600	-3.96984	-125.61564
77.08600	-3.97500	-125.78224
77.18600	-3.98141	-125.97448
77.28600	-3.98766	-126.21568
77.38600	-3.99156	-126.34750
77.48600	-3.99594	-126.48031
77.58600	-4.00094	-126.63281
77.68600	-4.00719	-126.82278
77.78600	-4.01438	-127.08616
77.88600	-4.01828	-127.23093
77.98600	-4.02250	-127.36060
78.08600	-4.02734	-127.51190
78.18600	-4.03281	-127.69201
78.28600	-4.03906	-127.87704
78.38600	-4.04453	-128.09093
78.48600	-4.04828	-128.20733
78.58600	-4.05266	-128.34170
78.68600	-4.05766	-128.50420
78.78600	-4.06359	-128.69723
78.88600	-4.07078	-128.93786
78.98600	-4.07484	-129.08342
79.08600	-4.07922	-129.22217
79.18600	-4.08375	-129.36205
79.28600	-4.08891	-129.53024
79.38600	-4.09531	-129.73045
79.48600	-4.10203	-129.99132
79.58600	-4.10563	-130.10719
79.68600	-4.11000	-130.24445
79.78600	-4.11484	-130.40474
79.88600	-4.12063	-130.57892
79.98600	-4.12719	-130.81071
80.08600	-4.13125	-130.95064
80.18600	-4.13547	-131.07729
80.28600	-4.14047	-131.24174
80.38600	-4.14594	-131.41589
80.48600	-4.15234	-131.61705
80.58600	-4.15859	-131.85786
80.68600	-4.16219	-131.97125
80.78600	-4.16641	-132.09763
80.88600	-4.17125	-132.24465
80.98600	-4.17766	-132.44966
81.08600	-4.18453	-132.69675
81.18600	-4.18844	-132.82526
81.28600	-4.19250	-132.95785
81.38600	-4.19734	-133.11058
81.48600	-4.20297	-133.28084
81.58600	-4.20906	-133.47481
81.68600	-4.21484	-133.70396
81.78600	-4.21875	-133.82949
81.88600	-4.22313	-133.96871
81.98600	-4.22813	-134.12085
82.08600	-4.23437	-134.31285
82.18600	-4.24094	-134.55644
82.28600	-4.24516	-134.70495
82.38600	-4.24906	-134.82811
82.48600	-4.25391	-134.98248
82.58600	-4.25937	-135.15221
82.68600	-4.26594	-135.35810
82.78600	-4.27234	-135.61152
82.88600	-4.27578	-135.72586
82.98600	-4.28016	-135.86295
83.08600	-4.28500	-136.01820
83.18600	-4.29109	-136.20147
83.28600	-4.29703	-136.42329
83.38600	-4.30141	-136.57722
83.48600	-4.30594	-136.71331
83.58600	-4.31109	-136.89722
83.68600	-4.31703	-137.08624
83.78600	-4.32484	-137.32973
83.88600	-4.33016	-137.57935
83.98600	-4.33297	-137.65439
84.08600	-4.33734	-137.78798
84.18600	-4.34234	-137.96581
84.28600	-4.34813	-138.15393
84.38600	-4.35391	-138.36828
84.48600	-4.35812	-138.52410
84.58600	-4.36219	-138.64937
84.68600	-4.36672	-138.79928
84.78600	-4.37187	-138.97167
84.88600	-4.37766	-139.15831
84.98600	-4.38484	-139.39963
85.08600	-4.38922	-139.57787
85.18600	-4.39375	-139.71518
85.28600	-4.39906	-139.89180
85.38600	-4.40531	-140.08757
85.48600	-4.41109	-140.29786
85.58600	-4.41484	-140.42594
85.68600	-4.41891	-140.55181
85.78600	-4.42344	-140.70831
85.88600	-4.42859	-140.86969
85.98600	-4.43453	-141.06306
86.08600	-4.44234	-141.31606
86.18600	-4.44641	-141.48659
86.28600	-4.45078	-141.60828
86.38600	-4.45563	-141.77662
86.48600	-4.46109	-141.94138
86.58600	-4.46750	-142.17348
86.68600	-4.47188	-142.33188
86.78600	-4.47609	-142.45488
86.88600	-4.48078	-142.60636
86.98600	-4.48625	-142.78394
87.08600	-4.49266	-142.99661
87.18600	-4.49906	-143.23242
87.28600	-4.50234	-143.33686
87.38600	-4.50656	-143.46151
87.48600	-4.51141	-143.62092
87.58600	-4.51703	-143.79546
87.68600	-4.52406	-144.03135
87.78600	-4.52859	-144.19273
87.88600	-4.53297	-144.32953
87.98600	-4.53750	-144.46941
88.08600	-4.54266	-144.62951
88.18600	-4.54875	-144.82002
88.28600	-4.55578	-145.08457
88.38600	-4.55938	-145.20714
88.48600	-4.56359	-145.33073
88.58600	-4.56859	-145.48625
88.68600	-4.57422	-145.65970
88.78600	-4.58031	-145.87186
88.88600	-4.58453	-146.01655
88.98600	-4.58891	-146.14849
89.08600	-4.59359	-146.29370
89.18600	-4.59906	-146.45605
89.28600	-4.60547	-146.66088
89.38600	-4.61266	-146.91982
89.48600	-4.61625	-147.03274
89.58600	-4.62000	-147.14955
89.68600	-4.62453	-147.27479
89.78600	-4.62969	-147.43182
89.88600	-4.63703	-147.67197
89.98600	-4.64156	-147.82324
90.08600	-4.64594	-147.94852
90.18600	-4.65094	-148.10866
90.28600	-4.65641	-148.27242
90.38600	-4.66172	-148.44425
90.48600	-4.66875	-148.66427
90.58600	-4.67250	-148.79262
90.68600	-4.67703	-148.92565
90.78600	-4.68219	-149.08096
90.88600	-4.68828	-149.26386
90.98600	-4.69703	-149.55172
91.08600	-4.70031	-149.68614
91.18600	-4.70375	-149.76881
91.28600	-4.70828	-149.90859
91.38600	-4.71344	-150.07964
91.48600	-4.72016	-150.27715
91.58600	-4.72719	-150.55396
91.68600	-4.73016	-150.63781
91.78600	-4.73406	-150.75234
91.88600	-4.73891	-150.89725
91.98600	-4.74469	-151.08424
92.08600	-4.75156	-151.30825
92.18600	-4.75578	-151.46375
92.28600	-4.76016	-151.59550
92.38600	-4.76500	-151.75454
92.48600	-4.77031	-151.91960
92.58600	-4.77641	-152.11508
92.68600	-4.78359	-152.36889
92.78600	-4.78656	-152.47853
92.88600	-4.79047	-152.58373
92.98600	-4.79547	-152.73347
93.08600	-4.80156	-152.93039
93.18600	-4.80937	-153.20499
93.28600	-4.81312	-153.33541
93.38600	-4.81703	-153.45684
93.48600	-4.82156	-153.59797
93.58600	-4.82672	-153.75264
93.68600	-4.83188	-153.92771
93.78600	-4.83828	-154.13874
93.88600	-4.84250	-154.27953
93.98600	-4.84688	-154.42038
94.08600	-4.85203	-154.57614
94.18600	-4.85875	-154.77590
94.28600	-4.86625	-155.05157
94.38600	-4.86969	-155.16448
94.48600	-4.87359	-155.28044
94.58600	-4.87813	-155.42489
94.68600	-4.88344	-155.59636
94.78600	-4.88938	-155.77911
94.88600	-4.89594	-156.01680
94.98600	-4.89984	-156.14286
95.08600	-4.90422	-156.27876
95.18600	-4.90906	-156.43252
95.28600	-4.91438	-156.59282
95.38600	-4.92141	-156.82912
95.48600	-4.92594	-156.98780
95.58600	-4.93000	-157.11619
95.68600	-4.93484	-157.26738
95.78600	-4.94047	-157.44190
95.88600	-4.94672	-157.65193
95.98600	-4.95359	-157.89746
96.08600	-4.95672	-157.99400
96.18600	-4.96078	-158.11111
96.28600	-4.96547	-158.26233
96.38600	-4.97109	-158.43847
96.48600	-4.97828	-158.68545
96.58600	-4.98281	-158.84072
96.68600	-4.98703	-158.97290
96.78600	-4.99172	-159.12400
96.88600	-4.99688	-159.28143
96.98600	-5.00234	-159.45564
97.08600	-5.00922	-159.67301
97.18600	-5.01375	-159.84607
97.28600	-5.01781	-159.97489
97.38600	-5.02266	-160.12289
97.48600	-5.02875	-160.31358
97.58600	-5.03594	-160.56950
97.68600	-5.03953	-160.69151
97.78600	-5.04344	-160.80254
97.88600	-5.04844	-160.95588
97.98600	-5.05391	-161.13560
98.08600	-5.05984	-161.33134
98.18600	-5.06719	-161.58052
98.28600	-5.07094	-161.74044
98.38600	-5.07469	-161.84519
98.48600	-5.07922	-161.98470
98.58600	-5.08484	-162.16077
98.68600	-5.09219	-162.41021
98.78600	-5.09688	-162.59019
98.88600	-5.10109	-162.72070
98.98600	-5.10578	-162.88176
99.08600	-5.11109	-163.05369
99.18600	-5.11672	-163.24440
99.28600	-5.12281	-163.45645
99.38600	-5.12672	-163.60413
99.48600	-5.13078	-163.72380
99.58600	-5.13563	-163.88522
99.68600	-5.14156	-164.06700
99.78600	-5.14891	-164.32364
99.88600	-5.15359	-164.50123
99.98600	-5.15781	-164.63238
100.08600	-5.16250	-164.78501
100.18600	-5.16813	-164.97052
100.28600	-5.17469	-165.17557
100.38600	-5.18078	-165.42982
100.48600	-5.18391	-165.53582
100.58600	-5.18813	-165.67025
100.68600	-5.19312	-165.84031
100.78600	-5.19875	-166.02777
100.88600	-5.20484	-166.24486
100.98600	-5.20906	-166.39520
101.08600	-5.21313	-166.51891
101.18600	-5.21766	-166.66308
101.28600	-5.22266	-166.82065
101.38600	-5.22844	-167.00894
101.48600	-5.23594	-167.26306
101.58600	-5.24031	-167.43551
101.68600	-5.24453	-167.56172
101.78600	-5.24938	-167.71336
101.88600	-5.25500	-167.88658
101.98600	-5.26234	-168.13076
102.08600	-5.26641	-168.28796
102.18600	-5.27031	-168.40805
102.28600	-5.27484	-168.54367
102.38600	-5.28000	-168.70807
102.48600	-5.28578	-168.87872
102.58600	-5.29266	-169.10803
102.68600	-5.29672	-169.24873
102.78600	-5.30094	-169.37467
102.88600	-5.30578	-169.52822
102.98600	-5.31141	-169.70199
103.08600	-5.31922	-169.93785
103.18600	-5.32375	-170.11711
103.28600	-5.32734	-170.21479
103.38600	-5.33172	-170.34705
103.48600	-5.33656	-170.49465
103.58600	-5.34234	-170.67660
103.68600	-5.35047	-170.92216
103.78600	-5.35438	-171.08241
103.88600	-5.35844	-171.19396
103.98600	-5.36359	-171.35173
104.08600	-5.36906	-171.52293
104.18600	-5.37594	-171.74008
104.28600	-5.38000	-171.89373
104.38600	-5.38406	-172.01497
104.48600	-5.38891	-172.15601
104.58600	-5.39375	-172.30214
104.68600	-5.39953	-172.49042
104.78600	-5.40688	-172.71446
104.88600	-5.41063	-172.86554
104.98600	-5.41484	-172.97538
105.08600	-5.41953	-173.12573
105.18600	-5.42547	-173.29389
105.28601	-5.43250	-173.53046
105.38601	-5.43672	-173.68421
105.48601	-5.44062	-173.79424
105.58601	-5.44516	-173.92686
105.68601	-5.45016	-174.07960
105.78601	-5.45547	-174.23213
105.88601	-5.46281	-174.45941
105.98601	-5.46703	-174.60339
106.08601	-5.47094	-174.71416
106.18601	-5.47578	-174.86238
106.28601	-5.48141	-175.02323
106.38601	-5.49000	-175.29854
106.48601	-5.49438	-175.45405
106.58601	-5.49797	-175.55885
106.68601	-5.50266	-175.69150
106.78601	-5.50813	-175.87100
106.88601	-5.51422	-176.05126
106.98601	-5.52141	-176.30453
107.08601	-5.52469	-176.40935
107.18601	-5.52875	-176.52273
107.28601	-5.53359	-176.67294
107.38601	-5.53906	-176.83733
107.48601	-5.54641	-177.08237
107.58601	-5.55078	-177.23678
107.68601	-5.55453	-177.34361
107.78601	-5.55891	-177.47079
107.88601	-5.56406	-177.63145
107.98601	-5.56984	-177.81268
108.08601	-5.57797	-178.07178
108.18601	-5.58141	-178.21224
108.28601	-5.58516	-178.31270
108.38601	-5.59000	-178.45641
108.48601	-5.59547	-178.62077
108.58601	-5.60281	-178.86336
108.68601	-5.60734	-179.02891
108.78601	-5.61141	-179.14538
108.88601	-5.61609	-179.28553
108.98601	-5.62109	-179.45158
109.08601	-5.62656	-179.60772
109.18601	-5.63344	-179.82677
109.28601	-5.63812	-180.01510
109.38601	-5.64188	-180.11656
109.48601	-5.64656	-180.25558
109.58601	-5.65234	-180.42958
109.68601	-5.66016	-180.69783
109.78601	-5.66422	-180.84228
109.88601	-5.66813	-180.94963
109.98601	-5.67281	-181.08651
110.08601	-5.67797	-181.25376
110.18601	-5.68375	-181.43436
110.28601	-5.69047	-181.65182
110.38601	-5.69516	-181.82613
110.48601	-5.69906	-181.93316
110.58601	-5.70375	-182.08362
110.68601	-5.70922	-182.24874
110.78601	-5.71609	-182.46852
110.88601	-5.72063	-182.63270
110.98601	-5.72453	-182.73889
111.08601	-5.72906	-182.88897
111.18601	-5.73422	-183.04470
111.28601	-5.74016	-183.21872
111.38601	-5.74703	-183.45572
111.48601	-5.75156	-183.62390
111.58601	-5.75563	-183.73983
111.68601	-5.76047	-183.87781
111.78601	-5.76609	-184.05493
111.88601	-5.77297	-184.28341
111.98601	-5.77734	-184.44134
112.08601	-5.78125	-184.55136
112.18601	-5.78547	-184.66970
112.28601	-5.79047	-184.81742
112.38601	-5.79625	-185.00292
112.48601	-5.80391	-185.23927
112.58601	-5.80797	-185.39792
112.68601	-5.81203	-185.50789
112.78601	-5.81703	-185.65108
112.88601	-5.82297	-185.82584
112.98601	-5.83016	-186.06833
113.08601	-5.83422	-186.19241
113.18601	-5.83813	-186.30062
113.28601	-5.84234	-186.42412
113.38601	-5.84719	-186.55157
113.48601	-5.85266	-186.71754
113.58601	-5.86047	-186.93003
113.68601	-5.86516	-187.10326
113.78601	-5.86891	-187.19257
113.88601	-5.87359	-187.32533
113.98601	-5.87906	-187.47479
114.08601	-5.88688	-187.72501
114.18601	-5.89125	-187.87697
114.28601	-5.89500	-187.97988
114.38601	-5.89953	-188.09700
114.48601	-5.90484	-188.25939
114.58601	-5.91031	-188.42676
114.68601	-5.91719	-188.62695
114.78601	-5.92125	-188.77564
114.88601	-5.92531	-188.87639
114.98601	-5.93000	-189.01646
115.08601	-5.93563	-189.17584
115.18601	-5.94297	-189.39300
115.28601	-5.94844	-189.58922
115.38601	-5.95203	-189.68089
115.48601	-5.95641	-189.80506
115.58601	-5.96172	-189.95285
115.68601	-5.96781	-190.14166
115.78601	-5.97609	-190.42595
115.88601	-5.97922	-190.54160
115.98601	-5.98297	-190.63954
116.08601	-5.98781	-190.77903
116.18601	-5.99328	-190.94306
116.28601	-6.00047	-191.16835
116.38601	-6.00500	-191.34264
116.48601	-6.00891	-191.43614
116.58601	-6.01328	-191.57088
116.68601	-6.01812	-191.71128
116.78601	-6.02391	-191.88119
116.88601	-6.03125	-192.10200
116.98601	-6.03531	-192.26582
117.08601	-6.03906	-192.36001
117.18601	-6.04375	-192.49249
117.28601	-6.04906	-192.65464
117.38601	-6.05625	-192.86804
117.48601	-6.06125	-193.05091
117.58601	-6.06547	-193.16240
117.68601	-6.07016	-193.30485
117.78601	-6.07500	-193.45675
117.88601	-6.08016	-193.60061
117.98601	-6.08719	-193.80975
118.08601	-6.09156	-193.96634
118.18601	-6.09562	-194.07491
118.28601	-6.10031	-194.20104
118.38601	-6.10563	-194.35255
118.48601	-6.11266	-194.56084
118.58601	-6.11734	-194.72794
118.68601	-6.12156	-194.83225
118.78601	-6.12625	-194.95806
118.88601	-6.13125	-195.09754
118.98601	-6.13688	-195.26145
119.08601	-6.14391	-195.46074
119.18601	-6.14828	-195.62835
119.28601	-6.15234	-195.71544
119.38601	-6.15719	-195.84730
119.48601	-6.16250	-195.99363
119.58601	-6.16969	-196.19711
119.68601	-6.17484	-196.37974
119.78601	-6.17875	-196.47585
119.88601	-6.18313	-196.58877
119.98601	-6.18828	-196.73240
120.08601	-6.19406	-196.90001
120.18601	-6.20078	-197.08508
120.28601	-6.20516	-197.23420
120.38601	-6.20906	-197.33311
120.48601	-6.21375	-197.45855
120.58601	-6.21937	-197.59701
120.68601	-6.22703	-197.82241
120.78601	-6.23203	-198.00086
120.88601	-6.23578	-198.09027
120.98601	-6.24016	-198.20279
121.08601	-6.24500	-198.32933
121.18601	-6.25063	-198.49457
121.28601	-6.25766	-198.69162
121.38601	-6.26250	-198.86217
121.48601	-6.26609	-198.94446
121.58601	-6.27047	-199.04166
121.68601	-6.27547	-199.17738
121.78601	-6.28250	-199.36040
121.88601	-6.28750	-199.53065
121.98601	-6.29156	-199.63089
122.08601	-6.29594	-199.73457
122.18601	-6.30078	-199.85712
122.28601	-6.30641	-199.99863
122.38601	-6.31359	-200.18569
122.48601	-6.31969	-200.39712
122.58601	-6.32313	-200.47738
122.68601	-6.32750	-200.57727
122.78601	-6.33281	-200.70159
122.88601	-6.34063	-200.91020
122.98601	-6.34563	-201.09844
123.08601	-6.34938	-201.18427
123.18601	-6.35406	-201.29512
123.28601	-6.35938	-201.43880
123.38601	-6.36531	-201.60678
123.48601	-6.37234	-201.81273
123.58601	-6.37672	-201.97035
123.68601	-6.38031	-202.04097
123.78601	-6.38516	-202.15884
123.88601	-6.39047	-202.30602
123.98601	-6.39734	-202.50775
124.08601	-6.40188	-202.65429
124.18601	-6.40578	-202.74274
124.28601	-6.41016	-202.84911
124.38601	-6.41531	-202.98311
124.48601	-6.42078	-203.14150
124.58601	-6.42812	-203.34032
124.68601	-6.43250	-203.49620
124.78601	-6.43625	-203.57530
124.88601	-6.44094	-203.69808
124.98601	-6.44656	-203.84328
125.08601	-6.45359	-204.03025
125.18601	-6.45844	-204.19118
125.28601	-6.46219	-204.27671
125.38601	-6.46641	-204.37321
125.48601	-6.47125	-204.49197
125.58601	-6.47687	-204.63915
125.68601	-6.48516	-204.86225
125.78601	-6.48984	-205.04081
125.88601	-6.49328	-205.09875
125.98601	-6.49781	-205.20811
126.08601	-6.50328	-205.34870
126.18601	-6.51094	-205.54814
126.28601	-6.51562	-205.71184
126.38601	-6.51922	-205.78536
126.48601	-6.52359	-205.88376
126.58601	-6.52875	-206.01369
126.68601	-6.53406	-206.16212
126.78601	-6.54078	-206.33645
126.88601	-6.54609	-206.50685
126.98601	-6.55000	-206.59314
127.08601	-6.55469	-206.70447
127.18601	-6.56000	-206.84686
127.28601	-6.56656	-207.00973
127.38601	-6.57219	-207.18762
127.48601	-6.57594	-207.25811
127.58601	-6.58031	-207.35887
127.68601	-6.58547	-207.48870
127.78601	-6.59094	-207.64062
127.88601	-6.59859	-207.83280
127.98601	-6.60313	-208.00145
128.08601	-6.60687	-208.06585
128.18601	-6.61156	-208.16110
128.28601	-6.61672	-208.29044
128.38601	-6.62328	-208.44306
128.48601	-6.62906	-208.64384
128.58601	-6.63281	-208.71371
128.68601	-6.63719	-208.81003
128.78601	-6.64219	-208.93447
128.88601	-6.64797	-209.08198
128.98601	-6.65594	-209.29727
129.08601	-6.66016	-209.43499
129.18601	-6.66375	-209.49471
129.28601	-6.66828	-209.58792
129.38601	-6.67344	-209.72775
129.48601	-6.68016	-209.88485
129.58601	-6.68531	-210.04361
129.68601	-6.68938	-210.13002
129.78601	-6.69391	-210.23574
129.88601	-6.69906	-210.35635
129.98601	-6.70438	-210.48415
130.08601	-6.71203	-210.68071
130.18601	-6.71656	-210.82389
130.28601	-6.72031	-210.88581
130.38601	-6.72484	-210.98723
130.48601	-6.73047	-211.13141
130.58601	-6.73781	-211.30542
130.68601	-6.74250	-211.46528
130.78601	-6.74594	-211.51367
130.88601	-6.75031	-211.60294
130.98601	-6.75531	-211.72564
131.08601	-6.76109	-211.87028
131.18601	-6.76859	-212.05483
131.28601	-6.77375	-212.23018
131.38601	-6.77766	-212.29464
131.48601	-6.78250	-212.40424
131.58601	-6.78750	-212.53172
131.68601	-6.79422	-212.68891
131.78601	-6.79922	-212.84345
131.88601	-6.80313	-212.91180
131.98601	-6.80750	-212.99264
132.08601	-6.81266	-213.13611
132.18601	-6.81891	-213.28947
132.28601	-6.82609	-213.48502
132.38601	-6.83031	-213.61239
132.48601	-6.83406	-213.67793
132.58601	-6.83875	-213.78194
132.68601	-6.84406	-213.90672
132.78601	-6.85125	-214.08843
132.88601	-6.85656	-214.26043
132.98601	-6.86047	-214.33809
133.08601	-6.86469	-214.41732
133.18601	-6.86953	-214.52844
133.28601	-6.87500	-214.66899
133.38601	-6.88203	-214.84588
133.48601	-6.88734	-215.01461
133.58601	-6.89063	-215.07639
133.68601	-6.89516	-215.16509
133.78601	-6.90062	-215.29107
133.88601	-6.90734	-215.46653
133.98601	-6.91203	-215.60013
134.08601	-6.91594	-215.66817
134.18601	-6.92016	-215.74904
134.28601	-6.92500	-215.84067
134.38601	-6.93031	-215.96475
134.48601	-6.93625	-216.11077
134.58601	-6.94313	-216.29886
134.68601	-6.94734	-216.38237
134.78601	-6.95188	-216.47154
134.88601	-6.95750	-216.59887
134.98601	-6.96484	-216.77952
135.08601	-6.96984	-216.92921
135.18601	-6.97344	-216.96830
135.28601	-6.97766	-217.04637
135.38601	-6.98234	-217.13535
135.48601	-6.98781	-217.25757
135.58601	-6.99391	-217.39949
135.68601	-6.99984	-217.56120
135.78601	-7.00359	-217.61099
135.88601	-7.00813	-217.69027
135.98601	-7.01344	-217.79549
136.08601	-7.01984	-217.93579
136.18601	-7.02547	-218.08119
136.28601	-7.02984	-218.15808
136.38601	-7.03422	-218.23063
136.48601	-7.03906	-218.31475
136.58601	-7.04437	-218.42135
136.68601	-7.05125	-218.56779
136.78601	-7.05688	-218.72981
136.88601	-7.06094	-218.78004
136.98601	-7.06562	-218.86311
137.08601	-7.07094	-218.96572
137.18601	-7.07797	-219.11374
137.28601	-7.08297	-219.25524
137.38601	-7.08672	-219.28972
137.48601	-7.09109	-219.36046
137.58601	-7.09578	-219.44118
137.68601	-7.10109	-219.54596
137.78601	-7.10781	-219.67232
137.88601	-7.11344	-219.82552
137.98601	-7.11703	-219.86361
138.08601	-7.12141	-219.92420
138.18601	-7.12641	-220.01000
138.28601	-7.13266	-220.11343
138.38601	-7.13875	-220.27902
138.48601	-7.14281	-220.32921
138.58601	-7.14687	-220.38132
138.68601	-7.15172	-220.44173
138.78601	-7.15703	-220.53130
138.88601	-7.16391	-220.65063
138.98601	-7.17047	-220.82829
139.08601	-7.17391	-220.85011
139.18601	-7.17828	-220.90301
139.28601	-7.18359	-220.97892
139.38601	-7.19094	-221.11873
139.48601	-7.19906	-221.36833
139.58601	-7.20156	-221.35670
139.68601	-7.20547	-221.37700
139.78601	-7.21047	-221.46237
139.88601	-7.21609	-221.55422
139.98601	-7.22281	-221.68617
140.08601	-7.22766	-221.81241
140.18601	-7.23125	-221.81651
140.28601	-7.23578	-221.87425
140.38601	-7.24063	-221.94822
140.48601	-7.24750	-222.07077
140.58601	-7.25406	-222.25556
140.68601	-7.25734	-222.27120
140.78601	-7.26156	-222.31416
140.88601	-7.26656	-222.38424
140.98601	-7.27188	-222.47286
141.08601	-7.27906	-222.60182
141.18601	-7.28453	-222.75524
141.28601	-7.28797	-222.75865
141.38601	-7.29234	-222.80635
141.48601	-7.29781	-222.88872
141.58601	-7.30547	-223.03519
141.68601	-7.31094	-223.18123
141.78601	-7.31438	-223.20251
141.88601	-7.31859	-223.23471
141.98601	-7.32344	-223.30487
142.08601	-7.32859	-223.37516
142.18601	-7.33531	-223.49276
142.28601	-7.34078	-223.62883
142.38601	-7.34437	-223.64299
142.48601	-7.34891	-223.68874
142.58601	-7.35406	-223.75885
142.68601	-7.36109	-223.87157
142.78601	-7.36688	-224.00558
142.88601	-7.37047	-224.02239
142.98601	-7.37469	-224.05580
143.08601	-7.37953	-224.10882
143.18601	-7.38500	-224.19085
143.28601	-7.39156	-224.29508
143.38601	-7.39781	-224.43865
143.48601	-7.40156	-224.45688
143.58601	-7.40625	-224.49270
143.68601	-7.41125	-224.56171
143.78601	-7.41766	-224.65329
143.88601	-7.42344	-224.77572
143.98601	-7.42734	-224.78756
144.08601	-7.43172	-224.83122
144.18601	-7.43656	-224.87929
144.28601	-7.44203	-224.94380
144.38601	-7.44937	-225.06832
144.48601	-7.45469	-225.18861
144.58601	-7.45797	-225.16729
144.68601	-7.46234	-225.19258
144.78601	-7.46734	-225.24756
144.88601	-7.47422	-225.35041
144.98601	-7.48031	-225.48474
145.08601	-7.48438	-225.50254
145.18601	-7.48859	-225.52568
145.28601	-7.49313	-225.54991
145.38601	-7.49844	-225.61918
145.48601	-7.50500	-225.71443
145.58601	-7.51156	-225.84532
145.68601	-7.51516	-225.84409
145.78601	-7.51922	-225.85528
145.88601	-7.52437	-225.90007
145.98601	-7.53141	-225.99801
146.08601	-7.53766	-226.13578
146.18601	-7.54141	-226.13111
146.28601	-7.54562	-226.14454
146.38601	-7.55031	-226.18161
146.48601	-7.55562	-226.23810
146.58601	-7.56141	-226.30852
146.68601	-7.56781	-226.42058
146.78601	-7.57156	-226.42452
146.88601	-7.57563	-226.42235
146.98601	-7.58062	-226.46558
147.08601	-7.58703	-226.54307
147.18601	-7.59437	-226.69297
147.28601	-7.59844	-226.72017
147.38601	-7.60250	-226.72464
147.48601	-7.60750	-226.75662
147.58601	-7.61313	-226.82421
147.68601	-7.62063	-226.94464
147.78601	-7.62516	-227.02906
147.88601	-7.62844	-226.99139
147.98601	-7.63297	-227.00949
148.08601	-7.63813	-227.05176
148.18601	-7.64469	-227.14770
148.28601	-7.65016	-227.23462
148.38601	-7.65437	-227.24544
148.48601	-7.65859	-227.25388
148.58601	-7.66344	-227.27986
148.68601	-7.66891	-227.34341
148.78601	-7.67562	-227.43405
148.88601	-7.68156	-227.54914
148.98601	-7.68516	-227.52585
149.08601	-7.68984	-227.54006
149.18601	-7.69531	-227.60688
149.28601	-7.70172	-227.68666
149.38601	-7.70687	-227.75838
149.48601	-7.71094	-227.75595
149.58601	-7.71516	-227.76788
149.68601	-7.72016	-227.79585
149.78601	-7.72578	-227.85781
149.88601	-7.73313	-227.95931
149.98601	-7.73828	-228.05774
150.08601	-7.74156	-228.01605
150.18601	-7.74562	-228.01010
150.28601	-7.75031	-228.02703
150.38601	-7.75578	-228.07890
150.48601	-7.76313	-228.19778
150.58601	-7.76750	-228.22724
150.68601	-7.77188	-228.22738
150.78601	-7.77672	-228.24803
150.88601	-7.78219	-228.29708
150.98601	-7.78859	-228.35511
151.08601	-7.79500	-228.48298
151.18601	-7.79859	-228.45145
151.28601	-7.80312	-228.45088
151.38601	-7.80828	-228.48506
151.48601	-7.81406	-228.54808
151.58601	-7.82094	-228.65611
151.68601	-7.82469	-228.64644
151.78601	-7.82891	-228.63017
151.88601	-7.83328	-228.63735
151.98601	-7.83844	-228.66072
152.08601	-7.84422	-228.71448
152.18601	-7.85094	-228.82308
152.28601	-7.85484	-228.81497
152.38601	-7.85922	-228.81079
152.48601	-7.86453	-228.84677
152.58601	-7.87063	-228.90319
152.68601	-7.87734	-229.01335
152.78601	-7.88125	-228.99720
152.88601	-7.88578	-228.99547
152.98601	-7.89078	-229.02429
153.08601	-7.89656	-229.07685
153.18601	-7.90406	-229.17546
153.28601	-7.90953	-229.27970
153.38601	-7.91250	-229.20768
153.48601	-7.91656	-229.20005
153.58601	-7.92125	-229.20527
153.68601	-7.92703	-229.25779
153.78601	-7.93422	-229.39439
153.88601	-7.93844	-229.39169
153.98601	-7.94234	-229.38062
154.08601	-7.94703	-229.38180
154.18601	-7.95250	-229.42866
154.28601	-7.95875	-229.48095
154.38601	-7.96484	-229.58486
154.48601	-7.96859	-229.55863
154.58601	-7.97281	-229.55143
154.68601	-7.97766	-229.57087
154.78601	-7.98344	-229.61597
154.88601	-7.99078	-229.74901
154.98601	-7.99484	-229.73153
155.08601	-7.99859	-229.70717
155.18601	-8.00297	-229.69966
155.28601	-8.00813	-229.72262
155.38601	-8.01391	-229.77939
155.48601	-8.02156	-229.89981
155.58601	-8.02578	-229.91411
155.68601	-8.03031	-229.90066
155.78601	-8.03594	-229.94301
155.88601	-8.04359	-230.04100
155.98601	-8.04922	-230.15343
156.08601	-8.05234	-230.09695
156.18601	-8.05656	-230.08867
156.28601	-8.06156	-230.11571
156.38601	-8.06687	-230.15919
156.48601	-8.07359	-230.23845
156.58601	-8.07984	-230.36626
156.68601	-8.08281	-230.31376
156.78601	-8.08688	-230.28663
156.88601	-8.09172	-230.32175
156.98601	-8.09766	-230.36660
157.08601	-8.10406	-230.48854
157.18601	-8.10844	-230.49605
157.28601	-8.11281	-230.49925
157.38601	-8.11766	-230.51776
157.48601	-8.12328	-230.57216
157.58601	-8.12953	-230.64859
157.68601	-8.13578	-230.74235
157.78601	-8.13953	-230.73266
157.88601	-8.14375	-230.72387
157.98601	-8.14906	-230.76546
158.08601	-8.15547	-230.83903
158.18601	-8.16172	-230.94617
158.28601	-8.16547	-230.92847
158.38601	-8.16969	-230.92590
158.48601	-8.17422	-230.93504
158.58601	-8.17953	-230.98102
158.68601	-8.18563	-231.05277
158.78601	-8.19281	-231.18566
158.88601	-8.19656	-231.18676
158.98601	-8.20078	-231.17073
159.08601	-8.20578	-231.20093
159.18601	-8.21203	-231.27212
159.28601	-8.21797	-231.36492
159.38601	-8.22187	-231.35543
159.48601	-8.22625	-231.36324
159.58601	-8.23094	-231.39149
159.68601	-8.23641	-231.43728
159.78601	-8.24266	-231.52411
159.88601	-8.24922	-231.63103
159.98601	-8.25281	-231.61112
160.08601	-8.25687	-231.59783
160.18601	-8.26188	-231.62782
160.28601	-8.26781	-231.68054
160.38601	-8.27453	-231.81175
160.48601	-8.27891	-231.82583
160.58601	-8.28313	-231.81494
160.68601	-8.28797	-231.83659
160.78601	-8.29344	-231.88967
160.88601	-8.29922	-231.93896
160.98601	-8.30516	-232.02445
161.08601	-8.30891	-232.01263
161.18601	-8.31328	-232.00841
161.28601	-8.31828	-232.03549
161.38601	-8.32438	-232.10035
161.48601	-8.33172	-232.23583
161.58601	-8.33578	-232.23928
161.68601	-8.33969	-232.21532
161.78601	-8.34453	-232.23117
161.88601	-8.34984	-232.28192
161.98601	-8.35578	-232.34621
162.08601	-8.36172	-232.43436
162.18601	-8.36578	-232.41931
162.28601	-8.37031	-232.42430
162.38601	-8.37500	-232.44591
162.48601	-8.38094	-232.50456
162.58601	-8.38828	-232.65353
162.68601	-8.39219	-232.65208
162.78601	-8.39625	-232.63094
162.88601	-8.40094	-232.64347
162.98601	-8.40625	-232.69053
163.08601	-8.41266	-232.75849
163.18601	-8.41922	-232.88348
163.28601	-8.42266	-232.84794
163.38601	-8.42687	-232.83453
163.48601	-8.43188	-232.86387
163.58601	-8.43797	-232.92539
163.68601	-8.44594	-233.08988
163.78601	-8.44969	-233.09052
163.88601	-8.45375	-233.07076
163.98601	-8.45844	-233.09864
164.08601	-8.46422	-233.15378
164.18601	-8.47125	-233.25205
164.28601	-8.47687	-233.37676
164.38601	-8.48016	-233.32579
164.48601	-8.48469	-233.34467
164.58601	-8.48984	-233.38664
164.68601	-8.49563	-233.45956
164.78601	-8.50219	-233.58001
164.88601	-8.50609	-233.58479
164.98601	-8.51016	-233.56910
165.08601	-8.51453	-233.58695
165.18601	-8.51953	-233.63183
165.28601	-8.52578	-233.71731
165.38601	-8.53328	-233.88040
165.48601	-8.53719	-233.87749
165.58601	-8.54141	-233.87434
165.68601	-8.54609	-233.89752
165.78601	-8.55219	-233.97094
165.88601	-8.55906	-234.11284
165.98601	-8.56281	-234.10726
166.08601	-8.56688	-234.10016
166.18601	-8.57156	-234.13141
166.28601	-8.57672	-234.16942
166.38601	-8.58187	-234.21755
166.48601	-8.58828	-234.32276
166.58601	-8.59266	-234.34366
166.68601	-8.59734	-234.36348
166.78601	-8.60266	-234.41540
166.88601	-8.60906	-234.50144
166.98601	-8.61547	-234.61685
167.08601	-8.61938	-234.60525
167.18601	-8.62328	-234.59451
167.28601	-8.62781	-234.60442
167.38601	-8.63313	-234.65240
167.48601	-8.63906	-234.72913
167.58601	-8.64578	-234.84837
167.68601	-8.64969	-234.84902
167.78601	-8.65391	-234.84653
167.88601	-8.65891	-234.87604
167.98601	-8.66484	-234.94416
168.08601	-8.67141	-235.06086
168.18601	-8.67547	-235.06813
168.28601	-8.67969	-235.05907
168.38601	-8.68422	-235.06913
168.48601	-8.68953	-235.10839
168.58601	-8.69594	-235.19945
168.68601	-8.70344	-235.34656
168.78601	-8.70688	-235.32461
168.88601	-8.71094	-235.31201
168.98601	-8.71594	-235.34335
169.08601	-8.72172	-235.40580
169.18601	-8.72875	-235.54091
169.28601	-8.73266	-235.53915
169.38601	-8.73672	-235.52859
169.48601	-8.74156	-235.54860
169.58601	-8.74656	-235.58164
169.68601	-8.75219	-235.64920
169.78601	-8.75938	-235.77137
169.88601	-8.76375	-235.80210
169.98601	-8.76766	-235.78024
170.08601	-8.77266	-235.80547
170.18601	-8.77859	-235.87182
170.28601	-8.78609	-236.03216
170.38601	-8.78984	-236.01349
170.48601	-8.79359	-235.99139
170.58601	-8.79813	-235.99616
170.68601	-8.80328	-236.04310
170.78601	-8.80922	-236.12133
170.88601	-8.81672	-236.24699
170.98601	-8.82094	-236.27913
171.08601	-8.82453	-236.25259
171.18601	-8.82906	-236.26049
171.28601	-8.83391	-236.27867
171.38601	-8.84125	-236.39190
171.48601	-8.84594	-236.44309
171.58601	-8.85016	-236.44277
171.68601	-8.85500	-236.47678
171.78601	-8.86031	-236.51963
171.88601	-8.86641	-236.59107
171.98601	-8.87375	-236.73671
172.08601	-8.87719	-236.71421
172.18601	-8.88109	-236.69657
172.28601	-8.88625	-236.73415
172.38601	-8.89313	-236.82991
172.48601	-8.90094	-237.03086
172.58601	-8.90422	-237.00213
172.68601	-8.90797	-236.97829
172.78601	-8.91281	-237.00716
172.88601	-8.91766	-237.04959
172.98601	-8.92297	-237.09571
173.08601	-8.92984	-237.23644
173.18601	-8.93344	-237.23151
173.28601	-8.93766	-237.21984
173.38601	-8.94266	-237.25605
173.48601	-8.94859	-237.34030
173.58601	-8.95516	-237.44632
173.68601	-8.95922	-237.45999
173.78601	-8.96328	-237.44597
173.88601	-8.96797	-237.46863
173.98601	-8.97344	-237.52652
174.08601	-8.97969	-237.61407
174.18601	-8.98719	-237.76637
174.28601	-8.99062	-237.74886
174.38601	-8.99469	-237.73120
174.48601	-8.99938	-237.74999
174.58601	-9.00516	-237.81461
174.68601	-9.01328	-237.98989
174.78601	-9.01734	-238.00279
174.88601	-9.02094	-237.97753
174.98601	-9.02547	-237.99194
175.08601	-9.03063	-238.02835
175.18601	-9.03625	-238.10314
175.28601	-9.04281	-238.20075
175.38601	-9.04703	-238.21928
175.48601	-9.05141	-238.22230
175.58601	-9.05641	-238.26495
175.68601	-9.06219	-238.32913
175.78601	-9.06953	-238.45679
175.88601	-9.07375	-238.48954
175.98601	-9.07750	-238.46047
176.08601	-9.08187	-238.45612
176.18601	-9.08688	-238.49842
176.28601	-9.09281	-238.57975
176.38601	-9.10078	-238.73861
176.48601	-9.10453	-238.74758
176.58601	-9.10859	-238.73109
176.68601	-9.11344	-238.75423
176.78601	-9.11891	-238.80427
176.88601	-9.12609	-238.93096
176.98601	-9.13031	-238.96955
177.08601	-9.13422	-238.94729
177.18601	-9.13891	-238.96673
177.28601	-9.14406	-239.01854
177.38601	-9.14984	-239.07755
177.48601	-9.15734	-239.21761
177.58601	-9.16109	-239.22917
177.68601	-9.16484	-239.20038
177.78601	-9.16969	-239.22619
177.88601	-9.17531	-239.28452
177.98601	-9.18266	-239.41888
178.08601	-9.18719	-239.46187
178.18601	-9.19109	-239.44382
178.28601	-9.19562	-239.45718
178.38601	-9.20094	-239.50568
178.48601	-9.20672	-239.56983
178.58601	-9.21406	-239.71364
178.68601	-9.21781	-239.70968
178.78601	-9.22188	-239.69659
178.88601	-9.22656	-239.72045
178.98601	-9.23234	-239.78713
179.08601	-9.23969	-239.92914
179.18601	-9.24391	-239.93686
179.28601	-9.24766	-239.90518
179.38601	-9.25187	-239.91367
179.48601	-9.25688	-239.94485
179.58601	-9.26281	-240.02734
179.68601	-9.27078	-240.17251
179.78601	-9.27484	-240.19371
179.88601	-9.27891	-240.16891
179.98601	-9.28359	-240.18630
180.08601	-9.28922	-240.23445
180.18601	-9.29594	-240.34385
180.28601	-9.30062	-240.37689
180.38601	-9.30469	-240.36056
180.48601	-9.30984	-240.39961
180.58601	-9.31578	-240.47516
180.68601	-9.32328	-240.60901
180.78601	-9.32922	-240.74590
180.88601	-9.33172	-240.65462
180.98601	-9.33578	-240.62982
181.08601	-9.34047	-240.64709
181.18601	-9.34547	-240.69309
181.28601	-9.35188	-240.79412
181.38601	-9.35672	-240.84744
181.48601	-9.36109	-240.85115
181.58601	-9.36563	-240.85711
181.68601	-9.37078	-240.89727
181.78601	-9.37688	-240.97660
181.88601	-9.38422	-241.10331
181.98601	-9.38844	-241.14814
182.08601	-9.39234	-241.11055
182.18601	-9.39719	-241.14423
182.28601	-9.40266	-241.20747
182.38601	-9.40969	-241.31988
182.48601	-9.41422	-241.36469
182.58601	-9.41844	-241.33873
182.68601	-9.42266	-241.36187
182.78601	-9.42750	-241.37807
182.88601	-9.43313	-241.45480
182.98601	-9.43969	-241.55711
183.08601	-9.44484	-241.62902
183.18601	-9.44891	-241.61553
183.28601	-9.45406	-241.65377
183.38601	-9.45969	-241.71206
183.48601	-9.46656	-241.83337
183.58601	-9.47062	-241.84518
183.68601	-9.47453	-241.82788
183.78601	-9.47906	-241.85108
183.88601	-9.48375	-241.87967
183.98601	-9.48938	-241.94337
184.08601	-9.49672	-242.07748
184.18601	-9.50156	-242.12769
184.28601	-9.50562	-242.10370
184.38601	-9.51000	-242.11510
184.48601	-9.51516	-242.14874
184.58601	-9.52172	-242.26366
184.68601	-9.52672	-242.31307
184.78601	-9.53094	-242.29865
184.88601	-9.53547	-242.30386
184.98601	-9.54078	-242.33252
185.08601	-9.54625	-242.39540
185.18601	-9.55344	-242.50908
185.28601	-9.55797	-242.55709
185.38601	-9.56219	-242.53762
185.48601	-9.56703	-242.56516
185.58601	-9.57266	-242.60767
185.68601	-9.57984	-242.72436
185.78601	-9.58438	-242.76084
185.88601	-9.58813	-242.72488
185.98601	-9.59266	-242.73269
186.08601	-9.59781	-242.78294
186.18601	-9.60328	-242.83756
186.28601	-9.61094	-242.97221
186.38601	-9.61516	-243.00942
186.48601	-9.61922	-242.97948
186.58601	-9.62391	-242.99741
186.68601	-9.62922	-243.03797
186.78601	-9.63625	-243.15360
186.88601	-9.64063	-243.17829
186.98601	-9.64484	-243.17287
187.08601	-9.64938	-243.17931
187.18601	-9.65406	-243.20576
187.28601	-9.65984	-243.26214
187.38601	-9.66750	-243.39622
187.48601	-9.67156	-243.41111
187.58601	-9.67562	-243.38363
187.68601	-9.68031	-243.40142
187.78601	-9.68563	-243.45076
187.88601	-9.69266	-243.55157
187.98601	-9.69828	-243.64540
188.08601	-9.70172	-243.58802
188.18601	-9.70578	-243.57006
188.28601	-9.71047	-243.59003
188.38601	-9.71547	-243.62145
188.48601	-9.72297	-243.72269
188.58601	-9.72938	-243.88593
188.68601	-9.73375	-243.85998
188.78601	-9.73891	-243.88681
188.88601	-9.74516	-243.96862
188.98601	-9.75234	-244.11982
189.08601	-9.75516	-244.04857
189.18601	-9.75859	-243.99555
189.28601	-9.76313	-244.01313
189.38601	-9.76813	-244.05856
189.48601	-9.77375	-244.12747
189.58601	-9.78141	-244.26503
189.68601	-9.78609	-244.32467
189.78601	-9.78984	-244.28464
189.88601	-9.79437	-244.28779
189.98601	-9.79953	-244.33345
190.08601	-9.80625	-244.42852
190.18601	-9.81141	-244.51779
190.28601	-9.81547	-244.49308
190.38601	-9.82000	-244.50663
190.48601	-9.82516	-244.55126
190.58601	-9.83094	-244.61594
190.68601	-9.83891	-244.78213
190.78601	-9.84219	-244.75966
190.88601	-9.84594	-244.73132
190.98601	-9.85062	-244.74791
191.08601	-9.85625	-244.80504
191.18601	-9.86359	-244.95289
191.28601	-9.86828	-245.00027
191.38601	-9.87203	-244.96973
191.48601	-9.87688	-244.98332
191.58601	-9.88203	-245.02304
191.68601	-9.88719	-245.07548
191.78601	-9.89422	-245.19019
191.88601	-9.89875	-245.24575
191.98601	-9.90266	-245.21254
192.08601	-9.90734	-245.22226
192.18601	-9.91297	-245.28168
192.28601	-9.92063	-245.42950
192.38601	-9.92484	-245.45397
192.48601	-9.92859	-245.41661
192.58601	-9.93297	-245.42400
192.68601	-9.93813	-245.47084
192.78601	-9.94406	-245.54066
192.88601	-9.95203	-245.70155
192.98601	-9.95594	-245.71604
193.08601	-9.95984	-245.67732
193.18601	-9.96437	-245.68607
193.28601	-9.96984	-245.73901
193.38601	-9.97688	-245.86494
193.48601	-9.98156	-245.91644
193.58601	-9.98562	-245.89105
193.68601	-9.99016	-245.91215
193.78601	-9.99531	-245.95167
193.88601	-10.00125	-246.02208
193.98601	-10.00750	-246.10820
194.08601	-10.01219	-246.16320
194.18601	-10.01594	-246.12369
194.28601	-10.02078	-246.13835
194.38601	-10.02641	-246.20292
194.48601	-10.03422	-246.34776
194.58601	-10.03906	-246.41570
194.68601	-10.04281	-246.36425
194.78601	-10.04703	-246.35980
194.88601	-10.05172	-246.39189
194.98601	-10.05719	-246.44803
195.08601	-10.06375	-246.53676
195.18601	-10.06969	-246.64712
195.28601	-10.07359	-246.61133
195.38601	-10.07813	-246.61937
195.48601	-10.08359	-246.65207
195.58601	-10.09016	-246.75249
195.68601	-10.09484	-246.79378
195.78601	-10.09891	-246.77679
195.88601	-10.10344	-246.78963
195.98601	-10.10844	-246.82079
196.08601	-10.11438	-246.89959
196.18601	-10.12219	-247.02853
196.28601	-10.12687	-247.09934
196.38601	-10.13031	-247.03446
196.48601	-10.13531	-247.05335
196.58601	-10.14125	-247.13136
196.68601	-10.14875	-247.30435
196.78601	-10.15266	-247.30974
196.88601	-10.15625	-247.27421
196.98601	-10.16047	-247.28721
197.08601	-10.16531	-247.30264
197.18601	-10.17016	-247.34721
197.28601	-10.17625	-247.41402
197.38601	-10.18141	-247.49322
197.48601	-10.18578	-247.48984
197.58601	-10.19094	-247.52679
197.68601	-10.19672	-247.60318
197.78601	-10.20484	-247.76384
197.88601	-10.20906	-247.78506
197.98601	-10.21281	-247.73751
198.08601	-10.21703	-247.73887
198.18601	-10.22203	-247.77271
198.28601	-10.22750	-247.83637
198.38601	-10.23422	-247.94623
198.48601	-10.23906	-248.00566
198.58601	-10.24313	-247.98404
198.68601	-10.24781	-247.99359
198.78601	-10.25312	-248.03676
198.88601	-10.26109	-248.20098
198.98601	-10.26578	-248.26261
199.08601	-10.26953	-248.20644
199.18601	-10.27359	-248.20447
199.28601	-10.27844	-248.23055
199.38601	-10.28375	-248.28440
199.48601	-10.29047	-248.38394
199.58601	-10.29594	-248.46913
199.68601	-10.30000	-248.45199
[truncated: 1,009 more rows]
