# Supplementary material for: Strengthening of 3D Printed Fused Deposition Manufactured Parts Using the Fill Compositing Technique
Source: PLoS One. 2015 Apr 16;10(4):e0122915. doi: 10.1371/journal.pone.0122915 (PMC4400136; doi:10.1371/journal.pone.0122915)
Supplement: S1 File — This is the raw data and information on all the samples presented in this manuscript. (ZIP) [file pone.0122915.s001.zip › Specimen_RawData_89.csv]

Time	Extension	Load
(sec)	(mm)	(N)
0.00000	-45.37828	-0.00396
0.10000	-45.37860	0.00391
0.20000	-45.37969	-0.00254
0.30000	-45.38438	-0.00526
0.40000	-45.39406	-0.00051
0.50000	-45.40344	-0.00306
0.60000	-45.40953	-0.00836
0.70000	-45.41391	-0.00772
0.80000	-45.41891	-0.02057
0.90000	-45.42422	-0.02298
1.00000	-45.43094	-0.02748
1.10000	-45.43594	-0.03776
1.20000	-45.44000	-0.04329
1.30000	-45.44469	-0.04278
1.40000	-45.44969	-0.04594
1.50000	-45.45531	-0.05211
1.60000	-45.46172	-0.05693
1.70000	-45.46578	-0.06197
1.80000	-45.47016	-0.06242
1.90000	-45.47500	-0.08425
2.00000	-45.48031	-0.11628
2.10000	-45.48672	-0.16249
2.20000	-45.49234	-0.18996
2.30000	-45.49672	-0.22365
2.40000	-45.50109	-0.24994
2.50000	-45.50562	-0.28604
2.60000	-45.51109	-0.32148
2.70000	-45.51766	-0.36509
2.80000	-45.52281	-0.41711
2.90000	-45.52688	-0.45238
3.00000	-45.53156	-0.48791
3.10000	-45.53735	-0.54804
3.20000	-45.54469	-0.61508
3.30000	-45.54953	-0.67997
3.40000	-45.55359	-0.71395
3.50000	-45.55828	-0.76946
3.60000	-45.56281	-0.82258
3.70000	-45.56828	-0.88771
3.80000	-45.57484	-0.97247
3.90000	-45.57984	-1.05535
4.00000	-45.58391	-1.10993
4.10000	-45.58844	-1.17427
4.20000	-45.59359	-1.24347
4.30000	-45.60063	-1.36154
4.40000	-45.60594	-1.46836
4.50000	-45.61016	-1.53263
4.60000	-45.61485	-1.61242
4.70000	-45.62016	-1.69866
4.80000	-45.62563	-1.79972
4.90000	-45.63203	-1.91309
5.00000	-45.63703	-2.02654
5.10000	-45.64109	-2.09772
5.20000	-45.64562	-2.18231
5.30000	-45.65094	-2.28030
5.40000	-45.65750	-2.39853
5.50000	-45.66219	-2.49891
5.60000	-45.66641	-2.57755
5.70000	-45.67062	-2.65022
5.80000	-45.67594	-2.73805
5.90000	-45.68188	-2.86371
6.00000	-45.68891	-2.99563
6.10000	-45.69453	-3.13474
6.20000	-45.69812	-3.18719
6.30000	-45.70297	-3.26977
6.40000	-45.70781	-3.37073
6.50000	-45.71391	-3.47775
6.60000	-45.71937	-3.60114
6.70000	-45.72328	-3.66896
6.80000	-45.72766	-3.75471
6.90000	-45.73250	-3.84638
7.00000	-45.73781	-3.94447
7.10000	-45.74422	-4.06934
7.20000	-45.75031	-4.19720
7.30000	-45.75391	-4.26046
7.40000	-45.75875	-4.35132
7.50000	-45.76438	-4.46257
7.60000	-45.77266	-4.63604
7.70000	-45.77766	-4.75773
7.80000	-45.78109	-4.80656
7.90000	-45.78609	-4.90283
8.00000	-45.79109	-5.01445
8.10000	-45.79641	-5.11981
8.20000	-45.80328	-5.28135
8.30000	-45.80734	-5.37438
8.40000	-45.81109	-5.44765
8.50000	-45.81578	-5.54346
8.60000	-45.82141	-5.66643
8.70000	-45.82860	-5.82881
8.80000	-45.83328	-5.95237
8.90000	-45.83719	-6.03054
9.00000	-45.84156	-6.12801
9.10000	-45.84656	-6.24469
9.20000	-45.85219	-6.36442
9.30000	-45.85906	-6.52662
9.40000	-45.86406	-6.66618
9.50000	-45.86812	-6.74420
9.60000	-45.87297	-6.85581
9.70000	-45.87828	-6.97145
9.80000	-45.88531	-7.14540
9.90000	-45.89016	-7.27761
10.00000	-45.89391	-7.36240
10.10000	-45.89844	-7.46504
10.20000	-45.90328	-7.57414
10.30000	-45.90859	-7.70267
10.40000	-45.91531	-7.85871
10.50000	-45.92047	-8.00630
10.60000	-45.92469	-8.09716
10.70000	-45.92985	-8.21810
10.80000	-45.93547	-8.35460
10.90000	-45.94234	-8.52662
11.00000	-45.94734	-8.67776
11.10000	-45.95109	-8.75639
11.20000	-45.95547	-8.85396
11.30000	-45.96016	-8.96935
11.40000	-45.96594	-9.12025
11.50000	-45.97297	-9.30727
11.60000	-45.97781	-9.45343
11.70000	-45.98156	-9.53814
11.80000	-45.98625	-9.64640
11.90000	-45.99156	-9.78406
12.00000	-45.99750	-9.94264
12.10000	-46.00328	-10.10776
12.20000	-46.00734	-10.20838
12.30000	-46.01203	-10.32109
12.40000	-46.01688	-10.45587
12.50000	-46.02250	-10.59950
12.60000	-46.02937	-10.78075
12.70000	-46.03438	-10.92527
12.80000	-46.03812	-11.01336
12.90000	-46.04281	-11.12842
13.00000	-46.04797	-11.26573
13.10000	-46.05500	-11.43828
13.20000	-46.06031	-11.61941
13.30000	-46.06406	-11.70948
13.40000	-46.06859	-11.81887
13.50000	-46.07359	-11.94927
13.60000	-46.07937	-12.10533
13.70000	-46.08610	-12.28987
13.80000	-46.09078	-12.44001
13.90000	-46.09469	-12.53310
14.00000	-46.09922	-12.64458
14.10000	-46.10438	-12.78417
14.20000	-46.11110	-12.95214
14.30000	-46.11688	-13.14159
14.40000	-46.12094	-13.24334
14.50000	-46.12516	-13.34929
14.60000	-46.13000	-13.47226
14.70000	-46.13563	-13.63301
14.80000	-46.14234	-13.81317
14.90000	-46.14781	-14.00686
15.00000	-46.15172	-14.09590
15.10000	-46.15641	-14.21785
15.20000	-46.16203	-14.37021
15.30000	-46.16844	-14.55013
15.40000	-46.17359	-14.71518
15.50000	-46.17766	-14.82304
15.60000	-46.18203	-14.93855
15.70000	-46.18688	-15.07335
15.80000	-46.19266	-15.22656
15.90000	-46.19953	-15.42175
16.00000	-46.20484	-15.60953
16.10000	-46.20859	-15.69297
16.20000	-46.21312	-15.81914
16.30000	-46.21828	-15.96088
16.40000	-46.22516	-16.14546
16.50000	-46.23125	-16.35808
16.60000	-46.23531	-16.47453
16.70000	-46.23985	-16.59142
16.80000	-46.24484	-16.74040
16.90000	-46.25031	-16.89070
17.00000	-46.25641	-17.07058
17.10000	-46.26172	-17.24779
17.20000	-46.26547	-17.35184
17.30000	-46.27031	-17.47854
17.40000	-46.27578	-17.64952
17.50000	-46.28234	-17.83953
17.60000	-46.28734	-18.02067
17.70000	-46.29125	-18.13549
17.80000	-46.29562	-18.24774
17.90000	-46.30031	-18.38995
18.00000	-46.30563	-18.53740
18.10000	-46.31125	-18.71530
18.20000	-46.31734	-18.90166
18.30000	-46.32156	-19.04061
18.40000	-46.32641	-19.16915
18.50000	-46.33172	-19.32314
18.60000	-46.33828	-19.49715
18.70000	-46.34359	-19.68679
18.80000	-46.34766	-19.80196
18.90000	-46.35203	-19.92423
19.00000	-46.35688	-20.06575
19.10000	-46.36234	-20.22735
19.20000	-46.36922	-20.41379
19.30000	-46.37531	-20.63583
19.40000	-46.37891	-20.72923
19.50000	-46.38344	-20.84995
19.60000	-46.38875	-21.00450
19.70000	-46.39516	-21.18774
19.80000	-46.40047	-21.38329
19.90000	-46.40469	-21.50082
20.00000	-46.40906	-21.61868
20.10000	-46.41406	-21.76240
20.20000	-46.41953	-21.91960
20.30000	-46.42625	-22.11162
20.40000	-46.43141	-22.30394
20.50000	-46.43531	-22.41203
20.60000	-46.44000	-22.54510
20.70000	-46.44516	-22.70344
20.80000	-46.45141	-22.87216
20.90000	-46.45750	-23.08330
21.00000	-46.46156	-23.19138
21.10000	-46.46594	-23.30780
21.20000	-46.47078	-23.46149
21.30000	-46.47594	-23.61969
21.40000	-46.48219	-23.79649
21.50000	-46.48781	-23.99488
21.60000	-46.49203	-24.10675
21.70000	-46.49672	-24.23955
21.80000	-46.50172	-24.38121
21.90000	-46.50766	-24.54873
22.00000	-46.51375	-24.76009
22.10000	-46.51797	-24.88598
22.20000	-46.52250	-25.01651
22.30000	-46.52766	-25.15639
22.40000	-46.53344	-25.32423
22.50000	-46.54094	-25.55010
22.60000	-46.54516	-25.70856
22.70000	-46.54844	-25.78774
22.80000	-46.55266	-25.89730
22.90000	-46.55719	-26.02389
23.00000	-46.56281	-26.17985
23.10000	-46.57047	-26.40664
23.20000	-46.57500	-26.55600
23.30000	-46.57953	-26.68377
23.40000	-46.58438	-26.82126
23.50000	-46.58984	-26.97702
23.60000	-46.59688	-27.17030
23.70000	-46.60250	-27.39860
23.80000	-46.60609	-27.48682
23.90000	-46.61094	-27.62766
24.00000	-46.61687	-27.80696
24.10000	-46.62516	-28.05461
24.20000	-46.62938	-28.23471
24.30000	-46.63219	-28.29462
24.40000	-46.63672	-28.43222
24.50000	-46.64156	-28.59363
24.60000	-46.64672	-28.75854
24.70000	-46.65344	-28.96549
24.80000	-46.65938	-29.20354
24.90000	-46.66281	-29.29718
25.00000	-46.66703	-29.41878
25.10000	-46.67172	-29.56138
25.20000	-46.67703	-29.72988
25.30000	-46.68359	-29.94254
25.40000	-46.68828	-30.11111
25.50000	-46.69297	-30.25919
25.60000	-46.69797	-30.41941
25.70000	-46.70375	-30.59499
25.80000	-46.71109	-30.82775
25.90000	-46.71531	-31.00395
26.00000	-46.71891	-31.09433
26.10000	-46.72344	-31.23477
26.20000	-46.72875	-31.41077
26.30000	-46.73563	-31.62443
26.40000	-46.74172	-31.86329
26.50000	-46.74562	-31.98718
26.60000	-46.74985	-32.10943
26.70000	-46.75438	-32.25228
26.80000	-46.75922	-32.39652
26.90000	-46.76516	-32.57655
27.00000	-46.77188	-32.82429
27.10000	-46.77609	-32.97228
27.20000	-46.78078	-33.10748
27.30000	-46.78594	-33.27176
27.40000	-46.79328	-33.48162
27.50000	-46.79844	-33.70671
27.60000	-46.80188	-33.80248
27.70000	-46.80594	-33.92165
27.80000	-46.81078	-34.07865
27.90000	-46.81625	-34.25855
28.00000	-46.82297	-34.46795
28.10000	-46.82938	-34.72028
28.20000	-46.83312	-34.82947
28.30000	-46.83750	-34.97008
28.40000	-46.84250	-35.13067
28.50000	-46.84891	-35.33668
28.60000	-46.85469	-35.56471
28.70000	-46.85875	-35.68413
28.80000	-46.86297	-35.82525
28.90000	-46.86781	-35.96889
29.00000	-46.87360	-36.16425
29.10000	-46.87984	-36.35892
29.20000	-46.88609	-36.59927
29.30000	-46.88969	-36.71744
29.40000	-46.89391	-36.85183
29.50000	-46.89891	-37.01330
29.60000	-46.90516	-37.21344
29.70000	-46.91172	-37.45937
29.80000	-46.91547	-37.58753
29.90000	-46.91969	-37.71235
30.00000	-46.92484	-37.88611
30.10000	-46.93016	-38.07237
30.20000	-46.93609	-38.26965
30.30000	-46.94344	-38.54237
30.40000	-46.94688	-38.67855
30.50000	-46.95109	-38.79671
30.60000	-46.95610	-38.95748
30.70000	-46.96188	-39.14902
30.80000	-46.96797	-39.37848
30.90000	-46.97219	-39.51833
31.00000	-46.97641	-39.66522
31.10000	-46.98141	-39.82540
31.20000	-46.98703	-40.01273
31.30000	-46.99375	-40.22775
31.40000	-47.00047	-40.51189
31.50000	-47.00344	-40.60818
31.60000	-47.00797	-40.74965
31.70000	-47.01297	-40.91378
31.80000	-47.01953	-41.12133
31.90000	-47.02531	-41.37337
32.00000	-47.02938	-41.50561
32.10000	-47.03359	-41.64498
32.20000	-47.03844	-41.79129
32.30000	-47.04360	-41.97216
32.40000	-47.05016	-42.18321
32.50000	-47.05578	-42.43382
32.60000	-47.05953	-42.54063
32.70000	-47.06438	-42.69469
32.80000	-47.07000	-42.88055
32.90000	-47.07797	-43.16051
33.00000	-47.08312	-43.42109
33.10000	-47.08641	-43.51355
33.20000	-47.09078	-43.65302
33.30000	-47.09594	-43.82977
33.40000	-47.10141	-44.02195
33.50000	-47.10828	-44.26563
33.60000	-47.11312	-44.48405
33.70000	-47.11688	-44.60466
33.80000	-47.12109	-44.75176
33.90000	-47.12547	-44.89912
34.00000	-47.13110	-45.08550
34.10000	-47.13750	-45.33537
34.20000	-47.14219	-45.50207
34.30000	-47.14641	-45.64675
34.40000	-47.15125	-45.80443
34.50000	-47.15672	-45.98335
34.60000	-47.16297	-46.20002
34.70000	-47.16906	-46.42881
34.80000	-47.17313	-46.57384
34.90000	-47.17766	-46.73037
35.00000	-47.18281	-46.90150
35.10000	-47.18906	-47.11164
35.20000	-47.19578	-47.37480
35.30000	-47.19985	-47.52315
35.40000	-47.20375	-47.64853
35.50000	-47.20813	-47.79548
35.60000	-47.21360	-47.97433
35.70000	-47.21953	-48.18251
35.80000	-47.22562	-48.40488
35.90000	-47.22969	-48.54805
36.00000	-47.23406	-48.69315
36.10000	-47.23922	-48.85434
36.20000	-47.24531	-49.05085
36.30000	-47.25188	-49.30244
36.40000	-47.25609	-49.45861
36.50000	-47.26047	-49.60207
36.60000	-47.26516	-49.75910
36.70000	-47.27047	-49.93262
36.80000	-47.27672	-50.14707
36.90000	-47.28375	-50.42109
37.00000	-47.28734	-50.52509
37.10000	-47.29141	-50.66559
37.20000	-47.29625	-50.82879
37.30000	-47.30188	-51.01641
37.40000	-47.30766	-51.22087
37.50000	-47.31219	-51.38348
37.60000	-47.31656	-51.52933
37.70000	-47.32125	-51.67728
37.80000	-47.32656	-51.84273
37.90000	-47.33219	-52.02810
38.00000	-47.33906	-52.26973
38.10000	-47.34344	-52.43557
38.20000	-47.34781	-52.55864
38.30000	-47.35281	-52.72711
38.40000	-47.35969	-52.95055
38.50000	-47.36609	-53.21187
38.60000	-47.36985	-53.33205
38.70000	-47.37344	-53.44475
38.80000	-47.37766	-53.57084
38.90000	-47.38234	-53.71304
39.00000	-47.38766	-53.88376
39.10000	-47.39485	-54.10833
39.20000	-47.39969	-54.29900
39.30000	-47.40437	-54.43582
39.40000	-47.40984	-54.60700
39.50000	-47.41594	-54.79775
39.60000	-47.42266	-55.06133
39.70000	-47.42641	-55.17702
39.80000	-47.43063	-55.29224
39.90000	-47.43516	-55.45174
40.00000	-47.44078	-55.63198
40.10000	-47.44750	-55.85098
40.20000	-47.45469	-56.14178
40.30000	-47.45750	-56.23361
40.40000	-47.46203	-56.36082
40.50000	-47.46734	-56.54312
40.60000	-47.47422	-56.76996
40.70000	-47.48000	-57.03250
40.80000	-47.48344	-57.14248
40.90000	-47.48766	-57.27870
41.00000	-47.49219	-57.43282
41.10000	-47.49703	-57.59243
41.20000	-47.50234	-57.76675
41.30000	-47.51000	-58.02098
41.40000	-47.51422	-58.20845
41.50000	-47.51844	-58.33739
41.60000	-47.52360	-58.51251
41.70000	-47.53000	-58.71347
41.80000	-47.53672	-59.00633
41.90000	-47.53985	-59.11929
42.00000	-47.54391	-59.24151
42.10000	-47.54875	-59.40777
42.20000	-47.55438	-59.61048
42.30000	-47.56047	-59.84657
42.40000	-47.56781	-60.12131
42.50000	-47.57125	-60.27236
42.60000	-47.57531	-60.38841
42.70000	-47.57984	-60.55015
42.80000	-47.58516	-60.73238
42.90000	-47.59250	-61.00219
43.00000	-47.59719	-61.18235
43.10000	-47.60141	-61.32771
43.20000	-47.60610	-61.47963
43.30000	-47.61125	-61.67022
43.40000	-47.61735	-61.87505
43.50000	-47.62375	-62.13917
43.60000	-47.62734	-62.26704
43.70000	-47.63156	-62.39869
43.80000	-47.63687	-62.58523
43.90000	-47.64313	-62.79898
44.00000	-47.65000	-63.09167
44.10000	-47.65359	-63.21675
44.20000	-47.65766	-63.34046
44.30000	-47.66219	-63.49624
44.40000	-47.66734	-63.67482
44.50000	-47.67328	-63.88979
44.60000	-47.68031	-64.17225
44.70000	-47.68422	-64.31543
44.80000	-47.68875	-64.46592
44.90000	-47.69391	-64.64075
45.00000	-47.70031	-64.85878
45.10000	-47.70625	-65.11853
45.20000	-47.71000	-65.25630
45.30000	-47.71422	-65.39661
45.40000	-47.71891	-65.55875
45.50000	-47.72422	-65.73769
45.60000	-47.73094	-65.98052
45.70000	-47.73766	-66.27639
45.80000	-47.74109	-66.38267
45.90000	-47.74531	-66.52240
46.00000	-47.74984	-66.67890
46.10000	-47.75547	-66.88356
46.20000	-47.76297	-67.17068
46.30000	-47.76719	-67.34912
46.40000	-47.77141	-67.48149
46.50000	-47.77610	-67.64644
46.60000	-47.78141	-67.83339
46.70000	-47.78719	-68.04784
46.80000	-47.79328	-68.30364
46.90000	-47.79719	-68.44927
47.00000	-47.80187	-68.60343
47.10000	-47.80719	-68.78044
47.20000	-47.81344	-69.00932
47.30000	-47.82047	-69.28270
47.40000	-47.82422	-69.44605
47.50000	-47.82813	-69.56156
47.60000	-47.83234	-69.71245
47.70000	-47.83766	-69.89664
47.80000	-47.84391	-70.12625
47.90000	-47.85125	-70.42932
48.00000	-47.85453	-70.56178
48.10000	-47.85875	-70.68612
48.20000	-47.86391	-70.87080
48.30000	-47.87016	-71.09951
48.40000	-47.87656	-71.36519
48.50000	-47.88031	-71.49801
48.60000	-47.88437	-71.64186
48.70000	-47.88922	-71.80865
48.80000	-47.89453	-71.99704
48.90000	-47.90047	-72.21413
49.00000	-47.90797	-72.49109
49.10000	-47.91172	-72.65928
49.20000	-47.91594	-72.80041
49.30000	-47.92110	-72.98873
49.40000	-47.92766	-73.23018
49.50000	-47.93438	-73.52406
49.60000	-47.93766	-73.64231
49.70000	-47.94141	-73.76482
49.80000	-47.94610	-73.94006
49.90000	-47.95141	-74.12513
50.00000	-47.95672	-74.33847
50.10000	-47.96344	-74.60358
50.20000	-47.96766	-74.76609
50.30000	-47.97203	-74.91717
50.40000	-47.97687	-75.08517
50.50000	-47.98297	-75.30195
50.60000	-47.98969	-75.57216
50.70000	-47.99359	-75.72009
50.80000	-47.99766	-75.85438
50.90000	-48.00219	-76.02408
51.00000	-48.00734	-76.21060
51.10000	-48.01359	-76.43458
51.20000	-48.02141	-76.73709
51.30000	-48.02516	-76.89705
51.40000	-48.02922	-77.01945
51.50000	-48.03375	-77.17816
51.60000	-48.03891	-77.34875
51.70000	-48.04531	-77.58685
51.80000	-48.05031	-77.78250
51.90000	-48.05469	-77.93128
52.00000	-48.05953	-78.09537
52.10000	-48.06469	-78.27844
52.20000	-48.07031	-78.47771
52.30000	-48.07734	-78.72842
52.40000	-48.08094	-78.87437
52.50000	-48.08500	-79.00088
52.60000	-48.08953	-79.15314
52.70000	-48.09531	-79.33715
52.80000	-48.10312	-79.62941
52.90000	-48.10797	-79.82669
53.00000	-48.11219	-79.96555
53.10000	-48.11703	-80.13418
53.20000	-48.12219	-80.31515
53.30000	-48.12766	-80.51369
53.40000	-48.13422	-80.74060
53.50000	-48.13828	-80.91982
53.60000	-48.14234	-81.04818
53.70000	-48.14734	-81.21143
53.80000	-48.15297	-81.41585
53.90000	-48.16031	-81.68082
54.00000	-48.16438	-81.84690
54.10000	-48.16828	-81.96121
54.20000	-48.17281	-82.12198
54.30000	-48.17813	-82.31468
54.40000	-48.18406	-82.52375
54.50000	-48.19125	-82.78544
54.60000	-48.19531	-82.97019
54.70000	-48.19922	-83.07834
54.80000	-48.20406	-83.24043
54.90000	-48.20922	-83.42225
55.00000	-48.21594	-83.65003
55.10000	-48.22031	-83.82913
55.20000	-48.22437	-83.96675
55.30000	-48.22891	-84.11084
55.40000	-48.23406	-84.28310
55.50000	-48.23969	-84.48437
55.60000	-48.24719	-84.72350
55.70000	-48.25172	-84.93220
55.80000	-48.25547	-85.02908
55.90000	-48.26031	-85.18653
56.00000	-48.26625	-85.38565
56.09600	-48.27641	-85.77034
56.19600	-48.27937	-85.92251
56.29600	-48.28266	-85.99806
56.39600	-48.28750	-86.16473
56.49600	-48.29250	-86.33600
56.59600	-48.29750	-86.51540
56.69600	-48.30469	-86.77394
56.79600	-48.30828	-86.92957
56.89600	-48.31250	-87.06145
56.99600	-48.31750	-87.23160
57.09600	-48.32328	-87.42540
57.19600	-48.33094	-87.71837
57.29600	-48.33453	-87.87552
57.39600	-48.33844	-87.98952
57.49600	-48.34313	-88.15378
57.59600	-48.34859	-88.34685
57.69600	-48.35438	-88.55698
57.79600	-48.36203	-88.85028
57.89600	-48.36547	-88.99850
57.99600	-48.36953	-89.11663
58.09600	-48.37406	-89.28239
58.19600	-48.37969	-89.46367
58.29600	-48.38766	-89.77341
58.39600	-48.39172	-89.95944
58.49600	-48.39547	-90.07630
58.59600	-48.40031	-90.23432
58.69600	-48.40547	-90.42506
58.79600	-48.41141	-90.63000
58.89600	-48.41828	-90.90360
58.99600	-48.42187	-91.05268
59.09600	-48.42610	-91.17883
59.19600	-48.43094	-91.35232
59.29600	-48.43656	-91.54706
59.39600	-48.44313	-91.79868
59.49600	-48.44844	-92.02754
59.59600	-48.45234	-92.16030
59.69600	-48.45672	-92.31329
59.79600	-48.46203	-92.49719
59.89600	-48.46844	-92.73607
59.99600	-48.47594	-93.03377
60.09600	-48.47922	-93.17841
60.19600	-48.48313	-93.30142
60.29600	-48.48797	-93.47075
60.39600	-48.49344	-93.66432
60.49600	-48.49953	-93.88623
60.59600	-48.50422	-94.08172
60.69600	-48.50828	-94.22369
60.79600	-48.51297	-94.38804
60.89600	-48.51812	-94.56205
60.99600	-48.52359	-94.76100
61.09600	-48.53078	-95.02251
61.19600	-48.53531	-95.21395
61.29600	-48.53922	-95.33264
61.39600	-48.54375	-95.47787
61.49600	-48.54922	-95.66329
61.59600	-48.55719	-95.94817
61.69600	-48.56172	-96.15625
61.79600	-48.56563	-96.27816
61.89600	-48.57031	-96.43354
61.99600	-48.57547	-96.61119
62.09600	-48.58125	-96.81288
62.19600	-48.58828	-97.07797
62.29600	-48.59203	-97.23482
62.39600	-48.59625	-97.35897
62.49600	-48.60078	-97.51824
62.59600	-48.60625	-97.69423
62.69600	-48.61359	-97.95573
62.79600	-48.61828	-98.14803
62.89600	-48.62219	-98.28229
62.99600	-48.62656	-98.42248
63.09600	-48.63172	-98.59284
63.19600	-48.63750	-98.80323
63.29600	-48.64484	-99.04379
63.39600	-48.64922	-99.24728
63.49600	-48.65328	-99.36702
63.59600	-48.65828	-99.52931
63.69600	-48.66359	-99.71729
63.79600	-48.67016	-99.94220
63.89600	-48.67484	-100.13136
63.99600	-48.67875	-100.25801
64.09600	-48.68328	-100.41849
64.19600	-48.68844	-100.57811
64.29600	-48.69453	-100.79669
64.39600	-48.70219	-101.06692
64.49600	-48.70563	-101.22212
64.59600	-48.70937	-101.33066
64.69600	-48.71422	-101.49015
64.79600	-48.72031	-101.68757
64.89600	-48.72859	-102.00015
64.99600	-48.73266	-102.19012
65.09600	-48.73641	-102.30426
65.19600	-48.74094	-102.45549
65.29600	-48.74625	-102.62500
65.39600	-48.75172	-102.83499
65.49600	-48.75953	-103.11765
65.59600	-48.76328	-103.30641
65.69600	-48.76687	-103.40507
65.79600	-48.77156	-103.57238
65.89600	-48.77719	-103.76921
65.99600	-48.78406	-104.03946
66.09600	-48.78875	-104.23044
66.19600	-48.79266	-104.36489
66.29600	-48.79734	-104.52568
66.39600	-48.80266	-104.70682
66.49600	-48.80844	-104.92477
66.59600	-48.81484	-105.16331
66.69600	-48.81937	-105.36747
66.79600	-48.82344	-105.49498
66.89600	-48.82797	-105.64968
66.99600	-48.83297	-105.82551
67.09600	-48.84000	-106.07053
67.19600	-48.84516	-106.29678
67.29600	-48.84906	-106.42768
67.39600	-48.85344	-106.57790
67.49600	-48.85844	-106.74520
67.59600	-48.86391	-106.94163
67.69600	-48.87078	-107.17265
67.79600	-48.87578	-107.39738
67.89600	-48.88000	-107.53316
67.99600	-48.88516	-107.71111
68.09600	-48.89078	-107.89721
68.19600	-48.89750	-108.15401
68.29600	-48.90203	-108.33106
68.39600	-48.90594	-108.45833
68.49600	-48.91031	-108.60287
68.59600	-48.91500	-108.75612
68.69600	-48.92031	-108.93932
68.79600	-48.92797	-109.19681
68.89600	-48.93297	-109.42745
68.99600	-48.93688	-109.54811
69.09600	-48.94172	-109.71078
69.19600	-48.94735	-109.89468
69.29600	-48.95391	-110.13747
69.39600	-48.95828	-110.31253
69.49600	-48.96234	-110.43613
69.59600	-48.96703	-110.58981
69.69600	-48.97219	-110.75790
69.79600	-48.97781	-110.95859
69.89600	-48.98594	-111.24308
69.99600	-48.99000	-111.43564
70.09600	-48.99359	-111.52830
70.19600	-48.99812	-111.67733
70.29600	-49.00344	-111.86344
70.39600	-49.01141	-112.12453
70.49600	-49.01625	-112.36423
70.59600	-49.01984	-112.46677
70.69600	-49.02422	-112.60538
70.79600	-49.02922	-112.78354
70.89600	-49.03485	-112.96999
70.99600	-49.04094	-113.18978
71.09600	-49.04547	-113.36745
71.19600	-49.04969	-113.48882
71.29600	-49.05453	-113.65602
71.39600	-49.05938	-113.82583
71.49600	-49.06578	-114.02728
71.59600	-49.07234	-114.28819
71.69600	-49.07594	-114.40630
71.79600	-49.08016	-114.53672
71.89600	-49.08485	-114.68515
71.99600	-49.09016	-114.86719
72.09600	-49.09734	-115.08127
72.19600	-49.10344	-115.34847
72.29600	-49.10750	-115.46351
72.39600	-49.11250	-115.62858
72.49600	-49.11828	-115.82283
72.59600	-49.12610	-116.09519
72.69600	-49.13000	-116.28281
72.79600	-49.13360	-116.36618
72.89600	-49.13828	-116.51440
72.99600	-49.14328	-116.68520
73.09600	-49.14875	-116.87326
73.19600	-49.15610	-117.12135
73.29600	-49.16000	-117.29567
73.39600	-49.16375	-117.39986
73.49600	-49.16812	-117.54002
73.59600	-49.17344	-117.70830
73.69600	-49.18047	-117.94291
73.79600	-49.18594	-118.18804
73.89600	-49.18984	-118.31006
73.99600	-49.19453	-118.45218
74.09600	-49.19985	-118.62694
74.19600	-49.20516	-118.80757
74.29600	-49.21281	-119.07107
74.39600	-49.21672	-119.25056
74.49600	-49.22047	-119.35816
74.59600	-49.22469	-119.48966
74.69600	-49.22985	-119.65946
74.79600	-49.23766	-119.90687
74.89600	-49.24281	-120.13984
74.99600	-49.24641	-120.24459
75.09600	-49.25109	-120.38412
75.19600	-49.25609	-120.56115
75.29600	-49.26203	-120.75671
75.39600	-49.26922	-121.01960
75.49600	-49.27375	-121.21791
75.59600	-49.27766	-121.32269
75.69600	-49.28219	-121.47857
75.79600	-49.28719	-121.63766
75.89600	-49.29359	-121.84808
75.99600	-49.29891	-122.07218
76.09600	-49.30313	-122.20259
76.19600	-49.30766	-122.34417
76.29600	-49.31297	-122.52536
76.39600	-49.31922	-122.74369
76.49600	-49.32672	-123.00956
76.59600	-49.33047	-123.17699
76.69600	-49.33406	-123.27884
76.79600	-49.33891	-123.43474
76.89600	-49.34438	-123.61506
76.99600	-49.35141	-123.85602
77.09600	-49.35625	-124.06764
77.19600	-49.36016	-124.18588
77.29600	-49.36453	-124.32138
77.39600	-49.36938	-124.47872
77.49600	-49.37484	-124.67648
77.59600	-49.38156	-124.89778
77.69600	-49.38766	-125.16123
77.79600	-49.39125	-125.26768
77.89600	-49.39594	-125.41661
77.99600	-49.40141	-125.60163
78.09600	-49.40860	-125.85481
78.19600	-49.41281	-126.03301
78.29600	-49.41656	-126.14174
78.39600	-49.42094	-126.27876
78.49600	-49.42578	-126.44060
78.59600	-49.43141	-126.62739
78.69600	-49.43781	-126.84819
78.79600	-49.44422	-127.11680
78.89600	-49.44813	-127.22924
78.99600	-49.45250	-127.36128
79.09600	-49.45750	-127.53871
79.19600	-49.46469	-127.76195
79.29600	-49.46969	-128.00318
79.39600	-49.47359	-128.10454
79.49600	-49.47797	-128.25038
79.59600	-49.48297	-128.41006
79.69600	-49.48859	-128.59824
79.79600	-49.49547	-128.83586
79.89600	-49.50078	-129.06151
79.99600	-49.50422	-129.14877
80.09600	-49.50891	-129.30652
80.19600	-49.51438	-129.48267
80.29600	-49.52172	-129.72975
80.39600	-49.52672	-129.94653
80.49600	-49.53063	-130.06255
80.59600	-49.53500	-130.19899
80.69600	-49.54016	-130.36211
80.79600	-49.54578	-130.55916
80.89600	-49.55328	-130.81039
80.99600	-49.55766	-131.01347
81.09600	-49.56141	-131.12870
81.19600	-49.56625	-131.29288
81.29600	-49.57219	-131.48309
81.39600	-49.57922	-131.75091
81.49600	-49.58344	-131.92827
81.59600	-49.58703	-132.03199
81.69600	-49.59156	-132.17439
81.79600	-49.59656	-132.34830
81.89600	-49.60219	-132.53769
81.99600	-49.61000	-132.80594
82.09600	-49.61500	-133.04392
82.19600	-49.61875	-133.14904
82.29600	-49.62328	-133.30385
82.39600	-49.62859	-133.47991
82.49600	-49.63563	-133.73281
82.59600	-49.64016	-133.93512
82.69600	-49.64406	-134.04183
82.79600	-49.64828	-134.18846
82.89600	-49.65328	-134.35245
82.99600	-49.65891	-134.55459
83.09600	-49.66531	-134.77232
83.19600	-49.67031	-134.98828
83.29600	-49.67453	-135.11223
83.39600	-49.67922	-135.26921
83.49600	-49.68406	-135.43981
83.59600	-49.69000	-135.63649
83.69600	-49.69656	-135.89264
83.79600	-49.70063	-136.03874
83.89600	-49.70485	-136.16507
83.99600	-49.70969	-136.32934
84.09600	-49.71500	-136.50338
84.19600	-49.72141	-136.71026
84.29600	-49.72688	-136.93962
84.39600	-49.73094	-137.06632
84.49600	-49.73578	-137.20953
84.59600	-49.74109	-137.37957
84.69600	-49.74734	-137.57585
84.79600	-49.75328	-137.80864
84.89600	-49.75734	-137.92846
84.99600	-49.76172	-138.06513
85.09600	-49.76641	-138.20548
85.19600	-49.77156	-138.37342
85.29600	-49.77781	-138.56466
85.39600	-49.78391	-138.80497
85.49600	-49.78766	-138.90167
85.59600	-49.79188	-139.01672
85.69600	-49.79703	-139.16431
85.79600	-49.80422	-139.38437
85.89600	-49.81109	-139.67356
85.99600	-49.81453	-139.75887
86.09600	-49.81875	-139.87075
86.19600	-49.82359	-140.01732
86.29600	-49.82922	-140.19585
86.39600	-49.83610	-140.40439
86.49600	-49.84125	-140.61025
86.59600	-49.84485	-140.70134
86.69600	-49.84922	-140.82442
86.79600	-49.85422	-140.97302
86.89600	-49.86156	-141.18913
86.99600	-49.86719	-141.42735
87.09600	-49.87078	-141.51560
87.19600	-49.87500	-141.63563
87.29600	-49.87969	-141.76972
87.39600	-49.88484	-141.92060
87.49600	-49.89078	-142.10844
87.59600	-49.89703	-142.33659
87.69600	-49.90109	-142.43971
87.79600	-49.90562	-142.57711
87.89600	-49.91063	-142.71799
87.99600	-49.91672	-142.89233
88.09600	-49.92328	-143.12325
88.19600	-49.92703	-143.24544
88.29600	-49.93125	-143.35246
88.39600	-49.93578	-143.48444
88.49600	-49.94109	-143.63733
88.59600	-49.94797	-143.83002
88.69600	-49.95516	-144.10862
88.79600	-49.95875	-144.20095
88.89600	-49.96375	-144.33515
88.99600	-49.97000	-144.53204
89.09600	-49.97984	-144.88876
89.19600	-49.98203	-144.98578
89.29600	-49.98469	-145.01782
89.39600	-49.98906	-145.13652
89.49600	-49.99391	-145.28088
89.59600	-49.99922	-145.44949
89.69600	-50.00578	-145.64905
89.79600	-50.01219	-145.90284
89.89600	-50.01531	-145.99279
89.99600	-50.01953	-146.10055
90.09600	-50.02469	-146.25573
90.19600	-50.03203	-146.46122
90.29600	-50.03766	-146.71464
90.39600	-50.04125	-146.80785
90.49600	-50.04562	-146.92254
90.59600	-50.05078	-147.08394
90.69600	-50.05656	-147.26420
90.79600	-50.06297	-147.46691
90.89600	-50.06906	-147.70430
90.99600	-50.07235	-147.79779
91.09600	-50.07672	-147.90455
91.19600	-50.08172	-148.05023
91.29600	-50.08813	-148.24964
91.39600	-50.09422	-148.48247
91.49600	-50.09797	-148.58212
91.59600	-50.10219	-148.69340
91.69600	-50.10719	-148.84901
91.79600	-50.11281	-149.01893
91.89600	-50.11984	-149.24175
91.99600	-50.12531	-149.45982
92.09600	-50.12891	-149.54704
92.19600	-50.13328	-149.66391
92.29600	-50.13844	-149.81940
92.39600	-50.14531	-150.02875
92.49600	-50.15109	-150.25859
92.59600	-50.15485	-150.36331
92.69600	-50.15906	-150.47470
92.79600	-50.16391	-150.61532
92.89600	-50.16906	-150.77218
92.99600	-50.17531	-150.95899
93.09600	-50.18156	-151.19532
93.19600	-50.18562	-151.30055
93.29600	-50.19031	-151.43532
93.39600	-50.19563	-151.60362
93.49600	-50.20250	-151.80531
93.59600	-50.20797	-152.01862
93.69600	-50.21156	-152.11581
93.79600	-50.21594	-152.22332
93.89600	-50.22094	-152.37969
93.99600	-50.22641	-152.54477
94.09600	-50.23313	-152.74782
94.19600	-50.23844	-152.96383
94.29600	-50.24203	-153.05272
94.39600	-50.24656	-153.18745
94.49600	-50.25203	-153.34706
94.59600	-50.25937	-153.57357
94.69600	-50.26500	-153.81634
94.79600	-50.26828	-153.89130
94.89600	-50.27250	-153.99729
94.99600	-50.27750	-154.13901
95.09600	-50.28328	-154.31227
95.19600	-50.28937	-154.49466
95.29600	-50.29453	-154.68697
95.39600	-50.29844	-154.78039
95.49600	-50.30297	-154.90812
95.59600	-50.30781	-155.04470
95.69600	-50.31391	-155.22119
95.79600	-50.32125	-155.46894
95.89600	-50.32531	-155.59626
95.99600	-50.32938	-155.68604
96.09600	-50.33391	-155.81205
96.19600	-50.33937	-155.95618
96.29600	-50.34610	-156.15366
96.39600	-50.35250	-156.40630
96.49600	-50.35594	-156.47586
96.59600	-50.36062	-156.59828
96.69600	-50.36563	-156.74265
96.79600	-50.37172	-156.90894
96.89600	-50.37828	-157.14352
96.99600	-50.38219	-157.24210
97.09600	-50.38656	-157.35142
97.19600	-50.39141	-157.48173
97.29600	-50.39672	-157.63806
97.39600	-50.40266	-157.80969
97.49600	-50.40844	-158.01989
97.59600	-50.41203	-158.10341
97.69600	-50.41641	-158.20460
97.79600	-50.42187	-158.35358
97.89600	-50.42984	-158.58072
97.99600	-50.43641	-158.87269
98.09600	-50.43938	-158.94377
98.19600	-50.44391	-159.06866
98.29600	-50.44875	-159.19966
98.39600	-50.45375	-159.35180
98.49600	-50.45953	-159.52210
98.59600	-50.46438	-159.69369
98.69600	-50.46844	-159.78011
98.79600	-50.47297	-159.89764
98.89600	-50.47797	-160.04236
98.99600	-50.48500	-160.23198
99.09600	-50.49172	-160.48209
99.19600	-50.49516	-160.56575
99.29600	-50.49938	-160.65991
99.39600	-50.50422	-160.79360
99.49600	-50.51000	-160.96063
99.59600	-50.51641	-161.15189
99.69600	-50.52188	-161.35389
99.79600	-50.52578	-161.43180
99.89600	-50.53047	-161.55243
99.99600	-50.53563	-161.68521
100.09600	-50.54156	-161.84650
100.19600	-50.54797	-162.07156
100.29600	-50.55188	-162.17583
100.39600	-50.55594	-162.27034
100.49600	-50.56063	-162.38078
100.59600	-50.56625	-162.53315
100.69600	-50.57297	-162.73354
100.79600	-50.57891	-162.94816
100.89600	-50.58235	-163.01349
100.99600	-50.58703	-163.12492
101.09600	-50.59203	-163.25518
101.19600	-50.59828	-163.42591
101.29600	-50.60453	-163.64439
101.39600	-50.60875	-163.74838
101.49600	-50.61297	-163.84266
101.59600	-50.61766	-163.95998
101.69600	-50.62250	-164.07907
101.79600	-50.62797	-164.22446
101.89600	-50.63516	-164.43020
101.99600	-50.63906	-164.53230
102.09600	-50.64359	-164.63490
102.19600	-50.64891	-164.76263
102.29600	-50.65578	-164.94201
102.39600	-50.66203	-165.16547
102.49600	-50.66562	-165.23880
102.59600	-50.66953	-165.31907
102.69600	-50.67422	-165.42788
102.79600	-50.67937	-165.54652
102.89600	-50.68531	-165.70897
102.99600	-50.69297	-165.94760
103.09600	-50.69656	-166.05106
103.19600	-50.70063	-166.12437
103.29600	-50.70563	-166.24741
103.39600	-50.71172	-166.40511
103.49600	-50.71844	-166.62611
103.59600	-50.72219	-166.71290
103.69600	-50.72641	-166.79204
103.79600	-50.73109	-166.90281
103.89600	-50.73656	-167.04226
103.99600	-50.74234	-167.19803
104.09600	-50.74859	-167.38220
104.19600	-50.75219	-167.47229
104.29600	-50.75641	-167.55313
104.39600	-50.76156	-167.67025
104.49600	-50.76781	-167.81954
104.59600	-50.77562	-168.08885
104.69600	-50.77938	-168.16136
104.79600	-50.78344	-168.23891
104.89600	-50.78813	-168.34161
104.99600	-50.79344	-168.47427
105.09600	-50.79969	-168.62009
105.19600	-50.80703	-168.88657
105.29601	-50.81062	-168.95242
105.39601	-50.81531	-169.05260
105.49601	-50.82110	-169.20438
105.59601	-50.82766	-169.38512
105.69601	-50.83266	-169.56057
105.79601	-50.83609	-169.61713
105.89601	-50.84031	-169.69335
105.99601	-50.84531	-169.82068
106.09601	-50.85047	-169.95741
106.19601	-50.85656	-170.10745
106.29601	-50.86281	-170.32892
106.39601	-50.86625	-170.38795
106.49601	-50.87047	-170.46727
106.59601	-50.87547	-170.58900
106.69601	-50.88187	-170.75303
106.79601	-50.88953	-171.02380
106.89601	-50.89297	-171.10410
106.99601	-50.89703	-171.17174
107.09601	-50.90203	-171.28900
107.19601	-50.90766	-171.43810
107.29601	-50.91422	-171.62089
107.39601	-50.92000	-171.82314
107.49601	-50.92344	-171.87865
107.59601	-50.92797	-171.97564
107.69601	-50.93266	-172.08394
107.79601	-50.93813	-172.22217
107.89601	-50.94500	-172.42132
107.99601	-50.94938	-172.55235
108.09601	-50.95328	-172.61702
108.19601	-50.95797	-172.72475
108.29601	-50.96344	-172.84843
108.39601	-50.96984	-173.01886
108.49601	-50.97656	-173.25148
108.59601	-50.98016	-173.31761
108.69601	-50.98453	-173.39645
108.79601	-50.98937	-173.50739
108.89601	-50.99484	-173.63995
108.99601	-51.00141	-173.81839
109.09601	-51.00578	-173.93376
109.19601	-51.01016	-174.01324
109.29601	-51.01484	-174.11858
109.39601	-51.02016	-174.24475
109.49601	-51.02641	-174.39358
109.59601	-51.03359	-174.64028
109.69601	-51.03688	-174.69031
109.79601	-51.04109	-174.76061
109.89601	-51.04610	-174.87590
109.99601	-51.05234	-175.02379
110.09601	-51.05906	-175.24102
110.19601	-51.06281	-175.31598
110.29601	-51.06703	-175.38756
110.39601	-51.07172	-175.48573
110.49601	-51.07687	-175.60519
110.59601	-51.08313	-175.74675
110.69601	-51.09000	-175.97054
110.79601	-51.09359	-176.03984
110.89601	-51.09766	-176.10773
110.99601	-51.10266	-176.21629
111.09601	-51.10906	-176.36745
111.19601	-51.11594	-176.59387
111.29601	-51.11953	-176.65944
111.39601	-51.12344	-176.71800
111.49601	-51.12797	-176.80866
111.59601	-51.13344	-176.91992
111.69601	-51.13953	-177.08251
111.79601	-51.14672	-177.29306
111.89601	-51.15047	-177.37681
111.99601	-51.15484	-177.44976
112.09601	-51.15969	-177.54698
112.19601	-51.16531	-177.67549
112.29601	-51.17219	-177.87364
112.39601	-51.17641	-177.97455
112.49601	-51.18031	-178.03183
112.59601	-51.18500	-178.11976
112.69601	-51.19047	-178.23701
112.79601	-51.19688	-178.40353
112.89601	-51.20344	-178.60623
112.99601	-51.20703	-178.66775
113.09601	-51.21125	-178.73372
113.19601	-51.21656	-178.84828
113.29601	-51.22328	-179.00816
113.39601	-51.23000	-179.23205
113.49601	-51.23359	-179.28685
113.59601	-51.23797	-179.36555
113.69601	-51.24266	-179.46477
113.79601	-51.24891	-179.63453
113.89601	-51.25578	-179.83298
113.99601	-51.26141	-180.01907
114.09601	-51.26438	-180.05465
114.19601	-51.26859	-180.11685
114.29601	-51.27344	-180.22208
114.39601	-51.27875	-180.33984
114.49601	-51.28547	-180.52246
114.59601	-51.28953	-180.62277
114.69601	-51.29359	-180.68533
114.79601	-51.29860	-180.78777
114.89601	-51.30406	-180.92020
114.99601	-51.31016	-181.06906
115.09601	-51.31719	-181.27598
115.19601	-51.32109	-181.36124
115.29601	-51.32516	-181.42392
115.39601	-51.32969	-181.50814
115.49601	-51.33516	-181.62930
115.59601	-51.34188	-181.81910
115.69601	-51.34656	-181.93133
115.79601	-51.35109	-182.00868
115.89601	-51.35594	-182.10708
115.99601	-51.36141	-182.24147
116.09601	-51.36766	-182.38966
116.19601	-51.37391	-182.57721
116.29601	-51.37734	-182.63398
116.39601	-51.38172	-182.70715
116.49601	-51.38687	-182.81847
116.59601	-51.39266	-182.95747
116.69601	-51.39906	-183.13925
116.79601	-51.40312	-183.20268
116.89601	-51.40719	-183.27354
116.99601	-51.41172	-183.35642
117.09601	-51.41672	-183.46314
117.19601	-51.42250	-183.58682
117.29601	-51.43000	-183.80259
117.39601	-51.43391	-183.87885
117.49601	-51.43813	-183.94554
117.59601	-51.44313	-184.04542
117.69601	-51.44891	-184.17037
117.79601	-51.45516	-184.32958
117.89601	-51.45985	-184.42631
117.99601	-51.46438	-184.50797
118.09601	-51.46906	-184.59696
118.19601	-51.47406	-184.69888
118.29601	-51.48016	-184.82725
118.39601	-51.48719	-185.02726
118.49601	-51.49063	-185.06818
118.59601	-51.49453	-185.12097
118.69601	-51.49937	-185.19400
118.79601	-51.50500	-185.31398
118.89601	-51.51328	-185.54799
118.99601	-51.51719	-185.63050
119.09601	-51.52141	-185.68012
119.19601	-51.52594	-185.76168
119.29601	-51.53125	-185.86208
119.39601	-51.53656	-185.97427
119.49601	-51.54344	-186.15052
119.59601	-51.54734	-186.23148
119.69601	-51.55172	-186.28138
119.79601	-51.55656	-186.36981
119.89601	-51.56234	-186.49523
119.99601	-51.57016	-186.69398
120.09601	-51.57391	-186.77582
120.19601	-51.57766	-186.81198
120.29601	-51.58219	-186.88612
120.39601	-51.58750	-186.98192
120.49601	-51.59391	-187.12160
120.59601	-51.60109	-187.31767
120.69601	-51.60422	-187.36416
120.79601	-51.60844	-187.40234
120.89601	-51.61344	-187.49253
120.99601	-51.61875	-187.58728
121.09601	-51.62578	-187.73930
121.19601	-51.63016	-187.83331
121.29601	-51.63406	-187.87722
121.39601	-51.63844	-187.92850
121.49601	-51.64360	-188.01300
121.59601	-51.64969	-188.12796
121.69601	-51.65812	-188.33934
121.79601	-51.66156	-188.39453
121.89601	-51.66563	-188.43028
121.99601	-51.67094	-188.51665
122.09601	-51.67781	-188.65588
122.19601	-51.68547	-188.90834
122.29601	-51.68797	-188.90272
122.39601	-51.69156	-188.92646
122.49601	-51.69610	-188.99205
122.59601	-51.70109	-189.07999
122.69601	-51.70641	-189.17750
122.79601	-51.71359	-189.34943
122.89601	-51.71766	-189.42100
122.99601	-51.72187	-189.47037
123.09601	-51.72719	-189.57457
123.19601	-51.73344	-189.71159
123.29601	-51.74031	-189.90172
123.39601	-51.74375	-189.93267
123.49601	-51.74766	-189.97882
123.59601	-51.75250	-190.04966
123.69601	-51.75813	-190.15582
123.79601	-51.76422	-190.27968
123.89601	-51.77156	-190.47767
123.99601	-51.77500	-190.52365
124.09601	-51.77891	-190.56331
124.19601	-51.78375	-190.64288
124.29601	-51.78938	-190.75218
124.39601	-51.79703	-190.95720
124.49601	-51.80125	-191.04812
124.59601	-51.80516	-191.08824
124.69601	-51.80969	-191.16041
124.79601	-51.81469	-191.24490
124.89601	-51.82047	-191.36305
124.99601	-51.82750	-191.53596
125.09601	-51.83125	-191.60284
125.19601	-51.83547	-191.65702
125.29601	-51.84063	-191.74154
125.39601	-51.84672	-191.86577
125.49601	-51.85422	-192.07908
125.59601	-51.85797	-192.13699
125.69601	-51.86172	-192.16880
125.79601	-51.86610	-192.23081
125.89601	-51.87078	-192.30726
125.99601	-51.87641	-192.39865
126.09601	-51.88328	-192.55672
126.19601	-51.88844	-192.68550
126.29601	-51.89250	-192.72499
126.39601	-51.89766	-192.81951
126.49601	-51.90391	-192.94156
126.59601	-51.91062	-193.13101
126.69601	-51.91422	-193.16830
126.79601	-51.91828	-193.21699
126.89601	-51.92281	-193.28293
126.99601	-51.92828	-193.37407
127.09601	-51.93391	-193.48554
127.19601	-51.94047	-193.63755
127.29601	-51.94547	-193.75503
127.39601	-51.94922	-193.78068
127.49601	-51.95391	-193.84956
127.59601	-51.95953	-193.95316
127.69601	-51.96672	-194.12887
127.79601	-51.97094	-194.20741
127.89601	-51.97500	-194.25832
127.99601	-51.97953	-194.31873
128.09601	-51.98484	-194.41476
128.19601	-51.99078	-194.52636
128.29601	-51.99797	-194.69593
128.39601	-52.00187	-194.77783
128.49601	-52.00594	-194.80987
128.59601	-52.01078	-194.88363
128.69601	-52.01625	-194.97576
128.79601	-52.02359	-195.15823
128.89601	-52.02797	-195.24103
128.99601	-52.03203	-195.28076
129.09601	-52.03641	-195.33908
129.19601	-52.04141	-195.42189
129.29601	-52.04735	-195.53195
129.39601	-52.05594	-195.74140
129.49601	-52.06031	-195.85361
129.59601	-52.06437	-195.90150
129.69601	-52.06969	-196.01177
129.79601	-52.07578	-196.13209
129.89601	-52.08078	-196.25358
129.99601	-52.08422	-196.26442
130.09601	-52.08813	-196.30915
130.19601	-52.09281	-196.37160
130.29601	-52.09766	-196.45281
130.39601	-52.10344	-196.55770
130.49601	-52.11125	-196.75460
130.59601	-52.11547	-196.84578
130.69601	-52.11953	-196.87814
130.79601	-52.12422	-196.94044
130.89601	-52.13016	-197.04972
130.99601	-52.13719	-197.23414
131.09601	-52.14125	-197.29917
131.19601	-52.14516	-197.32799
131.29601	-52.14984	-197.39921
131.39601	-52.15500	-197.47972
131.49601	-52.16094	-197.58746
131.59601	-52.16797	-197.76770
131.69601	-52.17172	-197.82345
131.79601	-52.17594	-197.85851
131.89601	-52.18078	-197.93119
131.99601	-52.18656	-198.04199
132.09601	-52.19391	-198.20832
132.19601	-52.19875	-198.33238
132.29601	-52.20250	-198.34034
132.39601	-52.20687	-198.40784
132.49601	-52.21156	-198.46660
132.59601	-52.21735	-198.57755
132.69601	-52.22469	-198.74801
132.79601	-52.22860	-198.82989
132.89601	-52.23266	-198.84971
132.99601	-52.23750	-198.92943
133.09601	-52.24312	-199.02781
133.19601	-52.25016	-199.17130
133.29601	-52.25438	-199.25268
133.39601	-52.25828	-199.28081
133.49601	-52.26281	-199.33149
133.59601	-52.26781	-199.40516
133.69601	-52.27344	-199.50446
133.79601	-52.28063	-199.64713
133.89601	-52.28547	-199.75038
133.99601	-52.28937	-199.76927
134.09601	-52.29375	-199.81076
134.19601	-52.29891	-199.87281
134.29601	-52.30641	-200.01701
134.39601	-52.31172	-200.14979
134.49601	-52.31578	-200.17329
134.59601	-52.32063	-200.23516
134.69601	-52.32578	-200.31276
134.79601	-52.33125	-200.39834
134.89601	-52.33766	-200.51691
134.99601	-52.34156	-200.56538
135.09601	-52.34547	-200.58946
135.19601	-52.35031	-200.63911
135.29601	-52.35609	-200.73646
135.39601	-52.36406	-200.92067
135.49601	-52.36844	-200.99913
135.59601	-52.37250	-201.01349
135.69601	-52.37687	-201.06110
135.79601	-52.38188	-201.12355
135.89601	-52.38735	-201.20938
135.99601	-52.39453	-201.34956
136.09601	-52.39922	-201.44933
136.19601	-52.40313	-201.46085
136.29601	-52.40813	-201.51900
136.39601	-52.41422	-201.61913
136.49601	-52.42141	-201.79100
136.59601	-52.42516	-201.81228
136.69601	-52.42891	-201.83831
136.79601	-52.43328	-201.87871
136.89601	-52.43828	-201.92590
136.99601	-52.44422	-202.03088
137.09601	-52.45203	-202.19202
137.19601	-52.45625	-202.25634
137.29601	-52.45984	-202.25230
137.39601	-52.46438	-202.29591
137.49601	-52.46953	-202.36768
137.59601	-52.47656	-202.49091
137.69601	-52.48156	-202.59179
137.79601	-52.48563	-202.61222
137.89601	-52.49000	-202.63903
137.99601	-52.49500	-202.68825
138.09601	-52.50031	-202.75396
138.19601	-52.50703	-202.85729
138.29601	-52.51328	-203.01010
138.39601	-52.51703	-203.01490
138.49601	-52.52219	-203.07365
138.59601	-52.52891	-203.19247
138.69601	-52.53703	-203.40765
138.79601	-52.53969	-203.39368
138.89601	-52.54297	-203.37430
138.99601	-52.54750	-203.42429
139.09601	-52.55250	-203.50160
139.19601	-52.55812	-203.59132
139.29601	-52.56453	-203.69694
139.39601	-52.57016	-203.83674
139.49601	-52.57391	-203.83427
139.59601	-52.57844	-203.87392
139.69601	-52.58344	-203.93966
139.79601	-52.59031	-204.05143
139.89601	-52.59516	-204.15595
139.99601	-52.59906	-204.17839
140.09601	-52.60359	-204.21405
140.19601	-52.60875	-204.28807
140.29601	-52.61500	-204.39428
140.39601	-52.62313	-204.57318
140.49601	-52.62672	-204.62790
140.59601	-52.63031	-204.61921
140.69601	-52.63500	-204.67553
140.79601	-52.64062	-204.75847
140.89601	-52.64797	-204.92078
140.99601	-52.65219	-204.98280
141.09601	-52.65625	-204.99824
141.19601	-52.66078	-205.04583
141.29601	-52.66594	-205.11125
141.39601	-52.67156	-205.18930
141.49601	-52.67891	-205.32854
141.59601	-52.68297	-205.39691
141.69601	-52.68687	-205.41340
141.79601	-52.69156	-205.47050
141.89601	-52.69735	-205.55633
141.99601	-52.70453	-205.70472
142.09601	-52.70875	-205.76046
142.19601	-52.71281	-205.77960
142.29601	-52.71766	-205.82655
142.39601	-52.72281	-205.89970
142.49601	-52.72859	-205.99395
142.59601	-52.73641	-206.16266
142.69601	-52.73984	-206.20434
142.79601	-52.74344	-206.20275
142.89601	-52.74797	-206.23994
142.99601	-52.75359	-206.31714
143.09601	-52.76141	-206.49043
143.19601	-52.76610	-206.58420
143.29601	-52.76984	-206.58498
143.39601	-52.77422	-206.62196
143.49601	-52.77906	-206.67183
143.59601	-52.78469	-206.74787
143.69601	-52.79109	-206.86142
143.79601	-52.79578	-206.92116
143.89601	-52.79984	-206.94405
143.99601	-52.80469	-206.98740
144.09601	-52.81000	-207.06165
144.19601	-52.81703	-207.18016
144.29601	-52.82328	-207.33552
144.39601	-52.82672	-207.32178
144.49601	-52.83078	-207.32869
144.59601	-52.83578	-207.38573
144.69601	-52.84125	-207.45964
144.79601	-52.84813	-207.57577
144.89601	-52.85313	-207.67531
144.99601	-52.85719	-207.68537
145.09601	-52.86203	-207.72889
145.19601	-52.86828	-207.81597
145.29601	-52.87641	-207.99115
145.39601	-52.88016	-208.05442
145.49601	-52.88360	-208.02447
145.59601	-52.88797	-208.05232
145.69601	-52.89266	-208.09376
145.79601	-52.89781	-208.14730
145.89601	-52.90484	-208.26240
145.99601	-52.91047	-208.38343
146.09601	-52.91438	-208.38255
146.19601	-52.91922	-208.43109
146.29601	-52.92500	-208.49811
146.39601	-52.93234	-208.65995
146.49601	-52.93625	-208.71048
146.59601	-52.94000	-208.70823
146.69601	-52.94453	-208.74448
146.79601	-52.94938	-208.79179
146.89601	-52.95485	-208.84225
146.99601	-52.96109	-208.94939
147.09601	-52.96563	-209.01336
147.19601	-52.97000	-209.03233
147.29601	-52.97469	-209.07332
147.39601	-52.98047	-209.14344
147.49601	-52.98828	-209.29912
147.59601	-52.99313	-209.37112
147.69601	-52.99672	-209.36750
147.79601	-53.00109	-209.39037
147.89601	-53.00625	-209.44172
147.99601	-53.01234	-209.54292
148.09601	-53.02000	-209.70300
148.19601	-53.02406	-209.75097
148.29601	-53.02781	-209.74183
148.39601	-53.03250	-209.78135
148.49601	-53.03781	-209.84024
148.59601	-53.04391	-209.91948
148.69601	-53.04922	-210.02080
148.79601	-53.05344	-210.03890
148.89601	-53.05766	-210.06319
148.99601	-53.06281	-210.11010
149.09601	-53.06812	-210.17765
149.19601	-53.07531	-210.28486
149.29601	-53.08047	-210.40060
149.39601	-53.08406	-210.38005
149.49601	-53.08875	-210.41806
149.59601	-53.09422	-210.48370
149.69601	-53.10094	-210.59316
149.79601	-53.10563	-210.66649
149.89601	-53.10969	-210.66490
149.99601	-53.11422	-210.69784
150.09601	-53.11922	-210.73243
150.19601	-53.12485	-210.79981
150.29601	-53.13125	-210.89499
150.39601	-53.13719	-211.01812
150.49601	-53.14109	-211.01424
150.59601	-53.14578	-211.03558
150.69601	-53.15094	-211.09700
150.79601	-53.15813	-211.19384
150.89601	-53.16297	-211.27389
150.99601	-53.16656	-211.25834
151.09601	-53.17063	-211.25387
151.19601	-53.17547	-211.28650
151.29601	-53.18141	-211.36644
151.39601	-53.18875	-211.48694
151.49601	-53.19469	-211.61577
151.59601	-53.19797	-211.57949
151.69601	-53.20250	-211.59747
151.79601	-53.20750	-211.63771
151.89601	-53.21375	-211.71191
151.99601	-53.21906	-211.80947
152.09601	-53.22344	-211.81065
152.19601	-53.22828	-211.83850
152.29601	-53.23359	-211.89481
152.39601	-53.23953	-211.97364
152.49601	-53.24656	-212.07382
152.59601	-53.25063	-212.12466
152.69601	-53.25422	-212.09776
152.79601	-53.25906	-212.11365
152.89601	-53.26453	-212.17935
152.99601	-53.27172	-212.29199
153.09601	-53.27672	-212.37412
153.19601	-53.28047	-212.36119
153.29601	-53.28469	-212.36336
153.39601	-53.28938	-212.39375
153.49601	-53.29484	-212.44971
153.59601	-53.30250	-212.56679
153.69601	-53.30750	-212.66119
153.79601	-53.31109	-212.63604
153.89601	-53.31547	-212.64745
153.99601	-53.32062	-212.67785
154.09601	-53.32750	-212.76622
154.19601	-53.33313	-212.87297
154.29601	-53.33734	-212.87607
154.39601	-53.34188	-212.91010
154.49601	-53.34703	-212.94837
154.59601	-53.35250	-213.00022
154.69601	-53.36000	-213.12056
154.79601	-53.36469	-213.20450
154.89601	-53.36828	-213.17127
154.99601	-53.37328	-213.21261
155.09601	-53.37906	-213.28877
155.19601	-53.38734	-213.44666
155.29601	-53.39141	-213.52910
155.39601	-53.39438	-213.46757
155.49601	-53.39844	-213.47074
155.59601	-53.40312	-213.50737
155.69601	-53.40859	-213.55833
155.79601	-53.41500	-213.63367
155.89601	-53.42063	-213.74510
155.99601	-53.42438	-213.74036
156.09601	-53.42906	-213.76048
156.19601	-53.43406	-213.79407
156.29601	-53.44047	-213.87264
156.39601	-53.44766	-214.02237
156.49601	-53.45141	-214.01840
156.59601	-53.45531	-214.00838
156.69601	-53.46000	-214.02860
156.79601	-53.46531	-214.07628
156.89601	-53.47250	-214.17794
156.99601	-53.47797	-214.28698
157.09601	-53.48172	-214.25447
157.19601	-53.48625	-214.27433
157.29601	-53.49141	-214.30928
157.39601	-53.49781	-214.39122
157.49601	-53.50328	-214.47563
157.59601	-53.50719	-214.47146
157.69601	-53.51172	-214.47715
157.79601	-53.51672	-214.51890
157.89601	-53.52219	-214.56520
157.99601	-53.52969	-214.67307
158.09601	-53.53500	-214.77635
158.19601	-53.53844	-214.73417
158.29601	-53.54281	-214.74442
158.39601	-53.54781	-214.76822
158.49601	-53.55437	-214.85855
158.59601	-53.56047	-214.95809
158.69601	-53.56438	-214.96254
158.79601	-53.56875	-214.95403
158.89601	-53.57375	-214.98407
158.99601	-53.57953	-215.04249
159.09601	-53.58656	-215.14849
159.19601	-53.59078	-215.18242
159.29601	-53.59453	-215.15755
159.39601	-53.59891	-215.17374
159.49601	-53.60422	-215.20302
159.59601	-53.61172	-215.29850
159.69601	-53.61719	-215.40734
159.79601	-53.62109	-215.39301
159.89601	-53.62531	-215.38657
159.99601	-53.63016	-215.40512
160.09601	-53.63563	-215.44757
160.19601	-53.64250	-215.54388
160.29601	-53.64828	-215.65507
160.39601	-53.65188	-215.62356
160.49601	-53.65656	-215.63236
160.59601	-53.66188	-215.66993
160.69601	-53.66860	-215.75123
160.79601	-53.67375	-215.81931
160.89601	-53.67781	-215.80549
160.99601	-53.68235	-215.81998
161.09601	-53.68750	-215.86110
161.19601	-53.69359	-215.92653
161.29601	-53.70110	-216.04769
161.39601	-53.70516	-216.08576
161.49601	-53.70859	-216.04578
161.59601	-53.71297	-216.04985
161.69601	-53.71797	-216.07190
161.79601	-53.72437	-216.14650
161.89601	-53.73047	-216.24973
161.99601	-53.73453	-216.25184
162.09601	-53.73875	-216.24042
162.19601	-53.74359	-216.26092
162.29601	-53.74922	-216.30165
162.39601	-53.75641	-216.39825
162.49601	-53.76219	-216.50603
162.59601	-53.76547	-216.45829
162.69601	-53.76985	-216.45394
162.79601	-53.77516	-216.49830
162.89601	-53.78297	-216.60601
162.99601	-53.78828	-216.70984
163.09601	-53.79203	-216.67854
163.19601	-53.79641	-216.67610
163.29601	-53.80109	-216.70206
163.39601	-53.80625	-216.74819
163.49601	-53.81234	-216.82262
163.59601	-53.81875	-216.94912
163.69601	-53.82219	-216.92440
163.79601	-53.82656	-216.90950
163.89601	-53.83203	-216.95155
163.99601	-53.83844	-217.03546
164.09601	-53.84360	-217.09944
164.19601	-53.84766	-217.07664
164.29601	-53.85203	-217.07889
164.39601	-53.85703	-217.10829
164.49601	-53.86266	-217.16039
164.59601	-53.87000	-217.26280
164.69601	-53.87578	-217.37222
164.79601	-53.87906	-217.31654
164.89601	-53.88312	-217.29408
164.99601	-53.88797	-217.30430
165.09601	-53.89406	-217.36361
165.19601	-53.90031	-217.47074
165.29601	-53.90453	-217.46592
165.39601	-53.90859	-217.44998
165.49601	-53.91344	-217.45007
165.59601	-53.91906	-217.49245
165.69601	-53.92578	-217.56528
165.79601	-53.93156	-217.66524
165.89601	-53.93562	-217.64253
165.99601	-53.94047	-217.65654
166.09601	-53.94609	-217.69258
166.19601	-53.95328	-217.78996
166.29601	-53.95844	-217.85483
166.39601	-53.96172	-217.80732
166.49601	-53.96562	-217.77757
166.59601	-53.97031	-217.78628
166.69601	-53.97547	-217.81474
166.79601	-53.98203	-217.87505
166.89601	-53.98844	-217.99874
166.99601	-53.99235	-217.96449
167.09601	-53.99688	-217.95695
167.19601	-54.00219	-217.98415
167.29601	-54.00844	-218.03437
167.39601	-54.01391	-218.10724
167.49601	-54.01766	-218.07848
167.59601	-54.02203	-218.06179
167.69601	-54.02719	-218.07829
167.79601	-54.03297	-218.11783
167.89601	-54.04047	-218.21512
167.99601	-54.04563	-218.28353
168.09601	-54.04891	-218.21588
168.19601	-54.05312	-218.19127
168.29601	-54.05781	-218.19788
168.39601	-54.06344	-218.23610
168.49601	-54.07016	-218.30401
168.59601	-54.07469	-218.31867
168.69601	-54.07922	-218.29562
168.79601	-54.08438	-218.30097
168.89601	-54.08969	-218.33216
168.99601	-54.09672	-218.40003
169.09601	-54.10281	-218.51583
169.19601	-54.10594	-218.44578
169.29601	-54.11000	-218.41243
169.39601	-54.11469	-218.40996
169.49601	-54.12063	-218.44114
169.59601	-54.12766	-218.54272
169.69601	-54.13125	-218.49707
169.79601	-54.13531	-218.46159
169.89601	-54.14000	-218.45464
169.99601	-54.14563	-218.48014
170.09601	-54.15281	-218.54974
170.19601	-54.16016	-218.70863
170.29601	-54.16328	-218.63504
170.39601	-54.16750	-218.59775
170.49601	-54.17250	-218.59008
170.59601	-54.17860	-218.62678
170.69601	-54.18484	-218.71892
170.79601	-54.18859	-218.68633
170.89601	-54.19281	-218.65225
170.99601	-54.19781	-218.65565
171.09601	-54.20344	-218.67548
171.19601	-54.20984	-218.72520
171.29601	-54.21531	-218.77813
171.39601	-54.21906	-218.73313
171.49601	-54.22359	-218.71224
171.59601	-54.22922	-218.72760
171.69601	-54.23719	-218.82734
171.79601	-54.24203	-218.89533
171.89601	-54.24547	-218.82023
171.99601	-54.24985	-218.79137
172.09601	-54.25453	-218.78843
172.19601	-54.26000	-218.80256
172.29601	-54.26610	-218.84596
172.39601	-54.27219	-218.92464
172.49601	-54.27578	-218.87840
172.59601	-54.28016	-218.84072
172.69601	-54.28563	-218.85668
172.79601	-54.29266	-218.91664
172.89601	-54.29875	-219.00415
172.99601	-54.30235	-218.95869
173.09601	-54.30641	-218.91898
173.19601	-54.31094	-218.90119
173.29601	-54.31610	-218.91448
173.39601	-54.32281	-218.95245
173.49601	-54.33000	-219.07885
173.59601	-54.33344	-219.01727
173.69601	-54.33766	-218.97218
173.79601	-54.34266	-218.97697
173.89601	-54.34953	-219.03424
173.99601	-54.35547	-219.12117
174.09601	-54.35906	-219.05756
174.19601	-54.36312	-219.01929
174.29601	-54.36766	-218.99645
174.39601	-54.37297	-219.00749
174.49601	-54.37891	-219.02823
174.59601	-54.38594	-219.10736
174.69601	-54.38985	-219.08142
174.79601	-54.39406	-219.04993
174.89601	-54.39922	-219.04713
174.99601	-54.40625	-219.09232
175.09601	-54.41266	-219.19204
175.19601	-54.41594	-219.12053
175.29601	-54.42000	-219.07033
175.39601	-54.42469	-219.05147
175.49601	-54.43000	-219.05994
175.59601	-54.43578	-219.07012
175.69601	-54.44281	-219.13992
175.79601	-54.44672	-219.11561
175.89601	-54.45094	-219.06592
175.99601	-54.45594	-219.05760
176.09601	-54.46203	-219.05698
176.19601	-54.46859	-219.14195
176.29601	-54.47235	-219.09264
176.39601	-54.47656	-219.03834
176.49601	-54.48141	-219.02248
176.59601	-54.48719	-219.03685
176.69601	-54.49375	-219.06516
176.79601	-54.49969	-219.12570
176.89601	-54.50297	-219.04659
176.99601	-54.50750	-219.00558
177.09601	-54.51250	-218.98267
177.19601	-54.51875	-219.00679
177.29601	-54.52500	-219.06139
177.39601	-54.52906	-219.01540
177.49601	-54.53312	-218.94881
177.59601	-54.53781	-218.91278
177.69601	-54.54313	-218.90387
177.79601	-54.55000	-218.93251
177.89601	-54.55688	-219.02940
177.99601	-54.56047	-218.95741
178.09601	-54.56516	-218.90636
178.19601	-54.57094	-218.91315
178.29601	-54.57750	-218.94793
178.39601	-54.58203	-218.94735
178.49601	-54.58547	-218.85645
178.59601	-54.59000	-218.80262
178.69601	-54.59484	-218.76912
178.79601	-54.60047	-218.76344
178.89601	-54.60766	-218.80412
178.99601	-54.61328	-218.84909
179.09601	-54.61672	-218.74920
179.19601	-54.62109	-218.67535
179.29601	-54.62594	-218.63724
179.39601	-54.63281	-218.65746
179.49601	-54.64047	-218.77016
179.59601	-54.64359	-218.67712
179.69601	-54.64750	-218.58540
179.79601	-54.65234	-218.54548
179.89601	-54.65750	-218.51343
179.99601	-54.66391	-218.50318
180.09601	-54.66906	-218.50722
180.19601	-54.67297	-218.42264
180.29601	-54.67734	-218.35195
180.39601	-54.68234	-218.30179
180.49601	-54.68766	-218.26896
180.59601	-54.69422	-218.27881
180.69601	-54.69906	-218.24269
180.79601	-54.70359	-218.15911
180.89601	-54.70844	-218.09065
180.99601	-54.71360	-218.04030
181.09601	-54.72000	-218.02187
181.19601	-54.72641	-218.05122
181.29601	-54.72985	-217.94204
181.39601	-54.73422	-217.84036
181.49601	-54.73922	-217.75767
181.59601	-54.74516	-217.71924
181.69601	-54.75172	-217.71696
181.79601	-54.75578	-217.62754
181.89601	-54.76000	-217.51767
181.99601	-54.76500	-217.43779
182.09601	-54.77031	-217.36827
182.19601	-54.77594	-217.30725
182.29601	-54.78328	-217.32129
182.39601	-54.78703	-217.20299
182.49601	-54.79109	-217.08097
182.59601	-54.79594	-216.98003
182.69601	-54.80203	-216.92330
182.79601	-54.80922	-216.93258
182.89601	-54.81312	-216.79533
182.99601	-54.81719	-216.65742
183.09601	-54.82172	-216.53175
183.19601	-54.82719	-216.44256
183.29601	-54.83281	-216.34528
183.39601	-54.83938	-216.32001
183.49601	-54.84344	-216.17316
183.59601	-54.84797	-216.03122
183.69601	-54.85313	-215.91261
183.79601	-54.85922	-215.80507
183.89601	-54.86547	-215.74201
183.99601	-54.86938	-215.55899
184.09601	-54.87328	-215.36236
184.19601	-54.87766	-215.18272
184.29601	-54.88281	-215.01128
184.39601	-54.88891	-214.87841
184.49601	-54.89688	-214.80775
184.59601	-54.90047	-214.58165
184.69601	-54.90469	-214.32483
184.79601	-54.90984	-214.09419
184.89601	-54.91547	-213.88216
184.99601	-54.92188	-213.67653
185.09601	-54.92609	-213.37581
185.19601	-54.93031	-213.01366
185.29601	-54.93469	-212.63875
185.39601	-54.93969	-212.23003
185.49601	-54.94547	-211.80466
185.59601	-54.95312	-211.38172
185.68201	-54.95641	-210.87436
185.75201	-54.95922	-210.37401
185.81801	-54.96250	-209.86225
185.87601	-54.96563	-209.35060
185.92801	-54.96875	-208.84049
185.97201	-54.97141	-208.33918
186.01001	-54.97531	-207.83255
186.04401	-54.97812	-207.32540
186.07201	-54.97969	-206.82110
186.09601	-54.98062	-206.30045
186.11801	-54.98125	-205.75030
186.13601	-54.98172	-205.24114
186.15201	-54.98219	-204.73354
186.16601	-54.98250	-204.23186
186.18001	-54.98297	-203.65651
186.19201	-54.98344	-203.09673
186.20201	-54.98375	-202.57504
186.21201	-54.98406	-201.98947
186.22001	-54.98438	-201.45671
186.22801	-54.98469	-200.84177
186.23401	-54.98500	-200.29938
186.24001	-54.98516	-199.65450
186.24401	-54.98547	-199.14910
186.24801	-54.98562	-198.57000
186.25201	-54.98578	-197.90442
186.25601	-54.98594	-197.13426
186.26001	-54.98609	-196.23514
186.26201	-54.98625	-195.72665
186.26401	-54.98641	-195.17048
186.26601	-54.98641	-194.55823
186.26801	-54.98656	-193.87555
186.27001	-54.98672	-192.97992
186.27201	-54.98703	-191.30470
186.27401	-54.98781	-187.92003
186.27601	-54.98859	-182.29380
186.27801	-54.98953	-174.75721
186.28001	-54.99047	-165.96100
186.28201	-54.99141	-156.27365
186.28401	-54.99219	-145.87913
186.28601	-54.99297	-135.03836
186.28801	-54.99360	-124.03145
186.29001	-54.99422	-113.03937
186.29201	-54.99453	-102.19230
186.29401	-54.99469	-91.62891
186.29601	-54.99469	-81.46837
186.29801	-54.99484	-71.78745
186.30001	-54.99484	-62.64505
186.30201	-54.99484	-54.09250
186.30401	-54.99484	-46.15664
186.30601	-54.99500	-38.84406
186.30801	-54.99516	-32.15874
186.31001	-54.99516	-26.09918
186.31201	-54.99531	-20.65245
186.31401	-54.99531	-15.79922
186.31601	-54.99547	-11.51346
186.31801	-54.99547	-7.76149
186.32001	-54.99547	-4.50989
186.32201	-54.99563	-1.72703
186.32401	-54.99563	0.62284
186.32601	-54.99563	2.57788
186.32801	-54.99578	4.17287
186.33001	-54.99578	5.44133
186.33201	-54.99578	6.42045
186.33401	-54.99578	7.14690
186.33601	-54.99578	7.65066
186.35001	-54.99610	7.07364
186.35401	-54.99610	6.21628
186.35801	-54.99610	5.27231
186.36201	-54.99610	4.32322
186.36601	-54.99625	3.41836
186.37001	-54.99625	2.58860
186.37401	-54.99625	1.86003
186.37801	-54.99625	1.24286
186.38201	-54.99625	0.73140
186.38801	-54.99641	0.15893
186.39801	-54.99641	-0.37618
186.49801	-54.99781	-0.15772
186.59801	-55.00328	-0.16461
186.69801	-55.01125	-0.17068
186.79801	-55.01500	-0.17387
186.89801	-55.01906	-0.17644
186.99801	-55.02453	-0.17703
187.09801	-55.03125	-0.17724
187.19801	-55.03703	-0.17941
187.29801	-55.04047	-0.18330
187.39801	-55.04422	-0.18235
187.49801	-55.04844	-0.17682
187.59801	-55.05360	-0.18264
187.69801	-55.05984	-0.18443
187.79801	-55.06719	-0.18953
187.89801	-55.07141	-0.19286
187.99801	-55.07563	-0.18410
188.09801	-55.08078	-0.19155
188.19801	-55.08641	-0.19447
188.29801	-55.09297	-0.18805
188.39801	-55.09703	-0.19550
188.49801	-55.10109	-0.19552
188.59801	-55.10563	-0.19899
188.69801	-55.11094	-0.18886
188.79801	-55.11703	-0.18459
188.89801	-55.12391	-0.18754
188.99801	-55.12766	-0.19872
189.09801	-55.13172	-0.19611
189.19801	-55.13687	-0.19338
189.29801	-55.14297	-0.19352
189.39801	-55.14938	-0.20026
189.49801	-55.15344	-0.19926
189.59801	-55.15766	-0.18969
189.69801	-55.16281	-0.19212
189.79801	-55.16828	-0.19351
189.89801	-55.17516	-0.20202
189.99801	-55.18109	-0.20042
190.09801	-55.18453	-0.20470
190.19801	-55.18859	-0.19381
190.29801	-55.19360	-0.19991
190.39801	-55.19938	-0.19516
190.49801	-55.20609	-0.20218
190.59801	-55.21031	-0.20107
190.69801	-55.21453	-0.20395
190.79801	-55.21922	-0.19471
190.89801	-55.22453	-0.20055
190.99801	-55.23109	-0.19789
191.09801	-55.23750	-0.20413
191.19801	-55.24125	-0.20443
191.22201	-55.24234	-0.19986
