# Supplementary material for: Strengthening of 3D Printed Fused Deposition Manufactured Parts Using the Fill Compositing Technique
Source: PLoS One. 2015 Apr 16;10(4):e0122915. doi: 10.1371/journal.pone.0122915 (PMC4400136; doi:10.1371/journal.pone.0122915)
Supplement: S1 File — This is the raw data and information on all the samples presented in this manuscript. (ZIP) [file pone.0122915.s001.zip › Specimen_RawData_90.csv]

Time	Extension	Load
(sec)	(mm)	(N)
0.00000	-19.51641	0.01920
0.10000	-19.51641	0.01566
0.20000	-19.51969	0.00700
0.30000	-19.52938	0.00228
0.40000	-19.53516	0.00579
0.50000	-19.54078	0.00549
0.60000	-19.54641	0.00542
0.70000	-19.55359	0.00734
0.80000	-19.55781	0.00351
0.90000	-19.56203	0.00484
1.00000	-19.56672	0.00790
1.10000	-19.57203	-0.00299
1.20000	-19.57875	0.00762
1.30000	-19.58359	0.00390
1.40000	-19.58797	0.00979
1.50000	-19.59266	0.00636
1.60000	-19.59781	0.00378
1.70000	-19.60375	0.01050
1.80000	-19.61094	0.00627
1.90000	-19.61484	0.00315
2.00000	-19.61891	0.00949
2.10000	-19.62344	0.00526
2.20000	-19.62875	0.00633
2.30000	-19.63609	0.00736
2.40000	-19.64094	0.00533
2.50000	-19.64516	0.00002
2.60000	-19.64953	-0.00218
2.70000	-19.65469	0.00891
2.80000	-19.66063	0.00759
2.90000	-19.66750	0.00532
3.00000	-19.67125	0.00786
3.10000	-19.67516	0.00566
3.20000	-19.68031	0.00608
3.30000	-19.68578	0.00854
3.40000	-19.69297	0.00680
3.50000	-19.69844	0.00004
3.60000	-19.70219	0.00766
3.70000	-19.70656	-0.00055
3.80000	-19.71156	0.01083
3.90000	-19.71735	0.00996
4.00000	-19.72516	-0.00108
4.10000	-19.72875	0.00594
4.20000	-19.73250	0.00931
4.30000	-19.73687	0.00316
4.40000	-19.74203	0.00440
4.50000	-19.74828	0.00442
4.60000	-19.75359	0.00505
4.70000	-19.75766	0.00915
4.80000	-19.76234	0.00937
4.90000	-19.76766	0.00740
5.00000	-19.77360	0.01383
5.10000	-19.78219	0.01004
5.20000	-19.78594	0.00149
5.30000	-19.78969	0.01124
5.40000	-19.79469	0.00201
5.50000	-19.80109	0.00588
5.60000	-19.80844	0.00488
5.70000	-19.81172	0.00475
5.80000	-19.81563	0.00560
5.90000	-19.82000	0.00642
6.00000	-19.82516	0.01136
6.10000	-19.83094	-0.00267
6.20000	-19.83828	0.00741
6.30000	-19.84203	0.00530
6.40000	-19.84609	0.01226
6.50000	-19.85109	0.00877
6.60000	-19.85688	0.00561
6.70000	-19.86359	0.00106
6.80000	-19.86781	0.00049
6.90000	-19.87172	0.00225
7.00000	-19.87609	0.00432
7.10000	-19.88141	-0.00046
7.20000	-19.88750	0.00420
7.30000	-19.89516	0.00612
7.40000	-19.89906	-0.00008
7.50000	-19.90297	0.00087
7.60000	-19.90781	0.00349
7.70000	-19.91328	0.01013
7.80000	-19.91969	0.00153
7.90000	-19.92484	0.00694
8.00000	-19.92906	0.00626
8.10000	-19.93375	-0.00367
8.20000	-19.93906	0.00286
8.30000	-19.94484	0.00748
8.40000	-19.95156	0.00543
8.50000	-19.95547	0.00231
8.60000	-19.95938	0.00179
8.70000	-19.96422	0.00710
8.80000	-19.97000	0.00856
8.90000	-19.97687	0.00734
9.00000	-19.98156	0.00246
9.10000	-19.98547	0.00444
9.20000	-19.99000	0.01044
9.30000	-19.99516	0.01035
9.40000	-20.00109	0.00144
9.50000	-20.00797	0.01328
9.60000	-20.01250	0.00601
9.70000	-20.01641	0.00344
9.80000	-20.02094	0.00178
9.90000	-20.02625	0.00255
10.00000	-20.03312	0.00399
10.10000	-20.03813	-0.00193
10.20000	-20.04203	0.00208
10.30000	-20.04641	0.00494
10.40000	-20.05125	0.00544
10.50000	-20.05672	0.00267
10.60000	-20.06344	0.00335
10.70000	-20.06938	0.00416
10.80000	-20.07328	0.00089
10.90000	-20.07797	0.00254
11.00000	-20.08328	0.00948
11.10000	-20.09031	0.00354
11.20000	-20.09484	-0.00130
11.30000	-20.09891	0.00849
11.40000	-20.10344	0.00908
11.50000	-20.10844	0.01014
11.60000	-20.11422	0.01050
11.70000	-20.12094	0.01024
11.80000	-20.12547	0.00837
11.90000	-20.12953	0.00614
12.00000	-20.13437	0.00694
12.10000	-20.14016	0.00356
12.20000	-20.14703	0.00739
12.30000	-20.15172	0.00730
12.40000	-20.15578	0.00798
12.50000	-20.16031	0.00597
12.60000	-20.16547	0.00375
12.70000	-20.17156	0.00826
12.80000	-20.17922	0.00635
12.90000	-20.18281	0.00668
13.00000	-20.18656	0.00282
13.10000	-20.19109	-0.00337
13.20000	-20.19625	0.00290
13.30000	-20.20297	0.00882
13.40000	-20.20828	0.00493
13.50000	-20.21250	0.00748
13.60000	-20.21734	0.00576
13.70000	-20.22234	0.00937
13.80000	-20.22813	0.00495
13.90000	-20.23563	0.00635
14.00000	-20.23969	0.00731
14.10000	-20.24375	0.00392
14.20000	-20.24828	0.00657
14.30000	-20.25375	0.00999
14.40000	-20.26062	0.00992
14.50000	-20.26531	0.00971
14.60000	-20.26938	0.00316
14.70000	-20.27422	0.00887
14.80000	-20.27938	0.00225
14.90000	-20.28516	0.00594
15.00000	-20.29188	0.00647
15.10000	-20.29578	0.00940
15.20000	-20.29984	0.00908
15.30000	-20.30484	0.00823
15.40000	-20.31031	0.00722
15.50000	-20.31656	0.00060
15.60000	-20.32203	0.00922
15.70000	-20.32609	0.00709
15.80000	-20.33031	0.00252
15.90000	-20.33516	0.00396
16.00000	-20.34109	0.00423
16.10000	-20.34797	0.01204
16.20000	-20.35250	0.00345
16.30000	-20.35641	0.00654
16.40000	-20.36109	0.00308
16.50000	-20.36641	0.00555
16.60000	-20.37312	0.00087
16.70000	-20.37844	0.00595
16.80000	-20.38250	0.00612
16.90000	-20.38703	0.00378
17.00000	-20.39219	0.00288
17.10000	-20.39813	0.00104
17.20000	-20.40547	0.00376
17.30000	-20.40984	0.00695
17.40000	-20.41344	0.01181
17.50000	-20.41813	0.00583
17.60000	-20.42359	0.00234
17.70000	-20.43047	0.01296
17.80000	-20.43547	0.00158
17.90000	-20.43953	0.00698
18.00000	-20.44391	0.00570
18.10000	-20.44906	-0.00128
18.20000	-20.45469	0.01302
18.30000	-20.46156	0.00343
18.40000	-20.46609	0.00999
18.50000	-20.47016	0.01014
18.60000	-20.47453	0.00149
18.70000	-20.47969	0.00856
18.80000	-20.48672	0.00326
18.90000	-20.49250	0.00624
19.00000	-20.49625	0.00568
19.10000	-20.50062	-0.00310
19.20000	-20.50563	0.00657
19.30000	-20.51109	0.00194
19.40000	-20.51813	0.00942
19.50000	-20.52328	-0.00199
19.60000	-20.52703	0.00108
19.70000	-20.53172	0.00324
19.80000	-20.53719	0.00477
19.90000	-20.54391	0.00468
20.00000	-20.54891	0.00240
20.10000	-20.55281	0.00522
20.20000	-20.55719	0.00754
20.30000	-20.56234	0.00745
20.40000	-20.56797	0.00408
20.50000	-20.57453	0.00002
20.60000	-20.57953	0.01040
20.70000	-20.58312	0.00726
20.80000	-20.58781	0.00207
20.90000	-20.59328	0.00871
21.00000	-20.60063	0.00434
21.10000	-20.60609	0.00117
21.20000	-20.61031	0.00014
21.30000	-20.61500	0.00129
21.40000	-20.62016	0.00549
21.50000	-20.62594	0.00018
21.60000	-20.63313	0.01044
21.70000	-20.63719	0.00983
21.80000	-20.64078	0.00352
21.90000	-20.64563	0.00030
22.00000	-20.65094	0.00332
22.10000	-20.65766	0.00394
22.20000	-20.66266	0.00389
22.30000	-20.66656	-0.00051
22.40000	-20.67094	0.01054
22.50000	-20.67594	0.00359
22.60000	-20.68141	-0.00308
22.70000	-20.68719	0.01041
22.80000	-20.69313	0.00222
22.90000	-20.69719	0.00569
23.00000	-20.70219	0.00727
23.10000	-20.70750	0.00036
23.20000	-20.71469	0.00755
23.30000	-20.71984	0.00155
23.40000	-20.72344	0.01108
23.50000	-20.72781	0.00316
23.60000	-20.73266	-0.00396
23.70000	-20.73828	0.01020
23.80000	-20.74469	0.00748
23.90000	-20.74984	0.00284
24.00000	-20.75375	0.00299
24.10000	-20.75844	0.00361
24.20000	-20.76375	0.00754
24.30000	-20.77125	0.00305
24.40000	-20.77672	0.01236
24.50000	-20.78031	0.00389
24.60000	-20.78469	0.00349
24.70000	-20.78953	0.00396
24.80000	-20.79484	0.00630
24.90000	-20.80234	-0.00021
25.00000	-20.80688	0.00614
25.10000	-20.81062	0.00524
25.20000	-20.81516	0.00649
25.30000	-20.82047	-0.00216
25.40000	-20.82688	0.00355
25.50000	-20.83234	0.00727
25.60000	-20.83641	0.00296
25.70000	-20.84094	0.00161
25.80000	-20.84625	-0.00335
25.90000	-20.85203	0.00091
26.00000	-20.86016	0.00700
26.10000	-20.86453	0.01108
26.20000	-20.86797	0.00704
26.30000	-20.87250	0.00926
26.40000	-20.87781	0.00631
26.50000	-20.88438	0.00809
26.60000	-20.88938	0.00214
26.70000	-20.89328	0.00394
26.80000	-20.89766	0.00493
26.90000	-20.90250	0.00303
27.00000	-20.90812	0.00595
27.10000	-20.91484	0.00574
27.20000	-20.92062	0.00642
27.30000	-20.92453	-0.00336
27.40000	-20.92922	0.00402
27.50000	-20.93438	0.00747
27.60000	-20.94063	-0.00059
27.70000	-20.94688	0.00610
27.80000	-20.95047	0.00362
27.90000	-20.95469	0.00842
28.00000	-20.95953	0.00537
28.10000	-20.96516	0.00048
28.20000	-20.97281	0.00126
28.30000	-20.97797	0.00631
28.40000	-20.98125	0.00952
28.50000	-20.98594	0.00474
28.60000	-20.99109	0.00068
28.70000	-20.99719	0.00722
28.80000	-21.00297	0.00855
28.90000	-21.00703	0.00694
29.00000	-21.01172	0.01161
29.10000	-21.01656	-0.00454
29.20000	-21.02219	0.01226
29.30000	-21.02906	0.00494
29.40000	-21.03453	0.00734
29.50000	-21.03797	0.00294
29.60000	-21.04250	-0.00158
29.70000	-21.04766	0.00679
29.80000	-21.05422	0.00466
29.90000	-21.05984	0.00444
30.00000	-21.06406	0.00670
30.10000	-21.06859	-0.00268
30.20000	-21.07391	0.00205
30.30000	-21.07937	-0.00028
30.40000	-21.08688	0.00925
30.50000	-21.09156	0.00903
30.60000	-21.09531	0.00495
30.70000	-21.09984	-0.00100
30.80000	-21.10531	0.00248
30.90000	-21.11203	0.00567
31.00000	-21.11703	0.00420
31.10000	-21.12078	0.00373
31.20000	-21.12500	0.00935
31.30000	-21.12984	0.00538
31.40000	-21.13516	0.00288
31.50000	-21.14172	0.00791
31.60000	-21.14687	0.00955
31.70000	-21.15094	0.00753
31.80000	-21.15547	0.00279
31.90000	-21.16078	0.00702
32.00000	-21.16688	0.00454
32.10000	-21.17328	0.01174
32.20000	-21.17750	0.00907
32.30000	-21.18188	0.00424
32.40000	-21.18656	0.00922
32.50000	-21.19203	0.00221
32.60000	-21.19859	0.00581
32.70000	-21.20422	0.00460
32.80000	-21.20797	0.00089
32.90000	-21.21234	0.00855
33.00000	-21.21750	0.00137
33.10000	-21.22406	-0.00329
33.20000	-21.22984	0.00629
33.30000	-21.23391	0.00388
33.40000	-21.23828	0.00882
33.50000	-21.24297	0.00616
33.60000	-21.24828	-0.00025
33.70000	-21.25438	0.01108
33.80000	-21.26109	0.00482
33.90000	-21.26531	0.00292
34.00000	-21.26953	0.00689
34.10000	-21.27469	0.00428
34.20000	-21.28109	0.00965
34.30000	-21.28656	0.00223
34.40000	-21.29062	0.00612
34.50000	-21.29484	0.01076
34.60000	-21.29984	-0.00585
34.70000	-21.30547	0.00587
34.80000	-21.31188	0.00253
34.90000	-21.31781	0.00982
35.00000	-21.32141	0.00726
35.10000	-21.32563	-0.00100
35.20000	-21.33047	0.00808
35.30000	-21.33672	0.00475
35.40000	-21.34313	0.00859
35.50000	-21.34734	0.00253
35.60000	-21.35156	0.00197
35.70000	-21.35609	0.00635
35.80000	-21.36188	0.01139
35.90000	-21.36844	0.00733
36.00000	-21.37500	0.00762
36.10000	-21.37859	0.00898
36.20000	-21.38281	0.00217
36.30000	-21.38766	0.00743
36.40000	-21.39328	0.00927
36.50000	-21.39922	0.00625
36.60000	-21.40359	0.00154
36.70000	-21.40797	0.00285
36.80000	-21.41250	0.01081
36.90000	-21.41797	0.00635
37.00000	-21.42438	0.01033
37.10000	-21.43125	0.00356
37.20000	-21.43531	0.00943
37.30000	-21.43984	0.00687
37.40000	-21.44531	0.00614
37.50000	-21.45250	0.00657
37.60000	-21.45859	0.00339
37.70000	-21.46203	0.00340
37.80000	-21.46641	0.00883
37.90000	-21.47156	0.00627
38.00000	-21.47703	0.00665
38.10000	-21.48438	0.01692
38.20000	-21.48859	0.00632
38.30000	-21.49188	0.00429
38.40000	-21.49609	0.00831
38.50000	-21.50109	0.00310
38.60000	-21.50781	0.00284
38.70000	-21.51406	0.00828
38.80000	-21.51766	0.00508
38.90000	-21.52188	0.01111
39.00000	-21.52687	0.00807
39.10000	-21.53266	-0.00209
39.20000	-21.53953	0.00589
39.30000	-21.54547	0.00543
39.40000	-21.54906	0.00687
39.50000	-21.55344	0.00769
39.60000	-21.55859	0.00813
39.70000	-21.56484	0.00900
39.80000	-21.57156	0.00995
39.90000	-21.57500	0.00402
40.00000	-21.57891	0.01123
40.10000	-21.58375	-0.00132
40.20000	-21.58922	0.01036
40.30000	-21.59547	0.00754
40.40000	-21.60156	0.00568
40.50000	-21.60547	0.00853
40.60000	-21.61000	0.00133
40.70000	-21.61531	0.00628
40.80000	-21.62141	0.00275
40.90000	-21.62781	0.00296
41.00000	-21.63156	0.00891
41.10000	-21.63594	-0.00189
41.20000	-21.64047	0.00220
41.30000	-21.64594	0.00331
41.40000	-21.65266	0.00645
41.50000	-21.65906	0.00354
41.60000	-21.66234	0.00840
41.70000	-21.66656	0.00320
41.80000	-21.67172	0.00880
41.90000	-21.67813	0.01194
42.00000	-21.68437	0.00427
42.10000	-21.68844	0.00536
42.20000	-21.69250	0.00320
42.30000	-21.69750	0.00957
42.40000	-21.70266	0.00608
42.50000	-21.70938	0.00285
42.60000	-21.71563	0.00369
42.70000	-21.71938	0.00369
42.80000	-21.72359	0.00623
42.90000	-21.72859	0.00799
43.00000	-21.73484	0.00904
43.10000	-21.74078	0.00696
43.20000	-21.74484	0.00553
43.30000	-21.74922	0.00649
43.40000	-21.75406	0.01002
43.50000	-21.75938	0.00265
43.60000	-21.76609	-0.00076
43.70000	-21.77203	0.00828
43.80000	-21.77563	0.00861
43.90000	-21.78031	0.00302
44.00000	-21.78547	0.01118
44.10000	-21.79156	0.00449
44.20000	-21.79781	0.01150
44.30000	-21.80188	0.00419
44.40000	-21.80594	0.00564
44.50000	-21.81047	0.00335
44.60000	-21.81594	0.00167
44.70000	-21.82266	0.00514
44.80000	-21.82922	0.00839
44.90000	-21.83281	0.00373
45.00000	-21.83719	0.01186
45.10000	-21.84250	0.00349
45.20000	-21.84906	0.00438
45.30000	-21.85484	0.01051
45.40000	-21.85875	0.00436
45.50000	-21.86297	0.00213
45.60000	-21.86781	-0.00097
45.70000	-21.87281	0.01088
45.80000	-21.87875	0.00673
45.90000	-21.88531	0.00511
46.00000	-21.88938	0.00842
46.10000	-21.89359	0.00307
46.20000	-21.89813	0.00722
46.30000	-21.90406	0.01138
46.40000	-21.91125	0.01129
46.50000	-21.91563	0.00876
46.60000	-21.92000	-0.00059
46.70000	-21.92484	0.00880
46.80000	-21.93047	0.00465
46.90000	-21.93687	0.01001
47.00000	-21.94297	0.00491
47.10000	-21.94688	0.00906
47.20000	-21.95125	0.00367
47.30000	-21.95609	0.00610
47.40000	-21.96188	0.00414
47.50000	-21.96750	0.00446
47.60000	-21.97172	0.00305
47.70000	-21.97578	0.00153
47.80000	-21.98031	0.00546
47.90000	-21.98563	0.00033
48.00000	-21.99141	0.00327
48.10000	-21.99797	0.00646
48.20000	-22.00219	0.00774
48.30000	-22.00687	0.01050
48.40000	-22.01203	0.00500
48.50000	-22.01844	0.00737
48.60000	-22.02484	0.00177
48.70000	-22.02891	0.00625
48.80000	-22.03297	0.00512
48.90000	-22.03734	0.00617
49.00000	-22.04266	0.00269
49.10000	-22.04891	0.00405
49.20000	-22.05531	0.00187
49.30000	-22.05906	0.00068
49.40000	-22.06328	0.01082
49.50000	-22.06844	0.00959
49.60000	-22.07453	0.00235
49.70000	-22.08125	0.00492
49.80000	-22.08547	0.01244
49.90000	-22.08969	0.00403
50.00000	-22.09453	0.00547
50.10000	-22.09953	0.00265
50.20000	-22.10578	0.00545
50.30000	-22.11250	0.00274
50.40000	-22.11625	0.00869
50.50000	-22.12062	0.00942
50.60000	-22.12547	-0.00120
50.70000	-22.13172	0.00354
50.80000	-22.13844	0.00006
50.90000	-22.14219	0.00542
51.00000	-22.14609	0.00162
51.10000	-22.15078	-0.00052
51.20000	-22.15641	0.00758
51.30000	-22.16234	-0.00114
51.40000	-22.16922	0.00570
51.50000	-22.17281	0.01095
51.60000	-22.17719	0.00253
51.70000	-22.18219	0.00455
51.80000	-22.18828	0.01290
51.90000	-22.19563	0.00048
52.00000	-22.19969	0.00590
52.10000	-22.20359	0.00320
52.20000	-22.20797	0.00769
52.30000	-22.21313	0.00462
52.40000	-22.21859	0.00761
52.50000	-22.22469	0.00211
52.60000	-22.22859	0.00026
52.70000	-22.23281	0.00906
52.80000	-22.23766	0.00467
52.90000	-22.24297	0.00466
53.00000	-22.25063	0.00443
53.10000	-22.25578	0.01216
53.20000	-22.26016	0.00696
53.30000	-22.26500	0.00598
53.40000	-22.27047	0.00909
53.50000	-22.27766	0.00396
53.60000	-22.28453	0.00615
53.70000	-22.28719	0.00846
53.80000	-22.29141	0.00183
53.90000	-22.29625	0.00422
54.00000	-22.30281	0.00755
54.10000	-22.30969	0.00863
54.20000	-22.31313	0.00333
54.30000	-22.31719	0.00700
54.40000	-22.32203	0.00892
54.50000	-22.32719	0.00505
54.60000	-22.33312	0.00405
54.70000	-22.33938	0.00139
54.80000	-22.34313	0.00419
54.90000	-22.34750	0.00835
55.00000	-22.35234	0.00195
55.10000	-22.35875	0.00289
55.20000	-22.36641	0.00821
55.30000	-22.36969	0.00104
55.40000	-22.37391	0.00003
55.50000	-22.37844	0.00702
55.60000	-22.38391	-0.00293
55.70000	-22.38969	0.00471
55.80000	-22.39641	0.00287
55.90000	-22.40016	0.00297
56.00000	-22.40453	0.01016
56.10000	-22.40953	0.00178
56.20000	-22.41531	0.00983
56.30000	-22.42172	0.00508
56.40000	-22.42625	0.00395
56.50000	-22.43031	0.00532
56.60000	-22.43500	0.00312
56.70000	-22.44047	0.00169
56.80000	-22.44703	0.00847
56.90000	-22.45344	0.00546
57.00000	-22.45672	0.00534
57.10000	-22.46094	0.00397
57.20000	-22.46594	0.00994
57.30000	-22.47234	0.00156
57.40000	-22.47906	0.00886
57.50000	-22.48313	0.00589
57.60000	-22.48734	-0.00296
57.70000	-22.49188	0.00119
57.80000	-22.49672	0.00485
57.90000	-22.50266	0.00715
58.00000	-22.51000	-0.00205
58.10000	-22.51406	0.00413
58.20000	-22.51812	0.00530
58.30000	-22.52297	0.00818
58.40000	-22.52859	0.00146
58.50000	-22.53531	0.00564
58.60000	-22.53922	0.00048
58.70000	-22.54328	0.00626
58.80000	-22.54781	0.00421
58.90000	-22.55328	0.00882
59.00000	-22.55922	0.00839
59.10000	-22.56578	0.00161
59.20000	-22.57062	0.01051
59.30000	-22.57500	0.01048
59.40000	-22.58000	0.00561
59.50000	-22.58547	0.00330
59.60000	-22.59188	0.01221
59.70000	-22.59609	-0.00151
59.80000	-22.60016	0.00443
59.90000	-22.60469	0.00938
60.00000	-22.61016	0.00392
60.10000	-22.61641	0.00515
60.20000	-22.62359	0.00687
60.30000	-22.62719	0.00194
60.40000	-22.63125	0.00493
60.50000	-22.63609	0.00124
60.60000	-22.64156	0.00483
60.70000	-22.64906	0.00268
60.80000	-22.65344	0.01024
60.90000	-22.65766	0.00082
61.00000	-22.66219	0.00893
61.10000	-22.66719	-0.00270
61.20000	-22.67266	0.00355
61.30000	-22.68000	-0.00080
61.40000	-22.68391	0.01491
61.50000	-22.68828	-0.00217
61.60000	-22.69328	0.00190
61.70000	-22.69906	0.00188
61.80000	-22.70578	0.00550
61.90000	-22.70984	0.00428
62.00000	-22.71406	0.00981
62.10000	-22.71906	-0.00115
62.20000	-22.72453	0.00813
62.30000	-22.73078	0.00454
62.40000	-22.73719	0.00237
62.50000	-22.74062	0.00672
62.60000	-22.74500	0.00937
62.70000	-22.74984	0.00752
62.80000	-22.75578	0.00563
62.90000	-22.76359	0.00081
63.00000	-22.76766	0.00188
63.10000	-22.77203	0.00453
63.20000	-22.77672	0.00061
63.30000	-22.78187	0.00659
63.40000	-22.78813	0.00434
63.50000	-22.79375	0.00128
63.60000	-22.79719	0.01152
63.70000	-22.80156	0.00387
63.80000	-22.80641	0.00559
63.90000	-22.81203	0.01115
64.00000	-22.81813	0.00142
64.10000	-22.82328	-0.00007
64.20000	-22.82766	0.00514
64.30000	-22.83234	0.00281
64.40000	-22.83719	0.00597
64.50000	-22.84250	0.00252
64.60000	-22.84969	0.00664
64.70000	-22.85406	0.00711
64.80000	-22.85844	0.00701
64.90000	-22.86344	0.00617
65.00000	-22.86922	0.00594
65.10000	-22.87578	0.00688
65.20000	-22.88000	0.00794
65.30000	-22.88406	0.00924
65.40000	-22.88844	0.00469
65.50000	-22.89344	0.00893
65.60000	-22.89953	0.00016
65.70000	-22.90656	0.00877
65.80000	-22.91078	0.00516
65.90000	-22.91516	0.00552
66.00000	-22.92016	0.01233
66.10000	-22.92578	0.00179
66.20000	-22.93219	0.00220
66.30000	-22.93672	0.00933
66.40000	-22.94094	0.00753
66.50000	-22.94563	0.00496
66.60000	-22.95094	0.00129
66.70000	-22.95703	0.01311
66.80000	-22.96438	0.00618
66.90000	-22.96766	0.00290
67.00000	-22.97156	0.00166
67.10000	-22.97625	0.00483
67.20000	-22.98203	0.01335
67.30000	-22.98922	0.00969
67.40000	-22.99375	0.00157
67.50000	-22.99797	0.00463
67.60000	-23.00266	0.00385
67.70000	-23.00781	0.00995
67.80000	-23.01359	0.01091
67.90000	-23.02047	0.01230
68.00000	-23.02453	0.00511
68.10000	-23.02875	0.00822
68.20000	-23.03359	0.00792
68.30000	-23.03937	0.00846
68.40000	-23.04578	-0.00072
68.50000	-23.04984	0.00113
68.60000	-23.05391	0.00057
68.70000	-23.05828	0.00723
68.80000	-23.06313	0.00913
68.90000	-23.06875	0.00749
69.00000	-23.07609	0.01119
69.10000	-23.08109	0.00683
69.20000	-23.08500	-0.00117
69.30000	-23.08938	0.00560
69.40000	-23.09469	-0.00311
69.50000	-23.10219	0.01092
69.60000	-23.10734	0.00695
69.70000	-23.11172	0.00344
69.80000	-23.11656	-0.00251
69.90000	-23.12203	-0.00096
70.00000	-23.12797	0.00622
70.10000	-23.13516	0.00298
70.20000	-23.13828	0.00556
70.30000	-23.14203	0.00657
70.40000	-23.14672	0.00475
70.50000	-23.15266	0.00393
70.60000	-23.16063	0.00531
70.70000	-23.16437	0.00534
70.80000	-23.16828	0.00488
70.90000	-23.17266	0.00546
71.00000	-23.17766	0.00368
71.10000	-23.18328	-0.00245
71.20000	-23.19078	0.00637
71.30000	-23.19547	0.00681
71.40000	-23.19922	0.00321
71.50000	-23.20406	0.01405
71.60000	-23.20938	0.00549
71.70000	-23.21641	0.00347
71.80000	-23.22078	0.00726
71.90000	-23.22484	0.01192
72.00000	-23.22938	0.00455
72.10000	-23.23453	0.00417
72.20000	-23.24031	0.00956
72.30000	-23.24703	0.00557
72.40000	-23.25125	-0.00201
72.50000	-23.25547	0.00351
72.60000	-23.26047	-0.00125
72.70000	-23.26641	0.01044
72.80000	-23.27391	0.01253
72.90000	-23.27797	0.00853
73.00000	-23.28172	0.00540
73.10000	-23.28641	-0.00149
73.20000	-23.29125	0.00821
73.30000	-23.29688	0.00128
73.40000	-23.30437	0.00824
73.50000	-23.30813	0.00634
73.60000	-23.31219	0.00676
73.70000	-23.31688	0.01154
73.80000	-23.32250	0.00256
73.90000	-23.32969	0.00386
74.00000	-23.33437	0.00853
74.10000	-23.33844	0.00774
74.20000	-23.34328	0.00391
74.30000	-23.34875	0.00949
74.40000	-23.35500	0.00894
74.50000	-23.36203	0.00677
74.60000	-23.36547	0.01304
74.70000	-23.36938	0.00566
74.80000	-23.37391	0.00711
74.90000	-23.37922	0.00687
75.00000	-23.38609	0.00379
75.10000	-23.39078	0.00373
75.20000	-23.39484	0.00464
75.30000	-23.39953	0.00374
75.40000	-23.40469	0.00410
75.50000	-23.41109	0.00610
75.60000	-23.41812	0.01229
75.70000	-23.42188	-0.00058
75.80000	-23.42609	0.00394
75.90000	-23.43094	0.00583
76.00000	-23.43625	0.00643
76.10000	-23.44266	0.01031
76.20000	-23.44766	0.00768
76.30000	-23.45172	0.00979
76.40000	-23.45609	0.00901
76.50000	-23.46109	0.00012
76.60000	-23.46719	-0.00408
76.70000	-23.47500	0.00712
76.80000	-23.47875	0.00921
76.90000	-23.48266	0.00679
77.00000	-23.48734	0.00375
77.10000	-23.49297	0.00631
77.20000	-23.49969	0.00160
77.30000	-23.50453	0.00670
77.40000	-23.50875	0.00174
77.50000	-23.51344	0.00735
77.60000	-23.51844	0.00044
77.70000	-23.52422	0.00522
77.80000	-23.53141	0.00765
77.90000	-23.53563	0.00664
78.00000	-23.53969	0.00455
78.10000	-23.54422	0.00168
78.20000	-23.54953	0.01093
78.30000	-23.55656	0.00209
78.40000	-23.56172	0.00342
78.50000	-23.56594	0.00723
78.60000	-23.57063	0.00177
78.70000	-23.57594	0.00493
78.80000	-23.58219	0.00100
78.90000	-23.58891	0.00155
79.00000	-23.59250	-0.00165
79.10000	-23.59688	0.00629
79.20000	-23.60172	-0.00098
79.30000	-23.60734	0.00809
79.40000	-23.61391	0.00463
79.50000	-23.61844	-0.00236
79.60000	-23.62234	-0.00511
79.70000	-23.62703	0.00698
79.80000	-23.63234	0.00976
79.90000	-23.63844	0.00609
80.00000	-23.64516	0.00322
80.10000	-23.64875	0.00290
80.20000	-23.65281	0.00675
80.30000	-23.65750	0.00791
80.40000	-23.66266	0.00251
80.50000	-23.66875	0.00499
80.60000	-23.67422	-0.00143
80.70000	-23.67844	-0.00046
80.80000	-23.68313	0.00367
80.90000	-23.68828	0.00858
81.00000	-23.69391	0.00561
81.10000	-23.70078	0.00677
81.20000	-23.70531	0.00841
81.30000	-23.70938	0.00152
81.40000	-23.71406	0.00639
81.50000	-23.71969	0.00562
81.60000	-23.72672	0.00469
81.70000	-23.73141	0.00616
81.80000	-23.73547	0.00356
81.90000	-23.73984	0.00353
82.00000	-23.74453	0.00331
82.10000	-23.75000	-0.00340
82.20000	-23.75625	0.00333
82.30000	-23.76172	0.01008
82.40000	-23.76594	-0.00117
82.50000	-23.77078	0.00361
82.60000	-23.77609	0.00220
82.70000	-23.78328	0.00894
82.80000	-23.78844	0.01254
82.90000	-23.79234	0.00571
83.00000	-23.79656	0.01155
83.10000	-23.80125	-0.00020
83.20000	-23.80703	0.00539
83.30000	-23.81391	0.00726
83.40000	-23.81938	-0.00047
83.50000	-23.82313	0.00192
83.60000	-23.82797	-0.00160
83.70000	-23.83297	0.00663
83.80000	-23.84031	0.00850
83.90000	-23.84531	0.00679
84.00000	-23.84922	-0.00023
84.10000	-23.85375	0.00650
84.20000	-23.85906	0.01646
84.30000	-23.86453	0.01131
84.40000	-23.87078	0.00197
84.50000	-23.87531	0.00386
84.60000	-23.87922	0.00543
84.70000	-23.88391	0.00621
84.80000	-23.88953	0.00502
84.90000	-23.89656	0.00569
85.00000	-23.90125	0.00713
85.10000	-23.90516	0.00135
85.20000	-23.90953	0.00835
85.30000	-23.91406	0.00719
85.40000	-23.91922	0.00434
85.50000	-23.92578	0.00390
85.60000	-23.93172	0.00560
85.70000	-23.93609	0.01021
85.80000	-23.94141	0.00741
85.90000	-23.94766	0.00592
86.00000	-23.95625	0.01261
86.10000	-23.95969	0.01159
86.20000	-23.96313	0.00954
86.30000	-23.96781	0.00426
86.40000	-23.97297	0.00836
86.50000	-23.97875	0.00734
86.60000	-23.98609	0.00418
86.70000	-23.98969	0.00174
86.80000	-23.99359	0.01034
86.90000	-23.99812	0.00179
87.00000	-24.00344	0.00738
87.10000	-24.01109	0.00563
87.20000	-24.01578	0.00025
87.30000	-24.01953	0.00779
87.40000	-24.02406	0.00605
87.50000	-24.02922	0.00367
87.60000	-24.03516	0.00048
87.70000	-24.04266	0.00690
87.80000	-24.04625	0.00655
87.90000	-24.05016	0.00799
88.00000	-24.05500	0.00802
88.10000	-24.06016	-0.00276
88.20000	-24.06641	0.01108
88.30000	-24.07234	0.00259
88.40000	-24.07641	0.00382
88.50000	-24.08078	0.01169
88.60000	-24.08609	0.00298
88.70000	-24.09156	0.00829
88.80000	-24.09859	0.00774
88.90000	-24.10313	0.00351
89.00000	-24.10703	0.00626
89.10000	-24.11156	0.00201
89.20000	-24.11703	0.00952
89.30000	-24.12422	0.00064
89.40000	-24.12922	0.00050
89.50000	-24.13297	0.00534
89.60000	-24.13734	-0.00026
89.70000	-24.14234	0.00561
89.80000	-24.14797	0.00795
89.90000	-24.15531	0.00290
90.00000	-24.16000	0.00751
90.10000	-24.16375	0.00492
90.20000	-24.16844	0.01089
90.30000	-24.17375	0.01120
90.40000	-24.18109	0.00357
90.50000	-24.18609	0.00277
90.60000	-24.18984	0.00036
90.70000	-24.19422	0.00468
90.80000	-24.19922	0.00679
90.90000	-24.20500	0.00166
91.00000	-24.21250	0.00700
91.10000	-24.21641	0.00541
91.20000	-24.22031	0.01017
91.30000	-24.22484	0.00695
91.40000	-24.23031	0.01328
91.50000	-24.23766	-0.00303
91.60000	-24.24297	0.00669
91.70000	-24.24688	-0.00058
91.80000	-24.25141	0.00625
91.90000	-24.25656	0.01459
92.00000	-24.26188	0.01149
92.10000	-24.26828	0.00785
92.20000	-24.27297	0.01047
92.30000	-24.27687	-0.00202
92.40000	-24.28141	0.00680
92.50000	-24.28672	0.00593
92.60000	-24.29422	0.00578
92.70000	-24.29953	0.01005
92.80000	-24.30328	0.00613
92.90000	-24.30750	0.00068
93.00000	-24.31234	0.00218
93.10000	-24.31781	0.00164
93.20000	-24.32422	0.00051
93.30000	-24.32969	0.01032
93.40000	-24.33375	0.00706
93.50000	-24.33859	0.01075
93.60000	-24.34375	-0.00137
93.70000	-24.35047	0.01023
93.80000	-24.35594	0.00961
93.90000	-24.36000	0.00183
94.00000	-24.36437	0.00536
94.10000	-24.36938	0.00435
94.20000	-24.37516	0.01028
94.30000	-24.38203	0.00603
94.40000	-24.38719	0.00228
94.50000	-24.39078	0.01299
94.60000	-24.39531	0.00339
94.70000	-24.40078	0.00763
94.80000	-24.40812	0.00158
94.90000	-24.41359	0.00005
95.00000	-24.41750	0.00784
95.10000	-24.42187	0.00783
95.20000	-24.42656	0.00945
95.30000	-24.43141	0.01019
95.40000	-24.43750	0.00770
95.50000	-24.44375	0.01182
95.60000	-24.44781	0.01276
95.70000	-24.45281	0.00520
95.80000	-24.45828	0.00510
95.90000	-24.46531	0.00277
96.00000	-24.46969	0.00613
96.10000	-24.47328	0.00562
96.20000	-24.47766	0.00493
96.30000	-24.48250	0.00817
96.40000	-24.48812	0.00915
96.50000	-24.49531	0.00557
96.60000	-24.50063	0.00836
96.70000	-24.50453	0.00497
96.80000	-24.50922	0.00644
96.90000	-24.51406	0.00947
97.00000	-24.51984	0.00981
97.10000	-24.52516	-0.00012
97.20000	-24.52938	0.00703
97.30000	-24.53375	0.00573
97.40000	-24.53875	0.00000
97.50000	-24.54500	0.00916
97.60000	-24.55203	0.00678
97.70000	-24.55672	0.00199
97.80000	-24.56078	0.00532
97.90000	-24.56563	0.00476
98.00000	-24.57109	0.00835
98.10000	-24.57813	0.01110
98.20000	-24.58328	0.00632
98.30000	-24.58719	0.00311
98.40000	-24.59125	0.00738
98.50000	-24.59578	0.00778
98.60000	-24.60141	-0.00021
98.70000	-24.60813	0.00608
98.80000	-24.61328	0.00741
98.90000	-24.61734	0.00762
99.00000	-24.62188	0.00488
99.10000	-24.62719	-0.00135
99.20000	-24.63344	0.00054
99.30000	-24.63922	0.00240
99.40000	-24.64344	0.00160
99.50000	-24.64797	0.00671
99.60000	-24.65297	-0.00116
99.70000	-24.65859	0.00090
99.80000	-24.66578	0.00298
99.90000	-24.67109	0.01197
100.00000	-24.67453	0.00196
100.10000	-24.67906	0.00347
100.20000	-24.68453	0.00683
100.30000	-24.69094	0.00325
100.40000	-24.69672	0.00718
100.50000	-24.70062	0.00505
100.60000	-24.70500	-0.00353
100.70000	-24.70984	0.00241
100.80000	-24.71500	0.01111
100.90000	-24.72141	0.00632
101.00000	-24.72672	0.00654
101.10000	-24.73031	0.00416
101.20000	-24.73500	0.01190
101.30000	-24.74000	0.00879
101.40000	-24.74625	0.01053
101.50000	-24.75328	0.00622
101.60000	-24.75687	0.00645
101.70000	-24.76109	0.00516
101.80000	-24.76563	0.00739
101.90000	-24.77109	0.00579
102.00000	-24.77766	0.00183
102.10000	-24.78422	0.00941
102.20000	-24.78781	0.00447
102.30000	-24.79234	0.00583
102.40000	-24.79781	0.00518
102.50000	-24.80766	0.00502
102.60000	-24.81234	0.00582
102.70000	-24.81500	0.00535
102.80000	-24.81938	0.00552
102.90000	-24.82422	0.00877
103.00000	-24.82969	0.00282
103.10000	-24.83719	0.00581
103.20000	-24.84141	0.00619
103.30000	-24.84500	-0.00184
103.40000	-24.84938	0.01083
103.50000	-24.85469	0.00367
103.60000	-24.86156	-0.00056
103.70000	-24.86734	0.00872
103.80000	-24.87141	0.01180
103.90000	-24.87578	-0.00024
104.00000	-24.88031	0.00704
104.10000	-24.88547	0.00512
104.20000	-24.89188	0.01042
104.30000	-24.89734	0.00545
104.40000	-24.90141	0.00545
104.50000	-24.90625	0.00562
104.60000	-24.91187	0.00081
104.70000	-24.91891	0.00395
104.80000	-24.92359	0.00834
104.90000	-24.92766	0.00460
105.00000	-24.93188	0.00502
105.10000	-24.93672	-0.00186
105.20000	-24.94234	0.01061
105.30001	-24.94906	0.00826
105.40001	-24.95437	0.00484
105.50001	-24.95812	0.00294
105.60001	-24.96250	-0.00465
105.70001	-24.96766	0.00840
105.80001	-24.97391	0.00017
105.90001	-24.97984	0.00431
106.00001	-24.98406	0.00416
106.10001	-24.98828	0.00018
106.20001	-24.99313	0.00667
106.30001	-24.99859	0.00699
106.40001	-25.00484	0.00774
106.50001	-25.01125	0.00723
106.60001	-25.01516	0.00102
106.70001	-25.01938	0.00865
106.80001	-25.02453	0.00233
106.90001	-25.03141	0.00940
107.00001	-25.03719	0.00608
107.10001	-25.04094	0.00802
107.20001	-25.04516	0.01054
107.30001	-25.05000	0.00771
107.40001	-25.05562	0.00669
107.50001	-25.06219	0.00479
107.60001	-25.06844	0.00660
107.70001	-25.07203	0.00615
107.80001	-25.07625	0.01025
107.90001	-25.08109	0.01182
108.00001	-25.08750	0.01027
108.10001	-25.09406	0.00621
108.20001	-25.09797	0.00512
108.30001	-25.10219	0.00320
108.40001	-25.10688	0.00717
108.50001	-25.11234	0.00705
108.60001	-25.11906	0.00218
108.70001	-25.12484	0.00286
108.80001	-25.12844	0.00369
108.90001	-25.13297	0.00595
109.00001	-25.13797	0.00697
109.10001	-25.14469	0.00377
109.20001	-25.15047	0.00574
109.30001	-25.15453	0.00001
109.40001	-25.15891	0.00361
109.50001	-25.16375	0.00118
109.60001	-25.16875	-0.00219
109.70001	-25.17531	0.00000
109.80001	-25.18109	0.00422
109.90001	-25.18484	0.00213
110.00001	-25.18938	0.00940
110.10001	-25.19469	-0.00825
110.20001	-25.20203	0.00106
110.30001	-25.20812	0.00499
110.40001	-25.21156	0.00097
110.50001	-25.21594	0.00785
110.60001	-25.22109	0.00574
110.70001	-25.22672	0.00425
110.80001	-25.23422	0.01272
110.90001	-25.23891	0.00294
111.00001	-25.24219	0.01074
111.10001	-25.24641	-0.00525
111.20001	-25.25109	0.00775
111.30001	-25.25703	0.00547
111.40001	-25.26422	0.01060
111.50001	-25.26891	0.00444
111.60001	-25.27375	0.00375
111.70001	-25.27937	0.00332
111.80001	-25.28516	-0.00090
111.90001	-25.29094	0.00712
112.00001	-25.29500	0.00500
112.10001	-25.29859	0.00402
112.20001	-25.30281	-0.00300
112.30001	-25.30781	0.00456
112.40001	-25.31359	0.00925
112.50001	-25.32078	0.00432
112.60001	-25.32531	0.00693
112.70001	-25.32953	0.00970
112.80001	-25.33453	0.00370
112.90001	-25.33984	0.01365
113.00001	-25.34609	0.00108
113.10001	-25.35141	0.00432
113.20001	-25.35531	0.00215
113.30001	-25.35969	0.00732
113.40001	-25.36453	0.00922
113.50001	-25.37063	0.00962
113.60001	-25.37719	0.00687
113.70001	-25.38125	0.00769
113.80001	-25.38547	0.00854
113.90001	-25.39031	0.00999
114.00001	-25.39563	0.00274
114.10001	-25.40156	0.00772
114.20001	-25.40828	0.01002
114.30001	-25.41250	0.00572
114.40001	-25.41703	0.00439
114.50001	-25.42203	0.00010
114.60001	-25.42813	0.00475
114.70001	-25.43391	0.00671
114.80001	-25.43813	0.00104
114.90001	-25.44250	0.00488
115.00001	-25.44734	0.00796
115.10001	-25.45281	0.00262
115.20001	-25.45938	0.00823
115.30001	-25.46484	0.00499
115.40001	-25.46875	0.00738
115.50001	-25.47313	0.00301
115.60001	-25.47812	0.00290
115.70001	-25.48406	0.00433
115.80001	-25.49062	0.01023
115.90001	-25.49516	0.01371
116.00001	-25.49969	0.00337
116.10001	-25.50469	0.00122
116.20001	-25.51000	0.00817
116.30001	-25.51672	0.00626
116.40001	-25.52234	0.00203
116.50001	-25.52578	0.00782
116.60001	-25.53000	-0.00278
116.70001	-25.53453	0.00642
116.80001	-25.54047	0.00751
116.90001	-25.54672	0.00703
117.00001	-25.55156	0.00399
117.10001	-25.55578	0.00714
117.20001	-25.56062	0.00738
117.30001	-25.56594	0.00543
117.40001	-25.57219	0.00568
117.50001	-25.57875	0.00231
117.60001	-25.58219	0.00570
117.70001	-25.58625	0.00673
117.80001	-25.59109	0.00251
117.90001	-25.59672	0.01025
118.00001	-25.60359	0.00863
118.10001	-25.60828	0.00016
118.20001	-25.61266	0.00972
118.30001	-25.61766	0.01104
118.40001	-25.62313	0.00359
118.50001	-25.62922	-0.00024
118.60001	-25.63609	-0.00281
118.70001	-25.63969	-0.00005
118.80001	-25.64406	0.00670
118.90001	-25.64938	-0.00138
119.00001	-25.65656	0.01485
119.10001	-25.66250	0.00679
119.20001	-25.66563	0.00523
119.30001	-25.66984	0.00542
119.40001	-25.67469	0.00900
119.50001	-25.68031	0.00713
119.60001	-25.68625	0.00661
119.70001	-25.69266	0.00587
119.80001	-25.69625	0.00583
119.90001	-25.70031	0.00587
120.00001	-25.70516	0.00556
120.10001	-25.71047	0.00453
120.20001	-25.71734	0.00693
120.30001	-25.72188	0.00597
120.40001	-25.72625	0.00882
120.50001	-25.73094	0.00404
120.60001	-25.73625	0.00926
120.70001	-25.74281	0.00492
120.80001	-25.75000	0.01026
120.90001	-25.75328	0.00239
121.00001	-25.75766	0.00801
121.10001	-25.76313	0.00429
121.20001	-25.77016	0.00352
121.30001	-25.77531	0.00919
121.40001	-25.77891	0.00976
121.50001	-25.78313	0.00410
121.60001	-25.78781	-0.00147
121.70001	-25.79297	0.01558
121.80001	-25.79906	0.00780
121.90001	-25.80578	0.00558
122.00001	-25.80984	0.00795
122.10001	-25.81422	0.00609
122.20001	-25.81938	0.01096
122.30001	-25.82547	0.00674
122.40001	-25.83141	-0.00102
122.50001	-25.83563	0.00176
122.60001	-25.83984	0.00242
122.70001	-25.84469	0.00729
122.80001	-25.85000	0.00772
122.90001	-25.85656	0.00750
123.00001	-25.86250	0.00401
123.10001	-25.86609	0.00218
123.20001	-25.87031	0.00232
123.30001	-25.87531	0.00483
123.40001	-25.88172	0.00927
123.50001	-25.88922	0.01185
123.60001	-25.89281	0.01467
123.70001	-25.89688	0.00472
123.80001	-25.90172	0.01264
123.90001	-25.90656	0.00831
124.00001	-25.91219	0.00913
124.10001	-25.91859	0.01069
124.20001	-25.92281	0.00557
124.30001	-25.92750	0.01233
124.40001	-25.93281	0.00068
124.50001	-25.93922	0.00638
124.60001	-25.94578	0.00802
124.70001	-25.94953	0.00635
124.80001	-25.95375	0.00865
124.90001	-25.95812	0.00634
125.00001	-25.96297	0.00977
125.10001	-25.96875	0.00223
125.20001	-25.97594	0.00502
125.30001	-25.97984	0.00812
125.40001	-25.98437	0.00843
125.50001	-25.98938	0.00553
125.60001	-25.99563	0.00005
125.70001	-26.00172	0.00803
125.80001	-26.00563	0.00497
125.90001	-26.00984	0.00248
126.00001	-26.01453	0.00302
126.10001	-26.02000	-0.00481
126.20001	-26.02609	0.00803
126.30001	-26.03313	0.00402
126.40001	-26.03688	0.00497
126.50001	-26.04094	0.00990
126.60001	-26.04594	0.00600
126.70001	-26.05313	0.00282
126.80001	-26.06000	0.00520
126.90001	-26.06344	0.00781
127.00001	-26.06734	0.00731
127.10001	-26.07219	0.00927
127.20001	-26.07750	0.00513
127.30001	-26.08422	0.00996
127.40001	-26.09047	0.00457
127.50001	-26.09391	0.00674
127.60001	-26.09828	0.00690
127.70001	-26.10313	0.00668
127.80001	-26.10984	0.00243
127.90001	-26.11547	0.00000
128.00001	-26.11922	0.00629
128.10001	-26.12359	-0.00087
128.20001	-26.12844	0.00635
128.30001	-26.13359	0.00702
128.40001	-26.14000	0.00748
128.50001	-26.14688	0.01133
128.60001	-26.15047	0.00513
128.70001	-26.15484	0.00063
128.80001	-26.15969	0.00589
128.90001	-26.16516	0.00826
129.00001	-26.17109	0.00583
129.10001	-26.17563	0.00393
129.20001	-26.17984	0.00806
129.30001	-26.18453	0.00498
129.40001	-26.19016	0.00851
129.50001	-26.19656	0.00459
129.60001	-26.20313	0.00848
129.70001	-26.20703	0.00107
129.80001	-26.21141	0.00548
129.90001	-26.21625	0.00941
130.00001	-26.22188	0.00982
130.10001	-26.22844	0.00579
130.20001	-26.23266	-0.00424
130.30001	-26.23672	0.00779
130.40001	-26.24109	0.00720
130.50001	-26.24641	0.00315
130.60001	-26.25203	-0.00232
130.70001	-26.25844	0.00601
130.80001	-26.26313	-0.00046
130.90001	-26.26750	0.00749
131.00001	-26.27266	0.00198
131.10001	-26.27859	0.00295
131.20001	-26.28531	0.00365
131.30001	-26.28922	0.00933
131.40001	-26.29328	0.00790
131.50001	-26.29797	0.00385
131.60001	-26.30328	0.00905
131.70001	-26.30906	0.00623
131.80001	-26.31578	-0.00009
131.90001	-26.32047	0.00736
132.00001	-26.32437	0.00843
132.10001	-26.32906	0.00071
132.20001	-26.33438	0.00288
132.30001	-26.34234	0.00711
132.40001	-26.34703	0.00733
132.50001	-26.35109	0.00643
132.60001	-26.35578	0.00024
132.70001	-26.36109	0.01076
132.80001	-26.36703	0.00479
132.90001	-26.37313	0.00202
133.00001	-26.37672	0.00638
133.10001	-26.38094	0.00286
133.20001	-26.38594	0.01069
133.30001	-26.39187	0.01394
133.40001	-26.39906	0.00294
133.50001	-26.40344	0.00644
133.60001	-26.40750	0.00401
133.70001	-26.41203	0.00948
133.80001	-26.41672	0.00619
133.90001	-26.42234	0.00428
134.00001	-26.42984	0.00720
134.10001	-26.43406	0.00268
134.20001	-26.43844	0.00423
134.30001	-26.44344	0.01319
134.40001	-26.44922	0.00359
134.50001	-26.45594	0.00997
134.60001	-26.45953	-0.00019
134.70001	-26.46344	0.00757
134.80001	-26.46797	0.00664
134.90001	-26.47313	0.00744
135.00001	-26.47875	0.00994
135.10001	-26.48672	0.00393
135.20001	-26.49094	0.00501
135.30001	-26.49484	0.00766
135.40001	-26.49969	0.00462
135.50001	-26.50609	0.00938
135.60001	-26.51547	0.00857
135.70001	-26.51844	0.00552
135.80001	-26.52187	0.00163
135.90001	-26.52672	0.00577
136.00001	-26.53219	0.00216
136.10001	-26.53766	0.00529
136.20001	-26.54344	0.00743
136.30001	-26.54719	0.00315
136.40001	-26.55156	0.00927
136.50001	-26.55641	0.00979
136.60001	-26.56203	-0.00205
136.70001	-26.56906	0.00784
136.80001	-26.57375	0.00965
136.90001	-26.57750	0.00209
137.00001	-26.58172	0.00941
137.10001	-26.58688	0.00446
137.20001	-26.59344	0.00607
137.30001	-26.60188	0.00532
137.40001	-26.60516	0.00347
137.50001	-26.60906	0.00139
137.60001	-26.61375	0.00341
137.70001	-26.61953	0.00563
137.80001	-26.62594	0.00328
137.90001	-26.63016	0.00442
138.00001	-26.63437	0.00961
138.10001	-26.63906	0.00572
138.20001	-26.64438	0.00919
138.30001	-26.65031	-0.00084
138.40001	-26.65766	0.01113
138.50001	-26.66141	0.00882
138.60001	-26.66531	0.00892
138.70001	-26.67016	0.01254
138.80001	-26.67609	0.00953
138.90001	-26.68344	0.00280
139.00001	-26.68766	0.00589
139.10001	-26.69172	0.00683
139.20001	-26.69641	0.00898
139.30001	-26.70156	0.00918
139.40001	-26.70703	0.01414
139.50001	-26.71359	0.00337
139.60001	-26.71766	0.00244
139.70001	-26.72203	0.00244
139.80001	-26.72703	0.00632
139.90001	-26.73281	0.00635
140.00001	-26.73969	0.00987
140.10001	-26.74406	0.00878
140.20001	-26.74781	0.00750
140.30001	-26.75234	0.01369
140.40001	-26.75766	0.00681
140.50001	-26.76375	0.00336
140.60001	-26.77031	0.00896
140.70001	-26.77406	0.00092
140.80001	-26.77828	0.01312
140.90001	-26.78328	0.00902
141.00001	-26.78875	-0.00078
141.10001	-26.79563	0.01036
141.20001	-26.80063	0.00460
141.30001	-26.80484	0.00450
141.40001	-26.80922	0.00831
141.50001	-26.81422	0.00835
141.60001	-26.82016	0.01376
141.70001	-26.82750	0.00511
141.80001	-26.83125	-0.00325
141.90001	-26.83531	0.01026
142.00001	-26.84016	0.00547
142.10001	-26.84625	0.00196
142.20001	-26.85297	0.00876
142.30001	-26.85719	0.00769
142.40001	-26.86141	0.00152
142.50001	-26.86594	0.00456
142.60001	-26.87078	0.00364
142.70001	-26.87609	0.01015
142.80001	-26.88297	0.00175
142.90001	-26.88844	0.00449
143.00001	-26.89266	0.00657
143.10001	-26.89797	0.00274
143.20001	-26.90563	0.00282
143.30001	-26.91234	0.00232
143.40001	-26.91453	0.00177
143.50001	-26.91828	0.00530
143.60001	-26.92266	0.01004
143.70001	-26.92766	-0.00194
143.80001	-26.93297	0.00739
143.90001	-26.93891	0.00977
144.00001	-26.94422	0.00507
144.10001	-26.94844	0.00046
144.20001	-26.95328	0.00518
144.30001	-26.95922	0.00722
144.40001	-26.96719	0.00291
144.50001	-26.97156	0.00796
144.60001	-26.97547	0.00691
144.70001	-26.98000	0.00919
144.80001	-26.98500	0.00633
144.90001	-26.99063	0.00841
145.00001	-26.99703	0.00331
145.10001	-27.00109	0.00654
145.20001	-27.00547	0.00725
145.30001	-27.01078	0.00302
145.40001	-27.01672	0.00838
145.50001	-27.02359	0.00448
145.60001	-27.02797	0.00423
145.70001	-27.03188	0.00637
145.80001	-27.03656	-0.00382
145.90001	-27.04203	0.00480
146.00001	-27.04781	0.00334
146.10001	-27.05484	0.00636
146.20001	-27.05844	0.00210
146.30001	-27.06250	0.00403
146.40001	-27.06719	0.00600
146.50001	-27.07281	0.00071
146.60001	-27.07938	0.00738
146.70001	-27.08391	0.01055
146.80001	-27.08813	0.01135
146.90001	-27.09281	0.00780
147.00001	-27.09766	0.00881
147.10001	-27.10313	-0.00079
147.20001	-27.11000	0.00639
147.30001	-27.11453	0.00928
147.40001	-27.11859	0.00902
147.50001	-27.12344	0.00741
147.60001	-27.12906	-0.00099
147.70001	-27.13656	0.00169
147.80001	-27.14094	0.01039
147.90001	-27.14500	0.00798
148.00001	-27.14953	0.00881
148.10001	-27.15500	0.00039
148.20001	-27.16078	0.00464
148.30001	-27.16797	0.00708
148.40001	-27.17172	0.00756
148.50001	-27.17563	0.00397
148.60001	-27.18016	-0.00010
148.70001	-27.18547	0.01345
148.80001	-27.19234	0.00600
148.90001	-27.19812	0.00599
149.00001	-27.20188	0.00199
149.10001	-27.20609	-0.00051
149.20001	-27.21109	0.00378
149.30001	-27.21719	0.00622
149.40001	-27.22516	0.01246
149.50001	-27.22891	0.00327
149.60001	-27.23281	0.00373
149.70001	-27.23766	0.00421
149.80001	-27.24297	0.00417
149.90001	-27.25000	0.00716
150.00001	-27.25516	0.00605
150.10001	-27.25906	0.01073
150.20001	-27.26375	0.00416
150.30001	-27.26875	0.00599
150.40001	-27.27438	0.00981
150.50001	-27.28172	0.00596
150.60001	-27.28563	0.00503
150.70001	-27.28938	0.00784
150.80001	-27.29406	0.00699
150.90001	-27.29984	0.00744
151.00001	-27.30703	0.00813
151.10001	-27.31125	0.00858
151.20001	-27.31516	0.00512
151.30001	-27.31969	0.01003
151.40001	-27.32469	0.01070
151.50001	-27.32984	0.00315
151.60001	-27.33656	0.00016
151.70001	-27.34141	0.00950
151.80001	-27.34563	0.00824
151.90001	-27.35078	0.00860
152.00001	-27.35734	0.00962
152.10001	-27.36672	-0.00020
152.20001	-27.36953	0.00240
152.30001	-27.37281	0.00678
152.40001	-27.37750	0.00244
152.50001	-27.38266	0.00116
152.60001	-27.38844	0.00498
152.70001	-27.39578	0.00826
152.80001	-27.39906	0.00708
152.90001	-27.40313	0.00445
153.00001	-27.40797	0.00510
153.10001	-27.41328	0.00527
153.20001	-27.41984	0.00336
153.30001	-27.42469	0.00769
153.40001	-27.42859	0.00746
153.50001	-27.43297	0.00934
153.60001	-27.43797	-0.00064
153.70001	-27.44391	0.00791
153.80001	-27.45125	0.00659
153.90001	-27.45578	0.01145
154.00001	-27.45984	0.00167
154.10001	-27.46453	-0.00261
154.20001	-27.47031	0.00853
154.30001	-27.47719	0.00192
154.40001	-27.48172	0.00584
154.50001	-27.48563	0.01309
154.60001	-27.49000	0.00311
154.70001	-27.49484	0.01525
154.80001	-27.50031	0.00895
154.90001	-27.50703	0.00282
155.00001	-27.51281	0.00562
155.10001	-27.51672	0.00894
155.20001	-27.52125	0.00570
155.30001	-27.52688	0.01080
155.40001	-27.53406	0.00663
155.50001	-27.53828	0.00484
155.60001	-27.54234	0.00106
155.70001	-27.54688	0.00187
155.80001	-27.55203	0.00790
155.90001	-27.55781	0.00066
156.00001	-27.56469	0.00387
156.10001	-27.56969	0.00542
156.20001	-27.57359	0.01119
156.30001	-27.57812	0.00861
156.40001	-27.58328	0.00498
156.50001	-27.59016	0.00718
156.60001	-27.59500	0.00931
156.70001	-27.59906	0.00417
156.80001	-27.60359	0.01309
156.90001	-27.60859	0.00525
157.00001	-27.61453	0.00149
157.10001	-27.62156	0.00577
157.20001	-27.62594	0.00352
157.30001	-27.62969	0.00752
157.40001	-27.63437	0.00958
157.50001	-27.63984	0.00617
157.60001	-27.64766	0.00671
157.70001	-27.65250	0.00981
157.80001	-27.65641	-0.00057
157.90001	-27.66094	-0.00391
158.00001	-27.66594	0.00049
158.10001	-27.67156	0.00738
158.20001	-27.67828	0.00102
158.30001	-27.68250	0.00361
158.40001	-27.68656	0.00501
158.50001	-27.69141	0.00485
158.60001	-27.69688	-0.00384
158.70001	-27.70391	0.00546
158.80001	-27.70891	0.00061
158.90001	-27.71297	0.00535
159.00001	-27.71750	0.00271
159.10001	-27.72297	-0.00178
159.20001	-27.72922	0.00196
159.30001	-27.73641	0.01120
159.40001	-27.73984	0.00843
159.50001	-27.74375	0.00543
159.60001	-27.74828	-0.00305
159.70001	-27.75375	0.00716
159.80001	-27.76062	0.00597
159.90001	-27.76563	0.00128
160.00001	-27.76969	0.00642
160.10001	-27.77437	-0.00180
160.20001	-27.77984	0.00873
160.30001	-27.78594	0.00796
160.40001	-27.79281	0.00849
160.50001	-27.79641	0.01284
160.60001	-27.80031	-0.00161
160.70001	-27.80469	0.00601
160.80001	-27.80969	0.00300
160.90001	-27.81578	0.00857
161.00001	-27.82203	0.00678
161.10001	-27.82609	0.01139
161.20001	-27.83047	0.00725
161.30001	-27.83547	0.00495
161.40001	-27.84125	0.00689
161.50001	-27.84891	0.00426
161.60001	-27.85359	0.00689
161.70001	-27.85750	0.00401
161.80001	-27.86250	0.00876
161.90001	-27.86797	0.00235
162.00001	-27.87406	0.01121
162.10001	-27.87891	0.00803
162.20001	-27.88281	0.00479
162.30001	-27.88734	0.00384
162.40001	-27.89234	0.00029
162.50001	-27.89813	0.00667
162.60001	-27.90547	0.00592
162.70001	-27.91000	0.00926
162.80001	-27.91375	0.00582
162.90001	-27.91828	0.00488
163.00001	-27.92359	0.00787
163.10001	-27.93047	0.00702
163.20001	-27.93578	0.00667
163.30001	-27.93969	0.00274
163.40001	-27.94422	-0.00029
163.50001	-27.94922	0.00594
163.60001	-27.95453	-0.00044
163.70001	-27.96125	0.00533
163.80001	-27.96641	0.00350
163.90001	-27.97031	0.00369
164.00001	-27.97516	0.01161
164.10001	-27.98094	0.00674
164.20001	-27.98797	0.00478
164.30001	-27.99234	0.00733
164.40001	-27.99625	-0.00176
164.50001	-28.00062	0.00451
164.60001	-28.00547	0.00367
164.70001	-28.01094	0.00843
164.80001	-28.01797	0.00588
164.90001	-28.02313	0.00560
165.00001	-28.02703	0.00537
165.10001	-28.03156	0.00575
165.20001	-28.03656	0.00393
165.30001	-28.04312	0.00838
165.40001	-28.04891	0.00072
165.50001	-28.05297	0.00527
165.60001	-28.05703	-0.00147
165.70001	-28.06172	0.00939
165.80001	-28.06750	0.00418
165.90001	-28.07578	0.00567
166.00001	-28.08063	0.00578
166.10001	-28.08422	0.00737
166.20001	-28.08891	0.00900
166.30001	-28.09422	0.00114
166.40001	-28.10141	0.00445
166.50001	-28.10656	0.01118
166.60001	-28.11031	0.00590
166.70001	-28.11437	0.00543
166.80001	-28.11891	0.00786
166.90001	-28.12438	0.01086
167.00001	-28.13125	0.00441
167.10001	-28.13734	0.00139
167.20001	-28.14078	0.00555
167.30001	-28.14531	0.00669
167.40001	-28.15031	0.00698
167.50001	-28.15687	0.00283
167.60001	-28.16172	0.00702
167.70001	-28.16578	0.01981
167.80001	-28.17031	0.00712
167.90001	-28.17531	0.00802
168.00001	-28.18094	0.00495
168.10001	-28.18781	-0.00290
168.20001	-28.19422	0.00677
168.30001	-28.19797	0.00739
168.40001	-28.20234	0.00941
168.50001	-28.20766	0.00353
168.60001	-28.21562	0.00653
168.70001	-28.22078	0.00652
168.80001	-28.22422	-0.00055
168.90001	-28.22875	0.00594
169.00001	-28.23406	0.00332
169.10001	-28.23969	0.00077
169.20001	-28.24578	0.00679
169.30001	-28.25063	0.00723
169.40001	-28.25453	0.00746
169.50001	-28.25922	0.00436
169.60001	-28.26453	0.00266
169.70001	-28.27094	0.01184
169.80001	-28.27609	0.01120
169.90001	-28.28031	0.00226
170.00001	-28.28453	0.00480
170.10001	-28.28984	0.00291
170.20001	-28.29578	0.00794
170.30001	-28.30313	0.00483
170.40001	-28.30734	-0.00159
170.50001	-28.31094	0.00698
170.60001	-28.31547	0.00640
170.70001	-28.32094	0.01066
170.80001	-28.32781	-0.00405
170.90001	-28.33344	0.00223
171.00001	-28.33734	0.00901
171.10001	-28.34172	0.00369
171.20001	-28.34656	0.01004
171.30001	-28.35219	0.00543
171.40001	-28.35938	0.00674
171.50001	-28.36406	0.00036
171.60001	-28.36766	0.00459
171.70001	-28.37219	0.00655
171.80001	-28.37766	0.00616
171.90001	-28.38469	0.00569
172.00001	-28.39031	0.00861
172.10001	-28.39406	0.00962
172.20001	-28.39828	0.00374
172.30001	-28.40328	0.00358
172.40001	-28.40859	0.00868
172.50001	-28.41484	0.00793
172.60001	-28.42031	0.00822
172.70001	-28.42437	0.00528
172.80001	-28.42906	0.00796
172.90001	-28.43438	0.00667
173.00001	-28.44109	0.00555
173.10001	-28.44719	0.01032
173.20001	-28.45094	0.00718
173.30001	-28.45500	0.00586
173.40001	-28.45984	0.00313
173.50001	-28.46547	0.00517
173.60001	-28.47234	0.00404
173.70001	-28.47750	0.00585
173.80001	-28.48125	0.00016
173.90001	-28.48609	0.00501
174.00001	-28.49141	0.00724
174.10001	-28.49766	0.00575
174.20001	-28.50359	0.00539
174.30001	-28.50750	-0.00196
174.40001	-28.51187	0.00559
174.50001	-28.51672	0.01021
174.60001	-28.52219	0.00425
174.70001	-28.52953	0.00626
174.80001	-28.53516	0.01307
174.90001	-28.53859	0.00318
175.00001	-28.54313	0.00810
175.10001	-28.54844	0.00105
175.20001	-28.55531	0.00041
175.30001	-28.56031	0.01313
175.40001	-28.56406	0.00433
175.50001	-28.56828	0.00724
175.60001	-28.57313	-0.00044
175.70001	-28.57859	0.00699
175.80001	-28.58531	0.00796
175.90001	-28.59109	0.00334
176.00001	-28.59547	0.00581
176.10001	-28.60031	0.00249
176.20001	-28.60594	0.00446
176.30001	-28.61266	0.00402
176.40001	-28.61703	0.00288
176.50001	-28.62094	0.00298
176.60001	-28.62516	-0.00111
176.70001	-28.63016	0.00359
176.80001	-28.63578	0.00109
176.90001	-28.64266	0.01123
177.00001	-28.64797	0.00199
177.10001	-28.65172	0.00475
177.20001	-28.65641	0.00770
177.30001	-28.66141	0.00840
177.40001	-28.66750	0.00397
177.50001	-28.67328	0.00794
177.60001	-28.67750	0.00682
177.70001	-28.68188	0.00738
177.80001	-28.68688	0.00772
177.90001	-28.69234	0.00661
178.00001	-28.69891	0.00640
178.10001	-28.70422	0.00106
178.20001	-28.70812	-0.00218
178.30001	-28.71266	0.00310
178.40001	-28.71813	0.01315
178.50001	-28.72453	0.00652
178.60001	-28.72953	0.00806
178.70001	-28.73391	0.00704
178.80001	-28.73828	0.00754
178.90001	-28.74328	0.00248
179.00001	-28.74844	0.00403
179.10001	-28.75438	-0.00115
179.20001	-28.76047	0.00478
179.30001	-28.76469	0.00831
179.40001	-28.76922	0.00479
179.50001	-28.77453	0.01010
179.60001	-28.78203	-0.00500
179.70001	-28.78766	0.00928
179.80001	-28.79156	0.00572
179.90001	-28.79609	0.01123
180.00001	-28.80063	0.00624
180.10001	-28.80578	0.00437
180.20001	-28.81125	0.00716
180.30001	-28.81734	0.00724
180.40001	-28.82141	0.00431
180.50001	-28.82594	0.00560
180.60001	-28.83094	0.00356
180.70001	-28.83734	0.00724
180.80001	-28.84391	0.00704
180.90001	-28.84781	0.00453
181.00001	-28.85203	0.00675
181.10001	-28.85688	-0.00061
181.20001	-28.86203	0.00331
181.30001	-28.86828	0.01131
181.40001	-28.87469	0.00782
181.50001	-28.87859	0.00509
181.60001	-28.88313	-0.00202
181.70001	-28.88812	0.00672
181.80001	-28.89516	0.00057
181.90001	-28.90063	0.00968
182.00001	-28.90453	0.00639
182.10001	-28.90875	0.00020
182.20001	-28.91328	0.00761
182.30001	-28.91859	0.00468
182.40001	-28.92531	0.00339
182.50001	-28.93187	0.00878
182.60001	-28.93578	0.00611
182.70001	-28.94047	0.00267
182.80001	-28.94594	0.00333
182.90001	-28.95219	0.00811
183.00001	-28.95719	0.00107
183.10001	-28.96094	0.00503
183.20001	-28.96516	0.00701
183.30001	-28.96953	0.00461
183.40001	-28.97469	0.00399
183.50001	-28.98094	0.01140
183.60001	-28.98797	0.01094
183.70001	-28.99187	0.00913
183.80001	-28.99641	0.00530
183.90001	-29.00172	0.00703
184.00001	-29.00953	0.00375
184.10001	-29.01562	0.00690
184.20001	-29.01891	0.00525
184.30001	-29.02313	0.00736
184.40001	-29.02813	0.00712
184.50001	-29.03344	0.00409
184.60001	-29.04016	0.00637
184.70001	-29.04531	0.00399
184.80001	-29.04891	-0.00070
184.90001	-29.05313	0.00754
185.00001	-29.05797	0.00214
185.10001	-29.06469	0.00267
185.20001	-29.07219	0.00753
185.30001	-29.07562	0.00539
185.40001	-29.07938	0.00072
185.50001	-29.08391	0.00605
185.60001	-29.08906	0.00304
185.70001	-29.09578	0.00072
185.80001	-29.10234	0.01036
185.90001	-29.10609	0.00830
186.00001	-29.11063	0.00464
186.10001	-29.11562	-0.00326
186.20001	-29.12156	0.00847
186.30001	-29.12781	0.00301
186.40001	-29.13187	0.00306
186.50001	-29.13625	0.00808
186.60001	-29.14109	0.00029
186.70001	-29.14625	0.00575
186.80001	-29.15234	0.00429
186.90001	-29.15875	0.00446
187.00001	-29.16250	0.00006
187.10001	-29.16688	-0.00364
187.20001	-29.17203	0.00674
187.30001	-29.17906	0.00483
187.40001	-29.18500	0.00705
187.50001	-29.18875	0.00613
187.60001	-29.19297	-0.00565
187.70001	-29.19781	-0.00018
187.80001	-29.20359	0.00859
187.90001	-29.21031	0.00610
188.00001	-29.21578	0.00094
188.10001	-29.21953	0.00432
188.20001	-29.22391	0.00563
188.30001	-29.22891	0.01028
188.40001	-29.23547	0.00404
188.50001	-29.24125	0.00570
188.60001	-29.24531	0.00540
188.70001	-29.24938	0.00379
188.80001	-29.25422	0.00325
188.90001	-29.25969	0.00618
189.00001	-29.26641	0.00400
189.10001	-29.27187	0.00375
189.20001	-29.27563	0.00164
189.30001	-29.28000	0.00159
189.40001	-29.28516	0.00658
189.50001	-29.29109	0.01148
189.60001	-29.29750	0.00112
189.70001	-29.30203	0.00447
189.80001	-29.30625	0.00875
189.90001	-29.31109	0.00145
190.00001	-29.31656	0.00165
190.10001	-29.32328	0.00267
190.20001	-29.32891	0.00303
190.30001	-29.33250	0.00305
190.40001	-29.33688	0.00977
190.50001	-29.34187	0.00403
190.60001	-29.34844	-0.00286
190.70001	-29.35484	0.00121
190.80001	-29.35891	0.01019
190.90001	-29.36297	0.00779
191.00001	-29.36750	0.00325
191.10001	-29.37250	0.00031
191.20001	-29.37859	0.00264
191.30001	-29.38531	0.00782
191.40001	-29.38953	0.00417
191.50001	-29.39406	0.00334
191.60001	-29.39922	0.00118
191.70001	-29.40641	0.00759
191.80001	-29.41172	0.00568
191.90001	-29.41531	0.00538
192.00001	-29.41938	0.00326
192.10001	-29.42406	0.00104
192.20001	-29.42953	0.01122
192.30001	-29.43547	0.01154
192.40001	-29.44234	0.00969
192.50001	-29.44656	0.00896
192.60001	-29.45109	0.00089
192.70001	-29.45594	0.00617
192.80001	-29.46219	0.00529
192.90001	-29.46953	0.00644
193.00001	-29.47313	0.00474
193.10001	-29.47750	0.00625
193.20001	-29.48266	-0.00362
193.30001	-29.48813	0.00516
193.40001	-29.49453	0.00902
193.50001	-29.49891	0.00118
193.60001	-29.50250	0.00458
193.70001	-29.50688	0.00664
193.80001	-29.51203	0.00012
193.90001	-29.51844	0.00580
194.00001	-29.52437	0.00497
194.10001	-29.52875	0.00426
194.20001	-29.53297	0.00243
194.30001	-29.53781	0.00946
194.40001	-29.54328	0.00719
194.50001	-29.55000	0.00795
194.60001	-29.55594	0.00202
194.70001	-29.55969	0.00692
194.80001	-29.56391	0.00811
194.90001	-29.56891	-0.00103
195.00001	-29.57516	0.00431
195.10001	-29.58125	0.01034
195.20001	-29.58531	0.00170
195.30001	-29.58953	0.00381
195.40001	-29.59437	0.00243
195.50001	-29.59969	0.00447
195.60001	-29.60563	0.00321
195.70001	-29.61219	0.01006
195.80001	-29.61609	0.00674
195.90001	-29.62031	0.00337
196.00001	-29.62547	0.00510
196.10001	-29.63188	0.00901
196.20001	-29.63891	0.00711
196.30001	-29.64313	-0.00474
196.40001	-29.64719	0.00293
196.50001	-29.65187	0.00740
196.60001	-29.65688	0.00520
196.70001	-29.66266	0.00688
196.80001	-29.66859	0.00605
196.90001	-29.67266	0.00034
197.00001	-29.67734	-0.00155
197.10001	-29.68250	-0.00332
197.20001	-29.68875	0.00748
197.30001	-29.69578	0.00674
197.40001	-29.69953	0.00603
197.50001	-29.70328	0.00147
197.60001	-29.70781	0.00120
197.70001	-29.71297	0.00713
197.80001	-29.71891	0.00717
197.90001	-29.72578	0.00669
198.00001	-29.72969	0.00640
198.10001	-29.73406	0.00125
198.20001	-29.73922	0.00825
198.30001	-29.74500	0.00325
198.40001	-29.75141	0.00628
198.50001	-29.75594	0.00350
198.60001	-29.76047	0.00434
198.70001	-29.76516	0.00184
198.80001	-29.77016	0.00543
198.90001	-29.77594	-0.00239
199.00001	-29.78234	0.00783
199.10001	-29.78609	0.00443
199.20001	-29.79031	0.00476
199.30001	-29.79531	0.00977
199.40001	-29.80188	0.00550
199.50001	-29.81031	0.00792
199.60001	-29.81359	0.00096
199.70001	-29.81734	0.00264
[truncated: 946 more rows]
