# Supplementary material for: Strengthening of 3D Printed Fused Deposition Manufactured Parts Using the Fill Compositing Technique
Source: PLoS One. 2015 Apr 16;10(4):e0122915. doi: 10.1371/journal.pone.0122915 (PMC4400136; doi:10.1371/journal.pone.0122915)
Supplement: S1 File — This is the raw data and information on all the samples presented in this manuscript. (ZIP) [file pone.0122915.s001.zip › Specimen_RawData_91.csv]

Time	Extension	Load
(sec)	(mm)	(N)
0.00000	0.00047	0.00426
0.10000	0.00016	-0.00185
0.20000	-0.00078	0.00065
0.30000	-0.00469	0.00118
0.39600	-0.01484	0.00550
0.49600	-0.02391	0.00175
0.59600	-0.02891	-0.00750
0.69600	-0.03406	0.00294
0.79600	-0.04000	-0.00102
0.89600	-0.04641	0.00085
0.99600	-0.05062	-0.00143
1.09600	-0.05500	-0.00800
1.19600	-0.06000	0.00086
1.29600	-0.06563	-0.00348
1.39600	-0.07281	0.00005
1.49600	-0.07875	-0.00682
1.59600	-0.08188	-0.00174
1.69600	-0.08656	0.00197
1.79600	-0.09172	-0.00275
1.89600	-0.09797	-0.00887
1.99600	-0.10438	-0.01776
2.09600	-0.10844	-0.01981
2.19600	-0.11297	-0.02238
2.29600	-0.11797	-0.03201
2.39600	-0.12297	-0.02665
2.49600	-0.12859	-0.03226
2.59600	-0.13391	-0.03937
2.69600	-0.13797	-0.04709
2.79600	-0.14250	-0.04508
2.89600	-0.14781	-0.05858
2.99600	-0.15437	-0.06329
3.09600	-0.16109	-0.06953
3.19600	-0.16484	-0.07278
3.29600	-0.16922	-0.07941
3.39600	-0.17422	-0.08469
3.49600	-0.17937	-0.09139
3.59600	-0.18547	-0.09198
3.69600	-0.19141	-0.09547
3.79600	-0.19531	-0.10700
3.89600	-0.20000	-0.10623
3.99600	-0.20500	-0.11428
4.09600	-0.21094	-0.12207
4.19600	-0.21719	-0.12717
4.29600	-0.22141	-0.13430
4.39600	-0.22578	-0.13193
4.49600	-0.23047	-0.14471
4.59600	-0.23578	-0.15887
4.69600	-0.24203	-0.16165
4.79600	-0.24766	-0.16568
4.89600	-0.25156	-0.16832
4.99600	-0.25609	-0.17287
5.09600	-0.26109	-0.18539
5.19600	-0.26719	-0.19284
5.29600	-0.27344	-0.20046
5.39600	-0.27797	-0.20596
5.49600	-0.28250	-0.21478
5.59600	-0.28703	-0.22623
5.69600	-0.29172	-0.24353
5.79600	-0.29750	-0.26185
5.89600	-0.30375	-0.28876
5.99600	-0.30813	-0.30662
6.09600	-0.31281	-0.32224
6.19600	-0.31781	-0.33820
6.29600	-0.32406	-0.37313
6.39600	-0.33063	-0.40437
6.49600	-0.33484	-0.42586
6.59600	-0.33906	-0.44837
6.69600	-0.34375	-0.46379
6.79600	-0.34891	-0.49306
6.89600	-0.35484	-0.52503
6.99600	-0.36156	-0.56106
7.09600	-0.36516	-0.57364
7.19600	-0.36938	-0.60117
7.29600	-0.37422	-0.62420
7.39600	-0.38016	-0.65759
7.49600	-0.38734	-0.70005
7.59600	-0.39156	-0.72582
7.69600	-0.39594	-0.75017
7.79600	-0.40078	-0.78158
7.89600	-0.40625	-0.81115
7.99600	-0.41203	-0.84881
8.09600	-0.41859	-0.88843
8.19600	-0.42219	-0.91723
8.29600	-0.42672	-0.93821
8.39600	-0.43156	-0.97232
8.49600	-0.43719	-1.01494
8.59600	-0.44359	-1.07474
8.69600	-0.44781	-1.10650
8.79600	-0.45188	-1.14385
8.89600	-0.45672	-1.17931
8.99600	-0.46234	-1.21836
9.09600	-0.46859	-1.28195
9.19600	-0.47609	-1.34538
9.29600	-0.47984	-1.38380
9.39600	-0.48391	-1.41027
9.49600	-0.48859	-1.44541
9.59600	-0.49391	-1.50308
9.69600	-0.50062	-1.55852
9.79600	-0.50484	-1.59771
9.89600	-0.50891	-1.63937
9.99600	-0.51359	-1.67467
10.09600	-0.51859	-1.72162
10.19600	-0.52422	-1.76187
10.29600	-0.53156	-1.82965
10.39600	-0.53516	-1.85474
10.49600	-0.53953	-1.88794
10.59600	-0.54484	-1.94075
10.69600	-0.55125	-1.98295
10.79600	-0.55875	-2.06600
10.89600	-0.56266	-2.09227
10.99600	-0.56703	-2.12841
11.09600	-0.57219	-2.16589
11.19600	-0.57734	-2.21682
11.29600	-0.58375	-2.27739
11.39600	-0.58938	-2.34155
11.49600	-0.59250	-2.35252
11.59600	-0.59703	-2.40337
11.69600	-0.60203	-2.44900
11.79600	-0.60797	-2.50968
11.89600	-0.61453	-2.58519
11.99600	-0.61844	-2.62395
12.09600	-0.62266	-2.67289
12.19600	-0.62750	-2.72422
12.29600	-0.63281	-2.78224
12.39600	-0.63891	-2.86677
12.49600	-0.64531	-2.95592
12.59600	-0.64938	-2.98707
12.69600	-0.65406	-3.04923
12.79600	-0.65891	-3.10310
12.89600	-0.66500	-3.19073
12.99600	-0.67172	-3.30222
13.09600	-0.67531	-3.33709
13.19600	-0.67953	-3.39288
13.29600	-0.68406	-3.45756
13.39600	-0.68922	-3.53350
13.49600	-0.69516	-3.61967
13.59600	-0.70172	-3.72205
13.69600	-0.70609	-3.78283
13.79600	-0.71063	-3.84311
13.89600	-0.71578	-3.92408
13.99600	-0.72187	-4.02676
14.09600	-0.72891	-4.15076
14.19600	-0.73266	-4.20730
14.29600	-0.73656	-4.25190
14.39600	-0.74109	-4.33023
14.49600	-0.74641	-4.40793
14.59600	-0.75266	-4.52244
14.69600	-0.75937	-4.65755
14.79600	-0.76297	-4.70195
14.89600	-0.76734	-4.76738
14.99600	-0.77234	-4.85108
15.09600	-0.77781	-4.94919
15.19600	-0.78422	-5.06675
15.29600	-0.78859	-5.14793
15.39600	-0.79297	-5.20731
15.49600	-0.79766	-5.28774
15.59600	-0.80297	-5.38221
15.69600	-0.80922	-5.49553
15.79600	-0.81609	-5.63675
15.89600	-0.81969	-5.69425
15.99600	-0.82391	-5.74576
16.09600	-0.82859	-5.84305
16.19600	-0.83453	-5.93963
16.29600	-0.84156	-6.08834
16.39600	-0.84563	-6.17365
16.49600	-0.84969	-6.23871
16.59600	-0.85453	-6.32828
16.69600	-0.86000	-6.43889
16.79600	-0.86578	-6.55576
16.89600	-0.87203	-6.69409
16.99600	-0.87594	-6.77443
17.09600	-0.88031	-6.85275
17.19600	-0.88516	-6.95699
17.29600	-0.89078	-7.07335
17.39600	-0.89781	-7.23411
17.49600	-0.90234	-7.33610
17.59600	-0.90641	-7.42971
17.69600	-0.91094	-7.51350
17.79600	-0.91625	-7.63138
17.89600	-0.92250	-7.77556
17.99600	-0.92938	-7.95274
18.09600	-0.93297	-8.03343
18.19600	-0.93750	-8.12934
18.29600	-0.94234	-8.24270
18.39600	-0.94828	-8.37795
18.49600	-0.95469	-8.53999
18.59600	-0.95906	-8.64937
18.69600	-0.96313	-8.74260
18.79600	-0.96766	-8.84690
18.89600	-0.97297	-8.98144
18.99600	-0.97922	-9.13313
19.09600	-0.98641	-9.32684
19.19600	-0.99016	-9.43375
19.29600	-0.99437	-9.52910
19.39600	-0.99891	-9.63442
19.49600	-1.00453	-9.78174
19.59600	-1.01187	-9.98198
19.69600	-1.01641	-10.12143
19.79600	-1.02078	-10.23455
19.89600	-1.02563	-10.35363
19.99600	-1.03109	-10.49538
20.09600	-1.03688	-10.64797
20.19600	-1.04281	-10.81922
20.29600	-1.04688	-10.94463
20.39600	-1.05125	-11.06539
20.49600	-1.05641	-11.20651
20.59600	-1.06234	-11.37347
20.69600	-1.06844	-11.55849
20.79600	-1.07266	-11.68561
20.89600	-1.07672	-11.78539
20.99600	-1.08125	-11.90754
21.09600	-1.08641	-12.05573
21.19600	-1.09188	-12.21370
21.29600	-1.09797	-12.39529
21.39600	-1.10297	-12.55366
21.49600	-1.10750	-12.66566
21.59600	-1.11266	-12.79999
21.69600	-1.11859	-12.97498
21.79600	-1.12484	-13.16231
21.89600	-1.12906	-13.28579
21.99600	-1.13313	-13.40244
22.09600	-1.13766	-13.51913
22.19600	-1.14281	-13.66714
22.29600	-1.14875	-13.84030
22.39600	-1.15641	-14.05032
22.49600	-1.16031	-14.19409
22.59600	-1.16453	-14.29099
22.69600	-1.16938	-14.43322
22.79600	-1.17500	-14.58372
22.89600	-1.18172	-14.80093
22.99600	-1.18609	-14.93631
23.09600	-1.19031	-15.04820
23.19600	-1.19484	-15.18261
23.29600	-1.20031	-15.32948
23.39600	-1.20609	-15.49875
23.49600	-1.21266	-15.70963
23.59600	-1.21656	-15.82661
23.69600	-1.22109	-15.95098
23.79600	-1.22594	-16.09905
23.89600	-1.23156	-16.25921
23.99600	-1.23859	-16.46365
24.09600	-1.24297	-16.62377
24.19600	-1.24703	-16.73349
24.29600	-1.25172	-16.86334
24.39600	-1.25672	-17.01536
24.49600	-1.26219	-17.17778
24.59600	-1.26891	-17.37536
24.69600	-1.27328	-17.52315
24.79600	-1.27781	-17.62567
24.89600	-1.28250	-17.72583
24.99600	-1.28797	-17.84502
25.09600	-1.29484	-18.05216
25.19600	-1.29937	-18.20486
25.29600	-1.30359	-18.33357
25.39600	-1.30859	-18.47849
25.49600	-1.31391	-18.63881
25.59600	-1.32031	-18.82292
25.69600	-1.32734	-19.08146
25.79600	-1.33016	-19.16450
25.89600	-1.33391	-19.26842
25.99600	-1.33844	-19.38910
26.09600	-1.34344	-19.55345
26.19600	-1.34984	-19.73424
26.29600	-1.35609	-19.95211
26.39600	-1.36031	-20.07573
26.49600	-1.36516	-20.21216
26.59600	-1.37016	-20.36077
26.69600	-1.37578	-20.52354
26.79600	-1.38391	-20.77643
26.89600	-1.38766	-20.93043
26.99600	-1.39187	-21.04236
27.09600	-1.39719	-21.20489
27.19600	-1.40391	-21.40269
27.29600	-1.41172	-21.68679
27.39600	-1.41406	-21.76655
27.49600	-1.41766	-21.85260
27.59600	-1.42234	-22.01155
27.69600	-1.42719	-22.17228
27.79600	-1.43297	-22.35661
27.89600	-1.44047	-22.60510
27.99600	-1.44438	-22.75818
28.09600	-1.44828	-22.86692
28.19600	-1.45281	-23.01202
28.29600	-1.45781	-23.15495
28.39600	-1.46422	-23.35156
28.49600	-1.46953	-23.55332
28.59600	-1.47391	-23.69973
28.69600	-1.47891	-23.84893
28.79600	-1.48422	-24.02468
28.89600	-1.49016	-24.19985
28.99600	-1.49703	-24.44752
29.09600	-1.50031	-24.55900
29.19600	-1.50453	-24.67815
29.29600	-1.50953	-24.84983
29.39600	-1.51531	-25.03088
29.49600	-1.52281	-25.28731
29.59600	-1.52703	-25.44629
29.69600	-1.53078	-25.55202
29.79600	-1.53547	-25.68865
29.89600	-1.54016	-25.83780
29.99600	-1.54547	-26.01333
30.09600	-1.55297	-26.24302
30.19600	-1.55750	-26.43491
30.29600	-1.56172	-26.56006
30.39600	-1.56672	-26.72140
30.49600	-1.57250	-26.90164
30.59600	-1.57984	-27.14747
30.69600	-1.58328	-27.26554
30.79600	-1.58719	-27.39229
30.89600	-1.59187	-27.53355
30.99600	-1.59703	-27.70051
31.09600	-1.60281	-27.89512
31.19600	-1.61047	-28.13854
31.29600	-1.61469	-28.30530
31.39600	-1.61859	-28.42256
31.49600	-1.62344	-28.56737
31.59600	-1.62891	-28.74808
31.69600	-1.63563	-28.98031
31.79600	-1.64000	-29.13851
31.89600	-1.64406	-29.27251
31.99600	-1.64859	-29.40866
32.09600	-1.65406	-29.57641
32.19600	-1.66000	-29.77197
32.29600	-1.66703	-30.00481
32.39600	-1.67141	-30.18080
32.49600	-1.67516	-30.29003
32.59600	-1.67984	-30.44037
32.69600	-1.68531	-30.62074
32.79600	-1.69250	-30.85466
32.89600	-1.69719	-31.03295
32.99600	-1.70109	-31.15600
33.09600	-1.70562	-31.30122
33.19600	-1.71078	-31.47521
33.29600	-1.71641	-31.66221
33.39600	-1.72344	-31.89484
33.49600	-1.72859	-32.11915
33.59600	-1.73234	-32.22658
33.69600	-1.73703	-32.37207
33.79600	-1.74234	-32.53945
33.89600	-1.74906	-32.76001
33.99600	-1.75344	-32.93035
34.09600	-1.75750	-33.06220
34.19600	-1.76219	-33.21733
34.29600	-1.76734	-33.39183
34.39600	-1.77359	-33.59899
34.49600	-1.78172	-33.86921
34.59600	-1.78516	-34.02425
34.69600	-1.78906	-34.12968
34.79600	-1.79375	-34.28637
34.89600	-1.79938	-34.47109
34.99600	-1.80641	-34.72229
35.09600	-1.81094	-34.91038
35.19600	-1.81469	-35.02862
35.29600	-1.81937	-35.17588
35.39600	-1.82438	-35.34528
35.49600	-1.82969	-35.52113
35.59600	-1.83687	-35.76212
35.69600	-1.84094	-35.93741
35.79600	-1.84531	-36.07081
35.89600	-1.85063	-36.24933
35.99600	-1.85734	-36.47630
36.09600	-1.86469	-36.78115
36.19600	-1.86781	-36.89797
36.29600	-1.87188	-37.01384
36.39600	-1.87656	-37.18536
36.49600	-1.88203	-37.37729
36.59600	-1.88766	-37.57940
36.69600	-1.89422	-37.84021
36.79600	-1.89828	-37.99852
36.89600	-1.90250	-38.14656
36.99600	-1.90688	-38.28833
37.09600	-1.91187	-38.46003
37.19600	-1.91844	-38.69673
37.29600	-1.92344	-38.90084
37.39600	-1.92781	-39.05323
37.49600	-1.93219	-39.20320
37.59600	-1.93734	-39.38393
37.69600	-1.94313	-39.57875
37.79600	-1.94969	-39.82148
37.89600	-1.95438	-40.00130
37.99600	-1.95891	-40.15109
38.09600	-1.96375	-40.31917
38.19600	-1.96938	-40.51163
38.29600	-1.97609	-40.74714
38.39600	-1.98109	-40.96344
38.49600	-1.98500	-41.08995
38.59600	-1.98922	-41.23416
38.69600	-1.99422	-41.39821
38.79600	-1.99969	-41.59442
38.89600	-2.00641	-41.80619
38.99600	-2.01109	-42.00198
39.09600	-2.01516	-42.13512
39.19600	-2.02000	-42.30402
39.29600	-2.02562	-42.49351
39.39600	-2.03250	-42.71786
39.49600	-2.03766	-42.92881
39.59600	-2.04172	-43.06941
39.69600	-2.04641	-43.22029
39.79600	-2.05109	-43.38816
39.89600	-2.05688	-43.58928
39.99600	-2.06422	-43.83552
40.09600	-2.06859	-44.02245
40.19600	-2.07250	-44.14163
40.29600	-2.07703	-44.29612
40.39600	-2.08203	-44.45660
40.49600	-2.08828	-44.66674
40.59600	-2.09344	-44.86600
40.69600	-2.09766	-45.01808
40.79600	-2.10250	-45.17440
40.89600	-2.10766	-45.33944
40.99600	-2.11297	-45.53070
41.09600	-2.11938	-45.72361
41.19600	-2.12453	-45.92476
41.29600	-2.12875	-46.07048
41.39600	-2.13359	-46.22725
41.49600	-2.13938	-46.41610
41.59600	-2.14719	-46.68830
41.69600	-2.15141	-46.85215
41.79600	-2.15516	-46.96373
41.89600	-2.15922	-47.09804
41.99600	-2.16359	-47.23975
42.09600	-2.16859	-47.39437
42.19600	-2.17453	-47.57439
42.29600	-2.18062	-47.81074
42.39600	-2.18516	-47.93819
42.49600	-2.19016	-48.09127
42.59600	-2.19578	-48.26978
42.69600	-2.20313	-48.48284
42.79600	-2.20797	-48.69625
42.89600	-2.21172	-48.80249
42.99600	-2.21625	-48.93254
43.09600	-2.22141	-49.10192
43.19600	-2.22750	-49.29682
43.29600	-2.23609	-49.58135
43.39600	-2.23922	-49.72983
43.49600	-2.24281	-49.81945
43.59600	-2.24813	-49.99011
43.69600	-2.25406	-50.19756
43.79600	-2.26125	-50.45368
43.89600	-2.26500	-50.60557
43.99600	-2.26891	-50.73391
44.09600	-2.27344	-50.87999
44.19600	-2.27813	-51.02904
44.29600	-2.28312	-51.20520
44.39600	-2.28938	-51.40213
44.49600	-2.29563	-51.65979
44.59600	-2.29938	-51.78340
44.69600	-2.30422	-51.91896
44.79600	-2.31016	-52.11635
44.89600	-2.31812	-52.39930
44.99600	-2.32172	-52.56309
45.09600	-2.32516	-52.66621
45.19600	-2.32969	-52.80757
45.29600	-2.33500	-52.99840
45.39600	-2.34094	-53.21860
45.49600	-2.34766	-53.44813
45.59600	-2.35281	-53.66071
45.69600	-2.35641	-53.78580
45.79600	-2.36094	-53.91905
45.89600	-2.36578	-54.08345
45.99600	-2.37234	-54.29284
46.09600	-2.37844	-54.54154
46.19600	-2.38250	-54.69388
46.29600	-2.38703	-54.83377
46.39600	-2.39203	-55.00469
46.49600	-2.39766	-55.19621
46.59600	-2.40438	-55.42716
46.69600	-2.40906	-55.62174
46.79600	-2.41281	-55.74222
46.89600	-2.41750	-55.89829
46.99600	-2.42313	-56.08775
47.09600	-2.43078	-56.34587
47.19600	-2.43531	-56.54519
47.29600	-2.43891	-56.66034
47.39600	-2.44344	-56.79882
47.49600	-2.44813	-56.95964
47.59600	-2.45359	-57.14816
47.69600	-2.46094	-57.39249
47.79600	-2.46578	-57.60947
47.89600	-2.46969	-57.73001
47.99600	-2.47453	-57.89294
48.09600	-2.48016	-58.07146
48.19600	-2.48750	-58.32484
48.29600	-2.49172	-58.50959
48.39600	-2.49547	-58.62677
48.49600	-2.50000	-58.77666
48.59600	-2.50484	-58.93587
48.69600	-2.51078	-59.14916
48.79600	-2.51875	-59.42091
48.89600	-2.52281	-59.60686
48.99600	-2.52656	-59.71208
49.09600	-2.53094	-59.85824
49.19600	-2.53625	-60.04520
49.29600	-2.54297	-60.26567
49.39600	-2.54859	-60.50410
49.49600	-2.55250	-60.63391
49.59600	-2.55703	-60.78268
49.69600	-2.56219	-60.95961
49.79600	-2.56781	-61.15510
49.89600	-2.57406	-61.36894
49.99600	-2.57875	-61.56010
50.09600	-2.58281	-61.68241
50.19600	-2.58781	-61.85557
50.29600	-2.59375	-62.05747
50.39600	-2.60063	-62.29644
50.49600	-2.60594	-62.50905
50.59600	-2.60938	-62.61784
50.69600	-2.61359	-62.76025
50.79600	-2.61828	-62.91719
50.89600	-2.62422	-63.12103
50.99600	-2.63187	-63.38977
51.09600	-2.63625	-63.58600
51.19600	-2.63984	-63.69386
51.29600	-2.64453	-63.84974
51.39600	-2.64984	-64.01648
51.49600	-2.65641	-64.24405
51.59600	-2.66172	-64.46411
51.69600	-2.66578	-64.59723
51.79600	-2.67031	-64.74704
51.89600	-2.67547	-64.92217
51.99600	-2.68109	-65.10803
52.09600	-2.68844	-65.35218
52.19600	-2.69328	-65.56306
52.29600	-2.69688	-65.67542
52.39600	-2.70172	-65.83859
52.49600	-2.70750	-66.02750
52.59600	-2.71516	-66.31391
52.69600	-2.71938	-66.50268
52.79600	-2.72297	-66.60973
52.89600	-2.72734	-66.76237
52.99600	-2.73250	-66.93443
53.09600	-2.73750	-67.11987
53.19600	-2.74391	-67.33990
53.29600	-2.74891	-67.54613
53.39600	-2.75297	-67.68459
53.49600	-2.75781	-67.84517
53.59600	-2.76328	-68.03273
53.69600	-2.77031	-68.26795
53.79600	-2.77500	-68.47300
53.89600	-2.77891	-68.59417
53.99600	-2.78328	-68.74203
54.09600	-2.78797	-68.89389
54.19600	-2.79359	-69.08755
54.29600	-2.80141	-69.33709
54.39600	-2.80672	-69.56781
54.49600	-2.81047	-69.68910
54.59600	-2.81484	-69.82292
54.69600	-2.81969	-69.98605
54.79600	-2.82578	-70.18677
54.89600	-2.83156	-70.40069
54.99600	-2.83594	-70.54707
55.09600	-2.84047	-70.68885
55.19600	-2.84531	-70.85143
55.29600	-2.85078	-71.03063
55.39600	-2.85750	-71.24978
55.49600	-2.86266	-71.45977
55.59600	-2.86641	-71.56724
55.69600	-2.87094	-71.70829
55.79600	-2.87594	-71.88002
55.89600	-2.88313	-72.10012
55.99600	-2.88937	-72.36233
56.09600	-2.89344	-72.48767
56.19600	-2.89797	-72.63706
56.29600	-2.90313	-72.80217
56.39600	-2.90844	-72.98008
56.49600	-2.91437	-73.18758
56.59600	-2.91984	-73.40770
56.69600	-2.92344	-73.51520
56.79600	-2.92797	-73.64234
56.89600	-2.93344	-73.82188
56.99600	-2.94031	-74.05018
57.09600	-2.94562	-74.26627
57.19600	-2.94937	-74.38440
57.29600	-2.95359	-74.51895
57.39600	-2.95875	-74.67619
57.49600	-2.96469	-74.87878
57.59600	-2.97125	-75.09115
57.69600	-2.97734	-75.34853
57.79600	-2.98063	-75.44262
57.89600	-2.98500	-75.57448
57.99600	-2.99016	-75.73913
58.09600	-2.99609	-75.92820
58.19600	-3.00156	-76.13764
58.29600	-3.00562	-76.26834
58.39600	-3.01000	-76.39857
58.49600	-3.01484	-76.55451
58.59600	-3.02016	-76.73292
58.69600	-3.02672	-76.92505
58.79600	-3.03328	-77.18419
58.89600	-3.03672	-77.27973
58.99600	-3.04094	-77.39677
59.09600	-3.04625	-77.56992
59.19600	-3.05547	-77.81342
59.29600	-3.06188	-78.15169
59.39600	-3.06438	-78.21222
59.49600	-3.06859	-78.32494
59.59600	-3.07359	-78.49216
59.69600	-3.07859	-78.65792
59.79600	-3.08516	-78.85307
59.89600	-3.09031	-79.08376
59.99600	-3.09406	-79.19134
60.09600	-3.09875	-79.33328
60.19600	-3.10406	-79.51577
60.29600	-3.11125	-79.73994
60.39600	-3.11625	-79.95920
60.49600	-3.12000	-80.06988
60.59600	-3.12438	-80.20958
60.69600	-3.12937	-80.38049
60.79600	-3.13500	-80.56657
60.89600	-3.14219	-80.80323
60.99600	-3.14719	-81.01059
61.09600	-3.15094	-81.12232
61.19600	-3.15531	-81.26543
61.29600	-3.16047	-81.43128
61.39600	-3.16781	-81.66425
61.49600	-3.17344	-81.91716
61.59600	-3.17703	-82.03553
61.69600	-3.18141	-82.16278
61.79600	-3.18641	-82.33552
61.89600	-3.19203	-82.51966
61.99600	-3.19859	-82.75522
62.09600	-3.20344	-82.94352
62.19600	-3.20719	-83.06208
62.29600	-3.21172	-83.20487
62.39600	-3.21719	-83.38577
62.49600	-3.22375	-83.60324
62.59600	-3.23000	-83.84603
62.69600	-3.23391	-83.98996
62.79600	-3.23813	-84.12313
62.89600	-3.24313	-84.28055
62.99600	-3.24891	-84.47904
63.09600	-3.25641	-84.73223
63.19600	-3.26094	-84.93836
63.29600	-3.26438	-85.04147
63.39600	-3.26891	-85.18869
63.49600	-3.27406	-85.35677
63.59600	-3.27984	-85.55542
63.69600	-3.28563	-85.77152
63.79600	-3.28984	-85.91478
63.89600	-3.29406	-86.05233
63.99600	-3.29891	-86.21163
64.09600	-3.30422	-86.37881
64.19600	-3.31109	-86.59905
64.29600	-3.31719	-86.85122
64.39600	-3.32078	-86.95795
64.49600	-3.32516	-87.08729
64.59600	-3.33000	-87.24353
64.69600	-3.33688	-87.46329
64.79600	-3.34344	-87.72285
64.89600	-3.34719	-87.84899
64.99600	-3.35141	-87.96983
65.09600	-3.35625	-88.12275
65.19600	-3.36187	-88.30965
65.29600	-3.36875	-88.53149
65.39600	-3.37391	-88.74777
65.49600	-3.37766	-88.85965
65.59600	-3.38219	-88.99366
65.69600	-3.38703	-89.15514
65.79600	-3.39359	-89.33886
65.89600	-3.39984	-89.59136
65.99600	-3.40359	-89.71412
66.09600	-3.40781	-89.84107
66.19600	-3.41250	-89.99373
66.29600	-3.41797	-90.15868
66.39600	-3.42484	-90.37298
66.49600	-3.43109	-90.62133
66.59600	-3.43469	-90.72364
66.69600	-3.43922	-90.86283
66.79600	-3.44453	-91.02795
66.89600	-3.45047	-91.21821
66.99600	-3.45625	-91.43086
67.09600	-3.46047	-91.56342
67.19600	-3.46469	-91.69332
67.29600	-3.46953	-91.84740
67.39600	-3.47516	-92.02895
67.49600	-3.48203	-92.23954
67.59600	-3.48781	-92.47189
67.69600	-3.49109	-92.57247
67.79600	-3.49531	-92.71153
67.89600	-3.50063	-92.86587
67.99600	-3.50812	-93.07734
68.09600	-3.51438	-93.34474
68.19600	-3.51781	-93.45376
68.29600	-3.52219	-93.58928
68.39600	-3.52719	-93.74032
68.49600	-3.53250	-93.92907
68.59600	-3.53969	-94.15599
68.69600	-3.54563	-94.42807
68.79600	-3.54859	-94.50118
68.89600	-3.55281	-94.63494
68.99600	-3.55813	-94.80812
69.09600	-3.56500	-95.03895
69.19600	-3.57016	-95.24327
69.29600	-3.57391	-95.36742
69.39600	-3.57844	-95.49945
69.49600	-3.58344	-95.66926
69.59600	-3.58875	-95.84597
69.69600	-3.59453	-96.04077
69.79600	-3.60094	-96.27578
69.89600	-3.60500	-96.42474
69.99600	-3.60938	-96.55175
70.09600	-3.61422	-96.71760
70.19600	-3.62047	-96.91591
70.29600	-3.62672	-97.15994
70.39600	-3.63063	-97.29706
70.49600	-3.63484	-97.42670
70.59600	-3.63938	-97.56923
70.69600	-3.64453	-97.73185
70.79600	-3.65078	-97.93127
70.89600	-3.65734	-98.17436
70.99600	-3.66141	-98.31461
71.09600	-3.66609	-98.44722
71.19600	-3.67156	-98.63448
71.29600	-3.67797	-98.83223
71.39600	-3.68344	-99.05019
71.49600	-3.68750	-99.17460
71.59600	-3.69172	-99.30559
71.69600	-3.69625	-99.43276
71.79600	-3.70109	-99.58240
71.89600	-3.70734	-99.77967
71.99600	-3.71437	-100.04868
72.09600	-3.71828	-100.17021
72.19600	-3.72281	-100.30831
72.29600	-3.72797	-100.47347
72.39600	-3.73422	-100.65890
72.49600	-3.74000	-100.87589
72.59600	-3.74391	-100.99920
72.69600	-3.74812	-101.12140
72.79600	-3.75328	-101.27225
72.89600	-3.75859	-101.44543
72.99600	-3.76547	-101.65076
73.09600	-3.77156	-101.89548
73.19600	-3.77531	-101.99802
73.29600	-3.77937	-102.12117
73.39600	-3.78422	-102.27276
73.49600	-3.79047	-102.45995
73.59600	-3.79781	-102.73410
73.69600	-3.80141	-102.84932
73.79600	-3.80547	-102.96622
73.89600	-3.81031	-103.10678
73.99600	-3.81563	-103.28149
74.09600	-3.82141	-103.45224
74.19600	-3.82734	-103.66669
74.29600	-3.83125	-103.79633
74.39600	-3.83563	-103.91984
74.49600	-3.84047	-104.06553
74.59600	-3.84609	-104.23869
74.69600	-3.85328	-104.47353
74.79600	-3.85734	-104.62455
74.89600	-3.86125	-104.71211
74.99600	-3.86578	-104.84625
75.09600	-3.87078	-104.99633
75.19600	-3.87672	-105.17927
75.29600	-3.88516	-105.47139
75.39600	-3.88906	-105.60363
75.49600	-3.89375	-105.72989
75.59600	-3.89953	-105.90473
75.69600	-3.90609	-106.10818
75.79600	-3.91203	-106.33267
75.89600	-3.91500	-106.41457
75.99600	-3.91922	-106.53091
76.09600	-3.92406	-106.65980
76.19600	-3.92953	-106.83908
76.29600	-3.93609	-107.02826
76.39600	-3.94203	-107.25362
76.49600	-3.94531	-107.34079
76.59600	-3.94953	-107.45542
76.69600	-3.95438	-107.60960
76.79600	-3.96047	-107.77805
76.89600	-3.96734	-108.02704
76.99600	-3.97141	-108.14939
77.09600	-3.97578	-108.27114
77.19600	-3.98094	-108.42835
77.29600	-3.98609	-108.58940
77.39600	-3.99266	-108.78500
77.49600	-3.99875	-109.02223
77.59600	-4.00219	-109.11558
77.69600	-4.00641	-109.22413
77.79600	-4.01094	-109.36043
77.89600	-4.01688	-109.52844
77.99600	-4.02406	-109.78195
78.09600	-4.02797	-109.90577
78.19600	-4.03219	-110.02405
78.29600	-4.03703	-110.16328
78.39600	-4.04250	-110.33464
78.49600	-4.04906	-110.52466
78.59600	-4.05547	-110.77202
78.69600	-4.05891	-110.86158
78.79600	-4.06328	-110.98392
78.89600	-4.06797	-111.12191
78.99600	-4.07359	-111.28185
79.09600	-4.08047	-111.51766
79.19600	-4.08484	-111.65962
79.29600	-4.08906	-111.76800
79.39600	-4.09406	-111.91550
79.49600	-4.09984	-112.09397
79.59600	-4.10688	-112.31616
79.69600	-4.11234	-112.53478
79.79600	-4.11547	-112.60833
79.89600	-4.12000	-112.72907
79.99600	-4.12516	-112.87487
80.09600	-4.13156	-113.06784
80.19600	-4.13766	-113.29573
80.29600	-4.14156	-113.41313
80.39600	-4.14594	-113.52493
80.49600	-4.15047	-113.66089
80.59600	-4.15547	-113.80929
80.69600	-4.16172	-114.00083
80.79600	-4.16906	-114.24690
80.89600	-4.17281	-114.38686
80.99600	-4.17688	-114.49378
81.09600	-4.18203	-114.63625
81.19600	-4.18859	-114.84241
81.29600	-4.19438	-115.05050
81.39600	-4.19813	-115.15022
81.49600	-4.20219	-115.26288
81.59600	-4.20688	-115.39128
81.69600	-4.21234	-115.56226
81.79600	-4.21828	-115.74304
81.89600	-4.22547	-115.97656
81.99600	-4.22953	-116.11862
82.09600	-4.23344	-116.21581
82.19600	-4.23812	-116.35908
82.29600	-4.24406	-116.52207
82.39600	-4.25156	-116.79644
82.49600	-4.25531	-116.90509
82.59600	-4.25922	-117.00251
82.69600	-4.26406	-117.14566
82.79600	-4.26953	-117.30546
82.89600	-4.27594	-117.49841
82.99600	-4.28250	-117.73425
83.09600	-4.28578	-117.82677
83.19600	-4.29016	-117.94578
83.29600	-4.29516	-118.07995
83.39600	-4.30156	-118.26912
83.49600	-4.30828	-118.52101
83.59600	-4.31219	-118.63259
83.69600	-4.31641	-118.73391
83.79600	-4.32109	-118.86660
83.89600	-4.32641	-119.03048
83.99600	-4.33281	-119.21401
84.09600	-4.33969	-119.48867
84.19600	-4.34297	-119.57390
84.29600	-4.34750	-119.69595
84.39600	-4.35297	-119.85987
84.49600	-4.35984	-120.06588
84.59600	-4.36531	-120.28724
84.69600	-4.36875	-120.37151
84.79600	-4.37281	-120.47185
84.89600	-4.37781	-120.61297
84.99600	-4.38313	-120.77563
85.09600	-4.39000	-120.97654
85.19600	-4.39656	-121.23915
85.29600	-4.40000	-121.34054
85.39600	-4.40422	-121.45045
85.49600	-4.40922	-121.59729
85.59600	-4.41531	-121.78262
85.69600	-4.42141	-121.99982
85.79600	-4.42547	-122.10679
85.89600	-4.42969	-122.22828
85.99600	-4.43453	-122.35788
86.09600	-4.44000	-122.52718
86.19600	-4.44594	-122.70924
86.29600	-4.45188	-122.90752
86.39600	-4.45594	-123.03952
86.49600	-4.46047	-123.14724
86.59600	-4.46516	-123.28734
86.69600	-4.47078	-123.44737
86.79600	-4.47734	-123.66535
86.89600	-4.48188	-123.81551
86.99600	-4.48609	-123.92702
87.09600	-4.49063	-124.05026
87.19600	-4.49578	-124.18897
87.29600	-4.50172	-124.35037
87.39600	-4.50844	-124.58936
87.49600	-4.51250	-124.70054
87.59600	-4.51687	-124.80604
87.69600	-4.52203	-124.95434
87.79600	-4.52781	-125.11733
87.89600	-4.53437	-125.31444
87.99600	-4.53859	-125.43280
88.09600	-4.54297	-125.53832
88.19600	-4.54766	-125.66897
88.29600	-4.55266	-125.80216
88.39600	-4.55828	-125.94602
88.49600	-4.56531	-126.15605
88.59600	-4.56922	-126.26451
88.69600	-4.57328	-126.35389
88.79600	-4.57797	-126.46304
88.89600	-4.58391	-126.61766
88.99600	-4.59219	-126.87650
89.09600	-4.59625	-127.01096
89.19600	-4.60031	-127.09288
89.29600	-4.60500	-127.19953
89.39600	-4.61031	-127.33613
89.49600	-4.61625	-127.48501
89.59600	-4.62281	-127.70475
89.69600	-4.62625	-127.78650
89.79600	-4.63063	-127.88901
89.89600	-4.63547	-128.00594
89.99600	-4.64125	-128.16195
90.09600	-4.64859	-128.38547
90.19600	-4.65250	-128.48745
90.29600	-4.65641	-128.55886
90.39600	-4.66078	-128.66668
90.49600	-4.66563	-128.78668
90.59600	-4.67109	-128.92711
90.69600	-4.67813	-129.11858
90.79600	-4.68250	-129.25392
90.89600	-4.68688	-129.34349
90.99600	-4.69172	-129.46038
91.09600	-4.69703	-129.58804
91.19600	-4.70422	-129.80491
91.29600	-4.70875	-129.93103
91.39600	-4.71266	-130.00362
91.49600	-4.71703	-130.10566
91.59600	-4.72219	-130.22268
91.69600	-4.72797	-130.37442
91.79600	-4.73609	-130.58136
91.89600	-4.74031	-130.72607
91.99600	-4.74469	-130.81267
92.09600	-4.75063	-130.95661
92.19600	-4.75938	-131.19283
92.29600	-4.76438	-131.41544
92.39600	-4.76641	-131.40848
92.49600	-4.77047	-131.47745
92.59600	-4.77516	-131.59196
92.69600	-4.78000	-131.71063
92.79600	-4.78563	-131.85704
92.89600	-4.79297	-132.06358
92.99600	-4.79703	-132.19340
93.09600	-4.80078	-132.25870
93.19600	-4.80547	-132.37077
93.29600	-4.81188	-132.52509
93.39600	-4.81969	-132.78300
93.49600	-4.82312	-132.86024
93.59600	-4.82687	-132.93761
93.69600	-4.83172	-133.03636
93.79600	-4.83703	-133.17619
93.89600	-4.84313	-133.34462
93.99600	-4.85047	-133.55248
94.09600	-4.85422	-133.66051
94.19600	-4.85797	-133.72086
94.29600	-4.86266	-133.83220
94.39600	-4.86828	-133.96776
94.49600	-4.87578	-134.19153
94.59600	-4.87969	-134.28725
94.69600	-4.88344	-134.36119
94.79600	-4.88813	-134.46067
94.89600	-4.89359	-134.58706
94.99600	-4.89969	-134.74885
95.09600	-4.90672	-134.95530
95.19600	-4.91031	-135.03554
95.29600	-4.91453	-135.10537
95.39600	-4.91938	-135.21402
95.49600	-4.92531	-135.35976
95.59600	-4.93266	-135.57748
95.69600	-4.93656	-135.67157
95.79600	-4.94063	-135.73638
95.89600	-4.94500	-135.82985
95.99600	-4.95000	-135.93972
96.09600	-4.95563	-136.06429
96.19600	-4.96297	-136.26468
96.29600	-4.96719	-136.37191
96.39600	-4.97156	-136.44849
96.49600	-4.97641	-136.54296
96.59600	-4.98219	-136.66439
96.69600	-4.98922	-136.86913
96.79600	-4.99328	-136.95432
96.89600	-4.99719	-137.01740
96.99600	-5.00188	-137.10247
97.09600	-5.00719	-137.22025
97.19600	-5.01328	-137.37611
97.29600	-5.02016	-137.58005
97.39600	-5.02359	-137.64995
97.49600	-5.02781	-137.71822
97.59600	-5.03281	-137.82303
97.69600	-5.03891	-137.98884
97.79600	-5.04672	-138.22550
97.89600	-5.05031	-138.31511
97.99600	-5.05391	-138.36302
98.09600	-5.05859	-138.46155
98.19600	-5.06406	-138.59224
98.29600	-5.06969	-138.72027
98.39600	-5.07625	-138.89529
98.49600	-5.08000	-138.98772
98.59600	-5.08406	-139.04427
98.69600	-5.08891	-139.14599
98.79600	-5.09437	-139.26272
98.89600	-5.10172	-139.44574
98.99600	-5.10703	-139.55610
99.09600	-5.11078	-139.60645
99.19600	-5.11516	-139.66873
99.29600	-5.12016	-139.76690
99.39600	-5.12609	-139.90182
99.49600	-5.13375	-140.10799
99.59600	-5.13766	-140.20434
99.69600	-5.14188	-140.27202
99.79600	-5.14672	-140.36971
99.89600	-5.15234	-140.48660
99.99600	-5.15938	-140.67525
100.09600	-5.16375	-140.77337
100.19600	-5.16781	-140.82927
100.29600	-5.17250	-140.91446
100.39600	-5.17750	-141.01799
100.49600	-5.18328	-141.14539
100.59600	-5.19000	-141.30801
100.69600	-5.19375	-141.36797
100.79600	-5.19766	-141.36900
100.89600	-5.20250	-141.42177
100.99600	-5.20906	-141.53887
101.09600	-5.21812	-141.80097
101.19600	-5.22156	-141.86685
101.29600	-5.22531	-141.90464
101.39600	-5.22984	-141.98422
101.49600	-5.23453	-142.06584
101.59600	-5.23969	-142.16244
101.69600	-5.24609	-142.32397
101.79600	-5.24984	-142.38484
101.89600	-5.25406	-142.44393
101.99600	-5.25891	-142.52906
102.09600	-5.26500	-142.65415
102.19600	-5.27266	-142.85450
102.29600	-5.27703	-142.95556
102.39600	-5.28078	-143.00755
102.49600	-5.28547	-143.08675
102.59600	-5.29078	-143.19752
102.69600	-5.29703	-143.33613
102.79600	-5.30375	-143.52490
102.89600	-5.30734	-143.59131
102.99600	-5.31156	-143.64089
103.09600	-5.31656	-143.74802
103.19600	-5.32203	-143.84994
103.29600	-5.32859	-144.00905
103.39600	-5.33344	-144.11426
103.49600	-5.33734	-144.18501
103.59600	-5.34172	-144.24673
103.69600	-5.34703	-144.34893
103.79600	-5.35328	-144.49680
103.89600	-5.36047	-144.68673
103.99600	-5.36422	-144.77135
104.09600	-5.36813	-144.80938
104.19600	-5.37297	-144.90941
104.29600	-5.37859	-145.01402
104.39600	-5.38578	-145.19951
104.49600	-5.39031	-145.30021
104.59600	-5.39453	-145.36470
104.69600	-5.39906	-145.44362
104.79600	-5.40375	-145.52251
104.89600	-5.40891	-145.61754
104.99600	-5.41547	-145.75894
105.09600	-5.42078	-145.89860
105.19600	-5.42469	-145.92357
105.29601	-5.42953	-146.01068
105.39601	-5.43547	-146.11736
105.49601	-5.44328	-146.31779
105.59601	-5.44734	-146.40807
105.69601	-5.45125	-146.44924
105.79601	-5.45563	-146.51310
105.89601	-5.46063	-146.60497
105.99601	-5.46609	-146.70339
106.09601	-5.47266	-146.84246
106.19601	-5.47844	-146.99890
106.29601	-5.48219	-147.02794
106.39601	-5.48672	-147.09876
106.49601	-5.49219	-147.20002
106.59601	-5.49953	-147.36661
106.69601	-5.50391	-147.47156
106.79601	-5.50781	-147.50697
106.89601	-5.51234	-147.57572
106.99601	-5.51750	-147.66735
107.09601	-5.52313	-147.78131
107.19601	-5.52922	-147.90574
107.29601	-5.53406	-148.01142
107.39601	-5.53781	-148.04623
107.49601	-5.54250	-148.11781
107.59601	-5.54813	-148.20753
107.69601	-5.55609	-148.39739
107.79601	-5.56109	-148.51698
107.89601	-5.56484	-148.55960
107.99601	-5.56938	-148.60572
108.09601	-5.57453	-148.68505
108.19601	-5.58016	-148.77692
108.29601	-5.58797	-148.89589
108.39601	-5.59203	-148.88826
108.49601	-5.59609	-148.90999
108.59601	-5.60141	-148.98494
108.69601	-5.60766	-149.10823
108.79601	-5.61438	-149.26812
108.89601	-5.61781	-149.29400
108.99601	-5.62188	-149.32327
109.09601	-5.62656	-149.39640
109.19601	-5.63172	-149.48344
109.29601	-5.63719	-149.58490
109.39601	-5.64406	-149.74020
109.49601	-5.64797	-149.81189
109.59601	-5.65172	-149.83800
109.69601	-5.65641	-149.90647
109.79601	-5.66203	-150.01020
109.89601	-5.67000	-150.19917
109.99601	-5.67484	-150.31992
110.09601	-5.67859	-150.36385
110.19601	-5.68328	-150.42824
110.29601	-5.68859	-150.52551
110.39601	-5.69437	-150.65414
110.49601	-5.70141	-150.81584
110.59601	-5.70516	-150.89735
110.69601	-5.70922	-150.94002
110.79601	-5.71391	-151.02126
110.89601	-5.71891	-151.11339
110.99601	-5.72516	-151.23338
111.09601	-5.73094	-151.38474
111.19601	-5.73484	-151.42433
111.29601	-5.73922	-151.49419
111.39601	-5.74422	-151.57270
111.49601	-5.75000	-151.68826
111.59601	-5.75750	-151.86529
111.69601	-5.76188	-151.97751
111.79601	-5.76578	-151.99974
111.89601	-5.77047	-152.07653
111.99601	-5.77562	-152.16763
112.09601	-5.78187	-152.27875
112.19601	-5.78750	-152.42124
112.29601	-5.79156	-152.46111
112.39601	-5.79609	-152.52969
112.49601	-5.80109	-152.61488
112.59601	-5.80687	-152.72617
112.69601	-5.81469	-152.89335
112.79601	-5.81875	-152.99186
112.89601	-5.82234	-153.01284
112.99601	-5.82719	-153.08255
113.09601	-5.83266	-153.18125
113.19601	-5.83984	-153.32985
113.29601	-5.84469	-153.44234
113.39601	-5.84859	-153.49238
113.49601	-5.85312	-153.55805
113.59601	-5.85797	-153.63456
113.69601	-5.86359	-153.74102
113.79601	-5.87109	-153.91031
113.89601	-5.87516	-153.99635
113.99601	-5.87906	-154.03281
114.09601	-5.88375	-154.09645
114.19601	-5.88938	-154.19264
114.29601	-5.89703	-154.36572
114.39601	-5.90141	-154.46530
114.49601	-5.90516	-154.50504
114.59601	-5.90953	-154.55982
114.69601	-5.91438	-154.63504
114.79601	-5.92000	-154.72883
114.89601	-5.92719	-154.88778
114.99601	-5.93203	-155.01171
115.09601	-5.93594	-155.04143
115.19601	-5.94062	-155.10906
115.29601	-5.94578	-155.19260
115.39601	-5.95250	-155.32123
115.49601	-5.95781	-155.45055
115.59601	-5.96187	-155.49695
115.69601	-5.96625	-155.56188
115.79601	-5.97141	-155.64281
115.89601	-5.97719	-155.75327
115.99601	-5.98469	-155.91706
116.09601	-5.98891	-156.00856
116.19601	-5.99281	-156.03411
116.29601	-5.99766	-156.10732
116.39601	-6.00344	-156.20625
116.49601	-6.01094	-156.38348
116.59601	-6.01531	-156.47268
116.69601	-6.01922	-156.50797
116.79601	-6.02375	-156.56714
116.89601	-6.02906	-156.66138
116.99601	-6.03609	-156.84210
117.09601	-6.04297	-157.01951
117.19601	-6.04641	-157.07676
117.29601	-6.05016	-157.08639
117.39601	-6.05484	-157.15574
117.49601	-6.05984	-157.24337
117.59601	-6.06609	-157.36577
117.69601	-6.07094	-157.45804
117.79601	-6.07484	-157.50538
117.89601	-6.07953	-157.56848
117.99601	-6.08484	-157.65831
118.09601	-6.09094	-157.78133
118.19601	-6.09781	-157.92277
118.29601	-6.10297	-158.05358
118.39601	-6.10656	-158.07374
118.49601	-6.11125	-158.13956
118.59601	-6.11594	-158.21400
118.69601	-6.12250	-158.32110
118.79601	-6.12797	-158.45460
118.89601	-6.13234	-158.50498
118.99601	-6.13703	-158.57233
119.09601	-6.14187	-158.65572
119.19601	-6.14766	-158.75450
119.29601	-6.15500	-158.92516
119.39601	-6.15922	-159.01488
119.49601	-6.16297	-159.04462
119.59601	-6.16781	-159.10758
119.69601	-6.17344	-159.21120
119.79601	-6.18031	-159.35569
119.89601	-6.18469	-159.44232
119.99601	-6.18875	-159.47880
120.09601	-6.19313	-159.52310
120.19601	-6.19766	-159.59345
120.29601	-6.20313	-159.66810
120.39601	-6.21063	-159.81323
120.49601	-6.21578	-159.94711
120.59601	-6.21969	-159.96855
120.69601	-6.22422	-160.02470
120.79601	-6.22953	-160.10308
120.89601	-6.23609	-160.23014
120.99601	-6.24125	-160.32663
121.09601	-6.24547	-160.36698
121.19601	-6.24984	-160.41678
121.29601	-6.25469	-160.47412
121.39601	-6.26047	-160.56314
121.49601	-6.26813	-160.71726
121.59601	-6.27250	-160.80141
121.69601	-6.27625	-160.81302
121.79601	-6.28078	-160.86467
121.89601	-6.28625	-160.95120
121.99601	-6.29391	-161.08650
122.09601	-6.29906	-161.21663
122.19601	-6.30266	-161.22523
122.29601	-6.30703	-161.27023
122.39601	-6.31219	-161.34150
122.49601	-6.31734	-161.41458
122.59601	-6.32375	-161.52334
122.69601	-6.32875	-161.62039
122.79601	-6.33297	-161.65477
122.89601	-6.33781	-161.71654
122.99601	-6.34312	-161.79198
123.09601	-6.34969	-161.90526
123.19601	-6.35563	-162.03214
123.29601	-6.35906	-162.04242
123.39601	-6.36328	-162.08164
123.49601	-6.36828	-162.13581
123.59601	-6.37422	-162.22583
123.69601	-6.38187	-162.36725
123.79601	-6.38641	-162.46170
123.89601	-6.38984	-162.45633
123.99601	-6.39453	-162.50804
124.09601	-6.39969	-162.57544
124.19601	-6.40578	-162.65498
124.29601	-6.41156	-162.77200
124.39601	-6.41547	-162.79550
124.49601	-6.41969	-162.81137
124.59601	-6.42453	-162.86422
124.69601	-6.43047	-162.94768
124.79601	-6.43812	-163.06053
124.89601	-6.44344	-163.18944
124.99601	-6.44688	-163.16767
125.09601	-6.45156	-163.20677
125.19601	-6.45734	-163.28560
125.29601	-6.46656	-163.47852
125.39601	-6.47031	-163.54875
125.49601	-6.47312	-163.52080
125.59601	-6.47750	-163.54938
125.69601	-6.48234	-163.60702
125.79601	-6.48734	-163.66425
125.89601	-6.49406	-163.76600
125.99601	-6.49922	-163.87115
126.09601	-6.50313	-163.88418
126.19601	-6.50797	-163.92852
126.29601	-6.51359	-164.00492
126.39601	-6.52125	-164.14508
126.49601	-6.52547	-164.21017
126.59601	-6.52922	-164.22606
126.69601	-6.53391	-164.25781
126.79601	-6.53906	-164.33044
126.89601	-6.54500	-164.41837
126.99601	-6.55234	-164.54731
127.09601	-6.55672	-164.62575
127.19601	-6.56031	-164.62693
127.29601	-6.56500	-164.67521
127.39601	-6.57031	-164.73792
127.49601	-6.57734	-164.85864
127.59601	-6.58281	-164.97925
127.69601	-6.58656	-164.98868
127.79601	-6.59078	-165.01816
127.89601	-6.59578	-165.07667
127.99601	-6.60141	-165.14888
128.09601	-6.60813	-165.26978
128.19601	-6.61297	-165.35503
128.29601	-6.61672	-165.36216
128.39601	-6.62156	-165.40529
128.49601	-6.62719	-165.47330
128.59601	-6.63469	-165.60793
128.69601	-6.63969	-165.70683
128.79601	-6.64328	-165.70061
128.89601	-6.64734	-165.72985
128.99601	-6.65219	-165.76676
129.09601	-6.65719	-165.83052
129.19601	-6.66344	-165.90986
129.29601	-6.67016	-166.05030
129.39601	-6.67391	-166.06200
129.49601	-6.67859	-166.09359
129.59601	-6.68422	-166.15891
129.69601	-6.69172	-166.29152
129.79601	-6.69594	-166.35928
129.89601	-6.69969	-166.35282
129.99601	-6.70406	-166.38131
130.09601	-6.70922	-166.43460
130.19601	-6.71484	-166.49847
130.29601	-6.72109	-166.59299
130.39601	-6.72703	-166.68685
130.49601	-6.73078	-166.68621
130.59601	-6.73484	-166.69416
130.69601	-6.73984	-166.72367
130.79601	-6.74656	-166.79640
130.89601	-6.75266	-166.89810
130.99601	-6.75656	-166.86250
131.09601	-6.76094	-166.75158
131.19601	-6.76594	-166.70901
131.29601	-6.77172	-166.70993
131.39601	-6.77859	-166.75507
131.49601	-6.78375	-166.80370
131.59601	-6.78719	-166.75358
131.69601	-6.79188	-166.75103
131.79601	-6.79688	-166.78140
131.89601	-6.80375	-166.85291
131.99601	-6.80953	-166.94523
132.09601	-6.81359	-166.91630
132.19601	-6.81781	-166.91586
132.29601	-6.82250	-166.92822
132.39601	-6.82797	-166.98021
132.49601	-6.83578	-167.09250
132.59601	-6.84172	-167.22481
132.69601	-6.84563	-167.22101
132.79601	-6.85078	-167.27290
132.89601	-6.85625	-167.33758
132.99601	-6.86250	-167.42446
133.09601	-6.86609	-167.44709
133.19601	-6.86984	-167.43506
133.29601	-6.87406	-167.45028
133.39601	-6.87875	-167.48188
133.49601	-6.88406	-167.53310
133.59601	-6.89078	-167.62550
133.69601	-6.89703	-167.74894
133.79601	-6.90109	-167.76122
133.89601	-6.90563	-167.78271
133.99601	-6.91094	-167.83676
134.09601	-6.91797	-167.93621
134.19601	-6.92297	-168.03832
134.29601	-6.92672	-168.03251
134.39601	-6.93094	-168.05127
134.49601	-6.93594	-168.09779
134.59601	-6.94156	-168.16029
134.69601	-6.94828	-168.25400
134.79601	-6.95328	-168.33368
134.89601	-6.95719	-168.34407
134.99601	-6.96203	-168.37826
135.09601	-6.96734	-168.44581
135.19601	-6.97391	-168.53243
135.29601	-6.98062	-168.67638
135.39601	-6.98422	-168.67925
135.49601	-6.98828	-168.68919
135.59601	-6.99297	-168.72369
135.69601	-6.99828	-168.77602
135.79601	-7.00500	-168.89311
135.89601	-7.01016	-168.98938
135.99601	-7.01406	-168.98489
136.09601	-7.01844	-169.00581
136.19601	-7.02359	-169.05755
136.29601	-7.03031	-169.14456
136.39601	-7.03625	-169.25925
136.49601	-7.04000	-169.25487
136.59601	-7.04422	-169.26560
136.69601	-7.04891	-169.29607
136.79601	-7.05406	-169.34431
136.89601	-7.06078	-169.42082
136.99601	-7.06719	-169.54803
137.09601	-7.07094	-169.54373
137.19601	-7.07516	-169.54879
137.29601	-7.08000	-169.57933
137.39601	-7.08625	-169.64716
137.49601	-7.09281	-169.75708
137.59601	-7.09734	-169.78633
137.69601	-7.10172	-169.81067
137.79601	-7.10688	-169.83388
137.89601	-7.11219	-169.89951
137.99601	-7.11844	-169.96807
138.09601	-7.12328	-170.03109
138.19601	-7.12703	-170.02927
138.29601	-7.13156	-170.04631
138.39601	-7.13687	-170.09421
138.49601	-7.14438	-170.18943
138.59601	-7.15000	-170.30893
138.69601	-7.15359	-170.28493
138.79601	-7.15797	-170.28667
138.89601	-7.16281	-170.32774
138.99601	-7.16812	-170.37593
139.09601	-7.17469	-170.45617
139.19601	-7.18078	-170.56824
139.29601	-7.18453	-170.56549
139.39601	-7.18906	-170.58302
139.49601	-7.19469	-170.63147
139.59601	-7.20219	-170.73967
139.69601	-7.20687	-170.81288
139.79601	-7.21047	-170.79625
139.89601	-7.21484	-170.80694
139.99601	-7.21953	-170.84312
140.09601	-7.22500	-170.89723
140.19601	-7.23172	-170.97668
140.29601	-7.23797	-171.08904
140.39601	-7.24125	-171.06153
140.49601	-7.24562	-171.06734
140.59601	-7.25031	-171.09707
140.69601	-7.25641	-171.14989
140.79601	-7.26312	-171.27161
140.89601	-7.26703	-171.26791
140.99601	-7.27125	-171.27529
141.09601	-7.27594	-171.29043
141.19601	-7.28109	-171.33155
141.29601	-7.28688	-171.37824
141.39601	-7.29500	-171.52013
141.49601	-7.29875	-171.53253
141.59601	-7.30344	-171.54500
141.69601	-7.30937	-171.61670
141.79601	-7.31781	-171.74402
141.89601	-7.32172	-171.80617
141.99601	-7.32453	-171.75868
142.09601	-7.32875	-171.76336
142.19601	-7.33359	-171.79620
142.29601	-7.33875	-171.85678
142.39601	-7.34469	-171.91830
142.49601	-7.35156	-172.03891
142.59601	-7.35531	-172.05137
142.69601	-7.35969	-172.05727
142.79601	-7.36453	-172.09016
142.89601	-7.37047	-172.13945
142.99601	-7.37672	-172.25726
143.09601	-7.38063	-172.25589
143.19601	-7.38484	-172.25924
143.29601	-7.38969	-172.30426
143.39601	-7.39547	-172.35984
143.49601	-7.40250	-172.44667
143.59601	-7.40859	-172.57623
143.69601	-7.41187	-172.54332
143.79601	-7.41641	-172.55306
143.89601	-7.42156	-172.59441
143.99601	-7.42828	-172.68664
144.09601	-7.43375	-172.77658
144.19601	-7.43766	-172.76919
144.29601	-7.44188	-172.77557
144.39601	-7.44703	-172.81282
144.49601	-7.45234	-172.85816
144.59601	-7.45906	-172.94239
144.69601	-7.46484	-173.05164
144.79601	-7.46828	-173.02395
144.89601	-7.47266	-173.02999
144.99601	-7.47797	-173.07998
145.09601	-7.48484	-173.16811
145.19601	-7.49031	-173.26370
145.29601	-7.49422	-173.24643
145.39601	-7.49891	-173.27538
145.49601	-7.50391	-173.31088
145.59601	-7.50922	-173.35717
145.69601	-7.51625	-173.44773
145.79601	-7.52188	-173.55366
145.89601	-7.52516	-173.52864
145.99601	-7.52938	-173.53353
146.09601	-7.53422	-173.55037
146.19601	-7.54078	-173.62133
146.29601	-7.54781	-173.77079
146.39601	-7.55141	-173.75603
146.49601	-7.55562	-173.75264
146.59601	-7.56031	-173.78244
146.69601	-7.56547	-173.81173
146.79601	-7.57156	-173.87119
146.89601	-7.57719	-173.95073
146.99601	-7.58125	-173.94841
147.09601	-7.58594	-173.95586
147.19601	-7.59094	-173.98247
147.29601	-7.59719	-174.05909
147.39601	-7.60469	-174.17851
147.49601	-7.60844	-174.18288
147.59601	-7.61219	-174.16587
147.69601	-7.61672	-174.17783
147.79601	-7.62219	-174.21260
147.89601	-7.62844	-174.26963
147.99601	-7.63484	-174.37917
148.09601	-7.63859	-174.36658
148.19601	-7.64313	-174.36643
148.29601	-7.64859	-174.41100
148.39601	-7.65594	-174.49936
148.49601	-7.66203	-174.61209
148.59601	-7.66531	-174.56846
148.69601	-7.66937	-174.55213
148.79601	-7.67406	-174.57105
148.89601	-7.67891	-174.59688
148.99601	-7.68484	-174.64377
149.09601	-7.69188	-174.75048
149.19601	-7.69578	-174.73969
149.29601	-7.70016	-174.73495
149.39601	-7.70531	-174.76739
149.49601	-7.71234	-174.84514
149.59601	-7.71812	-174.94223
149.69601	-7.72172	-174.91139
149.79601	-7.72594	-174.90301
149.89601	-7.73078	-174.92568
149.99601	-7.73594	-174.95687
150.09601	-7.74172	-175.00511
150.19601	-7.74734	-175.06176
150.29601	-7.75141	-175.05802
150.39601	-7.75578	-175.05293
150.49601	-7.76094	-175.08116
150.59601	-7.76750	-175.14151
150.69601	-7.77469	-175.26241
150.79601	-7.77859	-175.24874
150.89601	-7.78234	-175.22410
150.99601	-7.78734	-175.22262
151.09601	-7.79297	-175.27074
151.19601	-7.80031	-175.35830
151.29601	-7.80594	-175.45180
151.39601	-7.80937	-175.40906
151.49601	-7.81375	-175.40464
151.59601	-7.81859	-175.41067
151.69601	-7.82422	-175.44131
151.79601	-7.83047	-175.51158
151.89601	-7.83469	-175.51292
151.99601	-7.83891	-175.50234
152.09601	-7.84375	-175.50722
152.19601	-7.84906	-175.53973
152.29601	-7.85500	-175.57707
152.39601	-7.86219	-175.67880
152.49601	-7.86578	-175.64473
152.59601	-7.87000	-175.62018
152.69601	-7.87531	-175.64522
152.79601	-7.88141	-175.68296
152.89601	-7.88750	-175.76045
152.99601	-7.89125	-175.73181
153.09601	-7.89547	-175.70063
153.19601	-7.90016	-175.68347
153.29601	-7.90562	-175.70394
153.39601	-7.91141	-175.72759
153.49601	-7.91875	-175.81801
153.59601	-7.92250	-175.80089
153.69601	-7.92688	-175.76717
153.79601	-7.93172	-175.75555
153.89601	-7.93781	-175.77863
153.99601	-7.94438	-175.84278
154.09601	-7.94813	-175.79469
154.19601	-7.95203	-175.75413
154.29601	-7.95656	-175.72258
154.39601	-7.96234	-175.72576
154.49601	-7.96875	-175.76768
154.59601	-7.97641	-175.85015
154.69601	-7.97969	-175.80529
154.79601	-7.98375	-175.73880
154.89601	-7.98859	-175.71698
154.99601	-7.99391	-175.71379
155.09601	-8.00047	-175.75526
155.19601	-8.00469	-175.70189
155.29601	-8.00922	-175.66393
155.39601	-8.01453	-175.63607
155.49601	-8.02016	-175.63666
155.59601	-8.02672	-175.63896
155.69601	-8.03281	-175.68208
155.79601	-8.03594	-175.58920
155.89601	-8.04031	-175.51106
155.99601	-8.04562	-175.46673
156.09601	-8.05156	-175.44062
156.19601	-8.05797	-175.43198
156.29601	-8.06188	-175.31206
156.39601	-8.06609	-175.12809
156.49601	-8.07063	-174.93960
156.59601	-8.07594	-174.78994
156.69601	-8.08219	-174.69659
156.79601	-8.08922	-174.65803
156.89601	-8.09266	-174.49217
156.99601	-8.09672	-174.32939
157.09601	-8.10156	-174.21192
157.19601	-8.10719	-174.12293
157.29601	-8.11438	-174.10107
157.39601	-8.11875	-173.98968
157.49601	-8.12297	-173.86812
157.59601	-8.12781	-173.77956
157.69601	-8.13328	-173.70166
157.79601	-8.14047	-173.65198
157.89601	-8.14703	-173.68270
157.99601	-8.15016	-173.53265
158.09601	-8.15422	-173.40949
158.19601	-8.15953	-173.34136
158.29601	-8.16641	-173.29971
158.39601	-8.17312	-173.33241
158.49601	-8.17609	-173.18511
158.59601	-8.17984	-173.05982
158.69601	-8.18438	-172.94568
158.79601	-8.18953	-172.87713
158.89601	-8.19547	-172.83328
158.99601	-8.20203	-172.81885
159.09601	-8.20563	-172.71017
159.19601	-8.21000	-172.61571
159.29601	-8.21500	-172.53812
159.39601	-8.22094	-172.48291
159.49601	-8.22906	-172.51717
159.59601	-8.23328	-172.44783
159.69601	-8.23687	-172.32679
159.79601	-8.24125	-172.23422
159.89601	-8.24625	-172.15559
159.99601	-8.25203	-172.10810
160.09601	-8.25906	-172.10945
160.19601	-8.26297	-172.02520
160.29601	-8.26734	-171.93209
160.39601	-8.27250	-171.86028
160.49601	-8.27828	-171.81280
160.59601	-8.28484	-171.80684
160.69601	-8.28875	-171.71572
160.79601	-8.29297	-171.61797
160.89601	-8.29781	-171.54311
160.99601	-8.30328	-171.48571
161.09601	-8.30938	-171.45720
161.19601	-8.31641	-171.47264
161.29601	-8.32000	-171.35760
161.39601	-8.32406	-171.25462
161.49601	-8.32875	-171.17542
161.59601	-8.33453	-171.12726
161.69601	-8.34187	-171.14247
161.79601	-8.34625	-171.07941
161.89601	-8.35016	-170.96470
161.99601	-8.35484	-170.88877
162.09601	-8.36000	-170.82204
162.19601	-8.36641	-170.78701
162.29601	-8.37234	-170.78248
162.39601	-8.37594	-170.65863
162.49601	-8.38016	-170.56111
162.59601	-8.38516	-170.48684
162.69601	-8.39125	-170.44927
162.79601	-8.39875	-170.47982
162.89601	-8.40281	-170.38310
162.99601	-8.40672	-170.26877
163.09601	-8.41141	-170.18105
163.19601	-8.41641	-170.10982
163.29601	-8.42250	-170.06500
163.39601	-8.42984	-170.08294
163.49601	-8.43344	-169.97953
163.59601	-8.43766	-169.86760
163.69601	-8.44281	-169.78680
163.79601	-8.44891	-169.73430
163.89601	-8.45500	-169.71919
163.99601	-8.45906	-169.61284
164.09601	-8.46344	-169.50813
164.19601	-8.46828	-169.41586
164.29601	-8.47406	-169.34548
164.39601	-8.48125	-169.32414
164.49601	-8.48734	-169.32166
164.59601	-8.49031	-169.15174
164.69601	-8.49438	-169.02934
164.79601	-8.49906	-168.92387
164.89601	-8.50453	-168.84519
164.99601	-8.51125	-168.81368
165.09601	-8.51594	-168.72324
165.19601	-8.52016	-168.60431
165.29601	-8.52484	-168.49443
165.39601	-8.53016	-168.40421
165.49601	-8.53656	-168.33861
165.59601	-8.54375	-168.32744
165.69601	-8.54719	-168.19997
165.79601	-8.55125	-168.04706
165.89601	-8.55625	-167.94589
165.99601	-8.56203	-167.86833
166.09601	-8.56938	-167.85093
166.19601	-8.57344	-167.72565
166.29601	-8.57766	-167.58251
166.39601	-8.58219	-167.46658
166.49601	-8.58719	-167.36698
166.59601	-8.59281	-167.28190
166.69601	-8.60016	-167.25259
166.79601	-8.60422	-167.14573
166.89601	-8.60797	-166.99411
166.99601	-8.61281	-166.85995
167.09601	-8.61875	-166.76687
167.19601	-8.62516	-166.71188
167.29601	-8.62922	-166.56619
167.39601	-8.63328	-166.40933
167.49601	-8.63797	-166.28408
167.59601	-8.64359	-166.17273
167.69601	-8.64984	-166.09772
167.79601	-8.65719	-166.05513
167.89601	-8.66078	-165.90099
167.99601	-8.66469	-165.72547
168.09601	-8.66922	-165.58076
168.19601	-8.67453	-165.46401
168.29601	-8.68141	-165.39764
168.39601	-8.68594	-165.24532
168.49601	-8.69000	-165.05286
168.59601	-8.69469	-164.87584
168.69601	-8.70000	-164.71070
168.79601	-8.70594	-164.54178
168.89601	-8.71281	-164.19001
168.99601	-8.71703	-163.93460
169.09601	-8.72156	-163.68592
169.19601	-8.72672	-163.47268
169.29601	-8.73313	-163.30758
169.39601	-8.74000	-163.18713
169.49601	-8.74344	-162.93412
169.59601	-8.74719	-162.68201
169.69601	-8.75141	-162.46790
169.79601	-8.75625	-162.26906
169.89601	-8.76203	-162.10066
169.99601	-8.76984	-161.99395
170.09601	-8.77391	-161.78095
170.19601	-8.77828	-161.54499
170.29601	-8.78328	-161.33502
170.39601	-8.78875	-161.13882
170.49601	-8.79516	-160.97520
170.59601	-8.79922	-160.73489
170.69601	-8.80344	-160.50059
170.79601	-8.80812	-160.26135
170.89601	-8.81359	-160.04831
170.99601	-8.81984	-159.84285
171.09601	-8.82734	-159.68063
171.19601	-8.83063	-159.39763
171.29601	-8.83438	-159.11415
171.39601	-8.83891	-158.85934
171.49601	-8.84406	-158.61548
171.59601	-8.85062	-158.41632
171.69601	-8.85625	-158.21573
171.79601	-8.86063	-157.93674
171.89601	-8.86547	-157.68506
171.99601	-8.87078	-157.43381
172.09601	-8.87656	-157.20768
172.19601	-8.88406	-157.04419
172.29601	-8.88750	-156.74394
172.39601	-8.89141	-156.44912
172.49601	-8.89609	-156.16673
172.59601	-8.90141	-155.90291
172.69601	-8.90828	-155.67616
172.79601	-8.91297	-155.41944
172.89601	-8.91656	-155.08613
172.99601	-8.92109	-154.77194
173.09601	-8.92641	-154.48692
173.19601	-8.93266	-154.22566
173.29601	-8.94141	-154.04473
173.39601	-8.94500	-153.72185
173.49601	-8.94891	-153.36800
173.59601	-8.95359	-153.04537
173.69601	-8.95891	-152.75098
173.79601	-8.96609	-152.49911
173.89601	-8.97031	-152.19019
173.99601	-8.97438	-151.82741
174.09601	-8.97906	-151.50218
174.19601	-8.98453	-151.18480
174.29601	-8.99031	-150.88455
174.39601	-8.99703	-150.59157
174.49601	-9.00063	-150.20832
174.59601	-9.00484	-149.82377
174.69601	-9.00984	-149.45199
174.79601	-9.01641	-149.11152
174.89601	-9.02359	-148.81916
174.99601	-9.02703	-148.37258
175.09601	-9.03109	-147.94478
175.19601	-9.03563	-147.51950
175.29601	-9.04062	-147.09911
175.39601	-9.04641	-146.68919
175.49601	-9.05344	-146.29258
175.59601	-9.05734	-145.79821
175.68801	-9.06125	-145.28704
175.77601	-9.06563	-144.78244
175.86201	-9.07047	-144.28005
175.95001	-9.07688	-143.77005
176.03201	-9.08156	-143.26635
176.10001	-9.08406	-142.75452
176.16601	-9.08672	-142.25285
176.23401	-9.08937	-141.74126
176.30001	-9.09250	-141.23923
176.36801	-9.09578	-140.72856
176.43601	-9.09938	-140.22261
176.50401	-9.10359	-139.72083
176.57801	-9.10984	-139.21255
176.64801	-9.11344	-138.70485
176.70801	-9.11547	-138.19772
176.76801	-9.11781	-137.69749
176.83001	-9.12047	-137.19335
176.89401	-9.12359	-136.67896
176.96201	-9.12750	-136.16818
177.03001	-9.13250	-135.66574
177.10401	-9.13703	-135.15721
177.17001	-9.13969	-134.64434
177.23601	-9.14203	-134.14228
177.30401	-9.14469	-133.63683
177.37401	-9.14781	-133.13451
177.45001	-9.15125	-132.62247
177.52601	-9.15547	-132.11465
177.60801	-9.16047	-131.60478
177.69401	-9.16641	-131.09411
177.77401	-9.17078	-130.58683
177.84401	-9.17328	-130.08502
177.91401	-9.17625	-129.57148
177.98601	-9.17984	-129.07122
178.05801	-9.18375	-128.57035
178.13401	-9.18906	-128.06351
178.21201	-9.19469	-127.55798
178.28001	-9.19734	-127.05490
178.34201	-9.19953	-126.54868
178.40401	-9.20187	-126.03813
178.46601	-9.20469	-125.53053
178.52801	-9.20750	-125.02295
178.59001	-9.21063	-124.51281
178.65401	-9.21422	-124.00497
178.71601	-9.21781	-123.49494
178.78001	-9.22203	-122.98270
178.84201	-9.22594	-122.47781
178.90001	-9.22844	-121.96672
178.95401	-9.23047	-121.45993
179.01001	-9.23281	-120.95091
179.06401	-9.23547	-120.44430
179.12001	-9.23844	-119.93641
179.17601	-9.24156	-119.42358
179.23401	-9.24516	-118.90796
179.29401	-9.24953	-118.40326
179.35001	-9.25203	-117.90285
179.40401	-9.25422	-117.40154
179.46001	-9.25641	-116.88286
179.51601	-9.25875	-116.37231
179.57401	-9.26156	-115.86928
179.63201	-9.26438	-115.36065
179.69201	-9.26766	-114.84691
179.75001	-9.27109	-114.33216
179.80801	-9.27453	-113.81893
179.86801	-9.27906	-113.31208
179.92801	-9.28250	-112.79487
179.98201	-9.28422	-112.28050
180.03601	-9.28625	-111.76891
180.09201	-9.28859	-111.25466
180.14801	-9.29141	-110.73867
180.20401	-9.29422	-110.22475
180.25801	-9.29703	-109.72435
180.31201	-9.30016	-109.21568
180.36601	-9.30422	-108.71506
180.42001	-9.30734	-108.19747
180.47201	-9.30969	-107.67806
180.52001	-9.31156	-107.17528
180.56801	-9.31359	-106.67396
180.61601	-9.31578	-106.16706
180.66201	-9.31781	-105.66459
180.70801	-9.31984	-105.14567
180.75401	-9.32203	-104.62631
180.80001	-9.32453	-104.11280
180.84401	-9.32688	-103.60579
180.89001	-9.32984	-103.08329
180.93601	-9.33328	-102.56763
180.98201	-9.33703	-102.06680
181.02801	-9.33953	-101.55667
181.07001	-9.34109	-101.04495
181.11201	-9.34250	-100.53961
181.15401	-9.34422	-100.03287
181.19801	-9.34625	-99.51446
181.24201	-9.34844	-99.00980
181.28601	-9.35078	-98.49996
181.33201	-9.35344	-97.98397
181.37801	-9.35625	-97.46222
181.42401	-9.35953	-96.94378
181.47201	-9.36266	-96.43155
181.51801	-9.36469	-95.91252
181.56201	-9.36625	-95.40299
181.60601	-9.36781	-94.89153
181.65001	-9.36953	-94.38519
181.69601	-9.37156	-93.86831
181.74201	-9.37359	-93.35899
181.78801	-9.37594	-92.85779
181.83401	-9.37812	-92.35696
181.87801	-9.38031	-91.84518
181.89401	-9.38109	-91.30215
181.90801	-9.38203	-90.76454
181.92601	-9.38297	-90.24405
181.95601	-9.38469	-89.72267
181.99801	-9.38750	-89.20716
182.04201	-9.39109	-88.68936
182.08601	-9.39391	-88.18249
182.13001	-9.39578	-87.67018
182.17401	-9.39734	-87.16443
182.22001	-9.39906	-86.64320
182.26801	-9.40094	-86.12422
182.31801	-9.40313	-85.60967
182.36801	-9.40547	-85.09800
182.41801	-9.40813	-84.59602
182.46801	-9.41094	-84.08856
182.52001	-9.41469	-83.57858
182.57601	-9.42000	-83.06873
182.63001	-9.42359	-82.56329
182.68001	-9.42547	-82.04935
182.73001	-9.42688	-81.53974
182.78201	-9.42875	-81.02316
182.83601	-9.43109	-80.51496
182.89001	-9.43344	-80.00698
182.94601	-9.43609	-79.49863
183.00601	-9.43906	-78.98576
183.06801	-9.44234	-78.48433
183.13401	-9.44641	-77.98386
183.20801	-9.45078	-77.48125
183.28201	-9.45375	-76.97491
183.35801	-9.45703	-76.46939
183.44001	-9.46063	-75.96700
183.53401	-9.46500	-75.46070
183.63401	-9.47047	-74.96358
183.73401	-9.47703	-74.52552
183.83401	-9.48219	-74.09243
183.93401	-9.48688	-73.67074
184.03401	-9.49172	-73.27178
184.13401	-9.49703	-72.88740
184.23401	-9.50297	-72.55904
184.33401	-9.50906	-72.25920
184.43401	-9.51297	-71.91498
184.53401	-9.51719	-71.60512
184.63401	-9.52234	-71.33576
184.73401	-9.52828	-71.08136
184.83401	-9.53469	-70.85538
184.93401	-9.53891	-70.59332
185.03401	-9.54313	-70.34785
185.13401	-9.54797	-70.11664
185.23401	-9.55328	-69.91009
185.33401	-9.55891	-69.71056
185.43401	-9.56609	-69.54414
185.53401	-9.57016	-69.33824
185.63401	-9.57422	-69.11961
185.73401	-9.57906	-68.93719
185.83401	-9.58531	-68.77595
185.93401	-9.59234	-68.63704
186.03401	-9.59609	-68.44233
186.13401	-9.60016	-68.25436
186.23401	-9.60484	-68.08423
186.33401	-9.60984	-67.93185
186.43401	-9.61578	-67.78748
186.53401	-9.62250	-67.67771
186.63401	-9.62656	-67.50476
186.73401	-9.63125	-67.34242
186.83401	-9.63625	-67.19361
186.93401	-9.64203	-67.04989
187.03401	-9.64844	-66.94540
187.13401	-9.65234	-66.77711
187.23401	-9.65656	-66.61291
187.33401	-9.66078	-66.45685
187.43401	-9.66609	-66.32727
187.53401	-9.67203	-66.19958
187.63401	-9.67953	-66.11127
187.73401	-9.68344	-65.95456
187.83401	-9.68766	-65.79679
187.93401	-9.69297	-65.65264
188.03401	-9.69906	-65.53263
188.13401	-9.70531	-65.43075
188.23401	-9.70953	-65.28335
188.33401	-9.71344	-65.12911
188.43401	-9.71766	-64.97065
188.53401	-9.72250	-64.83568
188.63401	-9.72813	-64.71910
188.73401	-9.73578	-64.62612
188.83401	-9.74000	-64.49338
188.93401	-9.74438	-64.34749
189.03401	-9.74969	-64.23104
189.13401	-9.75641	-64.11942
189.23401	-9.76313	-64.02962
189.33401	-9.76656	-63.87366
189.43401	-9.77047	-63.72038
189.53401	-9.77516	-63.58635
189.63401	-9.78047	-63.45850
189.73401	-9.78625	-63.34192
189.83401	-9.79453	-63.26605
189.93401	-9.79828	-63.12805
190.03401	-9.80219	-62.96293
190.13401	-9.80781	-62.83787
190.23401	-9.81438	-62.72587
190.33401	-9.82000	-62.60065
190.43401	-9.82328	-62.42457
190.53401	-9.82719	-62.26113
190.63401	-9.83156	-62.10977
190.73401	-9.83672	-61.97083
190.83401	-9.84281	-61.83202
190.93401	-9.85000	-61.71104
191.03401	-9.85438	-61.56662
191.13401	-9.85859	-61.39061
191.23401	-9.86359	-61.24143
191.33401	-9.86938	-61.10847
191.43401	-9.87609	-60.98770
191.53401	-9.88000	-60.82231
191.63401	-9.88391	-60.64535
191.73401	-9.88859	-60.49020
191.83401	-9.89391	-60.33809
191.93401	-9.89984	-60.20485
192.03401	-9.90687	-60.09177
192.13401	-9.91063	-59.91944
192.23401	-9.91453	-59.73922
192.33401	-9.91969	-59.58060
192.43401	-9.92563	-59.43892
192.53401	-9.93250	-59.31517
192.63401	-9.93672	-59.14496
192.73401	-9.94078	-58.96543
192.83401	-9.94578	-58.80106
192.93401	-9.95125	-58.65286
193.03401	-9.95766	-58.50649
193.13401	-9.96391	-58.38296
193.23401	-9.96734	-58.18797
193.33401	-9.97156	-58.00530
193.43401	-9.97672	-57.85885
193.53401	-9.98250	-57.70781
193.63401	-9.98938	-57.59738
193.73401	-9.99344	-57.42472
193.83401	-9.99750	-57.25183
[truncated: 507 more rows]
