# Supplementary material for: Strengthening of 3D Printed Fused Deposition Manufactured Parts Using the Fill Compositing Technique
Source: PLoS One. 2015 Apr 16;10(4):e0122915. doi: 10.1371/journal.pone.0122915 (PMC4400136; doi:10.1371/journal.pone.0122915)
Supplement: S1 File — This is the raw data and information on all the samples presented in this manuscript. (ZIP) [file pone.0122915.s001.zip › Specimen_RawData_92.csv]

Time	Extension	Load
(sec)	(mm)	(N)
0.00000	0.00000	-0.03750
0.10000	-0.00156	-0.04183
0.20000	-0.00641	-0.03731
0.30000	-0.01500	-0.03546
0.40000	-0.01953	-0.03711
0.50000	-0.02406	-0.03283
0.60000	-0.02937	-0.04283
0.70000	-0.03547	-0.03845
0.80000	-0.04297	-0.04071
0.90000	-0.04703	-0.03887
1.00000	-0.05125	-0.03937
1.10000	-0.05625	-0.04248
1.20000	-0.06203	-0.03025
1.30000	-0.06859	-0.04358
1.40000	-0.07281	-0.05517
1.50000	-0.07688	-0.06104
1.60000	-0.08141	-0.07211
1.70000	-0.08656	-0.07134
1.80000	-0.09219	-0.08065
1.90000	-0.09953	-0.10318
2.00000	-0.10359	-0.12112
2.10000	-0.10813	-0.12696
2.20000	-0.11297	-0.13156
2.30000	-0.11875	-0.14676
2.40000	-0.12594	-0.16200
2.50000	-0.13016	-0.17929
2.60000	-0.13422	-0.19706
2.70000	-0.13859	-0.21329
2.80000	-0.14406	-0.24485
2.90000	-0.14953	-0.27519
3.00000	-0.15688	-0.32373
3.10000	-0.16063	-0.34673
3.20000	-0.16484	-0.37849
3.30000	-0.16953	-0.41720
3.40000	-0.17516	-0.45929
3.50000	-0.18125	-0.51613
3.60000	-0.18609	-0.55148
3.70000	-0.19031	-0.58646
3.80000	-0.19500	-0.63074
3.90000	-0.20016	-0.67467
4.00000	-0.20625	-0.73094
4.10000	-0.21375	-0.79246
4.20000	-0.21734	-0.82878
4.30000	-0.22125	-0.86161
4.40000	-0.22578	-0.91455
4.50000	-0.23141	-0.95827
4.60000	-0.23828	-1.02354
4.70000	-0.24297	-1.07522
4.80000	-0.24703	-1.11833
4.90000	-0.25187	-1.16396
5.00000	-0.25734	-1.21344
5.10000	-0.26297	-1.27105
5.20000	-0.26938	-1.33214
5.30000	-0.27344	-1.37825
5.40000	-0.27766	-1.41740
5.50000	-0.28250	-1.47430
5.60000	-0.28813	-1.52702
5.70000	-0.29500	-1.60130
5.80000	-0.29969	-1.64634
5.90000	-0.30375	-1.69078
6.00000	-0.30828	-1.74508
6.10000	-0.31359	-1.80425
6.20000	-0.31953	-1.87039
6.30000	-0.32672	-1.94635
6.40000	-0.33063	-1.98354
6.50000	-0.33484	-2.03583
6.60000	-0.33969	-2.10271
6.70000	-0.34578	-2.17785
6.80000	-0.35234	-2.27749
6.90000	-0.35672	-2.33680
7.00000	-0.36047	-2.38554
7.10000	-0.36500	-2.45464
7.20000	-0.37016	-2.52032
7.30000	-0.37609	-2.60125
7.40000	-0.38359	-2.71042
7.50000	-0.38766	-2.76912
7.60000	-0.39172	-2.81893
7.70000	-0.39625	-2.87938
7.80000	-0.40172	-2.96914
7.90000	-0.40922	-3.07973
8.00000	-0.41422	-3.15323
8.10000	-0.41797	-3.20257
8.20000	-0.42266	-3.27224
8.30000	-0.42813	-3.36010
8.40000	-0.43406	-3.46552
8.50000	-0.44031	-3.55714
8.60000	-0.44438	-3.62621
8.70000	-0.44844	-3.68593
8.80000	-0.45344	-3.77168
8.90000	-0.45906	-3.86879
9.00000	-0.46578	-3.99470
9.10000	-0.47016	-4.06443
9.20000	-0.47422	-4.12622
9.30000	-0.47875	-4.19579
9.40000	-0.48375	-4.29536
9.50000	-0.48906	-4.39380
9.60000	-0.49516	-4.50147
9.70000	-0.50078	-4.61577
9.80000	-0.50500	-4.67628
9.90000	-0.51000	-4.77352
10.00000	-0.51578	-4.87209
10.10000	-0.52219	-5.00040
10.20000	-0.52641	-5.08037
10.30000	-0.53031	-5.14291
10.40000	-0.53484	-5.23270
10.50000	-0.54000	-5.33321
10.60000	-0.54594	-5.45246
10.70000	-0.55328	-5.58677
10.80000	-0.55797	-5.68855
10.90000	-0.56203	-5.74157
11.00000	-0.56672	-5.82974
11.10000	-0.57219	-5.95159
11.20000	-0.57891	-6.08438
11.30000	-0.58375	-6.18979
11.40000	-0.58781	-6.24785
11.50000	-0.59219	-6.32401
11.60000	-0.59750	-6.43252
11.70000	-0.60344	-6.55291
11.80000	-0.61016	-6.70044
11.90000	-0.61406	-6.76414
12.00000	-0.61844	-6.83762
12.10000	-0.62313	-6.93678
12.20000	-0.62859	-7.04432
12.30000	-0.63563	-7.18455
12.40000	-0.64063	-7.30485
12.50000	-0.64453	-7.35662
12.60000	-0.64906	-7.44816
12.70000	-0.65406	-7.54265
12.80000	-0.65937	-7.65938
12.90000	-0.66594	-7.78960
13.00000	-0.67078	-7.90429
13.10000	-0.67516	-7.97267
13.20000	-0.67984	-8.05529
13.30000	-0.68500	-8.16565
13.40000	-0.69172	-8.30505
13.50000	-0.69703	-8.42798
13.60000	-0.70109	-8.49998
13.70000	-0.70594	-8.59434
13.80000	-0.71141	-8.70476
13.90000	-0.71734	-8.83196
14.00000	-0.72453	-8.99345
14.10000	-0.72781	-9.05891
14.20000	-0.73141	-9.11053
14.30000	-0.73578	-9.19698
14.40000	-0.74078	-9.29901
14.50000	-0.74719	-9.43192
14.60000	-0.75375	-9.60546
14.70000	-0.75781	-9.66834
14.80000	-0.76250	-9.75358
14.90000	-0.76734	-9.85185
15.00000	-0.77281	-9.96471
15.10000	-0.78063	-10.13997
15.20000	-0.78547	-10.26634
15.30000	-0.78937	-10.33605
15.40000	-0.79453	-10.44147
15.50000	-0.80109	-10.57474
15.60000	-0.80922	-10.79767
15.70000	-0.81172	-10.83275
15.80000	-0.81500	-10.86873
15.90000	-0.81969	-10.96395
16.00000	-0.82453	-11.08912
16.10000	-0.82984	-11.20426
16.20000	-0.83719	-11.37268
16.30000	-0.84203	-11.52571
16.40000	-0.84578	-11.58096
16.50000	-0.85016	-11.66654
16.60000	-0.85500	-11.76682
16.70000	-0.86109	-11.89865
16.80000	-0.86703	-12.05797
16.90000	-0.87156	-12.16562
17.00000	-0.87625	-12.25164
17.10000	-0.88141	-12.37362
17.20000	-0.88703	-12.49455
17.30000	-0.89453	-12.68011
17.40000	-0.89797	-12.75991
17.50000	-0.90203	-12.82481
17.60000	-0.90672	-12.93891
17.70000	-0.91250	-13.06855
17.80000	-0.92016	-13.26310
17.90000	-0.92469	-13.39056
18.00000	-0.92844	-13.44934
18.10000	-0.93281	-13.53698
18.20000	-0.93750	-13.64117
18.30000	-0.94266	-13.75386
18.40000	-0.94984	-13.92495
18.50000	-0.95500	-14.08269
18.60000	-0.95906	-14.15616
18.70000	-0.96391	-14.26485
18.80000	-0.96953	-14.37890
18.90000	-0.97688	-14.55596
19.00000	-0.98094	-14.67316
19.10000	-0.98453	-14.73577
19.20000	-0.98906	-14.82840
19.30000	-0.99422	-14.94657
19.40000	-1.00016	-15.08952
19.50000	-1.00734	-15.26239
19.60000	-1.01219	-15.41134
19.70000	-1.01609	-15.48640
19.80000	-1.02063	-15.57015
19.90000	-1.02609	-15.69865
20.00000	-1.03281	-15.86796
20.10000	-1.03750	-16.00003
20.20000	-1.04141	-16.07971
20.30000	-1.04594	-16.17146
20.40000	-1.05125	-16.29473
20.50000	-1.05734	-16.43887
20.60000	-1.06422	-16.61007
20.70000	-1.06891	-16.75849
20.80000	-1.07250	-16.82340
20.90000	-1.07703	-16.91649
21.00000	-1.08250	-17.04634
21.10000	-1.08938	-17.22374
21.20000	-1.09469	-17.37057
21.30000	-1.09859	-17.45824
21.40000	-1.10297	-17.54811
21.50000	-1.10797	-17.65359
21.60000	-1.11344	-17.79508
21.70000	-1.12031	-17.97376
21.80000	-1.12609	-18.15740
21.90000	-1.12969	-18.21701
22.00000	-1.13437	-18.31847
22.10000	-1.13969	-18.43839
22.20000	-1.14609	-18.59412
22.30000	-1.15094	-18.73690
22.40000	-1.15500	-18.81904
22.50000	-1.15953	-18.91982
22.60000	-1.16453	-19.04010
22.70000	-1.17062	-19.19005
22.80000	-1.17844	-19.38406
22.90000	-1.18297	-19.53393
23.00000	-1.18625	-19.58580
23.10000	-1.19109	-19.68845
23.20000	-1.19641	-19.82185
23.30000	-1.20344	-19.99923
23.40000	-1.20844	-20.15793
23.50000	-1.21234	-20.23670
23.60000	-1.21672	-20.33288
23.70000	-1.22156	-20.45158
23.80000	-1.22672	-20.56799
23.90000	-1.23359	-20.75224
24.00000	-1.23891	-20.91437
24.10000	-1.24313	-21.00699
24.20000	-1.24797	-21.12425
24.30000	-1.25422	-21.27626
24.40000	-1.26188	-21.50585
24.50000	-1.26547	-21.61514
24.60000	-1.26922	-21.67952
24.70000	-1.27391	-21.79678
24.80000	-1.27906	-21.92548
24.90000	-1.28500	-22.07214
25.00000	-1.29188	-22.29444
25.10000	-1.29562	-22.39581
25.20000	-1.29984	-22.49261
25.30000	-1.30422	-22.60699
25.40000	-1.30906	-22.72868
25.50000	-1.31531	-22.88735
25.60000	-1.32094	-23.06094
25.70000	-1.32531	-23.16168
25.80000	-1.32969	-23.25712
25.90000	-1.33469	-23.36713
26.00000	-1.34031	-23.51100
26.10000	-1.34703	-23.68068
26.20000	-1.35203	-23.83704
26.30000	-1.35625	-23.91420
26.40000	-1.36109	-24.02743
26.50000	-1.36641	-24.14914
26.60000	-1.37297	-24.32606
26.70000	-1.37859	-24.49080
26.80000	-1.38250	-24.56376
26.90000	-1.38656	-24.65275
27.00000	-1.39141	-24.77243
27.10000	-1.39672	-24.89465
27.20000	-1.40328	-25.05591
27.30000	-1.40875	-25.23938
27.40000	-1.41281	-25.31566
27.50000	-1.41766	-25.42862
27.60000	-1.42297	-25.55753
27.70000	-1.42969	-25.73726
27.80000	-1.43516	-25.91054
27.90000	-1.43922	-25.99005
28.00000	-1.44359	-26.09622
28.10000	-1.44844	-26.20819
28.20000	-1.45406	-26.35078
28.30000	-1.46125	-26.53562
28.40000	-1.46625	-26.70041
28.50000	-1.47000	-26.77526
28.60000	-1.47438	-26.87132
28.70000	-1.47938	-26.98709
28.80000	-1.48531	-27.14119
28.90000	-1.49078	-27.30168
29.00000	-1.49516	-27.39811
29.10000	-1.49969	-27.50278
29.20000	-1.50484	-27.62801
29.30000	-1.51031	-27.76699
29.40000	-1.51641	-27.90887
29.50000	-1.52219	-28.08761
29.60000	-1.52641	-28.18119
29.70000	-1.53109	-28.28994
29.80000	-1.53656	-28.42783
29.90000	-1.54406	-28.62677
30.00000	-1.54891	-28.77555
30.10000	-1.55266	-28.85455
30.20000	-1.55656	-28.94790
30.30000	-1.56094	-29.05104
30.40000	-1.56594	-29.16466
30.50000	-1.57156	-29.29505
30.60000	-1.57813	-29.48275
30.70000	-1.58250	-29.59063
30.80000	-1.58750	-29.70935
30.90000	-1.59297	-29.83596
31.00000	-1.59969	-30.00157
31.10000	-1.60563	-30.20152
31.20000	-1.60938	-30.28565
31.30000	-1.61375	-30.37859
31.40000	-1.61875	-30.49609
31.50000	-1.62469	-30.65693
31.60000	-1.63297	-30.87171
31.70000	-1.63703	-31.05283
31.80000	-1.64031	-31.09501
31.90000	-1.64531	-31.22858
32.00000	-1.65109	-31.38625
32.10000	-1.65828	-31.59472
32.20000	-1.66266	-31.75213
32.30000	-1.66641	-31.84284
32.40000	-1.67078	-31.94995
32.50000	-1.67547	-32.07599
32.60000	-1.68031	-32.20623
32.70000	-1.68625	-32.37024
32.80000	-1.69297	-32.58875
32.90000	-1.69687	-32.69054
33.00000	-1.70156	-32.80894
33.10000	-1.70703	-32.96407
33.20000	-1.71469	-33.17346
33.30000	-1.71938	-33.36066
33.40000	-1.72281	-33.42457
33.50000	-1.72703	-33.53519
33.60000	-1.73234	-33.66913
33.70000	-1.73812	-33.85528
33.80000	-1.74453	-34.03047
33.90000	-1.75047	-34.25486
34.00000	-1.75391	-34.35299
34.10000	-1.75828	-34.45651
34.20000	-1.76297	-34.58643
34.30000	-1.76922	-34.75317
34.40000	-1.77594	-34.98463
34.50000	-1.78016	-35.10056
34.60000	-1.78453	-35.21433
34.70000	-1.78937	-35.34516
34.80000	-1.79469	-35.48734
34.90000	-1.80125	-35.67556
35.00000	-1.80672	-35.87267
35.10000	-1.81031	-35.94301
35.20000	-1.81484	-36.06191
35.30000	-1.82016	-36.20662
35.40000	-1.82750	-36.40955
35.50000	-1.83266	-36.60527
35.60000	-1.83656	-36.69768
35.70000	-1.84078	-36.81263
35.80000	-1.84562	-36.95934
35.90000	-1.85078	-37.12752
36.00000	-1.85766	-37.34541
36.10000	-1.86344	-37.59170
36.20000	-1.86719	-37.69322
36.30000	-1.87172	-37.83219
36.40000	-1.87719	-38.00902
36.50000	-1.88438	-38.24925
36.60000	-1.88922	-38.45985
36.70000	-1.89313	-38.58354
36.80000	-1.89734	-38.71341
36.90000	-1.90234	-38.89044
37.00000	-1.90813	-39.08642
37.10000	-1.91531	-39.34036
37.20000	-1.92031	-39.58097
37.30000	-1.92391	-39.66642
37.40000	-1.92828	-39.81448
37.50000	-1.93344	-40.00004
37.60000	-1.93984	-40.22291
37.70000	-1.94609	-40.49282
37.80000	-1.95016	-40.63626
37.90000	-1.95438	-40.76646
38.00000	-1.95938	-40.93046
38.10000	-1.96484	-41.12004
38.20000	-1.97109	-41.35031
38.30000	-1.97625	-41.56147
38.40000	-1.98031	-41.68465
38.50000	-1.98531	-41.86371
38.60000	-1.99078	-42.05000
38.70000	-1.99750	-42.30140
38.80000	-2.00344	-42.55668
38.90000	-2.00688	-42.66651
39.00000	-2.01094	-42.78612
39.10000	-2.01578	-42.95289
39.20000	-2.02141	-43.16511
39.30000	-2.02859	-43.41759
39.40000	-2.03391	-43.68006
39.50000	-2.03750	-43.77697
39.60000	-2.04188	-43.91947
39.70000	-2.04719	-44.11501
39.80000	-2.05375	-44.35787
39.90000	-2.05969	-44.60866
40.00000	-2.06328	-44.74098
40.10000	-2.06766	-44.86492
40.20000	-2.07250	-45.03896
40.30000	-2.07797	-45.24249
40.40000	-2.08484	-45.47282
40.50000	-2.09078	-45.76316
40.60000	-2.09453	-45.87109
40.70000	-2.09906	-46.02953
40.80000	-2.10453	-46.22079
40.90000	-2.11187	-46.49796
41.00000	-2.11734	-46.75923
41.10000	-2.12062	-46.86575
41.20000	-2.12484	-47.01132
41.30000	-2.12969	-47.18811
41.40000	-2.13469	-47.37243
41.50000	-2.14063	-47.59223
41.60000	-2.14625	-47.84726
41.70000	-2.15047	-47.99035
41.80000	-2.15516	-48.15122
41.90000	-2.16047	-48.34993
42.00000	-2.16703	-48.58929
42.10000	-2.17266	-48.84126
42.20000	-2.17641	-48.95769
42.30000	-2.18062	-49.09692
42.40000	-2.18531	-49.27060
42.50000	-2.19094	-49.47476
42.60000	-2.19813	-49.73428
42.70000	-2.20422	-50.02390
42.80000	-2.20781	-50.12907
42.90000	-2.21219	-50.26080
43.00000	-2.21703	-50.42649
43.10000	-2.22266	-50.63074
43.20000	-2.22891	-50.88157
43.30000	-2.23344	-51.04031
43.40000	-2.23797	-51.19251
43.50000	-2.24266	-51.35937
43.60000	-2.24797	-51.54215
43.70000	-2.25438	-51.76847
43.80000	-2.26047	-52.03846
43.90000	-2.26375	-52.13618
44.00000	-2.26828	-52.27788
44.10000	-2.27328	-52.45230
44.20000	-2.27969	-52.67040
44.30000	-2.28672	-52.97263
44.40000	-2.29094	-53.12714
44.50000	-2.29531	-53.26657
44.60000	-2.30031	-53.43922
44.70000	-2.30563	-53.64010
44.80000	-2.31156	-53.86760
44.90000	-2.31734	-54.09389
45.00000	-2.32094	-54.20518
45.10000	-2.32531	-54.36101
45.20000	-2.33062	-54.53390
45.30000	-2.33719	-54.77019
45.40000	-2.34328	-55.04610
45.50000	-2.34688	-55.15391
45.60000	-2.35109	-55.28711
45.70000	-2.35609	-55.46527
45.80000	-2.36156	-55.67351
45.90000	-2.36781	-55.91326
46.00000	-2.37500	-56.21907
46.10000	-2.37828	-56.33292
46.20000	-2.38234	-56.45939
46.30000	-2.38734	-56.63303
46.40000	-2.39297	-56.82231
46.50000	-2.39906	-57.07336
46.60000	-2.40313	-57.21081
46.70000	-2.40734	-57.34603
46.80000	-2.41219	-57.51951
46.90000	-2.41750	-57.69830
47.00000	-2.42344	-57.90592
47.10000	-2.43063	-58.18365
47.20000	-2.43406	-58.30107
47.30000	-2.43828	-58.42829
47.40000	-2.44344	-58.60096
47.50000	-2.45188	-58.87100
47.60000	-2.46000	-59.31752
47.70000	-2.46219	-59.36378
47.80000	-2.46594	-59.43789
47.90000	-2.47078	-59.62143
48.00000	-2.47563	-59.79137
48.10000	-2.48156	-59.99257
48.20000	-2.48781	-60.28225
48.30000	-2.49156	-60.40246
48.40000	-2.49625	-60.55591
48.50000	-2.50141	-60.74254
48.60000	-2.50781	-60.96568
48.70000	-2.51375	-61.24811
48.80000	-2.51750	-61.36936
48.90000	-2.52172	-61.51260
49.00000	-2.52688	-61.69331
49.10000	-2.53234	-61.90019
49.20000	-2.53891	-62.14836
49.30000	-2.54469	-62.42301
49.40000	-2.54844	-62.52934
49.50000	-2.55281	-62.67688
49.60000	-2.55766	-62.84837
49.70000	-2.56391	-63.08605
49.80000	-2.57094	-63.41051
49.90000	-2.57469	-63.54605
50.00000	-2.57891	-63.67715
50.10000	-2.58359	-63.84546
50.20000	-2.58906	-64.04914
50.30000	-2.59578	-64.30109
50.40000	-2.60109	-64.55396
50.50000	-2.60484	-64.68192
50.60000	-2.60938	-64.83501
50.70000	-2.61453	-65.01658
50.80000	-2.62031	-65.24225
50.90000	-2.62719	-65.52296
51.00000	-2.63141	-65.69596
51.10000	-2.63547	-65.82849
51.20000	-2.64031	-66.00463
51.30000	-2.64609	-66.22650
51.40000	-2.65328	-66.50820
51.50000	-2.65875	-66.78460
51.60000	-2.66187	-66.87061
51.70000	-2.66625	-67.01791
51.80000	-2.67141	-67.21410
51.90000	-2.67703	-67.43874
52.00000	-2.68312	-67.67405
52.10000	-2.68750	-67.86121
52.20000	-2.69172	-67.99830
52.30000	-2.69625	-68.16289
52.40000	-2.70141	-68.34713
52.50000	-2.70750	-68.57834
52.60000	-2.71469	-68.87802
52.70000	-2.71844	-69.01830
52.80000	-2.72266	-69.15529
52.90000	-2.72734	-69.31897
53.00000	-2.73359	-69.54484
53.10000	-2.74078	-69.86404
53.20000	-2.74469	-70.00592
53.30000	-2.74875	-70.13398
53.40000	-2.75359	-70.31011
53.50000	-2.75906	-70.50291
53.60000	-2.76531	-70.73347
53.70000	-2.77141	-71.02389
53.80000	-2.77516	-71.14123
53.90000	-2.77953	-71.27780
54.00000	-2.78422	-71.44070
54.10000	-2.79016	-71.66366
54.20000	-2.79734	-71.96634
54.30000	-2.80125	-72.10951
54.40000	-2.80531	-72.24454
54.50000	-2.81000	-72.41179
54.60000	-2.81531	-72.61141
54.70000	-2.82172	-72.83717
54.80000	-2.82859	-73.15008
54.90000	-2.83219	-73.28023
55.00000	-2.83656	-73.41662
55.10000	-2.84172	-73.59444
55.20000	-2.84750	-73.81016
55.30000	-2.85375	-74.06960
55.40000	-2.85813	-74.22574
55.50000	-2.86219	-74.36228
55.60000	-2.86672	-74.52624
55.70000	-2.87234	-74.73096
55.80000	-2.87859	-74.95527
55.90000	-2.88516	-75.25061
56.00000	-2.88844	-75.35215
56.10000	-2.89266	-75.47891
56.20000	-2.89781	-75.66341
56.30000	-2.90469	-75.90983
56.40000	-2.91188	-76.25157
56.50000	-2.91547	-76.37960
56.60000	-2.91953	-76.50910
56.70000	-2.92438	-76.68372
56.80000	-2.92969	-76.88086
56.90000	-2.93641	-77.13091
57.00000	-2.94328	-77.46196
57.10000	-2.94625	-77.57204
57.20000	-2.95031	-77.70300
57.30000	-2.95547	-77.88656
57.40000	-2.96172	-78.13912
57.50000	-2.96781	-78.42081
57.60000	-2.97172	-78.56289
57.70000	-2.97594	-78.69525
57.80000	-2.98063	-78.87885
57.90000	-2.98578	-79.07109
58.00000	-2.99141	-79.28935
58.10000	-2.99813	-79.55751
58.20000	-3.00234	-79.75673
58.30000	-3.00656	-79.89683
58.40000	-3.01156	-80.07994
58.50000	-3.01719	-80.29230
58.60000	-3.02391	-80.58437
58.70000	-3.02828	-80.76144
58.80000	-3.03250	-80.90138
58.90000	-3.03672	-81.05666
59.00000	-3.04172	-81.24060
59.10000	-3.04766	-81.46506
59.20000	-3.05469	-81.75258
59.30000	-3.05875	-81.92114
59.40000	-3.06344	-82.07008
59.50000	-3.06891	-82.27620
59.60000	-3.07500	-82.50890
59.70000	-3.08094	-82.77828
59.80000	-3.08500	-82.92004
59.90000	-3.08906	-83.04854
60.00000	-3.09344	-83.19539
60.10000	-3.09828	-83.36727
60.20000	-3.10437	-83.59001
60.30000	-3.11203	-83.92005
60.40000	-3.11578	-84.06228
60.50000	-3.12016	-84.20515
60.60000	-3.12516	-84.38948
60.70000	-3.13125	-84.61209
60.80000	-3.13734	-84.87724
60.90000	-3.14141	-85.01643
61.00000	-3.14563	-85.13889
61.10000	-3.15078	-85.32512
61.20000	-3.15594	-85.52580
61.30000	-3.16188	-85.74672
61.40000	-3.16922	-86.06534
61.50000	-3.17297	-86.18542
61.60000	-3.17703	-86.31927
61.70000	-3.18172	-86.48334
61.80000	-3.18750	-86.69927
61.90000	-3.19500	-87.02185
62.00000	-3.19891	-87.17125
62.10000	-3.20281	-87.28728
62.20000	-3.20750	-87.45322
62.30000	-3.21281	-87.64520
62.40000	-3.21828	-87.84924
62.50000	-3.22469	-88.10613
62.60000	-3.22875	-88.25378
62.70000	-3.23297	-88.39557
62.80000	-3.23766	-88.55448
62.90000	-3.24313	-88.74526
63.00000	-3.25016	-88.99988
63.10000	-3.25500	-89.22096
63.20000	-3.25875	-89.31807
63.30000	-3.26312	-89.45828
63.40000	-3.26813	-89.62575
63.50000	-3.27391	-89.83261
63.60000	-3.28266	-90.17351
63.70000	-3.28688	-90.36329
63.80000	-3.29125	-90.49720
63.90000	-3.29687	-90.68940
64.00000	-3.30281	-90.92204
64.10000	-3.30922	-91.19336
64.20000	-3.31234	-91.28784
64.30000	-3.31672	-91.40945
64.40000	-3.32141	-91.58251
64.50000	-3.32656	-91.74996
64.60000	-3.33250	-91.96532
64.70000	-3.33984	-92.28201
64.80000	-3.34297	-92.38729
64.90000	-3.34688	-92.50522
65.00000	-3.35156	-92.66213
65.10000	-3.35750	-92.87261
65.20000	-3.36469	-93.17723
65.30000	-3.36906	-93.34047
65.40000	-3.37328	-93.47282
65.50000	-3.37813	-93.64174
65.60000	-3.38359	-93.83663
65.70000	-3.38906	-94.02931
65.80000	-3.39609	-94.33617
65.90000	-3.39984	-94.46225
66.00000	-3.40375	-94.58213
66.10000	-3.40844	-94.74451
66.20000	-3.41391	-94.93904
66.30000	-3.42141	-95.24610
66.40000	-3.42562	-95.40771
66.50000	-3.42953	-95.52107
66.60000	-3.43422	-95.68037
66.70000	-3.43953	-95.88229
66.80000	-3.44563	-96.10578
66.90000	-3.45281	-96.40985
67.00000	-3.45641	-96.52570
67.10000	-3.46062	-96.66815
67.20000	-3.46547	-96.83241
67.30000	-3.47063	-97.01056
67.40000	-3.47750	-97.27573
67.50000	-3.48219	-97.47012
67.60000	-3.48641	-97.59512
67.70000	-3.49125	-97.76495
67.80000	-3.49672	-97.96439
67.90000	-3.50344	-98.21264
68.00000	-3.51016	-98.52137
68.10000	-3.51328	-98.61266
68.20000	-3.51734	-98.73878
68.30000	-3.52234	-98.91324
68.40000	-3.52844	-99.14138
68.50000	-3.53500	-99.41684
68.60000	-3.53953	-99.58472
68.70000	-3.54344	-99.71263
68.80000	-3.54781	-99.85749
68.90000	-3.55281	-100.03940
69.00000	-3.55859	-100.25467
69.10000	-3.56625	-100.54869
69.20000	-3.57047	-100.74954
69.30000	-3.57438	-100.85984
69.40000	-3.57953	-101.03963
69.50000	-3.58547	-101.26884
69.60000	-3.59203	-101.54945
69.70000	-3.59578	-101.68235
69.80000	-3.59984	-101.80516
69.90000	-3.60453	-101.96375
70.00000	-3.60969	-102.14289
70.10000	-3.61531	-102.35612
70.20000	-3.62188	-102.60601
70.30000	-3.62703	-102.83245
70.40000	-3.63094	-102.93825
70.50000	-3.63547	-103.10108
70.60000	-3.64109	-103.29420
70.70000	-3.64875	-103.61233
70.80000	-3.65281	-103.77507
70.90000	-3.65672	-103.89514
71.00000	-3.66141	-104.05045
71.10000	-3.66672	-104.23858
71.20000	-3.67266	-104.46638
71.30000	-3.67984	-104.74253
71.40000	-3.68344	-104.89643
71.50000	-3.68750	-105.00683
71.60000	-3.69234	-105.17696
71.70000	-3.69813	-105.38064
71.80000	-3.70578	-105.69756
71.90000	-3.70984	-105.87005
72.00000	-3.71375	-105.97406
72.10000	-3.71844	-106.12899
72.20000	-3.72375	-106.32139
72.30000	-3.72984	-106.55708
72.40000	-3.73703	-106.87180
72.50000	-3.74047	-106.98672
72.60000	-3.74469	-107.12060
72.70000	-3.75000	-107.32443
72.80000	-3.75625	-107.55675
72.90000	-3.76250	-107.82332
73.00000	-3.76625	-107.96223
73.10000	-3.77031	-108.09022
73.20000	-3.77516	-108.26017
73.30000	-3.78047	-108.46809
73.40000	-3.78672	-108.69880
73.50000	-3.79406	-109.03881
73.60000	-3.79766	-109.17094
73.70000	-3.80172	-109.29288
73.80000	-3.80656	-109.46812
73.90000	-3.81234	-109.69956
74.00000	-3.81875	-109.96561
74.10000	-3.82297	-110.13360
74.20000	-3.82703	-110.26619
74.30000	-3.83156	-110.42687
74.40000	-3.83703	-110.62128
74.50000	-3.84281	-110.84789
74.60000	-3.84953	-111.11739
74.70000	-3.85359	-111.29327
74.80000	-3.85781	-111.42523
74.90000	-3.86266	-111.59889
75.00000	-3.86797	-111.79376
75.10000	-3.87406	-112.03487
75.20000	-3.87938	-112.25821
75.30000	-3.88359	-112.39709
75.40000	-3.88797	-112.53508
75.50000	-3.89297	-112.72132
75.60000	-3.89891	-112.93700
75.70000	-3.90594	-113.21573
75.80000	-3.91016	-113.38348
75.90000	-3.91438	-113.51849
76.00000	-3.91922	-113.68456
76.10000	-3.92500	-113.89230
76.20000	-3.93141	-114.13068
76.30000	-3.93625	-114.32484
76.40000	-3.94031	-114.43619
76.50000	-3.94484	-114.59281
76.60000	-3.94984	-114.77825
76.70000	-3.95531	-114.96316
76.80000	-3.96219	-115.20397
76.90000	-3.96703	-115.39400
77.00000	-3.97078	-115.50412
77.10000	-3.97547	-115.64448
77.20000	-3.98109	-115.82736
77.30000	-3.98922	-116.11697
77.40000	-3.99391	-116.34723
77.50000	-3.99766	-116.44114
77.60000	-4.00219	-116.59166
77.70000	-4.00734	-116.74960
77.80000	-4.01313	-116.94584
77.90000	-4.02047	-117.24468
78.00000	-4.02391	-117.37087
78.10000	-4.02797	-117.48099
78.20000	-4.03281	-117.64573
78.30000	-4.03844	-117.83173
78.40000	-4.04578	-118.11174
78.50000	-4.05016	-118.27354
78.60000	-4.05391	-118.38468
78.70000	-4.05812	-118.49744
78.80000	-4.06281	-118.66254
78.90000	-4.06813	-118.84184
79.00000	-4.07484	-119.06392
79.10000	-4.08016	-119.29720
79.20000	-4.08422	-119.39814
79.30000	-4.08906	-119.54825
79.40000	-4.09422	-119.71702
79.50000	-4.10141	-119.94149
79.60000	-4.10641	-120.17138
79.70000	-4.11047	-120.27824
79.80000	-4.11469	-120.40587
79.90000	-4.11969	-120.55967
80.00000	-4.12531	-120.74867
80.10000	-4.13313	-121.01083
80.20000	-4.13797	-121.23422
80.30000	-4.14219	-121.34526
80.40000	-4.14766	-121.51959
80.50000	-4.15500	-121.77018
80.60000	-4.16203	-122.12241
80.70000	-4.16422	-122.15581
80.80000	-4.16781	-122.22696
80.90000	-4.17250	-122.38809
81.00000	-4.17734	-122.55619
81.10000	-4.18297	-122.74978
81.20000	-4.18969	-122.98632
81.30000	-4.19469	-123.20989
81.40000	-4.19828	-123.29482
81.50000	-4.20281	-123.44264
81.60000	-4.20891	-123.64339
81.70000	-4.21719	-123.98757
81.80000	-4.22078	-124.13275
81.90000	-4.22438	-124.22102
82.00000	-4.22891	-124.35614
82.10000	-4.23406	-124.52999
82.20000	-4.24000	-124.74050
82.30000	-4.24719	-125.02457
82.40000	-4.25203	-125.23723
82.50000	-4.25562	-125.32340
82.60000	-4.26000	-125.46599
82.70000	-4.26531	-125.64102
82.80000	-4.27266	-125.91569
82.90000	-4.27719	-126.11078
83.00000	-4.28094	-126.21875
83.10000	-4.28547	-126.35869
83.20000	-4.29062	-126.54522
83.30000	-4.29672	-126.75172
83.40000	-4.30422	-127.04881
83.50000	-4.30828	-127.22062
83.60000	-4.31203	-127.31452
83.70000	-4.31672	-127.45836
83.80000	-4.32234	-127.66312
83.90000	-4.32969	-127.95098
84.00000	-4.33406	-128.13197
84.10000	-4.33813	-128.24552
84.20000	-4.34250	-128.38218
84.30000	-4.34734	-128.53821
84.40000	-4.35281	-128.73040
84.50000	-4.36031	-129.01308
84.60000	-4.36484	-129.22297
84.70000	-4.36891	-129.33825
84.80000	-4.37375	-129.50085
84.90000	-4.37922	-129.68513
85.00000	-4.38609	-129.94111
85.10000	-4.39063	-130.12855
85.20000	-4.39469	-130.24327
85.30000	-4.39922	-130.39215
85.40000	-4.40438	-130.56442
85.50000	-4.41000	-130.77289
85.60000	-4.41766	-131.06714
85.70000	-4.42156	-131.23968
85.80000	-4.42531	-131.34596
85.90000	-4.43016	-131.50322
86.00000	-4.43594	-131.69998
86.10000	-4.44359	-131.99794
86.20000	-4.44766	-132.17224
86.30000	-4.45141	-132.28171
86.40000	-4.45609	-132.42634
86.50000	-4.46125	-132.59745
86.60000	-4.46687	-132.81001
86.70000	-4.47344	-133.04724
86.80000	-4.47766	-133.21500
86.90000	-4.48172	-133.32947
87.00000	-4.48625	-133.47791
87.10000	-4.49141	-133.63653
87.20000	-4.49828	-133.87933
87.30000	-4.50469	-134.15898
87.40000	-4.50828	-134.25708
87.50000	-4.51250	-134.37702
87.60000	-4.51750	-134.54209
87.70000	-4.52328	-134.72845
87.80000	-4.53062	-135.00814
87.90000	-4.53516	-135.19095
88.00000	-4.53906	-135.30694
88.10000	-4.54406	-135.45235
88.20000	-4.54953	-135.64183
88.30000	-4.55641	-135.87444
88.40000	-4.56141	-136.10232
88.50000	-4.56531	-136.21156
88.60000	-4.57000	-136.35533
88.70000	-4.57500	-136.51697
88.80000	-4.58031	-136.69939
88.90000	-4.58703	-136.93847
89.00000	-4.59141	-137.11452
89.10000	-4.59531	-137.21506
89.20000	-4.60000	-137.35874
89.30000	-4.60594	-137.55696
89.40000	-4.61516	-137.91935
89.50000	-4.61953	-138.14968
89.60000	-4.62281	-138.23761
89.70000	-4.62719	-138.37886
89.80000	-4.63188	-138.53545
89.90000	-4.63672	-138.69974
90.00000	-4.64281	-138.92494
90.10000	-4.64734	-139.10444
90.20000	-4.65156	-139.21919
90.30000	-4.65641	-139.37303
90.40000	-4.66203	-139.56067
90.50000	-4.66953	-139.82442
90.60000	-4.67438	-140.03922
90.70000	-4.67828	-140.14612
90.80000	-4.68266	-140.27888
90.90000	-4.68781	-140.44911
91.00000	-4.69375	-140.65833
91.10000	-4.70094	-140.92764
91.20000	-4.70500	-141.09457
91.30000	-4.70891	-141.18797
91.40000	-4.71391	-141.34061
91.50000	-4.71906	-141.50456
91.60000	-4.72547	-141.72716
91.70000	-4.73109	-141.95296
91.80000	-4.73500	-142.05529
91.90000	-4.73922	-142.16958
92.00000	-4.74438	-142.33260
92.10000	-4.75031	-142.54132
92.20000	-4.75750	-142.79082
92.30000	-4.76188	-142.96624
92.40000	-4.76563	-143.06490
92.50000	-4.77016	-143.20284
92.60000	-4.77578	-143.38186
92.70000	-4.78281	-143.62015
92.80000	-4.78797	-143.83993
92.90000	-4.79203	-143.95334
93.00000	-4.79641	-144.07046
93.10000	-4.80094	-144.20505
93.20000	-4.80609	-144.36422
93.30000	-4.81234	-144.56664
93.40000	-4.81828	-144.80175
93.50000	-4.82203	-144.89208
93.60000	-4.82672	-145.01899
93.70000	-4.83234	-145.19362
93.80000	-4.84062	-145.46758
93.90000	-4.84547	-145.69268
94.00000	-4.84891	-145.76688
94.10000	-4.85328	-145.88329
94.20000	-4.85813	-146.03980
94.30000	-4.86344	-146.20240
94.40000	-4.86937	-146.39606
94.50000	-4.87563	-146.64161
94.60000	-4.87953	-146.74367
94.70000	-4.88391	-146.86216
94.80000	-4.88906	-147.02047
94.90000	-4.89609	-147.23183
95.00000	-4.90156	-147.47219
95.10000	-4.90531	-147.57928
95.20000	-4.90984	-147.69752
95.30000	-4.91484	-147.84744
95.40000	-4.92016	-148.01767
95.50000	-4.92609	-148.20163
95.60000	-4.93156	-148.41652
95.70000	-4.93547	-148.50603
95.80000	-4.94000	-148.61229
95.90000	-4.94531	-148.77841
96.00000	-4.95313	-149.01768
96.10000	-4.95859	-149.24875
96.20000	-4.96250	-149.35121
96.30000	-4.96672	-149.45424
96.40000	-4.97172	-149.59870
96.50000	-4.97734	-149.77756
96.60000	-4.98547	-150.03176
96.70000	-4.98984	-150.22708
96.80000	-4.99344	-150.29788
96.90000	-4.99859	-150.44762
97.00000	-5.00438	-150.63582
97.10000	-5.01156	-150.90057
97.20000	-5.01563	-151.04850
97.30000	-5.01938	-151.13384
97.40000	-5.02375	-151.25528
97.50000	-5.02891	-151.40893
97.60000	-5.03438	-151.59453
97.70000	-5.04141	-151.83747
97.80000	-5.04562	-152.00353
97.90000	-5.04906	-152.07601
98.00000	-5.05359	-152.19103
98.10000	-5.05906	-152.36168
98.20000	-5.06703	-152.62918
98.30000	-5.07250	-152.88270
98.40000	-5.07594	-152.95838
98.50000	-5.08047	-153.08599
98.60000	-5.08578	-153.24546
98.70000	-5.09172	-153.45062
98.80000	-5.09859	-153.70654
98.90000	-5.10281	-153.86461
99.00000	-5.10672	-153.96184
99.10000	-5.11125	-154.08997
99.20000	-5.11625	-154.24323
99.30000	-5.12234	-154.43316
99.40000	-5.12844	-154.68132
99.50000	-5.13219	-154.79134
99.60000	-5.13656	-154.90246
99.70000	-5.14141	-155.04831
99.80000	-5.14703	-155.22666
99.90000	-5.15437	-155.46641
100.00000	-5.15938	-155.68452
100.10000	-5.16328	-155.76839
100.20000	-5.16781	-155.89851
100.30000	-5.17297	-156.04182
100.40000	-5.17906	-156.22987
100.50000	-5.18516	-156.47452
100.60000	-5.18922	-156.57935
100.70000	-5.19359	-156.69088
100.80000	-5.19828	-156.84098
100.90000	-5.20391	-157.00430
101.00000	-5.21125	-157.24039
101.10000	-5.21641	-157.46374
101.20000	-5.21984	-157.52593
101.30000	-5.22453	-157.63660
101.40000	-5.22969	-157.79394
101.50000	-5.23641	-158.00154
101.60000	-5.24219	-158.23486
101.70000	-5.24609	-158.32826
101.80000	-5.25047	-158.42326
101.90000	-5.25531	-158.57008
102.00000	-5.26062	-158.73522
102.10000	-5.26813	-158.96860
102.20000	-5.27281	-159.16353
102.30000	-5.27656	-159.24592
102.40000	-5.28109	-159.35181
102.50000	-5.28625	-159.50325
102.60000	-5.29375	-159.73204
102.70000	-5.29906	-159.96195
102.80000	-5.30281	-160.04266
102.90000	-5.30687	-160.13813
103.00000	-5.31172	-160.27252
103.10000	-5.31734	-160.43763
103.20000	-5.32437	-160.64753
103.30000	-5.32984	-160.88173
103.40000	-5.33344	-160.95331
103.50000	-5.33797	-161.05534
103.60000	-5.34281	-161.19459
103.70000	-5.34922	-161.38127
103.80000	-5.35531	-161.61047
103.90000	-5.35953	-161.71727
104.00000	-5.36375	-161.83294
104.10000	-5.36875	-161.95644
104.20000	-5.37422	-162.13338
104.30000	-5.38125	-162.34204
104.40000	-5.38672	-162.56599
104.50000	-5.39047	-162.63701
104.60000	-5.39516	-162.76258
104.70000	-5.40063	-162.91997
104.80000	-5.40797	-163.16436
104.90000	-5.41266	-163.35347
105.00000	-5.41656	-163.42373
105.10000	-5.42094	-163.53491
105.20000	-5.42609	-163.68377
105.30001	-5.43219	-163.89510
105.40001	-5.44031	-164.21904
105.50001	-5.44437	-164.38779
105.60001	-5.44766	-164.42886
105.70001	-5.45219	-164.54807
105.80001	-5.45703	-164.68509
105.90001	-5.46313	-164.87791
106.00001	-5.46844	-165.06387
106.10001	-5.47250	-165.16073
106.20001	-5.47688	-165.28128
106.30001	-5.48219	-165.42602
106.40001	-5.48813	-165.60982
106.50001	-5.49453	-165.81906
106.60001	-5.50047	-166.05836
106.70001	-5.50406	-166.12285
106.80001	-5.50859	-166.23741
106.90001	-5.51328	-166.37295
107.00001	-5.51906	-166.54254
107.10001	-5.52547	-166.78374
107.20001	-5.52984	-166.89980
107.30001	-5.53438	-167.01452
107.40001	-5.53906	-167.14941
107.50001	-5.54469	-167.30638
107.60001	-5.55188	-167.55158
107.70001	-5.55687	-167.75349
107.80001	-5.56047	-167.80441
107.90001	-5.56516	-167.91049
108.00001	-5.57047	-168.06899
108.10001	-5.57719	-168.27869
108.20001	-5.58219	-168.44535
108.30001	-5.58625	-168.53666
108.40001	-5.59047	-168.63562
108.50001	-5.59500	-168.74984
108.60001	-5.60031	-168.89536
108.70001	-5.60719	-169.09252
108.80001	-5.61359	-169.34337
108.90001	-5.61719	-169.41413
109.00001	-5.62172	-169.51051
109.10001	-5.62672	-169.62807
109.20001	-5.63281	-169.79222
109.30001	-5.63875	-169.99313
109.40001	-5.64297	-170.08080
109.50001	-5.64719	-170.16758
109.60001	-5.65219	-170.27910
109.70001	-5.65766	-170.42595
109.80001	-5.66484	-170.61931
109.90001	-5.67016	-170.81153
110.00001	-5.67375	-170.84870
110.10001	-5.67828	-170.94558
110.20001	-5.68344	-171.06813
110.30001	-5.69094	-171.25826
110.40001	-5.69688	-171.49679
110.50001	-5.70016	-171.52642
110.60001	-5.70437	-171.59277
110.70001	-5.70922	-171.70244
110.80001	-5.71453	-171.82563
110.90001	-5.72047	-171.95742
111.00001	-5.72641	-172.15292
111.10001	-5.73047	-172.21776
111.20001	-5.73516	-172.31604
111.30001	-5.74016	-172.41387
111.40001	-5.74625	-172.56196
111.50001	-5.75313	-172.77326
111.60001	-5.75672	-172.83289
111.70001	-5.76063	-172.88484
111.80001	-5.76531	-172.97049
111.90001	-5.77109	-173.10654
112.00001	-5.77844	-173.30627
112.10001	-5.78406	-173.50154
112.20001	-5.78750	-173.52289
112.30001	-5.79203	-173.59751
112.40001	-5.79703	-173.70495
112.50001	-5.80250	-173.81853
112.60001	-5.80906	-174.00599
112.70001	-5.81297	-174.07139
112.80001	-5.81719	-174.12759
112.90001	-5.82188	-174.20706
113.00001	-5.82766	-174.32855
113.10001	-5.83469	-174.48923
113.20001	-5.84125	-174.72702
113.30001	-5.84453	-174.72401
113.40001	-5.84891	-174.77362
113.50001	-5.85438	-174.86614
113.60001	-5.86312	-175.07520
113.70001	-5.86797	-175.24286
113.80001	-5.87078	-175.20736
113.90001	-5.87484	-175.22046
114.00001	-5.87969	-175.30636
114.10001	-5.88469	-175.38533
114.20001	-5.89094	-175.50656
114.30001	-5.89672	-175.68929
114.40001	-5.90063	-175.71841
114.50001	-5.90531	-175.78161
114.60001	-5.91063	-175.89225
114.70001	-5.91797	-176.04503
114.80001	-5.92344	-176.24748
114.90001	-5.92687	-176.27011
115.00001	-5.93141	-176.33104
115.10001	-5.93656	-176.44277
115.20001	-5.94203	-176.56735
115.30001	-5.94891	-176.74175
115.40001	-5.95438	-176.93028
115.50001	-5.95781	-176.94379
115.60001	-5.96234	-177.02377
115.70001	-5.96734	-177.12568
115.80001	-5.97391	-177.28265
115.90001	-5.98031	-177.49956
116.00001	-5.98422	-177.56841
116.10001	-5.98828	-177.63081
116.20001	-5.99297	-177.73253
116.30001	-5.99844	-177.86030
116.40001	-6.00500	-178.03578
116.50001	-6.01063	-178.21303
116.60001	-6.01438	-178.26183
116.70001	-6.01891	-178.34939
116.80001	-6.02438	-178.47034
116.90001	-6.03141	-178.66366
117.00001	-6.03719	-178.85882
117.10001	-6.04078	-178.90528
117.20001	-6.04484	-178.97311
117.30001	-6.04953	-179.06342
117.40001	-6.05453	-179.17256
117.50001	-6.06047	-179.32238
117.60001	-6.06766	-179.55410
117.70001	-6.07141	-179.63120
117.80001	-6.07578	-179.69996
117.90001	-6.08109	-179.81993
118.00001	-6.08828	-180.01252
118.10001	-6.09375	-180.21111
118.20001	-6.09719	-180.24087
118.30001	-6.10156	-180.31873
118.40001	-6.10625	-180.40013
118.50001	-6.11188	-180.51392
118.60001	-6.11797	-180.39796
118.70001	-6.12453	-180.46571
118.80001	-6.12844	-180.46616
118.90001	-6.13234	-180.47221
119.00001	-6.13703	-180.51946
119.10001	-6.14313	-180.62806
119.20001	-6.15000	-180.82824
119.30001	-6.15406	-180.87775
119.40001	-6.15828	-180.93292
119.50001	-6.16328	-181.00946
119.60001	-6.16891	-181.10828
119.70001	-6.17547	-181.26056
119.80001	-6.18125	-181.44932
119.90001	-6.18469	-181.46314
120.00001	-6.18906	-181.52311
120.10001	-6.19422	-181.62371
120.20001	-6.20063	-181.76936
120.30001	-6.20688	-181.97148
120.40001	-6.21109	-182.03777
120.50001	-6.21531	-182.08995
120.60001	-6.21969	-182.16333
120.70001	-6.22516	-182.27687
120.80001	-6.23219	-182.44678
120.90001	-6.23938	-182.72962
121.00001	-6.24297	-182.77341
121.10001	-6.24797	-182.87137
121.20001	-6.25328	-182.98355
121.30001	-6.25953	-183.12834
121.40001	-6.26391	-183.23573
121.50001	-6.26734	-183.23749
121.60001	-6.27141	-183.28136
121.70001	-6.27609	-183.30164
121.80001	-6.28125	-183.38756
121.90001	-6.28719	-183.49373
122.00001	-6.29438	-183.70159
122.10001	-6.29859	-183.74430
122.20001	-6.30297	-183.77757
122.30001	-6.30812	-183.83883
122.40001	-6.31469	-183.96121
122.50001	-6.32094	-184.12012
122.60001	-6.32438	-184.09301
122.70001	-6.32844	-184.05578
122.80001	-6.33313	-184.02782
122.90001	-6.33844	-183.99721
123.00001	-6.34484	-183.94271
123.10001	-6.35062	-183.85054
123.16401	-6.35328	-183.33091
123.24801	-6.35703	-182.83078
123.34801	-6.36188	-182.78313
123.44801	-6.36734	-182.76834
123.54801	-6.37453	-182.85884
123.64801	-6.38016	-183.00572
123.74801	-6.38359	-182.94832
123.84801	-6.38781	-182.95430
123.94801	-6.39266	-183.00653
124.04801	-6.39797	-183.09033
124.14801	-6.40500	-183.26138
124.24801	-6.40953	-183.35257
124.34801	-6.41344	-183.33162
124.44801	-6.41797	-183.37299
124.54801	-6.42344	-183.47372
124.64801	-6.43062	-183.66461
124.74801	-6.43563	-183.81454
124.84801	-6.43953	-183.65566
124.94801	-6.44391	-183.62173
125.04801	-6.44875	-183.66329
125.14801	-6.45406	-183.75614
125.24801	-6.46125	-183.89022
125.34801	-6.46656	-184.03360
125.44801	-6.47031	-184.04840
125.54801	-6.47469	-184.10000
125.64801	-6.47969	-184.18424
125.74801	-6.48672	-184.33514
125.84801	-6.49266	-184.52857
125.94801	-6.49703	-184.57483
126.04801	-6.50156	-184.63010
126.14801	-6.50672	-184.72281
126.24801	-6.51203	-184.82950
126.34801	-6.51844	-184.98231
126.44801	-6.52266	-185.06697
126.54801	-6.52641	-185.10024
126.64801	-6.53125	-185.18732
126.74801	-6.53687	-185.30059
126.84801	-6.54500	-185.50296
126.94801	-6.54969	-185.64236
127.04801	-6.55344	-185.66537
127.14801	-6.55766	-185.72012
127.24801	-6.56250	-185.81854
127.34801	-6.56797	-185.93796
127.44801	-6.57516	-186.10762
127.54801	-6.58000	-186.25736
127.64801	-6.58391	-186.28328
127.74801	-6.58891	-186.37514
127.84801	-6.59469	-186.48560
127.94801	-6.60203	-186.68507
128.04801	-6.60625	-186.78841
128.14801	-6.61000	-186.81258
128.24801	-6.61437	-186.87704
128.34801	-6.61953	-186.97006
128.44801	-6.62516	-187.09287
128.54801	-6.63250	-187.26014
128.64801	-6.63734	-187.39694
128.74801	-6.64078	-187.41095
128.84801	-6.64516	-187.46892
128.94801	-6.65016	-187.55856
129.04801	-6.65672	-187.68853
129.14801	-6.66250	-187.84983
129.24801	-6.66641	-187.88551
129.34801	-6.67078	-187.94169
129.44801	-6.67578	-188.01862
129.54801	-6.68078	-188.10175
129.64801	-6.68750	-188.23551
129.74801	-6.69469	-188.46665
129.84801	-6.69844	-188.50231
129.94801	-6.70344	-188.58962
130.04801	-6.70953	-188.73082
130.14801	-6.71766	-188.98390
130.24801	-6.72078	-189.03293
130.34801	-6.72391	-189.03878
130.44801	-6.72844	-189.11234
130.54801	-6.73328	-189.21390
130.64801	-6.73859	-189.32635
130.74801	-6.74469	-189.47239
130.84801	-6.75125	-189.68508
130.94801	-6.75484	-189.72255
131.04801	-6.75937	-189.77979
131.14801	-6.76438	-189.88556
131.24801	-6.77094	-190.02703
131.34801	-6.77609	-190.18200
131.44801	-6.78000	-190.23116
131.54801	-6.78453	-190.29953
131.64801	-6.78953	-190.40397
131.74801	-6.79563	-190.54782
131.84801	-6.80359	-190.75838
131.94801	-6.80781	-190.87440
132.04801	-6.81125	-190.86324
132.14801	-6.81594	-190.93220
132.24801	-6.82125	-191.04812
132.34801	-6.82859	-191.24341
132.44801	-6.83328	-191.36985
132.54801	-6.83719	-191.40244
132.64801	-6.84172	-191.46737
132.74801	-6.84687	-191.55635
132.84801	-6.85234	-191.67718
132.94801	-6.85969	-191.84959
133.04801	-6.86391	-191.98205
133.14801	-6.86766	-192.00690
133.24801	-6.87234	-192.08102
133.34801	-6.87797	-192.20243
133.44801	-6.88531	-192.38690
133.54801	-6.88969	-192.50755
133.64801	-6.89391	-192.55358
133.74801	-6.89859	-192.64053
133.84801	-6.90375	-192.74278
133.94801	-6.90922	-192.85707
134.04801	-6.91703	-193.04451
134.14801	-6.92094	-193.06232
134.24801	-6.92437	-192.95004
134.34801	-6.92875	-192.92258
134.44801	-6.93422	-192.94994
134.54801	-6.94172	-193.05080
134.64801	-6.94719	-193.11273
134.74801	-6.95094	-192.71705
134.84801	-6.95531	-192.75320
134.94801	-6.96016	-192.81179
135.04801	-6.96547	-192.89953
135.14801	-6.97172	-193.04349
135.24801	-6.97672	-193.16103
135.34801	-6.98094	-193.20861
135.44801	-6.98563	-193.27179
135.54801	-6.99078	-193.35921
135.64801	-6.99781	-193.51611
135.74801	-7.00422	-193.71913
135.84801	-7.00781	-193.74791
135.94801	-7.01188	-193.78549
136.04801	-7.01656	-193.84868
136.14801	-7.02203	-193.95186
136.24801	-7.02891	-194.10859
136.34801	-7.03422	-194.26130
136.44801	-7.03797	-194.28462
136.54801	-7.04281	-194.35066
136.64801	-7.04859	-194.47243
136.74801	-7.05625	-194.65379
136.84801	-7.06125	-194.81196
136.94801	-7.06484	-194.81818
137.04801	-7.06906	-194.86786
137.14801	-7.07391	-194.95662
137.24801	-7.07906	-195.05890
137.34801	-7.08547	-195.18328
137.44801	-7.09141	-195.35106
137.54801	-7.09516	-195.37427
137.64801	-7.09969	-195.43669
137.74801	-7.10516	-195.53953
137.84801	-7.11281	-195.73809
137.94801	-7.11766	-195.88238
138.04801	-7.12141	-195.92015
138.14801	-7.12578	-195.97885
138.24801	-7.13047	-196.05479
138.34801	-7.13578	-196.15470
138.44801	-7.14156	-196.27719
138.54801	-7.14672	-196.39927
138.64801	-7.15094	-196.45070
138.74801	-7.15547	-196.52420
138.84801	-7.16078	-196.62258
138.94801	-7.16828	-196.79102
139.04801	-7.17391	-196.96349
139.14801	-7.17781	-196.99626
139.24801	-7.18203	-197.04148
139.34801	-7.18703	-197.13600
139.44801	-7.19312	-197.26563
139.54801	-7.20078	-197.46104
139.64801	-7.20531	-197.59153
139.74801	-7.20891	-197.60084
139.84801	-7.21344	-197.66970
139.94801	-7.21844	-197.75580
140.04801	-7.22437	-197.87434
140.14801	-7.23000	-198.01718
140.24801	-7.23422	-198.08714
140.34801	-7.23859	-198.14263
140.44801	-7.24359	-198.23077
140.54801	-7.24906	-198.33720
140.64801	-7.25578	-198.49104
140.74801	-7.26156	-198.66104
140.84801	-7.26500	-198.67721
140.94801	-7.26969	-198.73056
141.04801	-7.27516	-198.84174
141.14801	-7.28172	-198.99519
141.24801	-7.28688	-199.13559
141.34801	-7.29078	-199.17542
141.44801	-7.29500	-199.22401
141.54801	-7.30000	-199.29907
141.64801	-7.30547	-199.40066
141.74801	-7.31172	-199.52072
141.84801	-7.31813	-199.69402
141.94801	-7.32188	-199.72667
142.04801	-7.32641	-199.78479
142.14801	-7.33156	-199.87080
142.24801	-7.33844	-200.00750
142.34801	-7.34406	-200.15261
142.44801	-7.34750	-200.15498
142.54801	-7.35156	-200.19190
142.64801	-7.35656	-200.26663
142.74801	-7.36219	-200.36949
142.84801	-7.36906	-200.52361
142.94801	-7.37594	-200.73166
143.04801	-7.37922	-200.72782
143.14801	-7.38328	-200.75841
143.24801	-7.38813	-200.82079
143.34801	-7.39422	-200.93304
143.44801	-7.40000	-201.08339
143.54801	-7.40437	-201.12196
143.64801	-7.40906	-201.18435
143.74801	-7.41422	-201.26681
143.84801	-7.42016	-201.37447
143.94801	-7.42688	-201.51933
144.04801	-7.43203	-201.64528
144.14801	-7.43547	-201.64527
144.24801	-7.44016	-201.69909
144.34801	-7.44531	-201.78951
144.44801	-7.45219	-201.92395
144.54801	-7.45766	-202.06973
144.64801	-7.46156	-202.08135
144.74801	-7.46594	-202.12908
144.84801	-7.47062	-202.18885
144.94801	-7.47594	-202.28676
145.04801	-7.48250	-202.39344
145.14801	-7.48844	-202.55767
145.24801	-7.49203	-202.56248
145.34801	-7.49625	-202.59283
145.44801	-7.50125	-202.65596
145.54801	-7.50781	-202.76481
145.64801	-7.51422	-202.94552
145.74801	-7.51813	-202.97725
145.84801	-7.52266	-203.02422
145.94801	-7.52766	-203.09272
146.04801	-7.53344	-203.17549
146.14801	-7.54109	-203.24208
146.23001	-7.54562	-202.73614
146.33001	-7.54875	-202.27610
146.43001	-7.55297	-202.28152
146.53001	-7.55828	-202.36343
146.63001	-7.56594	-202.51541
146.73001	-7.57188	-202.71084
146.83001	-7.57469	-202.66864
146.93001	-7.57859	-202.67127
147.03001	-7.58328	-202.72966
147.13001	-7.58844	-202.81948
147.23001	-7.59437	-202.92719
147.33001	-7.60047	-203.09067
147.43001	-7.60438	-203.12618
147.53001	-7.60875	-203.16088
147.63001	-7.61391	-203.24685
147.73001	-7.62016	-203.36883
147.83001	-7.62828	-203.60018
147.93001	-7.63188	-203.65095
148.03001	-7.63563	-203.65608
148.13001	-7.64000	-203.70835
148.23001	-7.64500	-203.79439
148.33001	-7.65094	-203.90150
148.43001	-7.65797	-204.09630
148.53001	-7.66172	-204.13482
148.63001	-7.66625	-204.17519
148.73001	-7.67141	-204.25715
148.83001	-7.67719	-204.37099
148.93001	-7.68375	-204.53389
149.03001	-7.68766	-204.57610
149.13001	-7.69172	-204.61380
149.23001	-7.69672	-204.68937
149.33001	-7.70203	-204.78135
149.43001	-7.70844	-204.91248
149.53001	-7.71516	-205.09192
149.63001	-7.71859	-205.10760
149.73001	-7.72266	-205.13518
149.83001	-7.72750	-205.21052
149.93001	-7.73344	-205.31669
150.03001	-7.74078	-205.52917
150.13001	-7.74484	-205.59046
150.23001	-7.74891	-205.62302
150.33001	-7.75375	-205.68608
150.43001	-7.75906	-205.77501
150.53001	-7.76547	-205.89821
150.63001	-7.77109	-206.04035
150.73001	-7.77469	-206.06242
150.83001	-7.77891	-206.10102
150.93001	-7.78406	-206.18126
151.03001	-7.79047	-206.30774
151.13001	-7.79766	-206.50923
151.23001	-7.80156	-206.53819
151.33001	-7.80547	-206.56565
151.43001	-7.81000	-206.60478
151.53001	-7.81531	-206.69299
151.63001	-7.82141	-206.80480
151.73001	-7.82859	-207.01918
151.83001	-7.83219	-207.03757
151.93001	-7.83641	-207.05211
152.03001	-7.84172	-207.13998
152.13001	-7.84797	-207.25322
152.23001	-7.85391	-207.39698
152.33001	-7.85797	-207.43209
152.43001	-7.86219	-207.47149
152.53001	-7.86703	-207.53466
152.63001	-7.87297	-207.65087
152.73001	-7.88047	-207.81352
152.83001	-7.88609	-207.99501
152.93001	-7.88906	-207.96590
153.03001	-7.89313	-207.98083
153.13001	-7.89781	-208.04624
153.23001	-7.90328	-208.13538
153.33001	-7.91016	-208.30496
153.43001	-7.91484	-208.39500
153.53001	-7.91906	-208.42119
153.63001	-7.92375	-208.48338
153.73001	-7.92922	-208.56264
153.83001	-7.93578	-208.69975
153.93001	-7.94234	-208.87198
154.03001	-7.94594	-208.89203
154.13001	-7.95000	-208.92242
154.23001	-7.95484	-208.99026
154.33001	-7.96125	-209.11516
154.43001	-7.96812	-209.29943
154.53001	-7.97219	-209.33951
154.63001	-7.97625	-209.37403
154.73001	-7.98094	-209.43277
154.83001	-7.98594	-209.51673
154.93001	-7.99172	-209.63486
155.03001	-7.99891	-209.81248
155.13001	-8.00297	-209.88920
155.23001	-8.00688	-209.91351
155.33001	-8.01172	-209.96815
155.43001	-8.01781	-210.07909
155.53001	-8.02391	-210.23455
155.63001	-8.02797	-210.27346
155.73001	-8.03219	-210.13138
155.83001	-8.03688	-210.15280
155.90401	-8.04109	-209.54394
155.91201	-8.04156	-209.01380
155.92201	-8.04219	-208.43567
155.93601	-8.04297	-207.87783
155.96401	-8.04469	-207.36489
156.06401	-8.05156	-207.41065
156.16401	-8.05734	-207.47039
156.26401	-8.06062	-207.41129
156.36401	-8.06484	-207.38538
156.46401	-8.06953	-207.40274
156.56401	-8.07609	-207.49585
156.66401	-8.08203	-207.61971
156.76401	-8.08609	-207.61573
156.86401	-8.09047	-207.62098
156.96401	-8.09531	-207.65166
157.06401	-8.10078	-207.70860
157.16401	-8.10719	-207.80316
157.26401	-8.11313	-207.92395
157.36401	-8.11719	-207.93709
157.46401	-8.12188	-207.96621
157.56401	-8.12750	-208.03517
157.66401	-8.13547	-208.19633
157.76401	-8.14000	-208.28396
157.86401	-8.14328	-208.24613
157.96401	-8.14734	-208.24452
158.06401	-8.15172	-208.28165
158.16401	-8.15703	-208.34343
158.26401	-8.16375	-208.43951
158.36401	-8.17016	-208.60291
158.46401	-8.17406	-208.60049
158.56401	-8.17859	-208.62755
158.66401	-8.18391	-208.68336
158.76401	-8.19000	-208.76990
158.86401	-8.19547	-208.88022
158.96401	-8.19938	-208.88707
159.06401	-8.20375	-208.91051
159.16401	-8.20891	-208.96372
159.26401	-8.21469	-209.04490
159.36401	-8.22203	-209.17307
159.46401	-8.22719	-209.28699
159.56401	-8.23063	-209.25871
159.66401	-8.23484	-209.26902
159.76401	-8.23953	-209.31439
159.86401	-8.24516	-209.37981
159.96401	-8.25203	-209.52234
160.06401	-8.25656	-209.57150
160.16401	-8.26094	-209.58892
160.26401	-8.26609	-209.63296
160.36401	-8.27156	-209.70222
160.46401	-8.27891	-209.82985
160.56401	-8.28422	-209.97253
160.66401	-8.28750	-209.92795
160.76401	-8.29172	-209.93902
160.86401	-8.29656	-209.98178
160.96401	-8.30219	-210.04763
161.06401	-8.30891	-210.17778
161.16401	-8.31266	-210.18432
161.26401	-8.31672	-210.18076
161.36401	-8.32156	-210.21119
161.46401	-8.32703	-210.28268
161.56401	-8.33469	-210.42126
161.66401	-8.34203	-210.63288
161.76401	-8.34500	-210.58089
161.86401	-8.34922	-210.57734
161.96401	-8.35391	-210.60397
162.06401	-8.36000	-210.68284
162.16401	-8.36672	-210.84028
162.26401	-8.37047	-210.83635
162.36401	-8.37469	-210.84778
162.46401	-8.37969	-210.89500
162.56401	-8.38531	-210.96119
162.66401	-8.39203	-211.06176
162.76401	-8.39703	-211.15956
162.86401	-8.40078	-211.14570
162.96401	-8.40531	-211.16477
163.06401	-8.41078	-211.22760
163.16401	-8.41859	-211.37205
163.26401	-8.42359	-211.48451
163.36401	-8.42703	-211.45305
163.46401	-8.43141	-211.45995
163.56401	-8.43609	-211.50485
163.66401	-8.44141	-211.55550
163.76401	-8.44766	-211.64408
163.86401	-8.45375	-211.78848
163.96401	-8.45750	-211.77411
164.06401	-8.46187	-211.78408
164.16401	-8.46734	-211.84729
164.26401	-8.47422	-211.95784
164.36401	-8.48031	-212.09283
164.46401	-8.48391	-212.07772
164.56401	-8.48797	-212.07857
164.66401	-8.49250	-212.10633
164.76401	-8.49797	-212.16546
164.86401	-8.50500	-212.28202
164.96401	-8.51172	-212.46414
165.06401	-8.51500	-212.42031
165.16401	-8.51922	-212.42164
165.26401	-8.52438	-212.47162
165.36401	-8.53109	-212.58511
165.46401	-8.53688	-212.70864
165.56401	-8.54063	-212.70388
165.66401	-8.54469	-212.70970
165.76401	-8.54922	-212.73917
165.86401	-8.55453	-212.78198
165.96401	-8.56062	-212.87142
166.06401	-8.56766	-213.02192
166.16401	-8.57141	-213.02399
166.26401	-8.57578	-213.03391
166.36401	-8.58094	-213.09301
166.46401	-8.58797	-213.19692
166.56401	-8.59438	-213.34560
166.66401	-8.59781	-213.32732
166.76401	-8.60172	-213.31204
166.86401	-8.60625	-213.34061
166.96401	-8.61156	-213.39136
167.06401	-8.61750	-213.48161
167.16401	-8.62437	-213.61504
167.26401	-8.62828	-213.64504
167.36401	-8.63266	-213.63816
167.46401	-8.63781	-213.69423
167.56401	-8.64359	-213.75683
167.66401	-8.65000	-213.89163
167.76401	-8.65391	-213.88721
167.86401	-8.65828	-213.90453
167.96401	-8.66313	-213.93412
168.06401	-8.66875	-213.99714
168.16401	-8.67516	-214.08504
168.26401	-8.68125	-214.21464
168.36401	-8.68469	-214.18603
168.46401	-8.68922	-214.18352
168.56401	-8.69422	-214.23306
168.66401	-8.70063	-214.31668
168.76401	-8.70641	-214.42132
168.86401	-8.71078	-214.42674
168.96401	-8.71516	-214.42862
169.06401	-8.71953	-214.44610
169.16401	-8.72484	-214.48918
169.26401	-8.73188	-214.59603
169.36401	-8.73844	-214.76610
169.46401	-8.74203	-214.72763
169.56401	-8.74656	-214.73052
169.66401	-8.75187	-214.78048
169.76401	-8.75859	-214.87094
169.86401	-8.76359	-214.96907
169.96401	-8.76750	-214.94935
170.06401	-8.77187	-214.95239
170.16401	-8.77688	-214.99343
170.26401	-8.78234	-215.04776
170.36401	-8.78953	-215.15638
170.46401	-8.79469	-215.26042
170.56401	-8.79828	-215.21407
170.66401	-8.80234	-215.20284
170.76401	-8.80734	-215.22836
170.86401	-8.81453	-215.33287
170.96401	-8.82250	-215.55740
171.06401	-8.82563	-215.51518
171.16401	-8.82937	-215.47946
171.26401	-8.83391	-215.48232
171.36401	-8.83906	-215.48781
171.46401	-8.84516	-215.49943
171.56401	-8.85047	-215.46471
171.57801	-8.85109	-214.85062
171.58201	-8.85141	-214.05630
171.58601	-8.85156	-213.08191
171.58801	-8.85172	-212.55633
171.59001	-8.85172	-212.02102
171.59201	-8.85188	-211.48334
171.59401	-8.85188	-210.95011
171.59601	-8.85203	-210.42798
171.59801	-8.85203	-209.92197
171.60201	-8.85219	-208.97211
171.60601	-8.85234	-208.12258
171.61001	-8.85250	-207.38573
171.61401	-8.85266	-206.76278
171.61801	-8.85297	-206.24791
171.62401	-8.85313	-205.65939
171.63201	-8.85344	-205.15673
171.68201	-8.85547	-204.65574
171.75201	-8.85859	-204.14595
171.82001	-8.86172	-203.64361
171.90401	-8.86594	-203.13779
172.00401	-8.87203	-202.70962
172.10401	-8.87844	-202.47228
172.20401	-8.88281	-202.22667
172.30401	-8.88734	-202.01802
172.40401	-8.89219	-201.85781
172.50401	-8.89766	-201.74113
172.60401	-8.90438	-201.68997
172.70401	-8.90906	-201.60593
172.80401	-8.91312	-201.47422
172.90401	-8.91766	-201.38426
173.00401	-8.92313	-201.32349
173.10401	-8.92984	-201.32713
173.20401	-8.93500	-201.32203
173.30401	-8.93906	-201.23780
173.40401	-8.94375	-201.17320
173.50401	-8.94844	-201.13032
173.60401	-8.95391	-201.10482
173.70401	-8.96094	-201.14020
173.80401	-8.96656	-201.17863
173.90401	-8.97016	-201.09724
174.00401	-8.97469	-201.03699
174.10401	-8.97984	-201.02264
174.20401	-8.98766	-201.09358
174.30401	-8.99266	-201.13733
174.40401	-8.99641	-201.05578
174.50401	-9.00063	-201.00665
174.60401	-9.00531	-200.97595
174.70401	-9.01047	-200.97853
174.80401	-9.01719	-201.01094
174.90401	-9.02297	-201.06840
175.00401	-9.02719	-201.02406
175.10401	-9.03172	-200.99373
175.20401	-9.03703	-201.00185
175.30401	-9.04406	-201.05731
175.40401	-9.04891	-201.07760
175.50401	-9.05266	-201.02678
175.60401	-9.05656	-200.97427
175.70401	-9.06125	-200.95167
175.80401	-9.06703	-200.96900
175.90401	-9.07422	-201.03921
176.00401	-9.07969	-201.09972
176.10401	-9.08359	-201.05194
176.20401	-9.08828	-201.02140
176.30401	-9.09375	-201.04040
176.40401	-9.10063	-201.08505
176.50401	-9.10578	-201.14997
176.60401	-9.10969	-201.09850
176.70401	-9.11375	-201.06055
176.80401	-9.11828	-201.03821
176.90401	-9.12344	-201.03921
177.00401	-9.13000	-201.07144
177.10401	-9.13625	-201.16426
177.20401	-9.14016	-201.11518
177.30401	-9.14500	-201.10793
177.40401	-9.15078	-201.13179
177.50401	-9.15891	-201.23619
177.60401	-9.16313	-201.26444
177.70401	-9.16656	-201.19748
177.80401	-9.17094	-201.15915
177.90401	-9.17578	-201.15876
178.00401	-9.18109	-201.17055
178.10401	-9.18797	-201.23345
178.20401	-9.19516	-201.37788
178.30401	-9.19844	-201.31528
178.40401	-9.20297	-201.27909
178.50401	-9.20891	-201.32940
178.60401	-9.21609	-201.43780
178.70401	-9.21984	-201.42512
178.80401	-9.22312	-201.34982
178.90401	-9.22750	-201.32552
179.00401	-9.23219	-201.31804
179.10401	-9.23766	-201.34144
179.20401	-9.24406	-201.39512
179.30401	-9.25078	-201.50042
179.40401	-9.25453	-201.46391
179.50401	-9.25906	-201.44139
179.60401	-9.26422	-201.46035
179.70401	-9.27141	-201.52752
179.80401	-9.27656	-201.59242
179.90401	-9.28000	-201.53874
180.00401	-9.28438	-201.51684
180.10401	-9.28938	-201.52037
180.20401	-9.29469	-201.54236
180.30401	-9.30141	-201.59866
180.40401	-9.30703	-201.68048
180.50401	-9.31063	-201.62570
180.60401	-9.31516	-201.60311
180.70401	-9.32047	-201.62913
180.80401	-9.32750	-201.68166
180.90401	-9.33313	-201.76142
181.00401	-9.33687	-201.72520
181.10401	-9.34141	-201.71361
181.20401	-9.34641	-201.71817
181.30401	-9.35203	-201.74882
181.40401	-9.35938	-201.84077
181.50401	-9.36391	-201.88436
181.60401	-9.36766	-201.82680
181.70401	-9.37219	-201.80981
181.80401	-9.37734	-201.82016
181.90401	-9.38438	-201.88971
182.00401	-9.38969	-201.95498
182.10401	-9.39344	-201.92103
182.20401	-9.39797	-201.90398
182.30401	-9.40297	-201.91488
182.40401	-9.40859	-201.93730
182.50401	-9.41578	-202.02407
182.60401	-9.42062	-202.07092
182.70401	-9.42438	-202.02602
182.80401	-9.42891	-202.01294
182.90401	-9.43406	-202.02112
183.00401	-9.44109	-202.09225
183.10401	-9.44719	-202.20016
183.20401	-9.45078	-202.14659
183.30401	-9.45484	-202.11130
183.40401	-9.45953	-202.10727
183.50401	-9.46484	-202.13398
183.60401	-9.47172	-202.19503
183.70401	-9.47703	-202.25546
183.80401	-9.48094	-202.21455
183.90401	-9.48547	-202.20193
184.00401	-9.49094	-202.22005
184.10401	-9.49719	-202.27452
184.20401	-9.50281	-202.32506
184.30401	-9.50656	-202.28790
184.40401	-9.51047	-202.25124
184.50401	-9.51516	-202.22226
184.60401	-9.52078	-202.25523
184.70401	-9.52828	-202.34159
184.80401	-9.53469	-202.44925
184.90401	-9.53844	-202.39116
185.00401	-9.54297	-202.37106
185.10401	-9.54797	-202.37291
185.20401	-9.55406	-202.40551
185.30401	-9.56000	-202.48833
185.40401	-9.56359	-202.43749
185.50401	-9.56797	-202.41064
185.60401	-9.57313	-202.41077
185.70401	-9.57891	-202.44814
185.80401	-9.58609	-202.52036
185.90401	-9.59141	-202.56682
186.00401	-9.59484	-202.49626
186.10401	-9.59938	-202.48075
186.20401	-9.60453	-202.48742
186.30401	-9.61125	-202.54335
186.40401	-9.61688	-202.59710
186.50401	-9.62063	-202.55408
186.60401	-9.62484	-202.51685
186.70401	-9.62969	-202.50557
186.80401	-9.63500	-202.51739
186.90401	-9.64203	-202.58039
187.00401	-9.64734	-202.64249
187.10401	-9.65141	-202.59233
187.20401	-9.65625	-202.57530
187.30401	-9.66188	-202.59634
187.40401	-9.66953	-202.69559
187.50401	-9.67391	-202.71897
187.60401	-9.67750	-202.65661
187.70401	-9.68172	-202.62235
187.80401	-9.68625	-202.59899
187.90401	-9.69141	-202.60739
188.00401	-9.69813	-202.66181
188.10401	-9.70391	-202.72535
188.20401	-9.70781	-202.67555
188.30401	-9.71203	-202.63252
188.40401	-9.71703	-202.62820
188.50401	-9.72344	-202.66461
188.60401	-9.72953	-202.73449
188.70401	-9.73391	-202.69783
188.80401	-9.73828	-202.66981
188.90401	-9.74328	-202.65716
189.00401	-9.74906	-202.68175
189.10401	-9.75625	-202.74746
189.20401	-9.76109	-202.79294
189.30401	-9.76469	-202.70763
189.40401	-9.76906	-202.66958
189.50401	-9.77391	-202.65453
189.60401	-9.77984	-202.66627
189.70401	-9.78578	-202.71741
189.80401	-9.79016	-202.68922
189.90401	-9.79453	-202.64030
190.00401	-9.79969	-202.63882
190.10401	-9.80563	-202.65198
190.20401	-9.81266	-202.71102
190.30401	-9.81828	-202.76374
190.40401	-9.82172	-202.68080
190.50401	-9.82594	-202.63864
190.60401	-9.83094	-202.61502
190.70401	-9.83766	-202.64073
190.80401	-9.84391	-202.71827
190.90401	-9.84797	-202.66743
191.00401	-9.85203	-202.60765
191.10401	-9.85656	-202.57528
191.20401	-9.86188	-202.56938
191.30401	-9.86797	-202.59444
191.40401	-9.87453	-202.64889
191.50401	-9.87828	-202.60635
191.60401	-9.88281	-202.54937
191.70401	-9.88781	-202.53047
191.80401	-9.89359	-202.53082
191.90401	-9.90000	-202.58796
192.00401	-9.90422	-202.53988
192.10401	-9.90875	-202.50027
192.20401	-9.91359	-202.46707
192.30401	-9.91891	-202.44643
192.40401	-9.92500	-202.46220
192.50401	-9.93094	-202.50215
192.60401	-9.93438	-202.41052
192.70401	-9.93859	-202.33761
192.80401	-9.94344	-202.30569
192.90401	-9.94953	-202.30386
193.00401	-9.95687	-202.37370
193.10401	-9.96109	-202.31503
193.20401	-9.96547	-202.24805
193.30401	-9.96984	-202.18952
193.40401	-9.97516	-202.15639
193.50401	-9.98234	-202.17292
193.60401	-9.98891	-202.24181
193.70401	-9.99219	-202.12504
193.80401	-9.99656	-202.04258
193.90401	-10.00203	-202.01024
194.00401	-10.00969	-202.03714
194.10401	-10.01484	-202.03963
194.20401	-10.01813	-201.90278
194.30401	-10.02250	-201.81578
194.40401	-10.02750	-201.74064
194.50401	-10.03313	-201.67343
194.60401	-10.04062	-201.64652
194.70401	-10.04563	-201.56848
194.80401	-10.04875	-201.29468
194.90401	-10.05297	-201.03467
195.00401	-10.05797	-200.78541
195.10401	-10.06453	-200.57343
195.20401	-10.07109	-200.46289
195.30401	-10.07453	-200.22632
195.40401	-10.07875	-200.02706
195.50401	-10.08391	-199.89140
195.60401	-10.08969	-199.78948
195.70401	-10.09625	-199.71041
195.80401	-10.10141	-199.63880
195.90401	-10.10531	-199.47027
196.00401	-10.11000	-199.33708
196.10401	-10.11500	-199.22690
196.20401	-10.12078	-199.16363
196.30401	-10.12750	-199.13846
196.40401	-10.13141	-199.01460
196.50401	-10.13563	-198.89127
196.60401	-10.14000	-198.79335
196.70401	-10.14500	-198.71157
196.80401	-10.15109	-198.67411
196.90401	-10.15844	-198.72963
197.00401	-10.16234	-198.61637
197.10401	-10.16688	-198.52206
197.20401	-10.17203	-198.46363
197.30401	-10.17766	-198.42087
197.40401	-10.18375	-198.40997
197.50401	-10.18781	-198.32265
197.60401	-10.19219	-198.23071
[truncated: 345 more rows]
