# Supplementary material for: Strengthening of 3D Printed Fused Deposition Manufactured Parts Using the Fill Compositing Technique
Source: PLoS One. 2015 Apr 16;10(4):e0122915. doi: 10.1371/journal.pone.0122915 (PMC4400136; doi:10.1371/journal.pone.0122915)
Supplement: S1 File — This is the raw data and information on all the samples presented in this manuscript. (ZIP) [file pone.0122915.s001.zip › Specimen_RawData_93.csv]

Time	Extension	Load
(sec)	(mm)	(N)
0.00000	0.00000	-0.07666
0.10000	-0.00125	-0.08045
0.20000	-0.00500	-0.07835
0.30000	-0.01297	-0.07533
0.40000	-0.02094	-0.07414
0.50000	-0.02531	-0.08349
0.60000	-0.03000	-0.09126
0.70000	-0.03531	-0.08255
0.80000	-0.04109	-0.08449
0.90000	-0.04828	-0.07828
1.00000	-0.05188	-0.08231
1.10000	-0.05625	-0.08522
1.20000	-0.06125	-0.07645
1.30000	-0.06672	-0.07090
1.40000	-0.07281	-0.08270
1.50000	-0.07750	-0.07916
1.60000	-0.08188	-0.08950
1.70000	-0.08656	-0.08140
1.80000	-0.09188	-0.07640
1.90000	-0.09844	-0.08277
2.00000	-0.10516	-0.07838
2.10000	-0.10859	-0.08312
2.20000	-0.11281	-0.09355
2.30000	-0.11750	-0.09423
2.40000	-0.12328	-0.11766
2.50000	-0.13016	-0.13640
2.60000	-0.13438	-0.15715
2.70000	-0.13859	-0.17486
2.80000	-0.14344	-0.19196
2.90000	-0.14906	-0.22477
3.00000	-0.15516	-0.25140
3.10000	-0.16094	-0.28248
3.20000	-0.16484	-0.30362
3.30000	-0.16906	-0.33799
3.40000	-0.17406	-0.36432
3.50000	-0.18000	-0.40592
3.60000	-0.18672	-0.46041
3.70000	-0.19109	-0.48981
3.80000	-0.19547	-0.52060
3.90000	-0.20000	-0.55013
4.00000	-0.20531	-0.59332
4.10000	-0.21125	-0.64916
4.20000	-0.21828	-0.71006
4.30000	-0.22203	-0.75144
4.40000	-0.22641	-0.78502
4.50000	-0.23156	-0.83327
4.60000	-0.23797	-0.89751
4.70000	-0.24422	-0.96865
4.80000	-0.24812	-1.01210
4.90000	-0.25203	-1.05580
5.00000	-0.25672	-1.10754
5.10000	-0.26188	-1.17216
5.20000	-0.26797	-1.23487
5.30000	-0.27531	-1.33325
5.40000	-0.27891	-1.38426
5.50000	-0.28313	-1.43120
5.60000	-0.28797	-1.49427
5.70000	-0.29391	-1.56267
5.80000	-0.30125	-1.67737
5.90000	-0.30547	-1.74036
6.00000	-0.30953	-1.79930
6.10000	-0.31453	-1.86739
6.20000	-0.32000	-1.94519
6.30000	-0.32594	-2.03241
6.40000	-0.33203	-2.12923
6.50000	-0.33562	-2.18407
6.60000	-0.34000	-2.24839
6.70000	-0.34500	-2.32463
6.80000	-0.35094	-2.41356
6.90000	-0.35734	-2.52081
7.00000	-0.36156	-2.58785
7.10000	-0.36594	-2.65630
7.20000	-0.37031	-2.72590
7.30000	-0.37531	-2.79650
7.40000	-0.38078	-2.89061
7.50000	-0.38734	-3.00036
7.60000	-0.39234	-3.09511
7.70000	-0.39672	-3.16375
7.80000	-0.40188	-3.25160
7.90000	-0.40766	-3.35164
8.00000	-0.41375	-3.46685
8.10000	-0.41766	-3.53521
8.20000	-0.42188	-3.60521
8.30000	-0.42641	-3.68845
8.40000	-0.43172	-3.78523
8.50000	-0.43781	-3.90184
8.60000	-0.44531	-4.03956
8.70000	-0.44938	-4.12622
8.80000	-0.45359	-4.20346
8.90000	-0.45828	-4.29470
9.00000	-0.46391	-4.40400
9.10000	-0.47078	-4.54127
9.20000	-0.47516	-4.63370
9.30000	-0.47922	-4.70753
9.40000	-0.48375	-4.79984
9.50000	-0.48938	-4.90561
9.60000	-0.49516	-5.02508
9.70000	-0.50188	-5.16428
9.80000	-0.50563	-5.24393
9.90000	-0.51000	-5.32656
10.00000	-0.51469	-5.42994
10.10000	-0.52047	-5.53852
10.20000	-0.52750	-5.67400
10.30000	-0.53203	-5.77400
10.40000	-0.53609	-5.85606
10.50000	-0.54078	-5.96157
10.60000	-0.54578	-6.06507
10.70000	-0.55109	-6.17630
10.80000	-0.55797	-6.31899
10.90000	-0.56219	-6.41242
11.00000	-0.56672	-6.49517
11.10000	-0.57172	-6.61625
11.20000	-0.57687	-6.71480
11.30000	-0.58375	-6.87477
11.40000	-0.58844	-6.96522
11.50000	-0.59266	-7.05234
11.60000	-0.59750	-7.16116
11.70000	-0.60313	-7.28963
11.80000	-0.60922	-7.42488
11.90000	-0.61594	-7.59497
12.00000	-0.61906	-7.63800
12.10000	-0.62281	-7.70786
12.20000	-0.62734	-7.80125
12.30000	-0.63266	-7.92068
12.40000	-0.63938	-8.08046
12.50000	-0.64516	-8.23771
12.60000	-0.64938	-8.32872
12.70000	-0.65406	-8.42558
12.80000	-0.65906	-8.52677
12.90000	-0.66469	-8.65366
13.00000	-0.67281	-8.85321
13.10000	-0.67688	-8.91746
13.20000	-0.68109	-8.99066
13.30000	-0.68641	-9.12230
13.40000	-0.69328	-9.29659
13.50000	-0.70047	-9.51869
13.60000	-0.70281	-9.56433
13.70000	-0.70656	-9.62859
13.80000	-0.71141	-9.74613
13.90000	-0.71625	-9.86900
14.00000	-0.72156	-9.99859
14.10000	-0.72937	-10.12402
14.20000	-0.73344	-10.25460
14.30000	-0.73703	-10.33487
14.40000	-0.74172	-10.43735
14.50000	-0.74672	-10.56694
14.60000	-0.75313	-10.72229
14.70000	-0.75859	-10.89380
14.80000	-0.76313	-11.00330
14.90000	-0.76797	-11.11726
15.00000	-0.77313	-11.24301
15.10000	-0.77891	-11.37813
15.20000	-0.78609	-11.57208
15.30000	-0.78937	-11.56266
15.40000	-0.79359	-11.65095
15.50000	-0.79859	-11.77699
15.60000	-0.80437	-11.92924
15.70000	-0.81187	-12.14532
15.80000	-0.81594	-12.27223
15.90000	-0.81984	-12.34842
16.00000	-0.82438	-12.45838
16.10000	-0.82922	-12.57030
16.20000	-0.83469	-12.70747
16.30000	-0.84203	-12.89221
16.40000	-0.84641	-13.02578
16.50000	-0.85062	-13.11914
16.60000	-0.85563	-13.23651
16.70000	-0.86141	-13.37144
16.80000	-0.86844	-13.56069
16.90000	-0.87234	-13.66013
17.00000	-0.87609	-13.73679
17.10000	-0.88078	-13.83932
17.20000	-0.88594	-13.84582
17.30000	-0.89188	-14.00726
17.40000	-0.89953	-14.21515
17.50000	-0.90359	-14.34374
17.60000	-0.90750	-14.41306
17.70000	-0.91234	-14.53682
17.80000	-0.91797	-14.68872
17.90000	-0.92469	-14.87571
18.00000	-0.92906	-14.98906
18.10000	-0.93313	-15.08167
18.20000	-0.93766	-15.18978
18.30000	-0.94297	-15.32443
18.40000	-0.94906	-15.48133
18.50000	-0.95609	-15.66902
18.60000	-0.96016	-15.78711
18.70000	-0.96406	-15.86333
18.80000	-0.96891	-15.98141
18.90000	-0.97453	-16.11231
19.00000	-0.98156	-16.30953
19.10000	-0.98625	-16.44311
19.20000	-0.99016	-16.53186
19.30000	-0.99453	-16.63260
19.40000	-0.99953	-16.75747
19.50000	-1.00516	-16.90084
19.60000	-1.01250	-17.08348
19.70000	-1.01750	-17.25424
19.80000	-1.02125	-17.32791
19.90000	-1.02609	-17.43961
20.00000	-1.03141	-17.56909
20.10000	-1.03797	-17.74851
20.20000	-1.04250	-17.87347
20.30000	-1.04656	-17.97249
20.40000	-1.05141	-18.07423
20.50000	-1.05641	-18.20887
20.60000	-1.06250	-18.36005
20.70000	-1.07047	-18.57662
20.80000	-1.07406	-18.70074
20.90000	-1.07781	-18.68513
21.00000	-1.08266	-18.66551
21.10000	-1.08844	-18.83014
21.20000	-1.09547	-19.04243
21.30000	-1.09969	-19.17773
21.40000	-1.10359	-19.27363
21.50000	-1.10813	-19.37926
21.60000	-1.11313	-19.51737
21.70000	-1.11828	-19.66744
21.80000	-1.12578	-19.86849
21.90000	-1.13047	-20.02565
22.00000	-1.13484	-20.12099
22.10000	-1.14000	-20.26223
22.20000	-1.14625	-20.42850
22.30000	-1.15344	-20.67828
22.40000	-1.15672	-20.76120
22.50000	-1.16078	-20.85162
22.60000	-1.16563	-20.98149
22.70000	-1.17078	-21.13166
22.80000	-1.17672	-21.29230
22.90000	-1.18328	-21.50828
23.00000	-1.18719	-21.61296
23.10000	-1.19125	-21.71449
23.20000	-1.19578	-21.82501
23.30000	-1.20062	-21.96640
23.40000	-1.20734	-22.14901
23.50000	-1.21250	-22.32361
23.60000	-1.21688	-22.43371
23.70000	-1.22141	-22.55251
23.80000	-1.22656	-22.69330
23.90000	-1.23219	-22.85524
24.00000	-1.23906	-23.05615
24.10000	-1.24359	-23.19936
24.20000	-1.24797	-23.30570
24.30000	-1.25266	-23.44100
24.40000	-1.25828	-23.60249
24.50000	-1.26500	-23.79739
24.60000	-1.27000	-23.97412
24.70000	-1.27391	-24.06043
24.80000	-1.27812	-24.17112
24.90000	-1.28281	-24.30920
25.00000	-1.28828	-24.46265
25.10000	-1.29547	-24.66367
25.20000	-1.30016	-24.83996
25.30000	-1.30453	-24.94970
25.40000	-1.30922	-25.08437
25.50000	-1.31516	-25.24026
25.60000	-1.32188	-25.44255
25.70000	-1.32656	-25.61113
25.80000	-1.33063	-25.71314
25.90000	-1.33516	-25.83858
26.00000	-1.34016	-25.97930
26.10000	-1.34578	-26.14435
26.20000	-1.35312	-26.36970
26.30000	-1.35766	-26.53439
26.40000	-1.36156	-26.62751
26.50000	-1.36594	-26.75463
26.60000	-1.37125	-26.90510
26.70000	-1.37734	-27.09490
26.80000	-1.38234	-27.25331
26.90000	-1.38656	-27.37585
27.00000	-1.39141	-27.50116
27.10000	-1.39656	-27.65087
27.20000	-1.40203	-27.81396
27.30000	-1.40859	-28.00128
27.40000	-1.41375	-28.17803
27.50000	-1.41797	-28.28985
27.60000	-1.42281	-28.41731
27.70000	-1.42875	-28.58995
27.80000	-1.43609	-28.83701
27.90000	-1.44016	-28.96552
28.00000	-1.44391	-29.06245
28.10000	-1.44797	-29.15863
28.20000	-1.45250	-29.28131
28.30000	-1.45766	-29.42476
28.40000	-1.46359	-29.59114
28.50000	-1.46984	-29.80252
28.60000	-1.47422	-29.91526
28.70000	-1.47938	-30.05831
28.80000	-1.48484	-30.20849
28.90000	-1.49203	-30.40704
29.00000	-1.49703	-30.59475
29.10000	-1.50094	-30.68934
29.20000	-1.50531	-30.79876
29.30000	-1.51047	-30.95149
29.40000	-1.51656	-31.12379
29.50000	-1.52516	-31.39571
29.60000	-1.52813	-31.52388
29.70000	-1.53203	-31.60548
29.80000	-1.53703	-31.76213
29.90000	-1.54266	-31.93100
30.00000	-1.55000	-32.18734
30.10000	-1.55406	-32.33302
30.20000	-1.55797	-32.42842
30.30000	-1.56250	-32.55135
30.40000	-1.56703	-32.69892
30.50000	-1.57203	-32.84099
30.60000	-1.57828	-33.03179
30.70000	-1.58453	-33.26656
30.80000	-1.58844	-33.37025
30.90000	-1.59328	-33.50419
31.00000	-1.59891	-33.68311
31.10000	-1.60672	-33.93463
31.20000	-1.61063	-34.09205
31.30000	-1.61422	-34.18557
31.40000	-1.61875	-34.31703
31.50000	-1.62406	-34.48382
31.60000	-1.63000	-34.67997
31.70000	-1.63687	-34.93063
31.80000	-1.64188	-35.14063
31.90000	-1.64531	-35.22216
32.00000	-1.64984	-35.35354
32.10000	-1.65469	-35.49745
32.20000	-1.66156	-35.70101
32.30000	-1.66734	-35.94139
32.40000	-1.67156	-36.06700
32.50000	-1.67609	-36.20021
32.60000	-1.68109	-36.35478
32.70000	-1.68672	-36.53789
32.80000	-1.69344	-36.75497
32.90000	-1.69781	-36.93425
33.00000	-1.70172	-37.03119
33.10000	-1.70656	-37.17902
33.20000	-1.71219	-37.35903
33.30000	-1.71953	-37.61140
33.40000	-1.72406	-37.79472
33.50000	-1.72797	-37.89958
33.60000	-1.73250	-38.03493
33.70000	-1.73719	-38.18078
33.80000	-1.74266	-38.35483
33.90000	-1.75000	-38.59854
34.00000	-1.75484	-38.79491
34.10000	-1.75875	-38.91673
34.20000	-1.76344	-39.05404
34.30000	-1.76922	-39.23925
34.40000	-1.77609	-39.48431
34.50000	-1.78062	-39.66120
34.60000	-1.78453	-39.76862
34.70000	-1.78906	-39.90399
34.80000	-1.79406	-40.06732
34.90000	-1.80000	-40.26559
35.00000	-1.80750	-40.52547
35.10000	-1.81156	-40.69727
35.20000	-1.81531	-40.79890
35.30000	-1.81984	-40.92970
35.40000	-1.82516	-41.10255
35.50000	-1.83203	-41.31250
35.60000	-1.83750	-41.10172
35.70000	-1.84156	-41.22270
35.80000	-1.84609	-41.36063
35.90000	-1.85109	-41.52562
36.00000	-1.85656	-41.71622
36.10000	-1.86313	-41.94556
36.20000	-1.86781	-42.13526
36.30000	-1.87188	-42.25245
36.40000	-1.87703	-42.42820
36.50000	-1.88281	-42.62807
36.60000	-1.88953	-42.86911
36.70000	-1.89469	-43.07790
36.80000	-1.89828	-43.18187
36.90000	-1.90250	-43.31490
37.00000	-1.90766	-43.48531
37.10000	-1.91328	-43.68780
37.20000	-1.92047	-43.94264
37.30000	-1.92500	-44.14554
37.40000	-1.92891	-44.25117
37.50000	-1.93359	-44.40397
37.60000	-1.93906	-44.58118
37.70000	-1.94641	-44.85031
37.80000	-1.95125	-45.06120
37.90000	-1.95484	-45.17628
38.00000	-1.95922	-45.30889
38.10000	-1.96406	-45.48171
38.20000	-1.96969	-45.66827
38.30000	-1.97703	-45.91332
38.40000	-1.98234	-46.15716
38.50000	-1.98609	-46.26236
38.60000	-1.99094	-46.42729
38.70000	-1.99672	-46.63397
38.80000	-2.00422	-46.92182
38.90000	-2.00859	-47.11904
39.00000	-2.01203	-47.22004
39.10000	-2.01641	-47.36542
39.20000	-2.02125	-47.52932
39.30000	-2.02641	-47.72344
39.40000	-2.03250	-47.93882
39.50000	-2.03766	-48.14955
39.60000	-2.04203	-48.29797
39.70000	-2.04687	-48.46577
39.80000	-2.05219	-48.64720
39.90000	-2.05922	-48.88673
40.00000	-2.06391	-49.09442
40.10000	-2.06781	-49.21194
40.20000	-2.07219	-49.35651
40.30000	-2.07719	-49.52811
40.40000	-2.08297	-49.72358
40.50000	-2.09047	-49.99513
40.60000	-2.09547	-50.22103
40.70000	-2.09922	-50.31496
40.80000	-2.10375	-50.45565
40.90000	-2.10859	-50.61342
41.00000	-2.11469	-50.82022
41.10000	-2.12062	-51.04110
41.20000	-2.12500	-51.19155
41.30000	-2.12953	-51.33108
41.40000	-2.13438	-51.49891
41.50000	-2.13984	-51.67541
41.60000	-2.14672	-51.90841
41.70000	-2.15172	-52.11984
41.80000	-2.15531	-52.21114
41.90000	-2.15984	-52.35787
42.00000	-2.16500	-52.53018
42.10000	-2.17219	-52.76700
42.20000	-2.17813	-53.02233
42.30000	-2.18234	-53.14787
42.40000	-2.18688	-53.28929
42.50000	-2.19203	-53.45786
42.60000	-2.19750	-53.64579
42.70000	-2.20344	-53.85728
42.80000	-2.20875	-54.07603
42.90000	-2.21250	-54.18171
43.00000	-2.21703	-54.32282
43.10000	-2.22234	-54.49829
43.20000	-2.22953	-54.73580
43.30000	-2.23469	-54.96269
43.40000	-2.23828	-55.06410
43.50000	-2.24266	-55.20182
43.60000	-2.24781	-55.37787
43.70000	-2.25328	-55.56409
43.80000	-2.26000	-55.79305
43.90000	-2.26625	-56.05995
44.00000	-2.26953	-56.16830
44.10000	-2.27391	-56.29658
44.20000	-2.27906	-56.46254
44.30000	-2.28500	-56.65654
44.40000	-2.29047	-56.88233
44.50000	-2.29469	-57.01663
44.60000	-2.29906	-57.14981
44.70000	-2.30391	-57.29610
44.80000	-2.30922	-57.47607
44.90000	-2.31578	-57.68349
45.00000	-2.32203	-57.94055
45.10000	-2.32547	-58.02513
45.20000	-2.33000	-58.15570
45.30000	-2.33547	-58.33137
45.39600	-2.34547	-58.64454
45.49600	-2.35094	-58.98084
45.59600	-2.35313	-59.00301
45.69600	-2.35734	-59.11097
45.79600	-2.36234	-59.28287
45.89600	-2.36703	-59.43891
45.99600	-2.37359	-59.64405
46.09600	-2.37906	-59.90471
46.19600	-2.38297	-60.01683
46.29600	-2.38750	-60.16177
46.39600	-2.39281	-60.33777
46.49600	-2.39984	-60.57039
46.59600	-2.40516	-60.81197
46.69600	-2.40875	-60.91963
46.79600	-2.41328	-61.06056
46.89600	-2.41844	-61.23377
46.99600	-2.42391	-61.42874
47.09600	-2.43078	-61.66666
47.19600	-2.43594	-61.91206
47.29600	-2.43969	-62.00993
47.39600	-2.44406	-62.15155
47.49600	-2.44906	-62.31316
47.59600	-2.45594	-62.54078
47.69600	-2.46219	-62.83259
47.79600	-2.46594	-62.95011
47.89600	-2.47031	-63.08746
47.99600	-2.47531	-63.25975
48.09600	-2.48078	-63.45712
48.19600	-2.48750	-63.69636
48.29600	-2.49234	-63.90191
48.39600	-2.49625	-64.01758
48.49600	-2.50078	-64.16817
48.59600	-2.50594	-64.34978
48.69600	-2.51219	-64.57381
48.79600	-2.51859	-64.83871
48.89600	-2.52266	-64.97950
48.99600	-2.52688	-65.11243
49.09600	-2.53172	-65.28142
49.19600	-2.53766	-65.48884
49.29600	-2.54516	-65.76100
49.39600	-2.54984	-66.00040
49.49600	-2.55313	-66.08915
49.59600	-2.55766	-66.23483
49.69600	-2.56281	-66.40863
49.79600	-2.56891	-66.62881
49.89600	-2.57484	-66.86978
49.99600	-2.57875	-67.00929
50.09600	-2.58297	-67.13586
50.19600	-2.58766	-67.30545
50.29600	-2.59297	-67.48642
50.39600	-2.59938	-67.70208
50.49600	-2.60594	-67.98451
50.59600	-2.60984	-68.10308
50.69600	-2.61406	-68.23109
50.79600	-2.61891	-68.40149
50.89600	-2.62547	-68.61325
50.99600	-2.63219	-68.90789
51.09600	-2.63594	-69.03067
51.19600	-2.64016	-69.14862
51.29600	-2.64500	-69.31094
51.39600	-2.65063	-69.50042
51.49600	-2.65719	-69.72325
51.59600	-2.66266	-69.95633
51.69600	-2.66641	-70.06515
51.79600	-2.67078	-70.19379
51.89600	-2.67563	-70.35983
51.99600	-2.68250	-70.58098
52.09600	-2.68859	-70.85381
52.19600	-2.69250	-70.97035
52.29600	-2.69656	-71.09493
52.39600	-2.70141	-71.26103
52.49600	-2.70688	-71.44010
52.59600	-2.71375	-71.66439
52.69600	-2.71969	-71.93417
52.79600	-2.72344	-72.04656
52.89600	-2.72797	-72.16580
52.99600	-2.73313	-72.34380
53.09600	-2.73953	-72.55838
53.19600	-2.74547	-72.81290
53.29600	-2.74953	-72.94094
53.39600	-2.75359	-73.06512
53.49600	-2.75828	-73.21963
53.59600	-2.76391	-73.41456
53.69600	-2.77063	-73.63331
53.79600	-2.77625	-73.88826
53.89600	-2.77953	-73.96929
53.99600	-2.78406	-74.10105
54.09600	-2.78938	-74.28128
54.19600	-2.79719	-74.54676
54.29600	-2.80328	-74.84055
54.39600	-2.80672	-74.93630
54.49600	-2.81094	-75.06458
54.59600	-2.81594	-75.22764
54.69600	-2.82125	-75.41382
54.79600	-2.82813	-75.65562
54.89600	-2.83453	-75.96144
54.99600	-2.83750	-76.05131
55.09600	-2.84187	-76.18220
55.19600	-2.84703	-76.36911
55.29600	-2.85359	-76.61423
55.39600	-2.85922	-76.85247
55.49600	-2.86281	-76.96744
55.59600	-2.86719	-77.11070
55.69600	-2.87187	-77.27523
55.79600	-2.87719	-77.45985
55.89600	-2.88313	-77.67215
55.99600	-2.88969	-77.93812
56.09600	-2.89359	-78.08113
56.19600	-2.89797	-78.21244
56.29600	-2.90281	-78.39055
56.39600	-2.90891	-78.59804
56.49600	-2.91531	-78.86782
56.59600	-2.91953	-79.02084
56.69600	-2.92375	-79.14867
56.79600	-2.92828	-79.30063
56.89600	-2.93344	-79.47072
56.99600	-2.93969	-79.68841
57.09600	-2.94609	-79.95123
57.19600	-2.95016	-80.09460
57.29600	-2.95484	-80.23977
57.39600	-2.96047	-80.44303
57.49600	-2.96672	-80.67359
57.59600	-2.97234	-80.90281
57.69600	-2.97641	-81.02562
57.79600	-2.98047	-81.14431
57.89600	-2.98484	-81.28423
57.99600	-2.98984	-81.45496
58.09600	-2.99641	-81.67368
58.19600	-3.00328	-81.98233
58.29600	-3.00703	-82.09184
58.39600	-3.01156	-82.22535
58.49600	-3.01672	-82.39948
58.59600	-3.02328	-82.62017
58.69600	-3.02875	-82.85777
58.79600	-3.03266	-82.97545
58.89600	-3.03703	-83.11147
58.99600	-3.04219	-83.27921
59.09600	-3.04734	-83.45886
59.19600	-3.05375	-83.66159
59.29600	-3.06047	-83.95556
59.39600	-3.06422	-84.07460
59.49600	-3.06828	-84.19026
59.59600	-3.07328	-84.35700
59.69600	-3.07969	-84.57434
59.79600	-3.08641	-84.86181
59.89600	-3.09000	-84.96993
59.99600	-3.09406	-85.09109
60.09600	-3.09906	-85.24350
60.19600	-3.10437	-85.43513
60.29600	-3.11000	-85.63130
60.39600	-3.11609	-85.87454
60.49600	-3.12000	-86.00263
60.59600	-3.12422	-86.12596
60.69600	-3.12922	-86.28220
60.79600	-3.13469	-86.46447
60.89600	-3.14188	-86.71261
60.99600	-3.14609	-86.88234
61.09600	-3.15000	-86.98657
61.19600	-3.15453	-87.11587
61.29600	-3.15984	-87.28509
61.39600	-3.16609	-87.49346
61.49600	-3.17453	-87.84308
61.59600	-3.17828	-87.97029
61.69600	-3.18281	-88.09336
61.79600	-3.18828	-88.27778
61.89600	-3.19484	-88.49474
61.99600	-3.20031	-88.73357
62.09600	-3.20359	-88.82234
62.19600	-3.20781	-88.94072
62.29600	-3.21281	-89.09559
62.39600	-3.21797	-89.27079
62.49600	-3.22453	-89.48693
62.59600	-3.23094	-89.78972
62.69600	-3.23406	-89.85513
62.79600	-3.23813	-89.96708
62.89600	-3.24313	-90.12982
62.99600	-3.24938	-90.33764
63.09600	-3.25625	-90.62404
63.19600	-3.26031	-90.75935
63.29600	-3.26469	-90.88040
63.39600	-3.26969	-91.04170
63.49600	-3.27500	-91.21305
63.59600	-3.28109	-91.41489
63.69600	-3.28719	-91.67909
63.79600	-3.29094	-91.78350
63.89600	-3.29500	-91.90228
63.99600	-3.29984	-92.05674
64.09600	-3.30578	-92.25369
64.19600	-3.31297	-92.54428
64.29600	-3.31688	-92.66235
64.39600	-3.32094	-92.78324
64.49600	-3.32578	-92.92345
64.59600	-3.33109	-93.11280
64.69600	-3.33734	-93.31387
64.79600	-3.34422	-93.61324
64.89600	-3.34781	-93.71933
64.99600	-3.35219	-93.83954
65.09600	-3.35687	-93.98673
65.19600	-3.36250	-94.17136
65.29600	-3.36922	-94.41915
65.39600	-3.37359	-94.57978
65.49600	-3.37766	-94.70101
65.59600	-3.38266	-94.85374
65.69600	-3.38844	-95.04863
65.79600	-3.39547	-95.29901
65.89600	-3.40141	-95.56251
65.99600	-3.40453	-95.63351
66.09600	-3.40891	-95.76076
66.19600	-3.41406	-95.93248
66.29600	-3.42047	-96.14226
66.39600	-3.42672	-96.40191
66.49600	-3.43062	-96.53138
66.59600	-3.43469	-96.65225
66.69600	-3.43906	-96.79154
66.79600	-3.44422	-96.95315
66.89600	-3.45031	-97.17265
66.99600	-3.45781	-97.44969
67.09600	-3.46172	-97.60029
67.19600	-3.46578	-97.71770
67.29600	-3.47109	-97.89348
67.39600	-3.47750	-98.10492
67.49600	-3.48328	-98.36874
67.59600	-3.48703	-98.47523
67.69600	-3.49125	-98.59630
67.79600	-3.49578	-98.74183
67.89600	-3.50125	-98.92213
67.99600	-3.50703	-99.12904
68.09600	-3.51391	-99.37541
68.19600	-3.51813	-99.54534
68.29600	-3.52219	-99.64079
68.39600	-3.52688	-99.79747
68.49600	-3.53266	-99.99248
68.59600	-3.54000	-100.28593
68.69600	-3.54422	-100.42199
68.79600	-3.54813	-100.54145
68.89600	-3.55297	-100.68452
68.99600	-3.55844	-100.87399
69.09600	-3.56453	-101.08626
69.19600	-3.57109	-101.35636
69.29600	-3.57453	-101.46479
69.39600	-3.57875	-101.56184
69.49600	-3.58375	-101.72912
69.59600	-3.58984	-101.92770
69.69600	-3.59734	-102.24290
69.79600	-3.60109	-102.37136
69.89600	-3.60516	-102.48089
69.99600	-3.60984	-102.61898
70.09600	-3.61516	-102.79683
70.19600	-3.62188	-103.02639
70.29600	-3.62828	-103.32213
70.39600	-3.63172	-103.41090
70.49600	-3.63641	-103.55727
70.59600	-3.64172	-103.73642
70.69600	-3.64813	-103.96509
70.79600	-3.65375	-104.20854
70.89600	-3.65750	-104.32355
70.99600	-3.66156	-104.45162
71.09600	-3.66656	-104.60331
71.19600	-3.67187	-104.78910
71.29600	-3.67875	-105.03644
71.39600	-3.68547	-105.34263
71.49600	-3.68891	-105.43432
71.59600	-3.69312	-105.56331
71.69600	-3.69813	-105.73731
71.79600	-3.70406	-105.95010
71.89600	-3.71016	-106.19283
71.99600	-3.71422	-106.33503
72.09600	-3.71828	-106.45416
72.19600	-3.72297	-106.60292
72.29600	-3.72859	-106.79523
72.39600	-3.73438	-107.00653
72.49600	-3.74109	-107.27827
72.59600	-3.74484	-107.39958
72.69600	-3.74922	-107.51574
72.79600	-3.75422	-107.66166
72.89600	-3.75969	-107.84280
72.99600	-3.76578	-108.05936
73.09600	-3.77062	-108.24763
73.19600	-3.77484	-108.35692
73.29600	-3.77922	-108.48290
73.39600	-3.78453	-108.65843
73.49600	-3.79078	-108.86375
73.59600	-3.79750	-109.14087
73.69600	-3.80125	-109.25324
73.79600	-3.80563	-109.36704
73.89600	-3.81078	-109.53814
73.99600	-3.81656	-109.72844
74.09600	-3.82313	-109.95312
74.19600	-3.82750	-110.11200
74.29600	-3.83172	-110.21840
74.39600	-3.83625	-110.35665
74.49600	-3.84125	-110.50607
74.59600	-3.84656	-110.68280
74.69600	-3.85391	-110.92518
74.79600	-3.85828	-111.09070
74.89600	-3.86219	-111.18384
74.99600	-3.86703	-111.32623
75.09600	-3.87297	-111.51150
75.19600	-3.88094	-111.81422
75.29600	-3.88500	-111.94775
75.39600	-3.88891	-112.03995
75.49600	-3.89359	-112.18262
75.59600	-3.89906	-112.34785
75.69600	-3.90516	-112.53973
75.79600	-3.91172	-112.81116
75.89600	-3.91516	-112.89469
75.99600	-3.91938	-112.99910
76.09600	-3.92437	-113.15426
76.19600	-3.93016	-113.34184
76.29600	-3.93734	-113.61341
76.39600	-3.94125	-113.72952
76.49600	-3.94516	-113.82671
76.59600	-3.94938	-113.94551
76.69600	-3.95422	-114.08441
76.79600	-3.95953	-114.25109
76.89600	-3.96672	-114.49110
76.99600	-3.97125	-114.66319
77.09600	-3.97563	-114.76649
77.19600	-3.98047	-114.91025
77.29600	-3.98578	-115.06864
77.39600	-3.99313	-115.30939
77.49600	-3.99766	-115.48579
77.59600	-4.00156	-115.57773
77.69600	-4.00609	-115.69197
77.79600	-4.01125	-115.85569
77.89600	-4.01719	-116.02935
77.99600	-4.02563	-116.31446
78.09600	-4.02938	-116.46239
78.19600	-4.03359	-116.56608
78.29600	-4.03922	-116.73202
78.39600	-4.04688	-116.98794
78.49600	-4.05266	-117.25780
78.59600	-4.05531	-117.30161
78.69600	-4.05922	-117.38040
78.79600	-4.06375	-117.52273
78.89600	-4.06875	-117.67183
78.99600	-4.07438	-117.85138
79.09600	-4.08156	-118.09245
79.19600	-4.08578	-118.25930
79.29600	-4.08953	-118.34972
79.39600	-4.09453	-118.49871
79.49600	-4.10109	-118.70462
79.59600	-4.10844	-119.00459
79.69600	-4.11172	-119.09867
79.79600	-4.11563	-119.18646
79.89600	-4.12031	-119.32536
79.99600	-4.12563	-119.49389
80.09600	-4.13156	-119.68707
80.19600	-4.13937	-119.96339
80.29600	-4.14328	-120.11834
80.39600	-4.14688	-120.19742
80.49600	-4.15141	-120.32438
80.59600	-4.15687	-120.48470
80.69600	-4.16422	-120.76735
80.79600	-4.16844	-120.91075
80.89600	-4.17234	-121.00691
80.99600	-4.17703	-121.14728
81.09600	-4.18234	-121.31660
81.19600	-4.18844	-121.50879
81.29600	-4.19562	-121.78201
81.39600	-4.19937	-121.91350
81.49600	-4.20344	-122.00528
81.59600	-4.20828	-122.15655
81.69600	-4.21406	-122.33624
81.79600	-4.22125	-122.61374
81.89600	-4.22547	-122.76034
81.99600	-4.22938	-122.85709
82.09600	-4.23375	-122.97649
82.19600	-4.23859	-123.12005
82.29600	-4.24453	-123.30800
82.39600	-4.25219	-123.59798
82.49600	-4.25609	-123.74380
82.59600	-4.26031	-123.84319
82.69600	-4.26516	-123.98839
82.79600	-4.27094	-124.17468
82.89600	-4.27766	-124.42549
82.99600	-4.28188	-124.55500
83.09600	-4.28594	-124.66111
83.19600	-4.29062	-124.80584
83.29600	-4.29578	-124.96602
83.39600	-4.30156	-125.15883
83.49600	-4.30922	-125.44997
83.59600	-4.31281	-125.57602
83.69600	-4.31688	-125.68687
83.79600	-4.32156	-125.81518
83.89600	-4.32750	-126.02048
83.99600	-4.33500	-126.30613
84.09600	-4.33891	-126.43288
84.19600	-4.34281	-126.51958
84.29600	-4.34766	-126.66143
84.39600	-4.35297	-126.83764
84.49600	-4.35844	-127.02367
84.59600	-4.36516	-127.26556
84.69600	-4.36891	-127.38115
84.79600	-4.37297	-127.47751
84.89600	-4.37766	-127.61670
84.99600	-4.38313	-127.78500
85.09600	-4.39031	-128.01342
85.19600	-4.39578	-128.24340
85.29600	-4.39953	-128.32753
85.39600	-4.40406	-128.44254
85.49600	-4.40891	-128.58190
85.59600	-4.41469	-128.75822
85.69600	-4.42234	-129.02847
85.79600	-4.42641	-129.18402
85.89600	-4.43047	-129.27826
85.99600	-4.43562	-129.42003
86.09600	-4.44125	-129.60277
86.19600	-4.44813	-129.84024
86.29600	-4.45266	-130.00102
86.39600	-4.45672	-130.09591
86.49600	-4.46141	-130.23113
86.59600	-4.46656	-130.39137
86.69600	-4.47203	-130.55490
86.79600	-4.47844	-130.78600
86.89600	-4.48250	-130.90497
86.99600	-4.48656	-131.00958
87.09600	-4.49156	-131.15805
87.19600	-4.49828	-131.37060
87.29600	-4.50688	-131.69789
87.39600	-4.51047	-131.84789
87.49600	-4.51406	-131.92430
87.59600	-4.51859	-132.06442
87.69600	-4.52328	-132.20397
87.79600	-4.52813	-132.35371
87.89600	-4.53437	-132.56004
87.99600	-4.53875	-132.70776
88.09600	-4.54313	-132.82348
88.19600	-4.54812	-132.97111
88.29600	-4.55375	-133.14396
88.39600	-4.56109	-133.39576
88.49600	-4.56547	-133.55115
88.59600	-4.56969	-133.65726
88.69600	-4.57406	-133.78537
88.79600	-4.57938	-133.94502
88.89600	-4.58547	-134.13057
88.99600	-4.59250	-134.39700
89.09600	-4.59609	-134.49243
89.19600	-4.60047	-134.60058
89.29600	-4.60531	-134.74590
89.39600	-4.61063	-134.90404
89.49600	-4.61734	-135.11591
89.59600	-4.62234	-135.30546
89.69600	-4.62625	-135.39411
89.79600	-4.63078	-135.51161
89.89600	-4.63594	-135.66764
89.99600	-4.64203	-135.85928
90.09600	-4.64938	-136.11695
90.19600	-4.65297	-136.23227
90.29600	-4.65688	-136.32166
90.39600	-4.66172	-136.44563
90.49600	-4.66734	-136.61516
90.59600	-4.67438	-136.84711
90.69600	-4.67938	-137.01603
90.79600	-4.68344	-137.11607
90.89600	-4.68781	-137.22178
90.99600	-4.69234	-137.34153
91.09600	-4.69766	-137.48831
91.19600	-4.70422	-137.69491
91.29600	-4.70938	-137.87675
91.39600	-4.71328	-137.96167
91.49600	-4.71813	-138.07391
91.59600	-4.72422	-138.25138
91.69600	-4.73266	-138.55007
91.79600	-4.73656	-138.69029
91.89600	-4.74031	-138.75934
91.99600	-4.74469	-138.87316
92.09600	-4.74969	-139.00782
92.19600	-4.75500	-139.16367
92.29600	-4.76125	-139.34602
92.39600	-4.76687	-139.55082
92.49600	-4.77078	-139.64495
92.59600	-4.77516	-139.73622
92.69600	-4.78031	-139.88052
92.79600	-4.78781	-140.10039
92.89600	-4.79297	-140.30261
92.99600	-4.79672	-140.38257
93.09600	-4.80125	-140.49941
93.19600	-4.80625	-140.63005
93.29600	-4.81156	-140.78641
93.39600	-4.81781	-140.95958
93.49600	-4.82281	-141.15928
93.59600	-4.82672	-141.22634
93.69600	-4.83156	-141.34289
93.79600	-4.83734	-141.50216
93.89600	-4.84547	-141.77988
93.99600	-4.85000	-141.93369
94.09600	-4.85375	-142.00257
94.19600	-4.85797	-142.10740
94.29600	-4.86313	-142.24534
94.39600	-4.86891	-142.40715
94.49600	-4.87734	-142.68662
94.59600	-4.88094	-142.80517
94.69600	-4.88484	-142.87558
94.79600	-4.89016	-143.01912
94.89600	-4.89578	-143.18438
94.99600	-4.90297	-143.43362
95.09600	-4.90688	-143.55536
95.19600	-4.91063	-143.62803
95.29600	-4.91516	-143.74332
95.39600	-4.92031	-143.88132
95.49600	-4.92609	-144.05705
95.59600	-4.93313	-144.29760
95.69600	-4.93672	-144.40106
95.79600	-4.94047	-144.45856
95.89600	-4.94500	-144.59050
95.99600	-4.95078	-144.74574
96.09600	-4.95891	-145.01283
96.19600	-4.96375	-145.20895
96.29600	-4.96734	-145.28254
96.39600	-4.97187	-145.38585
96.49600	-4.97750	-145.55137
96.59600	-4.98328	-145.74644
96.69600	-4.99016	-145.97477
96.79600	-4.99391	-146.09107
96.89600	-4.99797	-146.17221
96.99600	-5.00266	-146.30367
97.09600	-5.00781	-146.45080
97.19600	-5.01422	-146.65633
97.29600	-5.01969	-146.84486
97.39600	-5.02359	-146.93612
97.49600	-5.02797	-147.03779
97.59600	-5.03297	-147.17343
97.69600	-5.03875	-147.34477
97.79600	-5.04609	-147.57213
97.89600	-5.05047	-147.73002
97.99600	-5.05438	-147.81271
98.09600	-5.05922	-147.92478
98.19600	-5.06453	-148.06525
98.29600	-5.07078	-148.23812
98.39600	-5.07656	-148.44693
98.49600	-5.08047	-148.53993
98.59600	-5.08484	-148.64394
98.69600	-5.08984	-148.77407
98.79600	-5.09563	-148.93450
98.89600	-5.10328	-149.16250
98.99600	-5.10766	-149.32264
99.09600	-5.11125	-149.38313
99.19600	-5.11578	-149.49130
99.29600	-5.12109	-149.63071
99.39600	-5.12828	-149.83606
99.49600	-5.13344	-150.02401
99.59600	-5.13734	-150.10016
99.69600	-5.14188	-150.20321
99.79600	-5.14688	-150.32917
99.89600	-5.15234	-150.48362
99.99600	-5.16000	-150.72967
100.09600	-5.16406	-150.85790
100.19600	-5.16797	-150.92647
100.29600	-5.17250	-151.02452
100.39600	-5.17781	-151.16857
100.49600	-5.18563	-151.41067
100.59600	-5.19016	-151.58203
100.69600	-5.19391	-151.64597
100.79600	-5.19828	-151.73233
100.89600	-5.20328	-151.86204
100.99600	-5.20906	-152.02026
101.09600	-5.21641	-152.23800
101.19600	-5.22109	-152.42040
101.29600	-5.22484	-152.47563
101.39600	-5.22922	-152.57071
101.49600	-5.23406	-152.68302
101.59600	-5.24094	-152.86669
101.69600	-5.24672	-153.07558
101.79600	-5.25078	-153.16288
101.89600	-5.25516	-153.25478
101.99600	-5.26031	-153.38737
102.09600	-5.26594	-153.54860
102.19600	-5.27313	-153.75184
102.29600	-5.27812	-153.93607
102.39600	-5.28187	-154.00560
102.49600	-5.28672	-154.10645
102.59600	-5.29234	-154.26025
102.69600	-5.29969	-154.49847
102.79600	-5.30391	-154.62111
102.89600	-5.30766	-154.68228
102.99600	-5.31219	-154.78481
103.09600	-5.31734	-154.91749
103.19600	-5.32359	-155.09249
103.29600	-5.33250	-155.45487
103.39600	-5.33578	-155.56489
103.49600	-5.33891	-155.58128
103.59600	-5.34344	-155.68674
103.69600	-5.34859	-155.81642
103.79600	-5.35484	-155.99062
103.89600	-5.35984	-156.15568
103.99600	-5.36391	-156.22935
104.09600	-5.36859	-156.33279
104.19600	-5.37391	-156.47197
104.29600	-5.37984	-156.64172
104.39600	-5.38641	-156.83924
104.49600	-5.39156	-157.00775
104.59600	-5.39531	-157.06934
104.69600	-5.39984	-157.17173
104.79600	-5.40469	-157.28748
104.89600	-5.41094	-157.44922
104.99600	-5.41703	-157.66242
105.09600	-5.42125	-157.76119
105.19600	-5.42578	-157.86935
105.29601	-5.43063	-157.98390
105.39601	-5.43641	-158.14292
105.49601	-5.44328	-158.36240
105.59601	-5.44781	-158.50709
105.69601	-5.45172	-158.56764
105.79601	-5.45656	-158.69065
105.89601	-5.46203	-158.83529
105.99601	-5.46891	-159.04924
106.09601	-5.47359	-159.19280
106.19601	-5.47750	-159.26488
106.29601	-5.48172	-159.34715
106.39601	-5.48641	-159.45336
106.49601	-5.49203	-159.59437
106.59601	-5.49969	-159.80710
106.69601	-5.50484	-160.00810
106.79601	-5.50844	-160.04767
106.89601	-5.51313	-160.13967
106.99601	-5.51828	-160.25357
107.09601	-5.52484	-160.41791
107.19601	-5.53016	-160.58761
107.29601	-5.53422	-160.65325
107.39601	-5.53859	-160.74039
107.49601	-5.54375	-160.85158
107.59601	-5.54906	-160.98568
107.69601	-5.55687	-161.19094
107.79601	-5.56156	-161.34988
107.89601	-5.56516	-161.36606
107.99601	-5.56984	-161.44474
108.09601	-5.57531	-161.55884
108.19601	-5.58359	-161.71472
108.29601	-5.58812	-161.75276
108.39601	-5.59141	-161.62656
108.49601	-5.59578	-161.57043
108.59601	-5.60063	-161.55696
108.69601	-5.60594	-161.56439
108.79601	-5.61250	-161.62504
108.89601	-5.61766	-161.69968
108.99601	-5.62172	-161.59007
109.09601	-5.62641	-161.54112
109.19601	-5.63172	-161.55787
109.29601	-5.63812	-161.64277
109.39601	-5.64437	-161.78447
109.49601	-5.64797	-161.79198
109.59601	-5.65203	-161.79660
109.69601	-5.65703	-161.87194
109.79601	-5.66281	-161.97224
109.89601	-5.67031	-162.14767
109.99601	-5.67500	-162.26776
110.09601	-5.67875	-162.27382
110.19601	-5.68344	-162.34714
110.29601	-5.68844	-162.43865
110.39601	-5.69437	-162.55291
110.49601	-5.70031	-162.70739
110.59601	-5.70437	-162.75977
110.69601	-5.70859	-162.81441
110.79601	-5.71359	-162.90331
110.89601	-5.71937	-163.01405
110.99601	-5.72688	-163.18320
111.09601	-5.73234	-163.37392
111.19601	-5.73578	-163.37807
111.29601	-5.74063	-163.46052
111.39601	-5.74656	-163.58748
111.49601	-5.75500	-163.84397
111.59601	-5.75875	-163.95330
111.69601	-5.76188	-163.95175
111.79601	-5.76625	-164.02207
111.89601	-5.77125	-164.12544
111.99601	-5.77609	-164.23042
112.09601	-5.78234	-164.35730
112.19601	-5.78781	-164.52485
112.29601	-5.79172	-164.51354
112.39601	-5.79656	-164.63526
112.49601	-5.80188	-164.72182
112.59601	-5.80984	-164.97764
112.69601	-5.81500	-165.20496
112.79601	-5.81844	-165.21548
112.89601	-5.82297	-165.27882
112.99601	-5.82812	-165.38586
113.09601	-5.83359	-165.51457
113.19601	-5.84063	-165.68875
113.29601	-5.84547	-165.83510
113.39601	-5.84906	-165.88509
113.49601	-5.85391	-165.98484
113.59601	-5.85891	-166.08147
113.69601	-5.86594	-166.25585
113.79601	-5.87156	-166.45110
113.89601	-5.87531	-166.50562
113.99601	-5.87953	-166.57172
114.09601	-5.88437	-166.66934
114.19601	-5.89000	-166.80944
114.29601	-5.89688	-167.00065
114.39601	-5.90172	-167.15702
114.49601	-5.90562	-167.19729
114.59601	-5.91047	-167.29717
114.69601	-5.91625	-167.44006
114.79601	-5.92344	-167.63747
114.89601	-5.92813	-167.78372
114.99601	-5.93188	-167.81978
115.09601	-5.93609	-167.89013
115.19601	-5.94094	-167.98471
115.29601	-5.94609	-168.10003
115.39601	-5.95250	-168.25049
115.49601	-5.95906	-168.45632
115.59601	-5.96266	-168.49911
115.69601	-5.96703	-168.56569
115.79601	-5.97250	-168.67121
115.89601	-5.98031	-168.86958
115.99601	-5.98500	-169.01577
116.09601	-5.98859	-169.03944
116.19601	-5.99281	-169.10307
116.29601	-5.99781	-169.19589
116.39601	-6.00344	-169.31596
116.49601	-6.00969	-169.46071
116.59601	-6.01594	-169.64447
116.69601	-6.01953	-169.68200
116.79601	-6.02375	-169.73063
116.89601	-6.02859	-169.81357
116.99601	-6.03516	-169.96445
117.09601	-6.04141	-170.15567
117.19601	-6.04531	-170.20452
117.29601	-6.04984	-170.27372
117.39601	-6.05484	-170.37147
117.49601	-6.06047	-170.49351
117.59601	-6.06719	-170.65342
117.69601	-6.07250	-170.80469
117.79601	-6.07594	-170.82039
117.89601	-6.08047	-170.88240
117.99601	-6.08594	-170.98710
118.09601	-6.09281	-170.92955
118.19601	-6.09844	-170.89696
118.29601	-6.10234	-170.74950
118.39601	-6.10656	-170.70007
118.49601	-6.11125	-170.70107
118.59601	-6.11687	-170.77042
118.69601	-6.12500	-170.92058
118.79601	-6.13094	-171.12283
118.89601	-6.13453	-171.12115
118.99601	-6.13906	-171.17983
119.09601	-6.14469	-171.27898
119.19601	-6.15109	-171.42643
119.29601	-6.15500	-171.48925
119.39601	-6.15859	-171.48575
119.49601	-6.16266	-171.54045
119.59601	-6.16734	-171.59744
119.69601	-6.17266	-171.69923
119.79601	-6.17922	-171.82511
119.89601	-6.18594	-172.05507
119.99601	-6.19000	-172.09414
120.09601	-6.19453	-172.15687
120.19601	-6.19969	-172.24766
120.29601	-6.20688	-172.40478
120.39601	-6.21219	-172.58880
120.49601	-6.21547	-172.59145
120.59601	-6.21984	-172.65394
120.69601	-6.22469	-172.73672
120.79601	-6.23000	-172.83726
120.89601	-6.23656	-172.98496
120.99601	-6.24188	-173.13068
121.09601	-6.24609	-173.18389
121.19601	-6.25094	-173.27257
121.29601	-6.25609	-173.36614
121.39601	-6.26281	-173.53739
121.49601	-6.26953	-173.75003
121.59601	-6.27313	-173.78855
121.69601	-6.27734	-173.83537
121.79601	-6.28188	-173.91378
121.89601	-6.28687	-174.00452
121.99601	-6.29297	-174.14168
122.09601	-6.29875	-174.32064
122.19601	-6.30266	-174.37242
122.29601	-6.30719	-174.43541
122.39601	-6.31219	-174.53435
122.49601	-6.31875	-174.67809
122.59601	-6.32500	-174.86224
122.69601	-6.32891	-174.92007
122.79601	-6.33328	-174.97499
122.89601	-6.33781	-175.03794
122.99601	-6.34312	-175.14661
123.09601	-6.34953	-175.28887
123.19601	-6.35578	-175.47071
123.29601	-6.35953	-175.48874
123.39601	-6.36375	-175.54031
123.49601	-6.36859	-175.61366
123.59601	-6.37469	-175.73237
123.69601	-6.38203	-175.94874
123.79601	-6.38641	-176.00988
123.89601	-6.39078	-176.05688
123.99601	-6.39562	-176.12897
124.09601	-6.40078	-176.22717
124.19601	-6.40703	-176.34450
124.29601	-6.41219	-176.48225
124.39601	-6.41594	-176.49198
124.49601	-6.42047	-176.54848
124.59601	-6.42563	-176.64751
124.69601	-6.43250	-176.78623
124.79601	-6.43906	-176.97160
124.89601	-6.44281	-176.99067
124.99601	-6.44703	-177.02274
125.09601	-6.45172	-177.08571
125.19601	-6.45688	-177.18039
125.29601	-6.46312	-177.28977
125.39601	-6.46937	-177.47781
125.49601	-6.47328	-177.50113
125.59601	-6.47781	-177.55897
125.69601	-6.48328	-177.64297
125.79601	-6.49047	-177.79073
125.89601	-6.49563	-177.93971
125.99601	-6.49938	-177.95652
126.09601	-6.50359	-177.99574
126.19601	-6.50844	-178.06415
126.29601	-6.51422	-178.17622
126.39601	-6.52063	-178.30850
126.49601	-6.52687	-178.48210
126.59601	-6.53016	-178.47310
126.69601	-6.53453	-178.51414
126.79601	-6.53922	-178.57356
126.89601	-6.54516	-178.67365
126.99601	-6.55156	-178.83641
127.09601	-6.55563	-178.88248
127.19601	-6.55984	-178.90689
127.29601	-6.56453	-178.94465
127.39601	-6.56984	-179.01979
127.49601	-6.57594	-179.10382
127.59601	-6.58406	-179.31701
127.69601	-6.58797	-179.35365
127.79601	-6.59250	-179.39204
127.89601	-6.59813	-179.46558
127.99601	-6.60609	-179.63560
128.09601	-6.61047	-179.72800
128.19601	-6.61344	-179.66472
128.29601	-6.61750	-179.67270
128.39601	-6.62219	-179.70300
128.49601	-6.62734	-179.74460
128.59601	-6.63297	-179.79021
128.69601	-6.64047	-179.90811
128.79601	-6.64422	-179.87978
128.89601	-6.64828	-179.80166
128.99601	-6.65328	-179.68249
129.09601	-6.65922	-179.57976
129.19601	-6.66547	-179.45983
129.29601	-6.66938	-179.05404
129.32201	-6.67047	-178.52016
129.34601	-6.67141	-178.01385
129.44601	-6.67609	-177.77802
129.54601	-6.68141	-177.72724
129.64601	-6.68766	-177.77734
129.74601	-6.69547	-177.92597
129.84601	-6.69891	-177.94158
129.94601	-6.70266	-177.93149
130.04601	-6.70750	-177.98333
130.14601	-6.71297	-178.07332
130.24601	-6.72016	-178.20807
130.34601	-6.72469	-178.27834
130.44601	-6.72859	-178.30400
130.54601	-6.73313	-178.35121
130.64601	-6.73859	-178.44665
130.74601	-6.74422	-178.55012
130.84601	-6.75141	-178.72716
130.94601	-6.75516	-178.78310
131.04601	-6.75906	-178.80003
131.14601	-6.76391	-178.87385
131.24601	-6.76984	-178.97458
131.34601	-6.77703	-179.15858
131.44601	-6.78109	-179.21732
131.54601	-6.78547	-179.24415
131.64601	-6.79016	-179.30359
131.74601	-6.79516	-179.37577
131.84601	-6.80094	-179.49243
131.94601	-6.80859	-179.69373
132.04601	-6.81219	-179.74810
132.14601	-6.81578	-179.76235
132.24601	-6.82031	-179.81125
132.34601	-6.82594	-179.91289
132.44601	-6.83375	-180.12452
132.54601	-6.83844	-180.23156
132.64601	-6.84234	-180.24433
132.74601	-6.84672	-180.30004
132.84601	-6.85172	-180.37485
132.94601	-6.85719	-180.47522
133.04601	-6.86359	-180.62364
133.14601	-6.86812	-180.70500
133.24601	-6.87234	-180.73452
133.34601	-6.87703	-180.80559
133.44601	-6.88250	-180.88187
133.54601	-6.88984	-181.02781
133.64601	-6.89563	-181.18240
133.74601	-6.89906	-181.15844
133.84601	-6.90312	-181.16294
133.94601	-6.90813	-181.19565
134.04601	-6.91375	-181.15054
134.14601	-6.92125	-180.83596
134.24601	-6.92563	-180.38249
134.34601	-6.92938	-180.36266
134.44601	-6.93422	-180.39888
134.54601	-6.94047	-180.49239
134.64601	-6.94828	-180.66989
134.74601	-6.95234	-180.76123
134.84601	-6.95625	-180.75351
134.94601	-6.96094	-180.81088
135.04601	-6.96563	-180.86894
135.14601	-6.97078	-180.95250
135.24601	-6.97766	-181.08264
135.34601	-6.98266	-181.19790
135.44601	-6.98656	-181.20959
135.54601	-6.99109	-181.26614
135.64601	-6.99703	-181.36744
135.74601	-7.00469	-181.56962
135.84601	-7.00906	-181.66971
135.94601	-7.01281	-181.67587
136.04601	-7.01719	-181.73437
136.14601	-7.02203	-181.80579
136.24601	-7.02719	-181.89150
136.34601	-7.03313	-181.99311
136.44601	-7.03797	-182.08170
136.54601	-7.04234	-182.12707
136.64601	-7.04703	-182.18951
136.74601	-7.05266	-182.27530
136.84601	-7.06047	-182.45465
136.94601	-7.06531	-182.56906
137.04601	-7.06906	-182.56444
137.14601	-7.07344	-182.61027
137.24601	-7.07859	-182.68874
137.34601	-7.08484	-182.80983
137.44601	-7.09266	-183.01708
137.54601	-7.09672	-183.08416
137.64601	-7.10031	-182.97924
137.74601	-7.10500	-182.87694
137.84601	-7.11000	-182.88216
137.94601	-7.11609	-182.94862
138.04601	-7.12141	-183.03995
138.14601	-7.12578	-183.04473
138.24601	-7.13016	-183.06430
138.34601	-7.13516	-182.75349
138.44601	-7.14063	-182.78280
138.54601	-7.14813	-182.82488
138.64601	-7.15281	-182.37117
138.74601	-7.15656	-182.25178
138.84601	-7.16125	-182.29164
138.94601	-7.16672	-182.37261
139.04601	-7.17344	-182.50860
139.14601	-7.17828	-182.59600
139.24601	-7.18219	-182.61236
139.34601	-7.18656	-182.64998
139.44601	-7.19156	-182.71208
139.54601	-7.19719	-182.78261
139.64601	-7.20391	-182.90612
139.74601	-7.20969	-183.04783
139.84601	-7.21328	-183.05820
139.94601	-7.21797	-183.09973
140.04601	-7.22313	-183.15819
140.14601	-7.23047	-183.30847
140.24601	-7.23516	-183.40448
140.34601	-7.23875	-183.39294
140.44601	-7.24313	-183.42143
140.54601	-7.24828	-183.48999
140.64601	-7.25406	-183.56119
140.74601	-7.26125	-183.69588
140.84601	-7.26719	-183.84597
140.94601	-7.27031	-183.81478
141.04601	-7.27469	-183.83405
141.14601	-7.27953	-183.88185
141.24601	-7.28594	-183.98474
141.34601	-7.29172	-184.09123
141.44601	-7.29609	-184.11613
141.54601	-7.30078	-184.15098
141.64601	-7.30594	-184.19471
141.74601	-7.31172	-184.25734
141.84601	-7.31906	-184.38746
141.94601	-7.32344	-184.47827
142.04601	-7.32703	-184.44698
142.14601	-7.33172	-184.42939
142.24601	-7.33687	-184.43897
142.34601	-7.34391	-184.54705
142.44601	-7.34906	-184.55015
142.54601	-7.35297	-184.45562
142.64601	-7.35750	-184.07120
142.74601	-7.36234	-184.08255
142.84601	-7.36781	-184.15292
142.94601	-7.37453	-184.26916
143.04601	-7.37937	-184.37807
143.14601	-7.38312	-184.37278
143.24601	-7.38750	-184.40011
143.34601	-7.39281	-184.47070
143.44601	-7.40016	-184.60371
143.54601	-7.40563	-184.74118
143.64601	-7.40953	-184.76145
143.74601	-7.41422	-184.80876
143.84601	-7.41953	-184.88736
143.94601	-7.42531	-184.98182
144.04601	-7.43344	-185.17534
144.14601	-7.43719	-185.24262
144.24601	-7.44063	-185.23027
144.34601	-7.44547	-185.30750
144.44601	-7.45125	-185.41420
144.54601	-7.45969	-185.62026
144.64601	-7.46344	-185.70149
144.74601	-7.46656	-185.69168
144.84601	-7.47078	-185.72910
144.94601	-7.47563	-185.78960
145.04601	-7.48125	-185.88343
145.14601	-7.48750	-186.01428
145.24601	-7.49250	-186.11778
145.34601	-7.49641	-186.12990
145.44601	-7.50125	-186.19303
145.54601	-7.50672	-186.28024
145.64601	-7.51391	-186.42227
145.74601	-7.52047	-186.61577
145.84601	-7.52375	-186.60657
145.94601	-7.52781	-186.63678
146.04601	-7.53234	-186.68462
146.14601	-7.53766	-186.76907
146.24601	-7.54453	-186.90121
146.34601	-7.55000	-187.03741
146.44601	-7.55391	-187.06287
146.54601	-7.55859	-187.11089
146.64601	-7.56406	-187.18943
146.74601	-7.57047	-187.31673
146.84601	-7.57594	-187.43366
146.94601	-7.57969	-187.45552
147.04601	-7.58422	-187.49386
147.14601	-7.58906	-187.56664
147.24601	-7.59500	-187.66493
147.34601	-7.60219	-187.81698
147.44601	-7.60703	-187.92416
147.54601	-7.61063	-187.91135
147.64601	-7.61500	-187.95413
147.74601	-7.62016	-188.03090
147.84601	-7.62703	-188.15280
147.94601	-7.63312	-188.31302
148.04601	-7.63687	-188.32897
148.14601	-7.64109	-188.36164
148.24601	-7.64609	-188.42460
148.34601	-7.65172	-188.52064
148.44601	-7.65859	-188.65347
148.54601	-7.66297	-188.72444
148.64601	-7.66672	-188.73426
148.74601	-7.67141	-188.78810
148.84601	-7.67688	-188.86490
148.94601	-7.68438	-189.01725
149.04601	-7.68953	-189.14758
149.14601	-7.69344	-189.14548
149.24601	-7.69766	-189.17537
149.34601	-7.70234	-189.22243
149.44601	-7.70812	-189.31474
149.54601	-7.71484	-189.43875
149.64601	-7.72063	-189.58767
149.74601	-7.72437	-189.57461
149.84601	-7.72891	-189.61957
149.94601	-7.73453	-189.70814
150.04601	-7.74141	-189.83123
150.14601	-7.74609	-189.93014
150.24601	-7.75016	-189.94197
150.34601	-7.75453	-189.97881
150.44601	-7.75969	-190.05287
150.54601	-7.76609	-190.17105
150.64601	-7.77391	-190.35952
150.74601	-7.77766	-190.41711
150.84601	-7.78094	-190.39112
150.94601	-7.78531	-190.42213
151.04601	-7.79016	-190.48032
151.14601	-7.79656	-190.59137
151.24601	-7.80281	-190.75111
151.34601	-7.80719	-190.79454
151.44601	-7.81141	-190.82376
151.54601	-7.81641	-190.87894
151.64601	-7.82203	-190.95583
151.74601	-7.82906	-191.09766
151.84601	-7.83406	-191.21057
151.94601	-7.83781	-191.20377
152.04601	-7.84234	-191.25214
152.14601	-7.84766	-191.33513
152.24601	-7.85484	-191.47497
152.34601	-7.86031	-191.59216
152.44601	-7.86422	-191.60922
152.54601	-7.86859	-191.63918
152.64601	-7.87328	-191.69837
152.74601	-7.87875	-191.78706
152.84601	-7.88500	-191.91074
152.94601	-7.89109	-192.06923
153.04601	-7.89469	-192.07753
153.14601	-7.89906	-192.11961
153.24601	-7.90437	-192.18276
153.34601	-7.91125	-192.30886
153.44601	-7.91609	-192.39569
153.54601	-7.92000	-192.41264
153.64601	-7.92453	-192.45325
153.74601	-7.92969	-192.51585
153.84601	-7.93531	-192.61168
153.94601	-7.94234	-192.74125
154.04601	-7.94797	-192.88155
154.14601	-7.95125	-192.86057
154.24601	-7.95547	-192.87294
154.34601	-7.96031	-192.93290
154.44601	-7.96703	-193.04536
154.54601	-7.97266	-193.18649
154.64601	-7.97688	-193.19230
154.74601	-7.98125	-193.21965
154.84601	-7.98594	-193.26873
154.94601	-7.99156	-193.33549
155.04601	-7.99813	-193.44595
155.14601	-8.00375	-193.57464
155.24601	-8.00797	-193.59118
155.34601	-8.01266	-193.64235
155.44601	-8.01859	-193.72642
155.54601	-8.02609	-193.87564
155.64601	-8.03063	-193.95941
155.74601	-8.03406	-193.93243
155.84601	-8.03797	-193.94653
155.94601	-8.04250	-193.98245
156.04601	-8.04766	-194.05161
156.14601	-8.05500	-194.17439
156.24601	-8.06094	-194.34147
156.34601	-8.06484	-194.32572
156.44601	-8.06938	-194.35419
156.54601	-8.07453	-194.41383
156.64601	-8.08062	-194.49489
156.74601	-8.08594	-194.60504
156.84601	-8.09000	-194.60955
156.94601	-8.09453	-194.64570
157.04601	-8.09969	-194.69656
157.14601	-8.10563	-194.78634
157.24601	-8.11281	-194.91312
157.34601	-8.11781	-195.01624
157.44601	-8.12125	-194.98235
157.54601	-8.12547	-195.00718
157.64601	-8.13031	-195.05300
157.74601	-8.13594	-195.12531
157.84601	-8.14266	-195.24975
157.94601	-8.14719	-195.29147
158.04601	-8.15172	-195.31868
158.14601	-8.15688	-195.36173
158.24601	-8.16266	-195.44820
158.34601	-8.17016	-195.59294
158.44601	-8.17500	-195.69723
158.54601	-8.17813	-195.64800
158.64601	-8.18250	-195.67066
158.74601	-8.18719	-195.71322
158.84601	-8.19297	-195.77619
158.94601	-8.19953	-195.90944
159.04601	-8.20328	-195.90022
159.14601	-8.20734	-195.90949
159.24601	-8.21234	-195.95461
159.34601	-8.21797	-196.02272
159.44601	-8.22563	-196.15164
159.54601	-8.23266	-196.35057
159.64601	-8.23578	-196.30176
159.74601	-8.24000	-196.30380
159.84601	-8.24469	-196.33384
159.94601	-8.25078	-196.40739
160.04601	-8.25734	-196.54727
160.14601	-8.26109	-196.55047
160.24601	-8.26531	-196.55783
160.34601	-8.27031	-196.60731
160.44601	-8.27578	-196.66842
160.54601	-8.28266	-196.75840
160.64601	-8.28781	-196.87074
160.74601	-8.29172	-196.84614
160.84601	-8.29625	-196.86835
160.94601	-8.30172	-196.93097
161.04601	-8.30922	-197.07240
161.14601	-8.31406	-197.16559
161.24601	-8.31781	-197.13920
161.34601	-8.32219	-197.15773
161.44601	-8.32703	-197.19687
161.54601	-8.33234	-197.25774
161.64601	-8.33844	-197.33538
161.74601	-8.34438	-197.45375
161.84601	-8.34813	-197.44097
161.94601	-8.35266	-197.45877
162.04601	-8.35797	-197.51145
162.14601	-8.36484	-197.61389
162.24601	-8.37109	-197.75617
162.34601	-8.37469	-197.73373
162.44601	-8.37859	-197.73628
162.54601	-8.38328	-197.76404
162.64601	-8.38891	-197.82561
162.74601	-8.39594	-197.94969
162.84601	-8.40266	-198.10720
162.94601	-8.40578	-198.07082
163.04601	-8.41000	-198.07059
163.14601	-8.41516	-198.12557
163.24601	-8.42172	-198.22794
163.34601	-8.42750	-198.35345
163.44601	-8.43125	-198.34001
163.54601	-8.43547	-198.35557
163.64601	-8.44016	-198.37952
163.74601	-8.44547	-198.42741
163.84601	-8.45156	-198.51714
163.94601	-8.45828	-198.65063
164.04601	-8.46203	-198.65173
164.14601	-8.46641	-198.66434
164.24601	-8.47172	-198.72954
164.34601	-8.47859	-198.81733
164.44601	-8.48500	-198.97068
164.54601	-8.48844	-198.94032
164.64601	-8.49234	-198.93359
164.74601	-8.49703	-198.95512
164.84601	-8.50234	-199.02216
164.94601	-8.50828	-199.09798
165.04601	-8.51531	-199.23756
165.14601	-8.51922	-199.25408
165.24601	-8.52359	-199.24849
165.34601	-8.52828	-199.28411
165.44601	-8.53438	-199.35028
165.54601	-8.54078	-199.47900
165.64601	-8.54484	-199.49079
165.74601	-8.54906	-199.49095
165.84601	-8.55391	-199.53668
165.94601	-8.55953	-199.59645
166.04601	-8.56594	-199.67851
166.14601	-8.57203	-199.80824
166.24601	-8.57547	-199.77586
166.34601	-8.58000	-199.78581
166.44601	-8.58500	-199.83973
166.54601	-8.59141	-199.92308
166.64601	-8.59719	-200.01937
166.74601	-8.60141	-200.02186
166.84601	-8.60578	-200.03477
166.94601	-8.61047	-200.06417
167.04601	-8.61594	-200.11686
167.14601	-8.62313	-200.22568
167.24601	-8.62922	-200.37332
167.34601	-8.63266	-200.33972
167.44601	-8.63734	-200.35586
167.54601	-8.64250	-200.40570
167.64601	-8.64891	-200.48814
167.74601	-8.65422	-200.58067
167.84601	-8.65828	-200.58039
167.94601	-8.66266	-200.58869
168.04601	-8.66766	-200.63908
168.14601	-8.67344	-200.71034
168.24601	-8.68031	-200.81966
168.34601	-8.68531	-200.91133
168.44601	-8.68906	-200.87194
168.54601	-8.69328	-200.87700
168.64601	-8.69828	-200.92128
168.74601	-8.70578	-201.03495
168.84601	-8.71313	-201.25683
168.94601	-8.71625	-201.21355
169.04601	-8.72000	-201.19853
169.14601	-8.72453	-201.22007
169.24601	-8.72969	-201.26618
169.34601	-8.73578	-201.33440
169.44601	-8.74125	-201.44065
169.54601	-8.74516	-201.43355
169.64601	-8.74984	-201.44840
169.74601	-8.75453	-201.48511
169.84601	-8.76016	-201.54205
169.94601	-8.76719	-201.67381
170.04601	-8.77187	-201.71055
170.14601	-8.77609	-201.71085
170.24601	-8.78094	-201.73182
170.34601	-8.78594	-201.76849
170.44601	-8.79203	-201.84128
170.54601	-8.79828	-201.95827
170.64601	-8.80219	-201.94003
170.74601	-8.80641	-201.93090
170.84601	-8.81141	-201.95255
170.94601	-8.81750	-202.02711
171.04601	-8.82438	-202.15565
171.14601	-8.82828	-202.14142
171.24601	-8.83266	-202.13844
171.34601	-8.83734	-202.15388
171.44601	-8.84250	-202.19015
171.54601	-8.84859	-202.25078
171.64601	-8.85563	-202.39159
171.74601	-8.85922	-202.34992
171.84601	-8.86344	-202.33445
171.94601	-8.86844	-202.35711
172.04601	-8.87484	-202.42366
172.14601	-8.88172	-202.55591
172.24601	-8.88547	-202.53484
172.34601	-8.88938	-202.51040
172.44601	-8.89422	-202.51812
172.54601	-8.89937	-202.54335
172.64601	-8.90531	-202.59772
172.74601	-8.91188	-202.71587
172.84601	-8.91594	-202.70306
172.94601	-8.92047	-202.70622
173.04601	-8.92547	-202.72154
173.14601	-8.93172	-202.78782
173.24601	-8.93813	-202.89762
173.34601	-8.94187	-202.86694
173.44601	-8.94563	-202.83294
173.54601	-8.95031	-202.82930
173.64601	-8.95562	-202.86328
173.74601	-8.96172	-202.93152
173.84601	-8.96891	-203.05216
173.94601	-8.97266	-203.02857
174.04601	-8.97703	-203.00578
174.14601	-8.98219	-203.03741
174.24601	-8.98828	-203.07550
174.34601	-8.99469	-203.19062
174.44601	-8.99875	-203.17283
174.54601	-9.00281	-203.15026
174.64601	-9.00719	-203.13634
174.74601	-9.01203	-203.14664
174.84601	-9.01781	-203.18449
174.94601	-9.02547	-203.31755
175.04601	-9.02922	-203.30228
175.14601	-9.03375	-203.29051
175.24601	-9.03906	-203.32278
175.34601	-9.04578	-203.38212
175.44601	-9.05250	-203.53508
175.54601	-9.05578	-203.46580
175.64601	-9.05984	-203.43088
175.74601	-9.06469	-203.44549
175.84601	-9.06969	-203.46332
175.94601	-9.07562	-203.52703
176.04601	-9.08438	-203.69402
176.14601	-9.08781	-203.69701
176.24601	-9.09172	-203.65304
176.34601	-9.09703	-203.69664
176.44601	-9.10422	-203.79519
176.54601	-9.10953	-203.88067
176.64601	-9.11250	-203.81337
176.74601	-9.11625	-203.77703
176.84601	-9.12078	-203.76980
176.94601	-9.12609	-203.78922
177.04601	-9.13187	-203.83070
177.14601	-9.13953	-203.93610
177.24601	-9.14391	-203.97134
177.34601	-9.14797	-203.93312
177.44601	-9.15281	-203.95106
177.54601	-9.15891	-203.99128
177.64601	-9.16563	-204.11988
177.74601	-9.16922	-204.07905
177.84601	-9.17328	-204.04391
177.94601	-9.17813	-204.04848
178.04601	-9.18328	-204.06774
178.14601	-9.18922	-204.10667
178.24601	-9.19625	-204.22465
178.34601	-9.19984	-204.19686
178.44601	-9.20391	-204.16117
178.54601	-9.20891	-204.18839
178.64601	-9.21500	-204.22406
178.74601	-9.22188	-204.33562
178.84601	-9.22609	-204.31826
178.94601	-9.23031	-204.30765
179.04601	-9.23516	-204.30805
179.14601	-9.24047	-204.33961
179.24601	-9.24688	-204.40178
179.34601	-9.25313	-204.51495
179.44601	-9.25672	-204.47654
179.54601	-9.26109	-204.44438
179.64601	-9.26609	-204.45879
179.74601	-9.27203	-204.49962
179.84601	-9.27859	-204.60686
179.94601	-9.28250	-204.59072
180.04601	-9.28672	-204.57476
180.14601	-9.29172	-204.58040
180.24601	-9.29703	-204.61755
180.34601	-9.30359	-204.69365
180.44601	-9.31000	-204.81642
180.54601	-9.31344	-204.75915
180.64601	-9.31766	-204.72898
180.74601	-9.32250	-204.74474
180.84601	-9.32844	-204.79058
180.94601	-9.33578	-204.93500
181.04601	-9.33984	-204.91883
181.14601	-9.34391	-204.88928
181.24601	-9.34844	-204.87766
181.34601	-9.35359	-204.90907
181.44601	-9.35969	-204.94525
181.54601	-9.36625	-205.07468
181.64601	-9.37000	-205.03612
181.74601	-9.37453	-205.02730
181.84601	-9.37937	-205.04524
181.94601	-9.38531	-205.08553
182.04601	-9.39156	-205.15899
182.14601	-9.39578	-205.16010
182.24601	-9.39969	-205.12973
182.34601	-9.40391	-205.11401
182.44601	-9.40906	-205.12794
182.54601	-9.41563	-205.20073
182.64601	-9.42359	-205.35901
182.74601	-9.42750	-205.32969
182.84601	-9.43172	-205.30662
182.94601	-9.43688	-205.32116
183.04601	-9.44219	-205.34489
183.14601	-9.44875	-205.45012
183.24601	-9.45266	-205.42978
183.34601	-9.45672	-205.39404
183.44601	-9.46156	-205.39775
183.54601	-9.46734	-205.43048
183.64601	-9.47391	-205.51017
183.74601	-9.48078	-205.62804
183.84601	-9.48406	-205.57113
183.94601	-9.48813	-205.52517
184.04601	-9.49313	-205.56518
184.14601	-9.49891	-205.65961
184.24601	-9.50547	-205.69509
184.34601	-9.50969	-205.65027
184.44601	-9.51375	-205.64403
184.54601	-9.51859	-205.64419
184.64601	-9.52391	-205.64277
184.74601	-9.53000	-205.69496
184.84601	-9.53641	-205.82226
184.94601	-9.54031	-205.79642
185.04601	-9.54484	-205.77019
185.14601	-9.55031	-205.78507
185.24601	-9.55672	-205.85899
185.34601	-9.56313	-205.97169
185.44601	-9.56672	-205.92736
185.54601	-9.57078	-205.88757
185.64601	-9.57516	-205.87045
185.74601	-9.58000	-205.88610
185.84601	-9.58594	-205.92834
185.94601	-9.59313	-206.04497
186.04601	-9.59672	-206.01067
186.14601	-9.60094	-205.97960
186.24601	-9.60578	-205.97120
186.34601	-9.61141	-205.99115
186.44601	-9.61844	-206.08407
186.54601	-9.62297	-206.09747
186.64601	-9.62719	-206.05895
186.74601	-9.63187	-206.04621
186.84601	-9.63734	-206.07170
186.94601	-9.64359	-206.13368
187.04601	-9.65047	-206.23907
187.14601	-9.65391	-206.17540
187.24601	-9.65813	-206.13112
187.34601	-9.66266	-206.11584
187.44601	-9.66781	-206.11101
187.54601	-9.67453	-206.18220
187.64601	-9.67938	-206.18667
187.74601	-9.68359	-206.12907
187.84601	-9.68828	-206.10970
187.94601	-9.69406	-206.11739
188.04601	-9.70063	-206.17007
188.14601	-9.70781	-206.26178
188.24601	-9.71109	-206.18968
188.34601	-9.71500	-206.10541
188.44601	-9.71969	-206.03518
188.54601	-9.72531	-205.94059
188.59801	-9.72938	-205.22921
188.60201	-9.72984	-204.43296
188.60601	-9.73016	-203.47317
188.60801	-9.73047	-202.96064
188.61001	-9.73062	-202.44025
188.61201	-9.73078	-201.91884
188.61401	-9.73094	-201.40323
188.61601	-9.73109	-200.89959
188.62001	-9.73141	-199.94487
188.62401	-9.73172	-199.08065
188.62801	-9.73187	-198.32084
188.63201	-9.73219	-197.66963
188.63601	-9.73250	-197.12399
188.64201	-9.73281	-196.48740
188.65001	-9.73328	-195.92372
188.66801	-9.73422	-195.40645
188.73801	-9.73688	-194.90273
188.79601	-9.73906	-194.40271
188.88401	-9.74250	-193.89872
188.98401	-9.74719	-193.48754
189.08401	-9.75250	-193.16922
189.18401	-9.75844	-192.93123
189.28401	-9.76516	-192.74499
189.38401	-9.76891	-192.44167
189.48401	-9.77344	-192.12401
189.58401	-9.77844	-191.88853
189.68401	-9.78422	-191.70782
189.78401	-9.79063	-191.62434
189.88401	-9.79500	-191.45006
189.98401	-9.79953	-191.29418
190.08401	-9.80422	-191.16870
190.18401	-9.80953	-191.06448
190.28401	-9.81594	-191.01119
190.38401	-9.82156	-190.97586
190.48401	-9.82500	-190.82344
190.58401	-9.82922	-190.70175
190.68401	-9.83422	-190.61325
190.78401	-9.84047	-190.58324
190.88401	-9.84750	-190.60388
190.98401	-9.85172	-190.51419
191.08401	-9.85609	-190.41972
191.18401	-9.86047	-190.34231
191.28401	-9.86578	-190.30051
191.38401	-9.87281	-190.30158
191.48401	-9.87969	-190.38741
191.58401	-9.88281	-190.26209
191.68401	-9.88734	-190.19181
191.78401	-9.89266	-190.16592
191.88401	-9.90031	-190.20385
191.98401	-9.90531	-190.22693
192.08401	-9.90859	-190.11925
192.18401	-9.91297	-190.05734
192.28401	-9.91797	-190.03534
192.38401	-9.92391	-190.03323
192.48401	-9.93172	-190.09508
192.58401	-9.93625	-190.10945
192.68401	-9.93938	-189.98645
192.78401	-9.94359	-189.93232
192.88401	-9.94859	-189.90552
192.98401	-9.95547	-189.93591
193.08401	-9.96172	-190.00429
193.18401	-9.96531	-189.92798
193.28401	-9.96938	-189.85111
193.38401	-9.97453	-189.82220
193.48401	-9.98016	-189.83237
193.58401	-9.98672	-189.85215
193.68401	-9.99219	-189.88149
193.78401	-9.99594	-189.80452
193.88401	-10.00063	-189.76018
193.98401	-10.00562	-189.73500
194.08401	-10.01156	-189.73494
194.18401	-10.01813	-189.78758
194.28401	-10.02219	-189.71394
194.38401	-10.02625	-189.64775
194.48401	-10.03063	-189.58691
194.58401	-10.03578	-189.56071
194.68401	-10.04203	-189.56810
194.78401	-10.04891	-189.63614
194.88401	-10.05281	-189.56308
194.98401	-10.05734	-189.51114
195.08401	-10.06266	-189.47485
195.18401	-10.06828	-189.47767
195.28401	-10.07438	-189.49808
195.38401	-10.07844	-189.43201
195.48401	-10.08297	-189.35576
195.58401	-10.08781	-189.31772
195.68401	-10.09344	-189.30136
195.78401	-10.10000	-189.30779
195.88401	-10.10609	-189.33824
195.98401	-10.10953	-189.23573
196.08401	-10.11375	-189.15340
196.18401	-10.11875	-189.11891
196.28401	-10.12500	-189.11064
196.38401	-10.13172	-189.15179
196.48401	-10.13578	-189.07741
196.58401	-10.14000	-189.00332
196.68401	-10.14469	-188.93130
196.78401	-10.15016	-188.90534
196.88401	-10.15609	-188.87009
196.98401	-10.16203	-188.88591
197.08401	-10.16609	-188.80029
197.18401	-10.17063	-188.71227
197.28401	-10.17578	-188.65807
197.38401	-10.18281	-188.64191
197.48401	-10.18859	-188.64380
197.58401	-10.19234	-188.51668
197.68401	-10.19625	-188.39581
197.78401	-10.20109	-188.29098
197.88401	-10.20641	-188.21777
197.98401	-10.21313	-188.16924
[truncated: 1,585 more rows]
