# Supplementary material for: Strengthening of 3D Printed Fused Deposition Manufactured Parts Using the Fill Compositing Technique
Source: PLoS One. 2015 Apr 16;10(4):e0122915. doi: 10.1371/journal.pone.0122915 (PMC4400136; doi:10.1371/journal.pone.0122915)
Supplement: S1 File — This is the raw data and information on all the samples presented in this manuscript. (ZIP) [file pone.0122915.s001.zip › Specimen_RawData_94.csv]

Time	Extension	Load
(sec)	(mm)	(N)
0.00000	-0.00281	-0.06167
0.10000	-0.00438	-0.07015
0.20000	-0.00906	-0.06364
0.30000	-0.01531	-0.06178
0.40000	-0.02250	-0.06392
0.50000	-0.02937	-0.07020
0.60000	-0.03344	-0.06817
0.70000	-0.03766	-0.07057
0.80000	-0.04266	-0.07214
0.90000	-0.04859	-0.07204
1.00000	-0.05516	-0.10371
1.10000	-0.05938	-0.11143
1.20000	-0.06375	-0.13169
1.30000	-0.06875	-0.15634
1.40000	-0.07422	-0.18237
1.50000	-0.08063	-0.20713
1.60000	-0.08594	-0.23758
1.70000	-0.09000	-0.25861
1.80000	-0.09437	-0.28040
1.90000	-0.09937	-0.30290
2.00000	-0.10531	-0.33387
2.10000	-0.11219	-0.36833
2.20000	-0.11641	-0.39763
2.30000	-0.12047	-0.42242
2.40000	-0.12531	-0.45206
2.50000	-0.13047	-0.48514
2.60000	-0.13688	-0.52167
2.70000	-0.14328	-0.57115
2.80000	-0.14703	-0.58837
2.90000	-0.15156	-0.62225
3.00000	-0.15719	-0.66865
3.10000	-0.16391	-0.72144
3.20000	-0.16938	-0.77449
3.30000	-0.17313	-0.80589
3.40000	-0.17750	-0.83776
3.50000	-0.18203	-0.88581
3.60000	-0.18719	-0.92975
3.70000	-0.19328	-0.97934
3.80000	-0.20016	-1.05533
3.90000	-0.20375	-1.08651
4.00000	-0.20844	-1.12816
4.10000	-0.21344	-1.18616
4.20000	-0.22016	-1.24008
4.30000	-0.22656	-1.31505
4.40000	-0.23031	-1.34596
4.50000	-0.23469	-1.40171
4.60000	-0.23969	-1.45500
4.70000	-0.24516	-1.50874
4.80000	-0.25125	-1.57280
4.90000	-0.25703	-1.63911
5.00000	-0.26063	-1.67703
5.10000	-0.26500	-1.72595
5.20000	-0.27000	-1.78246
5.30000	-0.27656	-1.86565
5.40000	-0.28234	-1.94260
5.50000	-0.28672	-1.98164
5.60000	-0.29109	-2.04033
5.70000	-0.29547	-2.08731
5.80000	-0.30031	-2.14242
5.90000	-0.30609	-2.22441
6.00000	-0.31344	-2.32109
6.10000	-0.31750	-2.37283
6.20000	-0.32203	-2.42585
6.30000	-0.32719	-2.50017
6.40000	-0.33297	-2.57082
6.50000	-0.33875	-2.64956
6.60000	-0.34281	-2.69785
6.70000	-0.34703	-2.75806
6.80000	-0.35172	-2.81407
6.90000	-0.35719	-2.88969
7.00000	-0.36328	-2.97827
7.10000	-0.37078	-3.08681
7.20000	-0.37469	-3.13965
7.30000	-0.37891	-3.19113
7.40000	-0.38375	-3.25340
7.50000	-0.38953	-3.33828
7.60000	-0.39594	-3.44533
7.70000	-0.40000	-3.49950
7.80000	-0.40437	-3.54919
7.90000	-0.40906	-3.62329
8.00000	-0.41469	-3.71226
8.10000	-0.42063	-3.80702
8.20000	-0.42687	-3.92032
8.30000	-0.43078	-3.98879
8.40000	-0.43500	-4.05580
8.50000	-0.44000	-4.13979
8.60000	-0.44594	-4.24861
8.70000	-0.45328	-4.38476
8.80000	-0.45734	-4.47206
8.90000	-0.46125	-4.53411
9.00000	-0.46594	-4.61852
9.10000	-0.47078	-4.71759
9.20000	-0.47625	-4.81042
9.30000	-0.48344	-4.97149
9.40000	-0.48750	-5.05713
9.50000	-0.49203	-5.14621
9.60000	-0.49688	-5.23403
9.70000	-0.50234	-5.33992
9.80000	-0.50906	-5.48678
9.90000	-0.51359	-5.58948
10.00000	-0.51797	-5.66983
10.10000	-0.52281	-5.77481
10.20000	-0.52828	-5.88402
10.30000	-0.53422	-6.01005
10.40000	-0.54063	-6.16384
10.50000	-0.54391	-6.22777
10.60000	-0.54797	-6.30842
10.70000	-0.55266	-6.39992
10.80000	-0.55828	-6.51623
10.90000	-0.56547	-6.66299
11.00000	-0.57047	-6.79954
11.10000	-0.57469	-6.87926
11.20000	-0.57938	-6.97202
11.30000	-0.58453	-7.07461
11.40000	-0.59031	-7.20245
11.50000	-0.59812	-7.38822
11.60000	-0.60203	-7.48793
11.70000	-0.60656	-7.58034
11.80000	-0.61219	-7.70812
11.90000	-0.61906	-7.86401
12.00000	-0.62500	-8.03750
12.10000	-0.62781	-8.08585
12.20000	-0.63188	-8.16789
12.30000	-0.63641	-8.27902
12.40000	-0.64141	-8.40226
12.50000	-0.64734	-8.53659
12.60000	-0.65438	-8.72179
12.70000	-0.65813	-8.81445
12.80000	-0.66219	-8.89819
12.90000	-0.66703	-9.01046
13.00000	-0.67219	-9.13187
13.10000	-0.67875	-9.30115
13.20000	-0.68391	-9.43142
13.30000	-0.68844	-9.53939
13.40000	-0.69313	-9.64450
13.50000	-0.69828	-9.76909
13.60000	-0.70438	-9.90700
13.70000	-0.71109	-10.09912
13.80000	-0.71453	-10.17610
13.90000	-0.71875	-10.26100
14.00000	-0.72375	-10.38281
14.10000	-0.73000	-10.54782
14.20000	-0.73687	-10.73160
14.30000	-0.74094	-10.84244
14.40000	-0.74500	-10.93460
14.50000	-0.74984	-11.04020
14.60000	-0.75453	-11.14431
14.70000	-0.76031	-11.29721
14.80000	-0.76766	-11.49815
14.90000	-0.77156	-11.60936
15.00000	-0.77578	-11.70074
15.10000	-0.78078	-11.81855
15.20000	-0.78688	-11.97792
15.30000	-0.79344	-12.16471
15.40000	-0.79734	-12.26691
15.50000	-0.80141	-12.37174
15.60000	-0.80609	-12.48782
15.70000	-0.81125	-12.62748
15.80000	-0.81719	-12.78288
15.90000	-0.82453	-12.98147
16.00000	-0.82875	-13.10350
16.10000	-0.83281	-13.19302
16.20000	-0.83766	-13.32158
16.30000	-0.84344	-13.47932
16.40000	-0.85000	-13.67323
16.50000	-0.85438	-13.79691
16.60000	-0.85844	-13.90124
16.70000	-0.86313	-14.01061
16.80000	-0.86828	-14.16026
16.90000	-0.87422	-14.31350
17.00000	-0.88109	-14.51050
17.10000	-0.88500	-14.63226
17.20000	-0.88922	-14.72711
17.30000	-0.89438	-14.86946
17.40000	-0.90000	-15.02667
17.50000	-0.90719	-15.23635
17.60000	-0.91125	-15.35624
17.70000	-0.91516	-15.46153
17.80000	-0.91953	-15.57190
17.90000	-0.92469	-15.71458
18.00000	-0.93078	-15.87329
18.10000	-0.93844	-16.10044
18.20000	-0.94250	-16.24522
18.30000	-0.94641	-16.33956
18.40000	-0.95125	-16.46348
18.50000	-0.95687	-16.62617
18.60000	-0.96328	-16.81940
18.70000	-0.96766	-16.94975
18.80000	-0.97187	-17.06425
18.90000	-0.97672	-17.19103
19.00000	-0.98187	-17.33915
19.10000	-0.98781	-17.50499
19.20000	-0.99563	-17.75038
19.30000	-0.99906	-17.86055
19.40000	-1.00297	-17.95226
19.50000	-1.00781	-18.09865
19.60000	-1.01391	-18.27149
19.70000	-1.02078	-18.49809
19.80000	-1.02469	-18.62074
19.90000	-1.02859	-18.72449
20.00000	-1.03328	-18.84705
20.10000	-1.03828	-18.99069
20.20000	-1.04391	-19.14669
20.30000	-1.05141	-19.38749
20.40000	-1.05578	-19.53243
20.50000	-1.06016	-19.65808
20.60000	-1.06531	-19.80191
20.70000	-1.07187	-19.99149
20.80000	-1.07812	-20.22480
20.90000	-1.08172	-20.32176
21.00000	-1.08594	-20.44642
21.10000	-1.09109	-20.59816
21.20000	-1.09656	-20.77826
21.30000	-1.10250	-20.95886
21.40000	-1.10828	-21.15689
21.50000	-1.11203	-21.26962
21.60000	-1.11625	-21.38771
21.70000	-1.12063	-21.52763
21.80000	-1.12578	-21.68125
21.90000	-1.13266	-21.89149
22.00000	-1.13781	-22.08047
22.10000	-1.14203	-22.19929
22.20000	-1.14672	-22.34229
22.30000	-1.15188	-22.49962
22.40000	-1.15781	-22.67681
22.50000	-1.16453	-22.90339
22.60000	-1.16875	-23.04118
22.70000	-1.17312	-23.16318
22.80000	-1.17797	-23.30749
22.90000	-1.18344	-23.47059
23.00000	-1.19047	-23.69466
23.10000	-1.19516	-23.87194
23.20000	-1.19891	-23.97080
23.30000	-1.20312	-24.08889
23.40000	-1.20797	-24.22989
23.50000	-1.21344	-24.39617
23.60000	-1.22109	-24.62088
23.70000	-1.22547	-24.78890
23.80000	-1.22969	-24.90145
23.90000	-1.23484	-25.05175
24.00000	-1.24078	-25.22639
24.10000	-1.24719	-25.42953
24.20000	-1.25156	-25.58539
24.30000	-1.25578	-25.70157
24.40000	-1.26047	-25.83963
24.50000	-1.26547	-25.98868
24.60000	-1.27125	-26.16365
24.70000	-1.27859	-26.39215
24.80000	-1.28281	-26.55094
24.90000	-1.28672	-26.65192
25.00000	-1.29141	-26.79462
25.10000	-1.29672	-26.94839
25.20000	-1.30266	-27.13367
25.30000	-1.30750	-27.28891
25.40000	-1.31172	-27.41881
25.50000	-1.31641	-27.54381
25.60000	-1.32172	-27.69651
25.70000	-1.32719	-27.86263
25.80000	-1.33438	-28.06942
25.90000	-1.33891	-28.23885
26.00000	-1.34328	-28.35523
26.10000	-1.34813	-28.48639
26.20000	-1.35391	-28.66587
26.30000	-1.36125	-28.90918
26.40000	-1.36500	-29.03598
26.50000	-1.36875	-29.12147
26.60000	-1.37281	-29.22541
26.70000	-1.37750	-29.35329
26.80000	-1.38281	-29.50523
26.90000	-1.38953	-29.67416
27.00000	-1.39516	-29.87602
27.10000	-1.39969	-29.99358
27.20000	-1.40469	-30.13967
27.30000	-1.41047	-30.29628
27.40000	-1.41766	-30.51082
27.50000	-1.42203	-30.65293
27.60000	-1.42609	-30.76604
27.70000	-1.43078	-30.88842
27.80000	-1.43578	-31.03338
27.90000	-1.44203	-31.21280
28.00000	-1.45047	-31.49281
28.10000	-1.45328	-31.59316
28.20000	-1.45719	-31.68607
28.30000	-1.46219	-31.83550
28.40000	-1.46797	-32.02334
28.50000	-1.47516	-32.25540
28.60000	-1.47922	-32.39171
28.70000	-1.48328	-32.50647
28.80000	-1.48766	-32.63473
28.90000	-1.49234	-32.77507
29.00000	-1.49734	-32.92507
29.10000	-1.50422	-33.11592
29.20000	-1.50953	-33.32656
29.30000	-1.51359	-33.43995
29.40000	-1.51859	-33.58426
29.50000	-1.52438	-33.76440
29.60000	-1.53187	-34.00707
29.70000	-1.53547	-34.13407
29.80000	-1.53922	-34.24399
29.90000	-1.54391	-34.38685
30.00000	-1.54938	-34.55161
30.10000	-1.55531	-34.74291
30.20000	-1.56250	-34.95066
30.30000	-1.56688	-35.12622
30.40000	-1.57047	-35.23340
30.50000	-1.57500	-35.37899
30.60000	-1.58000	-35.53166
30.70000	-1.58766	-35.76311
30.80000	-1.59266	-35.97139
30.90000	-1.59656	-36.08341
31.00000	-1.60125	-36.23558
31.10000	-1.60641	-36.39280
31.20000	-1.61203	-36.56904
31.30000	-1.61891	-36.79928
31.40000	-1.62297	-36.95981
31.50000	-1.62688	-37.06696
31.60000	-1.63188	-37.22921
31.70000	-1.63766	-37.40925
31.80000	-1.64484	-37.65358
31.90000	-1.64906	-37.80959
32.00000	-1.65313	-37.92689
32.10000	-1.65766	-38.07222
32.20000	-1.66250	-38.22024
32.30000	-1.66813	-38.39657
32.40000	-1.67547	-38.64715
32.50000	-1.67984	-38.81624
32.60000	-1.68391	-38.93136
32.70000	-1.68891	-39.09010
32.80000	-1.69453	-39.28359
32.90000	-1.70141	-39.51515
33.00000	-1.70562	-39.66867
33.10000	-1.70953	-39.78687
33.20000	-1.71422	-39.94088
33.30000	-1.71953	-40.10760
33.40000	-1.72563	-40.32332
33.50000	-1.73281	-40.58201
33.60000	-1.73656	-40.71461
33.70000	-1.74047	-40.83265
33.80000	-1.74500	-40.97900
33.90000	-1.75016	-41.14354
34.00000	-1.75766	-41.37718
34.10000	-1.76297	-41.61311
34.20000	-1.76688	-41.72099
34.30000	-1.77125	-41.86311
34.40000	-1.77625	-42.02748
34.50000	-1.78203	-42.22446
34.60000	-1.78844	-42.45195
34.70000	-1.79297	-42.61277
34.80000	-1.79719	-42.74968
34.90000	-1.80219	-42.91003
35.00000	-1.80813	-43.10161
35.10000	-1.81516	-43.34559
35.20000	-1.81984	-43.54485
35.30000	-1.82359	-43.64670
35.40000	-1.82781	-43.79001
35.50000	-1.83281	-43.94957
35.60000	-1.83844	-44.13129
35.70000	-1.84578	-44.38917
35.80000	-1.85016	-44.55493
35.90000	-1.85422	-44.68576
36.00000	-1.85922	-44.84711
36.10000	-1.86484	-45.03410
36.20000	-1.87234	-45.29457
36.30000	-1.87625	-45.46366
36.40000	-1.87984	-45.56046
36.50000	-1.88422	-45.69408
36.60000	-1.88906	-45.84888
36.70000	-1.89469	-46.03958
36.80000	-1.90266	-46.29622
36.90000	-1.90781	-46.53225
37.00000	-1.91141	-46.62884
37.10000	-1.91625	-46.77581
37.20000	-1.92219	-46.97320
37.30000	-1.92969	-47.28433
37.40000	-1.93344	-47.42707
37.50000	-1.93688	-47.53334
37.60000	-1.94125	-47.67381
37.70000	-1.94609	-47.83791
37.80000	-1.95141	-48.02039
37.90000	-1.95797	-48.24691
38.00000	-1.96297	-48.45396
38.10000	-1.96750	-48.60048
38.20000	-1.97219	-48.75200
38.30000	-1.97781	-48.92924
38.40000	-1.98453	-49.16699
38.50000	-1.98875	-49.33820
38.60000	-1.99297	-49.47028
38.70000	-1.99750	-49.61015
38.80000	-2.00266	-49.78471
38.90000	-2.00859	-49.99319
39.00000	-2.01609	-50.24464
39.10000	-2.02047	-50.42925
39.20000	-2.02422	-50.53081
39.30000	-2.02891	-50.67940
39.40000	-2.03391	-50.84755
39.50000	-2.04016	-51.04643
39.60000	-2.04594	-51.26482
39.70000	-2.05016	-51.39960
39.80000	-2.05453	-51.53620
39.90000	-2.05969	-51.70091
40.00000	-2.06547	-51.89889
40.10000	-2.07266	-52.13096
40.20000	-2.07672	-52.29440
40.30000	-2.08047	-52.39563
40.40000	-2.08484	-52.53269
40.50000	-2.09031	-52.70443
40.60000	-2.09781	-52.94713
40.70000	-2.10328	-53.16350
40.80000	-2.10734	-53.29278
40.90000	-2.11187	-53.42514
41.00000	-2.11719	-53.59800
41.10000	-2.12250	-53.77170
41.20000	-2.12891	-53.97541
41.30000	-2.13406	-54.19140
41.40000	-2.13781	-54.29723
41.50000	-2.14250	-54.44107
41.60000	-2.14781	-54.60552
41.70000	-2.15500	-54.83958
41.80000	-2.15984	-55.04651
41.90000	-2.16375	-55.15618
42.00000	-2.16813	-55.28418
42.10000	-2.17313	-55.44978
42.20000	-2.17891	-55.64418
42.30000	-2.18531	-55.86135
42.40000	-2.19109	-56.10323
42.50000	-2.19453	-56.20028
42.60000	-2.19906	-56.32994
42.70000	-2.20422	-56.48863
42.80000	-2.21031	-56.68617
42.90000	-2.21563	-56.89188
43.00000	-2.21984	-57.02294
43.10000	-2.22406	-57.14262
43.20000	-2.22906	-57.29694
43.30000	-2.23453	-57.47211
43.40000	-2.24109	-57.66909
43.50000	-2.24734	-57.90865
43.60000	-2.25094	-57.99467
43.70000	-2.25563	-58.13351
43.80000	-2.26203	-58.33463
43.89600	-2.27203	-58.68146
43.99600	-2.27516	-58.85061
44.09600	-2.27766	-58.89525
44.19600	-2.28250	-59.03019
44.29600	-2.28734	-59.19009
44.39600	-2.29219	-59.34150
44.49600	-2.29906	-59.56103
44.59600	-2.30422	-59.78399
44.69600	-2.30813	-59.89391
44.79600	-2.31281	-60.04931
44.89600	-2.31812	-60.21712
44.99600	-2.32547	-60.45541
45.09600	-2.33000	-60.65764
45.19600	-2.33391	-60.77120
45.29600	-2.33859	-60.90977
45.39600	-2.34375	-61.08106
45.49600	-2.34922	-61.27492
45.59600	-2.35625	-61.50148
45.69600	-2.36094	-61.70069
45.79600	-2.36484	-61.80855
45.89600	-2.36906	-61.95511
45.99600	-2.37422	-62.11208
46.09600	-2.38187	-62.35001
46.19600	-2.38719	-62.58551
46.29600	-2.39094	-62.69906
46.39600	-2.39531	-62.84288
46.49600	-2.40047	-63.00735
46.59600	-2.40625	-63.20437
46.69600	-2.41344	-63.45885
46.79600	-2.41781	-63.63811
46.89600	-2.42156	-63.75103
46.99600	-2.42625	-63.89822
47.09600	-2.43141	-64.07288
47.19600	-2.43750	-64.27363
47.29600	-2.44328	-64.50691
47.39600	-2.44750	-64.63956
47.49600	-2.45188	-64.78465
47.59600	-2.45703	-64.95184
47.69600	-2.46297	-65.15916
47.79600	-2.47063	-65.42923
47.89600	-2.47484	-65.62293
47.99600	-2.47844	-65.71431
48.09600	-2.48297	-65.85798
48.19600	-2.48844	-66.05251
48.29600	-2.49469	-66.26925
48.39600	-2.50016	-66.48347
48.49600	-2.50406	-66.60576
48.59600	-2.50844	-66.75366
48.69600	-2.51313	-66.90161
48.79600	-2.51828	-67.07750
48.89600	-2.52469	-67.28445
48.99600	-2.53063	-67.53127
49.09600	-2.53469	-67.65108
49.19600	-2.53906	-67.78119
49.29600	-2.54438	-67.95841
49.39600	-2.55156	-68.19619
49.49600	-2.55719	-68.42259
49.59600	-2.56109	-68.55127
49.69600	-2.56547	-68.68119
49.79600	-2.57047	-68.84091
49.89600	-2.57609	-69.02715
49.99600	-2.58266	-69.25005
50.09600	-2.58766	-69.45018
50.19600	-2.59141	-69.55697
50.29600	-2.59594	-69.68539
50.39600	-2.60094	-69.84750
50.49600	-2.60813	-70.07172
50.59600	-2.61391	-70.32018
50.69600	-2.61766	-70.43455
50.79600	-2.62188	-70.56057
50.89600	-2.62672	-70.71943
50.99600	-2.63234	-70.89726
51.09600	-2.63969	-71.12780
51.19600	-2.64469	-71.34201
51.29600	-2.64828	-71.43662
51.39600	-2.65297	-71.57972
51.49600	-2.65844	-71.75455
51.59600	-2.66500	-71.96857
51.69600	-2.67078	-72.20227
51.79600	-2.67469	-72.32320
51.89600	-2.67891	-72.44284
51.99600	-2.68359	-72.59987
52.09600	-2.68922	-72.77532
52.19600	-2.69625	-73.00290
52.29600	-2.70109	-73.20081
52.39600	-2.70469	-73.29577
52.49600	-2.70937	-73.43493
52.59600	-2.71516	-73.62553
52.69600	-2.72297	-73.88674
52.79600	-2.72813	-74.12083
52.89600	-2.73172	-74.22841
52.99600	-2.73625	-74.35577
53.09600	-2.74125	-74.52130
53.19600	-2.74656	-74.70666
53.29600	-2.75375	-74.94553
53.39600	-2.75906	-75.18602
53.49600	-2.76234	-75.27986
53.59600	-2.76703	-75.42352
53.69600	-2.77250	-75.61766
53.79600	-2.77906	-75.84149
53.89600	-2.78453	-76.06255
53.99600	-2.78828	-76.18853
54.09600	-2.79234	-76.31462
54.19600	-2.79703	-76.47100
54.29600	-2.80266	-76.66650
54.39600	-2.80875	-76.87764
54.49600	-2.81453	-77.10350
54.59600	-2.81875	-77.24871
54.69600	-2.82313	-77.38737
54.79600	-2.82797	-77.54889
54.89600	-2.83422	-77.75326
54.99600	-2.84063	-78.00280
55.09600	-2.84469	-78.15830
55.19600	-2.84891	-78.28537
55.29600	-2.85359	-78.42672
55.39600	-2.85891	-78.61982
55.49600	-2.86531	-78.82393
55.59600	-2.87125	-79.06794
55.69600	-2.87531	-79.19764
55.79600	-2.88016	-79.35146
55.89600	-2.88547	-79.52793
55.99600	-2.89234	-79.75792
56.09600	-2.89750	-79.97140
56.19600	-2.90125	-80.08039
56.29600	-2.90547	-80.21609
56.39600	-2.91000	-80.35828
56.49600	-2.91531	-80.52577
56.59600	-2.92234	-80.76056
56.69600	-2.92844	-81.02162
56.79600	-2.93219	-81.12910
56.89600	-2.93672	-81.27628
56.99600	-2.94203	-81.44508
57.09600	-2.94875	-81.66471
57.19600	-2.95359	-81.86097
57.29600	-2.95781	-81.98889
57.39600	-2.96250	-82.12557
57.49600	-2.96734	-82.29043
57.59600	-2.97281	-82.46180
57.69600	-2.97984	-82.68920
57.79600	-2.98563	-82.94131
57.89600	-2.98922	-83.04408
57.99600	-2.99344	-83.16545
58.09600	-2.99875	-83.33112
58.19600	-3.00562	-83.56341
58.29600	-3.01141	-83.80917
58.39600	-3.01484	-83.90973
58.49600	-3.01922	-84.03979
58.59600	-3.02406	-84.19692
58.69600	-3.02953	-84.37929
58.79600	-3.03562	-84.58263
58.89600	-3.04094	-84.80043
58.99600	-3.04484	-84.89828
59.09600	-3.04938	-85.03607
59.19600	-3.05422	-85.18532
59.29600	-3.06016	-85.38228
59.39600	-3.06703	-85.62742
59.49600	-3.07125	-85.78148
59.59600	-3.07531	-85.90047
59.69600	-3.08000	-86.03876
59.79600	-3.08563	-86.22362
59.89600	-3.09328	-86.45564
59.99600	-3.10000	-86.75347
60.09600	-3.10344	-86.84954
60.19600	-3.10812	-86.98130
60.29600	-3.11344	-87.14488
60.39600	-3.11984	-87.34442
60.49600	-3.12516	-87.56659
60.59600	-3.12875	-87.66054
60.69600	-3.13313	-87.78214
60.79600	-3.13781	-87.93076
60.89600	-3.14344	-88.10418
60.99600	-3.15062	-88.32389
61.09600	-3.15609	-88.57777
61.19600	-3.15891	-88.63752
61.29600	-3.16328	-88.74937
61.39600	-3.16844	-88.92482
61.49600	-3.17531	-89.14502
61.59600	-3.18172	-89.40995
61.69600	-3.18562	-89.52563
61.79600	-3.18984	-89.63817
61.89600	-3.19469	-89.79150
61.99600	-3.20000	-89.96413
62.09600	-3.20656	-90.16391
62.19600	-3.21219	-90.40217
62.29600	-3.21594	-90.49521
62.39600	-3.22016	-90.61918
62.49600	-3.22500	-90.78099
62.59600	-3.23203	-90.98881
62.69600	-3.23859	-91.26042
62.79600	-3.24219	-91.36235
62.89600	-3.24625	-91.47441
62.99600	-3.25094	-91.62647
63.09600	-3.25641	-91.80059
63.19600	-3.26281	-91.99679
63.29600	-3.26906	-92.25495
63.39600	-3.27281	-92.36202
63.49600	-3.27734	-92.49453
63.59600	-3.28234	-92.64984
63.69600	-3.28812	-92.83521
63.79600	-3.29438	-93.07045
63.89600	-3.29844	-93.19481
63.99600	-3.30266	-93.31900
64.09600	-3.30766	-93.46849
64.19600	-3.31344	-93.66482
64.29600	-3.32078	-93.89429
64.39600	-3.32641	-94.14928
64.49600	-3.32969	-94.22491
64.59600	-3.33422	-94.35306
64.69600	-3.33938	-94.52243
64.79600	-3.34609	-94.73383
64.89600	-3.35203	-94.98139
64.99600	-3.35578	-95.09342
65.09600	-3.36000	-95.21198
65.19600	-3.36422	-95.33650
65.29600	-3.36953	-95.51316
65.39600	-3.37578	-95.71237
65.49600	-3.38297	-95.98868
65.59600	-3.38672	-96.11522
65.69600	-3.39094	-96.23179
65.79600	-3.39625	-96.40264
65.89600	-3.40297	-96.62416
65.99600	-3.40859	-96.85455
66.09600	-3.41219	-96.95936
66.19600	-3.41625	-97.07352
66.29600	-3.42109	-97.22021
66.39600	-3.42656	-97.41433
66.49600	-3.43250	-97.59328
66.59600	-3.43937	-97.84523
66.69600	-3.44328	-97.98310
66.79600	-3.44734	-98.09843
66.89600	-3.45219	-98.24403
66.99600	-3.45813	-98.43106
67.09600	-3.46516	-98.69909
67.19600	-3.46922	-98.83552
67.29600	-3.47328	-98.95252
67.39600	-3.47812	-99.09826
67.49600	-3.48375	-99.28260
67.59600	-3.49031	-99.49557
67.69600	-3.49625	-99.72834
67.79600	-3.49969	-99.83157
67.89600	-3.50391	-99.94809
67.99600	-3.50906	-100.11005
68.09600	-3.51563	-100.31409
68.19600	-3.52234	-100.59381
68.29600	-3.52625	-100.69843
68.39600	-3.53063	-100.83325
68.49600	-3.53531	-100.98109
68.59600	-3.54078	-101.15661
68.69600	-3.54766	-101.38354
68.79600	-3.55344	-101.63336
68.89600	-3.55688	-101.73161
68.99600	-3.56156	-101.87577
69.09600	-3.56703	-102.05431
69.19600	-3.57359	-102.27955
69.29600	-3.57875	-102.49007
69.39600	-3.58234	-102.59476
69.49600	-3.58672	-102.71875
69.59600	-3.59156	-102.87564
69.69600	-3.59719	-103.06510
69.79600	-3.60469	-103.30447
69.89600	-3.61062	-103.58125
69.99600	-3.61406	-103.67236
70.09600	-3.61844	-103.80398
70.19600	-3.62359	-103.97413
70.29600	-3.62953	-104.17711
70.39600	-3.63531	-104.40654
70.49600	-3.63938	-104.54086
70.59600	-3.64344	-104.65379
70.69600	-3.64813	-104.79985
70.79600	-3.65359	-104.97991
70.89600	-3.66000	-105.19277
70.99600	-3.66625	-105.45550
71.09600	-3.67000	-105.57251
71.19600	-3.67438	-105.70306
71.29600	-3.67937	-105.86834
71.39600	-3.68484	-106.05853
71.49600	-3.69109	-106.27505
71.59600	-3.69578	-106.44680
71.69600	-3.70000	-106.57893
71.79600	-3.70469	-106.71895
71.89600	-3.71000	-106.88249
71.99600	-3.71703	-107.12330
72.09600	-3.72281	-107.37140
72.19600	-3.72656	-107.47176
72.29600	-3.73094	-107.59917
72.39600	-3.73594	-107.74694
72.49600	-3.74188	-107.92852
72.59600	-3.74859	-108.16830
72.69600	-3.75266	-108.30712
72.79600	-3.75687	-108.42187
72.89600	-3.76125	-108.55619
72.99600	-3.76609	-108.71124
73.09600	-3.77188	-108.87069
73.19600	-3.77906	-109.10881
73.29600	-3.78328	-109.25660
73.39600	-3.78750	-109.36145
73.49600	-3.79266	-109.51488
73.59600	-3.79922	-109.71416
73.69600	-3.80625	-109.98883
73.79600	-3.80984	-110.08429
73.89600	-3.81391	-110.18802
73.99600	-3.81875	-110.31990
74.09600	-3.82438	-110.49274
74.19600	-3.83094	-110.68970
74.29600	-3.83672	-110.92956
74.39600	-3.84016	-111.00604
74.49600	-3.84453	-111.12262
74.59600	-3.84953	-111.27016
74.69600	-3.85578	-111.45494
74.79600	-3.86250	-111.71105
74.89600	-3.86625	-111.81489
74.99600	-3.87016	-111.90411
75.09600	-3.87453	-112.01926
75.19600	-3.87938	-112.16857
75.29600	-3.88469	-112.32920
75.39600	-3.89219	-112.56586
75.49600	-3.89641	-112.71887
75.59600	-3.90109	-112.83265
75.69600	-3.90578	-112.97119
75.79600	-3.91125	-113.13168
75.89600	-3.91859	-113.37710
75.99600	-3.92281	-113.51231
76.09600	-3.92688	-113.61885
76.19600	-3.93156	-113.75035
76.29600	-3.93672	-113.90674
76.39600	-3.94313	-114.08921
76.49600	-3.95156	-114.39852
76.59600	-3.95484	-114.49110
76.69600	-3.95906	-114.58681
76.79600	-3.96438	-114.74589
76.89600	-3.97156	-114.95332
76.99600	-3.97719	-115.18516
77.09600	-3.98031	-115.25733
77.19600	-3.98453	-115.36575
77.29600	-3.98906	-115.49059
77.39600	-3.99375	-115.63428
77.49600	-3.99969	-115.80803
77.59600	-4.00719	-116.06137
77.69600	-4.01078	-116.19741
77.79600	-4.01500	-116.29528
77.89600	-4.02031	-116.45493
77.99600	-4.02719	-116.65592
78.09600	-4.03313	-116.90859
78.19600	-4.03656	-116.98609
78.29600	-4.04062	-117.09491
78.39600	-4.04547	-117.23311
78.49600	-4.05094	-117.40471
78.59600	-4.05719	-117.60189
78.69600	-4.06484	-117.88302
78.79600	-4.06813	-117.99637
78.89600	-4.07219	-118.08804
78.99600	-4.07672	-118.21899
79.09600	-4.08219	-118.37343
79.19600	-4.08922	-118.62340
79.29600	-4.09344	-118.76115
79.39600	-4.09750	-118.87524
79.49600	-4.10234	-119.00835
79.59600	-4.10766	-119.17234
79.69600	-4.11406	-119.37194
79.79600	-4.12078	-119.62768
79.89600	-4.12438	-119.73096
79.99600	-4.12859	-119.84614
80.09600	-4.13359	-119.98487
80.19600	-4.13969	-120.16360
80.29600	-4.14625	-120.41479
80.39600	-4.15047	-120.54002
80.49600	-4.15438	-120.64800
80.59600	-4.15875	-120.76828
80.69600	-4.16406	-120.92651
80.79600	-4.17031	-121.12645
80.89600	-4.17734	-121.38696
80.99600	-4.18094	-121.49165
81.09600	-4.18531	-121.60543
81.19600	-4.19031	-121.75538
81.29600	-4.19656	-121.94455
81.39600	-4.20297	-122.16930
81.49600	-4.20688	-122.28805
81.59600	-4.21109	-122.40466
81.69600	-4.21594	-122.54336
81.79600	-4.22109	-122.70468
81.89600	-4.22719	-122.90042
81.99600	-4.23437	-123.15945
82.09600	-4.23797	-123.27133
82.19600	-4.24203	-123.38444
82.29600	-4.24703	-123.53200
82.39600	-4.25266	-123.71608
82.49600	-4.25984	-123.95868
82.59600	-4.26391	-124.09977
82.69600	-4.26813	-124.20720
82.79600	-4.27297	-124.34616
82.89600	-4.27828	-124.51310
82.99600	-4.28391	-124.67606
83.09600	-4.29031	-124.90889
83.19600	-4.29406	-125.01426
83.29600	-4.29828	-125.13059
83.39600	-4.30313	-125.26339
83.49600	-4.30875	-125.42629
83.59600	-4.31578	-125.65148
83.69600	-4.32078	-125.82961
83.79600	-4.32469	-125.92843
83.89600	-4.32906	-126.04438
83.99600	-4.33422	-126.19057
84.09600	-4.34016	-126.37164
84.19600	-4.34750	-126.63005
84.29600	-4.35125	-126.75102
84.39600	-4.35578	-126.85636
84.49600	-4.36109	-127.02197
84.59600	-4.36672	-127.18359
84.69600	-4.37375	-127.41554
84.79600	-4.37781	-127.55027
84.89600	-4.38188	-127.64251
84.99600	-4.38656	-127.77880
85.09600	-4.39156	-127.92470
85.19600	-4.39734	-128.10256
85.29600	-4.40344	-128.30143
85.39600	-4.40750	-128.41325
85.49600	-4.41172	-128.51605
85.59600	-4.41719	-128.68364
85.69600	-4.42469	-128.91078
85.79600	-4.43234	-129.25285
85.89600	-4.43531	-129.35565
85.99600	-4.43906	-129.43915
86.09600	-4.44344	-129.56189
86.19600	-4.44828	-129.70364
86.29600	-4.45328	-129.86600
86.39600	-4.45922	-130.05556
86.49600	-4.46375	-130.19586
86.59600	-4.46844	-130.32152
86.69600	-4.47359	-130.47227
86.79600	-4.47953	-130.64921
86.89600	-4.48641	-130.88548
86.99600	-4.49063	-131.01040
87.09600	-4.49469	-131.11243
87.19600	-4.49937	-131.24639
87.29600	-4.50438	-131.38397
87.39600	-4.51047	-131.56331
87.49600	-4.51734	-131.80184
87.59600	-4.52141	-131.92774
87.69600	-4.52563	-132.03405
87.79600	-4.53062	-132.16557
87.89600	-4.53609	-132.32444
87.99600	-4.54266	-132.54185
88.09600	-4.54734	-132.68521
88.19600	-4.55156	-132.79399
88.29600	-4.55625	-132.92147
88.39600	-4.56141	-133.06503
88.49600	-4.56766	-133.26664
88.59600	-4.57453	-133.50771
88.69600	-4.57797	-133.58945
88.79600	-4.58203	-133.68455
88.89600	-4.58687	-133.82323
88.99600	-4.59250	-133.97822
89.09600	-4.60000	-134.22333
89.19600	-4.60453	-134.37763
89.29600	-4.60844	-134.46729
89.39600	-4.61281	-134.57444
89.49600	-4.61766	-134.69565
89.59600	-4.62297	-134.84608
89.69600	-4.62953	-135.04633
89.79600	-4.63453	-135.20131
89.89600	-4.63859	-135.29269
89.99600	-4.64344	-135.41855
90.09600	-4.65016	-135.58973
90.19600	-4.65813	-135.88406
90.29600	-4.66156	-135.98242
90.39600	-4.66547	-136.05714
90.49600	-4.67000	-136.17198
90.59600	-4.67500	-136.31161
90.69600	-4.68047	-136.46768
90.79600	-4.68688	-136.65554
90.89600	-4.69172	-136.82325
90.99600	-4.69563	-136.89840
91.09600	-4.70016	-137.01962
91.19600	-4.70531	-137.15728
91.29600	-4.71297	-137.37732
91.39600	-4.71797	-137.54937
91.49600	-4.72203	-137.64314
91.59600	-4.72641	-137.75496
91.69600	-4.73141	-137.87480
91.79600	-4.73688	-138.02426
91.89600	-4.74313	-138.19772
91.99600	-4.74797	-138.34198
92.09600	-4.75203	-138.38018
92.19600	-4.75719	-138.48293
92.29600	-4.76312	-138.62075
92.39600	-4.77109	-138.86175
92.49600	-4.77500	-138.94659
92.59600	-4.77875	-138.99040
92.69600	-4.78328	-139.07172
92.79600	-4.78828	-139.16929
92.89600	-4.79453	-139.31225
92.99600	-4.80266	-139.55992
93.09600	-4.80609	-139.61573
93.19600	-4.81016	-139.66493
93.29600	-4.81531	-139.76961
93.39600	-4.82141	-139.91672
93.49600	-4.82813	-140.11233
93.59600	-4.83172	-140.18381
93.69600	-4.83578	-140.23468
93.79600	-4.84047	-140.32592
93.89600	-4.84578	-140.44814
93.99600	-4.85141	-140.58150
94.09600	-4.85797	-140.76623
94.19600	-4.86172	-140.83932
94.29600	-4.86562	-140.90532
94.39600	-4.87031	-141.00367
94.49600	-4.87625	-141.14319
94.59600	-4.88422	-141.37980
94.69600	-4.88875	-141.52333
94.79600	-4.89266	-141.59042
94.89600	-4.89734	-141.67018
94.99600	-4.90281	-141.81063
95.09600	-4.90875	-141.96423
95.19600	-4.91547	-142.19487
95.29600	-4.91891	-142.26377
95.39600	-4.92297	-142.32510
95.49600	-4.92781	-142.43716
95.59600	-4.93344	-142.57967
95.69600	-4.94000	-142.76992
95.79600	-4.94484	-142.90865
95.89600	-4.94859	-142.98408
95.99600	-4.95313	-143.09107
96.09600	-4.95844	-143.21084
96.19600	-4.96422	-143.36246
96.29600	-4.97141	-143.58445
96.39600	-4.97547	-143.69632
96.49600	-4.97969	-143.77019
96.59600	-4.98438	-143.88950
96.69600	-4.98984	-144.01509
96.79600	-4.99641	-144.19910
96.89600	-5.00141	-144.36044
96.99600	-5.00547	-144.44020
97.09600	-5.00984	-144.52824
97.19600	-5.01516	-144.66643
97.29600	-5.02094	-144.81242
97.39600	-5.02875	-144.95198
97.49600	-5.03250	-144.74058
97.59600	-5.03641	-144.72079
97.69600	-5.04109	-144.74925
97.79600	-5.04672	-144.82380
97.89600	-5.05375	-144.97313
97.99600	-5.05844	-145.08063
98.09600	-5.06250	-145.11359
98.19600	-5.06703	-145.17054
98.29600	-5.07219	-145.25869
98.39600	-5.07781	-145.37336
98.49600	-5.08531	-145.56836
98.59600	-5.08906	-145.64624
98.69600	-5.09297	-145.69156
98.79600	-5.09766	-145.76608
98.89600	-5.10328	-145.88466
98.99600	-5.11109	-146.10575
99.09600	-5.11516	-146.19911
99.19600	-5.11891	-146.23544
99.29600	-5.12344	-146.30897
99.39600	-5.12859	-146.41890
99.49600	-5.13453	-146.55566
99.59600	-5.14234	-146.76130
99.69600	-5.14609	-146.85436
99.79600	-5.14984	-146.89212
99.89600	-5.15453	-146.96661
99.99600	-5.15969	-147.07051
100.09600	-5.16672	-147.24021
100.19600	-5.17203	-147.38706
100.29600	-5.17594	-147.43531
100.39600	-5.18047	-147.49078
100.49600	-5.18547	-147.58906
100.59600	-5.19141	-147.72066
100.69600	-5.19922	-147.92778
100.79600	-5.20313	-148.02618
100.89600	-5.20719	-148.07369
100.99600	-5.21203	-148.17326
101.09600	-5.21781	-148.30087
101.19600	-5.22500	-148.49822
101.29600	-5.22891	-148.58979
101.39600	-5.23297	-148.65460
101.49600	-5.23766	-148.75776
101.59600	-5.24297	-148.86741
101.69600	-5.24906	-149.02137
101.79600	-5.25703	-149.26659
101.89600	-5.26031	-149.37262
101.99600	-5.26406	-149.41777
102.09600	-5.26859	-149.51113
102.19600	-5.27359	-149.62037
102.29600	-5.28047	-149.78991
102.39600	-5.28531	-149.93134
102.49600	-5.28938	-150.00245
102.59600	-5.29391	-150.09974
102.69600	-5.29922	-150.21479
102.79600	-5.30516	-150.37543
102.89600	-5.31172	-150.56123
102.99600	-5.31641	-150.69622
103.09600	-5.32031	-150.75028
103.19600	-5.32484	-150.85728
103.29600	-5.32984	-150.95475
103.39600	-5.33688	-151.13665
103.49600	-5.34234	-151.31988
103.59600	-5.34641	-151.40627
103.69600	-5.35078	-151.49328
103.79600	-5.35594	-151.61476
103.89600	-5.36188	-151.77485
103.99600	-5.36859	-151.97110
104.09600	-5.37281	-152.08651
104.19600	-5.37703	-152.15261
104.29600	-5.38188	-152.26470
104.39600	-5.38734	-152.40276
104.49600	-5.39391	-152.58199
104.59600	-5.39859	-152.70206
104.69600	-5.40266	-152.78202
104.79600	-5.40688	-152.85888
104.89600	-5.41172	-152.95736
104.99600	-5.41750	-153.09949
105.09600	-5.42563	-153.31508
105.19600	-5.42984	-153.45751
105.29601	-5.43359	-153.51008
105.39601	-5.43828	-153.60613
105.49601	-5.44359	-153.72236
105.59601	-5.45031	-153.88605
105.69601	-5.45531	-153.69236
105.79601	-5.45938	-153.70184
105.89601	-5.46391	-153.73640
105.99601	-5.46891	-153.80192
106.09601	-5.47453	-153.89980
106.19601	-5.48203	-154.07073
106.29601	-5.48672	-154.19376
106.39601	-5.49047	-154.21563
106.49601	-5.49516	-154.28276
106.59601	-5.50094	-154.40789
106.69601	-5.50906	-154.61880
106.79601	-5.51297	-154.70251
106.89601	-5.51656	-154.72640
106.99601	-5.52078	-154.80304
107.09601	-5.52578	-154.88945
107.19601	-5.53109	-155.00158
107.29601	-5.53813	-155.17369
107.39601	-5.54297	-155.31462
107.49601	-5.54703	-155.36042
107.59601	-5.55172	-155.45563
107.69601	-5.55687	-155.54626
107.79601	-5.56344	-155.69836
107.89601	-5.56938	-155.87558
107.99601	-5.57313	-155.92045
108.09601	-5.57734	-155.98810
108.19601	-5.58250	-156.08738
108.29601	-5.58828	-156.21509
108.39601	-5.59578	-156.39575
108.49601	-5.60000	-156.51475
108.59601	-5.60375	-156.54519
108.69601	-5.60844	-156.62946
108.79601	-5.61344	-156.72690
108.89601	-5.61969	-156.84868
108.99601	-5.62547	-157.00279
109.09601	-5.62938	-157.04753
109.19601	-5.63406	-157.11914
109.29601	-5.63906	-157.20905
109.39601	-5.64469	-157.32509
109.49601	-5.65313	-157.50886
109.59601	-5.65750	-157.66042
109.69601	-5.66109	-157.68468
109.79601	-5.66641	-157.77747
109.89601	-5.67250	-157.91258
109.99601	-5.68000	-158.13595
110.09601	-5.68344	-158.20418
110.19601	-5.68703	-158.24035
110.29601	-5.69156	-158.31688
110.39601	-5.69641	-158.41109
110.49601	-5.70125	-158.50727
110.59601	-5.70797	-158.65274
110.69601	-5.71281	-158.79303
110.79601	-5.71688	-158.85939
110.89601	-5.72141	-158.93154
110.99601	-5.72703	-159.04245
111.09601	-5.73563	-159.26932
111.19601	-5.74031	-159.41504
111.29601	-5.74391	-159.45260
111.39601	-5.74844	-159.51973
111.49601	-5.75344	-159.62963
111.59601	-5.75891	-159.74347
111.69601	-5.76609	-159.92318
111.79601	-5.77031	-160.03644
111.89601	-5.77422	-160.08636
111.99601	-5.77891	-160.17415
112.09601	-5.78422	-160.28261
112.19601	-5.79156	-160.45611
112.27601	-5.79609	-159.88632
112.27801	-5.79625	-159.27817
112.28001	-5.79641	-158.53918
112.28201	-5.79656	-157.70420
112.28401	-5.79656	-156.78991
112.28601	-5.79672	-155.81921
112.28801	-5.79687	-154.81843
112.29001	-5.79687	-153.80532
112.29201	-5.79703	-152.78746
112.29401	-5.79703	-151.76420
112.29601	-5.79719	-150.73217
112.29801	-5.79734	-149.69535
112.30001	-5.79734	-148.66625
112.30201	-5.79750	-147.65692
112.30401	-5.79766	-146.67490
112.30601	-5.79766	-145.72647
112.30801	-5.79781	-144.81805
112.31001	-5.79781	-143.95429
112.31201	-5.79797	-143.13790
112.31401	-5.79797	-142.37095
112.31601	-5.79813	-141.65491
112.31801	-5.79813	-140.98999
112.32001	-5.79828	-140.37547
112.32201	-5.79828	-139.81007
112.32401	-5.79844	-139.29208
112.32801	-5.79859	-138.38969
112.33201	-5.79875	-137.64980
112.33601	-5.79875	-137.05045
112.34201	-5.79906	-136.36807
112.35001	-5.79938	-135.75962
112.36201	-5.79969	-135.23045
112.38201	-5.80031	-134.72019
112.40801	-5.80125	-134.18841
112.43601	-5.80234	-133.68659
112.47601	-5.80406	-133.17031
112.54001	-5.80687	-132.65865
112.63401	-5.81172	-132.15718
112.73401	-5.81781	-131.77358
112.83401	-5.82453	-131.48189
112.93401	-5.82828	-131.07595
113.03401	-5.83266	-130.64601
113.13401	-5.83797	-130.28622
113.23401	-5.84422	-129.93433
113.33401	-5.85078	-129.64012
113.43401	-5.85469	-129.27714
113.53401	-5.85859	-128.86105
113.63401	-5.86328	-128.48765
113.73401	-5.86813	-128.24675
113.83401	-5.87391	-128.07532
113.93401	-5.88109	-127.97736
114.03401	-5.88547	-127.62547
114.05201	-5.88609	-127.08838
114.07601	-5.88703	-126.58168
114.17601	-5.89141	-126.08010
114.27601	-5.89672	-125.85431
114.37601	-5.90406	-125.75181
114.47601	-5.90922	-125.67034
114.57601	-5.91297	-125.52699
114.67601	-5.91719	-125.42729
114.77601	-5.92219	-125.36009
114.87601	-5.92781	-125.32459
114.97601	-5.93359	-125.31438
115.07601	-5.94016	-125.35045
115.17601	-5.94406	-125.28978
115.27601	-5.94812	-125.24091
115.37601	-5.95313	-125.22763
115.47601	-5.95938	-125.23481
115.57601	-5.96562	-125.29220
115.67601	-5.96953	-125.26435
115.77601	-5.97391	-125.23778
115.87601	-5.97891	-125.23253
115.97601	-5.98453	-125.24948
116.07601	-5.99109	-125.30398
116.17601	-5.99672	-125.35867
116.27601	-6.00031	-125.32793
116.37601	-6.00500	-125.30842
116.47601	-6.01016	-125.32319
116.57601	-6.01719	-125.37976
116.67601	-6.02266	-125.44475
116.77601	-6.02641	-125.41297
116.87601	-6.03078	-125.38767
116.97601	-6.03547	-125.39859
117.07601	-6.04125	-125.43969
117.17601	-6.04984	-125.53562
117.27601	-6.05594	-125.67969
117.37601	-6.05875	-125.62308
117.47601	-6.06313	-125.60363
117.57601	-6.06844	-125.63218
117.67601	-6.07484	-125.69097
117.77601	-6.07906	-125.70713
117.87601	-6.08250	-125.66324
117.97601	-6.08688	-125.65222
118.07601	-6.09172	-125.66610
118.17601	-6.09688	-125.69301
118.27601	-6.10359	-125.75541
118.37601	-6.11016	-125.86446
118.47601	-6.11422	-125.85643
118.57601	-6.11875	-125.85634
118.67601	-6.12391	-125.88485
118.77601	-6.13109	-125.96992
118.87601	-6.13641	-126.04780
118.97601	-6.13984	-126.02317
119.07601	-6.14406	-126.01538
119.17601	-6.14875	-126.04216
119.27601	-6.15406	-126.08132
119.37601	-6.16078	-126.14395
119.47601	-6.16641	-126.24703
119.57601	-6.17062	-126.23864
119.67601	-6.17531	-126.26079
119.77601	-6.18047	-126.30546
119.87601	-6.18703	-126.38134
119.97601	-6.19344	-126.50040
120.07601	-6.19750	-126.50742
120.17601	-6.20172	-126.50479
120.27601	-6.20625	-126.53404
120.37601	-6.21094	-126.56917
120.47601	-6.21672	-126.61634
120.57601	-6.22266	-126.72129
120.67601	-6.22687	-126.73947
120.77601	-6.23141	-126.75467
120.87601	-6.23641	-126.80247
120.97601	-6.24266	-126.86418
121.07601	-6.24922	-126.97728
121.17601	-6.25328	-126.99738
121.27601	-6.25750	-127.00671
121.37601	-6.26219	-127.03489
121.47601	-6.26734	-127.07214
121.57601	-6.27328	-127.13899
121.67601	-6.28016	-127.24976
121.77601	-6.28391	-127.24276
121.87601	-6.28813	-127.25690
121.97601	-6.29281	-127.27581
122.07601	-6.29891	-127.33354
122.17601	-6.30641	-127.46686
122.27601	-6.31063	-127.49586
122.37601	-6.31484	-127.50059
122.47601	-6.31969	-127.52689
122.57601	-6.32484	-127.56783
122.67601	-6.33125	-127.63716
122.77601	-6.33641	-127.71416
122.87601	-6.34031	-127.70890
122.97601	-6.34469	-127.71758
123.07601	-6.34969	-127.75370
123.17601	-6.35672	-127.84335
123.27601	-6.36313	-127.95715
123.37601	-6.36719	-127.96627
123.47601	-6.37156	-127.97782
123.57601	-6.37609	-127.99148
123.67601	-6.38109	-128.03338
123.77601	-6.38688	-128.08885
123.87601	-6.39375	-128.21369
123.97601	-6.39766	-128.21198
124.07601	-6.40203	-128.22472
124.17601	-6.40734	-128.25769
124.27601	-6.41453	-128.33914
124.37601	-6.42016	-128.44507
124.47601	-6.42359	-128.43211
124.57601	-6.42781	-128.43543
124.67601	-6.43281	-128.46272
124.77601	-6.43828	-128.51624
124.87601	-6.44438	-128.58140
124.97601	-6.45109	-128.69373
125.07601	-6.45469	-128.67635
125.17601	-6.45875	-128.67670
125.27601	-6.46344	-128.70002
125.37601	-6.46953	-128.74538
125.47601	-6.47594	-128.84967
125.57601	-6.47984	-128.84736
125.67601	-6.48391	-128.84150
125.77601	-6.48844	-128.85420
125.87601	-6.49406	-128.88893
125.97601	-6.50016	-128.95356
126.07601	-6.50922	-129.11355
126.17601	-6.51281	-129.12570
126.27601	-6.51688	-129.11561
126.37601	-6.52250	-129.16522
126.47601	-6.53031	-129.26960
126.57601	-6.53453	-129.33564
126.67601	-6.53766	-129.29109
126.77601	-6.54172	-129.29957
126.87601	-6.54625	-129.31491
126.97601	-6.55109	-129.34318
127.07601	-6.55703	-129.40331
127.17601	-6.56453	-129.52568
127.27601	-6.56844	-129.55147
127.37601	-6.57266	-129.53858
127.47601	-6.57766	-129.57023
127.57601	-6.58344	-129.62219
127.67601	-6.58969	-129.71498
127.77601	-6.59375	-129.72482
127.87601	-6.59813	-129.72778
127.97601	-6.60297	-129.75849
128.07601	-6.60875	-129.79969
128.17601	-6.61563	-129.88259
128.27601	-6.62172	-129.98572
128.37601	-6.62484	-129.94584
128.47601	-6.62906	-129.93862
128.57601	-6.63406	-129.96584
128.67601	-6.64031	-130.02247
128.77601	-6.64672	-130.11441
128.87601	-6.65078	-130.10882
128.97601	-6.65516	-130.09600
129.07601	-6.66016	-130.11569
129.17601	-6.66563	-130.14391
129.27601	-6.67203	-130.19103
129.37601	-6.67766	-130.25828
129.47601	-6.68141	-130.22974
129.57601	-6.68578	-130.21177
129.67601	-6.69094	-130.21669
129.77601	-6.69734	-130.26243
129.87601	-6.70359	-130.32664
129.97601	-6.70766	-130.29127
130.07601	-6.71203	-130.26692
130.17601	-6.71687	-130.25026
130.27601	-6.72219	-130.24852
130.37601	-6.72906	-130.28115
130.47601	-6.73469	-130.32384
130.57601	-6.73812	-130.22445
130.67601	-6.74250	-130.16938
130.77601	-6.74719	-130.10867
130.87601	-6.75375	-130.08747
130.97601	-6.76063	-130.09295
131.07601	-6.76453	-129.90387
131.17601	-6.76859	-129.54690
131.27401	-6.77344	-129.03993
131.35001	-6.77750	-128.53703
131.40801	-6.78078	-128.02923
131.50801	-6.78719	-127.56993
131.60801	-6.79188	-127.28673
131.70801	-6.79578	-127.04988
131.80801	-6.80031	-126.88068
131.90801	-6.80547	-126.75256
132.00801	-6.81219	-126.68645
132.10801	-6.81906	-126.68326
132.20801	-6.82281	-126.56622
132.30801	-6.82672	-126.44364
132.40801	-6.83141	-126.37043
132.50801	-6.83703	-126.33401
132.60801	-6.84422	-126.34233
132.70801	-6.84922	-126.34188
132.80801	-6.85297	-126.24462
132.90801	-6.85750	-126.19059
133.00801	-6.86313	-126.17661
133.10801	-6.87063	-126.21783
133.20801	-6.87625	-126.23014
133.30801	-6.87984	-126.15815
133.40801	-6.88406	-126.11510
133.50801	-6.88891	-126.06819
133.60801	-6.89406	-126.05548
133.70801	-6.90094	-126.07664
133.80801	-6.90641	-126.10573
133.90801	-6.91016	-126.04544
134.00801	-6.91453	-126.00295
134.10801	-6.92000	-126.00204
134.20801	-6.92750	-126.06217
134.30801	-6.93281	-126.10592
134.40801	-6.93641	-126.04241
134.50801	-6.94047	-126.01200
134.60801	-6.94516	-125.99328
134.70801	-6.95031	-125.99772
134.80801	-6.95609	-126.00510
134.90801	-6.96141	-126.03152
135.00801	-6.96563	-125.99276
135.10801	-6.97031	-125.97276
135.20801	-6.97578	-125.98266
135.30801	-6.98344	-126.04590
135.40801	-6.98906	-126.11024
135.50801	-6.99266	-126.05961
135.60801	-6.99688	-126.02030
135.70801	-7.00187	-126.02314
135.80801	-7.00797	-126.05554
135.90801	-7.01563	-126.13764
136.00801	-7.02000	-126.17993
136.10801	-7.02375	-126.11556
136.20801	-7.02828	-126.11002
136.30801	-7.03344	-126.10853
136.40801	-7.03938	-126.14964
136.50801	-7.04516	-126.19697
136.60801	-7.04938	-126.19044
136.70801	-7.05359	-126.16955
136.80801	-7.05844	-126.16566
136.90801	-7.06375	-126.19467
137.00801	-7.07047	-126.24516
137.10801	-7.07641	-126.32787
137.20801	-7.08031	-126.29466
137.30801	-7.08469	-126.28271
137.40801	-7.08969	-126.29843
137.50801	-7.09594	-126.34791
137.60801	-7.10172	-126.40353
137.70801	-7.10578	-126.39244
137.80801	-7.11016	-126.38429
137.90801	-7.11500	-126.39046
138.00801	-7.12063	-126.41405
138.10801	-7.12672	-126.46610
138.20801	-7.13328	-126.55316
138.30801	-7.13687	-126.51762
138.40801	-7.14109	-126.50688
138.50801	-7.14625	-126.51496
138.60801	-7.15313	-126.56790
138.70801	-7.15891	-126.63683
138.80801	-7.16266	-126.59882
138.90801	-7.16688	-126.58645
139.00801	-7.17156	-126.58285
139.10801	-7.17734	-126.61391
139.20801	-7.18359	-126.66784
139.30801	-7.19016	-126.75025
139.40801	-7.19375	-126.71937
139.50801	-7.19813	-126.69773
139.60801	-7.20281	-126.70745
139.70801	-7.20828	-126.72924
139.80801	-7.21563	-126.82681
139.90801	-7.22016	-126.82647
140.00801	-7.22437	-126.82013
140.10801	-7.22922	-126.82235
140.20801	-7.23484	-126.85761
140.30801	-7.24187	-126.91534
140.40801	-7.24719	-126.98627
140.50801	-7.25047	-126.93956
140.60801	-7.25484	-126.92344
140.70801	-7.25984	-126.94852
140.80801	-7.26641	-127.00059
140.90801	-7.27266	-127.08724
141.00801	-7.27672	-127.07429
141.10801	-7.28109	-127.06840
141.20801	-7.28578	-127.08147
141.30801	-7.29078	-127.09835
141.40801	-7.29703	-127.14666
141.50801	-7.30281	-127.22236
141.60801	-7.30641	-127.18900
141.70801	-7.31078	-127.17009
141.80801	-7.31609	-127.19166
141.90801	-7.32312	-127.25902
142.00801	-7.32938	-127.34918
142.10801	-7.33344	-127.33848
142.20801	-7.33797	-127.33732
142.30801	-7.34313	-127.36365
142.40801	-7.34875	-127.40488
142.50801	-7.35578	-127.48997
142.60801	-7.36063	-127.54406
142.70801	-7.36406	-127.49475
142.80801	-7.36891	-127.51094
142.90801	-7.37438	-127.55489
143.00801	-7.38219	-127.65783
143.10801	-7.38703	-127.73684
143.20801	-7.39031	-127.69252
143.30801	-7.39437	-127.68210
143.40801	-7.39922	-127.69650
143.50801	-7.40437	-127.72347
143.60801	-7.41031	-127.76758
143.70801	-7.41594	-127.83772
143.80801	-7.42000	-127.82466
143.90801	-7.42469	-127.83840
144.00801	-7.42984	-127.85569
144.10801	-7.43656	-127.91848
144.20801	-7.44391	-128.04894
144.30801	-7.44750	-128.03206
144.40801	-7.45141	-128.01012
144.50801	-7.45563	-128.00868
144.60801	-7.46062	-128.02595
144.70801	-7.46719	-128.08329
144.80801	-7.47375	-128.18325
144.90801	-7.47750	-128.16200
145.00801	-7.48203	-128.15863
145.10801	-7.48719	-128.18067
145.20801	-7.49359	-128.23154
145.30801	-7.49922	-128.29858
145.40801	-7.50312	-128.28781
145.50801	-7.50766	-128.27960
145.60801	-7.51266	-128.29058
145.70801	-7.51797	-128.32296
145.80801	-7.52453	-128.37362
145.90801	-7.53078	-128.46062
146.00801	-7.53437	-128.42342
146.10801	-7.53859	-128.42223
146.20801	-7.54344	-128.42450
146.30801	-7.54984	-128.47537
146.40801	-7.55656	-128.57132
146.50801	-7.56031	-128.55735
146.60801	-7.56453	-128.53612
146.70801	-7.56937	-128.55718
146.80801	-7.57484	-128.57929
146.90801	-7.58141	-128.63176
147.00801	-7.58672	-128.68676
147.10801	-7.59047	-128.66795
147.20801	-7.59484	-128.65946
147.30801	-7.60000	-128.68111
147.40801	-7.60656	-128.73487
147.50801	-7.61297	-128.81705
147.60801	-7.61703	-128.81073
147.70801	-7.62125	-128.78871
147.80801	-7.62578	-128.78647
147.90801	-7.63125	-128.81197
148.00801	-7.63750	-128.86377
148.10801	-7.64406	-128.95390
148.20801	-7.64781	-128.92327
148.30801	-7.65219	-128.91631
148.40801	-7.65750	-128.92835
148.50801	-7.66406	-128.98280
148.60801	-7.67000	-129.04324
148.70801	-7.67391	-129.02290
148.80801	-7.67813	-129.01647
148.90801	-7.68328	-129.02918
149.00801	-7.68906	-129.07098
149.10801	-7.69563	-129.13325
149.20801	-7.70094	-129.18773
149.30801	-7.70453	-129.14874
149.40801	-7.70875	-129.12966
149.50801	-7.71344	-129.13407
149.60801	-7.71953	-129.17307
149.70801	-7.72656	-129.27927
149.80801	-7.73078	-129.28273
149.90801	-7.73500	-129.26774
150.00801	-7.73969	-129.26725
150.10801	-7.74547	-129.29991
150.20801	-7.75203	-129.35963
150.30801	-7.75766	-129.42483
150.40801	-7.76125	-129.39927
150.50801	-7.76563	-129.39268
150.60801	-7.77094	-129.42076
150.70801	-7.77734	-129.48538
150.80801	-7.78359	-129.56317
150.90801	-7.78781	-129.56147
151.00801	-7.79219	-129.55868
151.10801	-7.79672	-129.56847
151.20801	-7.80188	-129.60273
151.30801	-7.80813	-129.67227
151.40801	-7.81422	-129.76025
151.50801	-7.81797	-129.74711
151.60801	-7.82234	-129.73993
151.70801	-7.82766	-129.77137
151.80801	-7.83422	-129.82561
151.90801	-7.83969	-129.89990
152.00801	-7.84359	-129.87339
152.10801	-7.84812	-129.87833
152.20801	-7.85313	-129.89858
152.30801	-7.85844	-129.93091
152.40801	-7.86484	-129.99317
152.50801	-7.87109	-130.07839
152.60801	-7.87469	-130.05660
152.70801	-7.87875	-130.03671
152.80801	-7.88359	-130.04896
152.90801	-7.88984	-130.10468
153.00801	-7.89641	-130.20602
153.10801	-7.90047	-130.19846
153.20801	-7.90469	-130.18703
153.30801	-7.90938	-130.19750
153.40801	-7.91484	-130.23052
153.50801	-7.92109	-130.28143
153.60801	-7.92750	-130.38135
153.70801	-7.93141	-130.37287
153.80801	-7.93625	-130.38655
153.90801	-7.94172	-130.42358
154.00801	-7.94828	-130.49063
154.10801	-7.95391	-130.55587
154.20801	-7.95750	-130.53967
154.30801	-7.96156	-130.52475
154.40801	-7.96594	-130.53009
154.50801	-7.97094	-130.55541
154.60801	-7.97766	-130.62328
154.70801	-7.98469	-130.74923
154.80801	-7.98844	-130.72932
154.90801	-7.99266	-130.72586
155.00801	-7.99766	-130.73701
155.10801	-8.00344	-130.78706
155.20801	-8.00922	-130.85410
155.30801	-8.01359	-130.85860
155.40801	-8.01797	-130.86227
155.50801	-8.02313	-130.87833
155.60801	-8.02891	-130.93413
155.70801	-8.03547	-130.99308
155.80801	-8.04156	-131.08903
155.90801	-8.04484	-131.05524
156.00801	-8.04891	-131.03770
156.10801	-8.05375	-131.04960
156.20801	-8.05906	-131.09051
156.30801	-8.06609	-131.16589
156.40801	-8.07078	-131.19942
156.50801	-8.07516	-131.19587
156.60801	-8.08047	-131.22144
156.70801	-8.08609	-131.26956
156.80801	-8.09281	-131.32963
156.90801	-8.09844	-131.42063
157.00801	-8.10156	-131.37102
157.10801	-8.10563	-131.36002
157.20801	-8.11031	-131.36655
157.30801	-8.11578	-131.38959
157.40801	-8.12266	-131.46256
157.50801	-8.12703	-131.48482
157.60801	-8.13109	-131.48132
157.70801	-8.13578	-131.48412
157.80801	-8.14141	-131.52279
157.90801	-8.14828	-131.59688
158.00801	-8.15656	-131.75799
158.10801	-8.15937	-131.71640
158.20801	-8.16328	-131.69076
158.30801	-8.16844	-131.71861
158.40801	-8.17406	-131.75723
158.50801	-8.18047	-131.84668
158.60801	-8.18469	-131.85222
158.70801	-8.18891	-131.85164
158.80801	-8.19344	-131.86030
158.90801	-8.19844	-131.88045
159.00801	-8.20484	-131.92716
159.10801	-8.21172	-132.03834
159.20801	-8.21531	-132.02660
159.30801	-8.21969	-132.01667
159.40801	-8.22500	-132.05983
159.50801	-8.23141	-132.12451
159.60801	-8.23766	-132.21680
159.70801	-8.24156	-132.20988
159.80801	-8.24578	-132.20353
159.90801	-8.25062	-132.22428
160.00801	-8.25578	-132.25509
160.10801	-8.26141	-132.31230
160.20801	-8.26766	-132.39254
160.30801	-8.27156	-132.39107
160.40801	-8.27594	-132.39296
160.50801	-8.28109	-132.41340
160.60801	-8.28750	-132.47007
160.70801	-8.29422	-132.57526
160.80801	-8.29813	-132.57673
160.90801	-8.30203	-132.56596
161.00801	-8.30672	-132.58128
161.10801	-8.31203	-132.61348
161.20801	-8.31859	-132.69055
161.30801	-8.32641	-132.82888
161.40801	-8.32969	-132.81174
161.50801	-8.33359	-132.79158
161.60801	-8.33844	-132.81302
161.70801	-8.34438	-132.86933
161.80801	-8.35078	-132.96218
161.90801	-8.35484	-132.97887
161.93601	-8.35594	-132.38993
161.95001	-8.35656	-131.83105
162.05001	-8.36109	-131.41085
162.15001	-8.36594	-131.44685
162.25001	-8.37156	-131.48876
162.35001	-8.37750	-131.54630
162.45001	-8.38313	-131.62336
162.55001	-8.38719	-131.61552
162.65001	-8.39172	-131.63850
162.75001	-8.39719	-131.68044
162.85001	-8.40469	-131.78706
162.95001	-8.41000	-131.86954
163.05001	-8.41359	-131.84939
163.15001	-8.41766	-131.85354
163.25001	-8.42250	-131.88836
163.35001	-8.42813	-131.93822
163.45001	-8.43453	-132.01660
163.55001	-8.44078	-132.13046
163.65001	-8.44438	-132.11340
163.75001	-8.44891	-132.12809
163.85001	-8.45375	-132.16783
163.95001	-8.45984	-132.22280
164.05001	-8.46609	-132.32279
164.15001	-8.47016	-132.33462
164.25001	-8.47438	-132.34288
164.35001	-8.47938	-132.37302
164.45001	-8.48500	-132.43148
164.55001	-8.49219	-132.51692
164.65001	-8.49719	-132.60022
164.75001	-8.50078	-132.58784
164.85001	-8.50531	-132.60344
164.95001	-8.51047	-132.64760
165.05001	-8.51719	-132.71566
165.15001	-8.52266	-132.80840
165.25001	-8.52656	-132.81524
165.35001	-8.53109	-132.82700
165.45001	-8.53609	-132.85367
165.55001	-8.54172	-132.91946
165.65001	-8.54969	-133.03272
165.75001	-8.55437	-133.10485
165.85001	-8.55797	-133.09687
165.95001	-8.56250	-133.11049
166.05001	-8.56781	-133.16227
166.15001	-8.57437	-133.24255
166.25001	-8.57938	-133.30969
166.35001	-8.58328	-133.31938
166.45001	-8.58812	-133.34757
166.55001	-8.59328	-133.39289
166.65001	-8.59953	-133.46820
166.75001	-8.60609	-133.56327
166.85001	-8.61062	-133.61676
166.95001	-8.61453	-133.60225
167.05001	-8.61906	-133.62986
167.15001	-8.62453	-133.68623
167.25001	-8.63266	-133.81128
167.35001	-8.63781	-133.92025
167.45001	-8.64094	-133.89555
167.55001	-8.64500	-133.89908
167.65001	-8.64969	-133.93189
167.75001	-8.65484	-133.96941
167.85001	-8.66125	-134.04827
167.95001	-8.66641	-134.12282
168.05001	-8.67063	-134.12920
168.15001	-8.67531	-134.15843
168.25001	-8.68016	-134.19220
168.35001	-8.68609	-134.24923
168.45001	-8.69313	-134.36043
168.55001	-8.69734	-134.38201
168.65001	-8.70156	-134.38372
168.75001	-8.70625	-134.40984
168.85001	-8.71125	-134.43850
168.95001	-8.71781	-134.50600
169.05001	-8.72359	-134.58622
169.15001	-8.72750	-134.58492
169.25001	-8.73188	-134.59861
169.35001	-8.73703	-134.62561
169.45001	-8.74359	-134.67883
169.55001	-8.74969	-134.77515
169.65001	-8.75359	-134.77066
169.75001	-8.75797	-134.78248
169.85001	-8.76266	-134.79806
169.95001	-8.76813	-134.84162
170.05001	-8.77484	-134.90638
170.15001	-8.78078	-135.00513
170.25001	-8.78469	-134.98554
170.35001	-8.78906	-134.99877
170.45001	-8.79422	-135.01877
170.55001	-8.80078	-135.09016
170.65001	-8.80656	-135.17700
170.75001	-8.81047	-135.17287
170.85001	-8.81469	-135.16912
170.95001	-8.81953	-135.18539
171.05001	-8.82500	-135.22722
171.15001	-8.83156	-135.29855
171.25001	-8.83734	-135.38443
171.35001	-8.84141	-135.38136
171.45001	-8.84578	-135.38148
171.55001	-8.85078	-135.40347
171.65001	-8.85734	-135.45035
171.75001	-8.86312	-135.53622
171.85001	-8.86688	-135.52156
171.95001	-8.87109	-135.51518
172.05001	-8.87578	-135.53478
172.15001	-8.88125	-135.57345
172.25001	-8.88813	-135.63760
172.35001	-8.89422	-135.73682
172.45001	-8.89797	-135.71940
172.55001	-8.90250	-135.72118
172.65001	-8.90781	-135.75643
172.75001	-8.91375	-135.80313
172.85001	-8.92000	-135.89424
172.95001	-8.92391	-135.89342
173.05001	-8.92797	-135.88530
173.15001	-8.93250	-135.89579
173.25001	-8.93766	-135.91571
173.35001	-8.94391	-135.97777
173.45001	-8.95094	-136.09056
173.55001	-8.95469	-136.07822
173.65001	-8.95922	-136.09065
173.75001	-8.96438	-136.12594
173.85001	-8.97172	-136.20564
173.95001	-8.97766	-136.30731
174.05001	-8.98125	-136.28644
174.15001	-8.98547	-136.29146
174.25001	-8.99016	-136.31496
174.35001	-8.99516	-136.33813
174.45001	-9.00188	-136.41408
174.55001	-9.00984	-136.57062
174.65001	-9.01313	-136.56016
174.75001	-9.01719	-136.55473
174.85001	-9.02266	-136.61012
174.95001	-9.02969	-136.69789
175.05001	-9.03438	-136.75831
175.15001	-9.03750	-136.72964
175.25001	-9.04141	-136.71088
175.35001	-9.04609	-136.72851
175.45001	-9.05156	-136.77336
175.55001	-9.05781	-136.84067
175.65001	-9.06531	-136.97277
175.75001	-9.06922	-136.98444
175.85001	-9.07344	-136.97465
175.95001	-9.07844	-137.00995
176.05001	-9.08484	-137.06028
176.15001	-9.09063	-137.16446
176.25001	-9.09453	-137.15844
176.35001	-9.09875	-137.16441
176.45001	-9.10359	-137.18919
176.55001	-9.10891	-137.22047
176.65001	-9.11516	-137.27982
176.75001	-9.12141	-137.38534
176.85001	-9.12500	-137.37498
176.95001	-9.12938	-137.37226
177.05001	-9.13438	-137.40361
177.15001	-9.14109	-137.47224
177.25001	-9.14734	-137.56822
177.35001	-9.15141	-137.58127
177.45001	-9.15578	-137.58007
177.55001	-9.16078	-137.61383
177.65001	-9.16609	-137.66173
177.75001	-9.17266	-137.73389
177.85001	-9.17813	-137.82270
177.95001	-9.18187	-137.80451
178.05001	-9.18656	-137.81551
178.15001	-9.19188	-137.85435
178.25001	-9.19828	-137.91718
178.35001	-9.20359	-137.98793
178.45001	-9.20766	-137.99140
178.55001	-9.21219	-138.00174
178.65001	-9.21703	-138.03381
178.75001	-9.22266	-138.07960
178.85001	-9.22969	-138.15962
178.95001	-9.23531	-138.25646
179.05001	-9.23875	-138.24217
179.15001	-9.24328	-138.24680
179.25001	-9.24828	-138.27352
179.35001	-9.25453	-138.34007
179.45001	-9.26094	-138.44694
179.55001	-9.26500	-138.44949
179.65001	-9.26922	-138.45092
179.75001	-9.27375	-138.46448
179.85001	-9.27922	-138.51005
179.95001	-9.28594	-138.58683
180.05001	-9.29156	-138.66761
180.15001	-9.29531	-138.66414
180.25001	-9.30000	-138.66980
180.35001	-9.30516	-138.71241
180.45001	-9.31094	-138.76607
180.55001	-9.31688	-138.82877
180.65001	-9.32094	-138.83863
180.75001	-9.32500	-138.83562
180.85001	-9.32953	-138.84687
180.95001	-9.33500	-138.89165
181.05001	-9.34141	-138.96213
181.15001	-9.34875	-139.09066
181.25001	-9.35266	-139.08792
181.35001	-9.35719	-139.09246
181.45001	-9.36219	-139.12602
181.55001	-9.36813	-139.17583
181.65001	-9.37406	-139.25239
181.75001	-9.37797	-139.25847
181.85001	-9.38203	-139.24555
181.95001	-9.38719	-139.27732
182.05001	-9.39312	-139.33434
182.15001	-9.40047	-139.41893
182.25001	-9.40594	-139.51069
182.35001	-9.40922	-139.47460
182.45001	-9.41344	-139.46262
182.55001	-9.41828	-139.48634
182.65001	-9.42438	-139.54370
182.75001	-9.43078	-139.62798
182.85001	-9.43484	-139.63257
182.95001	-9.43922	-139.63637
183.05001	-9.44422	-139.65344
183.15001	-9.45000	-139.70621
183.25001	-9.45641	-139.77811
183.35001	-9.46188	-139.84165
183.45001	-9.46578	-139.82953
183.55001	-9.47047	-139.83606
183.65001	-9.47578	-139.87859
183.75001	-9.48250	-139.94992
183.85001	-9.48813	-140.03292
183.95001	-9.49203	-140.02767
184.05001	-9.49594	-140.00905
184.15001	-9.50063	-140.03009
184.25001	-9.50562	-140.05622
184.35001	-9.51156	-140.10528
184.45001	-9.51797	-140.19373
184.55001	-9.52188	-140.18412
184.65001	-9.52625	-140.18451
184.75001	-9.53125	-140.20017
184.85001	-9.53750	-140.25426
184.95001	-9.54406	-140.34776
185.05001	-9.54828	-140.34908
185.15001	-9.55266	-140.34371
185.25001	-9.55750	-140.36977
185.35001	-9.56297	-140.40692
185.45001	-9.56922	-140.45408
185.55001	-9.57547	-140.54751
185.65001	-9.57906	-140.52255
185.75001	-9.58328	-140.49822
185.85001	-9.58781	-140.51355
185.95001	-9.59344	-140.53768
186.05001	-9.60016	-140.62634
186.15001	-9.60469	-140.63516
186.25001	-9.60906	-140.62506
186.35001	-9.61406	-140.63570
186.45001	-9.61984	-140.68139
186.55001	-9.62656	-140.74625
186.65001	-9.63297	-140.83427
186.75001	-9.63609	-140.79091
186.85001	-9.64031	-140.77142
186.95001	-9.64531	-140.78228
187.05001	-9.65172	-140.83955
187.15001	-9.65828	-140.92419
187.25001	-9.66219	-140.90419
187.35001	-9.66625	-140.88976
187.45001	-9.67063	-140.87628
187.55001	-9.67578	-140.89698
187.65001	-9.68172	-140.94232
187.75001	-9.68859	-141.01180
187.85001	-9.69281	-141.01940
187.95001	-9.69719	-140.98917
188.05001	-9.70188	-140.99880
188.15001	-9.70719	-141.02460
188.25001	-9.71422	-141.09184
188.35001	-9.71875	-141.10768
188.45001	-9.72297	-141.08010
188.55001	-9.72750	-141.07382
188.65001	-9.73297	-141.08704
188.75001	-9.73891	-141.12154
188.85001	-9.74531	-141.17645
188.95001	-9.74875	-141.13881
189.05001	-9.75281	-141.10351
189.15001	-9.75766	-141.09746
189.25001	-9.76344	-141.11853
189.35001	-9.77094	-141.20519
189.45001	-9.77547	-141.20248
189.55001	-9.77953	-141.17014
189.65001	-9.78422	-141.12137
189.75001	-9.78922	-141.11871
189.85001	-9.79594	-141.20115
189.95001	-9.80359	-141.30099
190.05001	-9.80688	-141.25632
190.15001	-9.81094	-141.21771
190.25001	-9.81625	-141.22288
190.35001	-9.82328	-141.26062
190.45001	-9.82891	-141.31428
190.55001	-9.83219	-141.26357
190.65001	-9.83641	-141.23058
190.75001	-9.84141	-141.22991
190.85001	-9.84703	-141.24131
190.95001	-9.85438	-141.29767
191.05001	-9.86016	-141.36513
191.15001	-9.86344	-141.29168
191.25001	-9.86734	-141.25106
191.35001	-9.87219	-141.23338
191.45001	-9.87844	-141.24891
191.55001	-9.88562	-141.34891
191.65001	-9.88938	-141.30677
191.75001	-9.89328	-141.25249
191.85001	-9.89781	-141.22212
191.95001	-9.90313	-141.22114
192.05001	-9.90938	-141.23660
192.15001	-9.91578	-141.29576
192.25001	-9.91969	-141.24776
192.35001	-9.92422	-141.20816
192.45001	-9.92922	-141.19299
192.55001	-9.93500	-141.19548
192.65001	-9.94188	-141.24309
192.75001	-9.94609	-141.20889
192.85001	-9.95000	-141.15147
192.95001	-9.95422	-141.09941
193.05001	-9.95906	-141.06077
193.15001	-9.96516	-141.06314
193.25001	-9.97281	-141.13566
193.35001	-9.97656	-141.07263
193.45001	-9.98078	-141.00456
193.55001	-9.98578	-140.96613
193.65001	-9.99156	-140.94062
193.75001	-9.99797	-140.94952
193.85001	-10.00250	-140.90174
193.95001	-10.00672	-140.82082
194.05001	-10.01141	-140.75939
194.15001	-10.01672	-140.71387
194.25001	-10.02281	-140.67872
194.35001	-10.02969	-140.69012
194.45001	-10.03328	-140.59940
194.55001	-10.03734	-140.48359
194.65001	-10.04219	-140.40783
194.75001	-10.04844	-140.35742
194.85001	-10.05531	-140.35819
194.95001	-10.05953	-140.25004
195.05001	-10.06359	-140.13731
195.15001	-10.06828	-140.04193
195.25001	-10.07359	-139.96407
195.35001	-10.07906	-139.91541
195.45001	-10.08547	-139.89876
195.55001	-10.08984	-139.80860
195.65001	-10.09422	-139.72011
195.75001	-10.09922	-139.64473
195.85001	-10.10531	-139.60446
195.95001	-10.11219	-139.61343
196.05001	-10.11625	-139.50442
[truncated: 577 more rows]
