# Supplementary material for: Strengthening of 3D Printed Fused Deposition Manufactured Parts Using the Fill Compositing Technique
Source: PLoS One. 2015 Apr 16;10(4):e0122915. doi: 10.1371/journal.pone.0122915 (PMC4400136; doi:10.1371/journal.pone.0122915)
Supplement: S1 File — This is the raw data and information on all the samples presented in this manuscript. (ZIP) [file pone.0122915.s001.zip › Specimen_RawData_95.csv]

Time	Extension	Load
(sec)	(mm)	(N)
0.00000	0.00047	-0.05988
0.10000	0.00000	-0.05650
0.20000	-0.00078	-0.06094
0.30000	-0.00438	-0.05612
0.39400	-0.01438	-0.06266
0.48600	-0.02438	-0.06431
0.58600	-0.02906	-0.06663
0.68600	-0.03375	-0.05844
0.78600	-0.03922	-0.05589
0.88600	-0.04484	-0.06320
0.98600	-0.05109	-0.06368
1.08600	-0.05516	-0.07101
1.18600	-0.05984	-0.06653
1.28600	-0.06500	-0.05881
1.38600	-0.07125	-0.05797
1.48600	-0.07812	-0.05882
1.58600	-0.08203	-0.06459
1.68600	-0.08609	-0.06113
1.78600	-0.09062	-0.07103
1.88600	-0.09578	-0.06976
1.98600	-0.10172	-0.08965
2.08600	-0.10844	-0.23490
2.18600	-0.11250	-0.32051
2.28600	-0.11719	-0.41566
2.38600	-0.12297	-0.53489
2.48600	-0.13031	-0.68240
2.58600	-0.13641	-0.83997
2.68600	-0.13937	-0.89942
2.78600	-0.14359	-0.98194
2.88600	-0.14813	-1.08152
2.98600	-0.15297	-1.18228
3.08600	-0.15891	-1.31394
3.18600	-0.16516	-1.45072
3.28600	-0.16875	-1.53217
3.38600	-0.17328	-1.61203
3.48600	-0.17844	-1.72422
3.58600	-0.18422	-1.84905
3.68600	-0.19125	-2.00523
3.78600	-0.19563	-2.10436
3.88600	-0.20000	-2.19328
3.98600	-0.20469	-2.28730
4.08600	-0.20969	-2.40696
4.18600	-0.21547	-2.52062
4.28600	-0.22188	-2.66640
4.38600	-0.22609	-2.75827
4.48600	-0.23031	-2.84110
4.58600	-0.23531	-2.93827
4.68600	-0.24141	-3.06036
4.78600	-0.24844	-3.22437
4.88600	-0.25234	-3.30084
4.98600	-0.25656	-3.38351
5.08600	-0.26141	-3.48126
5.18600	-0.26672	-3.59460
5.28600	-0.27281	-3.71694
5.38600	-0.27906	-3.84686
5.48600	-0.28297	-3.93013
5.58600	-0.28750	-4.01704
5.68600	-0.29234	-4.10950
5.78600	-0.29797	-4.20937
5.88600	-0.30484	-4.36593
5.98600	-0.30891	-4.41389
6.08600	-0.31312	-4.46101
6.18600	-0.31781	-4.52320
6.28600	-0.32297	-4.59150
6.38600	-0.32859	-4.67893
6.48600	-0.33500	-4.77533
6.58600	-0.33937	-4.82862
6.68600	-0.34359	-4.88476
6.78600	-0.34859	-4.95630
6.88600	-0.35469	-5.04313
6.98600	-0.36141	-5.15160
7.08600	-0.36563	-5.19522
7.18600	-0.37000	-5.24634
7.28600	-0.37469	-5.31223
7.38600	-0.38000	-5.38536
7.48600	-0.38594	-5.46497
7.58600	-0.39281	-5.57993
7.68600	-0.39641	-5.60091
7.78600	-0.40078	-5.64107
7.88600	-0.40578	-5.71783
7.98600	-0.41125	-5.77691
8.08600	-0.41813	-5.88347
8.18600	-0.42219	-5.90443
8.28600	-0.42641	-5.93875
8.38600	-0.43109	-5.99042
8.48600	-0.43625	-6.05565
8.58600	-0.44188	-6.11572
8.68600	-0.44969	-6.22500
8.78600	-0.45344	-6.23519
8.88600	-0.45766	-6.24673
8.98600	-0.46234	-6.28435
9.08600	-0.46813	-6.35242
9.18600	-0.47531	-6.43383
9.28600	-0.47938	-6.43680
9.38600	-0.48359	-6.44219
9.48600	-0.48828	-6.47746
9.58600	-0.49359	-6.52341
9.68600	-0.49937	-6.57088
9.78600	-0.50578	-6.62078
9.88600	-0.50969	-6.61683
9.98600	-0.51422	-6.62722
10.08600	-0.51922	-6.67155
10.18600	-0.52484	-6.70659
10.28600	-0.53250	-6.77746
10.38600	-0.53641	-6.78733
10.48600	-0.54016	-6.76158
10.58600	-0.54438	-6.78705
10.68600	-0.54953	-6.83073
10.78600	-0.55516	-6.87462
10.88600	-0.56266	-6.94158
10.98600	-0.56656	-6.92753
11.08600	-0.57078	-6.92399
11.18600	-0.57609	-6.95672
11.28600	-0.58250	-7.01784
11.38600	-0.59141	-7.11341
11.48600	-0.59438	-7.04742
11.58600	-0.59797	-7.02112
11.68600	-0.60297	-7.05630
11.78600	-0.60797	-7.08460
11.88600	-0.61344	-7.12850
11.98600	-0.61984	-7.18466
12.08600	-0.62344	-7.14864
12.18600	-0.62766	-7.14334
12.28600	-0.63266	-7.17889
12.38600	-0.63875	-7.22614
12.48600	-0.64562	-7.28814
12.58600	-0.64969	-7.24554
12.68600	-0.65375	-7.23155
12.78600	-0.65844	-7.24579
12.88600	-0.66359	-7.27170
12.98600	-0.66891	-7.29616
13.08600	-0.67547	-7.35197
13.18600	-0.67938	-7.32353
13.28600	-0.68391	-7.31963
13.38600	-0.68906	-7.33677
13.48600	-0.69531	-7.38266
13.58600	-0.70281	-7.46926
13.68600	-0.70687	-7.44938
13.78600	-0.71063	-7.43132
13.88600	-0.71516	-7.45483
13.98600	-0.72031	-7.49685
14.08600	-0.72609	-7.56023
14.18600	-0.73313	-7.64644
14.28600	-0.73703	-7.64515
14.38600	-0.74125	-7.64228
14.48600	-0.74625	-7.67999
14.58600	-0.75187	-7.73837
14.68600	-0.75859	-7.81098
14.78600	-0.76313	-7.84168
14.88600	-0.76719	-7.83670
14.98600	-0.77188	-7.86884
15.08600	-0.77719	-7.92258
15.18600	-0.78297	-7.98419
15.28600	-0.79062	-8.08053
15.38600	-0.79406	-8.06787
15.48600	-0.79812	-8.07391
15.58600	-0.80297	-8.12144
15.68600	-0.80859	-8.16979
15.78600	-0.81531	-8.26878
15.88600	-0.81953	-8.29489
15.98600	-0.82359	-8.29651
16.08600	-0.82812	-8.33146
16.18600	-0.83313	-8.38314
16.28600	-0.83891	-8.44896
16.38600	-0.84641	-8.54305
16.48600	-0.85141	-8.61040
16.58600	-0.85516	-8.58283
16.68600	-0.85984	-8.61828
16.78600	-0.86531	-8.67720
16.88600	-0.87203	-8.76844
16.98600	-0.87609	-8.77988
17.08600	-0.88031	-8.80629
17.18600	-0.88516	-8.84739
17.28600	-0.89047	-8.90942
17.38600	-0.89625	-8.97808
17.48600	-0.90359	-9.07653
17.58600	-0.90813	-9.12107
17.68600	-0.91203	-9.10889
17.78600	-0.91672	-9.14785
17.88600	-0.92234	-9.21118
17.98600	-0.92953	-9.32382
18.08600	-0.93391	-9.36371
18.18600	-0.93766	-9.36849
18.28600	-0.94219	-9.41584
18.38600	-0.94750	-9.47687
18.48600	-0.95344	-9.55810
18.58600	-0.96109	-9.67428
18.68600	-0.96469	-9.69365
18.78600	-0.96891	-9.70731
18.88600	-0.97422	-9.76541
18.98600	-0.97984	-9.81566
19.08600	-0.98609	-9.87623
19.18600	-0.99016	-9.89390
19.28600	-0.99422	-9.92649
19.38600	-0.99875	-9.97220
19.48600	-1.00391	-10.03806
19.58600	-1.01000	-10.13724
19.68600	-1.01781	-10.28001
19.78600	-1.02141	-10.28511
19.88600	-1.02578	-10.31563
19.98600	-1.03047	-10.37385
20.08600	-1.03562	-10.41865
20.18600	-1.04172	-10.48866
20.28600	-1.04625	-10.47017
20.38600	-1.05047	-10.49836
20.48600	-1.05500	-10.56497
20.58600	-1.06000	-10.62816
20.68600	-1.06641	-10.72236
20.78600	-1.07469	-10.86130
20.88600	-1.07828	-10.87783
20.98600	-1.08234	-10.89781
21.08600	-1.08719	-10.95165
21.18600	-1.09250	-11.02443
21.28600	-1.09906	-11.12004
21.38600	-1.10359	-11.16751
21.48600	-1.10766	-11.19409
21.58600	-1.11219	-11.23171
21.68600	-1.11719	-11.28986
21.78600	-1.12281	-11.36523
21.88600	-1.12938	-11.45405
21.98600	-1.13391	-11.51090
22.08600	-1.13828	-11.54067
22.18600	-1.14328	-11.58909
22.28600	-1.14922	-11.66460
22.38600	-1.15656	-11.76990
22.48600	-1.16078	-11.81142
22.58600	-1.16469	-11.81374
22.68600	-1.16922	-11.85913
22.78600	-1.17406	-11.90872
22.88600	-1.17969	-11.98411
22.98600	-1.18688	-12.09296
23.08600	-1.19109	-12.13203
23.18600	-1.19531	-12.16118
23.28600	-1.20031	-12.21445
23.38600	-1.20609	-12.27290
23.48600	-1.21344	-12.19548
23.58600	-1.21734	-12.23108
23.68600	-1.22109	-12.25403
23.78600	-1.22563	-12.31043
23.88600	-1.23047	-12.38474
23.98600	-1.23594	-12.45840
24.08600	-1.24344	-12.58007
24.18600	-1.24797	-12.64115
24.28600	-1.25234	-12.66255
24.38600	-1.25703	-12.72089
24.48600	-1.26234	-12.77799
24.58600	-1.26875	-12.86658
24.68600	-1.27359	-12.92654
24.78600	-1.27766	-12.94864
24.88600	-1.28203	-12.98441
24.98600	-1.28719	-13.04393
25.08600	-1.29234	-13.10756
25.18600	-1.29937	-13.21494
25.28600	-1.30422	-13.26546
25.38600	-1.30859	-13.29378
25.48600	-1.31375	-13.34797
25.58600	-1.31984	-13.42018
25.68600	-1.32688	-13.52967
25.78600	-1.33094	-13.53837
25.88600	-1.33500	-13.56467
25.98600	-1.33938	-13.59681
26.08600	-1.34422	-13.64546
26.18600	-1.34953	-13.72462
26.28600	-1.35625	-13.81596
26.38600	-1.36094	-13.86834
26.48600	-1.36500	-13.87671
26.58600	-1.36969	-13.71882
26.68600	-1.37500	-13.77151
26.78600	-1.38188	-13.88479
26.88600	-1.38688	-13.96604
26.98600	-1.39109	-14.00144
27.08600	-1.39563	-14.05168
27.18600	-1.40094	-14.12313
27.28600	-1.40734	-14.23020
27.38600	-1.41656	-14.39045
27.48600	-1.41953	-14.38551
27.58600	-1.42281	-14.37087
27.68600	-1.42781	-14.44655
27.78600	-1.43312	-14.52304
27.88600	-1.44000	-14.64583
27.98600	-1.44453	-14.69527
28.08600	-1.44859	-14.72901
28.18600	-1.45297	-14.77396
28.28600	-1.45813	-14.84029
28.38600	-1.46406	-14.93639
28.48600	-1.47063	-15.03948
28.58600	-1.47531	-15.11434
28.68600	-1.47906	-15.12233
28.78600	-1.48359	-15.18598
28.88600	-1.48891	-15.25314
28.98600	-1.49594	-15.36519
29.08600	-1.50125	-15.45246
29.18600	-1.50547	-15.47001
29.28600	-1.50984	-15.51647
29.38600	-1.51484	-15.57735
29.48600	-1.52047	-15.65766
29.58600	-1.52672	-15.70278
29.68600	-1.53172	-15.62169
29.78600	-1.53578	-15.63724
29.88600	-1.54078	-15.70825
29.98600	-1.54656	-15.81117
30.08600	-1.55422	-15.95629
30.18600	-1.55813	-16.00639
30.28600	-1.56203	-16.02781
30.38600	-1.56641	-16.09067
30.48600	-1.57141	-16.17125
30.58600	-1.57719	-16.26167
30.68600	-1.58453	-16.39771
30.78600	-1.58922	-16.46833
30.88600	-1.59281	-16.48196
30.98600	-1.59734	-16.54701
31.08600	-1.60281	-16.64278
31.18600	-1.60953	-16.78026
31.28600	-1.61453	-16.85660
31.38600	-1.61875	-16.91166
31.48600	-1.62328	-16.97355
31.58600	-1.62875	-17.05602
31.68600	-1.63422	-17.15743
31.78600	-1.64078	-17.28099
31.88600	-1.64516	-17.35858
31.98600	-1.64922	-17.41120
32.08600	-1.65391	-17.48645
32.18600	-1.65953	-17.59091
32.28600	-1.66641	-17.72475
32.38600	-1.67141	-17.83095
32.48600	-1.67516	-17.86201
32.58600	-1.67969	-17.93505
32.68600	-1.68484	-18.03219
32.78600	-1.69031	-18.13373
32.88600	-1.69719	-18.28851
32.98600	-1.70188	-18.38340
33.08600	-1.70594	-18.44248
33.18600	-1.71078	-18.52671
33.28600	-1.71594	-18.61668
33.38600	-1.72297	-18.76389
33.48600	-1.72781	-18.86912
33.58600	-1.73188	-18.68557
33.68600	-1.73625	-18.74998
33.78600	-1.74141	-18.85160
33.88600	-1.74719	-18.98186
33.98600	-1.75547	-19.16520
34.08600	-1.75953	-19.27168
34.18600	-1.76328	-19.31895
34.28600	-1.76812	-19.42028
34.38600	-1.77359	-19.54331
34.48600	-1.78062	-19.70443
34.58600	-1.78578	-19.83717
34.68600	-1.78937	-19.88927
34.78600	-1.79391	-19.97707
34.88600	-1.79875	-20.07557
34.98600	-1.80391	-20.18709
35.08600	-1.81062	-20.34294
35.18600	-1.81563	-20.47409
35.28600	-1.81984	-20.54824
35.38600	-1.82469	-20.64650
35.48600	-1.83047	-20.76935
35.58600	-1.83703	-20.93248
35.68600	-1.84188	-21.03925
35.78600	-1.84578	-21.10045
35.88600	-1.85063	-21.20230
35.98600	-1.85578	-21.31622
36.08600	-1.86141	-21.44167
36.18600	-1.86797	-21.59648
36.28600	-1.87234	-21.69732
36.38600	-1.87641	-21.75444
36.48600	-1.88141	-21.85861
36.58600	-1.88656	-21.95444
36.68600	-1.89313	-21.92488
36.78600	-1.89844	-22.02522
36.88600	-1.90234	-22.09135
36.98600	-1.90688	-22.17532
37.08600	-1.91187	-22.29046
37.18600	-1.91766	-22.43846
37.28600	-1.92406	-22.59273
37.38600	-1.92828	-22.68664
37.48600	-1.93250	-22.77377
37.58600	-1.93719	-22.86787
37.68600	-1.94250	-22.98705
37.78600	-1.94938	-23.15022
37.88600	-1.95500	-23.30444
37.98600	-1.95922	-23.36556
38.08600	-1.96359	-23.44625
38.18600	-1.96813	-23.54656
38.28600	-1.97328	-23.65390
38.38600	-1.97938	-23.79496
38.48600	-1.98547	-23.96180
38.58600	-1.98969	-24.02641
38.68600	-1.99422	-24.11748
38.78600	-1.99969	-24.22789
38.88600	-2.00656	-24.39117
38.98600	-2.01188	-24.53140
39.08600	-2.01594	-24.59254
39.18600	-2.02031	-24.67256
39.28600	-2.02516	-24.78082
39.38600	-2.03078	-24.90872
39.48600	-2.03781	-25.07077
39.58600	-2.04266	-25.19633
39.68600	-2.04625	-25.24149
39.78600	-2.05078	-25.33524
39.88600	-2.05625	-25.45543
39.98600	-2.06297	-25.62009
40.08600	-2.06828	-25.76514
40.18600	-2.07250	-25.84361
40.28600	-2.07672	-25.91850
40.38600	-2.08156	-26.02358
40.48600	-2.08672	-26.13310
40.58600	-2.09281	-26.26904
40.68600	-2.09984	-26.47882
40.78600	-2.10391	-26.54783
40.88600	-2.10875	-26.64508
40.98600	-2.11375	-26.76035
41.08600	-2.12031	-26.91351
41.18600	-2.12516	-27.02562
41.28600	-2.12891	-27.08957
41.38600	-2.13328	-27.16677
41.48600	-2.13813	-27.27330
41.58600	-2.14375	-27.40765
41.68600	-2.15047	-27.57257
41.78600	-2.15703	-27.76809
41.88600	-2.16063	-27.81217
41.98600	-2.16531	-27.90437
42.08600	-2.17063	-28.02555
42.18600	-2.17750	-28.19169
42.28600	-2.18219	-28.31014
42.38600	-2.18578	-28.36550
42.48600	-2.19000	-28.43984
42.58600	-2.19453	-28.53796
42.68600	-2.19984	-28.65851
42.78600	-2.20625	-28.80930
42.88600	-2.21281	-29.00186
42.98600	-2.21656	-29.05401
43.08600	-2.22172	-29.15782
43.18600	-2.22766	-29.30874
43.28600	-2.23625	-29.55410
43.38600	-2.24016	-29.64960
43.48600	-2.24344	-29.66997
43.58600	-2.24813	-29.77434
43.68600	-2.25297	-29.88082
43.78600	-2.25797	-29.99914
43.88600	-2.26453	-30.16467
43.98600	-2.26969	-30.31045
44.08600	-2.27375	-30.38225
44.18600	-2.27844	-30.48550
44.28600	-2.28375	-30.60911
44.38600	-2.29125	-30.78747
44.48600	-2.29594	-30.93627
44.58600	-2.29938	-30.98209
44.68600	-2.30391	-30.79494
44.78600	-2.30875	-30.85376
44.88600	-2.31438	-30.98326
44.98600	-2.32172	-31.16693
45.08600	-2.32687	-31.34277
45.18600	-2.33078	-31.40018
45.28600	-2.33531	-31.50336
45.38600	-2.34016	-31.61536
45.48600	-2.34703	-31.79220
45.58600	-2.35250	-31.96092
45.68600	-2.35641	-32.03895
45.78600	-2.36062	-32.11307
45.88600	-2.36547	-32.22153
45.98600	-2.37109	-32.36370
46.08600	-2.37797	-32.53362
46.18600	-2.38313	-32.67960
46.28600	-2.38734	-32.75870
46.38600	-2.39203	-32.86501
46.48600	-2.39719	-32.98281
46.58600	-2.40375	-33.14913
46.68600	-2.40984	-33.32113
46.78600	-2.41359	-33.38929
46.88600	-2.41766	-33.46769
46.98600	-2.42250	-33.58079
47.08600	-2.42828	-33.72470
47.18600	-2.43578	-33.91252
47.28600	-2.44063	-34.07795
47.38600	-2.44422	-34.12495
47.48600	-2.44906	-34.24465
47.58600	-2.45422	-34.37262
47.68600	-2.46016	-34.52271
47.78600	-2.46578	-34.68980
47.88600	-2.46969	-34.77431
47.98600	-2.47422	-34.88094
48.08600	-2.47938	-34.99879
48.18600	-2.48484	-35.14513
48.28600	-2.49125	-35.30623
48.38600	-2.49672	-35.46743
48.48600	-2.50047	-35.53377
48.58600	-2.50484	-35.62723
48.68600	-2.51016	-35.74824
48.78600	-2.51719	-35.93935
48.88600	-2.52281	-36.12847
48.98600	-2.52672	-36.18741
49.08600	-2.53109	-36.28556
49.18600	-2.53625	-36.40400
49.28600	-2.54156	-36.54159
49.38600	-2.54781	-36.69588
49.48600	-2.55328	-36.86368
49.58600	-2.55734	-36.93547
49.68600	-2.56172	-37.02297
49.78600	-2.56672	-37.14431
49.88600	-2.57359	-37.31569
49.98600	-2.57937	-37.49629
50.08600	-2.58359	-37.57398
50.18600	-2.58766	-37.65857
50.28600	-2.59234	-37.75796
50.38600	-2.59781	-37.90118
50.48600	-2.60438	-38.05986
50.58600	-2.61016	-38.24670
50.68600	-2.61391	-38.30954
50.78600	-2.61891	-38.40917
50.88600	-2.62484	-38.55797
50.98600	-2.63141	-38.73967
51.08600	-2.63625	-38.86875
51.18600	-2.64016	-38.61313
51.28600	-2.64437	-38.64579
51.38600	-2.64938	-38.76247
51.48600	-2.65500	-38.91204
51.58600	-2.66156	-39.09137
51.68600	-2.66703	-39.26983
51.78600	-2.67078	-39.33829
51.88600	-2.67516	-39.44700
51.98600	-2.68063	-39.57099
52.08600	-2.68781	-39.76934
52.18600	-2.69359	-39.96700
52.28600	-2.69750	-40.04886
52.38600	-2.70219	-40.15901
52.48600	-2.70734	-40.29018
52.58600	-2.71250	-40.42379
52.68600	-2.71891	-40.57913
52.78600	-2.72406	-40.74458
52.88600	-2.72781	-40.80926
52.98600	-2.73219	-40.90774
53.08600	-2.73750	-41.04131
53.18600	-2.74422	-41.21553
53.28600	-2.74953	-41.37269
53.38600	-2.75375	-41.47079
53.48600	-2.75797	-41.55853
53.58600	-2.76250	-41.66256
53.68600	-2.76766	-41.79579
53.78600	-2.77391	-41.96294
53.88600	-2.78063	-42.17030
53.98600	-2.78453	-42.25549
54.08600	-2.78922	-42.36210
54.18600	-2.79453	-42.48712
54.28600	-2.80047	-42.63953
54.38600	-2.80578	-42.79601
54.48600	-2.80984	-42.87899
54.58600	-2.81406	-42.97326
54.68600	-2.81875	-43.08183
54.78600	-2.82437	-43.23101
54.88600	-2.83109	-43.40579
54.98600	-2.83812	-43.62912
55.08600	-2.84187	-43.69966
55.18600	-2.84609	-43.78996
55.28600	-2.85094	-43.89998
55.38600	-2.85750	-44.06346
55.48600	-2.86297	-44.23621
55.58600	-2.86688	-44.31181
55.68600	-2.87141	-44.40624
55.78600	-2.87656	-44.52204
55.88600	-2.88219	-44.66947
55.98600	-2.88828	-44.83343
56.08600	-2.89375	-45.00430
56.18600	-2.89766	-45.07500
56.28600	-2.90203	-45.17261
56.38600	-2.90734	-45.29959
56.48600	-2.91391	-45.46703
56.58600	-2.92063	-45.67558
56.68600	-2.92422	-45.75220
56.78600	-2.92859	-45.82965
56.88600	-2.93297	-45.93413
56.98600	-2.93781	-46.05745
57.08600	-2.94391	-46.20370
57.18600	-2.95063	-46.42286
57.28600	-2.95453	-46.50306
57.38600	-2.95906	-46.58988
57.48600	-2.96391	-46.70442
57.58600	-2.97031	-46.85260
57.68600	-2.97672	-47.06262
57.78600	-2.98063	-47.14454
57.88600	-2.98516	-47.24506
57.98600	-2.99016	-47.35716
58.08600	-2.99547	-47.48636
58.18600	-3.00219	-47.64444
58.28600	-3.00750	-47.81647
58.38600	-3.01094	-47.85036
58.48600	-3.01500	-47.56680
58.58600	-3.01984	-47.60996
58.68600	-3.02578	-47.73927
58.78600	-3.03297	-47.92615
58.88600	-3.03734	-48.05420
58.98600	-3.04172	-48.13270
59.08600	-3.04672	-48.25184
59.18600	-3.05187	-48.37909
59.28600	-3.05859	-48.54150
59.38600	-3.06531	-48.77732
59.48600	-3.06891	-48.84212
59.58600	-3.07375	-48.95408
59.68600	-3.08000	-49.11665
59.78600	-3.08750	-49.33165
59.88600	-3.09156	-49.45416
59.98600	-3.09453	-49.49341
60.08600	-3.09891	-49.59175
60.18600	-3.10344	-49.69586
60.28600	-3.10875	-49.84117
60.38600	-3.11563	-50.01900
60.48600	-3.12141	-50.20970
60.58600	-3.12500	-50.28098
60.68600	-3.12937	-50.37051
60.78600	-3.13437	-50.48344
60.88600	-3.13953	-50.60901
60.98600	-3.14625	-50.80535
61.08600	-3.15094	-50.92939
61.18600	-3.15547	-51.02441
61.28600	-3.16016	-51.14057
61.38600	-3.16563	-51.27089
61.48600	-3.17250	-51.43781
61.58600	-3.17781	-51.61668
61.68600	-3.18141	-51.67861
61.78600	-3.18594	-51.77462
61.88600	-3.19109	-51.90362
61.98600	-3.19781	-52.07691
62.08600	-3.20406	-52.28652
62.18600	-3.20781	-52.34319
62.28600	-3.21219	-52.43476
62.38600	-3.21703	-52.54415
62.48600	-3.22188	-52.65268
62.58600	-3.22828	-52.81692
62.68600	-3.23484	-53.03755
62.78600	-3.23844	-53.11299
62.88600	-3.24297	-53.20197
62.98600	-3.24797	-53.32606
63.08600	-3.25484	-53.48747
63.18600	-3.26063	-53.67257
63.28600	-3.26422	-53.73825
63.38600	-3.26844	-53.83591
63.48600	-3.27328	-53.94746
63.58600	-3.27859	-54.07804
63.68600	-3.28469	-54.23949
63.78600	-3.29172	-54.45573
63.88600	-3.29563	-54.53299
63.98600	-3.30000	-54.62514
64.08600	-3.30500	-54.75167
64.18600	-3.31109	-54.90517
64.28600	-3.31734	-55.09841
64.38600	-3.32141	-55.19664
64.48600	-3.32578	-55.28219
64.58600	-3.33031	-55.38205
64.68600	-3.33562	-55.51181
64.78600	-3.34156	-55.66464
64.88600	-3.34781	-55.83819
64.98600	-3.35172	-55.93646
65.08600	-3.35625	-56.03381
65.18600	-3.36156	-56.16722
65.28600	-3.36813	-56.33254
65.38600	-3.37453	-56.53793
65.48600	-3.37813	-56.60177
65.58600	-3.38203	-56.67643
65.68600	-3.38672	-56.78121
65.78600	-3.39203	-56.92120
65.88600	-3.39844	-57.08962
65.98600	-3.40563	-57.31016
66.08600	-3.40937	-57.40899
66.18600	-3.41359	-57.48636
66.28600	-3.41891	-57.61149
66.38600	-3.42469	-57.75229
66.48600	-3.43062	-57.93083
66.58600	-3.43484	-58.02304
66.68600	-3.43922	-58.11875
66.78600	-3.44406	-58.22741
66.88600	-3.44938	-58.37464
66.98600	-3.45562	-58.52528
67.08600	-3.46234	-58.74258
67.18600	-3.46578	-58.79968
67.28600	-3.47016	-58.88227
67.38600	-3.47531	-58.62428
67.48600	-3.48172	-58.63735
67.58600	-3.48781	-58.80250
67.68600	-3.49156	-58.87483
67.78600	-3.49562	-58.96046
67.88600	-3.50047	-59.07661
67.98600	-3.50547	-59.19935
68.08600	-3.51203	-59.36737
68.18600	-3.51906	-59.61236
68.28600	-3.52281	-59.69619
68.38600	-3.52734	-59.81052
68.48600	-3.53266	-59.95058
68.58600	-3.53984	-60.14878
68.68600	-3.54500	-60.32552
68.78600	-3.54859	-60.39363
68.88600	-3.55328	-60.52047
68.98600	-3.55844	-60.65069
69.08600	-3.56391	-60.80975
69.18600	-3.57031	-60.98242
69.28600	-3.57531	-61.14677
69.38600	-3.57875	-61.22350
69.48600	-3.58313	-61.30535
69.58600	-3.58750	-61.41473
69.68600	-3.59312	-61.55840
69.78600	-3.60031	-61.78010
69.88600	-3.60484	-61.90745
69.98600	-3.60906	-61.99512
70.08600	-3.61391	-62.11281
70.18600	-3.61937	-62.25610
70.28600	-3.62547	-62.40977
70.38600	-3.63172	-62.60172
70.48600	-3.63563	-62.68918
70.58600	-3.64016	-62.79730
70.68600	-3.64531	-62.90755
70.78600	-3.65109	-63.06924
70.88600	-3.65781	-63.26286
70.98600	-3.66187	-63.37257
71.08600	-3.66594	-63.45615
71.18600	-3.67016	-63.54016
71.28600	-3.67516	-63.66048
71.38600	-3.68125	-63.81653
71.48600	-3.68859	-64.04829
71.58600	-3.69250	-64.13522
71.68600	-3.69687	-64.22616
71.78600	-3.70219	-64.35469
71.88600	-3.70828	-64.52640
71.98600	-3.71453	-64.70791
72.08600	-3.71859	-64.79625
72.18600	-3.72281	-64.89556
72.28600	-3.72766	-65.00708
72.38600	-3.73281	-65.13334
72.48600	-3.73859	-65.28562
72.58600	-3.74578	-65.50156
72.68600	-3.74969	-65.58686
72.78600	-3.75375	-65.66755
72.88600	-3.75844	-65.77934
72.98600	-3.76406	-65.92736
73.08600	-3.77031	-66.09808
73.18600	-3.77469	-66.21476
73.28600	-3.77875	-66.29945
73.38600	-3.78359	-66.40635
73.48600	-3.78875	-66.52542
73.58600	-3.79453	-66.65771
73.68600	-3.80172	-66.87207
73.78600	-3.80594	-66.98149
73.88600	-3.81047	-67.06786
73.98600	-3.81547	-67.19372
74.08600	-3.82156	-67.34251
74.18600	-3.82828	-67.54766
74.28600	-3.83203	-67.62265
74.38600	-3.83563	-67.68266
74.48600	-3.83969	-67.76518
74.58600	-3.84453	-67.86461
74.68600	-3.85000	-67.98723
74.78600	-3.85750	-68.18189
74.88600	-3.86250	-68.32959
74.98600	-3.86703	-68.41813
75.08600	-3.87234	-68.53878
75.18600	-3.87844	-68.67100
75.28600	-3.88500	-68.86872
75.38600	-3.88891	-68.94858
75.48600	-3.89313	-69.02154
75.58600	-3.89781	-69.13164
75.68600	-3.90344	-69.26131
75.78600	-3.91000	-69.42406
75.88600	-3.91734	-69.67466
75.98600	-3.92000	-69.69783
76.08600	-3.92422	-69.77101
76.18600	-3.92922	-69.88654
76.28600	-3.93578	-70.05497
76.38600	-3.94234	-70.26288
76.48600	-3.94594	-70.33894
76.58600	-3.95000	-70.42497
76.68600	-3.95469	-70.52758
76.78600	-3.95953	-70.63612
76.88600	-3.96500	-70.77760
76.98600	-3.97234	-70.97065
77.08600	-3.97672	-71.10968
77.18600	-3.98078	-71.19176
77.28600	-3.98563	-71.29918
77.38600	-3.99203	-71.45563
77.48600	-3.99859	-71.67265
77.58600	-4.00219	-71.73339
77.68600	-4.00625	-71.81615
77.78600	-4.01109	-71.92820
77.88600	-4.01672	-72.07180
77.98600	-4.02312	-72.24455
78.08600	-4.03016	-72.46204
78.18600	-4.03344	-72.54685
78.28600	-4.03766	-72.64273
78.38600	-4.04234	-72.75168
78.48600	-4.04781	-72.88013
78.58600	-4.05531	-73.11106
78.68600	-4.05953	-73.23454
78.78600	-4.06375	-73.30798
78.88600	-4.06828	-73.41156
78.98600	-4.07344	-73.53470
79.08600	-4.07937	-73.68226
79.18600	-4.08609	-73.88528
79.28600	-4.08969	-73.97669
79.38600	-4.09406	-74.05960
79.48600	-4.09922	-74.19550
79.58600	-4.10547	-74.34747
79.68600	-4.11219	-74.56923
79.78600	-4.11594	-74.64860
79.88600	-4.12016	-74.72973
79.98600	-4.12484	-74.84196
80.08600	-4.12969	-74.95764
80.18600	-4.13531	-75.11221
80.28600	-4.14297	-75.33821
80.38600	-4.14688	-75.44000
80.48600	-4.15125	-75.51893
80.58600	-4.15625	-75.65511
80.68600	-4.16203	-75.79832
80.78600	-4.16875	-76.01035
80.88600	-4.17250	-76.08718
80.98600	-4.17656	-76.17617
81.08600	-4.18141	-76.28924
81.18600	-4.18703	-75.92595
81.28600	-4.19344	-76.02067
81.38600	-4.19984	-76.22021
81.48600	-4.20344	-76.28419
81.58600	-4.20766	-76.37651
81.68600	-4.21203	-76.49069
81.78600	-4.21750	-76.62948
81.88600	-4.22531	-76.87236
81.98600	-4.22984	-77.02019
82.08600	-4.23391	-77.10546
82.18600	-4.23828	-77.21379
82.28600	-4.24375	-77.35066
82.38600	-4.24938	-77.51109
82.48600	-4.25609	-77.71917
82.58600	-4.26000	-77.82497
82.68600	-4.26438	-77.91805
82.78600	-4.26969	-78.04905
82.88600	-4.27563	-78.21678
82.98600	-4.28266	-78.42613
83.08600	-4.28672	-78.54498
83.18600	-4.29062	-78.62612
83.28600	-4.29484	-78.72326
83.38600	-4.29984	-78.85217
83.48600	-4.30563	-78.99936
83.58600	-4.31313	-79.21989
83.68600	-4.31719	-79.33779
83.78600	-4.32156	-79.43150
83.88600	-4.32688	-79.56080
83.98600	-4.33312	-79.72654
84.08600	-4.33938	-79.92804
84.18600	-4.34297	-80.01710
84.28600	-4.34688	-80.09322
84.38600	-4.35141	-80.19666
84.48600	-4.35641	-80.32335
84.58600	-4.36250	-80.48180
84.68600	-4.37094	-80.74757
84.78600	-4.37469	-80.85527
84.88600	-4.37844	-80.93169
84.98600	-4.38344	-81.04752
85.08600	-4.39000	-81.23542
85.18600	-4.39656	-81.46645
85.28600	-4.39984	-81.53380
85.38600	-4.40375	-81.61351
85.48600	-4.40828	-81.72137
85.58600	-4.41328	-81.85323
85.68600	-4.41844	-81.98895
85.78600	-4.42547	-82.19381
85.88600	-4.43031	-82.34619
85.98600	-4.43453	-82.43380
86.08600	-4.43937	-82.55005
86.18600	-4.44531	-82.71188
86.28600	-4.45172	-82.90420
86.38600	-4.45594	-83.00778
86.48600	-4.46000	-83.09384
86.58600	-4.46484	-83.21182
86.68600	-4.47000	-83.34854
86.78600	-4.47594	-83.51128
86.88600	-4.48344	-83.73782
86.98600	-4.48719	-83.83826
87.08600	-4.49125	-83.91116
87.18600	-4.49609	-84.02136
87.28600	-4.50125	-84.15515
87.38600	-4.50797	-84.34298
87.48600	-4.51297	-84.48333
87.58600	-4.51719	-84.57715
87.68600	-4.52188	-84.69082
87.78600	-4.52703	-84.81915
87.88600	-4.53297	-84.97419
87.98600	-4.54016	-85.18537
88.08600	-4.54359	-85.26767
88.18600	-4.54750	-85.34562
88.28600	-4.55203	-85.45131
88.38600	-4.55781	-85.59230
88.48600	-4.56578	-85.82261
88.58600	-4.57031	-85.96206
88.68600	-4.57438	-86.04386
88.78600	-4.57906	-86.15220
88.88600	-4.58422	-86.28358
88.98600	-4.58953	-86.40628
89.08600	-4.59656	-86.60790
89.18600	-4.60094	-86.75250
89.28600	-4.60516	-86.82480
89.38600	-4.61000	-86.94846
89.48600	-4.61547	-87.07525
89.58600	-4.62250	-87.28459
89.68600	-4.62672	-87.39644
89.78600	-4.63047	-87.47645
89.88600	-4.63516	-87.57608
89.98600	-4.64047	-87.70451
90.08600	-4.64625	-87.86590
90.18600	-4.65344	-88.07034
90.28600	-4.65766	-88.19985
90.38600	-4.66156	-88.26546
90.48600	-4.66625	-88.38518
90.58600	-4.67141	-88.50086
90.68600	-4.67813	-88.68086
90.78600	-4.68281	-88.82251
90.88600	-4.68688	-88.90653
90.98600	-4.69125	-89.00390
91.08600	-4.69625	-89.11686
91.18600	-4.70203	-89.26108
91.28600	-4.70938	-89.42662
91.38600	-4.71437	-89.60950
91.48600	-4.71828	-89.66450
91.58600	-4.72344	-89.80293
91.68600	-4.73109	-89.99237
91.78600	-4.73891	-90.29612
91.88600	-4.74109	-90.30275
91.98600	-4.74469	-90.35019
92.08600	-4.74953	-90.46259
92.18600	-4.75438	-90.59110
92.28600	-4.75984	-90.72021
92.38600	-4.76750	-90.94556
92.48600	-4.77141	-91.07710
92.58600	-4.77531	-91.14690
92.68600	-4.78016	-91.25016
92.78600	-4.78578	-91.39625
92.88600	-4.79328	-91.63175
92.98600	-4.79703	-91.73518
93.08600	-4.80109	-91.81008
93.18600	-4.80594	-91.93213
93.28600	-4.81125	-92.05841
93.38600	-4.81688	-92.22145
93.48600	-4.82422	-92.42893
93.58600	-4.82797	-92.53649
93.68600	-4.83188	-92.61420
93.78600	-4.83641	-92.70978
93.88600	-4.84188	-92.85310
93.98600	-4.84953	-93.09135
94.08600	-4.85422	-93.22701
94.18600	-4.85813	-93.31059
94.28600	-4.86266	-93.41395
94.38600	-4.86797	-93.54830
94.48600	-4.87422	-93.70772
94.58600	-4.88125	-93.93875
94.68600	-4.88500	-94.03957
94.78600	-4.88906	-94.11944
94.88600	-4.89375	-94.24306
94.98600	-4.89906	-94.37346
95.08600	-4.90531	-94.54604
95.18600	-4.91063	-94.70951
95.28600	-4.91469	-94.80232
95.38600	-4.91922	-94.91145
95.48600	-4.92438	-95.03617
95.58600	-4.93063	-95.21338
95.68600	-4.93813	-95.45317
95.78600	-4.94172	-95.55855
95.88600	-4.94578	-95.63183
95.98600	-4.95062	-95.74967
96.08600	-4.95641	-95.90059
96.18600	-4.96281	-96.10277
96.28600	-4.96719	-96.23191
96.38600	-4.97125	-96.31959
96.48600	-4.97594	-96.42290
96.58600	-4.98078	-96.54372
96.68600	-4.98609	-96.68750
96.78600	-4.99281	-96.87346
96.88600	-4.99781	-97.02504
96.98600	-5.00172	-97.11652
97.08600	-5.00625	-97.20987
97.18600	-5.01219	-97.36054
97.28600	-5.01969	-97.57981
97.38600	-5.02422	-97.72647
97.48600	-5.02812	-97.80807
97.58600	-5.03281	-97.90529
97.68600	-5.03812	-98.03624
97.78600	-5.04359	-98.18940
97.88600	-5.05047	-98.38121
97.98600	-5.05438	-98.47166
98.08600	-5.05844	-98.55915
98.18600	-5.06312	-98.66495
98.28600	-5.06875	-98.80170
98.38600	-5.07641	-99.01006
98.48600	-5.08094	-99.17567
98.58600	-5.08484	-99.23497
98.68600	-5.08922	-99.33486
98.78600	-5.09437	-99.46116
98.88600	-5.10031	-99.61827
98.98600	-5.10766	-99.82982
99.08600	-5.11156	-99.94448
99.18600	-5.11562	-100.02028
99.28600	-5.12047	-100.13147
99.38600	-5.12594	-100.27514
99.48600	-5.13312	-100.46801
99.58600	-5.13781	-100.61345
99.68600	-5.14172	-100.69574
99.78600	-5.14625	-100.79259
99.88600	-5.15125	-100.91264
99.98600	-5.15703	-101.07060
100.08600	-5.16406	-101.27053
100.18600	-5.16813	-101.38976
100.28600	-5.17188	-101.44308
100.38600	-5.17688	-101.55746
100.48600	-5.18297	-101.71628
100.58600	-5.19094	-101.96637
100.68600	-5.19500	-102.09470
100.78600	-5.19906	-102.16954
100.88600	-5.20375	-102.28008
100.98600	-5.20891	-102.39811
101.08600	-5.21469	-102.36061
101.18600	-5.22203	-102.28541
101.28600	-5.22578	-102.35529
101.38600	-5.22953	-102.40652
101.48600	-5.23453	-102.47622
101.58600	-5.24031	-102.41794
101.68600	-5.24687	-102.40071
101.78600	-5.25141	-102.51754
101.88600	-5.25531	-102.58720
101.98600	-5.25953	-102.67120
102.08600	-5.26453	-102.78973
102.18600	-5.27047	-102.94521
102.28600	-5.27656	-103.11902
102.38600	-5.28187	-103.29267
102.48600	-5.28578	-103.37269
102.58600	-5.29047	-103.44627
102.68600	-5.29562	-103.54768
102.78600	-5.30250	-103.65135
102.88600	-5.30781	-103.83052
102.98600	-5.31188	-103.56641
103.08600	-5.31625	-103.54726
103.18600	-5.32109	-103.57554
103.28600	-5.32672	-103.66203
103.38600	-5.33344	-103.81597
103.48600	-5.33844	-103.96075
103.58600	-5.34250	-104.02720
103.68600	-5.34750	-104.12209
103.78600	-5.35328	-104.27310
103.88600	-5.36031	-104.47173
103.98600	-5.36453	-104.58051
104.08600	-5.36844	-104.64915
104.18600	-5.37266	-104.73734
104.28600	-5.37750	-104.85075
104.38600	-5.38313	-104.99392
104.48600	-5.39109	-105.21763
104.58600	-5.39547	-105.37694
104.68600	-5.39938	-105.43054
104.78600	-5.40422	-105.53564
104.88600	-5.40969	-105.66086
104.98600	-5.41641	-105.84419
105.08600	-5.42094	-105.95192
105.18600	-5.42516	-106.03778
105.28601	-5.42969	-106.13757
105.38601	-5.43484	-106.25875
105.48601	-5.44078	-106.40300
105.58601	-5.44844	-106.62275
105.68601	-5.45250	-106.73841
105.78601	-5.45625	-106.80079
105.88601	-5.46078	-106.75579
105.98601	-5.46641	-106.77394
106.08601	-5.47406	-107.00250
106.18601	-5.47828	-107.14097
106.28601	-5.48203	-107.20679
106.38601	-5.48641	-107.30672
106.48601	-5.49141	-107.43158
106.58601	-5.49687	-107.57179
106.68601	-5.50328	-107.73760
106.78601	-5.50813	-107.88170
106.88601	-5.51203	-107.95957
106.98601	-5.51672	-108.07272
107.08601	-5.52187	-108.19534
107.18601	-5.52812	-108.32381
107.28601	-5.53469	-108.52283
107.38601	-5.53859	-108.60920
107.48601	-5.54281	-108.70142
107.58601	-5.54797	-108.82147
107.68601	-5.55422	-108.98148
107.78601	-5.56328	-109.24591
107.88601	-5.56672	-109.38894
107.98601	-5.57031	-109.42221
108.08601	-5.57547	-109.54539
108.18601	-5.58047	-109.67488
108.28601	-5.58719	-109.83699
108.38601	-5.59203	-109.99773
108.48601	-5.59578	-110.06072
108.58601	-5.60047	-110.16424
108.68601	-5.60547	-110.28013
108.78601	-5.61109	-110.43124
108.88601	-5.61906	-110.65300
108.98601	-5.62250	-110.76789
109.08601	-5.62625	-110.81894
109.18601	-5.63078	-110.91761
109.28601	-5.63625	-111.05900
109.38601	-5.64406	-111.26702
109.48601	-5.64922	-111.45165
109.58601	-5.65281	-111.51271
109.68601	-5.65719	-111.60501
109.78601	-5.66219	-111.72999
109.88601	-5.66734	-111.85833
109.98601	-5.67453	-112.03683
110.08601	-5.67906	-112.16483
110.18601	-5.68281	-112.23313
110.28601	-5.68734	-112.32895
110.38601	-5.69250	-112.45403
110.48601	-5.70078	-112.68197
110.58601	-5.70578	-112.87250
110.68601	-5.70938	-112.92518
110.78601	-5.71375	-113.02649
110.88601	-5.71844	-113.14655
110.98601	-5.72391	-113.28495
111.08601	-5.73078	-113.47499
111.18601	-5.73609	-113.66593
111.28601	-5.74000	-113.74165
111.38601	-5.74469	-113.85103
111.48601	-5.75000	-113.99136
111.58601	-5.75672	-114.18367
111.68601	-5.76172	-114.34878
111.78601	-5.76563	-114.43160
111.88601	-5.77000	-114.52781
111.98601	-5.77516	-114.65415
112.08601	-5.78094	-114.58374
112.18601	-5.78875	-114.80425
112.28601	-5.79312	-114.91206
112.38601	-5.79703	-114.96531
112.48601	-5.80188	-115.05715
112.58601	-5.80734	-115.19972
112.68601	-5.81453	-115.39979
112.78601	-5.81891	-115.54394
112.88601	-5.82281	-115.60363
112.98601	-5.82719	-115.69476
113.08601	-5.83187	-115.81860
113.18601	-5.83719	-115.95422
113.28601	-5.84422	-116.10468
113.38601	-5.85031	-116.23797
113.48601	-5.85375	-116.30293
113.58601	-5.85844	-116.39691
113.68601	-5.86391	-116.54435
113.78601	-5.87109	-116.75826
113.88601	-5.87563	-116.91621
113.98601	-5.87922	-116.97686
114.08601	-5.88344	-117.07190
114.18601	-5.88875	-117.20870
114.28601	-5.89438	-117.36717
114.38601	-5.90047	-117.53467
114.48601	-5.90672	-117.74232
114.58601	-5.91031	-117.81281
114.68601	-5.91469	-117.91577
114.78601	-5.91969	-118.03347
114.88601	-5.92672	-118.21771
114.98601	-5.93234	-118.43848
115.08601	-5.93609	-118.48804
115.18601	-5.94047	-118.57393
115.28601	-5.94563	-118.68545
115.38601	-5.95156	-118.84261
115.48601	-5.95828	-119.03439
115.58601	-5.96313	-119.21310
115.68601	-5.96688	-119.27253
115.78601	-5.97141	-119.38446
115.88601	-5.97672	-119.52233
115.98601	-5.98438	-119.74445
116.08601	-5.98953	-119.94153
116.18601	-5.99344	-120.01168
116.28601	-5.99781	-120.11775
116.38601	-6.00297	-120.26050
116.48601	-6.00875	-120.42814
116.58601	-6.01609	-120.64590
116.68601	-6.02031	-120.80813
116.78601	-6.02422	-120.88981
116.88601	-6.02906	-121.01576
116.98601	-6.03469	-121.17420
117.08601	-6.04156	-121.39083
117.18601	-6.04578	-121.53666
117.28601	-6.04953	-121.61940
117.38601	-6.05391	-121.71520
117.48601	-6.05891	-121.86079
117.58601	-6.06484	-122.02477
117.68601	-6.07281	-122.27896
117.78601	-6.07750	-122.46199
117.88601	-6.08125	-122.54282
117.98601	-6.08578	-122.65596
118.08601	-6.09094	-122.79797
118.18601	-6.09750	-122.98632
118.28601	-6.10250	-123.16265
118.38601	-6.10641	-123.25329
118.48601	-6.11094	-123.35865
118.58601	-6.11563	-123.49180
118.68601	-6.12125	-123.64343
118.78601	-6.12812	-123.84114
118.88601	-6.13313	-124.02757
118.98601	-6.13734	-124.11761
119.08601	-6.14187	-124.23130
119.18601	-6.14672	-124.36150
119.28601	-6.15250	-124.52327
119.38601	-6.15859	-124.73211
119.48601	-6.16297	-124.84600
119.58601	-6.16734	-124.95102
119.68601	-6.17219	-125.08413
119.78601	-6.17781	-125.24831
119.88601	-6.18531	-125.46232
119.98601	-6.19016	-125.65494
120.08601	-6.19375	-125.71847
120.18601	-6.19828	-125.82809
120.28601	-6.20328	-125.95141
120.38601	-6.20984	-126.12182
120.48601	-6.21594	-126.31944
120.58601	-6.21984	-126.41585
120.68601	-6.22406	-126.50903
120.78601	-6.22844	-126.62522
120.88601	-6.23359	-126.75031
120.98601	-6.23969	-126.91590
121.08601	-6.24656	-127.14104
121.18601	-6.25031	-127.22301
121.28601	-6.25500	-127.32637
121.38601	-6.26047	-127.46364
121.48601	-6.26797	-127.65998
121.58601	-6.27313	-127.85819
121.68601	-6.27688	-127.92332
121.78601	-6.28125	-128.02552
121.88601	-6.28625	-128.15030
121.98601	-6.29203	-128.29904
122.08601	-6.29891	-128.48881
122.18601	-6.30359	-128.65067
122.28601	-6.30734	-128.72365
122.38601	-6.31172	-128.82625
122.48601	-6.31703	-128.95924
122.58601	-6.32422	-129.15282
122.68601	-6.32953	-129.34193
122.78601	-6.33313	-129.38856
122.88601	-6.33719	-129.38258
122.98601	-6.34172	-129.46472
123.08601	-6.34672	-129.55269
123.18601	-6.35266	-129.67135
123.28601	-6.35953	-129.88324
123.38601	-6.36375	-129.95896
123.48601	-6.36844	-130.03549
123.58601	-6.37328	-130.13214
123.68601	-6.37984	-130.28459
123.78601	-6.38609	-130.47685
123.88601	-6.39000	-130.55605
123.98601	-6.39422	-130.63240
124.08601	-6.39906	-130.73988
124.18601	-6.40438	-130.87788
124.28601	-6.41250	-131.06969
124.38601	-6.41891	-131.31687
124.48601	-6.42172	-131.33673
124.58601	-6.42641	-131.42265
124.68601	-6.43188	-131.52790
124.78601	-6.43953	-131.74534
124.88601	-6.44391	-131.89241
124.98601	-6.44734	-131.94597
125.08601	-6.45172	-132.04071
125.18601	-6.45625	-132.14959
125.28601	-6.46109	-132.25690
125.38601	-6.46781	-132.43240
125.48601	-6.47484	-132.67326
125.58601	-6.47813	-132.73360
125.68601	-6.48266	-132.82678
125.78601	-6.48812	-132.96781
125.88601	-6.49516	-133.15721
125.98601	-6.49984	-133.31836
126.08601	-6.50344	-133.38198
126.18601	-6.50797	-133.48019
126.28601	-6.51313	-133.59885
126.38601	-6.51875	-133.75825
126.48601	-6.52547	-133.91660
126.58601	-6.53188	-134.14755
126.68601	-6.53500	-134.20631
126.78601	-6.53938	-134.28731
126.88601	-6.54422	-134.40554
126.98601	-6.55031	-134.56851
127.08601	-6.55656	-134.76755
127.18601	-6.56047	-134.85540
127.28601	-6.56484	-134.95807
127.38601	-6.56969	-135.06165
127.48601	-6.57531	-135.20132
127.58601	-6.58234	-135.40097
127.68601	-6.58813	-135.60422
127.78601	-6.59156	-135.64403
127.88601	-6.59594	-135.74253
127.98601	-6.60094	-135.86573
128.08601	-6.60797	-136.05420
128.18601	-6.61359	-136.26038
128.28601	-6.61734	-136.34318
128.38601	-6.62156	-136.42642
128.48601	-6.62625	-136.14434
128.58601	-6.63172	-135.84763
128.68601	-6.63875	-135.94665
128.78601	-6.64469	-136.11820
128.88601	-6.64813	-136.15736
128.98601	-6.65266	-136.23823
129.08601	-6.65797	-136.37325
129.18601	-6.66484	-136.56388
129.28601	-6.67031	-136.74766
129.38601	-6.67406	-136.82948
129.48601	-6.67844	-136.89794
129.58601	-6.68328	-137.02066
129.68601	-6.68875	-137.16616
129.78601	-6.69594	-137.37862
129.88601	-6.70141	-137.59148
129.98601	-6.70484	-137.65819
130.08601	-6.70937	-137.78016
130.18601	-6.71469	-137.94383
130.28601	-6.72078	-138.11480
130.38601	-6.72687	-138.34205
130.48601	-6.73094	-138.44404
130.58601	-6.73547	-138.55997
130.68601	-6.74047	-138.70019
130.78601	-6.74594	-138.86088
130.88601	-6.75219	-139.04564
130.98601	-6.75734	-139.23189
131.08601	-6.76125	-139.32037
131.18601	-6.76578	-139.43516
131.28601	-6.77063	-139.56763
131.38601	-6.77656	-139.73325
131.48601	-6.78359	-139.96512
131.58601	-6.78781	-140.08710
131.68601	-6.79172	-140.17150
131.78601	-6.79641	-140.28904
131.88601	-6.80187	-140.45052
131.98601	-6.80891	-140.64203
132.08601	-6.81500	-140.85859
132.18601	-6.81859	-140.93390
132.28601	-6.82312	-141.04624
132.38601	-6.82844	-141.19940
132.48601	-6.83484	-141.36858
132.58601	-6.84125	-141.60296
132.68601	-6.84484	-141.67738
132.78601	-6.84922	-141.76674
132.88601	-6.85375	-141.89509
132.98601	-6.85891	-142.03171
133.08601	-6.86469	-142.19457
133.18601	-6.87078	-142.40797
133.28601	-6.87469	-142.47981
133.38601	-6.87937	-142.60352
133.48601	-6.88516	-142.75710
133.58601	-6.89453	-143.04003
133.68601	-6.89969	-143.33256
133.78601	-6.90203	-143.35373
133.88601	-6.90563	-143.42016
133.98601	-6.91047	-143.54211
134.08601	-6.91547	-143.68695
134.18601	-6.92094	-143.82787
134.28601	-6.92672	-144.02758
134.38601	-6.93109	-144.14236
134.48601	-6.93594	-144.25829
134.58601	-6.94125	-144.40040
134.68601	-6.94797	-144.58646
134.78601	-6.95406	-144.80704
134.88601	-6.95781	-144.89360
134.98601	-6.96188	-144.98535
135.08601	-6.96656	-145.10016
135.18601	-6.97188	-145.24277
135.28601	-6.97828	-145.42869
135.38601	-6.98422	-145.63303
135.48601	-6.98828	-145.72775
135.58601	-6.99297	-145.83518
135.68601	-6.99797	-145.96552
135.78601	-7.00422	-146.13736
135.88601	-7.01031	-146.35229
135.98601	-7.01453	-146.45869
136.08601	-7.01891	-146.55687
136.18601	-7.02375	-146.68609
136.28601	-7.02922	-146.83376
136.38601	-7.03594	-147.00960
136.48601	-7.04156	-147.21923
136.58601	-7.04500	-147.28071
136.68601	-7.04922	-147.37037
136.78601	-7.05422	-147.49888
136.88601	-7.06078	-147.67507
136.98601	-7.06766	-147.91591
137.08601	-7.07141	-148.00330
137.18601	-7.07547	-148.08974
137.28601	-7.08016	-148.18831
137.38601	-7.08516	-148.32509
137.48601	-7.09062	-148.46127
137.58601	-7.09719	-148.64835
137.68601	-7.10172	-148.78172
137.78601	-7.10609	-148.88005
137.88601	-7.11156	-149.01407
137.98601	-7.11953	-149.22275
138.08601	-7.12531	-149.46371
138.18601	-7.12828	-149.49186
138.28601	-7.13250	-149.58359
138.38601	-7.13703	-149.69833
138.48601	-7.14234	-149.83477
138.58601	-7.14828	-149.99273
138.68601	-7.15531	-150.21539
138.78601	-7.15875	-150.30672
138.88601	-7.16281	-150.39828
138.98601	-7.16750	-150.49729
139.08601	-7.17281	-150.63357
139.18601	-7.18047	-150.86965
139.28601	-7.18500	-150.99305
139.38601	-7.18906	-151.07071
139.48601	-7.19359	-151.18094
139.58601	-7.19891	-151.31883
139.68601	-7.20453	-151.45473
139.78601	-7.21125	-151.66011
139.88601	-7.21531	-151.76758
139.98601	-7.21969	-151.85925
140.08601	-7.22500	-151.99633
140.18601	-7.23172	-152.16251
140.28601	-7.23844	-152.39568
140.38601	-7.24187	-152.45736
140.48601	-7.24594	-152.53453
140.58601	-7.25063	-152.63271
140.68601	-7.25594	-152.77228
140.78601	-7.26297	-152.93750
140.88601	-7.26984	-153.20103
140.98601	-7.27297	-153.25049
141.08601	-7.27734	-153.33946
141.18601	-7.28281	-153.48157
141.28601	-7.28969	-153.65991
141.38601	-7.29531	-153.86495
141.48601	-7.29875	-153.92804
141.58601	-7.30297	-154.01852
141.68601	-7.30797	-154.14065
141.78601	-7.31328	-154.28674
141.88601	-7.31937	-154.45547
141.98601	-7.32500	-154.63895
142.08601	-7.32875	-154.72251
142.18601	-7.33297	-154.80430
142.28601	-7.33781	-154.92956
142.38601	-7.34391	-155.08084
142.48601	-7.35172	-155.34036
142.58601	-7.35578	-155.44704
142.68601	-7.36000	-155.53555
142.78601	-7.36500	-155.65912
142.88601	-7.37078	-155.83576
142.98601	-7.37703	-156.01277
143.08601	-7.38250	-156.21211
143.18601	-7.38594	-156.26411
143.28601	-7.39016	-156.36921
143.38601	-7.39531	-156.49949
143.48601	-7.40125	-156.66887
143.58601	-7.40797	-156.87923
143.68601	-7.41203	-156.98843
143.78601	-7.41594	-157.07120
143.88601	-7.42063	-157.17366
143.98601	-7.42594	-157.30551
144.08601	-7.43219	-157.48778
144.18601	-7.43891	-157.70757
144.28601	-7.44250	-157.79130
144.38601	-7.44672	-157.87418
144.48601	-7.45188	-157.99722
144.58601	-7.45766	-158.16410
144.68601	-7.46437	-158.36763
144.78601	-7.46844	-158.47147
144.88601	-7.47266	-158.55742
144.98601	-7.47734	-158.66512
145.08601	-7.48266	-158.81149
145.18601	-7.48937	-158.99800
145.28601	-7.49641	-159.23774
145.38601	-7.49953	-159.27771
145.48601	-7.50344	-159.35330
145.58601	-7.50844	-159.47795
145.68601	-7.51453	-159.63297
145.78601	-7.52141	-159.84404
145.88601	-7.52547	-159.95814
145.98601	-7.52969	-160.04868
146.08601	-7.53453	-160.15536
146.18601	-7.53969	-160.30005
146.28601	-7.54594	-160.44559
146.38601	-7.55250	-160.67663
146.48601	-7.55609	-160.74668
146.58601	-7.56031	-160.82597
146.68601	-7.56531	-160.94747
146.78601	-7.57141	-161.10095
146.88601	-7.57813	-161.32912
146.98601	-7.58188	-161.41266
147.08601	-7.58609	-161.47934
147.18601	-7.59078	-161.59703
147.28601	-7.59625	-161.74085
147.38601	-7.60281	-161.90961
147.48601	-7.60953	-162.14049
147.58601	-7.61297	-162.20887
147.68601	-7.61719	-162.28072
147.78601	-7.62188	-162.39591
147.88601	-7.62734	-162.52856
147.98601	-7.63438	-162.73968
148.08601	-7.63875	-162.86294
148.18601	-7.64297	-162.94064
148.28601	-7.64766	-163.05271
148.38601	-7.65297	-163.18113
148.48601	-7.66016	-163.37916
148.58601	-7.66688	-163.62135
148.68601	-7.67000	-163.67675
148.78601	-7.67422	-163.75074
148.88601	-7.67937	-163.87592
148.98601	-7.68594	-164.04077
149.08601	-7.69234	-164.25972
149.18601	-7.69625	-164.34914
149.28601	-7.70031	-164.42940
149.38601	-7.70500	-164.53524
149.48601	-7.71047	-164.66427
149.58601	-7.71703	-164.85427
149.68601	-7.72437	-165.18766
149.78601	-7.72703	-165.20242
149.88601	-7.73094	-165.24136
149.98601	-7.73562	-165.35178
150.08601	-7.74125	-165.48303
150.18601	-7.74859	-165.71908
150.28601	-7.75266	-165.81762
150.38601	-7.75672	-165.90320
150.48601	-7.76156	-166.01366
150.58601	-7.76703	-166.16078
150.68601	-7.77281	-166.31590
150.78601	-7.77938	-166.49108
150.88601	-7.78344	-166.62216
150.98601	-7.78750	-166.69402
151.08601	-7.79219	-166.78651
151.18601	-7.79781	-166.91436
151.28601	-7.80500	-167.13856
151.38601	-7.80937	-167.26434
151.48601	-7.81359	-167.35581
151.58601	-7.81828	-167.46740
151.68601	-7.82344	-167.60273
151.78601	-7.82938	-167.76446
151.88601	-7.83594	-167.96099
151.98601	-7.84000	-168.06251
152.08601	-7.84422	-168.15314
152.18601	-7.84938	-168.26609
152.28601	-7.85516	-168.42726
152.38601	-7.86141	-168.61358
152.48601	-7.86547	-168.72102
152.58601	-7.86969	-168.79827
152.68601	-7.87422	-168.88846
152.78601	-7.87938	-169.01344
152.88601	-7.88563	-169.17445
152.98601	-7.89313	-169.42023
153.08601	-7.89656	-169.49500
153.18601	-7.90078	-169.56405
153.28601	-7.90547	-169.66909
153.38601	-7.91125	-169.80632
153.48601	-7.91797	-170.01197
153.58601	-7.92250	-170.12340
153.68601	-7.92656	-170.19457
153.78601	-7.93094	-170.28485
153.88601	-7.93594	-170.38745
153.98601	-7.94188	-170.53473
154.08601	-7.95031	-170.79191
154.18601	-7.95375	-170.87561
154.28601	-7.95781	-170.94104
154.38601	-7.96297	-171.06189
154.48601	-7.96922	-171.21108
154.58601	-7.97625	-171.44427
154.68601	-7.97969	-171.50503
154.78601	-7.98359	-171.56436
154.88601	-7.98813	-171.65990
154.98601	-7.99328	-171.78160
155.08601	-7.99875	-171.92125
155.18601	-8.00625	-172.13389
155.28601	-8.01031	-172.24838
155.38601	-8.01438	-172.31664
155.48601	-8.01891	-172.40876
155.58601	-8.02437	-172.52670
155.68601	-8.03156	-172.70482
155.78601	-8.03656	-172.85620
155.88601	-8.04031	-172.91547
155.98601	-8.04500	-173.00899
156.08601	-8.05031	-173.13138
156.18601	-8.05609	-173.26353
156.28601	-8.06328	-173.48382
156.38601	-8.06687	-173.55701
156.48601	-8.07094	-173.61768
156.58601	-8.07563	-173.70547
156.68601	-8.08078	-173.79718
156.78601	-8.08812	-173.97285
156.88601	-8.09297	-174.12445
156.98601	-8.09703	-174.19302
157.08601	-8.10172	-174.27577
157.18601	-8.10688	-174.38161
157.28601	-8.11297	-174.52526
157.38601	-8.12125	-174.78041
157.48601	-8.12453	-174.84015
157.58601	-8.12875	-174.90706
157.68601	-8.13406	-175.01672
157.78601	-8.14078	-175.18395
157.88601	-8.14719	-175.38050
157.98601	-8.15031	-175.41242
158.08601	-8.15422	-175.47385
158.18601	-8.15891	-175.57210
158.28601	-8.16375	-175.68590
158.38601	-8.16875	-175.79453
158.48601	-8.17547	-175.97014
158.58601	-8.17984	-176.06664
158.68601	-8.18391	-176.13672
158.78601	-8.18875	-176.22642
158.88601	-8.19484	-176.37420
158.98601	-8.20375	-176.64821
159.08601	-8.20719	-176.72959
159.18601	-8.21109	-176.78486
159.28601	-8.21578	-176.87277
159.38601	-8.22094	-176.97647
159.48601	-8.22688	-177.11954
159.58601	-8.23359	-177.31166
159.68601	-8.23734	-177.38985
159.78601	-8.24141	-177.44604
159.88601	-8.24625	-177.55325
159.98601	-8.25188	-177.68073
160.08601	-8.25938	-177.87357
160.18601	-8.26359	-177.97963
160.28601	-8.26750	-178.03465
160.38601	-8.27203	-178.11847
160.48601	-8.27703	-178.23027
160.58601	-8.28281	-178.37124
160.68601	-8.29031	-178.57966
160.78601	-8.29438	-178.67780
160.88601	-8.29844	-178.74233
160.98601	-8.30328	-178.84225
161.08601	-8.30906	-178.97655
161.18601	-8.31656	-179.19779
161.28601	-8.32047	-179.28509
161.38601	-8.32438	-179.34014
161.48601	-8.32891	-179.42832
161.58601	-8.33391	-179.53144
161.68601	-8.33938	-179.66591
161.78601	-8.34625	-179.82875
161.88601	-8.35094	-179.96667
161.98601	-8.35484	-180.02364
162.08601	-8.35984	-180.11038
162.18601	-8.36578	-180.25500
162.28601	-8.37297	-180.46519
162.38601	-8.37687	-180.54055
162.48601	-8.38094	-180.61076
162.58601	-8.38563	-180.69527
162.68601	-8.39094	-180.81515
162.78601	-8.39641	-180.93356
162.88601	-8.40297	-181.09097
162.98601	-8.40813	-181.24184
163.08601	-8.41187	-181.27958
163.18601	-8.41641	-181.36162
163.28601	-8.42188	-181.47616
163.38601	-8.42906	-181.67523
163.48601	-8.43375	-181.79761
163.58601	-8.43766	-181.85222
163.68601	-8.44203	-181.92978
163.78601	-8.44734	-182.03431
163.88601	-8.45313	-182.17202
163.98601	-8.46000	-182.32702
164.08601	-8.46438	-182.45018
164.18601	-8.46844	-182.50202
164.28601	-8.47359	-182.60075
164.38601	-8.47938	-182.74099
164.48601	-8.48641	-182.95018
164.58601	-8.49047	-183.02910
164.68601	-8.49469	-183.07799
164.78601	-8.49906	-183.16583
164.88601	-8.50406	-183.25967
164.98601	-8.51078	-183.41665
165.08601	-8.52031	-183.77037
165.18601	-8.52313	-183.83393
165.28601	-8.52625	-183.84054
165.38601	-8.53125	-183.94215
165.48601	-8.53688	-184.06671
165.58601	-8.54297	-184.24141
165.68601	-8.54672	-184.30184
165.78601	-8.55063	-184.36670
165.88601	-8.55500	-184.43516
165.98601	-8.56000	-184.54166
166.08601	-8.56594	-184.67481
166.18601	-8.57422	-184.90860
166.28601	-8.57828	-185.00081
166.38601	-8.58219	-185.05442
166.48601	-8.58703	-185.13727
166.58601	-8.59297	-185.27853
166.68601	-8.60000	-185.48055
166.78601	-8.60391	-185.56511
166.88601	-8.60797	-185.61491
166.98601	-8.61219	-185.69043
167.08601	-8.61734	-185.79738
167.18601	-8.62313	-185.92492
167.28601	-8.63016	-186.12400
167.38601	-8.63438	-186.21385
167.48601	-8.63859	-186.27352
167.58601	-8.64359	-186.37915
167.68601	-8.64953	-186.50568
167.78601	-8.65688	-186.68906
167.88601	-8.66141	-186.81446
167.98601	-8.66531	-186.85199
168.08601	-8.66953	-186.91272
168.18601	-8.67406	-186.97394
168.24801	-8.67734	-186.35252
168.25201	-8.67766	-185.70453
168.25601	-8.67781	-184.92033
168.26001	-8.67813	-184.06273
168.26401	-8.67828	-183.17699
168.26801	-8.67859	-182.30368
168.27201	-8.67875	-181.47612
168.27601	-8.67906	-180.71747
168.28001	-8.67938	-180.03897
168.28401	-8.67953	-179.44609
168.28801	-8.67969	-178.93830
168.29401	-8.68016	-178.32598
168.30201	-8.68062	-177.75111
168.31601	-8.68156	-177.23209
168.40201	-8.68719	-176.72680
168.49801	-8.69125	-176.21902
168.59801	-8.69547	-175.78304
168.69801	-8.70047	-175.49534
168.79801	-8.70625	-175.28994
168.89801	-8.71328	-175.16309
168.99801	-8.71766	-174.72260
169.07401	-8.72063	-174.21089
169.16001	-8.72453	-173.70749
169.26001	-8.72953	-173.21993
169.36001	-8.73469	-172.84240
169.46001	-8.74141	-172.56637
169.56001	-8.74703	-172.30651
169.61801	-8.74922	-171.71155
169.62201	-8.74938	-171.06831
169.62601	-8.74969	-170.23979
169.63001	-8.74984	-169.30842
169.63401	-8.75000	-168.35164
169.63801	-8.75016	-167.42022
169.64201	-8.75031	-166.55168
169.64601	-8.75047	-165.76894
169.65001	-8.75062	-165.08323
169.65401	-8.75078	-164.49760
169.66001	-8.75109	-163.80121
169.66601	-8.75125	-163.29855
169.67601	-8.75172	-162.79177
169.70801	-8.75313	-162.28208
169.74001	-8.75438	-161.76568
169.77601	-8.75594	-161.24611
169.85001	-8.75953	-160.74060
169.95001	-8.76641	-160.34037
170.05001	-8.77328	-160.11041
170.15001	-8.77703	-159.83588
170.25001	-8.78125	-159.60576
170.35001	-8.78594	-159.43448
170.45001	-8.79141	-159.31186
170.55001	-8.79781	-159.24379
170.65001	-8.80297	-159.18879
170.75001	-8.80687	-159.08177
170.85001	-8.81141	-159.00071
170.95001	-8.81672	-158.95894
171.05001	-8.82438	-158.97040
171.15001	-8.83031	-159.05614
171.25001	-8.83406	-158.97714
171.35001	-8.83813	-158.92640
171.45001	-8.84266	-158.90244
171.55001	-8.84766	-158.89719
171.65001	-8.85375	-158.93616
171.75001	-8.86031	-159.03597
171.85001	-8.86422	-158.99876
171.95001	-8.86875	-158.99025
172.05001	-8.87422	-159.01394
172.15001	-8.88125	-159.09101
172.25001	-8.88641	-159.15555
172.35001	-8.89016	-159.12098
172.45001	-8.89453	-159.12151
172.55001	-8.89937	-159.13165
172.65001	-8.90484	-159.17288
172.75001	-8.91109	-159.22619
172.85001	-8.91734	-159.31728
172.95001	-8.92094	-159.28908
173.05001	-8.92516	-159.27799
173.15001	-8.93016	-159.29385
173.25001	-8.93688	-159.34928
173.35001	-8.94250	-159.43581
173.45001	-8.94625	-159.40432
173.55001	-8.95047	-159.38616
173.65001	-8.95516	-159.38373
173.75001	-8.96063	-159.41547
173.85001	-8.96719	-159.46557
173.95001	-8.97594	-159.64635
174.05001	-8.97922	-159.61942
174.15001	-8.98359	-159.60665
174.25001	-8.98953	-159.65401
174.35001	-8.99766	-159.77962
174.45001	-9.00094	-159.79855
174.55001	-9.00406	-159.74227
174.65001	-9.00813	-159.71884
174.75001	-9.01266	-159.73684
174.85001	-9.01781	-159.77310
174.95001	-9.02375	-159.84516
175.05001	-9.03094	-159.98477
175.15001	-9.03469	-159.99605
175.25001	-9.03922	-159.99167
175.35001	-9.04422	-160.04382
175.45001	-9.05031	-160.11271
175.55001	-9.05625	-160.22438
175.65001	-9.06047	-160.24423
175.75001	-9.06484	-160.28354
175.85001	-9.06984	-160.32822
175.95001	-9.07562	-160.41009
176.05001	-9.08266	-160.52061
176.15001	-9.08797	-160.63824
176.25001	-9.09125	-160.62666
176.35001	-9.09563	-160.65755
176.45001	-9.10063	-160.72361
176.55001	-9.10719	-160.81493
176.65001	-9.11313	-160.95613
176.75001	-9.11734	-160.98176
176.85001	-9.12188	-161.02515
176.95001	-9.12703	-161.08657
177.05001	-9.13234	-161.15305
177.15001	-9.13891	-161.26029
177.25001	-9.14438	-161.37256
177.35001	-9.14813	-161.39078
177.45001	-9.15266	-161.43115
177.55001	-9.15781	-161.49716
177.65001	-9.16469	-161.60515
177.75001	-9.17031	-161.72865
177.85001	-9.17406	-161.74671
177.95001	-9.17828	-161.77629
178.05001	-9.18328	-161.82938
178.15001	-9.18875	-161.90703
178.25001	-9.19562	-162.02703
178.35001	-9.20094	-162.14372
178.45001	-9.20469	-162.14672
178.55001	-9.20891	-162.18421
178.65001	-9.21406	-162.25566
178.75001	-9.22078	-162.37049
178.85001	-9.22719	-162.51634
178.95001	-9.23094	-162.54295
179.05001	-9.23516	-162.57195
179.15001	-9.24016	-162.64333
179.25001	-9.24563	-162.72791
179.35001	-9.25219	-162.84449
179.45001	-9.25719	-162.94833
179.55001	-9.26094	-162.96339
179.65001	-9.26547	-163.01462
179.75001	-9.27047	-163.07676
179.85001	-9.27656	-163.18096
179.95001	-9.28375	-163.34839
180.05001	-9.28781	-163.39891
180.15001	-9.29172	-163.42664
180.25001	-9.29641	-163.48329
180.35001	-9.30172	-163.56803
180.45001	-9.30844	-163.67698
180.55001	-9.31453	-163.84000
180.65001	-9.31828	-163.85403
180.75001	-9.32281	-163.91160
180.85001	-9.32828	-163.99835
180.95001	-9.33500	-164.11081
181.05001	-9.34125	-164.26912
181.15001	-9.34484	-164.29174
181.25001	-9.34906	-164.32561
181.35001	-9.35375	-164.39073
181.45001	-9.35906	-164.46593
181.55001	-9.36578	-164.58422
181.65001	-9.37172	-164.72639
181.75001	-9.37531	-164.74856
181.85001	-9.37969	-164.79528
181.95001	-9.38469	-164.86342
182.05001	-9.39172	-164.99588
182.15001	-9.39781	-165.15915
182.25001	-9.40141	-165.18766
182.35001	-9.40547	-165.22805
182.45001	-9.41016	-165.28761
182.55001	-9.41516	-165.37085
182.65001	-9.42078	-165.44832
182.75001	-9.42672	-165.58117
182.85001	-9.43078	-165.62994
182.95001	-9.43531	-165.67479
183.05001	-9.44063	-165.75739
183.15001	-9.44813	-165.89592
183.25001	-9.45438	-166.06334
183.35001	-9.45797	-166.07748
183.45001	-9.46188	-166.11104
183.55001	-9.46688	-166.17425
183.65001	-9.47266	-166.28069
183.75001	-9.48016	-166.43347
183.85001	-9.48547	-166.57221
183.95001	-9.48875	-166.57874
184.05001	-9.49297	-166.60710
184.15001	-9.49812	-166.67745
184.25001	-9.50453	-166.79847
184.35001	-9.51063	-166.92618
184.45001	-9.51469	-166.98235
184.55001	-9.51891	-167.02078
184.65001	-9.52344	-167.08396
184.75001	-9.52859	-167.15227
184.85001	-9.53453	-167.25941
184.95001	-9.54172	-167.43022
185.05001	-9.54516	-167.45627
185.15001	-9.54953	-167.49737
185.25001	-9.55469	-167.57774
185.35001	-9.56094	-167.67944
185.45001	-9.56688	-167.82051
185.55001	-9.57094	-167.85526
185.65001	-9.57531	-167.90801
185.75001	-9.58016	-167.96134
185.85001	-9.58563	-168.04075
185.95001	-9.59141	-168.09279
186.05001	-9.59859	-168.24703
186.15001	-9.60219	-168.28944
186.25001	-9.60625	-168.30619
186.35001	-9.61109	-168.36978
186.45001	-9.61781	-168.47166
186.55001	-9.62453	-168.63108
186.65001	-9.62797	-168.64909
186.75001	-9.63187	-168.66551
186.85001	-9.63672	-168.71272
186.95001	-9.64219	-168.79822
187.05001	-9.64828	-168.90055
187.15001	-9.65484	-169.02308
187.25001	-9.65875	-169.07339
187.35001	-9.66297	-169.09595
187.45001	-9.66766	-169.14594
187.55001	-9.67297	-169.20885
187.65001	-9.68109	-169.37687
187.75001	-9.68531	-169.43917
187.85001	-9.68937	-169.45551
187.95001	-9.69422	-169.50172
188.05001	-9.69984	-169.58743
188.15001	-9.70672	-169.68358
188.25001	-9.71250	-169.82898
188.35001	-9.71563	-169.81618
188.45001	-9.71984	-169.84165
188.55001	-9.72469	-169.89259
188.65001	-9.73109	-169.99304
188.75001	-9.73797	-170.15456
188.85001	-9.74203	-170.19457
188.95001	-9.74625	-170.21787
189.05001	-9.75078	-170.24606
189.15001	-9.75563	-170.30360
189.25001	-9.76141	-170.37630
189.35001	-9.76797	-170.51955
189.45001	-9.77156	-170.53501
189.55001	-9.77594	-170.55315
189.65001	-9.78109	-170.61362
189.75001	-9.78750	-170.70737
189.85001	-9.79469	-170.86394
189.95001	-9.79875	-170.89985
190.05001	-9.80313	-170.92808
190.15001	-9.80812	-170.98881
190.25001	-9.81375	-171.07758
190.35001	-9.82063	-171.18859
190.45001	-9.82594	-171.30928
190.55001	-9.82922	-171.30087
190.65001	-9.83359	-171.33467
190.75001	-9.83906	-171.41375
190.85001	-9.84641	-171.53841
190.95001	-9.85219	-171.69034
191.05001	-9.85547	-171.68786
191.15001	-9.85953	-171.71063
191.25001	-9.86422	-171.76200
191.35001	-9.86953	-171.83155
191.45001	-9.87516	-171.92110
191.55001	-9.88109	-172.02443
191.65001	-9.88516	-172.06545
191.75001	-9.88969	-172.10566
191.85001	-9.89469	-172.16781
191.95001	-9.90078	-172.26046
192.05001	-9.90906	-172.44071
192.15001	-9.91281	-172.48833
192.25001	-9.91641	-172.48653
192.35001	-9.92063	-172.52016
192.45001	-9.92578	-172.57902
192.55001	-9.93188	-172.65928
192.65001	-9.93906	-172.81851
192.75001	-9.94281	-172.85481
192.85001	-9.94719	-172.87423
192.95001	-9.95203	-172.92328
193.05001	-9.95797	-173.00361
193.15001	-9.96437	-173.13433
193.25001	-9.96844	-173.16326
193.35001	-9.97281	-173.18466
193.45001	-9.97766	-173.23832
193.55001	-9.98281	-173.30608
193.65001	-9.98875	-173.39146
193.75001	-9.99594	-173.53828
193.85001	-9.99969	-173.55539
193.95001	-10.00391	-173.57658
194.05001	-10.00859	-173.61188
194.15001	-10.01438	-173.69772
194.25001	-10.02125	-173.83690
194.35001	-10.02531	-173.85694
194.45001	-10.02953	-173.88229
194.55001	-10.03422	-173.91366
194.65001	-10.03953	-173.97517
194.75001	-10.04609	-174.06790
194.85001	-10.05234	-174.21144
194.95001	-10.05594	-174.17997
195.05001	-10.06016	-174.20225
195.15001	-10.06500	-174.25123
195.25001	-10.07094	-174.32654
195.35001	-10.07797	-174.46230
195.45001	-10.08203	-174.49830
195.55001	-10.08625	-174.49996
195.65001	-10.09094	-174.54731
195.75001	-10.09609	-174.60479
195.85001	-10.10188	-174.67855
195.95001	-10.10906	-174.82403
196.05001	-10.11313	-174.84812
196.15001	-10.11734	-174.86617
196.25001	-10.12250	-174.90830
196.35001	-10.12875	-174.98493
196.45001	-10.13531	-175.12439
196.55001	-10.13922	-175.13451
196.65001	-10.14344	-175.15470
196.75001	-10.14844	-175.21210
196.85001	-10.15406	-175.28163
196.95001	-10.15984	-175.35937
[truncated: 996 more rows]
