# Supplementary material for: Strengthening of 3D Printed Fused Deposition Manufactured Parts Using the Fill Compositing Technique
Source: PLoS One. 2015 Apr 16;10(4):e0122915. doi: 10.1371/journal.pone.0122915 (PMC4400136; doi:10.1371/journal.pone.0122915)
Supplement: S1 File — This is the raw data and information on all the samples presented in this manuscript. (ZIP) [file pone.0122915.s001.zip › Specimen_RawData_96.csv]

Time	Extension	Load
(sec)	(mm)	(N)
0.00000	-0.00031	-0.05671
0.10000	-0.00031	-0.05141
0.20000	-0.00563	-0.04948
0.30000	-0.01250	-0.05327
0.40000	-0.01828	-0.05595
0.50000	-0.02406	-0.05608
0.60000	-0.03109	-0.06138
0.70000	-0.03672	-0.05748
0.80000	-0.04078	-0.06213
0.90000	-0.04547	-0.05538
1.00000	-0.05062	-0.05933
1.10000	-0.05734	-0.05589
1.20000	-0.06297	-0.06105
1.30000	-0.06672	-0.05622
1.40000	-0.07078	-0.05318
1.50000	-0.07531	-0.05230
1.60000	-0.08063	-0.06188
1.70000	-0.08719	-0.05625
1.80000	-0.09437	-0.05572
1.90000	-0.09828	-0.06084
2.00000	-0.10297	-0.05396
2.10000	-0.10813	-0.05420
2.20000	-0.11453	-0.05844
2.30000	-0.11937	-0.05115
2.40000	-0.12359	-0.05778
2.50000	-0.12797	-0.06765
2.60000	-0.13266	-0.08728
2.70000	-0.13797	-0.08819
2.80000	-0.14438	-0.11131
2.90000	-0.15125	-0.13401
3.00000	-0.15500	-0.15213
3.10000	-0.15969	-0.17237
3.20000	-0.16516	-0.19019
3.30000	-0.17172	-0.22327
3.40000	-0.17641	-0.25839
3.50000	-0.18016	-0.27250
3.60000	-0.18422	-0.29641
3.70000	-0.18875	-0.31517
3.80000	-0.19406	-0.33224
3.90000	-0.20000	-0.36716
4.00000	-0.20766	-0.41217
4.10000	-0.21141	-0.43726
4.20000	-0.21641	-0.46293
4.30000	-0.22234	-0.49490
4.40000	-0.23078	-0.54167
4.50000	-0.23453	-0.58155
4.60000	-0.23781	-0.59571
4.70000	-0.24234	-0.62750
4.80000	-0.24734	-0.65123
4.90000	-0.25234	-0.69060
5.00000	-0.25859	-0.73222
5.10000	-0.26422	-0.77109
5.20000	-0.26813	-0.80532
5.30000	-0.27297	-0.83109
5.40000	-0.27828	-0.87695
5.50000	-0.28578	-0.92662
5.60000	-0.29031	-0.96818
5.70000	-0.29375	-1.00119
5.80000	-0.29812	-1.04017
5.90000	-0.30313	-1.07665
6.00000	-0.30875	-1.12826
6.10000	-0.31625	-1.18043
6.20000	-0.32172	-1.24660
6.30000	-0.32516	-1.27069
6.40000	-0.32969	-1.30575
6.50000	-0.33453	-1.34628
6.60000	-0.34109	-1.40920
6.70000	-0.34703	-1.46570
6.80000	-0.35062	-1.50251
6.90000	-0.35484	-1.53837
7.00000	-0.35984	-1.58472
7.10000	-0.36547	-1.63982
7.20000	-0.37266	-1.69368
7.30000	-0.37797	-1.75851
7.40000	-0.38187	-1.79178
7.50000	-0.38641	-1.84358
7.60000	-0.39172	-1.89357
7.70000	-0.39797	-1.94643
7.80000	-0.40406	-2.01703
7.90000	-0.40797	-2.05112
8.00000	-0.41219	-2.10039
8.10000	-0.41688	-2.14704
8.20000	-0.42266	-2.19796
8.30000	-0.42969	-2.26913
8.40000	-0.43500	-2.32739
8.50000	-0.43875	-2.36910
8.60000	-0.44328	-2.41976
8.70000	-0.44844	-2.46256
8.80000	-0.45453	-2.52305
8.90000	-0.46016	-2.59142
9.00000	-0.46438	-2.63452
9.10000	-0.46891	-2.68005
9.20000	-0.47391	-2.72668
9.30000	-0.47906	-2.78576
9.40000	-0.48500	-2.84437
9.50000	-0.49109	-2.91435
9.60000	-0.49484	-2.95286
9.70000	-0.49937	-2.99962
9.80000	-0.50453	-3.04814
9.90000	-0.51172	-3.12130
10.00000	-0.51734	-3.18553
10.10000	-0.52109	-3.23196
10.20000	-0.52563	-3.27952
10.30000	-0.53047	-3.32992
10.40000	-0.53594	-3.38007
10.50000	-0.54234	-3.45485
10.60000	-0.54766	-3.51756
10.70000	-0.55156	-3.55897
10.80000	-0.55609	-3.60914
10.90000	-0.56094	-3.66188
11.00000	-0.56750	-3.71600
11.10000	-0.57406	-3.79787
11.20000	-0.57813	-3.84473
11.30000	-0.58219	-3.88657
11.40000	-0.58672	-3.93457
11.50000	-0.59187	-3.99358
11.60000	-0.59812	-4.06142
11.70000	-0.60469	-4.13191
11.80000	-0.60859	-4.16582
11.90000	-0.61344	-4.22136
12.00000	-0.61906	-4.28714
12.10000	-0.62563	-4.35649
12.20000	-0.63078	-4.42068
12.30000	-0.63469	-4.45675
12.40000	-0.63906	-4.50401
12.50000	-0.64391	-4.55792
12.60000	-0.64938	-4.62398
12.70000	-0.65563	-4.67660
12.80000	-0.66125	-4.75095
12.90000	-0.66516	-4.78340
13.00000	-0.66984	-4.82946
13.10000	-0.67516	-4.89049
13.20000	-0.68172	-4.95083
13.30000	-0.68813	-5.03242
13.40000	-0.69219	-5.08260
13.50000	-0.69672	-5.11882
13.60000	-0.70156	-5.17552
13.70000	-0.70656	-5.22616
13.80000	-0.71297	-5.30550
13.90000	-0.71844	-5.37527
14.00000	-0.72203	-5.40404
14.10000	-0.72656	-5.45621
14.20000	-0.73188	-5.51903
14.30000	-0.73844	-5.59591
14.40000	-0.74406	-5.67231
14.50000	-0.74813	-5.71975
14.60000	-0.75234	-5.76923
14.70000	-0.75688	-5.81667
14.80000	-0.76219	-5.88768
14.90000	-0.76828	-5.95918
15.00000	-0.77500	-6.05249
15.10000	-0.77906	-6.09780
15.20000	-0.78359	-6.15467
15.30000	-0.78859	-6.22438
15.40000	-0.79453	-6.29718
15.50000	-0.80031	-6.37794
15.60000	-0.80437	-6.42687
15.70000	-0.80859	-6.47180
15.80000	-0.81328	-6.53901
15.90000	-0.81875	-6.60627
16.00000	-0.82500	-6.69319
16.10000	-0.83281	-6.79608
16.20000	-0.83641	-6.82983
16.30000	-0.84063	-6.88214
16.40000	-0.84547	-6.94702
16.50000	-0.85172	-7.03967
16.60000	-0.85734	-7.12820
16.70000	-0.86141	-7.17078
16.80000	-0.86578	-7.22411
16.90000	-0.87094	-7.29240
17.00000	-0.87656	-7.37068
17.10000	-0.88266	-7.44509
17.20000	-0.88812	-7.52730
17.30000	-0.89188	-7.56304
17.40000	-0.89641	-7.62399
17.50000	-0.90172	-7.70269
17.60000	-0.90781	-7.78665
17.70000	-0.91500	-7.89826
17.80000	-0.91875	-7.94450
17.90000	-0.92297	-7.99550
18.00000	-0.92750	-8.05718
18.10000	-0.93219	-8.13527
18.20000	-0.93813	-8.21240
18.30000	-0.94516	-8.32157
18.40000	-0.94891	-8.37893
18.50000	-0.95328	-8.41911
18.60000	-0.95828	-8.48805
18.70000	-0.96422	-8.56553
18.80000	-0.97125	-8.67912
18.90000	-0.97531	-8.73302
19.00000	-0.97953	-8.78764
19.10000	-0.98438	-8.85996
19.20000	-0.98969	-8.93785
19.30000	-0.99609	-9.01942
19.40000	-1.00203	-9.13001
19.50000	-1.00531	-9.17760
19.60000	-1.00953	-9.23731
19.70000	-1.01422	-9.29750
19.80000	-1.02000	-9.38046
19.90000	-1.02719	-9.48579
20.00000	-1.03188	-9.56442
20.10000	-1.03625	-9.62807
20.20000	-1.04141	-9.69227
20.30000	-1.04656	-9.77368
20.40000	-1.05281	-9.85797
20.50000	-1.06000	-9.98991
20.60000	-1.06344	-10.03865
20.70000	-1.06844	-10.10493
20.80000	-1.07422	-10.18634
20.90000	-1.08125	-10.30875
21.00000	-1.08609	-10.39524
21.10000	-1.08906	-10.42464
21.20000	-1.09313	-10.48890
21.30000	-1.09781	-10.55624
21.40000	-1.10313	-10.63871
21.50000	-1.10938	-10.60800
21.60000	-1.11594	-10.70841
21.70000	-1.11953	-10.77659
21.80000	-1.12391	-10.84266
21.90000	-1.12891	-10.93071
22.00000	-1.13406	-11.01453
22.10000	-1.14062	-11.12330
22.20000	-1.14547	-11.22472
22.30000	-1.14969	-11.28223
22.40000	-1.15453	-11.35883
22.50000	-1.16000	-11.45325
22.60000	-1.16656	-11.55099
22.70000	-1.17234	-11.67971
22.80000	-1.17594	-11.73075
22.90000	-1.18047	-11.79669
23.00000	-1.18547	-11.88725
23.10000	-1.19156	-11.98741
23.20000	-1.19828	-12.11512
23.30000	-1.20219	-12.17670
23.40000	-1.20656	-12.24360
23.50000	-1.21156	-12.32525
23.60000	-1.21641	-12.40717
23.70000	-1.22266	-12.50068
23.80000	-1.22938	-12.63689
23.90000	-1.23297	-12.69444
24.00000	-1.23734	-12.76399
24.10000	-1.24234	-12.84525
24.20000	-1.24859	-12.93842
24.30000	-1.25547	-13.06898
24.40000	-1.25891	-13.13107
24.50000	-1.26297	-13.19309
24.60000	-1.26766	-13.27086
24.70000	-1.27281	-13.35965
24.80000	-1.27875	-13.45796
24.90000	-1.28609	-13.59300
25.00000	-1.29000	-13.65788
25.10000	-1.29438	-13.72366
25.20000	-1.29937	-13.80572
25.30000	-1.30531	-13.90909
25.40000	-1.31172	-14.02914
25.50000	-1.31609	-14.10825
25.60000	-1.32031	-14.17765
25.70000	-1.32484	-14.25712
25.80000	-1.32984	-14.33101
25.90000	-1.33578	-14.43220
26.00000	-1.34203	-14.53771
26.10000	-1.34625	-14.61912
26.20000	-1.35063	-14.69348
26.30000	-1.35594	-14.78409
26.40000	-1.36250	-14.88625
26.50000	-1.36875	-15.00832
26.60000	-1.37281	-14.79582
26.70000	-1.37672	-14.85702
26.80000	-1.38125	-14.94251
26.90000	-1.38641	-15.03510
27.00000	-1.39250	-15.14698
27.10000	-1.40000	-15.29065
27.20000	-1.40375	-15.37851
27.30000	-1.40797	-15.45053
27.40000	-1.41328	-15.54142
27.50000	-1.41891	-15.64647
27.60000	-1.42531	-15.76623
27.70000	-1.42953	-15.84932
27.80000	-1.43375	-15.92317
27.90000	-1.43844	-16.00323
28.00000	-1.44359	-16.10038
28.10000	-1.44969	-16.20989
28.20000	-1.45688	-16.35503
28.30000	-1.46031	-16.42075
28.40000	-1.46469	-16.50018
28.50000	-1.46984	-16.59140
28.60000	-1.47562	-16.69747
28.70000	-1.48188	-16.82658
28.80000	-1.48594	-16.90018
28.90000	-1.49000	-16.97979
29.00000	-1.49484	-17.05676
29.10000	-1.50000	-17.14521
29.20000	-1.50641	-17.26191
29.30000	-1.51375	-17.41683
29.40000	-1.51719	-17.48492
29.50000	-1.52156	-17.55888
29.60000	-1.52703	-17.66152
29.70000	-1.53344	-17.78189
29.80000	-1.53953	-17.90953
29.90000	-1.54328	-17.98389
30.00000	-1.54781	-18.07068
30.10000	-1.55281	-18.15660
30.20000	-1.55828	-18.26381
30.30000	-1.56453	-18.38545
30.40000	-1.56969	-18.50942
30.50000	-1.57313	-18.56904
30.60000	-1.57734	-18.63760
30.70000	-1.58188	-18.72383
30.80000	-1.58734	-18.82197
30.90000	-1.59438	-18.95799
31.00000	-1.59938	-19.06230
31.10000	-1.60375	-19.13630
31.20000	-1.60844	-19.22040
31.30000	-1.61391	-19.32338
31.40000	-1.61984	-19.43334
31.50000	-1.62609	-19.55524
31.60000	-1.63000	-19.63232
31.70000	-1.63469	-19.70257
31.80000	-1.63969	-19.79311
31.90000	-1.64547	-19.89655
32.00000	-1.65187	-20.01662
32.10000	-1.65625	-20.10251
32.20000	-1.66031	-20.17165
32.30000	-1.66453	-20.24635
32.40000	-1.66953	-20.32540
32.50000	-1.67562	-20.42958
32.60000	-1.68344	-20.58641
32.70000	-1.68719	-20.66717
32.80000	-1.69141	-20.72981
32.90000	-1.69656	-20.82150
33.00000	-1.70250	-20.93051
33.10000	-1.70859	-21.04854
33.20000	-1.71313	-21.13553
33.30000	-1.71766	-21.21177
33.40000	-1.72219	-21.29023
33.50000	-1.72719	-21.37671
33.60000	-1.73297	-21.48134
33.70000	-1.74016	-21.62710
33.80000	-1.74406	-21.70266
33.90000	-1.74813	-21.77631
34.00000	-1.75281	-21.85323
34.10000	-1.75813	-21.94415
34.20000	-1.76469	-22.06815
34.30000	-1.76938	-22.15994
34.40000	-1.77344	-21.74397
34.50000	-1.77797	-21.81723
34.60000	-1.78297	-21.90562
34.70000	-1.78891	-22.01242
34.80000	-1.79625	-22.14998
34.90000	-1.80047	-22.24408
35.00000	-1.80484	-22.31199
35.10000	-1.80984	-22.41225
35.20000	-1.81563	-22.52115
35.30000	-1.82234	-22.65181
35.40000	-1.82641	-22.72327
35.50000	-1.83016	-22.79588
35.60000	-1.83422	-22.85216
35.70000	-1.83875	-22.94183
35.80000	-1.84438	-23.02952
35.90000	-1.85187	-23.15515
36.00000	-1.85719	-23.26879
36.10000	-1.86156	-23.33409
36.20000	-1.86672	-23.42355
36.30000	-1.87250	-23.53543
36.40000	-1.87953	-23.66010
36.50000	-1.88344	-23.74586
36.60000	-1.88750	-23.80155
36.70000	-1.89234	-23.88845
36.80000	-1.89766	-23.97953
36.90000	-1.90422	-24.09817
37.00000	-1.91203	-24.25976
37.10000	-1.91469	-24.30483
37.20000	-1.91875	-24.37528
37.30000	-1.92359	-24.45921
37.40000	-1.92984	-24.58028
37.50000	-1.93672	-24.71883
37.60000	-1.94063	-24.80341
37.70000	-1.94437	-24.86878
37.80000	-1.94891	-24.95045
37.90000	-1.95375	-25.03442
38.00000	-1.95938	-25.13908
38.10000	-1.96641	-25.26325
38.20000	-1.97141	-25.38075
38.30000	-1.97547	-25.44757
38.40000	-1.98016	-25.53631
38.50000	-1.98594	-25.63204
38.60000	-1.99281	-25.77407
38.70000	-1.99656	-25.85904
38.80000	-2.00063	-25.92765
38.90000	-2.00547	-26.01882
39.00000	-2.01109	-26.11851
39.10000	-2.01734	-26.23470
39.20000	-2.02438	-26.38034
39.30000	-2.02813	-26.46222
39.40000	-2.03219	-26.54191
39.50000	-2.03703	-26.62732
39.60000	-2.04219	-26.72159
39.70000	-2.04953	-26.86657
39.80000	-2.05406	-26.96997
39.90000	-2.05813	-27.03491
40.00000	-2.06281	-27.11099
40.10000	-2.06781	-27.20756
40.20000	-2.07359	-27.30966
40.30000	-2.08031	-27.44350
40.40000	-2.08422	-27.52602
40.50000	-2.08844	-27.59256
40.60000	-2.09359	-27.68210
40.70000	-2.09953	-27.78808
40.80000	-2.10672	-27.93403
40.90000	-2.11063	-28.01332
41.00000	-2.11469	-28.07128
41.10000	-2.11922	-28.14703
41.20000	-2.12406	-28.23655
41.30000	-2.12953	-28.33094
41.40000	-2.13703	-28.47114
41.50000	-2.14125	-28.55374
41.60000	-2.14578	-28.62687
41.70000	-2.15062	-28.72092
41.80000	-2.15625	-28.81381
41.90000	-2.16297	-28.94124
42.00000	-2.16703	-29.02142
42.10000	-2.17109	-29.09071
42.20000	-2.17594	-29.17431
42.30000	-2.18125	-29.27082
42.40000	-2.18734	-29.37918
42.50000	-2.19422	-29.51210
42.60000	-2.19797	-29.58464
42.70000	-2.20203	-29.65217
42.80000	-2.20656	-29.72912
42.90000	-2.21203	-29.82201
43.00000	-2.21969	-29.97171
43.10000	-2.22438	-30.08191
43.20000	-2.22828	-30.14328
43.30000	-2.23281	-30.22521
43.40000	-2.23813	-30.32926
43.50000	-2.24391	-30.43092
43.60000	-2.25063	-30.55553
43.70000	-2.25469	-30.65495
43.80000	-2.25891	-30.71780
43.90000	-2.26391	-30.81383
44.00000	-2.26984	-30.92906
44.10000	-2.27688	-31.06947
44.20000	-2.28125	-31.15740
44.30000	-2.28516	-31.22616
44.40000	-2.28938	-31.30066
44.50000	-2.29422	-31.39123
44.60000	-2.29969	-31.49214
44.70000	-2.30734	-31.63492
44.80000	-2.31188	-31.74683
44.90000	-2.31609	-31.80896
45.00000	-2.32141	-31.91166
45.10000	-2.32766	-32.02485
45.20000	-2.33344	-31.68291
45.30000	-2.33734	-31.55191
45.40000	-2.34141	-31.60980
45.50000	-2.34578	-31.68788
45.60000	-2.35078	-31.78506
45.70000	-2.35672	-31.90414
45.80000	-2.36516	-32.06732
45.90000	-2.36937	-32.18041
46.00000	-2.37297	-32.23414
46.10000	-2.37812	-32.33974
46.20000	-2.38438	-32.45652
46.30000	-2.39047	-32.60843
46.40000	-2.39422	-32.67681
46.50000	-2.39813	-32.75085
46.60000	-2.40250	-32.83678
46.70000	-2.40750	-32.93934
46.80000	-2.41266	-33.04466
46.90000	-2.42000	-33.18245
47.00000	-2.42484	-33.29655
47.10000	-2.42891	-33.37554
47.20000	-2.43375	-33.46383
47.30000	-2.43938	-33.57783
47.40000	-2.44609	-33.70369
47.50000	-2.45047	-33.80294
47.60000	-2.45469	-33.87398
47.70000	-2.45922	-33.96895
47.80000	-2.46453	-34.07440
47.90000	-2.47031	-34.18678
48.00000	-2.47766	-34.32725
48.10000	-2.48172	-34.42240
48.20000	-2.48562	-34.49044
48.30000	-2.49031	-34.58099
48.40000	-2.49547	-34.67201
48.50000	-2.50219	-34.79975
48.60000	-2.50750	-34.91648
48.70000	-2.51156	-34.99257
48.80000	-2.51625	-35.07990
48.90000	-2.52141	-35.17558
49.00000	-2.52719	-35.28035
49.10000	-2.53453	-35.41606
49.20000	-2.53813	-35.50722
49.30000	-2.54188	-35.56006
49.40000	-2.54656	-35.64445
49.50000	-2.55234	-35.74545
49.60000	-2.56000	-35.89516
49.70000	-2.56469	-35.99394
49.80000	-2.56891	-36.06454
49.90000	-2.57344	-36.14986
50.00000	-2.57844	-36.24123
50.10000	-2.58375	-36.34032
50.20000	-2.59063	-36.45340
50.30000	-2.59563	-36.57142
50.40000	-2.59969	-36.63174
50.50000	-2.60453	-36.71952
50.60000	-2.60984	-36.81042
50.70000	-2.61688	-36.93486
50.80000	-2.62141	-37.03059
50.90000	-2.62516	-37.09440
51.00000	-2.62969	-37.16357
51.10000	-2.63484	-37.26311
51.20000	-2.64047	-37.35308
51.30000	-2.64719	-37.47579
51.40000	-2.65219	-37.57608
51.50000	-2.65594	-37.63625
51.60000	-2.66063	-37.70979
51.70000	-2.66578	-37.79302
51.80000	-2.67203	-37.89533
51.90000	-2.67734	-38.00194
52.00000	-2.68109	-38.06549
52.10000	-2.68563	-38.12917
52.20000	-2.69063	-38.21294
52.30000	-2.69625	-38.30385
52.40000	-2.70375	-38.42136
52.50000	-2.70906	-38.53761
52.60000	-2.71297	-38.59051
52.70000	-2.71813	-38.67185
52.80000	-2.72516	-38.79142
52.90000	-2.73313	-38.97846
53.00000	-2.73563	-39.00914
53.10000	-2.73922	-39.05541
53.20000	-2.74391	-39.13989
53.30000	-2.74875	-39.22208
53.40000	-2.75406	-39.30349
53.50000	-2.76203	-38.94585
53.60000	-2.76594	-38.96639
53.70000	-2.76984	-39.02039
53.80000	-2.77453	-39.09877
53.90000	-2.78016	-39.19943
54.00000	-2.78766	-39.33677
54.10000	-2.79172	-39.43816
54.20000	-2.79563	-39.50623
54.30000	-2.80047	-39.59971
54.40000	-2.80563	-39.69957
54.50000	-2.81109	-39.79588
54.60000	-2.81859	-39.93799
54.70000	-2.82250	-40.02675
54.80000	-2.82641	-40.09569
54.90000	-2.83078	-40.17577
55.00000	-2.83625	-40.28128
55.10000	-2.84391	-40.43284
55.20000	-2.84859	-40.53248
55.30000	-2.85250	-40.61494
55.40000	-2.85703	-40.70011
55.50000	-2.86234	-40.79546
55.60000	-2.86859	-40.91208
55.70000	-2.87563	-41.05169
55.80000	-2.87953	-41.14652
55.90000	-2.88359	-41.21560
56.00000	-2.88828	-41.30715
56.10000	-2.89344	-41.40433
56.20000	-2.89953	-41.51449
56.30000	-2.90500	-41.64336
56.40000	-2.90922	-41.71998
56.50000	-2.91359	-41.79572
56.60000	-2.91859	-41.89928
56.70000	-2.92453	-42.01256
56.80000	-2.93203	-42.15832
56.90000	-2.93625	-42.26752
57.00000	-2.94031	-42.32762
57.10000	-2.94531	-42.42789
57.20000	-2.95078	-42.53434
57.30000	-2.95719	-42.66234
57.40000	-2.96187	-42.76152
57.50000	-2.96594	-42.83751
57.60000	-2.97031	-42.92254
57.70000	-2.97531	-43.02099
57.80000	-2.98063	-43.11943
57.90000	-2.98688	-43.23426
58.00000	-2.99219	-43.35206
58.10000	-2.99625	-43.42292
58.20000	-3.00078	-43.50329
58.30000	-3.00641	-43.60192
58.40000	-3.01375	-43.74055
58.50000	-3.01875	-43.85483
58.60000	-3.02266	-43.91675
58.70000	-3.02719	-43.98986
58.80000	-3.03234	-44.08896
58.90000	-3.03813	-44.19264
59.00000	-3.04453	-44.31173
59.10000	-3.04891	-44.39338
59.20000	-3.05297	-44.46171
59.30000	-3.05750	-44.54610
59.40000	-3.06297	-44.63072
59.50000	-3.07031	-44.75606
59.60000	-3.07563	-44.87466
59.70000	-3.07938	-44.92316
59.80000	-3.08375	-44.99664
59.90000	-3.08859	-45.07558
60.00000	-3.09453	-45.17901
60.10000	-3.10156	-45.28934
60.20000	-3.10625	-45.39401
60.30000	-3.11016	-45.43951
60.40000	-3.11484	-45.50080
60.50000	-3.12047	-45.21893
60.60000	-3.12750	-45.25481
60.70000	-3.13234	-45.32840
60.80000	-3.13625	-45.38082
60.90000	-3.14063	-45.44681
61.00000	-3.14563	-45.54283
61.10000	-3.15125	-45.63389
61.20000	-3.15813	-45.75286
61.30000	-3.16281	-45.85928
61.40000	-3.16656	-45.92715
61.50000	-3.17141	-46.00286
61.60000	-3.17750	-46.11417
61.70000	-3.18500	-46.26473
61.80000	-3.18953	-46.37095
61.90000	-3.19344	-46.43070
62.00000	-3.19812	-46.51562
62.10000	-3.20328	-46.61448
62.20000	-3.20922	-46.71708
62.30000	-3.21625	-46.86391
62.40000	-3.22016	-46.96135
62.50000	-3.22391	-47.01778
62.60000	-3.22875	-47.11695
62.70000	-3.23422	-47.21410
62.80000	-3.24094	-47.34186
62.90000	-3.24594	-47.45289
63.00000	-3.24969	-47.52864
63.10000	-3.25406	-47.60485
63.20000	-3.25906	-47.69708
63.30000	-3.26484	-47.81375
63.40000	-3.27078	-47.92553
63.50000	-3.27625	-48.04923
63.60000	-3.28016	-48.11699
63.70000	-3.28484	-48.19998
63.80000	-3.28984	-48.29255
63.90000	-3.29641	-48.42061
64.00000	-3.30203	-48.54805
64.10000	-3.30625	-48.62445
64.20000	-3.31062	-48.70120
64.30000	-3.31563	-48.80115
64.40000	-3.32109	-48.90024
64.50000	-3.32797	-49.01533
64.60000	-3.33313	-49.13256
64.70000	-3.33703	-49.20310
64.80000	-3.34188	-49.28942
64.90000	-3.34734	-49.39106
65.00000	-3.35422	-49.51097
65.10000	-3.35891	-49.61991
65.20000	-3.36297	-49.68423
65.30000	-3.36734	-49.75731
65.40000	-3.37188	-49.83545
65.50000	-3.37750	-49.93721
65.60000	-3.38531	-50.06786
65.70000	-3.39016	-50.19070
65.80000	-3.39391	-50.24822
65.90000	-3.39859	-50.32464
66.00000	-3.40375	-50.41749
66.10000	-3.41047	-50.52824
66.20000	-3.41563	-50.63097
66.30000	-3.41969	-50.70455
66.40000	-3.42406	-50.77662
66.50000	-3.42938	-50.86385
66.60000	-3.43516	-50.96173
66.70000	-3.44281	-51.09426
66.80000	-3.44703	-51.18845
66.90000	-3.45078	-51.24520
67.00000	-3.45500	-51.30256
67.10000	-3.46062	-51.40301
67.20000	-3.46813	-51.53425
67.30000	-3.47297	-51.64171
67.40000	-3.47656	-51.68356
67.50000	-3.48063	-51.73634
67.60000	-3.48563	-51.75189
67.70000	-3.49109	-51.54585
67.80000	-3.49719	-51.56318
67.90000	-3.50250	-51.64365
68.00000	-3.50656	-51.67744
68.10000	-3.51125	-51.74251
68.20000	-3.51609	-51.82678
68.30000	-3.52203	-51.91350
68.40000	-3.52922	-52.05451
68.50000	-3.53328	-52.12637
68.60000	-3.53766	-52.20238
68.70000	-3.54266	-52.28582
68.80000	-3.54891	-52.38953
68.90000	-3.55766	-52.54967
69.00000	-3.56125	-52.65109
69.10000	-3.56469	-52.68842
69.20000	-3.56953	-52.77613
69.30000	-3.57453	-52.86422
69.40000	-3.58062	-52.97459
69.50000	-3.58641	-53.09486
69.60000	-3.59047	-53.15168
69.70000	-3.59500	-53.23213
69.80000	-3.59984	-53.32029
69.90000	-3.60547	-53.42245
70.00000	-3.61266	-53.54133
70.10000	-3.61703	-53.65006
70.20000	-3.62063	-53.70344
70.30000	-3.62531	-53.78215
70.40000	-3.63078	-53.88189
70.50000	-3.63828	-54.00924
70.60000	-3.64375	-54.13359
70.70000	-3.64719	-54.19420
70.80000	-3.65156	-54.26602
70.90000	-3.65656	-54.35687
71.00000	-3.66172	-54.45251
71.10000	-3.66844	-54.56226
71.20000	-3.67328	-54.67336
71.30000	-3.67734	-54.74202
71.40000	-3.68172	-54.81273
71.50000	-3.68703	-54.90123
71.60000	-3.69469	-55.02953
71.70000	-3.70047	-55.16778
71.80000	-3.70391	-55.22261
71.90000	-3.70813	-55.29010
72.00000	-3.71297	-55.38580
72.10000	-3.71844	-55.46822
72.20000	-3.72516	-55.58763
72.30000	-3.73062	-55.71171
72.40000	-3.73453	-55.77038
72.50000	-3.73906	-55.84732
72.60000	-3.74422	-55.94281
72.70000	-3.75063	-56.04685
72.80000	-3.75625	-56.16949
72.90000	-3.76031	-56.23205
73.00000	-3.76469	-56.30494
73.10000	-3.76953	-56.39026
73.20000	-3.77516	-56.48953
73.30000	-3.78266	-56.61255
73.40000	-3.78781	-56.72865
73.50000	-3.79141	-56.78314
73.60000	-3.79625	-56.86003
73.70000	-3.80188	-56.95658
73.80000	-3.80859	-57.07813
73.90000	-3.81344	-57.17776
74.00000	-3.81719	-57.23801
74.10000	-3.82156	-57.30463
74.20000	-3.82641	-57.38243
74.30000	-3.83156	-57.46235
74.40000	-3.83844	-57.58772
74.50000	-3.84484	-57.72176
74.60000	-3.84828	-57.77956
74.70000	-3.85266	-57.84859
74.80000	-3.85813	-57.92617
74.90000	-3.86516	-58.04519
75.00000	-3.87016	-58.15217
75.10000	-3.87375	-58.20435
75.20000	-3.87812	-58.27248
75.30000	-3.88313	-58.35519
75.40000	-3.88875	-58.44626
75.50000	-3.89453	-58.55152
75.60000	-3.90094	-58.66654
75.70000	-3.90500	-58.74741
75.80000	-3.90938	-58.80452
75.90000	-3.91422	-58.87939
76.00000	-3.92078	-58.99020
76.10000	-3.92688	-59.12761
76.20000	-3.93063	-59.17959
76.30000	-3.93484	-59.24189
76.40000	-3.93984	-59.33286
76.50000	-3.94547	-59.42080
76.60000	-3.95219	-59.53844
76.70000	-3.95781	-59.65192
76.80000	-3.96141	-59.70997
76.90000	-3.96609	-59.78817
77.00000	-3.97125	-59.87826
77.10000	-3.97828	-59.99561
77.20000	-3.98406	-60.12222
77.30000	-3.98797	-60.17898
77.40000	-3.99234	-60.24325
77.50000	-3.99734	-60.33305
77.60000	-4.00328	-60.43712
77.70000	-4.01063	-60.57036
77.80000	-4.01484	-60.67672
77.90000	-4.01875	-60.73500
78.00000	-4.02359	-60.81626
78.10000	-4.02891	-60.91203
78.20000	-4.03563	-61.02996
78.30000	-4.04031	-61.12860
78.40000	-4.04406	-61.18848
78.50000	-4.04844	-61.18203
78.60000	-4.05344	-60.82883
78.70000	-4.05906	-60.82239
78.80000	-4.06641	-60.89006
78.90000	-4.07219	-60.99188
79.00000	-4.07578	-61.02787
79.10000	-4.08031	-61.09793
79.20000	-4.08531	-61.18777
79.30000	-4.09156	-61.29827
79.40000	-4.09703	-61.42153
79.50000	-4.10094	-61.49117
79.60000	-4.10531	-61.57550
79.70000	-4.11000	-61.66057
79.80000	-4.11563	-61.75387
79.90000	-4.12234	-61.89009
80.00000	-4.12766	-62.01102
80.10000	-4.13156	-62.08396
80.20000	-4.13625	-62.16309
80.30000	-4.14109	-62.25350
80.40000	-4.14672	-62.35991
80.50000	-4.15297	-62.48169
80.60000	-4.15734	-62.56895
80.70000	-4.16172	-62.64081
80.80000	-4.16656	-62.73071
80.90000	-4.17219	-62.84051
81.00000	-4.17953	-62.96578
81.10000	-4.18469	-63.09139
81.20000	-4.18844	-63.15517
81.30000	-4.19266	-63.23216
81.40000	-4.19766	-63.31611
81.50000	-4.20406	-63.42764
81.60000	-4.21031	-63.55405
81.70000	-4.21438	-63.63277
81.80000	-4.21844	-63.69855
81.90000	-4.22281	-63.77438
82.00000	-4.22781	-63.85986
82.10000	-4.23391	-63.96489
82.20000	-4.24109	-64.09594
82.30000	-4.24500	-64.17039
82.40000	-4.24953	-64.24591
82.50000	-4.25484	-64.33820
82.60000	-4.26188	-64.45659
82.70000	-4.26766	-64.58235
82.80000	-4.27141	-64.63362
82.90000	-4.27578	-64.70938
83.00000	-4.28078	-64.79119
83.10000	-4.28641	-64.89086
83.20000	-4.29266	-64.99344
83.30000	-4.29797	-65.10151
83.40000	-4.30172	-65.16806
83.50000	-4.30609	-65.23398
83.60000	-4.31125	-65.31405
83.70000	-4.31797	-65.41668
83.80000	-4.32391	-65.53048
83.90000	-4.32766	-65.59451
84.00000	-4.33172	-65.65118
84.10000	-4.33625	-65.72644
84.20000	-4.34109	-65.80126
84.30000	-4.34688	-65.88987
84.40000	-4.35406	-66.02041
84.50000	-4.35828	-66.08700
84.60000	-4.36281	-66.15116
84.70000	-4.36781	-66.23273
84.80000	-4.37406	-66.31856
84.90000	-4.38063	-66.44405
85.00000	-4.38453	-66.49528
85.10000	-4.38875	-66.55244
85.20000	-4.39344	-66.62156
85.30000	-4.39875	-66.70154
85.40000	-4.40687	-66.80720
85.50000	-4.41344	-66.95681
85.60000	-4.41625	-66.98515
85.70000	-4.42078	-67.03644
85.80000	-4.42594	-67.11785
85.90000	-4.43328	-67.22691
86.00000	-4.43844	-67.33364
86.10000	-4.44188	-67.37044
86.20000	-4.44594	-67.42401
86.30000	-4.45047	-67.49167
86.40000	-4.45547	-67.56296
86.50000	-4.46203	-67.66973
86.60000	-4.46953	-67.80848
86.70000	-4.47281	-67.86373
86.80000	-4.47719	-67.92958
86.90000	-4.48234	-68.01011
87.00000	-4.48891	-68.11437
87.10000	-4.49406	-68.22027
87.20000	-4.49797	-68.28094
87.30000	-4.50234	-68.34009
87.40000	-4.50750	-68.41664
87.50000	-4.51328	-68.52652
87.60000	-4.51969	-68.63006
87.70000	-4.52609	-68.76951
87.80000	-4.52953	-68.81706
87.90000	-4.53375	-68.88540
88.00000	-4.53859	-68.96529
88.10000	-4.54453	-69.06027
88.20000	-4.55109	-69.18955
88.30000	-4.55516	-69.26183
88.40000	-4.55938	-69.32628
88.50000	-4.56422	-69.40693
88.60000	-4.56969	-69.49823
88.70000	-4.57625	-69.61283
88.80000	-4.58266	-69.74682
88.90000	-4.58594	-69.80100
89.00000	-4.59031	-69.86775
89.10000	-4.59531	-69.94367
89.20000	-4.60203	-70.05284
89.30000	-4.60797	-70.17929
89.40000	-4.61187	-70.24720
89.50000	-4.61609	-70.31537
89.60000	-4.62063	-70.37905
89.70000	-4.62609	-70.47336
89.80000	-4.63266	-70.58470
89.90000	-4.63891	-70.71238
90.00000	-4.64266	-70.77884
90.10000	-4.64719	-70.84424
90.20000	-4.65234	-70.92604
90.30000	-4.65891	-71.03758
90.40000	-4.66484	-71.15935
90.50000	-4.66875	-71.22440
90.60000	-4.67281	-71.28398
90.70000	-4.67750	-71.36016
90.80000	-4.68313	-71.45610
90.90000	-4.68984	-71.56866
91.00000	-4.69578	-71.69074
91.10000	-4.69953	-71.76417
91.20000	-4.70391	-71.82818
91.30000	-4.70891	-71.90366
91.40000	-4.71516	-71.99564
91.47000	-4.72000	-71.48883
91.57000	-4.72422	-71.18165
91.67000	-4.72828	-71.14501
91.77000	-4.73328	-71.18499
91.87000	-4.73859	-71.24507
91.97000	-4.74422	-71.33441
92.07000	-4.75078	-71.45293
92.17000	-4.75469	-71.51531
92.27000	-4.75891	-71.57519
92.37000	-4.76359	-71.65750
92.47000	-4.76891	-71.74698
92.57000	-4.77563	-71.87293
92.67000	-4.78109	-71.99186
92.77000	-4.78500	-72.05479
92.87000	-4.78938	-72.13181
92.97000	-4.79453	-72.21471
93.07000	-4.80063	-72.33131
93.17000	-4.80813	-72.48138
93.27000	-4.81203	-72.55762
93.37000	-4.81625	-72.62111
93.47000	-4.82109	-72.70827
93.57000	-4.82687	-72.81675
93.67000	-4.83406	-72.94589
93.77000	-4.83828	-73.04078
93.87000	-4.84219	-73.09835
93.97000	-4.84688	-73.17376
94.07000	-4.85172	-73.26282
94.17000	-4.85688	-73.35309
94.27000	-4.86359	-73.46893
94.37000	-4.86813	-73.56126
94.47000	-4.87266	-73.63862
94.57000	-4.87781	-73.72771
94.67000	-4.88547	-73.85283
94.77000	-4.89281	-74.03838
94.87000	-4.89531	-74.08999
94.97000	-4.89891	-74.13825
95.07000	-4.90344	-74.21318
95.17000	-4.90828	-74.30310
95.27000	-4.91328	-74.38600
95.37000	-4.91969	-74.50653
95.47000	-4.92438	-74.59311
95.57000	-4.92891	-74.67346
95.67000	-4.93406	-74.74837
95.77000	-4.93984	-74.84105
95.87000	-4.94703	-74.98237
95.97000	-4.95125	-75.06327
96.07000	-4.95516	-75.12353
96.17000	-4.95969	-75.18877
96.27000	-4.96469	-75.27937
96.37000	-4.97016	-75.36464
96.47000	-4.97688	-75.49253
96.57000	-4.98141	-75.57374
96.67000	-4.98578	-75.63398
96.77000	-4.99078	-75.70793
96.87000	-4.99641	-75.78986
96.97000	-5.00344	-75.91671
97.07000	-5.00813	-76.01945
97.17000	-5.01219	-76.06567
97.27000	-5.01672	-76.13107
97.37000	-5.02188	-76.20810
97.47000	-5.02781	-76.29881
97.57000	-5.03469	-76.41761
97.67000	-5.03828	-76.47178
97.77000	-5.04234	-76.50737
97.87000	-5.04703	-76.57184
97.97000	-5.05281	-76.65055
98.07000	-5.06031	-76.76581
98.17000	-5.06469	-76.82912
98.27000	-5.06859	-76.86186
98.37000	-5.07313	-76.91084
98.47000	-5.07781	-76.94739
98.57000	-5.08313	-77.00558
98.67000	-5.08922	-77.08186
98.77000	-5.09500	-77.17335
98.87000	-5.09922	-77.21260
98.97000	-5.10453	-77.27683
99.07000	-5.11094	-77.37165
99.17000	-5.11875	-77.51240
99.27000	-5.12188	-77.55595
99.37000	-5.12531	-77.59160
99.47000	-5.12984	-77.64775
99.57000	-5.13500	-77.72066
99.67000	-5.14078	-77.80889
99.77000	-5.14750	-77.92654
99.87000	-5.15234	-78.01745
99.97000	-5.15625	-78.06158
100.07000	-5.16063	-78.12807
100.17000	-5.16547	-78.20324
100.27000	-5.17266	-78.30709
100.37000	-5.17797	-78.42240
100.47000	-5.18203	-78.47626
100.57000	-5.18641	-78.54708
100.67000	-5.19156	-78.62347
100.77000	-5.19703	-78.70568
100.87000	-5.20344	-78.80695
100.97000	-5.20906	-78.91354
101.07000	-5.21313	-78.96733
101.17000	-5.21797	-79.03607
101.27000	-5.22375	-79.12362
101.37000	-5.23125	-79.25641
101.47000	-5.23547	-79.32553
101.57000	-5.23937	-79.37699
101.67000	-5.24359	-79.43799
101.77000	-5.24875	-79.51391
101.87000	-5.25469	-79.60699
101.97000	-5.26297	-79.75457
102.07000	-5.26641	-79.53458
102.17000	-5.27031	-79.12468
102.27000	-5.27547	-79.08543
102.37000	-5.28125	-79.10619
102.47000	-5.28828	-79.18800
102.57000	-5.29234	-79.21024
102.67000	-5.29625	-79.23490
102.77000	-5.30078	-79.27997
102.87000	-5.30609	-79.34277
102.97000	-5.31156	-79.41755
103.07000	-5.31797	-79.52436
103.17000	-5.32234	-79.58643
103.27000	-5.32625	-79.63950
103.37000	-5.33078	-79.69493
103.47000	-5.33625	-79.77809
103.57000	-5.34406	-79.91010
103.67000	-5.34922	-80.01263
103.77000	-5.35313	-80.07281
103.87000	-5.35781	-80.13906
103.97000	-5.36312	-80.22296
104.07000	-5.36859	-80.31768
104.17000	-5.37531	-80.44347
104.27000	-5.37922	-80.50775
104.37000	-5.38328	-80.56615
104.47000	-5.38813	-80.64096
104.57000	-5.39359	-80.73121
104.67000	-5.40031	-80.84552
104.77000	-5.40547	-80.94927
104.87000	-5.40922	-81.01244
104.97000	-5.41359	-81.07803
105.07000	-5.41859	-81.15644
105.17000	-5.42438	-81.25117
105.27001	-5.43172	-81.38470
105.37001	-5.43609	-81.47389
105.47001	-5.44000	-81.52260
105.57001	-5.44469	-81.60225
105.67001	-5.45016	-81.68613
105.77001	-5.45641	-81.79360
105.87001	-5.46187	-81.89759
105.97001	-5.46578	-81.95117
106.07001	-5.47031	-82.01952
106.17001	-5.47531	-82.09775
106.27001	-5.48141	-82.19111
106.37001	-5.48937	-82.33021
106.47001	-5.49312	-82.41341
106.57001	-5.49672	-82.45029
106.67001	-5.50141	-82.51476
106.77001	-5.50687	-82.61112
106.87001	-5.51375	-82.71970
106.97001	-5.51891	-82.81596
107.07001	-5.52297	-82.86689
107.17001	-5.52734	-82.93647
107.27001	-5.53234	-83.00655
107.37001	-5.53797	-83.09823
107.47001	-5.54516	-83.21460
107.57001	-5.54953	-83.29130
107.67001	-5.55359	-83.34382
107.77001	-5.55828	-83.40416
107.87001	-5.56375	-83.48478
107.97001	-5.57109	-83.60294
108.07001	-5.57516	-83.67941
108.17001	-5.57922	-83.71475
108.27001	-5.58375	-83.78161
108.37001	-5.58891	-83.85020
108.47001	-5.59500	-83.94801
108.57001	-5.60234	-84.05793
108.67001	-5.60641	-84.13602
108.77001	-5.61031	-84.16390
108.87001	-5.61484	-84.22440
108.97001	-5.62000	-84.28930
109.07001	-5.62687	-84.38149
109.17001	-5.63219	-84.46991
109.27001	-5.63609	-84.49537
109.37001	-5.64063	-84.54604
109.47001	-5.64563	-84.59023
109.57001	-5.65187	-84.65560
109.67001	-5.65984	-84.69184
109.77001	-5.66359	-84.37716
109.87001	-5.66734	-84.24974
109.97001	-5.67234	-84.19789
110.07001	-5.67781	-84.18920
110.17001	-5.68500	-84.23918
110.27001	-5.68969	-84.27148
110.37001	-5.69359	-84.28472
110.47001	-5.69781	-84.31798
110.57001	-5.70359	-84.38613
110.67001	-5.70938	-84.47418
110.77001	-5.71625	-84.57522
110.87001	-5.72047	-84.64251
110.97001	-5.72406	-84.68261
111.07001	-5.72844	-84.72864
111.17001	-5.73375	-84.79614
111.27001	-5.74125	-84.91845
111.37001	-5.74609	-85.01727
111.47001	-5.75016	-85.05754
111.57001	-5.75484	-85.12122
111.67001	-5.76000	-85.20427
111.77001	-5.76547	-85.28475
111.87001	-5.77172	-85.39055
111.97001	-5.77688	-85.49069
112.07001	-5.78063	-85.53971
112.17001	-5.78531	-85.60307
112.27001	-5.79047	-85.68326
112.37001	-5.79719	-85.79367
112.47001	-5.80266	-85.90418
112.57001	-5.80687	-85.96385
112.67001	-5.81125	-86.02966
112.77001	-5.81625	-86.11134
112.87001	-5.82203	-86.19896
112.97001	-5.82844	-86.30732
113.07001	-5.83344	-86.40873
113.17001	-5.83734	-86.45091
113.27001	-5.84234	-86.53049
113.37001	-5.84766	-86.60939
113.47001	-5.85375	-86.71240
113.57001	-5.85859	-86.80062
113.67001	-5.86281	-86.86781
113.77001	-5.86734	-86.92125
113.87001	-5.87234	-86.98836
113.97001	-5.87812	-87.07500
114.07001	-5.88578	-87.19771
114.17001	-5.89016	-87.28108
114.27001	-5.89391	-87.33021
114.37001	-5.89844	-87.37623
114.47001	-5.90375	-87.43364
114.57001	-5.91047	-87.43715
114.67001	-5.91578	-87.38631
114.77001	-5.91969	-87.34928
114.87001	-5.92406	-87.35401
114.97001	-5.92891	-87.39012
115.07001	-5.93469	-87.43557
115.17001	-5.94234	-87.53969
115.27001	-5.94719	-87.60720
115.37001	-5.95094	-87.62474
115.47001	-5.95594	-87.67273
115.57001	-5.96156	-87.73124
115.67001	-5.96859	-87.83127
115.77001	-5.97297	-87.88760
115.87001	-5.97688	-87.91085
115.97001	-5.98109	-87.96538
116.07001	-5.98609	-88.01813
116.17001	-5.99141	-88.08388
116.27001	-5.99828	-88.17469
116.37001	-6.00359	-88.26885
116.47001	-6.00750	-88.29600
116.57001	-6.01203	-88.34138
116.67001	-6.01703	-88.40707
116.77001	-6.02344	-88.49030
116.87001	-6.02969	-88.58661
116.97001	-6.03375	-88.62586
117.07001	-6.03813	-88.66735
117.17001	-6.04312	-88.72759
117.27001	-6.04859	-88.79450
117.37001	-6.05547	-88.88658
117.47001	-6.06031	-88.96827
117.57001	-6.06406	-89.00071
117.67001	-6.06859	-89.04968
117.77001	-6.07344	-89.10579
117.87001	-6.07953	-89.17118
117.97001	-6.08641	-89.28316
118.07001	-6.09047	-89.32652
118.17001	-6.09453	-89.36419
118.27001	-6.09937	-89.42390
118.37001	-6.10500	-89.49313
118.47001	-6.11281	-89.59567
118.57001	-6.11859	-89.70762
118.67001	-6.12188	-89.72758
118.77001	-6.12656	-89.78327
118.87001	-6.13250	-89.86262
118.97001	-6.14016	-89.99182
119.07001	-6.14391	-90.05824
119.17001	-6.14750	-90.08951
119.27001	-6.15188	-90.13425
119.37001	-6.15656	-90.19241
119.47001	-6.16156	-90.24885
119.57001	-6.16766	-90.33228
119.67001	-6.17313	-90.41783
119.77001	-6.17719	-90.46528
119.87001	-6.18188	-90.50889
119.97001	-6.18719	-90.56987
120.07001	-6.19594	-90.68910
120.17001	-6.20094	-90.78936
120.27001	-6.20422	-90.81292
120.37001	-6.20875	-90.85569
120.47001	-6.21375	-90.90808
120.57001	-6.21937	-90.97967
120.67001	-6.22625	-91.06695
120.77001	-6.23078	-91.12621
120.87001	-6.23453	-91.15092
120.97001	-6.23922	-91.17971
121.07001	-6.24437	-91.22016
121.17001	-6.25109	-91.28974
121.27001	-6.25703	-91.34167
121.37001	-6.26094	-91.30976
121.44001	-6.26375	-90.75116
121.45201	-6.26422	-90.15845
121.46601	-6.26484	-89.63349
121.56601	-6.26969	-89.42989
121.66601	-6.27516	-89.51682
121.76601	-6.28219	-89.62854
121.86601	-6.28766	-89.75290
121.96601	-6.29141	-89.80054
122.06601	-6.29594	-89.87220
122.16601	-6.30109	-89.94927
122.26601	-6.30844	-90.07245
122.36601	-6.31375	-90.18955
122.46601	-6.31750	-90.24015
122.56601	-6.32187	-90.29848
122.66601	-6.32672	-90.37273
122.76601	-6.33172	-90.45537
122.86601	-6.33797	-90.55382
122.96601	-6.34422	-90.67464
123.06601	-6.34797	-90.73016
123.16601	-6.35250	-90.79631
123.26601	-6.35781	-90.87587
123.36601	-6.36469	-90.99147
123.46601	-6.37016	-91.09601
123.56601	-6.37406	-91.14990
123.66601	-6.37844	-91.20814
123.76601	-6.38344	-91.28845
123.86601	-6.38906	-91.37328
123.96601	-6.39500	-91.47369
124.06601	-6.40125	-91.58602
124.16601	-6.40516	-91.65096
124.26601	-6.40937	-91.69786
124.36601	-6.41438	-91.77736
124.46601	-6.42094	-91.87131
124.56601	-6.42688	-91.98681
124.66601	-6.43094	-92.04427
124.76601	-6.43500	-92.09797
124.86601	-6.43969	-92.16156
124.96601	-6.44516	-92.24463
125.06601	-6.45141	-92.32564
125.16601	-6.45750	-92.44859
125.26601	-6.46141	-92.48766
125.36601	-6.46625	-92.54613
125.46601	-6.47156	-92.62527
125.56601	-6.47875	-92.72985
125.66601	-6.48375	-92.83093
125.76601	-6.48781	-92.85571
125.86601	-6.49234	-92.91182
125.96601	-6.49703	-92.97474
126.06601	-6.50281	-93.05648
126.16601	-6.51203	-93.20328
126.26601	-6.51672	-93.33043
126.36601	-6.51953	-93.34632
126.46601	-6.52391	-93.39258
126.56601	-6.52891	-93.46791
126.66601	-6.53516	-93.55398
126.76601	-6.53984	-93.63548
126.86601	-6.54375	-93.67706
126.96601	-6.54797	-93.73115
127.06601	-6.55281	-93.79230
127.16601	-6.55844	-93.87563
127.26601	-6.56562	-93.97813
127.36601	-6.57125	-94.08892
127.46601	-6.57516	-94.12695
127.56601	-6.57984	-94.18700
127.66601	-6.58516	-94.25287
127.76601	-6.59172	-94.35208
127.86601	-6.59719	-94.46046
127.96601	-6.60094	-94.50042
128.06601	-6.60516	-94.54553
128.16601	-6.60984	-94.60181
128.26601	-6.61547	-94.67969
128.36601	-6.62266	-94.78252
128.46601	-6.62781	-94.87467
128.56601	-6.63172	-94.91460
128.66601	-6.63641	-94.96947
128.76601	-6.64172	-95.03537
128.86601	-6.64859	-95.13792
128.96601	-6.65469	-95.25675
129.06601	-6.65828	-95.28500
129.16601	-6.66266	-95.32001
129.26601	-6.66703	-95.12824
129.36601	-6.67188	-94.84082
129.46601	-6.67797	-94.82835
129.56601	-6.68391	-94.84383
129.66601	-6.68797	-94.81950
129.76601	-6.69250	-94.80461
129.86601	-6.69766	-94.81230
129.96601	-6.70391	-94.83662
130.06601	-6.71016	-94.87911
130.16601	-6.71422	-94.88662
130.26601	-6.71859	-94.89623
130.36601	-6.72344	-94.92181
130.46601	-6.72859	-94.95053
130.56601	-6.73469	-94.99851
130.66601	-6.74109	-95.07819
130.76601	-6.74500	-95.08965
130.86601	-6.74938	-95.09871
130.96601	-6.75422	-95.13675
131.06601	-6.76063	-95.19079
131.16601	-6.76750	-95.29318
131.26601	-6.77156	-95.32873
131.36601	-6.77578	-95.34965
131.46601	-6.78047	-95.38405
131.56601	-6.78578	-95.42675
131.66601	-6.79219	-95.49657
131.76601	-6.79750	-95.56534
131.86601	-6.80141	-95.57866
131.96601	-6.80594	-95.61703
132.06601	-6.81125	-95.67216
132.16601	-6.81813	-95.73989
132.26601	-6.82453	-95.84262
132.36601	-6.82859	-95.86746
132.46601	-6.83281	-95.89911
132.56601	-6.83703	-95.92313
132.66601	-6.84188	-95.97201
132.76601	-6.84781	-96.03558
132.86601	-6.85469	-96.13752
132.96601	-6.85875	-96.16658
133.06601	-6.86328	-96.21066
133.16601	-6.86859	-96.24207
133.26601	-6.87562	-96.31915
133.36601	-6.88109	-96.40104
133.46601	-6.88484	-96.41968
133.56601	-6.88906	-96.44730
133.66601	-6.89391	-96.49445
133.76601	-6.89906	-96.54623
133.86601	-6.90531	-96.61404
133.96601	-6.91203	-96.71655
134.06601	-6.91563	-96.72439
134.16601	-6.91969	-96.75738
134.26601	-6.92453	-96.80080
134.36601	-6.93094	-96.86569
134.46601	-6.93703	-96.94492
134.56601	-6.94094	-96.97993
134.66601	-6.94516	-96.99035
134.76601	-6.94984	-97.02767
134.86601	-6.95531	-97.08459
134.96601	-6.96172	-97.15012
135.06601	-6.97000	-97.26907
135.16601	-6.97359	-97.29846
135.26601	-6.97812	-97.33496
135.36601	-6.98391	-97.39573
135.46601	-6.99219	-97.50739
135.56601	-6.99562	-97.54954
135.66601	-6.99875	-97.56343
135.76601	-7.00281	-97.58811
135.86601	-7.00719	-97.62611
135.96601	-7.01219	-97.67751
136.06601	-7.01813	-97.74488
136.16601	-7.02547	-97.83977
136.26601	-7.02938	-97.87563
136.36601	-7.03359	-97.90441
136.46601	-7.03859	-97.94679
136.56601	-7.04437	-98.00150
136.66601	-7.05078	-98.09297
136.76601	-7.05516	-98.12431
136.86601	-7.05953	-98.15870
136.96601	-7.06453	-98.20420
137.06601	-7.07016	-98.26116
137.16601	-7.07656	-98.33220
137.26601	-7.08266	-98.42270
137.36601	-7.08578	-98.42277
137.46601	-7.09016	-98.44987
137.56601	-7.09500	-98.48768
137.66601	-7.10125	-98.54380
137.76601	-7.10766	-98.63831
137.86601	-7.11203	-98.66370
137.96601	-7.11641	-98.70414
138.06601	-7.12156	-98.74208
138.16601	-7.12672	-98.78597
138.26601	-7.13312	-98.86007
138.36601	-7.13906	-98.93833
138.46601	-7.14266	-98.94425
138.56601	-7.14719	-98.97685
138.66601	-7.15234	-99.01606
138.76601	-7.15891	-99.08570
138.86601	-7.16500	-99.16574
138.96601	-7.16859	-99.18588
139.06601	-7.17281	-99.20797
139.16601	-7.17766	-99.24480
139.26601	-7.18313	-99.28842
139.36601	-7.18969	-99.36008
139.46601	-7.19562	-99.44102
139.56601	-7.19937	-99.45486
139.66601	-7.20359	-99.47555
139.76601	-7.20859	-99.51314
139.86601	-7.21500	-99.57849
139.96601	-7.22172	-99.66544
140.06601	-7.22563	-99.69728
140.16601	-7.22969	-99.70624
140.26601	-7.23453	-99.74106
140.36601	-7.24000	-99.79104
140.46601	-7.24656	-99.85312
140.56601	-7.25188	-99.91395
140.66601	-7.25562	-99.92580
140.76601	-7.26000	-99.95188
140.86601	-7.26484	-99.98043
140.96601	-7.27078	-100.03109
141.06601	-7.27813	-100.11194
141.16601	-7.28250	-100.14684
141.26601	-7.28641	-100.16304
141.36601	-7.29078	-100.17882
141.46601	-7.29625	-100.21912
141.56601	-7.30266	-100.28461
141.66601	-7.30906	-100.36015
141.76601	-7.31281	-100.37207
141.86601	-7.31766	-100.39420
141.96601	-7.32312	-100.43570
142.06601	-7.32953	-100.49690
142.16601	-7.33609	-100.57761
142.26601	-7.33953	-100.58160
142.36601	-7.34359	-100.58207
142.46601	-7.34812	-100.59802
142.56601	-7.35328	-100.63591
142.66601	-7.35969	-100.68594
142.76601	-7.36672	-100.77233
142.86601	-7.37031	-100.76544
142.96601	-7.37453	-100.76403
143.06601	-7.37937	-100.69685
143.16601	-7.38578	-100.54049
143.26601	-7.39219	-100.48826
143.36601	-7.39594	-100.43073
143.46601	-7.40000	-100.39689
143.56601	-7.40437	-100.35608
143.66601	-7.40969	-100.35320
143.76601	-7.41531	-100.36143
143.86601	-7.42109	-100.39501
143.96601	-7.42547	-100.39038
144.06601	-7.43000	-100.38491
144.16601	-7.43531	-100.41056
144.26601	-7.44203	-100.45108
144.36601	-7.44875	-100.52776
144.46601	-7.45266	-100.52446
144.56601	-7.45656	-100.52741
144.66601	-7.46125	-100.53550
144.76601	-7.46703	-100.57770
144.86601	-7.47406	-100.63888
144.96601	-7.48000	-100.71813
145.06601	-7.48313	-100.70700
145.16601	-7.48750	-100.71721
145.26601	-7.49250	-100.73645
145.36601	-7.49875	-100.78648
145.46601	-7.50531	-100.87173
145.56601	-7.50922	-100.89138
145.66601	-7.51328	-100.89467
145.76601	-7.51797	-100.92048
145.86601	-7.52297	-100.95489
145.96601	-7.52922	-101.00523
146.06601	-7.53641	-101.09917
146.16601	-7.53969	-101.10010
146.26601	-7.54406	-101.11398
146.36601	-7.54906	-101.15019
146.46601	-7.55484	-101.19177
146.56601	-7.56109	-101.26330
146.66601	-7.56563	-101.28625
146.76601	-7.57000	-101.29402
146.86601	-7.57469	-101.32451
146.96601	-7.57984	-101.34993
147.06601	-7.58547	-101.38817
147.16601	-7.59297	-101.46785
147.26601	-7.59688	-101.49470
147.36601	-7.60078	-101.49110
147.46601	-7.60562	-101.51393
147.56601	-7.61187	-101.55872
147.66601	-7.61906	-101.64092
147.76601	-7.62281	-101.64937
147.86601	-7.62656	-101.65338
147.96601	-7.63141	-101.67294
148.06601	-7.63672	-101.70832
148.16601	-7.64234	-101.74947
148.26601	-7.64875	-101.80259
148.36601	-7.65328	-101.83755
148.46601	-7.65750	-101.83478
148.56601	-7.66203	-101.85426
148.66601	-7.66750	-101.88430
148.76601	-7.67578	-101.96918
148.86601	-7.68000	-102.00479
148.96601	-7.68406	-102.00424
149.06601	-7.68875	-102.02839
149.16601	-7.69406	-102.05556
149.26601	-7.70078	-102.10814
149.36601	-7.70719	-102.19237
149.46601	-7.71016	-102.18060
149.56601	-7.71437	-102.17639
149.66601	-7.71938	-102.20877
149.76601	-7.72547	-102.25096
149.86601	-7.73250	-102.33790
149.96601	-7.73672	-102.34618
150.06601	-7.74078	-102.35889
150.16601	-7.74516	-102.36783
150.26601	-7.75000	-102.39680
150.36601	-7.75578	-102.42813
150.46601	-7.76234	-102.50295
150.56601	-7.76609	-102.50743
150.66601	-7.77031	-102.50769
150.76601	-7.77547	-102.53578
150.86601	-7.78172	-102.58175
150.96601	-7.78922	-102.65719
151.06601	-7.79344	-102.68546
151.16601	-7.79781	-102.68458
151.26601	-7.80281	-102.71288
151.36601	-7.80828	-102.75402
151.46601	-7.81469	-102.80508
151.56601	-7.82078	-102.87732
151.66601	-7.82391	-102.86168
151.76601	-7.82813	-102.86544
151.86601	-7.83359	-102.90743
151.96601	-7.84016	-102.96419
152.06601	-7.84672	-103.05272
152.16601	-7.85016	-103.04976
152.26601	-7.85391	-103.04522
152.36601	-7.85859	-103.06255
152.46601	-7.86391	-103.09687
152.56601	-7.86937	-103.14082
152.66601	-7.87563	-103.18809
152.76601	-7.87984	-103.20964
152.86601	-7.88437	-103.21980
152.96601	-7.88922	-103.23877
153.06601	-7.89500	-103.28291
153.16601	-7.90313	-103.37067
153.26601	-7.90750	-103.40924
153.36601	-7.91094	-103.38455
153.46601	-7.91516	-103.39373
153.56601	-7.92016	-103.42053
153.66601	-7.92625	-103.46432
153.76601	-7.93375	-103.54262
153.86601	-7.93750	-103.54679
153.96601	-7.94172	-103.55121
154.06601	-7.94672	-103.57793
154.16601	-7.95234	-103.61136
154.26601	-7.95875	-103.67035
154.36601	-7.96313	-103.67858
154.46601	-7.96734	-103.68846
154.56601	-7.97203	-103.70278
154.66601	-7.97719	-103.73013
154.76601	-7.98312	-103.77755
154.86601	-7.99031	-103.84442
154.96601	-7.99438	-103.85021
155.06601	-7.99859	-103.85820
155.16601	-8.00312	-103.87205
155.26601	-8.00891	-103.90647
155.36601	-8.01594	-103.97829
155.46601	-8.02000	-104.00114
155.56601	-8.02406	-103.99533
155.66601	-8.02875	-103.99884
155.76601	-8.03391	-104.02677
155.86601	-8.04000	-104.06322
155.96601	-8.04719	-104.15632
156.06601	-8.05063	-104.14176
156.16601	-8.05469	-104.14755
156.26601	-8.05953	-104.16151
156.36601	-8.06531	-104.19571
156.46601	-8.07250	-104.26762
156.56601	-8.07672	-104.28184
156.66601	-8.08078	-104.28536
156.76601	-8.08547	-104.29568
156.86601	-8.09047	-104.31109
156.96601	-8.09609	-104.34712
157.06601	-8.10359	-104.42145
157.16601	-8.10766	-104.43510
157.26601	-8.11203	-104.43312
157.36601	-8.11687	-104.44945
157.46601	-8.12297	-104.48086
157.56601	-8.13000	-104.55059
157.66601	-8.13406	-104.55322
157.76601	-8.13828	-104.55498
157.86601	-8.14313	-104.57780
157.96601	-8.14828	-104.60648
158.06601	-8.15375	-104.63560
158.16601	-8.16016	-104.68104
158.26601	-8.16391	-104.67904
158.36601	-8.16813	-104.68157
158.46601	-8.17297	-104.69460
158.56601	-8.17891	-104.72544
158.66601	-8.18703	-104.81194
158.76601	-8.19109	-104.83114
158.86601	-8.19484	-104.81544
158.96601	-8.19938	-104.82763
159.06601	-8.20453	-104.84949
159.16601	-8.21078	-104.89333
159.26601	-8.21734	-104.94038
159.36601	-8.22094	-104.93424
159.46601	-8.22484	-104.67139
159.56601	-8.22984	-104.42404
159.66601	-8.23594	-104.36589
159.76601	-8.24344	-104.38128
159.86601	-8.24766	-104.34985
159.96601	-8.25172	-104.29742
160.06601	-8.25625	-104.28407
160.16601	-8.26141	-104.28154
160.26601	-8.26719	-104.30636
160.36601	-8.27375	-104.34643
160.46601	-8.27797	-104.35632
160.56601	-8.28203	-104.33500
160.66601	-8.28703	-104.34511
160.76601	-8.29281	-104.37000
160.86601	-8.29937	-104.41290
160.96601	-8.30359	-104.42234
161.06601	-8.30797	-104.41462
161.16601	-8.31266	-104.43188
161.26601	-8.31781	-104.45500
161.36601	-8.32375	-104.48454
161.46601	-8.33016	-104.53504
161.56601	-8.33422	-104.54047
161.66601	-8.33828	-104.53814
161.76601	-8.34313	-104.55136
161.86601	-8.34891	-104.58209
161.96601	-8.35594	-104.65250
162.06601	-8.36031	-104.67225
162.16601	-8.36438	-104.66150
162.26601	-8.36891	-104.66267
162.36601	-8.37453	-104.67886
162.46601	-8.38031	-104.71614
162.56601	-8.38734	-104.77440
162.66601	-8.39141	-104.77948
162.76601	-8.39578	-104.77484
162.86601	-8.40094	-104.78564
162.96601	-8.40641	-104.81422
163.06601	-8.41281	-104.84605
163.16601	-8.41719	-104.84769
163.26601	-8.42125	-104.82933
163.36601	-8.42563	-104.82318
163.46601	-8.43094	-104.83769
163.56601	-8.43688	-104.86174
163.66601	-8.44406	-104.92083
163.76601	-8.44812	-104.92115
163.86601	-8.45219	-104.90988
163.96601	-8.45703	-104.90890
164.06601	-8.46234	-104.91304
164.16601	-8.46891	-104.96600
164.26601	-8.47359	-104.97430
164.36601	-8.47797	-104.97157
164.46601	-8.48266	-104.97197
164.56601	-8.48813	-104.98891
164.66601	-8.49406	-105.02055
164.76601	-8.50141	-105.08239
164.86601	-8.50484	-105.06719
164.96601	-8.50859	-105.03569
165.06601	-8.51313	-105.04559
165.16601	-8.51812	-105.04799
165.26601	-8.52516	-105.08381
165.36601	-8.53109	-105.14187
165.46601	-8.53516	-105.12125
165.56601	-8.54000	-105.11572
165.66601	-8.54563	-105.14957
165.76601	-8.55141	-105.16863
165.86601	-8.55781	-105.21516
165.96601	-8.56125	-105.19564
166.06601	-8.56531	-105.18406
166.16601	-8.56984	-105.17649
166.26601	-8.57516	-105.18665
166.36601	-8.58172	-105.21748
166.46601	-8.58719	-105.23798
166.56601	-8.59094	-105.22114
166.66601	-8.59547	-105.20721
166.76601	-8.60078	-105.20572
166.86601	-8.60703	-105.23063
166.96601	-8.61563	-105.29809
167.06601	-8.61922	-105.28345
167.16601	-8.62313	-105.24447
167.26601	-8.62781	-105.23145
167.36601	-8.63313	-105.22000
167.46601	-8.64000	-105.25102
167.56601	-8.64453	-105.24550
167.66601	-8.64844	-105.21123
167.76601	-8.65297	-105.18159
167.86601	-8.65781	-105.15670
167.96601	-8.66344	-105.13328
168.06601	-8.67094	-105.15543
168.16601	-8.67516	-105.11356
168.26601	-8.67938	-105.06473
168.36601	-8.68438	-105.01087
168.46601	-8.69016	-104.96275
168.56601	-8.69734	-104.90808
168.66601	-8.70141	-104.77617
168.76601	-8.70563	-104.56668
168.86601	-8.71016	-104.38284
168.96601	-8.71516	-104.26988
169.06601	-8.72063	-104.19130
169.16601	-8.72766	-104.16991
169.26601	-8.73172	-104.11371
169.36601	-8.73563	-104.05432
169.46601	-8.74063	-104.02530
169.56601	-8.74641	-104.02799
169.66601	-8.75328	-104.05409
169.76601	-8.75750	-104.04565
169.86601	-8.76156	-104.02931
169.96601	-8.76594	-104.02203
170.06601	-8.77141	-104.03432
170.16601	-8.77813	-104.08443
170.26601	-8.78625	-104.17831
170.36601	-8.78969	-104.16600
170.46601	-8.79328	-104.15183
170.56601	-8.79797	-104.16699
170.66601	-8.80328	-104.20150
170.76601	-8.81047	-104.27629
170.86601	-8.81500	-104.30490
170.96601	-8.81891	-104.30207
171.06601	-8.82344	-104.31308
171.16601	-8.82875	-104.35218
171.26601	-8.83438	-104.38196
171.36601	-8.84063	-104.44558
171.46601	-8.84547	-104.48741
171.56601	-8.84922	-104.48803
171.66601	-8.85406	-104.51185
171.76601	-8.86000	-104.56175
171.86601	-8.86719	-104.63542
171.96601	-8.87156	-104.66533
172.06601	-8.87547	-104.66127
172.16601	-8.87984	-104.68223
172.26601	-8.88500	-104.71080
172.36601	-8.89094	-104.75778
172.46601	-8.89797	-104.83021
172.56601	-8.90266	-104.87688
172.66601	-8.90656	-104.87328
172.76601	-8.91125	-104.87880
172.86601	-8.91625	-104.91344
172.96601	-8.92328	-104.97539
173.06601	-8.92844	-105.01970
173.16601	-8.93234	-105.02639
173.26601	-8.93672	-105.03311
173.36601	-8.94187	-105.06502
173.46601	-8.94797	-105.10746
173.56601	-8.95562	-105.18979
173.66601	-8.95922	-105.21030
173.76601	-8.96281	-105.20066
173.86601	-8.96766	-105.21880
173.96601	-8.97297	-105.24794
174.06601	-8.97969	-105.31191
174.16601	-8.98484	-105.35812
174.26601	-8.98906	-105.36287
174.36601	-8.99391	-105.38188
174.46601	-8.99906	-105.41326
174.56601	-9.00484	-105.46461
174.66601	-9.01234	-105.53735
174.76601	-9.01609	-105.55444
174.86601	-9.02000	-105.55831
174.96601	-9.02469	-105.57728
175.06601	-9.03031	-105.61663
175.16601	-9.03688	-105.68371
175.26601	-9.04141	-105.71878
175.36601	-9.04563	-105.72005
175.46601	-9.05047	-105.75106
175.56601	-9.05578	-105.78613
175.66601	-9.06187	-105.84065
175.76601	-9.06906	-105.91717
175.86601	-9.07297	-105.94030
175.96601	-9.07734	-105.94308
176.06601	-9.08219	-105.97625
176.16601	-9.08844	-106.03106
176.26601	-9.09531	-106.11651
176.36601	-9.09875	-106.11486
176.46601	-9.10250	-106.10768
176.56601	-9.10688	-106.12191
176.66601	-9.11172	-106.14585
176.76601	-9.11719	-106.17235
176.86601	-9.12406	-106.23335
176.96601	-9.12875	-106.25116
177.06601	-9.13297	-106.26853
177.16601	-9.13766	-106.30561
177.26601	-9.14328	-106.35447
177.36601	-9.14984	-106.43651
177.46601	-9.15531	-106.50794
177.56601	-9.15922	-106.52342
177.66601	-9.16359	-106.54749
177.76601	-9.16828	-106.57898
177.86601	-9.17344	-106.61824
177.96601	-9.18031	-106.69213
178.06601	-9.18563	-106.74999
178.16601	-9.18969	-106.77657
178.26601	-9.19469	-106.80019
178.36601	-9.20016	-106.85091
178.46601	-9.20719	-106.93276
178.56601	-9.21188	-106.98358
178.66601	-9.21578	-106.99539
178.76601	-9.22031	-107.01184
178.86601	-9.22516	-107.04864
178.96601	-9.23062	-107.08893
179.06601	-9.23812	-107.17052
179.16601	-9.24313	-107.24065
179.26601	-9.24703	-107.22993
179.36601	-9.25156	-107.25296
179.46601	-9.25703	-107.29890
179.56601	-9.26375	-107.36401
179.66601	-9.26844	-107.41205
179.76601	-9.27250	-107.42261
179.86601	-9.27703	-107.44011
179.96601	-9.28188	-107.46505
180.06601	-9.28781	-107.50792
180.16601	-9.29500	-107.59308
180.26601	-9.29938	-107.64262
180.36601	-9.30359	-107.64852
180.46601	-9.30797	-107.65436
180.56601	-9.31344	-107.70053
180.66601	-9.32047	-107.77006
180.76601	-9.32531	-107.81708
180.86601	-9.32906	-107.82254
180.96601	-9.33313	-107.82259
181.06601	-9.33828	-107.85507
181.16601	-9.34406	-107.90338
181.26601	-9.35141	-107.97960
181.36601	-9.35641	-108.04192
181.46601	-9.36031	-108.04606
181.56601	-9.36484	-108.04869
181.66601	-9.37000	-108.08881
181.76601	-9.37656	-108.14387
181.86601	-9.38188	-108.21254
181.96601	-9.38594	-108.21538
182.06601	-9.39031	-108.22430
182.16601	-9.39531	-108.25657
182.26601	-9.40094	-108.30223
182.36601	-9.40828	-108.36673
182.46601	-9.41312	-108.43243
182.56601	-9.41688	-108.42392
182.66601	-9.42141	-108.44241
182.76601	-9.42703	-108.48553
182.86601	-9.43516	-108.59714
182.96601	-9.43969	-108.64585
183.06601	-9.44344	-108.63397
183.16601	-9.44766	-108.65612
183.26601	-9.45266	-108.68225
183.36601	-9.45797	-108.72330
183.46601	-9.46563	-108.80646
183.56601	-9.47141	-108.90434
183.66601	-9.47500	-108.89422
183.76601	-9.47984	-108.92929
183.86601	-9.48563	-108.98270
183.96601	-9.49219	-109.06247
184.06601	-9.49578	-109.07235
184.16601	-9.49937	-109.05518
184.26601	-9.50359	-109.07058
184.36601	-9.50859	-109.10460
184.46601	-9.51453	-109.15141
184.56601	-9.52172	-109.22933
184.66601	-9.52766	-109.32413
184.76601	-9.53109	-109.30886
184.86601	-9.53563	-109.32337
184.96601	-9.54094	-109.36396
185.06601	-9.54781	-109.43658
185.16601	-9.55281	-109.49901
185.26601	-9.55672	-109.49894
185.36601	-9.56109	-109.52176
185.46601	-9.56609	-109.54508
185.56601	-9.57156	-109.59393
185.66601	-9.57844	-109.66549
185.76601	-9.58344	-109.73319
185.86601	-9.58719	-109.72643
185.96601	-9.59172	-109.74754
186.06601	-9.59719	-109.78626
186.16601	-9.60422	-109.87265
186.26601	-9.60953	-109.92800
186.36601	-9.61359	-109.94204
186.46601	-9.61812	-109.95332
186.56601	-9.62313	-109.99616
186.66601	-9.62844	-110.03475
186.76601	-9.63578	-110.13053
186.86601	-9.64031	-110.18095
186.96601	-9.64422	-110.17897
187.06601	-9.64891	-110.19897
187.16601	-9.65453	-110.24133
187.26601	-9.66141	-110.33054
187.36601	-9.66594	-110.37736
187.46601	-9.66984	-110.37429
187.56601	-9.67437	-110.40092
187.66601	-9.67953	-110.44078
187.76601	-9.68547	-110.49938
187.86601	-9.69266	-110.59154
187.96601	-9.69703	-110.63122
188.06601	-9.70109	-110.63452
188.16601	-9.70578	-110.67020
188.26601	-9.71094	-110.70307
188.36601	-9.71766	-110.77224
188.46601	-9.72297	-110.84795
188.56601	-9.72688	-110.85156
188.66601	-9.73125	-110.85930
188.76601	-9.73625	-110.89689
188.86601	-9.74219	-110.95757
188.96601	-9.74906	-111.05455
189.06601	-9.75359	-111.08962
189.16601	-9.75766	-111.10047
189.26601	-9.76250	-111.13334
189.36601	-9.76781	-111.17858
189.46601	-9.77375	-111.23590
189.56601	-9.77922	-111.30045
189.66601	-9.78313	-111.29727
189.76601	-9.78734	-111.31446
189.86601	-9.79234	-111.34823
189.96601	-9.79813	-111.41536
190.06601	-9.80594	-111.50901
190.16601	-9.81078	-111.58754
190.26601	-9.81453	-111.58201
190.36601	-9.81906	-111.59769
190.46601	-9.82422	-111.64349
190.56601	-9.83031	-111.70790
190.66601	-9.83625	-111.80125
190.76601	-9.84031	-111.81071
190.86601	-9.84484	-111.83617
190.96601	-9.85000	-111.88093
191.06601	-9.85609	-111.94761
191.16601	-9.86375	-112.06034
191.26601	-9.86766	-112.09688
191.36601	-9.87109	-112.08031
191.46601	-9.87547	-112.09282
191.56601	-9.88031	-112.13525
191.66601	-9.88703	-112.20436
191.76601	-9.89328	-112.30683
191.86601	-9.89750	-112.32174
191.96601	-9.90188	-112.33914
192.06601	-9.90687	-112.36881
192.16601	-9.91266	-112.42718
192.26601	-9.91969	-112.52663
192.36601	-9.92422	-112.56721
192.46601	-9.92828	-112.56780
192.56601	-9.93297	-112.58420
192.66601	-9.93828	-112.62991
192.76601	-9.94484	-112.70490
192.86601	-9.94984	-112.75144
192.96601	-9.95375	-112.74044
193.06601	-9.95813	-112.75149
193.16601	-9.96281	-112.78087
193.26601	-9.96828	-112.81383
193.36601	-9.97469	-112.87371
193.46601	-9.97984	-112.92588
193.56601	-9.98391	-112.91112
193.66601	-9.98859	-112.92925
193.76601	-9.99406	-112.94481
193.86601	-10.00109	-113.01074
193.93801	-10.00547	-112.35793
193.94401	-10.00578	-111.69569
193.95001	-10.00594	-111.00884
193.95601	-10.00625	-110.38253
193.96201	-10.00656	-109.85991
193.97001	-10.00687	-109.34719
193.98801	-10.00766	-108.83141
194.08801	-10.01156	-109.00246
194.18801	-10.01609	-109.06591
194.28801	-10.02125	-109.15245
194.38801	-10.02703	-109.26884
194.48801	-10.03359	-109.38712
194.58801	-10.03766	-109.46011
194.68801	-10.04172	-109.50883
194.78801	-10.04625	-109.56062
194.88801	-10.05156	-109.64768
194.98801	-10.05813	-109.76164
195.08801	-10.06391	-109.86823
195.18801	-10.06828	-109.91728
195.28801	-10.07297	-109.98920
195.38801	-10.07813	-110.05994
195.48801	-10.08406	-110.15761
195.58801	-10.09078	-110.26843
195.68801	-10.09531	-110.36839
195.78801	-10.09906	-110.38800
195.88801	-10.10391	-110.45280
195.98801	-10.10969	-110.54305
196.08801	-10.11703	-110.69611
196.18801	-10.12125	-110.75515
196.28801	-10.12500	-110.78437
196.38801	-10.12922	-110.82882
196.48801	-10.13422	-110.89890
196.58801	-10.13969	-110.98389
196.68801	-10.14594	-111.08854
196.78801	-10.15172	-111.20526
196.88801	-10.15563	-111.24019
196.98801	-10.16016	-111.28621
197.08801	-10.16531	-111.35130
197.18801	-10.17203	-111.45563
197.28801	-10.17781	-111.57770
197.38801	-10.18187	-111.61691
197.48801	-10.18625	-111.65717
197.58801	-10.19125	-111.71410
197.68801	-10.19656	-111.78781
197.78801	-10.20297	-111.87975
197.88801	-10.20781	-111.95275
197.98801	-10.21156	-111.98134
198.08801	-10.21625	-112.01897
198.18801	-10.22203	-112.09889
198.28801	-10.23016	-112.23232
198.38801	-10.23469	-112.32122
198.48801	-10.23859	-112.32916
198.58801	-10.24297	-112.36546
198.68801	-10.24781	-112.41939
198.78801	-10.25375	-112.50400
198.88801	-10.26156	-112.63987
[truncated: 600 more rows]
