# Supplementary material for: Strengthening of 3D Printed Fused Deposition Manufactured Parts Using the Fill Compositing Technique
Source: PLoS One. 2015 Apr 16;10(4):e0122915. doi: 10.1371/journal.pone.0122915 (PMC4400136; doi:10.1371/journal.pone.0122915)
Supplement: S1 File — This is the raw data and information on all the samples presented in this manuscript. (ZIP) [file pone.0122915.s001.zip › Specimen_RawData_97.csv]

Time	Extension	Load
(sec)	(mm)	(N)
0.00000	-0.00031	-0.04119
0.10000	-0.00078	-0.04576
0.20000	-0.00234	-0.05240
0.30000	-0.00766	-0.05025
0.39000	-0.01781	-0.05730
0.49000	-0.02531	-0.05236
0.59000	-0.02984	-0.05331
0.69000	-0.03484	-0.04635
0.79000	-0.04094	-0.05123
0.89000	-0.04672	-0.05528
0.99000	-0.05172	-0.05556
1.09000	-0.05594	-0.06292
1.19000	-0.06078	-0.06748
1.29000	-0.06594	-0.06701
1.39000	-0.07234	-0.08342
1.49000	-0.07750	-0.09824
1.59000	-0.08156	-0.10751
1.69000	-0.08609	-0.11600
1.79000	-0.09094	-0.13473
1.89000	-0.09703	-0.15882
1.99000	-0.10391	-0.19458
2.09000	-0.10828	-0.21474
2.19000	-0.11234	-0.23877
2.29000	-0.11719	-0.26518
2.39000	-0.12219	-0.29050
2.49000	-0.12828	-0.32032
2.59000	-0.13453	-0.36185
2.69000	-0.13859	-0.39316
2.79000	-0.14328	-0.41981
2.89000	-0.14844	-0.45378
2.99000	-0.15469	-0.49703
3.09000	-0.16109	-0.55068
3.19000	-0.16516	-0.58040
3.29000	-0.16938	-0.60740
3.39000	-0.17406	-0.64070
3.49000	-0.17937	-0.67926
3.59000	-0.18516	-0.72909
3.69000	-0.19188	-0.77753
3.79000	-0.19578	-0.80450
3.89000	-0.20016	-0.84545
3.99000	-0.20500	-0.88181
4.09000	-0.21094	-0.93318
4.19000	-0.21781	-0.98436
4.29000	-0.22172	-1.02034
4.39000	-0.22563	-1.04234
4.49000	-0.23000	-1.08870
4.59000	-0.23500	-1.12481
4.69000	-0.24109	-1.16431
4.79000	-0.24875	-1.21668
4.89000	-0.25313	-1.25915
4.99000	-0.25734	-1.29546
5.09000	-0.26250	-1.34520
5.19000	-0.26844	-1.38263
5.29000	-0.27469	-1.43378
5.39000	-0.27859	-1.45927
5.49000	-0.28297	-1.50926
5.59000	-0.28750	-1.54439
5.69000	-0.29250	-1.58059
5.79000	-0.29812	-1.62154
5.89000	-0.30531	-1.68453
5.99000	-0.30984	-1.71791
6.09000	-0.31406	-1.75784
6.19000	-0.31938	-1.80273
6.29000	-0.32547	-1.84779
6.39000	-0.33094	-1.89592
6.49000	-0.33500	-1.93265
6.59000	-0.33891	-1.96875
6.69000	-0.34344	-2.00951
6.79000	-0.34844	-2.04270
6.89000	-0.35422	-2.08851
6.99000	-0.36266	-2.15665
7.09000	-0.36687	-2.19197
7.19000	-0.37094	-2.22943
7.29000	-0.37641	-2.28929
7.39000	-0.38406	-2.33276
7.49000	-0.39000	-2.39134
7.59000	-0.39297	-2.41761
7.69000	-0.39703	-2.45889
7.79000	-0.40172	-2.51442
7.89000	-0.40672	-2.54066
7.99000	-0.41219	-2.58957
8.09000	-0.41891	-2.66080
8.19000	-0.42297	-2.68962
8.29000	-0.42734	-2.73676
8.39000	-0.43250	-2.78757
8.49000	-0.43875	-2.83926
8.59000	-0.44500	-2.89051
8.69000	-0.44875	-2.93024
8.79000	-0.45281	-2.97209
8.89000	-0.45766	-3.02910
8.99000	-0.46297	-3.08055
9.09000	-0.46953	-3.13375
9.19000	-0.47672	-3.21898
9.29000	-0.48016	-3.24353
9.39000	-0.48437	-3.29531
9.49000	-0.48906	-3.34700
9.59000	-0.49453	-3.42455
9.69000	-0.50141	-3.47114
9.79000	-0.50563	-3.52344
9.89000	-0.50969	-3.56618
9.99000	-0.51437	-3.62609
10.09000	-0.51984	-3.70496
10.19000	-0.52609	-3.75401
10.29000	-0.53328	-3.83224
10.39000	-0.53672	-3.86884
10.49000	-0.54094	-3.92227
10.59000	-0.54578	-3.99903
10.69000	-0.55172	-4.06939
10.79000	-0.55875	-4.14958
10.89000	-0.56297	-4.19150
10.99000	-0.56703	-4.25213
11.09000	-0.57156	-4.31646
11.19000	-0.57672	-4.38992
11.29000	-0.58312	-4.47123
11.39000	-0.59000	-4.54641
11.49000	-0.59359	-4.58159
11.59000	-0.59781	-4.64664
11.69000	-0.60281	-4.72971
11.79000	-0.60859	-4.82213
11.89000	-0.61469	-4.90788
11.99000	-0.61938	-4.94426
12.09000	-0.62375	-5.00558
12.19000	-0.62844	-5.08040
12.29000	-0.63328	-5.16564
12.39000	-0.63891	-5.25251
12.49000	-0.64578	-5.34743
12.59000	-0.64984	-5.37971
12.69000	-0.65406	-5.43964
12.79000	-0.65906	-5.52679
12.89000	-0.66516	-5.62548
12.99000	-0.67188	-5.74015
13.09000	-0.67625	-5.78846
13.19000	-0.68031	-5.84120
13.29000	-0.68500	-5.91585
13.39000	-0.69016	-5.99492
13.49000	-0.69578	-6.10046
13.59000	-0.70266	-6.20332
13.69000	-0.70672	-6.25173
13.79000	-0.71078	-6.30273
13.89000	-0.71563	-6.38207
13.99000	-0.72125	-6.48559
14.09000	-0.72828	-6.60627
14.19000	-0.73297	-6.67002
14.29000	-0.73703	-6.71786
14.39000	-0.74141	-6.79065
14.49000	-0.74641	-6.87067
14.59000	-0.75203	-6.97022
14.69000	-0.75922	-7.08759
14.79000	-0.76375	-7.15912
14.89000	-0.76797	-7.20476
14.99000	-0.77313	-7.29242
15.09000	-0.77906	-7.39398
15.19000	-0.78547	-7.51438
15.29000	-0.78984	-7.57195
15.39000	-0.79375	-7.63506
15.49000	-0.79859	-7.70908
15.59000	-0.80375	-7.80086
15.69000	-0.80953	-7.89685
15.79000	-0.81609	-8.01163
15.89000	-0.82000	-8.06835
15.99000	-0.82438	-8.12793
16.09000	-0.82953	-8.21808
16.19000	-0.83531	-8.32320
16.29000	-0.84250	-8.45547
16.39000	-0.84719	-8.54797
16.49000	-0.85141	-8.61357
16.59000	-0.85578	-8.68181
16.69000	-0.86078	-8.76615
16.79000	-0.86672	-8.87389
16.89000	-0.87344	-9.01020
16.99000	-0.87719	-9.08870
17.09000	-0.88141	-9.15757
17.19000	-0.88656	-9.23676
17.29000	-0.89219	-9.34378
17.39000	-0.89844	-9.45769
17.49000	-0.90297	-9.53333
17.59000	-0.90688	-9.60020
17.69000	-0.91141	-9.66590
17.79000	-0.91656	-9.76173
17.89000	-0.92234	-9.87421
17.99000	-0.92906	-10.00933
18.09000	-0.93406	-10.10813
18.19000	-0.93813	-10.15981
18.29000	-0.94297	-10.23449
18.39000	-0.94844	-10.33522
18.49000	-0.95500	-10.46527
18.59000	-0.95938	-10.56508
18.69000	-0.96344	-10.63245
18.79000	-0.96797	-10.71451
18.89000	-0.97328	-10.80773
18.99000	-0.97891	-10.91905
19.09000	-0.98703	-11.06546
19.19000	-0.99141	-11.16225
19.29000	-0.99531	-11.19834
19.39000	-0.99984	-11.27925
19.49000	-1.00547	-11.37706
19.59000	-1.01203	-11.51357
19.69000	-1.01641	-11.59735
19.79000	-1.02063	-11.67324
19.89000	-1.02547	-11.75608
19.99000	-1.03094	-11.85752
20.09000	-1.03656	-11.95909
20.19000	-1.04297	-12.08393
20.29000	-1.04688	-12.13914
20.39000	-1.05109	-12.21135
20.49000	-1.05609	-12.29564
20.59000	-1.06172	-12.40447
20.69000	-1.06938	-12.54851
20.79000	-1.07406	-12.65647
20.89000	-1.07766	-12.70946
20.99000	-1.08188	-12.77240
21.09000	-1.08656	-12.86071
21.19000	-1.09219	-12.96010
21.29000	-1.09984	-13.10768
21.39000	-1.10391	-13.20207
21.49000	-1.10797	-13.25540
21.59000	-1.11281	-13.33669
21.69000	-1.11844	-13.43102
21.79000	-1.12594	-13.58229
21.89000	-1.13031	-13.68330
21.99000	-1.13437	-13.74527
22.09000	-1.13891	-13.82514
22.19000	-1.14391	-13.91809
22.29000	-1.14953	-14.02589
22.39000	-1.15672	-14.16500
22.49000	-1.16031	-14.23355
22.59000	-1.16406	-14.29339
22.69000	-1.16875	-14.37641
22.79000	-1.17422	-14.46985
22.89000	-1.18109	-14.59949
22.99000	-1.18703	-14.73388
23.09000	-1.19125	-14.80750
23.19000	-1.19609	-14.89685
23.29000	-1.20109	-14.98914
23.39000	-1.20672	-15.09140
23.49000	-1.21500	-15.25727
23.59000	-1.21875	-15.34141
23.69000	-1.22281	-15.39680
23.79000	-1.22828	-15.48188
23.89000	-1.23453	-15.59225
23.99000	-1.24141	-15.73545
24.09000	-1.24422	-15.78367
24.19000	-1.24781	-15.83511
24.29000	-1.25234	-15.92749
24.39000	-1.25734	-16.03195
24.49000	-1.26312	-16.15695
24.59000	-1.27031	-16.31520
24.69000	-1.27453	-16.41008
24.79000	-1.27859	-16.48225
24.89000	-1.28344	-16.57071
24.99000	-1.28875	-16.66551
25.09000	-1.29516	-16.77002
25.19000	-1.30031	-16.86273
25.29000	-1.30438	-16.93044
25.39000	-1.30891	-17.00927
25.49000	-1.31406	-17.10979
25.59000	-1.32000	-17.22440
25.69000	-1.32734	-17.38242
25.79000	-1.33094	-17.46863
25.89000	-1.33500	-17.54488
25.99000	-1.34000	-17.65021
26.09000	-1.34547	-17.76348
26.19000	-1.35234	-17.91419
26.29000	-1.35719	-18.01714
26.39000	-1.36125	-18.08591
26.49000	-1.36625	-18.17266
26.59000	-1.37109	-18.25222
26.69000	-1.37672	-18.33014
26.79000	-1.38406	-18.46362
26.89000	-1.38797	-18.55101
26.99000	-1.39187	-18.61013
27.09000	-1.39672	-18.70951
27.19000	-1.40234	-18.81790
27.29000	-1.40984	-18.97846
27.39000	-1.41422	-19.08749
27.49000	-1.41781	-19.15576
27.59000	-1.42234	-19.25085
27.69000	-1.42719	-19.35668
27.79000	-1.43281	-19.47362
27.89000	-1.44016	-19.62414
27.99000	-1.44500	-19.75185
28.09000	-1.44891	-19.82126
28.19000	-1.45375	-19.90838
28.29000	-1.45906	-20.00740
28.39000	-1.46641	-20.11172
28.49000	-1.47125	-20.17546
28.59000	-1.47516	-20.21800
28.69000	-1.47953	-20.29218
28.79000	-1.48437	-20.39289
28.89000	-1.48969	-20.50376
28.99000	-1.49594	-20.62802
29.09000	-1.50125	-20.76238
29.19000	-1.50531	-20.84501
29.29000	-1.51016	-20.94286
29.39000	-1.51609	-21.06901
29.49000	-1.52328	-21.22896
29.59000	-1.52781	-21.34169
29.69000	-1.53156	-21.41786
29.79000	-1.53594	-21.50770
29.89000	-1.54094	-21.61411
29.99000	-1.54672	-21.73592
30.09000	-1.55359	-21.88392
30.19000	-1.55875	-22.02967
30.29000	-1.56250	-22.09804
30.39000	-1.56750	-22.19410
30.49000	-1.57313	-22.31731
30.59000	-1.58031	-22.46581
30.69000	-1.58469	-22.57308
30.79000	-1.58859	-22.55554
30.89000	-1.59313	-22.51635
30.99000	-1.59812	-22.59007
31.09000	-1.60375	-22.70936
31.19000	-1.61125	-22.86949
31.29000	-1.61547	-22.98285
31.39000	-1.61922	-23.05532
31.49000	-1.62406	-23.15825
31.59000	-1.62953	-23.27831
31.69000	-1.63594	-23.42296
31.79000	-1.64063	-23.54706
31.89000	-1.64469	-23.62810
31.99000	-1.64938	-23.73127
32.09000	-1.65469	-23.84655
32.19000	-1.66031	-23.97003
32.29000	-1.66859	-24.15035
32.39000	-1.67250	-24.26267
32.49000	-1.67641	-24.33817
32.59000	-1.68141	-24.44979
32.69000	-1.68703	-24.57841
32.79000	-1.69406	-24.73808
32.89000	-1.69828	-24.84929
32.99000	-1.70250	-24.93183
33.09000	-1.70734	-25.03873
33.19000	-1.71250	-25.16247
33.29000	-1.71812	-25.28551
33.39000	-1.72453	-25.43219
33.49000	-1.72813	-25.46072
33.59000	-1.73203	-25.30471
33.69000	-1.73641	-25.36121
33.79000	-1.74156	-25.45883
33.89000	-1.74828	-25.60658
33.99000	-1.75406	-25.76686
34.09000	-1.75844	-25.86250
34.19000	-1.76297	-25.96187
34.29000	-1.76812	-26.07662
34.39000	-1.77406	-26.20685
34.49000	-1.78078	-26.36545
34.59000	-1.78500	-26.47734
34.69000	-1.78937	-26.56471
34.79000	-1.79422	-26.67450
34.89000	-1.79953	-26.79694
34.99000	-1.80578	-26.93901
35.09000	-1.81125	-27.07722
35.19000	-1.81516	-27.16043
35.29000	-1.81922	-27.24638
35.39000	-1.82391	-27.33454
35.49000	-1.82969	-27.46885
35.59000	-1.83781	-27.63733
35.69000	-1.84234	-27.76628
35.79000	-1.84625	-27.84170
35.89000	-1.85109	-27.94836
35.99000	-1.85656	-28.06449
36.09000	-1.86250	-28.19071
36.19000	-1.86797	-28.31619
36.29000	-1.87219	-28.40198
36.39000	-1.87688	-28.50000
36.49000	-1.88172	-28.60634
36.59000	-1.88734	-28.70917
36.69000	-1.89453	-28.85084
36.79000	-1.89906	-28.69662
36.89000	-1.90297	-28.65390
36.99000	-1.90719	-28.71682
37.09000	-1.91203	-28.81995
37.19000	-1.91891	-28.96857
37.29000	-1.92437	-29.10863
37.39000	-1.92859	-29.19365
37.49000	-1.93266	-29.27948
37.59000	-1.93734	-29.37985
37.69000	-1.94313	-29.49264
37.79000	-1.95031	-29.63726
37.89000	-1.95563	-29.78830
37.99000	-1.95969	-29.86879
38.09000	-1.96422	-29.95990
38.19000	-1.96969	-30.07404
38.29000	-1.97641	-30.21930
38.39000	-1.98109	-30.33371
38.49000	-1.98484	-30.41124
38.59000	-1.98891	-30.49598
38.69000	-1.99328	-30.59153
38.79000	-1.99859	-30.68862
38.89000	-2.00516	-30.80418
38.99000	-2.01234	-30.98618
39.09000	-2.01641	-31.06263
39.19000	-2.02141	-31.15881
39.29000	-2.02703	-31.27266
39.39000	-2.03391	-31.40913
39.49000	-2.03844	-31.52785
39.59000	-2.04266	-31.60543
39.69000	-2.04703	-31.69177
39.79000	-2.05203	-31.78910
39.89000	-2.05797	-31.91882
39.99000	-2.06672	-32.09336
40.09000	-2.07016	-32.20443
40.19000	-2.07328	-32.25635
40.29000	-2.07797	-32.35354
40.39000	-2.08344	-32.45938
40.49000	-2.09094	-32.62240
40.59000	-2.09578	-32.74789
40.69000	-2.09938	-32.81969
40.79000	-2.10359	-32.90142
40.89000	-2.10828	-32.99248
40.99000	-2.11344	-33.09821
41.09000	-2.12000	-33.22565
41.19000	-2.12688	-33.40030
41.29000	-2.13031	-33.47863
41.39000	-2.13469	-33.55689
41.49000	-2.14016	-33.66540
41.59000	-2.14719	-33.81314
41.69000	-2.15156	-33.92334
41.79000	-2.15531	-33.99224
41.89000	-2.15984	-34.07615
41.99000	-2.16516	-34.18930
42.09000	-2.17125	-34.31580
42.19000	-2.17813	-34.46643
42.29000	-2.18328	-34.60302
42.39000	-2.18688	-34.66323
42.49000	-2.19156	-34.75131
42.59000	-2.19656	-34.85087
42.69000	-2.20375	-35.00045
42.79000	-2.20906	-35.14130
42.89000	-2.21297	-35.21949
42.99000	-2.21734	-35.30415
43.09000	-2.22219	-35.40793
43.19000	-2.22750	-35.52004
43.29000	-2.23453	-35.65913
43.39000	-2.23953	-35.78749
43.49000	-2.24328	-35.86155
43.59000	-2.24797	-35.95489
43.69000	-2.25359	-36.06319
43.79000	-2.26078	-36.21005
43.89000	-2.26594	-35.92183
43.99000	-2.26969	-35.74327
44.09000	-2.27391	-35.80763
44.19000	-2.27859	-35.92265
44.29000	-2.28375	-36.04164
44.39000	-2.29047	-36.18130
44.49000	-2.29625	-36.36237
44.59000	-2.30047	-36.44985
44.69000	-2.30516	-36.55463
44.79000	-2.31063	-36.67622
44.89000	-2.31734	-36.82956
44.99000	-2.32187	-36.95048
45.09000	-2.32578	-37.03639
45.19000	-2.33047	-37.13574
45.29000	-2.33563	-37.26112
45.39000	-2.34156	-37.38897
45.49000	-2.34859	-37.53898
45.59000	-2.35313	-37.67129
45.69000	-2.35687	-37.74196
45.79000	-2.36109	-37.83962
45.89000	-2.36594	-37.94491
45.99000	-2.37313	-38.08852
46.09000	-2.37938	-38.27048
46.19000	-2.38328	-38.35743
46.29000	-2.38750	-38.44003
46.39000	-2.39250	-38.55424
46.49000	-2.39813	-38.67448
46.59000	-2.40469	-38.81214
46.69000	-2.40969	-38.96045
46.79000	-2.41375	-39.04236
46.89000	-2.41828	-39.14201
46.99000	-2.42375	-39.25461
47.09000	-2.43078	-39.41131
47.19000	-2.43641	-39.56217
47.29000	-2.44000	-39.63950
47.39000	-2.44406	-39.72158
47.49000	-2.44859	-39.81321
47.59000	-2.45375	-39.92311
47.69000	-2.46047	-40.05666
47.79000	-2.46688	-40.23525
47.89000	-2.47094	-40.32235
47.99000	-2.47594	-40.43274
48.09000	-2.48188	-40.56043
48.19000	-2.48844	-40.71639
48.29000	-2.49250	-40.81164
48.39000	-2.49641	-40.89499
48.49000	-2.50063	-40.97668
48.59000	-2.50531	-41.08188
48.69000	-2.51078	-41.19374
48.79000	-2.51813	-41.33751
48.89000	-2.52437	-41.52092
48.99000	-2.52812	-41.59199
49.09000	-2.53266	-41.68269
49.19000	-2.53828	-41.80378
49.29000	-2.54453	-41.94606
49.39000	-2.54906	-42.06065
49.49000	-2.55297	-42.14783
49.59000	-2.55719	-42.23158
49.69000	-2.56188	-42.33294
49.79000	-2.56719	-42.44656
49.89000	-2.57359	-42.57753
49.99000	-2.57969	-42.73551
50.09000	-2.58375	-42.81316
50.19000	-2.58844	-42.91633
50.29000	-2.59375	-43.01863
50.39000	-2.60016	-43.15338
50.49000	-2.60547	-43.28779
50.59000	-2.60953	-43.36730
50.69000	-2.61391	-43.46010
50.79000	-2.61891	-43.56949
50.89000	-2.62438	-43.67725
50.99000	-2.63125	-43.81800
51.09000	-2.63672	-43.95374
51.19000	-2.64047	-44.02709
51.29000	-2.64484	-44.10839
51.39000	-2.64969	-44.20267
51.49000	-2.65578	-44.32258
51.59000	-2.66234	-44.47960
51.69000	-2.66656	-44.56390
51.79000	-2.67094	-44.65736
51.89000	-2.67578	-44.74566
51.99000	-2.68141	-44.85427
52.09000	-2.68813	-44.98567
52.19000	-2.69344	-45.13652
52.29000	-2.69688	-45.19355
52.39000	-2.70109	-45.26912
52.49000	-2.70641	-45.37740
52.59000	-2.71359	-45.52011
52.69000	-2.71953	-45.66363
52.79000	-2.72359	-45.74162
52.89000	-2.72813	-45.81498
52.96200	-2.73141	-45.31092
53.06200	-2.73641	-45.02786
53.16200	-2.74219	-45.15113
53.26200	-2.74922	-45.30228
53.36200	-2.75344	-45.43319
53.46200	-2.75781	-45.51798
53.56200	-2.76266	-45.63213
53.66200	-2.76891	-45.76698
53.76200	-2.77547	-45.93595
53.86200	-2.77906	-46.02645
53.96200	-2.78297	-46.10684
54.06200	-2.78781	-46.21287
54.16200	-2.79313	-46.34395
54.26200	-2.79891	-46.47956
54.36200	-2.80547	-46.63707
54.46200	-2.80984	-46.74592
54.56200	-2.81391	-46.84116
54.66200	-2.81875	-46.93964
54.76200	-2.82406	-47.05423
54.86200	-2.83047	-47.21117
54.96200	-2.83500	-47.31932
55.06200	-2.83906	-47.40958
55.16200	-2.84359	-47.50272
55.26200	-2.84875	-47.61364
55.36200	-2.85469	-47.73790
55.46200	-2.86328	-47.91255
55.56200	-2.86703	-48.01873
55.66200	-2.87141	-48.10692
55.76200	-2.87703	-48.22829
55.86200	-2.88562	-48.40741
55.96200	-2.89000	-48.54364
56.06200	-2.89281	-48.59574
56.16200	-2.89703	-48.67561
56.26200	-2.90187	-48.77720
56.36200	-2.90687	-48.88446
56.46200	-2.91281	-49.01036
56.56200	-2.92031	-49.19887
56.66200	-2.92359	-49.27438
56.76200	-2.92766	-49.36162
56.86200	-2.93281	-49.46601
56.96200	-2.93906	-49.59206
57.06200	-2.94562	-49.76481
57.16200	-2.94937	-49.84934
57.26200	-2.95359	-49.92836
57.36200	-2.95859	-50.02882
57.46200	-2.96375	-50.14016
57.56200	-2.96984	-50.27660
57.66200	-2.97672	-50.44292
57.76200	-2.98016	-50.52378
57.86200	-2.98437	-50.60853
57.96200	-2.98906	-50.70559
58.06200	-2.99484	-50.82809
58.16200	-3.00234	-51.00518
58.26200	-3.00625	-51.10095
58.36200	-3.01016	-51.17469
58.46200	-3.01500	-51.26943
58.56200	-3.02078	-51.38757
58.66200	-3.02781	-51.53804
58.76200	-3.03375	-51.70260
58.86200	-3.03734	-51.77109
58.96200	-3.04156	-51.85900
59.06200	-3.04641	-51.95487
59.16200	-3.05187	-52.06263
59.26200	-3.05828	-52.20126
59.36200	-3.06297	-52.31284
59.46200	-3.06703	-52.39962
59.56200	-3.07141	-52.47805
59.66200	-3.07672	-52.58996
59.76200	-3.08281	-52.72230
59.86200	-3.09031	-52.91035
59.96200	-3.09406	-52.99257
60.06200	-3.09844	-53.07673
60.16200	-3.10359	-53.17549
60.26200	-3.10938	-53.30143
60.36200	-3.11547	-53.44004
60.46200	-3.11969	-53.54914
60.56200	-3.12391	-53.62378
60.66200	-3.12859	-53.72874
60.76200	-3.13375	-53.83559
60.86200	-3.13922	-53.94323
60.96200	-3.14563	-54.08619
61.06200	-3.14984	-54.18384
61.16200	-3.15406	-54.26343
61.26200	-3.15891	-54.35867
61.36200	-3.16500	-54.48256
61.46200	-3.17219	-54.65191
61.56200	-3.17641	-54.74590
61.66200	-3.18063	-54.82905
61.76200	-3.18531	-54.92282
61.86200	-3.19094	-55.03834
61.96200	-3.19656	-55.15788
62.06200	-3.20266	-55.30041
62.16200	-3.20656	-55.38544
62.26200	-3.21078	-55.46207
62.36200	-3.21578	-55.55946
62.46200	-3.22141	-55.67840
62.56200	-3.22906	-55.84789
62.66200	-3.23344	-55.95526
62.76200	-3.23719	-56.02516
62.86200	-3.24172	-56.11649
62.96200	-3.24688	-56.21985
63.06200	-3.25297	-56.34521
63.16200	-3.26000	-56.50377
63.26200	-3.26391	-56.59746
63.36200	-3.26828	-56.67973
63.46200	-3.27313	-56.77440
63.56200	-3.27906	-56.89431
63.66200	-3.28563	-57.04398
63.76200	-3.29000	-57.14064
63.86200	-3.29406	-57.22191
63.96200	-3.29875	-57.31328
64.06200	-3.30391	-57.42536
64.16200	-3.30953	-57.53956
64.26200	-3.31672	-57.69175
64.36200	-3.32047	-57.78146
64.46200	-3.32469	-57.86169
64.56200	-3.32984	-57.97145
64.66200	-3.33641	-58.09746
64.76200	-3.34344	-58.27311
64.86200	-3.34734	-58.35719
64.96200	-3.35141	-58.43112
65.06200	-3.35625	-58.53713
65.16200	-3.36172	-58.65689
65.26200	-3.36781	-58.80141
65.36200	-3.37406	-58.94804
65.46200	-3.37766	-59.02945
65.56200	-3.38188	-59.11293
65.66200	-3.38672	-59.20959
65.76200	-3.39266	-59.34167
65.86200	-3.39969	-59.50902
65.96200	-3.40359	-59.59609
66.06200	-3.40734	-59.67050
66.16200	-3.41203	-59.76183
66.26200	-3.41734	-59.87801
66.36200	-3.42328	-60.01147
66.46200	-3.42969	-60.15782
66.56200	-3.43391	-60.25859
66.66200	-3.43828	-60.33998
66.76200	-3.44297	-60.43957
66.86200	-3.44828	-60.55627
66.96200	-3.45500	-60.70835
67.06200	-3.45984	-60.82354
67.16200	-3.46406	-60.90267
67.26200	-3.46859	-60.99810
67.36200	-3.47391	-61.10133
67.46200	-3.47984	-61.23144
67.56200	-3.48703	-61.39165
67.66200	-3.49078	-61.48256
67.76200	-3.49500	-61.56815
67.86200	-3.50000	-61.66543
67.96200	-3.50563	-61.78015
68.06200	-3.51234	-61.93680
68.16200	-3.51672	-62.03776
68.26200	-3.52094	-62.11662
68.36200	-3.52531	-62.20476
68.46200	-3.53031	-62.29702
68.56200	-3.53625	-62.41486
68.66200	-3.54406	-62.59744
68.76200	-3.54766	-62.67447
68.86200	-3.55172	-62.74821
68.96200	-3.55656	-62.85392
69.06200	-3.56219	-62.96492
69.16200	-3.56875	-63.10339
69.26200	-3.57344	-63.21982
69.36200	-3.57750	-63.29253
69.46200	-3.58234	-63.38108
69.56200	-3.58781	-63.49697
69.66200	-3.59391	-63.62070
69.76200	-3.60125	-63.79611
69.86200	-3.60469	-63.86694
69.96200	-3.60859	-63.93748
70.06200	-3.61328	-64.03156
70.16200	-3.61906	-64.15151
70.26200	-3.62672	-64.32731
70.36200	-3.63063	-64.41670
70.46200	-3.63438	-64.48195
70.56200	-3.63875	-64.55551
70.66200	-3.64375	-64.66331
70.76200	-3.64922	-64.77410
70.86200	-3.65547	-64.91057
70.96200	-3.66016	-65.01123
71.06200	-3.66453	-65.09054
71.16200	-3.66922	-65.17792
71.26200	-3.67438	-65.28638
71.36200	-3.68109	-65.40746
71.46200	-3.68734	-65.56361
71.56200	-3.69125	-65.62895
71.66200	-3.69594	-65.71301
71.76200	-3.70156	-65.83250
71.86200	-3.70828	-65.96899
71.96200	-3.71625	-66.17418
72.06200	-3.71875	-66.22405
72.16200	-3.72250	-66.27770
72.26200	-3.72734	-66.37024
72.36200	-3.73250	-66.46396
72.46200	-3.73937	-66.60503
72.56200	-3.74437	-66.73138
72.66200	-3.74844	-66.80599
72.76200	-3.75297	-66.88970
72.86200	-3.75813	-67.00013
72.96200	-3.76391	-67.11549
73.06200	-3.77125	-67.27609
73.16200	-3.77469	-67.35240
73.26200	-3.77875	-67.42480
73.36200	-3.78359	-67.52529
73.46200	-3.78938	-67.63528
73.56200	-3.79719	-67.81767
73.66200	-3.80125	-67.91531
73.76200	-3.80500	-67.97761
73.86200	-3.80969	-68.07002
73.96200	-3.81484	-68.17167
74.06200	-3.82000	-68.28728
74.16200	-3.82703	-68.42627
74.26200	-3.83094	-68.51944
74.36200	-3.83500	-68.58818
74.46200	-3.84000	-68.69163
74.56200	-3.84578	-68.80277
74.66200	-3.85406	-68.97561
74.76200	-3.85813	-69.08866
74.86200	-3.86172	-69.14082
74.96200	-3.86625	-69.22883
75.06200	-3.87125	-69.33296
75.16200	-3.87672	-69.44329
75.26200	-3.88391	-69.59354
75.36200	-3.88828	-69.69479
75.46200	-3.89250	-69.76663
75.56200	-3.89734	-69.86651
75.66200	-3.90266	-69.96901
75.76200	-3.90953	-70.12268
75.86200	-3.91406	-70.21944
75.96200	-3.91813	-70.29769
76.06200	-3.92266	-70.38891
76.16200	-3.92750	-70.48468
76.26200	-3.93344	-70.60204
76.36200	-3.94125	-70.75299
76.46200	-3.94547	-70.86889
76.56200	-3.94938	-70.93345
76.66200	-3.95438	-71.03226
76.76200	-3.96016	-71.15150
76.86200	-3.96734	-71.30885
76.96200	-3.97125	-71.39801
77.06200	-3.97516	-71.46342
77.16200	-3.97969	-71.55833
77.26200	-3.98453	-71.64991
77.36200	-3.99016	-71.75753
77.46200	-3.99781	-71.92401
77.56200	-4.00250	-72.05115
77.66200	-4.00609	-72.10667
77.76200	-4.01094	-72.20116
77.86200	-4.01656	-72.31163
77.96200	-4.02391	-72.47781
78.06200	-4.02766	-72.57737
78.16200	-4.03172	-72.64028
78.26200	-4.03625	-72.73459
78.36200	-4.04141	-72.83644
78.46200	-4.04688	-72.94852
78.56200	-4.05328	-73.07844
78.66200	-4.05875	-73.21671
78.76200	-4.06266	-73.28271
78.86200	-4.06734	-73.37252
78.96200	-4.07266	-73.47444
79.06200	-4.08016	-73.63373
79.16200	-4.08469	-73.73545
79.26200	-4.08844	-73.80445
79.36200	-4.09281	-73.89159
79.46200	-4.09797	-73.98760
79.56200	-4.10391	-74.11723
79.66200	-4.11078	-74.25899
79.76200	-4.11547	-74.37468
79.86200	-4.11938	-74.44041
79.96200	-4.12422	-74.54039
80.06200	-4.12984	-74.64477
80.16200	-4.13719	-74.81203
80.26200	-4.14188	-74.91565
80.36200	-4.14594	-74.98927
80.46200	-4.15047	-75.06861
80.56200	-4.15578	-75.17389
80.66200	-4.16172	-75.30764
80.76200	-4.16906	-75.48404
80.86200	-4.17250	-75.56855
80.96200	-4.17672	-75.63679
81.06200	-4.18172	-75.73960
81.16200	-4.18734	-75.84907
81.26200	-4.19359	-75.99790
81.36200	-4.19797	-76.09489
81.46200	-4.20203	-76.16585
81.56200	-4.20672	-76.25782
81.66200	-4.21188	-76.37074
81.76200	-4.21781	-76.49481
81.86200	-4.22547	-76.66140
81.96200	-4.22969	-76.77239
82.06200	-4.23344	-76.83812
82.16200	-4.23812	-76.92432
82.26200	-4.24359	-77.03901
82.36200	-4.25000	-77.17685
82.46200	-4.25484	-77.29413
82.56200	-4.25906	-77.37724
82.66200	-4.26344	-77.46439
82.76200	-4.26859	-77.56338
82.86200	-4.27422	-77.67411
82.96200	-4.28094	-77.82080
83.06200	-4.28516	-77.92971
83.16200	-4.28938	-78.00061
83.26200	-4.29391	-78.09000
83.36200	-4.29922	-78.19400
83.46200	-4.30547	-78.32769
83.56200	-4.31125	-78.46944
83.66200	-4.31547	-78.54631
83.76200	-4.31969	-78.62435
83.86200	-4.32484	-78.72991
83.96200	-4.33094	-78.85141
84.06200	-4.33844	-79.01580
84.16200	-4.34266	-79.11623
84.26200	-4.34641	-79.18303
84.36200	-4.35094	-79.25782
84.46200	-4.35625	-79.36570
84.56200	-4.36266	-79.49481
84.66200	-4.36812	-79.62126
84.76200	-4.37203	-79.68739
84.86200	-4.37625	-79.76262
84.96200	-4.38078	-79.84968
85.06200	-4.38594	-79.94439
85.16200	-4.39281	-80.07147
85.26200	-4.39906	-80.21659
85.36200	-4.40313	-80.29563
85.46200	-4.40797	-80.37177
85.56200	-4.41359	-80.47493
85.66200	-4.42063	-80.61724
85.76200	-4.42531	-80.72495
85.86200	-4.42922	-80.78340
85.96200	-4.43375	-80.86690
86.06200	-4.43937	-80.96834
86.16200	-4.44469	-81.07498
86.26200	-4.45156	-81.19647
86.36200	-4.45563	-81.30193
86.46200	-4.45953	-81.35842
86.56200	-4.46422	-81.44075
86.66200	-4.46953	-81.54410
86.76200	-4.47672	-81.68833
86.86200	-4.48141	-81.79069
86.96200	-4.48531	-81.84282
87.06200	-4.48953	-81.91065
87.16200	-4.49422	-81.99079
87.26200	-4.49953	-82.08133
87.36200	-4.50625	-82.20704
87.46200	-4.51234	-82.35631
87.56200	-4.51625	-82.41645
87.66200	-4.52094	-82.48977
87.76200	-4.52625	-82.58326
87.86200	-4.53328	-82.70765
87.96200	-4.53859	-82.83886
88.06200	-4.54234	-82.89439
88.16200	-4.54672	-82.95076
88.26200	-4.55141	-83.03769
88.36200	-4.55766	-83.14451
88.46200	-4.56766	-83.33903
88.56200	-4.57094	-83.43977
88.66200	-4.57391	-83.45751
88.76200	-4.57875	-83.53951
88.86200	-4.58438	-83.63580
88.96200	-4.59188	-83.78989
89.06200	-4.59594	-83.87806
89.16200	-4.59938	-83.92875
89.26200	-4.60375	-83.98507
89.36200	-4.60844	-84.07342
89.46200	-4.61406	-84.17424
89.56200	-4.62172	-84.31675
89.66200	-4.62750	-84.46399
89.76200	-4.63078	-84.50822
89.86200	-4.63531	-84.58009
89.96200	-4.64078	-84.67612
90.06200	-4.64734	-84.81292
90.16200	-4.65172	-84.88669
90.26200	-4.65578	-84.95225
90.36200	-4.66047	-85.02520
90.46200	-4.66578	-85.12137
90.56200	-4.67172	-85.23142
90.66200	-4.67875	-85.36926
90.76200	-4.68375	-85.47690
90.86200	-4.68719	-85.52193
90.96200	-4.69172	-85.59410
91.06200	-4.69672	-85.67948
91.16200	-4.70375	-85.80266
91.26200	-4.70922	-85.93075
91.36200	-4.71297	-85.97913
91.46200	-4.71734	-86.04412
91.56200	-4.72234	-86.12392
91.66200	-4.72812	-86.22939
91.76200	-4.73562	-86.36028
91.86200	-4.74016	-86.46996
91.96200	-4.74375	-86.50809
92.06200	-4.74828	-86.57397
92.16200	-4.75359	-86.66278
92.26200	-4.76094	-86.80285
92.36200	-4.76594	-86.91095
92.46200	-4.76969	-86.95402
92.56200	-4.77406	-87.02064
92.66200	-4.77906	-87.08795
92.76200	-4.78453	-87.18546
92.86200	-4.79172	-87.31091
92.96200	-4.79656	-87.42161
93.06200	-4.80063	-87.47382
93.16200	-4.80531	-87.54541
93.26200	-4.81094	-87.63394
93.36200	-4.81797	-87.76672
93.46200	-4.82266	-87.85129
93.56200	-4.82656	-87.89568
93.66200	-4.83078	-87.96094
93.76200	-4.83578	-88.03842
93.86200	-4.84172	-88.13594
93.96200	-4.84906	-88.27844
94.06200	-4.85359	-88.37752
94.16200	-4.85734	-88.41337
94.26200	-4.86187	-88.48184
94.36200	-4.86719	-88.56311
94.46200	-4.87453	-88.68685
94.56200	-4.87953	-88.79388
94.66200	-4.88328	-88.84275
94.76200	-4.88781	-88.90066
94.86200	-4.89281	-88.97597
94.96200	-4.89844	-89.06826
95.06200	-4.90500	-89.17942
95.16200	-4.90984	-89.27631
95.26200	-4.91391	-89.31620
95.36200	-4.91859	-89.38533
95.46200	-4.92375	-89.45707
95.56200	-4.93000	-89.55783
95.66200	-4.93578	-89.67324
95.76200	-4.93969	-89.72462
95.86200	-4.94391	-89.76692
95.96200	-4.94875	-89.83643
96.06200	-4.95453	-89.91948
96.16200	-4.96250	-90.04855
96.26200	-4.96750	-90.16914
96.36200	-4.97109	-90.18487
96.46200	-4.97563	-90.25073
96.56200	-4.98109	-90.32250
96.66200	-4.98781	-90.43026
96.76200	-4.99344	-90.54809
96.86200	-4.99703	-90.57827
96.96200	-5.00141	-90.63596
97.06200	-5.00625	-90.69788
97.16200	-5.01125	-90.76891
97.26200	-5.01750	-90.85958
97.36200	-5.02344	-90.98042
97.46200	-5.02766	-91.03496
97.56200	-5.03266	-91.09762
97.66200	-5.03906	-91.19816
97.76200	-5.04734	-91.37061
97.86200	-5.05078	-91.45101
97.96200	-5.05375	-91.45917
98.06200	-5.05813	-91.51114
98.16200	-5.06266	-91.57481
98.26200	-5.06766	-91.65453
98.36200	-5.07359	-91.73068
98.46200	-5.07938	-91.84492
98.56200	-5.08391	-91.89876
98.66200	-5.08859	-91.95910
98.76200	-5.09406	-92.03462
98.86200	-5.10156	-92.16070
98.96200	-5.10656	-92.26864
99.06200	-5.11016	-92.29698
99.16200	-5.11438	-92.32967
99.26200	-5.11906	-92.39971
99.36200	-5.12438	-92.48232
99.46200	-5.13063	-92.56511
99.56200	-5.13641	-92.68319
99.66200	-5.14047	-92.72474
99.76200	-5.14516	-92.77271
99.86200	-5.15078	-92.85268
99.96200	-5.15719	-92.94911
100.06200	-5.16328	-93.06505
100.16200	-5.16734	-93.11419
100.26200	-5.17156	-93.16122
100.36200	-5.17641	-93.21614
100.46200	-5.18219	-93.29606
100.56200	-5.18906	-93.40940
100.66200	-5.19344	-93.49603
100.76200	-5.19719	-93.51864
100.86200	-5.20172	-93.56584
100.96200	-5.20703	-93.63689
101.06200	-5.21406	-93.74776
101.16200	-5.21969	-93.85362
101.26200	-5.22359	-93.88751
101.36200	-5.22797	-93.93180
101.46200	-5.23250	-93.98456
101.56200	-5.23734	-94.04201
101.66200	-5.24328	-94.12511
101.76200	-5.25000	-94.22975
101.86200	-5.25422	-94.28010
101.96200	-5.25906	-94.33316
102.06200	-5.26516	-94.40435
102.16200	-5.27313	-94.54756
102.26200	-5.27703	-94.61699
102.36200	-5.28047	-94.63364
102.46200	-5.28453	-94.67318
102.56200	-5.28938	-94.72986
102.66200	-5.29500	-94.80911
102.76200	-5.30141	-94.89579
102.86200	-5.30750	-95.00466
102.96200	-5.31109	-95.04155
103.06200	-5.31531	-95.07690
103.16200	-5.32016	-95.13415
103.26200	-5.32625	-95.21803
103.36200	-5.33266	-95.32749
103.46200	-5.33672	-95.37271
103.56200	-5.34094	-95.40218
103.66200	-5.34594	-95.46894
103.76200	-5.35141	-95.53949
103.86200	-5.35734	-95.61609
103.96200	-5.36422	-95.74883
104.06200	-5.36813	-95.78402
104.16200	-5.37281	-95.82578
104.26200	-5.37797	-95.88866
104.36200	-5.38563	-95.99800
104.46200	-5.39062	-96.09644
104.56200	-5.39437	-96.12150
104.66200	-5.39844	-96.15286
104.76200	-5.40344	-96.20739
104.86200	-5.40891	-96.28326
104.96200	-5.41656	-96.38457
105.06200	-5.42172	-96.49631
105.16200	-5.42516	-96.50179
105.26200	-5.42984	-96.55048
105.36201	-5.43531	-96.62179
105.46201	-5.44250	-96.73663
105.56201	-5.44750	-96.82612
105.66201	-5.45125	-96.85866
105.76201	-5.45563	-96.89836
105.86201	-5.46063	-96.96247
105.96201	-5.46594	-97.03872
106.06201	-5.47203	-97.11656
106.16201	-5.47750	-97.21386
106.26201	-5.48125	-97.24236
106.36201	-5.48547	-97.28927
106.46201	-5.49047	-97.34012
106.56201	-5.49703	-97.43446
106.66201	-5.50375	-97.57120
106.76201	-5.50781	-97.61590
106.86201	-5.51234	-97.65494
106.96201	-5.51766	-97.72108
107.06201	-5.52313	-97.79797
107.16201	-5.52969	-97.90292
107.26201	-5.53453	-97.98265
107.36201	-5.53828	-98.01070
107.46201	-5.54281	-98.05540
107.56201	-5.54813	-98.12666
107.66201	-5.55453	-98.22034
107.76201	-5.56094	-98.33138
107.86201	-5.56438	-98.36532
107.96201	-5.56828	-98.39398
108.06201	-5.57313	-98.44800
108.16201	-5.57844	-98.51500
108.26201	-5.58531	-98.60891
108.36201	-5.59125	-98.72517
108.46201	-5.59500	-98.74480
108.56201	-5.59953	-98.79355
108.66201	-5.60453	-98.84750
108.76201	-5.61031	-98.93016
108.86201	-5.61672	-99.03266
108.96201	-5.62094	-99.07534
109.06201	-5.62500	-99.10317
109.16201	-5.63000	-99.16209
109.26201	-5.63578	-99.24248
109.36201	-5.64313	-99.34928
109.46201	-5.64859	-99.45816
109.56201	-5.65187	-99.45379
109.66201	-5.65609	-99.49651
109.76201	-5.66109	-99.54616
109.86201	-5.66766	-99.63551
109.96201	-5.67391	-99.74145
110.06201	-5.67797	-99.78860
110.16201	-5.68219	-99.81421
110.26201	-5.68703	-99.86747
110.36201	-5.69219	-99.93017
110.46201	-5.69875	-100.01340
110.56201	-5.70469	-100.11482
110.66201	-5.70859	-100.14299
110.76201	-5.71297	-100.18838
110.86201	-5.71797	-100.23995
110.96201	-5.72500	-100.33411
111.06201	-5.73031	-100.42828
111.16201	-5.73406	-100.44368
111.26201	-5.73844	-100.48191
111.36201	-5.74344	-100.53751
111.46201	-5.74922	-100.60906
111.56201	-5.75625	-100.69863
111.66201	-5.76156	-100.79581
111.76201	-5.76516	-100.81877
111.86201	-5.76969	-100.84623
111.96201	-5.77469	-100.90185
112.06201	-5.78094	-100.97559
112.16201	-5.78703	-101.07753
112.26201	-5.79109	-101.10933
112.36201	-5.79531	-101.14282
112.46201	-5.80016	-101.19532
112.56201	-5.80594	-101.26981
112.66201	-5.81344	-101.37177
112.76201	-5.81906	-101.48220
112.86201	-5.82219	-101.48107
112.96201	-5.82688	-101.52243
113.06201	-5.83203	-101.57555
113.16201	-5.83891	-101.66221
113.26201	-5.84500	-101.78302
113.36201	-5.84875	-101.80342
113.46201	-5.85344	-101.86150
113.56201	-5.85797	-101.90112
113.66201	-5.86312	-101.96545
113.76201	-5.86953	-102.05490
113.86201	-5.87547	-102.16127
113.96201	-5.87891	-102.16936
114.06201	-5.88297	-102.21146
114.16201	-5.88797	-102.25408
114.26201	-5.89469	-102.34014
114.36201	-5.90125	-102.46067
114.46201	-5.90516	-102.48865
114.56201	-5.90953	-102.52193
114.66201	-5.91453	-102.57685
114.76201	-5.91969	-102.63962
114.86201	-5.92547	-102.72022
114.96201	-5.93188	-102.82487
115.06201	-5.93563	-102.84872
115.16201	-5.93984	-102.88312
115.26201	-5.94484	-102.93408
115.36201	-5.95094	-103.01422
115.46201	-5.95766	-103.11697
115.56201	-5.96187	-103.16266
115.66201	-5.96594	-103.19107
115.76201	-5.97078	-103.24566
115.86201	-5.97625	-103.31042
115.96201	-5.98250	-103.40174
116.06201	-5.98844	-103.49592
116.16201	-5.99234	-103.52106
116.26201	-5.99687	-103.55153
116.36201	-6.00188	-103.61481
116.46201	-6.00766	-103.68051
116.56201	-6.01344	-103.76140
116.66201	-6.01766	-103.80045
116.76201	-6.02203	-103.83476
116.86201	-6.02688	-103.88102
116.96201	-6.03250	-103.94094
117.06201	-6.03922	-104.02537
117.16201	-6.04531	-104.13878
117.26201	-6.04891	-104.14134
117.36201	-6.05328	-104.17492
117.46201	-6.05828	-104.22033
117.56201	-6.06437	-104.28709
117.66201	-6.07031	-104.38273
117.76201	-6.07469	-104.41349
117.86201	-6.07891	-104.42726
117.96201	-6.08359	-104.47975
118.06201	-6.08875	-104.52286
118.16201	-6.09562	-104.60020
118.26201	-6.10250	-104.73075
118.36201	-6.10609	-104.72964
118.46201	-6.11062	-104.76296
118.56201	-6.11594	-104.81533
118.66201	-6.12250	-104.89003
118.76201	-6.12828	-104.98594
118.86201	-6.13187	-104.99199
118.96201	-6.13594	-105.02926
119.06201	-6.14078	-105.06214
119.16201	-6.14594	-105.12049
119.26201	-6.15188	-105.17516
119.36201	-6.15844	-105.28320
119.46201	-6.16234	-105.30832
119.56201	-6.16672	-105.33053
119.66201	-6.17156	-105.37192
119.76201	-6.17719	-105.42800
119.86201	-6.18437	-105.53085
119.96201	-6.18875	-105.57710
120.06201	-6.19281	-105.59187
120.16201	-6.19766	-105.63130
120.26201	-6.20281	-105.67881
120.36201	-6.20875	-105.72840
120.46201	-6.21547	-105.83755
120.56201	-6.21891	-105.84081
120.66201	-6.22312	-105.85910
120.76201	-6.22797	-105.88943
120.86201	-6.23359	-105.94284
120.96201	-6.24109	-106.04003
121.06201	-6.24531	-106.07059
121.16201	-6.24938	-106.08830
121.26201	-6.25422	-106.11951
121.36201	-6.25953	-106.15763
121.46201	-6.26625	-106.22963
121.56201	-6.27391	-106.35936
121.66201	-6.27703	-106.35275
121.76201	-6.28125	-106.36065
121.86201	-6.28656	-106.41583
121.96201	-6.29375	-106.49616
122.06201	-6.29922	-106.58578
122.16201	-6.30250	-106.58384
122.26201	-6.30656	-106.58450
122.36201	-6.31141	-106.62647
122.46201	-6.31625	-106.66960
122.56201	-6.32141	-106.69731
122.66201	-6.32797	-106.79278
122.76201	-6.33219	-106.81378
122.86201	-6.33656	-106.83081
122.96201	-6.34172	-106.86314
123.06201	-6.34828	-106.92102
123.16201	-6.35578	-107.03686
123.25201	-6.35906	-106.53235
123.35201	-6.36328	-106.38503
123.45201	-6.36797	-106.27247
123.55201	-6.37328	-106.18797
123.65201	-6.37953	-105.99239
123.67401	-6.38125	-105.49037
123.73001	-6.38469	-104.98457
123.83001	-6.38828	-104.63783
123.93001	-6.39250	-104.39002
124.03001	-6.39734	-104.19342
124.13001	-6.40281	-104.03980
124.23001	-6.40969	-103.95839
124.33001	-6.41453	-103.85843
124.43001	-6.41859	-103.73543
124.53001	-6.42297	-103.63281
124.63001	-6.42797	-103.55711
124.73001	-6.43375	-103.51770
124.83001	-6.44156	-103.51800
124.93001	-6.44531	-103.47198
125.03001	-6.44938	-103.39501
125.13001	-6.45391	-103.34762
125.23001	-6.45984	-103.32261
125.33001	-6.46719	-103.36521
125.43001	-6.47156	-103.34508
125.53001	-6.47563	-103.29895
125.63001	-6.48016	-103.27189
125.73001	-6.48484	-103.25428
125.83001	-6.49031	-103.24618
125.93001	-6.49719	-103.28114
126.03001	-6.50203	-103.30047
126.13001	-6.50594	-103.26207
126.23001	-6.51078	-103.24828
126.33001	-6.51641	-103.26353
126.43001	-6.52359	-103.32147
126.53001	-6.52781	-103.32742
126.63001	-6.53203	-103.31225
126.73001	-6.53656	-103.30468
126.83001	-6.54172	-103.31392
126.93001	-6.54750	-103.34513
127.03001	-6.55422	-103.39253
127.13001	-6.55922	-103.42832
127.23001	-6.56313	-103.41326
127.33001	-6.56750	-103.41024
127.43001	-6.57297	-103.43280
127.53001	-6.58016	-103.50065
127.63001	-6.58484	-103.52328
127.73001	-6.58875	-103.52061
127.83001	-6.59312	-103.51891
127.93001	-6.59797	-103.53842
128.03001	-6.60359	-103.56741
128.13001	-6.61031	-103.62143
128.23001	-6.61547	-103.66388
128.33001	-6.61953	-103.66252
128.43001	-6.62438	-103.67902
128.53001	-6.63031	-103.72335
128.63001	-6.63750	-103.80086
128.73001	-6.64188	-103.82794
128.83001	-6.64578	-103.81628
128.93001	-6.65016	-103.82572
129.03001	-6.65547	-103.85188
129.13001	-6.66234	-103.91352
129.23001	-6.67125	-104.07715
129.33001	-6.67375	-104.07535
129.43001	-6.67703	-104.04274
129.53001	-6.68172	-104.05928
129.63001	-6.68688	-104.08383
129.73001	-6.69313	-104.13817
129.83001	-6.69781	-104.17115
129.93001	-6.70156	-104.17113
130.03001	-6.70609	-104.18461
130.13001	-6.71141	-104.20716
130.23001	-6.71750	-104.26511
130.33001	-6.72484	-104.34727
130.43001	-6.72906	-104.37842
130.53001	-6.73328	-104.37751
130.63001	-6.73781	-104.39019
130.73001	-6.74359	-104.43385
130.83001	-6.75047	-104.51069
130.93001	-6.75500	-104.54028
131.03001	-6.75891	-104.53495
131.13001	-6.76328	-104.54524
131.23001	-6.76828	-104.57246
131.33001	-6.77406	-104.61481
131.43001	-6.78172	-104.69753
131.53001	-6.78578	-104.72812
131.63001	-6.78969	-104.71670
131.73001	-6.79469	-104.74194
131.83001	-6.80078	-104.79453
131.93001	-6.80781	-104.87989
132.03001	-6.81234	-104.91390
132.13001	-6.81609	-104.90669
132.23001	-6.82031	-104.90720
132.33001	-6.82484	-104.91969
132.43001	-6.83016	-104.94836
132.53001	-6.83719	-105.02686
132.63001	-6.84188	-105.06110
132.73001	-6.84594	-105.05581
132.83001	-6.85078	-105.07160
132.93001	-6.85641	-105.10711
133.03001	-6.86281	-105.15621
133.13001	-6.86797	-105.18959
133.23001	-6.87203	-105.20001
133.33001	-6.87672	-105.19817
133.43001	-6.88172	-105.21033
133.53001	-6.88703	-105.23926
133.63001	-6.89375	-105.28778
133.73001	-6.89891	-105.32349
133.83001	-6.90312	-105.31452
133.93001	-6.90750	-105.31230
134.03001	-6.91266	-105.32124
134.13001	-6.92016	-105.38807
134.23001	-6.92547	-105.42651
134.33001	-6.92938	-105.42012
134.43001	-6.93359	-105.41572
134.53001	-6.93859	-105.42395
134.63001	-6.94422	-105.44939
134.73001	-6.95094	-105.50290
134.83001	-6.95531	-105.50918
134.93001	-6.95937	-105.48905
135.03001	-6.96422	-105.49719
135.13001	-6.97000	-105.51814
135.23001	-6.97766	-105.58133
135.33001	-6.98266	-105.61885
135.43001	-6.98656	-105.58890
135.53001	-6.99063	-105.56628
135.63001	-6.99531	-105.56255
135.73001	-7.00047	-105.56431
135.83001	-7.00734	-105.59768
135.93001	-7.01281	-105.64232
136.03001	-7.01672	-105.61533
136.13001	-7.02156	-105.60967
136.23001	-7.02734	-105.61413
136.33001	-7.03469	-105.65504
136.43001	-7.03891	-105.66183
136.53001	-7.04281	-105.62326
136.63001	-7.04703	-105.58730
136.73001	-7.05187	-105.57470
136.83001	-7.05750	-105.57318
136.93001	-7.06516	-105.60258
137.03001	-7.06984	-105.59984
137.13001	-7.07328	-105.53078
137.23001	-7.07781	-105.48010
137.33001	-7.08281	-105.45297
137.43001	-7.09031	-105.43119
137.53001	-7.09516	-105.39567
137.63001	-7.09906	-105.27116
137.73001	-7.10328	-105.13552
137.83001	-7.10828	-104.98730
137.93001	-7.11406	-104.85554
138.03001	-7.12219	-104.78223
138.13001	-7.12813	-104.72950
138.23001	-7.13156	-104.57999
138.33001	-7.13641	-104.45571
138.43001	-7.14281	-104.36790
138.53001	-7.15016	-104.33201
138.63001	-7.15297	-104.17426
138.73001	-7.15641	-104.01248
138.83001	-7.16062	-103.85261
138.93001	-7.16531	-103.70352
139.03001	-7.17078	-103.55511
139.13001	-7.17750	-103.39051
139.23001	-7.18344	-103.19487
139.33001	-7.18719	-102.81215
139.43001	-7.19172	-102.39004
139.52801	-7.19703	-101.88136
139.56401	-7.19891	-101.37483
139.57601	-7.19953	-100.84806
139.59001	-7.20047	-100.30774
139.60801	-7.20188	-99.80480
139.64201	-7.20438	-99.29169
139.70401	-7.20781	-98.78122
139.77801	-7.21094	-98.27931
139.87001	-7.21484	-97.77763
139.97001	-7.21984	-97.31534
140.07001	-7.22531	-96.91034
140.17001	-7.23141	-96.50493
140.27001	-7.23812	-96.06559
140.35201	-7.24063	-95.55516
140.43201	-7.24375	-95.04778
140.50401	-7.24703	-94.54139
140.56601	-7.25000	-94.03645
140.61201	-7.25250	-93.50896
140.63801	-7.25391	-92.96002
140.65201	-7.25484	-92.34256
140.66001	-7.25531	-91.63181
140.66401	-7.25562	-91.09330
140.66801	-7.25578	-90.41338
140.67201	-7.25609	-89.61900
140.67601	-7.25641	-88.75462
140.68001	-7.25688	-87.86252
140.68401	-7.25719	-86.97696
140.68801	-7.25750	-86.12498
140.69201	-7.25781	-85.32593
140.69601	-7.25813	-84.59083
140.70001	-7.25844	-83.92605
140.70401	-7.25891	-83.33238
140.70801	-7.25922	-82.80740
140.71401	-7.25969	-82.13811
140.72001	-7.26000	-81.59080
140.72801	-7.26063	-81.00789
140.73801	-7.26141	-80.43063
140.75001	-7.26219	-79.84648
140.76201	-7.26281	-79.27363
140.77201	-7.26328	-78.76944
140.78201	-7.26391	-78.24818
140.79201	-7.26438	-77.72054
140.80201	-7.26484	-77.20495
140.81401	-7.26531	-76.62535
140.82601	-7.26578	-76.09312
140.84001	-7.26641	-75.52774
140.85401	-7.26687	-75.00775
140.87001	-7.26750	-74.46068
140.88601	-7.26813	-73.94247
140.90201	-7.26891	-73.43846
140.91801	-7.26953	-72.93241
140.93401	-7.27031	-72.41001
140.95001	-7.27094	-71.86385
140.96401	-7.27156	-71.34858
140.97801	-7.27234	-70.78235
140.99001	-7.27281	-70.19213
140.99601	-7.27312	-69.66254
141.00001	-7.27344	-69.04033
141.00401	-7.27359	-68.19126
141.00801	-7.27375	-67.18222
141.01001	-7.27391	-66.63733
141.01201	-7.27406	-66.07318
141.01401	-7.27406	-65.48785
141.01601	-7.27422	-64.87656
141.01801	-7.27437	-64.24043
141.02001	-7.27453	-63.58712
141.02201	-7.27453	-62.92396
141.02401	-7.27469	-62.25496
141.02601	-7.27484	-61.58356
141.02801	-7.27500	-60.91435
141.03001	-7.27500	-60.25203
141.03201	-7.27516	-59.60060
141.03401	-7.27531	-58.96368
141.03601	-7.27531	-58.34487
141.03801	-7.27547	-57.74746
141.04001	-7.27563	-57.17405
141.04201	-7.27563	-56.62668
141.04401	-7.27578	-56.10701
141.04801	-7.27609	-55.15426
141.05201	-7.27625	-54.31784
141.05601	-7.27641	-53.59453
141.06001	-7.27672	-52.97773
141.06401	-7.27687	-52.45847
141.07001	-7.27719	-51.83609
141.07801	-7.27766	-51.23805
141.09001	-7.27813	-50.66758
141.10801	-7.27906	-50.14161
141.13001	-7.28016	-49.63222
141.15401	-7.28141	-49.10259
141.18001	-7.28266	-48.59770
141.21201	-7.28437	-48.07502
141.25001	-7.28656	-47.56809
141.29601	-7.28984	-47.05602
141.34801	-7.29359	-46.54627
141.40401	-7.29594	-46.03248
141.46601	-7.29812	-45.52817
141.52801	-7.30063	-45.01869
141.58001	-7.30297	-44.51095
141.62401	-7.30516	-44.00961
141.67401	-7.30781	-43.49368
141.73201	-7.31125	-42.98624
141.80001	-7.31609	-42.48083
141.87001	-7.32031	-41.96732
141.94601	-7.32328	-41.46636
142.03601	-7.32687	-40.96041
142.13601	-7.33141	-40.49640
142.23601	-7.33641	-40.05376
142.33601	-7.34188	-39.64761
142.43601	-7.34891	-39.26320
142.53601	-7.35359	-38.92529
142.63601	-7.35766	-38.60329
142.73601	-7.36219	-38.30772
142.83601	-7.36766	-38.05068
142.93601	-7.37484	-37.81967
143.03601	-7.37984	-37.58607
143.13601	-7.38375	-37.30868
143.23601	-7.38813	-36.97858
143.33601	-7.39312	-36.70948
143.43601	-7.39906	-36.48732
143.53601	-7.40578	-36.28208
143.63601	-7.41000	-36.08561
143.73601	-7.41391	-35.89400
143.83601	-7.41859	-35.71146
143.93601	-7.42391	-35.53548
144.03601	-7.43031	-35.31429
144.13601	-7.43656	-35.08264
144.23601	-7.44047	-34.88277
144.33601	-7.44469	-34.69681
144.43601	-7.44953	-34.52845
144.53601	-7.45531	-34.33143
144.63601	-7.46234	-34.18545
144.73601	-7.46703	-33.96757
144.83601	-7.47125	-33.83072
144.93601	-7.47625	-33.71721
145.03601	-7.48203	-33.61656
145.13601	-7.48922	-33.53584
145.23601	-7.49391	-33.45563
145.33601	-7.49750	-33.33992
145.43601	-7.50188	-33.24921
145.53601	-7.50656	-33.17090
145.63601	-7.51219	-33.11510
145.73601	-7.51984	-33.05907
145.83601	-7.52484	-33.00352
145.93601	-7.52859	-32.92044
146.03601	-7.53313	-32.84439
146.13601	-7.53844	-32.79094
146.23601	-7.54531	-32.75548
146.33601	-7.55016	-32.70587
146.43601	-7.55375	-32.63049
146.53601	-7.55828	-32.57542
146.63601	-7.56281	-32.51941
146.73601	-7.56828	-32.45973
146.83601	-7.57438	-32.39975
146.93601	-7.57938	-32.31986
147.03601	-7.58391	-32.21634
147.13601	-7.58891	-32.13130
147.23601	-7.59437	-32.08921
147.33601	-7.60141	-32.05706
147.43601	-7.60703	-32.02394
147.53601	-7.61094	-31.96676
147.63601	-7.61500	-31.91879
147.73601	-7.62016	-31.87642
147.83601	-7.62625	-31.84728
147.93601	-7.63344	-31.82934
148.03601	-7.63734	-31.78158
148.13601	-7.64125	-31.72291
148.23601	-7.64578	-31.67086
148.33601	-7.65156	-31.63660
148.43601	-7.65859	-31.60213
148.53601	-7.66359	-31.56567
148.63601	-7.66734	-31.51577
148.73601	-7.67141	-31.46807
148.83601	-7.67625	-31.42706
148.93601	-7.68188	-31.40212
149.03601	-7.68922	-31.39112
149.13601	-7.69438	-31.37022
149.23601	-7.69781	-31.33861
149.33601	-7.70250	-31.29911
149.43601	-7.70781	-31.27693
149.53601	-7.71422	-31.26691
149.63601	-7.71953	-31.25025
149.73601	-7.72391	-31.22691
149.83601	-7.72828	-31.19227
149.93601	-7.73328	-31.16506
150.03601	-7.73875	-31.14528
150.13601	-7.74516	-31.14376
150.23601	-7.75109	-31.12692
150.33601	-7.75469	-31.10027
150.43601	-7.75922	-31.06855
150.53601	-7.76453	-31.04772
150.63601	-7.77188	-31.04302
150.73601	-7.77719	-31.04399
150.83601	-7.78078	-31.00241
150.93601	-7.78516	-30.96320
151.03601	-7.79016	-30.94185
151.13601	-7.79562	-30.87262
151.23601	-7.80125	-30.85077
151.33601	-7.80719	-30.83593
151.43601	-7.81125	-30.80337
151.53601	-7.81578	-30.77568
151.63601	-7.82062	-30.75368
151.73601	-7.82797	-30.74791
151.83601	-7.83453	-30.75563
151.93601	-7.83828	-30.72919
152.03601	-7.84250	-30.70452
152.13601	-7.84734	-30.68630
152.23601	-7.85328	-30.68371
152.33601	-7.86047	-30.68346
152.43601	-7.86469	-30.67272
152.53601	-7.86813	-30.64024
152.63601	-7.87281	-30.62897
152.73601	-7.87828	-30.62670
152.83601	-7.88563	-30.63441
152.93601	-7.89078	-30.62233
153.03601	-7.89469	-30.60177
153.13601	-7.89906	-30.59013
153.23601	-7.90359	-30.57227
153.33601	-7.90844	-30.55519
153.43601	-7.91484	-30.56495
153.53601	-7.92031	-30.55993
153.63601	-7.92422	-30.54029
153.73601	-7.92906	-30.53118
153.83601	-7.93469	-30.52065
153.93601	-7.94234	-30.53328
154.03601	-7.94781	-30.53779
154.13601	-7.95172	-30.52514
154.23601	-7.95656	-30.49638
154.32001	-7.96062	-30.49507
