# Supplementary material for: Strengthening of 3D Printed Fused Deposition Manufactured Parts Using the Fill Compositing Technique
Source: PLoS One. 2015 Apr 16;10(4):e0122915. doi: 10.1371/journal.pone.0122915 (PMC4400136; doi:10.1371/journal.pone.0122915)
Supplement: S1 File — This is the raw data and information on all the samples presented in this manuscript. (ZIP) [file pone.0122915.s001.zip › Specimen_RawData_98.csv]

Time	Extension	Load
(sec)	(mm)	(N)
0.00000	-0.28125	-0.06071
0.10000	-0.28156	-0.06907
0.20000	-0.28563	-0.07504
0.30000	-0.29313	-0.08272
0.40000	-0.30016	-0.08050
0.50000	-0.30703	-0.08999
0.60000	-0.31141	-0.10475
0.70000	-0.31641	-0.10777
0.80000	-0.32219	-0.12270
0.90000	-0.32859	-0.12771
1.00000	-0.33313	-0.12827
1.10000	-0.33719	-0.14075
1.20000	-0.34156	-0.15237
1.30000	-0.34625	-0.15601
1.40000	-0.35172	-0.16025
1.50000	-0.35875	-0.17871
1.60000	-0.36516	-0.20232
1.70000	-0.36906	-0.21796
1.80000	-0.37375	-0.24515
1.90000	-0.38031	-0.27470
2.00000	-0.38813	-0.31916
2.10000	-0.39141	-0.33449
2.20000	-0.39500	-0.35392
2.30000	-0.39953	-0.37921
2.40000	-0.40422	-0.41381
2.50000	-0.40953	-0.45052
2.60000	-0.41641	-0.49250
2.70000	-0.42125	-0.53111
2.80000	-0.42516	-0.56036
2.90000	-0.43016	-0.59632
3.00000	-0.43609	-0.63520
3.10000	-0.44281	-0.68912
3.20000	-0.44703	-0.73018
3.30000	-0.45109	-0.76818
3.40000	-0.45531	-0.79757
3.50000	-0.46047	-0.83687
3.60000	-0.46625	-0.89240
3.70000	-0.47438	-0.95188
3.80000	-0.47844	-0.99781
3.90000	-0.48234	-1.03093
4.00000	-0.48688	-1.06571
4.10000	-0.49203	-1.11495
4.20000	-0.49859	-1.16845
4.30000	-0.50359	-1.23143
4.40000	-0.50781	-1.26904
4.50000	-0.51234	-1.30171
4.60000	-0.51750	-1.36085
4.70000	-0.52344	-1.41431
4.80000	-0.53109	-1.48136
4.90000	-0.53516	-1.53263
5.00000	-0.53875	-1.56692
5.10000	-0.54359	-1.61590
5.20000	-0.54906	-1.67301
5.30000	-0.55547	-1.73505
5.40000	-0.56141	-1.78787
5.50000	-0.56516	-1.83827
5.60000	-0.56953	-1.88374
5.70000	-0.57438	-1.92488
5.80000	-0.58016	-1.97768
5.90000	-0.58797	-2.06557
6.00000	-0.59219	-2.11970
6.10000	-0.59594	-2.16205
6.20000	-0.60031	-2.20068
6.30000	-0.60594	-2.26172
6.40000	-0.61219	-2.31905
6.50000	-0.61766	-2.38985
6.60000	-0.62187	-2.44045
6.70000	-0.62641	-2.48780
6.80000	-0.63109	-2.54288
6.90000	-0.63641	-2.59585
7.00000	-0.64281	-2.66255
7.10000	-0.64813	-2.72906
7.20000	-0.65219	-2.77089
7.30000	-0.65672	-2.82817
7.40000	-0.66234	-2.88733
7.50000	-0.66906	-2.95406
7.60000	-0.67437	-3.02595
7.70000	-0.67859	-3.07794
7.80000	-0.68297	-3.12908
7.90000	-0.68781	-3.18031
8.00000	-0.69328	-3.24976
8.10000	-0.70016	-3.31977
8.20000	-0.70484	-3.37626
8.30000	-0.70891	-3.42910
8.40000	-0.71344	-3.47663
8.50000	-0.71875	-3.52804
8.60000	-0.72547	-3.60849
8.70000	-0.73109	-3.68523
8.80000	-0.73516	-3.72739
8.90000	-0.73938	-3.77534
9.00000	-0.74406	-3.83388
9.10000	-0.74953	-3.89215
9.20000	-0.75625	-3.96519
9.30000	-0.76188	-4.04186
9.40000	-0.76609	-4.08610
9.50000	-0.77078	-4.14269
9.60000	-0.77609	-4.21341
9.70000	-0.78281	-4.27899
9.80000	-0.78797	-4.35107
9.90000	-0.79203	-4.39621
10.00000	-0.79656	-4.45519
10.10000	-0.80172	-4.51965
10.20000	-0.80688	-4.57791
10.30000	-0.81344	-4.64894
10.40000	-0.81844	-4.72502
10.50000	-0.82250	-4.77014
10.60000	-0.82734	-4.83950
10.70000	-0.83281	-4.89508
10.80000	-0.83984	-4.97756
10.90000	-0.84531	-5.05843
11.00000	-0.84953	-5.11482
11.10000	-0.85359	-5.16971
11.20000	-0.85844	-5.23284
11.30000	-0.86391	-5.30351
11.40000	-0.87047	-5.37913
11.50000	-0.87563	-5.46050
11.60000	-0.87938	-5.51294
11.70000	-0.88438	-5.57597
11.80000	-0.88969	-5.64346
11.90000	-0.89578	-5.72271
12.00000	-0.90109	-5.79692
12.10000	-0.90516	-5.85194
12.20000	-0.90969	-5.91283
12.30000	-0.91438	-5.97335
12.40000	-0.91969	-6.04569
12.50000	-0.92594	-6.11857
12.60000	-0.93219	-6.22760
12.70000	-0.93625	-6.27231
12.80000	-0.94078	-6.33498
12.90000	-0.94578	-6.40856
13.00000	-0.95203	-6.47901
13.10000	-0.95750	-6.56921
13.20000	-0.96172	-6.62014
13.30000	-0.96609	-6.68129
13.40000	-0.97078	-6.75498
13.50000	-0.97641	-6.83607
13.60000	-0.98313	-6.91565
13.70000	-0.99000	-7.02030
13.80000	-0.99344	-7.06667
13.90000	-0.99781	-7.12558
14.00000	-1.00297	-7.21144
14.10000	-1.00938	-7.30373
14.20000	-1.01453	-7.37941
14.30000	-1.01875	-7.42707
14.40000	-1.02328	-7.49613
14.50000	-1.02828	-7.56617
14.60000	-1.03391	-7.64946
14.70000	-1.04047	-7.73365
14.80000	-1.04531	-7.80657
14.90000	-1.04922	-7.86490
15.00000	-1.05391	-7.93517
15.10000	-1.05906	-8.01563
15.20000	-1.06594	-8.09905
15.30000	-1.07250	-8.20365
15.40000	-1.07594	-8.25254
15.50000	-1.07984	-8.30185
15.60000	-1.08438	-8.38266
15.70000	-1.08969	-8.45538
15.80000	-1.09641	-8.53757
15.90000	-1.10203	-8.63378
16.00000	-1.10594	-8.67942
16.10000	-1.11062	-8.75049
16.20000	-1.11594	-8.83065
16.30000	-1.12281	-8.92946
16.40000	-1.12875	-9.02174
16.50000	-1.13250	-9.06352
16.60000	-1.13688	-9.13802
16.70000	-1.14156	-9.21070
16.80000	-1.14687	-9.28526
16.90000	-1.15359	-9.38184
17.00000	-1.15875	-9.45885
17.10000	-1.16250	-9.50151
17.20000	-1.16688	-9.56820
17.30000	-1.17172	-9.64352
17.40000	-1.17750	-9.72965
17.50000	-1.18484	-9.83992
17.60000	-1.18922	-9.90725
17.70000	-1.19391	-9.96354
17.80000	-1.19891	-10.03774
17.90000	-1.20422	-10.12217
18.00000	-1.21188	-10.22068
18.10000	-1.21750	-10.33307
18.20000	-1.22094	-10.36229
18.30000	-1.22578	-10.44612
18.40000	-1.23172	-10.53781
18.50000	-1.23906	-10.65958
18.60000	-1.24297	-10.72291
18.70000	-1.24594	-10.76501
18.80000	-1.25016	-10.82425
18.90000	-1.25500	-10.90949
19.00000	-1.26063	-11.00647
19.10000	-1.26719	-11.09859
19.20000	-1.27297	-11.19826
19.30000	-1.27672	-11.24364
19.40000	-1.28109	-11.31404
19.50000	-1.28641	-11.40573
19.60000	-1.29219	-11.49566
19.70000	-1.29813	-11.59956
19.80000	-1.30250	-11.66335
19.90000	-1.30688	-11.72712
20.00000	-1.31172	-11.80067
20.10000	-1.31734	-11.89240
20.20000	-1.32469	-12.00068
20.30000	-1.32953	-12.10201
20.40000	-1.33313	-12.13028
20.50000	-1.33781	-12.21163
20.60000	-1.34281	-12.29472
20.70000	-1.34922	-12.40352
20.80000	-1.35531	-12.51673
20.90000	-1.35953	-12.56357
21.00000	-1.36406	-12.61920
21.10000	-1.36906	-12.70557
21.20000	-1.37422	-12.78602
21.30000	-1.38078	-12.89209
21.40000	-1.38656	-13.00520
21.50000	-1.39016	-13.03733
21.60000	-1.39437	-13.09517
21.70000	-1.39953	-13.18007
21.80000	-1.40641	-13.27736
21.90000	-1.41266	-13.40468
22.00000	-1.41625	-13.43688
22.10000	-1.42016	-13.49013
22.20000	-1.42500	-13.56600
22.30000	-1.43031	-13.64985
22.40000	-1.43672	-13.74800
22.50000	-1.44344	-13.86500
22.60000	-1.44719	-13.90617
22.70000	-1.45156	-13.95863
22.80000	-1.45656	-14.03105
22.90000	-1.46312	-14.13935
23.00000	-1.46953	-14.25813
23.10000	-1.47328	-14.30143
23.20000	-1.47750	-14.35540
23.30000	-1.48219	-14.42934
23.40000	-1.48734	-14.51107
23.50000	-1.49297	-14.59519
23.60000	-1.49937	-14.70635
23.70000	-1.50359	-14.77637
23.80000	-1.50797	-14.83448
23.90000	-1.51328	-14.92252
24.00000	-1.52031	-15.02497
24.10000	-1.52625	-15.13279
24.20000	-1.53000	-15.17732
24.30000	-1.53391	-15.24006
24.40000	-1.53859	-15.30896
24.50000	-1.54406	-15.41351
24.60000	-1.55016	-15.51993
24.70000	-1.55719	-15.65433
24.80000	-1.56078	-15.68481
24.90000	-1.56516	-15.74585
25.00000	-1.57047	-15.82548
25.10000	-1.57703	-15.92851
25.20000	-1.58312	-16.05860
25.30000	-1.58688	-16.11826
25.40000	-1.59125	-16.18157
25.50000	-1.59594	-16.26122
25.60000	-1.60125	-16.35303
25.70000	-1.60797	-16.46022
25.80000	-1.61391	-16.57707
25.90000	-1.61734	-16.61988
26.00000	-1.62187	-16.68289
26.10000	-1.62703	-16.77543
26.20000	-1.63313	-16.87608
26.30000	-1.63875	-16.98884
26.40000	-1.64297	-17.05112
26.50000	-1.64734	-17.12211
26.60000	-1.65234	-17.20311
26.70000	-1.65781	-17.29238
26.80000	-1.66516	-17.40749
26.90000	-1.67109	-17.53522
27.00000	-1.67453	-17.56566
27.10000	-1.67922	-17.63770
27.20000	-1.68437	-17.72792
27.30000	-1.69094	-17.84232
27.40000	-1.69656	-17.96020
27.50000	-1.70047	-18.02908
27.60000	-1.70516	-18.10366
27.70000	-1.71016	-18.18466
27.80000	-1.71547	-18.27355
27.90000	-1.72203	-18.38947
28.00000	-1.72641	-18.47165
28.10000	-1.73016	-18.52136
28.20000	-1.73453	-18.59438
28.30000	-1.73938	-18.67050
28.40000	-1.74516	-18.77107
28.50000	-1.75188	-18.90237
28.60000	-1.75656	-18.97164
28.70000	-1.76094	-19.03592
28.80000	-1.76578	-19.11489
28.90000	-1.77141	-19.20274
29.00000	-1.77797	-19.31927
29.10000	-1.78328	-19.42995
29.20000	-1.78750	-19.48761
29.30000	-1.79203	-19.56009
29.40000	-1.79719	-19.64415
29.50000	-1.80313	-19.74913
29.60000	-1.80922	-19.85232
29.70000	-1.81344	-19.92515
29.80000	-1.81734	-19.97815
29.90000	-1.82187	-20.04825
30.00000	-1.82703	-20.13154
30.10000	-1.83375	-20.24359
30.20000	-1.84062	-20.39196
30.30000	-1.84422	-20.43894
30.40000	-1.84891	-20.49324
30.50000	-1.85406	-20.58473
30.60000	-1.85984	-20.68110
30.70000	-1.86594	-20.80002
30.80000	-1.87047	-20.86709
30.90000	-1.87484	-20.93686
31.00000	-1.87953	-21.00126
31.10000	-1.88469	-21.09483
31.20000	-1.89109	-21.20559
31.30000	-1.89750	-21.32614
31.40000	-1.90109	-21.37716
31.50000	-1.90516	-21.42897
31.60000	-1.90969	-21.50295
31.70000	-1.91563	-21.59783
31.80000	-1.92234	-21.72558
31.90000	-1.92672	-21.80254
32.00000	-1.93078	-21.85844
32.10000	-1.93531	-21.91902
32.20000	-1.94063	-22.01169
32.30000	-1.94672	-22.11124
32.40000	-1.95391	-22.24991
32.50000	-1.95781	-22.32011
32.60000	-1.96203	-22.36700
32.70000	-1.96703	-22.45474
32.80000	-1.97313	-22.55400
32.90000	-1.97922	-22.67311
33.00000	-1.98312	-22.73245
33.10000	-1.98703	-22.78772
33.20000	-1.99125	-22.84689
33.30000	-1.99625	-22.92746
33.40000	-2.00188	-23.02088
33.50000	-2.01031	-23.15755
33.60000	-2.01453	-23.25023
33.70000	-2.01906	-23.31635
33.80000	-2.02453	-23.40022
33.90000	-2.03063	-23.49962
34.00000	-2.03672	-23.62158
34.10000	-2.04078	-23.68563
34.20000	-2.04500	-23.74996
34.30000	-2.04969	-23.82594
34.40000	-2.05547	-23.91993
34.50000	-2.06266	-24.03148
34.60000	-2.06906	-24.16762
34.70000	-2.07156	-24.18081
34.80000	-2.07563	-24.21779
34.90000	-2.08078	-24.28969
35.00000	-2.08734	-24.38698
35.10000	-2.09406	-24.53307
35.20000	-2.09766	-24.58744
35.30000	-2.10172	-24.64928
35.40000	-2.10625	-24.71761
35.50000	-2.11109	-24.80709
35.60000	-2.11672	-24.89714
35.70000	-2.12469	-25.05161
35.80000	-2.12891	-25.14252
35.90000	-2.13266	-25.20532
36.00000	-2.13781	-25.27710
36.10000	-2.14391	-25.38038
36.20000	-2.15000	-25.49196
36.30000	-2.15359	-25.55030
36.40000	-2.15781	-25.59761
36.50000	-2.16266	-25.66948
36.60000	-2.16844	-25.77645
36.70000	-2.17484	-25.88241
36.80000	-2.18156	-26.00921
36.90000	-2.18531	-26.08057
37.00000	-2.18937	-26.13342
37.10000	-2.19422	-26.21654
37.20000	-2.20031	-26.30793
37.30000	-2.20734	-26.45786
37.40000	-2.21109	-26.53643
37.50000	-2.21547	-26.61421
37.60000	-2.22000	-26.68157
37.70000	-2.22500	-26.76632
37.80000	-2.23094	-26.86520
37.90000	-2.23781	-26.99222
38.00000	-2.24156	-27.05681
38.10000	-2.24578	-27.11093
38.20000	-2.25094	-27.19822
38.30000	-2.25734	-27.29583
38.40000	-2.26406	-27.43383
38.50000	-2.26797	-27.49716
38.60000	-2.27203	-27.55877
38.70000	-2.27656	-27.63499
38.80000	-2.28141	-27.71815
38.90000	-2.28703	-27.80646
39.00000	-2.29438	-27.95796
39.10000	-2.29859	-28.03869
39.20000	-2.30313	-28.09924
39.30000	-2.30813	-28.18114
39.40000	-2.31438	-28.28735
39.50000	-2.32016	-28.40379
39.60000	-2.32391	-28.45826
39.70000	-2.32828	-28.52518
39.80000	-2.33344	-28.61096
39.90000	-2.33906	-28.71287
40.00000	-2.34516	-28.81866
40.10000	-2.35141	-28.94929
40.20000	-2.35500	-29.00416
40.30000	-2.35922	-29.06357
40.40000	-2.36375	-29.13835
40.50000	-2.36953	-29.23722
40.60000	-2.37750	-29.38340
40.70000	-2.38172	-29.46711
40.80000	-2.38578	-29.52419
40.90000	-2.39016	-29.58836
41.00000	-2.39547	-29.67889
41.10000	-2.40141	-29.78273
41.20000	-2.40797	-29.91668
41.30000	-2.41187	-29.97163
41.40000	-2.41641	-30.05130
41.50000	-2.42125	-30.13819
41.60000	-2.42750	-30.23360
41.70000	-2.43469	-30.38321
41.80000	-2.43844	-30.46028
41.90000	-2.44234	-30.50992
42.00000	-2.44656	-30.57820
42.10000	-2.45141	-30.65875
42.20000	-2.45703	-30.76137
42.30000	-2.46484	-30.91867
42.40000	-2.46906	-30.99737
42.50000	-2.47359	-31.07136
42.60000	-2.47906	-31.16629
42.70000	-2.48578	-31.28910
42.80000	-2.49094	-31.38668
42.90000	-2.49453	-31.44788
43.00000	-2.49859	-31.50879
43.10000	-2.50328	-31.57672
43.20000	-2.50844	-31.67538
43.30000	-2.51469	-31.78814
43.40000	-2.52250	-31.94696
43.50000	-2.52641	-32.02398
43.60000	-2.53047	-32.08549
43.70000	-2.53547	-32.17503
43.80000	-2.54156	-32.28565
43.90000	-2.54719	-32.40272
44.00000	-2.55125	-32.47174
44.10000	-2.55531	-32.53359
44.20000	-2.55984	-32.60023
44.30000	-2.56484	-32.68308
44.40000	-2.57047	-32.78532
44.50000	-2.57766	-32.92002
44.60000	-2.58188	-33.00169
44.70000	-2.58625	-33.06968
44.80000	-2.59141	-33.15494
44.90000	-2.59703	-33.25357
45.00000	-2.60344	-33.38305
45.10000	-2.60781	-33.44936
45.20000	-2.61203	-33.52781
45.30000	-2.61672	-33.61302
45.40000	-2.62188	-33.70943
45.50000	-2.62781	-33.81627
45.60000	-2.63484	-33.95404
45.70000	-2.63875	-34.02421
45.80000	-2.64297	-34.08877
45.90000	-2.64766	-34.16623
46.00000	-2.65281	-34.26156
46.10000	-2.65984	-34.38046
46.20000	-2.66469	-34.48009
46.30000	-2.66891	-34.54002
46.40000	-2.67359	-34.60839
46.50000	-2.67891	-34.67623
46.60000	-2.68484	-34.76881
46.70000	-2.69187	-34.89601
46.80000	-2.69516	-34.95187
46.90000	-2.69906	-34.99745
47.00000	-2.70406	-35.07419
47.10000	-2.71000	-35.17335
47.20000	-2.71750	-35.31573
47.30000	-2.72187	-35.41078
47.40000	-2.72609	-35.47836
47.50000	-2.73078	-35.56441
47.60000	-2.73563	-35.65063
47.70000	-2.74094	-35.74604
47.80000	-2.74812	-35.87578
47.90000	-2.75281	-35.97894
48.00000	-2.75719	-36.05282
48.10000	-2.76203	-36.13450
48.20000	-2.76766	-36.24295
48.30000	-2.77484	-36.38339
48.40000	-2.77859	-36.45036
48.50000	-2.78234	-36.51620
48.60000	-2.78703	-36.59740
48.70000	-2.79234	-36.69468
48.80000	-2.79797	-36.79624
48.90000	-2.80422	-36.90923
49.00000	-2.80906	-37.00658
49.10000	-2.81313	-37.06957
49.20000	-2.81797	-37.14670
49.30000	-2.82328	-37.24101
49.40000	-2.82969	-37.35235
49.50000	-2.83438	-37.44699
49.60000	-2.83844	-37.51456
49.70000	-2.84297	-37.58602
49.80000	-2.84797	-37.67195
49.90000	-2.85375	-37.76191
50.00000	-2.86219	-37.89955
50.10000	-2.86656	-38.00286
50.20000	-2.87063	-38.06230
50.30000	-2.87625	-38.15572
50.40000	-2.88406	-38.28427
50.50000	-2.88969	-38.41519
50.60000	-2.89234	-38.45869
50.70000	-2.89641	-38.51683
50.80000	-2.90109	-38.59604
50.90000	-2.90609	-38.69119
51.00000	-2.91172	-38.77672
51.10000	-2.91953	-38.93751
51.20000	-2.92297	-39.01336
51.30000	-2.92703	-39.06621
51.40000	-2.93187	-39.15298
51.50000	-2.93781	-39.25328
51.60000	-2.94484	-39.38522
51.70000	-2.94891	-39.46708
51.80000	-2.95297	-39.53023
51.90000	-2.95766	-39.60686
52.00000	-2.96281	-39.70280
52.10000	-2.96875	-39.80393
52.20000	-2.97594	-39.94395
52.30000	-2.97953	-40.01167
52.40000	-2.98375	-40.07638
52.50000	-2.98828	-40.15907
52.60000	-2.99391	-40.25544
52.70000	-3.00156	-40.40923
52.80000	-3.00578	-40.49350
52.90000	-3.00953	-40.55172
53.00000	-3.01422	-40.62827
53.10000	-3.01969	-40.71629
53.20000	-3.02625	-40.83931
53.30000	-3.03328	-40.99084
53.40000	-3.03672	-41.05416
53.50000	-3.04094	-41.12854
53.60000	-3.04578	-41.20551
53.70000	-3.05109	-41.30561
53.80000	-3.05750	-41.41994
53.90000	-3.06234	-41.52387
54.00000	-3.06641	-41.58454
54.10000	-3.07078	-41.66379
54.20000	-3.07578	-41.74555
54.30000	-3.08172	-41.85058
54.40000	-3.08953	-42.00163
54.50000	-3.09359	-42.09541
54.60000	-3.09781	-42.13941
54.67200	-3.10125	-41.63479
54.77200	-3.10672	-41.68464
54.87200	-3.11297	-41.80320
54.97200	-3.11797	-41.92958
55.07200	-3.12219	-42.00507
55.17200	-3.12672	-42.10199
55.27200	-3.13156	-42.20876
55.37200	-3.13672	-42.31982
55.47200	-3.14297	-42.44626
55.57200	-3.14813	-42.56128
55.67200	-3.15219	-42.63808
55.77200	-3.15672	-42.72785
55.87200	-3.16188	-42.82854
55.97200	-3.16938	-42.97329
56.07200	-3.17484	-43.11405
56.17200	-3.17875	-43.18758
56.27200	-3.18328	-43.27003
56.37200	-3.18844	-43.37600
56.47200	-3.19391	-43.48245
56.57200	-3.20031	-43.60792
56.67200	-3.20484	-43.70932
56.77200	-3.20891	-43.78861
56.87200	-3.21359	-43.87620
56.97200	-3.21875	-43.97369
57.07200	-3.22625	-44.11054
57.17200	-3.23172	-44.24962
57.27200	-3.23547	-44.31716
57.37200	-3.23969	-44.38915
57.47200	-3.24453	-44.48820
57.57200	-3.25016	-44.59369
57.67200	-3.25734	-44.72138
57.77200	-3.26250	-44.84415
57.87200	-3.26625	-44.90586
57.97200	-3.27109	-44.99668
58.07200	-3.27641	-45.09743
58.17200	-3.28297	-45.21016
58.27200	-3.28812	-45.32752
58.37200	-3.29234	-45.40011
58.47200	-3.29672	-45.47419
58.57200	-3.30156	-45.55867
58.67200	-3.30703	-45.66638
58.77200	-3.31375	-45.77437
58.87200	-3.31891	-45.88241
58.97200	-3.32281	-45.94447
59.07200	-3.32750	-46.01622
59.17200	-3.33328	-46.12845
59.27200	-3.34094	-46.26560
59.37200	-3.34578	-46.36565
59.47200	-3.34953	-46.43739
59.57200	-3.35422	-46.50732
59.67200	-3.35938	-46.59468
59.77200	-3.36516	-46.68497
59.87200	-3.37172	-46.80214
59.97200	-3.37625	-46.89175
60.07200	-3.37984	-46.94888
60.17200	-3.38453	-47.00759
60.27200	-3.38969	-47.08979
60.37200	-3.39703	-47.20515
60.47200	-3.40219	-47.29552
60.57200	-3.40563	-47.33676
60.67200	-3.41000	-47.38281
60.77200	-3.41500	-47.45718
60.87200	-3.42047	-47.53217
60.97200	-3.42687	-47.63764
61.07200	-3.43219	-47.73837
61.17200	-3.43625	-47.79556
61.27200	-3.44094	-47.87351
61.37200	-3.44578	-47.95198
61.47200	-3.45203	-48.06386
61.57200	-3.45797	-48.18743
61.67200	-3.46219	-48.25698
61.77200	-3.46656	-48.33317
61.87200	-3.47156	-48.42131
61.97200	-3.47734	-48.52812
62.07200	-3.48438	-48.65632
62.17200	-3.48938	-48.77636
62.27200	-3.49313	-48.82950
62.37200	-3.49781	-48.91234
62.47200	-3.50297	-49.00689
62.57200	-3.50953	-49.12424
62.67200	-3.51484	-49.25126
62.77200	-3.51906	-49.32158
62.87200	-3.52344	-49.39239
62.97200	-3.52813	-49.47885
63.07200	-3.53359	-49.57779
63.17200	-3.54109	-49.70959
63.27200	-3.54609	-49.83577
63.37200	-3.54984	-49.89378
63.47200	-3.55437	-49.97794
63.57200	-3.55953	-50.06492
63.67200	-3.56609	-50.17935
63.77200	-3.57156	-50.29970
63.87200	-3.57563	-50.36759
63.97200	-3.58016	-50.44577
64.07200	-3.58547	-50.54733
64.17200	-3.59094	-50.64786
64.27200	-3.59828	-50.77810
64.37200	-3.60312	-50.88635
64.47200	-3.60687	-50.95253
64.57200	-3.61141	-51.02791
64.67200	-3.61656	-51.12254
64.77200	-3.62359	-51.24152
64.87200	-3.62906	-51.37578
64.97200	-3.63266	-51.18810
65.00600	-3.63406	-50.68700
65.10600	-3.63828	-50.63969
65.20600	-3.64328	-50.72915
65.30600	-3.64875	-50.84245
65.40600	-3.65500	-50.96406
65.50600	-3.65969	-51.06508
65.60600	-3.66406	-51.14831
65.70600	-3.66875	-51.24404
65.80600	-3.67391	-51.34071
65.90600	-3.68047	-51.46287
66.00600	-3.68703	-51.61946
66.10600	-3.69078	-51.69388
66.20600	-3.69547	-51.77103
66.30600	-3.70094	-51.88941
66.40600	-3.70734	-52.01279
66.50600	-3.71625	-52.21183
66.60600	-3.71859	-52.26203
66.70600	-3.72203	-52.31959
66.80600	-3.72687	-52.40711
66.90600	-3.73187	-52.50230
67.00600	-3.73859	-52.62044
67.10600	-3.74391	-52.74440
67.20600	-3.74781	-52.82280
67.30600	-3.75250	-52.90930
67.40600	-3.75766	-52.99990
67.50600	-3.76344	-53.11053
67.60600	-3.77062	-53.25766
67.70600	-3.77437	-53.34458
67.80600	-3.77828	-53.40142
67.90600	-3.78312	-53.49215
68.00600	-3.78891	-53.60372
68.10600	-3.79656	-53.75497
68.20600	-3.80094	-53.86328
68.30600	-3.80469	-53.92232
68.40600	-3.80937	-54.00947
68.50600	-3.81438	-54.09765
68.60600	-3.81953	-54.19179
68.70600	-3.82625	-54.32212
68.80600	-3.83062	-54.41574
68.90600	-3.83469	-54.48163
69.00600	-3.83937	-54.57474
69.10600	-3.84531	-54.67677
69.20600	-3.85313	-54.82362
69.30600	-3.85766	-54.93195
69.40600	-3.86125	-54.98905
69.50600	-3.86563	-55.04669
69.60600	-3.87063	-54.57704
69.70600	-3.87625	-54.60643
69.80600	-3.88328	-54.72402
69.90600	-3.88797	-54.84664
70.00600	-3.89203	-54.90788
70.10600	-3.89688	-55.00474
70.20600	-3.90219	-55.09758
70.30600	-3.90891	-55.22481
70.40600	-3.91391	-55.34109
70.50600	-3.91781	-55.40916
70.60600	-3.92203	-55.49804
70.70600	-3.92703	-55.57970
70.80600	-3.93281	-55.68834
70.90600	-3.94063	-55.83378
71.00600	-3.94516	-55.95849
71.10600	-3.94906	-56.01938
71.20600	-3.95391	-56.10768
71.30600	-3.95969	-56.21015
71.40600	-3.96687	-56.35407
71.50600	-3.97094	-56.44712
71.60600	-3.97469	-56.50640
71.70600	-3.97922	-56.59135
71.80600	-3.98391	-56.66763
71.90600	-3.98969	-56.77314
72.00600	-3.99703	-56.91259
72.10600	-4.00203	-57.03298
72.20600	-4.00578	-57.08540
72.30600	-4.01047	-57.15574
72.40600	-4.01594	-57.25564
72.50600	-4.02328	-57.38607
72.60600	-4.02734	-57.46740
72.70600	-4.03125	-57.52110
72.80600	-4.03578	-57.57844
72.90600	-4.04094	-57.64828
73.00600	-4.04625	-57.70814
73.10600	-4.05250	-57.76927
73.20600	-4.05844	-57.80192
73.29000	-4.06172	-57.27533
73.31200	-4.06266	-56.77504
73.41200	-4.06734	-56.64701
73.51200	-4.07266	-56.75113
73.61200	-4.07969	-56.89259
73.71200	-4.08438	-57.00444
73.81200	-4.08828	-57.08784
73.91200	-4.09266	-57.17482
74.01200	-4.09781	-57.26707
74.11200	-4.10375	-57.38969
74.21200	-4.11063	-57.53712
74.31200	-4.11516	-57.65095
74.41200	-4.11922	-57.71711
74.51200	-4.12406	-57.81291
74.61200	-4.12953	-57.92399
74.71200	-4.13703	-58.07991
74.81200	-4.14188	-58.19263
74.91200	-4.14578	-58.26742
75.01200	-4.15031	-58.34721
75.11200	-4.15547	-58.45562
75.21200	-4.16141	-58.57800
75.31200	-4.16891	-58.74240
75.41200	-4.17250	-58.84052
75.51200	-4.17656	-58.91627
75.61200	-4.18172	-59.02311
75.71200	-4.18734	-59.13885
75.81200	-4.19328	-59.27266
75.91200	-4.19781	-59.35624
76.01200	-4.20172	-59.44224
76.11200	-4.20641	-59.53414
76.21200	-4.21172	-59.63794
76.31200	-4.21766	-59.75620
76.41200	-4.22531	-59.92534
76.51200	-4.22938	-60.02292
76.61200	-4.23328	-60.09660
76.71200	-4.23781	-60.18950
76.81200	-4.24328	-60.29916
76.91200	-4.24984	-60.43041
77.01200	-4.25484	-60.54946
77.11200	-4.25891	-60.63095
77.21200	-4.26328	-60.71587
77.31200	-4.26844	-60.81247
77.41200	-4.27406	-60.92362
77.51200	-4.28078	-61.06345
77.61200	-4.28500	-61.16754
77.71200	-4.28906	-61.24031
77.81200	-4.29391	-61.33127
77.91200	-4.29891	-61.43143
78.01200	-4.30500	-61.55414
78.11200	-4.31109	-61.15128
78.21200	-4.31547	-60.91679
78.31200	-4.31984	-60.96024
78.41200	-4.32484	-61.05029
78.51200	-4.33078	-61.16540
78.61200	-4.33813	-61.30497
78.71200	-4.34234	-61.42170
78.81200	-4.34625	-61.48741
78.91200	-4.35094	-61.58200
79.01200	-4.35609	-61.67860
79.11200	-4.36250	-61.80384
79.21200	-4.36797	-61.92746
79.31200	-4.37187	-62.00557
79.41200	-4.37594	-62.08179
79.51200	-4.38063	-62.16105
79.61200	-4.38563	-62.25885
79.71200	-4.39234	-62.37640
79.81200	-4.39891	-62.52187
79.91200	-4.40297	-62.59726
80.01200	-4.40781	-62.68251
80.11200	-4.41344	-62.77855
80.21200	-4.42047	-62.91708
80.31200	-4.42531	-63.02777
80.41200	-4.42906	-63.10135
80.51200	-4.43375	-63.17928
80.61200	-4.43922	-63.27690
80.71200	-4.44422	-63.37549
80.81200	-4.45125	-63.50567
80.91200	-4.45547	-63.60964
81.01200	-4.45953	-63.67223
81.11200	-4.46422	-63.75425
81.21200	-4.46938	-63.85770
81.31200	-4.47641	-63.97901
81.41200	-4.48125	-64.08376
81.51200	-4.48500	-64.15189
81.61200	-4.48922	-64.23210
81.71200	-4.49406	-64.31244
81.81200	-4.49922	-64.40607
81.91200	-4.50609	-64.51795
82.01200	-4.51219	-64.66707
82.11200	-4.51609	-64.73470
82.21200	-4.52078	-64.80578
82.31200	-4.52609	-64.90639
82.41200	-4.53297	-65.02699
82.51200	-4.53859	-65.14799
82.61200	-4.54219	-65.21200
82.71200	-4.54656	-65.27805
82.81200	-4.55125	-65.36222
82.91200	-4.55750	-65.46966
83.01200	-4.56719	-65.63091
83.11200	-4.57094	-65.74076
83.21200	-4.57391	-65.77893
83.31200	-4.57875	-65.85538
83.41200	-4.58422	-65.94887
83.51200	-4.59156	-65.57605
83.61200	-4.59563	-65.42484
83.71200	-4.59922	-65.43543
83.81200	-4.60359	-65.49387
83.91200	-4.60828	-65.57099
84.01200	-4.61391	-65.67395
84.11200	-4.62141	-65.81154
84.21200	-4.62719	-65.95557
84.31200	-4.63063	-66.01378
84.41200	-4.63516	-66.09455
84.51200	-4.64047	-66.19991
84.61200	-4.64719	-66.32215
84.71200	-4.65156	-66.41608
84.81200	-4.65563	-66.49423
84.91200	-4.66031	-66.57762
85.01200	-4.66563	-66.67307
85.11200	-4.67156	-66.78612
85.21200	-4.67844	-66.92212
85.31200	-4.68359	-67.04504
85.41200	-4.68703	-67.10088
85.51200	-4.69156	-67.17454
85.61200	-4.69656	-67.27574
85.71200	-4.70359	-67.40206
85.81200	-4.70922	-67.52706
85.91200	-4.71281	-67.60515
86.01200	-4.71719	-67.66892
86.11200	-4.72219	-67.76951
86.21200	-4.72797	-67.87401
86.31200	-4.73531	-68.01413
86.41200	-4.74000	-68.12751
86.51200	-4.74359	-68.18021
86.61200	-4.74813	-68.26006
86.71200	-4.75344	-68.35604
86.81200	-4.76047	-68.49035
86.91200	-4.76578	-68.61871
87.01200	-4.76969	-68.68342
87.11200	-4.77406	-68.75259
87.21200	-4.77891	-68.84082
87.31200	-4.78437	-68.94221
87.41200	-4.79125	-69.07288
87.51200	-4.79641	-69.19213
87.61200	-4.80031	-69.26195
87.71200	-4.80516	-69.34440
87.81200	-4.81063	-69.44112
87.91200	-4.81766	-69.55864
88.01200	-4.82250	-69.67081
88.11200	-4.82641	-69.74117
88.21200	-4.83062	-69.80634
88.31200	-4.83563	-69.89542
88.41200	-4.84156	-70.00377
88.51200	-4.84875	-70.13923
88.61200	-4.85344	-70.24812
88.71200	-4.85719	-70.30469
88.81200	-4.86156	-70.38079
88.91200	-4.86688	-70.47269
89.01200	-4.87438	-70.60113
89.11200	-4.87937	-70.71052
89.21200	-4.88328	-70.76275
89.31200	-4.88750	-70.79273
89.37400	-4.89062	-70.28777
89.47400	-4.89609	-70.13992
89.57400	-4.90219	-70.16812
89.67400	-4.90828	-70.25702
89.77400	-4.91219	-70.28943
89.87400	-4.91672	-70.35676
89.97400	-4.92156	-70.43185
90.07400	-4.92719	-70.52275
90.17400	-4.93375	-70.63989
90.27400	-4.93813	-70.72064
90.37400	-4.94219	-70.78202
90.47400	-4.94656	-70.84619
90.57400	-4.95203	-70.94295
90.67400	-4.95859	-71.04879
90.77400	-4.96594	-71.20315
90.87400	-4.96953	-71.26548
90.97400	-4.97375	-71.32971
91.07400	-4.97875	-71.40126
91.17400	-4.98469	-71.49827
91.27400	-4.99156	-71.63879
91.37400	-4.99547	-71.70296
91.47400	-4.99953	-71.75965
91.57400	-5.00422	-71.83145
91.67400	-5.00891	-71.90707
91.77400	-5.01438	-71.99360
91.87400	-5.02172	-72.11610
91.97400	-5.02594	-72.19431
92.07400	-5.03047	-72.26339
92.17400	-5.03625	-72.36128
92.27400	-5.04438	-72.50368
92.37400	-5.04922	-72.62375
92.47400	-5.05234	-72.66643
92.57400	-5.05609	-72.71597
92.67400	-5.06063	-72.78231
92.77400	-5.06563	-72.85723
92.87400	-5.07078	-72.92136
92.97400	-5.07750	-73.04730
93.07400	-5.08203	-73.12308
93.17400	-5.08641	-73.18068
93.27400	-5.09156	-73.25093
93.37400	-5.09828	-73.35827
93.47400	-5.10516	-73.49438
93.57400	-5.10859	-73.54093
93.67400	-5.11250	-73.58669
93.77400	-5.11703	-73.64642
93.87400	-5.12203	-73.72309
93.97400	-5.12750	-73.80879
94.07400	-5.13438	-73.92973
94.17400	-5.13859	-74.00609
94.27400	-5.14313	-74.05710
94.37400	-5.14828	-74.13895
94.47400	-5.15406	-74.23562
94.57400	-5.16109	-74.36808
94.67400	-5.16578	-74.45465
94.77400	-5.16984	-74.51196
94.87400	-5.17453	-74.58936
94.97400	-5.17984	-74.67227
95.07400	-5.18609	-74.77778
95.17400	-5.19188	-74.89526
95.27400	-5.19531	-74.94804
95.37400	-5.19969	-75.00686
95.47400	-5.20469	-75.08698
95.57400	-5.21078	-75.19087
95.67400	-5.21750	-75.32624
95.77400	-5.22187	-75.39362
95.87400	-5.22609	-75.45487
95.97400	-5.23078	-75.53277
96.07400	-5.23547	-75.60282
96.17400	-5.24094	-75.69218
96.27400	-5.24766	-75.79961
96.37400	-5.25250	-75.90181
96.47400	-5.25687	-75.96518
96.57400	-5.26250	-76.04525
96.67400	-5.26969	-76.16299
96.77400	-5.27563	-76.29094
96.87400	-5.27891	-76.34313
96.97400	-5.28281	-76.39672
97.07400	-5.28734	-76.46369
97.17400	-5.29266	-76.54061
97.27400	-5.29859	-76.65028
97.37400	-5.30547	-76.76905
97.47400	-5.30953	-76.84470
97.57400	-5.31359	-76.90354
97.67400	-5.31813	-76.96819
97.77400	-5.32344	-77.05475
97.87400	-5.33062	-77.17603
97.97400	-5.33516	-77.26448
98.07400	-5.33906	-77.31125
98.17400	-5.34359	-77.38443
98.27400	-5.34891	-77.46163
98.37400	-5.35453	-77.55212
98.47400	-5.36172	-77.66919
98.57400	-5.36641	-77.73999
98.63200	-5.36875	-77.23020
98.73200	-5.37344	-76.83142
98.83200	-5.37875	-76.78407
98.93200	-5.38656	-76.83552
99.03200	-5.39141	-76.88170
99.13200	-5.39516	-76.89342
99.23200	-5.39938	-76.92827
99.33200	-5.40422	-76.99350
99.43200	-5.40984	-77.07686
99.53200	-5.41813	-77.19984
99.63200	-5.42219	-77.29484
99.73200	-5.42594	-77.33745
99.83200	-5.43063	-77.41298
99.93200	-5.43625	-77.50827
100.03200	-5.44359	-77.63457
100.13200	-5.44813	-77.73863
100.23200	-5.45188	-77.78510
100.33200	-5.45641	-77.85349
100.43200	-5.46141	-77.94175
100.53200	-5.46672	-78.03565
100.63200	-5.47344	-78.14171
100.73200	-5.47828	-78.24441
100.83200	-5.48203	-78.29776
100.93200	-5.48625	-78.37176
101.03200	-5.49156	-78.46148
101.13200	-5.49891	-78.57446
101.23200	-5.50500	-78.71336
101.33200	-5.50875	-78.77253
101.43200	-5.51328	-78.84479
101.53200	-5.51844	-78.83216
101.63200	-5.52391	-78.91817
101.73200	-5.53047	-79.03014
101.83200	-5.53500	-79.11762
101.93200	-5.53891	-79.17175
102.03200	-5.54375	-79.24269
102.13200	-5.54906	-79.32575
102.23200	-5.55578	-79.44146
102.33200	-5.56156	-79.56182
102.43200	-5.56500	-79.61041
102.53200	-5.56906	-79.66944
102.63200	-5.57375	-79.73822
102.73200	-5.57938	-79.83602
102.83200	-5.58672	-79.94556
102.93200	-5.59203	-80.06431
103.03200	-5.59578	-80.11737
103.13200	-5.60031	-80.18795
103.23200	-5.60562	-80.26689
103.33200	-5.61172	-80.36790
103.43200	-5.61750	-80.47851
103.53200	-5.62141	-80.54204
103.63200	-5.62578	-80.59584
103.73200	-5.63078	-80.66355
103.83200	-5.63656	-80.76064
103.93200	-5.64391	-80.88085
104.03200	-5.64906	-80.98627
104.13200	-5.65250	-81.02096
104.23200	-5.65688	-81.07013
104.33200	-5.66203	-81.14979
104.43200	-5.66906	-81.24615
104.53200	-5.67469	-81.36122
104.63200	-5.67844	-81.38911
104.73200	-5.68297	-81.45090
104.83200	-5.68781	-81.49640
104.93200	-5.69297	-81.53932
105.03000	-5.69984	-80.99717
105.04000	-5.70078	-80.40272
105.05000	-5.70156	-79.89468
105.06800	-5.70266	-79.39046
105.16800	-5.70672	-79.43405
105.26800	-5.71078	-79.49416
105.36801	-5.71547	-79.57444
105.46801	-5.72141	-79.67527
105.56801	-5.72828	-79.81633
105.66801	-5.73219	-79.89293
105.76801	-5.73625	-79.94988
105.86801	-5.74094	-80.03290
105.96801	-5.74641	-80.13546
106.06801	-5.75250	-80.24126
106.16801	-5.75969	-80.38413
106.26801	-5.76328	-80.46186
106.36801	-5.76750	-80.51538
106.46801	-5.77234	-80.60453
106.56801	-5.77766	-80.69525
106.66801	-5.78453	-80.81489
106.76801	-5.78922	-80.91212
106.86801	-5.79312	-80.97348
106.96801	-5.79766	-81.04899
107.06801	-5.80312	-81.13613
107.16801	-5.80953	-81.25687
107.26801	-5.81734	-81.41713
107.36801	-5.82047	-81.47742
107.46801	-5.82453	-81.53354
107.56801	-5.82938	-81.61663
107.66801	-5.83516	-81.71938
107.76801	-5.84281	-81.86048
107.86801	-5.84719	-81.95256
107.96801	-5.85141	-82.03445
108.06801	-5.85578	-82.10916
108.16801	-5.86063	-82.18518
108.26801	-5.86625	-82.28915
108.36801	-5.87297	-82.41370
108.46801	-5.87719	-82.50795
108.56801	-5.88094	-82.55695
108.66801	-5.88531	-82.63549
108.76801	-5.89109	-82.73208
108.86801	-5.89875	-82.86623
108.96801	-5.90328	-82.96226
109.06801	-5.90734	-83.02362
109.16801	-5.91203	-83.10159
109.26801	-5.91703	-83.18571
109.36801	-5.92266	-83.28763
109.46801	-5.92922	-83.39842
109.56801	-5.93391	-83.49511
109.66801	-5.93781	-83.53702
109.76801	-5.94250	-83.62643
109.86801	-5.94797	-83.70537
109.96801	-5.95484	-83.83065
110.06801	-5.95984	-83.93688
110.16801	-5.96391	-83.99686
110.26801	-5.96828	-84.07421
110.36801	-5.97344	-84.15755
110.46801	-5.97922	-84.26262
110.56801	-5.98625	-84.39294
110.66801	-5.99047	-84.47280
110.76801	-5.99453	-84.53783
110.86801	-5.99938	-84.61827
110.96801	-6.00469	-84.70280
111.06801	-6.01094	-84.81028
111.16801	-6.01562	-84.89787
111.26801	-6.02000	-84.97616
111.36801	-6.02469	-85.03965
111.46801	-6.02984	-85.11201
111.56801	-6.03578	-85.21929
111.66801	-6.04312	-85.34892
111.76801	-6.04703	-85.42110
111.86801	-6.05094	-85.48569
111.96801	-6.05578	-85.55374
112.06801	-6.06141	-85.63124
112.16801	-6.06781	-85.73905
112.26801	-6.07266	-85.82918
112.36801	-6.07672	-85.88505
112.46801	-6.08141	-85.94871
112.56801	-6.08641	-85.81471
112.59801	-6.08797	-85.29630
112.69801	-6.09391	-84.91352
112.79801	-6.10172	-84.86742
112.89801	-6.10547	-84.81935
112.99801	-6.10984	-84.82213
113.09801	-6.11500	-84.86983
113.19801	-6.12109	-84.94779
113.29801	-6.12750	-85.05729
113.39801	-6.13125	-85.10895
113.49801	-6.13531	-85.16353
113.59801	-6.13984	-85.23019
113.69801	-6.14516	-85.31924
113.79801	-6.15078	-85.41013
113.89801	-6.15766	-85.54061
113.99801	-6.16156	-85.60269
114.09801	-6.16594	-85.67274
114.19801	-6.17078	-85.74606
114.29801	-6.17641	-85.83603
114.39801	-6.18328	-85.95798
114.49801	-6.18812	-86.04675
114.59801	-6.19203	-86.10225
114.69801	-6.19672	-86.17247
114.79801	-6.20187	-86.25277
114.89801	-6.20766	-86.33636
114.99801	-6.21453	-86.45505
115.09801	-6.21828	-86.51857
115.19801	-6.22234	-86.56307
115.29801	-6.22703	-86.63090
115.39801	-6.23266	-86.70283
115.49801	-6.24016	-86.83494
115.59801	-6.24469	-86.92478
115.69801	-6.24875	-86.96351
115.79801	-6.25328	-87.02619
115.89801	-6.25859	-87.09314
115.99801	-6.26516	-87.19023
116.09801	-6.27344	-87.35550
116.19801	-6.27641	-87.38960
116.29801	-6.28047	-87.43263
116.39801	-6.28563	-87.50863
116.49801	-6.29219	-87.61933
116.59801	-6.29844	-87.73094
116.69801	-6.30188	-87.77349
116.79801	-6.30578	-87.83364
116.89801	-6.31031	-87.89582
116.99801	-6.31531	-87.96273
117.09801	-6.32031	-88.04104
117.19801	-6.32734	-88.16224
117.29801	-6.33141	-88.22925
117.39801	-6.33578	-88.28209
117.49801	-6.34078	-88.35804
117.59801	-6.34672	-88.44517
117.69801	-6.35484	-88.59071
117.79801	-6.35891	-88.65485
117.89801	-6.36266	-88.69746
117.99801	-6.36750	-88.77122
118.09801	-6.37281	-88.84971
118.19801	-6.37891	-88.94225
118.29801	-6.38516	-89.06035
118.39801	-6.38875	-89.10615
118.49801	-6.39313	-89.15875
118.59801	-6.39797	-89.22943
118.69801	-6.40344	-89.31195
118.79801	-6.41031	-89.42988
118.89801	-6.41500	-89.50354
118.99801	-6.41922	-89.55627
119.09801	-6.42375	-89.62017
119.19801	-6.42891	-89.69858
119.29801	-6.43500	-89.78163
119.39801	-6.44234	-89.91884
119.49801	-6.44594	-89.97320
119.59801	-6.44984	-90.01945
119.69801	-6.45469	-90.07943
119.79801	-6.46063	-90.16467
119.89801	-6.46797	-90.29192
119.99801	-6.47219	-90.35712
120.09801	-6.47625	-90.40816
120.19801	-6.48078	-90.46538
120.29801	-6.48547	-90.53832
120.39801	-6.49125	-90.61700
120.49801	-6.49828	-90.72374
120.59801	-6.50266	-90.80520
120.69801	-6.50672	-90.85034
120.79801	-6.51141	-90.91128
120.89801	-6.51719	-90.99209
120.99801	-6.52422	-91.11384
121.09801	-6.52844	-91.17274
121.19801	-6.53266	-91.22436
121.29801	-6.53734	-91.27460
121.39801	-6.54250	-91.35026
121.49801	-6.54844	-91.43331
121.59801	-6.55531	-91.54345
121.69801	-6.55969	-91.62112
121.79801	-6.56375	-91.66036
121.89801	-6.56828	-91.71138
121.99801	-6.57375	-91.78371
122.09801	-6.58094	-91.89899
122.19801	-6.58531	-91.97147
122.29801	-6.58922	-92.00523
122.39801	-6.59375	-92.05816
122.49801	-6.59875	-92.12452
122.59801	-6.60453	-92.19269
122.69801	-6.61109	-92.28709
122.79801	-6.61594	-92.37017
122.89801	-6.62016	-92.40940
122.99801	-6.62516	-92.47513
123.09801	-6.63109	-92.54611
123.19801	-6.63828	-92.65713
123.29801	-6.64250	-92.71305
123.39801	-6.64656	-92.73213
123.49801	-6.65094	-92.34754
123.56401	-6.65438	-91.84629
123.66401	-6.66078	-91.76700
123.76401	-6.67031	-91.86137
123.86401	-6.67328	-91.87604
123.96401	-6.67625	-91.85768
124.06401	-6.68063	-91.90278
124.16401	-6.68563	-91.96639
124.26401	-6.69172	-92.04259
124.36401	-6.69703	-92.12995
124.46401	-6.70094	-92.17299
124.56401	-6.70531	-92.21464
124.66401	-6.71047	-92.28084
124.76401	-6.71641	-92.36509
124.86401	-6.72375	-92.48898
124.96401	-6.72844	-92.56981
125.06401	-6.73250	-92.60689
125.16401	-6.73703	-92.66726
125.26401	-6.74219	-92.73735
125.36401	-6.74906	-92.83028
125.46401	-6.75406	-92.92568
125.56401	-6.75797	-92.96726
125.66401	-6.76234	-93.00959
125.76401	-6.76734	-93.08159
125.86401	-6.77344	-93.16179
125.96401	-6.78078	-93.27248
126.06401	-6.78484	-93.35327
126.16401	-6.78875	-93.37855
126.26401	-6.79359	-93.44523
126.36401	-6.79938	-93.52372
126.46401	-6.80656	-93.64227
126.56401	-6.81156	-93.73107
126.66401	-6.81516	-93.76205
126.76401	-6.81937	-93.81204
126.86401	-6.82375	-93.86353
126.96401	-6.82891	-93.92611
127.06401	-6.83578	-94.01403
127.16401	-6.84125	-94.12123
127.26401	-6.84500	-94.14431
127.36401	-6.84969	-94.20320
127.46401	-6.85516	-94.26579
127.56401	-6.86172	-94.35173
127.66401	-6.86719	-94.43264
127.76401	-6.87125	-94.47303
127.86401	-6.87562	-94.51911
127.96401	-6.88063	-94.57144
128.06401	-6.88594	-94.63441
128.16401	-6.89234	-94.71314
128.26401	-6.89828	-94.80402
128.36401	-6.90219	-94.82235
128.46401	-6.90656	-94.84935
128.56401	-6.91156	-94.89597
128.66401	-6.91891	-94.97520
128.76401	-6.92484	-95.06980
128.86401	-6.92859	-95.08371
128.96401	-6.93266	-95.10937
129.06401	-6.93766	-95.14222
129.16401	-6.94297	-95.17629
129.26401	-6.94984	-95.22025
129.36401	-6.95453	-95.25008
129.46401	-6.95859	-95.15799
129.47801	-6.95937	-94.64309
129.48801	-6.95984	-94.02826
129.49801	-6.96031	-93.49652
129.51401	-6.96094	-92.99212
129.61401	-6.96625	-92.98212
129.71401	-6.97203	-93.06584
129.81401	-6.97984	-93.20360
129.91401	-6.98375	-93.26603
130.01401	-6.98766	-93.30569
130.11401	-6.99203	-93.37211
130.21401	-6.99688	-93.43414
130.31401	-7.00219	-93.51645
130.41401	-7.00953	-93.62717
130.51401	-7.01391	-93.71402
130.61401	-7.01813	-93.75895
130.71401	-7.02312	-93.82346
130.81401	-7.02922	-93.91100
130.91401	-7.03609	-94.02812
131.01401	-7.03984	-94.07624
131.11401	-7.04406	-94.13294
131.21401	-7.04844	-94.17851
131.31401	-7.05328	-94.24222
131.41401	-7.05922	-94.32627
131.51401	-7.06703	-94.44862
131.61401	-7.07078	-94.50106
131.71401	-7.07453	-94.53528
131.81401	-7.07937	-94.59243
131.91401	-7.08469	-94.66071
132.01401	-7.09203	-94.76292
132.11401	-7.09625	-94.82414
132.21401	-7.10016	-94.85737
132.31401	-7.10469	-94.91511
132.41401	-7.11000	-94.96665
132.51401	-7.11609	-95.05100
132.61401	-7.12531	-95.18629
132.71401	-7.12906	-95.25862
132.81401	-7.13281	-95.29489
132.91401	-7.13813	-95.36091
133.01401	-7.14547	-95.44870
133.11401	-7.15109	-95.56609
133.21401	-7.15406	-95.59171
133.31401	-7.15781	-95.62529
133.41401	-7.16203	-95.66816
133.51401	-7.16688	-95.73389
133.61401	-7.17266	-95.81082
133.71401	-7.17953	-95.91065
133.81401	-7.18438	-95.99958
133.91401	-7.18844	-96.02886
134.01401	-7.19344	-96.09251
134.11401	-7.19875	-96.15676
134.21401	-7.20563	-96.25686
134.31401	-7.21031	-96.31976
134.41401	-7.21437	-96.36962
134.51401	-7.21922	-96.42508
134.61401	-7.22469	-96.49329
134.71401	-7.23078	-96.57376
134.81401	-7.23766	-96.68537
134.91401	-7.24094	-96.71432
135.01401	-7.24484	-96.74598
135.11401	-7.24969	-96.80530
135.21401	-7.25516	-96.86987
135.31401	-7.26219	-96.97891
135.41401	-7.26703	-97.04029
135.51401	-7.27141	-97.08843
135.61401	-7.27625	-97.14305
135.71401	-7.28125	-97.19239
135.81401	-7.28688	-97.26500
135.91401	-7.29422	-97.37389
136.01401	-7.29797	-97.41238
136.11401	-7.30219	-97.45053
136.21401	-7.30719	-97.49913
136.31401	-7.31312	-97.57809
136.41401	-7.31984	-97.68461
136.51401	-7.32359	-97.72237
136.61401	-7.32781	-97.74801
136.71401	-7.33250	-97.80006
136.81401	-7.33750	-97.85769
136.91401	-7.34313	-97.92132
137.01401	-7.35047	-98.02382
137.11401	-7.35453	-98.07337
137.21401	-7.35875	-98.11181
137.31401	-7.36328	-98.15302
137.41401	-7.36906	-98.21472
137.51401	-7.37672	-98.32887
137.61401	-7.38094	-98.37730
137.71401	-7.38469	-98.40381
137.81401	-7.38922	-98.43983
137.91401	-7.39437	-98.49945
138.01401	-7.40047	-98.56521
138.11401	-7.40719	-98.66297
138.21401	-7.41094	-98.69228
138.31401	-7.41500	-98.72326
138.41401	-7.41984	-98.76506
138.51401	-7.42516	-98.82041
138.61401	-7.43234	-98.90317
138.71401	-7.43750	-98.97768
138.81401	-7.44125	-99.00314
138.91401	-7.44563	-99.02789
139.01401	-7.45094	-99.08143
139.11401	-7.45687	-99.14442
139.21401	-7.46406	-99.24043
139.31401	-7.46797	-99.28124
139.41401	-7.47234	-99.30848
139.51401	-7.47750	-99.35804
139.61401	-7.48359	-99.42417
139.71401	-7.49063	-99.50853
139.81401	-7.49469	-99.54630
139.91401	-7.49844	-99.56617
140.01401	-7.50281	-99.59485
140.11401	-7.50781	-99.63073
140.21401	-7.51359	-99.69091
140.31401	-7.52156	-99.78886
140.41401	-7.52563	-99.83844
140.51401	-7.52953	-99.85200
140.61401	-7.53422	-99.89756
140.71401	-7.54031	-99.94809
140.81401	-7.54688	-100.04085
140.91401	-7.55094	-100.06502
141.01401	-7.55469	-100.09448
141.11401	-7.55937	-100.12440
141.21401	-7.56422	-100.16212
141.31401	-7.56953	-100.21050
141.41401	-7.57578	-100.28115
141.51401	-7.58062	-100.33009
141.61401	-7.58500	-100.35065
141.71401	-7.59016	-100.39544
141.81401	-7.59578	-100.44491
141.91401	-7.60313	-100.53472
142.01401	-7.60797	-100.58767
142.11401	-7.61187	-100.60243
142.21401	-7.61625	-100.62578
142.31401	-7.62156	-100.67621
142.41401	-7.62766	-100.73937
142.51401	-7.63484	-100.83345
142.61401	-7.63828	-100.85233
142.71401	-7.64234	-100.86606
142.81401	-7.64719	-100.89548
142.91401	-7.65328	-100.96067
143.01401	-7.66016	-101.04780
143.11401	-7.66438	-101.08124
143.21401	-7.66828	-101.09437
143.31401	-7.67266	-101.11830
143.41401	-7.67750	-101.14957
143.51401	-7.68359	-101.21482
143.61401	-7.69125	-101.31255
143.71401	-7.69516	-101.34233
143.81401	-7.69891	-101.34920
143.91401	-7.70375	-101.38048
144.01401	-7.70922	-101.43078
144.11401	-7.71594	-101.50293
144.21401	-7.72078	-101.55625
144.31401	-7.72500	-101.57369
144.41401	-7.72938	-101.59295
144.51401	-7.73453	-101.62310
144.61401	-7.74016	-101.67167
144.71401	-7.74719	-101.73862
144.81401	-7.75203	-101.79573
144.91401	-7.75563	-101.79077
145.01401	-7.76031	-101.81233
145.11401	-7.76594	-101.84574
145.21401	-7.77359	-101.42530
145.24801	-7.77547	-100.91248
145.34801	-7.77922	-100.59080
145.44801	-7.78328	-100.50140
145.54801	-7.78797	-100.48205
145.64801	-7.79328	-100.50197
145.74801	-7.79875	-100.53720
145.84801	-7.80516	-100.58892
145.94801	-7.80953	-100.61960
146.04801	-7.81375	-100.63557
146.14801	-7.81828	-100.66941
146.24801	-7.82406	-100.71597
146.34801	-7.83250	-100.81670
146.44801	-7.83656	-100.86069
146.54801	-7.84047	-100.86583
146.64801	-7.84531	-100.90028
146.74801	-7.85063	-100.94934
146.84801	-7.85719	-100.99848
146.94801	-7.86344	-101.09144
147.04801	-7.86641	-101.09282
147.14801	-7.87063	-101.09811
147.24801	-7.87594	-101.14674
147.34801	-7.88234	-101.20024
147.44801	-7.88906	-101.29560
147.54801	-7.89297	-101.31577
147.64801	-7.89703	-101.32763
147.74801	-7.90156	-101.34379
147.84801	-7.90625	-101.38113
147.94801	-7.91172	-101.42706
148.04801	-7.91844	-101.49772
148.14801	-7.92266	-101.51221
148.24801	-7.92703	-101.53656
148.34801	-7.93219	-101.57188
148.44801	-7.93875	-101.62477
148.54801	-7.94609	-101.72784
148.64801	-7.95016	-101.74362
148.74801	-7.95453	-101.76726
148.84801	-7.95953	-101.80391
148.94801	-7.96469	-101.84407
149.04801	-7.97125	-101.89715
149.14801	-7.97719	-101.98236
149.24801	-7.98047	-101.98530
149.34801	-7.98453	-101.99762
149.44801	-7.98984	-102.05207
149.54801	-7.99609	-102.09765
149.64801	-8.00312	-102.20287
149.74801	-8.00656	-102.20642
149.84801	-8.01062	-102.21766
149.94801	-8.01531	-102.24592
150.04801	-8.02063	-102.29667
150.14801	-8.02609	-102.33564
150.24801	-8.03203	-102.40802
150.34801	-8.03625	-102.42157
150.44801	-8.04078	-102.44822
150.54801	-8.04594	-102.47905
150.64801	-8.05203	-102.53305
150.74801	-8.05937	-102.61987
150.84801	-8.06359	-102.65961
150.94801	-8.06734	-102.65660
151.04801	-8.07141	-102.67339
151.14801	-8.07641	-102.69938
151.24801	-8.08266	-102.75527
151.34801	-8.09047	-102.85907
151.44801	-8.09406	-102.86902
151.54801	-8.09828	-102.87631
151.64801	-8.10312	-102.90477
151.74801	-8.10875	-102.94954
151.84801	-8.11516	-103.01349
151.94801	-8.11953	-103.04209
152.04801	-8.12375	-103.04765
152.14801	-8.12844	-103.07860
152.24801	-8.13359	-103.11221
152.34801	-8.13969	-103.15736
152.44801	-8.14703	-103.24068
152.54801	-8.15078	-103.25906
152.64801	-8.15500	-103.26008
152.74801	-8.15969	-103.29263
152.84801	-8.16547	-103.32630
152.94801	-8.17203	-103.40039
153.04801	-8.17641	-103.42145
153.14801	-8.18047	-103.43616
153.24801	-8.18500	-103.45816
153.34801	-8.19047	-103.48272
153.44801	-8.19672	-103.53731
153.54801	-8.20344	-103.61496
153.64801	-8.20703	-103.61730
153.74801	-8.21125	-103.62270
153.84801	-8.21594	-103.64856
153.94801	-8.22172	-103.69089
154.04801	-8.22891	-103.76538
154.14801	-8.23328	-103.78794
154.24801	-8.23734	-103.79274
154.34801	-8.24188	-103.80904
154.44801	-8.24672	-103.83391
154.54801	-8.25234	-103.86732
154.64801	-8.26000	-103.94999
154.74801	-8.26406	-103.97920
154.84801	-8.26828	-103.97958
154.94801	-8.27344	-104.00169
155.04801	-8.27969	-104.04690
155.14801	-8.28641	-104.12804
155.24801	-8.29063	-104.14404
155.34801	-8.29484	-104.15248
155.44801	-8.29953	-104.18030
155.54801	-8.30469	-104.20626
155.64801	-8.31016	-104.24751
155.74801	-8.31656	-104.29694
155.84801	-8.32031	-104.30991
155.94801	-8.32453	-104.31550
156.04801	-8.32969	-104.33744
156.14801	-8.33562	-104.38026
156.24801	-8.34328	-104.47640
156.34801	-8.34750	-104.50172
156.44801	-8.35125	-104.49421
156.54801	-8.35594	-104.51311
156.64801	-8.36125	-104.54545
156.74801	-8.36734	-104.58742
156.84801	-8.37375	-104.65786
156.94801	-8.37734	-104.66028
157.04801	-8.38141	-104.67179
157.14801	-8.38625	-104.69741
157.24801	-8.39219	-104.73568
157.34801	-8.40016	-104.82217
157.44801	-8.40438	-104.85913
157.54801	-8.40828	-104.86144
157.64801	-8.41281	-104.87504
157.74801	-8.41797	-104.91118
157.84801	-8.42375	-104.95219
157.94801	-8.43016	-105.02511
158.04801	-8.43437	-105.04720
158.14801	-8.43859	-105.05239
158.24801	-8.44359	-105.07325
158.34801	-8.44922	-105.11694
158.44801	-8.45562	-105.17780
158.54801	-8.46031	-105.20773
158.64801	-8.46453	-105.21387
158.74801	-8.46922	-105.23248
158.84801	-8.47438	-105.26469
158.94801	-8.47984	-105.30806
159.04801	-8.48641	-105.35749
159.14801	-8.49062	-105.37206
159.24801	-8.49484	-105.37561
159.34801	-8.49969	-105.39643
159.44801	-8.50531	-105.43073
159.54801	-8.51219	-105.50585
159.64801	-8.51672	-105.52509
159.74801	-8.52063	-105.52242
159.84801	-8.52547	-105.54385
159.94801	-8.53109	-105.56693
160.04801	-8.53719	-105.61904
160.14801	-8.54406	-105.67843
160.24801	-8.54813	-105.69160
160.34801	-8.55234	-105.69745
160.44801	-8.55719	-105.72046
160.54801	-8.56266	-105.74881
160.64801	-8.56906	-105.80538
160.74801	-8.57359	-105.82288
160.84801	-8.57766	-105.81751
160.94801	-8.58219	-105.82601
161.04801	-8.58750	-105.85626
161.14801	-8.59328	-105.90123
161.24801	-8.60031	-105.96208
161.34801	-8.60438	-105.97277
161.44801	-8.60875	-105.97808
161.54801	-8.61359	-105.98450
161.64801	-8.61906	-106.01834
161.74801	-8.62531	-106.05785
161.84801	-8.63000	-106.08730
161.94801	-8.63438	-106.09773
162.04801	-8.63922	-106.10221
162.14801	-8.64438	-106.12866
162.24801	-8.65047	-106.16963
162.34801	-8.65797	-106.24205
162.44801	-8.66125	-106.23163
162.54801	-8.66516	-106.21875
162.64801	-8.66953	-106.22663
162.74801	-8.67484	-106.24851
162.84801	-8.68188	-106.30162
162.94801	-8.68750	-106.35155
163.04801	-8.69172	-106.35456
163.14801	-8.69656	-106.35982
163.24801	-8.70203	-106.38637
163.34801	-8.70750	-106.41780
163.44801	-8.71406	-106.47333
163.54801	-8.71766	-106.46885
163.64801	-8.72156	-106.46205
163.74801	-8.72625	-106.46319
163.84801	-8.73141	-106.49507
163.94801	-8.73875	-106.54052
164.04801	-8.74391	-106.59561
164.14801	-8.74750	-106.57060
164.24801	-8.75203	-106.57750
164.34801	-8.75750	-106.60914
164.44801	-8.76391	-106.65292
164.54801	-8.77172	-106.72545
164.64801	-8.77563	-106.73619
164.74801	-8.77953	-106.72344
164.84801	-8.78453	-106.73458
164.94801	-8.78984	-106.75135
165.04801	-8.79672	-106.81605
165.14801	-8.80109	-106.82384
165.24801	-8.80484	-106.63381
165.28001	-8.80609	-106.12151
165.36801	-8.81031	-105.61846
165.46801	-8.81531	-105.51110
165.56801	-8.82125	-105.47636
165.66801	-8.82859	-105.52701
165.76801	-8.83234	-105.51418
165.86801	-8.83672	-105.51049
165.96801	-8.84156	-105.53707
166.06801	-8.84766	-105.57537
166.16801	-8.85469	-105.64730
166.26801	-8.85891	-105.66582
166.36801	-8.86312	-105.66927
166.46801	-8.86766	-105.68384
166.56801	-8.87266	-105.70614
166.66801	-8.87828	-105.75489
166.76801	-8.88531	-105.82764
166.86801	-8.88922	-105.84215
166.96801	-8.89328	-105.85126
167.06801	-8.89828	-105.86751
167.16801	-8.90391	-105.90385
167.26801	-8.91031	-105.96137
167.36801	-8.91453	-105.98321
167.46801	-8.91875	-105.98871
167.56801	-8.92344	-106.00524
167.66801	-8.92922	-106.04271
167.76801	-8.93609	-106.10852
167.86801	-8.94328	-106.19228
167.96801	-8.94656	-106.18471
168.06801	-8.95047	-106.18314
168.16801	-8.95531	-106.20536
168.26801	-8.96094	-106.23796
168.36801	-8.96813	-106.31540
168.46801	-8.97234	-106.34363
168.56801	-8.97641	-106.33936
168.66801	-8.98094	-106.35476
168.76801	-8.98625	-106.37798
168.86801	-8.99219	-106.42919
168.96801	-8.99859	-106.48718
169.06801	-9.00250	-106.50519
169.16801	-9.00656	-106.50218
169.26801	-9.01156	-106.52141
169.36801	-9.01703	-106.55123
169.46801	-9.02438	-106.62601
169.56801	-9.02891	-106.64865
169.66801	-9.03266	-106.64502
169.76801	-9.03734	-106.65683
169.86801	-9.04281	-106.68773
169.96801	-9.04891	-106.73460
170.06801	-9.05578	-106.79676
170.16801	-9.05969	-106.81114
170.26801	-9.06375	-106.81297
170.36801	-9.06875	-106.83053
170.46801	-9.07406	-106.85526
170.56801	-9.08141	-106.93335
170.66801	-9.08563	-106.94657
170.76801	-9.08953	-106.95072
170.86801	-9.09438	-106.96480
170.96801	-9.09969	-106.98234
171.06801	-9.10594	-107.03631
171.16801	-9.11297	-107.11172
171.26801	-9.11625	-107.09894
171.36801	-9.12031	-107.09491
171.46801	-9.12500	-107.11110
171.56801	-9.13047	-107.14013
171.66801	-9.13719	-107.19524
171.76801	-9.14219	-107.22640
171.86801	-9.14656	-107.23267
171.96801	-9.15125	-107.23743
172.06801	-9.15641	-107.25869
172.16801	-9.16266	-107.30559
172.26801	-9.16984	-107.38729
172.36801	-9.17328	-107.37462
172.46801	-9.17750	-107.37350
172.56801	-9.18219	-107.39025
172.66801	-9.18781	-107.42747
172.76801	-9.19438	-107.48236
172.86801	-9.19875	-107.49662
172.96801	-9.20312	-107.49790
173.06801	-9.20797	-107.51215
173.16801	-9.21344	-107.54578
173.26801	-9.21984	-107.59059
173.36801	-9.22688	-107.67484
173.46801	-9.23078	-107.66499
173.56801	-9.23500	-107.66681
173.66801	-9.24016	-107.70155
173.76801	-9.24641	-107.74738
173.86801	-9.25203	-107.79613
173.96801	-9.25563	-107.79143
174.06801	-9.25953	-107.78552
174.16801	-9.26391	-107.77957
174.26801	-9.26891	-107.81383
174.36801	-9.27500	-107.84497
174.46801	-9.28203	-107.91022
174.56801	-9.28609	-107.92173
174.66801	-9.29047	-107.90852
174.76801	-9.29547	-107.93624
174.86801	-9.30109	-107.96142
174.96801	-9.30781	-108.02573
175.06801	-9.31250	-108.05090
175.16801	-9.31641	-108.03533
175.26801	-9.32078	-108.03478
175.36801	-9.32547	-108.04347
175.46801	-9.33109	-108.06438
175.56801	-9.33828	-108.12887
175.66801	-9.34281	-108.14776
175.76801	-9.34719	-108.14153
175.86801	-9.35219	-108.16380
175.96801	-9.35797	-108.18496
176.06801	-9.36500	-108.23823
176.16801	-9.36906	-108.24683
176.26801	-9.37313	-108.22343
176.36801	-9.37766	-108.22978
176.46801	-9.38266	-108.24846
176.56801	-9.38859	-108.27179
176.66801	-9.39625	-108.33931
176.76801	-9.40031	-108.34807
176.86801	-9.40438	-108.33322
176.96801	-9.40891	-108.33406
177.06801	-9.41437	-108.35379
177.16801	-9.42125	-108.40257
177.26801	-9.42594	-108.43202
177.36801	-9.42984	-108.40930
177.46801	-9.43437	-108.40824
177.56801	-9.43969	-108.41546
177.66801	-9.44547	-108.44922
177.76801	-9.45250	-108.50354
177.86801	-9.45656	-108.50479
177.96801	-9.46063	-108.49521
178.06801	-9.46547	-108.48879
178.16801	-9.47109	-108.50962
178.26801	-9.47828	-108.57926
178.36801	-9.48266	-108.57538
178.46801	-9.48641	-108.55971
178.56801	-9.49078	-108.55070
178.66801	-9.49578	-108.55930
178.76801	-9.50156	-108.57627
178.86801	-9.50922	-108.63914
178.96801	-9.51359	-108.64980
179.06801	-9.51781	-108.64170
179.16801	-9.52234	-108.64241
179.26801	-9.52766	-108.64971
179.36801	-9.53453	-108.70415
179.46801	-9.53906	-108.71294
179.56801	-9.54313	-108.69925
179.66801	-9.54766	-108.69122
179.76801	-9.55266	-108.69588
179.86801	-9.55844	-108.72556
179.96801	-9.56672	-108.78327
180.06801	-9.57031	-108.78873
180.16801	-9.57391	-108.76364
180.26801	-9.57875	-108.76843
180.36801	-9.58469	-108.79121
180.46801	-9.59297	-108.87097
180.56801	-9.59703	-108.87305
180.66801	-9.60063	-108.85099
180.76801	-9.60531	-108.85113
180.86801	-9.61031	-108.85853
180.96801	-9.61609	-108.88405
181.06801	-9.62422	-108.94677
181.16801	-9.62844	-108.97657
181.26801	-9.63234	-108.96347
181.36801	-9.63734	-108.97563
181.46801	-9.64313	-109.00024
181.56801	-9.64906	-109.03962
181.66801	-9.65266	-109.01868
181.76801	-9.65656	-109.00816
181.86801	-9.66109	-109.00163
181.96801	-9.66625	-109.01317
182.06801	-9.67266	-109.04955
182.16801	-9.68016	-109.10168
182.26801	-9.68453	-109.11311
182.36801	-9.68828	-109.09622
182.46801	-9.69313	-109.08951
182.56801	-9.69844	-109.10383
182.66801	-9.70531	-109.13990
182.76801	-9.71000	-109.16068
182.86801	-9.71391	-109.13821
182.96801	-9.71844	-109.12713
183.06801	-9.72359	-109.13295
183.16801	-9.72938	-109.15075
183.26801	-9.73656	-109.19457
183.36801	-9.74063	-109.20362
183.46801	-9.74438	-109.17680
183.56801	-9.74922	-109.18313
183.66801	-9.75484	-109.18991
183.76801	-9.76219	-109.24771
183.86801	-9.76703	-109.26432
183.96801	-9.77094	-109.24478
184.06801	-9.77563	-109.23936
184.16801	-9.78047	-109.24583
184.26801	-9.78578	-109.25747
184.36801	-9.79328	-109.31738
184.46801	-9.79766	-109.32811
184.56801	-9.80172	-109.30672
184.66801	-9.80641	-109.31242
184.76801	-9.81203	-109.32221
184.86801	-9.81922	-109.36879
184.96801	-9.82328	-109.37457
185.06801	-9.82719	-109.35873
185.16801	-9.83203	-109.35470
185.26801	-9.83719	-109.36524
185.36801	-9.84313	-109.38875
185.46801	-9.85016	-109.44353
185.56801	-9.85422	-109.45025
185.66801	-9.85828	-109.42873
185.76801	-9.86328	-109.43562
185.86801	-9.86875	-109.43870
185.96801	-9.87547	-109.49694
186.06801	-9.88016	-109.50550
186.16801	-9.88422	-109.48904
186.26801	-9.88859	-109.48595
186.36801	-9.89375	-109.49073
186.46801	-9.89984	-109.51786
186.56801	-9.90672	-109.56308
186.66801	-9.91063	-109.57187
186.76801	-9.91500	-109.55262
186.86801	-9.92000	-109.56298
186.96801	-9.92531	-109.56574
187.06801	-9.93172	-109.60703
187.16801	-9.93672	-109.62409
187.26801	-9.94063	-109.60957
187.36801	-9.94500	-109.60419
187.46801	-9.95000	-109.61182
187.56801	-9.95578	-109.63324
187.66801	-9.96375	-109.69477
187.76801	-9.96797	-109.71028
187.86801	-9.97187	-109.68645
187.96801	-9.97656	-109.67577
188.06801	-9.98156	-109.68846
188.16801	-9.98813	-109.72159
188.26801	-9.99359	-109.75703
188.36801	-9.99781	-109.74637
188.46801	-10.00250	-109.74418
188.56801	-10.00781	-109.74434
188.66801	-10.01391	-109.78355
188.76801	-10.02094	-109.82261
188.86801	-10.02469	-109.81767
188.96801	-10.02828	-109.79427
189.06801	-10.03266	-109.77505
189.16801	-10.03797	-109.78854
189.26801	-10.04531	-109.83444
189.36801	-10.05094	-109.86425
189.46801	-10.05484	-109.84995
189.56801	-10.05938	-109.83840
189.66801	-10.06438	-109.84648
189.76801	-10.07047	-109.86656
189.86801	-10.07781	-109.92790
189.96801	-10.08156	-109.92117
190.06801	-10.08547	-109.89638
190.16801	-10.09047	-109.90005
190.26801	-10.09594	-109.91873
190.36801	-10.10234	-109.95959
190.46801	-10.10688	-109.96141
190.56801	-10.11094	-109.94164
190.66801	-10.11547	-109.93812
190.76801	-10.12016	-109.94262
190.86801	-10.12578	-109.95686
190.96801	-10.13250	-109.99691
191.06801	-10.13719	-110.00622
191.16801	-10.14125	-109.98885
191.26801	-10.14609	-109.98788
191.36801	-10.15188	-109.99955
191.46801	-10.15891	-110.04954
191.56801	-10.16406	-110.07056
191.66801	-10.16812	-110.05320
191.76801	-10.17250	-110.04486
191.86801	-10.17750	-110.04920
191.96801	-10.18312	-110.06298
192.06801	-10.18969	-110.10458
192.16801	-10.19406	-110.09803
192.26801	-10.19813	-110.07454
192.36801	-10.20266	-110.07608
192.46801	-10.20781	-110.07942
192.56801	-10.21438	-110.10205
192.66801	-10.22031	-110.13750
192.76801	-10.22484	-110.13766
192.86801	-10.22953	-110.13617
192.96801	-10.23453	-110.12986
193.06801	-10.24016	-110.14127
193.16801	-10.24687	-110.17761
193.26801	-10.25156	-110.19806
193.36801	-10.25547	-110.17727
193.46801	-10.26047	-110.17919
193.56801	-10.26625	-110.19707
193.66801	-10.27344	-110.24978
193.76801	-10.27766	-110.24239
193.86801	-10.28141	-110.22374
193.96801	-10.28563	-110.21359
194.06801	-10.29047	-110.21122
194.16801	-10.29594	-110.21952
194.26801	-10.30250	-110.24842
194.36801	-10.30828	-110.29553
194.46801	-10.31188	-110.26312
194.56801	-10.31641	-110.25535
194.66801	-10.32156	-110.26060
194.76801	-10.32859	-110.29030
194.86801	-10.33422	-110.33484
194.96801	-10.33828	-110.32126
195.06801	-10.34266	-110.30053
195.16801	-10.34750	-110.29667
195.26801	-10.35281	-110.30161
195.36801	-10.35906	-110.32683
195.46801	-10.36406	-110.34172
195.56801	-10.36813	-110.32273
195.66801	-10.37281	-110.31613
195.76801	-10.37844	-110.32561
195.86801	-10.38641	-110.38584
195.96801	-10.39094	-110.38724
196.06801	-10.39484	-110.36652
196.16801	-10.39938	-110.35996
196.26801	-10.40422	-110.35497
196.36801	-10.41000	-110.37102
196.46801	-10.41813	-110.42684
196.56801	-10.42234	-110.44499
196.66801	-10.42609	-110.42070
196.76801	-10.43109	-110.42434
196.86801	-10.43687	-110.43936
196.96801	-10.44391	-110.49045
197.06801	-10.44781	-110.48958
197.16801	-10.45156	-110.45888
197.26801	-10.45641	-110.45870
197.36801	-10.46172	-110.47520
197.46801	-10.46734	-110.49145
197.56801	-10.47469	-110.54632
197.66801	-10.47891	-110.55268
197.76801	-10.48266	-110.53291
197.86801	-10.48734	-110.52909
197.96801	-10.49312	-110.55306
198.06801	-10.50047	-110.60939
198.16801	-10.50484	-110.61672
198.26801	-10.50875	-110.59633
198.36801	-10.51312	-110.58228
198.46801	-10.51797	-110.59457
198.56801	-10.52359	-110.60912
[truncated: 856 more rows]
