# Supplementary material for: Strengthening of 3D Printed Fused Deposition Manufactured Parts Using the Fill Compositing Technique
Source: PLoS One. 2015 Apr 16;10(4):e0122915. doi: 10.1371/journal.pone.0122915 (PMC4400136; doi:10.1371/journal.pone.0122915)
Supplement: S1 File — This is the raw data and information on all the samples presented in this manuscript. (ZIP) [file pone.0122915.s001.zip › Specimen_RawData_99.csv]

Time	Extension	Load
(sec)	(mm)	(N)
0.00000	0.00000	-0.08736
0.10000	0.00000	-0.09932
0.20000	-0.00094	-0.09578
0.30000	-0.00469	-0.09609
0.40000	-0.01453	-0.09762
0.50000	-0.02234	-0.10372
0.60000	-0.03141	-0.10573
0.70000	-0.03844	-0.10071
0.80000	-0.04125	-0.09252
0.90000	-0.04609	-0.09923
1.00000	-0.05156	-0.10716
1.10000	-0.05891	-0.09609
1.20000	-0.06344	-0.09572
1.30000	-0.06687	-0.10100
1.40000	-0.07125	-0.09968
1.50000	-0.07625	-0.10062
1.60000	-0.08156	-0.10181
1.70000	-0.08828	-0.10010
1.80000	-0.09500	-0.09813
1.90000	-0.09812	-0.09856
2.00000	-0.10266	-0.09734
2.10000	-0.10781	-0.10751
2.20000	-0.11406	-0.09781
2.30000	-0.11953	-0.10076
2.40000	-0.12344	-0.10673
2.50000	-0.12797	-0.09744
2.60000	-0.13313	-0.10299
2.70000	-0.13891	-0.10196
2.80000	-0.14563	-0.10290
2.90000	-0.15094	-0.09785
3.00000	-0.15469	-0.09414
3.10000	-0.15922	-0.10074
3.20000	-0.16438	-0.10493
3.30000	-0.17063	-0.09712
3.40000	-0.17688	-0.10122
3.50000	-0.18063	-0.09531
3.60000	-0.18469	-0.10164
3.70000	-0.18969	-0.10182
3.80000	-0.19563	-0.09257
3.90000	-0.20266	-0.09406
4.00000	-0.20766	-0.10169
4.10000	-0.21109	-0.10444
4.20000	-0.21594	-0.10255
4.30000	-0.22094	-0.10099
4.40000	-0.22766	-0.10088
4.50000	-0.23344	-0.10119
4.60000	-0.23734	-0.09785
4.70000	-0.24188	-0.10017
4.80000	-0.24656	-0.09825
4.90000	-0.25187	-0.10154
5.00000	-0.25844	-0.09987
5.10000	-0.26406	-0.09894
5.20000	-0.26797	-0.10050
5.30000	-0.27250	-0.09546
5.40000	-0.27812	-0.10723
5.50000	-0.28500	-0.10041
5.60000	-0.29031	-0.10022
5.70000	-0.29391	-0.10039
5.80000	-0.29828	-0.09432
5.90000	-0.30344	-0.10352
6.00000	-0.30906	-0.09643
6.10000	-0.31563	-0.10492
6.20000	-0.32109	-0.10866
6.30000	-0.32469	-0.09693
6.40000	-0.32922	-0.10246
6.50000	-0.33438	-0.09480
6.60000	-0.34109	-0.10172
6.70000	-0.34719	-0.09268
6.80000	-0.35078	-0.09419
6.90000	-0.35531	-0.09456
7.00000	-0.36000	-0.09502
7.10000	-0.36578	-0.10150
7.20000	-0.37219	-0.09661
7.30000	-0.37734	-0.10135
7.40000	-0.38125	-0.09917
7.50000	-0.38594	-0.09234
7.60000	-0.39094	-0.09539
7.70000	-0.39672	-0.09502
7.80000	-0.40313	-0.10286
7.90000	-0.40750	-0.10093
8.00000	-0.41156	-0.09421
8.10000	-0.41625	-0.09816
8.20000	-0.42188	-0.10064
8.30000	-0.42953	-0.10116
8.40000	-0.43500	-0.09889
8.50000	-0.43844	-0.09932
8.60000	-0.44297	-0.10165
8.70000	-0.44828	-0.09427
8.80000	-0.45484	-0.09752
8.90000	-0.46078	-0.09543
9.00000	-0.46438	-0.09604
9.10000	-0.46891	-0.09376
9.20000	-0.47359	-0.09510
9.30000	-0.47844	-0.09741
9.40000	-0.48422	-0.09381
9.50000	-0.49109	-0.09711
9.60000	-0.49531	-0.09169
9.70000	-0.50000	-0.10039
9.80000	-0.50625	-0.10219
9.90000	-0.51422	-0.09614
10.00000	-0.51781	-0.09053
10.10000	-0.52125	-0.09168
10.20000	-0.52547	-0.09635
10.30000	-0.53000	-0.21533
10.40000	-0.53500	-0.67412
10.50000	-0.54063	-1.00796
10.56600	-0.54516	-1.51358
10.64200	-0.54875	-2.01451
10.72600	-0.55250	-2.52125
10.80200	-0.55609	-3.03056
10.86600	-0.55938	-3.54306
10.92000	-0.56266	-4.05230
10.96400	-0.56563	-4.55530
11.00400	-0.56891	-5.05684
11.03800	-0.57141	-5.55923
11.08200	-0.57359	-6.06752
11.15600	-0.57609	-6.56758
11.23200	-0.57891	-7.06779
11.29200	-0.58141	-7.56918
11.35000	-0.58406	-8.08160
11.40600	-0.58656	-8.59285
11.45800	-0.58922	-9.10871
11.50600	-0.59172	-9.62001
11.55400	-0.59422	-10.12600
11.59800	-0.59703	-10.64535
11.63400	-0.59969	-11.16759
11.66600	-0.60188	-11.69399
11.70400	-0.60391	-12.21626
11.76000	-0.60625	-12.73018
11.82000	-0.60875	-13.24852
11.87200	-0.61109	-13.75428
11.92200	-0.61359	-14.27162
11.96400	-0.61594	-14.77471
12.00600	-0.61813	-15.27787
12.04600	-0.62063	-15.80106
12.08200	-0.62281	-16.30700
12.11600	-0.62531	-16.83708
12.14400	-0.62750	-17.34023
12.17200	-0.62922	-17.84323
12.20800	-0.63094	-18.35678
12.25400	-0.63297	-18.85882
12.30800	-0.63516	-19.37382
12.36000	-0.63719	-19.88446
12.40600	-0.63922	-20.38681
12.45000	-0.64125	-20.89552
12.49400	-0.64344	-21.41751
12.53400	-0.64547	-21.93300
12.57200	-0.64766	-22.45707
12.60600	-0.64969	-22.97124
12.64000	-0.65172	-23.49928
12.67200	-0.65391	-24.01626
12.70200	-0.65609	-24.53612
12.72800	-0.65766	-25.03856
12.76000	-0.65937	-25.56624
12.80200	-0.66094	-26.07596
12.86400	-0.66313	-26.59172
12.91800	-0.66516	-27.10165
12.96400	-0.66719	-27.62238
13.00800	-0.66922	-28.14565
13.04800	-0.67125	-28.65632
13.08400	-0.67328	-29.16435
13.11800	-0.67531	-29.67151
13.15000	-0.67719	-30.18938
13.18000	-0.67922	-30.71982
13.20800	-0.68141	-31.24262
13.23200	-0.68328	-31.75415
13.25600	-0.68484	-32.27149
13.28400	-0.68625	-32.78986
13.32200	-0.68797	-33.31082
13.37000	-0.69000	-33.82665
13.41600	-0.69188	-34.34722
13.46200	-0.69391	-34.86649
13.50600	-0.69578	-35.37911
13.54800	-0.69781	-35.89602
13.58800	-0.69969	-36.39991
13.62800	-0.70156	-36.92097
13.66800	-0.70344	-37.43399
13.70600	-0.70531	-37.93748
13.74400	-0.70719	-38.44482
13.77800	-0.70922	-38.95750
13.81000	-0.71109	-39.46899
13.84000	-0.71312	-39.98229
13.86800	-0.71516	-40.51078
13.89400	-0.71703	-41.03234
13.92000	-0.71844	-41.53380
13.95600	-0.72000	-42.04392
14.00600	-0.72187	-42.55058
14.05200	-0.72391	-43.05459
14.09200	-0.72594	-43.57020
14.12800	-0.72781	-44.08024
14.16200	-0.72969	-44.59975
14.19400	-0.73156	-45.11976
14.22600	-0.73359	-45.64927
14.25400	-0.73547	-46.15060
14.28000	-0.73766	-46.67073
14.30200	-0.73969	-47.18798
14.32200	-0.74141	-47.70599
14.34200	-0.74266	-48.21118
14.36800	-0.74375	-48.71204
14.41600	-0.74516	-49.22086
14.48200	-0.74734	-49.73018
14.53400	-0.74938	-50.24999
14.58000	-0.75125	-50.76047
14.62200	-0.75297	-51.27573
14.66200	-0.75484	-51.78038
14.70000	-0.75672	-52.28119
14.73600	-0.75859	-52.78584
14.77000	-0.76047	-53.28894
14.80200	-0.76234	-53.79053
14.83200	-0.76406	-54.29504
14.86000	-0.76594	-54.80160
14.89000	-0.76766	-55.33591
14.92000	-0.76969	-55.85301
14.94800	-0.77141	-56.38432
14.97600	-0.77313	-56.91213
15.00400	-0.77500	-57.42143
15.03600	-0.77625	-57.92755
15.08400	-0.77797	-58.43477
15.13600	-0.78000	-58.93582
15.18200	-0.78203	-59.44315
15.22400	-0.78391	-59.96639
15.26400	-0.78578	-60.46854
15.30400	-0.78766	-60.98536
15.34000	-0.78953	-61.50687
15.37400	-0.79156	-62.02531
15.40600	-0.79344	-62.53208
15.43600	-0.79578	-63.06446
15.46000	-0.79781	-63.60921
15.48200	-0.79922	-64.13043
15.51000	-0.80063	-64.65068
15.54800	-0.80234	-65.16955
15.59400	-0.80406	-65.67972
15.64000	-0.80594	-66.18027
15.68800	-0.80797	-66.68359
15.72800	-0.80984	-67.20680
15.76800	-0.81172	-67.72121
15.80600	-0.81359	-68.23620
15.84200	-0.81547	-68.73892
15.87800	-0.81734	-69.26230
15.91400	-0.81953	-69.78965
15.94600	-0.82125	-70.30588
15.98000	-0.82313	-70.82827
16.01400	-0.82516	-71.35613
16.04200	-0.82734	-71.87243
16.06600	-0.82906	-72.37438
16.09000	-0.83094	-72.89360
16.11400	-0.83219	-73.40050
16.14800	-0.83375	-73.92166
16.19800	-0.83562	-74.42879
16.24600	-0.83750	-74.93900
16.29000	-0.83953	-75.45237
16.33000	-0.84156	-75.97630
16.36600	-0.84328	-76.48677
16.40200	-0.84516	-77.00556
16.43600	-0.84719	-77.52100
16.46600	-0.84922	-78.03737
16.49400	-0.85141	-78.56894
16.51800	-0.85359	-79.10724
16.53800	-0.85500	-79.62796
16.56000	-0.85641	-80.14874
16.59000	-0.85781	-80.67764
16.63200	-0.85937	-81.18701
16.68600	-0.86125	-81.69624
16.74000	-0.86344	-82.20542
16.78600	-0.86531	-82.72138
16.82800	-0.86719	-83.23281
16.86800	-0.86906	-83.74289
16.90400	-0.87078	-84.26147
16.94000	-0.87266	-84.78753
16.97400	-0.87453	-85.29133
17.00600	-0.87641	-85.80684
17.03800	-0.87828	-86.33715
17.07000	-0.88031	-86.87014
17.09800	-0.88250	-87.39791
17.12200	-0.88469	-87.94734
17.14200	-0.88656	-88.49632
17.16000	-0.88781	-88.99889
17.18400	-0.88891	-89.52654
17.22400	-0.89016	-90.03393
17.28800	-0.89219	-90.53636
17.33800	-0.89422	-91.04079
17.37800	-0.89609	-91.55861
17.41400	-0.89797	-92.06872
17.45000	-0.89984	-92.59692
17.48400	-0.90172	-93.12144
17.51600	-0.90359	-93.63952
17.54600	-0.90547	-94.15841
17.57400	-0.90734	-94.69591
17.60000	-0.90938	-95.23388
17.62200	-0.91125	-95.76367
17.64200	-0.91266	-96.26580
17.66600	-0.91391	-96.77424
17.69800	-0.91516	-97.28667
17.74800	-0.91672	-97.79575
17.80600	-0.91875	-98.29845
17.85200	-0.92062	-98.81629
17.89200	-0.92250	-99.32733
17.93000	-0.92438	-99.84718
17.96400	-0.92594	-100.35092
18.00000	-0.92781	-100.86535
18.03400	-0.92953	-101.37806
18.06800	-0.93125	-101.90872
18.10200	-0.93313	-102.42523
18.13400	-0.93484	-102.94328
18.16400	-0.93656	-103.45749
18.19200	-0.93859	-103.95777
18.21600	-0.94047	-104.46464
18.23800	-0.94203	-104.99479
18.26000	-0.94359	-105.50421
18.28600	-0.94469	-106.02200
18.32600	-0.94625	-106.53105
18.38000	-0.94797	-107.03258
18.43000	-0.94984	-107.53545
18.47600	-0.95172	-108.05311
18.51600	-0.95359	-108.56415
18.55400	-0.95531	-109.07883
18.59200	-0.95719	-109.60545
18.62600	-0.95906	-110.13059
18.65800	-0.96094	-110.64646
18.68600	-0.96281	-111.15526
18.71200	-0.96469	-111.66638
18.73600	-0.96687	-112.21649
18.75600	-0.96859	-112.76439
18.77400	-0.97000	-113.26525
18.79600	-0.97109	-113.78362
18.82600	-0.97250	-114.29582
18.86600	-0.97422	-114.80555
18.91200	-0.97609	-115.32375
18.95400	-0.97781	-115.84587
18.99200	-0.97969	-116.35541
19.03000	-0.98141	-116.87601
19.06600	-0.98313	-117.39878
19.10200	-0.98500	-117.91708
19.13600	-0.98672	-118.43581
19.16800	-0.98859	-118.95637
19.19800	-0.99031	-119.45900
19.22800	-0.99188	-119.96029
19.26000	-0.99375	-120.49097
19.29000	-0.99578	-121.01409
19.31400	-0.99750	-121.52359
19.33800	-0.99906	-122.05866
19.36400	-1.00063	-122.57995
19.39200	-1.00188	-123.08757
19.43200	-1.00328	-123.59507
19.48400	-1.00516	-124.09596
19.53000	-1.00703	-124.61957
19.57000	-1.00891	-125.12682
19.60600	-1.01063	-125.63384
19.64000	-1.01219	-126.13763
19.67400	-1.01391	-126.64054
19.70800	-1.01563	-127.14168
19.74000	-1.01750	-127.66373
19.76800	-1.01922	-128.17529
19.79600	-1.02109	-128.71203
19.82200	-1.02313	-129.23276
19.84400	-1.02469	-129.73732
19.86600	-1.02625	-130.26233
19.89000	-1.02766	-130.78627
19.91800	-1.02906	-131.29938
19.95600	-1.03047	-131.80645
20.00800	-1.03219	-132.31544
20.06000	-1.03406	-132.82776
20.10200	-1.03594	-133.34283
20.14200	-1.03766	-133.85031
20.18200	-1.03953	-134.37438
20.21800	-1.04125	-134.88141
20.25400	-1.04297	-135.40795
20.28800	-1.04484	-135.93033
20.32000	-1.04656	-136.45290
20.35000	-1.04828	-136.96583
20.38000	-1.05016	-137.48394
20.40800	-1.05203	-138.00286
20.43200	-1.05422	-138.54043
20.45200	-1.05594	-139.09647
20.47200	-1.05750	-139.64526
20.49400	-1.05875	-140.17673
20.52600	-1.06000	-140.68033
20.56800	-1.06156	-141.19093
20.62000	-1.06344	-141.70863
20.66600	-1.06531	-142.21972
20.70400	-1.06703	-142.73229
20.74200	-1.06891	-143.23950
20.77800	-1.07078	-143.75988
20.81200	-1.07250	-144.28730
20.84200	-1.07422	-144.78762
20.87400	-1.07609	-145.31921
20.90200	-1.07781	-145.82598
20.93000	-1.07969	-146.35123
20.95600	-1.08141	-146.86811
20.98200	-1.08313	-147.38318
21.01000	-1.08453	-147.91490
21.04200	-1.08609	-148.43598
21.08200	-1.08766	-148.94223
21.13000	-1.08938	-149.46225
21.17400	-1.09125	-149.97382
21.21400	-1.09313	-150.48574
21.25200	-1.09484	-150.99977
21.29000	-1.09672	-151.52164
21.32600	-1.09844	-152.04719
21.36000	-1.10031	-152.57326
21.39200	-1.10203	-153.08855
21.42400	-1.10391	-153.61932
21.45400	-1.10578	-154.14429
21.48000	-1.10750	-154.64674
21.50600	-1.10953	-155.17685
21.52800	-1.11156	-155.69054
21.54800	-1.11328	-156.23052
21.56800	-1.11484	-156.77644
21.59000	-1.11594	-157.30748
21.62400	-1.11703	-157.81236
21.68800	-1.11891	-158.32523
21.74200	-1.12094	-158.82887
21.78400	-1.12281	-159.33511
21.82200	-1.12453	-159.84766
21.85800	-1.12641	-160.37115
21.89200	-1.12813	-160.87551
21.92400	-1.12984	-161.37780
21.95600	-1.13172	-161.89869
21.98600	-1.13359	-162.42610
22.01200	-1.13531	-162.93727
22.03600	-1.13734	-163.46419
22.05800	-1.13891	-163.97265
22.08000	-1.14047	-164.47981
22.10600	-1.14172	-165.00089
22.14000	-1.14313	-165.50606
22.18400	-1.14484	-166.00855
22.23200	-1.14672	-166.52177
22.27800	-1.14844	-167.04544
22.32000	-1.15031	-167.56117
22.35800	-1.15219	-168.07035
22.39600	-1.15391	-168.59296
22.43000	-1.15562	-169.09875
22.46400	-1.15734	-169.60073
22.49800	-1.15906	-170.12829
22.53200	-1.16094	-170.65367
22.56400	-1.16281	-171.18354
22.59400	-1.16469	-171.69578
22.62000	-1.16672	-172.21211
22.64200	-1.16844	-172.73556
22.66400	-1.17000	-173.25947
22.68800	-1.17156	-173.79804
22.71600	-1.17281	-174.32404
22.75600	-1.17438	-174.82542
22.80400	-1.17625	-175.32814
22.85000	-1.17813	-175.84023
22.89200	-1.18000	-176.34839
22.93000	-1.18172	-176.87355
22.96600	-1.18359	-177.38928
23.00200	-1.18547	-177.91949
23.03400	-1.18734	-178.44242
23.06400	-1.18922	-178.97974
23.09000	-1.19094	-179.48540
23.11600	-1.19313	-180.00588
23.13600	-1.19484	-180.51209
23.15600	-1.19609	-181.04659
23.18000	-1.19734	-181.56508
23.21800	-1.19875	-182.07073
23.27200	-1.20047	-182.58394
23.32400	-1.20250	-183.09517
23.36800	-1.20438	-183.59540
23.40800	-1.20609	-184.10024
23.44600	-1.20781	-184.60163
23.48200	-1.20969	-185.11552
23.51800	-1.21141	-185.63788
23.55000	-1.21313	-186.14061
23.58200	-1.21500	-186.66568
23.61200	-1.21672	-187.18463
23.64200	-1.21859	-187.71356
23.67000	-1.22031	-188.22899
23.69800	-1.22219	-188.76721
23.72200	-1.22422	-189.27144
23.74400	-1.22594	-189.80393
23.76600	-1.22766	-190.33828
23.78800	-1.22891	-190.84409
23.81800	-1.23016	-191.36466
23.86800	-1.23172	-191.87830
23.92600	-1.23375	-192.39070
23.97200	-1.23578	-192.89702
24.01200	-1.23766	-193.41788
24.04800	-1.23937	-193.92973
24.08400	-1.24125	-194.45384
24.12000	-1.24297	-194.95665
24.15400	-1.24484	-195.47777
24.18400	-1.24656	-195.98003
24.21400	-1.24859	-196.49272
24.24000	-1.25063	-197.02569
24.26400	-1.25234	-197.56611
24.28600	-1.25375	-198.07093
24.31400	-1.25516	-198.59932
24.35000	-1.25672	-199.12215
24.39400	-1.25844	-199.63017
24.44000	-1.26016	-200.13389
24.48600	-1.26203	-200.64366
24.52800	-1.26391	-201.15136
24.56800	-1.26578	-201.66485
24.60400	-1.26750	-202.16957
24.63800	-1.26937	-202.69918
24.66800	-1.27125	-203.20715
24.69800	-1.27297	-203.72100
24.72600	-1.27469	-204.22295
24.75400	-1.27641	-204.75796
24.78000	-1.27828	-205.26092
24.80600	-1.28031	-205.77687
24.82800	-1.28234	-206.31301
24.84800	-1.28406	-206.85583
24.86800	-1.28531	-207.40283
24.89000	-1.28641	-207.90701
24.93000	-1.28766	-208.41494
24.99800	-1.28953	-208.92487
25.05200	-1.29172	-209.44634
25.09200	-1.29359	-209.96679
25.12800	-1.29531	-210.48431
25.16400	-1.29703	-211.01293
25.19800	-1.29891	-211.52049
25.23000	-1.30063	-212.03120
25.26200	-1.30250	-212.56261
25.29000	-1.30438	-213.07939
25.31400	-1.30656	-213.60527
25.33400	-1.30844	-214.13805
25.35200	-1.31000	-214.66655
25.37000	-1.31125	-215.17695
25.39200	-1.31250	-215.70075
25.42000	-1.31375	-216.21941
25.46000	-1.31531	-216.74089
25.51000	-1.31703	-217.25190
25.55800	-1.31891	-217.76734
25.60200	-1.32078	-218.29163
25.64200	-1.32250	-218.81703
25.67800	-1.32422	-219.32031
25.71200	-1.32594	-219.82205
25.74600	-1.32766	-220.34524
25.77800	-1.32938	-220.86073
25.81000	-1.33109	-221.38858
25.84000	-1.33281	-221.91550
25.86800	-1.33453	-222.44088
25.89600	-1.33609	-222.97312
25.92200	-1.33781	-223.48213
25.94000	-1.33969	-224.01991
25.95600	-1.34109	-224.57653
25.97200	-1.34219	-225.09833
25.99200	-1.34313	-225.60778
26.02600	-1.34422	-226.11289
26.09000	-1.34609	-226.61793
26.14600	-1.34797	-227.12885
26.19200	-1.34984	-227.63821
26.23200	-1.35172	-228.16378
26.27000	-1.35359	-228.68140
26.30400	-1.35531	-229.18916
26.33600	-1.35688	-229.69632
26.36800	-1.35891	-230.22158
26.39600	-1.36094	-230.75096
26.42000	-1.36281	-231.27694
26.44000	-1.36453	-231.78054
26.46000	-1.36641	-232.31687
26.48000	-1.36781	-232.85763
26.50200	-1.36891	-233.36406
26.53200	-1.37031	-233.86592
26.57400	-1.37172	-234.38163
26.62400	-1.37359	-234.88489
26.67000	-1.37547	-235.40270
26.71000	-1.37719	-235.91059
26.75000	-1.37906	-236.43817
26.78400	-1.38078	-236.94202
26.81800	-1.38250	-237.46806
26.85200	-1.38422	-237.97853
26.88400	-1.38594	-238.49107
26.91400	-1.38766	-239.01092
26.94400	-1.38938	-239.53828
26.97400	-1.39109	-240.05583
27.00200	-1.39266	-240.57405
27.03000	-1.39453	-241.09788
27.05400	-1.39641	-241.60810
27.07800	-1.39781	-242.14557
27.10400	-1.39969	-242.68383
27.13000	-1.40078	-243.20312
27.16600	-1.40219	-243.71204
27.21800	-1.40391	-244.21448
27.26400	-1.40578	-244.72342
27.30600	-1.40766	-245.24447
27.34400	-1.40937	-245.75813
27.38000	-1.41125	-246.28676
27.41400	-1.41297	-246.79554
27.44600	-1.41469	-247.29693
27.47600	-1.41641	-247.82187
27.50400	-1.41813	-248.32539
27.53200	-1.42031	-248.86487
27.55400	-1.42203	-249.37780
27.57400	-1.42359	-249.89672
27.59400	-1.42484	-250.40779
27.62000	-1.42609	-250.92477
27.65600	-1.42750	-251.43099
27.69800	-1.42922	-251.93161
27.74200	-1.43094	-252.44811
27.78600	-1.43281	-252.97052
27.82400	-1.43453	-253.48702
27.86000	-1.43625	-253.99911
27.89800	-1.43797	-254.51779
27.93200	-1.43969	-255.03385
27.96400	-1.44141	-255.54237
27.99400	-1.44313	-256.05017
28.02400	-1.44484	-256.55416
28.05400	-1.44656	-257.07024
28.08400	-1.44828	-257.59932
28.11200	-1.45016	-258.12066
28.13600	-1.45203	-258.62321
28.15800	-1.45359	-259.13084
28.18000	-1.45500	-259.63464
28.20600	-1.45641	-260.16450
28.24000	-1.45781	-260.68768
28.28800	-1.45938	-261.19772
28.33800	-1.46141	-261.70975
28.38000	-1.46312	-262.22846
28.41800	-1.46500	-262.74735
28.45600	-1.46672	-263.27449
28.49000	-1.46844	-263.77654
28.52400	-1.47031	-264.29951
28.55800	-1.47219	-264.82844
28.58800	-1.47375	-265.32942
28.61800	-1.47562	-265.85746
28.64400	-1.47766	-266.37208
28.66600	-1.47938	-266.89225
28.69000	-1.48063	-267.43060
28.72000	-1.48203	-267.94171
28.76000	-1.48375	-268.45926
28.80400	-1.48547	-268.96325
28.84600	-1.48719	-269.46947
28.89000	-1.48906	-269.98508
28.93000	-1.49094	-270.50024
28.97000	-1.49281	-271.01442
29.00800	-1.49453	-271.52404
29.04200	-1.49641	-272.03608
29.07400	-1.49813	-272.54060
29.10600	-1.49984	-273.04545
29.13600	-1.50156	-273.55707
29.16400	-1.50328	-274.06341
29.19200	-1.50516	-274.57261
29.21800	-1.50719	-275.07409
29.24000	-1.50906	-275.58786
29.26000	-1.51078	-276.10630
29.28000	-1.51203	-276.62241
29.30400	-1.51313	-277.14223
29.34400	-1.51453	-277.65363
29.40200	-1.51656	-278.16910
29.45400	-1.51859	-278.68864
29.49800	-1.52047	-279.21245
29.53800	-1.52234	-279.73476
29.57800	-1.52422	-280.25606
29.61400	-1.52609	-280.76890
29.64800	-1.52797	-281.27810
29.68000	-1.52984	-281.79827
29.70800	-1.53156	-282.31120
29.73600	-1.53359	-282.82988
29.76000	-1.53562	-283.35842
29.78200	-1.53703	-283.87210
29.80800	-1.53828	-284.39170
29.84200	-1.53984	-284.90385
29.88400	-1.54156	-285.40707
29.93200	-1.54344	-285.92435
29.97600	-1.54531	-286.43778
30.01800	-1.54719	-286.94105
30.06000	-1.54906	-287.46232
30.10000	-1.55094	-287.98345
30.14000	-1.55281	-288.49012
30.17800	-1.55469	-289.00114
30.21200	-1.55641	-289.50238
30.24400	-1.55828	-290.00264
30.27400	-1.56016	-290.50705
30.30200	-1.56203	-291.03497
30.32800	-1.56438	-291.55198
30.34800	-1.56641	-292.07209
30.36600	-1.56797	-292.59768
30.38400	-1.56953	-293.11824
30.40400	-1.57047	-293.63340
30.43600	-1.57156	-294.14639
30.50200	-1.57359	-294.65556
30.55600	-1.57578	-295.16962
30.59800	-1.57781	-295.67942
30.63400	-1.57953	-296.19977
30.67000	-1.58125	-296.71559
30.70600	-1.58328	-297.24261
30.73800	-1.58500	-297.75664
30.76800	-1.58688	-298.26048
30.79800	-1.58875	-298.78837
30.82600	-1.59109	-299.33086
30.84800	-1.59313	-299.87329
30.86800	-1.59438	-300.40079
30.89200	-1.59563	-300.91485
30.93200	-1.59703	-301.43094
30.99000	-1.59906	-301.94628
31.04400	-1.60109	-302.45385
31.09000	-1.60297	-302.96651
31.13400	-1.60484	-303.47472
31.17400	-1.60672	-303.98861
31.21200	-1.60859	-304.50323
31.25000	-1.61063	-305.00835
31.28600	-1.61250	-305.53502
31.32000	-1.61422	-306.05400
31.35400	-1.61609	-306.55703
31.38800	-1.61813	-307.08814
31.41800	-1.62016	-307.62011
31.44200	-1.62234	-308.14555
31.46400	-1.62391	-308.68986
31.48600	-1.62563	-309.20112
31.51000	-1.62688	-309.71086
31.54600	-1.62812	-310.22841
31.60600	-1.63016	-310.72944
31.65800	-1.63234	-311.23823
31.70200	-1.63422	-311.74046
31.74200	-1.63609	-312.24588
31.78200	-1.63813	-312.76518
31.82200	-1.64000	-313.28368
31.85800	-1.64203	-313.79449
31.89000	-1.64391	-314.30170
31.92000	-1.64578	-314.81090
31.95000	-1.64813	-315.31650
31.97400	-1.64969	-315.83104
31.99800	-1.65156	-316.35252
32.02200	-1.65313	-316.86300
32.05000	-1.65453	-317.37629
32.09600	-1.65609	-317.89091
32.15800	-1.65844	-318.39937
32.20800	-1.66047	-318.92109
32.25200	-1.66250	-319.42621
32.29200	-1.66453	-319.94432
32.33200	-1.66641	-320.46479
32.37000	-1.66844	-320.98401
32.40400	-1.67047	-321.49723
32.43600	-1.67219	-321.99761
32.47000	-1.67406	-322.52365
32.50400	-1.67609	-323.03572
32.53600	-1.67859	-323.56605
32.56000	-1.68047	-324.09239
32.58400	-1.68219	-324.63163
32.61000	-1.68359	-325.15517
32.64600	-1.68500	-325.65817
32.71000	-1.68703	-326.17188
32.77000	-1.68938	-326.67649
32.81800	-1.69156	-327.18614
32.86200	-1.69344	-327.69454
32.90600	-1.69563	-328.21953
32.94800	-1.69766	-328.73631
32.98800	-1.69984	-329.26285
33.02200	-1.70188	-329.76502
33.05400	-1.70406	-330.28227
33.08000	-1.70641	-330.80658
33.10000	-1.70812	-331.30863
33.12200	-1.70953	-331.84728
33.15200	-1.71094	-332.37091
33.20200	-1.71281	-332.88676
33.26000	-1.71516	-333.40111
33.31400	-1.71734	-333.91458
33.36000	-1.71938	-334.41889
33.40400	-1.72141	-334.93486
33.44400	-1.72359	-335.44984
33.48200	-1.72547	-335.96972
33.51800	-1.72750	-336.47633
33.55400	-1.72953	-337.00019
33.58800	-1.73172	-337.52429
33.61800	-1.73391	-338.05001
33.64200	-1.73672	-338.56830
33.66000	-1.73875	-339.10701
33.67600	-1.74047	-339.64971
33.69200	-1.74156	-340.19142
33.71200	-1.74234	-340.69282
33.77000	-1.74391	-341.19841
33.86000	-1.74672	-341.70020
33.90800	-1.74906	-342.21449
33.94600	-1.75094	-342.72274
33.98200	-1.75297	-343.23463
34.01600	-1.75469	-343.73590
34.05000	-1.75687	-344.26272
34.08000	-1.75875	-344.79177
34.10800	-1.76094	-345.30133
34.13200	-1.76313	-345.83324
34.15200	-1.76484	-346.36307
34.17400	-1.76609	-346.90043
34.20600	-1.76734	-347.42171
34.27600	-1.76938	-347.92760
34.34800	-1.77187	-348.43978
34.40000	-1.77406	-348.95515
34.44400	-1.77609	-349.47523
34.48600	-1.77797	-349.98366
34.52800	-1.77984	-350.48831
34.57000	-1.78188	-350.99640
34.61200	-1.78391	-351.51049
34.65200	-1.78594	-352.01338
34.69000	-1.78781	-352.51677
34.72600	-1.78984	-353.03578
34.75600	-1.79234	-353.57875
34.78000	-1.79422	-354.11525
34.80400	-1.79594	-354.62779
34.83000	-1.79719	-355.13288
34.87200	-1.79891	-355.64667
34.93200	-1.80109	-356.15554
34.98600	-1.80328	-356.66344
35.03400	-1.80547	-357.18063
35.07800	-1.80750	-357.70035
35.11800	-1.80969	-358.22812
35.15400	-1.81172	-358.75124
35.18800	-1.81406	-359.28443
35.21600	-1.81594	-359.80269
35.24000	-1.81875	-360.30611
35.25800	-1.82078	-360.82837
35.27400	-1.82203	-361.35593
35.29200	-1.82313	-361.87005
35.32000	-1.82438	-362.38793
35.38000	-1.82625	-362.89275
35.45200	-1.82875	-363.39647
35.50200	-1.83094	-363.91360
35.54600	-1.83313	-364.43198
35.58600	-1.83500	-364.94321
35.62400	-1.83687	-365.44532
35.66400	-1.83891	-365.96993
35.70200	-1.84094	-366.48160
35.73800	-1.84297	-366.99688
35.77200	-1.84500	-367.50630
35.80600	-1.84703	-368.03398
35.83600	-1.84937	-368.56267
35.86000	-1.85109	-369.07664
35.88400	-1.85297	-369.58876
35.91000	-1.85422	-370.09791
35.95600	-1.85578	-370.60565
36.03000	-1.85828	-371.11413
36.08400	-1.86062	-371.62569
36.13000	-1.86266	-372.14231
36.17200	-1.86469	-372.65688
36.21400	-1.86672	-373.16662
36.25400	-1.86891	-373.67845
36.29000	-1.87094	-374.20639
36.32400	-1.87312	-374.72317
36.35400	-1.87547	-375.26107
36.37800	-1.87734	-375.79551
36.40000	-1.87875	-376.29837
36.42800	-1.88031	-376.81064
36.46800	-1.88219	-377.31865
36.52200	-1.88406	-377.82890
36.58400	-1.88656	-378.34498
36.63600	-1.88875	-378.86456
36.68200	-1.89094	-379.36899
36.72400	-1.89297	-379.87384
36.76400	-1.89500	-380.39252
36.80200	-1.89703	-380.89865
36.83800	-1.89906	-381.41745
36.87400	-1.90109	-381.94239
36.90600	-1.90312	-382.45112
36.93600	-1.90547	-382.96849
36.96000	-1.90766	-383.49152
36.98000	-1.90953	-383.99220
37.00000	-1.91094	-384.50667
37.02600	-1.91203	-385.02908
37.08200	-1.91375	-385.52967
37.15800	-1.91641	-386.04000
37.21000	-1.91875	-386.54780
37.25600	-1.92078	-387.04959
37.29800	-1.92281	-387.55450
37.34000	-1.92500	-388.07380
37.37800	-1.92719	-388.59046
37.41200	-1.92922	-389.11173
37.44000	-1.93188	-389.61557
37.46200	-1.93391	-390.15475
37.48200	-1.93547	-390.68830
37.50200	-1.93672	-391.19044
37.53200	-1.93813	-391.71013
37.59000	-1.94016	-392.21478
37.65600	-1.94250	-392.71605
37.71200	-1.94484	-393.22335
37.76000	-1.94703	-393.74521
37.80600	-1.94922	-394.25614
37.85200	-1.95125	-394.76854
37.89600	-1.95344	-395.28817
37.93800	-1.95547	-395.80387
37.97600	-1.95766	-396.32410
38.01000	-1.95984	-396.85103
38.04200	-1.96203	-397.38017
38.07000	-1.96406	-397.91501
38.09400	-1.96609	-398.42501
38.11800	-1.96797	-398.96026
38.14400	-1.96906	-399.46556
38.20000	-1.97094	-399.97816
38.27400	-1.97359	-400.48745
38.32600	-1.97594	-400.99198
38.36800	-1.97812	-401.49722
38.40800	-1.98016	-401.99968
38.44800	-1.98219	-402.50587
38.48600	-1.98438	-403.01687
38.51800	-1.98656	-403.51775
38.54600	-1.98891	-404.02949
38.57000	-1.99078	-404.55392
38.59200	-1.99219	-405.05570
38.62200	-1.99375	-405.57638
38.67200	-1.99562	-406.09220
38.73600	-1.99813	-406.60283
38.79000	-2.00031	-407.10473
38.84400	-2.00266	-407.62499
38.89000	-2.00484	-408.12960
38.93400	-2.00703	-408.63118
38.97600	-2.00922	-409.15576
39.01400	-2.01125	-409.67849
39.05200	-2.01344	-410.19854
39.08800	-2.01547	-410.71463
39.12400	-2.01750	-411.23861
39.15600	-2.02000	-411.74525
39.18200	-2.02203	-412.27525
39.20600	-2.02391	-412.79945
39.22800	-2.02578	-413.31163
39.25400	-2.02688	-413.83615
39.31000	-2.02875	-414.33808
39.39600	-2.03156	-414.84758
39.45200	-2.03406	-415.36602
39.49800	-2.03641	-415.88891
39.54000	-2.03844	-416.41334
39.58000	-2.04063	-416.92349
39.61600	-2.04281	-417.43383
39.65000	-2.04547	-417.96842
39.67400	-2.04781	-418.51309
39.69400	-2.04938	-419.04750
39.71600	-2.05063	-419.55221
39.75400	-2.05219	-420.06645
39.82800	-2.05469	-420.57785
39.89400	-2.05719	-421.08887
39.95000	-2.05969	-421.60413
40.00000	-2.06188	-422.12442
40.04800	-2.06422	-422.64172
40.09200	-2.06641	-423.14506
40.13200	-2.06859	-423.65527
40.17200	-2.07078	-424.17482
40.21000	-2.07297	-424.69707
40.24600	-2.07516	-425.20383
40.27600	-2.07750	-425.72707
40.30200	-2.07953	-426.25558
40.32600	-2.08156	-426.78392
40.35200	-2.08266	-427.29324
40.40600	-2.08469	-427.79827
40.47800	-2.08734	-428.30062
40.53200	-2.08984	-428.80544
40.57800	-2.09219	-429.32710
40.62200	-2.09437	-429.84551
40.66200	-2.09656	-430.35427
40.69800	-2.09891	-430.87772
40.73000	-2.10141	-431.39437
40.75400	-2.10391	-431.92732
40.77400	-2.10547	-432.47810
40.79600	-2.10687	-433.00053
40.83000	-2.10828	-433.50971
40.90600	-2.11094	-434.01259
40.98000	-2.11375	-434.52772
41.04000	-2.11609	-435.04488
41.09400	-2.11859	-435.54690
41.14000	-2.12078	-436.05524
41.18200	-2.12313	-436.57199
41.22000	-2.12531	-437.09892
41.25200	-2.12750	-437.60586
41.28000	-2.12953	-438.10612
41.30600	-2.13203	-438.63368
41.32600	-2.13438	-439.14366
41.34200	-2.13672	-439.66800
41.35600	-2.13828	-440.22140
41.37000	-2.13922	-440.76574
41.38800	-2.14000	-441.31190
41.42000	-2.14094	-441.82873
41.52000	-2.14297	-442.02438
41.60800	-2.14625	-442.52968
41.65400	-2.14844	-443.04076
41.69600	-2.15062	-443.54367
41.74000	-2.15281	-444.05401
41.78200	-2.15500	-444.56145
41.82400	-2.15719	-445.08582
41.86000	-2.15984	-445.61350
41.88800	-2.16172	-446.14217
41.91800	-2.16312	-446.64693
41.96600	-2.16516	-447.14907
42.02800	-2.16750	-447.65380
42.09200	-2.17016	-448.16673
42.14400	-2.17250	-448.67843
42.19400	-2.17484	-449.19696
42.24000	-2.17703	-449.69854
42.28200	-2.17938	-450.20542
42.32200	-2.18156	-450.71846
42.35800	-2.18359	-451.23190
42.39200	-2.18578	-451.75508
42.42200	-2.18797	-452.25945
42.44800	-2.19047	-452.77718
42.47000	-2.19219	-453.31368
42.49400	-2.19406	-453.85104
42.52200	-2.19531	-454.37318
42.58800	-2.19766	-454.88387
42.67000	-2.20063	-455.38425
42.72800	-2.20313	-455.89927
42.77800	-2.20547	-456.40513
42.82000	-2.20766	-456.92044
42.85800	-2.20984	-457.43075
42.89400	-2.21203	-457.93965
42.92600	-2.21406	-458.44772
42.95400	-2.21656	-458.94819
42.97600	-2.21859	-459.47823
42.99600	-2.21984	-459.97974
43.02400	-2.22125	-460.48912
43.08400	-2.22344	-460.99249
43.16400	-2.22625	-461.50413
43.22600	-2.22891	-462.02037
43.28200	-2.23141	-462.52480
43.33200	-2.23375	-463.04166
43.37800	-2.23609	-463.54428
43.42000	-2.23844	-464.06546
43.45800	-2.24078	-464.57109
43.49400	-2.24297	-465.08017
43.52800	-2.24531	-465.58818
43.55600	-2.24750	-466.11404
43.58000	-2.24922	-466.61648
43.60600	-2.25109	-467.12813
43.64000	-2.25250	-467.64573
43.72600	-2.25547	-468.15094
43.79600	-2.25828	-468.66560
43.84800	-2.26078	-469.17632
43.89400	-2.26313	-469.68219
43.93800	-2.26547	-470.19818
43.97400	-2.26781	-470.70953
44.00600	-2.27000	-471.23179
44.03600	-2.27250	-471.75804
44.06000	-2.27469	-472.28712
44.08200	-2.27641	-472.82958
44.10600	-2.27797	-473.34814
44.13800	-2.27937	-473.84819
44.23800	-2.28250	-474.34819
44.31600	-2.28563	-474.86064
44.37800	-2.28812	-475.36895
44.43600	-2.29063	-475.87398
44.49000	-2.29313	-476.38980
44.53600	-2.29547	-476.89402
44.58000	-2.29781	-477.41404
44.62000	-2.30016	-477.92158
44.65600	-2.30281	-478.44440
44.68200	-2.30516	-478.97029
44.70600	-2.30688	-479.49269
44.73400	-2.30859	-480.02470
44.77400	-2.31016	-480.52570
44.86000	-2.31328	-481.03002
44.93000	-2.31625	-481.53728
44.98200	-2.31875	-482.04404
45.03000	-2.32125	-482.56505
45.07400	-2.32375	-483.07368
45.11000	-2.32609	-483.58119
45.14600	-2.32828	-484.09873
45.18000	-2.33078	-484.59959
45.20800	-2.33281	-485.11127
45.23800	-2.33438	-485.62527
45.29600	-2.33672	-486.13119
45.37400	-2.33969	-486.63300
45.44000	-2.34250	-487.14104
45.49600	-2.34516	-487.64369
45.55000	-2.34766	-488.16255
45.59800	-2.35031	-488.68001
45.64200	-2.35266	-489.18846
45.68400	-2.35500	-489.69832
45.72400	-2.35750	-490.19939
45.76200	-2.36031	-490.72802
45.78800	-2.36250	-491.23573
45.81200	-2.36469	-491.74923
45.83800	-2.36609	-492.26895
45.91000	-2.36844	-492.77237
46.01000	-2.37203	-493.25907
46.07600	-2.37500	-493.76699
46.13200	-2.37766	-494.27029
46.18200	-2.38031	-494.77729
46.22200	-2.38313	-495.29752
46.25400	-2.38563	-495.81948
46.27800	-2.38844	-496.32430
46.29800	-2.39031	-496.88080
46.31800	-2.39156	-497.42478
46.35000	-2.39297	-497.93699
46.45000	-2.39625	-498.41207
46.53600	-2.39969	-498.91695
46.60000	-2.40266	-499.42860
46.65800	-2.40531	-499.93572
46.70800	-2.40797	-500.43613
46.75800	-2.41063	-500.95659
46.80600	-2.41313	-501.46532
46.85200	-2.41641	-501.97166
46.88000	-2.41875	-502.49034
46.90600	-2.42062	-503.01707
46.93800	-2.42219	-503.54230
47.02000	-2.42500	-504.05025
47.10800	-2.42859	-504.55838
47.17000	-2.43141	-505.06973
47.22600	-2.43437	-505.58865
47.27200	-2.43688	-506.08963
47.31600	-2.43953	-506.61206
47.35200	-2.44234	-507.13265
47.37800	-2.44563	-507.68501
47.39600	-2.44703	-508.19594
47.42000	-2.44844	-508.73256
47.46600	-2.45016	-509.23932
47.56600	-2.45375	-509.65148
47.64800	-2.45703	-510.15210
47.71200	-2.46000	-510.66172
47.77200	-2.46266	-511.16699
47.83000	-2.46547	-511.68412
47.88000	-2.46812	-512.18706
47.92400	-2.47063	-512.70187
47.96400	-2.47375	-513.21673
47.99200	-2.47609	-513.74978
48.01600	-2.47844	-514.28437
48.04000	-2.47984	-514.82022
48.09200	-2.48172	-515.32620
48.19200	-2.48531	-515.75273
48.26200	-2.48859	-516.26694
48.32000	-2.49156	-516.78175
48.36600	-2.49422	-517.28815
48.41200	-2.49672	-517.80230
48.45400	-2.50016	-518.33522
48.48000	-2.50234	-518.85581
48.50400	-2.50391	-519.35703
48.54400	-2.50563	-519.86098
48.64400	-2.50906	-520.32351
48.72600	-2.51250	-520.82783
48.78400	-2.51516	-521.32863
48.84200	-2.51797	-521.84337
48.90000	-2.52078	-522.34912
48.94800	-2.52344	-522.86744
48.99200	-2.52594	-523.37468
49.03400	-2.52859	-523.88757
49.06800	-2.53188	-524.41639
49.09200	-2.53422	-524.95348
49.11400	-2.53609	-525.47395
49.14200	-2.53719	-525.98745
49.24200	-2.53984	-526.21973
49.34200	-2.54359	-526.66795
49.40400	-2.54656	-527.16911
49.46200	-2.54953	-527.68427
49.51000	-2.55219	-528.19937
49.55400	-2.55500	-528.70417
49.58400	-2.55812	-529.21999
49.60600	-2.56016	-529.76733
49.62800	-2.56156	-530.27499
49.66800	-2.56328	-530.77751
49.76800	-2.56672	-531.16220
49.85800	-2.57031	-531.66831
49.93000	-2.57375	-532.17268
49.98800	-2.57656	-532.67449
50.04800	-2.57953	-533.19019
50.10000	-2.58250	-533.69951
50.14400	-2.58531	-534.22350
50.17800	-2.58859	-534.75910
50.20000	-2.59094	-535.28935
50.22000	-2.59344	-535.83199
50.23800	-2.59469	-536.36837
50.26200	-2.59594	-536.89724
50.36200	-2.59875	-537.20349
50.46200	-2.60297	-537.69809
50.51000	-2.60578	-538.21492
50.55400	-2.60828	-538.72693
50.59400	-2.61109	-539.24233
50.62400	-2.61437	-539.75999
50.64400	-2.61703	-540.30883
50.66000	-2.61828	-540.81321
50.68000	-2.61938	-541.32563
50.78000	-2.62125	-541.53985
50.88000	-2.62406	-541.53931
50.95800	-2.62750	-542.04094
51.02200	-2.63031	-542.54669
51.08600	-2.63344	-543.06257
51.13800	-2.63625	-543.57678
51.18800	-2.63906	-544.09319
51.23000	-2.64141	-544.59447
51.27200	-2.64422	-545.11482
51.30400	-2.64703	-545.62366
51.33000	-2.64938	-546.14425
51.35400	-2.65109	-546.68152
51.39200	-2.65266	-547.19234
51.49200	-2.65578	-547.35196
51.57800	-2.65953	-547.86128
51.64400	-2.66266	-548.37614
51.70200	-2.66562	-548.87688
51.75200	-2.66875	-549.38877
51.78400	-2.67203	-549.90906
51.80600	-2.67391	-550.45265
51.83000	-2.67531	-550.96859
51.88800	-2.67750	-551.47558
51.98800	-2.68109	-551.82397
52.07000	-2.68484	-552.33127
52.13000	-2.68781	-552.83278
52.18600	-2.69078	-553.35289
52.23200	-2.69359	-553.86621
52.27400	-2.69625	-554.37982
52.31400	-2.69891	-554.88515
52.35000	-2.70172	-555.39417
52.37800	-2.70406	-555.91160
52.40600	-2.70625	-556.44804
52.44200	-2.70766	-556.95575
52.54200	-2.71016	-557.05750
52.64200	-2.71422	-557.46764
52.70600	-2.71734	-557.97046
52.76400	-2.72031	-558.48706
52.81600	-2.72328	-559.00753
52.86000	-2.72656	-559.53509
52.88600	-2.72922	-560.07606
52.90800	-2.73094	-560.60350
52.93800	-2.73250	-561.10936
53.02600	-2.73594	-561.61302
53.12600	-2.74000	-562.06977
53.20200	-2.74344	-562.57510
53.27000	-2.74672	-563.07960
53.33600	-2.75000	-563.59649
53.39200	-2.75297	-564.09961
53.44000	-2.75594	-564.60935
53.47200	-2.75906	-565.11641
53.49400	-2.76141	-565.61840
53.51400	-2.76313	-566.13964
53.54000	-2.76422	-566.65009
53.64000	-2.76719	-566.91152
53.74000	-2.77141	-567.37489
53.80200	-2.77469	-567.87676
53.85800	-2.77766	-568.38363
53.90600	-2.78063	-568.89337
53.95200	-2.78375	-569.40991
53.98200	-2.78641	-569.92888
54.00800	-2.78797	-570.44494
54.05400	-2.79000	-570.94610
54.15400	-2.79328	-571.20568
54.25400	-2.79766	-571.68806
54.32600	-2.80109	-572.19678
54.38800	-2.80406	-572.69979
54.44800	-2.80734	-573.20511
54.50000	-2.81031	-573.71539
54.54800	-2.81344	-574.23329
54.58000	-2.81641	-574.76044
54.60800	-2.81875	-575.29569
54.63600	-2.82016	-575.80382
54.73600	-2.82344	-576.12622
54.83600	-2.82750	-576.48432
54.90800	-2.83094	-576.98703
54.97000	-2.83438	-577.49832
55.02400	-2.83750	-578.01360
55.06400	-2.84109	-578.51505
55.08800	-2.84391	-579.05990
55.10600	-2.84531	-579.57292
55.13000	-2.84656	-580.07342
55.23000	-2.84969	-580.28877
55.33000	-2.85344	-580.45268
55.42600	-2.85781	-580.96415
55.50800	-2.86203	-581.47103
55.57200	-2.86563	-581.98345
55.63400	-2.86922	-582.49134
55.67600	-2.87266	-582.99243
55.70800	-2.87516	-583.50283
55.74800	-2.87734	-584.00643
55.84800	-2.88062	-584.02419
55.94800	-2.88484	-584.07724
56.04800	-2.88953	-584.25671
56.14800	-2.89531	-583.98181
56.18000	-2.89781	-583.44644
56.20000	-2.89953	-582.89284
56.21200	-2.90047	-582.27980
56.21600	-2.90094	-581.75027
56.21800	-2.90141	-580.79588
56.22000	-2.90187	-578.67873
56.22200	-2.90250	-575.18244
56.22400	-2.90328	-570.57542
56.22600	-2.90406	-565.22548
56.22800	-2.90469	-559.33517
56.23000	-2.90547	-553.03413
56.23200	-2.90609	-546.48614
56.23400	-2.90656	-539.84982
56.23600	-2.90687	-533.23370
56.23800	-2.90719	-526.71832
56.24000	-2.90734	-520.38258
56.24200	-2.90734	-514.29647
56.24400	-2.90750	-508.50928
56.24600	-2.90750	-503.05384
56.24800	-2.90750	-497.95547
56.25000	-2.90750	-493.23240
56.25200	-2.90766	-488.89366
56.25400	-2.90766	-484.93943
56.25600	-2.90781	-481.36386
56.25800	-2.90781	-478.15651
56.26000	-2.90781	-475.30133
56.26200	-2.90797	-472.77930
56.26400	-2.90797	-470.57208
56.26600	-2.90813	-468.66059
56.26800	-2.90813	-467.02382
56.27000	-2.90813	-465.64063
56.27200	-2.90813	-464.48994
56.27400	-2.90828	-463.55051
56.27600	-2.90828	-462.80244
56.27800	-2.90828	-462.22621
56.28200	-2.90828	-461.50923
56.29800	-2.90844	-462.04036
56.30200	-2.90859	-462.54566
56.30600	-2.90859	-463.07677
56.31000	-2.90859	-463.59530
56.31600	-2.90859	-464.29187
56.32200	-2.90875	-464.84774
56.33000	-2.90875	-465.36162
56.43000	-2.91016	-464.89894
56.53000	-2.91422	-465.03383
56.61000	-2.91813	-465.55012
56.66600	-2.92141	-466.05271
56.71400	-2.92438	-466.57026
56.75600	-2.92734	-467.07264
56.78800	-2.93031	-467.60702
56.81400	-2.93250	-468.14528
56.84200	-2.93422	-468.66146
56.94000	-2.93750	-469.16577
57.03800	-2.94156	-469.66866
57.09800	-2.94453	-470.18635
57.15200	-2.94750	-470.70414
57.19800	-2.95016	-471.22258
57.24200	-2.95281	-471.74698
57.27800	-2.95594	-472.25296
57.30400	-2.95828	-472.78512
57.32800	-2.95969	-473.30627
57.37000	-2.96141	-473.81493
57.47000	-2.96469	-474.22260
57.55400	-2.96813	-474.73219
57.61600	-2.97094	-475.24306
57.67200	-2.97359	-475.74461
57.72200	-2.97609	-476.25121
57.77000	-2.97875	-476.76817
57.81200	-2.98141	-477.27180
57.84800	-2.98375	-477.77238
57.87800	-2.98688	-478.28752
57.90000	-2.98922	-478.82682
57.92000	-2.99109	-479.37453
57.94200	-2.99219	-479.88775
58.03600	-2.99469	-480.38968
58.13600	-2.99828	-480.83371
58.19600	-3.00109	-481.34711
58.24600	-3.00375	-481.85423
58.29000	-3.00625	-482.37091
58.32800	-3.00875	-482.88980
58.36200	-3.01156	-483.42130
58.38800	-3.01391	-483.94355
58.41200	-3.01547	-484.47844
58.44400	-3.01703	-484.99006
58.53000	-3.01984	-485.49318
58.62000	-3.02328	-486.00155
58.68200	-3.02609	-486.50715
58.73800	-3.02875	-487.01960
58.78800	-3.03125	-487.53163
58.83600	-3.03375	-488.04778
58.88600	-3.03609	-488.55832
58.93800	-3.03875	-489.06773
58.98000	-3.04172	-489.58588
59.01000	-3.04391	-490.10661
59.04200	-3.04594	-490.62556
59.08200	-3.04766	-491.12627
59.15800	-3.05063	-491.62751
59.22600	-3.05359	-492.14321
59.28600	-3.05641	-492.66049
59.33800	-3.05906	-493.17867
59.38200	-3.06156	-493.68340
59.42200	-3.06422	-494.19105
59.45600	-3.06672	-494.69724
59.48200	-3.06969	-495.20171
59.50200	-3.07125	-495.72784
59.52400	-3.07281	-496.23266
59.56200	-3.07437	-496.73861
59.66200	-3.07766	-497.19298
59.74400	-3.08094	-497.70197
59.80400	-3.08375	-498.21863
59.85800	-3.08641	-498.73549
59.90600	-3.08891	-499.24463
59.95000	-3.09141	-499.74656
59.99000	-3.09375	-500.25851
60.02800	-3.09609	-500.76985
60.06400	-3.09906	-501.30039
60.09000	-3.10125	-501.84560
60.11200	-3.10328	-502.34950
60.13600	-3.10453	-502.85035
60.20800	-3.10688	-503.35157
60.30800	-3.11031	-503.75170
60.37000	-3.11328	-504.26900
60.42800	-3.11609	-504.78363
60.47600	-3.11859	-505.28795
60.52000	-3.12125	-505.79172
60.55800	-3.12406	-506.31380
60.58400	-3.12641	-506.82235
60.60600	-3.12813	-507.32589
60.63400	-3.12969	-507.85083
60.69400	-3.13188	-508.35216
60.79400	-3.13547	-508.80718
60.87000	-3.13859	-509.31072
60.93200	-3.14141	-509.81510
60.99000	-3.14422	-510.32263
61.04200	-3.14687	-510.83243
61.08800	-3.14953	-511.34175
61.12800	-3.15219	-511.86901
61.16400	-3.15484	-512.38364
61.19200	-3.15781	-512.92151
61.21400	-3.16000	-513.45503
61.23600	-3.16125	-513.99112
61.28800	-3.16297	-514.49263
61.38800	-3.16594	-514.68492
61.46200	-3.16938	-515.19191
61.51600	-3.17188	-515.69259
61.57200	-3.17469	-516.20424
61.62200	-3.17734	-516.71028
61.66800	-3.18063	-517.23677
61.69600	-3.18297	-517.73757
61.72000	-3.18484	-518.24290
61.75000	-3.18656	-518.76414
61.81000	-3.18906	-519.26571
61.90800	-3.19281	-519.76925
61.98400	-3.19609	-520.27959
62.04600	-3.19906	-520.78295
62.10600	-3.20203	-521.28857
62.16000	-3.20469	-521.79635
62.21400	-3.20750	-522.31705
62.26000	-3.21031	-522.82947
62.30000	-3.21313	-523.35423
62.33200	-3.21594	-523.87351
62.35600	-3.21813	-524.37615
62.38200	-3.21937	-524.89507
62.47800	-3.22266	-525.39861
62.57800	-3.22656	-525.89941
62.63800	-3.22969	-526.40533
62.69200	-3.23250	-526.92533
62.73600	-3.23531	-527.43906
62.77200	-3.23859	-527.93968
62.79600	-3.24125	-528.48577
62.81600	-3.24281	-529.01387
62.84400	-3.24406	-529.53440
62.94400	-3.24703	-529.84327
63.04400	-3.25094	-530.28768
63.10800	-3.25391	-530.78878
63.17000	-3.25688	-531.30412
63.22200	-3.25984	-531.81642
63.26600	-3.26234	-532.32247
63.31200	-3.26500	-532.83405
63.36200	-3.26766	-533.34737
63.40600	-3.27078	-533.85240
63.44000	-3.27313	-534.37334
63.47200	-3.27562	-534.88410
63.52400	-3.27750	-535.38442
63.62400	-3.28078	-535.66843
63.71400	-3.28469	-536.17823
63.78200	-3.28781	-536.68380
63.83600	-3.29078	-537.18507
63.88200	-3.29406	-537.70256
63.91000	-3.29734	-538.20604
63.93000	-3.29938	-538.74111
63.95000	-3.30094	-539.27594
63.97800	-3.30234	-539.78544
64.07800	-3.30578	-540.20363
64.17800	-3.31000	-540.69149
64.24200	-3.31297	-541.19307
64.30200	-3.31625	-541.70579
64.35400	-3.31906	-542.22000
64.40400	-3.32203	-542.72538
64.45000	-3.32484	-543.23751
64.48600	-3.32766	-543.75905
64.51600	-3.33016	-544.27034
64.54600	-3.33187	-544.78586
64.64600	-3.33484	-545.13335
64.74600	-3.33875	-545.51035
64.81400	-3.34219	-546.01848
64.87000	-3.34500	-546.52661
64.92600	-3.34828	-547.03569
64.96800	-3.35172	-547.55223
64.99200	-3.35453	-548.05344
65.01200	-3.35609	-548.57069
65.03800	-3.35750	-549.07078
65.13800	-3.36078	-549.44825
65.23800	-3.36453	-549.75194
65.33400	-3.36859	-550.25607
65.40400	-3.37203	-550.77124
65.46400	-3.37500	-551.28008
65.51800	-3.37797	-551.78368
65.57000	-3.38109	-552.29509
65.60800	-3.38438	-552.82748
65.63600	-3.38687	-553.33197
65.66800	-3.38828	-553.85298
65.76800	-3.39172	-554.15004
65.86800	-3.39609	-554.61001
65.93600	-3.39953	-555.12047
65.99600	-3.40281	-555.62788
66.04600	-3.40578	-556.12934
66.09000	-3.40969	-556.66161
66.11400	-3.41234	-557.20001
66.13400	-3.41391	-557.71649
66.16400	-3.41531	-558.21687
66.26400	-3.41875	-558.52276
66.36400	-3.42297	-558.94607
66.43200	-3.42641	-559.46130
66.48800	-3.42938	-559.96597
66.54400	-3.43234	-560.47577
66.60000	-3.43547	-560.98884
66.65000	-3.43922	-561.51235
66.67800	-3.44172	-562.03550
66.70200	-3.44391	-562.53988
66.72800	-3.44531	-563.04210
66.82800	-3.44781	-563.24363
66.92800	-3.45156	-563.49677
66.99600	-3.45500	-564.01426
67.05400	-3.45797	-564.52429
67.10600	-3.46094	-565.04595
67.14800	-3.46375	-565.54872
67.18000	-3.46734	-566.05977
67.20000	-3.46953	-566.58220
67.22000	-3.47094	-567.11352
67.25400	-3.47234	-567.62254
67.35400	-3.47500	-567.69305
67.45400	-3.47891	-567.97940
67.53200	-3.48250	-568.48067
67.59600	-3.48578	-568.98195
67.65200	-3.48875	-569.48239
67.71200	-3.49188	-569.98873
67.77200	-3.49547	-570.49370
67.80600	-3.49797	-570.99521
67.84000	-3.50047	-571.51318
67.88400	-3.50250	-572.01445
67.98400	-3.50609	-572.34347
68.08400	-3.51047	-572.80290
68.15400	-3.51406	-573.30483
68.21200	-3.51734	-573.82178
68.25800	-3.52031	-574.33528
68.29800	-3.52391	-574.86022
68.32400	-3.52625	-575.38372
68.34800	-3.52828	-575.90318
68.37800	-3.52984	-576.41178
68.47800	-3.53281	-576.53958
68.57800	-3.53656	-576.76655
68.67000	-3.54063	-577.26693
68.74600	-3.54422	-577.77172
68.80800	-3.54781	-578.28534
68.85800	-3.55094	-578.80479
68.89400	-3.55453	-579.30630
68.91600	-3.55672	-579.82177
68.93800	-3.55875	-580.35374
68.96600	-3.56016	-580.86950
69.06600	-3.56312	-580.98936
69.16600	-3.56719	-581.25329
69.24200	-3.57094	-581.75874
69.30800	-3.57438	-582.26782
69.37200	-3.57797	-582.77589
69.41800	-3.58141	-583.27645
69.45000	-3.58375	-583.79012
69.50000	-3.58609	-584.29581
69.60000	-3.58969	-584.51611
69.70000	-3.59422	-584.91379
69.80000	-3.59906	-584.98651
69.88000	-3.60328	-585.49023
69.94400	-3.60719	-585.99049
69.99200	-3.61125	-586.49826
70.02200	-3.61422	-587.03721
70.04800	-3.61625	-587.56012
70.14800	-3.61922	-587.78006
70.24800	-3.62266	-587.70251
70.34800	-3.62750	-588.13941
70.43200	-3.63219	-588.65333
70.49000	-3.63625	-589.15925
70.52400	-3.63953	-589.68943
70.55200	-3.64125	-590.19166
70.65200	-3.64500	-590.37495
70.75200	-3.64875	-590.19971
70.85200	-3.65328	-590.14028
70.95200	-3.65859	-589.92994
70.98800	-3.66078	-589.41978
71.00200	-3.66172	-588.88155
71.00800	-3.66219	-588.27376
71.01000	-3.66250	-587.43155
71.01200	-3.66297	-585.72108
71.01400	-3.66344	-583.09698
71.01600	-3.66391	-579.79232
71.01800	-3.66438	-576.02710
71.02000	-3.66484	-571.90740
71.02200	-3.66531	-567.52318
71.02400	-3.66578	-562.99120
71.02600	-3.66625	-558.41237
71.02800	-3.66656	-553.85351
71.03000	-3.66687	-549.36928
71.03200	-3.66703	-545.01331
71.03400	-3.66734	-540.83025
71.03600	-3.66750	-536.85194
71.03800	-3.66781	-533.10227
71.04000	-3.66797	-529.59985
71.04200	-3.66813	-526.35652
71.04400	-3.66828	-523.37724
71.04600	-3.66859	-520.66129
71.04800	-3.66875	-518.20493
71.05000	-3.66891	-516.00111
71.05200	-3.66906	-514.03910
71.05400	-3.66922	-512.30586
71.05600	-3.66938	-510.78832
71.05800	-3.66953	-509.47297
71.06000	-3.66953	-508.34566
71.06200	-3.66969	-507.39229
71.06400	-3.66984	-506.59847
71.06600	-3.67000	-505.94950
71.06800	-3.67016	-505.43159
71.07200	-3.67047	-504.73368
71.09600	-3.67141	-505.37419
71.10200	-3.67156	-505.89812
71.11000	-3.67172	-506.48856
71.12200	-3.67203	-507.03931
71.19200	-3.67328	-506.53875
71.29200	-3.67672	-506.08939
71.39200	-3.68125	-506.36590
71.48200	-3.68594	-506.87003
71.55000	-3.69000	-507.37578
71.59600	-3.69422	-507.89529
71.62400	-3.69656	-508.42577
71.66800	-3.69859	-508.92997
71.76800	-3.70219	-509.19360
71.86800	-3.70609	-509.53907
71.96200	-3.71031	-510.04189
72.03200	-3.71375	-510.54770
72.09600	-3.71703	-511.05529
72.15000	-3.72031	-511.55907
72.19600	-3.72375	-512.06607
72.22600	-3.72656	-512.59792
72.25200	-3.72875	-513.12256
72.28400	-3.73031	-513.62598
72.38400	-3.73375	-514.02873
72.48000	-3.73781	-514.54109
72.54800	-3.74125	-515.04630
72.60400	-3.74453	-515.55592
72.65000	-3.74734	-516.05999
72.68600	-3.75047	-516.56163
72.71400	-3.75281	-517.08865
72.74400	-3.75453	-517.60125
72.80600	-3.75703	-518.10652
72.90600	-3.76078	-518.55814
72.98000	-3.76422	-519.06902
73.03600	-3.76703	-519.57995
73.09000	-3.76984	-520.09141
73.14200	-3.77250	-520.59478
73.19400	-3.77531	-521.10654
73.24200	-3.77797	-521.61282
73.28800	-3.78141	-522.14056
73.31800	-3.78359	-522.64088
73.34800	-3.78547	-523.14353
73.42600	-3.78813	-523.64689
73.52600	-3.79156	-524.00440
73.59600	-3.79469	-524.50484
73.65600	-3.79766	-525.00772
73.70800	-3.80047	-525.52843
73.75200	-3.80313	-526.03751
73.79000	-3.80656	-526.57187
73.81400	-3.80922	-527.11445
73.83400	-3.81109	-527.63563
73.85600	-3.81250	-528.14960
73.89400	-3.81422	-528.65559
73.99400	-3.81734	-529.03312
74.08600	-3.82094	-529.54543
74.15000	-3.82406	-530.05475
74.20400	-3.82688	-530.57295
74.25200	-3.82969	-531.07738
74.30000	-3.83219	-531.58301
74.34800	-3.83484	-532.09233
74.39600	-3.83781	-532.60583
74.43400	-3.84063	-533.12486
74.46400	-3.84281	-533.63717
74.49800	-3.84438	-534.15763
74.59800	-3.84750	-534.58607
74.68000	-3.85094	-535.09492
74.73600	-3.85375	-535.59965
74.78600	-3.85656	-536.11970
74.83200	-3.85922	-536.62509
74.87200	-3.86203	-537.14627
74.90200	-3.86516	-537.68611
74.92400	-3.86734	-538.20223
74.94600	-3.86875	-538.70463
74.98000	-3.87047	-539.21485
75.08000	-3.87344	-539.62624
75.18000	-3.87734	-540.12895
75.24400	-3.88016	-540.63016
75.30000	-3.88297	-541.13752
75.35000	-3.88562	-541.65196
75.39200	-3.88813	-542.17273
75.43200	-3.89062	-542.69463
75.47200	-3.89313	-543.21885
75.50800	-3.89578	-543.74683
75.53800	-3.89828	-544.26664
75.56600	-3.90047	-544.79939
75.60000	-3.90172	-545.30871
75.70000	-3.90484	-545.69364
75.78200	-3.90844	-546.19801
75.84000	-3.91125	-546.70113
75.89600	-3.91422	-547.21886
75.94400	-3.91672	-547.73510
75.99000	-3.91984	-548.23768
76.02200	-3.92234	-548.75928
76.05000	-3.92406	-549.26521
76.09200	-3.92594	-549.76922
76.16800	-3.92906	-550.26990
76.24000	-3.93219	-550.77624
76.30200	-3.93484	-551.27877
76.36400	-3.93781	-551.78797
76.41600	-3.94047	-552.29062
76.46600	-3.94313	-552.80846
76.51000	-3.94578	-553.32887
76.55000	-3.94828	-553.84773
76.59200	-3.95109	-554.35443
76.62400	-3.95344	-554.86369
76.65400	-3.95578	-555.36509
76.69400	-3.95734	-555.87971
76.79400	-3.96063	-556.24223
76.87800	-3.96406	-556.74702
76.94200	-3.96719	-557.25479
76.99400	-3.96984	-557.76614
77.04200	-3.97266	-558.28935
77.08200	-3.97547	-558.79217
77.11200	-3.97844	-559.31038
77.13600	-3.98031	-559.85278
77.16400	-3.98203	-560.38290
77.22000	-3.98437	-560.88400
77.32000	-3.98781	-561.27268
77.40400	-3.99141	-561.77330
77.47200	-3.99469	-562.28751
77.52800	-3.99750	-562.79618
77.58200	-4.00047	-563.30472
77.63000	-4.00313	-563.81500
77.67600	-4.00609	-564.33207
77.71000	-4.00906	-564.85403
77.73400	-4.01156	-565.35643
77.75600	-4.01313	-565.88066
77.78600	-4.01453	-566.38896
77.88600	-4.01797	-566.84595
77.97400	-4.02172	-567.34890
78.03600	-4.02469	-567.85232
78.08800	-4.02750	-568.35669
78.14000	-4.03031	-568.86548
78.18600	-4.03359	-569.38189
78.21600	-4.03625	-569.88299
78.24400	-4.03797	-570.40399
78.30000	-4.04016	-570.91278
78.40000	-4.04344	-571.22934
78.49000	-4.04719	-571.73121
78.55600	-4.05031	-572.24423
78.61600	-4.05328	-572.75921
78.66400	-4.05594	-573.26108
78.71000	-4.05875	-573.76719
78.75200	-4.06141	-574.28890
78.79000	-4.06469	-574.81742
78.81600	-4.06703	-575.35654
78.84200	-4.06922	-575.89620
78.87200	-4.07063	-576.40404
78.97200	-4.07375	-576.75207
79.07200	-4.07797	-577.23016
79.14000	-4.08109	-577.74240
79.20600	-4.08438	-578.25142
79.26000	-4.08734	-578.76056
79.30600	-4.09063	-579.26255
79.33400	-4.09312	-579.76526
79.36000	-4.09469	-580.27852
79.41000	-4.09687	-580.78229
79.51000	-4.10078	-581.26909
79.58800	-4.10422	-581.78020
79.66000	-4.10766	-582.29631
79.71800	-4.11078	-582.79878
79.77400	-4.11375	-583.30196
79.82400	-4.11672	-583.81015
79.87200	-4.12000	-584.32037
79.90000	-4.12313	-584.82271
79.92200	-4.12516	-585.34217
79.94800	-4.12672	-585.87104
80.04800	-4.12953	-586.23016
80.14800	-4.13313	-586.48181
80.22800	-4.13672	-586.98481
80.29600	-4.14000	-587.49181
80.35600	-4.14328	-588.00960
80.40400	-4.14625	-588.52965
80.44000	-4.14953	-589.03092
80.46600	-4.15172	-589.53804
80.49200	-4.15359	-590.03896
80.53800	-4.15563	-590.54643
80.63800	-4.15938	-590.84988
80.72600	-4.16344	-591.36051
80.80000	-4.16688	-591.86625
80.86400	-4.17016	-592.38142
80.92000	-4.17328	-592.88818
80.96800	-4.17625	-593.40584
81.00400	-4.17969	-593.91779
81.02800	-4.18156	-594.42824
81.05400	-4.18344	-594.93637
81.15400	-4.18656	-595.42656
81.25400	-4.19016	-595.68000
81.34000	-4.19406	-596.19308
81.41000	-4.19750	-596.69876
81.46800	-4.20078	-597.20564
81.51600	-4.20391	-597.70936
81.54800	-4.20734	-598.22536
81.57000	-4.20922	-598.72657
81.60000	-4.21063	-599.24817
81.70000	-4.21375	-599.53958
81.80000	-4.21766	-599.88636
81.87400	-4.22125	-600.38728
81.93800	-4.22453	-600.88921
81.99200	-4.22766	-601.40902
82.03800	-4.23062	-601.92853
82.07800	-4.23344	-602.44781
82.11200	-4.23688	-602.96082
82.13600	-4.23969	-603.50960
82.15600	-4.24125	-604.01696
82.18400	-4.24266	-604.52700
82.28400	-4.24531	-604.64472
82.38400	-4.24922	-604.92194
82.46200	-4.25281	-605.42959
82.52800	-4.25625	-605.94505
82.57600	-4.25922	-606.45974
82.61400	-4.26297	-606.99040
82.63600	-4.26516	-607.49865
82.66000	-4.26656	-608.02734
82.76000	-4.26984	-608.52790
82.86000	-4.27344	-608.78289
82.94800	-4.27734	-609.28619
83.02200	-4.28094	-609.78967
83.08400	-4.28406	-610.30430
83.14400	-4.28750	-610.81678
83.19600	-4.29109	-611.32973
83.22600	-4.29375	-611.85431
83.25200	-4.29594	-612.36399
83.28400	-4.29766	-612.88512
83.38400	-4.30109	-613.28667
83.48400	-4.30516	-613.74128
83.55400	-4.30859	-614.24649
83.61000	-4.31187	-614.75766
83.65600	-4.31469	-615.26525
83.69600	-4.31828	-615.77564
83.72000	-4.32094	-616.31346
83.74000	-4.32234	-616.83643
83.77200	-4.32391	-617.35207
83.87200	-4.32719	-617.63704
83.97200	-4.33094	-617.98894
84.05200	-4.33453	-618.49934
84.11600	-4.33781	-619.01379
84.17400	-4.34078	-619.51995
84.22800	-4.34375	-620.02981
84.27800	-4.34656	-620.54533
84.31600	-4.34984	-621.05483
84.34200	-4.35234	-621.57142
84.36600	-4.35406	-622.08664
84.40400	-4.35563	-622.59847
84.50400	-4.35875	-622.78557
84.60400	-4.36313	-623.28553
84.66800	-4.36625	-623.79408
84.73000	-4.36953	-624.31204
84.78400	-4.37234	-624.82327
84.82400	-4.37578	-625.32419
84.85200	-4.37797	-625.83488
84.88200	-4.37969	-626.33520
84.96400	-4.38281	-626.83731
85.06400	-4.38672	-627.25186
85.15000	-4.39047	-627.76387
85.21400	-4.39375	-628.26639
85.26400	-4.39672	-628.78287
85.30800	-4.39953	-629.29910
85.34600	-4.40203	-629.80193
85.38200	-4.40484	-630.31226
85.41000	-4.40797	-630.84161
85.43000	-4.41047	-631.35207
85.44800	-4.41172	-631.86860
85.47600	-4.41266	-632.37834
85.57600	-4.41484	-632.31117
85.67600	-4.41859	-632.56496
85.74400	-4.42188	-633.07297
85.80400	-4.42484	-633.57747
85.85800	-4.42797	-634.08947
85.90000	-4.43141	-634.60648
85.92400	-4.43375	-635.12248
85.94600	-4.43562	-635.66566
85.97200	-4.43719	-636.18731
86.06600	-4.44031	-636.68758
86.16600	-4.44422	-637.08198
86.24200	-4.44781	-637.58522
86.30600	-4.45094	-638.09901
86.36000	-4.45375	-638.60291
86.42200	-4.45687	-639.11980
86.47000	-4.45969	-639.62287
86.51400	-4.46281	-640.14602
86.54400	-4.46563	-640.65224
86.56800	-4.46781	-641.19196
86.59200	-4.46906	-641.72703
86.69200	-4.47203	-642.11857
86.79200	-4.47578	-642.44831
86.85800	-4.47891	-642.95268
86.91600	-4.48203	-643.47166
86.96400	-4.48484	-643.97424
87.00600	-4.48828	-644.48333
87.03200	-4.49094	-645.02662
87.05200	-4.49250	-645.53243
87.07800	-4.49391	-646.04712
87.17800	-4.49703	-646.43109
87.27800	-4.50078	-646.78955
87.35200	-4.50422	-647.29685
87.41400	-4.50734	-647.79806
87.46400	-4.51031	-648.31281
87.50800	-4.51297	-648.82088
87.54800	-4.51547	-649.33532
87.58800	-4.51813	-649.85746
87.62200	-4.52094	-650.36488
87.64800	-4.52328	-650.86770
87.67200	-4.52563	-651.40826
87.69600	-4.52687	-651.94118
87.79600	-4.52938	-652.15743
87.89600	-4.53313	-652.40586
87.97400	-4.53656	-652.90898
88.03600	-4.53969	-653.41669
88.08800	-4.54266	-653.92852
88.12600	-4.54594	-654.43748
88.15000	-4.54844	-654.97822
88.17200	-4.55000	-655.51424
88.20400	-4.55156	-656.01915
88.30400	-4.55531	-656.45134
88.40400	-4.55938	-656.90112
88.47400	-4.56266	-657.41563
88.53600	-4.56594	-657.93306
88.58600	-4.56875	-658.44148
88.63200	-4.57141	-658.94359
88.67800	-4.57422	-659.46615
88.71600	-4.57734	-659.99115
88.74200	-4.57953	-660.49737
88.76800	-4.58156	-661.03762
88.80600	-4.58297	-661.54826
88.90600	-4.58563	-661.58867
89.00600	-4.58984	-662.04745
89.06800	-4.59297	-662.54914
89.12400	-4.59594	-663.05321
89.17600	-4.59891	-663.55389
89.21800	-4.60234	-664.06626
89.24200	-4.60484	-664.60663
89.26400	-4.60625	-665.13503
89.30000	-4.60797	-665.64554
89.40000	-4.61156	-665.98636
89.50000	-4.61578	-666.40824
89.57600	-4.61922	-666.92168
89.63600	-4.62234	-667.43362
89.69000	-4.62547	-667.93817
89.73800	-4.62813	-668.45357
89.78600	-4.63141	-668.97553
89.81600	-4.63453	-669.49648
89.83600	-4.63703	-670.01963
89.85400	-4.63844	-670.57240
89.87600	-4.63953	-671.08274
89.97600	-4.64203	-671.17554
90.07600	-4.64578	-671.33385
90.15600	-4.64953	-671.84764
90.21800	-4.65297	-672.35106
90.27600	-4.65609	-672.86569
90.32400	-4.65969	-673.39200
90.35200	-4.66203	-673.89345
90.38400	-4.66375	-674.40069
90.47200	-4.66719	-673.89756
90.47600	-4.66734	-673.24007
90.48000	-4.66750	-672.52266
90.48400	-4.66781	-671.80216
90.48800	-4.66781	-671.11546
90.49200	-4.66797	-670.48949
90.49600	-4.66812	-669.93964
90.50200	-4.66844	-669.27212
90.51000	-4.66875	-668.66368
90.52800	-4.66953	-668.15495
90.62800	-4.67391	-668.65951
90.71600	-4.67844	-669.16180
90.78800	-4.68234	-669.66319
90.85200	-4.68594	-670.17424
90.90200	-4.69000	-670.70031
90.92800	-4.69219	-671.20618
90.95400	-4.69469	-671.72539
90.98200	-4.69609	-672.23763
91.08200	-4.69906	-672.34707
91.18200	-4.70312	-672.57303
91.25600	-4.70703	-673.08885
91.31200	-4.71016	-673.60461
91.35800	-4.71313	-674.12144
91.39200	-4.71641	-674.62724
91.41400	-4.71875	-675.14062
91.43400	-4.72031	-675.65590
91.46600	-4.72156	-676.15724
91.56600	-4.72406	-676.09310
91.66600	-4.72766	-676.17351
91.76600	-4.73219	-676.66727
91.84800	-4.73625	-677.17445
91.91200	-4.73969	-677.68401
91.97600	-4.74313	-678.18779
92.02600	-4.74672	-678.70331
92.06000	-4.74891	-679.20983
92.09800	-4.75141	-679.71891
92.19800	-4.75547	-680.14878
92.29800	-4.75969	-680.47190
92.38800	-4.76406	-680.97782
92.44600	-4.76750	-681.49024
92.49400	-4.77062	-682.00225
92.53000	-4.77391	-682.50436
92.55600	-4.77609	-683.01851
92.58200	-4.77828	-683.52807
92.61600	-4.77984	-684.03536
92.71600	-4.78281	-684.05211
92.81600	-4.78656	-684.19117
92.91600	-4.79063	-684.53157
93.00000	-4.79484	-685.03726
93.07000	-4.79859	-685.54109
93.12200	-4.80187	-686.04213
93.15600	-4.80531	-686.55205
93.18000	-4.80766	-687.07508
93.20400	-4.80922	-687.59626
93.30400	-4.81281	-688.01725
[truncated: 444 more rows]
