# Supplementary material for: Strengthening of 3D Printed Fused Deposition Manufactured Parts Using the Fill Compositing Technique
Source: PLoS One. 2015 Apr 16;10(4):e0122915. doi: 10.1371/journal.pone.0122915 (PMC4400136; doi:10.1371/journal.pone.0122915)
Supplement: S1 File — This is the raw data and information on all the samples presented in this manuscript. (ZIP) [file pone.0122915.s001.zip › Specimen_RawData_100.csv]

Time	Extension	Load
(sec)	(mm)	(N)
0.00000	0.00016	-0.14413
0.10000	-0.00016	-0.14502
0.20000	-0.00547	-0.13726
0.30000	-0.01250	-0.14776
0.40000	-0.01875	-0.14772
0.50000	-0.02469	-0.15180
0.60000	-0.03156	-0.14784
0.70000	-0.03563	-0.15602
0.80000	-0.04016	-0.14944
0.90000	-0.04547	-0.14896
1.00000	-0.05203	-0.14828
1.10000	-0.05828	-0.14425
1.20000	-0.06203	-0.14290
1.30000	-0.06625	-0.14600
1.40000	-0.07109	-0.14846
1.50000	-0.07641	-0.14749
1.60000	-0.08281	-0.14878
1.70000	-0.08891	-0.14614
1.80000	-0.09250	-0.14801
1.90000	-0.09703	-0.14101
2.00000	-0.10203	-0.14855
2.10000	-0.10844	-0.15083
2.20000	-0.11500	-0.13745
2.30000	-0.11891	-0.14931
2.40000	-0.12281	-0.14455
2.50000	-0.12750	-0.14303
2.60000	-0.13313	-0.15119
2.70000	-0.13937	-0.14292
2.80000	-0.14516	-0.14449
2.90000	-0.14922	-0.14075
3.00000	-0.15391	-0.14527
3.10000	-0.15891	-0.14869
3.20000	-0.16453	-0.14313
3.30000	-0.17078	-0.14141
3.40000	-0.17516	-0.14380
3.50000	-0.17937	-0.14637
3.60000	-0.18375	-0.15030
3.70000	-0.18938	-0.14316
3.80000	-0.19672	-0.14426
3.90000	-0.20328	-0.14119
4.00000	-0.20641	-0.15102
4.10000	-0.21094	-0.14534
4.20000	-0.21609	-0.14765
4.30000	-0.22219	-0.15230
4.40000	-0.22859	-0.14252
4.50000	-0.23250	-0.14427
4.60000	-0.23641	-0.14697
4.70000	-0.24094	-0.13888
4.80000	-0.24594	-0.13863
4.90000	-0.25187	-0.14804
5.00000	-0.25969	-0.14642
5.10000	-0.26375	-0.13816
5.20000	-0.26844	-0.14004
5.30000	-0.27391	-0.14849
5.40000	-0.28078	-0.14018
5.50000	-0.28531	-0.14324
5.60000	-0.28906	-0.14752
5.70000	-0.29313	-0.14153
5.80000	-0.29750	-0.14410
5.90000	-0.30250	-0.13954
6.00000	-0.30813	-0.14546
6.10000	-0.31516	-0.14126
6.20000	-0.31938	-0.14520
6.30000	-0.32391	-0.14468
6.40000	-0.32922	-0.13982
6.50000	-0.33594	-0.14539
6.60000	-0.34203	-0.14313
6.70000	-0.34578	-0.14549
6.80000	-0.34969	-0.14175
6.90000	-0.35422	-0.13831
7.00000	-0.35922	-0.14500
7.10000	-0.36484	-0.21272
7.18400	-0.37078	-0.72221
7.26600	-0.37437	-1.22700
7.36200	-0.37844	-1.73843
7.44200	-0.38234	-2.24804
7.50800	-0.38594	-2.75889
7.56400	-0.38937	-3.26477
7.61400	-0.39234	-3.76969
7.65400	-0.39547	-4.28342
7.69000	-0.39781	-4.79386
7.73600	-0.40016	-5.30566
7.80000	-0.40281	-5.81307
7.86600	-0.40563	-6.32215
7.92600	-0.40828	-6.83745
7.98400	-0.41094	-7.35162
8.03800	-0.41359	-7.85546
8.08800	-0.41625	-8.37513
8.13400	-0.41891	-8.88409
8.17600	-0.42141	-9.38638
8.21600	-0.42422	-9.89576
8.25000	-0.42656	-10.40914
8.29200	-0.42844	-10.91182
8.36600	-0.43109	-11.42151
8.43600	-0.43391	-11.92278
8.49200	-0.43656	-12.44047
8.54400	-0.43906	-12.96116
8.59000	-0.44156	-13.47306
8.63000	-0.44391	-13.99057
8.66600	-0.44609	-14.49376
8.69800	-0.44813	-14.99814
8.72800	-0.45062	-15.53166
8.75400	-0.45234	-16.05325
8.78200	-0.45406	-16.57409
8.81800	-0.45578	-17.08386
8.86600	-0.45766	-17.59910
8.91600	-0.45969	-18.11478
8.96200	-0.46172	-18.62511
9.00800	-0.46359	-19.14260
9.05200	-0.46547	-19.64787
9.09600	-0.46766	-20.16531
9.13600	-0.46953	-20.69324
9.17400	-0.47141	-21.19973
9.21400	-0.47328	-21.72670
9.25200	-0.47531	-22.23463
9.28600	-0.47719	-22.76555
9.31800	-0.47922	-23.28919
9.34800	-0.48125	-23.80286
9.37400	-0.48328	-24.32366
9.39800	-0.48500	-24.84637
9.42200	-0.48672	-25.37900
9.45000	-0.48797	-25.89839
9.49400	-0.48984	-26.40329
9.54400	-0.49172	-26.90505
9.58800	-0.49375	-27.42207
9.62600	-0.49578	-27.94862
9.66000	-0.49750	-28.45986
9.69200	-0.49937	-28.96487
9.72200	-0.50109	-29.47430
9.75200	-0.50297	-29.99276
9.78000	-0.50484	-30.50268
9.80600	-0.50687	-31.03486
9.82800	-0.50859	-31.54693
9.84800	-0.51016	-32.05969
9.87000	-0.51141	-32.57730
9.90200	-0.51266	-33.09665
9.95800	-0.51437	-33.60402
10.01800	-0.51656	-34.11687
10.06200	-0.51828	-34.62115
10.10200	-0.52000	-35.12449
10.14000	-0.52188	-35.63293
10.17600	-0.52344	-36.14837
10.21000	-0.52516	-36.64951
10.24400	-0.52688	-37.15465
10.27600	-0.52875	-37.66140
10.30600	-0.53047	-38.19476
10.33600	-0.53203	-38.72979
10.36600	-0.53375	-39.23621
10.39800	-0.53547	-39.75580
10.42800	-0.53734	-40.28002
10.45400	-0.53922	-40.78642
10.47800	-0.54094	-41.31668
10.50200	-0.54250	-41.84576
10.52600	-0.54375	-42.34963
10.55800	-0.54516	-42.87043
10.60600	-0.54688	-43.37312
10.65400	-0.54875	-43.87659
10.69800	-0.55063	-44.38673
10.73600	-0.55250	-44.89311
10.77200	-0.55406	-45.41235
10.80800	-0.55594	-45.91935
10.84200	-0.55750	-46.42742
10.87600	-0.55938	-46.95832
10.90800	-0.56125	-47.48911
10.93600	-0.56313	-48.00133
10.96000	-0.56500	-48.53763
10.98000	-0.56656	-49.04155
11.00200	-0.56781	-49.55166
11.03200	-0.56922	-50.08132
11.07000	-0.57094	-50.60615
11.11200	-0.57266	-51.11432
11.15400	-0.57438	-51.62007
11.19800	-0.57625	-52.13659
11.23800	-0.57813	-52.65225
11.27400	-0.57969	-53.15673
11.31000	-0.58156	-53.67163
11.34400	-0.58328	-54.19258
11.37600	-0.58500	-54.70696
11.40800	-0.58672	-55.23783
11.43800	-0.58844	-55.74526
11.46800	-0.59016	-56.27523
11.49800	-0.59187	-56.79626
11.52800	-0.59375	-57.31857
11.55400	-0.59578	-57.84776
11.57600	-0.59750	-58.38714
11.59600	-0.59922	-58.91259
11.61600	-0.60047	-59.42382
11.64000	-0.60156	-59.92861
11.68000	-0.60297	-60.44928
11.73200	-0.60500	-60.97022
11.77600	-0.60687	-61.47600
11.81400	-0.60859	-62.00020
11.85000	-0.61047	-62.52737
11.88400	-0.61219	-63.04856
11.91600	-0.61391	-63.56470
11.94600	-0.61563	-64.06880
11.97400	-0.61734	-64.58642
12.00000	-0.61922	-65.11607
12.02400	-0.62125	-65.66146
12.04400	-0.62297	-66.20518
12.06200	-0.62406	-66.70659
12.08400	-0.62531	-67.23964
12.11200	-0.62672	-67.76546
12.15200	-0.62813	-68.27146
12.20400	-0.63000	-68.78566
12.25200	-0.63188	-69.30446
12.29400	-0.63375	-69.81291
12.33200	-0.63547	-70.33420
12.36800	-0.63703	-70.84456
12.40400	-0.63875	-71.35867
12.43800	-0.64047	-71.88873
12.47000	-0.64203	-72.40333
12.50000	-0.64359	-72.91287
12.53000	-0.64531	-73.42377
12.55800	-0.64703	-73.92400
12.58400	-0.64859	-74.43703
12.61000	-0.65063	-74.97498
12.63200	-0.65266	-75.52618
12.65000	-0.65438	-76.05753
12.66600	-0.65563	-76.56362
12.68400	-0.65656	-77.10191
12.70800	-0.65750	-77.60486
12.76000	-0.65922	-78.11747
12.81800	-0.66125	-78.63863
12.86200	-0.66313	-79.15325
12.89800	-0.66484	-79.67996
12.93200	-0.66656	-80.20840
12.96400	-0.66828	-80.73828
12.99200	-0.66984	-81.24240
13.02000	-0.67141	-81.76666
13.04800	-0.67313	-82.29380
13.07400	-0.67484	-82.81199
13.09800	-0.67641	-83.31469
13.12000	-0.67813	-83.84419
13.14000	-0.67984	-84.39332
13.16000	-0.68109	-84.93513
13.18400	-0.68219	-85.46106
13.21600	-0.68359	-85.97724
13.26000	-0.68516	-86.49279
13.31000	-0.68703	-87.01348
13.35200	-0.68859	-87.52139
13.39000	-0.69031	-88.02483
13.42600	-0.69203	-88.54267
13.46000	-0.69359	-89.06911
13.49200	-0.69516	-89.58083
13.52400	-0.69688	-90.11275
13.55400	-0.69844	-90.62139
13.58400	-0.70000	-91.13222
13.61400	-0.70156	-91.64691
13.64600	-0.70328	-92.18031
13.67400	-0.70484	-92.68155
13.70200	-0.70656	-93.20893
13.72600	-0.70844	-93.74760
13.74600	-0.71000	-94.27252
13.76600	-0.71125	-94.80335
13.78800	-0.71266	-95.33994
13.81400	-0.71375	-95.86532
13.85200	-0.71516	-96.37473
13.90400	-0.71703	-96.87907
13.95200	-0.71875	-97.40107
13.99400	-0.72047	-97.92096
14.03200	-0.72219	-98.42701
14.06600	-0.72375	-98.92830
14.09800	-0.72547	-99.43344
14.12800	-0.72703	-99.95156
14.15600	-0.72859	-100.46521
14.18200	-0.73031	-100.97873
14.20800	-0.73188	-101.51206
14.23200	-0.73391	-102.04601
14.25200	-0.73562	-102.57266
14.27000	-0.73719	-103.13413
14.28600	-0.73844	-103.63655
14.30400	-0.73938	-104.14319
14.32800	-0.74063	-104.65550
14.36400	-0.74203	-105.17047
14.40800	-0.74375	-105.68622
14.45200	-0.74547	-106.19514
14.49200	-0.74719	-106.72254
14.52600	-0.74875	-107.23714
14.56000	-0.75031	-107.74165
14.59400	-0.75203	-108.26761
14.62400	-0.75359	-108.77858
14.65400	-0.75531	-109.30435
14.68200	-0.75688	-109.81540
14.70800	-0.75828	-110.31604
14.73400	-0.75984	-110.83926
14.76000	-0.76125	-111.34426
14.78800	-0.76297	-111.85697
14.81400	-0.76469	-112.38320
14.83600	-0.76641	-112.92715
14.85600	-0.76766	-113.44143
14.87800	-0.76906	-113.94857
14.90400	-0.77016	-114.48044
14.93800	-0.77141	-114.98189
14.98600	-0.77328	-115.49903
15.03000	-0.77500	-116.01520
15.06600	-0.77672	-116.51587
15.10000	-0.77828	-117.03820
15.13200	-0.77984	-117.55581
15.16400	-0.78125	-118.06384
15.19600	-0.78281	-118.58008
15.22800	-0.78453	-119.10397
15.25600	-0.78625	-119.61430
15.28200	-0.78781	-120.14324
15.30600	-0.78937	-120.68263
15.33000	-0.79125	-121.22111
15.35000	-0.79266	-121.73797
15.37000	-0.79422	-122.27505
15.39000	-0.79563	-122.81428
15.41000	-0.79687	-123.33357
15.43400	-0.79797	-123.84474
15.47000	-0.79922	-124.34597
15.52400	-0.80094	-124.85050
15.57600	-0.80281	-125.35682
15.61600	-0.80453	-125.87208
15.65400	-0.80609	-126.38892
15.69000	-0.80766	-126.90522
15.72400	-0.80922	-127.40722
15.75800	-0.81094	-127.93930
15.79000	-0.81266	-128.45661
15.82000	-0.81422	-128.98925
15.84800	-0.81578	-129.51198
15.87400	-0.81734	-130.01482
15.90000	-0.81891	-130.53779
15.92400	-0.82062	-131.04849
15.94600	-0.82266	-131.59807
15.96400	-0.82422	-132.14365
15.98200	-0.82547	-132.69770
16.00000	-0.82672	-133.20164
16.02200	-0.82781	-133.72326
16.05400	-0.82891	-134.22927
16.10200	-0.83063	-134.74387
16.15000	-0.83250	-135.26808
16.18800	-0.83422	-135.78826
16.22200	-0.83578	-136.29730
16.25600	-0.83750	-136.79878
16.28800	-0.83906	-137.32186
16.31800	-0.84063	-137.82537
16.34800	-0.84234	-138.35210
16.37600	-0.84391	-138.86203
16.40400	-0.84547	-139.38631
16.43000	-0.84703	-139.89940
16.45600	-0.84891	-140.43355
16.47800	-0.85031	-140.94694
16.50000	-0.85172	-141.45820
16.52400	-0.85297	-141.98007
16.55400	-0.85438	-142.50688
16.59400	-0.85594	-143.02343
16.63800	-0.85766	-143.54016
16.67800	-0.85937	-144.05645
16.71600	-0.86109	-144.56956
16.75200	-0.86266	-145.08730
16.78600	-0.86438	-145.59668
16.82000	-0.86594	-146.10662
16.85200	-0.86766	-146.62260
16.88200	-0.86922	-147.15162
16.91000	-0.87078	-147.66720
16.93800	-0.87250	-148.19260
16.96400	-0.87406	-148.70468
16.98800	-0.87563	-149.20871
17.01000	-0.87719	-149.71049
17.03200	-0.87891	-150.23026
17.05200	-0.88094	-150.77282
17.07000	-0.88250	-151.33578
17.08600	-0.88359	-151.84610
17.10600	-0.88453	-152.38807
17.13800	-0.88547	-152.90070
17.20400	-0.88750	-153.41263
17.25600	-0.88953	-153.91445
17.29600	-0.89125	-154.42874
17.33000	-0.89281	-154.93566
17.36400	-0.89453	-155.46225
17.39600	-0.89609	-155.97726
17.42600	-0.89750	-156.47998
17.45600	-0.89922	-156.99059
17.48400	-0.90094	-157.49642
17.50800	-0.90250	-158.00075
17.53200	-0.90422	-158.53466
17.55400	-0.90609	-159.07930
17.57200	-0.90734	-159.58755
17.59200	-0.90891	-160.13153
17.61400	-0.91000	-160.67289
17.64200	-0.91125	-161.20288
17.68000	-0.91281	-161.70599
17.72600	-0.91453	-162.20662
17.77000	-0.91625	-162.72594
17.80800	-0.91781	-163.22801
17.84600	-0.91953	-163.72858
17.88200	-0.92125	-164.24216
17.91600	-0.92281	-164.76940
17.95000	-0.92453	-165.29980
17.98200	-0.92609	-165.82136
18.01400	-0.92766	-166.32603
18.04600	-0.92922	-166.84844
18.07800	-0.93109	-167.38188
18.10600	-0.93266	-167.89429
18.13200	-0.93469	-168.42231
18.15200	-0.93641	-168.93281
18.17000	-0.93766	-169.46258
18.18800	-0.93906	-169.96592
18.20800	-0.94031	-170.50427
18.23200	-0.94141	-171.01549
18.26800	-0.94281	-171.53183
18.31400	-0.94453	-172.04635
18.35800	-0.94641	-172.55090
18.40000	-0.94813	-173.06463
18.43600	-0.94984	-173.57868
18.47000	-0.95156	-174.10910
18.50000	-0.95313	-174.61148
18.53000	-0.95469	-175.12155
18.56000	-0.95641	-175.65419
18.58800	-0.95812	-176.19132
18.61400	-0.95984	-176.72737
18.63800	-0.96203	-177.27722
18.65600	-0.96359	-177.79225
18.67400	-0.96469	-178.32506
18.69600	-0.96578	-178.85424
18.72800	-0.96703	-179.35662
18.77400	-0.96875	-179.86722
18.82200	-0.97047	-180.38435
18.86800	-0.97234	-180.90484
18.90800	-0.97406	-181.42447
18.94400	-0.97578	-181.92604
18.97800	-0.97734	-182.43140
19.01000	-0.97891	-182.94410
19.04200	-0.98063	-183.45918
19.07200	-0.98219	-183.97133
19.10200	-0.98391	-184.50274
19.12800	-0.98547	-185.00677
19.15400	-0.98719	-185.53014
19.18000	-0.98875	-186.04657
19.20600	-0.99031	-186.56909
19.23000	-0.99203	-187.07430
19.25200	-0.99375	-187.61572
19.27200	-0.99516	-188.14912
19.29400	-0.99656	-188.68792
19.31800	-0.99781	-189.21487
19.35200	-0.99906	-189.71996
19.40400	-1.00078	-190.23237
19.45000	-1.00281	-190.74582
19.49000	-1.00453	-191.26260
19.52400	-1.00609	-191.76711
19.55800	-1.00781	-192.29814
19.59000	-1.00938	-192.80073
19.62200	-1.01094	-193.30075
19.65400	-1.01266	-193.80966
19.68200	-1.01422	-194.31420
19.71000	-1.01578	-194.83310
19.73600	-1.01781	-195.36738
19.75600	-1.01938	-195.86827
19.77600	-1.02094	-196.41770
19.79600	-1.02219	-196.96108
19.82000	-1.02344	-197.49726
19.85200	-1.02484	-198.01119
19.89600	-1.02641	-198.52804
19.94400	-1.02828	-199.04555
19.98800	-1.03000	-199.56031
20.02800	-1.03188	-200.08384
20.06600	-1.03359	-200.60951
20.10000	-1.03531	-201.13684
20.13000	-1.03688	-201.67094
20.16200	-1.03859	-202.19363
20.19200	-1.04031	-202.71868
20.21800	-1.04187	-203.22660
20.24200	-1.04328	-203.74258
20.26600	-1.04484	-204.25670
20.29200	-1.04672	-204.78354
20.31400	-1.04844	-205.28799
20.33400	-1.05031	-205.84242
20.35000	-1.05172	-206.36398
20.36600	-1.05313	-206.89031
20.38400	-1.05406	-207.44529
20.40800	-1.05500	-207.96107
20.46200	-1.05656	-208.46212
20.52600	-1.05859	-208.97779
20.57200	-1.06047	-209.48040
20.61200	-1.06234	-210.00719
20.64400	-1.06391	-210.52700
20.67600	-1.06547	-211.04994
20.71000	-1.06719	-211.57585
20.74000	-1.06891	-212.08790
20.76600	-1.07047	-212.59435
20.79000	-1.07219	-213.11678
20.81200	-1.07391	-213.62954
20.83200	-1.07594	-214.17393
20.84800	-1.07766	-214.70192
20.86200	-1.07875	-215.20846
20.87800	-1.07984	-215.77108
20.89600	-1.08094	-216.30313
20.92000	-1.08188	-216.80783
20.96200	-1.08344	-217.31733
21.01600	-1.08531	-217.83799
21.06200	-1.08703	-218.34952
21.10200	-1.08875	-218.85100
21.13800	-1.09047	-219.35798
21.17200	-1.09188	-219.87438
21.20800	-1.09359	-220.40243
21.24400	-1.09516	-220.91945
21.27600	-1.09688	-221.44036
21.30600	-1.09828	-221.94462
21.33600	-1.10000	-222.46410
21.36400	-1.10156	-222.97925
21.39000	-1.10313	-223.48706
21.41600	-1.10469	-224.01115
21.44200	-1.10625	-224.54704
21.46400	-1.10781	-225.05334
21.48600	-1.10938	-225.57907
21.50800	-1.11078	-226.11369
21.53200	-1.11188	-226.62888
21.56800	-1.11313	-227.14859
21.62400	-1.11500	-227.65246
21.67600	-1.11687	-228.15903
21.71800	-1.11859	-228.67106
21.75400	-1.12031	-229.17804
21.78600	-1.12188	-229.68018
21.81800	-1.12359	-230.21083
21.84800	-1.12531	-230.73697
21.87600	-1.12703	-231.27332
21.90000	-1.12875	-231.79194
21.92200	-1.13047	-232.32922
21.94200	-1.13234	-232.86667
21.96000	-1.13406	-233.42983
21.97600	-1.13531	-233.95732
21.99200	-1.13656	-234.46043
22.01200	-1.13750	-234.98996
22.04000	-1.13859	-235.51665
22.08400	-1.14031	-236.02137
22.13400	-1.14203	-236.53160
22.17600	-1.14375	-237.03481
22.21600	-1.14563	-237.55412
22.25200	-1.14719	-238.05520
22.28600	-1.14875	-238.57449
22.32000	-1.15047	-239.08077
22.35200	-1.15203	-239.58272
22.38200	-1.15359	-240.10396
22.41200	-1.15516	-240.63751
22.44200	-1.15672	-241.16933
22.47000	-1.15844	-241.68384
22.49600	-1.15984	-242.19450
22.52200	-1.16141	-242.72285
22.54800	-1.16313	-243.25763
22.57200	-1.16484	-243.78450
22.59400	-1.16625	-244.30770
22.61600	-1.16766	-244.82599
22.64000	-1.16891	-245.36781
22.67000	-1.17016	-245.88229
22.71800	-1.17188	-246.38397
22.76400	-1.17359	-246.90428
22.80600	-1.17547	-247.43001
22.84200	-1.17719	-247.93787
22.87600	-1.17891	-248.46753
22.90800	-1.18063	-248.99805
22.93800	-1.18219	-249.50509
22.96600	-1.18375	-250.00858
22.99400	-1.18531	-250.54651
23.02200	-1.18703	-251.07145
23.04600	-1.18875	-251.58787
23.06600	-1.19047	-252.10682
23.08400	-1.19188	-252.63870
23.10200	-1.19313	-253.15675
23.12400	-1.19422	-253.68237
23.15400	-1.19563	-254.19825
23.19200	-1.19703	-254.69851
23.23800	-1.19875	-255.21231
23.28600	-1.20062	-255.73123
23.32400	-1.20234	-256.24856
23.36000	-1.20391	-256.76522
23.39400	-1.20563	-257.26530
23.42600	-1.20719	-257.77170
23.45800	-1.20875	-258.29592
23.49000	-1.21047	-258.82745
23.51800	-1.21203	-259.34854
23.54600	-1.21359	-259.86496
23.57400	-1.21531	-260.39129
23.60000	-1.21688	-260.90455
23.62400	-1.21859	-261.41074
23.64600	-1.22016	-261.92459
23.66600	-1.22141	-262.42739
23.68800	-1.22281	-262.93695
23.71200	-1.22437	-263.44416
23.73800	-1.22547	-263.96513
23.77000	-1.22672	-264.46831
23.82000	-1.22859	-264.96905
23.86800	-1.23047	-265.47632
23.90600	-1.23219	-265.99297
23.94200	-1.23391	-266.51576
23.97400	-1.23547	-267.02154
24.00800	-1.23719	-267.52320
24.04000	-1.23875	-268.02933
24.07000	-1.24031	-268.55165
24.09800	-1.24203	-269.07697
24.12600	-1.24359	-269.60540
24.15200	-1.24563	-270.11392
24.17200	-1.24703	-270.61656
24.19200	-1.24828	-271.15527
24.21400	-1.24953	-271.66888
24.24400	-1.25094	-272.19510
24.28400	-1.25266	-272.71461
24.32600	-1.25437	-273.23037
24.36600	-1.25609	-273.74008
24.40800	-1.25797	-274.26279
24.44800	-1.25969	-274.77795
24.48400	-1.26125	-275.28489
24.52000	-1.26297	-275.80026
24.55400	-1.26484	-276.32549
24.58600	-1.26656	-276.84578
24.61600	-1.26813	-277.37656
24.64400	-1.26984	-277.90835
24.67200	-1.27141	-278.43839
24.70000	-1.27313	-278.97692
24.72600	-1.27500	-279.51002
24.74800	-1.27688	-280.05689
24.76600	-1.27844	-280.56404
24.78400	-1.27984	-281.08564
24.80400	-1.28109	-281.62390
24.83000	-1.28203	-282.15101
24.87800	-1.28359	-282.66144
24.93800	-1.28578	-283.16391
24.98200	-1.28766	-283.68604
25.02000	-1.28938	-284.20907
25.05600	-1.29109	-284.70913
25.09000	-1.29281	-285.21857
25.12200	-1.29453	-285.74178
25.15200	-1.29625	-286.26716
25.18200	-1.29797	-286.80241
25.21000	-1.29969	-287.32401
25.23600	-1.30141	-287.82615
25.26000	-1.30313	-288.33288
25.28200	-1.30484	-288.88184
25.30400	-1.30594	-289.41056
25.33200	-1.30734	-289.92471
25.36800	-1.30891	-290.43779
25.41400	-1.31062	-290.94559
25.45800	-1.31250	-291.44785
25.50200	-1.31422	-291.96239
25.54400	-1.31609	-292.48747
25.58000	-1.31781	-292.99852
25.61800	-1.31953	-293.51845
25.65400	-1.32125	-294.02041
25.68800	-1.32297	-294.52783
25.72200	-1.32484	-295.05906
25.75200	-1.32656	-295.57994
25.78000	-1.32828	-296.08795
25.80800	-1.33000	-296.62281
25.83200	-1.33172	-297.12653
25.85400	-1.33391	-297.65841
25.87200	-1.33563	-298.22537
25.88800	-1.33719	-298.77311
25.90400	-1.33844	-299.32681
25.92200	-1.33922	-299.84075
25.95200	-1.34031	-300.34649
26.01800	-1.34234	-300.84655
26.07400	-1.34453	-301.36040
26.11400	-1.34625	-301.86111
26.14800	-1.34797	-302.36280
26.18200	-1.34969	-302.88887
26.21400	-1.35125	-303.39891
26.24600	-1.35297	-303.92575
26.27600	-1.35469	-304.44208
26.30400	-1.35641	-304.95936
26.33000	-1.35844	-305.49496
26.35200	-1.36047	-306.04529
26.37000	-1.36219	-306.61008
26.38600	-1.36328	-307.12566
26.40600	-1.36422	-307.65492
26.43600	-1.36547	-308.16612
26.49400	-1.36719	-308.66995
26.55600	-1.36953	-309.19006
26.60200	-1.37141	-309.70317
26.64200	-1.37313	-310.22102
26.67800	-1.37484	-310.74372
26.71400	-1.37656	-311.26055
26.75000	-1.37844	-311.78135
26.78200	-1.38016	-312.30152
26.81400	-1.38172	-312.82568
26.84800	-1.38344	-313.35711
26.88000	-1.38516	-313.88283
26.91000	-1.38688	-314.40389
26.93800	-1.38891	-314.91730
26.96000	-1.39078	-315.42075
26.97800	-1.39203	-315.92765
26.99800	-1.39359	-316.46168
27.02000	-1.39484	-317.00122
27.04600	-1.39609	-317.51186
27.09200	-1.39766	-318.02553
27.14600	-1.39969	-318.54156
27.19200	-1.40156	-319.05824
27.23200	-1.40344	-319.56005
27.26800	-1.40516	-320.06541
27.30400	-1.40703	-320.58758
27.33800	-1.40875	-321.10110
27.36800	-1.41031	-321.60351
27.39800	-1.41203	-322.12606
27.42800	-1.41375	-322.64104
27.45600	-1.41562	-323.15639
27.47800	-1.41766	-323.66145
27.49800	-1.41906	-324.21032
27.51800	-1.42063	-324.72134
27.54000	-1.42203	-325.25018
27.56600	-1.42328	-325.77127
27.60600	-1.42469	-326.28265
27.66800	-1.42672	-326.79048
27.71800	-1.42891	-327.30883
27.76000	-1.43078	-327.83139
27.79800	-1.43250	-328.34551
27.83400	-1.43422	-328.87515
27.86800	-1.43609	-329.39854
27.90000	-1.43797	-329.91239
27.92800	-1.43953	-330.41376
27.95600	-1.44109	-330.92785
27.98600	-1.44281	-331.45306
28.01600	-1.44438	-331.95591
28.04400	-1.44641	-332.45793
28.06600	-1.44828	-332.96829
28.08600	-1.44969	-333.49887
28.10800	-1.45125	-334.04604
28.13000	-1.45234	-334.56093
28.16400	-1.45359	-335.07323
28.22800	-1.45563	-335.57627
28.28600	-1.45781	-336.09265
28.33200	-1.46000	-336.61690
28.37200	-1.46172	-337.14151
28.41000	-1.46359	-337.65218
28.45000	-1.46547	-338.17786
28.48400	-1.46734	-338.67964
28.51600	-1.46906	-339.18905
28.54600	-1.47094	-339.71119
28.57400	-1.47297	-340.23234
28.59600	-1.47500	-340.74858
28.61400	-1.47641	-341.27241
28.63200	-1.47781	-341.78981
28.65400	-1.47906	-342.32992
28.68400	-1.48031	-342.83409
28.73600	-1.48219	-343.34469
28.79000	-1.48422	-343.85198
28.83800	-1.48625	-344.35469
28.88000	-1.48813	-344.87087
28.92000	-1.49016	-345.39747
28.95600	-1.49188	-345.90209
28.99000	-1.49375	-346.42199
29.02200	-1.49547	-346.94055
29.05200	-1.49734	-347.44874
29.08200	-1.49906	-347.98521
29.11000	-1.50094	-348.52004
29.13600	-1.50297	-349.04009
29.15600	-1.50516	-349.54336
29.17200	-1.50703	-350.06714
29.18600	-1.50875	-350.59881
29.20000	-1.50984	-351.15963
29.21400	-1.51047	-351.67134
29.23600	-1.51141	-352.20325
29.33200	-1.51375	-352.71260
29.39600	-1.51609	-353.22359
29.43600	-1.51813	-353.73309
29.47000	-1.51984	-354.25067
29.50000	-1.52141	-354.77340
29.53200	-1.52312	-355.28257
29.56200	-1.52500	-355.80170
29.58800	-1.52672	-356.30453
29.61200	-1.52828	-356.80687
29.63600	-1.53031	-357.32877
29.65600	-1.53203	-357.84361
29.67400	-1.53344	-358.37960
29.69200	-1.53453	-358.88985
29.71800	-1.53562	-359.40969
29.76600	-1.53719	-359.91904
29.83800	-1.53953	-360.43298
29.88800	-1.54156	-360.93599
29.93200	-1.54359	-361.45559
29.97000	-1.54531	-361.97922
30.00800	-1.54703	-362.49551
30.04600	-1.54875	-362.99816
30.08400	-1.55047	-363.50819
30.12200	-1.55234	-364.02461
30.15800	-1.55406	-364.53593
30.19400	-1.55594	-365.05890
30.22800	-1.55766	-365.58959
30.25800	-1.56000	-366.12105
30.28000	-1.56172	-366.66155
30.30000	-1.56313	-367.19346
30.32000	-1.56469	-367.69947
30.34200	-1.56578	-368.21163
30.37400	-1.56703	-368.71207
30.42600	-1.56906	-369.21415
30.48000	-1.57109	-369.71569
30.52600	-1.57313	-370.23956
30.56800	-1.57500	-370.75809
30.60600	-1.57687	-371.26592
30.64000	-1.57859	-371.76692
30.67200	-1.58047	-372.28960
30.70200	-1.58234	-372.81284
30.72800	-1.58406	-373.31834
30.75200	-1.58641	-373.84877
30.77000	-1.58844	-374.38637
30.78400	-1.58969	-374.89104
30.80000	-1.59078	-375.43586
30.82000	-1.59172	-375.95886
30.85400	-1.59313	-376.46851
30.91200	-1.59516	-376.97825
30.97200	-1.59734	-377.49135
31.01800	-1.59938	-378.00553
31.05800	-1.60125	-378.52648
31.09400	-1.60297	-379.04301
31.13000	-1.60484	-379.56819
31.16400	-1.60672	-380.09009
31.19600	-1.60844	-380.60036
31.22800	-1.61016	-381.13013
31.25800	-1.61203	-381.64937
31.28600	-1.61359	-382.16472
31.31400	-1.61531	-382.67872
31.34000	-1.61750	-383.18557
31.36000	-1.61906	-383.69471
31.38000	-1.62078	-384.24608
31.40000	-1.62203	-384.77355
31.42400	-1.62297	-385.28043
31.47800	-1.62453	-385.78168
31.55400	-1.62719	-386.29538
31.60200	-1.62938	-386.80923
31.64200	-1.63125	-387.32430
31.68000	-1.63297	-387.83982
31.71800	-1.63484	-388.35281
31.75600	-1.63672	-388.87709
31.79000	-1.63859	-389.38442
31.82000	-1.64031	-389.88468
31.84800	-1.64234	-390.39415
31.87000	-1.64422	-390.92681
31.88800	-1.64578	-391.44245
31.90600	-1.64688	-391.94402
31.92800	-1.64813	-392.45901
31.96000	-1.64953	-392.97974
32.00800	-1.65141	-393.49306
32.06200	-1.65359	-394.00050
32.11200	-1.65563	-394.50973
32.15800	-1.65766	-395.02367
32.19600	-1.65938	-395.52522
32.23400	-1.66125	-396.04250
32.27000	-1.66297	-396.55164
32.30400	-1.66484	-397.05390
32.33600	-1.66656	-397.58003
32.36600	-1.66844	-398.09832
32.39600	-1.67031	-398.63023
32.42400	-1.67203	-399.14522
32.45000	-1.67406	-399.66539
32.47000	-1.67578	-400.16651
32.48800	-1.67734	-400.68620
32.50600	-1.67891	-401.20834
32.52600	-1.67984	-401.74249
32.55600	-1.68094	-402.24493
32.63200	-1.68328	-402.75836
32.69000	-1.68563	-403.26437
32.73400	-1.68750	-403.77992
32.77600	-1.68953	-404.29911
32.81200	-1.69141	-404.82256
32.84800	-1.69328	-405.34800
32.88200	-1.69516	-405.87270
32.91200	-1.69687	-406.37666
32.94000	-1.69891	-406.88881
32.96200	-1.70094	-407.41813
32.98000	-1.70250	-407.94641
32.99800	-1.70391	-408.48169
33.01800	-1.70516	-409.00898
33.04400	-1.70641	-409.51991
33.08800	-1.70797	-410.02694
33.15000	-1.71016	-410.53060
33.20400	-1.71234	-411.03736
33.25000	-1.71437	-411.54838
33.29200	-1.71625	-412.05585
33.33400	-1.71828	-412.57802
33.37200	-1.72016	-413.08218
33.40800	-1.72188	-413.58364
33.44400	-1.72375	-414.08724
33.48000	-1.72563	-414.61781
33.51000	-1.72750	-415.13306
33.53800	-1.72937	-415.67323
33.56400	-1.73125	-416.21614
33.58600	-1.73313	-416.72358
33.60600	-1.73469	-417.23794
33.62600	-1.73625	-417.75158
33.64800	-1.73734	-418.27887
33.68400	-1.73859	-418.78271
33.76400	-1.74125	-419.29778
33.81600	-1.74344	-419.82070
33.86000	-1.74547	-420.32897
33.90000	-1.74734	-420.85034
33.93800	-1.74922	-421.36103
33.97600	-1.75125	-421.88928
34.00800	-1.75328	-422.41544
34.03600	-1.75516	-422.94976
34.06000	-1.75750	-423.48701
34.07800	-1.75891	-424.00485
34.09600	-1.76031	-424.52568
34.11600	-1.76141	-425.04492
34.14600	-1.76266	-425.55654
34.20400	-1.76469	-426.06825
34.27200	-1.76734	-426.58016
34.32200	-1.76938	-427.08623
34.36600	-1.77141	-427.60366
34.40600	-1.77328	-428.10845
34.44600	-1.77516	-428.61962
34.48400	-1.77719	-429.13800
34.51800	-1.77906	-429.64256
34.55200	-1.78094	-430.16645
34.58400	-1.78281	-430.69932
34.61400	-1.78469	-431.22664
34.64000	-1.78625	-431.72693
34.66800	-1.78828	-432.26099
34.69200	-1.79031	-432.81052
34.71200	-1.79203	-433.35032
34.73200	-1.79391	-433.89708
34.75000	-1.79484	-434.40658
34.77600	-1.79594	-434.90854
34.85600	-1.79812	-435.41256
34.93200	-1.80094	-435.92733
34.97600	-1.80297	-436.43403
35.01600	-1.80500	-436.94624
35.05200	-1.80672	-437.44740
35.08800	-1.80875	-437.96867
35.12000	-1.81047	-438.47382
35.15200	-1.81266	-439.00862
35.17600	-1.81500	-439.55863
35.19400	-1.81672	-440.10496
35.21000	-1.81797	-440.62465
35.22800	-1.81906	-441.13523
35.25600	-1.82031	-441.65313
35.31200	-1.82219	-442.15986
35.38800	-1.82484	-442.67637
35.44000	-1.82703	-443.18104
35.48600	-1.82922	-443.69060
35.52800	-1.83109	-444.20597
35.56800	-1.83313	-444.71821
35.60600	-1.83500	-445.21898
35.64200	-1.83703	-445.72958
35.67600	-1.83891	-446.24674
35.71000	-1.84062	-446.76557
35.74400	-1.84266	-447.28580
35.77600	-1.84484	-447.81971
35.80000	-1.84656	-448.32575
35.82200	-1.84844	-448.83907
35.84200	-1.85000	-449.35167
35.86200	-1.85109	-449.85321
35.89600	-1.85234	-450.36951
35.97000	-1.85500	-450.88091
36.02600	-1.85734	-451.38621
36.07000	-1.85953	-451.90254
36.10800	-1.86141	-452.40799
36.14600	-1.86344	-452.92407
36.18000	-1.86531	-453.42654
36.21200	-1.86734	-453.95172
36.24000	-1.86938	-454.47016
36.26200	-1.87172	-455.00615
36.28000	-1.87344	-455.56703
36.29600	-1.87469	-456.09522
36.31400	-1.87562	-456.60746
36.34200	-1.87688	-457.12477
36.41000	-1.87922	-457.62876
36.49000	-1.88203	-458.13811
36.54400	-1.88422	-458.64952
36.59400	-1.88641	-459.15851
36.63600	-1.88844	-459.66852
36.67200	-1.89031	-460.17736
36.70600	-1.89234	-460.69297
36.73600	-1.89422	-461.22205
36.76200	-1.89609	-461.72768
36.78600	-1.89797	-462.25291
36.80800	-1.89969	-462.78366
36.82800	-1.90188	-463.33274
36.84400	-1.90391	-463.88191
36.85800	-1.90562	-464.43498
36.87000	-1.90672	-464.95494
36.88200	-1.90734	-465.46176
36.89600	-1.90813	-465.96682
36.91800	-1.90891	-466.48976
37.01800	-1.91078	-466.68702
37.11200	-1.91406	-467.18803
37.15400	-1.91609	-467.71199
37.19200	-1.91797	-468.22464
37.23200	-1.91984	-468.73960
37.27200	-1.92188	-469.26498
37.30600	-1.92375	-469.76978
37.34000	-1.92563	-470.29865
37.37000	-1.92797	-470.82669
37.39200	-1.92969	-471.33496
37.41400	-1.93094	-471.85844
37.44600	-1.93234	-472.37721
37.50200	-1.93438	-472.89053
37.55800	-1.93672	-473.39213
37.61200	-1.93891	-473.90988
37.65800	-1.94109	-474.42567
37.70000	-1.94297	-474.94069
37.74000	-1.94500	-475.45341
37.77800	-1.94703	-475.97203
37.81200	-1.94891	-476.48302
37.84600	-1.95078	-476.99803
37.87600	-1.95266	-477.53400
37.90400	-1.95438	-478.03485
37.93200	-1.95625	-478.54978
37.95800	-1.95859	-479.09319
37.97800	-1.96031	-479.63810
37.99600	-1.96172	-480.14140
38.01600	-1.96313	-480.65844
38.04200	-1.96422	-481.17256
38.10800	-1.96641	-481.67971
38.19000	-1.96938	-482.18593
38.24000	-1.97156	-482.69555
38.28400	-1.97359	-483.21551
38.32400	-1.97547	-483.71628
38.36200	-1.97750	-484.22050
38.39800	-1.97953	-484.74693
38.42800	-1.98141	-485.27047
38.45600	-1.98328	-485.77875
38.48000	-1.98578	-486.32395
38.49800	-1.98734	-486.87890
38.51600	-1.98844	-487.42336
38.53800	-1.98969	-487.92702
38.57800	-1.99109	-488.42990
38.65600	-1.99391	-488.94185
38.71600	-1.99625	-489.44792
38.77000	-1.99859	-489.95703
38.81400	-2.00078	-490.47700
38.85400	-2.00266	-490.98268
38.89200	-2.00469	-491.49528
38.92800	-2.00672	-492.02374
38.96200	-2.00875	-492.54954
38.99400	-2.01078	-493.07850
39.02400	-2.01266	-493.61375
39.05200	-2.01500	-494.15582
39.07400	-2.01656	-494.68824
39.09600	-2.01797	-495.21595
39.12000	-2.01969	-495.73120
39.15000	-2.02094	-496.23775
39.23000	-2.02344	-496.74490
39.29200	-2.02609	-497.24549
39.33800	-2.02813	-497.75806
39.38000	-2.03016	-498.26518
39.42000	-2.03234	-498.78651
39.45400	-2.03422	-499.29485
39.48600	-2.03625	-499.82947
39.51200	-2.03812	-500.34177
39.53600	-2.03984	-500.84913
39.56000	-2.04203	-501.39368
39.57800	-2.04344	-501.89483
39.59600	-2.04500	-502.39867
39.61600	-2.04625	-502.91413
39.64200	-2.04750	-503.43949
39.71000	-2.04969	-503.94356
39.80600	-2.05313	-504.45884
39.86200	-2.05531	-504.96149
39.91800	-2.05750	-505.47814
39.96800	-2.05984	-505.99569
40.01200	-2.06188	-506.51109
40.05400	-2.06406	-507.03251
40.09000	-2.06609	-507.55376
40.12200	-2.06797	-508.07112
40.15400	-2.06984	-508.58343
40.18200	-2.07234	-509.11492
40.20200	-2.07406	-509.63712
40.22200	-2.07563	-510.18995
40.24200	-2.07687	-510.70082
40.27000	-2.07813	-511.22528
40.33600	-2.08047	-511.73145
40.41400	-2.08344	-512.23558
40.46600	-2.08578	-512.74359
40.51000	-2.08797	-513.24362
40.55400	-2.09016	-513.76605
40.59200	-2.09234	-514.29188
40.62600	-2.09453	-514.82069
40.65600	-2.09641	-515.34474
40.68600	-2.09859	-515.85233
40.71000	-2.10031	-516.38269
40.73400	-2.10203	-516.90859
40.76200	-2.10328	-517.41308
40.81600	-2.10531	-517.91948
40.88800	-2.10813	-518.42666
40.94600	-2.11063	-518.94057
40.99600	-2.11297	-519.46044
41.04000	-2.11516	-519.97161
41.08400	-2.11734	-520.49309
41.12400	-2.11953	-520.99794
41.16000	-2.12141	-521.50398
41.19600	-2.12344	-522.01998
41.23200	-2.12563	-522.54462
41.26400	-2.12766	-523.07719
41.29200	-2.13016	-523.61852
41.31400	-2.13203	-524.15031
41.33400	-2.13375	-524.67078
41.35600	-2.13469	-525.17509
41.42000	-2.13672	-525.67565
41.51800	-2.14031	-526.18366
41.57800	-2.14297	-526.68697
41.62600	-2.14531	-527.19355
41.67000	-2.14750	-527.70305
41.71000	-2.14984	-528.22953
41.74000	-2.15203	-528.73117
41.76600	-2.15422	-529.25456
41.78800	-2.15656	-529.80679
41.80400	-2.15828	-530.32237
41.82000	-2.15937	-530.85560
41.84000	-2.16031	-531.37535
41.88200	-2.16203	-531.88455
41.98200	-2.16531	-532.32694
42.05000	-2.16813	-532.83590
42.10200	-2.17047	-533.33747
42.15400	-2.17297	-533.85204
42.20400	-2.17547	-534.35242
42.25200	-2.17797	-534.85930
42.29400	-2.18016	-535.36785
42.33800	-2.18250	-535.87759
42.37200	-2.18547	-536.37993
42.39400	-2.18719	-536.90457
42.41400	-2.18875	-537.41628
42.43600	-2.19016	-537.91875
42.47400	-2.19156	-538.42258
42.57400	-2.19500	-538.85329
42.63800	-2.19781	-539.36857
42.69000	-2.20031	-539.88415
42.73400	-2.20266	-540.39615
42.77600	-2.20484	-540.90303
42.81600	-2.20719	-541.40955
42.85000	-2.20938	-541.94111
42.87600	-2.21250	-542.44190
42.89200	-2.21437	-542.95135
42.90600	-2.21563	-543.48075
42.92200	-2.21672	-544.03138
42.94400	-2.21781	-544.54547
43.04400	-2.22094	-544.98893
43.13800	-2.22438	-545.49009
43.20200	-2.22719	-546.00257
43.25600	-2.22969	-546.51988
43.30400	-2.23203	-547.02765
43.35000	-2.23422	-547.52785
43.39200	-2.23656	-548.03824
43.43000	-2.23875	-548.55555
43.46800	-2.24125	-549.08127
43.49400	-2.24375	-549.60412
43.51400	-2.24563	-550.15069
43.53200	-2.24734	-550.67027
43.55200	-2.24844	-551.21827
43.58600	-2.24969	-551.72646
43.68600	-2.25297	-552.08415
43.75600	-2.25609	-552.59299
43.80600	-2.25859	-553.11203
43.85000	-2.26094	-553.61599
43.89000	-2.26328	-554.12310
43.92800	-2.26547	-554.63463
43.96000	-2.26813	-555.13930
43.98200	-2.27000	-555.64797
44.00400	-2.27156	-556.18918
44.02800	-2.27297	-556.70273
44.08000	-2.27484	-557.20997
44.18000	-2.27844	-557.68377
44.24600	-2.28125	-558.19064
44.30000	-2.28359	-558.69973
44.35400	-2.28609	-559.20714
44.40000	-2.28844	-559.70758
44.44400	-2.29063	-560.21261
44.48800	-2.29313	-560.72688
44.52400	-2.29531	-561.23400
44.55600	-2.29750	-561.73736
44.58400	-2.30016	-562.26760
44.60400	-2.30234	-562.79469
44.62000	-2.30406	-563.29530
44.63600	-2.30500	-563.82149
44.65800	-2.30594	-564.33201
44.75800	-2.30844	-564.54229
44.85800	-2.31234	-565.04828
44.91400	-2.31484	-565.55021
44.96600	-2.31734	-566.06537
45.01200	-2.31984	-566.57815
45.05200	-2.32203	-567.07931
45.08600	-2.32516	-567.59727
45.10600	-2.32719	-568.13759
45.12200	-2.32859	-568.64452
45.14000	-2.32984	-569.17882
45.16600	-2.33109	-569.68677
45.25600	-2.33422	-570.18715
45.34600	-2.33766	-570.69570
45.41800	-2.34078	-571.20848
45.47200	-2.34344	-571.72823
45.52000	-2.34594	-572.22944
45.56600	-2.34828	-572.74443
45.61000	-2.35078	-573.26889
45.64600	-2.35313	-573.78173
45.67600	-2.35563	-574.31871
45.69800	-2.35797	-574.83751
45.71600	-2.36016	-575.38962
45.73200	-2.36234	-575.95503
45.74600	-2.36359	-576.51985
45.76000	-2.36438	-577.03602
45.78200	-2.36516	-577.53682
45.88200	-2.36750	-577.63475
45.98200	-2.37172	-578.14074
46.02200	-2.37406	-578.66162
46.05800	-2.37609	-579.17768
46.09200	-2.37828	-579.69040
46.12400	-2.38078	-580.21718
46.14600	-2.38344	-580.72102
46.16200	-2.38547	-581.27177
46.17600	-2.38672	-581.81465
46.19200	-2.38750	-582.35765
46.22000	-2.38859	-582.86303
46.32000	-2.39031	-582.69864
46.42000	-2.39359	-582.93045
46.47800	-2.39609	-583.44275
46.53200	-2.39859	-583.95433
46.58400	-2.40109	-584.46234
46.63000	-2.40344	-584.97709
46.67000	-2.40563	-585.49356
46.70600	-2.40781	-585.99901
46.74000	-2.40984	-586.51656
46.77200	-2.41187	-587.02821
46.80200	-2.41438	-587.55934
46.82600	-2.41641	-588.09143
46.84800	-2.41844	-588.62299
46.86800	-2.41984	-589.17153
46.89600	-2.42094	-589.69301
46.99600	-2.42391	-589.97285
47.08200	-2.42750	-590.47818
47.13800	-2.43016	-590.99287
47.19000	-2.43266	-591.49992
47.23400	-2.43500	-592.01360
47.27400	-2.43781	-592.53258
47.29800	-2.44016	-593.03933
47.31600	-2.44203	-593.56630
47.33200	-2.44313	-594.07723
47.35200	-2.44422	-594.58119
47.40200	-2.44609	-595.08437
47.50200	-2.44969	-595.50923
47.56800	-2.45250	-596.01289
47.62000	-2.45516	-596.53258
47.66400	-2.45750	-597.03428
47.70400	-2.45969	-597.54491
47.74200	-2.46188	-598.05167
47.78000	-2.46422	-598.57988
47.81400	-2.46641	-599.11090
47.84600	-2.46844	-599.62314
47.87400	-2.47078	-600.12686
47.89600	-2.47266	-600.63285
47.91800	-2.47453	-601.16917
47.94000	-2.47547	-601.67712
48.04000	-2.47828	-602.06789
48.14000	-2.48203	-602.48536
48.20000	-2.48484	-603.00446
48.24800	-2.48719	-603.52159
48.29200	-2.48953	-604.02369
48.33200	-2.49188	-604.53993
48.36400	-2.49422	-605.04806
48.38800	-2.49672	-605.55214
48.40600	-2.49844	-606.07141
48.42400	-2.49969	-606.61978
48.44800	-2.50094	-607.14704
48.50600	-2.50328	-607.65213
48.60600	-2.50703	-608.09952
48.67800	-2.51016	-608.60848
48.73200	-2.51266	-609.10898
48.79000	-2.51547	-609.61890
48.84200	-2.51797	-610.11958
48.89000	-2.52047	-610.62407
48.93400	-2.52297	-611.14699
48.97000	-2.52563	-611.67562
48.99400	-2.52797	-612.19168
49.01200	-2.53016	-612.72889
49.02800	-2.53156	-613.29532
49.04400	-2.53234	-613.79778
49.08200	-2.53359	-614.30597
49.18200	-2.53672	-614.44587
49.25600	-2.54000	-614.95352
49.30600	-2.54250	-615.45789
49.35200	-2.54500	-615.97782
49.39200	-2.54734	-616.48339
49.43000	-2.54953	-616.99849
49.46600	-2.55234	-617.50478
49.49000	-2.55453	-618.02882
49.51000	-2.55609	-618.57074
49.53400	-2.55719	-619.09997
49.60000	-2.55969	-619.60155
49.70000	-2.56312	-619.95703
49.76800	-2.56609	-620.46349
49.82600	-2.56891	-620.97692
49.87600	-2.57141	-621.49435
49.92400	-2.57375	-622.00731
49.97000	-2.57625	-622.51121
50.01200	-2.57844	-623.01356
50.05200	-2.58078	-623.52318
50.08400	-2.58375	-624.05360
50.10400	-2.58547	-624.56709
50.12400	-2.58734	-625.08351
50.14400	-2.58844	-625.59551
50.17800	-2.58984	-626.10710
50.27800	-2.59297	-626.33318
50.36000	-2.59641	-626.84608
50.41400	-2.59906	-627.36285
50.46000	-2.60156	-627.86752
50.50200	-2.60391	-628.38334
50.54000	-2.60609	-628.90017
50.57400	-2.60891	-629.40258
50.59600	-2.61172	-629.95070
50.61000	-2.61313	-630.45287
50.62400	-2.61406	-630.97173
50.64200	-2.61500	-631.47616
50.69600	-2.61688	-631.98012
50.79600	-2.62000	-632.10160
50.87600	-2.62328	-632.60406
50.93600	-2.62609	-633.10450
50.99200	-2.62891	-633.62175
51.03600	-2.63125	-634.12297
51.07600	-2.63359	-634.62400
51.11600	-2.63578	-635.12903
51.15800	-2.63828	-635.63317
51.18800	-2.64094	-636.17158
51.20800	-2.64250	-636.67202
51.23000	-2.64437	-637.17431
51.25400	-2.64563	-637.69400
51.35000	-2.64875	-638.19641
51.45000	-2.65281	-638.70162
51.50600	-2.65547	-639.20909
51.56200	-2.65813	-639.72509
51.61200	-2.66078	-640.24645
51.65200	-2.66313	-640.75655
51.69000	-2.66547	-641.27052
51.71800	-2.66828	-641.81960
51.73800	-2.67000	-642.34328
51.75800	-2.67188	-642.89087
51.78000	-2.67297	-643.42445
51.88000	-2.67594	-643.81653
51.98000	-2.67969	-644.18620
52.04400	-2.68266	-644.69588
52.10200	-2.68547	-645.20282
52.15000	-2.68797	-645.70683
52.19000	-2.69047	-646.21437
52.22600	-2.69266	-646.72506
52.26200	-2.69484	-647.25202
52.29200	-2.69797	-647.79812
52.31000	-2.69969	-648.30911
52.32800	-2.70172	-648.86802
52.34600	-2.70281	-649.41585
52.37200	-2.70391	-649.92654
52.47200	-2.70688	-650.05767
52.56600	-2.71078	-650.55871
52.62000	-2.71359	-651.06124
52.66600	-2.71609	-651.57712
52.71200	-2.71859	-652.08757
52.75200	-2.72094	-652.60512
52.78600	-2.72375	-653.11462
52.80800	-2.72594	-653.63020
52.82600	-2.72766	-654.16348
52.84400	-2.72859	-654.67638
52.87800	-2.73000	-655.19023
52.97800	-2.73281	-655.27433
53.07800	-2.73688	-655.76738
53.14000	-2.73969	-656.26937
53.19600	-2.74234	-656.77261
53.24400	-2.74500	-657.29076
53.28800	-2.74734	-657.81087
53.32800	-2.74984	-658.32537
53.36200	-2.75203	-658.83416
53.39000	-2.75500	-659.34759
53.40800	-2.75719	-659.85841
53.42200	-2.75906	-660.37261
53.43600	-2.76016	-660.94673
53.45200	-2.76094	-661.49133
53.55200	-2.76344	-661.78513
53.65200	-2.76703	-661.94487
53.71200	-2.76984	-662.45246
53.76200	-2.77234	-662.96536
53.80800	-2.77484	-663.47677
53.84600	-2.77734	-664.00409
53.87800	-2.78000	-664.53022
53.90000	-2.78219	-665.05986
53.91800	-2.78359	-665.57312
53.94000	-2.78484	-666.11278
53.99400	-2.78672	-666.61566
54.09400	-2.79000	-666.75657
54.17600	-2.79359	-667.26524
54.23200	-2.79625	-667.76568
54.28600	-2.79891	-668.27369
54.33400	-2.80125	-668.77687
54.39200	-2.80406	-669.27797
54.44800	-2.80688	-669.79051
54.49200	-2.81016	-670.29339
54.51600	-2.81187	-670.79800
54.53800	-2.81359	-671.30113
54.56200	-2.81516	-671.81295
54.61200	-2.81719	-672.32096
54.71200	-2.82109	-672.69969
54.78600	-2.82437	-673.20615
54.84400	-2.82734	-673.71213
54.89200	-2.82984	-674.21973
54.93400	-2.83250	-674.73280
54.97000	-2.83500	-675.25524
54.99600	-2.83812	-675.78399
55.01200	-2.83969	-676.30261
55.02800	-2.84078	-676.83661
55.05000	-2.84187	-677.34742
55.15000	-2.84531	-677.75816
55.25000	-2.84906	-678.09254
55.32000	-2.85219	-678.59340
55.37800	-2.85500	-679.09938
55.43000	-2.85781	-679.61383
55.47200	-2.86016	-680.11516
55.51200	-2.86250	-680.63426
55.55200	-2.86500	-681.15717
55.58600	-2.86797	-681.69165
55.60600	-2.86984	-682.19543
55.62400	-2.87172	-682.69736
55.64200	-2.87297	-683.21490
55.66800	-2.87391	-683.73525
55.76800	-2.87672	-683.78121
55.86800	-2.88094	-684.24380
55.92800	-2.88391	-684.75336
55.98600	-2.88672	-685.26834
56.03400	-2.88937	-685.77796
56.07200	-2.89219	-686.28299
56.09600	-2.89453	-686.80274
56.11400	-2.89625	-687.30968
56.13200	-2.89750	-687.81316
56.15800	-2.89875	-688.33125
56.25800	-2.90219	-688.72303
56.35800	-2.90609	-689.12858
56.43400	-2.90938	-689.63140
56.49600	-2.91234	-690.13995
56.55600	-2.91531	-690.64170
56.60400	-2.91797	-691.15996
56.64200	-2.92047	-691.68651
56.67400	-2.92297	-692.21210
56.69800	-2.92578	-692.75910
56.71400	-2.92766	-693.27396
56.72800	-2.92906	-693.77655
56.74400	-2.93000	-694.32825
56.77800	-2.93109	-694.83501
56.87800	-2.93359	-694.66931
56.97800	-2.93781	-695.10365
57.04000	-2.94062	-695.61821
57.10200	-2.94375	-696.13302
57.14800	-2.94641	-696.63817
57.18600	-2.94937	-697.14284
57.20800	-2.95156	-697.65764
57.22600	-2.95328	-698.19385
57.24400	-2.95453	-698.71432
57.27000	-2.95578	-699.21684
57.37000	-2.95953	-699.60582
57.47000	-2.96359	-700.09148
57.54800	-2.96703	-700.60325
57.61800	-2.97031	-701.10577
57.67800	-2.97328	-701.62404
57.73000	-2.97594	-702.13294
57.77400	-2.97859	-702.64649
57.81400	-2.98141	-703.16690
57.84000	-2.98375	-703.68421
57.86200	-2.98594	-704.23180
57.88000	-2.98734	-704.74327
57.90200	-2.98828	-705.26272
58.00200	-2.99141	-705.42920
58.10200	-2.99563	-705.86443
58.16000	-2.99859	-706.37363
58.21200	-3.00125	-706.88999
58.25600	-3.00406	-707.39257
58.28800	-3.00734	-707.91155
58.30600	-3.00953	-708.42564
58.32000	-3.01094	-708.93192
58.33600	-3.01188	-709.48273
58.36200	-3.01297	-709.99402
58.46200	-3.01578	-709.99688
58.56200	-3.01969	-710.32393
58.63200	-3.02297	-710.82997
58.69000	-3.02594	-711.33232
58.74000	-3.02859	-711.84194
58.78800	-3.03109	-712.34554
58.83400	-3.03375	-712.84854
58.88000	-3.03641	-713.36967
58.92200	-3.03937	-713.89288
58.95200	-3.04156	-714.40971
58.98000	-3.04391	-714.94877
59.00600	-3.04516	-715.46358
59.10600	-3.04812	-715.59799
59.20600	-3.05187	-715.87694
59.27800	-3.05531	-716.39210
59.33400	-3.05828	-716.90589
59.38000	-3.06109	-717.41045
59.41400	-3.06453	-717.93902
59.43200	-3.06703	-718.50395
59.44600	-3.06844	-719.06251
59.46000	-3.06953	-719.59877
59.48000	-3.07063	-720.12872
59.58000	-3.07391	-720.44313
59.68000	-3.07781	-720.75808
59.75200	-3.08125	-721.27163
59.80600	-3.08406	-721.77911
59.85800	-3.08703	-722.29517
59.90200	-3.08953	-722.80812
59.94800	-3.09219	-723.32132
59.99200	-3.09531	-723.84185
60.02000	-3.09750	-724.38288
60.04400	-3.09969	-724.89977
60.06800	-3.10078	-725.41916
60.16800	-3.10359	-725.58028
60.26800	-3.10766	-725.88807
60.33200	-3.11078	-726.39823
60.38800	-3.11375	-726.91727
60.43400	-3.11641	-727.42182
60.47000	-3.11906	-727.93287
60.49400	-3.12203	-728.43808
60.51000	-3.12391	-728.97136
60.52400	-3.12484	-729.49201
60.54200	-3.12594	-730.01313
60.64200	-3.12906	-730.35729
60.74200	-3.13250	-730.40241
60.83400	-3.13641	-730.90243
60.90400	-3.13953	-731.41342
60.96400	-3.14250	-731.91839
61.02000	-3.14547	-732.42587
61.06800	-3.14813	-732.92822
61.11000	-3.15141	-733.44725
61.13400	-3.15359	-733.95854
61.15400	-3.15578	-734.49558
61.17400	-3.15672	-735.03536
61.27400	-3.16000	-735.36825
61.37400	-3.16437	-735.75318
61.43800	-3.16750	-736.25350
61.49400	-3.17047	-736.75525
61.54600	-3.17344	-737.27429
61.59000	-3.17672	-737.80119
61.61400	-3.17984	-738.35069
61.62800	-3.18141	-738.85083
61.64200	-3.18250	-739.39639
61.66000	-3.18344	-739.93307
61.76000	-3.18672	-740.27872
61.86000	-3.19047	-740.44591
61.92600	-3.19375	-740.96423
61.97800	-3.19656	-741.46444
62.02800	-3.19922	-741.98449
62.08000	-3.20203	-742.50102
62.12800	-3.20469	-743.02137
62.16600	-3.20797	-743.53361
62.18800	-3.21031	-744.08782
62.20600	-3.21203	-744.63558
62.22400	-3.21328	-745.17810
62.24800	-3.21422	-745.68146
62.34800	-3.21656	-745.48537
62.44800	-3.22031	-745.66913
62.51000	-3.22328	-746.18888
62.56400	-3.22609	-746.69254
62.61200	-3.22875	-747.19727
62.65200	-3.23109	-747.70147
62.68600	-3.23422	-748.20238
62.70600	-3.23687	-748.73084
62.72000	-3.23844	-749.27360
62.73400	-3.23953	-749.83132
62.75200	-3.24047	-750.35876
62.85200	-3.24313	-750.51939
62.95200	-3.24656	-750.54491
63.02600	-3.25000	-751.05393
63.08200	-3.25281	-751.55544
63.14000	-3.25578	-752.06912
63.19200	-3.25844	-752.57617
63.25000	-3.26141	-753.09563
63.29600	-3.26469	-753.61437
63.32000	-3.26656	-754.14819
63.34400	-3.26859	-754.68183
63.37000	-3.27016	-755.21725
63.47000	-3.27359	-755.67901
63.57000	-3.27766	-755.98955
63.63800	-3.28094	-756.49858
63.69200	-3.28391	-757.01743
63.73400	-3.28641	-757.53057
63.77200	-3.28891	-758.04907
63.80400	-3.29172	-758.55988
63.82600	-3.29375	-759.11152
63.84400	-3.29563	-759.63539
63.86200	-3.29703	-760.15723
63.88400	-3.29812	-760.65868
63.98400	-3.30078	-760.71078
64.08400	-3.30453	-760.83612
64.16200	-3.30797	-761.34413
64.22800	-3.31109	-761.85042
64.28600	-3.31422	-762.36314
64.33400	-3.31688	-762.88241
64.37600	-3.31953	-763.38434
64.40800	-3.32266	-763.90773
64.42600	-3.32453	-764.42647
64.44200	-3.32641	-764.96392
64.45800	-3.32781	-765.51020
64.47600	-3.32875	-766.01815
64.57600	-3.33156	-766.23887
64.67600	-3.33562	-766.44641
64.74000	-3.33875	-766.95502
64.80000	-3.34172	-767.47012
64.86200	-3.34484	-767.98868
64.90800	-3.34781	-768.50599
64.93600	-3.35047	-769.05078
64.95600	-3.35234	-769.60164
64.97600	-3.35359	-770.12664
65.02200	-3.35531	-770.63000
65.12200	-3.35844	-770.59561
65.22000	-3.36281	-771.09653
65.29000	-3.36609	-771.60996
65.34600	-3.36906	-772.12512
65.39600	-3.37188	-772.63558
65.43800	-3.37437	-773.14115
65.47600	-3.37672	-773.66298
65.51000	-3.38000	-774.18399
65.53000	-3.38219	-774.71089
65.54600	-3.38406	-775.24412
65.56200	-3.38500	-775.80243
65.58800	-3.38594	-776.32302
65.68800	-3.38828	-776.03722
65.78800	-3.39234	-776.26222
65.85400	-3.39547	-776.77351
65.91400	-3.39859	-777.29321
65.95800	-3.40109	-777.79859
65.99400	-3.40344	-778.30017
66.02200	-3.40656	-778.82922
66.04000	-3.40844	-779.37013
66.05600	-3.40953	-779.88213
66.07800	-3.41063	-780.40171
66.17800	-3.41391	-780.65497
66.27800	-3.41781	-780.82800
66.35800	-3.42141	-781.33672
66.42200	-3.42469	-781.84074
66.47600	-3.42766	-782.34363
66.52200	-3.43016	-782.86141
66.56800	-3.43281	-783.37479
66.60400	-3.43609	-783.89996
66.62400	-3.43797	-784.45119
66.64200	-3.43953	-784.96885
66.66200	-3.44078	-785.47400
66.76200	-3.44391	-785.81452
66.86200	-3.44766	-785.97069
66.93600	-3.45125	-786.48466
66.99000	-3.45406	-786.98730
67.03600	-3.45672	-787.50724
67.07800	-3.45938	-788.03086
67.10600	-3.46266	-788.54823
67.12200	-3.46453	-789.07955
67.13600	-3.46562	-789.59912
67.15200	-3.46656	-790.09932
67.25200	-3.46984	-790.46690
67.35200	-3.47328	-790.45612
67.44600	-3.47734	-790.95817
67.51600	-3.48063	-791.47154
67.58000	-3.48375	-791.98563
67.63800	-3.48687	-792.50258
67.68200	-3.48938	-793.02227
67.71800	-3.49266	-793.55747
67.73800	-3.49484	-794.08514
67.75400	-3.49688	-794.62987
67.76800	-3.49813	-795.16828
67.78400	-3.49891	-795.70127
67.88400	-3.50188	-795.95679
67.98400	-3.50578	-796.11039
68.05600	-3.50938	-796.62001
68.11000	-3.51234	-797.12665
68.15600	-3.51484	-797.63210
68.19800	-3.51828	-798.14351
68.22000	-3.52047	-798.70123
68.23600	-3.52203	-799.20864
68.25200	-3.52313	-799.71176
68.27600	-3.52437	-800.23122
68.37600	-3.52750	-800.38583
68.47600	-3.53156	-800.61442
68.55800	-3.53563	-801.13280
68.61200	-3.53844	-801.64278
68.66400	-3.54125	-802.14661
68.71600	-3.54406	-802.65361
68.76800	-3.54703	-803.16007
68.80600	-3.55016	-803.68930
68.82800	-3.55219	-804.20399
68.84800	-3.55406	-804.73799
68.87000	-3.55500	-805.26847
68.97000	-3.55766	-805.23008
69.07000	-3.56125	-805.29171
69.14800	-3.56484	-805.80008
69.20600	-3.56781	-806.30869
69.25000	-3.57047	-806.80996
69.28600	-3.57281	-807.31416
69.31400	-3.57625	-807.86246
69.32800	-3.57813	-808.36457
69.34000	-3.57953	-808.88247
69.35200	-3.58047	-809.40759
69.36600	-3.58125	-809.92132
69.39400	-3.58250	-810.42677
69.49400	-3.58531	-810.21369
69.59400	-3.58922	-810.38278
69.66200	-3.59250	-809.76206
69.66800	-3.59281	-809.23921
69.67400	-3.59312	-808.73793
69.68200	-3.59359	-808.17729
69.69400	-3.59422	-807.64210
69.79400	-3.59938	-807.51449
69.80600	-3.60000	-806.98079
69.82400	-3.60094	-806.45835
69.92400	-3.60734	-806.56230
69.97800	-3.61187	-807.09398
70.00800	-3.61313	-807.60950
70.10800	-3.61594	-807.40321
70.20800	-3.62016	-807.63036
70.27400	-3.62359	-808.13670
70.33000	-3.62656	-808.65347
70.37600	-3.62953	-809.17168
70.41400	-3.63359	-809.68499
70.43600	-3.63609	-810.21887
70.45400	-3.63734	-810.72974
70.48200	-3.63859	-811.24789
70.57200	-3.64109	-810.74470
70.67200	-3.64469	-810.39536
70.77200	-3.64906	-810.86206
70.83200	-3.65203	-811.36382
70.87800	-3.65469	-811.86604
70.91600	-3.65703	-812.37692
70.95200	-3.65922	-812.90072
70.98600	-3.66141	-813.40313
71.01600	-3.66391	-813.90601
71.04000	-3.66609	-814.45622
71.06000	-3.66813	-814.99076
71.07800	-3.66953	-815.52100
71.10000	-3.67047	-816.05065
71.20000	-3.67313	-815.88554
71.30000	-3.67703	-816.06317
71.36000	-3.68000	-816.58030
71.42000	-3.68297	-817.08670
71.47400	-3.68578	-817.59435
71.51800	-3.68922	-818.10653
71.54000	-3.69125	-818.65144
71.55800	-3.69250	-819.18645
71.58000	-3.69359	-819.69166
71.66800	-3.69703	-820.19252
71.76800	-3.70125	-820.59538
71.83600	-3.70422	-821.09541
71.90000	-3.70734	-821.60097
71.95000	-3.71000	-822.10600
71.99800	-3.71266	-822.61932
72.04000	-3.71516	-823.12781
72.08000	-3.71750	-823.62932
72.11600	-3.72016	-824.13340
72.14200	-3.72250	-824.67294
72.16400	-3.72438	-825.21302
72.18800	-3.72547	-825.74427
72.28800	-3.72828	-825.78808
72.38800	-3.73234	-826.05612
72.45800	-3.73562	-826.56980
72.50800	-3.73828	-827.07375
72.55600	-3.74109	-827.57938
72.59600	-3.74359	-828.10539
72.62200	-3.74656	-828.61191
72.63800	-3.74828	-829.12487
72.65200	-3.74937	-829.63234
72.67000	-3.75047	-830.16610
72.71200	-3.75219	-830.66612
72.81200	-3.75547	-830.58721
72.91200	-3.75969	-830.97422
72.98800	-3.76328	-831.48444
73.05600	-3.76656	-831.99292
73.10600	-3.76922	-832.49372
73.15200	-3.77203	-832.99446
73.19000	-3.77437	-833.51672
73.21800	-3.77703	-834.01823
73.23800	-3.77937	-834.56177
73.25400	-3.78125	-835.11835
73.26800	-3.78203	-835.64538
73.28600	-3.78297	-836.15899
73.38600	-3.78609	-836.27236
73.48600	-3.79000	-836.49224
73.54800	-3.79297	-837.00126
73.60400	-3.79594	-837.50319
73.65400	-3.79859	-838.02372
73.70000	-3.80203	-838.54854
73.72400	-3.80453	-839.10054
73.74000	-3.80594	-839.62262
73.75800	-3.80688	-840.15554
73.85800	-3.81000	-840.44498
73.95800	-3.81359	-840.52372
74.04400	-3.81734	-841.02434
74.10400	-3.82031	-841.54040
74.15200	-3.82297	-842.05055
74.19800	-3.82547	-842.56965
74.23800	-3.82797	-843.08892
74.27600	-3.83031	-843.61398
74.30800	-3.83344	-844.14452
74.32600	-3.83531	-844.69914
74.34200	-3.83703	-845.24924
74.35800	-3.83844	-845.78657
74.37600	-3.83937	-846.30120
74.47600	-3.84203	-846.26877
74.57600	-3.84578	-846.04532
74.58400	-3.84625	-845.38728
74.58800	-3.84641	-844.83504
74.59200	-3.84656	-844.22535
74.59600	-3.84687	-843.60963
74.60000	-3.84703	-843.01949
74.60400	-3.84719	-842.47953
74.61000	-3.84734	-841.79240
74.61600	-3.84766	-841.26717
74.62600	-3.84812	-840.72447
74.72200	-3.85281	-841.23725
74.77400	-3.85562	-841.75950
74.81400	-3.85844	-842.26876
74.83800	-3.86109	-842.79776
74.85400	-3.86266	-843.34069
74.87000	-3.86359	-843.89395
74.89400	-3.86469	-844.41203
74.99400	-3.86812	-844.70582
75.09400	-3.87234	-845.17765
75.16000	-3.87547	-845.68638
75.21800	-3.87828	-846.19272
75.27000	-3.88109	-846.70311
75.31400	-3.88359	-847.20731
75.35400	-3.88609	-847.72849
75.38800	-3.88859	-848.23453
75.41000	-3.89125	-848.75780
75.42600	-3.89250	-849.30938
75.44200	-3.89422	-849.81310
75.46000	-3.89531	-850.34651
75.49400	-3.89641	-850.84695
75.59400	-3.89906	-850.53521
75.69400	-3.90297	-850.85291
75.76800	-3.90625	-851.36473
75.82800	-3.90938	-851.87513
75.87600	-3.91203	-852.39965
75.91200	-3.91438	-852.91469
75.94400	-3.91766	-853.44559
75.96200	-3.91938	-854.00301
75.97800	-3.92125	-854.53755
75.99400	-3.92234	-855.09986
76.01400	-3.92344	-855.63570
76.11400	-3.92641	-855.70836
76.21400	-3.93047	-855.88157
76.29800	-3.93438	-856.39071
76.35800	-3.93734	-856.89205
76.41600	-3.94031	-857.39714
76.46200	-3.94281	-857.89865
76.50200	-3.94531	-858.39903
76.53000	-3.94844	-858.91032
76.54600	-3.94984	-859.41947
76.56200	-3.95156	-859.95460
76.57800	-3.95266	-860.48853
76.60200	-3.95344	-861.00072
76.70200	-3.95609	-860.75217
76.80200	-3.96000	-860.91805
76.87200	-3.96344	-861.42224
76.93400	-3.96656	-861.93514
76.98000	-3.96938	-862.43647
77.01800	-3.97172	-862.95140
77.04600	-3.97500	-863.45810
77.06200	-3.97672	-863.97177
77.07600	-3.97797	-864.50356
77.09200	-3.97891	-865.04269
77.19200	-3.98172	-865.24880
77.29200	-3.98547	-865.29022
77.38000	-3.98938	-865.80098
77.44800	-3.99281	-866.31876
77.49600	-3.99547	-866.83536
77.54000	-3.99812	-867.34068
77.57800	-4.00047	-867.85901
77.61200	-4.00313	-868.38758
77.63400	-4.00609	-868.88981
77.64800	-4.00828	-869.41373
77.66000	-4.01000	-869.98147
77.67000	-4.01078	-870.49049
77.68200	-4.01141	-871.02377
77.70400	-4.01219	-871.54227
77.78600	-4.01375	-871.02729
77.88600	-4.01688	-870.70262
77.98000	-4.02125	-871.21397
78.04400	-4.02453	-871.72884
78.09000	-4.02734	-872.24740
78.13200	-4.03188	-872.75118
78.15000	-4.03422	-873.29531
78.16400	-4.03531	-873.82638
78.18200	-4.03625	-874.33189
78.28200	-4.03891	-874.06772
78.38200	-4.04219	-873.86829
78.48000	-4.04656	-874.37189
78.55200	-4.05000	-874.87596
78.61200	-4.05313	-875.39238
78.66400	-4.05594	-875.90939
78.71200	-4.05922	-876.42753
78.73400	-4.06172	-876.93137
78.75000	-4.06328	-877.48688
78.76600	-4.06500	-878.04961
78.78200	-4.06594	-878.57026
78.81200	-4.06703	-879.07952
78.91200	-4.07000	-878.88896
79.01200	-4.07406	-879.22066
79.08400	-4.07766	-879.73136
79.13400	-4.08047	-880.24795
79.17600	-4.08297	-880.76788
79.21200	-4.08625	-881.29377
79.23000	-4.08906	-881.82437
79.24200	-4.09078	-882.38806
79.25200	-4.09156	-882.92122
79.26400	-4.09234	-883.49801
79.28000	-4.09328	-884.02605
79.38000	-4.09578	-883.98200
79.48000	-4.09906	-883.75568
79.56400	-4.10281	-884.27019
79.62400	-4.10578	-884.77343
79.67800	-4.10844	-885.28085
79.73000	-4.11141	-885.79333
79.77000	-4.11359	-886.30092
79.81000	-4.11625	-886.80726
79.83600	-4.11891	-887.34293
79.85400	-4.12078	-887.89862
79.87000	-4.12250	-888.44097
79.88600	-4.12344	-888.99142
79.91400	-4.12438	-889.49639
80.01400	-4.12719	-889.20325
80.11400	-4.13141	-889.46158
80.18800	-4.13484	-889.97209
80.25200	-4.13813	-890.47575
80.30600	-4.14094	-890.98960
80.34000	-4.14438	-891.53957
80.35800	-4.14609	-892.06922
80.37600	-4.14734	-892.60423
80.40000	-4.14859	-893.12142
80.50000	-4.15203	-893.31800
80.60000	-4.15594	-893.49484
80.68800	-4.16000	-894.00011
80.74800	-4.16313	-894.50842
80.79200	-4.16578	-895.02209
80.83000	-4.16828	-895.54888
80.86200	-4.17047	-896.05033
80.89400	-4.17281	-896.57831
80.91800	-4.17578	-897.08591
80.93400	-4.17797	-897.63367
80.94600	-4.17953	-898.15742
80.95800	-4.18047	-898.73827
80.97200	-4.18094	-899.28007
81.07200	-4.18297	-898.98401
81.17200	-4.18609	-898.62496
81.25400	-4.18984	-899.13619
81.31400	-4.19297	-899.65248
81.36200	-4.19562	-900.17039
81.40400	-4.19844	-900.68918
81.42800	-4.20156	-901.21692
81.44200	-4.20328	-901.76558
81.45400	-4.20453	-902.30739
81.46600	-4.20531	-902.82077
81.48200	-4.20609	-903.32168
81.58200	-4.20906	-903.42987
81.68200	-4.21281	-903.38081
81.77400	-4.21703	-903.88721
81.84800	-4.22062	-904.39039
81.90400	-4.22359	-904.90997
81.95400	-4.22625	-905.42352
81.99600	-4.22875	-905.94238
82.03200	-4.23172	-906.46654
82.05400	-4.23375	-906.99565
82.07200	-4.23563	-907.53973
82.08800	-4.23719	-908.07718
82.10400	-4.23797	-908.60212
82.20400	-4.24063	-908.66297
82.30400	-4.24438	-908.65690
82.38000	-4.24781	-909.16163
82.44000	-4.25094	-909.67757
82.48800	-4.25375	-910.18575
82.52200	-4.25672	-910.68697
82.54000	-4.25891	-911.19415
82.55400	-4.26047	-911.72361
82.56800	-4.26141	-912.27764
82.58600	-4.26234	-912.80055
82.68600	-4.26516	-912.86808
82.78600	-4.26891	-912.90522
82.87200	-4.27297	-913.41978
82.93000	-4.27594	-913.92171
82.98000	-4.27875	-914.43390
83.02000	-4.28109	-914.95103
83.05800	-4.28344	-915.45409
83.09200	-4.28563	-915.95876
83.12200	-4.28797	-916.47369
83.14600	-4.29047	-917.01710
83.16400	-4.29250	-917.58007
83.18000	-4.29453	-918.14548
83.19400	-4.29531	-918.70660
83.21200	-4.29609	-919.22408
83.31200	-4.29812	-918.76823
83.41200	-4.30156	-918.54179
83.49400	-4.30531	-919.05171
83.56000	-4.30859	-919.56621
83.61000	-4.31141	-920.08132
83.64200	-4.31500	-920.62181
83.65800	-4.31703	-921.18537
83.67000	-4.31813	-921.71961
83.68200	-4.31891	-922.22923
83.69800	-4.31984	-922.73116
83.79800	-4.32313	-922.97304
83.89800	-4.32672	-922.95915
83.98800	-4.33094	-923.47234
84.04400	-4.33391	-923.97916
84.09000	-4.33641	-924.48103
84.13400	-4.33906	-924.98511
84.17200	-4.34125	-925.50921
84.21200	-4.34391	-926.01281
84.24000	-4.34656	-926.53584
84.25800	-4.34844	-927.05488
84.27400	-4.35000	-927.58328
84.29000	-4.35094	-928.11859
84.32200	-4.35188	-928.62403
84.40000	-4.35375	-928.11358
84.50000	-4.35750	-928.06393
[truncated: 313 more rows]
