# Supplementary material for: Strengthening of 3D Printed Fused Deposition Manufactured Parts Using the Fill Compositing Technique
Source: PLoS One. 2015 Apr 16;10(4):e0122915. doi: 10.1371/journal.pone.0122915 (PMC4400136; doi:10.1371/journal.pone.0122915)
Supplement: S1 File — This is the raw data and information on all the samples presented in this manuscript. (ZIP) [file pone.0122915.s001.zip › Specimen_RawData_101.csv]

Time	Extension	Load
(sec)	(mm)	(N)
0.00000	-0.00141	-0.47139
0.10000	-0.00281	-0.47880
0.20000	-0.00750	-0.48238
0.30000	-0.01422	-0.47948
0.40000	-0.02188	-0.48394
0.50000	-0.02703	-0.48601
0.60000	-0.03125	-0.48775
0.70000	-0.03641	-0.48817
0.80000	-0.04203	-0.48142
0.90000	-0.04891	-0.48687
1.00000	-0.05406	-0.48244
1.10000	-0.05781	-0.48336
1.20000	-0.06234	-0.48387
1.30000	-0.06750	-0.47977
1.40000	-0.07313	-0.48404
1.50000	-0.08016	-0.48675
1.60000	-0.08438	-0.48346
1.70000	-0.08859	-0.48350
1.80000	-0.09328	-0.47611
1.90000	-0.09875	-0.48198
2.00000	-0.10641	-0.48531
2.10000	-0.11094	-0.48057
2.20000	-0.11469	-0.48590
2.30000	-0.11891	-0.48896
2.40000	-0.12391	-0.48303
2.50000	-0.12984	-0.48272
2.60000	-0.13656	-0.48505
2.70000	-0.14109	-0.47783
2.80000	-0.14547	-0.48497
2.90000	-0.15031	-0.48292
3.00000	-0.15563	-0.48384
3.10000	-0.16188	-0.48000
3.20000	-0.16703	-0.48185
3.30000	-0.17109	-0.48410
3.40000	-0.17562	-0.47994
3.50000	-0.18047	-0.47937
3.60000	-0.18656	-0.48282
3.70000	-0.19484	-0.47481
3.80000	-0.19859	-0.48826
3.90000	-0.20234	-0.48209
4.00000	-0.20734	-0.48148
4.10000	-0.21281	-0.48629
4.20000	-0.21969	-0.48412
4.30000	-0.22438	-0.48336
4.40000	-0.22828	-0.48817
4.50000	-0.23250	-0.48301
4.60000	-0.23734	-0.48136
4.70000	-0.24281	-0.47835
4.80000	-0.25047	-0.48254
4.90000	-0.25578	-0.47688
5.00000	-0.25969	-0.48304
5.10000	-0.26500	-0.47601
5.20000	-0.27125	-0.48080
5.30000	-0.27703	-0.47492
5.40000	-0.28109	-0.48128
5.50000	-0.28500	-0.47690
5.60000	-0.28922	-0.48018
5.70000	-0.29375	-0.47590
5.80000	-0.29922	-0.47555
5.90000	-0.30578	-0.47671
6.00000	-0.31125	-0.47895
6.10000	-0.31563	-0.48665
6.20000	-0.32047	-0.48238
6.30000	-0.32625	-0.47866
6.40000	-0.33328	-0.48028
6.50000	-0.33781	-0.48105
6.60000	-0.34156	-0.48418
6.70000	-0.34563	-0.47046
6.80000	-0.35047	-0.47753
6.90000	-0.35563	-0.47665
7.00000	-0.36219	-0.48271
7.10000	-0.36750	-0.48056
7.20000	-0.37172	-0.47864
7.30000	-0.37672	-0.48165
7.40000	-0.38219	-0.47857
7.50000	-0.38922	-0.47176
7.60000	-0.39484	-0.47650
7.70000	-0.39875	-0.47866
7.80000	-0.40328	-0.47764
7.90000	-0.40812	-0.48057
8.00000	-0.41375	-0.49156
8.10000	-0.42031	-0.99242
8.20000	-0.42453	-1.37696
8.30000	-0.42844	-1.65444
8.40000	-0.43328	-2.11581
8.48400	-0.43812	-2.62033
8.55000	-0.44234	-3.12126
8.60400	-0.44625	-3.63743
8.65400	-0.44906	-4.14113
8.72400	-0.45203	-4.64936
8.79200	-0.45469	-5.16195
8.85400	-0.45734	-5.66308
8.91200	-0.45984	-6.17705
8.97200	-0.46250	-6.69060
9.02400	-0.46516	-7.20184
9.07400	-0.46766	-7.71482
9.12200	-0.47031	-8.22799
9.16400	-0.47281	-8.73188
9.20200	-0.47547	-9.24993
9.23200	-0.47797	-9.76402
9.26000	-0.48000	-10.27079
9.29200	-0.48156	-10.77632
9.34200	-0.48359	-11.28654
9.40200	-0.48609	-11.79216
9.45000	-0.48844	-12.30421
9.49000	-0.49063	-12.81607
9.52600	-0.49266	-13.32179
9.56200	-0.49453	-13.83627
9.59800	-0.49672	-14.33671
9.63200	-0.49906	-14.86912
9.66200	-0.50125	-15.40351
9.68800	-0.50328	-15.91280
9.71400	-0.50484	-16.42589
9.75200	-0.50625	-16.93553
9.81600	-0.50844	-17.43881
9.87600	-0.51063	-17.94549
9.92400	-0.51266	-18.45217
9.97000	-0.51469	-18.95706
10.01400	-0.51672	-19.47751
10.05600	-0.51875	-19.98801
10.09400	-0.52078	-20.50703
10.13200	-0.52281	-21.02774
10.17000	-0.52484	-21.54535
10.20600	-0.52688	-22.05315
10.24000	-0.52891	-22.57016
10.27200	-0.53094	-23.07469
10.30400	-0.53313	-23.59339
10.33200	-0.53500	-24.10182
10.36200	-0.53688	-24.61451
10.39600	-0.53844	-25.13749
10.44600	-0.54047	-25.65154
10.50000	-0.54250	-26.16706
10.54800	-0.54469	-26.66862
10.59000	-0.54672	-27.18310
10.63200	-0.54859	-27.69282
10.67400	-0.55063	-28.19662
10.71400	-0.55281	-28.71880
10.75000	-0.55469	-29.23203
10.78400	-0.55688	-29.73624
10.81200	-0.55891	-30.23871
10.83800	-0.56078	-30.77140
10.86800	-0.56234	-31.29454
10.90800	-0.56406	-31.81494
10.95400	-0.56609	-32.33397
11.00200	-0.56812	-32.84957
11.04800	-0.57016	-33.36103
11.09400	-0.57219	-33.88107
11.13800	-0.57422	-34.40343
11.18000	-0.57625	-34.92800
11.21800	-0.57828	-35.43242
11.25400	-0.58031	-35.95110
11.28800	-0.58219	-36.47139
11.32200	-0.58422	-37.00257
11.35400	-0.58625	-37.51651
11.38600	-0.58859	-38.05292
11.41000	-0.59047	-38.55453
11.43400	-0.59250	-39.09801
11.45600	-0.59406	-39.62240
11.48200	-0.59531	-40.14891
11.52600	-0.59688	-40.65223
11.58600	-0.59906	-41.16260
11.63200	-0.60109	-41.67038
11.67600	-0.60313	-42.19370
11.71400	-0.60500	-42.69653
11.75000	-0.60687	-43.21375
11.78600	-0.60891	-43.73426
11.81800	-0.61078	-44.23985
11.84800	-0.61281	-44.75589
11.87600	-0.61516	-45.29913
11.89800	-0.61688	-45.81401
11.92000	-0.61828	-46.34995
11.94800	-0.61969	-46.86420
11.98800	-0.62141	-47.37529
12.04200	-0.62344	-47.88626
12.09200	-0.62531	-48.39215
12.13800	-0.62734	-48.91396
12.18000	-0.62922	-49.41567
12.22000	-0.63094	-49.92090
12.26000	-0.63281	-50.42720
12.29800	-0.63484	-50.93764
12.33400	-0.63672	-51.46725
12.36800	-0.63859	-51.98914
12.40000	-0.64047	-52.51678
12.43000	-0.64250	-53.04229
12.45800	-0.64484	-53.56803
12.48000	-0.64672	-54.08597
12.50000	-0.64859	-54.61724
12.51800	-0.64984	-55.11755
12.54000	-0.65094	-55.62631
12.58000	-0.65219	-56.13966
12.64800	-0.65438	-56.64704
12.70000	-0.65656	-57.16301
12.74200	-0.65844	-57.68116
12.77800	-0.66016	-58.18177
12.81400	-0.66203	-58.69992
12.84600	-0.66391	-59.20273
12.87600	-0.66578	-59.70495
12.90400	-0.66750	-60.21080
12.93200	-0.66922	-60.73099
12.96000	-0.67125	-61.25629
12.98400	-0.67297	-61.76022
13.00800	-0.67453	-62.30355
13.03400	-0.67594	-62.81613
13.06800	-0.67750	-63.32652
13.11200	-0.67906	-63.83566
13.16400	-0.68094	-64.34280
13.21000	-0.68281	-64.85087
13.25400	-0.68484	-65.37388
13.29200	-0.68656	-65.88172
13.33000	-0.68844	-66.39957
13.36600	-0.69016	-66.91363
13.40000	-0.69203	-67.43100
13.43400	-0.69375	-67.95764
13.46800	-0.69563	-68.47375
13.50200	-0.69734	-69.00533
13.53400	-0.69922	-69.52550
13.56400	-0.70125	-70.03758
13.58800	-0.70313	-70.54503
13.61000	-0.70469	-71.07341
13.63400	-0.70625	-71.60739
13.66200	-0.70766	-72.13183
13.70400	-0.70922	-72.63966
13.75800	-0.71109	-73.14811
13.81000	-0.71297	-73.65964
13.85600	-0.71500	-74.18244
13.89400	-0.71672	-74.68444
13.93200	-0.71859	-75.19272
13.96800	-0.72047	-75.71249
14.00000	-0.72219	-76.22109
14.03000	-0.72406	-76.72553
14.05800	-0.72578	-77.23220
14.08400	-0.72797	-77.73741
14.10600	-0.72984	-78.27079
14.12400	-0.73141	-78.77206
14.14400	-0.73266	-79.29006
14.16800	-0.73406	-79.79568
14.20000	-0.73531	-80.31313
14.24600	-0.73719	-80.82703
14.29400	-0.73906	-81.32721
14.33600	-0.74094	-81.83015
14.37600	-0.74281	-82.34478
14.41400	-0.74453	-82.86770
14.45000	-0.74625	-83.38265
14.48400	-0.74813	-83.89066
14.51800	-0.74984	-84.40375
14.55000	-0.75172	-84.92341
14.58000	-0.75344	-85.42862
14.61000	-0.75516	-85.93298
14.64000	-0.75688	-86.44662
14.66800	-0.75906	-86.95508
14.69200	-0.76063	-87.49170
14.71600	-0.76219	-88.00934
14.74200	-0.76359	-88.51583
14.77400	-0.76484	-89.03500
14.82200	-0.76672	-89.54387
14.87200	-0.76859	-90.05079
14.91600	-0.77047	-90.57141
14.95600	-0.77234	-91.09105
14.99200	-0.77422	-91.60861
15.02600	-0.77578	-92.12019
15.06000	-0.77766	-92.62493
15.09200	-0.77938	-93.13630
15.12200	-0.78109	-93.64483
15.15200	-0.78297	-94.16669
15.18000	-0.78484	-94.70314
15.20400	-0.78672	-95.21739
15.22600	-0.78828	-95.72034
15.25000	-0.79000	-96.25988
15.27400	-0.79125	-96.76405
15.30600	-0.79250	-97.28223
15.35400	-0.79406	-97.78225
15.41200	-0.79625	-98.29263
15.46000	-0.79812	-98.81139
15.50200	-0.80000	-99.32103
15.54000	-0.80172	-99.82192
15.57800	-0.80344	-100.33386
15.61600	-0.80531	-100.85683
15.65000	-0.80703	-101.37622
15.68200	-0.80875	-101.88096
15.71200	-0.81063	-102.38192
15.74200	-0.81234	-102.90519
15.77000	-0.81438	-103.43793
15.79400	-0.81656	-103.97094
15.81400	-0.81813	-104.49210
15.83400	-0.81953	-104.99427
15.85600	-0.82078	-105.49660
15.88400	-0.82203	-106.00121
15.92800	-0.82375	-106.51848
15.98000	-0.82563	-107.02401
16.02600	-0.82750	-107.52895
16.06600	-0.82937	-108.04258
16.10200	-0.83125	-108.55410
16.13800	-0.83297	-109.05983
16.17200	-0.83469	-109.56218
16.20600	-0.83656	-110.07897
16.23800	-0.83844	-110.60070
16.26800	-0.84016	-111.12479
16.29800	-0.84219	-111.65932
16.32400	-0.84375	-112.16772
16.35000	-0.84547	-112.68510
16.37800	-0.84703	-113.21717
16.41200	-0.84859	-113.74397
16.45400	-0.85016	-114.25617
16.50200	-0.85203	-114.77669
16.55000	-0.85406	-115.29305
16.59200	-0.85594	-115.81482
16.62800	-0.85781	-116.31827
16.66200	-0.85953	-116.82023
16.69600	-0.86125	-117.33575
16.72800	-0.86297	-117.83842
16.76000	-0.86484	-118.35600
16.79000	-0.86656	-118.86265
16.81800	-0.86844	-119.36796
16.84600	-0.87016	-119.90051
16.87200	-0.87203	-120.41214
16.89600	-0.87422	-120.94565
16.91600	-0.87594	-121.46040
16.93600	-0.87734	-121.98170
16.96000	-0.87844	-122.51280
17.00200	-0.87984	-123.02785
17.07000	-0.88187	-123.53927
17.12200	-0.88406	-124.06056
17.16200	-0.88594	-124.56802
17.20000	-0.88781	-125.09099
17.23600	-0.88953	-125.60691
17.27000	-0.89125	-126.11942
17.30400	-0.89313	-126.62861
17.33800	-0.89500	-127.15393
17.36800	-0.89687	-127.67795
17.39400	-0.89875	-128.17943
17.41800	-0.90078	-128.71933
17.44000	-0.90234	-129.24886
17.46400	-0.90375	-129.78569
17.49400	-0.90516	-130.31390
17.53400	-0.90672	-130.81872
17.58400	-0.90875	-131.33213
17.63000	-0.91062	-131.83397
17.67400	-0.91234	-132.35527
17.71600	-0.91438	-132.87438
17.75400	-0.91609	-133.38345
17.79000	-0.91797	-133.89322
17.82600	-0.91969	-134.39952
17.86000	-0.92141	-134.91611
17.89400	-0.92328	-135.41625
17.92800	-0.92500	-135.93599
17.96000	-0.92687	-136.44114
17.98800	-0.92891	-136.96247
18.01200	-0.93078	-137.48671
18.03600	-0.93266	-138.02913
18.05800	-0.93406	-138.54979
18.08400	-0.93531	-139.08210
18.12200	-0.93688	-139.59052
18.17200	-0.93875	-140.10565
18.21800	-0.94078	-140.61923
18.26000	-0.94266	-141.12109
18.29800	-0.94438	-141.63724
18.33400	-0.94625	-142.14702
18.37000	-0.94813	-142.67316
18.40200	-0.95000	-143.18164
18.43200	-0.95172	-143.68235
18.46200	-0.95359	-144.21119
18.49000	-0.95578	-144.73927
18.51200	-0.95750	-145.25901
18.53400	-0.95891	-145.78940
18.56200	-0.96016	-146.31557
18.60200	-0.96188	-146.81903
18.65200	-0.96375	-147.33101
18.70000	-0.96562	-147.83351
18.74400	-0.96734	-148.33488
18.78800	-0.96922	-148.83901
18.82800	-0.97125	-149.34640
18.86400	-0.97297	-149.86502
18.89800	-0.97484	-150.39010
18.93200	-0.97656	-150.90555
18.96400	-0.97844	-151.42418
18.99400	-0.98031	-151.94127
19.02200	-0.98203	-152.47019
19.05000	-0.98375	-152.97663
19.07800	-0.98594	-153.49370
19.10200	-0.98766	-154.02040
19.12400	-0.98938	-154.54271
19.14600	-0.99078	-155.06168
19.17400	-0.99203	-155.57693
19.22000	-0.99359	-156.07938
19.27800	-0.99563	-156.59654
19.32600	-0.99781	-157.11890
19.36800	-0.99969	-157.63806
19.40400	-1.00156	-158.14039
19.44200	-1.00344	-158.66314
19.47800	-1.00516	-159.16383
19.51400	-1.00703	-159.68230
19.54600	-1.00891	-160.20548
19.57600	-1.01094	-160.74136
19.60200	-1.01297	-161.26667
19.62400	-1.01469	-161.79340
19.64600	-1.01609	-162.32547
19.67200	-1.01750	-162.84090
19.71000	-1.01906	-163.35270
19.76000	-1.02094	-163.87014
19.81200	-1.02281	-164.38909
19.85800	-1.02484	-164.89826
19.90000	-1.02672	-165.40322
19.93800	-1.02859	-165.90869
19.97400	-1.03031	-166.41337
20.00800	-1.03219	-166.92476
20.04200	-1.03406	-167.45679
20.07200	-1.03594	-167.98659
20.10000	-1.03781	-168.51461
20.12800	-1.03953	-169.04877
20.15400	-1.04141	-169.56653
20.17800	-1.04359	-170.07834
20.19800	-1.04531	-170.59703
20.21800	-1.04688	-171.14700
20.23800	-1.04797	-171.65548
20.26600	-1.04906	-172.17602
20.32200	-1.05078	-172.68419
20.39000	-1.05297	-173.18656
20.43800	-1.05500	-173.70093
20.47800	-1.05687	-174.21386
20.51400	-1.05875	-174.71558
20.55000	-1.06063	-175.24344
20.58200	-1.06234	-175.76264
20.61400	-1.06438	-176.28688
20.64200	-1.06641	-176.81991
20.66600	-1.06844	-177.34496
20.68600	-1.07047	-177.87643
20.70200	-1.07187	-178.37748
20.72000	-1.07328	-178.93019
20.74000	-1.07438	-179.45090
20.76800	-1.07563	-179.97666
20.81200	-1.07719	-180.49163
20.86800	-1.07922	-181.00078
20.91800	-1.08125	-181.51847
20.96000	-1.08313	-182.02291
20.99800	-1.08469	-182.52657
21.03600	-1.08641	-183.02730
21.07400	-1.08828	-183.54578
21.11000	-1.09000	-184.05697
21.14600	-1.09172	-184.57440
21.18000	-1.09359	-185.08996
21.21200	-1.09531	-185.61704
21.24200	-1.09719	-186.15185
21.27000	-1.09891	-186.68209
21.29800	-1.10078	-187.21567
21.32400	-1.10250	-187.75481
21.35000	-1.10391	-188.28407
21.38000	-1.10547	-188.80884
21.42200	-1.10688	-189.32186
21.47600	-1.10875	-189.83866
21.52800	-1.11078	-190.33949
21.57200	-1.11266	-190.84941
21.61000	-1.11453	-191.36928
21.64400	-1.11641	-191.87218
21.67600	-1.11813	-192.38888
21.70600	-1.11984	-192.90790
21.73600	-1.12188	-193.43096
21.76200	-1.12359	-193.95518
21.78600	-1.12562	-194.49334
21.80800	-1.12766	-195.04297
21.82600	-1.12922	-195.54694
21.84600	-1.13047	-196.08951
21.86800	-1.13172	-196.59065
21.90200	-1.13297	-197.11351
21.95400	-1.13484	-197.61610
22.00400	-1.13672	-198.12582
22.05200	-1.13875	-198.64647
22.09200	-1.14047	-199.15234
22.13000	-1.14234	-199.67045
22.16600	-1.14406	-200.18186
22.20000	-1.14578	-200.69154
22.23200	-1.14750	-201.21050
22.26400	-1.14906	-201.71364
22.29600	-1.15078	-202.22543
22.32600	-1.15250	-202.72548
22.35400	-1.15422	-203.22624
22.38200	-1.15578	-203.73575
22.41000	-1.15781	-204.26494
22.43400	-1.15938	-204.76687
22.45800	-1.16094	-205.28710
22.48200	-1.16234	-205.79958
22.51200	-1.16359	-206.32027
22.56000	-1.16547	-206.83077
22.61200	-1.16750	-207.34893
22.65600	-1.16938	-207.85759
22.69400	-1.17125	-208.37438
22.72800	-1.17297	-208.88436
22.76200	-1.17469	-209.40056
22.79400	-1.17641	-209.90168
22.82600	-1.17813	-210.41316
22.85800	-1.18000	-210.94373
22.88800	-1.18203	-211.46877
22.91200	-1.18391	-211.97554
22.93400	-1.18547	-212.52070
22.95600	-1.18703	-213.06445
22.98000	-1.18828	-213.58393
23.01200	-1.18969	-214.08822
23.05600	-1.19141	-214.60392
23.10400	-1.19328	-215.11886
23.14800	-1.19516	-215.62180
23.19000	-1.19688	-216.14236
23.23000	-1.19875	-216.66349
23.26800	-1.20062	-217.19061
23.30200	-1.20234	-217.69926
23.33600	-1.20406	-218.21724
23.36800	-1.20578	-218.74218
23.40000	-1.20766	-219.27239
23.43000	-1.20953	-219.79640
23.45800	-1.21125	-220.32703
23.48400	-1.21313	-220.83649
23.50800	-1.21484	-221.34732
23.53200	-1.21641	-221.87559
23.55600	-1.21781	-222.38487
23.58400	-1.21922	-222.89805
23.62400	-1.22078	-223.42031
23.67200	-1.22266	-223.93626
23.71800	-1.22453	-224.45923
23.75800	-1.22641	-224.96890
23.79600	-1.22813	-225.48223
23.83200	-1.22984	-225.98284
23.86800	-1.23172	-226.51094
23.90200	-1.23344	-227.01225
23.93400	-1.23516	-227.51872
23.96400	-1.23688	-228.04140
23.99400	-1.23891	-228.57383
24.02000	-1.24078	-229.11717
24.04400	-1.24234	-229.65543
24.07000	-1.24375	-230.16810
24.10200	-1.24516	-230.67141
24.14400	-1.24703	-231.18483
24.18800	-1.24875	-231.69768
24.23200	-1.25078	-232.21603
24.27400	-1.25250	-232.73595
24.31400	-1.25437	-233.24077
24.35400	-1.25625	-233.75584
24.39000	-1.25797	-234.26339
24.42400	-1.25984	-234.77632
24.45600	-1.26156	-235.27786
24.48600	-1.26328	-235.78237
24.51600	-1.26500	-236.29779
24.54600	-1.26688	-236.83000
24.57400	-1.26859	-237.33327
24.60000	-1.27094	-237.87808
24.62000	-1.27266	-238.39214
24.64000	-1.27422	-238.92564
24.66000	-1.27531	-239.43198
24.69200	-1.27641	-239.94623
24.75000	-1.27828	-240.44935
24.80600	-1.28047	-240.96175
24.85200	-1.28250	-241.47713
24.89200	-1.28437	-241.98937
24.93000	-1.28625	-242.51163
24.96600	-1.28813	-243.03691
24.99800	-1.29000	-243.54918
25.02800	-1.29172	-244.05183
25.05600	-1.29344	-244.55355
25.08600	-1.29531	-245.07566
25.11400	-1.29719	-245.59179
25.14000	-1.29891	-246.12723
25.16800	-1.30031	-246.65345
25.20400	-1.30187	-247.15924
25.25000	-1.30375	-247.67138
25.29800	-1.30563	-248.18476
25.34600	-1.30766	-248.69916
25.38800	-1.30953	-249.20206
25.42800	-1.31125	-249.70813
25.46800	-1.31328	-250.21994
25.50400	-1.31516	-250.72011
25.53800	-1.31703	-251.24362
25.57000	-1.31891	-251.76933
25.60000	-1.32063	-252.28512
25.62800	-1.32234	-252.78959
25.65600	-1.32422	-253.30698
25.68400	-1.32641	-253.84253
25.70600	-1.32844	-254.37313
25.72400	-1.33000	-254.87545
25.74400	-1.33172	-255.41556
25.76400	-1.33266	-255.92440
25.79400	-1.33375	-256.44273
25.86000	-1.33578	-256.95074
25.91800	-1.33797	-257.45288
25.96400	-1.34016	-257.97907
26.00200	-1.34188	-258.50740
26.03800	-1.34375	-259.01458
26.07200	-1.34563	-259.52876
26.10600	-1.34734	-260.05387
26.13800	-1.34938	-260.57410
26.16600	-1.35109	-261.08339
26.19200	-1.35328	-261.58464
26.21400	-1.35547	-262.13616
26.23200	-1.35688	-262.67731
26.25200	-1.35797	-263.21790
26.28200	-1.35922	-263.72349
26.34000	-1.36094	-264.23714
26.40400	-1.36328	-264.75257
26.45200	-1.36531	-265.26770
26.49400	-1.36719	-265.76895
26.53400	-1.36906	-266.29066
26.57200	-1.37094	-266.80580
26.60800	-1.37281	-267.32421
26.64200	-1.37453	-267.82659
26.67600	-1.37641	-268.34804
26.70800	-1.37813	-268.85021
26.74000	-1.37984	-269.36433
26.77200	-1.38172	-269.87725
26.80200	-1.38406	-270.41751
26.82400	-1.38562	-270.91762
26.84800	-1.38719	-271.45070
26.87200	-1.38875	-271.96720
26.90000	-1.39000	-272.46943
26.94800	-1.39172	-272.98176
27.00200	-1.39375	-273.48521
27.04800	-1.39578	-273.99710
27.08800	-1.39766	-274.52019
27.12600	-1.39953	-275.04319
27.16400	-1.40141	-275.55948
27.20200	-1.40344	-276.08496
27.23600	-1.40531	-276.61076
27.26800	-1.40719	-277.12151
27.29800	-1.40891	-277.63465
27.32400	-1.41125	-278.14689
27.34600	-1.41266	-278.65410
27.37000	-1.41469	-279.19072
27.39400	-1.41609	-279.72603
27.42400	-1.41750	-280.25004
27.47200	-1.41906	-280.75761
27.53200	-1.42125	-281.27673
27.58000	-1.42328	-281.79246
27.62200	-1.42531	-282.29371
27.66200	-1.42719	-282.81614
27.69800	-1.42906	-283.31801
27.73200	-1.43094	-283.83404
27.76400	-1.43266	-284.35028
27.79600	-1.43453	-284.86907
27.83000	-1.43641	-285.39044
27.86400	-1.43828	-285.91558
27.89400	-1.44047	-286.41689
27.91800	-1.44234	-286.92657
27.94000	-1.44391	-287.45258
27.96400	-1.44547	-287.95907
27.99200	-1.44656	-288.46002
28.04600	-1.44828	-288.97330
28.11200	-1.45078	-289.47839
28.16400	-1.45281	-289.99665
28.21000	-1.45484	-290.51277
28.25000	-1.45672	-291.01491
28.29000	-1.45891	-291.54134
28.32600	-1.46078	-292.04434
28.36000	-1.46266	-292.55664
28.39400	-1.46469	-293.08793
28.42400	-1.46672	-293.59898
28.44800	-1.46891	-294.10106
28.46800	-1.47063	-294.60618
28.48800	-1.47203	-295.12417
28.51200	-1.47328	-295.64220
28.55000	-1.47484	-296.14973
28.60600	-1.47688	-296.66719
28.65800	-1.47906	-297.17633
28.70200	-1.48094	-297.69963
28.74600	-1.48297	-298.20818
28.78600	-1.48500	-298.72617
28.82400	-1.48688	-299.24518
28.86000	-1.48891	-299.74836
28.89400	-1.49078	-300.27351
28.92600	-1.49266	-300.79663
28.95600	-1.49453	-301.30741
28.98400	-1.49656	-301.81453
29.00800	-1.49922	-302.35118
29.02600	-1.50141	-302.90797
29.04200	-1.50297	-303.47300
29.05800	-1.50391	-304.01871
29.08000	-1.50484	-304.53601
29.14400	-1.50641	-305.04063
29.23000	-1.50922	-305.55293
29.27400	-1.51141	-306.06818
29.31000	-1.51328	-306.58147
29.34400	-1.51500	-307.08811
29.37600	-1.51687	-307.59197
29.40800	-1.51875	-308.11745
29.43800	-1.52062	-308.62924
29.46600	-1.52250	-309.15901
29.49200	-1.52484	-309.69805
29.51200	-1.52656	-310.21544
29.53200	-1.52797	-310.76086
29.55400	-1.52891	-311.26118
29.59200	-1.53031	-311.77121
29.66200	-1.53250	-312.27413
29.72200	-1.53469	-312.77886
29.76800	-1.53672	-313.28321
29.81000	-1.53859	-313.79968
29.85000	-1.54047	-314.30149
29.88800	-1.54219	-314.80274
29.92800	-1.54422	-315.32443
29.96600	-1.54594	-315.82639
30.00400	-1.54781	-316.34304
30.04000	-1.54969	-316.84339
30.07600	-1.55156	-317.35235
30.11000	-1.55406	-317.89038
30.13400	-1.55594	-318.41278
30.15600	-1.55766	-318.96076
30.17600	-1.55906	-319.46337
30.20200	-1.56016	-319.96799
30.24800	-1.56187	-320.48225
30.30600	-1.56406	-320.98547
30.35600	-1.56609	-321.49652
30.40000	-1.56812	-322.00471
30.44200	-1.57016	-322.52771
30.48000	-1.57203	-323.05136
30.51400	-1.57406	-323.55544
30.54600	-1.57594	-324.06789
30.57400	-1.57781	-324.58693
30.60000	-1.58000	-325.09410
30.62200	-1.58250	-325.64777
30.64000	-1.58391	-326.20978
30.65800	-1.58516	-326.72220
30.68200	-1.58625	-327.24038
30.72200	-1.58781	-327.74273
30.78600	-1.59000	-328.25097
30.84200	-1.59219	-328.76977
30.88800	-1.59422	-329.28738
30.93000	-1.59625	-329.81128
30.96800	-1.59812	-330.32647
31.00400	-1.60000	-330.83153
31.04000	-1.60188	-331.33772
31.07400	-1.60375	-331.84871
31.10600	-1.60547	-332.35049
31.13800	-1.60734	-332.86998
31.16800	-1.60922	-333.37146
31.19600	-1.61156	-333.88785
31.21800	-1.61328	-334.40009
31.24000	-1.61500	-334.93185
31.26200	-1.61625	-335.44853
31.29200	-1.61750	-335.95222
31.35600	-1.61937	-336.45484
31.42000	-1.62187	-336.96669
31.46600	-1.62391	-337.48427
31.50800	-1.62594	-337.98751
31.54800	-1.62781	-338.49174
31.58800	-1.62969	-338.99882
31.62400	-1.63172	-339.50940
31.65800	-1.63359	-340.03177
31.69000	-1.63563	-340.55591
31.71800	-1.63797	-341.09670
31.74000	-1.63969	-341.61460
31.76200	-1.64109	-342.14026
31.78800	-1.64266	-342.65202
31.82400	-1.64406	-343.16611
31.87600	-1.64609	-343.67752
31.93200	-1.64813	-344.18309
31.98400	-1.65031	-344.68961
32.02800	-1.65234	-345.20206
32.07000	-1.65437	-345.72500
32.11000	-1.65625	-346.23408
32.15000	-1.65844	-346.76355
32.18200	-1.66016	-347.27249
32.21600	-1.66219	-347.78500
32.24800	-1.66422	-348.30320
32.27600	-1.66609	-348.80441
32.30200	-1.66813	-349.31248
32.32600	-1.67016	-349.85775
32.34600	-1.67203	-350.37279
32.36600	-1.67328	-350.90503
32.39400	-1.67438	-351.42967
32.44800	-1.67609	-351.93583
32.52400	-1.67875	-352.44244
32.57600	-1.68094	-352.94983
32.61400	-1.68281	-353.46153
32.65800	-1.68500	-353.96570
32.69200	-1.68688	-354.47448
32.72600	-1.68875	-354.99439
32.75800	-1.69062	-355.52174
32.79200	-1.69312	-356.04370
32.81400	-1.69500	-356.55177
32.83400	-1.69687	-357.08132
32.85400	-1.69813	-357.62250
32.87600	-1.69937	-358.12715
32.91800	-1.70109	-358.62967
32.97000	-1.70297	-359.13762
33.02800	-1.70531	-359.64796
33.08000	-1.70750	-360.16721
33.12600	-1.70953	-360.68371
33.17000	-1.71141	-361.18957
33.21600	-1.71359	-361.68963
33.25000	-1.71531	-362.19731
33.28600	-1.71719	-362.69951
33.32800	-1.71953	-363.21485
33.36000	-1.72156	-363.74047
33.38600	-1.72328	-364.27557
33.41400	-1.72531	-364.80621
33.44200	-1.72750	-365.33317
33.46400	-1.72937	-365.83635
33.48600	-1.73063	-366.37589
33.51600	-1.73172	-366.88912
33.59800	-1.73438	-367.40497
33.64800	-1.73641	-367.90979
33.69800	-1.73875	-368.41837
33.73600	-1.74063	-368.93731
33.77800	-1.74266	-369.44851
33.81800	-1.74469	-369.95953
33.84800	-1.74656	-370.46117
33.88400	-1.74875	-370.96795
33.91200	-1.75125	-371.47537
33.93200	-1.75297	-371.99235
33.95200	-1.75438	-372.52378
33.97600	-1.75563	-373.04622
34.02400	-1.75750	-373.55477
34.08000	-1.75953	-374.07127
34.14400	-1.76203	-374.58521
34.18600	-1.76391	-375.08607
34.23800	-1.76625	-375.60195
34.27800	-1.76812	-376.10441
34.31600	-1.77016	-376.60766
34.35800	-1.77234	-377.12663
34.39200	-1.77422	-377.63575
34.42400	-1.77609	-378.13959
34.45800	-1.77813	-378.65156
34.49000	-1.78031	-379.18574
34.51600	-1.78234	-379.69398
34.54000	-1.78422	-380.22703
34.56200	-1.78609	-380.74172
34.58400	-1.78797	-381.27148
34.60600	-1.78906	-381.77782
34.64800	-1.79031	-382.28154
34.74200	-1.79328	-382.78767
34.80200	-1.79578	-383.30221
34.84600	-1.79781	-383.80754
34.88800	-1.80000	-384.32953
34.92600	-1.80203	-384.84019
34.96200	-1.80406	-385.36420
34.99600	-1.80625	-385.88655
35.02400	-1.80875	-386.41068
35.04400	-1.81078	-386.94069
35.06200	-1.81203	-387.45871
35.08400	-1.81312	-387.96967
35.12000	-1.81469	-388.48138
35.18400	-1.81688	-388.98903
35.25200	-1.81953	-389.50306
35.30200	-1.82156	-390.00550
35.35000	-1.82375	-390.51452
35.39400	-1.82578	-391.01639
35.43800	-1.82797	-391.53889
35.47800	-1.83016	-392.06126
35.51400	-1.83219	-392.57810
35.55000	-1.83406	-393.09081
35.58600	-1.83609	-393.59415
35.62200	-1.83844	-394.11107
35.65000	-1.84062	-394.62912
35.67400	-1.84234	-395.16005
35.69800	-1.84391	-395.68263
35.72800	-1.84531	-396.19157
35.78800	-1.84734	-396.69210
35.84800	-1.84984	-397.19906
35.89800	-1.85219	-397.70880
35.94200	-1.85438	-398.22015
35.98000	-1.85641	-398.72101
36.01600	-1.85844	-399.23722
36.05000	-1.86047	-399.74609
36.08200	-1.86250	-400.27657
36.11000	-1.86531	-400.82189
36.13000	-1.86734	-401.37622
36.14800	-1.86875	-401.92351
36.16800	-1.87000	-402.43566
36.20000	-1.87141	-402.94808
36.27400	-1.87375	-403.45040
36.35000	-1.87656	-403.95781
36.40800	-1.87891	-404.46532
36.46000	-1.88125	-404.97002
36.50200	-1.88328	-405.47726
36.53800	-1.88531	-405.98685
36.57200	-1.88734	-406.50788
36.60200	-1.88938	-407.02552
36.63000	-1.89141	-407.55576
36.65600	-1.89344	-408.09453
36.67800	-1.89578	-408.60775
36.69600	-1.89797	-409.15394
36.71200	-1.89984	-409.72480
36.72600	-1.90094	-410.24715
36.74200	-1.90156	-410.74768
36.77800	-1.90250	-411.25286
36.87800	-1.90469	-411.52099
36.95000	-1.90750	-412.02769
36.99400	-1.90953	-412.53391
37.03800	-1.91141	-413.04061
37.08000	-1.91359	-413.54948
37.12000	-1.91563	-414.07520
37.15800	-1.91766	-414.58291
37.19400	-1.91969	-415.08776
37.22400	-1.92203	-415.59705
37.24800	-1.92375	-416.10008
37.27400	-1.92516	-416.61519
37.30800	-1.92672	-417.11915
37.36200	-1.92891	-417.63282
37.42400	-1.93125	-418.14840
37.47600	-1.93359	-418.66377
37.52400	-1.93578	-419.17256
37.56800	-1.93781	-419.69284
37.61000	-1.94000	-420.20980
37.64800	-1.94203	-420.71778
37.68200	-1.94406	-421.22531
37.71600	-1.94609	-421.74613
37.74800	-1.94812	-422.27623
37.77800	-1.95000	-422.79372
37.80600	-1.95234	-423.31293
37.82800	-1.95406	-423.82449
37.85000	-1.95578	-424.33313
37.87400	-1.95719	-424.83974
37.91000	-1.95859	-425.35201
37.98600	-1.96125	-425.85370
38.05200	-1.96375	-426.36397
38.10600	-1.96609	-426.87541
38.15400	-1.96828	-427.38894
38.19400	-1.97031	-427.90002
38.23000	-1.97234	-428.40609
38.26600	-1.97437	-428.93142
38.29800	-1.97656	-429.45343
38.32400	-1.97906	-429.95867
38.34400	-1.98094	-430.48859
38.36200	-1.98219	-431.00074
38.38600	-1.98344	-431.53593
38.42600	-1.98500	-432.04775
38.50400	-1.98766	-432.55323
38.56600	-1.99016	-433.05680
38.61800	-1.99234	-433.56985
38.66400	-1.99453	-434.07458
38.70800	-1.99688	-434.59848
38.74800	-1.99891	-435.11397
38.78400	-2.00109	-435.61980
38.82000	-2.00313	-436.13878
38.85200	-2.00516	-436.64110
38.88200	-2.00734	-437.15057
38.90800	-2.00953	-437.67723
38.93000	-2.01125	-438.20560
38.95400	-2.01297	-438.73781
38.98000	-2.01422	-439.25449
39.03800	-2.01609	-439.76265
39.12200	-2.01906	-440.27680
39.17800	-2.02156	-440.79161
39.22200	-2.02359	-441.30990
39.26600	-2.02594	-441.81368
39.30200	-2.02797	-442.32789
39.33400	-2.03016	-442.84761
39.36400	-2.03219	-443.38432
39.39000	-2.03391	-443.88765
39.41600	-2.03641	-444.43142
39.43600	-2.03781	-444.93356
39.45800	-2.03953	-445.45722
39.48400	-2.04094	-445.98845
39.53000	-2.04250	-446.48975
39.63000	-2.04578	-446.97213
39.68800	-2.04813	-447.48613
39.74400	-2.05031	-447.99146
39.80000	-2.05266	-448.50513
39.84800	-2.05500	-449.00727
39.88800	-2.05703	-449.51493
39.92600	-2.05922	-450.03325
39.96200	-2.06125	-450.55550
39.99600	-2.06328	-451.06593
40.02600	-2.06563	-451.57978
40.05000	-2.06781	-452.12826
40.07000	-2.06938	-452.63609
40.09200	-2.07078	-453.14822
40.12000	-2.07203	-453.65614
40.18800	-2.07438	-454.16278
40.25800	-2.07719	-454.67952
40.31200	-2.07953	-455.18816
40.35800	-2.08187	-455.69184
40.40400	-2.08422	-456.21184
40.44400	-2.08641	-456.73600
40.48000	-2.08875	-457.24738
40.51200	-2.09062	-457.76007
40.54200	-2.09297	-458.27591
40.56800	-2.09484	-458.79951
40.59400	-2.09641	-459.30186
40.63200	-2.09813	-459.82000
40.70200	-2.10063	-460.33028
40.77000	-2.10344	-460.84210
40.82400	-2.10578	-461.34618
40.87200	-2.10813	-461.85094
40.91800	-2.11031	-462.36303
40.96000	-2.11250	-462.86589
41.00200	-2.11484	-463.38394
41.04000	-2.11688	-463.88745
41.07800	-2.11922	-464.41111
41.11200	-2.12141	-464.92416
41.14200	-2.12406	-465.45753
41.16400	-2.12609	-465.96298
41.18600	-2.12781	-466.49116
41.21200	-2.12891	-466.99616
41.29000	-2.13141	-467.49830
41.37600	-2.13469	-468.00247
41.43800	-2.13734	-468.51197
41.48800	-2.13984	-469.03530
41.53000	-2.14203	-469.53601
41.57000	-2.14453	-470.04226
41.60200	-2.14672	-470.56746
41.63000	-2.14938	-471.09666
41.65200	-2.15156	-471.64449
41.67000	-2.15297	-472.14738
41.69200	-2.15406	-472.65700
41.73600	-2.15578	-473.16059
41.82800	-2.15906	-473.66872
41.89600	-2.16188	-474.17566
41.95400	-2.16453	-474.68638
42.00600	-2.16688	-475.20176
42.05600	-2.16938	-475.72049
42.10000	-2.17187	-476.22657
42.14200	-2.17422	-476.74772
42.18400	-2.17641	-477.25546
42.22200	-2.17922	-477.75871
42.24800	-2.18125	-478.29506
42.27400	-2.18313	-478.83278
42.30400	-2.18453	-479.35742
42.38000	-2.18719	-479.86725
42.45800	-2.19031	-480.37714
42.51400	-2.19281	-480.87779
42.56200	-2.19531	-481.38273
42.60600	-2.19766	-481.88326
42.64600	-2.19984	-482.38766
42.68400	-2.20234	-482.91001
42.71800	-2.20516	-483.43721
42.74000	-2.20797	-483.96674
42.75600	-2.20938	-484.48420
42.77400	-2.21062	-485.03166
42.80200	-2.21188	-485.55335
42.90200	-2.21516	-486.05558
42.99400	-2.21844	-486.56338
43.05600	-2.22125	-487.07715
43.10800	-2.22375	-487.58519
43.16200	-2.22609	-488.10011
43.21000	-2.22859	-488.60654
43.25400	-2.23109	-489.13109
43.29200	-2.23328	-489.63740
43.32800	-2.23609	-490.15209
43.35200	-2.23828	-490.66639
43.37200	-2.24031	-491.18203
43.39200	-2.24172	-491.72273
43.41800	-2.24297	-492.23685
43.51000	-2.24594	-492.74066
43.58800	-2.24922	-493.25046
43.64000	-2.25172	-493.75361
43.68600	-2.25422	-494.26252
43.73000	-2.25672	-494.77509
43.77000	-2.25906	-495.28793
43.80800	-2.26172	-495.81438
43.83400	-2.26422	-496.32773
43.85600	-2.26578	-496.85684
43.88400	-2.26719	-497.37316
43.96600	-2.26984	-497.87977
44.05600	-2.27328	-498.39145
44.11800	-2.27594	-498.90640
44.17400	-2.27844	-499.42043
44.22600	-2.28094	-499.92159
44.27600	-2.28344	-500.43309
44.32000	-2.28594	-500.95153
44.36000	-2.28828	-501.45441
44.39600	-2.29047	-501.96534
44.42800	-2.29328	-502.47747
44.45000	-2.29578	-502.98107
44.46800	-2.29781	-503.48496
44.48600	-2.29891	-504.01628
44.51200	-2.29984	-504.52745
44.61200	-2.30250	-504.78673
44.70600	-2.30609	-505.30076
44.76600	-2.30875	-505.80800
44.81800	-2.31141	-506.32226
44.86200	-2.31375	-506.82575
44.90400	-2.31625	-507.34681
44.94000	-2.31953	-507.87944
44.96200	-2.32156	-508.39907
44.98200	-2.32313	-508.93569
45.00600	-2.32438	-509.43786
45.06600	-2.32656	-509.94229
45.16000	-2.33016	-510.44589
45.23400	-2.33328	-510.94621
45.29400	-2.33609	-511.44886
45.34400	-2.33859	-511.95079
45.39000	-2.34109	-512.45302
45.43800	-2.34359	-512.97230
45.48000	-2.34625	-513.49628
45.51400	-2.34859	-514.00417
45.54600	-2.35187	-514.52816
45.56800	-2.35438	-515.06108
45.58600	-2.35656	-515.61415
45.60200	-2.35766	-516.14267
45.62400	-2.35859	-516.65950
45.72400	-2.36109	-516.93571
45.82400	-2.36531	-517.40736
45.88000	-2.36844	-517.92729
45.92600	-2.37125	-518.44656
45.96800	-2.37453	-518.95601
45.99600	-2.37781	-519.47111
46.01600	-2.38000	-520.01143
46.03800	-2.38125	-520.54715
46.13800	-2.38344	-520.71398
46.23800	-2.38609	-520.65617
46.31400	-2.38938	-521.16668
46.37600	-2.39219	-521.66927
46.43400	-2.39500	-522.18539
46.48200	-2.39750	-522.69328
46.52600	-2.40000	-523.20701
46.56600	-2.40234	-523.72068
46.60400	-2.40469	-524.24771
46.64000	-2.40734	-524.77247
46.66800	-2.40953	-525.29079
46.69200	-2.41172	-525.79224
46.71400	-2.41328	-526.29411
46.74400	-2.41453	-526.80326
46.84400	-2.41766	-527.18532
46.93200	-2.42141	-527.69578
46.99400	-2.42422	-528.21231
47.05000	-2.42703	-528.71877
47.09600	-2.42953	-529.22130
47.13400	-2.43250	-529.72406
47.16000	-2.43500	-530.27052
47.18000	-2.43656	-530.77358
47.20600	-2.43797	-531.30347
47.25800	-2.44000	-531.80617
47.35600	-2.44375	-532.31847
47.42600	-2.44687	-532.83060
47.47800	-2.44953	-532.32515
47.57800	-2.45500	-532.43661
47.62200	-2.45766	-532.95559
47.66400	-2.46031	-533.47170
47.70200	-2.46313	-533.99181
47.73200	-2.46578	-534.51800
47.75600	-2.46781	-535.05093
47.78200	-2.46906	-535.58064
47.88200	-2.47188	-535.90518
47.98200	-2.47547	-536.24678
48.04600	-2.47844	-536.75586
48.10000	-2.48109	-537.26822
48.15000	-2.48375	-537.78678
48.19000	-2.48625	-538.29211
48.22600	-2.48922	-538.81156
48.25000	-2.49172	-539.34878
48.26800	-2.49313	-539.85482
48.29000	-2.49437	-540.35705
48.34000	-2.49641	-540.86477
48.44000	-2.50016	-541.33463
48.51400	-2.50344	-541.84645
48.57400	-2.50625	-542.34767
48.63400	-2.50906	-542.85526
48.69200	-2.51188	-543.36250
48.74200	-2.51453	-543.88022
48.78800	-2.51719	-544.38764
48.82600	-2.52000	-544.89690
48.85000	-2.52234	-545.39770
48.87000	-2.52437	-545.91006
48.89000	-2.52563	-546.43464
48.92200	-2.52703	-546.94206
49.02200	-2.53016	-547.28508
49.10800	-2.53391	-547.79595
49.16400	-2.53672	-548.31469
49.21200	-2.53938	-548.83820
49.25400	-2.54188	-549.34031
49.29400	-2.54422	-549.86507
49.32800	-2.54734	-550.39716
49.35200	-2.54953	-550.94588
49.37600	-2.55078	-551.48125
49.41800	-2.55250	-551.98449
49.51800	-2.55594	-552.31965
49.60600	-2.55953	-552.83356
49.66600	-2.56234	-553.33459
49.72400	-2.56516	-553.85083
49.77600	-2.56766	-554.35860
49.82800	-2.57047	-554.86137
49.87400	-2.57297	-555.37915
49.91400	-2.57562	-555.88371
49.94600	-2.57844	-556.42456
49.97000	-2.58063	-556.96040
49.99200	-2.58234	-557.46263
50.02200	-2.58359	-557.97827
50.12200	-2.58656	-558.29102
50.21200	-2.59047	-558.80409
50.26800	-2.59328	-559.31681
50.31800	-2.59594	-559.82524
50.36200	-2.59844	-560.33289
50.40200	-2.60094	-560.84305
50.43600	-2.60422	-561.37276
50.45600	-2.60641	-561.89770
50.47400	-2.60766	-562.42532
50.49800	-2.60891	-562.92617
50.59800	-2.61203	-563.36612
50.69800	-2.61594	-563.80129
50.76800	-2.61906	-564.30954
50.82600	-2.62203	-564.81922
50.87600	-2.62469	-565.32943
50.92200	-2.62734	-565.84811
50.96600	-2.62984	-566.35410
51.01000	-2.63266	-566.85942
51.04200	-2.63531	-567.37590
51.06800	-2.63703	-567.87711
51.09800	-2.63906	-568.40146
51.14600	-2.64094	-568.90851
51.24600	-2.64437	-569.21589
51.32400	-2.64797	-569.72063
51.38800	-2.65094	-570.23597
51.44600	-2.65375	-570.73915
51.49600	-2.65656	-571.24460
51.54000	-2.65953	-571.75565
51.57000	-2.66234	-572.29984
51.59400	-2.66453	-572.83622
51.61800	-2.66609	-573.37040
51.66000	-2.66781	-573.88180
51.76000	-2.67078	-574.03177
51.86000	-2.67484	-574.50324
51.92800	-2.67797	-575.00792
51.99000	-2.68109	-575.52630
52.03600	-2.68375	-576.03085
52.07800	-2.68641	-576.53183
52.11600	-2.68891	-577.03817
52.14800	-2.69219	-577.56978
52.16800	-2.69406	-578.08203
52.18800	-2.69625	-578.63331
52.20800	-2.69734	-579.13876
52.26600	-2.69922	-579.63932
52.36600	-2.70250	-579.76985
52.44200	-2.70625	-580.28316
52.49600	-2.70906	-580.79368
52.54800	-2.71188	-581.30491
52.59600	-2.71469	-581.81953
52.63800	-2.71766	-582.33416
52.66600	-2.72016	-582.87102
52.69000	-2.72203	-583.41026
52.72000	-2.72328	-583.92572
52.82000	-2.72641	-584.20473
52.92000	-2.73031	-584.60373
52.99400	-2.73359	-585.11674
53.05400	-2.73672	-585.62696
53.10600	-2.73953	-586.12770
53.15200	-2.74219	-586.64978
53.19200	-2.74500	-587.17018
53.22600	-2.74766	-587.69190
53.25000	-2.75063	-588.21714
53.26800	-2.75281	-588.76055
53.28400	-2.75406	-589.29795
53.30400	-2.75500	-589.80668
53.40400	-2.75734	-589.93077
53.50400	-2.76094	-590.13957
53.57200	-2.76422	-590.65706
53.62600	-2.76688	-591.16936
53.67800	-2.77000	-591.68518
53.71400	-2.77250	-592.20010
53.74400	-2.77531	-592.73207
53.76800	-2.77719	-593.25510
53.79600	-2.77875	-593.76860
53.89600	-2.78219	-593.85210
53.99600	-2.78625	-594.18750
54.06800	-2.78953	-594.69765
54.13400	-2.79281	-595.19774
54.19600	-2.79578	-595.70789
54.26600	-2.79906	-596.22258
54.32800	-2.80234	-596.73613
54.36600	-2.80547	-597.25803
54.39400	-2.80750	-597.79465
54.42400	-2.80938	-598.31613
54.50200	-2.81250	-598.81836
54.60200	-2.81672	-599.32679
54.67000	-2.82000	-599.83689
54.72800	-2.82313	-600.34800
54.77600	-2.82609	-600.85404
54.79400	-2.82734	-600.03227
54.79600	-2.82750	-599.34926
54.79800	-2.82766	-598.55235
54.80000	-2.82781	-597.66722
54.80200	-2.82797	-596.71307
54.80400	-2.82813	-595.71582
54.80600	-2.82844	-594.69980
54.80800	-2.82859	-593.68110
54.81000	-2.82875	-592.67235
54.81200	-2.82906	-591.68637
54.81400	-2.82922	-590.73454
54.81600	-2.82953	-589.82539
54.81800	-2.82969	-588.96542
54.82000	-2.83000	-588.15992
54.82200	-2.83031	-587.41230
54.82400	-2.83047	-586.72440
54.82600	-2.83078	-586.09682
54.82800	-2.83109	-585.52980
54.83000	-2.83125	-585.02221
54.83400	-2.83188	-584.17594
54.83800	-2.83234	-583.53668
54.84400	-2.83297	-582.91340
54.89200	-2.83594	-583.43875
54.99200	-2.83891	-583.25416
55.09200	-2.84281	-583.20022
55.19200	-2.84734	-583.67729
55.26800	-2.85109	-584.18334
55.32400	-2.85422	-584.68604
55.37600	-2.85719	-585.18857
55.42000	-2.86016	-585.70015
55.45200	-2.86328	-586.22378
55.47600	-2.86563	-586.76469
55.49800	-2.86688	-587.26472
55.59800	-2.86984	-587.62378
55.69800	-2.87375	-587.91828
55.76800	-2.87734	-588.43380
55.82800	-2.88031	-588.93704
55.87800	-2.88313	-589.44768
55.92400	-2.88625	-589.96141
55.95400	-2.88906	-590.49374
55.97600	-2.89078	-591.02088
56.00400	-2.89234	-591.53408
56.10400	-2.89594	-592.01539
56.20400	-2.89984	-592.41492
56.29200	-2.90359	-592.91971
56.36000	-2.90687	-593.43451
56.41600	-2.90984	-593.94568
56.46800	-2.91297	-594.46943
56.50600	-2.91547	-594.97267
56.53800	-2.91828	-595.49344
56.56200	-2.92094	-596.02380
56.58200	-2.92297	-596.56852
56.60200	-2.92391	-597.06867
56.70200	-2.92656	-597.37843
56.80200	-2.93031	-597.66376
56.87200	-2.93359	-598.17672
56.93600	-2.93687	-598.68425
56.98800	-2.93969	-599.19602
57.03400	-2.94266	-599.71851
57.06400	-2.94562	-600.23278
57.08600	-2.94750	-600.75849
57.11000	-2.94906	-601.29750
57.15400	-2.95109	-601.79895
57.25400	-2.95469	-602.13029
57.34600	-2.95875	-602.64421
57.42600	-2.96234	-603.14953
57.49000	-2.96547	-603.64962
57.55400	-2.96859	-604.16639
57.61000	-2.97188	-604.67780
57.65600	-2.97484	-605.18253
57.68600	-2.97766	-605.68750
57.71000	-2.97984	-606.20517
57.73400	-2.98125	-606.73338
57.83400	-2.98437	-607.14239
57.93400	-2.98859	-607.53947
58.00200	-2.99203	-608.05035
58.06000	-2.99516	-608.56158
58.10600	-2.99813	-609.06762
58.14400	-3.00172	-609.60436
58.16600	-3.00406	-610.10438
58.18600	-3.00562	-610.62610
58.21600	-3.00672	-611.12809
58.28200	-3.00875	-610.51875
58.28800	-3.00891	-609.91675
58.29400	-3.00906	-609.27981
58.30000	-3.00937	-608.68651
58.30600	-3.00953	-608.18273
58.31400	-3.00969	-607.67847
58.33200	-3.01031	-607.16236
58.41600	-3.01391	-606.54616
58.42000	-3.01422	-605.96758
58.42400	-3.01437	-605.35818
58.42800	-3.01453	-604.75856
58.43200	-3.01484	-604.19726
58.43600	-3.01500	-603.69325
58.44200	-3.01516	-603.06537
58.45000	-3.01563	-602.47630
58.46600	-3.01641	-601.97598
58.56600	-3.02141	-602.39071
58.64200	-3.02547	-602.89633
58.70200	-3.02875	-603.40405
58.76000	-3.03234	-602.88763
58.76200	-3.03250	-602.20301
58.76400	-3.03281	-601.39418
58.76600	-3.03297	-600.49337
58.76800	-3.03313	-599.52009
58.77000	-3.03344	-598.50001
58.77200	-3.03359	-597.45890
58.77400	-3.03375	-596.41463
58.77600	-3.03391	-595.37989
58.77800	-3.03406	-594.36750
58.78000	-3.03422	-593.38903
58.78200	-3.03438	-592.45336
58.78400	-3.03453	-591.56686
58.78600	-3.03469	-590.73496
58.78800	-3.03484	-589.96123
58.79000	-3.03500	-589.24729
58.79200	-3.03516	-588.59390
58.79400	-3.03531	-588.00083
58.79600	-3.03547	-587.46731
58.80000	-3.03578	-586.56907
58.80400	-3.03609	-585.87581
58.80800	-3.03656	-585.36357
58.81600	-3.03734	-584.78439
58.86200	-3.03922	-585.30241
58.96200	-3.04219	-584.88369
59.06200	-3.04625	-584.90992
59.16200	-3.05094	-585.31553
59.23000	-3.05484	-585.82586
59.27000	-3.05906	-586.36397
59.29000	-3.06172	-586.89821
59.30600	-3.06313	-587.41599
59.32600	-3.06438	-587.91721
59.42600	-3.06781	-588.25839
59.52600	-3.07172	-588.40758
59.61400	-3.07594	-588.91761
59.67800	-3.07938	-589.43224
59.73400	-3.08250	-589.93393
59.78800	-3.08563	-590.44945
59.83800	-3.08891	-590.97016
59.87200	-3.09156	-591.49504
59.90200	-3.09375	-592.01920
60.00200	-3.09688	-592.44454
60.10200	-3.10078	-592.67902
60.17600	-3.10437	-593.18614
60.23600	-3.10766	-593.69946
60.28200	-3.11047	-594.21134
60.32200	-3.11344	-594.71387
60.35000	-3.11656	-595.26408
60.37000	-3.11828	-595.79897
60.39400	-3.11953	-596.32117
60.49400	-3.12281	-596.68821
60.59400	-3.12656	-596.92967
60.69400	-3.13063	-597.41610
60.76600	-3.13406	-597.92787
60.83200	-3.13734	-598.44226
60.89200	-3.14047	-598.94657
60.94400	-3.14359	-599.46221
60.97800	-3.14672	-599.99007
61.00400	-3.14938	-600.52288
61.02600	-3.15047	-601.02475
61.12600	-3.15406	-601.49080
61.22600	-3.15844	-601.95452
61.29400	-3.16172	-602.45913
61.35600	-3.16516	-602.97561
61.40800	-3.16812	-603.49059
61.45000	-3.17172	-603.99908
61.47200	-3.17438	-604.50047
61.49000	-3.17578	-605.02774
61.51200	-3.17703	-605.54498
61.61200	-3.18047	-605.97271
61.71200	-3.18453	-606.32539
61.78000	-3.18781	-606.83912
61.83800	-3.19094	-607.34153
61.88400	-3.19359	-607.84441
61.93600	-3.19641	-608.35588
61.98400	-3.19922	-608.86186
62.02400	-3.20266	-609.36898
62.04800	-3.20484	-609.89040
62.07000	-3.20703	-610.41999
62.09400	-3.20813	-610.92734
62.19400	-3.21047	-611.03809
62.29400	-3.21406	-611.25225
62.36200	-3.21734	-611.76360
62.41600	-3.22016	-612.26732
62.46800	-3.22313	-612.77223
62.51200	-3.22578	-613.27589
62.54600	-3.22922	-613.78443
62.56600	-3.23141	-614.30454
62.58400	-3.23297	-614.84283
62.60800	-3.23422	-615.36002
62.70800	-3.23719	-615.62258
62.80800	-3.24078	-615.87059
62.88200	-3.24422	-616.37318
62.94600	-3.24750	-616.88972
63.00200	-3.25031	-617.39099
63.06400	-3.25344	-617.89465
63.12200	-3.25656	-618.40975
63.16200	-3.25984	-618.91276
63.19000	-3.26188	-619.42846
63.22000	-3.26406	-619.96078
63.28800	-3.26641	-620.46236
63.38800	-3.27016	-620.70090
63.46400	-3.27375	-621.20807
63.52800	-3.27703	-621.71459
63.57600	-3.27984	-622.21825
63.61600	-3.28250	-622.71881
63.65400	-3.28563	-623.24476
63.67800	-3.28781	-623.76010
63.70000	-3.29000	-624.26728
63.72400	-3.29141	-624.78679
63.82400	-3.29438	-625.10931
63.92400	-3.29797	-625.26143
64.01000	-3.30172	-625.76926
64.08000	-3.30500	-626.28019
64.13800	-3.30813	-626.79732
64.18800	-3.31109	-627.31475
64.23200	-3.31391	-627.81686
64.26400	-3.31750	-628.35759
64.28400	-3.31969	-628.90017
64.30200	-3.32141	-629.43280
64.32200	-3.32250	-629.94838
64.42200	-3.32531	-630.21690
64.52200	-3.32922	-630.44983
64.58800	-3.33250	-630.95933
64.64600	-3.33562	-631.46180
64.70800	-3.33875	-631.97553
64.76200	-3.34219	-632.48593
64.79200	-3.34469	-632.99406
64.81600	-3.34656	-633.50141
64.84800	-3.34813	-634.00388
64.94800	-3.35156	-634.27037
65.04800	-3.35563	-634.69994
65.12200	-3.35922	-635.21576
65.18600	-3.36250	-635.73045
65.24200	-3.36562	-636.24221
65.29000	-3.36844	-636.75612
65.33400	-3.37125	-637.27427
65.36800	-3.37453	-637.81023
65.39000	-3.37688	-638.32718
65.41000	-3.37844	-638.85248
65.44000	-3.37969	-639.36096
65.54000	-3.38234	-639.34433
65.64000	-3.38625	-639.63747
65.71400	-3.38984	-640.14816
65.77400	-3.39313	-640.65635
65.82000	-3.39594	-641.16466
65.86200	-3.39922	-641.67362
65.88800	-3.40172	-642.20029
65.91000	-3.40328	-642.70908
66.01000	-3.40734	-642.67582
66.11000	-3.41094	-642.83961
66.20600	-3.41531	-643.35006
66.28200	-3.41906	-643.85718
66.34000	-3.42234	-644.36150
66.39000	-3.42516	-644.87141
66.43600	-3.42828	-645.38234
66.46600	-3.43109	-645.89417
66.49000	-3.43313	-646.41500
66.51600	-3.43469	-646.92640
66.61600	-3.43797	-647.23420
66.71600	-3.44188	-647.51643
66.79800	-3.44578	-648.03201
66.85800	-3.44906	-648.54258
66.91200	-3.45250	-649.05459
66.95000	-3.45594	-649.57631
66.97200	-3.45828	-650.11513
66.99200	-3.45953	-650.63125
67.03000	-3.46141	-651.13163
67.13000	-3.46453	-651.22443
67.23000	-3.46844	-651.47507
67.32000	-3.47234	-651.98112
67.39600	-3.47594	-652.48477
67.46000	-3.47938	-652.98873
67.51600	-3.48250	-653.50515
67.56200	-3.48594	-654.02472
67.58800	-3.48859	-654.53053
67.61000	-3.49078	-655.07382
67.63000	-3.49203	-655.57480
67.73000	-3.49562	-655.97528
67.83000	-3.49953	-655.97808
67.92200	-3.50406	-656.47966
67.98400	-3.50766	-656.99160
68.03600	-3.51125	-657.50867
68.06600	-3.51422	-658.02395
68.08800	-3.51625	-658.52576
68.11400	-3.51766	-659.03085
68.21400	-3.52109	-659.21652
68.31400	-3.52500	-659.30784
68.39200	-3.52875	-659.81191
68.45600	-3.53203	-660.31712
68.52200	-3.53547	-660.81882
68.58000	-3.53859	-661.32230
68.63800	-3.54187	-661.84151
68.67400	-3.54500	-662.34332
68.70000	-3.54750	-662.86808
68.72600	-3.54875	-663.39445
68.82600	-3.55172	-663.54156
68.92600	-3.55562	-663.75583
69.00600	-3.55937	-664.27082
69.06600	-3.56250	-664.77865
69.11600	-3.56563	-665.28583
69.15200	-3.56906	-665.81577
69.17200	-3.57156	-666.32146
69.18800	-3.57328	-666.84705
69.20400	-3.57453	-667.36829
69.22800	-3.57563	-667.88685
69.32800	-3.57859	-667.97048
69.42800	-3.58234	-668.15162
69.51000	-3.58625	-668.65325
69.57600	-3.58969	-669.16293
69.63400	-3.59281	-669.66897
69.69000	-3.59594	-670.18193
69.74000	-3.59891	-670.68666
69.78000	-3.60203	-671.20796
69.80800	-3.60406	-671.72152
69.83800	-3.60594	-672.22953
69.93800	-3.60891	-672.44667
70.03800	-3.61313	-672.78320
70.10600	-3.61641	-673.28596
70.16600	-3.61969	-673.79665
70.21400	-3.62266	-674.31629
70.25200	-3.62609	-674.83789
70.27400	-3.62844	-675.36366
70.29200	-3.63016	-675.87221
70.31200	-3.63141	-676.37646
70.41200	-3.63469	-676.78785
70.51200	-3.63813	-676.85932
70.59600	-3.64203	-677.37317
70.66800	-3.64547	-677.88398
70.72000	-3.64844	-678.39521
70.76800	-3.65125	-678.91657
70.81000	-3.65391	-679.43943
70.84800	-3.65641	-679.94130
70.88200	-3.65922	-680.46826
70.90800	-3.66156	-681.00822
70.93200	-3.66328	-681.52499
71.03200	-3.66625	-681.87261
71.13200	-3.67000	-682.00380
71.20600	-3.67359	-682.50889
71.26600	-3.67672	-683.02053
71.32400	-3.67984	-683.52926
71.37000	-3.68328	-684.04788
71.39600	-3.68563	-684.57711
71.42200	-3.68719	-685.09597
71.49000	-3.69000	-685.60052
71.59000	-3.69391	-685.90146
71.68200	-3.69797	-686.40810
71.75400	-3.70141	-686.91564
71.81400	-3.70469	-687.42090
71.86400	-3.70750	-687.92373
71.91800	-3.71047	-688.43788
71.96600	-3.71391	-688.96079
71.99600	-3.71641	-689.48185
72.02200	-3.71828	-689.98897
72.12200	-3.72172	-690.39422
72.22200	-3.72563	-690.61249
72.30400	-3.72953	-691.12247
72.36600	-3.73281	-691.62405
72.42000	-3.73578	-692.12586
72.46800	-3.73953	-692.65366
72.49400	-3.74219	-693.20530
72.51400	-3.74359	-693.73560
72.54400	-3.74516	-694.24850
72.64400	-3.74875	-694.44424
72.74400	-3.75281	-694.67807
72.82600	-3.75672	-695.18912
72.89400	-3.76031	-695.69886
72.95800	-3.76359	-696.20442
73.01400	-3.76688	-696.71971
73.05800	-3.77031	-697.25037
73.08200	-3.77281	-697.75856
73.10000	-3.77484	-698.26639
73.11800	-3.77594	-698.79472
73.15200	-3.77734	-699.30458
73.25200	-3.78031	-699.22000
73.35200	-3.78469	-699.61369
73.42000	-3.78813	-700.11449
73.48600	-3.79156	-700.62059
73.54400	-3.79500	-701.12997
73.57600	-3.79813	-701.63894
73.59800	-3.79984	-702.14629
73.62600	-3.80125	-702.65388
73.72600	-3.80437	-702.77178
73.82600	-3.80828	-702.95250
73.91600	-3.81234	-703.45628
73.98000	-3.81563	-703.96733
74.03800	-3.81891	-704.48309
74.08800	-3.82172	-705.00422
74.13200	-3.82453	-705.50561
74.16800	-3.82797	-706.03889
74.19000	-3.83000	-706.56782
74.21200	-3.83219	-707.10760
74.23600	-3.83328	-707.63224
74.33600	-3.83625	-707.69393
74.43600	-3.84016	-707.82858
74.53000	-3.84453	-708.33707
74.59800	-3.84812	-708.83948
74.65200	-3.85125	-709.35929
74.68600	-3.85469	-709.86474
74.70600	-3.85656	-710.38342
74.72800	-3.85781	-710.90138
74.82800	-3.86156	-711.34323
74.92800	-3.86563	-711.60686
75.01800	-3.86984	-712.11284
75.08800	-3.87344	-712.62628
75.15200	-3.87687	-713.13769
75.20600	-3.88016	-713.65261
75.24800	-3.88359	-714.15359
75.27200	-3.88594	-714.69104
75.29400	-3.88781	-715.22051
75.32200	-3.88938	-715.74068
75.42200	-3.89219	-715.74497
75.52200	-3.89578	-715.81960
75.62000	-3.90031	-716.33077
75.69200	-3.90391	-716.83562
75.74400	-3.90719	-717.35340
75.78400	-3.91047	-717.86726
75.80800	-3.91297	-718.39917
75.82800	-3.91516	-718.93996
75.84800	-3.91656	-719.47944
75.89400	-3.91828	-719.98143
75.99400	-3.92156	-719.83516
76.09400	-3.92594	-720.19124
76.17800	-3.92984	-720.69961
76.25600	-3.93375	-721.20202
76.31800	-3.93719	-721.71199
76.36600	-3.94063	-722.22918
76.39200	-3.94313	-722.76348
76.41400	-3.94500	-723.28848
76.44000	-3.94656	-723.80489
76.54000	-3.94938	-723.87481
76.64000	-3.95344	-723.99098
76.73000	-3.95766	-724.49166
76.80000	-3.96141	-724.99937
76.85400	-3.96484	-725.51775
76.89200	-3.96859	-726.04567
76.91200	-3.97078	-726.54712
76.93000	-3.97219	-727.05436
76.95600	-3.97328	-727.55915
77.05600	-3.97609	-727.41729
77.15600	-3.98000	-727.51361
77.25600	-3.98469	-728.02240
77.32000	-3.98813	-728.53136
77.37800	-3.99141	-729.04617
77.42800	-3.99453	-729.55143
77.47000	-3.99797	-730.07733
77.49400	-4.00109	-730.61389
77.51000	-4.00328	-731.13817
77.52400	-4.00438	-731.64618
77.54400	-4.00531	-732.15210
77.64400	-4.00766	-731.87864
77.74400	-4.01109	-731.74632
77.84000	-4.01562	-732.25546
77.90600	-4.01922	-732.75685
77.95600	-4.02250	-733.27947
77.98600	-4.02609	-733.81472
78.00400	-4.02797	-734.35646
78.02200	-4.02922	-734.90846
78.05400	-4.03063	-735.41772
78.15400	-4.03344	-735.19248
78.25400	-4.03719	-735.24535
78.35400	-4.04156	-735.60649
78.44800	-4.04625	-736.11242
78.51000	-4.04984	-736.61536
78.56600	-4.05375	-737.12552
78.59400	-4.05656	-737.67149
78.61600	-4.05875	-738.20949
78.63800	-4.06000	-738.70969
78.73800	-4.06313	-738.76053
78.83800	-4.06688	-738.79850
78.93800	-4.07172	-739.25048
79.00200	-4.07531	-739.75241
79.05400	-4.07875	-740.27383
79.08400	-4.08297	-740.81999
79.10000	-4.08469	-741.37276
79.11600	-4.08594	-741.92262
79.13800	-4.08719	-742.43706
79.23800	-4.09000	-742.27220
79.25800	-4.09063	-741.73331
79.27400	-4.09109	-741.19145
79.30400	-4.09219	-740.68004
79.40400	-4.09641	-740.80300
79.50400	-4.10125	-741.28419
79.58400	-4.10563	-741.78779
79.64800	-4.10922	-742.29944
79.68800	-4.11297	-742.82515
79.71200	-4.11547	-743.32529
79.73400	-4.11703	-743.82550
79.83400	-4.12016	-743.87515
79.93400	-4.12391	-743.74455
80.03400	-4.12875	-744.17245
80.11800	-4.13313	-744.68046
80.18000	-4.13766	-745.20725
80.20600	-4.14000	-745.71723
80.23000	-4.14141	-746.22047
80.33000	-4.14516	-746.50455
80.43000	-4.14906	-746.48780
80.53000	-4.15344	-746.81067
80.61200	-4.15781	-747.31719
80.67000	-4.16141	-747.82044
80.71200	-4.16422	-748.32076
80.75000	-4.16734	-748.82078
80.77800	-4.17063	-749.34715
80.79600	-4.17328	-749.89486
80.81200	-4.17422	-750.46247
80.83600	-4.17516	-750.97948
80.92400	-4.17703	-750.47207
81.02400	-4.18016	-750.12904
81.12400	-4.18500	-750.61965
81.20000	-4.18922	-751.12993
81.25600	-4.19297	-751.65313
81.28400	-4.19609	-752.19554
81.30400	-4.19797	-752.73597
81.32600	-4.19937	-753.25072
81.42600	-4.20250	-753.35783
81.52600	-4.20641	-753.30806
81.62600	-4.21109	-753.70562
81.70800	-4.21531	-754.21387
81.79000	-4.21953	-754.72540
81.85200	-4.22328	-755.24396
81.89400	-4.22703	-755.77867
81.91800	-4.22938	-756.32000
81.94000	-4.23109	-756.84732
81.97600	-4.23250	-757.35056
82.07600	-4.23516	-756.92695
82.17600	-4.23922	-757.02482
82.27600	-4.24406	-757.52509
82.35200	-4.24844	-758.03751
82.39200	-4.25219	-758.58146
82.41400	-4.25438	-759.11009
82.43800	-4.25578	-759.63825
82.53800	-4.25906	-759.74035
82.63800	-4.26297	-759.72885
82.73800	-4.26766	-760.12474
82.81800	-4.27203	-760.63442
82.87600	-4.27563	-761.13659
82.93000	-4.27906	-760.59413
82.93400	-4.27938	-759.75305
82.93800	-4.27969	-758.76153
82.94000	-4.27969	-758.23808
82.94200	-4.27984	-757.70766
82.94400	-4.28000	-757.17676
82.94600	-4.28016	-756.65200
82.94800	-4.28031	-756.13910
82.95200	-4.28062	-755.16540
82.95600	-4.28094	-754.28349
82.96000	-4.28125	-753.50857
82.96400	-4.28156	-752.84380
82.96800	-4.28188	-752.28530
82.97400	-4.28250	-751.63364
82.98200	-4.28328	-751.07449
83.08200	-4.29000	-750.78475
83.09600	-4.29031	-750.22537
83.10800	-4.29062	-749.69107
83.12000	-4.29094	-749.19039
83.13400	-4.29125	-748.67499
83.15200	-4.29172	-748.14868
83.17800	-4.29234	-747.62177
83.21400	-4.29359	-747.10673
83.26400	-4.29563	-746.60671
83.36400	-4.30031	-746.20563
83.46400	-4.30578	-746.28830
83.51000	-4.31094	-746.81783
83.53200	-4.31266	-747.33341
83.63200	-4.31656	-747.44076
83.73200	-4.32000	-746.95498
83.83200	-4.32469	-747.04993
83.93200	-4.33016	-747.49923
84.00200	-4.33422	-747.99973
84.07000	-4.33891	-748.51459
84.10200	-4.34172	-749.04126
84.12800	-4.34375	-749.55881
84.22800	-4.34672	-749.59433
84.32800	-4.35031	-749.24690
84.42800	-4.35516	-749.61621
84.51600	-4.35969	-750.12296
84.57800	-4.36422	-750.64057
84.60400	-4.36703	-751.19227
84.62400	-4.36844	-751.71298
84.65800	-4.37031	-752.21938
84.75800	-4.37375	-752.15620
84.85800	-4.37781	-752.18236
84.95800	-4.38266	-752.63339
85.03200	-4.38641	-753.13532
85.10200	-4.39047	-753.64262
85.14800	-4.39375	-754.16654
85.17800	-4.39703	-754.70632
85.19600	-4.39938	-755.21338
85.21200	-4.40094	-755.77229
85.23000	-4.40172	-756.31046
85.28800	-4.40328	-755.72652
85.29400	-4.40344	-755.21702
85.30200	-4.40359	-754.57823
85.31000	-4.40375	-754.05902
85.32200	-4.40406	-753.54075
85.42200	-4.40750	-753.07441
85.52200	-4.41219	-753.52669
85.60200	-4.41625	-754.03076
85.66200	-4.41969	-754.54187
85.69800	-4.42281	-755.07218
85.72400	-4.42484	-755.61446
85.75800	-4.42641	-756.12229
85.85800	-4.43016	-756.23828
85.95800	-4.43438	-756.49595
86.04400	-4.43875	-756.99878
86.11200	-4.44234	-757.51251
86.17400	-4.44563	-758.02314
86.23000	-4.44906	-758.53920
86.27000	-4.45266	-759.05126
86.29200	-4.45484	-759.59373
86.31000	-4.45703	-760.11747
86.32600	-4.45828	-760.62208
86.34800	-4.45938	-761.12562
86.44800	-4.46188	-760.88780
86.54800	-4.46578	-760.92762
86.61600	-4.46922	-761.43777
86.67000	-4.47219	-761.94203
86.71600	-4.47516	-762.45010
86.75000	-4.47812	-762.97319
86.77200	-4.48063	-763.51351
86.79000	-4.48203	-764.05835
86.81600	-4.48328	-764.56964
86.91600	-4.48594	-764.23734
87.01600	-4.48938	-764.14734
87.04200	-4.49063	-763.46588
87.04400	-4.49078	-762.69394
87.04600	-4.49094	-761.69878
87.04800	-4.49109	-760.54329
87.05000	-4.49125	-759.26030
87.05200	-4.49141	-757.87818
87.05400	-4.49156	-756.43271
87.05600	-4.49172	-754.95535
87.05800	-4.49187	-753.46792
87.06000	-4.49187	-751.98835
87.06200	-4.49203	-750.53447
87.06400	-4.49219	-749.12143
87.06600	-4.49219	-747.76095
87.06800	-4.49234	-746.46240
87.07000	-4.49234	-745.23336
87.07200	-4.49250	-744.07893
87.07400	-4.49266	-743.00212
87.07600	-4.49266	-742.00451
87.07800	-4.49281	-741.08642
87.08000	-4.49297	-740.24689
87.08200	-4.49297	-739.48401
87.08400	-4.49313	-738.79427
87.08600	-4.49313	-738.17438
87.08800	-4.49328	-737.62077
87.09200	-4.49344	-736.69869
87.09600	-4.49359	-735.99648
87.10000	-4.49391	-735.47947
87.10600	-4.49406	-734.97534
87.16000	-4.49641	-734.47347
87.20000	-4.49828	-733.97100
87.23400	-4.49984	-733.42115
87.24200	-4.50031	-732.81062
87.24800	-4.50063	-732.28210
87.25400	-4.50094	-731.77779
87.26200	-4.50141	-731.20821
87.27400	-4.50203	-730.64828
87.37400	-4.50781	-730.47805
87.42600	-4.51156	-730.99858
87.47600	-4.51484	-731.50074
87.57600	-4.51844	-731.14383
87.67600	-4.52281	-731.13102
87.77600	-4.52781	-731.45169
87.84600	-4.53219	-731.95416
87.89200	-4.53594	-732.45466
87.91800	-4.53828	-733.00159
87.94000	-4.54031	-733.52867
87.96400	-4.54172	-734.03907
88.06400	-4.54469	-733.83862
88.16400	-4.54828	-733.61266
88.26400	-4.55234	-733.71518
88.36400	-4.55703	-734.06911
88.44600	-4.56141	-734.57366
88.50400	-4.56547	-735.09365
88.53000	-4.56813	-735.60345
88.55000	-4.57000	-736.12261
88.57200	-4.57156	-736.65470
88.67200	-4.57547	-737.07068
88.77200	-4.57984	-737.19329
88.87200	-4.58484	-737.69695
88.93600	-4.58875	-738.21473
88.98600	-4.59188	-738.72381
89.01800	-4.59484	-739.24863
89.04000	-4.59672	-739.76141
89.07200	-4.59812	-740.27663
89.17200	-4.60125	-740.06677
89.27200	-4.60531	-740.15325
89.37200	-4.60984	-740.58664
89.46400	-4.61469	-741.09966
89.52400	-4.61813	-741.59974
89.56800	-4.62109	-742.10238
89.60000	-4.62438	-742.60348
89.61800	-4.62672	-743.10839
89.63400	-4.62859	-743.67023
89.65000	-4.62937	-744.22020
89.75000	-4.63188	-744.12823
89.85000	-4.63531	-743.88117
89.94400	-4.63984	-744.38506
90.02200	-4.64391	-744.89462
90.07400	-4.64719	-745.39655
90.11000	-4.65062	-745.93467
90.13000	-4.65250	-746.44995
90.15400	-4.65375	-746.97167
90.25400	-4.65734	-747.13510
90.35400	-4.66125	-747.18839
90.45400	-4.66594	-747.60813
90.53200	-4.67000	-748.11459
90.61200	-4.67406	-748.62391
90.67200	-4.67766	-749.12590
90.70400	-4.68094	-749.65477
90.72400	-4.68297	-750.19020
90.74200	-4.68422	-750.69022
90.77000	-4.68547	-751.19209
90.87000	-4.68859	-750.96500
90.97000	-4.69266	-751.07473
91.06000	-4.69703	-751.57553
91.12600	-4.70094	-752.08604
91.17000	-4.70422	-752.60931
91.19600	-4.70766	-753.16167
91.21200	-4.70906	-753.72547
91.23000	-4.71016	-754.26495
91.33000	-4.71313	-754.26859
91.43000	-4.71656	-754.05985
91.53000	-4.72078	-754.29332
91.63000	-4.72578	-754.80342
91.69800	-4.72953	-755.31799
91.75000	-4.73281	-755.82016
91.79600	-4.73656	-756.33663
91.82000	-4.73906	-756.88720
91.84000	-4.74125	-757.43610
91.85800	-4.74234	-757.93749
91.95800	-4.74547	-758.01533
92.05800	-4.74922	-757.88671
92.15800	-4.75359	-758.23122
[truncated: 1,848 more rows]
