# Supplementary material for: Strengthening of 3D Printed Fused Deposition Manufactured Parts Using the Fill Compositing Technique
Source: PLoS One. 2015 Apr 16;10(4):e0122915. doi: 10.1371/journal.pone.0122915 (PMC4400136; doi:10.1371/journal.pone.0122915)
Supplement: S1 File — This is the raw data and information on all the samples presented in this manuscript. (ZIP) [file pone.0122915.s001.zip › Specimen_RawData_102.csv]

Time	Extension	Load
(sec)	(mm)	(N)
0.00000	0.00016	0.01140
0.10000	0.00016	0.01030
0.20000	-0.00062	0.00378
0.30000	-0.00344	0.00368
0.39800	-0.01359	-0.00467
0.49400	-0.02359	0.00633
0.59400	-0.03094	0.00075
0.69400	-0.03547	-0.00130
0.79400	-0.04031	0.00052
0.89400	-0.04578	0.00133
0.99400	-0.05203	-0.00453
1.09400	-0.05891	-0.00031
1.19400	-0.06219	-0.00052
1.29400	-0.06703	0.00414
1.39400	-0.07172	-0.00447
1.49400	-0.07672	-0.00020
1.59400	-0.08281	0.00289
1.69400	-0.08734	-0.00005
1.79400	-0.09172	-0.00192
1.89400	-0.09703	0.00755
1.99400	-0.10312	0.00696
2.09400	-0.11125	-0.00090
2.19400	-0.11563	-0.00182
2.29400	-0.11875	-0.00156
2.39400	-0.12328	-0.01339
2.49400	-0.12766	-0.00452
2.59400	-0.13328	-0.03080
2.69400	-0.13937	-0.10745
2.79400	-0.14438	-0.24484
2.89400	-0.14859	-0.41212
2.99400	-0.15328	-0.62868
3.09400	-0.15875	-0.91303
3.19400	-0.16547	-1.27319
3.29400	-0.17172	-1.69141
3.39400	-0.17547	-1.90647
3.49400	-0.17984	-2.17834
3.59400	-0.18453	-2.47701
3.69400	-0.18984	-2.81110
3.79400	-0.19594	-3.19883
3.89400	-0.20094	-3.54303
3.99400	-0.20547	-3.82660
4.09400	-0.21016	-4.12575
4.19400	-0.21500	-4.43065
4.29400	-0.22047	-4.78454
4.39400	-0.22766	-5.23870
4.49400	-0.23188	-5.55533
4.59400	-0.23625	-5.81753
4.69400	-0.24125	-6.13811
4.79400	-0.24703	-6.48750
4.89400	-0.25375	-6.91992
4.99400	-0.25797	-7.22681
5.09400	-0.26219	-7.49375
5.19400	-0.26656	-7.77065
5.29400	-0.27172	-8.10242
5.39400	-0.27703	-8.44321
5.49400	-0.28438	-8.89026
5.59400	-0.28891	-9.21010
5.69400	-0.29328	-9.47776
5.79400	-0.29750	-9.74087
5.89400	-0.30234	-10.04353
5.99400	-0.30859	-10.41312
6.09400	-0.31406	-10.77864
6.19400	-0.31844	-11.04380
6.29400	-0.32328	-11.33750
6.39400	-0.32844	-11.64559
6.49400	-0.33422	-11.98534
6.59200	-0.34172	-12.49060
6.69200	-0.34563	-12.76376
6.79200	-0.35016	-13.03058
6.89200	-0.35500	-13.34718
6.99200	-0.36063	-13.67659
7.09200	-0.36703	-14.09147
7.19200	-0.37141	-14.38036
7.29200	-0.37531	-14.60910
7.39200	-0.37969	-14.87419
7.49200	-0.38453	-15.17072
7.59200	-0.39000	-15.51813
7.69200	-0.39766	-15.97459
7.79200	-0.40172	-16.27051
7.89200	-0.40578	-16.48816
7.99200	-0.41031	-16.76394
8.09200	-0.41547	-17.06437
8.19200	-0.42234	-17.45544
8.29200	-0.42750	-17.81167
8.39200	-0.43172	-18.06180
8.49200	-0.43641	-18.34289
8.59200	-0.44172	-18.65943
8.69200	-0.44844	-19.03973
8.77600	-0.45656	-19.54609
8.87600	-0.45922	-19.75468
8.97600	-0.46297	-19.94099
9.07600	-0.46766	-20.25659
9.17600	-0.47281	-20.57253
9.27600	-0.47953	-20.97158
9.37600	-0.48516	-21.37262
9.47600	-0.48891	-21.58202
9.57600	-0.49359	-21.86800
9.67600	-0.49859	-22.15877
9.77600	-0.50406	-22.50645
9.87600	-0.51156	-22.97842
9.97600	-0.51547	-23.29282
10.07600	-0.51953	-23.50601
10.17600	-0.52406	-23.80732
10.27600	-0.52938	-24.12044
10.37600	-0.53625	-24.53496
10.47600	-0.54109	-24.90093
10.57600	-0.54531	-25.15084
10.67600	-0.55000	-25.44509
10.77600	-0.55516	-25.77693
10.87600	-0.56047	-26.12018
10.97600	-0.56766	-26.54722
11.07600	-0.57203	-26.89428
11.17600	-0.57594	-27.10588
11.27600	-0.58063	-27.40142
11.37600	-0.58594	-27.70568
11.47600	-0.59391	-28.20305
11.57600	-0.59875	-28.57451
11.67600	-0.60266	-28.82263
11.77600	-0.60703	-29.09202
11.87600	-0.61203	-29.40623
11.97600	-0.61734	-29.72340
12.07600	-0.62453	-30.18065
12.17600	-0.62875	-30.50672
12.27600	-0.63266	-30.73378
12.37600	-0.63734	-31.02625
12.47600	-0.64281	-31.36114
12.57600	-0.65000	-31.83152
12.67600	-0.65484	-32.18845
12.77600	-0.65875	-32.42395
12.87600	-0.66313	-32.68809
12.97600	-0.66797	-33.00768
13.07600	-0.67375	-33.36420
13.17600	-0.68094	-33.81671
13.27600	-0.68578	-34.18736
13.37600	-0.68969	-34.41718
13.47600	-0.69453	-34.71070
13.57600	-0.70016	-35.05630
13.67600	-0.70687	-35.49427
13.77600	-0.71141	-35.82283
13.87600	-0.71547	-36.06948
13.97600	-0.71984	-36.33073
14.07600	-0.72500	-36.66726
14.17600	-0.73063	-37.02659
14.27600	-0.73813	-37.49884
14.37600	-0.74250	-37.83794
14.47600	-0.74625	-38.05125
14.57600	-0.75094	-38.35404
14.67600	-0.75641	-38.69787
14.77600	-0.76344	-39.14792
14.87600	-0.76844	-39.51919
14.97600	-0.77234	-39.77065
15.07600	-0.77672	-40.04465
15.17600	-0.78172	-40.35239
15.27600	-0.78688	-40.69095
15.37600	-0.79344	-41.08718
15.47600	-0.79938	-41.53849
15.57600	-0.80313	-41.75656
15.67600	-0.80781	-42.04974
15.77600	-0.81312	-42.40873
15.87600	-0.82047	-42.87046
15.97600	-0.82531	-43.23337
16.07600	-0.82906	-43.45235
16.17600	-0.83344	-43.72966
16.27600	-0.83859	-44.05352
16.37600	-0.84391	-44.40162
16.47600	-0.85031	-44.77757
16.57600	-0.85594	-45.24168
16.67600	-0.85984	-45.47059
16.77600	-0.86453	-45.75359
16.87600	-0.86969	-46.07841
16.97600	-0.87594	-46.46104
17.07600	-0.88172	-46.88057
17.17600	-0.88594	-47.16925
17.27600	-0.89047	-47.44014
17.37600	-0.89547	-47.75963
17.47600	-0.90109	-48.12412
17.57600	-0.90906	-48.61939
17.67600	-0.91328	-48.97326
17.77600	-0.91719	-49.19035
17.87600	-0.92234	-49.52854
17.97600	-0.92828	-49.93126
18.07600	-0.93453	-50.37841
18.17600	-0.93844	-50.66205
18.27600	-0.94234	-50.90293
18.37600	-0.94672	-51.18806
18.47600	-0.95156	-51.50347
18.57600	-0.95672	-51.83240
18.67600	-0.96453	-52.30690
18.77600	-0.96922	-52.71094
18.87600	-0.97344	-52.94088
18.97600	-0.97828	-53.27011
19.07600	-0.98375	-53.64178
19.17600	-0.99078	-54.09560
19.27600	-0.99547	-54.45753
19.37600	-0.99938	-54.68957
19.47600	-1.00359	-54.98048
19.57600	-1.00813	-55.27463
19.67600	-1.01313	-55.59538
19.77600	-1.02000	-56.00309
19.87600	-1.02563	-56.46425
19.97600	-1.02984	-56.71521
20.07600	-1.03469	-57.01474
20.17600	-1.03953	-57.32551
20.27600	-1.04656	-57.75682
20.37600	-1.05203	-58.18910
20.47600	-1.05609	-58.44295
20.57600	-1.06047	-58.71664
20.67600	-1.06531	-59.02018
20.77600	-1.07047	-59.35628
20.87600	-1.07703	-59.75133
20.97600	-1.08188	-60.12090
21.07600	-1.08625	-60.37768
21.17600	-1.09109	-60.68216
21.27600	-1.09656	-61.02179
21.37600	-1.10359	-61.46273
21.47600	-1.10922	-61.89182
21.57600	-1.11297	-62.11121
21.67600	-1.11719	-62.36909
21.77600	-1.12188	-62.67197
21.87600	-1.12703	-62.97750
21.97600	-1.13344	-63.35421
22.07600	-1.13922	-63.78921
22.17600	-1.14313	-64.00983
22.27600	-1.14797	-64.30890
22.37600	-1.15328	-64.62595
22.47600	-1.16016	-65.03280
22.57600	-1.16578	-65.45571
22.67600	-1.16984	-65.70158
22.77600	-1.17438	-65.96553
22.87600	-1.17937	-66.27531
22.97600	-1.18453	-66.61391
23.07600	-1.19156	-67.01598
23.17600	-1.19688	-67.45854
23.27600	-1.20031	-67.63612
23.37600	-1.20469	-67.89747
23.47600	-1.20953	-68.20168
23.57600	-1.21609	-68.58465
23.67600	-1.22203	-69.01429
23.77600	-1.22641	-69.28977
23.87600	-1.23078	-69.55691
23.97600	-1.23578	-69.87299
24.07600	-1.24078	-70.17914
24.17600	-1.24719	-70.53775
24.27600	-1.25297	-70.98918
24.37600	-1.25703	-71.20430
24.47600	-1.26156	-71.47267
24.57600	-1.26656	-71.76793
24.67600	-1.27391	-72.19914
24.77600	-1.27875	-72.57884
24.87600	-1.28250	-72.76236
24.97600	-1.28687	-73.04842
25.07600	-1.29188	-73.32852
25.17600	-1.29719	-73.66218
25.27600	-1.30453	-74.05246
25.37600	-1.31047	-74.54873
25.47600	-1.31406	-74.72333
25.57600	-1.31875	-75.00127
25.67600	-1.32359	-75.27346
25.77600	-1.32984	-75.63452
25.87600	-1.33578	-76.07214
25.97600	-1.34016	-76.31681
26.07600	-1.34469	-76.60317
26.17600	-1.34984	-76.93559
26.27600	-1.35578	-77.30518
26.37600	-1.36422	-77.80461
26.47600	-1.36734	-78.10727
26.57600	-1.37062	-78.25185
26.67600	-1.37531	-78.55050
26.77600	-1.38063	-78.88573
26.87600	-1.38844	-79.36421
26.97600	-1.39313	-79.76262
27.07600	-1.39672	-79.96085
27.17600	-1.40094	-80.22496
27.27600	-1.40547	-80.50726
27.37600	-1.41063	-80.82259
27.47600	-1.41672	-81.20350
27.57000	-1.42375	-81.71142
27.67000	-1.42750	-81.96478
27.77000	-1.43219	-82.22678
27.87000	-1.43734	-82.56058
27.97000	-1.44391	-82.96350
28.07000	-1.44938	-83.36603
28.17000	-1.45313	-83.59662
28.27000	-1.45734	-83.84606
28.37000	-1.46234	-84.15093
28.47000	-1.46781	-84.51360
28.57000	-1.47438	-84.93271
28.67000	-1.48047	-85.40142
28.77000	-1.48406	-85.60930
28.87000	-1.48875	-85.89438
28.97000	-1.49406	-86.22717
29.07000	-1.49984	-86.59100
29.17000	-1.50516	-86.98022
29.27000	-1.50938	-87.24140
29.37000	-1.51391	-87.52392
29.47000	-1.51859	-87.83945
29.57000	-1.52422	-88.18527
29.67000	-1.53047	-88.55019
29.76800	-1.53703	-89.05414
29.86800	-1.54063	-89.26629
29.96800	-1.54516	-89.52426
30.06800	-1.55031	-89.84621
30.16800	-1.55656	-90.24327
30.26800	-1.56250	-90.69059
30.36800	-1.56656	-90.95032
30.46800	-1.57094	-91.19760
30.56800	-1.57578	-91.49516
30.66800	-1.58094	-91.82325
30.76800	-1.58719	-92.18334
30.86800	-1.59313	-92.64773
30.96800	-1.59703	-92.88093
31.06800	-1.60172	-93.17085
31.16800	-1.60687	-93.49865
31.26800	-1.61328	-93.87312
31.36800	-1.61922	-94.30942
31.46800	-1.62313	-94.53499
31.56800	-1.62719	-94.78225
31.66800	-1.63172	-95.05620
31.76800	-1.63734	-95.40118
31.86800	-1.64422	-95.81368
31.96200	-1.65047	-96.31870
32.06200	-1.65391	-96.50905
32.16200	-1.65844	-96.74723
32.26200	-1.66344	-97.06833
32.36200	-1.66937	-97.43328
32.46200	-1.67547	-97.87456
32.56200	-1.67953	-98.12139
32.66200	-1.68359	-98.36100
32.76200	-1.68844	-98.65710
32.86200	-1.69375	-98.99738
32.96200	-1.70047	-99.37389
33.06200	-1.70656	-99.84391
33.16200	-1.71016	-100.04080
33.26200	-1.71469	-100.30029
33.36200	-1.71984	-100.62687
33.46200	-1.72625	-101.00266
33.54600	-1.73359	-101.50925
33.64600	-1.73750	-101.82989
33.74600	-1.74141	-102.02307
33.84600	-1.74641	-102.33501
33.94600	-1.75172	-102.70186
34.04600	-1.75813	-103.11529
34.14600	-1.76297	-103.51776
34.24600	-1.76641	-103.70418
34.34600	-1.77063	-103.95619
34.44600	-1.77516	-104.24294
34.54600	-1.78078	-104.59901
34.64600	-1.78828	-105.07212
34.74600	-1.79297	-105.43155
34.84600	-1.79688	-105.65650
34.94600	-1.80172	-105.94693
35.04600	-1.80719	-106.31140
35.14600	-1.81297	-106.69431
35.24600	-1.82000	-107.18934
35.34600	-1.82359	-107.41207
35.44600	-1.82797	-107.65294
35.54600	-1.83266	-107.94844
35.64600	-1.83859	-108.30217
35.74600	-1.84484	-108.76584
35.84600	-1.84922	-109.05123
35.94600	-1.85359	-109.30924
36.04600	-1.85828	-109.60867
36.14600	-1.86391	-109.96413
36.24600	-1.87031	-110.34863
36.33400	-1.87672	-110.85404
36.43400	-1.87969	-111.04050
36.53400	-1.88375	-111.27671
36.63400	-1.88859	-111.58806
36.73400	-1.89437	-111.95332
36.83400	-1.90063	-112.41008
36.93400	-1.90516	-112.70786
37.03400	-1.90953	-112.97671
37.13400	-1.91437	-113.27558
37.23400	-1.91906	-113.56597
37.33400	-1.92437	-113.89890
37.43400	-1.93172	-114.36689
37.53400	-1.93609	-114.69473
37.63400	-1.94016	-114.92573
37.73400	-1.94500	-115.21313
37.83400	-1.95078	-115.55430
37.93400	-1.95797	-116.02204
38.03400	-1.96203	-116.29961
38.13400	-1.96625	-116.53403
38.23400	-1.97078	-116.82923
38.33400	-1.97609	-117.14996
38.43400	-1.98203	-117.52275
38.53200	-1.98984	-118.02296
38.63200	-1.99344	-118.28972
38.73200	-1.99750	-118.49552
38.83200	-2.00188	-118.75710
38.93200	-2.00719	-119.09290
39.03200	-2.01391	-119.51187
39.13200	-2.01875	-119.85263
39.23200	-2.02328	-120.13247
39.33200	-2.02797	-120.41418
39.43200	-2.03328	-120.73977
39.53200	-2.03953	-121.11343
39.63200	-2.04578	-121.54105
39.73200	-2.04984	-121.81641
39.83200	-2.05391	-122.04445
39.93200	-2.05875	-122.34271
40.03200	-2.06422	-122.67707
40.13200	-2.07188	-123.15215
40.23200	-2.07625	-123.47839
40.33200	-2.08016	-123.69811
40.43200	-2.08438	-123.95189
40.53200	-2.08938	-124.24253
40.63200	-2.09500	-124.61481
40.73200	-2.10250	-125.07981
40.83200	-2.10719	-125.45505
40.93200	-2.11094	-125.65587
41.03200	-2.11594	-125.93865
41.13200	-2.12172	-126.28797
41.23200	-2.12859	-126.75063
41.33200	-2.13266	-127.02824
41.43200	-2.13641	-127.24110
41.53200	-2.14063	-127.49952
41.63200	-2.14547	-127.79555
41.73200	-2.15078	-128.10715
41.83200	-2.15781	-128.48915
41.93200	-2.16281	-128.87987
42.03200	-2.16688	-129.07547
42.13200	-2.17172	-129.36753
42.23200	-2.17797	-129.72747
42.32200	-2.18609	-130.22950
42.42200	-2.19063	-130.61146
42.52200	-2.19406	-130.77305
42.62200	-2.19891	-131.05722
42.72200	-2.20375	-131.37442
42.82200	-2.20922	-131.70181
42.92200	-2.21625	-132.17509
43.02200	-2.21969	-132.42137
43.12200	-2.22375	-132.64704
43.22200	-2.22844	-132.93408
43.32200	-2.23375	-133.26131
43.42200	-2.24141	-133.72134
43.52200	-2.24609	-134.11450
43.62200	-2.25000	-134.32705
43.72200	-2.25422	-134.57359
43.82200	-2.25875	-134.85156
43.92200	-2.26406	-135.17952
44.02200	-2.27141	-135.62992
44.12200	-2.27656	-136.02589
44.22200	-2.28063	-136.24483
44.32200	-2.28516	-136.52064
44.42200	-2.29047	-136.83027
44.52200	-2.29750	-137.24725
44.62200	-2.30250	-137.64922
44.72200	-2.30656	-137.87553
44.82200	-2.31109	-138.14522
44.92200	-2.31641	-138.46876
45.02200	-2.32234	-138.83179
45.12200	-2.32969	-139.31400
45.22200	-2.33344	-139.58955
45.32200	-2.33734	-139.80269
45.42200	-2.34219	-140.09446
45.52200	-2.34734	-140.41775
45.62200	-2.35406	-140.81998
45.72200	-2.35953	-141.22683
45.82200	-2.36359	-141.45610
45.92200	-2.36766	-141.70477
46.02200	-2.37250	-141.99339
46.12200	-2.37844	-142.34978
46.22200	-2.38656	-142.85973
46.32200	-2.39078	-143.21907
46.42200	-2.39453	-143.41328
46.52200	-2.39922	-143.69445
46.62200	-2.40469	-144.02343
46.72200	-2.41125	-144.43298
46.82200	-2.41625	-144.80540
46.92200	-2.42031	-145.04609
47.02200	-2.42469	-145.30671
47.12200	-2.42937	-145.60267
47.22200	-2.43484	-145.94436
47.32200	-2.44281	-146.39355
47.42200	-2.44750	-146.81219
47.52200	-2.45094	-146.97185
47.62200	-2.45547	-147.24380
47.72200	-2.46078	-147.55984
47.82200	-2.46766	-147.98148
47.92200	-2.47297	-148.38512
48.02200	-2.47687	-148.60925
48.12200	-2.48125	-148.87546
48.22200	-2.48641	-149.18512
48.32200	-2.49141	-149.51047
48.42200	-2.49828	-149.90191
48.52200	-2.50359	-150.30845
48.62200	-2.50781	-150.54940
48.72200	-2.51250	-150.82851
48.82200	-2.51781	-151.15108
48.92200	-2.52547	-151.61103
49.02200	-2.53016	-151.99080
49.12200	-2.53359	-152.18167
49.22200	-2.53781	-152.42311
49.32200	-2.54281	-152.72538
49.42200	-2.54859	-153.07264
49.52200	-2.55625	-153.55022
49.62200	-2.56109	-153.95489
49.72200	-2.56500	-154.15731
49.82200	-2.57031	-154.47465
49.92200	-2.57641	-154.88468
50.02200	-2.58281	-155.34435
50.12200	-2.58656	-155.63560
50.22200	-2.59031	-155.84734
50.32200	-2.59469	-156.10568
50.42200	-2.59969	-156.42078
50.52200	-2.60578	-156.81244
50.61800	-2.61359	-157.32287
50.71800	-2.61750	-157.65421
50.81800	-2.62109	-157.83490
50.91800	-2.62547	-158.10432
51.01800	-2.63047	-158.41912
51.11800	-2.63656	-158.80816
51.21800	-2.64234	-159.22421
51.31800	-2.64703	-159.52790
51.41800	-2.65141	-159.79269
51.51800	-2.65625	-160.09423
51.61800	-2.66187	-160.45280
51.71800	-2.66891	-160.88316
51.81800	-2.67453	-161.35506
51.91800	-2.67812	-161.55238
52.01800	-2.68266	-161.82874
52.11800	-2.68797	-162.14886
52.21800	-2.69500	-162.60621
52.31800	-2.70000	-163.00090
52.41800	-2.70359	-163.21400
52.51800	-2.70797	-163.46982
52.61800	-2.71297	-163.79382
52.71800	-2.71859	-164.14924
52.81800	-2.72453	-164.53530
52.91800	-2.73062	-164.97700
53.01800	-2.73453	-165.23495
53.11800	-2.73922	-165.50283
53.21800	-2.74422	-165.81908
53.31800	-2.75031	-166.18261
53.41800	-2.75594	-166.61243
53.51800	-2.76016	-166.88743
53.61800	-2.76437	-167.13761
53.71800	-2.76922	-167.41636
53.81800	-2.77484	-167.76803
53.91800	-2.78172	-168.17316
54.01800	-2.78703	-168.60709
54.11800	-2.79062	-168.80128
54.21800	-2.79531	-169.07601
54.31800	-2.80078	-169.39433
54.41800	-2.80719	-169.78309
54.51800	-2.81313	-170.21155
54.61800	-2.81719	-170.45712
54.71800	-2.82172	-170.72064
54.81800	-2.82625	-170.99409
54.91800	-2.83188	-171.33111
55.01800	-2.83969	-171.79707
55.11800	-2.84438	-172.20537
55.21800	-2.84813	-172.39761
55.31800	-2.85250	-172.66943
55.41800	-2.85750	-172.96506
55.51800	-2.86406	-173.34348
55.61800	-2.86906	-173.71574
55.71800	-2.87313	-173.94544
55.81800	-2.87766	-174.21366
55.91800	-2.88266	-174.52182
56.01800	-2.88813	-174.83722
56.11800	-2.89563	-175.23456
56.21800	-2.90094	-175.68369
56.31800	-2.90453	-175.86054
56.41800	-2.90891	-176.11565
56.51800	-2.91391	-176.39737
56.61800	-2.92109	-176.79161
56.71000	-2.92734	-177.29539
56.81000	-2.93078	-177.49716
56.91000	-2.93484	-177.71156
57.01000	-2.93953	-177.97376
57.11000	-2.94469	-178.28006
57.21000	-2.95125	-178.65103
57.31000	-2.95719	-179.10422
57.41000	-2.96094	-179.31294
57.51000	-2.96547	-179.57039
57.61000	-2.97047	-179.86390
57.71000	-2.97609	-180.18220
57.81000	-2.98281	-180.59839
57.91000	-2.98688	-180.85839
58.01000	-2.99094	-181.08363
58.11000	-2.99578	-181.35300
58.21000	-3.00141	-181.69865
58.31000	-3.00937	-182.12385
58.39000	-3.01516	-182.62394
58.49000	-3.01797	-182.77404
58.59000	-3.02219	-182.99033
58.69000	-3.02750	-183.30197
58.79000	-3.03359	-183.67596
58.89000	-3.03984	-184.12539
58.99000	-3.04344	-184.33762
59.09000	-3.04766	-184.57086
59.19000	-3.05266	-184.88659
59.29000	-3.05797	-185.20790
59.39000	-3.06359	-185.54302
59.48800	-3.07094	-186.05044
59.58800	-3.07422	-186.26896
59.68800	-3.07828	-186.48058
59.78800	-3.08297	-186.79035
59.88800	-3.08891	-187.12074
59.98800	-3.09594	-187.60540
60.08800	-3.09984	-187.86046
60.18800	-3.10391	-188.09032
60.28800	-3.10922	-188.41171
60.38800	-3.11453	-188.73277
60.48800	-3.12031	-189.09438
60.58800	-3.12641	-189.52525
60.68800	-3.13016	-189.74012
60.78800	-3.13453	-190.00141
60.88800	-3.13969	-190.31191
60.98800	-3.14656	-190.70975
61.08600	-3.15328	-191.21194
61.18600	-3.15703	-191.44890
61.28600	-3.16094	-191.67270
61.38600	-3.16531	-191.92919
61.48600	-3.17047	-192.23200
61.58600	-3.17641	-192.60433
61.68200	-3.18359	-193.10845
61.78200	-3.18703	-193.32445
61.88200	-3.19125	-193.56322
61.98200	-3.19641	-193.86068
62.08200	-3.20219	-194.22296
62.18200	-3.20859	-194.65406
62.28200	-3.21313	-194.94799
62.38200	-3.21750	-195.20584
62.48200	-3.22203	-195.47345
62.58200	-3.22703	-195.78014
62.68200	-3.23297	-196.13865
62.77400	-3.24031	-196.64365
62.87400	-3.24359	-196.88325
62.97400	-3.24781	-197.11061
63.07400	-3.25250	-197.39579
63.17400	-3.25812	-197.73740
63.27400	-3.26547	-198.20446
63.37400	-3.26969	-198.50563
63.47400	-3.27375	-198.74068
63.57400	-3.27828	-199.00562
63.67400	-3.28297	-199.29776
63.77400	-3.28891	-199.66051
63.87400	-3.29609	-200.11501
63.97400	-3.30078	-200.48006
64.07400	-3.30469	-200.69624
64.17400	-3.30969	-200.98329
64.27400	-3.31563	-201.33029
64.37400	-3.32266	-201.81029
64.47400	-3.32641	-202.06985
64.57400	-3.33047	-202.29308
64.67400	-3.33500	-202.56932
64.77400	-3.34031	-202.88675
64.87400	-3.34625	-203.26181
64.97400	-3.35344	-203.72057
65.07400	-3.35719	-203.99764
65.17400	-3.36125	-204.20282
65.27400	-3.36625	-204.51213
65.37400	-3.37172	-204.84801
65.47400	-3.37922	-205.33316
65.57400	-3.38391	-205.69386
65.67400	-3.38781	-205.93043
65.77400	-3.39219	-206.19288
65.87400	-3.39719	-206.49761
65.97400	-3.40281	-206.85302
66.07400	-3.40969	-207.28655
66.17400	-3.41344	-207.56593
66.27400	-3.41750	-207.80116
66.37400	-3.42250	-208.11710
66.47400	-3.42844	-208.46175
66.57000	-3.43609	-208.96417
66.67000	-3.44016	-209.28971
66.77000	-3.44406	-209.49784
66.87000	-3.44875	-209.77819
66.97000	-3.45375	-210.08933
67.07000	-3.45938	-210.44834
67.16600	-3.46656	-210.95426
67.26600	-3.47031	-211.20389
67.36600	-3.47469	-211.47464
67.46600	-3.47953	-211.77751
67.56600	-3.48500	-212.12371
67.66600	-3.49125	-212.53277
67.76600	-3.49594	-212.85570
67.86600	-3.49984	-213.09640
67.96600	-3.50437	-213.36582
68.06600	-3.50953	-213.69229
68.16600	-3.51547	-214.06314
68.25800	-3.52328	-214.57322
68.35800	-3.52703	-214.89422
68.45800	-3.53078	-215.09112
68.55800	-3.53547	-215.37358
68.65800	-3.54063	-215.69392
68.75800	-3.54719	-216.08178
68.85800	-3.55203	-216.44057
68.95800	-3.55625	-216.68558
69.05800	-3.56078	-216.96627
69.15800	-3.56594	-217.28538
69.25800	-3.57141	-217.61931
69.35800	-3.57844	-218.03534
69.45800	-3.58313	-218.39628
69.55800	-3.58734	-218.61640
69.65800	-3.59219	-218.91874
69.75800	-3.59734	-219.21723
69.85800	-3.60438	-219.62991
69.95800	-3.60984	-220.04953
70.05800	-3.61359	-220.26719
70.15800	-3.61813	-220.52354
70.25800	-3.62250	-220.78410
70.35800	-3.62766	-221.08890
70.45800	-3.63516	-221.49926
70.55800	-3.64062	-221.94301
70.65800	-3.64438	-222.14876
70.75800	-3.64891	-222.40379
70.85800	-3.65453	-222.72651
70.95800	-3.66156	-223.14407
71.05800	-3.66625	-223.50356
71.15800	-3.67016	-223.71979
71.25800	-3.67453	-223.97313
71.35800	-3.67937	-224.25523
71.45800	-3.68484	-224.57787
71.55800	-3.69219	-224.98131
71.65800	-3.69734	-225.39406
71.75800	-3.70125	-225.59509
71.85800	-3.70594	-225.86505
71.95800	-3.71156	-226.18276
72.05800	-3.71875	-226.63017
72.15800	-3.72328	-226.97391
72.25800	-3.72703	-227.18595
72.35800	-3.73109	-227.41516
72.45800	-3.73594	-227.68964
72.55800	-3.74109	-227.99498
72.65800	-3.74844	-228.38958
72.75800	-3.75391	-228.82296
72.85800	-3.75781	-229.04438
72.95800	-3.76266	-229.31251
73.05800	-3.76797	-229.62578
73.15800	-3.77563	-230.07508
73.25800	-3.77984	-230.39430
73.35800	-3.78359	-230.60480
73.45800	-3.78781	-230.84092
73.55800	-3.79266	-231.11530
73.65800	-3.79781	-231.42774
73.75800	-3.80437	-231.75430
73.85800	-3.81000	-232.17571
73.95800	-3.81406	-232.38750
74.05800	-3.81875	-232.64965
74.15800	-3.82406	-232.95170
74.25800	-3.83141	-233.34838
74.35800	-3.83688	-233.77858
74.45800	-3.84094	-234.00058
74.55800	-3.84563	-234.26491
74.65800	-3.85078	-234.57716
74.75800	-3.85703	-234.94989
74.85400	-3.86516	-235.45443
74.95400	-3.86781	-235.68791
75.05400	-3.87109	-235.83663
75.15400	-3.87563	-236.10495
75.25400	-3.88094	-236.41711
75.35400	-3.88875	-236.84774
75.45400	-3.89391	-237.27426
75.55400	-3.89766	-237.47894
75.65400	-3.90172	-237.72040
75.75400	-3.90641	-237.99525
75.85400	-3.91156	-238.30788
75.95400	-3.91797	-238.68069
76.05400	-3.92469	-239.17988
76.15400	-3.92844	-239.40177
76.25400	-3.93313	-239.64605
76.35400	-3.93859	-239.97238
76.45400	-3.94625	-240.43210
76.55400	-3.95047	-240.77748
76.65400	-3.95391	-240.95069
76.75400	-3.95813	-241.20612
76.85400	-3.96312	-241.50579
76.95400	-3.96875	-241.85871
77.05400	-3.97531	-242.23286
77.15400	-3.98078	-242.65195
77.25400	-3.98437	-242.84565
77.35400	-3.98906	-243.11373
77.45400	-3.99406	-243.40850
77.55400	-4.00109	-243.80717
77.65400	-4.00734	-244.29169
77.75400	-4.01094	-244.50815
77.85400	-4.01531	-244.75460
77.95400	-4.02016	-245.05171
78.05400	-4.02578	-245.39146
78.15400	-4.03313	-245.81729
78.25400	-4.03766	-246.18101
78.35400	-4.04125	-246.36871
78.45400	-4.04609	-246.64493
78.55400	-4.05125	-246.96803
78.65400	-4.05797	-247.36159
78.75400	-4.06328	-247.75250
78.85400	-4.06719	-247.98058
78.95400	-4.07156	-248.23296
79.05400	-4.07641	-248.51862
79.15400	-4.08188	-248.85650
79.25400	-4.08969	-249.28509
79.35400	-4.09453	-249.70983
79.45400	-4.09828	-249.90247
79.55400	-4.10281	-250.15941
79.65400	-4.10781	-250.45559
79.75400	-4.11391	-250.80279
79.85400	-4.11922	-251.16473
79.95400	-4.12359	-251.42762
80.05400	-4.12813	-251.69843
80.15400	-4.13344	-251.99562
80.25400	-4.13906	-252.33850
80.35400	-4.14688	-252.78315
80.45400	-4.15125	-253.15252
80.55400	-4.15469	-253.32364
80.65400	-4.15891	-253.54719
80.75400	-4.16406	-253.84128
80.85400	-4.17094	-254.22847
80.95400	-4.17703	-254.67145
81.05400	-4.18094	-254.89500
81.15400	-4.18531	-255.13688
81.25400	-4.19047	-255.43231
81.35400	-4.19625	-255.78406
81.45400	-4.20281	-256.17525
81.55400	-4.20766	-256.53023
81.65400	-4.21141	-256.72984
81.75400	-4.21609	-256.99082
81.85400	-4.22109	-257.28461
81.95400	-4.22766	-257.64501
82.05400	-4.23453	-258.13705
82.15400	-4.23781	-258.33821
82.25400	-4.24203	-258.56656
82.35400	-4.24688	-258.84822
82.45400	-4.25266	-259.18019
82.55400	-4.26047	-259.62263
82.65400	-4.26531	-260.04088
82.75400	-4.26875	-260.20840
82.85400	-4.27328	-260.46827
82.95400	-4.27859	-260.78457
83.05400	-4.28484	-261.13775
83.15400	-4.29062	-261.55576
83.25400	-4.29453	-261.79057
83.35400	-4.29922	-262.05218
83.45400	-4.30438	-262.36895
83.55400	-4.30984	-262.69922
83.65400	-4.31750	-263.13734
83.75400	-4.32188	-263.52304
83.85400	-4.32531	-263.68624
83.95400	-4.33000	-263.96349
84.05400	-4.33531	-264.28097
84.15400	-4.34234	-264.70098
84.25400	-4.34750	-265.09893
84.35400	-4.35125	-265.31303
84.45400	-4.35547	-265.56578
84.55400	-4.36047	-265.85856
84.65400	-4.36563	-266.17068
84.75400	-4.37234	-266.54261
84.85400	-4.37766	-266.95389
84.95400	-4.38188	-267.18485
85.05400	-4.38656	-267.46535
85.15400	-4.39172	-267.76943
85.25400	-4.39891	-268.17039
85.35400	-4.40359	-268.54384
85.45400	-4.40734	-268.74763
85.55400	-4.41156	-268.98453
85.65400	-4.41641	-269.25471
85.75400	-4.42188	-269.58022
85.85400	-4.42891	-269.95561
85.95400	-4.43469	-270.39304
86.05400	-4.43875	-270.60184
86.15400	-4.44344	-270.86800
86.25400	-4.44828	-271.14421
86.35400	-4.45484	-271.49811
86.45400	-4.46063	-271.91857
86.55400	-4.46484	-272.16244
86.65400	-4.46891	-272.39242
86.75400	-4.47359	-272.65811
86.85400	-4.47906	-272.96382
86.95400	-4.48578	-273.33128
87.05400	-4.49141	-273.76321
87.15400	-4.49516	-273.94584
87.25400	-4.49969	-274.20318
87.35400	-4.50500	-274.50114
87.45400	-4.51172	-274.88455
87.55400	-4.51766	-275.29857
87.65400	-4.52156	-275.53022
87.75400	-4.52578	-275.75752
87.85400	-4.53031	-276.02455
87.95400	-4.53547	-276.31199
88.05400	-4.54141	-276.64649
88.15400	-4.54875	-277.12446
88.25400	-4.55250	-277.35424
88.35400	-4.55688	-277.59159
88.45400	-4.56188	-277.86997
88.55400	-4.56859	-278.24318
88.65400	-4.57391	-278.63505
88.75400	-4.57781	-278.83646
88.85400	-4.58234	-279.08823
88.95400	-4.58703	-279.36220
89.05400	-4.59250	-279.67191
89.15400	-4.59906	-280.04986
89.24600	-4.60625	-280.55483
89.34600	-4.60922	-280.73415
89.44600	-4.61328	-280.94172
89.54600	-4.61813	-281.22225
89.64600	-4.62391	-281.53619
89.74600	-4.62984	-281.92785
89.84600	-4.63375	-282.14258
89.94600	-4.63781	-282.35304
90.04600	-4.64250	-282.60392
90.14600	-4.64797	-282.90054
90.24600	-4.65422	-283.26163
90.34400	-4.66188	-283.76779
90.44400	-4.66547	-283.98073
90.54400	-4.67016	-284.22001
90.64400	-4.67562	-284.52763
90.74400	-4.68375	-284.96525
90.84400	-4.68844	-285.37878
90.94400	-4.69156	-285.51891
91.04400	-4.69578	-285.74431
91.14400	-4.70047	-286.01563
91.24400	-4.70594	-286.33776
91.34400	-4.71297	-286.70132
91.44400	-4.71828	-287.13006
91.54400	-4.72172	-287.29242
91.64400	-4.72641	-287.54336
91.74400	-4.73172	-287.84481
91.84400	-4.73781	-288.19346
91.94400	-4.74406	-288.62134
92.04400	-4.74797	-288.84742
92.14400	-4.75219	-289.07073
92.24400	-4.75703	-289.33585
92.34400	-4.76234	-289.65610
92.44400	-4.76906	-290.01006
92.54000	-4.77578	-290.51515
92.64000	-4.77875	-290.68217
92.74000	-4.78281	-290.88971
92.84000	-4.78750	-291.15799
92.94000	-4.79344	-291.48650
93.04000	-4.80109	-291.97672
93.14000	-4.80469	-292.20977
93.24000	-4.80859	-292.42173
93.34000	-4.81328	-292.67162
93.44000	-4.81844	-292.96499
93.54000	-4.82422	-293.27217
93.64000	-4.83203	-293.77705
93.74000	-4.83547	-293.99881
93.84000	-4.83969	-294.21172
93.94000	-4.84453	-294.47675
94.04000	-4.85063	-294.82123
94.14000	-4.85859	-295.32480
94.24000	-4.86203	-295.56048
94.34000	-4.86594	-295.74513
94.44000	-4.87063	-296.01711
94.54000	-4.87594	-296.31433
94.64000	-4.88234	-296.67348
94.74000	-4.88938	-297.16733
94.84000	-4.89250	-297.34096
94.94000	-4.89688	-297.55831
95.04000	-4.90172	-297.84152
95.14000	-4.90734	-298.16717
95.24000	-4.91422	-298.59683
95.34000	-4.91812	-298.85113
95.44000	-4.92234	-299.06422
95.54000	-4.92719	-299.34046
95.64000	-4.93234	-299.64119
95.74000	-4.93859	-299.98839
95.84000	-4.94594	-300.48132
95.94000	-4.94891	-300.65316
96.04000	-4.95297	-300.85838
96.14000	-4.95797	-301.14698
96.24000	-4.96453	-301.50360
96.34000	-4.97172	-301.99403
96.44000	-4.97516	-302.19918
96.54000	-4.97922	-302.41463
96.64000	-4.98406	-302.68747
96.74000	-4.98937	-302.99276
96.84000	-4.99516	-303.30926
96.94000	-5.00203	-303.77683
97.04000	-5.00547	-303.96342
97.14000	-5.00953	-304.17377
97.24000	-5.01453	-304.44640
97.34000	-5.02031	-304.78454
97.44000	-5.02781	-305.25902
97.54000	-5.03172	-305.50554
97.64000	-5.03594	-305.71932
97.74000	-5.04063	-305.98459
97.84000	-5.04578	-306.26482
97.94000	-5.05172	-306.60853
98.03600	-5.05922	-307.11061
98.13600	-5.06266	-307.30888
98.23600	-5.06703	-307.53556
98.33600	-5.07234	-307.85128
98.43600	-5.07828	-308.18582
98.53600	-5.08437	-308.58845
98.63600	-5.08797	-308.80651
98.73600	-5.09219	-309.03912
98.83600	-5.09656	-309.28054
98.93600	-5.10203	-309.57401
99.03600	-5.10875	-309.96034
99.12800	-5.11594	-310.46769
99.22800	-5.11891	-310.64180
99.32800	-5.12328	-310.85759
99.42800	-5.12797	-311.12757
99.52800	-5.13359	-311.45090
99.62800	-5.14109	-311.93006
99.72800	-5.14547	-312.21163
99.82800	-5.14953	-312.43926
99.92800	-5.15484	-312.74495
100.02800	-5.16000	-313.05832
100.12800	-5.16594	-313.40158
100.22800	-5.17266	-313.87347
100.32800	-5.17562	-314.07237
100.42800	-5.17969	-314.28301
100.52800	-5.18438	-314.55258
100.62800	-5.19000	-314.88597
100.72800	-5.19656	-315.31030
100.82800	-5.20078	-315.58681
100.92800	-5.20516	-315.82746
101.02800	-5.20969	-316.07658
101.12800	-5.21516	-316.39445
101.22800	-5.22156	-316.77285
101.32800	-5.22906	-317.28017
101.42800	-5.23234	-317.50354
101.52800	-5.23641	-317.70685
101.62800	-5.24125	-317.98092
101.72800	-5.24656	-318.28541
101.82800	-5.25328	-318.70118
101.92800	-5.25781	-318.99720
102.02800	-5.26203	-319.22299
102.12800	-5.26672	-319.48408
102.22800	-5.27188	-319.78846
102.32800	-5.27766	-320.12549
102.42800	-5.28422	-320.52276
102.52800	-5.28844	-320.79339
102.62800	-5.29281	-321.02415
102.72800	-5.29766	-321.28960
102.82800	-5.30359	-321.61611
102.92800	-5.31156	-322.11193
103.02800	-5.31563	-322.38808
103.12800	-5.31938	-322.57253
103.22800	-5.32359	-322.79840
103.32800	-5.32859	-323.08120
103.42800	-5.33391	-323.37332
103.52800	-5.34141	-323.81648
103.62800	-5.34547	-324.08622
103.72800	-5.34984	-324.30854
103.82800	-5.35500	-324.58434
103.92800	-5.36078	-324.91264
104.02800	-5.36703	-325.30373
104.12800	-5.37141	-325.55637
104.22800	-5.37547	-325.77825
104.32800	-5.37984	-326.01276
104.42800	-5.38484	-326.28620
104.52800	-5.39016	-326.57856
104.62800	-5.39875	-327.04493
104.72800	-5.40266	-327.34397
104.82800	-5.40641	-327.51048
104.92800	-5.41109	-327.75837
105.02800	-5.41688	-328.06331
105.12800	-5.42500	-328.55245
105.22800	-5.42891	-328.81650
105.32801	-5.43250	-328.99538
105.42801	-5.43703	-329.22369
105.52801	-5.44203	-329.49975
105.62801	-5.44688	-329.76508
105.72801	-5.45344	-330.10620
105.82801	-5.45844	-330.42532
105.92801	-5.46234	-330.61516
106.02801	-5.46734	-330.86285
106.12801	-5.47344	-331.18320
106.22801	-5.48203	-331.64218
106.32801	-5.48609	-331.97349
106.42801	-5.48953	-332.10707
106.52801	-5.49391	-332.32963
106.62801	-5.49922	-332.61499
106.72801	-5.50469	-332.90774
106.82801	-5.51359	-333.40862
106.92801	-5.51688	-333.67270
107.02801	-5.52063	-333.82851
107.12801	-5.52547	-334.09467
107.22801	-5.53094	-334.38540
107.32801	-5.53859	-334.82286
107.42801	-5.54266	-335.11892
107.52801	-5.54656	-335.30658
107.62801	-5.55125	-335.55341
107.72801	-5.55625	-335.83847
107.82801	-5.56188	-336.15157
107.92801	-5.57000	-336.62096
108.02801	-5.57313	-336.84823
108.12801	-5.57688	-337.01217
108.22801	-5.58187	-337.28358
108.32801	-5.58766	-337.61349
108.42801	-5.59531	-338.06944
108.52801	-5.59937	-338.34481
108.62801	-5.60297	-338.52556
108.72801	-5.60750	-338.74983
108.82801	-5.61250	-339.03599
108.92801	-5.61797	-339.34644
109.02801	-5.62625	-339.81740
109.12801	-5.63000	-340.08768
109.22801	-5.63359	-340.26274
109.32801	-5.63828	-340.51186
109.42801	-5.64406	-340.81686
109.52801	-5.65187	-341.30007
109.62801	-5.65578	-341.56281
109.72801	-5.65969	-341.76204
109.82801	-5.66422	-342.00540
109.92801	-5.66937	-342.29207
110.02801	-5.67500	-342.60100
110.12801	-5.68297	-343.06180
110.22801	-5.68656	-343.32931
110.32801	-5.69031	-343.50976
110.42801	-5.69500	-343.77712
110.52801	-5.70031	-344.05190
110.62801	-5.70781	-344.47750
110.72801	-5.71234	-344.79597
110.82801	-5.71625	-344.99884
110.92801	-5.72078	-345.22349
111.02801	-5.72609	-345.52017
111.12801	-5.73234	-345.87955
111.22801	-5.74000	-346.36295
111.32801	-5.74312	-346.58080
111.42801	-5.74703	-346.76120
111.52801	-5.75188	-347.01702
111.62801	-5.75734	-347.33278
111.72801	-5.76516	-347.78383
111.82801	-5.76953	-348.10585
111.92801	-5.77359	-348.32537
112.02801	-5.77781	-348.54075
112.12801	-5.78266	-348.81377
112.22801	-5.78828	-349.13099
112.32801	-5.79563	-349.54709
112.42801	-5.80031	-349.91032
112.52801	-5.80406	-350.08413
112.62801	-5.80891	-350.34755
112.72801	-5.81469	-350.66342
112.82801	-5.82219	-351.12670
112.92801	-5.82578	-351.37552
113.02801	-5.82984	-351.56459
113.12801	-5.83438	-351.82112
113.22801	-5.83953	-352.11682
113.32801	-5.84531	-352.44706
113.42801	-5.85250	-352.85443
113.52801	-5.85719	-353.19370
113.62801	-5.86078	-353.36915
113.72801	-5.86547	-353.61764
113.82801	-5.87109	-353.94824
113.92801	-5.87875	-354.40323
114.02801	-5.88297	-354.69514
114.12801	-5.88688	-354.90358
114.22801	-5.89125	-355.15267
114.32801	-5.89625	-355.43284
114.42801	-5.90141	-355.72520
114.52801	-5.90797	-356.07502
114.62801	-5.91328	-356.46605
114.72801	-5.91734	-356.68114
114.82801	-5.92234	-356.94030
114.92801	-5.92828	-357.27406
115.02801	-5.93609	-357.76526
115.12801	-5.93969	-358.01616
115.22801	-5.94328	-358.18478
115.32801	-5.94766	-358.41849
115.42801	-5.95250	-358.70254
115.52801	-5.95797	-359.00071
115.62801	-5.96641	-359.48688
115.72801	-5.97063	-359.81959
115.82801	-5.97469	-360.02186
115.92801	-5.97969	-360.30373
116.02801	-5.98547	-360.63123
116.12801	-5.99266	-361.09382
116.22801	-5.99641	-361.34300
116.32801	-6.00016	-361.52667
116.42801	-6.00469	-361.77689
116.52801	-6.00984	-362.07402
116.62801	-6.01562	-362.41910
116.72601	-6.02375	-362.92168
116.82601	-6.02703	-363.17718
116.92601	-6.03063	-363.35373
117.02601	-6.03516	-363.59671
117.12601	-6.04031	-363.88639
117.22601	-6.04781	-364.30752
117.32601	-6.05281	-364.68792
117.42601	-6.05672	-364.89323
117.52601	-6.06109	-365.13761
117.62601	-6.06625	-365.42857
117.72601	-6.07172	-365.74677
117.82601	-6.07875	-366.15562
117.92601	-6.08344	-366.49117
118.02601	-6.08719	-366.66450
118.12601	-6.09172	-366.90930
118.22601	-6.09703	-367.19096
118.32601	-6.10391	-367.56077
118.42601	-6.10953	-367.95694
118.52601	-6.11328	-368.14475
118.62601	-6.11766	-368.37646
118.72601	-6.12266	-368.64588
118.82601	-6.12844	-368.97624
118.92601	-6.13656	-369.41272
119.02601	-6.14094	-369.76001
119.12601	-6.14453	-369.91704
119.22601	-6.14922	-370.16478
119.32601	-6.15453	-370.45175
119.42601	-6.16125	-370.80601
119.52601	-6.16641	-371.18119
119.62601	-6.17031	-371.37514
119.72601	-6.17484	-371.62033
119.82601	-6.18016	-371.90640
119.92601	-6.18594	-372.24457
120.02601	-6.19375	-372.66645
120.12601	-6.19719	-372.94495
120.22601	-6.20094	-373.09596
120.32601	-6.20562	-373.34865
120.42601	-6.21109	-373.63386
120.52601	-6.21859	-374.05136
120.62601	-6.22344	-374.41382
120.72601	-6.22719	-374.60551
120.82601	-6.23141	-374.82396
120.92601	-6.23625	-375.07719
121.02601	-6.24141	-375.36106
121.12601	-6.24984	-375.79879
121.22601	-6.25422	-376.16378
121.32601	-6.25781	-376.32975
121.42601	-6.26250	-376.56969
121.52601	-6.26766	-376.84181
121.62601	-6.27484	-377.24161
121.72601	-6.27937	-377.55588
121.82601	-6.28312	-377.74670
121.92601	-6.28750	-377.94936
122.02601	-6.29250	-378.21549
122.12601	-6.29750	-378.48553
122.22601	-6.30406	-378.79345
122.32601	-6.31016	-379.21938
122.42601	-6.31391	-379.39852
122.52601	-6.31844	-379.61030
122.62601	-6.32375	-379.87787
122.72601	-6.33328	-380.35369
122.82601	-6.33844	-380.81256
122.92601	-6.34141	-380.92536
123.02601	-6.34578	-381.12369
123.12601	-6.35094	-381.42043
123.22601	-6.35703	-381.77216
123.32601	-6.36484	-382.21955
123.42601	-6.36812	-382.46813
123.52601	-6.37156	-382.61032
123.62601	-6.37625	-382.86081
123.72601	-6.38172	-383.16634
123.82601	-6.38937	-383.59401
123.92601	-6.39375	-383.93086
124.02601	-6.39750	-384.10336
124.12601	-6.40172	-384.33185
124.22601	-6.40687	-384.60973
124.32601	-6.41266	-384.94989
124.42601	-6.42062	-385.38682
124.52601	-6.42547	-385.77908
124.62601	-6.42844	-385.91030
124.72601	-6.43297	-386.14249
124.82601	-6.43844	-386.44758
124.92601	-6.44562	-386.86946
125.02601	-6.45000	-387.18495
125.12601	-6.45391	-387.37968
125.22601	-6.45828	-387.61994
125.32601	-6.46328	-387.89442
125.42601	-6.46875	-388.20183
125.52601	-6.47547	-388.57403
125.62601	-6.48172	-389.05352
125.72601	-6.48516	-389.20721
125.82601	-6.48953	-389.44313
125.92601	-6.49500	-389.75066
126.02601	-6.50281	-390.19886
126.12601	-6.50734	-390.54108
126.22601	-6.51094	-390.72189
126.32601	-6.51516	-390.95053
126.42601	-6.52031	-391.25380
126.52601	-6.52594	-391.59420
126.62601	-6.53281	-391.96634
126.72601	-6.53797	-392.35693
126.82601	-6.54156	-392.52448
126.92601	-6.54594	-392.76397
127.02601	-6.55125	-393.04858
127.12601	-6.55953	-393.49583
127.22601	-6.56406	-393.87679
127.32601	-6.56766	-394.04610
127.42601	-6.57172	-394.24694
127.52601	-6.57656	-394.50341
127.62601	-6.58203	-394.80838
127.72601	-6.58984	-395.23542
127.82601	-6.59469	-395.63626
127.92601	-6.59844	-395.80148
128.02601	-6.60297	-396.04157
128.12601	-6.60828	-396.32857
128.22601	-6.61516	-396.69698
128.32601	-6.62016	-397.05634
128.42601	-6.62422	-397.26940
128.52601	-6.62891	-397.52093
128.62601	-6.63375	-397.79943
128.72601	-6.63953	-398.11662
128.82601	-6.64828	-398.61462
128.92601	-6.65172	-398.91988
129.02601	-6.65484	-399.03957
129.12601	-6.65922	-399.27047
129.22601	-6.66406	-399.52689
129.32601	-6.67078	-399.87227
129.42601	-6.67734	-400.34369
129.52601	-6.68141	-400.55671
129.62601	-6.68578	-400.79194
129.72601	-6.69078	-401.05814
129.82601	-6.69594	-401.36084
129.92601	-6.70281	-401.71731
130.02601	-6.70813	-402.11618
130.12601	-6.71172	-402.27902
130.22601	-6.71625	-402.50301
130.32601	-6.72172	-402.79543
130.42601	-6.72984	-403.23395
130.52601	-6.73531	-403.69710
130.62601	-6.73828	-403.79435
130.72601	-6.74250	-404.00442
130.82601	-6.74703	-404.24711
130.92601	-6.75250	-404.52456
131.02601	-6.75953	-404.88160
131.12601	-6.76500	-405.28637
131.22601	-6.76859	-405.42012
131.32601	-6.77328	-405.61497
131.42601	-6.77828	-405.84925
131.52601	-6.78563	-406.17380
131.62601	-6.79234	-406.64542
131.72601	-6.79547	-406.74827
131.82601	-6.79969	-406.92037
131.92601	-6.80453	-407.16144
132.02601	-6.80984	-407.44501
132.12601	-6.81797	-407.87750
132.22601	-6.82281	-408.27677
132.32601	-6.82609	-408.40834
132.42601	-6.83109	-408.66205
132.52601	-6.83672	-408.97778
132.62601	-6.84406	-409.40902
132.72601	-6.84797	-409.70975
132.82601	-6.85156	-409.87748
132.92601	-6.85594	-410.10210
133.02601	-6.86062	-410.36588
133.12601	-6.86578	-410.65174
133.22601	-6.87266	-411.00934
133.32601	-6.87813	-411.40357
133.42601	-6.88187	-411.60104
133.52601	-6.88625	-411.82879
133.62601	-6.89125	-412.10207
133.72601	-6.89891	-412.48795
133.82601	-6.90438	-412.91341
133.92601	-6.90797	-413.08922
134.02601	-6.91219	-413.29312
134.12601	-6.91703	-413.54454
134.22601	-6.92234	-413.84110
134.32601	-6.92891	-414.17062
134.42601	-6.93484	-414.61623
134.52601	-6.93875	-414.80505
134.62601	-6.94344	-415.02842
134.72601	-6.94828	-415.28437
134.82601	-6.95563	-415.64405
134.92601	-6.96125	-416.07061
135.02601	-6.96484	-416.23533
135.12601	-6.96906	-416.43235
135.22601	-6.97375	-416.68236
135.32601	-6.97922	-416.96152
135.42601	-6.98672	-417.34087
135.52601	-6.99219	-417.76666
135.62601	-6.99562	-417.90608
135.72601	-7.00016	-418.11979
135.82601	-7.00516	-418.37770
135.92601	-7.01234	-418.74379
136.02601	-7.01813	-419.17729
136.12601	-7.02156	-419.32294
136.22601	-7.02578	-419.51120
136.32601	-7.03047	-419.75358
136.42601	-7.03609	-420.06028
136.52601	-7.04313	-420.42759
136.62601	-7.04891	-420.85016
136.72601	-7.05219	-420.97422
136.82601	-7.05688	-421.17971
136.92601	-7.06234	-421.46775
137.02601	-7.07031	-421.89130
137.12601	-7.07500	-422.26201
137.22601	-7.07859	-422.41687
137.32601	-7.08281	-422.61338
137.42601	-7.08734	-422.84730
137.52601	-7.09250	-423.11180
137.62601	-7.09859	-423.43724
137.72601	-7.10609	-423.92597
137.82601	-7.10922	-424.07185
137.92601	-7.11328	-424.24974
138.02601	-7.11781	-424.47481
138.12601	-7.12328	-424.74744
138.22601	-7.13000	-425.12974
138.32601	-7.13422	-425.35859
138.42601	-7.13844	-425.55022
138.52601	-7.14328	-425.78322
138.62601	-7.14906	-426.06857
138.72601	-7.15578	-426.39625
138.81601	-7.16297	-426.89648
138.91601	-7.16609	-427.02287
139.01601	-7.17016	-427.18777
139.11601	-7.17516	-427.43301
139.21601	-7.18359	-427.81904
139.30401	-7.18937	-428.32160
139.40401	-7.19172	-428.39757
139.50401	-7.19562	-428.55552
139.60401	-7.20031	-428.79045
139.70401	-7.20578	-429.07572
139.80401	-7.21297	-429.41877
139.90401	-7.21844	-429.83183
140.00401	-7.22172	-429.96618
140.10401	-7.22609	-430.17760
140.20401	-7.23141	-430.45509
140.30401	-7.23719	-430.75812
140.40401	-7.24391	-431.19207
140.50401	-7.24766	-431.36975
140.60401	-7.25188	-431.57232
140.70401	-7.25688	-431.82054
140.80401	-7.26219	-432.10265
140.90401	-7.26906	-432.44076
141.00001	-7.27563	-432.94120
141.10001	-7.27844	-433.04849
141.20001	-7.28234	-433.21520
141.30001	-7.28703	-433.44212
141.40001	-7.29281	-433.74521
141.50001	-7.30016	-434.19704
141.60001	-7.30438	-434.42559
141.70001	-7.30844	-434.61806
141.80001	-7.31328	-434.85540
141.90001	-7.31875	-435.14070
142.00001	-7.32469	-435.45002
142.10001	-7.33234	-435.95234
142.20001	-7.33547	-436.09384
142.30001	-7.33969	-436.27813
142.40001	-7.34500	-436.55661
142.50001	-7.35109	-436.89200
142.60001	-7.35844	-437.35543
142.70001	-7.36172	-437.52992
142.80001	-7.36531	-437.67795
142.90001	-7.36969	-437.87438
143.00001	-7.37469	-438.12916
143.10001	-7.38016	-438.42840
143.20001	-7.38844	-438.91379
143.30001	-7.39203	-439.13981
143.40001	-7.39625	-439.31824
143.50001	-7.40172	-439.59442
143.60001	-7.40781	-439.92320
143.70001	-7.41516	-440.40290
143.80001	-7.41844	-440.56049
143.90001	-7.42219	-440.72282
144.00001	-7.42656	-440.93773
144.10001	-7.43156	-441.18828
144.20001	-7.43766	-441.51422
144.28801	-7.44594	-442.01693
144.38801	-7.44906	-442.22462
144.48801	-7.45266	-442.34586
144.58801	-7.45734	-442.59053
144.68801	-7.46313	-442.87989
144.78801	-7.47062	-443.34227
144.88801	-7.47469	-443.59320
144.98801	-7.47859	-443.76254
145.08801	-7.48313	-443.99327
145.18801	-7.48844	-444.24698
145.28801	-7.49359	-444.52736
145.38801	-7.50078	-444.94551
145.48801	-7.50453	-445.16769
145.58801	-7.50875	-445.35586
145.68801	-7.51375	-445.59431
145.78801	-7.52016	-445.93000
145.88401	-7.52781	-446.43441
145.98401	-7.53109	-446.58959
146.08401	-7.53484	-446.74566
146.18401	-7.53922	-446.94147
146.28401	-7.54422	-447.20060
146.38401	-7.54969	-447.50068
146.48401	-7.55797	-447.96646
146.58401	-7.56172	-448.23343
146.68401	-7.56578	-448.38363
146.78401	-7.57047	-448.61159
146.88401	-7.57641	-448.91536
146.98401	-7.58406	-449.37187
147.08401	-7.58797	-449.60874
147.18401	-7.59188	-449.76377
147.28401	-7.59641	-449.98923
147.38401	-7.60172	-450.26475
147.48401	-7.60781	-450.59901
147.58001	-7.61594	-451.10965
147.68001	-7.61875	-451.26355
147.78001	-7.62250	-451.40958
147.88001	-7.62734	-451.65414
147.98001	-7.63328	-451.96861
148.08001	-7.64094	-452.44136
148.18001	-7.64516	-452.71650
148.28001	-7.64875	-452.86626
148.38001	-7.65344	-453.08712
148.48001	-7.65875	-453.38020
148.58001	-7.66422	-453.68704
148.68001	-7.67125	-454.07826
148.78001	-7.67547	-454.37670
148.88001	-7.67953	-454.55375
148.98001	-7.68453	-454.83315
149.08001	-7.69000	-455.13153
149.18001	-7.69703	-455.56831
149.28001	-7.70125	-455.81123
149.38001	-7.70531	-456.00146
149.48001	-7.70953	-456.22110
149.58001	-7.71453	-456.47699
149.68001	-7.72031	-456.81244
149.78001	-7.72688	-457.20494
149.88001	-7.73141	-457.50359
149.98001	-7.73531	-457.67531
150.08001	-7.74016	-457.91039
150.18001	-7.74594	-458.20251
150.28001	-7.75266	-458.59119
150.38001	-7.75703	-458.87291
150.48001	-7.76109	-459.06380
150.58001	-7.76547	-459.27882
150.68001	-7.77094	-459.56108
150.78001	-7.77688	-459.88885
150.88001	-7.78531	-460.35248
150.98001	-7.78891	-460.59939
151.08001	-7.79250	-460.74182
151.18001	-7.79703	-460.95404
151.28001	-7.80219	-461.20572
151.38001	-7.80969	-461.62096
151.48001	-7.81453	-461.95370
151.58001	-7.81844	-462.11594
151.68001	-7.82281	-462.31502
151.78001	-7.82750	-462.52576
151.88001	-7.83266	-462.77314
151.98001	-7.84031	-463.17282
152.08001	-7.84469	-463.47663
152.18001	-7.84891	-463.65207
152.28001	-7.85406	-463.90408
152.38001	-7.85969	-464.17308
152.48001	-7.86766	-464.63871
152.58001	-7.87141	-464.84581
152.68001	-7.87516	-464.98197
152.78001	-7.87969	-465.19512
152.88001	-7.88469	-465.45020
152.98001	-7.89031	-465.74321
153.08001	-7.89906	-466.21901
153.18001	-7.90250	-466.45385
153.28001	-7.90625	-466.57148
153.38001	-7.91078	-466.79047
153.48001	-7.91609	-467.04656
153.58001	-7.92344	-467.45479
153.68001	-7.92766	-467.73827
153.78001	-7.93156	-467.88937
153.88001	-7.93594	-468.09256
153.98001	-7.94094	-468.32752
154.08001	-7.94656	-468.59497
154.18001	-7.95391	-468.99483
154.28001	-7.95828	-469.25265
154.38001	-7.96219	-469.38738
154.48001	-7.96656	-469.59203
154.58001	-7.97172	-469.82181
154.68001	-7.97875	-470.15363
154.78001	-7.98484	-470.54687
154.88001	-7.98828	-470.66739
154.98001	-7.99234	-470.82952
155.08001	-7.99734	-471.05440
155.18001	-8.00344	-471.34700
155.27601	-8.01359	-471.85835
155.37601	-8.01734	-472.21881
155.47601	-8.02016	-472.26855
155.57601	-8.02516	-472.48214
155.67601	-8.03063	-472.75564
155.77601	-8.03875	-473.19290
155.87601	-8.04234	-473.45504
155.97601	-8.04578	-473.55887
156.07601	-8.05031	-473.76469
156.17601	-8.05531	-474.01473
156.27601	-8.06078	-474.28992
156.37601	-8.06875	-474.68951
156.47601	-8.07281	-474.98366
156.57601	-8.07609	-475.09030
156.67601	-8.08078	-475.29408
156.77601	-8.08641	-475.57408
156.87601	-8.09516	-476.06352
156.97601	-8.09922	-476.37644
157.07601	-8.10250	-476.47628
157.17601	-8.10672	-476.65468
157.27601	-8.11156	-476.88940
157.37601	-8.11656	-477.14618
157.47601	-8.12406	-477.52407
157.57601	-8.12938	-477.91171
157.67601	-8.13313	-478.05247
157.77601	-8.13797	-478.26359
157.87601	-8.14344	-478.54668
157.97601	-8.15141	-478.98734
158.07601	-8.15516	-479.23175
158.17601	-8.15875	-479.36028
158.27601	-8.16297	-479.53922
158.37601	-8.16781	-479.77963
158.47601	-8.17344	-480.06630
158.57601	-8.18109	-480.46410
158.67601	-8.18625	-480.84870
158.77601	-8.19000	-480.96579
158.87601	-8.19469	-481.16693
158.97601	-8.20016	-481.45097
159.07601	-8.20719	-481.82380
159.17601	-8.21172	-482.12159
159.27601	-8.21562	-482.28776
159.37601	-8.22016	-482.48863
159.47601	-8.22531	-482.74785
159.57601	-8.23109	-483.04829
159.67601	-8.23922	-483.48463
159.77601	-8.24266	-483.73607
159.87601	-8.24609	-483.84294
159.97601	-8.25062	-484.05176
160.07601	-8.25609	-484.31292
160.17601	-8.26406	-484.74097
160.27601	-8.26906	-485.11118
160.37601	-8.27266	-485.23724
160.47601	-8.27703	-485.43596
160.57601	-8.28188	-485.66142
160.67601	-8.28703	-485.92040
160.77601	-8.29422	-486.29957
160.87601	-8.30000	-486.72014
160.97601	-8.30344	-486.83020
161.07601	-8.30813	-487.03671
161.17601	-8.31375	-487.31729
161.27601	-8.32125	-487.74073
161.37601	-8.32547	-488.02105
161.47601	-8.32906	-488.13367
161.57601	-8.33313	-488.32640
161.67601	-8.33797	-488.55263
161.77601	-8.34359	-488.84648
161.87601	-8.35094	-489.19454
161.97601	-8.35687	-489.65934
162.07601	-8.36031	-489.76231
162.17601	-8.36500	-489.96532
162.27601	-8.36969	-490.19581
162.37601	-8.37625	-490.51398
162.47601	-8.38156	-490.87924
162.57601	-8.38531	-491.03332
162.67601	-8.38969	-491.21359
162.77601	-8.39484	-491.44542
162.87601	-8.40047	-491.72851
162.97601	-8.40844	-492.14166
163.07601	-8.41312	-492.51670
163.17601	-8.41656	-492.59943
163.27601	-8.42125	-492.79940
163.37601	-8.42641	-493.05999
163.47601	-8.43453	-493.47001
163.57601	-8.43953	-493.84880
163.67601	-8.44328	-493.97996
163.77601	-8.44766	-494.17672
163.87601	-8.45234	-494.39663
163.97601	-8.45766	-494.67513
164.07601	-8.46578	-495.10080
164.17601	-8.46969	-495.39930
164.27601	-8.47328	-495.50402
164.37601	-8.47797	-495.71723
164.47601	-8.48344	-495.99355
164.57601	-8.49172	-496.45591
164.67601	-8.49656	-496.83219
164.77601	-8.50016	-496.95009
164.87601	-8.50453	-497.15078
164.97601	-8.50938	-497.40228
165.07601	-8.51453	-497.68004
165.17601	-8.52156	-498.05239
165.27601	-8.52641	-498.38525
165.37601	-8.53031	-498.52952
165.47601	-8.53469	-498.72619
165.57601	-8.53969	-498.97480
165.67601	-8.54719	-499.36026
165.77601	-8.55250	-499.75801
165.87601	-8.55641	-499.90958
165.97601	-8.56078	-500.10604
166.07601	-8.56578	-500.35667
166.17601	-8.57094	-500.61905
166.27601	-8.57703	-500.91702
166.37601	-8.58234	-501.26320
166.47601	-8.58641	-501.41859
166.57601	-8.59109	-501.64974
166.67601	-8.59641	-501.90401
166.77601	-8.60344	-502.25019
166.87601	-8.60969	-502.68978
166.97601	-8.61313	-502.81584
167.07601	-8.61734	-502.97374
167.17601	-8.62203	-503.19862
167.27601	-8.62734	-503.45898
167.37601	-8.63453	-503.81118
167.47601	-8.64016	-504.22108
167.57601	-8.64359	-504.31973
167.67601	-8.64813	-504.51416
167.77601	-8.65312	-504.75180
167.87601	-8.65953	-505.05149
167.97601	-8.66594	-505.49281
168.07601	-8.66953	-505.61720
168.17601	-8.67391	-505.79172
168.27601	-8.67891	-506.01518
168.37601	-8.68453	-506.29079
168.47601	-8.69156	-506.62649
168.57601	-8.69688	-507.02542
168.67601	-8.70016	-507.09343
168.77601	-8.70469	-507.27880
168.87601	-8.70984	-507.51168
168.97601	-8.71703	-507.85494
169.07601	-8.72266	-508.25030
169.17601	-8.72641	-508.37439
169.27601	-8.73109	-508.56596
169.37601	-8.73625	-508.81332
169.47601	-8.74156	-509.07719
169.57601	-8.74891	-509.44036
169.67601	-8.75375	-509.79483
169.77601	-8.75719	-509.88102
169.87601	-8.76156	-510.05203
169.97601	-8.76656	-510.28693
170.07601	-8.77391	-510.60098
170.17601	-8.77922	-510.99849
170.27601	-8.78266	-511.10673
170.37601	-8.78687	-511.25878
170.47601	-8.79141	-511.45560
170.57601	-8.79641	-511.66743
170.67601	-8.80266	-511.94644
170.77601	-8.81000	-512.43323
170.87601	-8.81375	-512.55566
170.97601	-8.81813	-512.72094
171.07601	-8.82313	-512.93838
171.17601	-8.82969	-513.20696
171.27601	-8.83609	-513.64064
171.37601	-8.84000	-513.78793
171.47601	-8.84453	-513.96197
171.57601	-8.85000	-514.22185
171.67601	-8.85578	-514.52070
171.77601	-8.86531	-514.97251
171.87601	-8.86844	-515.26397
171.97601	-8.87094	-515.26886
172.07601	-8.87563	-515.45143
172.17601	-8.88094	-515.71274
172.27601	-8.88906	-516.10249
172.37601	-8.89391	-516.51108
172.47601	-8.89719	-516.60633
172.57601	-8.90141	-516.76488
172.67601	-8.90625	-516.98565
172.77601	-8.91141	-517.24184
172.87601	-8.91766	-517.54886
172.97601	-8.92438	-517.99315
173.07601	-8.92781	-518.11612
173.17601	-8.93234	-518.28527
173.27601	-8.93734	-518.53436
173.37601	-8.94453	-518.87965
173.47601	-8.95000	-519.26047
173.57601	-8.95344	-519.37145
173.67601	-8.95750	-519.50890
173.77601	-8.96203	-519.70834
173.87601	-8.96766	-519.97602
173.97601	-8.97469	-520.34658
174.05801	-8.98156	-520.85239
174.15801	-8.98453	-520.94948
174.25801	-8.98875	-521.08723
174.35801	-8.99375	-521.31957
174.45801	-8.99984	-521.61378
174.55801	-9.00531	-521.96449
174.65801	-9.00922	-522.11207
174.75801	-9.01344	-522.27908
174.85801	-9.01797	-522.47435
174.95801	-9.02313	-522.72218
175.05801	-9.02938	-523.03243
175.15401	-9.03703	-523.53626
175.25401	-9.04031	-523.65041
175.35401	-9.04438	-523.77886
175.45401	-9.04922	-523.99880
175.55401	-9.05531	-524.30028
175.65401	-9.06250	-524.78248
175.75401	-9.06609	-524.90193
175.85401	-9.07016	-525.03967
175.95401	-9.07500	-525.25574
176.05401	-9.08016	-525.48730
176.15401	-9.08641	-525.78551
176.25401	-9.09297	-526.23719
176.35401	-9.09672	-526.36302
176.45401	-9.10109	-526.53199
176.55401	-9.10625	-526.76713
176.65401	-9.11281	-527.07207
176.75401	-9.11984	-527.56226
176.85401	-9.12297	-527.63277
176.95401	-9.12703	-527.76545
177.05401	-9.13172	-527.98164
177.15401	-9.13672	-528.21225
177.25401	-9.14234	-528.48917
177.35401	-9.15016	-528.97805
177.45401	-9.15375	-529.11484
177.55401	-9.15813	-529.27572
177.65401	-9.16313	-529.50025
177.75401	-9.16938	-529.80274
177.85401	-9.17578	-530.22039
177.95401	-9.17953	-530.33853
178.05401	-9.18359	-530.48080
178.15401	-9.18844	-530.67881
178.25401	-9.19375	-530.93183
178.35401	-9.20031	-531.23283
178.45401	-9.20703	-531.69435
178.55401	-9.21016	-531.76290
178.65401	-9.21422	-531.90297
178.75401	-9.21906	-532.10729
178.85401	-9.22484	-532.39423
178.95401	-9.23281	-532.84341
179.05401	-9.23672	-533.06442
179.15401	-9.24078	-533.17851
179.25401	-9.24516	-533.34510
179.35401	-9.25000	-533.55825
179.45401	-9.25594	-533.82874
179.54601	-9.26406	-534.33740
179.64601	-9.26750	-534.52897
179.74601	-9.27156	-534.62601
179.84601	-9.27656	-534.85405
179.94601	-9.28250	-535.13634
180.04401	-9.29047	-535.63726
180.14401	-9.29344	-535.73865
180.24401	-9.29719	-535.84486
180.34401	-9.30219	-536.07315
180.44401	-9.30766	-536.36461
180.54401	-9.31391	-536.69214
180.63801	-9.32125	-537.19795
180.73801	-9.32406	-537.25910
180.83801	-9.32813	-537.37324
180.93801	-9.33297	-537.59855
181.03801	-9.33844	-537.86623
181.13801	-9.34547	-538.30677
181.23801	-9.34938	-538.48821
181.33801	-9.35328	-538.61994
181.43801	-9.35766	-538.79464
181.53801	-9.36281	-539.02769
181.63801	-9.36891	-539.32512
181.73001	-9.37656	-539.82985
181.83001	-9.37984	-539.95985
181.93001	-9.38375	-540.08347
182.03001	-9.38828	-540.27784
182.13001	-9.39406	-540.54302
182.23001	-9.40188	-541.03506
182.33001	-9.40578	-541.23098
182.43001	-9.40984	-541.34315
182.53001	-9.41453	-541.52292
182.63001	-9.41938	-541.76599
182.73001	-9.42469	-542.02539
182.83001	-9.43234	-542.43690
182.93001	-9.43656	-542.69600
183.03001	-9.44063	-542.82093
183.13001	-9.44563	-543.02549
183.23001	-9.45125	-543.29026
183.33001	-9.45891	-543.74510
183.43001	-9.46234	-543.89131
183.53001	-9.46625	-544.00605
183.63001	-9.47062	-544.18844
183.73001	-9.47563	-544.41643
183.83001	-9.48141	-544.69675
183.93001	-9.48984	-545.15481
184.03001	-9.49344	-545.35764
184.13001	-9.49719	-545.46899
184.23001	-9.50188	-545.64619
184.33001	-9.50734	-545.89826
184.43001	-9.51484	-546.31954
184.53001	-9.51891	-546.53883
184.63001	-9.52281	-546.65071
184.73001	-9.52719	-546.80783
184.83001	-9.53234	-547.01656
184.93001	-9.53797	-547.29539
185.03001	-9.54531	-547.64199
185.13001	-9.55047	-548.01351
185.23001	-9.55422	-548.09082
185.33001	-9.55906	-548.28221
185.43001	-9.56484	-548.55579
185.53001	-9.57281	-549.02601
185.63001	-9.57656	-549.20000
185.73001	-9.58016	-549.28315
185.83001	-9.58453	-549.43866
185.93001	-9.58922	-549.64334
186.03001	-9.59453	-549.88909
186.13001	-9.60172	-550.22824
186.23001	-9.60719	-550.63134
186.33001	-9.61094	-550.69590
186.43001	-9.61578	-550.88311
186.53001	-9.62094	-551.09620
186.63001	-9.62844	-551.50741
186.73001	-9.63266	-551.73975
186.83001	-9.63641	-551.83840
186.93001	-9.64063	-551.99224
187.03001	-9.64547	-552.18452
187.13001	-9.65094	-552.43969
187.23001	-9.65859	-552.80221
187.33001	-9.66328	-553.09290
187.43001	-9.66719	-553.18230
187.53001	-9.67188	-553.36297
187.63001	-9.67750	-553.60085
187.73001	-9.68609	-554.07691
187.83001	-9.69016	-554.31300
187.93001	-9.69406	-554.39502
188.03001	-9.69844	-554.55720
188.13001	-9.70328	-554.74925
188.23001	-9.70859	-554.97152
188.33001	-9.71719	-555.44615
188.43001	-9.72047	-555.60905
188.53001	-9.72437	-555.69434
188.63001	-9.72984	-555.91416
188.73001	-9.73547	-556.19740
188.83001	-9.74297	-556.61893
188.93001	-9.74656	-556.76734
189.03001	-9.75047	-556.86384
189.13001	-9.75484	-557.03288
189.23001	-9.76000	-557.24108
189.33001	-9.76578	-557.52057
189.42801	-9.77422	-558.02703
189.52801	-9.77734	-558.16621
189.62801	-9.78062	-558.20251
189.72801	-9.78484	-558.34430
189.82801	-9.78984	-558.54499
189.92801	-9.79797	-558.90590
190.02801	-9.80375	-559.35383
190.12801	-9.80750	-559.44210
190.22801	-9.81219	-559.60500
190.32801	-9.81750	-559.84223
190.42801	-9.82266	-560.08917
190.52801	-9.83000	-560.45943
190.62801	-9.83391	-560.68528
190.72801	-9.83766	-560.75931
190.82801	-9.84250	-560.94921
190.92801	-9.84813	-561.20950
191.02801	-9.85594	-561.61970
191.12801	-9.86078	-561.92976
191.22801	-9.86391	-561.95873
191.32801	-9.86813	-562.08372
191.42801	-9.87297	-562.29514
191.52801	-9.87859	-562.56020
191.62801	-9.88766	-563.04300
191.72801	-9.89109	-563.29012
191.82801	-9.89469	-563.32648
191.92801	-9.89953	-563.49981
192.02801	-9.90469	-563.73233
192.12801	-9.91141	-564.04990
192.22801	-9.91656	-564.37695
192.32801	-9.92031	-564.47256
192.42801	-9.92484	-564.62377
192.52801	-9.92969	-564.82959
192.62801	-9.93562	-565.10061
192.72801	-9.94500	-565.59938
192.82801	-9.94844	-565.85610
192.92801	-9.95141	-565.83965
193.02801	-9.95578	-565.98604
193.12801	-9.96109	-566.21349
193.22801	-9.96875	-566.60295
193.32801	-9.97359	-566.92803
193.42801	-9.97750	-567.01833
193.52801	-9.98203	-567.17896
193.62801	-9.98719	-567.39146
193.72801	-9.99250	-567.62844
193.82801	-10.00031	-568.03846
193.92801	-10.00422	-568.27551
194.02801	-10.00781	-568.32266
194.12801	-10.01234	-568.48997
194.22801	-10.01781	-568.72398
194.32801	-10.02594	-569.16386
194.42801	-10.03047	-569.44168
194.52801	-10.03391	-569.49043
194.62801	-10.03828	-569.62162
194.72801	-10.04328	-569.83906
194.82801	-10.04875	-570.09155
194.92801	-10.05656	-570.47766
195.02801	-10.06125	-570.79208
195.12801	-10.06484	-570.84227
195.22801	-10.06953	-570.99712
195.32801	-10.07469	-571.20901
195.42801	-10.08203	-571.55997
195.52801	-10.08688	-571.86013
195.62801	-10.09078	-571.95884
195.72801	-10.09547	-572.12102
195.82801	-10.10094	-572.36564
195.92801	-10.10750	-572.70980
196.01801	-10.11563	-573.22001
196.11801	-10.11797	-573.29869
196.21801	-10.12125	-573.30072
196.31801	-10.12609	-573.49294
196.41801	-10.13203	-573.77261
196.51801	-10.13969	-574.23437
196.61801	-10.14344	-574.44084
196.71801	-10.14719	-574.50736
196.81801	-10.15141	-574.64427
196.91801	-10.15625	-574.83935
197.01801	-10.16141	-575.06460
197.11801	-10.16766	-575.37878
197.21801	-10.17438	-575.83237
197.31801	-10.17797	-575.91194
197.41801	-10.18266	-576.06035
197.51801	-10.18844	-576.32297
197.61801	-10.19672	-576.80660
197.71801	-10.20063	-577.04812
197.81801	-10.20391	-577.07340
197.91801	-10.20828	-577.23063
198.01801	-10.21297	-577.42965
198.11801	-10.21828	-577.67576
198.21801	-10.22484	-577.96633
198.31801	-10.23063	-578.36717
198.41801	-10.23422	-578.43453
198.51801	-10.23875	-578.56226
198.61801	-10.24359	-578.76229
198.71801	-10.25063	-579.08559
198.81801	-10.25750	-579.58257
198.91801	-10.26109	-579.66560
199.01801	-10.26516	-579.76502
199.11801	-10.27016	-579.94211
199.21801	-10.27547	-580.19477
199.31801	-10.28234	-580.52158
199.41801	-10.28734	-580.85144
[truncated: 610 more rows]
