# Supplementary material for: Strengthening of 3D Printed Fused Deposition Manufactured Parts Using the Fill Compositing Technique
Source: PLoS One. 2015 Apr 16;10(4):e0122915. doi: 10.1371/journal.pone.0122915 (PMC4400136; doi:10.1371/journal.pone.0122915)
Supplement: S1 File — This is the raw data and information on all the samples presented in this manuscript. (ZIP) [file pone.0122915.s001.zip › Specimen_RawData_103.csv]

Time	Extension	Load
(sec)	(mm)	(N)
0.00000	0.00000	0.04477
0.10000	0.00000	0.03736
0.20000	-0.00109	0.04272
0.30000	-0.00578	0.03766
0.39600	-0.01578	0.04028
0.49600	-0.02500	0.03386
0.59600	-0.02937	0.03357
0.69600	-0.03422	0.03973
0.79600	-0.03969	0.04160
0.89600	-0.04641	0.03645
0.99600	-0.05172	0.03460
1.09600	-0.05594	0.03438
1.19600	-0.06062	0.03381
1.29600	-0.06594	0.03596
1.39600	-0.07203	0.03352
1.49600	-0.07953	0.03527
1.59600	-0.08266	0.03370
1.69600	-0.08703	0.03937
1.79600	-0.09203	0.03467
1.89600	-0.09781	0.03177
1.99600	-0.10438	0.03467
2.09600	-0.10859	0.03148
2.19600	-0.11281	0.03287
2.29600	-0.11734	0.03560
2.39600	-0.12234	0.04057
2.49600	-0.12750	0.03375
2.59600	-0.13422	0.02753
2.69600	-0.13906	0.04111
2.79600	-0.14297	0.03533
2.89600	-0.14766	0.03812
2.99600	-0.15328	0.03757
3.09600	-0.16031	0.03254
3.19600	-0.16484	0.03440
3.29600	-0.16922	0.03541
3.39600	-0.17375	0.03967
3.49600	-0.17875	0.03651
3.59600	-0.18422	0.03473
3.69600	-0.19203	0.03778
3.79600	-0.19703	0.03692
3.89600	-0.20094	0.03032
3.99600	-0.20578	0.03523
4.09600	-0.21203	0.03774
4.19600	-0.22016	0.03634
4.29600	-0.22328	0.03556
4.39600	-0.22734	0.03419
4.49600	-0.23188	0.03488
4.59600	-0.23672	0.03574
4.69600	-0.24219	0.03170
4.79600	-0.24875	0.03488
4.89600	-0.25250	0.03544
4.99600	-0.25672	0.03813
5.09600	-0.26172	0.03314
5.19600	-0.26766	0.03217
5.29600	-0.27516	0.03867
5.39600	-0.27953	0.02882
5.49600	-0.28359	0.03661
5.59600	-0.28797	0.02603
5.69600	-0.29281	0.02703
5.79600	-0.29828	0.01865
5.89600	-0.30562	0.01011
5.99600	-0.30969	0.00863
6.09600	-0.31391	0.00566
6.19600	-0.31906	-0.00135
6.29600	-0.32484	-0.08133
6.39600	-0.33156	-0.24446
6.49600	-0.33562	-0.39544
6.59600	-0.33969	-0.56395
6.69600	-0.34438	-0.80080
6.79600	-0.34938	-1.09812
6.89600	-0.35500	-1.43727
6.99600	-0.36234	-1.90029
7.09600	-0.36641	-2.19892
7.19600	-0.37062	-2.46526
7.29600	-0.37516	-2.74465
7.39600	-0.38078	-3.08063
7.49600	-0.38813	-3.55230
7.59600	-0.39266	-3.88209
7.69600	-0.39641	-4.10834
7.79600	-0.40078	-4.39034
7.89600	-0.40578	-4.69496
7.99600	-0.41141	-5.04201
8.09600	-0.41922	-5.51396
8.19600	-0.42328	-5.84784
8.29600	-0.42734	-6.08186
8.39600	-0.43234	-6.38764
8.49600	-0.43750	-6.71841
8.59600	-0.44406	-7.12923
8.69600	-0.44938	-7.48868
8.79600	-0.45328	-7.73713
8.89600	-0.45781	-8.02606
8.99600	-0.46297	-8.35298
9.09600	-0.46891	-8.73819
9.19600	-0.47687	-9.24535
9.29600	-0.48031	-9.51228
9.39600	-0.48437	-9.75791
9.49600	-0.48938	-10.07804
9.59600	-0.49516	-10.44054
9.69600	-0.50188	-10.88377
9.79600	-0.50625	-11.21758
9.89600	-0.51031	-11.46781
9.99600	-0.51500	-11.77641
10.09600	-0.51984	-12.09465
10.19600	-0.52516	-12.44009
10.29600	-0.53234	-12.88273
10.39600	-0.53688	-13.24482
10.49600	-0.54078	-13.47094
10.59600	-0.54578	-13.78830
10.69600	-0.55125	-14.13031
10.79600	-0.55797	-14.57641
10.89600	-0.56281	-14.93025
10.99600	-0.56688	-15.17806
11.09600	-0.57141	-15.47668
11.19600	-0.57672	-15.81114
11.29600	-0.58234	-16.16590
11.39600	-0.58969	-16.65233
11.49600	-0.59344	-16.93959
11.59600	-0.59766	-17.18783
11.69600	-0.60234	-17.49610
11.79600	-0.60750	-17.82840
11.89600	-0.61437	-18.27414
11.99600	-0.61938	-18.63237
12.09600	-0.62375	-18.91274
12.19600	-0.62813	-19.20543
12.29600	-0.63344	-19.54890
12.39600	-0.63969	-19.97291
12.48000	-0.64719	-20.48259
12.58000	-0.65078	-20.81699
12.68000	-0.65469	-21.10466
12.78000	-0.65891	-21.38559
12.88000	-0.66359	-21.67946
12.98000	-0.67000	-22.08985
13.08000	-0.67516	-22.48642
13.18000	-0.67984	-22.79754
13.28000	-0.68469	-23.13092
13.38000	-0.69078	-23.54052
13.48000	-0.69703	-24.00123
13.58000	-0.70328	-24.47121
13.68000	-0.70641	-24.69733
13.78000	-0.71047	-24.95280
13.88000	-0.71500	-25.28009
13.98000	-0.72000	-25.62270
14.08000	-0.72641	-26.05748
14.18000	-0.73203	-26.47719
14.28000	-0.73641	-26.79443
14.38000	-0.74094	-27.09251
14.48000	-0.74594	-27.44296
14.58000	-0.75172	-27.82630
14.68000	-0.75875	-28.32130
14.78000	-0.76344	-28.70343
14.88000	-0.76734	-28.95987
14.98000	-0.77203	-29.27757
15.08000	-0.77703	-29.63522
15.18000	-0.78344	-30.07120
15.28000	-0.78859	-30.46836
15.38000	-0.79297	-30.76236
15.48000	-0.79750	-31.06388
15.58000	-0.80219	-31.36945
15.68000	-0.80750	-31.74141
15.78000	-0.81391	-32.16748
15.88000	-0.81984	-32.65768
15.98000	-0.82391	-32.90759
16.08000	-0.82875	-33.21407
16.18000	-0.83406	-33.57781
16.28000	-0.84094	-34.03892
16.38000	-0.84578	-34.42303
16.48000	-0.84984	-34.69206
16.58000	-0.85438	-34.99926
16.68000	-0.85891	-35.31232
16.78000	-0.86422	-35.66827
16.88000	-0.87125	-36.09753
16.98000	-0.87688	-36.57764
17.08000	-0.88078	-36.80266
17.18000	-0.88484	-37.06864
17.28000	-0.88953	-37.36790
17.38000	-0.89562	-37.77007
17.48000	-0.90172	-38.22825
17.58000	-0.90625	-38.52694
17.68000	-0.91078	-38.81603
17.78000	-0.91578	-39.13553
17.88000	-0.92172	-39.51406
17.98000	-0.92875	-39.97024
18.08000	-0.93328	-40.36047
18.18000	-0.93750	-40.60148
18.28000	-0.94234	-40.93513
18.38000	-0.94750	-41.28020
18.48000	-0.95406	-41.69577
18.58000	-0.95938	-42.09200
18.68000	-0.96328	-42.33866
18.78000	-0.96734	-42.59753
18.88000	-0.97203	-42.91235
18.98000	-0.97719	-43.25589
19.08000	-0.98391	-43.66094
19.18000	-0.98953	-44.10880
19.28000	-0.99344	-44.32398
19.38000	-0.99797	-44.59928
19.48000	-1.00297	-44.91061
19.58000	-1.00906	-45.28328
19.68000	-1.01516	-45.72181
19.78000	-1.01969	-46.00618
19.88000	-1.02422	-46.28716
19.98000	-1.02953	-46.61686
20.08000	-1.03578	-47.00885
20.17400	-1.04406	-47.51597
20.27400	-1.04766	-47.86372
20.37400	-1.05078	-48.00142
20.47400	-1.05531	-48.29670
20.57400	-1.06047	-48.62284
20.67400	-1.06750	-49.04753
20.76400	-1.07359	-49.55297
20.86400	-1.07719	-49.78863
20.96400	-1.08141	-50.01999
21.06400	-1.08609	-50.33994
21.16400	-1.09125	-50.68160
21.26400	-1.09766	-51.07347
21.36200	-1.10344	-51.57538
21.46200	-1.10688	-51.76257
21.56200	-1.11125	-52.03778
21.66200	-1.11625	-52.36093
21.76200	-1.12250	-52.76046
21.86000	-1.12922	-53.26067
21.96000	-1.13328	-53.53159
22.06000	-1.13766	-53.81213
22.16000	-1.14219	-54.12274
22.26000	-1.14750	-54.47192
22.36000	-1.15328	-54.86415
22.46000	-1.16000	-55.37000
22.56000	-1.16359	-55.58476
22.66000	-1.16828	-55.86305
22.76000	-1.17297	-56.19146
22.86000	-1.17969	-56.60593
22.95400	-1.18609	-57.11096
23.05400	-1.19000	-57.35883
23.15400	-1.19406	-57.61963
23.25400	-1.19875	-57.92763
23.35400	-1.20422	-58.29140
23.45400	-1.21016	-58.66615
23.55200	-1.21656	-59.16982
23.65200	-1.22031	-59.41995
23.75200	-1.22453	-59.68379
23.85200	-1.22938	-60.00491
23.95200	-1.23547	-60.40994
24.05000	-1.24219	-60.91525
24.15000	-1.24609	-61.18270
24.25000	-1.25000	-61.42449
24.35000	-1.25484	-61.73811
24.45000	-1.26000	-62.09417
24.55000	-1.26594	-62.49855
24.63800	-1.27281	-63.00421
24.73800	-1.27641	-63.26535
24.83800	-1.28063	-63.50850
24.93800	-1.28578	-63.85044
25.03800	-1.29156	-64.24166
25.13800	-1.29797	-64.69847
25.23800	-1.30250	-65.01035
25.33800	-1.30672	-65.28734
25.43800	-1.31125	-65.58310
25.53800	-1.31625	-65.93430
25.63800	-1.32234	-66.33396
25.72600	-1.32922	-66.83689
25.82600	-1.33266	-67.09892
25.92600	-1.33672	-67.33666
26.02600	-1.34156	-67.65933
26.12600	-1.34734	-68.05196
26.22600	-1.35438	-68.55984
26.32600	-1.35875	-68.88393
26.42600	-1.36266	-69.14011
26.52600	-1.36719	-69.42696
26.62600	-1.37219	-69.77446
26.72600	-1.37766	-70.12909
26.82400	-1.38500	-70.63068
26.92400	-1.38969	-71.02653
27.02400	-1.39344	-71.24744
27.12400	-1.39844	-71.57661
27.22400	-1.40422	-71.96304
27.32400	-1.41078	-72.42853
27.42400	-1.41547	-72.77676
27.52400	-1.41953	-73.03057
27.62400	-1.42406	-73.33038
27.72400	-1.42922	-73.68126
27.82400	-1.43469	-74.07080
27.92400	-1.44188	-74.55081
28.02400	-1.44625	-74.91086
28.12400	-1.45031	-75.14580
28.22400	-1.45516	-75.46626
28.32400	-1.46047	-75.82898
28.42400	-1.46766	-76.32180
28.52400	-1.47234	-76.70925
28.62400	-1.47641	-76.94958
28.72400	-1.48094	-77.26198
28.82400	-1.48609	-77.60471
28.92400	-1.49172	-78.00690
29.01600	-1.49937	-78.51554
29.11600	-1.50328	-78.86337
29.21600	-1.50734	-79.10309
29.31600	-1.51266	-79.47502
29.41600	-1.51813	-79.89064
29.51600	-1.52391	-80.32829
29.61600	-1.52813	-80.63045
29.71600	-1.53250	-80.91608
29.81600	-1.53672	-81.20594
29.91600	-1.54172	-81.53616
30.01600	-1.54703	-81.90960
30.11400	-1.55469	-82.42156
30.21400	-1.55922	-82.81793
30.31400	-1.56344	-83.08554
30.41400	-1.56844	-83.43152
30.51400	-1.57422	-83.81853
30.61400	-1.58078	-84.31306
30.71400	-1.58500	-84.62417
30.81400	-1.58891	-84.87289
30.91400	-1.59344	-85.16950
31.01400	-1.59844	-85.51459
31.11400	-1.60391	-85.90127
31.21400	-1.61078	-86.38318
31.31400	-1.61547	-86.77269
31.41400	-1.61984	-87.02777
31.51400	-1.62469	-87.35175
31.61400	-1.62984	-87.68377
31.71400	-1.63703	-88.16910
31.81400	-1.64203	-88.60223
31.91400	-1.64609	-88.86800
32.01400	-1.65031	-89.13811
32.11400	-1.65500	-89.43810
32.21400	-1.66000	-89.77882
32.31400	-1.66641	-90.17231
32.41400	-1.67156	-90.59399
32.51400	-1.67609	-90.86191
32.61400	-1.68125	-91.20960
32.71400	-1.68672	-91.57258
32.81400	-1.69359	-92.02781
32.91400	-1.69937	-92.48600
33.01400	-1.70312	-92.71906
33.11400	-1.70703	-92.95278
33.21400	-1.71156	-93.24813
33.31400	-1.71672	-93.58455
33.41400	-1.72406	-94.02425
33.51400	-1.72969	-94.49906
33.61400	-1.73359	-94.72444
33.71400	-1.73828	-95.02959
33.81400	-1.74344	-95.36547
33.91400	-1.75031	-95.77972
34.01400	-1.75594	-96.24494
34.11400	-1.75984	-96.47145
34.21400	-1.76422	-96.75094
34.31400	-1.76906	-97.07844
34.41400	-1.77484	-97.45034
34.51400	-1.78281	-97.95760
34.61400	-1.78687	-98.34185
34.71400	-1.79016	-98.51596
34.81400	-1.79438	-98.77213
34.91400	-1.79922	-99.07638
35.01400	-1.80594	-99.51600
35.11400	-1.81203	-99.98495
35.21400	-1.81625	-100.25216
35.31400	-1.82078	-100.54398
35.41400	-1.82578	-100.85718
35.51400	-1.83078	-101.19404
35.61400	-1.83781	-101.62109
35.71400	-1.84297	-102.04038
35.81400	-1.84703	-102.27129
35.91400	-1.85172	-102.56213
36.01400	-1.85703	-102.90039
36.11400	-1.86422	-103.36696
36.21400	-1.86859	-103.71173
36.31400	-1.87250	-103.93448
36.41400	-1.87672	-104.20839
36.51400	-1.88156	-104.50418
36.61400	-1.88719	-104.85277
36.71400	-1.89547	-105.36404
36.81400	-1.90031	-105.80559
36.91400	-1.90391	-105.98391
37.01400	-1.90859	-106.26892
37.11400	-1.91359	-106.58557
37.21400	-1.92078	-107.02164
37.31400	-1.92625	-107.45957
37.41400	-1.93047	-107.71942
37.51400	-1.93484	-107.99626
37.61400	-1.93984	-108.31968
37.71400	-1.94563	-108.72104
37.81200	-1.95359	-109.23137
37.91200	-1.95687	-109.54220
38.01200	-1.96031	-109.72064
38.11200	-1.96500	-110.01518
38.21200	-1.97078	-110.38826
38.31200	-1.97812	-110.89676
38.41200	-1.98281	-111.28496
38.51200	-1.98641	-111.50330
38.61200	-1.99078	-111.76740
38.71200	-1.99562	-112.08923
38.81200	-2.00109	-112.45801
38.91200	-2.00844	-112.92288
39.00400	-2.01391	-113.42561
39.10400	-2.01719	-113.61459
39.20400	-2.02156	-113.88913
39.30400	-2.02672	-114.23024
39.40400	-2.03359	-114.66536
39.50400	-2.03906	-115.10336
39.60400	-2.04281	-115.34295
39.70400	-2.04703	-115.61440
39.80400	-2.05187	-115.93333
39.90400	-2.05750	-116.31580
40.00400	-2.06422	-116.75002
40.09600	-2.07016	-117.25492
40.19600	-2.07375	-117.47597
40.29600	-2.07828	-117.75944
40.39600	-2.08359	-118.10023
40.49600	-2.09000	-118.53372
40.59600	-2.09500	-118.93058
40.69600	-2.09906	-119.20180
40.79600	-2.10344	-119.48750
40.89600	-2.10813	-119.80648
40.99600	-2.11344	-120.15627
41.09600	-2.11969	-120.55943
41.18600	-2.12594	-121.06238
41.28600	-2.12953	-121.29028
41.38600	-2.13391	-121.55784
41.48600	-2.13906	-121.90539
41.58600	-2.14562	-122.33949
41.68600	-2.15172	-122.83944
41.78600	-2.15578	-123.10361
41.88600	-2.16000	-123.36356
41.98600	-2.16484	-123.66778
42.08600	-2.17000	-124.01656
42.18600	-2.17594	-124.38136
42.28000	-2.18203	-124.88580
42.38000	-2.18594	-125.14032
42.48000	-2.19047	-125.42006
42.58000	-2.19547	-125.75819
42.68000	-2.20125	-126.12689
42.78000	-2.20781	-126.59699
42.88000	-2.21188	-126.87393
42.98000	-2.21609	-127.12993
43.08000	-2.22078	-127.43865
43.18000	-2.22609	-127.80412
43.28000	-2.23219	-128.19420
43.36800	-2.23875	-128.69847
43.46800	-2.24234	-128.95368
43.56800	-2.24688	-129.20302
43.66800	-2.25172	-129.52641
43.76800	-2.25750	-129.89497
43.86800	-2.26406	-130.36896
43.96800	-2.26813	-130.66944
44.06800	-2.27234	-130.93509
44.16800	-2.27703	-131.23280
44.26800	-2.28219	-131.57097
44.36800	-2.28828	-131.96175
44.46200	-2.29531	-132.46988
44.56200	-2.29875	-132.70994
44.66200	-2.30297	-132.96176
44.76200	-2.30797	-133.29050
44.86200	-2.31391	-133.68163
44.94800	-2.32125	-134.18289
45.04800	-2.32594	-134.60428
45.14800	-2.32969	-134.80173
45.24800	-2.33469	-135.13747
45.34800	-2.33953	-135.48419
45.44800	-2.34484	-135.86442
45.54800	-2.35094	-136.30208
45.64800	-2.35469	-136.57495
45.74800	-2.35859	-136.83194
45.84800	-2.36344	-137.14749
45.94800	-2.36922	-137.52349
46.04400	-2.37688	-138.02578
46.14400	-2.38172	-138.45588
46.24400	-2.38531	-138.66833
46.34400	-2.38984	-138.95440
46.44400	-2.39484	-139.29485
46.54400	-2.40000	-139.66289
46.64400	-2.40734	-140.13426
46.74400	-2.41203	-140.54708
46.84400	-2.41594	-140.77741
46.94400	-2.42094	-141.08919
47.04400	-2.42641	-141.43498
47.14400	-2.43281	-141.89520
47.24400	-2.43781	-142.27885
47.34400	-2.44203	-142.56653
47.44400	-2.44656	-142.87113
47.54400	-2.45188	-143.22080
47.64400	-2.45766	-143.59859
47.73400	-2.46469	-144.09941
47.83400	-2.46797	-144.38239
47.93400	-2.47188	-144.60526
48.03400	-2.47672	-144.92923
48.13400	-2.48188	-145.28812
48.23400	-2.48828	-145.72918
48.33400	-2.49359	-146.12648
48.43400	-2.49781	-146.42099
48.53400	-2.50250	-146.70360
48.63400	-2.50719	-147.01581
48.73400	-2.51266	-147.36846
48.83400	-2.51984	-147.83022
48.93400	-2.52453	-148.24438
49.03400	-2.52844	-148.46466
49.13400	-2.53297	-148.75868
49.23400	-2.53828	-149.09367
49.33400	-2.54547	-149.52189
49.43400	-2.55047	-149.94001
49.53400	-2.55469	-150.19563
49.63400	-2.55922	-150.47815
49.73400	-2.56422	-150.80674
49.83400	-2.56984	-151.17000
49.93400	-2.57781	-151.68260
50.03400	-2.58219	-152.07081
50.13400	-2.58578	-152.26260
50.23400	-2.59000	-152.52210
50.33400	-2.59484	-152.83938
50.43400	-2.60125	-153.23400
50.53400	-2.60750	-153.71999
50.63400	-2.61188	-154.02831
50.73400	-2.61641	-154.29629
50.83400	-2.62156	-154.63355
50.93400	-2.62719	-155.00008
51.03400	-2.63359	-155.40285
51.13400	-2.63844	-155.80073
51.23400	-2.64203	-156.01243
51.33400	-2.64672	-156.30348
51.43400	-2.65203	-156.66014
51.53400	-2.65953	-157.12357
51.63400	-2.66469	-157.55090
51.73400	-2.66859	-157.78033
51.83400	-2.67297	-158.05575
51.93400	-2.67781	-158.36275
52.03400	-2.68328	-158.72873
52.13400	-2.69000	-159.15038
52.23400	-2.69562	-159.62701
52.33400	-2.69938	-159.84684
52.43400	-2.70422	-160.13382
52.53400	-2.70969	-160.49553
52.63400	-2.71687	-160.94305
52.73400	-2.72125	-161.32352
52.83400	-2.72500	-161.53362
52.93400	-2.72922	-161.80770
53.03400	-2.73359	-162.08887
53.13400	-2.73859	-162.39813
53.23400	-2.74453	-162.74819
53.33200	-2.75141	-163.25276
53.43200	-2.75531	-163.49180
53.53200	-2.76000	-163.78240
53.63200	-2.76578	-164.13455
53.72000	-2.77406	-164.63493
53.81200	-2.77906	-165.13567
53.91200	-2.78203	-165.28344
54.01200	-2.78656	-165.53764
54.11200	-2.79125	-165.87114
54.21200	-2.79641	-166.19889
54.31200	-2.80328	-166.63362
54.41200	-2.80766	-167.02393
54.51200	-2.81141	-167.23324
54.61200	-2.81594	-167.52632
54.71200	-2.82125	-167.87395
54.81200	-2.82813	-168.29266
54.91200	-2.83391	-168.77234
55.01200	-2.83750	-168.99170
55.11200	-2.84172	-169.25745
55.21200	-2.84625	-169.54495
55.31200	-2.85156	-169.88985
55.41200	-2.85859	-170.30853
55.48600	-2.86453	-170.80998
55.58600	-2.86797	-171.06199
55.68600	-2.87203	-171.29020
55.78600	-2.87656	-171.58717
55.88600	-2.88203	-171.93091
55.98600	-2.88875	-172.40393
56.08600	-2.89297	-172.70833
56.18600	-2.89719	-172.97573
56.28600	-2.90187	-173.26650
56.38600	-2.90750	-173.62373
56.48600	-2.91391	-174.04151
56.57400	-2.92063	-174.54980
56.67400	-2.92406	-174.79399
56.77400	-2.92828	-175.02941
56.87400	-2.93313	-175.34649
56.97400	-2.93859	-175.69874
57.07400	-2.94547	-176.17215
57.17400	-2.95016	-176.51069
57.27400	-2.95391	-176.75635
57.37400	-2.95812	-177.00922
57.47400	-2.96328	-177.33541
57.57400	-2.96922	-177.71643
57.66000	-2.97656	-178.22015
57.76000	-2.98063	-178.58262
57.86000	-2.98437	-178.79973
57.96000	-2.98938	-179.11164
58.06000	-2.99531	-179.49012
58.16000	-3.00156	-179.92464
58.26000	-3.00594	-180.25529
58.36000	-3.00984	-180.49952
58.46000	-3.01453	-180.78949
58.56000	-3.01953	-181.11168
58.66000	-3.02500	-181.48814
58.76000	-3.03328	-181.98873
58.86000	-3.03766	-182.40258
58.96000	-3.04094	-182.57983
59.06000	-3.04547	-182.86328
59.16000	-3.05094	-183.19659
59.26000	-3.05813	-183.67703
59.36000	-3.06281	-184.05585
59.46000	-3.06688	-184.30552
59.56000	-3.07141	-184.59882
59.66000	-3.07656	-184.93377
59.76000	-3.08141	-185.26343
59.86000	-3.08875	-185.70019
59.96000	-3.09344	-186.10454
60.06000	-3.09766	-186.34970
60.16000	-3.10219	-186.64910
60.26000	-3.10781	-186.99245
60.35800	-3.11547	-187.50337
60.45800	-3.11984	-187.86219
60.55800	-3.12344	-188.07116
60.65800	-3.12781	-188.34795
60.75800	-3.13281	-188.66225
60.85800	-3.13891	-189.05905
60.94800	-3.14672	-189.56253
61.04800	-3.15109	-189.97464
61.14800	-3.15484	-190.19169
61.24800	-3.15969	-190.50868
61.34800	-3.16547	-190.90666
61.44800	-3.17125	-191.31909
61.54800	-3.17578	-191.66140
61.64800	-3.17984	-191.91946
61.74800	-3.18422	-192.19434
61.84800	-3.18922	-192.52943
61.94800	-3.19547	-192.96353
62.04400	-3.20266	-193.46538
62.14400	-3.20656	-193.79577
62.24400	-3.21016	-194.00069
62.34400	-3.21453	-194.28985
62.44400	-3.21953	-194.61679
62.54400	-3.22609	-195.03516
62.64400	-3.23219	-195.52231
62.74400	-3.23641	-195.81608
62.84400	-3.24063	-196.07657
62.94400	-3.24594	-196.41352
63.04400	-3.25141	-196.79405
63.14400	-3.25875	-197.25648
63.24400	-3.26406	-197.73650
63.34400	-3.26750	-197.94360
63.44400	-3.27234	-198.24357
63.54400	-3.27781	-198.61846
63.64400	-3.28469	-199.09544
63.74400	-3.28922	-199.45855
63.84400	-3.29297	-199.70782
63.94400	-3.29719	-199.97686
64.04400	-3.30203	-200.29002
64.14400	-3.30750	-200.65643
64.24400	-3.31391	-201.07457
64.34000	-3.32016	-201.57702
64.44000	-3.32406	-201.84366
64.54000	-3.32891	-202.13449
64.64000	-3.33359	-202.46610
64.74000	-3.33953	-202.84891
64.84000	-3.34500	-203.26810
64.94000	-3.34937	-203.55453
65.04000	-3.35359	-203.82226
65.14000	-3.35859	-204.14482
65.24000	-3.36422	-204.51275
65.34000	-3.37125	-204.94725
65.44000	-3.37609	-205.36348
65.54000	-3.37984	-205.58906
65.64000	-3.38453	-205.87721
65.74000	-3.38969	-206.20841
65.84000	-3.39625	-206.60099
65.94000	-3.40234	-207.07385
66.04000	-3.40672	-207.35301
66.14000	-3.41094	-207.61567
66.24000	-3.41563	-207.91429
66.34000	-3.42109	-208.27165
66.44000	-3.42922	-208.75324
66.54000	-3.43375	-209.20715
66.64000	-3.43734	-209.42523
66.74000	-3.44172	-209.69281
66.84000	-3.44656	-210.00305
66.94000	-3.45281	-210.35962
67.04000	-3.45813	-210.76557
67.14000	-3.46250	-211.04056
67.24000	-3.46688	-211.31547
67.34000	-3.47188	-211.62960
67.44000	-3.47750	-211.98606
67.54000	-3.48484	-212.39923
67.64000	-3.49031	-212.87061
67.74000	-3.49391	-213.06019
67.84000	-3.49797	-213.30909
67.94000	-3.50344	-213.65145
68.04000	-3.51094	-214.07859
68.13600	-3.51656	-214.57916
68.23600	-3.52000	-214.77279
68.33600	-3.52422	-215.01401
68.43600	-3.52891	-215.29794
68.53600	-3.53422	-215.62834
68.63600	-3.54047	-216.00486
68.73600	-3.54656	-216.47942
68.83600	-3.55031	-216.70261
68.93600	-3.55469	-216.96416
69.03600	-3.55984	-217.26629
69.13600	-3.56531	-217.61170
69.23600	-3.57234	-218.06243
69.33600	-3.57656	-218.35272
69.43600	-3.58078	-218.59385
69.53600	-3.58547	-218.88545
69.63600	-3.59094	-219.22351
69.73600	-3.59891	-219.65492
69.80600	-3.60453	-220.16394
69.90600	-3.60719	-220.34158
70.00600	-3.61109	-220.54115
70.10600	-3.61641	-220.86777
70.20600	-3.62234	-221.24992
70.30600	-3.62906	-221.74443
70.40600	-3.63250	-221.97665
70.50600	-3.63656	-222.21437
70.60600	-3.64141	-222.52323
70.70600	-3.64656	-222.85058
70.80600	-3.65234	-223.21965
70.89400	-3.65953	-223.72143
70.99400	-3.66297	-223.98649
71.09400	-3.66656	-224.18845
71.19400	-3.67109	-224.49203
71.29400	-3.67672	-224.81970
71.39000	-3.68422	-225.32076
71.49000	-3.68875	-225.67104
71.59000	-3.69266	-225.91341
71.69000	-3.69734	-226.19045
71.79000	-3.70266	-226.53043
71.89000	-3.70766	-226.86939
71.99000	-3.71453	-227.30525
72.09000	-3.71859	-227.62127
72.19000	-3.72297	-227.88005
72.29000	-3.72813	-228.20552
72.39000	-3.73438	-228.58642
72.47600	-3.74125	-229.09059
72.57600	-3.74484	-229.35405
72.67600	-3.74875	-229.57973
72.77600	-3.75297	-229.84697
72.87600	-3.75781	-230.16208
72.97600	-3.76359	-230.53150
73.07400	-3.77141	-231.04252
73.17400	-3.77547	-231.38933
73.27400	-3.77922	-231.59552
73.37400	-3.78406	-231.88788
73.47400	-3.78938	-232.24577
73.57400	-3.79656	-232.70082
73.67400	-3.80125	-233.07364
73.77400	-3.80531	-233.33190
73.87400	-3.80984	-233.60829
73.97400	-3.81469	-233.92558
74.07400	-3.82047	-234.28935
74.17400	-3.82813	-234.77831
74.27400	-3.83188	-235.11119
74.37400	-3.83578	-235.32702
74.47400	-3.84031	-235.62194
74.57400	-3.84563	-235.96536
74.67400	-3.85328	-236.42135
74.77400	-3.85859	-236.86461
74.87400	-3.86234	-237.08928
74.97400	-3.86672	-237.36487
75.07400	-3.87125	-237.64375
75.17400	-3.87656	-237.98779
75.27400	-3.88313	-238.41111
75.37400	-3.88906	-238.88189
75.47400	-3.89281	-239.10521
75.57400	-3.89781	-239.39979
75.67400	-3.90344	-239.75013
75.77400	-3.91078	-240.22542
75.87400	-3.91484	-240.55575
75.97400	-3.91859	-240.77603
76.07400	-3.92313	-241.05263
76.17400	-3.92844	-241.39871
76.27400	-3.93438	-241.79150
76.37400	-3.94156	-242.24062
76.47400	-3.94594	-242.61361
76.57400	-3.94969	-242.82475
76.67400	-3.95453	-243.11000
76.77400	-3.95953	-243.44043
76.87400	-3.96703	-243.91465
76.97400	-3.97188	-244.32528
77.07400	-3.97563	-244.55591
77.17400	-3.98016	-244.84448
77.27400	-3.98500	-245.15375
77.37400	-3.99047	-245.51620
77.47400	-3.99781	-245.95018
77.57400	-4.00250	-246.37005
77.67400	-4.00656	-246.59945
77.77400	-4.01125	-246.90804
77.87400	-4.01672	-247.25474
77.97400	-4.02359	-247.73878
78.07400	-4.02813	-248.06154
78.17400	-4.03219	-248.32788
78.27400	-4.03672	-248.61854
78.37400	-4.04172	-248.93351
78.47400	-4.04734	-249.30678
78.57200	-4.05516	-249.81099
78.67200	-4.05938	-250.20409
78.77200	-4.06344	-250.43923
78.87200	-4.06797	-250.75027
78.97200	-4.07281	-251.06996
79.07200	-4.07922	-251.47417
79.17200	-4.08438	-251.87460
79.27200	-4.08859	-252.13513
79.37200	-4.09297	-252.41426
79.47200	-4.09797	-252.74345
79.57200	-4.10391	-253.12793
79.66600	-4.11172	-253.63901
79.76600	-4.11563	-254.01720
79.86600	-4.11922	-254.20743
79.96600	-4.12375	-254.49464
80.06600	-4.12891	-254.81480
80.16600	-4.13531	-255.19645
80.26600	-4.14094	-255.64691
80.36600	-4.14516	-255.92676
80.46600	-4.14938	-256.19039
80.56600	-4.15422	-256.48615
80.66600	-4.15938	-256.81409
80.76600	-4.16656	-257.23258
80.86600	-4.17203	-257.68769
80.96600	-4.17578	-257.90262
81.06600	-4.18047	-258.18229
81.16600	-4.18578	-258.51464
81.26600	-4.19281	-258.93757
81.36600	-4.19891	-259.41560
81.46600	-4.20266	-259.65479
81.56600	-4.20672	-259.89276
81.66600	-4.21094	-260.15034
81.76600	-4.21609	-260.46205
81.86600	-4.22328	-260.87371
81.96600	-4.22922	-261.37453
82.06600	-4.23281	-261.56104
82.16600	-4.23734	-261.83671
82.26600	-4.24266	-262.16391
82.36600	-4.24938	-262.55378
82.46600	-4.25500	-262.99089
82.56600	-4.25891	-263.23831
82.66600	-4.26328	-263.49899
82.76600	-4.26797	-263.79797
82.86600	-4.27328	-264.10955
82.96600	-4.28000	-264.48336
83.06600	-4.28625	-264.98759
83.16600	-4.28969	-265.18536
83.26600	-4.29406	-265.44246
83.36600	-4.29938	-265.75795
83.46600	-4.30703	-266.21181
83.56600	-4.31187	-266.62695
83.66600	-4.31547	-266.83050
83.76600	-4.31984	-267.07977
83.86600	-4.32469	-267.36492
83.96600	-4.33000	-267.69549
84.06600	-4.33672	-268.05958
84.16200	-4.34250	-268.56196
84.26200	-4.34625	-268.77043
84.36200	-4.35078	-269.03781
84.46200	-4.35578	-269.35932
84.56200	-4.36344	-269.76967
84.66200	-4.36859	-270.22299
84.76200	-4.37187	-270.40458
84.86200	-4.37609	-270.64329
84.96200	-4.38063	-270.92355
85.06200	-4.38578	-271.22191
85.16200	-4.39172	-271.56904
85.26000	-4.39875	-272.06966
85.36000	-4.40234	-272.27923
85.46000	-4.40687	-272.52766
85.56000	-4.41250	-272.85600
85.66000	-4.41953	-273.25779
85.76000	-4.42594	-273.75999
85.86000	-4.42969	-273.99501
85.96000	-4.43422	-274.26565
86.06000	-4.43953	-274.58608
86.16000	-4.44500	-274.94231
86.26000	-4.45203	-275.36315
86.36000	-4.45625	-275.70933
86.46000	-4.45938	-275.87712
86.56000	-4.46375	-276.14433
86.66000	-4.46906	-276.46804
86.76000	-4.47703	-276.90604
86.85600	-4.48266	-277.40884
86.95600	-4.48578	-277.58294
87.05600	-4.48984	-277.82243
87.15600	-4.49438	-278.09617
87.25600	-4.49922	-278.40069
87.35600	-4.50547	-278.78234
87.44000	-4.51297	-279.29041
87.54000	-4.51656	-279.58709
87.64000	-4.52063	-279.80250
87.74000	-4.52578	-280.12514
87.84000	-4.53234	-280.51585
87.94000	-4.53844	-280.99191
88.04000	-4.54172	-281.19504
88.14000	-4.54578	-281.44389
88.24000	-4.55063	-281.74198
88.34000	-4.55609	-282.08959
88.44000	-4.56172	-282.46108
88.54000	-4.56891	-282.92954
88.64000	-4.57250	-283.20119
88.74000	-4.57672	-283.43502
88.84000	-4.58172	-283.75170
88.94000	-4.58750	-284.11314
89.04000	-4.59437	-284.61412
89.14000	-4.59859	-284.89733
89.24000	-4.60266	-285.12898
89.34000	-4.60734	-285.42435
89.44000	-4.61266	-285.76681
89.54000	-4.61922	-286.15838
89.62400	-4.62562	-286.66127
89.72400	-4.62875	-286.86714
89.82400	-4.63281	-287.09441
89.92400	-4.63766	-287.40689
90.02400	-4.64328	-287.75370
90.12400	-4.65016	-288.21853
90.22400	-4.65453	-288.53130
90.32400	-4.65859	-288.77401
90.42400	-4.66328	-289.05594
90.52400	-4.66797	-289.35629
90.62400	-4.67375	-289.71970
90.71400	-4.68141	-290.23087
90.81400	-4.68500	-290.52135
90.91400	-4.68906	-290.73876
91.01400	-4.69375	-291.03470
91.11400	-4.69906	-291.33320
91.21400	-4.70578	-291.77180
91.31400	-4.71031	-292.09974
91.41400	-4.71469	-292.36618
91.51400	-4.71938	-292.64432
91.61400	-4.72469	-292.98341
91.71400	-4.73047	-293.34453
91.81400	-4.73813	-293.83400
91.91400	-4.74172	-294.10407
92.01400	-4.74547	-294.31459
92.11400	-4.75000	-294.57751
92.21400	-4.75547	-294.90840
92.31400	-4.76375	-295.41954
92.41400	-4.76797	-295.76662
92.51400	-4.77172	-295.97232
92.61400	-4.77641	-296.24587
92.71400	-4.78188	-296.58729
92.81400	-4.78719	-296.93216
92.91400	-4.79453	-297.37219
93.01400	-4.79844	-297.68583
93.11400	-4.80234	-297.89498
93.21400	-4.80703	-298.18740
93.31400	-4.81250	-298.51425
93.41400	-4.81984	-298.96632
93.51400	-4.82516	-299.37974
93.61400	-4.82875	-299.58478
93.71400	-4.83328	-299.84343
93.81400	-4.83844	-300.16896
93.91400	-4.84437	-300.53857
94.01000	-4.85203	-301.03877
94.11000	-4.85531	-301.30833
94.21000	-4.85906	-301.52076
94.31000	-4.86406	-301.80737
94.41000	-4.86937	-302.14918
94.51000	-4.87688	-302.58736
94.61000	-4.88172	-303.01008
94.71000	-4.88578	-303.23929
94.81000	-4.89031	-303.52923
94.91000	-4.89547	-303.82997
95.01000	-4.90094	-304.19090
95.11000	-4.90844	-304.67740
95.21000	-4.91219	-304.98949
95.31000	-4.91609	-305.20168
95.41000	-4.92094	-305.50647
95.51000	-4.92656	-305.84362
95.61000	-4.93359	-306.32868
95.71000	-4.93797	-306.64673
95.81000	-4.94188	-306.88122
95.91000	-4.94641	-307.15862
96.01000	-4.95141	-307.47333
96.11000	-4.95641	-307.78748
96.21000	-4.96391	-308.23502
96.31000	-4.96859	-308.61300
96.41000	-4.97266	-308.85467
96.51000	-4.97734	-309.13609
96.61000	-4.98281	-309.47095
96.71000	-4.98984	-309.91319
96.81000	-4.99422	-310.23726
96.91000	-4.99813	-310.47156
97.01000	-5.00266	-310.73967
97.11000	-5.00766	-311.04243
97.21000	-5.01313	-311.37508
97.31000	-5.02078	-311.82536
97.41000	-5.02547	-312.18830
97.51000	-5.02953	-312.41879
97.61000	-5.03422	-312.69655
97.71000	-5.03922	-312.99767
97.81000	-5.04656	-313.43099
97.91000	-5.05141	-313.79506
98.01000	-5.05531	-314.02636
98.11000	-5.05969	-314.27121
98.21000	-5.06438	-314.56089
98.31000	-5.07000	-314.90156
98.41000	-5.07813	-315.37321
98.51000	-5.08188	-315.70801
98.61000	-5.08563	-315.90262
98.71000	-5.09047	-316.17612
98.81000	-5.09609	-316.51014
98.91000	-5.10375	-316.96925
99.01000	-5.10828	-317.34827
99.11000	-5.11219	-317.56756
99.21000	-5.11656	-317.81352
99.31000	-5.12109	-318.08332
99.41000	-5.12625	-318.38813
99.51000	-5.13344	-318.78972
99.61000	-5.13922	-319.26680
99.71000	-5.14266	-319.44799
99.81000	-5.14734	-319.70710
99.91000	-5.15297	-320.02890
100.01000	-5.16109	-320.53545
100.11000	-5.16516	-320.86134
100.21000	-5.16875	-321.05893
100.31000	-5.17328	-321.31875
100.41000	-5.17797	-321.59826
100.51000	-5.18359	-321.93470
100.61000	-5.19109	-322.34764
100.71000	-5.19656	-322.82957
100.81000	-5.19984	-322.99483
100.91000	-5.20422	-323.23864
101.01000	-5.20906	-323.53505
101.11000	-5.21563	-323.90091
101.21000	-5.22094	-324.27913
101.31000	-5.22484	-324.50387
101.41000	-5.22922	-324.75960
101.51000	-5.23422	-325.03805
101.61000	-5.24000	-325.37818
101.71000	-5.24844	-325.84181
101.81000	-5.25328	-326.29362
101.91000	-5.25687	-326.45455
102.01000	-5.26188	-326.75314
102.11000	-5.26844	-327.13759
102.19400	-5.27578	-327.63985
102.29400	-5.27875	-327.89066
102.39400	-5.28187	-328.03264
102.49400	-5.28594	-328.26510
102.59400	-5.29063	-328.54992
102.69400	-5.29594	-328.87721
102.79400	-5.30359	-329.28914
102.89400	-5.30859	-329.72673
102.99400	-5.31219	-329.91946
103.09400	-5.31703	-330.19117
103.19400	-5.32234	-330.51136
103.29400	-5.32906	-330.89903
103.39400	-5.33437	-331.30097
103.49400	-5.33828	-331.53099
103.59400	-5.34281	-331.79256
103.69400	-5.34797	-332.09866
103.79400	-5.35344	-332.43924
103.89400	-5.36141	-332.89623
103.99400	-5.36578	-333.28351
104.09400	-5.36906	-333.43989
104.19400	-5.37344	-333.69002
104.29400	-5.37844	-333.98736
104.39400	-5.38563	-334.37783
104.49400	-5.39125	-334.82665
104.59400	-5.39500	-335.04918
104.69400	-5.39922	-335.29383
104.79400	-5.40422	-335.57987
104.89400	-5.40969	-335.90966
104.99400	-5.41703	-336.31170
105.09400	-5.42250	-336.75805
105.19400	-5.42578	-336.92130
105.29401	-5.43031	-337.17898
105.39401	-5.43531	-337.47610
105.49401	-5.44203	-337.85850
105.59401	-5.44891	-338.34901
105.69401	-5.45219	-338.56291
105.79401	-5.45641	-338.78979
105.89401	-5.46156	-339.09479
105.99401	-5.46719	-339.43415
106.09401	-5.47469	-339.84298
106.19401	-5.47953	-340.26578
106.29401	-5.48297	-340.43735
106.39401	-5.48750	-340.69556
106.49401	-5.49281	-341.01838
106.59401	-5.49938	-341.40167
106.69401	-5.50516	-341.82981
106.79401	-5.50891	-342.05788
106.89401	-5.51328	-342.30897
106.99401	-5.51812	-342.58881
107.09401	-5.52313	-342.90186
107.19401	-5.52953	-343.24458
107.29401	-5.53578	-343.72279
107.39401	-5.53922	-343.91052
107.49401	-5.54391	-344.17921
107.59401	-5.54922	-344.49464
107.69401	-5.55672	-344.91611
107.79401	-5.56188	-345.33545
107.89401	-5.56563	-345.53927
107.99401	-5.57000	-345.79065
108.09401	-5.57500	-346.07863
108.19401	-5.58047	-346.41719
108.29401	-5.58750	-346.81574
108.39401	-5.59266	-347.22748
108.49401	-5.59609	-347.42010
108.59401	-5.60047	-347.65327
108.69401	-5.60547	-347.96804
108.79401	-5.61234	-348.32385
108.89401	-5.61828	-348.78641
108.99401	-5.62203	-349.01050
109.09401	-5.62641	-349.22945
109.19401	-5.63141	-349.53764
109.29401	-5.63703	-349.87772
109.39401	-5.64484	-350.31316
109.49401	-5.65016	-350.78886
109.59401	-5.65359	-350.95099
109.69401	-5.65813	-351.21360
109.79401	-5.66297	-351.51130
109.89401	-5.66937	-351.85874
109.99401	-5.67484	-352.27710
110.09401	-5.67859	-352.50208
110.19401	-5.68297	-352.74637
110.29401	-5.68781	-353.04260
110.39401	-5.69359	-353.39636
110.49401	-5.70141	-353.81672
110.59401	-5.70688	-354.30241
110.69401	-5.70984	-354.44874
110.79401	-5.71438	-354.70015
110.89401	-5.71969	-355.00896
110.99401	-5.72703	-355.43314
111.09401	-5.73281	-355.90607
111.19401	-5.73656	-356.12977
111.29401	-5.74078	-356.37352
111.39401	-5.74594	-356.69157
111.49401	-5.75125	-357.01433
111.59401	-5.75781	-357.40250
111.69401	-5.76297	-357.81807
111.79401	-5.76641	-358.02090
111.89401	-5.77094	-358.28945
111.99401	-5.77578	-358.60175
112.09401	-5.78187	-358.94912
112.19401	-5.78797	-359.38469
112.29401	-5.79188	-359.63014
112.39401	-5.79625	-359.88492
112.49401	-5.80109	-360.17716
112.59401	-5.80687	-360.53413
112.69401	-5.81297	-360.91715
112.79001	-5.81984	-361.41896
112.89001	-5.82328	-361.61864
112.99001	-5.82797	-361.87515
113.09001	-5.83266	-362.16745
113.19001	-5.83891	-362.51661
113.29001	-5.84453	-362.93238
113.39001	-5.84875	-363.18168
113.49001	-5.85312	-363.43932
113.59001	-5.85797	-363.73347
113.69001	-5.86328	-364.05510
113.79001	-5.86875	-364.38096
113.89001	-5.87563	-364.84122
113.99001	-5.87938	-365.06054
114.09001	-5.88391	-365.31478
114.19001	-5.88906	-365.61525
114.29001	-5.89578	-365.98957
114.39001	-5.90234	-366.48113
114.49001	-5.90625	-366.70879
114.59001	-5.91047	-366.94202
114.69001	-5.91500	-367.20398
114.79001	-5.92000	-367.50302
114.89001	-5.92563	-367.80602
114.99001	-5.93234	-368.28300
115.09001	-5.93625	-368.51382
115.19001	-5.94078	-368.76455
115.29001	-5.94609	-369.06928
115.39001	-5.95234	-369.42253
115.49001	-5.95859	-369.86244
115.59001	-5.96234	-370.07937
115.69001	-5.96656	-370.30435
115.79001	-5.97109	-370.56604
115.89001	-5.97625	-370.85491
115.99001	-5.98297	-371.22440
116.07601	-5.98969	-371.72750
116.17601	-5.99266	-371.89636
116.27601	-5.99672	-372.09392
116.37601	-6.00156	-372.37355
116.47601	-6.00734	-372.70424
116.57601	-6.01484	-373.17833
116.67601	-6.01875	-373.42352
116.77601	-6.02281	-373.63371
116.87601	-6.02719	-373.87255
116.97601	-6.03203	-374.14971
117.07601	-6.03719	-374.43301
117.17601	-6.04500	-374.86219
117.27601	-6.04906	-375.15324
117.37601	-6.05328	-375.36177
117.47601	-6.05859	-375.64343
117.57601	-6.06469	-375.99352
117.67601	-6.07297	-376.49038
117.77601	-6.07625	-376.73441
117.87601	-6.07984	-376.89656
117.97601	-6.08438	-377.15119
118.07601	-6.08984	-377.44772
118.17601	-6.09594	-377.79501
118.26201	-6.10359	-378.30290
118.36201	-6.10641	-378.50365
118.46201	-6.11031	-378.68243
118.56201	-6.11516	-378.95745
118.66201	-6.12062	-379.26438
118.76001	-6.12906	-379.77549
118.86001	-6.13266	-380.06097
118.96001	-6.13609	-380.22584
119.06001	-6.14047	-380.46059
119.16001	-6.14547	-380.75832
119.26001	-6.15109	-381.08909
119.36001	-6.15953	-381.57937
119.46001	-6.16297	-381.86473
119.56001	-6.16672	-382.03296
119.66001	-6.17188	-382.32574
119.76001	-6.17766	-382.66692
119.86001	-6.18516	-383.14977
119.96001	-6.18859	-383.39576
120.06001	-6.19250	-383.59082
120.16001	-6.19719	-383.83773
120.26001	-6.20234	-384.14586
120.36001	-6.20781	-384.46945
120.46001	-6.21594	-384.97922
120.56001	-6.21937	-385.22369
120.66001	-6.22312	-385.41216
120.76001	-6.22797	-385.68303
120.86001	-6.23406	-386.03476
120.94801	-6.24172	-386.53970
121.04801	-6.24516	-386.77770
121.14801	-6.24891	-386.97198
121.24801	-6.25328	-387.22906
121.34801	-6.25828	-387.49921
121.44801	-6.26375	-387.83160
121.54801	-6.27203	-388.29607
121.64801	-6.27578	-388.62020
121.74801	-6.27969	-388.81055
121.84801	-6.28422	-389.07412
121.94801	-6.28938	-389.37452
122.04801	-6.29687	-389.81345
122.14801	-6.30156	-390.14280
122.24801	-6.30547	-390.36110
122.34801	-6.30984	-390.60372
122.44801	-6.31516	-390.90893
122.54801	-6.32125	-391.28497
122.64801	-6.32922	-391.77805
122.74801	-6.33250	-392.04198
122.84801	-6.33625	-392.22267
122.94801	-6.34109	-392.49632
123.04801	-6.34656	-392.80751
123.14801	-6.35422	-393.27198
123.24801	-6.35875	-393.61075
123.34801	-6.36250	-393.81927
123.44801	-6.36656	-394.04425
123.54801	-6.37156	-394.33676
123.64801	-6.37734	-394.67716
123.74801	-6.38500	-395.11895
123.84801	-6.38984	-395.52397
123.94801	-6.39328	-395.69640
124.04801	-6.39797	-395.95217
124.14801	-6.40359	-396.27022
124.24801	-6.41109	-396.74345
124.34801	-6.41500	-397.03453
124.44801	-6.41906	-397.25569
124.54801	-6.42359	-397.52540
124.64801	-6.42844	-397.80506
124.74801	-6.43406	-398.12496
124.84801	-6.44203	-398.57548
124.94801	-6.44672	-398.99603
125.04801	-6.45000	-399.14358
125.14801	-6.45469	-399.40590
125.24801	-6.46016	-399.73155
125.34801	-6.46828	-400.22689
125.44801	-6.47234	-400.53785
125.54801	-6.47594	-400.73934
125.64801	-6.48031	-400.98435
125.74801	-6.48516	-401.27432
125.84801	-6.49062	-401.60772
125.94801	-6.49766	-402.01509
126.04801	-6.50250	-402.38917
126.14801	-6.50641	-402.58431
126.24801	-6.51156	-402.88225
126.34801	-6.51734	-403.23251
126.44801	-6.52484	-403.70932
126.54801	-6.52891	-403.98836
126.64801	-6.53250	-404.19069
126.74801	-6.53672	-404.42660
126.84801	-6.54156	-404.70648
126.94801	-6.54750	-405.04831
127.04201	-6.55578	-405.55695
127.14201	-6.55969	-405.89637
127.24201	-6.56344	-406.08558
127.34201	-6.56844	-406.35857
127.44201	-6.57406	-406.71673
127.54201	-6.58109	-407.16079
127.64201	-6.58516	-407.46546
127.74201	-6.58906	-407.68293
127.84201	-6.59375	-407.94745
127.94201	-6.59859	-408.23892
128.04201	-6.60437	-408.59550
128.14201	-6.61203	-409.07013
128.24201	-6.61578	-409.37275
128.34201	-6.61922	-409.55332
128.44201	-6.62391	-409.82187
128.54201	-6.62922	-410.13378
128.64201	-6.63625	-410.53665
128.74201	-6.64172	-410.96082
128.84201	-6.64594	-411.19784
128.94201	-6.65031	-411.45805
129.04201	-6.65547	-411.74975
129.14201	-6.66062	-412.07415
129.24201	-6.66719	-412.44614
129.34201	-6.67250	-412.84680
129.44201	-6.67641	-413.04216
129.54201	-6.68094	-413.29956
129.64201	-6.68594	-413.59490
129.74201	-6.69266	-413.95977
129.84201	-6.69844	-414.38201
129.94201	-6.70203	-414.58172
130.04201	-6.70641	-414.81656
130.14201	-6.71141	-415.09122
130.24201	-6.71687	-415.41103
130.34201	-6.72516	-415.83624
130.44201	-6.73031	-416.30134
130.54201	-6.73375	-416.45253
130.64201	-6.73828	-416.69339
130.74201	-6.74328	-416.98241
130.84201	-6.74984	-417.32609
130.94201	-6.75547	-417.75081
131.04201	-6.75953	-417.96175
131.14201	-6.76406	-418.21349
131.24201	-6.76906	-418.49375
131.34201	-6.77438	-418.80628
131.44201	-6.78234	-419.21413
131.54201	-6.78656	-419.60382
131.64201	-6.78984	-419.75802
131.74201	-6.79469	-420.01855
131.84201	-6.79984	-420.31118
131.94201	-6.80750	-420.72788
132.04201	-6.81234	-421.10771
132.14201	-6.81609	-421.29797
132.24201	-6.82047	-421.54828
132.34201	-6.82531	-421.82371
132.44201	-6.83063	-422.13225
132.54201	-6.83844	-422.56629
132.64201	-6.84328	-422.97092
132.74201	-6.84672	-423.12261
132.84201	-6.85109	-423.35206
132.94201	-6.85594	-423.62213
133.04201	-6.86344	-423.98736
133.14201	-6.86844	-424.40429
133.24201	-6.87234	-424.59595
133.34201	-6.87656	-424.82460
133.44201	-6.88125	-425.07076
133.54201	-6.88609	-425.34265
133.64201	-6.89234	-425.65587
133.74201	-6.89922	-426.13208
133.84201	-6.90312	-426.32496
133.94201	-6.90797	-426.57474
134.04201	-6.91359	-426.87693
134.13801	-6.92344	-427.39332
134.23801	-6.92750	-427.81290
134.33801	-6.93000	-427.89572
134.43801	-6.93438	-428.11444
134.53801	-6.93953	-428.42230
134.63801	-6.94516	-428.76321
134.73801	-6.95297	-429.16819
134.83801	-6.95703	-429.54201
134.93801	-6.96031	-429.68139
135.03801	-6.96484	-429.92216
135.13801	-6.97016	-430.23908
135.23801	-6.97703	-430.61405
135.33801	-6.98266	-431.04818
135.43801	-6.98656	-431.26434
135.53801	-6.99078	-431.48872
135.63801	-6.99547	-431.75212
135.73801	-7.00109	-432.08468
135.83801	-7.00844	-432.50138
135.93801	-7.01406	-432.95944
136.03801	-7.01719	-433.10350
136.13801	-7.02172	-433.33563
136.23801	-7.02719	-433.66748
136.33801	-7.03437	-434.08567
136.43801	-7.03922	-434.46532
136.53801	-7.04297	-434.66902
136.63801	-7.04734	-434.91375
136.73801	-7.05203	-435.18248
136.83801	-7.05719	-435.47809
136.93801	-7.06328	-435.84147
137.03401	-7.07047	-436.34656
137.13401	-7.07391	-436.54379
137.23401	-7.07844	-436.78585
137.33401	-7.08359	-437.10685
137.43401	-7.09078	-437.50334
137.53401	-7.09594	-437.92167
137.63401	-7.09953	-438.10993
137.73401	-7.10391	-438.37166
137.83401	-7.10891	-438.65758
137.93401	-7.11438	-438.99241
138.03401	-7.12094	-439.34697
138.13401	-7.12703	-439.83927
138.23401	-7.13031	-440.01138
138.33401	-7.13453	-440.23708
138.43401	-7.13953	-440.52204
138.53401	-7.14656	-440.89854
138.63401	-7.15266	-441.37248
138.73401	-7.15656	-441.58876
138.83401	-7.16062	-441.81377
138.93401	-7.16516	-442.05412
139.03401	-7.17063	-442.37539
139.13401	-7.17812	-442.78547
139.23401	-7.18344	-443.22789
139.33401	-7.18688	-443.40023
139.43401	-7.19141	-443.62774
139.53401	-7.19656	-443.92616
139.63401	-7.20344	-444.30667
139.73401	-7.20922	-444.74867
139.83401	-7.21297	-444.94548
139.93401	-7.21734	-445.17782
140.03401	-7.22219	-445.46202
140.13401	-7.22766	-445.77774
140.23401	-7.23516	-446.18446
140.33401	-7.24047	-446.62905
140.43401	-7.24359	-446.76447
140.53401	-7.24781	-446.98587
140.63401	-7.25266	-447.25761
140.73401	-7.25937	-447.61530
140.83201	-7.26609	-448.11952
140.93201	-7.26984	-448.32656
141.03201	-7.27406	-448.54635
141.13201	-7.27906	-448.82503
141.23201	-7.28437	-449.14946
141.33201	-7.29094	-449.47356
141.43201	-7.29719	-449.96056
141.53201	-7.30047	-450.11404
141.63201	-7.30484	-450.35022
141.73201	-7.30984	-450.63353
141.83201	-7.31703	-451.03139
141.92401	-7.32359	-451.53248
142.02401	-7.32656	-451.69660
142.12401	-7.33031	-451.87685
142.22401	-7.33484	-452.11682
142.32401	-7.34016	-452.41627
142.42401	-7.34656	-452.78141
142.51201	-7.35359	-453.28799
142.61201	-7.35672	-453.47193
142.71201	-7.36094	-453.67464
142.81201	-7.36578	-453.95565
142.91201	-7.37156	-454.27254
143.00201	-7.37922	-454.77527
143.10201	-7.38281	-455.02934
143.20201	-7.38672	-455.22320
143.30201	-7.39156	-455.49580
143.40201	-7.39656	-455.80658
143.50201	-7.40297	-456.16227
143.57801	-7.41047	-456.67273
143.67801	-7.41313	-456.90235
143.77801	-7.41656	-457.06564
143.87801	-7.42156	-457.36295
143.97801	-7.42719	-457.67722
144.07801	-7.43422	-458.15966
144.17801	-7.43797	-458.40672
144.27801	-7.44188	-458.60380
144.37801	-7.44641	-458.86242
144.47801	-7.45125	-459.15344
144.57801	-7.45656	-459.46676
144.67801	-7.46437	-459.92777
144.77801	-7.46859	-460.24427
144.87801	-7.47234	-460.41772
144.97801	-7.47703	-460.67700
145.07801	-7.48266	-460.99451
145.17801	-7.49016	-461.46613
145.27801	-7.49422	-461.74079
145.37801	-7.49813	-461.92569
145.47801	-7.50266	-462.16112
145.57801	-7.50750	-462.43250
145.67801	-7.51312	-462.73991
145.77801	-7.52094	-463.17014
145.87801	-7.52563	-463.52294
145.97801	-7.52953	-463.70625
146.07801	-7.53437	-463.95284
146.17801	-7.53938	-464.21742
146.27801	-7.54688	-464.64503
146.37801	-7.55125	-464.94398
146.47801	-7.55516	-465.12246
146.57801	-7.55937	-465.33799
146.67801	-7.56453	-465.60058
146.77801	-7.57062	-465.93866
146.87801	-7.57891	-466.42748
146.97801	-7.58203	-466.65487
147.07801	-7.58594	-466.80507
147.17801	-7.59078	-467.05076
147.27801	-7.59625	-467.35373
147.37801	-7.60391	-467.79150
147.47801	-7.60812	-468.08407
147.57801	-7.61219	-468.26407
147.67801	-7.61656	-468.48994
147.77801	-7.62141	-468.73748
147.87801	-7.62687	-469.03715
147.97801	-7.63406	-469.40804
148.07801	-7.63953	-469.82223
148.17801	-7.64313	-469.96784
148.27801	-7.64812	-470.22507
148.37801	-7.65375	-470.52321
148.47801	-7.66156	-471.01721
148.57801	-7.66500	-471.22994
148.67801	-7.66875	-471.39642
148.77801	-7.67313	-471.60888
148.87801	-7.67797	-471.86005
148.97801	-7.68328	-472.15575
149.07801	-7.69047	-472.50828
149.17801	-7.69609	-472.95141
149.27801	-7.69953	-473.08573
149.37801	-7.70375	-473.29316
149.47801	-7.70844	-473.51933
149.57801	-7.71516	-473.83708
149.67801	-7.72063	-474.22394
149.77801	-7.72469	-474.40943
149.87801	-7.72906	-474.62350
149.97801	-7.73438	-474.87959
150.07801	-7.74063	-475.21290
150.17801	-7.75016	-475.71078
150.27801	-7.75406	-476.07839
150.37801	-7.75703	-476.16294
150.47801	-7.76188	-476.39555
150.57801	-7.76719	-476.68087
150.67801	-7.77547	-477.15849
150.77801	-7.77922	-477.41821
150.87801	-7.78266	-477.55051
150.97801	-7.78703	-477.76064
151.07801	-7.79187	-478.02454
151.17801	-7.79734	-478.31565
151.27801	-7.80594	-478.79675
151.37801	-7.80969	-479.09063
151.47801	-7.81344	-479.23964
151.57801	-7.81828	-479.48977
151.67801	-7.82313	-479.75394
151.77801	-7.83047	-480.12915
151.87801	-7.83547	-480.50541
151.97801	-7.83938	-480.68136
152.07801	-7.84391	-480.89749
152.17801	-7.84875	-481.17235
152.27801	-7.85438	-481.47911
152.37801	-7.86266	-481.94826
152.47801	-7.86625	-482.23665
152.57801	-7.86953	-482.35461
152.67801	-7.87391	-482.55950
152.77801	-7.87922	-482.83452
152.87801	-7.88734	-483.25506
152.97801	-7.89250	-483.65557
153.07801	-7.89625	-483.82100
153.17801	-7.90047	-484.03421
153.27801	-7.90547	-484.28932
153.37801	-7.91063	-484.57375
153.47801	-7.91766	-484.93326
153.57801	-7.92313	-485.33410
153.67801	-7.92688	-485.49962
153.77801	-7.93156	-485.72412
153.87801	-7.93703	-486.01666
153.97801	-7.94500	-486.44096
154.07801	-7.95016	-486.85989
154.17801	-7.95328	-486.95785
154.27801	-7.95734	-487.14715
154.37801	-7.96219	-487.39341
154.47801	-7.96734	-487.67644
154.57801	-7.97422	-488.04325
154.67801	-7.97938	-488.42856
154.77801	-7.98312	-488.57352
154.87801	-7.98813	-488.81322
154.97801	-7.99375	-489.13109
155.07801	-8.00141	-489.51247
155.17801	-8.00625	-489.91325
155.27801	-8.00953	-490.03512
155.37801	-8.01391	-490.24326
155.47801	-8.01875	-490.49941
155.57801	-8.02453	-490.81686
155.67801	-8.03297	-491.25773
155.77801	-8.03719	-491.60904
155.87801	-8.04047	-491.70738
155.97801	-8.04484	-491.91883
156.07801	-8.05031	-492.21149
156.17801	-8.05781	-492.62941
156.27801	-8.06297	-493.01445
156.37801	-8.06656	-493.17759
156.47801	-8.07094	-493.37998
156.57801	-8.07578	-493.62049
156.67801	-8.08078	-493.89982
156.77801	-8.08781	-494.25334
156.87801	-8.09266	-494.61505
156.97801	-8.09656	-494.76629
157.07801	-8.10125	-495.00480
157.17801	-8.10672	-495.27794
157.27801	-8.11516	-495.72060
157.37801	-8.11984	-496.10010
157.47801	-8.12312	-496.22715
157.57801	-8.12750	-496.41970
157.67801	-8.13219	-496.66104
157.77801	-8.13750	-496.94207
157.87801	-8.14453	-497.30098
157.97801	-8.14984	-497.69834
158.07801	-8.15359	-497.83996
158.17801	-8.15828	-498.06488
158.27801	-8.16375	-498.34642
158.37801	-8.17219	-498.80475
158.47801	-8.17641	-499.13788
158.57801	-8.17984	-499.26016
158.67801	-8.18422	-499.46156
158.77801	-8.18938	-499.72823
158.87801	-8.19516	-500.05436
158.97801	-8.20359	-500.50092
159.07801	-8.20750	-500.82529
159.17801	-8.21063	-500.93305
159.27801	-8.21531	-501.15639
159.37801	-8.22109	-501.46824
159.47801	-8.22953	-501.97244
159.57801	-8.23359	-502.29293
159.67801	-8.23687	-502.42084
159.77801	-8.24125	-502.63339
159.87801	-8.24625	-502.88522
159.97801	-8.25156	-503.17788
160.07801	-8.25828	-503.53068
160.17801	-8.26422	-503.99512
160.27801	-8.26781	-504.14973
160.37801	-8.27234	-504.37242
160.47801	-8.27734	-504.64928
160.57801	-8.28453	-505.04220
160.67801	-8.28984	-505.43845
160.77801	-8.29359	-505.60528
160.87801	-8.29797	-505.80519
160.97801	-8.30281	-506.06489
161.07801	-8.30797	-506.36685
161.17801	-8.31422	-506.70767
161.27801	-8.31984	-507.11107
161.37801	-8.32359	-507.27457
161.47801	-8.32828	-507.51144
161.57801	-8.33344	-507.77376
161.67801	-8.33984	-508.10480
161.77801	-8.34531	-508.47131
161.87801	-8.34969	-508.69220
161.97801	-8.35422	-508.92198
162.07801	-8.35938	-509.19491
162.17801	-8.36484	-509.50140
162.27801	-8.37234	-509.86934
162.37801	-8.37703	-510.23889
162.47801	-8.38047	-510.34689
162.57801	-8.38500	-510.55437
162.67801	-8.39016	-510.82367
162.77801	-8.39766	-511.22373
162.87801	-8.40281	-511.59370
162.97801	-8.40641	-511.73455
163.07801	-8.41078	-511.91968
163.17801	-8.41563	-512.14939
163.27801	-8.42078	-512.40128
163.37801	-8.42750	-512.72905
163.47801	-8.43312	-513.14163
163.57801	-8.43703	-513.29362
163.67801	-8.44172	-513.50558
163.77801	-8.44734	-513.77940
163.87801	-8.45531	-514.16802
163.97801	-8.45984	-514.50104
164.07801	-8.46359	-514.64057
164.17801	-8.46797	-514.82946
164.27801	-8.47266	-515.06639
164.37801	-8.47813	-515.34587
164.47801	-8.48594	-515.72877
164.57801	-8.49109	-516.13891
164.67801	-8.49469	-516.25085
164.77801	-8.49891	-516.41899
164.87801	-8.50375	-516.65425
164.97801	-8.51078	-516.99978
165.07801	-8.51609	-517.39621
165.17801	-8.51969	-517.53378
165.27801	-8.52391	-517.71355
165.37801	-8.52875	-517.92574
165.47801	-8.53422	-518.19456
165.57801	-8.54109	-518.50522
165.67801	-8.54687	-518.92495
165.77801	-8.55031	-519.03754
165.87801	-8.55469	-519.22393
165.97801	-8.55969	-519.46008
166.07801	-8.56594	-519.75507
166.17801	-8.57359	-520.20478
166.27801	-8.57703	-520.35725
166.37801	-8.58094	-520.48892
166.47801	-8.58578	-520.70802
166.57801	-8.59156	-520.99556
166.67801	-8.60031	-521.41410
166.77001	-8.60594	-521.91466
166.87001	-8.60844	-521.94595
166.97001	-8.61281	-522.10069
167.07001	-8.61797	-522.36003
167.17001	-8.62437	-522.64988
167.27001	-8.63062	-523.10103
167.37001	-8.63391	-523.20015
167.47001	-8.63828	-523.38827
167.57001	-8.64313	-523.63068
167.67001	-8.64844	-523.90665
167.77001	-8.65547	-524.23453
167.87001	-8.66141	-524.69975
167.97001	-8.66438	-524.75798
168.07001	-8.66859	-524.92476
168.17001	-8.67375	-525.17307
168.27001	-8.68188	-525.57433
168.37001	-8.68750	-526.03370
168.47001	-8.69063	-526.11786
168.57001	-8.69469	-526.29298
168.67001	-8.69953	-526.52138
168.77001	-8.70438	-526.76797
168.87001	-8.71094	-527.04853
168.96201	-8.71750	-527.54933
169.06201	-8.72094	-527.69643
169.16201	-8.72516	-527.86463
169.26201	-8.73047	-528.12022
169.36201	-8.73734	-528.44614
169.46201	-8.74344	-528.88882
169.56201	-8.74672	-528.99194
169.66201	-8.75062	-529.15096
169.76201	-8.75531	-529.36310
169.86201	-8.76063	-529.63138
169.96201	-8.76672	-529.95890
170.06201	-8.77422	-530.46232
170.16201	-8.77766	-530.59429
170.26201	-8.78203	-530.76768
170.36201	-8.78719	-531.01873
170.46201	-8.79344	-531.30859
170.56201	-8.79953	-531.74210
170.66201	-8.80344	-531.90100
170.76201	-8.80766	-532.07153
170.86201	-8.81250	-532.31359
170.96201	-8.81813	-532.59242
171.06201	-8.82500	-532.92876
171.16201	-8.83094	-533.38456
171.26201	-8.83406	-533.45424
171.36201	-8.83828	-533.62370
171.46201	-8.84344	-533.87851
171.56201	-8.85031	-534.20204
171.66201	-8.85687	-534.70069
171.76201	-8.86031	-534.82670
171.86201	-8.86453	-534.98405
171.96201	-8.86922	-535.20209
172.06201	-8.87438	-535.46333
172.16201	-8.88016	-535.76475
172.26201	-8.88813	-536.27342
172.36201	-8.89156	-536.44711
172.46201	-8.89563	-536.59099
172.56201	-8.90078	-536.84658
172.66201	-8.90734	-537.16099
172.76201	-8.91344	-537.59408
172.86201	-8.91672	-537.70059
172.96201	-8.92078	-537.84698
173.06201	-8.92547	-538.07414
173.16201	-8.93078	-538.34695
173.26201	-8.93672	-538.66142
173.36001	-8.94484	-539.16758
173.46001	-8.94828	-539.33287
173.56001	-8.95234	-539.47580
173.66001	-8.95719	-539.71136
173.76001	-8.96297	-539.99650
173.86001	-8.96953	-540.42840
173.96001	-8.97344	-540.59619
174.06001	-8.97734	-540.74562
174.16001	-8.98203	-540.94940
174.26001	-8.98719	-541.20559
174.36001	-8.99328	-541.50462
174.46001	-9.00094	-541.98945
174.56001	-9.00422	-542.14489
174.66001	-9.00859	-542.29832
174.76001	-9.01391	-542.55223
174.86001	-9.02094	-542.89567
174.95201	-9.02766	-543.39844
175.05201	-9.03078	-543.50269
175.15201	-9.03484	-543.64520
175.25201	-9.03922	-543.84720
175.35201	-9.04422	-544.08413
175.45201	-9.04984	-544.37751
175.55201	-9.05703	-544.84439
175.65201	-9.06062	-544.98571
175.75201	-9.06516	-545.16828
175.85201	-9.07047	-545.44550
175.95201	-9.07750	-545.79306
176.05201	-9.08406	-546.28837
176.15201	-9.08734	-546.40281
176.25201	-9.09125	-546.55033
176.35201	-9.09594	-546.78321
176.45201	-9.10094	-547.04112
176.55201	-9.10641	-547.31286
176.65001	-9.11406	-547.81568
176.75001	-9.11766	-547.96809
176.85001	-9.12156	-548.10715
176.95001	-9.12625	-548.32548
177.05001	-9.13219	-548.63119
177.14201	-9.13984	-549.13670
177.24201	-9.14344	-549.31378
177.34201	-9.14734	-549.45290
177.44201	-9.15188	-549.66229
177.54201	-9.15688	-549.91227
177.64201	-9.16234	-550.19051
177.74201	-9.16953	-550.59087
177.84201	-9.17359	-550.81701
177.94201	-9.17766	-550.95530
178.04201	-9.18234	-551.16439
178.14201	-9.18797	-551.43517
178.24201	-9.19547	-551.83983
178.34201	-9.20063	-552.18542
178.44201	-9.20422	-552.28961
178.54201	-9.20859	-552.46317
178.64201	-9.21344	-552.69289
178.74201	-9.21922	-552.98275
178.84201	-9.22750	-553.48116
178.94201	-9.23078	-553.63560
179.04201	-9.23469	-553.74062
179.14201	-9.23969	-553.96140
179.24201	-9.24469	-554.19058
179.34201	-9.25172	-554.55714
179.44201	-9.25625	-554.83979
179.54201	-9.26047	-554.99309
179.64201	-9.26531	-555.18407
179.74201	-9.27047	-555.43208
179.84201	-9.27641	-555.72778
179.94201	-9.28500	-556.21976
180.04201	-9.28781	-556.35947
180.14201	-9.29141	-556.44709
180.24201	-9.29609	-556.64653
180.34201	-9.30156	-556.90092
180.44201	-9.30922	-557.28668
180.54201	-9.31391	-557.58435
180.64201	-9.31797	-557.72555
180.74201	-9.32266	-557.90931
180.84201	-9.32766	-558.15452
180.94201	-9.33297	-558.39837
181.04201	-9.34094	-558.87812
181.14201	-9.34438	-559.03411
181.24201	-9.34813	-559.13717
181.34201	-9.35281	-559.33011
181.44201	-9.35844	-559.58021
181.54201	-9.36625	-560.03749
181.64201	-9.36984	-560.19861
181.74201	-9.37344	-560.29552
181.84201	-9.37766	-560.44835
181.94201	-9.38234	-560.64594
182.04201	-9.38813	-560.90432
182.14201	-9.39672	-561.31369
182.24201	-9.40125	-561.63931
182.34201	-9.40484	-561.71638
182.44201	-9.40953	-561.89108
182.54201	-9.41484	-562.12324
182.64201	-9.42328	-562.58136
182.74201	-9.42734	-562.82526
182.84201	-9.43141	-562.94084
182.94201	-9.43625	-563.15643
183.04201	-9.44172	-563.42107
183.14201	-9.44766	-563.70401
183.22801	-9.45594	-564.21310
183.32801	-9.45828	-564.31013
183.42801	-9.46156	-564.34786
183.52801	-9.46641	-564.55708
183.62801	-9.47203	-564.83328
183.72801	-9.48047	-565.32913
183.82801	-9.48391	-565.53978
183.92801	-9.48719	-565.61202
184.02801	-9.49141	-565.76300
184.12801	-9.49656	-565.98634
184.22801	-9.50203	-566.26350
184.32801	-9.51000	-566.65123
184.42801	-9.51516	-567.06327
184.52801	-9.51844	-567.12234
184.62801	-9.52313	-567.30002
184.72801	-9.52859	-567.54857
184.82801	-9.53609	-567.95692
184.92801	-9.54000	-568.17049
185.02801	-9.54359	-568.26657
185.12801	-9.54766	-568.41350
185.22801	-9.55250	-568.61699
185.32801	-9.55844	-568.90762
185.42801	-9.56734	-569.36151
185.52801	-9.57250	-569.80562
185.62801	-9.57547	-569.81772
185.72801	-9.58031	-570.00494
185.82801	-9.58547	-570.23996
185.92801	-9.59234	-570.61565
186.02801	-9.59656	-570.83541
186.12801	-9.60047	-570.97423
186.22801	-9.60500	-571.15650
186.32801	-9.61000	-571.37281
186.42801	-9.61547	-571.65599
186.52801	-9.62297	-572.00074
186.62801	-9.62781	-572.34037
186.72801	-9.63125	-572.40576
186.82801	-9.63594	-572.58528
186.92801	-9.64125	-572.82865
187.02801	-9.64906	-573.24529
187.12801	-9.65375	-573.53175
187.22801	-9.65766	-573.63790
187.32801	-9.66203	-573.79586
187.42801	-9.66672	-573.98611
187.52801	-9.67203	-574.22101
187.62801	-9.67953	-574.58651
187.72801	-9.68422	-574.92274
187.82801	-9.68797	-575.02639
187.92801	-9.69297	-575.20604
188.02801	-9.69875	-575.48922
188.12801	-9.70719	-575.97780
188.22801	-9.71062	-576.15286
188.32801	-9.71438	-576.22343
188.42801	-9.71875	-576.38228
188.52801	-9.72328	-576.58088
188.62801	-9.72859	-576.81692
188.72801	-9.73641	-577.22110
188.82801	-9.74156	-577.57485
188.92801	-9.74516	-577.64298
189.02801	-9.74969	-577.80665
189.12801	-9.75469	-578.02188
189.22801	-9.76188	-578.35293
189.32801	-9.76687	-578.66669
189.42801	-9.77094	-578.80765
189.52801	-9.77563	-578.98313
189.62801	-9.78062	-579.19884
189.72801	-9.78625	-579.46157
189.82801	-9.79422	-579.85896
189.92801	-9.79797	-580.08420
190.02801	-9.80156	-580.14607
190.12801	-9.80609	-580.31815
190.22801	-9.81125	-580.54703
190.32801	-9.81813	-580.84494
190.42801	-9.82406	-581.25925
190.52801	-9.82781	-581.35998
190.62801	-9.83219	-581.49922
190.72801	-9.83687	-581.67893
190.82801	-9.84219	-581.90465
190.92801	-9.85000	-582.26109
191.02801	-9.85563	-582.71343
191.12801	-9.85891	-582.74204
191.22801	-9.86359	-582.90696
191.32801	-9.86938	-583.16237
191.42801	-9.87813	-583.65506
191.52801	-9.88172	-583.89717
191.62801	-9.88500	-583.92632
191.72801	-9.88969	-584.11449
191.82801	-9.89469	-584.35851
191.92801	-9.90047	-584.64432
192.02801	-9.90922	-585.14071
192.12801	-9.91234	-585.33907
192.22801	-9.91563	-585.36178
192.32801	-9.92031	-585.54608
192.42801	-9.92547	-585.76548
192.52801	-9.93203	-586.09849
192.62801	-9.93719	-586.42554
192.72801	-9.94109	-586.54439
192.82801	-9.94547	-586.69817
192.92801	-9.95078	-586.92276
193.02801	-9.95687	-587.23807
193.12801	-9.96500	-587.70382
193.22801	-9.96797	-587.84574
193.32801	-9.97172	-587.91453
193.42801	-9.97625	-588.10216
193.52801	-9.98172	-588.34487
193.62801	-9.98906	-588.73236
193.72801	-9.99391	-589.03074
193.82801	-9.99797	-589.14840
193.92801	-10.00250	-589.31673
194.02801	-10.00734	-589.51616
194.12801	-10.01250	-589.74946
194.22801	-10.02000	-590.07621
194.32801	-10.02547	-590.50357
194.42801	-10.02906	-590.55507
194.52801	-10.03359	-590.71004
194.62801	-10.03891	-590.93732
194.72801	-10.04641	-591.31557
194.82801	-10.05063	-591.56138
194.92801	-10.05422	-591.64435
195.02801	-10.05859	-591.79640
195.12801	-10.06359	-592.00084
195.22801	-10.06937	-592.26751
195.32801	-10.07750	-592.66925
195.42801	-10.08203	-592.98003
195.52801	-10.08547	-593.02098
195.62801	-10.09000	-593.16647
195.72801	-10.09516	-593.38748
195.82801	-10.10172	-593.69308
195.92801	-10.10703	-594.01840
196.02801	-10.11125	-594.13821
196.12801	-10.11563	-594.28293
196.22801	-10.12063	-594.47509
196.32801	-10.12609	-594.71107
196.42801	-10.13281	-594.99234
196.52801	-10.13922	-595.46328
196.62801	-10.14234	-595.49737
196.72801	-10.14687	-595.63541
196.82801	-10.15219	-595.85690
196.92801	-10.16078	-596.29428
197.02801	-10.16516	-596.59302
197.12801	-10.16844	-596.60798
197.22801	-10.17266	-596.73929
197.32801	-10.17734	-596.92651
197.42801	-10.18250	-597.15176
197.52801	-10.18828	-597.40454
197.62801	-10.19547	-597.87351
197.72801	-10.19891	-597.93347
197.82801	-10.20344	-598.06460
197.92801	-10.20859	-598.26469
198.02801	-10.21563	-598.54460
198.12801	-10.22109	-598.91856
198.22801	-10.22484	-599.00504
198.32801	-10.22906	-599.13635
198.42801	-10.23375	-599.29883
198.52801	-10.23891	-599.51353
198.62801	-10.24578	-599.78890
198.72801	-10.25188	-600.21812
198.82801	-10.25547	-600.24661
198.92801	-10.26000	-600.38906
199.02801	-10.26484	-600.57551
199.12801	-10.27313	-600.91978
[truncated: 492 more rows]
