# Supplementary material for: Strengthening of 3D Printed Fused Deposition Manufactured Parts Using the Fill Compositing Technique
Source: PLoS One. 2015 Apr 16;10(4):e0122915. doi: 10.1371/journal.pone.0122915 (PMC4400136; doi:10.1371/journal.pone.0122915)
Supplement: S1 File — This is the raw data and information on all the samples presented in this manuscript. (ZIP) [file pone.0122915.s001.zip › Specimen_RawData_104.csv]

Time	Extension	Load
(sec)	(mm)	(N)
0.00000	0.00000	0.01111
0.10000	-0.00047	0.01332
0.20000	-0.00312	0.00863
0.30000	-0.00766	0.01093
0.40000	-0.01672	0.00788
0.50000	-0.02656	0.00202
0.60000	-0.03078	0.00707
0.70000	-0.03516	0.01146
0.80000	-0.04047	0.01342
0.90000	-0.04625	0.01937
1.00000	-0.05359	0.01231
1.10000	-0.05719	0.01170
1.20000	-0.06125	0.01667
1.30000	-0.06594	0.00916
1.40000	-0.07156	0.00870
1.50000	-0.07859	0.01126
1.60000	-0.08328	0.01271
1.70000	-0.08750	0.01242
1.80000	-0.09219	0.01065
1.90000	-0.09766	0.01086
2.00000	-0.10375	0.01577
2.10000	-0.11094	0.01122
2.20000	-0.11406	-0.01938
2.30000	-0.11812	-0.03318
2.40000	-0.12281	-0.03636
2.50000	-0.12828	-0.05866
2.60000	-0.13516	-0.08773
2.70000	-0.14000	-0.10549
2.80000	-0.14422	-0.14142
2.90000	-0.14891	-0.17716
3.00000	-0.15406	-0.20710
3.10000	-0.16000	-0.25861
3.20000	-0.16688	-0.38208
3.30000	-0.17078	-0.50862
3.40000	-0.17484	-0.57173
3.50000	-0.18000	-0.69329
3.60000	-0.18547	-0.87106
3.70000	-0.19219	-1.11077
3.80000	-0.19672	-1.30573
3.90000	-0.20094	-1.43645
4.00000	-0.20547	-1.60636
4.10000	-0.21078	-1.75724
4.20000	-0.21688	-1.94601
4.30000	-0.22406	-2.26257
4.40000	-0.22781	-2.35366
4.50000	-0.23172	-2.54908
4.60000	-0.23672	-2.74250
4.70000	-0.24250	-2.99643
4.80000	-0.24922	-3.39944
4.90000	-0.25375	-3.69697
5.00000	-0.25781	-3.95708
5.10000	-0.26250	-4.25445
5.20000	-0.26750	-4.56915
5.30000	-0.27297	-4.92635
5.40000	-0.28047	-5.41990
5.50000	-0.28438	-5.73481
5.60000	-0.28859	-5.99825
5.70000	-0.29344	-6.32220
5.80000	-0.29906	-6.68521
5.90000	-0.30562	-7.15017
6.00000	-0.31031	-7.49461
6.10000	-0.31438	-7.77488
6.20000	-0.31906	-8.08994
6.30000	-0.32391	-8.42356
6.40000	-0.32922	-8.79544
6.50000	-0.33609	-9.26915
6.60000	-0.34047	-9.59328
6.70000	-0.34484	-9.88886
6.80000	-0.34984	-10.21627
6.90000	-0.35547	-10.58751
7.00000	-0.36172	-11.03327
7.10000	-0.36641	-11.37331
7.20000	-0.37047	-11.65294
7.30000	-0.37516	-11.96634
7.40000	-0.38031	-12.32010
7.50000	-0.38641	-12.72766
7.59200	-0.39391	-13.23708
7.69200	-0.39750	-13.55303
7.79200	-0.40141	-13.78557
7.89200	-0.40578	-14.08595
7.99200	-0.41094	-14.44523
8.09200	-0.41813	-14.90768
8.19200	-0.42344	-15.34358
8.29200	-0.42781	-15.64319
8.39200	-0.43234	-15.94338
8.49200	-0.43734	-16.29028
8.59200	-0.44312	-16.67976
8.68200	-0.45031	-17.18927
8.78200	-0.45422	-17.53654
8.88200	-0.45812	-17.77496
8.98200	-0.46313	-18.11891
9.08200	-0.46859	-18.51353
9.18200	-0.47516	-18.98777
9.28200	-0.48031	-19.40722
9.38200	-0.48422	-19.67419
9.48200	-0.48844	-19.96743
9.58200	-0.49328	-20.30246
9.68200	-0.49906	-20.73529
9.77800	-0.50656	-21.23669
9.87800	-0.51109	-21.66596
9.97800	-0.51484	-21.91350
10.07800	-0.52000	-22.27923
10.17800	-0.52547	-22.69157
10.27800	-0.53172	-23.16425
10.37800	-0.53641	-23.53889
10.47800	-0.54016	-23.81899
10.57800	-0.54438	-24.11271
10.67800	-0.54922	-24.43942
10.77800	-0.55484	-24.84358
10.87400	-0.56203	-25.34592
10.97400	-0.56719	-25.80727
11.07400	-0.57109	-26.06426
11.17400	-0.57562	-26.38654
11.27400	-0.58047	-26.74076
11.37400	-0.58719	-27.20218
11.47400	-0.59297	-27.68380
11.57400	-0.59672	-27.95790
11.67400	-0.60094	-28.23730
11.77400	-0.60594	-28.58463
11.87400	-0.61125	-28.95820
11.97400	-0.61766	-29.39985
12.07400	-0.62328	-29.87136
12.17400	-0.62750	-30.15759
12.27400	-0.63234	-30.49023
12.37400	-0.63797	-30.87819
12.47400	-0.64500	-31.37321
12.57400	-0.64984	-31.76727
12.67400	-0.65391	-32.04700
12.77400	-0.65797	-32.33791
12.87400	-0.66281	-32.67893
12.97400	-0.66828	-33.05895
13.07400	-0.67500	-33.49844
13.17400	-0.68000	-33.95761
13.27400	-0.68391	-34.19684
13.37400	-0.68844	-34.50354
13.47400	-0.69391	-34.87215
13.57400	-0.70063	-35.33655
13.67400	-0.70625	-35.80059
13.77400	-0.71047	-36.08987
13.87400	-0.71500	-36.39476
13.97400	-0.72016	-36.75071
14.07400	-0.72578	-37.15089
14.17400	-0.73281	-37.62263
14.27400	-0.73781	-38.08204
14.37400	-0.74141	-38.30696
14.47400	-0.74609	-38.62830
14.57400	-0.75141	-39.01045
14.67400	-0.75797	-39.46761
14.77400	-0.76313	-39.90251
14.87400	-0.76719	-40.17241
14.97400	-0.77141	-40.46553
15.07400	-0.77594	-40.78398
15.17400	-0.78109	-41.14453
15.27400	-0.78703	-41.56056
15.37400	-0.79359	-42.06747
15.47400	-0.79750	-42.33558
15.57400	-0.80203	-42.63807
15.67400	-0.80688	-42.98517
15.77400	-0.81312	-43.37323
15.87200	-0.81937	-43.87629
15.97200	-0.82344	-44.16082
16.07200	-0.82797	-44.45283
16.17200	-0.83266	-44.78020
16.27200	-0.83828	-45.15957
16.37200	-0.84516	-45.61734
16.45000	-0.85109	-46.12010
16.55000	-0.85453	-46.36031
16.65000	-0.85906	-46.63110
16.75000	-0.86438	-47.01801
16.85000	-0.87156	-47.49907
16.93200	-0.87703	-48.00469
17.03200	-0.88031	-48.23975
17.13200	-0.88406	-48.46891
17.23200	-0.88875	-48.80755
17.33200	-0.89391	-49.18607
17.43200	-0.89922	-49.58286
17.53200	-0.90578	-50.08272
17.63200	-0.90938	-50.34906
17.73200	-0.91359	-50.62973
17.83200	-0.91844	-50.97965
17.93200	-0.92453	-51.40402
18.01800	-0.93125	-51.91377
18.11800	-0.93578	-52.27783
18.21800	-0.93984	-52.54689
18.31800	-0.94438	-52.86622
18.41800	-0.94906	-53.20476
18.51800	-0.95422	-53.58580
18.61000	-0.96156	-54.09127
18.71000	-0.96594	-54.47479
18.81000	-0.97016	-54.75255
18.91000	-0.97516	-55.11345
19.01000	-0.98078	-55.52564
19.11000	-0.98719	-56.02025
19.21000	-0.99141	-56.33583
19.31000	-0.99563	-56.63371
19.41000	-1.00031	-56.95465
19.51000	-1.00531	-57.32531
19.61000	-1.01078	-57.72366
19.70400	-1.01797	-58.22565
19.80400	-1.02219	-58.61204
19.90400	-1.02641	-58.87589
20.00400	-1.03109	-59.21843
20.10400	-1.03641	-59.59748
20.20200	-1.04359	-60.10724
20.30200	-1.04844	-60.53909
20.40200	-1.05219	-60.80101
20.50200	-1.05641	-61.08655
20.60200	-1.06141	-61.44004
20.70200	-1.06688	-61.82809
20.80200	-1.07375	-62.33424
20.90200	-1.07875	-62.78078
21.00200	-1.08297	-63.04679
21.10200	-1.08781	-63.39042
21.20200	-1.09313	-63.77187
21.30200	-1.09969	-64.24632
21.40200	-1.10516	-64.70029
21.50200	-1.10891	-64.94634
21.60200	-1.11313	-65.24058
21.70200	-1.11797	-65.59689
21.80200	-1.12375	-66.01143
21.89400	-1.13109	-66.51290
21.99400	-1.13594	-66.99615
22.09400	-1.13969	-67.22117
22.19400	-1.14453	-67.56137
22.29400	-1.15000	-67.97075
22.39400	-1.15688	-68.47265
22.49400	-1.16203	-68.93676
22.59400	-1.16578	-69.18951
22.69400	-1.17016	-69.49284
22.79400	-1.17500	-69.84603
22.89400	-1.18016	-70.24173
22.99400	-1.18703	-70.71715
23.09400	-1.19234	-71.21234
23.19400	-1.19625	-71.46144
23.29400	-1.20062	-71.78506
23.39400	-1.20563	-72.14031
23.49400	-1.21281	-72.65078
23.59400	-1.21828	-73.14543
23.69400	-1.22234	-73.41731
23.79400	-1.22672	-73.73288
23.89400	-1.23156	-74.08461
23.99400	-1.23703	-74.49019
24.09400	-1.24406	-74.98247
24.19400	-1.24875	-75.41354
24.29400	-1.25281	-75.67054
24.39400	-1.25750	-76.00223
24.49400	-1.26297	-76.41852
24.59400	-1.27016	-76.92818
24.69400	-1.27516	-77.35828
24.79400	-1.27906	-77.63612
24.89400	-1.28328	-77.94283
24.99400	-1.28828	-78.30213
25.09400	-1.29422	-78.75709
25.18200	-1.30172	-79.26792
25.28200	-1.30609	-79.74871
25.38200	-1.30938	-79.93540
25.48200	-1.31375	-80.23611
25.58200	-1.31891	-80.61282
25.68200	-1.32578	-81.11186
25.78200	-1.33141	-81.61922
25.88200	-1.33578	-81.95005
25.98200	-1.34062	-82.29225
26.08200	-1.34578	-82.70373
26.18200	-1.35109	-83.11861
26.28200	-1.35766	-83.61449
26.38200	-1.36187	-84.01038
26.48200	-1.36563	-84.26777
26.58200	-1.37016	-84.59781
26.68200	-1.37516	-84.96549
26.78200	-1.38156	-85.44781
26.87600	-1.38734	-85.95283
26.97600	-1.39172	-86.30345
27.07600	-1.39609	-86.62044
27.17600	-1.40094	-86.97461
27.27600	-1.40609	-87.38402
27.37600	-1.41250	-87.85470
27.46600	-1.41828	-88.36070
27.56600	-1.42203	-88.64906
27.66600	-1.42625	-88.93497
27.76600	-1.43141	-89.33964
27.86600	-1.43766	-89.80179
27.95800	-1.44344	-90.30873
28.05800	-1.44766	-90.63339
28.15800	-1.45187	-90.93195
28.25800	-1.45641	-91.24983
28.35800	-1.46141	-91.63619
28.45800	-1.46703	-92.06384
28.55000	-1.47375	-92.57028
28.65000	-1.47797	-92.94672
28.75000	-1.48219	-93.22976
28.85000	-1.48719	-93.60024
28.95000	-1.49344	-94.03121
29.03800	-1.49953	-94.54001
29.13800	-1.50375	-94.88903
29.23800	-1.50766	-95.16428
29.33800	-1.51219	-95.50013
29.43800	-1.51719	-95.86848
29.53800	-1.52297	-96.30540
29.62600	-1.53000	-96.81652
29.72600	-1.53406	-97.19301
29.82600	-1.53781	-97.42492
29.92600	-1.54219	-97.74954
30.02600	-1.54719	-98.10401
30.12600	-1.55422	-98.60641
30.22600	-1.55969	-99.08736
30.32600	-1.56391	-99.38600
30.42600	-1.56844	-99.70321
30.52600	-1.57391	-100.08758
30.62600	-1.57953	-100.51509
30.71600	-1.58625	-101.01748
30.81600	-1.59000	-101.35255
30.91600	-1.59406	-101.61996
31.01600	-1.59875	-101.95506
31.11600	-1.60406	-102.34356
31.21600	-1.61125	-102.84477
31.31600	-1.61641	-103.29293
31.41600	-1.62016	-103.55014
31.51600	-1.62453	-103.84517
31.61600	-1.62922	-104.18595
31.71600	-1.63437	-104.56170
31.81600	-1.64078	-104.99579
31.91600	-1.64625	-105.47347
32.01600	-1.65031	-105.73337
32.11600	-1.65500	-106.04063
32.21600	-1.66000	-106.38837
32.31600	-1.66687	-106.81687
32.41200	-1.67234	-107.31810
32.51200	-1.67672	-107.59968
32.61200	-1.68141	-107.90455
32.71200	-1.68688	-108.29066
32.81200	-1.69266	-108.70877
32.90200	-1.70031	-109.21977
33.00200	-1.70375	-109.57325
33.10200	-1.70703	-109.75571
33.20200	-1.71172	-110.05796
33.30200	-1.71719	-110.44770
33.40200	-1.72469	-110.95448
33.48400	-1.73016	-111.46079
33.58400	-1.73359	-111.72116
33.68400	-1.73766	-111.97417
33.78400	-1.74234	-112.30271
33.88400	-1.74734	-112.67445
33.98400	-1.75391	-113.12567
34.08200	-1.75937	-113.62847
34.18200	-1.76297	-113.85879
34.28200	-1.76734	-114.16432
34.38200	-1.77250	-114.54027
34.48200	-1.77859	-114.96201
34.56400	-1.78484	-115.46680
34.66400	-1.78891	-115.81546
34.76400	-1.79297	-116.07406
34.86400	-1.79766	-116.41669
34.96400	-1.80266	-116.80166
35.06400	-1.80828	-117.19821
35.14600	-1.81516	-117.70524
35.24600	-1.81891	-118.05503
35.34600	-1.82297	-118.28846
35.44600	-1.82781	-118.64799
35.54600	-1.83328	-119.02177
35.63200	-1.83984	-119.53303
35.73200	-1.84422	-119.92831
35.83200	-1.84828	-120.20089
35.93200	-1.85281	-120.51388
36.03200	-1.85797	-120.89104
36.13200	-1.86328	-121.28970
36.22600	-1.87047	-121.79726
36.32600	-1.87484	-122.22393
36.42600	-1.87875	-122.46433
36.52600	-1.88344	-122.80311
36.62600	-1.88906	-123.21498
36.71800	-1.89578	-123.72284
36.81800	-1.90031	-124.12900
36.91800	-1.90406	-124.38498
37.01800	-1.90844	-124.69161
37.11800	-1.91344	-125.05017
37.21800	-1.91906	-125.48573
37.31800	-1.92641	-125.99766
37.41800	-1.93109	-126.45966
37.51800	-1.93500	-126.70301
37.61800	-1.93984	-127.04657
37.71800	-1.94531	-127.43673
37.81800	-1.95172	-127.90458
37.91800	-1.95703	-128.36075
38.01800	-1.96125	-128.66706
38.11800	-1.96547	-128.96989
38.21800	-1.97031	-129.32135
38.31800	-1.97594	-129.72932
38.41200	-1.98312	-130.22958
38.51200	-1.98781	-130.70551
38.61200	-1.99141	-130.92837
38.71200	-1.99609	-131.26388
38.81200	-2.00172	-131.67883
38.91200	-2.00812	-132.15880
39.01200	-2.01328	-132.62215
39.11200	-2.01734	-132.90909
39.21200	-2.02156	-133.20747
39.31200	-2.02656	-133.55224
39.41200	-2.03203	-133.96835
39.51200	-2.03922	-134.47256
39.59600	-2.04438	-134.97788
39.69600	-2.04766	-135.20640
39.79600	-2.05203	-135.50979
39.89600	-2.05719	-135.89205
39.99600	-2.06406	-136.36453
40.09000	-2.06969	-136.86985
40.19000	-2.07328	-137.13296
40.29000	-2.07734	-137.41048
40.39000	-2.08234	-137.76809
40.49000	-2.08797	-138.18896
40.59000	-2.09391	-138.64663
40.67200	-2.10016	-139.15433
40.77200	-2.10375	-139.45952
40.87200	-2.10797	-139.73625
40.97200	-2.11297	-140.10589
41.07200	-2.11891	-140.53528
41.15600	-2.12516	-141.04038
41.25600	-2.12938	-141.42857
41.35600	-2.13312	-141.67646
41.45600	-2.13766	-142.00622
41.55600	-2.14281	-142.39751
41.65600	-2.14906	-142.86231
41.72800	-2.15578	-143.37347
41.82800	-2.15922	-143.76055
41.92800	-2.16281	-143.98009
42.02800	-2.16766	-144.34625
42.12800	-2.17281	-144.74629
42.22800	-2.17938	-145.25037
42.32800	-2.18422	-145.68120
42.42800	-2.18828	-145.97769
42.52800	-2.19266	-146.28983
42.62800	-2.19766	-146.65832
42.72800	-2.20297	-147.06163
42.82400	-2.21047	-147.57445
42.92400	-2.21516	-148.07194
43.02400	-2.21922	-148.34765
43.12400	-2.22391	-148.70027
43.22400	-2.22922	-149.10291
43.32400	-2.23609	-149.60934
43.42400	-2.24094	-150.04133
43.52400	-2.24484	-150.32256
43.62400	-2.24937	-150.65500
43.72400	-2.25422	-151.02485
43.82400	-2.25953	-151.44303
43.92200	-2.26672	-151.95617
44.01800	-2.27172	-152.45621
44.11800	-2.27547	-152.70050
44.21800	-2.28000	-153.02220
44.31800	-2.28500	-153.38862
44.41800	-2.29187	-153.86674
44.50400	-2.29703	-154.37381
44.60400	-2.30094	-154.65462
44.70400	-2.30484	-154.94330
44.80400	-2.30937	-155.25632
44.90400	-2.31453	-155.62911
45.00400	-2.32047	-156.04693
45.10400	-2.32672	-156.55498
45.20400	-2.33094	-156.87397
45.30400	-2.33578	-157.21570
45.40400	-2.34078	-157.57409
45.50400	-2.34688	-158.01485
45.58600	-2.35359	-158.52405
45.68600	-2.35734	-158.86804
45.78600	-2.36109	-159.08650
45.88600	-2.36531	-159.37822
45.98600	-2.37031	-159.72708
46.08600	-2.37641	-160.15966
46.16200	-2.38328	-160.66769
46.26200	-2.38719	-161.04716
46.36200	-2.39125	-161.29115
46.46200	-2.39578	-161.61531
46.56200	-2.40156	-162.00610
46.65800	-2.40844	-162.51625
46.75800	-2.41297	-162.92413
46.85800	-2.41703	-163.17746
46.95800	-2.42156	-163.50533
47.05800	-2.42656	-163.87142
47.15800	-2.43250	-164.28848
47.24200	-2.43953	-164.80127
47.34200	-2.44328	-165.17183
47.44200	-2.44656	-165.36526
47.54200	-2.45109	-165.66633
47.64200	-2.45609	-166.03528
47.74200	-2.46313	-166.51809
47.84200	-2.46844	-166.99167
47.94200	-2.47266	-167.27862
48.04200	-2.47703	-167.57303
48.14200	-2.48203	-167.92217
48.24200	-2.48734	-168.31000
48.34200	-2.49531	-168.81528
48.44200	-2.49984	-169.28379
48.54200	-2.50359	-169.50227
48.64200	-2.50828	-169.81040
48.74200	-2.51375	-170.20109
48.83800	-2.52109	-170.71415
48.93800	-2.52500	-171.07061
49.03800	-2.52875	-171.29047
49.13800	-2.53312	-171.57958
49.23800	-2.53813	-171.93191
49.33800	-2.54375	-172.31947
49.43600	-2.55156	-172.83171
49.53600	-2.55656	-173.31654
49.63600	-2.56016	-173.52289
49.73600	-2.56484	-173.84055
49.83600	-2.57016	-174.20965
49.93000	-2.57766	-174.71226
50.02200	-2.58281	-175.21755
50.12200	-2.58609	-175.44019
50.22200	-2.59031	-175.72527
50.32200	-2.59516	-176.06319
50.42200	-2.60078	-176.46371
50.52200	-2.60828	-176.97588
50.62200	-2.61266	-177.44499
50.72200	-2.61594	-177.64297
50.82200	-2.62063	-177.95494
50.92200	-2.62625	-178.35958
51.01800	-2.63313	-178.86268
51.11800	-2.63813	-179.32045
51.21800	-2.64188	-179.57759
51.31800	-2.64641	-179.88226
51.41800	-2.65156	-180.24153
51.51800	-2.65703	-180.65830
51.61800	-2.66422	-181.16871
51.69600	-2.66922	-181.67336
51.79600	-2.67234	-181.90147
51.89600	-2.67641	-182.16515
51.99600	-2.68125	-182.51485
52.09600	-2.68719	-182.93391
52.18200	-2.69359	-183.43976
52.28200	-2.69766	-183.77863
52.38200	-2.70141	-184.02553
52.48200	-2.70594	-184.35168
52.58200	-2.71109	-184.72619
52.68200	-2.71687	-185.17002
52.77000	-2.72406	-185.67817
52.87000	-2.72828	-186.10251
52.97000	-2.73234	-186.34899
53.07000	-2.73734	-186.71377
53.17000	-2.74297	-187.12360
53.26400	-2.74938	-187.62667
53.36400	-2.75375	-188.00128
53.46400	-2.75766	-188.27043
53.56400	-2.76203	-188.59509
53.66400	-2.76703	-188.95401
53.76400	-2.77250	-189.37305
53.86200	-2.77984	-189.87794
53.96200	-2.78406	-190.30289
54.06200	-2.78797	-190.55092
54.16200	-2.79266	-190.88660
54.26200	-2.79828	-191.29896
54.35200	-2.80516	-191.80782
54.45200	-2.81000	-192.26715
54.55200	-2.81391	-192.52473
54.65200	-2.81844	-192.84613
54.75200	-2.82359	-193.20473
54.85200	-2.82859	-193.58824
54.95000	-2.83594	-194.09053
55.05000	-2.84047	-194.53722
55.15000	-2.84438	-194.78047
55.25000	-2.84891	-195.11028
55.35000	-2.85406	-195.48944
55.45000	-2.86125	-195.96642
55.55000	-2.86641	-196.45394
55.65000	-2.87016	-196.70382
55.75000	-2.87469	-197.02469
55.85000	-2.87969	-197.38451
55.95000	-2.88516	-197.77660
56.04600	-2.89219	-198.28299
56.14600	-2.89719	-198.74983
56.24600	-2.90094	-198.98954
56.34600	-2.90563	-199.30831
56.44600	-2.91094	-199.68572
56.54600	-2.91797	-200.17131
56.64600	-2.92297	-200.64895
56.74600	-2.92703	-200.93261
56.84600	-2.93141	-201.22901
56.94600	-2.93625	-201.58365
57.04600	-2.94188	-201.97724
57.13800	-2.94906	-202.47804
57.23800	-2.95391	-202.94411
57.33800	-2.95734	-203.15735
57.43800	-2.96219	-203.49409
57.53800	-2.96781	-203.91010
57.63000	-2.97469	-204.41085
57.71400	-2.98016	-204.91140
57.81400	-2.98359	-205.18549
57.91400	-2.98781	-205.46070
58.01400	-2.99250	-205.83318
58.11400	-2.99734	-206.20355
58.21400	-3.00281	-206.57986
58.30800	-3.00859	-207.08138
58.40800	-3.01234	-207.38249
58.50800	-3.01688	-207.67809
58.60800	-3.02219	-208.05624
58.70800	-3.02906	-208.54995
58.78200	-3.03500	-209.05410
58.88200	-3.03844	-209.35866
58.98200	-3.04219	-209.59951
59.08200	-3.04688	-209.93684
59.18200	-3.05156	-210.30419
59.28200	-3.05703	-210.69992
59.37600	-3.06406	-211.20828
59.47600	-3.06859	-211.60945
59.57600	-3.07281	-211.89515
59.67600	-3.07781	-212.24758
59.77600	-3.08328	-212.63550
59.87400	-3.09000	-213.14012
59.97400	-3.09484	-213.56662
60.07400	-3.09891	-213.85820
60.17400	-3.10359	-214.19492
60.27400	-3.10875	-214.57054
60.37400	-3.11453	-214.99141
60.46600	-3.12094	-215.49433
60.56600	-3.12453	-215.80188
60.66600	-3.12859	-216.07709
60.76600	-3.13328	-216.42703
60.86600	-3.13844	-216.81504
60.96600	-3.14531	-217.31353
61.06600	-3.15047	-217.75605
61.16600	-3.15469	-218.05702
61.26600	-3.15922	-218.36545
61.36600	-3.16391	-218.70682
61.46600	-3.16938	-219.10411
61.56200	-3.17641	-219.60591
61.66200	-3.18125	-220.07218
61.76200	-3.18516	-220.31173
61.86200	-3.18969	-220.63066
61.96200	-3.19500	-220.99163
62.06000	-3.20234	-221.49274
62.16000	-3.20703	-221.91840
62.26000	-3.21125	-222.20983
62.36000	-3.21562	-222.52655
62.46000	-3.22062	-222.87352
62.56000	-3.22625	-223.29377
62.65600	-3.23391	-223.80751
62.75600	-3.23844	-224.28228
62.85600	-3.24203	-224.47525
62.95600	-3.24609	-224.75486
63.05600	-3.25094	-225.10596
63.15600	-3.25828	-225.56332
63.22800	-3.26328	-226.06359
63.32800	-3.26719	-226.37919
63.42800	-3.27141	-226.65752
63.52800	-3.27625	-227.00283
63.62800	-3.28156	-227.37241
63.72800	-3.28766	-227.80164
63.82600	-3.29359	-228.30886
63.92600	-3.29719	-228.56279
64.02600	-3.30156	-228.84895
64.12600	-3.30672	-229.22184
64.22600	-3.31313	-229.67216
64.31400	-3.31922	-230.17907
64.41400	-3.32344	-230.49811
64.51400	-3.32750	-230.77174
64.61400	-3.33203	-231.09221
64.71400	-3.33734	-231.47194
64.81400	-3.34313	-231.91018
64.90000	-3.34984	-232.41751
65.00000	-3.35359	-232.74638
65.10000	-3.35766	-233.01150
65.20000	-3.36281	-233.36230
65.30000	-3.36844	-233.76200
65.39400	-3.37484	-234.26841
65.49400	-3.37875	-234.57518
65.59400	-3.38266	-234.83652
65.69400	-3.38719	-235.15531
65.79400	-3.39187	-235.48704
65.89400	-3.39719	-235.85831
65.99200	-3.40484	-236.36022
66.09200	-3.40953	-236.79852
66.19200	-3.41375	-237.05114
66.29200	-3.41875	-237.41268
66.39200	-3.42516	-237.85715
66.46200	-3.43188	-238.36707
66.56200	-3.43594	-238.77710
66.66200	-3.43937	-238.97573
66.76200	-3.44391	-239.28455
66.86200	-3.44844	-239.61191
66.96200	-3.45359	-239.98947
67.05200	-3.46094	-240.49033
67.15200	-3.46500	-240.93039
67.25200	-3.46875	-241.15556
67.35200	-3.47328	-241.48582
67.45200	-3.47875	-241.87762
67.55000	-3.48609	-242.38552
67.65000	-3.49062	-242.82397
67.75000	-3.49422	-243.05733
67.85000	-3.49859	-243.35499
67.95000	-3.50328	-243.70216
68.05000	-3.50906	-244.11029
68.14200	-3.51641	-244.61637
68.21200	-3.52109	-245.11752
68.31200	-3.52437	-245.34221
68.41200	-3.52859	-245.61965
68.51200	-3.53312	-245.94344
68.61200	-3.53875	-246.33776
68.70400	-3.54516	-246.84334
68.80400	-3.54922	-247.17867
68.90400	-3.55328	-247.45320
69.00400	-3.55781	-247.77812
69.10400	-3.56297	-248.14516
69.20400	-3.56922	-248.59580
69.29000	-3.57625	-249.09757
69.39000	-3.58016	-249.46277
69.49000	-3.58453	-249.73817
69.59000	-3.58922	-250.08914
69.69000	-3.59500	-250.50613
69.78600	-3.60156	-251.01170
69.88600	-3.60609	-251.39314
69.98600	-3.60984	-251.64470
70.08600	-3.61422	-251.94186
70.18600	-3.61891	-252.27538
70.28600	-3.62469	-252.68531
70.37400	-3.63203	-253.19165
70.47400	-3.63656	-253.66324
70.57400	-3.64031	-253.88554
70.67400	-3.64531	-254.25154
70.77400	-3.65078	-254.64630
70.87400	-3.65750	-255.12338
70.97400	-3.66203	-255.52121
71.07400	-3.66594	-255.77751
71.17400	-3.67047	-256.10614
71.27400	-3.67531	-256.46427
71.37400	-3.68078	-256.85841
71.46800	-3.68859	-257.36010
71.55000	-3.69297	-257.86045
71.65000	-3.69594	-258.03316
71.75000	-3.70016	-258.30483
71.85000	-3.70531	-258.67420
71.95000	-3.71250	-259.17357
72.04200	-3.71781	-259.67649
72.14200	-3.72156	-259.94053
72.24200	-3.72578	-260.22473
72.34200	-3.73062	-260.56215
72.44200	-3.73562	-260.93045
72.54200	-3.74203	-261.33490
72.62200	-3.74750	-261.84219
72.72200	-3.75141	-262.13643
72.82200	-3.75578	-262.43758
72.92200	-3.76062	-262.78204
73.02200	-3.76672	-263.21310
73.10600	-3.77297	-263.71843
73.20600	-3.77656	-264.01192
73.30600	-3.78063	-264.26414
73.40600	-3.78531	-264.59068
73.50600	-3.79094	-264.99644
73.60600	-3.79781	-265.49169
73.67000	-3.80422	-265.99666
73.77000	-3.80734	-266.34848
73.87000	-3.81094	-266.54980
73.97000	-3.81609	-266.92674
74.07000	-3.82141	-267.33798
74.17000	-3.82703	-267.76895
74.27000	-3.83188	-268.15045
74.37000	-3.83641	-268.49169
74.47000	-3.84078	-268.82094
74.57000	-3.84594	-269.20521
74.67000	-3.85156	-269.64504
74.77000	-3.85859	-270.14226
74.87000	-3.86281	-270.55195
74.97000	-3.86641	-270.78211
75.07000	-3.87078	-271.08660
75.17000	-3.87609	-271.47618
75.27000	-3.88297	-271.97319
75.36400	-3.88844	-272.47468
75.46400	-3.89266	-272.78697
75.56400	-3.89719	-273.10675
75.66400	-3.90234	-273.48584
75.76400	-3.90781	-273.88749
75.86400	-3.91484	-274.37317
75.95400	-3.91969	-274.87406
76.05400	-3.92328	-275.11564
76.15400	-3.92797	-275.44528
76.25400	-3.93328	-275.85474
76.35400	-3.94031	-276.35860
76.45400	-3.94531	-276.81309
76.55400	-3.94875	-277.05768
76.65400	-3.95281	-277.35218
76.75400	-3.95750	-277.68797
76.85400	-3.96281	-278.07903
76.95400	-3.96875	-278.51158
77.03200	-3.97531	-279.01480
77.13200	-3.97938	-279.39954
77.23200	-3.98359	-279.66687
77.33200	-3.98828	-280.02113
77.43200	-3.99375	-280.40558
77.53000	-4.00016	-280.91499
77.63000	-4.00438	-281.25346
77.73000	-4.00859	-281.55401
77.83000	-4.01344	-281.89096
77.93000	-4.01875	-282.28796
78.03000	-4.02484	-282.71410
78.11800	-4.03109	-283.21457
78.21800	-4.03469	-283.50428
78.31800	-4.03875	-283.78174
78.41800	-4.04359	-284.12727
78.51800	-4.04922	-284.52191
78.61200	-4.05609	-285.03233
78.71200	-4.06094	-285.42486
78.81200	-4.06516	-285.72413
78.91200	-4.06953	-286.03807
79.01200	-4.07469	-286.39403
79.11200	-4.08063	-286.83197
79.19000	-4.08734	-287.34419
79.29000	-4.09078	-287.65988
79.39000	-4.09469	-287.91618
79.49000	-4.09953	-288.26803
79.59000	-4.10469	-288.62816
79.69000	-4.11109	-289.08056
79.79000	-4.11563	-289.45550
79.89000	-4.11984	-289.75451
79.99000	-4.12453	-290.06526
80.09000	-4.12969	-290.43469
80.19000	-4.13531	-290.83028
80.28800	-4.14328	-291.33978
80.38800	-4.14766	-291.75335
80.48800	-4.15141	-291.98882
80.58800	-4.15578	-292.29891
80.68800	-4.16109	-292.66098
80.78400	-4.16875	-293.16959
80.88400	-4.17359	-293.61883
80.98400	-4.17734	-293.87274
81.08400	-4.18172	-294.14895
81.18400	-4.18656	-294.48354
81.28400	-4.19187	-294.85860
81.38400	-4.19859	-295.31240
81.48400	-4.20375	-295.76704
81.58400	-4.20750	-296.00024
81.68400	-4.21219	-296.30190
81.78400	-4.21734	-296.65074
81.88400	-4.22422	-297.06699
81.96600	-4.23000	-297.56889
82.06600	-4.23344	-297.83323
82.16600	-4.23734	-298.07511
82.26600	-4.24219	-298.40413
82.36600	-4.24781	-298.80026
82.46200	-4.25625	-299.30499
82.52600	-4.26078	-299.81226
82.62600	-4.26328	-299.98624
82.72600	-4.26719	-300.21110
82.82600	-4.27234	-300.55371
82.92600	-4.27828	-300.98972
83.01000	-4.28484	-301.49701
83.11000	-4.28828	-301.79924
83.21000	-4.29188	-302.02949
83.31000	-4.29672	-302.36357
83.41000	-4.30203	-302.73592
83.51000	-4.30766	-303.14824
83.60000	-4.31500	-303.65556
83.70000	-4.31844	-304.00985
83.80000	-4.32188	-304.21692
83.90000	-4.32641	-304.52037
84.00000	-4.33188	-304.89689
84.08800	-4.33984	-305.40898
84.17800	-4.34453	-305.91163
84.27800	-4.34766	-306.11724
84.37800	-4.35203	-306.40146
84.47800	-4.35688	-306.73632
84.57800	-4.36172	-307.10480
84.67800	-4.36828	-307.51547
84.77000	-4.37375	-308.01561
84.87000	-4.37766	-308.28843
84.97000	-4.38250	-308.61658
85.07000	-4.38781	-308.98625
85.16800	-4.39531	-309.49533
85.26800	-4.40016	-309.95989
85.36800	-4.40359	-310.18361
85.46800	-4.40781	-310.47225
85.56800	-4.41250	-310.80464
85.66800	-4.41797	-311.18092
85.76800	-4.42563	-311.66810
85.85200	-4.43047	-312.17131
85.95200	-4.43375	-312.38985
86.05200	-4.43813	-312.66093
86.15200	-4.44328	-313.02515
86.25200	-4.44969	-313.45382
86.34000	-4.45547	-313.95465
86.44000	-4.45938	-314.25497
86.54000	-4.46359	-314.53478
86.64000	-4.46828	-314.87101
86.74000	-4.47344	-315.22968
86.84000	-4.47953	-315.66024
86.92400	-4.48578	-316.16551
87.02400	-4.48891	-316.41343
87.12400	-4.49297	-316.66997
87.22400	-4.49781	-317.01216
87.32400	-4.50359	-317.42471
87.40400	-4.51094	-317.92593
87.50400	-4.51547	-318.35669
87.60400	-4.51906	-318.59025
87.70400	-4.52328	-318.88601
87.80400	-4.52797	-319.21571
87.90400	-4.53328	-319.59161
88.00400	-4.54031	-320.08043
88.10200	-4.54578	-320.58376
88.20200	-4.54953	-320.82331
88.30200	-4.55438	-321.15322
88.40200	-4.56016	-321.53314
88.49400	-4.56703	-322.03791
88.59400	-4.57078	-322.37539
88.69400	-4.57469	-322.62194
88.79400	-4.57938	-322.96070
88.89400	-4.58453	-323.32450
88.99400	-4.59047	-323.74635
89.09200	-4.59812	-324.25240
89.19200	-4.60266	-324.72384
89.29200	-4.60609	-324.92703
89.39200	-4.61094	-325.26413
89.49200	-4.61594	-325.61818
89.59200	-4.62266	-326.10080
89.69200	-4.62766	-326.52876
89.79200	-4.63172	-326.82174
89.89200	-4.63594	-327.11098
89.99200	-4.64078	-327.45692
90.09200	-4.64641	-327.84590
90.18400	-4.65406	-328.35180
90.27400	-4.65859	-328.85265
90.37400	-4.66188	-329.04977
90.47400	-4.66672	-329.38316
90.57400	-4.67219	-329.78570
90.67400	-4.67906	-330.27896
90.77400	-4.68359	-330.69316
90.87400	-4.68750	-330.96850
90.97400	-4.69188	-331.28124
91.07400	-4.69672	-331.62156
91.17400	-4.70188	-332.00189
91.27400	-4.70969	-332.49763
91.35000	-4.71422	-332.99845
91.45000	-4.71766	-333.23759
91.55000	-4.72188	-333.52420
91.65000	-4.72672	-333.88093
91.75000	-4.73250	-334.29122
91.84600	-4.73891	-334.79339
91.94600	-4.74313	-335.12741
92.04600	-4.74734	-335.41420
92.14600	-4.75219	-335.75964
92.24600	-4.75734	-336.13372
92.34600	-4.76375	-336.58192
92.42800	-4.76953	-337.08397
92.52800	-4.77297	-337.35290
92.62800	-4.77719	-337.63358
92.72800	-4.78203	-337.97678
92.82800	-4.78734	-338.34890
92.92400	-4.79438	-338.85607
93.02400	-4.79906	-339.25706
93.12400	-4.80297	-339.54144
93.22400	-4.80734	-339.83156
93.32400	-4.81234	-340.17456
93.42400	-4.81797	-340.57406
93.51600	-4.82500	-341.07476
93.61600	-4.82906	-341.42181
93.71600	-4.83313	-341.67314
93.81600	-4.83797	-342.01261
93.91600	-4.84359	-342.39084
94.01200	-4.85094	-342.89464
94.11200	-4.85609	-343.35408
94.21200	-4.85953	-343.56794
94.31200	-4.86391	-343.84429
94.41200	-4.86859	-344.17388
94.51200	-4.87438	-344.56277
94.60600	-4.88188	-345.06512
94.70600	-4.88609	-345.46798
94.80600	-4.88984	-345.69168
94.90600	-4.89453	-346.00452
95.00600	-4.89984	-346.37666
95.10600	-4.90672	-346.82989
95.20600	-4.91187	-347.28944
95.30600	-4.91594	-347.54628
95.40600	-4.92047	-347.85855
95.50600	-4.92562	-348.20572
95.60600	-4.93109	-348.58817
95.70600	-4.93891	-349.07702
95.80600	-4.94312	-349.50146
95.90600	-4.94656	-349.69187
96.00600	-4.95094	-349.99049
96.10600	-4.95625	-350.35211
96.20600	-4.96391	-350.85154
96.30600	-4.96875	-351.29654
96.40600	-4.97266	-351.52853
96.50600	-4.97719	-351.82267
96.60600	-4.98234	-352.18477
96.70600	-4.98750	-352.55277
96.80600	-4.99516	-353.02958
96.90600	-4.99953	-353.45006
97.00600	-5.00344	-353.68237
97.10600	-5.00813	-354.00546
97.20600	-5.01375	-354.38800
97.30200	-5.02109	-354.89264
97.40200	-5.02516	-355.23811
97.50200	-5.02859	-355.45835
97.60200	-5.03297	-355.72937
97.70200	-5.03766	-356.06667
97.80200	-5.04313	-356.42412
97.90200	-5.05016	-356.83689
97.99800	-5.05578	-357.34203
98.09800	-5.05969	-357.57631
98.19800	-5.06438	-357.88164
98.29800	-5.06984	-358.25175
98.39800	-5.07781	-358.74096
98.49000	-5.08297	-359.24491
98.59000	-5.08656	-359.48831
98.69000	-5.09109	-359.77989
98.79000	-5.09609	-360.12825
98.89000	-5.10125	-360.49375
98.99000	-5.10844	-360.94335
99.09000	-5.11266	-361.36603
99.19000	-5.11578	-361.53737
99.29000	-5.12047	-361.84055
99.39000	-5.12609	-362.23125
99.48600	-5.13391	-362.74081
99.58600	-5.13891	-363.22433
99.68600	-5.14219	-363.43092
99.78600	-5.14641	-363.70328
99.88600	-5.15109	-364.01501
99.98600	-5.15625	-364.37967
100.08600	-5.16250	-364.81509
100.16600	-5.16922	-365.31645
100.26600	-5.17281	-365.62058
100.36600	-5.17703	-365.88600
100.46600	-5.18188	-366.23088
100.56600	-5.18859	-366.64438
100.65200	-5.19438	-367.15192
100.75200	-5.19766	-367.38572
100.85200	-5.20156	-367.63138
100.95200	-5.20625	-367.96218
101.05200	-5.21172	-368.34106
101.15200	-5.21766	-368.76711
101.23800	-5.22469	-369.27107
101.33800	-5.22844	-369.62816
101.43800	-5.23234	-369.84107
101.53800	-5.23703	-370.17095
101.63800	-5.24234	-370.55048
101.73400	-5.24922	-371.05322
101.83400	-5.25359	-371.41475
101.93400	-5.25750	-371.67513
102.03400	-5.26219	-371.99658
102.13400	-5.26734	-372.35662
102.23400	-5.27313	-372.76101
102.32000	-5.28063	-373.26306
102.42000	-5.28422	-373.64680
102.52000	-5.28797	-373.86271
102.62000	-5.29281	-374.19710
102.72000	-5.29813	-374.57043
102.82000	-5.30531	-375.07826
102.92000	-5.31031	-375.50712
103.02000	-5.31406	-375.74935
103.12000	-5.31844	-376.04225
103.22000	-5.32313	-376.36852
103.32000	-5.32844	-376.74946
103.41400	-5.33578	-377.25398
103.51400	-5.34031	-377.66767
103.61400	-5.34422	-377.91508
103.71400	-5.34875	-378.21200
103.81400	-5.35391	-378.56060
103.91400	-5.36141	-379.05714
104.01400	-5.36625	-379.49669
104.11400	-5.37016	-379.75127
104.21400	-5.37469	-380.04327
104.31400	-5.37969	-380.37515
104.41400	-5.38484	-380.75843
104.51400	-5.39234	-381.22994
104.61400	-5.39750	-381.69828
104.71400	-5.40078	-381.89209
104.81400	-5.40531	-382.17008
104.91400	-5.41078	-382.54178
105.01200	-5.41875	-383.05071
105.11200	-5.42359	-383.53148
105.21200	-5.42719	-383.75151
105.31201	-5.43156	-384.03752
105.41201	-5.43656	-384.36911
105.51201	-5.44188	-384.73028
105.61201	-5.44891	-385.20831
105.71201	-5.45406	-385.65585
105.81201	-5.45766	-385.87570
105.91201	-5.46234	-386.17879
106.01201	-5.46766	-386.53716
106.11201	-5.47469	-386.98775
106.20001	-5.48031	-387.48953
106.30001	-5.48359	-387.71492
106.40001	-5.48766	-387.96875
106.50001	-5.49266	-388.30605
106.60001	-5.49844	-388.71455
106.70001	-5.50625	-389.22149
106.80001	-5.51078	-389.68709
106.90001	-5.51391	-389.86793
107.00001	-5.51859	-390.16443
107.10001	-5.52391	-390.51911
107.20001	-5.53078	-390.96576
107.28001	-5.53641	-391.46775
107.38001	-5.53969	-391.72706
107.48001	-5.54406	-391.98908
107.58001	-5.54891	-392.33932
107.68001	-5.55422	-392.71089
107.78001	-5.56078	-393.14163
107.85401	-5.56656	-393.64916
107.95401	-5.56938	-393.87247
108.05401	-5.57313	-394.09500
108.15401	-5.57797	-394.42179
108.25401	-5.58375	-394.82075
108.34601	-5.59063	-395.32846
108.44601	-5.59484	-395.69780
108.54601	-5.59875	-395.93825
108.64601	-5.60328	-396.24417
108.74601	-5.60828	-396.57855
108.84601	-5.61344	-396.94372
108.93601	-5.62094	-397.44654
109.03601	-5.62516	-397.84685
109.13601	-5.62906	-398.08649
109.23601	-5.63375	-398.40201
109.33601	-5.63891	-398.73928
109.43201	-5.64609	-399.24037
109.53201	-5.65063	-399.61833
109.63201	-5.65469	-399.87963
109.73201	-5.65906	-400.17417
109.83201	-5.66391	-400.49994
109.93201	-5.66953	-400.86234
110.03001	-5.67719	-401.36403
110.13001	-5.68172	-401.78856
110.23001	-5.68578	-402.00993
110.33001	-5.69047	-402.32891
110.43001	-5.69563	-402.65900
110.53001	-5.70297	-403.16629
110.63001	-5.70766	-403.54156
110.73001	-5.71141	-403.78994
110.83001	-5.71562	-404.06376
110.93001	-5.72047	-404.37949
111.03001	-5.72625	-404.76033
111.12401	-5.73422	-405.27585
111.22401	-5.73813	-405.68316
111.32401	-5.74188	-405.88155
111.42401	-5.74656	-406.19290
111.52401	-5.75188	-406.53974
111.62401	-5.75922	-407.00373
111.72401	-5.76422	-407.46033
111.82401	-5.76812	-407.70894
111.92401	-5.77219	-407.96798
112.02401	-5.77672	-408.26523
112.12401	-5.78234	-408.62483
112.22401	-5.78984	-409.10003
112.32401	-5.79516	-409.60374
112.42401	-5.79828	-409.77567
112.52401	-5.80297	-410.05903
112.62401	-5.80844	-410.41854
112.71201	-5.81656	-410.92360
112.81201	-5.82109	-411.39790
112.91201	-5.82422	-411.57037
113.01201	-5.82875	-411.84226
113.11201	-5.83359	-412.17455
113.21201	-5.83906	-412.52744
113.31201	-5.84531	-412.92024
113.39201	-5.85125	-413.42112
113.49201	-5.85438	-413.64649
113.59201	-5.85828	-413.87108
113.69201	-5.86281	-414.16442
113.79201	-5.86828	-414.50337
113.88001	-5.87516	-415.00482
113.98001	-5.87922	-415.29104
114.08001	-5.88359	-415.54359
114.18001	-5.88844	-415.86298
114.28001	-5.89406	-416.23315
114.38001	-5.90016	-416.64106
114.45801	-5.90719	-417.14743
114.55801	-5.91063	-417.45743
114.65801	-5.91453	-417.67365
114.75801	-5.92000	-418.04007
114.85801	-5.92672	-418.48239
114.94201	-5.93266	-418.98826
115.04201	-5.93563	-419.20072
115.14201	-5.93922	-419.39360
115.24201	-5.94344	-419.68581
115.34201	-5.94812	-420.00288
115.44201	-5.95344	-420.35493
115.54201	-5.96156	-420.86682
115.64201	-5.96578	-421.25881
115.74201	-5.96969	-421.49928
115.84201	-5.97469	-421.81870
115.94201	-5.98000	-422.17156
116.04201	-5.98719	-422.65797
116.14201	-5.99188	-423.03360
116.24201	-5.99594	-423.29136
116.34201	-6.00047	-423.59561
116.44201	-6.00563	-423.92674
116.54201	-6.01141	-424.31936
116.63201	-6.01906	-424.83023
116.73201	-6.02250	-425.16077
116.83201	-6.02609	-425.36354
116.93201	-6.03063	-425.64705
117.03201	-6.03594	-425.99902
117.13201	-6.04312	-426.46477
117.23201	-6.04797	-426.88832
117.33201	-6.05203	-427.13544
117.43201	-6.05641	-427.40557
117.53201	-6.06172	-427.75485
117.63201	-6.06734	-428.14174
117.73001	-6.07500	-428.64522
117.83001	-6.07922	-429.03656
117.93001	-6.08266	-429.21287
118.03001	-6.08688	-429.48073
118.13001	-6.09219	-429.80814
118.23001	-6.09984	-430.28003
118.31601	-6.10516	-430.78288
118.41601	-6.10844	-430.99207
118.51601	-6.11250	-431.22876
118.61601	-6.11734	-431.53369
118.71601	-6.12313	-431.92497
118.81601	-6.13094	-432.40470
118.91601	-6.13609	-432.90812
119.01601	-6.13938	-433.07516
119.11601	-6.14391	-433.36585
119.21601	-6.14891	-433.69636
119.31601	-6.15547	-434.10078
119.40001	-6.16141	-434.60724
119.50001	-6.16484	-434.85889
119.60001	-6.16906	-435.09641
119.70001	-6.17359	-435.40567
119.80001	-6.17875	-435.72855
119.90001	-6.18422	-436.10343
119.98801	-6.19094	-436.60593
120.08801	-6.19453	-436.86083
120.18801	-6.19875	-437.11254
120.28801	-6.20375	-437.43578
120.38801	-6.21000	-437.83626
120.47001	-6.21641	-438.34156
120.57001	-6.22016	-438.61273
120.67001	-6.22422	-438.85791
120.77001	-6.22906	-439.16824
120.87001	-6.23422	-439.51380
120.97001	-6.23953	-439.86890
121.05601	-6.24703	-440.37965
121.15601	-6.25047	-440.69892
121.25601	-6.25422	-440.91249
121.35601	-6.25891	-441.20461
121.45601	-6.26438	-441.55681
121.55201	-6.27187	-442.06810
121.65201	-6.27609	-442.41175
121.75201	-6.27969	-442.63032
121.85201	-6.28422	-442.90197
121.95201	-6.28938	-443.25420
122.05201	-6.29547	-443.65904
122.13401	-6.30359	-444.16958
122.23401	-6.30734	-444.61077
122.33401	-6.31063	-444.76664
122.43401	-6.31516	-445.06204
122.53401	-6.32031	-445.40489
122.63401	-6.32672	-445.81318
122.73401	-6.33141	-446.20925
122.83401	-6.33562	-446.46126
122.93401	-6.34016	-446.76441
123.03401	-6.34516	-447.09724
123.13401	-6.35109	-447.49868
123.22401	-6.35969	-448.00738
123.32401	-6.36344	-448.45700
123.42401	-6.36656	-448.60512
123.52401	-6.37125	-448.90800
123.62401	-6.37672	-449.26918
123.72001	-6.38453	-449.77248
123.81801	-6.38953	-450.27462
123.91801	-6.39266	-450.45775
124.01801	-6.39719	-450.74207
124.11801	-6.40203	-451.08896
124.21801	-6.40719	-451.43598
124.31801	-6.41312	-451.83659
124.41801	-6.41891	-452.30564
124.51801	-6.42266	-452.55858
124.61801	-6.42703	-452.84557
124.71801	-6.43219	-453.19918
124.81801	-6.43906	-453.62791
124.91801	-6.44484	-454.13098
125.01801	-6.44875	-454.39669
125.11801	-6.45313	-454.66658
125.21801	-6.45781	-454.98005
125.31801	-6.46312	-455.32617
125.41801	-6.46891	-455.73160
125.50201	-6.47563	-456.23544
125.60201	-6.47938	-456.53078
125.70201	-6.48359	-456.77507
125.80201	-6.48844	-457.10272
125.90201	-6.49437	-457.46213
125.99801	-6.50063	-457.96359
126.09801	-6.50469	-458.24242
126.19801	-6.50891	-458.51195
126.29801	-6.51344	-458.81668
126.39801	-6.51844	-459.15323
126.49801	-6.52422	-459.51900
126.59001	-6.53141	-460.02063
126.69001	-6.53531	-460.32110
126.79001	-6.53938	-460.56476
126.89001	-6.54437	-460.88496
126.99001	-6.55000	-461.25561
127.07601	-6.55688	-461.75623
127.17601	-6.56109	-462.07651
127.27601	-6.56516	-462.31306
127.37601	-6.56953	-462.59108
127.47601	-6.57438	-462.90657
127.57601	-6.58000	-463.26578
127.66601	-6.58719	-463.77477
127.76601	-6.59078	-464.07101
127.86601	-6.59469	-464.28853
127.96601	-6.59953	-464.59010
128.06601	-6.60500	-464.93149
128.16601	-6.61219	-465.42606
128.26601	-6.61672	-465.76321
128.36601	-6.62063	-466.00801
128.46601	-6.62500	-466.26264
128.56601	-6.63031	-466.58826
128.66601	-6.63625	-466.98964
128.75601	-6.64438	-467.49610
128.85601	-6.64797	-467.86606
128.95601	-6.65141	-468.03054
129.05601	-6.65594	-468.29861
129.15601	-6.66109	-468.61911
129.25601	-6.66813	-469.04203
129.35601	-6.67297	-469.44615
129.45601	-6.67688	-469.67354
129.55601	-6.68094	-469.91569
129.65601	-6.68594	-470.20173
129.75601	-6.69109	-470.52121
129.85601	-6.69844	-470.91591
129.93401	-6.70406	-471.41641
130.03401	-6.70734	-471.59800
130.13401	-6.71172	-471.83856
130.23401	-6.71703	-472.15644
130.33401	-6.72437	-472.55665
130.41001	-6.73031	-473.06666
130.51001	-6.73313	-473.26243
130.61001	-6.73672	-473.42718
130.71001	-6.74156	-473.72442
130.81001	-6.74688	-474.06653
130.91001	-6.75313	-474.43807
130.98801	-6.75984	-474.94614
131.08801	-6.76297	-475.19782
131.18801	-6.76688	-475.39091
131.28801	-6.77156	-475.68673
131.38801	-6.77750	-476.05532
131.47001	-6.78484	-476.55773
131.57001	-6.78828	-476.87602
131.67001	-6.79172	-477.03317
131.77001	-6.79594	-477.29072
131.87001	-6.80078	-477.59506
131.97001	-6.80641	-477.95621
132.06201	-6.81516	-478.46001
132.16201	-6.81906	-478.88950
132.26201	-6.82219	-479.03523
132.36201	-6.82703	-479.31463
132.46201	-6.83266	-479.67294
132.56201	-6.84031	-480.18092
132.66201	-6.84438	-480.53238
132.76201	-6.84797	-480.73575
132.86201	-6.85250	-481.00474
132.96201	-6.85750	-481.31651
133.06201	-6.86281	-481.66904
133.16201	-6.87094	-482.17091
133.26201	-6.87500	-482.54907
133.36201	-6.87859	-482.74454
133.46201	-6.88359	-483.03056
133.56201	-6.88953	-483.40309
133.64801	-6.89703	-483.91578
133.74801	-6.90078	-484.26586
133.84801	-6.90422	-484.43678
133.94801	-6.90844	-484.70291
134.04801	-6.91328	-484.99864
134.14801	-6.91875	-485.35249
134.24801	-6.92641	-485.79678
134.34801	-6.93172	-486.29901
134.44801	-6.93500	-486.47335
134.54801	-6.93937	-486.73078
134.64801	-6.94438	-487.04094
134.74801	-6.95188	-487.47912
134.84801	-6.95703	-487.95223
134.94801	-6.96078	-488.17143
135.04801	-6.96516	-488.43420
135.14801	-6.97016	-488.75079
135.24801	-6.97594	-489.12731
135.34801	-6.98375	-489.60292
135.44801	-6.98828	-490.04552
135.54801	-6.99172	-490.22174
135.64801	-6.99641	-490.50799
135.74801	-7.00187	-490.86395
135.84801	-7.00937	-491.30726
135.94801	-7.01422	-491.75236
136.04801	-7.01766	-491.94983
136.14801	-7.02172	-492.19701
136.24801	-7.02656	-492.50475
136.34801	-7.03203	-492.85269
136.44801	-7.03922	-493.28354
136.52201	-7.04484	-493.79188
136.62201	-7.04797	-494.00008
136.72201	-7.05187	-494.23042
136.82201	-7.05688	-494.54516
136.92201	-7.06406	-494.97077
137.02201	-7.06984	-495.46778
137.12201	-7.07344	-495.67848
137.22201	-7.07750	-495.92927
137.32201	-7.08219	-496.23027
137.42201	-7.08734	-496.56075
137.52201	-7.09359	-496.96735
137.60401	-7.10094	-497.47011
137.70401	-7.10422	-497.77296
137.80401	-7.10797	-497.96745
137.90401	-7.11313	-498.30115
138.00401	-7.11922	-498.68831
138.09201	-7.12547	-499.19456
138.19201	-7.12906	-499.43343
138.29201	-7.13297	-499.66702
138.39201	-7.13750	-499.95992
138.49201	-7.14266	-500.28992
138.59201	-7.14844	-500.68545
138.68401	-7.15594	-501.18810
138.78401	-7.16000	-501.53947
138.88401	-7.16391	-501.75250
138.98401	-7.16859	-502.05296
139.08401	-7.17375	-502.38740
139.18001	-7.18125	-502.89762
139.28001	-7.18562	-503.25578
139.38001	-7.18922	-503.46076
139.48001	-7.19359	-503.72845
139.58001	-7.19891	-504.05622
139.68001	-7.20500	-504.48048
139.76201	-7.21203	-504.98372
139.86201	-7.21578	-505.30595
139.96201	-7.21953	-505.50771
140.06201	-7.22422	-505.80680
140.16201	-7.22969	-506.16747
140.26001	-7.23719	-506.67489
140.36001	-7.24172	-507.06601
140.46001	-7.24547	-507.28428
140.56001	-7.24984	-507.57128
140.66001	-7.25484	-507.89261
140.76001	-7.26016	-508.25089
140.86001	-7.26750	-508.71581
140.96001	-7.27188	-509.12869
141.06001	-7.27547	-509.31627
141.16001	-7.27984	-509.58890
141.26001	-7.28500	-509.91392
141.36001	-7.29250	-510.36042
141.45601	-7.29797	-510.86098
141.55601	-7.30187	-511.10691
141.65601	-7.30625	-511.38347
141.75601	-7.31141	-511.69991
141.85601	-7.31656	-512.04294
141.95601	-7.32312	-512.43448
142.05601	-7.32875	-512.91770
142.15601	-7.33234	-513.12119
142.25601	-7.33672	-513.38655
142.35601	-7.34172	-513.69399
142.45601	-7.34844	-514.07683
142.55401	-7.35453	-514.57906
142.65401	-7.35812	-514.79334
142.75401	-7.36219	-515.02895
142.85401	-7.36688	-515.30534
142.95401	-7.37250	-515.64950
143.05401	-7.38047	-516.09820
143.13201	-7.38563	-516.59924
143.23201	-7.38859	-516.76810
143.33201	-7.39312	-517.00622
143.43201	-7.39797	-517.30102
143.53201	-7.40375	-517.66562
143.62001	-7.41062	-518.17161
143.72001	-7.41422	-518.40389
143.82001	-7.41812	-518.61316
143.92001	-7.42250	-518.88955
144.02001	-7.42766	-519.20885
144.12001	-7.43391	-519.59026
144.19801	-7.44125	-520.10328
144.29801	-7.44422	-520.34354
144.39801	-7.44797	-520.52480
144.49801	-7.45281	-520.81400
144.59801	-7.45828	-521.16472
144.69801	-7.46563	-521.65729
144.79801	-7.47000	-521.99262
144.89801	-7.47406	-522.22002
144.99801	-7.47859	-522.48698
145.09801	-7.48375	-522.81195
145.19801	-7.48922	-523.15289
145.28601	-7.49672	-523.66203
145.38601	-7.50000	-523.93985
145.48601	-7.50344	-524.10811
145.58601	-7.50797	-524.36352
145.68601	-7.51312	-524.67638
145.78601	-7.52156	-525.17724
145.88601	-7.52578	-525.54864
145.98601	-7.52938	-525.72918
146.08601	-7.53375	-525.97499
146.18601	-7.53844	-526.24518
146.28601	-7.54359	-526.54874
146.38601	-7.55078	-526.90637
146.46601	-7.55641	-527.40985
146.56601	-7.56031	-527.63456
146.66601	-7.56500	-527.88943
146.76601	-7.57094	-528.23257
146.84801	-7.57938	-528.73617
146.94801	-7.58313	-529.13982
147.04801	-7.58563	-529.23518
147.14801	-7.58984	-529.46514
147.24801	-7.59500	-529.79058
147.34801	-7.60063	-530.15721
147.44801	-7.60766	-530.55543
147.54801	-7.61281	-531.04371
147.64801	-7.61609	-531.19469
147.74801	-7.62047	-531.44968
147.84801	-7.62563	-531.76117
147.94801	-7.63250	-532.14729
148.02601	-7.63828	-532.64767
148.12601	-7.64172	-532.87274
148.22601	-7.64547	-533.07486
148.32601	-7.65000	-533.34612
148.42601	-7.65531	-533.68407
148.52601	-7.66125	-534.08891
148.62001	-7.66875	-534.59710
148.72001	-7.67203	-534.83677
148.82001	-7.67594	-535.04425
148.92001	-7.68094	-535.34526
149.02001	-7.68766	-535.77715
149.10201	-7.69391	-536.28492
149.20201	-7.69719	-536.48710
149.30201	-7.70094	-536.69107
149.40201	-7.70547	-536.95929
149.50201	-7.71031	-537.26810
149.60201	-7.71609	-537.64337
149.69801	-7.72437	-538.15514
149.79801	-7.72859	-538.58715
149.89801	-7.73172	-538.72681
149.99801	-7.73625	-539.00313
150.09801	-7.74188	-539.34133
150.18601	-7.74953	-539.84958
150.28601	-7.75359	-540.22014
150.38601	-7.75719	-540.41064
150.48601	-7.76172	-540.69513
150.58601	-7.76687	-541.01729
150.68601	-7.77234	-541.39197
150.78601	-7.77984	-541.85516
150.88601	-7.78437	-542.27757
150.98601	-7.78797	-542.45454
151.08601	-7.79266	-542.74392
151.18601	-7.79781	-543.06096
151.28601	-7.80516	-543.53434
151.38601	-7.80969	-543.90746
151.48601	-7.81375	-544.13062
151.58601	-7.81813	-544.38329
151.68601	-7.82328	-544.70581
151.78601	-7.82922	-545.10474
151.88601	-7.83688	-545.60965
151.98601	-7.84047	-545.90333
152.08601	-7.84438	-546.11385
152.18601	-7.84922	-546.40239
152.28601	-7.85484	-546.74470
152.38401	-7.86234	-547.24646
152.48401	-7.86656	-547.58161
152.58401	-7.87047	-547.79756
152.68401	-7.87500	-548.07687
152.78401	-7.87984	-548.36661
152.88401	-7.88516	-548.70158
152.98401	-7.89328	-549.19738
153.08401	-7.89734	-549.57992
153.18401	-7.90063	-549.73048
153.28401	-7.90547	-550.00281
153.38401	-7.91109	-550.35561
153.48201	-7.91922	-550.85838
153.58201	-7.92359	-551.24104
153.68201	-7.92719	-551.43338
153.78201	-7.93156	-551.68116
153.88201	-7.93656	-551.99087
153.98201	-7.94219	-552.34879
154.08201	-7.94984	-552.82712
154.18201	-7.95453	-553.22981
154.28201	-7.95813	-553.39044
154.38201	-7.96281	-553.66433
154.48201	-7.96812	-554.00139
154.58201	-7.97547	-554.46756
154.68201	-7.98063	-554.90458
154.78201	-7.98375	-555.03720
154.88201	-7.98781	-555.26167
154.98201	-7.99281	-555.56220
155.08201	-7.99859	-555.92889
155.18201	-8.00688	-556.42092
155.28201	-8.01172	-556.88775
155.38201	-8.01516	-557.03211
155.48201	-8.02000	-557.31124
155.58201	-8.02500	-557.62613
155.68201	-8.03250	-558.08282
155.78201	-8.03734	-558.52860
155.88201	-8.04109	-558.71975
155.98201	-8.04562	-558.98470
156.08201	-8.05063	-559.30209
156.18201	-8.05672	-559.69477
156.26601	-8.06500	-560.21148
156.36601	-8.06859	-560.66453
156.46601	-8.07125	-560.74804
156.56601	-8.07594	-561.02175
156.66601	-8.08109	-561.37526
156.76601	-8.08766	-561.79237
156.86601	-8.09281	-562.20877
156.96601	-8.09672	-562.44671
157.06601	-8.10109	-562.70617
157.16601	-8.10594	-563.01218
157.26601	-8.11109	-563.33983
157.36601	-8.11797	-563.74574
157.46201	-8.12359	-564.24940
157.56201	-8.12719	-564.44657
157.66201	-8.13172	-564.71384
157.76201	-8.13687	-565.03439
157.86201	-8.14375	-565.43320
157.96201	-8.14922	-565.90915
158.06201	-8.15281	-566.10441
158.16201	-8.15703	-566.33949
158.26201	-8.16188	-566.62583
158.36201	-8.16719	-566.95902
158.46201	-8.17344	-567.32529
158.54001	-8.18000	-567.83551
158.64001	-8.18359	-568.09050
158.74001	-8.18781	-568.30859
158.84001	-8.19266	-568.59934
158.94001	-8.19828	-568.93915
159.04001	-8.20500	-569.43321
159.14001	-8.20891	-569.65065
159.24001	-8.21297	-569.87733
159.34001	-8.21766	-570.14906
159.44001	-8.22328	-570.49543
159.54001	-8.22984	-570.90455
159.62601	-8.23625	-571.40732
159.72601	-8.23938	-571.57856
159.82601	-8.24359	-571.78456
159.92601	-8.24844	-572.07459
160.02601	-8.25359	-572.39455
160.12601	-8.26141	-572.89523
160.22601	-8.26578	-573.24129
160.32601	-8.26984	-573.44294
160.42601	-8.27406	-573.67182
160.52601	-8.27891	-573.95941
160.62601	-8.28438	-574.29945
160.72401	-8.29312	-574.81194
160.82401	-8.29719	-575.22726
160.92401	-8.30078	-575.37687
161.02401	-8.30594	-575.64944
161.12401	-8.31188	-576.01571
161.22401	-8.31828	-576.50542
161.32401	-8.32172	-576.64657
161.42401	-8.32594	-576.80368
161.52401	-8.33063	-576.72948
161.62401	-8.33547	-576.62487
161.72401	-8.34094	-576.84278
161.82401	-8.34875	-577.26574
161.92401	-8.35297	-577.63344
162.02401	-8.35641	-577.74758
162.12401	-8.36078	-577.97903
162.22401	-8.36609	-578.28039
162.32401	-8.37406	-578.77243
162.42401	-8.37828	-579.07706
162.52401	-8.38219	-579.26691
162.62401	-8.38688	-579.52893
162.72401	-8.39250	-579.83625
162.82401	-8.39906	-580.25289
162.89601	-8.40734	-580.76203
162.99601	-8.41063	-581.12568
163.09601	-8.41328	-581.19619
163.19601	-8.41813	-581.44444
163.29601	-8.42359	-581.79092
163.39201	-8.43125	-582.29154
163.49201	-8.43469	-582.55124
163.59201	-8.43813	-582.69954
163.69201	-8.44234	-582.91298
163.79201	-8.44719	-583.21214
163.89201	-8.45297	-583.55182
163.98801	-8.46156	-584.05197
164.08801	-8.46563	-584.46026
164.18801	-8.46906	-584.60003
164.28801	-8.47375	-584.84173
164.38801	-8.47875	-585.13963
164.48801	-8.48656	-585.56670
164.58801	-8.49188	-586.04598
164.68801	-8.49531	-586.20095
164.78801	-8.49969	-586.41893
164.88801	-8.50437	-586.68298
164.98801	-8.50969	-586.97540
165.08801	-8.51719	-587.39328
165.18801	-8.52219	-587.82607
165.28801	-8.52531	-587.91780
165.38801	-8.52984	-588.13059
165.48801	-8.53484	-588.41169
165.58801	-8.54297	-588.82302
165.67801	-8.54828	-589.32626
165.77801	-8.55172	-589.47176
165.87801	-8.55578	-589.64962
165.97801	-8.56078	-589.91015
166.07801	-8.56578	-590.19774
166.17801	-8.57203	-590.48933
166.26201	-8.57797	-590.99150
166.36201	-8.58141	-591.18170
166.46201	-8.58563	-591.35824
166.56201	-8.59078	-591.62837
166.66201	-8.59719	-592.01485
166.74601	-8.60453	-592.52441
166.84601	-8.60797	-592.76038
166.94601	-8.61141	-592.88973
167.04601	-8.61594	-593.12636
167.14601	-8.62109	-593.42194
167.24601	-8.62688	-593.76442
167.33601	-8.63406	-594.27142
167.43601	-8.63734	-594.48421
167.53601	-8.64125	-594.65837
167.63601	-8.64609	-594.90985
167.73601	-8.65141	-595.20984
167.83601	-8.65922	-595.69764
167.93601	-8.66344	-596.01998
168.03601	-8.66734	-596.18264
168.13601	-8.67203	-596.43096
168.23601	-8.67719	-596.73017
168.33601	-8.68344	-597.09227
168.41001	-8.69109	-597.59235
168.51001	-8.69406	-597.84871
168.61001	-8.69703	-597.92000
168.71001	-8.70172	-598.15145
168.81001	-8.70688	-598.44339
168.91001	-8.71500	-598.91862
169.01001	-8.71969	-599.31344
169.11001	-8.72328	-599.45494
169.21001	-8.72750	-599.66248
169.31001	-8.73266	-599.94328
169.41001	-8.73781	-600.23880
169.51001	-8.74531	-600.66974
169.61001	-8.74969	-601.01628
169.71001	-8.75328	-601.14831
169.81001	-8.75797	-601.39549
169.91001	-8.76328	-601.68421
170.01001	-8.77187	-602.18799
170.11001	-8.77641	-602.55116
170.21001	-8.78000	-602.69743
170.31001	-8.78438	-602.90819
170.41001	-8.78906	-603.15651
170.51001	-8.79422	-603.44839
170.61001	-8.80188	-603.88333
170.71001	-8.80672	-604.30348
170.81001	-8.81047	-604.43902
170.91001	-8.81547	-604.66999
171.01001	-8.82094	-604.98017
171.11001	-8.82906	-605.46815
171.21001	-8.83297	-605.76379
171.31001	-8.83672	-605.92544
171.41001	-8.84109	-606.15867
171.51001	-8.84625	-606.43685
171.61001	-8.85203	-606.78887
171.70401	-8.86063	-607.29486
171.80401	-8.86391	-607.60278
171.90401	-8.86719	-607.69683
172.00401	-8.87188	-607.94669
172.10401	-8.87781	-608.28376
172.19201	-8.88578	-608.79225
172.29201	-8.88984	-609.18266
172.39201	-8.89281	-609.24929
172.49201	-8.89688	-609.44933
172.59201	-8.90172	-609.71153
172.69201	-8.90719	-610.02862
172.79201	-8.91422	-610.40187
172.86801	-8.91953	-610.90404
172.96801	-8.92250	-611.03237
173.06801	-8.92656	-611.19813
173.16801	-8.93172	-611.50044
173.26801	-8.93859	-611.87905
173.35401	-8.94453	-612.38432
173.45401	-8.94828	-612.55193
173.55401	-8.95203	-612.72550
173.65401	-8.95656	-612.95551
173.75401	-8.96156	-613.26021
173.85401	-8.96703	-613.57903
173.95401	-8.97453	-614.06755
174.05401	-8.97844	-614.36009
174.15401	-8.98250	-614.54105
174.25401	-8.98734	-614.77661
174.35401	-8.99250	-615.05127
174.45401	-8.99984	-615.53216
174.55401	-9.00437	-615.83030
174.65401	-9.00859	-616.03254
174.75401	-9.01328	-616.27990
174.85401	-9.01875	-616.59276
174.95401	-9.02469	-616.93549
175.05201	-9.03188	-617.43808
175.15201	-9.03469	-617.54817
175.25201	-9.03891	-617.71685
175.35201	-9.04375	-617.97464
175.45201	-9.04953	-618.31850
175.54601	-9.05703	-618.82198
175.64601	-9.06078	-619.02332
175.74601	-9.06484	-619.19546
175.84601	-9.06938	-619.41129
175.94601	-9.07422	-619.65132
176.04601	-9.07953	-619.92419
176.14001	-9.08734	-620.42642
176.24001	-9.09109	-620.67890
176.34001	-9.09531	-620.84782
176.44001	-9.10031	-621.09107
176.54001	-9.10594	-621.37592
176.63601	-9.11375	-621.88530
176.73601	-9.11734	-622.07860
176.83601	-9.12125	-622.22916
176.93601	-9.12578	-622.44993
177.03601	-9.13078	-622.69342
177.13601	-9.13641	-623.01546
177.22801	-9.14500	-623.52496
177.32801	-9.14844	-623.78365
177.42801	-9.15172	-623.87800
177.52801	-9.15625	-624.07601
177.62801	-9.16156	-624.35168
177.72801	-9.16938	-624.81105
177.82801	-9.17344	-625.10133
177.92801	-9.17719	-625.23383
178.02801	-9.18156	-625.43362
178.12801	-9.18641	-625.66078
178.22801	-9.19203	-625.95761
178.32801	-9.19906	-626.33115
178.42801	-9.20406	-626.67900
178.52801	-9.20781	-626.79636
178.62801	-9.21234	-626.98919
178.72801	-9.21750	-627.22445
178.82801	-9.22531	-627.59340
178.92001	-9.23125	-628.09521
179.02001	-9.23438	-628.17484
179.12001	-9.23875	-628.34877
179.22001	-9.24375	-628.60042
179.32001	-9.24969	-628.91489
179.41401	-9.25906	-629.41575
179.51401	-9.26250	-629.77326
179.61401	-9.26531	-629.78667
179.71401	-9.26984	-629.97711
179.81401	-9.27469	-630.22858
179.91401	-9.28234	-630.59390
180.01401	-9.28766	-631.03950
180.11401	-9.29109	-631.14119
180.21401	-9.29547	-631.33401
180.31401	-9.30016	-631.57475
180.41401	-9.30578	-631.86842
180.51401	-9.31500	-632.34901
180.61401	-9.31859	-632.71189
180.71401	-9.32156	-632.74497
180.81401	-9.32609	-632.93725
180.91401	-9.33156	-633.22306
181.01401	-9.34016	-633.71575
181.11401	-9.34406	-634.04334
181.21401	-9.34750	-634.13656
181.31401	-9.35188	-634.33009
181.41401	-9.35687	-634.58890
181.51401	-9.36203	-634.85765
181.61401	-9.37016	-635.28544
181.71401	-9.37516	-635.70845
181.81401	-9.37844	-635.79649
181.91401	-9.38297	-635.99473
182.01401	-9.38828	-636.27404
182.11401	-9.39594	-636.70200
182.21401	-9.40062	-637.05122
182.31401	-9.40391	-637.14445
182.41401	-9.40828	-637.32487
182.51401	-9.41312	-637.56520
182.61401	-9.41875	-637.85952
182.71401	-9.42641	-638.27276
182.81401	-9.43172	-638.72260
182.91401	-9.43516	-638.80903
183.01401	-9.43984	-639.00644
183.11401	-9.44500	-639.26929
183.21401	-9.45219	-639.63884
183.31401	-9.45719	-640.02007
183.41401	-9.46109	-640.15919
183.51401	-9.46531	-640.34098
183.61401	-9.47031	-640.59603
183.71401	-9.47594	-640.90419
183.81401	-9.48406	-641.33435
183.91401	-9.48828	-641.70486
184.01401	-9.49172	-641.76708
184.11401	-9.49609	-641.96861
184.21401	-9.50156	-642.24815
184.31401	-9.50969	-642.69584
184.41401	-9.51438	-643.07630
184.51401	-9.51781	-643.17739
184.61401	-9.52203	-643.35537
184.71401	-9.52687	-643.58962
184.81401	-9.53219	-643.86040
184.91401	-9.53922	-644.21737
184.99001	-9.54516	-644.71799
185.09001	-9.54812	-644.83869
185.19001	-9.55203	-644.96267
185.29001	-9.55734	-645.22421
185.39001	-9.56422	-645.57731
185.49001	-9.56969	-645.98745
185.59001	-9.57313	-646.08407
185.69001	-9.57734	-646.24417
185.79001	-9.58203	-646.47782
185.89001	-9.58766	-646.76899
185.99001	-9.59375	-647.13413
186.08201	-9.60109	-647.64154
186.18201	-9.60437	-647.78256
186.28201	-9.60859	-647.92275
186.38201	-9.61313	-648.13751
186.48201	-9.61875	-648.42552
186.57401	-9.62594	-648.92757
186.67401	-9.62969	-649.11306
186.77401	-9.63375	-649.26428
186.87401	-9.63844	-649.48094
186.97401	-9.64359	-649.74576
187.07401	-9.64906	-650.01172
187.17401	-9.65625	-650.44522
187.27401	-9.66000	-650.65044
187.37401	-9.66438	-650.81620
187.47401	-9.66969	-651.08699
187.57401	-9.67734	-651.47585
187.63601	-9.68328	-651.98272
187.73601	-9.68625	-652.13901
187.83601	-9.68937	-652.16845
187.93601	-9.69359	-652.34154
188.03601	-9.69828	-652.56315
188.13601	-9.70328	-652.82845
188.23601	-9.71141	-653.25397
188.33601	-9.71609	-653.64712
188.43601	-9.72000	-653.76782
188.53601	-9.72500	-654.00094
188.63601	-9.73094	-654.33067
188.73201	-9.73828	-654.83570
188.83201	-9.74172	-655.00134
188.93201	-9.74531	-655.10964
189.03201	-9.74984	-655.31433
189.13201	-9.75484	-655.55638
189.23201	-9.76047	-655.88027
189.33201	-9.76844	-656.34394
189.43201	-9.77250	-656.63928
189.53201	-9.77625	-656.74031
189.63201	-9.78078	-656.94940
189.73201	-9.78609	-657.20862
189.83201	-9.79391	-657.66245
189.93201	-9.79828	-657.98259
190.03201	-9.80203	-658.09888
190.13201	-9.80641	-658.28848
190.23201	-9.81156	-658.53828
190.33201	-9.81703	-658.81723
190.43201	-9.82406	-659.21301
190.53201	-9.82906	-659.57904
190.63201	-9.83266	-659.66892
190.73201	-9.83734	-659.85554
190.83201	-9.84234	-660.09623
190.93201	-9.84938	-660.42793
191.03201	-9.85563	-660.89398
191.13201	-9.85906	-660.99429
191.23201	-9.86313	-661.13091
191.33201	-9.86781	-661.33958
191.43201	-9.87344	-661.61978
191.53201	-9.88203	-662.09173
191.63201	-9.88641	-662.45931
191.73201	-9.89000	-662.50116
191.83201	-9.89453	-662.68271
191.93201	-9.89922	-662.88745
192.03201	-9.90547	-663.16932
192.13201	-9.91141	-663.59448
192.23201	-9.91531	-663.72365
192.33201	-9.91969	-663.88983
192.43201	-9.92484	-664.10667
192.53201	-9.93047	-664.37596
192.63201	-9.93938	-664.81698
192.73201	-9.94344	-665.20840
192.83201	-9.94656	-665.21764
192.93201	-9.95094	-665.38501
193.03201	-9.95594	-665.59267
193.13201	-9.96422	-666.00454
193.23201	-9.96969	-666.45116
193.33201	-9.97297	-666.51005
193.43201	-9.97719	-666.63569
193.53201	-9.98203	-666.83918
193.63201	-9.98703	-667.08624
193.73201	-9.99438	-667.44375
193.83201	-9.99937	-667.82361
193.93201	-10.00328	-667.90277
194.03201	-10.00781	-668.08885
194.13201	-10.01281	-668.30629
194.23201	-10.02094	-668.71148
194.33201	-10.02500	-668.99651
194.43201	-10.02828	-669.04604
194.53201	-10.03234	-669.18069
194.63201	-10.03688	-669.35998
194.73201	-10.04234	-669.60251
194.83201	-10.05000	-669.93290
194.91401	-10.05594	-670.43507
195.01401	-10.05922	-670.49426
195.11401	-10.06359	-670.61734
195.21401	-10.06875	-670.84050
195.31401	-10.07656	-671.14937
195.38601	-10.08188	-671.65375
195.48601	-10.08469	-671.69845
195.58601	-10.08844	-671.77510
195.68601	-10.09344	-671.97096
195.78601	-10.09891	-672.23448
195.88601	-10.10578	-672.55950
195.95401	-10.11266	-673.07228
196.05401	-10.11484	-673.11221
196.15401	-10.11797	-673.11037
196.25401	-10.12281	-673.31314
196.35401	-10.12813	-673.57671
196.44601	-10.13656	-674.08794
196.54601	-10.14000	-674.33304
196.64601	-10.14328	-674.35759
196.74601	-10.14766	-674.51322
196.84601	-10.15250	-674.72130
196.94601	-10.15797	-674.98517
197.04601	-10.16609	-675.39221
197.14601	-10.17172	-675.87829
[truncated: 663 more rows]
