# Supplementary material for: Strengthening of 3D Printed Fused Deposition Manufactured Parts Using the Fill Compositing Technique
Source: PLoS One. 2015 Apr 16;10(4):e0122915. doi: 10.1371/journal.pone.0122915 (PMC4400136; doi:10.1371/journal.pone.0122915)
Supplement: S1 File — This is the raw data and information on all the samples presented in this manuscript. (ZIP) [file pone.0122915.s001.zip › Specimen_RawData_105.csv]

Time	Extension	Load
(sec)	(mm)	(N)
0.00000	0.00000	0.00871
0.10000	-0.00031	0.00155
0.20000	-0.00375	0.00276
0.30000	-0.01156	0.00418
0.40000	-0.02000	0.00305
0.50000	-0.02703	0.00499
0.60000	-0.03078	0.00429
0.70000	-0.03547	-0.00281
0.80000	-0.04078	0.00754
0.90000	-0.04750	-0.00462
1.00000	-0.05250	0.00480
1.10000	-0.05641	-0.00134
1.20000	-0.06078	0.00023
1.30000	-0.06563	0.00102
1.40000	-0.07125	0.00281
1.50000	-0.07797	0.00383
1.60000	-0.08344	0.00403
1.70000	-0.08750	0.00140
1.80000	-0.09188	0.00256
1.90000	-0.09703	-0.00190
2.00000	-0.10406	0.00169
2.10000	-0.10953	0.00389
2.20000	-0.11344	0.00648
2.30000	-0.11781	0.00540
2.40000	-0.12266	0.00383
2.50000	-0.12797	0.00293
2.60000	-0.13406	-0.00203
2.70000	-0.13984	-0.01605
2.80000	-0.14375	-0.04702
2.90000	-0.14859	-0.11407
3.00000	-0.15375	-0.19903
3.10000	-0.16031	-0.30307
3.20000	-0.16641	-0.49308
3.30000	-0.17031	-0.64890
3.40000	-0.17438	-0.79184
3.50000	-0.17906	-0.96335
3.60000	-0.18422	-1.16120
3.70000	-0.19094	-1.37491
3.80000	-0.19719	-1.64685
3.90000	-0.20094	-1.75495
4.00000	-0.20578	-1.92269
4.10000	-0.21141	-2.14180
4.20000	-0.21813	-2.39088
4.30000	-0.22312	-2.65955
4.40000	-0.22703	-2.85199
4.50000	-0.23156	-3.08146
4.60000	-0.23656	-3.36623
4.70000	-0.24203	-3.66504
4.80000	-0.24844	-4.01010
4.90000	-0.25375	-4.38920
5.00000	-0.25750	-4.58113
5.10000	-0.26188	-4.82454
5.20000	-0.26672	-5.10543
5.30000	-0.27359	-5.48180
5.40000	-0.28000	-5.90937
5.50000	-0.28391	-6.15508
5.60000	-0.28813	-6.40498
5.70000	-0.29281	-6.67345
5.80000	-0.29828	-6.98902
5.90000	-0.30500	-7.35622
6.00000	-0.31016	-7.73111
6.10000	-0.31406	-7.95468
6.20000	-0.31875	-8.22287
6.30000	-0.32422	-8.55747
6.40000	-0.33172	-8.97607
6.50000	-0.33734	-9.39764
6.60000	-0.34094	-9.61188
6.70000	-0.34516	-9.86401
6.80000	-0.34984	-10.14658
6.90000	-0.35531	-10.47773
7.00000	-0.36219	-10.88815
7.10000	-0.36687	-11.24482
7.20000	-0.37078	-11.46759
7.30000	-0.37547	-11.75104
7.40000	-0.38141	-12.10036
7.50000	-0.38953	-12.59578
7.60000	-0.39484	-13.02498
7.70000	-0.39813	-13.21494
7.80000	-0.40234	-13.48574
7.90000	-0.40703	-13.78330
8.00000	-0.41219	-14.11107
8.10000	-0.41797	-14.47110
8.20000	-0.42344	-14.88790
8.30000	-0.42766	-15.13521
8.40000	-0.43234	-15.43218
8.50000	-0.43734	-15.74309
8.60000	-0.44391	-16.15239
8.70000	-0.44984	-16.58272
8.80000	-0.45406	-16.85131
8.90000	-0.45828	-17.11644
9.00000	-0.46297	-17.41474
9.10000	-0.46828	-17.75703
9.20000	-0.47469	-18.14594
9.30000	-0.48062	-18.57479
9.40000	-0.48437	-18.80863
9.50000	-0.48891	-19.08845
9.60000	-0.49422	-19.42934
9.70000	-0.50078	-19.84962
9.80000	-0.50641	-20.24872
9.90000	-0.51078	-20.52058
10.00000	-0.51516	-20.79203
10.10000	-0.51984	-21.08265
10.20000	-0.52516	-21.43209
10.30000	-0.53109	-21.80826
10.40000	-0.53703	-22.23790
10.50000	-0.54094	-22.46581
10.60000	-0.54547	-22.73837
10.70000	-0.55063	-23.06626
10.80000	-0.55719	-23.45902
10.90000	-0.56313	-23.89018
11.00000	-0.56734	-24.14208
11.10000	-0.57188	-24.42673
11.20000	-0.57656	-24.72880
11.30000	-0.58172	-25.06742
11.40000	-0.58797	-25.44556
11.50000	-0.59406	-25.87995
11.60000	-0.59797	-26.10473
11.70000	-0.60219	-26.34325
11.80000	-0.60734	-26.68365
11.90000	-0.61344	-27.06990
12.00000	-0.61984	-27.51479
12.10000	-0.62438	-27.79400
12.20000	-0.62875	-28.05766
12.30000	-0.63391	-28.37602
12.40000	-0.63922	-28.72524
12.50000	-0.64531	-29.06666
12.60000	-0.65047	-29.48228
12.70000	-0.65438	-29.70600
12.80000	-0.65891	-29.97687
12.90000	-0.66375	-30.28913
13.00000	-0.66969	-30.65079
13.10000	-0.67641	-31.10323
13.20000	-0.68094	-31.38923
13.30000	-0.68500	-31.61857
13.40000	-0.68953	-31.90020
13.50000	-0.69438	-32.20474
13.60000	-0.69969	-32.52907
13.70000	-0.70687	-32.98548
13.80000	-0.71094	-33.24462
13.90000	-0.71531	-33.48447
14.00000	-0.72016	-33.77209
14.10000	-0.72609	-34.11034
14.19800	-0.73359	-34.61114
14.29800	-0.73813	-34.88971
14.39800	-0.74234	-35.13757
14.49800	-0.74734	-35.42721
14.59800	-0.75250	-35.74766
14.69800	-0.75922	-36.11645
14.79800	-0.76484	-36.54810
14.89800	-0.76828	-36.71712
14.99800	-0.77281	-36.98170
15.09800	-0.77797	-37.31310
15.19800	-0.78469	-37.71574
15.29000	-0.79156	-38.21977
15.39000	-0.79500	-38.42477
15.49000	-0.79906	-38.63361
15.59000	-0.80359	-38.92503
15.69000	-0.80875	-39.24830
15.79000	-0.81453	-39.61800
15.89000	-0.82078	-40.03694
15.99000	-0.82453	-40.26093
16.09000	-0.82875	-40.48948
16.19000	-0.83391	-40.78240
16.29000	-0.84016	-41.15484
16.39000	-0.84734	-41.65114
16.49000	-0.85094	-41.86594
16.59000	-0.85500	-42.10991
16.69000	-0.85953	-42.39372
16.79000	-0.86469	-42.73858
16.89000	-0.87094	-43.12717
16.98200	-0.87844	-43.62976
17.08200	-0.88187	-43.85985
17.18200	-0.88609	-44.08941
17.28200	-0.89078	-44.38680
17.38200	-0.89609	-44.73635
17.48200	-0.90297	-45.19248
17.58200	-0.90734	-45.49003
17.68200	-0.91156	-45.73756
17.78200	-0.91625	-46.03637
17.88200	-0.92156	-46.37538
17.98200	-0.92719	-46.71915
18.08000	-0.93437	-47.22158
18.18000	-0.93828	-47.46752
18.28000	-0.94234	-47.71106
18.38000	-0.94719	-48.02147
18.48000	-0.95313	-48.40256
18.58000	-0.96016	-48.89104
18.68000	-0.96406	-49.14129
18.78000	-0.96797	-49.36821
18.88000	-0.97266	-49.66543
18.98000	-0.97781	-50.01702
19.08000	-0.98359	-50.39918
19.18000	-0.99094	-50.90103
19.28000	-0.99469	-51.14350
19.38000	-0.99891	-51.38338
19.48000	-1.00406	-51.71609
19.58000	-1.00984	-52.08697
19.68000	-1.01625	-52.52172
19.78000	-1.02078	-52.82605
19.88000	-1.02484	-53.07871
19.98000	-1.02953	-53.36642
20.08000	-1.03453	-53.69994
20.18000	-1.04047	-54.08099
20.27400	-1.04797	-54.58327
20.37400	-1.05141	-54.82819
20.47400	-1.05563	-55.06545
20.57400	-1.06047	-55.38471
20.67400	-1.06594	-55.74531
20.77400	-1.07234	-56.17040
20.87400	-1.07672	-56.47897
20.97400	-1.08109	-56.74413
21.07400	-1.08578	-57.03846
21.17400	-1.09125	-57.38273
21.27400	-1.09688	-57.76017
21.37400	-1.10422	-58.23340
21.47400	-1.10828	-58.54565
21.57400	-1.11203	-58.74809
21.67400	-1.11703	-59.06570
21.77400	-1.12266	-59.43381
21.87400	-1.12984	-59.92513
21.97400	-1.13422	-60.21827
22.07400	-1.13797	-60.43600
22.17400	-1.14250	-60.71404
22.27400	-1.14766	-61.05600
22.37400	-1.15344	-61.43885
22.47400	-1.16109	-61.93877
22.57400	-1.16547	-62.28375
22.67400	-1.16953	-62.49936
22.77400	-1.17453	-62.81341
22.87400	-1.18016	-63.18889
22.97200	-1.18719	-63.69644
23.07200	-1.19141	-63.98745
23.17200	-1.19531	-64.21963
23.27200	-1.19984	-64.51222
23.37200	-1.20516	-64.88407
23.47200	-1.21109	-65.28946
23.56000	-1.21812	-65.79272
23.66000	-1.22125	-66.03341
23.76000	-1.22500	-66.23888
23.86000	-1.22953	-66.54860
23.96000	-1.23500	-66.90788
24.06000	-1.24141	-67.34729
24.16000	-1.24672	-67.72912
24.26000	-1.25109	-68.00496
24.36000	-1.25563	-68.28560
24.46000	-1.26063	-68.62815
24.56000	-1.26609	-68.98483
24.65800	-1.27391	-69.49750
24.75800	-1.27781	-69.82507
24.85800	-1.28172	-70.04440
24.95800	-1.28625	-70.35499
25.05800	-1.29156	-70.69317
25.15800	-1.29813	-71.11920
25.25800	-1.30344	-71.52090
25.35800	-1.30781	-71.79350
25.45800	-1.31234	-72.09931
25.55800	-1.31734	-72.42565
25.65800	-1.32281	-72.78462
25.75800	-1.33031	-73.28489
25.85800	-1.33469	-73.63269
25.95800	-1.33859	-73.85655
26.05800	-1.34344	-74.16113
26.15800	-1.34859	-74.50306
26.25800	-1.35500	-74.92816
26.35800	-1.35969	-75.28559
26.45800	-1.36391	-75.55120
26.55800	-1.36797	-75.80765
26.65800	-1.37297	-76.11969
26.75800	-1.37859	-76.48394
26.85800	-1.38578	-76.92898
26.95800	-1.39047	-77.29306
27.05800	-1.39469	-77.52015
27.15800	-1.39922	-77.80820
27.25800	-1.40469	-78.13811
27.35800	-1.41125	-78.55908
27.45800	-1.41703	-78.96223
27.55800	-1.42094	-79.21118
27.65800	-1.42516	-79.44617
27.75800	-1.43000	-79.73903
27.85800	-1.43578	-80.09733
27.95600	-1.44391	-80.60105
28.05600	-1.44844	-80.97993
28.15600	-1.45187	-81.13866
28.25600	-1.45656	-81.41286
28.35600	-1.46219	-81.76509
28.45600	-1.46922	-82.20261
28.55600	-1.47422	-82.59467
28.65600	-1.47812	-82.81933
28.75600	-1.48266	-83.08701
28.85600	-1.48766	-83.41475
28.95600	-1.49312	-83.76615
29.05600	-1.50000	-84.18009
29.15600	-1.50484	-84.56767
29.25600	-1.50844	-84.75062
29.35600	-1.51281	-85.01603
29.45600	-1.51813	-85.35021
29.55600	-1.52531	-85.79887
29.65600	-1.53047	-86.19428
29.75600	-1.53438	-86.40765
29.85600	-1.53875	-86.67705
29.95600	-1.54375	-86.97630
30.05600	-1.54906	-87.31515
30.15600	-1.55594	-87.71600
30.25600	-1.56156	-88.13982
30.35600	-1.56563	-88.37368
30.45600	-1.57016	-88.63902
30.55600	-1.57547	-88.94765
30.65600	-1.58266	-89.37927
30.75600	-1.58719	-89.73931
30.85600	-1.59109	-89.95770
30.95600	-1.59547	-90.20767
31.05600	-1.60031	-90.50406
31.15600	-1.60578	-90.85497
31.25600	-1.61297	-91.24514
31.35600	-1.61828	-91.67980
31.45600	-1.62219	-91.87972
31.55600	-1.62719	-92.16717
31.65600	-1.63297	-92.52644
31.75600	-1.64078	-93.03682
31.85600	-1.64516	-93.37579
31.95600	-1.64875	-93.56921
32.05600	-1.65313	-93.84281
32.15600	-1.65797	-94.15287
32.25600	-1.66328	-94.50082
32.35600	-1.67047	-94.92335
32.45600	-1.67500	-95.31280
32.55600	-1.67859	-95.49110
32.65600	-1.68328	-95.78532
32.75600	-1.68875	-96.13937
32.85600	-1.69531	-96.55058
32.95600	-1.70078	-96.94698
33.05600	-1.70500	-97.20537
33.15600	-1.70969	-97.48787
33.25600	-1.71516	-97.83518
33.35600	-1.72047	-98.19107
33.45600	-1.72766	-98.62895
33.55600	-1.73234	-99.05717
33.65600	-1.73578	-99.23156
33.75600	-1.74031	-99.49668
33.85600	-1.74563	-99.84529
33.95600	-1.75234	-100.27729
34.05600	-1.75781	-100.68351
34.15600	-1.76172	-100.92123
34.25600	-1.76594	-101.18055
34.35600	-1.77063	-101.47755
34.45600	-1.77609	-101.82227
34.55600	-1.78266	-102.23307
34.65600	-1.78891	-102.72609
34.75600	-1.79281	-102.94319
34.85600	-1.79750	-103.21911
34.95600	-1.80297	-103.56526
35.05600	-1.81000	-104.03026
35.15600	-1.81469	-104.38444
35.25600	-1.81859	-104.63563
35.35600	-1.82313	-104.90946
35.45600	-1.82797	-105.23608
35.55600	-1.83328	-105.58761
35.65600	-1.83984	-105.97065
35.75600	-1.84547	-106.43171
35.85600	-1.84906	-106.63436
35.95600	-1.85344	-106.90498
36.05600	-1.85844	-107.23406
36.15600	-1.86500	-107.63787
36.25600	-1.87109	-108.09796
36.35600	-1.87531	-108.36136
36.45600	-1.87984	-108.63063
36.55600	-1.88484	-108.94610
36.65600	-1.89016	-109.28644
36.75600	-1.89703	-109.70264
36.85600	-1.90172	-110.10040
36.95600	-1.90562	-110.31915
37.05600	-1.91016	-110.59558
37.15600	-1.91531	-110.92767
37.25600	-1.92234	-111.33959
37.35600	-1.92813	-111.78305
37.45600	-1.93188	-112.00723
37.55600	-1.93609	-112.25703
37.65600	-1.94078	-112.56441
37.75600	-1.94625	-112.90598
37.85600	-1.95328	-113.32507
37.95600	-1.95875	-113.78238
38.05600	-1.96250	-113.97735
38.15600	-1.96703	-114.24393
38.25600	-1.97219	-114.55310
38.35600	-1.97875	-114.93762
38.45600	-1.98484	-115.41251
38.55600	-1.98875	-115.65267
38.65600	-1.99297	-115.91116
38.75600	-1.99781	-116.20894
38.85600	-2.00344	-116.54895
38.95600	-2.01141	-117.02614
39.05600	-2.01625	-117.44549
39.15600	-2.01969	-117.62682
39.25600	-2.02469	-117.92611
39.35600	-2.03031	-118.29028
39.45600	-2.03781	-118.78814
39.55600	-2.04281	-119.21488
39.65600	-2.04609	-119.40000
39.75600	-2.05016	-119.65419
39.85600	-2.05469	-119.93865
39.95600	-2.05953	-120.24841
40.05600	-2.06516	-120.59168
40.15600	-2.07156	-121.05862
40.25600	-2.07594	-121.34010
40.35600	-2.08109	-121.67009
40.45600	-2.08656	-122.01131
40.55600	-2.09391	-122.46402
40.65600	-2.09906	-122.89317
40.75600	-2.10234	-123.07315
40.85600	-2.10625	-123.30399
40.95600	-2.11109	-123.60122
41.05600	-2.11641	-123.95328
41.15600	-2.12250	-124.33232
41.25000	-2.12906	-124.83548
41.35000	-2.13281	-125.05277
41.45000	-2.13750	-125.32072
41.55000	-2.14250	-125.64513
41.65000	-2.14938	-126.05754
41.75000	-2.15531	-126.53339
41.85000	-2.15906	-126.76993
41.95000	-2.16344	-127.04809
42.05000	-2.16828	-127.35304
42.15000	-2.17375	-127.70341
42.25000	-2.18109	-128.14057
42.35000	-2.18547	-128.53219
42.45000	-2.18891	-128.72691
42.55000	-2.19312	-128.97792
42.65000	-2.19813	-129.28936
42.75000	-2.20438	-129.69291
42.85000	-2.21094	-130.16747
42.95000	-2.21516	-130.43892
43.05000	-2.21984	-130.70181
43.15000	-2.22453	-130.98480
43.25000	-2.22938	-131.30172
43.35000	-2.23531	-131.65964
43.45000	-2.24188	-132.14226
43.55000	-2.24578	-132.36175
43.65000	-2.25031	-132.63053
43.75000	-2.25578	-132.96469
43.85000	-2.26281	-133.36784
43.95000	-2.26844	-133.81547
44.05000	-2.27219	-134.02718
44.15000	-2.27625	-134.27585
44.25000	-2.28094	-134.56747
44.35000	-2.28625	-134.89623
44.45000	-2.29266	-135.27413
44.54000	-2.29922	-135.77601
44.64000	-2.30266	-135.97000
44.74000	-2.30672	-136.20225
44.84000	-2.31141	-136.47051
44.94000	-2.31766	-136.86913
45.03200	-2.32469	-137.37522
45.13200	-2.32859	-137.63689
45.23200	-2.33266	-137.87547
45.33200	-2.33734	-138.14376
45.43200	-2.34281	-138.48510
45.53200	-2.34859	-138.84909
45.63200	-2.35484	-139.26280
45.73200	-2.35875	-139.54815
45.83200	-2.36297	-139.78577
45.93200	-2.36797	-140.09291
46.03200	-2.37359	-140.43498
46.13000	-2.38125	-140.94168
46.23000	-2.38547	-141.22997
46.33000	-2.38938	-141.45739
46.43000	-2.39375	-141.71351
46.53000	-2.39875	-142.02467
46.63000	-2.40469	-142.40509
46.72600	-2.41250	-142.90963
46.82600	-2.41625	-143.21856
46.92600	-2.42031	-143.43026
47.02600	-2.42516	-143.71994
47.12600	-2.43078	-144.06250
47.22600	-2.43688	-144.48182
47.32600	-2.44094	-144.73403
47.42600	-2.44484	-144.96846
47.52600	-2.44938	-145.23372
47.62600	-2.45453	-145.54915
47.72600	-2.46094	-145.93990
47.80800	-2.46906	-146.44757
47.90800	-2.47219	-146.73416
48.00800	-2.47594	-146.91500
48.10800	-2.48094	-147.20698
48.20800	-2.48688	-147.58134
48.30200	-2.49422	-148.08974
48.40200	-2.49812	-148.38530
48.50200	-2.50172	-148.57358
48.60200	-2.50641	-148.85804
48.70200	-2.51109	-149.16059
48.80200	-2.51672	-149.51131
48.90000	-2.52453	-150.01909
49.00000	-2.52828	-150.31013
49.10000	-2.53234	-150.54300
49.20000	-2.53719	-150.85986
49.30000	-2.54234	-151.18545
49.40000	-2.54922	-151.60736
49.50000	-2.55359	-151.93740
49.60000	-2.55781	-152.17736
49.70000	-2.56234	-152.45745
49.80000	-2.56750	-152.78193
49.90000	-2.57313	-153.15171
49.99800	-2.58109	-153.65665
50.09800	-2.58500	-153.98413
50.19800	-2.58891	-154.19950
50.29800	-2.59359	-154.47772
50.39800	-2.59875	-154.79463
50.49800	-2.60609	-155.26682
50.59800	-2.61063	-155.61096
50.69800	-2.61437	-155.84119
50.79800	-2.61875	-156.10448
50.89800	-2.62375	-156.41239
50.99800	-2.62938	-156.75408
51.09800	-2.63641	-157.20311
51.19800	-2.64141	-157.57945
51.29800	-2.64563	-157.81948
51.39800	-2.65063	-158.12561
51.49800	-2.65609	-158.46832
51.59800	-2.66344	-158.92974
51.69800	-2.66844	-159.32630
51.79800	-2.67188	-159.50429
51.89800	-2.67594	-159.74718
51.99800	-2.68078	-160.04570
52.09800	-2.68656	-160.41146
52.19800	-2.69391	-160.86257
52.29800	-2.69844	-161.23001
52.39800	-2.70234	-161.44980
52.49800	-2.70719	-161.73990
52.59800	-2.71297	-162.09088
52.69800	-2.71953	-162.51792
52.79800	-2.72422	-162.87532
52.89800	-2.72828	-163.10574
52.99800	-2.73297	-163.38481
53.09800	-2.73781	-163.69458
53.19800	-2.74328	-164.04302
53.29800	-2.75094	-164.50506
53.39800	-2.75547	-164.88130
53.49800	-2.75891	-165.06033
53.59800	-2.76359	-165.34144
53.69800	-2.76906	-165.67388
53.79800	-2.77688	-166.16458
53.89800	-2.78172	-166.56391
53.99800	-2.78531	-166.76626
54.09800	-2.78953	-167.01911
54.19800	-2.79453	-167.31817
54.29800	-2.79953	-167.64532
54.39800	-2.80656	-168.05388
54.49800	-2.81187	-168.47752
54.59800	-2.81594	-168.71454
54.69800	-2.82078	-169.00478
54.79800	-2.82594	-169.33338
54.89800	-2.83312	-169.75865
54.99800	-2.83781	-170.12143
55.09800	-2.84156	-170.33887
55.19800	-2.84609	-170.61570
55.29800	-2.85156	-170.95745
55.39800	-2.85813	-171.36602
55.48400	-2.86594	-171.87415
55.58400	-2.86922	-172.20750
55.68400	-2.87266	-172.39496
55.78400	-2.87734	-172.67506
55.88400	-2.88250	-172.99663
55.98400	-2.88906	-173.41796
56.08400	-2.89406	-173.80889
56.18400	-2.89828	-174.08849
56.28400	-2.90281	-174.36798
56.38400	-2.90750	-174.65872
56.48400	-2.91281	-175.01616
56.58400	-2.91937	-175.43338
56.68400	-2.92438	-175.82631
56.78400	-2.92812	-176.03344
56.88400	-2.93266	-176.31204
56.98400	-2.93797	-176.64954
57.08400	-2.94438	-177.04572
57.18400	-2.95047	-177.50050
57.28400	-2.95500	-177.79462
57.38400	-2.95953	-178.08808
57.48400	-2.96469	-178.40828
57.58400	-2.97000	-178.75324
57.68400	-2.97641	-179.14660
57.78400	-2.98203	-179.59337
57.88400	-2.98578	-179.82578
57.98400	-2.99031	-180.10089
58.08400	-2.99563	-180.44195
58.18400	-3.00234	-180.88324
58.28400	-3.00734	-181.25339
58.38400	-3.01141	-181.49820
58.48400	-3.01563	-181.76475
58.58400	-3.02031	-182.05816
58.68400	-3.02594	-182.40732
58.78400	-3.03250	-182.83388
58.88400	-3.03844	-183.29383
58.98400	-3.04234	-183.53339
59.08400	-3.04703	-183.80132
59.18400	-3.05172	-184.11162
59.28400	-3.05781	-184.47751
59.38400	-3.06375	-184.90633
59.48400	-3.06813	-185.19726
59.58400	-3.07250	-185.45897
59.68400	-3.07719	-185.74671
59.78400	-3.08266	-186.09069
59.88400	-3.08984	-186.51636
59.98400	-3.09500	-186.92848
60.08400	-3.09875	-187.13064
60.18400	-3.10313	-187.39823
60.28400	-3.10812	-187.71225
60.38400	-3.11453	-188.07894
60.48400	-3.12078	-188.52605
60.58400	-3.12516	-188.79110
60.68400	-3.12969	-189.05862
60.78400	-3.13437	-189.33611
60.88400	-3.13969	-189.65526
60.98400	-3.14687	-190.03165
61.08400	-3.15172	-190.37956
61.18400	-3.15562	-190.56387
61.28400	-3.16016	-190.81153
61.38400	-3.16531	-191.11609
61.48400	-3.17172	-191.48611
61.58400	-3.17687	-191.86702
61.68400	-3.18094	-192.12063
61.78400	-3.18547	-192.40412
61.88400	-3.19047	-192.70867
61.98400	-3.19594	-193.04235
62.08400	-3.20281	-193.43290
62.18400	-3.20891	-193.92398
62.28400	-3.21266	-194.14106
62.38400	-3.21688	-194.39326
62.48400	-3.22172	-194.69927
62.58400	-3.22812	-195.05550
62.68400	-3.23453	-195.53563
62.78400	-3.23859	-195.78844
62.88400	-3.24281	-196.03030
62.98400	-3.24766	-196.31070
63.08400	-3.25281	-196.62695
63.18400	-3.25906	-196.97660
63.28400	-3.26500	-197.40455
63.38400	-3.26875	-197.62751
63.48400	-3.27328	-197.88778
63.58400	-3.27844	-198.17773
63.68400	-3.28531	-198.55247
63.78200	-3.29219	-199.05370
63.88200	-3.29547	-199.25760
63.98200	-3.29938	-199.47685
64.08200	-3.30422	-199.75963
64.18200	-3.30984	-200.09902
64.28200	-3.31797	-200.53126
64.37000	-3.32344	-201.03338
64.47000	-3.32609	-201.16818
64.57000	-3.33031	-201.39371
64.67000	-3.33547	-201.71732
64.77000	-3.34188	-202.10290
64.87000	-3.34781	-202.54692
64.97000	-3.35156	-202.77004
65.07000	-3.35594	-203.02379
65.17000	-3.36094	-203.34080
65.27000	-3.36641	-203.68174
65.37000	-3.37203	-204.03025
65.47000	-3.37875	-204.50014
65.57000	-3.38203	-204.70659
65.67000	-3.38625	-204.93363
65.77000	-3.39125	-205.25977
65.87000	-3.39813	-205.66030
65.95600	-3.40516	-206.16589
66.05600	-3.40844	-206.40823
66.15600	-3.41203	-206.59675
66.25600	-3.41656	-206.86567
66.35600	-3.42156	-207.16630
66.45600	-3.42703	-207.51387
66.55600	-3.43469	-208.02221
66.65600	-3.43859	-208.30765
66.75600	-3.44312	-208.56094
66.85600	-3.44812	-208.88139
66.95600	-3.45391	-209.23182
67.05600	-3.46062	-209.68165
67.15600	-3.46437	-209.93784
67.25600	-3.46844	-210.15990
67.35600	-3.47297	-210.43488
67.45600	-3.47812	-210.76721
67.55600	-3.48453	-211.16018
67.64400	-3.49156	-211.66475
67.74400	-3.49484	-211.88182
67.84400	-3.49906	-212.11128
67.94400	-3.50437	-212.42988
68.04400	-3.50984	-212.78511
68.14400	-3.51641	-213.22171
68.24400	-3.52094	-213.52999
68.34400	-3.52516	-213.78672
68.44400	-3.52969	-214.07603
68.54400	-3.53469	-214.38503
68.64400	-3.54031	-214.73858
68.74400	-3.54719	-215.17685
68.84400	-3.55078	-215.43683
68.94400	-3.55484	-215.67240
69.04400	-3.55969	-215.96462
69.14400	-3.56578	-216.32813
69.23200	-3.57375	-216.83180
69.33200	-3.57797	-217.18104
69.43200	-3.58125	-217.36504
69.53200	-3.58547	-217.60704
69.63200	-3.59000	-217.88433
69.73200	-3.59547	-218.22947
69.83200	-3.60297	-218.66965
69.93200	-3.60828	-219.09873
70.03200	-3.61219	-219.32621
70.13200	-3.61719	-219.61190
70.23200	-3.62266	-219.93901
70.33200	-3.62969	-220.39646
70.43200	-3.63375	-220.68132
70.53200	-3.63766	-220.90672
70.63200	-3.64219	-221.18068
70.73200	-3.64750	-221.50287
70.83200	-3.65359	-221.89099
70.93200	-3.66187	-222.38819
71.03200	-3.66563	-222.73488
71.13200	-3.66938	-222.92751
71.23200	-3.67438	-223.23255
71.33200	-3.67937	-223.55841
71.43200	-3.68547	-223.94937
71.53200	-3.69016	-224.27639
71.63200	-3.69422	-224.52950
71.73200	-3.69875	-224.80328
71.83200	-3.70391	-225.12461
71.93200	-3.71000	-225.49452
72.02600	-3.71797	-225.99795
72.12600	-3.72188	-226.34937
72.22600	-3.72547	-226.55067
72.32600	-3.73031	-226.85009
72.42600	-3.73594	-227.19245
72.52600	-3.74313	-227.67435
72.62600	-3.74734	-228.00662
72.72600	-3.75125	-228.24608
72.82600	-3.75563	-228.51311
72.92600	-3.76031	-228.81424
73.02600	-3.76578	-229.14058
73.12600	-3.77328	-229.62365
73.22600	-3.77734	-229.95724
73.32600	-3.78156	-230.21138
73.42600	-3.78656	-230.52013
73.52600	-3.79219	-230.86922
73.62600	-3.79937	-231.32597
73.72600	-3.80422	-231.70345
73.82600	-3.80797	-231.93716
73.92600	-3.81234	-232.19566
74.02600	-3.81719	-232.51148
74.12600	-3.82266	-232.85635
74.22600	-3.82922	-233.28228
74.32600	-3.83391	-233.64045
74.42600	-3.83797	-233.87048
74.52600	-3.84281	-234.16378
74.62600	-3.84828	-234.50339
74.72600	-3.85516	-234.91536
74.82600	-3.86000	-235.29157
74.92600	-3.86422	-235.53805
75.02600	-3.86875	-235.82116
75.12600	-3.87375	-236.13311
75.22600	-3.87938	-236.48714
75.32600	-3.88625	-236.89486
75.42600	-3.89062	-237.21316
75.52600	-3.89469	-237.43504
75.62600	-3.89969	-237.73240
75.72600	-3.90516	-238.06089
75.82600	-3.91203	-238.49437
75.92600	-3.91734	-238.87174
76.02600	-3.92156	-239.10472
76.12600	-3.92594	-239.37345
76.22600	-3.93063	-239.65035
76.32600	-3.93594	-239.97346
76.42600	-3.94359	-240.40215
76.52600	-3.94844	-240.81008
76.62600	-3.95219	-241.01332
76.72600	-3.95656	-241.26089
76.82600	-3.96172	-241.56883
76.92600	-3.96844	-241.95123
77.02600	-3.97391	-242.34772
77.12600	-3.97797	-242.58865
77.22600	-3.98250	-242.85868
77.32600	-3.98766	-243.16664
77.42600	-3.99344	-243.51616
77.52600	-4.00109	-243.95142
77.62600	-4.00531	-244.30628
77.72600	-4.00875	-244.48083
77.82600	-4.01313	-244.73132
77.92600	-4.01813	-245.03271
78.02600	-4.02484	-245.40307
78.12600	-4.03063	-245.82827
78.22600	-4.03469	-246.04884
78.32600	-4.03938	-246.32218
78.42600	-4.04469	-246.63921
78.52600	-4.04984	-246.96888
78.62600	-4.05719	-247.38118
78.72600	-4.06172	-247.74314
78.82600	-4.06547	-247.95324
78.92600	-4.07016	-248.21369
79.02600	-4.07547	-248.53066
79.12600	-4.08266	-248.92688
79.22600	-4.08734	-249.29222
79.32600	-4.09094	-249.49118
79.42600	-4.09500	-249.72294
79.52600	-4.10000	-250.00015
79.62600	-4.10547	-250.32511
79.72600	-4.11297	-250.70503
79.82600	-4.11891	-251.20211
79.92600	-4.12266	-251.39678
80.02600	-4.12750	-251.65713
80.12600	-4.13313	-251.98558
80.22600	-4.14109	-252.47389
80.32600	-4.14531	-252.79775
80.42600	-4.14906	-252.99999
80.52600	-4.15344	-253.26949
80.62600	-4.15828	-253.57017
80.72600	-4.16359	-253.88280
80.82600	-4.17094	-254.28429
80.92600	-4.17578	-254.68722
81.02600	-4.17922	-254.85641
81.12600	-4.18375	-255.13956
81.22600	-4.18922	-255.45794
81.32600	-4.19641	-255.87320
81.42600	-4.20125	-256.23760
81.52600	-4.20516	-256.46940
81.62600	-4.20969	-256.73446
81.72600	-4.21453	-257.02953
81.82600	-4.21984	-257.36085
81.92600	-4.22641	-257.72256
82.02600	-4.23250	-258.19841
82.12600	-4.23625	-258.40676
82.22600	-4.24094	-258.66517
82.32600	-4.24609	-258.97536
82.42600	-4.25344	-259.40600
82.52600	-4.25797	-259.76032
82.62600	-4.26172	-259.97758
82.72600	-4.26594	-260.22571
82.82600	-4.27094	-260.50448
82.92600	-4.27703	-260.89126
83.02600	-4.28469	-261.33645
83.12600	-4.29016	-261.80089
83.22600	-4.29328	-261.95222
83.32600	-4.29781	-262.21305
83.42600	-4.30281	-262.51885
83.52600	-4.30922	-262.90146
83.62600	-4.31438	-263.28471
83.72600	-4.31859	-263.53845
83.82600	-4.32297	-263.80375
83.92600	-4.32781	-264.09408
84.02600	-4.33359	-264.43791
84.12600	-4.34094	-264.85717
84.22600	-4.34563	-265.25971
84.32600	-4.34938	-265.45674
84.42600	-4.35391	-265.73491
84.52600	-4.35938	-266.05225
84.62600	-4.36672	-266.50041
84.72600	-4.37187	-266.89199
84.82600	-4.37562	-267.12796
84.92600	-4.38000	-267.37455
85.02600	-4.38484	-267.66989
85.12600	-4.38984	-267.98081
85.22600	-4.39656	-268.35993
85.32600	-4.40172	-268.76363
85.42600	-4.40547	-268.97541
85.52600	-4.41016	-269.24545
85.62600	-4.41578	-269.58001
85.72600	-4.42313	-270.00809
85.82600	-4.42828	-270.40574
85.92600	-4.43219	-270.62249
86.02600	-4.43641	-270.88180
86.12600	-4.44109	-271.15092
86.22600	-4.44625	-271.46006
86.32600	-4.45297	-271.82102
86.42600	-4.45891	-272.25989
86.52600	-4.46266	-272.47965
86.62600	-4.46719	-272.73071
86.72600	-4.47250	-273.03746
86.82600	-4.48047	-273.46927
86.92600	-4.48563	-273.91508
87.02600	-4.48891	-274.08859
87.12600	-4.49328	-274.33175
87.22600	-4.49844	-274.62429
87.32600	-4.50375	-274.95515
87.42600	-4.51016	-275.30801
87.52600	-4.51563	-275.72522
87.62600	-4.51969	-275.95201
87.72600	-4.52422	-276.21323
87.82600	-4.52938	-276.51605
87.92600	-4.53625	-276.88897
88.02600	-4.54281	-277.37150
88.12600	-4.54625	-277.58911
88.22600	-4.55016	-277.79996
88.32600	-4.55484	-278.08821
88.42600	-4.56031	-278.40978
88.52600	-4.56781	-278.81828
88.62600	-4.57297	-279.27005
88.72600	-4.57656	-279.44306
88.82600	-4.58141	-279.72284
88.92600	-4.58687	-280.04548
89.02600	-4.59375	-280.44412
89.12600	-4.59922	-280.87324
89.22600	-4.60281	-281.08475
89.32600	-4.60719	-281.33681
89.42600	-4.61203	-281.63701
89.52600	-4.61766	-281.98531
89.62600	-4.62562	-282.44326
89.72600	-4.63000	-282.83003
89.82600	-4.63328	-282.99406
89.92600	-4.63750	-283.24014
90.02600	-4.64234	-283.52368
90.12600	-4.64922	-283.92434
90.22600	-4.65516	-284.38187
90.32600	-4.65906	-284.60214
90.42600	-4.66344	-284.85280
90.52600	-4.66844	-285.14165
90.62600	-4.67344	-285.46551
90.72600	-4.68063	-285.84436
90.82600	-4.68625	-286.29997
90.92600	-4.68984	-286.49557
91.02600	-4.69406	-286.73270
91.12600	-4.69906	-287.02450
91.22600	-4.70641	-287.41908
91.32600	-4.71188	-287.85834
91.42600	-4.71547	-288.05757
91.52600	-4.71984	-288.28922
91.62600	-4.72469	-288.57854
91.72600	-4.73031	-288.89725
91.82600	-4.73750	-289.28488
91.92600	-4.74328	-289.74140
92.02600	-4.74672	-289.92438
92.12600	-4.75141	-290.18277
92.22600	-4.75641	-290.47522
92.32600	-4.76297	-290.83005
92.42600	-4.76859	-291.24022
92.52600	-4.77266	-291.46916
92.62600	-4.77672	-291.69801
92.72600	-4.78141	-291.97186
92.82600	-4.78719	-292.30452
92.92600	-4.79422	-292.69123
93.02600	-4.79984	-293.13147
93.12600	-4.80328	-293.30033
93.22600	-4.80781	-293.54686
93.32600	-4.81297	-293.85680
93.42600	-4.81953	-294.21973
93.52600	-4.82516	-294.62355
93.62600	-4.82906	-294.84975
93.72600	-4.83344	-295.08716
93.82600	-4.83813	-295.35672
93.92600	-4.84328	-295.65579
94.02600	-4.84953	-296.01794
94.12600	-4.85656	-296.49070
94.22600	-4.86000	-296.70325
94.32600	-4.86453	-296.92903
94.42600	-4.86969	-297.22986
94.52600	-4.87734	-297.63669
94.62600	-4.88266	-298.04716
94.72600	-4.88625	-298.25124
94.82600	-4.89062	-298.48981
94.92600	-4.89547	-298.77710
95.02600	-4.90078	-299.08049
95.12600	-4.90656	-299.41982
95.22600	-4.91344	-299.88065
95.32600	-4.91672	-300.06582
95.42600	-4.92063	-300.26627
95.52600	-4.92531	-300.52194
95.62600	-4.93141	-300.85108
95.72600	-4.93875	-301.33894
95.82600	-4.94281	-301.57423
95.92600	-4.94719	-301.82588
96.02600	-4.95234	-302.10757
96.12600	-4.95828	-302.45292
96.22600	-4.96609	-302.87531
96.32600	-4.97172	-303.35763
96.42600	-4.97453	-303.48840
96.52600	-4.97891	-303.71773
96.62600	-4.98469	-304.04404
96.72600	-4.99188	-304.48291
96.82600	-4.99641	-304.84316
96.92600	-4.99984	-305.03663
97.02600	-5.00391	-305.26185
97.12600	-5.00828	-305.52328
97.22600	-5.01359	-305.82830
97.32600	-5.02000	-306.17002
97.42600	-5.02625	-306.63201
97.52600	-5.03000	-306.82689
97.62600	-5.03453	-307.08331
97.72600	-5.04000	-307.39951
97.82600	-5.04672	-307.75946
97.92600	-5.05297	-308.21413
98.02600	-5.05672	-308.42599
98.12600	-5.06094	-308.66364
98.22600	-5.06578	-308.94989
98.32600	-5.07094	-309.24442
98.42600	-5.07781	-309.60745
98.52600	-5.08391	-310.06631
98.62600	-5.08719	-310.24727
98.72600	-5.09141	-310.48167
98.82600	-5.09641	-310.76345
98.92600	-5.10281	-311.11214
99.02600	-5.10922	-311.56385
99.12600	-5.11313	-311.78778
99.22600	-5.11750	-312.03356
99.32600	-5.12266	-312.32494
99.42600	-5.12828	-312.65152
99.52600	-5.13453	-312.98241
99.62600	-5.14031	-313.41279
99.72600	-5.14375	-313.60123
99.82600	-5.14812	-313.83160
99.92600	-5.15313	-314.10500
100.02600	-5.15922	-314.46421
100.12600	-5.16656	-314.94081
100.22600	-5.17016	-315.18024
100.32600	-5.17422	-315.38379
100.42600	-5.17875	-315.63485
100.52600	-5.18422	-315.95212
100.62600	-5.19125	-316.31166
100.72000	-5.19766	-316.81284
100.82000	-5.20094	-316.99613
100.92000	-5.20531	-317.21380
101.02000	-5.21047	-317.51922
101.12000	-5.21625	-317.85557
101.22000	-5.22313	-318.31977
101.32000	-5.22688	-318.53667
101.42000	-5.23094	-318.76218
101.52000	-5.23531	-319.01008
101.62000	-5.24063	-319.30095
101.72000	-5.24656	-319.65193
101.81800	-5.25406	-320.15589
101.91800	-5.25719	-320.32347
102.01800	-5.26125	-320.54782
102.11800	-5.26609	-320.82158
102.21800	-5.27219	-321.16610
102.31800	-5.27922	-321.61361
102.41800	-5.28344	-321.87602
102.51800	-5.28766	-322.10982
102.61800	-5.29250	-322.37577
102.71800	-5.29781	-322.68804
102.81800	-5.30375	-323.00931
102.91800	-5.31078	-323.51136
103.01800	-5.31406	-323.69745
103.11800	-5.31828	-323.92362
103.21800	-5.32344	-324.19989
103.31800	-5.32984	-324.56869
103.41800	-5.33609	-324.99105
103.51800	-5.33984	-325.21123
103.61800	-5.34391	-325.43206
103.71800	-5.34891	-325.70341
103.81800	-5.35422	-326.02945
103.91800	-5.36094	-326.40198
104.00600	-5.36766	-326.90743
104.10600	-5.37078	-327.09163
104.20600	-5.37484	-327.30436
104.30600	-5.37969	-327.58635
104.40600	-5.38516	-327.89263
104.50600	-5.39172	-328.31886
104.60600	-5.39594	-328.57311
104.70600	-5.40000	-328.79847
104.80600	-5.40469	-329.06520
104.90600	-5.41047	-329.39613
105.00600	-5.41750	-329.80967
105.10000	-5.42422	-330.31258
105.20000	-5.42703	-330.45956
105.30001	-5.43125	-330.66490
105.40001	-5.43672	-330.98763
105.50001	-5.44281	-331.35381
105.60001	-5.44969	-331.83709
105.70001	-5.45344	-332.08644
105.80001	-5.45734	-332.30355
105.90001	-5.46187	-332.56391
106.00001	-5.46688	-332.86989
106.10001	-5.47234	-333.19145
106.20001	-5.47891	-333.59209
106.30001	-5.48312	-333.89327
106.40001	-5.48719	-334.11008
106.50001	-5.49203	-334.39788
106.60001	-5.49766	-334.71861
106.70001	-5.50563	-335.22248
106.80001	-5.50984	-335.51878
106.90001	-5.51375	-335.73791
107.00001	-5.51812	-335.99791
107.10001	-5.52313	-336.27579
107.20001	-5.52875	-336.61073
107.30001	-5.53609	-337.03271
107.40001	-5.54047	-337.35701
107.50001	-5.54453	-337.58095
107.60001	-5.54922	-337.84476
107.70001	-5.55469	-338.15122
107.80001	-5.56203	-338.61992
107.90001	-5.56609	-338.88474
108.00001	-5.57016	-339.10295
108.10001	-5.57453	-339.35151
108.20001	-5.57953	-339.63916
108.30001	-5.58531	-339.96028
108.40001	-5.59297	-340.39396
108.50001	-5.59719	-340.71189
108.60001	-5.60109	-340.92155
108.70001	-5.60609	-341.19004
108.80001	-5.61188	-341.52311
108.90001	-5.61906	-341.99181
109.00001	-5.62313	-342.24951
109.10001	-5.62703	-342.45369
109.20001	-5.63141	-342.68889
109.30001	-5.63656	-342.97964
109.40001	-5.64250	-343.32797
109.50001	-5.65000	-343.81098
109.60001	-5.65328	-344.01470
109.70001	-5.65734	-344.22716
109.80001	-5.66219	-344.48284
109.90001	-5.66766	-344.78077
110.00001	-5.67453	-345.19222
110.10001	-5.67922	-345.48157
110.20001	-5.68359	-345.71591
110.30001	-5.68813	-345.97436
110.40001	-5.69313	-346.26630
110.50001	-5.69922	-346.59755
110.59801	-5.70781	-347.10523
110.69801	-5.71094	-347.33951
110.79801	-5.71453	-347.50497
110.89801	-5.71906	-347.74747
110.99801	-5.72422	-348.03569
111.09801	-5.73078	-348.39147
111.19801	-5.73531	-348.67433
111.29801	-5.73938	-348.89305
111.39801	-5.74375	-349.11570
111.49801	-5.74891	-349.38622
111.59801	-5.75453	-349.68930
111.69801	-5.76359	-350.14012
111.79801	-5.76781	-350.49650
111.89801	-5.77156	-350.65103
111.99801	-5.77625	-350.89418
112.09801	-5.78219	-351.21822
112.19801	-5.79063	-351.70138
112.29801	-5.79422	-351.96987
112.39801	-5.79766	-352.11360
112.49801	-5.80219	-352.34576
112.59801	-5.80719	-352.62859
112.69801	-5.81250	-352.92977
112.79801	-5.82078	-353.37052
112.89801	-5.82469	-353.68451
112.99801	-5.82859	-353.86568
113.09801	-5.83375	-354.15649
113.19801	-5.83906	-354.46480
113.29801	-5.84641	-354.88388
113.39801	-5.85016	-355.15487
113.49801	-5.85391	-355.32174
113.59801	-5.85828	-355.54835
113.69801	-5.86344	-355.84077
113.79801	-5.86953	-356.18350
113.89601	-5.87812	-356.68457
113.99601	-5.88141	-356.95767
114.09601	-5.88500	-357.11247
114.19601	-5.88969	-357.35866
114.29601	-5.89516	-357.66223
114.39601	-5.90266	-358.09976
114.49601	-5.90703	-358.39888
114.59601	-5.91094	-358.60422
114.69601	-5.91531	-358.85066
114.79601	-5.92031	-359.11644
114.89601	-5.92531	-359.40510
114.99601	-5.93391	-359.87020
115.09601	-5.93797	-360.19471
115.19601	-5.94172	-360.36530
115.29601	-5.94656	-360.64452
115.39601	-5.95234	-360.95133
115.49601	-5.96000	-361.44736
115.59601	-5.96328	-361.64665
115.69601	-5.96719	-361.84928
115.79601	-5.97188	-362.10153
115.89601	-5.97703	-362.39141
115.99601	-5.98266	-362.71751
116.09601	-5.99062	-363.17277
116.19601	-5.99437	-363.45455
116.29601	-5.99828	-363.64254
116.39601	-6.00281	-363.89032
116.49601	-6.00797	-364.17851
116.59601	-6.01562	-364.61240
116.69601	-6.02031	-364.94139
116.79601	-6.02406	-365.13489
116.89601	-6.02859	-365.37290
116.99601	-6.03375	-365.66859
117.09601	-6.03969	-366.00861
117.19601	-6.04750	-366.46792
117.29601	-6.05109	-366.74643
117.39601	-6.05500	-366.93335
117.49601	-6.05984	-367.19152
117.59601	-6.06547	-367.50081
117.69601	-6.07313	-367.95646
117.79601	-6.07719	-368.25204
117.89601	-6.08094	-368.44778
117.99601	-6.08516	-368.68027
118.09601	-6.09016	-368.96202
118.19601	-6.09594	-369.28484
118.29601	-6.10344	-369.68771
118.39601	-6.10828	-370.08542
118.49601	-6.11188	-370.24951
118.59601	-6.11656	-370.49973
118.69601	-6.12234	-370.83226
118.79601	-6.13016	-371.30326
118.89601	-6.13391	-371.58227
118.99601	-6.13781	-371.76409
119.09601	-6.14219	-372.00060
119.19601	-6.14703	-372.27950
119.29601	-6.15266	-372.61671
119.39601	-6.16063	-373.03266
119.49601	-6.16594	-373.46166
119.59601	-6.16906	-373.60975
119.69601	-6.17375	-373.86209
119.79601	-6.17922	-374.18187
119.89601	-6.18656	-374.64139
119.99601	-6.19047	-374.92421
120.09601	-6.19422	-375.10499
120.19601	-6.19875	-375.35629
120.29601	-6.20406	-375.64892
120.39601	-6.21016	-376.00496
120.49601	-6.21797	-376.47289
120.59601	-6.22188	-376.79642
120.69601	-6.22547	-376.97455
120.79601	-6.23031	-377.23935
120.89601	-6.23563	-377.54580
120.99601	-6.24234	-377.93559
121.09601	-6.24719	-378.25796
121.19601	-6.25109	-378.47137
121.29601	-6.25578	-378.72910
121.39601	-6.26125	-379.04906
121.49601	-6.26703	-379.40988
121.59601	-6.27453	-379.89566
121.69601	-6.27797	-380.12052
121.79601	-6.28203	-380.31736
121.89601	-6.28687	-380.59521
121.99601	-6.29266	-380.93302
122.09601	-6.29969	-381.38059
122.19601	-6.30422	-381.69539
122.29601	-6.30844	-381.91611
122.39601	-6.31281	-382.16904
122.49601	-6.31750	-382.43863
122.59601	-6.32266	-382.74601
122.69601	-6.33016	-383.16959
122.79601	-6.33453	-383.52966
122.89601	-6.33828	-383.69846
122.99601	-6.34281	-383.94749
123.09601	-6.34797	-384.24698
123.19601	-6.35578	-384.66549
123.29601	-6.36094	-385.07935
123.39601	-6.36484	-385.28022
123.49601	-6.36922	-385.52025
123.59601	-6.37422	-385.79851
123.69601	-6.37938	-386.10464
123.79601	-6.38656	-386.49496
123.89601	-6.39156	-386.86991
123.99601	-6.39531	-387.05823
124.09601	-6.40000	-387.30094
124.19601	-6.40500	-387.57789
124.29601	-6.41172	-387.93346
124.39601	-6.41734	-388.31994
124.49601	-6.42094	-388.51511
124.59601	-6.42516	-388.72415
124.69601	-6.43016	-388.99496
124.79601	-6.43609	-389.32130
124.89601	-6.44391	-389.74813
124.99601	-6.44875	-390.12125
125.09601	-6.45250	-390.28510
125.19601	-6.45719	-390.53151
125.29601	-6.46234	-390.80766
125.39601	-6.47047	-391.23139
125.49601	-6.47500	-391.61509
125.59601	-6.47828	-391.75996
125.69601	-6.48250	-391.97430
125.79601	-6.48719	-392.22699
125.89601	-6.49281	-392.52961
125.99601	-6.50172	-392.98016
126.09601	-6.50562	-393.35197
126.19601	-6.50891	-393.49210
126.29601	-6.51344	-393.72513
126.39601	-6.51875	-394.00384
126.49601	-6.52641	-394.40256
126.59601	-6.53141	-394.79935
126.69601	-6.53531	-394.98651
126.79601	-6.53984	-395.23143
126.89601	-6.54484	-395.51094
126.99601	-6.54984	-395.80038
127.09601	-6.55719	-396.18197
127.19601	-6.56141	-396.50387
127.29601	-6.56500	-396.66599
127.39601	-6.56953	-396.89460
127.49601	-6.57469	-397.17269
127.59601	-6.58250	-397.56393
127.69601	-6.58719	-397.92618
127.79601	-6.59094	-398.09650
127.89601	-6.59531	-398.31012
127.99601	-6.59984	-398.53603
128.09601	-6.60500	-398.80744
128.19601	-6.61266	-399.14632
128.27001	-6.61922	-399.64932
128.37001	-6.62281	-399.85552
128.47001	-6.62703	-400.06083
128.57001	-6.63219	-400.32712
128.67001	-6.64078	-400.77952
128.77001	-6.64484	-401.13708
128.87001	-6.64781	-401.25760
128.97001	-6.65203	-401.46115
129.07001	-6.65703	-401.73897
129.17001	-6.66234	-402.04954
129.27001	-6.66938	-402.40198
129.37001	-6.67484	-402.84181
129.47001	-6.67812	-402.99335
129.57001	-6.68250	-403.21395
129.67001	-6.68766	-403.50822
129.77001	-6.69469	-403.85911
129.87001	-6.70125	-404.34337
129.97001	-6.70484	-404.54900
130.07001	-6.70891	-404.75002
130.17001	-6.71328	-404.98465
130.27001	-6.71844	-405.28965
130.37001	-6.72453	-405.63184
130.47001	-6.73172	-406.10942
130.57001	-6.73500	-406.27772
130.67001	-6.73938	-406.50493
130.77001	-6.74453	-406.79201
130.87001	-6.75219	-407.19289
130.97001	-6.75750	-407.61310
131.07001	-6.76094	-407.79153
131.17001	-6.76516	-408.01606
131.27001	-6.77000	-408.28261
131.37001	-6.77563	-408.59860
131.47001	-6.78266	-408.99658
131.57001	-6.78922	-409.48763
131.67001	-6.79203	-409.63116
131.77001	-6.79594	-409.83084
131.87001	-6.80078	-410.11426
131.97001	-6.80719	-410.43934
132.07001	-6.81422	-410.94503
132.17001	-6.81797	-411.17430
132.27001	-6.82234	-411.39564
132.37001	-6.82719	-411.66627
132.47001	-6.83266	-411.99902
132.57001	-6.83891	-412.33817
132.67001	-6.84516	-412.80192
132.77001	-6.84859	-412.97546
132.87001	-6.85297	-413.21021
132.97001	-6.85797	-413.49128
133.07001	-6.86422	-413.84378
133.17001	-6.87047	-414.28468
133.27001	-6.87438	-414.49070
133.37001	-6.87859	-414.71368
133.47001	-6.88328	-414.97278
133.57001	-6.88844	-415.25924
133.67001	-6.89500	-415.60555
133.77001	-6.90156	-416.09564
133.87001	-6.90516	-416.28903
133.97001	-6.90969	-416.52966
134.07001	-6.91500	-416.81257
134.17001	-6.92188	-417.17833
134.27001	-6.92766	-417.60600
134.37001	-6.93125	-417.80183
134.47001	-6.93547	-418.01688
134.57001	-6.94000	-418.26794
134.67001	-6.94500	-418.55130
134.77001	-6.95109	-418.87003
134.87001	-6.95828	-419.36135
134.97001	-6.96172	-419.55274
135.07001	-6.96609	-419.77549
135.17001	-6.97109	-420.06177
135.27001	-6.97766	-420.39958
135.37001	-6.98453	-420.88237
135.47001	-6.98812	-421.08470
135.57001	-6.99234	-421.28643
135.67001	-6.99734	-421.55749
135.77001	-7.00250	-421.86075
135.87001	-7.00859	-422.18533
135.97001	-7.01563	-422.67257
136.07001	-7.01906	-422.87591
136.17001	-7.02344	-423.08763
136.27001	-7.02844	-423.36616
136.37001	-7.03469	-423.70969
136.47001	-7.04141	-424.15345
136.57001	-7.04453	-424.34126
136.67001	-7.04844	-424.52854
136.77001	-7.05313	-424.77286
136.87001	-7.05859	-425.08349
136.97001	-7.06500	-425.44016
137.05401	-7.07250	-425.94108
137.15401	-7.07594	-426.16823
137.25401	-7.08000	-426.36248
137.35401	-7.08484	-426.63988
137.45401	-7.09047	-426.94980
137.55401	-7.09781	-427.43784
137.65401	-7.10125	-427.64041
137.75401	-7.10547	-427.85615
137.85401	-7.11063	-428.15292
137.95401	-7.11609	-428.49496
138.05401	-7.12266	-428.87446
138.14201	-7.12922	-429.37651
138.24201	-7.13188	-429.50931
138.34201	-7.13562	-429.69519
138.44201	-7.14031	-429.98406
138.54201	-7.14609	-430.30199
138.64201	-7.15313	-430.76110
138.74201	-7.15719	-431.03981
138.84201	-7.16125	-431.24726
138.94201	-7.16594	-431.51480
139.04201	-7.17094	-431.80606
139.14201	-7.17609	-432.11362
139.24201	-7.18391	-432.59472
139.34201	-7.18797	-432.87241
139.44201	-7.19188	-433.07900
139.54201	-7.19656	-433.33459
139.64201	-7.20219	-433.64766
139.74201	-7.20953	-434.13025
139.84201	-7.21359	-434.37785
139.94201	-7.21766	-434.58509
140.04201	-7.22219	-434.84426
140.14201	-7.22703	-435.11197
140.24201	-7.23266	-435.42486
140.34201	-7.24125	-435.92909
140.44201	-7.24500	-436.20333
140.54201	-7.24906	-436.40924
140.64201	-7.25375	-436.67263
140.74201	-7.25875	-436.95161
140.84201	-7.26609	-437.37850
140.94201	-7.27062	-437.66508
141.04201	-7.27469	-437.88379
141.14201	-7.27922	-438.13604
141.24201	-7.28406	-438.40238
141.34201	-7.29000	-438.73748
141.44001	-7.29844	-439.24281
141.54001	-7.30172	-439.47470
141.64001	-7.30547	-439.65235
141.74001	-7.30984	-439.88937
141.84001	-7.31500	-440.16379
141.94001	-7.32297	-440.60132
142.04001	-7.32766	-440.96714
142.14001	-7.33156	-441.15460
142.24001	-7.33563	-441.36822
142.34001	-7.34047	-441.61832
142.44001	-7.34641	-441.94728
142.54001	-7.35563	-442.45884
142.64001	-7.35938	-442.81587
142.74001	-7.36281	-442.94795
142.84001	-7.36766	-443.20875
142.94001	-7.37312	-443.51864
143.04001	-7.37984	-443.93522
143.14001	-7.38375	-444.16535
143.24001	-7.38781	-444.37221
143.34001	-7.39219	-444.59108
143.44001	-7.39719	-444.86612
143.54001	-7.40266	-445.17609
143.64001	-7.40953	-445.53015
143.74001	-7.41453	-445.88962
143.84001	-7.41828	-446.05464
143.94001	-7.42281	-446.27580
144.04001	-7.42797	-446.53127
144.14001	-7.43578	-446.91807
144.24001	-7.44047	-447.22193
144.34001	-7.44469	-447.31486
144.44001	-7.44953	-447.21135
144.54001	-7.45516	-447.28747
144.64001	-7.46125	-447.56752
144.73201	-7.47031	-448.07220
144.83201	-7.47313	-448.29461
144.93201	-7.47625	-448.38268
145.03201	-7.48109	-448.64255
145.13201	-7.48656	-448.93819
145.23201	-7.49391	-449.39664
145.33201	-7.49750	-449.61920
145.43201	-7.50094	-449.77027
145.53201	-7.50516	-449.98410
145.63201	-7.51016	-450.25378
145.73201	-7.51594	-450.58531
145.83201	-7.52453	-451.08211
145.93201	-7.52828	-451.37691
146.03201	-7.53203	-451.54330
146.13201	-7.53703	-451.79245
146.23201	-7.54266	-452.11259
146.33201	-7.55078	-452.61908
146.43201	-7.55469	-452.90241
146.53201	-7.55828	-453.06471
146.63201	-7.56281	-453.29374
146.73201	-7.56750	-453.56217
146.83201	-7.57281	-453.85519
146.93201	-7.58047	-454.27135
147.03201	-7.58469	-454.58004
147.13201	-7.58844	-454.74684
147.23201	-7.59328	-455.00305
147.33201	-7.59906	-455.30918
147.43201	-7.60750	-455.81025
147.53201	-7.61125	-456.08470
147.63201	-7.61500	-456.24638
147.73201	-7.61937	-456.45645
147.83201	-7.62453	-456.72533
147.93201	-7.62984	-457.00997
148.03201	-7.63687	-457.37803
148.13201	-7.64156	-457.70311
148.23201	-7.64547	-457.83976
148.33201	-7.65016	-458.05877
148.43201	-7.65531	-458.31707
148.53201	-7.66297	-458.69344
148.63201	-7.66891	-459.12191
148.73201	-7.67219	-459.23468
148.83201	-7.67625	-459.40128
148.93201	-7.68125	-459.64882
149.03201	-7.68687	-459.94163
149.13201	-7.69578	-460.41659
149.23201	-7.69922	-460.71872
149.33201	-7.70250	-460.83143
149.43201	-7.70719	-461.04741
149.53201	-7.71234	-461.31676
149.63201	-7.71844	-461.61318
149.73201	-7.72406	-461.99998
149.83201	-7.72812	-462.19358
149.93201	-7.73266	-462.41614
150.03201	-7.73797	-462.69265
150.13201	-7.74359	-463.00668
150.23201	-7.75297	-463.50145
150.33201	-7.75656	-463.82028
150.43201	-7.75953	-463.91046
150.53201	-7.76406	-464.11005
150.63201	-7.76922	-464.38298
150.73201	-7.77641	-464.77136
150.83201	-7.78141	-465.12532
150.93201	-7.78531	-465.29984
151.03201	-7.78969	-465.52220
151.13201	-7.79484	-465.78091
151.23201	-7.80016	-466.06144
151.33201	-7.80797	-466.46374
151.43201	-7.81203	-466.76272
151.53201	-7.81547	-466.89364
151.63201	-7.82016	-467.10411
151.73201	-7.82547	-467.38619
151.83201	-7.83375	-467.82091
151.93201	-7.83859	-468.16820
152.03201	-7.84203	-468.30314
152.13201	-7.84625	-468.48932
152.23201	-7.85109	-468.73337
152.33201	-7.85625	-468.98863
152.43201	-7.86391	-469.38202
152.53201	-7.86922	-469.77657
152.63201	-7.87297	-469.91801
152.73201	-7.87781	-470.14770
152.83201	-7.88344	-470.43344
152.93201	-7.89062	-470.82534
153.03201	-7.89500	-471.10388
153.13201	-7.89875	-471.28409
153.23201	-7.90313	-471.48857
153.33201	-7.90828	-471.74329
153.43201	-7.91438	-472.09427
153.53201	-7.92328	-472.57045
153.63201	-7.92641	-472.83933
153.73201	-7.92969	-472.93928
153.83201	-7.93469	-473.18333
153.93201	-7.94047	-473.51578
154.03201	-7.94781	-473.96591
154.13201	-7.95172	-474.22102
154.23201	-7.95547	-474.37084
154.33201	-7.96000	-474.57665
154.43201	-7.96516	-474.85524
154.53201	-7.97094	-475.17610
154.63201	-7.97781	-475.56245
154.73201	-7.98219	-475.88965
154.83201	-7.98594	-476.03291
154.93201	-7.99078	-476.27813
155.03201	-7.99656	-476.59045
155.13201	-8.00406	-477.03350
155.23201	-8.00859	-477.32458
155.33201	-8.01250	-477.49984
155.43201	-8.01656	-477.68390
155.53201	-8.02125	-477.91934
155.63201	-8.02656	-478.21456
155.73201	-8.03266	-478.53595
155.83201	-8.03906	-478.98352
155.93201	-8.04281	-479.14585
156.03201	-8.04734	-479.34985
156.13201	-8.05266	-479.62928
156.23201	-8.06000	-480.01388
156.33201	-8.06500	-480.36620
156.43201	-8.06875	-480.54078
156.53201	-8.07328	-480.74695
156.63201	-8.07813	-480.98269
156.73201	-8.08375	-481.28253
156.83201	-8.09125	-481.65900
156.93201	-8.09594	-482.01743
157.03201	-8.09953	-482.13878
157.13201	-8.10406	-482.35115
157.23201	-8.10906	-482.60298
157.33201	-8.11594	-482.94038
157.43201	-8.12156	-483.32393
157.53201	-8.12563	-483.50427
157.63201	-8.13016	-483.70740
157.73201	-8.13484	-483.93637
157.83201	-8.13984	-484.18307
157.93201	-8.14703	-484.52157
158.03201	-8.15250	-484.91281
158.13201	-8.15641	-485.07145
158.23201	-8.16094	-485.27378
158.33201	-8.16625	-485.52459
158.43201	-8.17391	-485.89712
158.53201	-8.17859	-486.21151
158.63201	-8.18234	-486.36323
158.73201	-8.18687	-486.56231
158.83201	-8.19156	-486.78491
158.93201	-8.19703	-487.04869
159.03201	-8.20469	-487.44440
159.13201	-8.20969	-487.80483
159.23201	-8.21328	-487.91251
159.33201	-8.21766	-488.11454
159.43201	-8.22266	-488.35033
159.53201	-8.22969	-488.67926
159.63201	-8.23484	-489.04437
159.73201	-8.23859	-489.19499
159.83201	-8.24281	-489.36391
159.93201	-8.24766	-489.57682
160.03201	-8.25313	-489.84182
160.13201	-8.26016	-490.16434
160.23201	-8.26563	-490.52542
160.33201	-8.26906	-490.63453
160.43201	-8.27359	-490.81361
160.53201	-8.27859	-491.03665
160.63201	-8.28547	-491.34070
160.71801	-8.29312	-491.84102
160.81801	-8.29641	-492.00082
160.91801	-8.30031	-492.11624
161.01801	-8.30516	-492.33785
161.11801	-8.31078	-492.61770
161.21801	-8.31969	-493.03719
161.31801	-8.32391	-493.41938
161.41801	-8.32641	-493.44298
161.51801	-8.33078	-493.60183
161.61801	-8.33562	-493.83706
161.71801	-8.34156	-494.11377
161.80601	-8.34891	-494.61406
161.90601	-8.35219	-494.75181
162.00601	-8.35594	-494.88530
162.10601	-8.36063	-495.08744
162.20601	-8.36594	-495.34088
162.30601	-8.37281	-495.67330
162.38601	-8.37984	-496.17895
162.48601	-8.38234	-496.27656
162.58601	-8.38609	-496.38426
162.68601	-8.39094	-496.60736
162.78601	-8.39703	-496.92321
162.88601	-8.40422	-497.36345
162.98601	-8.40766	-497.52614
163.08601	-8.41172	-497.68481
163.18601	-8.41656	-497.91321
163.28601	-8.42172	-498.15086
163.38601	-8.42766	-498.45678
163.48201	-8.43547	-498.96172
163.58201	-8.43875	-499.11660
163.68201	-8.44266	-499.26150
163.78201	-8.44734	-499.47304
163.88201	-8.45313	-499.75792
163.98201	-8.46047	-500.19985
164.08201	-8.46438	-500.38862
164.18201	-8.46813	-500.52708
164.28201	-8.47266	-500.73802
164.38201	-8.47781	-500.99128
164.48201	-8.48359	-501.28174
164.58201	-8.49172	-501.76579
164.68201	-8.49531	-501.96183
164.78201	-8.49938	-502.10989
164.88201	-8.50422	-502.33430
164.98201	-8.50953	-502.59310
165.08201	-8.51703	-503.00789
165.18201	-8.52125	-503.23647
165.28201	-8.52500	-503.39216
165.38201	-8.52969	-503.58385
165.48201	-8.53484	-503.82698
165.58201	-8.54094	-504.15730
165.68201	-8.54891	-504.65727
165.78201	-8.55188	-504.79877
165.88201	-8.55594	-504.92907
165.98201	-8.56094	-505.17029
166.08201	-8.56656	-505.45126
166.18201	-8.57437	-505.92226
166.28201	-8.57797	-506.10173
166.38201	-8.58203	-506.24937
166.48201	-8.58656	-506.44523
166.58201	-8.59156	-506.70111
166.68201	-8.59719	-507.00194
166.78201	-8.60547	-507.44325
166.88201	-8.60922	-507.70593
166.98201	-8.61281	-507.80129
167.08201	-8.61766	-508.02374
167.18201	-8.62313	-508.29226
167.28201	-8.63078	-508.73446
167.38201	-8.63453	-508.93402
167.48201	-8.63828	-509.06205
167.58201	-8.64297	-509.26101
167.68201	-8.64828	-509.52661
167.78201	-8.65406	-509.84222
167.88201	-8.66234	-510.29885
167.98201	-8.66578	-510.52010
168.08201	-8.66953	-510.62542
168.18201	-8.67422	-510.85013
168.28201	-8.67953	-511.09201
168.38201	-8.68703	-511.52158
168.48201	-8.69141	-511.77841
168.58201	-8.69547	-511.92600
168.68201	-8.70016	-512.15029
168.78201	-8.70547	-512.40218
168.88201	-8.71078	-512.67576
168.98201	-8.71813	-513.07732
169.08201	-8.72172	-513.26692
169.18201	-8.72578	-513.42076
169.28201	-8.73109	-513.66639
169.38201	-8.73750	-514.00751
169.47401	-8.74516	-514.50896
169.57401	-8.74859	-514.66709
169.67401	-8.75234	-514.77802
169.77401	-8.75672	-514.97829
169.87401	-8.76125	-515.18661
169.97401	-8.76656	-515.45036
170.07401	-8.77484	-515.93339
170.17401	-8.77906	-516.18791
170.27401	-8.78313	-516.33471
170.37401	-8.78813	-516.57385
170.47401	-8.79391	-516.86484
170.57401	-8.80047	-517.27366
170.67401	-8.80422	-517.46368
170.77401	-8.80844	-517.60966
170.87401	-8.81297	-517.81684
170.97401	-8.81797	-518.06015
171.07401	-8.82359	-518.34542
171.17401	-8.83188	-518.82094
171.27401	-8.83578	-519.07963
171.37401	-8.83953	-519.19478
171.47401	-8.84406	-519.39422
171.57401	-8.84922	-519.63615
171.67401	-8.85625	-520.02722
171.77401	-8.86078	-520.27804
171.87401	-8.86484	-520.45166
171.97401	-8.86953	-520.64884
172.07401	-8.87469	-520.90019
172.17401	-8.88063	-521.20697
172.27401	-8.88797	-521.61765
172.37401	-8.89187	-521.84653
172.47401	-8.89594	-521.97552
172.57401	-8.90078	-522.19242
172.67401	-8.90594	-522.43924
172.77401	-8.91297	-522.79603
172.87401	-8.91797	-523.10210
172.97401	-8.92172	-523.21845
173.07401	-8.92609	-523.38845
173.17401	-8.93094	-523.61667
173.27401	-8.93688	-523.90987
173.37401	-8.94594	-524.39374
173.47401	-8.94937	-524.65361
173.57401	-8.95297	-524.72281
173.67401	-8.95766	-524.91724
173.77401	-8.96250	-525.13856
173.87401	-8.96922	-525.44689
173.97401	-8.97438	-525.78133
174.07401	-8.97844	-525.91282
174.17401	-8.98297	-526.10135
174.27401	-8.98813	-526.31474
174.37401	-8.99391	-526.60567
174.47401	-9.00266	-527.04954
174.57401	-9.00594	-527.29076
174.67401	-9.00938	-527.36264
174.77401	-9.01406	-527.54003
174.87401	-9.02000	-527.81039
174.97201	-9.02859	-528.31089
175.07201	-9.03219	-528.51892
175.17201	-9.03578	-528.60475
175.27201	-9.04016	-528.76878
175.37201	-9.04484	-528.96702
175.47201	-9.04984	-529.19424
175.57201	-9.05719	-529.54680
175.67201	-9.06219	-529.88619
175.77201	-9.06625	-530.00939
175.87201	-9.07078	-530.18951
175.97201	-9.07625	-530.43145
176.07201	-9.08344	-530.81101
176.17201	-9.08750	-531.01635
176.27201	-9.09109	-531.11422
176.37201	-9.09547	-531.28463
176.47201	-9.10047	-531.48854
176.57201	-9.10578	-531.72868
176.67201	-9.11344	-532.05538
176.77201	-9.11938	-532.49794
176.87201	-9.12328	-532.59766
176.97201	-9.12813	-532.78178
177.07201	-9.13375	-533.03653
177.17201	-9.14203	-533.51957
177.27201	-9.14547	-533.68050
177.37201	-9.14906	-533.76615
177.47201	-9.15375	-533.94341
177.57201	-9.15875	-534.16383
177.67201	-9.16500	-534.47807
177.76401	-9.17406	-534.99150
177.86401	-9.17672	-535.14236
177.96401	-9.17953	-535.14642
178.06401	-9.18422	-535.33924
178.16401	-9.18953	-535.58654
178.26401	-9.19734	-535.97975
178.36401	-9.20172	-536.28218
178.46401	-9.20531	-536.37010
178.56401	-9.20953	-536.51267
178.66401	-9.21469	-536.72963
178.76401	-9.22047	-537.02337
178.86401	-9.22813	-537.40072
178.96401	-9.23328	-537.78434
179.06401	-9.23656	-537.83613
179.16401	-9.24109	-538.00327
179.26401	-9.24641	-538.24884
179.36401	-9.25406	-538.63418
179.46401	-9.25859	-538.91712
179.56401	-9.26219	-539.02382
179.66401	-9.26641	-539.16895
179.76401	-9.27125	-539.38496
179.86401	-9.27703	-539.66147
179.96401	-9.28453	-540.02589
180.06401	-9.28984	-540.43424
180.16401	-9.29313	-540.48580
180.26401	-9.29781	-540.65686
180.36401	-9.30344	-540.91072
180.46401	-9.31078	-541.29070
180.56401	-9.31500	-541.54474
180.66401	-9.31891	-541.68415
180.76401	-9.32344	-541.85742
180.86401	-9.32828	-542.06568
180.96401	-9.33391	-542.34684
181.06401	-9.34172	-542.71960
181.16401	-9.34641	-543.05792
181.26401	-9.34969	-543.09320
181.36401	-9.35391	-543.25485
181.46401	-9.35875	-543.45733
181.56401	-9.36609	-543.80667
181.66401	-9.37187	-544.20894
181.76401	-9.37563	-544.32464
181.86401	-9.38000	-544.47752
181.96401	-9.38484	-544.67583
182.06401	-9.39000	-544.90352
182.16401	-9.39734	-545.23367
182.26401	-9.40250	-545.60107
182.36401	-9.40625	-545.69870
182.46401	-9.41094	-545.87603
182.56401	-9.41625	-546.13340
182.66401	-9.42406	-546.49973
182.76401	-9.42875	-546.80502
182.86401	-9.43234	-546.88150
182.96401	-9.43672	-547.04291
183.06401	-9.44172	-547.26058
183.16401	-9.44750	-547.53619
183.26401	-9.45531	-547.93829
183.36401	-9.45938	-548.20776
183.46401	-9.46281	-548.25854
183.56401	-9.46734	-548.40624
183.66401	-9.47234	-548.60896
183.76401	-9.47953	-548.93088
183.86401	-9.48531	-549.32797
183.96401	-9.48906	-549.44235
184.06401	-9.49344	-549.58862
184.16401	-9.49844	-549.78573
184.26401	-9.50391	-550.02612
184.36401	-9.51187	-550.42893
184.46401	-9.51672	-550.75896
184.56401	-9.51984	-550.78924
184.66401	-9.52438	-550.93366
184.76401	-9.52922	-551.13804
184.86401	-9.53609	-551.43636
184.96401	-9.54266	-551.86892
185.06401	-9.54625	-551.98246
185.16401	-9.55063	-552.12206
185.26401	-9.55531	-552.29771
185.36401	-9.56047	-552.52677
185.46401	-9.56734	-552.82700
185.56401	-9.57344	-553.27231
185.66401	-9.57703	-553.34115
185.76401	-9.58172	-553.50959
185.86401	-9.58719	-553.75338
185.96401	-9.59641	-554.22628
186.06401	-9.60031	-554.53360
186.16401	-9.60328	-554.54648
186.26401	-9.60781	-554.70717
186.36401	-9.61281	-554.93033
186.46401	-9.61812	-555.17477
186.56401	-9.62547	-555.52208
186.66401	-9.63016	-555.85653
186.76401	-9.63359	-555.90999
186.86401	-9.63828	-556.06848
186.96401	-9.64328	-556.27620
187.06401	-9.64969	-556.57226
187.16401	-9.65547	-556.93406
187.26401	-9.65969	-557.08116
187.36401	-9.66422	-557.25968
187.46401	-9.66922	-557.47610
187.56401	-9.67437	-557.70922
187.66401	-9.68203	-558.08896
187.76401	-9.68641	-558.36177
187.86401	-9.69000	-558.42829
187.96401	-9.69438	-558.60353
188.06401	-9.69953	-558.82579
188.16401	-9.70688	-559.15445
188.26401	-9.71234	-559.52841
188.36401	-9.71609	-559.62950
188.46401	-9.72047	-559.76737
188.56401	-9.72547	-559.98135
188.66401	-9.73094	-560.23544
188.76401	-9.73812	-560.57507
188.86401	-9.74328	-560.93466
188.96401	-9.74688	-561.01179
189.06401	-9.75156	-561.15949
189.16401	-9.75656	-561.36507
189.26401	-9.76375	-561.67459
189.36401	-9.76875	-561.98674
189.46401	-9.77250	-562.06840
189.56401	-9.77672	-562.21652
189.66401	-9.78156	-562.40952
189.76401	-9.78719	-562.66367
189.86401	-9.79469	-562.99090
189.96401	-9.80078	-563.44843
190.06401	-9.80375	-563.44122
190.16401	-9.80781	-563.54696
190.26401	-9.81250	-563.71200
190.36401	-9.81922	-563.97980
190.46401	-9.82609	-564.47244
190.56401	-9.82984	-564.56405
190.66401	-9.83391	-564.67444
190.76401	-9.83891	-564.85558
190.86401	-9.84453	-565.11152
190.96401	-9.85141	-565.41383
191.06401	-9.85734	-565.81736
191.16401	-9.86047	-565.85157
191.26401	-9.86500	-565.99933
191.36401	-9.87031	-566.22916
191.46401	-9.87766	-566.56164
191.56401	-9.88266	-566.88130
191.66401	-9.88625	-566.93465
191.76401	-9.89047	-567.06518
191.86401	-9.89531	-567.25407
191.96401	-9.90078	-567.48754
192.06401	-9.90703	-567.76661
192.16401	-9.91422	-568.25483
192.26401	-9.91734	-568.28004
192.36401	-9.92172	-568.38423
192.46401	-9.92656	-568.57568
192.56401	-9.93281	-568.81106
192.66401	-9.93859	-569.18299
192.76401	-9.94234	-569.27365
192.86401	-9.94672	-569.40770
192.96401	-9.95172	-569.60011
193.06401	-9.95750	-569.85325
193.16401	-9.96516	-570.18250
193.26401	-9.97094	-570.61672
193.36401	-9.97391	-570.60128
193.46401	-9.97828	-570.71137
193.56401	-9.98313	-570.90324
193.66401	-9.99016	-571.18136
193.76401	-9.99609	-571.57677
193.86401	-10.00000	-571.64752
193.96401	-10.00438	-571.77752
194.06401	-10.00922	-571.95282
194.16401	-10.01516	-572.21556
194.26201	-10.02516	-572.71230
194.36201	-10.02844	-572.98642
194.46201	-10.03094	-572.92211
194.56201	-10.03547	-573.04317
194.66201	-10.04047	-573.24898
194.76201	-10.04719	-573.52298
194.86201	-10.05266	-573.85957
194.96201	-10.05641	-573.95619
195.06201	-10.06078	-574.08762
195.16201	-10.06563	-574.26941
195.26201	-10.07078	-574.48298
195.36201	-10.07719	-574.75162
195.46201	-10.08391	-575.19656
195.56201	-10.08750	-575.26898
195.66201	-10.09172	-575.37991
195.76201	-10.09688	-575.56957
195.86201	-10.10516	-575.93447
195.96201	-10.11078	-576.38747
196.06201	-10.11359	-576.36291
196.16201	-10.11766	-576.45321
196.26201	-10.12250	-576.61384
196.36201	-10.12766	-576.82729
196.46201	-10.13375	-577.08079
196.56201	-10.14047	-577.50571
196.66201	-10.14406	-577.58683
196.76201	-10.14859	-577.69829
196.86201	-10.15391	-577.92586
196.96201	-10.16109	-578.22084
197.06201	-10.16781	-578.70817
197.16201	-10.17063	-578.68791
197.26201	-10.17438	-578.75216
197.36201	-10.17891	-578.91142
197.46201	-10.18453	-579.14364
197.56201	-10.19250	-579.51111
197.66201	-10.19844	-579.96792
197.76201	-10.20125	-579.93239
197.86201	-10.20547	-580.03032
197.96201	-10.21062	-580.23423
198.06201	-10.21609	-580.44803
198.16201	-10.22344	-580.91021
198.26201	-10.22719	-581.01654
198.36201	-10.23141	-581.10750
198.46201	-10.23641	-581.30813
198.56201	-10.24141	-581.50584
198.66201	-10.24750	-581.76124
198.76201	-10.25469	-582.22377
198.86201	-10.25766	-582.21650
198.96201	-10.26156	-582.28904
199.06201	-10.26656	-582.47995
199.16201	-10.27344	-582.79312
199.25001	-10.28047	-583.29511
199.35001	-10.28391	-583.35596
[truncated: 770 more rows]
