# Supplementary material for: Strengthening of 3D Printed Fused Deposition Manufactured Parts Using the Fill Compositing Technique
Source: PLoS One. 2015 Apr 16;10(4):e0122915. doi: 10.1371/journal.pone.0122915 (PMC4400136; doi:10.1371/journal.pone.0122915)
Supplement: S1 File — This is the raw data and information on all the samples presented in this manuscript. (ZIP) [file pone.0122915.s001.zip › Specimen_RawData_106.csv]

Time	Extension	Load
(sec)	(mm)	(N)
0.00000	0.00000	-0.03971
0.10000	0.00000	-0.04150
0.20000	-0.00078	-0.03888
0.30000	-0.00563	-0.04325
0.38800	-0.01563	-0.04074
0.48800	-0.02297	-0.03733
0.58800	-0.03109	-0.04531
0.68800	-0.03625	-0.04408
0.78800	-0.04016	-0.04961
0.88800	-0.04500	-0.04288
0.98800	-0.05031	-0.04090
1.08800	-0.05641	-0.04206
1.18800	-0.06328	-0.04716
1.28800	-0.06656	-0.04626
1.38800	-0.07062	-0.03605
1.48800	-0.07547	-0.04366
1.58800	-0.08109	-0.05391
1.68800	-0.08797	-0.04507
1.78800	-0.09234	-0.03918
1.88800	-0.09641	-0.04448
1.98800	-0.10063	-0.04089
2.08800	-0.10547	-0.04508
2.18800	-0.11078	-0.04676
2.28800	-0.11781	-0.04070
2.38800	-0.12281	-0.03502
2.48800	-0.12688	-0.04132
2.58800	-0.13188	-0.04381
2.68800	-0.13719	-0.04237
2.78800	-0.14453	-0.04512
2.88800	-0.14906	-0.04491
2.98800	-0.15344	-0.03893
3.08800	-0.15828	-0.05211
3.18800	-0.16359	-0.04694
3.28800	-0.17063	-0.04412
3.38800	-0.18031	-0.03870
3.48800	-0.18188	-0.04787
3.58800	-0.18516	-0.04370
3.68800	-0.19078	-0.03787
3.78800	-0.19609	-0.04926
3.88800	-0.20219	-0.04354
3.98800	-0.20641	-0.04233
4.08800	-0.21047	-0.04570
4.18800	-0.21500	-0.04145
4.28800	-0.22016	-0.04535
4.38800	-0.22594	-0.04158
4.48800	-0.23344	-0.05677
4.58800	-0.23719	-0.06129
4.68800	-0.24156	-0.09121
4.78800	-0.24656	-0.11954
4.88800	-0.25219	-0.25811
4.98800	-0.25828	-0.59021
5.08800	-0.26250	-0.85713
5.18800	-0.26656	-1.10565
5.28800	-0.27109	-1.37248
5.38800	-0.27625	-1.70782
5.48800	-0.28219	-2.08204
5.57600	-0.29000	-2.58762
5.67600	-0.29391	-2.92804
5.77600	-0.29766	-3.15686
5.87600	-0.30234	-3.47556
5.97600	-0.30766	-3.81275
6.07600	-0.31438	-4.25721
6.17600	-0.31922	-4.62127
6.27600	-0.32328	-4.90725
6.37600	-0.32781	-5.20471
6.47600	-0.33281	-5.53649
6.57600	-0.33844	-5.91255
6.67600	-0.34563	-6.39161
6.77600	-0.35000	-6.74944
6.87600	-0.35406	-7.01731
6.97600	-0.35891	-7.33297
7.07600	-0.36422	-7.68177
7.17600	-0.37125	-8.13919
7.27600	-0.37625	-8.55738
7.37600	-0.38031	-8.82945
7.47600	-0.38484	-9.12616
7.57600	-0.38969	-9.46338
7.67600	-0.39500	-9.81333
7.77600	-0.40188	-10.26389
7.87600	-0.40641	-10.63045
7.97600	-0.41047	-10.89174
8.07600	-0.41531	-11.20816
8.17600	-0.42078	-11.56627
8.27600	-0.42734	-12.00028
8.37600	-0.43297	-12.42694
8.47600	-0.43703	-12.69644
8.57600	-0.44125	-12.98329
8.67600	-0.44594	-13.29985
8.77600	-0.45156	-13.67076
8.87600	-0.45906	-14.14281
8.97600	-0.46391	-14.56959
9.07600	-0.46797	-14.81886
9.17600	-0.47281	-15.13701
9.27600	-0.47813	-15.49620
9.37600	-0.48453	-15.92990
9.47600	-0.48953	-16.30417
9.57600	-0.49375	-16.60199
9.67600	-0.49844	-16.90838
9.77600	-0.50375	-17.27922
9.87600	-0.50938	-17.67006
9.97600	-0.51641	-18.13253
10.07600	-0.52047	-18.46131
10.17600	-0.52422	-18.70415
10.27600	-0.52891	-19.01803
10.37600	-0.53422	-19.36965
10.47600	-0.54109	-19.82822
10.57600	-0.54656	-20.26542
10.67600	-0.55047	-20.52939
10.77600	-0.55484	-20.82285
10.87600	-0.55984	-21.16306
10.97600	-0.56547	-21.54024
11.07600	-0.57281	-22.01528
11.17600	-0.57719	-22.37490
11.27600	-0.58109	-22.62983
11.37600	-0.58609	-22.96414
11.47600	-0.59172	-23.34442
11.57600	-0.59891	-23.84632
11.67600	-0.60406	-24.24728
11.77600	-0.60797	-24.50327
11.87600	-0.61234	-24.81586
11.97600	-0.61719	-25.15257
12.07600	-0.62203	-25.50166
12.17600	-0.62828	-25.90436
12.27600	-0.63344	-26.31187
12.37600	-0.63766	-26.60233
12.47600	-0.64313	-26.97613
12.57600	-0.64984	-27.43644
12.65600	-0.65656	-27.93880
12.75600	-0.66031	-28.27267
12.85600	-0.66359	-28.46832
12.95600	-0.66781	-28.78447
13.05600	-0.67234	-29.10789
13.15600	-0.67750	-29.48477
13.25600	-0.68359	-29.88782
13.35600	-0.68922	-30.35223
13.45600	-0.69359	-30.63402
13.55600	-0.69844	-30.97904
13.65600	-0.70391	-31.36118
13.75600	-0.71031	-31.81647
13.85600	-0.71563	-32.23300
13.95600	-0.71969	-32.52031
14.05600	-0.72391	-32.82495
14.15600	-0.72891	-33.16475
14.25600	-0.73422	-33.54163
14.35600	-0.74047	-33.97092
14.45600	-0.74641	-34.44704
14.55600	-0.75047	-34.70788
14.65600	-0.75516	-35.03942
14.75600	-0.76016	-35.40006
14.85600	-0.76625	-35.81370
14.95600	-0.77203	-36.25009
15.05600	-0.77672	-36.56821
15.15600	-0.78125	-36.87949
15.25600	-0.78609	-37.22645
15.35600	-0.79141	-37.59789
15.45600	-0.79719	-38.00671
15.55600	-0.80313	-38.45207
15.65600	-0.80703	-38.71017
15.75600	-0.81156	-39.01234
15.85600	-0.81656	-39.36646
15.95600	-0.82297	-39.77532
16.05600	-0.82875	-40.22271
16.15600	-0.83313	-40.52639
16.25600	-0.83766	-40.82533
16.35600	-0.84250	-41.15762
16.45600	-0.84766	-41.52619
16.55600	-0.85344	-41.89457
16.65600	-0.85984	-42.38505
16.75600	-0.86406	-42.63905
16.85600	-0.86844	-42.93113
16.95600	-0.87375	-43.28980
17.05600	-0.88031	-43.72744
17.15000	-0.88656	-44.22908
17.25000	-0.89063	-44.52004
17.35000	-0.89469	-44.79034
17.45000	-0.89953	-45.11359
17.55000	-0.90469	-45.47934
17.65000	-0.91016	-45.83098
17.75000	-0.91563	-46.26678
17.85000	-0.91969	-46.53006
17.95000	-0.92422	-46.84256
18.05000	-0.92953	-47.19646
18.15000	-0.93547	-47.59194
18.25000	-0.94187	-48.06335
18.35000	-0.94625	-48.35484
18.45000	-0.95031	-48.59717
18.55000	-0.95469	-48.88996
18.65000	-0.95969	-49.22921
18.75000	-0.96531	-49.59792
18.84600	-0.97266	-50.10459
18.94600	-0.97656	-50.38051
19.04600	-0.98109	-50.65403
19.14600	-0.98609	-50.98166
19.24600	-0.99250	-51.36989
19.32800	-0.99922	-51.87551
19.42800	-1.00312	-52.14328
19.52800	-1.00703	-52.37387
19.62800	-1.01172	-52.69041
19.72800	-1.01688	-53.03659
19.82800	-1.02250	-53.38982
19.91200	-1.02969	-53.89073
20.01200	-1.03297	-54.13630
20.11200	-1.03703	-54.37304
20.21200	-1.04187	-54.69939
20.31200	-1.04766	-55.09168
20.41000	-1.05484	-55.59623
20.51000	-1.05938	-55.94936
20.61000	-1.06312	-56.17010
20.71000	-1.06766	-56.46005
20.81000	-1.07234	-56.78648
20.91000	-1.07766	-57.14508
21.01000	-1.08469	-57.61541
21.11000	-1.08922	-57.98430
21.21000	-1.09344	-58.24025
21.31000	-1.09859	-58.57537
21.41000	-1.10422	-58.96555
21.51000	-1.11109	-59.44501
21.61000	-1.11500	-59.74351
21.71000	-1.11906	-59.99150
21.81000	-1.12375	-60.30948
21.91000	-1.12891	-60.66322
22.01000	-1.13469	-61.06124
22.10000	-1.14266	-61.57213
22.20000	-1.14656	-61.94859
22.30000	-1.15016	-62.13979
22.40000	-1.15469	-62.44146
22.50000	-1.15984	-62.77414
22.60000	-1.16656	-63.23435
22.70000	-1.17172	-63.65576
22.80000	-1.17578	-63.90860
22.90000	-1.18016	-64.20258
23.00000	-1.18531	-64.54128
23.10000	-1.19078	-64.91807
23.20000	-1.19844	-65.42990
23.30000	-1.20281	-65.80105
23.40000	-1.20672	-66.02671
23.50000	-1.21125	-66.33592
23.60000	-1.21688	-66.71042
23.69800	-1.22391	-67.21045
23.79800	-1.22875	-67.58977
23.89800	-1.23250	-67.82494
23.99800	-1.23688	-68.11419
24.09800	-1.24187	-68.46062
24.19800	-1.24750	-68.85118
24.29800	-1.25484	-69.34587
24.39800	-1.25906	-69.70765
24.49800	-1.26312	-69.95323
24.59800	-1.26813	-70.28008
24.69800	-1.27375	-70.65912
24.79800	-1.28000	-71.11274
24.89800	-1.28500	-71.47212
24.99800	-1.28906	-71.74979
25.09800	-1.29344	-72.03692
25.19800	-1.29844	-72.37248
25.29800	-1.30422	-72.77510
25.39600	-1.31188	-73.27864
25.49600	-1.31625	-73.68544
25.59600	-1.31984	-73.86923
25.69600	-1.32438	-74.19163
25.79600	-1.32969	-74.55669
25.89600	-1.33609	-74.97973
25.99600	-1.34156	-75.41643
26.09600	-1.34578	-75.70485
26.19600	-1.35016	-75.99355
26.29600	-1.35547	-76.34389
26.39600	-1.36078	-76.71472
26.49600	-1.36734	-77.14784
26.59600	-1.37266	-77.60473
26.69600	-1.37641	-77.82697
26.79600	-1.38125	-78.13124
26.89600	-1.38672	-78.51523
26.99600	-1.39391	-79.01118
27.09600	-1.39891	-79.40049
27.19600	-1.40250	-79.63373
27.29600	-1.40687	-79.91292
27.39600	-1.41172	-80.24143
27.49600	-1.41734	-80.62583
27.59600	-1.42437	-81.08175
27.67800	-1.43000	-81.58261
27.77800	-1.43359	-81.82492
27.87800	-1.43813	-82.09738
27.97800	-1.44344	-82.47788
28.07800	-1.45000	-82.93316
28.17800	-1.45531	-83.37051
28.27800	-1.45938	-83.64899
28.37800	-1.46375	-83.94207
28.47800	-1.46875	-84.29182
28.57800	-1.47453	-84.72379
28.67800	-1.48125	-85.20882
28.77800	-1.48516	-85.54394
28.87800	-1.48875	-85.74817
28.97800	-1.49312	-86.06627
29.07800	-1.49844	-86.41938
29.17800	-1.50484	-86.88087
29.27400	-1.51078	-87.38288
29.37400	-1.51516	-87.68058
29.47400	-1.51969	-87.94844
29.57400	-1.52469	-88.30606
29.67400	-1.53016	-88.70316
29.77400	-1.53703	-89.16133
29.87400	-1.54172	-89.58775
29.97400	-1.54547	-89.81352
30.07400	-1.55000	-90.14375
30.17400	-1.55500	-90.48855
30.27400	-1.56141	-90.90686
30.37400	-1.56750	-91.40197
30.47400	-1.57172	-91.69996
30.57400	-1.57641	-92.00072
30.67400	-1.58125	-92.35160
30.77400	-1.58656	-92.73507
30.87400	-1.59406	-93.24442
30.97400	-1.59906	-93.69855
31.07400	-1.60313	-93.94580
31.17400	-1.60766	-94.25385
31.27400	-1.61203	-94.57178
31.37400	-1.61750	-94.93598
31.47400	-1.62313	-95.37298
31.57400	-1.62766	-95.69089
31.67400	-1.63219	-95.98742
31.77400	-1.63703	-96.31605
31.87400	-1.64266	-96.69138
31.97400	-1.64938	-97.12463
32.07400	-1.65516	-97.59918
32.17400	-1.65891	-97.83339
32.27400	-1.66344	-98.12545
32.37400	-1.66828	-98.46832
32.47400	-1.67359	-98.81381
32.57400	-1.68031	-99.26378
32.67400	-1.68500	-99.61751
32.77400	-1.68938	-99.88345
32.87400	-1.69422	-100.18652
32.97400	-1.69984	-100.56987
33.07400	-1.70672	-100.99206
33.17400	-1.71250	-101.49066
33.27400	-1.71625	-101.68876
33.37400	-1.72078	-101.98274
33.47400	-1.72625	-102.33068
33.57400	-1.73281	-102.76511
33.67400	-1.73875	-103.23781
33.77400	-1.74266	-103.48798
33.87400	-1.74688	-103.75544
33.97400	-1.75141	-104.05385
34.07400	-1.75656	-104.41121
34.17400	-1.76281	-104.82294
34.26600	-1.76906	-105.32930
34.36600	-1.77266	-105.54805
34.46600	-1.77672	-105.78243
34.56600	-1.78141	-106.10978
34.66600	-1.78766	-106.52021
34.76600	-1.79453	-107.01542
34.86600	-1.79859	-107.29291
34.96600	-1.80281	-107.56489
35.06600	-1.80750	-107.86928
35.16600	-1.81266	-108.21313
35.26600	-1.81813	-108.54387
35.35600	-1.82500	-109.04776
35.45600	-1.82891	-109.32961
35.55600	-1.83313	-109.58015
35.65600	-1.83828	-109.90780
35.75600	-1.84422	-110.29883
35.85600	-1.85109	-110.80214
35.95600	-1.85484	-111.04229
36.05600	-1.85891	-111.29235
36.15600	-1.86359	-111.60143
36.25600	-1.86875	-111.93582
36.35600	-1.87453	-112.32432
36.44800	-1.88203	-112.83133
36.54800	-1.88594	-113.13240
36.64800	-1.89016	-113.36655
36.74800	-1.89531	-113.71006
36.84800	-1.90141	-114.09828
36.93800	-1.90781	-114.60348
37.03800	-1.91156	-114.88168
37.13800	-1.91547	-115.11087
37.23800	-1.92000	-115.41834
37.33800	-1.92500	-115.74409
37.43800	-1.93078	-116.14770
37.53000	-1.93797	-116.65229
37.63000	-1.94141	-116.93360
37.73000	-1.94516	-117.16103
37.83000	-1.94969	-117.44788
37.93000	-1.95516	-117.80421
38.03000	-1.96266	-118.31468
38.13000	-1.96813	-118.75583
38.23000	-1.97234	-119.02925
38.33000	-1.97703	-119.33716
38.43000	-1.98203	-119.68479
38.53000	-1.98719	-120.02839
38.63000	-1.99406	-120.49321
38.73000	-1.99859	-120.87443
38.83000	-2.00234	-121.10329
38.93000	-2.00734	-121.42356
39.03000	-2.01297	-121.81721
39.13000	-2.02016	-122.32681
39.23000	-2.02453	-122.67698
39.33000	-2.02828	-122.89105
39.43000	-2.03266	-123.18509
39.53000	-2.03750	-123.52079
39.63000	-2.04312	-123.90397
39.73000	-2.05031	-124.37925
39.83000	-2.05531	-124.82449
39.93000	-2.05922	-125.04621
40.03000	-2.06437	-125.38448
40.13000	-2.07016	-125.77713
40.23000	-2.07672	-126.27223
40.33000	-2.08109	-126.58930
40.43000	-2.08516	-126.86175
40.53000	-2.08984	-127.17806
40.63000	-2.09500	-127.53560
40.73000	-2.10078	-127.94705
40.82400	-2.10813	-128.45048
40.92400	-2.11172	-128.77777
41.02400	-2.11547	-128.97833
41.12400	-2.12016	-129.29784
41.22400	-2.12531	-129.64766
41.32400	-2.13219	-130.13557
41.42400	-2.13719	-130.54368
41.52400	-2.14141	-130.81105
41.62400	-2.14609	-131.12897
41.72400	-2.15141	-131.48835
41.82400	-2.15672	-131.85352
41.92400	-2.16359	-132.31298
42.02400	-2.16781	-132.67013
42.12400	-2.17203	-132.91968
42.22400	-2.17688	-133.25247
42.32400	-2.18250	-133.62584
42.42200	-2.18984	-134.12856
42.52200	-2.19438	-134.49554
42.62200	-2.19797	-134.70511
42.72200	-2.20219	-134.97922
42.82200	-2.20719	-135.31375
42.92200	-2.21281	-135.71826
43.02200	-2.22016	-136.21648
43.12200	-2.22484	-136.61459
43.22200	-2.22891	-136.84021
43.32200	-2.23359	-137.13714
43.42200	-2.23875	-137.48725
43.52200	-2.24563	-137.92606
43.62200	-2.25078	-138.36198
43.72200	-2.25500	-138.62900
43.82200	-2.25938	-138.92089
43.92200	-2.26453	-139.26892
44.02200	-2.27047	-139.66075
44.11400	-2.27828	-140.17433
44.21400	-2.28250	-140.57194
44.31400	-2.28609	-140.77553
44.41400	-2.29109	-141.11809
44.51400	-2.29703	-141.54050
44.61400	-2.30391	-142.04934
44.71400	-2.30813	-142.41877
44.81400	-2.31156	-142.64947
44.91400	-2.31563	-142.90595
45.01400	-2.32031	-143.21579
45.11400	-2.32516	-143.56035
45.21400	-2.33125	-143.94607
45.30800	-2.33750	-144.44661
45.40800	-2.34203	-144.77763
45.50800	-2.34688	-145.09842
45.60800	-2.35234	-145.47683
45.70600	-2.36000	-145.97930
45.80600	-2.36438	-146.37026
45.90600	-2.36766	-146.56638
46.00600	-2.37188	-146.84133
46.10600	-2.37656	-147.16074
46.20600	-2.38203	-147.52722
46.30600	-2.38859	-147.96755
46.39000	-2.39453	-148.47182
46.49000	-2.39828	-148.72295
46.59000	-2.40297	-149.00704
46.69000	-2.40797	-149.35623
46.79000	-2.41406	-149.76633
46.89000	-2.42000	-150.23731
46.99000	-2.42422	-150.53366
47.09000	-2.42844	-150.82332
47.19000	-2.43328	-151.16042
47.29000	-2.43891	-151.54916
47.39000	-2.44594	-151.99232
47.49000	-2.45047	-152.41815
47.59000	-2.45406	-152.63522
47.69000	-2.45844	-152.91741
47.79000	-2.46344	-153.26093
47.89000	-2.46938	-153.67459
47.98800	-2.47594	-154.17776
48.08800	-2.48062	-154.49780
48.18800	-2.48484	-154.75835
48.28800	-2.48937	-155.05974
48.38800	-2.49422	-155.37578
48.48800	-2.49984	-155.75053
48.58200	-2.50672	-156.25764
48.68200	-2.51078	-156.55388
48.78200	-2.51531	-156.84068
48.88200	-2.52063	-157.18471
48.98200	-2.52734	-157.60474
49.08200	-2.53328	-158.09359
49.18200	-2.53703	-158.32262
49.28200	-2.54109	-158.58227
49.38200	-2.54562	-158.87184
49.48200	-2.55078	-159.21883
49.58200	-2.55672	-159.61611
49.67400	-2.56359	-160.11825
49.77400	-2.56750	-160.39082
49.87400	-2.57187	-160.65189
49.97400	-2.57672	-160.98230
50.07400	-2.58266	-161.38008
50.16800	-2.58938	-161.88423
50.26800	-2.59344	-162.18066
50.36800	-2.59750	-162.43167
50.46800	-2.60219	-162.73607
50.56800	-2.60734	-163.06998
50.66800	-2.61328	-163.45344
50.76800	-2.62016	-163.93863
50.86800	-2.62391	-164.25471
50.96800	-2.62797	-164.48915
51.06800	-2.63281	-164.80047
51.16800	-2.63859	-165.17806
51.25400	-2.64578	-165.67899
51.35400	-2.65000	-166.02020
51.45400	-2.65375	-166.24013
51.55400	-2.65797	-166.50319
51.65400	-2.66281	-166.82746
51.75400	-2.66875	-167.23070
51.85400	-2.67672	-167.73802
51.95400	-2.68109	-168.16415
52.05400	-2.68469	-168.35448
52.15400	-2.68969	-168.66314
52.25400	-2.69500	-169.01223
52.35400	-2.70109	-169.43140
52.45400	-2.70516	-169.71450
52.55400	-2.70937	-169.97901
52.65400	-2.71391	-170.27825
52.75400	-2.71938	-170.63217
52.85400	-2.72641	-171.09531
52.92600	-2.73453	-171.60229
53.02600	-2.73797	-171.99831
53.12600	-2.74078	-172.12076
53.22600	-2.74531	-172.41193
53.32600	-2.75047	-172.76381
53.42600	-2.75719	-173.20105
53.52600	-2.76188	-173.59455
53.62600	-2.76578	-173.84793
53.72600	-2.77031	-174.13555
53.82600	-2.77516	-174.45263
53.92600	-2.78047	-174.80995
54.02200	-2.78844	-175.31939
54.12200	-2.79297	-175.77259
54.22200	-2.79672	-175.97614
54.32200	-2.80109	-176.26140
54.42200	-2.80625	-176.61020
54.52200	-2.81344	-177.05067
54.62200	-2.81875	-177.50815
54.72200	-2.82250	-177.75032
54.82200	-2.82703	-178.05304
54.92200	-2.83203	-178.38347
55.02200	-2.83734	-178.75044
55.12200	-2.84406	-179.18801
55.22200	-2.84938	-179.64607
55.32200	-2.85328	-179.87248
55.42200	-2.85781	-180.17539
55.52200	-2.86281	-180.50084
55.62200	-2.86984	-180.93587
55.72200	-2.87531	-181.42675
55.82200	-2.87922	-181.67369
55.92200	-2.88359	-181.94853
56.02200	-2.88844	-182.27112
56.12200	-2.89391	-182.63689
56.22200	-2.90063	-183.06780
56.32200	-2.90563	-183.49044
56.42200	-2.90969	-183.71956
56.52200	-2.91422	-184.02080
56.62200	-2.91953	-184.36214
56.72200	-2.92672	-184.82178
56.80600	-2.93266	-185.32963
56.90600	-2.93625	-185.57554
57.00600	-2.94016	-185.80595
57.10600	-2.94484	-186.09823
57.20600	-2.95000	-186.45114
57.30600	-2.95656	-186.87043
57.40000	-2.96234	-187.37105
57.50000	-2.96578	-187.57752
57.60000	-2.97000	-187.84496
57.70000	-2.97500	-188.16434
57.80000	-2.98125	-188.58594
57.89800	-2.98797	-189.08866
57.99800	-2.99219	-189.38409
58.09800	-2.99641	-189.64601
58.19800	-3.00125	-189.96966
58.29800	-3.00625	-190.31385
58.39800	-3.01234	-190.71278
58.49200	-3.01891	-191.21997
58.59200	-3.02234	-191.44671
58.69200	-3.02641	-191.69658
58.79200	-3.03141	-192.01887
58.89200	-3.03781	-192.43146
58.97800	-3.04437	-192.94009
59.07800	-3.04812	-193.22366
59.17800	-3.05219	-193.45988
59.27800	-3.05687	-193.76510
59.37800	-3.06203	-194.12589
59.47800	-3.06734	-194.46751
59.57200	-3.07422	-194.96904
59.67200	-3.07844	-195.28525
59.77200	-3.08250	-195.54469
59.87200	-3.08719	-195.84940
59.97200	-3.09297	-196.21709
60.06600	-3.10000	-196.72051
60.16600	-3.10422	-197.04823
60.26600	-3.10828	-197.29298
60.36600	-3.11312	-197.61093
60.46600	-3.11859	-197.99066
60.56600	-3.12500	-198.43374
60.64800	-3.13172	-198.94174
60.74800	-3.13469	-199.21291
60.84800	-3.13859	-199.43261
60.94800	-3.14359	-199.77081
61.04800	-3.14906	-200.15484
61.14800	-3.15578	-200.63278
61.24800	-3.16031	-200.98738
61.34800	-3.16469	-201.27004
61.44800	-3.16891	-201.56136
61.54800	-3.17344	-201.88285
61.64800	-3.17875	-202.24294
61.74800	-3.18562	-202.67843
61.84800	-3.19094	-203.14948
61.94800	-3.19453	-203.38623
62.04800	-3.19906	-203.66010
62.14800	-3.20438	-204.01742
62.24800	-3.21141	-204.48464
62.34800	-3.21734	-204.98575
62.44800	-3.22141	-205.26931
62.54800	-3.22594	-205.56775
62.64800	-3.23094	-205.89674
62.74800	-3.23625	-206.26214
62.84800	-3.24328	-206.71384
62.94800	-3.24813	-207.16442
63.04800	-3.25188	-207.39324
63.14800	-3.25641	-207.70113
63.24800	-3.26172	-208.06275
63.34800	-3.26844	-208.51658
63.44800	-3.27359	-208.92853
63.54800	-3.27734	-209.17675
63.64800	-3.28172	-209.46509
63.74800	-3.28719	-209.83298
63.84800	-3.29328	-210.25647
63.94800	-3.29969	-210.70164
64.04800	-3.30438	-211.10149
64.14800	-3.30828	-211.33709
64.24800	-3.31313	-211.64821
64.34800	-3.31766	-211.95689
64.44800	-3.32422	-212.35797
64.54800	-3.33031	-212.85722
64.64800	-3.33438	-213.12058
64.74800	-3.33859	-213.39969
64.84800	-3.34359	-213.73712
64.94800	-3.34953	-214.13283
65.04800	-3.35703	-214.63345
65.14800	-3.36125	-215.00584
65.24800	-3.36484	-215.21586
65.34800	-3.36953	-215.51177
65.44800	-3.37469	-215.84773
65.54800	-3.38188	-216.31175
65.64800	-3.38734	-216.76449
65.74800	-3.39141	-217.03322
65.84800	-3.39578	-217.30563
65.94800	-3.40031	-217.61163
66.04800	-3.40547	-217.96283
66.14800	-3.41297	-218.42298
66.24800	-3.41797	-218.86639
66.34800	-3.42172	-219.09681
66.44800	-3.42641	-219.39117
66.54800	-3.43172	-219.74203
66.64800	-3.43859	-220.17580
66.74800	-3.44344	-220.56076
66.84800	-3.44750	-220.81189
66.94800	-3.45203	-221.10355
67.04800	-3.45703	-221.42854
67.14800	-3.46266	-221.79167
67.24800	-3.47016	-222.26362
67.34800	-3.47500	-222.68447
67.44800	-3.47859	-222.88702
67.54800	-3.48281	-223.14110
67.64800	-3.48766	-223.45130
67.74800	-3.49469	-223.86706
67.84800	-3.50078	-224.36878
67.94800	-3.50453	-224.60720
68.04800	-3.50891	-224.86271
68.14800	-3.51391	-225.16401
68.24800	-3.51922	-225.51064
68.34800	-3.52562	-225.88998
68.44800	-3.53125	-226.35882
68.54800	-3.53484	-226.55505
68.64800	-3.53984	-226.84757
68.74800	-3.54578	-227.23092
68.84800	-3.55297	-227.68812
68.94800	-3.55844	-228.13551
69.04800	-3.56172	-228.33322
69.14800	-3.56594	-228.57292
69.24800	-3.57078	-228.88599
69.34800	-3.57656	-229.26223
69.44800	-3.58500	-229.77231
69.54800	-3.58953	-230.22951
69.64800	-3.59266	-230.38812
69.74800	-3.59734	-230.67473
69.84800	-3.60250	-231.01196
69.94800	-3.60891	-231.41013
70.04800	-3.61438	-231.85346
70.14800	-3.61828	-232.11031
70.24800	-3.62297	-232.40364
70.34800	-3.62797	-232.73507
70.44800	-3.63328	-233.08378
70.54800	-3.64031	-233.49951
70.64800	-3.64547	-233.95388
70.74800	-3.64891	-234.15023
70.84800	-3.65359	-234.44556
70.94800	-3.65891	-234.79202
71.04800	-3.66703	-235.29787
71.14800	-3.67172	-235.73142
71.24800	-3.67500	-235.92444
71.34800	-3.67922	-236.17212
71.44800	-3.68422	-236.50207
71.54800	-3.68953	-236.85546
71.64800	-3.69703	-237.30609
71.74800	-3.70234	-237.77789
71.84800	-3.70609	-238.00181
71.94800	-3.71078	-238.29803
72.04800	-3.71609	-238.64999
72.14800	-3.72312	-239.09438
72.24800	-3.72797	-239.50532
72.34800	-3.73172	-239.74250
72.44800	-3.73578	-239.97979
72.54800	-3.74062	-240.30712
72.64800	-3.74625	-240.67341
72.74800	-3.75391	-241.13165
72.84800	-3.75906	-241.62690
72.94800	-3.76266	-241.82640
73.04800	-3.76734	-242.11632
73.14800	-3.77281	-242.46533
73.24800	-3.77953	-242.91408
73.34800	-3.78453	-243.31412
73.44800	-3.78875	-243.58170
73.54800	-3.79328	-243.87586
73.64800	-3.79797	-244.18496
73.74800	-3.80313	-244.52737
73.84800	-3.80953	-244.91911
73.94800	-3.81484	-245.36449
74.04800	-3.81859	-245.58756
74.14800	-3.82328	-245.87999
74.24800	-3.82922	-246.25969
74.34600	-3.83703	-246.76101
74.44600	-3.84172	-247.19556
74.54600	-3.84516	-247.38291
74.64600	-3.84922	-247.63627
74.74600	-3.85391	-247.93139
74.84600	-3.85906	-248.27273
74.94600	-3.86531	-248.68725
75.03400	-3.87203	-249.19303
75.13400	-3.87578	-249.46359
75.23400	-3.88047	-249.73109
75.33400	-3.88562	-250.06571
75.43400	-3.89234	-250.48158
75.53400	-3.89734	-250.88951
75.63400	-3.90109	-251.12489
75.73400	-3.90547	-251.39937
75.83400	-3.91063	-251.73038
75.93400	-3.91656	-252.11230
76.03400	-3.92344	-252.54750
76.12200	-3.92938	-253.05307
76.22200	-3.93234	-253.25605
76.32200	-3.93672	-253.50559
76.42200	-3.94156	-253.83639
76.52200	-3.94734	-254.19593
76.62200	-3.95328	-254.65631
76.72200	-3.95766	-254.95243
76.82200	-3.96172	-255.21880
76.92200	-3.96672	-255.53071
77.02200	-3.97234	-255.91382
77.12200	-3.97906	-256.33460
77.21200	-3.98500	-256.83817
77.31200	-3.98813	-257.05373
77.41200	-3.99234	-257.30827
77.51200	-3.99750	-257.64704
77.61200	-4.00422	-258.09494
77.70200	-4.01063	-258.60095
77.80200	-4.01422	-258.88783
77.90200	-4.01828	-259.14580
78.00200	-4.02297	-259.46546
78.10200	-4.02781	-259.79120
78.20200	-4.03281	-260.13336
78.30200	-4.03922	-260.57976
78.40200	-4.04359	-260.90956
78.50200	-4.04813	-261.20642
78.60200	-4.05328	-261.55040
78.70200	-4.05953	-261.95803
78.78400	-4.06641	-262.45865
78.88400	-4.07047	-262.79837
78.98400	-4.07391	-263.00454
79.08400	-4.07844	-263.29291
79.18400	-4.08312	-263.61856
79.28400	-4.08844	-263.97216
79.38400	-4.09547	-264.45583
79.48400	-4.09984	-264.81152
79.58400	-4.10406	-265.05828
79.68400	-4.10891	-265.37815
79.78400	-4.11406	-265.72472
79.88400	-4.12094	-266.14967
79.98400	-4.12594	-266.53996
80.08400	-4.13031	-266.83059
80.18400	-4.13500	-267.13035
80.28400	-4.14016	-267.46836
80.38400	-4.14547	-267.82423
80.48400	-4.15266	-268.29004
80.58400	-4.15687	-268.62311
80.68400	-4.16094	-268.85143
80.78400	-4.16563	-269.15291
80.88400	-4.17078	-269.49289
80.98400	-4.17766	-269.90247
81.08400	-4.18359	-270.36527
81.18400	-4.18750	-270.59823
81.28400	-4.19172	-270.85757
81.38400	-4.19641	-271.14910
81.48400	-4.20188	-271.50154
81.58400	-4.21000	-271.99534
81.68400	-4.21438	-272.39695
81.78400	-4.21828	-272.60903
81.88400	-4.22297	-272.90466
81.98400	-4.22813	-273.22581
82.08400	-4.23453	-273.60719
82.18400	-4.23969	-273.99632
82.28400	-4.24391	-274.27199
82.38400	-4.24859	-274.56030
82.48400	-4.25375	-274.89299
82.58400	-4.25937	-275.24963
82.68400	-4.26734	-275.72981
82.78400	-4.27125	-276.09363
82.88400	-4.27469	-276.26362
82.98400	-4.27906	-276.52442
83.08400	-4.28438	-276.84331
83.18400	-4.29188	-277.29017
83.28400	-4.29703	-277.71693
83.38400	-4.30078	-277.95741
83.48400	-4.30516	-278.21314
83.58400	-4.31031	-278.52258
83.68400	-4.31562	-278.86820
83.78400	-4.32313	-279.33201
83.88400	-4.32766	-279.72606
83.98400	-4.33156	-279.94189
84.08400	-4.33609	-280.22513
84.18400	-4.34141	-280.53510
84.28400	-4.34859	-280.98258
84.38400	-4.35297	-281.32871
84.48400	-4.35672	-281.55720
84.58400	-4.36109	-281.81437
84.68400	-4.36609	-282.11686
84.78400	-4.37203	-282.46912
84.88000	-4.38094	-282.97117
84.98000	-4.38531	-283.41037
85.08000	-4.38875	-283.58382
85.18000	-4.39359	-283.87028
85.28000	-4.39938	-284.24448
85.37600	-4.40672	-284.74942
85.47600	-4.41062	-285.04527
85.57600	-4.41406	-285.23973
85.67600	-4.41828	-285.50202
85.77600	-4.42313	-285.80046
85.87600	-4.42875	-286.12772
85.97200	-4.43688	-286.63135
86.07200	-4.44141	-287.09245
86.17200	-4.44469	-287.23416
86.27200	-4.44906	-287.49481
86.37200	-4.45453	-287.84859
86.47200	-4.46188	-288.30957
86.57200	-4.46687	-288.72031
86.67200	-4.47078	-288.94731
86.77200	-4.47516	-289.22299
86.87200	-4.48000	-289.52643
86.97200	-4.48516	-289.85706
87.07200	-4.49172	-290.25540
87.16800	-4.49781	-290.75930
87.26800	-4.50141	-290.98043
87.36800	-4.50594	-291.24132
87.46800	-4.51109	-291.56178
87.56800	-4.51828	-291.98870
87.66800	-4.52328	-292.41297
87.76800	-4.52672	-292.62382
87.86800	-4.53109	-292.88518
87.96800	-4.53609	-293.19799
88.06800	-4.54219	-293.58321
88.16800	-4.55016	-294.05808
88.26200	-4.55531	-294.56201
88.36200	-4.55828	-294.71487
88.46200	-4.56281	-294.97373
88.56200	-4.56766	-295.29461
88.66200	-4.57406	-295.68189
88.76200	-4.57984	-296.13942
88.86200	-4.58391	-296.40847
88.96200	-4.58813	-296.67410
89.06200	-4.59281	-296.97320
89.16200	-4.59812	-297.31280
89.26200	-4.60469	-297.69608
89.36200	-4.61063	-298.19384
89.46200	-4.61406	-298.40147
89.56200	-4.61859	-298.67989
89.66200	-4.62422	-299.02691
89.76200	-4.63141	-299.47490
89.86200	-4.63719	-299.97396
89.96200	-4.64094	-300.20624
90.06200	-4.64516	-300.45086
90.16200	-4.64953	-300.73339
90.26200	-4.65469	-301.06065
90.36200	-4.66109	-301.44495
90.46200	-4.66688	-301.92140
90.56200	-4.67063	-302.15603
90.66200	-4.67547	-302.43793
90.76200	-4.68063	-302.77777
90.86200	-4.68781	-303.20165
90.96200	-4.69328	-303.65750
91.06200	-4.69688	-303.88436
91.16200	-4.70125	-304.13580
91.26200	-4.70609	-304.43573
91.36200	-4.71125	-304.77658
91.46200	-4.71766	-305.13948
91.56000	-4.72406	-305.64505
91.66000	-4.72766	-305.85602
91.76000	-4.73187	-306.10690
91.86000	-4.73688	-306.41970
91.96000	-4.74438	-306.84406
92.05000	-4.75031	-307.34661
92.15000	-4.75375	-307.55973
92.25000	-4.75781	-307.79412
92.35000	-4.76250	-308.08851
92.45000	-4.76797	-308.42766
92.55000	-4.77453	-308.81980
92.64400	-4.78062	-309.32376
92.74400	-4.78391	-309.52239
92.84400	-4.78828	-309.77437
92.94400	-4.79328	-310.07645
93.04400	-4.79922	-310.44734
93.13600	-4.80672	-310.94784
93.23600	-4.81047	-311.25522
93.33600	-4.81391	-311.45367
93.43600	-4.81828	-311.72132
93.53600	-4.82359	-312.04799
93.63600	-4.82969	-312.43211
93.72400	-4.83672	-312.93660
93.82400	-4.84016	-313.19723
93.92400	-4.84437	-313.43457
94.02400	-4.84984	-313.78210
94.12400	-4.85594	-314.16890
94.22400	-4.86250	-314.64961
94.32400	-4.86625	-314.92585
94.42400	-4.87016	-315.15372
94.52400	-4.87500	-315.44748
94.62400	-4.88047	-315.81029
94.72400	-4.88641	-316.19531
94.81800	-4.89344	-316.69542
94.91800	-4.89672	-316.93029
95.01800	-4.90031	-317.14278
95.11800	-4.90484	-317.43222
95.21800	-4.91063	-317.77585
95.31800	-4.91781	-318.25843
95.41800	-4.92250	-318.61380
95.51800	-4.92656	-318.86569
95.61800	-4.93109	-319.13981
95.71800	-4.93641	-319.47589
95.81800	-4.94188	-319.81713
95.91800	-4.94922	-320.32591
96.01800	-4.95281	-320.59047
96.11800	-4.95687	-320.81956
96.21800	-4.96172	-321.11338
96.31800	-4.96766	-321.48162
96.41800	-4.97484	-321.97228
96.51800	-4.97891	-322.25323
96.61800	-4.98281	-322.48038
96.71800	-4.98750	-322.75689
96.81800	-4.99250	-323.05974
96.91800	-4.99844	-323.43912
97.01400	-5.00656	-323.94129
97.11400	-5.01031	-324.24200
97.21400	-5.01406	-324.45621
97.31400	-5.01891	-324.73087
97.41400	-5.02406	-325.04749
97.51400	-5.03109	-325.49363
97.61400	-5.03563	-325.83749
97.71400	-5.03969	-326.08160
97.81400	-5.04422	-326.34661
97.91400	-5.04922	-326.65589
98.01400	-5.05500	-327.02026
98.11400	-5.06297	-327.52451
98.21400	-5.06656	-327.80799
98.31400	-5.07047	-328.02069
98.41400	-5.07516	-328.29586
98.51400	-5.08062	-328.63110
98.61400	-5.08766	-329.07173
98.71400	-5.09250	-329.42641
98.81400	-5.09656	-329.67609
98.91400	-5.10094	-329.94664
99.01400	-5.10562	-330.20642
99.11400	-5.11094	-330.53145
99.21400	-5.11875	-330.98531
99.31400	-5.12391	-331.43425
99.41400	-5.12750	-331.62537
99.51400	-5.13234	-331.90098
99.61400	-5.13797	-332.24523
99.71400	-5.14547	-332.73548
99.81400	-5.14938	-333.01029
99.91400	-5.15313	-333.22906
100.01400	-5.15766	-333.49040
100.11400	-5.16266	-333.79659
100.21400	-5.16813	-334.14078
100.31400	-5.17500	-334.52439
100.41400	-5.18031	-334.96004
100.51400	-5.18391	-335.14056
100.61400	-5.18828	-335.39805
100.71400	-5.19344	-335.69068
100.81400	-5.20125	-336.14737
100.91400	-5.20609	-336.53045
101.01400	-5.21031	-336.77024
101.11400	-5.21500	-337.04925
101.21400	-5.22094	-337.39915
101.31400	-5.22766	-337.84276
101.39400	-5.23500	-338.35295
101.49400	-5.23750	-338.57739
101.59400	-5.24047	-338.70324
101.69400	-5.24531	-338.99167
101.79400	-5.25047	-339.32817
101.89400	-5.25734	-339.75890
101.99400	-5.26219	-340.12985
102.09400	-5.26609	-340.37465
102.19400	-5.27031	-340.62767
102.29400	-5.27516	-340.91613
102.39400	-5.28063	-341.25856
102.49400	-5.28766	-341.66163
102.59400	-5.29234	-342.05121
102.69400	-5.29625	-342.26087
102.79400	-5.30094	-342.54751
102.89400	-5.30656	-342.88222
102.99400	-5.31438	-343.33548
103.09400	-5.31922	-343.75867
103.19400	-5.32297	-343.96484
103.29400	-5.32734	-344.22231
103.39400	-5.33203	-344.49899
103.49400	-5.33734	-344.82971
103.59400	-5.34469	-345.26792
103.69400	-5.35000	-345.69088
103.79400	-5.35344	-345.86975
103.89400	-5.35781	-346.12635
103.99400	-5.36297	-346.44204
104.09400	-5.37063	-346.86872
104.19400	-5.37609	-347.33316
104.29400	-5.37984	-347.55534
104.39400	-5.38422	-347.80967
104.49400	-5.38906	-348.10403
104.59400	-5.39437	-348.42384
104.69400	-5.40125	-348.81741
104.79400	-5.40641	-349.22853
104.89400	-5.41000	-349.43682
104.99400	-5.41453	-349.69601
105.09400	-5.41984	-350.01647
105.19400	-5.42734	-350.44053
105.29401	-5.43312	-350.91352
105.39401	-5.43625	-351.08992
105.49401	-5.44031	-351.30847
105.59401	-5.44516	-351.59665
105.69401	-5.45078	-351.93762
105.79401	-5.45797	-352.35235
105.89401	-5.46375	-352.82159
105.99401	-5.46734	-353.02421
106.09401	-5.47234	-353.29854
106.19401	-5.47750	-353.63102
106.29401	-5.48484	-354.04149
106.39401	-5.48969	-354.46823
106.49401	-5.49312	-354.65345
106.59401	-5.49766	-354.91332
106.69401	-5.50234	-355.18733
106.79401	-5.50766	-355.52150
106.89401	-5.51531	-355.94124
106.99401	-5.52078	-356.42371
107.09401	-5.52406	-356.59158
107.19401	-5.52828	-356.83164
107.29401	-5.53313	-357.11601
107.39401	-5.54000	-357.50124
107.49401	-5.54609	-357.97909
107.59401	-5.54984	-358.20422
107.69401	-5.55422	-358.44728
107.79401	-5.55922	-358.74060
107.89401	-5.56453	-359.07283
107.99401	-5.57188	-359.48950
108.09401	-5.57719	-359.94107
108.19401	-5.58063	-360.12363
108.29401	-5.58531	-360.38402
108.39401	-5.59047	-360.70347
108.49401	-5.59875	-361.17709
108.59401	-5.60344	-361.56210
108.69401	-5.60672	-361.75114
108.79401	-5.61109	-362.00163
108.89401	-5.61594	-362.30934
108.99401	-5.62141	-362.64426
109.09401	-5.62859	-363.06572
109.19401	-5.63391	-363.51681
109.29401	-5.63734	-363.71344
109.39401	-5.64203	-363.97609
109.49401	-5.64734	-364.30401
109.59401	-5.65406	-364.69245
109.69401	-5.65937	-365.10745
109.79401	-5.66328	-365.34822
109.89401	-5.66781	-365.61286
109.99401	-5.67266	-365.91527
110.09401	-5.67859	-366.28252
110.19401	-5.68687	-366.76151
110.29401	-5.69125	-367.16518
110.39401	-5.69453	-367.32453
110.49401	-5.69922	-367.60110
110.59401	-5.70469	-367.95613
110.69401	-5.71203	-368.41872
110.79401	-5.71672	-368.81176
110.89401	-5.72031	-369.01823
110.99401	-5.72453	-369.27646
111.09401	-5.72937	-369.57973
111.19401	-5.73438	-369.88473
111.29401	-5.74047	-370.25681
111.39401	-5.74656	-370.71401
111.49401	-5.75031	-370.94781
111.59401	-5.75484	-371.21680
111.69401	-5.76031	-371.55223
111.79401	-5.76750	-371.96654
111.89401	-5.77297	-372.41587
111.99401	-5.77688	-372.64255
112.09401	-5.78109	-372.89765
112.19401	-5.78594	-373.18724
112.29401	-5.79156	-373.53215
112.39401	-5.79797	-373.92658
112.49401	-5.80391	-374.37052
112.59401	-5.80766	-374.59832
112.69401	-5.81234	-374.86309
112.79401	-5.81703	-375.15256
112.89401	-5.82344	-375.50512
112.99401	-5.82938	-375.94593
113.09401	-5.83344	-376.19087
113.19401	-5.83766	-376.45128
113.29401	-5.84266	-376.74621
113.39401	-5.84813	-377.08670
113.49401	-5.85469	-377.46343
113.59401	-5.86047	-377.90886
113.69401	-5.86422	-378.10588
113.79401	-5.86891	-378.37747
113.89401	-5.87437	-378.70580
113.99401	-5.88172	-379.15108
114.09401	-5.88656	-379.53216
114.19401	-5.89031	-379.75174
114.29401	-5.89453	-379.98465
114.39401	-5.89922	-380.25722
114.49401	-5.90453	-380.58782
114.59401	-5.91156	-380.96800
114.69401	-5.91703	-381.42279
114.79401	-5.92078	-381.61972
114.89401	-5.92516	-381.87346
114.99401	-5.93016	-382.17205
115.09401	-5.93641	-382.51451
115.19401	-5.94281	-382.96399
115.29401	-5.94688	-383.23310
115.39401	-5.95109	-383.47003
115.49401	-5.95578	-383.73017
115.59401	-5.96125	-384.04453
115.69401	-5.96859	-384.44847
115.79401	-5.97469	-384.95120
115.89401	-5.97797	-385.10305
115.99401	-5.98219	-385.33992
116.09401	-5.98672	-385.59753
116.19401	-5.99188	-385.88583
116.29401	-5.99844	-386.29615
116.39401	-6.00266	-386.54095
116.49401	-6.00703	-386.78449
116.59401	-6.01187	-387.03817
116.69401	-6.01766	-387.36352
116.79401	-6.02438	-387.70995
116.88201	-6.03141	-388.21656
116.98201	-6.03438	-388.40136
117.08201	-6.03859	-388.60178
117.18201	-6.04406	-388.92290
117.28201	-6.05141	-389.30276
117.36401	-6.05797	-389.80663
117.46401	-6.06047	-389.97683
117.56401	-6.06391	-390.11484
117.66401	-6.06844	-390.38196
117.76401	-6.07328	-390.66157
117.86401	-6.07875	-390.97977
117.95801	-6.08719	-391.49010
118.05801	-6.09094	-391.80359
118.15801	-6.09469	-391.98938
118.25801	-6.09937	-392.25912
118.35801	-6.10484	-392.57574
118.45801	-6.11234	-393.04826
118.55801	-6.11609	-393.31871
118.65801	-6.11984	-393.51591
118.75801	-6.12437	-393.76816
118.85801	-6.12969	-394.07334
118.95801	-6.13578	-394.44554
119.04401	-6.14391	-394.95093
119.14401	-6.14688	-395.20732
119.24401	-6.15031	-395.35812
119.34401	-6.15500	-395.61835
119.44401	-6.16047	-395.93828
119.54401	-6.16828	-396.39845
119.64401	-6.17234	-396.72539
119.74401	-6.17625	-396.92679
119.84401	-6.18078	-397.19620
119.94401	-6.18578	-397.48365
120.04401	-6.19109	-397.79842
120.14201	-6.19969	-398.30032
120.24201	-6.20359	-398.62347
120.34201	-6.20734	-398.82478
120.44201	-6.21219	-399.09315
120.54201	-6.21781	-399.43033
120.64001	-6.22516	-399.93405
120.74001	-6.22875	-400.16425
120.84001	-6.23266	-400.36950
120.94001	-6.23719	-400.63590
121.04001	-6.24234	-400.93338
121.14001	-6.24797	-401.28174
121.24001	-6.25594	-401.75846
121.34001	-6.26000	-402.08653
121.44001	-6.26375	-402.26722
121.54001	-6.26813	-402.52149
121.64001	-6.27328	-402.82470
121.74001	-6.28109	-403.28541
121.84001	-6.28563	-403.63967
121.94001	-6.28938	-403.84406
122.04001	-6.29391	-404.09499
122.14001	-6.29906	-404.39585
122.24001	-6.30484	-404.74603
122.33801	-6.31313	-405.24927
122.43801	-6.31672	-405.56180
122.53801	-6.32031	-405.73537
122.63801	-6.32500	-406.00878
122.73801	-6.33047	-406.33029
122.83801	-6.33797	-406.78078
122.93801	-6.34250	-407.13260
123.03801	-6.34641	-407.33987
123.13801	-6.35062	-407.58306
123.23801	-6.35547	-407.88114
123.33801	-6.36109	-408.21898
123.43801	-6.36844	-408.63940
123.53801	-6.37344	-409.05026
123.63801	-6.37703	-409.22552
123.73801	-6.38172	-409.48871
123.83801	-6.38734	-409.82476
123.93801	-6.39531	-410.33465
124.03801	-6.39922	-410.62719
124.13801	-6.40297	-410.82585
124.23801	-6.40734	-411.07315
124.33801	-6.41234	-411.35928
124.43801	-6.41828	-411.71786
124.53801	-6.42641	-412.17503
124.63801	-6.43109	-412.60302
124.73801	-6.43422	-412.75269
124.83801	-6.43891	-413.01820
124.93801	-6.44406	-413.35365
125.03801	-6.45125	-413.78915
125.13801	-6.45578	-414.13358
125.23801	-6.46000	-414.36601
125.33801	-6.46453	-414.63894
125.43801	-6.46953	-414.94596
125.53801	-6.47563	-415.32138
125.63801	-6.48359	-415.80781
125.73801	-6.48719	-416.14375
125.83801	-6.49094	-416.32628
125.93801	-6.49563	-416.61027
126.03801	-6.50063	-416.91586
126.13801	-6.50781	-417.33372
126.23801	-6.51281	-417.72935
126.33801	-6.51672	-417.95865
126.43801	-6.52109	-418.20800
126.53801	-6.52609	-418.50147
126.63801	-6.53172	-418.86783
126.73801	-6.53969	-419.36827
126.83801	-6.54344	-419.66939
126.93801	-6.54750	-419.89997
127.03801	-6.55250	-420.20258
127.13801	-6.55781	-420.53187
127.23801	-6.56484	-420.96668
127.33801	-6.56938	-421.30896
127.43801	-6.57328	-421.53746
127.53801	-6.57750	-421.79373
127.63801	-6.58250	-422.09354
127.73801	-6.58797	-422.43448
127.83801	-6.59516	-422.87236
127.93801	-6.59969	-423.23560
128.03801	-6.60344	-423.42657
128.13801	-6.60813	-423.69953
128.23801	-6.61344	-424.01791
128.33801	-6.62141	-424.48846
128.43801	-6.62594	-424.87261
128.53801	-6.62984	-425.09019
128.63801	-6.63422	-425.33764
128.73801	-6.63937	-425.63912
128.83801	-6.64469	-425.95649
128.93801	-6.65188	-426.37911
129.03801	-6.65687	-426.77498
129.13801	-6.66062	-426.95826
129.23801	-6.66516	-427.20702
129.33801	-6.67031	-427.50892
129.43801	-6.67719	-427.89251
129.53801	-6.68281	-428.31644
129.63801	-6.68641	-428.51397
129.73801	-6.69078	-428.74956
129.83801	-6.69547	-429.02133
129.93801	-6.70094	-429.32564
130.03801	-6.70844	-429.72305
130.13801	-6.71391	-430.18159
130.23801	-6.71750	-430.35927
130.33801	-6.72250	-430.62538
130.43801	-6.72781	-430.94105
130.53801	-6.73563	-431.35327
130.63801	-6.74000	-431.73921
130.73801	-6.74344	-431.90062
130.83801	-6.74781	-432.13502
130.93801	-6.75281	-432.41251
131.03801	-6.75859	-432.75863
131.13801	-6.76641	-433.19383
131.23801	-6.77063	-433.55972
131.33801	-6.77391	-433.70426
131.43801	-6.77859	-433.95957
131.53801	-6.78406	-434.28159
131.63801	-6.79172	-434.70123
131.73801	-6.79703	-435.13280
131.83801	-6.80078	-435.33322
131.93801	-6.80516	-435.56845
132.03801	-6.80984	-435.85342
132.13801	-6.81469	-436.12626
132.23801	-6.82156	-436.50067
132.33801	-6.82656	-436.89358
132.43801	-6.83031	-437.08712
132.53801	-6.83484	-437.32700
132.63801	-6.84016	-437.62287
132.73801	-6.84781	-437.99892
132.83801	-6.85250	-438.40128
132.93801	-6.85594	-438.56993
133.03801	-6.86016	-438.77545
133.13801	-6.86516	-439.04221
133.23801	-6.87063	-439.34235
133.33801	-6.88063	-439.81621
133.39401	-6.88562	-440.32070
133.49401	-6.88797	-440.48086
133.59401	-6.89125	-440.61220
133.69401	-6.89641	-440.90590
133.79401	-6.90312	-441.26180
133.89401	-6.90922	-441.72543
133.99401	-6.91234	-441.90702
134.09401	-6.91625	-442.09874
134.19401	-6.92078	-442.35966
134.29401	-6.92625	-442.67324
134.39401	-6.93266	-443.06552
134.49401	-6.93953	-443.56677
134.59401	-6.94281	-443.73798
134.69401	-6.94703	-443.95223
134.79401	-6.95203	-444.25094
134.89401	-6.95828	-444.60636
134.97801	-6.96531	-445.10803
135.07801	-6.96891	-445.35384
135.17801	-6.97250	-445.53310
135.27801	-6.97672	-445.76338
135.37801	-6.98172	-446.06590
135.47801	-6.98734	-446.39933
135.57801	-6.99531	-446.87372
135.67801	-6.99922	-447.19791
135.77801	-7.00313	-447.37953
135.87801	-7.00813	-447.67818
135.97801	-7.01375	-448.00702
136.07801	-7.02094	-448.49318
136.17801	-7.02469	-448.73050
136.27801	-7.02891	-448.96227
136.37801	-7.03391	-449.25162
136.47801	-7.03938	-449.58344
136.57801	-7.04531	-449.95606
136.67001	-7.05328	-450.46529
136.77001	-7.05609	-450.71921
136.87001	-7.05937	-450.86607
136.97001	-7.06422	-451.14639
137.07001	-7.06953	-451.47207
137.17001	-7.07719	-451.95872
137.27001	-7.08141	-452.26943
137.37001	-7.08531	-452.48488
137.47001	-7.09000	-452.76630
137.57001	-7.09531	-453.09764
137.67001	-7.10109	-453.45289
137.77001	-7.10891	-453.93568
137.87001	-7.11266	-454.25656
137.97001	-7.11641	-454.43749
138.07001	-7.12109	-454.71114
138.17001	-7.12672	-455.03634
138.26801	-7.13438	-455.54581
138.36801	-7.13828	-455.84720
138.46801	-7.14219	-456.04756
138.56801	-7.14625	-456.28613
138.66801	-7.15094	-456.54821
138.76801	-7.15641	-456.87303
138.86801	-7.16422	-457.33705
138.96801	-7.16875	-457.70296
139.06801	-7.17313	-457.93173
139.16801	-7.17812	-458.22573
139.26801	-7.18375	-458.56109
139.36801	-7.19125	-459.05903
139.46801	-7.19484	-459.31309
139.56801	-7.19859	-459.49826
139.66801	-7.20297	-459.73870
139.76801	-7.20766	-460.01270
139.86801	-7.21297	-460.31991
139.96801	-7.22172	-460.80315
140.06801	-7.22594	-461.19964
140.16801	-7.22953	-461.36323
140.26801	-7.23406	-461.61237
140.36801	-7.23922	-461.92497
140.46801	-7.24719	-462.37734
140.56801	-7.25188	-462.75690
140.66801	-7.25578	-462.97011
140.76801	-7.26047	-463.21726
140.86801	-7.26563	-463.52306
140.96801	-7.27094	-463.84358
141.06801	-7.27891	-464.31163
141.16801	-7.28281	-464.62628
141.26801	-7.28641	-464.79940
141.36801	-7.29109	-465.07648
141.46801	-7.29672	-465.40922
141.56801	-7.30391	-465.85229
141.66801	-7.30891	-466.22944
141.76801	-7.31234	-466.38495
141.86801	-7.31656	-466.61460
141.96801	-7.32125	-466.88381
142.06801	-7.32703	-467.21604
142.16401	-7.33578	-467.72432
142.26401	-7.34016	-468.14880
142.36401	-7.34359	-468.29259
142.46401	-7.34844	-468.56481
142.56401	-7.35375	-468.87693
142.66401	-7.36141	-469.34876
142.76401	-7.36578	-469.70069
142.86401	-7.36953	-469.90418
142.96401	-7.37438	-470.18901
143.06401	-7.37937	-470.50080
143.16401	-7.38516	-470.86784
143.26001	-7.39281	-471.36885
143.36001	-7.39594	-471.62321
143.46001	-7.39938	-471.77696
143.56001	-7.40406	-472.04283
143.66001	-7.40938	-472.37068
143.76001	-7.41672	-472.79760
143.86001	-7.42187	-473.20327
143.96001	-7.42578	-473.39937
144.06001	-7.43000	-473.63961
144.16001	-7.43484	-473.90944
144.26001	-7.44000	-474.18752
144.36001	-7.44766	-474.52205
144.46001	-7.45234	-474.71446
144.56001	-7.45594	-474.74954
144.66001	-7.46047	-474.91986
144.76001	-7.46578	-475.18390
144.86001	-7.47344	-475.60853
144.96001	-7.47844	-475.97921
145.06001	-7.48203	-476.16607
145.16001	-7.48641	-476.38449
145.26001	-7.49141	-476.65921
145.36001	-7.49688	-476.98194
145.46001	-7.50453	-477.40239
145.56001	-7.50922	-477.78472
145.66001	-7.51281	-477.94631
145.76001	-7.51734	-478.19608
145.86001	-7.52234	-478.46630
145.96001	-7.52969	-478.85787
146.06001	-7.53531	-479.29701
146.16001	-7.53922	-479.50137
146.26001	-7.54328	-479.71824
146.36001	-7.54812	-479.98375
146.46001	-7.55391	-480.31282
146.56001	-7.56219	-480.77649
146.66001	-7.56594	-481.09075
146.76001	-7.56937	-481.22877
146.86001	-7.57391	-481.46421
146.96001	-7.57922	-481.75937
147.06001	-7.58687	-482.18384
147.16001	-7.59188	-482.56481
147.26001	-7.59563	-482.74547
147.36001	-7.59984	-482.94637
147.46001	-7.60469	-483.21283
147.56001	-7.61063	-483.54381
147.66001	-7.61875	-483.99499
147.76001	-7.62391	-484.43708
147.86001	-7.62703	-484.53987
147.96001	-7.63156	-484.75960
148.06001	-7.63656	-485.01658
148.16001	-7.64406	-485.44633
148.26001	-7.64828	-485.75184
148.36001	-7.65219	-485.92496
148.46001	-7.65641	-486.14281
148.56001	-7.66125	-486.39756
148.66001	-7.66625	-486.66158
148.76001	-7.67172	-486.95177
148.86001	-7.67937	-487.44041
148.96001	-7.68281	-487.61311
149.06001	-7.68703	-487.80316
149.16001	-7.69188	-488.04113
149.26001	-7.69906	-488.36759
149.35601	-7.70563	-488.87002
149.45601	-7.70953	-489.05888
149.55601	-7.71406	-489.27858
149.65601	-7.71953	-489.56504
149.75601	-7.72609	-489.94419
149.85001	-7.73453	-490.45533
149.95001	-7.73719	-490.70543
150.05001	-7.73984	-490.76352
150.15001	-7.74453	-490.98840
150.25001	-7.74984	-491.27731
150.35001	-7.75750	-491.69374
150.45001	-7.76203	-492.06862
150.55001	-7.76563	-492.22684
150.65001	-7.76984	-492.43316
150.75001	-7.77437	-492.67986
150.85001	-7.77953	-492.96382
150.95001	-7.78641	-493.29323
151.05001	-7.79234	-493.76792
151.15001	-7.79609	-493.93356
151.25001	-7.80109	-494.18551
151.35001	-7.80672	-494.50219
151.45001	-7.81422	-494.91939
151.55001	-7.81922	-495.31543
151.65001	-7.82266	-495.44859
151.75001	-7.82687	-495.67044
151.85001	-7.83156	-495.90456
151.95001	-7.83656	-496.18438
152.05001	-7.84344	-496.53047
152.15001	-7.84969	-497.00975
152.25001	-7.85313	-497.16675
152.35001	-7.85734	-497.37093
152.45001	-7.86281	-497.64872
152.55001	-7.87047	-498.05152
152.65001	-7.87594	-498.51274
152.75001	-7.87922	-498.64629
152.85001	-7.88344	-498.83455
152.95001	-7.88844	-499.09565
153.05001	-7.89375	-499.40223
153.15001	-7.90047	-499.72895
153.25001	-7.90641	-500.19962
153.35001	-7.90984	-500.34940
153.45001	-7.91422	-500.55206
153.55001	-7.91937	-500.82636
153.65001	-7.92594	-501.16539
153.75001	-7.93281	-501.64557
153.85001	-7.93625	-501.82080
153.95001	-7.94016	-501.98060
154.05001	-7.94469	-502.21264
154.15001	-7.95031	-502.51907
154.25001	-7.95844	-502.94423
154.34801	-7.96422	-503.44664
154.44801	-7.96719	-503.54093
154.54801	-7.97156	-503.74550
154.64801	-7.97656	-504.01133
154.74801	-7.98203	-504.29744
154.84801	-7.98844	-504.75383
154.94801	-7.99234	-504.91703
155.04801	-7.99641	-505.12117
155.14801	-8.00125	-505.36424
155.24801	-8.00672	-505.65135
155.34801	-8.01438	-506.04361
155.41801	-8.02063	-506.55007
155.51801	-8.02313	-506.67685
155.61801	-8.02672	-506.79022
155.71801	-8.03141	-507.05355
155.81801	-8.03719	-507.37441
155.91801	-8.04422	-507.79909
156.01801	-8.04828	-508.01754
156.11801	-8.05234	-508.22020
156.21801	-8.05719	-508.46690
156.31801	-8.06250	-508.75556
156.41801	-8.06813	-509.04387
156.51801	-8.07547	-509.53132
156.61801	-8.07891	-509.71168
156.71801	-8.08297	-509.89634
156.81801	-8.08797	-510.15794
156.91801	-8.09422	-510.50407
157.01801	-8.10156	-510.98615
157.11801	-8.10500	-511.14702
157.21801	-8.10875	-511.31535
157.31801	-8.11313	-511.52426
157.41801	-8.11813	-511.77150
157.51801	-8.12375	-512.07566
157.60401	-8.13234	-512.58355
157.70401	-8.13625	-512.90917
157.80401	-8.14000	-513.04632
157.90401	-8.14484	-513.28140
158.00401	-8.15047	-513.58956
158.10401	-8.15734	-514.00787
158.20401	-8.16125	-514.23371
158.30401	-8.16516	-514.40752
158.40401	-8.16969	-514.63771
158.50401	-8.17516	-514.93746
158.60401	-8.18141	-515.29872
158.68601	-8.18953	-515.80453
158.78601	-8.19234	-516.03818
158.88601	-8.19578	-516.14648
158.98601	-8.20047	-516.37584
159.08601	-8.20563	-516.67035
159.18601	-8.21297	-517.11124
159.28601	-8.21750	-517.43507
159.38601	-8.22141	-517.61240
159.48601	-8.22594	-517.83228
159.58601	-8.23141	-518.13221
159.68601	-8.23672	-518.44656
159.78601	-8.24297	-518.78279
159.88601	-8.24828	-519.17940
159.98601	-8.25203	-519.35166
160.08601	-8.25703	-519.60850
160.18601	-8.26250	-519.89424
160.28601	-8.26969	-520.33281
160.38601	-8.27406	-520.63340
160.48601	-8.27781	-520.80047
160.58601	-8.28188	-520.99681
160.68601	-8.28672	-521.25090
160.78601	-8.29203	-521.55495
160.88601	-8.29906	-521.93147
160.98601	-8.30484	-522.38148
161.08601	-8.30859	-522.52823
161.18601	-8.31359	-522.75747
161.28601	-8.31938	-523.08911
161.38601	-8.32672	-523.54276
161.48601	-8.33078	-523.79572
161.58601	-8.33469	-523.96947
161.68601	-8.33891	-524.16396
161.78601	-8.34359	-524.40542
161.88601	-8.34922	-524.71513
161.98601	-8.35734	-525.14172
162.08601	-8.36188	-525.50256
162.18601	-8.36531	-525.61867
162.28601	-8.36984	-525.83498
162.38601	-8.37484	-526.08711
162.48601	-8.38203	-526.45588
162.58601	-8.38734	-526.83187
162.68601	-8.39125	-527.02105
162.78601	-8.39578	-527.21268
162.88601	-8.40078	-527.46916
162.98601	-8.40625	-527.74912
163.08601	-8.41422	-528.17827
163.18601	-8.41813	-528.47332
163.28601	-8.42188	-528.61011
163.38601	-8.42672	-528.83726
163.48601	-8.43219	-529.11019
163.58601	-8.44031	-529.55329
163.68601	-8.44438	-529.84989
163.78601	-8.44812	-529.98966
163.88601	-8.45250	-530.18707
163.98601	-8.45734	-530.43622
164.08601	-8.46250	-530.69383
164.18601	-8.47000	-531.07315
164.28601	-8.47531	-531.45897
164.38601	-8.47891	-531.59088
164.48601	-8.48312	-531.77631
164.58601	-8.48813	-532.01479
164.68601	-8.49547	-532.37623
164.78601	-8.50031	-532.72587
164.88601	-8.50422	-532.88841
164.98601	-8.50859	-533.06818
165.08601	-8.51375	-533.31065
165.18601	-8.51922	-533.59032
165.28601	-8.52641	-533.93126
165.38601	-8.53141	-534.28048
165.48601	-8.53500	-534.38550
165.58601	-8.53937	-534.57266
165.68601	-8.54453	-534.81239
165.78601	-8.55297	-535.18951
165.84801	-8.55906	-535.68953
165.94801	-8.56156	-535.83544
166.04801	-8.56484	-535.91180
166.14801	-8.56984	-536.12196
166.24801	-8.57578	-536.43858
166.34801	-8.58375	-536.83889
166.44801	-8.58844	-537.24390
166.54801	-8.59109	-537.27549
166.64801	-8.59531	-537.44328
166.74801	-8.60016	-537.68760
166.84801	-8.60594	-537.98252
166.94801	-8.61344	-538.47551
167.04801	-8.61703	-538.61487
167.14801	-8.62109	-538.78075
167.24801	-8.62578	-539.00778
167.34801	-8.63109	-539.28339
167.44801	-8.63797	-539.61951
167.52201	-8.64516	-540.12823
167.62201	-8.64766	-540.25418
167.72201	-8.65109	-540.34317
167.82201	-8.65578	-540.56680
167.92201	-8.66141	-540.83467
168.02201	-8.66938	-541.33058
168.12201	-8.67297	-541.55582
168.22201	-8.67703	-541.69673
168.32201	-8.68172	-541.92907
168.42201	-8.68672	-542.17422
168.52201	-8.69234	-542.45257
168.62001	-8.70031	-542.95570
168.72001	-8.70375	-543.14435
168.82001	-8.70766	-543.28221
168.92001	-8.71234	-543.52224
169.02001	-8.71813	-543.80840
169.12001	-8.72594	-544.31236
169.22001	-8.72953	-544.49058
169.32001	-8.73313	-544.61044
169.42001	-8.73750	-544.79128
169.52001	-8.74266	-545.04937
169.62001	-8.74859	-545.37326
169.71601	-8.75703	-545.87942
169.81601	-8.76047	-546.11641
169.91601	-8.76422	-546.23586
170.01601	-8.76906	-546.44686
170.11601	-8.77453	-546.73064
170.21601	-8.78188	-547.16581
170.31601	-8.78594	-547.40500
170.41601	-8.78984	-547.55396
170.51601	-8.79438	-547.75220
170.61601	-8.79953	-548.01649
170.71601	-8.80563	-548.34640
170.81601	-8.81391	-548.84273
170.91601	-8.81719	-549.02661
171.01601	-8.82078	-549.14039
171.11601	-8.82531	-549.34561
171.21601	-8.83109	-549.64513
171.31601	-8.83906	-550.13597
171.41601	-8.84312	-550.37427
171.51601	-8.84688	-550.51303
171.61601	-8.85156	-550.72230
171.71601	-8.85656	-550.96769
171.81601	-8.86234	-551.26226
171.91601	-8.86969	-551.67627
172.01601	-8.87391	-551.98002
172.11601	-8.87750	-552.08540
172.21601	-8.88219	-552.29527
172.31601	-8.88781	-552.56647
172.41601	-8.89578	-553.04492
172.51601	-8.89953	-553.27433
172.61601	-8.90328	-553.39092
172.71601	-8.90797	-553.60913
172.81601	-8.91312	-553.85381
172.91601	-8.91891	-554.18289
173.01601	-8.92672	-554.61550
173.11601	-8.93094	-554.89743
173.21601	-8.93453	-555.01193
173.31601	-8.93922	-555.21297
173.41601	-8.94406	-555.44484
173.51601	-8.95172	-555.87173
173.61601	-8.95656	-556.20182
173.71601	-8.96031	-556.34934
173.81601	-8.96484	-556.53596
173.91601	-8.97016	-556.79804
174.01601	-8.97609	-557.11734
174.11601	-8.98422	-557.60378
174.21601	-8.98719	-557.77329
174.31601	-8.99094	-557.88136
174.41601	-8.99578	-558.11399
174.51601	-9.00141	-558.40456
174.61601	-9.00922	-558.89851
174.71601	-9.01359	-559.15952
174.81601	-9.01750	-559.29166
174.91601	-9.02203	-559.49533
175.01601	-9.02687	-559.74454
175.11601	-9.03250	-560.04715
175.21401	-9.04062	-560.55737
175.31401	-9.04422	-560.77635
175.41401	-9.04812	-560.90719
175.51401	-9.05297	-561.13905
175.61401	-9.05844	-561.40685
175.71401	-9.06516	-561.81329
175.81401	-9.06938	-562.04766
175.91401	-9.07344	-562.21652
176.01401	-9.07797	-562.41918
176.11401	-9.08312	-562.68060
176.21401	-9.08875	-562.98190
176.31401	-9.09703	-563.45993
176.41401	-9.10094	-563.71760
176.51401	-9.10469	-563.82596
176.61401	-9.10906	-564.01640
176.71401	-9.11391	-564.25232
176.81401	-9.12094	-564.61483
176.91401	-9.12609	-564.96376
177.01401	-9.13016	-565.13280
177.11401	-9.13453	-565.31304
177.21401	-9.13984	-565.56034
177.31401	-9.14547	-565.86403
177.41401	-9.15266	-566.26433
177.51401	-9.15734	-566.56599
177.61401	-9.16125	-566.69539
177.71401	-9.16594	-566.90758
177.81401	-9.17141	-567.16251
177.91401	-9.17813	-567.51418
178.01401	-9.18344	-567.85411
178.11401	-9.18688	-567.95019
178.21401	-9.19109	-568.10004
178.31401	-9.19578	-568.32284
178.41401	-9.20141	-568.58820
178.51401	-9.21031	-569.06438
178.61401	-9.21453	-569.39495
178.71401	-9.21813	-569.46844
178.81401	-9.22266	-569.64773
178.91401	-9.22766	-569.88001
179.01401	-9.23500	-570.21183
179.11401	-9.24000	-570.58656
179.21401	-9.24375	-570.68694
179.31401	-9.24828	-570.87958
179.41401	-9.25344	-571.09994
179.51401	-9.25875	-571.35683
179.61401	-9.26688	-571.74385
179.71401	-9.27109	-572.06500
179.81401	-9.27469	-572.15202
179.91401	-9.27953	-572.36207
180.01401	-9.28531	-572.63988
180.11401	-9.29391	-573.14795
180.21401	-9.29750	-573.36140
180.31401	-9.30109	-573.43578
180.41401	-9.30531	-573.60494
180.51401	-9.31016	-573.80152
180.61401	-9.31500	-574.03785
180.71401	-9.32219	-574.38511
180.81401	-9.32734	-574.74166
180.91401	-9.33109	-574.85241
181.01401	-9.33562	-575.02818
181.11401	-9.34078	-575.23608
181.21401	-9.34828	-575.60390
181.31401	-9.35297	-575.92547
181.41401	-9.35687	-576.03115
181.51401	-9.36109	-576.18278
181.61401	-9.36578	-576.35760
181.71401	-9.37125	-576.61307
181.81401	-9.37937	-576.99776
181.91401	-9.38500	-577.43263
182.01401	-9.38875	-577.50881
182.11401	-9.39375	-577.70967
182.21401	-9.39906	-577.97605
182.31401	-9.40703	-578.41170
182.41401	-9.41063	-578.60065
182.51401	-9.41422	-578.68153
182.61401	-9.41891	-578.87638
182.71401	-9.42422	-579.11450
182.81401	-9.43063	-579.45836
182.91201	-9.43922	-579.96738
183.01201	-9.44172	-580.08081
183.11201	-9.44500	-580.12342
183.21201	-9.44953	-580.31660
183.31201	-9.45453	-580.53440
183.41201	-9.46203	-580.90430
183.51201	-9.46719	-581.28387
183.61201	-9.47109	-581.39968
183.71201	-9.47547	-581.55763
183.81201	-9.48094	-581.81715
183.91201	-9.48625	-582.08472
184.01201	-9.49375	-582.44556
184.11201	-9.49859	-582.81982
184.21201	-9.50172	-582.85642
184.31201	-9.50609	-583.01204
184.41201	-9.51125	-583.24939
184.51201	-9.52000	-583.69541
184.61201	-9.52469	-584.05495
184.71201	-9.52797	-584.11068
184.81201	-9.53234	-584.26881
184.91201	-9.53719	-584.48505
185.01201	-9.54266	-584.76770
185.11201	-9.54969	-585.10602
185.21201	-9.55531	-585.52241
185.31201	-9.55859	-585.58708
185.41201	-9.56313	-585.75255
185.51201	-9.56859	-585.99883
185.61201	-9.57578	-586.36874
185.71201	-9.58063	-586.69001
185.81201	-9.58453	-586.80999
185.91201	-9.58891	-586.99054
186.01201	-9.59406	-587.22740
186.11201	-9.59969	-587.50129
186.21201	-9.60766	-587.90088
186.31201	-9.61187	-588.21499
186.41201	-9.61516	-588.24843
186.51201	-9.61969	-588.41819
186.61201	-9.62500	-588.66388
186.71201	-9.63219	-589.05470
186.81201	-9.63703	-589.36030
186.91201	-9.64094	-589.48183
187.01201	-9.64531	-589.63323
187.11201	-9.65016	-589.83231
187.21201	-9.65547	-590.07317
187.31201	-9.66313	-590.44659
187.41201	-9.66828	-590.86072
187.51201	-9.67188	-590.92617
187.61201	-9.67656	-591.10767
187.71201	-9.68156	-591.34489
187.81201	-9.68922	-591.69739
187.91201	-9.69391	-592.01092
188.01201	-9.69781	-592.11373
188.11201	-9.70234	-592.29630
188.21201	-9.70734	-592.51606
188.31201	-9.71281	-592.78816
188.41201	-9.72031	-593.16367
188.51201	-9.72500	-593.47576
188.61201	-9.72859	-593.53936
188.71201	-9.73313	-593.71114
188.81201	-9.73844	-593.92697
188.91201	-9.74594	-594.28537
189.01201	-9.75063	-594.60813
189.11201	-9.75438	-594.71095
189.21201	-9.75875	-594.86532
189.31201	-9.76391	-595.08300
189.41201	-9.76953	-595.34097
189.51201	-9.77734	-595.73942
189.61201	-9.78188	-596.03471
189.71201	-9.78516	-596.08209
189.81201	-9.78969	-596.23855
189.91201	-9.79500	-596.46237
190.01201	-9.80250	-596.82167
190.11201	-9.80844	-597.26089
190.21201	-9.81203	-597.32676
190.31201	-9.81641	-597.46391
190.41201	-9.82078	-597.64034
190.51201	-9.82609	-597.86701
190.61201	-9.83344	-598.20133
190.71201	-9.83938	-598.67024
190.81201	-9.84250	-598.71012
190.91201	-9.84719	-598.86557
191.01201	-9.85266	-599.11323
191.11201	-9.86141	-599.55615
191.21201	-9.86562	-599.89643
191.31201	-9.86859	-599.92331
191.41201	-9.87297	-600.07554
191.51201	-9.87797	-600.29608
191.61201	-9.88344	-600.56525
191.71201	-9.89109	-600.94875
191.81201	-9.89578	-601.29374
191.91201	-9.89906	-601.32897
192.01201	-9.90375	-601.47566
192.11201	-9.90859	-601.69220
192.21201	-9.91578	-602.03195
192.31201	-9.92172	-602.46474
192.41201	-9.92531	-602.55629
192.51201	-9.92953	-602.68706
192.61201	-9.93438	-602.89288
192.71201	-9.93984	-603.14697
192.81201	-9.94734	-603.52314
192.91201	-9.95156	-603.80799
193.01201	-9.95516	-603.87993
193.11201	-9.95969	-604.05368
193.21201	-9.96516	-604.31796
193.31201	-9.97297	-604.70057
193.41201	-9.97797	-605.03620
193.51201	-9.98188	-605.14605
193.61201	-9.98656	-605.31402
193.71201	-9.99125	-605.50267
193.81201	-9.99625	-605.71820
193.91201	-10.00313	-606.02778
194.01201	-10.00844	-606.41128
194.11201	-10.01219	-606.49484
194.21201	-10.01672	-606.63366
194.31201	-10.02219	-606.86129
194.41201	-10.02969	-607.21511
194.51201	-10.03453	-607.53560
194.61201	-10.03813	-607.60719
194.71201	-10.04219	-607.74368
194.81201	-10.04688	-607.91922
194.91201	-10.05266	-608.18213
195.01201	-10.06031	-608.53446
195.11201	-10.06578	-608.93619
195.21201	-10.06891	-608.93726
195.31201	-10.07313	-609.06160
195.41201	-10.07828	-609.27188
195.51201	-10.08578	-609.60191
195.61201	-10.09187	-610.05920
195.71201	-10.09531	-610.10534
195.81201	-10.09969	-610.23271
195.91201	-10.10453	-610.41290
196.01201	-10.10984	-610.64517
196.11201	-10.11641	-610.93307
196.20801	-10.12328	-611.43607
196.30801	-10.12625	-611.44841
196.40801	-10.13047	-611.56350
196.50801	-10.13531	-611.77212
196.60801	-10.14219	-612.04827
196.70801	-10.14812	-612.43862
196.80801	-10.15156	-612.48815
196.90801	-10.15578	-612.62321
197.00801	-10.16062	-612.80632
197.10801	-10.16594	-613.03180
197.20801	-10.17172	-613.31528
197.30801	-10.17969	-613.81739
197.40801	-10.18297	-613.87908
197.50801	-10.18734	-613.99490
197.60801	-10.19219	-614.18569
197.70801	-10.19828	-614.40802
197.80801	-10.20391	-614.77512
197.90801	-10.20766	-614.85326
198.00801	-10.21203	-614.98362
198.10801	-10.21703	-615.18872
198.20801	-10.22281	-615.41086
198.30801	-10.23031	-615.74954
198.40801	-10.23672	-616.24277
198.50801	-10.23953	-616.21106
198.60801	-10.24375	-616.31274
198.70801	-10.24859	-616.49019
198.80801	-10.25547	-616.75358
198.90801	-10.26203	-617.19275
[truncated: 507 more rows]
