# Supplementary material for: Strengthening of 3D Printed Fused Deposition Manufactured Parts Using the Fill Compositing Technique
Source: PLoS One. 2015 Apr 16;10(4):e0122915. doi: 10.1371/journal.pone.0122915 (PMC4400136; doi:10.1371/journal.pone.0122915)
Supplement: S1 File — This is the raw data and information on all the samples presented in this manuscript. (ZIP) [file pone.0122915.s001.zip › Specimen_RawData_107.csv]

Time	Extension	Load
(sec)	(mm)	(N)
0.00000	-0.00016	-0.01865
0.10000	-0.00016	-0.02087
0.20000	-0.00109	-0.02097
0.30000	-0.01078	-0.02080
0.40000	-0.01828	-0.02713
0.50000	-0.02531	-0.02025
0.60000	-0.03234	-0.01847
0.70000	-0.03656	-0.02641
0.80000	-0.04094	-0.01891
0.90000	-0.04578	-0.02442
1.00000	-0.05156	-0.02386
1.10000	-0.05766	-0.01990
1.20000	-0.06359	-0.01719
1.30000	-0.06703	-0.02120
1.40000	-0.07125	-0.02018
1.50000	-0.07609	-0.01958
1.60000	-0.08156	-0.02639
1.70000	-0.08813	-0.02130
1.80000	-0.09266	-0.02098
1.90000	-0.09688	-0.01817
2.00000	-0.10125	-0.02415
2.10000	-0.10625	-0.02022
2.20000	-0.11188	-0.01786
2.30000	-0.11875	-0.01980
2.40000	-0.12359	-0.02223
2.50000	-0.12781	-0.02243
2.60000	-0.13266	-0.02478
2.70000	-0.13828	-0.02074
2.80000	-0.14547	-0.01332
2.90000	-0.15000	-0.02202
3.00000	-0.15437	-0.02386
3.10000	-0.15938	-0.02171
3.20000	-0.16547	-0.02134
3.30000	-0.17313	-0.02280
3.40000	-0.18031	-0.02406
3.50000	-0.18203	-0.04975
3.60000	-0.18609	-0.05750
3.70000	-0.19109	-0.05955
3.80000	-0.19641	-0.07745
3.90000	-0.20250	-0.08093
4.00000	-0.20703	-0.09074
4.10000	-0.21125	-0.09514
4.20000	-0.21578	-0.10550
4.30000	-0.22078	-0.11015
4.40000	-0.22672	-0.12939
4.50000	-0.23406	-0.16321
4.60000	-0.23797	-0.18895
4.70000	-0.24234	-0.26174
4.80000	-0.24734	-0.38163
4.90000	-0.25328	-0.60002
5.00000	-0.25922	-0.84189
5.10000	-0.26328	-0.99603
5.20000	-0.26734	-1.24148
5.30000	-0.27203	-1.56090
5.40000	-0.27719	-1.94120
5.50000	-0.28313	-2.40080
5.58000	-0.28953	-2.90542
5.68000	-0.29359	-3.33239
5.78000	-0.29797	-3.67295
5.88000	-0.30281	-4.08303
5.98000	-0.30828	-4.53428
6.06600	-0.31406	-5.03777
6.16600	-0.31891	-5.51393
6.26600	-0.32297	-5.88327
6.36600	-0.32750	-6.27085
6.46600	-0.33250	-6.71998
6.56600	-0.33813	-7.21042
6.65200	-0.34422	-7.71894
6.73400	-0.34859	-8.21933
6.83400	-0.35250	-8.55967
6.93400	-0.35688	-8.93982
7.03400	-0.36188	-9.38344
7.12800	-0.36781	-9.88746
7.20000	-0.37297	-10.39628
7.30000	-0.37719	-10.82555
7.40000	-0.38125	-11.18755
7.50000	-0.38594	-11.59963
7.60000	-0.39125	-12.06889
7.70000	-0.39687	-12.57812
7.78000	-0.40234	-13.08525
7.88000	-0.40672	-13.53196
7.98000	-0.41094	-13.89593
8.08000	-0.41578	-14.33202
8.18000	-0.42125	-14.81957
8.27200	-0.42719	-15.32694
8.35800	-0.43219	-15.82857
8.45800	-0.43625	-16.20892
8.55800	-0.44031	-16.57316
8.65800	-0.44516	-17.00449
8.75800	-0.45062	-17.49987
8.84200	-0.45688	-18.01346
8.90200	-0.46172	-18.51700
9.00200	-0.46516	-18.89209
9.10200	-0.46906	-19.21688
9.20200	-0.47375	-19.64724
9.30200	-0.47922	-20.11978
9.38600	-0.48500	-20.63271
9.48200	-0.48984	-21.13497
9.58200	-0.49406	-21.52002
9.68200	-0.49875	-21.94023
9.78200	-0.50391	-22.40600
9.88000	-0.50953	-22.91378
9.95800	-0.51562	-23.41417
10.04000	-0.51984	-23.91969
10.14000	-0.52328	-24.20671
10.24000	-0.52766	-24.59653
10.34000	-0.53234	-25.03126
10.43400	-0.53797	-25.53322
10.51000	-0.54328	-26.04317
10.61000	-0.54797	-26.50273
10.71000	-0.55203	-26.86436
10.81000	-0.55656	-27.26904
10.91000	-0.56188	-27.73976
11.00600	-0.56750	-28.24689
11.07600	-0.57328	-28.76293
11.17600	-0.57750	-29.22933
11.27600	-0.58156	-29.58398
11.37600	-0.58641	-30.03016
11.47600	-0.59203	-30.52721
11.55200	-0.59781	-31.03664
11.63200	-0.60219	-31.54145
11.73200	-0.60609	-31.90012
11.83200	-0.61031	-32.28298
11.93200	-0.61484	-32.71910
12.03200	-0.61969	-33.15331
12.12800	-0.62516	-33.66119
12.19600	-0.63062	-34.16631
12.29600	-0.63500	-34.63309
12.39600	-0.63938	-35.03468
12.49600	-0.64469	-35.53963
12.58200	-0.65000	-36.04024
12.65800	-0.65531	-36.54759
12.75800	-0.65969	-37.01871
12.85800	-0.66344	-37.36163
12.95800	-0.66766	-37.76190
13.05800	-0.67250	-38.23040
13.15800	-0.67797	-38.73219
13.24800	-0.68359	-39.23415
13.32200	-0.68813	-39.74260
13.42200	-0.69234	-40.14404
13.52200	-0.69703	-40.56088
13.62200	-0.70219	-41.06570
13.72000	-0.70781	-41.57665
13.80400	-0.71281	-42.08407
13.90400	-0.71750	-42.54853
14.00400	-0.72187	-42.97294
14.10400	-0.72625	-43.38223
14.20400	-0.73141	-43.84525
14.30000	-0.73687	-44.34647
14.38000	-0.74250	-44.85437
14.46200	-0.74688	-45.36089
14.56200	-0.75094	-45.72598
14.66200	-0.75531	-46.13242
14.76200	-0.76047	-46.60711
14.85200	-0.76594	-47.11325
14.93400	-0.77109	-47.61981
15.03400	-0.77594	-48.08622
15.13400	-0.78031	-48.49840
15.23400	-0.78500	-48.90465
15.33400	-0.79016	-49.38469
15.42600	-0.79547	-49.88676
15.50000	-0.80078	-50.39259
15.60000	-0.80516	-50.86862
15.70000	-0.80922	-51.21248
15.80000	-0.81391	-51.62958
15.90000	-0.81953	-52.13241
15.97800	-0.82500	-52.64423
16.07800	-0.83000	-53.06910
16.17800	-0.83406	-53.52639
16.27800	-0.83844	-53.95865
16.37800	-0.84328	-54.36480
16.47800	-0.84859	-54.86739
16.57600	-0.85500	-55.37285
16.63800	-0.85953	-55.87817
16.73800	-0.86359	-56.25669
16.83800	-0.86797	-56.63079
16.93800	-0.87312	-57.10500
17.02000	-0.87859	-57.61044
17.08600	-0.88359	-58.11852
17.18600	-0.88828	-58.61906
17.28600	-0.89188	-58.93377
17.38600	-0.89656	-59.36966
17.48600	-0.90141	-59.81469
17.58600	-0.90672	-60.29898
17.67800	-0.91219	-60.81008
17.77800	-0.91672	-61.29057
17.87800	-0.92109	-61.67205
17.97800	-0.92578	-62.10640
18.07800	-0.93109	-62.58623
18.16800	-0.93703	-63.09967
18.24800	-0.94187	-63.60723
18.34800	-0.94609	-63.98971
18.44800	-0.95000	-64.32693
18.54800	-0.95438	-64.70674
18.64800	-0.95953	-65.16469
18.74600	-0.96516	-65.67077
18.81800	-0.97109	-66.17302
18.91800	-0.97578	-66.67784
19.01800	-0.98031	-67.02641
19.11800	-0.98531	-67.46808
19.21400	-0.99125	-67.97574
19.27800	-0.99687	-68.49386
19.37800	-1.00109	-68.96886
19.47800	-1.00453	-69.24138
19.57800	-1.00906	-69.64147
19.67800	-1.01406	-70.08089
19.77800	-1.01984	-70.59269
19.85400	-1.02594	-71.09382
19.91600	-1.03016	-71.59918
20.01600	-1.03344	-71.88848
20.11600	-1.03750	-72.21472
20.21600	-1.04234	-72.66998
20.31200	-1.04766	-73.17373
20.39200	-1.05328	-73.68941
20.47200	-1.05781	-74.19392
20.57200	-1.06156	-74.50597
20.67200	-1.06578	-74.87757
20.77200	-1.07031	-75.28307
20.87200	-1.07531	-75.74041
20.96200	-1.08109	-76.24888
21.02600	-1.08609	-76.75454
21.12600	-1.09031	-77.21170
21.22600	-1.09469	-77.57767
21.32600	-1.09953	-78.06042
21.42600	-1.10531	-78.55240
21.50800	-1.11078	-79.06465
21.60800	-1.11500	-79.52842
21.70800	-1.11922	-79.87209
21.80800	-1.12391	-80.32016
21.90800	-1.12922	-80.82337
21.99800	-1.13453	-81.32986
22.07600	-1.14047	-81.83055
22.14600	-1.14438	-82.33391
22.24600	-1.14781	-82.60763
22.34600	-1.15219	-82.96732
22.44600	-1.15719	-83.44648
22.54000	-1.16266	-83.95101
22.61800	-1.16781	-84.45581
22.71800	-1.17250	-84.92322
22.81800	-1.17672	-85.30258
22.91800	-1.18125	-85.71097
23.01800	-1.18641	-86.17796
23.11800	-1.19188	-86.68542
23.19000	-1.19781	-87.20017
23.27400	-1.20188	-87.70381
23.37400	-1.20563	-88.00919
23.47400	-1.21016	-88.40898
23.57400	-1.21531	-88.89177
23.65800	-1.22125	-89.39948
23.72600	-1.22578	-89.90586
23.82600	-1.22984	-90.30599
23.92600	-1.23359	-90.62512
24.02600	-1.23844	-91.05544
24.12600	-1.24375	-91.56425
24.21600	-1.24891	-92.07224
24.29000	-1.25469	-92.58398
24.38200	-1.25875	-93.08691
24.48200	-1.26266	-93.39849
24.58200	-1.26750	-93.82561
24.68200	-1.27297	-94.31242
24.77000	-1.27844	-94.82395
24.85600	-1.28313	-95.32574
24.95600	-1.28734	-95.72466
25.05600	-1.29172	-96.11221
25.15600	-1.29641	-96.54858
25.25200	-1.30172	-97.04892
25.34000	-1.30719	-97.55303
25.40200	-1.31250	-98.05328
25.50200	-1.31625	-98.49163
25.60200	-1.32000	-98.80015
25.70200	-1.32469	-99.22675
25.80200	-1.33016	-99.72902
25.88000	-1.33563	-100.23791
25.96000	-1.34016	-100.74040
26.06000	-1.34453	-101.14893
26.16000	-1.34891	-101.55705
26.26000	-1.35359	-101.98400
26.36000	-1.35875	-102.44831
26.45400	-1.36422	-102.95729
26.52600	-1.36969	-103.47415
26.62600	-1.37391	-103.95285
26.72600	-1.37781	-104.27367
26.82600	-1.38281	-104.73741
26.92200	-1.38844	-105.24654
26.99200	-1.39391	-105.75274
27.07600	-1.39844	-106.25955
27.17600	-1.40203	-106.58046
27.27600	-1.40609	-106.93143
27.37600	-1.41094	-107.36383
27.47000	-1.41625	-107.87165
27.55600	-1.42156	-108.37824
27.61600	-1.42703	-108.88098
27.70400	-1.43094	-109.38416
27.80400	-1.43453	-109.67217
27.90400	-1.43969	-110.12323
28.00000	-1.44484	-110.63290
28.07600	-1.45031	-111.13979
28.15400	-1.45469	-111.64445
28.25400	-1.45859	-112.01993
28.35400	-1.46297	-112.42675
28.45400	-1.46781	-112.90582
28.55200	-1.47297	-113.41394
28.64600	-1.47828	-113.92011
28.72200	-1.48313	-114.43132
28.82200	-1.48672	-114.80499
28.92200	-1.49078	-115.17008
29.02200	-1.49547	-115.61916
29.11600	-1.50094	-116.12687
29.19400	-1.50641	-116.63879
29.26200	-1.51078	-117.14030
29.36200	-1.51531	-117.60308
29.46200	-1.51938	-117.97626
29.56200	-1.52422	-118.41856
29.66200	-1.52922	-118.91051
29.75000	-1.53484	-119.41954
29.81800	-1.53938	-119.93115
29.91800	-1.54328	-120.33094
30.01800	-1.54734	-120.69589
30.11800	-1.55203	-121.14220
30.21200	-1.55750	-121.65041
30.28600	-1.56297	-122.16692
30.36400	-1.56734	-122.66997
30.46400	-1.57141	-123.05924
30.56400	-1.57609	-123.48041
30.66400	-1.58109	-123.96449
30.76200	-1.58625	-124.47498
30.84800	-1.59187	-124.97661
30.90800	-1.59672	-125.48612
31.00800	-1.60078	-125.97729
31.10800	-1.60453	-126.27985
31.20800	-1.60891	-126.68012
31.30800	-1.61359	-127.11030
31.39800	-1.61906	-127.61705
31.47600	-1.62375	-128.12573
31.57600	-1.62812	-128.56108
31.67600	-1.63250	-128.96533
31.77600	-1.63750	-129.40300
31.87400	-1.64281	-129.90615
31.96600	-1.64875	-130.40774
32.03400	-1.65359	-130.91980
32.13400	-1.65750	-131.33229
32.23400	-1.66172	-131.68383
32.33400	-1.66625	-132.09634
32.43400	-1.67141	-132.55399
32.52000	-1.67719	-133.05464
32.60000	-1.68203	-133.56255
32.70000	-1.68656	-133.96640
32.80000	-1.69078	-134.33272
32.90000	-1.69578	-134.77546
33.00000	-1.70125	-135.28569
33.08800	-1.70734	-135.78841
33.15400	-1.71172	-136.28860
33.25400	-1.71563	-136.65669
33.35400	-1.72016	-137.02367
33.45400	-1.72531	-137.48617
33.54800	-1.73109	-137.99112
33.61800	-1.73641	-138.50576
33.71800	-1.74063	-138.96446
33.81800	-1.74453	-139.27978
33.91800	-1.74875	-139.66919
34.01800	-1.75359	-140.10046
34.11800	-1.75906	-140.60493
34.19800	-1.76531	-141.11005
34.26000	-1.76922	-141.62019
34.36000	-1.77266	-141.91368
34.46000	-1.77656	-142.23206
34.56000	-1.78125	-142.65893
34.66000	-1.78703	-143.15076
34.72800	-1.79250	-143.66154
34.82600	-1.79719	-144.16821
34.92600	-1.80141	-144.52131
35.02600	-1.80578	-144.91026
35.12600	-1.81094	-145.37005
35.22600	-1.81609	-145.83722
35.30800	-1.82219	-146.34392
35.39600	-1.82656	-146.84735
35.49600	-1.83047	-147.14888
35.59600	-1.83500	-147.54026
35.69600	-1.84031	-148.00033
35.78000	-1.84703	-148.51497
35.84200	-1.85094	-149.02233
35.94200	-1.85438	-149.33527
36.04200	-1.85844	-149.64992
36.14200	-1.86313	-150.05787
36.24200	-1.86813	-150.51390
36.33800	-1.87391	-151.01954
36.40000	-1.88000	-151.52211
36.46400	-1.88359	-152.02808
36.56400	-1.88672	-152.27856
36.66400	-1.89125	-152.63136
36.76400	-1.89656	-153.11670
36.86000	-1.90234	-153.61685
36.93400	-1.90703	-154.12779
37.03400	-1.91109	-154.52921
37.13400	-1.91531	-154.88589
37.23400	-1.91969	-155.27350
37.33400	-1.92469	-155.73472
37.42600	-1.93016	-156.24003
37.49800	-1.93641	-156.74917
37.56600	-1.93984	-157.25438
37.66600	-1.94266	-157.47046
37.76600	-1.94672	-157.79300
37.86600	-1.95156	-158.22449
37.96000	-1.95719	-158.73180
38.02800	-1.96297	-159.24601
38.09400	-1.96719	-159.75441
38.19400	-1.97109	-160.12153
38.29400	-1.97531	-160.47318
38.39400	-1.98016	-160.90418
38.49400	-1.98516	-161.36606
38.58800	-1.99063	-161.87330
38.66200	-1.99578	-162.38169
38.76200	-1.99984	-162.79726
38.86200	-2.00406	-163.15216
38.96200	-2.00906	-163.61910
39.05200	-2.01484	-164.12488
39.11600	-2.02000	-164.62971
39.21600	-2.02406	-165.09888
39.31600	-2.02781	-165.39422
39.41600	-2.03219	-165.79406
39.51600	-2.03703	-166.23668
39.61400	-2.04234	-166.74046
39.70000	-2.04797	-167.24181
39.76400	-2.05281	-167.74203
39.86400	-2.05672	-168.17127
39.96400	-2.06094	-168.50725
40.06400	-2.06625	-168.96302
40.15200	-2.07141	-169.46481
40.22400	-2.07656	-169.96962
40.32400	-2.08078	-170.40570
40.42400	-2.08500	-170.79012
40.52400	-2.08953	-171.20762
40.62400	-2.09469	-171.69574
40.71400	-2.10000	-172.19861
40.79000	-2.10609	-172.70878
40.85000	-2.11000	-173.21685
40.95000	-2.11297	-173.50081
41.05000	-2.11688	-173.81907
41.15000	-2.12156	-174.26689
41.24400	-2.12703	-174.76743
41.31800	-2.13234	-175.26861
41.40400	-2.13672	-175.77159
41.50400	-2.14078	-176.15268
41.60400	-2.14516	-176.52681
41.70400	-2.15016	-176.97078
41.80400	-2.15516	-177.44167
41.90000	-2.16141	-177.95189
41.96400	-2.16547	-178.45418
42.06400	-2.16984	-178.86132
42.16400	-2.17438	-179.26964
42.26400	-2.17953	-179.74387
42.36200	-2.18531	-180.24895
42.43200	-2.19047	-180.75080
42.53200	-2.19469	-181.20314
42.63200	-2.19844	-181.51096
42.73200	-2.20297	-181.90373
42.83200	-2.20781	-182.36183
42.92800	-2.21328	-182.87097
43.00800	-2.21906	-183.38631
43.07800	-2.22344	-183.89529
43.17800	-2.22719	-184.21775
43.27800	-2.23156	-184.57645
43.37800	-2.23656	-185.02457
43.47600	-2.24219	-185.52928
43.54600	-2.24734	-186.03183
43.64600	-2.25188	-186.50495
43.74600	-2.25594	-186.85497
43.84600	-2.26063	-187.25716
43.94600	-2.26594	-187.73231
44.02800	-2.27156	-188.24036
44.09000	-2.27766	-188.75924
44.15000	-2.28109	-189.26705
44.25000	-2.28375	-189.49817
44.35000	-2.28797	-189.82963
44.45000	-2.29328	-190.32802
44.54000	-2.29844	-190.82841
44.61600	-2.30328	-191.33270
44.71600	-2.30766	-191.79370
44.81600	-2.31141	-192.10975
44.91600	-2.31578	-192.49539
45.01600	-2.32047	-192.93332
45.11600	-2.32563	-193.40888
45.20400	-2.33156	-193.92084
45.26800	-2.33625	-194.42958
45.36800	-2.34047	-194.88783
45.46800	-2.34484	-195.26277
45.56800	-2.35000	-195.73887
45.66400	-2.35563	-196.24887
45.73800	-2.36109	-196.76015
45.83800	-2.36531	-197.21508
45.93800	-2.36906	-197.53385
46.03800	-2.37359	-197.92190
46.13800	-2.37859	-198.38166
46.23200	-2.38391	-198.89145
46.31000	-2.39000	-199.39256
46.36600	-2.39391	-199.89827
46.46600	-2.39750	-200.24905
46.56600	-2.40172	-200.58466
46.66600	-2.40688	-201.04821
46.76400	-2.41250	-201.55771
46.83800	-2.41750	-202.06067
46.93800	-2.42188	-202.52191
47.03800	-2.42594	-202.88181
47.13800	-2.43078	-203.32094
47.23800	-2.43609	-203.80518
47.33600	-2.44141	-204.30686
47.41200	-2.44703	-204.80785
47.51200	-2.45125	-205.29884
47.61200	-2.45516	-205.61118
47.71200	-2.45984	-206.03584
47.81200	-2.46484	-206.50785
47.90000	-2.47094	-207.01306
47.96800	-2.47547	-207.52303
48.06800	-2.47984	-207.93329
48.16800	-2.48391	-208.28617
48.26800	-2.48844	-208.66592
48.36800	-2.49313	-209.07629
48.46800	-2.49844	-209.54946
48.54200	-2.50453	-210.04957
48.61000	-2.50844	-210.55661
48.71000	-2.51250	-210.88791
48.81000	-2.51719	-211.28319
48.91000	-2.52266	-211.75313
48.99600	-2.52891	-212.26385
49.07200	-2.53297	-212.76563
49.17200	-2.53656	-213.06892
49.27200	-2.54063	-213.40996
49.37200	-2.54531	-213.81705
49.47200	-2.55031	-214.26943
49.57000	-2.55594	-214.77194
49.64200	-2.56203	-215.27448
49.73000	-2.56625	-215.77868
49.83000	-2.57016	-216.08494
49.93000	-2.57453	-216.46930
50.03000	-2.58000	-216.94262
50.11200	-2.58578	-217.44758
50.18400	-2.59031	-217.95918
50.28400	-2.59422	-218.33156
50.38400	-2.59828	-218.66727
50.48400	-2.60297	-219.05971
50.58400	-2.60844	-219.52847
50.68000	-2.61406	-220.02889
50.76200	-2.61953	-220.53215
50.86200	-2.62391	-220.99991
50.96200	-2.62781	-221.31513
51.06200	-2.63297	-221.75834
51.15800	-2.63875	-222.27028
51.23000	-2.64437	-222.77448
51.33000	-2.64891	-223.24467
51.43000	-2.65281	-223.56755
51.53000	-2.65703	-223.91923
51.63000	-2.66172	-224.33323
51.73000	-2.66750	-224.83703
51.81400	-2.67359	-225.34515
51.87400	-2.67812	-225.84696
51.97400	-2.68156	-226.21709
52.07400	-2.68563	-226.51605
52.17400	-2.69063	-226.93524
52.27400	-2.69578	-227.37032
52.35600	-2.70141	-227.87537
52.45600	-2.70578	-228.29588
52.55600	-2.70984	-228.63717
52.65600	-2.71469	-229.04609
52.75600	-2.72063	-229.55677
52.83800	-2.72609	-230.06155
52.90000	-2.73281	-230.57052
52.94600	-2.73625	-231.08484
53.04600	-2.73828	-231.30445
53.14600	-2.74172	-231.50729
53.24600	-2.74672	-231.96803
53.34600	-2.75203	-232.45795
53.43000	-2.75750	-232.97007
53.53000	-2.76172	-233.39960
53.63000	-2.76578	-233.74459
53.73000	-2.77016	-234.11945
53.83000	-2.77531	-234.57138
53.93000	-2.78078	-235.06299
54.01200	-2.78719	-235.57198
54.06800	-2.79094	-236.07479
54.16800	-2.79453	-236.42205
54.26800	-2.79844	-236.73722
54.36800	-2.80328	-237.14952
54.46800	-2.80922	-237.65467
54.53400	-2.81531	-238.15879
54.61000	-2.81906	-238.66303
54.71000	-2.82266	-238.95401
54.81000	-2.82703	-239.32688
54.91000	-2.83172	-239.73271
55.01000	-2.83672	-240.19709
55.10600	-2.84281	-240.70002
55.17400	-2.84734	-241.20946
55.27400	-2.85109	-241.58438
55.37400	-2.85563	-241.93506
55.47400	-2.86031	-242.35280
55.57400	-2.86609	-242.84920
55.64400	-2.87172	-243.35176
55.73800	-2.87609	-243.85384
55.83800	-2.88000	-244.18350
55.93800	-2.88453	-244.57967
56.03800	-2.88969	-245.02566
56.13800	-2.89531	-245.53442
56.22200	-2.90125	-246.03947
56.31400	-2.90578	-246.54239
56.41400	-2.90938	-246.82629
56.51400	-2.91391	-247.20138
56.61400	-2.91891	-247.64681
56.71000	-2.92484	-248.14858
56.77800	-2.93031	-248.65989
56.87000	-2.93500	-249.16348
56.97000	-2.93875	-249.47715
57.07000	-2.94297	-249.82053
57.17000	-2.94828	-250.26536
57.26200	-2.95391	-250.77155
57.33400	-2.95938	-251.27479
57.43400	-2.96344	-251.73154
57.53400	-2.96719	-251.99959
57.63400	-2.97188	-252.41491
57.73400	-2.97734	-252.87426
57.82400	-2.98328	-253.37711
57.90000	-2.98797	-253.87883
58.00000	-2.99219	-254.26784
58.10000	-2.99656	-254.63817
58.20000	-3.00141	-255.04747
58.30000	-3.00672	-255.51084
58.39800	-3.01250	-256.01971
58.46200	-3.01828	-256.53240
58.56200	-3.02156	-256.93285
58.66200	-3.02531	-257.20206
58.76200	-3.03016	-257.60466
58.86200	-3.03578	-258.07604
58.93600	-3.04156	-258.58152
59.01200	-3.04578	-259.08780
59.11200	-3.04953	-259.40287
59.21200	-3.05375	-259.74560
59.31200	-3.05875	-260.16909
59.41200	-3.06391	-260.63964
59.50800	-3.07047	-261.15173
59.57200	-3.07500	-261.66287
59.67200	-3.07844	-262.00506
59.77200	-3.08250	-262.32165
59.87200	-3.08719	-262.72377
59.97200	-3.09313	-263.21626
60.04200	-3.09906	-263.73094
60.12200	-3.10328	-264.23681
60.22200	-3.10688	-264.52896
60.32200	-3.11125	-264.89997
60.42200	-3.11625	-265.33681
60.51800	-3.12172	-265.84002
60.60000	-3.12797	-266.34851
60.66400	-3.13188	-266.85640
60.76400	-3.13500	-267.14191
60.86400	-3.13922	-267.46729
60.96400	-3.14438	-267.91954
61.05400	-3.14984	-268.42162
61.13400	-3.15547	-268.93017
61.23400	-3.16000	-269.43690
61.33400	-3.16391	-269.76323
61.43400	-3.16797	-270.10593
61.53400	-3.17281	-270.53672
61.63400	-3.17813	-271.00736
61.72400	-3.18422	-271.51150
61.78800	-3.18875	-272.01828
61.88800	-3.19219	-272.35916
61.98800	-3.19625	-272.68806
62.08800	-3.20125	-273.10604
62.18400	-3.20703	-273.60609
62.25200	-3.21266	-274.11875
62.33400	-3.21703	-274.62375
62.43400	-3.22094	-274.98433
62.53400	-3.22531	-275.33707
62.63400	-3.23031	-275.77826
62.73400	-3.23563	-276.24723
62.82600	-3.24141	-276.74827
62.89800	-3.24625	-277.25849
62.99800	-3.24969	-277.61602
63.09800	-3.25391	-277.94117
63.19800	-3.25891	-278.38475
63.29800	-3.26500	-278.89514
63.37200	-3.27016	-279.40503
63.47200	-3.27438	-279.81153
63.57200	-3.27859	-280.15307
63.67200	-3.28344	-280.57888
63.77200	-3.28875	-281.04922
63.86600	-3.29406	-281.55026
63.95200	-3.30016	-282.06238
64.03200	-3.30453	-282.56592
64.13200	-3.30797	-282.83712
64.23200	-3.31234	-283.18134
64.33200	-3.31703	-283.58507
64.43000	-3.32328	-284.09708
64.50600	-3.32812	-284.60050
64.60600	-3.33234	-284.99037
64.70600	-3.33672	-285.34600
64.80600	-3.34156	-285.76031
64.90600	-3.34734	-286.24818
64.99600	-3.35328	-286.75407
65.06200	-3.35844	-287.25982
65.16200	-3.36187	-287.62427
65.26200	-3.36562	-287.91842
65.36200	-3.37047	-288.31017
65.46200	-3.37594	-288.78039
65.54200	-3.38219	-289.28649
65.61400	-3.38641	-289.78980
65.71400	-3.39016	-290.12829
65.81400	-3.39438	-290.45954
65.91400	-3.39859	-290.81276
66.01400	-3.40344	-291.21989
66.11400	-3.40937	-291.69399
66.17400	-3.41484	-292.19833
66.27400	-3.41891	-292.64963
66.37400	-3.42313	-292.97063
66.47400	-3.42781	-293.35269
66.57400	-3.43344	-293.81320
66.65600	-3.43922	-294.31498
66.75600	-3.44391	-294.77793
66.85600	-3.44812	-295.12143
66.95600	-3.45281	-295.50144
67.05600	-3.45813	-295.95065
67.15600	-3.46359	-296.43300
67.24000	-3.47000	-296.94846
67.33200	-3.47438	-297.45287
67.43200	-3.47781	-297.67531
67.53200	-3.48187	-297.99229
67.63200	-3.48672	-298.39125
67.73200	-3.49281	-298.87408
67.80000	-3.49828	-299.38626
67.90000	-3.50281	-299.80901
68.00000	-3.50688	-300.11734
68.10000	-3.51141	-300.47429
68.20000	-3.51656	-300.88449
68.30000	-3.52219	-301.35036
68.38000	-3.52844	-301.85112
68.48000	-3.53266	-302.29363
68.58000	-3.53688	-302.59824
68.68000	-3.54203	-303.01613
68.78000	-3.54797	-303.49123
68.85400	-3.55422	-304.00124
68.92800	-3.55859	-304.50258
69.02800	-3.56125	-304.71122
69.12800	-3.56516	-304.98338
69.22800	-3.56984	-305.36917
69.32800	-3.57531	-305.83543
69.41800	-3.58203	-306.33757
69.47000	-3.58703	-306.84027
69.57000	-3.59016	-307.23667
69.67000	-3.59359	-307.47452
69.77000	-3.59828	-307.84717
69.87000	-3.60359	-308.28232
69.95800	-3.61016	-308.79372
70.04200	-3.61438	-309.29768
70.14200	-3.61797	-309.58864
70.24200	-3.62234	-309.91673
70.34200	-3.62734	-310.33146
70.44200	-3.63281	-310.78652
70.53600	-3.63953	-311.28865
70.59200	-3.64422	-311.78907
70.69200	-3.64734	-312.12455
70.79200	-3.65125	-312.39066
70.89200	-3.65609	-312.79677
70.99200	-3.66203	-313.29018
71.06600	-3.66781	-313.79074
71.16600	-3.67203	-314.21602
71.26600	-3.67578	-314.49753
71.36600	-3.68016	-314.84887
71.46600	-3.68531	-315.26211
71.56600	-3.69094	-315.75352
71.64200	-3.69734	-316.25450
71.71400	-3.70141	-316.76030
71.81400	-3.70469	-317.01604
71.91400	-3.70891	-317.34541
72.01400	-3.71406	-317.76050
72.11200	-3.72047	-318.26916
72.17800	-3.72531	-318.77449
72.27800	-3.72938	-319.14833
72.37800	-3.73313	-319.43268
72.47800	-3.73734	-319.76825
72.57800	-3.74234	-320.18822
72.67800	-3.74812	-320.68360
72.75400	-3.75453	-321.19071
72.83400	-3.75875	-321.69473
72.93400	-3.76234	-321.95875
73.03400	-3.76688	-322.31238
73.13400	-3.77203	-322.73996
73.23400	-3.77859	-323.25345
73.30800	-3.78312	-323.75902
73.40800	-3.78734	-324.14052
73.50800	-3.79125	-324.43866
73.60800	-3.79578	-324.79376
73.70800	-3.80062	-325.19847
73.80800	-3.80641	-325.67272
73.88200	-3.81234	-326.17757
73.98200	-3.81641	-326.60425
74.08200	-3.82063	-326.91908
74.18200	-3.82562	-327.34492
74.28200	-3.83156	-327.83529
74.35600	-3.83766	-328.33782
74.45600	-3.84203	-328.81540
74.55600	-3.84563	-329.06842
74.65600	-3.84969	-329.38829
74.75600	-3.85422	-329.76291
74.85600	-3.85969	-330.19567
74.94800	-3.86578	-330.70293
75.01400	-3.87141	-331.21836
75.11400	-3.87531	-331.64725
75.21400	-3.87938	-331.91270
75.31400	-3.88469	-332.34766
75.41400	-3.89125	-332.85558
75.49200	-3.89609	-333.36505
75.59200	-3.89969	-333.66248
75.69200	-3.90391	-333.97380
75.79200	-3.90859	-334.35997
75.89200	-3.91391	-334.79354
75.98400	-3.91984	-335.30271
76.05800	-3.92609	-335.81051
76.15800	-3.93031	-336.31381
76.25800	-3.93359	-336.53268
76.35800	-3.93844	-336.90012
76.45800	-3.94328	-337.31276
76.55600	-3.94969	-337.82345
76.63800	-3.95453	-338.33000
76.73800	-3.95891	-338.70438
76.83800	-3.96328	-339.06031
76.93800	-3.96828	-339.47396
77.03800	-3.97375	-339.95473
77.13000	-3.98031	-340.45526
77.20400	-3.98453	-340.96140
77.30400	-3.98766	-341.21272
77.40400	-3.99188	-341.54010
77.50400	-3.99703	-341.95504
77.59800	-4.00313	-342.46737
77.66200	-4.00875	-342.98292
77.76200	-4.01297	-343.47409
77.86200	-4.01672	-343.75378
77.96200	-4.02125	-344.12584
78.06200	-4.02594	-344.52283
78.16200	-4.03078	-344.93232
78.25800	-4.03719	-345.44054
78.34400	-4.04172	-345.94679
78.44400	-4.04563	-346.25301
78.54400	-4.05016	-346.62175
78.64400	-4.05563	-347.07803
78.73000	-4.06203	-347.58392
78.79200	-4.06672	-348.09044
78.89200	-4.07063	-348.47692
78.99200	-4.07438	-348.75003
79.09200	-4.07875	-349.10181
79.19200	-4.08359	-349.50620
79.29200	-4.08891	-349.95726
79.37400	-4.09484	-350.46229
79.46600	-4.09969	-350.96398
79.56600	-4.10375	-351.26704
79.66600	-4.10813	-351.61528
79.76600	-4.11297	-352.00217
79.86600	-4.11938	-352.47648
79.94000	-4.12406	-352.97880
80.04000	-4.12859	-353.35514
80.14000	-4.13313	-353.71259
80.24000	-4.13781	-354.09528
80.34000	-4.14297	-354.51055
80.44000	-4.15000	-355.01328
80.51000	-4.15469	-355.51950
80.61000	-4.15813	-355.82095
80.71000	-4.16234	-356.12589
80.81000	-4.16703	-356.48748
80.91000	-4.17250	-356.92197
80.99400	-4.17891	-357.43502
81.08800	-4.18391	-357.93748
81.18800	-4.18781	-358.21080
81.28800	-4.19172	-358.51616
81.38800	-4.19641	-358.86207
81.48800	-4.20203	-359.28449
81.57200	-4.20891	-359.79611
81.63800	-4.21312	-360.30063
81.73800	-4.21641	-360.54578
81.83800	-4.22078	-360.84425
81.93800	-4.22578	-361.22912
82.03800	-4.23156	-361.68990
82.11600	-4.23719	-362.19290
82.21600	-4.24125	-362.54480
82.31600	-4.24547	-362.84778
82.41600	-4.25016	-363.20344
82.51600	-4.25531	-363.60326
82.61600	-4.26156	-364.08919
82.68800	-4.26797	-364.60158
82.78800	-4.27125	-364.96109
82.88800	-4.27484	-365.17933
82.98800	-4.27938	-365.51178
83.08800	-4.28484	-365.91908
83.16800	-4.29172	-366.43153
83.24400	-4.29594	-366.93838
83.34400	-4.29938	-367.17632
83.44400	-4.30344	-367.46317
83.54400	-4.30828	-367.81913
83.64400	-4.31344	-368.24262
83.74400	-4.31953	-368.66206
83.81400	-4.32500	-369.16304
83.91400	-4.32875	-369.52946
84.01400	-4.33281	-369.79648
84.11400	-4.33750	-370.14928
84.21400	-4.34297	-370.57036
84.29400	-4.34938	-371.08466
84.39400	-4.35344	-371.46935
84.49400	-4.35734	-371.73077
84.59400	-4.36203	-372.06578
84.69400	-4.36719	-372.46400
84.79400	-4.37359	-372.96677
84.86400	-4.38094	-373.46765
84.93600	-4.38438	-373.96839
85.03600	-4.38719	-374.13049
85.13600	-4.39172	-374.42750
85.23600	-4.39719	-374.85844
85.33400	-4.40391	-375.36186
85.43000	-4.40844	-375.86305
85.53000	-4.41203	-376.09696
85.63000	-4.41625	-376.41194
85.73000	-4.42094	-376.76963
85.83000	-4.42625	-377.18382
85.93000	-4.43266	-377.69204
85.99200	-4.43875	-378.20894
86.09200	-4.44188	-378.55873
86.19200	-4.44531	-378.77098
86.29200	-4.45000	-379.13221
86.39200	-4.45594	-379.55976
86.46600	-4.46234	-380.07322
86.55000	-4.46672	-380.57584
86.65000	-4.47000	-380.81399
86.75000	-4.47422	-381.10787
86.85000	-4.47875	-381.45348
86.95000	-4.48391	-381.84768
87.05000	-4.49000	-382.34040
87.12600	-4.49609	-382.85238
87.22600	-4.50000	-383.24788
87.32600	-4.50406	-383.53097
87.42600	-4.50891	-383.89698
87.52600	-4.51500	-384.33737
87.60200	-4.52047	-384.84803
87.70200	-4.52438	-385.16751
87.80200	-4.52828	-385.45150
87.90200	-4.53281	-385.79741
88.00200	-4.53844	-386.22823
88.10000	-4.54453	-386.73541
88.18400	-4.55141	-387.25096
88.27000	-4.55547	-387.75373
88.37000	-4.55859	-387.92330
88.47000	-4.56313	-388.24478
88.57000	-4.56813	-388.64186
88.66200	-4.57484	-389.15363
88.74000	-4.57953	-389.65720
88.84000	-4.58328	-389.96220
88.94000	-4.58750	-390.26055
89.04000	-4.59234	-390.63275
89.14000	-4.59734	-391.03439
89.24000	-4.60328	-391.49743
89.31600	-4.60891	-392.00571
89.41600	-4.61234	-392.30597
89.51600	-4.61656	-392.59630
89.61600	-4.62156	-392.99113
89.71600	-4.62734	-393.44639
89.78800	-4.63359	-393.95660
89.88800	-4.63828	-394.45242
89.98800	-4.64188	-394.68521
90.08800	-4.64625	-394.99497
90.18800	-4.65078	-395.36104
90.28800	-4.65594	-395.76709
90.38200	-4.66297	-396.26768
90.46400	-4.66750	-396.76881
90.56400	-4.67141	-397.04835
90.66400	-4.67594	-397.38539
90.76400	-4.68109	-397.78608
90.86400	-4.68797	-398.29296
90.96200	-4.69297	-398.79569
91.06200	-4.69688	-399.08513
91.16200	-4.70125	-399.40745
91.26200	-4.70609	-399.75870
91.36200	-4.71156	-400.18576
91.46200	-4.71875	-400.68242
91.52800	-4.72328	-401.18387
91.62800	-4.72672	-401.45096
91.72800	-4.73047	-401.69677
91.82800	-4.73531	-402.05231
91.92800	-4.74094	-402.47262
92.00200	-4.74734	-402.97297
92.10200	-4.75219	-403.46402
92.20200	-4.75594	-403.71612
92.30200	-4.76047	-404.03646
92.40200	-4.76563	-404.42520
92.50200	-4.77125	-404.86214
92.58800	-4.77766	-405.36630
92.68800	-4.78219	-405.83771
92.78800	-4.78594	-406.06603
92.88800	-4.79063	-406.40056
92.98800	-4.79594	-406.79568
93.08600	-4.80281	-407.30613
93.16200	-4.80781	-407.81206
93.26200	-4.81125	-408.09020
93.36200	-4.81500	-408.32931
93.46200	-4.81953	-408.67138
93.56200	-4.82500	-409.08092
93.65800	-4.83234	-409.58720
93.71400	-4.83703	-410.09763
93.81400	-4.84031	-410.40251
93.91400	-4.84406	-410.64283
94.01400	-4.84906	-411.00648
94.11400	-4.85484	-411.44368
94.19400	-4.86125	-411.94823
94.29400	-4.86562	-412.40916
94.39400	-4.86922	-412.64039
94.49400	-4.87375	-412.97796
94.59400	-4.87875	-413.35601
94.69400	-4.88453	-413.82489
94.78200	-4.89109	-414.33161
94.88200	-4.89531	-414.77662
94.98200	-4.89875	-414.98387
95.08200	-4.90328	-415.30326
95.18200	-4.90828	-415.67326
95.28000	-4.91531	-416.18213
95.35200	-4.92016	-416.68454
95.45200	-4.92391	-416.98310
95.55200	-4.92813	-417.27260
95.65200	-4.93328	-417.65335
95.75200	-4.93828	-418.05485
95.85200	-4.94438	-418.45566
95.93400	-4.94969	-418.96239
96.03400	-4.95359	-419.25246
96.13400	-4.95797	-419.55566
96.23400	-4.96281	-419.91615
96.33400	-4.96859	-420.34498
96.41000	-4.97484	-420.84947
96.51000	-4.97875	-421.17518
96.61000	-4.98266	-421.41598
96.71000	-4.98719	-421.73657
96.81000	-4.99219	-422.10692
96.91000	-4.99813	-422.54022
96.99200	-5.00516	-423.04337
97.09200	-5.00969	-423.53794
97.19200	-5.01328	-423.73794
97.29200	-5.01781	-424.05790
97.39200	-5.02281	-424.38960
97.49000	-5.02969	-424.89368
97.59000	-5.03500	-425.39814
97.69000	-5.03891	-425.67152
97.79000	-5.04313	-425.95735
97.89000	-5.04813	-426.30565
97.99000	-5.05375	-426.73349
98.08200	-5.06109	-427.24106
98.17400	-5.06547	-427.74162
98.27400	-5.06891	-427.93211
98.37400	-5.07328	-428.21696
98.47400	-5.07813	-428.57397
98.57400	-5.08437	-428.98524
98.65200	-5.09000	-429.49656
98.75200	-5.09422	-429.83928
98.85200	-5.09844	-430.10855
98.95200	-5.10266	-430.41149
99.05200	-5.10766	-430.75114
99.15200	-5.11359	-431.18691
99.22600	-5.12063	-431.69165
99.32600	-5.12453	-432.14554
99.42600	-5.12813	-432.32134
99.52600	-5.13312	-432.67354
99.62600	-5.13891	-433.08190
99.70000	-5.14516	-433.58836
99.80000	-5.14875	-433.91132
99.90000	-5.15234	-434.12501
100.00000	-5.15672	-434.41391
100.10000	-5.16141	-434.74773
100.20000	-5.16703	-435.14317
100.30000	-5.17406	-435.61372
100.36400	-5.17906	-436.11899
100.46400	-5.18234	-436.36599
100.56400	-5.18625	-436.57935
100.66400	-5.19125	-436.91728
100.76400	-5.19797	-437.35471
100.83000	-5.20344	-437.86713
100.93000	-5.20719	-438.16826
101.03000	-5.21109	-438.40739
101.13000	-5.21625	-438.76007
101.23000	-5.22250	-439.23381
101.32400	-5.22906	-439.73699
101.38800	-5.23469	-440.23949
101.48800	-5.23719	-440.50422
101.58800	-5.24031	-440.64721
101.68800	-5.24500	-440.95829
101.78800	-5.25000	-441.31577
101.88600	-5.25687	-441.81579
101.98400	-5.26188	-442.31644
102.08400	-5.26563	-442.56544
102.18400	-5.26984	-442.83333
102.28400	-5.27469	-443.17761
102.38400	-5.28000	-443.56513
102.48200	-5.28766	-444.07228
102.56200	-5.29187	-444.57352
102.66200	-5.29516	-444.76366
102.76200	-5.29969	-445.04920
102.86200	-5.30500	-445.43532
102.96200	-5.31156	-445.88441
103.03800	-5.31687	-446.38586
103.13800	-5.32062	-446.67724
103.23800	-5.32469	-446.91649
103.33800	-5.32922	-447.23159
103.43800	-5.33437	-447.60266
103.53800	-5.34000	-448.01795
103.61600	-5.34688	-448.51914
103.71600	-5.35063	-448.89399
103.81600	-5.35422	-449.09021
103.91600	-5.35891	-449.39423
104.01600	-5.36469	-449.79292
104.09600	-5.37188	-450.29774
104.18600	-5.37609	-450.79893
104.28600	-5.37969	-451.00027
104.38600	-5.38391	-451.27463
104.48600	-5.38891	-451.62541
104.58600	-5.39422	-451.99892
104.68600	-5.40078	-452.42837
104.76800	-5.40578	-452.93501
104.86800	-5.40938	-453.16064
104.96800	-5.41359	-453.43703
105.06800	-5.41859	-453.77168
105.16800	-5.42516	-454.22786
105.23800	-5.43125	-454.74085
105.33801	-5.43469	-455.06614
105.43801	-5.43813	-455.24129
105.53801	-5.44250	-455.52835
105.63801	-5.44750	-455.87841
105.73801	-5.45313	-456.27227
105.82001	-5.46031	-456.77263
105.92001	-5.46453	-457.22616
106.02001	-5.46844	-457.41910
106.12001	-5.47359	-457.76421
106.22001	-5.47937	-458.18838
106.30601	-5.48609	-458.69404
106.40601	-5.49016	-459.08013
106.50601	-5.49359	-459.26872
106.60601	-5.49797	-459.54931
106.70601	-5.50297	-459.88047
106.80601	-5.50875	-460.29621
106.89801	-5.51641	-460.81394
106.99801	-5.52078	-461.30478
107.09801	-5.52391	-461.45529
107.19801	-5.52844	-461.74157
107.29801	-5.53375	-462.10110
107.39401	-5.54094	-462.60154
107.49201	-5.54609	-463.10431
107.59201	-5.54984	-463.33709
107.69201	-5.55422	-463.60415
107.79201	-5.55906	-463.92977
107.89201	-5.56422	-464.30376
107.99201	-5.57156	-464.77243
108.06401	-5.57641	-465.27717
108.16401	-5.57953	-465.46620
108.26401	-5.58375	-465.71383
108.36401	-5.58906	-466.07730
108.46401	-5.59656	-466.55107
108.52201	-5.60141	-467.06322
108.62201	-5.60469	-467.33898
108.72201	-5.60813	-467.52021
108.82201	-5.61266	-467.80375
108.92201	-5.61734	-468.14433
109.02201	-5.62281	-468.52669
109.11001	-5.63000	-469.03956
109.21001	-5.63437	-469.50030
109.31001	-5.63812	-469.69974
109.41001	-5.64297	-470.01472
109.51001	-5.64828	-470.38794
109.60801	-5.65531	-470.88811
109.70801	-5.66031	-471.35511
109.80801	-5.66438	-471.61227
109.90801	-5.66875	-471.91036
110.00801	-5.67375	-472.26152
110.10801	-5.67953	-472.67708
110.19201	-5.68719	-473.18193
110.27601	-5.69109	-473.68234
110.37601	-5.69391	-473.80447
110.47601	-5.69859	-474.09454
110.57601	-5.70359	-474.46784
110.67601	-5.71047	-474.95618
110.77201	-5.71562	-475.46110
110.87201	-5.71937	-475.69171
110.97201	-5.72344	-475.94529
111.07201	-5.72797	-476.25577
111.17201	-5.73281	-476.60100
111.27201	-5.73859	-476.99592
111.35801	-5.74500	-477.50577
111.45801	-5.74938	-477.88173
111.55801	-5.75359	-478.13821
111.65801	-5.75859	-478.49238
111.75801	-5.76484	-478.91089
111.83801	-5.77078	-479.41869
111.93801	-5.77453	-479.71216
112.03801	-5.77859	-479.94700
112.13801	-5.78328	-480.26603
112.23801	-5.78828	-480.60727
112.33801	-5.79422	-481.03920
112.43601	-5.80141	-481.54736
112.53601	-5.80594	-481.98658
112.63601	-5.80984	-482.19982
112.73601	-5.81437	-482.49799
112.83601	-5.81953	-482.82531
112.93201	-5.82641	-483.33520
113.03201	-5.83063	-483.66851
113.13201	-5.83484	-483.92174
113.23201	-5.83969	-484.25454
113.33201	-5.84516	-484.63339
113.43201	-5.85078	-485.03336
113.53201	-5.85813	-485.54602
113.63201	-5.86219	-485.91474
113.73201	-5.86609	-486.12750
113.83201	-5.87078	-486.44626
113.93201	-5.87656	-486.83259
114.01201	-5.88344	-487.34295
114.11201	-5.88781	-487.76212
114.21201	-5.89141	-487.95474
114.31201	-5.89562	-488.22185
114.41201	-5.90047	-488.52953
114.51201	-5.90562	-488.87682
114.61201	-5.91266	-489.33730
114.71201	-5.91750	-489.80689
114.81201	-5.92141	-490.01911
114.91201	-5.92625	-490.31687
115.01201	-5.93156	-490.67426
115.11201	-5.93891	-491.15467
115.21201	-5.94391	-491.60427
115.31201	-5.94781	-491.82370
115.41201	-5.95219	-492.10492
115.51201	-5.95703	-492.40851
115.61201	-5.96250	-492.77818
115.71201	-5.96984	-493.26983
115.81201	-5.97500	-493.75087
115.91201	-5.97844	-493.89681
116.01201	-5.98250	-494.12960
116.11201	-5.98734	-494.41805
116.21201	-5.99328	-494.75729
116.30601	-5.99938	-495.25994
116.40601	-6.00359	-495.52196
116.50601	-6.00828	-495.78494
116.60601	-6.01344	-496.09706
116.70601	-6.01859	-496.42304
116.80601	-6.02594	-496.83365
116.87401	-6.03125	-497.34065
116.97401	-6.03438	-497.53627
117.07401	-6.03828	-497.72224
117.17401	-6.04359	-498.04208
117.27401	-6.05094	-498.49963
117.33001	-6.05719	-499.00189
117.43001	-6.05984	-499.31905
117.53001	-6.06250	-499.34962
117.63001	-6.06672	-499.58518
117.73001	-6.07172	-499.89656
117.83001	-6.07703	-500.25952
117.92401	-6.08516	-500.77271
118.01201	-6.08953	-501.27417
118.11201	-6.09266	-501.39129
118.21201	-6.09703	-501.63621
118.31201	-6.10188	-501.95247
118.41201	-6.10828	-502.33215
118.48801	-6.11391	-502.83593
118.58801	-6.11766	-503.06952
118.68801	-6.12156	-503.29101
118.78801	-6.12625	-503.56442
118.88801	-6.13172	-503.91889
118.98801	-6.13891	-504.37683
119.05001	-6.14422	-504.88973
119.15001	-6.14703	-505.08434
119.25001	-6.15063	-505.24431
119.35001	-6.15562	-505.54025
119.45001	-6.16094	-505.87195
119.54001	-6.16813	-506.38020
119.64001	-6.17234	-506.75130
119.74001	-6.17609	-506.94132
119.84001	-6.18062	-507.21687
119.94001	-6.18578	-507.54094
120.04001	-6.19141	-507.91717
120.12201	-6.19922	-508.42631
120.22201	-6.20297	-508.84116
120.32201	-6.20625	-508.96329
120.42201	-6.21078	-509.23228
120.52201	-6.21625	-509.57674
120.61201	-6.22391	-510.08379
120.71201	-6.22813	-510.50162
120.81201	-6.23172	-510.67120
120.91201	-6.23609	-510.91981
121.01201	-6.24109	-511.25538
121.11201	-6.24641	-511.60985
121.21201	-6.25391	-512.07519
121.30601	-6.25906	-512.57527
121.40601	-6.26250	-512.74377
121.50601	-6.26672	-512.99113
121.60601	-6.27172	-513.30197
121.70601	-6.27875	-513.73446
121.79801	-6.28422	-514.24009
121.89801	-6.28781	-514.44048
121.99801	-6.29203	-514.66203
122.09801	-6.29672	-514.95981
122.19801	-6.30250	-515.33532
122.29801	-6.31000	-515.82855
122.37201	-6.31484	-516.33245
122.47201	-6.31781	-516.47598
122.57201	-6.32187	-516.68465
122.67201	-6.32688	-516.98607
122.77201	-6.33234	-517.36778
122.85601	-6.33922	-517.86858
122.95601	-6.34328	-518.19235
123.05601	-6.34719	-518.39763
123.15601	-6.35156	-518.63569
123.25601	-6.35656	-518.97389
123.35601	-6.36234	-519.37002
123.45201	-6.37000	-519.88119
123.55201	-6.37422	-520.26486
123.65201	-6.37781	-520.42747
123.75201	-6.38266	-520.71494
123.85201	-6.38813	-521.06613
123.93601	-6.39500	-521.56663
124.03601	-6.39906	-521.90679
124.13601	-6.40297	-522.10343
124.23601	-6.40766	-522.36539
124.33601	-6.41266	-522.69965
124.43601	-6.41844	-523.08261
124.53001	-6.42625	-523.58323
124.60801	-6.43047	-524.08600
124.70801	-6.43313	-524.16795
124.80801	-6.43719	-524.37663
124.90801	-6.44203	-524.68801
125.00801	-6.44891	-525.09487
125.08201	-6.45406	-525.59948
125.18201	-6.45781	-525.82854
125.28201	-6.46188	-526.05146
125.38201	-6.46703	-526.37345
125.48201	-6.47297	-526.79360
125.58201	-6.47922	-527.22174
125.66401	-6.48484	-527.73005
125.76401	-6.48812	-527.93139
125.86401	-6.49203	-528.12827
125.96401	-6.49688	-528.43612
126.06401	-6.50266	-528.81533
126.14401	-6.50906	-529.32054
126.24401	-6.51344	-529.68210
126.34401	-6.51703	-529.86741
126.44401	-6.52156	-530.14213
126.54401	-6.52641	-530.44617
126.64401	-6.53156	-530.80571
126.74001	-6.53938	-531.31753
126.84001	-6.54391	-531.76105
126.94001	-6.54797	-531.97330
127.04001	-6.55281	-532.28939
127.14001	-6.55828	-532.64344
127.23601	-6.56484	-533.15109
127.33601	-6.56906	-533.46610
127.43601	-6.57297	-533.67698
127.53601	-6.57734	-533.94151
127.63601	-6.58219	-534.24299
127.73601	-6.58766	-534.60169
127.83601	-6.59484	-535.09492
127.93601	-6.60016	-535.58040
128.03601	-6.60375	-535.74646
128.13601	-6.60844	-536.02350
128.23601	-6.61375	-536.36670
128.33601	-6.62156	-536.88115
128.43601	-6.62594	-537.28962
128.53601	-6.62984	-537.48119
128.63601	-6.63422	-537.72575
128.73601	-6.63937	-538.04457
128.83601	-6.64484	-538.40244
128.93601	-6.65203	-538.87379
129.03601	-6.65687	-539.29144
129.13601	-6.66047	-539.44951
129.23601	-6.66500	-539.69640
129.33601	-6.67016	-540.01099
129.43601	-6.67750	-540.44455
129.52201	-6.68281	-540.94934
129.62201	-6.68625	-541.10175
129.72201	-6.69016	-541.30083
129.82201	-6.69484	-541.55260
129.92201	-6.70016	-541.87292
130.02201	-6.70672	-542.25063
130.10201	-6.71266	-542.75882
130.20201	-6.71625	-542.95564
130.30201	-6.72078	-543.18362
130.40201	-6.72578	-543.49297
130.50201	-6.73156	-543.84285
130.58001	-6.73812	-544.35176
130.68001	-6.74156	-544.56979
130.78001	-6.74531	-544.72804
130.88001	-6.74984	-544.97164
130.98001	-6.75516	-545.28922
131.08001	-6.76125	-545.67695
131.15601	-6.76859	-546.19014
131.25601	-6.77156	-546.45944
131.35601	-6.77500	-546.57525
131.45601	-6.77969	-546.83477
131.55601	-6.78516	-547.14149
131.64801	-6.79297	-547.65606
131.74801	-6.79734	-548.07013
131.84801	-6.80109	-548.23154
131.94801	-6.80547	-548.45726
132.04801	-6.81016	-548.72078
132.14801	-6.81484	-549.00855
132.24801	-6.82203	-549.41589
132.34801	-6.82734	-549.86519
132.44801	-6.83094	-550.01992
132.54801	-6.83547	-550.24976
132.64801	-6.84078	-550.55916
132.74801	-6.84906	-551.04506
132.84801	-6.85297	-551.35846
132.94801	-6.85672	-551.51415
133.04801	-6.86109	-551.72563
133.14801	-6.86641	-552.03283
133.24801	-6.87250	-552.43176
133.33001	-6.88234	-552.95318
133.37801	-6.88547	-553.46215
133.47801	-6.88719	-553.51293
133.57801	-6.89031	-553.56187
133.67801	-6.89531	-553.84570
133.77801	-6.90109	-554.19874
133.85201	-6.90750	-554.70401
133.95201	-6.91078	-554.92622
134.05201	-6.91422	-555.04882
134.15201	-6.91891	-555.29672
134.25201	-6.92406	-555.62425
134.35201	-6.92969	-555.97979
134.45201	-6.93766	-556.46527
134.55201	-6.94156	-556.84185
134.65201	-6.94516	-556.97888
134.75201	-6.95016	-557.24412
134.85201	-6.95578	-557.60467
134.94001	-6.96359	-558.12025
135.04001	-6.96766	-558.50995
135.14001	-6.97094	-558.61956
135.24001	-6.97500	-558.82829
135.34001	-6.97969	-559.09866
135.44001	-6.98500	-559.41153
135.54001	-6.99234	-559.85641
135.61201	-6.99766	-560.36389
135.71201	-7.00063	-560.52667
135.81201	-7.00469	-560.70286
135.91201	-7.00969	-560.99063
136.01201	-7.01641	-561.36566
136.09201	-7.02203	-561.87046
136.19201	-7.02563	-562.06912
136.29201	-7.02984	-562.27934
136.39201	-7.03469	-562.54935
136.49201	-7.03984	-562.86627
136.59201	-7.04609	-563.27277
136.66801	-7.05328	-563.77947
136.76801	-7.05641	-564.09103
136.86801	-7.05969	-564.18633
136.96801	-7.06453	-564.45605
137.06801	-7.07016	-564.81963
137.15601	-7.07703	-565.33122
137.25601	-7.08109	-565.63312
137.35601	-7.08469	-565.79614
137.45601	-7.08922	-566.04499
137.55601	-7.09437	-566.35225
137.65601	-7.09984	-566.72382
137.75601	-7.10812	-567.23601
137.85601	-7.11234	-567.65604
137.95601	-7.11594	-567.77769
138.05601	-7.12063	-568.04335
138.15601	-7.12625	-568.37732
138.24001	-7.13328	-568.88533
138.34001	-7.13766	-569.25625
138.44001	-7.14109	-569.39745
138.54001	-7.14500	-569.58246
138.64001	-7.14984	-569.84788
138.74001	-7.15516	-570.19168
138.84001	-7.16266	-570.61827
138.94001	-7.16781	-571.11424
139.04001	-7.17156	-571.27273
139.14001	-7.17625	-571.51872
139.24001	-7.18219	-571.88541
139.33601	-7.18969	-572.38764
139.43601	-7.19375	-572.73155
139.53601	-7.19719	-572.85398
139.63601	-7.20141	-573.06218
139.73601	-7.20594	-573.31699
139.83601	-7.21141	-573.63617
139.93601	-7.21969	-574.12231
139.99801	-7.22422	-574.62871
140.09801	-7.22688	-574.72414
140.19801	-7.23063	-574.85670
140.29801	-7.23531	-575.10996
140.39801	-7.24109	-575.43951
140.47601	-7.24813	-575.94365
140.57601	-7.25234	-576.26134
140.67601	-7.25609	-576.42508
140.77601	-7.26094	-576.67887
140.87601	-7.26625	-577.00652
140.97601	-7.27172	-577.32749
141.07001	-7.27938	-577.83633
141.17001	-7.28297	-578.12625
141.27001	-7.28656	-578.24582
141.37001	-7.29109	-578.48281
141.47001	-7.29656	-578.80044
141.56801	-7.30453	-579.31125
141.66801	-7.30937	-579.75799
141.76801	-7.31266	-579.84650
141.86801	-7.31672	-580.04284
141.96801	-7.32188	-580.32846
142.06801	-7.32797	-580.71280
142.15801	-7.33547	-581.21318
142.25801	-7.33938	-581.55876
142.35801	-7.34313	-581.67040
142.45801	-7.34797	-581.93994
142.55801	-7.35313	-582.23158
142.65801	-7.36156	-582.74895
142.75801	-7.36625	-583.21559
142.85801	-7.36953	-583.31448
142.95801	-7.37406	-583.54539
143.05801	-7.37922	-583.84532
143.15801	-7.38469	-584.15866
143.18001	-7.38625	-583.46361
143.18201	-7.38750	-579.95504
143.18401	-7.38969	-570.58614
143.18601	-7.39219	-554.02523
143.18801	-7.39516	-531.64983
143.19001	-7.39844	-505.44083
143.19201	-7.40156	-476.36336
143.19401	-7.40469	-444.97451
143.19601	-7.40734	-412.16010
143.19801	-7.40969	-378.80415
143.20001	-7.41141	-345.43717
143.20201	-7.41250	-312.45908
143.20401	-7.41328	-280.32550
143.20601	-7.41359	-249.41666
143.20801	-7.41359	-219.95611
143.21001	-7.41328	-192.10470
143.21201	-7.41313	-166.01630
143.21401	-7.41313	-141.79569
143.21601	-7.41313	-119.47747
143.21801	-7.41344	-99.06681
143.22001	-7.41375	-80.56097
143.22201	-7.41391	-63.92042
143.22401	-7.41391	-49.06807
143.22601	-7.41391	-35.93111
143.22801	-7.41391	-24.43846
143.23001	-7.41391	-14.48558
143.23201	-7.41391	-5.95095
143.23401	-7.41391	1.27039
143.23601	-7.41391	7.28468
143.23801	-7.41391	12.21279
143.24001	-7.41391	16.16027
143.24201	-7.41391	19.21478
143.24401	-7.41391	21.47763
143.24601	-7.41391	23.05613
143.24801	-7.41391	24.03524
143.25601	-7.41391	23.48913
143.25801	-7.41391	22.58463
143.26001	-7.41391	21.49367
143.26201	-7.41391	20.26268
143.26401	-7.41391	18.92611
143.26601	-7.41391	17.52152
143.26801	-7.41391	16.08620
143.27001	-7.41391	14.64386
143.27201	-7.41359	13.21088
143.27401	-7.41359	11.80799
143.27601	-7.41359	10.45291
143.27801	-7.41359	9.15422
143.28001	-7.41359	7.92247
143.28201	-7.41359	6.77186
143.28401	-7.41359	5.70640
143.28601	-7.41344	4.72196
143.28801	-7.41344	3.82038
143.29001	-7.41344	3.00525
143.29201	-7.41328	2.27134
143.29401	-7.41328	1.61251
143.29601	-7.41328	1.02943
143.29801	-7.41328	0.51962
143.30201	-7.41313	-0.31295
143.30601	-7.41313	-0.90862
143.31201	-7.41297	-1.45250
143.35001	-7.41219	-0.92840
143.38601	-7.41094	-0.42538
143.48601	-7.40812	-0.41310
143.58601	-7.40766	-0.35318
143.68601	-7.40766	-0.32891
143.78601	-7.40844	-0.31045
143.88601	-7.41141	-0.29182
143.97001	-7.42156	-0.28737
144.07001	-7.42922	-0.28667
144.17001	-7.43484	-0.27469
144.27001	-7.44047	-0.26951
144.37001	-7.44719	-0.26602
144.47001	-7.45203	-0.26269
144.57001	-7.45641	-0.25480
144.67001	-7.46141	-0.25679
144.77001	-7.46719	-0.25380
144.84401	-7.47234	-0.25108
