# Supplementary material for: Strengthening of 3D Printed Fused Deposition Manufactured Parts Using the Fill Compositing Technique
Source: PLoS One. 2015 Apr 16;10(4):e0122915. doi: 10.1371/journal.pone.0122915 (PMC4400136; doi:10.1371/journal.pone.0122915)
Supplement: S1 File — This is the raw data and information on all the samples presented in this manuscript. (ZIP) [file pone.0122915.s001.zip › Specimen_RawData_108.csv]

Time	Extension	Load
(sec)	(mm)	(N)
0.00000	0.00016	0.03804
0.10000	0.00016	0.02948
0.20000	-0.00078	0.03227
0.30000	-0.00406	0.03099
0.37600	-0.01406	0.03772
0.47600	-0.02328	0.02849
0.57600	-0.03266	0.03358
0.67600	-0.03891	0.03500
0.77600	-0.04094	0.03212
0.87600	-0.04516	0.03210
0.97600	-0.05016	0.02989
1.07600	-0.05563	0.03360
1.17600	-0.06188	0.03222
1.27600	-0.06625	0.03592
1.37600	-0.07047	0.03251
1.47600	-0.07500	0.02883
1.57600	-0.08016	0.02455
1.67600	-0.08594	0.03432
1.77600	-0.09375	0.03242
1.87600	-0.09734	0.03156
1.97600	-0.10172	0.02836
2.07600	-0.10656	0.02248
2.17600	-0.11234	0.02916
2.27600	-0.11844	0.03089
2.37600	-0.12281	0.03442
2.47600	-0.12703	0.02714
2.57600	-0.13156	0.02777
2.67600	-0.13672	0.03663
2.77600	-0.14266	0.03501
2.87600	-0.14953	0.03196
2.97600	-0.15359	0.01574
3.07600	-0.15797	0.00371
3.17600	-0.16297	-0.01239
3.27600	-0.16875	-0.03424
3.37600	-0.17516	-0.24774
3.47600	-0.17969	-0.45342
3.57600	-0.18375	-0.66112
3.67600	-0.18844	-0.89440
3.77600	-0.19359	-1.16694
3.87600	-0.19953	-1.48149
3.97600	-0.20656	-1.90523
4.07600	-0.21047	-2.14097
4.17600	-0.21453	-2.37209
4.27600	-0.21937	-2.65145
4.37600	-0.22516	-2.98829
4.47600	-0.23234	-3.45800
4.57600	-0.23656	-3.73552
4.67600	-0.24062	-3.97306
4.77600	-0.24516	-4.25033
4.87600	-0.25047	-4.57107
4.97600	-0.25641	-4.93440
5.07600	-0.26297	-5.36137
5.17600	-0.26687	-5.63641
5.27600	-0.27125	-5.89970
5.37600	-0.27609	-6.19550
5.47600	-0.28188	-6.55872
5.57600	-0.28828	-6.96635
5.67600	-0.29313	-7.30119
5.77600	-0.29719	-7.54557
5.87600	-0.30156	-7.82439
5.97600	-0.30672	-8.13856
6.07600	-0.31281	-8.53286
6.16800	-0.32031	-9.03386
6.26800	-0.32406	-9.31564
6.36800	-0.32781	-9.53354
6.46800	-0.33234	-9.81934
6.56800	-0.33781	-10.13952
6.66800	-0.34469	-10.59121
6.76800	-0.34969	-10.94494
6.86800	-0.35391	-11.21857
6.96800	-0.35859	-11.51543
7.06800	-0.36391	-11.84315
7.16800	-0.36953	-12.22008
7.26800	-0.37719	-12.71789
7.36800	-0.38094	-13.00211
7.46800	-0.38484	-13.23098
7.56800	-0.38937	-13.52987
7.66800	-0.39469	-13.86828
7.76800	-0.40156	-14.31987
7.86800	-0.40641	-14.67894
7.96800	-0.41063	-14.93622
8.06800	-0.41500	-15.20931
8.16800	-0.42016	-15.54523
8.26800	-0.42594	-15.90223
8.36400	-0.43344	-16.41264
8.46400	-0.43734	-16.70496
8.56400	-0.44141	-16.96369
8.66400	-0.44641	-17.28185
8.76400	-0.45234	-17.67396
8.86400	-0.45938	-18.17222
8.96400	-0.46344	-18.45617
9.06400	-0.46766	-18.71705
9.16400	-0.47188	-19.00383
9.26400	-0.47672	-19.30935
9.36400	-0.48219	-19.68007
9.46200	-0.48984	-20.18882
9.56200	-0.49422	-20.54371
9.66200	-0.49828	-20.79969
9.76200	-0.50359	-21.14579
9.86200	-0.50938	-21.56739
9.96200	-0.51547	-22.00013
10.06200	-0.51984	-22.31002
10.16200	-0.52375	-22.53454
10.26200	-0.52813	-22.85673
10.36200	-0.53313	-23.22729
10.46200	-0.53875	-23.57852
10.56200	-0.54609	-24.07663
10.66200	-0.55031	-24.41681
10.76200	-0.55469	-24.70124
10.86200	-0.55953	-25.06112
10.96200	-0.56500	-25.40300
11.06200	-0.57125	-25.83265
11.16200	-0.57609	-26.21090
11.26200	-0.58047	-26.51200
11.36200	-0.58484	-26.79600
11.46200	-0.58969	-27.14015
11.56200	-0.59531	-27.51108
11.66200	-0.60250	-28.00470
11.76200	-0.60703	-28.35670
11.86200	-0.61094	-28.60882
11.96200	-0.61578	-28.93213
12.06200	-0.62125	-29.28973
12.16200	-0.62781	-29.74298
12.26200	-0.63313	-30.13893
12.36200	-0.63750	-30.42538
12.46200	-0.64188	-30.70810
12.56200	-0.64672	-31.03510
12.66200	-0.65250	-31.41813
12.76200	-0.65937	-31.87704
12.86200	-0.66406	-32.26471
12.96200	-0.66781	-32.48892
13.06200	-0.67250	-32.78667
13.16200	-0.67813	-33.15028
13.26200	-0.68484	-33.60715
13.36200	-0.68953	-33.95860
13.46200	-0.69375	-34.22334
13.56200	-0.69797	-34.50335
13.66200	-0.70297	-34.83829
13.76200	-0.70828	-35.17155
13.86200	-0.71531	-35.60518
13.96200	-0.72109	-36.06590
14.06200	-0.72516	-36.30472
14.16200	-0.72984	-36.62151
14.26200	-0.73562	-36.99584
14.35800	-0.74281	-37.50441
14.45800	-0.74734	-37.87072
14.55800	-0.75109	-38.09507
14.65800	-0.75547	-38.39403
14.75800	-0.76047	-38.71912
14.85800	-0.76594	-39.08759
14.95800	-0.77188	-39.49238
15.05800	-0.77641	-39.82135
15.15800	-0.78063	-40.10159
15.25800	-0.78531	-40.41269
15.35800	-0.79062	-40.75768
15.45800	-0.79703	-41.17842
15.55800	-0.80266	-41.57443
15.65800	-0.80656	-41.83559
15.75800	-0.81078	-42.07574
15.85800	-0.81547	-42.37213
15.95800	-0.82078	-42.72094
16.05800	-0.82781	-43.13282
16.15800	-0.83391	-43.62323
16.25800	-0.83797	-43.84862
16.35800	-0.84297	-44.15441
16.45800	-0.84875	-44.52021
16.55200	-0.85609	-45.02233
16.65200	-0.86016	-45.33098
16.75200	-0.86375	-45.54151
16.85200	-0.86813	-45.81641
16.95200	-0.87328	-46.14293
17.05200	-0.87922	-46.53753
17.14600	-0.88734	-47.03875
17.24600	-0.89141	-47.40252
17.34600	-0.89469	-47.57009
17.44600	-0.89938	-47.87384
17.54600	-0.90453	-48.22304
17.64600	-0.91125	-48.65413
17.74600	-0.91672	-49.08913
17.84600	-0.92062	-49.33485
17.94600	-0.92484	-49.58617
18.04600	-0.92938	-49.88472
18.14600	-0.93453	-50.22082
18.24600	-0.94141	-50.64389
18.33600	-0.94734	-51.14583
18.43600	-0.95109	-51.36576
18.53600	-0.95547	-51.65141
18.63600	-0.96063	-51.99176
18.73600	-0.96672	-52.37670
18.83600	-0.97250	-52.81771
18.93600	-0.97656	-53.07363
19.03600	-0.98094	-53.35006
19.13600	-0.98609	-53.69388
19.23600	-0.99156	-54.08184
19.33600	-0.99828	-54.50278
19.43600	-1.00406	-54.98514
19.53600	-1.00750	-55.17066
19.63600	-1.01219	-55.45295
19.73600	-1.01734	-55.79991
19.83600	-1.02375	-56.20329
19.93600	-1.02938	-56.64860
20.03600	-1.03359	-56.92634
20.13600	-1.03781	-57.20523
20.23600	-1.04266	-57.51702
20.33600	-1.04812	-57.88516
20.43600	-1.05453	-58.28407
20.53600	-1.06047	-58.77578
20.63600	-1.06438	-58.99300
20.73600	-1.06875	-59.27484
20.83600	-1.07391	-59.62923
20.93600	-1.08094	-60.06484
21.03600	-1.08641	-60.52253
21.13600	-1.09031	-60.75534
21.23600	-1.09453	-61.03068
21.33600	-1.09953	-61.35934
21.43600	-1.10500	-61.72797
21.53600	-1.11188	-62.18037
21.63600	-1.11734	-62.65125
21.73600	-1.12109	-62.86336
21.83600	-1.12578	-63.15744
21.93600	-1.13109	-63.50518
22.03600	-1.13734	-63.91386
22.13600	-1.14266	-64.32745
22.23600	-1.14687	-64.61188
22.33600	-1.15125	-64.89165
22.43600	-1.15594	-65.20685
22.53600	-1.16156	-65.57251
22.63600	-1.16828	-66.01793
22.73600	-1.17406	-66.51139
22.83600	-1.17750	-66.68843
22.93600	-1.18188	-66.95752
23.03600	-1.18703	-67.30565
23.13600	-1.19375	-67.74883
23.23600	-1.19969	-68.22406
23.33600	-1.20391	-68.48805
23.43600	-1.20813	-68.77553
23.53600	-1.21297	-69.08020
23.63600	-1.21812	-69.43099
23.73600	-1.22406	-69.82361
23.83600	-1.23062	-70.32965
23.93600	-1.23438	-70.57219
24.03600	-1.23859	-70.82296
24.13600	-1.24375	-71.17219
24.23600	-1.25078	-71.62464
24.33600	-1.25719	-72.13032
24.43600	-1.26078	-72.36096
24.53600	-1.26469	-72.59052
24.63600	-1.26937	-72.89702
24.73600	-1.27531	-73.28743
24.83600	-1.28188	-73.74337
24.91800	-1.28797	-74.25095
25.01800	-1.29141	-74.47203
25.11800	-1.29562	-74.72172
25.21800	-1.30078	-75.08127
25.31800	-1.30719	-75.50096
25.40800	-1.31328	-76.00529
25.50800	-1.31719	-76.29087
25.60800	-1.32125	-76.52941
25.70800	-1.32578	-76.85271
25.80800	-1.33078	-77.20722
25.90800	-1.33625	-77.59708
26.00800	-1.34266	-78.08808
26.10800	-1.34641	-78.34873
26.20800	-1.35078	-78.62712
26.30800	-1.35562	-78.96535
26.40800	-1.36156	-79.37222
26.50800	-1.36828	-79.87393
26.60800	-1.37313	-80.24768
26.70800	-1.37734	-80.51096
26.80800	-1.38203	-80.82391
26.90800	-1.38688	-81.15183
27.00800	-1.39250	-81.53684
27.10400	-1.39906	-82.04489
27.20400	-1.40297	-82.30593
27.30400	-1.40719	-82.57791
27.40400	-1.41203	-82.90821
27.50400	-1.41797	-83.30306
27.59400	-1.42469	-83.80862
27.69400	-1.42906	-84.13269
27.79400	-1.43328	-84.38768
27.89400	-1.43813	-84.71823
27.99400	-1.44328	-85.08324
28.09400	-1.44891	-85.47208
28.17800	-1.45578	-85.97472
28.27800	-1.45953	-86.29600
28.37800	-1.46328	-86.50636
28.47800	-1.46781	-86.79547
28.57800	-1.47250	-87.10906
28.67800	-1.47891	-87.54233
28.77800	-1.48453	-87.98518
28.87800	-1.48875	-88.26835
28.97800	-1.49328	-88.54819
29.07800	-1.49828	-88.87476
29.17800	-1.50375	-89.24733
29.27800	-1.51078	-89.70661
29.37800	-1.51563	-90.08842
29.47800	-1.51953	-90.31684
29.57800	-1.52406	-90.61176
29.67800	-1.52906	-90.92588
29.77800	-1.53531	-91.30985
29.87800	-1.54156	-91.76417
29.97800	-1.54609	-92.05086
30.07800	-1.55016	-92.30551
30.17800	-1.55500	-92.61098
30.27800	-1.56031	-92.95815
30.37800	-1.56797	-93.42431
30.47800	-1.57313	-93.86637
30.57800	-1.57687	-94.06744
30.67800	-1.58188	-94.38073
30.77800	-1.58750	-94.73125
30.87800	-1.59469	-95.21575
30.97800	-1.59922	-95.57310
31.07800	-1.60297	-95.78275
31.17800	-1.60734	-96.06299
31.27800	-1.61203	-96.37358
31.37800	-1.61750	-96.72763
31.47800	-1.62516	-97.20521
31.57800	-1.62984	-97.62423
31.67800	-1.63344	-97.81307
31.77800	-1.63781	-98.07093
31.87800	-1.64266	-98.37900
31.97800	-1.65000	-98.83276
32.07800	-1.65547	-99.29360
32.17800	-1.65953	-99.53649
32.27800	-1.66406	-99.80366
32.37800	-1.66906	-100.12183
32.47800	-1.67438	-100.47056
32.57800	-1.68125	-100.90426
32.67800	-1.68609	-101.28726
32.77800	-1.69000	-101.50144
32.87800	-1.69469	-101.77803
32.97800	-1.70000	-102.11046
33.07800	-1.70781	-102.58394
33.17800	-1.71234	-102.96966
33.27800	-1.71609	-103.18401
33.37800	-1.72047	-103.45088
33.47800	-1.72531	-103.75275
33.57800	-1.73141	-104.13808
33.66800	-1.73938	-104.64781
33.76800	-1.74391	-105.07820
33.86800	-1.74734	-105.23345
33.96800	-1.75219	-105.52691
34.06800	-1.75719	-105.85879
34.16800	-1.76375	-106.28661
34.26800	-1.76844	-106.66744
34.36800	-1.77266	-106.91261
34.46800	-1.77687	-107.18771
34.56800	-1.78188	-107.50453
34.66800	-1.78750	-107.88762
34.76800	-1.79516	-108.37116
34.86800	-1.79953	-108.77655
34.96800	-1.80297	-108.93679
35.06800	-1.80719	-109.19890
35.16800	-1.81250	-109.54433
35.26800	-1.81969	-109.99824
35.35000	-1.82578	-110.50416
35.45000	-1.82953	-110.75437
35.55000	-1.83359	-110.98002
35.65000	-1.83844	-111.29722
35.75000	-1.84328	-111.62645
35.85000	-1.84906	-112.00568
35.95000	-1.85578	-112.51364
36.05000	-1.85953	-112.76491
36.15000	-1.86391	-113.03017
36.25000	-1.86906	-113.37301
36.35000	-1.87594	-113.79673
36.45000	-1.88187	-114.28246
36.55000	-1.88547	-114.50440
36.65000	-1.88969	-114.75118
36.75000	-1.89437	-115.06014
36.85000	-1.89953	-115.41267
36.95000	-1.90547	-115.81495
37.04600	-1.91234	-116.31742
37.14600	-1.91625	-116.59655
37.24600	-1.92062	-116.84490
37.34600	-1.92578	-117.19867
37.44600	-1.93203	-117.58596
37.54600	-1.93781	-118.04163
37.64600	-1.94203	-118.32793
37.74600	-1.94641	-118.61636
37.84600	-1.95141	-118.94125
37.94600	-1.95687	-119.32908
38.04600	-1.96359	-119.75008
38.13400	-1.96938	-120.25180
38.23400	-1.97250	-120.43573
38.33400	-1.97656	-120.68342
38.43400	-1.98141	-120.99756
38.53400	-1.98719	-121.39929
38.63000	-1.99391	-121.90270
38.73000	-1.99828	-122.21818
38.83000	-2.00234	-122.45787
38.93000	-2.00688	-122.75241
39.03000	-2.01188	-123.07647
39.13000	-2.01703	-123.42577
39.23000	-2.02422	-123.93523
39.33000	-2.02859	-124.24687
39.43000	-2.03328	-124.54038
39.53000	-2.03844	-124.88676
39.63000	-2.04406	-125.25883
39.73000	-2.05078	-125.72718
39.83000	-2.05469	-125.99742
39.93000	-2.05875	-126.23930
40.03000	-2.06344	-126.52902
40.13000	-2.06844	-126.87726
40.23000	-2.07406	-127.25261
40.32600	-2.08125	-127.76031
40.42600	-2.08531	-128.06475
40.52600	-2.08969	-128.31201
40.62600	-2.09453	-128.61522
40.72600	-2.10000	-128.96104
40.82600	-2.10687	-129.47026
40.92600	-2.11125	-129.77347
41.02600	-2.11547	-130.02110
41.12600	-2.12016	-130.33217
41.22600	-2.12578	-130.68628
41.32600	-2.13344	-131.15165
41.39200	-2.13938	-131.65885
41.49200	-2.14219	-131.89636
41.59200	-2.14562	-132.05869
41.69200	-2.15062	-132.38746
41.79200	-2.15609	-132.77148
41.89200	-2.16203	-133.22732
41.99200	-2.16672	-133.57343
42.09200	-2.17063	-133.82027
42.19200	-2.17500	-134.08962
42.29200	-2.17984	-134.41500
42.39200	-2.18531	-134.76445
42.49200	-2.19250	-135.22227
42.59200	-2.19781	-135.70122
42.69200	-2.20187	-135.93893
42.79200	-2.20656	-136.23539
42.89200	-2.21172	-136.58784
42.99200	-2.21844	-137.01023
43.09200	-2.22375	-137.43861
43.19200	-2.22750	-137.66620
43.29200	-2.23187	-137.92834
43.39200	-2.23688	-138.25078
43.49200	-2.24234	-138.63923
43.59200	-2.24984	-139.10607
43.69200	-2.25516	-139.58454
43.79200	-2.25891	-139.78744
43.89200	-2.26391	-140.09093
43.99200	-2.26906	-140.44285
44.09200	-2.27531	-140.86244
44.19200	-2.28016	-141.24580
44.29200	-2.28438	-141.51976
44.39200	-2.28891	-141.80863
44.49200	-2.29391	-142.14411
44.59200	-2.29938	-142.52335
44.69200	-2.30641	-142.98508
44.79200	-2.31094	-143.34436
44.89200	-2.31469	-143.55227
44.99200	-2.31938	-143.85718
45.09200	-2.32453	-144.19167
45.19200	-2.33172	-144.64925
45.29200	-2.33703	-145.09329
45.39200	-2.34094	-145.33128
45.49200	-2.34531	-145.58628
45.59200	-2.35000	-145.87484
45.69200	-2.35500	-146.18230
45.79200	-2.36172	-146.57770
45.88200	-2.36766	-147.08298
45.98200	-2.37156	-147.32926
46.08200	-2.37625	-147.59825
46.18200	-2.38172	-147.94885
46.28200	-2.38906	-148.39676
46.38200	-2.39359	-148.78640
46.48200	-2.39734	-148.98749
46.58200	-2.40156	-149.24850
46.68200	-2.40609	-149.54923
46.78200	-2.41141	-149.88518
46.88200	-2.41813	-150.28903
46.97000	-2.42438	-150.79238
47.07000	-2.42813	-151.00791
47.17000	-2.43219	-151.24413
47.27000	-2.43719	-151.56370
47.37000	-2.44375	-151.97006
47.47000	-2.44984	-152.46685
47.57000	-2.45391	-152.71720
47.67000	-2.45797	-152.96507
47.77000	-2.46281	-153.24043
47.87000	-2.46844	-153.60543
47.97000	-2.47438	-153.99119
48.07000	-2.48047	-154.42693
48.17000	-2.48422	-154.66657
48.27000	-2.48875	-154.93558
48.37000	-2.49422	-155.28785
48.47000	-2.50094	-155.69653
48.57000	-2.50672	-156.15840
48.67000	-2.51062	-156.38302
48.77000	-2.51484	-156.62771
48.87000	-2.51937	-156.90339
48.97000	-2.52500	-157.26125
49.07000	-2.53094	-157.66031
49.16600	-2.53781	-158.16748
49.26600	-2.54141	-158.39472
49.36600	-2.54547	-158.61905
49.46600	-2.55047	-158.91598
49.56600	-2.55594	-159.23147
49.66600	-2.56250	-159.70491
49.76600	-2.56672	-159.97958
49.86600	-2.57109	-160.24992
49.96600	-2.57625	-160.56736
50.06600	-2.58234	-160.96278
50.16400	-2.59109	-161.47029
50.23200	-2.59563	-161.97628
50.33200	-2.59766	-162.06209
50.43200	-2.60125	-162.22550
50.53200	-2.60641	-162.56166
50.63200	-2.61172	-162.92907
50.73200	-2.61797	-163.38529
50.83200	-2.62219	-163.66737
50.93200	-2.62625	-163.90856
51.03200	-2.63078	-164.18380
51.13200	-2.63578	-164.51266
51.23200	-2.64172	-164.88613
51.31800	-2.64875	-165.39340
51.41800	-2.65250	-165.68647
51.51800	-2.65656	-165.91416
51.61800	-2.66141	-166.20846
51.71800	-2.66719	-166.58582
51.80800	-2.67500	-167.09089
51.90800	-2.67922	-167.47935
52.00800	-2.68281	-167.65822
52.10800	-2.68734	-167.94077
52.20800	-2.69203	-168.24518
52.30800	-2.69703	-168.57773
52.40800	-2.70406	-169.02620
52.50800	-2.70891	-169.42129
52.60800	-2.71297	-169.65234
52.70800	-2.71766	-169.95567
52.80800	-2.72281	-170.26503
52.90800	-2.73016	-170.73683
53.00800	-2.73516	-171.16137
53.10800	-2.73906	-171.39386
53.20800	-2.74359	-171.67179
53.30800	-2.74875	-172.00038
53.40800	-2.75453	-172.37511
53.50800	-2.76125	-172.82687
53.60800	-2.76563	-173.16036
53.70800	-2.76953	-173.37267
53.80800	-2.77422	-173.66873
53.90800	-2.77922	-173.98700
54.00800	-2.78594	-174.38388
54.10600	-2.79234	-174.89070
54.20600	-2.79641	-175.15518
54.30600	-2.80047	-175.39601
54.40600	-2.80531	-175.70066
54.50600	-2.81125	-176.07701
54.60600	-2.81859	-176.55951
54.70600	-2.82250	-176.89811
54.80600	-2.82625	-177.08744
54.90600	-2.83109	-177.37821
55.00600	-2.83656	-177.72551
55.10600	-2.84297	-178.13683
55.20600	-2.84844	-178.55446
55.30600	-2.85266	-178.81638
55.40600	-2.85719	-179.10194
55.50600	-2.86219	-179.40710
55.60600	-2.86766	-179.76572
55.70600	-2.87516	-180.21995
55.80600	-2.88000	-180.65688
55.90600	-2.88328	-180.80756
56.00600	-2.88781	-181.08539
56.10600	-2.89312	-181.40917
56.20600	-2.90031	-181.87290
56.30600	-2.90563	-182.30967
56.40600	-2.90953	-182.54371
56.50600	-2.91406	-182.80709
56.60600	-2.91906	-183.12669
56.70600	-2.92438	-183.48470
56.80600	-2.93156	-183.93466
56.90600	-2.93609	-184.30191
57.00600	-2.94016	-184.52759
57.10600	-2.94453	-184.79778
57.20600	-2.94984	-185.12639
57.30600	-2.95766	-185.59968
57.40600	-2.96313	-186.07327
57.50600	-2.96656	-186.27444
57.60600	-2.97109	-186.55539
57.70600	-2.97625	-186.89135
57.80600	-2.98219	-187.29725
57.90600	-2.98906	-187.80160
58.00600	-2.99297	-188.10730
58.10600	-2.99703	-188.32310
58.20600	-3.00188	-188.62614
58.30600	-3.00766	-189.01579
58.40600	-3.01422	-189.47305
58.50600	-3.01906	-189.84018
58.60600	-3.02281	-190.08532
58.70600	-3.02703	-190.34961
58.80600	-3.03172	-190.65741
58.90600	-3.03719	-191.00723
59.00600	-3.04437	-191.44891
59.10600	-3.04953	-191.90596
59.20600	-3.05312	-192.11654
59.30600	-3.05766	-192.37499
59.40600	-3.06328	-192.73163
59.50600	-3.07063	-193.22236
59.60600	-3.07609	-193.67723
59.70600	-3.07984	-193.91945
59.80600	-3.08422	-194.17717
59.90600	-3.08938	-194.51134
60.00600	-3.09484	-194.89007
60.10600	-3.10109	-195.28599
60.20600	-3.10656	-195.72492
60.30600	-3.11016	-195.94502
60.40600	-3.11484	-196.22470
60.50600	-3.11984	-196.56305
60.60600	-3.12672	-196.99660
60.70600	-3.13219	-197.41900
60.80600	-3.13625	-197.68025
60.90600	-3.14078	-197.96172
61.00600	-3.14578	-198.28150
61.10600	-3.15125	-198.64175
61.20600	-3.15750	-199.03395
61.30600	-3.16344	-199.52586
61.40600	-3.16719	-199.74779
61.50600	-3.17172	-199.99322
61.60600	-3.17656	-200.30834
61.70600	-3.18281	-200.69163
61.80600	-3.18844	-201.11489
61.90600	-3.19266	-201.39173
62.00600	-3.19703	-201.65989
62.10600	-3.20219	-201.97640
62.20600	-3.20813	-202.36385
62.30600	-3.21547	-202.81811
62.40600	-3.22016	-203.21913
62.50600	-3.22359	-203.41262
62.60600	-3.22828	-203.68618
62.70600	-3.23359	-204.01536
62.80600	-3.24078	-204.45611
62.90600	-3.24625	-204.90783
63.00600	-3.25016	-205.15648
63.10600	-3.25437	-205.43115
63.20600	-3.25875	-205.70898
63.30600	-3.26375	-206.01483
63.40600	-3.27031	-206.39455
63.50600	-3.27641	-206.88199
63.60600	-3.28047	-207.11598
63.70600	-3.28500	-207.37410
63.80600	-3.29016	-207.68248
63.90600	-3.29687	-208.09463
64.00600	-3.30219	-208.49687
64.10600	-3.30625	-208.75785
64.20600	-3.31094	-209.02890
64.30600	-3.31625	-209.36616
64.40600	-3.32188	-209.73372
64.50600	-3.32875	-210.14833
64.60600	-3.33344	-210.52971
64.70600	-3.33688	-210.70077
64.80600	-3.34109	-210.92832
64.90600	-3.34594	-211.22201
65.00600	-3.35172	-211.57284
65.10000	-3.35859	-212.07753
65.20000	-3.36313	-212.34103
65.30000	-3.36719	-212.57986
65.40000	-3.37203	-212.84835
65.50000	-3.37734	-213.16858
65.60000	-3.38344	-213.51309
65.70000	-3.39000	-213.99643
65.80000	-3.39375	-214.22967
65.90000	-3.39844	-214.49351
66.00000	-3.40406	-214.81991
66.10000	-3.41125	-215.22962
66.19600	-3.41734	-215.73475
66.29600	-3.42047	-215.90957
66.39600	-3.42422	-216.12023
66.49600	-3.42891	-216.39505
66.59600	-3.43437	-216.73591
66.69600	-3.44203	-217.18448
66.78200	-3.44750	-217.68795
66.88200	-3.45031	-217.82590
66.98200	-3.45438	-218.04453
67.08200	-3.45922	-218.33754
67.18200	-3.46516	-218.70440
67.28200	-3.47219	-219.19729
67.38200	-3.47594	-219.46509
67.48200	-3.48000	-219.68254
67.58200	-3.48484	-219.96623
67.68200	-3.49016	-220.30488
67.78200	-3.49625	-220.67732
67.86800	-3.50344	-221.18272
67.96800	-3.50688	-221.44048
68.06800	-3.51078	-221.64221
68.16800	-3.51563	-221.93404
68.26800	-3.52141	-222.30908
68.36800	-3.52813	-222.76057
68.46800	-3.53219	-223.03897
68.56800	-3.53625	-223.26966
68.66800	-3.54094	-223.54636
68.76800	-3.54641	-223.88005
68.86800	-3.55219	-224.24242
68.95800	-3.55922	-224.75132
69.05800	-3.56281	-225.00518
69.15800	-3.56672	-225.22126
69.25800	-3.57172	-225.52635
69.35800	-3.57750	-225.88335
69.45800	-3.58453	-226.38720
69.55800	-3.58875	-226.65985
69.65800	-3.59266	-226.88839
69.75800	-3.59688	-227.13913
69.85800	-3.60187	-227.45217
69.95800	-3.60781	-227.83400
70.05200	-3.61562	-228.34387
70.15200	-3.61937	-228.64397
70.25200	-3.62344	-228.85704
70.35200	-3.62828	-229.16070
70.45200	-3.63391	-229.49859
70.55200	-3.64078	-229.97390
70.65200	-3.64531	-230.30730
70.75200	-3.64922	-230.55165
70.85200	-3.65344	-230.78841
70.95200	-3.65828	-231.07824
71.05200	-3.66375	-231.41752
71.15200	-3.67141	-231.89107
71.25200	-3.67562	-232.24604
71.35200	-3.67984	-232.48605
71.45200	-3.68484	-232.79673
71.55200	-3.69047	-233.15114
71.65200	-3.69781	-233.64431
71.75200	-3.70203	-233.94510
71.85200	-3.70578	-234.15197
71.95200	-3.71000	-234.40705
72.05200	-3.71469	-234.68280
72.15200	-3.72031	-235.04061
72.25200	-3.72766	-235.49415
72.35200	-3.73313	-235.95719
72.45200	-3.73688	-236.15949
72.55200	-3.74203	-236.44972
72.65200	-3.74766	-236.80539
72.75200	-3.75469	-237.28086
72.85200	-3.75859	-237.53938
72.95200	-3.76266	-237.76047
73.05200	-3.76719	-238.03993
73.15200	-3.77250	-238.37505
73.25200	-3.77875	-238.78403
73.35200	-3.78656	-239.29469
73.45200	-3.78984	-239.57656
73.55200	-3.79359	-239.75882
73.65200	-3.79859	-240.07493
73.75200	-3.80359	-240.37604
73.85200	-3.81031	-240.81610
73.95200	-3.81563	-241.21699
74.05200	-3.82016	-241.55532
74.15200	-3.82469	-241.74075
74.25200	-3.82984	-242.10134
74.35200	-3.83547	-242.49746
74.45200	-3.84234	-242.93900
74.55200	-3.84594	-243.19042
74.65200	-3.85000	-243.43756
74.75200	-3.85484	-243.74941
74.85200	-3.86109	-244.13359
74.94000	-3.86812	-244.64189
75.04000	-3.87250	-244.99460
75.14000	-3.87609	-245.21798
75.24000	-3.88047	-245.47575
75.34000	-3.88516	-245.77494
75.44000	-3.89031	-246.09475
75.54000	-3.89734	-246.54189
75.64000	-3.90188	-246.93890
75.74000	-3.90594	-247.16595
75.84000	-3.91063	-247.45411
75.94000	-3.91625	-247.81306
76.04000	-3.92375	-248.30768
76.14000	-3.92891	-248.71907
76.24000	-3.93250	-248.93092
76.34000	-3.93688	-249.18081
76.44000	-3.94156	-249.48151
76.54000	-3.94672	-249.81643
76.64000	-3.95359	-250.24426
76.74000	-3.95875	-250.66775
76.84000	-3.96281	-250.89753
76.94000	-3.96734	-251.18607
77.04000	-3.97219	-251.45891
77.14000	-3.97875	-251.82518
77.24000	-3.98469	-252.30050
77.34000	-3.98906	-252.57188
77.44000	-3.99328	-252.83375
77.54000	-3.99828	-253.12343
77.64000	-4.00375	-253.46896
77.74000	-4.01125	-253.92595
77.84000	-4.01578	-254.28420
77.94000	-4.01953	-254.48370
78.04000	-4.02406	-254.75490
78.14000	-4.02938	-255.06815
78.24000	-4.03641	-255.48276
78.34000	-4.04219	-255.91534
78.44000	-4.04594	-256.13254
78.54000	-4.05000	-256.36441
78.64000	-4.05453	-256.62181
78.74000	-4.06000	-256.94257
78.84000	-4.06750	-257.36517
78.94000	-4.07313	-257.85333
79.04000	-4.07672	-258.03477
79.14000	-4.08125	-258.29020
79.24000	-4.08656	-258.59159
79.34000	-4.09328	-258.98474
79.44000	-4.09875	-259.39974
79.54000	-4.10281	-259.63992
79.64000	-4.10703	-259.87381
79.74000	-4.11188	-260.15982
79.84000	-4.11750	-260.50976
79.94000	-4.12500	-260.92881
80.04000	-4.12969	-261.31001
80.14000	-4.13313	-261.47527
80.24000	-4.13750	-261.72423
80.34000	-4.14266	-262.01716
80.44000	-4.15109	-262.49266
80.54000	-4.15594	-262.93132
80.64000	-4.15938	-263.10417
80.74000	-4.16375	-263.34485
80.84000	-4.16875	-263.62926
80.94000	-4.17406	-263.95872
81.04000	-4.18078	-264.34126
81.14000	-4.18609	-264.75897
81.24000	-4.18984	-264.95457
81.34000	-4.19422	-265.19942
81.44000	-4.19937	-265.50272
81.54000	-4.20656	-265.88663
81.64000	-4.21172	-266.30461
81.74000	-4.21563	-266.51216
81.84000	-4.22016	-266.75880
81.94000	-4.22516	-267.04890
82.04000	-4.23109	-267.39505
82.13600	-4.23984	-267.89671
82.23600	-4.24422	-268.31812
82.33600	-4.24734	-268.44525
82.43600	-4.25219	-268.71711
82.53600	-4.25766	-269.05665
82.63600	-4.26422	-269.46968
82.73600	-4.26859	-269.77742
82.83600	-4.27250	-269.99682
82.93600	-4.27687	-270.25378
83.03600	-4.28188	-270.54217
83.13600	-4.28766	-270.89354
83.23600	-4.29563	-271.35634
83.33600	-4.30016	-271.76705
83.43600	-4.30328	-271.91144
83.53600	-4.30781	-272.14965
83.63600	-4.31313	-272.49584
83.73600	-4.32109	-272.94412
83.83600	-4.32641	-273.39572
83.93600	-4.32984	-273.57647
84.03600	-4.33406	-273.81390
84.13600	-4.33875	-274.10203
84.23600	-4.34406	-274.41770
84.33600	-4.35016	-274.79070
84.43600	-4.35672	-275.27884
84.53600	-4.36047	-275.49392
84.63600	-4.36500	-275.74605
84.73600	-4.37000	-276.05587
84.83600	-4.37703	-276.43836
84.93600	-4.38219	-276.83696
85.03600	-4.38594	-277.05812
85.13600	-4.39031	-277.30289
85.23600	-4.39547	-277.61182
85.33600	-4.40156	-277.99681
85.43600	-4.40859	-278.41944
85.53600	-4.41406	-278.87720
85.63600	-4.41719	-279.02943
85.73600	-4.42188	-279.27485
85.83600	-4.42703	-279.60369
85.93600	-4.43438	-280.02796
86.03600	-4.43984	-280.47797
86.13600	-4.44359	-280.71356
86.23600	-4.44797	-280.95114
86.33600	-4.45266	-281.25164
86.43600	-4.45797	-281.57359
86.53600	-4.46469	-281.96707
86.63600	-4.46969	-282.37355
86.73600	-4.47344	-282.57191
86.83600	-4.47797	-282.82380
86.93600	-4.48328	-283.15976
87.03600	-4.49094	-283.61043
87.13600	-4.49625	-284.05976
87.23600	-4.50000	-284.27428
87.33600	-4.50422	-284.51309
87.43600	-4.50875	-284.78396
87.53600	-4.51375	-285.08013
87.63600	-4.52047	-285.44644
87.72600	-4.52656	-285.95030
87.82600	-4.53031	-286.16694
87.92600	-4.53469	-286.41814
88.02600	-4.53969	-286.73288
88.12600	-4.54609	-287.09888
88.22600	-4.55156	-287.49439
88.32600	-4.55562	-287.74148
88.42600	-4.56000	-287.99459
88.52600	-4.56500	-288.27867
88.62600	-4.57031	-288.60617
88.72600	-4.57719	-288.98770
88.82600	-4.58344	-289.48560
88.92600	-4.58672	-289.66534
89.02600	-4.59094	-289.87980
89.12600	-4.59578	-290.16933
89.22600	-4.60203	-290.53172
89.32400	-4.60906	-291.03175
89.42400	-4.61297	-291.26763
89.52400	-4.61719	-291.48713
89.62400	-4.62219	-291.79293
89.72400	-4.62797	-292.14191
89.82400	-4.63422	-292.50950
89.92400	-4.64000	-292.95808
90.02400	-4.64375	-293.15645
90.12400	-4.64813	-293.40982
90.22400	-4.65313	-293.69938
90.32400	-4.65891	-294.05338
90.42400	-4.66609	-294.53182
90.52400	-4.67000	-294.79381
90.62400	-4.67375	-294.99325
90.72400	-4.67844	-295.26791
90.82400	-4.68375	-295.59186
90.92400	-4.69094	-295.99345
91.00600	-4.69688	-296.49842
91.10600	-4.70016	-296.67708
91.20600	-4.70422	-296.89232
91.30600	-4.70938	-297.18682
91.40600	-4.71516	-297.55938
91.50600	-4.72203	-298.01726
91.60600	-4.72609	-298.29216
91.70600	-4.73031	-298.53636
91.80600	-4.73484	-298.81272
91.90600	-4.74016	-299.13601
92.00600	-4.74578	-299.48145
92.10600	-4.75266	-299.95725
92.20600	-4.75609	-300.16637
92.30600	-4.76016	-300.37910
92.40600	-4.76484	-300.66508
92.50600	-4.77062	-300.99258
92.60200	-4.77813	-301.49993
92.70200	-4.78250	-301.79983
92.80200	-4.78656	-302.01501
92.90200	-4.79125	-302.29723
93.00200	-4.79625	-302.60003
93.10200	-4.80141	-302.90765
93.20200	-4.80844	-303.34714
93.30200	-4.81281	-303.62567
93.40200	-4.81719	-303.87363
93.50200	-4.82188	-304.14644
93.60200	-4.82766	-304.48294
93.70200	-4.83469	-304.96603
93.80200	-4.83859	-305.19342
93.90200	-4.84266	-305.40568
94.00200	-4.84734	-305.66648
94.10200	-4.85266	-305.97031
94.20200	-4.85875	-306.33485
94.29800	-4.86625	-306.84054
94.39800	-4.86984	-307.06686
94.49800	-4.87406	-307.27965
94.59800	-4.87859	-307.53437
94.69800	-4.88406	-307.85289
94.79800	-4.89125	-308.30231
94.89800	-4.89563	-308.58845
94.99800	-4.89953	-308.81113
95.09800	-4.90391	-309.06448
95.19800	-4.90906	-309.34480
95.29800	-4.91516	-309.70964
95.39800	-4.92281	-310.21658
95.49800	-4.92625	-310.42546
95.59800	-4.93016	-310.62007
95.69800	-4.93484	-310.88853
95.79800	-4.94016	-311.18685
95.89800	-4.94766	-311.63624
95.99800	-4.95234	-311.97494
96.09800	-4.95641	-312.19018
96.19800	-4.96062	-312.42409
96.29800	-4.96547	-312.68933
96.39800	-4.97125	-313.02440
96.49800	-4.97953	-313.50586
96.59800	-4.98359	-313.84543
96.69800	-4.98719	-314.00356
96.79800	-4.99203	-314.29017
96.89800	-4.99781	-314.60792
96.99800	-5.00500	-315.09447
97.09800	-5.00875	-315.31596
97.19800	-5.01266	-315.51704
97.29800	-5.01719	-315.76252
97.39800	-5.02188	-316.01608
97.49800	-5.02734	-316.33729
97.59800	-5.03516	-316.74474
97.69800	-5.04047	-317.18472
97.79800	-5.04391	-317.33268
97.89800	-5.04859	-317.57998
97.99800	-5.05422	-317.89547
98.09600	-5.06234	-318.39716
98.19600	-5.06625	-318.68455
98.29600	-5.07016	-318.87057
98.39600	-5.07500	-319.13874
98.49600	-5.08141	-319.51219
98.59600	-5.08812	-319.92966
98.69400	-5.09469	-320.43418
98.79400	-5.09703	-320.55470
98.89400	-5.10109	-320.75080
98.99400	-5.10594	-321.05109
99.09400	-5.11109	-321.36044
99.19400	-5.11828	-321.80980
99.29400	-5.12250	-322.10150
99.39400	-5.12641	-322.29531
99.49400	-5.13078	-322.53218
99.59400	-5.13563	-322.82871
99.69400	-5.14125	-323.16467
99.79000	-5.14938	-323.66866
99.89000	-5.15313	-323.95622
99.99000	-5.15703	-324.14404
100.09000	-5.16203	-324.41142
100.19000	-5.16750	-324.73570
100.29000	-5.17469	-325.18637
100.39000	-5.17891	-325.47879
100.49000	-5.18297	-325.68944
100.59000	-5.18750	-325.93763
100.69000	-5.19250	-326.23419
100.79000	-5.19813	-326.56112
100.89000	-5.20563	-327.00399
100.99000	-5.20969	-327.30719
101.09000	-5.21344	-327.48502
101.19000	-5.21828	-327.74839
101.29000	-5.22406	-328.06993
101.38800	-5.23219	-328.58145
101.48800	-5.23625	-328.89625
101.58800	-5.24000	-329.07134
101.68800	-5.24453	-329.31742
101.78800	-5.24969	-329.62653
101.88800	-5.25500	-329.93490
101.98800	-5.26219	-330.34906
102.08800	-5.26656	-330.67217
102.18800	-5.27047	-330.86157
102.28800	-5.27516	-331.12678
102.38800	-5.28063	-331.44295
102.48800	-5.28813	-331.87738
102.58800	-5.29313	-332.26416
102.68800	-5.29656	-332.42080
102.78800	-5.30078	-332.63457
102.88800	-5.30563	-332.91286
102.98800	-5.31125	-333.23860
103.08800	-5.31875	-333.65712
103.18800	-5.32344	-334.02139
103.28800	-5.32734	-334.20703
103.38800	-5.33234	-334.47960
103.48800	-5.33781	-334.80114
103.58800	-5.34516	-335.22925
103.68800	-5.34953	-335.55692
103.78800	-5.35328	-335.74441
103.88800	-5.35781	-335.98736
103.98800	-5.36297	-336.27367
104.08800	-5.36875	-336.60322
104.18800	-5.37703	-337.10077
104.28800	-5.38031	-337.35812
104.38800	-5.38375	-337.51151
104.48800	-5.38844	-337.76775
104.58800	-5.39422	-338.08890
104.68800	-5.40172	-338.54625
104.78800	-5.40625	-338.86418
104.88800	-5.41016	-339.07235
104.98800	-5.41453	-339.29455
105.08800	-5.41953	-339.57604
105.18800	-5.42469	-339.88249
105.28801	-5.43281	-340.32297
105.38801	-5.43719	-340.67509
105.48801	-5.44078	-340.84389
105.58801	-5.44563	-341.10993
105.68801	-5.45156	-341.45468
105.78401	-5.45953	-341.95963
105.88401	-5.46344	-342.25166
105.98401	-5.46688	-342.41134
106.08401	-5.47141	-342.65018
106.18401	-5.47625	-342.94388
106.28401	-5.48156	-343.24282
106.38401	-5.48906	-343.69063
106.48401	-5.49328	-344.03172
106.58401	-5.49734	-344.21048
106.68401	-5.50219	-344.48931
106.78401	-5.50750	-344.78396
106.88401	-5.51453	-345.19681
106.98401	-5.51969	-345.56207
107.08401	-5.52375	-345.78732
107.18401	-5.52812	-346.03858
107.28401	-5.53328	-346.32403
107.38401	-5.53922	-346.67733
107.48201	-5.54766	-347.18531
107.58201	-5.55094	-347.46766
107.68201	-5.55453	-347.63324
107.78201	-5.55953	-347.91791
107.88201	-5.56469	-348.23734
107.98201	-5.57156	-348.65135
108.08201	-5.57609	-348.98797
108.18201	-5.58000	-349.19399
108.28201	-5.58422	-349.42251
108.38201	-5.58906	-349.70868
108.48201	-5.59422	-350.00947
108.58201	-5.60078	-350.37413
108.68201	-5.60656	-350.80826
108.78201	-5.61063	-351.03029
108.88201	-5.61547	-351.28516
108.98201	-5.62094	-351.61650
109.08201	-5.62813	-352.03090
109.18201	-5.63266	-352.36555
109.28201	-5.63656	-352.56630
109.38201	-5.64109	-352.81911
109.48201	-5.64594	-353.08146
109.58201	-5.65141	-353.40795
109.68201	-5.65828	-353.78075
109.78201	-5.66406	-354.23473
109.88201	-5.66797	-354.42537
109.98201	-5.67234	-354.65202
110.08201	-5.67719	-354.91902
110.18201	-5.68391	-355.29453
110.28201	-5.68891	-355.64655
110.38201	-5.69313	-355.86283
110.48201	-5.69766	-356.10893
110.58201	-5.70297	-356.41941
110.68201	-5.70859	-356.73681
110.78201	-5.71531	-357.10239
110.88201	-5.72031	-357.48166
110.98201	-5.72422	-357.66914
111.08201	-5.72906	-357.92628
111.18201	-5.73422	-358.22514
111.28201	-5.74172	-358.65194
111.38201	-5.74687	-359.02834
111.48201	-5.75062	-359.22423
111.58201	-5.75484	-359.44396
111.68201	-5.75953	-359.70208
111.78201	-5.76469	-359.99638
111.88201	-5.77141	-360.36235
111.98201	-5.77641	-360.72823
112.08201	-5.78031	-360.92016
112.18201	-5.78516	-361.16770
112.28201	-5.79063	-361.47490
112.38201	-5.79781	-361.87282
112.48201	-5.80281	-362.23727
112.58201	-5.80687	-362.44634
112.68201	-5.81125	-362.67596
112.78201	-5.81625	-362.95027
112.88201	-5.82156	-363.24602
112.98201	-5.82859	-363.61286
113.08201	-5.83391	-364.01349
113.18201	-5.83734	-364.16280
113.28201	-5.84141	-364.35980
113.38201	-5.84625	-364.59669
113.48201	-5.85172	-364.88590
113.58201	-5.85875	-365.32503
113.68201	-5.86328	-365.55147
113.78201	-5.86781	-365.79716
113.88201	-5.87328	-366.05728
113.98201	-5.87875	-366.36844
114.08201	-5.88578	-366.70512
114.18201	-5.89141	-367.12620
114.28201	-5.89469	-367.25643
114.38201	-5.89922	-367.47718
114.48201	-5.90500	-367.78021
114.58201	-5.91375	-368.24033
114.68201	-5.91859	-368.65944
114.78201	-5.92094	-368.72214
114.88201	-5.92500	-368.92644
114.98201	-5.93000	-369.18348
115.08201	-5.93531	-369.48913
115.18201	-5.94297	-369.87102
115.28201	-5.94828	-370.31800
115.38201	-5.95156	-370.44635
115.48201	-5.95609	-370.66272
115.58201	-5.96094	-370.94516
115.68201	-5.96703	-371.26347
115.78201	-5.97375	-371.70899
115.88201	-5.97750	-371.91099
115.98201	-5.98188	-372.12947
116.08201	-5.98672	-372.38690
116.18201	-5.99234	-372.70677
116.28201	-6.00031	-373.11205
116.38201	-6.00484	-373.50023
116.48201	-6.00812	-373.62254
116.58201	-6.01281	-373.85184
116.68201	-6.01781	-374.13946
116.78201	-6.02469	-374.49408
116.88201	-6.03016	-374.89522
116.98201	-6.03406	-375.09757
117.08201	-6.03844	-375.30020
117.18201	-6.04328	-375.57125
117.28201	-6.04891	-375.87470
117.38201	-6.05703	-376.30424
117.48201	-6.06172	-376.70463
117.58201	-6.06500	-376.83219
117.68201	-6.06938	-377.06038
117.78201	-6.07469	-377.34616
117.88201	-6.08266	-377.76530
117.98201	-6.08719	-378.13851
118.08201	-6.09078	-378.28767
118.18201	-6.09516	-378.51661
118.28201	-6.10016	-378.79717
118.38201	-6.10563	-379.09946
118.48201	-6.11297	-379.47023
118.58201	-6.11813	-379.87360
118.68201	-6.12172	-380.05945
118.78201	-6.12609	-380.27808
118.88201	-6.13109	-380.53501
118.98201	-6.13812	-380.90387
119.08201	-6.14375	-381.32262
119.18201	-6.14750	-381.50769
119.28201	-6.15172	-381.71867
119.38201	-6.15656	-381.97565
119.48201	-6.16250	-382.31409
119.58201	-6.17016	-382.73680
119.68201	-6.17500	-383.14572
119.78201	-6.17828	-383.28069
119.88201	-6.18281	-383.50242
119.98201	-6.18797	-383.79258
120.08201	-6.19453	-384.12365
120.18201	-6.20078	-384.56556
120.28201	-6.20453	-384.78419
120.38201	-6.20875	-384.98640
120.48201	-6.21328	-385.23629
120.58201	-6.21875	-385.52547
120.68201	-6.22531	-385.89123
120.78201	-6.23188	-386.36896
120.88201	-6.23531	-386.52238
120.98201	-6.23953	-386.73353
121.08201	-6.24469	-387.01251
121.18201	-6.25187	-387.38263
121.28201	-6.25719	-387.77208
121.38201	-6.26094	-387.95114
121.48201	-6.26547	-388.17996
121.58201	-6.27063	-388.46999
121.68201	-6.27609	-388.77693
121.78201	-6.28344	-389.16355
121.88001	-6.28953	-389.66665
121.98001	-6.29219	-389.76943
122.08001	-6.29641	-389.96527
122.18001	-6.30125	-390.23522
122.28001	-6.30797	-390.58122
122.38001	-6.31422	-391.04202
122.48001	-6.31812	-391.25443
122.58001	-6.32250	-391.47907
122.68001	-6.32781	-391.77182
122.78001	-6.33375	-392.12808
122.88001	-6.34031	-392.51179
122.98001	-6.34516	-392.87916
123.08001	-6.34859	-393.03586
123.18001	-6.35328	-393.27219
123.28001	-6.35859	-393.56726
123.38001	-6.36594	-393.96781
123.48001	-6.37141	-394.39204
123.58001	-6.37484	-394.57667
123.68001	-6.37906	-394.78761
123.78001	-6.38375	-395.04761
123.88001	-6.38906	-395.34688
123.98001	-6.39578	-395.71232
124.08001	-6.40172	-396.17103
124.18001	-6.40547	-396.36859
124.28001	-6.41016	-396.60674
124.38001	-6.41531	-396.91603
124.48001	-6.42203	-397.30403
124.58001	-6.42688	-397.64401
124.68001	-6.43078	-397.85019
124.78001	-6.43531	-398.08124
124.88001	-6.44000	-398.35310
124.98001	-6.44516	-398.64200
125.08001	-6.45156	-398.96816
125.18001	-6.45813	-399.47185
125.28001	-6.46172	-399.64089
125.38001	-6.46625	-399.87463
125.48001	-6.47125	-400.15838
125.58001	-6.47797	-400.49571
125.68001	-6.48406	-400.94236
125.78001	-6.48797	-401.13482
125.88001	-6.49203	-401.35506
125.98001	-6.49703	-401.61932
126.08001	-6.50250	-401.92834
126.18001	-6.50875	-402.24263
126.28001	-6.51484	-402.67208
126.38001	-6.51844	-402.84112
126.48001	-6.52297	-403.06512
126.58001	-6.52781	-403.33211
126.68001	-6.53375	-403.65335
126.78001	-6.54156	-404.14914
126.88001	-6.54500	-404.32882
126.98001	-6.54891	-404.50570
127.08001	-6.55344	-404.72826
127.18001	-6.55859	-405.00236
127.28001	-6.56469	-405.32893
127.38001	-6.57203	-405.81381
127.48001	-6.57562	-405.98929
127.58001	-6.58016	-406.20133
127.68001	-6.58516	-406.46377
127.78001	-6.59109	-406.78155
127.88001	-6.59828	-407.25192
127.98001	-6.60188	-407.41777
128.08001	-6.60594	-407.60607
128.18001	-6.61062	-407.85357
128.28001	-6.61594	-408.13690
128.38001	-6.62250	-408.48652
128.48001	-6.62922	-408.96371
128.58001	-6.63234	-409.08182
128.68001	-6.63656	-409.28215
128.78001	-6.64156	-409.52390
128.88001	-6.64813	-409.86651
128.98001	-6.65500	-410.34511
129.08001	-6.65859	-410.52917
129.18001	-6.66281	-410.71883
129.28001	-6.66734	-410.95152
129.38001	-6.67188	-411.19191
129.48001	-6.67750	-411.46535
129.58001	-6.68484	-411.94987
129.68001	-6.68859	-412.12896
129.78001	-6.69281	-412.30893
129.88001	-6.69766	-412.55865
129.98001	-6.70375	-412.86075
130.08001	-6.71063	-413.29995
130.18001	-6.71438	-413.46109
130.28001	-6.71859	-413.65671
130.38001	-6.72375	-413.91119
130.48001	-6.72969	-414.23756
130.58001	-6.73859	-414.64907
130.65001	-6.74391	-415.15440
130.75001	-6.74594	-415.21299
130.85001	-6.74953	-415.33220
130.95001	-6.75438	-415.59806
131.05001	-6.76016	-415.89525
131.15001	-6.76750	-416.39262
131.25001	-6.77078	-416.55293
131.35001	-6.77469	-416.73023
131.45001	-6.77938	-416.96915
131.55001	-6.78453	-417.24163
131.65001	-6.79031	-417.56567
131.75001	-6.79797	-418.04036
131.85001	-6.80141	-418.24311
131.95001	-6.80563	-418.43054
132.05001	-6.81094	-418.70853
132.15001	-6.81672	-419.03418
132.25001	-6.82438	-419.53075
132.35001	-6.82781	-419.72399
132.45001	-6.83156	-419.89547
132.55001	-6.83594	-420.11371
132.65001	-6.84078	-420.36507
132.75001	-6.84641	-420.67787
132.85001	-6.85453	-421.13030
132.95001	-6.85875	-421.45368
133.05001	-6.86234	-421.60243
133.15001	-6.86719	-421.84582
133.25001	-6.87281	-422.15252
133.35001	-6.88031	-422.61967
133.45001	-6.88438	-422.85714
133.55001	-6.88844	-423.05499
133.65001	-6.89312	-423.28855
133.75001	-6.89828	-423.57421
133.85001	-6.90422	-423.91306
133.95001	-6.91250	-424.41174
134.05001	-6.91594	-424.66101
134.15001	-6.91953	-424.80770
134.25001	-6.92422	-425.04865
134.35001	-6.92984	-425.36598
134.45001	-6.93734	-425.85868
134.55001	-6.94109	-426.08434
134.65001	-6.94484	-426.26467
134.75001	-6.94953	-426.50172
134.85001	-6.95484	-426.78988
134.95001	-6.96047	-427.11112
135.05001	-6.96828	-427.58790
135.15001	-6.97188	-427.84283
135.25001	-6.97594	-428.02095
135.35001	-6.98094	-428.27955
135.45001	-6.98703	-428.62329
135.55001	-6.99438	-429.11649
135.65001	-6.99781	-429.30570
135.75001	-7.00187	-429.48222
135.85001	-7.00609	-429.69432
135.95001	-7.01109	-429.95360
136.05001	-7.01672	-430.27639
136.15001	-7.02438	-430.76438
136.25001	-7.02828	-430.99800
136.35001	-7.03250	-431.18930
136.45001	-7.03750	-431.45892
136.55001	-7.04359	-431.78579
136.65001	-7.05063	-432.24004
136.75001	-7.05422	-432.44448
136.85001	-7.05797	-432.61129
136.95001	-7.06250	-432.82935
137.05001	-7.06750	-433.08270
137.15001	-7.07344	-433.41240
137.24001	-7.08188	-433.92020
137.34001	-7.08500	-434.16506
137.44001	-7.08844	-434.28361
137.54001	-7.09297	-434.50588
137.64001	-7.09844	-434.78397
137.74001	-7.10656	-435.23222
137.84001	-7.11125	-435.56276
137.94001	-7.11500	-435.73114
138.04001	-7.11969	-435.96423
138.14001	-7.12500	-436.24404
138.24001	-7.13047	-436.54224
138.34001	-7.13797	-436.96985
138.44001	-7.14188	-437.23094
138.54001	-7.14563	-437.36902
138.64001	-7.15000	-437.58765
138.74001	-7.15547	-437.86490
138.84001	-7.16344	-438.29295
138.94001	-7.16844	-438.66318
139.04001	-7.17172	-438.79306
139.14001	-7.17625	-438.98863
139.24001	-7.18141	-439.25133
139.34001	-7.18734	-439.57281
139.44001	-7.19500	-440.01123
139.54001	-7.19875	-440.24169
139.64001	-7.20266	-440.37834
139.74001	-7.20766	-440.60823
139.84001	-7.21297	-440.85711
139.94001	-7.22125	-441.30453
140.04001	-7.22563	-441.59904
140.14001	-7.22922	-441.70597
140.24001	-7.23391	-441.91748
140.34001	-7.23875	-442.16847
140.44001	-7.24422	-442.46083
140.54001	-7.25156	-442.87094
140.64001	-7.25500	-443.09464
140.74001	-7.25891	-443.22991
140.84001	-7.26344	-443.45608
140.94001	-7.26891	-443.72663
141.04001	-7.27672	-444.17581
141.14001	-7.28125	-444.48796
141.24001	-7.28516	-444.65414
141.34001	-7.28969	-444.87143
141.44001	-7.29469	-445.13622
141.54001	-7.30000	-445.41591
141.64001	-7.30719	-445.80567
141.74001	-7.31156	-446.09690
141.84001	-7.31562	-446.25178
141.94001	-7.32016	-446.45670
142.04001	-7.32578	-446.74253
142.14001	-7.33375	-447.22047
142.24001	-7.33781	-447.46777
142.34001	-7.34172	-447.60874
142.44001	-7.34625	-447.85011
142.54001	-7.35141	-448.10033
142.64001	-7.35672	-448.36539
142.74001	-7.36422	-448.75252
142.84001	-7.36844	-449.06527
142.94001	-7.37234	-449.20316
143.04001	-7.37703	-449.42224
143.14001	-7.38219	-449.66924
143.24001	-7.38984	-450.06892
143.34001	-7.39453	-450.37881
143.44001	-7.39844	-450.53956
143.54001	-7.40297	-450.74385
143.64001	-7.40828	-451.00567
143.74001	-7.41406	-451.31311
143.84001	-7.42125	-451.70522
143.94001	-7.42516	-451.93735
144.04001	-7.42922	-452.08070
144.14001	-7.43391	-452.30675
144.24001	-7.43891	-452.54320
144.34001	-7.44594	-452.87836
144.44001	-7.45125	-453.22281
144.54001	-7.45563	-453.43453
144.64001	-7.46000	-453.62958
144.74001	-7.46484	-453.83933
144.84001	-7.47062	-454.14808
144.94001	-7.47844	-454.53095
145.04001	-7.48313	-454.88414
145.14001	-7.48625	-454.97009
145.24001	-7.49094	-455.16697
145.34001	-7.49625	-455.42696
145.44001	-7.50359	-455.83102
145.54001	-7.50750	-456.06092
145.64001	-7.51141	-456.20224
145.74001	-7.51578	-456.38385
145.84001	-7.52047	-456.59864
145.94001	-7.52578	-456.84421
146.04001	-7.53234	-457.15386
146.14001	-7.53922	-457.61630
146.24001	-7.54250	-457.70481
146.34001	-7.54672	-457.86694
146.44001	-7.55187	-458.09317
146.54001	-7.56078	-458.49878
146.64001	-7.56609	-458.92569
146.74001	-7.56984	-459.04654
146.84001	-7.57469	-459.26350
146.94001	-7.58062	-459.56621
147.04001	-7.58656	-459.89600
147.14001	-7.59375	-460.33055
147.24001	-7.59625	-460.43667
147.34001	-7.59984	-460.55466
147.44001	-7.60438	-460.75943
147.54001	-7.60937	-460.98992
147.64001	-7.61703	-461.37935
147.74001	-7.62219	-461.75840
147.84001	-7.62594	-461.89362
147.94001	-7.63000	-462.07055
148.04001	-7.63469	-462.26940
148.14001	-7.64016	-462.55344
148.24001	-7.64797	-462.94245
148.34001	-7.65250	-463.25573
148.44001	-7.65641	-463.40150
148.54001	-7.66125	-463.62209
148.64001	-7.66656	-463.88271
148.74001	-7.67391	-464.26079
148.84001	-7.67859	-464.57091
148.94001	-7.68234	-464.70198
149.04001	-7.68687	-464.88413
149.14001	-7.69156	-465.11632
149.24001	-7.69703	-465.38481
149.34001	-7.70516	-465.77656
149.44001	-7.71000	-466.14501
149.54001	-7.71313	-466.22628
149.64001	-7.71766	-466.40369
149.74001	-7.72313	-466.66911
149.84001	-7.73078	-467.07553
149.94001	-7.73531	-467.37704
150.04001	-7.73922	-467.50900
150.14001	-7.74375	-467.71091
150.24001	-7.74891	-467.94933
150.34001	-7.75422	-468.22348
150.44001	-7.76109	-468.55921
150.54001	-7.76625	-468.90250
150.64001	-7.77000	-469.01861
150.74001	-7.77469	-469.22192
150.84001	-7.78000	-469.47557
150.94001	-7.78688	-469.81913
151.04001	-7.79250	-470.18957
151.14001	-7.79609	-470.31042
151.24001	-7.80016	-470.46065
151.34001	-7.80500	-470.67839
151.44001	-7.81047	-470.94452
151.54001	-7.81813	-471.31553
151.64001	-7.82359	-471.73977
151.74001	-7.82703	-471.82229
151.84001	-7.83172	-472.01663
151.94001	-7.83719	-472.29183
152.04001	-7.84469	-472.64990
152.14001	-7.84922	-472.97570
152.24001	-7.85266	-473.07837
152.34001	-7.85703	-473.25540
152.44001	-7.86172	-473.47742
152.54001	-7.86719	-473.73506
152.64001	-7.87484	-474.08849
152.74001	-7.88063	-474.51919
152.84001	-7.88359	-474.58497
152.94001	-7.88813	-474.75240
153.04001	-7.89297	-474.96635
153.14001	-7.90031	-475.31426
153.24001	-7.90609	-475.72032
153.34001	-7.90984	-475.85720
153.44001	-7.91438	-476.02603
153.54001	-7.91922	-476.24606
153.64001	-7.92438	-476.49473
153.74001	-7.93109	-476.81504
153.84001	-7.93625	-477.13888
153.94001	-7.94016	-477.26259
154.04001	-7.94500	-477.47090
154.14001	-7.95063	-477.75370
154.24001	-7.95844	-478.18097
154.34001	-7.96250	-478.41987
154.44001	-7.96594	-478.51563
154.54001	-7.97000	-478.66711
154.64001	-7.97469	-478.86640
154.74001	-7.98031	-479.13060
154.84001	-7.98859	-479.52271
154.94001	-7.99406	-479.97311
155.04001	-7.99750	-480.06245
155.14001	-8.00234	-480.25653
155.24001	-8.00781	-480.51062
155.34001	-8.01484	-480.88181
155.44001	-8.01922	-481.12953
155.54001	-8.02313	-481.28414
155.64001	-8.02750	-481.46278
155.74001	-8.03266	-481.70516
155.84001	-8.03859	-482.01561
155.94001	-8.04766	-482.51885
156.04001	-8.05078	-482.74186
156.14001	-8.05391	-482.79175
156.24001	-8.05828	-482.96753
156.34001	-8.06359	-483.23160
156.44001	-8.07094	-483.60184
156.54001	-8.07641	-483.99463
156.64001	-8.08031	-484.14442
156.74001	-8.08453	-484.32720
156.84001	-8.08906	-484.52014
156.94001	-8.09453	-484.77152
157.04001	-8.10094	-485.08841
157.14001	-8.10719	-485.52004
157.24001	-8.11063	-485.63597
157.34001	-8.11516	-485.81722
157.44001	-8.12031	-486.06217
157.54001	-8.12703	-486.41580
157.64001	-8.13234	-486.73609
157.74001	-8.13625	-486.87169
157.84001	-8.14031	-487.02529
157.94001	-8.14500	-487.22425
158.04001	-8.15047	-487.49974
158.14001	-8.15641	-487.80510
158.24001	-8.16375	-488.25887
158.34001	-8.16766	-488.42224
158.44001	-8.17234	-488.59707
158.54001	-8.17781	-488.84004
158.64001	-8.18484	-489.19764
158.74001	-8.18938	-489.48306
158.84001	-8.19313	-489.60537
158.94001	-8.19750	-489.77545
159.04001	-8.20234	-489.98883
159.14001	-8.20781	-490.26260
159.24001	-8.21484	-490.58464
159.34001	-8.22016	-490.94713
159.44001	-8.22359	-491.01686
159.54001	-8.22797	-491.18122
159.64001	-8.23313	-491.39932
159.74001	-8.24063	-491.76484
159.84001	-8.24609	-492.13484
159.94001	-8.25000	-492.26767
160.04001	-8.25438	-492.42848
160.14001	-8.25938	-492.62989
160.24001	-8.26453	-492.86413
160.34001	-8.27172	-493.19264
160.44001	-8.27688	-493.54509
160.54001	-8.28063	-493.64570
160.64001	-8.28516	-493.82231
160.74001	-8.29047	-494.04794
160.84001	-8.29813	-494.38846
160.94001	-8.30313	-494.73447
161.04001	-8.30687	-494.82906
161.14001	-8.31094	-494.97789
161.24001	-8.31547	-495.15983
161.34001	-8.32062	-495.38645
161.44001	-8.32750	-495.68573
161.54001	-8.33359	-496.08284
161.64001	-8.33719	-496.17341
161.74001	-8.34141	-496.32153
161.84001	-8.34609	-496.49388
161.94001	-8.35250	-496.75819
162.04001	-8.35891	-497.16350
162.14001	-8.36281	-497.28242
162.24001	-8.36703	-497.41462
162.34001	-8.37188	-497.58774
162.44001	-8.37750	-497.82041
162.54001	-8.38437	-498.10675
162.64001	-8.39047	-498.50497
162.74001	-8.39391	-498.57759
162.84001	-8.39844	-498.72601
162.94001	-8.40406	-498.96216
163.04001	-8.41266	-499.33866
163.14001	-8.41875	-499.80530
163.24001	-8.42109	-499.77708
163.34001	-8.42516	-499.88729
163.44001	-8.43016	-500.08911
163.54001	-8.43563	-500.33802
163.64001	-8.44281	-500.66876
163.74001	-8.44781	-501.01680
163.84001	-8.45125	-501.07616
163.94001	-8.45594	-501.25480
164.04001	-8.46094	-501.46902
164.14001	-8.46703	-501.71071
164.24001	-8.47297	-502.08783
164.34001	-8.47672	-502.19202
164.44001	-8.48109	-502.33561
164.54001	-8.48609	-502.55066
164.64001	-8.49188	-502.81358
164.74001	-8.50031	-503.18509
164.84001	-8.50531	-503.59011
164.94001	-8.50781	-503.56698
165.04001	-8.51187	-503.68071
165.14001	-8.51688	-503.88896
165.24001	-8.52453	-504.22120
165.34001	-8.53078	-504.67491
165.44001	-8.53438	-504.77237
165.54001	-8.53875	-504.91840
165.64001	-8.54359	-505.11456
165.74001	-8.54859	-505.33611
165.84001	-8.55547	-505.61678
165.94001	-8.56109	-505.98669
166.04001	-8.56453	-506.06674
166.14001	-8.56906	-506.22052
166.24001	-8.57422	-506.45232
166.34001	-8.58219	-506.80411
166.44001	-8.58719	-507.17020
166.54001	-8.59047	-507.22212
166.64001	-8.59469	-507.35265
166.74001	-8.59938	-507.54720
166.84001	-8.60484	-507.76619
166.94001	-8.61188	-508.08245
167.04001	-8.61797	-508.50326
167.14001	-8.62141	-508.57568
167.24001	-8.62594	-508.72713
167.34001	-8.63125	-508.95786
167.44001	-8.63781	-509.23598
167.54001	-8.64344	-509.57078
167.64001	-8.64719	-509.68939
167.74001	-8.65141	-509.82642
167.84001	-8.65625	-510.01823
167.94001	-8.66188	-510.26052
168.04001	-8.66938	-510.58775
168.14001	-8.67484	-510.98889
168.24001	-8.67781	-511.00367
168.34001	-8.68219	-511.14208
168.44001	-8.68750	-511.36583
168.54001	-8.69484	-511.69020
168.64001	-8.70078	-512.09569
168.74001	-8.70438	-512.18605
168.84001	-8.70859	-512.32058
168.94001	-8.71344	-512.51948
169.04001	-8.71844	-512.71987
169.14001	-8.72469	-513.01563
169.24001	-8.73141	-513.41772
169.34001	-8.73484	-513.50462
169.44001	-8.73922	-513.64630
169.54001	-8.74437	-513.85850
169.64001	-8.75156	-514.16087
169.74001	-8.75734	-514.52827
169.84001	-8.76078	-514.60284
169.94001	-8.76500	-514.73755
170.04001	-8.76984	-514.93090
170.14001	-8.77531	-515.17057
170.24001	-8.78141	-515.45072
170.34001	-8.78859	-515.89280
170.44001	-8.79188	-515.96522
170.54001	-8.79625	-516.08640
170.64001	-8.80094	-516.27243
170.74001	-8.80766	-516.54392
170.84001	-8.81375	-516.95180
170.94001	-8.81750	-517.05778
171.04001	-8.82172	-517.18307
171.14001	-8.82688	-517.38983
171.24001	-8.83266	-517.65782
171.34001	-8.84094	-518.03470
171.44001	-8.84578	-518.41354
171.54001	-8.84859	-518.40496
171.64001	-8.85313	-518.55958
171.74001	-8.85797	-518.76080
171.84001	-8.86406	-519.01639
171.94001	-8.87016	-519.40632
172.04001	-8.87438	-519.53459
172.14001	-8.87891	-519.68950
172.24001	-8.88391	-519.88786
172.34001	-8.88922	-520.12873
172.44001	-8.89703	-520.47718
172.54001	-8.90203	-520.85799
172.64001	-8.90531	-520.89608
172.74001	-8.90953	-521.02149
172.84001	-8.91453	-521.23624
172.94001	-8.92094	-521.51614
173.04001	-8.92687	-521.88361
173.14001	-8.93078	-521.99149
173.24001	-8.93500	-522.13430
173.34001	-8.94016	-522.33857
173.44001	-8.94594	-522.61311
173.54001	-8.95297	-522.92436
173.64001	-8.95828	-523.27824
173.74001	-8.96156	-523.32139
173.84001	-8.96563	-523.42665
173.94001	-8.97016	-523.59223
174.04001	-8.97625	-523.85426
174.14001	-8.98391	-524.33467
174.24001	-8.98781	-524.45626
174.34001	-8.99203	-524.57833
174.44001	-8.99688	-524.75917
174.54001	-9.00203	-524.96260
174.64001	-9.00828	-525.22653
174.74001	-9.01453	-525.60711
174.84001	-9.01844	-525.68710
174.94001	-9.02297	-525.83534
175.04001	-9.02813	-526.04008
175.14001	-9.03391	-526.29119
175.24001	-9.04125	-526.68881
175.34001	-9.04484	-526.79229
175.44001	-9.04859	-526.87258
175.54001	-9.05313	-527.02224
175.64001	-9.05828	-527.22448
175.74001	-9.06422	-527.45938
175.84001	-9.07156	-527.89527
175.94001	-9.07516	-527.96912
176.04001	-9.07953	-528.07575
176.14001	-9.08453	-528.25046
176.24001	-9.09047	-528.49495
176.34001	-9.09813	-528.93269
176.44001	-9.10141	-528.99939
176.54001	-9.10563	-529.10215
176.64001	-9.11047	-529.27345
176.74001	-9.11563	-529.47903
176.84001	-9.12172	-529.71911
176.94001	-9.12922	-530.17300
177.04001	-9.13219	-530.18510
177.14001	-9.13656	-530.30181
177.24001	-9.14156	-530.49809
177.34001	-9.14859	-530.78216
177.44001	-9.15469	-531.16333
177.54001	-9.15828	-531.21471
177.64001	-9.16234	-531.31264
177.74001	-9.16719	-531.47352
177.84001	-9.17219	-531.66914
177.94001	-9.17813	-531.89033
178.04001	-9.18469	-532.26376
178.14001	-9.18828	-532.32253
178.24001	-9.19234	-532.41497
178.34001	-9.19703	-532.55874
178.44001	-9.20281	-532.76694
178.54001	-9.21109	-533.24234
178.64001	-9.21453	-533.30398
178.74001	-9.21844	-533.38158
178.84001	-9.22312	-533.52177
178.94001	-9.22828	-533.70237
179.04001	-9.23484	-533.96082
179.12201	-9.24297	-534.46692
179.22201	-9.24609	-534.52480
179.32201	-9.24969	-534.55597
179.42201	-9.25469	-534.70540
179.52201	-9.26016	-534.92051
179.62201	-9.26766	-535.35378
179.72201	-9.27125	-535.41577
179.82201	-9.27516	-535.49767
179.92201	-9.28016	-535.66498
180.02201	-9.28578	-535.89422
180.12201	-9.29172	-536.14885
180.22201	-9.29969	-536.62384
180.32201	-9.30203	-536.61704
180.42201	-9.30563	-536.64452
180.52201	-9.31031	-536.79478
180.62201	-9.31562	-536.99243
180.72201	-9.32375	-537.42975
180.82201	-9.32813	-537.61780
180.92201	-9.33234	-537.71931
181.02201	-9.33703	-537.85437
181.12201	-9.34219	-538.05536
181.22201	-9.34781	-538.27518
181.32201	-9.35531	-538.65135
181.42201	-9.35859	-538.76996
181.52201	-9.36250	-538.82003
181.62201	-9.36750	-538.98621
181.72201	-9.37344	-539.22588
181.82201	-9.38156	-539.71875
181.92201	-9.38500	-539.76768
182.02201	-9.38875	-539.82180
182.12201	-9.39328	-539.95353
182.22201	-9.39844	-540.15857
182.32201	-9.40438	-540.42250
182.42201	-9.41219	-540.82853
182.52201	-9.41578	-540.96127
182.62201	-9.41953	-540.99500
182.72201	-9.42453	-541.15713
182.82201	-9.43000	-541.36658
182.92201	-9.43688	-541.73243
183.02201	-9.44109	-541.87030
183.12201	-9.44531	-541.97705
183.22201	-9.45016	-542.13727
183.32201	-9.45562	-542.35363
183.42201	-9.46141	-542.59741
183.52201	-9.46922	-543.01840
183.62201	-9.47250	-543.06740
183.72201	-9.47625	-543.11895
183.82201	-9.48094	-543.27148
183.92201	-9.48656	-543.48391
184.02201	-9.49422	-543.92070
184.12201	-9.49797	-544.02697
184.22201	-9.50188	-544.07853
184.32201	-9.50641	-544.19297
184.42201	-9.51141	-544.36821
184.52201	-9.51688	-544.57593
184.62201	-9.52469	-545.00186
184.72201	-9.52859	-545.13025
184.82201	-9.53266	-545.20142
184.92201	-9.53766	-545.36575
185.02201	-9.54313	-545.55863
185.12201	-9.55125	-546.00126
185.22201	-9.55484	-546.09084
185.32201	-9.55891	-546.14443
185.42201	-9.56313	-546.25815
185.52201	-9.56781	-546.39906
185.62201	-9.57344	-546.62055
185.72201	-9.58219	-547.06043
185.82201	-9.58594	-547.21975
185.92201	-9.59000	-547.25748
186.02201	-9.59469	-547.40107
186.12201	-9.60016	-547.57613
186.22201	-9.60734	-547.96910
186.32201	-9.61141	-548.07687
186.42201	-9.61547	-548.14130
186.52201	-9.62000	-548.25419
186.62201	-9.62516	-548.43998
186.72201	-9.63063	-548.63006
186.82201	-9.63859	-549.01963
186.92201	-9.64219	-549.11977
187.02201	-9.64609	-549.16167
187.12201	-9.65078	-549.30055
187.22201	-9.65672	-549.52264
187.32201	-9.66531	-549.95370
187.42201	-9.66953	-550.16536
187.52201	-9.67297	-550.14783
187.62201	-9.67734	-550.24439
187.72201	-9.68219	-550.38786
187.82201	-9.68828	-550.64821
187.92201	-9.69672	-551.13512
188.02201	-9.69969	-551.16755
188.12201	-9.70344	-551.20206
188.22201	-9.70828	-551.35727
188.32201	-9.71422	-551.57191
188.42201	-9.72219	-552.01882
188.52201	-9.72547	-552.08904
188.62201	-9.72906	-552.09571
188.72201	-9.73375	-552.24246
188.82201	-9.73891	-552.43254
188.92201	-9.74500	-552.69176
189.02201	-9.75281	-553.11459
189.12201	-9.75609	-553.16746
189.22201	-9.76016	-553.20716
189.32201	-9.76516	-553.35850
189.42201	-9.77078	-553.55555
189.52201	-9.77844	-553.99919
189.62201	-9.78219	-554.08490
189.72201	-9.78594	-554.11589
189.82201	-9.79047	-554.24529
189.92201	-9.79562	-554.41284
190.02201	-9.80125	-554.61723
190.12201	-9.80844	-554.98403
190.22201	-9.81203	-555.05991
190.32201	-9.81625	-555.13442
190.42201	-9.82094	-555.27669
190.52201	-9.82672	-555.48161
190.62201	-9.83531	-555.95917
190.72201	-9.83922	-556.08630
190.82201	-9.84313	-556.09637
190.92201	-9.84766	-556.21439
191.02201	-9.85219	-556.34052
191.12201	-9.85719	-556.50222
191.22201	-9.86484	-556.84286
191.32201	-9.86891	-557.01679
191.42201	-9.87297	-557.05827
191.52201	-9.87797	-557.19149
191.62201	-9.88359	-557.37340
191.72201	-9.89125	-557.76644
191.82201	-9.89500	-557.84547
191.92201	-9.89891	-557.89340
192.02201	-9.90344	-557.99800
192.12201	-9.90859	-558.16472
192.22201	-9.91406	-558.36600
192.32201	-9.92187	-558.68900
192.42201	-9.92609	-558.85994
192.52201	-9.93016	-558.87198
192.62201	-9.93484	-558.99364
192.72201	-9.94016	-559.15773
192.82201	-9.94813	-559.53336
192.92201	-9.95234	-559.68803
193.02201	-9.95625	-559.71837
193.12201	-9.96078	-559.81576
193.22201	-9.96609	-559.97628
193.32201	-9.97203	-560.18388
193.42201	-9.97984	-560.56672
193.52201	-9.98328	-560.67204
193.62201	-9.98672	-560.65297
193.72201	-9.99125	-560.74274
193.82201	-9.99688	-560.92256
193.92201	-10.00469	-561.30999
194.02201	-10.00875	-561.44279
194.12201	-10.01250	-561.44458
194.22201	-10.01703	-561.53709
194.32201	-10.02203	-561.69981
194.42201	-10.02750	-561.88583
194.52201	-10.03500	-562.17498
194.62201	-10.04016	-562.45786
194.72201	-10.04375	-562.43110
194.82201	-10.04828	-562.51758
194.92201	-10.05344	-562.66218
195.02201	-10.06125	-563.01415
195.12201	-10.06563	-563.16787
195.22201	-10.06937	-563.19076
195.32201	-10.07391	-563.27790
195.42201	-10.07891	-563.41064
195.52201	-10.08469	-563.61139
195.62201	-10.09297	-563.98523
195.72201	-10.09641	-564.08119
195.82201	-10.10031	-564.07750
195.92201	-10.10516	-564.19814
196.02201	-10.11094	-564.38994
196.12201	-10.11984	-564.86648
196.22201	-10.12344	-564.94349
196.32201	-10.12687	-564.89879
196.42201	-10.13156	-564.99928
196.52201	-10.13641	-565.13441
196.62201	-10.14172	-565.29486
196.72201	-10.14953	-565.65899
196.82201	-10.15297	-565.73206
196.92201	-10.15688	-565.74529
197.02201	-10.16187	-565.87541
197.12201	-10.16766	-566.07467
197.22201	-10.17531	-566.45316
197.32201	-10.17906	-566.54084
197.42201	-10.18281	-566.53684
197.52201	-10.18734	-566.62756
197.62201	-10.19234	-566.77902
197.72201	-10.19813	-566.97720
197.82201	-10.20719	-567.42209
197.92201	-10.21062	-567.53302
198.02201	-10.21406	-567.47949
198.12201	-10.21844	-567.56556
198.22201	-10.22359	-567.70945
198.32201	-10.23172	-568.06672
198.42201	-10.23609	-568.24702
198.52201	-10.23984	-568.24440
198.62201	-10.24438	-568.32528
198.72201	-10.24953	-568.47376
198.82201	-10.25516	-568.64971
198.92201	-10.26297	-569.00257
199.02201	-10.26672	-569.13429
199.12201	-10.27047	-569.11194
199.22201	-10.27516	-569.20248
[truncated: 3,057 more rows]
