# Supplementary material for: Strengthening of 3D Printed Fused Deposition Manufactured Parts Using the Fill Compositing Technique
Source: PLoS One. 2015 Apr 16;10(4):e0122915. doi: 10.1371/journal.pone.0122915 (PMC4400136; doi:10.1371/journal.pone.0122915)
Supplement: S1 File — This is the raw data and information on all the samples presented in this manuscript. (ZIP) [file pone.0122915.s001.zip › Specimen_RawData_109.csv]

Time	Extension	Load
(sec)	(mm)	(N)
0.00000	-0.00016	0.01518
0.10000	-0.00016	0.00628
0.20000	-0.00094	-0.00251
0.30000	-0.00781	0.00091
0.37800	-0.01781	0.00188
0.47800	-0.02531	0.00237
0.57800	-0.03172	0.00521
0.67800	-0.03719	-0.00027
0.77800	-0.04047	0.00195
0.87800	-0.04484	0.00100
0.97800	-0.05000	0.00423
1.07800	-0.05594	-0.00258
1.17800	-0.06219	0.00184
1.27800	-0.06656	0.00388
1.37800	-0.07078	-0.00449
1.47800	-0.07531	-0.00455
1.57800	-0.08063	-0.00281
1.67800	-0.08672	0.00129
1.77800	-0.09391	0.00057
1.87800	-0.09734	0.00909
1.97800	-0.10141	0.00892
2.07800	-0.10609	-0.00186
2.17800	-0.11234	-0.00139
2.27800	-0.11922	0.00247
2.37800	-0.12359	-0.00005
2.47800	-0.12766	0.00172
2.57800	-0.13250	-0.00308
2.67800	-0.13766	0.00512
2.77800	-0.14359	0.00515
2.87800	-0.14953	-0.01265
2.97800	-0.15344	-0.05587
3.07800	-0.15781	-0.14906
3.17800	-0.16266	-0.38236
3.27800	-0.16844	-0.64157
3.37800	-0.17516	-0.96312
3.47800	-0.17984	-1.21128
3.57800	-0.18422	-1.43813
3.67800	-0.18891	-1.69142
3.77800	-0.19422	-1.98570
3.87800	-0.20000	-2.30709
3.97800	-0.20672	-2.72414
4.07800	-0.21047	-2.94443
4.17800	-0.21484	-3.19849
4.27800	-0.21969	-3.49567
4.37800	-0.22563	-3.84268
4.47800	-0.23250	-4.29089
4.57800	-0.23687	-4.59213
4.67800	-0.24109	-4.84280
4.77800	-0.24563	-5.12405
4.87800	-0.25094	-5.45387
4.97800	-0.25672	-5.80075
5.07800	-0.26312	-6.24265
5.17800	-0.26719	-6.50751
5.27800	-0.27172	-6.77892
5.37800	-0.27672	-7.09227
5.47800	-0.28219	-7.43765
5.57800	-0.28859	-7.85000
5.67800	-0.29344	-8.18766
5.77800	-0.29750	-8.43046
5.87800	-0.30203	-8.71899
5.97800	-0.30703	-9.04084
6.07800	-0.31297	-9.43065
6.17800	-0.32016	-9.89169
6.27800	-0.32406	-10.15839
6.37800	-0.32828	-10.42658
6.47800	-0.33328	-10.73071
6.57800	-0.33906	-11.08562
6.67800	-0.34547	-11.52692
6.77800	-0.34984	-11.82237
6.87800	-0.35406	-12.09751
6.97800	-0.35875	-12.37657
7.07800	-0.36422	-12.73123
7.17800	-0.37031	-13.10373
7.27000	-0.37734	-13.61239
7.37000	-0.38078	-13.83081
7.47000	-0.38469	-14.06815
7.57000	-0.38953	-14.38295
7.67000	-0.39547	-14.75694
7.77000	-0.40281	-15.26244
7.87000	-0.40703	-15.57058
7.97000	-0.41094	-15.80326
8.07000	-0.41547	-16.08442
8.17000	-0.42078	-16.43370
8.27000	-0.42672	-16.81151
8.37000	-0.43375	-17.31260
8.47000	-0.43766	-17.58908
8.57000	-0.44203	-17.86178
8.67000	-0.44703	-18.18673
8.77000	-0.45297	-18.58105
8.87000	-0.45938	-19.04408
8.97000	-0.46344	-19.32787
9.07000	-0.46750	-19.57374
9.17000	-0.47219	-19.89154
9.27000	-0.47766	-20.26417
9.37000	-0.48422	-20.70717
9.45200	-0.49094	-21.20961
9.55200	-0.49438	-21.48413
9.65200	-0.49813	-21.72044
9.75200	-0.50281	-22.04077
9.85200	-0.50812	-22.40431
9.95200	-0.51406	-22.81938
10.05200	-0.51891	-23.17336
10.15200	-0.52281	-23.43985
10.25200	-0.52734	-23.72958
10.35200	-0.53234	-24.06542
10.45200	-0.53844	-24.47692
10.55000	-0.54594	-24.98666
10.65000	-0.55031	-25.35369
10.75000	-0.55438	-25.60775
10.85000	-0.55922	-25.93600
10.95000	-0.56438	-26.28648
11.05000	-0.57047	-26.71005
11.15000	-0.57547	-27.07773
11.25000	-0.57984	-27.36456
11.35000	-0.58422	-27.66095
11.45000	-0.58938	-28.00933
11.55000	-0.59516	-28.39270
11.65000	-0.60156	-28.82132
11.75000	-0.60641	-29.20660
11.85000	-0.61047	-29.45229
11.95000	-0.61531	-29.76710
12.05000	-0.62094	-30.14667
12.15000	-0.62750	-30.57849
12.25000	-0.63250	-30.95781
12.35000	-0.63687	-31.23765
12.45000	-0.64141	-31.52877
12.55000	-0.64625	-31.83148
12.65000	-0.65172	-32.20046
12.75000	-0.65828	-32.62305
12.85000	-0.66359	-33.04742
12.95000	-0.66766	-33.29241
13.05000	-0.67234	-33.59873
13.15000	-0.67781	-33.94817
13.25000	-0.68453	-34.39196
13.35000	-0.68922	-34.72986
13.45000	-0.69313	-34.98502
13.55000	-0.69734	-35.25931
13.65000	-0.70250	-35.58730
13.75000	-0.70797	-35.96471
13.85000	-0.71578	-36.42111
13.95000	-0.72094	-36.85043
14.05000	-0.72484	-37.08048
14.15000	-0.72953	-37.39093
14.25000	-0.73516	-37.76629
14.35000	-0.74203	-38.25201
14.45000	-0.74641	-38.58528
14.55000	-0.75047	-38.82578
14.65000	-0.75500	-39.12498
14.75000	-0.76000	-39.45792
14.85000	-0.76563	-39.84162
14.95000	-0.77219	-40.27332
15.05000	-0.77656	-40.60579
15.15000	-0.78078	-40.88514
15.25000	-0.78516	-41.17510
15.35000	-0.79016	-41.49576
15.45000	-0.79609	-41.86454
15.55000	-0.80203	-42.27710
15.65000	-0.80641	-42.56837
15.75000	-0.81078	-42.83052
15.85000	-0.81547	-43.13568
15.95000	-0.82078	-43.47869
16.05000	-0.82812	-43.91038
16.15000	-0.83437	-44.40726
16.25000	-0.83828	-44.62251
16.35000	-0.84297	-44.92227
16.45000	-0.84828	-45.25297
16.55000	-0.85531	-45.69475
16.65000	-0.86000	-46.07093
16.75000	-0.86406	-46.30367
16.85000	-0.86875	-46.61275
16.95000	-0.87406	-46.95246
17.05000	-0.87969	-47.32287
17.15000	-0.88766	-47.83219
17.25000	-0.89125	-48.13051
17.35000	-0.89484	-48.32857
17.45000	-0.89938	-48.63777
17.55000	-0.90453	-48.96768
17.65000	-0.91078	-49.37143
17.75000	-0.91641	-49.79723
17.85000	-0.92062	-50.04722
17.95000	-0.92500	-50.33081
18.05000	-0.93000	-50.65248
18.15000	-0.93562	-51.01700
18.25000	-0.94281	-51.48304
18.35000	-0.94734	-51.87090
18.45000	-0.95109	-52.07814
18.55000	-0.95578	-52.37719
18.65000	-0.96125	-52.73553
18.75000	-0.96875	-53.20126
18.85000	-0.97406	-53.62953
18.95000	-0.97766	-53.84700
19.05000	-0.98203	-54.14478
19.15000	-0.98688	-54.45949
19.25000	-0.99219	-54.81419
19.35000	-0.99922	-55.25452
19.45000	-1.00453	-55.68356
19.55000	-1.00828	-55.90384
19.65000	-1.01297	-56.18829
19.75000	-1.01781	-56.50725
19.85000	-1.02438	-56.93327
19.95000	-1.03016	-57.37210
20.05000	-1.03438	-57.64648
20.15000	-1.03891	-57.93583
20.25000	-1.04391	-58.25758
20.35000	-1.04922	-58.61081
20.45000	-1.05578	-59.02814
20.55000	-1.06109	-59.44588
20.65000	-1.06500	-59.67360
20.75000	-1.06938	-59.95781
20.85000	-1.07453	-60.30102
20.95000	-1.08188	-60.77069
21.05000	-1.08719	-61.18486
21.15000	-1.09109	-61.41811
21.25000	-1.09531	-61.69781
21.35000	-1.10031	-62.02858
21.45000	-1.10594	-62.40111
21.55000	-1.11328	-62.86518
21.65000	-1.11813	-63.27600
21.75000	-1.12188	-63.49307
21.85000	-1.12656	-63.79793
21.95000	-1.13203	-64.14258
22.05000	-1.13844	-64.57145
22.15000	-1.14375	-64.96163
22.25000	-1.14781	-65.22701
22.35000	-1.15203	-65.50308
22.45000	-1.15688	-65.82855
22.55000	-1.16234	-66.19852
22.65000	-1.16891	-66.60750
22.75000	-1.17438	-67.04652
22.85000	-1.17813	-67.26217
22.95000	-1.18297	-67.57079
23.05000	-1.18859	-67.94933
23.15000	-1.19547	-68.40758
23.25000	-1.20047	-68.80006
23.35000	-1.20453	-69.05431
23.45000	-1.20875	-69.32565
23.55000	-1.21359	-69.63668
23.65000	-1.21891	-69.98876
23.75000	-1.22516	-70.38967
23.85000	-1.23141	-70.89412
23.95000	-1.23516	-71.10867
24.05000	-1.23969	-71.38610
24.15000	-1.24484	-71.73542
24.25000	-1.25172	-72.16636
24.35000	-1.25734	-72.60553
24.45000	-1.26141	-72.85667
24.55000	-1.26594	-73.14271
24.65000	-1.27125	-73.49932
24.75000	-1.27719	-73.90957
24.85000	-1.28406	-74.37590
24.95000	-1.28891	-74.77615
25.05000	-1.29250	-74.99347
25.15000	-1.29750	-75.31309
25.25000	-1.30313	-75.70114
25.35000	-1.31000	-76.18102
25.45000	-1.31484	-76.58851
25.55000	-1.31844	-76.80311
25.65000	-1.32250	-77.07340
25.75000	-1.32734	-77.40884
25.85000	-1.33250	-77.76920
25.95000	-1.33922	-78.20021
26.05000	-1.34484	-78.67429
26.15000	-1.34875	-78.90847
26.25000	-1.35344	-79.22240
26.35000	-1.35891	-79.58001
26.45000	-1.36563	-80.07129
26.55000	-1.37094	-80.49496
26.65000	-1.37500	-80.76512
26.75000	-1.37906	-81.03015
26.85000	-1.38375	-81.33074
26.95000	-1.38859	-81.67735
27.05000	-1.39516	-82.08624
27.15000	-1.40078	-82.56210
27.25000	-1.40500	-82.83096
27.35000	-1.40969	-83.14928
27.45000	-1.41500	-83.50547
27.55000	-1.42203	-83.96354
27.65000	-1.42766	-84.42692
27.75000	-1.43156	-84.65657
27.85000	-1.43594	-84.95645
27.95000	-1.44109	-85.30509
28.05000	-1.44641	-85.68973
28.15000	-1.45281	-86.10711
28.25000	-1.45781	-86.51219
28.35000	-1.46172	-86.74160
28.45000	-1.46625	-87.03304
28.55000	-1.47125	-87.36945
28.65000	-1.47750	-87.77402
28.75000	-1.48391	-88.26780
28.85000	-1.48813	-88.54383
28.95000	-1.49250	-88.82962
29.05000	-1.49766	-89.16176
29.15000	-1.50281	-89.50301
29.25000	-1.50891	-89.87471
29.35000	-1.51422	-90.28405
29.45000	-1.51813	-90.51435
29.55000	-1.52266	-90.80330
29.65000	-1.52781	-91.13790
29.75000	-1.53438	-91.55740
29.84200	-1.54109	-92.06185
29.94200	-1.54484	-92.30298
30.04200	-1.54859	-92.50008
30.14200	-1.55312	-92.79665
30.24200	-1.55844	-93.13687
30.34200	-1.56484	-93.53082
30.43400	-1.57141	-94.03820
30.53400	-1.57500	-94.26004
30.63400	-1.57953	-94.52366
30.73400	-1.58484	-94.85216
30.83400	-1.59078	-95.24006
30.93400	-1.59688	-95.69332
31.03400	-1.60109	-95.94534
31.13400	-1.60531	-96.20184
31.23400	-1.61000	-96.49155
31.33400	-1.61516	-96.83286
31.43400	-1.62172	-97.24786
31.52200	-1.62812	-97.75320
31.62200	-1.63141	-97.93705
31.72200	-1.63547	-98.15409
31.82200	-1.64000	-98.45141
31.92200	-1.64594	-98.80865
32.01200	-1.65281	-99.30959
32.11200	-1.65703	-99.60466
32.21200	-1.66109	-99.83092
32.31200	-1.66578	-100.11337
32.41200	-1.67109	-100.45833
32.51200	-1.67641	-100.79104
32.60800	-1.68391	-101.29546
32.70800	-1.68781	-101.57089
32.80800	-1.69172	-101.78871
32.90800	-1.69656	-102.08707
33.00800	-1.70250	-102.45667
33.10800	-1.70922	-102.94616
33.20800	-1.71328	-103.18148
33.30800	-1.71750	-103.43738
33.40800	-1.72250	-103.75428
33.50800	-1.72797	-104.10909
33.60800	-1.73500	-104.55669
33.68000	-1.74156	-105.06894
33.78000	-1.74406	-105.25654
33.88000	-1.74766	-105.42521
33.98000	-1.75250	-105.74335
34.08000	-1.75766	-106.09093
34.18000	-1.76406	-106.52262
34.28000	-1.76891	-106.87106
34.38000	-1.77313	-107.13341
34.48000	-1.77750	-107.39896
34.58000	-1.78234	-107.72552
34.68000	-1.78766	-108.07389
34.78000	-1.79484	-108.50266
34.88000	-1.79984	-108.93790
34.98000	-1.80391	-109.15925
35.08000	-1.80906	-109.48567
35.18000	-1.81500	-109.87762
35.27600	-1.82219	-110.38380
35.37600	-1.82656	-110.72075
35.47600	-1.83000	-110.91543
35.57600	-1.83422	-111.16248
35.67600	-1.83922	-111.48741
35.77600	-1.84438	-111.83441
35.87600	-1.85094	-112.24660
35.97600	-1.85703	-112.74791
36.07600	-1.86078	-112.96701
36.17600	-1.86531	-113.24871
36.27600	-1.87062	-113.58254
36.37600	-1.87781	-114.05801
36.47600	-1.88313	-114.47348
36.57600	-1.88672	-114.67452
36.67600	-1.89094	-114.93061
36.77600	-1.89594	-115.26274
36.87600	-1.90156	-115.64689
36.97600	-1.90844	-116.08255
37.07600	-1.91406	-116.55550
37.17600	-1.91766	-116.76574
37.27600	-1.92219	-117.02779
37.37600	-1.92766	-117.38159
37.47600	-1.93391	-117.80386
37.57600	-1.93891	-118.18030
37.67600	-1.94313	-118.45575
37.77600	-1.94766	-118.75088
37.87600	-1.95297	-119.09411
37.97600	-1.95875	-119.49751
38.07600	-1.96625	-119.97307
38.17600	-1.97078	-120.36493
38.27600	-1.97422	-120.54212
38.37600	-1.97875	-120.83139
38.47600	-1.98422	-121.18956
38.57400	-1.99141	-121.69975
38.67400	-1.99641	-122.11129
38.77400	-2.00000	-122.31266
38.87400	-2.00437	-122.57764
38.97400	-2.00953	-122.91493
39.07400	-2.01484	-123.27622
39.17400	-2.02141	-123.70191
39.27400	-2.02641	-124.12830
39.37400	-2.03031	-124.34568
39.47400	-2.03500	-124.63753
39.57400	-2.04031	-124.98064
39.67400	-2.04734	-125.41531
39.77400	-2.05313	-125.87994
39.87400	-2.05672	-126.09988
39.97400	-2.06094	-126.34724
40.07400	-2.06563	-126.65802
40.17400	-2.07094	-127.01146
40.27400	-2.07813	-127.46929
40.37400	-2.08359	-127.94311
40.47400	-2.08750	-128.15325
40.57400	-2.09219	-128.42467
40.67400	-2.09719	-128.74165
40.77400	-2.10391	-129.15133
40.87400	-2.10969	-129.62581
40.97400	-2.11391	-129.89207
41.07400	-2.11828	-130.17607
41.17400	-2.12375	-130.51817
41.27400	-2.12984	-130.93451
41.36200	-2.13734	-131.43940
41.46200	-2.14094	-131.77507
41.56200	-2.14406	-131.91436
41.66200	-2.14844	-132.19137
41.76200	-2.15313	-132.52260
41.86200	-2.15875	-132.90425
41.96200	-2.16500	-133.36086
42.06200	-2.16969	-133.68259
42.16200	-2.17422	-133.95829
42.26200	-2.17938	-134.28463
42.36200	-2.18484	-134.65770
42.46200	-2.19156	-135.09467
42.56200	-2.19688	-135.53445
42.66200	-2.20063	-135.75736
42.76200	-2.20484	-136.02726
42.86200	-2.20984	-136.34956
42.96200	-2.21563	-136.71595
43.06200	-2.22219	-137.20286
43.16200	-2.22641	-137.49284
43.26200	-2.23063	-137.73061
43.36200	-2.23531	-138.03887
43.46200	-2.24094	-138.42140
43.56200	-2.24797	-138.86234
43.64400	-2.25375	-139.36673
43.74400	-2.25719	-139.57652
43.84400	-2.26141	-139.80809
43.94400	-2.26625	-140.11754
44.04400	-2.27219	-140.51332
44.14400	-2.27828	-140.97619
44.24400	-2.28234	-141.24884
44.34400	-2.28656	-141.50649
44.44400	-2.29109	-141.81080
44.54400	-2.29641	-142.15568
44.64400	-2.30250	-142.54712
44.74400	-2.30891	-143.03197
44.84400	-2.31266	-143.25276
44.94400	-2.31719	-143.52170
45.04400	-2.32203	-143.84295
45.14400	-2.32813	-144.24618
45.24400	-2.33500	-144.73204
45.34400	-2.33922	-145.00548
45.44400	-2.34359	-145.24953
45.54400	-2.34828	-145.53963
45.64400	-2.35297	-145.83720
45.74400	-2.35859	-146.20230
45.84000	-2.36594	-146.71202
45.94000	-2.37000	-146.99213
46.04000	-2.37438	-147.24395
46.14000	-2.37938	-147.56675
46.24000	-2.38547	-147.94458
46.34000	-2.39172	-148.40303
46.44000	-2.39547	-148.61992
46.54000	-2.39953	-148.85066
46.64000	-2.40406	-149.14057
46.74000	-2.40953	-149.48349
46.84000	-2.41609	-149.91945
46.92600	-2.42313	-150.42922
47.02600	-2.42656	-150.65987
47.12600	-2.43031	-150.85128
47.22600	-2.43484	-151.12148
47.32600	-2.44047	-151.49097
47.42600	-2.44719	-151.93728
47.52600	-2.45203	-152.29370
47.62600	-2.45625	-152.54505
47.72600	-2.46078	-152.82792
47.82600	-2.46594	-153.13722
47.92600	-2.47172	-153.51446
48.02600	-2.47859	-153.95911
48.12600	-2.48297	-154.30836
48.22600	-2.48688	-154.50761
48.32600	-2.49172	-154.80557
48.42600	-2.49734	-155.16372
48.52400	-2.50500	-155.67280
48.62400	-2.50938	-155.99804
48.72400	-2.51328	-156.21285
48.82400	-2.51750	-156.46283
48.92400	-2.52219	-156.74835
49.02400	-2.52766	-157.09788
49.12400	-2.53469	-157.53552
49.22400	-2.53922	-157.90822
49.32400	-2.54313	-158.10996
49.42400	-2.54813	-158.39574
49.52400	-2.55359	-158.71796
49.61800	-2.56156	-159.21895
49.71800	-2.56641	-159.61482
49.81800	-2.57031	-159.83535
49.91800	-2.57516	-160.12856
50.01800	-2.58094	-160.51026
50.11800	-2.58734	-160.94655
50.21400	-2.59375	-161.44913
50.31400	-2.59625	-161.58330
50.41400	-2.60000	-161.77395
50.51400	-2.60469	-162.07351
50.61400	-2.61016	-162.43345
50.71400	-2.61750	-162.93728
50.81400	-2.62234	-163.33245
50.91400	-2.62641	-163.56677
51.01400	-2.63094	-163.84855
51.11400	-2.63531	-164.13373
51.21400	-2.64031	-164.43758
51.31400	-2.64688	-164.84442
51.41400	-2.65188	-165.23471
51.51400	-2.65656	-165.52065
51.61400	-2.66172	-165.85892
51.71400	-2.66781	-166.24799
51.80600	-2.67516	-166.75739
51.90600	-2.67891	-167.04629
52.00600	-2.68250	-167.22624
52.10600	-2.68703	-167.49761
52.20600	-2.69187	-167.82700
52.30600	-2.69734	-168.17796
52.40600	-2.70469	-168.66243
52.50600	-2.70937	-169.04765
52.60600	-2.71312	-169.25660
52.70600	-2.71781	-169.53576
52.80600	-2.72281	-169.84621
52.90600	-2.72969	-170.27988
53.00600	-2.73500	-170.70280
53.10600	-2.73922	-170.95792
53.20600	-2.74359	-171.22516
53.30600	-2.74875	-171.55331
53.40600	-2.75438	-171.92338
53.50600	-2.76188	-172.41745
53.60600	-2.76625	-172.76379
53.70600	-2.77000	-172.96569
53.80600	-2.77453	-173.24166
53.90600	-2.77969	-173.57594
54.00600	-2.78641	-173.98494
54.10600	-2.79203	-174.41715
54.20600	-2.79609	-174.66797
54.30600	-2.80016	-174.90442
54.40600	-2.80469	-175.17669
54.50600	-2.81000	-175.50620
54.60600	-2.81766	-175.96433
54.70600	-2.82328	-176.45264
54.80600	-2.82703	-176.66185
54.90600	-2.83172	-176.94920
55.00600	-2.83719	-177.28557
55.10600	-2.84391	-177.70644
55.20600	-2.84875	-178.08032
55.30600	-2.85266	-178.30998
55.40600	-2.85719	-178.57735
55.50600	-2.86188	-178.86713
55.60600	-2.86734	-179.21916
55.70600	-2.87500	-179.66959
55.80600	-2.88031	-180.14298
55.90600	-2.88359	-180.30857
56.00600	-2.88797	-180.54481
56.10600	-2.89328	-180.87941
56.20600	-2.90094	-181.36485
56.30600	-2.90594	-181.77254
56.40600	-2.90984	-181.99690
56.50600	-2.91422	-182.25215
56.60600	-2.91922	-182.57686
56.70600	-2.92422	-182.90156
56.80600	-2.93125	-183.32365
56.90600	-2.93641	-183.74105
57.00600	-2.94047	-183.96574
57.10600	-2.94547	-184.26900
57.20600	-2.95156	-184.64814
57.29000	-2.95875	-185.15737
57.39000	-2.96297	-185.52348
57.49000	-2.96609	-185.68747
57.59000	-2.97047	-185.97010
57.69000	-2.97500	-186.26213
57.79000	-2.98016	-186.59185
57.89000	-2.98719	-187.02887
57.99000	-2.99266	-187.49493
58.09000	-2.99641	-187.72024
58.19000	-3.00109	-188.01211
58.29000	-3.00641	-188.34114
58.39000	-3.01250	-188.72839
58.49000	-3.01766	-189.12394
58.59000	-3.02219	-189.40213
58.69000	-3.02656	-189.68232
58.79000	-3.03125	-189.98671
58.89000	-3.03672	-190.35120
58.99000	-3.04313	-190.74424
59.08800	-3.04938	-191.25021
59.18800	-3.05312	-191.46763
59.28800	-3.05766	-191.73189
59.38800	-3.06297	-192.09123
59.48800	-3.06937	-192.49612
59.58800	-3.07516	-192.93921
59.68800	-3.07938	-193.22409
59.78800	-3.08344	-193.47574
59.88800	-3.08828	-193.77208
59.98800	-3.09344	-194.11810
60.08800	-3.09922	-194.48833
60.18800	-3.10578	-194.97025
60.28800	-3.10953	-195.21789
60.38800	-3.11375	-195.47181
60.48800	-3.11891	-195.79962
60.58800	-3.12641	-196.25926
60.68800	-3.13219	-196.74362
60.78800	-3.13563	-196.93932
60.88800	-3.13969	-197.17512
60.98800	-3.14453	-197.47314
61.08800	-3.15031	-197.83206
61.18800	-3.15578	-198.20021
61.28800	-3.16266	-198.68267
61.38800	-3.16656	-198.95276
61.48800	-3.17109	-199.20689
61.58800	-3.17578	-199.50843
61.68800	-3.18219	-199.88145
61.78800	-3.18844	-200.35945
61.88800	-3.19266	-200.62089
61.98800	-3.19688	-200.87360
62.08800	-3.20156	-201.16489
62.18800	-3.20672	-201.48438
62.28800	-3.21313	-201.86582
62.38400	-3.21937	-202.36874
62.48400	-3.22313	-202.58491
62.58400	-3.22766	-202.85073
62.68400	-3.23297	-203.18575
62.78400	-3.23953	-203.60045
62.88400	-3.24500	-204.02893
62.98400	-3.24922	-204.27419
63.08400	-3.25344	-204.51982
63.18400	-3.25781	-204.80099
63.28400	-3.26297	-205.11435
63.38400	-3.26922	-205.50658
63.48400	-3.27562	-206.00222
63.58400	-3.27938	-206.22978
63.68400	-3.28375	-206.46243
63.78400	-3.28891	-206.77309
63.88400	-3.29516	-207.13283
63.98400	-3.30156	-207.61934
64.08400	-3.30578	-207.88054
64.18400	-3.31016	-208.13824
64.28400	-3.31516	-208.44539
64.38400	-3.32047	-208.78416
64.48400	-3.32719	-209.15993
64.58400	-3.33313	-209.62967
64.68400	-3.33641	-209.80902
64.78400	-3.34016	-210.01832
64.88400	-3.34484	-210.27832
64.98400	-3.35031	-210.61181
65.08200	-3.35797	-211.11375
65.18200	-3.36234	-211.41380
65.28200	-3.36641	-211.64012
65.38200	-3.37094	-211.88788
65.48200	-3.37641	-212.20374
65.58200	-3.38250	-212.57435
65.67800	-3.38969	-213.07969
65.77800	-3.39344	-213.31932
65.87800	-3.39781	-213.55379
65.97800	-3.40344	-213.89216
66.07800	-3.41031	-214.29594
66.17400	-3.41656	-214.79644
66.27400	-3.41969	-214.96904
66.37400	-3.42344	-215.16174
66.47400	-3.42797	-215.45120
66.57400	-3.43328	-215.77853
66.67400	-3.43984	-216.17004
66.76200	-3.44641	-216.67528
66.86200	-3.44953	-216.86856
66.96200	-3.45359	-217.08682
67.06200	-3.45859	-217.38388
67.16200	-3.46406	-217.73008
67.26200	-3.47047	-218.15236
67.36200	-3.47469	-218.44980
67.46200	-3.47906	-218.69552
67.56200	-3.48406	-218.98064
67.66200	-3.48953	-219.32678
67.76200	-3.49562	-219.71105
67.85200	-3.50281	-220.21116
67.95200	-3.50594	-220.43878
68.05200	-3.50969	-220.62309
68.15200	-3.51422	-220.89954
68.25200	-3.52000	-221.23572
68.34200	-3.52781	-221.73990
68.44200	-3.53234	-222.12601
68.54200	-3.53578	-222.29435
68.64200	-3.54000	-222.53300
68.74200	-3.54516	-222.83730
68.84200	-3.55031	-223.17132
68.94200	-3.55734	-223.60933
69.04200	-3.56188	-223.96316
69.14200	-3.56609	-224.20433
69.24200	-3.57109	-224.49665
69.34200	-3.57687	-224.84724
69.44000	-3.58422	-225.34828
69.54000	-3.58844	-225.64460
69.64000	-3.59219	-225.85991
69.74000	-3.59656	-226.11625
69.84000	-3.60141	-226.42368
69.94000	-3.60734	-226.78672
70.03600	-3.61500	-227.28783
70.13600	-3.61875	-227.59663
70.23600	-3.62281	-227.80143
70.33600	-3.62766	-228.09294
70.43600	-3.63312	-228.42872
70.53600	-3.63938	-228.83786
70.63600	-3.64406	-229.17207
70.73600	-3.64828	-229.42191
70.83600	-3.65266	-229.68040
70.93600	-3.65766	-229.98105
71.03600	-3.66359	-230.35993
71.13400	-3.67156	-230.86153
71.23400	-3.67531	-231.17840
71.33400	-3.67906	-231.37595
71.43400	-3.68359	-231.63898
71.53400	-3.68906	-231.96577
71.63400	-3.69656	-232.43049
71.73400	-3.70172	-232.82816
71.83400	-3.70547	-233.04540
71.93400	-3.70969	-233.28601
72.03400	-3.71422	-233.55664
72.13400	-3.71953	-233.89202
72.23400	-3.72609	-234.28851
72.33400	-3.73234	-234.76754
72.43400	-3.73625	-234.98851
72.53400	-3.74094	-235.25411
72.63400	-3.74672	-235.59591
72.73400	-3.75438	-236.10035
72.83400	-3.75844	-236.41035
72.93400	-3.76219	-236.62780
73.03400	-3.76688	-236.89274
73.13400	-3.77188	-237.20801
73.23400	-3.77750	-237.56060
73.33400	-3.78422	-237.96616
73.43400	-3.78891	-238.34793
73.53400	-3.79266	-238.54649
73.63400	-3.79750	-238.82496
73.73400	-3.80281	-239.15391
73.83400	-3.81000	-239.60634
73.93400	-3.81531	-240.01892
74.03400	-3.81938	-240.26646
74.13400	-3.82391	-240.53967
74.23400	-3.82891	-240.85791
74.33400	-3.83469	-241.23038
74.43000	-3.84234	-241.73807
74.53000	-3.84594	-242.04651
74.63000	-3.84969	-242.24389
74.73000	-3.85438	-242.55742
74.83000	-3.85984	-242.89325
74.93000	-3.86641	-243.36112
75.03000	-3.87094	-243.68747
75.13000	-3.87500	-243.93019
75.23000	-3.87969	-244.21917
75.33000	-3.88453	-244.53588
75.43000	-3.89016	-244.89202
75.53000	-3.89781	-245.37905
75.63000	-3.90266	-245.78488
75.73000	-3.90641	-246.01476
75.83000	-3.91125	-246.29658
75.93000	-3.91625	-246.63250
76.03000	-3.92250	-247.03102
76.13000	-3.92750	-247.39702
76.23000	-3.93156	-247.64106
76.33000	-3.93578	-247.88265
76.43000	-3.94063	-248.18826
76.53000	-3.94609	-248.52960
76.63000	-3.95328	-248.96196
76.73000	-3.95859	-249.42082
76.83000	-3.96234	-249.61007
76.93000	-3.96703	-249.88560
77.03000	-3.97250	-250.22814
77.13000	-3.97969	-250.65458
77.23000	-3.98453	-251.05563
77.33000	-3.98859	-251.28135
77.43000	-3.99281	-251.52531
77.53000	-3.99781	-251.82235
77.63000	-4.00328	-252.16132
77.73000	-4.01016	-252.55084
77.83000	-4.01516	-252.95812
77.93000	-4.01922	-253.17141
78.03000	-4.02406	-253.45412
78.13000	-4.02922	-253.77527
78.23000	-4.03625	-254.17349
78.33000	-4.04219	-254.63098
78.43000	-4.04578	-254.84118
78.53000	-4.04984	-255.05155
78.63000	-4.05437	-255.31226
78.73000	-4.05938	-255.62128
78.83000	-4.06594	-255.97838
78.93000	-4.07234	-256.45569
79.03000	-4.07609	-256.67244
79.13000	-4.08063	-256.92707
79.23000	-4.08625	-257.24190
79.33000	-4.09312	-257.64659
79.43000	-4.09844	-258.05667
79.53000	-4.10250	-258.27602
79.63000	-4.10688	-258.52042
79.73000	-4.11172	-258.81422
79.83000	-4.11688	-259.12118
79.93000	-4.12375	-259.48894
80.03000	-4.12953	-259.94191
80.13000	-4.13313	-260.13154
80.23000	-4.13750	-260.35625
80.33000	-4.14266	-260.66309
80.43000	-4.15016	-261.08214
80.53000	-4.15563	-261.53705
80.63000	-4.15922	-261.72593
80.73000	-4.16359	-261.95940
80.83000	-4.16859	-262.25361
80.93000	-4.17359	-262.55828
81.03000	-4.17953	-262.88566
81.13000	-4.18516	-263.29690
81.23000	-4.18906	-263.51669
81.33000	-4.19359	-263.75589
81.43000	-4.19859	-264.04154
81.53000	-4.20609	-264.41926
81.62200	-4.21219	-264.92026
81.72200	-4.21578	-265.13010
81.82200	-4.22031	-265.37365
81.92200	-4.22547	-265.68386
82.02200	-4.23141	-266.04399
82.12000	-4.24016	-266.55680
82.22000	-4.24391	-266.91118
82.32000	-4.24672	-267.02631
82.42000	-4.25109	-267.26282
82.52000	-4.25609	-267.57163
82.62000	-4.26219	-267.90127
82.72000	-4.26797	-268.32876
82.82000	-4.27234	-268.60043
82.92000	-4.27672	-268.85545
83.02000	-4.28156	-269.14719
83.12000	-4.28688	-269.46718
83.22000	-4.29344	-269.83932
83.32000	-4.29938	-270.31675
83.42000	-4.30266	-270.48537
83.52000	-4.30719	-270.72689
83.62000	-4.31266	-271.05594
83.72000	-4.31984	-271.48268
83.82000	-4.32563	-271.94449
83.92000	-4.32922	-272.14444
84.02000	-4.33344	-272.36629
84.12000	-4.33813	-272.64765
84.22000	-4.34328	-272.96385
84.32000	-4.34938	-273.32953
84.42000	-4.35609	-273.82314
84.52000	-4.35984	-274.03322
84.62000	-4.36422	-274.27280
84.72000	-4.36922	-274.57371
84.82000	-4.37609	-274.95408
84.92000	-4.38234	-275.44421
85.02000	-4.38578	-275.63289
85.12000	-4.38984	-275.86341
85.22000	-4.39469	-276.14909
85.32000	-4.40016	-276.47546
85.42000	-4.40625	-276.84146
85.51400	-4.41313	-277.34274
85.61400	-4.41672	-277.55401
85.71400	-4.42094	-277.79269
85.81400	-4.42578	-278.08845
85.91400	-4.43172	-278.41020
86.01400	-4.43844	-278.90041
86.11400	-4.44250	-279.16101
86.21400	-4.44688	-279.41188
86.31400	-4.45188	-279.72081
86.41400	-4.45750	-280.06655
86.51400	-4.46453	-280.47389
86.61400	-4.46969	-280.92301
86.71400	-4.47297	-281.07929
86.81400	-4.47750	-281.33464
86.91400	-4.48234	-281.63528
87.01400	-4.48812	-281.98329
87.11400	-4.49453	-282.43181
87.21400	-4.49859	-282.67840
87.31400	-4.50281	-282.91637
87.41400	-4.50766	-283.20462
87.51400	-4.51312	-283.54314
87.61400	-4.52047	-283.96168
87.70200	-4.52625	-284.46582
87.80200	-4.52953	-284.63337
87.90200	-4.53359	-284.85841
88.00200	-4.53859	-285.14689
88.10200	-4.54437	-285.49826
88.20200	-4.55063	-285.94398
88.30200	-4.55484	-286.20297
88.40200	-4.55906	-286.44586
88.50200	-4.56391	-286.73053
88.60200	-4.56922	-287.04906
88.70200	-4.57500	-287.41059
88.79400	-4.58250	-287.91696
88.89400	-4.58594	-288.13836
88.99400	-4.58969	-288.32960
89.09400	-4.59437	-288.60620
89.19400	-4.60016	-288.94439
89.29000	-4.60781	-289.45386
89.39000	-4.61187	-289.74560
89.49000	-4.61578	-289.95538
89.59000	-4.62031	-290.21448
89.69000	-4.62547	-290.51915
89.79000	-4.63125	-290.86548
89.89000	-4.63891	-291.36083
89.99000	-4.64281	-291.64663
90.09000	-4.64703	-291.86326
90.19000	-4.65172	-292.14638
90.29000	-4.65719	-292.49305
90.39000	-4.66453	-292.94103
90.49000	-4.66891	-293.26865
90.59000	-4.67250	-293.46189
90.69000	-4.67688	-293.71232
90.79000	-4.68203	-294.00659
90.89000	-4.68828	-294.39425
90.97600	-4.69563	-294.89940
91.07600	-4.69906	-295.15135
91.17600	-4.70297	-295.35660
91.27600	-4.70781	-295.64580
91.37600	-4.71359	-295.99476
91.47600	-4.72078	-296.46692
91.57600	-4.72484	-296.77466
91.67600	-4.72859	-296.97162
91.77600	-4.73328	-297.24213
91.87600	-4.73828	-297.54782
91.97600	-4.74375	-297.87821
92.07600	-4.75125	-298.35600
92.17600	-4.75531	-298.65879
92.27600	-4.75891	-298.84908
92.37600	-4.76359	-299.11080
92.47600	-4.76891	-299.41535
92.57600	-4.77703	-299.91078
92.67600	-4.78188	-300.28602
92.77600	-4.78547	-300.48549
92.87600	-4.78969	-300.71276
92.97600	-4.79469	-300.99916
93.07600	-4.80000	-301.31751
93.17600	-4.80750	-301.76064
93.27600	-4.81172	-302.07789
93.37600	-4.81594	-302.29673
93.47600	-4.82063	-302.56495
93.57600	-4.82625	-302.88053
93.67600	-4.83391	-303.36609
93.77600	-4.83813	-303.65604
93.87600	-4.84203	-303.84937
93.97600	-4.84656	-304.10802
94.07600	-4.85156	-304.39645
94.17600	-4.85734	-304.74064
94.27600	-4.86500	-305.21059
94.37600	-4.86906	-305.50206
94.47600	-4.87297	-305.69983
94.57600	-4.87781	-305.96691
94.67600	-4.88266	-306.25603
94.77600	-4.88984	-306.66754
94.87600	-4.89500	-307.04373
94.97600	-4.89891	-307.26072
95.07600	-4.90344	-307.50453
95.17600	-4.90828	-307.78363
95.27600	-4.91391	-308.12088
95.37600	-4.92156	-308.56389
95.47600	-4.92516	-308.85300
95.57600	-4.92906	-309.04326
95.67600	-4.93391	-309.30391
95.77600	-4.93922	-309.60721
95.87600	-4.94656	-310.02706
95.97600	-4.95156	-310.39956
96.07600	-4.95563	-310.62230
96.17600	-4.96000	-310.86966
96.27600	-4.96484	-311.12567
96.37600	-4.97031	-311.45328
96.47600	-4.97797	-311.87859
96.57600	-4.98313	-312.29842
96.67600	-4.98641	-312.44361
96.77600	-4.99094	-312.67852
96.87600	-4.99625	-312.97320
96.97600	-5.00359	-313.40250
97.07600	-5.00781	-313.70023
97.17600	-5.01172	-313.89406
97.27600	-5.01594	-314.12390
97.37600	-5.02078	-314.39555
97.47600	-5.02609	-314.70454
97.57600	-5.03359	-315.07879
97.67000	-5.03984	-315.58239
97.77000	-5.04313	-315.73343
97.87000	-5.04781	-315.97009
97.97000	-5.05344	-316.28674
98.05600	-5.06234	-316.80042
98.15600	-5.06656	-317.19869
98.25600	-5.06922	-317.29656
98.35600	-5.07375	-317.53287
98.45600	-5.07875	-317.84415
98.55600	-5.08422	-318.16563
98.65600	-5.09078	-318.54555
98.75600	-5.09531	-318.89486
98.85600	-5.09906	-319.08929
98.95600	-5.10391	-319.37239
99.05600	-5.10922	-319.68829
99.15600	-5.11641	-320.10695
99.25600	-5.12125	-320.49105
99.35600	-5.12500	-320.68747
99.45600	-5.12922	-320.90271
99.55600	-5.13391	-321.17611
99.65600	-5.13953	-321.50635
99.75600	-5.14750	-321.94325
99.85600	-5.15234	-322.36636
99.95600	-5.15594	-322.54332
100.05600	-5.16063	-322.79402
100.15600	-5.16609	-323.12649
100.25600	-5.17250	-323.50755
100.35600	-5.17750	-323.84774
100.45600	-5.18125	-324.06259
100.55600	-5.18563	-324.28449
100.65600	-5.19031	-324.55736
100.75600	-5.19563	-324.86826
100.85600	-5.20297	-325.25048
100.95600	-5.20922	-325.75244
101.05600	-5.21266	-325.92225
101.15600	-5.21703	-326.15492
101.25600	-5.22234	-326.45386
101.35600	-5.22953	-326.85533
101.45600	-5.23469	-327.26389
101.55600	-5.23844	-327.44747
101.65600	-5.24281	-327.68792
101.75600	-5.24797	-327.97897
101.85600	-5.25344	-328.29714
101.95600	-5.26031	-328.67944
102.05600	-5.26594	-329.11828
102.15600	-5.26938	-329.28219
102.25600	-5.27391	-329.52592
102.35600	-5.27906	-329.81703
102.45600	-5.28578	-330.17933
102.55600	-5.29203	-330.64064
102.65600	-5.29547	-330.83341
102.75600	-5.29937	-331.02766
102.85600	-5.30422	-331.29865
102.95600	-5.30969	-331.61899
103.05600	-5.31734	-332.03080
103.15600	-5.32281	-332.49509
103.25600	-5.32625	-332.65603
103.35600	-5.33047	-332.86741
103.45600	-5.33531	-333.13242
103.55600	-5.34109	-333.44766
103.65600	-5.34813	-333.91586
103.75600	-5.35219	-334.15353
103.85600	-5.35672	-334.38069
103.95600	-5.36156	-334.66110
104.05600	-5.36719	-334.98895
104.15600	-5.37422	-335.37573
104.25600	-5.37938	-335.78974
104.35600	-5.38281	-335.92498
104.45600	-5.38719	-336.16114
104.55600	-5.39219	-336.44226
104.65600	-5.39922	-336.81923
104.75600	-5.40531	-337.27756
104.85600	-5.40922	-337.49396
104.95600	-5.41359	-337.71494
105.05600	-5.41844	-337.98951
105.15600	-5.42344	-338.27713
105.25600	-5.43031	-338.63047
105.35601	-5.43594	-339.06263
105.45601	-5.43969	-339.24794
105.55601	-5.44406	-339.48499
105.65601	-5.44938	-339.78739
105.75601	-5.45734	-340.22394
105.85601	-5.46250	-340.64227
105.95601	-5.46594	-340.81873
106.05601	-5.47016	-341.04481
106.15601	-5.47500	-341.32850
106.25601	-5.48047	-341.65779
106.35601	-5.48797	-342.05931
106.45601	-5.49297	-342.48856
106.55601	-5.49641	-342.63578
106.65601	-5.50094	-342.87703
106.75601	-5.50625	-343.18644
106.85601	-5.51313	-343.58644
106.95601	-5.51875	-343.99661
107.05601	-5.52250	-344.20466
107.15601	-5.52688	-344.44332
107.25601	-5.53203	-344.73404
107.35601	-5.53813	-345.09298
107.45401	-5.54656	-345.59506
107.55401	-5.55031	-345.94217
107.65401	-5.55328	-346.06943
107.75401	-5.55766	-346.29589
107.85401	-5.56250	-346.59168
107.95401	-5.56859	-346.94165
108.05401	-5.57422	-347.33871
108.15401	-5.57859	-347.59668
108.25401	-5.58297	-347.84198
108.35401	-5.58766	-348.09780
108.45401	-5.59281	-348.40697
108.55401	-5.59906	-348.76376
108.65401	-5.60594	-349.24325
108.75401	-5.60953	-349.44534
108.85401	-5.61406	-349.68275
108.95401	-5.61922	-349.98554
109.05401	-5.62641	-350.37267
109.15401	-5.63188	-350.79655
109.25401	-5.63547	-350.97137
109.35401	-5.63969	-351.18023
109.45401	-5.64437	-351.44427
109.55401	-5.64969	-351.75362
109.65401	-5.65594	-352.12630
109.75401	-5.66281	-352.59226
109.85401	-5.66641	-352.78887
109.95401	-5.67094	-352.99987
110.05401	-5.67594	-353.27053
110.15401	-5.68281	-353.64988
110.25401	-5.68906	-354.10723
110.35401	-5.69281	-354.30238
110.45401	-5.69688	-354.51761
110.55401	-5.70172	-354.77829
110.65401	-5.70719	-355.09863
110.75401	-5.71359	-355.43922
110.85401	-5.71953	-355.88369
110.95401	-5.72313	-356.05910
111.05401	-5.72766	-356.28283
111.15401	-5.73266	-356.57015
111.25401	-5.73953	-356.94271
111.35401	-5.74547	-357.37878
111.45401	-5.74938	-357.58403
111.55401	-5.75359	-357.79878
111.65401	-5.75828	-358.05628
111.75401	-5.76344	-358.35379
111.85401	-5.77016	-358.70096
111.95401	-5.77578	-359.12386
112.05401	-5.77969	-359.30869
112.15401	-5.78406	-359.55524
112.25401	-5.78922	-359.83792
112.35401	-5.79594	-360.18744
112.45401	-5.80219	-360.64231
112.55401	-5.80609	-360.84351
112.65401	-5.81031	-361.06628
112.75401	-5.81484	-361.29925
112.85401	-5.81969	-361.57522
112.95401	-5.82516	-361.86925
113.05401	-5.83219	-362.30135
113.15401	-5.83594	-362.50496
113.25401	-5.84000	-362.68997
113.35401	-5.84484	-362.93155
113.45401	-5.85063	-363.23684
113.55401	-5.85844	-363.72337
113.65401	-5.86266	-363.95460
113.75401	-5.86703	-364.15753
113.85401	-5.87203	-364.41088
113.95401	-5.87766	-364.71531
114.05401	-5.88453	-365.05392
114.15201	-5.89109	-365.55874
114.25201	-5.89391	-365.67235
114.35201	-5.89813	-365.85885
114.45201	-5.90313	-366.12973
114.55201	-5.90891	-366.45392
114.65201	-5.91672	-366.94020
114.75201	-5.92000	-367.13052
114.85201	-5.92406	-367.31252
114.95201	-5.92875	-367.56083
115.05201	-5.93422	-367.87862
115.15201	-5.94047	-368.19845
115.25201	-5.94734	-368.70143
115.35201	-5.95031	-368.83441
115.45201	-5.95453	-369.04088
115.55201	-5.95938	-369.30054
115.65201	-5.96484	-369.58709
115.75201	-5.97281	-370.07862
115.85201	-5.97672	-370.32360
115.95201	-5.98078	-370.51174
116.05201	-5.98531	-370.74766
116.15201	-5.99047	-371.03426
116.25201	-5.99687	-371.37923
116.34201	-6.00391	-371.88375
116.44201	-6.00672	-372.02418
116.54201	-6.01078	-372.20499
116.64201	-6.01547	-372.44129
116.74201	-6.02109	-372.75019
116.84201	-6.02859	-373.20641
116.94201	-6.03297	-373.47394
117.04201	-6.03734	-373.68321
117.14201	-6.04219	-373.95388
117.24201	-6.04734	-374.24594
117.34201	-6.05328	-374.55961
117.44201	-6.06000	-375.03260
117.54201	-6.06328	-375.19312
117.64201	-6.06766	-375.38400
117.74201	-6.07266	-375.65914
117.84201	-6.07891	-375.99438
117.94201	-6.08594	-376.48633
118.04201	-6.08937	-376.65984
118.14201	-6.09344	-376.86485
118.24201	-6.09813	-377.11376
118.34201	-6.10344	-377.40535
118.44201	-6.10953	-377.73454
118.54001	-6.11687	-378.23814
118.64001	-6.12016	-378.40858
118.74001	-6.12437	-378.60554
118.84001	-6.12906	-378.84572
118.94001	-6.13453	-379.14231
119.04001	-6.14203	-379.61081
119.14001	-6.14625	-379.86836
119.24001	-6.15031	-380.07396
119.34001	-6.15484	-380.31062
119.44001	-6.16031	-380.61360
119.54001	-6.16641	-380.97045
119.64001	-6.17328	-381.42300
119.74001	-6.17672	-381.60461
119.84001	-6.18078	-381.79678
119.94001	-6.18578	-382.06390
120.04001	-6.19141	-382.38430
120.14001	-6.19906	-382.86623
120.24001	-6.20297	-383.10015
120.34001	-6.20688	-383.28171
120.44001	-6.21125	-383.50809
120.54001	-6.21641	-383.79836
120.64001	-6.22250	-384.14082
120.74001	-6.23047	-384.61927
120.84001	-6.23391	-384.85324
120.94001	-6.23781	-385.01251
121.04001	-6.24266	-385.28731
121.14001	-6.24859	-385.59431
121.24001	-6.25594	-386.09129
121.34001	-6.25969	-386.28858
121.44001	-6.26375	-386.48170
121.54001	-6.26844	-386.73237
121.64001	-6.27359	-387.02747
121.74001	-6.27937	-387.37509
121.84001	-6.28766	-387.85386
121.94001	-6.29109	-388.10366
122.04001	-6.29484	-388.26156
122.14001	-6.29969	-388.54048
122.24001	-6.30563	-388.88216
122.34001	-6.31313	-389.38099
122.44001	-6.31688	-389.59217
122.54001	-6.32078	-389.78329
122.64001	-6.32547	-390.03912
122.74001	-6.33094	-390.34435
122.84001	-6.33656	-390.68076
122.94001	-6.34375	-391.14153
123.04001	-6.34766	-391.38407
123.14001	-6.35219	-391.61584
123.24001	-6.35750	-391.92203
123.34001	-6.36391	-392.28928
123.44001	-6.37000	-392.74338
123.54001	-6.37344	-392.92434
123.64001	-6.37734	-393.11576
123.74001	-6.38187	-393.35933
123.84001	-6.38703	-393.66081
123.94001	-6.39281	-393.99874
124.04001	-6.40016	-394.49254
124.14001	-6.40391	-394.71719
124.24001	-6.40813	-394.93856
124.34001	-6.41266	-395.18827
124.44001	-6.41813	-395.49389
124.54001	-6.42484	-395.92203
124.64001	-6.42938	-396.21142
124.74001	-6.43359	-396.41318
124.84001	-6.43812	-396.66101
124.94001	-6.44313	-396.94473
125.04001	-6.44875	-397.25211
125.13801	-6.45688	-397.75598
125.23801	-6.46047	-398.00489
125.33801	-6.46438	-398.17891
125.43801	-6.46906	-398.42409
125.53801	-6.47469	-398.74059
125.63801	-6.48219	-399.20464
125.73801	-6.48656	-399.46315
125.83801	-6.49062	-399.66783
125.93801	-6.49500	-399.90148
126.03801	-6.50016	-400.17226
126.13801	-6.50562	-400.47449
126.23801	-6.51297	-400.90564
126.33801	-6.51688	-401.14880
126.43801	-6.52109	-401.33166
126.53801	-6.52609	-401.60209
126.63801	-6.53188	-401.91084
126.73801	-6.53938	-402.35037
126.83801	-6.54359	-402.62923
126.93801	-6.54734	-402.78709
127.03801	-6.55156	-403.00986
127.13801	-6.55688	-403.27376
127.23801	-6.56281	-403.60469
127.33801	-6.57078	-404.08954
127.43801	-6.57406	-404.29619
127.53801	-6.57797	-404.44311
127.63801	-6.58250	-404.66887
127.73801	-6.58750	-404.93733
127.83801	-6.59547	-405.34288
127.93801	-6.60016	-405.68826
128.03801	-6.60406	-405.85545
128.13801	-6.60844	-406.07861
128.23801	-6.61359	-406.33836
128.33801	-6.62000	-406.67507
128.42801	-6.62812	-407.18403
128.52801	-6.63094	-407.36833
128.62801	-6.63453	-407.50235
128.72801	-6.63937	-407.75630
128.82801	-6.64500	-408.04681
128.92801	-6.65203	-408.45856
129.02801	-6.65594	-408.70041
129.12801	-6.65969	-408.86095
129.22801	-6.66406	-409.06665
129.32801	-6.66891	-409.30191
129.42801	-6.67437	-409.59749
129.52801	-6.68203	-409.99234
129.62801	-6.68672	-410.31945
129.72801	-6.69047	-410.46426
129.82801	-6.69500	-410.68110
129.92801	-6.70047	-410.93874
130.02201	-6.71000	-411.44139
130.12201	-6.71438	-411.79106
130.22201	-6.71766	-411.92031
130.32201	-6.72250	-412.14049
130.42201	-6.72797	-412.43652
130.52201	-6.73359	-412.74336
130.62201	-6.74141	-413.22839
130.72201	-6.74437	-413.40837
130.82201	-6.74812	-413.55443
130.92201	-6.75250	-413.78090
131.02201	-6.75750	-414.04125
131.12201	-6.76578	-414.49410
131.22201	-6.77031	-414.82452
131.32201	-6.77375	-414.96447
131.42201	-6.77797	-415.17580
131.52201	-6.78312	-415.44729
131.62201	-6.78891	-415.77101
131.72201	-6.79703	-416.21345
131.82201	-6.80109	-416.54000
131.92201	-6.80469	-416.67283
132.02201	-6.80922	-416.90454
132.12201	-6.81453	-417.18161
132.22201	-6.82219	-417.60939
132.32201	-6.82688	-417.94735
132.42201	-6.83063	-418.11624
132.52201	-6.83500	-418.32936
132.62201	-6.83969	-418.56885
132.72201	-6.84531	-418.87781
132.82201	-6.85250	-419.25037
132.92201	-6.85750	-419.64126
133.02201	-6.86109	-419.77626
133.12201	-6.86578	-420.01510
133.22201	-6.87187	-420.33979
133.32001	-6.87969	-420.84512
133.42001	-6.88344	-421.06450
133.52001	-6.88719	-421.22465
133.62001	-6.89156	-421.44844
133.72001	-6.89641	-421.71180
133.82001	-6.90203	-422.02181
133.92001	-6.90984	-422.43180
134.02001	-6.91500	-422.85731
134.12001	-6.91812	-422.97217
134.22001	-6.92281	-423.18910
134.32001	-6.92812	-423.48731
134.42001	-6.93641	-423.95848
134.52001	-6.94078	-424.28082
134.62001	-6.94422	-424.43487
134.72001	-6.94859	-424.66477
134.82001	-6.95375	-424.96184
134.92001	-6.95922	-425.28668
135.02001	-6.96625	-425.66615
135.12001	-6.97094	-426.02125
135.22001	-6.97453	-426.17080
135.32001	-6.97906	-426.39169
135.42001	-6.98453	-426.68346
135.52001	-6.99219	-427.12095
135.62001	-6.99719	-427.46466
135.72001	-7.00109	-427.65486
135.82001	-7.00531	-427.87355
135.92001	-7.01031	-428.14571
136.02001	-7.01578	-428.43872
136.12001	-7.02359	-428.88713
136.22001	-7.02766	-429.18825
136.32001	-7.03141	-429.34754
136.42001	-7.03594	-429.56337
136.52001	-7.04109	-429.84256
136.62001	-7.04750	-430.19447
136.72001	-7.05266	-430.51302
136.82001	-7.05672	-430.71514
136.92001	-7.06156	-430.94724
137.02001	-7.06672	-431.20250
137.12001	-7.07219	-431.51864
137.22001	-7.07984	-431.88837
137.32001	-7.08453	-432.18535
137.42001	-7.08797	-432.22195
137.52001	-7.09250	-432.35400
137.62001	-7.09781	-432.55290
137.72001	-7.10547	-432.91700
137.82001	-7.11031	-433.25183
137.92001	-7.11422	-433.39774
138.02001	-7.11875	-433.59795
138.12001	-7.12391	-433.85449
138.22001	-7.12937	-434.14637
138.32001	-7.13625	-434.52603
138.42001	-7.14109	-434.84026
138.52001	-7.14484	-434.97491
138.62001	-7.14938	-435.18358
138.72001	-7.15453	-435.43637
138.82001	-7.16219	-435.82696
138.92001	-7.16828	-436.28001
139.02001	-7.17156	-436.41096
139.12001	-7.17578	-436.59636
139.22001	-7.18078	-436.84232
139.32001	-7.18641	-437.15814
139.42001	-7.19438	-437.58738
139.52001	-7.19828	-437.87983
139.62001	-7.20203	-438.00521
139.72001	-7.20703	-438.25963
139.82001	-7.21203	-438.54252
139.92001	-7.21922	-438.91197
140.02001	-7.22453	-439.30393
140.12001	-7.22812	-439.44865
140.22001	-7.23250	-439.66550
140.32001	-7.23734	-439.91259
140.42001	-7.24281	-440.20748
140.52001	-7.25000	-440.58394
140.62001	-7.25438	-440.91630
140.72001	-7.25813	-441.04731
140.82001	-7.26281	-441.26561
140.92001	-7.26797	-441.51250
141.02001	-7.27531	-441.91149
141.12001	-7.28047	-442.27511
141.22001	-7.28437	-442.44501
141.32001	-7.28859	-442.62868
141.42001	-7.29359	-442.88743
141.52001	-7.29859	-443.12987
141.62001	-7.30594	-443.48845
141.72001	-7.31141	-443.86318
141.82001	-7.31531	-444.02358
141.92001	-7.31969	-444.23249
142.02001	-7.32500	-444.48683
142.12001	-7.33312	-444.92465
142.22001	-7.33750	-445.22250
142.32001	-7.34094	-445.33736
142.42001	-7.34516	-445.51969
142.52001	-7.35000	-445.74824
142.62001	-7.35531	-446.00737
142.72001	-7.36250	-446.33773
142.82001	-7.36844	-446.78795
142.92001	-7.37219	-446.92570
143.02001	-7.37656	-447.11626
143.12001	-7.38141	-447.34424
143.22001	-7.38844	-447.65839
143.32001	-7.39406	-448.04177
143.42001	-7.39781	-448.19099
143.52001	-7.40203	-448.37302
143.62001	-7.40656	-448.58405
143.72001	-7.41234	-448.85322
143.82001	-7.42063	-449.27144
143.92001	-7.42516	-449.63461
144.02001	-7.42844	-449.71496
144.12001	-7.43281	-449.89064
144.22001	-7.43781	-450.12730
144.32001	-7.44547	-450.48451
144.42001	-7.45141	-450.92478
144.52001	-7.45516	-451.06053
144.62001	-7.45922	-451.23211
144.72001	-7.46391	-451.44874
144.82001	-7.46922	-451.71043
144.92001	-7.47578	-452.01671
145.02001	-7.48219	-452.44664
145.12001	-7.48547	-452.54752
145.22001	-7.48969	-452.71608
145.32001	-7.49469	-452.96022
145.42001	-7.50156	-453.27732
145.52001	-7.50656	-453.59278
145.62001	-7.51047	-453.73327
145.72001	-7.51484	-453.90508
145.82001	-7.51969	-454.12400
145.92001	-7.52484	-454.35333
146.02001	-7.53078	-454.63699
146.12001	-7.53922	-455.14029
146.22001	-7.54250	-455.27574
146.32001	-7.54688	-455.43972
146.42001	-7.55266	-455.70025
146.51601	-7.56266	-456.21145
146.61601	-7.56641	-456.55400
146.71601	-7.56891	-456.56887
146.81601	-7.57344	-456.75191
146.91601	-7.57844	-456.99647
147.01601	-7.58375	-457.26630
147.11601	-7.59047	-457.59144
147.21601	-7.59563	-457.96472
147.31601	-7.59906	-458.06319
147.41601	-7.60359	-458.26241
147.51601	-7.60891	-458.51591
147.61601	-7.61609	-458.88904
147.71601	-7.62109	-459.22515
147.81601	-7.62469	-459.36206
147.91601	-7.62875	-459.53324
148.01601	-7.63359	-459.75178
148.11601	-7.63953	-460.03076
148.21601	-7.64812	-460.47747
148.31601	-7.65234	-460.81698
148.41601	-7.65563	-460.89509
148.51601	-7.66000	-461.08800
148.61601	-7.66500	-461.32675
148.71601	-7.67078	-461.58865
148.81601	-7.67688	-461.96452
148.91601	-7.68109	-462.14789
149.01601	-7.68547	-462.32811
149.11601	-7.69047	-462.55881
149.21601	-7.69625	-462.85221
149.31601	-7.70391	-463.22978
149.41601	-7.70922	-463.61390
149.51601	-7.71234	-463.70018
149.61601	-7.71656	-463.85941
149.71601	-7.72172	-464.10120
149.81601	-7.72922	-464.44234
149.91601	-7.73484	-464.86676
150.01601	-7.73844	-464.97810
150.11601	-7.74266	-465.15104
150.21601	-7.74766	-465.39581
150.31601	-7.75297	-465.65527
150.41601	-7.75953	-465.93297
150.51601	-7.76563	-466.36093
150.61601	-7.76922	-466.46652
150.71601	-7.77359	-466.64831
150.81601	-7.77859	-466.88277
150.91601	-7.78484	-467.17778
151.01601	-7.79234	-467.66573
151.11601	-7.79594	-467.81904
151.21601	-7.79953	-467.93732
151.31601	-7.80391	-468.09530
151.41601	-7.80922	-468.34964
151.51601	-7.81547	-468.64986
151.61601	-7.82219	-469.08432
151.71601	-7.82578	-469.21912
151.81601	-7.83016	-469.39373
151.91601	-7.83563	-469.62440
152.01601	-7.84156	-469.90865
152.11601	-7.84875	-470.36570
152.21601	-7.85234	-470.52059
152.31601	-7.85656	-470.67297
152.41601	-7.86156	-470.89899
152.51601	-7.86688	-471.15734
152.61601	-7.87359	-471.47033
152.71601	-7.87906	-471.84670
152.81601	-7.88234	-471.92353
152.91601	-7.88641	-472.07171
153.01601	-7.89125	-472.29028
153.11601	-7.89734	-472.56291
153.21601	-7.90531	-473.06871
153.31601	-7.90922	-473.24184
153.41601	-7.91313	-473.36996
153.51601	-7.91813	-473.58295
153.61601	-7.92359	-473.84784
153.71601	-7.93063	-474.16234
153.81601	-7.93609	-474.55114
153.91601	-7.93922	-474.62890
154.01601	-7.94359	-474.79096
154.11601	-7.94875	-475.02881
154.21601	-7.95609	-475.34531
154.31601	-7.96187	-475.76463
154.41601	-7.96563	-475.88408
154.51601	-7.96969	-476.03905
154.61601	-7.97469	-476.25345
154.71601	-7.98000	-476.51643
154.81601	-7.98672	-476.82238
154.91601	-7.99281	-477.24643
155.01601	-7.99625	-477.34293
155.11601	-8.00063	-477.50589
155.21601	-8.00609	-477.76645
155.31601	-8.01344	-478.11595
155.41601	-8.01938	-478.52120
155.51601	-8.02281	-478.63945
155.61601	-8.02734	-478.82226
155.71601	-8.03234	-479.07025
155.81601	-8.03750	-479.32920
155.91601	-8.04406	-479.63205
156.01601	-8.04953	-480.01072
156.11601	-8.05281	-480.08913
156.21601	-8.05703	-480.25510
156.31601	-8.06219	-480.49808
156.41601	-8.06938	-480.84638
156.51601	-8.07531	-481.25196
156.61601	-8.07906	-481.38520
156.71601	-8.08344	-481.55540
156.81601	-8.08828	-481.78223
156.91601	-8.09391	-482.06043
157.01601	-8.09953	-482.34969
157.11601	-8.10578	-482.70756
157.21601	-8.10937	-482.84647
157.31601	-8.11359	-483.01238
157.41601	-8.11875	-483.24484
157.51601	-8.12500	-483.54542
157.61601	-8.13125	-483.93676
157.71601	-8.13547	-484.10544
157.81601	-8.13938	-484.23949
157.91601	-8.14391	-484.42739
158.01601	-8.14922	-484.66924
158.11601	-8.15563	-484.99191
158.21201	-8.16359	-485.49864
158.31201	-8.16688	-485.61695
158.41201	-8.17094	-485.74704
158.51201	-8.17609	-485.96910
158.61201	-8.18203	-486.22173
158.71201	-8.18813	-486.60010
158.81201	-8.19219	-486.74664
158.91201	-8.19641	-486.91472
159.01201	-8.20109	-487.11723
159.11201	-8.20641	-487.36089
159.21201	-8.21234	-487.63096
159.31201	-8.21953	-488.08363
159.41201	-8.22297	-488.18386
159.51201	-8.22703	-488.31704
159.61201	-8.23172	-488.51082
159.71201	-8.23781	-488.78163
159.81201	-8.24531	-489.24470
159.91201	-8.24938	-489.40322
160.01201	-8.25359	-489.54949
160.11201	-8.25844	-489.73927
160.21201	-8.26344	-489.96064
160.31201	-8.26969	-490.22695
160.41201	-8.27594	-490.64305
160.51201	-8.27969	-490.75666
160.61201	-8.28406	-490.91306
160.71201	-8.28938	-491.13014
160.81201	-8.29625	-491.42435
160.91201	-8.30188	-491.79402
161.01201	-8.30531	-491.87949
161.11201	-8.30953	-492.01861
161.21201	-8.31406	-492.20294
161.31201	-8.31922	-492.43134
161.41201	-8.32500	-492.68925
161.51201	-8.33219	-493.09754
161.61201	-8.33594	-493.22560
161.71201	-8.33984	-493.33140
161.81201	-8.34438	-493.49454
161.91201	-8.34969	-493.71377
162.01201	-8.35766	-494.14194
162.11201	-8.36188	-494.31533
162.21201	-8.36594	-494.43564
162.31201	-8.37062	-494.59797
162.41201	-8.37594	-494.81496
162.51201	-8.38250	-495.08524
162.60601	-8.39078	-495.58717
162.70601	-8.39406	-495.68519
162.80601	-8.39812	-495.78485
162.90601	-8.40344	-496.01108
163.00601	-8.41172	-496.36969
163.10201	-8.41797	-496.87073
163.20201	-8.41969	-496.80683
163.30201	-8.42313	-496.85472
163.40201	-8.42750	-497.02895
163.50201	-8.43234	-497.21217
163.60201	-8.43813	-497.47393
163.70201	-8.44656	-497.96167
163.80201	-8.45000	-498.11625
163.90201	-8.45391	-498.21582
164.00201	-8.45859	-498.40355
164.10201	-8.46406	-498.63973
164.20201	-8.47234	-499.09338
164.30201	-8.47641	-499.29118
164.40201	-8.48031	-499.39850
164.50201	-8.48484	-499.56754
164.60201	-8.49000	-499.78077
164.70201	-8.49547	-500.02861
164.80201	-8.50313	-500.46372
164.90201	-8.50641	-500.56171
165.00201	-8.51016	-500.65601
165.10201	-8.51500	-500.83709
165.20201	-8.52156	-501.13910
165.29801	-8.52953	-501.64145
165.39801	-8.53297	-501.75172
165.49801	-8.53672	-501.83856
165.59801	-8.54141	-502.00838
165.69801	-8.54641	-502.22778
165.79801	-8.55203	-502.46370
165.89801	-8.56016	-502.95448
165.99801	-8.56359	-503.07739
166.09801	-8.56734	-503.16030
166.19801	-8.57203	-503.33387
166.29801	-8.57797	-503.59946
166.39801	-8.58563	-504.05347
166.49801	-8.58906	-504.17191
166.59801	-8.59281	-504.26400
166.69801	-8.59750	-504.43304
166.79801	-8.60266	-504.65679
166.89801	-8.60859	-504.93014
166.99801	-8.61672	-505.40763
167.09801	-8.62016	-505.52827
167.19801	-8.62406	-505.62018
167.29801	-8.62891	-505.81056
167.39801	-8.63438	-506.03127
167.49801	-8.64156	-506.42484
167.59801	-8.64578	-506.61826
167.69801	-8.65000	-506.73980
167.79801	-8.65453	-506.91599
167.89801	-8.65984	-507.13980
167.99801	-8.66578	-507.40463
168.09801	-8.67328	-507.84719
168.19801	-8.67641	-507.92694
168.29801	-8.68031	-508.01623
168.39801	-8.68531	-508.21143
168.49801	-8.69156	-508.49819
168.59801	-8.69938	-508.99380
168.69801	-8.70281	-509.09424
168.79801	-8.70672	-509.18388
168.89801	-8.71141	-509.35864
168.99801	-8.71609	-509.54527
169.09801	-8.72156	-509.76735
169.19801	-8.72937	-510.14751
169.29801	-8.73375	-510.43117
169.39801	-8.73750	-510.50919
169.49801	-8.74250	-510.68020
169.59801	-8.74844	-510.95188
169.69801	-8.75609	-511.40666
169.79801	-8.75938	-511.48444
169.89801	-8.76313	-511.56276
169.99801	-8.76766	-511.72519
170.09801	-8.77266	-511.93857
170.19801	-8.77859	-512.20679
170.29801	-8.78656	-512.59708
170.39801	-8.79063	-512.84635
170.49801	-8.79453	-512.91960
170.59801	-8.79922	-513.08626
170.69801	-8.80453	-513.30179
170.79801	-8.81219	-513.71741
170.89801	-8.81641	-513.90857
170.99801	-8.82031	-514.01561
171.09801	-8.82531	-514.19675
171.19801	-8.83078	-514.45013
171.29801	-8.83703	-514.73206
171.39801	-8.84422	-515.18798
171.49801	-8.84703	-515.22386
171.59801	-8.85109	-515.33550
171.69801	-8.85609	-515.54918
171.79801	-8.86219	-515.82491
171.89801	-8.87000	-516.31176
171.99801	-8.87344	-516.43240
172.09801	-8.87703	-516.49851
172.19801	-8.88156	-516.66677
172.29801	-8.88641	-516.86507
172.39801	-8.89187	-517.10337
172.49801	-8.89953	-517.53742
172.59801	-8.90359	-517.70532
172.69801	-8.90781	-517.83222
172.79801	-8.91266	-518.02373
172.89801	-8.91828	-518.26394
172.99801	-8.92531	-518.66633
173.09801	-8.92953	-518.83161
173.19801	-8.93359	-518.95559
173.29801	-8.93844	-519.13756
173.39801	-8.94344	-519.34338
173.49801	-8.94859	-519.56719
173.59801	-8.95562	-519.89692
173.69801	-8.95984	-520.09678
173.79801	-8.96406	-520.20872
173.89801	-8.96859	-520.36363
173.99801	-8.97406	-520.57499
174.09801	-8.98219	-521.04092
174.19801	-8.98625	-521.23255
174.29801	-8.99031	-521.32070
174.39801	-8.99500	-521.48050
174.49801	-9.00016	-521.68268
174.59801	-9.00578	-521.92426
174.69801	-9.01281	-522.25435
174.79801	-9.01688	-522.43322
174.89801	-9.02078	-522.51226
174.99801	-9.02562	-522.67605
175.09801	-9.03109	-522.90314
175.19801	-9.03859	-523.25952
175.29801	-9.04344	-523.51016
175.39801	-9.04703	-523.56124
175.49801	-9.05125	-523.68212
175.59801	-9.05625	-523.86320
175.69801	-9.06187	-524.09911
175.79801	-9.07016	-524.49566
175.89801	-9.07391	-524.67632
175.99801	-9.07781	-524.73295
176.09801	-9.08266	-524.89078
176.19801	-9.08750	-525.06608
176.29801	-9.09500	-525.37811
176.39801	-9.09984	-525.65557
176.49801	-9.10391	-525.73216
176.59801	-9.10891	-525.91246
176.69801	-9.11422	-526.11715
176.79801	-9.12047	-526.38799
176.89801	-9.12859	-526.87609
176.99801	-9.13109	-526.86018
177.09801	-9.13453	-526.88944
177.19801	-9.13922	-527.04144
177.29801	-9.14453	-527.24570
177.39801	-9.15203	-527.61680
177.49801	-9.15656	-527.83060
177.59801	-9.16062	-527.92197
177.69801	-9.16500	-528.04637
177.79801	-9.16984	-528.19115
177.89801	-9.17484	-528.39327
177.99801	-9.18219	-528.70911
178.09801	-9.18688	-528.93972
178.19801	-9.19094	-529.01906
178.29801	-9.19578	-529.17540
178.39801	-9.20125	-529.37013
178.49801	-9.20906	-529.74319
178.59801	-9.21313	-529.90228
178.69801	-9.21687	-529.96087
178.79801	-9.22141	-530.08091
178.89801	-9.22688	-530.27487
178.99801	-9.23344	-530.56496
179.08801	-9.24203	-531.07321
179.18801	-9.24469	-531.11923
179.28801	-9.24828	-531.11929
179.38801	-9.25328	-531.28976
179.48801	-9.25875	-531.50886
179.58801	-9.26672	-531.92627
179.68801	-9.27016	-532.03630
179.78801	-9.27375	-532.07284
179.88801	-9.27813	-532.20189
179.98801	-9.28328	-532.39387
180.08801	-9.28891	-532.62889
180.18801	-9.29688	-532.99451
180.28801	-9.30062	-533.19460
180.38801	-9.30422	-533.23454
180.48801	-9.30875	-533.36430
180.58801	-9.31437	-533.58090
180.68801	-9.32312	-534.02573
180.78801	-9.32734	-534.26838
180.88801	-9.33063	-534.27118
180.98801	-9.33516	-534.38723
181.08801	-9.34000	-534.54918
181.18801	-9.34500	-534.73943
181.28801	-9.35203	-534.99877
181.38801	-9.35828	-535.40754
181.48801	-9.36172	-535.44128
181.58801	-9.36641	-535.58481
181.68801	-9.37203	-535.80791
181.78801	-9.37984	-536.19903
181.88801	-9.38375	-536.34548
181.98801	-9.38734	-536.37815
182.08801	-9.39156	-536.49551
182.18801	-9.39641	-536.65996
182.28801	-9.40234	-536.92168
182.38801	-9.41031	-537.27722
182.48801	-9.41531	-537.61822
182.58801	-9.41844	-537.60666
182.68801	-9.42313	-537.73838
182.78801	-9.42844	-537.93460
182.88801	-9.43547	-538.24437
182.98801	-9.43984	-538.44529
183.08801	-9.44375	-538.52898
183.18801	-9.44813	-538.65921
183.28801	-9.45313	-538.83547
183.38801	-9.45922	-539.09433
183.48801	-9.46797	-539.51687
183.58801	-9.47172	-539.71726
183.68801	-9.47500	-539.70402
183.78801	-9.47953	-539.83337
183.88801	-9.48484	-540.02881
183.98801	-9.49250	-540.41451
184.08801	-9.49734	-540.66688
184.18801	-9.50094	-540.70735
184.28801	-9.50547	-540.81887
184.38801	-9.51047	-541.00925
184.48801	-9.51563	-541.19188
184.58801	-9.52234	-541.47553
184.68801	-9.52687	-541.69148
184.78801	-9.53094	-541.78208
184.88801	-9.53578	-541.93431
184.98801	-9.54109	-542.11539
185.08801	-9.54922	-542.48667
185.18801	-9.55359	-542.70697
185.28801	-9.55719	-542.72425
185.38801	-9.56156	-542.82266
185.48801	-9.56641	-543.00076
185.58801	-9.57188	-543.21146
185.68801	-9.58000	-543.58351
185.78801	-9.58453	-543.83314
185.88801	-9.58828	-543.84828
185.98801	-9.59281	-543.96981
186.08801	-9.59797	-544.13229
186.18801	-9.60594	-544.48551
186.28801	-9.61062	-544.73388
186.38801	-9.61438	-544.77388
186.48801	-9.61859	-544.86895
186.58801	-9.62359	-545.02231
186.68801	-9.62906	-545.20196
186.78801	-9.63656	-545.53002
186.88801	-9.64125	-545.78131
186.98801	-9.64484	-545.78447
187.08801	-9.64938	-545.90040
187.18801	-9.65500	-546.10711
187.28801	-9.66266	-546.45962
187.38801	-9.66812	-546.78071
187.48801	-9.67156	-546.76574
187.58801	-9.67625	-546.87279
187.68801	-9.68109	-547.03289
187.78801	-9.68641	-547.22345
187.88801	-9.69484	-547.62822
187.98801	-9.69875	-547.85454
188.08801	-9.70219	-547.86283
188.18801	-9.70688	-547.99533
188.28801	-9.71219	-548.18034
188.38801	-9.71984	-548.52247
188.48801	-9.72437	-548.75344
188.58801	-9.72766	-548.74027
188.68801	-9.73187	-548.83820
188.78801	-9.73656	-548.97714
188.88801	-9.74188	-549.18081
188.98801	-9.74922	-549.45970
189.08801	-9.75563	-549.89767
189.18801	-9.75922	-549.90232
189.28801	-9.76422	-550.02356
189.38801	-9.76938	-550.19569
189.48801	-9.77672	-550.53616
189.58801	-9.78094	-550.72963
189.68801	-9.78469	-550.76021
189.78801	-9.78875	-550.83758
189.88801	-9.79359	-550.98623
189.98801	-9.79922	-551.19300
190.08801	-9.80688	-551.54765
190.18801	-9.81094	-551.72712
190.28801	-9.81500	-551.77253
190.38801	-9.81984	-551.92739
190.48801	-9.82547	-552.13648
190.58801	-9.83313	-552.53083
190.68801	-9.83734	-552.68413
190.78801	-9.84109	-552.70410
190.88801	-9.84563	-552.79732
190.98801	-9.85031	-552.93399
191.08801	-9.85563	-553.11358
191.18801	-9.86281	-553.38919
191.28801	-9.86813	-553.70337
191.38801	-9.87187	-553.72822
191.48801	-9.87625	-553.80785
191.58801	-9.88172	-553.97874
191.68801	-9.88922	-554.27104
191.78801	-9.89375	-554.49408
191.88801	-9.89750	-554.52979
191.98801	-9.90172	-554.61222
192.08801	-9.90641	-554.72505
192.18801	-9.91203	-554.90607
192.28801	-9.92078	-555.26429
192.38801	-9.92609	-555.61340
192.48801	-9.92906	-555.54205
192.58801	-9.93328	-555.59367
192.68801	-9.93828	-555.74298
192.78801	-9.94516	-556.00578
192.88801	-9.95109	-556.33831
192.98801	-9.95484	-556.37062
193.08801	-9.95953	-556.46324
193.18801	-9.96469	-556.63204
193.28801	-9.97016	-556.82015
193.38801	-9.97656	-557.03431
193.48801	-9.98203	-557.32757
193.58801	-9.98531	-557.30295
193.68801	-9.98984	-557.38878
193.78801	-9.99500	-557.55252
193.88801	-10.00266	-557.86204
193.98801	-10.00781	-558.13468
194.08801	-10.01125	-558.11596
194.18801	-10.01563	-558.19803
194.28801	-10.02031	-558.33352
194.38801	-10.02594	-558.52741
194.48801	-10.03188	-558.74288
194.58801	-10.03875	-559.10909
194.68801	-10.04219	-559.09789
194.78801	-10.04656	-559.15570
194.88801	-10.05172	-559.30895
194.98801	-10.05969	-559.58527
195.08801	-10.06531	-559.95792
195.18801	-10.06875	-559.91703
195.28801	-10.07297	-559.98218
195.38801	-10.07781	-560.10407
195.48801	-10.08312	-560.26745
195.58801	-10.09031	-560.52071
195.68801	-10.09547	-560.80043
195.78801	-10.09891	-560.76986
195.88801	-10.10359	-560.86946
195.98801	-10.10953	-561.07295
196.08801	-10.11844	-561.51223
196.18801	-10.12266	-561.70672
196.28801	-10.12578	-561.62566
196.38801	-10.13016	-561.71769
196.48801	-10.13438	-561.79428
196.58801	-10.13937	-561.92273
196.68801	-10.14625	-562.17253
196.78801	-10.15203	-562.51794
196.88801	-10.15563	-562.51764
196.98801	-10.16000	-562.58214
197.08801	-10.16516	-562.73615
197.18801	-10.17203	-562.97022
197.28801	-10.17766	-563.26067
197.38801	-10.18156	-563.29584
197.48801	-10.18609	-563.38561
197.58801	-10.19125	-563.53378
197.68801	-10.19719	-563.74907
197.78801	-10.20547	-564.10688
197.88801	-10.20969	-564.30846
197.98801	-10.21266	-564.21977
198.08801	-10.21688	-564.27020
198.18801	-10.22172	-564.39728
198.28801	-10.22891	-564.64988
198.38801	-10.23484	-564.99636
198.48801	-10.23844	-564.98760
198.58801	-10.24266	-565.03445
198.68801	-10.24766	-565.16206
198.78801	-10.25312	-565.34314
198.88801	-10.25984	-565.57804
198.98801	-10.26578	-565.90885
199.08801	-10.26938	-565.88233
199.18801	-10.27391	-565.95510
199.28801	-10.27922	-566.12527
[truncated: 2,185 more rows]
