# Supplementary material for: Strengthening of 3D Printed Fused Deposition Manufactured Parts Using the Fill Compositing Technique
Source: PLoS One. 2015 Apr 16;10(4):e0122915. doi: 10.1371/journal.pone.0122915 (PMC4400136; doi:10.1371/journal.pone.0122915)
Supplement: S1 File — This is the raw data and information on all the samples presented in this manuscript. (ZIP) [file pone.0122915.s001.zip › Specimen_RawData_110.csv]

Time	Extension	Load
(sec)	(mm)	(N)
0.00000	0.00016	-0.04646
0.10000	0.00016	-0.05225
0.20000	-0.00078	-0.05130
0.30000	-0.00453	-0.05768
0.36400	-0.01453	-0.05397
0.46400	-0.02266	-0.05766
0.56400	-0.02859	-0.05438
0.66400	-0.03578	-0.05917
0.76400	-0.03984	-0.05736
0.86400	-0.04437	-0.04922
0.96400	-0.04922	-0.04821
1.06400	-0.05469	-0.06032
1.16400	-0.06125	-0.05144
1.26400	-0.06594	-0.05512
1.36400	-0.07031	-0.05450
1.46400	-0.07500	-0.05219
1.56400	-0.08031	-0.05527
1.66400	-0.08594	-0.05402
1.76400	-0.09250	-0.05545
1.86400	-0.09641	-0.05344
1.96400	-0.10078	-0.05405
2.06400	-0.10578	-0.05408
2.16400	-0.11203	-0.04451
2.26400	-0.11875	-0.05845
2.36400	-0.12281	-0.05383
2.46400	-0.12688	-0.05060
2.56400	-0.13141	-0.06163
2.66400	-0.13656	-0.05559
2.76400	-0.14234	-0.04824
2.86400	-0.14969	-0.05048
2.96400	-0.15359	-0.05148
3.06400	-0.15781	-0.05452
3.16400	-0.16250	-0.05043
3.26400	-0.16766	-0.05627
3.36400	-0.17391	-0.04499
3.46400	-0.17875	-0.05147
3.56400	-0.18297	-0.08927
3.66400	-0.18781	-0.26147
3.76400	-0.19313	-0.45496
3.86400	-0.19922	-0.71154
3.96400	-0.20641	-1.08375
4.06400	-0.21000	-1.30051
4.16400	-0.21422	-1.49778
4.26400	-0.21891	-1.73729
4.36400	-0.22453	-2.02112
4.46400	-0.23156	-2.40013
4.56400	-0.23641	-2.68668
4.66400	-0.24047	-2.89499
4.76400	-0.24500	-3.13945
4.86400	-0.25000	-3.41247
4.96400	-0.25594	-3.70585
5.06400	-0.26281	-4.10058
5.16400	-0.26672	-4.34162
5.26400	-0.27078	-4.55044
5.36400	-0.27578	-4.81736
5.46400	-0.28141	-5.12032
5.56400	-0.28828	-5.51564
5.66400	-0.29313	-5.81842
5.76400	-0.29703	-6.03315
5.86400	-0.30141	-6.26400
5.96400	-0.30609	-6.53282
6.06400	-0.31156	-6.83419
6.16400	-0.31906	-7.24443
6.26400	-0.32359	-7.54962
6.36400	-0.32766	-7.76154
6.46400	-0.33250	-8.03921
6.56400	-0.33797	-8.33873
6.66400	-0.34453	-8.71884
6.76400	-0.34938	-9.03194
6.86400	-0.35375	-9.26204
6.96400	-0.35828	-9.51805
7.06400	-0.36328	-9.79253
7.16400	-0.36891	-10.09662
7.26400	-0.37641	-10.52345
7.36400	-0.38047	-10.79382
7.46400	-0.38438	-11.00028
7.56400	-0.38906	-11.25036
7.66400	-0.39469	-11.56643
7.76400	-0.40250	-12.01363
7.86400	-0.40750	-12.36371
7.96400	-0.41141	-12.57791
8.06400	-0.41594	-12.83132
8.16400	-0.42109	-13.12213
8.26400	-0.42703	-13.45869
8.36400	-0.43391	-13.91825
8.46400	-0.43734	-14.12150
8.56400	-0.44141	-14.34816
8.66400	-0.44625	-14.63872
8.76400	-0.45188	-14.96388
8.86400	-0.45828	-15.34375
8.96400	-0.46344	-15.68158
9.06400	-0.46813	-15.95051
9.16400	-0.47281	-16.23637
9.26400	-0.47828	-16.57142
9.36400	-0.48422	-16.93625
9.46400	-0.49000	-17.33159
9.56400	-0.49375	-17.55192
9.66400	-0.49797	-17.80288
9.76400	-0.50266	-18.09090
9.86400	-0.50828	-18.41645
9.96400	-0.51469	-18.81667
10.06400	-0.52000	-19.17043
10.16400	-0.52422	-19.41070
10.26400	-0.52875	-19.67492
10.36400	-0.53359	-19.98600
10.46400	-0.53906	-20.31620
10.56400	-0.54562	-20.72196
10.66400	-0.55000	-21.00392
10.76400	-0.55438	-21.25752
10.86400	-0.55922	-21.54470
10.96400	-0.56484	-21.87586
11.06400	-0.57172	-22.29601
11.16400	-0.57672	-22.62954
11.26400	-0.58078	-22.87907
11.36400	-0.58531	-23.13158
11.46400	-0.59016	-23.42090
11.56400	-0.59563	-23.73826
11.66400	-0.60219	-24.13042
11.76400	-0.60719	-24.46636
11.86400	-0.61125	-24.70286
11.96400	-0.61609	-24.98634
12.06400	-0.62156	-25.30274
12.16400	-0.62828	-25.71492
12.26400	-0.63344	-26.05176
12.36400	-0.63750	-26.27420
12.46400	-0.64203	-26.52770
12.56400	-0.64656	-26.79903
12.66400	-0.65219	-27.12859
12.76400	-0.65937	-27.53487
12.86400	-0.66422	-27.88270
12.96400	-0.66812	-28.09265
13.06400	-0.67281	-28.35458
13.16400	-0.67828	-28.65236
13.26400	-0.68469	-29.04210
13.36400	-0.68938	-29.34067
13.46400	-0.69391	-29.60182
13.56400	-0.69875	-29.88725
13.66400	-0.70438	-30.22620
13.76400	-0.71016	-30.57621
13.86400	-0.71797	-31.05108
13.96400	-0.72141	-31.28766
14.06400	-0.72531	-31.47669
14.16400	-0.72969	-31.74162
14.26400	-0.73484	-32.04458
14.36400	-0.74125	-32.43680
14.46400	-0.74656	-32.78265
14.56400	-0.75078	-33.03526
14.66400	-0.75563	-33.30458
14.76400	-0.76094	-33.62577
14.86400	-0.76656	-33.96709
14.96400	-0.77297	-34.35840
15.06400	-0.77688	-34.59261
15.16400	-0.78109	-34.84656
15.26400	-0.78578	-35.12153
15.36400	-0.79094	-35.40941
15.46400	-0.79812	-35.81079
15.56400	-0.80359	-36.19369
15.66400	-0.80734	-36.39074
15.76400	-0.81156	-36.63435
15.86400	-0.81656	-36.91688
15.96400	-0.82250	-37.26216
16.06400	-0.83078	-37.75048
16.16400	-0.83484	-38.05601
16.26400	-0.83859	-38.23664
16.36400	-0.84328	-38.49913
16.46400	-0.84875	-38.81440
16.56400	-0.85641	-39.26991
16.66400	-0.86109	-39.61360
16.76400	-0.86500	-39.81931
16.86400	-0.86953	-40.07348
16.96400	-0.87469	-40.39157
17.06400	-0.88047	-40.73209
17.16400	-0.88812	-41.19536
17.26400	-0.89156	-41.44420
17.36400	-0.89516	-41.62814
17.46400	-0.89969	-41.87800
17.56400	-0.90453	-42.16938
17.66400	-0.91094	-42.54546
17.76400	-0.91719	-42.96374
17.86400	-0.92172	-43.23703
17.96400	-0.92625	-43.49513
18.06400	-0.93109	-43.77443
18.16400	-0.93609	-44.08787
18.26400	-0.94281	-44.46764
18.36400	-0.94781	-44.83105
18.46400	-0.95188	-45.05455
18.56400	-0.95703	-45.35285
18.66400	-0.96281	-45.69818
18.76400	-0.96984	-46.13061
18.86400	-0.97406	-46.42445
18.96400	-0.97781	-46.63084
19.06400	-0.98234	-46.89179
19.16400	-0.98750	-47.19741
19.26400	-0.99313	-47.55408
19.36400	-1.00063	-47.99343
19.46400	-1.00516	-48.33556
19.56400	-1.00891	-48.53205
19.66400	-1.01375	-48.78949
19.76400	-1.01891	-49.09899
19.86400	-1.02563	-49.50830
19.96400	-1.03063	-49.86967
20.06400	-1.03469	-50.10526
20.16400	-1.03922	-50.36005
20.26400	-1.04453	-50.66356
20.36400	-1.05016	-51.02104
20.46400	-1.05734	-51.46867
20.56400	-1.06141	-51.75424
20.66400	-1.06531	-51.95618
20.76400	-1.07000	-52.22344
20.86400	-1.07547	-52.55974
20.96400	-1.08250	-52.99595
21.06400	-1.08781	-53.35919
21.16400	-1.09188	-53.59737
21.26400	-1.09609	-53.84426
21.36400	-1.10109	-54.13648
21.46400	-1.10672	-54.49439
21.56400	-1.11406	-54.94898
21.66400	-1.11828	-55.25910
21.76400	-1.12234	-55.45362
21.86400	-1.12734	-55.74965
21.96400	-1.13297	-56.09539
22.06400	-1.13969	-56.53595
22.16400	-1.14453	-56.85506
22.26400	-1.14844	-57.08866
22.36400	-1.15266	-57.32181
22.46400	-1.15734	-57.61927
22.56400	-1.16281	-57.93701
22.66400	-1.17016	-58.36131
22.76400	-1.17516	-58.76790
22.86400	-1.17906	-58.96875
22.96400	-1.18375	-59.25887
23.06400	-1.18953	-59.59867
23.16400	-1.19609	-60.02226
23.26400	-1.20078	-60.35667
23.36400	-1.20484	-60.58574
23.46400	-1.20922	-60.84127
23.56400	-1.21422	-61.13280
23.66400	-1.21969	-61.47676
23.76400	-1.22656	-61.88193
23.86400	-1.23219	-62.31337
23.96400	-1.23578	-62.49971
24.06400	-1.24031	-62.76507
24.16400	-1.24578	-63.09452
24.26400	-1.25359	-63.56969
24.36400	-1.25875	-63.97901
24.46400	-1.26234	-64.16417
24.56400	-1.26672	-64.42735
24.66400	-1.27172	-64.73127
24.76400	-1.27750	-65.08953
24.86400	-1.28484	-65.55265
24.96400	-1.28969	-65.96812
25.06400	-1.29344	-66.15791
25.16400	-1.29828	-66.44862
25.26400	-1.30375	-66.80901
25.36400	-1.30969	-67.21236
25.46400	-1.31453	-67.54718
25.56400	-1.31859	-67.79938
25.66400	-1.32297	-68.06435
25.76400	-1.32781	-68.38357
25.86400	-1.33344	-68.74286
25.96400	-1.34109	-69.21976
26.06400	-1.34563	-69.59674
26.16400	-1.34953	-69.81628
26.26400	-1.35438	-70.10876
26.36400	-1.35984	-70.46367
26.46400	-1.36656	-70.93187
26.56400	-1.37141	-71.29528
26.66400	-1.37531	-71.52704
26.76400	-1.37953	-71.78414
26.86400	-1.38438	-72.08186
26.96400	-1.38938	-72.40975
27.06400	-1.39641	-72.83210
27.16400	-1.40141	-73.24067
27.26400	-1.40578	-73.50142
27.36400	-1.41078	-73.81288
27.46400	-1.41641	-74.16517
27.56400	-1.42344	-74.64011
27.66400	-1.42828	-75.00803
27.76400	-1.43219	-75.23612
27.86400	-1.43641	-75.48752
27.96400	-1.44109	-75.78174
28.06400	-1.44594	-76.11464
28.16400	-1.45234	-76.48908
28.26400	-1.45828	-76.94524
28.36400	-1.46266	-77.18869
28.46400	-1.46734	-77.48216
28.56400	-1.47234	-77.79220
28.66400	-1.47875	-78.17920
28.76400	-1.48453	-78.59854
28.86400	-1.48891	-78.87270
28.96400	-1.49328	-79.14805
29.06400	-1.49797	-79.43472
29.16400	-1.50328	-79.73775
29.26400	-1.51031	-80.15259
29.36400	-1.51516	-80.54773
29.46400	-1.51922	-80.75824
29.56400	-1.52406	-81.06013
29.66400	-1.52922	-81.37974
29.76400	-1.53531	-81.73475
29.86400	-1.54125	-82.15033
29.96400	-1.54563	-82.42293
30.06400	-1.54984	-82.66031
30.16400	-1.55453	-82.95824
30.26400	-1.56016	-83.29228
30.36400	-1.56766	-83.74437
30.46400	-1.57250	-84.14111
30.56400	-1.57609	-84.32632
30.66400	-1.58047	-84.57813
30.76400	-1.58562	-84.87515
30.86400	-1.59219	-85.26313
30.96400	-1.59797	-85.68865
31.06400	-1.60203	-85.91755
31.16400	-1.60641	-86.17541
31.26400	-1.61125	-86.46113
31.36400	-1.61672	-86.80129
31.46400	-1.62437	-87.22679
31.56400	-1.62984	-87.68883
31.66400	-1.63313	-87.83192
31.76400	-1.63750	-88.07185
31.86400	-1.64250	-88.38763
31.96400	-1.65000	-88.81121
32.06400	-1.65547	-89.24756
32.16400	-1.65922	-89.44656
32.26400	-1.66359	-89.68855
32.36400	-1.66859	-89.98425
32.46400	-1.67375	-90.30638
32.56400	-1.68047	-90.69383
32.66400	-1.68594	-91.11467
32.76400	-1.68969	-91.30333
32.86400	-1.69422	-91.56203
32.96400	-1.69984	-91.88253
33.06200	-1.70812	-92.38952
33.16200	-1.71281	-92.78732
33.26200	-1.71625	-92.94861
33.36200	-1.72062	-93.20470
33.46200	-1.72563	-93.52382
33.56200	-1.73109	-93.86504
33.66200	-1.73828	-94.31060
33.76200	-1.74297	-94.68208
33.86200	-1.74656	-94.87244
33.96200	-1.75125	-95.13751
34.06200	-1.75656	-95.48111
34.16200	-1.76313	-95.88835
34.26200	-1.76875	-96.30845
34.36200	-1.77250	-96.53883
34.46200	-1.77656	-96.77038
34.56200	-1.78125	-97.05061
34.66200	-1.78641	-97.38407
34.76200	-1.79328	-97.78528
34.85600	-1.79953	-98.28909
34.95600	-1.80313	-98.48722
35.05600	-1.80766	-98.75502
35.15600	-1.81312	-99.08454
35.25600	-1.82016	-99.52930
35.35600	-1.82562	-99.95739
35.45600	-1.82938	-100.16893
35.55600	-1.83344	-100.41317
35.65600	-1.83844	-100.70343
35.75600	-1.84344	-101.02624
35.85600	-1.84937	-101.40721
35.95600	-1.85609	-101.88530
36.05600	-1.85969	-102.10537
36.15600	-1.86406	-102.35295
36.25600	-1.86938	-102.68506
36.35600	-1.87625	-103.09975
36.45600	-1.88234	-103.56343
36.55600	-1.88594	-103.77738
36.65600	-1.89000	-104.00429
36.75600	-1.89484	-104.30916
36.85600	-1.90047	-104.66814
36.95600	-1.90672	-105.07898
37.05600	-1.91313	-105.56086
37.15600	-1.91703	-105.78200
37.25600	-1.92141	-106.04502
37.35600	-1.92672	-106.36000
37.45600	-1.93297	-106.75959
37.55600	-1.93828	-107.15198
37.65600	-1.94250	-107.42215
37.75600	-1.94672	-107.68607
37.85600	-1.95141	-107.97857
37.95600	-1.95703	-108.33402
38.05600	-1.96375	-108.73210
38.15000	-1.96984	-109.23693
38.25000	-1.97344	-109.42549
38.35000	-1.97766	-109.67485
38.45000	-1.98250	-109.99230
38.55000	-1.98891	-110.39028
38.65000	-1.99500	-110.84542
38.75000	-1.99922	-111.11899
38.85000	-2.00375	-111.38915
38.95000	-2.00891	-111.71612
39.05000	-2.01406	-112.04857
39.15000	-2.02031	-112.42190
39.25000	-2.02578	-112.87037
39.35000	-2.02969	-113.09949
39.45000	-2.03391	-113.36429
39.55000	-2.03891	-113.67776
39.65000	-2.04547	-114.06951
39.75000	-2.05156	-114.52106
39.85000	-2.05547	-114.76917
39.95000	-2.05953	-115.00211
40.05000	-2.06422	-115.29250
40.15000	-2.06953	-115.62692
40.25000	-2.07594	-116.03997
40.34000	-2.08266	-116.54074
40.44000	-2.08625	-116.76398
40.54000	-2.09062	-117.00483
40.64000	-2.09563	-117.31126
40.74000	-2.10188	-117.68585
40.83200	-2.10859	-118.18775
40.93200	-2.11281	-118.48957
41.03200	-2.11703	-118.73389
41.13200	-2.12188	-119.03655
41.23200	-2.12719	-119.40125
41.33200	-2.13344	-119.78459
41.43200	-2.13891	-120.22465
41.53200	-2.14219	-120.40343
41.63200	-2.14625	-120.64549
41.73200	-2.15094	-120.94028
41.83200	-2.15641	-121.30483
41.93200	-2.16391	-121.78714
42.03200	-2.16922	-122.20594
42.13200	-2.17359	-122.46412
42.23200	-2.17828	-122.75695
42.33200	-2.18328	-123.07123
42.43200	-2.18875	-123.42663
42.53200	-2.19500	-123.86727
42.63200	-2.19906	-124.13567
42.73200	-2.20328	-124.38488
42.83200	-2.20813	-124.68363
42.93200	-2.21422	-125.06963
43.03200	-2.22141	-125.56672
43.13200	-2.22547	-125.85446
43.23200	-2.22953	-126.08854
43.33200	-2.23406	-126.37149
43.43200	-2.23938	-126.71643
43.53200	-2.24531	-127.10442
43.63000	-2.25219	-127.60499
43.73000	-2.25625	-127.86910
43.83000	-2.26078	-128.12756
43.93000	-2.26563	-128.44613
44.03000	-2.27109	-128.78752
44.13000	-2.27719	-129.20827
44.23000	-2.28156	-129.51270
44.33000	-2.28578	-129.77533
44.43000	-2.29063	-130.07195
44.53000	-2.29578	-130.38684
44.63000	-2.30156	-130.72650
44.72600	-2.30859	-131.23107
44.82600	-2.31219	-131.46213
44.92600	-2.31625	-131.69582
45.02600	-2.32094	-131.98036
45.12600	-2.32641	-132.31072
45.22600	-2.33375	-132.80271
45.32600	-2.33875	-133.14234
45.42600	-2.34297	-133.38599
45.52600	-2.34750	-133.63744
45.62600	-2.35219	-133.92994
45.72600	-2.35797	-134.29058
45.82400	-2.36562	-134.80140
45.92400	-2.36953	-135.09583
46.02400	-2.37359	-135.31102
46.12400	-2.37844	-135.61533
46.22400	-2.38391	-135.92844
46.32400	-2.39047	-136.37270
46.42400	-2.39469	-136.63067
46.52400	-2.39906	-136.90262
46.62400	-2.40375	-137.17668
46.72400	-2.40891	-137.50760
46.82400	-2.41500	-137.88028
46.91800	-2.42250	-138.38497
47.01800	-2.42625	-138.64528
47.11800	-2.43000	-138.84676
47.21800	-2.43422	-139.09358
47.31800	-2.43969	-139.41987
47.41800	-2.44703	-139.90623
47.51800	-2.45172	-140.25281
47.61800	-2.45578	-140.49006
47.71800	-2.46031	-140.74418
47.81800	-2.46547	-141.05614
47.91800	-2.47141	-141.41543
48.01800	-2.47813	-141.84648
48.11800	-2.48266	-142.19588
48.21800	-2.48656	-142.39728
48.31800	-2.49172	-142.70225
48.41800	-2.49719	-143.05307
48.51800	-2.50469	-143.52946
48.61800	-2.50875	-143.83291
48.71800	-2.51266	-144.01975
48.81800	-2.51672	-144.25610
48.91800	-2.52141	-144.52459
49.01800	-2.52688	-144.86936
49.11800	-2.53359	-145.25399
49.21800	-2.53938	-145.71747
49.31800	-2.54344	-145.92203
49.41800	-2.54859	-146.21043
49.51800	-2.55469	-146.57585
49.60400	-2.56234	-147.08152
49.70400	-2.56609	-147.38339
49.80400	-2.56953	-147.56028
49.90400	-2.57422	-147.84585
50.00400	-2.57922	-148.16421
50.10400	-2.58500	-148.53506
50.20400	-2.59266	-149.03253
50.30400	-2.59609	-149.31636
50.40400	-2.59984	-149.51187
50.50400	-2.60438	-149.79108
50.60400	-2.60969	-150.12856
50.70400	-2.61688	-150.60003
50.80400	-2.62188	-150.98883
50.90400	-2.62563	-151.20599
51.00400	-2.63000	-151.47404
51.10400	-2.63469	-151.76083
51.20400	-2.64000	-152.08252
51.30400	-2.64828	-152.59506
51.40400	-2.65281	-152.98806
51.50400	-2.65656	-153.19003
51.60400	-2.66109	-153.46855
51.70400	-2.66625	-153.78428
51.80400	-2.67359	-154.23913
51.90400	-2.67844	-154.62686
52.00400	-2.68219	-154.83758
52.10400	-2.68672	-155.10708
52.20400	-2.69172	-155.41908
52.30400	-2.69719	-155.76364
52.40400	-2.70437	-156.22228
52.50400	-2.70937	-156.62567
52.60400	-2.71344	-156.83302
52.70400	-2.71797	-157.12048
52.80400	-2.72313	-157.43525
52.90400	-2.73016	-157.87750
53.00400	-2.73516	-158.26318
53.10400	-2.73891	-158.50040
53.20400	-2.74328	-158.73951
53.30400	-2.74828	-159.05815
53.40400	-2.75438	-159.42933
53.50400	-2.76172	-159.92655
53.60400	-2.76609	-160.26108
53.70400	-2.77000	-160.47798
53.80400	-2.77453	-160.75429
53.90400	-2.77984	-161.07443
54.00400	-2.78672	-161.51100
54.10400	-2.79188	-161.91053
54.20400	-2.79578	-162.13121
54.30400	-2.80000	-162.37928
54.40400	-2.80453	-162.64747
54.50400	-2.81000	-162.98769
54.60400	-2.81687	-163.38538
54.70400	-2.82234	-163.83170
54.80400	-2.82625	-164.04995
54.90400	-2.83125	-164.34258
55.00400	-2.83719	-164.69696
55.10400	-2.84422	-165.14212
55.20400	-2.84906	-165.50842
55.30400	-2.85297	-165.73669
55.40400	-2.85734	-165.99824
55.50400	-2.86188	-166.27726
55.60400	-2.86750	-166.61057
55.70400	-2.87453	-167.03866
55.80400	-2.87953	-167.44520
55.90400	-2.88313	-167.63476
56.00400	-2.88781	-167.90253
56.10400	-2.89312	-168.21712
56.20200	-2.90141	-168.72346
56.30200	-2.90625	-169.14594
56.40200	-2.90969	-169.32645
56.50200	-2.91391	-169.57039
56.60200	-2.91875	-169.86050
56.70200	-2.92391	-170.18859
56.80200	-2.93109	-170.59723
56.90200	-2.93687	-171.06116
57.00200	-2.94094	-171.30546
57.10200	-2.94594	-171.59237
57.20200	-2.95188	-171.95772
57.29000	-2.95891	-172.46494
57.39000	-2.96281	-172.83934
57.49000	-2.96594	-173.01424
57.59000	-2.97000	-173.24376
57.69000	-2.97484	-173.55868
57.79000	-2.98031	-173.90448
57.89000	-2.98703	-174.31648
57.99000	-2.99234	-174.76366
58.09000	-2.99625	-174.98472
58.19000	-3.00078	-175.25622
58.29000	-3.00578	-175.56846
58.39000	-3.01188	-175.93592
58.49000	-3.01750	-176.35082
58.59000	-3.02203	-176.64640
58.69000	-3.02641	-176.91197
58.79000	-3.03109	-177.20225
58.89000	-3.03672	-177.54588
58.99000	-3.04406	-178.00196
59.08400	-3.04984	-178.50259
59.18400	-3.05328	-178.68991
59.28400	-3.05750	-178.92566
59.38400	-3.06266	-179.24856
59.48400	-3.06922	-179.67243
59.58400	-3.07484	-180.10448
59.68400	-3.07875	-180.35381
59.78400	-3.08297	-180.60026
59.88400	-3.08766	-180.88797
59.98400	-3.09297	-181.22375
60.08400	-3.09875	-181.59029
60.18400	-3.10531	-182.05923
60.28400	-3.10953	-182.32559
60.38400	-3.11406	-182.59595
60.48400	-3.11922	-182.93487
60.58400	-3.12547	-183.31274
60.68400	-3.13156	-183.74856
60.78400	-3.13531	-183.99124
60.88400	-3.13953	-184.22595
60.98400	-3.14406	-184.50618
61.08400	-3.14969	-184.84339
61.18400	-3.15562	-185.23651
61.28400	-3.16266	-185.72164
61.38400	-3.16641	-185.94950
61.48400	-3.17078	-186.18928
61.58400	-3.17563	-186.48997
61.68400	-3.18187	-186.85363
61.78000	-3.18859	-187.35981
61.88000	-3.19250	-187.60693
61.98000	-3.19641	-187.82546
62.08000	-3.20109	-188.10473
62.18000	-3.20656	-188.43085
62.28000	-3.21328	-188.82278
62.38000	-3.21922	-189.31140
62.48000	-3.22281	-189.49585
62.58000	-3.22719	-189.75322
62.68000	-3.23203	-190.06042
62.78000	-3.23813	-190.42067
62.88000	-3.24484	-190.89185
62.98000	-3.24922	-191.18029
63.08000	-3.25344	-191.41382
63.18000	-3.25781	-191.68389
63.28000	-3.26266	-191.96688
63.38000	-3.26891	-192.32981
63.47000	-3.27562	-192.83149
63.57000	-3.27938	-193.06974
63.67000	-3.28359	-193.30743
63.77000	-3.28844	-193.58681
63.87000	-3.29531	-193.98849
63.97000	-3.30094	-194.41578
64.07000	-3.30484	-194.63643
64.17000	-3.30906	-194.88990
64.27000	-3.31406	-195.18414
64.37000	-3.31937	-195.51875
64.47000	-3.32531	-195.87424
64.57000	-3.33203	-196.33457
64.67000	-3.33562	-196.55381
64.77000	-3.33969	-196.76606
64.87000	-3.34437	-197.03363
64.97000	-3.35016	-197.38068
65.07000	-3.35766	-197.87180
65.17000	-3.36203	-198.14301
65.27000	-3.36625	-198.38415
65.37000	-3.37094	-198.64951
65.47000	-3.37609	-198.95966
65.57000	-3.38203	-199.31743
65.67000	-3.38938	-199.81506
65.77000	-3.39313	-200.05158
65.87000	-3.39750	-200.29016
65.97000	-3.40281	-200.60757
66.07000	-3.40891	-200.98725
66.16800	-3.41625	-201.48873
66.26800	-3.41953	-201.73261
66.36800	-3.42328	-201.92789
66.46800	-3.42766	-202.18779
66.56800	-3.43266	-202.48234
66.66800	-3.43859	-202.85331
66.75600	-3.44609	-203.36443
66.85600	-3.44969	-203.62699
66.95600	-3.45328	-203.81108
67.05600	-3.45797	-204.07523
67.15600	-3.46328	-204.38859
67.25600	-3.47016	-204.80894
67.35600	-3.47484	-205.15776
67.45600	-3.47906	-205.40093
67.55600	-3.48406	-205.68506
67.65600	-3.48938	-206.01715
67.75600	-3.49484	-206.36421
67.85600	-3.50234	-206.83572
67.95600	-3.50578	-207.08486
68.05600	-3.50953	-207.28104
68.15600	-3.51438	-207.55689
68.25600	-3.52047	-207.91455
68.34200	-3.52828	-208.42689
68.44200	-3.53234	-208.74859
68.54200	-3.53578	-208.92507
68.64200	-3.54016	-209.16732
68.74200	-3.54531	-209.47444
68.84200	-3.55031	-209.79385
68.94200	-3.55750	-210.22198
69.04200	-3.56188	-210.56005
69.14200	-3.56609	-210.78135
69.24200	-3.57094	-211.07286
69.34200	-3.57656	-211.41525
69.44200	-3.58422	-211.91870
69.54200	-3.58859	-212.23319
69.64200	-3.59234	-212.43964
69.74200	-3.59672	-212.69135
69.84200	-3.60187	-213.00130
69.94200	-3.60750	-213.35380
70.03600	-3.61547	-213.86579
70.13600	-3.61906	-214.17034
70.23600	-3.62266	-214.35262
70.33600	-3.62734	-214.61964
70.43600	-3.63266	-214.93155
70.53600	-3.63875	-215.32153
70.63600	-3.64375	-215.67646
70.73600	-3.64828	-215.93931
70.83600	-3.65313	-216.21820
70.93600	-3.65828	-216.53990
71.03600	-3.66422	-216.90553
71.13600	-3.67156	-217.37829
71.23600	-3.67516	-217.66712
71.33600	-3.67891	-217.84925
71.43600	-3.68344	-218.12174
71.53600	-3.68891	-218.43940
71.63600	-3.69672	-218.92075
71.73600	-3.70187	-219.32831
71.83600	-3.70562	-219.53146
71.93600	-3.70984	-219.76168
72.03600	-3.71437	-220.03265
72.13600	-3.71969	-220.35630
72.23600	-3.72641	-220.75894
72.33600	-3.73266	-221.23429
72.43600	-3.73656	-221.47396
72.53600	-3.74141	-221.73187
72.63600	-3.74688	-222.05399
72.73600	-3.75422	-222.52247
72.83600	-3.75828	-222.81609
72.93600	-3.76219	-223.02556
73.03600	-3.76656	-223.28758
73.13600	-3.77172	-223.59994
73.23600	-3.77734	-223.94556
73.33600	-3.78438	-224.35535
73.43600	-3.78953	-224.77610
73.53600	-3.79328	-224.96669
73.63600	-3.79813	-225.24321
73.73600	-3.80313	-225.55491
73.83600	-3.81016	-225.99581
73.93600	-3.81500	-226.36205
74.03600	-3.81891	-226.59349
74.13600	-3.82359	-226.85398
74.23600	-3.82891	-227.19766
74.33600	-3.83500	-227.58238
74.43200	-3.84281	-228.09425
74.53200	-3.84609	-228.38953
74.63200	-3.84984	-228.59162
74.73200	-3.85453	-228.87740
74.83200	-3.85953	-229.20646
74.93200	-3.86594	-229.61392
75.03200	-3.87125	-230.00188
75.13200	-3.87531	-230.24474
75.23200	-3.87984	-230.50953
75.33200	-3.88484	-230.82727
75.43200	-3.89016	-231.15785
75.53200	-3.89797	-231.63365
75.63200	-3.90250	-232.02078
75.73200	-3.90625	-232.24214
75.83200	-3.91094	-232.52809
75.93200	-3.91609	-232.83887
76.03200	-3.92281	-233.24257
76.13200	-3.92812	-233.64006
76.23200	-3.93219	-233.89068
76.33200	-3.93625	-234.12238
76.43200	-3.94078	-234.40565
76.53200	-3.94578	-234.70809
76.63200	-3.95203	-235.05722
76.73200	-3.95828	-235.52431
76.83200	-3.96281	-235.79143
76.93200	-3.96750	-236.07229
77.03200	-3.97281	-236.38214
77.13200	-3.97953	-236.77965
77.23200	-3.98484	-237.18227
77.33200	-3.98906	-237.43659
77.43200	-3.99328	-237.67060
77.53200	-3.99828	-237.96384
77.63200	-4.00344	-238.27910
77.73200	-4.01031	-238.66598
77.83200	-4.01531	-239.05624
77.93200	-4.01906	-239.26428
78.03200	-4.02375	-239.51241
78.13200	-4.02906	-239.82528
78.23200	-4.03609	-240.22034
78.33200	-4.04234	-240.69589
78.43200	-4.04609	-240.91069
78.53200	-4.05016	-241.12515
78.63200	-4.05453	-241.37630
78.73200	-4.05953	-241.66948
78.83200	-4.06625	-242.02614
78.93200	-4.07219	-242.48460
79.03200	-4.07625	-242.68726
79.13200	-4.08078	-242.94674
79.23200	-4.08609	-243.23407
79.33200	-4.09281	-243.61573
79.43200	-4.09828	-244.02136
79.53200	-4.10219	-244.23301
79.63200	-4.10641	-244.46440
79.73200	-4.11125	-244.73713
79.83200	-4.11703	-245.06001
79.93200	-4.12516	-245.48870
80.03200	-4.13031	-245.94493
80.13200	-4.13344	-246.07232
80.23200	-4.13766	-246.30176
80.33200	-4.14281	-246.59199
80.43200	-4.15000	-246.99384
80.53200	-4.15547	-247.41460
80.63200	-4.15906	-247.61629
80.73200	-4.16328	-247.82385
80.83200	-4.16797	-248.09393
80.93200	-4.17313	-248.39039
81.03200	-4.17922	-248.70005
81.13200	-4.18547	-249.15636
81.23200	-4.18953	-249.36883
81.33200	-4.19422	-249.62597
81.43200	-4.20000	-249.94774
81.53200	-4.20859	-250.42468
81.63200	-4.21297	-250.81411
81.73200	-4.21625	-250.96822
81.83200	-4.22078	-251.21537
81.93200	-4.22625	-251.53154
82.03200	-4.23219	-251.90562
82.13200	-4.24000	-252.37477
82.23200	-4.24313	-252.63190
82.33200	-4.24672	-252.78664
82.43200	-4.25141	-253.06022
82.53200	-4.25672	-253.35535
82.63200	-4.26344	-253.74612
82.73200	-4.26891	-254.14813
82.83200	-4.27281	-254.38398
82.93200	-4.27719	-254.62207
83.03200	-4.28188	-254.89298
83.13200	-4.28719	-255.20444
83.23200	-4.29406	-255.58203
83.33200	-4.30016	-256.05401
83.43200	-4.30344	-256.22451
83.53200	-4.30781	-256.46189
83.63200	-4.31344	-256.79561
83.73200	-4.32094	-257.23684
83.83200	-4.32594	-257.62579
83.93200	-4.32953	-257.81733
84.03200	-4.33375	-258.04421
84.13200	-4.33859	-258.31839
84.23200	-4.34359	-258.60411
84.33200	-4.34938	-258.95619
84.43000	-4.35672	-259.45735
84.53000	-4.36078	-259.70355
84.63000	-4.36531	-259.95594
84.73000	-4.37047	-260.25677
84.83000	-4.37797	-260.68154
84.93000	-4.38250	-261.04659
85.03000	-4.38594	-261.21801
85.13000	-4.39016	-261.44445
85.23000	-4.39500	-261.72772
85.33000	-4.40062	-262.06598
85.43000	-4.40719	-262.45099
85.53000	-4.41375	-262.94979
85.63000	-4.41719	-263.13037
85.73000	-4.42188	-263.36935
85.83000	-4.42672	-263.67605
85.93000	-4.43328	-264.03281
86.03000	-4.43906	-264.45368
86.13000	-4.44313	-264.68909
86.23000	-4.44734	-264.93424
86.33000	-4.45234	-265.23626
86.43000	-4.45828	-265.58459
86.53000	-4.46687	-266.08208
86.63000	-4.47047	-266.42331
86.73000	-4.47359	-266.56523
86.83000	-4.47812	-266.80785
86.93000	-4.48328	-267.11681
87.03000	-4.48938	-267.46759
87.13000	-4.49531	-267.88697
87.23000	-4.49953	-268.14550
87.33000	-4.50406	-268.40022
87.43000	-4.50875	-268.67571
87.53000	-4.51406	-268.98554
87.63000	-4.52094	-269.36337
87.73000	-4.52656	-269.82999
87.83000	-4.53031	-270.02081
87.93000	-4.53484	-270.26701
88.03000	-4.54016	-270.57755
88.13000	-4.54719	-270.98224
88.23000	-4.55234	-271.37890
88.33000	-4.55641	-271.60561
88.43000	-4.56078	-271.86671
88.53000	-4.56562	-272.14298
88.63000	-4.57094	-272.46869
88.73000	-4.57766	-272.83978
88.83000	-4.58313	-273.25857
88.93000	-4.58672	-273.45040
89.03000	-4.59094	-273.67067
89.13000	-4.59625	-273.97850
89.23000	-4.60375	-274.38691
89.32600	-4.61000	-274.88905
89.42600	-4.61328	-275.07132
89.52600	-4.61734	-275.28381
89.62600	-4.62219	-275.55075
89.72600	-4.62750	-275.86925
89.82600	-4.63328	-276.18647
89.92600	-4.63969	-276.62516
90.02600	-4.64359	-276.86301
90.12600	-4.64828	-277.12002
90.22600	-4.65375	-277.43396
90.32600	-4.66094	-277.83859
90.42600	-4.66703	-278.31495
90.52600	-4.67047	-278.50139
90.62600	-4.67438	-278.71859
90.72600	-4.67891	-278.97993
90.82600	-4.68406	-279.28337
90.92600	-4.69094	-279.65921
91.02600	-4.69703	-280.13468
91.12600	-4.70078	-280.33942
91.22600	-4.70547	-280.60192
91.32600	-4.71094	-280.92757
91.42600	-4.71719	-281.30111
91.52600	-4.72250	-281.69006
91.62600	-4.72625	-281.90327
91.72600	-4.73047	-282.13316
91.82600	-4.73531	-282.41044
91.92600	-4.74031	-282.70614
92.02600	-4.74625	-283.03602
92.11800	-4.75344	-283.54156
92.21800	-4.75703	-283.75328
92.31800	-4.76125	-283.97259
92.41800	-4.76625	-284.26969
92.51800	-4.77234	-284.61182
92.61800	-4.77859	-285.03117
92.71800	-4.78266	-285.25367
92.81800	-4.78688	-285.49027
92.91800	-4.79187	-285.76416
93.01800	-4.79703	-286.06212
93.11800	-4.80250	-286.36175
93.21800	-4.80969	-286.84837
93.31800	-4.81359	-287.06658
93.41800	-4.81781	-287.28274
93.51800	-4.82281	-287.55385
93.61800	-4.82922	-287.89851
93.71800	-4.83625	-288.38956
93.81800	-4.83969	-288.57124
93.91800	-4.84375	-288.77780
94.01800	-4.84859	-289.03627
94.11800	-4.85391	-289.33597
94.21800	-4.86016	-289.69917
94.31800	-4.86719	-290.18444
94.41800	-4.87047	-290.36140
94.51800	-4.87484	-290.56501
94.61800	-4.87953	-290.82853
94.71800	-4.88516	-291.14780
94.81800	-4.89234	-291.59659
94.91800	-4.89672	-291.86931
95.01800	-4.90078	-292.07957
95.11800	-4.90531	-292.33506
95.21800	-4.91031	-292.62248
95.31800	-4.91609	-292.93659
95.41800	-4.92359	-293.42744
95.51800	-4.92688	-293.59969
95.61800	-4.93094	-293.79669
95.71800	-4.93594	-294.07477
95.81800	-4.94156	-294.39300
95.91800	-4.94938	-294.88516
96.01800	-4.95359	-295.15830
96.11800	-4.95766	-295.36083
96.21800	-4.96203	-295.59618
96.31800	-4.96703	-295.87245
96.41800	-4.97328	-296.23225
96.51800	-4.98063	-296.69401
96.61800	-4.98391	-296.90084
96.71800	-4.98797	-297.09131
96.81800	-4.99266	-297.33834
96.91800	-4.99828	-297.64810
97.01800	-5.00531	-298.08566
97.11800	-5.00922	-298.29943
97.21800	-5.01344	-298.51368
97.31800	-5.01797	-298.75910
97.41800	-5.02328	-299.04389
97.51800	-5.02938	-299.38388
97.60800	-5.03828	-299.88703
97.70800	-5.04187	-300.19212
97.80800	-5.04547	-300.33773
97.90800	-5.05063	-300.62234
98.00800	-5.05859	-301.01734
98.10600	-5.06438	-301.51770
98.20600	-5.06687	-301.61199
98.30600	-5.07094	-301.81485
98.40600	-5.07563	-302.08787
98.50600	-5.08078	-302.39752
98.60600	-5.08625	-302.70123
98.70600	-5.09406	-303.18719
98.80600	-5.09766	-303.44701
98.90600	-5.10156	-303.65500
99.00600	-5.10609	-303.91130
99.10600	-5.11141	-304.20318
99.20600	-5.11875	-304.66455
99.30600	-5.12344	-304.96150
99.40600	-5.12750	-305.18258
99.50600	-5.13219	-305.43453
99.60600	-5.13750	-305.74948
99.70600	-5.14359	-306.09798
99.80600	-5.15063	-306.59476
99.90600	-5.15391	-306.76231
100.00600	-5.15781	-306.97152
100.10600	-5.16281	-307.23119
100.20600	-5.16859	-307.56509
100.30600	-5.17547	-308.01994
100.40600	-5.17969	-308.27507
100.50600	-5.18375	-308.48426
100.60600	-5.18813	-308.71433
100.70600	-5.19297	-308.98565
100.80600	-5.19859	-309.30781
100.90600	-5.20688	-309.79386
101.00600	-5.21094	-310.09349
101.10600	-5.21469	-310.27612
101.20600	-5.21953	-310.53233
101.30600	-5.22500	-310.84287
101.40600	-5.23219	-311.28517
101.50600	-5.23641	-311.56209
101.60600	-5.24063	-311.76373
101.70600	-5.24531	-312.02251
101.80600	-5.25078	-312.33180
101.90600	-5.25672	-312.66722
102.00600	-5.26375	-313.12165
102.10600	-5.26734	-313.34168
102.20600	-5.27141	-313.53545
102.30600	-5.27625	-313.79911
102.40600	-5.28219	-314.13689
102.50600	-5.28969	-314.59147
102.60600	-5.29375	-314.87375
102.70600	-5.29750	-315.05367
102.80600	-5.30188	-315.28759
102.90600	-5.30703	-315.56970
103.00600	-5.31328	-315.92181
103.10600	-5.32031	-316.36763
103.20600	-5.32391	-316.59570
103.30600	-5.32797	-316.79586
103.40600	-5.33297	-317.05818
103.50600	-5.33828	-317.35507
103.60600	-5.34562	-317.75573
103.70600	-5.35016	-318.08180
103.80600	-5.35406	-318.27307
103.90600	-5.35844	-318.50320
104.00600	-5.36344	-318.76621
104.10600	-5.36953	-319.10512
104.20600	-5.37781	-319.61209
104.30600	-5.38109	-319.84290
104.40600	-5.38500	-320.00056
104.50600	-5.38984	-320.26437
104.60600	-5.39547	-320.56072
104.70600	-5.40313	-321.02862
104.80600	-5.40719	-321.30986
104.90600	-5.41109	-321.49258
105.00600	-5.41594	-321.74852
105.10600	-5.42141	-322.04545
105.20600	-5.42734	-322.37023
105.30601	-5.43469	-322.87279
105.40601	-5.43781	-323.04049
105.50601	-5.44156	-323.22717
105.60601	-5.44641	-323.48564
105.70601	-5.45203	-323.80670
105.80601	-5.45984	-324.28133
105.90601	-5.46375	-324.53158
106.00601	-5.46766	-324.72396
106.10601	-5.47250	-324.97492
106.20601	-5.47766	-325.28272
106.30601	-5.48359	-325.62694
106.40601	-5.49141	-326.13137
106.50601	-5.49500	-326.37227
106.60601	-5.49922	-326.57972
106.70601	-5.50438	-326.87956
106.80601	-5.50984	-327.17741
106.90601	-5.51625	-327.59157
107.00601	-5.52063	-327.84384
107.10601	-5.52484	-328.06835
107.20601	-5.52969	-328.34518
107.30601	-5.53531	-328.67032
107.40601	-5.54141	-329.04285
107.50601	-5.54813	-329.51015
107.60601	-5.55125	-329.67633
107.70601	-5.55516	-329.87481
107.80601	-5.55953	-330.12024
107.90601	-5.56484	-330.40553
108.00601	-5.57172	-330.81767
108.10601	-5.57656	-331.16299
108.20601	-5.58078	-331.38981
108.30601	-5.58547	-331.63881
108.40601	-5.59063	-331.93687
108.50601	-5.59609	-332.23668
108.60601	-5.60344	-332.64789
108.70601	-5.60828	-332.99738
108.80601	-5.61219	-333.19128
108.90601	-5.61703	-333.45753
109.00601	-5.62234	-333.75001
109.10601	-5.62875	-334.13854
109.20601	-5.63328	-334.40638
109.30601	-5.63750	-334.62030
109.40601	-5.64219	-334.88452
109.50601	-5.64719	-335.16344
109.60601	-5.65250	-335.45247
109.70601	-5.65969	-335.83739
109.80601	-5.66469	-336.20453
109.90601	-5.66891	-336.39747
110.00601	-5.67375	-336.64846
110.10601	-5.67922	-336.95406
110.20601	-5.68672	-337.40360
110.30601	-5.69078	-337.65724
110.40601	-5.69500	-337.86702
110.50601	-5.69969	-338.12824
110.60601	-5.70484	-338.40767
110.70601	-5.71047	-338.72166
110.80601	-5.71781	-339.16050
110.90601	-5.72141	-339.39639
111.00601	-5.72531	-339.57246
111.10601	-5.73000	-339.82131
111.20601	-5.73547	-340.12216
111.30601	-5.74281	-340.56738
111.40601	-5.74734	-340.85479
111.50601	-5.75141	-341.04684
111.60601	-5.75578	-341.28788
111.70601	-5.76078	-341.55437
111.80601	-5.76641	-341.87186
111.90601	-5.77469	-342.36619
112.00601	-5.77844	-342.61179
112.10601	-5.78234	-342.79516
112.20601	-5.78719	-343.06061
112.30601	-5.79297	-343.37607
112.40601	-5.79969	-343.80367
112.50601	-5.80375	-344.04612
112.60601	-5.80781	-344.23670
112.70601	-5.81203	-344.45402
112.80601	-5.81656	-344.69262
112.90601	-5.82156	-344.95187
113.00601	-5.82828	-345.28336
113.10601	-5.83422	-345.67493
113.20601	-5.83828	-345.87190
113.30601	-5.84313	-346.10459
113.40601	-5.84875	-346.40396
113.50601	-5.85672	-346.82611
113.60601	-5.86094	-347.11632
113.70601	-5.86500	-347.29514
113.80601	-5.86969	-347.53546
113.90601	-5.87516	-347.81307
114.00601	-5.88094	-348.12808
114.10601	-5.88969	-348.63591
114.20601	-5.89266	-348.85329
114.30601	-5.89594	-348.97110
114.40601	-5.90063	-349.21607
114.50601	-5.90625	-349.51413
114.60601	-5.91375	-349.93652
114.70601	-5.91859	-350.27987
114.80601	-5.92188	-350.40790
114.90601	-5.92625	-350.63046
115.00601	-5.93094	-350.86694
115.10601	-5.93625	-351.14521
115.20601	-5.94359	-351.53484
115.30601	-5.94906	-351.92862
115.40601	-5.95297	-352.11772
115.50601	-5.95766	-352.37059
115.60601	-5.96297	-352.64629
115.70601	-5.97094	-353.08468
115.80601	-5.97500	-353.37204
115.90601	-5.97844	-353.52466
116.00601	-5.98266	-353.72981
116.10601	-5.98766	-353.99476
116.20601	-5.99313	-354.29499
116.30601	-6.00188	-354.75108
116.40601	-6.00547	-355.05831
116.50601	-6.00906	-355.18742
116.60601	-6.01375	-355.42789
116.70601	-6.01922	-355.71897
116.80601	-6.02703	-356.15006
116.90601	-6.03172	-356.47938
117.00601	-6.03547	-356.65494
117.10601	-6.04000	-356.87774
117.20601	-6.04516	-357.14486
117.30601	-6.05031	-357.43362
117.40601	-6.05844	-357.88265
117.50601	-6.06234	-358.16064
117.60601	-6.06594	-358.31803
117.70601	-6.07078	-358.55845
117.80601	-6.07625	-358.85552
117.90601	-6.08422	-359.33262
118.00601	-6.08813	-359.58698
118.10601	-6.09188	-359.74726
118.20601	-6.09641	-359.97519
118.30601	-6.10156	-360.25834
118.40601	-6.10734	-360.58140
118.50601	-6.11500	-361.00999
118.60601	-6.11875	-361.26593
118.70601	-6.12281	-361.43947
118.80601	-6.12750	-361.69252
118.90601	-6.13281	-361.97615
119.00601	-6.14063	-362.41454
119.10601	-6.14500	-362.73220
119.20601	-6.14875	-362.89871
119.30601	-6.15328	-363.12619
119.40601	-6.15828	-363.39232
119.50601	-6.16406	-363.71619
119.60601	-6.17156	-364.14391
119.70601	-6.17563	-364.42751
119.80601	-6.17953	-364.60525
119.90601	-6.18422	-364.85171
120.00601	-6.18953	-365.13677
120.10601	-6.19656	-365.51833
120.20601	-6.20141	-365.85209
120.30601	-6.20547	-366.04476
120.40601	-6.20984	-366.26831
120.50601	-6.21469	-366.53289
120.60601	-6.22031	-366.83729
120.70601	-6.22766	-367.22204
120.80601	-6.23281	-367.60804
120.90601	-6.23641	-367.75994
121.00601	-6.24109	-367.99124
121.10601	-6.24656	-368.29636
121.20601	-6.25453	-368.76056
121.30601	-6.25844	-369.02308
121.40601	-6.26234	-369.19972
121.50601	-6.26688	-369.42381
121.60601	-6.27172	-369.68681
121.70601	-6.27719	-369.98203
121.80601	-6.28438	-370.36306
121.90601	-6.28984	-370.78086
122.00601	-6.29328	-370.94018
122.10601	-6.29813	-371.18232
122.20601	-6.30391	-371.50377
122.30601	-6.31188	-371.99599
122.40601	-6.31578	-372.27395
122.50601	-6.31938	-372.43277
122.60601	-6.32391	-372.66740
122.70601	-6.32875	-372.92802
122.80601	-6.33438	-373.25287
122.90601	-6.34203	-373.67839
123.00601	-6.34656	-374.02517
123.10601	-6.35031	-374.19990
123.20601	-6.35547	-374.47277
123.30601	-6.36125	-374.82062
123.40601	-6.36844	-375.26366
123.50601	-6.37266	-375.53856
123.60601	-6.37641	-375.72244
123.70601	-6.38078	-375.95126
123.80601	-6.38547	-376.22872
123.90601	-6.39078	-376.53756
124.00601	-6.39797	-376.97864
124.10601	-6.40203	-377.25887
124.20601	-6.40594	-377.45285
124.30601	-6.41094	-377.71803
124.40601	-6.41641	-378.03304
124.50601	-6.42297	-378.41523
124.60601	-6.42766	-378.72449
124.70601	-6.43172	-378.93653
124.80601	-6.43625	-379.17820
124.90601	-6.44156	-379.45539
125.00601	-6.44703	-379.77895
125.10601	-6.45453	-380.18933
125.20601	-6.45922	-380.54019
125.30601	-6.46281	-380.69344
125.40601	-6.46734	-380.91895
125.50601	-6.47250	-381.19143
125.60601	-6.48031	-381.58756
125.70601	-6.48516	-381.96337
125.80601	-6.48906	-382.14433
125.90601	-6.49359	-382.36639
126.00601	-6.49859	-382.63211
126.10601	-6.50375	-382.92429
126.20601	-6.51063	-383.27897
126.30601	-6.51625	-383.67206
126.40601	-6.52016	-383.83740
126.50601	-6.52453	-384.05326
126.60601	-6.52984	-384.32580
126.70601	-6.53687	-384.69931
126.80601	-6.54250	-385.09950
126.90601	-6.54594	-385.24595
127.00601	-6.55031	-385.45021
127.10601	-6.55531	-385.70678
127.20601	-6.56109	-386.02421
127.30601	-6.56812	-386.39733
127.40601	-6.57297	-386.73365
127.50601	-6.57672	-386.88892
127.60601	-6.58141	-387.12686
127.70601	-6.58625	-387.37348
127.80601	-6.59266	-387.68521
127.90601	-6.59828	-388.05711
128.00601	-6.60219	-388.24198
128.10601	-6.60672	-388.45938
128.20601	-6.61172	-388.71303
128.30601	-6.61750	-389.00942
128.40601	-6.62688	-389.49209
128.50601	-6.63078	-389.85148
128.60601	-6.63375	-389.94604
128.70601	-6.63813	-390.14107
128.80601	-6.64312	-390.38509
128.90601	-6.64937	-390.68589
129.00601	-6.65500	-391.06262
129.10601	-6.65906	-391.26247
129.20601	-6.66328	-391.45216
129.30601	-6.66797	-391.68337
129.40601	-6.67281	-391.91791
129.50601	-6.67938	-392.20345
129.60601	-6.68563	-392.62500
129.70601	-6.68953	-392.79640
129.80601	-6.69438	-393.02182
129.90601	-6.70109	-393.34813
129.98001	-6.71125	-393.85775
130.08001	-6.71422	-394.23606
130.18001	-6.71578	-394.21138
130.28001	-6.71984	-394.37753
130.38001	-6.72516	-394.65469
130.48001	-6.73031	-394.94136
130.58001	-6.73734	-395.27467
130.68001	-6.74281	-395.71142
130.78001	-6.74625	-395.86148
130.88001	-6.75094	-396.07525
130.98001	-6.75594	-396.34556
131.08001	-6.76234	-396.65833
131.18001	-6.76813	-397.04835
131.28001	-6.77172	-397.23510
131.38001	-6.77578	-397.42771
131.48001	-6.78078	-397.67954
131.58001	-6.78656	-397.98483
131.68001	-6.79422	-398.37211
131.78001	-6.79969	-398.81751
131.88001	-6.80281	-398.93425
131.98001	-6.80703	-399.12972
132.08001	-6.81203	-399.39442
132.18001	-6.81844	-399.70216
132.28001	-6.82516	-400.16592
132.38001	-6.82891	-400.35549
132.48001	-6.83297	-400.54902
132.58001	-6.83734	-400.75684
132.68001	-6.84266	-401.04061
132.78001	-6.84875	-401.37601
132.88001	-6.85656	-401.87249
132.98001	-6.86000	-402.06409
133.08001	-6.86422	-402.24946
133.18001	-6.86938	-402.52188
133.28001	-6.87625	-402.86225
133.38001	-6.88156	-403.25734
133.48001	-6.88531	-403.42861
133.58001	-6.88969	-403.64534
133.68001	-6.89453	-403.88733
133.78001	-6.90000	-404.18196
133.88001	-6.90594	-404.51154
133.97801	-6.91359	-405.01729
134.07801	-6.91656	-405.17014
134.17801	-6.92062	-405.34508
134.27801	-6.92547	-405.60555
134.37801	-6.93203	-405.93302
134.47801	-6.93875	-406.39979
134.57801	-6.94250	-406.58852
134.67801	-6.94672	-406.79321
134.77801	-6.95188	-407.05627
134.87801	-6.95750	-407.39635
134.97801	-6.96391	-407.76297
135.07801	-6.96984	-408.20649
135.17801	-6.97297	-408.32683
135.27801	-6.97719	-408.52183
135.37801	-6.98203	-408.78049
135.47801	-6.98859	-409.11159
135.57801	-6.99531	-409.57704
135.67801	-6.99922	-409.79886
135.77801	-7.00344	-409.98986
135.87801	-7.00813	-410.21678
135.97801	-7.01375	-410.53915
136.07801	-7.02016	-410.87678
136.17801	-7.02578	-411.29115
136.27801	-7.02938	-411.43277
136.37801	-7.03359	-411.65274
136.47801	-7.03875	-411.91319
136.57801	-7.04500	-412.24450
136.67801	-7.05156	-412.66367
136.77801	-7.05562	-412.87968
136.87801	-7.05969	-413.06818
136.97801	-7.06422	-413.29274
137.07801	-7.06906	-413.54269
137.17801	-7.07500	-413.85469
137.26801	-7.08312	-414.36118
137.36801	-7.08656	-414.57555
137.46801	-7.09047	-414.73389
137.56801	-7.09516	-414.97052
137.66801	-7.10109	-415.27247
137.76801	-7.10812	-415.72991
137.86801	-7.11203	-415.92053
137.96801	-7.11609	-416.11299
138.06801	-7.12094	-416.35233
138.16801	-7.12609	-416.60815
138.26801	-7.13172	-416.89166
138.36801	-7.13922	-417.34391
138.46801	-7.14281	-417.54493
138.56801	-7.14687	-417.70604
138.66801	-7.15188	-417.94488
138.76801	-7.15828	-418.26582
138.85801	-7.16641	-418.76680
138.95801	-7.16953	-418.92591
139.05801	-7.17297	-418.99356
139.15801	-7.17750	-419.18457
139.25801	-7.18266	-419.43088
139.35801	-7.18875	-419.72277
139.45801	-7.19672	-420.21263
139.55801	-7.19984	-420.36286
139.65801	-7.20406	-420.51813
139.75801	-7.20922	-420.78766
139.85801	-7.21453	-421.06125
139.95801	-7.22125	-421.46158
140.05801	-7.22500	-421.66686
140.15801	-7.22906	-421.83593
140.25801	-7.23359	-422.06287
140.35801	-7.23859	-422.31387
140.45801	-7.24438	-422.61779
140.55801	-7.25266	-423.12136
140.65801	-7.25609	-423.31681
140.75801	-7.26000	-423.46907
140.85801	-7.26484	-423.70826
140.95801	-7.27047	-423.99287
141.05801	-7.27781	-424.43183
141.15801	-7.28188	-424.65827
141.25801	-7.28578	-424.83178
141.35801	-7.29031	-425.03774
141.45801	-7.29531	-425.27676
141.55801	-7.30063	-425.53943
141.65801	-7.30875	-426.02283
141.75801	-7.31266	-426.25135
141.85801	-7.31688	-426.41434
141.95801	-7.32203	-426.67046
142.05801	-7.32797	-426.97817
142.15801	-7.33516	-427.40947
142.25801	-7.33844	-427.56546
142.35801	-7.34234	-427.70278
142.45801	-7.34688	-427.91188
142.55801	-7.35187	-428.15515
142.65801	-7.35750	-428.45479
142.75801	-7.36594	-428.91714
142.85801	-7.36969	-429.14817
142.95801	-7.37375	-429.28892
143.05801	-7.37844	-429.51331
143.15801	-7.38406	-429.78209
143.25801	-7.39141	-430.21631
143.35801	-7.39531	-430.41614
143.45801	-7.39922	-430.56631
143.55801	-7.40375	-430.76804
143.65801	-7.40906	-431.03686
143.75801	-7.41484	-431.32171
143.85801	-7.42203	-431.71501
143.95801	-7.42578	-431.90542
144.05801	-7.43016	-432.07702
144.15801	-7.43531	-432.33255
144.25801	-7.44109	-432.62890
144.35801	-7.44906	-433.10237
144.45801	-7.45281	-433.29293
144.55801	-7.45641	-433.42540
144.65801	-7.46078	-433.61169
144.75801	-7.46547	-433.83086
144.85801	-7.47078	-434.09491
144.95801	-7.47828	-434.46562
145.05801	-7.48313	-434.79812
145.15801	-7.48672	-434.90401
145.25801	-7.49109	-435.09853
145.35801	-7.49641	-435.31647
145.45801	-7.50359	-435.68668
145.55801	-7.50797	-435.92939
145.65801	-7.51219	-436.08850
145.75801	-7.51656	-436.27417
145.85801	-7.52141	-436.49045
145.95801	-7.52719	-436.74734
146.05801	-7.53672	-437.17888
146.15801	-7.54172	-437.61230
146.25801	-7.54484	-437.67437
146.35801	-7.54984	-437.88320
146.45801	-7.55734	-438.22959
146.53201	-7.56406	-438.73543
146.63201	-7.56609	-438.81765
146.73201	-7.56891	-438.85556
146.83201	-7.57344	-439.05979
146.93201	-7.57844	-439.29961
147.03201	-7.58375	-439.56897
147.13201	-7.59125	-439.93568
147.23201	-7.59609	-440.29644
147.33201	-7.59953	-440.40394
147.43201	-7.60406	-440.60269
147.53201	-7.60937	-440.84805
147.63201	-7.61703	-441.24267
147.73201	-7.62234	-441.59338
147.83201	-7.62609	-441.73342
147.93201	-7.63047	-441.93330
148.03201	-7.63531	-442.16421
148.13201	-7.64062	-442.42984
148.23201	-7.64797	-442.80419
148.33201	-7.65219	-443.08299
148.43201	-7.65609	-443.21081
148.53201	-7.66078	-443.42336
148.63201	-7.66594	-443.67778
148.73201	-7.67281	-444.00874
148.83201	-7.67813	-444.34565
148.93201	-7.68203	-444.51660
149.03201	-7.68641	-444.70200
149.13201	-7.69125	-444.92841
149.23201	-7.69672	-445.18813
149.33201	-7.70422	-445.55348
149.43201	-7.70938	-445.91475
149.53201	-7.71281	-446.02528
149.63201	-7.71734	-446.20699
149.73201	-7.72266	-446.45312
149.83201	-7.73047	-446.83111
149.93201	-7.73562	-447.20903
150.03201	-7.73922	-447.32758
150.13201	-7.74359	-447.50345
150.23201	-7.74875	-447.73826
150.33201	-7.75391	-448.00425
150.43201	-7.76094	-448.34954
150.53201	-7.76578	-448.67367
150.63201	-7.76938	-448.77985
150.73201	-7.77422	-448.98579
150.83201	-7.77969	-449.25043
150.93201	-7.78719	-449.63565
151.03201	-7.79281	-450.00678
151.13201	-7.79625	-450.11219
151.23201	-7.80000	-450.24738
151.33201	-7.80469	-450.45060
151.43201	-7.81000	-450.69891
151.53201	-7.81734	-451.05824
151.63201	-7.82313	-451.47163
151.73201	-7.82656	-451.56452
151.83201	-7.83109	-451.75102
151.93201	-7.83641	-451.99433
152.03201	-7.84297	-452.28323
152.13201	-7.84891	-452.68464
152.23201	-7.85250	-452.81297
152.33201	-7.85672	-452.98809
152.43201	-7.86156	-453.20150
152.53201	-7.86719	-453.46677
152.63201	-7.87547	-453.84195
152.73201	-7.88063	-454.24554
152.83201	-7.88344	-454.29179
152.93201	-7.88781	-454.44638
153.03201	-7.89281	-454.67317
153.13201	-7.89938	-454.97385
153.23201	-7.90500	-455.32757
153.33201	-7.90906	-455.49411
153.43201	-7.91359	-455.67402
153.53201	-7.91906	-455.91673
153.63201	-7.92453	-456.19258
153.73201	-7.93188	-456.56022
153.83201	-7.93625	-456.84785
153.93201	-7.93984	-456.93675
154.03201	-7.94453	-457.12215
154.13201	-7.95000	-457.38843
154.23201	-7.95828	-457.79586
154.33201	-7.96297	-458.13245
154.43201	-7.96625	-458.22033
154.53201	-7.97047	-458.37054
154.63201	-7.97531	-458.59325
154.73201	-7.98094	-458.86996
154.83201	-7.98844	-459.24252
154.93201	-7.99359	-459.61541
155.03201	-7.99703	-459.71304
155.13201	-8.00172	-459.89588
155.23201	-8.00719	-460.14374
155.33201	-8.01500	-460.54062
155.43201	-8.02000	-460.88243
155.53201	-8.02328	-460.99567
155.63201	-8.02734	-461.14942
155.73201	-8.03234	-461.37813
155.83201	-8.03797	-461.66432
155.93201	-8.04562	-462.05321
156.03201	-8.05031	-462.37755
156.13201	-8.05375	-462.46815
156.23201	-8.05813	-462.63972
156.33201	-8.06297	-462.87173
156.43201	-8.06953	-463.18176
156.53201	-8.07594	-463.60627
156.63201	-8.08000	-463.77864
156.73201	-8.08422	-463.93779
156.83201	-8.08906	-464.15251
156.93201	-8.09438	-464.40613
157.03201	-8.10016	-464.68675
157.13201	-8.10609	-465.04420
157.23201	-8.10984	-465.19628
157.33201	-8.11422	-465.37641
157.43201	-8.11922	-465.60279
157.53201	-8.12609	-465.90319
157.63201	-8.13234	-466.30603
157.73201	-8.13609	-466.43719
157.83201	-8.14031	-466.59330
157.93201	-8.14531	-466.81148
158.03201	-8.15109	-467.09779
158.13201	-8.15781	-467.42263
158.23201	-8.16391	-467.84538
158.33201	-8.16719	-467.92090
158.43201	-8.17141	-468.06347
158.53201	-8.17672	-468.29411
158.63201	-8.18375	-468.61196
158.73201	-8.18922	-468.97066
158.83201	-8.19281	-469.08459
158.93201	-8.19703	-469.24862
159.03201	-8.20188	-469.44237
159.13201	-8.20734	-469.70192
159.23201	-8.21453	-470.03564
159.33201	-8.22047	-470.43741
159.43201	-8.22375	-470.50124
159.53201	-8.22828	-470.66662
159.63201	-8.23344	-470.90098
159.73201	-8.24078	-471.24699
159.83201	-8.24625	-471.60622
159.93201	-8.24984	-471.70860
160.03201	-8.25422	-471.86637
160.13201	-8.25906	-472.07388
160.23201	-8.26437	-472.30044
160.33201	-8.27234	-472.66603
160.43201	-8.27719	-473.01495
160.53201	-8.28078	-473.11282
160.63201	-8.28516	-473.27876
160.73201	-8.29031	-473.50332
160.83201	-8.29734	-473.81043
160.93201	-8.30234	-474.12890
161.03201	-8.30609	-474.23995
161.13201	-8.31031	-474.39703
161.23201	-8.31500	-474.58977
161.33201	-8.32000	-474.79570
161.43201	-8.32609	-475.03573
161.53201	-8.33266	-475.42459
161.63201	-8.33656	-475.55032
161.73201	-8.34063	-475.67305
161.83201	-8.34531	-475.84456
161.93201	-8.35109	-476.08796
162.03201	-8.35859	-476.51926
162.13201	-8.36266	-476.65817
162.23201	-8.36688	-476.77615
162.33201	-8.37188	-476.96209
162.43201	-8.37797	-477.21648
162.53201	-8.38719	-477.64379
162.63201	-8.39219	-478.02579
162.73201	-8.39500	-478.02794
162.83201	-8.39984	-478.19957
162.93201	-8.40531	-478.45587
163.03201	-8.41250	-478.77172
163.13201	-8.41750	-479.10029
163.23201	-8.42047	-479.12684
163.33201	-8.42422	-479.23678
163.43201	-8.42891	-479.42948
163.53201	-8.43437	-479.67362
163.63201	-8.44141	-479.98351
163.73201	-8.44719	-480.37434
163.83201	-8.45063	-480.44151
163.93201	-8.45500	-480.59130
164.03201	-8.46000	-480.77580
164.13201	-8.46641	-481.07356
164.23201	-8.47406	-481.56393
164.33201	-8.47750	-481.66186
164.43201	-8.48172	-481.79549
164.53201	-8.48625	-481.97463
164.63201	-8.49125	-482.18077
164.73201	-8.49781	-482.44965
164.83201	-8.50469	-482.88941
164.93201	-8.50766	-482.93871
165.03201	-8.51172	-483.05437
165.13201	-8.51672	-483.24940
165.23201	-8.52391	-483.55561
165.33201	-8.53016	-483.98498
165.43201	-8.53375	-484.07760
165.53201	-8.53797	-484.22244
165.63201	-8.54297	-484.40862
165.73201	-8.54813	-484.63041
165.83201	-8.55547	-484.93922
165.93201	-8.56141	-485.35231
166.03201	-8.56453	-485.41301
166.13201	-8.56891	-485.55526
166.23201	-8.57422	-485.77261
166.33201	-8.58203	-486.11683
166.43201	-8.58703	-486.45914
166.53201	-8.59031	-486.53060
166.63201	-8.59438	-486.64734
166.73201	-8.59906	-486.82293
166.83201	-8.60438	-487.05879
166.93201	-8.61125	-487.35750
167.03201	-8.61781	-487.80948
167.13201	-8.62141	-487.89594
167.23201	-8.62578	-488.02951
167.33201	-8.63094	-488.23595
167.43201	-8.63734	-488.51046
167.53201	-8.64328	-488.85801
167.63201	-8.64719	-488.98360
167.73201	-8.65125	-489.11718
167.83201	-8.65625	-489.31420
167.93201	-8.66172	-489.54910
168.03201	-8.66859	-489.84647
168.13201	-8.67453	-490.24865
168.23201	-8.67781	-490.30456
168.33201	-8.68219	-490.45005
168.43201	-8.68734	-490.66439
168.53201	-8.69437	-490.96259
168.63201	-8.70016	-491.33509
168.73201	-8.70375	-491.42304
168.83201	-8.70781	-491.54872
168.93201	-8.71266	-491.73439
169.03201	-8.71781	-491.94798
169.13201	-8.72391	-492.22761
169.23201	-8.73172	-492.69316
169.33201	-8.73516	-492.79425
169.43201	-8.73922	-492.89531
169.53201	-8.74453	-493.11772
169.63201	-8.75156	-493.42093
169.73201	-8.75688	-493.75048
169.83201	-8.76031	-493.82237
169.93201	-8.76438	-493.94336
170.03201	-8.76922	-494.12897
170.13201	-8.77484	-494.37559
170.23201	-8.78109	-494.67063
170.33201	-8.78844	-495.11853
170.43201	-8.79172	-495.18484
170.53201	-8.79594	-495.29099
170.63201	-8.80078	-495.49836
170.73201	-8.80766	-495.76539
170.83201	-8.81453	-496.22831
170.93201	-8.81813	-496.34883
171.03201	-8.82219	-496.46205
171.13201	-8.82703	-496.65102
171.23201	-8.83250	-496.90750
171.33201	-8.83969	-497.20779
171.43201	-8.84516	-497.59769
171.53201	-8.84828	-497.62902
171.63201	-8.85266	-497.77907
171.73201	-8.85828	-498.03630
171.83201	-8.86578	-498.39747
171.93201	-8.87094	-498.74678
172.03201	-8.87484	-498.84894
172.13201	-8.87922	-499.01164
172.23201	-8.88375	-499.18288
172.33201	-8.88844	-499.36879
172.43201	-8.89422	-499.61147
172.53201	-8.90031	-499.98364
172.63201	-8.90422	-500.10574
172.73201	-8.90891	-500.26453
172.83201	-8.91406	-500.49078
172.93201	-8.92141	-500.80925
173.03201	-8.92750	-501.22404
173.13201	-8.93094	-501.30606
173.23201	-8.93500	-501.43522
173.33201	-8.93953	-501.58495
173.43201	-8.94438	-501.77604
173.53201	-8.95016	-502.02250
173.63201	-8.95734	-502.43050
173.73201	-8.96141	-502.56640
173.83201	-8.96563	-502.69055
173.93201	-8.97047	-502.86865
174.03201	-8.97656	-503.12775
174.13201	-8.98391	-503.56734
174.23201	-8.98766	-503.67123
174.33201	-8.99188	-503.78901
174.43201	-8.99656	-503.94487
174.53201	-9.00156	-504.14640
174.63201	-9.00734	-504.39095
174.73201	-9.01453	-504.79138
174.83201	-9.01844	-504.92251
174.93201	-9.02266	-505.04822
175.03201	-9.02781	-505.23627
175.13201	-9.03344	-505.47481
175.23201	-9.04047	-505.82761
175.33201	-9.04422	-505.93913
175.43201	-9.04812	-506.02561
175.53201	-9.05250	-506.17009
175.63201	-9.05766	-506.36446
175.73201	-9.06438	-506.64949
175.83001	-9.07250	-507.15488
175.93001	-9.07562	-507.20286
176.03001	-9.07953	-507.28303
176.13001	-9.08438	-507.43693
176.23001	-9.08953	-507.62677
176.33001	-9.09719	-508.01975
176.43001	-9.10094	-508.15302
176.53001	-9.10531	-508.25548
176.63001	-9.11031	-508.43751
176.73001	-9.11578	-508.65436
176.83001	-9.12250	-508.94076
176.93001	-9.12922	-509.36204
177.03001	-9.13187	-509.34988
177.13001	-9.13594	-509.43291
177.23001	-9.14078	-509.61244
177.33001	-9.14687	-509.86075
177.43001	-9.15406	-510.26815
177.53001	-9.15766	-510.33014
177.63001	-9.16141	-510.41192
177.73001	-9.16578	-510.53584
177.83001	-9.17063	-510.69868
177.93001	-9.17594	-510.89603
178.03001	-9.18438	-511.31546
178.13001	-9.18859	-511.49201
178.23001	-9.19266	-511.56920
178.33001	-9.19750	-511.71255
178.43001	-9.20375	-511.95520
178.53001	-9.21188	-512.44420
178.63001	-9.21500	-512.45826
178.73001	-9.21891	-512.54559
178.83001	-9.22375	-512.71194
178.93001	-9.22891	-512.89004
179.03001	-9.23500	-513.12441
179.12801	-9.24313	-513.62717
179.22801	-9.24625	-513.65948
179.32801	-9.25031	-513.73923
179.42801	-9.25578	-513.93658
179.52801	-9.26266	-514.21380
179.62801	-9.26781	-514.52082
179.72801	-9.27125	-514.56612
179.82801	-9.27531	-514.66227
179.92801	-9.28000	-514.82534
180.02801	-9.28484	-514.99528
180.12801	-9.29063	-515.23185
180.22801	-9.29875	-515.67626
180.32801	-9.30234	-515.78081
180.42801	-9.30641	-515.85901
180.52801	-9.31141	-516.04325
180.62801	-9.31750	-516.27803
180.72801	-9.32500	-516.74217
180.82801	-9.32813	-516.78139
180.92801	-9.33203	-516.85131
181.02801	-9.33656	-516.99388
181.12801	-9.34203	-517.19809
181.22801	-9.34797	-517.44884
181.32801	-9.35594	-517.85254
181.42801	-9.35938	-517.97777
181.52801	-9.36328	-518.03315
181.62801	-9.36828	-518.21870
181.72801	-9.37422	-518.44370
181.82801	-9.38156	-518.84884
181.92801	-9.38531	-518.94248
182.02801	-9.38891	-519.01174
182.12801	-9.39344	-519.15395
182.22801	-9.39875	-519.33742
182.32801	-9.40469	-519.59908
182.42801	-9.41281	-520.03551
182.52801	-9.41641	-520.14959
182.62801	-9.42016	-520.19888
182.72801	-9.42531	-520.38050
182.82801	-9.43109	-520.59674
182.92801	-9.43766	-520.96081
183.02801	-9.44156	-521.07418
183.12801	-9.44578	-521.17920
183.22801	-9.45031	-521.32231
183.32801	-9.45547	-521.51662
183.42801	-9.46141	-521.74789
183.52801	-9.46922	-522.18205
183.62801	-9.47250	-522.24290
183.72801	-9.47656	-522.31616
183.82801	-9.48156	-522.48293
183.92801	-9.48797	-522.75020
184.02801	-9.49547	-523.21780
184.12801	-9.49891	-523.27520
184.22801	-9.50281	-523.32914
184.32801	-9.50734	-523.45449
184.42801	-9.51234	-523.63420
184.52801	-9.51766	-523.84412
184.62801	-9.52516	-524.26147
184.72801	-9.52906	-524.36113
184.82801	-9.53328	-524.46467
184.92801	-9.53797	-524.61064
185.02801	-9.54328	-524.80167
185.12801	-9.55031	-525.13909
185.22801	-9.55469	-525.28042
185.32801	-9.55891	-525.36815
185.42801	-9.56344	-525.50960
185.52801	-9.56875	-525.69288
185.62801	-9.57469	-525.93642
185.72801	-9.58234	-526.35574
185.82801	-9.58594	-526.43383
185.92801	-9.59000	-526.49456
186.02801	-9.59469	-526.63440
186.12801	-9.60016	-526.81249
186.22801	-9.60750	-527.18896
186.32801	-9.61172	-527.32140
186.42801	-9.61578	-527.40222
186.52801	-9.62063	-527.54050
186.62801	-9.62594	-527.74090
186.72801	-9.63219	-527.97085
186.82801	-9.63984	-528.41216
186.92801	-9.64297	-528.42325
187.02801	-9.64687	-528.47171
187.12801	-9.65172	-528.62388
187.22801	-9.65766	-528.85497
187.32801	-9.66578	-529.29199
187.42801	-9.66969	-529.43337
187.52801	-9.67328	-529.45745
187.62801	-9.67797	-529.58488
187.72801	-9.68281	-529.75404
187.82801	-9.68844	-529.97839
187.92801	-9.69656	-530.42889
188.02801	-9.70000	-530.52694
188.12801	-9.70391	-530.58267
188.22801	-9.70875	-530.74133
188.32801	-9.71453	-530.94172
188.42801	-9.72234	-531.39251
188.52801	-9.72547	-531.42560
188.62801	-9.72922	-531.45504
188.72801	-9.73375	-531.58909
188.82801	-9.73891	-531.77410
188.92801	-9.74484	-532.02218
189.02801	-9.75297	-532.45217
189.12801	-9.75656	-532.55016
189.22801	-9.76047	-532.59248
189.32801	-9.76531	-532.73433
189.42801	-9.77094	-532.92096
189.52801	-9.77813	-533.31697
189.62801	-9.78219	-533.42837
189.72801	-9.78625	-533.51372
189.82801	-9.79109	-533.65487
189.92801	-9.79625	-533.83565
190.02801	-9.80219	-534.03246
190.12801	-9.80984	-534.48480
190.22801	-9.81297	-534.49643
190.32801	-9.81703	-534.55746
190.42801	-9.82188	-534.71327
190.52801	-9.82734	-534.91586
190.62801	-9.83422	-535.26622
190.72801	-9.83844	-535.36564
190.82801	-9.84281	-535.46470
190.92801	-9.84750	-535.58064
191.02801	-9.85219	-535.72237
191.12801	-9.85766	-535.90697
191.22801	-9.86578	-536.30924
191.32801	-9.86969	-536.45474
191.42801	-9.87375	-536.49616
191.52801	-9.87859	-536.62235
191.62801	-9.88438	-536.81564
191.72801	-9.89141	-537.16946
191.82801	-9.89500	-537.20707
191.92801	-9.89891	-537.26029
192.02801	-9.90344	-537.37485
192.12801	-9.90891	-537.55778
192.22801	-9.91516	-537.80985
192.32801	-9.92328	-538.24109
192.42801	-9.92656	-538.27751
192.52801	-9.93047	-538.29944
192.62801	-9.93531	-538.41949
192.72801	-9.94094	-538.61654
192.82801	-9.94922	-539.05016
192.92801	-9.95297	-539.16502
193.02801	-9.95672	-539.18219
193.12801	-9.96125	-539.27475
193.22801	-9.96625	-539.42144
193.32801	-9.97141	-539.59322
193.42801	-9.97906	-539.91437
193.52801	-9.98344	-540.12418
193.62801	-9.98719	-540.13473
193.72801	-9.99187	-540.25137
193.82801	-9.99734	-540.42125
193.92801	-10.00516	-540.80904
194.02801	-10.00906	-540.91114
194.12801	-10.01297	-540.92574
194.22801	-10.01750	-541.03059
194.32801	-10.02219	-541.17048
194.42801	-10.02781	-541.35936
194.52801	-10.03563	-541.66955
194.62801	-10.04031	-541.92388
194.72801	-10.04422	-541.92126
194.82801	-10.04922	-542.05811
194.92801	-10.05484	-542.22912
195.02801	-10.06297	-542.66566
195.12801	-10.06609	-542.66667
195.22801	-10.06984	-542.66703
195.32801	-10.07422	-542.76162
195.42801	-10.07953	-542.92399
195.52801	-10.08578	-543.16175
195.62401	-10.09469	-543.66308
195.72401	-10.09781	-543.70892
195.82401	-10.10125	-543.67375
195.92401	-10.10609	-543.80882
196.02401	-10.11172	-544.00796
196.12401	-10.11922	-544.39098
196.22401	-10.12281	-544.43312
196.32401	-10.12656	-544.46214
196.42401	-10.13109	-544.55405
196.52401	-10.13594	-544.69436
196.62401	-10.14172	-544.89756
196.72401	-10.15000	-545.35729
196.82401	-10.15328	-545.39037
196.92401	-10.15703	-545.38983
197.02401	-10.16172	-545.49658
197.12401	-10.16688	-545.65334
197.22401	-10.17453	-546.00114
197.32401	-10.17906	-546.18531
197.42401	-10.18312	-546.21673
197.52401	-10.18813	-546.35042
197.62401	-10.19344	-546.52184
197.72401	-10.19906	-546.72527
197.82401	-10.20719	-547.12254
197.92401	-10.21047	-547.15759
198.02401	-10.21406	-547.14221
198.12401	-10.21844	-547.23585
198.22401	-10.22406	-547.40292
198.32401	-10.23219	-547.82343
198.42401	-10.23625	-547.95080
198.52401	-10.23984	-547.94574
198.62401	-10.24438	-548.03580
198.72401	-10.24969	-548.18892
198.82401	-10.25500	-548.37471
198.92401	-10.26266	-548.69068
199.02401	-10.26687	-548.86943
199.12401	-10.27078	-548.86812
199.22401	-10.27547	-548.97600
199.32401	-10.28109	-549.16143
199.42401	-10.28969	-549.53539
[truncated: 2,243 more rows]
