# Supplementary material for: Strengthening of 3D Printed Fused Deposition Manufactured Parts Using the Fill Compositing Technique
Source: PLoS One. 2015 Apr 16;10(4):e0122915. doi: 10.1371/journal.pone.0122915 (PMC4400136; doi:10.1371/journal.pone.0122915)
Supplement: S1 File — This is the raw data and information on all the samples presented in this manuscript. (ZIP) [file pone.0122915.s001.zip › Specimen_RawData_111.csv]

Time	Extension	Load
(sec)	(mm)	(N)
0.00000	0.00000	0.00664
0.10000	-0.00016	0.01349
0.20000	-0.00109	0.00166
0.30000	-0.00891	0.00806
0.40000	-0.01641	0.00701
0.50000	-0.02516	0.00412
0.60000	-0.03047	0.00876
0.70000	-0.03469	0.00038
0.80000	-0.03938	0.00558
0.90000	-0.04469	0.00456
1.00000	-0.05047	0.00172
1.10000	-0.05844	0.01123
1.20000	-0.06266	-0.00059
1.30000	-0.06734	0.01120
1.40000	-0.07359	0.00561
1.50000	-0.08125	0.00929
1.60000	-0.08484	0.00094
1.70000	-0.08828	0.00715
1.80000	-0.09234	0.00357
1.90000	-0.09688	0.00617
2.00000	-0.10203	0.00357
2.10000	-0.10797	-0.00155
2.20000	-0.11516	0.00480
2.30000	-0.11875	0.00535
2.40000	-0.12297	0.00975
2.50000	-0.12781	0.00552
2.60000	-0.13359	0.00230
2.70000	-0.14078	0.01189
2.80000	-0.14516	0.00589
2.90000	-0.14938	0.00638
3.00000	-0.15406	0.01291
3.10000	-0.15891	0.00330
3.20000	-0.16484	0.00856
3.30000	-0.17187	0.00385
3.40000	-0.17594	0.00930
3.50000	-0.18016	0.00433
3.60000	-0.18516	0.00135
3.70000	-0.19156	0.00303
3.80000	-0.19750	0.00360
3.90000	-0.20141	0.00128
4.00000	-0.20563	0.00849
4.10000	-0.21047	0.00448
4.20000	-0.21547	0.01609
4.30000	-0.22188	0.00471
4.40000	-0.22844	-0.00987
4.50000	-0.23250	-0.02966
4.60000	-0.23687	-0.10329
4.70000	-0.24188	-0.29552
4.80000	-0.24781	-0.49857
4.90000	-0.25375	-0.64578
5.00000	-0.25766	-0.85757
5.10000	-0.26172	-1.05128
5.20000	-0.26641	-1.28070
5.30000	-0.27172	-1.54649
5.40000	-0.27766	-1.86547
5.50000	-0.28500	-2.28463
5.60000	-0.28906	-2.50409
5.70000	-0.29344	-2.73343
5.80000	-0.29828	-2.99320
5.90000	-0.30422	-3.30510
6.00000	-0.31078	-3.69754
6.10000	-0.31500	-3.94655
6.20000	-0.31922	-4.16155
6.30000	-0.32391	-4.42354
6.40000	-0.32922	-4.71318
6.50000	-0.33531	-5.04166
6.60000	-0.34156	-5.43211
6.70000	-0.34563	-5.67001
6.80000	-0.35000	-5.90668
6.90000	-0.35500	-6.17110
7.00000	-0.36094	-6.49844
7.10000	-0.36766	-6.88804
7.20000	-0.37172	-7.16404
7.30000	-0.37578	-7.37692
7.40000	-0.38000	-7.59896
7.50000	-0.38516	-7.90884
7.60000	-0.39109	-8.22162
7.70000	-0.39859	-8.68527
7.80000	-0.40250	-8.91481
7.90000	-0.40656	-9.13487
8.00000	-0.41141	-9.40308
8.10000	-0.41734	-9.72190
8.20000	-0.42375	-10.12192
8.30000	-0.42828	-10.38250
8.40000	-0.43250	-10.62755
8.50000	-0.43719	-10.88418
8.60000	-0.44234	-11.16743
8.70000	-0.44828	-11.49886
8.80000	-0.45531	-11.94108
8.90000	-0.45891	-12.14807
9.00000	-0.46313	-12.36057
9.10000	-0.46781	-12.62285
9.20000	-0.47422	-12.98090
9.30000	-0.48203	-13.48323
9.40000	-0.48609	-13.76869
9.50000	-0.49016	-13.97546
9.60000	-0.49531	-14.28728
9.70000	-0.50078	-14.63134
9.80000	-0.50734	-15.03366
9.90000	-0.51250	-15.42200
10.00000	-0.51594	-15.61198
10.10000	-0.52016	-15.90087
10.20000	-0.52516	-16.19563
10.30000	-0.53125	-16.57554
10.39200	-0.53828	-17.08400
10.49200	-0.54281	-17.42820
10.59200	-0.54688	-17.67107
10.69200	-0.55156	-17.95557
10.79200	-0.55625	-18.27553
10.89200	-0.56172	-18.65212
10.99200	-0.56797	-19.07970
11.09200	-0.57203	-19.38144
11.19200	-0.57625	-19.63144
11.29200	-0.58109	-19.92855
11.39200	-0.58703	-20.32158
11.49200	-0.59406	-20.81538
11.59200	-0.59891	-21.16473
11.69200	-0.60281	-21.42959
11.79200	-0.60734	-21.69982
11.89200	-0.61250	-22.04224
11.99200	-0.61797	-22.42235
12.09200	-0.62438	-22.87246
12.19200	-0.62844	-23.14805
12.29200	-0.63281	-23.40980
12.39200	-0.63766	-23.71938
12.49200	-0.64328	-24.09917
12.59200	-0.65016	-24.55990
12.69200	-0.65500	-24.92694
12.79200	-0.65906	-25.18677
12.89200	-0.66375	-25.48013
12.99200	-0.66891	-25.81428
13.09200	-0.67500	-26.20911
13.19200	-0.68172	-26.69742
13.29200	-0.68563	-26.97297
13.39200	-0.68984	-27.21188
13.49200	-0.69453	-27.53974
13.59200	-0.70031	-27.89620
13.69200	-0.70687	-28.35188
13.79200	-0.71172	-28.69359
13.89200	-0.71594	-28.96124
13.99200	-0.72062	-29.26983
14.09200	-0.72563	-29.57671
14.19200	-0.73125	-29.95543
14.29200	-0.73813	-30.42291
14.39200	-0.74234	-30.72492
14.49200	-0.74656	-30.96717
14.59200	-0.75125	-31.26244
14.69200	-0.75656	-31.60550
14.79200	-0.76359	-32.03748
14.89200	-0.76859	-32.41303
14.99200	-0.77313	-32.70528
15.09200	-0.77797	-33.03220
15.19200	-0.78344	-33.39852
15.29200	-0.78937	-33.80011
15.39000	-0.79641	-34.30308
15.49000	-0.79969	-34.49269
15.59000	-0.80359	-34.73720
15.69000	-0.80813	-35.05027
15.79000	-0.81344	-35.40198
15.89000	-0.81984	-35.84769
15.99000	-0.82500	-36.20137
16.09000	-0.82922	-36.47393
16.19000	-0.83375	-36.76845
16.29000	-0.83891	-37.08315
16.39000	-0.84422	-37.44505
16.49000	-0.85141	-37.92336
16.59000	-0.85547	-38.23792
16.69000	-0.85953	-38.48665
16.79000	-0.86438	-38.79551
16.89000	-0.87000	-39.15006
16.99000	-0.87734	-39.62842
17.09000	-0.88234	-39.98932
17.19000	-0.88641	-40.23759
17.29000	-0.89109	-40.54820
17.39000	-0.89625	-40.89259
17.49000	-0.90172	-41.25116
17.59000	-0.90906	-41.76020
17.69000	-0.91297	-42.05632
17.79000	-0.91703	-42.29552
17.89000	-0.92219	-42.60574
17.99000	-0.92797	-43.00024
18.08600	-0.93516	-43.50143
18.18600	-0.93938	-43.81865
18.28600	-0.94312	-44.05156
18.38600	-0.94766	-44.33808
18.48600	-0.95266	-44.68030
18.58600	-0.95844	-45.07218
18.68400	-0.96578	-45.57776
18.78400	-0.96938	-45.84585
18.88400	-0.97312	-46.05683
18.98400	-0.97766	-46.35531
19.08400	-0.98297	-46.70656
19.18400	-0.99000	-47.16901
19.28400	-0.99578	-47.62639
19.38400	-0.99969	-47.85650
19.48400	-1.00406	-48.12852
19.58400	-1.00875	-48.44158
19.68400	-1.01438	-48.80782
19.78400	-1.02188	-49.31672
19.88400	-1.02641	-49.68753
19.98400	-1.03047	-49.93076
20.08400	-1.03516	-50.23786
20.18400	-1.04063	-50.60471
20.28400	-1.04766	-51.07836
20.38400	-1.05219	-51.41456
20.48400	-1.05609	-51.66821
20.58400	-1.06063	-51.95057
20.68400	-1.06547	-52.28706
20.78400	-1.07109	-52.66718
20.88400	-1.07891	-53.16317
20.98400	-1.08344	-53.54808
21.08400	-1.08734	-53.76543
21.18400	-1.09219	-54.08211
21.28400	-1.09750	-54.43017
21.38400	-1.10391	-54.88359
21.48400	-1.10891	-55.25111
21.58400	-1.11313	-55.50885
21.68400	-1.11750	-55.81120
21.78400	-1.12266	-56.13016
21.88400	-1.12797	-56.49866
21.98400	-1.13484	-56.93764
22.08400	-1.13953	-57.30241
22.18400	-1.14359	-57.56757
22.28400	-1.14828	-57.86315
22.38400	-1.15406	-58.25099
22.48200	-1.16125	-58.76150
22.58200	-1.16578	-59.10224
22.68200	-1.16969	-59.32325
22.78200	-1.17406	-59.62064
22.88200	-1.17906	-59.95544
22.98200	-1.18484	-60.33684
23.08200	-1.19219	-60.83767
23.18200	-1.19656	-61.19568
23.28200	-1.20047	-61.42686
23.38200	-1.20547	-61.73946
23.48200	-1.21109	-62.12091
23.58200	-1.21750	-62.56861
23.68200	-1.22234	-62.92544
23.78200	-1.22625	-63.16602
23.88200	-1.23062	-63.45471
23.98200	-1.23563	-63.77470
24.08200	-1.24125	-64.17168
24.18200	-1.24906	-64.66182
24.28200	-1.25344	-65.06100
24.38200	-1.25719	-65.27086
24.48200	-1.26188	-65.57792
24.58200	-1.26719	-65.93251
24.68200	-1.27406	-66.38796
24.78200	-1.27875	-66.75990
24.88200	-1.28297	-67.02083
24.98200	-1.28734	-67.32281
25.08200	-1.29250	-67.64826
25.18200	-1.29797	-68.01903
25.28200	-1.30453	-68.44098
25.38200	-1.31031	-68.91493
25.48200	-1.31406	-69.13203
25.58200	-1.31891	-69.43449
25.68200	-1.32500	-69.85510
25.77000	-1.33187	-70.35768
25.87000	-1.33641	-70.72242
25.97000	-1.33984	-70.91556
26.07000	-1.34406	-71.17554
26.17000	-1.34922	-71.53795
26.27000	-1.35516	-71.96552
26.37000	-1.36219	-72.45814
26.47000	-1.36734	-72.89455
26.57000	-1.37078	-73.10455
26.67000	-1.37531	-73.40182
26.77000	-1.38016	-73.73413
26.87000	-1.38609	-74.15299
26.97000	-1.39187	-74.60921
27.07000	-1.39625	-74.90490
27.17000	-1.40062	-75.18602
27.27000	-1.40563	-75.53722
27.37000	-1.41125	-75.94498
27.46600	-1.41891	-76.45373
27.56600	-1.42344	-76.87518
27.66600	-1.42688	-77.06790
27.76600	-1.43156	-77.38286
27.86600	-1.43672	-77.75733
27.96600	-1.44281	-78.17388
28.06600	-1.44828	-78.60539
28.16600	-1.45266	-78.90617
28.26600	-1.45734	-79.20814
28.36600	-1.46234	-79.57008
28.46600	-1.46750	-79.93725
28.56600	-1.47422	-80.36456
28.66600	-1.47953	-80.83128
28.76600	-1.48344	-81.08427
28.86600	-1.48797	-81.39668
28.96600	-1.49328	-81.75856
29.06600	-1.50031	-82.23427
29.16600	-1.50547	-82.67815
29.26600	-1.50922	-82.91392
29.36600	-1.51328	-83.16908
29.46600	-1.51781	-83.47217
29.56600	-1.52297	-83.83107
29.66600	-1.52953	-84.26524
29.75600	-1.53562	-84.76910
29.85600	-1.53969	-85.01044
29.95600	-1.54406	-85.28618
30.05600	-1.54891	-85.60773
30.15600	-1.55500	-86.01641
30.25400	-1.56141	-86.52142
30.35400	-1.56547	-86.78525
30.45400	-1.56969	-87.03035
30.55400	-1.57453	-87.36118
30.65400	-1.57984	-87.71726
30.75400	-1.58688	-88.13062
30.85200	-1.59281	-88.63184
30.95200	-1.59656	-88.85512
31.05200	-1.60078	-89.11122
31.15200	-1.60547	-89.42881
31.25200	-1.61125	-89.82060
31.35200	-1.61828	-90.30998
31.45200	-1.62281	-90.62830
31.55200	-1.62688	-90.87029
31.65200	-1.63141	-91.17744
31.75200	-1.63672	-91.51540
31.85200	-1.64328	-91.95098
31.95200	-1.64938	-92.44619
32.05200	-1.65281	-92.63608
32.15200	-1.65719	-92.88763
32.25200	-1.66219	-93.21763
32.35200	-1.66797	-93.60295
32.45200	-1.67438	-94.06237
32.55200	-1.67875	-94.34487
32.65200	-1.68297	-94.59700
32.75200	-1.68750	-94.87846
32.85200	-1.69281	-95.22689
32.95200	-1.69906	-95.62457
33.03200	-1.70609	-96.12498
33.13200	-1.70969	-96.37379
33.23200	-1.71344	-96.57865
33.33200	-1.71812	-96.87948
33.43200	-1.72422	-97.25513
33.52000	-1.73094	-97.76048
33.62000	-1.73484	-98.01952
33.72000	-1.73891	-98.24232
33.82000	-1.74359	-98.54544
33.92000	-1.74891	-98.88320
34.02000	-1.75391	-99.21815
34.12000	-1.76125	-99.70629
34.22000	-1.76547	-100.00221
34.32000	-1.76953	-100.24902
34.42000	-1.77469	-100.57057
34.52000	-1.78156	-100.99226
34.59000	-1.78813	-101.49714
34.69000	-1.79156	-101.77560
34.79000	-1.79484	-101.94645
34.89000	-1.79938	-102.22180
34.99000	-1.80422	-102.54869
35.09000	-1.80969	-102.92724
35.19000	-1.81656	-103.39423
35.29000	-1.82094	-103.74054
35.39000	-1.82484	-103.96286
35.49000	-1.82953	-104.27055
35.59000	-1.83484	-104.61557
35.69000	-1.84172	-105.07841
35.79000	-1.84672	-105.47259
35.89000	-1.85094	-105.73277
35.99000	-1.85516	-106.00192
36.09000	-1.86000	-106.31088
36.19000	-1.86609	-106.71626
36.28000	-1.87391	-107.22154
36.38000	-1.87828	-107.66421
36.48000	-1.88141	-107.79346
36.58000	-1.88578	-108.08110
36.68000	-1.89094	-108.40748
36.78000	-1.89750	-108.84301
36.88000	-1.90344	-109.32910
36.98000	-1.90750	-109.58455
37.08000	-1.91203	-109.86307
37.18000	-1.91688	-110.18670
37.28000	-1.92203	-110.54263
37.38000	-1.92828	-110.93952
37.47800	-1.93453	-111.44355
37.57800	-1.93813	-111.67189
37.67800	-1.94266	-111.93793
37.77800	-1.94781	-112.29367
37.87800	-1.95469	-112.73170
37.97800	-1.96031	-113.18784
38.07800	-1.96422	-113.42870
38.17800	-1.96844	-113.68097
38.27800	-1.97328	-114.00475
38.37800	-1.97859	-114.36877
38.47800	-1.98484	-114.78515
38.56800	-1.99094	-115.28588
38.66800	-1.99484	-115.53369
38.76800	-1.99922	-115.78439
38.86800	-2.00469	-116.13728
38.96800	-2.01109	-116.58265
39.06800	-2.01625	-116.98534
39.16800	-2.02031	-117.25885
39.26800	-2.02484	-117.54806
39.36800	-2.02953	-117.87678
39.46800	-2.03500	-118.24126
39.56800	-2.04172	-118.67566
39.66800	-2.04766	-119.17892
39.76800	-2.05094	-119.36258
39.86800	-2.05516	-119.62302
39.96800	-2.06000	-119.93642
40.06800	-2.06688	-120.38703
40.15000	-2.07281	-120.89512
40.25000	-2.07719	-121.20105
40.35000	-2.08125	-121.44645
40.45000	-2.08609	-121.75132
40.55000	-2.09094	-122.09003
40.65000	-2.09656	-122.44959
40.74000	-2.10281	-122.95700
40.84000	-2.10687	-123.22655
40.94000	-2.11125	-123.51725
41.04000	-2.11625	-123.85351
41.14000	-2.12203	-124.23417
41.24000	-2.12859	-124.73476
41.34000	-2.13266	-125.00168
41.44000	-2.13656	-125.25001
41.54000	-2.14094	-125.51913
41.64000	-2.14609	-125.87161
41.74000	-2.15172	-126.26937
41.83200	-2.15906	-126.77968
41.93200	-2.16344	-127.13012
42.03200	-2.16781	-127.39141
42.13200	-2.17313	-127.73778
42.23200	-2.17953	-128.16402
42.31400	-2.18578	-128.66992
42.41400	-2.18953	-128.96144
42.51400	-2.19328	-129.18656
42.61400	-2.19766	-129.49187
42.71400	-2.20250	-129.82085
42.81400	-2.20781	-130.19280
42.91400	-2.21453	-130.66912
43.01400	-2.21859	-130.98612
43.11400	-2.22266	-131.22377
43.21400	-2.22734	-131.53496
43.31400	-2.23281	-131.91091
43.41400	-2.24016	-132.42173
43.51200	-2.24609	-132.92329
43.61200	-2.24984	-133.15259
43.71200	-2.25422	-133.43035
43.81200	-2.25906	-133.73911
43.91200	-2.26422	-134.10263
44.01200	-2.27078	-134.53478
44.11200	-2.27547	-134.92018
44.21200	-2.27969	-135.18067
44.31200	-2.28453	-135.52107
44.41200	-2.29016	-135.87378
44.51000	-2.29781	-136.37495
44.61000	-2.30266	-136.81689
44.71000	-2.30609	-137.02963
44.81000	-2.31063	-137.31050
44.91000	-2.31547	-137.63995
45.01000	-2.32078	-138.01034
45.11000	-2.32766	-138.45436
45.21000	-2.33297	-138.93384
45.31000	-2.33688	-139.14794
45.41000	-2.34141	-139.41900
45.51000	-2.34625	-139.74884
45.61000	-2.35250	-140.16765
45.71000	-2.35828	-140.61001
45.81000	-2.36250	-140.91018
45.91000	-2.36688	-141.17903
46.01000	-2.37203	-141.51479
46.11000	-2.37766	-141.88938
46.21000	-2.38500	-142.38144
46.31000	-2.38891	-142.69239
46.41000	-2.39266	-142.90778
46.51000	-2.39734	-143.20569
46.61000	-2.40313	-143.56932
46.71000	-2.41047	-144.06712
46.81000	-2.41531	-144.46008
46.91000	-2.41938	-144.70202
47.01000	-2.42391	-144.97378
47.11000	-2.42875	-145.27626
47.21000	-2.43422	-145.64025
47.31000	-2.44125	-146.10077
47.41000	-2.44625	-146.52431
47.51000	-2.45016	-146.73600
47.61000	-2.45484	-147.02645
47.71000	-2.46031	-147.36892
47.81000	-2.46797	-147.87960
47.91000	-2.47219	-148.22404
48.01000	-2.47594	-148.44479
48.11000	-2.48031	-148.72074
48.21000	-2.48516	-149.03058
48.31000	-2.49094	-149.42104
48.41000	-2.49891	-149.93076
48.51000	-2.50328	-150.32041
48.61000	-2.50687	-150.50529
48.71000	-2.51125	-150.76208
48.81000	-2.51625	-151.08460
48.91000	-2.52297	-151.52940
49.01000	-2.52891	-152.00472
49.11000	-2.53297	-152.26841
49.21000	-2.53734	-152.52317
49.31000	-2.54234	-152.82960
49.41000	-2.54781	-153.18012
49.51000	-2.55437	-153.59721
49.61000	-2.56000	-154.06382
49.71000	-2.56375	-154.27779
49.81000	-2.56844	-154.56702
49.91000	-2.57375	-154.91016
50.01000	-2.58063	-155.34133
50.11000	-2.58563	-155.72996
50.21000	-2.58953	-155.95436
50.31000	-2.59344	-156.18417
50.41000	-2.59781	-156.44443
50.51000	-2.60297	-156.77878
50.61000	-2.60922	-157.17244
50.68600	-2.61641	-157.68093
50.78600	-2.62063	-158.02516
50.88600	-2.62531	-158.27875
50.98600	-2.63094	-158.63907
51.08600	-2.63875	-159.14822
51.18600	-2.64266	-159.50008
51.28600	-2.64578	-159.66032
51.38600	-2.65016	-159.92883
51.48600	-2.65484	-160.24503
51.58600	-2.65984	-160.58928
51.68600	-2.66656	-160.99477
51.76600	-2.67250	-161.50020
51.86600	-2.67578	-161.71774
51.96600	-2.68000	-161.96559
52.06600	-2.68500	-162.29534
52.16600	-2.69125	-162.71612
52.26600	-2.69734	-163.19886
52.36600	-2.70109	-163.45201
52.46600	-2.70531	-163.70328
52.56600	-2.71016	-164.00747
52.66600	-2.71563	-164.35993
52.76600	-2.72250	-164.79640
52.84000	-2.72813	-165.30158
52.94000	-2.73156	-165.53542
53.04000	-2.73547	-165.76871
53.14000	-2.74047	-166.09499
53.24000	-2.74578	-166.44618
53.34000	-2.75234	-166.90646
53.44000	-2.75672	-167.21450
53.54000	-2.76094	-167.47402
53.64000	-2.76547	-167.77295
53.74000	-2.77047	-168.11424
53.84000	-2.77609	-168.48178
53.93800	-2.78359	-168.98914
54.03800	-2.78797	-169.36044
54.13800	-2.79219	-169.59757
54.23800	-2.79688	-169.91138
54.33800	-2.80250	-170.26855
54.43600	-2.80953	-170.77298
54.53600	-2.81391	-171.11111
54.63600	-2.81797	-171.34875
54.73600	-2.82250	-171.63774
54.83600	-2.82766	-171.98598
54.93600	-2.83344	-172.35602
55.03000	-2.84031	-172.85672
55.13000	-2.84406	-173.14886
55.23000	-2.84828	-173.37877
55.33000	-2.85313	-173.69543
55.43000	-2.85844	-174.04903
55.53000	-2.86500	-174.49091
55.63000	-2.87031	-174.89900
55.73000	-2.87453	-175.16945
55.83000	-2.87875	-175.43168
55.93000	-2.88359	-175.73649
56.03000	-2.88891	-176.07577
56.13000	-2.89609	-176.56279
56.23000	-2.90078	-176.95735
56.33000	-2.90453	-177.15526
56.43000	-2.90922	-177.44003
56.53000	-2.91469	-177.78702
56.63000	-2.92141	-178.21626
56.73000	-2.92719	-178.67361
56.83000	-2.93156	-178.95028
56.93000	-2.93609	-179.23491
57.03000	-2.94094	-179.54198
57.13000	-2.94641	-179.88603
57.23000	-2.95359	-180.35394
57.33000	-2.95812	-180.73672
57.43000	-2.96172	-180.92337
57.53000	-2.96641	-181.21313
57.63000	-2.97188	-181.55682
57.72600	-2.97937	-182.06045
57.82600	-2.98406	-182.46071
57.92600	-2.98781	-182.66998
58.02600	-2.99219	-182.93881
58.12600	-2.99766	-183.27987
58.22600	-3.00313	-183.65729
58.31800	-3.01094	-184.16053
58.41800	-3.01547	-184.57912
58.51800	-3.01906	-184.78395
58.61800	-3.02375	-185.07412
58.71800	-3.02906	-185.42264
58.81600	-3.03609	-185.92350
58.91600	-3.04078	-186.33853
59.01600	-3.04437	-186.56147
59.11600	-3.04875	-186.82706
59.21600	-3.05375	-187.17042
59.31600	-3.05922	-187.54995
59.41600	-3.06594	-187.99843
59.51600	-3.07063	-188.39177
59.61600	-3.07453	-188.62021
59.71600	-3.07906	-188.91327
59.81600	-3.08422	-189.25057
59.91600	-3.09062	-189.66252
60.01600	-3.09609	-190.10496
60.11600	-3.10047	-190.39641
60.21600	-3.10484	-190.67550
60.31600	-3.10984	-191.00690
60.41600	-3.11563	-191.38753
60.51400	-3.12344	-191.89751
60.61400	-3.12813	-192.32772
60.71400	-3.13156	-192.51128
60.81400	-3.13609	-192.79797
60.91400	-3.14125	-193.15428
61.01400	-3.14797	-193.60483
61.11400	-3.15313	-194.02586
61.21400	-3.15719	-194.28624
61.31400	-3.16156	-194.55817
61.41400	-3.16656	-194.88500
61.51400	-3.17156	-195.23124
61.61400	-3.17797	-195.61262
61.69600	-3.18406	-196.11397
61.79600	-3.18766	-196.37063
61.89600	-3.19172	-196.61076
61.99600	-3.19672	-196.93272
62.09600	-3.20312	-197.32489
62.19600	-3.20922	-197.81080
62.29600	-3.21313	-198.04357
62.39600	-3.21719	-198.29239
62.49600	-3.22203	-198.59408
62.59600	-3.22750	-198.94448
62.69600	-3.23328	-199.34084
62.79200	-3.24047	-199.85013
62.89200	-3.24438	-200.12632
62.99200	-3.24875	-200.37004
63.09200	-3.25359	-200.68394
63.19200	-3.25969	-201.06287
63.29200	-3.26594	-201.53759
63.39200	-3.27000	-201.81768
63.49200	-3.27422	-202.06228
63.59200	-3.27922	-202.37100
63.69200	-3.28484	-202.74675
63.79200	-3.29172	-203.17632
63.89200	-3.29734	-203.67286
63.99200	-3.30063	-203.84119
64.09200	-3.30469	-204.07295
64.19200	-3.30953	-204.38439
64.29200	-3.31547	-204.75891
64.39200	-3.32250	-205.26245
64.49200	-3.32687	-205.57849
64.59200	-3.33109	-205.82183
64.69200	-3.33547	-206.10203
64.79200	-3.34078	-206.42085
64.89200	-3.34750	-206.83561
64.97200	-3.35344	-207.34322
65.07200	-3.35703	-207.57456
65.17200	-3.36141	-207.84846
65.27200	-3.36641	-208.18615
65.37200	-3.37188	-208.51581
65.47200	-3.37813	-208.98077
65.57200	-3.38219	-209.23580
65.67200	-3.38625	-209.48479
65.77200	-3.39094	-209.77823
65.87200	-3.39594	-210.08502
65.97200	-3.40156	-210.43600
66.07200	-3.40922	-210.92886
66.17200	-3.41328	-211.24551
66.27200	-3.41719	-211.46248
66.37200	-3.42187	-211.73076
66.47200	-3.42719	-212.05784
66.56600	-3.43500	-212.56052
66.66600	-3.44000	-212.95929
66.76600	-3.44406	-213.18518
66.86600	-3.44859	-213.45791
66.96600	-3.45391	-213.79423
67.06600	-3.45969	-214.17290
67.16600	-3.46656	-214.66151
67.26600	-3.47000	-214.89727
67.36600	-3.47422	-215.12055
67.46600	-3.47922	-215.43446
67.56600	-3.48516	-215.82711
67.66200	-3.49266	-216.32780
67.76200	-3.49656	-216.64198
67.86200	-3.50016	-216.83201
67.96200	-3.50437	-217.09292
68.06200	-3.50938	-217.40854
68.16200	-3.51516	-217.78572
68.25400	-3.52281	-218.29599
68.35400	-3.52656	-218.62055
68.45400	-3.53031	-218.80621
68.55400	-3.53516	-219.09097
68.65400	-3.54063	-219.43326
68.75400	-3.54797	-219.91161
68.85400	-3.55281	-220.31726
68.95400	-3.55672	-220.53407
69.05400	-3.56125	-220.80858
69.15400	-3.56625	-221.13495
69.25400	-3.57125	-221.45097
69.35400	-3.57828	-221.86369
69.45400	-3.58328	-222.27769
69.55400	-3.58703	-222.48064
69.65400	-3.59188	-222.77585
69.75400	-3.59781	-223.14867
69.84600	-3.60531	-223.65861
69.94600	-3.60938	-223.99591
70.04600	-3.61297	-224.18177
70.14600	-3.61734	-224.44154
70.24600	-3.62234	-224.74065
70.34600	-3.62766	-225.10307
70.44600	-3.63516	-225.56619
70.54600	-3.63984	-225.96487
70.64600	-3.64375	-226.19201
70.74600	-3.64844	-226.47759
70.84600	-3.65406	-226.81572
70.94600	-3.66141	-227.30875
71.04600	-3.66609	-227.67270
71.14600	-3.66969	-227.88920
71.24600	-3.67391	-228.13489
71.34600	-3.67906	-228.47180
71.44600	-3.68516	-228.85992
71.54200	-3.69266	-229.36335
71.64200	-3.69656	-229.69498
71.74200	-3.70016	-229.88404
71.84200	-3.70484	-230.17192
71.94200	-3.71000	-230.50684
72.04200	-3.71641	-230.88875
72.14200	-3.72203	-231.32145
72.24200	-3.72641	-231.61176
72.34200	-3.73078	-231.87584
72.44200	-3.73562	-232.17051
72.54200	-3.74125	-232.54290
72.64200	-3.74828	-232.98156
72.74200	-3.75266	-233.35454
72.84200	-3.75656	-233.56394
72.94200	-3.76109	-233.84321
73.04200	-3.76656	-234.18672
73.14200	-3.77406	-234.65036
73.24200	-3.77937	-235.08434
73.34200	-3.78312	-235.30525
73.44200	-3.78734	-235.54592
73.54200	-3.79187	-235.83326
73.64200	-3.79734	-236.19170
73.74200	-3.80437	-236.62616
73.83400	-3.81047	-237.12674
73.93400	-3.81406	-237.35413
74.03400	-3.81875	-237.61505
74.13400	-3.82406	-237.93744
74.23400	-3.83109	-238.39809
74.33400	-3.83547	-238.75849
74.43400	-3.83922	-238.96140
74.53400	-3.84344	-239.21898
74.63400	-3.84828	-239.51219
74.73400	-3.85391	-239.86657
74.83400	-3.86109	-240.31417
74.92600	-3.86703	-240.81901
75.02600	-3.87063	-241.03481
75.12600	-3.87531	-241.29929
75.22600	-3.88016	-241.63009
75.32600	-3.88609	-241.99297
75.42600	-3.89172	-242.41792
75.52600	-3.89594	-242.71306
75.62600	-3.90047	-242.98690
75.72600	-3.90563	-243.32605
75.82600	-3.91141	-243.72071
75.92600	-3.91859	-244.20527
76.02600	-3.92281	-244.58350
76.12600	-3.92641	-244.77839
76.22600	-3.93063	-245.04133
76.32600	-3.93578	-245.37273
76.42600	-3.94313	-245.83392
76.52600	-3.94891	-246.33268
76.62600	-3.95281	-246.57959
76.72600	-3.95719	-246.84916
76.82600	-3.96219	-247.16678
76.92600	-3.96734	-247.51851
77.02600	-3.97375	-247.91823
77.12600	-3.97906	-248.36750
77.22600	-3.98297	-248.60333
77.32600	-3.98734	-248.87456
77.42600	-3.99219	-249.19012
77.52600	-3.99938	-249.63468
77.62600	-4.00547	-250.12293
77.72600	-4.00922	-250.37017
77.82600	-4.01344	-250.61527
77.92600	-4.01797	-250.91326
78.02600	-4.02312	-251.24383
78.12600	-4.02969	-251.63564
78.22600	-4.03578	-252.14186
78.32600	-4.03938	-252.34470
78.42600	-4.04391	-252.61626
78.52600	-4.04906	-252.92468
78.62600	-4.05563	-253.32081
78.72600	-4.06187	-253.81026
78.82600	-4.06609	-254.07386
78.92600	-4.07031	-254.33803
79.02600	-4.07531	-254.63182
79.12600	-4.08078	-254.98545
79.22600	-4.08734	-255.37440
79.32600	-4.09266	-255.79989
79.42600	-4.09641	-256.01187
79.52600	-4.10078	-256.26609
79.62600	-4.10594	-256.57564
79.72600	-4.11203	-256.97139
79.82600	-4.11906	-257.47576
79.92600	-4.12313	-257.74175
80.02600	-4.12703	-257.95084
80.12600	-4.13125	-258.19242
80.22600	-4.13641	-258.50293
80.32600	-4.14297	-258.88529
80.40800	-4.14938	-259.39164
80.50800	-4.15281	-259.60222
80.60800	-4.15703	-259.83691
80.70800	-4.16172	-260.10808
80.80800	-4.16734	-260.44154
80.90800	-4.17391	-260.87627
81.00800	-4.17828	-261.16124
81.10800	-4.18266	-261.41638
81.20800	-4.18750	-261.69831
81.30800	-4.19281	-262.01430
81.40800	-4.19922	-262.40706
81.49400	-4.20641	-262.90825
81.59400	-4.20953	-263.11582
81.69400	-4.21344	-263.32194
81.79400	-4.21813	-263.59951
81.89400	-4.22406	-263.94573
81.99400	-4.23109	-264.44289
82.09400	-4.23469	-264.66748
82.19400	-4.23844	-264.86552
82.29400	-4.24281	-265.10668
82.39400	-4.24766	-265.38932
82.49400	-4.25313	-265.72081
82.59400	-4.26141	-266.21339
82.69400	-4.26656	-266.62093
82.79400	-4.27063	-266.85342
82.89400	-4.27563	-267.13705
82.99400	-4.28234	-267.53578
83.06800	-4.28906	-268.04018
83.16800	-4.29188	-268.24433
83.26800	-4.29516	-268.39012
83.36800	-4.29984	-268.68042
83.46800	-4.30500	-268.99889
83.56800	-4.31016	-269.33402
83.66800	-4.31766	-269.77679
83.76800	-4.32172	-270.11552
83.86800	-4.32578	-270.33058
83.96800	-4.33063	-270.60997
84.06800	-4.33609	-270.95845
84.16800	-4.34297	-271.39947
84.26800	-4.34750	-271.73176
84.36800	-4.35141	-271.96687
84.46800	-4.35594	-272.22556
84.56800	-4.36094	-272.54540
84.66800	-4.36688	-272.92132
84.76800	-4.37500	-273.42889
84.86800	-4.37875	-273.74476
84.96800	-4.38234	-273.92343
85.06800	-4.38688	-274.20011
85.16800	-4.39250	-274.53923
85.26800	-4.40000	-275.01872
85.36800	-4.40469	-275.39492
85.46800	-4.40844	-275.60917
85.56800	-4.41266	-275.85438
85.66800	-4.41734	-276.12516
85.76800	-4.42234	-276.43433
85.86800	-4.42938	-276.84659
85.95800	-4.43547	-277.34697
86.05800	-4.43922	-277.56989
86.15800	-4.44391	-277.83114
86.25800	-4.44937	-278.16153
86.35800	-4.45672	-278.63777
86.45800	-4.46078	-278.94542
86.55800	-4.46422	-279.13135
86.65800	-4.46859	-279.38685
86.75800	-4.47359	-279.69745
86.85800	-4.47938	-280.06220
86.95800	-4.48641	-280.46727
87.05600	-4.49234	-280.96956
87.15600	-4.49578	-281.14712
87.25600	-4.50047	-281.42238
87.35600	-4.50531	-281.73506
87.45600	-4.51188	-282.11465
87.55600	-4.51734	-282.53600
87.65600	-4.52141	-282.79915
87.75600	-4.52594	-283.04833
87.85600	-4.53125	-283.39264
87.95600	-4.53688	-283.73626
88.05600	-4.54406	-284.20103
88.15600	-4.54812	-284.53484
88.25600	-4.55172	-284.70677
88.35600	-4.55656	-284.97383
88.45600	-4.56188	-285.32431
88.55600	-4.56922	-285.77110
88.65600	-4.57484	-286.24442
88.75600	-4.57844	-286.45441
88.85600	-4.58266	-286.69032
88.95600	-4.58719	-286.96913
89.05600	-4.59250	-287.28855
89.15600	-4.59922	-287.69276
89.25600	-4.60469	-288.11976
89.35600	-4.60859	-288.34057
89.45600	-4.61344	-288.62470
89.55600	-4.61891	-288.97774
89.65600	-4.62641	-289.43932
89.75600	-4.63109	-289.83465
89.85600	-4.63484	-290.05274
89.95600	-4.63922	-290.31861
90.05600	-4.64422	-290.61827
90.15600	-4.64969	-290.95823
90.25600	-4.65656	-291.37573
90.35600	-4.66172	-291.80062
90.45600	-4.66547	-292.00819
90.55600	-4.67000	-292.26494
90.65600	-4.67516	-292.60516
90.75600	-4.68250	-293.02984
90.85600	-4.68828	-293.48871
90.95600	-4.69188	-293.70862
91.05600	-4.69594	-293.93873
91.15600	-4.70063	-294.21133
91.25600	-4.70609	-294.55307
91.35600	-4.71281	-294.95376
91.45600	-4.71844	-295.40658
91.55600	-4.72234	-295.62110
91.65600	-4.72703	-295.90824
91.75600	-4.73219	-296.22263
91.85600	-4.73953	-296.64591
91.94000	-4.74547	-297.15100
92.04000	-4.74859	-297.34859
92.14000	-4.75219	-297.53244
92.24000	-4.75703	-297.81514
92.34000	-4.76219	-298.14956
92.44000	-4.76969	-298.58792
92.53400	-4.77531	-299.09292
92.63400	-4.77859	-299.27284
92.73400	-4.78297	-299.51444
92.83400	-4.78797	-299.82242
92.93400	-4.79344	-300.17611
93.03400	-4.79953	-300.58378
93.13400	-4.80375	-300.85531
93.23400	-4.80813	-301.10833
93.33400	-4.81281	-301.39345
93.43400	-4.81797	-301.71162
93.53400	-4.82406	-302.08540
93.62800	-4.83125	-302.58802
93.72800	-4.83484	-302.82390
93.82800	-4.83875	-303.02531
93.92800	-4.84359	-303.30369
94.02800	-4.84969	-303.66483
94.12200	-4.85672	-304.16670
94.22200	-4.86078	-304.42724
94.32200	-4.86453	-304.62688
94.42200	-4.86906	-304.88399
94.52200	-4.87406	-305.17289
94.62200	-4.87969	-305.50024
94.72200	-4.88703	-306.00572
94.82200	-4.89109	-306.24667
94.92200	-4.89547	-306.48294
95.02200	-4.90047	-306.78380
95.12200	-4.90719	-307.15796
95.22200	-4.91344	-307.63820
95.32200	-4.91703	-307.83892
95.42200	-4.92109	-308.04846
95.52200	-4.92594	-308.31546
95.62200	-4.93141	-308.65249
95.72200	-4.93734	-309.01268
95.82200	-4.94453	-309.51095
95.92200	-4.94813	-309.73035
96.02200	-4.95234	-309.94192
96.12200	-4.95703	-310.21437
96.22200	-4.96250	-310.53779
96.32200	-4.96969	-311.01948
96.42200	-4.97422	-311.31446
96.52200	-4.97812	-311.50791
96.62200	-4.98234	-311.73882
96.72200	-4.98750	-312.04373
96.82200	-4.99359	-312.41620
96.91600	-5.00094	-312.92474
97.01600	-5.00438	-313.12928
97.11600	-5.00844	-313.33858
97.21600	-5.01344	-313.62581
97.31600	-5.01922	-313.95289
97.41400	-5.02656	-314.45843
97.51400	-5.03078	-314.74108
97.61400	-5.03484	-314.95348
97.71400	-5.03922	-315.21451
97.81400	-5.04391	-315.48122
97.91400	-5.04922	-315.78869
98.01400	-5.05625	-316.18187
98.11400	-5.06109	-316.55380
98.21400	-5.06484	-316.73732
98.31400	-5.06953	-317.00015
98.41400	-5.07516	-317.30491
98.51400	-5.08250	-317.78237
98.61400	-5.08672	-318.04547
98.71400	-5.09094	-318.27158
98.81400	-5.09563	-318.52734
98.91400	-5.10063	-318.81943
99.01400	-5.10672	-319.18064
99.10400	-5.11609	-319.69470
99.20400	-5.12000	-320.10782
99.30400	-5.12297	-320.22354
99.40400	-5.12781	-320.49295
99.50400	-5.13391	-320.85237
99.60400	-5.14078	-321.35290
99.70400	-5.14391	-321.52572
99.80400	-5.14766	-321.71822
99.90400	-5.15203	-321.96471
100.00400	-5.15734	-322.26643
100.10400	-5.16344	-322.66319
100.20400	-5.17109	-323.16628
100.30400	-5.17469	-323.43516
100.40400	-5.17844	-323.62071
100.50400	-5.18312	-323.88481
100.60400	-5.18875	-324.21896
100.70000	-5.19641	-324.72414
100.80000	-5.20078	-325.05628
100.90000	-5.20453	-325.25307
101.00000	-5.20891	-325.50099
101.10000	-5.21406	-325.80587
101.20000	-5.22000	-326.17071
101.29200	-5.22719	-326.67175
101.39200	-5.23078	-326.90898
101.49200	-5.23469	-327.11112
101.59200	-5.23953	-327.38930
101.69200	-5.24484	-327.70416
101.79200	-5.25156	-328.12086
101.89200	-5.25625	-328.45244
101.99200	-5.26047	-328.69223
102.09200	-5.26531	-328.97303
102.19200	-5.27031	-329.27862
102.29200	-5.27578	-329.61097
102.39200	-5.28297	-330.03843
102.49200	-5.28719	-330.36661
102.59200	-5.29094	-330.54721
102.69200	-5.29531	-330.79273
102.79200	-5.30078	-331.09957
102.89200	-5.30844	-331.55403
102.99200	-5.31359	-331.98267
103.09200	-5.31750	-332.18995
103.19200	-5.32203	-332.42857
103.29200	-5.32719	-332.73217
103.39200	-5.33250	-333.05880
103.49200	-5.33984	-333.49764
103.59200	-5.34422	-333.83328
103.69200	-5.34797	-334.01915
103.79200	-5.35266	-334.28189
103.89200	-5.35813	-334.60131
103.99200	-5.36578	-335.05377
104.09200	-5.37109	-335.48427
104.19200	-5.37438	-335.64788
104.29200	-5.37875	-335.87438
104.39200	-5.38359	-336.15333
104.49200	-5.38891	-336.44962
104.59200	-5.39625	-336.87592
104.69200	-5.40109	-337.27801
104.79200	-5.40484	-337.46266
104.89200	-5.40953	-337.71721
104.99200	-5.41500	-338.03564
105.09200	-5.42203	-338.43797
105.19200	-5.42703	-338.82019
105.29201	-5.43063	-339.00318
105.39201	-5.43500	-339.23006
105.49201	-5.43984	-339.51056
105.59201	-5.44531	-339.82506
105.69201	-5.45359	-340.25148
105.79201	-5.45828	-340.68090
105.89201	-5.46172	-340.83602
105.99201	-5.46625	-341.06770
106.09201	-5.47156	-341.37481
106.19201	-5.47937	-341.83654
106.29201	-5.48422	-342.21473
106.39201	-5.48813	-342.40469
106.49201	-5.49281	-342.66242
106.59201	-5.49813	-342.96924
106.69201	-5.50328	-343.28932
106.79201	-5.51062	-343.72181
106.89201	-5.51484	-344.05226
106.99201	-5.51859	-344.22699
107.09201	-5.52313	-344.48573
107.19201	-5.52859	-344.79314
107.29201	-5.53625	-345.25481
107.39201	-5.54094	-345.61324
107.49201	-5.54453	-345.79581
107.59201	-5.54891	-346.04073
107.69201	-5.55375	-346.32936
107.79201	-5.55922	-346.64905
107.89201	-5.56750	-347.13149
107.99201	-5.57234	-347.55546
108.09201	-5.57594	-347.74187
108.19201	-5.58078	-348.01191
108.29201	-5.58641	-348.34385
108.39201	-5.59391	-348.83592
108.49201	-5.59813	-349.14652
108.59201	-5.60188	-349.34798
108.69201	-5.60641	-349.61483
108.79201	-5.61109	-349.90674
108.89201	-5.61641	-350.24473
108.99201	-5.62344	-350.65567
109.09201	-5.62781	-351.00037
109.19201	-5.63141	-351.17254
109.29201	-5.63594	-351.42729
109.39201	-5.64094	-351.72808
109.49201	-5.64750	-352.12344
109.59201	-5.65359	-352.57924
109.69201	-5.65781	-352.81900
109.79201	-5.66234	-353.04865
109.89201	-5.66734	-353.35502
109.99201	-5.67266	-353.65713
110.09201	-5.67938	-354.05257
110.19201	-5.68500	-354.48954
110.29201	-5.68875	-354.68784
110.39201	-5.69313	-354.91857
110.49201	-5.69828	-355.20533
110.59201	-5.70578	-355.62447
110.69201	-5.71063	-356.01056
110.79201	-5.71422	-356.19953
110.89201	-5.71844	-356.41661
110.99201	-5.72313	-356.68150
111.09201	-5.72859	-356.98098
111.19201	-5.73563	-357.38638
111.28601	-5.74219	-357.88795
111.38601	-5.74578	-358.05684
111.48601	-5.75031	-358.29523
111.58601	-5.75516	-358.56935
111.68601	-5.76188	-358.93407
111.78601	-5.76719	-359.32967
111.88601	-5.77109	-359.54097
111.98601	-5.77562	-359.78702
112.08601	-5.78063	-360.08534
112.18601	-5.78625	-360.41972
112.28601	-5.79359	-360.81618
112.38601	-5.79844	-361.19825
112.48601	-5.80203	-361.36267
112.58601	-5.80656	-361.60761
112.68601	-5.81156	-361.89538
112.78601	-5.81844	-362.27262
112.88601	-5.82375	-362.68279
112.98601	-5.82781	-362.88363
113.08601	-5.83187	-363.09415
113.18601	-5.83703	-363.38630
113.28601	-5.84266	-363.71931
113.38601	-5.85016	-364.12439
113.48601	-5.85531	-364.54710
113.58601	-5.85891	-364.74925
113.68601	-5.86359	-364.94863
113.78601	-5.86891	-365.29642
113.88601	-5.87563	-365.66949
113.98601	-5.88016	-365.96203
114.08601	-5.88391	-366.19803
114.18601	-5.88797	-366.38260
114.28601	-5.89234	-366.61923
114.38601	-5.89734	-366.90372
114.48601	-5.90313	-367.19388
114.57601	-5.91109	-367.70055
114.67601	-5.91484	-367.92994
114.77601	-5.91922	-368.12708
114.87601	-5.92438	-368.43580
114.97601	-5.93141	-368.78923
115.07601	-5.93813	-369.25653
115.17601	-5.94156	-369.45519
115.27601	-5.94578	-369.62587
115.37601	-5.95109	-369.91388
115.47601	-5.95641	-370.22963
115.57601	-5.96313	-370.57564
115.67601	-5.96875	-371.04020
115.77601	-5.97188	-371.17100
115.87601	-5.97625	-371.36900
115.97601	-5.98172	-371.70124
116.07601	-5.98891	-372.07419
116.17601	-5.99531	-372.58229
116.27601	-5.99828	-372.72310
116.37601	-6.00203	-372.85545
116.47601	-6.00625	-373.10642
116.57601	-6.01141	-373.36406
116.67601	-6.01734	-373.69952
116.76401	-6.02469	-374.20461
116.86401	-6.02844	-374.44624
116.96401	-6.03281	-374.66928
117.06401	-6.03781	-374.94248
117.16401	-6.04359	-375.24202
117.26201	-6.05094	-375.74318
117.36201	-6.05437	-375.95227
117.46201	-6.05828	-376.11148
117.56201	-6.06297	-376.36688
117.66201	-6.06812	-376.68648
117.76201	-6.07375	-377.00522
117.86201	-6.08141	-377.50828
117.96201	-6.08469	-377.70930
118.06201	-6.08891	-377.86296
118.16201	-6.09391	-378.18927
118.26201	-6.09984	-378.46094
118.35401	-6.10687	-378.96234
118.45401	-6.11047	-379.15868
118.55401	-6.11453	-379.34169
118.65401	-6.11938	-379.63229
118.75401	-6.12453	-379.90633
118.85401	-6.13047	-380.23171
118.94401	-6.13797	-380.73313
119.04401	-6.14125	-380.94014
119.14401	-6.14500	-381.12479
119.24401	-6.15000	-381.36515
119.34401	-6.15594	-381.69941
119.43601	-6.16297	-382.20572
119.53601	-6.16656	-382.36704
119.63601	-6.17047	-382.58258
119.73601	-6.17516	-382.82874
119.83601	-6.18047	-383.08537
119.93601	-6.18625	-383.48451
120.03601	-6.19391	-383.95387
120.13601	-6.19750	-384.17166
120.23601	-6.20156	-384.40016
120.33601	-6.20625	-384.62543
120.43601	-6.21172	-384.91207
120.53401	-6.21937	-385.41412
120.63401	-6.22375	-385.68050
120.73401	-6.22734	-385.86146
120.83401	-6.23172	-386.11281
120.93401	-6.23672	-386.38994
121.03401	-6.24281	-386.74715
121.13401	-6.25063	-387.21940
121.23401	-6.25406	-387.44727
121.33401	-6.25797	-387.64447
121.43401	-6.26281	-387.89904
121.53401	-6.26797	-388.19087
121.63401	-6.27547	-388.62780
121.73401	-6.28016	-388.97067
121.83401	-6.28406	-389.17667
121.93401	-6.28828	-389.38260
122.03401	-6.29312	-389.64811
122.13401	-6.29875	-389.96330
122.23401	-6.30672	-390.41495
122.33401	-6.31156	-390.79875
122.43401	-6.31500	-390.94901
122.53401	-6.31984	-391.20930
122.63401	-6.32562	-391.51788
122.73201	-6.33313	-392.01945
122.83201	-6.33688	-392.24815
122.93201	-6.34063	-392.42160
123.03201	-6.34500	-392.65227
123.13201	-6.35000	-392.93545
123.23201	-6.35578	-393.27326
123.33201	-6.36391	-393.73261
123.43201	-6.36859	-394.12537
123.53201	-6.37203	-394.26109
123.63201	-6.37672	-394.52222
123.73201	-6.38219	-394.85222
123.83201	-6.38969	-395.34187
123.93201	-6.39359	-395.59937
124.03201	-6.39766	-395.78635
124.13201	-6.40234	-396.05337
124.23201	-6.40797	-396.38427
124.33201	-6.41406	-396.76958
124.43201	-6.42141	-397.26549
124.53201	-6.42484	-397.49011
124.63201	-6.42875	-397.67662
124.73201	-6.43359	-397.94946
124.83201	-6.43938	-398.28336
124.92801	-6.44672	-398.79215
125.02801	-6.45094	-399.07834
125.12801	-6.45453	-399.26142
125.22801	-6.45875	-399.49399
125.32801	-6.46375	-399.80286
125.42801	-6.46906	-400.12059
125.52801	-6.47641	-400.55710
125.62801	-6.48062	-400.87104
125.72801	-6.48453	-401.08025
125.82801	-6.48938	-401.34811
125.92801	-6.49453	-401.65967
126.02801	-6.50109	-402.04558
126.12801	-6.50625	-402.39954
126.22801	-6.51063	-402.62967
126.32801	-6.51516	-402.90570
126.42801	-6.52000	-403.17130
126.52801	-6.52531	-403.47645
126.62801	-6.53250	-403.88539
126.72801	-6.53734	-404.24657
126.82801	-6.54109	-404.42252
126.92801	-6.54563	-404.65951
127.02801	-6.55109	-404.96138
127.12801	-6.55844	-405.38478
127.22801	-6.56313	-405.73719
127.32801	-6.56719	-405.93180
127.42801	-6.57156	-406.14262
127.52801	-6.57656	-406.41832
127.62801	-6.58234	-406.74040
127.72801	-6.59031	-407.19470
127.82801	-6.59469	-407.52703
127.92801	-6.59828	-407.68421
128.02801	-6.60297	-407.92799
128.12801	-6.60828	-408.21081
128.22801	-6.61578	-408.63180
128.32801	-6.62094	-409.02269
128.42801	-6.62438	-409.16345
128.52801	-6.62844	-409.35946
128.62801	-6.63313	-409.61224
128.72801	-6.63875	-409.90975
128.82801	-6.64672	-410.33849
128.92801	-6.65172	-410.75799
129.02801	-6.65516	-410.88659
129.12801	-6.65953	-411.10578
129.22801	-6.66453	-411.37266
129.32801	-6.67203	-411.74042
129.42801	-6.67734	-412.16633
129.52801	-6.68094	-412.32029
129.62801	-6.68516	-412.52235
129.72801	-6.68984	-412.76547
129.82801	-6.69531	-413.06290
129.92801	-6.70328	-413.46553
130.02801	-6.70797	-413.85674
130.12801	-6.71141	-413.98379
130.22801	-6.71578	-414.19694
130.32801	-6.72094	-414.45094
130.42801	-6.72844	-414.82633
130.52801	-6.73359	-415.20900
130.62801	-6.73734	-415.37258
130.72801	-6.74156	-415.55819
130.82801	-6.74625	-415.79470
130.92801	-6.75125	-416.05639
131.02801	-6.75859	-416.38425
131.12801	-6.76500	-416.87912
131.22801	-6.76891	-417.04318
131.32801	-6.77422	-417.31712
131.42801	-6.78141	-417.70846
131.49401	-6.78875	-418.21253
131.59401	-6.79078	-418.37263
131.69401	-6.79313	-418.39907
131.79401	-6.79766	-418.63099
131.89401	-6.80250	-418.88595
131.99401	-6.80750	-419.16054
132.09401	-6.81438	-419.50768
132.17001	-6.82063	-420.01048
132.27001	-6.82359	-420.15901
132.37001	-6.82766	-420.33720
132.47001	-6.83219	-420.57383
132.57001	-6.83781	-420.88157
132.67001	-6.84563	-421.39021
132.77001	-6.84938	-421.61667
132.87001	-6.85313	-421.78062
132.97001	-6.85781	-422.03212
133.07001	-6.86297	-422.32382
133.17001	-6.86891	-422.66166
133.27001	-6.87609	-423.13579
133.37001	-6.87969	-423.32289
133.47001	-6.88375	-423.51118
133.57001	-6.88891	-423.78569
133.67001	-6.89453	-424.10555
133.77001	-6.90219	-424.60907
133.87001	-6.90578	-424.82406
133.97001	-6.90969	-424.98603
134.07001	-6.91391	-425.20064
134.17001	-6.91906	-425.48367
134.27001	-6.92516	-425.82649
134.36601	-6.93375	-426.33834
134.46601	-6.93719	-426.60713
134.56601	-6.94078	-426.75030
134.66601	-6.94562	-426.99730
134.76601	-6.95141	-427.32206
134.86601	-6.95859	-427.80575
134.96601	-6.96234	-428.02709
135.06601	-6.96625	-428.19914
135.16601	-6.97094	-428.44859
135.26601	-6.97609	-428.72724
135.36601	-6.98203	-429.07611
135.46601	-6.99016	-429.57288
135.56601	-6.99375	-429.83168
135.66601	-6.99734	-429.97429
135.76601	-7.00203	-430.22245
135.86601	-7.00766	-430.54140
135.96601	-7.01531	-431.04252
136.06601	-7.01937	-431.28097
136.16601	-7.02359	-431.49123
136.26601	-7.02828	-431.74109
136.36601	-7.03359	-432.03935
136.46601	-7.03922	-432.37206
136.56601	-7.04688	-432.87873
136.66601	-7.05031	-433.11790
136.76601	-7.05422	-433.28971
136.86601	-7.05922	-433.56174
136.96601	-7.06516	-433.90581
137.06001	-7.07250	-434.41334
137.16001	-7.07625	-434.63230
137.26001	-7.08016	-434.81213
137.36001	-7.08438	-435.02480
137.46001	-7.08922	-435.28324
137.56001	-7.09453	-435.58833
137.66001	-7.10172	-436.02335
137.76001	-7.10594	-436.31068
137.86001	-7.11016	-436.52099
137.96001	-7.11562	-436.81157
138.06001	-7.12172	-437.16586
138.16001	-7.12859	-437.62875
138.26001	-7.13219	-437.81427
138.36001	-7.13609	-437.98760
138.46001	-7.14047	-438.21850
138.56001	-7.14547	-438.48523
138.66001	-7.15156	-438.82340
138.75401	-7.15984	-439.33555
138.85401	-7.16328	-439.59469
138.95401	-7.16672	-439.70627
139.05401	-7.17125	-439.93753
139.15401	-7.17688	-440.23931
139.25401	-7.18484	-440.71770
139.35401	-7.18922	-441.00204
139.45401	-7.19297	-441.15472
139.55401	-7.19734	-441.35210
139.65401	-7.20266	-441.61707
139.75401	-7.20797	-441.88884
139.85401	-7.21516	-442.27147
139.95401	-7.22000	-442.58446
140.05401	-7.22406	-442.74011
140.15401	-7.22891	-442.97487
140.25401	-7.23484	-443.27876
140.35401	-7.24266	-443.73414
140.45401	-7.24656	-444.01190
140.55401	-7.25000	-444.11576
140.65401	-7.25453	-444.32142
140.75401	-7.25984	-444.61444
140.85401	-7.26578	-444.95559
140.95401	-7.27344	-445.40161
141.05401	-7.27719	-445.65779
141.15401	-7.28094	-445.80644
141.25401	-7.28578	-446.05291
141.35401	-7.29094	-446.33904
141.45401	-7.29797	-446.73595
141.55401	-7.30250	-447.05623
141.65401	-7.30641	-447.21901
141.75401	-7.31094	-447.44483
141.85401	-7.31562	-447.68849
141.95401	-7.32109	-447.98270
142.05401	-7.32875	-448.39826
142.15401	-7.33297	-448.71575
142.25401	-7.33687	-448.86699
142.35401	-7.34156	-449.09602
142.45401	-7.34719	-449.38558
142.55401	-7.35453	-449.80672
142.65401	-7.35906	-450.11866
142.75401	-7.36297	-450.28055
142.85401	-7.36766	-450.48720
142.95401	-7.37281	-450.77589
143.05401	-7.37797	-451.04676
143.15401	-7.38625	-451.49255
143.25401	-7.39016	-451.77782
143.35401	-7.39391	-451.90373
143.45401	-7.39828	-452.11834
143.55401	-7.40406	-452.39162
143.65401	-7.41156	-452.84808
143.75401	-7.41578	-453.09356
143.85401	-7.41969	-453.24790
143.95401	-7.42422	-453.46290
144.05401	-7.42937	-453.71974
144.15401	-7.43469	-453.99183
144.25401	-7.44219	-454.36713
144.35401	-7.44703	-454.71871
144.45401	-7.45094	-454.87228
144.55401	-7.45547	-455.08042
144.65401	-7.46047	-455.31687
144.75401	-7.46797	-455.70105
144.85401	-7.47297	-456.05156
144.95401	-7.47672	-456.20525
145.05401	-7.48094	-456.37876
145.15401	-7.48562	-456.61229
145.25401	-7.49125	-456.90241
145.35401	-7.49984	-457.34516
145.45401	-7.50391	-457.65331
145.55401	-7.50766	-457.77380
145.65401	-7.51234	-457.99935
145.75401	-7.51766	-458.25547
145.85401	-7.52500	-458.65619
145.95401	-7.52969	-458.97549
146.05401	-7.53359	-459.12004
146.15401	-7.53766	-459.30314
146.25401	-7.54219	-459.50994
146.35401	-7.54750	-459.77297
146.45401	-7.55438	-460.09597
146.55401	-7.56016	-460.49163
146.65401	-7.56344	-460.59242
146.75401	-7.56797	-460.77067
146.85401	-7.57328	-461.02968
146.95401	-7.58078	-461.39035
147.05401	-7.58547	-461.69686
147.15401	-7.58938	-461.83792
147.25401	-7.59391	-462.02090
147.35401	-7.59875	-462.24371
147.45401	-7.60484	-462.53592
147.54601	-7.61484	-462.97544
147.59801	-7.61922	-463.47579
147.69801	-7.62109	-463.52741
147.79801	-7.62391	-463.55468
147.89801	-7.62922	-463.81092
147.99801	-7.63656	-464.17603
148.09801	-7.64203	-464.58995
148.19801	-7.64484	-464.66717
148.29801	-7.64891	-464.82334
148.39801	-7.65359	-465.04572
148.49801	-7.65922	-465.33984
148.59801	-7.66547	-465.67607
148.69801	-7.67219	-466.13351
148.79801	-7.67547	-466.26085
148.89801	-7.67969	-466.42578
148.99801	-7.68469	-466.65752
149.09801	-7.69094	-466.97289
149.18201	-7.69828	-467.47336
149.28201	-7.70172	-467.66710
149.38201	-7.70531	-467.77844
149.48201	-7.70969	-467.97493
149.58201	-7.71469	-468.22730
149.68201	-7.72047	-468.52753
149.78001	-7.72828	-469.02859
149.88001	-7.73156	-469.17522
149.98001	-7.73547	-469.31469
150.08001	-7.74016	-469.53925
150.18001	-7.74562	-469.80590
150.28001	-7.75359	-470.27370
150.38001	-7.75797	-470.54973
150.48001	-7.76188	-470.69806
150.58001	-7.76625	-470.89013
150.68001	-7.77125	-471.14676
150.78001	-7.77656	-471.40732
150.88001	-7.78422	-471.81559
150.98001	-7.78812	-472.06041
151.08001	-7.79187	-472.19309
151.18001	-7.79656	-472.40576
151.28001	-7.80250	-472.69753
151.37801	-7.81047	-473.20595
151.47801	-7.81469	-473.43573
151.57801	-7.81844	-473.57216
151.67801	-7.82297	-473.76969
151.77801	-7.82828	-474.03926
151.87801	-7.83359	-474.30712
151.97801	-7.84141	-474.72188
152.07801	-7.84516	-474.95803
152.17801	-7.84906	-475.09670
152.27801	-7.85391	-475.32114
152.37801	-7.85938	-475.59470
152.47801	-7.86703	-476.02531
152.57801	-7.87172	-476.31511
152.67801	-7.87516	-476.42845
152.77801	-7.87938	-476.59469
152.87801	-7.88437	-476.81862
152.97801	-7.88984	-477.10162
153.07801	-7.89812	-477.53820
153.17801	-7.90250	-477.85085
153.27801	-7.90625	-477.97078
153.37801	-7.91109	-478.18977
153.47801	-7.91641	-478.43954
153.57801	-7.92328	-478.80489
153.67801	-7.92766	-479.06995
153.77801	-7.93141	-479.19869
153.87801	-7.93563	-479.37760
153.97801	-7.94062	-479.60833
154.07801	-7.94641	-479.88182
154.17801	-7.95563	-480.36489
154.27801	-7.95969	-480.67087
154.37801	-7.96297	-480.73915
154.47801	-7.96766	-480.94794
154.57801	-7.97313	-481.20394
154.67801	-7.98078	-481.64576
154.77801	-7.98516	-481.89804
154.87801	-7.98875	-482.02917
154.97801	-7.99313	-482.20322
155.07801	-7.99813	-482.42834
155.17801	-8.00312	-482.66399
155.27801	-8.01047	-483.02254
155.37801	-8.01516	-483.32456
155.47801	-8.01922	-483.47443
155.57801	-8.02437	-483.71500
155.67801	-8.03094	-484.04676
155.76401	-8.03875	-484.55328
155.86401	-8.04172	-484.71078
155.96401	-8.04500	-484.79152
156.06401	-8.04922	-484.95147
156.16401	-8.05391	-485.17615
156.26401	-8.05937	-485.44651
156.36401	-8.06797	-485.89996
156.46401	-8.07250	-486.26080
156.56401	-8.07609	-486.36687
156.66401	-8.08109	-486.57307
156.76401	-8.08719	-486.90057
156.86401	-8.09375	-487.30206
156.96401	-8.09750	-487.47221
157.06401	-8.10141	-487.61326
157.16401	-8.10563	-487.79896
157.26401	-8.11078	-488.04191
157.36401	-8.11672	-488.36160
157.46401	-8.12500	-488.84410
157.56401	-8.12875	-489.07316
157.66401	-8.13219	-489.16200
157.76401	-8.13672	-489.35178
157.86401	-8.14250	-489.64185
157.96401	-8.15016	-490.09070
158.06401	-8.15469	-490.39379
158.16401	-8.15828	-490.50674
158.26401	-8.16250	-490.67029
158.36401	-8.16719	-490.88180
158.46401	-8.17250	-491.14329
158.56401	-8.17875	-491.42978
158.66401	-8.18453	-491.81828
158.76401	-8.18844	-491.96407
158.86401	-8.19297	-492.14992
158.96401	-8.19828	-492.40968
159.06401	-8.20609	-492.79383
159.16401	-8.21156	-493.16067
159.26401	-8.21516	-493.27826
159.36401	-8.21938	-493.42853
159.46401	-8.22438	-493.65652
159.56401	-8.23000	-493.95362
159.66401	-8.23687	-494.28654
159.76401	-8.24203	-494.64342
159.86401	-8.24594	-494.74525
159.96401	-8.25062	-494.92943
160.06401	-8.25578	-495.16532
160.16401	-8.26250	-495.49609
160.26401	-8.26734	-495.78333
160.36401	-8.27125	-495.92552
160.46401	-8.27578	-496.11157
160.56401	-8.28078	-496.33104
160.66401	-8.28625	-496.59696
160.76401	-8.29438	-496.96156
160.86401	-8.29922	-497.34336
160.96401	-8.30266	-497.38294
161.06401	-8.30719	-497.57692
161.16401	-8.31266	-497.82109
161.26401	-8.32062	-498.26819
161.36401	-8.32516	-498.54553
161.46401	-8.32875	-498.65085
161.56401	-8.33328	-498.81539
161.66401	-8.33828	-499.03697
161.76401	-8.34328	-499.26561
161.86401	-8.35094	-499.62488
161.96401	-8.35531	-499.92722
162.06401	-8.35906	-500.02873
162.16401	-8.36375	-500.20975
162.26401	-8.36938	-500.46468
162.36401	-8.37672	-500.85115
162.46401	-8.38094	-501.09535
162.56401	-8.38469	-501.19686
162.66401	-8.38891	-501.35535
162.76401	-8.39359	-501.55044
162.86401	-8.39859	-501.75625
162.96401	-8.40516	-502.03264
163.06401	-8.41156	-502.43455
163.16401	-8.41531	-502.54840
163.26401	-8.41937	-502.67237
163.36401	-8.42406	-502.84851
163.46401	-8.43094	-503.11321
163.56401	-8.43797	-503.59499
163.66401	-8.44188	-503.71534
163.76401	-8.44656	-503.88354
163.86401	-8.45188	-504.11260
163.96401	-8.45828	-504.39346
164.05401	-8.46734	-504.90099
164.15401	-8.47016	-505.11152
164.25401	-8.47281	-505.08106
164.35401	-8.47734	-505.23013
164.45401	-8.48234	-505.45740
164.55401	-8.48938	-505.75471
164.65401	-8.49547	-506.18029
164.75401	-8.49891	-506.26808
164.85401	-8.50281	-506.37388
164.95401	-8.50750	-506.57469
165.05401	-8.51281	-506.81549
165.15401	-8.51969	-507.13027
165.25401	-8.52547	-507.51770
165.35401	-8.52906	-507.60692
165.45401	-8.53375	-507.78401
165.55401	-8.53906	-508.02070
165.65401	-8.54547	-508.29804
165.75401	-8.55156	-508.71187
165.85401	-8.55516	-508.81356
165.95401	-8.55938	-508.94260
166.05401	-8.56406	-509.14019
166.15401	-8.56984	-509.39649
166.25401	-8.57828	-509.78309
166.35401	-8.58344	-510.19835
166.45401	-8.58609	-510.19520
166.55401	-8.59031	-510.32448
166.65401	-8.59516	-510.52845
166.75401	-8.60219	-510.83374
166.85401	-8.60813	-511.23899
166.95401	-8.61188	-511.34664
167.05401	-8.61625	-511.47574
167.15401	-8.62109	-511.68621
167.25401	-8.62625	-511.91366
167.35401	-8.63375	-512.23010
167.45401	-8.63953	-512.65979
167.55401	-8.64281	-512.71802
167.65401	-8.64719	-512.86113
167.75401	-8.65250	-513.09067
167.85401	-8.66047	-513.47077
167.95401	-8.66547	-513.80634
168.05401	-8.66875	-513.87066
168.15401	-8.67281	-513.99034
168.25401	-8.67750	-514.17631
168.35401	-8.68281	-514.40841
168.45401	-8.69000	-514.72127
168.55401	-8.69609	-515.16032
168.65401	-8.69953	-515.23703
168.75401	-8.70406	-515.37448
168.85401	-8.70937	-515.60682
168.95401	-8.71609	-515.91730
169.05401	-8.72172	-516.27046
169.15401	-8.72547	-516.37846
169.25401	-8.72969	-516.50941
169.35401	-8.73453	-516.69848
169.45401	-8.74016	-516.96324
169.55401	-8.74750	-517.28678
169.65401	-8.75297	-517.68816
169.75401	-8.75609	-517.72082
169.85401	-8.76031	-517.85147
169.95401	-8.76547	-518.08292
170.05401	-8.77234	-518.39215
170.15401	-8.77844	-518.78273
170.25401	-8.78219	-518.88239
170.35401	-8.78641	-519.01472
170.45401	-8.79109	-519.19937
170.55401	-8.79625	-519.41502
170.65401	-8.80234	-519.69391
170.75401	-8.81016	-520.18821
170.85401	-8.81344	-520.25920
170.95401	-8.81750	-520.35981
171.05401	-8.82266	-520.57332
171.15401	-8.83000	-520.91008
171.25401	-8.83516	-521.24447
171.35401	-8.83859	-521.31259
171.45401	-8.84281	-521.42978
171.55401	-8.84766	-521.62969
171.65401	-8.85313	-521.86239
171.75401	-8.85938	-522.15344
171.85401	-8.86688	-522.64589
171.95401	-8.87031	-522.70514
172.05401	-8.87469	-522.83967
172.15401	-8.87969	-523.03940
172.25401	-8.88703	-523.38016
172.35401	-8.89281	-523.79698
172.45401	-8.89609	-523.84806
172.55401	-8.90016	-523.96607
172.65401	-8.90500	-524.16801
172.75401	-8.91078	-524.45108
172.85401	-8.91828	-524.79732
172.95401	-8.92359	-525.20204
173.05401	-8.92672	-525.23673
173.15401	-8.93125	-525.37853
173.25401	-8.93656	-525.61349
173.35401	-8.94391	-525.97332
173.45401	-8.94906	-526.32105
173.55401	-8.95266	-526.40599
173.65401	-8.95703	-526.55208
173.75401	-8.96172	-526.74222
173.85401	-8.96688	-526.97134
173.95401	-8.97359	-527.27771
174.05401	-8.97953	-527.69381
174.15401	-8.98328	-527.78935
174.25401	-8.98781	-527.94588
174.35401	-8.99281	-528.13721
174.45401	-8.99906	-528.41944
174.55401	-9.00422	-528.72574
174.65401	-9.00828	-528.86051
174.75401	-9.01266	-529.01137
174.85401	-9.01766	-529.20222
174.95401	-9.02297	-529.44207
175.05401	-9.02969	-529.73557
175.15401	-9.03625	-530.17801
175.25401	-9.03984	-530.24238
175.35401	-9.04391	-530.33668
175.45401	-9.04875	-530.52223
175.55401	-9.05484	-530.77626
175.65401	-9.06203	-531.23033
175.75401	-9.06578	-531.33416
175.85401	-9.07016	-531.44526
175.95401	-9.07484	-531.61973
176.05401	-9.08000	-531.82423
176.15401	-9.08625	-532.07678
176.25401	-9.09266	-532.46742
176.35401	-9.09641	-532.54682
176.45401	-9.10078	-532.67950
176.55401	-9.10594	-532.86910
176.65401	-9.11188	-533.12659
176.75401	-9.11906	-533.52475
176.85401	-9.12266	-533.62006
176.95401	-9.12641	-533.68586
177.05401	-9.13094	-533.81866
177.15401	-9.13625	-534.02245
177.25401	-9.14281	-534.30659
177.35401	-9.15016	-534.77806
177.45401	-9.15359	-534.81811
177.55401	-9.15797	-534.93333
177.65401	-9.16313	-535.12424
177.75401	-9.16906	-535.37011
177.85401	-9.17656	-535.84629
177.95401	-9.17984	-535.87669
178.05401	-9.18391	-535.96526
178.15401	-9.18859	-536.12888
178.25401	-9.19375	-536.32116
178.35401	-9.19922	-536.53049
178.45401	-9.20672	-536.97920
178.55401	-9.21016	-537.02581
178.65401	-9.21422	-537.12082
178.75401	-9.21938	-537.30971
178.85401	-9.22609	-537.58723
178.95401	-9.23234	-537.96059
179.05401	-9.23578	-538.00952
179.15401	-9.23984	-538.09643
179.25401	-9.24453	-538.23441
179.35401	-9.24922	-538.39713
179.45401	-9.25469	-538.60062
179.55401	-9.26281	-539.04450
179.65401	-9.26672	-539.15262
179.75401	-9.27094	-539.24674
179.85401	-9.27594	-539.40922
179.95401	-9.28438	-539.71308
180.01801	-9.29031	-540.22014
180.11801	-9.29266	-540.23075
180.21801	-9.29578	-540.21060
180.31801	-9.30031	-540.32737
180.41801	-9.30563	-540.53617
180.51801	-9.31156	-540.80254
180.61401	-9.32016	-541.30548
180.71401	-9.32312	-541.37564
180.81401	-9.32672	-541.39328
180.91401	-9.33156	-541.55755
181.01401	-9.33719	-541.78327
181.11401	-9.34438	-542.17410
181.21401	-9.34813	-542.29546
181.31401	-9.35172	-542.34314
181.41401	-9.35625	-542.48071
181.51401	-9.36125	-542.65219
181.61401	-9.36703	-542.90897
181.71401	-9.37656	-543.40619
181.81401	-9.38000	-543.58357
181.91401	-9.38313	-543.58906
182.01401	-9.38766	-543.72066
182.11401	-9.39281	-543.92302
182.21401	-9.40031	-544.27916
182.31401	-9.40500	-544.53766
182.41401	-9.40906	-544.61014
182.51401	-9.41375	-544.74813
182.61401	-9.41906	-544.94476
182.71401	-9.42453	-545.15916
182.81401	-9.43172	-545.49760
182.91401	-9.43625	-545.74805
183.01401	-9.43984	-545.77219
183.11401	-9.44453	-545.91030
183.21401	-9.45000	-546.12792
183.31401	-9.45813	-546.53704
183.41401	-9.46219	-546.72742
183.51401	-9.46563	-546.74131
183.61401	-9.47000	-546.85998
183.71401	-9.47484	-547.03647
183.81401	-9.48078	-547.29629
183.91401	-9.48938	-547.70350
184.01401	-9.49359	-547.96851
184.11401	-9.49688	-547.96922
184.21401	-9.50156	-548.09088
184.31401	-9.50672	-548.27571
184.41401	-9.51422	-548.64770
184.51401	-9.51859	-548.84320
184.61401	-9.52250	-548.92051
184.71401	-9.52703	-549.05516
184.81401	-9.53234	-549.25114
184.91401	-9.53797	-549.48837
185.01401	-9.54625	-549.89988
185.11401	-9.54969	-550.04710
185.21401	-9.55328	-550.06039
185.31401	-9.55797	-550.20899
185.41401	-9.56344	-550.41945
185.51401	-9.57141	-550.84658
185.61401	-9.57562	-551.02283
185.71401	-9.57953	-551.08029
185.81401	-9.58406	-551.20075
185.91401	-9.58906	-551.37932
186.01401	-9.59469	-551.60242
186.11401	-9.60219	-552.02484
186.21401	-9.60578	-552.14077
186.31401	-9.60969	-552.19382
186.41401	-9.61438	-552.33860
186.51401	-9.61984	-552.52999
186.61401	-9.62797	-552.94192
186.71401	-9.63203	-553.12967
186.81401	-9.63578	-553.16156
186.91401	-9.64000	-553.26307
187.01401	-9.64484	-553.41715
187.11401	-9.65031	-553.63411
187.21401	-9.65813	-553.99758
187.31401	-9.66281	-554.25501
187.41401	-9.66656	-554.28171
187.51401	-9.67109	-554.39526
187.61401	-9.67641	-554.55613
187.71401	-9.68375	-554.89630
187.81401	-9.68844	-555.11731
187.91401	-9.69250	-555.17888
188.01401	-9.69719	-555.31049
188.11401	-9.70234	-555.49496
188.21401	-9.70844	-555.72808
188.31401	-9.71703	-556.18232
188.41401	-9.72031	-556.28622
188.51401	-9.72375	-556.27334
188.61401	-9.72859	-556.42647
188.71401	-9.73438	-556.65630
188.81401	-9.74219	-557.04373
188.91401	-9.74656	-557.26182
189.01401	-9.75000	-557.25151
189.11401	-9.75438	-557.35928
189.21401	-9.75906	-557.51246
189.31401	-9.76438	-557.71142
189.41401	-9.77188	-558.06893
189.51401	-9.77656	-558.33608
189.61401	-9.78031	-558.36511
189.71401	-9.78500	-558.49379
189.81401	-9.79047	-558.70026
189.91401	-9.79844	-559.05366
190.01401	-9.80266	-559.26633
190.11401	-9.80625	-559.27485
190.21401	-9.81078	-559.39484
190.31401	-9.81594	-559.58098
190.41401	-9.82141	-559.81010
190.51401	-9.82937	-560.16982
190.61401	-9.83328	-560.36800
190.71401	-9.83703	-560.37050
190.81401	-9.84172	-560.49341
190.91401	-9.84641	-560.62609
191.01401	-9.85344	-560.91166
191.11401	-9.85891	-561.22798
191.21401	-9.86297	-561.29438
191.31401	-9.86750	-561.39839
191.41401	-9.87297	-561.58751
191.51401	-9.87922	-561.84000
191.61401	-9.88687	-562.30557
191.71401	-9.88969	-562.27529
191.81401	-9.89344	-562.30175
191.91401	-9.89797	-562.42621
192.01401	-9.90328	-562.61265
192.11401	-9.91078	-562.94495
192.21401	-9.91578	-563.17616
192.31401	-9.91969	-563.21764
192.41401	-9.92422	-563.32207
192.51401	-9.92875	-563.45099
192.61401	-9.93391	-563.61246
192.71401	-9.94125	-563.89302
192.81401	-9.94656	-564.22108
192.91401	-9.95031	-564.22979
193.01401	-9.95500	-564.33845
193.11401	-9.96016	-564.49020
193.21401	-9.96813	-564.83072
193.31401	-9.97250	-565.01758
193.41401	-9.97625	-565.02688
193.51401	-9.98078	-565.13470
193.61401	-9.98547	-565.26345
193.71401	-9.99109	-565.45275
193.81401	-9.99906	-565.77593
193.91401	-10.00375	-566.04648
194.01401	-10.00719	-566.01202
194.11401	-10.01172	-566.10322
194.21401	-10.01734	-566.29586
194.31401	-10.02563	-566.69337
194.41401	-10.03000	-566.90753
194.51401	-10.03328	-566.88046
194.61401	-10.03734	-566.93006
194.71401	-10.04250	-567.07472
194.81401	-10.04797	-567.25734
194.91401	-10.05484	-567.51442
195.01401	-10.06047	-567.84678
195.11401	-10.06359	-567.80314
195.21401	-10.06797	-567.87241
195.31401	-10.07344	-568.04407
195.41401	-10.08172	-568.40235
195.51401	-10.08625	-568.64381
195.61401	-10.08953	-568.60131
195.71401	-10.09375	-568.65913
195.81401	-10.09875	-568.79842
195.91401	-10.10406	-568.96728
196.01401	-10.11125	-569.21571
196.11401	-10.11844	-569.70030
196.21401	-10.12156	-569.62806
196.31401	-10.12609	-569.70668
196.41401	-10.13109	-569.82642
196.51401	-10.13859	-570.12570
196.61401	-10.14281	-570.30445
196.71401	-10.14656	-570.30952
196.81401	-10.15094	-570.39535
196.91401	-10.15625	-570.56499
197.01401	-10.16297	-570.83648
197.10801	-10.17234	-571.34783
197.20801	-10.17500	-571.41119
197.30801	-10.17781	-571.29526
197.40801	-10.18250	-571.39897
197.50801	-10.18766	-571.56640
197.60801	-10.19484	-571.87438
197.70801	-10.19953	-572.09009
197.80801	-10.20328	-572.10112
197.90801	-10.20766	-572.16787
198.00801	-10.21250	-572.31307
198.10801	-10.21750	-572.47144
198.20801	-10.22469	-572.71892
198.30801	-10.23031	-573.06188
198.40801	-10.23391	-573.04257
198.50801	-10.23828	-573.12816
198.60801	-10.24375	-573.29488
198.70801	-10.25125	-573.59070
198.80801	-10.25625	-573.84688
198.90801	-10.26000	-573.85111
[truncated: 1,760 more rows]
