# Supplementary material for: Strengthening of 3D Printed Fused Deposition Manufactured Parts Using the Fill Compositing Technique
Source: PLoS One. 2015 Apr 16;10(4):e0122915. doi: 10.1371/journal.pone.0122915 (PMC4400136; doi:10.1371/journal.pone.0122915)
Supplement: S1 File — This is the raw data and information on all the samples presented in this manuscript. (ZIP) [file pone.0122915.s001.zip › Specimen_RawData_112.csv]

Time	Extension	Load
(sec)	(mm)	(N)
0.00000	0.00000	-0.00920
0.10000	0.00000	-0.00331
0.20000	-0.00047	-0.00614
0.30000	-0.00297	-0.00831
0.40000	-0.01250	-0.00371
0.49600	-0.02250	-0.00573
0.59600	-0.03063	-0.01165
0.69600	-0.03516	-0.00585
0.79600	-0.04016	-0.00186
0.89600	-0.04625	-0.00134
0.99600	-0.05297	-0.00730
1.09600	-0.05734	-0.00683
1.19600	-0.06141	-0.00785
1.29600	-0.06594	-0.00492
1.39600	-0.07094	-0.00558
1.49600	-0.07594	-0.01147
1.59600	-0.08281	-0.00305
1.69600	-0.08719	-0.00767
1.79600	-0.09156	-0.00900
1.89600	-0.09641	-0.00153
1.99600	-0.10203	0.00216
2.09600	-0.10906	-0.00297
2.19600	-0.11391	-0.01245
2.29600	-0.11797	-0.00641
2.39600	-0.12266	-0.01193
2.49600	-0.12797	-0.00410
2.59600	-0.13391	-0.00811
2.69600	-0.14125	-0.00339
2.79600	-0.14484	-0.00574
2.89600	-0.14938	-0.00305
2.99600	-0.15391	-0.00935
3.09600	-0.15906	-0.00443
3.19600	-0.16516	-0.00731
3.29600	-0.17031	-0.00672
3.39600	-0.17469	-0.00853
3.49600	-0.17937	-0.01294
3.59600	-0.18453	-0.00970
3.69600	-0.19062	-0.01219
3.79600	-0.19828	-0.00444
3.89600	-0.20141	-0.00473
3.99600	-0.20547	-0.00990
4.09600	-0.21031	-0.00813
4.19600	-0.21609	-0.00432
4.29600	-0.22281	-0.00667
4.39600	-0.22734	-0.01179
4.49600	-0.23141	-0.00978
4.59600	-0.23594	-0.00659
4.69600	-0.24062	-0.00561
4.79600	-0.24594	-0.00430
4.89600	-0.25297	-0.00722
4.99600	-0.25797	-0.00949
5.09600	-0.26172	-0.00235
5.19600	-0.26656	-0.01053
5.29600	-0.27266	-0.01372
5.39600	-0.28000	-0.00684
5.49600	-0.28406	-0.00449
5.59600	-0.28813	-0.00448
5.69600	-0.29266	-0.01054
5.79600	-0.29781	-0.00903
5.89600	-0.30375	-0.01034
5.99600	-0.31234	-0.01204
6.09600	-0.31609	-0.00878
6.19600	-0.32016	-0.01389
6.29600	-0.32531	-0.00557
6.39600	-0.33156	-0.00835
6.49600	-0.33781	-0.00026
6.59600	-0.34141	-0.00547
6.69600	-0.34547	-0.00393
6.79600	-0.35000	-0.00427
6.89600	-0.35531	-0.00471
6.99600	-0.36094	-0.00596
7.09600	-0.36797	-0.00457
7.19600	-0.37156	-0.00822
7.29600	-0.37578	-0.00300
7.39600	-0.38063	-0.00402
7.49600	-0.38672	-0.01038
7.59600	-0.39391	-0.00690
7.69600	-0.39813	-0.00585
7.79600	-0.40219	-0.00494
7.89600	-0.40641	-0.00532
7.99600	-0.41141	-0.00804
8.09600	-0.41688	-0.00685
8.19600	-0.42484	-0.00690
8.29600	-0.42875	-0.01092
8.39600	-0.43297	-0.00172
8.49600	-0.43797	-0.01204
8.59600	-0.44375	-0.02581
8.69600	-0.44984	-0.23920
8.79600	-0.45422	-0.53736
8.89600	-0.45859	-0.81835
8.99600	-0.46328	-1.14477
9.09600	-0.46828	-1.52374
9.19600	-0.47359	-1.92563
9.29600	-0.48047	-2.42552
9.39600	-0.48469	-2.80423
9.49600	-0.48906	-3.12469
9.59600	-0.49375	-3.47028
9.69600	-0.49922	-3.87643
9.78800	-0.50609	-4.38460
9.88800	-0.51094	-4.84253
9.98800	-0.51500	-5.17190
10.08800	-0.51969	-5.53422
10.18800	-0.52500	-5.93804
10.28800	-0.53031	-6.36859
10.38800	-0.53672	-6.86798
10.48800	-0.54125	-7.27316
10.58800	-0.54578	-7.61542
10.68800	-0.55063	-8.00147
10.78800	-0.55641	-8.44871
10.87800	-0.56250	-8.95085
10.97800	-0.56766	-9.41311
11.07800	-0.57141	-9.70795
11.17800	-0.57562	-10.03219
11.27800	-0.58047	-10.42239
11.37800	-0.58594	-10.85419
11.47000	-0.59281	-11.35795
11.57000	-0.59766	-11.84309
11.67000	-0.60156	-12.14628
11.77000	-0.60625	-12.50632
11.87000	-0.61172	-12.93173
11.96800	-0.61813	-13.43241
12.06800	-0.62328	-13.91350
12.16800	-0.62734	-14.24036
12.26800	-0.63203	-14.59371
12.36800	-0.63703	-14.99719
12.46800	-0.64234	-15.41378
12.56600	-0.64922	-15.91938
12.65200	-0.65422	-16.42554
12.75200	-0.65766	-16.69089
12.85200	-0.66219	-17.03412
12.95200	-0.66734	-17.45574
13.04800	-0.67375	-17.96111
13.14600	-0.67938	-18.46858
13.24600	-0.68359	-18.81518
13.34600	-0.68797	-19.15712
13.44600	-0.69297	-19.55587
13.54600	-0.69859	-20.00688
13.64200	-0.70531	-20.51344
13.74000	-0.71031	-21.01465
13.84000	-0.71422	-21.30965
13.94000	-0.71906	-21.72579
14.04000	-0.72469	-22.18148
14.12200	-0.73141	-22.68358
14.19600	-0.73609	-23.18890
14.29600	-0.73922	-23.47622
14.39600	-0.74312	-23.92011
14.49600	-0.74719	-24.24047
14.59600	-0.75187	-24.63157
14.69600	-0.75719	-25.07463
14.78800	-0.76344	-25.57642
14.88800	-0.76828	-26.03417
14.98800	-0.77266	-26.41057
15.08800	-0.77750	-26.80079
15.18800	-0.78328	-27.26720
15.27200	-0.78937	-27.77684
15.37200	-0.79422	-28.25000
15.47200	-0.79828	-28.60278
15.57200	-0.80250	-28.95249
15.67200	-0.80734	-29.35265
15.77200	-0.81281	-29.82498
15.86000	-0.81937	-30.32679
15.94800	-0.82391	-30.83218
16.04800	-0.82781	-31.13404
16.14800	-0.83234	-31.51162
16.24800	-0.83750	-31.99839
16.34800	-0.84359	-32.39371
16.43200	-0.84859	-32.89692
16.53200	-0.85313	-33.33962
16.63200	-0.85734	-33.65517
16.73200	-0.86219	-34.06223
16.83200	-0.86750	-34.52621
16.93200	-0.87328	-35.00080
17.02600	-0.87938	-35.50972
17.12600	-0.88328	-35.91578
17.22600	-0.88766	-36.31753
17.32600	-0.89297	-36.70729
17.42600	-0.89891	-37.19396
17.51400	-0.90453	-37.69433
17.61400	-0.90875	-38.07034
17.71400	-0.91297	-38.41566
17.81400	-0.91750	-38.79226
17.91400	-0.92234	-39.13185
18.01400	-0.92781	-39.63216
18.10400	-0.93391	-40.13729
18.20200	-0.93922	-40.63917
18.30200	-0.94359	-40.96376
18.40200	-0.94859	-41.40928
18.50200	-0.95438	-41.85015
18.59400	-0.96047	-42.35698
18.69400	-0.96516	-42.81957
18.79400	-0.96922	-43.15140
18.89400	-0.97375	-43.51313
18.99400	-0.97891	-43.93774
19.09400	-0.98453	-44.42843
19.18200	-0.99125	-44.93197
19.27400	-0.99594	-45.43400
19.37400	-0.99938	-45.69345
19.47400	-1.00375	-46.05885
19.57400	-1.00875	-46.46752
19.67200	-1.01500	-46.97033
19.76400	-1.02031	-47.47713
19.86400	-1.02484	-47.87953
19.96400	-1.02922	-48.23510
20.06400	-1.03391	-48.62960
20.16400	-1.03938	-49.07079
20.26400	-1.04609	-49.56169
20.34000	-1.05062	-50.06478
20.44000	-1.05438	-50.38395
20.54000	-1.05906	-50.76605
20.64000	-1.06422	-51.21732
20.74000	-1.07047	-51.69743
20.82000	-1.07594	-52.20023
20.92000	-1.07984	-52.55733
21.02000	-1.08375	-52.86074
21.12000	-1.08797	-53.23219
21.22000	-1.09297	-53.64742
21.32000	-1.09828	-54.07335
21.41000	-1.10437	-54.57830
21.51000	-1.10906	-55.00729
21.61000	-1.11344	-55.21527
21.71000	-1.11828	-55.63247
21.81000	-1.12359	-56.03109
21.89000	-1.12922	-56.55047
21.97400	-1.13422	-57.05058
22.07400	-1.13859	-57.35548
22.17400	-1.14297	-57.71955
22.27400	-1.14797	-58.11469
22.37400	-1.15391	-58.53733
22.45200	-1.16031	-59.04667
22.51800	-1.16484	-59.55609
22.61800	-1.16781	-59.82173
22.71800	-1.17219	-60.13111
22.81800	-1.17734	-60.57480
22.91000	-1.18281	-61.07806
23.00400	-1.18875	-61.58298
23.10400	-1.19297	-61.97996
23.20400	-1.19672	-62.27309
23.30400	-1.20125	-62.60108
23.40400	-1.20594	-63.02476
23.50400	-1.21141	-63.48168
23.59000	-1.21766	-63.98386
23.69000	-1.22250	-64.46140
23.79000	-1.22672	-64.76268
23.89000	-1.23141	-65.17810
23.99000	-1.23688	-65.60726
24.07400	-1.24328	-66.10838
24.15800	-1.24797	-66.61293
24.25800	-1.25156	-66.92534
24.35800	-1.25563	-67.25994
24.45800	-1.26031	-67.66893
24.55800	-1.26547	-68.10026
24.65800	-1.27156	-68.58041
24.72600	-1.27766	-69.09283
24.82600	-1.28156	-69.50168
24.92600	-1.28578	-69.76682
25.02600	-1.29047	-70.16270
25.12600	-1.29609	-70.60139
25.20800	-1.30172	-71.10949
25.30800	-1.30625	-71.52609
25.40800	-1.31047	-71.86040
25.50800	-1.31484	-72.22912
25.60800	-1.32000	-72.63443
25.70800	-1.32531	-73.10618
25.79600	-1.33141	-73.61807
25.89600	-1.33656	-74.11657
25.99600	-1.34062	-74.46692
26.09600	-1.34547	-74.87332
26.19600	-1.35109	-75.31039
26.28200	-1.35734	-75.82416
26.37000	-1.36203	-76.32454
26.47000	-1.36578	-76.62587
26.57000	-1.37000	-76.95187
26.67000	-1.37484	-77.35033
26.77000	-1.38016	-77.79340
26.86200	-1.38641	-78.29675
26.92800	-1.39125	-78.80500
27.02800	-1.39484	-79.09913
27.12800	-1.39891	-79.43943
27.22800	-1.40406	-79.86791
27.32800	-1.40953	-80.33552
27.42000	-1.41516	-80.84051
27.52000	-1.41984	-81.25334
27.62000	-1.42422	-81.62043
27.72000	-1.42859	-82.00519
27.82000	-1.43391	-82.41842
27.91600	-1.43969	-82.91980
27.99200	-1.44625	-83.42656
28.09200	-1.45031	-83.90136
28.19200	-1.45391	-84.16764
28.29200	-1.45859	-84.53974
28.39200	-1.46406	-85.02018
28.48000	-1.47016	-85.53239
28.57600	-1.47516	-86.03388
28.67600	-1.47922	-86.37551
28.77600	-1.48344	-86.72902
28.87600	-1.48828	-87.15116
28.97600	-1.49344	-87.58770
29.07600	-1.49953	-88.07872
29.14600	-1.50531	-88.59192
29.24600	-1.50922	-88.96312
29.34600	-1.51344	-89.29109
29.44600	-1.51859	-89.75025
29.54400	-1.52484	-90.25418
29.62000	-1.53000	-90.75438
29.72000	-1.53391	-91.10986
29.82000	-1.53781	-91.41317
29.92000	-1.54219	-91.79966
30.02000	-1.54734	-92.22225
30.12000	-1.55297	-92.72593
30.20400	-1.55953	-93.22613
30.26600	-1.56391	-93.72832
30.36600	-1.56734	-94.04995
30.46600	-1.57203	-94.41393
30.56600	-1.57719	-94.84391
30.65200	-1.58297	-95.35072
30.73600	-1.58766	-95.85454
30.83600	-1.59156	-96.19558
30.93600	-1.59578	-96.54953
31.03600	-1.60016	-96.95083
31.13600	-1.60547	-97.39067
31.23000	-1.61094	-97.89229
31.30600	-1.61656	-98.39349
31.40600	-1.62094	-98.88635
31.50600	-1.62469	-99.19330
31.60600	-1.62953	-99.59038
31.70600	-1.63500	-100.07365
31.79200	-1.64063	-100.57457
31.87800	-1.64547	-101.07603
31.97800	-1.64969	-101.45487
32.07800	-1.65422	-101.83272
32.17800	-1.65922	-102.26685
32.27800	-1.66484	-102.76813
32.36400	-1.67125	-103.27678
32.43800	-1.67531	-103.78271
32.53800	-1.67859	-104.03858
32.63800	-1.68266	-104.38239
32.73800	-1.68750	-104.81891
32.83800	-1.69328	-105.30595
32.91600	-1.69859	-105.80707
33.01600	-1.70328	-106.25144
33.11600	-1.70750	-106.60410
33.21600	-1.71219	-107.01036
33.31600	-1.71719	-107.45180
33.41600	-1.72266	-107.94496
33.50000	-1.72906	-108.45080
33.58000	-1.73344	-108.95554
33.68000	-1.73719	-109.25192
33.78000	-1.74172	-109.62389
33.88000	-1.74625	-110.01796
33.97600	-1.75219	-110.52054
34.06200	-1.75750	-111.02057
34.16200	-1.76187	-111.38459
34.26200	-1.76609	-111.74755
34.36200	-1.77094	-112.14036
34.46200	-1.77672	-112.62905
34.55400	-1.78234	-113.13009
34.63800	-1.78813	-113.63755
34.73800	-1.79187	-113.98398
34.83800	-1.79656	-114.34239
34.93800	-1.80156	-114.78609
35.03800	-1.80719	-115.27043
35.13000	-1.81312	-115.78113
35.23000	-1.81828	-116.26503
35.33000	-1.82203	-116.57549
35.43000	-1.82641	-116.91873
35.53000	-1.83141	-117.33437
35.63000	-1.83687	-117.81210
35.71600	-1.84312	-118.31710
35.81000	-1.84797	-118.81712
35.91000	-1.85156	-119.08761
36.01000	-1.85625	-119.45068
36.11000	-1.86172	-119.87628
36.19800	-1.86781	-120.37982
36.27600	-1.87266	-120.88066
36.37600	-1.87656	-121.20721
36.47600	-1.88078	-121.53487
36.57600	-1.88547	-121.93132
36.67600	-1.89047	-122.33699
36.77600	-1.89672	-122.83410
36.84400	-1.90281	-123.34351
36.94400	-1.90609	-123.70612
37.04400	-1.91000	-123.96984
37.14400	-1.91500	-124.38868
37.24000	-1.92125	-124.89499
37.30800	-1.92703	-125.39749
37.40800	-1.93109	-125.83216
37.50800	-1.93453	-126.07794
37.60800	-1.93891	-126.42597
37.70800	-1.94391	-126.83478
37.80800	-1.94875	-127.24680
37.90800	-1.95516	-127.71408
37.98600	-1.96031	-128.22182
38.08600	-1.96422	-128.52991
38.18600	-1.96875	-128.89467
38.28600	-1.97406	-129.32754
38.38000	-1.98125	-129.83719
38.44600	-1.98578	-130.34378
38.54600	-1.98938	-130.63507
38.64600	-1.99344	-130.94012
38.74600	-1.99828	-131.34865
38.84600	-2.00359	-131.78502
38.94600	-2.00938	-132.28942
39.02000	-2.01547	-132.79824
39.12000	-2.01922	-133.18223
39.22000	-2.02328	-133.45964
39.32000	-2.02797	-133.86799
39.42000	-2.03313	-134.30701
39.50600	-2.03922	-134.81143
39.59600	-2.04391	-135.31592
39.69600	-2.04781	-135.62874
39.79600	-2.05234	-135.99342
39.89600	-2.05703	-136.40155
39.99600	-2.06219	-136.84107
40.09400	-2.06891	-137.34940
40.16800	-2.07328	-137.85635
40.26800	-2.07687	-138.13293
40.36800	-2.08141	-138.50160
40.46800	-2.08688	-138.95933
40.55400	-2.09281	-139.46575
40.62400	-2.09781	-139.97173
40.72400	-2.10172	-140.32352
40.82400	-2.10563	-140.63221
40.92400	-2.11000	-140.98610
41.02400	-2.11484	-141.41896
41.12400	-2.12031	-141.87238
41.21400	-2.12672	-142.37311
41.28000	-2.13156	-142.88433
41.38000	-2.13500	-143.21388
41.48000	-2.13922	-143.54925
41.58000	-2.14438	-143.99067
41.67400	-2.15078	-144.49826
41.75200	-2.15578	-144.99921
41.85200	-2.15937	-145.33736
41.95200	-2.16328	-145.63943
42.05200	-2.16781	-146.02005
42.15200	-2.17297	-146.46876
42.24600	-2.17859	-146.97240
42.32800	-2.18484	-147.47939
42.40200	-2.18906	-147.98039
42.50200	-2.19266	-148.26985
42.60200	-2.19734	-148.63110
42.70200	-2.20281	-149.09431
42.79600	-2.20859	-149.60316
42.89200	-2.21359	-150.10856
42.99200	-2.21813	-150.49221
43.09200	-2.22250	-150.87402
43.19200	-2.22719	-151.28647
43.29200	-2.23297	-151.78970
43.38000	-2.23922	-152.29429
43.45000	-2.24375	-152.80436
43.55000	-2.24688	-153.06148
43.65000	-2.25078	-153.36689
43.75000	-2.25531	-153.76870
43.85000	-2.26094	-154.25283
43.93200	-2.26688	-154.76482
44.02400	-2.27188	-155.26719
44.12400	-2.27625	-155.64759
44.22400	-2.28094	-156.04536
44.32400	-2.28594	-156.47072
44.42400	-2.29094	-156.90562
44.51000	-2.29734	-157.40953
44.58400	-2.30141	-157.91336
44.68400	-2.30516	-158.21354
44.78400	-2.30969	-158.58777
44.88400	-2.31469	-159.02416
44.98000	-2.32063	-159.52629
45.06000	-2.32578	-160.03048
45.16000	-2.32969	-160.39376
45.26000	-2.33359	-160.70078
45.36000	-2.33813	-161.07771
45.46000	-2.34328	-161.52047
45.56000	-2.34891	-162.01687
45.63400	-2.35516	-162.52202
45.72800	-2.35953	-163.02204
45.82800	-2.36359	-163.32310
45.92800	-2.36859	-163.73992
46.02800	-2.37422	-164.21020
46.11200	-2.38016	-164.72045
46.21200	-2.38484	-165.20903
46.31200	-2.38891	-165.53909
46.41200	-2.39313	-165.89668
46.51200	-2.39797	-166.31255
46.61200	-2.40344	-166.78219
46.70200	-2.41031	-167.29566
46.77400	-2.41469	-167.80365
46.87400	-2.41828	-168.10814
46.97400	-2.42297	-168.48962
47.07400	-2.42828	-168.95959
47.17000	-2.43406	-169.46895
47.25200	-2.43953	-169.97118
47.35200	-2.44359	-170.37921
47.45200	-2.44766	-170.70082
47.55200	-2.45234	-171.10308
47.65200	-2.45750	-171.52944
47.75000	-2.46266	-172.03382
47.83000	-2.46828	-172.54069
47.93000	-2.47297	-173.01963
48.03000	-2.47703	-173.32537
48.13000	-2.48188	-173.74243
48.22800	-2.48766	-174.24664
48.30600	-2.49375	-174.75146
48.38800	-2.49812	-175.25189
48.48800	-2.50156	-175.54365
48.58800	-2.50578	-175.89048
48.68800	-2.51047	-176.28685
48.78800	-2.51562	-176.75614
48.88600	-2.52141	-177.26509
48.96000	-2.52672	-177.76774
49.06000	-2.53078	-178.16193
49.16000	-2.53516	-178.50213
49.26000	-2.53984	-178.90570
49.36000	-2.54531	-179.34431
49.44400	-2.55094	-179.84775
49.54400	-2.55594	-180.35217
49.64400	-2.56031	-180.72104
49.74400	-2.56469	-181.08295
49.84400	-2.57031	-181.54344
49.94000	-2.57641	-182.05197
50.00800	-2.58219	-182.55268
50.10800	-2.58578	-182.98003
50.20800	-2.58938	-183.23468
50.30800	-2.59375	-183.60110
50.40800	-2.59891	-184.03824
50.50200	-2.60516	-184.53830
50.57800	-2.61000	-185.04089
50.67800	-2.61422	-185.41571
50.77800	-2.61875	-185.76546
50.87800	-2.62359	-186.15103
50.97800	-2.62859	-186.58906
51.07800	-2.63422	-187.07266
51.15400	-2.64000	-187.58099
51.25400	-2.64406	-187.99229
51.35400	-2.64844	-188.30971
51.45400	-2.65344	-188.72465
51.55400	-2.65938	-189.21399
51.63400	-2.66500	-189.72513
51.73400	-2.66922	-190.09519
51.83400	-2.67313	-190.41908
51.93400	-2.67766	-190.78758
52.03400	-2.68266	-191.21271
52.13400	-2.68844	-191.69931
52.21800	-2.69516	-192.21418
52.29400	-2.69938	-192.72055
52.39400	-2.70266	-192.94584
52.49400	-2.70656	-193.25359
52.59400	-2.71141	-193.62374
52.69400	-2.71734	-194.12035
52.77000	-2.72313	-194.63104
52.87000	-2.72781	-195.10549
52.97000	-2.73203	-195.43858
53.07000	-2.73656	-195.81611
53.17000	-2.74188	-196.22616
53.27000	-2.74734	-196.67533
53.36200	-2.75344	-197.18231
53.46200	-2.75797	-197.66654
53.56200	-2.76203	-197.95087
53.66200	-2.76688	-198.33046
53.76200	-2.77250	-198.79518
53.84600	-2.77859	-199.30914
53.94600	-2.78313	-199.73090
54.04600	-2.78703	-200.01799
54.14600	-2.79109	-200.34072
54.24600	-2.79594	-200.71991
54.34600	-2.80156	-201.17275
54.43600	-2.80875	-201.67625
54.48400	-2.81406	-202.18027
54.58400	-2.81750	-202.61942
54.68400	-2.82125	-202.86402
54.78400	-2.82656	-203.29198
54.88400	-2.83312	-203.75594
54.94800	-2.83766	-204.25792
55.04800	-2.84109	-204.57214
55.14800	-2.84484	-204.86459
55.24800	-2.84938	-205.24278
55.34800	-2.85437	-205.66614
55.44800	-2.86000	-206.14859
55.53000	-2.86656	-206.65388
55.61800	-2.87078	-207.15651
55.71800	-2.87406	-207.39752
55.81800	-2.87891	-207.77908
55.91800	-2.88422	-208.22692
56.01000	-2.89016	-208.73186
56.09200	-2.89469	-209.23281
56.19200	-2.89891	-209.56059
56.29200	-2.90328	-209.90880
56.39200	-2.90781	-210.29344
56.49200	-2.91281	-210.71011
56.59000	-2.91922	-211.21635
56.65400	-2.92438	-211.71837
56.75400	-2.92812	-212.09700
56.85400	-2.93219	-212.39956
56.95400	-2.93703	-212.81120
57.05400	-2.94250	-213.27047
57.13800	-2.94875	-213.78502
57.23800	-2.95312	-214.22599
57.33800	-2.95719	-214.52503
57.43800	-2.96187	-214.90730
57.53800	-2.96703	-215.33421
57.63800	-2.97281	-215.81791
57.72000	-2.97922	-216.32689
57.80000	-2.98344	-216.82906
57.90000	-2.98672	-217.04543
58.00000	-2.99109	-217.37739
58.10000	-2.99578	-217.76325
58.20000	-3.00203	-218.24151
58.27000	-3.00734	-218.74763
58.37000	-3.01156	-219.13598
58.47000	-3.01563	-219.45859
58.57000	-3.02031	-219.82583
58.67000	-3.02547	-220.26975
58.77000	-3.03156	-220.75884
58.85000	-3.03750	-221.26171
58.95000	-3.04141	-221.67309
59.05000	-3.04547	-221.95674
59.15000	-3.05031	-222.36086
59.25000	-3.05563	-222.81240
59.34400	-3.06188	-223.31470
59.43400	-3.06703	-223.81611
59.53400	-3.07094	-224.13827
59.63400	-3.07484	-224.44245
59.73400	-3.07984	-224.82693
59.83400	-3.08531	-225.29514
59.92400	-3.09203	-225.80449
59.98800	-3.09656	-226.30607
60.08800	-3.09984	-226.58464
60.18800	-3.10391	-226.88220
60.28800	-3.10875	-227.26449
60.38800	-3.11453	-227.73312
60.47200	-3.12078	-228.24723
60.57200	-3.12531	-228.70454
60.67200	-3.12953	-229.02556
60.77200	-3.13422	-229.40046
60.87200	-3.13938	-229.81794
60.97200	-3.14500	-230.29219
61.05000	-3.15172	-230.80075
61.15000	-3.15562	-231.26446
61.25000	-3.15906	-231.49993
61.35000	-3.16375	-231.87585
61.45000	-3.16938	-232.32068
61.53200	-3.17578	-232.82887
61.62000	-3.18031	-233.33502
61.72000	-3.18391	-233.62248
61.82000	-3.18828	-233.94920
61.92000	-3.19328	-234.36683
62.02000	-3.19828	-234.79921
62.12000	-3.20500	-235.28987
62.18600	-3.20984	-235.79358
62.28600	-3.21375	-236.16235
62.38600	-3.21813	-236.49172
62.48600	-3.22297	-236.90204
62.58600	-3.22953	-237.41120
62.65800	-3.23453	-237.92000
62.75800	-3.23797	-238.24254
62.85800	-3.24172	-238.53539
62.95800	-3.24609	-238.86849
63.05800	-3.25094	-239.27116
63.15800	-3.25656	-239.72546
63.24600	-3.26312	-240.23139
63.31000	-3.26766	-240.73979
63.41000	-3.27172	-241.08854
63.51000	-3.27656	-241.46169
63.61000	-3.28188	-241.91892
63.71000	-3.28797	-242.40023
63.80400	-3.29281	-242.90334
63.90400	-3.29687	-243.25067
64.00400	-3.30125	-243.59965
64.10400	-3.30594	-243.99763
64.20400	-3.31141	-244.46091
64.30000	-3.31766	-244.97151
64.36600	-3.32281	-245.47955
64.46600	-3.32594	-245.80695
64.56600	-3.32969	-246.08579
64.66600	-3.33453	-246.48599
64.76600	-3.34016	-246.96262
64.85000	-3.34625	-247.47185
64.95000	-3.35078	-247.95441
65.05000	-3.35484	-248.29488
65.15000	-3.35938	-248.66261
65.25000	-3.36469	-249.09338
65.35000	-3.37000	-249.54632
65.44400	-3.37641	-250.04679
65.51400	-3.38109	-250.55864
65.61400	-3.38453	-250.85577
65.71400	-3.38859	-251.15892
65.81400	-3.39375	-251.56337
65.90800	-3.40016	-252.07326
65.98000	-3.40531	-252.57492
66.08000	-3.40922	-252.94402
66.18000	-3.41297	-253.23787
66.28000	-3.41750	-253.57142
66.38000	-3.42250	-253.98093
66.48000	-3.42859	-254.48677
66.56200	-3.43516	-255.00062
66.64600	-3.43953	-255.50282
66.74600	-3.44312	-255.76493
66.84600	-3.44766	-256.10602
66.94600	-3.45234	-256.48102
67.04400	-3.45875	-256.99294
67.13000	-3.46391	-257.49943
67.23000	-3.46797	-257.82603
67.33000	-3.47219	-258.16590
67.43000	-3.47703	-258.55681
67.53000	-3.48297	-259.03425
67.62400	-3.48938	-259.54369
67.70200	-3.49406	-260.04371
67.80200	-3.49766	-260.31524
67.90200	-3.50203	-260.63931
68.00200	-3.50734	-261.08557
68.10200	-3.51344	-261.57323
68.18200	-3.51859	-262.07381
68.28200	-3.52250	-262.41583
68.38200	-3.52672	-262.73125
68.48200	-3.53109	-263.06474
68.58200	-3.53609	-263.47107
68.68200	-3.54203	-263.94892
68.75800	-3.54859	-264.45824
68.85800	-3.55266	-264.93174
68.95800	-3.55641	-265.19141
69.05800	-3.56125	-265.55482
69.15800	-3.56703	-266.00316
69.24600	-3.57312	-266.51213
69.34600	-3.57797	-266.98735
69.44600	-3.58172	-267.28427
69.54600	-3.58594	-267.58945
69.64600	-3.59047	-267.94785
69.74600	-3.59563	-268.36047
69.84600	-3.60203	-268.81447
69.92200	-3.60750	-269.32335
70.02200	-3.61125	-269.63720
70.12200	-3.61547	-269.92416
70.22200	-3.62047	-270.30030
70.32200	-3.62688	-270.78912
70.39000	-3.63297	-271.29811
70.49000	-3.63687	-271.66232
70.59000	-3.64078	-271.92280
70.69000	-3.64562	-272.26567
70.79000	-3.65109	-272.69152
70.89000	-3.65688	-273.14210
70.95600	-3.66359	-273.65118
71.05600	-3.66734	-274.14826
71.15600	-3.67078	-274.33425
71.25600	-3.67594	-274.73113
71.35600	-3.68141	-275.19667
71.45200	-3.68750	-275.70263
71.55200	-3.69266	-276.17612
71.65200	-3.69609	-276.42944
71.75200	-3.70031	-276.74058
71.85200	-3.70500	-277.11064
71.95200	-3.71016	-277.52498
72.05200	-3.71750	-278.02294
72.11600	-3.72203	-278.52449
72.21600	-3.72547	-278.82120
72.31600	-3.73000	-279.13550
72.41600	-3.73531	-279.54891
72.51600	-3.74141	-280.03865
72.60000	-3.74688	-280.53916
72.70000	-3.75047	-280.83906
72.80000	-3.75469	-281.12763
72.90000	-3.75938	-281.50645
73.00000	-3.76469	-281.92717
73.10000	-3.77016	-282.35015
73.18200	-3.77688	-282.86248
73.28200	-3.78078	-283.28887
73.38200	-3.78453	-283.53870
73.48200	-3.78906	-283.88253
73.58200	-3.79453	-284.29720
73.66200	-3.80156	-284.80342
73.73600	-3.80578	-285.30580
73.83600	-3.80937	-285.56523
73.93600	-3.81375	-285.87326
74.03600	-3.81875	-286.27276
74.13600	-3.82391	-286.68720
74.23600	-3.83031	-287.13977
74.31400	-3.83500	-287.64087
74.41400	-3.83844	-287.90948
74.51400	-3.84297	-288.23823
74.61400	-3.84812	-288.63540
74.71400	-3.85453	-289.11921
74.78800	-3.86000	-289.62210
74.88800	-3.86391	-289.98345
74.98800	-3.86766	-290.25480
75.08800	-3.87219	-290.59944
75.18800	-3.87734	-290.98761
75.28800	-3.88328	-291.47774
75.36200	-3.88969	-291.98238
75.46200	-3.89391	-292.42992
75.56200	-3.89750	-292.67651
75.66200	-3.90203	-293.01751
75.76200	-3.90750	-293.42386
75.85400	-3.91391	-293.93601
75.95200	-3.91906	-294.44152
76.05200	-3.92328	-294.76658
76.15200	-3.92750	-295.09044
76.25200	-3.93234	-295.46598
76.35200	-3.93797	-295.93164
76.44800	-3.94484	-296.43521
76.54000	-3.94938	-296.93642
76.64000	-3.95281	-297.17332
76.74000	-3.95734	-297.51620
76.84000	-3.96266	-297.92506
76.93400	-3.96938	-298.42982
77.00800	-3.97438	-298.93830
77.10800	-3.97828	-299.25054
77.20800	-3.98219	-299.53507
77.30800	-3.98641	-299.86310
77.40800	-3.99141	-300.25235
77.50800	-3.99703	-300.70662
77.59800	-4.00375	-301.21872
77.69800	-4.00859	-301.70771
77.79800	-4.01266	-301.98920
77.89800	-4.01797	-302.39436
77.99800	-4.02406	-302.85546
78.07800	-4.02984	-303.36368
78.17800	-4.03359	-303.68912
78.27800	-4.03781	-303.99051
78.37800	-4.04234	-304.35884
78.47800	-4.04734	-304.73822
78.57800	-4.05313	-305.19888
78.67400	-4.05984	-305.70376
78.76600	-4.06469	-306.20721
78.86600	-4.06828	-306.44822
78.96600	-4.07297	-306.78856
79.06600	-4.07797	-307.17558
79.16000	-4.08453	-307.68996
79.25400	-4.08969	-308.19169
79.35400	-4.09359	-308.51656
79.45400	-4.09781	-308.83554
79.55400	-4.10281	-309.20669
79.65400	-4.10906	-309.69447
79.73600	-4.11547	-310.19896
79.81800	-4.11969	-310.70116
79.91800	-4.12281	-310.92259
80.01800	-4.12734	-311.26282
80.11800	-4.13266	-311.67874
80.21200	-4.13875	-312.18565
80.29000	-4.14406	-312.69589
80.39000	-4.14813	-313.07980
80.49000	-4.15203	-313.37544
80.59000	-4.15641	-313.71155
80.69000	-4.16125	-314.09654
80.79000	-4.16609	-314.49208
80.88400	-4.17266	-314.99949
80.98400	-4.17734	-315.47907
81.08400	-4.18156	-315.79089
81.18400	-4.18641	-316.15964
81.28400	-4.19203	-316.60512
81.37200	-4.19828	-317.11325
81.47200	-4.20312	-317.56693
81.57200	-4.20703	-317.85163
81.67200	-4.21141	-318.18798
81.77200	-4.21656	-318.58689
81.87200	-4.22234	-319.06268
81.95800	-4.22906	-319.56542
82.04800	-4.23359	-320.06922
82.14800	-4.23719	-320.30654
82.24800	-4.24172	-320.63028
82.34800	-4.24688	-321.02373
82.44800	-4.25313	-321.48269
82.54600	-4.25844	-321.98545
82.64600	-4.26266	-322.30988
82.74600	-4.26703	-322.63803
82.84600	-4.27203	-322.99590
82.94600	-4.27766	-323.42198
83.04600	-4.28438	-323.90088
83.13600	-4.28953	-324.40266
83.23600	-4.29328	-324.68563
83.33600	-4.29781	-324.99990
83.43600	-4.30281	-325.36986
83.53600	-4.30875	-325.83013
83.62200	-4.31516	-326.33832
83.72200	-4.31906	-326.68796
83.82200	-4.32313	-326.95237
83.92200	-4.32734	-327.25865
84.02200	-4.33266	-327.64596
84.12200	-4.33859	-328.09362
84.20200	-4.34516	-328.59656
84.30200	-4.34891	-328.96754
84.40200	-4.35313	-329.23448
84.50200	-4.35812	-329.58713
84.60200	-4.36391	-330.00746
84.69800	-4.37063	-330.51702
84.79800	-4.37500	-330.92558
84.89800	-4.37906	-331.20012
84.99800	-4.38375	-331.53570
85.09800	-4.38875	-331.91219
85.19800	-4.39453	-332.32588
85.27800	-4.40172	-332.82712
85.37800	-4.40578	-333.30363
85.47800	-4.40875	-333.48468
85.57800	-4.41313	-333.77591
85.67800	-4.41844	-334.14760
85.77800	-4.42516	-334.62891
85.87800	-4.43000	-335.07016
85.97800	-4.43406	-335.35513
86.07800	-4.43828	-335.63676
86.17800	-4.44313	-335.96885
86.27800	-4.44813	-336.33411
86.37800	-4.45516	-336.78144
86.44600	-4.46063	-337.29190
86.54600	-4.46453	-337.59752
86.64600	-4.46891	-337.89569
86.74600	-4.47453	-338.27141
86.82600	-4.48250	-338.77349
86.87800	-4.48641	-339.28177
86.97800	-4.48859	-339.48812
87.07800	-4.49172	-339.62479
87.17800	-4.49625	-339.93983
87.27800	-4.50125	-340.32631
87.37800	-4.50703	-340.75609
87.47200	-4.51406	-341.25921
87.57200	-4.51859	-341.71012
87.67200	-4.52234	-341.93617
87.77200	-4.52719	-342.26766
87.87200	-4.53250	-342.67050
87.97200	-4.53906	-343.14969
88.07200	-4.54391	-343.59795
88.17200	-4.54812	-343.90271
88.27200	-4.55234	-344.20562
88.37200	-4.55750	-344.55699
88.47200	-4.56344	-345.01410
88.56000	-4.57063	-345.51805
88.64800	-4.57500	-346.01852
88.74800	-4.57781	-346.15812
88.84800	-4.58219	-346.44476
88.94800	-4.58719	-346.82050
89.04800	-4.59422	-347.30074
89.12000	-4.59922	-347.81119
89.22000	-4.60297	-348.10057
89.32000	-4.60703	-348.34594
89.42000	-4.61156	-348.68240
89.52000	-4.61625	-349.02322
89.62000	-4.62188	-349.42874
89.70800	-4.62844	-349.93201
89.80800	-4.63359	-350.42992
89.90800	-4.63750	-350.67251
90.00800	-4.64250	-351.02546
90.10800	-4.64844	-351.45900
90.18800	-4.65453	-351.96134
90.28800	-4.65813	-352.27984
90.38800	-4.66203	-352.52035
90.48800	-4.66656	-352.84239
90.58800	-4.67172	-353.21957
90.68800	-4.67766	-353.67900
90.78000	-4.68469	-354.18543
90.86800	-4.68937	-354.68638
90.96800	-4.69250	-354.87455
91.06800	-4.69703	-355.16390
91.16800	-4.70172	-355.50693
91.26800	-4.70844	-355.97920
91.35400	-4.71359	-356.48245
91.45400	-4.71766	-356.78437
91.55400	-4.72203	-357.08031
91.65400	-4.72688	-357.42280
91.75400	-4.73266	-357.85839
91.85200	-4.73969	-358.36202
91.92800	-4.74438	-358.86270
92.02800	-4.74766	-359.08294
92.12800	-4.75188	-359.36901
92.22800	-4.75672	-359.73176
92.32800	-4.76266	-360.17162
92.40800	-4.76844	-360.67879
92.50800	-4.77281	-361.03132
92.60800	-4.77688	-361.31203
92.70800	-4.78125	-361.63014
92.80800	-4.78609	-361.97996
92.90800	-4.79156	-362.38107
92.99600	-4.79844	-362.88697
93.09600	-4.80250	-363.29898
93.19600	-4.80641	-363.53242
93.29600	-4.81141	-363.87962
93.39600	-4.81719	-364.31497
93.49000	-4.82391	-364.81887
93.59000	-4.82844	-365.22686
93.69000	-4.83234	-365.49088
93.79000	-4.83672	-365.79415
93.89000	-4.84156	-366.13992
93.99000	-4.84688	-366.53087
94.08600	-4.85453	-367.03888
94.17000	-4.85922	-367.54388
94.27000	-4.86250	-367.72862
94.37000	-4.86688	-368.01118
94.47000	-4.87203	-368.38594
94.57000	-4.87953	-368.87327
94.65200	-4.88438	-369.37845
94.75200	-4.88797	-369.61278
94.85200	-4.89219	-369.88926
94.95200	-4.89703	-370.22731
95.05200	-4.90219	-370.60252
95.15200	-4.90781	-370.98092
95.23200	-4.91406	-371.48413
95.33200	-4.91797	-371.82498
95.43200	-4.92250	-372.12017
95.53200	-4.92781	-372.50644
95.63200	-4.93391	-372.96963
95.71600	-4.94031	-373.47949
95.81600	-4.94375	-373.79500
95.91600	-4.94719	-373.99045
96.01600	-4.95172	-374.29681
96.11600	-4.95703	-374.68892
96.21600	-4.96328	-375.15703
96.28000	-4.97016	-375.66090
96.38000	-4.97359	-376.10590
96.48000	-4.97672	-376.25983
96.58000	-4.98125	-376.57806
96.68000	-4.98656	-376.95155
96.78000	-4.99297	-377.41494
96.87600	-4.99844	-377.91610
96.97600	-5.00250	-378.21496
97.07600	-5.00687	-378.51706
97.17600	-5.01156	-378.85153
97.27600	-5.01687	-379.23995
97.37600	-5.02391	-379.69422
97.45200	-5.02875	-380.19902
97.55200	-5.03203	-380.41762
97.65200	-5.03609	-380.67454
97.75200	-5.04063	-381.00576
97.85200	-5.04688	-381.43310
97.93200	-5.05313	-381.94227
98.03200	-5.05750	-382.30217
98.13200	-5.06156	-382.56672
98.23200	-5.06625	-382.87660
98.33200	-5.07125	-383.23823
98.43200	-5.07672	-383.61403
98.51800	-5.08344	-384.12011
98.61800	-5.08719	-384.46763
98.71800	-5.09125	-384.70033
98.81800	-5.09625	-385.02935
98.91800	-5.10219	-385.44399
98.99400	-5.10859	-385.94693
99.09400	-5.11250	-386.29586
99.19400	-5.11609	-386.50140
99.29400	-5.12047	-386.76688
99.39400	-5.12547	-387.10555
99.49400	-5.13125	-387.51340
99.59400	-5.13875	-388.00934
99.69400	-5.14359	-388.49860
99.79400	-5.14734	-388.69575
99.89400	-5.15188	-388.98838
99.99400	-5.15703	-389.32124
100.09400	-5.16438	-389.83065
100.19400	-5.16922	-390.27077
100.29400	-5.17313	-390.50156
100.39400	-5.17750	-390.78072
100.49400	-5.18234	-391.10914
100.59400	-5.18813	-391.51070
100.69200	-5.19563	-392.02303
100.79200	-5.20016	-392.45844
100.89200	-5.20391	-392.65978
100.99200	-5.20859	-392.97640
101.09200	-5.21422	-393.35540
101.18800	-5.22172	-393.86818
101.28800	-5.22625	-394.31068
101.38800	-5.23000	-394.53807
101.48800	-5.23438	-394.82385
101.58800	-5.23891	-395.12524
101.68800	-5.24391	-395.46135
101.78800	-5.25016	-395.86791
101.87800	-5.25625	-396.36827
101.97800	-5.25953	-396.58809
102.07800	-5.26391	-396.84778
102.17800	-5.26891	-397.17573
102.27800	-5.27578	-397.59448
102.37000	-5.28141	-398.10064
102.47000	-5.28531	-398.33653
102.57000	-5.28953	-398.58794
102.67000	-5.29391	-398.86609
102.77000	-5.29891	-399.18232
102.87000	-5.30516	-399.59311
102.93800	-5.31406	-400.09838
102.98800	-5.31703	-400.60416
103.08800	-5.31922	-400.71499
103.18800	-5.32328	-400.90784
103.28800	-5.32906	-401.31852
103.37400	-5.33609	-401.82358
103.47400	-5.33969	-402.17119
103.57400	-5.34313	-402.33567
103.67400	-5.34750	-402.62270
103.77400	-5.35250	-402.98524
103.87400	-5.35797	-403.36406
103.97400	-5.36484	-403.85067
104.07400	-5.36984	-404.33127
104.17400	-5.37328	-404.49920
104.27400	-5.37781	-404.79067
104.37400	-5.38313	-405.14880
104.47400	-5.39031	-405.61610
104.55200	-5.39531	-406.12233
104.65200	-5.39906	-406.37630
104.75200	-5.40281	-406.59499
104.85200	-5.40719	-406.88026
104.95200	-5.41234	-407.22144
105.05200	-5.41813	-407.62621
105.13000	-5.42484	-408.13550
105.23000	-5.42844	-408.44041
105.33001	-5.43250	-408.66649
105.43001	-5.43734	-408.98198
105.53001	-5.44297	-409.37045
105.61601	-5.44984	-409.87840
105.71601	-5.45406	-410.25069
105.81601	-5.45812	-410.48405
105.91601	-5.46281	-410.77754
106.01601	-5.46766	-411.11135
106.11601	-5.47328	-411.50105
106.20201	-5.48063	-412.00641
106.30201	-5.48453	-412.38868
106.40201	-5.48797	-412.55826
106.50201	-5.49250	-412.83801
106.60201	-5.49766	-413.19385
106.70201	-5.50531	-413.69000
106.80201	-5.51047	-414.18418
106.90201	-5.51422	-414.39342
107.00201	-5.51875	-414.67550
107.10201	-5.52391	-415.01492
107.20201	-5.52906	-415.38239
107.30201	-5.53609	-415.83988
107.40201	-5.54109	-416.28703
107.50201	-5.54469	-416.48105
107.60201	-5.54922	-416.75216
107.70201	-5.55453	-417.10645
107.80201	-5.56125	-417.53942
107.89401	-5.56703	-418.04487
107.99401	-5.57047	-418.25500
108.09401	-5.57469	-418.48436
108.19401	-5.57969	-418.80539
108.29401	-5.58516	-419.17700
108.39401	-5.59266	-419.64513
108.47201	-5.59766	-420.15028
108.57201	-5.60094	-420.33377
108.67201	-5.60531	-420.58057
108.77201	-5.61047	-420.91414
108.87201	-5.61656	-421.30947
108.94801	-5.62266	-421.81379
109.04801	-5.62625	-422.09986
109.14801	-5.63016	-422.29635
109.24801	-5.63453	-422.57634
109.34801	-5.63938	-422.88831
109.44801	-5.64469	-423.23115
109.53801	-5.65234	-423.74623
109.63801	-5.65594	-424.10505
109.73801	-5.66000	-424.31012
109.83801	-5.66500	-424.62417
109.93801	-5.67109	-425.01447
110.02601	-5.67750	-425.52134
110.12601	-5.68172	-425.83713
110.22601	-5.68563	-426.06023
110.32601	-5.69016	-426.34809
110.42601	-5.69547	-426.69553
110.52601	-5.70078	-427.06046
110.62001	-5.70844	-427.57165
110.72001	-5.71203	-427.91450
110.82001	-5.71594	-428.09358
110.92001	-5.72047	-428.39283
111.02001	-5.72609	-428.75102
111.11201	-5.73359	-429.26186
111.21201	-5.73781	-429.64467
111.31201	-5.74172	-429.84861
111.41201	-5.74609	-430.11627
111.51201	-5.75094	-430.42606
111.61201	-5.75641	-430.79132
111.71201	-5.76437	-431.29277
111.78601	-5.76891	-431.79682
111.88601	-5.77203	-431.96973
111.98601	-5.77656	-432.23044
112.08601	-5.78203	-432.59168
112.18601	-5.78922	-433.07969
112.28601	-5.79391	-433.49478
112.38601	-5.79734	-433.69600
112.48601	-5.80172	-433.97957
112.58601	-5.80672	-434.30436
112.68601	-5.81250	-434.70785
112.78201	-5.82031	-435.21887
112.87801	-5.82484	-435.71955
112.97801	-5.82766	-435.83134
113.07801	-5.83203	-436.09527
113.17801	-5.83672	-436.38992
113.27801	-5.84297	-436.80149
113.35601	-5.84906	-437.30494
113.45601	-5.85328	-437.63962
113.55601	-5.85750	-437.89294
113.65601	-5.86203	-438.17335
113.75601	-5.86687	-438.50863
113.85601	-5.87234	-438.86209
113.95601	-5.87938	-439.37293
114.05601	-5.88359	-439.73002
114.15601	-5.88766	-439.95214
114.25601	-5.89234	-440.26649
114.35601	-5.89797	-440.63970
114.45601	-5.90469	-441.13794
114.55601	-5.90922	-441.44240
114.65601	-5.91359	-441.70529
114.75601	-5.91828	-442.00298
114.85601	-5.92344	-442.33105
114.95601	-5.92938	-442.75597
115.04601	-5.93688	-443.26451
115.14601	-5.94062	-443.60700
115.24601	-5.94406	-443.76805
115.34601	-5.94875	-444.03639
115.44601	-5.95406	-444.37850
115.54001	-5.96109	-444.88358
115.64001	-5.96547	-445.21481
115.74001	-5.96953	-445.44140
115.84001	-5.97422	-445.71880
115.94001	-5.97953	-446.04740
116.04001	-5.98531	-446.46463
116.13601	-5.99313	-446.97192
116.23601	-5.99687	-447.32696
116.33601	-6.00062	-447.49594
116.43601	-6.00516	-447.75683
116.53601	-6.01094	-448.13177
116.62801	-6.01781	-448.63206
116.72801	-6.02187	-448.95396
116.82801	-6.02578	-449.14201
116.92801	-6.03000	-449.37053
117.02801	-6.03500	-449.68128
117.12801	-6.04047	-450.04052
117.22601	-6.04875	-450.55103
117.32601	-6.05328	-451.00242
117.42601	-6.05703	-451.18049
117.52601	-6.06172	-451.45154
117.62601	-6.06703	-451.78407
117.72601	-6.07391	-452.22956
117.82601	-6.07828	-452.57521
117.92601	-6.08219	-452.77381
118.02601	-6.08641	-453.02460
118.12601	-6.09125	-453.29499
118.22601	-6.09672	-453.63396
118.32601	-6.10391	-454.05784
118.42601	-6.10906	-454.50813
118.52601	-6.11266	-454.64659
118.62601	-6.11703	-454.87776
118.72601	-6.12203	-455.16726
118.82601	-6.12938	-455.53830
118.91401	-6.13484	-456.04038
119.01401	-6.13859	-456.21979
119.11401	-6.14297	-456.43926
119.21401	-6.14797	-456.71037
119.31401	-6.15344	-457.03316
119.41401	-6.16219	-457.49083
119.47401	-6.16656	-457.99360
119.57401	-6.16922	-458.09928
119.67401	-6.17344	-458.27457
119.77401	-6.17922	-458.62368
119.87401	-6.18672	-459.08314
119.97401	-6.19187	-459.58093
120.07401	-6.19437	-459.63728
120.17401	-6.19812	-459.80203
120.27401	-6.20281	-460.05443
120.37401	-6.20797	-460.35317
120.47401	-6.21359	-460.71941
120.55801	-6.22109	-461.22748
120.65801	-6.22453	-461.52210
120.75801	-6.22844	-461.68494
120.85801	-6.23312	-461.95564
120.95801	-6.23859	-462.26782
121.04401	-6.24641	-462.78411
121.14401	-6.25063	-463.17899
121.24401	-6.25406	-463.30875
121.34401	-6.25844	-463.54350
121.44401	-6.26344	-463.82695
121.54401	-6.26891	-464.16363
121.64201	-6.27703	-464.66795
121.74201	-6.28094	-465.02447
121.84201	-6.28453	-465.17959
121.94201	-6.28953	-465.43995
122.04201	-6.29516	-465.78282
122.13801	-6.30266	-466.28341
122.23801	-6.30641	-466.54430
122.33801	-6.31016	-466.69722
122.43801	-6.31484	-466.94225
122.53801	-6.32000	-467.23795
122.63801	-6.32547	-467.54125
122.73801	-6.33453	-468.04452
122.83201	-6.33781	-466.74052
122.83401	-6.33906	-462.21229
122.83601	-6.34094	-452.25769
122.83801	-6.34297	-436.80695
122.84001	-6.34531	-417.42671
122.84201	-6.34766	-395.39927
122.84401	-6.34984	-371.24816
122.84601	-6.35188	-345.51361
122.84801	-6.35375	-318.96305
122.85001	-6.35516	-292.19076
122.85201	-6.35641	-265.54391
122.85401	-6.35719	-239.36023
122.85601	-6.35766	-213.99483
122.85801	-6.35781	-189.69449
122.86001	-6.35797	-166.61228
122.86201	-6.35797	-144.88535
122.86401	-6.35797	-124.62352
122.86601	-6.35797	-105.87800
122.86801	-6.35813	-88.66289
122.87001	-6.35813	-72.97955
122.87201	-6.35828	-58.80602
122.87401	-6.35844	-46.09104
122.87601	-6.35844	-34.77874
122.87801	-6.35844	-24.82171
122.88001	-6.35844	-16.15354
122.88201	-6.35844	-8.67731
122.88401	-6.35844	-2.29940
122.88601	-6.35844	3.05983
122.88801	-6.35859	7.49266
122.89001	-6.35859	11.09540
122.89201	-6.35859	13.94141
122.89401	-6.35859	16.10166
122.89601	-6.35859	17.66686
122.89801	-6.35859	18.71965
122.90001	-6.35859	19.31793
122.90801	-6.35859	18.39163
122.91001	-6.35859	17.59642
122.91201	-6.35859	16.67026
122.91401	-6.35859	15.64547
122.91601	-6.35859	14.54760
122.91801	-6.35859	13.40742
122.92001	-6.35859	12.25287
122.92201	-6.35859	11.09977
122.92401	-6.35859	9.96057
122.92601	-6.35859	8.85215
122.92801	-6.35859	7.78732
122.93001	-6.35859	6.77113
122.93201	-6.35859	5.81081
122.93401	-6.35859	4.91641
122.93601	-6.35828	4.09021
122.93801	-6.35828	3.32891
122.94001	-6.35828	2.63379
122.94201	-6.35828	2.00727
122.94401	-6.35828	1.44575
122.94601	-6.35828	0.94488
122.95001	-6.35828	0.11916
122.95401	-6.35828	-0.50281
122.96001	-6.35828	-1.10834
123.01801	-6.35781	-0.60256
123.11801	-6.35734	-0.47006
123.21801	-6.35719	-0.42716
123.31801	-6.35750	-0.40002
123.41801	-6.35813	-0.39261
123.51801	-6.36516	-0.38011
123.61801	-6.37344	-0.37551
123.71801	-6.38000	-0.37068
123.81801	-6.38734	-0.35977
123.91801	-6.39281	-0.36496
124.01801	-6.39688	-0.35704
124.11801	-6.40156	-0.35610
124.21801	-6.40687	-0.35184
124.31801	-6.41328	-0.34518
124.41801	-6.41906	-0.34514
124.51801	-6.42328	-0.34381
124.61801	-6.42766	-0.33607
124.65001	-6.42906	-0.33105
