# Supplementary material for: Strengthening of 3D Printed Fused Deposition Manufactured Parts Using the Fill Compositing Technique
Source: PLoS One. 2015 Apr 16;10(4):e0122915. doi: 10.1371/journal.pone.0122915 (PMC4400136; doi:10.1371/journal.pone.0122915)
Supplement: S1 File — This is the raw data and information on all the samples presented in this manuscript. (ZIP) [file pone.0122915.s001.zip › Specimen_RawData_113.csv]

Time	Extension	Load
(sec)	(mm)	(N)
0.00000	-0.00016	0.00409
0.10000	-0.00047	0.00121
0.20000	-0.00406	0.00293
0.30000	-0.01156	-0.00296
0.40000	-0.01859	0.00252
0.50000	-0.02672	-0.00189
0.60000	-0.03094	-0.00763
0.70000	-0.03531	-0.00320
0.80000	-0.04016	0.00121
0.90000	-0.04625	0.00216
1.00000	-0.05266	-0.00494
1.10000	-0.05734	-0.00185
1.20000	-0.06141	-0.00119
1.30000	-0.06609	-0.00164
1.40000	-0.07094	-0.00059
1.50000	-0.07625	-0.00135
1.60000	-0.08297	0.00101
1.70000	-0.08734	-0.00093
1.80000	-0.09172	-0.00575
1.90000	-0.09641	-0.00002
2.00000	-0.10219	-0.00288
2.10000	-0.10922	-0.00465
2.20000	-0.11406	-0.00293
2.30000	-0.11828	-0.00402
2.40000	-0.12297	-0.00421
2.50000	-0.12797	-0.00219
2.60000	-0.13406	-0.00162
2.70000	-0.14156	0.00398
2.80000	-0.14516	-0.00331
2.90000	-0.14922	-0.00184
3.00000	-0.15391	0.00227
3.10000	-0.15922	-0.00272
3.20000	-0.16547	0.00301
3.30000	-0.17063	0.00253
3.40000	-0.17484	0.00146
3.50000	-0.17953	-0.00675
3.60000	-0.18484	-0.00208
3.70000	-0.19078	-0.00528
3.80000	-0.19812	-0.00975
3.90000	-0.20156	-0.00616
4.00000	-0.20563	0.00181
4.10000	-0.21047	-0.00007
4.20000	-0.21641	-0.00011
4.30000	-0.22297	0.00023
4.40000	-0.22750	-0.00646
4.50000	-0.23156	0.00661
4.60000	-0.23594	-0.00881
4.70000	-0.24062	-0.00524
4.80000	-0.24625	-0.00492
4.90000	-0.25313	0.00045
5.00000	-0.25781	0.00324
5.10000	-0.26203	-0.00572
5.20000	-0.26703	-0.00099
5.30000	-0.27297	0.00576
5.40000	-0.28031	0.00490
5.50000	-0.28422	-0.00246
5.60000	-0.28828	0.00101
5.70000	-0.29281	0.01013
5.80000	-0.29812	0.00027
5.90000	-0.30453	0.00492
6.00000	-0.31281	0.00096
6.10000	-0.31625	-0.00203
6.20000	-0.32031	0.00380
6.30000	-0.32547	0.00211
6.40000	-0.33172	-0.00021
6.50000	-0.33734	-0.00275
6.60000	-0.34141	0.00318
6.70000	-0.34563	0.00878
6.80000	-0.35016	-0.00014
6.90000	-0.35531	-0.00148
7.00000	-0.36094	0.00237
7.10000	-0.36797	-0.00139
7.20000	-0.37156	0.00295
7.30000	-0.37594	-0.00224
7.40000	-0.38109	0.00030
7.50000	-0.38734	0.00272
7.60000	-0.39422	0.00100
7.70000	-0.39813	0.00253
7.80000	-0.40203	-0.00643
7.90000	-0.40641	0.00154
8.00000	-0.41141	0.00081
8.10000	-0.41719	-0.00776
8.20000	-0.42516	0.00225
8.30000	-0.42891	-0.00603
8.40000	-0.43313	0.00115
8.50000	-0.43812	-0.00447
8.60000	-0.44375	-0.00385
8.70000	-0.45000	0.00009
8.80000	-0.45453	0.00334
8.90000	-0.45875	-0.00129
9.00000	-0.46328	0.00108
9.10000	-0.46844	-0.00641
9.20000	-0.47391	-0.04966
9.30000	-0.48062	-0.38960
9.40000	-0.48484	-0.70549
9.50000	-0.48906	-1.00246
9.60000	-0.49391	-1.33172
9.70000	-0.49953	-1.73691
9.80000	-0.50656	-2.23825
9.90000	-0.51141	-2.62834
10.00000	-0.51562	-2.93303
10.10000	-0.52031	-3.26087
10.20000	-0.52531	-3.61953
10.30000	-0.53094	-3.98318
10.40000	-0.53766	-4.45701
10.50000	-0.54172	-4.82679
10.60000	-0.54625	-5.15455
10.70000	-0.55141	-5.56016
10.80000	-0.55719	-6.02768
10.89600	-0.56328	-6.53423
10.99600	-0.56797	-6.96171
11.09600	-0.57203	-7.29359
11.19600	-0.57641	-7.65273
11.29600	-0.58141	-8.08864
11.39600	-0.58703	-8.56147
11.48000	-0.59359	-9.07326
11.58000	-0.59828	-9.57502
11.68000	-0.60203	-9.86725
11.78000	-0.60672	-10.26034
11.88000	-0.61219	-10.71468
11.97000	-0.61828	-11.22333
12.07000	-0.62313	-11.70743
12.17000	-0.62719	-12.05592
12.27000	-0.63188	-12.44734
12.37000	-0.63703	-12.88096
12.47000	-0.64234	-13.35919
12.56400	-0.64906	-13.86500
12.64000	-0.65359	-14.36659
12.74000	-0.65734	-14.66844
12.84000	-0.66156	-15.03265
12.94000	-0.66656	-15.47285
13.03800	-0.67281	-15.98247
13.12000	-0.67813	-16.48313
13.22000	-0.68266	-16.89733
13.32000	-0.68688	-17.27761
13.42000	-0.69156	-17.68137
13.52000	-0.69703	-18.15554
13.62000	-0.70297	-18.63644
13.69600	-0.70844	-19.14581
13.79600	-0.71250	-19.55915
13.89600	-0.71703	-19.94154
13.99600	-0.72250	-20.41935
14.08000	-0.72844	-20.92379
14.14400	-0.73344	-21.42944
14.24400	-0.73719	-21.85553
14.34400	-0.74047	-22.14321
14.44400	-0.74484	-22.51719
14.54400	-0.74922	-22.92354
14.64400	-0.75406	-23.35757
14.74400	-0.75953	-23.85784
14.81800	-0.76500	-24.36074
14.91800	-0.76938	-24.79479
15.01800	-0.77391	-25.19820
15.11800	-0.77906	-25.67567
15.21200	-0.78484	-26.17856
15.28800	-0.79031	-26.68970
15.38800	-0.79500	-27.18138
15.48800	-0.79891	-27.51873
15.58800	-0.80313	-27.89820
15.68800	-0.80813	-28.34450
15.78400	-0.81375	-28.84720
15.86400	-0.81953	-29.35559
15.95200	-0.82375	-29.86024
16.05200	-0.82781	-30.20809
16.15200	-0.83266	-30.62667
16.25200	-0.83766	-31.07004
16.34600	-0.84344	-31.57314
16.43400	-0.84844	-32.08216
16.53400	-0.85297	-32.51433
16.63400	-0.85750	-32.91997
16.73400	-0.86219	-33.35383
16.83400	-0.86750	-33.82949
16.93400	-0.87312	-34.32687
17.01400	-0.87875	-34.83428
17.11400	-0.88297	-35.27668
17.21400	-0.88719	-35.64379
17.31400	-0.89219	-36.11127
17.41400	-0.89797	-36.61762
17.50600	-0.90344	-37.11819
17.60600	-0.90813	-37.55837
17.70600	-0.91250	-37.94135
17.80600	-0.91719	-38.35667
17.90600	-0.92203	-38.77686
18.00600	-0.92734	-39.24907
18.10200	-0.93359	-39.76149
18.18600	-0.93859	-40.26877
18.28600	-0.94266	-40.62307
18.38600	-0.94766	-41.04018
18.48600	-0.95344	-41.52706
18.57000	-0.95906	-42.03803
18.67000	-0.96406	-42.53504
18.77000	-0.96813	-42.88009
18.87000	-0.97266	-43.27150
18.97000	-0.97750	-43.70786
19.07000	-0.98297	-44.19596
19.16200	-0.98938	-44.70621
19.22600	-0.99391	-45.20692
19.32600	-0.99750	-45.53731
19.42600	-1.00141	-45.84921
19.52600	-1.00594	-46.24989
19.62600	-1.01172	-46.75946
19.70000	-1.01734	-47.27224
19.80000	-1.02234	-47.77038
19.90000	-1.02625	-48.10692
20.00000	-1.03063	-48.47839
20.10000	-1.03578	-48.92791
20.20000	-1.04141	-49.42181
20.28400	-1.04734	-49.92703
20.38000	-1.05188	-50.43119
20.48000	-1.05609	-50.79844
20.58000	-1.06094	-51.23007
20.68000	-1.06641	-51.70787
20.76800	-1.07234	-52.21026
20.85000	-1.07719	-52.71229
20.95000	-1.08109	-53.08457
21.05000	-1.08500	-53.40528
21.15000	-1.08938	-53.79852
21.25000	-1.09438	-54.24122
21.35000	-1.10000	-54.74121
21.42800	-1.10563	-55.24551
21.52800	-1.11000	-55.66257
21.62800	-1.11438	-56.01803
21.72800	-1.11922	-56.43852
21.82800	-1.12438	-56.88072
21.91000	-1.13063	-57.39288
22.00200	-1.13563	-57.89829
22.10200	-1.13984	-58.25691
22.20200	-1.14438	-58.65167
22.30200	-1.14969	-59.11374
22.40000	-1.15562	-59.62010
22.47000	-1.16219	-60.13268
22.54600	-1.16594	-60.63607
22.64600	-1.16875	-60.83453
22.74600	-1.17328	-61.22202
22.84600	-1.17891	-61.72410
22.94200	-1.18438	-62.22628
23.02800	-1.18969	-62.72940
23.12800	-1.19359	-63.13263
23.22800	-1.19766	-63.45841
23.32800	-1.20234	-63.86454
23.42800	-1.20734	-64.30750
23.52800	-1.21281	-64.81045
23.60600	-1.21859	-65.31770
23.70600	-1.22328	-65.80166
23.80600	-1.22734	-66.13808
23.90600	-1.23219	-66.57474
24.00400	-1.23797	-67.07481
24.08200	-1.24375	-67.58296
24.17600	-1.24844	-68.08459
24.27600	-1.25203	-68.38933
24.37600	-1.25641	-68.75991
24.47600	-1.26125	-69.20024
24.57600	-1.26656	-69.68436
24.66600	-1.27266	-70.19009
24.72800	-1.27766	-70.69665
24.82800	-1.28141	-71.07996
24.92800	-1.28563	-71.40520
25.02800	-1.29047	-71.83105
25.12800	-1.29609	-72.30312
25.20400	-1.30141	-72.81392
25.30400	-1.30609	-73.29933
25.40400	-1.31031	-73.65244
25.50400	-1.31469	-74.03310
25.60400	-1.31969	-74.47110
25.70400	-1.32500	-74.96833
25.78800	-1.33094	-75.47454
25.87600	-1.33578	-75.98001
25.97600	-1.33969	-76.29652
26.07600	-1.34438	-76.70612
26.17600	-1.34984	-77.19664
26.26200	-1.35578	-77.69872
26.33400	-1.36031	-78.20336
26.43400	-1.36437	-78.57370
26.53400	-1.36844	-78.90424
26.63400	-1.37281	-79.31238
26.73400	-1.37797	-79.77483
26.82800	-1.38375	-80.27720
26.89400	-1.38938	-80.77968
26.99400	-1.39359	-81.28443
27.09400	-1.39734	-81.58984
27.19400	-1.40219	-81.99663
27.29400	-1.40750	-82.45800
27.38600	-1.41313	-82.96286
27.48600	-1.41813	-83.46425
27.58600	-1.42266	-83.87632
27.68600	-1.42703	-84.25801
27.78600	-1.43188	-84.69094
27.88200	-1.43766	-85.19787
27.96600	-1.44391	-85.70742
28.02600	-1.44828	-86.20996
28.12600	-1.45141	-86.50932
28.22600	-1.45531	-86.83535
28.32600	-1.46031	-87.28039
28.42200	-1.46578	-87.78522
28.50400	-1.47156	-88.29834
28.60400	-1.47625	-88.78623
28.70400	-1.48031	-89.12171
28.80400	-1.48469	-89.51653
28.90400	-1.48953	-89.96432
29.00400	-1.49500	-90.42950
29.08800	-1.50094	-90.93370
29.15400	-1.50562	-91.43949
29.25400	-1.50938	-91.81206
29.35400	-1.51375	-92.17420
29.45400	-1.51891	-92.64534
29.54600	-1.52469	-93.14821
29.62000	-1.52984	-93.65410
29.72000	-1.53391	-94.05922
29.82000	-1.53781	-94.37569
29.92000	-1.54234	-94.77885
30.02000	-1.54750	-95.24690
30.11400	-1.55281	-95.74891
30.19400	-1.55891	-96.25791
30.25200	-1.56328	-96.76169
30.35200	-1.56672	-97.10933
30.45200	-1.57109	-97.45538
30.55000	-1.57641	-97.96463
30.63800	-1.58188	-98.47154
30.72400	-1.58672	-98.97704
30.82400	-1.59109	-99.39262
30.92400	-1.59516	-99.76839
31.02400	-1.59953	-100.18788
31.12400	-1.60469	-100.66042
31.21800	-1.61000	-101.16431
31.29200	-1.61562	-101.66885
31.37600	-1.61984	-102.17263
31.47600	-1.62328	-102.46440
31.57600	-1.62781	-102.85033
31.67600	-1.63313	-103.34709
31.76200	-1.63859	-103.85522
31.83800	-1.64344	-104.36416
31.93800	-1.64813	-104.82972
32.03800	-1.65234	-105.20895
32.13800	-1.65734	-105.64603
32.23600	-1.66250	-106.15690
32.32800	-1.66797	-106.65885
32.39600	-1.67312	-107.15932
32.49600	-1.67703	-107.59891
32.59600	-1.68094	-107.92574
32.69600	-1.68547	-108.35261
32.79600	-1.69078	-108.83662
32.88200	-1.69641	-109.34904
32.97200	-1.70109	-109.85634
33.07200	-1.70531	-110.24456
33.17200	-1.70984	-110.65792
33.27200	-1.71484	-111.10703
33.37200	-1.72031	-111.61046
33.46000	-1.72609	-112.11139
33.52200	-1.73094	-112.62201
33.62200	-1.73500	-113.04943
33.72200	-1.73906	-113.37443
33.82200	-1.74344	-113.76935
33.92200	-1.74859	-114.22311
34.01000	-1.75422	-114.72730
34.10000	-1.75906	-115.22763
34.20000	-1.76328	-115.60716
34.30000	-1.76797	-116.00277
34.40000	-1.77313	-116.46451
34.49400	-1.77875	-116.96684
34.58200	-1.78469	-117.47704
34.66600	-1.78937	-117.98289
34.76600	-1.79313	-118.31445
34.86600	-1.79781	-118.70661
34.96600	-1.80297	-119.16012
35.06400	-1.80859	-119.66931
35.14400	-1.81406	-120.17144
35.24400	-1.81875	-120.63231
35.34400	-1.82266	-120.97821
35.44400	-1.82719	-121.35700
35.54400	-1.83203	-121.77834
35.64400	-1.83766	-122.27429
35.72000	-1.84344	-122.78771
35.81400	-1.84797	-123.29257
35.91400	-1.85172	-123.58479
36.01400	-1.85625	-123.96236
36.11400	-1.86172	-124.43047
36.20000	-1.86797	-124.93295
36.27200	-1.87234	-125.44227
36.37200	-1.87641	-125.79511
36.47200	-1.88078	-126.14219
36.57200	-1.88516	-126.54392
36.67200	-1.89047	-126.99836
36.77200	-1.89641	-127.49948
36.84200	-1.90219	-128.01228
36.94200	-1.90594	-128.41283
37.04200	-1.90984	-128.71693
37.14200	-1.91484	-129.15015
37.23800	-1.92094	-129.65852
37.30400	-1.92656	-130.15974
37.40400	-1.93078	-130.64110
37.50400	-1.93438	-130.92016
37.60400	-1.93875	-131.27518
37.70400	-1.94375	-131.70223
37.80400	-1.94859	-132.13721
37.90400	-1.95484	-132.61732
37.97400	-1.95969	-133.12721
38.07400	-1.96375	-133.49295
38.17400	-1.96828	-133.82840
38.27400	-1.97344	-134.27439
38.36200	-1.97969	-134.78720
38.41800	-1.98469	-135.29158
38.51800	-1.98844	-135.69407
38.61800	-1.99219	-135.96354
38.71800	-1.99672	-136.37400
38.81800	-2.00203	-136.82920
38.91600	-2.00766	-137.33824
38.99200	-2.01359	-137.84318
39.07600	-2.01781	-138.34736
39.17600	-2.02109	-138.59755
39.27600	-2.02562	-138.96030
39.37600	-2.03047	-139.39936
39.47600	-2.03672	-139.89924
39.54800	-2.04156	-140.41048
39.64800	-2.04594	-140.84554
39.74800	-2.05016	-141.20209
39.84800	-2.05469	-141.61371
39.94800	-2.05953	-142.04146
40.04800	-2.06516	-142.51290
40.12000	-2.07094	-143.01771
40.22000	-2.07516	-143.51797
40.32000	-2.07922	-143.82994
40.42000	-2.08422	-144.25451
40.51600	-2.08984	-144.76541
40.59400	-2.09563	-145.26549
40.67800	-2.09984	-145.76699
40.77800	-2.10359	-146.08015
40.87800	-2.10797	-146.43304
40.97800	-2.11266	-146.85048
41.07800	-2.11781	-147.31197
41.17400	-2.12359	-147.82003
41.24600	-2.12953	-148.33501
41.34600	-2.13375	-148.83590
41.44600	-2.13750	-149.14516
41.54600	-2.14234	-149.56445
41.64600	-2.14828	-150.07280
41.72000	-2.15391	-150.58453
41.82000	-2.15844	-151.04657
41.92000	-2.16203	-151.35379
42.02000	-2.16641	-151.72048
42.12000	-2.17109	-152.15276
42.22000	-2.17688	-152.65694
42.30600	-2.18281	-153.15965
42.36600	-2.18750	-153.66063
42.46600	-2.19125	-154.05931
42.56600	-2.19563	-154.37888
42.66600	-2.20078	-154.83285
42.76400	-2.20641	-155.33720
42.84600	-2.21156	-155.84473
42.94600	-2.21609	-156.28876
43.04600	-2.22031	-156.65910
43.14600	-2.22500	-157.06764
43.24600	-2.23031	-157.55792
43.33600	-2.23563	-158.06127
43.41000	-2.24156	-158.56540
43.51000	-2.24563	-159.06207
43.61000	-2.24906	-159.31632
43.71000	-2.25344	-159.69075
43.81000	-2.25844	-160.13423
43.90000	-2.26453	-160.64338
43.97000	-2.26922	-161.14686
44.07000	-2.27375	-161.60968
44.17000	-2.27813	-161.98230
44.27000	-2.28312	-162.41656
44.37000	-2.28812	-162.86327
44.47000	-2.29391	-163.34815
44.53600	-2.29922	-163.85980
44.63600	-2.30328	-164.33452
44.73600	-2.30734	-164.65741
44.83600	-2.31219	-165.09339
44.93600	-2.31766	-165.57959
45.01600	-2.32328	-166.08277
45.11000	-2.32797	-166.58945
45.21000	-2.33172	-166.89393
45.31000	-2.33594	-167.24569
45.41000	-2.34063	-167.66828
45.51000	-2.34594	-168.15722
45.60000	-2.35203	-168.65996
45.66200	-2.35672	-169.16624
45.76200	-2.36062	-169.55408
45.86200	-2.36516	-169.91095
45.96200	-2.37016	-170.34902
46.06200	-2.37609	-170.85764
46.13200	-2.38125	-171.36540
46.23200	-2.38563	-171.82186
46.33200	-2.38953	-172.15955
46.43200	-2.39406	-172.53263
46.53200	-2.39906	-172.95648
46.63200	-2.40469	-173.46002
46.71000	-2.41109	-173.97004
46.77400	-2.41484	-174.47451
46.87400	-2.41844	-174.77344
46.97400	-2.42297	-175.13400
47.07400	-2.42828	-175.61889
47.16600	-2.43375	-176.12134
47.24600	-2.43906	-176.62294
47.34600	-2.44344	-177.09452
47.44600	-2.44734	-177.42170
47.54600	-2.45203	-177.82286
47.64600	-2.45703	-178.27350
47.74600	-2.46219	-178.77816
47.83000	-2.46812	-179.29164
47.91800	-2.47234	-179.79200
48.01800	-2.47625	-180.12540
48.11800	-2.48125	-180.55287
48.21600	-2.48703	-181.05337
48.29200	-2.49281	-181.56070
48.37000	-2.49719	-182.06178
48.47000	-2.50094	-182.39582
48.57000	-2.50500	-182.74529
48.67000	-2.50953	-183.16723
48.77000	-2.51453	-183.62923
48.86800	-2.52016	-184.12940
48.94200	-2.52563	-184.63817
49.04200	-2.53016	-185.12562
49.14200	-2.53422	-185.44936
49.24200	-2.53891	-185.84244
49.34200	-2.54422	-186.29941
49.43000	-2.54984	-186.79959
49.52400	-2.55484	-187.30417
49.62400	-2.55922	-187.69772
49.72400	-2.56375	-188.08529
49.82400	-2.56906	-188.53900
49.91400	-2.57469	-189.04451
49.98800	-2.58094	-189.54790
50.07400	-2.58484	-190.04814
50.17400	-2.58797	-190.26516
50.27400	-2.59203	-190.60446
50.37400	-2.59687	-191.02888
50.47400	-2.60281	-191.53483
50.54800	-2.60813	-192.04672
50.64800	-2.61297	-192.51060
50.74800	-2.61766	-192.88228
50.84800	-2.62203	-193.25164
50.94800	-2.62703	-193.67790
51.04800	-2.63234	-194.14172
51.13200	-2.63844	-194.65585
51.21600	-2.64281	-195.15942
51.31600	-2.64672	-195.46588
51.41600	-2.65125	-195.84237
51.51600	-2.65672	-196.29210
51.60200	-2.66297	-196.80074
51.69400	-2.66750	-197.30088
51.79400	-2.67156	-197.62366
51.89400	-2.67594	-197.98313
51.99400	-2.68047	-198.38542
52.09400	-2.68609	-198.86343
52.18600	-2.69187	-199.37575
52.25400	-2.69766	-199.87956
52.35400	-2.70125	-200.26252
52.45400	-2.70500	-200.53202
52.55400	-2.70937	-200.88957
52.65400	-2.71484	-201.35944
52.73400	-2.72109	-201.86521
52.81200	-2.72562	-202.37385
52.91200	-2.72953	-202.71349
53.01200	-2.73375	-203.05437
53.11200	-2.73859	-203.44795
53.21200	-2.74406	-203.90834
53.31200	-2.74969	-204.38644
53.39000	-2.75531	-204.89471
53.49000	-2.75906	-205.27837
53.59000	-2.76313	-205.60113
53.69000	-2.76813	-206.00374
53.79000	-2.77391	-206.48219
53.86800	-2.77953	-206.98741
53.96800	-2.78391	-207.37024
54.06800	-2.78781	-207.68151
54.16800	-2.79203	-208.01143
54.26800	-2.79703	-208.41512
54.36600	-2.80297	-208.91716
54.44400	-2.81016	-209.43666
54.48800	-2.81453	-209.93672
54.58800	-2.81766	-210.30633
54.68800	-2.82141	-210.54357
54.78800	-2.82688	-210.98705
54.88600	-2.83328	-211.49708
54.95200	-2.83766	-212.00207
55.05200	-2.84109	-212.31878
55.15200	-2.84484	-212.60162
55.25200	-2.84938	-212.99860
55.35200	-2.85437	-213.43531
55.45200	-2.86000	-213.93242
55.53200	-2.86656	-214.44231
55.60400	-2.87047	-214.94544
55.70400	-2.87359	-215.18326
55.80400	-2.87813	-215.54390
55.90400	-2.88313	-215.99166
56.00400	-2.88937	-216.50249
56.08000	-2.89406	-217.00515
56.18000	-2.89828	-217.39851
56.28000	-2.90281	-217.75839
56.38000	-2.90734	-218.15395
56.48000	-2.91234	-218.58153
56.58000	-2.91828	-219.08964
56.64600	-2.92375	-219.60208
56.74600	-2.92766	-220.02600
56.84600	-2.93172	-220.33575
56.94600	-2.93656	-220.74130
57.04600	-2.94203	-221.20331
57.13000	-2.94828	-221.71322
57.22000	-2.95250	-222.21403
57.32000	-2.95625	-222.50780
57.42000	-2.96094	-222.88731
57.52000	-2.96609	-223.32136
57.62000	-2.97172	-223.83031
57.70800	-2.97828	-224.33479
57.77200	-2.98234	-224.83994
57.87200	-2.98578	-225.13688
57.97200	-2.98969	-225.44289
58.07200	-2.99422	-225.82912
58.17200	-2.99984	-226.29009
58.24800	-3.00594	-226.80373
58.34800	-3.01063	-227.30957
58.44800	-3.01469	-227.63793
58.54800	-3.01906	-228.00778
58.64800	-3.02422	-228.45025
58.74800	-3.03016	-228.94181
58.83000	-3.03609	-229.45063
58.92400	-3.04063	-229.95465
59.02400	-3.04422	-230.24122
59.12400	-3.04891	-230.60557
59.22400	-3.05406	-231.04306
59.32000	-3.06016	-231.54560
59.39600	-3.06531	-232.05556
59.49600	-3.06937	-232.45488
59.59600	-3.07328	-232.74282
59.69600	-3.07766	-233.10661
59.79600	-3.08312	-233.54618
59.88800	-3.08875	-234.04710
59.95600	-3.09469	-234.55268
60.05600	-3.09875	-235.01317
60.15600	-3.10250	-235.29206
60.25600	-3.10703	-235.65845
60.35600	-3.11266	-236.10854
60.44800	-3.11875	-236.61332
60.53000	-3.12344	-237.11468
60.63000	-3.12750	-237.44327
60.73000	-3.13203	-237.81641
60.83000	-3.13703	-238.21834
60.93000	-3.14234	-238.68985
61.02400	-3.14922	-239.20259
61.08600	-3.15359	-239.70972
61.18600	-3.15672	-240.01063
61.28600	-3.16062	-240.29522
61.38600	-3.16563	-240.69047
61.48000	-3.17156	-241.19158
61.55000	-3.17719	-241.70634
61.65000	-3.18141	-242.14268
61.75000	-3.18516	-242.43404
61.85000	-3.18953	-242.79293
61.95000	-3.19484	-243.23587
62.05000	-3.19984	-243.67517
62.13600	-3.20625	-244.18563
62.20200	-3.21078	-244.68683
62.30200	-3.21438	-245.01115
62.40200	-3.21875	-245.34658
62.50200	-3.22375	-245.77826
62.59200	-3.23000	-246.29025
62.66000	-3.23469	-246.80094
62.76000	-3.23813	-247.14144
62.86000	-3.24172	-247.39885
62.96000	-3.24609	-247.75606
63.06000	-3.25094	-248.16954
63.16000	-3.25672	-248.66532
63.24600	-3.26344	-249.17220
63.31000	-3.26766	-249.67779
63.41000	-3.27156	-250.02679
63.51000	-3.27641	-250.41351
63.61000	-3.28156	-250.86161
63.71000	-3.28750	-251.34283
63.79400	-3.29234	-251.84986
63.89400	-3.29656	-252.22385
63.99400	-3.30094	-252.59739
64.09400	-3.30562	-253.00291
64.19400	-3.31094	-253.46488
64.29000	-3.31656	-253.97104
64.36000	-3.32234	-254.47935
64.46000	-3.32578	-254.87843
64.56000	-3.32938	-255.14764
64.66000	-3.33406	-255.52168
64.76000	-3.33953	-256.01453
64.84400	-3.34531	-256.52331
64.93600	-3.35016	-257.02715
65.03600	-3.35438	-257.38141
65.13600	-3.35875	-257.74601
65.23600	-3.36391	-258.17302
65.33600	-3.36938	-258.66011
65.43200	-3.37547	-259.16409
65.50200	-3.38047	-259.67607
65.60200	-3.38391	-260.01027
65.70200	-3.38797	-260.30517
65.80200	-3.39313	-260.73533
65.90000	-3.39922	-261.24534
65.97000	-3.40469	-261.75502
66.07000	-3.40875	-262.15532
66.17000	-3.41250	-262.45224
66.27000	-3.41688	-262.80475
66.37000	-3.42187	-263.21366
66.47000	-3.42797	-263.70466
66.55000	-3.43406	-264.20575
66.61800	-3.43844	-264.70876
66.71800	-3.44203	-265.02559
66.81800	-3.44641	-265.35252
66.91800	-3.45078	-265.71298
67.01800	-3.45687	-266.17470
67.09200	-3.46203	-266.68072
67.19200	-3.46656	-267.09896
67.29200	-3.47047	-267.41329
67.39200	-3.47516	-267.78159
67.49200	-3.48047	-268.22644
67.59200	-3.48656	-268.73392
67.66800	-3.49234	-269.24103
67.76800	-3.49641	-269.67460
67.86800	-3.50047	-269.97146
67.96800	-3.50547	-270.36405
68.06800	-3.51109	-270.86180
68.15000	-3.51687	-271.37026
68.25000	-3.52125	-271.80061
68.35000	-3.52531	-272.10361
68.45000	-3.52969	-272.45519
68.55000	-3.53453	-272.84390
68.65000	-3.54000	-273.31406
68.73600	-3.54656	-273.81715
68.80400	-3.55094	-274.32272
68.90400	-3.55437	-274.60599
69.00400	-3.55859	-274.90205
69.10400	-3.56375	-275.32524
69.20200	-3.56984	-275.82783
69.28200	-3.57516	-276.33053
69.38200	-3.57969	-276.79214
69.48200	-3.58313	-277.11615
69.58200	-3.58734	-277.41483
69.68200	-3.59188	-277.76086
69.78200	-3.59734	-278.17523
69.87400	-3.60422	-278.68068
69.95800	-3.60891	-279.18565
70.05800	-3.61266	-279.45065
70.15800	-3.61719	-279.77851
70.25800	-3.62234	-280.16844
70.35200	-3.63016	-280.68194
70.41600	-3.63438	-281.19028
70.51600	-3.63797	-281.49244
70.61600	-3.64203	-281.78129
70.71600	-3.64703	-282.14651
70.81600	-3.65281	-282.60294
70.91400	-3.66000	-283.11867
70.97000	-3.66453	-283.61914
71.07000	-3.66750	-283.94595
71.17000	-3.67109	-284.15832
71.27000	-3.67625	-284.56706
71.37000	-3.68188	-285.03436
71.46200	-3.68797	-285.53611
71.56200	-3.69297	-286.01781
71.66200	-3.69656	-286.28442
71.76200	-3.70062	-286.59528
71.86200	-3.70531	-286.95402
71.96200	-3.71047	-287.38177
72.05600	-3.71766	-287.89264
72.12000	-3.72219	-288.39636
72.22000	-3.72563	-288.67185
72.32000	-3.73016	-288.99875
72.42000	-3.73547	-289.44153
72.52000	-3.74172	-289.93183
72.60400	-3.74703	-290.43442
72.70400	-3.75078	-290.76332
72.80400	-3.75484	-291.05908
72.90400	-3.75953	-291.44111
73.00400	-3.76484	-291.85712
73.10400	-3.77031	-292.31262
73.18600	-3.77688	-292.81500
73.28600	-3.78078	-293.23703
73.38600	-3.78453	-293.49664
73.48600	-3.78906	-293.83984
73.58600	-3.79469	-294.26283
73.66000	-3.80141	-294.76452
73.72800	-3.80578	-295.26687
73.82800	-3.80922	-295.54865
73.92800	-3.81328	-295.85233
74.02800	-3.81828	-296.23464
74.12800	-3.82328	-296.66179
74.22800	-3.82953	-297.10931
74.30200	-3.83453	-297.61302
74.40200	-3.83812	-297.92562
74.50200	-3.84250	-298.24424
74.60200	-3.84750	-298.64579
74.70200	-3.85344	-299.12502
74.77600	-3.85922	-299.62769
74.87600	-3.86344	-300.02370
74.97600	-3.86719	-300.29750
75.07600	-3.87156	-300.62965
75.17600	-3.87656	-301.03791
75.27600	-3.88250	-301.52315
75.35400	-3.88906	-302.02731
75.44000	-3.89313	-302.52954
75.54000	-3.89656	-302.75190
75.64000	-3.90109	-303.08661
75.74000	-3.90625	-303.48369
75.83600	-3.91266	-303.98419
75.91600	-3.91750	-304.48747
76.01600	-3.92172	-304.83624
76.11600	-3.92578	-305.15608
76.21600	-3.93047	-305.51708
76.31600	-3.93594	-305.95076
76.41600	-3.94187	-306.43621
76.49000	-3.94750	-306.94935
76.59000	-3.95094	-307.27395
76.69000	-3.95500	-307.56268
76.79000	-3.95984	-307.95369
76.89000	-3.96563	-308.41517
76.96400	-3.97188	-308.91714
77.06400	-3.97672	-309.41588
77.16400	-3.98047	-309.69083
77.26400	-3.98437	-309.99628
77.36400	-3.98906	-310.35560
77.46400	-3.99438	-310.78762
77.56400	-4.00094	-311.29876
77.64000	-4.00625	-311.80969
77.74000	-4.01016	-312.14821
77.84000	-4.01469	-312.47711
77.94000	-4.02016	-312.90811
78.03400	-4.02703	-313.41708
78.12800	-4.03188	-313.92181
78.22800	-4.03563	-314.20684
78.32800	-4.03984	-314.53246
78.42800	-4.04469	-314.91488
78.52800	-4.05016	-315.34448
78.62800	-4.05609	-315.81584
78.70400	-4.06203	-316.31655
78.80400	-4.06609	-316.72317
78.90400	-4.07000	-316.99628
79.00400	-4.07469	-317.36797
79.10400	-4.08016	-317.77936
79.18200	-4.08594	-318.28931
79.28200	-4.09078	-318.74570
79.38200	-4.09469	-319.06241
79.48200	-4.09922	-319.39626
79.58200	-4.10453	-319.82204
79.67800	-4.11047	-320.32597
79.75000	-4.11672	-320.82632
79.85000	-4.12078	-321.31052
79.95000	-4.12422	-321.53082
80.05000	-4.12906	-321.91667
80.15000	-4.13438	-322.36466
80.23600	-4.14063	-322.87714
80.31800	-4.14531	-323.38372
80.41800	-4.14922	-323.75151
80.51800	-4.15328	-324.05680
80.61800	-4.15766	-324.40582
80.71800	-4.16234	-324.80478
80.81800	-4.16750	-325.21191
80.90000	-4.17359	-325.71915
81.00000	-4.17797	-326.16767
81.10000	-4.18219	-326.48250
81.20000	-4.18719	-326.87807
81.30000	-4.19281	-327.32913
81.38400	-4.19891	-327.83300
81.48400	-4.20359	-328.30727
81.58400	-4.20734	-328.56581
81.68400	-4.21203	-328.92939
81.78400	-4.21719	-329.33533
81.88400	-4.22297	-329.81709
81.96400	-4.22953	-330.33088
82.06000	-4.23391	-330.83177
82.16000	-4.23766	-331.06655
82.26000	-4.24234	-331.41202
82.36000	-4.24766	-331.81968
82.46000	-4.25391	-332.30594
82.56000	-4.25891	-332.79088
82.66000	-4.26328	-333.13036
82.76000	-4.26781	-333.47958
82.86000	-4.27281	-333.86022
82.96000	-4.27828	-334.27015
83.06000	-4.28516	-334.77756
83.14600	-4.29000	-335.28018
83.24600	-4.29359	-335.53541
83.34600	-4.29828	-335.87825
83.44600	-4.30344	-336.24703
83.54600	-4.30969	-336.72693
83.62600	-4.31547	-337.23089
83.72600	-4.31922	-337.56000
83.82600	-4.32328	-337.82449
83.92600	-4.32766	-338.14996
84.02600	-4.33266	-338.52711
84.12600	-4.33844	-338.97367
84.20800	-4.34500	-339.48538
84.30800	-4.34906	-339.86965
84.40800	-4.35344	-340.15098
84.50800	-4.35844	-340.52205
84.60800	-4.36391	-340.93204
84.70000	-4.37047	-341.44089
84.80000	-4.37500	-341.86628
84.90000	-4.37937	-342.16902
85.00000	-4.38391	-342.50575
85.10000	-4.38891	-342.86705
85.20000	-4.39484	-343.32389
85.27600	-4.40172	-343.82704
85.37600	-4.40563	-344.29607
85.47600	-4.40875	-344.45727
85.57600	-4.41297	-344.74975
85.67600	-4.41797	-345.12660
85.77600	-4.42484	-345.61461
85.87600	-4.42984	-346.08355
85.97600	-4.43391	-346.36262
86.07600	-4.43813	-346.65516
86.17600	-4.44297	-346.99386
86.27600	-4.44813	-347.38046
86.37600	-4.45516	-347.83623
86.44000	-4.46047	-348.33825
86.54000	-4.46438	-348.67388
86.64000	-4.46875	-348.97456
86.74000	-4.47437	-349.37790
86.82200	-4.48203	-349.88853
86.87400	-4.48609	-350.39008
86.97400	-4.48844	-350.60632
87.07400	-4.49141	-350.75167
87.17400	-4.49594	-351.07809
87.27400	-4.50094	-351.43474
87.37400	-4.50656	-351.89259
87.46800	-4.51359	-352.39998
87.56800	-4.51844	-352.87890
87.66800	-4.52203	-353.11744
87.76800	-4.52687	-353.45742
87.86800	-4.53219	-353.86419
87.96800	-4.53844	-354.31200
88.06800	-4.54359	-354.80204
88.16800	-4.54781	-355.10421
88.26800	-4.55219	-355.43689
88.36800	-4.55734	-355.81532
88.46800	-4.56328	-356.27213
88.56000	-4.57047	-356.77755
88.64400	-4.57469	-357.27960
88.74400	-4.57750	-357.43827
88.84400	-4.58188	-357.72416
88.94400	-4.58687	-358.10128
89.04400	-4.59375	-358.57010
89.10800	-4.59891	-359.07137
89.20800	-4.60266	-359.41887
89.30800	-4.60641	-359.66688
89.40800	-4.61078	-359.97829
89.50800	-4.61562	-360.33624
89.60800	-4.62125	-360.76248
89.70000	-4.62813	-361.27090
89.78000	-4.63281	-361.77447
89.88000	-4.63656	-362.03757
89.98000	-4.64109	-362.34832
90.08000	-4.64656	-362.73360
90.16800	-4.65313	-363.24069
90.26800	-4.65734	-363.67387
90.36800	-4.66109	-363.91461
90.46800	-4.66563	-364.23856
90.56800	-4.67047	-364.59944
90.66800	-4.67641	-365.03613
90.76600	-4.68328	-365.54927
90.83200	-4.68828	-366.04980
90.93200	-4.69141	-366.32514
91.03200	-4.69531	-366.55733
91.13200	-4.69984	-366.89731
91.23200	-4.70531	-367.29029
91.31000	-4.71141	-367.79499
91.41000	-4.71594	-368.19911
91.51000	-4.71984	-368.47627
91.61000	-4.72453	-368.81509
91.71000	-4.72984	-369.21602
91.81000	-4.73578	-369.67528
91.89000	-4.74250	-370.18734
91.99000	-4.74641	-370.61560
92.09000	-4.75016	-370.84091
92.19000	-4.75484	-371.16683
92.29000	-4.76047	-371.59622
92.37600	-4.76672	-372.09925
92.47600	-4.77156	-372.56342
92.57600	-4.77563	-372.84744
92.67600	-4.77984	-373.14454
92.77600	-4.78453	-373.49123
92.87600	-4.78969	-373.89126
92.97600	-4.79625	-374.35558
93.06200	-4.80125	-374.85713
93.16200	-4.80484	-375.11116
93.26200	-4.80953	-375.42662
93.36200	-4.81516	-375.83292
93.46000	-4.82172	-376.34131
93.56000	-4.82719	-376.84149
93.66000	-4.83109	-377.10977
93.76000	-4.83516	-377.40585
93.86000	-4.84000	-377.74256
93.96000	-4.84531	-378.14707
94.06000	-4.85203	-378.59410
94.12600	-4.85750	-379.10503
94.22600	-4.86094	-379.41507
94.32600	-4.86484	-379.63417
94.42600	-4.86969	-379.97970
94.52600	-4.87531	-380.39818
94.60200	-4.88188	-380.90253
94.70200	-4.88625	-381.34319
94.80200	-4.89000	-381.56798
94.90200	-4.89438	-381.86896
95.00200	-4.89953	-382.23511
95.10200	-4.90453	-382.61491
95.20200	-4.91156	-383.12030
95.29200	-4.91656	-383.62357
95.39200	-4.92047	-383.86592
95.49200	-4.92547	-384.21473
95.59200	-4.93156	-384.68474
95.68400	-4.93813	-385.18652
95.78400	-4.94281	-385.64697
95.88400	-4.94594	-385.82656
95.98400	-4.95016	-386.11498
96.08400	-4.95516	-386.47977
96.18400	-4.96109	-386.93580
96.26600	-4.96828	-387.45013
96.33800	-4.97234	-387.95733
96.43800	-4.97516	-388.12283
96.53800	-4.97922	-388.38866
96.63800	-4.98406	-388.74301
96.73800	-4.98984	-389.16820
96.82600	-4.99609	-389.67550
96.92600	-5.00063	-390.07628
97.02600	-5.00469	-390.35869
97.12600	-5.00906	-390.67385
97.22600	-5.01406	-391.03982
97.32600	-5.01969	-391.45643
97.40600	-5.02641	-391.95648
97.50600	-5.03047	-392.38137
97.60600	-5.03391	-392.59097
97.70600	-5.03844	-392.90774
97.80600	-5.04375	-393.27717
97.89800	-5.05078	-393.77993
97.99800	-5.05594	-394.27578
98.09800	-5.06000	-394.55447
98.19800	-5.06453	-394.86712
98.29800	-5.06953	-395.23280
98.39800	-5.07469	-395.60518
98.49800	-5.08188	-396.11390
98.59800	-5.08656	-396.55814
98.69800	-5.09031	-396.77426
98.79800	-5.09516	-397.10709
98.89800	-5.10078	-397.50570
98.98200	-5.10781	-398.01076
99.08200	-5.11203	-398.43658
99.18200	-5.11562	-398.65190
99.28200	-5.11984	-398.91830
99.38200	-5.12484	-399.25280
99.48200	-5.13047	-399.65835
99.58200	-5.13750	-400.11516
99.65800	-5.14250	-400.61909
99.75800	-5.14594	-400.85140
99.85800	-5.15016	-401.11324
99.95800	-5.15484	-401.42381
100.05800	-5.16125	-401.83216
100.13600	-5.16688	-402.33254
100.23600	-5.17078	-402.61489
100.33600	-5.17469	-402.86347
100.43600	-5.17937	-403.17732
100.53600	-5.18453	-403.55265
100.63600	-5.19063	-403.96127
100.71400	-5.19734	-404.46547
100.81400	-5.20094	-404.81684
100.91400	-5.20500	-405.04324
101.01400	-5.20969	-405.36788
101.11400	-5.21531	-405.76890
101.20000	-5.22219	-406.27563
101.30000	-5.22656	-406.68499
101.40000	-5.23047	-406.91850
101.50000	-5.23469	-407.19989
101.60000	-5.23937	-407.51174
101.70000	-5.24453	-407.87259
101.80000	-5.25094	-408.29653
101.88600	-5.25641	-408.79783
101.98600	-5.25984	-409.01950
102.08600	-5.26422	-409.27303
102.18600	-5.26922	-409.61519
102.28600	-5.27641	-410.06300
102.37800	-5.28187	-410.56800
102.47800	-5.28562	-410.80150
102.57800	-5.28984	-411.05500
102.67800	-5.29422	-411.33231
102.77800	-5.29953	-411.69459
102.87800	-5.30625	-412.14639
102.93400	-5.31453	-412.65622
102.98600	-5.31719	-413.15824
103.08600	-5.31906	-413.22845
103.18600	-5.32281	-413.40068
103.28600	-5.32844	-413.79705
103.37400	-5.33578	-414.30035
103.47400	-5.33969	-414.71609
103.57400	-5.34297	-414.88639
103.67400	-5.34766	-415.18885
103.77400	-5.35250	-415.53751
103.87400	-5.35828	-415.96591
103.97400	-5.36484	-416.41918
104.07400	-5.36984	-416.90487
104.17400	-5.37328	-417.09778
104.27400	-5.37781	-417.38221
104.37400	-5.38313	-417.75888
104.47400	-5.39047	-418.25482
104.54400	-5.39547	-418.76361
104.64400	-5.39891	-419.03132
104.74400	-5.40250	-419.23776
104.84400	-5.40688	-419.52786
104.94400	-5.41187	-419.87750
105.04400	-5.41734	-420.26609
105.12600	-5.42438	-420.77106
105.22600	-5.42813	-421.12744
105.32601	-5.43203	-421.35373
105.42601	-5.43703	-421.68286
105.52601	-5.44266	-422.08621
105.61401	-5.44969	-422.59711
105.71401	-5.45422	-423.01750
105.81401	-5.45812	-423.24942
105.91401	-5.46266	-423.54399
106.01401	-5.46766	-423.88958
106.11401	-5.47297	-424.26968
106.20201	-5.48047	-424.77161
106.30201	-5.48453	-425.20615
106.40201	-5.48781	-425.36312
106.50201	-5.49234	-425.65098
106.60201	-5.49781	-426.02289
106.70001	-5.50531	-426.52565
106.80001	-5.51031	-427.01182
106.90001	-5.51406	-427.24323
107.00001	-5.51844	-427.52254
107.10001	-5.52359	-427.87170
107.20001	-5.52906	-428.26563
107.30001	-5.53578	-428.71442
107.40001	-5.54094	-429.19734
107.50001	-5.54453	-429.39061
107.60001	-5.54906	-429.66798
107.70001	-5.55422	-430.01440
107.80001	-5.56125	-430.47079
107.88601	-5.56672	-430.97162
107.98601	-5.57016	-431.18757
108.08601	-5.57422	-431.42614
108.18601	-5.57891	-431.73847
108.28601	-5.58453	-432.11544
108.38601	-5.59187	-432.58211
108.45801	-5.59719	-433.09122
108.55801	-5.60031	-433.31710
108.65801	-5.60453	-433.54550
108.75801	-5.60969	-433.89907
108.85801	-5.61547	-434.30236
108.94001	-5.62219	-434.81126
109.04001	-5.62594	-435.13358
109.14001	-5.62969	-435.32366
109.24001	-5.63406	-435.60371
109.34001	-5.63875	-435.91687
109.44001	-5.64406	-436.27840
109.53201	-5.65172	-436.77971
109.63201	-5.65594	-437.20531
109.73201	-5.65984	-437.40124
109.83201	-5.66469	-437.72525
109.93201	-5.67063	-438.13062
110.02601	-5.67734	-438.63881
110.12601	-5.68156	-438.97390
110.22601	-5.68547	-439.20252
110.32601	-5.69016	-439.48963
110.42601	-5.69547	-439.85009
110.52601	-5.70078	-440.21529
110.61401	-5.70812	-440.71877
110.71401	-5.71187	-441.09905
110.81401	-5.71547	-441.28340
110.91401	-5.72031	-441.56143
111.01401	-5.72578	-441.93053
111.10601	-5.73312	-442.43085
111.20601	-5.73797	-442.88278
111.30601	-5.74141	-443.07569
111.40601	-5.74578	-443.34105
111.50601	-5.75047	-443.65329
111.60601	-5.75578	-444.00713
111.70601	-5.76359	-444.49872
111.77001	-5.76812	-445.00184
111.87001	-5.77141	-445.21615
111.97001	-5.77578	-445.45761
112.07001	-5.78109	-445.80996
112.17001	-5.78797	-446.28751
112.27001	-5.79312	-446.75785
112.37001	-5.79672	-446.98539
112.47001	-5.80094	-447.25561
112.57001	-5.80578	-447.57596
112.67001	-5.81141	-447.96827
112.77001	-5.81906	-448.46880
112.83601	-5.82359	-448.97151
112.93601	-5.82625	-449.13638
113.03601	-5.83016	-449.33352
113.13601	-5.83469	-449.63661
113.23601	-5.84016	-449.99960
113.32201	-5.84703	-450.50076
113.42201	-5.85188	-450.95310
113.52201	-5.85578	-451.18403
113.62201	-5.86016	-451.45482
113.72201	-5.86500	-451.78357
113.82201	-5.87031	-452.13613
113.92201	-5.87703	-452.60623
114.02201	-5.88219	-453.08456
114.12201	-5.88609	-453.29496
114.22201	-5.89063	-453.57907
114.32201	-5.89578	-453.92287
114.42201	-5.90266	-454.39264
114.52201	-5.90781	-454.81327
114.62201	-5.91203	-455.07976
114.72201	-5.91656	-455.36166
114.82201	-5.92141	-455.67539
114.92201	-5.92734	-456.07546
115.02201	-5.93469	-456.57060
115.10801	-5.93953	-457.07363
115.20801	-5.94266	-457.20235
115.30801	-5.94703	-457.44270
115.40801	-5.95187	-457.75381
115.50801	-5.95906	-458.20254
115.60801	-5.96438	-458.68397
115.70801	-5.96813	-458.90394
115.80801	-5.97250	-459.15216
115.90801	-5.97734	-459.47281
116.00801	-5.98312	-459.84820
116.10801	-5.99047	-460.32125
116.18801	-5.99563	-460.82538
116.28801	-5.99875	-460.98650
116.38801	-6.00297	-461.21576
116.48801	-6.00828	-461.54290
116.58801	-6.01516	-461.98139
116.68801	-6.02047	-462.46716
116.78801	-6.02406	-462.66583
116.88801	-6.02813	-462.89355
116.98801	-6.03281	-463.17106
117.08801	-6.03828	-463.52932
117.18801	-6.04500	-463.93073
117.25601	-6.05062	-464.44142
117.35601	-6.05406	-464.69641
117.45601	-6.05813	-464.89850
117.55601	-6.06313	-465.21819
117.65601	-6.06875	-465.57376
117.75201	-6.07547	-466.07631
117.85201	-6.07922	-466.33655
117.95201	-6.08328	-466.53277
118.05201	-6.08766	-466.79443
118.15201	-6.09281	-467.11248
118.25201	-6.09813	-467.45822
118.35201	-6.10594	-467.95020
118.45201	-6.10984	-468.26550
118.55201	-6.11359	-468.43079
118.65201	-6.11813	-468.67704
118.75201	-6.12344	-468.98612
118.85201	-6.13156	-469.49127
118.95201	-6.13641	-469.87242
119.05201	-6.14031	-470.07906
119.15201	-6.14484	-470.30795
119.25201	-6.15000	-470.61467
119.35201	-6.15562	-470.95814
119.43401	-6.16453	-471.47590
119.53401	-6.16828	-471.92109
119.63401	-6.17141	-472.00882
119.73401	-6.17672	-472.29880
119.83401	-6.18297	-472.72220
119.92601	-6.19016	-473.22819
120.02601	-6.19313	-473.48437
120.12601	-6.19625	-473.58042
120.22601	-6.20047	-473.82131
120.32601	-6.20531	-474.10068
120.42601	-6.21078	-474.46066
120.52601	-6.21828	-474.90746
120.62601	-6.22359	-475.40557
120.72601	-6.22703	-475.55113
120.82601	-6.23141	-475.79750
120.92601	-6.23641	-476.09630
121.02601	-6.24437	-476.55201
121.09801	-6.24922	-477.05325
121.19801	-6.25250	-477.23225
121.29801	-6.25625	-477.40078
121.39801	-6.26078	-477.67061
121.49801	-6.26609	-477.99614
121.59801	-6.27266	-478.38089
121.67001	-6.27859	-478.88240
121.77001	-6.28203	-479.10580
121.87001	-6.28594	-479.29332
121.97001	-6.29094	-479.59656
122.07001	-6.29672	-479.96902
122.15601	-6.30344	-480.47155
122.25601	-6.30703	-480.70356
122.35601	-6.31094	-480.89084
122.45601	-6.31563	-481.16913
122.55601	-6.32094	-481.48286
122.65601	-6.32656	-481.85861
122.73601	-6.33438	-482.36743
122.83601	-6.33766	-482.70410
122.93601	-6.34094	-482.82385
123.03601	-6.34563	-483.07976
123.13601	-6.35125	-483.43250
123.22201	-6.35828	-483.93404
123.32201	-6.36234	-484.26050
123.42201	-6.36609	-484.43910
123.52201	-6.37062	-484.68649
123.62201	-6.37547	-484.98908
123.72201	-6.38109	-485.34721
123.82201	-6.38875	-485.82947
123.92201	-6.39375	-486.29916
124.02201	-6.39719	-486.42826
124.12201	-6.40156	-486.65890
124.22201	-6.40641	-486.95311
124.31201	-6.41391	-487.46920
124.41201	-6.41906	-487.94299
124.51201	-6.42281	-488.12491
124.61201	-6.42688	-488.34428
124.71201	-6.43172	-488.63170
124.81201	-6.43750	-488.98426
124.91201	-6.44469	-489.43940
125.00601	-6.44984	-489.93990
125.10601	-6.45313	-490.05967
125.20601	-6.45766	-490.31284
125.30601	-6.46297	-490.63590
125.40601	-6.47000	-491.06315
125.50601	-6.47547	-491.52973
125.60601	-6.47922	-491.73108
125.70601	-6.48328	-491.93248
125.80601	-6.48766	-492.16765
125.90601	-6.49297	-492.48075
126.00601	-6.49922	-492.88890
126.09001	-6.50625	-493.39926
126.19001	-6.50969	-493.65297
126.29001	-6.51391	-493.84397
126.39001	-6.51922	-494.16661
126.49001	-6.52625	-494.58209
126.59001	-6.53172	-495.07818
126.69001	-6.53516	-495.21881
126.79001	-6.53922	-495.43425
126.89001	-6.54391	-495.68376
126.99001	-6.54906	-496.00041
127.09001	-6.55547	-496.43186
127.16601	-6.56297	-496.94574
127.26601	-6.56594	-497.21700
127.36601	-6.56922	-497.32527
127.46601	-6.57422	-497.60738
127.56601	-6.58000	-497.98054
127.64201	-6.58719	-498.48664
127.74201	-6.59109	-498.82787
127.84201	-6.59484	-498.98407
127.94201	-6.59938	-499.25295
128.04201	-6.60437	-499.56608
128.14201	-6.60969	-499.91193
128.24201	-6.61750	-500.42105
128.34201	-6.62187	-500.82153
128.44201	-6.62547	-500.95361
128.54201	-6.63016	-501.22672
128.64201	-6.63578	-501.62709
128.73601	-6.64297	-502.13301
128.83601	-6.64703	-502.41435
128.93601	-6.65063	-502.58648
129.03601	-6.65484	-502.85727
129.13601	-6.65969	-503.13514
129.23601	-6.66516	-503.47102
129.33601	-6.67250	-503.96192
129.43601	-6.67766	-504.41623
129.53601	-6.68156	-504.60851
129.63601	-6.68672	-504.90469
129.73601	-6.69266	-505.31352
129.82601	-6.69953	-505.82576
129.92601	-6.70328	-506.11442
130.02601	-6.70688	-506.28000
130.12601	-6.71109	-506.50233
130.22601	-6.71547	-506.76107
130.32601	-6.72031	-507.05206
130.42601	-6.72734	-507.46226
130.50001	-6.73281	-507.96741
130.60001	-6.73641	-508.16590
130.70001	-6.74094	-508.41081
130.80001	-6.74594	-508.73172
130.90001	-6.75266	-509.10825
130.97601	-6.75828	-509.61453
131.07601	-6.76188	-509.82547
131.17601	-6.76578	-509.99558
131.27601	-6.77047	-510.23960
131.37601	-6.77531	-510.54424
131.47601	-6.78078	-510.87612
131.57401	-6.78859	-511.37775
131.67401	-6.79234	-511.67071
131.77401	-6.79625	-511.83712
131.87401	-6.80094	-512.08925
131.97401	-6.80641	-512.41386
132.07401	-6.81359	-512.86399
132.17401	-6.81813	-513.19516
132.27401	-6.82187	-513.34983
132.37401	-6.82641	-513.58634
132.47401	-6.83156	-513.86189
132.57401	-6.83750	-514.22358
132.65801	-6.84578	-514.72646
132.75801	-6.84938	-515.06454
132.85801	-6.85281	-515.17427
132.95801	-6.85750	-515.41191
133.05801	-6.86281	-515.70231
133.15601	-6.87125	-516.21753
133.25601	-6.87547	-516.61175
133.35601	-6.87875	-516.69919
133.45601	-6.88313	-516.92116
133.55601	-6.88828	-517.21382
133.65601	-6.89406	-517.55160
133.75201	-6.90234	-518.06545
133.85201	-6.90563	-518.37862
133.95201	-6.90891	-518.48084
134.05201	-6.91344	-518.70662
134.15201	-6.91891	-519.01364
134.25201	-6.92703	-519.51426
134.35201	-6.93156	-519.89037
134.45201	-6.93516	-520.03223
134.55201	-6.93922	-520.22547
134.65201	-6.94391	-520.47116
134.75201	-6.94922	-520.77723
134.85201	-6.95734	-521.24131
134.95201	-6.96156	-521.62123
135.05201	-6.96500	-521.72947
135.15201	-6.96938	-521.92271
135.25201	-6.97453	-522.17692
135.35201	-6.98297	-522.63409
135.45201	-6.98781	-523.06801
135.55201	-6.99172	-523.21988
135.65201	-6.99609	-523.43160
135.75201	-7.00094	-523.67538
135.85201	-7.00688	-523.99826
135.93801	-7.01672	-524.51140
135.98601	-7.02000	-525.02006
136.08601	-7.02188	-525.06399
136.18601	-7.02500	-525.11746
136.28601	-7.03047	-525.41989
136.38601	-7.03719	-525.81537
136.48601	-7.04281	-526.28726
136.58601	-7.04625	-526.41755
136.68601	-7.05000	-526.57336
136.78601	-7.05453	-526.78829
136.88601	-7.05984	-527.09776
136.98601	-7.06578	-527.46212
137.07601	-7.07297	-527.96352
137.17601	-7.07625	-528.14066
137.27601	-7.08016	-528.29605
137.37601	-7.08516	-528.54323
137.47601	-7.09094	-528.87034
137.56001	-7.09844	-529.38336
137.66001	-7.10219	-529.65319
137.76001	-7.10578	-529.75279
137.86001	-7.10984	-529.92392
137.96001	-7.11484	-530.17557
138.06001	-7.12063	-530.50387
138.16001	-7.12891	-530.96992
138.26001	-7.13344	-531.37916
138.36001	-7.13672	-531.40765
138.46001	-7.14141	-531.53163
138.55201	-7.14750	-528.90325
138.55401	-7.14922	-521.87836
138.55601	-7.15156	-508.34131
138.55801	-7.15422	-489.07050
138.56001	-7.15734	-465.94894
138.56201	-7.16047	-440.07769
138.56401	-7.16359	-411.95497
138.56601	-7.16641	-382.31626
138.56801	-7.16891	-352.02047
138.57001	-7.17094	-321.62341
138.57201	-7.17250	-291.48433
138.57401	-7.17344	-262.00902
138.57601	-7.17406	-233.57496
138.57801	-7.17406	-206.41287
138.58001	-7.17406	-180.68098
138.58201	-7.17375	-156.53472
138.58401	-7.17359	-134.08013
138.58601	-7.17359	-113.34892
138.58801	-7.17359	-94.34751
138.59001	-7.17406	-77.08487
138.59201	-7.17422	-61.54181
138.59401	-7.17438	-47.65474
138.59601	-7.17438	-35.34828
138.59801	-7.17438	-24.55071
138.60001	-7.17438	-15.17075
138.60201	-7.17438	-7.10301
138.60401	-7.17438	-0.25732
138.60601	-7.17438	5.45681
138.60801	-7.17438	10.15335
138.61001	-7.17438	13.94007
138.61201	-7.17438	16.89875
138.61401	-7.17438	19.11627
138.61601	-7.17438	20.69157
138.61801	-7.17438	21.70467
138.62001	-7.17438	22.22030
138.62601	-7.17438	21.53164
138.62801	-7.17406	20.75531
138.63001	-7.17406	19.79401
138.63201	-7.17406	18.69783
138.63401	-7.17406	17.49961
138.63601	-7.17406	16.22984
138.63801	-7.17406	14.92469
138.64001	-7.17406	13.61172
138.64201	-7.17406	12.30500
138.64401	-7.17406	11.01958
138.64601	-7.17406	9.77487
138.64801	-7.17406	8.58261
138.65001	-7.17406	7.44823
138.65201	-7.17406	6.38192
138.65401	-7.17391	5.39327
138.65601	-7.17391	4.48148
138.65801	-7.17391	3.64323
138.66001	-7.17391	2.88087
138.66201	-7.17391	2.19498
138.66401	-7.17391	1.58087
138.66601	-7.17375	1.03582
138.67001	-7.17375	0.14270
138.67401	-7.17375	-0.52775
138.68001	-7.17359	-1.17529
138.73001	-7.17266	-0.66438
138.83001	-7.17063	-0.40045
138.93001	-7.16969	-0.34932
139.03001	-7.16969	-0.32023
139.13001	-7.17016	-0.31223
139.23001	-7.17141	-0.29308
139.33001	-7.17781	-0.28831
139.39401	-7.18797	-0.28402
139.49401	-7.19453	-0.28001
139.59401	-7.19937	-0.27058
139.69401	-7.20516	-0.26319
139.79401	-7.21219	-0.26396
139.89401	-7.21719	-0.25662
139.99401	-7.22125	-0.25419
140.09401	-7.22578	-0.25039
140.19401	-7.23109	-0.24962
140.29401	-7.23688	-0.24832
140.39401	-7.24359	-0.24501
140.49401	-7.24734	-0.24391
140.59001	-7.25156	-0.23323
