# Supplementary material for: Strengthening of 3D Printed Fused Deposition Manufactured Parts Using the Fill Compositing Technique
Source: PLoS One. 2015 Apr 16;10(4):e0122915. doi: 10.1371/journal.pone.0122915 (PMC4400136; doi:10.1371/journal.pone.0122915)
Supplement: S1 File — This is the raw data and information on all the samples presented in this manuscript. (ZIP) [file pone.0122915.s001.zip › Specimen_RawData_114.csv]

Time	Extension	Load
(sec)	(mm)	(N)
0.00000	-0.00016	-0.06645
0.10000	-0.00047	-0.06453
0.20000	-0.00359	-0.06966
0.30000	-0.01141	-0.06808
0.40000	-0.01875	-0.06936
0.50000	-0.02688	-0.06939
0.60000	-0.03094	-0.07023
0.70000	-0.03531	-0.06834
0.80000	-0.04000	-0.06674
0.90000	-0.04609	-0.07094
1.00000	-0.05250	-0.07925
1.10000	-0.05734	-0.06861
1.20000	-0.06141	-0.06896
1.30000	-0.06578	-0.06857
1.40000	-0.07094	-0.07336
1.50000	-0.07641	-0.06660
1.60000	-0.08312	-0.06206
1.70000	-0.08734	-0.07522
1.80000	-0.09156	-0.06688
1.90000	-0.09641	-0.07705
2.00000	-0.10219	-0.07708
2.10000	-0.10938	-0.06843
2.20000	-0.11406	-0.06552
2.30000	-0.11812	-0.05942
2.40000	-0.12281	-0.06476
2.50000	-0.12797	-0.07293
2.60000	-0.13391	-0.07090
2.70000	-0.14172	-0.06272
2.80000	-0.14516	-0.06630
2.90000	-0.14922	-0.07116
3.00000	-0.15391	-0.06227
3.10000	-0.15922	-0.07362
3.20000	-0.16594	-0.07472
3.30000	-0.17078	-0.07142
3.40000	-0.17484	-0.07323
3.50000	-0.17953	-0.06853
3.60000	-0.18484	-0.07372
3.70000	-0.19094	-0.06983
3.80000	-0.19797	-0.06364
3.90000	-0.20141	-0.06584
4.00000	-0.20547	-0.06737
4.10000	-0.21047	-0.06593
4.20000	-0.21641	-0.07236
4.30000	-0.22312	-0.06778
4.40000	-0.22750	-0.06423
4.50000	-0.23156	-0.06843
4.60000	-0.23578	-0.06408
4.70000	-0.24062	-0.05791
4.80000	-0.24609	-0.06199
4.90000	-0.25313	-0.07101
5.00000	-0.25797	-0.07073
5.10000	-0.26219	-0.07106
5.20000	-0.26719	-0.06861
5.30000	-0.27297	-0.06907
5.40000	-0.28016	-0.07146
5.50000	-0.28422	-0.06945
5.60000	-0.28828	-0.06608
5.70000	-0.29297	-0.06564
5.80000	-0.29828	-0.06706
5.90000	-0.30469	-0.06478
6.00000	-0.31312	-0.07271
6.10000	-0.31641	-0.07289
6.20000	-0.32031	-0.06559
6.30000	-0.32547	-0.07592
6.40000	-0.33109	-0.06723
6.50000	-0.33719	-0.06378
6.60000	-0.34141	-0.06591
6.70000	-0.34547	-0.06611
6.80000	-0.35016	-0.06965
6.90000	-0.35531	-0.06678
7.00000	-0.36078	-0.06872
7.10000	-0.36781	-0.06790
7.20000	-0.37172	-0.06542
7.30000	-0.37594	-0.06489
7.40000	-0.38125	-0.07074
7.50000	-0.38781	-0.06614
7.60000	-0.39422	-0.06553
7.70000	-0.39797	-0.07471
7.80000	-0.40188	-0.06073
7.90000	-0.40641	-0.06982
8.00000	-0.41141	-0.07108
8.10000	-0.41734	-0.06551
8.20000	-0.42516	-0.06466
8.30000	-0.42891	-0.06484
8.40000	-0.43313	-0.06906
8.50000	-0.43797	-0.22904
8.60000	-0.44375	-0.63862
8.69000	-0.44969	-1.14709
8.79000	-0.45406	-1.53019
8.89000	-0.45812	-1.86894
8.99000	-0.46281	-2.25114
9.09000	-0.46781	-2.66755
9.19000	-0.47328	-3.13377
9.27800	-0.47938	-3.63973
9.37800	-0.48391	-4.11994
9.47800	-0.48812	-4.48233
9.57800	-0.49281	-4.90220
9.67800	-0.49813	-5.36190
9.76200	-0.50406	-5.86261
9.84400	-0.50891	-6.36716
9.94400	-0.51328	-6.77840
10.04400	-0.51766	-7.16306
10.14400	-0.52219	-7.57226
10.24400	-0.52750	-8.03445
10.33600	-0.53344	-8.53885
10.41200	-0.53844	-9.04324
10.51200	-0.54234	-9.43826
10.61200	-0.54688	-9.80970
10.71200	-0.55203	-10.26479
10.81000	-0.55781	-10.77022
10.89800	-0.56313	-11.28030
10.99800	-0.56797	-11.74145
11.09800	-0.57203	-12.09272
11.19800	-0.57641	-12.48144
11.29800	-0.58156	-12.93547
11.39400	-0.58703	-13.43868
11.47400	-0.59328	-13.94774
11.55800	-0.59750	-14.44912
11.65800	-0.60125	-14.75135
11.75800	-0.60578	-15.15663
11.85800	-0.61094	-15.61141
11.95000	-0.61672	-16.11623
12.03800	-0.62172	-16.62256
12.13800	-0.62578	-16.99004
12.23800	-0.63031	-17.39325
12.33800	-0.63516	-17.82952
12.43800	-0.64047	-18.29361
12.53400	-0.64656	-18.80551
12.60000	-0.65203	-19.31020
12.70000	-0.65594	-19.73007
12.80000	-0.65984	-20.06173
12.90000	-0.66438	-20.46049
13.00000	-0.67000	-20.94421
13.08000	-0.67562	-21.45793
13.17200	-0.68063	-21.95872
13.27200	-0.68469	-22.31964
13.37200	-0.68922	-22.71194
13.47200	-0.69438	-23.16804
13.57200	-0.69969	-23.65575
13.65800	-0.70578	-24.16188
13.73400	-0.71031	-24.66390
13.83400	-0.71422	-24.99842
13.93400	-0.71922	-25.44795
14.02600	-0.72484	-25.95750
14.09600	-0.73047	-26.46399
14.17000	-0.73469	-26.96948
14.27000	-0.73781	-27.28441
14.37000	-0.74156	-27.61768
14.47000	-0.74594	-28.02265
14.57000	-0.75031	-28.43915
14.67000	-0.75531	-28.89368
14.76600	-0.76109	-29.40199
14.83600	-0.76578	-29.90306
14.93600	-0.77000	-30.32284
15.03600	-0.77469	-30.74458
15.13600	-0.78031	-31.24917
15.22200	-0.78578	-31.75033
15.29400	-0.79078	-32.25943
15.39400	-0.79531	-32.71680
15.49400	-0.79906	-33.07263
15.59400	-0.80344	-33.47816
15.69400	-0.80844	-33.93540
15.78600	-0.81375	-34.43758
15.86400	-0.81953	-34.94347
15.95000	-0.82375	-35.44615
16.05000	-0.82781	-35.80966
16.15000	-0.83250	-36.25520
16.25000	-0.83766	-36.73571
16.34600	-0.84312	-37.24394
16.42800	-0.84813	-37.75159
16.52800	-0.85281	-38.22495
16.62800	-0.85719	-38.66399
16.72800	-0.86188	-39.10316
16.82800	-0.86703	-39.58545
16.92200	-0.87250	-40.09080
17.00000	-0.87813	-40.60536
17.09600	-0.88234	-41.10571
17.19600	-0.88656	-41.47457
17.29600	-0.89125	-41.93841
17.39400	-0.89672	-42.44545
17.48000	-0.90188	-42.94981
17.58000	-0.90703	-43.44540
17.68000	-0.91156	-43.87003
17.78000	-0.91609	-44.29753
17.88000	-0.92078	-44.73943
17.98000	-0.92578	-45.20300
18.07800	-0.93172	-45.71279
18.14600	-0.93688	-46.21769
18.24600	-0.94109	-46.65565
18.34600	-0.94563	-47.04688
18.44600	-0.95094	-47.53585
18.53600	-0.95672	-48.04499
18.61000	-0.96156	-48.55083
18.71000	-0.96578	-48.97248
18.81000	-0.97000	-49.34542
18.91000	-0.97453	-49.79241
19.01000	-0.97953	-50.26011
19.10600	-0.98500	-50.76340
19.18400	-0.99109	-51.28004
19.26400	-0.99531	-51.78263
19.36400	-0.99875	-52.07289
19.46400	-1.00312	-52.45603
19.56400	-1.00813	-52.93347
19.64800	-1.01391	-53.43700
19.71200	-1.01859	-53.94525
19.81200	-1.02297	-54.41715
19.91200	-1.02672	-54.74023
20.01200	-1.03109	-55.13082
20.11200	-1.03641	-55.61014
20.21000	-1.04172	-56.11575
20.28800	-1.04734	-56.62345
20.37800	-1.05172	-57.12700
20.47800	-1.05609	-57.50258
20.57800	-1.06078	-57.94954
20.67600	-1.06609	-58.45205
20.76000	-1.07172	-58.96225
20.83600	-1.07656	-59.47207
20.93600	-1.08047	-59.84834
21.03600	-1.08453	-60.19882
21.13600	-1.08891	-60.61260
21.23600	-1.09359	-61.05516
21.33600	-1.09891	-61.53456
21.41200	-1.10453	-62.03499
21.50800	-1.10922	-62.53938
21.60800	-1.11359	-62.90239
21.70800	-1.11828	-63.32772
21.80800	-1.12328	-63.75950
21.89400	-1.12953	-64.27258
21.96400	-1.13391	-64.77456
22.06400	-1.13813	-65.17640
22.16400	-1.14250	-65.55311
22.26400	-1.14766	-65.99513
22.35600	-1.15313	-66.50203
22.43800	-1.15938	-67.01292
22.49200	-1.16406	-67.51630
22.59200	-1.16703	-67.88000
22.69200	-1.17047	-68.13785
22.79200	-1.17547	-68.59890
22.88600	-1.18063	-69.10590
22.97400	-1.18625	-69.61823
23.06000	-1.19094	-70.11960
23.16000	-1.19484	-70.47689
23.26000	-1.19922	-70.86944
23.36000	-1.20391	-71.30362
23.46000	-1.20906	-71.78468
23.55600	-1.21484	-72.28766
23.62600	-1.22000	-72.79785
23.72600	-1.22406	-73.25992
23.82600	-1.22828	-73.61507
23.92600	-1.23344	-74.06925
24.01600	-1.23891	-74.57604
24.09000	-1.24438	-75.08894
24.19000	-1.24891	-75.59074
24.29000	-1.25266	-75.91846
24.39000	-1.25687	-76.30429
24.49000	-1.26188	-76.74807
24.58600	-1.26703	-77.25041
24.67000	-1.27297	-77.75491
24.72800	-1.27781	-78.25682
24.82800	-1.28156	-78.67591
24.92800	-1.28563	-78.99640
25.02800	-1.29031	-79.43025
25.12800	-1.29609	-79.93821
25.20400	-1.30141	-80.44083
25.29800	-1.30594	-80.94386
25.39800	-1.31000	-81.31834
25.49800	-1.31437	-81.71031
25.59800	-1.31938	-82.16759
25.69800	-1.32469	-82.65863
25.78800	-1.33094	-83.17445
25.85600	-1.33500	-83.68076
25.95600	-1.33891	-84.03962
26.05600	-1.34328	-84.41672
26.15600	-1.34859	-84.90462
26.24600	-1.35438	-85.41539
26.31000	-1.35922	-85.92389
26.41000	-1.36359	-86.37438
26.51000	-1.36734	-86.70107
26.61000	-1.37172	-87.10448
26.71000	-1.37672	-87.58816
26.80200	-1.38219	-88.09072
26.87600	-1.38781	-88.59334
26.94600	-1.39203	-89.09658
27.04600	-1.39547	-89.42959
27.14600	-1.39984	-89.81082
27.24600	-1.40469	-90.26146
27.34600	-1.41031	-90.77070
27.43400	-1.41562	-91.27677
27.53400	-1.42047	-91.75285
27.63400	-1.42453	-92.13971
27.73400	-1.42922	-92.56325
27.83400	-1.43469	-93.05602
27.91800	-1.43984	-93.56476
27.98800	-1.44609	-94.07707
28.07200	-1.44984	-94.57833
28.17200	-1.45297	-94.82309
28.27200	-1.45750	-95.22599
28.36400	-1.46234	-95.73220
28.45800	-1.46828	-96.23440
28.53000	-1.47297	-96.73715
28.63000	-1.47734	-97.16424
28.73000	-1.48125	-97.51734
28.83000	-1.48578	-97.92978
28.93000	-1.49094	-98.42568
29.02600	-1.49641	-98.93102
29.10400	-1.50234	-99.44707
29.17200	-1.50656	-99.95639
29.27200	-1.51016	-100.27213
29.37200	-1.51453	-100.67229
29.47000	-1.51984	-101.17453
29.55800	-1.52563	-101.67940
29.62800	-1.53016	-102.18814
29.72800	-1.53422	-102.59896
29.82800	-1.53828	-102.93331
29.92800	-1.54281	-103.36386
30.02800	-1.54797	-103.85849
30.11600	-1.55328	-104.36232
30.19400	-1.55906	-104.87539
30.25600	-1.56328	-105.38156
30.35600	-1.56688	-105.75067
30.45600	-1.57125	-106.12772
30.55400	-1.57656	-106.63101
30.64400	-1.58188	-107.13708
30.72200	-1.58672	-107.64858
30.82200	-1.59109	-108.11539
30.92200	-1.59500	-108.49199
31.02200	-1.59953	-108.92188
31.12200	-1.60469	-109.40019
31.21200	-1.60969	-109.91029
31.28600	-1.61531	-110.41336
31.36600	-1.61922	-110.91835
31.46600	-1.62281	-111.22085
31.56600	-1.62719	-111.63435
31.66600	-1.63250	-112.14268
31.75200	-1.63766	-112.64470
31.82000	-1.64250	-113.14850
31.91800	-1.64734	-113.65530
32.01800	-1.65172	-114.06208
32.11800	-1.65641	-114.51459
32.21800	-1.66156	-115.01803
32.31200	-1.66672	-115.52133
32.38400	-1.67203	-116.02256
32.47400	-1.67625	-116.52871
32.57400	-1.68000	-116.86251
32.67400	-1.68437	-117.27371
32.77400	-1.68953	-117.77315
32.86000	-1.69469	-118.27552
32.94200	-1.69953	-118.78120
33.04200	-1.70406	-119.20983
33.14200	-1.70828	-119.61110
33.24200	-1.71328	-120.07728
33.33800	-1.71844	-120.58024
33.42600	-1.72359	-121.08319
33.49400	-1.72922	-121.59020
33.57200	-1.73328	-122.09065
33.67200	-1.73703	-122.40836
33.77200	-1.74125	-122.79655
33.87200	-1.74594	-123.24046
33.97000	-1.75125	-123.74528
34.05000	-1.75641	-124.24851
34.15000	-1.76109	-124.70683
34.25000	-1.76562	-125.10572
34.35000	-1.77047	-125.54979
34.44800	-1.77594	-126.05959
34.53600	-1.78125	-126.56446
34.61200	-1.78656	-127.06748
34.71200	-1.79109	-127.53309
34.81200	-1.79516	-127.87922
34.91200	-1.80016	-128.31898
35.01200	-1.80547	-128.82239
35.09800	-1.81109	-129.32837
35.18000	-1.81594	-129.83319
35.28000	-1.82031	-130.23844
35.38000	-1.82422	-130.59093
35.48000	-1.82891	-131.01071
35.58000	-1.83391	-131.48126
35.67400	-1.83969	-131.98172
35.73800	-1.84484	-132.48336
35.83800	-1.84859	-132.92560
35.93800	-1.85266	-133.24250
36.03800	-1.85750	-133.66038
36.13600	-1.86328	-134.16977
36.21400	-1.86875	-134.66987
36.29200	-1.87312	-135.17241
36.39200	-1.87719	-135.52919
36.49200	-1.88172	-135.91696
36.59200	-1.88641	-136.33087
36.69200	-1.89156	-136.80471
36.78400	-1.89734	-137.30545
36.85000	-1.90250	-137.81518
36.95000	-1.90609	-138.19012
37.05000	-1.91016	-138.51355
37.15000	-1.91516	-138.95890
37.24400	-1.92109	-139.46275
37.30800	-1.92656	-139.97141
37.40600	-1.93078	-140.47706
37.50600	-1.93438	-140.76714
37.60600	-1.93875	-141.14161
37.70600	-1.94375	-141.57808
37.80600	-1.94859	-142.01201
37.90600	-1.95516	-142.52071
37.97400	-1.95969	-143.03035
38.07400	-1.96391	-143.41719
38.17400	-1.96828	-143.80401
38.27400	-1.97359	-144.24784
38.36000	-1.97984	-144.75441
38.41400	-1.98469	-145.26486
38.51400	-1.98844	-145.69293
38.61400	-1.99203	-145.95759
38.71400	-1.99656	-146.37828
38.81400	-2.00172	-146.86638
38.90600	-2.00719	-147.36672
38.98200	-2.01328	-147.87780
39.05200	-2.01703	-148.38457
39.15200	-2.02016	-148.61673
39.25200	-2.02422	-148.96379
39.35200	-2.02906	-149.40853
39.45200	-2.03437	-149.89051
39.52600	-2.04000	-150.40274
39.61200	-2.04453	-150.90682
39.71200	-2.04859	-151.27479
39.81200	-2.05297	-151.66879
39.91200	-2.05766	-152.11308
40.01200	-2.06313	-152.59998
40.09800	-2.06938	-153.11515
40.16000	-2.07312	-153.61877
40.26000	-2.07672	-153.92315
40.36000	-2.08109	-154.30005
40.46000	-2.08641	-154.77581
40.54800	-2.09172	-155.27952
40.62000	-2.09688	-155.78721
40.72000	-2.10141	-156.26678
40.82000	-2.10547	-156.61015
40.92000	-2.11000	-157.00312
41.02000	-2.11484	-157.45991
41.12000	-2.12031	-157.95946
41.20600	-2.12609	-158.47062
41.27000	-2.13094	-158.98481
41.37000	-2.13453	-159.37966
41.47000	-2.13859	-159.71333
41.57000	-2.14359	-160.17687
41.66200	-2.14953	-160.67910
41.73000	-2.15453	-161.18979
41.83000	-2.15875	-161.64258
41.93000	-2.16234	-161.93952
42.03000	-2.16688	-162.34155
42.13000	-2.17156	-162.78586
42.22800	-2.17719	-163.29348
42.30800	-2.18281	-163.79875
42.36800	-2.18766	-164.31196
42.46800	-2.19141	-164.71243
42.56800	-2.19563	-165.05153
42.66800	-2.20078	-165.54122
42.76600	-2.20641	-166.04884
42.84400	-2.21156	-166.55765
42.94400	-2.21609	-167.02327
43.04400	-2.22016	-167.38722
43.14400	-2.22484	-167.82187
43.24400	-2.23031	-168.32846
43.33400	-2.23547	-168.83607
43.41000	-2.24141	-169.35144
43.49200	-2.24531	-169.85175
43.59200	-2.24844	-170.09422
43.69200	-2.25250	-170.44319
43.79200	-2.25750	-170.89827
43.87800	-2.26281	-171.40117
43.94400	-2.26781	-171.90921
44.04000	-2.27266	-172.41535
44.14000	-2.27672	-172.78086
44.24000	-2.28141	-173.16872
44.34000	-2.28641	-173.65021
44.44000	-2.29172	-174.14482
44.51400	-2.29750	-174.65013
44.58600	-2.30156	-175.15829
44.68600	-2.30516	-175.49117
44.78600	-2.30969	-175.88666
44.88600	-2.31469	-176.36365
44.97600	-2.32047	-176.86902
45.04600	-2.32531	-177.37694
45.14600	-2.32953	-177.80434
45.24600	-2.33328	-178.13686
45.34600	-2.33766	-178.52190
45.44600	-2.34250	-178.96837
45.54400	-2.34797	-179.46886
45.62200	-2.35375	-179.98390
45.68800	-2.35781	-180.49231
45.78800	-2.36172	-180.84157
45.88800	-2.36625	-181.22163
45.98800	-2.37141	-181.67329
46.08000	-2.37719	-182.18122
46.14600	-2.38187	-182.68123
46.24600	-2.38625	-183.14202
46.34600	-2.39016	-183.47941
46.44600	-2.39453	-183.86452
46.54600	-2.39969	-184.33456
46.64000	-2.40531	-184.84302
46.71200	-2.41125	-185.34990
46.77800	-2.41516	-185.85874
46.87800	-2.41875	-186.17360
46.97800	-2.42328	-186.55691
47.07800	-2.42844	-187.03951
47.17000	-2.43375	-187.54631
47.24600	-2.43891	-188.05778
47.34400	-2.44344	-188.55831
47.44400	-2.44719	-188.88736
47.54400	-2.45172	-189.28440
47.64400	-2.45656	-189.72282
47.74400	-2.46188	-190.21116
47.82400	-2.46750	-190.71494
47.89800	-2.47156	-191.21717
47.99800	-2.47547	-191.57265
48.09800	-2.48031	-191.99105
48.19200	-2.48562	-192.49356
48.26800	-2.49109	-192.99525
48.33600	-2.49563	-193.50012
48.43600	-2.49953	-193.89251
48.53600	-2.50328	-194.22729
48.63600	-2.50781	-194.62903
48.73600	-2.51266	-195.09995
48.83000	-2.51797	-195.60823
48.91600	-2.52391	-196.11377
48.98400	-2.52797	-196.61669
49.08400	-2.53188	-196.98085
49.18400	-2.53625	-197.33910
49.28400	-2.54109	-197.78152
49.38400	-2.54656	-198.26457
49.46600	-2.55188	-198.77236
49.56600	-2.55672	-199.25913
49.66600	-2.56094	-199.65318
49.76600	-2.56594	-200.07488
49.86200	-2.57141	-200.57824
49.94600	-2.57703	-201.08607
50.01200	-2.58234	-201.59994
50.11200	-2.58594	-202.01495
50.21200	-2.58938	-202.26826
50.31200	-2.59375	-202.65529
50.41200	-2.59891	-203.11159
50.50000	-2.60469	-203.61796
50.57200	-2.60953	-204.12053
50.67200	-2.61422	-204.55527
50.77200	-2.61891	-204.95155
50.87200	-2.62328	-205.35222
50.97200	-2.62828	-205.78194
51.07200	-2.63375	-206.27491
51.14600	-2.63938	-206.78201
51.24400	-2.64391	-207.28573
51.34400	-2.64797	-207.60582
51.44400	-2.65281	-208.02397
51.54400	-2.65844	-208.51462
51.62000	-2.66422	-209.02212
51.72000	-2.66844	-209.48665
51.82000	-2.67266	-209.83744
51.92000	-2.67703	-210.21727
52.02000	-2.68188	-210.63031
52.11600	-2.68734	-211.13950
52.20400	-2.69359	-211.64739
52.27000	-2.69828	-212.15780
52.37000	-2.70188	-212.49656
52.47000	-2.70563	-212.78712
52.57000	-2.71016	-213.17847
52.67000	-2.71578	-213.68575
52.74000	-2.72187	-214.19610
52.82200	-2.72625	-214.70067
52.92200	-2.72984	-215.03219
53.02200	-2.73406	-215.36773
53.12200	-2.73891	-215.78075
53.22200	-2.74453	-216.26516
53.32200	-2.75047	-216.75643
53.39400	-2.75562	-217.27026
53.49400	-2.75922	-217.66391
53.59400	-2.76328	-217.96197
53.69400	-2.76813	-218.37251
53.79400	-2.77406	-218.87963
53.86600	-2.77953	-219.39027
53.96600	-2.78391	-219.79724
54.06600	-2.78766	-220.09027
54.16600	-2.79188	-220.43163
54.26600	-2.79688	-220.84081
54.36200	-2.80281	-221.34227
54.43400	-2.80953	-221.85373
54.47800	-2.81422	-222.37007
54.57800	-2.81766	-222.81355
54.67800	-2.82109	-223.03753
54.77800	-2.82625	-223.47194
54.87600	-2.83266	-223.97768
54.94000	-2.83719	-224.48121
55.04000	-2.84063	-224.84349
55.14000	-2.84422	-225.12595
55.24000	-2.84875	-225.50859
55.34000	-2.85359	-225.95619
55.43800	-2.85922	-226.46515
55.52000	-2.86563	-226.97033
55.58000	-2.86969	-227.48074
55.68000	-2.87281	-227.77036
55.78000	-2.87687	-228.10696
55.88000	-2.88172	-228.53015
55.98000	-2.88719	-229.01441
56.05400	-2.89266	-229.51902
56.15400	-2.89750	-230.02613
56.25400	-2.90172	-230.39241
56.35400	-2.90641	-230.79641
56.45400	-2.91125	-231.22790
56.55400	-2.91672	-231.73042
56.63000	-2.92266	-232.24449
56.73000	-2.92703	-232.74358
56.83000	-2.93078	-233.03442
56.93000	-2.93563	-233.45041
57.03000	-2.94094	-233.91922
57.11600	-2.94688	-234.42435
57.19000	-2.95141	-234.92782
57.29000	-2.95531	-235.27384
57.39000	-2.95969	-235.63330
57.49000	-2.96453	-236.07153
57.59000	-2.97000	-236.54960
57.68200	-2.97562	-237.05605
57.74800	-2.98125	-237.57078
57.84800	-2.98500	-238.01109
57.94800	-2.98875	-238.29527
58.04800	-2.99313	-238.67582
58.14800	-2.99828	-239.09833
58.22800	-3.00438	-239.60596
58.30000	-3.00859	-240.11327
58.40000	-3.01281	-240.49680
58.50000	-3.01688	-240.83880
58.60000	-3.02172	-241.24102
58.70000	-3.02734	-241.73057
58.79000	-3.03313	-242.23299
58.86400	-3.03813	-242.73458
58.96400	-3.04203	-243.14158
59.06400	-3.04609	-243.44207
59.16400	-3.05078	-243.85042
59.26400	-3.05625	-244.33032
59.34600	-3.06203	-244.83223
59.42400	-3.06688	-245.33921
59.52400	-3.07063	-245.67175
59.62400	-3.07437	-245.98224
59.72400	-3.07891	-246.36114
59.82400	-3.08453	-246.84936
59.91000	-3.09078	-247.36066
59.97200	-3.09562	-247.86612
60.07200	-3.09922	-248.25153
60.17200	-3.10313	-248.55469
60.27200	-3.10797	-248.94944
60.37200	-3.11359	-249.42796
60.45800	-3.11953	-249.93843
60.55000	-3.12422	-250.44441
60.65000	-3.12828	-250.78118
60.75000	-3.13297	-251.16542
60.85000	-3.13797	-251.59520
60.95000	-3.14344	-252.07099
61.03400	-3.15000	-252.58213
61.09400	-3.15391	-253.09208
61.19400	-3.15703	-253.35649
61.29400	-3.16109	-253.67650
61.39400	-3.16625	-254.10029
61.48800	-3.17234	-254.60875
61.55000	-3.17734	-255.11500
61.65000	-3.18125	-255.52079
61.75000	-3.18516	-255.79679
61.85000	-3.18953	-256.20443
61.95000	-3.19484	-256.66764
62.05000	-3.19969	-257.09447
62.13600	-3.20625	-257.60552
62.19600	-3.21047	-258.10593
62.29600	-3.21422	-258.43459
62.39600	-3.21828	-258.78316
62.49600	-3.22328	-259.20799
62.58800	-3.22937	-259.71514
62.65000	-3.23422	-260.21871
62.75000	-3.23797	-260.62047
62.85000	-3.24156	-260.89227
62.95000	-3.24578	-261.26853
63.05000	-3.25047	-261.67461
63.15000	-3.25609	-262.13634
63.23200	-3.26250	-262.63690
63.28800	-3.26672	-263.13773
63.38800	-3.27063	-263.53836
63.48800	-3.27500	-263.89453
63.58800	-3.28031	-264.33516
63.68800	-3.28578	-264.83196
63.76400	-3.29094	-265.34018
63.86400	-3.29547	-265.78352
63.96400	-3.29969	-266.12306
64.06400	-3.30422	-266.51564
64.16400	-3.30922	-266.99761
64.26400	-3.31484	-267.50278
64.34000	-3.32063	-268.01017
64.44000	-3.32516	-268.51401
64.54000	-3.32859	-268.79236
64.64000	-3.33297	-269.16385
64.74000	-3.33828	-269.61842
64.83000	-3.34406	-270.13037
64.90800	-3.34875	-270.64091
65.00800	-3.35328	-271.04753
65.10800	-3.35766	-271.42355
65.20800	-3.36250	-271.85687
65.30800	-3.36797	-272.33496
65.40800	-3.37375	-272.82855
65.48200	-3.37922	-273.33975
65.58200	-3.38328	-273.79444
65.68200	-3.38703	-274.07444
65.78200	-3.39203	-274.49244
65.88200	-3.39781	-274.99130
65.95400	-3.40359	-275.49520
66.05400	-3.40813	-275.99424
66.15400	-3.41188	-276.27429
66.25400	-3.41609	-276.61717
66.35400	-3.42109	-277.05589
66.45400	-3.42703	-277.55356
66.54000	-3.43328	-278.05775
66.60200	-3.43781	-278.56663
66.70200	-3.44156	-278.91722
66.80200	-3.44563	-279.23378
66.90200	-3.45000	-279.60873
67.00200	-3.45562	-280.06154
67.07600	-3.46141	-280.57486
67.17600	-3.46594	-281.04189
67.27600	-3.46984	-281.36414
67.37600	-3.47438	-281.73175
67.47600	-3.47938	-282.15620
67.57400	-3.48516	-282.65730
67.65600	-3.49125	-283.16465
67.75000	-3.49562	-283.66899
67.85000	-3.49953	-283.95265
67.95000	-3.50453	-284.36717
68.05000	-3.51000	-284.82130
68.13400	-3.51594	-285.32711
68.22400	-3.52047	-285.83211
68.32400	-3.52437	-286.13576
68.42400	-3.52859	-286.47763
68.52400	-3.53297	-286.82527
68.62400	-3.53828	-287.28485
68.71800	-3.54453	-287.78809
68.78000	-3.54984	-288.29777
68.88000	-3.55359	-288.70550
68.98000	-3.55766	-288.99065
69.08000	-3.56266	-289.41494
69.18000	-3.56828	-289.88734
69.26200	-3.57422	-290.39890
69.36200	-3.57844	-290.85284
69.46200	-3.58250	-291.28405
69.56200	-3.58641	-291.55883
69.66200	-3.59109	-291.92486
69.76200	-3.59625	-292.33217
69.86200	-3.60297	-292.81524
69.93000	-3.60781	-293.32530
70.03000	-3.61172	-293.64088
70.13000	-3.61578	-293.93572
70.23000	-3.62078	-294.32943
70.33000	-3.62750	-294.81080
70.38600	-3.63281	-295.31944
70.48600	-3.63719	-295.76018
70.58600	-3.64078	-296.01830
70.68600	-3.64562	-296.37167
70.78600	-3.65125	-296.82249
70.88400	-3.65719	-297.32442
70.94800	-3.66328	-297.83145
71.04800	-3.66672	-298.27607
71.14800	-3.67000	-298.47372
71.24800	-3.67484	-298.85268
71.34800	-3.68047	-299.32615
71.44400	-3.68672	-299.82913
71.53000	-3.69187	-300.33144
71.63000	-3.69547	-300.63578
71.73000	-3.69938	-300.93560
71.83000	-3.70375	-301.28995
71.93000	-3.70875	-301.68974
72.03000	-3.71500	-302.18107
72.09400	-3.72094	-302.68779
72.19400	-3.72469	-303.12654
72.29400	-3.72875	-303.40630
72.39400	-3.73406	-303.83414
72.49400	-3.74000	-304.33300
72.57600	-3.74563	-304.83440
72.67600	-3.74984	-305.25014
72.77600	-3.75375	-305.53001
72.87600	-3.75828	-305.88523
72.97600	-3.76328	-306.31226
73.07600	-3.76875	-306.77050
73.16600	-3.77547	-307.27839
73.26000	-3.78000	-307.77952
73.36000	-3.78344	-308.02354
73.46000	-3.78766	-308.34255
73.56000	-3.79281	-308.75871
73.64600	-3.79984	-309.25879
73.69800	-3.80453	-309.76102
73.79800	-3.80828	-310.17214
73.89800	-3.81188	-310.40853
73.99800	-3.81656	-310.76416
74.09800	-3.82187	-311.19534
74.19800	-3.82703	-311.61302
74.27800	-3.83313	-312.12765
74.37800	-3.83734	-312.59057
74.47800	-3.84141	-312.86734
74.57800	-3.84625	-313.26509
74.67800	-3.85203	-313.72181
74.75400	-3.85797	-314.22698
74.85400	-3.86266	-314.70868
74.95400	-3.86625	-314.97988
75.05400	-3.87047	-315.29748
75.15400	-3.87531	-315.69457
75.25400	-3.88094	-316.16947
75.34200	-3.88781	-316.67605
75.40400	-3.89203	-317.17956
75.50400	-3.89547	-317.47505
75.60400	-3.89953	-317.75543
75.70400	-3.90438	-318.13797
75.80400	-3.91000	-318.61514
75.88400	-3.91578	-319.12726
75.98400	-3.92031	-319.54071
76.08400	-3.92437	-319.87059
76.18400	-3.92891	-320.21618
76.28400	-3.93406	-320.63216
76.38400	-3.93953	-321.10262
76.46600	-3.94578	-321.61242
76.56600	-3.95016	-322.08979
76.66600	-3.95391	-322.33733
76.76600	-3.95859	-322.71138
76.86600	-3.96422	-323.18437
76.95000	-3.97094	-323.69316
77.02800	-3.97547	-324.19848
77.12800	-3.97906	-324.49350
77.22800	-3.98297	-324.78955
77.32800	-3.98734	-325.12882
77.42800	-3.99234	-325.52657
77.52800	-3.99828	-326.00778
77.59800	-4.00391	-326.51049
77.69400	-4.00859	-327.01153
77.79400	-4.01266	-327.28851
77.89400	-4.01750	-327.67257
77.99400	-4.02344	-328.11609
78.06600	-4.02922	-328.62008
78.16600	-4.03328	-329.04592
78.26600	-4.03703	-329.31337
78.36600	-4.04156	-329.65419
78.46600	-4.04672	-330.07365
78.56600	-4.05250	-330.55636
78.66200	-4.05922	-331.07129
78.73600	-4.06375	-331.57742
78.83600	-4.06719	-331.85488
78.93600	-4.07156	-332.16956
79.03600	-4.07641	-332.55640
79.13600	-4.08250	-333.04781
79.21200	-4.08750	-333.55421
79.31200	-4.09172	-333.91353
79.41200	-4.09578	-334.21260
79.51200	-4.10062	-334.62900
79.61200	-4.10656	-335.12920
79.70600	-4.11281	-335.63319
79.76600	-4.11797	-336.14632
79.86600	-4.12125	-336.52294
79.96600	-4.12500	-336.75545
80.06600	-4.13000	-337.19319
80.16600	-4.13531	-337.64845
80.24800	-4.14141	-338.15902
80.32400	-4.14563	-338.66465
80.42400	-4.14938	-339.00487
80.52400	-4.15344	-339.32212
80.62400	-4.15797	-339.66878
80.72400	-4.16234	-340.03487
80.82400	-4.16766	-340.47148
80.90000	-4.17359	-340.97332
81.00000	-4.17797	-341.43311
81.10000	-4.18234	-341.76317
81.20000	-4.18719	-342.16371
81.30000	-4.19266	-342.61248
81.38600	-4.19891	-343.11500
81.48600	-4.20375	-343.60889
81.58600	-4.20766	-343.90959
81.68600	-4.21219	-344.25974
81.78600	-4.21719	-344.67202
81.88600	-4.22281	-345.12046
81.96200	-4.22922	-345.63163
82.04000	-4.23344	-346.13693
82.14000	-4.23688	-346.36441
82.24000	-4.24141	-346.69811
82.34000	-4.24641	-347.10902
82.44000	-4.25234	-347.56240
82.53000	-4.25766	-348.06255
82.63000	-4.26203	-348.42157
82.73000	-4.26641	-348.76347
82.83000	-4.27125	-349.13775
82.93000	-4.27641	-349.55743
83.03000	-4.28266	-350.02077
83.10600	-4.28828	-350.52627
83.20600	-4.29203	-350.87344
83.30600	-4.29641	-351.15263
83.40600	-4.30125	-351.54152
83.50600	-4.30688	-351.98215
83.59400	-4.31328	-352.49141
83.69400	-4.31828	-352.98568
83.79400	-4.32219	-353.24609
83.89400	-4.32625	-353.53854
83.99400	-4.33094	-353.88437
84.09400	-4.33625	-354.29016
84.18400	-4.34281	-354.79084
84.27400	-4.34781	-355.29444
84.37400	-4.35188	-355.57306
84.47400	-4.35672	-355.93584
84.57400	-4.36203	-356.31678
84.67400	-4.36844	-356.80255
84.76200	-4.37359	-357.30472
84.86200	-4.37766	-357.60757
84.96200	-4.38203	-357.92086
85.06200	-4.38703	-358.29577
85.16200	-4.39266	-358.74659
85.25600	-4.40000	-359.26041
85.32000	-4.40406	-359.76365
85.42000	-4.40672	-359.94938
85.52000	-4.41047	-360.16896
85.62000	-4.41484	-360.49715
85.72000	-4.42031	-360.89617
85.80800	-4.42672	-361.40007
85.90800	-4.43109	-361.80755
86.00800	-4.43516	-362.08889
86.10800	-4.43969	-362.41201
86.20800	-4.44484	-362.78462
86.30800	-4.45000	-363.16538
86.39600	-4.45734	-363.67443
86.46200	-4.46172	-364.17827
86.56200	-4.46547	-364.44202
86.66200	-4.47016	-364.76845
86.76200	-4.47625	-365.23360
86.83600	-4.48359	-365.75097
86.91600	-4.48703	-366.25141
87.01600	-4.48938	-366.34517
87.11600	-4.49313	-366.59190
87.21600	-4.49781	-366.94396
87.31600	-4.50328	-367.35436
87.41600	-4.50922	-367.81412
87.49200	-4.51563	-368.32762
87.59200	-4.51938	-368.70962
87.69200	-4.52313	-368.96068
87.79200	-4.52797	-369.31023
87.89200	-4.53313	-369.69143
87.98800	-4.53969	-370.19777
88.08800	-4.54453	-370.64984
88.18800	-4.54859	-370.94912
88.28800	-4.55328	-371.28681
88.38800	-4.55859	-371.69203
88.48800	-4.56438	-372.16443
88.56800	-4.57125	-372.67709
88.66800	-4.57547	-373.16060
88.76800	-4.57859	-373.31960
88.86800	-4.58297	-373.64984
88.96800	-4.58828	-374.06051
89.06200	-4.59547	-374.56176
89.13400	-4.60000	-375.06601
89.23400	-4.60359	-375.34964
89.33400	-4.60750	-375.60728
89.43400	-4.61187	-375.92566
89.53400	-4.61688	-376.30090
89.63400	-4.62250	-376.75029
89.71600	-4.62953	-377.26107
89.80400	-4.63375	-377.76119
89.90400	-4.63734	-377.98995
90.00400	-4.64203	-378.32120
90.10400	-4.64781	-378.74654
90.18800	-4.65406	-379.25351
90.28800	-4.65813	-379.62455
90.38800	-4.66188	-379.88335
90.48800	-4.66641	-380.20280
90.58800	-4.67141	-380.59011
90.68800	-4.67734	-381.06343
90.78400	-4.68438	-381.57800
90.85200	-4.68891	-382.08142
90.95200	-4.69219	-382.31570
91.05200	-4.69625	-382.57834
91.15200	-4.70094	-382.94134
91.25200	-4.70719	-383.39579
91.32800	-4.71250	-383.90282
91.42800	-4.71672	-384.25770
91.52800	-4.72063	-384.53671
91.62800	-4.72531	-384.88331
91.72800	-4.73078	-385.29012
91.82800	-4.73703	-385.77017
91.89800	-4.74313	-386.27687
91.99800	-4.74672	-386.68376
92.09800	-4.75047	-386.91434
92.19800	-4.75516	-387.25075
92.29800	-4.76094	-387.70449
92.37800	-4.76719	-388.20672
92.47800	-4.77203	-388.68719
92.57800	-4.77578	-388.96030
92.67800	-4.78000	-389.26706
92.77800	-4.78453	-389.60555
92.87800	-4.78969	-390.00958
92.97800	-4.79609	-390.47077
93.06600	-4.80125	-390.97705
93.16600	-4.80500	-391.24277
93.26600	-4.80969	-391.56854
93.36600	-4.81547	-392.01096
93.46000	-4.82203	-392.52368
93.56000	-4.82703	-393.01920
93.66000	-4.83078	-393.27773
93.76000	-4.83516	-393.57910
93.86000	-4.84016	-393.93601
93.96000	-4.84563	-394.34969
94.06000	-4.85234	-394.83756
94.12200	-4.85750	-395.34038
94.22200	-4.86094	-395.64991
94.32200	-4.86453	-395.86246
94.42200	-4.86937	-396.19663
94.52200	-4.87500	-396.62978
94.60200	-4.88172	-397.14026
94.70200	-4.88625	-397.59839
94.80200	-4.89000	-397.85194
94.90200	-4.89453	-398.14916
95.00200	-4.89938	-398.51454
95.10200	-4.90437	-398.89959
95.20000	-4.91141	-399.40932
95.29000	-4.91656	-399.91316
95.39000	-4.92063	-400.17012
95.49000	-4.92547	-400.53007
95.59000	-4.93125	-400.98634
95.67600	-4.93750	-401.49122
95.77600	-4.94266	-401.97861
95.87600	-4.94578	-402.17125
95.97600	-4.95000	-402.44022
96.07600	-4.95484	-402.80297
96.17600	-4.96078	-403.26855
96.26000	-4.96766	-403.77983
96.33000	-4.97172	-404.28254
96.43000	-4.97469	-404.47295
96.53000	-4.97875	-404.72242
96.63000	-4.98359	-405.09263
96.73000	-4.98922	-405.51344
96.81400	-4.99563	-406.01829
96.91400	-5.00031	-406.47462
97.01400	-5.00406	-406.72690
97.11400	-5.00844	-407.04635
97.21400	-5.01344	-407.40642
97.31400	-5.01891	-407.84085
97.40400	-5.02609	-408.34814
97.50400	-5.03031	-408.81881
97.60400	-5.03391	-409.02302
97.70400	-5.03828	-409.33844
97.80400	-5.04359	-409.72763
97.89800	-5.05094	-410.24083
97.99400	-5.05578	-410.74136
98.09400	-5.05984	-411.00970
98.19400	-5.06438	-411.32799
98.29400	-5.06953	-411.68964
98.39400	-5.07453	-412.07418
98.49400	-5.08141	-412.57149
98.59400	-5.08641	-413.04386
98.69400	-5.09016	-413.27107
98.79400	-5.09484	-413.58221
98.89400	-5.10047	-413.99562
98.98000	-5.10750	-414.51013
99.08000	-5.11188	-414.93216
99.18000	-5.11547	-415.16149
99.28000	-5.11984	-415.44542
99.38000	-5.12484	-415.79559
99.48000	-5.13031	-416.18145
99.58000	-5.13750	-416.66475
99.65000	-5.14234	-417.17160
99.75000	-5.14578	-417.40695
99.85000	-5.15000	-417.65600
99.95000	-5.15469	-417.98285
100.05000	-5.16063	-418.37949
100.12800	-5.16625	-418.88252
100.22800	-5.17047	-419.19062
100.32800	-5.17438	-419.44194
100.42800	-5.17906	-419.76070
100.52800	-5.18422	-420.12706
100.62800	-5.18984	-420.52600
100.71000	-5.19703	-421.03690
100.81000	-5.20109	-421.46206
100.91000	-5.20484	-421.66764
101.01000	-5.20969	-422.00083
101.11000	-5.21516	-422.38766
101.19800	-5.22187	-422.88935
101.29800	-5.22656	-423.33284
101.39800	-5.23031	-423.57290
101.49800	-5.23453	-423.82881
101.59800	-5.23906	-424.13855
101.69800	-5.24438	-424.50950
101.79800	-5.25063	-424.92512
101.88200	-5.25625	-425.42529
101.98200	-5.25969	-425.67149
102.08200	-5.26391	-425.92502
102.18200	-5.26891	-426.25964
102.28200	-5.27594	-426.68021
102.36200	-5.28125	-427.18685
102.46200	-5.28500	-427.43969
102.56200	-5.28906	-427.67358
102.66200	-5.29344	-427.95801
102.76200	-5.29891	-428.31746
102.86200	-5.30563	-428.81000
102.92200	-5.31391	-429.31905
102.97000	-5.31672	-429.82396
103.07000	-5.31859	-429.91850
103.17000	-5.32203	-430.04704
103.27000	-5.32719	-430.40651
103.37000	-5.33469	-430.89014
103.45200	-5.33922	-431.39446
103.55200	-5.34250	-431.58957
103.65200	-5.34656	-431.83288
103.75200	-5.35141	-432.16720
103.85200	-5.35703	-432.58739
103.95200	-5.36234	-432.99466
104.04800	-5.36875	-433.50425
104.14800	-5.37234	-433.75343
104.24800	-5.37641	-434.01378
104.34800	-5.38141	-434.36581
104.44800	-5.38797	-434.83019
104.51200	-5.39391	-435.33310
104.61200	-5.39812	-435.75245
104.71200	-5.40141	-435.93058
104.81200	-5.40547	-436.20723
104.91200	-5.41000	-436.52111
105.01200	-5.41516	-436.87525
105.11200	-5.42281	-437.39036
105.21000	-5.42766	-437.89348
105.31001	-5.43125	-438.09435
105.41001	-5.43609	-438.39914
105.51001	-5.44172	-438.80492
105.60601	-5.44922	-439.31675
105.70601	-5.45406	-439.79681
105.80601	-5.45797	-440.02709
105.90601	-5.46234	-440.32958
106.00601	-5.46719	-440.66402
106.10601	-5.47266	-441.03891
106.19601	-5.47969	-441.54736
106.29601	-5.48453	-442.04003
106.39601	-5.48766	-442.18293
106.49601	-5.49203	-442.45413
106.59601	-5.49766	-442.84636
106.69601	-5.50500	-443.35145
106.79601	-5.51000	-443.84471
106.89601	-5.51406	-444.10092
106.99601	-5.51828	-444.37134
107.09601	-5.52344	-444.71303
107.19601	-5.52891	-445.09527
107.29601	-5.53578	-445.58147
107.39601	-5.54094	-446.06167
107.49601	-5.54453	-446.25559
107.59601	-5.54891	-446.53606
107.69601	-5.55391	-446.87510
107.79601	-5.56094	-447.33393
107.87401	-5.56641	-447.83643
107.97401	-5.57000	-448.10420
108.07401	-5.57375	-448.30069
108.17401	-5.57828	-448.58804
108.27401	-5.58359	-448.95530
108.37401	-5.59016	-449.39020
108.44001	-5.59625	-449.89157
108.54001	-5.59984	-450.23063
108.64001	-5.60391	-450.43284
108.74001	-5.60891	-450.77580
108.84001	-5.61469	-451.17140
108.92401	-5.62125	-451.67375
109.02401	-5.62516	-452.01522
109.12401	-5.62891	-452.20980
109.22401	-5.63313	-452.48467
109.32401	-5.63781	-452.78528
109.42401	-5.64313	-453.15862
109.52201	-5.65109	-453.66770
109.62201	-5.65578	-454.16525
109.72201	-5.65953	-454.35435
109.82201	-5.66422	-454.66608
109.92201	-5.66984	-455.02406
110.01601	-5.67672	-455.53511
110.11601	-5.68125	-455.94767
110.21601	-5.68516	-456.16841
110.31601	-5.68969	-456.45100
110.41601	-5.69484	-456.80195
110.51601	-5.70016	-457.17239
110.61001	-5.70750	-457.68017
110.71001	-5.71187	-458.09332
110.81001	-5.71531	-458.26367
110.91001	-5.72000	-458.55096
111.01001	-5.72562	-458.93207
111.09801	-5.73297	-459.44321
111.19801	-5.73797	-459.93420
111.29801	-5.74125	-460.10867
111.39801	-5.74531	-460.34932
111.49801	-5.75000	-460.64106
111.59801	-5.75516	-461.00157
111.69801	-5.76266	-461.48351
111.76001	-5.76766	-461.98645
111.86001	-5.77094	-462.25134
111.96001	-5.77516	-462.48627
112.06001	-5.78047	-462.85602
112.16001	-5.78719	-463.30094
112.24601	-5.79234	-463.80621
112.34601	-5.79594	-464.04752
112.44601	-5.80000	-464.27965
112.54601	-5.80469	-464.60211
112.64601	-5.81000	-464.97151
112.74601	-5.81625	-465.42853
112.82001	-5.82266	-465.94098
112.92001	-5.82578	-466.22011
113.02001	-5.82938	-466.39118
113.12001	-5.83406	-466.68497
113.22001	-5.83953	-467.06876
113.30801	-5.84641	-467.57093
113.40801	-5.85125	-468.04911
113.50801	-5.85500	-468.26205
113.60801	-5.85938	-468.53638
113.70801	-5.86422	-468.85252
113.80801	-5.86953	-469.21805
113.90801	-5.87578	-469.67235
114.00201	-5.88141	-470.17840
114.10201	-5.88516	-470.39309
114.20201	-5.88953	-470.67088
114.30201	-5.89453	-471.00490
114.40201	-5.90156	-471.46010
114.49801	-5.90703	-471.96406
114.59801	-5.91109	-472.21634
114.69801	-5.91547	-472.47446
114.79801	-5.92031	-472.77617
114.89801	-5.92594	-473.17559
114.99801	-5.93234	-473.61362
115.07601	-5.93828	-474.12333
115.17601	-5.94156	-474.35227
115.27601	-5.94563	-474.56026
115.37601	-5.95031	-474.85390
115.47601	-5.95609	-475.23373
115.55801	-5.96219	-475.73787
115.65801	-5.96625	-476.00746
115.75801	-5.97031	-476.23158
115.85801	-5.97484	-476.50450
115.95801	-5.97984	-476.83206
116.05801	-5.98594	-477.24760
116.14001	-5.99328	-477.75033
116.24001	-5.99719	-478.14372
116.34001	-6.00109	-478.32510
116.44001	-6.00578	-478.61981
116.54001	-6.01156	-479.00701
116.63001	-6.01797	-479.50834
116.73001	-6.02203	-479.79960
116.83001	-6.02578	-480.00321
116.93001	-6.03000	-480.24285
117.03001	-6.03500	-480.56182
117.13001	-6.04078	-480.94955
117.22401	-6.04844	-481.45780
117.32401	-6.05281	-481.89393
117.42401	-6.05656	-482.06741
117.52401	-6.06125	-482.33923
117.62401	-6.06656	-482.68899
117.72401	-6.07359	-483.16225
117.82401	-6.07828	-483.54200
117.92401	-6.08203	-483.74543
118.02401	-6.08625	-483.97601
118.12401	-6.09125	-484.28193
118.22401	-6.09672	-484.62677
118.32401	-6.10359	-485.04570
118.42401	-6.10891	-485.50609
118.52401	-6.11234	-485.64547
118.62401	-6.11672	-485.86431
118.72401	-6.12172	-486.16660
118.82401	-6.12922	-486.56151
118.90401	-6.13453	-487.06695
119.00401	-6.13844	-487.28120
119.10401	-6.14266	-487.49429
119.20401	-6.14781	-487.77908
119.30401	-6.15297	-488.10661
119.40401	-6.16125	-488.56068
119.45401	-6.16641	-489.06088
119.55401	-6.16891	-489.28121
119.65401	-6.17219	-489.37374
119.75401	-6.17766	-489.69492
119.85401	-6.18359	-490.10521
119.93801	-6.19063	-490.60610
120.03801	-6.19359	-490.85605
120.13801	-6.19672	-490.94769
120.23801	-6.20109	-491.18939
120.33801	-6.20594	-491.49173
120.43801	-6.21156	-491.85440
120.53401	-6.21906	-492.35794
120.63401	-6.22391	-492.81004
120.73401	-6.22734	-492.95083
120.83401	-6.23188	-493.20105
120.93401	-6.23672	-493.49603
121.03401	-6.24500	-493.99552
121.11001	-6.24953	-494.49769
121.21001	-6.25266	-494.64190
121.31001	-6.25672	-494.82512
121.41001	-6.26125	-495.09659
121.51001	-6.26672	-495.43434
121.61001	-6.27406	-495.86195
121.67601	-6.27906	-496.36710
121.77601	-6.28234	-496.56031
121.87601	-6.28625	-496.73411
121.97601	-6.29109	-497.03798
122.07601	-6.29687	-497.40568
122.16001	-6.30359	-497.91583
122.26001	-6.30734	-498.17616
122.36001	-6.31125	-498.35068
122.46001	-6.31578	-498.61872
122.56001	-6.32109	-498.93284
122.66001	-6.32688	-499.32647
122.73801	-6.33422	-499.83409
122.83801	-6.33766	-500.15861
122.93801	-6.34125	-500.29314
123.03801	-6.34578	-500.55140
123.13801	-6.35156	-500.91410
123.22401	-6.35859	-501.41990
123.32401	-6.36250	-501.74469
123.42401	-6.36625	-501.91903
123.52401	-6.37062	-502.16210
123.62401	-6.37578	-502.48557
123.72401	-6.38125	-502.83468
123.82401	-6.38859	-503.28708
123.91401	-6.39359	-503.78805
124.01401	-6.39688	-503.91746
124.11401	-6.40109	-504.13513
124.21401	-6.40609	-504.42815
124.31401	-6.41375	-504.89300
124.40201	-6.41891	-505.39571
124.50201	-6.42234	-505.55933
124.60201	-6.42641	-505.76901
124.70201	-6.43125	-506.06793
124.80201	-6.43688	-506.43384
124.90201	-6.44359	-506.84446
124.98201	-6.44906	-507.34746
125.08201	-6.45234	-507.52008
125.18201	-6.45656	-507.71743
125.28201	-6.46172	-508.03936
125.38201	-6.46766	-508.41105
125.46401	-6.47391	-508.91292
125.56401	-6.47766	-509.15837
125.66401	-6.48141	-509.34327
125.76401	-6.48578	-509.56553
125.86401	-6.49062	-509.85926
125.96401	-6.49641	-510.22506
126.06001	-6.50406	-510.73295
126.16001	-6.50891	-511.17277
126.26001	-6.51250	-511.31535
126.36001	-6.51734	-511.59132
126.46001	-6.52328	-511.95240
126.54801	-6.52969	-512.45821
126.64801	-6.53359	-512.71093
126.74801	-6.53750	-512.89338
126.84801	-6.54188	-513.13913
126.94801	-6.54672	-513.42505
127.04801	-6.55281	-513.81028
127.14201	-6.56078	-514.31423
127.24201	-6.56547	-514.81164
127.34201	-6.56844	-514.88352
127.44201	-6.57297	-515.11562
127.54201	-6.57859	-515.47343
127.62601	-6.58625	-515.98424
127.72601	-6.59063	-516.43819
127.82601	-6.59406	-516.58827
127.92601	-6.59859	-516.84660
128.02601	-6.60344	-517.14671
128.12601	-6.60906	-517.53253
128.22601	-6.61656	-518.02170
128.32601	-6.62156	-518.49937
128.42601	-6.62484	-518.63039
128.52601	-6.62953	-518.89533
128.62601	-6.63453	-519.21207
128.72601	-6.64188	-519.72300
128.82601	-6.64672	-520.11174
128.92601	-6.65031	-520.30051
129.02601	-6.65438	-520.50406
129.12601	-6.65906	-520.78557
129.22601	-6.66453	-521.14838
129.32601	-6.67156	-521.58040
129.41001	-6.67672	-522.08221
129.51001	-6.68063	-522.29524
129.61001	-6.68563	-522.57240
129.71001	-6.69109	-522.93736
129.81001	-6.69797	-523.40424
129.91001	-6.70250	-523.77903
130.01001	-6.70594	-523.93299
130.11001	-6.71031	-524.16605
130.21001	-6.71469	-524.42908
130.31001	-6.71953	-524.70839
130.41001	-6.72594	-525.09648
130.48201	-6.73203	-525.59966
130.58201	-6.73594	-525.86138
130.68201	-6.74000	-526.06863
130.78201	-6.74516	-526.36844
130.88201	-6.75109	-526.74180
130.96001	-6.75750	-527.24928
131.06001	-6.76109	-527.48013
131.16001	-6.76516	-527.66144
131.26001	-6.76953	-527.90529
131.36001	-6.77453	-528.19610
131.46001	-6.77984	-528.50533
131.56001	-6.78719	-528.98675
131.66001	-6.79188	-529.36625
131.76001	-6.79578	-529.50907
131.86001	-6.80031	-529.74695
131.96001	-6.80563	-530.04599
132.06001	-6.81266	-530.46387
132.16001	-6.81781	-530.88868
132.26001	-6.82156	-531.03715
132.36001	-6.82578	-531.21746
132.46001	-6.83078	-531.49229
132.56001	-6.83672	-531.83889
132.65801	-6.84516	-532.35030
132.75801	-6.84938	-532.74399
132.85801	-6.85281	-532.84007
132.95801	-6.85750	-533.06276
133.05801	-6.86281	-533.36674
133.15201	-6.87109	-533.86676
133.25201	-6.87547	-534.28078
133.35201	-6.87875	-534.36387
133.45201	-6.88297	-534.56223
133.55201	-6.88797	-534.82771
133.65201	-6.89375	-535.19303
133.74801	-6.90203	-535.69692
133.84801	-6.90547	-536.02070
133.94801	-6.90875	-536.10402
134.04801	-6.91328	-536.30847
134.14801	-6.91859	-536.60738
134.24801	-6.92672	-537.10765
134.34801	-6.93125	-537.50396
134.44801	-6.93484	-537.62937
134.54801	-6.93906	-537.81378
134.64801	-6.94359	-538.04290
134.74801	-6.94891	-538.32507
134.84801	-6.95641	-538.75941
134.94801	-6.96156	-539.18535
135.04801	-6.96500	-539.27422
135.14801	-6.96953	-539.47777
135.24801	-6.97453	-539.73669
135.34801	-6.98297	-540.18074
135.44801	-6.98766	-540.61347
135.54801	-6.99141	-540.73501
135.64801	-6.99578	-540.91638
135.74801	-7.00078	-541.17131
135.84801	-7.00672	-541.50093
135.93401	-7.01641	-542.01257
135.98001	-7.01984	-542.52082
136.08001	-7.02172	-542.57697
136.18001	-7.02469	-542.58150
136.28001	-7.02984	-542.84650
136.38001	-7.03609	-543.19304
136.47001	-7.04234	-543.69539
136.57001	-7.04563	-543.80614
136.67001	-7.04938	-543.90776
136.77001	-7.05375	-544.08985
136.87001	-7.05891	-544.32553
136.97001	-7.06484	-544.65342
137.07001	-7.07250	-545.09628
137.17001	-7.07609	-545.28177
137.27001	-7.08000	-545.32468
137.30601	-7.08203	-544.44951
137.30801	-7.08328	-540.68774
137.31001	-7.08516	-531.17013
137.31201	-7.08750	-514.98038
137.31401	-7.09016	-493.60800
137.31601	-7.09313	-468.82188
137.31801	-7.09594	-441.41757
137.32001	-7.09859	-411.93104
137.32201	-7.10125	-381.21733
137.32401	-7.10359	-350.07071
137.32601	-7.10531	-318.95295
137.32801	-7.10672	-288.23817
137.33001	-7.10781	-258.35392
137.33201	-7.10828	-229.63606
137.33401	-7.10844	-202.28010
137.33601	-7.10844	-176.44767
137.33801	-7.10844	-152.28963
137.34001	-7.10844	-129.88633
137.34201	-7.10844	-109.25299
137.34401	-7.10844	-90.39629
137.34601	-7.10859	-73.31988
137.34801	-7.10875	-57.98701
137.35001	-7.10875	-44.32308
137.35201	-7.10875	-32.25323
137.35401	-7.10875	-21.70062
137.35601	-7.10875	-12.56388
137.35801	-7.10875	-4.73770
137.36001	-7.10875	1.86647
137.36201	-7.10875	7.34875
137.36401	-7.10875	11.82828
137.36601	-7.10875	15.40490
137.36801	-7.10875	18.15988
137.37001	-7.10875	20.19021
137.37201	-7.10875	21.59500
137.37401	-7.10875	22.44753
137.38201	-7.10875	21.77902
137.38401	-7.10875	20.90854
137.38601	-7.10875	19.87006
137.38801	-7.10875	18.70740
137.39001	-7.10875	17.45016
137.39201	-7.10875	16.13253
137.39401	-7.10875	14.79023
137.39601	-7.10875	13.44533
137.39801	-7.10875	12.11135
137.40001	-7.10875	10.80680
137.40201	-7.10875	9.54949
137.40401	-7.10875	8.34723
137.40601	-7.10844	7.20689
137.40801	-7.10844	6.14062
137.41001	-7.10844	5.15436
137.41201	-7.10844	4.24430
137.41401	-7.10844	3.40980
137.41601	-7.10844	2.65518
137.41801	-7.10844	1.97881
137.42001	-7.10844	1.37452
137.42201	-7.10844	0.84025
137.42601	-7.10844	-0.03184
137.43001	-7.10828	-0.67985
137.43601	-7.10828	-1.29426
137.48201	-7.10750	-0.78444
137.58201	-7.10625	-0.44317
137.68201	-7.10563	-0.38856
137.78201	-7.10563	-0.36385
137.88201	-7.10594	-0.35328
137.98201	-7.10719	-0.33447
138.08201	-7.11406	-0.32535
138.17201	-7.12406	-0.31545
138.27201	-7.13266	-0.31487
138.37201	-7.13703	-0.31122
138.47201	-7.14188	-0.30819
138.57201	-7.14766	-0.30339
138.67201	-7.15469	-0.30058
138.77201	-7.15906	-0.29312
138.87201	-7.16313	-0.28922
138.97201	-7.16781	-0.29355
139.05401	-7.17203	-0.28235
