# Supplementary material for: Strengthening of 3D Printed Fused Deposition Manufactured Parts Using the Fill Compositing Technique
Source: PLoS One. 2015 Apr 16;10(4):e0122915. doi: 10.1371/journal.pone.0122915 (PMC4400136; doi:10.1371/journal.pone.0122915)
Supplement: S1 File — This is the raw data and information on all the samples presented in this manuscript. (ZIP) [file pone.0122915.s001.zip › Specimen_RawData_115.csv]

Time	Extension	Load
(sec)	(mm)	(N)
0.00000	0.00000	-0.09784
0.10000	-0.00203	-0.09719
0.20000	-0.00688	-0.09734
0.30000	-0.01422	-0.10061
0.40000	-0.01984	-0.09668
0.50000	-0.02453	-0.10385
0.60000	-0.02969	-0.09987
0.70000	-0.03516	-0.10008
0.80000	-0.04219	-0.09734
0.90000	-0.04656	-0.10469
1.00000	-0.05094	-0.09919
1.10000	-0.05625	-0.10201
1.20000	-0.06250	-0.09949
1.30000	-0.06891	-0.09911
1.40000	-0.07281	-0.10363
1.50000	-0.07688	-0.09661
1.60000	-0.08125	-0.10188
1.70000	-0.08625	-0.22435
1.80000	-0.09203	-0.37568
1.90000	-0.09984	-0.42372
2.00000	-0.10375	-0.44250
2.10000	-0.10797	-0.47109
2.20000	-0.11281	-0.50665
2.30000	-0.11844	-0.58513
2.40000	-0.12531	-0.70639
2.50000	-0.12969	-0.87249
2.60000	-0.13359	-1.09793
2.70000	-0.13828	-1.35973
2.80000	-0.14328	-1.63960
2.90000	-0.14859	-1.82838
3.00000	-0.15547	-2.13992
3.10000	-0.15984	-2.33636
3.20000	-0.16406	-2.51720
3.30000	-0.16875	-2.76475
3.40000	-0.17422	-3.04007
3.50000	-0.18141	-3.44198
3.60000	-0.18656	-3.76919
3.70000	-0.19062	-4.01951
3.80000	-0.19500	-4.31592
3.90000	-0.20000	-4.66675
4.00000	-0.20563	-5.07855
4.10000	-0.21250	-5.57357
4.20000	-0.21703	-5.96026
4.30000	-0.22125	-6.24042
4.40000	-0.22625	-6.58147
4.50000	-0.23172	-6.99201
4.60000	-0.23781	-7.46098
4.70000	-0.24313	-7.89647
4.80000	-0.24703	-8.17875
4.90000	-0.25141	-8.51382
5.00000	-0.25641	-8.87883
5.10000	-0.26219	-9.33741
5.19000	-0.26922	-9.84466
5.29000	-0.27375	-10.30320
5.39000	-0.27766	-10.55476
5.49000	-0.28250	-10.93431
5.59000	-0.28766	-11.34702
5.69000	-0.29375	-11.82368
5.79000	-0.29891	-12.27113
5.89000	-0.30313	-12.60728
5.99000	-0.30766	-12.95978
6.09000	-0.31266	-13.36231
6.19000	-0.31844	-13.81809
6.28000	-0.32531	-14.33000
6.37400	-0.33000	-14.83538
6.47400	-0.33375	-15.09166
6.57400	-0.33797	-15.43153
6.67400	-0.34312	-15.84303
6.77000	-0.34984	-16.34938
6.85800	-0.35500	-16.85746
6.95800	-0.35906	-17.18562
7.05800	-0.36359	-17.54047
7.15800	-0.36828	-17.93930
7.25800	-0.37359	-18.35849
7.35800	-0.38031	-18.85189
7.43000	-0.38531	-19.36165
7.53000	-0.38906	-19.69955
7.63000	-0.39391	-20.07548
7.72600	-0.39984	-20.58334
7.80600	-0.40594	-21.09285
7.89600	-0.41047	-21.59411
7.99600	-0.41375	-21.86077
8.09600	-0.41750	-22.18345
8.19600	-0.42188	-22.55279
8.29600	-0.42641	-22.93803
8.39600	-0.43141	-23.36085
8.49200	-0.43766	-23.87227
8.57600	-0.44250	-24.37930
8.67600	-0.44672	-24.73447
8.77600	-0.45172	-25.13464
8.87600	-0.45750	-25.63122
8.96000	-0.46344	-26.13202
9.05000	-0.46844	-26.63463
9.15000	-0.47250	-26.98654
9.25000	-0.47656	-27.33827
9.35000	-0.48125	-27.75026
9.45000	-0.48656	-28.20795
9.55000	-0.49250	-28.71330
9.62800	-0.49781	-29.21748
9.72800	-0.50203	-29.60722
9.82800	-0.50656	-29.98395
9.92800	-0.51125	-30.40743
10.02800	-0.51656	-30.84890
10.12400	-0.52234	-31.35535
10.22400	-0.52766	-31.84495
10.32400	-0.53203	-32.23854
10.42400	-0.53641	-32.62335
10.52400	-0.54156	-33.04969
10.62400	-0.54766	-33.55695
10.70800	-0.55328	-34.06832
10.80800	-0.55781	-34.50774
10.90800	-0.56203	-34.84779
11.00800	-0.56688	-35.26341
11.10800	-0.57203	-35.71296
11.20400	-0.57781	-36.22131
11.30400	-0.58312	-36.69518
11.40400	-0.58766	-37.07624
11.50400	-0.59219	-37.44514
11.60400	-0.59688	-37.85349
11.70400	-0.60203	-38.28680
11.80400	-0.60828	-38.78660
11.88000	-0.61344	-39.28693
11.98000	-0.61766	-39.64669
12.08000	-0.62234	-40.02703
12.18000	-0.62766	-40.46755
12.27200	-0.63406	-40.97478
12.36400	-0.63906	-41.47637
12.46400	-0.64313	-41.82762
12.56400	-0.64719	-42.17755
12.66400	-0.65187	-42.57372
12.76400	-0.65734	-43.02313
12.86400	-0.66359	-43.52666
12.93400	-0.66891	-44.03305
13.03400	-0.67250	-44.38403
13.13400	-0.67656	-44.69869
13.23400	-0.68141	-45.10159
13.33000	-0.68750	-45.60380
13.40400	-0.69328	-46.11230
13.50400	-0.69781	-46.57551
13.60400	-0.70156	-46.88021
13.70400	-0.70578	-47.22438
13.80400	-0.71078	-47.63975
13.90400	-0.71609	-48.10316
14.00000	-0.72250	-48.61262
14.09600	-0.72734	-49.11451
14.19600	-0.73156	-49.45071
14.29600	-0.73656	-49.88098
14.39600	-0.74188	-50.34010
14.48400	-0.74828	-50.84882
14.56800	-0.75313	-51.35551
14.66800	-0.75688	-51.66170
14.76800	-0.76094	-51.98874
14.86800	-0.76531	-52.37589
14.96800	-0.77000	-52.78063
15.06800	-0.77547	-53.21604
15.14600	-0.78156	-53.72688
15.24600	-0.78609	-54.15555
15.34600	-0.79047	-54.50171
15.44600	-0.79516	-54.88080
15.54600	-0.80047	-55.30614
15.62800	-0.80672	-55.81861
15.72800	-0.81172	-56.29923
15.82800	-0.81594	-56.65361
15.92800	-0.82062	-57.03107
16.02800	-0.82625	-57.50170
16.12200	-0.83250	-58.01167
16.18400	-0.83859	-58.51194
16.28400	-0.84188	-58.92162
16.38400	-0.84500	-59.13414
16.48400	-0.84969	-59.52843
16.58400	-0.85500	-59.99610
16.68400	-0.86109	-60.50092
16.77200	-0.86641	-61.00930
16.87200	-0.87031	-61.36862
16.97200	-0.87469	-61.71933
17.07200	-0.87953	-62.12419
17.17200	-0.88453	-62.57065
17.27200	-0.89047	-63.04972
17.34400	-0.89594	-63.56204
17.44400	-0.89984	-63.94769
17.54400	-0.90422	-64.28784
17.64400	-0.90938	-64.73220
17.74200	-0.91531	-65.23659
17.82400	-0.92078	-65.74058
17.92400	-0.92500	-66.12592
18.02400	-0.92906	-66.45508
18.12400	-0.93359	-66.85990
18.22400	-0.93859	-67.28959
18.32400	-0.94438	-67.79268
18.40600	-0.95094	-68.29853
18.48400	-0.95500	-68.80283
18.58400	-0.95844	-69.04688
18.68400	-0.96297	-69.41622
18.78400	-0.96797	-69.83463
18.87800	-0.97422	-70.33724
18.95600	-0.97906	-70.84064
19.05600	-0.98328	-71.21561
19.15600	-0.98750	-71.55560
19.25600	-0.99219	-71.95771
19.35600	-0.99750	-72.39990
19.45600	-1.00281	-72.85549
19.53200	-1.00875	-73.36622
19.63200	-1.01297	-73.80692
19.73200	-1.01719	-74.12851
19.83200	-1.02203	-74.54366
19.93000	-1.02781	-75.04538
20.00400	-1.03359	-75.55174
20.10400	-1.03844	-76.03974
20.20400	-1.04203	-76.33716
20.30400	-1.04625	-76.68235
20.40400	-1.05141	-77.13602
20.50200	-1.05719	-77.64296
20.58800	-1.06344	-78.15048
20.66600	-1.06781	-78.65585
20.76600	-1.07141	-78.95339
20.86600	-1.07578	-79.30351
20.96600	-1.08062	-79.73176
21.06600	-1.08609	-80.18453
21.15800	-1.09172	-80.69310
21.25800	-1.09641	-81.14322
21.35800	-1.10063	-81.49105
21.45800	-1.10531	-81.89907
21.55800	-1.11094	-82.36056
21.64800	-1.11656	-82.86206
21.71600	-1.12266	-83.37968
21.81600	-1.12609	-83.79624
21.91600	-1.12984	-84.05817
22.01600	-1.13469	-84.47682
22.11600	-1.14016	-84.94312
22.20400	-1.14594	-85.45367
22.30400	-1.15125	-85.95532
22.40400	-1.15531	-86.28267
22.50400	-1.15953	-86.62696
22.60400	-1.16453	-87.04867
22.70400	-1.17016	-87.53476
22.79800	-1.17641	-88.03569
22.86800	-1.18141	-88.54626
22.96800	-1.18500	-88.88353
23.06800	-1.18922	-89.22783
23.16800	-1.19437	-89.69668
23.26200	-1.20031	-90.20609
23.33800	-1.20563	-90.70851
23.43800	-1.20984	-91.10274
23.53800	-1.21375	-91.42348
23.63800	-1.21828	-91.83046
23.73800	-1.22359	-92.31041
23.83200	-1.22922	-92.82111
23.91200	-1.23531	-93.32956
23.98600	-1.23937	-93.83450
24.08600	-1.24297	-94.12673
24.18600	-1.24781	-94.50546
24.28600	-1.25281	-94.99180
24.38000	-1.25875	-95.50477
24.46000	-1.26344	-96.01434
24.56000	-1.26781	-96.40680
24.66000	-1.27172	-96.75028
24.76000	-1.27625	-97.15363
24.86000	-1.28172	-97.66155
24.95400	-1.28719	-98.16700
25.03000	-1.29266	-98.67270
25.13000	-1.29641	-99.05998
25.23000	-1.30047	-99.39275
25.33000	-1.30531	-99.84197
25.42800	-1.31109	-100.35323
25.50800	-1.31672	-100.85744
25.59400	-1.32141	-101.36537
25.69400	-1.32562	-101.74808
25.79400	-1.33031	-102.16001
25.89400	-1.33531	-102.62103
25.99400	-1.34047	-103.09022
26.08600	-1.34641	-103.59678
26.15800	-1.35063	-104.09912
26.25800	-1.35438	-104.42682
26.35800	-1.35875	-104.79457
26.45800	-1.36375	-105.25334
26.55800	-1.36922	-105.75225
26.64800	-1.37453	-106.25571
26.74800	-1.37922	-106.68681
26.84800	-1.38359	-107.05891
26.94800	-1.38828	-107.48336
27.04800	-1.39375	-107.95949
27.13600	-1.39922	-108.46339
27.20800	-1.40500	-108.97963
27.30800	-1.40969	-109.48217
27.40800	-1.41344	-109.76209
27.50800	-1.41797	-110.14748
27.60800	-1.42266	-110.56110
27.70800	-1.42844	-111.04339
27.79800	-1.43359	-111.54450
27.89800	-1.43828	-111.96339
27.99800	-1.44281	-112.35476
28.09800	-1.44797	-112.78407
28.19800	-1.45375	-113.27663
28.29000	-1.46000	-113.79032
28.37200	-1.46484	-114.29238
28.47200	-1.46844	-114.61395
28.57200	-1.47297	-114.97542
28.67200	-1.47781	-115.38655
28.77200	-1.48359	-115.88389
28.85200	-1.48922	-116.38582
28.94800	-1.49422	-116.89213
29.04800	-1.49797	-117.18584
29.14800	-1.50219	-117.52629
29.24800	-1.50719	-117.95309
29.34800	-1.51266	-118.43597
29.43000	-1.51875	-118.93860
29.53000	-1.52344	-119.44212
29.63000	-1.52719	-119.72333
29.73000	-1.53203	-120.10518
29.83000	-1.53781	-120.60553
29.91800	-1.54375	-121.10651
30.01400	-1.54891	-121.61051
30.11400	-1.55312	-121.96330
30.21400	-1.55750	-122.33779
30.31400	-1.56234	-122.75577
30.41400	-1.56766	-123.19882
30.51000	-1.57422	-123.69943
30.57800	-1.57891	-124.20050
30.67800	-1.58234	-124.50539
30.77800	-1.58641	-124.80589
30.87800	-1.59141	-125.23876
30.97600	-1.59766	-125.74151
31.04600	-1.60297	-126.25340
31.14600	-1.60719	-126.65802
31.24600	-1.61109	-126.95925
31.34600	-1.61578	-127.33561
31.44600	-1.62063	-127.74009
31.54600	-1.62563	-128.15239
31.63200	-1.63188	-128.66069
31.71400	-1.63656	-129.16651
31.81400	-1.64063	-129.46075
31.91400	-1.64531	-129.83836
32.01400	-1.65094	-130.29477
32.09000	-1.65766	-130.79511
32.15200	-1.66156	-131.30325
32.25200	-1.66484	-131.57904
32.35200	-1.66859	-131.86899
32.45200	-1.67344	-132.27551
32.55200	-1.67891	-132.75158
32.64200	-1.68453	-133.25290
32.71200	-1.69031	-133.76443
32.81200	-1.69406	-134.19296
32.91200	-1.69734	-134.42233
33.01200	-1.70188	-134.79695
33.11200	-1.70672	-135.21752
33.21000	-1.71281	-135.72221
33.28800	-1.71797	-136.22515
33.38800	-1.72266	-136.65259
33.48800	-1.72672	-137.00667
33.58800	-1.73125	-137.40282
33.68800	-1.73672	-137.87213
33.78400	-1.74266	-138.37434
33.85000	-1.74813	-138.88434
33.95000	-1.75172	-139.26207
34.05000	-1.75563	-139.56268
34.15000	-1.76063	-139.97567
34.24800	-1.76625	-140.48424
34.33000	-1.77187	-140.99157
34.43000	-1.77672	-141.48502
34.53000	-1.78109	-141.84013
34.63000	-1.78547	-142.21011
34.73000	-1.79047	-142.63688
34.83000	-1.79578	-143.11072
34.92200	-1.80188	-143.61341
34.99000	-1.80672	-144.12113
35.09000	-1.81031	-144.47738
35.19000	-1.81453	-144.79688
35.29000	-1.81953	-145.23759
35.38200	-1.82562	-145.74149
35.45600	-1.83078	-146.24965
35.55600	-1.83469	-146.62720
35.65600	-1.83844	-146.91834
35.75600	-1.84297	-147.30754
35.85600	-1.84781	-147.73311
35.95400	-1.85359	-148.23714
36.03800	-1.85969	-148.74521
36.10000	-1.86406	-149.24522
36.20000	-1.86750	-149.56981
36.30000	-1.87203	-149.90504
36.40000	-1.87750	-150.36720
36.49600	-1.88344	-150.87610
36.58200	-1.88828	-151.38428
36.68200	-1.89250	-151.77456
36.78200	-1.89672	-152.13999
36.88200	-1.90156	-152.55842
36.98200	-1.90719	-153.06650
37.07600	-1.91281	-153.57453
37.15000	-1.91859	-154.08921
37.25000	-1.92219	-154.47456
37.35000	-1.92578	-154.75421
37.45000	-1.93031	-155.13593
37.55000	-1.93578	-155.62487
37.63000	-1.94187	-156.13669
37.71200	-1.94641	-156.64482
37.81200	-1.95047	-157.00492
37.91200	-1.95484	-157.35674
38.01200	-1.95984	-157.78671
38.11200	-1.96500	-158.24801
38.20600	-1.97141	-158.75889
38.27200	-1.97578	-159.26395
38.37200	-1.97969	-159.63146
38.47200	-1.98391	-159.99120
38.57200	-1.98891	-160.42079
38.67200	-1.99469	-160.91976
38.74600	-2.00031	-161.42929
38.84600	-2.00484	-161.89568
38.94600	-2.00859	-162.21146
39.04600	-2.01281	-162.55969
39.14600	-2.01766	-163.00197
39.24600	-2.02297	-163.48095
39.33400	-2.02906	-163.98960
39.41200	-2.03359	-164.49574
39.51200	-2.03781	-164.83685
39.61200	-2.04234	-165.21153
39.71200	-2.04734	-165.64614
39.80600	-2.05375	-166.15669
39.87800	-2.05828	-166.66296
39.97800	-2.06234	-167.03543
40.07800	-2.06641	-167.37773
40.17800	-2.07109	-167.76134
40.27800	-2.07641	-168.24025
40.37000	-2.08234	-168.75036
40.43800	-2.08844	-169.26160
40.53800	-2.09250	-169.76252
40.63800	-2.09625	-170.02404
40.73800	-2.10109	-170.44920
40.83800	-2.10625	-170.92128
40.92800	-2.11219	-171.43081
41.00400	-2.11688	-171.93876
41.10400	-2.12062	-172.29487
41.20400	-2.12484	-172.63374
41.30400	-2.12938	-173.02406
41.40400	-2.13438	-173.45163
41.50200	-2.14031	-173.96264
41.57200	-2.14547	-174.47361
41.67200	-2.14953	-174.90232
41.77200	-2.15406	-175.26114
41.87200	-2.15937	-175.72814
41.96200	-2.16516	-176.23675
42.03800	-2.17047	-176.74831
42.13800	-2.17484	-177.21158
42.23800	-2.17844	-177.50902
42.33800	-2.18250	-177.85272
42.43800	-2.18750	-178.28983
42.53800	-2.19312	-178.79497
42.62600	-2.19922	-179.30280
42.69400	-2.20359	-179.80419
42.79400	-2.20734	-180.14686
42.89400	-2.21172	-180.49762
42.99400	-2.21656	-180.90226
43.09400	-2.22203	-181.35403
43.18000	-2.22734	-181.85584
43.28000	-2.23219	-182.31505
43.38000	-2.23641	-182.67284
43.48000	-2.24156	-183.10334
43.58000	-2.24750	-183.59785
43.67200	-2.25344	-184.10300
43.74000	-2.25875	-184.61144
43.84000	-2.26187	-184.95251
43.94000	-2.26563	-185.21991
44.04000	-2.27016	-185.60480
44.14000	-2.27531	-186.04052
44.22600	-2.28125	-186.54208
44.30600	-2.28609	-187.04262
44.40600	-2.29078	-187.43344
44.50600	-2.29547	-187.81036
44.60600	-2.30000	-188.18504
44.70600	-2.30484	-188.60112
44.80600	-2.31047	-189.07775
44.87800	-2.31609	-189.57882
44.97800	-2.32016	-190.00377
45.07800	-2.32438	-190.33433
45.17800	-2.32938	-190.74388
45.27800	-2.33516	-191.22674
45.35600	-2.34078	-191.73205
45.45600	-2.34500	-192.11860
45.55600	-2.34922	-192.46247
45.65600	-2.35359	-192.83423
45.75600	-2.35875	-193.25539
45.85600	-2.36438	-193.74308
45.94200	-2.37078	-194.24388
46.01800	-2.37516	-194.74907
46.11800	-2.37875	-195.02780
46.21800	-2.38281	-195.33019
46.31800	-2.38766	-195.73806
46.41600	-2.39453	-196.25059
46.47800	-2.39906	-196.76234
46.57800	-2.40328	-197.15947
46.67800	-2.40719	-197.46210
46.77800	-2.41156	-197.81536
46.87800	-2.41672	-198.23012
46.97800	-2.42250	-198.70988
47.07000	-2.42859	-199.21182
47.16200	-2.43313	-199.71225
47.26200	-2.43688	-199.98245
47.36200	-2.44141	-200.35185
47.46200	-2.44656	-200.77345
47.55200	-2.45313	-201.28202
47.64000	-2.45797	-201.78682
47.74000	-2.46188	-202.06182
47.84000	-2.46578	-202.36246
47.94000	-2.47047	-202.72458
48.04000	-2.47641	-203.21219
48.12200	-2.48250	-203.72000
48.17600	-2.48906	-204.22944
48.25200	-2.49219	-204.73053
48.35200	-2.49484	-204.87861
48.45200	-2.50000	-205.25368
48.55200	-2.50531	-205.71521
48.63000	-2.51141	-206.22809
48.73000	-2.51531	-206.64977
48.83000	-2.51875	-206.91274
48.93000	-2.52297	-207.26414
49.03000	-2.52797	-207.69416
49.13000	-2.53344	-208.16630
49.22000	-2.54000	-208.67969
49.28000	-2.54469	-209.19244
49.38000	-2.54797	-209.51514
49.48000	-2.55172	-209.78680
49.58000	-2.55641	-210.17933
49.68000	-2.56188	-210.63565
49.76000	-2.56766	-211.13783
49.85200	-2.57234	-211.64174
49.95200	-2.57672	-212.00174
50.05200	-2.58141	-212.38320
50.15200	-2.58625	-212.79605
50.25200	-2.59172	-213.25490
50.33600	-2.59766	-213.76213
50.43600	-2.60219	-214.26654
50.53600	-2.60594	-214.55115
50.63600	-2.61047	-214.92280
50.73600	-2.61578	-215.36267
50.82800	-2.62203	-215.86286
50.90000	-2.62687	-216.36628
51.00000	-2.63094	-216.72755
51.10000	-2.63531	-217.07967
51.20000	-2.64016	-217.49604
51.30000	-2.64531	-217.94397
51.40000	-2.65141	-218.42830
51.46800	-2.65687	-218.93018
51.56800	-2.66063	-219.33952
51.66800	-2.66453	-219.64316
51.76800	-2.66906	-220.00149
51.86800	-2.67437	-220.43459
51.95200	-2.68063	-220.94275
52.03600	-2.68516	-221.44312
52.13600	-2.68922	-221.79003
52.23600	-2.69359	-222.15319
52.33600	-2.69859	-222.55832
52.43600	-2.70422	-223.03993
52.52400	-2.71031	-223.54701
52.60600	-2.71500	-224.04744
52.70600	-2.71859	-224.35378
52.80600	-2.72297	-224.67534
52.90600	-2.72781	-225.08551
53.00600	-2.73359	-225.58701
53.08800	-2.73953	-226.09766
53.18800	-2.74438	-226.57810
53.28800	-2.74812	-226.87116
53.38800	-2.75234	-227.20847
53.48800	-2.75719	-227.61098
53.58800	-2.76328	-228.11390
53.66000	-2.76953	-228.63086
53.75800	-2.77391	-229.13440
53.85800	-2.77750	-229.38316
53.95800	-2.78203	-229.74879
54.05800	-2.78766	-230.19196
54.15400	-2.79391	-230.69946
54.23400	-2.79859	-231.20691
54.33400	-2.80266	-231.52924
54.43400	-2.80703	-231.88697
54.53400	-2.81172	-232.26440
54.63400	-2.81719	-232.71450
54.73200	-2.82391	-233.22137
54.79000	-2.82891	-233.73523
54.89000	-2.83203	-234.07264
54.99000	-2.83578	-234.32726
55.09000	-2.84094	-234.75006
55.19000	-2.84734	-235.26126
55.26000	-2.85266	-235.76976
55.36000	-2.85672	-236.16974
55.46000	-2.86063	-236.46668
55.56000	-2.86516	-236.83608
55.66000	-2.87016	-237.25034
55.76000	-2.87500	-237.67000
55.85000	-2.88188	-238.17991
55.91200	-2.88625	-238.68108
56.01200	-2.88969	-238.99128
56.11200	-2.89375	-239.29696
56.21200	-2.89891	-239.71316
56.30400	-2.90500	-240.22111
56.37000	-2.91031	-240.73294
56.47000	-2.91406	-241.11599
56.57000	-2.91766	-241.37945
56.67000	-2.92188	-241.72553
56.77000	-2.92656	-242.12551
56.87000	-2.93234	-242.61035
56.95000	-2.93891	-243.11312
57.01600	-2.94313	-243.61742
57.11600	-2.94672	-243.93503
57.21600	-2.95094	-244.26739
57.31600	-2.95609	-244.69817
57.41600	-2.96234	-245.17910
57.49000	-2.96734	-245.68272
57.59000	-2.97188	-246.12062
57.69000	-2.97578	-246.45139
57.79000	-2.98031	-246.83242
57.89000	-2.98547	-247.27006
57.99000	-2.99109	-247.76351
58.07000	-2.99719	-248.27434
58.17000	-3.00109	-248.72252
58.27000	-3.00484	-248.99867
58.37000	-3.00937	-249.37586
58.47000	-3.01469	-249.82814
58.56000	-3.02063	-250.33823
58.65000	-3.02563	-250.84582
58.75000	-3.03016	-251.23143
58.85000	-3.03469	-251.60220
58.95000	-3.03984	-252.02271
59.05000	-3.04500	-252.48572
59.14800	-3.05125	-252.98733
59.22400	-3.05609	-253.49042
59.32400	-3.05984	-253.80898
59.42400	-3.06406	-254.13522
59.52400	-3.06922	-254.56467
59.62400	-3.07578	-255.07331
59.69600	-3.08094	-255.57837
59.79600	-3.08469	-255.93609
59.89600	-3.08844	-256.22281
59.99600	-3.09297	-256.58214
60.09600	-3.09844	-257.00432
60.19200	-3.10422	-257.50482
60.27600	-3.11063	-258.00616
60.35400	-3.11484	-258.51128
60.45400	-3.11828	-258.76951
60.55400	-3.12266	-259.09951
60.65400	-3.12766	-259.48191
60.74600	-3.13406	-259.98667
60.82400	-3.13891	-260.49379
60.92400	-3.14297	-260.84787
61.02400	-3.14703	-261.16320
61.12400	-3.15172	-261.53523
61.22400	-3.15703	-261.96471
61.32400	-3.16297	-262.43678
61.40000	-3.16859	-262.93898
61.50000	-3.17250	-263.32638
61.60000	-3.17672	-263.64961
61.70000	-3.18187	-264.06106
61.80000	-3.18766	-264.55137
61.88200	-3.19359	-265.05935
61.98200	-3.19797	-265.46788
62.08200	-3.20203	-265.78197
62.18200	-3.20625	-266.11328
62.28200	-3.21094	-266.47598
62.38200	-3.21641	-266.91929
62.46600	-3.22313	-267.43245
62.53600	-3.22734	-267.93262
62.63600	-3.23109	-268.21572
62.73600	-3.23547	-268.56148
62.83600	-3.24047	-268.96131
62.93600	-3.24688	-269.44470
63.02200	-3.25172	-269.94851
63.12200	-3.25594	-270.41343
63.22200	-3.25984	-270.68070
63.32200	-3.26406	-271.01192
63.42200	-3.26906	-271.38421
63.52200	-3.27438	-271.78380
63.60800	-3.28141	-272.29181
63.70800	-3.28594	-272.76605
63.80800	-3.28969	-273.03493
63.90800	-3.29438	-273.37208
64.00800	-3.30000	-273.80300
64.08400	-3.30719	-274.30809
64.16400	-3.31141	-274.81014
64.26400	-3.31516	-275.06796
64.36400	-3.31969	-275.39626
64.46400	-3.32516	-275.82261
64.56400	-3.33094	-276.30419
64.64600	-3.33734	-276.81017
64.74600	-3.34156	-277.28307
64.84600	-3.34484	-277.47568
64.94600	-3.34953	-277.82783
65.04600	-3.35500	-278.26667
65.14600	-3.36125	-278.73766
65.22600	-3.36656	-279.24824
65.32600	-3.37047	-279.60369
65.42600	-3.37422	-279.87659
65.52600	-3.37844	-280.20120
65.62600	-3.38328	-280.57972
65.72600	-3.38922	-281.02902
65.79600	-3.39562	-281.53321
65.89400	-3.40000	-282.03493
65.99400	-3.40375	-282.28727
66.09400	-3.40875	-282.66537
66.19400	-3.41453	-283.13252
66.28400	-3.42078	-283.64083
66.38400	-3.42531	-284.09150
66.48400	-3.42906	-284.36404
66.58400	-3.43375	-284.71696
66.68400	-3.43859	-285.12156
66.78400	-3.44391	-285.54243
66.87400	-3.45078	-286.04487
66.97200	-3.45547	-286.54882
67.07200	-3.45875	-286.78358
67.17200	-3.46313	-287.09373
67.27200	-3.46844	-287.50750
67.36000	-3.47563	-288.01665
67.41800	-3.48047	-288.52814
67.51800	-3.48406	-288.88124
67.61800	-3.48766	-289.11427
67.71800	-3.49234	-289.46298
67.81800	-3.49750	-289.89035
67.91800	-3.50281	-290.30773
67.99800	-3.50922	-290.81738
68.09800	-3.51313	-291.23259
68.19800	-3.51734	-291.51711
68.29800	-3.52234	-291.91351
68.39800	-3.52813	-292.36665
68.47400	-3.53406	-292.87377
68.57400	-3.53844	-293.28898
68.67400	-3.54203	-293.57225
68.77400	-3.54625	-293.86955
68.87400	-3.55125	-294.26232
68.97400	-3.55688	-294.70766
69.06200	-3.56391	-295.20920
69.12600	-3.56797	-295.71095
69.22600	-3.57125	-295.98126
69.32600	-3.57547	-296.27740
69.42600	-3.58047	-296.67011
69.52600	-3.58625	-297.09741
69.60400	-3.59156	-297.60003
69.70400	-3.59609	-297.99527
69.80400	-3.60016	-298.30113
69.90400	-3.60469	-298.65706
70.00400	-3.60984	-299.05555
70.10400	-3.61547	-299.50979
70.18600	-3.62188	-300.02180
70.28600	-3.62594	-300.46329
70.38600	-3.62984	-300.72331
70.48600	-3.63453	-301.08798
70.58600	-3.64031	-301.54830
70.66800	-3.64688	-302.04910
70.75000	-3.65141	-302.55237
70.85000	-3.65484	-302.80182
70.95000	-3.65891	-303.07907
71.05000	-3.66328	-303.41557
71.15000	-3.66828	-303.82288
71.25000	-3.67438	-304.31548
71.32600	-3.68047	-304.81771
71.42600	-3.68484	-305.25705
71.52600	-3.68906	-305.54244
71.62600	-3.69422	-305.93106
71.72600	-3.70047	-306.40522
71.80000	-3.70594	-306.90673
71.90000	-3.70953	-307.22663
72.00000	-3.71344	-307.50269
72.10000	-3.71812	-307.86368
72.20000	-3.72312	-308.26545
72.30000	-3.72922	-308.74050
72.38600	-3.73578	-309.24094
72.47600	-3.74031	-309.74531
72.57600	-3.74375	-309.97229
72.67600	-3.74844	-310.32270
72.77600	-3.75328	-310.70751
72.87600	-3.75984	-311.20834
72.97200	-3.76500	-311.71489
73.07200	-3.76906	-312.02716
73.17200	-3.77375	-312.37972
73.27200	-3.77906	-312.81802
73.37000	-3.78500	-313.31980
73.45200	-3.79172	-313.83622
73.54600	-3.79594	-314.33973
73.64600	-3.79922	-314.55931
73.74600	-3.80375	-314.91059
73.84600	-3.80891	-315.31858
73.93200	-3.81484	-315.82060
74.01000	-3.81953	-316.32152
74.11000	-3.82391	-316.69921
74.21000	-3.82781	-317.00346
74.31000	-3.83219	-317.33936
74.41000	-3.83672	-317.69484
74.51000	-3.84172	-318.10209
74.60000	-3.84812	-318.60662
74.70000	-3.85297	-319.10765
74.80000	-3.85719	-319.42105
74.90000	-3.86203	-319.79316
75.00000	-3.86719	-320.20363
75.09200	-3.87391	-320.71573
75.19200	-3.87906	-321.22236
75.29200	-3.88313	-321.52879
75.39200	-3.88750	-321.86434
75.49200	-3.89250	-322.25388
75.59200	-3.89797	-322.68906
75.67800	-3.90469	-323.19856
75.76000	-3.90906	-323.70219
75.86000	-3.91281	-323.94686
75.96000	-3.91750	-324.27949
76.06000	-3.92219	-324.65982
76.16000	-3.92812	-325.08409
76.25000	-3.93359	-325.59180
76.35000	-3.93797	-325.93158
76.45000	-3.94234	-326.25484
76.55000	-3.94703	-326.61852
76.65000	-3.95234	-327.01921
76.75000	-3.95875	-327.48455
76.83000	-3.96438	-327.98508
76.93000	-3.96813	-328.29273
77.03000	-3.97250	-328.58282
77.13000	-3.97734	-328.97192
77.23000	-3.98313	-329.40638
77.31600	-3.98953	-329.90685
77.41600	-3.99422	-330.34250
77.51600	-3.99812	-330.60396
77.61600	-4.00234	-330.90243
77.71600	-4.00688	-331.23818
77.81600	-4.01219	-331.62335
77.91200	-4.01922	-332.12733
78.01200	-4.02422	-332.61946
78.11200	-4.02844	-332.90043
78.21200	-4.03328	-333.25675
78.31200	-4.03875	-333.64186
78.41000	-4.04578	-334.15082
78.51000	-4.05063	-334.62727
78.61000	-4.05453	-334.88271
78.71000	-4.05938	-335.22585
78.81000	-4.06453	-335.62803
78.91000	-4.07047	-336.07906
78.98800	-4.07750	-336.58615
79.08800	-4.08094	-336.99405
79.18800	-4.08406	-337.15925
79.28800	-4.08828	-337.44654
79.38800	-4.09297	-337.78647
79.48800	-4.09953	-338.22066
79.58200	-4.10484	-338.72494
79.68200	-4.10906	-339.02773
79.78200	-4.11344	-339.33300
79.88200	-4.11844	-339.68186
79.98200	-4.12375	-340.07654
80.08200	-4.13094	-340.51418
80.14000	-4.13594	-341.02753
80.24000	-4.13984	-341.37788
80.34000	-4.14422	-341.65183
80.44000	-4.14984	-342.07273
80.53600	-4.15766	-342.57919
80.60000	-4.16156	-343.08094
80.70000	-4.16406	-343.25054
80.80000	-4.16734	-343.43731
80.90000	-4.17203	-343.77712
81.00000	-4.17719	-344.17319
81.10000	-4.18281	-344.60315
81.19200	-4.19000	-345.11682
81.29200	-4.19469	-345.61250
81.39200	-4.19828	-345.82075
81.49200	-4.20266	-346.12969
81.59200	-4.20766	-346.49628
81.69200	-4.21438	-346.98102
81.79200	-4.21953	-347.46721
81.89200	-4.22391	-347.78327
81.99200	-4.22844	-348.10734
82.09200	-4.23359	-348.47906
82.19200	-4.23953	-348.94839
82.28000	-4.24656	-349.44952
82.38000	-4.25078	-349.91592
82.48000	-4.25406	-350.09795
82.58000	-4.25844	-350.41136
82.68000	-4.26375	-350.79658
82.77400	-4.27094	-351.30751
82.85400	-4.27578	-351.81549
82.95400	-4.27938	-352.07158
83.05400	-4.28344	-352.33817
83.15400	-4.28781	-352.66545
83.25400	-4.29281	-353.02037
83.35400	-4.29875	-353.48374
83.43200	-4.30578	-353.99255
83.53200	-4.30984	-354.44692
83.63200	-4.31359	-354.67637
83.73200	-4.31844	-355.02055
83.83200	-4.32422	-355.45412
83.91600	-4.33031	-355.96415
84.01600	-4.33422	-356.28110
84.11600	-4.33813	-356.54670
84.21600	-4.34266	-356.86451
84.31600	-4.34781	-357.25048
84.41600	-4.35391	-357.71862
84.50400	-4.36078	-358.22338
84.59200	-4.36531	-358.72430
84.69200	-4.36875	-358.92853
84.79200	-4.37328	-359.23117
84.89200	-4.37813	-359.59485
84.99200	-4.38500	-360.08367
85.08800	-4.39000	-360.58402
85.18800	-4.39406	-360.87158
85.28800	-4.39844	-361.17667
85.38800	-4.40328	-361.54300
85.48800	-4.40891	-361.96765
85.58400	-4.41594	-362.47465
85.66400	-4.42078	-362.98025
85.76400	-4.42406	-363.20001
85.86400	-4.42844	-363.50167
85.96400	-4.43375	-363.89378
86.06400	-4.44047	-364.39168
86.14000	-4.44563	-364.89621
86.24000	-4.44953	-365.21092
86.34000	-4.45344	-365.46975
86.44000	-4.45781	-365.79311
86.54000	-4.46250	-366.14257
86.64000	-4.46781	-366.55286
86.73200	-4.47469	-367.05932
86.83200	-4.47875	-367.43775
86.93200	-4.48297	-367.73419
87.03200	-4.48828	-368.10395
87.13200	-4.49438	-368.57173
87.21800	-4.50031	-369.08180
87.31800	-4.50438	-369.40536
87.41800	-4.50828	-369.66440
87.51800	-4.51281	-369.99157
87.61800	-4.51797	-370.35432
87.71800	-4.52359	-370.78047
87.80600	-4.53094	-371.28261
87.90400	-4.53563	-371.78406
88.00400	-4.53891	-371.96875
88.10400	-4.54328	-372.27231
88.20400	-4.54859	-372.64314
88.29800	-4.55578	-373.14749
88.38600	-4.56078	-373.65234
88.48600	-4.56438	-373.90828
88.58600	-4.56859	-374.19775
88.68600	-4.57344	-374.52564
88.78600	-4.57859	-374.90803
88.88600	-4.58516	-375.33215
88.96000	-4.59047	-375.83676
89.06000	-4.59422	-376.14352
89.16000	-4.59906	-376.46198
89.26000	-4.60437	-376.86408
89.36000	-4.61078	-377.33075
89.44400	-4.61641	-377.83793
89.54400	-4.62000	-378.13759
89.64400	-4.62359	-378.36379
89.74400	-4.62813	-378.68118
89.84400	-4.63375	-379.09183
89.94400	-4.64000	-379.56622
90.01600	-4.64594	-380.07066
90.11600	-4.64922	-380.38668
90.21600	-4.65297	-380.60266
90.31600	-4.65797	-380.96479
90.41600	-4.66328	-381.37043
90.51200	-4.67031	-381.87540
90.61200	-4.67516	-382.37047
90.71200	-4.67891	-382.60922
90.81200	-4.68313	-382.90673
90.91200	-4.68813	-383.25536
91.01200	-4.69359	-383.67361
91.11000	-4.70094	-384.18677
91.21000	-4.70563	-384.68018
91.31000	-4.70906	-384.89169
91.41000	-4.71359	-385.17582
91.51000	-4.71875	-385.54537
91.61000	-4.72594	-386.04206
91.70400	-4.73125	-386.54327
91.80400	-4.73531	-386.83087
91.90400	-4.73984	-387.13971
92.00400	-4.74500	-387.50857
92.10400	-4.75000	-387.87571
92.20400	-4.75656	-388.32769
92.30400	-4.76188	-388.80897
92.40400	-4.76563	-389.04223
92.50400	-4.77031	-389.34481
92.60400	-4.77563	-389.71883
92.70000	-4.78297	-390.23325
92.80000	-4.78750	-390.66231
92.90000	-4.79125	-390.89957
93.00000	-4.79578	-391.17751
93.10000	-4.80078	-391.53215
93.20000	-4.80625	-391.91893
93.30000	-4.81359	-392.37946
93.37400	-4.81844	-392.88220
93.47400	-4.82188	-393.09624
93.57400	-4.82609	-393.35752
93.67400	-4.83094	-393.67279
93.77400	-4.83703	-394.07244
93.86200	-4.84281	-394.57786
93.96200	-4.84703	-394.87842
94.06200	-4.85109	-395.14220
94.16200	-4.85563	-395.45447
94.26200	-4.86078	-395.80593
94.36200	-4.86672	-396.20605
94.43600	-4.87359	-396.71460
94.53600	-4.87719	-397.07434
94.63600	-4.88109	-397.29121
94.73600	-4.88594	-397.61797
94.83600	-4.89141	-397.99964
94.92400	-4.89828	-398.50962
95.02400	-4.90250	-398.89961
95.12400	-4.90641	-399.12599
95.22400	-4.91063	-399.40333
95.32400	-4.91516	-399.70568
95.42400	-4.92047	-400.06614
95.52400	-4.92703	-400.49255
95.61400	-4.93234	-400.99642
95.71400	-4.93609	-401.21019
95.81400	-4.94047	-401.48154
95.91400	-4.94547	-401.80391
96.01400	-4.95328	-402.28671
96.11400	-4.95813	-402.74620
96.21400	-4.96203	-402.97556
96.31400	-4.96625	-403.23788
96.41400	-4.97109	-403.54815
96.51400	-4.97734	-403.97128
96.60200	-4.98578	-404.48406
96.64400	-4.99094	-404.98891
96.74400	-4.99328	-405.30238
96.84400	-4.99563	-405.35444
96.94400	-5.00047	-405.65747
97.04400	-5.00625	-406.05944
97.12400	-5.01281	-406.56137
97.22400	-5.01672	-406.89254
97.32400	-5.02031	-407.10008
97.42400	-5.02484	-407.40284
97.52400	-5.03016	-407.77838
97.62400	-5.03563	-408.19114
97.72400	-5.04219	-408.64301
97.82400	-5.04672	-409.05502
97.92400	-5.05047	-409.27234
98.02400	-5.05531	-409.58932
98.12400	-5.06109	-409.99588
98.20600	-5.06813	-410.50148
98.30600	-5.07297	-410.99709
98.40600	-5.07641	-411.19206
98.50600	-5.08047	-411.45259
98.60600	-5.08500	-411.77836
98.70600	-5.09000	-412.11694
98.80600	-5.09688	-412.56127
98.89200	-5.10187	-413.06514
98.99200	-5.10547	-413.26949
99.09200	-5.10984	-413.54519
99.19200	-5.11531	-413.91602
99.29200	-5.12234	-414.39089
99.37600	-5.12781	-414.89261
99.47600	-5.13172	-415.17007
99.57600	-5.13609	-415.44139
99.67600	-5.14062	-415.74162
99.77600	-5.14563	-416.07940
99.87600	-5.15219	-416.51100
99.95000	-5.15797	-417.02262
100.05000	-5.16125	-417.27838
100.15000	-5.16500	-417.49057
100.25000	-5.16984	-417.80984
100.35000	-5.17562	-418.20663
100.43800	-5.18250	-418.71455
100.53800	-5.18672	-419.07316
100.63800	-5.19078	-419.30240
100.73800	-5.19531	-419.60105
100.83800	-5.20047	-419.96893
100.93800	-5.20594	-420.35246
101.03600	-5.21328	-420.86211
101.13600	-5.21734	-421.22376
101.23600	-5.22109	-421.42618
101.33600	-5.22578	-421.73415
101.43600	-5.23125	-422.10856
101.53600	-5.23828	-422.59145
101.63600	-5.24375	-423.08161
101.73600	-5.24719	-423.26388
101.83600	-5.25125	-423.50736
101.93600	-5.25625	-423.81415
102.03600	-5.26172	-424.19609
102.13200	-5.26969	-424.71141
102.23200	-5.27469	-425.20991
102.33200	-5.27844	-425.40836
102.43200	-5.28328	-425.70642
102.53200	-5.28906	-426.10943
102.62400	-5.29609	-426.61074
102.72400	-5.30016	-426.96846
102.82400	-5.30375	-427.14661
102.92400	-5.30797	-427.41308
103.02400	-5.31266	-427.72114
103.12400	-5.31797	-428.07746
103.22400	-5.32594	-428.56583
103.29800	-5.33031	-429.06588
103.39800	-5.33344	-429.23239
103.49800	-5.33781	-429.47885
103.59800	-5.34281	-429.80534
103.69800	-5.34984	-430.25127
103.78800	-5.35531	-430.75293
103.88800	-5.35906	-430.99111
103.98800	-5.36328	-431.24077
104.08800	-5.36828	-431.56135
104.18800	-5.37359	-431.92250
104.28800	-5.37969	-432.31121
104.37000	-5.38563	-432.81245
104.47000	-5.38891	-433.04372
104.57000	-5.39297	-433.25591
104.67000	-5.39797	-433.58544
104.77000	-5.40453	-434.02502
104.83800	-5.41063	-434.53047
104.93800	-5.41422	-434.82342
105.03800	-5.41781	-435.00617
105.13800	-5.42219	-435.27034
105.23800	-5.42703	-435.58794
105.33801	-5.43234	-435.94834
105.42801	-5.44000	-436.45072
105.51601	-5.44453	-436.95480
105.61601	-5.44813	-437.12431
105.71601	-5.45297	-437.42543
105.81601	-5.45859	-437.81573
105.91001	-5.46547	-438.32618
106.01001	-5.46984	-438.72470
106.11001	-5.47359	-438.94279
106.21001	-5.47797	-439.22064
106.31001	-5.48281	-439.54897
106.41001	-5.48859	-439.95911
106.51001	-5.49625	-440.46763
106.61001	-5.50062	-440.93385
106.71001	-5.50391	-441.08400
106.81001	-5.50859	-441.36566
106.91001	-5.51391	-441.73518
107.00801	-5.52109	-442.23630
107.10801	-5.52609	-442.71189
107.20801	-5.52984	-442.92262
107.30801	-5.53422	-443.19797
107.40801	-5.53922	-443.51259
107.50801	-5.54422	-443.86446
107.60801	-5.55031	-444.28506
107.69801	-5.55641	-444.79334
107.79801	-5.56000	-445.04559
107.89801	-5.56422	-445.29232
107.99801	-5.56922	-445.61622
108.09801	-5.57563	-446.02346
108.17801	-5.58141	-446.52867
108.27801	-5.58547	-446.80926
108.37801	-5.58953	-447.05027
108.47801	-5.59422	-447.33825
108.57801	-5.59953	-447.68485
108.67801	-5.60531	-448.08719
108.76801	-5.61250	-448.59058
108.86801	-5.61641	-448.93360
108.96801	-5.62016	-449.12523
109.06801	-5.62484	-449.40677
109.16801	-5.63047	-449.77134
109.26001	-5.63719	-450.27813
109.36001	-5.64125	-450.57696
109.46001	-5.64547	-450.80978
109.56001	-5.64984	-451.08429
109.66001	-5.65484	-451.39521
109.76001	-5.66078	-451.79152
109.85401	-5.66859	-452.29894
109.95401	-5.67281	-452.70145
110.05401	-5.67672	-452.90026
110.15401	-5.68156	-453.21321
110.25401	-5.68734	-453.58634
110.35001	-5.69406	-454.09432
110.45001	-5.69797	-454.37282
110.55001	-5.70188	-454.58558
110.65001	-5.70609	-454.82621
110.75001	-5.71109	-455.15332
110.85001	-5.71688	-455.53118
110.94201	-5.72438	-456.03389
111.04201	-5.72844	-456.41178
111.14201	-5.73219	-456.59620
111.24201	-5.73687	-456.87288
111.34201	-5.74234	-457.22267
111.44201	-5.74922	-457.67662
111.54201	-5.75391	-458.03756
111.64201	-5.75781	-458.26551
111.74201	-5.76219	-458.51457
111.84201	-5.76719	-458.81632
111.94201	-5.77234	-459.15648
112.04201	-5.77953	-459.57184
112.14201	-5.78453	-460.00123
112.24201	-5.78797	-460.13549
112.34201	-5.79234	-460.36431
112.44201	-5.79750	-460.65339
112.54201	-5.80500	-461.05334
112.62201	-5.81031	-461.55876
112.72201	-5.81422	-461.76454
112.82201	-5.81875	-461.99459
112.92201	-5.82391	-462.29187
113.02201	-5.82922	-462.61835
113.12201	-5.83844	-463.13018
113.17801	-5.84250	-463.63598
113.27801	-5.84453	-463.71770
113.37801	-5.84828	-463.84695
113.47801	-5.85344	-464.16208
113.57801	-5.85938	-464.55085
113.66401	-5.86641	-465.06244
113.76401	-5.86969	-465.31549
113.86401	-5.87297	-465.43977
113.96401	-5.87719	-465.68352
114.06401	-5.88219	-465.98536
114.16401	-5.88781	-466.34358
114.25801	-5.89578	-466.84557
114.35801	-5.89984	-467.24382
114.45801	-5.90328	-467.38371
114.55801	-5.90797	-467.64487
114.65801	-5.91297	-467.95613
114.75601	-5.92141	-468.46423
114.85601	-5.92609	-468.93886
114.95601	-5.92938	-469.08218
115.05601	-5.93359	-469.29130
115.15601	-5.93844	-469.58447
115.25601	-5.94422	-469.95279
115.35201	-5.95266	-470.46223
115.45201	-5.95672	-470.89002
115.55201	-5.96016	-471.03539
115.65201	-5.96484	-471.29011
115.75201	-5.97016	-471.62524
115.85201	-5.97781	-472.11990
115.95201	-5.98219	-472.48480
116.05201	-5.98594	-472.66972
116.15201	-5.99047	-472.91896
116.25201	-5.99531	-473.22664
116.35201	-6.00094	-473.58093
116.44001	-6.00891	-474.08947
116.54001	-6.01297	-474.47926
116.64001	-6.01625	-474.60645
116.74001	-6.02078	-474.86797
116.84001	-6.02641	-475.20560
116.93001	-6.03375	-475.71057
117.03001	-6.03781	-476.04275
117.13001	-6.04156	-476.22609
117.23001	-6.04594	-476.48272
117.33001	-6.05094	-476.78494
117.43001	-6.05625	-477.12818
117.53001	-6.06344	-477.52920
117.60801	-6.06859	-478.03450
117.70801	-6.07172	-478.18279
117.80801	-6.07578	-478.38619
117.90801	-6.08063	-478.65480
118.00801	-6.08719	-479.04295
118.08601	-6.09312	-479.54458
118.18601	-6.09688	-479.80511
118.28601	-6.10063	-479.98282
118.38601	-6.10531	-480.24848
118.48601	-6.11078	-480.57109
118.58601	-6.11672	-480.97357
118.67401	-6.12375	-481.48173
118.77401	-6.12719	-481.73186
118.87401	-6.13109	-481.92784
118.97401	-6.13609	-482.21043
119.07401	-6.14156	-482.55792
119.16601	-6.14859	-483.06453
119.26601	-6.15266	-483.36196
119.36601	-6.15656	-483.55141
119.46601	-6.16078	-483.77424
119.56601	-6.16578	-484.06675
119.66601	-6.17141	-484.42698
119.76601	-6.17938	-484.92134
119.86601	-6.18406	-485.36879
119.96601	-6.18766	-485.51494
120.06601	-6.19250	-485.78975
120.16601	-6.19812	-486.12985
120.26201	-6.20516	-486.63217
120.36201	-6.20906	-486.89947
120.46201	-6.21297	-487.07730
120.56201	-6.21766	-487.34757
120.66201	-6.22266	-487.65206
120.76201	-6.22859	-488.04036
120.86001	-6.23672	-488.55421
120.96001	-6.24109	-488.97725
121.06001	-6.24422	-489.07313
121.16001	-6.24891	-489.33390
121.26001	-6.25453	-489.69784
121.34201	-6.26219	-490.20711
121.44201	-6.26625	-490.59406
121.54201	-6.26953	-490.73642
121.64201	-6.27391	-490.98203
121.74201	-6.27906	-491.31057
121.84201	-6.28531	-491.74592
121.93801	-6.29266	-492.25119
122.03801	-6.29703	-492.66115
122.13801	-6.30047	-492.80283
122.23801	-6.30484	-493.04274
122.33801	-6.31000	-493.35662
122.43801	-6.31719	-493.83634
122.53801	-6.32219	-494.26228
122.63801	-6.32578	-494.45027
122.73801	-6.32984	-494.67227
122.83801	-6.33453	-494.95766
122.93801	-6.33984	-495.28801
123.03801	-6.34687	-495.71666
123.12601	-6.35250	-496.21898
123.22601	-6.35656	-496.44414
123.32601	-6.36141	-496.73727
123.42601	-6.36703	-497.10855
123.52601	-6.37344	-497.53001
123.62601	-6.37781	-497.88728
123.72601	-6.38156	-498.06926
123.82601	-6.38578	-498.29382
123.92601	-6.39031	-498.55906
124.02601	-6.39547	-498.86942
124.12601	-6.40188	-499.24511
124.20401	-6.40813	-499.75488
124.30401	-6.41172	-499.99619
124.40401	-6.41609	-500.22626
124.50401	-6.42125	-500.53871
124.60401	-6.42781	-500.93222
124.69001	-6.43375	-501.43492
124.79001	-6.43734	-501.62208
124.89001	-6.44141	-501.82444
124.99001	-6.44594	-502.07531
125.09001	-6.45094	-502.37221
125.19001	-6.45625	-502.68793
125.28801	-6.46406	-503.19141
125.38801	-6.46797	-503.49021
125.48801	-6.47203	-503.67737
125.58801	-6.47656	-503.91668
125.68801	-6.48203	-504.22299
125.78801	-6.48938	-504.68618
125.88801	-6.49391	-505.03707
125.98801	-6.49766	-505.19270
126.08801	-6.50203	-505.39953
126.18801	-6.50719	-505.68211
126.28801	-6.51297	-506.02353
126.38601	-6.52141	-506.53201
126.48601	-6.52516	-506.86926
126.58601	-6.52922	-507.01582
126.68601	-6.53391	-507.27540
126.78601	-6.53969	-507.59637
126.87401	-6.54734	-508.09902
126.97401	-6.55109	-508.39341
127.07401	-6.55453	-508.52436
127.17401	-6.55891	-508.74329
127.27401	-6.56406	-509.02158
127.37401	-6.56984	-509.38225
127.46601	-6.57797	-509.89300
127.56601	-6.58109	-510.16736
127.66601	-6.58453	-510.26255
127.76601	-6.58906	-510.50049
127.86601	-6.59453	-510.80209
127.96601	-6.60250	-511.28620
128.06601	-6.60687	-511.64573
128.16601	-6.61047	-511.78586
128.26601	-6.61469	-511.98208
128.36601	-6.61938	-512.22372
128.46601	-6.62469	-512.52234
128.56601	-6.63187	-512.92664
128.66601	-6.63734	-513.36104
128.76601	-6.64094	-513.47309
128.86601	-6.64531	-513.67885
128.96601	-6.65078	-513.96376
129.06601	-6.65922	-514.46044
129.16601	-6.66344	-514.79238
129.26601	-6.66703	-514.92208
129.36601	-6.67156	-515.11973
129.46601	-6.67672	-515.39737
129.56601	-6.68281	-515.74105
129.64601	-6.69219	-516.24936
129.70601	-6.69578	-516.75206
129.80601	-6.69750	-516.75969
129.90601	-6.70094	-516.82401
130.00601	-6.70594	-517.10385
130.10601	-6.71250	-517.44473
130.20201	-6.71859	-517.94505
130.30201	-6.72172	-518.04185
130.40201	-6.72563	-518.16505
130.50201	-6.73016	-518.36473
130.60201	-6.73563	-518.60499
130.66001	-6.74000	-515.28460
130.66201	-6.74187	-507.35676
130.66401	-6.74406	-493.03752
130.66601	-6.74656	-473.43501
130.66801	-6.74953	-450.34117
130.67001	-6.75234	-424.67189
130.67201	-6.75516	-396.91201
130.67401	-6.75781	-367.82694
130.67601	-6.76016	-338.22030
130.67801	-6.76188	-308.58296
130.68001	-6.76312	-279.26445
130.68201	-6.76406	-250.66674
130.68401	-6.76453	-223.13605
130.68601	-6.76469	-196.87440
130.68801	-6.76469	-172.02948
130.69001	-6.76438	-148.75093
130.69201	-6.76422	-127.13742
130.69401	-6.76422	-107.21595
130.69601	-6.76453	-88.99235
130.69801	-6.76469	-72.46910
130.70001	-6.76484	-57.60776
130.70201	-6.76500	-44.33351
130.70401	-6.76500	-32.58451
130.70601	-6.76500	-22.30495
130.70801	-6.76500	-13.40096
130.71001	-6.76500	-5.75835
130.71201	-6.76500	0.71521
130.71401	-6.76500	6.10850
130.71601	-6.76500	10.52991
130.71801	-6.76500	14.07771
130.72001	-6.76500	16.82904
130.72201	-6.76500	18.87328
130.72401	-6.76500	20.30976
130.72601	-6.76500	21.21346
130.73601	-6.76500	20.02641
130.73801	-6.76500	19.06611
130.74001	-6.76500	17.98133
130.74201	-6.76500	16.80073
130.74401	-6.76500	15.55541
130.74601	-6.76500	14.28067
130.74801	-6.76500	12.99996
130.75001	-6.76500	11.72698
130.75201	-6.76500	10.47963
130.75401	-6.76500	9.27570
130.75601	-6.76500	8.12271
130.75801	-6.76500	7.02666
130.76001	-6.76469	5.99971
130.76201	-6.76469	5.04862
130.76401	-6.76469	4.16989
130.76601	-6.76469	3.36309
130.76801	-6.76469	2.63305
130.77001	-6.76469	1.97810
130.77201	-6.76469	1.39181
130.77401	-6.76469	0.87260
130.77801	-6.76453	0.02257
130.78201	-6.76453	-0.61514
130.78801	-6.76453	-1.22451
130.83801	-6.76391	-0.69199
130.93801	-6.76266	-0.44385
131.03801	-6.76219	-0.39866
131.13801	-6.76219	-0.36505
131.23801	-6.76266	-0.35128
131.33801	-6.76406	-0.33879
131.43401	-6.77406	-0.33054
131.53401	-6.78312	-0.32923
131.63401	-6.78859	-0.32503
131.73401	-6.79391	-0.31719
131.83401	-6.80000	-0.31080
131.93401	-6.80672	-0.30177
132.03401	-6.81063	-0.30491
132.13401	-6.81516	-0.29741
132.23401	-6.82031	-0.28843
132.33401	-6.82703	-0.30318
132.43401	-6.83250	-0.29367
132.53401	-6.83641	-0.29286
132.63401	-6.84078	-0.27656
132.73401	-6.84578	-0.27648
132.83401	-6.85141	-0.27809
132.93401	-6.85766	-0.28151
133.03401	-6.86391	-0.27725
133.13401	-6.86766	-0.27253
133.23401	-6.87203	-0.26772
133.33401	-6.87688	-0.26995
133.43401	-6.88344	-0.27516
133.53401	-6.88937	-0.26709
133.63401	-6.89359	-0.25906
133.73401	-6.89781	-0.26734
133.83401	-6.90250	-0.26342
133.93401	-6.90813	-0.25430
134.03401	-6.91469	-0.26306
134.13401	-6.92031	-0.26027
134.23401	-6.92437	-0.26350
134.33401	-6.92891	-0.25278
134.43401	-6.93422	-0.24486
134.53401	-6.94031	-0.25299
134.63401	-6.94562	-0.25502
134.73401	-6.95000	-0.24618
134.83401	-6.95422	-0.24421
134.93401	-6.95891	-0.23807
135.03401	-6.96422	-0.24653
135.13401	-6.97078	-0.24891
135.23401	-6.97672	-0.24183
135.33401	-6.98062	-0.24584
135.43401	-6.98516	-0.23997
135.53401	-6.99047	-0.24164
135.61601	-6.99516	-0.23719
