# Supplementary material for: Strengthening of 3D Printed Fused Deposition Manufactured Parts Using the Fill Compositing Technique
Source: PLoS One. 2015 Apr 16;10(4):e0122915. doi: 10.1371/journal.pone.0122915 (PMC4400136; doi:10.1371/journal.pone.0122915)
Supplement: S1 File — This is the raw data and information on all the samples presented in this manuscript. (ZIP) [file pone.0122915.s001.zip › Specimen_RawData_116.csv]

Time	Extension	Load
(sec)	(mm)	(N)
0.00000	-0.00047	-0.09245
0.10000	-0.00078	-0.09310
0.20000	-0.00281	-0.09110
0.30000	-0.00703	-0.09789
0.40000	-0.01484	-0.10111
0.49800	-0.02484	-0.10136
0.59800	-0.03016	-0.09440
0.69800	-0.03531	-0.10473
0.79800	-0.04109	-0.10054
0.89800	-0.04781	-0.09608
0.99800	-0.05563	-0.09443
1.09800	-0.05844	-0.09452
1.19800	-0.06234	-0.10066
1.29800	-0.06750	-0.10087
1.39800	-0.07266	-0.09510
1.49800	-0.07906	-0.09730
1.59800	-0.08359	-0.09431
1.69800	-0.08781	-0.10192
1.79800	-0.09250	-0.09228
1.89800	-0.09766	-0.09962
1.99800	-0.10312	-0.10005
2.09800	-0.11016	-0.09960
2.19800	-0.11422	-0.09449
2.29800	-0.11875	-0.09676
2.39800	-0.12406	-0.09868
2.49800	-0.13016	-0.09303
2.59800	-0.13625	-0.09718
2.69800	-0.14031	-0.10146
2.79800	-0.14438	-0.09979
2.89800	-0.14891	-0.10057
2.99800	-0.15406	-0.10303
3.09800	-0.16016	-0.10062
3.19800	-0.16734	-0.10374
3.29800	-0.17109	-0.10290
3.39800	-0.17547	-0.09471
3.49800	-0.18047	-0.09653
3.59800	-0.18609	-0.09380
3.69800	-0.19281	-0.09534
3.79800	-0.19719	-0.09898
3.89800	-0.20125	-0.09844
3.99800	-0.20594	-0.09534
4.09800	-0.21094	-0.09954
4.19800	-0.21656	-0.10098
4.29800	-0.22312	-0.10018
4.39800	-0.22734	-0.09871
4.49800	-0.23156	-0.09523
4.59800	-0.23625	-0.09742
4.69800	-0.24188	-0.12651
4.79800	-0.24891	-0.20539
4.89800	-0.25391	-0.31328
4.99800	-0.25797	-0.38552
5.09800	-0.26250	-0.46953
5.19800	-0.26766	-0.56238
5.29800	-0.27328	-0.67839
5.39800	-0.28047	-0.82663
5.49800	-0.28453	-0.92358
5.59800	-0.28906	-1.00572
5.69800	-0.29375	-1.10746
5.79800	-0.29906	-1.21917
5.89800	-0.30547	-1.34819
5.99800	-0.31047	-1.46550
6.09800	-0.31453	-1.54613
6.19800	-0.31891	-1.63484
6.29800	-0.32391	-1.74136
6.39800	-0.32984	-1.85812
6.49800	-0.33781	-2.03530
6.59800	-0.34156	-2.11820
6.69800	-0.34563	-2.20645
6.79800	-0.35062	-2.29956
6.89800	-0.35625	-2.41949
6.99800	-0.36203	-2.54907
7.09800	-0.36672	-2.65371
7.19800	-0.37109	-2.74803
7.29800	-0.37563	-2.83832
7.39800	-0.38094	-2.95361
7.49800	-0.38688	-3.07705
7.59800	-0.39438	-3.22967
7.69800	-0.39828	-3.31987
7.79800	-0.40219	-3.40449
7.89800	-0.40688	-3.49966
7.99800	-0.41250	-3.61035
8.09800	-0.41984	-3.76314
8.19800	-0.42438	-3.87357
8.29800	-0.42844	-3.95432
8.39800	-0.43281	-4.04547
8.49800	-0.43797	-4.15659
8.59800	-0.44344	-4.27037
8.69800	-0.45156	-4.44867
8.79800	-0.45563	-4.54603
8.89800	-0.46016	-4.64255
8.99800	-0.46625	-4.77909
9.09800	-0.47312	-4.94053
9.19800	-0.47781	-5.06048
9.29800	-0.48125	-5.13547
9.39800	-0.48516	-5.21901
9.49800	-0.48938	-5.30748
9.59800	-0.49391	-5.40857
9.69800	-0.49906	-5.52727
9.79800	-0.50594	-5.67739
9.89800	-0.51109	-5.79920
9.99800	-0.51547	-5.88361
10.09800	-0.52063	-6.00241
10.19800	-0.52688	-6.13221
10.29800	-0.53359	-6.28285
10.39800	-0.53781	-6.39030
10.49800	-0.54188	-6.47592
10.59800	-0.54641	-6.57529
10.69800	-0.55156	-6.68296
10.79800	-0.55688	-6.80990
10.89800	-0.56391	-6.97862
10.99800	-0.56844	-7.07862
11.09800	-0.57281	-7.17440
11.19800	-0.57750	-7.27560
11.29800	-0.58250	-7.39527
11.39800	-0.58859	-7.52835
11.49800	-0.59406	-7.66184
11.59800	-0.59844	-7.75829
11.69800	-0.60281	-7.84825
11.79800	-0.60797	-7.96068
11.89800	-0.61406	-8.09301
11.99800	-0.62047	-8.24938
12.09800	-0.62500	-8.35293
12.19800	-0.62906	-8.44295
12.29800	-0.63391	-8.54888
12.39800	-0.63906	-8.66179
12.49800	-0.64516	-8.78993
12.59800	-0.65031	-8.91415
12.69800	-0.65500	-9.02062
12.79800	-0.65953	-9.11192
12.89800	-0.66422	-9.21610
12.99800	-0.66938	-9.32859
13.09800	-0.67609	-9.46149
13.19800	-0.68188	-9.61210
13.29800	-0.68609	-9.68708
13.39800	-0.69094	-9.78951
13.49800	-0.69688	-9.91328
13.59800	-0.70359	-10.07018
13.69800	-0.70797	-10.17170
13.79800	-0.71188	-10.26080
13.89800	-0.71625	-10.34088
13.99800	-0.72125	-10.45817
14.09800	-0.72688	-10.58437
14.19800	-0.73406	-10.73790
14.29800	-0.73859	-10.84289
14.39800	-0.74266	-10.92712
14.49800	-0.74734	-11.02410
14.59800	-0.75359	-11.16260
14.69800	-0.76078	-11.35049
14.79800	-0.76500	-11.43921
14.89800	-0.76891	-11.51752
14.99800	-0.77328	-11.60898
15.09800	-0.77813	-11.71549
15.19800	-0.78344	-11.82660
15.29800	-0.79016	-11.96222
15.39800	-0.79484	-12.08002
15.49800	-0.79922	-12.15458
15.59800	-0.80422	-12.27065
15.69800	-0.80969	-12.39336
15.79800	-0.81719	-12.56259
15.89800	-0.82203	-12.67378
15.99800	-0.82563	-12.74728
16.09800	-0.82984	-12.82885
16.19800	-0.83437	-12.93749
16.29800	-0.83922	-13.05060
16.39800	-0.84594	-13.18458
16.49800	-0.85172	-13.33416
16.59800	-0.85594	-13.41302
16.69800	-0.86063	-13.50625
16.79800	-0.86578	-13.61092
16.89800	-0.87266	-13.75851
16.99800	-0.87797	-13.88929
17.09800	-0.88219	-13.97946
17.19800	-0.88703	-14.07858
17.29800	-0.89250	-14.20267
17.39800	-0.89906	-14.33961
17.49800	-0.90672	-14.52415
17.59800	-0.90938	-14.57517
17.69800	-0.91328	-14.64777
17.79800	-0.91781	-14.75488
17.89800	-0.92328	-14.88091
17.99800	-0.92953	-15.02811
18.09800	-0.93500	-15.16314
18.19800	-0.93906	-15.23814
18.29800	-0.94359	-15.34364
18.39800	-0.94859	-15.44506
18.49800	-0.95359	-15.56108
18.59800	-0.96078	-15.70540
18.69800	-0.96578	-15.85071
18.79800	-0.96984	-15.93252
18.89800	-0.97469	-16.04064
18.99800	-0.98016	-16.16170
19.09800	-0.98719	-16.31615
19.19800	-0.99141	-16.42208
19.29800	-0.99547	-16.49544
19.39800	-1.00000	-16.59410
19.49800	-1.00516	-16.71242
19.59800	-1.01078	-16.84743
19.69800	-1.01844	-17.01886
19.79800	-1.02281	-17.14599
19.89800	-1.02656	-17.21428
19.99800	-1.03141	-17.30911
20.09800	-1.03672	-17.42961
20.19800	-1.04359	-17.59398
20.29800	-1.04859	-17.72508
20.39800	-1.05266	-17.80846
20.49800	-1.05703	-17.89952
20.59800	-1.06203	-18.00728
20.69800	-1.06734	-18.13611
20.79800	-1.07438	-18.27925
20.89800	-1.07922	-18.41014
20.99800	-1.08313	-18.48615
21.09800	-1.08781	-18.58226
21.19800	-1.09359	-18.71525
21.29800	-1.10109	-18.88862
21.39800	-1.10563	-18.99310
21.49800	-1.10922	-19.07366
21.59800	-1.11375	-19.16025
21.69800	-1.11891	-19.27651
21.79800	-1.12469	-19.41734
21.89800	-1.13219	-19.58826
21.99800	-1.13641	-19.70316
22.09800	-1.14016	-19.76133
22.19800	-1.14484	-19.86714
22.29800	-1.15000	-19.98023
22.39800	-1.15609	-20.12147
22.49800	-1.16125	-20.24368
22.59800	-1.16563	-20.34082
22.69800	-1.17016	-20.43115
22.79800	-1.17531	-20.54101
22.89800	-1.18141	-20.68378
22.99800	-1.18906	-20.86488
23.09800	-1.19281	-20.96000
23.19800	-1.19672	-21.02952
23.29800	-1.20141	-21.13279
23.39800	-1.20688	-21.25485
23.49800	-1.21359	-21.41917
23.59800	-1.21844	-21.54469
23.69800	-1.22266	-21.62624
23.79800	-1.22703	-21.71597
23.89800	-1.23219	-21.83072
23.99800	-1.23766	-21.95457
24.09800	-1.24469	-22.10725
24.19800	-1.25000	-22.25705
24.29800	-1.25375	-22.32687
24.39800	-1.25828	-22.41667
24.49800	-1.26375	-22.54304
24.59800	-1.27078	-22.70722
24.69800	-1.27578	-22.84392
24.79800	-1.27969	-22.91132
24.89800	-1.28406	-22.99977
24.99800	-1.28938	-23.12561
25.09800	-1.29516	-23.26415
25.19800	-1.30234	-23.43617
25.29800	-1.30719	-23.56989
25.39800	-1.31094	-23.63812
25.49800	-1.31578	-23.74685
25.59800	-1.32109	-23.88602
25.69800	-1.32781	-24.03225
25.79800	-1.33297	-24.16647
25.89800	-1.33672	-24.25499
25.99800	-1.34109	-24.34925
26.09800	-1.34609	-24.46231
26.19800	-1.35156	-24.59549
26.29800	-1.35828	-24.75344
26.39800	-1.36250	-24.85721
26.49800	-1.36656	-24.93312
26.59800	-1.37141	-25.04714
26.69800	-1.37703	-25.18835
26.79800	-1.38406	-25.35841
26.89800	-1.38922	-25.49199
26.99800	-1.39359	-25.58963
27.09800	-1.39828	-25.69153
27.19800	-1.40313	-25.81166
27.29800	-1.40828	-25.93000
27.39800	-1.41531	-26.09377
27.49800	-1.41953	-26.21724
27.59800	-1.42375	-26.29800
27.69800	-1.42844	-26.41218
27.79800	-1.43344	-26.52663
27.89800	-1.43937	-26.66322
27.99800	-1.44453	-26.80245
28.09800	-1.44891	-26.88701
28.19800	-1.45359	-26.99776
28.29800	-1.45859	-27.11466
28.39800	-1.46469	-27.25716
28.49800	-1.47219	-27.44417
28.59800	-1.47672	-27.56688
28.69800	-1.48063	-27.62634
28.79800	-1.48500	-27.72935
28.89800	-1.48969	-27.82142
28.99800	-1.49563	-27.95015
29.09800	-1.50141	-28.10787
29.19800	-1.50594	-28.20477
29.29800	-1.51063	-28.30529
29.39800	-1.51563	-28.41132
29.49800	-1.52141	-28.53467
29.59800	-1.52859	-28.69916
29.69800	-1.53313	-28.80725
29.79800	-1.53719	-28.88604
29.89800	-1.54172	-28.98446
29.99800	-1.54687	-29.10154
30.09800	-1.55359	-29.25104
30.19800	-1.55969	-29.41815
30.29800	-1.56359	-29.49873
30.39800	-1.56750	-29.57942
30.49800	-1.57219	-29.67844
30.59800	-1.57750	-29.79831
30.69800	-1.58422	-29.94625
30.79800	-1.58969	-30.09688
30.89800	-1.59359	-30.16693
30.99800	-1.59828	-30.26112
31.09800	-1.60375	-30.38070
31.19800	-1.61047	-30.53406
31.29800	-1.61562	-30.65209
31.39800	-1.62000	-30.74802
31.49800	-1.62453	-30.82820
31.59800	-1.62922	-30.94000
31.69800	-1.63453	-31.04852
31.79800	-1.64109	-31.18380
31.89800	-1.64703	-31.34444
31.99800	-1.65063	-31.40653
32.09800	-1.65500	-31.48684
32.19800	-1.66031	-31.61040
32.29800	-1.66703	-31.75781
32.39800	-1.67250	-31.90124
32.49800	-1.67656	-31.97261
32.59800	-1.68094	-32.06853
32.69800	-1.68594	-32.16852
32.79800	-1.69094	-32.28526
32.89800	-1.69766	-32.41582
32.99800	-1.70359	-32.57108
33.09800	-1.70750	-32.64139
33.19800	-1.71219	-32.73027
33.29800	-1.71797	-32.85288
33.39800	-1.72656	-33.05830
33.49800	-1.73063	-33.16083
33.59800	-1.73391	-33.21040
33.69800	-1.73844	-33.31108
33.79800	-1.74375	-33.42430
33.89800	-1.74953	-33.56180
33.99800	-1.75750	-33.75485
34.09800	-1.76109	-33.85917
34.19800	-1.76438	-33.90719
34.29800	-1.76875	-34.00178
34.39800	-1.77375	-34.11459
34.49800	-1.78000	-34.24516
34.59800	-1.78578	-34.40522
34.69800	-1.79047	-34.49814
34.79800	-1.79453	-34.58263
34.89800	-1.79938	-34.68350
34.99800	-1.80500	-34.81373
35.09800	-1.81266	-34.98241
35.19800	-1.81766	-35.13539
35.29800	-1.82109	-35.18387
35.39800	-1.82547	-35.28361
35.49800	-1.83094	-35.40637
35.59800	-1.83750	-35.55974
35.69800	-1.84281	-35.71666
35.79800	-1.84734	-35.80923
35.89800	-1.85172	-35.90606
35.99800	-1.85672	-36.01517
36.09800	-1.86188	-36.13120
36.19800	-1.86813	-36.27014
36.29800	-1.87438	-36.43969
36.39800	-1.87813	-36.51487
36.49800	-1.88250	-36.60650
36.59800	-1.88781	-36.72960
36.69800	-1.89484	-36.88142
36.79800	-1.90016	-37.01783
36.89800	-1.90375	-37.09047
36.99800	-1.90781	-37.16524
37.09800	-1.91266	-37.27977
37.19800	-1.91812	-37.40605
37.29800	-1.92453	-37.54775
37.39800	-1.93125	-37.74197
37.49800	-1.93500	-37.81875
37.59800	-1.93953	-37.90642
37.69800	-1.94516	-38.03799
37.79800	-1.95141	-38.18187
37.89800	-1.95641	-38.30865
37.99800	-1.96063	-38.41129
38.09800	-1.96516	-38.51168
38.19800	-1.97016	-38.63062
38.29800	-1.97578	-38.75610
38.39800	-1.98281	-38.91585
38.49800	-1.98781	-39.06621
38.59800	-1.99125	-39.12454
38.69800	-1.99562	-39.21189
38.79800	-2.00094	-39.33060
38.89800	-2.00766	-39.48957
38.99800	-2.01328	-39.64626
39.09800	-2.01734	-39.73261
39.19800	-2.02172	-39.82234
39.29800	-2.02672	-39.93471
39.39800	-2.03203	-40.06205
39.49800	-2.03922	-40.21936
39.59800	-2.04438	-40.37527
39.69800	-2.04813	-40.43892
39.79800	-2.05266	-40.53704
39.89800	-2.05781	-40.65479
39.99800	-2.06469	-40.80443
40.09800	-2.07063	-40.96914
40.19800	-2.07438	-41.04188
40.29800	-2.07844	-41.11897
40.39800	-2.08328	-41.23076
40.49800	-2.08828	-41.34973
40.59800	-2.09437	-41.46903
40.69800	-2.10047	-41.60664
40.79800	-2.10469	-41.66173
40.89800	-2.10922	-41.74537
40.99800	-2.11438	-41.85903
41.09800	-2.12094	-42.01124
41.19800	-2.12641	-42.15542
41.29800	-2.13063	-42.23855
41.39800	-2.13500	-42.33573
41.49800	-2.13984	-42.43637
41.59800	-2.14578	-42.57245
41.69800	-2.15391	-42.74358
41.79800	-2.15891	-42.89687
41.89800	-2.16203	-42.92735
41.99800	-2.16656	-43.02503
42.09800	-2.17172	-43.14207
42.19800	-2.17781	-43.29260
42.29800	-2.18375	-43.43681
42.39800	-2.18781	-43.53133
42.49800	-2.19188	-43.60989
42.59800	-2.19656	-43.71080
42.69800	-2.20203	-43.82949
42.79800	-2.20844	-43.98266
42.89800	-2.21422	-44.14842
42.99800	-2.21844	-44.23384
43.09800	-2.22312	-44.33272
43.19800	-2.22859	-44.46184
43.29800	-2.23531	-44.61311
43.39800	-2.24062	-44.75348
43.49800	-2.24437	-44.82581
43.59800	-2.24844	-44.91310
43.69800	-2.25312	-45.01861
43.79800	-2.25859	-45.14628
43.89800	-2.26500	-45.28825
43.99800	-2.27109	-45.46365
44.09800	-2.27500	-45.52391
44.19800	-2.27969	-45.62093
44.29800	-2.28453	-45.72691
44.39800	-2.29016	-45.84822
44.49800	-2.29594	-45.99228
44.59800	-2.30047	-46.09574
44.69800	-2.30500	-46.18729
44.79800	-2.31031	-46.30829
44.89800	-2.31609	-46.43807
44.99800	-2.32344	-46.60318
45.09800	-2.32797	-46.71979
45.19800	-2.33156	-46.77696
45.29800	-2.33594	-46.86992
45.39800	-2.34078	-46.97781
45.49800	-2.34703	-47.11540
45.59800	-2.35359	-47.27880
45.69800	-2.35813	-47.38416
45.79800	-2.36266	-47.46797
45.89800	-2.36734	-47.57488
45.99800	-2.37203	-47.66824
46.09800	-2.37812	-47.80180
46.19800	-2.38469	-47.97850
46.29800	-2.38844	-48.05829
46.39800	-2.39297	-48.13289
46.49800	-2.39813	-48.25473
46.59800	-2.40469	-48.38511
46.69800	-2.41047	-48.53292
46.79800	-2.41438	-48.61815
46.89800	-2.41875	-48.69959
46.99800	-2.42344	-48.80080
47.09800	-2.42875	-48.92168
47.19800	-2.43484	-49.03983
47.29800	-2.44172	-49.21558
47.39800	-2.44563	-49.29016
47.49800	-2.44969	-49.36767
47.59800	-2.45469	-49.46553
47.69800	-2.46141	-49.61618
47.79800	-2.46734	-49.77391
47.89800	-2.47141	-49.85979
47.99800	-2.47547	-49.94033
48.09800	-2.48000	-50.03504
48.19800	-2.48562	-50.14740
48.29800	-2.49172	-50.28407
48.39800	-2.49797	-50.44499
48.49800	-2.50172	-50.52427
48.59800	-2.50594	-50.60137
48.69800	-2.51078	-50.70494
48.79800	-2.51672	-50.83029
48.89800	-2.52344	-50.99032
48.99800	-2.52766	-51.06168
49.09800	-2.53172	-51.13766
49.19800	-2.53609	-51.22130
49.29800	-2.54203	-51.33449
49.39800	-2.54937	-51.50453
49.49800	-2.55781	-51.73010
49.59800	-2.56047	-51.76576
49.69800	-2.56469	-51.82889
49.79800	-2.57031	-51.94745
49.89800	-2.57703	-52.09676
49.99800	-2.58141	-52.21966
50.09800	-2.58484	-52.28719
50.19800	-2.58906	-52.37482
50.29800	-2.59406	-52.48245
50.39800	-2.59953	-52.60803
50.49800	-2.60625	-52.75939
50.59800	-2.61281	-52.94960
50.69800	-2.61594	-52.99614
50.79800	-2.62016	-53.07353
50.89800	-2.62484	-53.17578
50.99800	-2.63094	-53.29420
51.09800	-2.63750	-53.47025
51.19800	-2.64219	-53.58021
51.29800	-2.64672	-53.67783
51.39800	-2.65141	-53.77929
51.49800	-2.65656	-53.88238
51.59800	-2.66281	-54.02361
51.69800	-2.66813	-54.16144
51.79800	-2.67188	-54.23401
51.89800	-2.67625	-54.32506
51.99800	-2.68125	-54.43596
52.09800	-2.68719	-54.57374
52.19800	-2.69438	-54.74693
52.29800	-2.69891	-54.83907
52.39800	-2.70328	-54.93588
52.49800	-2.70781	-55.03028
52.59800	-2.71312	-55.13585
52.69800	-2.71938	-55.27603
52.79800	-2.72531	-55.44460
52.89800	-2.72906	-55.51001
52.99800	-2.73344	-55.59456
53.09800	-2.73828	-55.70066
53.19800	-2.74453	-55.83033
53.29800	-2.75094	-56.00153
53.39800	-2.75516	-56.09581
53.49800	-2.75953	-56.18129
53.59800	-2.76437	-56.28457
53.69800	-2.76969	-56.40297
53.79800	-2.77641	-56.54617
53.89800	-2.78203	-56.69536
53.99800	-2.78594	-56.77278
54.09800	-2.79031	-56.85960
54.19800	-2.79531	-56.96143
54.29800	-2.80109	-57.09412
54.39800	-2.80766	-57.24393
54.49800	-2.81203	-57.35162
54.59800	-2.81625	-57.42729
54.69800	-2.82047	-57.51501
54.79800	-2.82578	-57.62379
54.89800	-2.83219	-57.75832
54.99800	-2.83906	-57.93672
55.09800	-2.84250	-57.99659
55.19800	-2.84687	-58.07483
55.29800	-2.85188	-58.18633
55.39800	-2.85797	-58.30441
55.49800	-2.86453	-58.47427
55.59800	-2.86875	-58.57009
55.69800	-2.87297	-58.64609
55.79800	-2.87750	-58.74051
55.89800	-2.88281	-58.85073
55.99800	-2.88891	-58.98294
56.09800	-2.89656	-59.18043
56.19800	-2.89969	-59.24396
56.29800	-2.90406	-59.31949
56.39800	-2.90938	-59.43637
56.49800	-2.91641	-59.58585
56.59800	-2.92172	-59.73100
56.69800	-2.92563	-59.79894
56.79800	-2.93000	-59.88880
56.89800	-2.93453	-59.99363
56.99800	-2.93969	-60.10390
57.09800	-2.94562	-60.22532
57.19800	-2.95297	-60.42680
57.29800	-2.95656	-60.50452
57.39800	-2.96078	-60.58473
57.49800	-2.96594	-60.69949
57.59800	-2.97297	-60.84188
57.69800	-2.97922	-61.01982
57.79800	-2.98250	-61.08533
57.89800	-2.98641	-61.18099
57.99800	-2.99078	-61.26485
58.09800	-2.99625	-61.37851
58.19800	-3.00297	-61.52805
58.29800	-3.00953	-61.70877
58.39800	-3.01313	-61.78085
58.49800	-3.01750	-61.86593
58.59800	-3.02266	-61.97856
58.69800	-3.02922	-62.11521
58.79800	-3.03562	-62.28478
58.89800	-3.03969	-62.39489
58.99800	-3.04375	-62.47073
59.09800	-3.04828	-62.57699
59.19800	-3.05359	-62.70000
59.29800	-3.05922	-62.83627
59.39800	-3.06578	-62.99888
59.49800	-3.06937	-63.07698
59.59800	-3.07375	-63.16645
59.69800	-3.07844	-63.27792
59.79800	-3.08422	-63.40407
59.89800	-3.09062	-63.56382
59.99800	-3.09547	-63.67534
60.09800	-3.09984	-63.76617
60.19800	-3.10484	-63.87524
60.29800	-3.11000	-63.99734
60.39800	-3.11547	-64.11666
60.49800	-3.12219	-64.27050
60.59800	-3.12641	-64.37916
60.69800	-3.13063	-64.46215
60.79800	-3.13563	-64.56879
60.89800	-3.14172	-64.70540
60.99800	-3.14828	-64.87664
61.09800	-3.15219	-64.95796
61.19800	-3.15625	-65.04507
61.29800	-3.16094	-65.13142
61.39800	-3.16656	-65.26756
61.49800	-3.17266	-65.40225
61.59800	-3.17984	-65.58801
61.69800	-3.18344	-65.65531
61.79800	-3.18766	-65.73839
61.89800	-3.19250	-65.84471
61.99800	-3.19844	-65.97158
62.09800	-3.20531	-66.14712
62.19800	-3.20953	-66.24592
62.29800	-3.21359	-66.32087
62.39800	-3.21813	-66.41923
62.49800	-3.22328	-66.52566
62.59800	-3.22891	-66.65821
62.69800	-3.23594	-66.83267
62.79800	-3.23984	-66.92044
62.89800	-3.24438	-67.01236
62.99800	-3.24969	-67.12668
63.09800	-3.25547	-67.25451
63.19800	-3.26188	-67.40350
63.29800	-3.26625	-67.51081
63.39800	-3.27031	-67.58572
63.49800	-3.27453	-67.66950
63.59800	-3.27953	-67.77462
63.69800	-3.28547	-67.89818
63.79800	-3.29359	-68.09651
63.89800	-3.29750	-68.22960
63.99800	-3.30141	-68.29342
64.09800	-3.30609	-68.39567
64.19800	-3.31172	-68.50750
64.29800	-3.31781	-68.66340
64.39800	-3.32188	-68.74589
64.49800	-3.32609	-68.83097
64.59800	-3.33063	-68.92419
64.69800	-3.33547	-69.01779
64.79800	-3.34094	-69.13030
64.89800	-3.34859	-69.29025
64.99800	-3.35281	-69.39342
65.09800	-3.35687	-69.46836
65.19800	-3.36156	-69.55685
65.29800	-3.36734	-69.66544
65.39800	-3.37578	-69.85462
65.49800	-3.38031	-69.95642
65.59800	-3.38469	-70.03504
65.69800	-3.38969	-70.13861
65.79800	-3.39531	-70.25585
65.89800	-3.40188	-70.38028
65.99800	-3.40719	-70.54237
66.09800	-3.41031	-70.59362
66.19800	-3.41469	-70.67204
66.29800	-3.41984	-70.77939
66.39800	-3.42562	-70.90566
66.49800	-3.43250	-71.06370
66.59800	-3.43688	-71.17057
66.69800	-3.44063	-71.24003
66.79800	-3.44469	-71.31083
66.89800	-3.44969	-71.41852
66.99800	-3.45531	-71.53740
67.09800	-3.46344	-71.72731
67.19800	-3.46766	-71.83238
67.29800	-3.47172	-71.89651
67.39800	-3.47672	-72.00083
67.49800	-3.48266	-72.12404
67.59800	-3.48906	-72.27845
67.69800	-3.49313	-72.36934
67.79800	-3.49719	-72.45173
67.89800	-3.50203	-72.54706
67.99800	-3.50719	-72.65764
68.09800	-3.51266	-72.77638
68.19800	-3.51984	-72.94508
68.29800	-3.52359	-73.02459
68.39800	-3.52750	-73.09227
68.49800	-3.53219	-73.19394
68.59800	-3.53859	-73.31834
68.69800	-3.54672	-73.51636
68.79800	-3.55078	-73.61884
68.89800	-3.55437	-73.68644
68.99800	-3.55891	-73.76158
69.09800	-3.56422	-73.86833
69.19800	-3.56953	-73.98372
69.29800	-3.57672	-74.14551
69.39800	-3.58062	-74.23255
69.49800	-3.58500	-74.32326
69.59800	-3.59016	-74.43465
69.69800	-3.59625	-74.56126
69.79800	-3.60266	-74.72479
69.89800	-3.60672	-74.81395
69.99800	-3.61078	-74.88927
70.09800	-3.61516	-74.98481
70.19800	-3.62031	-75.09632
70.29800	-3.62641	-75.22623
70.39800	-3.63406	-75.41239
70.49800	-3.63766	-75.49006
70.59800	-3.64187	-75.56611
70.69800	-3.64688	-75.67094
70.79800	-3.65250	-75.79699
70.89800	-3.65859	-75.93738
70.99800	-3.66312	-76.02815
71.09800	-3.66750	-76.11398
71.19800	-3.67219	-76.21031
71.29800	-3.67719	-76.31654
71.39800	-3.68297	-76.44171
71.49800	-3.69016	-76.61607
71.59800	-3.69391	-76.69337
71.69800	-3.69813	-76.77189
71.79800	-3.70313	-76.87925
71.89800	-3.70891	-77.00960
71.99800	-3.71641	-77.17858
72.09800	-3.72047	-77.28201
72.19800	-3.72438	-77.34890
72.29800	-3.72859	-77.43493
72.39800	-3.73344	-77.53181
72.49800	-3.73906	-77.65920
72.59800	-3.74625	-77.81503
72.69800	-3.75109	-77.94443
72.79800	-3.75531	-78.02956
72.89800	-3.76031	-78.11821
72.99800	-3.76656	-78.24589
73.09800	-3.77328	-78.40569
73.19800	-3.77703	-78.48893
73.29800	-3.78109	-78.56630
73.39800	-3.78563	-78.65641
73.49800	-3.79109	-78.77109
73.59800	-3.79703	-78.90432
73.69800	-3.80453	-79.07219
73.79800	-3.80828	-79.16092
73.89800	-3.81234	-79.22992
73.99800	-3.81719	-79.33445
74.09800	-3.82234	-79.43022
74.19800	-3.82875	-79.57067
74.29800	-3.83359	-79.65653
74.39800	-3.83812	-79.71179
74.49800	-3.84312	-79.79379
74.59800	-3.84875	-79.90317
74.69800	-3.85547	-80.04694
74.79800	-3.86156	-80.21412
74.89800	-3.86484	-80.27370
74.99800	-3.86906	-80.35658
75.09800	-3.87406	-80.46956
75.19800	-3.88000	-80.60710
75.29800	-3.88625	-80.78494
75.39800	-3.89078	-80.90188
75.49800	-3.89469	-80.98464
75.59800	-3.89906	-81.06457
75.69800	-3.90391	-81.18240
75.79800	-3.90906	-81.29162
75.89800	-3.91578	-81.45346
75.99800	-3.92031	-81.56004
76.09800	-3.92453	-81.64947
76.19800	-3.92953	-81.74438
76.29800	-3.93484	-81.86572
76.39800	-3.94172	-82.01887
76.49800	-3.94688	-82.13551
76.59800	-3.95109	-82.21474
76.69800	-3.95562	-82.30899
76.79800	-3.96063	-82.40947
76.89800	-3.96625	-82.52905
76.99800	-3.97359	-82.69780
77.09800	-3.97781	-82.79399
77.19800	-3.98203	-82.87761
77.29800	-3.98688	-82.96715
77.39800	-3.99203	-83.07857
77.49800	-3.99875	-83.22301
77.59800	-4.00344	-83.33594
77.69800	-4.00766	-83.41976
77.79800	-4.01203	-83.51246
77.89800	-4.01719	-83.61855
77.99800	-4.02297	-83.74366
78.09800	-4.03063	-83.90974
78.19800	-4.03438	-84.00430
78.29800	-4.03875	-84.07518
78.39800	-4.04359	-84.17522
78.49800	-4.04922	-84.28847
78.59800	-4.05594	-84.42932
78.69800	-4.06094	-84.54741
78.79800	-4.06484	-84.61271
78.89800	-4.06922	-84.70275
78.99800	-4.07375	-84.78644
79.09800	-4.07891	-84.88951
79.19800	-4.08609	-85.02631
79.29800	-4.09109	-85.14886
79.39800	-4.09547	-85.22587
79.49800	-4.10016	-85.32792
79.59800	-4.10563	-85.42760
79.69800	-4.11297	-85.58398
79.79800	-4.11766	-85.69997
79.89800	-4.12172	-85.76795
79.99800	-4.12656	-85.86179
80.09800	-4.13188	-85.97422
80.19800	-4.13766	-86.09828
80.29800	-4.14516	-86.26969
80.39800	-4.14828	-86.32217
80.49800	-4.15203	-86.38877
80.59800	-4.15625	-86.47086
80.69800	-4.16125	-86.56465
80.79800	-4.16766	-86.70145
80.89800	-4.17297	-86.81987
80.99800	-4.17734	-86.90327
81.09800	-4.18203	-86.98571
81.19800	-4.18734	-87.10091
81.29800	-4.19281	-87.21011
81.39800	-4.20125	-87.37155
81.49800	-4.20563	-87.49334
81.59800	-4.21000	-87.57250
81.69800	-4.21516	-87.68391
81.79800	-4.22172	-87.80637
81.89800	-4.22828	-87.96805
81.99800	-4.23141	-88.02398
82.09800	-4.23500	-88.07743
82.19800	-4.23969	-88.16380
82.29800	-4.24500	-88.27467
82.39800	-4.25047	-88.38233
82.49800	-4.25844	-88.55213
82.59800	-4.26219	-88.65577
82.69800	-4.26594	-88.72056
82.79800	-4.27047	-88.80498
82.89800	-4.27594	-88.91089
82.99800	-4.28250	-89.05614
83.09800	-4.28734	-89.16600
83.19800	-4.29172	-89.25966
83.29800	-4.29641	-89.34905
83.39800	-4.30187	-89.46608
83.49800	-4.30781	-89.60228
83.59800	-4.31516	-89.76751
83.69800	-4.31859	-89.84262
83.79800	-4.32234	-89.90680
83.89800	-4.32719	-90.00606
83.99800	-4.33312	-90.12778
84.09800	-4.34031	-90.28710
84.19800	-4.34453	-90.38645
84.29800	-4.34859	-90.45492
84.39800	-4.35297	-90.53949
84.49800	-4.35797	-90.64034
84.59800	-4.36344	-90.74164
84.69800	-4.37094	-90.89553
84.79800	-4.37594	-91.03526
84.89800	-4.37969	-91.09704
84.99800	-4.38453	-91.19783
85.09800	-4.38984	-91.29987
85.19800	-4.39656	-91.45949
85.29800	-4.40109	-91.55398
85.39800	-4.40500	-91.63446
85.49800	-4.40953	-91.71969
85.59800	-4.41484	-91.82102
85.69800	-4.42078	-91.95813
85.79800	-4.42812	-92.10981
85.89800	-4.43250	-92.23484
85.99800	-4.43656	-92.30454
86.09800	-4.44125	-92.40109
86.19800	-4.44641	-92.49943
86.29800	-4.45281	-92.63940
86.39800	-4.45797	-92.76372
86.49800	-4.46203	-92.84555
86.59800	-4.46656	-92.93110
86.69800	-4.47141	-93.03509
86.79800	-4.47734	-93.15793
86.89800	-4.48516	-93.32453
86.99800	-4.48906	-93.42926
87.09800	-4.49297	-93.50011
87.19800	-4.49797	-93.59758
87.29800	-4.50391	-93.73309
87.39800	-4.51094	-93.88854
87.49800	-4.51547	-94.00199
87.59800	-4.51922	-94.06650
87.69800	-4.52359	-94.15003
87.79800	-4.52828	-94.25865
87.89800	-4.53328	-94.35465
87.99800	-4.54016	-94.49127
88.09800	-4.54484	-94.60986
88.19800	-4.54906	-94.69276
88.29800	-4.55422	-94.78974
88.39800	-4.56016	-94.91021
88.49800	-4.56672	-95.05957
88.59800	-4.57094	-95.16241
88.69800	-4.57500	-95.24588
88.79800	-4.57969	-95.33650
88.89800	-4.58469	-95.43647
88.99800	-4.59031	-95.56451
89.09800	-4.59828	-95.73177
89.19800	-4.60266	-95.84788
89.29800	-4.60625	-95.90635
89.39800	-4.61078	-95.99679
89.49800	-4.61594	-96.09179
89.59800	-4.62344	-96.25485
89.69800	-4.62859	-96.38871
89.79800	-4.63250	-96.45683
89.89800	-4.63672	-96.53325
89.99800	-4.64172	-96.62954
90.09800	-4.64734	-96.73890
90.19800	-4.65437	-96.88751
90.29800	-4.65938	-97.01121
90.39800	-4.66359	-97.08852
90.49800	-4.66891	-97.19489
90.59800	-4.67453	-97.31590
90.69800	-4.68094	-97.46248
90.79800	-4.68578	-97.57749
90.89800	-4.68953	-97.65226
90.99800	-4.69391	-97.73652
91.09800	-4.69891	-97.83891
91.19800	-4.70484	-97.97299
91.29800	-4.71188	-98.13488
91.39800	-4.71563	-98.21971
91.49800	-4.71969	-98.30181
91.59800	-4.72469	-98.39094
91.69800	-4.73047	-98.52618
91.79800	-4.73734	-98.67186
91.89800	-4.74187	-98.77807
91.99800	-4.74578	-98.85722
92.09800	-4.75031	-98.94339
92.19800	-4.75516	-99.04158
92.29800	-4.76047	-99.15478
92.39800	-4.76766	-99.30193
92.49800	-4.77250	-99.43125
92.59800	-4.77625	-99.49079
92.69800	-4.78078	-99.57793
92.79800	-4.78609	-99.68793
92.89800	-4.79281	-99.82979
92.99800	-4.79844	-99.96229
93.09800	-4.80281	-100.05213
93.19800	-4.80734	-100.13778
93.29800	-4.81250	-100.24035
93.39800	-4.81750	-100.34392
93.49800	-4.82406	-100.47831
93.59800	-4.82906	-100.60040
93.69800	-4.83313	-100.67675
93.79800	-4.83781	-100.75524
93.89800	-4.84313	-100.86659
93.99800	-4.85016	-101.01644
94.09800	-4.85484	-101.12330
94.19800	-4.85906	-101.19804
94.29800	-4.86359	-101.28266
94.39800	-4.86859	-101.37913
94.49800	-4.87422	-101.49237
94.59800	-4.88172	-101.64966
94.69800	-4.88625	-101.77069
94.79800	-4.89016	-101.83206
94.89800	-4.89500	-101.92905
94.99800	-4.90016	-102.02122
95.09800	-4.90656	-102.15242
95.19800	-4.91172	-102.26506
95.29800	-4.91594	-102.35116
95.39800	-4.92031	-102.43245
95.49800	-4.92516	-102.51857
95.59800	-4.93047	-102.63039
95.69800	-4.93875	-102.77572
95.79800	-4.94344	-102.91317
95.89800	-4.94703	-102.96479
95.99800	-4.95172	-103.04802
96.09800	-4.95719	-103.16632
96.19800	-4.96406	-103.30287
96.29800	-4.96891	-103.41588
96.39800	-4.97281	-103.48878
96.49800	-4.97703	-103.56577
96.59800	-4.98156	-103.65798
96.69800	-4.98672	-103.75238
96.79800	-4.99266	-103.87525
96.89800	-4.99906	-104.02577
96.99800	-5.00312	-104.09705
97.09800	-5.00734	-104.17108
97.19800	-5.01250	-104.27084
97.29800	-5.02000	-104.40379
97.39800	-5.02484	-104.53065
97.49800	-5.02875	-104.59428
97.59800	-5.03328	-104.67948
97.69800	-5.03844	-104.77249
97.79800	-5.04500	-104.89067
97.89800	-5.05516	-105.08107
97.99800	-5.05922	-105.24101
98.09800	-5.06141	-105.24966
98.19800	-5.06594	-105.33067
98.29800	-5.07141	-105.43266
98.39800	-5.07844	-105.58519
98.49800	-5.08313	-105.69493
98.59800	-5.08703	-105.76101
98.69800	-5.09156	-105.85741
98.79800	-5.09656	-105.95785
98.89800	-5.10234	-106.10554
98.99800	-5.10844	-106.24105
99.09800	-5.11297	-106.34263
99.19800	-5.11688	-106.41435
99.29800	-5.12188	-106.51290
99.39800	-5.12781	-106.63448
99.49800	-5.13516	-106.79264
99.59800	-5.13984	-106.91073
99.69800	-5.14359	-106.97006
99.79800	-5.14766	-107.05224
99.89800	-5.15219	-107.13679
99.99800	-5.15734	-107.23712
100.09800	-5.16406	-107.37117
100.19800	-5.16906	-107.49632
100.29800	-5.17313	-107.56756
100.39800	-5.17797	-107.66491
100.49800	-5.18375	-107.77289
100.59800	-5.19094	-107.93196
100.69800	-5.19609	-108.05377
100.79800	-5.20031	-108.13548
100.89800	-5.20469	-108.22321
100.99800	-5.20938	-108.31055
101.09800	-5.21469	-108.41407
101.19800	-5.22187	-108.56117
101.29800	-5.22688	-108.68662
101.39800	-5.23063	-108.74289
101.49800	-5.23500	-108.82965
101.59800	-5.24031	-108.92656
101.69800	-5.24734	-109.06550
101.79800	-5.25266	-109.19704
101.89800	-5.25672	-109.27582
101.99800	-5.26109	-109.35255
102.09800	-5.26609	-109.44960
102.19800	-5.27156	-109.56886
102.29800	-5.27828	-109.69824
102.39800	-5.28328	-109.82585
102.49800	-5.28719	-109.89041
102.59800	-5.29187	-109.97585
102.69800	-5.29703	-110.07313
102.79800	-5.30328	-110.19980
102.89800	-5.30953	-110.34563
102.99800	-5.31328	-110.41573
103.09800	-5.31734	-110.48301
103.19800	-5.32203	-110.57039
103.29800	-5.32750	-110.67664
103.39800	-5.33500	-110.81228
103.49800	-5.34078	-110.96943
103.59800	-5.34469	-111.03700
103.69800	-5.34953	-111.12650
103.79800	-5.35516	-111.22925
103.89800	-5.36156	-111.36355
103.99800	-5.36625	-111.47256
104.09800	-5.37000	-111.54157
104.19800	-5.37438	-111.61686
104.29800	-5.37906	-111.70267
104.39800	-5.38453	-111.80808
104.49800	-5.39188	-111.95103
104.59800	-5.39766	-112.10699
104.69800	-5.40109	-112.16346
104.79800	-5.40547	-112.23794
104.89800	-5.41063	-112.33734
104.99800	-5.41797	-112.48578
105.09800	-5.42328	-112.62005
105.19800	-5.42719	-112.69154
105.29801	-5.43156	-112.77094
105.39801	-5.43656	-112.86204
105.49801	-5.44172	-112.96508
105.59801	-5.44859	-113.08932
105.69801	-5.45391	-113.21679
105.79801	-5.45766	-113.27998
105.89801	-5.46234	-113.37074
105.99801	-5.46781	-113.47435
106.09801	-5.47547	-113.63918
106.19801	-5.48031	-113.75054
106.29801	-5.48375	-113.80939
106.39801	-5.48797	-113.88604
106.49801	-5.49281	-113.97381
106.59801	-5.49813	-114.07969
106.69801	-5.50563	-114.22391
106.79801	-5.51094	-114.38250
106.89801	-5.51484	-114.44622
106.99801	-5.51984	-114.54385
107.09801	-5.52563	-114.64865
107.19801	-5.53203	-114.79567
107.29801	-5.53672	-114.90725
107.39801	-5.54078	-114.98458
107.49801	-5.54516	-115.06948
107.59801	-5.55000	-115.15488
107.69801	-5.55563	-115.27039
107.79801	-5.56281	-115.40971
107.89801	-5.56734	-115.54082
107.99801	-5.57109	-115.59416
108.09801	-5.57594	-115.68584
108.19801	-5.58141	-115.79598
108.29801	-5.58797	-115.93430
108.39801	-5.59281	-116.05383
108.49801	-5.59688	-116.13265
108.59801	-5.60141	-116.22477
108.69801	-5.60641	-116.32704
108.79801	-5.61156	-116.43273
108.89801	-5.61766	-116.55878
108.99801	-5.62328	-116.68976
109.09801	-5.62719	-116.76953
109.19801	-5.63172	-116.84784
109.29801	-5.63688	-116.94951
109.39801	-5.64375	-117.07413
109.49801	-5.64984	-117.23287
109.59801	-5.65391	-117.29891
109.69801	-5.65828	-117.38181
109.79801	-5.66313	-117.47547
109.89801	-5.66859	-117.59437
109.99801	-5.67484	-117.70323
110.09801	-5.68078	-117.85392
110.19801	-5.68469	-117.92757
110.29801	-5.68906	-118.00568
110.39801	-5.69422	-118.10193
110.49801	-5.70063	-118.22538
110.59801	-5.70625	-118.35860
110.69801	-5.71047	-118.43372
110.79801	-5.71469	-118.50044
110.89801	-5.71953	-118.59690
110.99801	-5.72516	-118.70226
111.09801	-5.73188	-118.83219
111.19801	-5.73781	-118.98240
111.29801	-5.74188	-119.05444
111.39801	-5.74687	-119.14379
111.49801	-5.75203	-119.23680
111.59801	-5.75828	-119.37169
111.69801	-5.76328	-119.47566
111.79801	-5.76734	-119.55949
111.89801	-5.77156	-119.63101
111.99801	-5.77625	-119.71916
112.09801	-5.78187	-119.83383
112.19801	-5.78875	-119.95431
112.29801	-5.79406	-120.09419
112.39801	-5.79766	-120.16005
112.49801	-5.80219	-120.23794
112.59801	-5.80750	-120.34082
112.69801	-5.81375	-120.45872
112.79801	-5.81922	-120.58099
112.89801	-5.82359	-120.66601
112.99801	-5.82812	-120.74892
113.09801	-5.83281	-120.83949
113.19801	-5.83781	-120.92755
113.29801	-5.84391	-121.03172
113.39801	-5.85000	-121.17066
113.49801	-5.85375	-121.23211
113.59801	-5.85797	-121.30228
113.69801	-5.86297	-121.37294
113.79801	-5.86875	-121.47801
113.89801	-5.87672	-121.64632
113.99801	-5.88109	-121.72129
114.09801	-5.88547	-121.79473
114.19801	-5.89078	-121.88608
114.29801	-5.89625	-121.98027
114.39801	-5.90500	-122.14148
114.49801	-5.90969	-122.29137
114.59801	-5.91234	-122.30433
114.69801	-5.91703	-122.39070
114.79801	-5.92234	-122.49926
114.89801	-5.92891	-122.62187
114.99801	-5.93469	-122.75592
115.09801	-5.93813	-122.82501
115.19801	-5.94203	-122.88170
115.29801	-5.94672	-122.97045
115.39801	-5.95219	-123.07033
115.49801	-5.95875	-123.19084
115.59801	-5.96500	-123.35410
115.69801	-5.96844	-123.40097
115.79801	-5.97266	-123.46819
115.89801	-5.97766	-123.56517
115.99801	-5.98406	-123.68385
116.09801	-5.99109	-123.84956
116.19801	-5.99484	-123.92325
116.29801	-5.99891	-123.98372
116.39801	-6.00344	-124.06551
116.49801	-6.00875	-124.16881
116.59801	-6.01547	-124.28889
116.69801	-6.02219	-124.46113
116.79801	-6.02547	-124.51021
116.89801	-6.02984	-124.58107
116.99801	-6.03500	-124.68299
117.09801	-6.04156	-124.80028
117.19801	-6.04750	-124.94165
117.29801	-6.05141	-125.01518
117.39801	-6.05563	-125.09200
117.49801	-6.06047	-125.17589
117.59801	-6.06578	-125.27649
117.69801	-6.07281	-125.40759
117.79801	-6.07875	-125.56039
117.89801	-6.08219	-125.60917
117.99801	-6.08672	-125.68702
118.09801	-6.09188	-125.78617
118.19801	-6.09906	-125.92225
118.29801	-6.10406	-126.04268
118.39801	-6.10797	-126.11255
118.49801	-6.11219	-126.18850
118.59801	-6.11703	-126.28730
118.69801	-6.12250	-126.38395
118.79801	-6.12906	-126.51201
118.89801	-6.13516	-126.66486
118.99801	-6.13875	-126.72998
119.09801	-6.14297	-126.79480
119.19801	-6.14797	-126.88810
119.29801	-6.15453	-127.01310
119.39801	-6.16078	-127.16511
119.49801	-6.16484	-127.24064
119.59801	-6.16906	-127.30978
119.69801	-6.17391	-127.40038
119.79801	-6.17953	-127.50536
119.89801	-6.18641	-127.63557
119.99801	-6.19172	-127.77661
120.09801	-6.19547	-127.83641
120.19801	-6.19984	-127.92091
120.29801	-6.20500	-128.00376
120.39801	-6.21141	-128.13206
120.49801	-6.21734	-128.27626
120.59801	-6.22141	-128.34825
120.69801	-6.22563	-128.42149
120.79801	-6.23016	-128.50603
120.89801	-6.23547	-128.60937
120.99801	-6.24172	-128.73279
121.09801	-6.24891	-128.90433
121.19801	-6.25250	-128.97915
121.29801	-6.25688	-129.04720
121.39801	-6.26187	-129.14407
121.49801	-6.26828	-129.24930
121.59801	-6.27375	-129.38721
121.69801	-6.27797	-129.45692
121.79801	-6.28250	-129.54301
121.89801	-6.28750	-129.63435
121.99801	-6.29312	-129.73955
122.09801	-6.29938	-129.86833
122.19801	-6.30578	-130.02098
122.29801	-6.30938	-130.07855
122.39801	-6.31359	-130.14129
122.49801	-6.31891	-130.24795
122.59801	-6.32609	-130.38927
122.69801	-6.33187	-130.54012
122.79801	-6.33578	-130.62072
122.89801	-6.33969	-130.69350
122.99801	-6.34469	-130.78852
123.09801	-6.35047	-130.90858
123.19801	-6.35766	-131.04890
123.29801	-6.36297	-131.20289
123.39801	-6.36625	-131.25162
123.49801	-6.37062	-131.32675
123.59801	-6.37563	-131.42230
123.69801	-6.38172	-131.54589
123.79801	-6.38750	-131.68342
123.89801	-6.39187	-131.76595
123.99801	-6.39594	-131.85136
124.09801	-6.40031	-131.93293
124.19801	-6.40547	-132.03084
124.29801	-6.41172	-132.15202
124.39801	-6.41891	-132.32383
124.49801	-6.42313	-132.41383
124.59801	-6.42766	-132.49631
124.69801	-6.43297	-132.60254
124.79801	-6.43906	-132.73291
124.89801	-6.44375	-132.84469
124.99801	-6.44781	-132.92278
125.09801	-6.45187	-132.99596
125.19801	-6.45656	-133.08269
125.29801	-6.46203	-133.18095
125.39801	-6.46797	-133.30452
125.49801	-6.47500	-133.45416
125.59801	-6.47922	-133.54485
125.69801	-6.48375	-133.62372
125.79801	-6.48891	-133.72378
125.89801	-6.49547	-133.85421
125.99801	-6.50125	-133.98664
126.09801	-6.50516	-134.06123
126.19801	-6.50922	-134.12455
126.29801	-6.51391	-134.21346
126.39801	-6.51906	-134.30662
126.49801	-6.52484	-134.41181
126.59801	-6.53172	-134.56994
126.69801	-6.53578	-134.65180
126.79801	-6.54016	-134.72447
126.89801	-6.54500	-134.81684
126.99801	-6.55062	-134.93094
127.09801	-6.55750	-135.06275
127.19801	-6.56172	-135.15863
127.29801	-6.56562	-135.21630
127.39801	-6.57031	-135.29277
127.49801	-6.57578	-135.39225
127.59801	-6.58172	-135.50465
127.69801	-6.58906	-135.66545
127.79801	-6.59297	-135.74564
127.89801	-6.59734	-135.80923
127.99801	-6.60266	-135.89674
128.09801	-6.60891	-136.00828
128.19801	-6.61547	-136.16247
128.29801	-6.61922	-136.22312
128.39801	-6.62328	-136.29171
128.49801	-6.62812	-136.37681
128.59801	-6.63328	-136.47391
128.69801	-6.63969	-136.58804
128.79801	-6.64609	-136.74554
128.89801	-6.64937	-136.78955
128.99801	-6.65359	-136.85757
129.09801	-6.65859	-136.95386
129.19801	-6.66484	-137.06926
129.29801	-6.67125	-137.22640
129.39801	-6.67531	-137.28838
129.49801	-6.67938	-137.36235
129.59801	-6.68391	-137.43082
129.69801	-6.68906	-137.52848
129.79801	-6.69438	-137.62997
129.89801	-6.70188	-137.77594
129.99801	-6.70578	-137.85681
130.09801	-6.71000	-137.91391
130.19801	-6.71500	-138.00083
130.29801	-6.72078	-138.11204
130.39801	-6.72797	-138.26302
130.49801	-6.73188	-138.32383
130.59801	-6.73609	-138.38908
130.69801	-6.74125	-138.47160
130.79801	-6.74703	-138.58168
130.89801	-6.75547	-138.73285
130.99801	-6.76188	-138.93032
131.09801	-6.76422	-138.94884
131.19801	-6.76844	-139.00729
131.29801	-6.77328	-139.09872
131.39801	-6.77953	-139.20404
131.49801	-6.78547	-139.34928
131.59801	-6.78922	-139.41495
131.69801	-6.79328	-139.47521
131.79801	-6.79797	-139.55960
131.89801	-6.80328	-139.65967
131.99801	-6.80906	-139.77621
132.09801	-6.81578	-139.92204
132.19801	-6.81969	-139.99455
132.29801	-6.82422	-140.06570
132.39801	-6.82937	-140.16545
132.49801	-6.83547	-140.27928
132.59801	-6.84188	-140.43652
132.69801	-6.84594	-140.50423
132.79801	-6.85016	-140.58487
132.89801	-6.85469	-140.66532
132.99801	-6.86016	-140.77145
133.09801	-6.86625	-140.89160
133.19801	-6.87328	-141.05511
133.29801	-6.87688	-141.11978
133.39801	-6.88094	-141.18671
133.49801	-6.88609	-141.28794
133.59801	-6.89250	-141.40870
133.69801	-6.89844	-141.54822
133.79801	-6.90250	-141.61451
133.89801	-6.90687	-141.68583
133.99801	-6.91156	-141.77696
134.09801	-6.91688	-141.87942
134.19801	-6.92297	-141.99980
134.29801	-6.93031	-142.16140
134.39801	-6.93391	-142.22977
134.49801	-6.93766	-142.28608
134.59801	-6.94266	-142.37142
134.69801	-6.94891	-142.49825
134.79801	-6.95563	-142.66738
134.89801	-6.95953	-142.73615
134.99801	-6.96375	-142.80269
135.09801	-6.96844	-142.89202
135.19801	-6.97375	-142.99960
135.29801	-6.97969	-143.12761
135.39801	-6.98734	-143.33054
135.49801	-6.99078	-143.41705
135.59801	-6.99469	-143.48075
135.69801	-6.99984	-143.56782
135.79801	-7.00594	-143.69626
135.89801	-7.01172	-143.82441
135.99801	-7.01594	-143.90580
136.09801	-7.02031	-143.97253
136.19801	-7.02484	-144.05137
136.29801	-7.03000	-144.14972
136.39801	-7.03578	-144.26471
136.49801	-7.04266	-144.42164
136.59801	-7.04672	-144.49747
136.69801	-7.05109	-144.56171
136.79801	-7.05609	-144.65162
136.89801	-7.06187	-144.77073
136.99801	-7.06828	-144.89929
137.09801	-7.07250	-144.99168
137.19801	-7.07687	-145.07017
137.29801	-7.08156	-145.15395
137.39801	-7.08656	-145.24354
137.49801	-7.09250	-145.35071
137.59801	-7.09953	-145.51491
137.69801	-7.10328	-145.57797
137.79801	-7.10734	-145.63884
137.89801	-7.11203	-145.71857
137.99801	-7.11797	-145.82875
138.09801	-7.12562	-145.99535
138.19801	-7.12984	-146.06786
138.29801	-7.13406	-146.12657
138.39801	-7.13875	-146.19897
138.49801	-7.14406	-146.29248
138.59801	-7.15016	-146.39719
138.69801	-7.15719	-146.57164
138.79801	-7.16062	-146.61941
138.89801	-7.16500	-146.68074
138.99801	-7.17047	-146.78043
139.09801	-7.17672	-146.90681
139.19801	-7.18375	-147.07862
139.29801	-7.18719	-147.14284
139.39801	-7.19094	-147.18996
139.49801	-7.19531	-147.26335
139.59801	-7.20031	-147.36468
139.69801	-7.20594	-147.46676
139.79801	-7.21297	-147.61786
139.89801	-7.21687	-147.69585
139.99801	-7.22141	-147.76582
140.09801	-7.22625	-147.85774
140.19801	-7.23156	-147.95323
140.29801	-7.23891	-148.10468
140.39801	-7.24359	-148.20674
140.49801	-7.24797	-148.26776
140.59801	-7.25266	-148.34911
140.69801	-7.25781	-148.43209
140.79801	-7.26375	-148.54299
140.89801	-7.27062	-148.70603
140.99801	-7.27391	-148.75586
141.09801	-7.27813	-148.80966
141.19801	-7.28266	-148.88960
141.29801	-7.28828	-148.98874
141.39801	-7.29531	-149.14015
141.49801	-7.29969	-149.22751
141.59801	-7.30406	-149.30305
141.69801	-7.30891	-149.39010
141.79801	-7.31438	-149.49194
141.89801	-7.32047	-149.59832
141.99801	-7.32719	-149.75740
142.09801	-7.33078	-149.81601
142.19801	-7.33469	-149.87260
142.29801	-7.33969	-149.94799
142.39801	-7.34516	-150.04607
142.49801	-7.35187	-150.17909
142.59801	-7.35641	-150.25511
142.69801	-7.36031	-150.29089
142.79801	-7.36500	-150.35255
142.89801	-7.37031	-150.42914
142.99801	-7.37609	-150.52138
143.09801	-7.38312	-150.64585
143.19801	-7.38703	-150.69151
143.29801	-7.39109	-150.72495
143.39801	-7.39609	-150.79366
143.49801	-7.40203	-150.88691
143.59801	-7.40938	-151.02227
143.69801	-7.41359	-151.10295
143.79801	-7.41766	-151.15270
143.89801	-7.42203	-151.21445
143.99801	-7.42734	-151.30776
144.09801	-7.43312	-151.40776
144.19801	-7.44016	-151.55552
144.29801	-7.44391	-151.61829
144.39801	-7.44797	-151.66987
144.49801	-7.45297	-151.74831
144.59801	-7.45875	-151.85040
144.69801	-7.46594	-151.99697
144.79801	-7.47016	-152.07601
144.89801	-7.47453	-152.13160
144.99801	-7.47891	-152.20407
145.09801	-7.48391	-152.27897
145.19801	-7.48969	-152.37544
145.29801	-7.49703	-152.52262
145.39801	-7.50125	-152.60136
145.49801	-7.50516	-152.64732
145.59801	-7.51000	-152.71989
145.69801	-7.51563	-152.80481
145.79801	-7.52234	-152.93656
145.89801	-7.52641	-153.00331
145.99801	-7.53062	-153.05147
146.09801	-7.53500	-153.11123
146.19801	-7.53984	-153.18842
146.29801	-7.54562	-153.27854
146.39801	-7.55375	-153.43128
146.49801	-7.55828	-153.53651
146.59801	-7.56188	-153.56813
146.69801	-7.56641	-153.62109
146.79801	-7.57188	-153.70907
146.89801	-7.58000	-153.86857
146.99801	-7.58437	-153.94995
147.09801	-7.58859	-154.00347
147.19801	-7.59359	-154.07375
147.29801	-7.59938	-154.18305
147.39801	-7.60625	-154.30374
147.49801	-7.61203	-154.44630
147.59801	-7.61484	-154.45992
147.69801	-7.61891	-154.50925
147.79801	-7.62375	-154.58460
147.89801	-7.62922	-154.67659
147.99801	-7.63594	-154.81430
148.09801	-7.64062	-154.89577
148.19801	-7.64484	-154.96087
148.29801	-7.64938	-155.02931
148.39801	-7.65406	-155.10352
148.49801	-7.65938	-155.19881
148.59801	-7.66656	-155.32820
148.69801	-7.67078	-155.40738
148.79801	-7.67516	-155.46407
148.89801	-7.68047	-155.55926
148.99801	-7.68609	-155.65468
149.09801	-7.69250	-155.78032
149.19801	-7.69687	-155.83995
149.29801	-7.70125	-155.90188
149.39801	-7.70594	-155.97233
149.49801	-7.71141	-156.06424
149.59801	-7.71750	-156.17256
149.69801	-7.72484	-156.33000
149.79801	-7.72797	-156.36611
149.89801	-7.73172	-156.39968
149.99801	-7.73656	-156.47657
150.09801	-7.74219	-156.56485
150.19801	-7.74969	-156.71548
150.29801	-7.75406	-156.79787
150.39801	-7.75813	-156.84602
150.49801	-7.76266	-156.90745
150.59801	-7.76797	-156.99421
150.69801	-7.77344	-157.08415
150.79801	-7.78047	-157.21376
150.89801	-7.78469	-157.30107
150.99801	-7.78891	-157.34531
151.09801	-7.79375	-157.42473
151.19801	-7.79937	-157.51657
151.29801	-7.80594	-157.63293
151.39801	-7.81078	-157.72267
151.49801	-7.81469	-157.76375
151.59801	-7.81906	-157.82192
151.69801	-7.82406	-157.89948
151.79801	-7.83000	-157.99861
151.89801	-7.83859	-158.17307
151.99801	-7.84250	-158.25288
152.09801	-7.84641	-158.28866
152.19801	-7.85141	-158.36567
152.29801	-7.85703	-158.45953
152.39801	-7.86297	-158.55937
152.49801	-7.86734	-158.63861
152.59801	-7.87156	-158.70586
152.69801	-7.87594	-158.76903
152.79801	-7.88109	-158.85048
152.89801	-7.88703	-158.95018
152.99801	-7.89516	-159.10661
153.09801	-7.89891	-159.17744
153.19801	-7.90281	-159.21012
153.29801	-7.90719	-159.26872
153.39801	-7.91266	-159.35561
153.49801	-7.91969	-159.49543
153.59801	-7.92438	-159.58260
153.69801	-7.92844	-159.62613
153.79801	-7.93312	-159.69674
153.89801	-7.93844	-159.76912
153.99801	-7.94375	-159.85627
154.09801	-7.95031	-159.97729
154.19801	-7.95453	-160.05826
154.29801	-7.95875	-160.09846
154.39801	-7.96375	-160.17334
154.49801	-7.96984	-160.27534
154.59801	-7.97750	-160.44004
154.69801	-7.98156	-160.49747
154.79801	-7.98531	-160.53864
154.89801	-7.98969	-160.58877
154.99801	-7.99469	-160.65513
155.09801	-8.00016	-160.74555
155.19801	-8.00875	-160.91038
155.29801	-8.01313	-161.00322
155.39801	-8.01719	-161.04878
155.49801	-8.02250	-161.13093
155.59801	-8.02859	-161.24320
155.69801	-8.03422	-161.38121
155.79801	-8.03766	-161.40537
155.89801	-8.04172	-161.45232
155.99801	-8.04609	-161.51762
156.09801	-8.05125	-161.59548
156.19801	-8.05672	-161.69603
156.29801	-8.06391	-161.82184
156.39801	-8.06844	-161.92520
156.49801	-8.07266	-161.96769
156.59801	-8.07766	-162.05303
156.69801	-8.08297	-162.12732
156.79801	-8.08953	-162.25119
156.89801	-8.09453	-162.35678
156.99801	-8.09906	-162.41325
157.09801	-8.10344	-162.46900
157.19801	-8.10828	-162.54513
157.29801	-8.11391	-162.63954
157.39801	-8.12031	-162.74360
157.49801	-8.12484	-162.83308
157.59801	-8.12906	-162.88221
157.69801	-8.13391	-162.95052
157.79801	-8.13969	-163.04213
157.89801	-8.14688	-163.19102
157.99801	-8.15156	-163.27250
158.09801	-8.15578	-163.32181
158.19801	-8.15984	-163.36122
158.29801	-8.16469	-163.42275
158.39801	-8.17031	-163.53168
158.49801	-8.17766	-163.66237
158.59801	-8.18266	-163.78139
158.69801	-8.18656	-163.81517
158.79801	-8.19125	-163.87071
158.89801	-8.19688	-163.96217
158.99801	-8.20344	-164.09017
159.09801	-8.20781	-164.14592
159.19801	-8.21172	-164.18414
159.29801	-8.21594	-164.23599
159.39801	-8.22078	-164.30090
159.49801	-8.22672	-164.39593
159.59801	-8.23484	-164.55929
159.69801	-8.23938	-164.64436
159.79801	-8.24312	-164.67977
159.89801	-8.24766	-164.73162
159.99801	-8.25328	-164.81563
160.09801	-8.26016	-164.95314
160.19801	-8.26469	-165.03726
160.29801	-8.26891	-165.06702
160.39801	-8.27344	-165.12163
160.49801	-8.27859	-165.20514
160.59801	-8.28359	-165.26897
160.69801	-8.29063	-165.39037
160.79801	-8.29500	-165.46969
160.89801	-8.29922	-165.51679
160.99801	-8.30406	-165.59498
161.09801	-8.30969	-165.67577
161.19801	-8.31734	-165.81300
161.29801	-8.32188	-165.89789
161.39801	-8.32547	-165.91918
161.49801	-8.32969	-165.96881
161.59801	-8.33469	-166.03482
161.69801	-8.34016	-166.11813
161.79801	-8.34750	-166.24357
161.89801	-8.35203	-166.33660
161.99801	-8.35625	-166.36719
162.09801	-8.36063	-166.41250
162.19801	-8.36578	-166.47930
162.29801	-8.37250	-166.58412
162.39801	-8.37766	-166.68074
162.49801	-8.38188	-166.72653
162.59801	-8.38641	-166.77591
162.69801	-8.39156	-166.84446
162.79801	-8.39750	-166.93056
162.89801	-8.40516	-167.06240
162.99801	-8.40891	-167.11906
163.09801	-8.41266	-167.13941
163.19801	-8.41750	-167.19693
163.29801	-8.42313	-167.28285
163.39801	-8.43078	-167.41017
163.49801	-8.43656	-167.54125
163.59801	-8.44016	-167.54892
163.69801	-8.44438	-167.59370
163.79801	-8.44953	-167.66858
163.89801	-8.45547	-167.76492
163.99801	-8.46297	-167.90901
164.09801	-8.46625	-167.95136
164.19801	-8.46984	-167.96346
164.29801	-8.47453	-168.03092
164.39801	-8.48000	-168.10936
164.49801	-8.48672	-168.21989
164.59801	-8.49188	-168.32896
164.69801	-8.49578	-168.35545
164.79801	-8.50031	-168.40862
164.89801	-8.50531	-168.48210
164.99801	-8.51109	-168.57678
165.09801	-8.51984	-168.73471
165.19801	-8.52375	-168.82077
165.29801	-8.52703	-168.81683
165.39801	-8.53125	-168.86252
165.49801	-8.53672	-168.92795
165.59801	-8.54422	-169.07170
165.69801	-8.54922	-169.16528
165.79801	-8.55312	-169.20330
165.89801	-8.55766	-169.25280
165.99801	-8.56266	-169.31894
166.09801	-8.56750	-169.38397
166.19801	-8.57437	-169.49128
166.29801	-8.57938	-169.59451
166.39801	-8.58344	-169.61709
166.49801	-8.58828	-169.67981
166.59801	-8.59391	-169.76488
166.69801	-8.60125	-169.90612
166.79801	-8.60578	-169.98516
166.89801	-8.60953	-170.01492
166.99801	-8.61359	-170.05622
167.09801	-8.61859	-170.11818
167.19801	-8.62437	-170.21596
167.29801	-8.63156	-170.34476
167.39801	-8.63625	-170.43623
167.49801	-8.64047	-170.45476
167.59801	-8.64516	-170.51946
167.69801	-8.65078	-170.59524
167.79801	-8.65703	-170.71317
167.89801	-8.66203	-170.79067
167.99801	-8.66625	-170.83640
168.09801	-8.67078	-170.88598
168.19801	-8.67578	-170.95461
168.29801	-8.68156	-171.05347
168.39801	-8.68906	-171.18204
168.49801	-8.69313	-171.25157
168.59801	-8.69672	-171.27219
168.69801	-8.70125	-171.31968
168.79801	-8.70656	-171.39658
168.89801	-8.71375	-171.51622
168.99801	-8.71891	-171.62618
169.09801	-8.72312	-171.66156
169.19801	-8.72750	-171.71116
169.29801	-8.73250	-171.77734
169.39801	-8.73781	-171.85183
169.49801	-8.74437	-171.96332
169.59801	-8.75000	-172.07703
169.69801	-8.75375	-172.10260
169.79801	-8.75844	-172.14788
169.89801	-8.76375	-172.22768
169.99801	-8.77109	-172.36209
170.09801	-8.77578	-172.43275
170.19801	-8.77969	-172.46872
170.29801	-8.78406	-172.51402
170.39801	-8.78906	-172.57512
170.49801	-8.79484	-172.66570
170.59801	-8.80203	-172.78033
170.69801	-8.80734	-172.87454
170.79801	-8.81078	-172.77798
170.89801	-8.81563	-172.58526
170.99801	-8.82078	-172.56287
171.09801	-8.82750	-172.64202
171.19801	-8.83250	-172.72413
171.29801	-8.83672	-172.77268
171.39801	-8.84141	-172.84125
171.49801	-8.84703	-172.93693
171.59801	-8.85375	-173.06946
171.69801	-8.86141	-173.25041
171.79801	-8.86406	-173.26143
171.89801	-8.86766	-173.26386
171.99801	-8.87234	-173.34129
172.09801	-8.87750	-173.42538
172.19801	-8.88359	-173.52693
172.29801	-8.88859	-173.61911
172.39801	-8.89266	-173.66385
172.49801	-8.89703	-173.70836
172.59801	-8.90203	-173.77798
172.69801	-8.90750	-173.87350
172.79801	-8.91469	-174.00272
172.89801	-8.92000	-174.10888
172.99801	-8.92406	-174.14331
173.09801	-8.92891	-174.20748
173.19801	-8.93469	-174.30018
173.29801	-8.94094	-174.41206
173.39801	-8.94547	-174.48092
173.49801	-8.94953	-174.51811
173.59801	-8.95406	-174.56844
173.69801	-8.95891	-174.62781
173.79801	-8.96438	-174.72421
173.89801	-8.97141	-174.83616
173.99801	-8.97641	-174.92928
174.09801	-8.98047	-174.95583
174.19801	-8.98500	-175.00222
174.29801	-8.99031	-175.06348
174.39801	-8.99703	-175.17757
174.49801	-9.00234	-175.28333
174.59801	-9.00672	-175.32337
174.69801	-9.01125	-175.37372
174.79801	-9.01641	-175.44189
174.89801	-9.02188	-175.52432
174.99801	-9.02797	-175.62717
175.09801	-9.03266	-175.69032
175.19801	-9.03688	-175.73059
175.29801	-9.04156	-175.78492
175.39801	-9.04656	-175.84707
175.49801	-9.05266	-175.93916
175.59801	-9.05906	-176.06680
175.69801	-9.06344	-176.10663
175.79801	-9.06766	-176.14461
175.89801	-9.07234	-176.20024
175.99801	-9.07766	-176.26412
176.09801	-9.08484	-176.37691
176.19801	-9.09063	-176.50543
176.29801	-9.09438	-176.51409
176.39801	-9.09891	-176.55365
176.49801	-9.10422	-176.62743
176.59801	-9.11062	-176.72585
176.69801	-9.11625	-176.82910
176.79801	-9.12031	-176.85665
176.89801	-9.12484	-176.90882
176.99801	-9.12969	-176.95867
177.09801	-9.13516	-177.03228
177.19801	-9.14234	-177.14497
177.29801	-9.14750	-177.25042
177.39801	-9.15094	-177.25037
177.49801	-9.15547	-177.30051
177.59801	-9.16078	-177.37406
177.69801	-9.16797	-177.49010
177.79801	-9.17313	-177.58985
177.89801	-9.17688	-177.60664
177.99801	-9.18109	-177.63944
178.09801	-9.18609	-177.70866
178.19801	-9.19156	-177.78064
178.29801	-9.19828	-177.88218
178.39801	-9.20391	-178.00203
178.49801	-9.20766	-178.01283
178.59801	-9.21219	-178.05777
178.69801	-9.21719	-178.11812
178.79801	-9.22422	-178.22063
178.89801	-9.22922	-178.31606
178.99801	-9.23313	-178.33500
179.09801	-9.23719	-178.36694
179.19801	-9.24188	-178.41110
179.29801	-9.24734	-178.48960
179.39801	-9.25563	-178.62190
179.49801	-9.26234	-178.80867
179.59801	-9.26547	-178.78562
179.69801	-9.27016	-178.82259
179.79801	-9.27563	-178.89984
179.89801	-9.28219	-179.01154
179.99801	-9.28687	-179.08382
180.09801	-9.29078	-179.10485
180.19801	-9.29531	-179.15264
180.29801	-9.30016	-179.23103
180.39801	-9.30578	-179.30678
180.49801	-9.31313	-179.43025
180.59801	-9.31797	-179.52593
180.69801	-9.32141	-179.52120
180.79801	-9.32578	-179.56850
180.89801	-9.33078	-179.64561
180.99801	-9.33687	-179.74514
181.09801	-9.34281	-179.86061
181.19801	-9.34719	-179.90282
181.29801	-9.35156	-179.94010
181.39801	-9.35687	-180.00874
181.49801	-9.36266	-180.09554
181.59801	-9.36922	-180.20794
181.69801	-9.37438	-180.30657
181.79801	-9.37781	-180.31338
181.89801	-9.38219	-180.35007
181.99801	-9.38750	-180.42287
182.09801	-9.39500	-180.55776
182.19801	-9.40078	-180.67499
182.29801	-9.40453	-180.69430
182.39801	-9.40875	-180.71754
182.49801	-9.41359	-180.77868
182.59801	-9.41922	-180.86618
182.69801	-9.42578	-180.97182
182.79801	-9.43141	-181.09339
182.89801	-9.43516	-181.10210
182.99801	-9.43984	-181.14634
183.09801	-9.44500	-181.20894
183.19801	-9.45141	-181.31721
183.29801	-9.45641	-181.40401
183.39801	-9.46047	-181.43283
183.49801	-9.46500	-181.47792
183.59801	-9.47000	-181.54676
183.69801	-9.47563	-181.64364
183.79801	-9.48234	-181.74411
183.89801	-9.48828	-181.86995
183.99801	-9.49187	-181.86083
184.09801	-9.49625	-181.90469
184.19801	-9.50125	-181.97227
184.29801	-9.50797	-182.08496
184.39801	-9.51344	-182.20596
184.49801	-9.51750	-182.23684
184.59801	-9.52188	-182.26741
184.69801	-9.52672	-182.33708
184.79801	-9.53203	-182.40002
184.89801	-9.53813	-182.50029
184.99801	-9.54344	-182.61157
185.09801	-9.54766	-182.63340
185.19801	-9.55250	-182.68950
185.29801	-9.55781	-182.76928
185.39801	-9.56516	-182.88763
185.49801	-9.57094	-183.00089
185.59801	-9.57453	-183.00763
185.69801	-9.57859	-183.03178
185.79801	-9.58328	-183.07908
185.89801	-9.58844	-183.15659
185.99801	-9.59469	-183.24932
186.09801	-9.60078	-183.37418
186.19801	-9.60469	-183.39086
186.29801	-9.60938	-183.42787
186.39801	-9.61469	-183.49670
186.49801	-9.62109	-183.59272
186.59801	-9.62688	-183.70037
186.69801	-9.63094	-183.72867
186.79801	-9.63531	-183.77014
186.89801	-9.64031	-183.81584
186.99801	-9.64578	-183.88909
187.09801	-9.65281	-183.99550
187.19801	-9.65828	-184.11618
187.29801	-9.66188	-184.11013
187.39801	-9.66641	-184.14140
187.49801	-9.67156	-184.21715
187.59801	-9.67859	-184.33142
187.69801	-9.68484	-184.47630
187.79801	-9.68828	-184.47685
187.89801	-9.69281	-184.50834
187.99801	-9.69766	-184.57282
188.09801	-9.70281	-184.64771
188.19801	-9.70906	-184.74671
188.29801	-9.71453	-184.85335
188.39801	-9.71844	-184.87304
188.49801	-9.72281	-184.91273
188.59801	-9.72828	-184.98883
188.69801	-9.73609	-185.12712
188.79801	-9.74203	-185.26468
188.89801	-9.74484	-185.23075
188.99801	-9.74891	-185.24688
189.09801	-9.75359	-185.30935
189.19801	-9.75875	-185.38079
189.29801	-9.76578	-185.51321
189.39801	-9.77188	-185.66130
189.49801	-9.77563	-185.65458
189.59801	-9.78062	-185.70204
189.69801	-9.78594	-185.76416
189.79801	-9.79188	-185.87096
189.89801	-9.79688	-185.93194
189.99801	-9.80109	-185.97582
190.09801	-9.80547	-186.01146
190.19801	-9.81031	-186.07475
190.29801	-9.81578	-186.15724
190.39801	-9.82266	-186.25560
190.49801	-9.82781	-186.36321
190.59801	-9.83141	-186.34602
190.69801	-9.83594	-186.40347
190.79801	-9.84125	-186.47154
190.89801	-9.84797	-186.58265
190.99801	-9.85406	-186.70636
191.09801	-9.85828	-186.72410
191.19801	-9.86266	-186.75147
191.29801	-9.86766	-186.80689
191.39801	-9.87250	-186.86266
191.49801	-9.87797	-186.93514
191.59801	-9.88391	-187.04547
191.69801	-9.88797	-187.07347
191.79801	-9.89281	-187.10938
191.89801	-9.89828	-187.17541
191.99801	-9.90547	-187.27595
192.09801	-9.91109	-187.38881
192.19801	-9.91469	-187.38119
192.29801	-9.91875	-187.40730
192.39801	-9.92359	-187.45954
192.49801	-9.92906	-187.53664
192.59801	-9.93547	-187.63299
192.69801	-9.94188	-187.76403
192.79801	-9.94578	-187.76973
192.89801	-9.95000	-187.78770
192.99801	-9.95469	-187.84964
193.09801	-9.96094	-187.93696
193.19801	-9.96703	-188.05328
193.29801	-9.97109	-188.07103
193.39801	-9.97531	-188.09643
193.49801	-9.98031	-188.15786
193.59801	-9.98609	-188.23002
193.69801	-9.99219	-188.33171
193.79801	-9.99891	-188.47217
193.89801	-10.00266	-188.47473
193.99801	-10.00687	-188.49432
194.09801	-10.01219	-188.56671
194.19801	-10.01859	-188.65882
194.29801	-10.02422	-188.75009
194.39801	-10.02828	-188.76643
194.49801	-10.03234	-188.79028
194.59801	-10.03703	-188.84003
194.69801	-10.04234	-188.91077
194.79801	-10.04844	-189.00910
194.89801	-10.05531	-189.15057
194.99801	-10.05891	-189.14965
195.09801	-10.06297	-189.15349
195.19801	-10.06797	-189.20860
195.29801	-10.07359	-189.27854
195.39801	-10.08047	-189.41759
195.49801	-10.08516	-189.46196
195.59801	-10.08969	-189.49664
195.69801	-10.09469	-189.56092
195.79801	-10.10063	-189.64295
195.89801	-10.10922	-189.77484
195.99801	-10.11375	-189.88585
196.09801	-10.11625	-189.81476
196.19801	-10.12063	-189.84640
196.29801	-10.12578	-189.91423
196.39801	-10.13250	-190.03092
196.49801	-10.13813	-190.14898
196.59801	-10.14219	-190.15868
196.69801	-10.14625	-190.18318
196.79801	-10.15094	-190.22763
196.89801	-10.15594	-190.29681
196.99801	-10.16234	-190.39157
197.09801	-10.16859	-190.53628
197.19801	-10.17219	-190.52890
197.29801	-10.17641	-190.55079
197.39801	-10.18172	-190.61942
197.49801	-10.18844	-190.71288
197.59801	-10.19484	-190.85583
197.69801	-10.19875	-190.86157
197.79801	-10.20312	-190.89180
197.89801	-10.20797	-190.93406
197.99801	-10.21313	-191.01202
198.09801	-10.21922	-191.08756
198.19801	-10.22547	-191.22794
198.29801	-10.22938	-191.22534
198.39801	-10.23375	-191.25310
198.49801	-10.23875	-191.30595
198.59801	-10.24547	-191.41664
198.69801	-10.25156	-191.54225
198.79801	-10.25531	-191.53625
198.89801	-10.25953	-191.56016
198.99801	-10.26438	-191.60159
199.09801	-10.26984	-191.68791
199.19801	-10.27609	-191.78107
199.29801	-10.28234	-191.91197
199.39801	-10.28594	-191.90598
199.49801	-10.29047	-191.92915
199.59801	-10.29547	-191.99102
199.69801	-10.30125	-192.06797
[truncated: 4,848 more rows]
