# Supplementary material for: Strengthening of 3D Printed Fused Deposition Manufactured Parts Using the Fill Compositing Technique
Source: PLoS One. 2015 Apr 16;10(4):e0122915. doi: 10.1371/journal.pone.0122915 (PMC4400136; doi:10.1371/journal.pone.0122915)
Supplement: S1 File — This is the raw data and information on all the samples presented in this manuscript. (ZIP) [file pone.0122915.s001.zip › Specimen_RawData_117.csv]

Time	Extension	Load
(sec)	(mm)	(N)
0.00000	-0.00016	-0.00327
0.10000	-0.00016	0.00393
0.20000	-0.00187	0.00832
0.30000	-0.01031	-0.00174
0.40000	-0.01953	-0.00379
0.50000	-0.02688	0.00268
0.60000	-0.03125	-0.00030
0.70000	-0.03609	0.00473
0.80000	-0.04156	0.00588
0.90000	-0.04766	0.00234
1.00000	-0.05453	0.00334
1.10000	-0.05766	0.00245
1.20000	-0.06172	0.00214
1.30000	-0.06641	-0.00347
1.40000	-0.07188	0.00346
1.50000	-0.07859	0.00166
1.60000	-0.08328	0.00215
1.70000	-0.08750	0.00198
1.80000	-0.09188	0.00270
1.90000	-0.09688	-0.00092
2.00000	-0.10234	0.00007
2.10000	-0.11047	0.00009
2.20000	-0.11453	0.00176
2.30000	-0.11844	0.00606
2.40000	-0.12328	0.00477
2.50000	-0.12891	0.00549
2.60000	-0.13578	0.00675
2.70000	-0.14047	0.00051
2.80000	-0.14469	-0.00392
2.90000	-0.14938	-0.04932
3.00000	-0.15437	-0.11263
3.10000	-0.15953	-0.17271
3.20000	-0.16641	-0.27478
3.30000	-0.17047	-0.34031
3.40000	-0.17484	-0.41759
3.50000	-0.17984	-0.50172
3.60000	-0.18547	-0.58832
3.70000	-0.19219	-0.72432
3.80000	-0.19672	-0.82232
3.90000	-0.20094	-0.88719
4.00000	-0.20563	-0.97975
4.10000	-0.21109	-1.07215
4.20000	-0.21703	-1.18709
4.30000	-0.22375	-1.33381
4.40000	-0.22734	-1.39903
4.50000	-0.23141	-1.48080
4.60000	-0.23609	-1.56549
4.70000	-0.24156	-1.66770
4.80000	-0.24812	-1.79487
4.90000	-0.25328	-1.90792
5.00000	-0.25734	-1.98779
5.10000	-0.26188	-2.07842
5.20000	-0.26719	-2.18040
5.30000	-0.27328	-2.29689
5.40000	-0.28031	-2.44912
5.50000	-0.28422	-2.53405
5.60000	-0.28828	-2.60981
5.70000	-0.29297	-2.70901
5.80000	-0.29859	-2.81303
5.90000	-0.30516	-2.94659
6.00000	-0.31016	-3.05464
6.10000	-0.31422	-3.12844
6.20000	-0.31859	-3.21290
6.30000	-0.32344	-3.31198
6.40000	-0.32922	-3.42152
6.50000	-0.33719	-3.57813
6.60000	-0.34141	-3.67496
6.70000	-0.34531	-3.74207
6.80000	-0.35000	-3.84072
6.90000	-0.35547	-3.94116
7.00000	-0.36203	-4.07707
7.10000	-0.36687	-4.18882
7.20000	-0.37094	-4.26814
7.30000	-0.37563	-4.36434
7.40000	-0.38078	-4.46832
7.50000	-0.38625	-4.57556
7.60000	-0.39328	-4.71322
7.70000	-0.39766	-4.82149
7.80000	-0.40188	-4.89412
7.90000	-0.40656	-4.99636
8.00000	-0.41250	-5.10009
8.10000	-0.41984	-5.26689
8.20000	-0.42422	-5.36515
8.30000	-0.42797	-5.43438
8.40000	-0.43250	-5.52412
8.50000	-0.43766	-5.62005
8.60000	-0.44359	-5.73153
8.70000	-0.45250	-5.92745
8.80000	-0.45594	-6.00253
8.90000	-0.45984	-6.06887
9.00000	-0.46484	-6.18417
9.10000	-0.47047	-6.30102
9.20000	-0.47609	-6.43250
9.30000	-0.48031	-6.52747
9.40000	-0.48422	-6.60260
9.50000	-0.48875	-6.70705
9.60000	-0.49375	-6.81802
9.70000	-0.49953	-6.94902
9.80000	-0.50719	-7.11814
9.90000	-0.51172	-7.23529
10.00000	-0.51562	-7.31478
10.10000	-0.52031	-7.42482
10.20000	-0.52594	-7.54192
10.30000	-0.53234	-7.69885
10.40000	-0.53719	-7.81021
10.50000	-0.54141	-7.89944
10.60000	-0.54578	-7.99480
10.70000	-0.55094	-8.11495
10.80000	-0.55688	-8.25176
10.90000	-0.56438	-8.43091
11.00000	-0.56812	-8.51343
11.10000	-0.57203	-8.60108
11.20000	-0.57672	-8.70086
11.30000	-0.58203	-8.82569
11.40000	-0.58875	-8.98050
11.50000	-0.59391	-9.09850
11.60000	-0.59812	-9.20512
11.70000	-0.60266	-9.29410
11.80000	-0.60766	-9.41416
11.90000	-0.61313	-9.52785
12.00000	-0.62000	-9.67993
12.10000	-0.62453	-9.78938
12.20000	-0.62844	-9.87430
12.30000	-0.63313	-9.97867
12.40000	-0.63844	-10.09517
12.50000	-0.64516	-10.23888
12.60000	-0.65047	-10.37236
12.70000	-0.65469	-10.44642
12.80000	-0.65906	-10.54097
12.90000	-0.66359	-10.64388
13.00000	-0.66922	-10.75982
13.10000	-0.67625	-10.91390
13.20000	-0.68188	-11.06093
13.30000	-0.68578	-11.13782
13.40000	-0.69078	-11.23774
13.50000	-0.69672	-11.37410
13.60000	-0.70313	-11.52460
13.70000	-0.70734	-11.61096
13.80000	-0.71125	-11.69346
13.90000	-0.71594	-11.79338
14.00000	-0.72078	-11.90145
14.10000	-0.72609	-12.01805
14.20000	-0.73281	-12.16281
14.30000	-0.73844	-12.28536
14.40000	-0.74266	-12.36256
14.50000	-0.74734	-12.45545
14.60000	-0.75281	-12.57635
14.70000	-0.75984	-12.73749
14.80000	-0.76484	-12.85395
14.90000	-0.76875	-12.93245
15.00000	-0.77328	-13.03226
15.10000	-0.77828	-13.14561
15.20000	-0.78375	-13.25551
15.30000	-0.79000	-13.39453
15.40000	-0.79422	-13.48739
15.50000	-0.79828	-13.57171
15.60000	-0.80313	-13.67962
15.70000	-0.80891	-13.80836
15.80000	-0.81625	-13.95331
15.90000	-0.82141	-14.07755
16.00000	-0.82516	-14.14045
16.10000	-0.82922	-14.23630
16.20000	-0.83391	-14.33983
16.30000	-0.83953	-14.45778
16.40000	-0.84703	-14.61819
16.50000	-0.85219	-14.73986
16.60000	-0.85609	-14.81195
16.70000	-0.86063	-14.90706
16.80000	-0.86594	-15.03360
16.90000	-0.87297	-15.18048
17.00000	-0.87813	-15.30479
17.10000	-0.88203	-15.38014
17.20000	-0.88688	-15.48328
17.30000	-0.89219	-15.60878
17.40000	-0.89812	-15.74174
17.50000	-0.90578	-15.90270
17.60000	-0.90906	-15.97003
17.70000	-0.91250	-16.03547
17.80000	-0.91703	-16.13935
17.90000	-0.92219	-16.26449
18.00000	-0.92875	-16.40542
18.10000	-0.93453	-16.52861
18.20000	-0.93875	-16.60612
18.30000	-0.94312	-16.70587
18.40000	-0.94797	-16.81316
18.50000	-0.95344	-16.93208
18.60000	-0.96078	-17.09368
18.70000	-0.96594	-17.22834
18.80000	-0.96953	-17.29783
18.90000	-0.97422	-17.39827
19.00000	-0.97937	-17.50883
19.10000	-0.98609	-17.65805
19.20000	-0.99125	-17.77525
19.30000	-0.99531	-17.85008
19.40000	-1.00016	-17.95959
19.50000	-1.00516	-18.06543
19.60000	-1.01063	-18.18892
19.70000	-1.01766	-18.33025
19.80000	-1.02234	-18.45592
19.90000	-1.02625	-18.52769
20.00000	-1.03109	-18.62371
20.10000	-1.03625	-18.74572
20.20000	-1.04313	-18.89259
20.30000	-1.04797	-19.01099
20.40000	-1.05203	-19.08934
20.50000	-1.05656	-19.18839
20.60000	-1.06172	-19.30601
20.70000	-1.06719	-19.42609
20.80000	-1.07438	-19.56927
20.90000	-1.07906	-19.69184
21.00000	-1.08281	-19.75938
21.10000	-1.08734	-19.86163
21.20000	-1.09266	-19.97485
21.30000	-1.09984	-20.13749
21.40000	-1.10516	-20.25087
21.50000	-1.10906	-20.32401
21.60000	-1.11359	-20.42161
21.70000	-1.11891	-20.54317
21.80000	-1.12453	-20.67563
21.90000	-1.13156	-20.82835
22.00000	-1.13578	-20.93310
22.10000	-1.13953	-21.00159
22.20000	-1.14422	-21.09835
22.30000	-1.14969	-21.21893
22.40000	-1.15609	-21.37034
22.50000	-1.16172	-21.49674
22.60000	-1.16594	-21.58328
22.70000	-1.17016	-21.67127
22.80000	-1.17484	-21.77512
22.90000	-1.18047	-21.89695
23.00000	-1.18781	-22.05085
23.10000	-1.19234	-22.16609
23.20000	-1.19609	-22.22482
23.30000	-1.20078	-22.32996
23.40000	-1.20641	-22.46008
23.50000	-1.21328	-22.60974
23.60000	-1.21844	-22.73123
23.70000	-1.22250	-22.81277
23.80000	-1.22687	-22.89656
23.90000	-1.23203	-23.01263
24.00000	-1.23750	-23.14221
24.10000	-1.24422	-23.29637
24.20000	-1.24953	-23.41780
24.30000	-1.25313	-23.48149
24.40000	-1.25766	-23.57876
24.50000	-1.26312	-23.70432
24.60000	-1.27078	-23.88447
24.70000	-1.27594	-23.99598
24.80000	-1.27953	-24.07433
24.90000	-1.28391	-24.15502
25.00000	-1.28906	-24.28840
25.10000	-1.29500	-24.41704
25.20000	-1.30187	-24.57161
25.30000	-1.30656	-24.68897
25.40000	-1.31031	-24.75099
25.50000	-1.31516	-24.85323
25.60000	-1.32047	-24.98288
25.70000	-1.32688	-25.13319
25.80000	-1.33281	-25.28014
25.90000	-1.33688	-25.36967
26.00000	-1.34094	-25.44439
26.10000	-1.34547	-25.54901
26.20000	-1.35047	-25.67225
26.30000	-1.35688	-25.80585
26.40000	-1.36219	-25.94134
26.50000	-1.36641	-26.02536
26.60000	-1.37141	-26.14280
26.70000	-1.37703	-26.26562
26.80000	-1.38406	-26.42827
26.90000	-1.38953	-26.57054
27.00000	-1.39328	-26.64268
27.10000	-1.39750	-26.72966
27.20000	-1.40234	-26.83807
27.30000	-1.40750	-26.96294
27.40000	-1.41422	-27.11533
27.50000	-1.41922	-27.24869
27.60000	-1.42328	-27.31506
27.70000	-1.42766	-27.42131
27.80000	-1.43281	-27.54499
27.90000	-1.43937	-27.68099
28.00000	-1.44500	-27.83173
28.10000	-1.44922	-27.91169
28.20000	-1.45391	-28.00540
28.30000	-1.45859	-28.11206
28.40000	-1.46375	-28.22898
28.50000	-1.47078	-28.38507
28.60000	-1.47578	-28.51400
28.70000	-1.47969	-28.57376
28.80000	-1.48422	-28.66777
28.90000	-1.48906	-28.77470
29.00000	-1.49563	-28.92070
29.10000	-1.50172	-29.07299
29.20000	-1.50594	-29.15238
29.30000	-1.51031	-29.23956
29.40000	-1.51563	-29.35886
29.50000	-1.52172	-29.49678
29.60000	-1.52813	-29.65027
29.70000	-1.53250	-29.74173
29.80000	-1.53641	-29.81880
29.90000	-1.54109	-29.91709
30.00000	-1.54641	-30.03633
30.10000	-1.55297	-30.17704
30.20000	-1.55891	-30.31083
30.30000	-1.56328	-30.39016
30.40000	-1.56719	-30.46995
30.50000	-1.57188	-30.56733
30.60000	-1.57703	-30.67519
30.70000	-1.58391	-30.81115
30.80000	-1.59000	-30.97696
30.90000	-1.59375	-31.03838
31.00000	-1.59828	-31.12043
31.10000	-1.60344	-31.23237
31.20000	-1.60984	-31.36891
31.30000	-1.61531	-31.50664
31.40000	-1.61953	-31.58372
31.50000	-1.62391	-31.66898
31.60000	-1.62859	-31.76560
31.70000	-1.63406	-31.88366
31.80000	-1.64141	-32.03332
31.90000	-1.64734	-32.19263
32.00000	-1.65047	-32.23200
32.10000	-1.65437	-32.30703
32.20000	-1.65906	-32.40703
32.30000	-1.66516	-32.52576
32.40000	-1.67141	-32.67965
32.50000	-1.67594	-32.76600
32.60000	-1.68047	-32.84926
32.70000	-1.68563	-32.94700
32.80000	-1.69094	-33.05554
32.90000	-1.69813	-33.19379
33.00000	-1.70469	-33.37157
33.10000	-1.70812	-33.41715
33.20000	-1.71266	-33.49810
33.30000	-1.71797	-33.61478
33.40000	-1.72531	-33.76956
33.50000	-1.73000	-33.88209
33.60000	-1.73359	-33.94365
33.70000	-1.73812	-34.04438
33.80000	-1.74313	-34.14790
33.90000	-1.74906	-34.27223
34.00000	-1.75609	-34.44252
34.10000	-1.76063	-34.54525
34.20000	-1.76422	-34.61261
34.30000	-1.76875	-34.70160
34.40000	-1.77391	-34.81942
34.50000	-1.78031	-34.95749
34.60000	-1.78547	-35.09614
34.70000	-1.78953	-35.17489
34.80000	-1.79375	-35.26704
34.90000	-1.79875	-35.36874
35.00000	-1.80406	-35.49137
35.10000	-1.81172	-35.66032
35.20000	-1.81734	-35.81824
35.30000	-1.82063	-35.87226
35.40000	-1.82500	-35.96412
35.50000	-1.83031	-36.07918
35.60000	-1.83734	-36.23330
35.70000	-1.84312	-36.38012
35.80000	-1.84703	-36.46115
35.90000	-1.85141	-36.54257
36.00000	-1.85625	-36.64278
36.10000	-1.86125	-36.74536
36.20000	-1.86734	-36.87698
36.30000	-1.87406	-37.05448
36.40000	-1.87766	-37.11823
36.50000	-1.88219	-37.21432
36.60000	-1.88734	-37.32574
36.70000	-1.89437	-37.47448
36.80000	-1.89984	-37.61959
36.90000	-1.90359	-37.69429
37.00000	-1.90766	-37.77004
37.10000	-1.91234	-37.87651
37.20000	-1.91781	-38.00250
37.30000	-1.92406	-38.14327
37.40000	-1.93094	-38.33043
37.50000	-1.93484	-38.40116
37.60000	-1.93937	-38.49639
37.70000	-1.94453	-38.59737
37.80000	-1.95078	-38.73342
37.90000	-1.95594	-38.86666
38.00000	-1.96031	-38.94997
38.10000	-1.96453	-39.04423
38.20000	-1.96938	-39.14209
38.30000	-1.97469	-39.25838
38.40000	-1.98156	-39.40365
38.50000	-1.98781	-39.57046
38.60000	-1.99141	-39.63018
38.70000	-1.99594	-39.71193
38.80000	-2.00109	-39.82561
38.90000	-2.00766	-39.95882
39.00000	-2.01297	-40.08068
39.10000	-2.01703	-40.14771
39.20000	-2.02141	-40.21372
39.30000	-2.02625	-40.31293
39.40000	-2.03141	-40.42742
39.50000	-2.03781	-40.55637
39.60000	-2.04359	-40.71709
39.70000	-2.04766	-40.77578
39.80000	-2.05219	-40.87124
39.90000	-2.05781	-41.00363
40.00000	-2.06500	-41.15193
40.10000	-2.07078	-41.31222
40.20000	-2.07422	-41.36926
40.30000	-2.07844	-41.45468
40.40000	-2.08328	-41.56748
40.50000	-2.08844	-41.68255
40.60000	-2.09516	-41.84625
40.70000	-2.10047	-41.99776
40.80000	-2.10422	-42.05182
40.90000	-2.10859	-42.13746
41.00000	-2.11359	-42.25007
41.10000	-2.11906	-42.35637
41.20000	-2.12500	-42.50387
41.30000	-2.13000	-42.60624
41.40000	-2.13484	-42.69928
41.50000	-2.14016	-42.80860
41.60000	-2.14641	-42.94629
41.70000	-2.15437	-43.12813
41.80000	-2.15844	-43.24281
41.90000	-2.16141	-43.26666
42.00000	-2.16578	-43.35460
42.10000	-2.17078	-43.47643
42.20000	-2.17641	-43.61102
42.30000	-2.18250	-43.76213
42.40000	-2.18719	-43.86881
42.50000	-2.19172	-43.96601
42.60000	-2.19672	-44.06771
42.70000	-2.20219	-44.19256
42.80000	-2.20891	-44.33315
42.90000	-2.21453	-44.49028
43.00000	-2.21813	-44.55365
43.10000	-2.22250	-44.64251
43.20000	-2.22766	-44.75425
43.30000	-2.23359	-44.88645
43.40000	-2.23984	-45.03986
43.50000	-2.24406	-45.12493
43.60000	-2.24813	-45.19816
43.70000	-2.25281	-45.29628
43.80000	-2.25812	-45.41764
43.90000	-2.26406	-45.54839
44.00000	-2.27078	-45.72737
44.10000	-2.27484	-45.80147
44.20000	-2.27937	-45.87941
44.30000	-2.28438	-45.98541
44.40000	-2.29016	-46.10991
44.50000	-2.29641	-46.26775
44.60000	-2.30078	-46.36229
44.70000	-2.30484	-46.43810
44.80000	-2.30953	-46.52829
44.90000	-2.31469	-46.64127
45.00000	-2.32125	-46.77289
45.10000	-2.32734	-46.93916
45.20000	-2.33109	-46.99743
45.30000	-2.33563	-47.08461
45.40000	-2.34078	-47.19051
45.50000	-2.34828	-47.34796
45.60000	-2.35406	-47.51010
45.70000	-2.35781	-47.57056
45.80000	-2.36203	-47.64656
45.90000	-2.36656	-47.74890
46.00000	-2.37172	-47.84730
46.10000	-2.37766	-47.97892
46.20000	-2.38438	-48.16125
46.30000	-2.38813	-48.22347
46.40000	-2.39250	-48.30123
46.50000	-2.39766	-48.41136
46.60000	-2.40406	-48.53538
46.70000	-2.41031	-48.69515
46.80000	-2.41422	-48.76667
46.90000	-2.41813	-48.83523
47.00000	-2.42266	-48.92312
47.10000	-2.42797	-49.03387
47.20000	-2.43422	-49.16772
47.30000	-2.44172	-49.35807
47.40000	-2.44547	-49.42550
47.50000	-2.44953	-49.49376
47.60000	-2.45453	-49.59569
47.70000	-2.46094	-49.73001
47.80000	-2.46703	-49.90066
47.90000	-2.47094	-49.96760
48.00000	-2.47516	-50.05030
48.10000	-2.47984	-50.13559
48.20000	-2.48516	-50.25536
48.30000	-2.49078	-50.38305
48.40000	-2.49703	-50.51908
48.50000	-2.50109	-50.61307
48.60000	-2.50531	-50.67760
48.70000	-2.51031	-50.78126
48.80000	-2.51641	-50.89987
48.90000	-2.52344	-51.06160
49.00000	-2.52797	-51.14065
49.10000	-2.53219	-51.22164
49.20000	-2.53703	-51.30293
49.30000	-2.54266	-51.42794
49.40000	-2.54969	-51.56191
49.50000	-2.55688	-51.75889
49.60000	-2.55969	-51.80084
49.70000	-2.56391	-51.86960
49.80000	-2.56922	-51.98896
49.90000	-2.57531	-52.12478
50.00000	-2.58078	-52.26478
50.10000	-2.58484	-52.35031
50.20000	-2.58906	-52.43481
50.30000	-2.59391	-52.55028
50.40000	-2.59953	-52.67029
50.50000	-2.60562	-52.80502
50.60000	-2.61188	-52.96463
50.70000	-2.61531	-53.03474
50.80000	-2.61953	-53.11737
50.90000	-2.62453	-53.22099
51.00000	-2.63078	-53.36061
51.10000	-2.63750	-53.53797
51.20000	-2.64203	-53.63667
51.30000	-2.64609	-53.72242
51.40000	-2.65094	-53.81555
51.50000	-2.65625	-53.94048
51.60000	-2.66281	-54.07977
51.70000	-2.66813	-54.23043
51.80000	-2.67172	-54.30133
51.90000	-2.67594	-54.37993
52.00000	-2.68078	-54.49319
52.10000	-2.68656	-54.61399
52.20000	-2.69422	-54.79404
52.30000	-2.69859	-54.89559
52.40000	-2.70281	-54.98305
52.50000	-2.70750	-55.08265
52.60000	-2.71266	-55.20009
52.70000	-2.71891	-55.33109
52.80000	-2.72516	-55.49499
52.90000	-2.72875	-55.57039
53.00000	-2.73313	-55.65594
53.10000	-2.73781	-55.75734
53.20000	-2.74406	-55.88954
53.30000	-2.75078	-56.05834
53.40000	-2.75484	-56.14316
53.50000	-2.75906	-56.23534
53.60000	-2.76375	-56.33491
53.70000	-2.76906	-56.44927
53.80000	-2.77547	-56.57894
53.90000	-2.78203	-56.75931
54.00000	-2.78578	-56.82845
54.10000	-2.79031	-56.92343
54.20000	-2.79516	-57.02486
54.30000	-2.80063	-57.14553
54.40000	-2.80719	-57.29341
54.50000	-2.81172	-57.40211
54.60000	-2.81578	-57.48333
54.70000	-2.82000	-57.56754
54.80000	-2.82516	-57.67510
54.90000	-2.83125	-57.80037
55.00000	-2.83844	-57.98855
55.10000	-2.84234	-58.07373
55.20000	-2.84672	-58.15606
55.30000	-2.85188	-58.27005
55.40000	-2.85797	-58.40993
55.50000	-2.86422	-58.56035
55.60000	-2.86828	-58.64523
55.70000	-2.87234	-58.71699
55.80000	-2.87703	-58.81554
55.90000	-2.88219	-58.92671
56.00000	-2.88781	-59.05291
56.10000	-2.89609	-59.24639
56.20000	-2.89984	-59.33230
56.30000	-2.90375	-59.39753
56.40000	-2.90844	-59.49428
56.50000	-2.91500	-59.63484
56.60000	-2.92188	-59.80905
56.70000	-2.92578	-59.88322
56.80000	-2.92969	-59.95704
56.90000	-2.93453	-60.05825
57.00000	-2.93969	-60.18201
57.10000	-2.94500	-60.28224
57.20000	-2.95203	-60.45573
57.30000	-2.95641	-60.54821
57.40000	-2.96063	-60.62669
57.50000	-2.96594	-60.73252
57.60000	-2.97281	-60.87524
57.70000	-2.97844	-61.02721
57.80000	-2.98203	-61.09416
57.90000	-2.98625	-61.16497
58.00000	-2.99156	-61.29315
58.10000	-2.99734	-61.42152
58.20000	-3.00359	-61.54936
58.30000	-3.00891	-61.69628
58.40000	-3.01250	-61.76742
58.50000	-3.01703	-61.85136
58.60000	-3.02219	-61.96474
58.70000	-3.02844	-62.10266
58.80000	-3.03438	-62.25300
58.90000	-3.03891	-62.34956
59.00000	-3.04313	-62.43202
59.10000	-3.04750	-62.52485
59.20000	-3.05266	-62.64564
59.30000	-3.05859	-62.77305
59.40000	-3.06547	-62.94591
59.50000	-3.06922	-63.02556
59.60000	-3.07328	-63.10023
59.70000	-3.07828	-63.20761
59.80000	-3.08406	-63.33446
59.90000	-3.09062	-63.48459
60.00000	-3.09562	-63.60160
60.10000	-3.09969	-63.68875
60.20000	-3.10422	-63.78073
60.30000	-3.10906	-63.88305
60.40000	-3.11453	-63.99977
60.50000	-3.12172	-64.16025
60.60000	-3.12609	-64.27068
60.70000	-3.13031	-64.35197
60.80000	-3.13531	-64.45376
60.90000	-3.14125	-64.58131
61.00000	-3.14813	-64.75129
61.10000	-3.15219	-64.84424
61.20000	-3.15625	-64.91386
61.30000	-3.16094	-65.00477
61.40000	-3.16641	-65.11926
61.50000	-3.17188	-65.24942
61.60000	-3.17875	-65.40122
61.70000	-3.18328	-65.49963
61.80000	-3.18750	-65.57947
61.90000	-3.19234	-65.67574
62.00000	-3.19781	-65.79009
62.10000	-3.20469	-65.95793
62.20000	-3.20953	-66.05797
62.30000	-3.21344	-66.13250
62.40000	-3.21781	-66.22718
62.50000	-3.22297	-66.33195
62.60000	-3.22906	-66.47064
62.70000	-3.23578	-66.64139
62.80000	-3.23938	-66.71037
62.90000	-3.24344	-66.78487
63.00000	-3.24844	-66.88239
63.10000	-3.25453	-67.01125
63.20000	-3.26156	-67.17665
63.30000	-3.26594	-67.27886
63.40000	-3.27000	-67.35316
63.50000	-3.27453	-67.43516
63.60000	-3.27969	-67.54155
63.70000	-3.28578	-67.66436
63.80000	-3.29312	-67.85493
63.90000	-3.29672	-67.92796
64.00000	-3.30078	-68.00195
64.10000	-3.30578	-68.11809
64.20000	-3.31109	-68.23465
64.30000	-3.31719	-68.37471
64.40000	-3.32141	-68.45406
64.50000	-3.32563	-68.54782
64.60000	-3.33031	-68.62988
64.70000	-3.33547	-68.73702
64.80000	-3.34125	-68.84857
64.90000	-3.34891	-69.02337
65.00000	-3.35297	-69.11105
65.10000	-3.35703	-69.17726
65.20000	-3.36156	-69.27110
65.30000	-3.36719	-69.37933
65.40000	-3.37578	-69.56420
65.50000	-3.38109	-69.69814
65.60000	-3.38469	-69.75868
65.70000	-3.38922	-69.84225
65.80000	-3.39469	-69.95764
65.90000	-3.40062	-70.08139
66.00000	-3.40672	-70.22862
66.10000	-3.40984	-70.29016
66.20000	-3.41406	-70.36646
66.30000	-3.41906	-70.46546
66.40000	-3.42516	-70.60245
66.50000	-3.43172	-70.75042
66.60000	-3.43594	-70.84485
66.70000	-3.44000	-70.90755
66.80000	-3.44422	-71.00058
66.90000	-3.44922	-71.09966
67.00000	-3.45547	-71.23691
67.10000	-3.46406	-71.44319
67.20000	-3.46766	-71.52481
67.30000	-3.47141	-71.57937
67.40000	-3.47609	-71.67511
67.50000	-3.48187	-71.78266
67.60000	-3.48813	-71.92923
67.70000	-3.49250	-72.02825
67.80000	-3.49688	-72.11051
67.90000	-3.50172	-72.20324
68.00000	-3.50672	-72.32165
68.10000	-3.51203	-72.42471
68.20000	-3.51953	-72.58680
68.30000	-3.52375	-72.69118
68.40000	-3.52750	-72.75781
68.50000	-3.53250	-72.85485
68.60000	-3.53844	-72.97343
68.70000	-3.54578	-73.15326
68.80000	-3.55000	-73.24030
68.90000	-3.55391	-73.30850
69.00000	-3.55828	-73.39028
69.10000	-3.56359	-73.50114
69.20000	-3.56906	-73.60972
69.30000	-3.57641	-73.77741
69.40000	-3.58047	-73.87226
69.50000	-3.58453	-73.94414
69.60000	-3.58953	-74.03660
69.70000	-3.59547	-74.16548
69.80000	-3.60250	-74.34221
69.90000	-3.60672	-74.43031
70.00000	-3.61062	-74.49340
70.10000	-3.61500	-74.58358
70.20000	-3.62000	-74.68764
70.30000	-3.62594	-74.82007
70.40000	-3.63344	-74.99993
70.50000	-3.63734	-75.09390
70.60000	-3.64156	-75.16991
70.70000	-3.64641	-75.25726
70.80000	-3.65188	-75.38233
70.90000	-3.65828	-75.52342
71.00000	-3.66297	-75.62219
71.10000	-3.66719	-75.70112
71.20000	-3.67172	-75.79429
71.30000	-3.67672	-75.90112
71.40000	-3.68266	-76.01710
71.50000	-3.69016	-76.19167
71.60000	-3.69375	-76.27692
71.70000	-3.69781	-76.35130
71.80000	-3.70266	-76.44621
71.90000	-3.70844	-76.56824
72.00000	-3.71547	-76.72136
72.10000	-3.72016	-76.83054
72.20000	-3.72391	-76.91076
72.30000	-3.72828	-76.98574
72.40000	-3.73313	-77.08684
72.50000	-3.73875	-77.20873
72.60000	-3.74609	-77.35824
72.70000	-3.75094	-77.49705
72.80000	-3.75516	-77.56941
72.90000	-3.76031	-77.67289
73.00000	-3.76625	-77.79880
73.10000	-3.77281	-77.95279
73.20000	-3.77672	-78.03322
73.30000	-3.78063	-78.10353
73.40000	-3.78516	-78.18800
73.50000	-3.79047	-78.29531
73.60000	-3.79656	-78.43224
73.70000	-3.80406	-78.59505
73.80000	-3.80797	-78.69761
73.90000	-3.81188	-78.75950
74.00000	-3.81656	-78.86141
74.10000	-3.82156	-78.95720
74.20000	-3.82859	-79.11710
74.30000	-3.83406	-79.25119
74.40000	-3.83828	-79.33967
74.50000	-3.84297	-79.43420
74.60000	-3.84859	-79.55686
74.70000	-3.85484	-79.69099
74.80000	-3.86172	-79.88780
74.90000	-3.86484	-79.95921
75.00000	-3.86859	-80.03117
75.10000	-3.87359	-80.12853
75.20000	-3.87953	-80.27397
75.30000	-3.88531	-80.40403
75.40000	-3.88969	-80.51620
75.50000	-3.89375	-80.59599
75.60000	-3.89844	-80.68269
75.70000	-3.90359	-80.80538
75.80000	-3.90891	-80.92075
75.90000	-3.91563	-81.07335
76.00000	-3.92016	-81.18923
76.10000	-3.92453	-81.27433
76.20000	-3.92938	-81.36797
76.30000	-3.93469	-81.49423
76.40000	-3.94141	-81.63729
76.50000	-3.94672	-81.77324
76.60000	-3.95078	-81.84256
76.70000	-3.95516	-81.91996
76.80000	-3.96000	-82.02182
76.90000	-3.96563	-82.13741
77.00000	-3.97297	-82.29630
77.10000	-3.97734	-82.40777
77.20000	-3.98125	-82.48165
77.30000	-3.98609	-82.57230
77.40000	-3.99188	-82.68499
77.50000	-3.99859	-82.83640
77.60000	-4.00313	-82.94488
77.70000	-4.00734	-83.03116
77.80000	-4.01188	-83.11556
77.90000	-4.01703	-83.22870
78.00000	-4.02281	-83.34499
78.10000	-4.03047	-83.51427
78.20000	-4.03422	-83.60843
78.30000	-4.03844	-83.67644
78.40000	-4.04344	-83.78239
78.50000	-4.04891	-83.88560
78.60000	-4.05578	-84.03741
78.70000	-4.06063	-84.15058
78.80000	-4.06438	-84.22181
78.90000	-4.06859	-84.29047
79.00000	-4.07328	-84.37982
79.10000	-4.07875	-84.48891
79.20000	-4.08641	-84.64414
79.30000	-4.09078	-84.75531
79.40000	-4.09469	-84.82065
79.50000	-4.09953	-84.90747
79.60000	-4.10484	-85.01380
79.70000	-4.11188	-85.14754
79.80000	-4.11734	-85.29370
79.90000	-4.12141	-85.36694
80.00000	-4.12609	-85.44575
80.10000	-4.13125	-85.55684
80.20000	-4.13656	-85.66628
80.30000	-4.14359	-85.80365
80.40000	-4.14766	-85.90744
80.50000	-4.15141	-85.96360
80.60000	-4.15578	-86.03999
80.70000	-4.16062	-86.12523
80.80000	-4.16734	-86.25839
80.90000	-4.17313	-86.39804
81.00000	-4.17766	-86.48661
81.10000	-4.18250	-86.58504
81.20000	-4.18813	-86.69175
81.30000	-4.19391	-86.80856
81.40000	-4.20250	-87.00999
81.50000	-4.20578	-87.08996
81.60000	-4.20938	-87.14118
81.70000	-4.21406	-87.23198
81.80000	-4.22000	-87.34835
81.90000	-4.22766	-87.52503
82.00000	-4.23141	-87.61331
82.10000	-4.23500	-87.67556
82.20000	-4.23953	-87.76216
82.30000	-4.24469	-87.85978
82.40000	-4.25031	-87.97419
82.50000	-4.25750	-88.13354
82.60000	-4.26141	-88.21873
82.70000	-4.26531	-88.28438
82.80000	-4.26984	-88.37129
82.90000	-4.27563	-88.48115
83.00000	-4.28266	-88.63569
83.10000	-4.28750	-88.74550
83.20000	-4.29172	-88.82682
83.30000	-4.29609	-88.91558
83.40000	-4.30109	-89.01931
83.50000	-4.30641	-89.14185
83.60000	-4.31391	-89.29314
83.70000	-4.31828	-89.41341
83.80000	-4.32203	-89.47314
83.90000	-4.32688	-89.56957
84.00000	-4.33250	-89.67798
84.10000	-4.33953	-89.82652
84.20000	-4.34453	-89.95305
84.30000	-4.34844	-90.02262
84.40000	-4.35297	-90.10553
84.50000	-4.35797	-90.21090
84.60000	-4.36344	-90.32213
84.70000	-4.37031	-90.45735
84.80000	-4.37531	-90.58848
84.90000	-4.37922	-90.65087
85.00000	-4.38406	-90.75069
85.10000	-4.38969	-90.85953
85.20000	-4.39656	-91.01163
85.30000	-4.40094	-91.11414
85.40000	-4.40484	-91.17577
85.50000	-4.40922	-91.26175
85.60000	-4.41437	-91.37151
85.70000	-4.42000	-91.49024
85.80000	-4.42719	-91.64751
85.90000	-4.43219	-91.77756
86.00000	-4.43609	-91.84392
86.10000	-4.44078	-91.93362
86.20000	-4.44609	-92.03996
86.30000	-4.45281	-92.18635
86.40000	-4.45797	-92.31184
86.50000	-4.46188	-92.39064
86.60000	-4.46625	-92.47320
86.70000	-4.47125	-92.57039
86.80000	-4.47688	-92.69191
86.90000	-4.48438	-92.84517
87.00000	-4.48859	-92.96499
87.10000	-4.49250	-93.02687
87.20000	-4.49719	-93.12421
87.30000	-4.50328	-93.24171
87.40000	-4.51047	-93.42042
87.50000	-4.51484	-93.51960
87.60000	-4.51875	-93.59373
87.70000	-4.52297	-93.67128
87.80000	-4.52766	-93.77424
87.90000	-4.53297	-93.87533
88.00000	-4.54078	-94.03073
88.10000	-4.54563	-94.17382
88.20000	-4.54953	-94.23616
88.30000	-4.55406	-94.32574
88.40000	-4.55938	-94.42808
88.50000	-4.56562	-94.56400
88.60000	-4.57047	-94.67422
88.70000	-4.57484	-94.76932
88.80000	-4.57953	-94.86213
88.90000	-4.58484	-94.96635
89.00000	-4.59047	-95.08687
89.10000	-4.59797	-95.24596
89.20000	-4.60203	-95.35381
89.30000	-4.60578	-95.42233
89.40000	-4.61016	-95.49847
89.50000	-4.61547	-95.60972
89.60000	-4.62266	-95.76689
89.70000	-4.62781	-95.89516
89.80000	-4.63188	-95.96932
89.90000	-4.63641	-96.05727
90.00000	-4.64172	-96.15746
90.10000	-4.64781	-96.27825
90.20000	-4.65531	-96.43252
90.30000	-4.65938	-96.54629
90.40000	-4.66328	-96.61096
90.50000	-4.66797	-96.69808
90.60000	-4.67328	-96.81040
90.70000	-4.68047	-96.95301
90.80000	-4.68609	-97.10710
90.90000	-4.68953	-97.17197
91.00000	-4.69359	-97.24910
91.10000	-4.69828	-97.34774
91.20000	-4.70359	-97.45416
91.30000	-4.71078	-97.60688
91.40000	-4.71547	-97.73663
91.50000	-4.71953	-97.80589
91.60000	-4.72453	-97.90760
91.70000	-4.73016	-98.02285
91.80000	-4.73641	-98.15969
91.90000	-4.74141	-98.28287
92.00000	-4.74562	-98.36733
92.10000	-4.75000	-98.44463
92.20000	-4.75469	-98.53799
92.30000	-4.75984	-98.65414
92.40000	-4.76672	-98.77761
92.50000	-4.77203	-98.92391
92.60000	-4.77578	-98.98821
92.70000	-4.78031	-99.05948
92.80000	-4.78563	-99.17173
92.90000	-4.79281	-99.31593
93.00000	-4.79828	-99.45153
93.10000	-4.80219	-99.52651
93.20000	-4.80656	-99.60853
93.30000	-4.81156	-99.70412
93.40000	-4.81672	-99.80304
93.50000	-4.82375	-99.94797
93.60000	-4.82891	-100.08179
93.70000	-4.83297	-100.14094
93.80000	-4.83734	-100.22929
93.90000	-4.84250	-100.32152
94.00000	-4.85000	-100.47017
94.10000	-4.85500	-100.58527
94.20000	-4.85875	-100.66780
94.30000	-4.86328	-100.74124
94.40000	-4.86813	-100.84237
94.50000	-4.87391	-100.94520
94.60000	-4.88094	-101.09157
94.70000	-4.88625	-101.21474
94.80000	-4.89016	-101.28209
94.90000	-4.89453	-101.37153
95.00000	-4.89969	-101.46768
95.10000	-4.90625	-101.59856
95.20000	-4.91156	-101.72601
95.30000	-4.91547	-101.80214
95.40000	-4.91969	-101.87405
95.50000	-4.92469	-101.96444
95.60000	-4.93078	-102.09476
95.70000	-4.93922	-102.25017
95.80000	-4.94297	-102.36770
95.90000	-4.94656	-102.41760
96.00000	-4.95109	-102.50181
96.10000	-4.95656	-102.59894
96.20000	-4.96313	-102.73115
96.30000	-4.96797	-102.84118
96.40000	-4.97219	-102.91807
96.50000	-4.97625	-102.99459
96.60000	-4.98078	-103.07269
96.70000	-4.98594	-103.17108
96.80000	-4.99188	-103.28298
96.90000	-4.99891	-103.44004
97.00000	-5.00281	-103.51956
97.10000	-5.00734	-103.59194
97.20000	-5.01266	-103.69734
97.30000	-5.01938	-103.82087
97.40000	-5.02484	-103.95357
97.50000	-5.02906	-104.02974
97.60000	-5.03375	-104.11890
97.70000	-5.03906	-104.20978
97.80000	-5.04547	-104.35042
97.90000	-5.05438	-104.52090
98.00000	-5.05813	-104.64638
98.10000	-5.06078	-104.66446
98.20000	-5.06531	-104.74079
98.30000	-5.07078	-104.85011
98.40000	-5.07844	-105.00614
98.50000	-5.08297	-105.12800
98.60000	-5.08625	-105.18035
98.70000	-5.09031	-105.25104
98.80000	-5.09516	-105.34049
98.90000	-5.10078	-105.45451
99.00000	-5.10813	-105.60015
99.10000	-5.11375	-105.75849
99.20000	-5.11750	-105.82345
99.30000	-5.12266	-105.95443
99.40000	-5.12766	-106.05139
99.50000	-5.13375	-106.18074
99.60000	-5.13891	-106.29401
99.70000	-5.14297	-106.38070
99.80000	-5.14734	-106.46447
99.90000	-5.15203	-106.55164
100.00000	-5.15734	-106.65964
100.10000	-5.16422	-106.77817
100.20000	-5.16938	-106.91632
100.30000	-5.17328	-106.98189
100.40000	-5.17781	-107.07019
100.50000	-5.18312	-107.17458
100.60000	-5.19000	-107.30681
100.70000	-5.19547	-107.44525
100.80000	-5.19938	-107.52267
100.90000	-5.20391	-107.58924
101.00000	-5.20891	-107.69442
101.10000	-5.21437	-107.80340
101.20000	-5.22172	-107.95440
101.30000	-5.22688	-108.08143
101.40000	-5.23047	-108.14173
101.50000	-5.23500	-108.22625
101.60000	-5.24016	-108.32410
101.70000	-5.24687	-108.45693
101.80000	-5.25250	-108.59279
101.90000	-5.25641	-108.67300
102.00000	-5.26062	-108.74926
102.10000	-5.26563	-108.83097
102.20000	-5.27125	-108.93919
102.30000	-5.27812	-109.08131
102.40000	-5.28328	-109.21706
102.50000	-5.28703	-109.27229
102.60000	-5.29156	-109.35982
102.70000	-5.29656	-109.45544
102.80000	-5.30281	-109.57712
102.90000	-5.30922	-109.72321
103.00000	-5.31297	-109.79991
103.10000	-5.31719	-109.86762
103.20000	-5.32188	-109.96679
103.30000	-5.32719	-110.06972
103.40000	-5.33422	-110.19481
103.50000	-5.34031	-110.35669
103.60000	-5.34391	-110.40531
103.70000	-5.34844	-110.48508
103.80000	-5.35375	-110.59622
103.90000	-5.36000	-110.71290
104.00000	-5.36563	-110.84493
104.10000	-5.36984	-110.91836
104.20000	-5.37422	-110.98599
104.30000	-5.37922	-111.09008
104.40000	-5.38484	-111.19746
104.50000	-5.39203	-111.33230
104.60000	-5.39703	-111.46314
104.70000	-5.40047	-111.51209
104.80000	-5.40484	-111.58956
104.90000	-5.41016	-111.68817
105.00000	-5.41766	-111.84314
105.10000	-5.42344	-111.99969
105.20000	-5.42703	-112.06118
105.30001	-5.43109	-112.13183
105.40001	-5.43594	-112.21388
105.50001	-5.44109	-112.31444
105.60001	-5.44797	-112.43489
105.70001	-5.45391	-112.58758
105.80001	-5.45766	-112.64568
105.90001	-5.46234	-112.74042
106.00001	-5.46781	-112.84102
106.10001	-5.47516	-112.99364
106.20001	-5.48016	-113.11634
106.30001	-5.48375	-113.16741
106.40001	-5.48797	-113.24729
106.50001	-5.49297	-113.34927
106.60001	-5.49844	-113.45765
106.70001	-5.50516	-113.58240
106.80001	-5.51047	-113.72505
106.90001	-5.51437	-113.79334
107.00001	-5.51875	-113.87338
107.10001	-5.52422	-113.98206
107.20001	-5.53063	-114.11500
107.30001	-5.53641	-114.24908
107.40001	-5.54063	-114.33763
107.50001	-5.54469	-114.41057
107.60001	-5.54969	-114.51104
107.70001	-5.55516	-114.62502
107.80001	-5.56203	-114.75748
107.90001	-5.56766	-114.90999
108.00001	-5.57125	-114.96709
108.10001	-5.57563	-115.04586
108.20001	-5.58047	-115.14025
108.30001	-5.58656	-115.25700
108.40001	-5.59250	-115.40054
108.50001	-5.59688	-115.49672
108.60001	-5.60109	-115.57239
108.70001	-5.60562	-115.66101
108.80001	-5.61063	-115.75592
108.90001	-5.61641	-115.87253
109.00001	-5.62266	-115.99573
109.10001	-5.62703	-116.10413
109.20001	-5.63156	-116.17678
109.30001	-5.63719	-116.28498
109.40001	-5.64422	-116.44365
109.50001	-5.64969	-116.56906
109.60001	-5.65359	-116.62924
109.70001	-5.65766	-116.70525
109.80001	-5.66266	-116.79355
109.90001	-5.66797	-116.89692
110.00001	-5.67375	-117.00817
110.10001	-5.68062	-117.16579
110.20001	-5.68453	-117.24465
110.30001	-5.68891	-117.30995
110.40001	-5.69359	-117.41758
110.50001	-5.69969	-117.51027
110.60001	-5.70594	-117.66130
110.70001	-5.71047	-117.74744
110.80001	-5.71484	-117.81914
110.90001	-5.71937	-117.90650
111.00001	-5.72484	-118.00957
111.10001	-5.73141	-118.13488
111.20001	-5.73719	-118.28076
111.30001	-5.74094	-118.33731
111.40001	-5.74547	-118.41466
111.50001	-5.75094	-118.51565
111.60001	-5.75844	-118.66643
111.70001	-5.76453	-118.81905
111.80001	-5.76812	-118.88722
111.90001	-5.77203	-118.94941
112.00001	-5.77656	-119.02736
112.10001	-5.78172	-119.13033
112.20001	-5.78813	-119.24161
112.30001	-5.79344	-119.37905
112.40001	-5.79719	-119.43939
112.50001	-5.80156	-119.52072
112.60001	-5.80656	-119.60881
112.70001	-5.81219	-119.71997
112.80001	-5.81859	-119.85106
112.90001	-5.82328	-119.94437
113.00001	-5.82766	-120.01974
113.10001	-5.83219	-120.10097
113.20001	-5.83719	-120.19929
113.30001	-5.84297	-120.29536
113.40001	-5.85016	-120.45016
113.50001	-5.85406	-120.52234
113.60001	-5.85828	-120.58762
113.70001	-5.86328	-120.67377
113.80001	-5.86938	-120.77602
113.90001	-5.87688	-120.94362
114.00001	-5.88125	-121.01821
114.10001	-5.88578	-121.09278
114.20001	-5.89109	-121.18755
114.30001	-5.89672	-121.29310
114.40001	-5.90422	-121.43663
114.50001	-5.90844	-121.54313
114.60001	-5.91141	-121.57712
114.70001	-5.91578	-121.65373
114.80001	-5.92094	-121.74544
114.90001	-5.92719	-121.85533
115.00001	-5.93406	-122.00798
115.10001	-5.93781	-122.09222
115.20001	-5.94172	-122.15048
115.30001	-5.94672	-122.24318
115.40001	-5.95203	-122.34940
115.50001	-5.95859	-122.46566
115.60001	-5.96469	-122.62617
115.70001	-5.96828	-122.67951
115.80001	-5.97281	-122.74840
115.90001	-5.97781	-122.84860
116.00001	-5.98344	-122.95083
116.10001	-5.98984	-123.09609
116.20001	-5.99406	-123.16959
116.30001	-5.99828	-123.25102
116.40001	-6.00313	-123.33122
116.50001	-6.00875	-123.43990
116.60001	-6.01594	-123.56844
116.70001	-6.02172	-123.71989
116.80001	-6.02484	-123.76037
116.90001	-6.02906	-123.82189
117.00001	-6.03391	-123.90248
117.10001	-6.04047	-124.03455
117.20001	-6.04719	-124.18734
117.30001	-6.05125	-124.26795
117.40001	-6.05563	-124.33815
117.50001	-6.06047	-124.42386
117.60001	-6.06547	-124.52637
117.70001	-6.07187	-124.63419
117.80001	-6.07828	-124.79369
117.90001	-6.08172	-124.84783
118.00001	-6.08609	-124.91932
118.10001	-6.09141	-125.01591
118.20001	-6.09844	-125.14460
118.30001	-6.10391	-125.28472
118.40001	-6.10766	-125.34633
118.50001	-6.11203	-125.42062
118.60001	-6.11687	-125.50816
118.70001	-6.12234	-125.61460
118.80001	-6.12875	-125.73223
118.90001	-6.13484	-125.87912
119.00001	-6.13859	-125.94554
119.10001	-6.14297	-126.02066
119.20001	-6.14766	-126.11492
119.30001	-6.15375	-126.22172
119.40001	-6.16016	-126.37575
119.50001	-6.16453	-126.46551
119.60001	-6.16875	-126.53454
119.70001	-6.17344	-126.62536
119.80001	-6.17922	-126.72937
119.90001	-6.18578	-126.85403
120.00001	-6.19141	-126.99616
120.10001	-6.19516	-127.05393
120.20001	-6.19953	-127.12562
120.30001	-6.20438	-127.22087
120.40001	-6.21063	-127.33141
120.50001	-6.21719	-127.48046
120.60001	-6.22141	-127.55838
120.70001	-6.22547	-127.62494
120.80001	-6.23000	-127.69343
120.90001	-6.23531	-127.80532
121.00001	-6.24172	-127.92273
121.10001	-6.24875	-128.08931
121.20001	-6.25234	-128.15227
121.30001	-6.25625	-128.22101
121.40001	-6.26094	-128.29895
121.50001	-6.26703	-128.41426
121.60001	-6.27359	-128.57218
121.70001	-6.27797	-128.65162
121.80001	-6.28234	-128.72519
121.90001	-6.28719	-128.82014
122.00001	-6.29250	-128.91898
122.10001	-6.29875	-129.04401
122.20001	-6.30625	-129.22762
122.30001	-6.30953	-129.27872
122.40001	-6.31359	-129.34372
122.50001	-6.31859	-129.43856
122.60001	-6.32500	-129.55931
122.70001	-6.33141	-129.71582
122.80001	-6.33547	-129.80025
122.90001	-6.33969	-129.86393
123.00001	-6.34438	-129.95687
123.10001	-6.35031	-130.07811
123.20001	-6.35687	-130.20600
123.30001	-6.36188	-130.33138
123.40001	-6.36547	-130.39422
123.50001	-6.37016	-130.47670
123.60001	-6.37531	-130.58370
123.70001	-6.38156	-130.70720
123.80001	-6.38719	-130.85021
123.90001	-6.39141	-130.92059
124.00001	-6.39562	-131.00091
124.10001	-6.40031	-131.09268
124.20001	-6.40578	-131.20034
124.30001	-6.41266	-131.33167
124.40001	-6.41859	-131.48908
124.50001	-6.42219	-131.55171
124.60001	-6.42656	-131.62945
124.70001	-6.43141	-131.72919
124.80001	-6.43688	-131.83774
124.90001	-6.44281	-131.95886
125.00001	-6.44750	-132.05290
125.10001	-6.45203	-132.14545
125.20001	-6.45672	-132.22609
125.30001	-6.46203	-132.32467
125.40001	-6.46828	-132.45402
125.50001	-6.47531	-132.62792
125.60001	-6.47891	-132.69152
125.70001	-6.48313	-132.76276
125.80001	-6.48797	-132.84829
125.90001	-6.49391	-132.96093
126.00001	-6.50063	-133.11091
126.10001	-6.50484	-133.18981
126.20001	-6.50906	-133.26049
126.30001	-6.51391	-133.34423
126.40001	-6.51906	-133.44494
126.50001	-6.52453	-133.54762
126.60001	-6.53125	-133.68532
126.70001	-6.53516	-133.75317
126.80001	-6.53953	-133.83003
126.90001	-6.54453	-133.91539
127.00001	-6.55016	-134.01870
127.10001	-6.55734	-134.16067
127.20001	-6.56187	-134.26344
127.30001	-6.56578	-134.33394
127.40001	-6.57031	-134.40791
127.50001	-6.57531	-134.48870
127.60001	-6.58141	-134.60480
127.70001	-6.58891	-134.77123
127.80001	-6.59281	-134.84593
127.90001	-6.59703	-134.90888
128.00001	-6.60188	-135.00136
128.10001	-6.60750	-135.09861
128.20001	-6.61469	-135.24990
128.30001	-6.61875	-135.32653
128.40001	-6.62281	-135.39264
128.50001	-6.62766	-135.47686
128.60001	-6.63281	-135.56814
128.70001	-6.63875	-135.66723
128.80001	-6.64641	-135.84656
128.90001	-6.64953	-135.89600
129.00001	-6.65344	-135.95292
129.10001	-6.65828	-136.03069
129.20001	-6.66375	-136.13516
129.30001	-6.67016	-136.26735
129.40001	-6.67484	-136.35242
129.50001	-6.67906	-136.42079
129.60001	-6.68375	-136.49632
129.70001	-6.68875	-136.57779
129.80001	-6.69406	-136.67822
129.90001	-6.70219	-136.84773
130.00001	-6.70594	-136.91524
130.10001	-6.70984	-136.97620
130.20001	-6.71484	-137.06166
130.30001	-6.72109	-137.17107
130.40001	-6.72891	-137.34464
130.50001	-6.73250	-137.41347
130.60001	-6.73656	-137.47460
130.70001	-6.74141	-137.55704
130.80001	-6.74688	-137.64888
130.90001	-6.75297	-137.75942
131.00001	-6.76047	-137.95067
131.10001	-6.76344	-137.98951
131.20001	-6.76750	-138.04989
131.30001	-6.77250	-138.13655
131.40001	-6.77875	-138.24947
131.50001	-6.78500	-138.39817
131.60001	-6.78906	-138.47403
131.70001	-6.79297	-138.53656
131.80001	-6.79719	-138.61014
131.90001	-6.80250	-138.70935
132.00001	-6.80906	-138.83604
132.10001	-6.81609	-138.99788
132.20001	-6.81969	-139.05415
132.30001	-6.82391	-139.12441
132.40001	-6.82875	-139.20574
132.50001	-6.83469	-139.31701
132.60001	-6.84188	-139.48272
132.70001	-6.84594	-139.56402
132.80001	-6.85000	-139.62479
132.90001	-6.85422	-139.69694
133.00001	-6.85938	-139.78465
133.10001	-6.86516	-139.89860
133.20001	-6.87281	-140.06321
133.30001	-6.87688	-140.15812
133.40001	-6.88078	-140.22280
133.50001	-6.88578	-140.30656
133.60001	-6.89188	-140.41919
133.70001	-6.89813	-140.56569
133.80001	-6.90219	-140.63889
133.90001	-6.90641	-140.71062
134.00001	-6.91109	-140.79130
134.10001	-6.91625	-140.89356
134.20001	-6.92219	-141.01347
134.30001	-6.92969	-141.17888
134.40001	-6.93391	-141.26989
134.50001	-6.93766	-141.32386
134.60001	-6.94250	-141.40771
134.70001	-6.94844	-141.52150
134.80001	-6.95500	-141.67432
134.90001	-6.95922	-141.74628
135.00001	-6.96328	-141.81006
135.10001	-6.96797	-141.90602
135.20001	-6.97391	-142.05147
135.30001	-6.97953	-142.15042
135.40001	-6.98641	-142.30861
135.50001	-6.99016	-142.39372
135.60001	-6.99438	-142.44369
135.70001	-6.99937	-142.53807
135.80001	-7.00516	-142.65555
135.90001	-7.01156	-142.79547
136.00001	-7.01609	-142.88545
136.10001	-7.02031	-142.96861
136.20001	-7.02469	-143.04543
136.30001	-7.02969	-143.13865
136.40001	-7.03547	-143.25461
136.50001	-7.04219	-143.40253
136.60001	-7.04609	-143.48258
136.70001	-7.05031	-143.55063
136.80001	-7.05516	-143.64150
136.90001	-7.06125	-143.75618
137.00001	-7.06844	-143.91309
137.10001	-7.07281	-143.99345
137.20001	-7.07687	-144.05964
137.30001	-7.08141	-144.15048
137.40001	-7.08625	-144.23139
137.50001	-7.09188	-144.33448
137.60001	-7.09906	-144.48376
137.70001	-7.10281	-144.56122
137.80001	-7.10703	-144.62271
137.90001	-7.11187	-144.71348
138.00001	-7.11797	-144.83263
138.10001	-7.12500	-144.98186
138.20001	-7.12937	-145.07627
138.30001	-7.13359	-145.14197
138.40001	-7.13859	-145.22937
138.50001	-7.14406	-145.33694
138.60001	-7.14984	-145.44216
138.70001	-7.15703	-145.60752
138.80001	-7.16078	-145.67433
138.90001	-7.16484	-145.74265
139.00001	-7.17016	-145.83753
139.10001	-7.17641	-145.96386
139.20001	-7.18313	-146.12164
139.30001	-7.18688	-146.19763
139.40001	-7.19047	-146.24554
139.50001	-7.19484	-146.32684
139.60001	-7.19984	-146.41277
139.70001	-7.20516	-146.51233
139.80001	-7.21219	-146.66378
139.90001	-7.21656	-146.75292
140.00001	-7.22094	-146.82156
140.10001	-7.22594	-146.91480
140.20001	-7.23187	-147.02678
140.30001	-7.23891	-147.19038
140.40001	-7.24328	-147.26406
140.50001	-7.24750	-147.33176
140.60001	-7.25203	-147.41173
140.70001	-7.25688	-147.49779
140.80001	-7.26250	-147.59788
140.90001	-7.26953	-147.74106
141.00001	-7.27312	-147.79437
141.10001	-7.27719	-147.85253
141.20001	-7.28219	-147.92894
141.30001	-7.28797	-148.02478
141.40001	-7.29516	-148.18044
141.50001	-7.30000	-148.28208
141.60001	-7.30422	-148.33565
141.70001	-7.30891	-148.41236
141.80001	-7.31406	-148.50406
141.90001	-7.31953	-148.59499
142.00001	-7.32625	-148.74442
142.10001	-7.33016	-148.80663
142.20001	-7.33437	-148.86081
142.30001	-7.33891	-148.93837
142.40001	-7.34469	-149.03054
142.50001	-7.35172	-149.18874
142.60001	-7.35625	-149.26967
142.70001	-7.36031	-149.32401
142.80001	-7.36484	-149.39319
142.90001	-7.36969	-149.47112
143.00001	-7.37500	-149.56152
143.10001	-7.38234	-149.70286
143.20001	-7.38703	-149.79832
143.30001	-7.39141	-149.85323
143.40001	-7.39641	-149.92796
143.50001	-7.40188	-150.02148
143.60001	-7.40875	-150.15855
143.70001	-7.41328	-150.23497
143.80001	-7.41719	-150.29378
143.90001	-7.42172	-150.36038
144.00001	-7.42688	-150.44115
144.10001	-7.43250	-150.53983
144.20001	-7.43969	-150.67728
144.30001	-7.44359	-150.74410
144.40001	-7.44781	-150.79504
144.50001	-7.45250	-150.87198
144.60001	-7.45828	-150.96158
144.70001	-7.46594	-151.12962
144.80001	-7.47047	-151.21527
144.90001	-7.47422	-151.26036
145.00001	-7.47859	-151.32380
145.10001	-7.48344	-151.38969
145.20001	-7.48875	-151.49665
145.30001	-7.49562	-151.61119
145.40001	-7.50063	-151.71687
145.50001	-7.50453	-151.76423
145.60001	-7.50953	-151.83803
145.70001	-7.51516	-151.92932
145.80001	-7.52188	-152.06045
145.90001	-7.52594	-152.12831
146.00001	-7.53000	-152.17215
146.10001	-7.53453	-152.23800
146.20001	-7.53969	-152.30937
146.30001	-7.54562	-152.41049
146.40001	-7.55406	-152.56247
146.50001	-7.55844	-152.66946
146.60001	-7.56188	-152.68782
146.70001	-7.56656	-152.74777
146.80001	-7.57234	-152.84203
146.90001	-7.58062	-153.01995
147.00001	-7.58437	-153.07805
147.10001	-7.58812	-153.12535
147.20001	-7.59297	-153.20142
147.30001	-7.59922	-153.33627
147.40001	-7.60547	-153.44794
147.50001	-7.61141	-153.58010
147.60001	-7.61438	-153.60504
147.70001	-7.61828	-153.64355
147.80001	-7.62297	-153.71463
147.90001	-7.62859	-153.82053
148.00001	-7.63547	-153.95425
148.10001	-7.64016	-154.04423
148.20001	-7.64422	-154.09851
148.30001	-7.64859	-154.15514
148.40001	-7.65359	-154.24357
148.50001	-7.65938	-154.33799
148.60001	-7.66766	-154.51567
148.70001	-7.67141	-154.58871
148.80001	-7.67516	-154.62397
148.90001	-7.67984	-154.68733
149.00001	-7.68484	-154.77602
149.10001	-7.69094	-154.88367
149.20001	-7.69625	-154.98298
149.30001	-7.70094	-155.04713
149.40001	-7.70594	-155.12386
149.50001	-7.71109	-155.21871
149.60001	-7.71672	-155.31747
149.70001	-7.72437	-155.47082
149.80001	-7.72812	-155.53045
149.90001	-7.73187	-155.56829
150.00001	-7.73641	-155.63641
150.10001	-7.74203	-155.72505
150.20001	-7.74891	-155.86275
150.30001	-7.75375	-155.95086
150.40001	-7.75781	-156.00525
150.50001	-7.76203	-156.06442
150.60001	-7.76734	-156.14238
150.70001	-7.77297	-156.24264
150.80001	-7.78016	-156.37536
150.90001	-7.78453	-156.46169
151.00001	-7.78859	-156.50712
151.10001	-7.79344	-156.57715
151.20001	-7.79906	-156.66218
151.30001	-7.80594	-156.80785
151.40001	-7.81094	-156.90562
151.50001	-7.81484	-156.94770
151.60001	-7.81906	-157.00652
151.70001	-7.82375	-157.07789
151.80001	-7.82906	-157.16039
151.90001	-7.83625	-157.29044
152.00001	-7.84125	-157.39967
152.10001	-7.84531	-157.44685
152.20001	-7.85031	-157.51551
152.30001	-7.85625	-157.62056
152.40001	-7.86344	-157.76442
152.50001	-7.86766	-157.84468
152.60001	-7.87156	-157.87929
152.70001	-7.87594	-157.93042
152.80001	-7.88094	-158.01251
152.90001	-7.88656	-158.11051
153.00001	-7.89406	-158.24978
153.10001	-7.89828	-158.33287
153.20001	-7.90219	-158.37276
153.30001	-7.90656	-158.41949
153.40001	-7.91203	-158.50565
153.50001	-7.91953	-158.65122
153.60001	-7.92453	-158.75651
153.70001	-7.92844	-158.80442
153.80001	-7.93281	-158.86341
153.90001	-7.93797	-158.93087
154.00001	-7.94344	-159.02846
154.10001	-7.95031	-159.15790
154.20001	-7.95469	-159.23662
154.30001	-7.95875	-159.29046
154.40001	-7.96359	-159.35455
154.50001	-7.96922	-159.45452
154.60001	-7.97641	-159.59324
154.70001	-7.98109	-159.67290
154.80001	-7.98500	-159.72391
154.90001	-7.98953	-159.77900
155.00001	-7.99484	-159.86542
155.10001	-8.00109	-159.97118
155.20001	-8.00906	-160.15485
155.30001	-8.01250	-160.21554
155.40001	-8.01641	-160.25919
155.50001	-8.02125	-160.32730
155.60001	-8.02719	-160.42611
155.70001	-8.03344	-160.55407
155.80001	-8.03766	-160.61100
155.90001	-8.04156	-160.66711
156.00001	-8.04578	-160.72527
156.10001	-8.05047	-160.79661
156.20001	-8.05625	-160.88417
156.30001	-8.06359	-161.02515
156.40001	-8.06844	-161.13010
156.50001	-8.07250	-161.17205
156.60001	-8.07703	-161.24067
156.70001	-8.08250	-161.31827
156.80001	-8.08969	-161.47198
156.90001	-8.09453	-161.56776
157.00001	-8.09828	-161.61135
157.10001	-8.10266	-161.66830
157.20001	-8.10766	-161.73971
157.30001	-8.11344	-161.83870
157.40001	-8.11984	-161.95486
157.50001	-8.12469	-162.04438
157.60001	-8.12875	-162.09273
157.70001	-8.13359	-162.15618
157.80001	-8.13906	-162.24706
157.90001	-8.14609	-162.38557
158.00001	-8.15109	-162.47518
158.10001	-8.15531	-162.52263
158.20001	-8.15953	-162.57606
158.30001	-8.16469	-162.65233
158.40001	-8.17031	-162.75783
158.50001	-8.17719	-162.88179
158.60001	-8.18172	-162.96667
158.70001	-8.18547	-163.00023
158.80001	-8.19031	-163.05691
158.90001	-8.19594	-163.14571
159.00001	-8.20266	-163.27117
159.10001	-8.20719	-163.34446
159.20001	-8.21141	-163.39819
159.30001	-8.21641	-163.47617
159.40001	-8.22172	-163.56191
159.50001	-8.22734	-163.65530
159.60001	-8.23469	-163.79152
159.70001	-8.23875	-163.85904
159.80001	-8.24250	-163.88674
159.90001	-8.24719	-163.94344
160.00001	-8.25250	-164.02163
160.10001	-8.25953	-164.15711
160.20001	-8.26469	-164.26206
160.30001	-8.26875	-164.29791
160.40001	-8.27328	-164.35210
160.50001	-8.27828	-164.42543
160.60001	-8.28359	-164.50535
160.70001	-8.29078	-164.63518
160.80001	-8.29500	-164.70726
160.90001	-8.29906	-164.74855
161.00001	-8.30391	-164.81510
161.10001	-8.30938	-164.90641
161.20001	-8.31625	-165.01966
161.30001	-8.32109	-165.10835
161.40001	-8.32500	-165.14105
161.50001	-8.32938	-165.19427
161.60001	-8.33422	-165.26449
161.70001	-8.33969	-165.35155
161.80001	-8.34672	-165.47212
161.90001	-8.35156	-165.57339
162.00001	-8.35547	-165.59590
162.10001	-8.35984	-165.64463
162.20001	-8.36500	-165.71224
162.30001	-8.37219	-165.82417
162.40001	-8.37766	-165.94499
162.50001	-8.38188	-165.98073
162.60001	-8.38625	-166.03175
162.70001	-8.39125	-166.08979
162.80001	-8.39688	-166.17483
162.90001	-8.40406	-166.28662
163.00001	-8.40906	-166.38029
163.10001	-8.41297	-166.40322
163.20001	-8.41797	-166.47249
163.30001	-8.42359	-166.56047
163.40001	-8.43141	-166.69120
163.50001	-8.43656	-166.79364
163.60001	-8.43969	-166.80107
163.70001	-8.44344	-166.83170
163.80001	-8.44828	-166.89150
163.90001	-8.45406	-166.98383
164.00001	-8.46172	-167.12745
164.10001	-8.46625	-167.21894
164.20001	-8.46984	-167.24317
164.30001	-8.47453	-167.28440
164.40001	-8.47969	-167.36689
164.50001	-8.48578	-167.46782
164.60001	-8.49125	-167.56959
164.70001	-8.49547	-167.62196
164.80001	-8.50016	-167.67135
164.90001	-8.50531	-167.75112
165.00001	-8.51078	-167.84172
165.10001	-8.51812	-167.96087
165.20001	-8.52266	-168.04653
165.30001	-8.52641	-168.06774
165.40001	-8.53094	-168.11587
165.50001	-8.53641	-168.19529
165.60001	-8.54469	-168.36362
165.70001	-8.54906	-168.44673
165.80001	-8.55281	-168.47432
165.90001	-8.55719	-168.52291
166.00001	-8.56219	-168.58836
166.10001	-8.56750	-168.66969
166.20001	-8.57469	-168.79040
166.30001	-8.57922	-168.87593
166.40001	-8.58313	-168.90407
166.50001	-8.58750	-168.96100
166.60001	-8.59297	-169.03746
166.70001	-8.60016	-169.15923
166.80001	-8.60547	-169.26461
166.90001	-8.60937	-169.30035
167.00001	-8.61359	-169.33578
167.10001	-8.61859	-169.41045
167.20001	-8.62406	-169.50443
167.30001	-8.63125	-169.62616
167.40001	-8.63641	-169.72709
167.50001	-8.64016	-169.75635
167.60001	-8.64469	-169.80809
167.70001	-8.65016	-169.89195
167.80001	-8.65672	-170.00535
167.90001	-8.66203	-170.09927
168.00001	-8.66609	-170.14331
168.10001	-8.67047	-170.19221
168.20001	-8.67516	-170.25603
168.30001	-8.68078	-170.34723
168.40001	-8.68797	-170.46466
168.50001	-8.69281	-170.58027
168.60001	-8.69641	-170.58641
168.70001	-8.70078	-170.64138
168.80001	-8.70625	-170.71821
168.90001	-8.71313	-170.83620
169.00001	-8.71875	-170.94450
169.10001	-8.72297	-170.98823
169.20001	-8.72719	-171.04001
169.30001	-8.73234	-171.10369
169.40001	-8.73750	-171.17521
169.50001	-8.74375	-171.27480
169.60001	-8.74953	-171.39107
169.70001	-8.75328	-171.42808
169.80001	-8.75781	-171.47484
169.90001	-8.76328	-171.55102
170.00001	-8.77063	-171.69109
170.10001	-8.77578	-171.78947
170.20001	-8.77953	-171.81168
170.30001	-8.78375	-171.85560
170.40001	-8.78891	-171.92885
170.50001	-8.79453	-172.02513
170.60001	-8.80156	-172.14523
170.70001	-8.80687	-172.26426
170.80001	-8.81063	-172.27289
170.90001	-8.81516	-172.32187
171.00001	-8.82016	-172.39586
171.10001	-8.82703	-172.50606
171.20001	-8.83297	-172.63041
171.30001	-8.83750	-172.69637
171.40001	-8.84219	-172.75640
171.50001	-8.84719	-172.83182
171.60001	-8.85281	-172.92409
171.70001	-8.85953	-173.04988
171.80001	-8.86328	-173.10922
171.90001	-8.86688	-173.11826
172.00001	-8.87141	-173.18720
172.10001	-8.87688	-173.27656
172.20001	-8.88281	-173.39025
172.30001	-8.88844	-173.48695
172.40001	-8.89313	-173.55646
172.50001	-8.89766	-173.61535
172.60001	-8.90250	-173.67516
172.70001	-8.90766	-173.76108
172.80001	-8.91422	-173.87304
172.90001	-8.91953	-173.98810
173.00001	-8.92359	-174.02282
173.10001	-8.92812	-174.08450
173.20001	-8.93328	-174.15890
173.30001	-8.94000	-174.27395
173.40001	-8.94516	-174.36656
173.50001	-8.94937	-174.40739
173.60001	-8.95391	-174.45932
173.70001	-8.95891	-174.51878
173.80001	-8.96391	-174.59564
173.90001	-8.97047	-174.70223
174.00001	-8.97594	-174.80418
174.10001	-8.98000	-174.83178
174.20001	-8.98453	-174.88353
174.30001	-8.98969	-174.93524
174.40001	-8.99656	-175.05553
174.50001	-9.00266	-175.18571
174.60001	-9.00672	-175.21909
174.70001	-9.01078	-175.25376
174.80001	-9.01547	-175.30544
174.90001	-9.02094	-175.37652
175.00001	-9.02750	-175.48925
175.10001	-9.03266	-175.58229
175.20001	-9.03656	-175.60588
175.30001	-9.04125	-175.65225
175.40001	-9.04641	-175.72512
175.50001	-9.05297	-175.82648
175.60001	-9.05953	-175.95704
175.70001	-9.06328	-175.99148
175.80001	-9.06734	-176.01602
175.90001	-9.07203	-176.06498
176.00001	-9.07750	-176.14259
176.10001	-9.08484	-176.26640
176.20001	-9.09031	-176.38418
176.30001	-9.09375	-176.38102
176.40001	-9.09813	-176.42286
176.50001	-9.10297	-176.47520
176.60001	-9.10891	-176.55879
176.70001	-9.11516	-176.67884
176.80001	-9.11969	-176.72448
176.90001	-9.12422	-176.76629
177.00001	-9.12938	-176.83388
177.10001	-9.13500	-176.90763
177.20001	-9.14266	-177.03129
177.30001	-9.14781	-177.14970
177.40001	-9.15109	-177.12112
177.50001	-9.15531	-177.16782
177.60001	-9.16031	-177.22464
177.70001	-9.16703	-177.32562
177.80001	-9.17266	-177.43830
177.90001	-9.17656	-177.47116
178.00001	-9.18078	-177.49833
178.10001	-9.18547	-177.54741
178.20001	-9.19078	-177.62585
178.30001	-9.19688	-177.70366
178.40001	-9.20344	-177.84724
178.50001	-9.20734	-177.87090
178.60001	-9.21172	-177.90303
178.70001	-9.21672	-177.95812
178.80001	-9.22359	-178.06473
178.90001	-9.22922	-178.17186
179.00001	-9.23297	-178.19011
179.10001	-9.23703	-178.21868
179.20001	-9.24203	-178.28445
179.30001	-9.24813	-178.38129
179.40001	-9.25703	-178.53485
179.50001	-9.26203	-178.65789
179.60001	-9.26500	-178.63090
179.70001	-9.26969	-178.67297
179.80001	-9.27547	-178.76145
179.90001	-9.28219	-178.88819
180.00001	-9.28656	-178.94514
180.10001	-9.29031	-178.96985
180.20001	-9.29437	-179.00735
180.30001	-9.29906	-179.05392
180.40001	-9.30453	-179.14325
180.50001	-9.31188	-179.25265
180.60001	-9.31766	-179.38529
180.70001	-9.32109	-179.40636
180.80001	-9.32531	-179.43351
180.90001	-9.33016	-179.48723
181.00001	-9.33687	-179.59368
181.10001	-9.34328	-179.73480
181.20001	-9.34734	-179.76359
181.30001	-9.35156	-179.80753
181.40001	-9.35641	-179.85959
181.50001	-9.36188	-179.94040
181.60001	-9.36766	-180.02388
181.70001	-9.37359	-180.13334
181.80001	-9.37750	-180.16465
181.90001	-9.38203	-180.20624
182.00001	-9.38766	-180.29273
182.10001	-9.39500	-180.41518
182.20001	-9.40047	-180.52322
182.30001	-9.40422	-180.52720
182.40001	-9.40828	-180.55995
182.50001	-9.41281	-180.61359
182.60001	-9.41828	-180.70047
182.70001	-9.42516	-180.80342
182.80001	-9.43141	-180.94991
182.90001	-9.43500	-180.94993
183.00001	-9.43938	-180.98231
183.10001	-9.44469	-181.06192
183.20001	-9.45109	-181.15807
183.30001	-9.45641	-181.25148
183.40001	-9.46063	-181.28911
183.50001	-9.46484	-181.32505
183.60001	-9.46953	-181.39213
183.70001	-9.47484	-181.46126
183.80001	-9.48172	-181.56354
183.90001	-9.48828	-181.71415
184.00001	-9.49187	-181.73330
184.10001	-9.49609	-181.74925
184.20001	-9.50109	-181.81826
184.30001	-9.50750	-181.92267
184.40001	-9.51312	-182.03539
184.50001	-9.51734	-182.08168
184.60001	-9.52172	-182.12093
184.70001	-9.52625	-182.17108
184.80001	-9.53141	-182.24669
184.90001	-9.53766	-182.32816
185.00001	-9.54328	-182.46344
185.10001	-9.54734	-182.48057
185.20001	-9.55203	-182.53092
185.30001	-9.55734	-182.60685
185.40001	-9.56438	-182.71592
185.50001	-9.57031	-182.83764
185.60001	-9.57406	-182.84228
185.70001	-9.57813	-182.86851
185.80001	-9.58266	-182.91840
185.90001	-9.58781	-182.98702
186.00001	-9.59453	-183.08933
186.10001	-9.60109	-183.24512
186.20001	-9.60484	-183.24798
186.30001	-9.60922	-183.28014
186.40001	-9.61438	-183.33828
186.50001	-9.62109	-183.44079
186.60001	-9.62672	-183.55149
186.70001	-9.63063	-183.57562
186.80001	-9.63484	-183.61203
186.90001	-9.63953	-183.65698
187.00001	-9.64500	-183.72042
187.10001	-9.65219	-183.83408
187.20001	-9.65844	-183.97741
187.30001	-9.66172	-183.95939
187.40001	-9.66625	-183.98915
187.50001	-9.67156	-184.07209
187.60001	-9.67781	-184.16482
187.70001	-9.68453	-184.30774
187.80001	-9.68828	-184.33216
187.90001	-9.69250	-184.35159
188.00001	-9.69734	-184.40501
188.10001	-9.70234	-184.47118
188.20001	-9.70875	-184.57678
188.30001	-9.71453	-184.69971
188.40001	-9.71844	-184.71250
188.50001	-9.72313	-184.75266
188.60001	-9.72813	-184.83061
188.70001	-9.73406	-184.90697
188.80001	-9.74016	-185.01839
188.90001	-9.74406	-185.03030
189.00001	-9.74813	-185.04979
189.10001	-9.75297	-185.10994
189.20001	-9.75859	-185.20379
189.30001	-9.76563	-185.31512
189.40001	-9.77219	-185.45732
189.50001	-9.77563	-185.44422
189.60001	-9.78000	-185.47218
189.70001	-9.78516	-185.53196
189.80001	-9.79094	-185.62390
189.90001	-9.79688	-185.72836
190.00001	-9.80109	-185.77340
190.10001	-9.80516	-185.79048
190.20001	-9.80969	-185.84527
190.30001	-9.81484	-185.90932
190.40001	-9.82125	-186.00281
190.50001	-9.82766	-186.13485
190.60001	-9.83141	-186.12599
190.70001	-9.83563	-186.16505
190.80001	-9.84094	-186.23443
190.90001	-9.84781	-186.33889
191.00001	-9.85422	-186.46586
191.10001	-9.85812	-186.47866
191.20001	-9.86234	-186.50019
191.30001	-9.86688	-186.53379
191.40001	-9.87141	-186.58192
191.50001	-9.87672	-186.64591
191.60001	-9.88391	-186.79012
191.70001	-9.88828	-186.81967
191.80001	-9.89281	-186.85201
191.90001	-9.89813	-186.90567
192.00001	-9.90500	-187.00260
192.10001	-9.91094	-187.11823
192.20001	-9.91469	-187.11799
192.30001	-9.91859	-187.13945
192.40001	-9.92313	-187.18041
192.50001	-9.92859	-187.24930
192.60001	-9.93453	-187.33929
192.70001	-9.94172	-187.47646
192.80001	-9.94563	-187.48146
192.90001	-9.94969	-187.50115
193.00001	-9.95438	-187.53815
193.10001	-9.96031	-187.62547
193.20001	-9.96656	-187.73419
193.30001	-9.97109	-187.77554
193.40001	-9.97531	-187.81099
193.50001	-9.98000	-187.84748
193.60001	-9.98547	-187.91404
193.70001	-9.99187	-188.01300
193.80001	-9.99891	-188.15514
193.90001	-10.00219	-188.14757
194.00001	-10.00625	-188.15300
194.10001	-10.01094	-188.21034
194.20001	-10.01734	-188.29267
194.30001	-10.02422	-188.44229
194.40001	-10.02828	-188.45086
194.50001	-10.03219	-188.46932
194.60001	-10.03672	-188.51398
194.70001	-10.04172	-188.57300
194.80001	-10.04703	-188.64173
194.90001	-10.05453	-188.76146
195.00001	-10.05859	-188.79281
195.10001	-10.06281	-188.80461
195.20001	-10.06797	-188.86177
195.30001	-10.07422	-188.94655
195.40001	-10.08109	-189.08261
195.50001	-10.08531	-189.09852
195.60001	-10.08969	-189.12899
195.70001	-10.09469	-189.19407
195.80001	-10.10094	-189.28087
195.90001	-10.10891	-189.41700
196.00001	-10.11328	-189.47563
196.10001	-10.11594	-189.43445
196.20001	-10.12031	-189.46463
196.30001	-10.12562	-189.54635
196.40001	-10.13188	-189.64371
196.50001	-10.13750	-189.74794
196.60001	-10.14156	-189.76343
196.70001	-10.14578	-189.78539
196.80001	-10.15063	-189.85243
196.90001	-10.15578	-189.90292
197.00001	-10.16156	-189.98437
197.10001	-10.16812	-190.11590
197.20001	-10.17219	-190.12052
197.30001	-10.17641	-190.14789
197.40001	-10.18141	-190.20079
197.50001	-10.18766	-190.29288
197.60001	-10.19406	-190.42322
197.70001	-10.19828	-190.43428
197.80001	-10.20250	-190.46494
197.90001	-10.20703	-190.50466
198.00001	-10.21219	-190.56103
198.10001	-10.21844	-190.65104
198.20001	-10.22594	-190.81894
198.30001	-10.22969	-190.81229
198.40001	-10.23375	-190.81740
198.50001	-10.23844	-190.86993
198.60001	-10.24469	-190.95978
198.70001	-10.25141	-191.10541
198.80001	-10.25531	-191.10258
198.90001	-10.25937	-191.11781
199.00001	-10.26406	-191.16619
199.10001	-10.26906	-191.22641
199.20001	-10.27484	-191.30649
199.30001	-10.28156	-191.43127
199.40001	-10.28563	-191.44507
199.50001	-10.29016	-191.47566
199.60001	-10.29531	-191.53500
199.70001	-10.30156	-191.62573
[truncated: 5,478 more rows]
