# Supplementary material for: Strengthening of 3D Printed Fused Deposition Manufactured Parts Using the Fill Compositing Technique
Source: PLoS One. 2015 Apr 16;10(4):e0122915. doi: 10.1371/journal.pone.0122915 (PMC4400136; doi:10.1371/journal.pone.0122915)
Supplement: S1 File — This is the raw data and information on all the samples presented in this manuscript. (ZIP) [file pone.0122915.s001.zip › Specimen_RawData_118.csv]

Time	Extension	Load
(sec)	(mm)	(N)
0.00000	-0.00016	-0.00720
0.10000	-0.00047	-0.01116
0.20000	-0.00359	-0.00666
0.30000	-0.01234	-0.00816
0.39200	-0.02234	-0.01030
0.49200	-0.02734	-0.00782
0.59200	-0.03094	-0.01324
0.69200	-0.03563	-0.01401
0.79200	-0.04078	-0.01220
0.89200	-0.04625	-0.01711
0.99200	-0.05328	-0.01167
1.09200	-0.05719	-0.00798
1.19200	-0.06109	-0.00819
1.29200	-0.06578	-0.01085
1.39200	-0.07156	-0.01101
1.49200	-0.07812	-0.06296
1.59200	-0.08266	-0.13224
1.69200	-0.08687	-0.20741
1.79200	-0.09141	-0.28722
1.89200	-0.09672	-0.37753
1.99200	-0.10266	-0.48099
2.09200	-0.11000	-0.61356
2.19200	-0.11359	-0.69568
2.29200	-0.11766	-0.75943
2.39200	-0.12250	-0.84132
2.49200	-0.12859	-0.94983
2.59200	-0.13594	-1.08737
2.69200	-0.14031	-1.17096
2.79200	-0.14422	-1.22856
2.89200	-0.14859	-1.30715
2.99200	-0.15344	-1.38407
3.09200	-0.15891	-1.48034
3.19200	-0.16641	-1.63489
3.29200	-0.17063	-1.72908
3.39200	-0.17469	-1.78824
3.49200	-0.17937	-1.87971
3.59200	-0.18500	-1.98841
3.69200	-0.19156	-2.12134
3.79200	-0.19625	-2.21503
3.89200	-0.20047	-2.28880
3.99200	-0.20516	-2.38622
4.09200	-0.21031	-2.48703
4.19200	-0.21594	-2.60843
4.29200	-0.22344	-2.76563
4.39200	-0.22750	-2.87337
4.49200	-0.23156	-2.95030
4.59200	-0.23625	-3.04635
4.69200	-0.24172	-3.15552
4.79200	-0.24828	-3.30596
4.89200	-0.25297	-3.41195
4.99200	-0.25734	-3.49927
5.09200	-0.26172	-3.59803
5.19200	-0.26672	-3.68958
5.29200	-0.27219	-3.81281
5.39200	-0.27875	-3.95391
5.49200	-0.28359	-4.07027
5.59200	-0.28781	-4.15197
5.69200	-0.29266	-4.26206
5.79200	-0.29812	-4.37219
5.89200	-0.30453	-4.50776
5.99200	-0.31000	-4.64367
6.09200	-0.31406	-4.72705
6.19200	-0.31844	-4.82484
6.29200	-0.32328	-4.92434
6.39200	-0.32906	-5.05123
6.49200	-0.33609	-5.19749
6.59200	-0.34063	-5.31089
6.69200	-0.34453	-5.37896
6.79200	-0.34938	-5.47780
6.89200	-0.35500	-5.58736
6.99200	-0.36188	-5.73986
7.09200	-0.36687	-5.86185
7.19200	-0.37094	-5.93717
7.29200	-0.37531	-6.03303
7.39200	-0.38031	-6.13003
7.49200	-0.38562	-6.24221
7.59200	-0.39297	-6.38184
7.69200	-0.39781	-6.50904
7.79200	-0.40172	-6.58788
7.89200	-0.40625	-6.67393
7.99200	-0.41141	-6.77951
8.09200	-0.41844	-6.93039
8.19200	-0.42391	-7.06616
8.29200	-0.42813	-7.15418
8.39200	-0.43328	-7.25594
8.49200	-0.43937	-7.39596
8.59200	-0.44609	-7.54771
8.69200	-0.45141	-7.69226
8.79200	-0.45422	-7.73897
8.89200	-0.45828	-7.82727
8.99200	-0.46250	-7.91838
9.09200	-0.46734	-8.02062
9.19200	-0.47344	-8.15316
9.29200	-0.47938	-8.30468
9.39200	-0.48422	-8.40954
9.49200	-0.48906	-8.51692
9.59200	-0.49453	-8.63757
9.69200	-0.50047	-8.79150
9.79200	-0.50766	-8.97059
9.89200	-0.51125	-9.05278
9.99200	-0.51531	-9.14138
10.09200	-0.52000	-9.24720
10.19200	-0.52531	-9.36628
10.29200	-0.53141	-9.51627
10.39200	-0.53625	-9.62473
10.49200	-0.54078	-9.72184
10.59200	-0.54547	-9.82745
10.69200	-0.55063	-9.95141
10.79200	-0.55609	-10.08424
10.89200	-0.56328	-10.24091
10.99200	-0.56766	-10.34891
11.09200	-0.57188	-10.44746
11.19200	-0.57672	-10.56106
11.29200	-0.58203	-10.68529
11.39200	-0.58859	-10.84501
11.49200	-0.59375	-10.97155
11.59200	-0.59766	-11.06886
11.69200	-0.60188	-11.16408
11.79200	-0.60672	-11.27571
11.89200	-0.61234	-11.40082
11.99200	-0.61875	-11.54054
12.09200	-0.62406	-11.67361
12.19200	-0.62813	-11.75675
12.29200	-0.63281	-11.86887
12.39200	-0.63812	-11.98009
12.49200	-0.64453	-12.12581
12.59200	-0.64984	-12.25349
12.69200	-0.65438	-12.35552
12.79200	-0.65891	-12.44262
12.89200	-0.66375	-12.54901
12.99200	-0.66938	-12.68168
13.09200	-0.67641	-12.82668
13.19200	-0.68188	-12.98857
13.29200	-0.68563	-13.06393
13.39200	-0.69016	-13.16553
13.49200	-0.69531	-13.27465
13.59200	-0.70188	-13.42431
13.69200	-0.70672	-13.53816
13.79200	-0.71094	-13.63509
13.89200	-0.71547	-13.73951
13.99200	-0.72031	-13.84176
14.09200	-0.72609	-13.97155
14.19200	-0.73438	-14.14648
14.29200	-0.73859	-14.27437
14.39200	-0.74203	-14.32933
14.49200	-0.74656	-14.42811
14.59200	-0.75203	-14.55236
14.69200	-0.75891	-14.70034
14.79200	-0.76406	-14.83594
14.89200	-0.76812	-14.92255
14.99200	-0.77266	-15.01448
15.09200	-0.77766	-15.12962
15.19200	-0.78312	-15.24901
15.29200	-0.79016	-15.40470
15.39200	-0.79484	-15.53376
15.49200	-0.79875	-15.60431
15.59200	-0.80328	-15.70308
15.69200	-0.80828	-15.82987
15.79200	-0.81422	-15.94669
15.89200	-0.81969	-16.07306
15.99200	-0.82406	-16.16021
16.09200	-0.82859	-16.25031
16.19200	-0.83375	-16.36945
16.29200	-0.83969	-16.50469
16.39200	-0.84766	-16.68633
16.49200	-0.85219	-16.80024
16.59200	-0.85609	-16.87383
16.69200	-0.86094	-16.97645
16.79200	-0.86625	-17.10575
16.89200	-0.87406	-17.29611
16.99200	-0.87859	-17.41191
17.09200	-0.88219	-17.48577
17.19200	-0.88656	-17.59028
17.29200	-0.89156	-17.70147
17.39200	-0.89687	-17.82060
17.49200	-0.90328	-17.95879
17.59200	-0.90797	-18.08575
17.69200	-0.91187	-18.15291
17.79200	-0.91656	-18.25495
17.89200	-0.92172	-18.37289
17.99200	-0.92812	-18.52215
18.09200	-0.93391	-18.67169
18.19200	-0.93828	-18.75232
18.29200	-0.94281	-18.85636
18.39200	-0.94781	-18.95951
18.49200	-0.95328	-19.09784
18.59200	-0.96016	-19.24250
18.69200	-0.96500	-19.38682
18.79200	-0.96875	-19.45311
18.89200	-0.97344	-19.55567
18.99200	-0.97875	-19.67010
19.09200	-0.98625	-19.83800
19.19200	-0.99172	-19.98418
19.29200	-0.99547	-20.05251
19.39200	-0.99969	-20.14935
19.49200	-1.00438	-20.25341
19.59200	-1.00984	-20.37897
19.69200	-1.01672	-20.52505
19.79200	-1.02219	-20.68228
19.89200	-1.02609	-20.75196
19.99200	-1.03063	-20.85382
20.09200	-1.03578	-20.96354
20.19200	-1.04234	-21.11493
20.29200	-1.04766	-21.26332
20.39200	-1.05188	-21.35252
20.49200	-1.05641	-21.44495
20.59200	-1.06141	-21.55482
20.69200	-1.06672	-21.67793
20.79200	-1.07313	-21.80995
20.89200	-1.07844	-21.96065
20.99200	-1.08234	-22.02433
21.09200	-1.08703	-22.11490
21.19200	-1.09250	-22.22728
21.29200	-1.09953	-22.36817
21.39200	-1.10500	-22.50057
21.49200	-1.10875	-22.57785
21.59200	-1.11297	-22.67087
21.69200	-1.11781	-22.77718
21.79200	-1.12328	-22.90519
21.89200	-1.13000	-23.04599
21.99200	-1.13531	-23.19502
22.09200	-1.13922	-23.27217
22.19200	-1.14391	-23.38080
22.29200	-1.14969	-23.51151
22.39200	-1.15641	-23.67711
22.49200	-1.16156	-23.80477
22.59200	-1.16563	-23.88456
22.69200	-1.16984	-23.98586
22.79200	-1.17469	-24.09360
22.89200	-1.18016	-24.22152
22.99200	-1.18703	-24.36427
23.09200	-1.19219	-24.51371
23.19200	-1.19578	-24.58257
23.29200	-1.20047	-24.68831
23.39200	-1.20578	-24.80513
23.49200	-1.21250	-24.96187
23.59200	-1.21828	-25.10914
23.69200	-1.22250	-25.21275
23.79200	-1.22672	-25.30606
23.89200	-1.23172	-25.42453
23.99200	-1.23688	-25.53783
24.09200	-1.24297	-25.67167
24.19200	-1.24922	-25.84300
24.29200	-1.25297	-25.91985
24.39200	-1.25781	-26.02689
24.49200	-1.26359	-26.16803
24.59200	-1.27063	-26.34082
24.69200	-1.27547	-26.45819
24.79200	-1.27906	-26.53603
24.89200	-1.28344	-26.63236
24.99200	-1.28844	-26.75271
25.09200	-1.29391	-26.88417
25.19200	-1.30047	-27.03414
25.29200	-1.30656	-27.21551
25.39200	-1.31047	-27.28814
25.49200	-1.31516	-27.40474
25.59200	-1.32047	-27.53576
25.69200	-1.32641	-27.66888
25.79200	-1.33141	-27.80003
25.89200	-1.33563	-27.88819
25.99200	-1.33969	-27.98381
26.09200	-1.34438	-28.08847
26.19200	-1.34969	-28.21492
26.29200	-1.35719	-28.37516
26.39200	-1.36297	-28.53821
26.49200	-1.36672	-28.60595
26.59200	-1.37156	-28.72806
26.69200	-1.37703	-28.85623
26.79200	-1.38328	-29.01406
26.89200	-1.38828	-29.15562
26.99200	-1.39250	-29.25013
27.09200	-1.39688	-29.34498
27.19200	-1.40172	-29.45984
27.29200	-1.40687	-29.59516
27.39200	-1.41313	-29.74600
27.49200	-1.41844	-29.89776
27.59200	-1.42250	-29.98136
27.69200	-1.42719	-30.09233
27.79200	-1.43266	-30.22829
27.89200	-1.43969	-30.38502
27.99200	-1.44516	-30.52064
28.09200	-1.44922	-30.60225
28.19200	-1.45391	-30.69642
28.29200	-1.45859	-30.79772
28.39200	-1.46359	-30.89393
28.49200	-1.46937	-31.00693
28.59200	-1.47484	-31.14424
28.69200	-1.47906	-31.22712
28.79200	-1.48375	-31.31538
28.89200	-1.48859	-31.42495
28.99200	-1.49484	-31.55418
29.09200	-1.50172	-31.74085
29.19200	-1.50641	-31.83436
29.29200	-1.51063	-31.92535
29.39200	-1.51547	-32.03450
29.49200	-1.52047	-32.14775
29.59200	-1.52688	-32.28559
29.69200	-1.53234	-32.42822
29.79200	-1.53641	-32.50794
29.89200	-1.54094	-32.60658
29.99200	-1.54594	-32.71835
30.09200	-1.55203	-32.84987
30.19200	-1.55844	-33.00979
30.29200	-1.56250	-33.09238
30.39200	-1.56656	-33.17351
30.49200	-1.57109	-33.27418
30.59200	-1.57672	-33.39994
30.69200	-1.58391	-33.55390
30.79200	-1.59000	-33.72408
30.89200	-1.59344	-33.78380
30.99200	-1.59797	-33.87342
31.09200	-1.60313	-33.98827
31.19200	-1.60953	-34.12637
31.29200	-1.61516	-34.27089
31.39200	-1.61937	-34.34723
31.49200	-1.62375	-34.43897
31.59200	-1.62828	-34.54119
31.69200	-1.63344	-34.64830
31.79200	-1.63969	-34.78301
31.89200	-1.64594	-34.94139
31.99200	-1.64969	-35.00619
32.09200	-1.65391	-35.08283
32.19200	-1.65875	-35.18968
32.29200	-1.66531	-35.34008
32.39200	-1.67172	-35.50788
32.49200	-1.67578	-35.57776
32.59200	-1.68016	-35.66604
32.69200	-1.68516	-35.76691
32.79200	-1.69062	-35.88663
32.89200	-1.69797	-36.03550
32.99200	-1.70453	-36.22646
33.09200	-1.70781	-36.26993
33.19200	-1.71234	-36.36387
33.29200	-1.71812	-36.48644
33.39200	-1.72641	-36.68508
33.49200	-1.73000	-36.77271
33.59200	-1.73313	-36.81760
33.69200	-1.73734	-36.90113
33.79200	-1.74203	-37.01004
33.89200	-1.74734	-37.13561
33.99200	-1.75422	-37.28402
34.09200	-1.76000	-37.45263
34.19200	-1.76391	-37.52035
34.29200	-1.76859	-37.61774
34.39200	-1.77344	-37.72091
34.49200	-1.77938	-37.85531
34.59200	-1.78531	-38.02527
34.69200	-1.78984	-38.12312
34.79200	-1.79422	-38.20457
34.89200	-1.79906	-38.31779
34.99200	-1.80437	-38.43788
35.09200	-1.81047	-38.57158
35.19200	-1.81625	-38.73033
35.29200	-1.82000	-38.79556
35.39200	-1.82438	-38.88460
35.49200	-1.82984	-39.01273
35.59200	-1.83703	-39.17363
35.69200	-1.84297	-39.33240
35.79200	-1.84672	-39.40541
35.89200	-1.85094	-39.48837
35.99200	-1.85578	-39.59030
36.09200	-1.86094	-39.71119
36.19200	-1.86672	-39.83931
36.29200	-1.87359	-40.01968
36.39200	-1.87734	-40.10184
36.49200	-1.88156	-40.18523
36.59200	-1.88672	-40.29267
36.69200	-1.89344	-40.44252
36.79200	-1.89953	-40.60770
36.89200	-1.90328	-40.68430
36.99200	-1.90750	-40.76609
37.09200	-1.91219	-40.86453
37.19200	-1.91766	-40.99877
37.29200	-1.92391	-41.14478
37.39200	-1.93078	-41.32961
37.49200	-1.93438	-41.39876
37.59200	-1.93859	-41.47836
37.69200	-1.94391	-41.59632
37.79200	-1.94984	-41.74045
37.89200	-1.95500	-41.87151
37.99200	-1.95969	-41.97654
38.09200	-1.96406	-42.07032
38.19200	-1.96891	-42.18566
38.29200	-1.97453	-42.30992
38.39200	-1.98141	-42.45566
38.49200	-1.98766	-42.63759
38.59200	-1.99078	-42.68429
38.69200	-1.99500	-42.76048
38.79200	-2.00000	-42.87785
38.89200	-2.00672	-43.03240
38.99200	-2.01297	-43.20429
39.09200	-2.01719	-43.29524
39.19200	-2.02156	-43.38195
39.29200	-2.02641	-43.49348
39.39200	-2.03109	-43.60645
39.49200	-2.03703	-43.72660
39.59200	-2.04312	-43.91009
39.69200	-2.04734	-43.99385
39.79200	-2.05187	-44.09814
39.89200	-2.05719	-44.22238
39.99200	-2.06422	-44.37518
40.09200	-2.07031	-44.55515
40.19200	-2.07375	-44.61737
40.29200	-2.07813	-44.69774
40.39200	-2.08313	-44.82164
40.49200	-2.08844	-44.96031
40.59200	-2.09484	-45.10130
40.69200	-2.10031	-45.26237
40.79200	-2.10422	-45.33687
40.89200	-2.10844	-45.42192
40.99200	-2.11344	-45.53229
41.09200	-2.11938	-45.68132
41.19200	-2.12563	-45.84025
41.29200	-2.13031	-45.95516
41.39200	-2.13469	-46.05445
41.49200	-2.13969	-46.16359
41.59200	-2.14500	-46.29477
41.69200	-2.15141	-46.43306
41.79200	-2.15719	-46.59731
41.89200	-2.16078	-46.66148
41.99200	-2.16500	-46.75966
42.09200	-2.16984	-46.86509
42.19200	-2.17594	-47.00841
42.29200	-2.18297	-47.20142
42.39200	-2.18734	-47.30053
42.49200	-2.19156	-47.38940
42.59200	-2.19656	-47.50267
42.69200	-2.20203	-47.62907
42.79200	-2.20859	-47.78365
42.89200	-2.21391	-47.93317
42.99200	-2.21766	-48.01909
43.09200	-2.22188	-48.10838
43.19200	-2.22672	-48.21335
43.29200	-2.23234	-48.34714
43.39200	-2.23922	-48.51632
43.49200	-2.24359	-48.62439
43.59200	-2.24750	-48.70268
43.69200	-2.25234	-48.81355
43.79200	-2.25766	-48.92931
43.89200	-2.26344	-49.05936
43.99200	-2.27031	-49.25005
44.09200	-2.27437	-49.32986
44.19200	-2.27906	-49.42543
44.29200	-2.28422	-49.54324
44.39200	-2.29000	-49.67307
44.49200	-2.29609	-49.83514
44.59200	-2.30047	-49.93864
44.69200	-2.30453	-50.01766
44.79200	-2.30922	-50.12795
44.89200	-2.31438	-50.24037
44.99200	-2.32078	-50.38694
45.09200	-2.32687	-50.55540
45.19200	-2.33062	-50.62524
45.29200	-2.33500	-50.71611
45.39200	-2.34016	-50.83098
45.49200	-2.34625	-50.95973
45.59200	-2.35328	-51.13306
45.69200	-2.35766	-51.22859
45.79200	-2.36203	-51.30932
45.89200	-2.36672	-51.41067
45.99200	-2.37156	-51.52962
46.09200	-2.37703	-51.64709
46.19200	-2.38375	-51.81862
46.29200	-2.38750	-51.89408
46.39200	-2.39203	-51.98394
46.49200	-2.39734	-52.10564
46.59200	-2.40391	-52.24682
46.69200	-2.40953	-52.40470
46.79200	-2.41359	-52.48535
46.89200	-2.41766	-52.56492
46.99200	-2.42234	-52.67552
47.09200	-2.42781	-52.78745
47.19200	-2.43406	-52.93233
47.29200	-2.44188	-53.12771
47.39200	-2.44531	-53.18767
47.49200	-2.44938	-53.26739
47.59200	-2.45391	-53.36495
47.69200	-2.45984	-53.49758
47.79200	-2.46625	-53.66857
47.89200	-2.47047	-53.76034
47.99200	-2.47453	-53.84450
48.09200	-2.47906	-53.92946
48.19200	-2.48438	-54.04130
48.29200	-2.49000	-54.17048
48.39200	-2.49641	-54.31619
48.49200	-2.50078	-54.41996
48.59200	-2.50500	-54.49152
48.69200	-2.51000	-54.60104
48.79200	-2.51609	-54.72704
48.89200	-2.52484	-54.94542
48.99200	-2.52891	-55.03657
49.09200	-2.53266	-55.09500
49.19200	-2.53750	-55.19876
49.29200	-2.54297	-55.32391
49.39200	-2.54891	-55.46477
49.49200	-2.55547	-55.64528
49.59200	-2.55875	-55.70015
49.69200	-2.56266	-55.77254
49.79200	-2.56797	-55.89098
49.89200	-2.57438	-56.02634
49.99200	-2.58094	-56.21300
50.09200	-2.58484	-56.29649
50.19200	-2.58891	-56.38615
50.29200	-2.59328	-56.47461
50.39200	-2.59844	-56.60069
50.49200	-2.60391	-56.72112
50.59200	-2.61156	-56.92101
50.69200	-2.61547	-57.01068
50.79200	-2.61984	-57.09428
50.89200	-2.62469	-57.20380
50.99200	-2.63109	-57.33708
51.09200	-2.63703	-57.51159
51.19200	-2.64109	-57.59671
51.29200	-2.64531	-57.68044
51.39200	-2.65000	-57.78186
51.49200	-2.65500	-57.89160
51.59200	-2.66078	-58.03456
51.69200	-2.66766	-58.22085
51.79200	-2.67188	-58.31739
51.89200	-2.67656	-58.41040
51.99200	-2.68188	-58.53676
52.09200	-2.68813	-58.68325
52.19200	-2.69406	-58.83434
52.29200	-2.69766	-58.91021
52.39200	-2.70172	-58.98626
52.49200	-2.70609	-59.08878
52.59200	-2.71125	-59.20243
52.69200	-2.71734	-59.35295
52.79200	-2.72516	-59.55283
52.89200	-2.72906	-59.63680
52.99200	-2.73344	-59.72730
53.09200	-2.73813	-59.82924
53.19200	-2.74391	-59.95698
53.29200	-2.75016	-60.10911
53.39200	-2.75422	-60.08530
53.49200	-2.75844	-60.15133
53.59200	-2.76313	-60.25923
53.69200	-2.76859	-60.39338
53.79200	-2.77484	-60.54304
53.89200	-2.78156	-60.73475
53.99200	-2.78516	-60.80781
54.09200	-2.78953	-60.89175
54.19200	-2.79453	-61.00964
54.29200	-2.80031	-61.14564
54.39200	-2.80719	-61.31535
54.49200	-2.81156	-61.42621
54.59200	-2.81562	-61.50319
54.69200	-2.81984	-61.58715
54.79200	-2.82484	-61.70030
54.89200	-2.83063	-61.83724
54.99200	-2.83797	-62.02868
55.09200	-2.84203	-62.12197
55.19200	-2.84641	-62.21105
55.29200	-2.85125	-62.32380
55.39200	-2.85688	-62.45278
55.49200	-2.86344	-62.61836
55.59200	-2.86812	-62.73247
55.69200	-2.87266	-62.82701
55.79200	-2.87719	-62.92907
55.89200	-2.88234	-63.03837
55.99200	-2.88828	-63.17737
56.09200	-2.89516	-63.36136
56.19200	-2.89875	-63.42940
56.29200	-2.90266	-63.50353
56.39200	-2.90734	-63.61067
56.49200	-2.91359	-63.73871
56.59200	-2.92125	-63.94440
56.69200	-2.92547	-64.04853
56.79200	-2.92938	-64.12016
56.89200	-2.93391	-64.21862
56.99200	-2.93938	-64.35353
57.09200	-2.94531	-64.47641
57.19200	-2.95297	-64.69752
57.29200	-2.95656	-64.79071
57.39200	-2.96047	-64.84161
57.49200	-2.96516	-64.94855
57.59200	-2.97109	-65.08332
57.69200	-2.97797	-65.27647
57.79200	-2.98203	-65.35949
57.89200	-2.98656	-65.48549
57.99200	-2.99125	-65.59043
58.09200	-2.99641	-65.70924
58.19200	-3.00266	-65.86011
58.29200	-3.00937	-66.05015
58.39200	-3.01297	-66.13024
58.49200	-3.01719	-66.21977
58.59200	-3.02203	-66.33741
58.69200	-3.02734	-66.47088
58.79200	-3.03281	-66.60194
58.89200	-3.03766	-66.72556
58.99200	-3.04188	-66.82934
59.09200	-3.04656	-66.93064
59.19200	-3.05187	-67.05365
59.29200	-3.05766	-67.19867
59.39200	-3.06500	-67.38599
59.49200	-3.06906	-67.48642
59.59200	-3.07313	-67.55877
59.69200	-3.07812	-67.67432
59.79200	-3.08406	-67.82093
59.89200	-3.09062	-67.98979
59.99200	-3.09500	-68.09670
60.09200	-3.09906	-68.18215
60.19200	-3.10375	-68.29064
60.29200	-3.10875	-68.39680
60.39200	-3.11422	-68.53155
60.49200	-3.12125	-68.70475
60.59200	-3.12578	-68.83353
60.69200	-3.12984	-68.91334
60.79200	-3.13469	-69.01946
60.89200	-3.14094	-69.16245
60.99200	-3.14813	-69.36011
61.09200	-3.15203	-69.45073
61.19200	-3.15578	-69.52546
61.29200	-3.16016	-69.60908
61.39200	-3.16531	-69.72510
61.49200	-3.17109	-69.86859
61.59200	-3.17859	-70.03178
61.69200	-3.18313	-70.16852
61.79200	-3.18734	-70.24263
61.89200	-3.19188	-70.34080
61.99200	-3.19719	-70.45943
62.09200	-3.20422	-70.63474
62.19200	-3.20891	-70.74785
62.29200	-3.21281	-70.83011
62.39200	-3.21734	-70.93061
62.49200	-3.22266	-71.05125
62.59200	-3.22844	-71.17765
62.69200	-3.23531	-71.35826
62.79200	-3.23938	-71.44934
62.89200	-3.24359	-71.53884
62.99200	-3.24859	-71.64562
63.09200	-3.25391	-71.75610
63.19200	-3.26000	-71.90986
63.29200	-3.26484	-72.02566
63.39200	-3.26938	-72.11921
63.49200	-3.27406	-72.21562
63.59200	-3.27953	-72.34158
63.69200	-3.28609	-72.48750
63.79200	-3.29312	-72.69118
63.89200	-3.29625	-72.75797
63.99200	-3.30000	-72.81503
64.09200	-3.30453	-72.91353
64.19200	-3.30969	-73.02751
64.29200	-3.31609	-73.16729
64.39200	-3.32109	-73.29393
64.49200	-3.32547	-73.39028
64.59200	-3.33047	-73.49253
64.69200	-3.33578	-73.60844
64.79200	-3.34172	-73.73899
64.89200	-3.34953	-73.92196
64.99200	-3.35328	-74.00972
65.09200	-3.35719	-74.08465
65.19200	-3.36219	-74.18039
65.29200	-3.36844	-74.32906
65.39200	-3.37609	-74.53650
65.49200	-3.37984	-74.62273
65.59200	-3.38375	-74.71251
65.69200	-3.38812	-74.80442
65.79200	-3.39313	-74.90835
65.89200	-3.39875	-75.03178
65.99200	-3.40531	-75.20282
66.09200	-3.40984	-75.31059
66.19200	-3.41422	-75.40129
66.29200	-3.41875	-75.50342
66.39200	-3.42406	-75.61196
66.49200	-3.43078	-75.76568
66.59200	-3.43578	-75.88732
66.69200	-3.44000	-75.97046
66.79200	-3.44438	-76.06325
66.89200	-3.44953	-76.16907
66.99200	-3.45531	-76.30960
67.09200	-3.46313	-76.49806
67.19200	-3.46688	-76.58551
67.29200	-3.47078	-76.65528
67.39200	-3.47563	-76.76387
67.49200	-3.48125	-76.88902
67.59200	-3.48813	-77.05497
67.69200	-3.49234	-77.16696
67.79200	-3.49641	-77.23674
67.89200	-3.50094	-77.34051
67.99200	-3.50609	-77.44381
68.09200	-3.51187	-77.57442
68.19200	-3.51984	-77.77049
68.29200	-3.52391	-77.87380
68.39200	-3.52766	-77.94959
68.49200	-3.53219	-78.03999
68.59200	-3.53781	-78.16097
68.69200	-3.54469	-78.33099
68.79200	-3.54938	-78.43906
68.89200	-3.55344	-78.51581
68.99200	-3.55781	-78.61476
69.09200	-3.56312	-78.73150
69.19200	-3.56859	-78.84836
69.29200	-3.57563	-79.01641
69.39200	-3.58000	-79.12773
69.49200	-3.58406	-79.21224
69.59200	-3.58906	-79.30471
69.69200	-3.59484	-79.43320
69.79200	-3.60172	-79.60762
69.89200	-3.60609	-79.71608
69.99200	-3.61031	-79.79289
70.09200	-3.61469	-79.88240
70.19200	-3.62000	-79.99191
70.29200	-3.62609	-80.13560
70.39200	-3.63328	-80.32137
70.49200	-3.63687	-80.39992
70.59200	-3.64078	-80.47930
70.69200	-3.64562	-80.58880
70.79200	-3.65094	-80.70754
70.89200	-3.65750	-80.87136
70.99200	-3.66281	-81.00095
71.09200	-3.66703	-81.09578
71.19200	-3.67156	-81.18277
71.29200	-3.67672	-81.29843
71.39200	-3.68219	-81.43341
71.49200	-3.68953	-81.59990
71.59200	-3.69344	-81.70309
71.69200	-3.69734	-81.77804
71.79200	-3.70219	-81.87215
71.89200	-3.70797	-81.99171
71.99200	-3.71500	-82.16545
72.09200	-3.71969	-82.28040
72.19200	-3.72375	-82.35732
72.29200	-3.72797	-82.43881
72.39200	-3.73281	-82.55125
72.49200	-3.73844	-82.67541
72.59200	-3.74594	-82.85514
72.69200	-3.75109	-83.00412
72.79200	-3.75484	-83.08025
72.89200	-3.76000	-83.18777
72.99200	-3.76609	-83.32119
73.09200	-3.77250	-83.48325
73.19200	-3.77641	-83.57929
73.29200	-3.78031	-83.65138
73.39200	-3.78500	-83.76192
73.49200	-3.79000	-83.87519
73.59200	-3.79562	-83.99270
73.69200	-3.80250	-84.13696
73.79200	-3.80719	-84.26951
73.89200	-3.81109	-84.35097
73.99200	-3.81641	-84.45290
74.09200	-3.82219	-84.58161
74.19200	-3.82969	-84.77020
74.29200	-3.83437	-84.89820
74.39200	-3.83828	-84.97921
74.49200	-3.84312	-85.10326
74.59200	-3.84797	-85.21958
74.69200	-3.85328	-85.34928
74.79200	-3.86000	-85.51647
74.89200	-3.86391	-85.60994
74.99200	-3.86781	-85.69733
75.09200	-3.87250	-85.79765
75.19200	-3.87797	-85.92606
75.29200	-3.88438	-86.07750
75.39200	-3.88969	-86.21643
75.49200	-3.89375	-86.30898
75.59200	-3.89828	-86.39839
75.69200	-3.90328	-86.52119
75.79200	-3.90844	-86.63747
75.89200	-3.91516	-86.79350
75.99200	-3.91984	-86.91500
76.09200	-3.92422	-87.01467
76.19200	-3.92922	-87.12545
76.29200	-3.93469	-87.25105
76.39200	-3.94125	-87.40743
76.49200	-3.94641	-87.53815
76.59200	-3.95063	-87.62535
76.69200	-3.95500	-87.72229
76.79200	-3.95969	-87.82524
76.89200	-3.96484	-87.93635
76.99200	-3.97156	-88.07296
77.09200	-3.97672	-88.21921
77.19200	-3.98094	-88.29489
77.29200	-3.98563	-88.39562
77.39200	-3.99094	-88.50764
77.49200	-3.99797	-88.66674
77.59200	-4.00281	-88.79369
77.69200	-4.00719	-88.87514
77.79200	-4.01188	-88.97720
77.89200	-4.01719	-89.09863
77.99200	-4.02281	-89.22786
78.09200	-4.03016	-89.40173
78.19200	-4.03406	-89.49760
78.29200	-4.03797	-89.56354
78.39200	-4.04297	-89.67033
78.49200	-4.04828	-89.79041
78.59200	-4.05437	-89.92849
78.69200	-4.05984	-90.06190
78.79200	-4.06406	-90.14583
78.89200	-4.06844	-90.23751
78.99200	-4.07328	-90.33027
79.09200	-4.07859	-90.44065
79.19200	-4.08578	-90.59232
79.29200	-4.09094	-90.72229
79.39200	-4.09469	-90.79754
79.49200	-4.09953	-90.89251
79.59200	-4.10516	-91.00456
79.69200	-4.11172	-91.15362
79.79200	-4.11625	-91.26443
79.89200	-4.12031	-91.34780
79.99200	-4.12469	-91.43011
80.09200	-4.12953	-91.52847
80.19200	-4.13469	-91.63254
80.29200	-4.14141	-91.75432
80.39200	-4.14703	-91.90343
80.49200	-4.15094	-91.97434
80.59200	-4.15531	-92.05558
80.69200	-4.16062	-92.16197
80.79200	-4.16953	-92.32670
80.89200	-4.17500	-92.49660
80.99200	-4.17844	-92.55295
81.09200	-4.18297	-92.63653
81.19200	-4.18844	-92.74492
81.29200	-4.19391	-92.86273
81.39200	-4.20141	-93.04094
81.49200	-4.20484	-93.12378
81.59200	-4.20859	-93.18539
81.69200	-4.21344	-93.28340
81.79200	-4.21938	-93.40987
81.89200	-4.22656	-93.58372
81.99200	-4.23094	-93.68321
82.09200	-4.23469	-93.75250
82.19200	-4.23891	-93.84046
82.29200	-4.24391	-93.95166
82.39200	-4.24938	-94.06373
82.49200	-4.25656	-94.21749
82.59200	-4.26125	-94.33575
82.69200	-4.26531	-94.41498
82.79200	-4.27031	-94.50828
82.89200	-4.27594	-94.62260
82.99200	-4.28250	-94.78640
83.09200	-4.28719	-94.90389
83.19200	-4.29125	-94.98543
83.29200	-4.29547	-95.07100
83.39200	-4.30047	-95.17670
83.49200	-4.30594	-95.29471
83.59200	-4.31297	-95.44761
83.69200	-4.31781	-95.58721
83.79200	-4.32141	-95.64629
83.89200	-4.32594	-95.73697
83.99200	-4.33141	-95.84898
84.09200	-4.33938	-96.02555
84.19200	-4.34453	-96.17152
84.29200	-4.34828	-96.23410
84.39200	-4.35266	-96.31941
84.49200	-4.35750	-96.42804
84.59200	-4.36281	-96.53547
84.69200	-4.36938	-96.67873
84.79200	-4.37516	-96.82731
84.89200	-4.37891	-96.89961
84.99200	-4.38359	-96.99386
85.09200	-4.38922	-97.10432
85.19200	-4.39609	-97.26323
85.29200	-4.40062	-97.38053
85.39200	-4.40453	-97.46058
85.49200	-4.40891	-97.54875
85.59200	-4.41406	-97.66383
85.69200	-4.41953	-97.78608
85.79200	-4.42641	-97.93185
85.89200	-4.43203	-98.08960
85.99200	-4.43578	-98.15874
86.09200	-4.44047	-98.24526
86.19200	-4.44531	-98.35527
86.29200	-4.45188	-98.49021
86.39200	-4.45766	-98.64350
86.49200	-4.46172	-98.72907
86.59200	-4.46625	-98.81967
86.69200	-4.47109	-98.93363
86.79200	-4.47688	-99.05153
86.89200	-4.48391	-99.20304
86.99200	-4.48828	-99.33833
87.09200	-4.49234	-99.40665
87.19200	-4.49719	-99.50546
87.29200	-4.50250	-99.61921
87.39200	-4.50875	-99.77052
87.49200	-4.51375	-99.89284
87.59200	-4.51797	-99.97212
87.69200	-4.52250	-100.06894
87.79200	-4.52750	-100.17652
87.89200	-4.53328	-100.30147
87.99200	-4.54125	-100.49205
88.09200	-4.54516	-100.59630
88.19200	-4.54891	-100.66748
88.29200	-4.55375	-100.76146
88.39200	-4.55922	-100.87688
88.49200	-4.56562	-101.02379
88.59200	-4.57078	-101.16342
88.69200	-4.57484	-101.25270
88.79200	-4.57938	-101.34167
88.89200	-4.58422	-101.44094
88.99200	-4.58969	-101.56519
89.09200	-4.59672	-101.72954
89.19200	-4.60172	-101.85637
89.29200	-4.60547	-101.93557
89.39200	-4.60969	-102.01553
89.49200	-4.61469	-102.11130
89.59200	-4.62203	-102.26767
89.69200	-4.62781	-102.43146
89.79200	-4.63203	-102.51269
89.89200	-4.63656	-102.60897
89.99200	-4.64188	-102.71486
90.09200	-4.64750	-102.83499
90.19200	-4.65422	-102.98859
90.29200	-4.65875	-103.10791
90.39200	-4.66281	-103.17401
90.49200	-4.66781	-103.28743
90.59200	-4.67359	-103.42026
90.69200	-4.67984	-103.56815
90.79200	-4.68469	-103.69450
90.89200	-4.68844	-103.77583
90.99200	-4.69250	-103.85676
91.09200	-4.69719	-103.95473
91.19200	-4.70281	-104.08095
91.29200	-4.71062	-104.24580
91.39200	-4.71594	-104.40980
91.49200	-4.71953	-104.47256
91.59200	-4.72406	-104.56426
91.69200	-4.72938	-104.67606
91.79200	-4.73531	-104.80540
91.89200	-4.74047	-104.92753
91.99200	-4.74484	-105.02514
92.09200	-4.74953	-105.12178
92.19200	-4.75453	-105.22477
92.29200	-4.75969	-105.34006
92.39200	-4.76641	-105.47893
92.49200	-4.77188	-105.62564
92.59200	-4.77563	-105.69701
92.69200	-4.78000	-105.78230
92.79200	-4.78516	-105.89536
92.89200	-4.79172	-106.03044
92.99200	-4.79734	-106.17766
93.09200	-4.80187	-106.26782
93.19200	-4.80641	-106.34908
93.29200	-4.81125	-106.44954
93.39200	-4.81625	-106.55948
93.49200	-4.82281	-106.68607
93.59200	-4.82828	-106.82505
93.69200	-4.83250	-106.90227
93.79200	-4.83703	-106.98957
93.89200	-4.84250	-107.10369
93.99200	-4.85016	-107.26588
94.09200	-4.85469	-107.38489
94.19200	-4.85859	-107.45303
94.29200	-4.86297	-107.52685
94.39200	-4.86797	-107.64015
94.49200	-4.87359	-107.74947
94.59200	-4.88047	-107.90309
94.69200	-4.88547	-108.03571
94.79200	-4.88969	-108.10531
94.89200	-4.89422	-108.19019
94.99200	-4.89906	-108.29574
95.09200	-4.90531	-108.41414
95.19200	-4.91125	-108.55103
95.29200	-4.91563	-108.65523
95.39200	-4.92000	-108.73823
95.49200	-4.92500	-108.83310
95.59200	-4.93047	-108.94837
95.69200	-4.93797	-109.09762
95.79200	-4.94250	-109.22818
95.89200	-4.94594	-109.28277
95.99200	-4.95016	-109.36388
96.09200	-4.95516	-109.46281
96.19200	-4.96141	-109.58398
96.29200	-4.96719	-109.73054
96.39200	-4.97156	-109.82128
96.49200	-4.97594	-109.89881
96.59200	-4.98047	-109.98492
96.69200	-4.98562	-110.09020
96.79200	-4.99172	-110.21535
96.89200	-4.99906	-110.38522
96.99200	-5.00266	-110.46139
97.09200	-5.00687	-110.53004
97.19200	-5.01219	-110.63639
97.29200	-5.02047	-110.78304
97.39200	-5.02609	-110.94578
97.49200	-5.02969	-111.00186
97.59200	-5.03422	-111.09602
97.69200	-5.03922	-111.19386
97.79200	-5.04469	-111.30948
97.89200	-5.05156	-111.44197
97.99200	-5.05734	-111.60122
98.09200	-5.06063	-111.66114
98.19200	-5.06500	-111.73382
98.29200	-5.07016	-111.85484
98.39200	-5.07703	-112.00324
98.49200	-5.08172	-112.12841
98.59200	-5.08563	-112.20404
98.69200	-5.09016	-112.28359
98.79200	-5.09531	-112.38886
98.89200	-5.10141	-112.51824
98.99200	-5.10813	-112.66166
99.09200	-5.11297	-112.80221
99.19200	-5.11703	-112.88846
99.29200	-5.12141	-112.97389
99.39200	-5.12672	-113.08891
99.49200	-5.13344	-113.22861
99.59200	-5.13891	-113.36415
99.69200	-5.14266	-113.44128
99.79200	-5.14672	-113.51867
99.89200	-5.15125	-113.60850
99.99200	-5.15656	-113.72206
100.09200	-5.16391	-113.87189
100.19200	-5.17000	-114.04640
100.29200	-5.17375	-114.12366
100.39200	-5.17828	-114.21435
100.49200	-5.18328	-114.31602
100.59200	-5.18922	-114.43918
100.69200	-5.19438	-114.56019
100.79200	-5.19859	-114.65064
100.89200	-5.20313	-114.74239
100.99200	-5.20812	-114.83415
101.09200	-5.21359	-114.95662
101.19200	-5.22094	-115.09237
101.29200	-5.22641	-115.24934
101.39200	-5.23000	-115.31296
101.49200	-5.23453	-115.39041
101.59200	-5.23969	-115.50162
101.69200	-5.24656	-115.64330
101.79200	-5.25203	-115.78003
101.89200	-5.25594	-115.86004
101.99200	-5.26031	-115.94325
102.09200	-5.26531	-116.04694
102.19200	-5.27094	-116.16454
102.29200	-5.27766	-116.30464
102.39200	-5.28281	-116.44109
102.49200	-5.28656	-116.51256
102.59200	-5.29109	-116.59303
102.69200	-5.29625	-116.70044
102.79200	-5.30266	-116.83399
102.89200	-5.30906	-116.98863
102.99200	-5.31281	-117.07366
103.09200	-5.31687	-117.14492
103.19200	-5.32172	-117.24025
103.29200	-5.32734	-117.35614
103.39200	-5.33437	-117.49666
103.49200	-5.33969	-117.64095
103.59200	-5.34328	-117.69747
103.69200	-5.34766	-117.78893
103.79200	-5.35266	-117.88387
103.89200	-5.35797	-117.99400
103.99200	-5.36453	-118.13728
104.09200	-5.36937	-118.24343
104.19200	-5.37406	-118.33045
104.29200	-5.37906	-118.43735
104.39200	-5.38437	-118.53418
104.49200	-5.39109	-118.66123
104.59200	-5.39703	-118.82186
104.69200	-5.40047	-118.88675
104.79200	-5.40484	-118.96110
104.89200	-5.40969	-119.05570
104.99200	-5.41656	-119.18636
105.09200	-5.42219	-119.32606
105.19200	-5.42625	-119.40285
105.29201	-5.43063	-119.48635
105.39201	-5.43578	-119.58295
105.49201	-5.44125	-119.69924
105.59201	-5.44859	-119.84538
105.69201	-5.45391	-119.99846
105.79201	-5.45734	-120.06000
105.89201	-5.46172	-120.13476
105.99201	-5.46688	-120.24792
106.09201	-5.47422	-120.39641
106.19201	-5.48000	-120.54507
106.29201	-5.48359	-120.62141
106.39201	-5.48797	-120.69512
106.49201	-5.49297	-120.79981
106.59201	-5.49859	-120.91813
106.69201	-5.50547	-121.06606
106.79201	-5.51031	-121.20364
106.89201	-5.51406	-121.26977
106.99201	-5.51859	-121.35756
107.09201	-5.52391	-121.46761
107.19201	-5.52984	-121.59019
107.29201	-5.53531	-121.72507
107.39201	-5.53953	-121.81512
107.49201	-5.54375	-121.89949
107.59201	-5.54859	-121.99525
107.69201	-5.55469	-122.12464
107.79201	-5.56203	-122.28666
107.89201	-5.56719	-122.43560
107.99201	-5.57062	-122.49229
108.09201	-5.57484	-122.57554
108.19201	-5.58000	-122.68691
108.29201	-5.58625	-122.82351
108.39201	-5.59172	-122.95236
108.49201	-5.59609	-123.04870
108.59201	-5.60031	-123.12705
108.69201	-5.60500	-123.22447
108.79201	-5.61016	-123.32478
108.89201	-5.61594	-123.43663
108.99201	-5.62297	-123.60203
109.09201	-5.62719	-123.70009
109.19201	-5.63156	-123.77141
109.29201	-5.63672	-123.87971
109.39201	-5.64328	-124.00336
109.49201	-5.64906	-124.15617
109.59201	-5.65313	-124.23497
109.69201	-5.65734	-124.31048
109.79201	-5.66219	-124.41349
109.89201	-5.66766	-124.51616
109.99201	-5.67344	-124.63231
110.09201	-5.68016	-124.79054
110.19201	-5.68391	-124.85936
110.29201	-5.68828	-124.93453
110.39201	-5.69313	-125.03906
110.49201	-5.69969	-125.15551
110.59201	-5.70563	-125.30026
110.69201	-5.71000	-125.39165
110.79201	-5.71453	-125.47211
110.89201	-5.71922	-125.56459
110.99201	-5.72469	-125.67510
111.09201	-5.73047	-125.79770
111.19201	-5.73687	-125.95038
111.29201	-5.74094	-126.02790
111.39201	-5.74547	-126.10467
111.49201	-5.75078	-126.21528
111.59201	-5.75734	-126.34996
111.69201	-5.76297	-126.48943
111.79201	-5.76719	-126.57459
111.89201	-5.77125	-126.64801
111.99201	-5.77594	-126.74117
112.09201	-5.78156	-126.84667
112.19201	-5.78828	-126.98048
112.29201	-5.79344	-127.11950
112.39201	-5.79703	-127.18242
112.49201	-5.80156	-127.25544
112.59201	-5.80641	-127.35169
112.69201	-5.81188	-127.45608
112.79201	-5.81797	-127.59010
112.89201	-5.82234	-127.67760
112.99201	-5.82656	-127.75183
113.09201	-5.83094	-127.83179
113.19201	-5.83609	-127.92614
113.29201	-5.84234	-128.05031
113.39201	-5.85094	-128.24048
113.49201	-5.85453	-128.31083
113.59201	-5.85875	-128.36842
113.69201	-5.86406	-128.47354
113.79201	-5.87141	-128.60589
113.89201	-5.87812	-128.80367
113.99201	-5.88141	-128.85435
114.09201	-5.88547	-128.91820
114.19201	-5.89031	-129.02036
114.29201	-5.89547	-129.11354
114.39201	-5.90156	-129.22823
114.49201	-5.90750	-129.37537
114.59201	-5.91094	-129.43538
114.69201	-5.91516	-129.50693
114.79201	-5.92016	-129.60865
114.89201	-5.92625	-129.71838
114.99201	-5.93359	-129.88260
115.09201	-5.93766	-129.98024
115.19201	-5.94156	-130.04245
115.29201	-5.94594	-130.12186
115.39201	-5.95109	-130.21421
115.49201	-5.95703	-130.32565
115.59201	-5.96453	-130.51829
115.69201	-5.96828	-130.58926
115.79201	-5.97234	-130.65475
115.89201	-5.97734	-130.75073
115.99201	-5.98312	-130.86492
116.09201	-5.99031	-131.03814
116.19201	-5.99437	-131.11448
116.29201	-5.99844	-131.19300
116.39201	-6.00313	-131.27418
116.49201	-6.00812	-131.37409
116.59201	-6.01391	-131.49342
116.69201	-6.02078	-131.65088
116.79201	-6.02438	-131.71896
116.89201	-6.02859	-131.79632
116.99201	-6.03375	-131.88274
117.09201	-6.04016	-132.01784
117.19201	-6.04703	-132.18188
117.29201	-6.05094	-132.26376
117.39201	-6.05500	-132.33617
117.49201	-6.05984	-132.42188
117.59201	-6.06500	-132.52828
117.69201	-6.07109	-132.64169
117.79201	-6.07797	-132.81462
117.89201	-6.08156	-132.87583
117.99201	-6.08594	-132.96010
118.09201	-6.09078	-133.04876
118.19201	-6.09734	-133.16424
118.29201	-6.10344	-133.32142
118.39201	-6.10734	-133.39232
118.49201	-6.11156	-133.46575
118.59201	-6.11625	-133.55842
118.69201	-6.12172	-133.65437
118.79201	-6.12812	-133.78763
118.89201	-6.13500	-133.96265
118.99201	-6.13844	-134.02882
119.09201	-6.14266	-134.10182
119.19201	-6.14750	-134.18880
119.29201	-6.15375	-134.31133
119.39201	-6.16000	-134.47000
119.49201	-6.16422	-134.56151
119.59201	-6.16828	-134.64263
119.69201	-6.17297	-134.72889
119.79201	-6.17813	-134.83216
119.89201	-6.18437	-134.96290
119.99201	-6.19109	-135.12938
120.09201	-6.19469	-135.19129
120.19201	-6.19875	-135.26693
120.29201	-6.20391	-135.36182
120.39201	-6.21000	-135.47489
120.49201	-6.21703	-135.63974
120.59201	-6.22125	-135.72402
120.69201	-6.22531	-135.79616
120.79201	-6.22984	-135.87430
120.89201	-6.23500	-135.98652
120.99201	-6.24078	-136.09718
121.09201	-6.24766	-136.25351
121.19201	-6.25172	-136.34081
121.29201	-6.25578	-136.41033
121.39201	-6.26109	-136.50690
121.49201	-6.26797	-136.64567
121.59201	-6.27406	-136.80622
121.69201	-6.27766	-136.87776
121.79201	-6.28172	-136.94133
121.89201	-6.28641	-137.03611
121.99201	-6.29188	-137.14190
122.09201	-6.29828	-137.28370
122.19201	-6.30594	-137.48148
122.29201	-6.30922	-137.54566
122.39201	-6.31328	-137.60772
122.49201	-6.31844	-137.71699
122.59201	-6.32484	-137.84195
122.69201	-6.33109	-138.00281
122.79201	-6.33516	-138.08413
122.89201	-6.33922	-138.16367
122.99201	-6.34391	-138.25689
123.09201	-6.34922	-138.36576
123.19201	-6.35500	-138.48326
123.29201	-6.36141	-138.64185
123.39201	-6.36516	-138.72066
123.49201	-6.36938	-138.79547
123.59201	-6.37453	-138.89951
123.69201	-6.38047	-139.02192
123.79201	-6.38734	-139.19269
123.89201	-6.39172	-139.29029
123.99201	-6.39594	-139.37135
124.09201	-6.40063	-139.46122
124.19201	-6.40578	-139.58038
124.29201	-6.41203	-139.69783
124.39201	-6.41766	-139.84990
124.49201	-6.42125	-139.90840
124.59201	-6.42547	-139.99034
124.69201	-6.43016	-140.08966
124.79201	-6.43563	-140.19981
124.89201	-6.44234	-140.34915
124.99201	-6.44719	-140.45988
125.09201	-6.45187	-140.55027
125.19201	-6.45688	-140.65658
125.29201	-6.46234	-140.76318
125.39201	-6.46859	-140.89170
125.49201	-6.47516	-141.06868
125.59201	-6.47844	-141.12471
125.69201	-6.48250	-141.19121
125.79201	-6.48719	-141.28673
125.89201	-6.49297	-141.39058
125.99201	-6.49984	-141.54801
126.09201	-6.50453	-141.64820
126.19201	-6.50859	-141.71721
126.29201	-6.51328	-141.80559
126.39201	-6.51859	-141.90556
126.49201	-6.52406	-142.01008
126.59201	-6.53109	-142.16150
126.69201	-6.53516	-142.24297
126.79201	-6.53938	-142.32147
126.89201	-6.54422	-142.40755
126.99201	-6.55000	-142.51834
127.09201	-6.55703	-142.66264
127.19201	-6.56125	-142.76747
127.29201	-6.56547	-142.82751
127.39201	-6.57016	-142.91759
127.49201	-6.57547	-143.02535
127.59201	-6.58172	-143.14456
127.69201	-6.58875	-143.31612
127.79201	-6.59234	-143.38194
127.89201	-6.59641	-143.43838
127.99201	-6.60125	-143.53940
128.09201	-6.60672	-143.63544
128.19201	-6.61391	-143.79162
128.29201	-6.61828	-143.88226
128.39201	-6.62219	-143.94996
128.49201	-6.62672	-144.03386
128.59201	-6.63187	-144.12147
128.69201	-6.63766	-144.23294
128.79201	-6.64531	-144.40188
128.89201	-6.64875	-144.47890
128.99201	-6.65266	-144.52541
129.09201	-6.65750	-144.60400
129.19201	-6.66328	-144.71740
129.29201	-6.67062	-144.87991
129.39201	-6.67500	-144.97104
129.49201	-6.67891	-145.03698
129.59201	-6.68344	-145.10956
129.69201	-6.68828	-145.19528
129.79201	-6.69375	-145.30152
129.89201	-6.70172	-145.46582
129.99201	-6.70562	-145.54366
130.09201	-6.70969	-145.60933
130.19201	-6.71500	-145.70346
130.29201	-6.72312	-145.85094
130.39201	-6.73016	-146.04042
130.49201	-6.73266	-146.07741
130.59201	-6.73641	-146.12633
130.69201	-6.74141	-146.22192
130.79201	-6.74688	-146.33961
130.89201	-6.75203	-146.44228
130.99201	-6.75891	-146.59779
131.09201	-6.76250	-146.66221
131.19201	-6.76656	-146.73579
131.29201	-6.77125	-146.82660
131.39201	-6.77656	-146.91694
131.49201	-6.78359	-147.08070
131.59201	-6.78844	-147.19243
131.69201	-6.79281	-147.26487
131.79201	-6.79766	-147.35170
131.89201	-6.80297	-147.46496
131.99201	-6.80891	-147.58162
132.09201	-6.81578	-147.74178
132.19201	-6.81937	-147.81608
132.29201	-6.82344	-147.88063
132.39201	-6.82859	-147.97032
132.49201	-6.83438	-148.08676
132.59201	-6.84141	-148.25021
132.69201	-6.84563	-148.34289
132.79201	-6.84953	-148.40068
132.89201	-6.85375	-148.47803
132.99201	-6.85891	-148.57611
133.09201	-6.86484	-148.70112
133.19201	-6.87234	-148.86534
133.29201	-6.87625	-148.96810
133.39201	-6.88016	-149.02432
133.49201	-6.88516	-149.12963
133.59201	-6.89125	-149.24639
133.69201	-6.89797	-149.41564
133.79201	-6.90203	-149.49775
133.89201	-6.90609	-149.55921
133.99201	-6.91062	-149.64584
134.09201	-6.91578	-149.73986
134.19201	-6.92172	-149.86585
134.29201	-6.92922	-150.02729
134.39201	-6.93313	-150.12014
134.49201	-6.93688	-150.18541
134.59201	-6.94172	-150.26383
134.69201	-6.94734	-150.37772
134.79201	-6.95500	-150.55013
134.89201	-6.95937	-150.65251
134.99201	-6.96344	-150.74307
135.09201	-6.96828	-150.84620
135.19201	-6.97344	-150.94712
135.29201	-6.97906	-151.06714
135.39201	-6.98563	-151.21742
135.49201	-6.98938	-151.30052
135.59201	-6.99359	-151.37085
135.69201	-6.99859	-151.46299
135.79201	-7.00453	-151.58702
135.89201	-7.01156	-151.75118
135.99201	-7.01609	-151.84887
136.09201	-7.02016	-151.92573
136.19201	-7.02438	-151.99623
136.29201	-7.02922	-152.08234
136.39201	-7.03469	-152.18739
136.49201	-7.04172	-152.35241
136.59201	-7.04594	-152.44335
136.69201	-7.05031	-152.51644
136.79201	-7.05562	-152.61836
136.89201	-7.06156	-152.73720
136.99201	-7.06766	-152.88433
137.09201	-7.07172	-152.95728
137.19201	-7.07578	-153.03354
137.29201	-7.08047	-153.11110
137.39201	-7.08578	-153.22268
137.49201	-7.09141	-153.32669
137.59201	-7.09938	-153.50573
137.69201	-7.10328	-153.59445
137.79201	-7.10719	-153.65416
137.89201	-7.11187	-153.73211
137.99201	-7.11766	-153.83512
138.09201	-7.12469	-153.98017
138.19201	-7.12937	-154.07774
138.29201	-7.13344	-154.07047
138.39201	-7.13797	-153.91152
138.49201	-7.14328	-154.00529
138.59201	-7.14938	-154.12517
138.69201	-7.15641	-154.29576
138.79201	-7.16016	-154.35982
138.89201	-7.16453	-154.43870
138.99201	-7.16953	-154.52731
139.09201	-7.17516	-154.64430
139.19201	-7.18187	-154.78380
139.29201	-7.18625	-154.89669
139.39201	-7.18984	-154.94281
139.49201	-7.19422	-155.01614
139.59201	-7.19937	-155.11324
139.69201	-7.20531	-155.23335
139.79201	-7.21313	-155.41498
139.89201	-7.21703	-155.51054
139.99201	-7.22109	-155.56097
140.09201	-7.22594	-155.64288
140.19201	-7.23109	-155.73192
140.29201	-7.23766	-155.85148
140.39201	-7.24250	-155.94715
140.49201	-7.24672	-156.00060
140.59201	-7.25125	-156.06070
140.69201	-7.25609	-156.14136
140.79201	-7.26141	-156.22666
140.89201	-7.26844	-156.36155
140.99201	-7.27281	-156.44881
141.09201	-7.27703	-156.50873
141.19201	-7.28203	-156.60161
141.29201	-7.28828	-156.71954
141.39201	-7.29562	-156.88226
141.49201	-7.29969	-156.96417
141.59201	-7.30359	-157.01695
141.69201	-7.30797	-157.08351
141.79201	-7.31297	-157.18056
141.89201	-7.31828	-157.27590
141.99201	-7.32531	-157.41108
142.09201	-7.32984	-157.50147
142.19201	-7.33391	-157.55521
142.29201	-7.33859	-157.62916
142.39201	-7.34437	-157.73024
142.49201	-7.35156	-157.87339
142.59201	-7.35594	-157.95949
142.69201	-7.35984	-157.99977
142.79201	-7.36422	-158.06401
142.89201	-7.36937	-158.14373
142.99201	-7.37516	-158.24737
143.09201	-7.38281	-158.39985
143.19201	-7.38719	-158.48732
143.29201	-7.39109	-158.53392
143.39201	-7.39594	-158.60537
143.49201	-7.40125	-158.69625
143.59201	-7.40797	-158.82476
143.69201	-7.41281	-158.92060
143.79201	-7.41672	-158.97389
143.89201	-7.42109	-159.03179
143.99201	-7.42609	-159.11043
144.09201	-7.43187	-159.21661
144.19201	-7.43969	-159.37912
144.29201	-7.44359	-159.45111
144.39201	-7.44750	-159.49821
144.49201	-7.45250	-159.57488
144.59201	-7.45813	-159.67241
144.69201	-7.46531	-159.81853
144.79201	-7.46969	-159.90618
144.89201	-7.47359	-159.95249
144.99201	-7.47797	-160.01362
145.09201	-7.48266	-160.08645
145.19201	-7.48813	-160.17862
145.29201	-7.49531	-160.29805
145.39201	-7.50047	-160.42279
145.49201	-7.50406	-160.45684
145.59201	-7.50859	-160.51187
145.69201	-7.51375	-160.59075
145.79201	-7.52094	-160.71972
145.89201	-7.52594	-160.81752
145.99201	-7.53016	-160.87483
146.09201	-7.53484	-160.94625
146.19201	-7.53984	-161.01837
146.29201	-7.54562	-161.12314
146.39201	-7.55344	-161.25636
146.49201	-7.55813	-161.37151
146.59201	-7.56172	-161.39808
146.69201	-7.56672	-161.47673
146.79201	-7.57297	-161.58420
146.89201	-7.58078	-161.76514
146.99201	-7.58453	-161.83028
147.09201	-7.58828	-161.88030
147.19201	-7.59266	-161.94536
147.29201	-7.59750	-162.01645
147.39201	-7.60266	-162.10580
147.49201	-7.60922	-162.22379
147.59201	-7.61391	-162.32619
147.69201	-7.61813	-162.38678
147.79201	-7.62312	-162.46197
147.89201	-7.62875	-162.56633
147.99201	-7.63547	-162.70207
148.09201	-7.63984	-162.77754
148.19201	-7.64406	-162.82645
148.29201	-7.64828	-162.89696
148.39201	-7.65328	-162.97643
148.49201	-7.65922	-163.07753
148.59201	-7.66703	-163.25428
148.69201	-7.67078	-163.31287
148.79201	-7.67469	-163.34550
148.89201	-7.67953	-163.43164
148.99201	-7.68500	-163.52136
149.09201	-7.69188	-163.66255
149.19201	-7.69656	-163.74956
149.29201	-7.70062	-163.80793
149.39201	-7.70500	-163.86239
149.49201	-7.70984	-163.94235
149.59201	-7.71531	-164.03718
149.69201	-7.72328	-164.18429
149.79201	-7.72766	-164.28488
149.89201	-7.73141	-164.31785
149.99201	-7.73594	-164.38755
150.09201	-7.74156	-164.47680
150.19201	-7.74891	-164.61962
150.29201	-7.75375	-164.72228
150.39201	-7.75766	-164.76500
150.49201	-7.76203	-164.82100
150.59201	-7.76719	-164.90050
150.69201	-7.77266	-165.00507
150.79201	-7.77922	-165.12711
150.89201	-7.78391	-165.21771
150.99201	-7.78812	-165.26550
151.09201	-7.79313	-165.34404
151.19201	-7.79875	-165.44236
151.29201	-7.80578	-165.57558
151.39201	-7.81094	-165.69199
151.49201	-7.81469	-165.73587
151.59201	-7.81891	-165.78186
151.69201	-7.82359	-165.86013
151.79201	-7.82891	-165.95009
151.89201	-7.83578	-166.06854
151.99201	-7.84078	-166.17543
152.09201	-7.84469	-166.21567
152.19201	-7.84922	-166.27949
152.29201	-7.85453	-166.35592
152.39201	-7.86141	-166.47549
152.49201	-7.86688	-166.59537
152.59201	-7.87109	-166.64499
152.69201	-7.87578	-166.70856
152.79201	-7.88094	-166.79093
152.89201	-7.88688	-166.89515
152.99201	-7.89469	-167.04440
153.09201	-7.89812	-167.09872
153.19201	-7.90188	-167.12776
153.29201	-7.90609	-167.18300
153.39201	-7.91141	-167.25966
153.49201	-7.91828	-167.39444
153.59201	-7.92359	-167.50829
153.69201	-7.92781	-167.56757
153.79201	-7.93234	-167.62544
153.89201	-7.93766	-167.70537
153.99201	-7.94328	-167.80457
154.09201	-7.95063	-167.94625
154.19201	-7.95484	-168.02390
154.29201	-7.95859	-168.06506
154.39201	-7.96328	-168.12751
154.49201	-7.96891	-168.22010
154.59201	-7.97609	-168.36549
154.69201	-7.98109	-168.46170
154.79201	-7.98516	-168.49886
154.89201	-7.98953	-168.55484
154.99201	-7.99484	-168.64561
155.09201	-8.00109	-168.76848
155.19201	-8.00828	-168.92073
155.29201	-8.01172	-168.97239
155.39201	-8.01563	-169.01198
155.49201	-8.02016	-169.07957
155.59201	-8.02547	-169.15327
155.69201	-8.03187	-169.28808
155.79201	-8.03672	-169.37703
155.89201	-8.04109	-169.42932
155.99201	-8.04547	-169.48923
156.09201	-8.05047	-169.57231
156.19201	-8.05641	-169.67888
156.29201	-8.06391	-169.82871
156.39201	-8.06828	-169.91532
156.49201	-8.07219	-169.94216
156.59201	-8.07672	-170.00923
156.69201	-8.08203	-170.09054
156.79201	-8.08828	-170.20963
156.89201	-8.09359	-170.32045
156.99201	-8.09797	-170.37658
157.09201	-8.10234	-170.43656
157.19201	-8.10734	-170.50439
157.29201	-8.11313	-170.60690
157.39201	-8.11969	-170.72652
157.49201	-8.12469	-170.82837
157.59201	-8.12859	-170.86938
157.69201	-8.13344	-170.93728
157.79201	-8.13859	-171.01915
157.89201	-8.14531	-171.13549
157.99201	-8.15063	-171.24656
158.09201	-8.15500	-171.29485
158.19201	-8.15922	-171.34272
158.29201	-8.16391	-171.41457
158.39201	-8.16906	-171.49270
158.49201	-8.17531	-171.60258
158.59201	-8.18141	-171.74493
158.69201	-8.18547	-171.78786
158.79201	-8.19000	-171.83898
158.89201	-8.19531	-171.90397
158.99201	-8.20188	-172.02269
159.09201	-8.20734	-172.12993
159.19201	-8.21156	-172.18219
159.29201	-8.21594	-172.24139
159.39201	-8.22094	-172.30555
159.49201	-8.22688	-172.40945
159.59201	-8.23500	-172.55905
159.69201	-8.23906	-172.63846
159.79201	-8.24250	-172.65031
159.89201	-8.24703	-172.70331
159.99201	-8.25203	-172.78013
160.09201	-8.25828	-172.88119
160.19201	-8.26375	-172.99832
160.29201	-8.26813	-173.04732
160.39201	-8.27266	-173.10342
160.49201	-8.27812	-173.18065
160.59201	-8.28375	-173.27718
160.69201	-8.29109	-173.42255
160.79201	-8.29531	-173.49538
160.89201	-8.29906	-173.51846
160.99201	-8.30344	-173.57267
161.09201	-8.30891	-173.65129
161.19201	-8.31594	-173.78989
161.29201	-8.32078	-173.88071
161.39201	-8.32469	-173.91470
161.49201	-8.32906	-173.96912
161.59201	-8.33359	-174.03398
161.69201	-8.33875	-174.11259
161.79201	-8.34516	-174.21579
161.89201	-8.35109	-174.33548
161.99201	-8.35531	-174.37516
162.09201	-8.35984	-174.43241
162.19201	-8.36484	-174.48653
162.29201	-8.37172	-174.59989
162.39201	-8.37734	-174.71570
162.49201	-8.38156	-174.75700
162.59201	-8.38563	-174.79064
162.69201	-8.39063	-174.84334
162.79201	-8.39641	-174.93887
162.89201	-8.40438	-175.07105
162.99201	-8.40922	-175.17616
163.09201	-8.41297	-175.19094
163.19201	-8.41766	-175.25047
163.29201	-8.42391	-175.35067
163.39201	-8.43172	-175.49683
163.49201	-8.43594	-175.57348
163.59201	-8.43922	-175.57916
163.69201	-8.44313	-175.61534
163.79201	-8.44766	-175.66794
163.89201	-8.45313	-175.75702
163.99201	-8.46000	-175.88322
164.09201	-8.46531	-176.00037
164.19201	-8.46922	-176.03137
164.29201	-8.47359	-176.08683
164.39201	-8.47906	-176.16986
164.49201	-8.48578	-176.26847
164.59201	-8.49172	-176.41237
164.69201	-8.49578	-176.44243
164.79201	-8.50000	-176.48248
164.89201	-8.50469	-176.53722
164.99201	-8.50984	-176.62054
165.09201	-8.51688	-176.72965
165.19201	-8.52266	-176.86681
165.29201	-8.52641	-176.88330
165.39201	-8.53063	-176.92289
165.49201	-8.53578	-176.99867
165.59201	-8.54297	-177.12113
165.69201	-8.54813	-177.23002
165.79201	-8.55219	-177.26496
165.89201	-8.55656	-177.30671
165.99201	-8.56188	-177.38010
166.09201	-8.56719	-177.46750
166.19201	-8.57437	-177.58994
166.29201	-8.57938	-177.70340
166.39201	-8.58297	-177.71514
166.49201	-8.58734	-177.76068
166.59201	-8.59266	-177.83391
166.69201	-8.59984	-177.97169
166.79201	-8.60500	-178.07411
166.89201	-8.60891	-178.10169
166.99201	-8.61297	-178.14070
167.09201	-8.61813	-178.20919
167.19201	-8.62359	-178.30108
167.29201	-8.63062	-178.41309
167.39201	-8.63594	-178.53631
167.49201	-8.63984	-178.56327
167.59201	-8.64438	-178.60921
167.69201	-8.65000	-178.68404
167.79201	-8.65656	-178.80435
167.89201	-8.66156	-178.89166
167.99201	-8.66578	-178.93405
168.09201	-8.67000	-178.97411
168.19201	-8.67469	-179.03478
168.29201	-8.68016	-179.12266
168.39201	-8.68719	-179.24909
168.49201	-8.69234	-179.34567
168.59201	-8.69609	-179.36954
168.69201	-8.70047	-179.41682
168.79201	-8.70609	-179.50387
168.89201	-8.71328	-179.63347
168.99201	-8.71859	-179.75076
169.09201	-8.72250	-179.77428
169.19201	-8.72672	-179.81339
169.29201	-8.73141	-179.87350
169.39201	-8.73656	-179.94401
169.49201	-8.74250	-180.04902
169.59201	-8.74938	-180.19298
169.69201	-8.75344	-180.23425
169.79201	-8.75797	-180.28125
169.89201	-8.76328	-180.36203
169.99201	-8.77016	-180.47325
170.09201	-8.77516	-180.56259
170.19201	-8.77891	-180.58649
170.29201	-8.78328	-180.62228
170.39201	-8.78828	-180.70345
170.49201	-8.79391	-180.78916
170.59201	-8.80047	-180.89074
170.69201	-8.80656	-181.02752
170.79201	-8.81031	-181.04398
170.89201	-8.81500	-181.09120
170.99201	-8.82078	-181.18367
171.09201	-8.82859	-181.33020
171.19201	-8.83406	-181.50766
171.29201	-8.83688	-181.47887
171.39201	-8.84094	-181.49583
171.49201	-8.84563	-181.56861
171.59201	-8.85094	-181.65945
171.69201	-8.85750	-181.77742
171.79201	-8.86250	-181.88129
171.89201	-8.86609	-181.88423
171.99201	-8.87078	-181.94988
172.09201	-8.87609	-182.04544
172.19201	-8.88328	-182.16798
172.29201	-8.88922	-182.31311
172.39201	-8.89313	-182.34561
172.49201	-8.89734	-182.37588
172.59201	-8.90234	-182.44372
172.69201	-8.90781	-182.53061
172.79201	-8.91438	-182.65426
172.89201	-8.91891	-182.74063
172.99201	-8.92297	-182.76861
173.09201	-8.92750	-182.81606
173.19201	-8.93250	-182.89162
173.29201	-8.93891	-182.99735
173.39201	-8.94484	-183.12387
173.49201	-8.94906	-183.17540
173.59201	-8.95328	-183.20893
173.69201	-8.95828	-183.27439
173.79201	-8.96344	-183.34953
173.89201	-8.97000	-183.46678
173.99201	-8.97578	-183.57366
174.09201	-8.97984	-183.60128
174.19201	-8.98453	-183.65030
174.29201	-8.98953	-183.71789
174.39201	-8.99578	-183.81506
174.49201	-9.00141	-183.93138
174.59201	-9.00562	-183.96005
174.69201	-9.01000	-184.00300
174.79201	-9.01484	-184.06348
174.89201	-9.02016	-184.13983
174.99201	-9.02641	-184.23136
175.09201	-9.03266	-184.36353
175.19201	-9.03672	-184.39476
175.29201	-9.04141	-184.43860
175.39201	-9.04687	-184.50914
175.49201	-9.05313	-184.60971
175.59201	-9.05906	-184.72482
175.69201	-9.06297	-184.74592
175.79201	-9.06719	-184.77070
175.89201	-9.07172	-184.82350
175.99201	-9.07719	-184.91049
176.09201	-9.08406	-185.01619
176.19201	-9.08969	-185.13550
176.29201	-9.09344	-185.14980
176.39201	-9.09781	-185.18354
176.49201	-9.10281	-185.24633
176.59201	-9.10844	-185.32272
176.69201	-9.11484	-185.44248
176.79201	-9.11906	-185.47863
176.89201	-9.12359	-185.52478
176.99201	-9.12844	-185.57444
177.09201	-9.13391	-185.64953
177.19201	-9.14125	-185.75802
177.29201	-9.14750	-185.91024
177.39201	-9.15063	-185.88871
177.49201	-9.15484	-185.91268
177.59201	-9.15969	-185.97373
177.69201	-9.16672	-186.09156
177.79201	-9.17266	-186.21445
177.89201	-9.17656	-186.23811
177.99201	-9.18062	-186.27004
178.09201	-9.18547	-186.32032
178.19201	-9.19063	-186.40186
178.29201	-9.19656	-186.47332
178.39201	-9.20250	-186.59844
178.49201	-9.20641	-186.60967
178.59201	-9.21063	-186.63929
178.69201	-9.21563	-186.69979
178.79201	-9.22234	-186.79491
178.89201	-9.22984	-186.95776
178.99201	-9.23375	-186.97663
179.09201	-9.23797	-187.00245
179.19201	-9.24281	-187.05848
179.29201	-9.24875	-187.14093
179.39201	-9.25641	-187.27566
179.49201	-9.26125	-187.35968
179.59201	-9.26453	-187.34562
179.69201	-9.26922	-187.38948
179.79201	-9.27484	-187.47303
179.89201	-9.28094	-187.57553
179.99201	-9.28594	-187.65707
180.09201	-9.28984	-187.68165
180.19201	-9.29391	-187.71735
180.29201	-9.29891	-187.78193
180.39201	-9.30438	-187.87624
180.49201	-9.31078	-187.97013
180.59201	-9.31672	-188.10147
180.69201	-9.32063	-188.09722
180.79201	-9.32484	-188.13570
180.89201	-9.32984	-188.20213
180.99201	-9.33672	-188.31466
181.09201	-9.34328	-188.45782
181.19201	-9.34703	-188.47367
181.29201	-9.35109	-188.49052
181.39201	-9.35578	-188.54794
181.49201	-9.36094	-188.61286
181.59201	-9.36672	-188.70714
181.69201	-9.37375	-188.84146
181.79201	-9.37766	-188.87076
181.89201	-9.38219	-188.91427
181.99201	-9.38734	-188.98712
182.09201	-9.39406	-189.09600
182.19201	-9.39969	-189.19727
182.29201	-9.40359	-189.20827
182.39201	-9.40781	-189.23709
182.49201	-9.41234	-189.28067
182.59201	-9.41766	-189.36794
182.69201	-9.42375	-189.47636
182.79201	-9.43094	-189.62856
182.89201	-9.43453	-189.63730
182.99201	-9.43891	-189.65121
183.09201	-9.44422	-189.71862
183.19201	-9.45109	-189.83357
183.29201	-9.45656	-189.93941
183.39201	-9.46031	-189.95444
183.49201	-9.46469	-189.99280
183.59201	-9.46953	-190.06038
183.69201	-9.47484	-190.13874
183.79201	-9.48156	-190.25829
183.89201	-9.48766	-190.38913
183.99201	-9.49125	-190.37877
184.09201	-9.49547	-190.40808
184.19201	-9.50031	-190.47450
184.29201	-9.50688	-190.58751
184.39201	-9.51281	-190.71119
184.49201	-9.51703	-190.73041
184.59201	-9.52125	-190.76931
184.69201	-9.52609	-190.81880
184.79201	-9.53141	-190.90991
184.89201	-9.53766	-190.99574
184.99201	-9.54375	-191.13424
185.09201	-9.54750	-191.14171
185.19201	-9.55188	-191.17416
185.29201	-9.55688	-191.23696
185.39201	-9.56297	-191.32201
185.49201	-9.56891	-191.44799
185.59201	-9.57328	-191.47879
185.69201	-9.57750	-191.48631
185.79201	-9.58219	-191.54437
185.89201	-9.58750	-191.61960
185.99201	-9.59391	-191.72607
186.09201	-9.60078	-191.87425
186.19201	-9.60469	-191.88130
186.29201	-9.60922	-191.90253
186.39201	-9.61438	-191.96168
186.49201	-9.62063	-192.06014
186.59201	-9.62609	-192.16089
186.69201	-9.63016	-192.18507
186.79201	-9.63438	-192.20923
186.89201	-9.63937	-192.27870
186.99201	-9.64500	-192.36343
187.09201	-9.65266	-192.48927
187.19201	-9.65844	-192.62515
187.29201	-9.66141	-192.58659
187.39201	-9.66563	-192.60427
187.49201	-9.67078	-192.67786
187.59201	-9.67672	-192.77956
187.69201	-9.68313	-192.90277
187.79201	-9.68750	-192.94001
187.89201	-9.69188	-192.96955
187.99201	-9.69687	-193.02787
188.09201	-9.70219	-193.09875
188.19201	-9.70922	-193.21448
188.29201	-9.71531	-193.37504
188.39201	-9.71828	-193.33436
188.49201	-9.72219	-193.34334
188.59201	-9.72688	-193.40126
188.69201	-9.73266	-193.48690
188.79201	-9.73969	-193.61953
188.89201	-9.74406	-193.66872
188.99201	-9.74797	-193.68677
189.09201	-9.75266	-193.73702
189.19201	-9.75813	-193.81827
189.29201	-9.76438	-193.92292
189.39201	-9.77109	-194.06153
189.49201	-9.77469	-194.05262
189.59201	-9.77922	-194.07797
189.69201	-9.78469	-194.15167
189.79201	-9.79063	-194.24483
189.89201	-9.79625	-194.35605
189.99201	-9.80031	-194.37860
190.09201	-9.80453	-194.40873
190.19201	-9.80937	-194.46342
190.29201	-9.81484	-194.54005
190.39201	-9.82172	-194.64992
190.49201	-9.82781	-194.78054
190.59201	-9.83125	-194.76007
190.69201	-9.83547	-194.78904
190.79201	-9.84063	-194.84936
190.89201	-9.84719	-194.95361
190.99201	-9.85313	-195.06878
191.09201	-9.85703	-195.08076
191.19201	-9.86125	-195.08755
191.29201	-9.86609	-195.13290
191.39201	-9.87109	-195.19633
191.49201	-9.87688	-195.28729
191.59201	-9.88453	-195.45715
191.69201	-9.88844	-195.47169
191.79201	-9.89266	-195.47263
191.89201	-9.89797	-195.52803
191.99201	-9.90484	-195.63587
192.09201	-9.91000	-195.72897
192.19201	-9.91375	-195.71508
192.29201	-9.91797	-195.75129
192.39201	-9.92266	-195.79716
192.49201	-9.92781	-195.87055
192.59201	-9.93406	-195.96505
192.69201	-9.94156	-196.13764
192.79201	-9.94516	-196.12572
192.89201	-9.94922	-196.11855
192.99201	-9.95375	-196.17224
193.09201	-9.95938	-196.23923
193.19201	-9.96656	-196.39000
193.29201	-9.97094	-196.43404
193.39201	-9.97531	-196.44263
193.49201	-9.98031	-196.49865
193.59201	-9.98578	-196.56748
193.69201	-9.99141	-196.64481
193.79201	-9.99750	-196.75161
193.89201	-10.00125	-196.75575
193.99201	-10.00547	-196.77413
194.09201	-10.01063	-196.83905
194.19201	-10.01672	-196.92254
194.29201	-10.02391	-197.07696
194.39201	-10.02766	-197.07549
194.49201	-10.03141	-197.06352
194.59201	-10.03594	-197.10384
194.69201	-10.04094	-197.16984
194.79201	-10.04656	-197.24850
194.89201	-10.05406	-197.38759
194.99201	-10.05891	-197.44045
195.09201	-10.06312	-197.43808
195.19201	-10.06813	-197.48661
195.29201	-10.07469	-197.56113
195.39201	-10.08172	-197.72650
195.49201	-10.08563	-197.71808
195.59201	-10.08984	-197.72980
195.69201	-10.09438	-197.78328
195.79201	-10.09953	-197.84094
195.89201	-10.10578	-197.92996
195.99201	-10.11281	-198.11091
196.09201	-10.11594	-198.07260
196.19201	-10.12016	-198.08304
196.29201	-10.12516	-198.14134
196.39201	-10.13109	-198.24107
196.49201	-10.13750	-198.37888
196.59201	-10.14172	-198.40194
196.69201	-10.14563	-198.41573
196.79201	-10.15016	-198.44890
196.89201	-10.15500	-198.50136
196.99201	-10.16062	-198.57876
197.09201	-10.16797	-198.74610
197.19201	-10.17188	-198.75763
197.29201	-10.17609	-198.76477
197.39201	-10.18141	-198.82917
197.49201	-10.18781	-198.91958
197.59201	-10.19375	-199.04006
197.69201	-10.19750	-199.02651
197.79201	-10.20156	-199.04454
197.89201	-10.20625	-199.08816
197.99201	-10.21172	-199.16888
198.09201	-10.21797	-199.26937
198.19201	-10.22547	-199.43655
198.29201	-10.22922	-199.43373
198.39201	-10.23328	-199.42562
198.49201	-10.23781	-199.45773
198.59201	-10.24359	-199.54291
198.69201	-10.25078	-199.70351
198.79201	-10.25500	-199.72000
198.89201	-10.25891	-199.71400
198.99201	-10.26375	-199.76154
199.09201	-10.26922	-199.84816
199.19201	-10.27547	-199.93803
199.29201	-10.28156	-200.07241
199.39201	-10.28531	-200.05110
199.49201	-10.28969	-200.07533
199.59201	-10.29453	-200.11769
199.69201	-10.30016	-200.19990
[truncated: 7,260 more rows]
