# Supplementary material for: Strengthening of 3D Printed Fused Deposition Manufactured Parts Using the Fill Compositing Technique
Source: PLoS One. 2015 Apr 16;10(4):e0122915. doi: 10.1371/journal.pone.0122915 (PMC4400136; doi:10.1371/journal.pone.0122915)
Supplement: S1 File — This is the raw data and information on all the samples presented in this manuscript. (ZIP) [file pone.0122915.s001.zip › Specimen_RawData_119.csv]

Time	Extension	Load
(sec)	(mm)	(N)
0.00000	-0.00016	-0.03445
0.10000	-0.00016	-0.03132
0.20000	-0.00203	-0.03372
0.30000	-0.01188	-0.03053
0.37400	-0.02203	-0.03622
0.47400	-0.02734	-0.03484
0.57400	-0.03000	-0.03380
0.67400	-0.03437	-0.03116
0.77400	-0.03906	-0.03372
0.87400	-0.04453	-0.03727
0.97400	-0.05141	-0.03558
1.07400	-0.05641	-0.03692
1.17400	-0.06031	-0.03651
1.27400	-0.06484	-0.04036
1.37400	-0.06984	-0.03404
1.47400	-0.07656	-0.03700
1.57400	-0.08234	-0.03089
1.67400	-0.08656	-0.03560
1.77400	-0.09094	-0.04353
1.87400	-0.09563	-0.03235
1.97400	-0.10125	-0.03687
2.07400	-0.10875	-0.03607
2.17400	-0.11313	-0.03402
2.27400	-0.11719	-0.03735
2.37400	-0.12203	-0.03288
2.47400	-0.12766	-0.03260
2.57400	-0.13422	-0.03022
2.67400	-0.13906	-0.03561
2.77400	-0.14312	-0.03225
2.87400	-0.14750	-0.03479
2.97400	-0.15250	-0.03134
3.07400	-0.15797	-0.03002
3.17400	-0.16547	-0.03313
3.27400	-0.17016	-0.03089
3.37400	-0.17406	-0.02687
3.47400	-0.17875	-0.04008
3.57400	-0.18391	-0.03549
3.67400	-0.19062	-0.03448
3.77400	-0.19563	-0.03676
3.87400	-0.19953	-0.03604
3.97400	-0.20437	-0.05097
4.07400	-0.20953	-0.06198
4.17400	-0.21516	-0.06510
4.27400	-0.22203	-0.09403
4.37400	-0.22656	-0.17910
4.47400	-0.23047	-0.23499
4.57400	-0.23516	-0.32511
4.67400	-0.24062	-0.42233
4.77400	-0.24766	-0.57032
4.87400	-0.25297	-0.69292
4.97400	-0.25688	-0.78580
5.07400	-0.26125	-0.87113
5.17400	-0.26609	-0.97367
5.27400	-0.27141	-1.09508
5.37400	-0.27797	-1.23886
5.47400	-0.28250	-1.34826
5.57400	-0.28641	-1.42493
5.67400	-0.29109	-1.52760
5.77400	-0.29641	-1.62805
5.87400	-0.30344	-1.77779
5.97400	-0.30984	-1.94639
6.07400	-0.31375	-2.03008
6.17400	-0.31766	-2.12197
6.27400	-0.32234	-2.22127
6.37400	-0.32750	-2.33241
6.47400	-0.33438	-2.47982
6.57400	-0.34000	-2.63633
6.67400	-0.34406	-2.72299
6.77400	-0.34875	-2.81552
6.87400	-0.35406	-2.92909
6.97400	-0.36047	-3.07458
7.07400	-0.36547	-3.19972
7.17400	-0.36969	-3.28808
7.27400	-0.37422	-3.39371
7.37400	-0.37953	-3.50067
7.47400	-0.38516	-3.61591
7.57400	-0.39281	-3.78614
7.67400	-0.39719	-3.91041
7.77400	-0.40078	-3.97705
7.87400	-0.40547	-4.08305
7.97400	-0.41094	-4.19964
8.07400	-0.41906	-4.38524
8.17400	-0.42438	-4.54032
8.27400	-0.42797	-4.61920
8.37400	-0.43219	-4.72046
8.47400	-0.43719	-4.83517
8.57400	-0.44250	-4.95667
8.67400	-0.44859	-5.09942
8.77400	-0.45281	-5.20497
8.87400	-0.45672	-5.29255
8.97400	-0.46141	-5.40018
9.07400	-0.46672	-5.51373
9.17400	-0.47375	-5.66459
9.27400	-0.47953	-5.81284
9.37400	-0.48375	-5.90843
9.47400	-0.48812	-6.00954
9.57400	-0.49297	-6.12437
9.67400	-0.49844	-6.23901
9.77400	-0.50563	-6.40893
9.87400	-0.51047	-6.53841
9.97400	-0.51453	-6.63191
10.07400	-0.51922	-6.73404
10.17400	-0.52484	-6.86542
10.27400	-0.53141	-7.02540
10.37400	-0.53656	-7.15780
10.47400	-0.54047	-7.23926
10.57400	-0.54453	-7.34116
10.67400	-0.54922	-7.44870
10.77400	-0.55453	-7.56732
10.87400	-0.56109	-7.70898
10.97400	-0.56656	-7.86322
11.07400	-0.57094	-7.95707
11.17400	-0.57562	-8.05895
11.27400	-0.58094	-8.17756
11.37400	-0.58766	-8.33350
11.47400	-0.59313	-8.47709
11.57400	-0.59719	-8.56793
11.67400	-0.60125	-8.64955
11.77400	-0.60578	-8.75988
11.87400	-0.61125	-8.88344
11.97400	-0.61766	-9.02865
12.07400	-0.62328	-9.16405
12.17400	-0.62719	-9.25426
12.27400	-0.63156	-9.34707
12.37400	-0.63687	-9.46166
12.47400	-0.64359	-9.59936
12.57400	-0.64938	-9.74442
12.67400	-0.65375	-9.84018
12.77400	-0.65828	-9.94537
12.87400	-0.66328	-10.05059
12.97400	-0.66891	-10.18363
13.07400	-0.67562	-10.32316
13.17400	-0.68078	-10.47048
13.27400	-0.68438	-10.54069
13.37400	-0.68891	-10.64090
13.47400	-0.69453	-10.76246
13.57400	-0.70078	-10.90676
13.67400	-0.70547	-11.01833
13.77400	-0.71000	-11.12507
13.87400	-0.71453	-11.23173
13.97400	-0.71969	-11.33245
14.07400	-0.72500	-11.45197
14.17400	-0.73203	-11.58907
14.27400	-0.73813	-11.75458
14.37400	-0.74172	-11.81232
14.47400	-0.74594	-11.90509
14.57400	-0.75094	-12.02180
14.67400	-0.75750	-12.15967
14.77400	-0.76297	-12.29727
14.87400	-0.76734	-12.39365
14.97400	-0.77156	-12.49045
15.07400	-0.77656	-12.59123
15.17400	-0.78219	-12.71863
15.27400	-0.78875	-12.85916
15.37400	-0.79359	-12.98253
15.47400	-0.79750	-13.07539
15.57400	-0.80203	-13.16974
15.67400	-0.80703	-13.28422
15.77400	-0.81422	-13.42334
15.87400	-0.82031	-13.58457
15.97400	-0.82406	-13.66071
16.07400	-0.82828	-13.73860
16.17400	-0.83281	-13.84362
16.27400	-0.83828	-13.96001
16.37400	-0.84547	-14.10828
16.47400	-0.85141	-14.27004
16.57400	-0.85563	-14.35681
16.67400	-0.86063	-14.46229
16.77400	-0.86641	-14.60169
16.87400	-0.87391	-14.77547
16.97400	-0.87797	-14.88462
17.07400	-0.88125	-14.95238
17.17400	-0.88531	-15.05409
17.27400	-0.89000	-15.15379
17.37400	-0.89516	-15.27748
17.47400	-0.90188	-15.41619
17.57400	-0.90781	-15.57966
17.67400	-0.91141	-15.64473
17.77400	-0.91578	-15.74402
17.87400	-0.92047	-15.85139
17.97400	-0.92625	-15.97099
18.07400	-0.93297	-16.13184
18.17400	-0.93781	-16.23953
18.27400	-0.94219	-16.33869
18.37400	-0.94703	-16.43419
18.47400	-0.95188	-16.55531
18.57400	-0.95766	-16.66874
18.67400	-0.96391	-16.83380
18.77400	-0.96813	-16.91876
18.87400	-0.97281	-17.02240
18.97400	-0.97844	-17.15826
19.07400	-0.98547	-17.31627
19.17400	-0.99047	-17.44529
19.27400	-0.99422	-17.51734
19.37400	-0.99859	-17.61049
19.47400	-1.00344	-17.72123
19.57400	-1.00891	-17.84888
19.67400	-1.01563	-17.97668
19.77400	-1.02141	-18.13131
19.87400	-1.02531	-18.20105
19.97400	-1.02984	-18.29419
20.07400	-1.03484	-18.41506
20.17400	-1.04141	-18.54978
20.27400	-1.04703	-18.69997
20.37400	-1.05109	-18.77645
20.47400	-1.05547	-18.88165
20.57400	-1.06016	-18.98862
20.67400	-1.06578	-19.10939
20.77400	-1.07234	-19.25883
20.87400	-1.07797	-19.41163
20.97400	-1.08172	-19.48241
21.07400	-1.08625	-19.58506
21.17400	-1.09141	-19.70601
21.27400	-1.09797	-19.83929
21.37400	-1.10391	-19.99116
21.47400	-1.10781	-20.07777
21.57400	-1.11188	-20.16569
21.67400	-1.11656	-20.27394
21.77400	-1.12188	-20.39779
21.87400	-1.12766	-20.52110
21.97400	-1.13453	-20.69793
22.07400	-1.13875	-20.78066
22.17400	-1.14328	-20.89090
22.27400	-1.14859	-21.00794
22.37400	-1.15500	-21.15571
22.47400	-1.16047	-21.29257
22.57400	-1.16484	-21.39298
22.67400	-1.16891	-21.48836
22.77400	-1.17359	-21.59493
22.87400	-1.17891	-21.70852
22.97400	-1.18547	-21.84528
23.07400	-1.19172	-22.01193
23.17400	-1.19547	-22.08273
23.27400	-1.20000	-22.17985
23.37400	-1.20547	-22.30639
23.47400	-1.21219	-22.45460
23.57400	-1.21766	-22.59135
23.67400	-1.22141	-22.66303
23.77400	-1.22563	-22.75304
23.87400	-1.23047	-22.86016
23.97400	-1.23563	-22.98159
24.07400	-1.24203	-23.11814
24.17400	-1.24953	-23.32889
24.27400	-1.25281	-23.38393
24.37400	-1.25719	-23.48017
24.47400	-1.26234	-23.60330
24.57400	-1.26891	-23.76028
24.67400	-1.27438	-23.89903
24.77400	-1.27828	-23.98703
24.87400	-1.28266	-24.07155
24.97400	-1.28750	-24.19407
25.07400	-1.29344	-24.32595
25.17400	-1.30016	-24.48419
25.27400	-1.30594	-24.65231
25.37400	-1.30938	-24.71337
25.47400	-1.31359	-24.80263
25.57400	-1.31844	-24.92439
25.67400	-1.32391	-25.05261
25.77400	-1.32969	-25.20586
25.87400	-1.33453	-25.31356
25.97400	-1.33891	-25.41049
26.07400	-1.34391	-25.51863
26.17400	-1.34953	-25.64932
26.27400	-1.35672	-25.81124
26.37400	-1.36250	-25.98872
26.47400	-1.36594	-26.04004
26.57400	-1.37031	-26.14773
26.67400	-1.37547	-26.26756
26.77400	-1.38172	-26.41316
26.87400	-1.38781	-26.57550
26.97400	-1.39187	-26.66391
27.07400	-1.39594	-26.75615
27.17400	-1.40047	-26.86005
27.27400	-1.40516	-26.97858
27.37400	-1.41125	-27.10131
27.47400	-1.41797	-27.28759
27.57400	-1.42219	-27.37629
27.67400	-1.42688	-27.48046
27.77400	-1.43203	-27.60680
27.87400	-1.43891	-27.75708
27.97400	-1.44453	-27.90546
28.07400	-1.44828	-27.99675
28.17400	-1.45234	-28.07812
28.27400	-1.45688	-28.18663
28.37400	-1.46188	-28.29623
28.47400	-1.46797	-28.42634
28.57400	-1.47500	-28.61214
28.67400	-1.47906	-28.69372
28.77400	-1.48359	-28.79557
28.87400	-1.48844	-28.90500
28.97400	-1.49453	-29.05043
29.07400	-1.50047	-29.21143
29.17400	-1.50469	-29.30719
29.27400	-1.50875	-29.39392
29.37400	-1.51375	-29.51515
29.47400	-1.51938	-29.64011
29.57400	-1.52688	-29.80663
29.67400	-1.53203	-29.95041
29.77400	-1.53562	-30.02311
29.87400	-1.54016	-30.12764
29.97400	-1.54516	-30.23173
30.07400	-1.55062	-30.36775
30.17400	-1.55703	-30.51362
30.27400	-1.56172	-30.61930
30.37400	-1.56594	-30.71122
30.47400	-1.57031	-30.81271
30.57400	-1.57563	-30.93007
30.67400	-1.58203	-31.05878
30.77400	-1.58922	-31.26224
30.87400	-1.59297	-31.33003
30.97400	-1.59734	-31.41890
31.07400	-1.60234	-31.54049
31.17400	-1.60859	-31.68741
31.27400	-1.61469	-31.83539
31.37400	-1.61859	-31.92418
31.47400	-1.62281	-32.01317
31.57400	-1.62719	-32.10627
31.67400	-1.63188	-32.21455
31.77400	-1.63750	-32.34074
31.87400	-1.64500	-32.50895
31.97400	-1.64906	-32.59377
32.07400	-1.65297	-32.67067
32.17400	-1.65766	-32.76430
32.27400	-1.66359	-32.89885
32.37400	-1.67109	-33.06696
32.47400	-1.67562	-33.16639
32.57400	-1.68031	-33.24926
32.67400	-1.68547	-33.36190
32.77400	-1.69094	-33.48600
32.87400	-1.69719	-33.61275
32.97400	-1.70297	-33.77360
33.07400	-1.70656	-33.83256
33.17400	-1.71109	-33.93093
33.27400	-1.71625	-34.03968
33.37400	-1.72344	-34.18754
33.47400	-1.72891	-34.34617
33.57400	-1.73234	-34.41210
33.67400	-1.73656	-34.49531
33.77400	-1.74156	-34.61546
33.87400	-1.74719	-34.74450
33.97400	-1.75344	-34.88300
34.07400	-1.75891	-35.03243
34.17400	-1.76266	-35.09277
34.27400	-1.76719	-35.18883
34.37400	-1.77234	-35.30953
34.47400	-1.77828	-35.44257
34.57400	-1.78484	-35.61169
34.67400	-1.78937	-35.71441
34.77400	-1.79344	-35.79587
34.87400	-1.79781	-35.88592
34.97400	-1.80281	-35.99362
35.07400	-1.80891	-36.12854
35.17400	-1.81625	-36.31494
35.27400	-1.81984	-36.38715
35.37400	-1.82391	-36.46026
35.47400	-1.82906	-36.57392
35.57400	-1.83516	-36.70629
35.67400	-1.84156	-36.86058
35.77400	-1.84578	-36.95438
35.87400	-1.85000	-37.04271
35.97400	-1.85469	-37.13843
36.07400	-1.85984	-37.25695
36.17400	-1.86563	-37.38977
36.27400	-1.87281	-37.57279
36.37400	-1.87656	-37.65801
36.47400	-1.88063	-37.73575
36.57400	-1.88578	-37.84900
36.67400	-1.89219	-37.99326
36.77400	-1.89906	-38.17909
36.87400	-1.90281	-38.25891
36.97400	-1.90672	-38.32901
37.07400	-1.91141	-38.43512
37.17400	-1.91672	-38.55338
37.27400	-1.92266	-38.69657
37.37400	-1.92937	-38.86685
37.47400	-1.93328	-38.94991
37.57400	-1.93766	-39.03008
37.67400	-1.94266	-39.14426
37.77400	-1.94812	-39.26126
37.87400	-1.95422	-39.40048
37.97400	-1.95891	-39.52070
38.07400	-1.96344	-39.61765
38.17400	-1.96813	-39.72243
38.27400	-1.97359	-39.84858
38.37400	-1.97969	-39.98469
38.47400	-1.98672	-40.16676
38.57400	-1.99016	-40.22644
38.67400	-1.99422	-40.30500
38.77400	-1.99922	-40.42444
38.87400	-2.00531	-40.55731
38.97400	-2.01172	-40.72112
39.07400	-2.01609	-40.82636
39.17400	-2.02031	-40.90150
39.27400	-2.02531	-41.01583
39.37400	-2.03063	-41.14129
39.47400	-2.03656	-41.26937
39.57400	-2.04312	-41.45972
39.67400	-2.04687	-41.52504
39.77400	-2.05125	-41.62161
39.87400	-2.05625	-41.73169
39.97400	-2.06250	-41.87990
40.07400	-2.06922	-42.06150
40.17400	-2.07312	-42.14427
40.27400	-2.07703	-42.22553
40.37400	-2.08156	-42.32770
40.47400	-2.08672	-42.44483
40.57400	-2.09234	-42.57558
40.67400	-2.09938	-42.74976
40.77400	-2.10359	-42.84692
40.87400	-2.10844	-42.93220
40.97400	-2.11406	-43.06712
41.07400	-2.12078	-43.22836
41.17400	-2.12641	-43.38447
41.27400	-2.13000	-43.45726
41.37400	-2.13406	-43.54436
41.47400	-2.13844	-43.64326
41.57400	-2.14313	-43.76398
41.67400	-2.14859	-43.89586
41.77400	-2.15547	-44.06885
41.87400	-2.15984	-44.16673
41.97400	-2.16406	-44.25776
42.07400	-2.16891	-44.36989
42.17400	-2.17469	-44.49671
42.27400	-2.18203	-44.68162
42.37400	-2.18703	-44.81541
42.47400	-2.19125	-44.89050
42.57400	-2.19578	-44.98429
42.67400	-2.20078	-45.10464
42.77400	-2.20609	-45.22687
42.87400	-2.21250	-45.38795
42.97400	-2.21672	-45.48588
43.07400	-2.22109	-45.57383
43.17400	-2.22594	-45.68475
43.27400	-2.23156	-45.81340
43.37400	-2.23844	-45.99326
43.47400	-2.24281	-46.09011
43.57400	-2.24688	-46.17110
43.67400	-2.25125	-46.25772
43.77400	-2.25625	-46.36970
43.87400	-2.26203	-46.50877
43.97400	-2.26953	-46.68916
44.07400	-2.27375	-46.78654
44.17400	-2.27813	-46.86943
44.27400	-2.28312	-46.98376
44.37400	-2.28875	-47.09728
44.47400	-2.29500	-47.25252
44.57400	-2.29953	-47.36370
44.67400	-2.30375	-47.45150
44.77400	-2.30828	-47.55082
44.87400	-2.31375	-47.66445
44.97400	-2.32063	-47.80798
45.07400	-2.32687	-47.98247
45.17400	-2.33016	-48.04729
45.27400	-2.33422	-48.12005
45.37400	-2.33891	-48.21847
45.47400	-2.34469	-48.34499
45.57400	-2.35187	-48.52635
45.67400	-2.35641	-48.62663
45.77400	-2.36062	-48.69980
45.87400	-2.36516	-48.79532
45.97400	-2.37000	-48.88931
46.07400	-2.37563	-49.01790
46.17400	-2.38359	-49.21095
46.27400	-2.38750	-49.30147
46.37400	-2.39156	-49.37884
46.47400	-2.39641	-49.47457
46.57400	-2.40219	-49.59575
46.67400	-2.40859	-49.75866
46.77400	-2.41266	-49.84366
46.87400	-2.41687	-49.92253
46.97400	-2.42172	-50.03050
47.07400	-2.42719	-50.15460
47.17400	-2.43313	-50.28508
47.27400	-2.44078	-50.48030
47.37400	-2.44438	-50.54547
47.47400	-2.44813	-50.61898
47.57400	-2.45266	-50.71213
47.67400	-2.45828	-50.83430
47.77400	-2.46500	-50.98956
47.87400	-2.46969	-51.09040
47.97400	-2.47375	-51.17095
48.07400	-2.47828	-51.25285
48.17400	-2.48328	-51.35875
48.27400	-2.48891	-51.47102
48.37400	-2.49531	-51.60082
48.47400	-2.50047	-51.72989
48.57400	-2.50484	-51.80938
48.67400	-2.51016	-51.91899
48.77400	-2.51703	-52.05664
48.87400	-2.52469	-52.26923
48.97400	-2.52812	-52.30944
49.07400	-2.53188	-52.32354
49.17400	-2.53641	-52.40672
49.27400	-2.54141	-52.51329
49.37400	-2.54672	-52.63341
49.47400	-2.55422	-52.80898
49.57400	-2.55812	-52.91273
49.67400	-2.56203	-52.97965
49.77400	-2.56719	-53.09511
49.87400	-2.57297	-53.21811
49.97400	-2.57937	-53.39043
50.07400	-2.58359	-53.47767
50.17400	-2.58750	-53.55670
50.27400	-2.59203	-53.65447
50.37400	-2.59719	-53.77300
50.47400	-2.60344	-53.91458
50.57400	-2.61188	-54.12682
50.67400	-2.61531	-54.21395
50.77400	-2.61922	-54.29444
50.87400	-2.62375	-54.39515
50.97400	-2.62906	-54.50783
51.07400	-2.63562	-54.67107
51.17400	-2.64031	-54.79376
51.27400	-2.64437	-54.87394
51.37400	-2.64891	-54.96799
51.47400	-2.65391	-55.07144
51.57400	-2.65984	-55.20433
51.67400	-2.66734	-55.40305
51.77400	-2.67141	-55.49453
51.87400	-2.67547	-55.57312
51.97400	-2.68063	-55.68539
52.07400	-2.68625	-55.82052
52.17400	-2.69328	-55.99432
52.27400	-2.69734	-56.08965
52.37400	-2.70141	-56.17990
52.47400	-2.70594	-56.28817
52.57400	-2.71094	-56.40429
52.67400	-2.71641	-56.52720
52.77400	-2.72344	-56.70174
52.87400	-2.72766	-56.79970
52.97400	-2.73188	-56.88348
53.07400	-2.73672	-56.98742
53.17400	-2.74250	-57.11688
53.27400	-2.74984	-57.30083
53.37400	-2.75422	-57.41324
53.47400	-2.75813	-57.48459
53.57400	-2.76281	-57.58305
53.67400	-2.76781	-57.68999
53.77400	-2.77328	-57.81691
53.87400	-2.78031	-57.98949
53.97400	-2.78438	-58.08050
54.07400	-2.78875	-58.17412
54.17400	-2.79344	-58.28140
54.27400	-2.79891	-58.40125
54.37400	-2.80547	-58.56198
54.47400	-2.81063	-58.69177
54.57400	-2.81484	-58.78057
54.67400	-2.81922	-58.86076
54.77400	-2.82437	-58.98599
54.87400	-2.83047	-59.12429
54.97400	-2.83734	-59.29459
55.07400	-2.84125	-59.37490
55.17400	-2.84516	-59.45104
55.27400	-2.85000	-59.55050
55.37400	-2.85578	-59.67177
55.47400	-2.86250	-59.83919
55.57400	-2.86734	-59.95927
55.67400	-2.87156	-60.04434
55.77400	-2.87609	-60.13248
55.87400	-2.88109	-60.24885
55.97400	-2.88656	-60.37480
56.07400	-2.89422	-60.55334
56.17400	-2.89828	-60.65848
56.27400	-2.90234	-60.72602
56.37400	-2.90703	-60.82721
56.47400	-2.91266	-60.94634
56.57400	-2.91969	-61.12451
56.67400	-2.92422	-61.22861
56.77400	-2.92844	-61.30963
56.87400	-2.93313	-61.39766
56.97400	-2.93875	-61.52347
57.07400	-2.94438	-61.64576
57.17400	-2.95141	-61.81804
57.27400	-2.95531	-61.91236
57.37400	-2.95953	-61.98817
57.47400	-2.96453	-62.09642
57.57400	-2.97062	-62.23385
57.67400	-2.97797	-62.43768
57.77400	-2.98156	-62.51572
57.87400	-2.98531	-62.58731
57.97400	-2.98984	-62.69435
58.07400	-2.99547	-62.85256
58.17400	-3.00141	-62.98818
58.27400	-3.00844	-63.17639
58.37400	-3.01203	-63.25764
58.47400	-3.01594	-63.33175
58.57400	-3.02063	-63.43147
58.67400	-3.02625	-63.55778
58.77400	-3.03219	-63.70799
58.87400	-3.03719	-63.83713
58.97400	-3.04156	-63.92520
59.07400	-3.04578	-64.01403
59.17400	-3.05047	-64.12276
59.27400	-3.05609	-64.25418
59.37400	-3.06344	-64.42090
59.47400	-3.06844	-64.56224
59.57400	-3.07234	-64.63749
59.67400	-3.07703	-64.73429
59.77400	-3.08250	-64.86211
59.87400	-3.08922	-65.01733
59.97400	-3.09438	-65.15705
60.07400	-3.09844	-65.23708
60.17400	-3.10297	-65.33241
60.27400	-3.10812	-65.44246
60.37400	-3.11359	-65.56770
60.47400	-3.12016	-65.70993
60.57400	-3.12547	-65.85333
60.67400	-3.12937	-65.92862
60.77400	-3.13422	-66.03645
60.87400	-3.13984	-66.14559
60.97400	-3.14625	-66.30895
61.07400	-3.15078	-66.42125
61.17400	-3.15484	-66.51348
61.27400	-3.15953	-66.60242
61.37400	-3.16484	-66.72183
61.47400	-3.17063	-66.85097
61.57400	-3.17750	-67.00663
61.67400	-3.18234	-67.14072
61.77400	-3.18625	-67.20591
61.87400	-3.19094	-67.30228
61.97400	-3.19609	-67.40718
62.07400	-3.20281	-67.55224
62.17400	-3.20813	-67.69263
62.27400	-3.21203	-67.77010
62.37400	-3.21625	-67.85401
62.47400	-3.22125	-67.94987
62.57400	-3.22703	-68.07332
62.67400	-3.23453	-68.25266
62.77400	-3.23859	-68.36657
62.87400	-3.24250	-68.42868
62.97400	-3.24734	-68.52905
63.07400	-3.25328	-68.65822
63.17400	-3.26047	-68.82709
63.27400	-3.26531	-68.94841
63.37400	-3.26922	-69.02680
63.47400	-3.27359	-69.11019
63.57400	-3.27813	-69.20597
63.67400	-3.28297	-69.31850
63.77400	-3.28984	-69.45933
63.87400	-3.29469	-69.59021
63.97400	-3.29891	-69.66213
64.07400	-3.30375	-69.75284
64.17400	-3.30938	-69.87089
64.27400	-3.31641	-70.03531
64.37400	-3.32109	-70.15017
64.47400	-3.32547	-70.22996
64.57400	-3.33000	-70.32143
64.67400	-3.33500	-70.42438
64.77400	-3.34094	-70.55606
64.87400	-3.34937	-70.74732
64.97400	-3.35344	-70.86440
65.07400	-3.35734	-70.92828
65.17400	-3.36187	-71.01849
65.27400	-3.36750	-71.14325
65.37400	-3.37469	-71.31419
65.47400	-3.37875	-71.42884
65.57400	-3.38266	-71.50763
65.67400	-3.38703	-71.60778
65.77400	-3.39187	-71.70125
65.87400	-3.39750	-71.82488
65.97400	-3.40375	-71.96508
66.07400	-3.40813	-72.06693
66.17400	-3.41219	-72.15257
66.27400	-3.41719	-72.24988
66.37400	-3.42297	-72.37135
66.47400	-3.43047	-72.53037
66.57400	-3.43609	-72.69032
66.67400	-3.43969	-72.75821
66.77400	-3.44375	-72.83556
66.87400	-3.44844	-72.93177
66.97400	-3.45375	-73.04872
67.07400	-3.46109	-73.20586
67.17400	-3.46594	-73.33801
67.27400	-3.47000	-73.41099
67.37400	-3.47453	-73.50276
67.47400	-3.47984	-73.60703
67.57400	-3.48641	-73.75254
67.67400	-3.49125	-73.85577
67.77400	-3.49562	-73.94990
67.87400	-3.50047	-74.05485
67.97400	-3.50594	-74.16866
68.07400	-3.51172	-74.29503
68.17400	-3.51906	-74.46840
68.27400	-3.52281	-74.56384
68.37400	-3.52656	-74.62610
68.47400	-3.53094	-74.72294
68.57400	-3.53641	-74.83367
68.67400	-3.54391	-75.00467
68.77400	-3.54938	-75.14741
68.87400	-3.55313	-75.22326
68.97400	-3.55719	-75.30071
69.07400	-3.56219	-75.39941
69.17400	-3.56719	-75.51927
69.27400	-3.57391	-75.65550
69.37400	-3.57891	-75.78417
69.47400	-3.58313	-75.86066
69.57400	-3.58781	-75.95455
69.67400	-3.59344	-76.07134
69.77400	-3.60094	-76.24044
69.87400	-3.60578	-76.36266
69.97400	-3.60969	-76.43460
70.07400	-3.61391	-76.51475
70.17400	-3.61875	-76.61498
70.27400	-3.62406	-76.73456
70.37400	-3.63156	-76.90196
70.47400	-3.63625	-77.02234
70.57400	-3.64016	-77.09677
70.67400	-3.64516	-77.19693
70.77400	-3.65063	-77.31739
70.87400	-3.65672	-77.46178
70.97400	-3.66172	-77.56980
71.07400	-3.66609	-77.66147
71.17400	-3.67047	-77.74863
71.27400	-3.67547	-77.84560
71.37400	-3.68109	-77.96938
71.47400	-3.68891	-78.12911
71.57400	-3.69297	-78.24941
71.67400	-3.69672	-78.30922
71.77400	-3.70109	-78.39943
71.87400	-3.70656	-78.50622
71.97400	-3.71391	-78.66517
72.07400	-3.71922	-78.80694
72.17400	-3.72312	-78.88225
72.27400	-3.72734	-78.96117
72.37400	-3.73219	-79.05841
72.47400	-3.73797	-79.17652
72.57400	-3.74484	-79.32873
72.67400	-3.75016	-79.45883
72.77400	-3.75391	-79.52593
72.87400	-3.75891	-79.62292
72.97400	-3.76453	-79.73470
73.07400	-3.77156	-79.89112
73.17400	-3.77578	-79.99030
73.27400	-3.77953	-80.04913
73.37400	-3.78391	-80.13727
73.47400	-3.78875	-80.23487
73.57400	-3.79438	-80.36185
73.67400	-3.80109	-80.50395
73.77400	-3.80719	-80.66233
73.87400	-3.81109	-80.74705
73.97400	-3.81609	-80.84335
74.07400	-3.82172	-80.96914
74.17400	-3.82906	-81.15509
74.27400	-3.83328	-81.27241
74.37400	-3.83719	-81.36302
74.47400	-3.84156	-81.45098
74.57400	-3.84625	-81.55842
74.67400	-3.85156	-81.67896
74.77400	-3.85859	-81.83181
74.87400	-3.86297	-81.94446
74.97400	-3.86672	-82.00799
75.07400	-3.87125	-82.10377
75.17400	-3.87656	-82.21211
75.27400	-3.88297	-82.36635
75.37400	-3.88859	-82.50138
75.47400	-3.89297	-82.59945
75.57400	-3.89734	-82.68517
75.67400	-3.90219	-82.78492
75.77400	-3.90734	-82.90444
75.87400	-3.91453	-83.05999
75.97400	-3.91984	-83.21548
76.07400	-3.92391	-83.28918
76.17400	-3.92859	-83.39701
76.27400	-3.93391	-83.50889
76.37400	-3.94047	-83.64931
76.47400	-3.94562	-83.77887
76.57400	-3.94953	-83.86242
76.67400	-3.95359	-83.93883
76.77400	-3.95844	-84.03505
76.87400	-3.96375	-84.14383
76.97400	-3.97063	-84.29193
77.07400	-3.97594	-84.45065
77.17400	-3.98031	-84.51428
77.27400	-3.98500	-84.60809
77.37400	-3.99031	-84.71822
77.47400	-3.99703	-84.85368
77.57400	-4.00250	-84.99287
77.67400	-4.00656	-85.07304
77.77400	-4.01078	-85.17085
77.87400	-4.01609	-85.26786
77.97400	-4.02172	-85.38092
78.07400	-4.02875	-85.53330
78.17400	-4.03344	-85.65659
78.27400	-4.03703	-85.72125
78.37400	-4.04156	-85.80609
78.47400	-4.04672	-85.91565
78.57400	-4.05359	-86.04813
78.67400	-4.05953	-86.19668
78.77400	-4.06344	-86.27853
78.87400	-4.06766	-86.35566
78.97400	-4.07219	-86.45008
79.07400	-4.07750	-86.55658
79.17400	-4.08469	-86.69794
79.27400	-4.09047	-86.85425
79.37400	-4.09438	-86.92927
79.47400	-4.09891	-87.01570
79.57400	-4.10406	-87.12115
79.67400	-4.11031	-87.24895
79.77400	-4.11516	-87.37171
79.87400	-4.11922	-87.45650
79.97400	-4.12344	-87.52418
80.07400	-4.12781	-87.60740
80.17400	-4.13281	-87.69502
80.27400	-4.13859	-87.80517
80.37400	-4.14609	-87.96819
80.47400	-4.15047	-88.06093
80.57400	-4.15516	-88.13947
80.67400	-4.16062	-88.24593
80.77400	-4.16938	-88.40704
80.87400	-4.17484	-88.57822
80.97400	-4.17797	-88.62781
81.07400	-4.18234	-88.70334
81.17400	-4.18766	-88.80740
81.27400	-4.19266	-88.91951
81.37400	-4.20016	-89.07219
81.47400	-4.20422	-89.18303
81.57400	-4.20781	-89.24098
81.67400	-4.21266	-89.34602
81.77400	-4.21828	-89.45151
81.87400	-4.22547	-89.62122
81.97400	-4.22984	-89.73169
82.07400	-4.23344	-89.79326
82.17400	-4.23750	-89.87658
82.27400	-4.24250	-89.97540
82.37400	-4.24828	-90.09185
82.47400	-4.25609	-90.24863
82.57400	-4.26141	-90.39912
82.67400	-4.26484	-90.46079
82.77400	-4.26938	-90.54647
82.87400	-4.27453	-90.64873
82.97400	-4.28047	-90.76743
83.07400	-4.28594	-90.89692
83.17400	-4.29016	-90.98492
83.27400	-4.29469	-91.07608
83.37400	-4.29969	-91.17453
83.47400	-4.30516	-91.30083
83.57400	-4.31234	-91.44163
83.67400	-4.31750	-91.58340
83.77400	-4.32109	-91.64304
83.87400	-4.32547	-91.72916
83.97400	-4.33078	-91.84018
84.07400	-4.33781	-91.98734
84.17400	-4.34328	-92.12238
84.27400	-4.34719	-92.20374
84.37400	-4.35141	-92.28203
84.47400	-4.35625	-92.37748
84.57400	-4.36156	-92.48912
84.67400	-4.36797	-92.62395
84.77400	-4.37453	-92.79232
84.87400	-4.37844	-92.87577
84.97400	-4.38297	-92.94972
85.07400	-4.38813	-93.05644
85.17400	-4.39516	-93.20749
85.27400	-4.40031	-93.33603
85.37400	-4.40406	-93.41133
85.47400	-4.40813	-93.48332
85.57400	-4.41281	-93.58353
85.67400	-4.41828	-93.69399
85.77400	-4.42484	-93.82983
85.87400	-4.43125	-93.99058
85.97400	-4.43500	-94.06569
86.07400	-4.43953	-94.14453
86.17400	-4.44453	-94.24967
86.27400	-4.45094	-94.38085
86.37400	-4.45672	-94.52596
86.47400	-4.46078	-94.60301
86.57400	-4.46500	-94.69023
86.67400	-4.47000	-94.79734
86.77400	-4.47594	-94.91487
86.87400	-4.48359	-95.08299
86.97400	-4.48797	-95.20924
87.07400	-4.49141	-95.26838
87.17400	-4.49578	-95.35383
87.27400	-4.50078	-95.45762
87.37400	-4.50703	-95.58377
87.47400	-4.51281	-95.73108
87.57400	-4.51766	-95.84042
87.67400	-4.52203	-95.92979
87.77400	-4.52656	-96.01860
87.87400	-4.53188	-96.12842
87.97400	-4.53891	-96.26117
88.07400	-4.54453	-96.41580
88.17400	-4.54828	-96.47963
88.27400	-4.55297	-96.57343
88.37400	-4.55859	-96.69540
88.47400	-4.56547	-96.83847
88.57400	-4.57031	-96.96300
88.67400	-4.57438	-97.04227
88.77400	-4.57859	-97.13192
88.87400	-4.58359	-97.23043
88.97400	-4.58891	-97.34611
89.07400	-4.59500	-97.47663
89.17400	-4.60047	-97.62064
89.27400	-4.60453	-97.69798
89.37400	-4.60891	-97.79035
89.47400	-4.61438	-97.90005
89.57400	-4.62188	-98.05329
89.67400	-4.62797	-98.22621
89.77400	-4.63156	-98.29245
89.87400	-4.63563	-98.37304
89.97400	-4.64063	-98.46973
90.07400	-4.64609	-98.58445
90.17400	-4.65281	-98.73518
90.27400	-4.65813	-98.86832
90.37400	-4.66219	-98.95469
90.47400	-4.66672	-99.04320
90.57400	-4.67172	-99.14482
90.67400	-4.67781	-99.27715
90.77400	-4.68344	-99.40720
90.87400	-4.68781	-99.50733
90.97400	-4.69188	-99.59803
91.07400	-4.69688	-99.68650
91.17400	-4.70234	-99.81257
91.27400	-4.70922	-99.95977
91.37400	-4.71453	-100.10019
91.47400	-4.71844	-100.17259
91.57400	-4.72281	-100.25734
91.67400	-4.72781	-100.35755
91.77400	-4.73391	-100.48871
91.87400	-4.73969	-100.62791
91.97400	-4.74406	-100.71356
92.07400	-4.74859	-100.80677
92.17400	-4.75328	-100.89629
92.27400	-4.75844	-101.00431
92.37400	-4.76484	-101.13127
92.47400	-4.77141	-101.30009
92.57400	-4.77500	-101.37200
92.67400	-4.77922	-101.44666
92.77400	-4.78422	-101.54692
92.87400	-4.79125	-101.68830
92.97400	-4.79688	-101.83985
93.07400	-4.80094	-101.91163
93.17400	-4.80516	-101.98738
93.27400	-4.81000	-102.08746
93.37400	-4.81484	-102.17508
93.47400	-4.82078	-102.28550
93.57400	-4.82797	-102.46273
93.67400	-4.83203	-102.54166
93.77400	-4.83625	-102.61089
93.87400	-4.84125	-102.70572
93.97400	-4.84797	-102.82678
94.07400	-4.85438	-102.98298
94.17400	-4.85813	-103.05893
94.27400	-4.86234	-103.13676
94.37400	-4.86688	-103.21769
94.47400	-4.87250	-103.33447
94.57400	-4.87953	-103.46744
94.67400	-4.88500	-103.62393
94.77400	-4.88859	-103.67341
94.87400	-4.89297	-103.75989
94.97400	-4.89797	-103.85931
95.07400	-4.90453	-103.98593
95.17400	-4.91109	-104.15630
95.27400	-4.91516	-104.22948
95.37400	-4.91938	-104.31046
95.47400	-4.92406	-104.39885
95.57400	-4.92937	-104.50955
95.67400	-4.93547	-104.62079
95.77400	-4.94125	-104.76000
95.87400	-4.94469	-104.82059
95.97400	-4.94891	-104.89524
96.07400	-4.95391	-104.98313
96.17400	-4.95969	-105.10451
96.27400	-4.96625	-105.24434
96.37400	-4.97094	-105.34177
96.47400	-4.97531	-105.42156
96.57400	-4.97984	-105.50353
96.67400	-4.98484	-105.59999
96.77400	-4.99063	-105.71478
96.87400	-4.99813	-105.86905
96.97400	-5.00234	-105.97142
97.07400	-5.00703	-106.04342
97.17400	-5.01266	-106.15371
97.27400	-5.02141	-106.32904
97.37400	-5.02563	-106.45336
97.47400	-5.02859	-106.49490
97.57400	-5.03281	-106.56527
97.67400	-5.03781	-106.66598
97.77400	-5.04344	-106.78215
97.87400	-5.05031	-106.91042
97.97400	-5.05625	-107.07667
98.07400	-5.05937	-107.12616
98.17400	-5.06328	-107.18906
98.27400	-5.06813	-107.28019
98.37400	-5.07453	-107.40037
98.47400	-5.08156	-107.58010
98.57400	-5.08563	-107.65995
98.67400	-5.08969	-107.73664
98.77400	-5.09469	-107.83481
98.87400	-5.10047	-107.96632
98.97400	-5.10656	-108.08694
99.07400	-5.11266	-108.25567
99.17400	-5.11594	-108.32976
99.27400	-5.12016	-108.40226
99.37400	-5.12516	-108.49576
99.47400	-5.13125	-108.62550
99.57400	-5.13750	-108.76718
99.67400	-5.14203	-108.85970
99.77400	-5.14641	-108.93961
99.87400	-5.15109	-109.03234
99.97400	-5.15656	-109.15136
100.07400	-5.16344	-109.28487
100.17400	-5.16906	-109.43238
100.27400	-5.17266	-109.49118
100.37400	-5.17672	-109.56857
100.47400	-5.18188	-109.68623
100.57400	-5.18828	-109.80348
100.67400	-5.19453	-109.96062
100.77400	-5.19859	-110.04752
100.87400	-5.20281	-110.12444
100.97400	-5.20734	-110.21587
101.07400	-5.21234	-110.31227
101.17400	-5.21844	-110.43038
101.27400	-5.22531	-110.59504
101.37400	-5.22922	-110.67887
101.47400	-5.23344	-110.74979
101.57400	-5.23828	-110.84837
101.67400	-5.24469	-110.97129
101.77400	-5.25156	-111.12873
101.87400	-5.25563	-111.21550
101.97400	-5.25969	-111.29248
102.07400	-5.26469	-111.38137
102.17400	-5.27000	-111.49853
102.27400	-5.27594	-111.60733
102.37400	-5.28187	-111.74757
102.47400	-5.28578	-111.82994
102.57400	-5.29031	-111.91876
102.67400	-5.29531	-112.01528
102.77400	-5.30141	-112.13685
102.87400	-5.30859	-112.30806
102.97400	-5.31266	-112.39456
103.07400	-5.31641	-112.46431
103.17400	-5.32094	-112.54698
103.27400	-5.32641	-112.64876
103.37400	-5.33266	-112.77265
103.47400	-5.33844	-112.91382
103.57400	-5.34234	-112.97862
103.67400	-5.34656	-113.05973
103.77400	-5.35156	-113.15361
103.87400	-5.35734	-113.26405
103.97400	-5.36422	-113.41958
104.07400	-5.36859	-113.50363
104.17400	-5.37266	-113.58248
104.27400	-5.37734	-113.66563
104.37400	-5.38281	-113.76933
104.47400	-5.39000	-113.91028
104.57400	-5.39688	-114.09415
104.67400	-5.39984	-114.14819
104.77400	-5.40391	-114.20338
104.87400	-5.40859	-114.29459
104.97400	-5.41469	-114.40811
105.07400	-5.42156	-114.57167
105.17400	-5.42594	-114.65746
105.27401	-5.43016	-114.74214
105.37401	-5.43516	-114.83448
105.47401	-5.44062	-114.95008
105.57401	-5.44734	-115.07080
105.67401	-5.45297	-115.21413
105.77401	-5.45641	-115.27897
105.87401	-5.46078	-115.34646
105.97401	-5.46609	-115.45010
106.07401	-5.47313	-115.58938
106.17401	-5.47922	-115.74742
106.27401	-5.48328	-115.83289
106.37401	-5.48719	-115.90061
106.47401	-5.49203	-115.98789
106.57401	-5.49734	-116.10345
106.67401	-5.50359	-116.23529
106.77401	-5.50953	-116.38829
106.87401	-5.51328	-116.46145
106.97401	-5.51797	-116.54948
107.07401	-5.52313	-116.65887
107.17401	-5.52906	-116.77617
107.27401	-5.53453	-116.90991
107.37401	-5.53906	-117.00192
107.47401	-5.54344	-117.08056
107.57401	-5.54797	-117.17745
107.67401	-5.55312	-117.28516
107.77401	-5.55891	-117.40501
107.87401	-5.56578	-117.57404
107.97401	-5.56953	-117.65090
108.07401	-5.57375	-117.72300
108.17401	-5.57844	-117.81570
108.27401	-5.58406	-117.92107
108.37401	-5.59063	-118.08330
108.47401	-5.59531	-118.17424
108.57401	-5.59953	-118.25046
108.67401	-5.60422	-118.35052
108.77401	-5.60953	-118.45471
108.87401	-5.61563	-118.56443
108.97401	-5.62281	-118.73651
109.07401	-5.62687	-118.82197
109.17401	-5.63094	-118.88949
109.27401	-5.63609	-118.98752
109.37401	-5.64188	-119.09908
109.47401	-5.64797	-119.23428
109.57401	-5.65219	-119.32140
109.67401	-5.65641	-119.39998
109.77401	-5.66125	-119.47996
109.87401	-5.66625	-119.58142
109.97401	-5.67172	-119.69855
110.07401	-5.67906	-119.84007
110.17401	-5.68359	-119.94167
110.27401	-5.68750	-120.00988
110.37401	-5.69219	-120.09097
110.47401	-5.69797	-120.20624
110.57401	-5.70531	-120.37948
110.67401	-5.70953	-120.46796
110.77401	-5.71344	-120.53040
110.87401	-5.71797	-120.62214
110.97401	-5.72359	-120.71438
111.07401	-5.73031	-120.85133
111.17401	-5.73687	-121.01723
111.27401	-5.74047	-121.08098
111.37401	-5.74453	-121.14693
111.47401	-5.74953	-121.23854
111.57401	-5.75563	-121.35810
111.67401	-5.76172	-121.50130
111.77401	-5.76594	-121.57670
111.87401	-5.77000	-121.65445
111.97401	-5.77438	-121.72708
112.07401	-5.77922	-121.81450
112.17401	-5.78531	-121.93175
112.27401	-5.79297	-122.11162
112.37401	-5.79672	-122.18561
112.47401	-5.80109	-122.26382
112.57401	-5.80578	-122.35520
112.67401	-5.81109	-122.45505
112.77401	-5.81703	-122.57203
112.87401	-5.82188	-122.66887
112.97401	-5.82625	-122.74835
113.07401	-5.83094	-122.82279
113.17401	-5.83594	-122.92232
113.27401	-5.84187	-123.03735
113.37401	-5.85000	-123.21345
113.47401	-5.85391	-123.29346
113.57401	-5.85828	-123.35521
113.67401	-5.86406	-123.46078
113.77401	-5.87219	-123.62140
113.87401	-5.87719	-123.76600
113.97401	-5.88016	-123.79729
114.07401	-5.88406	-123.86502
114.17401	-5.88859	-123.94927
114.27401	-5.89375	-124.03680
114.37401	-5.89922	-124.15302
114.47401	-5.90641	-124.32251
114.57401	-5.91016	-124.38975
114.67401	-5.91438	-124.45751
114.77401	-5.91953	-124.55964
114.87401	-5.92547	-124.67229
114.97401	-5.93219	-124.81892
115.07401	-5.93656	-124.90742
115.17401	-5.94047	-124.96985
115.27401	-5.94500	-125.05217
115.37401	-5.95031	-125.14491
115.47401	-5.95594	-125.26277
115.57401	-5.96328	-125.42570
115.67401	-5.96734	-125.50364
115.77401	-5.97141	-125.56860
115.87401	-5.97656	-125.67294
115.97401	-5.98219	-125.77267
116.07401	-5.98953	-125.93879
116.17401	-5.99359	-126.02939
116.27401	-5.99750	-126.09577
116.37401	-6.00203	-126.18457
116.47401	-6.00703	-126.27319
116.57401	-6.01297	-126.38962
116.67401	-6.02063	-126.56775
116.77401	-6.02406	-126.63953
116.87401	-6.02797	-126.69107
116.97401	-6.03266	-126.77564
117.07401	-6.03844	-126.88430
117.17401	-6.04547	-127.03635
117.27401	-6.05000	-127.14727
117.37401	-6.05422	-127.20780
117.47401	-6.05891	-127.29146
117.57401	-6.06406	-127.39122
117.67401	-6.06953	-127.48173
117.77401	-6.07703	-127.64752
117.87401	-6.08094	-127.73919
117.97401	-6.08500	-127.80286
118.07401	-6.08984	-127.89436
118.17401	-6.09609	-128.00883
118.27401	-6.10281	-128.16201
118.37401	-6.10656	-128.23528
118.47401	-6.11062	-128.30774
118.57401	-6.11531	-128.39761
118.67401	-6.12047	-128.49613
118.77401	-6.12609	-128.60870
118.87401	-6.13391	-128.78072
118.97401	-6.13797	-128.87369
119.07401	-6.14219	-128.94274
119.17401	-6.14672	-129.02275
119.27401	-6.15266	-129.13373
119.37401	-6.15953	-129.29712
119.47401	-6.16359	-129.37538
119.57401	-6.16750	-129.43570
119.67401	-6.17219	-129.52681
119.77401	-6.17719	-129.62556
119.87401	-6.18297	-129.72967
119.97401	-6.18969	-129.87557
120.07401	-6.19375	-129.96709
120.17401	-6.19797	-130.03467
120.27401	-6.20297	-130.12519
120.37401	-6.20906	-130.23937
120.47401	-6.21656	-130.41173
120.57401	-6.22047	-130.49807
120.67401	-6.22438	-130.56527
120.77401	-6.22859	-130.63230
120.87401	-6.23344	-130.72516
120.97401	-6.23906	-130.83696
121.07401	-6.24672	-130.99426
121.17401	-6.25156	-131.11837
121.27401	-6.25547	-131.18286
121.37401	-6.26047	-131.27418
121.47401	-6.26609	-131.38066
121.57401	-6.27313	-131.53681
121.67401	-6.27734	-131.62097
121.77401	-6.28141	-131.68721
121.87401	-6.28625	-131.78402
121.97401	-6.29172	-131.88989
122.07401	-6.29734	-132.01495
122.17401	-6.30453	-132.16737
122.27401	-6.30844	-132.26894
122.37401	-6.31234	-132.33104
122.47401	-6.31719	-132.41872
122.57401	-6.32328	-132.55182
122.67401	-6.33063	-132.72029
122.77401	-6.33469	-132.81614
122.87401	-6.33828	-132.87747
122.97401	-6.34266	-132.95498
123.07401	-6.34781	-133.05105
123.17401	-6.35328	-133.16132
123.27401	-6.36000	-133.31181
123.37401	-6.36422	-133.41263
123.47401	-6.36859	-133.48065
123.57401	-6.37391	-133.58115
123.67401	-6.38000	-133.71113
123.77401	-6.38688	-133.87102
123.87401	-6.39125	-133.97552
123.97401	-6.39531	-134.03995
124.07401	-6.39953	-134.12455
124.17401	-6.40422	-134.22108
124.27401	-6.40937	-134.32668
124.37401	-6.41594	-134.47738
124.47401	-6.42031	-134.57365
124.57401	-6.42469	-134.65624
124.67401	-6.42969	-134.75753
124.77401	-6.43563	-134.87625
124.87401	-6.44234	-135.03002
124.97401	-6.44703	-135.13802
125.07401	-6.45109	-135.20274
125.17401	-6.45578	-135.29465
125.27401	-6.46094	-135.39074
125.37401	-6.46656	-135.49890
125.47401	-6.47375	-135.65648
125.57401	-6.47766	-135.73521
125.67401	-6.48172	-135.80038
125.77401	-6.48656	-135.88938
125.87401	-6.49219	-135.99093
125.97401	-6.49938	-136.14209
126.07401	-6.50391	-136.24035
126.17401	-6.50781	-136.30526
126.27401	-6.51219	-136.38133
126.37401	-6.51719	-136.47273
126.47401	-6.52250	-136.57558
126.57401	-6.52969	-136.70938
126.67401	-6.53469	-136.83574
126.77401	-6.53891	-136.90121
126.87401	-6.54344	-136.98126
126.97401	-6.54922	-137.08594
127.07401	-6.55656	-137.24318
127.17401	-6.56109	-137.35436
127.27401	-6.56500	-137.41066
127.37401	-6.56938	-137.48623
127.47401	-6.57453	-137.57937
127.57401	-6.58016	-137.68698
127.67401	-6.58750	-137.84035
127.77401	-6.59156	-137.92753
127.87401	-6.59563	-137.98791
127.97401	-6.60047	-138.08429
128.07401	-6.60563	-138.17416
128.17401	-6.61203	-138.29505
128.27401	-6.61703	-138.40343
128.37401	-6.62141	-138.47278
128.47401	-6.62578	-138.55669
128.57401	-6.63063	-138.63911
128.67401	-6.63609	-138.73880
128.77401	-6.64359	-138.87976
128.87401	-6.64781	-138.98134
128.97401	-6.65172	-139.03168
129.07401	-6.65641	-139.10282
129.17401	-6.66188	-139.19963
129.27401	-6.66875	-139.31875
129.37401	-6.67422	-139.44535
129.47401	-6.67844	-139.51175
129.57401	-6.68297	-139.59073
129.67401	-6.68812	-139.67188
129.77401	-6.69359	-139.77847
129.87401	-6.70203	-139.94354
129.97401	-6.70578	-140.03213
130.07401	-6.70969	-140.08746
130.17401	-6.71484	-140.17123
130.27401	-6.72156	-140.30410
130.37401	-6.72906	-140.48313
130.47401	-6.73203	-140.54571
130.57401	-6.73547	-140.59149
130.67401	-6.74000	-140.66300
130.77401	-6.74516	-140.76251
130.87401	-6.75063	-140.87735
130.97401	-6.75813	-141.03629
131.07401	-6.76203	-141.11321
131.17401	-6.76594	-141.18038
131.27401	-6.77047	-141.25767
131.37401	-6.77578	-141.35627
131.47401	-6.78281	-141.49413
131.57401	-6.78766	-141.59772
131.67401	-6.79156	-141.66242
131.77401	-6.79594	-141.74029
131.87401	-6.80109	-141.82906
131.97401	-6.80734	-141.94465
132.07401	-6.81547	-142.12961
132.17401	-6.81922	-142.21352
132.27401	-6.82297	-142.27355
132.37401	-6.82766	-142.35000
132.47401	-6.83312	-142.45255
132.57401	-6.84016	-142.59657
132.67401	-6.84469	-142.70060
132.77401	-6.84875	-142.76290
132.87401	-6.85297	-142.85046
132.97401	-6.85797	-142.93616
133.07401	-6.86375	-143.04987
133.17401	-6.87109	-143.20606
133.27401	-6.87578	-143.31852
133.37401	-6.87953	-143.37374
133.47401	-6.88422	-143.45446
133.57401	-6.88984	-143.55618
133.67401	-6.89672	-143.70711
133.77401	-6.90125	-143.79409
133.87401	-6.90547	-143.86281
133.97401	-6.91000	-143.94134
134.07401	-6.91500	-144.01306
134.17401	-6.92062	-143.88937
134.27401	-6.92781	-144.01639
134.37401	-6.93250	-144.13355
134.47401	-6.93609	-144.18083
134.57401	-6.94078	-144.26094
134.67401	-6.94641	-144.36501
134.77401	-6.95375	-144.52524
134.87401	-6.95844	-144.63437
134.97401	-6.96281	-144.72531
135.07401	-6.96719	-144.81403
135.17401	-6.97219	-144.91189
135.27401	-6.97781	-145.01669
135.37401	-6.98469	-145.16498
135.47401	-6.98891	-145.26027
135.57401	-6.99297	-145.31720
135.67401	-6.99766	-145.39860
135.77401	-7.00344	-145.51456
135.87401	-7.01000	-145.65033
135.97401	-7.01500	-145.74994
136.07401	-7.01906	-145.81840
136.17401	-7.02344	-145.88892
136.27401	-7.02844	-145.96067
136.37401	-7.03422	-146.04983
136.47401	-7.04188	-146.19091
136.57401	-7.04578	-146.24749
136.67401	-7.04969	-146.29547
136.77401	-7.05422	-146.37223
136.87401	-7.05984	-146.45641
136.97401	-7.06625	-146.59500
137.07401	-7.07109	-146.69862
137.17401	-7.07531	-146.76532
137.27401	-7.07984	-146.84021
137.37401	-7.08484	-146.93074
137.47401	-7.09047	-147.04190
137.57401	-7.09828	-147.20002
137.67401	-7.10281	-147.30255
137.77401	-7.10672	-147.35903
137.87401	-7.11141	-147.43909
137.97401	-7.11719	-147.54239
138.07401	-7.12438	-147.69651
138.17401	-7.12906	-147.78943
138.27401	-7.13281	-147.83789
138.37401	-7.13734	-147.90539
138.47401	-7.14234	-147.98036
138.57401	-7.14813	-148.07791
138.67401	-7.15500	-148.21646
138.77401	-7.15906	-148.30077
138.87401	-7.16328	-148.34587
138.97401	-7.16797	-148.42732
139.07401	-7.17328	-148.51101
139.17401	-7.17953	-148.64111
139.27401	-7.18500	-148.74406
139.37401	-7.18906	-148.82231
139.47401	-7.19344	-148.87758
139.57401	-7.19859	-148.97928
139.67401	-7.20469	-149.10226
139.77401	-7.21266	-149.27210
139.87401	-7.21625	-149.34145
139.97401	-7.22016	-149.39314
140.07401	-7.22516	-149.47866
140.17401	-7.23016	-149.56649
140.27401	-7.23672	-149.69085
140.37401	-7.24156	-149.78833
140.47401	-7.24562	-149.84196
140.57401	-7.25016	-149.90564
140.67401	-7.25484	-149.98768
140.77401	-7.26000	-150.06299
140.87401	-7.26750	-150.19803
140.97401	-7.27281	-150.32743
141.07401	-7.27687	-150.38426
141.17401	-7.28156	-150.45264
141.27401	-7.28688	-150.53886
141.37401	-7.29359	-150.67333
141.47401	-7.29844	-150.75459
141.57401	-7.30250	-150.81318
141.67401	-7.30688	-150.87897
141.77401	-7.31188	-150.95589
141.87401	-7.31703	-151.05329
141.97401	-7.32422	-151.17656
142.07401	-7.32906	-151.28365
142.17401	-7.33312	-151.34385
142.27401	-7.33781	-151.40261
142.37401	-7.34328	-151.49531
142.47401	-7.35031	-151.62516
142.57401	-7.35516	-151.72628
142.67401	-7.35906	-151.76211
142.77401	-7.36359	-151.82991
142.87401	-7.36875	-151.91339
142.97401	-7.37438	-151.99856
143.07401	-7.38203	-152.14038
143.17401	-7.38656	-152.23174
143.27401	-7.39031	-152.27549
143.37401	-7.39500	-152.34220
143.47401	-7.40016	-152.42191
143.57401	-7.40672	-152.54337
143.67401	-7.41172	-152.64027
143.77401	-7.41578	-152.68916
143.87401	-7.42016	-152.74817
143.97401	-7.42531	-152.83130
144.07401	-7.43109	-152.93047
144.17401	-7.43906	-153.08625
144.27401	-7.44312	-153.17123
144.37401	-7.44687	-153.20441
144.47401	-7.45156	-153.27440
144.57401	-7.45687	-153.35880
144.67401	-7.46375	-153.48193
144.77401	-7.46875	-153.58488
144.87401	-7.47281	-153.63249
144.97401	-7.47703	-153.68947
145.07401	-7.48172	-153.75149
145.17401	-7.48703	-153.82883
145.27401	-7.49344	-153.94187
145.37401	-7.49922	-154.05287
145.47401	-7.50312	-154.10350
145.57401	-7.50766	-154.15758
145.67401	-7.51312	-154.23784
145.77401	-7.52078	-154.36926
145.87401	-7.52578	-154.47021
145.97401	-7.52969	-154.51239
146.07401	-7.53406	-154.56888
146.17401	-7.53906	-154.64199
146.27401	-7.54500	-154.74156
146.37401	-7.55266	-154.87079
146.47401	-7.55813	-155.00948
146.57401	-7.56141	-155.03156
146.67401	-7.56594	-155.08999
146.77401	-7.57188	-155.18917
146.87401	-7.57953	-155.36131
146.97401	-7.58328	-155.42474
147.07401	-7.58672	-155.45408
147.17401	-7.59094	-155.49922
147.27401	-7.59563	-155.57252
147.37401	-7.60109	-155.67529
147.47401	-7.60859	-155.80831
147.57401	-7.61375	-155.92672
147.67401	-7.61734	-155.96314
147.77401	-7.62172	-156.01505
147.87401	-7.62719	-156.10924
147.97401	-7.63438	-156.22988
148.07401	-7.63969	-156.34026
148.17401	-7.64391	-156.38648
148.27401	-7.64797	-156.44871
148.37401	-7.65281	-156.52716
148.47401	-7.65781	-156.60544
148.57401	-7.66500	-156.73447
148.67401	-7.66984	-156.83548
148.77401	-7.67391	-156.86975
148.87401	-7.67891	-156.95311
148.97401	-7.68453	-157.05362
149.07401	-7.69094	-157.16927
149.17401	-7.69609	-157.28188
149.27401	-7.70016	-157.33182
149.37401	-7.70453	-157.39024
149.47401	-7.70938	-157.45904
149.57401	-7.71469	-157.55342
149.67401	-7.72172	-157.67638
149.77401	-7.72656	-157.78166
149.87401	-7.73031	-157.82252
149.97401	-7.73453	-157.86701
150.07401	-7.73969	-157.94270
150.17401	-7.74703	-158.07523
150.27401	-7.75312	-158.21485
150.37401	-7.75703	-158.26592
150.47401	-7.76125	-158.30766
150.57401	-7.76641	-158.38537
150.67401	-7.77219	-158.47927
150.77401	-7.77875	-158.60172
150.87401	-7.78328	-158.68540
150.97401	-7.78719	-158.72082
151.07401	-7.79203	-158.78813
151.17401	-7.79734	-158.88388
151.27401	-7.80375	-158.98728
151.37401	-7.80984	-159.10950
151.47401	-7.81375	-159.16210
151.57401	-7.81797	-159.20520
151.67401	-7.82266	-159.27373
151.77401	-7.82797	-159.35875
151.87401	-7.83500	-159.48637
151.97401	-7.84031	-159.59504
152.07401	-7.84406	-159.63723
152.17401	-7.84859	-159.68996
152.27401	-7.85391	-159.76718
152.37401	-7.86031	-159.88106
152.47401	-7.86563	-159.97910
152.57401	-7.86984	-160.03075
152.67401	-7.87422	-160.08605
152.77401	-7.87906	-160.15619
152.87401	-7.88469	-160.24160
152.97401	-7.89266	-160.37038
153.07401	-7.89812	-160.50082
153.17401	-7.90156	-160.52344
153.27401	-7.90594	-160.56427
153.37401	-7.91109	-160.63905
153.47401	-7.91797	-160.76656
153.57401	-7.92297	-160.86219
153.67401	-7.92703	-160.90493
153.77401	-7.93141	-160.95810
153.87401	-7.93641	-161.02698
153.97401	-7.94188	-161.12471
154.07401	-7.94906	-161.24724
154.17401	-7.95391	-161.35636
154.27401	-7.95781	-161.38603
154.37401	-7.96266	-161.45632
154.47401	-7.96844	-161.54733
154.57401	-7.97656	-161.70804
154.67401	-7.98156	-161.81670
154.77401	-7.98484	-161.83624
154.87401	-7.98906	-161.88988
154.97401	-7.99391	-161.94965
155.07401	-7.99906	-162.04113
155.17401	-8.00531	-162.15424
155.27401	-8.01031	-162.25223
155.37401	-8.01438	-162.29944
155.47401	-8.01891	-162.36693
155.57401	-8.02437	-162.44717
155.67401	-8.03125	-162.56812
155.77401	-8.03625	-162.66525
155.87401	-8.04047	-162.71661
155.97401	-8.04453	-162.76270
156.07401	-8.04938	-162.82851
156.17401	-8.05516	-162.92748
156.27401	-8.06234	-163.06163
156.37401	-8.06750	-163.16247
156.47401	-8.07125	-163.19327
156.57401	-8.07563	-163.24529
156.67401	-8.08094	-163.32673
156.77401	-8.08750	-163.44623
156.87401	-8.09313	-163.55766
156.97401	-8.09734	-163.61979
157.07401	-8.10156	-163.66600
157.17401	-8.10656	-163.73466
157.27401	-8.11219	-163.82526
157.37401	-8.11859	-163.93574
157.47401	-8.12375	-164.04271
157.57401	-8.12766	-164.07113
157.67401	-8.13219	-164.12748
157.77401	-8.13750	-164.20788
157.87401	-8.14484	-164.33591
157.97401	-8.15031	-164.45296
158.07401	-8.15406	-164.48182
158.17401	-8.15812	-164.52236
158.27401	-8.16266	-164.57367
158.37401	-8.16781	-164.65136
158.47401	-8.17359	-164.74797
158.57401	-8.18016	-164.87661
158.67401	-8.18438	-164.93830
158.77401	-8.18922	-164.99306
158.87401	-8.19484	-165.07639
158.97401	-8.20156	-165.17942
159.07401	-8.20656	-165.27067
159.17401	-8.21063	-165.31029
159.27401	-8.21500	-165.36447
159.37401	-8.21969	-165.42527
159.47401	-8.22516	-165.51372
159.57401	-8.23219	-165.62957
159.67401	-8.23813	-165.75640
159.77401	-8.24172	-165.77333
159.87401	-8.24625	-165.82344
159.97401	-8.25156	-165.90054
160.07401	-8.25875	-166.02872
160.17401	-8.26406	-166.13537
160.27401	-8.26781	-166.17510
160.37401	-8.27203	-166.20478
160.47401	-8.27703	-166.26950
160.57401	-8.28234	-166.35476
160.67401	-8.28906	-166.46089
160.77401	-8.29406	-166.56294
160.87401	-8.29813	-166.59556
160.97401	-8.30266	-166.64407
161.07401	-8.30813	-166.72926
161.17401	-8.31484	-166.84352
161.27401	-8.32016	-166.93127
161.37401	-8.32391	-166.96014
161.47401	-8.32828	-167.00628
161.57401	-8.33281	-167.06461
161.67401	-8.33797	-167.13487
161.77401	-8.34469	-167.24129
161.87401	-8.35094	-167.38030
161.97401	-8.35469	-167.40963
162.07401	-8.35906	-167.44864
162.17401	-8.36375	-167.50196
162.27401	-8.36984	-167.58867
162.37401	-8.37594	-167.71236
162.47401	-8.38047	-167.76781
162.57401	-8.38484	-167.80508
162.67401	-8.38969	-167.85701
162.77401	-8.39563	-167.95722
162.87401	-8.40422	-168.10761
162.97401	-8.40922	-168.21930
163.07401	-8.41250	-168.20607
163.17401	-8.41719	-168.25141
163.27401	-8.42234	-168.32773
163.37401	-8.42891	-168.43049
163.47401	-8.43437	-168.53726
163.57401	-8.43813	-168.56942
163.67401	-8.44219	-168.59567
163.77401	-8.44672	-168.64687
163.87401	-8.45234	-168.73053
163.97401	-8.45922	-168.84175
164.07401	-8.46438	-168.81160
164.17401	-8.46813	-168.84281
164.27401	-8.47281	-168.89340
164.37401	-8.47813	-168.96956
164.47401	-8.48453	-169.07604
164.57401	-8.49047	-169.18828
164.67401	-8.49469	-169.22773
164.77401	-8.49906	-169.27086
164.87401	-8.50391	-169.32747
164.97401	-8.50953	-169.40492
165.07401	-8.51641	-169.50625
165.17401	-8.52219	-169.62789
165.27401	-8.52562	-169.62332
165.37401	-8.52969	-169.66605
165.47401	-8.53453	-169.72642
165.57401	-8.54141	-169.82354
165.67401	-8.54750	-169.96394
165.77401	-8.55156	-169.99538
165.87401	-8.55578	-170.03098
165.97401	-8.56062	-170.10961
166.07401	-8.56578	-170.17032
166.17401	-8.57219	-170.26265
166.27401	-8.57844	-170.39444
166.37401	-8.58219	-170.42059
166.47401	-8.58656	-170.45657
166.57401	-8.59188	-170.52713
166.67401	-8.59922	-170.65342
166.77401	-8.60469	-170.75934
166.87401	-8.60844	-170.77710
166.97401	-8.61234	-170.80978
167.07401	-8.61703	-170.86346
167.17401	-8.62234	-170.94517
167.27401	-8.62906	-171.04846
167.37401	-8.63531	-171.19549
167.47401	-8.63922	-171.22513
167.57401	-8.64359	-171.26335
167.67401	-8.64875	-171.31647
167.77401	-8.65500	-171.41214
167.87401	-8.66063	-171.51912
167.97401	-8.66484	-171.56442
168.07401	-8.66906	-171.60739
168.17401	-8.67359	-171.65829
168.27401	-8.67906	-171.73667
168.37401	-8.68609	-171.84356
168.47401	-8.69234	-171.99486
168.57401	-8.69563	-171.99437
168.67401	-8.69984	-172.02441
168.77401	-8.70500	-172.09502
168.87401	-8.71172	-172.20113
168.97401	-8.71750	-172.32333
169.07401	-8.72141	-172.34820
169.17401	-8.72563	-172.37027
169.27401	-8.73047	-172.42959
169.37401	-8.73563	-172.50845
169.47401	-8.74172	-172.59564
169.57401	-8.74875	-172.75105
169.67401	-8.75266	-172.76615
169.77401	-8.75672	-172.80090
169.87401	-8.76188	-172.86126
169.97401	-8.76891	-172.96845
170.07401	-8.77500	-173.09408
170.17401	-8.77859	-173.10975
170.27401	-8.78250	-173.13524
170.37401	-8.78719	-173.18822
170.47401	-8.79266	-173.27003
170.57401	-8.79891	-173.37972
170.67401	-8.80672	-173.54989
170.77401	-8.81063	-173.58765
170.87401	-8.81484	-173.62143
170.97401	-8.82063	-173.71294
171.07401	-8.82688	-173.83273
171.17401	-8.83172	-173.90940
171.27401	-8.83547	-173.93625
171.37401	-8.83938	-173.96638
171.47401	-8.84406	-174.02773
171.57401	-8.84906	-174.11257
171.67401	-8.85484	-174.20527
171.77401	-8.86188	-174.34961
171.87401	-8.86594	-174.38811
171.97401	-8.87047	-174.43132
172.07401	-8.87578	-174.50078
172.17401	-8.88234	-174.61231
172.27401	-8.88797	-174.71252
172.37401	-8.89234	-174.75194
172.47401	-8.89672	-174.79625
172.57401	-8.90125	-174.84942
172.67401	-8.90641	-174.91761
172.77401	-8.91297	-175.01357
172.87401	-8.91891	-175.15992
172.97401	-8.92266	-175.17638
173.07401	-8.92719	-175.22037
173.17401	-8.93219	-175.28763
173.27401	-8.93813	-175.38153
173.37401	-8.94375	-175.48236
173.47401	-8.94781	-175.52260
173.57401	-8.95203	-175.54821
173.67401	-8.95656	-175.60373
173.77401	-8.96203	-175.69111
173.87401	-8.96891	-175.80736
173.97401	-8.97531	-175.94227
174.07401	-8.97922	-175.95506
174.17401	-8.98359	-175.98481
174.27401	-8.98828	-176.03903
174.37401	-8.99422	-176.12234
174.47401	-9.00078	-176.25932
174.57401	-9.00484	-176.28975
174.67401	-9.00891	-176.31491
174.77401	-9.01359	-176.36396
174.87401	-9.01906	-176.43955
174.97401	-9.02578	-176.53860
175.07401	-9.03172	-176.67072
175.17401	-9.03594	-176.68958
175.27401	-9.04031	-176.72445
175.37401	-9.04547	-176.78237
175.47401	-9.05172	-176.87237
175.57401	-9.05891	-177.01179
175.67401	-9.06281	-177.03167
175.77401	-9.06656	-177.05175
175.87401	-9.07094	-177.09132
175.97401	-9.07609	-177.16308
176.07401	-9.08234	-177.25785
176.17401	-9.08875	-177.39396
176.27401	-9.09266	-177.40293
176.37401	-9.09687	-177.43059
176.47401	-9.10188	-177.49019
176.57401	-9.10766	-177.57387
176.67401	-9.11453	-177.69943
176.77401	-9.11859	-177.73513
176.87401	-9.12297	-177.76370
176.97401	-9.12797	-177.81182
177.07401	-9.13328	-177.88419
177.17401	-9.13906	-177.96376
177.27401	-9.14578	-178.08606
177.37401	-9.14922	-178.08942
177.47401	-9.15312	-178.10223
177.57401	-9.15797	-178.16374
177.67401	-9.16422	-178.25286
177.77401	-9.17188	-178.40883
177.87401	-9.17609	-178.44291
177.97401	-9.18000	-178.45768
178.07401	-9.18469	-178.49781
178.17401	-9.18969	-178.56103
178.27401	-9.19500	-178.61672
178.37401	-9.20172	-178.74096
178.47401	-9.20594	-178.77591
178.57401	-9.21047	-178.81039
178.67401	-9.21563	-178.86356
178.77401	-9.22234	-178.95976
178.87401	-9.22906	-179.08649
178.97401	-9.23313	-179.10884
179.07401	-9.23719	-179.11868
179.17401	-9.24203	-179.17334
179.27401	-9.24797	-179.26379
179.37401	-9.25563	-179.38945
179.47401	-9.26094	-179.51317
179.57401	-9.26375	-179.47364
179.67401	-9.26797	-179.48799
179.77401	-9.27297	-179.56150
179.87401	-9.27891	-179.65391
179.97401	-9.28438	-179.75508
180.07401	-9.28891	-179.80690
180.17401	-9.29328	-179.85107
180.27401	-9.29797	-179.90717
180.37401	-9.30328	-179.99651
180.47401	-9.30969	-180.08761
180.57401	-9.31641	-180.22187
180.67401	-9.32000	-180.21752
180.77401	-9.32422	-180.23774
180.87401	-9.32906	-180.29338
180.97401	-9.33547	-180.37660
181.07401	-9.34188	-180.51921
181.17401	-9.34594	-180.55379
181.27401	-9.35000	-180.57315
181.37401	-9.35453	-180.61242
181.47401	-9.36000	-180.68853
181.57401	-9.36625	-180.78908
181.67401	-9.37328	-180.92270
181.77401	-9.37703	-180.94927
181.87401	-9.38125	-180.96578
181.97401	-9.38609	-181.02117
182.07401	-9.39250	-181.10496
182.17401	-9.39891	-181.22905
182.27401	-9.40281	-181.25224
182.37401	-9.40687	-181.26954
182.47401	-9.41125	-181.31706
182.57401	-9.41641	-181.37868
182.67401	-9.42234	-181.48023
182.77401	-9.43000	-181.63076
182.87401	-9.43406	-181.66445
182.97401	-9.43813	-181.67140
183.07401	-9.44313	-181.73321
183.17401	-9.44937	-181.81123
183.27401	-9.45516	-181.91612
183.37401	-9.45953	-181.95134
183.47401	-9.46375	-181.97453
183.57401	-9.46859	-182.02181
183.67401	-9.47422	-182.09359
183.77401	-9.48078	-182.16844
183.87401	-9.48734	-182.30227
183.97401	-9.49094	-182.28021
184.07401	-9.49484	-182.27243
184.17401	-9.49937	-182.30623
184.27401	-9.50500	-182.37345
184.37401	-9.51109	-182.47521
184.47401	-9.51594	-182.51520
184.57401	-9.52031	-182.54933
184.67401	-9.52531	-182.59601
184.77401	-9.53094	-182.67547
184.87401	-9.53719	-182.76633
184.97401	-9.54297	-182.88866
185.07401	-9.54672	-182.89284
185.17401	-9.55094	-182.92361
185.27401	-9.55609	-182.98690
185.37401	-9.56172	-183.06530
185.47401	-9.56859	-183.18914
185.57401	-9.57328	-183.24329
185.67401	-9.57703	-183.25248
185.77401	-9.58156	-183.30395
185.87401	-9.58641	-183.34995
185.97401	-9.59219	-183.43435
186.07401	-9.59953	-183.59487
186.17401	-9.60375	-183.62837
186.27401	-9.60797	-183.65195
186.37401	-9.61297	-183.69612
186.47401	-9.61844	-183.77408
186.57401	-9.62531	-183.90596
186.67401	-9.63000	-183.95482
186.77401	-9.63438	-183.99067
186.87401	-9.63922	-184.04193
186.97401	-9.64469	-184.12378
187.07401	-9.65109	-184.21787
187.17401	-9.65719	-184.34738
187.27401	-9.66062	-184.33937
187.37401	-9.66469	-184.36724
187.47401	-9.66938	-184.42531
187.57401	-9.67531	-184.51278
187.67401	-9.68250	-184.66075
187.77401	-9.68719	-184.72847
187.87401	-9.69156	-184.75948
187.97401	-9.69656	-184.81719
188.07401	-9.70156	-184.88944
188.17401	-9.70656	-184.94764
188.27401	-9.71234	-185.04882
188.37401	-9.71656	-185.08424
188.47401	-9.72078	-185.12218
188.57401	-9.72594	-185.18668
188.67401	-9.73203	-185.27228
188.77401	-9.74000	-185.45187
188.87401	-9.74422	-185.49389
188.97401	-9.74781	-185.48910
189.07401	-9.75234	-185.52965
189.17401	-9.75703	-185.57861
189.27401	-9.76234	-185.66313
189.37401	-9.76969	-185.79657
189.47401	-9.77391	-185.84818
189.57401	-9.77813	-185.86650
189.67401	-9.78281	-185.91525
189.77401	-9.78812	-185.97005
189.87401	-9.79437	-186.07321
189.97401	-9.79953	-186.14566
190.07401	-9.80406	-186.18244
190.17401	-9.80891	-186.23880
190.27401	-9.81422	-186.30624
190.37401	-9.82078	-186.38815
190.47401	-9.82750	-186.54114
190.57401	-9.83078	-186.52275
190.67401	-9.83469	-186.54479
190.77401	-9.83953	-186.58477
190.87401	-9.84484	-186.65557
190.97401	-9.85141	-186.76750
191.07401	-9.85641	-186.82922
191.17401	-9.86094	-186.85427
191.27401	-9.86578	-186.89167
191.37401	-9.87063	-186.95039
191.47401	-9.87609	-187.02279
191.57401	-9.88359	-187.16685
191.67401	-9.88766	-187.20005
191.77401	-9.89156	-187.21007
191.87401	-9.89656	-187.25680
191.97401	-9.90266	-187.32744
192.07401	-9.90953	-187.46407
192.17401	-9.91344	-187.48862
192.27401	-9.91734	-187.49994
192.37401	-9.92187	-187.53795
192.47401	-9.92719	-187.61064
192.57401	-9.93297	-187.69920
192.67401	-9.94000	-187.81939
192.77401	-9.94406	-187.85039
192.87401	-9.94844	-187.86970
192.97401	-9.95313	-187.92158
193.07401	-9.95875	-187.99803
193.17401	-9.96609	-188.13680
193.27401	-9.97062	-188.18890
193.37401	-9.97453	-188.20308
193.47401	-9.97906	-188.22724
193.57401	-9.98422	-188.29554
193.67401	-9.98953	-188.35540
193.77401	-9.99656	-188.48115
193.87401	-10.00125	-188.54162
193.97401	-10.00516	-188.55137
194.07401	-10.00984	-188.59643
194.17401	-10.01516	-188.65132
194.27401	-10.02188	-188.76278
194.37401	-10.02641	-188.80887
194.47401	-10.03047	-188.82941
194.57401	-10.03500	-188.86034
194.67401	-10.03969	-188.91084
194.77401	-10.04563	-188.99100
194.87401	-10.05375	-189.13142
194.97401	-10.05891	-189.23426
195.07401	-10.06281	-189.23339
195.17401	-10.06813	-189.27984
195.27401	-10.07484	-189.36960
195.37401	-10.08156	-189.52964
195.47401	-10.08453	-189.51103
195.57401	-10.08828	-189.51212
195.67401	-10.09313	-189.56970
195.77401	-10.09859	-189.64164
195.87401	-10.10453	-189.73555
195.97401	-10.11156	-189.86975
196.07401	-10.11484	-189.87857
196.17401	-10.11875	-189.88560
196.27401	-10.12375	-189.93592
196.37401	-10.12969	-190.02813
196.47401	-10.13625	-190.15485
196.57401	-10.14062	-190.19429
196.67401	-10.14484	-190.22459
196.77401	-10.14953	-190.26090
196.87401	-10.15469	-190.32192
196.97401	-10.16062	-190.41121
197.07401	-10.16781	-190.56864
197.17401	-10.17141	-190.57280
197.27401	-10.17547	-190.58120
197.37401	-10.18016	-190.63398
197.47401	-10.18563	-190.70190
197.57401	-10.19234	-190.82937
197.67401	-10.19703	-190.88204
197.77401	-10.20125	-190.90657
197.87401	-10.20609	-190.96124
197.97401	-10.21141	-191.02016
198.07401	-10.21719	-191.10177
198.17401	-10.22391	-191.23621
198.27401	-10.22781	-191.25049
198.37401	-10.23187	-191.25356
198.47401	-10.23641	-191.29398
198.57401	-10.24203	-191.36818
198.67401	-10.24969	-191.53069
198.77401	-10.25422	-191.58626
198.87401	-10.25828	-191.58642
198.97401	-10.26281	-191.61436
199.07401	-10.26812	-191.67899
199.17401	-10.27391	-191.76553
199.27401	-10.28062	-191.87802
199.37401	-10.28484	-191.92003
199.47401	-10.28906	-191.93584
199.57401	-10.29406	-191.98292
199.67401	-10.30000	-192.07221
[truncated: 5,059 more rows]
