# Supplementary material for: Strengthening of 3D Printed Fused Deposition Manufactured Parts Using the Fill Compositing Technique
Source: PLoS One. 2015 Apr 16;10(4):e0122915. doi: 10.1371/journal.pone.0122915 (PMC4400136; doi:10.1371/journal.pone.0122915)
Supplement: S1 File — This is the raw data and information on all the samples presented in this manuscript. (ZIP) [file pone.0122915.s001.zip › Specimen_RawData_120.csv]

Time	Extension	Load
(sec)	(mm)	(N)
0.00000	-0.00016	-0.05749
0.10000	-0.00016	-0.05973
0.20000	-0.00109	-0.06127
0.30000	-0.00953	-0.06319
0.37600	-0.01969	-0.05234
0.47600	-0.02672	-0.05858
0.57600	-0.02984	-0.05547
0.67600	-0.03406	-0.06107
0.77600	-0.03906	-0.06235
0.87600	-0.04484	-0.06318
0.97600	-0.05172	-0.05931
1.07600	-0.05625	-0.05687
1.17600	-0.06016	-0.06083
1.27600	-0.06484	-0.05736
1.37600	-0.07016	-0.06116
1.47600	-0.07703	-0.06144
1.57600	-0.08234	-0.05272
1.67600	-0.08656	-0.06291
1.77600	-0.09094	-0.06041
1.87600	-0.09578	-0.06382
1.97600	-0.10156	-0.06612
2.07600	-0.10938	-0.06090
2.17600	-0.11344	-0.05968
2.27600	-0.11719	-0.06455
2.37600	-0.12188	-0.06316
2.47600	-0.12734	-0.05738
2.57600	-0.13391	-0.05539
2.67600	-0.13891	-0.05989
2.77600	-0.14312	-0.05844
2.87600	-0.14766	-0.06130
2.97600	-0.15250	-0.05433
3.07600	-0.15797	-0.05515
3.17600	-0.16578	-0.06613
3.27600	-0.17016	-0.06531
3.37600	-0.17422	-0.07941
3.47600	-0.17875	-0.07389
3.57600	-0.18406	-0.09158
3.67600	-0.19094	-0.15732
3.77600	-0.19594	-0.24302
3.87600	-0.20000	-0.30960
3.97600	-0.20453	-0.39298
4.07600	-0.20938	-0.47876
4.17600	-0.21500	-0.58052
4.27600	-0.22188	-0.69604
4.37600	-0.22656	-0.79037
4.47600	-0.23078	-0.86208
4.57600	-0.23563	-0.95738
4.67600	-0.24094	-1.06194
4.77600	-0.24734	-1.19254
4.87600	-0.25250	-1.31049
4.97600	-0.25688	-1.40321
5.07600	-0.26141	-1.49597
5.17600	-0.26625	-1.59188
5.27600	-0.27188	-1.71144
5.37600	-0.27812	-1.84888
5.47600	-0.28281	-1.96046
5.57600	-0.28688	-2.04549
5.67600	-0.29172	-2.15390
5.77600	-0.29703	-2.26699
5.87600	-0.30359	-2.40274
5.97600	-0.30922	-2.53716
6.07600	-0.31328	-2.64011
6.17600	-0.31750	-2.73324
6.27600	-0.32219	-2.82659
6.37600	-0.32797	-2.94732
6.47600	-0.33531	-3.09662
6.57600	-0.34016	-3.23927
6.67600	-0.34406	-3.31908
6.77600	-0.34875	-3.41012
6.87600	-0.35375	-3.51421
6.97600	-0.36016	-3.64222
7.07600	-0.36578	-3.78561
7.17600	-0.37016	-3.88009
7.27600	-0.37469	-3.98048
7.37600	-0.37953	-4.08235
7.47600	-0.38484	-4.19267
7.57600	-0.39188	-4.33965
7.67600	-0.39734	-4.48103
7.77600	-0.40156	-4.57555
7.87600	-0.40672	-4.69962
7.97600	-0.41328	-4.83559
8.07600	-0.42047	-5.01920
8.17600	-0.42391	-5.10147
8.27600	-0.42734	-5.17352
8.37600	-0.43156	-5.27528
8.47600	-0.43609	-5.37870
8.57600	-0.44094	-5.48028
8.67600	-0.44719	-5.60727
8.77600	-0.45250	-5.73962
8.87600	-0.45703	-5.83460
8.97600	-0.46187	-5.94204
9.07600	-0.46766	-6.06644
9.17600	-0.47516	-6.21904
9.27600	-0.48031	-6.36541
9.37600	-0.48406	-6.44432
9.47600	-0.48828	-6.53534
9.57600	-0.49281	-6.64013
9.67600	-0.49797	-6.75229
9.77600	-0.50453	-6.88384
9.87600	-0.51016	-7.03892
9.97600	-0.51422	-7.13122
10.07600	-0.51906	-7.22975
10.17600	-0.52484	-7.36680
10.27600	-0.53188	-7.52383
10.37600	-0.53672	-7.64648
10.47600	-0.54063	-7.73914
10.57600	-0.54484	-7.82114
10.67600	-0.54984	-7.93645
10.77600	-0.55516	-8.06233
10.87600	-0.56156	-8.19570
10.97600	-0.56672	-8.33868
11.07600	-0.57078	-8.42308
11.17600	-0.57516	-8.52178
11.27600	-0.58031	-8.62855
11.37600	-0.58672	-8.76945
11.47600	-0.59266	-8.91826
11.57600	-0.59703	-9.01392
11.67600	-0.60125	-9.10696
11.77600	-0.60609	-9.21390
11.87600	-0.61172	-9.31951
11.97600	-0.61797	-9.45860
12.07600	-0.62359	-9.59541
12.17600	-0.62750	-9.66267
12.27600	-0.63188	-9.75099
12.37600	-0.63703	-9.86122
12.47600	-0.64375	-10.00122
12.57600	-0.65000	-10.15128
12.67600	-0.65453	-10.24991
12.77600	-0.65891	-10.35073
12.87600	-0.66344	-10.45136
12.97600	-0.66844	-10.56042
13.07600	-0.67391	-10.68121
13.17600	-0.68047	-10.84812
13.27600	-0.68453	-10.93599
13.37600	-0.68922	-11.03435
13.47600	-0.69422	-11.15151
13.57600	-0.70078	-11.28834
13.67600	-0.70625	-11.42542
13.77600	-0.71063	-11.53514
13.87600	-0.71500	-11.63309
13.97600	-0.71969	-11.73407
14.07600	-0.72531	-11.85622
14.17600	-0.73203	-12.00172
14.27600	-0.73781	-12.15449
14.37600	-0.74141	-12.22638
14.47600	-0.74578	-12.32980
14.57600	-0.75078	-12.44003
14.67600	-0.75766	-12.58995
14.77600	-0.76328	-12.73187
14.87600	-0.76734	-12.83454
14.97600	-0.77188	-12.93280
15.07600	-0.77688	-13.03784
15.17600	-0.78203	-13.15150
15.27600	-0.78813	-13.28135
15.37600	-0.79328	-13.40231
15.47600	-0.79750	-13.48606
15.57600	-0.80203	-13.58867
15.67600	-0.80750	-13.70489
15.77600	-0.81500	-13.85498
15.87600	-0.82062	-13.99645
15.97600	-0.82438	-14.06689
16.07600	-0.82891	-14.17013
16.17600	-0.83375	-14.27928
16.27600	-0.83906	-14.40557
16.37600	-0.84641	-14.55042
16.47600	-0.85172	-14.70491
16.57600	-0.85563	-14.77943
16.67600	-0.86047	-14.88750
16.77600	-0.86594	-15.02277
16.87600	-0.87281	-15.17551
16.97600	-0.87734	-15.29026
17.07600	-0.88109	-15.37743
17.17600	-0.88547	-15.47700
17.27600	-0.89031	-15.59595
17.37600	-0.89578	-15.71216
17.47600	-0.90281	-15.86969
17.57600	-0.90781	-15.99908
17.67600	-0.91141	-16.06581
17.77600	-0.91594	-16.17897
17.87600	-0.92094	-16.28900
17.97600	-0.92687	-16.42135
18.07600	-0.93344	-16.58981
18.17600	-0.93781	-16.68113
18.27600	-0.94187	-16.77198
18.37600	-0.94641	-16.87895
18.47600	-0.95156	-16.99912
18.57600	-0.95797	-17.13318
18.67600	-0.96453	-17.29892
18.77600	-0.96859	-17.40022
18.87600	-0.97312	-17.49920
18.97600	-0.97813	-17.61198
19.07600	-0.98484	-17.75187
19.17600	-0.99047	-17.89025
19.27600	-0.99437	-17.97999
19.37600	-0.99875	-18.07504
19.47600	-1.00344	-18.18094
19.57600	-1.00891	-18.30246
19.67600	-1.01547	-18.43585
19.77600	-1.02172	-18.58905
19.87600	-1.02563	-18.67304
19.97600	-1.03016	-18.77092
20.07600	-1.03500	-18.87446
20.17600	-1.04125	-19.01659
20.27600	-1.04688	-19.16335
20.37600	-1.05125	-19.26416
20.47600	-1.05547	-19.36183
20.57600	-1.06047	-19.47034
20.67600	-1.06625	-19.60320
20.77600	-1.07266	-19.74027
20.87600	-1.07828	-19.89518
20.97600	-1.08203	-19.97437
21.07600	-1.08641	-20.07742
21.17600	-1.09141	-20.19464
21.27600	-1.09766	-20.33008
21.37600	-1.10328	-20.47364
21.47600	-1.10750	-20.57410
21.57600	-1.11172	-20.67524
21.67600	-1.11672	-20.78349
21.77600	-1.12250	-20.90584
21.87600	-1.12984	-21.06751
21.97600	-1.13516	-21.22862
22.07600	-1.13875	-21.29829
22.17600	-1.14297	-21.39894
22.27600	-1.14797	-21.51924
22.37600	-1.15422	-21.64849
22.47600	-1.16016	-21.79390
22.57600	-1.16453	-21.89813
22.67600	-1.16875	-21.99663
22.77600	-1.17375	-22.10641
22.87600	-1.17922	-22.23021
22.97600	-1.18625	-22.36848
23.07600	-1.19219	-22.54132
23.17600	-1.19563	-22.60545
23.27600	-1.20016	-22.71210
23.37600	-1.20547	-22.83539
23.47600	-1.21188	-22.97105
23.57600	-1.21734	-23.10711
23.67600	-1.22156	-23.20174
23.77600	-1.22609	-23.29651
23.87600	-1.23109	-23.41208
23.97600	-1.23656	-23.53068
24.07600	-1.24344	-23.69232
24.17600	-1.24906	-23.84814
24.27600	-1.25234	-23.90018
24.37600	-1.25672	-24.00248
24.47600	-1.26203	-24.13817
24.57600	-1.26891	-24.28720
24.67600	-1.27500	-24.44239
24.77600	-1.27875	-24.52726
24.87600	-1.28297	-24.61926
24.97600	-1.28797	-24.74094
25.07600	-1.29375	-24.87856
25.17600	-1.29984	-25.02169
25.27600	-1.30531	-25.17094
25.37600	-1.30891	-25.25158
25.47600	-1.31313	-25.34387
25.57600	-1.31813	-25.46347
25.67600	-1.32344	-25.58188
25.77600	-1.32984	-25.73518
25.87600	-1.33500	-25.86531
25.97600	-1.33953	-25.96517
26.07600	-1.34438	-26.08387
26.17600	-1.35031	-26.22127
26.27600	-1.35766	-26.38423
26.37600	-1.36219	-26.52226
26.47600	-1.36563	-26.57871
26.57600	-1.37016	-26.69172
26.67600	-1.37531	-26.81612
26.77600	-1.38141	-26.96135
26.87600	-1.38703	-27.09728
26.97600	-1.39141	-27.18541
27.07600	-1.39578	-27.28104
27.17600	-1.40078	-27.39852
27.27600	-1.40594	-27.52445
27.37600	-1.41219	-27.65326
27.47600	-1.41828	-27.81940
27.57600	-1.42250	-27.91452
27.67600	-1.42719	-28.02701
27.77600	-1.43234	-28.15173
27.87600	-1.43828	-28.27296
27.97600	-1.44359	-28.40547
28.07600	-1.44781	-28.49924
28.17600	-1.45234	-28.60654
28.27600	-1.45719	-28.72037
28.37600	-1.46234	-28.83630
28.47600	-1.46844	-28.97081
28.57600	-1.47547	-29.16218
28.67600	-1.47969	-29.25136
28.77600	-1.48422	-29.34976
28.87600	-1.48891	-29.47040
28.97600	-1.49469	-29.60757
29.07600	-1.50047	-29.75417
29.17600	-1.50484	-29.85513
29.27600	-1.50906	-29.94234
29.37600	-1.51391	-30.05210
29.47600	-1.51922	-30.17450
29.57600	-1.52531	-30.30686
29.67600	-1.53172	-30.46542
29.77600	-1.53562	-30.54484
29.87600	-1.54016	-30.64551
29.97600	-1.54500	-30.75363
30.07600	-1.55062	-30.88797
30.17600	-1.55781	-31.05081
30.27600	-1.56234	-31.14805
30.37600	-1.56641	-31.23817
30.47600	-1.57078	-31.33778
30.57600	-1.57594	-31.43932
30.67600	-1.58250	-31.59269
30.77600	-1.58891	-31.76433
30.87600	-1.59266	-31.83446
30.97600	-1.59719	-31.93001
31.07600	-1.60234	-32.04945
31.17600	-1.60844	-32.18921
31.27600	-1.61438	-32.33450
31.37600	-1.61844	-32.41653
31.47600	-1.62266	-32.50369
31.57600	-1.62719	-32.60265
31.67600	-1.63234	-32.71371
31.77600	-1.63828	-32.84483
31.87600	-1.64578	-33.03919
31.97600	-1.64922	-33.09375
32.07600	-1.65313	-33.16703
32.17600	-1.65781	-33.26538
32.27600	-1.66375	-33.39196
32.37600	-1.67125	-33.57216
32.47600	-1.67594	-33.67194
32.57600	-1.68047	-33.73327
32.67600	-1.68563	-33.82393
32.77600	-1.69125	-33.94759
32.87600	-1.69844	-34.09765
32.97600	-1.70344	-34.23267
33.07600	-1.70656	-34.28041
33.17600	-1.71078	-34.38599
33.27600	-1.71563	-34.49445
33.37600	-1.72156	-34.61706
33.47600	-1.72844	-34.77787
33.57600	-1.73266	-34.86648
33.67600	-1.73703	-34.97310
33.77600	-1.74156	-35.07630
33.87600	-1.74688	-35.19935
33.97600	-1.75297	-35.33509
34.07600	-1.75953	-35.50638
34.17600	-1.76328	-35.59549
34.27600	-1.76766	-35.68255
34.37600	-1.77266	-35.80037
34.47600	-1.77859	-35.93604
34.57600	-1.78469	-36.08011
34.67600	-1.78906	-36.17414
34.77600	-1.79328	-36.26918
34.87600	-1.79781	-36.37112
34.97600	-1.80328	-36.50861
35.07600	-1.81000	-36.64770
35.17600	-1.81672	-36.81922
35.27600	-1.82000	-36.88239
35.37600	-1.82406	-36.96750
35.47600	-1.82906	-37.09299
35.57600	-1.83516	-37.21335
35.67600	-1.84141	-37.37491
35.77600	-1.84578	-37.47503
35.87600	-1.84984	-37.56712
35.97600	-1.85469	-37.67300
36.07600	-1.85984	-37.80160
36.17600	-1.86563	-37.92742
36.27600	-1.87297	-38.10097
36.37600	-1.87703	-38.20558
36.47600	-1.88109	-38.28965
36.57600	-1.88609	-38.40837
36.67600	-1.89266	-38.55869
36.77600	-1.89875	-38.71433
36.87600	-1.90266	-38.79655
36.97600	-1.90672	-38.87216
37.07600	-1.91141	-38.98332
37.17600	-1.91656	-39.11738
37.27600	-1.92234	-39.24446
37.37600	-1.92953	-39.41721
37.47600	-1.93344	-39.49665
37.57600	-1.93750	-39.58431
37.67600	-1.94266	-39.69857
37.77600	-1.94859	-39.83703
37.87600	-1.95469	-39.99501
37.97600	-1.95922	-40.09419
38.07600	-1.96359	-40.18833
38.17600	-1.96828	-40.29191
38.27600	-1.97328	-40.41196
38.37600	-1.97938	-40.53924
38.47600	-1.98687	-40.72260
38.57600	-1.99031	-40.79702
38.67600	-1.99438	-40.87740
38.77600	-1.99938	-40.98880
38.87600	-2.00531	-41.12729
38.97600	-2.01172	-41.29761
39.07600	-2.01625	-41.40076
39.17600	-2.02063	-41.48250
39.27600	-2.02547	-41.60028
39.37600	-2.03094	-41.72468
39.47600	-2.03703	-41.85745
39.57600	-2.04375	-42.04798
39.67600	-2.04719	-42.11592
39.77600	-2.05141	-42.20527
39.87600	-2.05672	-42.33301
39.97600	-2.06297	-42.47213
40.07600	-2.06859	-42.62393
40.17600	-2.07266	-42.69576
40.27600	-2.07672	-42.77576
40.37600	-2.08109	-42.87320
40.47600	-2.08625	-42.99536
40.57600	-2.09250	-43.13526
40.67600	-2.10094	-43.36251
40.77600	-2.10469	-43.44648
40.87600	-2.10891	-43.53064
40.97600	-2.11406	-43.65101
41.07600	-2.12031	-43.79298
41.17600	-2.12563	-43.94203
41.27600	-2.12953	-44.03431
41.37600	-2.13375	-44.13488
41.47600	-2.13844	-44.23714
41.57600	-2.14375	-44.36588
41.67600	-2.14938	-44.50370
41.77600	-2.15594	-44.66647
41.87600	-2.16016	-44.75724
41.97600	-2.16438	-44.83467
42.07600	-2.16938	-44.95256
42.17600	-2.17516	-45.08731
42.27600	-2.18203	-45.26335
42.37600	-2.18656	-45.36781
42.47600	-2.19063	-45.44212
42.57600	-2.19531	-45.55599
42.67600	-2.20047	-45.68145
42.77600	-2.20609	-45.80508
42.87600	-2.21266	-45.96945
42.97600	-2.21672	-46.06842
43.07600	-2.22109	-46.15842
43.17600	-2.22609	-46.26767
43.27600	-2.23172	-46.40285
43.37600	-2.23844	-46.57509
43.47600	-2.24297	-46.66847
43.57600	-2.24688	-46.75193
43.67600	-2.25156	-46.84642
43.77600	-2.25672	-46.97081
43.87600	-2.26234	-47.10167
43.97600	-2.26938	-47.26708
44.07600	-2.27375	-47.36737
44.17600	-2.27813	-47.45140
44.27600	-2.28312	-47.55885
44.37600	-2.28875	-47.67381
44.47600	-2.29500	-47.83910
44.57600	-2.29953	-47.93938
44.67600	-2.30391	-48.01789
44.77600	-2.30859	-48.09603
44.87600	-2.31391	-48.19034
44.97600	-2.32031	-48.32190
45.07600	-2.32672	-48.49255
45.17600	-2.33031	-48.55977
45.27600	-2.33469	-48.65323
45.37600	-2.33969	-48.76726
45.47600	-2.34531	-48.89074
45.57600	-2.35203	-49.05519
45.67600	-2.35641	-49.13348
45.77600	-2.36047	-49.20482
45.87600	-2.36500	-49.30628
45.97600	-2.37000	-49.41972
46.07600	-2.37547	-49.54584
46.17600	-2.38313	-49.72653
46.27600	-2.38734	-49.80972
46.37600	-2.39156	-49.89146
46.47600	-2.39641	-50.00047
46.57600	-2.40250	-50.12669
46.67600	-2.40922	-50.30835
46.77600	-2.41344	-50.39740
46.87600	-2.41750	-50.47325
46.97600	-2.42203	-50.57006
47.07600	-2.42703	-50.67785
47.17600	-2.43266	-50.81793
47.27600	-2.44047	-50.98388
47.37600	-2.44453	-51.06537
47.47600	-2.44844	-51.14155
47.57600	-2.45297	-51.23475
47.67600	-2.45844	-51.36048
47.77600	-2.46484	-51.51409
47.87600	-2.46938	-51.60751
47.97600	-2.47359	-51.67738
48.07600	-2.47813	-51.77094
48.17600	-2.48328	-51.87525
48.27600	-2.48906	-51.99572
48.37600	-2.49688	-52.16907
48.47600	-2.50172	-52.29032
48.57600	-2.50578	-52.34709
48.67600	-2.51094	-52.46670
48.77600	-2.51797	-52.61617
48.87600	-2.52516	-52.82000
48.97600	-2.52812	-52.85849
49.07600	-2.53172	-52.92047
49.17600	-2.53594	-53.01556
49.27600	-2.54078	-53.12575
49.37600	-2.54641	-53.25857
49.47600	-2.55344	-53.41784
49.57600	-2.55797	-53.52761
49.67600	-2.56234	-53.61093
49.77600	-2.56750	-53.72318
49.87600	-2.57344	-53.85012
49.97600	-2.57922	-54.00635
50.07600	-2.58344	-54.09835
50.17600	-2.58750	-54.18086
50.27600	-2.59219	-54.28803
50.37600	-2.59734	-54.41370
50.47600	-2.60344	-54.54572
50.57600	-2.61172	-54.74692
50.67600	-2.61516	-54.81312
50.77600	-2.61906	-54.88829
50.87600	-2.62391	-55.00076
50.97600	-2.62969	-55.13807
51.07600	-2.63609	-55.30488
51.17600	-2.64047	-55.40779
51.27600	-2.64437	-55.48435
51.37600	-2.64906	-55.57811
51.47600	-2.65422	-55.69280
51.57600	-2.66016	-55.83512
51.67600	-2.66766	-56.03048
51.77600	-2.67141	-56.11255
51.87600	-2.67563	-56.18599
51.97600	-2.68047	-56.30120
52.07600	-2.68625	-56.44490
52.17600	-2.69313	-56.61632
52.27600	-2.69734	-56.70536
52.37600	-2.70156	-56.78665
52.47600	-2.70609	-56.88603
52.57600	-2.71125	-57.00814
52.67600	-2.71703	-57.14445
52.77600	-2.72406	-57.31984
52.87600	-2.72781	-57.39616
52.97600	-2.73203	-57.48380
53.07600	-2.73672	-57.59068
53.17600	-2.74219	-57.70600
53.27600	-2.74891	-57.87147
53.37600	-2.75391	-57.99375
53.47600	-2.75828	-58.08336
53.57600	-2.76281	-58.17877
53.67600	-2.76813	-58.30538
53.77600	-2.77406	-58.44345
53.87600	-2.78078	-58.61212
53.97600	-2.78453	-58.69701
54.07600	-2.78891	-58.77285
54.17600	-2.79359	-58.87318
54.27600	-2.79891	-58.99058
54.37600	-2.80547	-59.14197
54.47600	-2.81078	-59.27081
54.57600	-2.81500	-59.34923
54.67600	-2.81922	-59.43476
54.77600	-2.82422	-59.53541
54.87600	-2.83000	-59.66827
54.97600	-2.83750	-59.83881
55.07600	-2.84156	-59.93735
55.17600	-2.84563	-60.01739
55.27600	-2.85047	-60.11616
55.37600	-2.85625	-60.23498
55.47600	-2.86281	-60.40529
55.57600	-2.86734	-60.50510
55.67600	-2.87156	-60.58869
55.77600	-2.87609	-60.68031
55.87600	-2.88094	-60.78240
55.97600	-2.88625	-60.89154
56.07600	-2.89406	-61.06462
56.17600	-2.89859	-61.18966
56.27600	-2.90234	-61.26014
56.37600	-2.90703	-61.34535
56.47600	-2.91281	-61.45730
56.57600	-2.92031	-61.64054
56.67600	-2.92484	-61.75273
56.77600	-2.92891	-61.82520
56.87600	-2.93344	-61.91935
56.97600	-2.93859	-62.02667
57.07600	-2.94359	-62.13886
57.17600	-2.95063	-62.30044
57.27600	-2.95531	-62.41663
57.37600	-2.95969	-62.50575
57.47600	-2.96469	-62.60944
57.57600	-2.97109	-62.75555
57.67600	-2.97859	-62.94729
57.77600	-2.98234	-63.05554
57.87600	-2.98594	-63.14898
57.97600	-2.99031	-63.22343
58.07600	-2.99531	-63.33534
58.17600	-3.00094	-63.46772
58.27600	-3.00734	-63.62904
58.37600	-3.01141	-63.71403
58.47600	-3.01547	-63.79871
58.57600	-3.02047	-63.90986
58.67600	-3.02625	-64.03746
58.77600	-3.03234	-64.18713
58.87600	-3.03734	-64.30296
58.97600	-3.04156	-64.39143
59.07600	-3.04609	-64.49039
59.17600	-3.05156	-64.61447
59.27600	-3.05750	-64.75575
59.37600	-3.06406	-64.90738
59.47600	-3.06813	-65.00425
59.57600	-3.07203	-65.07184
59.67600	-3.07656	-65.15709
59.77600	-3.08188	-65.27036
59.87600	-3.08859	-65.42583
59.97600	-3.09406	-65.57211
60.07600	-3.09844	-65.66165
60.17600	-3.10313	-65.74365
60.27600	-3.10828	-65.86398
60.37600	-3.11406	-65.99670
60.47600	-3.12156	-66.16351
60.57600	-3.12562	-66.27047
60.67600	-3.12937	-66.33474
60.77600	-3.13406	-66.43995
60.87600	-3.13969	-66.56204
60.97600	-3.14656	-66.71887
61.07600	-3.15141	-66.84611
61.17600	-3.15516	-66.91074
61.27600	-3.15953	-66.99574
61.37600	-3.16453	-67.09804
61.47600	-3.17031	-67.21751
61.57600	-3.17734	-67.37307
61.67600	-3.18234	-67.50807
61.77600	-3.18641	-67.57965
61.87600	-3.19109	-67.67621
61.97600	-3.19641	-67.78596
62.07600	-3.20297	-67.92591
62.17600	-3.20766	-68.04039
62.27600	-3.21172	-68.11116
62.37600	-3.21625	-68.20679
62.47600	-3.22141	-68.31890
62.57600	-3.22719	-68.43489
62.67600	-3.23438	-68.59988
62.77600	-3.23859	-68.71179
62.87600	-3.24281	-68.78269
62.97600	-3.24766	-68.88638
63.07600	-3.25391	-69.01486
63.17600	-3.26094	-69.18968
63.27600	-3.26531	-69.29039
63.37600	-3.26922	-69.36258
63.47600	-3.27328	-69.44120
63.57600	-3.27766	-69.53374
63.67600	-3.28281	-69.63360
63.77600	-3.28984	-69.76531
63.87600	-3.29484	-69.89733
63.97600	-3.29906	-69.96813
64.07600	-3.30406	-70.08024
64.17600	-3.30969	-70.21829
64.27600	-3.31719	-70.31648
64.37600	-3.32172	-70.45383
64.47600	-3.32578	-70.55549
64.57600	-3.33047	-70.63235
64.67600	-3.33578	-70.73765
64.77600	-3.34188	-70.88425
64.87600	-3.35031	-71.08814
64.97600	-3.35344	-71.16099
65.07600	-3.35719	-71.21842
65.17600	-3.36156	-71.30799
65.27600	-3.36687	-71.42520
65.37600	-3.37391	-71.59574
65.47600	-3.37844	-71.70118
65.57600	-3.38266	-71.78869
65.67600	-3.38719	-71.87033
65.77600	-3.39234	-71.98530
65.87600	-3.39766	-72.10057
65.97600	-3.40375	-72.24277
66.07600	-3.40844	-72.35475
66.17600	-3.41281	-72.43626
66.27600	-3.41781	-72.54142
66.37600	-3.42344	-72.66993
66.47600	-3.43047	-72.81817
66.57600	-3.43562	-72.94901
66.67600	-3.43937	-73.02105
66.77600	-3.44344	-73.10147
66.87600	-3.44828	-73.19032
66.97600	-3.45391	-73.31737
67.07600	-3.46141	-73.48620
67.17600	-3.46609	-73.60223
67.27600	-3.46984	-73.66531
67.37600	-3.47438	-73.74834
67.47600	-3.47953	-73.84703
67.57600	-3.48641	-73.99850
67.67600	-3.49188	-74.13720
67.77600	-3.49609	-74.22642
67.87600	-3.50078	-74.31146
67.97600	-3.50609	-74.42500
68.07600	-3.51141	-74.54001
68.17600	-3.51859	-74.69606
68.27600	-3.52297	-74.80302
68.37600	-3.52672	-74.87407
68.47600	-3.53125	-74.97108
68.57600	-3.53672	-75.07955
68.67600	-3.54422	-75.25222
68.77600	-3.54922	-75.37342
68.87600	-3.55297	-75.45362
68.97600	-3.55734	-75.52741
69.07600	-3.56234	-75.63332
69.17600	-3.56766	-75.74614
69.27600	-3.57453	-75.88381
69.37600	-3.57906	-76.00044
69.47600	-3.58313	-76.07502
69.57600	-3.58797	-76.17638
69.67600	-3.59359	-76.29493
69.77600	-3.60078	-76.45880
69.87600	-3.60563	-76.56992
69.97600	-3.60938	-76.63923
70.07600	-3.61359	-76.71330
70.17600	-3.61844	-76.82663
70.27600	-3.62422	-76.94498
70.37600	-3.63234	-77.12805
70.47600	-3.63672	-77.25324
70.57600	-3.64047	-77.31700
70.67600	-3.64500	-77.39811
70.77600	-3.65031	-77.52325
70.87600	-3.65656	-77.64940
70.97600	-3.66172	-77.77259
71.07600	-3.66625	-77.86284
71.17600	-3.67078	-77.95588
71.27600	-3.67578	-78.05871
71.37600	-3.68125	-78.17305
71.47600	-3.68844	-78.33285
71.57600	-3.69266	-78.44239
71.67600	-3.69656	-78.50377
71.77600	-3.70141	-78.60911
71.87600	-3.70719	-78.72627
71.97600	-3.71484	-78.90718
72.07600	-3.71953	-79.02092
72.17600	-3.72344	-79.09006
72.27600	-3.72766	-79.17471
72.37600	-3.73234	-79.26954
72.47600	-3.73781	-79.38584
72.57600	-3.74500	-79.53867
72.67600	-3.75031	-79.68792
72.77600	-3.75422	-79.75171
72.87600	-3.75906	-79.85765
72.97600	-3.76453	-79.96448
73.07600	-3.77109	-80.11448
73.17600	-3.77547	-80.21317
73.27600	-3.77922	-80.28695
73.37600	-3.78359	-80.37060
73.47600	-3.78875	-80.47350
73.57600	-3.79516	-80.61167
73.67600	-3.80328	-80.79477
73.77600	-3.80781	-80.94120
73.87600	-3.81156	-80.99965
73.97600	-3.81672	-81.11145
74.07600	-3.82203	-81.23456
74.17600	-3.82766	-81.37514
74.27600	-3.83250	-81.48167
74.37600	-3.83672	-81.57962
74.47600	-3.84109	-81.67107
74.57600	-3.84594	-81.77273
74.67600	-3.85141	-81.89265
74.77600	-3.85844	-82.04035
74.87600	-3.86281	-82.15537
74.97600	-3.86672	-82.22589
75.07600	-3.87125	-82.31926
75.17600	-3.87687	-82.44031
75.27600	-3.88375	-82.60521
75.37600	-3.88891	-82.72994
75.47600	-3.89297	-82.81086
75.57600	-3.89750	-82.90656
75.67600	-3.90266	-83.01993
75.77600	-3.90781	-83.13476
75.87600	-3.91500	-83.29067
75.97600	-3.91984	-83.42714
76.07600	-3.92391	-83.51190
76.17600	-3.92875	-83.60814
76.27600	-3.93406	-83.72398
76.37600	-3.94031	-83.85736
76.47600	-3.94547	-83.97741
76.57600	-3.94969	-84.05992
76.67600	-3.95391	-84.14115
76.77600	-3.95828	-84.23634
76.87600	-3.96359	-84.34366
76.97600	-3.97063	-84.49166
77.07600	-3.97641	-84.64801
77.17600	-3.98062	-84.72379
77.27600	-3.98547	-84.81324
77.37600	-3.99078	-84.92514
77.47600	-3.99734	-85.06367
77.57600	-4.00250	-85.18638
77.67600	-4.00656	-85.27426
77.77600	-4.01094	-85.35957
77.87600	-4.01625	-85.46425
77.97600	-4.02188	-85.58139
78.07600	-4.02859	-85.72751
78.17600	-4.03313	-85.84101
78.27600	-4.03703	-85.90453
78.37600	-4.04188	-85.99558
78.47600	-4.04703	-86.10685
78.57600	-4.05359	-86.24622
78.67600	-4.05922	-86.38066
78.77600	-4.06328	-86.46306
78.87600	-4.06781	-86.55098
78.97600	-4.07234	-86.63478
79.07600	-4.07797	-86.74770
79.17600	-4.08563	-86.90682
79.27600	-4.09063	-87.04527
79.37600	-4.09406	-87.10362
79.47600	-4.09844	-87.18903
79.57600	-4.10344	-87.28582
79.67600	-4.10938	-87.39742
79.77600	-4.11469	-87.51581
79.87600	-4.11906	-87.60005
79.97600	-4.12344	-87.69050
80.07600	-4.12844	-87.77703
80.17600	-4.13375	-87.87945
80.27600	-4.14094	-88.00542
80.37600	-4.14750	-88.17665
80.47600	-4.15094	-88.23450
80.57600	-4.15516	-88.30307
80.67600	-4.16078	-88.41442
80.77600	-4.16969	-88.59058
80.87600	-4.17406	-88.72016
80.97600	-4.17750	-88.76625
81.07600	-4.18203	-88.84934
81.17600	-4.18703	-88.94669
81.27600	-4.19234	-89.05595
81.37600	-4.20000	-89.21421
81.47600	-4.20484	-89.36585
81.57600	-4.20844	-89.42974
81.67600	-4.21297	-89.51253
81.77600	-4.21828	-89.61703
81.87600	-4.22484	-89.75802
81.97600	-4.22984	-89.87185
82.07600	-4.23375	-89.95739
82.17600	-4.23812	-90.04001
82.27600	-4.24313	-90.14001
82.37600	-4.24875	-90.25657
82.47600	-4.25594	-90.39147
82.57600	-4.26094	-90.52937
82.67600	-4.26469	-90.59755
82.77600	-4.26922	-90.68263
82.87600	-4.27453	-90.79177
82.97600	-4.28078	-90.92262
83.07600	-4.28609	-91.05331
83.17600	-4.29047	-91.12647
83.27600	-4.29484	-91.21760
83.37600	-4.29953	-91.31473
83.47600	-4.30500	-91.43098
83.57600	-4.31203	-91.57162
83.67600	-4.31750	-91.71490
83.77600	-4.32125	-91.77961
83.87600	-4.32594	-91.86243
83.97600	-4.33141	-91.98923
84.07600	-4.33844	-92.13425
84.17600	-4.34344	-92.25947
84.27600	-4.34703	-92.32958
84.37600	-4.35141	-92.40374
84.47600	-4.35609	-92.49799
84.57600	-4.36141	-92.61389
84.67600	-4.36766	-92.73346
84.77600	-4.37438	-92.90676
84.87600	-4.37828	-92.98852
84.97600	-4.38297	-93.06996
85.07600	-4.38844	-93.18209
85.17600	-4.39547	-93.32903
85.27600	-4.40031	-93.45700
85.37600	-4.40391	-93.51793
85.47600	-4.40797	-93.59759
85.57600	-4.41297	-93.69975
85.67600	-4.41859	-93.81401
85.77600	-4.42547	-93.94515
85.87600	-4.43156	-94.10461
85.97600	-4.43516	-94.17245
86.07600	-4.43969	-94.25803
86.17600	-4.44438	-94.35683
86.27600	-4.45063	-94.48588
86.37600	-4.45672	-94.62819
86.47600	-4.46109	-94.71954
86.57600	-4.46531	-94.80584
86.67600	-4.47047	-94.90672
86.77600	-4.47609	-95.03797
86.87600	-4.48297	-95.17147
86.97600	-4.48766	-95.29800
87.07600	-4.49125	-95.36401
87.17600	-4.49578	-95.45846
87.27600	-4.50125	-95.56743
87.37600	-4.50828	-95.71629
87.47600	-4.51375	-95.85677
87.57600	-4.51766	-95.93384
87.67600	-4.52203	-96.01567
87.77600	-4.52641	-96.10243
87.87600	-4.53156	-96.20561
87.97600	-4.53859	-96.33134
88.07600	-4.54500	-96.51578
88.17600	-4.54875	-96.58877
88.27600	-4.55328	-96.67010
88.37600	-4.55875	-96.77452
88.47600	-4.56547	-96.93702
88.57600	-4.57031	-97.05496
88.67600	-4.57422	-97.12165
88.77600	-4.57844	-97.21351
88.87600	-4.58328	-97.30502
88.97600	-4.58859	-97.41798
89.07600	-4.59578	-97.56730
89.17600	-4.60156	-97.73879
89.27600	-4.60531	-97.81267
89.37600	-4.60953	-97.89194
89.47600	-4.61484	-97.99518
89.57600	-4.62203	-98.15343
89.67600	-4.62781	-98.30735
89.77600	-4.63141	-98.38060
89.87600	-4.63563	-98.45826
89.97600	-4.64078	-98.55529
90.07600	-4.64672	-98.68664
90.17600	-4.65328	-98.84083
90.27600	-4.65781	-98.95930
90.37600	-4.66172	-99.02461
90.47600	-4.66625	-99.11945
90.57600	-4.67125	-99.22082
90.67600	-4.67734	-99.34367
90.77600	-4.68375	-99.50545
90.87600	-4.68828	-99.60946
90.97600	-4.69234	-99.67510
91.07600	-4.69688	-99.77686
91.17600	-4.70203	-99.88211
91.27600	-4.70891	-100.02188
91.37600	-4.71437	-100.17018
91.47600	-4.71813	-100.23808
91.57600	-4.72266	-100.32882
91.67600	-4.72812	-100.43330
91.77600	-4.73422	-100.56578
91.87600	-4.74000	-100.70170
91.97600	-4.74438	-100.79045
92.07600	-4.74875	-100.87575
92.17600	-4.75328	-100.96470
92.27600	-4.75844	-101.06181
92.37600	-4.76453	-101.19233
92.47600	-4.77109	-101.34501
92.57600	-4.77484	-101.41994
92.67600	-4.77938	-101.50237
92.77600	-4.78453	-101.60156
92.87600	-4.79141	-101.74828
92.97600	-4.79719	-101.88674
93.07600	-4.80125	-101.96394
93.17600	-4.80547	-102.03777
93.27600	-4.81016	-102.12020
93.37600	-4.81547	-102.22877
93.47600	-4.82219	-102.35778
93.57600	-4.82781	-102.50232
93.67600	-4.83172	-102.57108
93.77600	-4.83625	-102.64894
93.87600	-4.84156	-102.74407
93.97600	-4.84859	-102.87990
94.07600	-4.85391	-103.01731
94.17600	-4.85781	-103.09259
94.27600	-4.86203	-103.16117
94.37600	-4.86688	-103.25439
94.47600	-4.87250	-103.36708
94.57600	-4.87922	-103.49859
94.67600	-4.88516	-103.64714
94.77600	-4.88922	-103.72484
94.87600	-4.89375	-103.81205
94.97600	-4.89875	-103.91509
95.07600	-4.90500	-104.02858
95.17600	-4.91094	-104.16796
95.27600	-4.91484	-104.25349
95.37600	-4.91891	-104.31812
95.47600	-4.92328	-104.40156
95.57600	-4.92844	-104.49687
95.67600	-4.93469	-104.61882
95.77600	-4.94141	-104.77842
95.87600	-4.94516	-104.84784
95.97600	-4.94922	-104.91855
96.07600	-4.95422	-105.00564
96.17600	-4.96031	-105.11632
96.27600	-4.96703	-105.27290
96.37600	-4.97109	-105.34934
96.47600	-4.97547	-105.43386
96.57600	-4.97984	-105.51812
96.67600	-4.98484	-105.60242
96.77600	-4.99094	-105.72025
96.87600	-5.00000	-105.92800
96.97600	-5.00359	-106.00271
97.07600	-5.00766	-106.07335
97.17600	-5.01328	-106.17490
97.27600	-5.02109	-106.34954
97.37600	-5.02516	-106.44901
97.47600	-5.02859	-106.50939
97.57600	-5.03297	-106.58177
97.67600	-5.03781	-106.67399
97.77600	-5.04313	-106.77665
97.87600	-5.04875	-106.88949
97.97600	-5.05547	-107.04704
98.07600	-5.05937	-107.12939
98.17600	-5.06359	-107.18749
98.27600	-5.06875	-107.30077
98.37600	-5.07578	-107.42974
98.47600	-5.08172	-107.58778
98.57600	-5.08547	-107.65353
98.67600	-5.08969	-107.73586
98.77600	-5.09437	-107.83072
98.87600	-5.10000	-107.95259
98.97600	-5.10625	-108.07200
99.07600	-5.11203	-108.22114
99.17600	-5.11562	-108.27960
99.27600	-5.12000	-108.36453
99.37600	-5.12531	-108.47259
99.47600	-5.13203	-108.60762
99.57600	-5.13813	-108.75418
99.67600	-5.14219	-108.83655
99.77600	-5.14641	-108.91553
99.87600	-5.15125	-109.00752
99.97600	-5.15688	-109.13012
100.07600	-5.16391	-109.26355
100.17600	-5.16891	-109.39757
100.27600	-5.17234	-109.45883
100.37600	-5.17688	-109.54063
100.47600	-5.18219	-109.64259
100.57600	-5.18859	-109.77419
100.67600	-5.19422	-109.91756
100.77600	-5.19859	-110.00425
100.87600	-5.20313	-110.09518
100.97600	-5.20797	-110.18308
101.07600	-5.21297	-110.29072
101.17600	-5.21906	-110.40758
101.27600	-5.22500	-110.55939
101.37600	-5.22891	-110.62754
101.47600	-5.23313	-110.70358
101.57600	-5.23828	-110.80736
101.67600	-5.24484	-110.92148
101.77600	-5.25156	-111.08620
101.87600	-5.25547	-111.17253
101.97600	-5.25969	-111.24021
102.07600	-5.26453	-111.33393
102.17600	-5.27000	-111.45197
102.27600	-5.27656	-111.57168
102.37600	-5.28250	-111.72026
102.47600	-5.28625	-111.79189
102.57600	-5.29063	-111.86691
102.67600	-5.29594	-111.98813
102.77600	-5.30203	-112.10424
102.87600	-5.30859	-112.26331
102.97600	-5.31250	-112.34415
103.07600	-5.31641	-112.40412
103.17600	-5.32078	-112.48911
103.27600	-5.32578	-112.58435
103.37600	-5.33188	-112.69794
103.47600	-5.33859	-112.85457
103.57600	-5.34266	-112.93917
103.67600	-5.34703	-113.01529
103.77600	-5.35234	-113.10774
103.87600	-5.35828	-113.23310
103.97600	-5.36453	-113.36624
104.07600	-5.36859	-113.44813
104.17600	-5.37281	-113.51800
104.27600	-5.37750	-113.61147
104.37600	-5.38266	-113.70602
104.47600	-5.38844	-113.82372
104.57600	-5.39578	-113.98819
104.67600	-5.39953	-114.06676
104.77600	-5.40391	-114.13518
104.87600	-5.40922	-114.24010
104.97600	-5.41672	-114.37077
105.07600	-5.42281	-114.53810
105.17600	-5.42625	-114.59665
105.27601	-5.43016	-114.66806
105.37601	-5.43516	-114.76053
105.47601	-5.44062	-114.87309
105.57601	-5.44672	-114.98652
105.67601	-5.45281	-115.12750
105.77601	-5.45672	-115.20517
105.87601	-5.46141	-115.29081
105.97601	-5.46641	-115.38474
106.07601	-5.47344	-115.51926
106.17601	-5.48000	-115.70471
106.27601	-5.48328	-115.77019
106.37601	-5.48703	-115.83442
106.47601	-5.49172	-115.92302
106.57601	-5.49687	-116.01944
106.67601	-5.50266	-116.13683
106.77601	-5.50984	-116.32416
106.87601	-5.51391	-116.40609
106.97601	-5.51797	-116.47882
107.07601	-5.52297	-116.58339
107.17601	-5.52922	-116.70385
107.27601	-5.53484	-116.83742
107.37601	-5.53922	-116.93349
107.47601	-5.54328	-117.00860
107.57601	-5.54781	-117.09405
107.67601	-5.55328	-117.20340
107.77601	-5.55953	-117.32623
107.87601	-5.56578	-117.48571
107.97601	-5.56938	-117.55981
108.07601	-5.57344	-117.62644
108.17601	-5.57828	-117.71936
108.27601	-5.58359	-117.81806
108.37601	-5.58969	-117.95007
108.47601	-5.59500	-118.06215
108.57601	-5.59969	-118.15840
108.67601	-5.60469	-118.25803
108.77601	-5.61016	-118.36572
108.87601	-5.61656	-118.48326
108.97601	-5.62328	-118.64484
109.07601	-5.62672	-118.71311
109.17601	-5.63062	-118.77955
109.27601	-5.63563	-118.86520
109.37601	-5.64188	-118.98106
109.47601	-5.64859	-119.14308
109.57601	-5.65250	-119.21751
109.67601	-5.65656	-119.27386
109.77601	-5.66109	-119.35583
109.87601	-5.66625	-119.45947
109.97601	-5.67172	-119.56133
110.07601	-5.67859	-119.70282
110.17601	-5.68328	-119.80179
110.27601	-5.68781	-119.88656
110.37601	-5.69281	-119.97322
110.47601	-5.69859	-120.07696
110.57601	-5.70531	-120.23564
110.67601	-5.70953	-120.33016
110.77601	-5.71391	-120.39711
110.87601	-5.71859	-120.48677
110.97601	-5.72406	-120.59011
111.07601	-5.73016	-120.71001
111.17601	-5.73672	-120.86418
111.27601	-5.74031	-120.92866
111.37601	-5.74469	-120.99954
111.47601	-5.74969	-121.09352
111.57601	-5.75531	-121.20109
111.67601	-5.76156	-121.33227
111.77601	-5.76578	-121.40857
111.87601	-5.77000	-121.49137
111.97601	-5.77453	-121.56246
112.07601	-5.77969	-121.65651
112.17601	-5.78516	-121.76587
112.27601	-5.79219	-121.91184
112.37601	-5.79609	-121.99498
112.47601	-5.80047	-122.06692
112.57601	-5.80547	-122.15479
112.67601	-5.81141	-122.26751
112.77601	-5.81859	-122.42123
112.87601	-5.82297	-122.51066
112.97601	-5.82703	-122.58174
113.07601	-5.83156	-122.65790
113.17601	-5.83672	-122.74921
113.27601	-5.84297	-122.86874
113.37601	-5.85125	-123.06718
113.47601	-5.85484	-123.13753
113.57601	-5.85875	-123.18759
113.67601	-5.86391	-123.28504
113.77601	-5.87031	-123.39447
113.87601	-5.87594	-123.54459
113.97601	-5.87969	-123.60648
114.07601	-5.88391	-123.67656
114.17601	-5.88875	-123.76486
114.27601	-5.89422	-123.87253
114.37601	-5.90000	-123.98454
114.47601	-5.90688	-124.13505
114.57601	-5.91047	-124.20825
114.67601	-5.91453	-124.27253
114.77601	-5.91922	-124.36203
114.87601	-5.92484	-124.47791
114.97601	-5.93203	-124.62042
115.07601	-5.93703	-124.72207
115.17601	-5.94078	-124.78517
115.27601	-5.94500	-124.85827
115.37601	-5.95000	-124.94702
115.47601	-5.95578	-125.05738
115.57601	-5.96375	-125.23967
115.67601	-5.96766	-125.31751
115.77601	-5.97188	-125.38093
115.87601	-5.97672	-125.46767
115.97601	-5.98203	-125.57706
116.07601	-5.98875	-125.71387
116.17601	-5.99328	-125.81564
116.27601	-5.99750	-125.88470
116.37601	-6.00219	-125.97528
116.47601	-6.00750	-126.07001
116.57601	-6.01344	-126.18826
116.67601	-6.02109	-126.36869
116.77601	-6.02422	-126.42327
116.87601	-6.02813	-126.48314
116.97601	-6.03297	-126.57951
117.07601	-6.03891	-126.69207
117.17601	-6.04563	-126.83415
117.27601	-6.05000	-126.91684
117.37601	-6.05422	-126.99549
117.47601	-6.05875	-127.07701
117.57601	-6.06406	-127.17143
117.67601	-6.06969	-127.27523
117.77601	-6.07688	-127.42586
117.87601	-6.08078	-127.49997
117.97601	-6.08484	-127.56540
118.07601	-6.08969	-127.65396
118.17601	-6.09594	-127.77627
118.27601	-6.10328	-127.95143
118.37601	-6.10703	-128.01374
118.47601	-6.11094	-128.07059
118.57601	-6.11563	-128.16842
118.67601	-6.12094	-128.25856
118.77601	-6.12656	-128.37617
118.87601	-6.13391	-128.53773
118.97601	-6.13781	-128.61475
119.07601	-6.14203	-128.68987
119.17601	-6.14656	-128.77817
119.27601	-6.15219	-128.88199
119.37601	-6.15922	-129.03184
119.47601	-6.16391	-129.13457
119.57601	-6.16781	-129.20493
119.67601	-6.17234	-129.28540
119.77601	-6.17750	-129.37646
119.87601	-6.18344	-129.48908
119.97601	-6.19016	-129.63749
120.07601	-6.19422	-129.71611
120.17601	-6.19844	-129.79226
120.27601	-6.20344	-129.87909
120.37601	-6.20922	-129.99170
120.47601	-6.21594	-130.13336
120.57601	-6.22016	-130.21477
120.67601	-6.22438	-130.28918
120.77601	-6.22859	-130.37002
120.87601	-6.23344	-130.46156
120.97601	-6.23938	-130.57189
121.07601	-6.24734	-130.73286
121.17601	-6.25172	-130.84233
121.27601	-6.25547	-130.89859
121.37601	-6.26047	-130.98340
121.47601	-6.26688	-131.10910
121.57601	-6.27375	-131.27655
121.67601	-6.27781	-131.37704
121.77601	-6.28172	-131.43992
121.87601	-6.28609	-131.50980
121.97601	-6.29125	-131.61831
122.07601	-6.29719	-131.73336
122.17601	-6.30437	-131.88992
122.27601	-6.30844	-131.98119
122.37601	-6.31250	-132.05080
122.47601	-6.31766	-132.15096
122.57601	-6.32375	-132.27500
122.67601	-6.33000	-132.42160
122.77601	-6.33422	-132.50819
122.87601	-6.33828	-132.58608
122.97601	-6.34266	-132.66313
123.07601	-6.34781	-132.76823
123.17601	-6.35406	-132.88917
123.27601	-6.36062	-133.05452
123.37601	-6.36437	-133.12307
123.47601	-6.36859	-133.19294
123.57601	-6.37375	-133.29308
123.67601	-6.38000	-133.42474
123.77601	-6.38703	-133.58392
123.87601	-6.39109	-133.67736
123.97601	-6.39484	-133.73260
124.07601	-6.39891	-133.81135
124.17601	-6.40391	-133.90352
124.27601	-6.40953	-134.02331
124.37601	-6.41641	-134.17612
124.47601	-6.42094	-134.27447
124.57601	-6.42547	-134.35984
124.67601	-6.43047	-134.45774
124.77601	-6.43594	-134.58094
124.87601	-6.44203	-134.71746
124.97601	-6.44703	-134.81003
125.07601	-6.45141	-134.90778
125.17601	-6.45609	-134.99415
125.27601	-6.46094	-135.08372
125.37601	-6.46609	-135.17345
125.47601	-6.47312	-135.32333
125.57601	-6.47750	-135.42500
125.67601	-6.48172	-135.49483
125.77601	-6.48672	-135.57871
125.87601	-6.49266	-135.69315
125.97601	-6.49938	-135.82987
126.07601	-6.50375	-135.91684
126.17601	-6.50781	-135.98885
126.27601	-6.51234	-136.05891
126.37601	-6.51766	-136.15189
126.47601	-6.52312	-136.26240
126.57601	-6.53000	-136.40241
126.67601	-6.53438	-136.49027
126.77601	-6.53875	-136.56773
126.87601	-6.54359	-136.65248
126.97601	-6.54953	-136.76931
127.07601	-6.55719	-136.91898
127.17601	-6.56156	-137.02501
127.27601	-6.56516	-137.07942
127.37601	-6.56953	-137.15626
127.47601	-6.57453	-137.24487
127.57601	-6.58000	-137.35680
127.67601	-6.58750	-137.50365
127.77601	-6.59156	-137.59841
127.87601	-6.59547	-137.65848
127.97601	-6.60016	-137.74049
128.07601	-6.60563	-137.83839
128.17601	-6.61281	-137.98058
128.27601	-6.61734	-138.07490
128.37601	-6.62125	-138.14339
128.47601	-6.62547	-138.20840
128.57601	-6.63016	-138.29078
128.67601	-6.63547	-138.38850
128.77601	-6.64344	-138.52075
128.87601	-6.64828	-138.63359
128.97601	-6.65203	-138.69168
129.07601	-6.65656	-138.75867
129.17601	-6.66188	-138.85367
129.27601	-6.66938	-138.98674
129.37601	-6.67437	-139.10826
129.47601	-6.67859	-139.16740
129.57601	-6.68328	-139.24751
129.67601	-6.68859	-139.33620
129.77601	-6.69469	-139.44565
129.87601	-6.70312	-139.63823
129.97601	-6.70594	-139.68743
130.07601	-6.70969	-139.72652
130.17601	-6.71469	-139.81707
130.27601	-6.72172	-139.94759
130.37601	-6.72875	-140.12942
130.47601	-6.73172	-140.17406
130.57601	-6.73547	-140.22659
130.67601	-6.74000	-140.30588
130.77601	-6.74500	-140.40217
130.87601	-6.75031	-140.49938
130.97601	-6.75750	-140.65126
131.07601	-6.76203	-140.75327
131.17601	-6.76625	-140.82761
131.27601	-6.77109	-140.91174
131.37601	-6.77656	-141.01982
131.47601	-6.78344	-141.16891
131.57601	-6.78781	-141.26994
131.67601	-6.79172	-141.32111
131.77601	-6.79625	-141.39852
131.87601	-6.80141	-141.49375
131.97601	-6.80734	-141.60703
132.07601	-6.81438	-141.75458
132.17601	-6.81859	-141.84095
132.27601	-6.82266	-141.90949
132.37601	-6.82766	-141.99133
132.47601	-6.83344	-142.11178
132.57601	-6.84062	-142.26146
132.67601	-6.84500	-142.35289
132.77601	-6.84891	-142.41880
132.87601	-6.85313	-142.49127
132.97601	-6.85797	-142.58260
133.07601	-6.86375	-142.69303
133.17601	-6.87109	-142.84521
133.27601	-6.87594	-142.96822
133.37601	-6.87969	-143.02650
133.47601	-6.88453	-143.10947
133.57601	-6.89047	-143.22208
133.67601	-6.89719	-143.37544
133.77601	-6.90141	-143.46305
133.87601	-6.90531	-143.52220
133.97601	-6.90984	-143.59419
134.07601	-6.91484	-143.69492
134.17601	-6.92062	-143.80802
134.27601	-6.92781	-143.95408
134.37601	-6.93266	-144.06471
134.47601	-6.93641	-144.13188
134.57601	-6.94094	-144.20134
134.67601	-6.94656	-144.31077
134.77601	-6.95438	-144.49172
134.87601	-6.95891	-144.59652
134.97601	-6.96250	-144.66143
135.07601	-6.96672	-144.72407
135.17601	-6.97172	-144.82348
135.27601	-6.97750	-144.94063
135.37601	-6.98453	-145.08113
135.47601	-6.98906	-145.18629
135.57601	-6.99313	-145.25528
135.67601	-6.99797	-145.33441
135.77601	-7.00375	-145.44544
135.87601	-7.01063	-145.59591
135.97601	-7.01500	-145.68973
136.07601	-7.01906	-145.75233
136.17601	-7.02344	-145.82206
136.27601	-7.02844	-145.91588
136.37601	-7.03422	-146.02767
136.47601	-7.04172	-146.19409
136.57601	-7.04578	-146.28121
136.67601	-7.04984	-146.34502
136.77601	-7.05469	-146.42558
136.87601	-7.06031	-146.53775
136.97601	-7.06672	-146.67569
137.07601	-7.07125	-146.76863
137.17601	-7.07547	-146.83540
137.27601	-7.08016	-146.92113
137.37601	-7.08500	-147.01469
137.47601	-7.09078	-147.12188
137.57601	-7.09891	-147.29971
137.67601	-7.10281	-147.38810
137.77601	-7.10672	-147.43932
137.87601	-7.11141	-147.52112
137.97601	-7.11734	-147.63509
138.07601	-7.12469	-147.80647
138.17601	-7.12906	-147.89730
138.27601	-7.13297	-147.95285
138.37601	-7.13734	-148.02378
138.47601	-7.14281	-148.11864
138.57601	-7.14828	-148.17362
138.67601	-7.15500	-148.09661
138.77601	-7.15906	-148.17901
138.87601	-7.16297	-148.24401
138.97601	-7.16766	-148.32599
139.07601	-7.17297	-148.41937
139.17601	-7.17969	-148.57030
139.27601	-7.18547	-148.71077
139.37601	-7.18937	-148.77811
139.47601	-7.19391	-148.85099
139.57601	-7.19891	-148.94690
139.67601	-7.20453	-149.06962
139.77601	-7.21188	-149.22832
139.87601	-7.21625	-149.33027
139.97601	-7.22031	-149.40125
140.07601	-7.22500	-149.47999
140.17601	-7.23016	-149.58744
140.27601	-7.23625	-149.70239
140.37601	-7.24141	-149.82747
140.47601	-7.24578	-149.90380
140.57601	-7.25047	-149.97850
140.67601	-7.25547	-150.07034
140.77601	-7.26125	-150.18253
140.87601	-7.26875	-150.33744
140.97601	-7.27281	-150.42119
141.07601	-7.27641	-150.40179
141.17601	-7.28094	-150.37365
141.27601	-7.28625	-150.45255
141.37601	-7.29328	-150.57918
141.47601	-7.29828	-150.69374
141.57601	-7.30234	-150.75752
141.67601	-7.30672	-150.82842
141.77601	-7.31188	-150.92787
141.87601	-7.31734	-151.02656
141.97601	-7.32453	-151.18219
142.07601	-7.32922	-151.29073
142.17601	-7.33312	-151.33820
142.27601	-7.33781	-151.42347
142.37601	-7.34344	-151.52043
142.47601	-7.35063	-151.67509
142.57601	-7.35547	-151.77421
142.67601	-7.35938	-151.82362
142.77601	-7.36375	-151.89217
142.87601	-7.36875	-151.97903
142.97601	-7.37422	-152.08441
143.07601	-7.38156	-152.21645
143.17601	-7.38641	-152.31742
143.27601	-7.39047	-152.32694
143.37601	-7.39516	-152.33974
143.47601	-7.40000	-152.38114
143.57601	-7.40688	-152.49884
143.67601	-7.41219	-152.61117
143.77601	-7.41625	-152.66764
143.87601	-7.42063	-152.73252
143.97601	-7.42547	-152.81700
144.07601	-7.43109	-152.92433
144.17601	-7.43922	-153.08248
144.27601	-7.44328	-153.18714
144.37601	-7.44703	-153.22982
144.47601	-7.45141	-153.30394
144.57601	-7.45656	-153.39771
144.67601	-7.46313	-153.51751
144.77601	-7.46859	-153.64376
144.87601	-7.47281	-153.70591
144.97601	-7.47719	-153.77566
145.07601	-7.48172	-153.83904
145.17601	-7.48688	-153.92131
145.27601	-7.49328	-154.01970
145.37601	-7.49969	-154.14956
145.47601	-7.50359	-154.16317
145.57601	-7.50844	-154.19462
145.67601	-7.51406	-154.26128
145.77601	-7.52188	-154.39764
145.87601	-7.52609	-154.47965
145.97601	-7.52969	-154.51346
146.07601	-7.53406	-154.57445
146.17601	-7.53906	-154.66379
146.27601	-7.54500	-154.76857
146.37601	-7.55344	-154.92445
146.47601	-7.55875	-155.07942
146.57601	-7.56172	-155.11015
146.67601	-7.56625	-155.17522
146.77601	-7.57188	-155.28922
146.87601	-7.57859	-155.44240
146.97601	-7.58266	-155.51223
147.07601	-7.58641	-155.56309
147.17601	-7.59078	-155.61932
147.27601	-7.59578	-155.69404
147.37601	-7.60172	-155.78754
147.47601	-7.60875	-155.91589
147.57601	-7.61328	-155.98218
147.67601	-7.61703	-156.00087
147.77601	-7.62188	-156.05485
147.87601	-7.62750	-156.14697
147.97601	-7.63516	-156.29339
148.07601	-7.64016	-156.40905
148.17601	-7.64391	-156.45251
148.27601	-7.64781	-156.50657
148.37601	-7.65266	-156.58052
148.47601	-7.65828	-156.69237
148.57601	-7.66562	-156.84226
148.67601	-7.67047	-156.95012
148.77601	-7.67422	-156.99987
148.87601	-7.67891	-157.06451
148.97601	-7.68422	-157.16884
149.07601	-7.69063	-157.29377
149.17601	-7.69578	-157.38678
149.27601	-7.70000	-157.44199
149.37601	-7.70453	-157.49627
149.47601	-7.70969	-157.56865
149.57601	-7.71516	-157.65390
149.67601	-7.72219	-157.78099
149.77601	-7.72703	-157.88162
149.87601	-7.73063	-157.90765
149.97601	-7.73500	-157.96457
150.07601	-7.74016	-158.04419
150.17601	-7.74672	-158.17249
150.27601	-7.75234	-158.29091
150.37601	-7.75672	-158.35239
150.47601	-7.76125	-158.43321
150.57601	-7.76656	-158.51216
150.67601	-7.77203	-158.61531
150.77601	-7.77875	-158.73352
150.87601	-7.78375	-158.84380
150.97601	-7.78781	-158.88804
151.07601	-7.79250	-158.94839
151.17601	-7.79766	-159.02583
151.27601	-7.80391	-159.13168
151.37601	-7.80937	-159.23862
151.47601	-7.81359	-159.28133
151.57601	-7.81797	-159.33463
151.67601	-7.82266	-159.40067
151.77601	-7.82797	-159.48243
151.87601	-7.83516	-159.62844
151.97601	-7.84031	-159.73289
152.07601	-7.84422	-159.78245
152.17601	-7.84891	-159.84702
152.27601	-7.85422	-159.92787
152.37601	-7.86078	-160.05270
152.47601	-7.86609	-160.15415
152.57601	-7.87016	-160.20215
152.67601	-7.87438	-160.25835
152.77601	-7.87906	-160.32238
152.87601	-7.88422	-160.39282
152.97601	-7.89125	-160.49789
153.07601	-7.89766	-160.64695
153.17601	-7.90141	-160.68359
153.27601	-7.90578	-160.72486
153.37601	-7.91109	-160.80296
153.47601	-7.91844	-160.92342
153.57601	-7.92391	-161.04729
153.67601	-7.92781	-161.08888
153.77601	-7.93203	-161.13436
153.87601	-7.93703	-161.20709
153.97601	-7.94219	-161.29637
154.07601	-7.94859	-161.41427
154.17601	-7.95375	-161.50971
154.27601	-7.95797	-161.56337
154.37601	-7.96281	-161.64184
154.47601	-7.96938	-161.75233
154.57601	-7.97828	-161.96035
154.67601	-7.98156	-162.01590
154.77601	-7.98453	-162.01510
154.87601	-7.98875	-162.05426
154.97601	-7.99344	-162.12499
155.07601	-7.99859	-162.21406
155.17601	-8.00469	-162.31240
155.27601	-8.01016	-162.43275
155.37601	-8.01438	-162.49351
155.47601	-8.01906	-162.56104
155.57601	-8.02453	-162.65084
155.67601	-8.03141	-162.78219
155.77601	-8.03672	-162.87906
155.87601	-8.04078	-162.93830
155.97601	-8.04500	-162.97838
156.07601	-8.04984	-163.04734
156.17601	-8.05531	-163.14098
156.27601	-8.06188	-163.24802
156.37601	-8.06719	-163.36411
156.47601	-8.07141	-163.40233
156.57601	-8.07594	-163.45836
156.67601	-8.08094	-163.53874
156.77601	-8.08766	-163.65807
156.87601	-8.09313	-163.77766
156.97601	-8.09719	-163.82208
157.07601	-8.10156	-163.87472
157.17601	-8.10656	-163.95053
157.27601	-8.11203	-164.04152
157.37601	-8.11844	-164.15167
157.47601	-8.12422	-164.27259
157.57601	-8.12797	-164.31290
157.67601	-8.13266	-164.36620
157.77601	-8.13781	-164.45121
157.87601	-8.14422	-164.54770
157.97601	-8.14953	-164.64904
158.07601	-8.15391	-164.69413
158.17601	-8.15812	-164.74044
158.27601	-8.16266	-164.80631
158.37601	-8.16797	-164.87850
158.47601	-8.17391	-164.98333
158.57601	-8.18078	-165.13553
158.67601	-8.18500	-165.18743
158.77601	-8.18969	-165.24078
158.87601	-8.19500	-165.31436
158.97601	-8.20156	-165.41724
159.07601	-8.20656	-165.51362
159.17601	-8.21063	-165.55144
159.27601	-8.21500	-165.60282
159.37601	-8.22000	-165.68106
159.47601	-8.22531	-165.76953
159.57601	-8.23203	-165.86736
159.67601	-8.23781	-165.99736
159.77601	-8.24156	-166.01370
159.87601	-8.24609	-166.07603
159.97601	-8.25156	-166.16304
160.07601	-8.25938	-166.30365
160.17601	-8.26453	-166.40957
160.27601	-8.26813	-166.43053
160.37601	-8.27234	-166.46342
160.47601	-8.27734	-166.52435
160.57601	-8.28266	-166.60765
160.67601	-8.28922	-166.71789
160.77601	-8.29391	-166.80326
160.87601	-8.29797	-166.84511
160.97601	-8.30250	-166.90663
161.07601	-8.30766	-166.97496
161.17601	-8.31453	-167.08943
161.27601	-8.32047	-167.21836
161.37601	-8.32422	-167.24762
161.47601	-8.32859	-167.28014
161.57601	-8.33328	-167.35317
161.67601	-8.33875	-167.44323
161.77601	-8.34531	-167.54192
161.87601	-8.35109	-167.65933
161.97601	-8.35500	-167.68882
162.07601	-8.35938	-167.72975
162.17601	-8.36391	-167.79217
162.27601	-8.37000	-167.87271
162.37601	-8.37594	-167.99928
162.47601	-8.38031	-168.05451
162.57601	-8.38500	-168.11155
162.67601	-8.39016	-168.18140
162.77601	-8.39656	-168.28595
162.87601	-8.40594	-168.46764
162.97601	-8.40938	-168.52424
163.07601	-8.41219	-168.49940
163.17601	-8.41656	-168.54377
163.27601	-8.42156	-168.61157
163.37601	-8.42813	-168.71673
163.47601	-8.43422	-168.85340
163.57601	-8.43828	-168.89505
163.67601	-8.44234	-168.93429
163.77601	-8.44688	-168.99268
163.87601	-8.45219	-169.07163
163.97601	-8.45891	-169.18014
164.07601	-8.46484	-169.32516
164.17601	-8.46875	-169.35886
164.27601	-8.47328	-169.40309
164.37601	-8.47828	-169.47025
164.47601	-8.48438	-169.54616
164.57601	-8.49047	-169.66474
164.67601	-8.49484	-169.71809
164.77601	-8.49922	-169.75097
164.87601	-8.50406	-169.81697
164.97601	-8.50938	-169.90040
165.07601	-8.51625	-170.01422
165.17601	-8.52203	-170.14231
165.27601	-8.52562	-170.15846
165.37601	-8.52969	-170.18886
165.47601	-8.53469	-170.25462
165.57601	-8.54172	-170.37195
165.67601	-8.54766	-170.50296
165.77601	-8.55156	-170.53632
165.87601	-8.55578	-170.57425
165.97601	-8.56062	-170.63972
166.07601	-8.56594	-170.70901
166.17601	-8.57234	-170.80194
166.27601	-8.57828	-170.94454
166.37601	-8.58219	-170.96892
166.47601	-8.58672	-171.01921
166.57601	-8.59203	-171.09047
166.67601	-8.59891	-171.20440
166.77601	-8.60453	-171.31037
166.87601	-8.60828	-171.33629
166.97601	-8.61250	-171.36802
167.07601	-8.61734	-171.43777
167.17601	-8.62297	-171.53566
167.27601	-8.62984	-171.65314
167.37601	-8.63516	-171.76943
167.47601	-8.63906	-171.78898
167.57601	-8.64344	-171.82685
167.67601	-8.64875	-171.90073
167.77601	-8.65516	-172.01199
167.87601	-8.66063	-172.11773
167.97601	-8.66469	-172.15072
168.07601	-8.66891	-172.19114
168.17601	-8.67359	-172.25355
168.27601	-8.67922	-172.32852
168.37601	-8.68656	-172.45269
168.47601	-8.69250	-172.59400
168.57601	-8.69578	-172.59164
168.67601	-8.70016	-172.62499
168.77601	-8.70531	-172.69550
168.87601	-8.71156	-172.79296
168.97601	-8.71734	-172.91005
169.07601	-8.72172	-172.94154
169.17601	-8.72594	-172.98685
169.27601	-8.73094	-173.05607
169.37601	-8.73625	-173.13555
169.47601	-8.74219	-173.23214
169.57601	-8.74859	-173.36503
169.67601	-8.75250	-173.38726
169.77601	-8.75672	-173.42442
169.87601	-8.76203	-173.49254
169.97601	-8.76875	-173.59932
170.07601	-8.77453	-173.71903
170.17601	-8.77859	-173.75140
170.27601	-8.78281	-173.78557
170.37601	-8.78797	-173.85350
170.47601	-8.79406	-173.97001
170.57601	-8.80156	-174.11062
170.67601	-8.80719	-174.26407
170.77601	-8.81031	-174.26106
170.87601	-8.81469	-174.27696
170.97601	-8.81969	-174.34889
171.07601	-8.82563	-174.45076
171.17601	-8.83063	-174.53490
171.27601	-8.83484	-174.58589
171.37601	-8.83891	-174.63858
171.47601	-8.84344	-174.69320
171.57601	-8.84906	-174.78897
171.67601	-8.85625	-174.91630
171.77601	-8.86312	-175.08237
171.87601	-8.86641	-175.07708
171.97601	-8.87047	-175.09818
172.07601	-8.87547	-175.16305
172.17601	-8.88203	-175.25652
172.27601	-8.88797	-175.38877
172.37601	-8.89219	-175.43042
172.47601	-8.89641	-175.46313
172.57601	-8.90141	-175.53072
172.67601	-8.90703	-175.62662
172.77601	-8.91359	-175.73521
172.87601	-8.91891	-175.85467
172.97601	-8.92266	-175.87076
173.07601	-8.92719	-175.92131
173.17601	-8.93234	-175.99580
173.27601	-8.93828	-176.09410
173.37601	-8.94359	-176.18929
173.47601	-8.94797	-176.23523
173.57601	-8.95250	-176.28962
173.67601	-8.95750	-176.35052
173.77601	-8.96266	-176.43227
173.87601	-8.96891	-176.53608
173.97601	-8.97484	-176.64774
174.07601	-8.97891	-176.66881
174.17601	-8.98344	-176.72177
174.27601	-8.98813	-176.77444
174.37601	-8.99406	-176.85519
174.47601	-9.00031	-176.97032
174.57601	-9.00500	-177.02596
174.67601	-9.00938	-177.06922
174.77601	-9.01422	-177.11665
174.87601	-9.01953	-177.19117
174.97601	-9.02594	-177.29762
175.07601	-9.03188	-177.40975
175.17601	-9.03578	-177.42762
175.27601	-9.04062	-177.47274
175.37601	-9.04594	-177.54769
175.47601	-9.05219	-177.63962
175.57601	-9.05844	-177.75902
175.67601	-9.06234	-177.78856
175.77601	-9.06641	-177.80247
175.87601	-9.07078	-177.84539
175.97601	-9.07594	-177.92246
176.07601	-9.08219	-178.02711
176.17601	-9.08906	-178.17603
176.27601	-9.09281	-178.19966
176.37601	-9.09719	-178.22073
176.47601	-9.10234	-178.28777
176.57601	-9.10797	-178.37149
176.67601	-9.11484	-178.50694
176.77601	-9.11906	-178.53245
176.87601	-9.12328	-178.56662
176.97601	-9.12797	-178.61827
177.07601	-9.13313	-178.68878
177.17601	-9.13891	-178.76793
177.27601	-9.14609	-178.89093
177.37601	-9.14953	-178.90146
177.47601	-9.15359	-178.91444
177.57601	-9.15828	-178.97262
177.67601	-9.16422	-179.05818
177.77601	-9.17078	-179.18305
177.87601	-9.17516	-179.22971
177.97601	-9.17938	-179.25483
178.07601	-9.18406	-179.28676
178.17601	-9.18938	-179.36048
178.27601	-9.19500	-179.43725
178.37601	-9.20297	-179.60040
178.47601	-9.20703	-179.61742
178.57601	-9.21141	-179.63743
178.67601	-9.21672	-179.68819
178.77601	-9.22469	-179.80546
178.87601	-9.23000	-179.93212
178.97601	-9.23297	-179.89384
179.07601	-9.23687	-179.91392
179.17601	-9.24156	-179.97639
179.27601	-9.24703	-180.07091
179.37601	-9.25438	-180.20244
179.47601	-9.26063	-180.36537
179.57601	-9.26391	-180.34780
179.67601	-9.26797	-180.36769
179.77601	-9.27297	-180.43090
179.87601	-9.27922	-180.51812
179.97601	-9.28500	-180.63276
180.07601	-9.28906	-180.66438
180.17601	-9.29328	-180.68880
180.27601	-9.29781	-180.73638
180.37601	-9.30313	-180.81401
180.47601	-9.30938	-180.91200
180.57601	-9.31672	-181.06446
180.67601	-9.32063	-181.07602
180.77601	-9.32469	-181.08207
180.87601	-9.32953	-181.14591
180.97601	-9.33547	-181.23636
181.07601	-9.34141	-181.34183
181.17601	-9.34578	-181.37875
181.27601	-9.35016	-181.42378
181.37601	-9.35516	-181.47628
181.47601	-9.36078	-181.56077
181.57601	-9.36672	-181.65773
181.67601	-9.37313	-181.77181
181.77601	-9.37688	-181.79369
181.87601	-9.38094	-181.81115
181.97601	-9.38594	-181.87171
182.07601	-9.39219	-181.95808
182.17601	-9.39875	-182.10360
182.27601	-9.40297	-182.13275
182.37601	-9.40719	-182.16294
182.47601	-9.41172	-182.20122
182.57601	-9.41688	-182.27376
182.67601	-9.42281	-182.38246
182.77601	-9.43000	-182.52835
182.87601	-9.43391	-182.54513
182.97601	-9.43797	-182.55827
183.07601	-9.44313	-182.61354
183.17601	-9.44922	-182.70436
183.27601	-9.45547	-182.82939
183.37601	-9.45969	-182.86639
183.47601	-9.46391	-182.89004
183.57601	-9.46875	-182.95421
183.67601	-9.47391	-183.02841
183.77601	-9.48016	-183.12879
183.87601	-9.48703	-183.26405
183.97601	-9.49078	-183.26233
184.07601	-9.49484	-183.27153
184.17601	-9.49937	-183.33180
184.27601	-9.50562	-183.42744
184.37601	-9.51234	-183.57690
184.47601	-9.51656	-183.61321
184.57601	-9.52078	-183.63944
184.67601	-9.52531	-183.67635
184.77601	-9.53063	-183.75264
184.87601	-9.53625	-183.83089
184.97601	-9.54266	-183.95838
185.07601	-9.54688	-183.99024
185.17601	-9.55109	-184.02536
185.27601	-9.55625	-184.08900
185.37601	-9.56266	-184.18831
185.47601	-9.56922	-184.31947
185.57601	-9.57344	-184.33419
185.67601	-9.57734	-184.34191
185.77601	-9.58188	-184.39035
185.87601	-9.58703	-184.45913
185.97601	-9.59297	-184.56562
186.07601	-9.59969	-184.70666
186.17601	-9.60344	-184.71403
186.27601	-9.60766	-184.72925
186.37601	-9.61281	-184.79687
186.47601	-9.61875	-184.88559
186.57601	-9.62594	-185.02985
186.67601	-9.63047	-185.07974
186.77601	-9.63438	-185.08115
186.87601	-9.63891	-185.11648
186.97601	-9.64406	-185.18966
187.07601	-9.65078	-185.29321
187.17601	-9.65734	-185.44200
187.27601	-9.66062	-185.43066
187.37601	-9.66484	-185.44659
187.47601	-9.66984	-185.51457
187.57601	-9.67594	-185.62163
187.67601	-9.68359	-185.79102
187.77601	-9.68750	-185.80896
187.87601	-9.69141	-185.80404
187.97601	-9.69562	-185.84001
188.07601	-9.70047	-185.90081
188.17601	-9.70563	-185.97941
188.27601	-9.71203	-186.10615
188.37601	-9.71641	-186.17491
188.47601	-9.72094	-186.19832
188.57601	-9.72641	-186.27129
188.67601	-9.73297	-186.37747
188.77601	-9.74047	-186.52163
188.87601	-9.74406	-186.51375
188.97601	-9.74766	-186.49496
189.07601	-9.75203	-186.53102
189.17601	-9.75703	-186.61197
189.27601	-9.76297	-186.71682
189.37601	-9.77000	-186.86996
189.47601	-9.77359	-186.88723
189.57601	-9.77781	-186.89510
189.67601	-9.78281	-186.94514
189.77601	-9.78828	-187.02564
189.87601	-9.79484	-187.14143
189.97601	-9.79984	-187.20287
190.07601	-9.80406	-187.21621
190.17601	-9.80875	-187.25735
190.27601	-9.81438	-187.33203
190.37601	-9.82109	-187.42517
190.47601	-9.82719	-187.55278
190.57601	-9.83031	-187.50896
190.67601	-9.83422	-187.52183
190.77601	-9.83906	-187.58747
190.87601	-9.84516	-187.67840
190.97601	-9.85250	-187.83917
191.07601	-9.85703	-187.88055
191.17601	-9.86125	-187.87871
191.27601	-9.86594	-187.92363
191.37601	-9.87078	-187.97635
191.47601	-9.87641	-188.05306
191.57601	-9.88344	-188.19089
191.67601	-9.88734	-188.20231
191.77601	-9.89141	-188.21760
191.87601	-9.89656	-188.27994
191.97601	-9.90266	-188.36831
192.07601	-9.90938	-188.49513
192.17601	-9.91344	-188.50558
192.27601	-9.91750	-188.52469
192.37601	-9.92203	-188.56272
192.47601	-9.92719	-188.62829
192.57601	-9.93281	-188.71398
192.67601	-9.94047	-188.85973
192.77601	-9.94469	-188.88457
192.87601	-9.94859	-188.88269
192.97601	-9.95344	-188.92205
193.07601	-9.95922	-189.00929
193.17601	-9.96609	-189.13923
193.27601	-9.97047	-189.17026
193.37601	-9.97438	-189.17549
193.47601	-9.97875	-189.20836
193.57601	-9.98391	-189.26719
193.67601	-9.99000	-189.35762
193.77601	-9.99734	-189.50517
193.87601	-10.00109	-189.52286
193.97601	-10.00484	-189.51727
194.07601	-10.00953	-189.54520
194.17601	-10.01500	-189.61580
194.27601	-10.02219	-189.74490
194.37601	-10.02672	-189.79235
194.47601	-10.03063	-189.78830
194.57601	-10.03500	-189.81349
194.67601	-10.04031	-189.87380
194.77601	-10.04625	-189.97349
194.87601	-10.05484	-190.13612
194.97601	-10.05922	-190.18079
195.07601	-10.06328	-190.14896
195.17601	-10.06859	-190.18862
195.27601	-10.07484	-190.27659
195.37601	-10.08078	-190.40611
195.47601	-10.08437	-190.39468
195.57601	-10.08844	-190.41501
195.67601	-10.09313	-190.48020
195.77601	-10.09828	-190.54809
195.87601	-10.10422	-190.66425
195.97601	-10.11187	-190.83065
196.07601	-10.11516	-190.80256
196.17601	-10.11906	-190.79047
196.27601	-10.12391	-190.82896
196.37601	-10.12938	-190.92248
196.47601	-10.13578	-191.03490
196.57601	-10.14047	-191.08346
196.67601	-10.14500	-191.10604
196.77601	-10.15000	-191.16467
196.87601	-10.15516	-191.23416
196.97601	-10.16141	-191.31313
197.07601	-10.16812	-191.46217
197.17601	-10.17141	-191.41619
197.27601	-10.17531	-191.41604
197.37601	-10.18000	-191.46965
197.47601	-10.18578	-191.57083
197.57601	-10.19313	-191.72591
197.67601	-10.19750	-191.77498
197.77601	-10.20172	-191.77838
197.87601	-10.20641	-191.80973
197.97601	-10.21141	-191.86600
198.07601	-10.21703	-191.95235
198.17601	-10.22391	-192.08601
198.27601	-10.22813	-192.09503
198.37601	-10.23219	-192.09553
198.47601	-10.23656	-192.13854
198.57601	-10.24219	-192.20799
198.67601	-10.24891	-192.35615
198.77601	-10.25391	-192.41144
198.87601	-10.25813	-192.42144
198.97601	-10.26266	-192.45057
199.07601	-10.26812	-192.51883
199.17601	-10.27422	-192.61283
199.27601	-10.28094	-192.72642
199.37601	-10.28500	-192.74296
199.47601	-10.28938	-192.74724
199.57601	-10.29438	-192.79195
199.67601	-10.30016	-192.89008
[truncated: 3,976 more rows]
