# Supplementary material for: Strengthening of 3D Printed Fused Deposition Manufactured Parts Using the Fill Compositing Technique
Source: PLoS One. 2015 Apr 16;10(4):e0122915. doi: 10.1371/journal.pone.0122915 (PMC4400136; doi:10.1371/journal.pone.0122915)
Supplement: S1 File — This is the raw data and information on all the samples presented in this manuscript. (ZIP) [file pone.0122915.s001.zip › Specimen_RawData_121.csv]

Time	Extension	Load
(sec)	(mm)	(N)
0.00000	0.00000	-0.08253
0.10000	0.00000	-0.08474
0.20000	-0.00094	-0.08156
0.30000	-0.00500	-0.08253
0.37000	-0.01500	-0.08571
0.46200	-0.02500	-0.09165
0.56200	-0.02906	-0.07897
0.66200	-0.03328	-0.08156
0.76200	-0.03812	-0.08351
0.86200	-0.04375	-0.08832
0.96200	-0.05016	-0.08490
1.06200	-0.05578	-0.08230
1.16200	-0.05969	-0.09238
1.26200	-0.06438	-0.08654
1.36200	-0.06938	-0.08618
1.46200	-0.07625	-0.08352
1.56200	-0.08172	-0.08399
1.66200	-0.08594	-0.08158
1.76200	-0.09047	-0.08432
1.86200	-0.09547	-0.07730
1.96200	-0.10078	-0.08105
2.06200	-0.10797	-0.08803
2.16200	-0.11266	-0.07887
2.26200	-0.11625	-0.08060
2.36200	-0.12094	-0.08261
2.46200	-0.12625	-0.07895
2.56200	-0.13344	-0.08045
2.66200	-0.13891	-0.08344
2.76200	-0.14281	-0.08026
2.86200	-0.14703	-0.08536
2.96200	-0.15172	-0.07907
3.06200	-0.15688	-0.07749
3.16200	-0.16391	-0.08958
3.26200	-0.16938	-0.08309
3.36200	-0.17344	-0.08399
3.46200	-0.17813	-0.08560
3.56200	-0.18344	-0.08493
3.66200	-0.19047	-0.07570
3.76200	-0.19531	-0.07907
3.86200	-0.19922	-0.08093
3.96200	-0.20375	-0.08259
4.06200	-0.20844	-0.08373
4.16200	-0.21391	-0.07461
4.26200	-0.22141	-0.08223
4.36200	-0.22656	-0.08061
4.46200	-0.23031	-0.08013
4.56200	-0.23469	-0.07832
4.66200	-0.23984	-0.08343
4.76200	-0.24625	-0.07908
4.86200	-0.25219	-0.08045
4.96200	-0.25641	-0.07630
5.06200	-0.26063	-0.08330
5.16200	-0.26531	-0.08138
5.26200	-0.27062	-0.08315
5.36200	-0.27719	-0.08532
5.46200	-0.28266	-0.08308
5.56200	-0.28688	-0.08395
5.66200	-0.29156	-0.07609
5.76200	-0.29703	-0.08338
5.86200	-0.30281	-0.08196
5.96200	-0.30813	-0.07542
6.06200	-0.31234	-0.06957
6.16200	-0.31672	-0.08303
6.26200	-0.32141	-0.07874
6.36200	-0.32688	-0.07386
6.46200	-0.33391	-0.08285
6.56200	-0.33984	-0.07449
6.66200	-0.34359	-0.07923
6.76200	-0.34797	-0.08139
6.86200	-0.35313	-0.10827
6.96200	-0.35938	-0.17490
7.06200	-0.36516	-0.25825
7.16200	-0.36953	-0.35577
7.26200	-0.37375	-0.45349
7.36200	-0.37875	-0.56096
7.46200	-0.38438	-0.69385
7.56200	-0.39156	-0.83515
7.66200	-0.39797	-1.02278
7.76200	-0.40172	-1.11527
7.86200	-0.40625	-1.21968
7.96200	-0.41187	-1.35857
8.06200	-0.41828	-1.51420
8.16200	-0.42266	-1.64423
8.26200	-0.42641	-1.73132
8.36200	-0.43031	-1.82379
8.46200	-0.43469	-1.93130
8.56200	-0.43969	-2.06217
8.66200	-0.44625	-2.18820
8.76200	-0.45266	-2.37943
8.86200	-0.45703	-2.47619
8.96200	-0.46172	-2.60078
9.06200	-0.46734	-2.72932
9.16200	-0.47406	-2.88639
9.26200	-0.47922	-3.03075
9.36200	-0.48313	-3.12076
9.46200	-0.48734	-3.22172
9.56200	-0.49203	-3.32680
9.66200	-0.49766	-3.46598
9.76200	-0.50422	-3.60585
9.86200	-0.50953	-3.75695
9.96200	-0.51359	-3.85005
10.06200	-0.51828	-3.96518
10.16200	-0.52344	-4.08969
10.26200	-0.52984	-4.23652
10.36200	-0.53563	-4.39091
10.46200	-0.53984	-4.50866
10.56200	-0.54438	-4.61839
10.66200	-0.54922	-4.73570
10.76200	-0.55469	-4.87066
10.86200	-0.56109	-5.01795
10.96200	-0.56641	-5.17844
11.06200	-0.57031	-5.27151
11.16200	-0.57484	-5.37604
11.26200	-0.57969	-5.48678
11.36200	-0.58547	-5.61710
11.46200	-0.59125	-5.76879
11.56200	-0.59594	-5.88611
11.66200	-0.60031	-5.98460
11.76200	-0.60516	-6.07748
11.86200	-0.61109	-6.21123
11.96200	-0.61734	-6.35612
12.06200	-0.62313	-6.50925
12.16200	-0.62688	-6.60312
12.26200	-0.63141	-6.70511
12.36200	-0.63656	-6.82231
12.46200	-0.64375	-6.98458
12.56200	-0.64953	-7.14877
12.66200	-0.65375	-7.24657
12.76200	-0.65797	-7.34727
12.86200	-0.66234	-7.45004
12.96200	-0.66734	-7.56907
13.06200	-0.67344	-7.70684
13.16200	-0.68000	-7.88780
13.26200	-0.68359	-7.96525
13.36200	-0.68797	-8.06047
13.46200	-0.69328	-8.17940
13.56200	-0.70016	-8.34411
13.66200	-0.70594	-8.50508
13.76200	-0.71016	-8.61179
13.86200	-0.71437	-8.70583
13.96200	-0.71906	-8.82410
14.06200	-0.72453	-8.95965
14.16200	-0.73094	-9.10014
14.26200	-0.73734	-9.27895
14.36200	-0.74094	-9.35902
14.46200	-0.74516	-9.45713
14.56200	-0.74984	-9.56954
14.66200	-0.75594	-9.70707
14.76200	-0.76234	-9.86713
14.86200	-0.76687	-9.98628
14.96200	-0.77125	-10.08457
15.06200	-0.77609	-10.19910
15.16200	-0.78109	-10.31297
15.26200	-0.78641	-10.43004
15.36200	-0.79250	-10.60031
15.46200	-0.79687	-10.71019
15.56200	-0.80188	-10.83072
15.66200	-0.80719	-10.96756
15.76200	-0.81391	-11.09681
15.86200	-0.82031	-11.18996
15.96200	-0.82406	-11.30093
16.06200	-0.82844	-11.40745
16.16200	-0.83328	-11.53078
16.26200	-0.83891	-11.64766
16.36200	-0.84719	-11.83808
16.46200	-0.85172	-11.98014
16.56200	-0.85484	-12.04629
16.66200	-0.85937	-12.16501
16.76200	-0.86422	-12.29496
16.86200	-0.87016	-12.40528
16.96200	-0.87578	-12.56098
17.06200	-0.88016	-12.67282
17.16200	-0.88453	-12.78197
17.26200	-0.88969	-12.90309
17.36200	-0.89562	-13.05141
17.46200	-0.90266	-13.22306
17.56200	-0.90766	-13.36496
17.66200	-0.91094	-13.42695
17.76200	-0.91516	-13.54944
17.86200	-0.92016	-13.67057
17.96200	-0.92625	-13.80284
18.06200	-0.93266	-13.97482
18.16200	-0.93703	-14.08563
18.26200	-0.94125	-14.18363
18.36200	-0.94594	-14.30036
18.46200	-0.95125	-14.41864
18.56200	-0.95734	-14.55892
18.66200	-0.96375	-14.73959
18.76200	-0.96766	-14.83630
18.86200	-0.97203	-14.94871
18.96200	-0.97719	-15.07664
19.06200	-0.98328	-15.21347
19.16200	-0.98969	-15.36789
19.26200	-0.99375	-15.47144
19.36200	-0.99797	-15.57746
19.46200	-1.00281	-15.70569
19.56200	-1.00797	-15.82941
19.66200	-1.01406	-15.96681
19.76200	-1.02094	-16.15361
19.86200	-1.02484	-16.23611
19.96200	-1.02938	-16.34247
20.06200	-1.03438	-16.46261
20.16200	-1.04063	-16.59905
20.26200	-1.04656	-16.75361
20.36200	-1.05078	-16.86035
20.46200	-1.05484	-16.96513
20.56200	-1.05969	-17.08343
20.66200	-1.06516	-17.21726
20.76200	-1.07156	-17.35594
20.86200	-1.07766	-17.54132
20.96200	-1.08141	-17.63174
21.06200	-1.08563	-17.73107
21.16200	-1.09063	-17.84264
21.26200	-1.09625	-17.98605
21.36200	-1.10266	-18.14940
21.46200	-1.10719	-18.26996
21.56200	-1.11141	-18.35992
21.66200	-1.11641	-18.48075
21.76200	-1.12172	-18.61528
21.86200	-1.12797	-18.75110
21.96200	-1.13453	-18.95680
22.06200	-1.13813	-19.03456
22.16200	-1.14234	-19.12972
22.26200	-1.14750	-19.25165
22.36200	-1.15328	-19.39183
22.46200	-1.15938	-19.54191
22.56200	-1.16391	-19.66338
22.66200	-1.16813	-19.75979
22.76200	-1.17281	-19.87249
22.86200	-1.17828	-20.00901
22.96200	-1.18500	-20.16090
23.06200	-1.19172	-20.35760
23.16200	-1.19500	-20.42330
23.26200	-1.19938	-20.52418
23.36200	-1.20438	-20.65008
23.46200	-1.21078	-20.79735
23.56200	-1.21734	-20.99502
23.66200	-1.22141	-21.08961
23.76200	-1.22578	-21.20378
23.86200	-1.23047	-21.31660
23.96200	-1.23578	-21.45300
24.06200	-1.24141	-21.59039
24.16200	-1.24797	-21.77391
24.26200	-1.25188	-21.86459
24.36200	-1.25625	-21.96349
24.46200	-1.26141	-22.10039
24.56200	-1.26828	-22.26452
24.66200	-1.27453	-22.44120
24.76200	-1.27859	-22.54508
24.86200	-1.28266	-22.63021
24.96200	-1.28750	-22.75656
25.06200	-1.29250	-22.87979
25.16200	-1.29781	-23.00579
25.26200	-1.30375	-23.18137
25.36200	-1.30781	-23.26977
25.46200	-1.31234	-23.37939
25.56200	-1.31734	-23.50459
25.66200	-1.32312	-23.64491
25.76200	-1.32984	-23.81721
25.86200	-1.33469	-23.95329
25.96200	-1.33906	-24.05812
26.06200	-1.34391	-24.16993
26.16200	-1.34938	-24.31485
26.26200	-1.35578	-24.46496
26.36200	-1.36172	-24.63648
26.46200	-1.36531	-24.72185
26.56200	-1.36953	-24.81409
26.66200	-1.37453	-24.95216
26.76200	-1.38016	-25.09142
26.86200	-1.38609	-25.25299
26.96200	-1.39078	-25.37153
27.06200	-1.39531	-25.47455
27.16200	-1.40016	-25.59821
27.26200	-1.40500	-25.72163
27.36200	-1.41125	-25.86154
27.46200	-1.41828	-26.06902
27.56200	-1.42203	-26.16297
27.66200	-1.42609	-26.24564
27.76200	-1.43078	-26.36135
27.86200	-1.43672	-26.49782
27.96200	-1.44313	-26.66581
28.06200	-1.44750	-26.76588
28.16200	-1.45187	-26.86731
28.26200	-1.45656	-26.98159
28.36200	-1.46172	-27.11310
28.46200	-1.46828	-27.26902
28.56200	-1.47516	-27.47876
28.66200	-1.47875	-27.54166
28.76200	-1.48313	-27.63987
28.86200	-1.48750	-27.74686
28.96200	-1.49328	-27.87955
29.06200	-1.50031	-28.07081
29.16200	-1.50500	-28.19664
29.26200	-1.50922	-28.28822
29.36200	-1.51375	-28.38446
29.46200	-1.51859	-28.25286
29.56200	-1.52422	-28.40154
29.66200	-1.53063	-28.59661
29.76200	-1.53438	-28.69890
29.86200	-1.53875	-28.79997
29.96200	-1.54375	-28.92243
30.06200	-1.55000	-29.00875
30.16200	-1.55813	-29.23134
30.26200	-1.56219	-29.34097
30.36200	-1.56578	-29.41259
30.46200	-1.57016	-29.52628
30.56200	-1.57531	-29.65248
30.66200	-1.58125	-29.79671
30.76200	-1.58813	-29.93130
30.86200	-1.59203	-30.01956
30.96200	-1.59625	-30.11446
31.06200	-1.60125	-30.23835
31.16200	-1.60703	-30.37488
31.26200	-1.61312	-30.53503
31.36200	-1.61750	-30.58933
31.46200	-1.62187	-30.68711
31.56200	-1.62672	-30.81069
31.66200	-1.63203	-30.94274
31.76200	-1.63813	-31.08836
31.86200	-1.64500	-31.23922
31.96200	-1.64875	-31.29126
32.06200	-1.65266	-31.36821
32.16200	-1.65750	-31.48893
32.26200	-1.66359	-31.64152
32.36200	-1.67109	-31.84574
32.46200	-1.67547	-31.92012
32.56200	-1.67969	-31.97393
32.66200	-1.68453	-32.10009
32.76200	-1.69000	-32.23690
32.86200	-1.69625	-32.38764
32.96200	-1.70297	-32.56444
33.06200	-1.70641	-32.60330
33.16200	-1.71047	-32.68919
33.26200	-1.71516	-32.81116
33.36200	-1.72109	-32.95628
33.46200	-1.72766	-33.14058
33.56200	-1.73156	-33.20207
33.66200	-1.73547	-33.26827
33.76200	-1.74000	-33.37325
33.86200	-1.74531	-33.50654
33.96200	-1.75172	-33.67530
34.06200	-1.75937	-33.85714
34.16200	-1.76313	-33.91189
34.26200	-1.76734	-33.99791
34.36200	-1.77234	-34.12589
34.46200	-1.77766	-34.26817
34.56200	-1.78359	-34.42055
34.66200	-1.78813	-34.51038
34.76200	-1.79250	-34.58447
34.86200	-1.79734	-34.68904
34.96200	-1.80266	-34.82832
35.06200	-1.80906	-34.98854
35.16200	-1.81609	-35.17099
35.26200	-1.81937	-35.21577
35.36200	-1.82344	-35.30938
35.46200	-1.82844	-35.43213
35.56200	-1.83453	-35.59677
35.66200	-1.84078	-35.77074
35.76200	-1.84516	-35.85529
35.86200	-1.84937	-35.92750
35.96200	-1.85391	-36.02709
36.06200	-1.85875	-36.14582
36.16200	-1.86422	-36.28474
36.26200	-1.87172	-36.44723
36.36200	-1.87641	-36.56190
36.46200	-1.88063	-36.63316
36.56200	-1.88563	-36.74551
36.66200	-1.89172	-36.89168
36.76200	-1.89844	-37.08136
36.86200	-1.90250	-37.15183
36.96200	-1.90609	-37.22577
37.06200	-1.91047	-37.31620
37.16200	-1.91531	-37.43384
37.26200	-1.92109	-37.58525
37.36200	-1.92828	-37.75622
37.46200	-1.93297	-37.86701
37.56200	-1.93734	-37.93715
37.66200	-1.94266	-38.06964
37.76200	-1.94812	-38.20518
37.86200	-1.95391	-38.36802
37.96200	-1.95828	-38.47004
38.06200	-1.96266	-38.54984
38.16200	-1.96734	-38.65317
38.26200	-1.97266	-38.77062
38.36200	-1.97875	-38.92159
38.46200	-1.98609	-39.10387
38.56200	-1.98969	-39.17183
38.66200	-1.99375	-39.25407
38.76200	-1.99828	-39.35362
38.86200	-2.00391	-39.50151
38.96200	-2.01094	-39.68688
39.06200	-2.01578	-39.80071
39.16200	-2.02016	-39.88054
39.26200	-2.02500	-39.97937
39.36200	-2.03031	-40.10584
39.46200	-2.03578	-40.24236
39.56200	-2.04297	-40.43783
39.66200	-2.04672	-40.50601
39.76200	-2.05094	-40.59349
39.86200	-2.05609	-40.72477
39.96200	-2.06188	-40.87559
40.06200	-2.06766	-41.02057
40.16200	-2.07203	-41.11782
40.26200	-2.07609	-41.19499
40.36200	-2.08063	-41.27934
40.46200	-2.08578	-41.40249
40.56200	-2.09234	-41.54742
40.66200	-2.10000	-41.76953
40.76200	-2.10375	-41.84819
40.86200	-2.10813	-41.93867
40.96200	-2.11328	-42.06724
41.06200	-2.11891	-42.19722
41.16200	-2.12453	-42.35086
41.26200	-2.12906	-42.44985
41.36200	-2.13328	-42.53886
41.46200	-2.13781	-42.64792
41.56200	-2.14297	-42.76871
41.66200	-2.14859	-42.90954
41.76200	-2.15578	-43.09544
41.86200	-2.16000	-43.19767
41.96200	-2.16406	-43.28553
42.06200	-2.16891	-43.38837
42.16200	-2.17453	-43.53677
42.26200	-2.18078	-43.69359
42.36200	-2.18563	-43.83588
42.46200	-2.18984	-43.92223
42.56200	-2.19438	-44.02590
42.66200	-2.19953	-44.15628
42.76200	-2.20516	-44.29830
42.86200	-2.21156	-44.46274
42.96200	-2.21609	-44.57504
43.06200	-2.22031	-44.66499
43.16200	-2.22531	-44.77984
43.26200	-2.23078	-44.89718
43.36200	-2.23750	-45.06107
43.46200	-2.24250	-45.19410
43.56200	-2.24656	-45.27644
43.66200	-2.25094	-45.37211
43.76200	-2.25594	-45.48013
43.86200	-2.26156	-45.61243
43.96200	-2.26922	-45.80128
44.06200	-2.27359	-45.92297
44.16200	-2.27766	-45.99038
44.26200	-2.28250	-46.10901
44.36200	-2.28766	-46.21848
44.46200	-2.29391	-46.37610
44.56200	-2.29891	-46.49442
44.66200	-2.30313	-46.59497
44.76200	-2.30781	-46.69075
44.86200	-2.31312	-46.80524
44.96200	-2.31906	-46.94628
45.06200	-2.32625	-47.13060
45.16200	-2.33000	-47.20440
45.26200	-2.33406	-47.28424
45.36200	-2.33891	-47.39966
45.46200	-2.34438	-47.51487
45.56200	-2.35094	-47.68215
45.66200	-2.35578	-47.80121
45.76200	-2.36031	-47.88554
45.86200	-2.36484	-47.97552
45.96200	-2.36953	-48.08402
46.06200	-2.37469	-48.19679
46.16200	-2.38156	-48.35041
46.26200	-2.38625	-48.47764
46.36200	-2.39047	-48.54808
46.46200	-2.39516	-48.64223
46.56200	-2.40141	-48.77006
46.66200	-2.40938	-48.98072
46.76200	-2.41313	-49.05460
46.86200	-2.41687	-49.12801
46.96200	-2.42125	-49.21634
47.06200	-2.42625	-49.32782
47.16200	-2.43203	-49.46236
47.26200	-2.44000	-49.65235
47.36200	-2.44391	-49.75248
47.46200	-2.44766	-49.81353
47.56200	-2.45203	-49.89294
47.66200	-2.45703	-50.01746
47.76200	-2.46359	-50.17336
47.86200	-2.46859	-50.28615
47.96200	-2.47297	-50.37069
48.06200	-2.47750	-50.45394
48.16200	-2.48297	-50.56398
48.26200	-2.48953	-50.71228
48.36200	-2.49766	-50.89556
48.46200	-2.50156	-51.00095
48.56200	-2.50531	-51.05384
48.66200	-2.51047	-51.15196
48.76200	-2.51703	-51.30117
48.86200	-2.52375	-51.49236
48.96200	-2.52719	-51.55433
49.06200	-2.53094	-51.61443
49.16200	-2.53516	-51.70175
49.26200	-2.53984	-51.80845
49.36200	-2.54516	-51.92503
49.46200	-2.55266	-52.10778
49.56200	-2.55797	-52.27248
49.66200	-2.56188	-52.34073
49.76200	-2.56656	-52.44072
49.86200	-2.57203	-52.55314
49.96200	-2.57813	-52.70646
50.06200	-2.58281	-52.81809
50.16200	-2.58703	-52.90559
50.26200	-2.59156	-52.99268
50.36200	-2.59687	-53.12294
50.46200	-2.60281	-53.26124
50.56200	-2.61047	-53.45232
50.66200	-2.61437	-53.55423
50.76200	-2.61828	-53.61599
50.86200	-2.62281	-53.71621
50.96200	-2.62828	-53.84279
51.06200	-2.63500	-54.01443
51.16200	-2.64000	-54.13510
51.26200	-2.64422	-54.22518
51.36200	-2.64875	-54.31625
51.46200	-2.65391	-54.43248
51.56200	-2.65984	-54.57347
51.66200	-2.66703	-54.76217
51.76200	-2.67078	-54.84575
51.86200	-2.67469	-54.92017
51.96200	-2.67953	-55.01975
52.06200	-2.68500	-55.14393
52.16200	-2.69219	-55.31939
52.26200	-2.69703	-55.45621
52.36200	-2.70109	-55.52318
52.46200	-2.70563	-55.62129
52.56200	-2.71047	-55.73423
52.66200	-2.71609	-55.86832
52.76200	-2.72328	-56.04851
52.86200	-2.72734	-56.15563
52.96200	-2.73141	-56.22926
53.06200	-2.73609	-56.33998
53.16200	-2.74141	-56.44846
53.26200	-2.74828	-56.61243
53.36200	-2.75313	-56.73617
53.46200	-2.75750	-56.83329
53.56200	-2.76188	-56.92303
53.66200	-2.76719	-57.03833
53.76200	-2.77297	-57.17658
53.86200	-2.78000	-57.34736
53.96200	-2.78406	-57.44005
54.06200	-2.78813	-57.52270
54.16200	-2.79297	-57.61201
54.26200	-2.79828	-57.72953
54.36200	-2.80500	-57.89994
54.46200	-2.81031	-58.03247
54.56200	-2.81422	-58.10535
54.66200	-2.81844	-58.19649
54.76200	-2.82328	-58.31032
54.86200	-2.82906	-58.43303
54.96200	-2.83641	-58.61813
55.06200	-2.84109	-58.73713
55.16200	-2.84516	-58.80384
55.26200	-2.85000	-58.90927
55.36200	-2.85547	-59.03589
55.46200	-2.86188	-59.18806
55.56200	-2.86672	-59.29587
55.66200	-2.87094	-59.38218
55.76200	-2.87531	-59.46072
55.86200	-2.88016	-59.57066
55.96200	-2.88578	-59.68992
56.06200	-2.89297	-59.85380
56.16200	-2.89781	-59.98680
56.26200	-2.90156	-60.05116
56.36200	-2.90641	-60.14409
56.46200	-2.91234	-60.27472
56.56200	-2.91984	-60.48128
56.66200	-2.92422	-60.58072
56.76200	-2.92797	-60.64578
56.86200	-2.93234	-60.72562
56.96200	-2.93734	-60.83362
57.06200	-2.94250	-60.94503
57.16200	-2.95016	-61.12393
57.26200	-2.95500	-61.25313
57.36200	-2.95938	-61.33379
57.46200	-2.96422	-61.43968
57.56200	-2.97031	-61.57183
57.66200	-2.97719	-61.76304
57.76200	-2.98156	-61.89913
57.86200	-2.98531	-61.96099
57.96200	-2.98953	-62.05782
58.06200	-2.99453	-62.15943
58.16200	-2.99984	-62.29372
58.26200	-3.00625	-62.45221
58.36200	-3.01078	-62.57353
58.46200	-3.01484	-62.65321
58.56200	-3.01969	-62.75321
58.66200	-3.02500	-62.87176
58.76200	-3.03125	-63.02731
58.86200	-3.03688	-63.16542
58.96200	-3.04141	-63.27095
59.06200	-3.04594	-63.36885
59.16200	-3.05094	-63.47746
59.26200	-3.05641	-63.59606
59.36200	-3.06328	-63.76109
59.46200	-3.06766	-63.87287
59.56200	-3.07156	-63.94790
59.66200	-3.07609	-64.03363
59.76200	-3.08141	-64.15054
59.86200	-3.08750	-64.29344
59.96200	-3.09313	-64.43843
60.06200	-3.09766	-64.53749
60.16200	-3.10219	-64.62975
60.26200	-3.10734	-64.73868
60.36200	-3.11312	-64.87760
60.46200	-3.12016	-65.03668
60.56200	-3.12516	-65.17468
60.66200	-3.12906	-65.24984
60.76200	-3.13359	-65.33573
60.86200	-3.13906	-65.44659
60.96200	-3.14594	-65.61667
61.06200	-3.15062	-65.73896
61.16200	-3.15453	-65.79909
61.26200	-3.15891	-65.88210
61.36200	-3.16391	-65.98543
61.46200	-3.16984	-66.12461
61.56200	-3.17687	-66.28839
61.66200	-3.18187	-66.42486
61.76200	-3.18578	-66.48605
61.86200	-3.19047	-66.57882
61.96200	-3.19516	-66.69012
62.06200	-3.20125	-66.80699
62.16200	-3.20703	-66.95928
62.26200	-3.21141	-67.04506
62.36200	-3.21578	-67.13155
62.46200	-3.22062	-67.23347
62.56200	-3.22625	-67.34864
62.66200	-3.23328	-67.49854
62.76200	-3.23828	-67.63107
62.86200	-3.24234	-67.69868
62.96200	-3.24734	-67.80472
63.06200	-3.25281	-67.91858
63.16200	-3.25953	-68.07288
63.26200	-3.26422	-68.18273
63.36200	-3.26813	-68.25842
63.46200	-3.27250	-68.34006
63.56200	-3.27703	-68.43644
63.66200	-3.28219	-68.53771
63.76200	-3.28953	-68.69660
63.86200	-3.29500	-68.84750
63.96200	-3.29891	-68.91813
64.06200	-3.30359	-69.00024
64.16200	-3.30906	-69.11774
64.26200	-3.31609	-69.27811
64.36200	-3.32078	-69.39309
64.46200	-3.32500	-69.47788
64.56200	-3.33000	-69.56973
64.66200	-3.33562	-69.68503
64.76200	-3.34219	-69.83902
64.86200	-3.34984	-70.05100
64.96200	-3.35266	-70.10123
65.06200	-3.35625	-70.14984
65.16200	-3.36063	-70.24162
65.26200	-3.36578	-70.36355
65.36200	-3.37250	-70.51624
65.46200	-3.37813	-70.68261
65.56200	-3.38219	-70.76062
65.66200	-3.38625	-70.82928
65.76200	-3.39109	-70.93155
65.86200	-3.39641	-71.04500
65.96200	-3.40313	-71.19559
66.06200	-3.40844	-71.33976
66.16200	-3.41266	-71.41922
66.26200	-3.41750	-71.51622
66.36200	-3.42281	-71.61914
66.46200	-3.42922	-71.76347
66.56200	-3.43453	-71.89482
66.66200	-3.43859	-71.96998
66.76200	-3.44281	-72.05457
66.86200	-3.44750	-72.15434
66.96200	-3.45313	-72.27403
67.06200	-3.46062	-72.44990
67.16200	-3.46547	-72.58315
67.26200	-3.46922	-72.62966
67.36200	-3.47359	-72.71568
67.46200	-3.47891	-72.82569
67.56200	-3.48594	-72.97567
67.66200	-3.49141	-73.12611
67.76200	-3.49547	-73.19763
67.86200	-3.49984	-73.28054
67.96200	-3.50500	-73.38621
68.06200	-3.51047	-73.50964
68.16200	-3.51750	-73.65017
68.26200	-3.52234	-73.78595
68.36200	-3.52609	-73.84689
68.46200	-3.53063	-73.92751
68.56200	-3.53594	-74.03930
68.66200	-3.54312	-74.20143
68.76200	-3.54859	-74.34052
68.86200	-3.55234	-74.41166
68.96200	-3.55656	-74.49390
69.06200	-3.56172	-74.59538
69.16200	-3.56688	-74.71335
69.26200	-3.57344	-74.85699
69.36200	-3.57875	-74.99857
69.46200	-3.58281	-75.06885
69.56200	-3.58766	-75.16931
69.66200	-3.59312	-75.28610
69.76200	-3.59984	-75.43989
69.86200	-3.60453	-75.55025
69.96200	-3.60844	-75.63055
70.06200	-3.61266	-75.70363
70.16200	-3.61766	-75.79521
70.26200	-3.62312	-75.91401
70.36200	-3.63078	-76.07269
70.46200	-3.63594	-76.22083
70.56200	-3.63969	-76.27998
70.66200	-3.64438	-76.36399
70.76200	-3.64969	-76.47391
70.86200	-3.65594	-76.61012
70.96200	-3.66156	-76.75159
71.06200	-3.66578	-76.83831
71.16200	-3.67000	-76.92433
71.26200	-3.67484	-77.01711
71.36200	-3.68016	-77.13013
71.46200	-3.68719	-77.27488
71.56200	-3.69234	-77.42394
71.66200	-3.69625	-77.48559
71.76200	-3.70094	-77.58493
71.86200	-3.70656	-77.69365
71.96200	-3.71391	-77.86246
72.06200	-3.71906	-77.99779
72.16200	-3.72281	-78.05941
72.26200	-3.72703	-78.13428
72.36200	-3.73156	-78.22450
72.46200	-3.73719	-78.35198
72.56200	-3.74391	-78.49927
72.66200	-3.74984	-78.66644
72.76200	-3.75359	-78.72648
72.86200	-3.75813	-78.81459
72.96200	-3.76328	-78.91545
73.06200	-3.76969	-79.06053
73.16200	-3.77469	-79.17415
73.26200	-3.77875	-79.24500
73.36200	-3.78328	-79.33020
73.46200	-3.78875	-79.45322
73.56200	-3.79516	-79.59236
73.66200	-3.80328	-79.79215
73.76200	-3.80750	-79.91073
73.86200	-3.81094	-79.97096
73.96200	-3.81547	-80.05732
74.06200	-3.82047	-80.15981
74.16200	-3.82641	-80.30145
74.26200	-3.83172	-80.44276
74.36200	-3.83563	-80.52120
74.46200	-3.84016	-80.61206
74.56200	-3.84500	-80.71133
74.66200	-3.85031	-80.83386
74.76200	-3.85688	-80.97652
74.86200	-3.86234	-81.12753
74.96200	-3.86625	-81.20870
75.06200	-3.87094	-81.29771
75.16200	-3.87609	-81.40615
75.26200	-3.88266	-81.55014
75.36200	-3.88828	-81.69543
75.46200	-3.89266	-81.77403
75.56200	-3.89703	-81.86796
75.66200	-3.90203	-81.95983
75.76200	-3.90719	-82.06347
75.86200	-3.91406	-82.22025
75.96200	-3.91938	-82.36525
76.06200	-3.92328	-82.42755
76.16200	-3.92766	-82.51245
76.26200	-3.93266	-82.61712
76.36200	-3.93906	-82.74972
76.46200	-3.94500	-82.90388
76.56200	-3.94922	-82.98801
76.66200	-3.95328	-83.06999
76.76200	-3.95797	-83.16694
76.86200	-3.96344	-83.27908
76.96200	-3.97031	-83.42317
77.06200	-3.97594	-83.59121
77.16200	-3.98000	-83.65153
77.26200	-3.98453	-83.74657
77.36200	-3.98969	-83.84779
77.46200	-3.99641	-83.98312
77.56200	-4.00219	-84.13274
77.66200	-4.00625	-84.20940
77.76200	-4.01063	-84.28496
77.86200	-4.01531	-84.38881
77.96200	-4.02047	-84.49224
78.06200	-4.02703	-84.61516
78.16200	-4.03266	-84.75599
78.26200	-4.03672	-84.82102
78.36200	-4.04125	-84.91727
78.46200	-4.04641	-85.01997
78.56200	-4.05250	-85.14865
78.66200	-4.05859	-85.29165
78.76200	-4.06297	-85.38188
78.86200	-4.06734	-85.46032
78.96200	-4.07203	-85.55764
79.06200	-4.07766	-85.66390
79.16200	-4.08438	-85.80493
79.26200	-4.08938	-85.94339
79.36200	-4.09297	-85.99149
79.46200	-4.09734	-86.06721
79.56200	-4.10219	-86.15688
79.66200	-4.10781	-86.26463
79.76200	-4.11391	-86.40130
79.86200	-4.11859	-86.48968
79.96200	-4.12313	-86.56810
80.06200	-4.12813	-86.66967
80.16200	-4.13375	-86.77340
80.26200	-4.14156	-86.92093
80.36200	-4.14797	-87.11004
80.46200	-4.15094	-87.14051
80.56200	-4.15531	-87.02013
80.66200	-4.16078	-87.11766
80.76200	-4.16781	-87.27482
80.86200	-4.17250	-87.39851
80.96200	-4.17625	-87.46488
81.06200	-4.18063	-87.53687
81.16200	-4.18563	-87.63356
81.26200	-4.19156	-87.76171
81.36200	-4.19922	-87.91605
81.46200	-4.20406	-88.06802
81.56200	-4.20750	-88.11047
81.66200	-4.21203	-88.19355
81.76200	-4.21734	-88.29855
81.86200	-4.22469	-88.44940
81.96200	-4.23000	-88.60118
82.06200	-4.23344	-88.66301
82.16200	-4.23750	-88.73525
82.26200	-4.24234	-88.83165
82.36200	-4.24781	-88.95089
82.46200	-4.25438	-89.07973
82.56200	-4.26016	-89.25508
82.66200	-4.26391	-89.31609
82.76200	-4.26844	-89.40498
82.86200	-4.27359	-89.50984
82.96200	-4.28000	-89.64433
83.06200	-4.28578	-89.79231
83.16200	-4.29000	-89.87477
83.26200	-4.29422	-89.95416
83.36200	-4.29891	-90.03425
83.46200	-4.30422	-90.14509
83.56200	-4.31094	-90.28017
83.66200	-4.31719	-90.44285
83.76200	-4.32078	-90.49043
83.86200	-4.32500	-90.54922
83.96200	-4.33031	-90.62374
84.06200	-4.33703	-90.74328
84.16200	-4.34281	-90.88870
84.26200	-4.34688	-90.95765
84.36200	-4.35109	-91.02548
84.46200	-4.35578	-91.12144
84.56200	-4.36078	-91.22787
84.66200	-4.36656	-91.34182
84.76200	-4.37328	-91.51232
84.86200	-4.37750	-91.60851
84.96200	-4.38203	-91.68205
85.06200	-4.38703	-91.77993
85.16200	-4.39375	-91.91918
85.26200	-4.39953	-92.07776
85.36200	-4.40328	-92.13803
85.46200	-4.40766	-92.21385
85.56200	-4.41250	-92.31974
85.66200	-4.41828	-92.43717
85.76200	-4.42469	-92.57589
85.86200	-4.43094	-92.74220
85.96200	-4.43453	-92.80133
86.06200	-4.43891	-92.87096
86.16200	-4.44375	-92.97195
86.26200	-4.45016	-93.09479
86.36200	-4.45641	-93.26458
86.46200	-4.46047	-93.34733
86.56200	-4.46453	-93.42160
86.66200	-4.46922	-93.51000
86.76200	-4.47469	-93.62225
86.86200	-4.48125	-93.74430
86.96200	-4.48703	-93.90476
87.06200	-4.49078	-93.96464
87.16200	-4.49516	-94.04375
87.26200	-4.50078	-94.15527
87.36200	-4.50750	-94.28994
87.46200	-4.51312	-94.43314
87.56200	-4.51734	-94.50683
87.66200	-4.52156	-94.57370
87.76200	-4.52609	-94.65585
87.86200	-4.53125	-94.74599
87.96200	-4.53781	-94.87832
88.06200	-4.54391	-95.04111
88.16200	-4.54781	-95.11145
88.26200	-4.55250	-95.18736
88.36200	-4.55797	-95.29988
88.46200	-4.56422	-95.44218
88.56200	-4.56922	-95.56004
88.66200	-4.57328	-95.64037
88.76200	-4.57781	-95.72174
88.86200	-4.58250	-95.81758
88.96200	-4.58813	-95.93160
89.06200	-4.59563	-96.08199
89.16200	-4.60156	-96.26137
89.26200	-4.60516	-96.31752
89.36200	-4.60922	-96.38390
89.46200	-4.61422	-96.48404
89.56200	-4.62063	-96.62494
89.66200	-4.62656	-96.77272
89.76200	-4.63094	-96.86106
89.86200	-4.63531	-96.95403
89.96200	-4.64047	-97.05027
90.06200	-4.64594	-97.17450
90.16200	-4.65234	-97.31332
90.26200	-4.65703	-97.43061
90.36200	-4.66094	-97.49973
90.46200	-4.66531	-97.58613
90.56200	-4.67047	-97.68324
90.66200	-4.67641	-97.81997
90.76200	-4.68281	-97.96871
90.86200	-4.68734	-98.07031
90.96200	-4.69141	-98.13751
91.06200	-4.69594	-98.22838
91.16200	-4.70125	-98.34004
91.26200	-4.70766	-98.46939
91.36200	-4.71391	-98.63299
91.46200	-4.71781	-98.69722
91.56200	-4.72219	-98.77934
91.66200	-4.72719	-98.87186
91.76200	-4.73297	-98.98750
91.86200	-4.73922	-99.13341
91.96200	-4.74359	-99.21279
92.06200	-4.74797	-99.29715
92.16200	-4.75266	-99.38096
92.26200	-4.75781	-99.48170
92.36200	-4.76391	-99.61125
92.46200	-4.77078	-99.77412
92.56200	-4.77453	-99.84446
92.66200	-4.77859	-99.90043
92.76200	-4.78344	-99.99007
92.86200	-4.78938	-100.10039
92.96200	-4.79641	-100.26371
93.06200	-4.80063	-100.34493
93.16200	-4.80500	-100.41814
93.26200	-4.81016	-100.51460
93.36200	-4.81516	-100.60393
93.46200	-4.82094	-100.70644
93.56200	-4.82734	-100.86302
93.66200	-4.83125	-100.92839
93.76200	-4.83563	-100.99322
93.86200	-4.84062	-101.08939
93.96200	-4.84688	-101.20419
94.06200	-4.85328	-101.35745
94.16200	-4.85750	-101.43687
94.26200	-4.86141	-101.49611
94.36200	-4.86609	-101.57561
94.46200	-4.87125	-101.67308
94.56200	-4.87703	-101.78691
94.66200	-4.88484	-101.97038
94.76200	-4.88891	-102.04460
94.86200	-4.89328	-102.11492
94.96200	-4.89828	-102.20561
95.06200	-4.90453	-102.31690
95.16200	-4.91000	-102.44900
95.26200	-4.91391	-102.52320
95.36200	-4.91797	-102.57930
95.46200	-4.92234	-102.64885
95.56200	-4.92734	-102.74647
95.66200	-4.93344	-102.85139
95.76200	-4.94063	-103.02928
95.86200	-4.94438	-103.08527
95.96200	-4.94844	-103.15271
96.06200	-4.95344	-103.23592
96.16200	-4.95938	-103.35177
96.26200	-4.96625	-103.50686
96.36200	-4.97078	-103.59242
96.46200	-4.97484	-103.65618
96.56200	-4.97953	-103.73030
96.66200	-4.98516	-103.83885
96.76200	-4.99203	-103.98079
96.86200	-4.99984	-104.18474
96.96200	-5.00297	-104.21401
97.06200	-5.00687	-104.27839
97.16200	-5.01219	-104.37781
97.26200	-5.01922	-104.51164
97.36200	-5.02453	-104.63613
97.46200	-5.02797	-104.68994
97.56200	-5.03219	-104.75503
97.66200	-5.03672	-104.83640
97.76200	-5.04187	-104.93526
97.86200	-5.04750	-105.05226
97.96200	-5.05500	-105.22679
98.06200	-5.05937	-105.31175
98.16200	-5.06344	-105.37487
98.26200	-5.06813	-105.46346
98.36200	-5.07453	-105.57866
98.46200	-5.08125	-105.75275
98.56200	-5.08500	-105.82132
98.66200	-5.08875	-105.87682
98.76200	-5.09344	-105.94970
98.86200	-5.09875	-106.07228
98.96200	-5.10469	-106.18706
99.06200	-5.11125	-106.33637
99.16200	-5.11516	-106.42380
99.26200	-5.11937	-106.48191
99.36200	-5.12469	-106.57363
99.46200	-5.13156	-106.71528
99.56200	-5.13797	-106.87617
99.66200	-5.14188	-106.94964
99.76200	-5.14609	-107.02399
99.86200	-5.15047	-107.10750
99.96200	-5.15547	-107.19535
100.06200	-5.16172	-107.32429
100.16200	-5.16859	-107.50016
100.26200	-5.17219	-107.55707
100.36200	-5.17656	-107.63004
100.46200	-5.18172	-107.72903
100.56200	-5.18766	-107.85759
100.66200	-5.19359	-107.98636
100.76200	-5.19797	-108.06980
100.86200	-5.20219	-108.15015
100.96200	-5.20703	-108.23619
101.06200	-5.21234	-108.33433
101.16200	-5.21859	-108.45590
101.26200	-5.22500	-108.61608
101.36200	-5.22875	-108.67774
101.46200	-5.23266	-108.74224
101.56200	-5.23734	-108.82489
101.66200	-5.24297	-108.92114
101.76200	-5.25000	-109.08268
101.86200	-5.25469	-109.18260
101.96200	-5.25906	-109.26011
102.06200	-5.26375	-109.33920
102.16200	-5.26938	-109.44974
102.26200	-5.27563	-109.56334
102.36200	-5.28172	-109.71293
102.46200	-5.28562	-109.77686
102.56200	-5.29016	-109.85479
102.66200	-5.29531	-109.95226
102.76200	-5.30125	-110.07503
102.86200	-5.30781	-110.22989
102.96200	-5.31203	-110.30796
103.06200	-5.31563	-110.36257
103.16200	-5.32000	-110.43267
103.26200	-5.32500	-110.52883
103.36200	-5.33062	-110.64319
103.46200	-5.33797	-110.79766
103.56200	-5.34219	-110.88850
103.66200	-5.34672	-110.95463
103.76200	-5.35172	-111.04371
103.86200	-5.35750	-111.14596
103.96200	-5.36391	-111.28844
104.06200	-5.36828	-111.38062
104.16200	-5.37250	-111.43804
104.26200	-5.37703	-111.52142
104.36200	-5.38203	-111.61333
104.46200	-5.38734	-111.70992
104.56200	-5.39453	-111.85829
104.66200	-5.39859	-111.93987
104.76200	-5.40297	-112.00729
104.86200	-5.40812	-112.09434
104.96200	-5.41500	-112.23722
105.06200	-5.42203	-112.40650
105.16200	-5.42609	-112.47684
105.26200	-5.43000	-112.53968
105.36201	-5.43484	-112.61873
105.46201	-5.43984	-112.71185
105.56201	-5.44563	-112.81390
105.66201	-5.45250	-112.98138
105.76201	-5.45625	-113.04003
105.86201	-5.46047	-113.10949
105.96201	-5.46578	-113.20934
106.06201	-5.47297	-113.35202
106.16201	-5.47859	-113.50961
106.26201	-5.48250	-113.58391
106.36201	-5.48625	-113.64236
106.46201	-5.49063	-113.71690
106.56201	-5.49609	-113.82063
106.66201	-5.50266	-113.94840
106.76201	-5.50906	-114.12340
106.86201	-5.51266	-114.18699
106.96201	-5.51703	-114.25156
107.06201	-5.52203	-114.34956
107.16201	-5.52812	-114.46930
107.26201	-5.53422	-114.60809
107.36201	-5.53859	-114.70063
107.46201	-5.54297	-114.76865
107.56201	-5.54750	-114.85492
107.66201	-5.55234	-114.94518
107.76201	-5.55797	-115.05579
107.86201	-5.56484	-115.20156
107.96201	-5.56891	-115.28794
108.06201	-5.57297	-115.35342
108.16201	-5.57750	-115.42930
108.26201	-5.58266	-115.51307
108.36201	-5.58953	-115.66480
108.46201	-5.59484	-115.78155
108.56201	-5.59937	-115.86286
108.66201	-5.60406	-115.93968
108.76201	-5.60953	-116.03403
108.86201	-5.61516	-116.14718
108.96201	-5.62156	-116.28818
109.06201	-5.62578	-116.37270
109.16201	-5.63016	-116.44524
109.26201	-5.63531	-116.52494
109.36201	-5.64141	-116.64710
109.46201	-5.64781	-116.79585
109.56201	-5.65172	-116.86888
109.66201	-5.65578	-116.92860
109.76201	-5.66047	-116.99270
109.86201	-5.66531	-117.08423
109.96201	-5.67094	-117.18246
110.06201	-5.67875	-117.33497
110.16201	-5.68328	-117.44196
110.26201	-5.68719	-117.50099
110.36201	-5.69188	-117.57647
110.46201	-5.69750	-117.66723
110.56201	-5.70484	-117.83107
110.66201	-5.70906	-117.92056
110.76201	-5.71328	-117.97519
110.86201	-5.71781	-118.05964
110.96201	-5.72297	-118.15434
111.06201	-5.72891	-118.26298
111.16201	-5.73594	-118.42261
111.26201	-5.73969	-118.48995
111.36201	-5.74375	-118.53890
111.46201	-5.74859	-118.62300
111.56201	-5.75422	-118.72321
111.66201	-5.76078	-118.86460
111.76201	-5.76547	-118.95293
111.86201	-5.76969	-119.01851
111.96201	-5.77391	-119.08600
112.06201	-5.77875	-119.16189
112.16201	-5.78406	-119.25516
112.26201	-5.79094	-119.39035
112.36201	-5.79531	-119.47526
112.46201	-5.79969	-119.54977
112.56201	-5.80469	-119.62761
112.66201	-5.81062	-119.72965
112.76201	-5.81844	-119.89374
112.86201	-5.82281	-119.98642
112.96201	-5.82703	-120.03808
113.06201	-5.83172	-120.12073
113.16201	-5.83719	-120.22240
113.26201	-5.84453	-120.34672
113.36201	-5.85141	-120.56306
113.46201	-5.85406	-120.56843
113.56201	-5.85781	-120.61393
113.66201	-5.86250	-120.69841
113.76201	-5.86781	-120.79462
113.86201	-5.87406	-120.92794
113.96201	-5.87891	-121.02260
114.06201	-5.88328	-121.09792
114.16201	-5.88812	-121.17207
114.26201	-5.89359	-121.26723
114.36201	-5.89922	-121.37621
114.46201	-5.90594	-121.52168
114.56201	-5.90969	-121.59627
114.66201	-5.91375	-121.64803
114.76201	-5.91859	-121.72309
114.86201	-5.92438	-121.83719
114.96201	-5.93172	-121.98061
115.06201	-5.93625	-122.09123
115.16201	-5.94016	-122.13603
115.26201	-5.94437	-122.20937
115.36201	-5.94938	-122.29679
115.46201	-5.95500	-122.39569
115.56201	-5.96281	-122.56587
115.66201	-5.96703	-122.65770
115.76201	-5.97094	-122.70576
115.86201	-5.97578	-122.79117
115.96201	-5.98109	-122.87766
116.06201	-5.98813	-123.02653
116.16201	-5.99281	-123.13104
116.26201	-5.99687	-123.19060
116.36201	-6.00141	-123.25744
116.46201	-6.00656	-123.35203
116.56201	-6.01250	-123.46046
116.66201	-6.02000	-123.63014
116.76201	-6.02359	-123.69003
116.86201	-6.02750	-123.74179
116.96201	-6.03234	-123.81899
117.06201	-6.03813	-123.92040
117.16201	-6.04516	-124.07959
117.26201	-6.04969	-124.16381
117.36201	-6.05359	-124.22025
117.46201	-6.05797	-124.29147
117.56201	-6.06313	-124.37510
117.66201	-6.06844	-124.47477
117.76201	-6.07609	-124.63696
117.86201	-6.08031	-124.72863
117.96201	-6.08438	-124.77934
118.06201	-6.08906	-124.85643
118.16201	-6.09484	-124.96415
118.26201	-6.10219	-125.12310
118.36201	-6.10625	-125.19357
118.46201	-6.11031	-125.24582
118.56201	-6.11500	-125.32204
118.66201	-6.12016	-125.40779
118.76201	-6.12609	-125.52825
118.86201	-6.13344	-125.69050
118.96201	-6.13719	-125.76267
119.06201	-6.14125	-125.81530
119.16201	-6.14562	-125.89107
119.26201	-6.15094	-125.98753
119.36201	-6.15813	-126.13057
119.46201	-6.16312	-126.24642
119.56201	-6.16703	-126.30372
119.66201	-6.17156	-126.37442
119.76201	-6.17672	-126.47071
119.86201	-6.18266	-126.58007
119.96201	-6.18984	-126.74038
120.06201	-6.19391	-126.82131
120.16201	-6.19797	-126.87264
120.26201	-6.20266	-126.95105
120.36201	-6.20813	-127.05119
120.46201	-6.21516	-127.18500
120.56201	-6.21969	-127.28050
120.66201	-6.22359	-127.32713
120.76201	-6.22797	-127.39758
120.86201	-6.23281	-127.48060
120.96201	-6.23891	-127.59426
121.06201	-6.24656	-127.75385
121.16201	-6.25109	-127.86071
121.26201	-6.25500	-127.90473
121.36201	-6.26000	-127.98594
121.46201	-6.26625	-128.10683
121.56201	-6.27344	-128.28338
121.66201	-6.27734	-128.39431
121.76201	-6.28063	-128.42517
121.86201	-6.28500	-128.49621
121.96201	-6.29000	-128.58829
122.06201	-6.29563	-128.68981
122.16201	-6.30375	-128.86773
122.26201	-6.30875	-129.00551
122.36201	-6.31250	-129.05468
122.46201	-6.31703	-129.12332
122.56201	-6.32219	-129.21864
122.66201	-6.32859	-129.36386
122.76201	-6.33328	-129.44105
122.86201	-6.33734	-129.51405
122.96201	-6.34188	-129.58692
123.06201	-6.34719	-129.68604
123.16201	-6.35297	-129.79957
123.26201	-6.36000	-129.96686
123.36201	-6.36437	-130.04731
123.46201	-6.36844	-130.11430
123.56201	-6.37344	-130.19690
123.66201	-6.37938	-130.32202
123.76201	-6.38516	-130.44621
123.86201	-6.38953	-130.53472
123.96201	-6.39359	-130.59559
124.06201	-6.39797	-130.66263
124.16201	-6.40297	-130.76435
124.26201	-6.40875	-130.87511
124.36201	-6.41641	-131.03934
124.46201	-6.42078	-131.14749
124.56201	-6.42484	-131.19750
124.66201	-6.42969	-131.28158
124.76201	-6.43531	-131.38716
124.86201	-6.44234	-131.54504
124.96201	-6.44672	-131.63710
125.06201	-6.45078	-131.69718
125.16201	-6.45500	-131.75938
125.26201	-6.45984	-131.84786
125.36201	-6.46531	-131.94525
125.46201	-6.47281	-132.10131
125.56201	-6.47719	-132.20550
125.66201	-6.48094	-132.25166
125.76201	-6.48547	-132.32024
125.86201	-6.49078	-132.40944
125.96201	-6.49781	-132.55271
126.06201	-6.50328	-132.67489
126.16201	-6.50766	-132.74606
126.26201	-6.51219	-132.81813
126.36201	-6.51719	-132.89897
126.46201	-6.52250	-132.98705
126.56201	-6.52922	-133.10687
126.66201	-6.53438	-133.21984
126.76201	-6.53844	-133.27828
126.86201	-6.54313	-133.34781
126.96201	-6.54875	-133.43860
127.06201	-6.55625	-133.59937
127.16201	-6.56078	-133.69678
127.26201	-6.56438	-133.73902
127.36201	-6.56859	-133.79538
127.46201	-6.57344	-133.87965
127.56201	-6.57922	-133.98118
127.66201	-6.58625	-134.12608
127.76201	-6.59094	-134.21772
127.86201	-6.59484	-134.27506
127.96201	-6.59984	-134.35516
128.06201	-6.60500	-134.44331
128.16201	-6.61125	-134.55583
128.26201	-6.61641	-134.66752
128.36201	-6.62031	-134.72645
128.46201	-6.62453	-134.78014
128.56201	-6.62938	-134.85256
128.66201	-6.63500	-134.94174
128.76201	-6.64250	-135.07120
128.86201	-6.64734	-135.18780
128.96201	-6.65125	-135.21937
129.06201	-6.65578	-135.29037
129.16201	-6.66141	-135.37291
129.26201	-6.66938	-135.52439
129.36201	-6.67437	-135.63967
129.46201	-6.67828	-135.67743
129.56201	-6.68266	-135.73302
129.66201	-6.68797	-135.81841
129.76201	-6.69344	-135.90920
129.86201	-6.70250	-136.10508
129.96201	-6.70594	-136.16942
130.06201	-6.70953	-136.19505
130.16201	-6.71453	-136.28772
130.26201	-6.72031	-136.38783
130.36201	-6.72703	-136.53554
130.46201	-6.73078	-136.60090
130.56201	-6.73453	-136.64697
130.66201	-6.73875	-136.70975
130.76201	-6.74375	-136.79546
130.86201	-6.74922	-136.89354
130.96201	-6.75703	-137.04683
131.06201	-6.76188	-137.17192
131.16201	-6.76578	-137.21678
131.26201	-6.77031	-137.28629
131.36201	-6.77563	-137.37702
131.46201	-6.78281	-137.52107
131.56201	-6.78781	-137.63365
131.66201	-6.79172	-137.67542
131.76201	-6.79609	-137.74168
131.86201	-6.80094	-137.82202
131.96201	-6.80656	-137.91993
132.06201	-6.81344	-138.06233
132.16201	-6.81766	-138.14679
132.26201	-6.82172	-138.20116
132.36201	-6.82656	-138.27957
132.46201	-6.83203	-138.37199
132.56201	-6.83984	-138.52538
132.66201	-6.84469	-138.64221
132.76201	-6.84844	-138.69327
132.86201	-6.85266	-138.74961
132.96201	-6.85734	-138.82700
133.06201	-6.86297	-138.92457
133.16201	-6.86984	-139.06571
133.26201	-6.87516	-139.18574
133.36201	-6.87906	-139.22673
133.46201	-6.88375	-139.30278
133.56201	-6.88953	-139.40735
133.66201	-6.89656	-139.56128
133.76201	-6.90078	-139.63239
133.86201	-6.90484	-139.68220
133.96201	-6.90922	-139.74892
134.06201	-6.91422	-139.82566
134.16201	-6.91984	-139.92518
134.26201	-6.92688	-140.06677
134.36201	-6.93234	-140.19702
134.46201	-6.93594	-140.23942
134.56201	-6.94063	-140.31085
134.66201	-6.94609	-140.40273
134.76201	-6.95297	-140.54780
134.86201	-6.95766	-140.62414
134.96201	-6.96156	-140.63817
135.06201	-6.96594	-140.67067
135.16201	-6.97094	-140.74332
135.26201	-6.97656	-140.83225
135.36201	-6.98391	-140.98543
135.46201	-6.98859	-141.08893
135.56201	-6.99266	-141.15700
135.66201	-6.99719	-141.22061
135.76201	-7.00281	-141.31261
135.86201	-7.00937	-141.44875
135.96201	-7.01438	-141.54418
136.06201	-7.01891	-141.60959
136.16201	-7.02328	-141.67412
136.26201	-7.02813	-141.75273
136.36201	-7.03344	-141.83417
136.46201	-7.04031	-141.97752
136.56201	-7.04469	-142.06551
136.66201	-7.04891	-142.11519
136.76201	-7.05391	-142.19142
136.86201	-7.05953	-142.29013
136.96201	-7.06656	-142.42764
137.06201	-7.07156	-142.53578
137.16201	-7.07531	-142.57556
137.26201	-7.07969	-142.63196
137.36201	-7.08453	-142.70848
137.46201	-7.09016	-142.80216
137.56201	-7.09750	-142.95480
137.66201	-7.10219	-143.06127
137.76201	-7.10609	-143.09755
137.86201	-7.11094	-143.16726
137.96201	-7.11641	-143.27914
138.06201	-7.12344	-143.41593
138.16201	-7.12828	-143.50972
138.26201	-7.13219	-143.56527
138.36201	-7.13687	-143.63022
138.46201	-7.14188	-143.71607
138.56201	-7.14719	-143.80252
138.66201	-7.15359	-143.93628
138.76201	-7.15844	-144.02752
138.86201	-7.16250	-144.07365
138.96201	-7.16719	-144.14251
139.06201	-7.17266	-144.22853
139.16201	-7.17906	-144.35603
139.26201	-7.18484	-144.48027
139.36201	-7.18891	-144.53435
139.46201	-7.19312	-144.58813
139.56201	-7.19813	-144.66886
139.66201	-7.20375	-144.76311
139.76201	-7.21031	-144.89767
139.86201	-7.21531	-144.99806
139.96201	-7.21938	-145.04854
140.06201	-7.22391	-145.11263
140.16201	-7.22875	-145.18598
140.26201	-7.23516	-145.29738
140.36201	-7.24109	-145.42435
140.46201	-7.24562	-145.49485
140.56201	-7.25031	-145.56430
140.66201	-7.25562	-145.65444
140.76201	-7.26078	-145.74264
140.86201	-7.26797	-145.87441
140.96201	-7.27188	-145.95516
141.06201	-7.27563	-145.97975
141.16201	-7.28016	-146.04083
141.26201	-7.28516	-146.11509
141.36201	-7.29172	-146.23405
141.46201	-7.29750	-146.35025
141.56201	-7.30187	-146.40443
141.66201	-7.30641	-146.46980
141.76201	-7.31141	-146.54408
141.86201	-7.31641	-146.62082
141.96201	-7.32297	-146.72700
142.06201	-7.32859	-146.85349
142.16201	-7.33266	-146.89398
142.26201	-7.33734	-146.95831
142.36201	-7.34266	-147.03900
142.46201	-7.34984	-147.16497
142.56201	-7.35516	-147.28174
142.66201	-7.35891	-147.30948
142.76201	-7.36344	-147.36035
142.86201	-7.36828	-147.43763
142.96201	-7.37344	-147.50919
143.06201	-7.38016	-147.62481
143.16201	-7.38547	-147.74261
143.26201	-7.38938	-147.76802
143.36201	-7.39406	-147.83794
143.46201	-7.39922	-147.90379
143.56201	-7.40641	-148.03483
143.66201	-7.41203	-148.14916
143.76201	-7.41578	-148.18862
143.86201	-7.42000	-148.23475
143.96201	-7.42500	-148.30796
144.06201	-7.43078	-148.40947
144.16201	-7.43828	-148.54470
144.26201	-7.44219	-148.62172
144.36201	-7.44578	-148.64326
144.46201	-7.45031	-148.69638
144.56201	-7.45547	-148.77440
144.66201	-7.46234	-148.89082
144.76201	-7.46844	-149.03383
144.86201	-7.47219	-149.06703
144.96201	-7.47625	-149.09960
145.06201	-7.48063	-149.15220
145.16201	-7.48594	-149.22582
145.26201	-7.49234	-149.33430
145.36201	-7.49969	-149.50164
145.46201	-7.50359	-149.53531
145.56201	-7.50813	-149.58335
145.66201	-7.51359	-149.66448
145.76201	-7.52125	-149.80885
145.86201	-7.52547	-149.88336
145.96201	-7.52906	-149.90269
146.06201	-7.53359	-149.95801
146.16201	-7.53875	-150.03504
146.26201	-7.54484	-150.13407
146.36201	-7.55281	-150.28153
146.46201	-7.55813	-150.43707
146.56201	-7.56094	-150.42643
146.66201	-7.56484	-150.45811
146.76201	-7.56984	-150.53606
146.86201	-7.57625	-150.64739
146.96201	-7.58188	-150.76262
147.06201	-7.58609	-150.81680
147.16201	-7.59047	-150.86082
147.26201	-7.59547	-150.94762
147.36201	-7.60078	-151.03340
147.46201	-7.60734	-151.14410
147.56201	-7.61266	-151.26112
147.66201	-7.61656	-151.29021
147.76201	-7.62156	-151.35889
147.86201	-7.62719	-151.45233
147.96201	-7.63406	-151.58750
148.06201	-7.63891	-151.67807
148.16201	-7.64281	-151.71130
148.26201	-7.64703	-151.75813
148.36201	-7.65188	-151.83215
148.46201	-7.65797	-151.93182
148.56201	-7.66625	-152.09764
148.66201	-7.67031	-152.18127
148.76201	-7.67359	-152.18423
148.86201	-7.67813	-152.24025
148.96201	-7.68328	-152.32828
149.06201	-7.68937	-152.43499
149.16201	-7.69469	-152.52396
149.26201	-7.69922	-152.59227
149.36201	-7.70359	-152.65958
149.46201	-7.70859	-152.71251
149.56201	-7.71422	-152.81186
149.66201	-7.72187	-152.96085
149.76201	-7.72688	-153.07704
149.86201	-7.73047	-153.10484
149.96201	-7.73469	-153.14369
150.06201	-7.73969	-153.21907
150.16201	-7.74625	-153.33073
150.26201	-7.75203	-153.45445
150.36201	-7.75609	-153.49992
150.46201	-7.76016	-153.54481
150.56201	-7.76516	-153.61464
150.66201	-7.77094	-153.70286
150.76201	-7.77781	-153.82941
150.86201	-7.78328	-153.95339
150.96201	-7.78703	-153.97334
151.06201	-7.79156	-154.02862
151.16201	-7.79688	-154.11128
151.26201	-7.80328	-154.21884
151.36201	-7.80906	-154.33055
151.46201	-7.81328	-154.37213
151.56201	-7.81734	-154.41945
151.66201	-7.82188	-154.47785
151.76201	-7.82703	-154.55192
151.86201	-7.83359	-154.64959
151.96201	-7.83984	-154.80116
152.06201	-7.84391	-154.84464
152.16201	-7.84844	-154.89689
152.26201	-7.85375	-154.97519
152.36201	-7.86000	-155.07458
152.46201	-7.86516	-155.17057
152.56201	-7.86922	-155.21109
152.66201	-7.87359	-155.26170
152.76201	-7.87859	-155.33024
152.86201	-7.88391	-155.41269
152.96201	-7.89062	-155.52129
153.06201	-7.89688	-155.65267
153.16201	-7.90047	-155.67154
153.26201	-7.90437	-155.70299
153.36201	-7.90938	-155.76623
153.46201	-7.91625	-155.87956
153.56201	-7.92328	-156.04141
153.66201	-7.92750	-156.09735
153.76201	-7.93172	-156.12799
153.86201	-7.93641	-156.18140
153.96201	-7.94172	-156.25992
154.06201	-7.94875	-156.38468
154.16201	-7.95375	-156.48851
154.26201	-7.95797	-156.53309
154.36201	-7.96281	-156.59417
154.46201	-7.96859	-156.69481
154.56201	-7.97578	-156.83474
154.66201	-7.98016	-156.91373
154.76201	-7.98375	-156.92866
154.86201	-7.98781	-156.97037
154.96201	-7.99219	-157.03209
155.06201	-7.99734	-157.11389
155.16201	-8.00359	-157.21928
155.26201	-8.00984	-157.36912
155.36201	-8.01391	-157.40518
155.46201	-8.01844	-157.45987
155.56201	-8.02406	-157.54062
155.66201	-8.03063	-157.66205
155.76201	-8.03609	-157.76379
155.86201	-8.04000	-157.79860
155.96201	-8.04422	-157.84672
156.06201	-8.04891	-157.91138
156.16201	-8.05422	-157.98631
156.26201	-8.06094	-158.10041
156.36201	-8.06719	-158.24412
156.46201	-8.07109	-158.27343
156.56201	-8.07531	-158.31193
156.66201	-8.08031	-158.37929
156.76201	-8.08625	-158.47933
156.86201	-8.09203	-158.59422
156.96201	-8.09656	-158.64804
157.06201	-8.10109	-158.70194
157.16201	-8.10594	-158.77520
157.26201	-8.11172	-158.85063
157.36201	-8.11781	-158.96162
157.46201	-8.12344	-159.07255
157.56201	-8.12719	-159.10292
157.66201	-8.13141	-159.15163
157.76201	-8.13625	-159.20876
157.86201	-8.14266	-159.30946
157.96201	-8.14906	-159.44755
158.06201	-8.15359	-159.49947
158.16201	-8.15766	-159.53068
158.26201	-8.16203	-159.58168
158.36201	-8.16719	-159.65225
158.46201	-8.17328	-159.74799
158.56201	-8.18078	-159.91944
158.66201	-8.18438	-159.94178
158.76201	-8.18875	-159.97474
158.86201	-8.19391	-160.04184
158.96201	-8.20016	-160.13512
159.06201	-8.20578	-160.24311
159.16201	-8.21031	-160.28965
159.26201	-8.21453	-160.33489
159.36201	-8.21906	-160.38172
159.46201	-8.22453	-160.45611
159.56201	-8.23125	-160.55685
159.66201	-8.23766	-160.70838
159.76201	-8.24125	-160.71510
159.86201	-8.24563	-160.75690
159.96201	-8.25062	-160.82105
160.06201	-8.25719	-160.92616
160.16201	-8.26328	-161.05857
160.26201	-8.26734	-161.08739
160.36201	-8.27187	-161.13248
160.46201	-8.27672	-161.20087
160.56201	-8.28203	-161.26852
160.66201	-8.28859	-161.37046
160.76201	-8.29391	-161.48815
160.86201	-8.29750	-161.49546
160.96201	-8.30188	-161.54169
161.06201	-8.30687	-161.60822
161.16201	-8.31312	-161.69575
161.26201	-8.31938	-161.82533
161.36201	-8.32359	-161.86635
161.46201	-8.32797	-161.90659
161.56201	-8.33266	-161.96258
161.66201	-8.33797	-162.03588
161.76201	-8.34484	-162.13979
161.86201	-8.35063	-162.26950
161.96201	-8.35422	-162.27865
162.06201	-8.35859	-162.31194
162.16201	-8.36312	-162.36535
162.26201	-8.36859	-162.43811
162.36201	-8.37578	-162.57711
162.46201	-8.38078	-162.65337
162.56201	-8.38547	-162.70016
162.66201	-8.39078	-162.77555
162.76201	-8.39641	-162.86036
162.86201	-8.40328	-162.97086
162.96201	-8.40797	-163.04505
163.06201	-8.41125	-163.04101
163.16201	-8.41563	-163.08436
163.26201	-8.42063	-163.15307
163.36201	-8.42641	-163.23812
163.46201	-8.43328	-163.37880
163.56201	-8.43766	-163.43316
163.66201	-8.44141	-163.45319
163.76201	-8.44578	-163.49748
163.86201	-8.45109	-163.57379
163.96201	-8.45813	-163.68058
164.06201	-8.46453	-163.83557
164.16201	-8.46813	-163.84104
164.26201	-8.47250	-163.88017
164.36201	-8.47766	-163.94374
164.46201	-8.48391	-164.03589
164.56201	-8.49031	-164.17347
164.66201	-8.49438	-164.19959
164.76201	-8.49844	-164.22881
164.86201	-8.50313	-164.28302
164.96201	-8.50828	-164.35097
165.06201	-8.51422	-164.43941
165.16201	-8.52141	-164.59425
165.26201	-8.52500	-164.59955
165.36201	-8.52906	-164.62548
165.46201	-8.53391	-164.68315
165.56201	-8.54047	-164.78646
165.66201	-8.54687	-164.92057
165.76201	-8.55109	-164.95936
165.86201	-8.55516	-164.98512
165.96201	-8.56000	-165.04082
166.06201	-8.56531	-165.11205
166.16201	-8.57141	-165.20151
166.26201	-8.57781	-165.33703
166.36201	-8.58187	-165.37027
166.46201	-8.58625	-165.40062
166.56201	-8.59109	-165.46598
166.66201	-8.59750	-165.55782
166.76201	-8.60375	-165.68294
166.86201	-8.60781	-165.72860
166.96201	-8.61188	-165.74501
167.06201	-8.61656	-165.79916
167.16201	-8.62203	-165.87159
167.26201	-8.62828	-165.97392
167.36201	-8.63469	-166.11563
167.46201	-8.63859	-166.13780
167.56201	-8.64297	-166.16851
167.66201	-8.64797	-166.23321
167.76201	-8.65375	-166.30414
167.86201	-8.65937	-166.40772
167.96201	-8.66391	-166.46215
168.06201	-8.66844	-166.49957
168.16201	-8.67344	-166.55578
168.26201	-8.67906	-166.64676
168.36201	-8.68563	-166.73987
168.46201	-8.69156	-166.86946
168.56201	-8.69500	-166.86428
168.66201	-8.69906	-166.88704
168.76201	-8.70391	-166.94583
168.86201	-8.71047	-167.04524
168.96201	-8.71719	-167.19249
169.06201	-8.72156	-167.22831
169.16201	-8.72563	-167.25619
169.26201	-8.73031	-167.30028
169.36201	-8.73547	-167.37305
169.46201	-8.74109	-167.45128
169.56201	-8.74797	-167.58682
169.66201	-8.75203	-167.63121
169.76201	-8.75625	-167.65200
169.86201	-8.76125	-167.71497
169.96201	-8.76766	-167.81370
170.06201	-8.77422	-167.94223
170.16201	-8.77828	-167.96783
170.26201	-8.78250	-168.01248
170.36201	-8.78781	-168.07821
170.46201	-8.79406	-168.19161
170.56201	-8.80125	-168.34202
170.66201	-8.80609	-168.44980
170.76201	-8.80906	-168.42014
170.86201	-8.81328	-168.44185
170.96201	-8.81797	-168.50910
171.06201	-8.82359	-168.58496
171.16201	-8.82922	-168.68843
171.26201	-8.83391	-168.75324
171.36201	-8.83844	-168.79641
171.46201	-8.84344	-168.84938
171.56201	-8.84922	-168.95196
171.66201	-8.85609	-169.06299
171.76201	-8.86203	-169.18755
171.86201	-8.86547	-169.18518
171.96201	-8.86969	-169.21714
172.06201	-8.87484	-169.28428
172.16201	-8.88125	-169.39162
172.26201	-8.88734	-169.50950
172.36201	-8.89156	-169.55480
172.46201	-8.89578	-169.58217
172.56201	-8.90063	-169.63162
172.66201	-8.90578	-169.70697
172.76201	-8.91203	-169.80314
172.86201	-8.91828	-169.94327
172.96201	-8.92219	-169.96607
173.06201	-8.92656	-169.99672
173.16201	-8.93125	-170.05420
173.26201	-8.93688	-170.13124
173.36201	-8.94344	-170.26512
173.46201	-8.94812	-170.32057
173.56201	-8.95250	-170.35994
173.66201	-8.95703	-170.40758
173.76201	-8.96203	-170.46845
173.86201	-8.96766	-170.54734
173.96201	-8.97406	-170.66471
174.06201	-8.97828	-170.69244
174.16201	-8.98266	-170.72797
174.26201	-8.98719	-170.77078
174.36201	-8.99266	-170.83694
174.46201	-8.99969	-170.97172
174.56201	-9.00453	-171.04739
174.66201	-9.00891	-171.06779
174.76201	-9.01359	-171.10763
174.86201	-9.01875	-171.16773
174.96201	-9.02500	-171.25711
175.06201	-9.03156	-171.39129
175.16201	-9.03563	-171.41698
175.26201	-9.04016	-171.44877
175.36201	-9.04500	-171.49517
175.46201	-9.05063	-171.57133
175.56201	-9.05750	-171.69979
175.66201	-9.06172	-171.74315
175.76201	-9.06578	-171.75291
175.86201	-9.07016	-171.78996
175.96201	-9.07516	-171.85728
176.06201	-9.08094	-171.93973
176.16201	-9.08859	-172.09406
176.26201	-9.09250	-172.11394
176.36201	-9.09672	-172.13674
176.46201	-9.10156	-172.18249
176.56201	-9.10734	-172.25616
176.66201	-9.11422	-172.38387
176.76201	-9.11828	-172.42274
176.86201	-9.12250	-172.43570
176.96201	-9.12734	-172.47698
177.06201	-9.13250	-172.54587
177.16201	-9.13812	-172.61069
177.26201	-9.14531	-172.75274
177.36201	-9.14906	-172.76509
177.46201	-9.15297	-172.76838
177.56201	-9.15766	-172.81692
177.66201	-9.16328	-172.88770
177.76201	-9.17016	-173.01203
177.86201	-9.17437	-173.04505
177.96201	-9.17844	-173.05592
178.06201	-9.18281	-173.08706
178.16201	-9.18812	-173.14534
178.26201	-9.19359	-173.21491
178.36201	-9.20234	-173.38927
178.46201	-9.20688	-173.44157
178.56201	-9.21125	-173.46081
178.66201	-9.21672	-173.52411
178.76201	-9.22469	-173.65049
178.86201	-9.22969	-173.75183
178.96201	-9.23266	-173.71342
179.06201	-9.23656	-173.72346
179.16201	-9.24125	-173.78114
179.26201	-9.24625	-173.84835
179.36201	-9.25203	-173.93494
179.46201	-9.25875	-174.07902
179.56201	-9.26266	-174.09660
179.66201	-9.26688	-174.11143
179.76201	-9.27203	-174.17811
179.86201	-9.27859	-174.28122
179.96201	-9.28453	-174.39200
180.06201	-9.28859	-174.40586
180.16201	-9.29266	-174.43106
180.26201	-9.29734	-174.47439
180.36201	-9.30234	-174.53261
180.46201	-9.30844	-174.62571
180.56201	-9.31641	-174.80764
180.66201	-9.32016	-174.81516
180.76201	-9.32375	-174.80779
180.86201	-9.32828	-174.84444
180.96201	-9.33391	-174.91561
181.06201	-9.34109	-175.05696
181.16201	-9.34578	-175.12006
181.26201	-9.35000	-175.13306
181.36201	-9.35453	-175.17377
181.46201	-9.35984	-175.23393
181.56201	-9.36547	-175.31055
181.66201	-9.37219	-175.43283
181.76201	-9.37625	-175.46961
181.86201	-9.38031	-175.47646
181.96201	-9.38531	-175.53218
182.06201	-9.39109	-175.61424
182.16201	-9.39797	-175.74430
182.26201	-9.40234	-175.77830
182.36201	-9.40641	-175.78544
182.46201	-9.41094	-175.82624
182.56201	-9.41609	-175.88410
182.66201	-9.42203	-175.99051
182.76201	-9.42938	-176.13186
182.86201	-9.43344	-176.16957
182.96201	-9.43734	-176.16239
183.06201	-9.44250	-176.21562
183.16201	-9.44844	-176.30486
183.26201	-9.45469	-176.42525
183.36201	-9.45906	-176.45279
183.46201	-9.46312	-176.47454
183.56201	-9.46766	-176.51011
183.66201	-9.47281	-176.58104
183.76201	-9.47875	-176.67352
183.86201	-9.48609	-176.81867
183.96201	-9.49016	-176.83139
184.06201	-9.49406	-176.84230
184.16201	-9.49875	-176.88504
184.26201	-9.50500	-176.97738
184.36201	-9.51172	-177.12335
184.46201	-9.51609	-177.15080
184.56201	-9.52000	-177.15932
184.66201	-9.52469	-177.19476
184.76201	-9.52984	-177.25918
184.86201	-9.53547	-177.33797
184.96201	-9.54219	-177.47615
185.06201	-9.54609	-177.48952
185.16201	-9.55047	-177.51400
185.26201	-9.55547	-177.56891
185.36201	-9.56141	-177.65139
185.46201	-9.56844	-177.79239
185.56201	-9.57297	-177.83655
185.66201	-9.57703	-177.83318
185.76201	-9.58156	-177.87836
185.86201	-9.58656	-177.95061
185.96201	-9.59219	-178.03074
186.06201	-9.59906	-178.17047
186.16201	-9.60313	-178.18087
186.26201	-9.60734	-178.19554
186.36201	-9.61234	-178.25440
186.46201	-9.61828	-178.33805
186.56201	-9.62484	-178.46617
186.66201	-9.62906	-178.49472
186.76201	-9.63328	-178.50903
186.86201	-9.63797	-178.55430
186.96201	-9.64344	-178.62436
187.06201	-9.64922	-178.71538
187.16201	-9.65672	-178.85923
187.26201	-9.66047	-178.86315
187.36201	-9.66469	-178.86847
187.46201	-9.66984	-178.94045
187.56201	-9.67594	-179.02882
187.66201	-9.68219	-179.15359
187.76201	-9.68594	-179.16507
187.86201	-9.69000	-179.17098
187.96201	-9.69438	-179.21457
188.06201	-9.69953	-179.26237
188.16201	-9.70484	-179.34299
188.26201	-9.71141	-179.46590
188.36201	-9.71656	-179.54247
188.46201	-9.72109	-179.56749
188.56201	-9.72609	-179.61656
188.66201	-9.73219	-179.70039
188.76201	-9.73922	-179.83405
188.86201	-9.74297	-179.84797
188.96201	-9.74672	-179.83288
189.06201	-9.75125	-179.87126
189.16201	-9.75625	-179.93511
189.26201	-9.76172	-180.02000
189.36201	-9.76875	-180.15610
189.46201	-9.77312	-180.20341
189.56201	-9.77734	-180.21211
189.66201	-9.78250	-180.25985
189.76201	-9.78797	-180.32984
189.86201	-9.79422	-180.42523
189.96201	-9.79922	-180.48626
190.06201	-9.80359	-180.50244
190.16201	-9.80828	-180.53646
190.26201	-9.81375	-180.61219
190.36201	-9.81922	-180.66886
190.46201	-9.82563	-180.78102
190.56201	-9.82953	-180.77806
190.66201	-9.83359	-180.78569
190.76201	-9.83844	-180.84033
190.86201	-9.84453	-180.91461
190.96201	-9.85219	-181.08176
191.06201	-9.85672	-181.11342
191.16201	-9.86078	-181.10114
191.26201	-9.86562	-181.13962
191.36201	-9.87031	-181.17847
191.46201	-9.87531	-181.23856
191.56201	-9.88219	-181.35720
191.66201	-9.88672	-181.40784
191.76201	-9.89109	-181.41294
191.86201	-9.89609	-181.46852
191.96201	-9.90172	-181.53428
192.06201	-9.90891	-181.66171
192.16201	-9.91281	-181.66983
192.26201	-9.91672	-181.66716
192.36201	-9.92094	-181.69999
192.46201	-9.92594	-181.75112
192.56201	-9.93203	-181.84260
192.66201	-9.94031	-182.02072
192.76201	-9.94438	-182.03910
192.86201	-9.94828	-182.01751
192.96201	-9.95297	-182.04430
193.06201	-9.95844	-182.11581
193.16201	-9.96516	-182.24014
193.26201	-9.96953	-182.27729
193.36201	-9.97359	-182.28151
193.46201	-9.97828	-182.32293
193.56201	-9.98375	-182.38199
193.66201	-9.98938	-182.47397
193.76201	-9.99578	-182.56032
193.86201	-10.00000	-182.59786
193.96201	-10.00375	-182.58448
194.06201	-10.00844	-182.61576
194.16201	-10.01391	-182.69047
194.26201	-10.02172	-182.83734
194.36201	-10.02656	-182.88943
194.46201	-10.03047	-182.88213
194.56201	-10.03500	-182.90050
194.66201	-10.04000	-182.95096
194.76201	-10.04563	-183.02096
194.86201	-10.05438	-183.17021
194.96201	-10.05953	-183.27285
195.06201	-10.06281	-183.21317
195.16201	-10.06734	-183.23022
195.26201	-10.07266	-183.28162
195.36201	-10.07969	-183.42847
195.46201	-10.08391	-183.45673
195.56201	-10.08766	-183.45393
195.66201	-10.09219	-183.49296
195.76201	-10.09734	-183.54999
195.86201	-10.10328	-183.64547
195.96201	-10.11109	-183.80894
196.06201	-10.11453	-183.80429
196.16201	-10.11813	-183.77329
196.26201	-10.12281	-183.81721
196.36201	-10.12828	-183.88289
196.46201	-10.13547	-184.02134
196.56201	-10.14062	-184.10011
196.66201	-10.14484	-184.11018
196.76201	-10.14938	-184.12852
196.86201	-10.15437	-184.18272
196.96201	-10.15984	-184.24559
197.06201	-10.16672	-184.38695
197.16201	-10.17078	-184.38734
197.26201	-10.17500	-184.39579
197.36201	-10.17984	-184.45060
197.46201	-10.18563	-184.51940
197.56201	-10.19266	-184.65658
197.66201	-10.19703	-184.69234
197.76201	-10.20078	-184.67152
197.86201	-10.20531	-184.70405
197.96201	-10.21031	-184.75860
198.06201	-10.21594	-184.83739
198.16201	-10.22359	-184.99899
198.26201	-10.22781	-185.02787
198.36201	-10.23187	-185.00921
198.46201	-10.23625	-185.02963
198.56201	-10.24156	-185.09579
198.66201	-10.24828	-185.22237
198.76201	-10.25344	-185.28107
198.86201	-10.25750	-185.29102
198.96201	-10.26188	-185.29975
199.06201	-10.26687	-185.35718
199.16201	-10.27266	-185.44500
199.26201	-10.27984	-185.57081
199.36201	-10.28469	-185.64017
199.46201	-10.28875	-185.61952
199.56201	-10.29359	-185.65480
199.66201	-10.29922	-185.72670
[truncated: 4,082 more rows]
