# Supplementary material for: Strengthening of 3D Printed Fused Deposition Manufactured Parts Using the Fill Compositing Technique
Source: PLoS One. 2015 Apr 16;10(4):e0122915. doi: 10.1371/journal.pone.0122915 (PMC4400136; doi:10.1371/journal.pone.0122915)
Supplement: S1 File — This is the raw data and information on all the samples presented in this manuscript. (ZIP) [file pone.0122915.s001.zip › Specimen_RawData_122.csv]

Time	Extension	Load
(sec)	(mm)	(N)
0.00000	-0.00031	-0.05957
0.10000	-0.00078	-0.06314
0.20000	-0.00234	-0.05985
0.30000	-0.00719	-0.06716
0.40000	-0.01609	-0.06182
0.50000	-0.02609	-0.05845
0.60000	-0.03078	-0.06908
0.70000	-0.03516	-0.05712
0.80000	-0.04047	-0.06371
0.90000	-0.04656	-0.06839
1.00000	-0.05375	-0.06446
1.10000	-0.05812	-0.06584
1.20000	-0.06219	-0.06094
1.30000	-0.06687	-0.06166
1.40000	-0.07219	-0.06158
1.50000	-0.07906	-0.06457
1.60000	-0.08422	-0.05994
1.70000	-0.08797	-0.06548
1.80000	-0.09219	-0.06392
1.90000	-0.09688	-0.06458
2.00000	-0.10219	-0.06136
2.10000	-0.10938	-0.06162
2.20000	-0.11422	-0.06486
2.30000	-0.11844	-0.05793
2.40000	-0.12344	-0.06576
2.50000	-0.12938	-0.06134
2.60000	-0.13578	-0.06823
2.70000	-0.14016	-0.05316
2.80000	-0.14469	-0.06882
2.90000	-0.14953	-0.06210
3.00000	-0.15484	-0.06410
3.10000	-0.16203	-0.16635
3.20000	-0.17000	-0.38057
3.30000	-0.17234	-0.45508
3.40000	-0.17625	-0.52912
3.50000	-0.18109	-0.64795
3.60000	-0.18625	-0.77113
3.70000	-0.19188	-0.91456
3.80000	-0.19656	-1.03245
3.90000	-0.20078	-1.14256
4.00000	-0.20516	-1.23511
4.10000	-0.21031	-1.36179
4.20000	-0.21609	-1.50544
4.30000	-0.22406	-1.69465
4.40000	-0.22813	-1.81701
4.50000	-0.23250	-1.92551
4.60000	-0.23734	-2.05090
4.70000	-0.24297	-2.19683
4.80000	-0.24891	-2.35120
4.90000	-0.25375	-2.48623
5.00000	-0.25813	-2.59436
5.10000	-0.26266	-2.71093
5.20000	-0.26781	-2.84484
5.30000	-0.27359	-2.97723
5.40000	-0.28078	-3.16005
5.50000	-0.28500	-3.29195
5.60000	-0.28906	-3.39287
5.70000	-0.29375	-3.50477
5.80000	-0.29875	-3.62784
5.90000	-0.30516	-3.78081
6.00000	-0.31047	-3.93526
6.10000	-0.31453	-4.03709
6.20000	-0.31906	-4.14456
6.30000	-0.32422	-4.27669
6.40000	-0.33016	-4.42646
6.50000	-0.33781	-4.62888
6.60000	-0.34156	-4.72979
6.70000	-0.34578	-4.83551
6.80000	-0.35047	-4.95919
6.90000	-0.35547	-5.07789
7.00000	-0.36172	-5.22966
7.10000	-0.36703	-5.36733
7.20000	-0.37141	-5.47189
7.30000	-0.37563	-5.58128
7.40000	-0.38047	-5.68828
7.50000	-0.38609	-5.82948
7.60000	-0.39250	-5.97772
7.70000	-0.39813	-6.13520
7.80000	-0.40250	-6.23913
7.90000	-0.40750	-6.36640
8.00000	-0.41328	-6.50318
8.10000	-0.42031	-6.68714
8.20000	-0.42438	-6.80186
8.30000	-0.42844	-6.88929
8.40000	-0.43281	-6.99199
8.50000	-0.43750	-7.10036
8.60000	-0.44297	-7.22715
8.70000	-0.44922	-7.37841
8.80000	-0.45484	-7.52917
8.90000	-0.45922	-7.63177
9.00000	-0.46438	-7.75705
9.10000	-0.47000	-7.88251
9.20000	-0.47625	-8.03662
9.30000	-0.48078	-8.15345
9.40000	-0.48500	-8.26185
9.50000	-0.48938	-8.37685
9.60000	-0.49453	-8.49045
9.70000	-0.50016	-8.62576
9.80000	-0.50719	-8.78685
9.90000	-0.51219	-8.93731
10.00000	-0.51594	-9.01800
10.10000	-0.52031	-9.11868
10.20000	-0.52578	-9.24900
10.30000	-0.53281	-9.42038
10.40000	-0.53781	-9.55320
10.50000	-0.54172	-9.64594
10.60000	-0.54594	-9.74685
10.70000	-0.55078	-9.85239
10.80000	-0.55609	-9.97830
10.90000	-0.56313	-10.12602
11.00000	-0.56828	-10.28802
11.10000	-0.57250	-10.37172
11.20000	-0.57703	-10.48604
11.30000	-0.58250	-10.61650
11.40000	-0.59047	-10.80011
11.50000	-0.59563	-10.94424
11.60000	-0.59937	-11.03854
11.70000	-0.60406	-11.14870
11.80000	-0.60953	-11.28308
11.90000	-0.61578	-11.43480
12.00000	-0.62344	-11.65208
12.10000	-0.62609	-11.71663
12.20000	-0.62969	-11.78552
12.30000	-0.63438	-11.90902
12.40000	-0.63953	-12.03181
12.50000	-0.64578	-12.16896
12.60000	-0.65094	-12.31421
12.70000	-0.65531	-12.42698
12.80000	-0.65984	-12.53673
12.90000	-0.66500	-12.65808
13.00000	-0.67031	-12.79968
13.10000	-0.67797	-12.97363
13.20000	-0.68266	-13.12287
13.30000	-0.68656	-13.22712
13.40000	-0.69125	-13.35073
13.50000	-0.69641	-13.46794
13.60000	-0.70266	-13.63112
13.70000	-0.70813	-13.79028
13.80000	-0.71234	-13.88976
13.90000	-0.71703	-13.99758
14.00000	-0.72203	-14.13009
14.10000	-0.72719	-14.26334
14.20000	-0.73375	-14.42195
14.30000	-0.73844	-14.55539
14.40000	-0.74250	-14.65027
14.50000	-0.74703	-14.76169
14.60000	-0.75234	-14.88463
14.70000	-0.75953	-15.04145
14.80000	-0.76484	-15.18565
14.90000	-0.76891	-15.28066
15.00000	-0.77328	-15.38498
15.10000	-0.77813	-15.50774
15.20000	-0.78359	-15.64400
15.30000	-0.79078	-15.80575
15.40000	-0.79609	-15.95939
15.50000	-0.80000	-16.03932
15.60000	-0.80469	-16.15530
15.70000	-0.80984	-16.28153
15.80000	-0.81688	-16.44682
15.90000	-0.82172	-16.58302
16.00000	-0.82578	-16.67277
16.10000	-0.83047	-16.78987
16.20000	-0.83547	-16.92499
16.30000	-0.84078	-17.05857
16.40000	-0.84734	-17.21487
16.50000	-0.85219	-17.34544
16.60000	-0.85609	-17.43114
16.70000	-0.86047	-17.53930
16.80000	-0.86594	-17.66366
16.90000	-0.87344	-17.85868
17.00000	-0.87891	-18.00364
17.10000	-0.88266	-18.08787
17.20000	-0.88688	-18.18753
17.30000	-0.89172	-18.30762
17.40000	-0.89703	-18.45060
17.50000	-0.90359	-18.58940
17.60000	-0.90891	-18.73453
17.70000	-0.91312	-18.83579
17.80000	-0.91797	-18.95828
17.90000	-0.92359	-19.08430
18.00000	-0.92984	-19.25203
18.10000	-0.93500	-19.39172
18.20000	-0.93922	-19.48459
18.30000	-0.94344	-19.58940
18.40000	-0.94844	-19.70416
18.50000	-0.95391	-19.84716
18.60000	-0.96109	-19.99513
18.70000	-0.96594	-20.15018
18.80000	-0.97000	-20.23392
18.90000	-0.97469	-20.34227
19.00000	-0.98063	-20.49159
19.10000	-0.98812	-20.68346
19.20000	-0.99297	-20.82088
19.30000	-0.99641	-20.89236
19.40000	-1.00078	-20.99743
19.50000	-1.00578	-21.13250
19.60000	-1.01109	-21.27215
19.70000	-1.01766	-21.42491
19.80000	-1.02313	-21.60008
19.90000	-1.02719	-21.68390
20.00000	-1.03188	-21.79736
20.10000	-1.03750	-21.94033
20.20000	-1.04484	-22.12522
20.30000	-1.04984	-22.22970
20.40000	-1.05313	-22.29429
20.50000	-1.05719	-22.39449
20.60000	-1.06203	-22.51973
20.70000	-1.06719	-22.65034
20.80000	-1.07297	-22.78274
20.90000	-1.07922	-22.96808
21.00000	-1.08344	-23.08031
21.10000	-1.08813	-23.19276
21.20000	-1.09328	-23.32686
21.30000	-1.09984	-23.49311
21.40000	-1.10594	-23.66339
21.50000	-1.11016	-23.77871
21.60000	-1.11438	-23.88020
21.70000	-1.11922	-24.00638
21.80000	-1.12469	-24.14702
21.90000	-1.13141	-24.31945
22.00000	-1.13594	-24.46439
22.10000	-1.13984	-24.53312
22.20000	-1.14453	-24.66908
22.30000	-1.14984	-24.79833
22.40000	-1.15656	-24.96788
22.50000	-1.16234	-25.14111
22.60000	-1.16625	-25.23907
22.70000	-1.17078	-25.34941
22.80000	-1.17563	-25.48487
22.90000	-1.18109	-25.61697
23.00000	-1.18828	-25.78609
23.10000	-1.19266	-25.92777
23.20000	-1.19656	-26.00902
23.30000	-1.20109	-26.12564
23.40000	-1.20625	-26.25703
23.50000	-1.21266	-26.40798
23.60000	-1.21828	-26.56750
23.70000	-1.22281	-26.67271
23.80000	-1.22750	-26.78280
23.90000	-1.23250	-26.91859
24.00000	-1.23813	-27.06204
24.10000	-1.24484	-27.24057
24.20000	-1.24969	-27.38181
24.30000	-1.25359	-27.46432
24.40000	-1.25828	-27.58336
24.50000	-1.26297	-27.69578
24.60000	-1.26969	-27.85777
24.70000	-1.27578	-28.03362
24.80000	-1.27984	-28.13505
24.90000	-1.28422	-28.23093
25.00000	-1.28922	-28.35352
25.10000	-1.29469	-28.47774
25.20000	-1.30109	-28.64601
25.30000	-1.30578	-28.77198
25.40000	-1.30953	-28.85124
25.50000	-1.31437	-28.96993
25.60000	-1.31969	-29.10633
25.70000	-1.32625	-29.26289
25.80000	-1.33266	-29.44884
25.90000	-1.33703	-29.55285
26.00000	-1.34109	-29.64530
26.10000	-1.34578	-29.76082
26.20000	-1.35109	-29.90345
26.30000	-1.35813	-30.06214
26.40000	-1.36344	-30.22490
26.50000	-1.36719	-30.29978
26.60000	-1.37141	-30.39018
26.70000	-1.37641	-30.50927
26.80000	-1.38234	-30.64876
26.90000	-1.38828	-30.80493
27.00000	-1.39281	-30.90421
27.10000	-1.39734	-31.00615
27.20000	-1.40188	-31.10738
27.30000	-1.40687	-31.22354
27.40000	-1.41281	-31.35683
27.50000	-1.42047	-31.56418
27.60000	-1.42422	-31.62828
27.70000	-1.42875	-31.72678
27.80000	-1.43406	-31.85004
27.90000	-1.44203	-32.04075
28.00000	-1.44719	-32.18655
28.10000	-1.45063	-32.25232
28.20000	-1.45484	-32.34401
28.30000	-1.45984	-32.46971
28.40000	-1.46516	-32.60343
28.50000	-1.47156	-32.74946
28.60000	-1.47703	-32.90727
28.70000	-1.48109	-32.98696
28.80000	-1.48578	-33.10224
28.90000	-1.49109	-33.23014
29.00000	-1.49813	-33.41281
29.10000	-1.50266	-33.53434
29.20000	-1.50625	-33.60295
29.30000	-1.51031	-33.69879
29.40000	-1.51516	-33.81038
29.50000	-1.52078	-33.95280
29.60000	-1.52828	-34.10795
29.70000	-1.53453	-34.31197
29.80000	-1.53828	-34.37880
29.90000	-1.54266	-34.47686
30.00000	-1.54766	-34.58947
30.10000	-1.55359	-34.73267
30.20000	-1.55953	-34.90869
30.30000	-1.56391	-35.00466
30.40000	-1.56812	-35.09629
30.50000	-1.57281	-35.20982
30.60000	-1.57813	-35.34491
30.70000	-1.58516	-35.51097
30.80000	-1.59078	-35.69129
30.90000	-1.59438	-35.75901
31.00000	-1.59875	-35.86088
31.10000	-1.60422	-35.99567
31.20000	-1.61109	-36.16943
31.30000	-1.61641	-36.32477
31.40000	-1.62047	-36.40274
31.50000	-1.62469	-36.50494
31.60000	-1.62953	-36.60828
31.70000	-1.63453	-36.73524
31.80000	-1.64078	-36.88144
31.90000	-1.64719	-37.06327
32.00000	-1.65109	-37.14117
32.10000	-1.65531	-37.23403
32.20000	-1.66078	-37.36706
32.30000	-1.66797	-37.54047
32.40000	-1.67359	-37.70085
32.50000	-1.67719	-37.78011
32.60000	-1.68109	-37.87057
32.70000	-1.68578	-37.97936
32.80000	-1.69109	-38.11520
32.90000	-1.69703	-38.27409
33.00000	-1.70438	-38.47353
33.10000	-1.70828	-38.55556
33.20000	-1.71266	-38.64561
33.30000	-1.71797	-38.76645
33.40000	-1.72406	-38.91639
33.50000	-1.72922	-39.05963
33.60000	-1.73359	-39.15441
33.70000	-1.73797	-39.25226
33.80000	-1.74281	-39.37338
33.90000	-1.74828	-39.50472
34.00000	-1.75516	-39.66165
34.10000	-1.76109	-39.84135
34.20000	-1.76453	-39.90866
34.30000	-1.76875	-40.00008
34.40000	-1.77375	-40.11303
34.50000	-1.78047	-40.28414
34.60000	-1.78703	-40.47348
34.70000	-1.79094	-40.55978
34.80000	-1.79547	-40.65150
34.90000	-1.80063	-40.78358
35.00000	-1.80563	-40.89650
35.10000	-1.81219	-41.06010
35.20000	-1.81781	-41.23230
35.30000	-1.82156	-41.30585
35.40000	-1.82594	-41.40550
35.50000	-1.83094	-41.53102
35.60000	-1.83734	-41.68925
35.70000	-1.84375	-41.86857
35.80000	-1.84781	-41.96514
35.90000	-1.85219	-42.06575
36.00000	-1.85703	-42.18195
36.10000	-1.86250	-42.32116
36.20000	-1.86922	-42.48032
36.30000	-1.87453	-42.65178
36.40000	-1.87828	-42.71856
36.50000	-1.88281	-42.80875
36.60000	-1.88781	-42.92871
36.70000	-1.89406	-43.08621
36.80000	-1.90016	-43.25773
36.90000	-1.90453	-43.36432
37.00000	-1.90875	-43.46183
37.10000	-1.91344	-43.57193
37.20000	-1.91875	-43.70913
37.30000	-1.92547	-43.87957
37.40000	-1.93141	-44.06498
37.50000	-1.93516	-44.14330
37.60000	-1.93953	-44.24025
37.70000	-1.94453	-44.37342
37.80000	-1.95031	-44.52015
37.90000	-1.95625	-44.67924
38.00000	-1.96078	-44.80239
38.10000	-1.96500	-44.88803
38.20000	-1.96953	-44.98505
38.30000	-1.97469	-45.11343
38.40000	-1.98047	-45.25576
38.50000	-1.98703	-45.43686
38.60000	-1.99109	-45.52853
38.70000	-1.99562	-45.62762
38.80000	-2.00047	-45.73989
38.90000	-2.00656	-45.88701
39.00000	-2.01344	-46.07894
39.10000	-2.01750	-46.16715
39.20000	-2.02156	-46.24183
39.30000	-2.02641	-46.35093
39.40000	-2.03156	-46.47942
39.50000	-2.03781	-46.63947
39.60000	-2.04484	-46.84115
39.70000	-2.04844	-46.90252
39.80000	-2.05297	-46.98758
39.90000	-2.05781	-47.10102
40.00000	-2.06359	-47.24852
40.10000	-2.06953	-47.39527
40.20000	-2.07406	-47.50223
40.30000	-2.07828	-47.58685
40.40000	-2.08297	-47.68941
40.50000	-2.08859	-47.81530
40.60000	-2.09578	-47.97784
40.70000	-2.10109	-48.15061
40.80000	-2.10469	-48.20133
40.90000	-2.10891	-48.28754
41.00000	-2.11375	-48.37673
41.10000	-2.11984	-48.46401
41.20000	-2.12719	-48.52652
41.30000	-2.13141	-48.61222
41.40000	-2.13563	-48.70282
41.50000	-2.14047	-48.81370
41.60000	-2.14516	-48.91298
41.70000	-2.15047	-49.04026
41.80000	-2.15719	-49.21632
41.90000	-2.16125	-49.29426
42.00000	-2.16563	-49.37490
42.10000	-2.17078	-49.47415
42.20000	-2.17750	-49.62014
42.30000	-2.18375	-49.79049
42.40000	-2.18781	-49.86702
42.50000	-2.19203	-49.95285
42.60000	-2.19703	-50.06160
42.70000	-2.20250	-50.18643
42.80000	-2.20875	-50.32639
42.90000	-2.21516	-50.50613
43.00000	-2.21859	-50.55285
43.10000	-2.22219	-50.62199
43.20000	-2.22656	-50.70464
43.30000	-2.23187	-50.81622
43.40000	-2.23922	-50.98804
43.50000	-2.24422	-51.10204
43.60000	-2.24891	-51.19667
43.70000	-2.25422	-51.29422
43.80000	-2.26000	-51.42435
43.90000	-2.26641	-51.55677
44.00000	-2.27281	-51.73934
44.10000	-2.27625	-51.79479
44.20000	-2.28063	-51.87256
44.30000	-2.28609	-52.00690
44.40000	-2.29266	-52.15402
44.50000	-2.29813	-52.30912
44.60000	-2.30188	-52.37934
44.70000	-2.30578	-52.44624
44.80000	-2.31016	-52.54386
44.90000	-2.31563	-52.66760
45.00000	-2.32172	-52.82250
45.10000	-2.32906	-53.01908
45.20000	-2.33266	-53.08278
45.30000	-2.33656	-53.15097
45.40000	-2.34156	-53.25405
45.50000	-2.34734	-53.38326
45.60000	-2.35391	-53.56367
45.70000	-2.35828	-53.66270
45.80000	-2.36250	-53.74729
45.90000	-2.36734	-53.85308
46.00000	-2.37266	-53.97947
46.10000	-2.37875	-54.11902
46.20000	-2.38578	-54.31479
46.30000	-2.38922	-54.37193
46.40000	-2.39328	-54.45658
46.50000	-2.39781	-54.55136
46.60000	-2.40344	-54.67440
46.70000	-2.41031	-54.84694
46.80000	-2.41516	-54.97607
46.90000	-2.41984	-55.06238
47.00000	-2.42484	-55.16913
47.10000	-2.43000	-55.29144
47.20000	-2.43656	-55.43104
47.30000	-2.44203	-55.59276
47.40000	-2.44547	-55.64966
47.50000	-2.44984	-55.73470
47.60000	-2.45484	-55.84700
47.70000	-2.46109	-55.99556
47.80000	-2.46812	-56.18991
47.90000	-2.47219	-56.28122
48.00000	-2.47625	-56.35543
48.10000	-2.48078	-56.45059
48.20000	-2.48578	-56.56834
48.30000	-2.49172	-56.70454
48.40000	-2.49844	-56.88808
48.50000	-2.50250	-56.97389
48.60000	-2.50703	-57.05945
48.70000	-2.51188	-57.15702
48.80000	-2.51813	-57.29569
48.90000	-2.52437	-57.47124
49.00000	-2.52828	-57.54883
49.10000	-2.53234	-57.62501
49.20000	-2.53672	-57.71803
49.30000	-2.54172	-57.82653
49.40000	-2.54781	-57.96357
49.50000	-2.55500	-58.15019
49.60000	-2.55922	-58.24961
49.70000	-2.56391	-58.34965
49.80000	-2.56891	-58.45103
49.90000	-2.57484	-58.59140
50.00000	-2.58125	-58.75363
50.10000	-2.58547	-58.84081
50.20000	-2.58938	-58.91126
50.30000	-2.59359	-59.00237
50.40000	-2.59891	-59.11410
50.50000	-2.60516	-59.25992
50.60000	-2.61234	-59.45589
50.70000	-2.61609	-59.52985
50.80000	-2.62016	-59.59563
50.90000	-2.62516	-59.70095
51.00000	-2.63109	-59.83267
51.10000	-2.63734	-59.98485
51.20000	-2.64188	-60.08648
51.30000	-2.64625	-60.17214
51.40000	-2.65078	-60.27743
51.50000	-2.65594	-60.38740
51.60000	-2.66156	-60.51194
51.70000	-2.66922	-60.71046
51.80000	-2.67297	-60.78610
51.90000	-2.67703	-60.85338
52.00000	-2.68203	-60.96035
52.10000	-2.68813	-61.09402
52.20000	-2.69469	-61.27065
52.30000	-2.69875	-61.35542
52.40000	-2.70297	-61.41927
52.50000	-2.70781	-61.50968
52.60000	-2.71328	-61.63393
52.70000	-2.71938	-61.77292
52.80000	-2.72656	-61.96954
52.90000	-2.73031	-62.05140
53.00000	-2.73469	-62.12657
53.10000	-2.73969	-62.23774
53.20000	-2.74625	-62.38459
53.30000	-2.75250	-62.60643
53.40000	-2.75594	-62.66977
53.50000	-2.75953	-62.72374
53.60000	-2.76406	-62.81996
53.70000	-2.76922	-62.93626
53.80000	-2.77516	-63.07140
53.90000	-2.78203	-63.25671
54.00000	-2.78594	-63.33598
54.10000	-2.79016	-63.41299
54.20000	-2.79516	-63.52080
54.30000	-2.80078	-63.64845
54.40000	-2.80750	-63.80596
54.50000	-2.81266	-63.93136
54.60000	-2.81656	-64.00461
54.70000	-2.82094	-64.08769
54.80000	-2.82594	-64.20213
54.90000	-2.83172	-64.32738
55.00000	-2.83875	-64.51766
55.10000	-2.84266	-64.60008
55.20000	-2.84687	-64.67685
55.30000	-2.85188	-64.77235
55.40000	-2.85750	-64.90097
55.50000	-2.86438	-65.07218
55.60000	-2.86906	-65.18579
55.70000	-2.87313	-65.25978
55.80000	-2.87766	-65.34276
55.90000	-2.88266	-65.44974
56.00000	-2.88813	-65.56342
56.10000	-2.89563	-65.73932
56.20000	-2.90000	-65.86029
56.30000	-2.90391	-65.91464
56.40000	-2.90922	-66.02762
56.50000	-2.91516	-66.15320
56.60000	-2.92172	-66.32652
56.70000	-2.92578	-66.40834
56.80000	-2.92984	-66.48257
56.90000	-2.93438	-66.57717
57.00000	-2.93953	-66.67995
57.10000	-2.94547	-66.81754
57.20000	-2.95297	-66.99685
57.30000	-2.95688	-67.09594
57.40000	-2.96078	-67.15333
57.50000	-2.96531	-67.23669
57.60000	-2.97031	-67.33811
57.70000	-2.97734	-67.49976
57.80000	-2.98250	-67.61402
57.90000	-2.98656	-67.68659
58.00000	-2.99094	-67.77048
58.10000	-2.99609	-67.87634
58.20000	-3.00219	-68.00224
58.30000	-3.00984	-68.20443
58.40000	-3.01359	-68.27813
58.50000	-3.01750	-68.33889
58.60000	-3.02234	-68.43802
58.70000	-3.02797	-68.55256
58.80000	-3.03438	-68.70902
58.90000	-3.03875	-68.80568
59.00000	-3.04297	-68.88411
59.10000	-3.04734	-68.95471
59.20000	-3.05219	-69.04443
59.30000	-3.05813	-69.17314
59.40000	-3.06703	-69.39764
59.50000	-3.07063	-69.47147
59.60000	-3.07453	-69.53310
59.70000	-3.07938	-69.62248
59.80000	-3.08516	-69.73977
59.90000	-3.09187	-69.89513
60.00000	-3.09609	-69.98914
60.10000	-3.10047	-70.06402
60.20000	-3.10563	-70.17141
60.30000	-3.11141	-70.30214
60.40000	-3.11844	-70.45317
60.50000	-3.12422	-70.63407
60.60000	-3.12734	-70.68807
60.70000	-3.13141	-70.76307
60.80000	-3.13609	-70.85689
60.90000	-3.14188	-70.98104
61.00000	-3.14844	-71.15465
61.10000	-3.15281	-71.24969
61.20000	-3.15672	-71.31842
61.30000	-3.16125	-71.40411
61.40000	-3.16641	-71.51058
61.50000	-3.17266	-71.64621
61.60000	-3.17969	-71.82414
61.70000	-3.18375	-71.91895
61.80000	-3.18797	-71.98858
61.90000	-3.19281	-72.08841
62.00000	-3.19844	-72.21097
62.10000	-3.20484	-72.35582
62.20000	-3.20969	-72.46394
62.30000	-3.21375	-72.54056
62.40000	-3.21797	-72.62494
62.50000	-3.22281	-72.71969
62.60000	-3.22828	-72.84442
62.70000	-3.23594	-73.01835
62.80000	-3.24063	-73.13384
62.90000	-3.24469	-73.20426
63.00000	-3.24953	-73.29769
63.10000	-3.25547	-73.41883
63.20000	-3.26203	-73.57932
63.30000	-3.26625	-73.67013
63.40000	-3.27031	-73.72857
63.50000	-3.27500	-73.82214
63.60000	-3.28016	-73.92305
63.70000	-3.28594	-74.05496
63.80000	-3.29359	-74.24559
63.90000	-3.29750	-74.33154
64.00000	-3.30125	-74.38724
64.10000	-3.30578	-74.47443
64.20000	-3.31156	-74.59135
64.30000	-3.31891	-74.76997
64.40000	-3.32375	-74.89491
64.50000	-3.32766	-74.96337
64.60000	-3.33203	-75.04338
64.70000	-3.33703	-75.14590
64.80000	-3.34250	-75.26667
64.90000	-3.34969	-75.43795
65.00000	-3.35406	-75.53371
65.10000	-3.35812	-75.60015
65.20000	-3.36297	-75.69692
65.30000	-3.36875	-75.81287
65.40000	-3.37547	-75.98433
65.50000	-3.37984	-76.06388
65.60000	-3.38406	-76.13590
65.70000	-3.38828	-76.21835
65.80000	-3.39328	-76.32006
65.90000	-3.39891	-76.43348
66.00000	-3.40625	-76.60256
66.10000	-3.41047	-76.70351
66.20000	-3.41453	-76.76726
66.30000	-3.41938	-76.86371
66.40000	-3.42516	-76.98373
66.50000	-3.43203	-77.15514
66.60000	-3.43672	-77.25906
66.70000	-3.44078	-77.33869
66.80000	-3.44516	-77.40966
66.90000	-3.45016	-77.51064
67.00000	-3.45594	-77.64126
67.10000	-3.46359	-77.81492
67.20000	-3.46750	-77.89988
67.30000	-3.47156	-77.96866
67.40000	-3.47641	-78.06952
67.50000	-3.48250	-78.20063
67.60000	-3.49016	-78.38882
67.70000	-3.49422	-78.47710
67.80000	-3.49797	-78.53675
67.90000	-3.50234	-78.61728
68.00000	-3.50719	-78.71378
68.10000	-3.51281	-78.83555
68.20000	-3.51969	-78.99086
68.30000	-3.52437	-79.11960
68.40000	-3.52828	-79.17892
68.50000	-3.53312	-79.27329
68.60000	-3.53875	-79.38045
68.70000	-3.54594	-79.54632
68.80000	-3.55047	-79.66594
68.90000	-3.55453	-79.73241
69.00000	-3.55937	-79.83324
69.10000	-3.56516	-79.95563
69.20000	-3.57172	-80.10151
69.30000	-3.57828	-80.28315
69.40000	-3.58172	-80.35145
69.50000	-3.58562	-80.40517
69.60000	-3.59047	-80.50708
69.70000	-3.59578	-80.61740
69.80000	-3.60141	-80.75632
69.90000	-3.60641	-80.85784
70.00000	-3.61078	-80.93556
70.10000	-3.61516	-81.02720
70.20000	-3.62016	-81.11915
70.30000	-3.62563	-81.24297
70.40000	-3.63266	-81.39326
70.50000	-3.63734	-81.52284
70.60000	-3.64141	-81.59169
70.70000	-3.64609	-81.68443
70.80000	-3.65188	-81.79840
70.90000	-3.65906	-81.97961
71.00000	-3.66406	-82.09785
71.10000	-3.66813	-82.16428
71.20000	-3.67266	-82.24805
71.30000	-3.67766	-82.35208
71.40000	-3.68281	-82.46571
71.50000	-3.68969	-82.62021
71.60000	-3.69375	-82.71865
71.70000	-3.69813	-82.80050
71.80000	-3.70297	-82.90233
71.90000	-3.70859	-83.02306
72.00000	-3.71516	-83.17361
72.10000	-3.72016	-83.29072
72.20000	-3.72438	-83.37836
72.30000	-3.72891	-83.45780
72.40000	-3.73391	-83.55725
72.50000	-3.73984	-83.69189
72.60000	-3.74703	-83.87430
72.70000	-3.75094	-83.95386
72.80000	-3.75500	-84.02569
72.90000	-3.75984	-84.11503
73.00000	-3.76516	-84.21691
73.10000	-3.77203	-84.36956
73.20000	-3.77703	-84.49468
73.30000	-3.78125	-84.57163
73.40000	-3.78578	-84.65484
73.50000	-3.79078	-84.75202
73.60000	-3.79625	-84.87271
73.70000	-3.80359	-85.03104
73.80000	-3.80766	-85.12220
73.90000	-3.81172	-85.18784
74.00000	-3.81625	-85.27499
74.10000	-3.82141	-85.37738
74.20000	-3.82844	-85.53022
74.30000	-3.83422	-85.67961
74.40000	-3.83859	-85.75547
74.50000	-3.84281	-85.83415
74.60000	-3.84734	-85.91679
74.70000	-3.85266	-86.02569
74.80000	-3.85937	-86.15818
74.90000	-3.86406	-86.28090
75.00000	-3.86812	-86.34266
75.10000	-3.87250	-86.41939
75.20000	-3.87750	-86.50832
75.30000	-3.88375	-86.63012
75.40000	-3.88953	-86.77144
75.50000	-3.89437	-86.85430
75.60000	-3.89922	-86.95277
75.70000	-3.90453	-87.05294
75.80000	-3.91078	-87.18392
75.90000	-3.91922	-87.38859
76.00000	-3.92266	-87.45804
76.10000	-3.92609	-87.50045
76.20000	-3.93047	-87.57515
76.30000	-3.93578	-87.67488
76.40000	-3.94313	-87.82626
76.50000	-3.94781	-87.94815
76.60000	-3.95172	-88.00336
76.70000	-3.95609	-88.07585
76.80000	-3.96141	-88.18151
76.90000	-3.96641	-88.27476
77.00000	-3.97359	-88.42383
77.10000	-3.97844	-88.55253
77.20000	-3.98266	-88.60964
77.30000	-3.98766	-88.70597
77.40000	-3.99359	-88.82947
77.50000	-4.00109	-89.02010
77.60000	-4.00516	-89.11204
77.70000	-4.00859	-89.15646
77.80000	-4.01281	-89.23823
77.90000	-4.01781	-89.33948
78.00000	-4.02328	-89.45853
78.10000	-4.03063	-89.60648
78.20000	-4.03516	-89.72207
78.30000	-4.03906	-89.78907
78.40000	-4.04375	-89.87818
78.50000	-4.04938	-89.98546
78.60000	-4.05594	-90.13244
78.70000	-4.06094	-90.23657
78.80000	-4.06500	-90.31945
78.90000	-4.06938	-90.38347
79.00000	-4.07438	-90.48619
79.10000	-4.08016	-90.60678
79.20000	-4.08813	-90.77775
79.30000	-4.09219	-90.88555
79.40000	-4.09578	-90.92747
79.50000	-4.10031	-91.01460
79.60000	-4.10594	-91.12585
79.70000	-4.11297	-91.28475
79.80000	-4.11781	-91.40940
79.90000	-4.12203	-91.46988
80.00000	-4.12641	-91.55989
80.10000	-4.13125	-91.65548
80.20000	-4.13656	-91.75634
80.30000	-4.14328	-91.90715
80.40000	-4.14859	-92.03532
80.50000	-4.15250	-92.10326
80.60000	-4.15719	-92.18936
80.70000	-4.16250	-92.28672
80.80000	-4.16953	-92.43991
80.90000	-4.17453	-92.55601
81.00000	-4.17844	-92.63095
81.10000	-4.18297	-92.71024
81.20000	-4.18813	-92.82185
81.30000	-4.19391	-92.93178
81.40000	-4.20078	-93.07816
81.50000	-4.20563	-93.20769
81.60000	-4.20953	-93.26923
81.70000	-4.21422	-93.35161
81.80000	-4.21953	-93.45765
81.90000	-4.22625	-93.60767
82.00000	-4.23156	-93.73228
82.10000	-4.23563	-93.80620
82.20000	-4.24000	-93.88236
82.30000	-4.24484	-93.97627
82.40000	-4.25016	-94.08779
82.50000	-4.25734	-94.23251
82.60000	-4.26188	-94.34338
82.70000	-4.26578	-94.40356
82.80000	-4.27063	-94.48358
82.90000	-4.27609	-94.60194
83.00000	-4.28328	-94.76848
83.10000	-4.28875	-94.89956
83.20000	-4.29281	-94.97388
83.30000	-4.29719	-95.05797
83.40000	-4.30187	-95.14612
83.50000	-4.30719	-95.25146
83.60000	-4.31453	-95.41772
83.70000	-4.31891	-95.53461
83.80000	-4.32281	-95.58748
83.90000	-4.32750	-95.67039
84.00000	-4.33281	-95.78422
84.10000	-4.33938	-95.92446
84.20000	-4.34453	-96.04559
84.30000	-4.34875	-96.12799
84.40000	-4.35344	-96.21437
84.50000	-4.35891	-96.31994
84.60000	-4.36484	-96.45344
84.70000	-4.37234	-96.62417
84.80000	-4.37625	-96.71693
84.90000	-4.38000	-96.77972
85.00000	-4.38438	-96.86404
85.10000	-4.38969	-96.96128
85.20000	-4.39703	-97.13750
85.30000	-4.40266	-97.28331
85.40000	-4.40625	-97.35578
85.50000	-4.41047	-97.42807
85.60000	-4.41578	-97.53434
85.70000	-4.42125	-97.66102
85.80000	-4.42719	-97.79520
85.90000	-4.43172	-97.89275
86.00000	-4.43594	-97.96702
86.10000	-4.44078	-98.06897
86.20000	-4.44609	-98.17883
86.30000	-4.45219	-98.30832
86.40000	-4.45797	-98.44175
86.50000	-4.46219	-98.51950
86.60000	-4.46641	-98.58891
86.70000	-4.47109	-98.67971
86.80000	-4.47672	-98.80060
86.90000	-4.48406	-98.96277
87.00000	-4.48906	-99.09075
87.10000	-4.49281	-99.14250
87.20000	-4.49750	-99.22630
87.30000	-4.50266	-99.32968
87.40000	-4.50875	-99.46289
87.50000	-4.51422	-99.58391
87.60000	-4.51859	-99.66227
87.70000	-4.52313	-99.72993
87.80000	-4.52797	-99.83735
87.90000	-4.53344	-99.93073
88.00000	-4.54094	-100.07883
88.10000	-4.54609	-100.22172
88.20000	-4.54984	-100.27596
88.30000	-4.55406	-100.33832
88.40000	-4.55922	-100.43688
88.50000	-4.56594	-100.56383
88.60000	-4.57172	-100.69852
88.70000	-4.57578	-100.78669
88.80000	-4.58016	-100.83979
88.90000	-4.58500	-100.93298
89.00000	-4.59016	-101.02535
89.10000	-4.59734	-101.16155
89.20000	-4.60281	-101.30622
89.30000	-4.60656	-101.36228
89.40000	-4.61109	-101.43122
89.50000	-4.61625	-101.52816
89.60000	-4.62344	-101.66970
89.70000	-4.62828	-101.79553
89.80000	-4.63203	-101.84494
89.90000	-4.63641	-101.91710
90.00000	-4.64156	-102.00990
90.10000	-4.64750	-102.12601
90.20000	-4.65547	-102.28427
90.30000	-4.66016	-102.41926
90.40000	-4.66375	-102.45389
90.50000	-4.66828	-102.53615
90.60000	-4.67297	-102.61486
90.70000	-4.67906	-102.72357
90.80000	-4.68438	-102.84498
90.90000	-4.68875	-102.92015
91.00000	-4.69312	-102.98753
91.10000	-4.69797	-103.07701
91.20000	-4.70344	-103.17726
91.30000	-4.71031	-103.29792
91.40000	-4.71547	-103.43959
91.50000	-4.71938	-103.49548
91.60000	-4.72391	-103.55894
91.70000	-4.72906	-103.65813
91.80000	-4.73562	-103.78194
91.90000	-4.74203	-103.93665
92.00000	-4.74641	-103.99994
92.10000	-4.75094	-104.08110
92.20000	-4.75594	-104.17166
92.30000	-4.76219	-104.29335
92.40000	-4.77062	-104.47436
92.50000	-4.77453	-104.58257
92.60000	-4.77734	-104.59835
92.70000	-4.78188	-104.66929
92.80000	-4.78734	-104.76399
92.90000	-4.79500	-104.93100
93.00000	-4.79922	-105.03280
93.10000	-4.80266	-105.07909
93.20000	-4.80688	-105.14343
93.30000	-4.81172	-105.23665
93.40000	-4.81734	-105.34044
93.50000	-4.82453	-105.47981
93.60000	-4.83094	-105.65779
93.70000	-4.83437	-105.70841
93.80000	-4.83875	-105.76474
93.90000	-4.84391	-105.87174
94.00000	-4.85063	-106.01071
94.10000	-4.85563	-106.13604
94.20000	-4.85969	-106.19842
94.30000	-4.86391	-106.26766
94.40000	-4.86859	-106.34848
94.50000	-4.87406	-106.46126
94.60000	-4.88047	-106.57900
94.70000	-4.88641	-106.73007
94.80000	-4.89062	-106.79071
94.90000	-4.89547	-106.87512
95.00000	-4.90094	-106.98304
95.10000	-4.90797	-107.13783
95.20000	-4.91281	-107.24921
95.30000	-4.91656	-107.30976
95.40000	-4.92078	-107.39057
95.50000	-4.92547	-107.47185
95.60000	-4.93094	-107.57394
95.70000	-4.93844	-107.73031
95.80000	-4.94375	-107.87937
95.90000	-4.94750	-107.92401
96.00000	-4.95203	-108.00647
96.10000	-4.95750	-108.11456
96.20000	-4.96422	-108.25484
96.30000	-4.96906	-108.36133
96.40000	-4.97297	-108.42352
96.50000	-4.97750	-108.50087
96.60000	-4.98234	-108.58871
96.70000	-4.98766	-108.69232
96.80000	-4.99500	-108.84359
96.90000	-5.00047	-108.98728
97.00000	-5.00406	-109.03562
97.10000	-5.00844	-109.11346
97.20000	-5.01328	-109.20174
97.30000	-5.01922	-109.30332
97.40000	-5.02531	-109.45264
97.50000	-5.02953	-109.52470
97.60000	-5.03391	-109.60332
97.70000	-5.03875	-109.68529
97.80000	-5.04453	-109.80184
97.90000	-5.05203	-109.94875
98.00000	-5.05719	-110.09211
98.10000	-5.06094	-110.13931
98.20000	-5.06531	-110.21467
98.30000	-5.07047	-110.30630
98.40000	-5.07703	-110.43505
98.50000	-5.08297	-110.57390
98.60000	-5.08688	-110.64442
98.70000	-5.09078	-110.69761
98.80000	-5.09547	-110.78081
98.90000	-5.10094	-110.88298
99.00000	-5.10797	-111.00992
99.10000	-5.11375	-111.17525
99.20000	-5.11750	-111.22391
99.30000	-5.12188	-111.28410
99.40000	-5.12719	-111.38710
99.50000	-5.13344	-111.50521
99.60000	-5.13938	-111.64426
99.70000	-5.14344	-111.71023
99.80000	-5.14766	-111.77596
99.90000	-5.15219	-111.85794
100.00000	-5.15750	-111.95446
100.10000	-5.16422	-112.07303
100.20000	-5.17031	-112.23648
100.30000	-5.17406	-112.28427
100.40000	-5.17828	-112.35957
100.50000	-5.18344	-112.44147
100.60000	-5.19063	-112.56887
100.70000	-5.19687	-112.73032
100.80000	-5.20062	-112.79564
100.90000	-5.20484	-112.85899
101.00000	-5.21000	-112.94030
101.10000	-5.21547	-113.05320
101.20000	-5.22297	-113.19850
101.30000	-5.22813	-113.33688
101.40000	-5.23172	-113.38335
101.50000	-5.23641	-113.45684
101.60000	-5.24172	-113.57789
101.70000	-5.24797	-113.70843
101.80000	-5.25297	-113.82385
101.90000	-5.25719	-113.89036
102.00000	-5.26156	-113.97135
102.10000	-5.26672	-114.06434
102.20000	-5.27234	-114.17831
102.30000	-5.27875	-114.30841
102.40000	-5.28391	-114.43959
102.50000	-5.28766	-114.49901
102.60000	-5.29234	-114.57584
102.70000	-5.29750	-114.67811
102.80000	-5.30375	-114.79886
102.90000	-5.30938	-114.93187
103.00000	-5.31359	-115.01120
103.10000	-5.31781	-115.08110
103.20000	-5.32266	-115.16210
103.30000	-5.32813	-115.26617
103.40000	-5.33422	-115.38501
103.50000	-5.33969	-115.51608
103.60000	-5.34328	-115.57882
103.70000	-5.34766	-115.63293
103.80000	-5.35281	-115.73140
103.90000	-5.35953	-115.85003
104.00000	-5.36672	-116.02935
104.10000	-5.37094	-116.11535
104.20000	-5.37500	-116.17150
104.30000	-5.37969	-116.25284
104.40000	-5.38453	-116.33755
104.50000	-5.39016	-116.43599
104.60000	-5.39656	-116.58081
104.70000	-5.40094	-116.65479
104.80000	-5.40547	-116.72816
104.90000	-5.41047	-116.81622
105.00000	-5.41688	-116.92657
105.10000	-5.42297	-117.06618
105.20000	-5.42703	-117.13041
105.30001	-5.43109	-117.19982
105.40001	-5.43594	-117.26741
105.50001	-5.44156	-117.36971
105.60001	-5.44734	-117.48798
105.70001	-5.45406	-117.63120
105.80001	-5.45812	-117.69993
105.90001	-5.46266	-117.76831
106.00001	-5.46766	-117.85103
106.10001	-5.47438	-117.97516
106.20001	-5.48031	-118.12396
106.30001	-5.48422	-118.17615
106.40001	-5.48828	-118.24515
106.50001	-5.49312	-118.32680
106.60001	-5.49844	-118.42032
106.70001	-5.50484	-118.53410
106.80001	-5.51047	-118.67146
106.90001	-5.51437	-118.72649
107.00001	-5.51875	-118.79010
107.10001	-5.52375	-118.87304
107.20001	-5.53031	-118.98662
107.30001	-5.53641	-119.13334
107.40001	-5.54031	-119.19239
107.50001	-5.54453	-119.24479
107.60001	-5.54906	-119.32018
107.70001	-5.55406	-119.40859
107.80001	-5.55984	-119.49989
107.90001	-5.56672	-119.64947
108.00001	-5.57078	-119.71359
108.10001	-5.57531	-119.78547
108.20001	-5.58063	-119.86994
108.30001	-5.58719	-119.98470
108.40001	-5.59375	-120.13736
108.50001	-5.59813	-120.21037
108.60001	-5.60281	-120.28348
108.70001	-5.60844	-120.38979
108.80001	-5.61469	-120.52242
108.90001	-5.62266	-120.69653
109.00001	-5.62547	-120.75728
109.10001	-5.62828	-120.77232
109.20001	-5.63266	-120.83322
109.30001	-5.63719	-120.91725
109.40001	-5.64328	-121.02386
109.50001	-5.64984	-121.17048
109.60001	-5.65406	-121.24865
109.70001	-5.65828	-121.31803
109.80001	-5.66328	-121.39425
109.90001	-5.66859	-121.49738
110.00001	-5.67453	-121.59408
110.10001	-5.68125	-121.74986
110.20001	-5.68516	-121.81224
110.30001	-5.68969	-121.88761
110.40001	-5.69469	-121.97869
110.50001	-5.70047	-122.08132
110.60001	-5.70719	-122.23386
110.70001	-5.71125	-122.31108
110.80001	-5.71531	-122.36158
110.90001	-5.71984	-122.44186
111.00001	-5.72516	-122.53808
111.10001	-5.73094	-122.63791
111.20001	-5.73781	-122.79934
111.30001	-5.74172	-122.86877
111.40001	-5.74609	-122.92582
111.50001	-5.75109	-123.00728
111.60001	-5.75672	-123.11646
111.70001	-5.76375	-123.26886
111.80001	-5.76797	-123.33802
111.90001	-5.77219	-123.39453
112.00001	-5.77688	-123.47741
112.10001	-5.78219	-123.56593
112.20001	-5.78844	-123.67772
112.30001	-5.79531	-123.84994
112.40001	-5.79859	-123.88695
112.50001	-5.80266	-123.93603
112.60001	-5.80781	-124.02859
112.70001	-5.81422	-124.14147
112.80001	-5.82047	-124.28509
112.90001	-5.82469	-124.36406
113.00001	-5.82875	-124.41974
113.10001	-5.83359	-124.49112
113.20001	-5.83875	-124.58794
113.30001	-5.84500	-124.68841
113.40001	-5.85156	-124.85050
113.50001	-5.85531	-124.90360
113.60001	-5.85953	-124.96436
113.70001	-5.86453	-125.05139
113.80001	-5.87125	-125.16990
113.90001	-5.87734	-125.30987
114.00001	-5.88125	-125.36448
114.10001	-5.88547	-125.42543
114.20001	-5.89031	-125.51059
114.30001	-5.89594	-125.61373
114.40001	-5.90266	-125.73425
114.50001	-5.90875	-125.89718
114.60001	-5.91203	-125.93308
114.70001	-5.91625	-125.98652
114.80001	-5.92109	-126.07035
114.90001	-5.92672	-126.16098
115.00001	-5.93359	-126.31534
115.10001	-5.93813	-126.40768
115.20001	-5.94219	-126.46149
115.30001	-5.94703	-126.54144
115.40001	-5.95250	-126.63849
115.50001	-5.95953	-126.77254
115.60001	-5.96516	-126.91920
115.70001	-5.96859	-126.95692
115.80001	-5.97297	-127.01216
115.90001	-5.97797	-127.10145
116.00001	-5.98406	-127.20607
116.10001	-5.99062	-127.35167
116.20001	-5.99500	-127.41992
116.30001	-5.99906	-127.48393
116.40001	-6.00344	-127.54549
116.50001	-6.00859	-127.63515
116.60001	-6.01484	-127.75517
116.70001	-6.02266	-127.93823
116.80001	-6.02656	-128.01351
116.90001	-6.03094	-128.06630
117.00001	-6.03594	-128.16669
117.10001	-6.04250	-128.28977
117.20001	-6.04766	-128.41509
117.30001	-6.05141	-128.47367
117.40001	-6.05547	-128.51858
117.50001	-6.06031	-128.60905
117.60001	-6.06594	-128.71362
117.70001	-6.07281	-128.85663
117.80001	-6.07984	-129.03762
117.90001	-6.08313	-129.07955
118.00001	-6.08719	-129.13531
118.10001	-6.09203	-129.21789
118.20001	-6.09797	-129.33955
118.30001	-6.10406	-129.46542
118.40001	-6.10844	-129.54848
118.50001	-6.11281	-129.61604
118.60001	-6.11734	-129.69422
118.70001	-6.12266	-129.79119
118.80001	-6.12891	-129.91208
118.90001	-6.13563	-130.06902
119.00001	-6.13969	-130.14330
119.10001	-6.14406	-130.20706
119.20001	-6.14891	-130.28902
119.30001	-6.15438	-130.39711
119.40001	-6.16000	-130.51973
119.50001	-6.16453	-130.60685
119.60001	-6.16875	-130.67223
119.70001	-6.17328	-130.74659
119.80001	-6.17844	-130.84522
119.90001	-6.18453	-130.95246
120.00001	-6.19156	-131.11953
120.10001	-6.19578	-131.20136
120.20001	-6.20031	-131.26607
120.30001	-6.20562	-131.36201
120.40001	-6.21203	-131.48871
120.50001	-6.21734	-131.59853
120.60001	-6.22141	-131.66198
120.70001	-6.22578	-131.73018
120.80001	-6.23047	-131.81496
120.90001	-6.23578	-131.89983
121.00001	-6.24188	-132.01414
121.10001	-6.24844	-132.16917
121.20001	-6.25187	-132.22365
121.30001	-6.25609	-132.27043
121.40001	-6.26094	-132.35112
121.50001	-6.26641	-132.45201
121.60001	-6.27344	-132.59883
121.70001	-6.27813	-132.68313
121.80001	-6.28234	-132.74336
121.90001	-6.28703	-132.81354
122.00001	-6.29250	-132.90505
122.10001	-6.29922	-133.01843
122.20001	-6.30625	-133.19561
122.30001	-6.30969	-133.23417
122.40001	-6.31391	-133.29689
122.50001	-6.31906	-133.37833
122.60001	-6.32500	-133.48036
122.70001	-6.33125	-133.60786
122.80001	-6.33516	-133.67683
122.90001	-6.33922	-133.72470
123.00001	-6.34391	-133.79896
123.10001	-6.34891	-133.89143
123.20001	-6.35484	-133.98322
123.30001	-6.36203	-134.14145
123.40001	-6.36609	-134.21027
123.50001	-6.37031	-134.26918
123.60001	-6.37516	-134.34722
123.70001	-6.38016	-134.42995
123.80001	-6.38641	-134.55249
123.90001	-6.39109	-134.63016
124.00001	-6.39547	-134.69915
124.10001	-6.40016	-134.76944
124.20001	-6.40531	-134.85628
124.30001	-6.41109	-134.95250
124.40001	-6.41875	-135.10524
124.50001	-6.42234	-135.16738
124.60001	-6.42656	-135.20136
124.70001	-6.43141	-135.27343
124.80001	-6.43719	-135.36713
124.90001	-6.44562	-135.54734
125.00001	-6.45000	-135.61924
125.10001	-6.45391	-135.66290
125.20001	-6.45875	-135.73033
125.30001	-6.46422	-135.82364
125.40001	-6.47094	-135.93517
125.50001	-6.47719	-136.09685
125.60001	-6.48000	-136.10908
125.70001	-6.48391	-136.15696
125.80001	-6.48906	-136.24267
125.90001	-6.49563	-136.35063
126.00001	-6.50203	-136.52228
126.10001	-6.50578	-136.56868
126.20001	-6.50953	-136.61233
126.30001	-6.51422	-136.67798
126.40001	-6.51937	-136.76938
126.50001	-6.52547	-136.88500
126.60001	-6.53281	-137.06221
126.70001	-6.53672	-137.11888
126.80001	-6.54094	-137.17015
126.90001	-6.54578	-137.25328
127.00001	-6.55188	-137.35816
127.10001	-6.55875	-137.52465
127.20001	-6.56297	-137.60278
127.30001	-6.56672	-137.63767
127.40001	-6.57125	-137.70975
127.50001	-6.57656	-137.79774
127.60001	-6.58234	-137.90573
127.70001	-6.58906	-138.05813
127.80001	-6.59297	-138.11140
127.90001	-6.59703	-138.17152
128.00001	-6.60203	-138.25519
128.10001	-6.60781	-138.34831
128.20001	-6.61469	-138.49296
128.30001	-6.61953	-138.59062
128.40001	-6.62359	-138.64592
128.50001	-6.62797	-138.71297
128.60001	-6.63297	-138.78989
128.70001	-6.63891	-138.90965
128.80001	-6.64656	-139.08002
128.90001	-6.65031	-139.14916
129.00001	-6.65422	-139.18544
129.10001	-6.65891	-139.26537
129.20001	-6.66484	-139.36614
129.30001	-6.67156	-139.51614
129.40001	-6.67563	-139.58558
129.50001	-6.67984	-139.63321
129.60001	-6.68469	-139.70728
129.70001	-6.68984	-139.79922
129.80001	-6.69578	-139.92208
129.90001	-6.70344	-140.07375
130.00001	-6.70750	-140.16071
130.10001	-6.71109	-140.20631
130.20001	-6.71578	-140.27523
130.30001	-6.72172	-140.41339
130.40001	-6.72813	-140.54218
130.50001	-6.73266	-140.61791
130.60001	-6.73688	-140.67654
130.70001	-6.74156	-140.75524
130.80001	-6.74688	-140.85455
130.90001	-6.75266	-140.96621
131.00001	-6.75937	-141.10056
131.10001	-6.76328	-141.17213
131.20001	-6.76734	-141.22027
131.30001	-6.77219	-141.29673
131.40001	-6.77813	-141.40069
131.50001	-6.78547	-141.55845
131.60001	-6.79000	-141.63880
131.70001	-6.79406	-141.69312
131.80001	-6.79828	-141.75342
131.90001	-6.80344	-141.84047
132.00001	-6.80906	-141.93104
132.10001	-6.81594	-142.08671
132.20001	-6.82016	-142.15069
132.30001	-6.82438	-142.20120
132.40001	-6.82937	-142.28153
132.50001	-6.83516	-142.39320
132.60001	-6.84188	-142.52917
132.70001	-6.84656	-142.60639
132.80001	-6.85094	-142.66941
132.90001	-6.85563	-142.74502
133.00001	-6.86062	-142.82425
133.10001	-6.86688	-142.93084
133.20001	-6.87391	-143.10968
133.30001	-6.87734	-143.13008
133.40001	-6.88125	-143.13290
133.50001	-6.88609	-143.18545
133.60001	-6.89188	-143.28429
133.70001	-6.89875	-143.41269
133.80001	-6.90344	-143.50110
133.90001	-6.90734	-143.54810
134.00001	-6.91172	-143.61459
134.10001	-6.91672	-143.69589
134.20001	-6.92250	-143.80467
134.30001	-6.92953	-143.95452
134.40001	-6.93359	-144.01418
134.50001	-6.93797	-144.07854
134.60001	-6.94281	-144.15328
134.70001	-6.94859	-144.25804
134.80001	-6.95563	-144.40300
134.90001	-6.96016	-144.49637
135.00001	-6.96391	-144.52837
135.10001	-6.96828	-144.58774
135.20001	-6.97328	-144.66417
135.30001	-6.97875	-144.75797
135.40001	-6.98578	-144.89755
135.50001	-6.99016	-144.97785
135.60001	-6.99438	-145.02832
135.70001	-6.99922	-145.09369
135.80001	-7.00438	-145.18061
135.90001	-7.01156	-145.30382
136.00001	-7.01687	-145.41438
136.10001	-7.02109	-145.47794
136.20001	-7.02578	-145.52954
136.30001	-7.03062	-145.61033
136.40001	-7.03609	-145.69491
136.50001	-7.04313	-145.83693
136.60001	-7.04688	-145.89417
136.70001	-7.05078	-145.92808
136.80001	-7.05547	-145.99194
136.90001	-7.06094	-146.07470
137.00001	-7.06797	-146.20958
137.10001	-7.07297	-146.30111
137.20001	-7.07703	-146.34506
137.30001	-7.08141	-146.39924
137.40001	-7.08641	-146.47089
137.50001	-7.09188	-146.54598
137.60001	-7.09953	-146.70408
137.70001	-7.10375	-146.77750
137.80001	-7.10766	-146.80444
137.90001	-7.11250	-146.86233
138.00001	-7.11844	-146.95288
138.10001	-7.12625	-147.13150
138.20001	-7.13031	-147.18229
138.30001	-7.13391	-147.20960
138.40001	-7.13844	-147.25523
138.50001	-7.14344	-147.33368
138.60001	-7.14891	-147.41404
138.70001	-7.15641	-147.56079
138.80001	-7.16078	-147.63586
138.90001	-7.16500	-147.67697
139.00001	-7.16953	-147.73385
139.10001	-7.17484	-147.81076
139.20001	-7.18219	-147.94351
139.30001	-7.18688	-148.01982
139.40001	-7.19109	-148.07387
139.50001	-7.19562	-148.13319
139.60001	-7.20078	-148.19409
139.70001	-7.20609	-148.28084
139.80001	-7.21313	-148.42148
139.90001	-7.21703	-148.46960
140.00001	-7.22109	-148.49834
140.10001	-7.22609	-148.57388
140.20001	-7.23141	-148.66108
140.30001	-7.23797	-148.77227
140.40001	-7.24266	-148.85475
140.50001	-7.24703	-148.89866
140.60001	-7.25141	-148.95211
140.70001	-7.25641	-149.01425
140.80001	-7.26234	-149.11646
140.90001	-7.27078	-149.26356
141.00001	-7.27516	-149.36194
141.10001	-7.27875	-149.37662
141.20001	-7.28359	-149.44056
141.30001	-7.28922	-149.52315
141.40001	-7.29625	-149.65191
141.50001	-7.30031	-149.70814
141.60001	-7.30453	-149.74868
141.70001	-7.30953	-149.82001
141.80001	-7.31531	-149.91346
141.90001	-7.32188	-150.05453
142.00001	-7.32875	-150.20955
142.10001	-7.33156	-150.21054
142.20001	-7.33516	-150.23400
142.30001	-7.33969	-150.28766
142.40001	-7.34500	-150.36993
142.50001	-7.35203	-150.49995
142.60001	-7.35703	-150.58939
142.70001	-7.36109	-150.63602
142.80001	-7.36547	-150.67738
142.90001	-7.37047	-150.75360
143.00001	-7.37641	-150.85995
143.10001	-7.38453	-151.01928
143.20001	-7.38844	-151.09073
143.30001	-7.39234	-151.11154
143.40001	-7.39687	-151.17894
143.50001	-7.40219	-151.25537
143.60001	-7.40906	-151.38663
143.70001	-7.41391	-151.47196
143.80001	-7.41828	-151.52220
143.90001	-7.42266	-151.57011
144.00001	-7.42797	-151.64793
144.10001	-7.43391	-151.75186
144.20001	-7.44094	-151.90627
144.30001	-7.44469	-151.94182
144.40001	-7.44875	-151.97769
144.50001	-7.45375	-152.05094
144.60001	-7.45922	-152.13957
144.70001	-7.46578	-152.26042
144.80001	-7.47047	-152.33934
144.90001	-7.47453	-152.38711
145.00001	-7.47906	-152.43764
145.10001	-7.48406	-152.51563
145.20001	-7.48969	-152.61075
145.30001	-7.49719	-152.74049
145.40001	-7.50156	-152.82628
145.50001	-7.50531	-152.85738
145.60001	-7.51000	-152.90686
145.70001	-7.51578	-153.01023
145.80001	-7.52297	-153.15938
145.90001	-7.52766	-153.24016
146.00001	-7.53156	-153.27220
146.10001	-7.53578	-153.32372
146.20001	-7.54078	-153.39378
146.30001	-7.54641	-153.48367
146.40001	-7.55281	-153.59838
146.50001	-7.55766	-153.67393
146.60001	-7.56188	-153.72609
146.70001	-7.56703	-153.78797
146.80001	-7.57281	-153.89390
146.90001	-7.57953	-154.01328
147.00001	-7.58453	-154.09170
147.10001	-7.58828	-154.12919
147.20001	-7.59250	-154.16467
147.30001	-7.59719	-154.21797
147.40001	-7.60250	-154.30740
147.50001	-7.61016	-154.44495
147.60001	-7.61516	-154.54888
147.70001	-7.61906	-154.57028
147.80001	-7.62359	-154.62519
147.90001	-7.62906	-154.70268
148.00001	-7.63578	-154.82621
148.10001	-7.64062	-154.90997
148.20001	-7.64469	-154.94357
148.30001	-7.64922	-154.99754
148.40001	-7.65437	-155.07458
148.50001	-7.65984	-155.16189
148.60001	-7.66734	-155.29898
148.70001	-7.67172	-155.37311
148.80001	-7.67562	-155.40113
148.90001	-7.67984	-155.43436
149.00001	-7.68500	-155.50330
149.10001	-7.69219	-155.63071
149.20001	-7.69750	-155.73756
149.30001	-7.70172	-155.77844
149.40001	-7.70641	-155.83187
149.50001	-7.71219	-155.91396
149.60001	-7.71859	-156.01848
149.70001	-7.72656	-156.21351
149.80001	-7.73000	-156.25626
149.90001	-7.73344	-156.26179
150.00001	-7.73828	-156.32473
150.10001	-7.74391	-156.41664
150.20001	-7.74984	-156.53348
150.30001	-7.75391	-156.57869
150.40001	-7.75797	-156.61314
150.50001	-7.76234	-156.65890
150.60001	-7.76734	-156.73147
150.70001	-7.77328	-156.84195
150.80001	-7.78078	-156.98124
150.90001	-7.78531	-157.06868
151.00001	-7.78938	-157.09367
151.10001	-7.79422	-157.17562
151.20001	-7.79984	-157.24851
151.30001	-7.80625	-157.37386
151.40001	-7.81078	-157.44025
151.50001	-7.81469	-157.47632
151.60001	-7.81906	-157.51268
151.70001	-7.82406	-157.59337
151.80001	-7.83016	-157.69498
151.90001	-7.83828	-157.86238
152.00001	-7.84250	-157.92932
152.10001	-7.84609	-157.94252
152.20001	-7.85063	-157.98590
152.30001	-7.85578	-158.05814
152.40001	-7.86234	-158.18334
152.50001	-7.86766	-158.27511
152.60001	-7.87203	-158.32406
152.70001	-7.87641	-158.36985
152.80001	-7.88141	-158.43756
152.90001	-7.88688	-158.52073
153.00001	-7.89328	-158.63605
153.10001	-7.89812	-158.71470
153.20001	-7.90203	-158.74389
153.30001	-7.90688	-158.79530
153.40001	-7.91219	-158.87699
153.50001	-7.91906	-158.99196
153.60001	-7.92422	-159.08070
153.70001	-7.92828	-159.11478
153.80001	-7.93250	-159.15126
153.90001	-7.93750	-159.21666
154.00001	-7.94328	-159.31305
154.10001	-7.95031	-159.43018
154.20001	-7.95578	-159.56059
154.30001	-7.95953	-159.56993
154.40001	-7.96422	-159.60756
154.50001	-7.97000	-159.69698
154.60001	-7.97656	-159.80731
154.70001	-7.98109	-159.87250
154.80001	-7.98484	-159.90004
154.90001	-7.98922	-159.94054
155.00001	-7.99438	-160.00964
155.10001	-8.00031	-160.10889
155.20001	-8.00828	-160.24947
155.30001	-8.01297	-160.34108
155.40001	-8.01656	-160.34248
155.50001	-8.02094	-160.38953
155.60001	-8.02625	-160.44958
155.70001	-8.03313	-160.57530
155.80001	-8.03797	-160.65958
155.90001	-8.04203	-160.69253
156.00001	-8.04656	-160.73057
156.10001	-8.05188	-160.79158
156.20001	-8.05750	-160.88040
156.30001	-8.06469	-161.02071
156.40001	-8.06891	-161.07367
156.50001	-8.07281	-161.09484
156.60001	-8.07750	-161.15373
156.70001	-8.08297	-161.22043
156.80001	-8.09047	-161.36493
156.90001	-8.09500	-161.44055
157.00001	-8.09859	-161.44647
157.10001	-8.10297	-161.48275
157.20001	-8.10781	-161.55069
157.30001	-8.11313	-161.62433
157.40001	-8.12016	-161.74209
157.50001	-8.12547	-161.85072
157.60001	-8.12953	-161.86643
157.70001	-8.13406	-161.92052
157.80001	-8.13922	-161.97222
157.90001	-8.14750	-162.13091
158.00001	-8.15297	-162.24711
158.10001	-8.15656	-162.26169
158.20001	-8.16094	-162.29458
158.30001	-8.16594	-162.36575
158.40001	-8.17156	-162.45203
158.50001	-8.17906	-162.58124
158.60001	-8.18250	-162.62697
158.70001	-8.18609	-162.63498
158.80001	-8.19063	-162.68829
158.90001	-8.19563	-162.75217
159.00001	-8.20234	-162.86950
159.10001	-8.20828	-162.98419
159.20001	-8.21234	-163.01455
159.30001	-8.21656	-163.04663
159.40001	-8.22125	-163.09676
159.50001	-8.22688	-163.18634
159.60001	-8.23438	-163.31775
159.70001	-8.23938	-163.40590
159.80001	-8.24328	-163.42650
159.90001	-8.24828	-163.48085
160.00001	-8.25375	-163.55512
160.10001	-8.26031	-163.66543
160.20001	-8.26531	-163.75847
160.30001	-8.26922	-163.77686
160.40001	-8.27359	-163.81702
160.50001	-8.27859	-163.87287
160.60001	-8.28391	-163.95169
160.70001	-8.29094	-164.06845
160.80001	-8.29625	-164.16430
160.90001	-8.30000	-164.18555
161.00001	-8.30422	-164.21299
161.10001	-8.30938	-164.27371
161.20001	-8.31672	-164.40141
161.30001	-8.32219	-164.50541
161.40001	-8.32609	-164.52183
161.50001	-8.33031	-164.56036
161.60001	-8.33547	-164.61052
161.70001	-8.34078	-164.69866
161.80001	-8.34844	-164.82870
161.90001	-8.35297	-164.91108
162.00001	-8.35672	-164.92350
162.10001	-8.36125	-164.96082
162.20001	-8.36656	-165.03130
162.30001	-8.37375	-165.15943
162.40001	-8.37922	-165.26507
162.50001	-8.38297	-165.27930
162.60001	-8.38703	-165.29441
162.70001	-8.39187	-165.36106
162.80001	-8.39750	-165.44877
162.90001	-8.40469	-165.57963
163.00001	-8.40984	-165.67683
163.10001	-8.41359	-165.69044
163.20001	-8.41797	-165.72110
163.30001	-8.42328	-165.78323
163.40001	-8.42953	-165.89335
163.50001	-8.43531	-165.98977
163.60001	-8.43969	-166.03869
163.70001	-8.44391	-166.06390
163.80001	-8.44875	-166.11832
163.90001	-8.45437	-166.21204
164.00001	-8.46187	-166.33086
164.10001	-8.46641	-166.41057
164.20001	-8.47000	-166.41627
164.30001	-8.47453	-166.45490
164.40001	-8.48000	-166.52338
164.50001	-8.48719	-166.65402
164.60001	-8.49250	-166.75304
164.70001	-8.49641	-166.76232
164.80001	-8.50063	-166.79300
164.90001	-8.50563	-166.85629
165.00001	-8.51094	-166.92999
165.10001	-8.51766	-167.02951
165.20001	-8.52328	-167.15306
165.30001	-8.52703	-167.17042
165.40001	-8.53156	-167.20210
165.50001	-8.53719	-167.26881
165.60001	-8.54531	-167.42754
165.70001	-8.55063	-167.54209
165.80001	-8.55391	-167.53364
165.90001	-8.55828	-167.56718
166.00001	-8.56375	-167.67065
166.10001	-8.56906	-167.75130
166.20001	-8.57531	-167.85420
166.30001	-8.57984	-167.93354
166.40001	-8.58359	-167.94804
166.50001	-8.58797	-167.98787
166.60001	-8.59281	-168.04746
166.70001	-8.59859	-168.12879
166.80001	-8.60500	-168.25041
166.90001	-8.60984	-168.31678
167.00001	-8.61469	-168.38157
167.10001	-8.61953	-168.44125
167.20001	-8.62500	-168.51255
167.30001	-8.63141	-168.60326
167.40001	-8.63656	-168.69944
167.50001	-8.64047	-168.70423
167.60001	-8.64500	-168.74884
167.70001	-8.65047	-168.83533
167.80001	-8.65766	-168.96667
167.90001	-8.66313	-169.06984
168.00001	-8.66687	-169.07400
168.10001	-8.67125	-169.11174
168.20001	-8.67609	-169.17063
168.30001	-8.68109	-169.23356
168.40001	-8.68766	-169.33917
168.50001	-8.69266	-169.44297
168.60001	-8.69672	-169.44773
168.70001	-8.70141	-169.50110
168.80001	-8.70688	-169.58502
168.90001	-8.71391	-169.70712
169.00001	-8.71922	-169.80274
169.10001	-8.72312	-169.82760
169.20001	-8.72750	-169.85267
169.30001	-8.73234	-169.90900
169.40001	-8.73781	-169.98895
169.50001	-8.74469	-170.10728
169.60001	-8.74969	-170.18947
169.70001	-8.75344	-170.19521
169.80001	-8.75797	-170.22605
169.90001	-8.76266	-170.28275
170.00001	-8.76891	-170.37494
170.10001	-8.77500	-170.49260
170.20001	-8.77937	-170.53157
170.30001	-8.78391	-170.56736
170.40001	-8.78891	-170.62126
170.50001	-8.79484	-170.70030
170.60001	-8.80219	-170.82895
170.70001	-8.80703	-170.91247
170.80001	-8.81078	-170.90498
170.90001	-8.81516	-170.93858
171.00001	-8.82016	-170.99434
171.10001	-8.82625	-171.08595
171.20001	-8.83250	-171.20765
171.30001	-8.83672	-171.23254
171.40001	-8.84063	-171.25155
171.50001	-8.84531	-171.29122
171.60001	-8.85078	-171.36277
171.70001	-8.85844	-171.48574
171.80001	-8.86406	-171.62521
171.90001	-8.86766	-171.59753
172.00001	-8.87203	-171.62527
172.10001	-8.87719	-171.68441
172.20001	-8.88313	-171.76507
172.30001	-8.88906	-171.88545
172.40001	-8.89328	-171.89331
172.50001	-8.89781	-171.94524
172.60001	-8.90266	-171.99527
172.70001	-8.90797	-172.04921
172.80001	-8.91531	-172.15234
172.90001	-8.92078	-172.27246
173.00001	-8.92391	-172.25714
173.10001	-8.92812	-172.26279
173.20001	-8.93297	-172.32364
173.30001	-8.93906	-172.40125
173.40001	-8.94516	-172.50983
173.50001	-8.94953	-172.53709
173.60001	-8.95391	-172.55946
173.70001	-8.95891	-172.61304
173.80001	-8.96422	-172.67714
173.90001	-8.97094	-172.76664
174.00001	-8.97750	-172.90266
174.10001	-8.98141	-172.89582
174.20001	-8.98594	-172.92997
174.30001	-8.99172	-172.99511
174.40001	-9.00094	-173.17720
174.50001	-9.00516	-173.23938
174.60001	-9.00781	-173.18171
174.70001	-9.01187	-173.20687
174.80001	-9.01688	-173.26991
174.90001	-9.02219	-173.35394
175.00001	-9.02875	-173.44847
175.10001	-9.03391	-173.55078
175.20001	-9.03750	-173.54521
175.30001	-9.04188	-173.58340
175.40001	-9.04719	-173.65180
175.50001	-9.05359	-173.75985
175.60001	-9.05938	-173.86317
175.70001	-9.06359	-173.88678
175.80001	-9.06797	-173.91749
175.90001	-9.07313	-173.97651
176.00001	-9.07906	-174.07140
176.10001	-9.08609	-174.18376
176.20001	-9.09078	-174.25050
176.30001	-9.09438	-174.23670
176.40001	-9.09859	-174.26993
176.50001	-9.10359	-174.32058
176.60001	-9.11062	-174.44083
176.70001	-9.11734	-174.59156
176.80001	-9.12109	-174.59884
176.90001	-9.12516	-174.61075
177.00001	-9.12984	-174.64612
177.10001	-9.13531	-174.71345
177.20001	-9.14125	-174.80047
177.30001	-9.14734	-174.91734
177.40001	-9.15125	-174.92849
177.50001	-9.15563	-174.95666
177.60001	-9.16078	-175.01925
177.70001	-9.16734	-175.11967
177.80001	-9.17344	-175.23795
177.90001	-9.17766	-175.25150
178.00001	-9.18172	-175.27339
178.10001	-9.18641	-175.30102
178.20001	-9.19172	-175.38069
178.30001	-9.19781	-175.47254
178.40001	-9.20438	-175.60712
178.50001	-9.20828	-175.60522
178.60001	-9.21281	-175.63473
178.70001	-9.21813	-175.69149
178.80001	-9.22484	-175.79554
178.90001	-9.23016	-175.90100
179.00001	-9.23391	-175.91006
179.10001	-9.23812	-175.93263
179.20001	-9.24297	-175.98474
179.30001	-9.24844	-176.06677
179.40001	-9.25469	-176.15022
179.50001	-9.26141	-176.28644
179.60001	-9.26531	-176.29986
179.70001	-9.26953	-176.30979
179.80001	-9.27438	-176.36625
179.90001	-9.28094	-176.46693
180.00001	-9.28703	-176.59123
180.10001	-9.29109	-176.60235
180.20001	-9.29531	-176.61944
180.30001	-9.30031	-176.67899
180.40001	-9.30578	-176.74503
180.50001	-9.31203	-176.83396
180.60001	-9.31734	-176.93080
180.70001	-9.32141	-176.94455
180.80001	-9.32578	-176.97997
180.90001	-9.33094	-177.03575
181.00001	-9.33766	-177.14652
181.10001	-9.34438	-177.27794
181.20001	-9.34828	-177.29019
181.30001	-9.35219	-177.29224
181.40001	-9.35672	-177.33437
181.50001	-9.36203	-177.40516
181.60001	-9.36875	-177.51701
181.70001	-9.37469	-177.64652
181.80001	-9.37859	-177.64957
181.90001	-9.38328	-177.68534
182.00001	-9.38859	-177.74880
182.10001	-9.39453	-177.83220
182.20001	-9.39984	-177.92273
182.30001	-9.40406	-177.95317
182.40001	-9.40813	-177.97111
182.50001	-9.41297	-178.01318
182.60001	-9.41859	-178.09583
182.70001	-9.42625	-178.23711
182.80001	-9.43250	-178.36717
182.90001	-9.43594	-178.33355
183.00001	-9.44016	-178.35085
183.10001	-9.44484	-178.39976
183.20001	-9.45031	-178.47648
183.30001	-9.45625	-178.58088
183.40001	-9.46078	-178.61788
183.50001	-9.46500	-178.63873
183.60001	-9.46969	-178.67981
183.70001	-9.47500	-178.73691
183.80001	-9.48109	-178.82980
183.90001	-9.48813	-178.98405
184.00001	-9.49234	-178.99932
184.10001	-9.49672	-179.02206
184.20001	-9.50172	-179.07405
184.30001	-9.50766	-179.15250
184.40001	-9.51359	-179.24976
184.50001	-9.51781	-179.26747
184.60001	-9.52188	-179.28286
184.70001	-9.52625	-179.31978
184.80001	-9.53125	-179.38514
184.90001	-9.53719	-179.47416
185.00001	-9.54438	-179.62867
185.10001	-9.54859	-179.63624
185.20001	-9.55313	-179.65630
185.30001	-9.55828	-179.70237
185.40001	-9.56438	-179.78922
185.50001	-9.57047	-179.89816
185.60001	-9.57453	-179.91269
185.70001	-9.57859	-179.92669
185.80001	-9.58312	-179.95298
185.90001	-9.58828	-180.01157
186.00001	-9.59469	-180.09204
186.10001	-9.60109	-180.23223
186.20001	-9.60469	-180.22189
186.30001	-9.60922	-180.23381
186.40001	-9.61453	-180.30529
186.50001	-9.62141	-180.40989
186.60001	-9.62766	-180.52495
186.70001	-9.63156	-180.51594
186.80001	-9.63563	-180.52308
186.90001	-9.64047	-180.55983
187.00001	-9.64531	-180.60544
187.10001	-9.65125	-180.69582
187.20001	-9.65844	-180.84773
187.30001	-9.66219	-180.84131
187.40001	-9.66625	-180.84235
187.50001	-9.67141	-180.89293
187.60001	-9.67813	-180.98661
187.70001	-9.68391	-181.08359
187.80001	-9.68766	-181.08518
187.90001	-9.69156	-181.08448
188.00001	-9.69641	-181.12494
188.10001	-9.70188	-181.20125
188.20001	-9.70875	-181.30517
188.30001	-9.71578	-181.45408
188.40001	-9.71938	-181.41714
188.50001	-9.72344	-181.42460
188.60001	-9.72828	-181.46402
188.70001	-9.73422	-181.53092
188.80001	-9.74063	-181.65910
188.90001	-9.74516	-181.69196
189.00001	-9.74922	-181.69568
189.10001	-9.75375	-181.73847
189.20001	-9.75891	-181.77871
189.30001	-9.76422	-181.84212
189.40001	-9.77063	-181.95225
189.50001	-9.77500	-181.98690
189.60001	-9.77922	-181.98997
189.70001	-9.78438	-182.05075
189.80001	-9.79016	-182.11916
189.90001	-9.79734	-182.24785
190.00001	-9.80156	-182.25504
190.10001	-9.80563	-182.25206
190.20001	-9.81047	-182.29531
190.30001	-9.81656	-182.38054
190.40001	-9.82406	-182.50625
190.50001	-9.83062	-182.66134
190.60001	-9.83328	-182.56345
190.70001	-9.83719	-182.55393
190.80001	-9.84250	-182.61392
190.90001	-9.84922	-182.72729
191.00001	-9.85484	-182.84941
191.10001	-9.85859	-182.83290
191.20001	-9.86266	-182.84295
191.30001	-9.86734	-182.88895
191.40001	-9.87297	-182.96234
191.50001	-9.87906	-183.05399
191.60001	-9.88562	-183.18106
191.70001	-9.88922	-183.15913
191.80001	-9.89328	-183.16503
191.90001	-9.89859	-183.22334
192.00001	-9.90531	-183.32818
192.10001	-9.91156	-183.45927
192.20001	-9.91563	-183.45405
192.30001	-9.91984	-183.46290
192.40001	-9.92438	-183.49719
192.50001	-9.92937	-183.55063
192.60001	-9.93516	-183.62102
192.70001	-9.94219	-183.77478
192.80001	-9.94609	-183.77140
192.90001	-9.95047	-183.78562
193.00001	-9.95578	-183.84723
193.10001	-9.96281	-183.95334
193.20001	-9.96828	-184.05655
193.30001	-9.97203	-184.03876
193.40001	-9.97609	-184.05057
193.50001	-9.98063	-184.08778
193.60001	-9.98594	-184.16116
193.70001	-9.99187	-184.25177
193.80001	-9.99844	-184.36892
193.90001	-10.00250	-184.37316
194.00001	-10.00687	-184.39184
194.10001	-10.01172	-184.43581
194.20001	-10.01813	-184.52205
194.30001	-10.02469	-184.65668
194.40001	-10.02891	-184.66258
194.50001	-10.03281	-184.65516
194.60001	-10.03734	-184.67778
194.70001	-10.04266	-184.74022
194.80001	-10.04844	-184.82065
194.90001	-10.05500	-184.94345
195.00001	-10.05906	-184.94852
195.10001	-10.06344	-184.96692
195.20001	-10.06844	-185.01200
195.30001	-10.07422	-185.08214
195.40001	-10.08125	-185.20777
195.50001	-10.08594	-185.24627
195.60001	-10.09000	-185.23397
195.70001	-10.09438	-185.25220
195.80001	-10.09953	-185.31986
195.90001	-10.10562	-185.41335
196.00001	-10.11250	-185.55489
196.10001	-10.11625	-185.53381
196.20001	-10.12031	-185.53299
196.30001	-10.12516	-185.57137
196.40001	-10.13094	-185.64813
196.50001	-10.13750	-185.77136
196.60001	-10.14203	-185.79111
196.70001	-10.14641	-185.80513
196.80001	-10.15109	-185.84193
196.90001	-10.15609	-185.89313
197.00001	-10.16219	-185.97199
197.10001	-10.16969	-186.13595
197.20001	-10.17328	-186.10127
197.30001	-10.17703	-186.08460
197.40001	-10.18156	-186.09613
197.50001	-10.18766	-186.20364
197.60001	-10.19484	-186.35203
197.70001	-10.19938	-186.37951
197.80001	-10.20359	-186.37216
197.90001	-10.20844	-186.41801
198.00001	-10.21391	-186.47757
198.10001	-10.21984	-186.54278
198.20001	-10.22578	-186.64825
198.30001	-10.22969	-186.63794
198.40001	-10.23391	-186.63958
198.50001	-10.23922	-186.70548
198.60001	-10.24578	-186.81033
198.70001	-10.25250	-186.94460
198.80001	-10.25625	-186.92085
198.90001	-10.26016	-186.91018
199.00001	-10.26453	-186.93404
199.10001	-10.26984	-186.99171
199.20001	-10.27563	-187.08773
199.30001	-10.28266	-187.22899
199.40001	-10.28641	-187.22628
199.50001	-10.29109	-187.27387
199.60001	-10.29594	-187.30533
199.70001	-10.30203	-187.37108
[truncated: 4,940 more rows]
