# Supplementary material for: Strengthening of 3D Printed Fused Deposition Manufactured Parts Using the Fill Compositing Technique
Source: PLoS One. 2015 Apr 16;10(4):e0122915. doi: 10.1371/journal.pone.0122915 (PMC4400136; doi:10.1371/journal.pone.0122915)
Supplement: S1 File — This is the raw data and information on all the samples presented in this manuscript. (ZIP) [file pone.0122915.s001.zip › Specimen_RawData_123.csv]

Time	Extension	Load
(sec)	(mm)	(N)
0.00000	-0.00016	-0.07083
0.10000	-0.00031	-0.07298
0.20000	-0.00125	-0.07818
0.30000	-0.00516	-0.07630
0.40000	-0.01438	-0.07587
0.50000	-0.02438	-0.07512
0.60000	-0.03172	-0.07300
0.70000	-0.03625	-0.07963
0.80000	-0.04094	-0.07974
0.90000	-0.04578	-0.08024
1.00000	-0.05125	-0.07937
1.10000	-0.05828	-0.07427
1.20000	-0.06281	-0.07872
1.30000	-0.06672	-0.07678
1.40000	-0.07156	-0.07668
1.50000	-0.07688	-0.08029
1.60000	-0.08328	-0.08295
1.70000	-0.08844	-0.08191
1.80000	-0.09281	-0.07537
1.90000	-0.09734	-0.07555
2.00000	-0.10266	-0.07797
2.10000	-0.10859	-0.07469
2.20000	-0.11547	-0.07673
2.30000	-0.11953	-0.07787
2.40000	-0.12359	-0.07375
2.50000	-0.12844	-0.07687
2.60000	-0.13359	-0.08103
2.70000	-0.14031	-0.07670
2.80000	-0.14594	-0.08155
2.90000	-0.15000	-0.08298
3.00000	-0.15422	-0.07857
3.10000	-0.15906	-0.07303
3.20000	-0.16453	-0.06803
3.30000	-0.17125	-0.07620
3.40000	-0.17625	-0.07612
3.50000	-0.18016	-0.07738
3.60000	-0.18453	-0.07744
3.70000	-0.18969	-0.08203
3.80000	-0.19625	-0.07186
3.90000	-0.20234	-0.07513
4.00000	-0.20750	-0.07555
4.10000	-0.21266	-0.07485
4.20000	-0.21828	-0.07818
4.30000	-0.22391	-0.09639
4.40000	-0.23016	-0.18866
4.50000	-0.23359	-0.26167
4.60000	-0.23734	-0.34493
4.70000	-0.24156	-0.44293
4.80000	-0.24625	-0.54559
4.90000	-0.25203	-0.68463
5.00000	-0.25781	-0.81903
5.10000	-0.26281	-0.94061
5.20000	-0.26750	-1.04371
5.30000	-0.27281	-1.16692
5.40000	-0.27859	-1.29873
5.50000	-0.28625	-1.47425
5.60000	-0.29031	-1.60453
5.70000	-0.29391	-1.67781
5.80000	-0.29828	-1.78151
5.90000	-0.30313	-1.89521
6.00000	-0.30969	-2.04871
6.10000	-0.31609	-2.21777
6.20000	-0.32047	-2.33170
6.30000	-0.32484	-2.43565
6.40000	-0.32953	-2.55796
6.50000	-0.33500	-2.69192
6.60000	-0.34188	-2.85102
6.70000	-0.34672	-3.00004
6.80000	-0.35062	-3.09184
6.90000	-0.35531	-3.20277
7.00000	-0.36078	-3.33910
7.10000	-0.36703	-3.49044
7.20000	-0.37219	-3.62386
7.30000	-0.37609	-3.72555
7.40000	-0.38047	-3.82273
7.50000	-0.38516	-3.93403
7.60000	-0.39047	-4.05732
7.70000	-0.39703	-4.20310
7.80000	-0.40328	-4.38855
7.90000	-0.40766	-4.49402
8.00000	-0.41234	-4.59225
8.10000	-0.41750	-4.72951
8.20000	-0.42406	-4.88012
8.30000	-0.42938	-5.02953
8.40000	-0.43344	-5.12741
8.50000	-0.43750	-5.21508
8.60000	-0.44219	-5.32492
8.70000	-0.44750	-5.45319
8.80000	-0.45375	-5.59176
8.90000	-0.46031	-5.76052
9.00000	-0.46422	-5.85815
9.10000	-0.46891	-5.95649
9.20000	-0.47422	-6.08239
9.30000	-0.48094	-6.24240
9.40000	-0.48609	-6.37523
9.50000	-0.49031	-6.45644
9.60000	-0.49484	-6.56035
9.70000	-0.49937	-6.66209
9.80000	-0.50438	-6.77924
9.90000	-0.51031	-6.91080
10.00000	-0.51719	-7.09424
10.10000	-0.52109	-7.18914
10.20000	-0.52563	-7.28862
10.30000	-0.53094	-7.40954
10.40000	-0.53766	-7.55943
10.50000	-0.54281	-7.69715
10.60000	-0.54703	-7.79296
10.70000	-0.55109	-7.88769
10.80000	-0.55578	-7.99971
10.90000	-0.56125	-8.12384
11.00000	-0.56797	-8.26760
11.10000	-0.57422	-8.44337
11.20000	-0.57797	-8.52526
11.30000	-0.58219	-8.62079
11.40000	-0.58719	-8.74057
11.50000	-0.59344	-8.88645
11.60000	-0.59922	-9.03457
11.70000	-0.60344	-9.13176
11.80000	-0.60766	-9.22623
11.90000	-0.61266	-9.33305
12.00000	-0.61813	-9.46957
12.10000	-0.62469	-9.60846
12.20000	-0.63000	-9.75511
12.30000	-0.63406	-9.84710
12.40000	-0.63906	-9.96496
12.50000	-0.64453	-10.08992
12.60000	-0.65219	-10.27046
12.70000	-0.65750	-10.40973
12.80000	-0.66109	-10.49446
12.90000	-0.66563	-10.59036
13.00000	-0.67109	-10.72121
13.10000	-0.67672	-10.86518
13.20000	-0.68359	-11.02261
13.30000	-0.68750	-11.13418
13.40000	-0.69141	-11.21273
13.50000	-0.69625	-11.32539
13.60000	-0.70141	-11.45318
13.70000	-0.70797	-11.60495
13.80000	-0.71328	-11.73853
13.90000	-0.71734	-11.84291
14.00000	-0.72141	-11.94634
14.10000	-0.72594	-12.04813
14.20000	-0.73156	-12.18071
14.30000	-0.73859	-12.33833
14.40000	-0.74406	-12.50001
14.50000	-0.74781	-12.57641
14.60000	-0.75234	-12.68550
14.70000	-0.75766	-12.81071
14.80000	-0.76469	-12.98078
14.90000	-0.77125	-13.15877
15.00000	-0.77484	-13.25171
15.10000	-0.77891	-13.34210
15.20000	-0.78375	-13.46146
15.30000	-0.78875	-13.57983
15.40000	-0.79469	-13.71298
15.50000	-0.80047	-13.87596
15.60000	-0.80437	-13.96778
15.70000	-0.80891	-14.07665
15.80000	-0.81406	-14.19362
15.90000	-0.82031	-14.34178
16.00000	-0.82625	-14.50258
16.10000	-0.83031	-14.60052
16.20000	-0.83484	-14.70737
16.30000	-0.83969	-14.82189
16.40000	-0.84516	-14.94646
16.50000	-0.85141	-15.10032
16.60000	-0.85750	-15.27095
16.70000	-0.86156	-15.36486
16.80000	-0.86641	-15.47403
16.90000	-0.87141	-15.58771
17.00000	-0.87781	-15.73532
17.10000	-0.88359	-15.89773
17.20000	-0.88766	-15.99740
17.30000	-0.89188	-16.08790
17.40000	-0.89672	-16.21015
17.50000	-0.90219	-16.33918
17.60000	-0.90844	-16.47838
17.70000	-0.91406	-16.63573
17.80000	-0.91797	-16.72104
17.90000	-0.92250	-16.83077
18.00000	-0.92750	-16.95076
18.10000	-0.93453	-17.10606
18.20000	-0.94031	-17.27311
18.30000	-0.94422	-17.36696
18.40000	-0.94844	-17.46082
18.50000	-0.95328	-17.56804
18.60000	-0.95859	-17.69924
18.70000	-0.96531	-17.84923
18.80000	-0.97125	-18.01472
18.90000	-0.97484	-18.09474
19.00000	-0.97937	-18.19725
19.10000	-0.98438	-18.30988
19.20000	-0.99063	-18.45039
19.30000	-0.99672	-18.60369
19.40000	-1.00141	-18.69777
19.50000	-1.00563	-18.77118
19.60000	-1.01031	-18.88153
19.70000	-1.01563	-19.00489
19.80000	-1.02234	-19.15029
19.90000	-1.02828	-19.32788
20.00000	-1.03188	-19.38873
20.10000	-1.03641	-19.49073
20.20000	-1.04172	-19.61769
20.30000	-1.04828	-19.77688
20.40000	-1.05406	-19.91677
20.50000	-1.05797	-20.01606
20.60000	-1.06234	-20.10809
20.70000	-1.06719	-20.22510
20.80000	-1.07281	-20.36482
20.90000	-1.07953	-20.51616
21.00000	-1.08563	-20.68475
21.10000	-1.08906	-20.75917
21.20000	-1.09375	-20.87284
21.30000	-1.09953	-21.01788
21.40000	-1.10578	-21.18028
21.50000	-1.11047	-21.30271
21.60000	-1.11438	-21.40179
21.70000	-1.11844	-21.48658
21.80000	-1.12297	-21.59288
21.90000	-1.12828	-21.71536
22.00000	-1.13422	-21.85464
22.10000	-1.14141	-22.05005
22.20000	-1.14547	-22.14383
22.30000	-1.15016	-22.24251
22.40000	-1.15562	-22.38688
22.50000	-1.16203	-22.52833
22.60000	-1.16797	-22.68498
22.70000	-1.17188	-22.78931
22.80000	-1.17594	-22.88110
22.90000	-1.18047	-22.98610
23.00000	-1.18562	-23.10648
23.10000	-1.19141	-23.24930
23.20000	-1.19781	-23.42693
23.30000	-1.20172	-23.51667
23.40000	-1.20625	-23.62072
23.50000	-1.21141	-23.74295
23.60000	-1.21750	-23.89127
23.70000	-1.22328	-24.04528
23.80000	-1.22813	-24.16434
23.90000	-1.23281	-24.27584
24.00000	-1.23750	-24.38624
24.10000	-1.24234	-24.49730
24.20000	-1.24797	-24.62105
24.30000	-1.25437	-24.79312
24.40000	-1.25844	-24.89159
24.50000	-1.26297	-24.99178
24.60000	-1.26813	-25.11587
24.70000	-1.27469	-25.25348
24.80000	-1.28063	-25.43191
24.90000	-1.28484	-25.52419
25.00000	-1.28922	-25.62045
25.10000	-1.29375	-25.72708
25.20000	-1.29875	-25.85478
25.30000	-1.30516	-25.99737
25.40000	-1.31188	-26.18279
25.50000	-1.31594	-26.27557
25.60000	-1.32016	-26.37154
25.70000	-1.32484	-26.47521
25.80000	-1.33094	-26.61975
25.90000	-1.33703	-26.78818
26.00000	-1.34125	-26.88168
26.10000	-1.34547	-26.97574
26.20000	-1.35016	-27.08315
26.30000	-1.35562	-27.21377
26.40000	-1.36219	-27.36253
26.50000	-1.36859	-27.54873
26.60000	-1.37250	-27.63235
26.70000	-1.37687	-27.73382
26.80000	-1.38172	-27.83752
26.90000	-1.38734	-27.96409
27.00000	-1.39391	-28.14084
27.10000	-1.39844	-28.24557
27.20000	-1.40266	-28.32843
27.30000	-1.40703	-28.43118
27.40000	-1.41234	-28.54909
27.50000	-1.41891	-28.69146
27.60000	-1.42531	-28.87534
27.70000	-1.42891	-28.94956
27.80000	-1.43312	-29.04448
27.90000	-1.43828	-29.15807
28.00000	-1.44406	-29.29454
28.10000	-1.45047	-29.45622
28.20000	-1.45469	-29.54561
28.30000	-1.45875	-29.63955
28.40000	-1.46328	-29.72262
28.50000	-1.46828	-29.83305
28.60000	-1.47422	-29.96496
28.70000	-1.48234	-30.16105
28.80000	-1.48625	-30.24398
28.90000	-1.49047	-30.32517
29.00000	-1.49563	-30.43643
29.10000	-1.50359	-30.60897
29.20000	-1.50938	-30.78905
29.30000	-1.51266	-30.84181
29.40000	-1.51687	-30.92447
29.50000	-1.52172	-31.04743
29.60000	-1.52672	-31.15715
29.70000	-1.53250	-31.27356
29.80000	-1.53859	-31.44184
29.90000	-1.54250	-31.53525
30.00000	-1.54703	-31.63764
30.10000	-1.55172	-31.74005
30.20000	-1.55750	-31.86595
30.30000	-1.56438	-32.04172
30.40000	-1.56859	-32.14341
30.50000	-1.57297	-32.23819
30.60000	-1.57750	-32.32194
30.70000	-1.58281	-32.44216
30.80000	-1.58891	-32.57500
30.90000	-1.59547	-32.74105
31.00000	-1.59938	-32.80182
31.10000	-1.60375	-32.87393
31.20000	-1.60875	-32.98878
31.30000	-1.61469	-33.12213
31.40000	-1.62156	-33.29866
31.50000	-1.62609	-33.40683
31.60000	-1.63016	-33.48849
31.70000	-1.63484	-33.59529
31.80000	-1.64000	-33.72208
31.90000	-1.64641	-33.86430
32.00000	-1.65250	-34.02685
32.10000	-1.65594	-34.08761
32.20000	-1.66016	-34.16645
32.30000	-1.66531	-34.29341
32.40000	-1.67172	-34.43266
32.50000	-1.67813	-34.60076
32.60000	-1.68266	-34.70209
32.70000	-1.68672	-34.78956
32.80000	-1.69156	-34.89684
32.90000	-1.69687	-35.01548
33.00000	-1.70219	-35.15013
33.10000	-1.70906	-35.32086
33.20000	-1.71313	-35.42430
33.30000	-1.71719	-35.50598
33.40000	-1.72219	-35.62761
33.50000	-1.72813	-35.76409
33.60000	-1.73438	-35.92853
33.70000	-1.73859	-36.01508
33.80000	-1.74266	-36.09692
33.90000	-1.74719	-36.19572
34.00000	-1.75250	-36.31775
34.10000	-1.75875	-36.46679
34.20000	-1.76625	-36.66307
34.30000	-1.77016	-36.74332
34.40000	-1.77422	-36.82027
34.50000	-1.77938	-36.92355
34.60000	-1.78516	-37.06205
34.70000	-1.79109	-37.22340
34.80000	-1.79578	-37.31904
34.90000	-1.80000	-37.42040
35.00000	-1.80469	-37.51917
35.10000	-1.80984	-37.64394
35.20000	-1.81547	-37.77554
35.30000	-1.82250	-37.95669
35.40000	-1.82641	-38.03560
35.50000	-1.83062	-38.12659
35.60000	-1.83578	-38.25233
35.70000	-1.84234	-38.40349
35.80000	-1.84875	-38.58992
35.90000	-1.85266	-38.67014
36.00000	-1.85703	-38.75588
36.10000	-1.86188	-38.86487
36.20000	-1.86703	-38.98653
36.30000	-1.87281	-39.11944
36.40000	-1.87906	-39.29299
36.50000	-1.88297	-39.36705
36.60000	-1.88734	-39.46050
36.70000	-1.89250	-39.58122
36.80000	-1.89891	-39.72303
36.90000	-1.90641	-39.93927
37.00000	-1.91016	-40.01798
37.10000	-1.91406	-40.08275
37.20000	-1.91875	-40.19844
37.30000	-1.92437	-40.33874
37.40000	-1.93063	-40.48414
37.50000	-1.93594	-40.63718
37.60000	-1.93969	-40.70352
37.70000	-1.94406	-40.80263
37.80000	-1.94922	-40.91629
37.90000	-1.95563	-41.08214
38.00000	-1.96172	-41.24290
38.10000	-1.96594	-41.34627
38.20000	-1.97016	-41.44219
38.30000	-1.97484	-41.54377
38.40000	-1.98031	-41.67975
38.50000	-1.98687	-41.84288
38.60000	-1.99344	-42.03640
38.70000	-1.99703	-42.10394
38.80000	-2.00109	-42.18967
38.90000	-2.00609	-42.31313
39.00000	-2.01172	-42.45740
39.10000	-2.01781	-42.60857
39.20000	-2.02250	-42.72703
39.30000	-2.02672	-42.81622
39.40000	-2.03141	-42.92011
39.50000	-2.03656	-43.04940
39.60000	-2.04188	-43.17978
39.70000	-2.04828	-43.33824
39.80000	-2.05266	-43.44238
39.90000	-2.05703	-43.53904
40.00000	-2.06203	-43.65026
40.10000	-2.06766	-43.78207
40.20000	-2.07484	-43.97177
40.30000	-2.07938	-44.07887
40.40000	-2.08359	-44.17620
40.50000	-2.08828	-44.27717
40.60000	-2.09359	-44.40231
40.70000	-2.09938	-44.55014
40.80000	-2.10609	-44.71266
40.90000	-2.11000	-44.80575
41.00000	-2.11438	-44.88854
41.10000	-2.11938	-44.99920
41.20000	-2.12500	-45.12308
41.30000	-2.13141	-45.27708
41.40000	-2.13609	-45.39695
41.50000	-2.14031	-45.48161
41.60000	-2.14500	-45.58667
41.70000	-2.15016	-45.70356
41.80000	-2.15594	-45.82186
41.90000	-2.16250	-45.99547
42.00000	-2.16609	-46.07104
42.10000	-2.17031	-46.15486
42.20000	-2.17531	-46.26697
42.30000	-2.18125	-46.40611
42.40000	-2.18859	-46.58662
42.50000	-2.19328	-46.69544
42.60000	-2.19750	-46.78254
42.70000	-2.20187	-46.86657
42.80000	-2.20656	-46.96526
42.90000	-2.21172	-47.07329
43.00000	-2.21891	-47.25381
43.10000	-2.22344	-47.36788
43.20000	-2.22781	-47.45470
43.30000	-2.23281	-47.55958
43.40000	-2.23859	-47.68844
43.50000	-2.24531	-47.85766
43.60000	-2.24953	-47.95286
43.70000	-2.25375	-48.02907
43.80000	-2.25828	-48.12409
43.90000	-2.26328	-48.23722
44.00000	-2.26891	-48.35720
44.10000	-2.27609	-48.51848
44.20000	-2.28016	-48.60860
44.30000	-2.28391	-48.67660
44.40000	-2.28844	-48.75927
44.50000	-2.29391	-48.87988
44.60000	-2.30234	-49.06793
44.70000	-2.30719	-49.18613
44.80000	-2.31125	-49.26191
44.90000	-2.31578	-49.35301
45.00000	-2.32156	-49.47426
45.10000	-2.32797	-49.62570
45.20000	-2.33469	-49.79860
45.30000	-2.33797	-49.86615
45.40000	-2.34188	-49.93048
45.50000	-2.34672	-50.04618
45.60000	-2.35266	-50.18386
45.70000	-2.35938	-50.36911
45.80000	-2.36375	-50.45577
45.90000	-2.36781	-50.53536
46.00000	-2.37234	-50.62621
46.10000	-2.37734	-50.74678
46.20000	-2.38313	-50.87754
46.30000	-2.38984	-51.04724
46.40000	-2.39406	-51.14394
46.50000	-2.39813	-51.22704
46.60000	-2.40328	-51.32682
46.70000	-2.40906	-51.45723
46.80000	-2.41609	-51.64174
46.90000	-2.42031	-51.73321
47.00000	-2.42438	-51.81219
47.10000	-2.42891	-51.91356
47.20000	-2.43406	-52.03622
47.30000	-2.43953	-52.16878
47.40000	-2.44719	-52.36091
47.50000	-2.45094	-52.45237
47.60000	-2.45484	-52.52812
47.70000	-2.45953	-52.61607
47.80000	-2.46516	-52.74195
47.90000	-2.47234	-52.93186
48.00000	-2.47719	-53.04947
48.10000	-2.48141	-53.13654
48.20000	-2.48594	-53.22636
48.30000	-2.49094	-53.34184
48.40000	-2.49688	-53.47361
48.50000	-2.50406	-53.66898
48.60000	-2.50781	-53.75024
48.70000	-2.51219	-53.84115
48.80000	-2.51703	-53.94271
48.90000	-2.52266	-54.07921
49.00000	-2.52922	-54.24489
49.10000	-2.53328	-54.34610
49.20000	-2.53750	-54.42031
49.30000	-2.54234	-54.52700
49.40000	-2.54750	-54.64414
49.50000	-2.55313	-54.78084
49.60000	-2.56078	-54.97813
49.70000	-2.56469	-55.07083
49.80000	-2.56875	-55.14395
49.90000	-2.57359	-55.25216
50.00000	-2.57922	-55.38204
50.10000	-2.58578	-55.54973
50.20000	-2.59016	-55.65400
50.30000	-2.59422	-55.73105
50.40000	-2.59875	-55.83188
50.50000	-2.60375	-55.94248
50.60000	-2.60938	-56.06902
50.70000	-2.61641	-56.24714
50.80000	-2.62063	-56.34699
50.90000	-2.62484	-56.43393
51.00000	-2.62969	-56.53107
51.10000	-2.63516	-56.65641
51.20000	-2.64250	-56.82362
51.30000	-2.64781	-56.96559
51.40000	-2.65172	-57.04620
51.50000	-2.65594	-57.12757
51.60000	-2.66109	-57.23337
51.70000	-2.66688	-57.37094
51.80000	-2.67359	-57.54071
51.90000	-2.67766	-57.63051
52.00000	-2.68188	-57.70834
52.10000	-2.68672	-57.80819
52.20000	-2.69234	-57.93809
52.30000	-2.69875	-58.08928
52.40000	-2.70359	-58.20768
52.50000	-2.70797	-58.30335
52.60000	-2.71266	-58.39950
52.70000	-2.71781	-58.51440
52.80000	-2.72375	-58.64827
52.90000	-2.73109	-58.83428
53.00000	-2.73500	-58.91420
53.10000	-2.73859	-58.98080
53.20000	-2.74312	-59.07441
53.30000	-2.74891	-59.18852
53.40000	-2.75594	-59.35677
53.50000	-2.76078	-59.47727
53.60000	-2.76484	-59.56132
53.70000	-2.76953	-59.65284
53.80000	-2.77516	-59.78155
53.90000	-2.78094	-59.90618
54.00000	-2.78875	-60.12085
54.10000	-2.79234	-60.19820
54.20000	-2.79625	-60.26998
54.30000	-2.80125	-60.40264
54.40000	-2.80656	-60.52662
54.50000	-2.81250	-60.67854
54.60000	-2.81719	-60.78119
54.70000	-2.82109	-60.86418
54.80000	-2.82563	-60.95308
54.90000	-2.83047	-61.05949
55.00000	-2.83625	-61.19471
55.10000	-2.84328	-61.37031
55.20000	-2.84781	-61.48113
55.30000	-2.85219	-61.56203
55.40000	-2.85719	-61.67945
55.50000	-2.86312	-61.81166
55.60000	-2.86922	-61.96800
55.70000	-2.87391	-62.06857
55.80000	-2.87797	-62.14975
55.90000	-2.88203	-62.23221
56.00000	-2.88688	-62.33528
56.10000	-2.89266	-62.46959
56.20000	-2.90031	-62.64848
56.30000	-2.90469	-62.76847
56.40000	-2.90859	-62.84165
56.50000	-2.91359	-62.94116
56.60000	-2.91969	-63.08098
56.70000	-2.92672	-63.26348
56.80000	-2.93125	-63.36322
56.90000	-2.93516	-63.43358
57.00000	-2.93953	-63.52066
57.10000	-2.94469	-63.63451
57.20000	-2.94984	-63.74652
57.30000	-2.95656	-63.89935
57.40000	-2.96141	-64.02925
57.50000	-2.96531	-64.10466
57.60000	-2.97000	-64.18859
57.70000	-2.97578	-64.30701
57.80000	-2.98328	-64.49848
57.90000	-2.98781	-64.60707
58.00000	-2.99172	-64.67249
58.10000	-2.99625	-64.76182
58.20000	-3.00141	-64.86661
58.30000	-3.00719	-65.00666
58.40000	-3.01375	-65.14569
58.50000	-3.01844	-65.25998
58.60000	-3.02234	-65.33000
58.70000	-3.02719	-65.41151
58.80000	-3.03219	-65.51281
58.90000	-3.03906	-65.64557
59.00000	-3.04422	-65.76607
59.10000	-3.04828	-65.82887
59.20000	-3.05281	-65.89343
59.30000	-3.05797	-65.99139
59.40000	-3.06375	-66.11329
59.50000	-3.07141	-66.27774
59.60000	-3.07516	-66.38113
59.70000	-3.07906	-66.43398
59.80000	-3.08359	-66.52348
59.90000	-3.08891	-66.63823
60.00000	-3.09531	-66.76456
60.10000	-3.10047	-66.88530
60.20000	-3.10484	-66.97194
60.30000	-3.10938	-67.05636
60.40000	-3.11453	-67.15381
60.50000	-3.12016	-67.28013
60.60000	-3.12828	-67.45408
60.70000	-3.13234	-67.55169
60.80000	-3.13625	-67.61597
60.90000	-3.14125	-67.70849
61.00000	-3.14703	-67.81967
61.10000	-3.15422	-68.00146
61.20000	-3.15875	-68.10395
61.30000	-3.16266	-68.16690
61.40000	-3.16734	-68.26582
61.50000	-3.17250	-68.37712
61.60000	-3.17844	-68.54356
61.70000	-3.18500	-68.70355
61.80000	-3.18906	-68.78668
61.90000	-3.19313	-68.86666
62.00000	-3.19766	-68.95219
62.10000	-3.20281	-69.05675
62.20000	-3.20984	-69.22431
62.30000	-3.21484	-69.34615
62.40000	-3.21906	-69.43133
62.50000	-3.22375	-69.52815
62.60000	-3.22891	-69.62843
62.70000	-3.23422	-69.74547
62.80000	-3.24094	-69.89350
62.90000	-3.24516	-70.00239
63.00000	-3.24906	-70.06987
63.10000	-3.25406	-70.17591
63.20000	-3.25984	-70.28975
63.30000	-3.26672	-70.44914
63.40000	-3.27172	-70.58547
63.50000	-3.27562	-70.65219
63.60000	-3.27984	-70.71984
63.70000	-3.28437	-70.80759
63.80000	-3.28969	-70.93017
63.90000	-3.29703	-71.08670
64.00000	-3.30250	-71.23963
64.10000	-3.30656	-71.30994
64.20000	-3.31109	-71.39011
64.30000	-3.31672	-71.50391
64.40000	-3.32344	-71.66641
64.50000	-3.32797	-71.76255
64.60000	-3.33219	-71.83872
64.70000	-3.33672	-71.92780
64.80000	-3.34188	-72.03312
64.90000	-3.34750	-72.15799
65.00000	-3.35469	-72.31753
65.10000	-3.35906	-72.42385
65.20000	-3.36281	-72.48399
65.30000	-3.36734	-72.57820
65.40000	-3.37281	-72.68906
65.50000	-3.38000	-72.85492
65.60000	-3.38516	-72.97791
65.70000	-3.38922	-73.04426
65.80000	-3.39359	-73.13771
65.90000	-3.39906	-73.24059
66.00000	-3.40453	-73.36570
66.10000	-3.41156	-73.52504
66.20000	-3.41578	-73.62096
66.30000	-3.41969	-73.67321
66.40000	-3.42422	-73.76159
66.50000	-3.42969	-73.87713
66.60000	-3.43672	-74.03326
66.70000	-3.44188	-74.16779
66.80000	-3.44594	-74.24209
66.90000	-3.45016	-74.31629
67.00000	-3.45500	-74.41490
67.10000	-3.46047	-74.52761
67.20000	-3.46766	-74.68279
67.30000	-3.47234	-74.81011
67.40000	-3.47641	-74.87845
67.50000	-3.48125	-74.97240
67.60000	-3.48672	-75.08295
67.70000	-3.49281	-75.22458
67.80000	-3.49797	-75.34022
67.90000	-3.50234	-75.41791
68.00000	-3.50688	-75.50630
68.10000	-3.51187	-75.60478
68.20000	-3.51766	-75.72933
68.30000	-3.52531	-75.88273
68.40000	-3.52953	-76.00243
68.50000	-3.53328	-76.06402
68.60000	-3.53828	-76.16094
68.70000	-3.54406	-76.28205
68.80000	-3.55141	-76.44802
68.90000	-3.55594	-76.56338
69.00000	-3.55984	-76.62483
69.10000	-3.56406	-76.70583
69.20000	-3.56875	-76.79435
69.30000	-3.57406	-76.91806
69.40000	-3.58031	-77.04505
69.50000	-3.58594	-77.19874
69.60000	-3.59000	-77.27169
69.70000	-3.59500	-77.36809
69.80000	-3.60109	-77.49492
69.90000	-3.60828	-77.66013
70.00000	-3.61266	-77.78256
70.10000	-3.61672	-77.85035
70.20000	-3.62141	-77.93746
70.30000	-3.62656	-78.05344
70.40000	-3.63266	-78.18731
70.50000	-3.63938	-78.36100
70.60000	-3.64313	-78.44143
70.70000	-3.64688	-78.50295
70.80000	-3.65141	-78.58846
70.90000	-3.65656	-78.69343
71.00000	-3.66281	-78.83943
71.10000	-3.66828	-78.97045
71.20000	-3.67266	-79.06442
71.30000	-3.67688	-79.14629
71.40000	-3.68172	-79.24562
71.50000	-3.68703	-79.35853
71.60000	-3.69406	-79.50430
71.70000	-3.69906	-79.64175
71.80000	-3.70297	-79.71171
71.90000	-3.70781	-79.79429
72.00000	-3.71344	-79.91523
72.10000	-3.72078	-80.07847
72.20000	-3.72594	-80.20511
72.30000	-3.73000	-80.29161
72.40000	-3.73406	-80.35959
72.50000	-3.73891	-80.46478
72.60000	-3.74391	-80.56659
72.70000	-3.75063	-80.69625
72.80000	-3.75578	-80.84446
72.90000	-3.76000	-80.92058
73.00000	-3.76453	-81.01492
73.10000	-3.76984	-81.12339
73.20000	-3.77703	-81.27674
73.30000	-3.78250	-81.41355
73.40000	-3.78641	-81.48873
73.50000	-3.79094	-81.56081
73.60000	-3.79578	-81.66298
73.70000	-3.80094	-81.77202
73.80000	-3.80812	-81.91696
73.90000	-3.81344	-82.05581
74.00000	-3.81750	-82.12872
74.10000	-3.82219	-82.21062
74.20000	-3.82719	-82.31211
74.30000	-3.83328	-82.44039
74.40000	-3.83812	-82.55548
74.50000	-3.84219	-82.62955
74.60000	-3.84656	-82.71431
74.70000	-3.85187	-82.81617
74.80000	-3.85797	-82.94668
74.90000	-3.86531	-83.11372
75.00000	-3.86969	-83.22778
75.10000	-3.87359	-83.28801
75.20000	-3.87812	-83.37898
75.30000	-3.88328	-83.48303
75.40000	-3.88969	-83.61161
75.50000	-3.89563	-83.76085
75.60000	-3.89984	-83.84185
75.70000	-3.90391	-83.90634
75.80000	-3.90828	-83.98119
75.90000	-3.91328	-84.07858
76.00000	-3.92000	-84.20827
76.10000	-3.92594	-84.35997
76.20000	-3.92984	-84.42024
76.30000	-3.93438	-84.49634
76.40000	-3.93953	-84.60026
76.50000	-3.94672	-84.72966
76.60000	-3.95297	-84.88559
76.70000	-3.95703	-84.96007
76.80000	-3.96141	-85.03819
76.90000	-3.96656	-85.13600
77.00000	-3.97219	-85.25195
77.10000	-3.98000	-85.41936
77.20000	-3.98406	-85.52109
77.30000	-3.98734	-85.56154
77.40000	-3.99172	-85.63609
77.50000	-3.99703	-85.73718
77.60000	-4.00453	-85.89692
77.70000	-4.01000	-86.03952
77.80000	-4.01375	-86.09264
77.90000	-4.01781	-86.16405
78.00000	-4.02266	-86.25286
78.10000	-4.02797	-86.37191
78.20000	-4.03453	-86.49305
78.30000	-4.03984	-86.63049
78.40000	-4.04375	-86.69619
78.50000	-4.04859	-86.78620
78.60000	-4.05406	-86.88869
78.70000	-4.06172	-87.06252
78.80000	-4.06688	-87.18467
78.90000	-4.07047	-87.25821
79.00000	-4.07453	-87.32393
79.10000	-4.07969	-87.41874
79.20000	-4.08531	-87.53939
79.30000	-4.09234	-87.67695
79.40000	-4.09719	-87.80186
79.50000	-4.10094	-87.85655
79.60000	-4.10563	-87.94827
79.70000	-4.11094	-88.05387
79.80000	-4.11672	-88.16977
79.90000	-4.12234	-88.29495
80.00000	-4.12672	-88.37717
80.10000	-4.13125	-88.46509
80.20000	-4.13641	-88.56428
80.30000	-4.14234	-88.68980
80.40000	-4.14938	-88.83780
80.50000	-4.15391	-88.96587
80.60000	-4.15750	-89.01312
80.70000	-4.16188	-89.08922
80.80000	-4.16703	-89.19067
80.90000	-4.17406	-89.35870
81.00000	-4.17969	-89.49366
81.10000	-4.18375	-89.57578
81.20000	-4.18797	-89.64738
81.30000	-4.19281	-89.73274
81.40000	-4.19813	-89.84608
81.50000	-4.20453	-89.97006
81.60000	-4.21063	-90.13557
81.70000	-4.21453	-90.19960
81.80000	-4.21906	-90.27674
81.90000	-4.22422	-90.38110
82.00000	-4.23078	-90.50976
82.10000	-4.23625	-90.64001
82.20000	-4.24016	-90.70360
82.30000	-4.24438	-90.77554
82.40000	-4.24922	-90.86983
82.50000	-4.25484	-90.98600
82.60000	-4.26141	-91.11315
82.70000	-4.26797	-91.29430
82.80000	-4.27156	-91.35494
82.90000	-4.27594	-91.43335
83.00000	-4.28094	-91.52410
83.10000	-4.28734	-91.65934
83.20000	-4.29313	-91.79924
83.30000	-4.29719	-91.87733
83.40000	-4.30141	-91.95842
83.50000	-4.30625	-92.04388
83.60000	-4.31187	-92.16867
83.70000	-4.31891	-92.29837
83.80000	-4.32406	-92.44087
83.90000	-4.32781	-92.49558
84.00000	-4.33234	-92.57636
84.10000	-4.33781	-92.69051
84.20000	-4.34469	-92.83498
84.30000	-4.35016	-92.96553
84.40000	-4.35422	-93.04225
84.50000	-4.35844	-93.11687
84.60000	-4.36328	-93.20210
84.70000	-4.36859	-93.32243
84.80000	-4.37641	-93.48328
84.90000	-4.38109	-93.61289
85.00000	-4.38469	-93.66698
85.10000	-4.38906	-93.74730
85.20000	-4.39406	-93.84219
85.30000	-4.40062	-93.96950
85.40000	-4.40609	-94.11126
85.50000	-4.41078	-94.19551
85.60000	-4.41547	-94.29650
85.70000	-4.42078	-94.39855
85.80000	-4.42672	-94.52094
85.90000	-4.43391	-94.68076
86.00000	-4.43766	-94.79049
86.10000	-4.44156	-94.84866
86.20000	-4.44594	-94.93043
86.30000	-4.45141	-95.04651
86.40000	-4.45906	-95.21884
86.50000	-4.46453	-95.37741
86.60000	-4.46813	-95.44603
86.70000	-4.47219	-95.51496
86.80000	-4.47688	-95.60848
86.90000	-4.48219	-95.71967
87.00000	-4.48844	-95.85673
87.10000	-4.49391	-95.99827
87.20000	-4.49797	-96.06791
87.30000	-4.50250	-96.14833
87.40000	-4.50766	-96.24680
87.50000	-4.51359	-96.37208
87.60000	-4.51969	-96.51478
87.70000	-4.52391	-96.60052
87.80000	-4.52813	-96.67209
87.90000	-4.53266	-96.75887
88.00000	-4.53797	-96.86651
88.10000	-4.54453	-97.00515
88.20000	-4.55063	-97.14783
88.30000	-4.55469	-97.22213
88.40000	-4.55906	-97.30548
88.50000	-4.56406	-97.39635
88.60000	-4.57000	-97.52516
88.70000	-4.57594	-97.66094
88.80000	-4.58047	-97.74271
88.90000	-4.58484	-97.82641
89.00000	-4.58984	-97.92370
89.10000	-4.59516	-98.02031
89.20000	-4.60188	-98.14949
89.30000	-4.60781	-98.30346
89.40000	-4.61141	-98.35704
89.50000	-4.61562	-98.41930
89.60000	-4.62063	-98.51804
89.70000	-4.62781	-98.64495
89.80000	-4.63359	-98.78843
89.90000	-4.63750	-98.86512
90.00000	-4.64188	-98.93031
90.10000	-4.64672	-99.01026
90.20000	-4.65203	-99.11398
90.30000	-4.65844	-99.22825
90.40000	-4.66422	-99.37916
90.50000	-4.66812	-99.43065
90.60000	-4.67250	-99.50705
90.70000	-4.67750	-99.60116
90.80000	-4.68438	-99.72093
90.90000	-4.69047	-99.87944
91.00000	-4.69453	-99.94955
91.10000	-4.69859	-100.01818
91.20000	-4.70344	-100.10016
91.30000	-4.70906	-100.20170
91.40000	-4.71609	-100.33671
91.50000	-4.72156	-100.48594
91.60000	-4.72516	-100.53452
91.70000	-4.72938	-100.59982
91.80000	-4.73391	-100.67359
91.90000	-4.73938	-100.76951
92.00000	-4.74594	-100.91460
92.10000	-4.75047	-101.00436
92.20000	-4.75453	-101.06699
92.30000	-4.75906	-101.13735
92.40000	-4.76438	-101.23641
92.50000	-4.77062	-101.36136
92.60000	-4.77813	-101.53162
92.70000	-4.78172	-101.59587
92.80000	-4.78594	-101.66080
92.90000	-4.79109	-101.74719
93.00000	-4.79781	-101.87151
93.10000	-4.80500	-102.04933
93.20000	-4.80891	-102.11895
93.30000	-4.81328	-102.18476
93.40000	-4.81813	-102.26493
93.50000	-4.82359	-102.37675
93.60000	-4.82984	-102.48996
93.70000	-4.83594	-102.63294
93.80000	-4.83922	-102.67323
93.90000	-4.84359	-102.74871
94.00000	-4.84859	-102.84397
94.10000	-4.85531	-102.96857
94.20000	-4.86047	-103.09689
94.30000	-4.86453	-103.15571
94.40000	-4.86891	-103.23106
94.50000	-4.87391	-103.32946
94.60000	-4.87969	-103.44809
94.70000	-4.88609	-103.57749
94.80000	-4.89250	-103.74237
94.90000	-4.89594	-103.79899
95.00000	-4.90000	-103.86162
95.10000	-4.90484	-103.94488
95.20000	-4.91109	-104.06133
95.30000	-4.91719	-104.20447
95.40000	-4.92141	-104.29034
95.50000	-4.92547	-104.35344
95.60000	-4.93016	-104.43826
95.70000	-4.93578	-104.55525
95.80000	-4.94234	-104.67388
95.90000	-4.94891	-104.84432
96.00000	-4.95250	-104.90323
96.10000	-4.95687	-104.97094
96.20000	-4.96203	-105.07389
96.30000	-4.96875	-105.19882
96.40000	-4.97438	-105.34219
96.50000	-4.97859	-105.40830
96.60000	-4.98266	-105.47607
96.70000	-4.98719	-105.55130
96.80000	-4.99266	-105.66550
96.90000	-4.99937	-105.80269
97.00000	-5.00516	-105.95725
97.10000	-5.00906	-106.02375
97.20000	-5.01344	-106.09791
97.30000	-5.01875	-106.19632
97.40000	-5.02516	-106.32107
97.50000	-5.03078	-106.45191
97.60000	-5.03516	-106.53484
97.70000	-5.03953	-106.60932
97.80000	-5.04438	-106.70076
97.90000	-5.04953	-106.79940
98.00000	-5.05594	-106.92045
98.10000	-5.06172	-107.06878
98.20000	-5.06563	-107.13366
98.30000	-5.07000	-107.20402
98.40000	-5.07500	-107.29998
98.50000	-5.08156	-107.42386
98.60000	-5.08750	-107.56969
98.70000	-5.09156	-107.65073
98.80000	-5.09578	-107.71367
98.90000	-5.10047	-107.80099
99.00000	-5.10594	-107.90864
99.10000	-5.11234	-108.03458
99.20000	-5.11844	-108.17742
99.30000	-5.12219	-108.24030
99.40000	-5.12672	-108.31497
99.50000	-5.13172	-108.41000
99.60000	-5.13750	-108.52196
99.70000	-5.14422	-108.66526
99.80000	-5.14859	-108.75604
99.90000	-5.15266	-108.81551
100.00000	-5.15734	-108.90108
100.10000	-5.16281	-108.99825
100.20000	-5.16984	-109.13149
100.30000	-5.17594	-109.28686
100.40000	-5.17937	-109.34363
100.50000	-5.18391	-109.41206
100.60000	-5.18875	-109.50186
100.70000	-5.19469	-109.61808
100.80000	-5.20047	-109.73764
100.90000	-5.20484	-109.82300
101.00000	-5.20922	-109.89985
101.10000	-5.21406	-109.98512
101.20000	-5.21953	-110.08468
101.30000	-5.22609	-110.21449
101.40000	-5.23266	-110.37675
101.50000	-5.23609	-110.42156
101.60000	-5.24031	-110.47916
101.70000	-5.24531	-110.58103
101.80000	-5.25141	-110.69385
101.90000	-5.25734	-110.83127
102.00000	-5.26188	-110.90399
102.10000	-5.26625	-110.98121
102.20000	-5.27141	-111.06887
102.30000	-5.27750	-111.19226
102.40000	-5.28469	-111.34208
102.50000	-5.28984	-111.47025
102.60000	-5.29313	-111.51677
102.70000	-5.29750	-111.59230
102.80000	-5.30234	-111.68958
102.90000	-5.30859	-111.80349
103.00000	-5.31531	-111.97665
103.10000	-5.31969	-112.06395
103.20000	-5.32375	-112.12367
103.30000	-5.32828	-112.21176
103.40000	-5.33344	-112.30604
103.50000	-5.33922	-112.41753
103.60000	-5.34516	-112.56304
103.70000	-5.34938	-112.64143
103.80000	-5.35391	-112.72031
103.90000	-5.35922	-112.81949
104.00000	-5.36531	-112.93826
104.10000	-5.37094	-113.05642
104.20000	-5.37516	-113.13993
104.30000	-5.37922	-113.20364
104.40000	-5.38375	-113.28986
104.50000	-5.38891	-113.38749
104.60000	-5.39437	-113.48006
104.70000	-5.40141	-113.63994
104.80000	-5.40578	-113.72786
104.90000	-5.41016	-113.80241
105.00000	-5.41531	-113.89420
105.10000	-5.42156	-114.01301
105.20000	-5.42781	-114.15815
105.30001	-5.43234	-114.23820
105.40001	-5.43641	-114.31121
105.50001	-5.44125	-114.39257
105.60001	-5.44656	-114.49005
105.70001	-5.45266	-114.59997
105.80001	-5.45875	-114.74535
105.90001	-5.46234	-114.80076
106.00001	-5.46656	-114.85738
106.10001	-5.47141	-114.94739
106.20001	-5.47703	-115.03772
106.30001	-5.48406	-115.18373
106.40001	-5.48859	-115.26854
106.50001	-5.49297	-115.33656
106.60001	-5.49781	-115.41901
106.70001	-5.50297	-115.51519
106.80001	-5.50891	-115.62428
106.90001	-5.51672	-115.79829
107.00001	-5.52047	-115.86574
107.10001	-5.52453	-115.91995
107.20001	-5.52938	-115.99433
107.30001	-5.53547	-116.11349
107.40001	-5.54172	-116.26185
107.50001	-5.54578	-116.32414
107.60001	-5.55000	-116.39260
107.70001	-5.55453	-116.47149
107.80001	-5.55969	-116.55898
107.90001	-5.56563	-116.67185
108.00001	-5.57203	-116.81257
108.10001	-5.57625	-116.88001
108.20001	-5.58047	-116.95386
108.30001	-5.58531	-117.02508
108.40001	-5.59094	-117.12444
108.50001	-5.59766	-117.27150
108.60001	-5.60188	-117.34839
108.70001	-5.60594	-117.39914
108.80001	-5.61031	-117.47139
108.90001	-5.61563	-117.55375
109.00001	-5.62156	-117.65942
109.10001	-5.62922	-117.82312
109.20001	-5.63344	-117.89459
109.30001	-5.63766	-117.95437
109.40001	-5.64266	-118.04472
109.50001	-5.64906	-118.15614
109.60001	-5.65594	-118.31016
109.70001	-5.66031	-118.38766
109.80001	-5.66453	-118.45021
109.90001	-5.66969	-118.54467
110.00001	-5.67531	-118.65529
110.10001	-5.68219	-118.77546
110.20001	-5.68719	-118.90959
110.30001	-5.69031	-118.93939
110.40001	-5.69437	-118.99579
110.50001	-5.69922	-119.07578
110.60001	-5.70516	-119.19185
110.70001	-5.71187	-119.33969
110.80001	-5.71609	-119.42457
110.90001	-5.72000	-119.48574
111.00001	-5.72469	-119.55509
111.10001	-5.72984	-119.65356
111.20001	-5.73516	-119.74991
111.30001	-5.74266	-119.91403
111.40001	-5.74672	-120.00202
111.50001	-5.75078	-120.04774
111.60001	-5.75594	-120.14251
111.70001	-5.76203	-120.26530
111.80001	-5.76953	-120.43840
111.90001	-5.77344	-120.51310
112.00001	-5.77719	-120.55866
112.10001	-5.78156	-120.63107
112.20001	-5.78672	-120.71653
112.30001	-5.79234	-120.82099
112.40001	-5.79953	-120.98423
112.50001	-5.80344	-121.05402
112.60001	-5.80766	-121.10635
112.70001	-5.81250	-121.18592
112.80001	-5.81797	-121.27861
112.90001	-5.82516	-121.42485
113.00001	-5.82984	-121.52878
113.10001	-5.83391	-121.58228
113.20001	-5.83844	-121.65138
113.30001	-5.84359	-121.74154
113.40001	-5.84953	-121.86080
113.50001	-5.85672	-122.01889
113.60001	-5.86047	-122.08147
113.70001	-5.86453	-122.13575
113.80001	-5.86953	-122.22115
113.90001	-5.87547	-122.33604
114.00001	-5.88219	-122.48064
114.10001	-5.88641	-122.55972
114.20001	-5.89063	-122.62100
114.30001	-5.89516	-122.68680
114.40001	-5.90016	-122.78171
114.50001	-5.90578	-122.87638
114.60001	-5.91328	-123.04059
114.70001	-5.91734	-123.11696
114.80001	-5.92125	-123.16886
114.90001	-5.92625	-123.25203
115.00001	-5.93219	-123.35683
115.10001	-5.93906	-123.51584
115.20001	-5.94297	-123.57392
115.30001	-5.94719	-123.63566
115.40001	-5.95187	-123.71470
115.50001	-5.95703	-123.80464
115.60001	-5.96281	-123.90526
115.70001	-5.97000	-124.06525
115.80001	-5.97406	-124.14251
115.90001	-5.97813	-124.19616
116.00001	-5.98297	-124.27082
116.10001	-5.98844	-124.36643
116.20001	-5.99516	-124.50163
116.30001	-5.99984	-124.59031
116.40001	-6.00391	-124.66138
116.50001	-6.00859	-124.72442
116.60001	-6.01391	-124.82000
116.70001	-6.01969	-124.93335
116.80001	-6.02672	-125.08659
116.90001	-6.03063	-125.15400
117.00001	-6.03484	-125.20717
117.10001	-6.03969	-125.29941
117.20001	-6.04563	-125.39609
117.30001	-6.05281	-125.54939
117.40001	-6.05703	-125.62786
117.50001	-6.06109	-125.68469
117.60001	-6.06547	-125.75550
117.70001	-6.07063	-125.85124
117.80001	-6.07672	-125.96868
117.90001	-6.08469	-126.15469
118.00001	-6.08859	-126.27655
118.10001	-6.09219	-126.30183
118.20001	-6.09672	-126.38092
118.30001	-6.10234	-126.47289
118.40001	-6.10891	-126.62508
118.50001	-6.11328	-126.69495
118.60001	-6.11766	-126.77042
118.70001	-6.12266	-126.85630
118.80001	-6.12828	-126.95891
118.90001	-6.13469	-127.08957
119.00001	-6.14125	-127.24592
119.10001	-6.14469	-127.29861
119.20001	-6.14844	-127.34662
119.30001	-6.15312	-127.41624
119.40001	-6.15859	-127.51506
119.50001	-6.16547	-127.67369
119.60001	-6.17031	-127.76653
119.70001	-6.17453	-127.83657
119.80001	-6.17906	-127.90623
119.90001	-6.18422	-128.00558
120.00001	-6.19078	-128.13346
120.10001	-6.19734	-128.30409
120.20001	-6.20063	-128.34488
120.30001	-6.20469	-128.41202
120.40001	-6.20937	-128.49534
120.50001	-6.21500	-128.58981
120.60001	-6.22188	-128.75164
120.70001	-6.22672	-128.84851
120.80001	-6.23094	-128.91658
120.90001	-6.23547	-128.98499
121.00001	-6.24047	-129.08870
121.10001	-6.24609	-129.18963
121.20001	-6.25344	-129.34458
121.30001	-6.25750	-129.41609
121.40001	-6.26187	-129.48512
121.50001	-6.26672	-129.56649
121.60001	-6.27234	-129.67411
121.70001	-6.27891	-129.80682
121.80001	-6.28359	-129.88931
121.90001	-6.28781	-129.95616
122.00001	-6.29250	-130.03826
122.10001	-6.29750	-130.11554
122.20001	-6.30281	-130.21214
122.30001	-6.30984	-130.35774
122.40001	-6.31391	-130.43469
122.50001	-6.31797	-130.48029
122.60001	-6.32281	-130.56989
122.70001	-6.32813	-130.65805
122.80001	-6.33516	-130.80513
122.90001	-6.34016	-130.89587
123.00001	-6.34438	-130.95684
123.10001	-6.34906	-131.03646
123.20001	-6.35406	-131.12098
123.30001	-6.35984	-131.22617
123.40001	-6.36750	-131.38793
123.50001	-6.37156	-131.46301
123.60001	-6.37578	-131.52012
123.70001	-6.38047	-131.59294
123.80001	-6.38609	-131.69236
123.90001	-6.39297	-131.83574
124.00001	-6.39734	-131.92534
124.10001	-6.40094	-131.96702
124.20001	-6.40531	-132.02152
124.30001	-6.41016	-132.10550
124.40001	-6.41609	-132.20683
124.50001	-6.42359	-132.36183
124.60001	-6.42750	-132.44399
124.70001	-6.43156	-132.48475
124.80001	-6.43609	-132.55391
124.90001	-6.44125	-132.64585
125.00001	-6.44828	-132.76601
125.10001	-6.45359	-132.88483
125.20001	-6.45766	-132.93844
125.30001	-6.46203	-132.99277
125.40001	-6.46687	-133.06037
125.50001	-6.47250	-133.15584
125.60001	-6.48047	-133.30027
125.70001	-6.48469	-133.38187
125.80001	-6.48859	-133.43148
125.90001	-6.49359	-133.50061
126.00001	-6.49922	-133.58992
126.10001	-6.50734	-133.75381
126.20001	-6.51187	-133.84356
126.30001	-6.51562	-133.89064
126.40001	-6.52031	-133.95426
126.50001	-6.52578	-134.05831
126.60001	-6.53172	-134.15344
126.70001	-6.53891	-134.33261
126.80001	-6.54188	-134.36876
126.90001	-6.54563	-134.40895
127.00001	-6.55016	-134.47486
127.10001	-6.55563	-134.57192
127.20001	-6.56266	-134.71515
127.30001	-6.56734	-134.81045
127.40001	-6.57141	-134.87250
127.50001	-6.57625	-134.94363
127.60001	-6.58141	-135.03738
127.70001	-6.58703	-135.13508
127.80001	-6.59469	-135.29451
127.90001	-6.59859	-135.38003
128.00001	-6.60281	-135.42196
128.10001	-6.60766	-135.50211
128.20001	-6.61297	-135.59145
128.30001	-6.61984	-135.72662
128.40001	-6.62422	-135.81473
128.50001	-6.62812	-135.85903
128.60001	-6.63281	-135.93231
128.70001	-6.63813	-136.02361
128.80001	-6.64422	-136.13951
128.90001	-6.65141	-136.28845
129.00001	-6.65516	-136.35875
129.10001	-6.65906	-136.40550
129.20001	-6.66391	-136.47491
129.30001	-6.66938	-136.58305
129.40001	-6.67625	-136.71938
129.50001	-6.68094	-136.81275
129.60001	-6.68500	-136.87123
129.70001	-6.68922	-136.93352
129.80001	-6.69422	-137.01719
129.90001	-6.70016	-137.12868
130.00001	-6.70781	-137.29401
130.10001	-6.71234	-137.39444
130.20001	-6.71625	-137.43924
130.30001	-6.72078	-137.51349
130.40001	-6.72641	-137.61079
130.50001	-6.73297	-137.73258
130.60001	-6.73750	-137.82197
130.70001	-6.74172	-137.87651
130.80001	-6.74641	-137.94990
130.90001	-6.75156	-138.04702
131.00001	-6.75719	-138.14873
131.10001	-6.76453	-138.29069
131.20001	-6.76906	-138.39415
131.30001	-6.77266	-138.42523
131.40001	-6.77719	-138.48729
131.50001	-6.78250	-138.58332
131.60001	-6.78984	-138.72744
131.70001	-6.79500	-138.84346
131.80001	-6.79922	-138.93798
131.90001	-6.80344	-139.00112
132.00001	-6.80812	-139.06324
132.10001	-6.81359	-139.16413
132.20001	-6.82031	-139.28697
132.30001	-6.82500	-139.38621
132.40001	-6.82937	-139.44696
132.50001	-6.83438	-139.52516
132.60001	-6.84000	-139.62489
132.70001	-6.84672	-139.75391
132.80001	-6.85125	-139.83545
132.90001	-6.85531	-139.89246
133.00001	-6.85969	-139.94852
133.10001	-6.86469	-140.03840
133.20001	-6.87047	-140.14687
133.30001	-6.87813	-140.30303
133.40001	-6.88219	-140.38120
133.50001	-6.88625	-140.42836
133.60001	-6.89109	-140.51311
133.70001	-6.89719	-140.60763
133.80001	-6.90422	-140.77424
133.90001	-6.90844	-140.85340
134.00001	-6.91250	-140.90358
134.10001	-6.91719	-140.97607
134.20001	-6.92250	-141.06971
134.30001	-6.92844	-141.18232
134.40001	-6.93594	-141.35030
134.50001	-6.93953	-141.41239
134.60001	-6.94313	-141.45139
134.70001	-6.94766	-141.51631
134.80001	-6.95312	-141.60542
134.90001	-6.96000	-141.74433
135.00001	-6.96469	-141.83530
135.10001	-6.96875	-141.88269
135.20001	-6.97344	-141.93501
135.30001	-6.97859	-142.01602
135.40001	-6.98391	-142.09129
135.50001	-6.99031	-142.20588
135.60001	-6.99516	-142.29213
135.70001	-6.99953	-142.34737
135.80001	-7.00469	-142.41236
135.90001	-7.01047	-142.52418
136.00001	-7.01703	-142.65002
136.10001	-7.02172	-142.73556
136.20001	-7.02563	-142.77644
136.30001	-7.03000	-142.84150
136.40001	-7.03484	-142.92721
136.50001	-7.04031	-143.01759
136.60001	-7.04703	-143.14246
136.70001	-7.05187	-143.23620
136.80001	-7.05609	-143.29588
136.90001	-7.06094	-143.35786
137.00001	-7.06625	-143.45138
137.10001	-7.07328	-143.59435
137.20001	-7.07859	-143.70923
137.30001	-7.08250	-143.74925
137.40001	-7.08687	-143.79866
137.50001	-7.09156	-143.86700
137.60001	-7.09703	-143.94520
137.70001	-7.10406	-144.07074
137.80001	-7.10859	-144.16811
137.90001	-7.11250	-144.20292
138.00001	-7.11734	-144.26269
138.10001	-7.12297	-144.34816
138.20001	-7.12984	-144.48498
138.30001	-7.13469	-144.56996
138.40001	-7.13859	-144.61349
138.50001	-7.14328	-144.66634
138.60001	-7.14844	-144.74626
138.70001	-7.15344	-144.82476
138.80001	-7.16031	-144.93379
138.90001	-7.16547	-145.03416
139.00001	-7.16969	-145.08474
139.10001	-7.17438	-145.14488
139.20001	-7.18000	-145.22126
139.30001	-7.18703	-145.35783
139.40001	-7.19172	-145.43502
139.50001	-7.19562	-145.45979
139.60001	-7.20000	-145.52054
139.70001	-7.20500	-145.59247
139.80001	-7.21047	-145.68426
139.90001	-7.21813	-145.81767
140.00001	-7.22297	-145.92560
140.10001	-7.22688	-145.95288
140.20001	-7.23156	-146.01439
140.30001	-7.23656	-146.07789
140.40001	-7.24375	-146.20216
140.50001	-7.24875	-146.30766
140.60001	-7.25250	-146.33600
140.70001	-7.25641	-146.37740
140.80001	-7.26125	-146.44329
140.90001	-7.26719	-146.54166
141.00001	-7.27500	-146.68445
141.10001	-7.27953	-146.77463
141.20001	-7.28313	-146.79666
141.30001	-7.28750	-146.84558
141.40001	-7.29234	-146.91031
141.50001	-7.29906	-147.00404
141.60001	-7.30484	-147.13722
141.70001	-7.30922	-147.17872
141.80001	-7.31375	-147.23730
141.90001	-7.31859	-147.29510
142.00001	-7.32438	-147.39028
142.10001	-7.33219	-147.52334
142.20001	-7.33703	-147.63235
142.30001	-7.34031	-147.64674
142.40001	-7.34484	-147.68818
142.50001	-7.35047	-147.77006
142.60001	-7.35875	-147.92924
142.70001	-7.36328	-148.02374
142.80001	-7.36688	-148.04597
142.90001	-7.37141	-148.09883
143.00001	-7.37641	-148.18089
143.10001	-7.38188	-148.28448
143.20001	-7.38828	-148.40138
143.30001	-7.39312	-148.49322
143.40001	-7.39703	-148.52153
143.50001	-7.40156	-148.58022
143.60001	-7.40672	-148.65550
143.70001	-7.41344	-148.77190
143.80001	-7.41875	-148.87574
143.90001	-7.42281	-148.92840
144.00001	-7.42719	-148.98397
144.10001	-7.43219	-149.04833
144.20001	-7.43813	-149.15310
144.30001	-7.44547	-149.29140
144.40001	-7.45000	-149.37876
144.50001	-7.45359	-149.39612
144.60001	-7.45828	-149.46139
144.70001	-7.46391	-149.54369
144.80001	-7.47156	-149.69657
144.90001	-7.47641	-149.79111
145.00001	-7.48016	-149.81581
145.10001	-7.48422	-149.85992
145.20001	-7.48891	-149.92799
145.30001	-7.49422	-150.00632
145.40001	-7.50172	-150.13772
145.50001	-7.50656	-150.24227
145.60001	-7.51062	-150.27741
145.70001	-7.51547	-150.34434
145.80001	-7.52094	-150.43554
145.90001	-7.52734	-150.54452
146.00001	-7.53250	-150.64026
146.10001	-7.53672	-150.68042
146.20001	-7.54109	-150.74076
146.30001	-7.54609	-150.81178
146.40001	-7.55156	-150.90372
146.50001	-7.55844	-151.01981
146.60001	-7.56328	-151.11472
146.70001	-7.56703	-151.14900
146.80001	-7.57141	-151.20201
146.90001	-7.57656	-151.27555
147.00001	-7.58406	-151.42304
147.10001	-7.58969	-151.54028
147.20001	-7.59344	-151.56947
147.30001	-7.59781	-151.63231
147.40001	-7.60281	-151.70419
147.50001	-7.60844	-151.79363
147.60001	-7.61453	-151.90181
147.70001	-7.61937	-151.98466
147.80001	-7.62344	-152.02907
147.90001	-7.62813	-152.08387
148.00001	-7.63344	-152.16361
148.10001	-7.64000	-152.26293
148.20001	-7.64609	-152.39406
148.30001	-7.65031	-152.44195
148.40001	-7.65437	-152.49056
148.50001	-7.65922	-152.55059
148.60001	-7.66469	-152.62708
148.70001	-7.67156	-152.74011
148.80001	-7.67656	-152.85267
148.90001	-7.68031	-152.87252
149.00001	-7.68500	-152.92764
149.10001	-7.69031	-153.00742
149.20001	-7.69703	-153.11871
149.30001	-7.70250	-153.22503
149.40001	-7.70672	-153.26917
149.50001	-7.71109	-153.32282
149.60001	-7.71594	-153.39056
149.70001	-7.72156	-153.47785
149.80001	-7.72859	-153.59125
149.90001	-7.73375	-153.69672
150.00001	-7.73781	-153.72187
150.10001	-7.74203	-153.77392
150.20001	-7.74703	-153.83127
150.30001	-7.75359	-153.94159
150.40001	-7.75922	-154.06248
150.50001	-7.76344	-154.10528
150.60001	-7.76781	-154.14241
150.70001	-7.77328	-154.21706
150.80001	-7.77953	-154.32651
150.90001	-7.78766	-154.50293
151.00001	-7.79172	-154.58246
151.10001	-7.79500	-154.58763
151.20001	-7.79937	-154.63360
151.30001	-7.80438	-154.71117
151.40001	-7.81047	-154.81018
151.50001	-7.81594	-154.90578
151.60001	-7.82031	-154.96318
151.70001	-7.82469	-155.01483
151.80001	-7.82938	-155.07756
151.90001	-7.83469	-155.15798
152.00001	-7.84156	-155.27844
152.10001	-7.84688	-155.39283
152.20001	-7.85109	-155.43152
152.30001	-7.85578	-155.48638
152.40001	-7.86094	-155.56213
152.50001	-7.86734	-155.67337
152.60001	-7.87234	-155.76075
152.70001	-7.87672	-155.80229
152.80001	-7.88109	-155.85591
152.90001	-7.88609	-155.92590
153.00001	-7.89188	-156.02398
153.10001	-7.89891	-156.14896
153.20001	-7.90391	-156.23547
153.30001	-7.90781	-156.26100
153.40001	-7.91219	-156.31451
153.50001	-7.91750	-156.38411
153.60001	-7.92438	-156.50852
153.70001	-7.92984	-156.61679
153.80001	-7.93375	-156.65118
153.90001	-7.93781	-156.68510
154.00001	-7.94266	-156.74280
154.10001	-7.94797	-156.83103
154.20001	-7.95391	-156.91067
154.30001	-7.96000	-157.02958
154.40001	-7.96391	-157.06386
154.50001	-7.96844	-157.11614
154.60001	-7.97359	-157.19032
154.70001	-7.98047	-157.30339
154.80001	-7.98641	-157.42141
154.90001	-7.99047	-157.45237
155.00001	-7.99453	-157.48526
155.10001	-7.99906	-157.53636
155.20001	-8.00437	-157.61593
155.30001	-8.01062	-157.70732
155.40001	-8.01750	-157.85800
155.50001	-8.02156	-157.89421
155.60001	-8.02609	-157.93498
155.70001	-8.03125	-157.99937
155.80001	-8.03766	-158.09891
155.90001	-8.04281	-158.18772
156.00001	-8.04703	-158.23224
156.10001	-8.05141	-158.27133
156.20001	-8.05625	-158.33417
156.30001	-8.06188	-158.42246
156.40001	-8.06922	-158.52961
156.50001	-8.07453	-158.64193
156.60001	-8.07781	-158.64754
156.70001	-8.08219	-158.68556
156.80001	-8.08734	-158.74724
156.90001	-8.09391	-158.85693
157.00001	-8.10031	-158.99312
157.10001	-8.10438	-159.02458
157.20001	-8.10859	-159.06508
157.30001	-8.11344	-159.11755
157.40001	-8.11844	-159.18192
157.50001	-8.12516	-159.27477
157.60001	-8.13078	-159.39754
157.70001	-8.13484	-159.42086
157.80001	-8.13953	-159.48899
157.90001	-8.14500	-159.56183
158.00001	-8.15187	-159.66484
158.10001	-8.15703	-159.76295
158.20001	-8.16047	-159.76930
158.30001	-8.16453	-159.80333
158.40001	-8.16922	-159.85648
158.50001	-8.17438	-159.93287
158.60001	-8.18062	-160.01697
158.70001	-8.18719	-160.15470
158.80001	-8.19156	-160.19841
158.90001	-8.19625	-160.23855
159.00001	-8.20156	-160.31003
159.10001	-8.21031	-160.47168
159.20001	-8.21531	-160.58595
159.30001	-8.21844	-160.57712
159.40001	-8.22250	-160.60480
159.50001	-8.22750	-160.67398
159.60001	-8.23281	-160.76268
159.70001	-8.23938	-160.86780
159.80001	-8.24422	-160.95595
159.90001	-8.24797	-160.96742
160.00001	-8.25250	-161.02326
160.10001	-8.25766	-161.09754
160.20001	-8.26313	-161.17044
160.30001	-8.26953	-161.29030
160.40001	-8.27406	-161.34632
160.50001	-8.27828	-161.37958
160.60001	-8.28281	-161.42373
160.70001	-8.28828	-161.50302
160.80001	-8.29547	-161.62026
160.90001	-8.30156	-161.76137
161.00001	-8.30516	-161.78107
161.10001	-8.30969	-161.81259
161.20001	-8.31484	-161.87881
161.30001	-8.32125	-161.97279
161.40001	-8.32688	-162.08555
161.50001	-8.33125	-162.12517
161.60001	-8.33547	-162.15807
161.70001	-8.34016	-162.21505
161.80001	-8.34547	-162.28312
161.90001	-8.35234	-162.38004
162.00001	-8.35813	-162.51391
162.10001	-8.36188	-162.51810
162.20001	-8.36609	-162.54993
162.30001	-8.37094	-162.61080
162.40001	-8.37766	-162.71386
162.50001	-8.38375	-162.84266
162.60001	-8.38781	-162.87449
162.70001	-8.39219	-162.90158
162.80001	-8.39703	-162.96339
162.90001	-8.40250	-163.03989
163.00001	-8.40906	-163.13642
163.10001	-8.41469	-163.25572
163.20001	-8.41844	-163.26891
163.30001	-8.42297	-163.30713
163.40001	-8.42828	-163.38257
163.50001	-8.43500	-163.48426
163.60001	-8.44062	-163.59662
163.70001	-8.44453	-163.62411
163.80001	-8.44859	-163.64521
163.90001	-8.45344	-163.70608
164.00001	-8.45906	-163.77744
164.10001	-8.46531	-163.87154
164.20001	-8.47109	-163.98844
164.30001	-8.47516	-164.01978
164.40001	-8.47969	-164.05405
164.50001	-8.48516	-164.12571
164.60001	-8.49172	-164.21537
164.70001	-8.49719	-164.32114
164.80001	-8.50141	-164.36194
164.90001	-8.50563	-164.38930
165.00001	-8.51031	-164.45017
165.10001	-8.51563	-164.51517
165.20001	-8.52219	-164.60527
165.30001	-8.52844	-164.74950
165.40001	-8.53203	-164.74620
165.50001	-8.53625	-164.78844
165.60001	-8.54172	-164.86058
165.70001	-8.54844	-164.96992
165.80001	-8.55406	-165.06349
165.90001	-8.55813	-165.08643
166.00001	-8.56234	-165.12868
166.10001	-8.56719	-165.18144
166.20001	-8.57219	-165.24684
166.30001	-8.57813	-165.33166
166.40001	-8.58516	-165.47596
166.50001	-8.58937	-165.51977
166.60001	-8.59422	-165.56916
166.70001	-8.60031	-165.67011
166.80001	-8.60813	-165.84346
166.90001	-8.61219	-165.88640
167.00001	-8.61531	-165.87943
167.10001	-8.61938	-165.91491
167.20001	-8.62422	-165.97460
167.30001	-8.62938	-166.06192
167.40001	-8.63500	-166.13981
167.50001	-8.64094	-166.25737
167.60001	-8.64500	-166.28695
167.70001	-8.64938	-166.32086
167.80001	-8.65453	-166.39316
167.90001	-8.66109	-166.48617
168.00001	-8.66797	-166.63404
168.10001	-8.67219	-166.68016
168.20001	-8.67594	-166.68312
168.30001	-8.68047	-166.73566
168.40001	-8.68578	-166.80039
168.50001	-8.69234	-166.90800
168.60001	-8.69859	-167.04094
168.70001	-8.70234	-167.05166
168.80001	-8.70688	-167.09688
168.90001	-8.71234	-167.17282
169.00001	-8.71875	-167.27328
169.10001	-8.72453	-167.37831
169.20001	-8.72844	-167.40829
169.30001	-8.73281	-167.44250
169.40001	-8.73766	-167.49734
169.50001	-8.74266	-167.56770
169.60001	-8.74859	-167.64016
169.70001	-8.75453	-167.76736
169.80001	-8.75875	-167.79917
169.90001	-8.76328	-167.84711
170.00001	-8.76844	-167.91798
170.10001	-8.77484	-168.01569
170.20001	-8.78063	-168.12353
170.30001	-8.78484	-168.14820
170.40001	-8.78922	-168.19505
170.50001	-8.79391	-168.24475
170.60001	-8.79906	-168.30418
170.70001	-8.80531	-168.39823
170.80001	-8.81188	-168.52799
170.90001	-8.81578	-168.53952
171.00001	-8.82016	-168.57469
171.10001	-8.82484	-168.62723
171.20001	-8.83078	-168.70718
171.30001	-8.83719	-168.83191
171.40001	-8.84156	-168.87286
171.50001	-8.84594	-168.89657
171.60001	-8.85078	-168.94640
171.70001	-8.85594	-169.01726
171.80001	-8.86219	-169.09808
171.90001	-8.86813	-169.21338
172.00001	-8.87234	-169.23450
172.10001	-8.87672	-169.27138
172.20001	-8.88172	-169.32614
172.30001	-8.88750	-169.40467
172.40001	-8.89406	-169.51190
172.50001	-8.89844	-169.55745
172.60001	-8.90266	-169.58812
172.70001	-8.90719	-169.62786
172.80001	-8.91250	-169.69727
172.90001	-8.91922	-169.79100
173.00001	-8.92578	-169.92958
173.10001	-8.92938	-169.93041
173.20001	-8.93359	-169.94487
173.30001	-8.93859	-170.00176
173.40001	-8.94422	-170.08130
173.50001	-8.95094	-170.20427
173.60001	-8.95531	-170.24355
173.70001	-8.95953	-170.26027
173.80001	-8.96438	-170.31088
173.90001	-8.96969	-170.37758
174.00001	-8.97563	-170.46581
174.10001	-8.98188	-170.57237
174.20001	-8.98547	-170.56653
174.30001	-8.98953	-170.58864
174.40001	-8.99422	-170.62967
174.50001	-8.99984	-170.70176
174.60001	-9.00766	-170.84722
174.70001	-9.01234	-170.90660
174.80001	-9.01641	-170.92465
174.90001	-9.02125	-170.96448
175.00001	-9.02672	-171.03529
175.10001	-9.03297	-171.11370
175.20001	-9.03937	-171.24280
175.30001	-9.04313	-171.24268
175.40001	-9.04750	-171.27059
175.50001	-9.05266	-171.32375
175.60001	-9.05984	-171.43863
175.70001	-9.06609	-171.56827
175.80001	-9.06938	-171.55768
175.90001	-9.07328	-171.56832
176.00001	-9.07781	-171.61083
176.10001	-9.08328	-171.69133
176.20001	-9.09016	-171.79118
176.30001	-9.09672	-171.94858
176.40001	-9.10016	-171.93730
176.50001	-9.10422	-171.97631
176.60001	-9.10891	-172.01692
176.70001	-9.11484	-172.09512
176.80001	-9.12063	-172.19071
176.90001	-9.12516	-172.23747
177.00001	-9.12969	-172.27349
177.10001	-9.13453	-172.32437
177.20001	-9.14000	-172.39299
177.30001	-9.14625	-172.47818
177.40001	-9.15328	-172.63548
177.50001	-9.15688	-172.62009
177.60001	-9.16109	-172.64061
177.70001	-9.16594	-172.68668
177.80001	-9.17203	-172.77499
177.90001	-9.17797	-172.88361
178.00001	-9.18219	-172.91379
178.10001	-9.18656	-172.93495
178.20001	-9.19141	-172.98868
178.30001	-9.19672	-173.05478
178.40001	-9.20266	-173.15109
178.50001	-9.20953	-173.26888
178.60001	-9.21328	-173.30000
178.70001	-9.21734	-173.30247
178.80001	-9.22234	-173.36482
178.90001	-9.22859	-173.44587
179.00001	-9.23516	-173.58200
179.10001	-9.23938	-173.59731
179.20001	-9.24344	-173.61759
179.30001	-9.24781	-173.65214
179.40001	-9.25313	-173.72361
179.50001	-9.25922	-173.81950
179.60001	-9.26672	-173.98790
179.70001	-9.27047	-173.99868
179.80001	-9.27469	-174.00551
179.90001	-9.27953	-174.06282
180.00001	-9.28547	-174.14077
180.10001	-9.29109	-174.24040
180.20001	-9.29547	-174.27206
180.30001	-9.29984	-174.30595
180.40001	-9.30453	-174.34260
180.50001	-9.30984	-174.41991
180.60001	-9.31578	-174.50960
180.70001	-9.32359	-174.67639
180.80001	-9.32734	-174.67754
180.90001	-9.33125	-174.67992
181.00001	-9.33594	-174.72416
181.10001	-9.34188	-174.80665
181.20001	-9.34828	-174.92539
181.30001	-9.35281	-174.95914
181.40001	-9.35687	-174.98261
181.50001	-9.36172	-175.02718
181.60001	-9.36703	-175.09243
181.70001	-9.37297	-175.17230
181.80001	-9.37953	-175.30435
181.90001	-9.38359	-175.32553
182.00001	-9.38797	-175.36160
182.10001	-9.39312	-175.40899
182.20001	-9.39953	-175.49725
182.30001	-9.40578	-175.62540
182.40001	-9.40969	-175.62553
182.50001	-9.41359	-175.64729
182.60001	-9.41813	-175.69166
182.70001	-9.42328	-175.75677
182.80001	-9.43016	-175.86608
182.90001	-9.43719	-176.04128
183.00001	-9.44063	-176.03108
183.10001	-9.44484	-176.03710
183.20001	-9.44984	-176.10288
183.30001	-9.45578	-176.18723
183.40001	-9.46172	-176.30304
183.50001	-9.46625	-176.33392
183.60001	-9.47031	-176.36795
183.70001	-9.47500	-176.41136
183.80001	-9.48063	-176.49674
183.90001	-9.48766	-176.60803
184.00001	-9.49375	-176.74057
184.10001	-9.49688	-176.70856
184.20001	-9.50094	-176.72300
184.30001	-9.50547	-176.76684
184.40001	-9.51078	-176.83709
184.50001	-9.51703	-176.94570
184.60001	-9.52234	-177.02378
184.70001	-9.52703	-177.05512
184.80001	-9.53219	-177.10941
184.90001	-9.53781	-177.18644
185.00001	-9.54406	-177.27086
185.10001	-9.55000	-177.38369
185.20001	-9.55359	-177.38478
185.30001	-9.55766	-177.39742
185.40001	-9.56234	-177.43991
185.50001	-9.56813	-177.51063
185.60001	-9.57531	-177.66173
185.70001	-9.57969	-177.69749
185.80001	-9.58344	-177.69647
185.90001	-9.58797	-177.72570
186.00001	-9.59297	-177.78488
186.10001	-9.59859	-177.85557
186.20001	-9.60594	-178.00149
186.30001	-9.61031	-178.04487
186.40001	-9.61484	-178.06377
186.50001	-9.62000	-178.10720
186.60001	-9.62578	-178.18595
186.70001	-9.63203	-178.29579
186.80001	-9.63625	-178.30895
186.90001	-9.64000	-178.31407
187.00001	-9.64469	-178.34745
187.10001	-9.65000	-178.40447
187.20001	-9.65563	-178.47219
187.30001	-9.66297	-178.60813
187.40001	-9.66688	-178.62339
187.50001	-9.67125	-178.63630
187.60001	-9.67609	-178.69553
187.70001	-9.68234	-178.77351
187.80001	-9.68906	-178.89205
187.90001	-9.69297	-178.89477
188.00001	-9.69734	-178.90696
188.10001	-9.70219	-178.95463
188.20001	-9.70688	-178.99771
188.30001	-9.71250	-179.06807
188.40001	-9.71953	-179.20177
188.50001	-9.72375	-179.22926
188.60001	-9.72828	-179.25292
188.70001	-9.73313	-179.29845
188.80001	-9.73891	-179.36136
188.90001	-9.74531	-179.47075
189.00001	-9.74953	-179.49224
189.10001	-9.75359	-179.50363
189.20001	-9.75844	-179.56105
189.30001	-9.76359	-179.61477
189.40001	-9.76969	-179.70262
189.50001	-9.77734	-179.85439
189.60001	-9.78125	-179.85749
189.70001	-9.78516	-179.84867
189.80001	-9.78969	-179.88798
189.90001	-9.79562	-179.96892
190.00001	-9.80266	-180.11810
190.10001	-9.80672	-180.12823
190.20001	-9.81047	-180.12805
190.30001	-9.81484	-180.15601
190.40001	-9.81984	-180.19925
190.50001	-9.82547	-180.26827
190.60001	-9.83234	-180.37499
190.70001	-9.83719	-180.44968
190.80001	-9.84109	-180.44288
190.90001	-9.84578	-180.47802
191.00001	-9.85141	-180.53780
191.10001	-9.85969	-180.69710
191.20001	-9.86422	-180.73466
191.30001	-9.86813	-180.73127
191.40001	-9.87297	-180.75895
191.50001	-9.87828	-180.82613
191.60001	-9.88422	-180.90810
191.70001	-9.89172	-181.04832
191.80001	-9.89516	-181.03826
191.90001	-9.89891	-181.02498
192.00001	-9.90391	-181.06490
192.10001	-9.90953	-181.14245
192.20001	-9.91625	-181.26592
192.30001	-9.92047	-181.29133
192.40001	-9.92453	-181.29855
192.50001	-9.92891	-181.33336
192.60001	-9.93406	-181.38792
192.70001	-9.93953	-181.45512
192.80001	-9.94734	-181.60227
192.90001	-9.95141	-181.62476
193.00001	-9.95547	-181.63130
193.10001	-9.96031	-181.66710
193.20001	-9.96609	-181.74788
193.30001	-9.97313	-181.87435
193.40001	-9.97734	-181.91166
193.50001	-9.98125	-181.90376
193.60001	-9.98594	-181.93188
193.70001	-9.99094	-181.98831
193.80001	-9.99641	-182.05062
193.90001	-10.00359	-182.20329
194.00001	-10.00797	-182.23025
194.10001	-10.01219	-182.24476
194.20001	-10.01750	-182.29970
194.30001	-10.02328	-182.37953
194.40001	-10.02984	-182.50044
194.50001	-10.03391	-182.50616
194.60001	-10.03813	-182.51932
194.70001	-10.04281	-182.56803
194.80001	-10.04797	-182.62814
194.90001	-10.05359	-182.70050
195.00001	-10.06047	-182.82890
195.10001	-10.06438	-182.84623
195.20001	-10.06859	-182.84902
195.30001	-10.07297	-182.87563
195.40001	-10.07844	-182.93326
195.50001	-10.08578	-183.07859
195.60001	-10.09078	-183.14223
195.70001	-10.09484	-183.13824
195.80001	-10.09953	-183.17492
195.90001	-10.10484	-183.23626
196.00001	-10.11078	-183.31091
196.10001	-10.11688	-183.40844
196.20001	-10.12063	-183.40941
196.30001	-10.12484	-183.42084
196.40001	-10.12938	-183.45504
196.50001	-10.13484	-183.51528
196.60001	-10.14188	-183.64431
196.70001	-10.14750	-183.72545
196.80001	-10.15156	-183.72139
196.90001	-10.15578	-183.73618
197.00001	-10.16094	-183.78384
197.10001	-10.16688	-183.87115
197.20001	-10.17453	-184.01410
197.30001	-10.17828	-184.02211
197.40001	-10.18234	-184.00866
197.50001	-10.18734	-184.05274
197.60001	-10.19266	-184.09781
197.70001	-10.19891	-184.18960
197.80001	-10.20359	-184.21167
197.90001	-10.20781	-184.18574
198.00001	-10.21266	-184.17625
198.10001	-10.21797	-184.17434
198.20001	-10.22375	-184.15540
198.30001	-10.23125	-184.23682
198.40001	-10.23516	-184.19798
198.50001	-10.23906	-184.16819
198.60001	-10.24375	-184.20300
198.70001	-10.24953	-184.27759
198.80001	-10.25672	-184.43246
198.90001	-10.26094	-184.46191
199.00001	-10.26484	-184.44481
199.10001	-10.26922	-184.46885
199.20001	-10.27422	-184.52515
199.30001	-10.27969	-184.60105
199.40001	-10.28719	-184.72880
199.50001	-10.29188	-184.78733
199.60001	-10.29641	-184.78522
199.70001	-10.30172	-184.85594
[truncated: 4,247 more rows]
