# Supplementary material for: Strengthening of 3D Printed Fused Deposition Manufactured Parts Using the Fill Compositing Technique
Source: PLoS One. 2015 Apr 16;10(4):e0122915. doi: 10.1371/journal.pone.0122915 (PMC4400136; doi:10.1371/journal.pone.0122915)
Supplement: S1 File — This is the raw data and information on all the samples presented in this manuscript. (ZIP) [file pone.0122915.s001.zip › Specimen_RawData_124.csv]

Time	Extension	Load
(sec)	(mm)	(N)
0.00000	-0.00016	0.00533
0.10000	-0.00016	0.00500
0.20000	-0.00094	0.00798
0.30000	-0.00734	0.00108
0.40000	-0.01688	0.00121
0.50000	-0.02578	-0.00014
0.60000	-0.03234	-0.00133
0.70000	-0.03625	-0.00414
0.80000	-0.04063	-0.00106
0.90000	-0.04547	-0.00347
1.00000	-0.05109	-0.00122
1.10000	-0.05812	0.00821
1.20000	-0.06281	0.00604
1.30000	-0.06672	-0.00138
1.40000	-0.07125	0.00451
1.50000	-0.07609	-0.00094
1.60000	-0.08312	-0.00308
1.70000	-0.08906	0.00542
1.80000	-0.09313	-0.00034
1.90000	-0.09750	-0.00515
2.00000	-0.10266	-0.00201
2.10000	-0.10797	-0.01283
2.20000	-0.11453	-0.03596
2.30000	-0.11937	-0.09562
2.40000	-0.12344	-0.18378
2.50000	-0.12813	-0.29532
2.60000	-0.13344	-0.43744
2.70000	-0.14000	-0.60298
2.80000	-0.14578	-0.77835
2.90000	-0.14969	-0.87777
3.00000	-0.15375	-0.98478
3.10000	-0.15859	-1.10296
3.20000	-0.16422	-1.24919
3.30000	-0.17219	-1.44426
3.40000	-0.17688	-1.61702
3.50000	-0.18031	-1.69666
3.60000	-0.18484	-1.80976
3.70000	-0.19016	-1.94225
3.80000	-0.19781	-2.14602
3.90000	-0.20313	-2.32869
4.00000	-0.20719	-2.44576
4.10000	-0.21172	-2.57039
4.20000	-0.21688	-2.70780
4.30000	-0.22219	-2.85812
4.40000	-0.22844	-3.02473
4.50000	-0.23266	-3.16790
4.60000	-0.23656	-3.26375
4.70000	-0.24109	-3.38373
4.80000	-0.24594	-3.50803
4.90000	-0.25266	-3.67550
5.00000	-0.25875	-3.86887
5.10000	-0.26359	-4.00680
5.20000	-0.26781	-4.12431
5.30000	-0.27281	-4.26235
5.40000	-0.27812	-4.40605
5.50000	-0.28484	-4.58291
5.60000	-0.28922	-4.73124
5.70000	-0.29328	-4.83823
5.80000	-0.29797	-4.95708
5.90000	-0.30359	-5.10176
6.00000	-0.31141	-5.31148
6.10000	-0.31625	-5.47369
6.20000	-0.32000	-5.57663
6.30000	-0.32437	-5.68446
6.40000	-0.32922	-5.81373
6.50000	-0.33453	-5.96741
6.60000	-0.34109	-6.14219
6.70000	-0.34625	-6.30192
6.80000	-0.35047	-6.41923
6.90000	-0.35500	-6.54347
7.00000	-0.36016	-6.67768
7.10000	-0.36641	-6.84750
7.20000	-0.37219	-6.99935
7.30000	-0.37641	-7.12092
7.40000	-0.38063	-7.22828
7.50000	-0.38531	-7.36172
7.60000	-0.39078	-7.49808
7.70000	-0.39687	-7.63906
7.80000	-0.40234	-7.80789
7.90000	-0.40656	-7.90302
8.00000	-0.41141	-8.03705
8.10000	-0.41672	-8.16429
8.20000	-0.42375	-8.33397
8.30000	-0.42922	-8.49991
8.40000	-0.43328	-8.60181
8.50000	-0.43766	-8.71896
8.60000	-0.44281	-8.86053
8.70000	-0.44875	-9.01057
8.80000	-0.45563	-9.18265
8.90000	-0.46031	-9.33600
9.00000	-0.46391	-9.42620
9.10000	-0.46813	-9.52906
9.20000	-0.47312	-9.65923
9.30000	-0.47953	-9.82079
9.40000	-0.48563	-10.00502
9.50000	-0.49016	-10.12176
9.60000	-0.49453	-10.23594
9.70000	-0.49906	-10.35407
9.80000	-0.50453	-10.48683
9.90000	-0.51141	-10.66606
10.00000	-0.51766	-10.87759
10.10000	-0.52109	-10.96210
10.20000	-0.52531	-11.06926
10.30000	-0.53047	-11.18831
10.40000	-0.53703	-11.32451
10.50000	-0.54234	-11.47743
10.60000	-0.54656	-11.59408
10.70000	-0.55109	-11.70187
10.80000	-0.55609	-11.82739
10.90000	-0.56172	-11.97658
11.00000	-0.56859	-12.14159
11.10000	-0.57391	-12.29780
11.20000	-0.57750	-12.38504
11.30000	-0.58172	-12.49558
11.40000	-0.58656	-12.61252
11.50000	-0.59281	-12.77264
11.60000	-0.59875	-12.94298
11.70000	-0.60328	-13.06061
11.80000	-0.60766	-13.17017
11.90000	-0.61266	-13.29145
12.00000	-0.61781	-13.41626
12.10000	-0.62406	-13.56503
12.20000	-0.63031	-13.74367
12.30000	-0.63453	-13.84716
12.40000	-0.63938	-13.97200
12.50000	-0.64469	-14.10570
12.60000	-0.65266	-14.29428
12.70000	-0.65828	-14.47514
12.80000	-0.66141	-14.55180
12.90000	-0.66547	-14.65266
13.00000	-0.67016	-14.78323
13.10000	-0.67516	-14.91544
13.20000	-0.68188	-15.07305
13.30000	-0.68750	-15.25809
13.40000	-0.69125	-15.34761
13.50000	-0.69578	-15.46167
13.60000	-0.70094	-15.60395
13.70000	-0.70781	-15.77372
13.80000	-0.71312	-15.92999
13.90000	-0.71703	-16.03418
14.00000	-0.72141	-16.15032
14.10000	-0.72625	-16.27905
14.20000	-0.73203	-16.42560
14.30000	-0.73906	-16.60022
14.40000	-0.74422	-16.76404
14.50000	-0.74781	-16.84452
14.60000	-0.75219	-16.96264
14.70000	-0.75734	-17.09512
14.80000	-0.76359	-17.26074
14.90000	-0.77016	-17.45440
15.00000	-0.77437	-17.56053
15.10000	-0.77891	-17.67549
15.20000	-0.78359	-17.79735
15.30000	-0.78875	-17.92844
15.40000	-0.79531	-18.09777
15.50000	-0.80063	-18.25667
15.60000	-0.80453	-18.34530
15.70000	-0.80891	-18.42179
15.80000	-0.81406	-18.55326
15.90000	-0.82031	-18.70931
16.00000	-0.82641	-18.89011
16.10000	-0.83063	-18.99920
16.20000	-0.83469	-19.11590
16.30000	-0.83938	-19.23591
16.40000	-0.84453	-19.37791
16.50000	-0.85062	-19.53203
16.60000	-0.85766	-19.73719
16.70000	-0.86156	-19.83465
16.80000	-0.86609	-19.94934
16.90000	-0.87109	-20.07873
17.00000	-0.87734	-20.22219
17.10000	-0.88281	-20.39681
17.20000	-0.88719	-20.50806
17.30000	-0.89156	-20.62396
17.40000	-0.89641	-20.74095
17.50000	-0.90188	-20.88663
17.60000	-0.90844	-21.04736
17.70000	-0.91422	-21.23198
17.80000	-0.91828	-21.33393
17.90000	-0.92266	-21.44429
18.00000	-0.92766	-21.57701
18.10000	-0.93422	-21.73608
18.20000	-0.93984	-21.89237
18.30000	-0.94422	-22.01090
18.40000	-0.94828	-22.10697
18.50000	-0.95297	-22.23005
18.60000	-0.95844	-22.36673
18.70000	-0.96484	-22.52832
18.80000	-0.97078	-22.70697
18.90000	-0.97469	-22.79844
19.00000	-0.97922	-22.91638
19.10000	-0.98438	-23.04409
19.20000	-0.99109	-23.21918
19.30000	-0.99687	-23.38334
19.40000	-1.00094	-23.48896
19.50000	-1.00516	-23.59655
19.60000	-1.01000	-23.72221
19.70000	-1.01563	-23.85921
19.80000	-1.02281	-24.04201
19.90000	-1.02844	-24.22853
20.00000	-1.03203	-24.30531
20.10000	-1.03641	-24.41903
20.20000	-1.04156	-24.55532
20.30000	-1.04766	-24.71521
20.40000	-1.05344	-24.87657
20.50000	-1.05766	-24.98835
20.60000	-1.06203	-25.09710
20.70000	-1.06703	-25.23251
20.80000	-1.07266	-25.38038
20.90000	-1.07953	-25.54790
21.00000	-1.08609	-25.75891
21.10000	-1.08938	-25.83588
21.20000	-1.09359	-25.94282
21.30000	-1.09844	-26.08125
21.40000	-1.10406	-26.22045
21.50000	-1.10969	-26.36538
21.60000	-1.11406	-26.47963
21.70000	-1.11828	-26.58664
21.80000	-1.12297	-26.70600
21.90000	-1.12844	-26.84457
22.00000	-1.13453	-27.01003
22.10000	-1.14172	-27.18381
22.20000	-1.14578	-27.26837
22.30000	-1.15016	-27.37495
22.40000	-1.15531	-27.51546
22.50000	-1.16156	-27.66828
22.60000	-1.16750	-27.83740
22.70000	-1.17156	-27.93527
22.80000	-1.17563	-28.03705
22.90000	-1.18016	-28.15630
23.00000	-1.18531	-28.28763
23.10000	-1.19141	-28.43322
23.20000	-1.19781	-28.61856
23.30000	-1.20156	-28.70874
23.40000	-1.20594	-28.80358
23.50000	-1.21078	-28.93472
23.60000	-1.21719	-29.10443
23.70000	-1.22406	-29.29408
23.80000	-1.22828	-29.40316
23.90000	-1.23234	-29.49667
24.00000	-1.23672	-29.60773
24.10000	-1.24172	-29.74224
24.20000	-1.24766	-29.88677
24.30000	-1.25437	-30.07254
24.40000	-1.25828	-30.15788
24.50000	-1.26281	-30.25647
24.60000	-1.26781	-30.38010
24.70000	-1.27484	-30.55144
24.80000	-1.28094	-30.73024
24.90000	-1.28469	-30.80977
25.00000	-1.28891	-30.91033
25.10000	-1.29359	-31.02471
25.20000	-1.29875	-31.15929
25.30000	-1.30484	-31.30750
25.40000	-1.31156	-31.50079
25.50000	-1.31563	-31.58557
25.60000	-1.32016	-31.69555
25.70000	-1.32469	-31.81479
25.80000	-1.33031	-31.95472
25.90000	-1.33703	-32.14199
26.00000	-1.34156	-32.24842
26.10000	-1.34563	-32.34077
26.20000	-1.35016	-32.44095
26.30000	-1.35531	-32.58145
26.40000	-1.36187	-32.73581
26.50000	-1.36812	-32.91178
26.60000	-1.37203	-32.99464
26.70000	-1.37656	-33.09965
26.80000	-1.38188	-33.24129
26.90000	-1.38875	-33.41000
27.00000	-1.39516	-33.60301
27.10000	-1.39859	-33.66448
27.20000	-1.40234	-33.74967
27.30000	-1.40656	-33.85374
27.40000	-1.41172	-33.97984
27.50000	-1.41719	-34.11645
27.60000	-1.42437	-34.29688
27.70000	-1.42859	-34.39742
27.80000	-1.43312	-34.48809
27.90000	-1.43828	-34.61409
28.00000	-1.44422	-34.76514
28.10000	-1.45047	-34.91880
28.20000	-1.45453	-35.01524
28.30000	-1.45875	-35.09841
28.40000	-1.46344	-35.21373
28.50000	-1.46875	-35.34308
28.60000	-1.47484	-35.49733
28.70000	-1.48297	-35.72694
28.80000	-1.48656	-35.79251
28.90000	-1.49062	-35.87184
29.00000	-1.49547	-35.99664
29.10000	-1.50234	-36.16397
29.20000	-1.50875	-36.35218
29.30000	-1.51234	-36.41233
29.40000	-1.51641	-36.50361
29.50000	-1.52125	-36.61770
29.60000	-1.52672	-36.75802
29.70000	-1.53266	-36.88566
29.80000	-1.53859	-37.06317
29.90000	-1.54234	-37.13374
30.00000	-1.54656	-37.23007
30.10000	-1.55125	-37.34351
30.20000	-1.55688	-37.48082
30.30000	-1.56422	-37.68229
30.40000	-1.56828	-37.77728
30.50000	-1.57250	-37.85631
30.60000	-1.57750	-37.98587
30.70000	-1.58312	-38.13618
30.80000	-1.58969	-38.29121
30.90000	-1.59531	-38.45433
31.00000	-1.59891	-38.51392
31.10000	-1.60328	-38.61218
31.20000	-1.60813	-38.72493
31.30000	-1.61391	-38.86709
31.40000	-1.62094	-39.06012
31.50000	-1.62578	-39.16813
31.60000	-1.62984	-39.26209
31.70000	-1.63469	-39.36346
31.80000	-1.64000	-39.50409
31.90000	-1.64625	-39.65763
32.00000	-1.65281	-39.84884
32.10000	-1.65609	-39.90282
32.20000	-1.66031	-39.99161
32.30000	-1.66531	-40.11540
32.40000	-1.67141	-40.27327
32.50000	-1.67781	-40.45079
32.60000	-1.68234	-40.54538
32.70000	-1.68656	-40.63904
32.80000	-1.69141	-40.75155
32.90000	-1.69641	-40.87721
33.00000	-1.70250	-40.86397
33.10000	-1.70922	-41.05765
33.20000	-1.71313	-41.15824
33.30000	-1.71719	-41.26770
33.40000	-1.72188	-41.37878
33.50000	-1.72750	-41.53027
33.60000	-1.73422	-41.70352
33.70000	-1.73859	-41.80012
33.80000	-1.74281	-41.89398
33.90000	-1.74750	-42.01680
34.00000	-1.75266	-42.13885
34.10000	-1.75828	-42.28572
34.20000	-1.76531	-42.46227
34.30000	-1.76969	-42.55172
34.40000	-1.77406	-42.64580
34.50000	-1.77906	-42.77020
34.60000	-1.78484	-42.91199
34.70000	-1.79094	-43.07621
34.80000	-1.79562	-43.18747
34.90000	-1.79969	-43.27547
35.00000	-1.80437	-43.39172
35.10000	-1.80984	-43.53089
35.20000	-1.81625	-43.68995
35.30000	-1.82344	-43.90692
35.40000	-1.82672	-43.95748
35.50000	-1.83062	-44.04340
35.60000	-1.83531	-44.16391
35.70000	-1.84109	-44.31793
35.80000	-1.84797	-44.50529
35.90000	-1.85266	-44.61315
36.00000	-1.85703	-44.70549
36.10000	-1.86188	-44.81727
36.20000	-1.86672	-44.94741
36.30000	-1.87188	-45.06205
36.40000	-1.87828	-45.24316
36.50000	-1.88266	-45.33578
36.60000	-1.88719	-45.43663
36.70000	-1.89281	-45.57294
36.80000	-1.90000	-45.75300
36.90000	-1.90625	-45.93822
37.00000	-1.90969	-46.00653
37.10000	-1.91375	-46.08582
37.20000	-1.91828	-46.21151
37.30000	-1.92313	-46.34624
37.40000	-1.92906	-46.48973
37.50000	-1.93625	-46.69647
37.60000	-1.94047	-46.78390
37.70000	-1.94500	-46.87431
37.80000	-1.94984	-47.00237
37.90000	-1.95547	-47.15579
38.00000	-1.96109	-47.30067
38.10000	-1.96562	-47.42516
38.20000	-1.96984	-47.51382
38.30000	-1.97469	-47.64724
38.40000	-1.98000	-47.77896
38.50000	-1.98609	-47.93970
38.60000	-1.99297	-48.14011
38.70000	-1.99688	-48.22136
38.80000	-2.00094	-48.31908
38.90000	-2.00563	-48.43913
39.00000	-2.01125	-48.58725
39.10000	-2.01766	-48.77412
39.20000	-2.02250	-48.89737
39.30000	-2.02688	-48.98991
39.40000	-2.03141	-49.09923
39.50000	-2.03641	-49.22311
39.60000	-2.04172	-49.35526
39.70000	-2.04828	-49.53110
39.80000	-2.05281	-49.64755
39.90000	-2.05703	-49.73732
40.00000	-2.06172	-49.85014
40.10000	-2.06719	-49.98203
40.20000	-2.07516	-50.20144
40.30000	-2.07984	-50.32697
40.40000	-2.08375	-50.39981
40.50000	-2.08813	-50.49474
40.60000	-2.09297	-50.61496
40.70000	-2.09844	-50.75208
40.80000	-2.10547	-50.93032
40.90000	-2.10984	-51.03097
41.00000	-2.11438	-51.11998
41.10000	-2.11938	-51.23533
41.20000	-2.12484	-51.35708
41.30000	-2.13156	-51.54018
41.40000	-2.13625	-51.64665
41.50000	-2.14031	-51.72781
41.60000	-2.14469	-51.82235
41.70000	-2.14984	-51.94808
41.80000	-2.15531	-52.08459
41.90000	-2.16234	-52.27104
42.00000	-2.16625	-52.35648
42.10000	-2.17063	-52.44138
42.20000	-2.17547	-52.54919
42.30000	-2.18141	-52.69200
42.40000	-2.18844	-52.87525
42.50000	-2.19266	-52.96741
42.60000	-2.19672	-53.03910
42.70000	-2.20125	-53.13415
42.80000	-2.20594	-53.23859
42.90000	-2.21156	-53.37480
43.00000	-2.21969	-53.57435
43.10000	-2.22406	-53.67791
43.20000	-2.22797	-53.74918
43.30000	-2.23281	-53.84708
43.40000	-2.23922	-54.00182
43.50000	-2.24563	-54.18250
43.60000	-2.24922	-54.25381
43.70000	-2.25328	-54.32884
43.80000	-2.25750	-54.42504
43.90000	-2.26203	-54.51863
44.00000	-2.26734	-54.64043
44.10000	-2.27516	-54.79059
44.20000	-2.28016	-54.92744
44.30000	-2.28406	-54.97862
44.40000	-2.28906	-55.08636
44.50000	-2.29563	-55.23010
44.60000	-2.30391	-55.46136
44.70000	-2.30734	-55.52637
44.80000	-2.31109	-55.58494
44.90000	-2.31578	-55.68392
45.00000	-2.32125	-55.81439
45.10000	-2.32719	-55.95565
45.20000	-2.33406	-56.13470
45.30000	-2.33781	-56.22227
45.40000	-2.34156	-56.29217
45.50000	-2.34641	-56.40389
45.60000	-2.35187	-56.52503
45.70000	-2.35922	-56.71566
45.80000	-2.36375	-56.82635
45.90000	-2.36781	-56.90145
46.00000	-2.37203	-56.98831
46.10000	-2.37688	-57.09478
46.20000	-2.38219	-57.22432
46.30000	-2.38938	-57.40359
46.40000	-2.39438	-57.54735
46.50000	-2.39859	-57.61537
46.60000	-2.40344	-57.72016
46.70000	-2.40953	-57.85922
46.80000	-2.41609	-58.04941
46.90000	-2.42000	-58.14013
47.00000	-2.42391	-58.21665
47.10000	-2.42828	-58.31808
47.20000	-2.43344	-58.43170
47.30000	-2.43906	-58.58012
47.40000	-2.44656	-58.76273
47.50000	-2.45094	-58.87166
47.60000	-2.45500	-58.94184
47.70000	-2.45969	-59.04327
47.80000	-2.46563	-59.18751
47.90000	-2.47266	-59.37989
48.00000	-2.47703	-59.47435
48.10000	-2.48094	-59.54965
48.20000	-2.48547	-59.63971
48.30000	-2.49047	-59.76302
48.40000	-2.49625	-59.90406
48.50000	-2.50359	-60.10686
48.60000	-2.50766	-60.20195
48.70000	-2.51188	-60.28712
48.80000	-2.51688	-60.39781
48.90000	-2.52250	-60.53300
49.00000	-2.52953	-60.71720
49.10000	-2.53375	-60.83015
49.20000	-2.53781	-60.90189
49.30000	-2.54219	-60.99155
49.40000	-2.54719	-61.11121
49.50000	-2.55266	-61.24784
49.60000	-2.56031	-61.44189
49.70000	-2.56453	-61.54853
49.80000	-2.56844	-61.61604
49.90000	-2.57328	-61.72739
50.00000	-2.57875	-61.84688
50.10000	-2.58563	-62.03183
50.20000	-2.59031	-62.14840
50.30000	-2.59422	-62.23151
50.40000	-2.59891	-62.33368
50.50000	-2.60438	-62.46538
50.60000	-2.61000	-62.61062
50.70000	-2.61672	-62.77796
50.80000	-2.62063	-62.86997
50.90000	-2.62469	-62.94370
51.00000	-2.62938	-63.04372
51.10000	-2.63453	-63.16075
51.20000	-2.64125	-63.32006
51.30000	-2.64703	-63.47764
51.40000	-2.65141	-63.56701
51.50000	-2.65563	-63.65512
51.60000	-2.66078	-63.76901
51.70000	-2.66672	-63.90254
51.80000	-2.67422	-64.10161
51.90000	-2.67781	-64.18785
52.00000	-2.68188	-64.25719
52.10000	-2.68656	-64.36461
52.20000	-2.69187	-64.48319
52.30000	-2.69875	-64.64383
52.40000	-2.70375	-64.78485
52.50000	-2.70828	-64.87415
52.60000	-2.71281	-64.96762
52.70000	-2.71781	-65.06709
52.80000	-2.72328	-65.19691
52.90000	-2.73031	-65.36244
53.00000	-2.73453	-65.46234
53.10000	-2.73844	-65.53094
53.20000	-2.74297	-65.62150
53.30000	-2.74875	-65.75143
53.40000	-2.75594	-65.92850
53.50000	-2.76078	-66.06178
53.60000	-2.76500	-66.13110
53.70000	-2.76984	-66.24956
53.80000	-2.77547	-66.37853
53.90000	-2.78094	-66.50611
54.00000	-2.78797	-66.70280
54.10000	-2.79172	-66.78503
54.20000	-2.79563	-66.85790
54.30000	-2.80047	-66.96628
54.40000	-2.80563	-67.07730
54.50000	-2.81203	-67.24925
54.60000	-2.81719	-67.37509
54.70000	-2.82094	-67.44979
54.80000	-2.82516	-67.52998
54.90000	-2.83016	-67.62781
55.00000	-2.83578	-67.76465
55.10000	-2.84344	-67.94882
55.20000	-2.84797	-68.07084
55.30000	-2.85234	-68.16313
55.40000	-2.85719	-68.25880
55.50000	-2.86266	-68.37770
55.60000	-2.86859	-68.52716
55.70000	-2.87359	-68.64557
55.80000	-2.87781	-68.73456
55.90000	-2.88219	-68.81394
56.00000	-2.88719	-68.93407
56.10000	-2.89281	-69.06033
56.20000	-2.90000	-69.21978
56.30000	-2.90453	-69.34386
56.40000	-2.90859	-69.41736
56.50000	-2.91344	-69.51395
56.60000	-2.91906	-69.62591
56.70000	-2.92609	-69.80635
56.80000	-2.93109	-69.92244
56.90000	-2.93516	-69.99816
57.00000	-2.93969	-70.08890
57.10000	-2.94484	-70.20208
57.20000	-2.95016	-70.32102
57.30000	-2.95672	-70.47085
57.40000	-2.96141	-70.60880
57.50000	-2.96531	-70.66905
57.60000	-2.97000	-70.76163
57.70000	-2.97531	-70.86751
57.80000	-2.98219	-71.02308
57.90000	-2.98719	-71.15363
58.00000	-2.99141	-71.23038
58.10000	-2.99578	-71.32182
58.20000	-3.00094	-71.42846
58.30000	-3.00656	-71.54863
58.40000	-3.01328	-71.70443
58.50000	-3.01859	-71.84202
58.60000	-3.02250	-71.90974
58.70000	-3.02687	-71.99132
58.80000	-3.03203	-72.09282
58.90000	-3.03906	-72.25023
59.00000	-3.04453	-72.39609
59.10000	-3.04844	-72.48134
59.20000	-3.05297	-72.56365
59.30000	-3.05813	-72.66869
59.40000	-3.06359	-72.78877
59.50000	-3.07031	-72.92890
59.60000	-3.07453	-73.04806
59.70000	-3.07844	-73.10630
59.80000	-3.08297	-73.18853
59.90000	-3.08844	-73.29774
60.00000	-3.09547	-73.45240
60.10000	-3.10125	-73.59207
60.20000	-3.10531	-73.66540
60.30000	-3.10953	-73.74124
60.40000	-3.11438	-73.83902
60.50000	-3.12000	-73.95626
60.60000	-3.12859	-74.16056
60.70000	-3.13234	-74.26275
60.80000	-3.13625	-74.31721
60.90000	-3.14109	-74.41676
61.00000	-3.14687	-74.53530
61.10000	-3.15469	-74.74563
61.20000	-3.15859	-74.84849
61.30000	-3.16297	-74.96950
61.40000	-3.16688	-75.03191
61.50000	-3.17172	-75.13457
61.60000	-3.17766	-75.26211
61.70000	-3.18500	-75.44509
61.80000	-3.18859	-75.52806
61.90000	-3.19250	-75.58640
62.00000	-3.19688	-75.67314
62.10000	-3.20203	-75.76928
62.20000	-3.20922	-75.93442
62.30000	-3.21547	-76.11276
62.40000	-3.21953	-76.18826
62.50000	-3.22406	-76.26909
62.60000	-3.22906	-76.37565
62.70000	-3.23469	-76.50724
62.80000	-3.24078	-76.65432
62.90000	-3.24500	-76.74425
63.00000	-3.24906	-76.82440
63.10000	-3.25391	-76.93146
63.20000	-3.25937	-77.05418
63.30000	-3.26594	-77.20075
63.40000	-3.27109	-77.32933
63.50000	-3.27516	-77.41310
63.60000	-3.27953	-77.48985
63.70000	-3.28437	-77.59371
63.80000	-3.29031	-77.72902
63.90000	-3.29781	-77.90548
64.00000	-3.30250	-78.03005
64.10000	-3.30625	-78.09092
64.20000	-3.31078	-78.18051
64.30000	-3.31594	-78.28221
64.40000	-3.32266	-78.42355
64.50000	-3.32781	-78.55497
64.60000	-3.33203	-78.64606
64.70000	-3.33672	-78.73535
64.80000	-3.34172	-78.83652
64.90000	-3.34734	-78.95782
65.00000	-3.35438	-79.10503
65.10000	-3.35906	-79.23324
65.20000	-3.36281	-79.29699
65.30000	-3.36734	-79.37919
65.40000	-3.37250	-79.48823
65.50000	-3.37937	-79.63057
65.60000	-3.38500	-79.78274
65.70000	-3.38922	-79.85757
65.80000	-3.39375	-79.94591
65.90000	-3.39875	-80.03910
66.00000	-3.40391	-80.15230
66.10000	-3.41047	-80.29722
66.20000	-3.41547	-80.43128
66.30000	-3.41969	-80.50068
66.40000	-3.42453	-80.60145
66.50000	-3.43031	-80.72323
66.60000	-3.43688	-80.89447
66.70000	-3.44141	-80.99663
66.80000	-3.44531	-81.06212
66.90000	-3.45000	-81.13398
67.00000	-3.45484	-81.26164
67.10000	-3.46031	-81.36594
67.20000	-3.46781	-81.53393
67.30000	-3.47281	-81.66863
67.40000	-3.47656	-81.73006
67.50000	-3.48094	-81.80782
67.60000	-3.48609	-81.90374
67.70000	-3.49203	-82.03127
67.80000	-3.49781	-82.17002
67.90000	-3.50234	-82.26326
68.00000	-3.50688	-82.34446
68.10000	-3.51203	-82.44988
68.20000	-3.51781	-82.57595
68.30000	-3.52531	-82.74185
68.40000	-3.52937	-82.85549
68.50000	-3.53312	-82.91191
68.60000	-3.53781	-83.00845
68.70000	-3.54328	-83.12643
68.80000	-3.55094	-83.30987
68.90000	-3.55578	-83.43599
69.00000	-3.55969	-83.49761
69.10000	-3.56391	-83.57992
69.20000	-3.56828	-83.65960
69.30000	-3.57344	-83.77735
69.40000	-3.58000	-83.91622
69.50000	-3.58609	-84.07477
69.60000	-3.59047	-84.16829
69.70000	-3.59547	-84.26306
69.80000	-3.60172	-84.39493
69.90000	-3.60922	-84.58544
70.00000	-3.61297	-84.67995
70.10000	-3.61656	-84.73076
70.20000	-3.62109	-84.82423
70.30000	-3.62609	-84.93771
70.40000	-3.63141	-85.04580
70.50000	-3.63766	-85.19283
70.60000	-3.64266	-85.33031
70.70000	-3.64672	-85.40361
70.80000	-3.65125	-85.48848
70.90000	-3.65641	-85.59711
71.00000	-3.66234	-85.73684
71.10000	-3.66781	-85.87208
71.20000	-3.67234	-85.96229
71.30000	-3.67672	-86.05095
71.40000	-3.68172	-86.15047
71.50000	-3.68750	-86.28025
71.60000	-3.69438	-86.43731
71.70000	-3.69938	-86.56602
71.80000	-3.70313	-86.63143
71.90000	-3.70781	-86.72538
72.00000	-3.71328	-86.83754
72.10000	-3.72016	-86.99936
72.20000	-3.72516	-87.12682
72.30000	-3.72922	-87.19490
72.40000	-3.73359	-87.28733
72.50000	-3.73844	-87.38492
72.60000	-3.74359	-87.48834
72.70000	-3.75078	-87.63589
72.80000	-3.75578	-87.77902
72.90000	-3.75984	-87.84240
73.00000	-3.76484	-87.94278
73.10000	-3.77016	-88.04622
73.20000	-3.77719	-88.19364
73.30000	-3.78266	-88.34139
73.40000	-3.78625	-88.41126
73.50000	-3.79047	-88.47467
73.60000	-3.79531	-88.56495
73.70000	-3.80094	-88.69131
73.80000	-3.80859	-88.87137
73.90000	-3.81328	-89.00546
74.00000	-3.81703	-89.05718
74.10000	-3.82156	-89.14545
74.20000	-3.82672	-89.25749
74.30000	-3.83344	-89.40329
74.40000	-3.83875	-89.53746
74.50000	-3.84297	-89.61371
74.60000	-3.84719	-89.70343
74.70000	-3.85187	-89.79267
74.80000	-3.85688	-89.89218
74.90000	-3.86344	-90.02179
75.00000	-3.86906	-90.17082
75.10000	-3.87328	-90.23556
75.20000	-3.87797	-90.32328
75.30000	-3.88328	-90.43597
75.40000	-3.89016	-90.57470
75.50000	-3.89563	-90.71568
75.60000	-3.89953	-90.78414
75.70000	-3.90344	-90.84174
75.80000	-3.90781	-90.92212
75.90000	-3.91281	-91.01929
76.00000	-3.91906	-91.14473
76.10000	-3.92563	-91.30444
76.20000	-3.93000	-91.38886
76.30000	-3.93484	-91.47500
76.40000	-3.94031	-91.58515
76.50000	-3.94781	-91.72869
76.60000	-3.95344	-91.89223
76.70000	-3.95734	-91.95156
76.80000	-3.96172	-92.02914
76.90000	-3.96687	-92.13228
77.00000	-3.97234	-92.24496
77.10000	-3.97891	-92.37866
77.20000	-3.98375	-92.50019
77.30000	-3.98719	-92.54798
77.40000	-3.99141	-92.62781
77.50000	-3.99672	-92.72581
77.60000	-4.00422	-92.88299
77.70000	-4.00938	-93.03014
77.80000	-4.01328	-93.09728
77.90000	-4.01766	-93.16851
78.00000	-4.02266	-93.26745
78.10000	-4.02797	-93.38485
78.20000	-4.03500	-93.51899
78.30000	-4.04031	-93.67000
78.40000	-4.04406	-93.72165
78.50000	-4.04844	-93.80335
78.60000	-4.05328	-93.89758
78.70000	-4.06000	-94.01698
78.80000	-4.06578	-94.16305
78.90000	-4.06969	-94.24140
79.00000	-4.07406	-94.30791
79.10000	-4.07922	-94.41658
79.20000	-4.08500	-94.53916
79.30000	-4.09281	-94.69998
79.40000	-4.09750	-94.83714
79.50000	-4.10109	-94.88814
79.60000	-4.10547	-94.95959
79.70000	-4.11078	-95.06814
79.80000	-4.11703	-95.21060
79.90000	-4.12266	-95.34563
80.00000	-4.12703	-95.43864
80.10000	-4.13125	-95.51279
80.20000	-4.13609	-95.60657
80.30000	-4.14156	-95.72423
80.40000	-4.14875	-95.86441
80.50000	-4.15391	-96.01515
80.60000	-4.15766	-96.07264
80.70000	-4.16188	-96.14870
80.80000	-4.16719	-96.24962
80.90000	-4.17391	-96.39285
81.00000	-4.17938	-96.52410
81.10000	-4.18344	-96.59763
81.20000	-4.18781	-96.67955
81.30000	-4.19250	-96.76688
81.40000	-4.19781	-96.87142
81.50000	-4.20422	-97.00530
81.60000	-4.21063	-97.16982
81.70000	-4.21453	-97.24328
81.80000	-4.21906	-97.32378
81.90000	-4.22438	-97.43404
82.00000	-4.23125	-97.59021
82.10000	-4.23641	-97.71653
82.20000	-4.24000	-97.77579
82.30000	-4.24406	-97.84220
82.40000	-4.24875	-97.92917
82.50000	-4.25438	-98.03618
82.60000	-4.26109	-98.18000
82.70000	-4.26766	-98.36999
82.80000	-4.27156	-98.43554
82.90000	-4.27609	-98.51132
83.00000	-4.28094	-98.60428
83.10000	-4.28703	-98.73677
83.20000	-4.29250	-98.86099
83.30000	-4.29688	-98.94839
83.40000	-4.30109	-99.01167
83.50000	-4.30578	-99.11132
83.60000	-4.31141	-99.23338
83.70000	-4.31875	-99.36970
83.80000	-4.32438	-99.53661
83.90000	-4.32781	-99.59487
84.00000	-4.33234	-99.66712
84.10000	-4.33781	-99.77856
84.20000	-4.34438	-99.91947
84.30000	-4.34984	-100.05299
84.40000	-4.35391	-100.13085
84.50000	-4.35844	-100.20611
84.60000	-4.36313	-100.30169
84.70000	-4.36844	-100.40661
84.80000	-4.37500	-100.54851
84.90000	-4.38047	-100.69812
85.00000	-4.38438	-100.76537
85.10000	-4.38906	-100.84637
85.20000	-4.39453	-100.96378
85.30000	-4.40188	-101.11940
85.40000	-4.40687	-101.24681
85.50000	-4.41078	-101.32526
85.60000	-4.41516	-101.40967
85.70000	-4.42016	-101.50456
85.80000	-4.42563	-101.62387
85.90000	-4.43266	-101.78109
86.00000	-4.43813	-101.93198
86.10000	-4.44203	-101.99165
86.20000	-4.44672	-102.09274
86.30000	-4.45188	-102.20604
86.40000	-4.45875	-102.36694
86.50000	-4.46391	-102.50239
86.60000	-4.46766	-102.56409
86.70000	-4.47172	-102.64513
86.80000	-4.47641	-102.73145
86.90000	-4.48203	-102.85580
87.00000	-4.48812	-102.98041
87.10000	-4.49328	-103.11107
87.20000	-4.49766	-103.19573
87.30000	-4.50250	-103.29401
87.40000	-4.50781	-103.40779
87.50000	-4.51391	-103.54472
87.60000	-4.51953	-103.68871
87.70000	-4.52375	-103.76764
87.80000	-4.52781	-103.84712
87.90000	-4.53234	-103.92690
88.00000	-4.53750	-104.03390
88.10000	-4.54375	-104.16535
88.20000	-4.55000	-104.32560
88.30000	-4.55406	-104.40154
88.40000	-4.55859	-104.47823
88.50000	-4.56359	-104.57006
88.60000	-4.56953	-104.68769
88.70000	-4.57625	-104.83741
88.80000	-4.58063	-104.93156
88.90000	-4.58516	-105.00407
89.00000	-4.59000	-105.09328
89.10000	-4.59516	-105.19483
89.20000	-4.60125	-105.30950
89.30000	-4.60750	-105.46470
89.40000	-4.61141	-105.53344
89.50000	-4.61562	-105.60266
89.60000	-4.62063	-105.69215
89.70000	-4.62719	-105.81578
89.80000	-4.63344	-105.97272
89.90000	-4.63766	-106.05220
90.00000	-4.64188	-106.13061
90.10000	-4.64687	-106.21601
90.20000	-4.65156	-106.30288
90.30000	-4.65734	-106.40419
90.40000	-4.66391	-106.56135
90.50000	-4.66797	-106.63243
90.60000	-4.67250	-106.70259
90.70000	-4.67766	-106.79880
90.80000	-4.68500	-106.93550
90.90000	-4.69078	-107.09116
91.00000	-4.69453	-107.15835
91.10000	-4.69875	-107.21890
91.20000	-4.70359	-107.30619
91.30000	-4.70891	-107.41667
91.40000	-4.71484	-107.52977
91.50000	-4.72047	-107.66473
91.60000	-4.72453	-107.72817
91.70000	-4.72875	-107.79851
91.80000	-4.73359	-107.88737
91.90000	-4.73922	-107.98701
92.00000	-4.74562	-108.12959
92.10000	-4.75016	-108.21649
92.20000	-4.75438	-108.27824
92.30000	-4.75891	-108.36292
92.40000	-4.76438	-108.46159
92.50000	-4.77109	-108.58173
92.60000	-4.77797	-108.75325
92.70000	-4.78156	-108.80168
92.80000	-4.78609	-108.88185
92.90000	-4.79172	-108.98215
93.00000	-4.79984	-109.13458
93.10000	-4.80562	-109.30898
93.20000	-4.80875	-109.33588
93.30000	-4.81281	-109.39718
93.40000	-4.81750	-109.48090
93.50000	-4.82281	-109.59245
93.60000	-4.82984	-109.72700
93.70000	-4.83578	-109.88652
93.80000	-4.83891	-109.92777
93.90000	-4.84281	-109.98604
94.00000	-4.84766	-110.07357
94.10000	-4.85438	-110.19554
94.20000	-4.86078	-110.36137
94.30000	-4.86500	-110.44677
94.40000	-4.86922	-110.51659
94.50000	-4.87391	-110.60303
94.60000	-4.87922	-110.70138
94.70000	-4.88547	-110.82853
94.80000	-4.89219	-111.00204
94.90000	-4.89578	-111.05479
95.00000	-4.89984	-111.11704
95.10000	-4.90469	-111.21499
95.20000	-4.91078	-111.32665
95.30000	-4.91672	-111.47618
95.40000	-4.92109	-111.55411
95.50000	-4.92547	-111.62799
95.60000	-4.93031	-111.71862
95.70000	-4.93609	-111.83678
95.80000	-4.94250	-111.97071
95.90000	-4.94844	-112.12615
96.00000	-4.95219	-112.18794
96.10000	-4.95656	-112.25487
96.20000	-4.96156	-112.34748
96.30000	-4.96812	-112.47585
96.40000	-4.97438	-112.63403
96.50000	-4.97844	-112.70832
96.60000	-4.98266	-112.78333
96.70000	-4.98734	-112.86233
96.80000	-4.99250	-112.96622
96.90000	-4.99891	-113.08952
97.00000	-5.00500	-113.24804
97.10000	-5.00875	-113.30239
97.20000	-5.01313	-113.38312
97.30000	-5.01844	-113.49575
97.40000	-5.02469	-113.61257
97.50000	-5.03094	-113.76705
97.60000	-5.03516	-113.85027
97.70000	-5.03922	-113.92029
97.80000	-5.04406	-114.00525
97.90000	-5.04937	-114.11214
98.00000	-5.05578	-114.24582
98.10000	-5.06203	-114.41254
98.20000	-5.06578	-114.47448
98.30000	-5.06984	-114.53568
98.40000	-5.07469	-114.61839
98.50000	-5.08094	-114.74659
98.60000	-5.08781	-114.90868
98.70000	-5.09203	-114.99107
98.80000	-5.09594	-115.06099
98.90000	-5.10063	-115.13556
99.00000	-5.10578	-115.23871
99.10000	-5.11141	-115.34356
99.20000	-5.11797	-115.50177
99.30000	-5.12203	-115.57151
99.40000	-5.12656	-115.65011
99.50000	-5.13125	-115.73482
99.60000	-5.13703	-115.84552
99.70000	-5.14391	-116.00053
99.80000	-5.14844	-116.09196
99.90000	-5.15250	-116.15716
100.00000	-5.15703	-116.23679
100.10000	-5.16250	-116.34556
100.20000	-5.16938	-116.47087
100.30000	-5.17594	-116.64625
100.40000	-5.17937	-116.70344
100.50000	-5.18375	-116.76649
100.60000	-5.18875	-116.86319
100.70000	-5.19422	-116.96267
100.80000	-5.20047	-117.09610
100.90000	-5.20500	-117.18578
101.00000	-5.20953	-117.26636
101.10000	-5.21437	-117.35137
101.20000	-5.21969	-117.45283
101.30000	-5.22594	-117.58050
101.40000	-5.23281	-117.75641
101.50000	-5.23625	-117.80232
101.60000	-5.24016	-117.86889
101.70000	-5.24500	-117.95842
101.80000	-5.25094	-118.06804
101.90000	-5.25766	-118.22521
102.00000	-5.26219	-118.31365
102.10000	-5.26641	-118.38646
102.20000	-5.27141	-118.47310
102.30000	-5.27688	-118.57935
102.40000	-5.28297	-118.69601
102.50000	-5.28906	-118.85229
102.60000	-5.29281	-118.90499
102.70000	-5.29703	-118.96954
102.80000	-5.30234	-119.07531
102.90000	-5.30953	-119.22400
103.00000	-5.31594	-119.40787
103.10000	-5.31953	-119.46872
103.20000	-5.32313	-119.51287
103.30000	-5.32766	-119.58752
103.40000	-5.33266	-119.68514
103.50000	-5.33844	-119.80432
103.60000	-5.34547	-119.99229
103.70000	-5.34953	-120.06544
103.80000	-5.35391	-120.14116
103.90000	-5.35891	-120.24416
104.00000	-5.36453	-120.35570
104.10000	-5.37031	-120.48851
104.20000	-5.37484	-120.56530
104.30000	-5.37891	-120.63444
104.40000	-5.38328	-120.70810
104.50000	-5.38859	-120.80068
104.60000	-5.39453	-120.92417
104.70000	-5.40203	-121.09388
104.80000	-5.40609	-121.16621
104.90000	-5.41047	-121.23489
105.00000	-5.41547	-121.31336
105.10000	-5.42156	-121.44390
105.20000	-5.42750	-121.57096
105.30001	-5.43188	-121.66081
105.40001	-5.43609	-121.71423
105.50001	-5.44094	-121.79130
105.60001	-5.44609	-121.89885
105.70001	-5.45172	-122.00893
105.80001	-5.45859	-122.14956
105.90001	-5.46266	-122.22461
106.00001	-5.46688	-122.30510
106.10001	-5.47156	-122.38116
106.20001	-5.47719	-122.48112
106.30001	-5.48406	-122.62026
106.40001	-5.48828	-122.70288
106.50001	-5.49250	-122.76383
106.60001	-5.49719	-122.84321
106.70001	-5.50281	-122.95168
106.80001	-5.50922	-123.07873
106.90001	-5.51672	-123.25429
107.00001	-5.52047	-123.31614
107.10001	-5.52453	-123.36110
107.20001	-5.52906	-123.44320
107.30001	-5.53453	-123.53640
107.40001	-5.54125	-123.68310
107.50001	-5.54547	-123.76214
107.60001	-5.54953	-123.82420
107.70001	-5.55422	-123.90893
107.80001	-5.55938	-123.99454
107.90001	-5.56516	-124.10045
108.00001	-5.57219	-124.24833
108.10001	-5.57625	-124.33650
108.20001	-5.58031	-124.38828
108.30001	-5.58500	-124.46886
108.40001	-5.59047	-124.56562
108.50001	-5.59688	-124.69018
108.60001	-5.60188	-124.78389
108.70001	-5.60609	-124.84701
108.80001	-5.61047	-124.90369
108.90001	-5.61578	-124.99261
109.00001	-5.62172	-125.11040
109.10001	-5.62984	-125.29320
109.20001	-5.63359	-125.34554
109.30001	-5.63766	-125.40144
109.40001	-5.64328	-125.49555
109.50001	-5.65094	-125.64577
109.60001	-5.65719	-125.82591
109.70001	-5.66031	-125.85978
109.80001	-5.66406	-125.90647
109.90001	-5.66859	-125.98252
110.00001	-5.67359	-126.07336
110.10001	-5.67953	-126.18780
110.20001	-5.68641	-126.35648
110.30001	-5.69016	-126.42379
110.40001	-5.69453	-126.48697
110.50001	-5.69953	-126.58422
110.60001	-5.70547	-126.69674
110.70001	-5.71156	-126.82876
110.80001	-5.71594	-126.91219
110.90001	-5.72000	-126.97686
111.00001	-5.72469	-127.05460
111.10001	-5.73016	-127.15548
111.20001	-5.73563	-127.25838
111.30001	-5.74219	-127.38290
111.40001	-5.74641	-127.46802
111.50001	-5.75062	-127.53764
111.60001	-5.75563	-127.62739
111.70001	-5.76141	-127.73737
111.80001	-5.76875	-127.89144
111.90001	-5.77328	-127.99351
112.00001	-5.77719	-128.03547
112.10001	-5.78172	-128.10776
112.20001	-5.78672	-128.20677
112.30001	-5.79234	-128.31271
112.40001	-5.79953	-128.48116
112.50001	-5.80359	-128.55962
112.60001	-5.80766	-128.61669
112.70001	-5.81250	-128.71076
112.80001	-5.81797	-128.80976
112.90001	-5.82484	-128.94970
113.00001	-5.82938	-129.04188
113.10001	-5.83344	-129.09159
113.20001	-5.83813	-129.16955
113.30001	-5.84328	-129.27270
113.40001	-5.84906	-129.37896
113.50001	-5.85672	-129.54471
113.60001	-5.86031	-129.60464
113.70001	-5.86422	-129.65462
113.80001	-5.86922	-129.73230
113.90001	-5.87500	-129.84088
114.00001	-5.88203	-129.99688
114.10001	-5.88656	-130.09091
114.20001	-5.89063	-130.13940
114.30001	-5.89531	-130.21380
114.40001	-5.90031	-130.30688
114.50001	-5.90594	-130.40528
114.60001	-5.91312	-130.57534
114.70001	-5.91703	-130.63942
114.80001	-5.92094	-130.69467
114.90001	-5.92594	-130.77474
115.00001	-5.93188	-130.88791
115.10001	-5.93891	-131.05036
115.20001	-5.94281	-131.11515
115.30001	-5.94688	-131.17275
115.40001	-5.95141	-131.24433
115.50001	-5.95656	-131.33441
115.60001	-5.96234	-131.44240
115.70001	-5.96984	-131.61391
115.80001	-5.97375	-131.68272
115.90001	-5.97813	-131.74236
116.00001	-5.98266	-131.82348
116.10001	-5.98813	-131.91350
116.20001	-5.99547	-132.06810
116.30001	-6.00031	-132.17577
116.40001	-6.00406	-132.22378
116.50001	-6.00828	-132.29164
116.60001	-6.01328	-132.36783
116.70001	-6.01906	-132.48113
116.80001	-6.02609	-132.63851
116.90001	-6.03031	-132.71570
117.00001	-6.03453	-132.77481
117.10001	-6.03953	-132.85255
117.20001	-6.04563	-132.96619
117.30001	-6.05313	-133.13323
117.40001	-6.05719	-133.21969
117.50001	-6.06125	-133.26916
117.60001	-6.06563	-133.34081
117.70001	-6.07094	-133.43431
117.80001	-6.07766	-133.61330
117.90001	-6.08438	-133.75424
118.00001	-6.08766	-133.80679
118.10001	-6.09141	-133.85156
118.20001	-6.09609	-133.92974
118.30001	-6.10172	-134.03228
118.40001	-6.10922	-134.20343
118.50001	-6.11391	-134.30218
118.60001	-6.11813	-134.37462
118.70001	-6.12313	-134.45899
118.80001	-6.12828	-134.56644
118.90001	-6.13344	-134.66905
119.00001	-6.14000	-134.81469
119.10001	-6.14422	-134.89056
119.20001	-6.14828	-134.95119
119.30001	-6.15312	-135.03987
119.40001	-6.15844	-135.13523
119.50001	-6.16516	-135.28374
119.60001	-6.17031	-135.39568
119.70001	-6.17453	-135.44907
119.80001	-6.17922	-135.54059
119.90001	-6.18453	-135.63558
120.00001	-6.19016	-135.74062
120.10001	-6.19641	-135.88263
120.20001	-6.20016	-135.94867
120.30001	-6.20438	-136.01844
120.40001	-6.20906	-136.09748
120.50001	-6.21484	-136.20649
120.60001	-6.22188	-136.35726
120.70001	-6.22687	-136.47006
120.80001	-6.23094	-136.53067
120.90001	-6.23516	-136.59301
121.00001	-6.24031	-136.69261
121.10001	-6.24625	-136.80527
121.20001	-6.25359	-136.97293
121.30001	-6.25734	-137.04304
121.40001	-6.26156	-137.10558
121.50001	-6.26641	-137.18837
121.60001	-6.27203	-137.29291
121.70001	-6.27891	-137.44424
121.80001	-6.28344	-137.52607
121.90001	-6.28766	-137.59121
122.00001	-6.29219	-137.66414
122.10001	-6.29734	-137.74881
122.20001	-6.30266	-137.85349
122.30001	-6.30984	-138.00532
122.40001	-6.31375	-138.07885
122.50001	-6.31766	-138.12700
122.60001	-6.32234	-138.19197
122.70001	-6.32781	-138.28778
122.80001	-6.33578	-138.44706
122.90001	-6.34094	-138.58044
123.00001	-6.34484	-138.63158
123.10001	-6.34938	-138.69670
123.20001	-6.35453	-138.79430
123.30001	-6.36000	-138.89527
123.40001	-6.36656	-139.02934
123.50001	-6.37062	-139.10218
123.60001	-6.37484	-139.15288
123.70001	-6.37969	-139.23994
123.80001	-6.38516	-139.33481
123.90001	-6.39219	-139.46843
124.00001	-6.39734	-139.58769
124.10001	-6.40125	-139.63427
124.20001	-6.40563	-139.69658
124.30001	-6.41063	-139.78471
124.40001	-6.41578	-139.87398
124.50001	-6.42234	-140.00580
124.60001	-6.42703	-140.09979
124.70001	-6.43109	-140.15156
124.80001	-6.43594	-140.22097
124.90001	-6.44141	-140.32079
125.00001	-6.44828	-140.44064
125.10001	-6.45375	-140.56106
125.20001	-6.45766	-140.61397
125.30001	-6.46188	-140.66792
125.40001	-6.46687	-140.74229
125.50001	-6.47266	-140.84657
125.60001	-6.48109	-141.01444
125.70001	-6.48516	-141.10726
125.80001	-6.48906	-141.14060
125.90001	-6.49375	-141.21337
126.00001	-6.49984	-141.31714
126.10001	-6.50750	-141.49231
126.20001	-6.51125	-141.55589
126.30001	-6.51500	-141.59457
126.40001	-6.51984	-141.66388
126.50001	-6.52469	-141.75203
126.60001	-6.53000	-141.83688
126.70001	-6.53797	-142.00860
126.80001	-6.54172	-142.07710
126.90001	-6.54547	-142.12126
127.00001	-6.55016	-142.19338
127.10001	-6.55578	-142.29707
127.20001	-6.56313	-142.45546
127.30001	-6.56750	-142.54552
127.40001	-6.57125	-142.58756
127.50001	-6.57562	-142.64651
127.60001	-6.58063	-142.73639
127.70001	-6.58641	-142.84164
127.80001	-6.59500	-143.03328
127.90001	-6.59922	-143.13297
128.00001	-6.60281	-143.17682
128.10001	-6.60734	-143.24453
128.20001	-6.61250	-143.33008
128.30001	-6.61938	-143.47039
128.40001	-6.62422	-143.57451
128.50001	-6.62812	-143.62328
128.60001	-6.63250	-143.69528
128.70001	-6.63781	-143.78087
128.80001	-6.64359	-143.89586
128.90001	-6.65094	-144.05069
129.00001	-6.65500	-144.13300
129.10001	-6.65906	-144.18195
129.20001	-6.66391	-144.26124
129.30001	-6.66969	-144.37035
129.40001	-6.67656	-144.51177
129.50001	-6.68125	-144.60626
129.60001	-6.68516	-144.66576
129.70001	-6.68938	-144.72015
129.80001	-6.69406	-144.80905
129.90001	-6.69953	-144.90573
130.00001	-6.70625	-145.04756
130.10001	-6.71156	-145.16720
130.20001	-6.71563	-145.21940
130.30001	-6.72047	-145.29225
130.40001	-6.72656	-145.41163
130.50001	-6.73391	-145.57184
130.60001	-6.73797	-145.66091
130.70001	-6.74203	-145.70691
130.80001	-6.74625	-145.77174
130.90001	-6.75125	-145.85157
131.00001	-6.75672	-145.96066
131.10001	-6.76344	-146.08747
131.20001	-6.76859	-146.21028
131.30001	-6.77234	-146.25980
131.40001	-6.77687	-146.32751
131.50001	-6.78266	-146.43703
131.60001	-6.79047	-146.60884
131.70001	-6.79516	-146.73403
131.80001	-6.79859	-146.78760
131.90001	-6.80266	-146.84001
132.00001	-6.80766	-146.91845
132.10001	-6.81344	-147.02497
132.20001	-6.82063	-147.16944
132.30001	-6.82531	-147.28726
132.40001	-6.82937	-147.32526
132.50001	-6.83406	-147.40440
132.60001	-6.83953	-147.50527
132.70001	-6.84625	-147.63533
132.80001	-6.85109	-147.73904
132.90001	-6.85531	-147.79237
133.00001	-6.85969	-147.85691
133.10001	-6.86453	-147.93144
133.20001	-6.87000	-148.03095
133.30001	-6.87734	-148.18175
133.40001	-6.88203	-148.28764
133.50001	-6.88641	-148.34972
133.60001	-6.89156	-148.43729
133.70001	-6.89781	-148.55464
133.80001	-6.90453	-148.71708
133.90001	-6.90828	-148.77404
134.00001	-6.91234	-148.83216
134.10001	-6.91688	-148.89465
134.20001	-6.92188	-148.98753
134.30001	-6.92797	-149.11892
134.40001	-6.93578	-149.30768
134.50001	-6.93937	-149.37085
134.60001	-6.94313	-149.40655
134.70001	-6.94781	-149.48659
134.80001	-6.95297	-149.58394
134.90001	-6.95953	-149.71502
135.00001	-6.96453	-149.82244
135.10001	-6.96875	-149.88309
135.20001	-6.97313	-149.94855
135.30001	-6.97828	-150.03420
135.40001	-6.98391	-150.14051
135.50001	-6.99063	-150.29255
135.60001	-6.99547	-150.38548
135.70001	-6.99953	-150.40493
135.80001	-7.00438	-150.16261
135.90001	-7.00937	-150.26613
136.00001	-7.01578	-150.38505
136.10001	-7.02141	-150.52365
136.20001	-7.02547	-150.58561
136.30001	-7.02969	-150.64803
136.40001	-7.03469	-150.74210
136.50001	-7.04031	-150.85030
136.60001	-7.04750	-151.01328
136.70001	-7.05234	-151.13343
136.80001	-7.05641	-151.17577
136.90001	-7.06094	-151.25950
137.00001	-7.06625	-151.35144
137.10001	-7.07250	-151.47437
137.20001	-7.07766	-151.59062
137.30001	-7.08203	-151.66195
137.40001	-7.08656	-151.72970
137.50001	-7.09109	-151.79826
137.60001	-7.09625	-151.88912
137.70001	-7.10328	-152.01002
137.80001	-7.10859	-152.14761
137.90001	-7.11266	-152.19660
138.00001	-7.11734	-152.25890
138.10001	-7.12266	-152.33779
138.20001	-7.12937	-152.41456
138.30001	-7.13469	-152.39994
138.40001	-7.13891	-152.41636
138.50001	-7.14328	-152.47400
138.60001	-7.14813	-152.53760
138.70001	-7.15313	-152.63090
138.80001	-7.16078	-152.76802
138.90001	-7.16578	-152.88892
139.00001	-7.16953	-152.93239
139.10001	-7.17406	-152.99864
139.20001	-7.17953	-153.08481
139.30001	-7.18656	-153.22481
139.40001	-7.19141	-153.32809
139.50001	-7.19531	-153.37151
139.60001	-7.19984	-153.43389
139.70001	-7.20500	-153.51176
139.80001	-7.21047	-153.61355
139.90001	-7.21813	-153.76230
140.00001	-7.22281	-153.86645
140.10001	-7.22672	-153.89509
140.20001	-7.23141	-153.96658
140.30001	-7.23656	-154.04297
140.40001	-7.24328	-154.16160
140.50001	-7.24813	-154.24226
140.60001	-7.25203	-154.25080
140.70001	-7.25625	-154.26013
140.80001	-7.26125	-154.29544
140.90001	-7.26703	-154.37560
141.00001	-7.27453	-154.50509
141.10001	-7.27891	-154.58767
141.20001	-7.28266	-154.61662
141.30001	-7.28719	-154.67800
141.40001	-7.29266	-154.76769
141.50001	-7.30016	-154.90082
141.60001	-7.30562	-155.03363
141.70001	-7.30953	-155.07688
141.80001	-7.31391	-155.13736
141.90001	-7.31875	-155.20497
142.00001	-7.32438	-155.30774
142.10001	-7.33094	-155.41600
142.20001	-7.33625	-155.52321
142.30001	-7.34000	-155.55929
142.40001	-7.34484	-155.62287
142.50001	-7.35109	-155.72305
142.60001	-7.35984	-155.94009
142.70001	-7.36313	-155.97561
142.80001	-7.36641	-155.96673
142.90001	-7.37078	-156.02252
143.00001	-7.37578	-156.08208
143.10001	-7.38109	-156.15281
143.20001	-7.38766	-156.24104
143.30001	-7.39312	-156.36930
143.40001	-7.39687	-156.38886
143.50001	-7.40125	-156.43756
143.60001	-7.40625	-156.51909
143.70001	-7.41313	-156.64279
143.80001	-7.41875	-156.76007
143.90001	-7.42281	-156.81718
144.00001	-7.42734	-156.87764
144.10001	-7.43234	-156.96134
144.20001	-7.43781	-157.05019
144.30001	-7.44469	-157.18661
144.40001	-7.44969	-157.29998
144.50001	-7.45359	-157.31858
144.60001	-7.45844	-157.37374
144.70001	-7.46406	-157.47400
144.80001	-7.47125	-157.62489
144.90001	-7.47578	-157.69288
145.00001	-7.47969	-157.70970
145.10001	-7.48375	-157.75159
145.20001	-7.48859	-157.82003
145.30001	-7.49422	-157.90150
145.40001	-7.50203	-158.04951
145.50001	-7.50656	-158.14283
145.60001	-7.51031	-158.16064
145.70001	-7.51500	-158.21989
145.80001	-7.52047	-158.29811
145.90001	-7.52734	-158.43506
146.00001	-7.53250	-158.54168
146.10001	-7.53641	-158.58606
146.20001	-7.54094	-158.63261
146.30001	-7.54578	-158.70307
146.40001	-7.55156	-158.79922
146.50001	-7.55875	-158.93884
146.60001	-7.56344	-159.03650
146.70001	-7.56719	-159.05899
146.80001	-7.57156	-159.11508
146.90001	-7.57672	-159.20138
147.00001	-7.58359	-159.32547
147.10001	-7.58906	-159.43456
147.20001	-7.59297	-159.47208
147.30001	-7.59750	-159.52408
147.40001	-7.60250	-159.58741
147.50001	-7.60828	-159.68663
147.60001	-7.61500	-159.81695
147.70001	-7.61969	-159.90208
147.80001	-7.62359	-159.92843
147.90001	-7.62813	-159.98222
148.00001	-7.63312	-160.05193
148.10001	-7.63938	-160.15203
148.20001	-7.64531	-160.28081
148.30001	-7.64969	-160.32894
148.40001	-7.65406	-160.37171
148.50001	-7.65891	-160.44056
148.60001	-7.66438	-160.52435
148.70001	-7.67156	-160.64428
148.80001	-7.67688	-160.76973
148.90001	-7.68063	-160.78772
149.00001	-7.68516	-160.83685
149.10001	-7.69047	-160.91374
149.20001	-7.69687	-161.01530
149.30001	-7.70203	-161.10826
149.40001	-7.70625	-161.15609
149.50001	-7.71062	-161.19751
149.60001	-7.71547	-161.26433
149.70001	-7.72094	-161.35474
149.80001	-7.72906	-161.49448
149.90001	-7.73453	-161.63634
150.00001	-7.73781	-161.63543
150.10001	-7.74188	-161.66832
150.20001	-7.74703	-161.73159
150.30001	-7.75406	-161.85962
150.40001	-7.75984	-161.98546
150.50001	-7.76406	-162.04159
150.60001	-7.76875	-162.09754
150.70001	-7.77391	-162.17805
150.80001	-7.77922	-162.25100
150.90001	-7.78531	-162.35657
151.00001	-7.78953	-162.41460
151.10001	-7.79344	-162.44654
151.20001	-7.79781	-162.49907
151.30001	-7.80312	-162.58173
151.40001	-7.81109	-162.72558
151.50001	-7.81688	-162.86746
151.60001	-7.82078	-162.89195
151.70001	-7.82484	-162.93378
151.80001	-7.82953	-162.98093
151.90001	-7.83500	-163.07066
152.00001	-7.84172	-163.19445
152.10001	-7.84656	-163.28911
152.20001	-7.85047	-163.31525
152.30001	-7.85484	-163.36749
152.40001	-7.86000	-163.43144
152.50001	-7.86688	-163.55173
152.60001	-7.87297	-163.69024
152.70001	-7.87734	-163.73445
152.80001	-7.88156	-163.77901
152.90001	-7.88609	-163.82562
153.00001	-7.89141	-163.89956
153.10001	-7.89812	-164.01540
153.20001	-7.90375	-164.13490
153.30001	-7.90766	-164.15608
153.40001	-7.91203	-164.20430
153.50001	-7.91719	-164.27559
153.60001	-7.92359	-164.38557
153.70001	-7.92938	-164.50481
153.80001	-7.93344	-164.53843
153.90001	-7.93766	-164.57339
154.00001	-7.94234	-164.63798
154.10001	-7.94781	-164.71143
154.20001	-7.95406	-164.80884
154.30001	-7.95984	-164.93420
154.40001	-7.96391	-164.96424
154.50001	-7.96844	-165.00822
154.60001	-7.97344	-165.07560
154.70001	-7.98031	-165.19006
154.80001	-7.98609	-165.30740
154.90001	-7.99031	-165.33348
155.00001	-7.99453	-165.37331
155.10001	-7.99922	-165.42578
155.20001	-8.00453	-165.50811
155.30001	-8.01094	-165.60830
155.40001	-8.01734	-165.75870
155.50001	-8.02109	-165.77655
155.60001	-8.02563	-165.80987
155.70001	-8.03078	-165.87485
155.80001	-8.03750	-165.98180
155.90001	-8.04297	-166.08414
156.00001	-8.04719	-166.12780
156.10001	-8.05156	-166.17712
156.20001	-8.05641	-166.22771
156.30001	-8.06188	-166.30928
156.40001	-8.06875	-166.41058
156.50001	-8.07437	-166.53918
156.60001	-8.07781	-166.53556
156.70001	-8.08219	-166.56983
156.80001	-8.08703	-166.63493
156.90001	-8.09375	-166.73167
157.00001	-8.09969	-166.86034
157.10001	-8.10359	-166.88934
157.20001	-8.10797	-166.92007
157.30001	-8.11313	-166.98194
157.40001	-8.11844	-167.05516
157.50001	-8.12578	-167.17282
157.60001	-8.13109	-167.30100
157.70001	-8.13484	-167.30401
157.80001	-8.13906	-167.33715
157.90001	-8.14406	-167.41119
158.00001	-8.15094	-167.50024
158.10001	-8.15656	-167.61538
158.20001	-8.16047	-167.64796
158.30001	-8.16469	-167.68011
158.40001	-8.16938	-167.72909
158.50001	-8.17453	-167.80896
158.60001	-8.18109	-167.90251
158.70001	-8.18750	-168.05610
158.80001	-8.19188	-168.08565
158.90001	-8.19656	-168.13752
159.00001	-8.20203	-168.20462
159.10001	-8.20984	-168.35688
159.20001	-8.21453	-168.44212
159.30001	-8.21813	-168.44648
159.40001	-8.22219	-168.48598
159.50001	-8.22688	-168.54012
159.60001	-8.23219	-168.61327
159.70001	-8.23891	-168.72641
159.80001	-8.24453	-168.84318
159.90001	-8.24813	-168.85300
160.00001	-8.25250	-168.89119
160.10001	-8.25734	-168.95479
160.20001	-8.26313	-169.04718
160.30001	-8.26969	-169.18030
160.40001	-8.27406	-169.22398
160.50001	-8.27812	-169.25243
160.60001	-8.28281	-169.30380
160.70001	-8.28844	-169.38634
160.80001	-8.29531	-169.50567
160.90001	-8.30109	-169.62284
161.00001	-8.30469	-169.62640
161.10001	-8.30906	-169.66403
161.20001	-8.31422	-169.73005
161.30001	-8.32047	-169.82764
161.40001	-8.32672	-169.93885
161.50001	-8.33094	-169.97929
161.60001	-8.33531	-170.02115
161.70001	-8.34000	-170.07758
161.80001	-8.34547	-170.14237
161.90001	-8.35234	-170.25889
162.00001	-8.35828	-170.39178
162.10001	-8.36188	-170.38503
162.20001	-8.36594	-170.41004
162.30001	-8.37078	-170.47189
162.40001	-8.37766	-170.56900
162.50001	-8.38359	-170.69997
162.60001	-8.38781	-170.73397
162.70001	-8.39219	-170.77290
162.80001	-8.39688	-170.82103
162.90001	-8.40219	-170.90043
163.00001	-8.40844	-170.97862
163.10001	-8.41453	-171.11465
163.20001	-8.41844	-171.12820
163.30001	-8.42297	-171.16281
163.40001	-8.42797	-171.22930
163.50001	-8.43469	-171.32965
163.60001	-8.44078	-171.46024
163.70001	-8.44469	-171.48152
163.80001	-8.44859	-171.50043
163.90001	-8.45313	-171.54707
164.00001	-8.45828	-171.61448
164.10001	-8.46422	-171.70252
164.20001	-8.47109	-171.85627
164.30001	-8.47516	-171.87577
164.40001	-8.47953	-171.91359
164.50001	-8.48484	-171.97441
164.60001	-8.49125	-172.06331
164.70001	-8.49719	-172.18906
164.80001	-8.50125	-172.20680
164.90001	-8.50547	-172.24438
165.00001	-8.51016	-172.28121
165.10001	-8.51547	-172.35713
165.20001	-8.52219	-172.45570
165.30001	-8.52844	-172.59811
165.40001	-8.53187	-172.59230
165.50001	-8.53594	-172.61556
165.60001	-8.54109	-172.67454
165.70001	-8.54781	-172.77616
165.80001	-8.55437	-172.92696
165.90001	-8.55813	-172.94647
166.00001	-8.56219	-172.96767
166.10001	-8.56703	-173.01412
166.20001	-8.57219	-173.07429
166.30001	-8.57828	-173.17581
166.40001	-8.58672	-173.38021
166.50001	-8.59031	-173.40374
166.60001	-8.59484	-173.42761
166.70001	-8.60031	-173.50955
166.80001	-8.60656	-173.62733
166.90001	-8.61109	-173.68172
167.00001	-8.61484	-173.69558
167.10001	-8.61875	-173.72257
167.20001	-8.62328	-173.77552
167.30001	-8.62844	-173.85873
167.40001	-8.63375	-173.95489
167.50001	-8.64047	-174.08088
167.60001	-8.64531	-174.15409
167.70001	-8.65000	-174.19519
167.80001	-8.65531	-174.26389
167.90001	-8.66172	-174.35853
168.00001	-8.66719	-174.46022
168.10001	-8.67141	-174.48531
168.20001	-8.67563	-174.50567
168.30001	-8.68047	-174.56996
168.40001	-8.68578	-174.64541
168.50001	-8.69281	-174.75024
168.60001	-8.69906	-174.89490
168.70001	-8.70250	-174.88854
168.80001	-8.70672	-174.91312
168.90001	-8.71172	-174.97674
169.00001	-8.71781	-175.07172
169.10001	-8.72359	-175.18567
169.20001	-8.72828	-175.24332
169.30001	-8.73250	-175.27589
169.40001	-8.73703	-175.31487
169.50001	-8.74219	-175.37531
169.60001	-8.74844	-175.47078
169.70001	-8.75500	-175.62348
169.80001	-8.75906	-175.65273
169.90001	-8.76359	-175.68074
170.00001	-8.76844	-175.73085
170.10001	-8.77438	-175.81832
170.20001	-8.78016	-175.92046
170.30001	-8.78453	-175.96012
170.40001	-8.78875	-175.98486
170.50001	-8.79344	-176.03986
170.60001	-8.79891	-176.12131
170.70001	-8.80516	-176.20552
170.80001	-8.81156	-176.34125
170.90001	-8.81547	-176.35007
171.00001	-8.81984	-176.37563
171.10001	-8.82453	-176.42754
171.20001	-8.83125	-176.52750
171.30001	-8.83844	-176.69567
171.40001	-8.84219	-176.70245
171.50001	-8.84609	-176.71385
171.60001	-8.85078	-176.75783
171.70001	-8.85594	-176.82062
171.80001	-8.86203	-176.91265
171.90001	-8.86766	-177.00875
172.00001	-8.87172	-177.04076
172.10001	-8.87609	-177.07090
172.20001	-8.88109	-177.12888
172.30001	-8.88672	-177.20233
172.40001	-8.89422	-177.34636
172.50001	-8.89875	-177.39655
172.60001	-8.90281	-177.40852
172.70001	-8.90734	-177.44187
172.80001	-8.91234	-177.49555
172.90001	-8.91828	-177.58016
173.00001	-8.92531	-177.73016
173.10001	-8.92922	-177.73852
173.20001	-8.93344	-177.75528
173.30001	-8.93844	-177.81222
173.40001	-8.94406	-177.88626
173.50001	-8.95063	-177.99777
173.60001	-8.95516	-178.05085
173.70001	-8.95953	-178.07667
173.80001	-8.96422	-178.11634
173.90001	-8.96922	-178.17660
174.00001	-8.97469	-178.23839
174.10001	-8.98188	-178.37402
174.20001	-8.98547	-178.38541
174.30001	-8.98953	-178.39694
174.40001	-8.99422	-178.42971
174.50001	-9.00031	-178.51998
174.60001	-9.00797	-178.68021
174.70001	-9.01234	-178.70438
174.80001	-9.01641	-178.71201
174.90001	-9.02125	-178.75057
175.00001	-9.02672	-178.81510
175.10001	-9.03312	-178.89209
175.20001	-9.03953	-179.02985
175.30001	-9.04328	-179.03924
175.40001	-9.04766	-179.05387
175.50001	-9.05266	-179.10554
175.60001	-9.05953	-179.21990
175.70001	-9.06500	-179.31618
175.80001	-9.06875	-179.31966
175.90001	-9.07266	-179.33509
176.00001	-9.07719	-179.37867
176.10001	-9.08250	-179.45202
176.20001	-9.08891	-179.55570
176.30001	-9.09641	-179.73275
176.40001	-9.10000	-179.72606
176.50001	-9.10406	-179.72857
176.60001	-9.10938	-179.80067
176.70001	-9.11563	-179.89035
176.80001	-9.12156	-180.00433
176.90001	-9.12547	-180.01285
177.00001	-9.12938	-180.02738
177.10001	-9.13391	-180.06778
177.20001	-9.13922	-180.13197
177.30001	-9.14531	-180.23366
177.40001	-9.15328	-180.41219
177.50001	-9.15703	-180.41161
177.60001	-9.16109	-180.41246
177.70001	-9.16578	-180.45351
177.80001	-9.17172	-180.53114
177.90001	-9.17828	-180.67437
178.00001	-9.18234	-180.69221
178.10001	-9.18641	-180.70899
178.20001	-9.19094	-180.74793
178.30001	-9.19625	-180.80145
178.40001	-9.20219	-180.89867
178.50001	-9.20891	-181.01686
178.60001	-9.21313	-181.05520
178.70001	-9.21734	-181.06960
178.80001	-9.22250	-181.12679
178.90001	-9.22875	-181.21777
179.00001	-9.23531	-181.35689
179.10001	-9.23922	-181.34941
179.20001	-9.24328	-181.35975
179.30001	-9.24781	-181.39030
179.40001	-9.25313	-181.46859
179.50001	-9.25906	-181.55953
179.60001	-9.26625	-181.70853
179.70001	-9.27016	-181.72882
179.80001	-9.27422	-181.73540
179.90001	-9.27906	-181.77408
180.00001	-9.28484	-181.85472
180.10001	-9.29125	-181.98225
180.20001	-9.29547	-182.01105
180.30001	-9.29969	-182.03409
180.40001	-9.30438	-182.08285
180.50001	-9.30969	-182.15333
180.60001	-9.31578	-182.24296
180.70001	-9.32312	-182.39696
180.80001	-9.32688	-182.39784
180.90001	-9.33078	-182.39568
181.00001	-9.33547	-182.43203
181.10001	-9.34141	-182.51997
181.20001	-9.34828	-182.66770
181.30001	-9.35266	-182.70172
181.40001	-9.35672	-182.70487
181.50001	-9.36141	-182.74021
181.60001	-9.36703	-182.81360
181.70001	-9.37313	-182.89764
181.80001	-9.37953	-183.03910
181.90001	-9.38344	-183.04226
182.00001	-9.38813	-183.07501
182.10001	-9.39312	-183.13068
182.20001	-9.39953	-183.22404
182.30001	-9.40578	-183.34095
182.40001	-9.40953	-183.34250
182.50001	-9.41359	-183.35800
182.60001	-9.41828	-183.40605
182.70001	-9.42359	-183.48321
182.80001	-9.42938	-183.57635
182.90001	-9.43594	-183.71622
183.00001	-9.44016	-183.72004
183.10001	-9.44469	-183.75066
183.20001	-9.45000	-183.80842
183.30001	-9.45625	-183.90368
183.40001	-9.46234	-184.02047
183.50001	-9.46641	-184.03192
183.60001	-9.47062	-184.05427
183.70001	-9.47563	-184.12101
183.80001	-9.48109	-184.20982
183.90001	-9.48672	-184.28385
184.00001	-9.49250	-184.38257
184.10001	-9.49641	-184.38900
184.20001	-9.50031	-184.39230
184.30001	-9.50469	-184.42878
184.40001	-9.51000	-184.49900
184.50001	-9.51703	-184.63208
184.60001	-9.52297	-184.74837
184.70001	-9.52750	-184.77154
184.80001	-9.53234	-184.80311
184.90001	-9.53766	-184.85431
185.00001	-9.54344	-184.91878
185.10001	-9.54969	-185.04389
185.20001	-9.55328	-185.03866
185.30001	-9.55750	-185.05566
185.40001	-9.56219	-185.10549
185.50001	-9.56781	-185.18649
185.60001	-9.57453	-185.30294
185.70001	-9.57953	-185.37724
185.80001	-9.58344	-185.37010
185.90001	-9.58781	-185.40260
186.00001	-9.59281	-185.46535
186.10001	-9.59859	-185.53995
186.20001	-9.60625	-185.69167
186.30001	-9.61062	-185.72159
186.40001	-9.61469	-185.71572
186.50001	-9.61953	-185.75095
186.60001	-9.62484	-185.80312
186.70001	-9.63094	-185.89675
186.80001	-9.63578	-185.95092
186.90001	-9.64016	-185.98051
187.00001	-9.64484	-186.01830
187.10001	-9.65031	-186.08040
187.20001	-9.65672	-186.17481
187.30001	-9.66344	-186.31288
187.40001	-9.66672	-186.28533
187.50001	-9.67078	-186.27623
187.60001	-9.67562	-186.32387
187.70001	-9.68109	-186.40272
187.80001	-9.68828	-186.53658
187.90001	-9.69313	-186.58137
188.00001	-9.69750	-186.58333
188.10001	-9.70234	-186.60448
188.20001	-9.70703	-186.64967
188.30001	-9.71219	-186.70829
188.40001	-9.71938	-186.84016
188.50001	-9.72359	-186.87142
188.60001	-9.72766	-186.87379
188.70001	-9.73250	-186.90261
188.80001	-9.73797	-186.97244
188.90001	-9.74547	-187.10549
189.00001	-9.75000	-187.13987
189.10001	-9.75375	-187.12835
189.20001	-9.75844	-187.15714
189.30001	-9.76375	-187.22568
189.40001	-9.76969	-187.30851
189.50001	-9.77734	-187.46315
189.60001	-9.78109	-187.44379
189.70001	-9.78500	-187.43867
189.80001	-9.78969	-187.47441
189.90001	-9.79484	-187.52706
190.00001	-9.80125	-187.63241
190.10001	-9.80578	-187.68050
190.20001	-9.81016	-187.70237
190.30001	-9.81469	-187.72908
190.40001	-9.82016	-187.78692
190.50001	-9.82578	-187.86384
190.60001	-9.83281	-187.98335
190.70001	-9.83719	-188.01628
190.80001	-9.84109	-187.99348
190.90001	-9.84609	-188.03440
191.00001	-9.85219	-188.11797
191.10001	-9.86063	-188.30177
191.20001	-9.86453	-188.29811
191.30001	-9.86813	-188.26190
191.40001	-9.87281	-188.29338
191.50001	-9.87813	-188.37027
191.60001	-9.88359	-188.44609
191.70001	-9.89063	-188.57598
191.80001	-9.89469	-188.60148
191.90001	-9.89859	-188.58889
192.00001	-9.90359	-188.62994
192.10001	-9.90938	-188.71820
192.20001	-9.91625	-188.84352
192.30001	-9.92016	-188.85808
192.40001	-9.92406	-188.85352
192.50001	-9.92859	-188.88541
192.60001	-9.93375	-188.94963
192.70001	-9.93969	-189.03624
192.80001	-9.94781	-189.20873
192.90001	-9.95141	-189.20535
193.00001	-9.95516	-189.17362
193.10001	-9.96000	-189.21722
193.20001	-9.96594	-189.30021
193.30001	-9.97266	-189.43509
193.40001	-9.97703	-189.45886
193.50001	-9.98094	-189.45606
193.60001	-9.98562	-189.47977
193.70001	-9.99063	-189.54182
193.80001	-9.99641	-189.62315
193.90001	-10.00438	-189.80491
194.00001	-10.00813	-189.79822
194.10001	-10.01203	-189.77603
194.20001	-10.01688	-189.81847
194.30001	-10.02234	-189.88939
194.40001	-10.02938	-190.03282
194.50001	-10.03375	-190.05603
194.60001	-10.03781	-190.05701
194.70001	-10.04250	-190.10125
194.80001	-10.04781	-190.16767
194.90001	-10.05391	-190.26405
195.00001	-10.06109	-190.42289
195.10001	-10.06484	-190.40647
195.20001	-10.06875	-190.40045
195.30001	-10.07328	-190.43438
195.40001	-10.07875	-190.51355
195.50001	-10.08563	-190.64300
195.60001	-10.09031	-190.69238
195.70001	-10.09438	-190.68538
195.80001	-10.09891	-190.71840
195.90001	-10.10422	-190.77703
196.00001	-10.10984	-190.85586
196.10001	-10.11625	-190.96316
196.20001	-10.12063	-190.99768
196.30001	-10.12500	-191.01222
196.40001	-10.13000	-191.04980
196.50001	-10.13563	-191.13031
196.60001	-10.14219	-191.23645
196.70001	-10.14719	-191.28720
196.80001	-10.15109	-191.28205
196.90001	-10.15531	-191.28981
197.00001	-10.16016	-191.33820
197.10001	-10.16594	-191.42061
197.20001	-10.17438	-191.60005
197.30001	-10.17828	-191.62732
197.40001	-10.18219	-191.59284
197.50001	-10.18703	-191.62245
197.60001	-10.19250	-191.69080
197.70001	-10.19891	-191.80122
197.80001	-10.20391	-191.86102
197.90001	-10.20813	-191.86667
198.00001	-10.21281	-191.89455
198.10001	-10.21781	-191.95309
198.20001	-10.22313	-192.01061
198.30001	-10.23078	-192.15220
198.40001	-10.23516	-192.19156
198.50001	-10.23891	-192.17299
198.60001	-10.24359	-192.19625
198.70001	-10.24969	-192.29148
198.80001	-10.25656	-192.44292
198.90001	-10.26078	-192.44108
199.00001	-10.26469	-192.42211
199.10001	-10.26906	-192.43950
199.20001	-10.27406	-192.50508
199.30001	-10.27984	-192.58407
199.40001	-10.28719	-192.71468
199.50001	-10.29156	-192.74135
199.60001	-10.29562	-192.72409
199.70001	-10.30094	-192.77500
[truncated: 5,669 more rows]
