# Supplementary material for: Strengthening of 3D Printed Fused Deposition Manufactured Parts Using the Fill Compositing Technique
Source: PLoS One. 2015 Apr 16;10(4):e0122915. doi: 10.1371/journal.pone.0122915 (PMC4400136; doi:10.1371/journal.pone.0122915)
Supplement: S1 File — This is the raw data and information on all the samples presented in this manuscript. (ZIP) [file pone.0122915.s001.zip › Specimen_RawData_125.csv]

Time	Extension	Load
(sec)	(mm)	(N)
0.00000	0.00000	-0.00013
0.10000	-0.00016	-0.00022
0.20000	-0.00078	-0.00873
0.30000	-0.00312	-0.00144
0.37800	-0.01312	0.00299
0.47800	-0.02094	-0.01115
0.57800	-0.02688	-0.00175
0.67800	-0.03281	-0.00922
0.77800	-0.04109	0.00115
0.87800	-0.04563	-0.00264
0.97800	-0.05000	-0.01031
1.07800	-0.05531	-0.00881
1.17800	-0.06250	-0.00358
1.27800	-0.07016	-0.00364
1.37800	-0.07297	-0.00292
1.47800	-0.07656	-0.01067
1.57800	-0.08141	0.00138
1.67800	-0.08641	0.00154
1.77800	-0.09172	-0.00611
1.87800	-0.09781	0.00010
1.97800	-0.10219	-0.00911
2.07800	-0.10625	-0.00854
2.17800	-0.11141	-0.00535
2.27800	-0.11734	-0.00315
2.37800	-0.12375	-0.00443
2.47800	-0.12797	-0.00442
2.57800	-0.13219	-0.00251
2.67800	-0.13688	-0.00407
2.77800	-0.14250	-0.00233
2.87800	-0.14891	0.00074
2.97800	-0.15672	-0.00557
3.07800	-0.16016	-0.00509
3.17800	-0.16391	-0.00553
3.27800	-0.16859	-0.00527
3.37800	-0.17406	-0.00047
3.47800	-0.18078	-0.00463
3.57800	-0.18547	0.00051
3.67800	-0.18938	-0.00706
3.77800	-0.19391	0.00005
3.87800	-0.19891	-0.00186
3.97800	-0.20469	-0.00628
4.07800	-0.21219	-0.00403
4.17800	-0.21609	0.00011
4.27800	-0.22016	-0.00024
4.37800	-0.22500	-0.10006
4.47800	-0.23078	-0.22109
4.57800	-0.23766	-0.34146
4.67800	-0.24219	-0.42941
4.77800	-0.24641	-0.50610
4.87800	-0.25094	-0.61470
4.97800	-0.25578	-0.72877
5.07800	-0.26141	-0.87111
5.17800	-0.26828	-1.06139
5.27800	-0.27250	-1.18852
5.37800	-0.27688	-1.30508
5.47800	-0.28203	-1.43110
5.57800	-0.28766	-1.58575
5.67800	-0.29422	-1.77723
5.77800	-0.29875	-1.91775
5.87800	-0.30297	-2.03838
5.97800	-0.30750	-2.16787
6.07800	-0.31266	-2.30287
6.17800	-0.31828	-2.45644
6.27800	-0.32516	-2.66104
6.37800	-0.32938	-2.78348
6.47800	-0.33359	-2.89495
6.57800	-0.33859	-3.02929
6.67800	-0.34438	-3.18485
6.77800	-0.35141	-3.37986
6.87800	-0.35578	-3.52154
6.97800	-0.35984	-3.62564
7.07800	-0.36422	-3.74362
7.17800	-0.36938	-3.87976
7.27800	-0.37500	-4.01680
7.37800	-0.38187	-4.22087
7.47800	-0.38609	-4.37795
7.57800	-0.39047	-4.48168
7.67800	-0.39547	-4.60560
7.77800	-0.40109	-4.76667
7.87800	-0.40750	-4.94930
7.97800	-0.41250	-5.10967
8.07800	-0.41656	-5.20585
8.17800	-0.42078	-5.33265
8.27800	-0.42563	-5.46853
8.37800	-0.43109	-5.60359
8.47800	-0.43875	-5.80247
8.57800	-0.44359	-5.96169
8.67800	-0.44844	-6.08589
8.77800	-0.45422	-6.23953
8.87800	-0.46156	-6.44526
8.97800	-0.46625	-6.61674
9.07800	-0.46953	-6.71795
9.17800	-0.47344	-6.81591
9.27800	-0.47781	-6.93839
9.37800	-0.48234	-7.07507
9.47800	-0.48719	-7.20875
9.57800	-0.49344	-7.36396
9.67800	-0.49875	-7.54078
9.77800	-0.50344	-7.66217
9.87800	-0.50828	-7.79305
9.97800	-0.51422	-7.94862
10.07800	-0.52172	-8.16219
10.17800	-0.52656	-8.32386
10.27800	-0.53031	-8.44084
10.37800	-0.53469	-8.54607
10.47800	-0.53938	-8.68142
10.57800	-0.54453	-8.82183
10.67800	-0.55172	-8.98874
10.77800	-0.55641	-9.16378
10.87800	-0.56094	-9.28958
10.97800	-0.56578	-9.41583
11.07800	-0.57125	-9.55528
11.17800	-0.57781	-9.73387
11.27800	-0.58281	-9.88722
11.37800	-0.58703	-10.01162
11.47800	-0.59141	-10.13105
11.57800	-0.59625	-10.25785
11.67800	-0.60188	-10.40186
11.77800	-0.60859	-10.59821
11.87800	-0.61281	-10.73687
11.97800	-0.61688	-10.86075
12.07800	-0.62156	-10.94909
12.17800	-0.62703	-11.12530
12.27800	-0.63375	-11.27788
12.37800	-0.63906	-11.45482
12.47800	-0.64328	-11.57446
12.57800	-0.64766	-11.69515
12.67800	-0.65266	-11.73355
12.77800	-0.65813	-11.90348
12.87800	-0.66531	-12.08900
12.97800	-0.67016	-12.23092
13.07800	-0.67406	-12.34074
13.17800	-0.67828	-12.45661
13.27800	-0.68328	-12.57533
13.37800	-0.68953	-12.73536
13.47800	-0.69547	-12.91206
13.57800	-0.70047	-13.05118
13.67800	-0.70500	-13.17415
13.77800	-0.71016	-13.31471
13.87800	-0.71594	-13.46238
13.97800	-0.72281	-13.64741
14.07800	-0.72703	-13.77308
14.17800	-0.73094	-13.87173
14.27800	-0.73578	-14.00959
14.37800	-0.74109	-14.15224
14.47800	-0.74750	-14.32172
14.57800	-0.75234	-14.45542
14.67800	-0.75641	-14.57151
14.77800	-0.76109	-14.69172
14.87800	-0.76609	-14.82736
14.97800	-0.77203	-14.99057
15.07800	-0.77906	-15.17977
15.17800	-0.78391	-15.32453
15.27800	-0.78781	-15.42387
15.37800	-0.79266	-15.55716
15.47800	-0.79828	-15.70070
15.57800	-0.80484	-15.88307
15.67800	-0.80953	-16.00459
15.77800	-0.81359	-16.12252
15.87800	-0.81813	-16.24911
15.97800	-0.82313	-16.37587
16.07800	-0.82859	-16.53322
16.17800	-0.83578	-16.71886
16.27800	-0.84047	-16.85271
16.37800	-0.84437	-16.95153
16.47800	-0.84875	-17.07665
16.57800	-0.85406	-17.22195
16.67800	-0.86063	-17.39406
16.77800	-0.86594	-17.54818
16.87800	-0.87016	-17.65762
16.97800	-0.87469	-17.77564
17.07800	-0.87969	-17.90998
17.17800	-0.88516	-18.05008
17.27800	-0.89266	-18.24220
17.37800	-0.89719	-18.38424
17.47800	-0.90156	-18.48938
17.57800	-0.90688	-18.63616
17.67800	-0.91297	-18.81124
17.77800	-0.92047	-19.02920
17.87800	-0.92422	-19.12279
17.97800	-0.92766	-19.21178
18.07800	-0.93188	-19.33348
18.17800	-0.93672	-19.46579
18.27800	-0.94234	-19.62498
18.37800	-0.94953	-19.82002
18.47800	-0.95406	-19.94493
18.57800	-0.95812	-20.04041
18.67800	-0.96281	-20.17667
18.77800	-0.96797	-20.32923
18.87800	-0.97469	-20.51042
18.97800	-0.97969	-20.65091
19.07800	-0.98391	-20.76359
19.17800	-0.98844	-20.89543
19.27800	-0.99359	-21.04476
19.37800	-0.99922	-21.18084
19.47800	-1.00672	-21.39582
19.57800	-1.01125	-21.52975
19.67800	-1.01516	-21.62756
19.77800	-1.01984	-21.76640
19.87800	-1.02531	-21.90712
19.97800	-1.03203	-22.10276
20.07800	-1.03703	-22.25972
20.17800	-1.04078	-22.35064
20.27800	-1.04516	-22.46227
20.37800	-1.05000	-22.59479
20.47800	-1.05516	-22.73378
20.57800	-1.06219	-22.91734
20.67800	-1.06766	-23.09556
20.77800	-1.07172	-23.18798
20.87800	-1.07656	-23.32328
20.97800	-1.08203	-23.48807
21.07800	-1.08891	-23.67716
21.17800	-1.09344	-23.80646
21.27800	-1.09734	-23.90513
21.37800	-1.10187	-24.02956
21.47800	-1.10688	-24.17427
21.57800	-1.11234	-24.32632
21.67800	-1.11937	-24.51887
21.77800	-1.12406	-24.65190
21.87800	-1.12813	-24.75765
21.97800	-1.13266	-24.87503
22.07800	-1.13781	-25.00764
22.17800	-1.14438	-25.18998
22.27800	-1.14984	-25.34869
22.37800	-1.15391	-25.45193
22.47800	-1.15844	-25.55910
22.57800	-1.16359	-25.70747
22.67800	-1.16891	-25.51779
22.77800	-1.17578	-25.73450
22.87800	-1.18063	-25.94778
22.97800	-1.18484	-26.06915
23.07800	-1.18938	-26.21398
23.17800	-1.19484	-26.27472
23.27800	-1.20203	-26.40736
23.37800	-1.20719	-26.62838
23.47800	-1.21125	-26.76683
23.57800	-1.21547	-26.89684
23.67800	-1.22031	-26.95148
23.77800	-1.22563	-27.02131
23.87800	-1.23234	-27.24612
23.97800	-1.23766	-27.46899
24.07800	-1.24172	-27.59064
24.17800	-1.24656	-27.53586
24.27800	-1.25203	-27.72551
24.37800	-1.25859	-27.95658
24.47800	-1.26375	-28.14502
24.57800	-1.26797	-28.11720
24.67800	-1.27219	-28.23665
24.77800	-1.27719	-28.39845
24.87800	-1.28297	-28.60376
24.97800	-1.29078	-28.80109
25.07800	-1.29484	-28.82599
25.17800	-1.29844	-28.93979
25.27800	-1.30328	-29.09768
25.37800	-1.30875	-29.29689
25.47800	-1.31547	-29.48826
25.57800	-1.32063	-29.50547
25.67800	-1.32469	-29.65802
25.77800	-1.32922	-29.80402
25.87800	-1.33438	-29.98182
25.97800	-1.34031	-30.17660
26.07800	-1.34734	-30.19296
26.17800	-1.35172	-30.39926
26.27800	-1.35516	-30.49605
26.37800	-1.35953	-30.62919
26.47800	-1.36453	-30.78765
26.57800	-1.37125	-30.86912
26.67800	-1.37687	-30.99274
26.77800	-1.38094	-31.13446
26.87800	-1.38547	-31.27649
26.97800	-1.39078	-31.45679
27.07800	-1.39688	-31.66062
27.17800	-1.40422	-31.68197
27.27800	-1.40875	-31.89782
27.37800	-1.41234	-32.00413
27.47800	-1.41719	-32.16752
27.57800	-1.42219	-32.32516
27.67800	-1.42797	-32.34312
27.77800	-1.43344	-32.48801
27.87800	-1.43797	-32.64584
27.97800	-1.44219	-32.79010
28.07800	-1.44719	-32.94869
28.17800	-1.45266	-33.13025
28.27800	-1.45953	-33.12199
28.37800	-1.46453	-33.34878
28.47800	-1.46859	-33.47010
28.57800	-1.47359	-33.63633
28.67800	-1.47891	-33.80681
28.77800	-1.48500	-33.90774
28.87800	-1.49016	-33.95713
28.97800	-1.49469	-34.10395
29.07800	-1.49906	-34.24659
29.17800	-1.50375	-34.40374
29.27800	-1.50891	-34.56083
29.37800	-1.51578	-34.75204
29.47800	-1.52125	-34.73836
29.57800	-1.52547	-34.88567
29.67800	-1.53031	-35.02756
29.77800	-1.53562	-35.20487
29.87800	-1.54219	-35.41778
29.97800	-1.54703	-35.46465
30.07800	-1.55109	-35.51096
30.17800	-1.55563	-35.65640
30.27800	-1.56078	-35.81635
30.37800	-1.56609	-35.99188
30.47800	-1.57328	-36.21961
30.57800	-1.57859	-36.18641
30.67800	-1.58234	-36.30631
30.77800	-1.58672	-36.42946
30.87800	-1.59156	-36.57883
30.97800	-1.59812	-36.77117
31.07800	-1.60375	-36.99133
31.17800	-1.60781	-36.97137
31.27800	-1.61219	-37.03731
31.37800	-1.61734	-37.20110
31.47800	-1.62313	-37.38500
31.57800	-1.63016	-37.60547
31.67800	-1.63531	-37.79066
31.77800	-1.63922	-37.69147
31.87800	-1.64406	-37.84554
31.97800	-1.64938	-38.02680
32.07800	-1.65563	-38.22895
32.17800	-1.66156	-38.44636
32.27800	-1.66547	-38.53967
32.37800	-1.66937	-38.46303
32.47800	-1.67375	-38.59232
32.57800	-1.67891	-38.75750
32.67800	-1.68563	-38.94955
32.77800	-1.69125	-39.16512
32.87800	-1.69516	-39.25756
32.97800	-1.69969	-39.37480
33.07800	-1.70453	-39.29640
33.17800	-1.71047	-39.47619
33.27800	-1.71719	-39.69713
33.37800	-1.72172	-39.83568
33.47800	-1.72641	-39.97057
33.57800	-1.73172	-40.11016
33.67800	-1.73781	-40.29250
33.77800	-1.74656	-40.29379
33.87800	-1.74969	-40.45860
33.97800	-1.75281	-40.52088
34.07800	-1.75687	-40.63879
34.17800	-1.76187	-40.78264
34.27800	-1.76906	-41.00183
34.37800	-1.77469	-41.19729
34.47800	-1.77891	-41.30967
34.57800	-1.78344	-41.20309
34.67800	-1.78844	-41.36579
34.77800	-1.79344	-41.53673
34.87800	-1.79969	-41.71320
34.97800	-1.80516	-41.91203
35.07800	-1.80922	-42.02465
35.17800	-1.81375	-42.13604
35.27800	-1.81922	-42.12669
35.37800	-1.82625	-42.26066
35.47800	-1.83141	-42.41058
35.57800	-1.83531	-42.50170
35.67800	-1.83938	-42.59056
35.77800	-1.84406	-42.71213
35.87800	-1.84937	-42.84037
35.97800	-1.85594	-42.99354
36.07800	-1.86203	-43.17943
36.17800	-1.86625	-43.25791
36.27800	-1.87109	-43.36238
36.37800	-1.87625	-43.49875
36.47800	-1.88266	-43.65594
36.57800	-1.88797	-43.81080
36.67800	-1.89219	-43.90286
36.77800	-1.89625	-43.98498
36.87800	-1.90078	-44.09954
36.97800	-1.90625	-44.23624
37.07800	-1.91359	-44.41269
37.17800	-1.91938	-44.59504
37.27800	-1.92297	-44.65677
37.37800	-1.92750	-44.74930
37.47800	-1.93312	-44.89668
37.57800	-1.94031	-45.07966
37.67800	-1.94531	-45.22506
37.77800	-1.94922	-45.30383
37.87800	-1.95344	-45.39811
37.97800	-1.95828	-45.51227
38.07800	-1.96359	-45.64738
38.17800	-1.96938	-45.79380
38.27800	-1.97578	-45.98802
38.37800	-1.97953	-46.04962
38.47800	-1.98375	-46.14916
38.57800	-1.98906	-46.27750
38.67800	-1.99609	-46.45182
38.77800	-2.00203	-46.63074
38.87800	-2.00578	-46.70527
38.97800	-2.00984	-46.77949
39.07800	-2.01438	-46.88946
39.17800	-2.01969	-47.01688
39.27800	-2.02562	-47.18480
39.37800	-2.03234	-47.37326
39.47800	-2.03641	-47.44275
39.57800	-2.04078	-47.54004
39.67800	-2.04594	-47.66144
39.77800	-2.05219	-47.82327
39.87800	-2.05781	-47.98404
39.97800	-2.06219	-48.08456
40.07800	-2.06672	-48.17708
40.17800	-2.07156	-48.29859
40.27800	-2.07719	-48.43987
40.37800	-2.08453	-48.61705
40.47800	-2.09000	-48.77800
40.57800	-2.09328	-48.82952
40.67800	-2.09781	-48.91630
40.77800	-2.10328	-49.05485
40.87800	-2.11047	-49.25957
40.97800	-2.11547	-49.40205
41.07800	-2.11922	-49.47390
41.17800	-2.12328	-49.55526
41.27800	-2.12781	-49.66841
41.37800	-2.13281	-49.78880
41.47800	-2.13891	-49.93299
41.57800	-2.14625	-50.17106
41.67800	-2.15062	-50.25477
41.77800	-2.15516	-50.35210
41.87800	-2.16016	-50.46758
41.97800	-2.16656	-50.62456
42.07800	-2.17219	-50.78599
42.17800	-2.17594	-50.85727
42.27800	-2.18000	-50.93071
42.37800	-2.18469	-51.04636
42.47800	-2.19047	-51.19567
42.57800	-2.19813	-51.39485
42.67800	-2.20359	-51.56144
42.77800	-2.20734	-51.62985
42.87800	-2.21219	-51.73728
42.97800	-2.21750	-51.88135
43.07800	-2.22359	-52.05365
43.17800	-2.22844	-52.19067
43.27800	-2.23266	-52.29008
43.37800	-2.23688	-52.38749
43.47800	-2.24156	-52.50428
43.57800	-2.24688	-52.64140
43.67800	-2.25312	-52.79900
43.77800	-2.25922	-52.98240
43.87800	-2.26313	-53.05354
43.97800	-2.26750	-53.15617
44.07800	-2.27266	-53.28409
44.17800	-2.27859	-53.44225
44.27800	-2.28469	-53.61567
44.37800	-2.28922	-53.71107
44.47800	-2.29359	-53.80806
44.57800	-2.29844	-53.92240
44.67800	-2.30375	-54.05647
44.77800	-2.30984	-54.20665
44.87800	-2.31594	-54.39225
44.97800	-2.31984	-54.46380
45.07800	-2.32422	-54.56505
45.17800	-2.32953	-54.68922
45.27800	-2.33625	-54.84935
45.37800	-2.34234	-55.03576
45.47800	-2.34594	-55.09364
45.57800	-2.35016	-55.18102
45.67800	-2.35469	-55.28922
45.77800	-2.35984	-55.41369
45.87800	-2.36578	-55.55812
45.97800	-2.37250	-55.74994
46.07800	-2.37672	-55.82650
46.17800	-2.38141	-55.91757
46.27800	-2.38641	-56.02927
46.37800	-2.39250	-56.17632
46.47800	-2.39844	-56.34279
46.57800	-2.40281	-56.43860
46.67800	-2.40672	-56.50731
46.77800	-2.41125	-56.60432
46.87800	-2.41672	-56.73693
46.97800	-2.42406	-56.89720
47.07800	-2.42984	-57.07539
47.17800	-2.43328	-57.12168
47.27800	-2.43781	-57.20520
47.37800	-2.44266	-57.31655
47.47800	-2.44844	-57.45056
47.57800	-2.45453	-57.61351
47.67800	-2.45906	-57.70060
47.77800	-2.46375	-57.79525
47.87800	-2.46844	-57.89350
47.97800	-2.47359	-57.99915
48.07800	-2.47969	-58.15616
48.17800	-2.48672	-58.35529
48.27800	-2.49063	-58.42612
48.37800	-2.49516	-58.49972
48.47800	-2.50016	-58.60894
48.57800	-2.50656	-58.74623
48.67800	-2.51156	-58.89018
48.77800	-2.51531	-58.94901
48.87800	-2.51953	-59.03118
48.97800	-2.52406	-59.11341
49.07800	-2.52938	-59.23714
49.17800	-2.53547	-59.36277
49.27800	-2.54406	-59.59271
49.37800	-2.54766	-59.64996
49.47800	-2.55156	-59.70135
49.57800	-2.55672	-59.80510
49.67800	-2.56328	-59.94385
49.77800	-2.57031	-60.15589
49.87800	-2.57422	-60.22579
49.97800	-2.57828	-60.30460
50.07800	-2.58328	-60.40156
50.17800	-2.58906	-60.54280
50.27800	-2.59516	-60.68837
50.37800	-2.60016	-60.82019
50.47800	-2.60359	-60.87908
50.57800	-2.60781	-60.95494
50.67800	-2.61297	-61.08115
50.77800	-2.61953	-61.22959
50.87800	-2.62641	-61.42211
50.97800	-2.63031	-61.49046
51.07800	-2.63422	-61.55236
51.17800	-2.63859	-61.65126
51.27800	-2.64391	-61.77168
51.37800	-2.64984	-61.91527
51.47800	-2.65766	-62.13385
51.57800	-2.66141	-62.21443
51.67800	-2.66562	-62.28606
51.77800	-2.67078	-62.39422
51.87800	-2.67688	-62.52936
51.97800	-2.68250	-62.69360
52.07800	-2.68656	-62.77865
52.17800	-2.69078	-62.86721
52.27800	-2.69547	-62.96218
52.37800	-2.70062	-63.08721
52.47800	-2.70641	-63.22318
52.57800	-2.71406	-63.41854
52.67800	-2.71797	-63.50076
52.77800	-2.72219	-63.57250
52.87800	-2.72703	-63.67499
52.97800	-2.73344	-63.82715
53.07800	-2.73953	-64.00387
53.17800	-2.74375	-64.09244
53.27800	-2.74781	-64.17051
53.37800	-2.75266	-64.26577
53.47800	-2.75781	-64.39459
53.57800	-2.76406	-64.53834
53.67800	-2.77031	-64.72160
53.77800	-2.77406	-64.78001
53.87800	-2.77828	-64.86242
53.97800	-2.78344	-64.97793
54.07800	-2.79016	-65.14066
54.17800	-2.79656	-65.32030
54.27800	-2.80063	-65.39784
54.37800	-2.80469	-65.47113
54.47800	-2.80953	-65.56480
54.57800	-2.81500	-65.69941
54.67800	-2.82141	-65.85803
54.77800	-2.82703	-66.02206
54.87800	-2.83078	-66.08793
54.97800	-2.83516	-66.17358
55.07800	-2.84016	-66.28913
55.17800	-2.84625	-66.43602
55.27800	-2.85281	-66.62769
55.37800	-2.85703	-66.71662
55.47800	-2.86125	-66.79719
55.57800	-2.86594	-66.88920
55.67800	-2.87141	-67.01390
55.77800	-2.87813	-67.17858
55.87800	-2.88406	-67.34600
55.97800	-2.88766	-67.41751
56.07800	-2.89203	-67.48672
56.17800	-2.89703	-67.60249
56.27800	-2.90266	-67.74037
56.37800	-2.90938	-67.90709
56.47800	-2.91375	-68.01337
56.57800	-2.91781	-68.08071
56.67800	-2.92219	-68.17680
56.77800	-2.92719	-68.28438
56.87800	-2.93344	-68.43410
56.97800	-2.94047	-68.63534
57.07800	-2.94453	-68.71377
57.17800	-2.94891	-68.79142
57.27800	-2.95422	-68.90608
57.37800	-2.96109	-69.06896
57.47800	-2.96687	-69.23763
57.57800	-2.97094	-69.31325
57.67800	-2.97500	-69.38447
57.77800	-2.97953	-69.47839
57.87800	-2.98437	-69.58391
57.97800	-2.99031	-69.71391
58.07800	-2.99734	-69.90821
58.17800	-3.00109	-69.97492
58.27800	-3.00516	-70.05346
58.37800	-3.01016	-70.14374
58.47800	-3.01672	-70.29399
58.57800	-3.02469	-70.52929
58.67800	-3.02859	-70.61113
58.77800	-3.03250	-70.67487
58.87800	-3.03734	-70.78048
58.97800	-3.04234	-70.89767
59.07800	-3.04750	-71.01816
59.17800	-3.05344	-71.17966
59.27800	-3.05750	-71.27092
59.37800	-3.06188	-71.34871
59.47800	-3.06672	-71.46198
59.57800	-3.07266	-71.59842
59.67800	-3.07891	-71.76634
59.77800	-3.08359	-71.86375
59.87800	-3.08766	-71.94363
59.97800	-3.09234	-72.04081
60.07800	-3.09797	-72.17361
60.17800	-3.10469	-72.32235
60.27800	-3.11078	-72.50702
60.37800	-3.11438	-72.55814
60.47800	-3.11875	-72.63432
60.57800	-3.12375	-72.74768
60.67800	-3.12922	-72.87131
60.77800	-3.13531	-73.01372
60.87800	-3.14047	-73.12600
60.97800	-3.14469	-73.20008
61.07800	-3.14938	-73.28784
61.17800	-3.15469	-73.39916
61.27800	-3.16094	-73.53143
61.37800	-3.16812	-73.71434
61.47800	-3.17141	-73.76170
61.57800	-3.17547	-73.81868
61.67800	-3.18047	-73.92423
61.77800	-3.18641	-74.05493
61.87800	-3.19328	-74.24375
61.97800	-3.19781	-74.33941
62.07800	-3.20188	-74.41020
62.17800	-3.20641	-74.49742
62.27800	-3.21156	-74.61009
62.37800	-3.21719	-74.73085
62.47800	-3.22437	-74.91006
62.57800	-3.22844	-75.00482
62.67800	-3.23250	-75.07350
62.77800	-3.23734	-75.16694
62.87800	-3.24328	-75.29283
62.97800	-3.25016	-75.47729
63.07800	-3.25406	-75.54156
63.17800	-3.25781	-75.61003
63.27800	-3.26219	-75.68786
63.37800	-3.26734	-75.78474
63.47800	-3.27313	-75.91467
63.57800	-3.28031	-76.07553
63.67800	-3.28516	-76.19986
63.77800	-3.28953	-76.26567
63.87800	-3.29422	-76.35856
63.97800	-3.30000	-76.46961
64.07800	-3.30766	-76.67906
64.17800	-3.31156	-76.76384
64.27800	-3.31516	-76.81851
64.37800	-3.31969	-76.90109
64.47800	-3.32469	-77.00072
64.57800	-3.33016	-77.12177
64.67800	-3.33703	-77.27800
64.77800	-3.34109	-77.37052
64.87800	-3.34531	-77.43617
64.97800	-3.35031	-77.53151
65.07800	-3.35641	-77.66270
65.17800	-3.36375	-77.83678
65.27800	-3.36797	-77.92034
65.37800	-3.37234	-77.99904
65.47800	-3.37672	-78.07413
65.57800	-3.38188	-78.18232
65.67800	-3.38797	-78.31872
65.77800	-3.39562	-78.51567
65.87800	-3.39906	-78.57128
65.97800	-3.40328	-78.64666
66.07800	-3.40844	-78.75107
66.17800	-3.41516	-78.88378
66.27800	-3.42094	-79.05974
66.37800	-3.42531	-79.19023
66.47800	-3.42906	-79.23826
66.57800	-3.43375	-79.33281
66.67800	-3.43875	-79.44349
66.77800	-3.44469	-79.56406
66.87800	-3.45187	-79.74909
66.97800	-3.45531	-79.80756
67.07800	-3.45953	-79.86484
67.17800	-3.46406	-79.96228
67.27800	-3.47000	-80.08859
67.37800	-3.47750	-80.29307
67.47800	-3.48187	-80.39651
67.57800	-3.48594	-80.45940
67.67800	-3.49062	-80.55498
67.77800	-3.49562	-80.65540
67.87800	-3.50188	-80.79090
67.97800	-3.50828	-80.97032
68.07800	-3.51219	-81.04728
68.17800	-3.51656	-81.12612
68.27800	-3.52141	-81.22025
68.37800	-3.52672	-81.34504
68.47800	-3.53328	-81.49545
68.57800	-3.53828	-81.61728
68.67800	-3.54250	-81.68435
68.77800	-3.54672	-81.76915
68.87800	-3.55156	-81.86167
68.97800	-3.55719	-81.97813
69.07800	-3.56484	-82.17337
69.17800	-3.56906	-82.26837
69.27800	-3.57328	-82.33799
69.37800	-3.57813	-82.41934
69.47800	-3.58391	-82.55518
69.57800	-3.59016	-82.71201
69.67800	-3.59453	-82.80287
69.77800	-3.59875	-82.88437
69.87800	-3.60344	-82.96232
69.97800	-3.60859	-83.08001
70.07800	-3.61438	-83.20759
70.17800	-3.62188	-83.39351
70.27800	-3.62563	-83.47464
70.37800	-3.62953	-83.52439
70.47800	-3.63422	-83.62457
70.57800	-3.64031	-83.74556
70.67800	-3.64813	-83.94894
70.77800	-3.65219	-84.02878
70.87800	-3.65578	-84.08723
70.97800	-3.66031	-84.16378
71.07800	-3.66531	-84.26525
71.17800	-3.67047	-84.37230
71.27800	-3.67781	-84.54528
71.37800	-3.68234	-84.65312
71.47800	-3.68641	-84.71718
71.57800	-3.69156	-84.81669
71.67800	-3.69750	-84.93458
71.77800	-3.70422	-85.10820
71.87800	-3.70859	-85.19966
71.97800	-3.71266	-85.26418
72.07800	-3.71703	-85.35167
72.17800	-3.72203	-85.44983
72.27800	-3.72766	-85.57658
72.37800	-3.73484	-85.73896
72.47800	-3.73906	-85.83472
72.57800	-3.74313	-85.89274
72.67800	-3.74781	-85.98348
72.77800	-3.75359	-86.09124
72.87800	-3.76047	-86.26782
72.97800	-3.76531	-86.37875
73.07800	-3.76953	-86.44552
73.17800	-3.77406	-86.53251
73.27800	-3.77922	-86.63902
73.37800	-3.78500	-86.76415
73.47800	-3.79219	-86.93930
73.57800	-3.79594	-87.01980
73.67800	-3.80000	-87.09175
73.77800	-3.80516	-87.19142
73.87800	-3.81109	-87.32314
73.97800	-3.81812	-87.50318
74.07800	-3.82203	-87.57898
74.17800	-3.82578	-87.63348
74.27800	-3.83031	-87.71086
74.37800	-3.83484	-87.80423
74.47800	-3.84047	-87.91639
74.57800	-3.84844	-88.10201
74.67800	-3.85391	-88.25139
74.77800	-3.85828	-88.32963
74.87800	-3.86359	-88.43784
74.97800	-3.87047	-88.58453
75.07800	-3.87594	-88.74267
75.17800	-3.87906	-88.78258
75.27800	-3.88266	-88.84827
75.37800	-3.88703	-88.92973
75.47800	-3.89219	-89.03808
75.57800	-3.89797	-89.17736
75.67800	-3.90484	-89.34516
75.77800	-3.90938	-89.45390
75.87800	-3.91359	-89.52107
75.97800	-3.91828	-89.62411
76.07800	-3.92313	-89.71978
76.17800	-3.92953	-89.85794
76.27800	-3.93484	-89.99556
76.37800	-3.93938	-90.07576
76.47800	-3.94391	-90.15886
76.57800	-3.94906	-90.26000
76.67800	-3.95469	-90.38672
76.77800	-3.96219	-90.55576
76.87800	-3.96625	-90.64836
76.97800	-3.97031	-90.71532
77.07800	-3.97484	-90.80516
77.17800	-3.98047	-90.91238
77.27800	-3.98688	-91.06345
77.37800	-3.99172	-91.17358
77.47800	-3.99594	-91.24766
77.57800	-4.00047	-91.33605
77.67800	-4.00531	-91.42723
77.77800	-4.01063	-91.54105
77.87800	-4.01828	-91.71346
77.97800	-4.02281	-91.82023
78.07800	-4.02719	-91.90160
78.17800	-4.03234	-92.00157
78.27800	-4.03813	-92.12162
78.37800	-4.04500	-92.27788
78.47800	-4.04922	-92.37077
78.57800	-4.05281	-92.42326
78.67800	-4.05750	-92.50890
78.77800	-4.06266	-92.61633
78.87800	-4.06828	-92.73598
78.97800	-4.07547	-92.90552
79.07800	-4.07953	-93.00311
79.17800	-4.08375	-93.06037
79.27800	-4.08844	-93.14734
79.37800	-4.09391	-93.26659
79.47800	-4.10109	-93.43005
79.57800	-4.10578	-93.54359
79.67800	-4.10969	-93.61129
79.77800	-4.11422	-93.69234
79.87800	-4.11938	-93.78463
79.97800	-4.12516	-93.90867
80.07800	-4.13188	-94.06348
80.17800	-4.13578	-94.14782
80.27800	-4.13984	-94.20420
80.37800	-4.14438	-94.28196
80.47800	-4.14953	-94.39423
80.57800	-4.15594	-94.51316
80.67800	-4.16156	-94.65381
80.77800	-4.16594	-94.73341
80.87800	-4.17031	-94.81011
80.97800	-4.17500	-94.89327
81.07800	-4.18078	-95.00467
81.17800	-4.18875	-95.18979
81.27800	-4.19344	-95.30187
81.37800	-4.19750	-95.35363
81.47800	-4.20250	-95.44616
81.57800	-4.20859	-95.57252
81.67800	-4.21594	-95.74877
81.77800	-4.22000	-95.83488
81.87800	-4.22375	-95.88670
81.97800	-4.22828	-95.96257
82.07800	-4.23328	-96.05731
82.17800	-4.23891	-96.17476
82.27800	-4.24703	-96.35449
82.37800	-4.25078	-96.43456
82.47800	-4.25438	-96.49643
82.57800	-4.25891	-96.56708
82.67800	-4.26422	-96.66539
82.77800	-4.27125	-96.82588
82.87800	-4.27594	-96.93255
82.97800	-4.28000	-97.00701
83.07800	-4.28453	-97.07932
83.17800	-4.28984	-97.17991
83.27800	-4.29531	-97.30200
83.37800	-4.30266	-97.46337
83.47800	-4.30672	-97.56619
83.57800	-4.31078	-97.63146
83.67800	-4.31547	-97.71482
83.77800	-4.32094	-97.82135
83.87800	-4.32781	-97.97183
83.97800	-4.33250	-98.07699
84.07800	-4.33625	-98.13617
84.17800	-4.34062	-98.21055
84.27800	-4.34578	-98.30758
84.37800	-4.35141	-98.41920
84.47800	-4.35906	-98.57756
84.57800	-4.36375	-98.69396
84.67800	-4.36781	-98.75980
84.77800	-4.37281	-98.84711
84.87800	-4.37891	-98.97101
84.97800	-4.38531	-99.12605
85.07800	-4.38969	-99.21499
85.17800	-4.39375	-99.27538
85.27800	-4.39828	-99.36026
85.37800	-4.40328	-99.46126
85.47800	-4.40875	-99.57435
85.57800	-4.41641	-99.74522
85.67800	-4.42031	-99.83579
85.77800	-4.42406	-99.89168
85.87800	-4.42875	-99.96825
85.97800	-4.43453	-100.08941
86.07800	-4.44188	-100.25749
86.17800	-4.44672	-100.37960
86.27800	-4.45063	-100.43598
86.37800	-4.45484	-100.50680
86.47800	-4.45969	-100.59118
86.57800	-4.46500	-100.69711
86.67800	-4.47188	-100.84290
86.77800	-4.47734	-100.98881
86.87800	-4.48125	-101.04777
86.97800	-4.48609	-101.13084
87.07800	-4.49172	-101.24461
87.17800	-4.49844	-101.39959
87.27800	-4.50313	-101.50450
87.37800	-4.50703	-101.56201
87.47800	-4.51125	-101.64395
87.57800	-4.51656	-101.74907
87.67800	-4.52219	-101.87259
87.77800	-4.52922	-102.01751
87.87800	-4.53422	-102.15402
87.97800	-4.53797	-102.19628
88.07800	-4.54250	-102.27571
88.17800	-4.54734	-102.36553
88.27800	-4.55391	-102.49861
88.37800	-4.55953	-102.63359
88.47800	-4.56375	-102.71055
88.57800	-4.56844	-102.78632
88.67800	-4.57344	-102.88931
88.77800	-4.57922	-103.00770
88.87800	-4.58703	-103.17367
88.97800	-4.59078	-103.27168
89.07800	-4.59453	-103.31741
89.17800	-4.59922	-103.40648
89.27800	-4.60469	-103.51951
89.37800	-4.61203	-103.68219
89.47800	-4.61703	-103.81238
89.57800	-4.62109	-103.87367
89.67800	-4.62531	-103.94332
89.77800	-4.62984	-104.02923
89.87800	-4.63516	-104.12851
89.97800	-4.64266	-104.29074
90.07800	-4.64750	-104.42029
90.17800	-4.65156	-104.48030
90.27800	-4.65656	-104.57198
90.37800	-4.66250	-104.69224
90.47800	-4.66906	-104.85272
90.57800	-4.67359	-104.93942
90.67800	-4.67766	-105.01471
90.77800	-4.68250	-105.09612
90.87800	-4.68766	-105.21214
90.97800	-4.69344	-105.33598
91.07800	-4.70047	-105.51284
91.17800	-4.70438	-105.60408
91.27800	-4.70844	-105.66887
91.37800	-4.71313	-105.76294
91.47800	-4.71875	-105.87432
91.57800	-4.72594	-106.04896
91.67800	-4.73078	-106.17491
91.77800	-4.73453	-106.22552
91.87800	-4.73859	-106.30792
91.97800	-4.74344	-106.39625
92.07800	-4.74906	-106.51565
92.17800	-4.75547	-106.65945
92.27800	-4.76047	-106.76676
92.37800	-4.76469	-106.84446
92.47800	-4.76938	-106.93627
92.57800	-4.77469	-107.04257
92.67800	-4.78094	-107.17208
92.77800	-4.78688	-107.32150
92.87800	-4.79109	-107.40335
92.97800	-4.79500	-107.46615
93.07800	-4.79953	-107.54692
93.17800	-4.80453	-107.64874
93.27800	-4.81109	-107.78466
93.37800	-4.81672	-107.92255
93.47800	-4.82094	-107.99432
93.57800	-4.82563	-108.07437
93.67800	-4.83109	-108.18587
93.77800	-4.83766	-108.31290
93.87800	-4.84313	-108.44447
93.97800	-4.84734	-108.51295
94.07800	-4.85187	-108.59077
94.17800	-4.85672	-108.67402
94.27800	-4.86219	-108.77268
94.37800	-4.86969	-108.92265
94.47800	-4.87453	-109.05156
94.57800	-4.87813	-109.09094
94.67800	-4.88250	-109.15445
94.77800	-4.88797	-109.25885
94.87800	-4.89516	-109.40278
94.97800	-4.90031	-109.52356
95.07800	-4.90437	-109.58435
95.17800	-4.90844	-109.65107
95.27800	-4.91328	-109.73083
95.37800	-4.91844	-109.83317
95.47800	-4.92594	-109.97120
95.57800	-4.93125	-110.11802
95.67800	-4.93516	-110.16887
95.77800	-4.93969	-110.22843
95.87800	-4.94500	-110.33175
95.97800	-4.95250	-110.49259
96.07800	-4.95750	-110.60810
96.17800	-4.96109	-110.65885
96.27800	-4.96516	-110.71730
96.37800	-4.97000	-110.80460
96.47800	-4.97547	-110.90109
96.57800	-4.98187	-111.01987
96.67800	-4.98719	-111.14880
96.77800	-4.99109	-111.20357
96.87800	-4.99563	-111.25996
96.97800	-5.00031	-111.34300
97.07800	-5.00672	-111.45331
97.17800	-5.01297	-111.59950
97.27800	-5.01734	-111.67847
97.37800	-5.02172	-111.74883
97.47800	-5.02656	-111.83693
97.57800	-5.03234	-111.93914
97.67800	-5.04078	-112.09302
97.77800	-5.04547	-112.23283
97.87800	-5.04891	-112.25558
97.97800	-5.05359	-112.33842
98.07800	-5.05922	-112.43233
98.17800	-5.06703	-112.59929
98.27800	-5.07172	-112.71387
98.37800	-5.07547	-112.75702
98.47800	-5.07984	-112.82570
98.57800	-5.08469	-112.91323
98.67800	-5.09000	-113.01313
98.77800	-5.09656	-113.13599
98.87800	-5.10172	-113.26159
98.97800	-5.10531	-113.30847
99.07800	-5.11000	-113.38682
99.17800	-5.11609	-113.50437
99.27800	-5.12375	-113.67784
99.37800	-5.12781	-113.77074
99.47800	-5.13141	-113.81514
99.57800	-5.13578	-113.88569
99.67800	-5.14062	-113.97395
99.77800	-5.14609	-114.08229
99.87800	-5.15297	-114.22566
99.97800	-5.15875	-114.37661
100.07800	-5.16234	-114.42512
100.17800	-5.16656	-114.48754
100.27800	-5.17156	-114.56966
100.37800	-5.17859	-114.70175
100.47800	-5.18453	-114.85381
100.57800	-5.18844	-114.93251
100.67800	-5.19281	-114.99323
100.77800	-5.19766	-115.08130
100.87800	-5.20328	-115.18793
100.97800	-5.21016	-115.32912
101.07800	-5.21500	-115.44714
101.17800	-5.21891	-115.49508
101.27800	-5.22344	-115.57626
101.37800	-5.22891	-115.67119
101.47800	-5.23578	-115.81622
101.57800	-5.24109	-115.94797
101.67800	-5.24516	-116.00903
101.77800	-5.24922	-116.07983
101.87800	-5.25406	-116.16266
101.97800	-5.25969	-116.27306
102.07800	-5.26734	-116.42106
102.17800	-5.27203	-116.54988
102.27800	-5.27563	-116.60507
102.37800	-5.28031	-116.68188
102.47800	-5.28578	-116.78889
102.57800	-5.29250	-116.92239
102.67800	-5.29766	-117.04294
102.77800	-5.30172	-117.11425
102.87800	-5.30609	-117.17645
102.97800	-5.31109	-117.26492
103.07800	-5.31656	-117.37961
103.17800	-5.32375	-117.52687
103.27800	-5.32875	-117.65902
103.37800	-5.33234	-117.69801
103.47800	-5.33688	-117.77045
103.57800	-5.34219	-117.86948
103.67800	-5.34938	-118.01904
103.77800	-5.35469	-118.15456
103.87800	-5.35859	-118.21335
103.97800	-5.36297	-118.28226
104.07800	-5.36781	-118.37377
104.17800	-5.37312	-118.47080
104.27800	-5.37969	-118.59184
104.37800	-5.38484	-118.71979
104.47800	-5.38875	-118.77804
104.57800	-5.39328	-118.84214
104.67800	-5.39828	-118.93634
104.77800	-5.40469	-119.05157
104.87800	-5.41125	-119.20990
104.97800	-5.41531	-119.27572
105.07800	-5.41953	-119.34491
105.17800	-5.42438	-119.42307
105.27801	-5.42969	-119.52362
105.37801	-5.43656	-119.65498
105.47801	-5.44203	-119.79213
105.57801	-5.44563	-119.84030
105.67801	-5.45016	-119.90093
105.77801	-5.45563	-120.00759
105.87801	-5.46250	-120.14427
105.97801	-5.46844	-120.29183
106.07801	-5.47266	-120.36261
106.17801	-5.47703	-120.42801
106.27801	-5.48188	-120.51220
106.37801	-5.48734	-120.61774
106.47801	-5.49469	-120.76551
106.57801	-5.49922	-120.87976
106.67801	-5.50281	-120.91152
106.77801	-5.50703	-120.98265
106.87801	-5.51203	-121.07576
106.97801	-5.51906	-121.20672
107.07801	-5.52516	-121.35566
107.17801	-5.52922	-121.42890
107.27801	-5.53359	-121.49736
107.37801	-5.53828	-121.57064
107.47801	-5.54359	-121.67166
107.57801	-5.55016	-121.81097
107.67801	-5.55547	-121.93593
107.77801	-5.55953	-121.99870
107.87801	-5.56422	-122.07733
107.97801	-5.56953	-122.18172
108.07801	-5.57656	-122.33052
108.17801	-5.58141	-122.44482
108.27801	-5.58531	-122.50521
108.37801	-5.58969	-122.57516
108.47801	-5.59484	-122.66099
108.57801	-5.60078	-122.78402
108.67801	-5.60766	-122.93233
108.77801	-5.61219	-123.03937
108.87801	-5.61609	-123.09374
108.97801	-5.62047	-123.16184
109.07801	-5.62547	-123.25189
109.17801	-5.63125	-123.36683
109.27801	-5.63656	-123.47651
109.37801	-5.64141	-123.56655
109.47801	-5.64594	-123.63236
109.57801	-5.65063	-123.72248
109.67801	-5.65641	-123.82387
109.77801	-5.66375	-123.95480
109.87801	-5.66953	-124.11984
109.97801	-5.67328	-124.16694
110.07801	-5.67781	-124.23209
110.17801	-5.68266	-124.31472
110.27801	-5.68906	-124.43630
110.37801	-5.69469	-124.57383
110.47801	-5.69875	-124.62819
110.57801	-5.70297	-124.69678
110.67801	-5.70797	-124.78002
110.77801	-5.71281	-124.86163
110.87801	-5.71844	-124.95848
110.97801	-5.72484	-125.09176
111.07801	-5.72922	-125.16688
111.17801	-5.73391	-125.23769
111.27801	-5.73906	-125.32847
111.37801	-5.74609	-125.44966
111.47801	-5.75172	-125.58948
111.57801	-5.75578	-125.64357
111.67801	-5.76000	-125.70263
111.77801	-5.76469	-125.78470
111.87801	-5.77000	-125.86848
111.97801	-5.77609	-125.98731
112.07801	-5.78281	-126.14876
112.17801	-5.78672	-126.20679
112.27801	-5.79109	-126.27299
112.37801	-5.79609	-126.35565
112.47801	-5.80234	-126.46210
112.57801	-5.80781	-126.58954
112.67801	-5.81203	-126.64479
112.77801	-5.81625	-126.70600
112.87801	-5.82109	-126.78611
112.97801	-5.82656	-126.88911
113.07801	-5.83250	-126.98349
113.17801	-5.83844	-127.11287
113.27801	-5.84250	-127.17152
113.37801	-5.84688	-127.21795
113.47801	-5.85156	-127.29150
113.57801	-5.85813	-127.39386
113.67801	-5.86500	-127.55297
113.77801	-5.86922	-127.62161
113.87801	-5.87344	-127.67456
113.97801	-5.87812	-127.74570
114.07801	-5.88344	-127.82992
114.17801	-5.89109	-127.95651
114.27801	-5.89750	-128.14210
114.37801	-5.90109	-128.17131
114.47801	-5.90594	-128.24512
114.57801	-5.91203	-128.36762
114.67801	-5.91906	-128.52961
114.77801	-5.92250	-128.58558
114.87801	-5.92594	-128.62392
114.97801	-5.93031	-128.69272
115.07801	-5.93484	-128.76560
115.17801	-5.94000	-128.86006
115.27801	-5.94703	-128.97833
115.37801	-5.95344	-129.15643
115.47801	-5.95703	-129.19973
115.57801	-5.96125	-129.24945
115.67801	-5.96625	-129.33680
115.77801	-5.97297	-129.45208
115.87801	-5.97891	-129.60204
115.97801	-5.98328	-129.67575
116.07801	-5.98734	-129.72869
116.17801	-5.99203	-129.80162
116.27801	-5.99734	-129.89002
116.37801	-6.00375	-130.00757
116.47801	-6.00969	-130.15993
116.57801	-6.01344	-130.20912
116.67801	-6.01781	-130.27537
116.77801	-6.02281	-130.35995
116.87801	-6.02891	-130.47478
116.97801	-6.03547	-130.62333
117.07801	-6.03969	-130.68770
117.17801	-6.04375	-130.74712
117.27801	-6.04828	-130.82057
117.37801	-6.05359	-130.90877
117.47801	-6.06016	-131.02724
117.57801	-6.06688	-131.19531
117.67801	-6.07063	-131.24585
117.77801	-6.07484	-131.31031
117.87801	-6.07969	-131.38500
117.97801	-6.08547	-131.49178
118.07801	-6.09188	-131.63678
118.17801	-6.09625	-131.71427
118.27801	-6.10063	-131.76325
118.37801	-6.10531	-131.83646
118.47801	-6.11047	-131.93184
118.57801	-6.11641	-132.03278
118.67801	-6.12313	-132.19745
118.77801	-6.12688	-132.24204
118.87801	-6.13109	-132.29366
118.97801	-6.13609	-132.38503
119.07801	-6.14266	-132.49852
119.17801	-6.14922	-132.65228
119.27801	-6.15328	-132.71658
119.37801	-6.15750	-132.76833
119.47801	-6.16234	-132.84911
119.57801	-6.16750	-132.93543
119.67801	-6.17391	-133.03545
119.77801	-6.18016	-133.19591
119.87801	-6.18391	-133.23517
119.97801	-6.18828	-133.29732
120.07801	-6.19344	-133.38527
120.17801	-6.20016	-133.50354
120.27801	-6.20547	-133.62764
120.37801	-6.20937	-133.67823
120.47801	-6.21359	-133.73806
120.57801	-6.21844	-133.81331
120.67801	-6.22375	-133.90385
120.77801	-6.23000	-134.01587
120.87801	-6.23656	-134.17795
120.97801	-6.24047	-134.22474
121.07801	-6.24484	-134.29110
121.17801	-6.24969	-134.36654
121.27801	-6.25609	-134.47948
121.37801	-6.26250	-134.62853
121.47801	-6.26672	-134.69511
121.57801	-6.27063	-134.74481
121.67801	-6.27531	-134.81429
121.77801	-6.28078	-134.91455
121.87801	-6.28750	-135.03082
121.97801	-6.29359	-135.19196
122.07801	-6.29734	-135.21764
122.17801	-6.30172	-135.28295
122.27801	-6.30672	-135.36520
122.37801	-6.31359	-135.48662
122.47801	-6.32016	-135.64007
122.57801	-6.32406	-135.69745
122.67801	-6.32813	-135.75299
122.77801	-6.33281	-135.83434
122.87801	-6.33828	-135.92423
122.97801	-6.34422	-136.04009
123.07801	-6.35047	-136.18076
123.17801	-6.35422	-136.23454
123.27801	-6.35875	-136.30219
123.37801	-6.36422	-136.39447
123.47801	-6.37172	-136.54214
123.57801	-6.37719	-136.69218
123.67801	-6.38031	-136.73294
123.77801	-6.38453	-136.78345
123.87801	-6.38922	-136.86575
123.97801	-6.39438	-136.96542
124.07801	-6.40016	-137.07589
124.17801	-6.40703	-137.22852
124.27801	-6.41078	-137.29210
124.37801	-6.41500	-137.34798
124.47801	-6.42000	-137.43493
124.57801	-6.42641	-137.55409
124.67801	-6.43297	-137.71077
124.77801	-6.43734	-137.78371
124.87801	-6.44125	-137.84534
124.97801	-6.44562	-137.90914
125.07801	-6.45078	-137.99781
125.17801	-6.45641	-138.09286
125.27801	-6.46281	-138.23973
125.37801	-6.46703	-138.30924
125.47801	-6.47156	-138.37528
125.57801	-6.47687	-138.46686
125.67801	-6.48328	-138.58953
125.77801	-6.48938	-138.72387
125.87801	-6.49375	-138.79617
125.97801	-6.49781	-138.84960
126.07801	-6.50250	-138.91527
126.17801	-6.50766	-139.01804
126.27801	-6.51328	-139.11043
126.37801	-6.51969	-139.25731
126.47801	-6.52406	-139.31823
126.57801	-6.52844	-139.38405
126.67801	-6.53391	-139.47156
126.77801	-6.54016	-139.58517
126.87801	-6.54578	-139.70307
126.97801	-6.55000	-139.76637
127.07801	-6.55422	-139.82454
127.17801	-6.55891	-139.89624
127.27801	-6.56438	-139.99495
127.37801	-6.57031	-140.09432
127.47801	-6.57672	-140.24128
127.57801	-6.58063	-140.28905
127.67801	-6.58500	-140.34635
127.77801	-6.59031	-140.43516
127.87801	-6.59672	-140.55230
127.97801	-6.60375	-140.72329
128.07801	-6.60766	-140.78103
128.17801	-6.61172	-140.82520
128.27801	-6.61641	-140.89434
128.37801	-6.62156	-140.99094
128.47801	-6.62750	-141.08936
128.57801	-6.63344	-141.21863
128.67801	-6.63734	-141.27339
128.77801	-6.64156	-141.33298
128.87801	-6.64656	-141.39798
128.97801	-6.65234	-141.49915
129.07801	-6.65922	-141.63682
129.17801	-6.66359	-141.71906
129.27801	-6.66750	-141.77091
129.37801	-6.67188	-141.81869
129.47801	-6.67703	-141.90458
129.57801	-6.68281	-141.99986
129.67801	-6.69063	-142.15554
129.77801	-6.69453	-142.21922
129.87801	-6.69875	-142.26788
129.97801	-6.70359	-142.33150
130.07801	-6.70891	-142.42618
130.17801	-6.71578	-142.55577
130.27801	-6.72047	-142.63639
130.37801	-6.72437	-142.67445
130.47801	-6.72906	-142.74441
130.57801	-6.73453	-142.82583
130.67801	-6.74125	-142.95208
130.77801	-6.74906	-143.14698
130.87801	-6.75203	-143.16024
130.97801	-6.75609	-143.20152
131.07801	-6.76125	-143.27891
131.17801	-6.76844	-143.40761
131.27801	-6.77422	-143.55172
131.37801	-6.77781	-143.59157
131.47801	-6.78172	-143.63244
131.57801	-6.78625	-143.70307
131.67801	-6.79125	-143.78589
131.77801	-6.79641	-143.85891
131.87801	-6.80344	-144.00065
131.97801	-6.80766	-144.07015
132.07801	-6.81219	-144.13515
132.17801	-6.81766	-144.21912
132.27801	-6.82469	-144.34595
132.37801	-6.83094	-144.50617
132.47801	-6.83438	-144.54196
132.57801	-6.83828	-144.57355
132.67801	-6.84297	-144.64569
132.77801	-6.84828	-144.73298
132.87801	-6.85391	-144.83698
132.97801	-6.86078	-144.98417
133.07801	-6.86484	-145.04912
133.17801	-6.86938	-145.10867
133.27801	-6.87422	-145.18492
133.37801	-6.88047	-145.29543
133.47801	-6.88719	-145.44514
133.57801	-6.89125	-145.50358
133.67801	-6.89500	-145.55857
133.77801	-6.89969	-145.62024
133.87801	-6.90500	-145.71610
133.97801	-6.91125	-145.82787
134.07801	-6.91781	-145.97531
134.17801	-6.92172	-146.02745
134.27801	-6.92594	-146.08067
134.37801	-6.93078	-146.16103
134.47801	-6.93703	-146.25931
134.57801	-6.94406	-146.43493
134.67801	-6.94813	-146.50171
134.77801	-6.95203	-146.54315
134.87801	-6.95641	-146.60043
134.97801	-6.96109	-146.67182
135.07801	-6.96687	-146.78423
135.17801	-6.97453	-146.93485
135.27801	-6.97859	-147.02860
135.37801	-6.98266	-147.06962
135.47801	-6.98766	-147.15220
135.57801	-6.99391	-147.26338
135.67801	-7.00031	-147.40618
135.77801	-7.00438	-147.46068
135.87801	-7.00844	-147.51422
135.97801	-7.01312	-147.58414
136.07801	-7.01828	-147.67317
136.17801	-7.02438	-147.78188
136.27801	-7.03188	-147.94810
136.37801	-7.03578	-148.02986
136.47801	-7.03969	-148.08095
136.57801	-7.04422	-148.14004
136.67801	-7.04969	-148.23423
136.77801	-7.05625	-148.36678
136.87801	-7.06094	-148.45502
136.97801	-7.06531	-148.51117
137.07801	-7.07000	-148.58873
137.17801	-7.07547	-148.67873
137.27801	-7.08125	-148.78841
137.37801	-7.08781	-148.93721
137.47801	-7.09172	-148.99011
137.57801	-7.09594	-149.04763
137.67801	-7.10078	-149.12134
137.77801	-7.10688	-149.22258
137.87801	-7.11375	-149.38436
137.97801	-7.11812	-149.45449
138.07801	-7.12234	-149.50600
138.17801	-7.12672	-149.55777
138.27801	-7.13172	-149.63503
138.37801	-7.13734	-149.73584
138.47801	-7.14500	-149.89716
138.57801	-7.14922	-149.97064
138.67801	-7.15344	-150.02449
138.77801	-7.15859	-150.10527
138.87801	-7.16547	-150.22635
138.97801	-7.17125	-150.36143
139.07801	-7.17531	-150.42041
139.17801	-7.17953	-150.47002
139.27801	-7.18422	-150.54180
139.37801	-7.18922	-150.62711
139.47801	-7.19547	-150.73825
139.57801	-7.20188	-150.90340
139.67801	-7.20547	-150.93267
139.77801	-7.20953	-150.98631
139.87801	-7.21453	-151.07310
139.97801	-7.22047	-151.18495
140.07801	-7.22734	-151.33664
140.17801	-7.23187	-151.41454
140.27801	-7.23594	-151.45922
140.37801	-7.24047	-151.48672
140.47801	-7.24562	-151.41951
140.57801	-7.25141	-151.48897
140.67801	-7.25797	-151.63322
140.77801	-7.26172	-151.68865
140.87801	-7.26594	-151.73823
140.97801	-7.27094	-151.81841
141.07801	-7.27625	-151.91458
141.17801	-7.28281	-152.04753
141.27801	-7.28828	-152.16492
141.37801	-7.29219	-152.21633
141.47801	-7.29688	-152.28532
141.57801	-7.30219	-152.38354
141.67801	-7.30859	-152.50596
141.77801	-7.31531	-152.65833
141.87801	-7.31922	-152.72054
141.97801	-7.32344	-152.77058
142.07801	-7.32828	-152.85254
142.17801	-7.33359	-152.93632
142.27801	-7.33953	-153.06038
142.37801	-7.34422	-153.14026
142.47801	-7.34828	-153.19528
142.57801	-7.35297	-153.26075
142.67801	-7.35812	-153.33664
142.77801	-7.36391	-153.43519
142.87801	-7.37125	-153.56681
142.97801	-7.37516	-153.58418
143.07801	-7.37922	-153.55079
143.17801	-7.38406	-153.58461
143.27801	-7.38984	-153.66386
143.37801	-7.39703	-153.80555
143.47801	-7.40156	-153.87595
143.57801	-7.40563	-153.92295
143.67801	-7.41047	-153.98364
143.77801	-7.41563	-154.06518
143.87801	-7.42109	-154.15651
143.97801	-7.42828	-154.29859
144.07801	-7.43219	-154.36618
144.17801	-7.43625	-154.39728
144.27801	-7.44094	-154.46121
144.37801	-7.44656	-154.54915
144.47801	-7.45391	-154.69624
144.57801	-7.45844	-154.77720
144.67801	-7.46234	-154.81237
144.77801	-7.46703	-154.87269
144.87801	-7.47203	-154.95507
144.97801	-7.47734	-155.03736
145.07801	-7.48516	-155.19154
145.17801	-7.48922	-155.27076
145.27801	-7.49328	-155.28975
145.37801	-7.49813	-155.34230
145.47801	-7.50344	-155.41607
145.57801	-7.51031	-155.51442
145.67801	-7.51500	-155.54717
145.77801	-7.51906	-155.56167
145.87801	-7.52359	-155.59465
145.97801	-7.52875	-155.65300
146.07801	-7.53437	-155.75035
146.17801	-7.54187	-155.88130
146.27801	-7.54562	-155.93944
146.37801	-7.54969	-155.97092
146.47801	-7.55438	-156.03128
146.57801	-7.56016	-156.11582
146.67801	-7.56844	-156.28967
146.77801	-7.57297	-156.37559
146.87801	-7.57687	-156.41144
146.97801	-7.58094	-156.45371
147.07801	-7.58578	-156.51286
147.17801	-7.59125	-156.60521
147.27801	-7.59859	-156.74150
147.37801	-7.60359	-156.85242
147.47801	-7.60766	-156.88735
147.57801	-7.61281	-156.95629
147.67801	-7.61937	-157.07552
147.77801	-7.62531	-157.21096
147.87801	-7.62875	-157.21402
147.97801	-7.63281	-157.23929
148.07801	-7.63734	-157.29582
148.17801	-7.64266	-157.36756
148.27801	-7.64812	-157.42689
148.37801	-7.65578	-157.55367
148.47801	-7.66016	-157.62191
148.57801	-7.66391	-157.63310
148.67801	-7.66812	-157.67875
148.77801	-7.67359	-157.75819
148.87801	-7.68078	-157.89720
148.97801	-7.68578	-157.99446
149.07801	-7.68969	-158.03584
149.17801	-7.69422	-158.08621
149.27801	-7.69938	-158.16577
149.37801	-7.70531	-158.25857
149.47801	-7.71250	-158.41836
149.57801	-7.71656	-158.48297
149.67801	-7.72063	-158.51861
149.77801	-7.72531	-158.57282
149.87801	-7.73094	-158.66771
149.97801	-7.73781	-158.80238
150.07801	-7.74250	-158.86901
150.17801	-7.74656	-158.90825
150.27801	-7.75094	-158.95443
150.37801	-7.75594	-159.01954
150.47801	-7.76172	-159.10111
150.57801	-7.76953	-159.25674
150.67801	-7.77344	-159.29998
150.77801	-7.77734	-159.31341
150.87801	-7.78219	-159.36191
150.97801	-7.78766	-159.44473
151.07801	-7.79406	-159.56208
151.17801	-7.79891	-159.63781
151.27801	-7.80328	-159.68639
151.37801	-7.80797	-159.74340
151.47801	-7.81328	-159.83051
151.57801	-7.81906	-159.92387
151.67801	-7.82641	-160.09620
151.77801	-7.83016	-160.15315
151.87801	-7.83406	-160.18228
151.97801	-7.83844	-160.22493
152.07801	-7.84391	-160.29844
152.17801	-7.85094	-160.43973
152.27801	-7.85594	-160.52952
152.37801	-7.86000	-160.55593
152.47801	-7.86453	-160.60747
152.57801	-7.87000	-160.68704
152.67801	-7.87563	-160.77425
152.77801	-7.88188	-160.88188
152.87801	-7.88625	-160.93820
152.97801	-7.89047	-160.96516
153.07801	-7.89531	-161.01800
153.17801	-7.90094	-161.10674
153.27801	-7.90781	-161.23293
153.37801	-7.91281	-161.32224
153.47801	-7.91672	-161.34839
153.57801	-7.92094	-161.38621
153.67801	-7.92547	-161.44377
153.77801	-7.93094	-161.51966
153.87801	-7.93813	-161.65864
153.97801	-7.94313	-161.75072
154.07801	-7.94734	-161.78106
154.17801	-7.95250	-161.85027
154.27801	-7.95828	-161.94111
154.37801	-7.96469	-162.05421
154.47801	-7.96922	-162.11444
154.57801	-7.97344	-162.15159
154.67801	-7.97797	-162.19869
154.77801	-7.98297	-162.27108
154.87801	-7.98859	-162.35033
154.97801	-7.99625	-162.49071
155.07801	-8.00063	-162.55803
155.17801	-8.00453	-162.57150
155.27801	-8.00938	-162.62455
155.37801	-8.01547	-162.72709
155.47801	-8.02375	-162.93333
155.57801	-8.02750	-162.97980
155.67801	-8.03078	-162.97263
155.77801	-8.03516	-163.01455
155.87801	-8.04016	-163.07424
155.97801	-8.04500	-163.14968
156.07801	-8.05078	-163.24106
156.17801	-8.05578	-163.32129
156.27801	-8.06031	-163.37857
156.37801	-8.06531	-163.44340
156.47801	-8.07078	-163.52670
156.57801	-8.07797	-163.66394
156.67801	-8.08313	-163.75721
156.77801	-8.08719	-163.78187
156.87801	-8.09156	-163.82763
156.97801	-8.09672	-163.89517
157.07801	-8.10187	-163.96424
157.17801	-8.10906	-164.09524
157.27801	-8.11344	-164.15240
157.37801	-8.11750	-164.17719
157.47801	-8.12234	-164.22902
157.57801	-8.12844	-164.32816
157.67801	-8.13531	-164.45823
157.77801	-8.13984	-164.50751
157.87801	-8.14359	-164.52400
157.97801	-8.14797	-164.55984
158.07801	-8.15313	-164.63087
158.17801	-8.15875	-164.72161
158.27801	-8.16625	-164.87400
158.37801	-8.17047	-164.93380
158.47801	-8.17438	-164.95402
158.57801	-8.17875	-165.00038
158.67801	-8.18391	-165.05973
158.77801	-8.19031	-165.18030
158.87801	-8.19563	-165.27203
158.97801	-8.20016	-165.32302
159.07801	-8.20469	-165.36540
159.17801	-8.20953	-165.42484
159.27801	-8.21531	-165.50325
159.37801	-8.22187	-165.61733
159.47801	-8.22688	-165.70608
159.57801	-8.23094	-165.71420
159.67801	-8.23562	-165.76220
159.77801	-8.24109	-165.83547
159.87801	-8.24828	-165.95860
159.97801	-8.25359	-166.04695
160.07801	-8.25734	-166.06489
160.17801	-8.26141	-166.08019
160.27801	-8.26641	-166.13729
160.37801	-8.27172	-166.21667
160.47801	-8.27844	-166.32345
160.57801	-8.28406	-166.44016
160.67801	-8.28813	-166.46738
160.77801	-8.29297	-166.50976
160.87801	-8.29844	-166.57637
160.97801	-8.30531	-166.70041
161.07801	-8.31000	-166.77448
161.17801	-8.31391	-166.78566
161.27801	-8.31828	-166.82336
161.37801	-8.32313	-166.88395
161.47801	-8.32875	-166.96583
161.57801	-8.33625	-167.07902
161.67801	-8.34094	-167.17131
161.77801	-8.34469	-167.17553
161.87801	-8.34922	-167.21249
161.97801	-8.35469	-167.29397
162.07801	-8.36156	-167.41760
162.17801	-8.36656	-167.50060
162.27801	-8.37078	-167.52361
162.37801	-8.37547	-167.56061
162.47801	-8.38078	-167.62587
162.57801	-8.38625	-167.70346
162.67801	-8.39313	-167.82966
162.77801	-8.39688	-167.86562
162.87801	-8.40094	-167.88170
162.97801	-8.40562	-167.93627
163.07801	-8.41094	-168.00423
163.17801	-8.41828	-168.12879
163.27801	-8.42297	-168.19936
163.37801	-8.42687	-168.21270
163.47801	-8.43125	-168.25746
163.57801	-8.43641	-168.30918
163.67801	-8.44266	-168.40926
163.77801	-8.45234	-168.62866
163.87801	-8.45609	-168.68000
163.97801	-8.45922	-168.63859
164.07801	-8.46391	-168.68556
164.17801	-8.46953	-168.76443
164.27801	-8.47609	-168.88979
164.37801	-8.48031	-168.93639
164.47801	-8.48406	-168.94171
164.57801	-8.48844	-168.97956
164.67801	-8.49344	-169.04211
164.77801	-8.49922	-169.13730
164.87801	-8.50703	-169.29163
164.97801	-8.51109	-169.35237
165.07801	-8.51484	-169.35714
165.17801	-8.51938	-169.39886
165.27801	-8.52438	-169.46366
165.37801	-8.53094	-169.56957
165.47801	-8.53734	-169.70353
165.57801	-8.54156	-169.73872
165.67801	-8.54563	-169.75573
165.77801	-8.55063	-169.80733
165.87801	-8.55609	-169.88856
165.97801	-8.56266	-170.00106
166.07801	-8.56734	-170.06402
166.17801	-8.57141	-170.07083
166.27801	-8.57594	-170.11777
166.37801	-8.58125	-170.18765
166.47801	-8.58797	-170.28742
166.57801	-8.59344	-170.39162
166.67801	-8.59750	-170.42482
166.77801	-8.60203	-170.46669
166.87801	-8.60688	-170.51603
166.97801	-8.61250	-170.59496
167.07801	-8.62000	-170.71879
167.17801	-8.62484	-170.80615
167.27801	-8.62859	-170.80939
167.37801	-8.63313	-170.84278
167.47801	-8.63859	-170.91031
167.57801	-8.64594	-171.04465
167.67801	-8.65047	-171.11818
167.77801	-8.65453	-171.13850
167.87801	-8.65906	-171.16502
167.97801	-8.66391	-171.21658
168.07801	-8.66938	-171.29503
168.17801	-8.67641	-171.41689
168.27801	-8.68125	-171.49910
168.37801	-8.68516	-171.50860
168.47801	-8.68969	-171.54525
168.57801	-8.69500	-171.60724
168.67801	-8.70203	-171.74172
168.77801	-8.70703	-171.81882
168.87801	-8.71094	-171.83256
168.97801	-8.71531	-171.85573
169.07801	-8.72031	-171.91227
169.17801	-8.72609	-172.00363
169.27801	-8.73328	-172.12895
169.37801	-8.73813	-172.20877
169.47801	-8.74203	-172.20411
169.57801	-8.74656	-172.24406
169.67801	-8.75219	-172.31026
169.77801	-8.75828	-172.40366
169.87801	-8.76344	-172.47894
169.97801	-8.76766	-172.51238
170.07801	-8.77203	-172.54154
170.17801	-8.77719	-172.60234
170.27801	-8.78281	-172.67814
170.37801	-8.79047	-172.80905
170.47801	-8.79500	-172.89160
170.57801	-8.79859	-172.86742
170.67801	-8.80328	-172.91617
170.77801	-8.80875	-172.98630
170.87801	-8.81563	-173.10059
170.97801	-8.82078	-173.17852
171.07801	-8.82484	-173.19275
171.17801	-8.82937	-173.22992
171.27801	-8.83500	-173.30101
171.37801	-8.84125	-173.40973
171.47801	-8.84906	-173.58196
171.57801	-8.85297	-173.64299
171.67801	-8.85625	-173.60687
171.77801	-8.86078	-173.65092
171.87801	-8.86625	-173.72760
171.97801	-8.87266	-173.85031
172.07801	-8.87750	-173.91710
172.17801	-8.88125	-173.93948
172.27801	-8.88531	-173.95777
172.37801	-8.89000	-174.02306
172.47801	-8.89563	-174.10363
172.57801	-8.90234	-174.21597
172.67801	-8.90859	-174.36659
172.77801	-8.91266	-174.38190
172.87801	-8.91719	-174.41532
172.97801	-8.92203	-174.45309
173.07801	-8.92828	-174.54638
173.17801	-8.93391	-174.63784
173.27801	-8.93828	-174.67800
173.37801	-8.94266	-174.70637
173.47801	-8.94797	-174.75761
173.57801	-8.95375	-174.84987
173.67801	-8.96109	-174.97301
173.77801	-8.96547	-175.04743
173.87801	-8.96906	-175.03300
173.97801	-8.97344	-175.06303
174.07801	-8.97875	-175.13508
174.17801	-8.98500	-175.24616
174.27801	-8.99031	-175.33278
174.37801	-8.99469	-175.37023
174.47801	-8.99906	-175.40544
174.57801	-9.00406	-175.45629
174.67801	-9.00953	-175.53349
174.77801	-9.01641	-175.64750
174.87801	-9.02141	-175.73498
174.97801	-9.02547	-175.74324
175.07801	-9.03016	-175.77574
175.17801	-9.03563	-175.84406
175.27801	-9.04250	-175.94618
175.37801	-9.04734	-176.02077
175.47801	-9.05141	-176.03691
175.57801	-9.05594	-176.06740
175.67801	-9.06062	-176.11286
175.77801	-9.06609	-176.18355
175.87801	-9.07281	-176.28738
175.97801	-9.07828	-176.38874
176.07801	-9.08266	-176.40980
176.17801	-9.08734	-176.44842
176.27801	-9.09266	-176.52348
176.37801	-9.09969	-176.64768
176.47801	-9.10453	-176.72329
176.57801	-9.10859	-176.72262
176.67801	-9.11297	-176.74273
176.77801	-9.11781	-176.79894
176.87801	-9.12344	-176.86363
176.97801	-9.13000	-176.98026
177.07801	-9.13484	-177.04158
177.17801	-9.13875	-177.05837
177.27801	-9.14313	-177.08944
177.37801	-9.14844	-177.15789
177.47801	-9.15500	-177.24901
177.57801	-9.16109	-177.36189
177.67801	-9.16531	-177.38065
177.77801	-9.16938	-177.39041
177.87801	-9.17391	-177.42717
177.97801	-9.17922	-177.48851
178.07801	-9.18688	-177.60874
178.17801	-9.19250	-177.73700
178.27801	-9.19609	-177.71973
178.37801	-9.20063	-177.73768
178.47801	-9.20594	-177.79449
178.57801	-9.21188	-177.87300
178.67801	-9.21734	-177.96490
178.77801	-9.22141	-177.97910
178.87801	-9.22563	-177.99731
178.97801	-9.23047	-178.04350
179.07801	-9.23578	-178.11067
179.17801	-9.24266	-178.20157
179.27801	-9.24891	-178.34756
179.37801	-9.25266	-178.32957
179.47801	-9.25703	-178.34730
179.57801	-9.26219	-178.39745
179.67801	-9.27000	-178.52111
179.77801	-9.27563	-178.63756
179.87801	-9.27922	-178.59961
179.97801	-9.28328	-178.60739
180.07801	-9.28859	-178.66051
180.17801	-9.29406	-178.73584
180.27801	-9.30125	-178.84967
180.37801	-9.30625	-178.94578
180.47801	-9.31000	-178.92076
180.57801	-9.31453	-178.96530
180.67801	-9.31953	-179.01020
180.77801	-9.32625	-179.11699
180.87801	-9.33141	-179.20642
180.97801	-9.33531	-179.21314
181.07801	-9.33953	-179.23729
181.17801	-9.34422	-179.27851
181.27801	-9.34969	-179.35392
181.37801	-9.35609	-179.44354
181.47801	-9.36219	-179.56951
181.57801	-9.36625	-179.57468
181.67801	-9.37094	-179.60602
181.77801	-9.37672	-179.66850
181.87801	-9.38375	-179.78944
181.97801	-9.38844	-179.84802
182.07801	-9.39266	-179.85536
182.17801	-9.39688	-179.87651
182.27801	-9.40156	-179.91762
182.37801	-9.40719	-179.99379
182.47801	-9.41406	-180.10025
182.57801	-9.41938	-180.21092
182.67801	-9.42313	-180.19533
182.77801	-9.42734	-180.21926
182.87801	-9.43250	-180.28376
182.97801	-9.43922	-180.38833
183.07801	-9.44547	-180.52579
183.17801	-9.44937	-180.51438
183.27801	-9.45359	-180.52644
183.37801	-9.45844	-180.57311
183.47801	-9.46391	-180.64193
183.57801	-9.47016	-180.73139
183.67801	-9.47609	-180.84076
183.77801	-9.47984	-180.83920
183.87801	-9.48437	-180.86445
183.97801	-9.48938	-180.92282
184.07801	-9.49609	-181.01393
184.17801	-9.50219	-181.13203
184.27801	-9.50641	-181.14607
184.37801	-9.51031	-181.14798
184.47801	-9.51500	-181.18162
184.57801	-9.52047	-181.26521
184.67801	-9.52641	-181.35133
184.77801	-9.53266	-181.47643
184.87801	-9.53656	-181.48082
184.97801	-9.54109	-181.50078
185.07801	-9.54594	-181.54034
185.17801	-9.55266	-181.64562
185.27801	-9.55844	-181.75279
185.37801	-9.56266	-181.76906
185.47801	-9.56688	-181.78725
185.57801	-9.57172	-181.82760
185.67801	-9.57719	-181.90326
185.77801	-9.58375	-181.99278
185.87801	-9.58969	-182.11150
185.97801	-9.59344	-182.09530
186.07801	-9.59766	-182.09594
186.17801	-9.60250	-182.14777
186.27801	-9.60891	-182.25224
186.37801	-9.61500	-182.38001
186.47801	-9.61937	-182.40467
186.57801	-9.62391	-182.41861
186.67801	-9.62875	-182.46081
186.77801	-9.63438	-182.53411
186.87801	-9.64156	-182.65039
186.97801	-9.64656	-182.75112
187.07801	-9.65016	-182.71351
187.17801	-9.65469	-182.74088
187.27801	-9.65984	-182.79715
187.37801	-9.66688	-182.91168
187.47801	-9.67313	-183.03835
187.57801	-9.67703	-183.03704
187.67801	-9.68094	-183.04907
187.77801	-9.68563	-183.08303
187.87801	-9.69078	-183.15428
187.97801	-9.69734	-183.25393
188.07801	-9.70281	-183.37075
188.17801	-9.70656	-183.35976
188.27801	-9.71141	-183.38951
188.37801	-9.71687	-183.46111
188.47801	-9.72406	-183.57730
188.57801	-9.73031	-183.71992
188.67801	-9.73391	-183.69614
188.77801	-9.73781	-183.69131
188.87801	-9.74219	-183.72737
188.97801	-9.74734	-183.79156
189.07801	-9.75344	-183.87593
189.17801	-9.75906	-183.99803
189.27801	-9.76281	-183.99130
189.37801	-9.76734	-184.02818
189.47801	-9.77250	-184.08999
189.57801	-9.77859	-184.19209
189.67801	-9.78563	-184.33845
189.77801	-9.79000	-184.36933
189.87801	-9.79422	-184.35101
189.97801	-9.79906	-184.38156
190.07801	-9.80406	-184.42884
190.17801	-9.81000	-184.49728
190.27801	-9.81578	-184.61782
190.37801	-9.81969	-184.63506
190.47801	-9.82422	-184.64623
190.57801	-9.82922	-184.70486
190.67801	-9.83547	-184.80471
190.77801	-9.84234	-184.92912
190.87801	-9.84625	-184.93807
190.97801	-9.85016	-184.92649
191.07801	-9.85500	-184.96697
191.17801	-9.86047	-185.03134
191.27801	-9.86703	-185.14664
191.37801	-9.87312	-185.25480
191.47801	-9.87688	-185.23200
191.57801	-9.88125	-185.23620
191.67801	-9.88609	-185.27351
191.77801	-9.89203	-185.34800
191.87801	-9.89813	-185.46681
191.97801	-9.90266	-185.49272
192.07801	-9.90703	-185.50962
192.17801	-9.91219	-185.55428
192.27801	-9.91781	-185.62721
192.37801	-9.92484	-185.70928
192.47801	-9.93000	-185.80635
192.57801	-9.93328	-185.76586
192.67801	-9.93750	-185.76944
192.77801	-9.94266	-185.82328
192.87801	-9.94937	-185.92456
192.97801	-9.95578	-186.06125
193.07801	-9.96000	-186.06392
193.17801	-9.96422	-186.05658
193.27801	-9.96891	-186.08452
193.37801	-9.97375	-186.13037
193.47801	-9.97953	-186.21059
193.57801	-9.98625	-186.33930
193.67801	-9.99016	-186.34602
193.77801	-9.99453	-186.34641
193.87801	-9.99969	-186.39681
193.97801	-10.00672	-186.48426
194.07801	-10.01281	-186.61706
194.17801	-10.01656	-186.57853
194.27801	-10.02062	-186.57848
194.37801	-10.02563	-186.61684
194.47801	-10.03094	-186.68585
194.57801	-10.03766	-186.77165
194.67801	-10.04422	-186.91179
194.77801	-10.04781	-186.87356
194.87801	-10.05172	-186.85806
194.97801	-10.05625	-186.88694
195.07801	-10.06156	-186.94542
195.17801	-10.06813	-187.07344
195.27801	-10.07281	-187.11935
195.37801	-10.07719	-187.13109
195.47801	-10.08188	-187.16010
195.57801	-10.08719	-187.20432
195.67801	-10.09297	-187.27332
195.77801	-10.10047	-187.41061
195.87801	-10.10453	-187.41289
195.97801	-10.10891	-187.39682
196.07801	-10.11453	-187.44496
196.17801	-10.12313	-187.58789
196.27801	-10.12797	-187.64752
196.37801	-10.13094	-187.57452
196.47801	-10.13469	-187.56400
196.57801	-10.13922	-187.60945
196.67801	-10.14422	-187.67986
196.77801	-10.15000	-187.78223
196.87801	-10.15750	-187.95969
196.97801	-10.16156	-187.98010
197.07801	-10.16594	-187.98411
197.17801	-10.17094	-188.03248
197.27801	-10.17656	-188.07665
197.37801	-10.18250	-188.17669
197.47801	-10.18688	-188.18225
197.57801	-10.19094	-188.17940
197.67801	-10.19578	-188.22287
197.77801	-10.20141	-188.29583
197.87801	-10.20813	-188.38915
197.97801	-10.21453	-188.53456
198.07801	-10.21781	-188.46574
198.17801	-10.22203	-188.47536
198.27801	-10.22703	-188.52207
198.37801	-10.23313	-188.61841
198.47801	-10.23891	-188.72331
198.57801	-10.24344	-188.73695
198.67801	-10.24797	-188.75214
198.77801	-10.25297	-188.80166
198.87801	-10.25828	-188.87429
198.97801	-10.26531	-188.97468
199.07801	-10.27125	-189.09582
199.17801	-10.27469	-189.03621
199.27801	-10.27891	-189.02665
199.37801	-10.28391	-189.07520
199.47801	-10.29031	-189.17103
199.57801	-10.29625	-189.28963
199.67801	-10.30031	-189.28996
[truncated: 4,078 more rows]
