# Supplementary material for: Strengthening of 3D Printed Fused Deposition Manufactured Parts Using the Fill Compositing Technique
Source: PLoS One. 2015 Apr 16;10(4):e0122915. doi: 10.1371/journal.pone.0122915 (PMC4400136; doi:10.1371/journal.pone.0122915)
Supplement: S1 File — This is the raw data and information on all the samples presented in this manuscript. (ZIP) [file pone.0122915.s001.zip › Specimen_RawData_126.csv]

Time	Extension	Load
(sec)	(mm)	(N)
0.00000	-0.00016	-0.02750
0.10000	-0.00016	-0.02870
0.20000	-0.00359	-0.02606
0.30000	-0.01328	-0.02114
0.40000	-0.01875	-0.02792
0.50000	-0.02375	-0.02536
0.60000	-0.02906	-0.02789
0.70000	-0.03531	-0.03134
0.80000	-0.04313	-0.02917
0.90000	-0.04703	-0.02591
1.00000	-0.05156	-0.02950
1.10000	-0.05719	-0.02793
1.20000	-0.06469	-0.02566
1.30000	-0.07000	-0.02428
1.40000	-0.07328	-0.02479
1.50000	-0.07734	-0.03063
1.60000	-0.08188	-0.02848
1.70000	-0.08703	-0.02996
1.80000	-0.09266	-0.02820
1.90000	-0.09937	-0.02627
2.00000	-0.10344	-0.02955
2.10000	-0.10797	-0.02904
2.20000	-0.11266	-0.02745
2.30000	-0.11797	-0.03050
2.40000	-0.12422	-0.02599
2.50000	-0.12906	-0.02858
2.60000	-0.13328	-0.03397
2.70000	-0.13844	-0.02621
2.80000	-0.14422	-0.02609
2.90000	-0.15016	-0.02436
3.00000	-0.15719	-0.02742
3.10000	-0.16063	-0.02344
3.20000	-0.16469	-0.02800
3.30000	-0.16969	-0.02055
3.40000	-0.17562	-0.02592
3.50000	-0.18203	-0.03207
3.60000	-0.18625	-0.02242
3.70000	-0.19062	-0.02366
3.80000	-0.19531	-0.02714
3.90000	-0.20047	-0.02542
4.00000	-0.20625	-0.02558
4.10000	-0.21297	-0.02401
4.20000	-0.21688	-0.02418
4.30000	-0.22109	-0.02403
4.40000	-0.22609	-0.02050
4.50000	-0.23266	-0.02861
4.60000	-0.23906	-0.01877
4.70000	-0.24313	-0.02139
4.80000	-0.24719	-0.02129
4.90000	-0.25187	-0.02216
5.00000	-0.25688	-0.02843
5.10000	-0.26266	-0.02963
5.20000	-0.27000	-0.02011
5.30000	-0.27391	-0.02430
5.40000	-0.27812	-0.02279
5.50000	-0.28297	-0.02542
5.60000	-0.28875	-0.09274
5.70000	-0.29516	-0.22332
5.80000	-0.29953	-0.31411
5.90000	-0.30375	-0.38749
6.00000	-0.30844	-0.48946
6.10000	-0.31344	-0.59294
6.20000	-0.31938	-0.70319
6.30000	-0.32656	-0.86898
6.40000	-0.33047	-0.96602
6.50000	-0.33484	-1.05094
6.60000	-0.33969	-1.15810
6.70000	-0.34547	-1.28067
6.80000	-0.35219	-1.44587
6.90000	-0.35656	-1.52979
7.00000	-0.36078	-1.62582
7.10000	-0.36547	-1.72174
7.20000	-0.37062	-1.84319
7.30000	-0.37656	-1.96744
7.40000	-0.38297	-2.12025
7.50000	-0.38703	-2.22036
7.60000	-0.39141	-2.30548
7.70000	-0.39641	-2.42241
7.80000	-0.40234	-2.54869
7.90000	-0.40938	-2.70384
8.00000	-0.41359	-2.80757
8.10000	-0.41734	-2.89143
8.20000	-0.42172	-2.98149
8.30000	-0.42687	-3.09114
8.40000	-0.43313	-3.22397
8.50000	-0.44234	-3.43633
8.60000	-0.44563	-3.53003
8.70000	-0.44969	-3.61642
8.80000	-0.45500	-3.72595
8.90000	-0.46094	-3.86540
9.00000	-0.46578	-3.98685
9.10000	-0.46984	-4.08272
9.20000	-0.47406	-4.17960
9.30000	-0.47844	-4.27821
9.40000	-0.48344	-4.39110
9.50000	-0.48875	-4.51494
9.60000	-0.49578	-4.68092
9.70000	-0.50031	-4.79380
9.80000	-0.50469	-4.89600
9.90000	-0.50953	-4.99743
10.00000	-0.51562	-5.12496
10.10000	-0.52219	-5.29361
10.20000	-0.52688	-5.40605
10.30000	-0.53078	-5.48264
10.40000	-0.53516	-5.58443
10.50000	-0.54047	-5.69036
10.60000	-0.54688	-5.82472
10.70000	-0.55406	-6.00894
10.80000	-0.55766	-6.08431
10.90000	-0.56188	-6.18061
11.00000	-0.56688	-6.29154
11.10000	-0.57250	-6.41160
11.20000	-0.57859	-6.55533
11.30000	-0.58328	-6.66437
11.40000	-0.58750	-6.76368
11.50000	-0.59219	-6.86412
11.60000	-0.59719	-6.98584
11.70000	-0.60281	-7.11001
11.80000	-0.60938	-7.26485
11.90000	-0.61375	-7.36784
12.00000	-0.61797	-7.46236
12.10000	-0.62281	-7.56814
12.20000	-0.62875	-7.68802
12.30000	-0.63531	-7.83868
12.40000	-0.63984	-7.95363
12.50000	-0.64391	-8.03806
12.60000	-0.64859	-8.14591
12.70000	-0.65391	-8.26077
12.80000	-0.65969	-8.38705
12.90000	-0.66641	-8.54526
13.00000	-0.67047	-8.63440
13.10000	-0.67469	-8.72884
13.20000	-0.67969	-8.82703
13.30000	-0.68563	-8.95025
13.40000	-0.69313	-9.13784
13.50000	-0.69703	-9.22881
13.60000	-0.70094	-9.30648
13.70000	-0.70531	-9.39571
13.80000	-0.71031	-9.49697
13.90000	-0.71578	-9.61387
14.00000	-0.72266	-9.74962
14.10000	-0.72781	-9.88656
14.20000	-0.73188	-9.95858
14.30000	-0.73687	-10.06309
14.40000	-0.74281	-10.17981
14.50000	-0.74984	-10.33875
14.60000	-0.75406	-10.42874
14.70000	-0.75828	-10.50477
14.80000	-0.76266	-10.60735
14.90000	-0.76734	-10.71151
15.00000	-0.77250	-10.82082
15.10000	-0.77906	-10.96133
15.20000	-0.78422	-11.07645
15.30000	-0.78859	-11.17769
15.40000	-0.79375	-11.28594
15.50000	-0.79969	-11.41356
15.60000	-0.80625	-11.55567
15.70000	-0.81078	-11.66073
15.80000	-0.81484	-11.74083
15.90000	-0.81922	-11.83202
16.00000	-0.82422	-11.94947
16.10000	-0.82937	-12.06127
16.20000	-0.83687	-12.21350
16.30000	-0.84125	-12.31063
16.40000	-0.84516	-12.38981
16.50000	-0.84984	-12.49694
16.60000	-0.85531	-12.61555
16.70000	-0.86234	-12.76962
16.80000	-0.86719	-12.88296
16.90000	-0.87141	-12.97027
17.00000	-0.87594	-13.05977
17.10000	-0.88125	-13.18895
17.20000	-0.88672	-13.30061
17.30000	-0.89484	-13.48635
17.40000	-0.89875	-13.58084
17.50000	-0.90297	-13.66026
17.60000	-0.90813	-13.79009
17.70000	-0.91391	-13.89444
17.80000	-0.92031	-14.05439
17.90000	-0.92453	-14.15246
18.00000	-0.92844	-14.22875
18.10000	-0.93281	-14.32977
18.20000	-0.93781	-14.44609
18.30000	-0.94344	-14.57347
18.40000	-0.95078	-14.74645
18.50000	-0.95469	-14.84098
18.60000	-0.95891	-14.93507
18.70000	-0.96375	-15.04195
18.80000	-0.96922	-15.16941
18.90000	-0.97609	-15.33082
19.00000	-0.98078	-15.43373
19.10000	-0.98500	-15.53416
19.20000	-0.98969	-15.63933
19.30000	-0.99484	-15.76792
19.40000	-1.00094	-15.90361
19.50000	-1.00813	-16.07277
19.60000	-1.01172	-16.16986
19.70000	-1.01594	-16.25376
19.80000	-1.02063	-16.37852
19.90000	-1.02625	-16.50839
20.00000	-1.03328	-16.66912
20.10000	-1.03797	-16.79192
20.20000	-1.04203	-16.88289
20.30000	-1.04656	-17.00138
20.40000	-1.05156	-17.11388
20.50000	-1.05687	-17.26008
20.60000	-1.06359	-17.42451
20.70000	-1.06797	-17.54342
20.80000	-1.07219	-17.64619
20.90000	-1.07719	-17.77924
21.00000	-1.08313	-17.91032
21.10000	-1.09016	-18.09238
21.20000	-1.09484	-18.22271
21.30000	-1.09875	-18.31459
21.40000	-1.10328	-18.43384
21.50000	-1.10828	-18.55891
21.60000	-1.11391	-18.69948
21.70000	-1.12078	-18.87760
21.80000	-1.12484	-19.00137
21.90000	-1.12922	-19.09978
22.00000	-1.13406	-19.21826
22.10000	-1.13938	-19.34938
22.20000	-1.14531	-19.49785
22.30000	-1.15047	-19.63061
22.40000	-1.15500	-19.73026
22.50000	-1.15969	-19.83277
22.60000	-1.16484	-19.94359
22.70000	-1.17031	-20.06348
22.80000	-1.17719	-20.22992
22.90000	-1.18141	-20.33503
23.00000	-1.18547	-20.42880
23.10000	-1.19016	-20.54129
23.20000	-1.19578	-20.66768
23.30000	-1.20312	-20.85789
23.40000	-1.20797	-20.97880
23.50000	-1.21188	-21.06820
23.60000	-1.21641	-21.18746
23.70000	-1.22156	-21.31156
23.80000	-1.22734	-21.44531
23.90000	-1.23484	-21.63632
24.00000	-1.23859	-21.72194
24.10000	-1.24266	-21.82092
24.20000	-1.24766	-21.93909
24.30000	-1.25328	-22.07504
24.40000	-1.25969	-22.22997
24.50000	-1.26469	-22.35099
24.60000	-1.26891	-22.45437
24.70000	-1.27328	-22.55179
24.80000	-1.27844	-22.67746
24.90000	-1.28406	-22.82308
25.00000	-1.29172	-23.00871
25.10000	-1.29578	-23.11370
25.20000	-1.29969	-23.20721
25.30000	-1.30453	-23.32847
25.40000	-1.31031	-23.47928
25.50000	-1.31750	-23.65842
25.60000	-1.32219	-23.78940
25.70000	-1.32625	-23.88289
25.80000	-1.33078	-24.00011
25.90000	-1.33563	-24.12010
26.00000	-1.34078	-24.24539
26.10000	-1.34656	-24.38477
26.20000	-1.35141	-24.51649
26.30000	-1.35547	-24.61115
26.40000	-1.36031	-24.72634
26.50000	-1.36578	-24.85895
26.60000	-1.37281	-25.03510
26.70000	-1.37828	-25.17000
26.80000	-1.38250	-25.27633
26.90000	-1.38719	-25.38949
27.00000	-1.39281	-25.53122
27.10000	-1.39844	-25.67952
27.20000	-1.40547	-25.85958
27.30000	-1.40937	-25.96253
27.40000	-1.41313	-26.04569
27.50000	-1.41781	-26.16071
27.60000	-1.42281	-26.28715
27.70000	-1.42906	-26.44785
27.80000	-1.43469	-26.59458
27.90000	-1.43906	-26.69863
28.00000	-1.44344	-26.81273
28.10000	-1.44812	-26.93332
28.20000	-1.45344	-27.05036
28.30000	-1.46141	-27.25146
28.40000	-1.46609	-27.39020
28.50000	-1.46984	-27.47338
28.60000	-1.47438	-27.58036
28.70000	-1.47969	-27.70991
28.80000	-1.48641	-27.88380
28.90000	-1.49156	-28.00821
29.00000	-1.49563	-28.10491
29.10000	-1.50016	-28.20844
29.20000	-1.50484	-28.31778
29.30000	-1.51016	-28.44809
29.40000	-1.51781	-28.63145
29.50000	-1.52234	-28.75072
29.60000	-1.52641	-28.83340
29.70000	-1.53109	-28.94837
29.80000	-1.53641	-29.08669
29.90000	-1.54328	-29.25717
30.00000	-1.54828	-29.39129
30.10000	-1.55234	-29.46688
30.20000	-1.55688	-29.54876
30.30000	-1.56187	-29.65464
30.40000	-1.56734	-29.78956
30.50000	-1.57469	-29.96884
30.60000	-1.57922	-30.08490
30.70000	-1.58344	-30.17569
30.80000	-1.58797	-30.29608
30.90000	-1.59281	-30.41092
31.00000	-1.59922	-30.56507
31.10000	-1.60453	-30.69798
31.20000	-1.60875	-30.78832
31.30000	-1.61328	-30.89621
31.40000	-1.61859	-31.03855
31.50000	-1.62469	-31.18351
31.60000	-1.63250	-31.38265
31.70000	-1.63641	-31.48436
31.80000	-1.64031	-31.56832
31.90000	-1.64500	-31.69251
32.00000	-1.65047	-31.83803
32.10000	-1.65672	-32.00014
32.20000	-1.66172	-32.12310
32.30000	-1.66578	-32.21391
32.40000	-1.66984	-32.30831
32.50000	-1.67469	-32.43561
32.60000	-1.68063	-32.57927
32.70000	-1.68812	-32.76214
32.80000	-1.69250	-32.87344
32.90000	-1.69609	-32.95039
33.00000	-1.70078	-33.05087
33.10000	-1.70594	-33.17583
33.20000	-1.71266	-33.32629
33.30000	-1.71844	-33.47522
33.40000	-1.72312	-33.58644
33.50000	-1.72797	-33.70028
33.60000	-1.73375	-33.84577
33.70000	-1.73984	-33.99660
33.80000	-1.74672	-34.17448
33.90000	-1.75000	-34.24913
34.00000	-1.75359	-34.32134
34.10000	-1.75797	-34.43652
34.20000	-1.76359	-34.57017
34.30000	-1.77063	-34.75016
34.40000	-1.77563	-34.86979
34.50000	-1.77953	-34.95654
34.60000	-1.78375	-35.06663
34.70000	-1.78859	-35.18584
34.80000	-1.79391	-35.32633
34.90000	-1.80078	-35.49536
35.00000	-1.80625	-35.64517
35.10000	-1.81047	-35.72904
35.20000	-1.81531	-35.84851
35.30000	-1.82094	-35.98466
35.40000	-1.82812	-36.18082
35.50000	-1.83250	-36.28967
35.60000	-1.83594	-36.35824
35.70000	-1.84031	-36.46167
35.80000	-1.84516	-36.57868
35.90000	-1.85063	-36.71990
36.00000	-1.85734	-36.86582
36.10000	-1.86266	-37.00405
36.20000	-1.86703	-37.10563
36.30000	-1.87203	-37.22570
36.40000	-1.87750	-37.35385
36.50000	-1.88438	-37.53464
36.60000	-1.88906	-37.66131
36.70000	-1.89313	-37.74463
36.80000	-1.89734	-37.84911
36.90000	-1.90219	-37.96934
37.00000	-1.90766	-38.11245
37.10000	-1.91500	-38.28310
37.20000	-1.91969	-38.41522
37.30000	-1.92344	-38.48244
37.40000	-1.92844	-38.60041
37.50000	-1.93406	-38.74641
37.60000	-1.94141	-38.93182
37.70000	-1.94641	-39.06678
37.80000	-1.95031	-39.14088
37.90000	-1.95469	-39.25392
38.00000	-1.95969	-39.37069
38.10000	-1.96484	-39.50905
38.20000	-1.97109	-39.65737
38.30000	-1.97641	-39.80076
38.40000	-1.98047	-39.88999
38.50000	-1.98516	-40.00081
38.60000	-1.99063	-40.14049
38.70000	-1.99781	-40.31598
38.80000	-2.00266	-40.44689
38.90000	-2.00641	-40.52696
39.00000	-2.01063	-40.62449
39.10000	-2.01563	-40.74488
39.20000	-2.02109	-40.89855
39.30000	-2.02781	-41.05201
39.40000	-2.03359	-41.21888
39.50000	-2.03734	-41.28774
39.60000	-2.04188	-41.39576
39.70000	-2.04719	-41.52290
39.80000	-2.05344	-41.69535
39.90000	-2.05875	-41.84268
40.00000	-2.06328	-41.94126
40.10000	-2.06781	-42.04422
40.20000	-2.07297	-42.17279
40.30000	-2.07859	-42.32086
40.40000	-2.08594	-42.49786
40.50000	-2.09031	-42.61511
40.60000	-2.09406	-42.67749
40.70000	-2.09875	-42.79057
40.80000	-2.10438	-42.92924
40.90000	-2.11141	-43.13063
41.00000	-2.11625	-43.24613
41.10000	-2.12016	-43.33174
41.20000	-2.12437	-43.42498
41.30000	-2.12953	-43.55730
41.40000	-2.13516	-43.70373
41.50000	-2.14250	-43.89426
41.60000	-2.14703	-44.02989
41.70000	-2.15094	-44.09768
41.80000	-2.15547	-44.21774
41.90000	-2.16078	-44.35649
42.00000	-2.16750	-44.52932
42.10000	-2.17281	-44.65684
42.20000	-2.17672	-44.74180
42.30000	-2.18109	-44.84741
42.40000	-2.18625	-44.97651
42.50000	-2.19203	-45.12899
42.60000	-2.19984	-45.32537
42.70000	-2.20422	-45.45665
42.80000	-2.20797	-45.53021
42.90000	-2.21266	-45.63089
43.00000	-2.21813	-45.76848
43.10000	-2.22484	-45.95389
43.20000	-2.22953	-46.00729
43.30000	-2.23375	-46.05602
43.40000	-2.23813	-46.15333
43.50000	-2.24313	-46.29255
43.60000	-2.24844	-46.43361
43.70000	-2.25516	-46.61212
43.80000	-2.26000	-46.74311
43.90000	-2.26391	-46.81839
44.00000	-2.26828	-46.91104
44.10000	-2.27313	-47.03404
44.20000	-2.27937	-47.19494
44.30000	-2.28563	-47.37096
44.40000	-2.29031	-47.47899
44.50000	-2.29469	-47.57319
44.60000	-2.29953	-47.68413
44.70000	-2.30500	-47.82138
44.80000	-2.31156	-47.98339
44.90000	-2.31719	-48.13876
45.00000	-2.32125	-48.22683
45.10000	-2.32609	-48.34331
45.20000	-2.33141	-48.46464
45.30000	-2.33797	-48.62772
45.40000	-2.34312	-48.77150
45.50000	-2.34672	-48.84403
45.60000	-2.35094	-48.92746
45.70000	-2.35578	-49.04852
45.80000	-2.36109	-49.18481
45.90000	-2.36766	-49.33671
46.00000	-2.37344	-49.50334
46.10000	-2.37766	-49.58259
46.20000	-2.38250	-49.68670
46.30000	-2.38734	-49.79964
46.40000	-2.39344	-49.94140
46.50000	-2.39875	-50.09129
46.60000	-2.40328	-50.20236
46.70000	-2.40781	-50.29509
46.80000	-2.41297	-50.41503
46.90000	-2.41844	-50.54573
47.00000	-2.42594	-50.71859
47.10000	-2.43047	-50.84249
47.20000	-2.43406	-50.90056
47.30000	-2.43859	-51.00234
47.40000	-2.44344	-51.11412
47.50000	-2.44984	-51.25996
47.60000	-2.45641	-51.44902
47.70000	-2.46078	-51.53211
47.80000	-2.46516	-51.62609
47.90000	-2.46969	-51.71970
48.00000	-2.47484	-51.83246
48.10000	-2.48172	-51.99057
48.20000	-2.48734	-52.17444
48.30000	-2.49109	-52.23367
48.40000	-2.49547	-52.31976
48.50000	-2.50031	-52.43023
48.60000	-2.50703	-52.56154
48.70000	-2.51234	-52.71519
48.80000	-2.51656	-52.79843
48.90000	-2.52094	-52.90128
49.00000	-2.52594	-52.99440
49.10000	-2.53172	-53.12160
49.20000	-2.54000	-53.29504
49.30000	-2.54547	-53.47199
49.40000	-2.54844	-53.50617
49.50000	-2.55266	-53.57919
49.60000	-2.55812	-53.70641
49.70000	-2.56563	-53.88897
49.80000	-2.57094	-54.05201
49.90000	-2.57453	-54.11713
50.00000	-2.57875	-54.20617
50.10000	-2.58391	-54.32370
50.20000	-2.58953	-54.45256
50.30000	-2.59563	-54.58856
50.40000	-2.60125	-54.75624
50.50000	-2.60500	-54.83030
50.60000	-2.60938	-54.92418
50.70000	-2.61453	-55.04338
50.80000	-2.62109	-55.19843
50.90000	-2.62656	-55.34377
51.00000	-2.63094	-55.43935
51.10000	-2.63531	-55.52950
51.20000	-2.64000	-55.64230
51.30000	-2.64563	-55.77976
51.40000	-2.65234	-55.93142
51.50000	-2.65844	-56.11958
51.60000	-2.66187	-56.18845
51.70000	-2.66641	-56.27383
51.80000	-2.67156	-56.40054
51.90000	-2.67828	-56.55563
52.00000	-2.68359	-56.70703
52.10000	-2.68766	-56.79005
52.20000	-2.69172	-56.87336
52.30000	-2.69641	-56.98515
52.40000	-2.70203	-57.11909
52.50000	-2.70906	-57.28133
52.60000	-2.71547	-57.48790
52.70000	-2.71875	-57.53788
52.80000	-2.72313	-57.61200
52.90000	-2.72813	-57.73399
53.00000	-2.73469	-57.89506
53.10000	-2.74016	-58.05824
53.20000	-2.74438	-58.15623
53.30000	-2.74875	-58.25481
53.40000	-2.75359	-58.36592
53.50000	-2.75906	-58.49422
53.60000	-2.76609	-58.66167
53.70000	-2.77109	-58.82089
53.80000	-2.77500	-58.89501
53.90000	-2.77953	-58.98874
54.00000	-2.78469	-59.11722
54.10000	-2.79156	-59.26738
54.20000	-2.79734	-59.43835
54.30000	-2.80125	-59.51364
54.40000	-2.80578	-59.61617
54.50000	-2.81063	-59.72798
54.60000	-2.81578	-59.84887
54.70000	-2.82234	-60.01092
54.80000	-2.82813	-60.18801
54.90000	-2.83188	-60.26525
55.00000	-2.83641	-60.36340
55.10000	-2.84141	-60.46949
55.20000	-2.84813	-60.63146
55.30000	-2.85375	-60.79425
55.40000	-2.85797	-60.89154
55.50000	-2.86234	-60.98533
55.60000	-2.86719	-61.09605
55.70000	-2.87266	-61.22756
55.80000	-2.87969	-61.39505
55.90000	-2.88484	-61.53660
56.00000	-2.88875	-61.62246
56.10000	-2.89344	-61.72076
56.20000	-2.89844	-61.84327
56.30000	-2.90453	-61.98514
56.40000	-2.91078	-62.16680
56.50000	-2.91484	-62.25951
56.60000	-2.91891	-62.34397
56.70000	-2.92328	-62.45224
56.80000	-2.92859	-62.57684
56.90000	-2.93500	-62.72948
57.00000	-2.94125	-62.90147
57.10000	-2.94531	-62.99874
57.20000	-2.95000	-63.09268
57.30000	-2.95531	-63.21471
57.40000	-2.96234	-63.37427
57.50000	-2.96750	-63.52189
57.60000	-2.97172	-63.62732
57.70000	-2.97609	-63.71602
57.80000	-2.98078	-63.82184
57.90000	-2.98609	-63.94707
58.00000	-2.99234	-64.09866
58.10000	-2.99813	-64.26718
58.20000	-3.00188	-64.34492
58.30000	-3.00656	-64.44720
58.40000	-3.01219	-64.58202
58.50000	-3.02031	-64.78748
58.60000	-3.02547	-64.95892
58.70000	-3.02906	-65.04504
58.80000	-3.03297	-65.12134
58.90000	-3.03750	-65.22118
59.00000	-3.04250	-65.34278
59.10000	-3.04797	-65.47058
59.20000	-3.05422	-65.64622
59.30000	-3.05859	-65.75672
59.40000	-3.06297	-65.84878
59.50000	-3.06781	-65.96550
59.60000	-3.07344	-66.08719
59.70000	-3.07984	-66.25949
59.80000	-3.08469	-66.38727
59.90000	-3.08906	-66.48240
60.00000	-3.09391	-66.59105
60.10000	-3.09922	-66.71868
60.20000	-3.10531	-66.85090
60.30000	-3.11141	-67.02073
60.40000	-3.11516	-67.10789
60.50000	-3.12000	-67.20206
60.60000	-3.12500	-67.32368
60.70000	-3.13094	-67.44996
60.80000	-3.13656	-67.59879
60.90000	-3.14125	-67.70576
61.00000	-3.14547	-67.80550
61.10000	-3.15031	-67.89846
61.20000	-3.15609	-68.03672
61.30000	-3.16281	-68.19621
61.40000	-3.16891	-68.37464
61.50000	-3.17234	-68.44106
61.60000	-3.17672	-68.52683
61.70000	-3.18203	-68.64683
61.80000	-3.18875	-68.80368
61.90000	-3.19437	-68.96752
62.00000	-3.19844	-69.05740
62.10000	-3.20250	-69.14452
62.20000	-3.20734	-69.24147
62.30000	-3.21266	-69.36999
62.40000	-3.21844	-69.50182
62.50000	-3.22563	-69.68907
62.60000	-3.22937	-69.77808
62.70000	-3.23375	-69.86600
62.80000	-3.23875	-69.97681
62.90000	-3.24516	-70.11590
63.00000	-3.25094	-70.27242
63.10000	-3.25484	-70.34772
63.20000	-3.25891	-70.44553
63.30000	-3.26359	-70.55022
63.40000	-3.26859	-70.65523
63.50000	-3.27406	-70.78779
63.60000	-3.28156	-70.96199
63.70000	-3.28594	-71.07446
63.80000	-3.29063	-71.16865
63.90000	-3.29547	-71.28227
64.00000	-3.30172	-71.41028
64.10000	-3.30797	-71.58243
64.20000	-3.31188	-71.66038
64.30000	-3.31594	-71.73719
64.40000	-3.32047	-71.83492
64.50000	-3.32563	-71.95242
64.60000	-3.33156	-72.07882
64.70000	-3.33844	-72.26145
64.80000	-3.34250	-72.35335
64.90000	-3.34703	-72.44258
65.00000	-3.35250	-72.55144
65.10000	-3.35906	-72.70168
65.20000	-3.36516	-72.86689
65.30000	-3.36891	-72.95739
65.40000	-3.37313	-73.02623
65.50000	-3.37766	-73.11074
65.60000	-3.38281	-73.23436
65.70000	-3.39000	-73.38506
65.80000	-3.39672	-73.59567
65.90000	-3.40016	-73.65539
66.00000	-3.40453	-73.73600
66.10000	-3.40969	-73.84521
66.20000	-3.41641	-73.99190
66.30000	-3.42172	-74.15535
66.40000	-3.42562	-74.24379
66.50000	-3.43000	-74.35443
66.60000	-3.43437	-74.46092
66.70000	-3.43969	-74.57937
66.80000	-3.44625	-74.72203
66.90000	-3.45266	-74.91126
67.00000	-3.45656	-74.99024
67.10000	-3.46094	-75.08820
67.20000	-3.46562	-75.19243
67.30000	-3.47203	-75.33724
67.40000	-3.47844	-75.51776
67.50000	-3.48234	-75.60249
67.60000	-3.48656	-75.68409
67.70000	-3.49125	-75.77366
67.80000	-3.49672	-75.90158
67.90000	-3.50328	-76.04416
68.00000	-3.50906	-76.21605
68.10000	-3.51281	-76.29985
68.20000	-3.51734	-76.37810
68.30000	-3.52250	-76.49853
68.40000	-3.52922	-76.65744
68.50000	-3.53578	-76.84727
68.60000	-3.53953	-76.93624
68.70000	-3.54359	-77.00708
68.80000	-3.54797	-77.10280
68.90000	-3.55297	-77.21782
69.00000	-3.55875	-77.35837
69.10000	-3.56563	-77.54268
69.20000	-3.56969	-77.64065
69.30000	-3.57375	-77.72187
69.40000	-3.57875	-77.83149
69.50000	-3.58500	-77.96846
69.60000	-3.59141	-78.14179
69.70000	-3.59578	-78.24034
69.80000	-3.60000	-78.32926
69.90000	-3.60484	-78.43312
70.00000	-3.61016	-78.55284
70.10000	-3.61578	-78.68011
70.20000	-3.62234	-78.85654
70.30000	-3.62641	-78.95047
70.40000	-3.63063	-79.02263
70.50000	-3.63563	-79.13927
70.60000	-3.64187	-79.28678
70.70000	-3.64844	-79.45678
70.80000	-3.65266	-79.55100
70.90000	-3.65688	-79.63263
71.00000	-3.66141	-79.71764
71.10000	-3.66672	-79.84220
71.20000	-3.67250	-79.96714
71.30000	-3.67891	-80.13874
71.40000	-3.68297	-80.22724
71.50000	-3.68750	-80.32461
71.60000	-3.69234	-80.42803
71.70000	-3.69859	-80.56623
71.80000	-3.70484	-80.73530
71.90000	-3.70922	-80.83169
72.00000	-3.71344	-80.91244
72.10000	-3.71797	-81.01424
72.20000	-3.72328	-81.13578
72.30000	-3.72953	-81.27116
72.40000	-3.73641	-81.45060
72.50000	-3.74000	-81.52998
72.60000	-3.74437	-81.61346
72.70000	-3.74953	-81.72491
72.80000	-3.75563	-81.85185
72.90000	-3.76172	-82.01614
73.00000	-3.76625	-82.11531
73.10000	-3.77062	-82.19985
73.20000	-3.77516	-82.30102
73.30000	-3.78047	-82.41633
73.40000	-3.78625	-82.54526
73.50000	-3.79297	-82.73409
73.60000	-3.79656	-82.80827
73.70000	-3.80094	-82.89219
73.80000	-3.80594	-83.01011
73.90000	-3.81188	-83.14411
74.00000	-3.81844	-83.32006
74.10000	-3.82297	-83.42110
74.20000	-3.82719	-83.51752
74.30000	-3.83172	-83.60668
74.40000	-3.83703	-83.73737
74.50000	-3.84344	-83.88679
74.60000	-3.85094	-84.08986
74.70000	-3.85438	-84.16960
74.80000	-3.85859	-84.24783
74.90000	-3.86422	-84.37175
75.00000	-3.87078	-84.53309
75.10000	-3.87563	-84.66493
75.20000	-3.87938	-84.73707
75.30000	-3.88359	-84.83122
75.40000	-3.88844	-84.93367
75.50000	-3.89375	-85.06595
75.60000	-3.89969	-85.21000
75.70000	-3.90625	-85.37718
75.80000	-3.90984	-85.46654
75.90000	-3.91391	-85.53733
76.00000	-3.91891	-85.64768
76.10000	-3.92437	-85.77304
76.20000	-3.93125	-85.94460
76.30000	-3.93625	-86.06964
76.40000	-3.94047	-86.15679
76.50000	-3.94516	-86.25400
76.60000	-3.95047	-86.37820
76.70000	-3.95656	-86.52790
76.80000	-3.96312	-86.69753
76.90000	-3.96656	-86.76669
77.00000	-3.97063	-86.85225
77.10000	-3.97547	-86.95617
77.20000	-3.98141	-87.08709
77.30000	-3.98828	-87.26649
77.40000	-3.99281	-87.36168
77.50000	-3.99703	-87.45226
77.60000	-4.00172	-87.53912
77.70000	-4.00672	-87.65651
77.80000	-4.01219	-87.77267
77.90000	-4.01969	-87.96392
78.00000	-4.02391	-88.05820
78.10000	-4.02828	-88.14948
78.20000	-4.03328	-88.24636
78.30000	-4.03922	-88.38122
78.40000	-4.04625	-88.55803
78.50000	-4.05031	-88.65777
78.60000	-4.05422	-88.73081
78.70000	-4.05859	-88.81448
78.80000	-4.06344	-88.92695
78.90000	-4.06938	-89.06477
79.00000	-4.07641	-89.25965
79.10000	-4.08047	-89.34775
79.20000	-4.08469	-89.43383
79.30000	-4.08984	-89.54350
79.40000	-4.09563	-89.66972
79.50000	-4.10172	-89.82924
79.60000	-4.10609	-89.92796
79.70000	-4.11047	-90.01353
79.80000	-4.11516	-90.11221
79.90000	-4.12047	-90.22998
80.00000	-4.12656	-90.36485
80.10000	-4.13328	-90.53516
80.20000	-4.13703	-90.60885
80.30000	-4.14094	-90.68413
80.40000	-4.14547	-90.77894
80.50000	-4.15047	-90.88363
80.60000	-4.15687	-91.01598
80.70000	-4.16219	-91.14885
80.80000	-4.16672	-91.25093
80.90000	-4.17125	-91.33620
81.00000	-4.17625	-91.43598
81.10000	-4.18250	-91.56811
81.20000	-4.19187	-91.80082
81.30000	-4.19531	-91.89495
81.40000	-4.19906	-91.95039
81.50000	-4.20422	-92.06157
81.60000	-4.21031	-92.18699
81.70000	-4.21625	-92.33746
81.80000	-4.22016	-92.41934
81.90000	-4.22422	-92.49368
82.00000	-4.22891	-92.59763
82.10000	-4.23422	-92.70654
82.20000	-4.24047	-92.84557
82.30000	-4.24781	-93.03565
82.40000	-4.25125	-93.10411
82.50000	-4.25516	-93.18241
82.60000	-4.25984	-93.27607
82.70000	-4.26625	-93.41238
82.80000	-4.27328	-93.60003
82.90000	-4.27719	-93.69601
83.00000	-4.28109	-93.76755
83.10000	-4.28578	-93.85600
83.20000	-4.29094	-93.96902
83.30000	-4.29625	-94.08694
83.40000	-4.30313	-94.24756
83.50000	-4.30719	-94.34585
83.60000	-4.31141	-94.42642
83.70000	-4.31641	-94.52825
83.80000	-4.32234	-94.65446
83.90000	-4.32953	-94.84122
84.00000	-4.33391	-94.94664
84.10000	-4.33766	-95.01708
84.20000	-4.34203	-95.10087
84.30000	-4.34688	-95.21123
84.40000	-4.35219	-95.32550
84.50000	-4.35953	-95.48592
84.60000	-4.36422	-95.61055
84.70000	-4.36859	-95.69623
84.80000	-4.37375	-95.80081
84.90000	-4.37984	-95.92724
85.00000	-4.38641	-96.09302
85.10000	-4.39078	-96.19927
85.20000	-4.39469	-96.26378
85.30000	-4.39938	-96.36141
85.40000	-4.40453	-96.46105
85.50000	-4.41031	-96.59099
85.60000	-4.41766	-96.76859
85.70000	-4.42109	-96.84585
85.80000	-4.42500	-96.91823
85.90000	-4.42984	-97.01750
86.00000	-4.43594	-97.16321
86.10000	-4.44313	-97.33076
86.20000	-4.44734	-97.43984
86.30000	-4.45141	-97.51396
86.40000	-4.45609	-97.61460
86.50000	-4.46109	-97.72699
86.60000	-4.46672	-97.84879
86.70000	-4.47328	-97.99734
86.80000	-4.47797	-98.11863
86.90000	-4.48203	-98.20060
87.00000	-4.48688	-98.29412
87.10000	-4.49266	-98.41243
87.20000	-4.49984	-98.59111
87.30000	-4.50422	-98.69888
87.40000	-4.50813	-98.77229
87.50000	-4.51250	-98.86099
87.60000	-4.51781	-98.97177
87.70000	-4.52344	-99.09989
87.80000	-4.53016	-99.26113
87.90000	-4.53469	-99.37625
88.00000	-4.53875	-99.44831
88.10000	-4.54344	-99.54220
88.20000	-4.54844	-99.65062
88.30000	-4.55516	-99.79869
88.40000	-4.56047	-99.93445
88.50000	-4.56484	-100.01900
88.60000	-4.56953	-100.11042
88.70000	-4.57500	-100.23232
88.80000	-4.58078	-100.37494
88.90000	-4.58781	-100.53558
89.00000	-4.59141	-100.62297
89.10000	-4.59547	-100.69191
89.20000	-4.60047	-100.80146
89.30000	-4.60672	-100.93384
89.40000	-4.61344	-101.10860
89.50000	-4.61750	-101.20346
89.60000	-4.62141	-101.27747
89.70000	-4.62594	-101.36577
89.80000	-4.63094	-101.47558
89.90000	-4.63656	-101.59839
90.00000	-4.64469	-101.80099
90.10000	-4.64891	-101.90514
90.20000	-4.65297	-101.97958
90.30000	-4.65766	-102.08254
90.40000	-4.66375	-102.20520
90.50000	-4.67063	-102.38501
90.60000	-4.67469	-102.49253
90.70000	-4.67859	-102.56293
90.80000	-4.68344	-102.66660
90.90000	-4.68875	-102.78313
91.00000	-4.69453	-102.91683
91.10000	-4.70172	-103.10441
91.20000	-4.70531	-103.19249
91.30000	-4.70906	-103.27018
91.40000	-4.71375	-103.36232
91.50000	-4.71953	-103.49046
91.60000	-4.72672	-103.68498
91.70000	-4.73125	-103.80108
91.80000	-4.73516	-103.87338
91.90000	-4.73969	-103.97643
92.00000	-4.74500	-104.08589
92.10000	-4.75094	-104.22938
92.20000	-4.75719	-104.38833
92.30000	-4.76141	-104.47924
92.40000	-4.76578	-104.57371
92.50000	-4.77062	-104.67359
92.60000	-4.77625	-104.79443
92.70000	-4.78234	-104.94832
92.80000	-4.78719	-105.06819
92.90000	-4.79125	-105.14853
93.00000	-4.79547	-105.22947
93.10000	-4.80031	-105.33369
93.20000	-4.80594	-105.44851
93.30000	-4.81312	-105.62353
93.40000	-4.81813	-105.74996
93.50000	-4.82234	-105.83516
93.60000	-4.82719	-105.93188
93.70000	-4.83281	-106.05320
93.80000	-4.83922	-106.19542
93.90000	-4.84391	-106.30552
94.00000	-4.84812	-106.39382
94.10000	-4.85281	-106.48452
94.20000	-4.85781	-106.58558
94.30000	-4.86344	-106.70584
94.40000	-4.87109	-106.86040
94.50000	-4.87531	-106.97398
94.60000	-4.87906	-107.03924
94.70000	-4.88359	-107.13331
94.80000	-4.88922	-107.24676
94.90000	-4.89625	-107.39592
95.00000	-4.90062	-107.50322
95.10000	-4.90484	-107.57964
95.20000	-4.90953	-107.67362
95.30000	-4.91500	-107.78273
95.40000	-4.92047	-107.90556
95.50000	-4.92813	-108.07554
95.60000	-4.93219	-108.17184
95.70000	-4.93609	-108.23763
95.80000	-4.94094	-108.32994
95.90000	-4.94672	-108.45181
96.00000	-4.95344	-108.60950
96.10000	-4.95750	-108.69887
96.20000	-4.96141	-108.75842
96.30000	-4.96578	-108.84825
96.40000	-4.97047	-108.93407
96.50000	-4.97609	-109.04931
96.60000	-4.98281	-109.18060
96.70000	-4.98797	-109.31664
96.80000	-4.99219	-109.38449
96.90000	-4.99688	-109.46556
97.00000	-5.00203	-109.56684
97.10000	-5.00922	-109.71312
97.20000	-5.01422	-109.83460
97.30000	-5.01828	-109.90924
97.40000	-5.02281	-109.99572
97.50000	-5.02812	-110.10146
97.60000	-5.03484	-110.23168
97.70000	-5.04328	-110.44154
97.80000	-5.04609	-110.49448
97.90000	-5.04969	-110.55658
98.00000	-5.05453	-110.63956
98.10000	-5.06031	-110.75266
98.20000	-5.06844	-110.92702
98.30000	-5.07250	-111.04363
98.40000	-5.07609	-111.10366
98.50000	-5.08047	-111.17674
98.60000	-5.08500	-111.26482
98.70000	-5.09016	-111.37719
98.80000	-5.09734	-111.50760
98.90000	-5.10297	-111.66475
99.00000	-5.10703	-111.74463
99.10000	-5.11172	-111.83202
99.20000	-5.11781	-111.96012
99.30000	-5.12469	-112.12423
99.40000	-5.12844	-112.21150
99.50000	-5.13234	-112.28161
99.60000	-5.13687	-112.32901
99.70000	-5.14188	-112.46831
99.80000	-5.14719	-112.58205
99.90000	-5.15406	-112.71112
100.00000	-5.15922	-112.84734
100.10000	-5.16328	-112.91938
100.20000	-5.16781	-113.01137
100.30000	-5.17344	-113.11603
100.40000	-5.18063	-113.27922
100.50000	-5.18531	-113.40161
100.60000	-5.18906	-113.46781
100.70000	-5.19344	-113.54493
100.80000	-5.19859	-113.65362
100.90000	-5.20422	-113.78266
101.00000	-5.21172	-113.94333
101.10000	-5.21609	-114.06212
101.20000	-5.22016	-114.12822
101.30000	-5.22484	-114.22266
101.40000	-5.23031	-114.33765
101.50000	-5.23703	-114.49350
101.60000	-5.24172	-114.60095
101.70000	-5.24578	-114.66966
101.80000	-5.25000	-114.75396
101.90000	-5.25500	-114.85416
102.00000	-5.26078	-114.97211
102.10000	-5.26875	-115.14986
102.20000	-5.27297	-115.26059
102.30000	-5.27688	-115.33342
102.40000	-5.28172	-115.43062
102.50000	-5.28719	-115.54661
102.60000	-5.29359	-115.68866
102.70000	-5.29828	-115.79339
102.80000	-5.30234	-115.88028
102.90000	-5.30703	-115.96201
103.00000	-5.31219	-116.07593
103.10000	-5.31781	-116.20213
103.20000	-5.32547	-116.36354
103.30000	-5.32969	-116.48103
103.40000	-5.33359	-116.55179
103.50000	-5.33812	-116.64362
103.60000	-5.34359	-116.74377
103.70000	-5.35063	-116.89802
103.80000	-5.35531	-117.01935
103.90000	-5.35937	-117.10534
104.00000	-5.36375	-117.17492
104.10000	-5.36891	-117.28112
104.20000	-5.37469	-117.40421
104.30000	-5.38141	-117.56200
104.40000	-5.38578	-117.66399
104.50000	-5.38969	-117.72764
104.60000	-5.39437	-117.81291
104.70000	-5.39969	-117.93056
104.80000	-5.40656	-118.07325
104.90000	-5.41234	-118.21875
105.00000	-5.41625	-118.29416
105.10000	-5.42047	-118.37338
105.20000	-5.42531	-118.46638
105.30001	-5.43063	-118.57051
105.40001	-5.43766	-118.72279
105.50001	-5.44266	-118.83853
105.60001	-5.44672	-118.91052
105.70001	-5.45172	-119.00435
105.80001	-5.45734	-119.11324
105.90001	-5.46453	-119.27152
106.00001	-5.46938	-119.39508
106.10001	-5.47328	-119.46784
106.20001	-5.47813	-119.55447
106.30001	-5.48312	-119.66605
106.40001	-5.48859	-119.78228
106.50001	-5.49609	-119.94911
106.60001	-5.50000	-120.05004
106.70001	-5.50359	-120.10897
106.80001	-5.50844	-120.21115
106.90001	-5.51406	-120.32591
107.00001	-5.52141	-120.50011
107.10001	-5.52594	-120.60855
107.20001	-5.52969	-120.67659
107.30001	-5.53422	-120.76801
107.40001	-5.53969	-120.87205
107.50001	-5.54516	-120.99417
107.60001	-5.55203	-121.14677
107.70001	-5.55656	-121.25387
107.80001	-5.56047	-121.32695
107.90001	-5.56484	-121.40970
108.00001	-5.56984	-121.50724
108.10001	-5.57625	-121.63828
108.20001	-5.58187	-121.78503
108.30001	-5.58641	-121.87409
108.40001	-5.59078	-121.96252
108.50001	-5.59578	-122.05686
108.60001	-5.60109	-122.17583
108.70001	-5.60797	-122.32249
108.80001	-5.61281	-122.45487
108.90001	-5.61687	-122.52377
109.00001	-5.62156	-122.61352
109.10001	-5.62687	-122.72616
109.20001	-5.63297	-122.85420
109.30001	-5.63828	-122.97320
109.40001	-5.64266	-123.05612
109.50001	-5.64719	-123.13978
109.60001	-5.65219	-123.22921
109.70001	-5.65813	-123.36296
109.80001	-5.66625	-123.53637
109.90001	-5.67016	-123.64799
110.00001	-5.67391	-123.70092
110.10001	-5.67844	-123.77961
110.20001	-5.68391	-123.89514
110.30001	-5.69062	-124.03859
110.40001	-5.69578	-124.16247
110.50001	-5.69969	-124.22605
110.60001	-5.70391	-124.30362
110.70001	-5.70859	-124.38865
110.80001	-5.71375	-124.49034
110.90001	-5.72000	-124.59786
111.00001	-5.72641	-124.76952
111.10001	-5.73031	-124.83599
111.20001	-5.73484	-124.91389
111.30001	-5.74063	-125.02222
111.40001	-5.74844	-125.19178
111.50001	-5.75313	-125.31407
111.60001	-5.75672	-125.35417
111.70001	-5.76125	-125.43897
111.80001	-5.76609	-125.53664
111.90001	-5.77156	-125.64096
112.00001	-5.77781	-125.76978
112.10001	-5.78328	-125.90501
112.20001	-5.78719	-125.97232
112.30001	-5.79156	-126.05572
112.40001	-5.79625	-126.14323
112.50001	-5.80281	-126.25583
112.60001	-5.80906	-126.40671
112.70001	-5.81344	-126.49487
112.80001	-5.81766	-126.57438
112.90001	-5.82219	-126.65589
113.00001	-5.82734	-126.75084
113.10001	-5.83359	-126.85947
113.20001	-5.83922	-126.98539
113.30001	-5.84328	-127.05718
113.40001	-5.84781	-127.12513
113.50001	-5.85312	-127.21521
113.60001	-5.86063	-127.34291
113.70001	-5.86641	-127.49630
113.80001	-5.87031	-127.55899
113.90001	-5.87437	-127.62596
114.00001	-5.87938	-127.71426
114.10001	-5.88578	-127.83983
114.19801	-5.89578	-128.06390
114.29801	-5.89891	-128.15948
114.39801	-5.90187	-128.18097
114.49801	-5.90688	-128.27586
114.59801	-5.91188	-128.38191
114.69801	-5.91813	-128.50676
114.79801	-5.92250	-128.61168
114.89801	-5.92656	-128.68413
114.99801	-5.93109	-128.76330
115.09801	-5.93609	-128.86517
115.19801	-5.94172	-128.97749
115.29801	-5.94891	-129.12758
115.39801	-5.95359	-129.24576
115.49801	-5.95734	-129.30349
115.59801	-5.96187	-129.37915
115.69801	-5.96703	-129.47302
115.79801	-5.97453	-129.62674
115.89801	-5.98000	-129.77348
115.99801	-5.98391	-129.83799
116.09801	-5.98828	-129.91542
116.19801	-5.99344	-130.01712
116.29801	-5.99922	-130.13141
116.39801	-6.00609	-130.27902
116.49801	-6.01063	-130.39541
116.59801	-6.01422	-130.45345
116.69801	-6.01859	-130.53007
116.79801	-6.02375	-130.63323
116.89801	-6.03031	-130.76125
116.99801	-6.03625	-130.90925
117.09801	-6.04047	-130.98247
117.19801	-6.04469	-131.05202
117.29801	-6.04922	-131.14899
117.39801	-6.05469	-131.24898
117.49801	-6.06172	-131.38907
117.59801	-6.06734	-131.53766
117.69801	-6.07125	-131.60382
117.79801	-6.07563	-131.67976
117.89801	-6.08078	-131.78381
117.99801	-6.08719	-131.89943
118.09801	-6.09312	-132.04800
118.19801	-6.09719	-132.12459
118.29801	-6.10156	-132.19412
118.39801	-6.10641	-132.28664
118.49801	-6.11172	-132.39303
118.59801	-6.11859	-132.52953
118.69801	-6.12406	-132.67729
118.79801	-6.12750	-132.72075
118.89801	-6.13187	-132.79682
118.99801	-6.13703	-132.88532
119.09801	-6.14422	-133.02986
119.19801	-6.15000	-133.17233
119.29801	-6.15406	-133.24042
119.39801	-6.15828	-133.31628
119.49801	-6.16328	-133.40779
119.59801	-6.16844	-133.50402
119.69801	-6.17563	-133.63561
119.79801	-6.18109	-133.78248
119.89801	-6.18469	-133.83830
119.99801	-6.18906	-133.91262
120.09801	-6.19437	-134.00950
120.19801	-6.20125	-134.15079
120.29801	-6.20641	-134.27830
120.39801	-6.21031	-134.34300
120.49801	-6.21453	-134.41710
120.59801	-6.21953	-134.51394
120.69801	-6.22484	-134.61718
120.79801	-6.23172	-134.74178
120.89801	-6.23750	-134.89801
120.99801	-6.24125	-134.95518
121.09801	-6.24563	-135.03388
121.19801	-6.25047	-135.11679
121.29801	-6.25703	-135.23349
121.39801	-6.26313	-135.37291
121.49801	-6.26734	-135.45655
121.59801	-6.27156	-135.52338
121.69801	-6.27641	-135.60936
121.79801	-6.28234	-135.72071
121.89801	-6.28969	-135.86800
121.99801	-6.29453	-136.00110
122.09801	-6.29813	-136.04297
122.19801	-6.30281	-136.12999
122.29801	-6.30828	-136.23178
122.39801	-6.31578	-136.38766
122.49801	-6.32094	-136.52086
122.59801	-6.32500	-136.61346
122.69801	-6.32891	-136.67911
122.79801	-6.33328	-136.75909
122.89801	-6.33813	-136.84675
122.99801	-6.34484	-136.97812
123.09801	-6.35219	-137.16762
123.19801	-6.35594	-137.23931
123.29801	-6.36062	-137.33073
123.39801	-6.36625	-137.44272
123.49801	-6.37281	-137.57706
123.59801	-6.37703	-137.67952
123.69801	-6.38094	-137.74052
123.79801	-6.38516	-137.82284
123.89801	-6.38984	-137.91427
123.99801	-6.39531	-138.02281
124.09801	-6.40109	-138.14095
124.19801	-6.40766	-138.30085
124.29801	-6.41172	-138.38157
124.39801	-6.41625	-138.45560
124.49801	-6.42172	-138.56950
124.59801	-6.42828	-138.70765
124.69801	-6.43344	-138.83874
124.79801	-6.43750	-138.90210
124.89801	-6.44172	-138.98870
124.99801	-6.44625	-139.06617
125.09801	-6.45156	-139.16850
125.19801	-6.45813	-139.30261
125.29801	-6.46422	-139.46126
125.39801	-6.46813	-139.52796
125.49801	-6.47250	-139.59961
125.59801	-6.47766	-139.69314
125.69801	-6.48469	-139.82849
125.79801	-6.49062	-139.98528
125.89801	-6.49453	-140.04989
125.99801	-6.49844	-140.12252
126.09801	-6.50313	-140.21173
126.19801	-6.50844	-140.31154
126.29801	-6.51531	-140.44191
126.39801	-6.52109	-140.59396
126.49801	-6.52500	-140.66069
126.59801	-6.52937	-140.74625
126.69801	-6.53438	-140.83353
126.79801	-6.54094	-140.95813
126.89801	-6.54672	-141.09498
126.99801	-6.55094	-141.17508
127.09801	-6.55547	-141.24781
127.19801	-6.55984	-141.33057
127.29801	-6.56484	-141.41433
127.39801	-6.57109	-141.51853
127.49801	-6.57797	-141.69189
127.59801	-6.58203	-141.75628
127.69801	-6.58656	-141.82717
127.79801	-6.59203	-141.93404
127.89801	-6.59953	-142.08189
127.99801	-6.60469	-142.21521
128.09801	-6.60813	-142.27460
128.19801	-6.61219	-142.32765
128.29801	-6.61703	-142.41663
128.39801	-6.62219	-142.52049
128.49801	-6.62859	-142.63622
128.59801	-6.63453	-142.79243
128.69801	-6.63844	-142.85655
128.79801	-6.64281	-142.93335
128.89801	-6.64797	-143.03024
128.99801	-6.65359	-143.14240
129.09801	-6.65984	-143.27516
129.19801	-6.66391	-143.34683
129.29801	-6.66797	-143.41107
129.39801	-6.67250	-143.48772
129.49801	-6.67781	-143.58196
129.59801	-6.68406	-143.70850
129.69801	-6.69141	-143.86655
129.79801	-6.69531	-143.93026
129.89801	-6.69969	-144.00314
129.99801	-6.70484	-144.08572
130.09801	-6.71109	-144.19325
130.19801	-6.71750	-144.33672
130.29801	-6.72156	-144.40505
130.39801	-6.72578	-144.47489
130.49801	-6.73062	-144.55427
130.59801	-6.73625	-144.64909
130.69801	-6.74406	-144.79738
130.79801	-6.74953	-144.95750
130.89801	-6.75266	-144.98860
130.99801	-6.75719	-145.06465
131.09801	-6.76250	-145.16552
131.19801	-6.76937	-145.29555
131.29801	-6.77469	-145.42842
131.39801	-6.77844	-145.49237
131.49801	-6.78266	-145.55420
131.59801	-6.78703	-145.62853
131.69801	-6.79188	-145.72144
131.79801	-6.79766	-145.81308
131.89801	-6.80453	-145.97656
131.99801	-6.80859	-146.04591
132.09801	-6.81281	-146.11708
132.19801	-6.81797	-146.21148
132.29801	-6.82562	-146.35186
132.39801	-6.83188	-146.51893
132.49801	-6.83547	-146.58242
132.59801	-6.83969	-146.64856
132.69801	-6.84438	-146.72220
132.79801	-6.84969	-146.83203
132.89801	-6.85594	-146.94659
132.99801	-6.86187	-147.08987
133.09801	-6.86563	-147.15216
133.19801	-6.86984	-147.22233
133.29801	-6.87469	-147.31278
133.39801	-6.88109	-147.42096
133.49801	-6.88766	-147.57493
133.59801	-6.89188	-147.66832
133.69801	-6.89609	-147.72488
133.79801	-6.90094	-147.81713
133.89801	-6.90641	-147.91407
133.99801	-6.91344	-148.05354
134.09801	-6.91875	-148.18695
134.19801	-6.92250	-148.24364
134.29801	-6.92703	-148.32272
134.39801	-6.93219	-148.41951
134.49801	-6.93875	-148.54817
134.59801	-6.94453	-148.69072
134.69801	-6.94844	-148.76001
134.79801	-6.95266	-148.82722
134.89801	-6.95703	-148.90669
134.99801	-6.96266	-149.02356
135.09801	-6.96891	-149.14602
135.19801	-6.97609	-149.33003
135.29801	-6.97969	-149.38830
135.39801	-6.98391	-149.44918
135.49801	-6.98875	-149.54518
135.59801	-6.99500	-149.65828
135.69801	-7.00063	-149.79719
135.79801	-7.00484	-149.86527
135.89801	-7.00906	-149.93332
135.99801	-7.01406	-150.01670
136.09801	-7.01969	-150.13909
136.19801	-7.02594	-150.26158
136.29801	-7.03281	-150.43969
136.39801	-7.03641	-150.49852
136.49801	-7.04031	-150.56123
136.59801	-7.04500	-150.64493
136.69801	-7.05125	-150.76122
136.79801	-7.05766	-150.91543
136.89801	-7.06219	-151.00890
136.99801	-7.06641	-151.08150
137.09801	-7.07109	-151.16899
137.19801	-7.07625	-151.26686
137.29801	-7.08188	-151.37370
137.39801	-7.08859	-151.52940
137.49801	-7.09266	-151.60152
137.59801	-7.09703	-151.67363
137.69801	-7.10219	-151.75913
137.79801	-7.10859	-151.88678
137.89801	-7.11484	-152.03635
137.99801	-7.11891	-152.11560
138.09801	-7.12297	-152.17362
138.19801	-7.12766	-152.24902
138.29801	-7.13312	-152.36020
138.39801	-7.14063	-152.49926
138.49801	-7.14625	-152.65702
138.59801	-7.15000	-152.71933
138.69801	-7.15453	-152.79207
138.79801	-7.15938	-152.89189
138.89801	-7.16609	-153.02202
138.99801	-7.17187	-153.16942
139.09801	-7.17594	-153.24418
139.19801	-7.18016	-153.32094
139.29801	-7.18516	-153.42039
139.39801	-7.19047	-153.52815
139.49801	-7.19687	-153.65063
139.59801	-7.20234	-153.79722
139.69801	-7.20609	-153.84974
139.79801	-7.21047	-153.92597
139.89801	-7.21547	-154.02406
139.99801	-7.22203	-154.15299
140.09801	-7.22844	-154.31370
140.19801	-7.23266	-154.40297
140.29801	-7.23688	-154.46928
140.39801	-7.24172	-154.56302
140.49801	-7.24703	-154.66483
140.59801	-7.25281	-154.78593
140.69801	-7.25844	-154.92240
140.79801	-7.26234	-154.98848
140.89801	-7.26672	-155.06177
140.99801	-7.27188	-155.16172
141.09801	-7.27766	-155.28336
141.19801	-7.28437	-155.43610
141.29801	-7.28922	-155.54769
141.39801	-7.29344	-155.60663
141.49801	-7.29797	-155.69541
141.59801	-7.30328	-155.80983
141.69801	-7.30984	-155.93322
141.79801	-7.31625	-156.10553
141.89801	-7.32000	-156.15264
141.99801	-7.32406	-156.21746
142.09801	-7.32875	-156.30101
142.19801	-7.33406	-156.40625
142.29801	-7.34016	-156.53908
142.39801	-7.34516	-156.64037
142.49801	-7.35000	-156.72337
142.59801	-7.35469	-156.80310
142.69801	-7.35969	-156.89503
142.79801	-7.36500	-156.97819
142.89801	-7.37172	-156.71158
142.99801	-7.37594	-156.79547
143.09801	-7.38016	-156.86159
143.19801	-7.38516	-156.94928
143.29801	-7.39109	-157.07323
143.39801	-7.39797	-157.23105
143.49801	-7.40250	-157.31837
143.59801	-7.40672	-157.37657
143.69801	-7.41141	-157.45974
143.79801	-7.41656	-157.55279
143.89801	-7.42219	-157.65905
143.99801	-7.42906	-157.81677
144.09801	-7.43281	-157.88352
144.19801	-7.43719	-157.93706
144.29801	-7.44219	-158.03085
144.39801	-7.44875	-158.14841
144.49801	-7.45563	-158.30600
144.59801	-7.45938	-158.36504
144.69801	-7.46328	-158.41918
144.79801	-7.46781	-158.49377
144.89801	-7.47297	-158.58474
144.99801	-7.47859	-158.67689
145.09801	-7.48578	-158.82856
145.19801	-7.48969	-158.87855
145.29801	-7.49406	-158.88271
145.39801	-7.49875	-158.89847
145.49801	-7.50406	-158.97039
145.59801	-7.51156	-159.11634
145.69801	-7.51594	-159.19550
145.79801	-7.51984	-159.23843
145.89801	-7.52422	-159.30484
145.99801	-7.52969	-159.39511
146.09801	-7.53578	-159.50432
146.19801	-7.54297	-159.67380
146.29801	-7.54688	-159.73216
146.39801	-7.55109	-159.78429
146.49801	-7.55609	-159.86691
146.59801	-7.56250	-159.97609
146.69801	-7.56937	-160.14796
146.79801	-7.57312	-160.19459
146.89801	-7.57703	-160.24664
146.99801	-7.58156	-160.30695
147.09801	-7.58656	-160.38609
147.19801	-7.59328	-160.50403
147.29801	-7.60172	-160.69771
147.39801	-7.60484	-160.72264
147.49801	-7.60859	-160.73282
147.59801	-7.61359	-160.79128
147.69801	-7.62016	-160.88296
147.79801	-7.62563	-161.01094
147.89801	-7.62953	-161.07003
147.99801	-7.63359	-161.12094
148.09801	-7.63828	-161.18650
148.19801	-7.64344	-161.28254
148.29801	-7.64891	-161.38805
148.39801	-7.65609	-161.52409
148.49801	-7.66047	-161.62266
148.59801	-7.66453	-161.67040
148.69801	-7.66953	-161.75404
148.79801	-7.67578	-161.86774
148.89801	-7.68250	-162.01881
148.99801	-7.68656	-162.08883
149.09801	-7.69063	-162.12068
149.19801	-7.69516	-162.19376
149.29801	-7.70047	-162.27274
149.39801	-7.70687	-162.38108
149.49801	-7.71359	-162.53021
149.59801	-7.71719	-162.55720
149.69801	-7.72125	-162.59784
149.79801	-7.72609	-162.66203
149.89801	-7.73187	-162.76175
149.99801	-7.73875	-162.90519
150.09801	-7.74328	-162.97793
150.19801	-7.74719	-163.02809
150.29801	-7.75156	-163.08399
150.39801	-7.75687	-163.17159
150.49801	-7.76297	-163.28113
150.59801	-7.77047	-163.46163
150.69801	-7.77422	-163.51108
150.79801	-7.77828	-163.55345
150.89801	-7.78344	-163.63829
150.99801	-7.78906	-163.73432
151.09801	-7.79531	-163.86250
151.19801	-7.79969	-163.92711
151.29801	-7.80406	-163.97789
151.39801	-7.80875	-164.04137
151.49801	-7.81406	-164.13064
151.59801	-7.82031	-164.23875
151.69801	-7.82719	-164.39147
151.79801	-7.83078	-164.42929
151.89801	-7.83469	-164.46744
151.99801	-7.83953	-164.53429
152.09801	-7.84547	-164.64667
152.19801	-7.85250	-164.79976
152.29801	-7.85688	-164.88011
152.39801	-7.86109	-164.92219
152.49801	-7.86563	-164.98765
152.59801	-7.87078	-165.05861
152.69801	-7.87625	-165.16225
152.79801	-7.88281	-165.29536
152.89801	-7.88688	-165.35917
152.99801	-7.89141	-165.41559
153.09801	-7.89672	-165.49757
153.19801	-7.90266	-165.60511
153.29801	-7.90938	-165.74483
153.39801	-7.91359	-165.81865
153.49801	-7.91781	-165.85343
153.59801	-7.92219	-165.90300
153.69801	-7.92703	-165.97645
153.79801	-7.93250	-166.06784
153.89801	-7.93953	-166.21473
153.99801	-7.94375	-166.28166
154.09801	-7.94781	-166.32919
154.19801	-7.95281	-166.39054
154.29801	-7.95875	-166.48084
154.39801	-7.96547	-166.61480
154.49801	-7.97031	-166.70208
154.59801	-7.97469	-166.74395
154.69801	-7.97922	-166.81136
154.79801	-7.98438	-166.87860
154.89801	-7.99063	-166.99415
154.99801	-7.99828	-167.17122
155.09801	-8.00188	-167.21560
155.19801	-8.00609	-167.26768
155.29801	-8.01094	-167.33411
155.39801	-8.01719	-167.45012
155.49801	-8.02313	-167.57622
155.59801	-8.02719	-167.63207
155.69801	-8.03094	-167.67414
155.79801	-8.03531	-167.72978
155.89801	-8.04031	-167.81004
155.99801	-8.04609	-167.90354
156.09801	-8.05312	-168.05848
156.19801	-8.05750	-168.13266
156.29801	-8.06156	-168.17595
156.39801	-8.06625	-168.24168
156.49801	-8.07219	-168.33477
156.59801	-8.07906	-168.48080
156.69801	-8.08375	-168.55198
156.79801	-8.08750	-168.58956
156.89801	-8.09172	-168.62816
156.99801	-8.09672	-168.69652
157.09801	-8.10250	-168.79058
157.19801	-8.11016	-168.95220
157.29801	-8.11500	-169.03992
157.39801	-8.11938	-169.08339
157.49801	-8.12453	-169.15770
157.59801	-8.13062	-169.25870
157.69801	-8.13594	-169.35040
157.79801	-8.14000	-169.38744
157.89801	-8.14406	-169.44331
157.99801	-8.14859	-169.49891
158.09801	-8.15391	-169.58040
158.19801	-8.15984	-169.70240
158.29801	-8.16734	-169.86309
158.39801	-8.17125	-169.91380
158.49801	-8.17516	-169.93947
158.59801	-8.17969	-169.98798
158.69801	-8.18484	-170.07142
158.79801	-8.19156	-170.20190
158.89801	-8.19641	-170.28610
158.99801	-8.20062	-170.33263
159.09801	-8.20531	-170.38116
159.19801	-8.21063	-170.45929
159.29801	-8.21641	-170.55550
159.39801	-8.22344	-170.68002
159.49801	-8.22781	-170.75352
159.59801	-8.23188	-170.77288
159.69801	-8.23687	-170.84576
159.79801	-8.24281	-170.94302
159.89801	-8.24984	-171.08688
159.99801	-8.25438	-171.14624
160.09801	-8.25812	-171.16477
160.19801	-8.26219	-171.21504
160.29801	-8.26719	-171.27426
160.39801	-8.27266	-171.37192
160.49801	-8.28016	-171.51882
160.59801	-8.28516	-171.62426
160.69801	-8.28906	-171.64408
160.79801	-8.29406	-171.70477
160.89801	-8.29984	-171.79465
160.99801	-8.30625	-171.91643
161.09801	-8.31047	-171.97020
161.19801	-8.31453	-172.00352
161.29801	-8.31906	-172.06208
161.39801	-8.32422	-172.13517
161.49801	-8.32969	-172.21768
161.59801	-8.33734	-172.35316
161.69801	-8.34156	-172.41766
161.79801	-8.34563	-172.44326
161.89801	-8.35016	-172.49992
161.99801	-8.35578	-172.59005
162.09801	-8.36281	-172.72091
162.19801	-8.36766	-172.79230
162.29801	-8.37188	-172.83206
162.39801	-8.37672	-172.88367
162.49801	-8.38156	-172.94522
162.59801	-8.38672	-173.01218
162.69801	-8.39375	-173.15614
162.79801	-8.39766	-173.19892
162.89801	-8.40172	-173.23969
162.99801	-8.40656	-173.29320
163.09801	-8.41203	-173.37132
163.19801	-8.41906	-173.49927
163.29801	-8.42375	-173.57492
163.39801	-8.42797	-173.61669
163.49801	-8.43297	-173.68282
163.59801	-8.43859	-173.77181
163.69801	-8.44578	-173.89123
163.79801	-8.45328	-174.08903
163.89801	-8.45609	-174.08085
163.99801	-8.46016	-174.10107
164.09801	-8.46500	-174.16304
164.19801	-8.47031	-174.24645
164.29801	-8.47656	-174.37403
164.39801	-8.48078	-174.42529
164.49801	-8.48484	-174.45771
164.59801	-8.48938	-174.52420
164.69801	-8.49469	-174.61176
164.79801	-8.50063	-174.70942
164.89801	-8.50781	-174.85738
164.99801	-8.51141	-174.88417
165.09801	-8.51531	-174.91004
165.19801	-8.52016	-174.97002
165.29801	-8.52594	-175.05847
165.39801	-8.53375	-175.22524
165.49801	-8.53875	-175.30936
165.59801	-8.54250	-175.31544
165.69801	-8.54656	-175.35017
165.79801	-8.55141	-175.40686
165.89801	-8.55688	-175.49573
165.99801	-8.56391	-175.64450
166.09801	-8.56828	-175.70725
166.19801	-8.57219	-175.73515
166.29801	-8.57703	-175.79730
166.39801	-8.58250	-175.87891
166.49801	-8.58906	-175.99766
166.59801	-8.59422	-176.08729
166.69801	-8.59859	-176.13439
166.79801	-8.60312	-176.18006
166.89801	-8.60797	-176.25156
166.99801	-8.61375	-176.33200
167.09801	-8.62109	-176.47025
167.19801	-8.62531	-176.52857
167.29801	-8.62938	-176.55170
167.39801	-8.63391	-176.59761
167.49801	-8.63953	-176.68197
167.59801	-8.64688	-176.82602
167.69801	-8.65156	-176.90408
167.79801	-8.65547	-176.92199
167.89801	-8.66000	-176.98430
167.99801	-8.66516	-177.04777
168.09801	-8.67047	-177.12294
168.19801	-8.67750	-177.25082
168.29801	-8.68188	-177.31602
168.39801	-8.68594	-177.35034
168.49801	-8.69078	-177.40452
168.59801	-8.69625	-177.47737
168.69801	-8.70313	-177.60536
168.79801	-8.70781	-177.67170
168.89801	-8.71188	-177.69676
168.99801	-8.71625	-177.73862
169.09801	-8.72125	-177.80121
169.19801	-8.72688	-177.89638
169.29801	-8.73469	-178.04363
169.39801	-8.73906	-178.12122
169.49801	-8.74313	-178.13909
169.59801	-8.74781	-178.17654
169.69801	-8.75313	-178.25143
169.79801	-8.75969	-178.36022
169.89801	-8.76453	-178.43601
169.99801	-8.76875	-178.46753
170.09801	-8.77313	-178.51740
170.19801	-8.77797	-178.58042
170.29801	-8.78375	-178.67272
170.39801	-8.79156	-178.81082
170.49801	-8.79563	-178.87847
170.59801	-8.79938	-178.87610
170.69801	-8.80391	-178.91988
170.79801	-8.80969	-179.00181
170.89801	-8.81734	-179.15471
170.99801	-8.82266	-179.26148
171.09801	-8.82688	-179.28062
171.19801	-8.83172	-179.33796
171.29801	-8.83703	-179.43601
171.39801	-8.84219	-179.50042
171.49801	-8.84844	-179.61733
171.59801	-8.85266	-179.67296
171.69801	-8.85656	-179.69501
171.79801	-8.86141	-179.75837
171.89801	-8.86688	-179.84790
171.99801	-8.87313	-179.97597
172.09801	-8.87781	-180.03702
172.19801	-8.88188	-180.07253
172.29801	-8.88641	-180.11953
172.39801	-8.89172	-180.20761
172.49801	-8.89766	-180.29684
172.59801	-8.90500	-180.45014
172.69801	-8.90938	-180.51767
172.79801	-8.91312	-180.52079
172.89801	-8.91781	-180.56713
172.99801	-8.92297	-180.63430
173.09801	-8.92969	-180.74661
173.19801	-8.93500	-180.85511
173.29801	-8.93938	-180.89499
173.39801	-8.94391	-180.93795
173.49801	-8.94906	-181.00731
173.59801	-8.95484	-181.09925
173.69801	-8.96187	-181.23943
173.79801	-8.96594	-181.27692
173.89801	-8.96969	-181.30153
173.99801	-8.97422	-181.33962
174.09801	-8.97953	-181.41520
174.19801	-8.98625	-181.54053
174.29801	-8.99156	-181.64296
174.39801	-8.99578	-181.67932
174.49801	-9.00031	-181.71707
174.59801	-9.00516	-181.78163
174.69801	-9.01016	-181.84632
174.79801	-9.01734	-181.97234
174.89801	-9.02219	-182.05072
174.99801	-9.02656	-182.09076
175.09801	-9.03109	-182.12819
175.19801	-9.03656	-182.19402
175.29801	-9.04328	-182.31928
175.39801	-9.04797	-182.38817
175.49801	-9.05219	-182.42311
175.59801	-9.05672	-182.45719
175.69801	-9.06187	-182.53230
175.79801	-9.06766	-182.61847
175.89801	-9.07547	-182.77183
175.99801	-9.07984	-182.84234
176.09801	-9.08359	-182.84018
176.19801	-9.08781	-182.86248
176.29801	-9.09297	-182.93335
176.39801	-9.10047	-183.06802
176.49801	-9.10547	-183.16746
176.59801	-9.10938	-183.17880
176.69801	-9.11391	-183.21849
176.79801	-9.11891	-183.29249
176.89801	-9.12437	-183.36378
176.99801	-9.13063	-183.47345
177.09801	-9.13578	-183.55528
177.19801	-9.14016	-183.58794
177.29801	-9.14500	-183.63698
177.39801	-9.15047	-183.70490
177.49801	-9.15688	-183.81351
177.59801	-9.16203	-183.89048
177.69801	-9.16594	-183.89970
177.79801	-9.17000	-183.92891
177.89801	-9.17484	-183.98172
177.99801	-9.18031	-184.06564
178.09801	-9.18812	-184.21400
178.19801	-9.19297	-184.29570
178.29801	-9.19688	-184.29908
178.39801	-9.20141	-184.33638
178.49801	-9.20656	-184.39324
178.59801	-9.21266	-184.48989
178.69801	-9.21797	-184.57435
178.79801	-9.22219	-184.60615
178.89801	-9.22672	-184.63463
178.99801	-9.23156	-184.69487
179.09801	-9.23719	-184.76811
179.19801	-9.24484	-184.89106
179.29801	-9.24969	-184.98394
179.39801	-9.25344	-184.98100
179.49801	-9.25812	-185.01477
179.59801	-9.26359	-185.07805
179.69801	-9.27141	-185.22319
179.79801	-9.27625	-185.30065
179.89801	-9.28016	-185.30166
179.99801	-9.28469	-185.33821
180.09801	-9.29000	-185.40396
180.19801	-9.29547	-185.48289
180.29801	-9.30281	-185.62628
180.39801	-9.30672	-185.66930
180.49801	-9.31063	-185.67100
180.59801	-9.31516	-185.72184
180.69801	-9.32047	-185.81514
180.79801	-9.32734	-185.92866
180.89801	-9.33250	-186.01950
180.99801	-9.33641	-186.02768
181.09801	-9.34047	-186.03955
181.19801	-9.34500	-186.09957
181.29801	-9.35047	-186.17339
181.39801	-9.35750	-186.28694
181.49801	-9.36313	-186.39916
181.59801	-9.36703	-186.40921
181.69801	-9.37156	-186.44027
181.79801	-9.37703	-186.50547
181.89801	-9.38406	-186.62199
181.99801	-9.38922	-186.70453
182.09801	-9.39328	-186.71951
182.19801	-9.39797	-186.76513
182.29801	-9.40344	-186.83308
182.39801	-9.40922	-186.92446
182.49801	-9.41641	-187.05393
182.59801	-9.42016	-187.07892
182.69801	-9.42375	-187.07341
182.79801	-9.42812	-187.10780
182.89801	-9.43328	-187.17165
182.99801	-9.43984	-187.28684
183.09801	-9.44578	-187.41003
183.19801	-9.45016	-187.44171
183.29801	-9.45453	-187.46898
183.39801	-9.45953	-187.52007
183.49801	-9.46531	-187.59151
183.59801	-9.47203	-187.70453
183.69801	-9.47703	-187.79822
183.79801	-9.48078	-187.78460
183.89801	-9.48547	-187.82665
183.99801	-9.49109	-187.91425
184.09801	-9.49828	-188.06076
184.19801	-9.50281	-188.11116
184.29801	-9.50672	-188.11449
184.39801	-9.51078	-188.14267
184.49801	-9.51531	-188.19816
184.59801	-9.52078	-188.28335
184.69801	-9.52781	-188.39850
184.79801	-9.53375	-188.53214
184.89801	-9.53750	-188.52949
184.99801	-9.54219	-188.56326
185.09801	-9.54781	-188.62493
185.19801	-9.55453	-188.74843
185.29801	-9.55938	-188.81752
185.39801	-9.56328	-188.82410
185.49801	-9.56766	-188.86034
185.59801	-9.57234	-188.91101
185.69801	-9.57781	-188.98736
185.79801	-9.58516	-189.11751
185.89801	-9.59062	-189.21803
185.99801	-9.59438	-189.20338
186.09801	-9.59875	-189.23813
186.19801	-9.60391	-189.29565
186.29801	-9.61078	-189.41203
186.39801	-9.61609	-189.50342
186.49801	-9.62031	-189.52529
186.59801	-9.62469	-189.55165
186.69801	-9.63000	-189.61956
186.79801	-9.63563	-189.70193
186.89801	-9.64281	-189.84058
186.99801	-9.64672	-189.87736
187.09801	-9.65063	-189.88025
187.19801	-9.65547	-189.93235
187.29801	-9.66094	-190.00825
187.39801	-9.66891	-190.16616
187.49801	-9.67391	-190.24937
187.59801	-9.67734	-190.23417
187.69801	-9.68172	-190.26574
187.79801	-9.68688	-190.34325
187.89801	-9.69250	-190.43550
187.99801	-9.69953	-190.56945
188.09801	-9.70391	-190.63497
188.19801	-9.70797	-190.62608
188.29801	-9.71297	-190.68190
188.39801	-9.71891	-190.77195
188.49801	-9.72547	-190.90770
188.59801	-9.72953	-190.94545
188.69801	-9.73328	-190.94485
188.79801	-9.73750	-190.97710
188.89801	-9.74234	-191.04226
188.99801	-9.74797	-191.12703
189.09801	-9.75469	-191.23982
189.19801	-9.76078	-191.35204
189.29801	-9.76469	-191.35104
189.39801	-9.76922	-191.37619
189.49801	-9.77469	-191.45603
189.59801	-9.78141	-191.58033
189.69801	-9.78672	-191.65425
189.79801	-9.79047	-191.65225
189.89801	-9.79453	-191.66879
189.99801	-9.79938	-191.71847
190.09801	-9.80469	-191.78812
190.19801	-9.81031	-191.87579
190.29801	-9.81594	-191.97230
190.39801	-9.82047	-192.02328
190.49801	-9.82531	-192.06452
190.59801	-9.83047	-192.13171
190.69801	-9.83719	-192.22419
190.79801	-9.84328	-192.33258
190.89801	-9.84719	-192.32841
190.99801	-9.85156	-192.35539
191.09801	-9.85641	-192.40394
191.19801	-9.86172	-192.47861
191.29801	-9.86813	-192.56735
191.39801	-9.87359	-192.67039
191.49801	-9.87766	-192.67239
191.59801	-9.88234	-192.70070
191.69801	-9.88750	-192.76094
191.79801	-9.89344	-192.84378
191.89801	-9.89906	-192.93404
191.99801	-9.90359	-192.98005
192.09801	-9.90812	-192.99619
192.19801	-9.91297	-193.04700
192.29801	-9.91859	-193.12215
192.39801	-9.92531	-193.21382
192.49801	-9.93016	-193.29585
192.59801	-9.93406	-193.29195
192.69801	-9.93875	-193.33285
192.79801	-9.94422	-193.39594
192.89801	-9.95156	-193.51664
192.99801	-9.95703	-193.61159
193.09801	-9.96078	-193.59115
193.19801	-9.96516	-193.63473
193.29801	-9.96984	-193.65801
193.39801	-9.97453	-193.71001
193.49801	-9.98078	-193.80009
193.59801	-9.98688	-193.93094
193.69801	-9.99094	-193.94068
193.79801	-9.99563	-193.96755
193.89801	-10.00109	-194.03969
193.99801	-10.00875	-194.16641
194.09801	-10.01375	-194.24221
194.19801	-10.01734	-194.22957
194.29801	-10.02156	-194.24918
194.39801	-10.02641	-194.30815
194.49801	-10.03219	-194.38818
194.59801	-10.03938	-194.49468
194.69801	-10.04453	-194.59693
194.79801	-10.04797	-194.56086
194.89801	-10.05203	-194.57158
194.99801	-10.05672	-194.61696
195.09801	-10.06312	-194.70865
195.19801	-10.06984	-194.86369
195.29801	-10.07391	-194.87680
195.39801	-10.07797	-194.88737
195.49801	-10.08297	-194.92292
195.59801	-10.08859	-195.00299
195.69801	-10.09484	-195.08557
195.79801	-10.10219	-195.25845
195.89801	-10.10578	-195.24670
195.99801	-10.11063	-195.26364
196.09801	-10.11641	-195.35391
196.19801	-10.12422	-195.51298
196.29801	-10.12781	-195.52977
196.39801	-10.13109	-195.49800
196.49801	-10.13516	-195.52083
196.59801	-10.14000	-195.58471
196.69801	-10.14547	-195.66816
196.79801	-10.15234	-195.77256
196.89801	-10.15875	-195.93199
196.99801	-10.16203	-195.89405
197.09801	-10.16625	-195.91269
197.19801	-10.17125	-195.96061
197.29801	-10.17781	-196.06733
197.39801	-10.18359	-196.18493
197.49801	-10.18781	-196.20264
197.59801	-10.19203	-196.22774
197.69801	-10.19703	-196.28201
197.79801	-10.20266	-196.36969
197.89801	-10.20969	-196.47652
197.99801	-10.21516	-196.58971
198.09801	-10.21844	-196.55870
198.19801	-10.22281	-196.59378
198.29801	-10.22781	-196.65390
198.39801	-10.23406	-196.75197
198.49801	-10.24016	-196.86964
198.59801	-10.24469	-196.89624
198.69801	-10.24906	-196.91862
198.79801	-10.25422	-196.97979
198.89801	-10.25922	-197.03762
198.99801	-10.26641	-197.15977
199.09801	-10.27156	-197.25846
199.19801	-10.27531	-197.25259
199.29801	-10.27984	-197.28057
199.39801	-10.28500	-197.34983
199.49801	-10.29203	-197.45824
199.59801	-10.29750	-197.55948
199.69801	-10.30141	-197.55439
[truncated: 4,996 more rows]
