# Supplementary material for: Strengthening of 3D Printed Fused Deposition Manufactured Parts Using the Fill Compositing Technique
Source: PLoS One. 2015 Apr 16;10(4):e0122915. doi: 10.1371/journal.pone.0122915 (PMC4400136; doi:10.1371/journal.pone.0122915)
Supplement: S1 File — This is the raw data and information on all the samples presented in this manuscript. (ZIP) [file pone.0122915.s001.zip › Specimen_RawData_127.csv]

Time	Extension	Load
(sec)	(mm)	(N)
0.00000	-0.00016	-0.01502
0.10000	-0.00047	-0.01515
0.20000	-0.00438	-0.01792
0.30000	-0.01422	-0.01455
0.40000	-0.01953	-0.01761
0.50000	-0.02453	-0.01748
0.60000	-0.03000	-0.01814
0.70000	-0.03625	-0.01541
0.80000	-0.04391	-0.01048
0.90000	-0.04719	-0.01299
1.00000	-0.05172	-0.01298
1.10000	-0.05688	-0.01283
1.20000	-0.06328	-0.01926
1.30000	-0.06906	-0.01174
1.40000	-0.07281	-0.01403
1.50000	-0.07688	-0.01267
1.60000	-0.08141	-0.01944
1.70000	-0.08656	-0.01075
1.80000	-0.09281	-0.01591
1.90000	-0.10000	-0.01613
2.00000	-0.10344	-0.01437
2.10000	-0.10750	-0.01820
2.20000	-0.11219	-0.01002
2.30000	-0.11812	-0.01338
2.40000	-0.12516	-0.01636
2.50000	-0.12969	-0.01112
2.60000	-0.13391	-0.02109
2.70000	-0.13859	-0.01248
2.80000	-0.14391	-0.01385
2.90000	-0.14953	-0.01686
3.00000	-0.15641	-0.01314
3.10000	-0.16031	-0.01610
3.20000	-0.16469	-0.00739
3.30000	-0.16969	-0.01652
3.40000	-0.17547	-0.01398
3.50000	-0.18203	-0.01234
3.60000	-0.18641	-0.01369
3.70000	-0.19078	-0.01516
3.80000	-0.19547	-0.01783
3.90000	-0.20062	-0.00729
4.00000	-0.20641	-0.01348
4.10000	-0.21313	-0.00552
4.20000	-0.21703	-0.00969
4.30000	-0.22125	-0.01055
4.40000	-0.22625	-0.01612
4.50000	-0.23234	-0.01115
4.60000	-0.23859	-0.01924
4.70000	-0.24297	-0.01635
4.80000	-0.24719	-0.00868
4.90000	-0.25203	-0.01126
5.00000	-0.25734	-0.08262
5.10000	-0.26328	-0.14909
5.20000	-0.26969	-0.28921
5.30000	-0.27359	-0.38458
5.40000	-0.27797	-0.48534
5.50000	-0.28297	-0.60527
5.60000	-0.28875	-0.73952
5.70000	-0.29516	-0.89353
5.80000	-0.29938	-1.00814
5.90000	-0.30359	-1.10138
6.00000	-0.30828	-1.21048
6.10000	-0.31391	-1.34169
6.20000	-0.31984	-1.48336
6.30000	-0.32672	-1.65934
6.40000	-0.33047	-1.75254
6.50000	-0.33469	-1.85292
6.60000	-0.33937	-1.95854
6.70000	-0.34516	-2.08974
6.80000	-0.35188	-2.25823
6.90000	-0.35656	-2.37914
7.00000	-0.36078	-2.47827
7.10000	-0.36547	-2.59265
7.20000	-0.37062	-2.72201
7.30000	-0.37656	-2.85067
7.40000	-0.38297	-3.01452
7.50000	-0.38688	-3.11680
7.60000	-0.39141	-3.22580
7.70000	-0.39641	-3.33559
7.80000	-0.40234	-3.47078
7.90000	-0.40875	-3.63115
8.00000	-0.41344	-3.74319
8.10000	-0.41750	-3.84884
8.20000	-0.42250	-3.95827
8.30000	-0.42875	-4.10725
8.40000	-0.43781	-4.32803
8.50000	-0.44219	-4.49659
8.60000	-0.44453	-4.53663
8.70000	-0.44875	-4.64272
8.80000	-0.45344	-4.76584
8.90000	-0.45891	-4.89342
9.00000	-0.46453	-5.03929
9.10000	-0.46922	-5.16843
9.20000	-0.47359	-5.27223
9.30000	-0.47844	-5.39540
9.40000	-0.48375	-5.52007
9.50000	-0.49016	-5.66895
9.60000	-0.49750	-5.86632
9.70000	-0.50125	-5.96768
9.80000	-0.50531	-6.06758
9.90000	-0.50984	-6.17352
10.00000	-0.51531	-6.30485
10.10000	-0.52078	-6.44420
10.20000	-0.52563	-6.56392
10.30000	-0.53016	-6.68166
10.40000	-0.53516	-6.80093
10.50000	-0.54094	-6.94337
10.60000	-0.54750	-7.09509
10.70000	-0.55422	-7.29374
10.80000	-0.55766	-7.37897
10.90000	-0.56188	-7.47127
11.00000	-0.56688	-7.59026
11.10000	-0.57250	-7.73267
11.20000	-0.57859	-7.89455
11.30000	-0.58344	-8.02724
11.40000	-0.58750	-8.11868
11.50000	-0.59187	-8.22890
11.60000	-0.59656	-8.35347
11.70000	-0.60203	-8.48089
11.80000	-0.60891	-8.64994
11.90000	-0.61375	-8.78925
12.00000	-0.61828	-8.89489
12.10000	-0.62328	-9.01789
12.20000	-0.62906	-9.15784
12.30000	-0.63531	-9.31492
12.40000	-0.63984	-9.43150
12.50000	-0.64406	-9.52860
12.60000	-0.64875	-9.62417
12.70000	-0.65359	-9.74294
12.80000	-0.65891	-9.86980
12.90000	-0.66641	-10.02895
13.00000	-0.67094	-10.15158
13.10000	-0.67547	-10.26597
13.20000	-0.68047	-10.38024
13.30000	-0.68625	-10.52233
13.40000	-0.69234	-10.67864
13.50000	-0.69688	-10.78919
13.60000	-0.70109	-10.89665
13.70000	-0.70562	-11.00314
13.80000	-0.71063	-11.12367
13.90000	-0.71609	-11.25086
14.00000	-0.72219	-11.38751
14.10000	-0.72703	-11.51348
14.20000	-0.73141	-11.61007
14.30000	-0.73641	-11.72252
14.40000	-0.74266	-11.86270
14.50000	-0.75016	-12.05715
14.60000	-0.75438	-12.16728
14.70000	-0.75828	-12.26034
14.80000	-0.76266	-12.35626
14.90000	-0.76750	-12.46925
15.00000	-0.77297	-12.60545
15.10000	-0.78031	-12.77815
15.20000	-0.78484	-12.90767
15.30000	-0.78875	-13.00369
15.40000	-0.79359	-13.12612
15.50000	-0.79906	-13.25114
15.60000	-0.80547	-13.41604
15.70000	-0.81000	-13.52435
15.80000	-0.81422	-13.63409
15.90000	-0.81891	-13.74238
16.00000	-0.82406	-13.85939
16.10000	-0.82984	-13.98907
16.20000	-0.83781	-14.15632
16.30000	-0.84156	-14.26038
16.40000	-0.84516	-14.33707
16.50000	-0.84969	-14.43939
16.60000	-0.85516	-14.56431
16.70000	-0.86203	-14.73195
16.80000	-0.86703	-14.85825
16.90000	-0.87141	-14.96372
17.00000	-0.87641	-15.07487
17.10000	-0.88219	-15.21548
17.20000	-0.88875	-15.36776
17.30000	-0.89516	-15.54465
17.40000	-0.89844	-15.62110
17.50000	-0.90250	-15.71404
17.60000	-0.90766	-15.84293
17.70000	-0.91328	-15.96874
17.80000	-0.92000	-16.14037
17.90000	-0.92438	-16.25383
18.00000	-0.92828	-16.34733
18.10000	-0.93281	-16.45920
18.20000	-0.93781	-16.57893
18.30000	-0.94344	-16.71341
18.40000	-0.95047	-16.90176
18.50000	-0.95469	-17.00620
18.60000	-0.95875	-17.10242
18.70000	-0.96344	-17.21465
18.80000	-0.96891	-17.34781
18.90000	-0.97656	-17.53874
19.00000	-0.98141	-17.66854
19.10000	-0.98547	-17.76818
19.20000	-0.99000	-17.87858
19.30000	-0.99516	-18.00205
19.40000	-1.00094	-18.14439
19.50000	-1.00813	-18.33121
19.60000	-1.01172	-18.41752
19.70000	-1.01563	-18.50378
19.80000	-1.02031	-18.62147
19.90000	-1.02578	-18.76571
20.00000	-1.03266	-18.92803
20.10000	-1.03797	-19.07655
20.20000	-1.04219	-19.18188
20.30000	-1.04672	-19.29447
20.40000	-1.05188	-19.42190
20.50000	-1.05750	-19.55244
20.60000	-1.06422	-19.72503
20.70000	-1.06813	-19.82375
20.80000	-1.07219	-19.92947
20.90000	-1.07703	-20.04408
21.00000	-1.08281	-20.18331
21.10000	-1.08984	-20.36724
21.20000	-1.09453	-20.48353
21.30000	-1.09875	-20.58606
21.40000	-1.10313	-20.69934
21.50000	-1.10828	-20.82491
21.60000	-1.11391	-20.96708
21.70000	-1.12094	-21.15193
21.80000	-1.12500	-21.25721
21.90000	-1.12922	-21.35503
22.00000	-1.13422	-21.48559
22.10000	-1.13969	-21.61592
22.20000	-1.14594	-21.77791
22.30000	-1.15094	-21.90551
22.40000	-1.15500	-22.00508
22.50000	-1.15938	-22.11747
22.60000	-1.16453	-22.24421
22.70000	-1.17000	-22.37943
22.80000	-1.17688	-22.54453
22.90000	-1.18156	-22.67519
23.00000	-1.18578	-22.77011
23.10000	-1.19047	-22.89406
23.20000	-1.19578	-23.03136
23.30000	-1.20250	-23.20255
23.40000	-1.20750	-23.33272
23.50000	-1.21156	-23.42576
23.60000	-1.21625	-23.53713
23.70000	-1.22156	-23.67142
23.80000	-1.22750	-23.81667
23.90000	-1.23500	-24.01501
24.00000	-1.23891	-24.11282
24.10000	-1.24297	-24.20479
24.20000	-1.24781	-24.30168
24.30000	-1.25344	-24.42641
24.40000	-1.26000	-24.57419
24.50000	-1.26469	-24.69356
24.60000	-1.26859	-24.79010
24.70000	-1.27313	-24.89146
24.80000	-1.27828	-25.02284
24.90000	-1.28406	-25.16112
25.00000	-1.29172	-25.35383
25.10000	-1.29547	-25.45664
25.20000	-1.29984	-25.55440
25.30000	-1.30469	-25.68679
25.40000	-1.31094	-25.82596
25.50000	-1.31828	-26.03098
25.60000	-1.32203	-26.12442
25.70000	-1.32562	-26.20434
25.80000	-1.32984	-26.30597
25.90000	-1.33453	-26.42313
26.00000	-1.34000	-26.55639
26.10000	-1.34641	-26.70074
26.20000	-1.35156	-26.84577
26.30000	-1.35562	-26.94861
26.40000	-1.36031	-27.06091
26.50000	-1.36594	-27.20515
26.60000	-1.37391	-27.39508
26.70000	-1.37891	-27.53741
26.80000	-1.38266	-27.62206
26.90000	-1.38719	-27.73182
27.00000	-1.39250	-27.86264
27.10000	-1.39812	-28.00852
27.20000	-1.40453	-28.16768
27.30000	-1.40875	-28.27840
27.40000	-1.41281	-28.36168
27.50000	-1.41766	-28.48441
27.60000	-1.42297	-28.62019
27.70000	-1.42969	-28.78920
27.80000	-1.43469	-28.91556
27.90000	-1.43875	-29.01412
28.00000	-1.44328	-29.12753
28.10000	-1.44859	-29.26179
28.20000	-1.45453	-29.40972
28.30000	-1.46125	-29.58962
28.40000	-1.46516	-29.68378
28.50000	-1.46906	-29.77579
28.60000	-1.47406	-29.89288
28.70000	-1.47969	-30.02970
28.80000	-1.48672	-30.20777
28.90000	-1.49172	-30.33301
29.00000	-1.49578	-30.42747
29.10000	-1.50047	-30.53712
29.20000	-1.50531	-30.65315
29.30000	-1.51078	-30.78746
29.40000	-1.51781	-30.95705
29.50000	-1.52203	-31.06113
29.60000	-1.52594	-31.15156
29.70000	-1.53078	-31.26967
29.80000	-1.53641	-31.40413
29.90000	-1.54375	-31.59259
30.00000	-1.54828	-31.70993
30.10000	-1.55234	-31.80223
30.20000	-1.55703	-31.92011
30.30000	-1.56187	-32.03257
30.40000	-1.56734	-32.17119
30.50000	-1.57469	-32.35161
30.60000	-1.57922	-32.46406
30.70000	-1.58312	-32.55184
30.80000	-1.58750	-32.65994
30.90000	-1.59250	-32.77043
31.00000	-1.59906	-32.92873
31.10000	-1.60469	-33.07644
31.20000	-1.60922	-33.18033
31.30000	-1.61406	-33.30079
31.40000	-1.61937	-33.42889
31.50000	-1.62547	-33.57599
31.60000	-1.63234	-33.75069
31.70000	-1.63594	-33.83451
31.80000	-1.63984	-33.91484
31.90000	-1.64453	-34.03044
32.00000	-1.64969	-34.16264
32.10000	-1.65641	-34.31912
32.20000	-1.66188	-34.45997
32.30000	-1.66594	-34.55304
32.40000	-1.67016	-34.63827
32.50000	-1.67484	-34.75019
32.60000	-1.68016	-34.88592
32.70000	-1.68672	-35.03355
32.80000	-1.69219	-35.17607
32.90000	-1.69656	-35.27479
33.00000	-1.70156	-35.38478
33.10000	-1.70766	-35.52668
33.20000	-1.71531	-35.73452
33.30000	-1.71984	-35.85045
33.40000	-1.72344	-35.92384
33.50000	-1.72781	-36.01957
33.60000	-1.73266	-36.14118
33.70000	-1.73781	-36.27504
33.80000	-1.74516	-36.43059
33.90000	-1.75016	-36.54585
34.00000	-1.75391	-36.60881
34.10000	-1.75844	-36.71484
34.20000	-1.76422	-36.84951
34.30000	-1.77094	-37.03189
34.40000	-1.77516	-37.13184
34.50000	-1.77906	-37.21844
34.60000	-1.78344	-37.32953
34.70000	-1.78859	-37.45096
34.80000	-1.79391	-37.59805
34.90000	-1.80109	-37.76051
35.00000	-1.80625	-37.91111
35.10000	-1.81031	-37.99332
35.20000	-1.81500	-38.10656
35.30000	-1.82047	-38.24218
35.40000	-1.82750	-38.42923
35.50000	-1.83219	-38.55516
35.60000	-1.83609	-38.63580
35.70000	-1.84031	-38.73646
35.80000	-1.84547	-38.85813
35.90000	-1.85109	-38.99669
36.00000	-1.85859	-39.17991
36.10000	-1.86328	-39.31474
36.20000	-1.86719	-39.40016
36.30000	-1.87188	-39.50322
36.40000	-1.87688	-39.62609
36.50000	-1.88313	-39.78713
36.60000	-1.88844	-39.92580
36.70000	-1.89297	-40.03486
36.80000	-1.89734	-40.13368
36.90000	-1.90234	-40.24855
37.00000	-1.90813	-40.40612
37.10000	-1.91594	-40.58799
37.20000	-1.91984	-40.69885
37.30000	-1.92359	-40.77264
37.40000	-1.92813	-40.88148
37.50000	-1.93375	-41.02104
37.60000	-1.94047	-41.19973
37.70000	-1.94578	-41.34636
37.80000	-1.94984	-41.43805
37.90000	-1.95438	-41.53447
38.00000	-1.95938	-41.65709
38.10000	-1.96453	-41.78893
38.20000	-1.97125	-41.95715
38.30000	-1.97734	-42.12948
38.40000	-1.98078	-42.20252
38.50000	-1.98531	-42.30537
38.60000	-1.99063	-42.43157
38.70000	-1.99766	-42.61544
38.80000	-2.00281	-42.74237
38.90000	-2.00656	-42.82553
39.00000	-2.01094	-42.92263
39.10000	-2.01578	-43.05029
39.20000	-2.02125	-43.18428
39.30000	-2.02781	-43.33730
39.40000	-2.03344	-43.50546
39.50000	-2.03734	-43.59315
39.60000	-2.04219	-43.70663
39.70000	-2.04781	-43.84394
39.80000	-2.05406	-44.01415
39.90000	-2.05891	-44.14048
40.00000	-2.06313	-44.24480
40.10000	-2.06766	-44.36136
40.20000	-2.07234	-44.47580
40.30000	-2.07813	-44.61507
40.40000	-2.08625	-44.81126
40.50000	-2.09109	-44.96029
40.60000	-2.09437	-45.01420
40.70000	-2.09875	-45.11873
40.80000	-2.10391	-45.24948
40.90000	-2.11016	-45.41352
41.00000	-2.11562	-45.56397
41.10000	-2.12016	-45.66681
41.20000	-2.12500	-45.77727
41.30000	-2.13063	-45.92010
41.40000	-2.13609	-46.06840
41.50000	-2.14266	-46.24198
41.60000	-2.14656	-46.34525
41.70000	-2.15031	-46.42787
41.80000	-2.15500	-46.52856
41.90000	-2.16016	-46.65862
42.00000	-2.16750	-46.81748
42.10000	-2.17359	-46.95341
42.20000	-2.17750	-47.03116
42.30000	-2.18172	-47.12854
42.40000	-2.18672	-47.25906
42.50000	-2.19219	-47.39449
42.60000	-2.19875	-47.56369
42.70000	-2.20328	-47.69265
42.80000	-2.20734	-47.77687
42.90000	-2.21203	-47.88213
43.00000	-2.21750	-48.01887
43.10000	-2.22422	-48.18551
43.20000	-2.22984	-48.35042
43.30000	-2.23391	-48.44210
43.40000	-2.23797	-48.53403
43.50000	-2.24297	-48.65801
43.60000	-2.24859	-48.79422
43.70000	-2.25563	-48.96934
43.80000	-2.26016	-49.09585
43.90000	-2.26391	-49.17129
44.00000	-2.26828	-49.27268
44.10000	-2.27344	-49.40806
44.20000	-2.27984	-49.56465
44.30000	-2.28563	-49.71994
44.40000	-2.28984	-49.82061
44.50000	-2.29453	-49.92789
44.60000	-2.29953	-50.05479
44.70000	-2.30516	-50.19468
44.80000	-2.31188	-50.35922
44.90000	-2.31734	-50.52591
45.00000	-2.32125	-50.59132
45.10000	-2.32594	-50.70376
45.20000	-2.33109	-50.83008
45.30000	-2.33766	-50.98204
45.40000	-2.34312	-51.13477
45.50000	-2.34703	-51.22533
45.60000	-2.35125	-51.31206
45.70000	-2.35609	-51.43411
45.80000	-2.36156	-51.56266
45.90000	-2.36859	-51.72885
46.00000	-2.37375	-51.88105
46.10000	-2.37766	-51.95335
46.20000	-2.38219	-52.06224
46.30000	-2.38687	-52.16936
46.40000	-2.39297	-52.31457
46.50000	-2.39891	-52.47164
46.60000	-2.40344	-52.58007
46.70000	-2.40781	-52.67924
46.80000	-2.41266	-52.78161
46.90000	-2.41813	-52.91278
47.00000	-2.42547	-53.07165
47.10000	-2.43031	-53.21151
47.20000	-2.43375	-53.26950
47.30000	-2.43812	-53.36440
47.40000	-2.44328	-53.48947
47.50000	-2.45094	-53.65849
47.60000	-2.45688	-53.82181
47.70000	-2.46109	-53.91132
47.80000	-2.46578	-54.00544
47.90000	-2.47031	-54.11563
48.00000	-2.47531	-54.24003
48.10000	-2.48172	-54.37404
48.20000	-2.48641	-54.51318
48.30000	-2.49031	-54.58062
48.40000	-2.49469	-54.66712
48.50000	-2.49953	-54.77601
48.60000	-2.50656	-54.91462
48.70000	-2.51266	-55.07115
48.80000	-2.51703	-55.16774
48.90000	-2.52156	-55.26611
49.00000	-2.52672	-55.38062
49.10000	-2.53266	-55.51612
49.20000	-2.54078	-55.69291
49.30000	-2.54547	-55.83522
49.40000	-2.54859	-55.88857
49.50000	-2.55313	-55.97597
49.60000	-2.55844	-56.10749
49.70000	-2.56547	-56.29102
49.80000	-2.57047	-56.43316
49.90000	-2.57422	-56.49923
50.00000	-2.57828	-56.59487
50.10000	-2.58297	-56.69526
50.20000	-2.58859	-56.82119
50.30000	-2.59516	-56.96511
50.40000	-2.60109	-57.13316
50.50000	-2.60469	-57.20485
50.60000	-2.60906	-57.28041
50.70000	-2.61437	-57.41614
50.80000	-2.62141	-57.58195
50.90000	-2.62750	-57.75038
51.00000	-2.63156	-57.84035
51.10000	-2.63547	-57.91337
51.20000	-2.64000	-58.02252
51.30000	-2.64531	-58.14917
51.40000	-2.65141	-58.29571
51.50000	-2.65797	-58.48293
51.60000	-2.66172	-58.55788
51.70000	-2.66625	-58.65704
51.80000	-2.67172	-58.78417
51.90000	-2.67844	-58.93707
52.00000	-2.68344	-59.08063
52.10000	-2.68734	-59.16715
52.20000	-2.69172	-59.25996
52.30000	-2.69688	-59.37960
52.40000	-2.70266	-59.52004
52.50000	-2.70984	-59.68838
52.60000	-2.71531	-59.85044
52.70000	-2.71859	-59.89912
52.80000	-2.72281	-59.98585
52.90000	-2.72781	-60.10491
53.00000	-2.73437	-60.27044
53.10000	-2.74016	-60.43657
53.20000	-2.74438	-60.53657
53.30000	-2.74875	-60.63126
53.40000	-2.75359	-60.73986
53.50000	-2.75891	-60.86377
53.60000	-2.76594	-61.02132
53.70000	-2.77125	-61.18993
53.80000	-2.77516	-61.25776
53.90000	-2.77969	-61.35682
54.00000	-2.78500	-61.48514
54.10000	-2.79203	-61.65302
54.20000	-2.79766	-61.81728
54.30000	-2.80141	-61.88778
54.40000	-2.80547	-61.97198
54.50000	-2.81000	-62.08068
54.60000	-2.81531	-62.20254
54.70000	-2.82172	-62.35985
54.80000	-2.82781	-62.54572
54.90000	-2.83188	-62.62921
55.00000	-2.83656	-62.73011
55.10000	-2.84172	-62.84052
55.20000	-2.84859	-63.00227
55.30000	-2.85406	-63.16685
55.40000	-2.85781	-63.24363
55.50000	-2.86203	-63.33331
55.60000	-2.86688	-63.44803
55.70000	-2.87250	-63.57972
55.80000	-2.87984	-63.74847
55.90000	-2.88500	-63.90715
56.00000	-2.88875	-63.98302
56.10000	-2.89344	-64.07661
56.20000	-2.89875	-64.21287
56.30000	-2.90484	-64.35088
56.40000	-2.91062	-64.52437
56.50000	-2.91484	-64.61490
56.60000	-2.91906	-64.71094
56.70000	-2.92344	-64.79817
56.80000	-2.92922	-64.93761
56.90000	-2.93672	-65.12003
57.00000	-2.94203	-65.29940
57.10000	-2.94547	-65.35045
57.20000	-2.94984	-65.43910
57.30000	-2.95469	-65.55235
57.40000	-2.96063	-65.69590
57.50000	-2.96687	-65.86827
57.60000	-2.97156	-65.97534
57.70000	-2.97609	-66.06961
57.80000	-2.98094	-66.19379
57.90000	-2.98609	-66.31543
58.00000	-2.99266	-66.46209
58.10000	-2.99938	-66.67300
58.20000	-3.00313	-66.74717
58.30000	-3.00750	-66.84150
58.40000	-3.01297	-66.97819
58.50000	-3.01984	-67.16627
58.60000	-3.02422	-67.28683
58.70000	-3.02797	-67.36717
58.80000	-3.03219	-67.45167
58.90000	-3.03688	-67.55849
59.00000	-3.04219	-67.69774
59.10000	-3.04828	-67.83231
59.20000	-3.05438	-68.01066
59.30000	-3.05844	-68.10760
59.40000	-3.06266	-68.19230
59.50000	-3.06781	-68.30834
59.60000	-3.07500	-68.47883
59.70000	-3.08094	-68.65471
59.80000	-3.08469	-68.74156
59.90000	-3.08859	-68.82360
60.00000	-3.09313	-68.92307
60.10000	-3.09844	-69.04218
60.20000	-3.10453	-69.18781
60.30000	-3.11141	-69.38232
60.40000	-3.11547	-69.46932
60.50000	-3.11984	-69.55745
60.60000	-3.12484	-69.66563
60.70000	-3.13078	-69.79503
60.80000	-3.13703	-69.95626
60.90000	-3.14172	-70.07195
61.00000	-3.14578	-70.15035
61.10000	-3.15031	-70.25206
61.20000	-3.15547	-70.37473
61.30000	-3.16188	-70.51324
61.40000	-3.16891	-70.71973
61.50000	-3.17250	-70.79680
61.60000	-3.17703	-70.86962
61.70000	-3.18219	-70.99853
61.80000	-3.18859	-71.14232
61.90000	-3.19422	-71.30572
62.00000	-3.19844	-71.38976
62.10000	-3.20266	-71.47518
62.20000	-3.20750	-71.58002
62.30000	-3.21266	-71.69960
62.40000	-3.21859	-71.83623
62.50000	-3.22563	-72.02390
62.60000	-3.22937	-72.11334
62.70000	-3.23344	-72.19205
62.80000	-3.23813	-72.29338
62.90000	-3.24453	-72.42763
63.00000	-3.25109	-72.61004
63.10000	-3.25484	-72.69289
63.20000	-3.25875	-72.77112
63.30000	-3.26359	-72.87434
63.40000	-3.26906	-72.98794
63.50000	-3.27531	-73.14171
63.60000	-3.28297	-73.34598
63.70000	-3.28641	-73.42134
63.80000	-3.29047	-73.48857
63.90000	-3.29484	-73.58090
64.00000	-3.29984	-73.68512
64.10000	-3.30656	-73.84810
64.20000	-3.31125	-73.95482
64.30000	-3.31563	-74.04854
64.40000	-3.32031	-74.13990
64.50000	-3.32594	-74.27172
64.60000	-3.33250	-74.41622
64.70000	-3.33953	-74.60608
64.80000	-3.34297	-74.68201
64.90000	-3.34719	-74.75849
65.00000	-3.35234	-74.87062
65.10000	-3.35938	-75.02457
65.20000	-3.36531	-75.19375
65.30000	-3.36922	-75.27605
65.40000	-3.37344	-75.36167
65.50000	-3.37797	-75.46284
65.60000	-3.38312	-75.57341
65.70000	-3.39016	-75.71023
65.80000	-3.39641	-75.91017
65.90000	-3.40000	-75.97041
66.00000	-3.40437	-76.05501
66.10000	-3.40953	-76.16953
66.20000	-3.41688	-76.36093
66.30000	-3.42141	-76.51529
66.40000	-3.42500	-76.57682
66.50000	-3.42938	-76.65876
66.60000	-3.43422	-76.78121
66.70000	-3.43969	-76.90348
66.80000	-3.44672	-77.05780
66.90000	-3.45281	-77.24425
67.00000	-3.45641	-77.30441
67.10000	-3.46078	-77.40119
67.20000	-3.46562	-77.51129
67.30000	-3.47203	-77.65202
67.40000	-3.47844	-77.83443
67.50000	-3.48266	-77.92775
67.60000	-3.48672	-78.01200
67.70000	-3.49141	-78.11190
67.80000	-3.49656	-78.23352
67.90000	-3.50219	-78.35139
68.00000	-3.50828	-78.51141
68.10000	-3.51250	-78.60271
68.20000	-3.51719	-78.71287
68.30000	-3.52281	-78.84231
68.40000	-3.52953	-78.99288
68.50000	-3.53578	-79.17175
68.60000	-3.53969	-79.26185
68.70000	-3.54359	-79.33576
68.80000	-3.54813	-79.43057
68.90000	-3.55328	-79.55334
69.00000	-3.55984	-79.70496
69.10000	-3.56625	-79.87866
69.20000	-3.56984	-79.95625
69.30000	-3.57391	-80.04237
69.40000	-3.57875	-80.14657
69.50000	-3.58469	-80.28314
69.60000	-3.59078	-80.44543
69.70000	-3.59531	-80.55232
69.80000	-3.59984	-80.65360
69.90000	-3.60469	-80.76353
70.00000	-3.61000	-80.87928
70.10000	-3.61625	-81.03482
70.20000	-3.62344	-81.22608
70.30000	-3.62688	-81.29025
70.40000	-3.63063	-81.36372
70.50000	-3.63516	-81.45709
70.60000	-3.64109	-81.58373
70.70000	-3.64781	-81.75875
70.80000	-3.65250	-81.86374
70.90000	-3.65672	-81.95844
71.00000	-3.66141	-82.04782
71.10000	-3.66687	-82.17356
71.20000	-3.67297	-82.29078
71.30000	-3.67922	-82.47106
71.40000	-3.68328	-82.56015
71.50000	-3.68766	-82.64381
71.60000	-3.69250	-82.75676
71.70000	-3.69828	-82.88325
71.80000	-3.70469	-83.04441
71.90000	-3.70906	-83.14075
72.00000	-3.71313	-83.22443
72.10000	-3.71750	-83.31653
72.20000	-3.72297	-83.44161
72.30000	-3.72906	-83.57067
72.40000	-3.73672	-83.76893
72.50000	-3.74062	-83.84558
72.60000	-3.74484	-83.91257
72.70000	-3.75000	-84.01128
72.80000	-3.75609	-84.14388
72.90000	-3.76187	-84.29596
73.00000	-3.76609	-84.38614
73.10000	-3.77031	-84.47421
73.20000	-3.77500	-84.56995
73.30000	-3.78047	-84.69760
73.40000	-3.78672	-84.83472
73.50000	-3.79297	-85.01317
73.60000	-3.79656	-85.09184
73.70000	-3.80047	-85.16620
73.80000	-3.80516	-85.27713
73.90000	-3.81125	-85.41107
74.00000	-3.81891	-85.60397
74.10000	-3.82344	-85.72387
74.20000	-3.82750	-85.80260
74.30000	-3.83219	-85.90244
74.40000	-3.83766	-86.02583
74.50000	-3.84391	-86.18067
74.60000	-3.85063	-86.37215
74.70000	-3.85438	-86.45953
74.80000	-3.85859	-86.54258
74.90000	-3.86359	-86.65495
75.00000	-3.86969	-86.78523
75.10000	-3.87531	-86.94242
75.20000	-3.87922	-87.03317
75.30000	-3.88344	-87.13095
75.40000	-3.88813	-87.22890
75.50000	-3.89359	-87.35970
75.60000	-3.89906	-87.49097
75.70000	-3.90547	-87.64839
75.80000	-3.90984	-87.75301
75.90000	-3.91422	-87.84322
76.00000	-3.91938	-87.95553
76.10000	-3.92500	-88.07993
76.20000	-3.93188	-88.25146
76.30000	-3.93656	-88.37250
76.40000	-3.94063	-88.45337
76.50000	-3.94531	-88.56653
76.60000	-3.95047	-88.67934
76.70000	-3.95609	-88.79739
76.80000	-3.96234	-88.96834
76.90000	-3.96609	-89.05777
77.00000	-3.97047	-89.14517
77.10000	-3.97531	-89.25967
77.20000	-3.98125	-89.38790
77.30000	-3.98813	-89.55765
77.40000	-3.99297	-89.67523
77.50000	-3.99719	-89.76619
77.60000	-4.00172	-89.85797
77.70000	-4.00688	-89.96712
77.80000	-4.01281	-90.10336
77.90000	-4.02000	-90.29339
78.00000	-4.02391	-90.37669
78.10000	-4.02828	-90.46423
78.20000	-4.03344	-90.57025
78.30000	-4.03953	-90.70050
78.40000	-4.04594	-90.86623
78.50000	-4.04969	-90.95275
78.60000	-4.05359	-91.02984
78.70000	-4.05828	-91.12585
78.80000	-4.06344	-91.24696
78.90000	-4.06938	-91.37524
79.00000	-4.07703	-91.58003
79.10000	-4.08094	-91.68164
79.20000	-4.08516	-91.75886
79.30000	-4.08969	-91.85991
79.40000	-4.09484	-91.97298
79.50000	-4.10141	-92.12651
79.60000	-4.10625	-92.24273
79.70000	-4.11078	-92.33485
79.80000	-4.11531	-92.43359
79.90000	-4.12031	-92.55457
80.00000	-4.12609	-92.67429
80.10000	-4.13266	-92.83018
80.20000	-4.13656	-92.92323
80.30000	-4.14063	-92.99705
80.40000	-4.14547	-93.10000
80.50000	-4.15094	-93.22645
80.60000	-4.15813	-93.38430
80.70000	-4.16344	-93.52132
80.80000	-4.16750	-93.60120
80.90000	-4.17172	-93.69019
81.00000	-4.17688	-93.78457
81.10000	-4.18344	-93.92522
81.20000	-4.19172	-94.15460
81.30000	-4.19500	-94.22056
81.40000	-4.19875	-94.28754
81.50000	-4.20359	-94.38519
81.60000	-4.20969	-94.50562
81.70000	-4.21625	-94.67869
81.80000	-4.22047	-94.77212
81.90000	-4.22453	-94.86260
82.00000	-4.22922	-94.95448
82.10000	-4.23406	-95.06281
82.20000	-4.23953	-95.18459
82.30000	-4.24703	-95.35638
82.40000	-4.25125	-95.46432
82.50000	-4.25547	-95.54914
82.60000	-4.26031	-95.65218
82.70000	-4.26656	-95.79148
82.80000	-4.27359	-95.97447
82.90000	-4.27734	-96.05661
83.00000	-4.28125	-96.12914
83.10000	-4.28578	-96.22569
83.20000	-4.29094	-96.33602
83.30000	-4.29609	-96.44075
83.40000	-4.30281	-96.60053
83.50000	-4.30719	-96.69591
83.60000	-4.31141	-96.78630
83.70000	-4.31641	-96.88770
83.80000	-4.32234	-97.01676
83.90000	-4.32922	-97.18562
84.00000	-4.33344	-97.28032
84.10000	-4.33734	-97.36349
84.20000	-4.34188	-97.45741
84.30000	-4.34734	-97.57777
84.40000	-4.35344	-97.71626
84.50000	-4.36094	-97.90590
84.60000	-4.36453	-97.98539
84.70000	-4.36844	-98.05493
84.80000	-4.37313	-98.15132
84.90000	-4.37859	-98.26584
85.00000	-4.38500	-98.40899
85.10000	-4.39016	-98.53503
85.20000	-4.39469	-98.63351
85.30000	-4.39938	-98.72630
85.40000	-4.40484	-98.84643
85.50000	-4.41094	-98.97576
85.60000	-4.41797	-99.16049
85.70000	-4.42141	-99.23771
85.80000	-4.42531	-99.29858
85.90000	-4.43016	-99.40360
86.00000	-4.43594	-99.53494
86.10000	-4.44266	-99.69882
86.20000	-4.44719	-99.81190
86.30000	-4.45141	-99.88627
86.40000	-4.45594	-99.97892
86.50000	-4.46094	-100.08799
86.60000	-4.46656	-100.20759
86.70000	-4.47344	-100.36971
86.80000	-4.47797	-100.49056
86.90000	-4.48234	-100.56358
87.00000	-4.48719	-100.67396
87.10000	-4.49281	-100.79014
87.20000	-4.49953	-100.95295
87.30000	-4.50375	-101.05641
87.40000	-4.50766	-101.12893
87.50000	-4.51219	-101.21626
87.60000	-4.51766	-101.34117
87.70000	-4.52344	-101.47478
87.80000	-4.53094	-101.65614
87.90000	-4.53500	-101.75868
88.00000	-4.53891	-101.83463
88.10000	-4.54359	-101.92107
88.20000	-4.54859	-102.03248
88.30000	-4.55562	-102.18217
88.40000	-4.56078	-102.31923
88.50000	-4.56484	-102.40009
88.60000	-4.56922	-102.48388
88.70000	-4.57438	-102.59177
88.80000	-4.58016	-102.72051
88.90000	-4.58797	-102.90379
89.00000	-4.59172	-103.00223
89.10000	-4.59578	-103.07494
89.20000	-4.60063	-103.17939
89.30000	-4.60609	-103.29328
89.40000	-4.61234	-103.44823
89.50000	-4.61734	-103.56118
89.60000	-4.62156	-103.65007
89.70000	-4.62625	-103.75303
89.80000	-4.63141	-103.86182
89.90000	-4.63781	-103.99788
90.00000	-4.64500	-104.19820
90.10000	-4.64859	-104.28268
90.20000	-4.65281	-104.35622
90.30000	-4.65781	-104.45987
90.40000	-4.66359	-104.58738
90.50000	-4.67000	-104.75250
90.60000	-4.67453	-104.85473
90.70000	-4.67859	-104.94126
90.80000	-4.68313	-105.03123
90.90000	-4.68859	-105.14855
91.00000	-4.69500	-105.30593
91.10000	-4.70156	-105.48240
91.20000	-4.70516	-105.56391
91.30000	-4.70938	-105.63865
91.40000	-4.71391	-105.74570
91.50000	-4.71922	-105.86467
91.60000	-4.72547	-106.01411
91.70000	-4.73047	-106.13812
91.80000	-4.73484	-106.22597
91.90000	-4.73969	-106.33027
92.00000	-4.74500	-106.45346
92.10000	-4.75094	-106.58485
92.20000	-4.75750	-106.74760
92.30000	-4.76172	-106.84746
92.40000	-4.76609	-106.92948
92.50000	-4.77094	-107.03235
92.60000	-4.77609	-107.14757
92.70000	-4.78203	-107.28060
92.80000	-4.78719	-107.39648
92.90000	-4.79141	-107.48315
93.00000	-4.79563	-107.55118
93.10000	-4.80031	-107.64074
93.20000	-4.80594	-107.75027
93.30000	-4.81375	-107.92878
93.40000	-4.81859	-108.05777
93.50000	-4.82250	-108.13321
93.60000	-4.82750	-108.22336
93.70000	-4.83297	-108.34789
93.80000	-4.83922	-108.47905
93.90000	-4.84391	-108.59944
94.00000	-4.84812	-108.67507
94.10000	-4.85281	-108.76078
94.20000	-4.85781	-108.87314
94.30000	-4.86344	-108.98771
94.40000	-4.87125	-109.15760
94.50000	-4.87516	-109.26330
94.60000	-4.87891	-109.32391
94.70000	-4.88328	-109.41039
94.80000	-4.88891	-109.51567
94.90000	-4.89594	-109.67795
95.00000	-4.90094	-109.79950
95.10000	-4.90531	-109.88902
95.20000	-4.91000	-109.98098
95.30000	-4.91516	-110.08558
95.40000	-4.92031	-110.19986
95.50000	-4.92781	-110.36317
95.60000	-4.93219	-110.47032
95.70000	-4.93609	-110.54076
95.80000	-4.94078	-110.62418
95.90000	-4.94609	-110.73299
96.00000	-4.95266	-110.87572
96.10000	-4.95719	-110.97334
96.20000	-4.96109	-111.05115
96.30000	-4.96547	-111.13250
96.40000	-4.97031	-111.22163
96.50000	-4.97563	-111.31813
96.60000	-4.98266	-111.45008
96.70000	-4.98828	-111.59886
96.80000	-4.99281	-111.68188
96.90000	-4.99719	-111.75938
97.00000	-5.00219	-111.85391
97.10000	-5.00938	-112.00459
97.20000	-5.01469	-112.14080
97.30000	-5.01891	-112.20971
97.40000	-5.02375	-112.30561
97.50000	-5.02906	-112.40634
97.60000	-5.03500	-112.52987
97.70000	-5.04250	-112.70432
97.80000	-5.04562	-112.76630
97.90000	-5.04969	-112.82614
98.00000	-5.05484	-112.92177
98.10000	-5.06125	-113.05699
98.20000	-5.06844	-113.23050
98.30000	-5.07172	-113.30353
98.40000	-5.07531	-113.35738
98.50000	-5.07969	-113.44244
98.60000	-5.08437	-113.52595
98.70000	-5.09000	-113.64523
98.80000	-5.09828	-113.81480
98.90000	-5.10328	-113.97158
99.00000	-5.10703	-114.02701
99.10000	-5.11156	-114.12065
99.20000	-5.11734	-114.23187
99.30000	-5.12438	-114.39527
99.40000	-5.12844	-114.48748
99.50000	-5.13234	-114.55625
99.60000	-5.13672	-114.63920
99.70000	-5.14156	-114.73950
99.80000	-5.14719	-114.85551
99.90000	-5.15469	-115.00010
100.00000	-5.15984	-115.14717
100.10000	-5.16359	-115.21444
100.20000	-5.16813	-115.29651
100.30000	-5.17344	-115.40400
100.40000	-5.18031	-115.56147
100.50000	-5.18500	-115.66339
100.60000	-5.18906	-115.74528
100.70000	-5.19359	-115.82450
100.80000	-5.19875	-115.93689
100.90000	-5.20453	-116.06762
101.00000	-5.21156	-116.22554
101.10000	-5.21578	-116.33311
101.20000	-5.21984	-116.40126
101.30000	-5.22469	-116.49001
101.40000	-5.23047	-116.61657
101.50000	-5.23703	-116.76870
101.60000	-5.24203	-116.88028
101.70000	-5.24609	-116.95672
101.80000	-5.25031	-117.04240
101.90000	-5.25516	-117.13673
102.00000	-5.26078	-117.24707
102.10000	-5.26844	-117.42422
102.20000	-5.27266	-117.53540
102.30000	-5.27656	-117.59795
102.40000	-5.28141	-117.68118
102.50000	-5.28688	-117.79334
102.60000	-5.29375	-117.95828
102.70000	-5.29859	-118.07470
102.80000	-5.30266	-118.15339
102.90000	-5.30703	-118.22936
103.00000	-5.31203	-118.33107
103.10000	-5.31766	-118.45357
103.20000	-5.32547	-118.62572
103.30000	-5.32969	-118.73465
103.40000	-5.33344	-118.79399
103.50000	-5.33797	-118.88196
103.60000	-5.34359	-118.98920
103.70000	-5.35078	-119.15022
103.80000	-5.35547	-119.26185
103.90000	-5.35953	-119.34419
104.00000	-5.36391	-119.42752
104.10000	-5.36922	-119.53396
104.20000	-5.37469	-119.65114
104.30000	-5.38109	-119.80125
104.40000	-5.38578	-119.89883
104.50000	-5.38969	-119.97125
104.60000	-5.39469	-120.07108
104.70000	-5.40016	-120.18461
104.80000	-5.40688	-120.33556
104.90000	-5.41234	-120.46125
105.00000	-5.41625	-120.53113
105.10000	-5.42031	-120.61288
105.20000	-5.42484	-120.69533
105.30001	-5.43031	-120.80619
105.40001	-5.43813	-120.96664
105.50001	-5.44328	-121.10127
105.60001	-5.44719	-121.16833
105.70001	-5.45188	-121.25229
105.80001	-5.45750	-121.36335
105.90001	-5.46438	-121.51255
106.00001	-5.46891	-121.62616
106.10001	-5.47297	-121.69746
106.20001	-5.47750	-121.78143
106.30001	-5.48250	-121.88426
106.40001	-5.48813	-121.99844
106.50001	-5.49609	-122.17094
106.60001	-5.50031	-122.29770
106.70001	-5.50406	-122.35682
106.80001	-5.50891	-122.45650
106.90001	-5.51469	-122.56262
107.00001	-5.52125	-122.72324
107.10001	-5.52609	-122.84413
107.20001	-5.53031	-122.94126
107.30001	-5.53484	-123.03147
107.40001	-5.53984	-123.13188
107.50001	-5.54516	-123.24317
107.60001	-5.55172	-123.39104
107.70001	-5.55609	-123.48579
107.80001	-5.56000	-123.56174
107.90001	-5.56438	-123.64230
108.00001	-5.56969	-123.74493
108.10001	-5.57641	-123.88106
108.20001	-5.58219	-124.02485
108.30001	-5.58625	-124.10768
108.40001	-5.59047	-124.18646
108.50001	-5.59531	-124.28391
108.60001	-5.60063	-124.38872
108.70001	-5.60688	-124.51610
108.80001	-5.61203	-124.64128
108.90001	-5.61625	-124.72112
109.00001	-5.62109	-124.81006
109.10001	-5.62672	-124.92656
109.20001	-5.63344	-125.05613
109.30001	-5.63922	-125.19732
109.40001	-5.64328	-125.27032
109.50001	-5.64781	-125.35907
109.60001	-5.65266	-125.44791
109.70001	-5.65844	-125.56142
109.80001	-5.66594	-125.73135
109.90001	-5.67000	-125.83165
110.00001	-5.67375	-125.89382
110.10001	-5.67828	-125.97570
110.20001	-5.68344	-126.07582
110.30001	-5.69000	-126.20653
110.40001	-5.69531	-126.34066
110.50001	-5.69969	-126.41634
110.60001	-5.70422	-126.50539
110.70001	-5.70922	-126.59177
110.80001	-5.71469	-126.70375
110.90001	-5.72094	-126.82366
111.00001	-5.72625	-126.94778
111.10001	-5.73031	-127.02458
111.20001	-5.73516	-127.11065
111.30001	-5.74078	-127.20868
111.40001	-5.74797	-127.35766
111.50001	-5.75281	-127.47553
111.60001	-5.75672	-127.53958
111.70001	-5.76094	-127.61141
111.80001	-5.76594	-127.70633
111.90001	-5.77156	-127.82545
112.00001	-5.77781	-127.93915
112.10001	-5.78328	-128.08004
112.20001	-5.78719	-128.13705
112.30001	-5.79156	-128.22282
112.40001	-5.79656	-128.30903
112.50001	-5.80312	-128.42916
112.60001	-5.80844	-128.56719
112.70001	-5.81250	-128.63743
112.80001	-5.81672	-128.70361
112.90001	-5.82156	-128.79266
113.00001	-5.82703	-128.89178
113.10001	-5.83391	-129.02175
113.20001	-5.84000	-129.15666
113.30001	-5.84375	-129.21752
113.40001	-5.84844	-129.28852
113.50001	-5.85391	-129.38742
113.60001	-5.86125	-129.53477
113.70001	-5.86656	-129.65393
113.80001	-5.87047	-129.72137
113.90001	-5.87516	-129.80075
114.00001	-5.88078	-129.90054
114.10001	-5.88734	-130.03336
114.20001	-5.89531	-130.23895
114.30001	-5.89766	-130.27070
114.40001	-5.90109	-130.31217
114.50001	-5.90578	-130.40063
114.60001	-5.91109	-130.50421
114.70001	-5.91781	-130.65185
114.80001	-5.92312	-130.76559
114.90001	-5.92719	-130.84415
115.00001	-5.93156	-130.92253
115.10001	-5.93625	-131.00709
115.20001	-5.94141	-131.10857
115.30001	-5.94844	-131.24867
115.40001	-5.95375	-131.38613
115.50001	-5.95766	-131.44498
115.60001	-5.96219	-131.52546
115.70001	-5.96734	-131.62670
115.80001	-5.97422	-131.76861
115.90001	-5.97984	-131.90345
116.00001	-5.98406	-131.98222
116.10001	-5.98844	-132.06235
116.20001	-5.99375	-132.16512
116.30001	-5.99922	-132.27607
116.40001	-6.00563	-132.41558
116.50001	-6.01047	-132.53251
116.60001	-6.01438	-132.59269
116.70001	-6.01906	-132.67739
116.80001	-6.02438	-132.78440
116.90001	-6.03078	-132.91204
117.00001	-6.03656	-133.05041
117.10001	-6.04063	-133.13068
117.20001	-6.04484	-133.19814
117.30001	-6.04953	-133.28153
117.40001	-6.05484	-133.38198
117.50001	-6.06156	-133.51262
117.60001	-6.06703	-133.65510
117.70001	-6.07109	-133.72691
117.80001	-6.07563	-133.80091
117.90001	-6.08063	-133.90228
118.00001	-6.08719	-134.02176
118.10001	-6.09312	-134.17017
118.20001	-6.09734	-134.24306
118.30001	-6.10172	-134.32710
118.40001	-6.10656	-134.41929
118.50001	-6.11188	-134.52189
118.60001	-6.11891	-134.65819
118.70001	-6.12422	-134.81158
118.80001	-6.12781	-134.85882
118.90001	-6.13234	-134.93150
119.00001	-6.13734	-135.02207
119.10001	-6.14406	-135.15145
119.20001	-6.14969	-135.28320
119.30001	-6.15391	-135.36078
119.40001	-6.15828	-135.43589
119.50001	-6.16328	-135.52797
119.60001	-6.16875	-135.63159
119.70001	-6.17578	-135.76360
119.80001	-6.18078	-135.88555
119.90001	-6.18469	-135.94240
120.00001	-6.18906	-136.01974
120.10001	-6.19422	-136.10157
120.20001	-6.20141	-136.24747
120.30001	-6.20656	-136.37668
120.40001	-6.21063	-136.43713
120.50001	-6.21484	-136.52262
120.60001	-6.21984	-136.60569
120.70001	-6.22531	-136.71309
120.80001	-6.23203	-136.83954
120.90001	-6.23734	-136.96884
121.00001	-6.24125	-137.03354
121.10001	-6.24563	-137.11652
121.20001	-6.25047	-137.19596
121.30001	-6.25719	-137.31195
121.40001	-6.26313	-137.45855
121.50001	-6.26766	-137.54122
121.60001	-6.27172	-137.60900
121.70001	-6.27656	-137.70078
121.80001	-6.28219	-137.79400
121.90001	-6.28953	-137.93387
122.00001	-6.29469	-138.07337
122.10001	-6.29859	-138.13686
122.20001	-6.30328	-138.21535
122.30001	-6.30875	-138.31997
122.40001	-6.31609	-138.46226
122.50001	-6.32063	-138.58558
122.60001	-6.32438	-138.67125
122.70001	-6.32859	-138.73938
122.80001	-6.33313	-138.81624
122.90001	-6.33875	-138.92654
123.00001	-6.34656	-139.08918
123.10001	-6.35281	-139.25901
123.20001	-6.35594	-139.30151
123.30001	-6.36016	-139.36511
123.40001	-6.36563	-139.47809
123.50001	-6.37234	-139.61931
123.60001	-6.37688	-139.73011
123.70001	-6.38078	-139.78732
123.80001	-6.38500	-139.85741
123.90001	-6.38984	-139.95054
124.00001	-6.39562	-140.07315
124.10001	-6.40250	-140.21271
124.20001	-6.40844	-140.36970
124.30001	-6.41219	-140.44099
124.40001	-6.41641	-140.51525
124.50001	-6.42094	-140.59871
124.60001	-6.42688	-140.71585
124.70001	-6.43281	-140.85065
124.80001	-6.43734	-140.95174
124.90001	-6.44172	-141.02678
125.00001	-6.44656	-141.11298
125.10001	-6.45203	-141.22209
125.20001	-6.45859	-141.35194
125.30001	-6.46406	-141.48195
125.40001	-6.46813	-141.55544
125.50001	-6.47281	-141.63025
125.60001	-6.47828	-141.72454
125.70001	-6.48469	-141.84862
125.80001	-6.49000	-141.97555
125.90001	-6.49422	-142.04408
126.00001	-6.49844	-142.12146
126.10001	-6.50328	-142.20162
126.20001	-6.50891	-142.30688
126.30001	-6.51594	-142.44886
126.40001	-6.52094	-142.57196
126.50001	-6.52484	-142.63871
126.60001	-6.52953	-142.71240
126.70001	-6.53469	-142.81185
126.80001	-6.54141	-142.94450
126.90001	-6.54641	-143.06295
127.00001	-6.55047	-143.13382
127.10001	-6.55484	-143.20076
127.20001	-6.55953	-143.27767
127.30001	-6.56516	-143.38039
127.40001	-6.57313	-143.53612
127.50001	-6.57922	-143.69774
127.60001	-6.58234	-143.74101
127.70001	-6.58672	-143.80184
127.80001	-6.59188	-143.89946
127.90001	-6.59891	-144.02561
128.00001	-6.60437	-144.16547
128.10001	-6.60797	-144.21988
128.20001	-6.61219	-144.28231
128.30001	-6.61719	-144.37003
128.40001	-6.62250	-144.47114
128.50001	-6.62859	-144.58171
128.60001	-6.63484	-144.72795
128.70001	-6.63875	-144.80267
128.80001	-6.64297	-144.86532
128.90001	-6.64781	-144.94944
129.00001	-6.65328	-145.05048
129.10001	-6.65984	-145.18484
129.20001	-6.66406	-145.26680
129.30001	-6.66828	-145.33448
129.40001	-6.67297	-145.40637
129.50001	-6.67828	-145.50014
129.60001	-6.68437	-145.60427
129.70001	-6.69125	-145.75952
129.80001	-6.69516	-145.82253
129.90001	-6.69953	-145.88344
130.00001	-6.70453	-145.96309
130.10001	-6.71094	-146.07504
130.20001	-6.71875	-146.25223
130.30001	-6.72266	-146.32609
130.40001	-6.72687	-146.38184
130.50001	-6.73188	-146.46539
130.60001	-6.73750	-146.57795
130.70001	-6.74516	-146.71741
130.80001	-6.74938	-146.84203
130.90001	-6.75234	-146.86842
131.00001	-6.75672	-146.92931
131.10001	-6.76156	-147.01828
131.20001	-6.76781	-147.13292
131.30001	-6.77375	-147.26858
131.40001	-6.77813	-147.34462
131.50001	-6.78234	-147.41287
131.60001	-6.78719	-147.49874
131.70001	-6.79266	-147.59241
131.80001	-6.79922	-147.71770
131.90001	-6.80500	-147.85168
132.00001	-6.80859	-147.90405
132.10001	-6.81297	-147.96923
132.20001	-6.81813	-148.06066
132.30001	-6.82531	-148.18923
132.40001	-6.83125	-148.33984
132.50001	-6.83484	-148.39117
132.60001	-6.83922	-148.45288
132.70001	-6.84406	-148.54015
132.80001	-6.84969	-148.64448
132.90001	-6.85656	-148.77188
133.00001	-6.86250	-148.93422
133.10001	-6.86625	-148.98488
133.20001	-6.87047	-149.05161
133.30001	-6.87516	-149.13574
133.40001	-6.88141	-149.24495
133.50001	-6.88734	-149.38676
133.60001	-6.89156	-149.45664
133.70001	-6.89563	-149.50894
133.80001	-6.90062	-149.59975
133.90001	-6.90609	-149.70702
134.00001	-6.91328	-149.83845
134.10001	-6.91922	-149.99522
134.20001	-6.92297	-150.04906
134.30001	-6.92719	-150.10679
134.40001	-6.93219	-150.19292
134.50001	-6.93844	-150.31078
134.60001	-6.94438	-150.44416
134.70001	-6.94875	-150.54099
134.80001	-6.95297	-150.58817
134.90001	-6.95750	-150.65396
135.00001	-6.96297	-150.77280
135.10001	-6.96953	-150.89731
135.20001	-6.97609	-151.06469
135.30001	-6.97953	-151.11867
135.40001	-6.98375	-151.17845
135.50001	-6.98875	-151.27045
135.60001	-6.99516	-151.38520
135.70001	-7.00094	-151.52001
135.80001	-7.00516	-151.59898
135.90001	-7.00953	-151.66385
136.00001	-7.01438	-151.74399
136.10001	-7.01953	-151.84219
136.20001	-7.02516	-151.95508
136.30001	-7.03203	-152.10034
136.40001	-7.03594	-152.16720
136.50001	-7.04031	-152.23630
136.60001	-7.04531	-152.32821
136.70001	-7.05219	-152.45034
136.80001	-7.05844	-152.61632
136.90001	-7.06219	-152.68300
137.00001	-7.06656	-152.76648
137.10001	-7.07094	-152.84102
137.20001	-7.07625	-152.93093
137.30001	-7.08219	-153.04588
137.40001	-7.08875	-153.19543
137.50001	-7.09266	-153.26497
137.60001	-7.09719	-153.33875
137.70001	-7.10234	-153.41896
137.80001	-7.10891	-153.54091
137.90001	-7.11484	-153.67916
138.00001	-7.11922	-153.75945
138.10001	-7.12359	-153.82899
138.20001	-7.12813	-153.90952
138.30001	-7.13375	-154.01268
138.40001	-7.14109	-154.15448
138.50001	-7.14625	-154.28925
138.60001	-7.14984	-154.32915
138.70001	-7.15453	-154.41070
138.80001	-7.15969	-154.51063
138.90001	-7.16625	-154.63993
139.00001	-7.17172	-154.76653
139.10001	-7.17578	-154.83221
139.20001	-7.18000	-154.89769
139.30001	-7.18453	-154.98367
139.40001	-7.18969	-155.07171
139.50001	-7.19641	-155.20304
139.60001	-7.20281	-155.38000
139.70001	-7.20656	-155.43133
139.80001	-7.21094	-155.49476
139.90001	-7.21594	-155.59366
140.00001	-7.22250	-155.71946
140.10001	-7.22859	-155.87267
140.20001	-7.23266	-155.93845
140.30001	-7.23672	-156.01103
140.40001	-7.24125	-156.08807
140.50001	-7.24656	-156.18843
140.60001	-7.25219	-156.29259
140.70001	-7.25813	-156.42124
140.80001	-7.26266	-156.50479
140.90001	-7.26719	-156.57987
141.00001	-7.27234	-156.67765
141.10001	-7.27859	-156.80140
141.20001	-7.28547	-156.96934
141.30001	-7.28953	-157.04398
141.40001	-7.29344	-157.10428
141.50001	-7.29797	-157.18034
141.60001	-7.30344	-157.28016
141.70001	-7.31016	-157.41372
141.80001	-7.31578	-157.55497
141.90001	-7.31922	-157.60460
142.00001	-7.32344	-157.65791
142.10001	-7.32813	-157.74301
142.20001	-7.33359	-157.83836
142.30001	-7.34078	-157.99202
142.40001	-7.34578	-158.10491
142.50001	-7.35000	-158.15921
142.60001	-7.35453	-158.22683
142.70001	-7.35953	-158.31263
142.80001	-7.36578	-158.42845
142.90001	-7.37234	-158.57631
143.00001	-7.37594	-158.62112
143.10001	-7.38016	-158.67107
143.20001	-7.38500	-158.75351
143.30001	-7.39125	-158.85532
143.40001	-7.39828	-159.01367
143.50001	-7.40266	-159.08906
143.60001	-7.40672	-159.12907
143.70001	-7.41141	-159.18326
143.80001	-7.41641	-159.24473
143.90001	-7.42187	-159.31407
144.00001	-7.42922	-159.45438
144.10001	-7.43328	-159.50081
144.20001	-7.43781	-159.53037
144.30001	-7.44297	-159.57914
144.40001	-7.44953	-159.66713
144.50001	-7.45563	-159.79666
144.60001	-7.45922	-159.83908
144.70001	-7.46313	-159.87806
144.80001	-7.46781	-159.95038
144.90001	-7.47297	-160.03285
145.00001	-7.47844	-160.12739
145.10001	-7.48562	-160.28257
145.20001	-7.48969	-160.34579
145.30001	-7.49406	-160.39498
145.40001	-7.49875	-160.46590
145.50001	-7.50422	-160.55432
145.60001	-7.51094	-160.68284
145.70001	-7.51547	-160.75829
145.80001	-7.51969	-160.80567
145.90001	-7.52422	-160.87028
146.00001	-7.52969	-160.94421
146.10001	-7.53656	-161.06620
146.20001	-7.54391	-161.23748
146.30001	-7.54719	-161.26055
146.40001	-7.55141	-161.30742
146.50001	-7.55656	-161.37534
146.60001	-7.56266	-161.47156
146.70001	-7.56922	-161.61335
146.80001	-7.57312	-161.65239
146.90001	-7.57734	-161.68840
147.00001	-7.58203	-161.74993
147.10001	-7.58734	-161.82801
147.20001	-7.59406	-161.94536
147.30001	-7.60109	-162.11025
147.40001	-7.60422	-162.12584
147.50001	-7.60828	-162.16272
147.60001	-7.61344	-162.25059
147.70001	-7.62047	-162.37615
147.80001	-7.62609	-162.52996
147.90001	-7.62953	-162.55242
148.00001	-7.63344	-162.59679
148.10001	-7.63813	-162.65811
148.20001	-7.64328	-162.74242
148.30001	-7.64938	-162.85360
148.40001	-7.65688	-163.00806
148.50001	-7.66078	-163.07329
148.60001	-7.66469	-163.11358
148.70001	-7.66922	-163.17232
148.80001	-7.67516	-163.26573
148.90001	-7.68219	-163.41980
149.00001	-7.68672	-163.48813
149.10001	-7.69094	-163.53947
149.20001	-7.69563	-163.60436
149.30001	-7.70078	-163.67996
149.40001	-7.70656	-163.78276
149.50001	-7.71313	-163.91236
149.60001	-7.71703	-163.96971
149.70001	-7.72141	-164.01596
149.80001	-7.72641	-164.08242
149.90001	-7.73266	-164.18839
150.00001	-7.73906	-164.32858
150.10001	-7.74328	-164.38301
150.20001	-7.74734	-164.42308
150.30001	-7.75172	-164.48483
150.40001	-7.75703	-164.55725
150.50001	-7.76313	-164.65953
150.60001	-7.77016	-164.82204
150.70001	-7.77375	-164.85925
150.80001	-7.77812	-164.90194
150.90001	-7.78328	-164.98199
151.00001	-7.78938	-165.08932
151.10001	-7.79594	-165.22908
151.20001	-7.80016	-165.28426
151.30001	-7.80422	-165.32455
151.40001	-7.80891	-165.39468
151.50001	-7.81406	-165.47522
151.60001	-7.81984	-165.56637
151.70001	-7.82703	-165.71954
151.80001	-7.83078	-165.77816
151.90001	-7.83484	-165.82285
152.00001	-7.83969	-165.89378
152.10001	-7.84594	-165.99441
152.20001	-7.85297	-166.14239
152.30001	-7.85688	-166.20614
152.40001	-7.86078	-166.23819
152.50001	-7.86547	-166.30012
152.60001	-7.87063	-166.38201
152.70001	-7.87625	-166.46796
152.80001	-7.88328	-166.60628
152.90001	-7.88766	-166.67487
153.00001	-7.89188	-166.72349
153.10001	-7.89688	-166.78651
153.20001	-7.90250	-166.88283
153.30001	-7.90906	-167.00436
153.40001	-7.91359	-167.08466
153.50001	-7.91781	-167.12299
153.60001	-7.92234	-167.17827
153.70001	-7.92734	-167.24715
153.80001	-7.93312	-167.34512
153.90001	-7.94016	-167.49504
154.00001	-7.94406	-167.55445
154.10001	-7.94813	-167.58603
154.20001	-7.95297	-167.65112
154.30001	-7.95875	-167.74395
154.40001	-7.96531	-167.87511
154.50001	-7.97000	-167.95312
154.60001	-7.97422	-167.99186
154.70001	-7.97938	-168.06662
154.80001	-7.98516	-168.16869
154.90001	-7.99219	-168.29059
155.00001	-7.99906	-168.46424
155.10001	-8.00219	-168.49670
155.20001	-8.00625	-168.52868
155.30001	-8.01062	-168.57032
155.40001	-8.01625	-168.66949
155.50001	-8.02203	-168.77685
155.60001	-8.02641	-168.84357
155.70001	-8.03063	-168.88669
155.80001	-8.03531	-168.94773
155.90001	-8.04094	-169.04233
156.00001	-8.04688	-169.14409
156.10001	-8.05328	-169.27797
156.20001	-8.05750	-169.33559
156.30001	-8.06188	-169.38594
156.40001	-8.06687	-169.46946
156.50001	-8.07297	-169.57743
156.60001	-8.07906	-169.67735
156.70001	-8.08328	-169.71856
156.80001	-8.08734	-169.77437
156.90001	-8.09172	-169.82387
157.00001	-8.09672	-169.88043
157.10001	-8.10266	-169.97942
157.20001	-8.11016	-170.14810
157.30001	-8.11438	-170.20880
157.40001	-8.11891	-170.24823
157.50001	-8.12391	-170.31978
157.60001	-8.13000	-170.41799
157.70001	-8.13641	-170.54161
157.80001	-8.14078	-170.59368
157.90001	-8.14484	-170.63347
158.00001	-8.14906	-170.68373
158.10001	-8.15406	-170.75247
158.20001	-8.15984	-170.85381
158.30001	-8.16656	-170.97379
158.40001	-8.17078	-171.03131
158.50001	-8.17484	-171.06088
158.60001	-8.17969	-171.12991
158.70001	-8.18516	-171.20911
158.80001	-8.19203	-171.34565
158.90001	-8.19703	-171.42822
159.00001	-8.20109	-171.47994
159.10001	-8.20563	-171.52227
159.20001	-8.21078	-171.58802
159.30001	-8.21641	-171.66342
159.40001	-8.22297	-171.78534
159.50001	-8.22781	-171.86959
159.60001	-8.23203	-171.90950
159.70001	-8.23703	-171.97250
159.80001	-8.24312	-172.06323
159.90001	-8.25031	-172.19615
160.00001	-8.25438	-172.24477
160.10001	-8.25812	-172.25562
160.20001	-8.26234	-172.31080
160.30001	-8.26734	-172.37246
160.40001	-8.27313	-172.46713
160.50001	-8.28078	-172.61013
160.60001	-8.28516	-172.68807
160.70001	-8.28906	-172.69772
160.80001	-8.29406	-172.75760
160.90001	-8.29984	-172.84535
161.00001	-8.30625	-172.97085
161.10001	-8.31047	-173.01384
161.20001	-8.31453	-173.05036
161.30001	-8.31906	-173.10004
161.40001	-8.32422	-173.17542
161.50001	-8.32984	-173.26531
161.60001	-8.33766	-173.41299
161.70001	-8.34156	-173.46303
161.80001	-8.34547	-173.48924
161.90001	-8.35016	-173.54015
162.00001	-8.35625	-173.64445
162.10001	-8.36359	-173.79209
162.20001	-8.36766	-173.84250
162.30001	-8.37172	-173.85828
162.40001	-8.37609	-173.90269
162.50001	-8.38109	-173.96782
162.60001	-8.38625	-174.04360
162.70001	-8.39375	-174.18770
162.80001	-8.39781	-174.25063
162.90001	-8.40188	-174.25977
163.00001	-8.40672	-174.32965
163.10001	-8.41234	-174.40329
163.20001	-8.42016	-174.54368
163.30001	-8.42469	-174.61227
163.40001	-8.42891	-174.64738
163.50001	-8.43375	-174.70196
163.60001	-8.43922	-174.78733
163.70001	-8.44594	-174.89067
163.80001	-8.45297	-175.05430
163.90001	-8.45578	-175.04607
164.00001	-8.45969	-175.05735
164.10001	-8.46422	-175.12368
164.20001	-8.46969	-175.21052
164.30001	-8.47641	-175.33383
164.40001	-8.48125	-175.40464
164.50001	-8.48531	-175.45028
164.60001	-8.48984	-175.49527
164.70001	-8.49500	-175.57390
164.80001	-8.50047	-175.65285
164.90001	-8.50734	-175.77255
165.00001	-8.51156	-175.82989
165.10001	-8.51578	-175.85480
165.20001	-8.52078	-175.93114
165.30001	-8.52672	-176.02958
165.40001	-8.53406	-176.17448
165.50001	-8.53859	-176.23390
165.60001	-8.54234	-176.25357
165.70001	-8.54656	-176.29549
165.80001	-8.55141	-176.36444
165.90001	-8.55703	-176.45517
166.00001	-8.56406	-176.57809
166.10001	-8.56844	-176.65949
166.20001	-8.57250	-176.68533
166.30001	-8.57719	-176.73880
166.40001	-8.58297	-176.82157
166.50001	-8.58953	-176.94251
166.60001	-8.59422	-177.01274
166.70001	-8.59844	-177.05376
166.80001	-8.60297	-177.09345
166.90001	-8.60797	-177.15742
167.00001	-8.61359	-177.24031
167.10001	-8.62125	-177.38162
167.20001	-8.62563	-177.45012
167.30001	-8.62953	-177.46001
167.40001	-8.63406	-177.51475
167.50001	-8.63969	-177.58980
167.60001	-8.64688	-177.73497
167.70001	-8.65156	-177.80598
167.80001	-8.65531	-177.82533
167.90001	-8.65969	-177.86425
168.00001	-8.66500	-177.93052
168.10001	-8.67047	-178.01541
168.20001	-8.67781	-178.15758
168.30001	-8.68203	-178.21144
168.40001	-8.68609	-178.22608
168.50001	-8.69063	-178.28453
168.60001	-8.69625	-178.35566
168.70001	-8.70328	-178.48493
168.80001	-8.70828	-178.55874
168.90001	-8.71203	-178.57403
169.00001	-8.71625	-178.61629
169.10001	-8.72141	-178.67289
169.20001	-8.72703	-178.76354
169.30001	-8.73406	-178.88261
169.40001	-8.73875	-178.95411
169.50001	-8.74297	-178.97700
169.60001	-8.74781	-179.02127
169.70001	-8.75375	-179.11603
169.80001	-8.76031	-179.23397
169.90001	-8.76469	-179.28177
170.00001	-8.76875	-179.30962
170.10001	-8.77313	-179.35200
170.20001	-8.77813	-179.41527
170.30001	-8.78422	-179.50901
170.40001	-8.79172	-179.64801
170.50001	-8.79547	-179.69120
170.60001	-8.79922	-179.70648
170.70001	-8.80391	-179.75761
170.80001	-8.81031	-179.85415
170.90001	-8.81953	-180.07816
171.00001	-8.82344	-180.13030
171.10001	-8.82719	-180.15777
171.20001	-8.83141	-180.18086
171.30001	-8.83641	-180.24653
171.40001	-8.84172	-180.32931
171.50001	-8.84781	-180.44023
171.60001	-8.85219	-180.50684
171.70001	-8.85625	-180.52734
171.80001	-8.86078	-180.58372
171.90001	-8.86594	-180.65764
172.00001	-8.87281	-180.77150
172.10001	-8.87844	-180.87429
172.20001	-8.88250	-180.75474
172.30001	-8.88688	-180.37231
172.40001	-8.89219	-180.45589
172.50001	-8.89781	-180.58386
172.60001	-8.90438	-180.72261
172.70001	-8.90922	-180.84203
172.80001	-8.91328	-180.89049
172.90001	-8.91813	-180.98979
173.00001	-8.92375	-181.09168
173.10001	-8.93078	-181.25832
173.20001	-8.93547	-181.36570
173.30001	-8.93953	-181.41167
173.40001	-8.94391	-181.46688
173.50001	-8.94875	-181.50793
173.60001	-8.95422	-181.55845
173.70001	-8.96125	-181.64393
173.80001	-8.96563	-181.66296
173.90001	-8.96937	-181.66348
174.00001	-8.97422	-181.72060
174.10001	-8.98000	-181.82394
174.20001	-8.98672	-181.96858
174.30001	-8.99172	-182.06060
174.40001	-8.99578	-182.11198
174.50001	-9.00016	-182.15364
174.60001	-9.00516	-182.23111
174.70001	-9.01047	-182.31902
174.80001	-9.01781	-182.46818
174.90001	-9.02219	-182.51750
175.00001	-9.02641	-182.54462
175.10001	-9.03125	-182.59537
175.20001	-9.03656	-182.65398
175.30001	-9.04313	-182.76528
175.40001	-9.04781	-182.81494
175.50001	-9.05203	-182.84926
175.60001	-9.05672	-182.90563
175.70001	-9.06219	-182.97884
175.80001	-9.06828	-183.07787
175.90001	-9.07609	-183.23654
176.00001	-9.07969	-183.26837
176.10001	-9.08359	-183.27740
176.20001	-9.08797	-183.31908
176.30001	-9.09328	-183.38709
176.40001	-9.10000	-183.50823
176.50001	-9.10500	-183.58877
176.60001	-9.10906	-183.61646
176.70001	-9.11344	-183.64882
176.80001	-9.11875	-183.70792
176.90001	-9.12484	-183.81348
177.00001	-9.13234	-183.95926
177.10001	-9.13641	-184.00377
177.20001	-9.14047	-184.01511
177.30001	-9.14500	-184.06089
177.40001	-9.15016	-184.13189
177.50001	-9.15688	-184.24195
177.60001	-9.16234	-184.34273
177.70001	-9.16641	-184.36933
177.80001	-9.17063	-184.39604
177.90001	-9.17563	-184.46150
178.00001	-9.18109	-184.54324
178.10001	-9.18797	-184.65467
178.20001	-9.19250	-184.73361
178.30001	-9.19641	-184.73312
178.40001	-9.20094	-184.77303
178.50001	-9.20609	-184.84141
178.60001	-9.21234	-184.91940
178.70001	-9.21813	-185.03259
178.80001	-9.22250	-185.07212
178.90001	-9.22719	-185.11046
179.00001	-9.23219	-185.16578
179.10001	-9.23766	-185.23145
179.20001	-9.24547	-185.36709
179.30001	-9.25000	-185.44729
179.40001	-9.25344	-185.45249
179.50001	-9.25797	-185.47376
179.60001	-9.26344	-185.54550
179.70001	-9.27172	-185.69863
179.80001	-9.27672	-185.81404
179.90001	-9.28047	-185.81870
180.00001	-9.28516	-185.84809
180.10001	-9.29031	-185.91914
180.20001	-9.29531	-185.94418
180.30001	-9.30234	-186.05351
180.40001	-9.30656	-186.14291
180.50001	-9.31047	-186.20482
180.60001	-9.31516	-186.21920
180.70001	-9.32094	-186.30935
180.80001	-9.32813	-186.45938
180.90001	-9.33234	-186.50414
181.00001	-9.33625	-186.50125
181.10001	-9.34031	-186.53683
181.20001	-9.34500	-186.60846
181.30001	-9.35078	-186.67759
181.40001	-9.35812	-186.79667
181.50001	-9.36313	-186.88682
181.60001	-9.36719	-186.90774
181.70001	-9.37187	-186.93946
181.80001	-9.37750	-187.00904
181.90001	-9.38391	-187.12060
182.00001	-9.38891	-187.16869
182.10001	-9.39312	-187.18718
182.20001	-9.39750	-187.22554
182.30001	-9.40250	-187.30284
182.40001	-9.40844	-187.38906
182.50001	-9.41672	-187.53973
182.60001	-9.42094	-187.59353
182.70001	-9.42453	-187.58738
182.80001	-9.42891	-187.61750
182.90001	-9.43391	-187.68363
183.00001	-9.44063	-187.80155
183.10001	-9.44578	-187.89802
183.20001	-9.44984	-187.92178
183.30001	-9.45422	-187.95227
183.40001	-9.45906	-188.00768
183.50001	-9.46500	-188.10315
183.60001	-9.47188	-188.22485
183.70001	-9.47734	-188.34354
183.80001	-9.48125	-188.33813
183.90001	-9.48594	-188.37999
184.00001	-9.49141	-188.45569
184.10001	-9.49828	-188.59182
184.20001	-9.50281	-188.63818
184.30001	-9.50672	-188.64904
184.40001	-9.51078	-188.68662
184.50001	-9.51563	-188.74605
184.60001	-9.52094	-188.81929
184.70001	-9.52766	-188.92390
184.80001	-9.53359	-189.06060
184.90001	-9.53781	-189.08244
185.00001	-9.54250	-189.11430
185.10001	-9.54797	-189.17827
185.20001	-9.55453	-189.28237
185.30001	-9.55922	-189.34406
185.40001	-9.56313	-189.36628
185.50001	-9.56750	-189.39826
185.60001	-9.57250	-189.46041
185.70001	-9.57813	-189.54669
185.80001	-9.58563	-189.66699
185.90001	-9.59094	-189.76717
186.00001	-9.59453	-189.75398
186.10001	-9.59891	-189.79134
186.20001	-9.60406	-189.85036
186.30001	-9.61109	-189.97201
186.40001	-9.61656	-190.07944
186.50001	-9.62063	-190.09838
186.60001	-9.62516	-190.12775
186.70001	-9.63000	-190.18170
186.80001	-9.63531	-190.25896
186.90001	-9.64188	-190.36227
187.00001	-9.64672	-190.45027
187.10001	-9.65094	-190.47534
187.20001	-9.65578	-190.52488
187.30001	-9.66125	-190.59679
187.40001	-9.66844	-190.73522
187.50001	-9.67391	-190.82314
187.60001	-9.67766	-190.83020
187.70001	-9.68187	-190.85498
187.80001	-9.68703	-190.92783
187.90001	-9.69250	-191.02034
188.00001	-9.70047	-191.18276
188.10001	-9.70484	-191.25710
188.20001	-9.70859	-191.24945
188.30001	-9.71313	-191.28677
188.40001	-9.71828	-191.35547
188.50001	-9.72391	-191.44846
188.60001	-9.72859	-191.51647
188.70001	-9.73297	-191.54744
188.80001	-9.73719	-191.60287
188.90001	-9.74219	-191.66721
189.00001	-9.74813	-191.75991
189.10001	-9.75609	-191.91137
189.20001	-9.76141	-192.00696
189.30001	-9.76531	-192.00002
189.40001	-9.77000	-192.03456
189.50001	-9.77531	-192.10389
189.60001	-9.78125	-192.20428
189.70001	-9.78609	-192.26661
189.80001	-9.79047	-192.29095
189.90001	-9.79469	-192.32750
190.00001	-9.79938	-192.38013
190.10001	-9.80469	-192.45361
190.20001	-9.81094	-192.55164
190.30001	-9.81641	-192.65087
190.40001	-9.82047	-192.68632
190.50001	-9.82500	-192.71393
190.60001	-9.83016	-192.76768
190.70001	-9.83766	-192.88579
190.80001	-9.84375	-193.00880
190.90001	-9.84734	-192.99075
191.00001	-9.85141	-193.00011
191.10001	-9.85594	-193.04679
191.20001	-9.86125	-193.11331
191.30001	-9.86844	-193.22038
191.40001	-9.87438	-193.35389
191.50001	-9.87813	-193.34123
191.60001	-9.88281	-193.36873
191.70001	-9.88797	-193.42311
191.80001	-9.89422	-193.51035
191.90001	-9.89953	-193.59519
192.00001	-9.90375	-193.61526
192.10001	-9.90797	-193.63949
192.20001	-9.91250	-193.67218
192.30001	-9.91797	-193.72706
192.40001	-9.92547	-193.82808
192.50001	-9.93063	-193.88498
192.60001	-9.93438	-193.81259
192.70001	-9.93906	-193.66039
192.80001	-9.94422	-193.49627
192.90001	-9.95141	-193.54604
193.00001	-9.95672	-193.63105
193.10001	-9.96078	-193.65448
193.20001	-9.96516	-193.70398
193.30001	-9.96969	-193.75491
193.40001	-9.97484	-193.83094
193.50001	-9.98125	-193.94758
193.60001	-9.98719	-194.09122
193.70001	-9.99125	-194.11010
193.80001	-9.99578	-194.13708
193.90001	-10.00141	-194.19357
194.00001	-10.00922	-194.31292
194.10001	-10.01391	-194.36905
194.20001	-10.01750	-194.33011
194.30001	-10.02188	-194.34553
194.40001	-10.02641	-194.38282
194.50001	-10.03172	-194.44820
194.60001	-10.03813	-194.53134
194.70001	-10.04375	-194.64935
194.80001	-10.04781	-194.63591
194.90001	-10.05203	-194.66247
195.00001	-10.05734	-194.71633
195.10001	-10.06391	-194.81125
195.20001	-10.07000	-194.91754
195.30001	-10.07422	-194.92002
195.40001	-10.07844	-194.92237
195.50001	-10.08359	-194.96650
195.60001	-10.08953	-195.03701
195.70001	-10.09719	-195.15187
195.80001	-10.10281	-195.26924
195.90001	-10.10594	-195.20043
196.00001	-10.11031	-195.22291
196.10001	-10.11547	-195.27999
196.20001	-10.12250	-195.39261
196.30001	-10.12734	-195.47255
196.40001	-10.13125	-195.46668
196.50001	-10.13547	-195.49806
196.60001	-10.14062	-195.55870
196.70001	-10.14625	-195.65359
196.80001	-10.15250	-195.73294
196.90001	-10.15813	-195.83201
197.00001	-10.16187	-195.81164
197.10001	-10.16641	-195.83683
197.20001	-10.17188	-195.89314
197.30001	-10.17859	-195.99238
197.40001	-10.18391	-196.07535
197.50001	-10.18781	-196.08358
197.60001	-10.19219	-196.10545
197.70001	-10.19703	-196.15804
197.80001	-10.20250	-196.23150
197.90001	-10.20938	-196.33995
198.00001	-10.21500	-196.44868
198.10001	-10.21844	-196.41474
198.20001	-10.22281	-196.43368
198.30001	-10.22797	-196.48275
198.40001	-10.23469	-196.59603
198.50001	-10.24094	-196.71932
198.60001	-10.24500	-196.71814
198.70001	-10.24938	-196.72753
198.80001	-10.25406	-196.76484
198.90001	-10.25922	-196.83169
199.00001	-10.26625	-196.93752
199.10001	-10.27141	-197.04245
199.20001	-10.27516	-197.01698
199.30001	-10.27969	-197.03729
199.40001	-10.28500	-197.11795
199.50001	-10.29219	-197.22466
199.60001	-10.29781	-197.30496
199.70001	-10.30156	-197.30766
[truncated: 4,349 more rows]
