# Supplementary material for: Strengthening of 3D Printed Fused Deposition Manufactured Parts Using the Fill Compositing Technique
Source: PLoS One. 2015 Apr 16;10(4):e0122915. doi: 10.1371/journal.pone.0122915 (PMC4400136; doi:10.1371/journal.pone.0122915)
Supplement: S1 File — This is the raw data and information on all the samples presented in this manuscript. (ZIP) [file pone.0122915.s001.zip › Specimen_RawData_128.csv]

Time	Extension	Load
(sec)	(mm)	(N)
0.00000	0.00000	-0.04173
0.10000	0.00000	-0.03811
0.20000	-0.00266	-0.04032
0.28800	-0.01266	-0.03786
0.38800	-0.01906	-0.04193
0.48800	-0.02422	-0.04572
0.58800	-0.02984	-0.03959
0.68800	-0.03703	-0.03996
0.78800	-0.04359	-0.04299
0.88800	-0.04656	-0.04119
0.98800	-0.05062	-0.04065
1.08800	-0.05547	-0.03451
1.18800	-0.06109	-0.04107
1.28800	-0.06750	-0.03686
1.38800	-0.07172	-0.03913
1.48800	-0.07578	-0.04194
1.58800	-0.08063	-0.04839
1.68800	-0.08609	-0.04389
1.78800	-0.09188	-0.03985
1.88800	-0.09828	-0.03628
1.98800	-0.10250	-0.03907
2.08800	-0.10672	-0.04313
2.18800	-0.11172	-0.03274
2.28800	-0.11812	-0.03522
2.38800	-0.12547	-0.03937
2.48800	-0.12938	-0.04523
2.58800	-0.13313	-0.04107
2.68800	-0.13766	-0.04061
2.78800	-0.14281	-0.03827
2.88800	-0.14828	-0.04057
2.98800	-0.15547	-0.03873
3.08800	-0.15969	-0.03602
3.18800	-0.16375	-0.04734
3.28800	-0.16875	-0.03642
3.38800	-0.17438	-0.04035
3.48800	-0.18109	-0.04060
3.58800	-0.18563	-0.03280
3.68800	-0.19000	-0.04545
3.78800	-0.19453	-0.03552
3.88800	-0.19969	-0.03400
3.98800	-0.20547	-0.04073
4.08800	-0.21281	-0.03847
4.18800	-0.21656	-0.03062
4.28800	-0.22063	-0.03441
4.38800	-0.22547	-0.03551
4.48800	-0.23141	-0.04506
4.58800	-0.23797	-0.11591
4.68800	-0.24234	-0.18771
4.78800	-0.24656	-0.25946
4.88800	-0.25125	-0.32257
4.98800	-0.25609	-0.32429
5.08800	-0.26172	-0.35318
5.18800	-0.26906	-0.45838
5.28800	-0.27313	-0.57796
5.38800	-0.27734	-0.66174
5.48800	-0.28234	-0.77005
5.58800	-0.28797	-0.89466
5.68800	-0.29406	-1.03792
5.78800	-0.29859	-1.15069
5.88800	-0.30297	-1.24978
5.98800	-0.30781	-1.35511
6.08800	-0.31312	-1.47424
6.18800	-0.31906	-1.60482
6.28800	-0.32578	-1.77736
6.38800	-0.32969	-1.87548
6.48800	-0.33406	-1.97109
6.58800	-0.33859	-2.08389
6.68800	-0.34422	-2.21068
6.78800	-0.35141	-2.38026
6.88800	-0.35609	-2.50851
6.98800	-0.36000	-2.60305
7.08800	-0.36453	-2.69689
7.18800	-0.36969	-2.81770
7.28800	-0.37547	-2.95115
7.38800	-0.38234	-3.12057
7.48800	-0.38656	-3.22562
7.58800	-0.39094	-3.32361
7.68800	-0.39563	-3.44137
7.78800	-0.40094	-3.55996
7.88800	-0.40781	-3.71967
7.98800	-0.41328	-3.86545
8.08800	-0.41797	-3.98359
8.18800	-0.42281	-4.09832
8.28800	-0.42859	-4.25026
8.38800	-0.43562	-4.41573
8.48800	-0.44047	-4.57856
8.58800	-0.44344	-4.65356
8.68800	-0.44750	-4.74753
8.78800	-0.45219	-4.86382
8.88800	-0.45734	-4.99747
8.98800	-0.46344	-5.14434
9.08800	-0.46859	-5.28852
9.18800	-0.47312	-5.39759
9.28800	-0.47813	-5.52030
9.38800	-0.48359	-5.65631
9.48800	-0.48969	-5.80425
9.58800	-0.49672	-5.99739
9.68800	-0.50047	-6.09325
9.78800	-0.50438	-6.19059
9.88800	-0.50875	-6.30397
9.98800	-0.51422	-6.42961
10.08800	-0.52063	-6.60177
10.18800	-0.52594	-6.74485
10.28800	-0.53031	-6.85144
10.38800	-0.53484	-6.96457
10.48800	-0.54000	-7.08283
10.58800	-0.54578	-7.23826
10.68800	-0.55250	-7.42502
10.78800	-0.55656	-7.53158
10.88800	-0.56094	-7.62773
10.98800	-0.56578	-7.75614
11.08800	-0.57172	-7.90645
11.18800	-0.57781	-8.06555
11.28800	-0.58250	-8.19449
11.38800	-0.58641	-8.29690
11.48800	-0.59094	-8.39785
11.58800	-0.59578	-8.52116
11.68800	-0.60125	-8.65924
11.78800	-0.60844	-8.83423
11.88800	-0.61297	-8.96007
11.98800	-0.61734	-9.05733
12.08800	-0.62234	-9.18511
12.18800	-0.62797	-9.32178
12.28800	-0.63484	-9.49555
12.38800	-0.63938	-9.60398
12.48800	-0.64328	-9.69616
12.58800	-0.64766	-9.80504
12.68800	-0.65250	-9.92039
12.78800	-0.65828	-10.05733
12.88800	-0.66625	-10.25197
12.98800	-0.67078	-10.38826
13.08800	-0.67484	-10.48472
13.18800	-0.67938	-10.59221
13.28800	-0.68469	-10.71989
13.38800	-0.69141	-10.89147
13.48800	-0.69625	-11.03017
13.58800	-0.70047	-11.13309
13.68800	-0.70500	-11.24268
13.78800	-0.70984	-11.35157
13.88800	-0.71563	-11.48422
13.98800	-0.72250	-11.65139
14.08800	-0.72703	-11.76818
14.18800	-0.73094	-11.86601
14.28800	-0.73562	-11.97395
14.38800	-0.74109	-12.09502
14.48800	-0.74766	-12.25758
14.58800	-0.75266	-12.38989
14.68800	-0.75703	-12.48636
14.78800	-0.76156	-12.60197
14.88800	-0.76687	-12.72329
14.98800	-0.77281	-12.87492
15.08800	-0.78078	-13.07716
15.18800	-0.78469	-13.18502
15.28800	-0.78828	-13.26333
15.38800	-0.79297	-13.37742
15.48800	-0.79859	-13.50717
15.58800	-0.80469	-13.66237
15.68800	-0.80906	-13.77706
15.78800	-0.81328	-13.88214
15.88800	-0.81781	-13.98514
15.98800	-0.82297	-14.11805
16.08800	-0.82875	-14.25975
16.18800	-0.83578	-14.42605
16.28800	-0.84063	-14.55680
16.38800	-0.84437	-14.64404
16.48800	-0.84891	-14.75279
16.58800	-0.85438	-14.87285
16.68800	-0.86172	-15.05072
16.78800	-0.86719	-15.17836
16.88800	-0.87141	-15.27534
16.98800	-0.87641	-15.40745
17.08800	-0.88203	-15.53708
17.18800	-0.88750	-15.67891
17.28800	-0.89422	-15.85143
17.38800	-0.89766	-15.93441
17.48800	-0.90172	-16.03236
17.58800	-0.90656	-16.15750
17.68800	-0.91187	-16.28757
17.78800	-0.91891	-16.45284
17.88800	-0.92391	-16.58568
17.98800	-0.92766	-16.68131
18.08800	-0.93203	-16.78394
18.18800	-0.93703	-16.91074
18.28800	-0.94219	-17.04885
18.38800	-0.94922	-17.22193
18.48800	-0.95375	-17.34318
18.58800	-0.95797	-17.43566
18.68800	-0.96297	-17.56776
18.78800	-0.96891	-17.70118
18.88800	-0.97609	-17.89319
18.98800	-0.98047	-17.99916
19.08800	-0.98453	-18.09702
19.18800	-0.98891	-18.20731
19.28800	-0.99406	-18.33331
19.38800	-0.99984	-18.47093
19.48800	-1.00734	-18.66409
19.58800	-1.01125	-18.76417
19.68800	-1.01500	-18.85587
19.78800	-1.01969	-18.97490
19.88800	-1.02516	-19.11585
19.98800	-1.03188	-19.29420
20.08800	-1.03703	-19.43230
20.18800	-1.04125	-19.54322
20.28800	-1.04609	-19.65632
20.38800	-1.05109	-19.78332
20.48800	-1.05641	-19.92153
20.58800	-1.06328	-20.10399
20.68800	-1.06781	-20.22605
20.78800	-1.07203	-20.32822
20.88800	-1.07672	-20.45215
20.98800	-1.08219	-20.58366
21.08800	-1.08906	-20.77116
21.18800	-1.09359	-20.89485
21.28800	-1.09766	-20.99989
21.38800	-1.10203	-21.10647
21.48800	-1.10719	-21.23956
21.58800	-1.11281	-21.39081
21.68800	-1.12000	-21.56822
21.78800	-1.12484	-21.69326
21.88800	-1.12891	-21.77611
21.98800	-1.13359	-21.88282
22.08800	-1.13906	-21.99866
22.18800	-1.14547	-22.16540
22.28800	-1.15031	-22.28602
22.38800	-1.15438	-22.38792
22.48800	-1.15875	-22.48494
22.58800	-1.16359	-22.60263
22.68800	-1.16891	-22.73305
22.78800	-1.17578	-22.89950
22.88800	-1.18094	-23.04090
22.98800	-1.18500	-23.13666
23.08800	-1.18953	-23.24759
23.18800	-1.19500	-23.37766
23.28800	-1.20188	-23.54632
23.38800	-1.20703	-23.68262
23.48800	-1.21109	-23.77860
23.58800	-1.21531	-23.88131
23.68800	-1.22031	-24.00599
23.78800	-1.22609	-24.14434
23.88800	-1.23375	-24.32728
23.98800	-1.23828	-24.44785
24.08800	-1.24219	-24.53288
24.18800	-1.24734	-24.66261
24.28800	-1.25297	-24.80368
24.38800	-1.25938	-24.96382
24.48800	-1.26406	-25.08416
24.58800	-1.26828	-25.18413
24.68800	-1.27266	-25.29801
24.78800	-1.27750	-25.42001
24.88800	-1.28313	-25.56027
24.98800	-1.29078	-25.74206
25.08800	-1.29484	-25.85349
25.18800	-1.29891	-25.95154
25.28800	-1.30406	-26.07697
25.38800	-1.31000	-26.23042
25.48800	-1.31625	-26.39485
25.58800	-1.32063	-26.50297
25.68800	-1.32453	-26.60562
25.78800	-1.32891	-26.71184
25.88800	-1.33375	-26.82833
25.98800	-1.33891	-26.95862
26.08800	-1.34563	-27.11474
26.18800	-1.35125	-27.28324
26.28800	-1.35547	-27.38027
26.38800	-1.36031	-27.49123
26.48800	-1.36609	-27.63980
26.58800	-1.37313	-27.82414
26.68800	-1.37797	-27.94520
26.78800	-1.38188	-28.02954
26.88800	-1.38609	-28.13976
26.98800	-1.39094	-28.24213
27.08800	-1.39625	-28.36708
27.18800	-1.40250	-28.52412
27.28800	-1.40797	-28.67930
27.38800	-1.41234	-28.78021
27.48800	-1.41719	-28.90675
27.58800	-1.42234	-29.03651
27.68800	-1.42875	-29.19976
27.78800	-1.43422	-29.36232
27.88800	-1.43844	-29.46674
27.98800	-1.44297	-29.57940
28.08800	-1.44781	-29.70092
28.18800	-1.45297	-29.82765
28.28800	-1.45953	-29.98563
28.38800	-1.46484	-30.13596
28.48800	-1.46875	-30.21503
28.58800	-1.47344	-30.33292
28.68800	-1.47875	-30.46632
28.78800	-1.48531	-30.62574
28.88800	-1.49078	-30.77785
28.98800	-1.49531	-30.87164
29.08800	-1.49984	-30.98186
29.18800	-1.50453	-31.10178
29.28800	-1.50969	-31.22465
29.38800	-1.51687	-31.41233
29.48800	-1.52156	-31.54354
29.58800	-1.52563	-31.63475
29.68800	-1.53047	-31.75469
29.78800	-1.53594	-31.88650
29.88800	-1.54266	-32.06107
29.98800	-1.54750	-32.19327
30.08800	-1.55156	-32.28810
30.18800	-1.55609	-32.39197
30.28800	-1.56109	-32.51777
30.38800	-1.56641	-32.65089
30.48800	-1.57344	-32.82520
30.58800	-1.57828	-32.96723
30.68800	-1.58219	-33.04876
30.78800	-1.58656	-33.14828
30.88800	-1.59141	-33.27258
30.98800	-1.59859	-33.43837
31.08800	-1.60469	-33.61718
31.18800	-1.60906	-33.71470
31.28800	-1.61359	-33.83139
31.38800	-1.61891	-33.95843
31.48800	-1.62453	-34.09911
31.58800	-1.63109	-34.27944
31.68800	-1.63500	-34.37389
31.78800	-1.63875	-34.45140
31.88800	-1.64344	-34.55750
31.98800	-1.64859	-34.68693
32.08800	-1.65547	-34.85879
32.18800	-1.66141	-35.02048
32.28800	-1.66547	-35.10991
32.38800	-1.66937	-35.20267
32.48800	-1.67391	-35.31332
32.58800	-1.67906	-35.43686
32.68800	-1.68641	-35.59513
32.78800	-1.69234	-35.78284
32.88800	-1.69625	-35.85256
32.98800	-1.70125	-35.96957
33.08800	-1.70781	-36.12696
33.18800	-1.71531	-36.33802
33.28800	-1.71906	-36.42767
33.38800	-1.72266	-36.49781
33.48800	-1.72687	-36.59968
33.58800	-1.73156	-36.70738
33.68800	-1.73656	-36.83262
33.78800	-1.74328	-36.99218
33.88800	-1.74906	-37.16102
33.98800	-1.75297	-37.24378
34.08800	-1.75734	-37.35125
34.18800	-1.76266	-37.47708
34.28800	-1.76953	-37.65625
34.38800	-1.77484	-37.80485
34.48800	-1.77891	-37.90316
34.58800	-1.78328	-38.00226
34.68800	-1.78828	-38.13222
34.78800	-1.79359	-38.27458
34.88800	-1.80031	-38.43243
34.98800	-1.80563	-38.56664
35.08800	-1.80969	-38.65878
35.18800	-1.81406	-38.77198
35.28800	-1.81922	-38.87901
35.38800	-1.82594	-39.05501
35.48800	-1.83125	-39.18506
35.58800	-1.83516	-39.26595
35.68800	-1.83969	-39.34300
35.78800	-1.84469	-39.41413
35.88800	-1.85063	-39.53525
35.98800	-1.85875	-39.72369
36.08800	-1.86297	-39.84554
36.18800	-1.86641	-39.91263
36.28800	-1.87094	-40.01858
36.38800	-1.87625	-40.14823
36.48800	-1.88234	-40.29668
36.58800	-1.88766	-40.43695
36.68800	-1.89219	-40.52614
36.78800	-1.89641	-40.61868
36.88800	-1.90125	-40.73068
36.98800	-1.90719	-40.88243
37.08800	-1.91484	-41.06025
37.18800	-1.91953	-41.20006
37.28800	-1.92313	-41.26098
37.38800	-1.92766	-41.37068
37.48800	-1.93281	-41.49989
37.58800	-1.93937	-41.66033
37.68800	-1.94469	-41.80774
37.78800	-1.94875	-41.88636
37.88800	-1.95312	-41.98991
37.98800	-1.95813	-42.10581
38.08800	-1.96359	-42.24037
38.18800	-1.97031	-42.39386
38.28800	-1.97656	-42.57124
38.38800	-1.98016	-42.63191
38.48800	-1.98469	-42.73275
38.58800	-1.99000	-42.85880
38.68800	-1.99734	-43.04777
38.78800	-2.00219	-43.17441
38.88800	-2.00578	-43.24536
38.98800	-2.00984	-43.33185
39.08800	-2.01469	-43.44882
39.18800	-2.02016	-43.58667
39.28800	-2.02688	-43.75350
39.38800	-2.03344	-43.96057
39.48800	-2.03734	-44.02196
39.58800	-2.04188	-44.13421
39.68800	-2.04703	-44.25060
39.78800	-2.05313	-44.40710
39.88800	-2.05828	-44.54960
39.98800	-2.06234	-44.63931
40.08800	-2.06672	-44.74513
40.18800	-2.07188	-44.85490
40.28800	-2.07750	-45.00828
40.38800	-2.08469	-45.18108
40.48800	-2.08984	-45.32021
40.58800	-2.09328	-45.37475
40.68800	-2.09766	-45.47482
40.78800	-2.10266	-45.60124
40.88800	-2.10953	-45.77725
40.98800	-2.11609	-45.96225
41.08800	-2.12047	-46.06447
41.18800	-2.12453	-46.14786
41.28800	-2.12953	-46.27426
41.38800	-2.13422	-46.39518
41.48800	-2.14031	-46.53445
41.58800	-2.14562	-46.70148
41.68800	-2.15000	-46.79287
41.78800	-2.15484	-46.89979
41.88800	-2.16031	-47.04092
41.98800	-2.16766	-47.22769
42.08800	-2.17281	-47.36991
42.18800	-2.17641	-47.44556
42.28800	-2.18062	-47.54477
42.38800	-2.18547	-47.66444
42.48800	-2.19078	-47.80932
42.58800	-2.19750	-47.97194
42.68800	-2.20266	-48.13710
42.78800	-2.20672	-48.22143
42.88800	-2.21125	-48.32185
42.98800	-2.21672	-48.44600
43.08800	-2.22328	-48.62083
43.18800	-2.22844	-48.76333
43.28800	-2.23266	-48.86192
43.38800	-2.23703	-48.96174
43.48800	-2.24203	-49.06969
43.58800	-2.24719	-49.21443
43.68800	-2.25422	-49.37461
43.78800	-2.25984	-49.55244
43.88800	-2.26359	-49.62468
43.98800	-2.26813	-49.71901
44.08800	-2.27313	-49.86325
44.18800	-2.27922	-50.00883
44.28800	-2.28500	-50.18111
44.38800	-2.28953	-50.27969
44.48800	-2.29406	-50.38517
44.58800	-2.29891	-50.50290
44.68800	-2.30422	-50.63522
44.78800	-2.31094	-50.78955
44.88800	-2.31641	-50.94863
44.98800	-2.32031	-51.02412
45.08800	-2.32469	-51.12184
45.18800	-2.32984	-51.24561
45.28800	-2.33625	-51.39967
45.38800	-2.34234	-51.57045
45.48800	-2.34641	-51.65754
45.58800	-2.35078	-51.74937
45.68800	-2.35563	-51.87168
45.78800	-2.36094	-52.00737
45.88800	-2.36734	-52.15745
45.98800	-2.37297	-52.31696
46.08800	-2.37688	-52.39633
46.18800	-2.38156	-52.50090
46.28800	-2.38656	-52.61142
46.38800	-2.39281	-52.76303
46.48800	-2.39844	-52.91861
46.58800	-2.40266	-53.01344
46.68800	-2.40703	-53.10467
46.78800	-2.41172	-53.21682
46.88800	-2.41719	-53.34830
46.98800	-2.42375	-53.48198
47.08800	-2.42891	-53.63467
47.18800	-2.43297	-53.71242
47.28800	-2.43766	-53.80616
47.38800	-2.44297	-53.93988
47.48800	-2.45031	-54.09711
47.58800	-2.45672	-54.29523
47.68800	-2.46047	-54.35681
47.78800	-2.46484	-54.44478
47.88800	-2.46938	-54.54909
47.98800	-2.47422	-54.66569
48.08800	-2.47938	-54.77775
48.18800	-2.48562	-54.94314
48.28800	-2.48969	-55.02834
48.38800	-2.49422	-55.11995
48.48800	-2.49938	-55.23077
48.58800	-2.50625	-55.36751
48.68800	-2.51250	-55.54491
48.78800	-2.51672	-55.62492
48.88800	-2.52094	-55.71670
48.98800	-2.52594	-55.82073
49.08800	-2.53156	-55.95075
49.18800	-2.53938	-56.13066
49.28800	-2.54516	-56.30709
49.38800	-2.54828	-56.35714
49.48800	-2.55250	-56.42617
49.58800	-2.55766	-56.52791
49.68800	-2.56422	-56.67645
49.78800	-2.56969	-56.81477
49.88800	-2.57328	-56.88594
49.98800	-2.57734	-56.97079
50.08800	-2.58219	-57.08273
50.18800	-2.58797	-57.21240
50.28800	-2.59375	-57.34880
50.38800	-2.59984	-57.50721
50.48800	-2.60375	-57.58681
50.58800	-2.60813	-57.67921
50.68800	-2.61359	-57.81357
50.78800	-2.62125	-57.98956
50.88800	-2.62734	-58.17525
50.98800	-2.63094	-58.24798
51.08800	-2.63500	-58.33239
51.18800	-2.63938	-58.43353
51.28800	-2.64422	-58.55352
51.38800	-2.65000	-58.69540
51.48800	-2.65703	-58.88468
51.58800	-2.66109	-58.97973
51.68800	-2.66547	-59.07166
51.78800	-2.67062	-59.18841
51.88800	-2.67688	-59.33708
51.98800	-2.68266	-59.48696
52.08800	-2.68703	-59.59729
52.18800	-2.69141	-59.69306
52.28800	-2.69625	-59.80595
52.38800	-2.70188	-59.95023
52.48800	-2.70859	-60.10105
52.58800	-2.71453	-60.28932
52.68800	-2.71797	-60.35101
52.78800	-2.72234	-60.44276
52.88800	-2.72719	-60.56288
52.98800	-2.73344	-60.71711
53.08800	-2.73953	-60.89108
53.18800	-2.74359	-60.98213
53.28800	-2.74797	-61.07950
53.38800	-2.75297	-61.19503
53.48800	-2.75813	-61.31712
53.58800	-2.76500	-61.47575
53.68800	-2.77063	-61.65713
53.78800	-2.77438	-61.72801
53.88800	-2.77875	-61.81861
53.98800	-2.78391	-61.95658
54.08800	-2.79094	-62.10706
54.18800	-2.79672	-62.28113
54.28800	-2.80063	-62.37207
54.38800	-2.80484	-62.46289
54.48800	-2.80938	-62.57286
54.58800	-2.81438	-62.69171
54.68800	-2.82094	-62.84186
54.78800	-2.82750	-63.04160
54.88800	-2.83141	-63.11798
54.98800	-2.83578	-63.21713
55.08800	-2.84047	-63.33017
55.18800	-2.84703	-63.47319
55.28800	-2.85313	-63.64643
55.38800	-2.85734	-63.75495
55.48800	-2.86172	-63.84847
55.58800	-2.86656	-63.96479
55.68800	-2.87203	-64.09580
55.78800	-2.87859	-64.25182
55.88800	-2.88406	-64.40952
55.98800	-2.88813	-64.50856
56.08800	-2.89266	-64.60896
56.18800	-2.89750	-64.72413
56.28800	-2.90344	-64.87145
56.38800	-2.91016	-65.05189
56.48800	-2.91437	-65.15203
56.58800	-2.91844	-65.24345
56.68800	-2.92312	-65.34760
56.78800	-2.92891	-65.48483
56.88800	-2.93625	-65.66453
56.98800	-2.94156	-65.84147
57.08800	-2.94500	-65.90074
57.18800	-2.94922	-65.99407
57.28800	-2.95406	-66.11588
57.38800	-2.95969	-66.26298
57.48800	-2.96578	-66.41968
57.58800	-2.97047	-66.54423
57.68800	-2.97484	-66.63430
57.78800	-2.97969	-66.74808
57.88800	-2.98531	-66.87976
57.98800	-2.99344	-67.07035
58.08800	-2.99953	-67.28937
58.18800	-3.00234	-67.33122
58.28800	-3.00641	-67.41546
58.38800	-3.01141	-67.54102
58.48800	-3.01734	-67.68695
58.58800	-3.02281	-67.84205
58.68800	-3.02734	-67.95210
58.78800	-3.03156	-68.04308
58.88800	-3.03625	-68.15667
58.98800	-3.04156	-68.28915
59.08800	-3.04688	-68.42749
59.18800	-3.05312	-68.59565
59.28800	-3.05766	-68.71072
59.38800	-3.06250	-68.81706
59.48800	-3.06766	-68.94686
59.58800	-3.07406	-69.09832
59.68800	-3.07984	-69.26146
59.78800	-3.08406	-69.36719
59.88800	-3.08797	-69.45047
59.98800	-3.09250	-69.54118
60.08800	-3.09781	-69.66978
60.18800	-3.10359	-69.80926
60.28800	-3.11016	-69.98943
60.38800	-3.11438	-70.08322
60.48800	-3.11875	-70.17601
60.58800	-3.12422	-70.30585
60.68800	-3.13016	-70.45141
60.78800	-3.13672	-70.62814
60.88800	-3.14094	-70.72854
60.98800	-3.14484	-70.80300
61.08800	-3.14953	-70.90565
61.18800	-3.15500	-71.03688
61.28800	-3.16156	-71.18970
61.38800	-3.16844	-71.39273
61.48800	-3.17172	-71.45800
61.58800	-3.17578	-71.53273
61.68800	-3.18078	-71.64180
61.78800	-3.18672	-71.78426
61.88800	-3.19344	-71.97142
61.98800	-3.19781	-72.07184
62.08800	-3.20203	-72.16255
62.18800	-3.20703	-72.26392
62.28800	-3.21219	-72.38821
62.38800	-3.21797	-72.52300
62.48800	-3.22484	-72.71416
62.58800	-3.22828	-72.79178
62.68800	-3.23234	-72.87364
62.78800	-3.23719	-72.97700
62.88800	-3.24313	-73.10741
62.98800	-3.24984	-73.28656
63.08800	-3.25406	-73.38165
63.18800	-3.25844	-73.46970
63.28800	-3.26359	-73.57603
63.38800	-3.26938	-73.71371
63.48800	-3.27516	-73.85699
63.58800	-3.28203	-74.03078
63.68800	-3.28547	-74.10538
63.78800	-3.28953	-74.18451
63.88800	-3.29391	-74.28907
63.98800	-3.29906	-74.40190
64.08800	-3.30578	-74.56596
64.18800	-3.31062	-74.69319
64.28800	-3.31484	-74.77295
64.38800	-3.31953	-74.88578
64.48800	-3.32516	-75.00869
64.58800	-3.33156	-75.14884
64.68800	-3.33875	-75.34546
64.78800	-3.34234	-75.41981
64.88800	-3.34656	-75.49714
64.98800	-3.35172	-75.61053
65.08800	-3.35844	-75.74965
65.18800	-3.36484	-75.92517
65.28800	-3.36875	-76.01462
65.38800	-3.37281	-76.09408
65.48800	-3.37734	-76.19321
65.58800	-3.38266	-76.31409
65.68800	-3.38953	-76.46556
65.78800	-3.39594	-76.67181
65.88800	-3.39984	-76.80111
65.98800	-3.40359	-76.86372
66.08800	-3.40813	-76.96009
66.18800	-3.41391	-77.08759
66.28800	-3.42047	-77.25710
66.38800	-3.42453	-77.35659
66.48800	-3.42891	-77.44505
66.58800	-3.43375	-77.56142
66.68800	-3.43922	-77.69670
66.78800	-3.44563	-77.83777
66.88800	-3.45219	-78.02553
66.98800	-3.45578	-78.09836
67.08800	-3.45984	-78.18227
67.18800	-3.46469	-78.29049
67.28800	-3.47047	-78.41788
67.38800	-3.47766	-78.61095
67.48800	-3.48203	-78.72406
67.58800	-3.48609	-78.81697
67.68800	-3.49062	-78.90882
67.78800	-3.49562	-79.02252
67.88800	-3.50172	-79.15640
67.98800	-3.50828	-79.34387
68.08800	-3.51234	-79.43550
68.18800	-3.51687	-79.53366
68.28800	-3.52188	-79.64277
68.38800	-3.52750	-79.77216
68.48800	-3.53406	-79.94602
68.58800	-3.53859	-80.04864
68.68800	-3.54281	-80.14087
68.78800	-3.54734	-80.24085
68.88800	-3.55266	-80.37202
68.98800	-3.55906	-80.52790
69.08800	-3.56594	-80.72631
69.18800	-3.56953	-80.81035
69.28800	-3.57359	-80.89674
69.38800	-3.57859	-81.01164
69.48800	-3.58422	-81.14322
69.58800	-3.59031	-81.30572
69.68800	-3.59453	-81.40687
69.78800	-3.59875	-81.49753
69.88800	-3.60344	-81.59479
69.98800	-3.60891	-81.72185
70.08800	-3.61531	-81.87171
70.18800	-3.62234	-82.04748
70.28800	-3.62578	-82.12774
70.38800	-3.62984	-82.20441
70.48800	-3.63453	-82.31016
70.58800	-3.64031	-82.44865
70.68800	-3.64734	-82.62184
70.78800	-3.65188	-82.73492
70.88800	-3.65594	-82.82167
70.98800	-3.66063	-82.92273
71.08800	-3.66594	-83.04793
71.18800	-3.67141	-83.17636
71.28800	-3.67828	-83.35324
71.38800	-3.68250	-83.46011
71.48800	-3.68688	-83.55300
71.58800	-3.69187	-83.65545
71.68800	-3.69750	-83.78586
71.78800	-3.70422	-83.95353
71.88800	-3.70875	-84.05672
71.98800	-3.71234	-84.13035
72.08800	-3.71688	-84.22495
72.18800	-3.72203	-84.33080
72.28800	-3.72797	-84.46921
72.38800	-3.73578	-84.67122
72.48800	-3.73984	-84.76687
72.58800	-3.74406	-84.84954
72.68800	-3.74906	-84.95872
72.78800	-3.75500	-85.09015
72.88800	-3.76109	-85.25606
72.98800	-3.76562	-85.36234
73.08800	-3.76984	-85.45756
73.18800	-3.77437	-85.54302
73.28800	-3.77953	-85.65612
73.38800	-3.78516	-85.78094
73.48800	-3.79187	-85.96294
73.58800	-3.79578	-86.04322
73.68800	-3.80000	-86.13496
73.78800	-3.80500	-86.24786
73.88800	-3.81141	-86.39594
73.98800	-3.81859	-86.58738
74.08800	-3.82281	-86.69173
74.18800	-3.82688	-86.77664
74.28800	-3.83125	-86.87760
74.38800	-3.83641	-86.98857
74.48800	-3.84266	-87.13990
74.58800	-3.85000	-87.34132
74.68800	-3.85359	-87.44033
74.78800	-3.85750	-87.52134
74.88800	-3.86250	-87.61545
74.98800	-3.86828	-87.75421
75.08800	-3.87438	-87.91092
75.18800	-3.87859	-88.00889
75.28800	-3.88281	-88.09541
75.38800	-3.88703	-88.19118
75.48800	-3.89203	-88.29261
75.58800	-3.89766	-88.43089
75.68800	-3.90484	-88.59591
75.78800	-3.90984	-88.72882
75.88800	-3.91406	-88.82274
75.98800	-3.91906	-88.93705
76.08800	-3.92453	-89.06803
76.18800	-3.93094	-89.22911
76.28800	-3.93578	-89.35939
76.38800	-3.93984	-89.44585
76.48800	-3.94438	-89.54563
76.58800	-3.94922	-89.65871
76.68800	-3.95453	-89.77325
76.78800	-3.96141	-89.94406
76.88800	-3.96578	-90.04269
76.98800	-3.97000	-90.12909
77.08800	-3.97469	-90.22865
77.18800	-3.98062	-90.35606
77.28800	-3.98766	-90.52603
77.38800	-3.99234	-90.64578
77.48800	-3.99656	-90.73252
77.58800	-4.00141	-90.83169
77.68800	-4.00641	-90.94049
77.78800	-4.01172	-91.05425
77.88800	-4.01953	-91.25005
77.98800	-4.02344	-91.23974
78.08800	-4.02750	-91.26993
78.18800	-4.03250	-91.36766
78.28800	-4.03797	-91.49876
78.38800	-4.04469	-91.66787
78.48800	-4.04906	-91.78075
78.58800	-4.05297	-91.85968
78.68800	-4.05766	-91.96036
78.78800	-4.06281	-92.07717
78.88800	-4.06844	-92.21098
78.98800	-4.07609	-92.40620
79.08800	-4.07984	-92.50677
79.18800	-4.08391	-92.57535
79.28800	-4.08891	-92.68688
79.38800	-4.09438	-92.80967
79.48800	-4.10125	-92.98146
79.58800	-4.10578	-93.09644
79.68800	-4.10984	-93.19057
79.78800	-4.11422	-93.27506
79.88800	-4.11906	-93.38056
79.98800	-4.12453	-93.50684
80.08800	-4.13125	-93.64758
80.18800	-4.13594	-93.76336
80.28800	-4.14016	-93.83467
80.38800	-4.14484	-93.93833
80.48800	-4.15031	-94.04896
80.58800	-4.15875	-94.23652
80.68800	-4.16375	-94.36841
80.78800	-4.16766	-94.44636
80.88800	-4.17188	-94.52551
80.98800	-4.17688	-94.62745
81.08800	-4.18234	-94.74075
81.18800	-4.18969	-94.92149
81.28800	-4.19359	-95.02620
81.38800	-4.19766	-95.09496
81.48800	-4.20266	-95.19856
81.58800	-4.20875	-95.34335
81.68800	-4.21578	-95.52128
81.78800	-4.21984	-95.62302
81.88800	-4.22375	-95.69922
81.98800	-4.22828	-95.78630
82.08800	-4.23328	-95.89205
82.18800	-4.23891	-96.02381
82.28800	-4.24672	-96.19889
82.38800	-4.25078	-96.31661
82.48800	-4.25453	-96.38029
82.58800	-4.25906	-96.46292
82.68800	-4.26516	-96.59780
82.78800	-4.27219	-96.77547
82.88800	-4.27656	-96.88639
82.98800	-4.28062	-96.96127
83.08800	-4.28500	-97.05708
83.18800	-4.29031	-97.16718
83.28800	-4.29563	-97.28379
83.38800	-4.30281	-97.46294
83.48800	-4.30688	-97.56670
83.58800	-4.31094	-97.65210
83.68800	-4.31578	-97.75440
83.78800	-4.32125	-97.86306
83.88800	-4.32766	-98.02153
83.98800	-4.33266	-98.14062
84.08800	-4.33672	-98.22457
84.18800	-4.34125	-98.31137
84.28800	-4.34656	-98.43590
84.38800	-4.35266	-98.56585
84.48800	-4.36016	-98.75205
84.58800	-4.36391	-98.84721
84.68800	-4.36797	-98.91215
84.78800	-4.37266	-99.00500
84.88800	-4.37813	-99.13006
84.98800	-4.38422	-99.26903
85.08800	-4.38906	-99.38037
85.18800	-4.39328	-99.47465
85.28800	-4.39797	-99.56468
85.38800	-4.40328	-99.68746
85.48800	-4.40953	-99.81559
85.58800	-4.41766	-100.02495
85.68800	-4.42125	-100.10902
85.78800	-4.42484	-100.17435
85.88800	-4.42953	-100.26798
85.98800	-4.43531	-100.39371
86.08800	-4.44266	-100.57220
86.18800	-4.44688	-100.68192
86.28800	-4.45078	-100.75118
86.38800	-4.45516	-100.84041
86.48800	-4.46000	-100.94351
86.58800	-4.46516	-101.05884
86.68800	-4.47219	-101.21682
86.78800	-4.47781	-101.36541
86.88800	-4.48188	-101.45540
86.98800	-4.48656	-101.55623
87.08800	-4.49219	-101.67459
87.18800	-4.49875	-101.83011
87.28800	-4.50297	-101.92709
87.38800	-4.50688	-102.00415
87.48800	-4.51141	-102.09797
87.58800	-4.51656	-102.20222
87.68800	-4.52234	-102.33232
87.78800	-4.52922	-102.48686
87.88800	-4.53422	-102.61817
87.98800	-4.53812	-102.69139
88.08800	-4.54313	-102.79296
88.18800	-4.54859	-102.91500
88.28800	-4.55562	-103.07702
88.38800	-4.56016	-103.19357
88.48800	-4.56406	-103.26943
88.58800	-4.56844	-103.35682
88.68800	-4.57359	-103.46271
88.78800	-4.57938	-103.60187
88.88800	-4.58703	-103.78066
88.98800	-4.59078	-103.88635
89.08800	-4.59453	-103.95107
89.18800	-4.59922	-104.04169
89.28800	-4.60484	-104.16466
89.38800	-4.61203	-104.33146
89.48800	-4.61719	-104.47097
89.58800	-4.62141	-104.55281
89.68800	-4.62609	-104.64390
89.78800	-4.63094	-104.75137
89.88800	-4.63656	-104.86725
89.98800	-4.64422	-105.05462
90.08800	-4.64797	-105.16268
90.18800	-4.65203	-105.23716
90.28800	-4.65703	-105.33722
90.38800	-4.66297	-105.47723
90.48800	-4.66938	-105.64540
90.58800	-4.67344	-105.74948
90.68800	-4.67766	-105.82883
90.78800	-4.68234	-105.92617
90.88800	-4.68781	-106.05663
90.98800	-4.69359	-106.19099
91.08800	-4.70094	-106.37683
91.18800	-4.70469	-106.47953
91.28800	-4.70844	-106.55449
91.38800	-4.71281	-106.64145
91.48800	-4.71781	-106.74415
91.58800	-4.72469	-106.89382
91.68800	-4.73031	-107.05096
91.78800	-4.73438	-107.13150
91.88800	-4.73859	-107.22601
91.98800	-4.74359	-107.33474
92.08800	-4.74953	-107.45958
92.18800	-4.75656	-107.63577
92.28800	-4.76109	-107.75080
92.38800	-4.76516	-107.83378
92.48800	-4.76969	-107.93877
92.58800	-4.77500	-108.05132
92.68800	-4.78125	-108.19516
92.78800	-4.78656	-108.32451
92.88800	-4.79078	-108.41211
92.98800	-4.79516	-108.50636
93.08800	-4.80016	-108.60608
93.18800	-4.80625	-108.73430
93.28800	-4.81359	-108.91447
93.38800	-4.81766	-109.02087
93.48800	-4.82156	-109.08334
93.58800	-4.82641	-109.18945
93.68800	-4.83188	-109.29229
93.78800	-4.83813	-109.44518
93.88800	-4.84328	-109.56240
93.98800	-4.84766	-109.65609
94.08800	-4.85234	-109.75242
94.18800	-4.85719	-109.85832
94.28800	-4.86266	-109.97081
94.38800	-4.86953	-110.12197
94.48800	-4.87438	-110.24474
94.58800	-4.87828	-110.30631
94.68800	-4.88266	-110.39607
94.78800	-4.88797	-110.50009
94.88800	-4.89563	-110.66248
94.98800	-4.90094	-110.80398
95.08800	-4.90484	-110.87808
95.18800	-4.90938	-110.96124
95.28800	-4.91438	-111.05783
95.38800	-4.91938	-111.16689
95.48800	-4.92656	-111.31734
95.58800	-4.93109	-111.43123
95.68800	-4.93516	-111.51539
95.78800	-4.93953	-111.59497
95.88800	-4.94453	-111.69805
95.98800	-4.95141	-111.83802
96.08800	-4.95641	-111.96825
96.18800	-4.96031	-112.03024
96.28800	-4.96453	-112.11512
96.38800	-4.96938	-112.20963
96.48800	-4.97500	-112.31256
96.58800	-4.98266	-112.46236
96.68800	-4.98813	-112.60173
96.78800	-4.99203	-112.66817
96.88800	-4.99656	-112.75133
96.98800	-5.00172	-112.85426
97.08800	-5.00953	-113.00690
97.18800	-5.01500	-113.15460
97.28800	-5.01859	-113.21393
97.38800	-5.02297	-113.28890
97.48800	-5.02797	-113.38811
97.58800	-5.03359	-113.50784
97.68800	-5.04172	-113.68120
97.78800	-5.04547	-113.78598
97.88800	-5.04937	-113.84175
97.98800	-5.05406	-113.93722
98.08800	-5.05937	-114.04675
98.18800	-5.06609	-114.18826
98.28800	-5.07078	-114.30944
98.38800	-5.07484	-114.37934
98.48800	-5.07953	-114.47626
98.58800	-5.08453	-114.57250
98.68800	-5.09016	-114.69705
98.78800	-5.09750	-114.84329
98.88800	-5.10219	-114.97310
98.98800	-5.10578	-115.02938
99.08800	-5.11047	-115.11473
99.18800	-5.11609	-115.22769
99.28800	-5.12328	-115.40387
99.38800	-5.12766	-115.49365
99.48800	-5.13156	-115.56514
99.58800	-5.13594	-115.65977
99.68800	-5.14078	-115.75466
99.78800	-5.14656	-115.87592
99.88800	-5.15406	-116.03345
99.98800	-5.15938	-116.19548
100.08800	-5.16297	-116.25185
100.18800	-5.16734	-116.32808
100.28800	-5.17250	-116.44319
100.38800	-5.17937	-116.58876
100.48800	-5.18453	-116.71798
100.58800	-5.18859	-116.80092
100.68800	-5.19297	-116.88177
100.78800	-5.19781	-116.96971
100.88800	-5.20344	-117.08961
100.98800	-5.21047	-117.24429
101.08800	-5.21531	-117.38073
101.18800	-5.21922	-117.44442
101.28800	-5.22391	-117.53751
101.38800	-5.22938	-117.65011
101.48800	-5.23625	-117.80671
101.58800	-5.24125	-117.93281
101.68800	-5.24531	-118.00689
101.78800	-5.24969	-118.09413
101.88800	-5.25469	-118.20111
101.98800	-5.26031	-118.31543
102.08800	-5.26781	-118.47898
102.18800	-5.27203	-118.59405
102.28800	-5.27594	-118.66069
102.38800	-5.28063	-118.75252
102.48800	-5.28594	-118.86289
102.58800	-5.29266	-119.00960
102.68800	-5.29766	-119.13536
102.78800	-5.30188	-119.22015
102.88800	-5.30656	-119.31196
102.98800	-5.31156	-119.41396
103.08800	-5.31719	-119.53752
103.18800	-5.32406	-119.69139
103.28800	-5.32859	-119.80276
103.38800	-5.33250	-119.87093
103.48800	-5.33703	-119.95585
103.58800	-5.34250	-120.07102
103.68800	-5.34953	-120.23299
103.78800	-5.35500	-120.37397
103.88800	-5.35906	-120.45506
103.98800	-5.36344	-120.54077
104.08800	-5.36828	-120.63469
104.18800	-5.37375	-120.74059
104.28800	-5.38016	-120.87721
104.38800	-5.38531	-121.00861
104.48800	-5.38953	-121.08353
104.58800	-5.39422	-121.17668
104.68800	-5.39938	-121.27370
104.78800	-5.40609	-121.41939
104.88800	-5.41125	-121.55192
104.98800	-5.41516	-121.62094
105.08800	-5.41937	-121.68901
105.18800	-5.42438	-121.78768
105.28801	-5.43031	-121.90990
105.38801	-5.43797	-122.08661
105.48801	-5.44281	-122.22346
105.58801	-5.44641	-122.27844
105.68801	-5.45109	-122.37038
105.78801	-5.45641	-122.47378
105.88801	-5.46297	-122.62045
105.98801	-5.46812	-122.74797
106.08801	-5.47234	-122.83322
106.18801	-5.47672	-122.91057
106.28801	-5.48172	-123.01264
106.38801	-5.48750	-123.13417
106.48801	-5.49516	-123.29555
106.58801	-5.49969	-123.42940
106.68801	-5.50328	-123.49127
106.78801	-5.50781	-123.57163
106.88801	-5.51344	-123.68768
106.98801	-5.52125	-123.87853
107.08801	-5.52609	-124.02281
107.18801	-5.52953	-124.08251
107.28801	-5.53391	-124.16448
107.38801	-5.53891	-124.26906
107.48801	-5.54422	-124.38962
107.58801	-5.55031	-124.52397
107.68801	-5.55500	-124.63414
107.78801	-5.55906	-124.70307
107.88801	-5.56359	-124.79329
107.98801	-5.56906	-124.90981
108.08801	-5.57594	-125.06135
108.18801	-5.58125	-125.18741
108.28801	-5.58531	-125.27099
108.38801	-5.58953	-125.34668
108.48801	-5.59422	-125.43519
108.58801	-5.59937	-125.53644
108.68801	-5.60531	-125.66125
108.78801	-5.61141	-125.80511
108.88801	-5.61578	-125.89942
108.98801	-5.62047	-125.98297
109.08801	-5.62578	-126.08452
109.18801	-5.63250	-126.22793
109.28801	-5.63828	-126.36624
109.38801	-5.64250	-126.44908
109.48801	-5.64719	-126.54699
109.58801	-5.65203	-126.63129
109.68801	-5.65781	-126.75200
109.78801	-5.66531	-126.91033
109.88801	-5.66922	-127.00380
109.98801	-5.67281	-127.06059
110.08801	-5.67734	-127.14450
110.18801	-5.68234	-127.23492
110.28801	-5.68859	-127.34869
110.38801	-5.69484	-127.49699
110.48801	-5.69922	-127.58374
110.58801	-5.70359	-127.66457
110.68801	-5.70859	-127.76443
110.78801	-5.71375	-127.85357
110.88801	-5.72078	-127.98359
110.98801	-5.72672	-128.15800
111.08801	-5.73016	-128.21637
111.18801	-5.73453	-128.28988
111.28801	-5.73969	-128.38659
111.38801	-5.74656	-128.52514
111.48801	-5.75172	-128.66324
111.58801	-5.75578	-128.72837
111.68801	-5.76016	-128.81117
111.78801	-5.76484	-128.90238
111.88801	-5.77016	-128.99919
111.98801	-5.77609	-129.12682
112.08801	-5.78250	-129.27598
112.18801	-5.78672	-129.35106
112.28801	-5.79141	-129.42658
112.38801	-5.79609	-129.51532
112.48801	-5.80203	-129.62312
112.58801	-5.80750	-129.75428
112.68801	-5.81156	-129.81866
112.78801	-5.81578	-129.89743
112.88801	-5.82047	-129.96832
112.98801	-5.82609	-130.06826
113.08801	-5.83219	-130.17663
113.18801	-5.83969	-130.35540
113.28801	-5.84375	-130.43267
113.38801	-5.84813	-130.50966
113.48801	-5.85344	-130.60008
113.58801	-5.86125	-130.75243
113.68801	-5.86703	-130.90500
113.78801	-5.87062	-130.96534
113.88801	-5.87500	-131.03595
113.98801	-5.88016	-131.13689
114.08801	-5.88578	-131.25984
114.18801	-5.89281	-131.40024
114.28801	-5.89641	-131.49078
114.38801	-5.90000	-131.54142
114.48801	-5.90453	-131.61924
114.58801	-5.90984	-131.72919
114.68801	-5.91703	-131.87858
114.78801	-5.92250	-132.01177
114.88801	-5.92625	-132.08368
114.98801	-5.93062	-132.15423
115.08801	-5.93563	-132.25213
115.18801	-5.94125	-132.37253
115.28801	-5.94844	-132.52127
115.38801	-5.95328	-132.65027
115.48801	-5.95688	-132.69885
115.58801	-5.96125	-132.77909
115.68801	-5.96625	-132.87131
115.78801	-5.97328	-133.00766
115.88801	-5.97937	-133.16746
115.98801	-5.98328	-133.24659
116.08801	-5.98766	-133.31220
116.18801	-5.99250	-133.40756
116.28801	-5.99797	-133.51785
116.38801	-6.00453	-133.64711
116.48801	-6.01000	-133.78011
116.58801	-6.01375	-133.85355
116.68801	-6.01828	-133.93086
116.78801	-6.02344	-134.04357
116.88801	-6.03016	-134.16809
116.98801	-6.03656	-134.34017
117.08801	-6.04031	-134.41472
117.18801	-6.04422	-134.48273
117.28801	-6.04875	-134.56789
117.38801	-6.05406	-134.67069
117.48801	-6.06047	-134.80085
117.58801	-6.06641	-134.94769
117.68801	-6.07047	-135.02230
117.78801	-6.07484	-135.10624
117.88801	-6.07984	-135.19523
117.98801	-6.08594	-135.31482
118.08801	-6.09219	-135.46939
118.18801	-6.09656	-135.54364
118.28801	-6.10094	-135.61873
118.38801	-6.10563	-135.70465
118.48801	-6.11109	-135.81882
118.58801	-6.11828	-135.95268
118.68801	-6.12375	-136.10484
118.78801	-6.12719	-136.15493
118.88801	-6.13156	-136.22375
118.98801	-6.13672	-136.32286
119.08801	-6.14344	-136.44795
119.18801	-6.14922	-136.60306
119.28801	-6.15328	-136.67735
119.38801	-6.15750	-136.75018
119.48801	-6.16234	-136.83769
119.58801	-6.16750	-136.94409
119.68801	-6.17406	-137.05897
119.78801	-6.18016	-137.22220
119.88801	-6.18391	-137.28499
119.98801	-6.18859	-137.36357
120.08801	-6.19375	-137.46428
120.18801	-6.20078	-137.59756
120.28801	-6.20594	-137.72717
120.38801	-6.20969	-137.79151
120.48801	-6.21406	-137.86055
120.58801	-6.21891	-137.95069
120.68801	-6.22438	-138.06072
120.78801	-6.23109	-138.18702
120.88801	-6.23687	-138.33822
120.98801	-6.24062	-138.39298
121.08801	-6.24500	-138.46500
121.18801	-6.24984	-138.55715
121.28801	-6.25625	-138.67618
121.38801	-6.26266	-138.82715
121.48801	-6.26688	-138.90378
121.58801	-6.27094	-138.97553
121.68801	-6.27578	-139.06114
121.78801	-6.28156	-139.17120
121.88801	-6.28906	-139.31893
121.98801	-6.29438	-139.47827
122.08801	-6.29781	-139.51401
122.18801	-6.30234	-139.59371
122.28801	-6.30797	-139.69821
122.38801	-6.31422	-139.82825
122.48801	-6.31953	-139.95600
122.58801	-6.32359	-140.03634
122.68801	-6.32828	-140.14006
122.78801	-6.33297	-140.22833
122.88801	-6.33859	-140.34505
122.98801	-6.34609	-140.50624
123.08801	-6.35156	-140.65702
123.18801	-6.35500	-140.70536
123.28801	-6.35922	-140.78486
123.38801	-6.36422	-140.88237
123.48801	-6.37062	-141.00680
123.58801	-6.37578	-141.13501
123.68801	-6.38000	-141.21190
123.78801	-6.38453	-141.29689
123.88801	-6.38969	-141.39453
123.98801	-6.39547	-141.52148
124.08801	-6.40219	-141.65924
124.18801	-6.40750	-141.80040
124.28801	-6.41109	-141.85698
124.38801	-6.41516	-141.92291
124.48801	-6.41984	-142.01364
124.58801	-6.42563	-142.12532
124.68801	-6.43203	-142.28423
124.78801	-6.43672	-142.38353
124.88801	-6.44094	-142.44659
124.98801	-6.44562	-142.54844
125.08801	-6.45125	-142.65113
125.18801	-6.45766	-142.78409
125.28801	-6.46375	-142.94721
125.38801	-6.46781	-143.01451
125.48801	-6.47219	-143.08980
125.58801	-6.47719	-143.17682
125.68801	-6.48344	-143.29864
125.78801	-6.48953	-143.45081
125.88801	-6.49391	-143.53339
125.98801	-6.49797	-143.59719
126.08801	-6.50250	-143.68048
126.18801	-6.50766	-143.77387
126.28801	-6.51391	-143.88588
126.38801	-6.52031	-144.05440
126.48801	-6.52438	-144.11367
126.58801	-6.52891	-144.19840
126.68801	-6.53406	-144.29435
126.78801	-6.54016	-144.39945
126.88801	-6.54547	-144.51681
126.98801	-6.54984	-144.59503
127.08801	-6.55437	-144.67373
127.18801	-6.55938	-144.76296
127.28801	-6.56516	-144.87991
127.38801	-6.57281	-145.02713
127.48801	-6.57828	-145.18331
127.58801	-6.58141	-145.21942
127.68801	-6.58563	-145.28474
127.78801	-6.59094	-145.38524
127.88801	-6.59750	-145.50234
127.98801	-6.60344	-145.65636
128.08801	-6.60734	-145.73011
128.18801	-6.61156	-145.79660
128.28801	-6.61641	-145.88371
128.38801	-6.62156	-145.97149
128.48801	-6.62781	-146.09198
128.58801	-6.63391	-146.25205
128.68801	-6.63766	-146.31733
128.78801	-6.64188	-146.38163
128.88801	-6.64672	-146.45594
128.98801	-6.65250	-146.57030
129.08801	-6.66000	-146.73817
129.18801	-6.66375	-146.81356
129.28801	-6.66781	-146.87283
129.38801	-6.67234	-146.94449
129.48801	-6.67750	-147.02867
129.58801	-6.68344	-147.14091
129.68801	-6.69078	-147.30784
129.78801	-6.69469	-147.37150
129.88801	-6.69922	-147.44321
129.98801	-6.70453	-147.53751
130.08801	-6.71047	-147.65108
130.18801	-6.71813	-147.82390
130.28801	-6.72188	-147.89173
130.38801	-6.72594	-147.94329
130.48801	-6.73109	-148.03259
130.58801	-6.73688	-148.15773
130.68801	-6.74406	-148.29448
130.78801	-6.74859	-148.42173
130.88801	-6.75156	-148.45034
130.98801	-6.75578	-148.52235
131.08801	-6.76063	-148.60022
131.18801	-6.76641	-148.71891
131.28801	-6.77281	-148.86127
131.38801	-6.77734	-148.95412
131.48801	-6.78172	-149.02452
131.58801	-6.78656	-149.11836
131.68801	-6.79188	-149.21996
131.78801	-6.79797	-149.32749
131.88801	-6.80469	-149.49007
131.98801	-6.80844	-149.55485
132.08801	-6.81266	-149.62646
132.18801	-6.81766	-149.71362
132.28801	-6.82391	-149.83737
132.38801	-6.83000	-149.97515
132.48801	-6.83406	-150.03900
132.58801	-6.83813	-150.11486
132.68801	-6.84297	-150.18368
132.78801	-6.84828	-150.29183
132.88801	-6.85437	-150.40404
132.98801	-6.86172	-150.58027
133.08801	-6.86547	-150.64786
133.18801	-6.86984	-150.71446
133.28801	-6.87469	-150.79792
133.38801	-6.88109	-150.91789
133.48801	-6.88719	-151.07052
133.58801	-6.89125	-151.15155
133.68801	-6.89531	-151.20673
133.78801	-6.89984	-151.29201
133.88801	-6.90500	-151.38373
133.98801	-6.91109	-151.49750
134.08801	-6.91797	-151.66874
134.18801	-6.92172	-151.73016
134.28801	-6.92594	-151.79560
134.38801	-6.93109	-151.88287
134.48801	-6.93750	-152.00044
134.58801	-6.94469	-152.18209
134.68801	-6.94859	-152.25174
134.78801	-6.95234	-152.30981
134.88801	-6.95672	-152.38963
134.98801	-6.96188	-152.47947
135.08801	-6.96797	-152.59811
135.18801	-6.97516	-152.76201
135.28801	-6.97891	-152.83753
135.38801	-6.98297	-152.90174
135.48801	-6.98828	-153.00003
135.58801	-6.99484	-153.12904
135.68801	-7.00078	-153.27929
135.78801	-7.00484	-153.35780
135.88801	-7.00891	-153.41839
135.98801	-7.01344	-153.49625
136.08801	-7.01844	-153.58301
136.18801	-7.02406	-153.69737
136.28801	-7.03109	-153.85260
136.38801	-7.03531	-153.93846
136.48801	-7.03938	-153.99812
136.58801	-7.04437	-154.08461
136.68801	-7.05047	-154.19059
136.78801	-7.05766	-154.34591
136.88801	-7.06172	-154.39734
136.98801	-7.06562	-154.37859
137.08801	-7.07063	-154.44310
137.18801	-7.07594	-154.52605
137.28801	-7.08156	-154.62521
137.38801	-7.08813	-154.77070
137.48801	-7.09203	-154.84105
137.58801	-7.09641	-154.90521
137.68801	-7.10125	-154.98111
137.78801	-7.10766	-155.10720
137.88801	-7.11500	-155.28327
137.98801	-7.11906	-155.37295
138.08801	-7.12297	-155.41647
138.18801	-7.12766	-155.50213
138.28801	-7.13297	-155.60225
138.38801	-7.13922	-155.71474
138.48801	-7.14516	-155.87740
138.58801	-7.14922	-155.93761
138.68801	-7.15375	-156.01794
138.78801	-7.15891	-156.11197
138.88801	-7.16578	-156.23353
138.98801	-7.17125	-156.37667
139.08801	-7.17500	-156.42597
139.18801	-7.17922	-156.47955
139.28801	-7.18375	-156.55711
139.38801	-7.18906	-156.64910
139.48801	-7.19500	-156.74995
139.58801	-7.20172	-156.91839
139.68801	-7.20563	-156.98352
139.78801	-7.21000	-157.03875
139.88801	-7.21516	-157.13696
139.98801	-7.22203	-157.27621
140.08801	-7.22781	-157.41824
140.18801	-7.23172	-157.47222
140.28801	-7.23594	-157.53315
140.38801	-7.24031	-157.60507
140.48801	-7.24547	-157.69149
140.58801	-7.25109	-157.80213
140.68801	-7.25797	-157.95401
140.78801	-7.26219	-158.02468
140.88801	-7.26672	-158.09101
140.98801	-7.27188	-158.18584
141.08801	-7.27828	-158.30627
141.18801	-7.28484	-158.45995
141.28801	-7.28859	-158.52068
141.38801	-7.29266	-158.56522
141.48801	-7.29719	-158.64255
141.58801	-7.30250	-158.73094
141.68801	-7.30797	-158.83686
141.78801	-7.31406	-158.95976
141.88801	-7.31844	-159.03588
141.98801	-7.32281	-159.09983
142.08801	-7.32797	-159.18727
142.18801	-7.33375	-159.29076
142.28801	-7.34000	-159.42480
142.38801	-7.34453	-159.50719
142.48801	-7.34891	-159.56883
142.58801	-7.35391	-159.63916
142.68801	-7.35906	-159.73052
142.78801	-7.36469	-159.81832
142.88801	-7.37187	-159.97751
142.98801	-7.37578	-160.03837
143.08801	-7.38000	-160.08703
143.18801	-7.38469	-160.16008
143.28801	-7.39047	-160.25783
143.38801	-7.39703	-160.38533
143.48801	-7.40141	-160.45275
143.58801	-7.40563	-160.50221
143.68801	-7.41031	-160.56727
143.78801	-7.41547	-160.64821
143.88801	-7.42125	-160.74307
143.98801	-7.42891	-160.90481
144.08801	-7.43281	-160.97088
144.18801	-7.43688	-161.01204
144.28801	-7.44188	-161.08769
144.38801	-7.44781	-161.18497
144.48801	-7.45484	-161.33933
144.58801	-7.45859	-161.38950
144.68801	-7.46250	-161.43785
144.78801	-7.46703	-161.49691
144.88801	-7.47203	-161.56824
144.98801	-7.47766	-161.67001
145.08801	-7.48500	-161.80994
145.18801	-7.48922	-161.87800
145.28801	-7.49344	-161.93259
145.38801	-7.49797	-161.99058
145.48801	-7.50297	-162.06108
145.58801	-7.51016	-162.18764
145.68801	-7.51500	-162.26794
145.78801	-7.51906	-162.32063
145.88801	-7.52375	-162.38286
145.98801	-7.52922	-162.46666
146.08801	-7.53547	-162.57121
146.18801	-7.54328	-162.75012
146.28801	-7.54656	-162.78170
146.38801	-7.55047	-162.81556
146.48801	-7.55531	-162.88656
146.58801	-7.56125	-162.98150
146.68801	-7.56891	-163.14998
146.78801	-7.57312	-163.20790
146.88801	-7.57703	-163.25438
146.98801	-7.58156	-163.30849
147.08801	-7.58672	-163.39423
147.18801	-7.59250	-163.50476
147.28801	-7.59984	-163.64692
147.38801	-7.60375	-163.71760
147.48801	-7.60766	-163.75393
147.58801	-7.61250	-163.82767
147.68801	-7.61859	-163.93629
147.78801	-7.62484	-164.08376
147.88801	-7.62875	-164.12178
147.98801	-7.63297	-164.17536
148.08801	-7.63766	-164.24121
148.18801	-7.64313	-164.33711
148.28801	-7.64906	-164.44655
148.38801	-7.65625	-164.59109
148.48801	-7.66000	-164.65573
148.58801	-7.66391	-164.68617
148.68801	-7.66859	-164.74921
148.78801	-7.67438	-164.84560
148.88801	-7.68172	-164.99418
148.98801	-7.68609	-165.07897
149.08801	-7.69000	-165.12062
149.18801	-7.69438	-165.17998
149.28801	-7.69938	-165.26173
149.38801	-7.70531	-165.35687
149.48801	-7.71266	-165.52278
149.58801	-7.71656	-165.58617
149.68801	-7.72063	-165.63168
149.78801	-7.72547	-165.70243
149.88801	-7.73125	-165.79479
149.98801	-7.73844	-165.94188
150.08801	-7.74297	-166.01843
150.18801	-7.74687	-166.05978
150.28801	-7.75125	-166.11926
150.38801	-7.75641	-166.19708
150.48801	-7.76203	-166.29617
150.58801	-7.76906	-166.44263
150.68801	-7.77328	-166.49786
150.78801	-7.77750	-166.54304
150.88801	-7.78250	-166.62063
150.98801	-7.78828	-166.71272
151.08801	-7.79484	-166.84894
151.18801	-7.79937	-166.91908
151.28801	-7.80344	-166.96940
151.38801	-7.80797	-167.02928
151.48801	-7.81312	-167.11132
151.58801	-7.81906	-167.20840
151.68801	-7.82656	-167.38124
151.78801	-7.83031	-167.43295
151.88801	-7.83422	-167.47108
151.98801	-7.83891	-167.54107
152.08801	-7.84469	-167.64291
152.18801	-7.85156	-167.79768
152.28801	-7.85625	-167.87389
152.38801	-7.86031	-167.91977
152.48801	-7.86469	-167.96829
152.58801	-7.87000	-168.05372
152.68801	-7.87578	-168.15598
152.78801	-7.88266	-168.29212
152.88801	-7.88672	-168.36387
152.98801	-7.89094	-168.40702
153.08801	-7.89609	-168.48654
153.18801	-7.90172	-168.57122
153.28801	-7.90859	-168.71274
153.38801	-7.91328	-168.78700
153.48801	-7.91719	-168.83369
153.58801	-7.92125	-168.87027
153.68801	-7.92625	-168.94673
153.78801	-7.93188	-169.03463
153.88801	-7.93969	-169.19988
153.98801	-7.94391	-169.27271
154.08801	-7.94797	-169.31404
154.18801	-7.95297	-169.38770
154.28801	-7.95875	-169.48496
154.38801	-7.96484	-169.59746
154.48801	-7.96953	-169.67605
154.58801	-7.97375	-169.73205
154.68801	-7.97844	-169.79989
154.78801	-7.98406	-169.89179
154.88801	-7.99078	-170.02103
154.98801	-7.99813	-170.20510
155.08801	-8.00109	-170.21589
155.18801	-8.00484	-170.24198
155.28801	-8.00922	-170.29424
155.38801	-8.01422	-170.37433
155.48801	-8.02063	-170.49308
155.58801	-8.02594	-170.60487
155.68801	-8.03047	-170.66133
155.78801	-8.03500	-170.72077
155.88801	-8.04047	-170.80721
155.98801	-8.04625	-170.91285
156.08801	-8.05297	-171.04912
156.18801	-8.05719	-171.11404
156.28801	-8.06141	-171.15074
156.38801	-8.06578	-171.21467
156.48801	-8.07109	-171.29444
156.58801	-8.07750	-171.42408
156.68801	-8.08266	-171.51347
156.78801	-8.08719	-171.56249
156.88801	-8.09172	-171.63363
156.98801	-8.09688	-171.70826
157.08801	-8.10234	-171.80106
157.18801	-8.10953	-171.94630
157.28801	-8.11359	-172.00249
157.38801	-8.11766	-172.03836
157.48801	-8.12219	-172.09467
157.58801	-8.12813	-172.18086
157.68801	-8.13500	-172.32117
157.78801	-8.13969	-172.38656
157.88801	-8.14391	-172.44057
157.98801	-8.14844	-172.49051
158.08801	-8.15344	-172.56220
158.18801	-8.15891	-172.64530
158.28801	-8.16609	-172.76870
158.38801	-8.17031	-172.83460
158.48801	-8.17438	-172.87150
158.58801	-8.17875	-172.91403
158.68801	-8.18406	-173.00659
158.78801	-8.19125	-173.12425
158.88801	-8.19641	-173.22959
158.98801	-8.20047	-173.26762
159.08801	-8.20516	-173.32777
159.18801	-8.21031	-173.39413
159.28801	-8.21594	-173.48360
159.38801	-8.22281	-173.59929
159.48801	-8.22734	-173.69568
159.58801	-8.23125	-173.71516
159.68801	-8.23609	-173.77034
159.78801	-8.24156	-173.86322
159.88801	-8.24875	-173.99439
159.98801	-8.25328	-174.06549
160.08801	-8.25734	-174.09919
160.18801	-8.26188	-174.13627
160.28801	-8.26703	-174.22120
160.38801	-8.27297	-174.32253
160.48801	-8.28063	-174.47357
160.58801	-8.28453	-174.53754
160.68801	-8.28844	-174.55533
160.78801	-8.29328	-174.61692
160.88801	-8.29844	-174.68357
160.98801	-8.30500	-174.79412
161.08801	-8.30984	-174.85820
161.18801	-8.31391	-174.90891
161.28801	-8.31828	-174.95988
161.38801	-8.32344	-175.02904
161.48801	-8.32922	-175.12049
161.58801	-8.33703	-175.25962
161.68801	-8.34109	-175.32147
161.78801	-8.34500	-175.34786
161.88801	-8.34984	-175.40520
161.98801	-8.35531	-175.48162
162.08801	-8.36234	-175.62023
162.18801	-8.36688	-175.68770
162.28801	-8.37078	-175.71855
162.38801	-8.37531	-175.77453
162.48801	-8.38031	-175.82929
162.58801	-8.38563	-175.90721
162.68801	-8.39281	-176.03844
162.78801	-8.39688	-176.09495
162.88801	-8.40094	-176.12997
162.98801	-8.40594	-176.19036
163.08801	-8.41203	-176.27808
163.18801	-8.42078	-176.45752
163.28801	-8.42484	-176.52424
163.38801	-8.42828	-176.52857
163.48801	-8.43297	-176.58743
163.58801	-8.43813	-176.66544
163.68801	-8.44391	-176.76537
163.78801	-8.45141	-176.92596
163.88801	-8.45484	-176.96241
163.98801	-8.45859	-176.97406
164.08801	-8.46328	-177.03055
164.18801	-8.46875	-177.10093
164.28801	-8.47578	-177.25311
164.38801	-8.48078	-177.34002
164.48801	-8.48453	-177.36815
164.58801	-8.48891	-177.40715
164.68801	-8.49375	-177.47633
164.78801	-8.49953	-177.56501
164.88801	-8.50750	-177.72067
164.98801	-8.51172	-177.79298
165.08801	-8.51563	-177.81068
165.18801	-8.52031	-177.86840
165.28801	-8.52562	-177.94898
165.38801	-8.53219	-178.06835
165.48801	-8.53734	-178.15562
165.58801	-8.54141	-178.19133
165.68801	-8.54578	-178.24139
165.78801	-8.55078	-178.30229
165.88801	-8.55656	-178.39742
165.98801	-8.56375	-178.54626
166.08801	-8.56797	-178.60812
166.18801	-8.57172	-178.62538
166.28801	-8.57656	-178.68438
166.38801	-8.58219	-178.76776
166.48801	-8.58891	-178.89032
166.58801	-8.59375	-178.97730
166.68801	-8.59781	-179.00732
166.78801	-8.60234	-179.05663
166.88801	-8.60734	-179.12942
166.98801	-8.61281	-179.20759
167.08801	-8.62000	-179.33771
167.18801	-8.62484	-179.42616
167.28801	-8.62875	-179.45369
167.38801	-8.63313	-179.49051
167.48801	-8.63891	-179.56787
167.58801	-8.64578	-179.70493
167.68801	-8.65063	-179.78910
167.78801	-8.65453	-179.81525
167.88801	-8.65922	-179.87320
167.98801	-8.66422	-179.93844
168.08801	-8.66953	-180.01129
168.18801	-8.67641	-180.13498
168.28801	-8.68125	-180.21706
168.38801	-8.68516	-180.23874
168.48801	-8.69000	-180.29921
168.58801	-8.69547	-180.38100
168.68801	-8.70266	-180.50212
168.78801	-8.70766	-180.58561
168.88801	-8.71156	-180.60625
168.98801	-8.71578	-180.63903
169.08801	-8.72047	-180.69279
169.18801	-8.72609	-180.78069
169.28801	-8.73328	-180.90212
169.38801	-8.73797	-180.98992
169.48801	-8.74219	-181.01163
169.58801	-8.74703	-181.06167
169.68801	-8.75250	-181.13427
169.78801	-8.75891	-181.24302
169.88801	-8.76422	-181.32901
169.98801	-8.76844	-181.36469
170.08801	-8.77281	-181.41705
170.18801	-8.77766	-181.46801
170.28801	-8.78313	-181.54910
170.38801	-8.79047	-181.66998
170.48801	-8.79500	-181.74925
170.58801	-8.79906	-181.77450
170.68801	-8.80438	-181.83604
170.78801	-8.81109	-181.95462
170.88801	-8.81859	-182.12566
170.98801	-8.82234	-182.18544
171.08801	-8.82578	-182.18860
171.18801	-8.82969	-182.21800
171.28801	-8.83484	-182.28608
171.38801	-8.84000	-182.36455
171.48801	-8.84656	-182.48345
171.58801	-8.85156	-182.57572
171.68801	-8.85547	-182.60275
171.78801	-8.86016	-182.65121
171.88801	-8.86563	-182.73845
171.98801	-8.87250	-182.86435
172.08801	-8.87781	-182.95445
172.18801	-8.88188	-182.98663
172.28801	-8.88625	-183.02150
172.38801	-8.89109	-183.08356
172.48801	-8.89656	-183.16469
172.58801	-8.90313	-183.27805
172.68801	-8.90859	-183.37800
172.78801	-8.91266	-183.40565
172.88801	-8.91766	-183.45647
172.98801	-8.92313	-183.53231
173.08801	-8.93016	-183.66279
173.18801	-8.93500	-183.74355
173.28801	-8.93859	-183.74953
173.38801	-8.94297	-183.79320
173.48801	-8.94797	-183.86282
173.58801	-8.95328	-183.94852
173.68801	-8.95984	-184.05031
173.78801	-8.96500	-184.15253
173.88801	-8.96891	-184.17212
173.98801	-8.97359	-184.22233
174.08801	-8.97906	-184.30224
174.18801	-8.98563	-184.41539
174.28801	-8.99078	-184.50525
174.38801	-8.99500	-184.53065
174.48801	-8.99953	-184.57128
174.58801	-9.00453	-184.63479
174.68801	-9.00969	-184.69882
174.78801	-9.01703	-184.82801
174.88801	-9.02188	-184.90994
174.98801	-9.02578	-184.92752
175.08801	-9.03047	-184.96318
175.18801	-9.03563	-185.03340
175.28801	-9.04250	-185.14970
175.38801	-9.04750	-185.22353
175.48801	-9.05188	-185.26539
175.58801	-9.05656	-185.31008
175.68801	-9.06156	-185.38332
175.78801	-9.06688	-185.44602
175.88801	-9.07391	-185.56853
175.98801	-9.07875	-185.63494
176.08801	-9.08297	-185.65409
176.18801	-9.08734	-185.70429
176.28801	-9.09266	-185.76780
176.38801	-9.09953	-185.88331
176.48801	-9.10453	-185.95955
176.58801	-9.10844	-185.98861
176.68801	-9.11297	-186.02535
176.78801	-9.11812	-186.09530
176.88801	-9.12391	-186.17278
176.98801	-9.13094	-186.31209
177.08801	-9.13547	-186.38192
177.18801	-9.13937	-186.38438
177.28801	-9.14406	-186.43370
177.38801	-9.14953	-186.50791
177.48801	-9.15656	-186.61112
177.58801	-9.16219	-186.72010
177.68801	-9.16594	-186.73246
177.78801	-9.17000	-186.75829
177.88801	-9.17469	-186.79769
177.98801	-9.18000	-186.87968
178.08801	-9.18703	-186.99004
178.18801	-9.19219	-187.08739
178.28801	-9.19594	-187.08888
178.38801	-9.20016	-187.11886
178.48801	-9.20516	-187.17720
178.58801	-9.21125	-187.24835
178.68801	-9.21750	-187.37966
178.78801	-9.22172	-187.41067
178.88801	-9.22625	-187.44265
178.98801	-9.23125	-187.49538
179.08801	-9.23703	-187.57185
179.18801	-9.24453	-187.68306
179.28801	-9.24938	-187.78028
179.38801	-9.25297	-187.76365
179.48801	-9.25766	-187.79866
179.58801	-9.26313	-187.87467
179.68801	-9.27141	-188.02597
179.78801	-9.27625	-188.11950
179.88801	-9.27953	-188.10047
179.98801	-9.28375	-188.12579
180.08801	-9.28875	-188.18362
180.18801	-9.29422	-188.27362
180.28801	-9.30094	-188.39465
180.38801	-9.30578	-188.47160
180.48801	-9.30984	-188.47896
180.58801	-9.31469	-188.53045
180.68801	-9.32000	-188.60659
180.78801	-9.32672	-188.72683
180.88801	-9.33156	-188.80044
180.98801	-9.33562	-188.80993
181.08801	-9.33984	-188.83853
181.18801	-9.34453	-188.88715
181.28801	-9.35016	-188.96149
181.38801	-9.35750	-189.08377
181.48801	-9.36313	-189.19031
181.58801	-9.36688	-189.19323
181.68801	-9.37125	-189.22274
181.78801	-9.37641	-189.28647
181.88801	-9.38266	-189.36774
181.98801	-9.38781	-189.45812
182.08801	-9.39219	-189.48415
182.18801	-9.39656	-189.51790
182.28801	-9.40141	-189.57858
182.38801	-9.40703	-189.65532
182.48801	-9.41484	-189.77618
182.58801	-9.42000	-189.87842
182.68801	-9.42359	-189.86377
182.78801	-9.42812	-189.90310
182.88801	-9.43359	-189.96283
182.98801	-9.44094	-190.10390
183.08801	-9.44594	-190.18912
183.18801	-9.44937	-190.18453
183.28801	-9.45359	-190.20869
183.38801	-9.45844	-190.26434
183.48801	-9.46406	-190.33380
183.58801	-9.47062	-190.44341
183.68801	-9.47641	-190.56287
183.78801	-9.48016	-190.57421
183.88801	-9.48469	-190.60796
183.98801	-9.49000	-190.67192
184.08801	-9.49688	-190.78699
184.18801	-9.50234	-190.88270
184.28801	-9.50641	-190.89009
184.38801	-9.51047	-190.91272
184.48801	-9.51500	-190.95752
184.58801	-9.52047	-191.03682
184.68801	-9.52719	-191.14649
184.78801	-9.53328	-191.28409
184.88801	-9.53719	-191.28026
184.98801	-9.54156	-191.30366
185.08801	-9.54656	-191.36487
185.18801	-9.55281	-191.44921
185.28801	-9.55828	-191.54246
185.38801	-9.56266	-191.57746
185.48801	-9.56703	-191.61607
185.58801	-9.57188	-191.66960
185.68801	-9.57734	-191.74248
185.78801	-9.58469	-191.85677
185.88801	-9.59031	-191.96858
185.98801	-9.59375	-191.94759
186.08801	-9.59812	-191.97324
186.18801	-9.60344	-192.03684
186.28801	-9.61062	-192.16874
186.38801	-9.61625	-192.28415
186.48801	-9.61984	-192.28342
186.58801	-9.62406	-192.29802
186.68801	-9.62891	-192.35262
186.78801	-9.63438	-192.42361
186.88801	-9.64141	-192.54395
186.98801	-9.64641	-192.63701
187.08801	-9.65031	-192.64899
187.18801	-9.65500	-192.68298
187.28801	-9.66016	-192.75756
187.38801	-9.66750	-192.87905
187.48801	-9.67313	-192.98607
187.58801	-9.67688	-192.97785
187.68801	-9.68094	-192.99318
187.78801	-9.68594	-193.05374
187.88801	-9.69188	-193.15131
187.98801	-9.70000	-193.32172
188.08801	-9.70406	-193.38872
188.18801	-9.70719	-193.34903
188.28801	-9.71156	-193.38320
188.38801	-9.71672	-193.44312
188.48801	-9.72281	-193.53648
188.58801	-9.72828	-193.63759
188.68801	-9.73250	-193.66559
188.78801	-9.73703	-193.71176
188.88801	-9.74203	-193.77589
188.98801	-9.74813	-193.86461
189.08801	-9.75641	-194.02638
189.18801	-9.76094	-194.09767
189.28801	-9.76438	-194.06046
189.38801	-9.76844	-194.07657
189.48801	-9.77328	-194.13921
189.58801	-9.77922	-194.22978
189.68801	-9.78531	-194.35833
189.78801	-9.78953	-194.39161
189.88801	-9.79391	-194.42005
189.98801	-9.79906	-194.47951
190.08801	-9.80438	-194.54946
190.18801	-9.81047	-194.63404
190.28801	-9.81578	-194.72881
190.38801	-9.81984	-194.75542
190.48801	-9.82453	-194.77752
190.58801	-9.83000	-194.85441
190.68801	-9.83641	-194.94857
190.78801	-9.84219	-195.04212
190.88801	-9.84625	-195.04431
190.98801	-9.85031	-195.05098
191.08801	-9.85516	-195.10667
191.18801	-9.86063	-195.17678
191.28801	-9.86734	-195.27717
191.38801	-9.87344	-195.40191
191.48801	-9.87734	-195.39574
191.58801	-9.88219	-195.42904
191.68801	-9.88734	-195.47607
191.78801	-9.89391	-195.57305
191.88801	-9.89906	-195.65849
191.98801	-9.90297	-195.65871
192.08801	-9.90703	-195.68664
192.18801	-9.91203	-195.72102
192.28801	-9.91766	-195.80825
192.38801	-9.92500	-195.90378
192.48801	-9.93000	-196.00017
192.58801	-9.93359	-195.98953
192.68801	-9.93797	-196.01232
192.78801	-9.94312	-196.06826
192.88801	-9.94969	-196.15589
192.98801	-9.95578	-196.27690
193.08801	-9.95984	-196.28425
193.18801	-9.96437	-196.30043
193.28801	-9.96906	-196.34375
193.38801	-9.97375	-196.38215
193.48801	-9.98016	-196.46266
193.58801	-9.98703	-196.63043
193.68801	-9.99094	-196.62799
193.78801	-9.99547	-196.63662
193.88801	-10.00078	-196.69084
193.98801	-10.00797	-196.80771
194.08801	-10.01297	-196.88350
194.18801	-10.01656	-196.86228
194.28801	-10.02062	-196.86881
194.38801	-10.02516	-196.91120
194.48801	-10.03016	-196.96996
194.58801	-10.03641	-197.05221
194.68801	-10.04375	-197.20520
194.78801	-10.04750	-197.20542
194.88801	-10.05156	-197.20094
194.98801	-10.05641	-197.23649
195.08801	-10.06250	-197.31133
195.18801	-10.06953	-197.45353
195.28801	-10.07391	-197.47403
195.38801	-10.07828	-197.47470
195.48801	-10.08359	-197.52066
195.58801	-10.08953	-197.59412
195.68801	-10.09734	-197.72698
195.78801	-10.10203	-197.80429
195.88801	-10.10469	-197.73692
195.98801	-10.10891	-197.74249
196.08801	-10.11391	-197.80764
196.18801	-10.12047	-197.90934
196.28801	-10.12672	-198.02898
196.38801	-10.13078	-198.04721
196.48801	-10.13484	-198.06199
196.58801	-10.13953	-198.10133
196.68801	-10.14484	-198.16795
196.78801	-10.15063	-198.24706
196.88801	-10.15766	-198.39390
196.98801	-10.16156	-198.39647
197.08801	-10.16609	-198.40437
197.18801	-10.17141	-198.45888
197.28801	-10.17766	-198.54152
197.38801	-10.18312	-198.63912
197.48801	-10.18719	-198.63909
197.58801	-10.19125	-198.65686
197.68801	-10.19609	-198.70615
197.78801	-10.20156	-198.78870
197.88801	-10.20813	-198.86537
197.98801	-10.21422	-198.99774
198.08801	-10.21781	-198.96971
198.18801	-10.22219	-198.98614
198.28801	-10.22734	-199.04257
198.38801	-10.23422	-199.15447
198.48801	-10.24016	-199.27007
198.58801	-10.24422	-199.26910
198.68801	-10.24859	-199.27594
198.78801	-10.25344	-199.32067
198.88801	-10.25828	-199.36411
198.98801	-10.26469	-199.45236
199.08801	-10.27078	-199.58898
199.18801	-10.27453	-199.57075
199.28801	-10.27906	-199.58435
199.38801	-10.28422	-199.65123
199.48801	-10.29094	-199.74166
199.58801	-10.29672	-199.84584
199.68801	-10.30078	-199.84990
[truncated: 4,075 more rows]
