# Supplementary material for: Strengthening of 3D Printed Fused Deposition Manufactured Parts Using the Fill Compositing Technique
Source: PLoS One. 2015 Apr 16;10(4):e0122915. doi: 10.1371/journal.pone.0122915 (PMC4400136; doi:10.1371/journal.pone.0122915)
Supplement: S1 File — This is the raw data and information on all the samples presented in this manuscript. (ZIP) [file pone.0122915.s001.zip › Specimen_RawData_129.csv]

Time	Extension	Load
(sec)	(mm)	(N)
0.00000	-0.00016	-0.03817
0.10000	-0.00016	-0.04339
0.20000	-0.00297	-0.04224
0.28400	-0.01297	-0.03900
0.38400	-0.01938	-0.04434
0.48400	-0.02469	-0.05387
0.58400	-0.03047	-0.04372
0.68400	-0.03734	-0.04944
0.78400	-0.04328	-0.04086
0.88400	-0.04625	-0.04674
0.98400	-0.05047	-0.04237
1.08400	-0.05531	-0.04193
1.18400	-0.06078	-0.04835
1.28400	-0.06687	-0.04551
1.38400	-0.07172	-0.05006
1.48400	-0.07594	-0.04623
1.58400	-0.08063	-0.04416
1.68400	-0.08547	-0.04126
1.78400	-0.09078	-0.04240
1.88400	-0.09781	-0.04182
1.98400	-0.10281	-0.04305
2.08400	-0.10734	-0.04406
2.18400	-0.11250	-0.03639
2.28400	-0.11859	-0.04805
2.38400	-0.12484	-0.04510
2.48400	-0.12875	-0.03724
2.58400	-0.13281	-0.04448
2.68400	-0.13750	-0.03920
2.78400	-0.14266	-0.04553
2.88400	-0.14859	-0.04277
2.98400	-0.15563	-0.04586
3.08400	-0.15953	-0.04646
3.18400	-0.16359	-0.03676
3.28400	-0.16859	-0.04801
3.38400	-0.17422	-0.04408
3.48400	-0.18094	-0.04202
3.58400	-0.18563	-0.04546
3.68400	-0.19000	-0.04926
3.78400	-0.19437	-0.04241
3.88400	-0.19969	-0.04352
3.98400	-0.20578	-0.04191
4.08400	-0.21266	-0.04530
4.18400	-0.21625	-0.03973
4.28400	-0.22047	-0.04251
4.38400	-0.22531	-0.03924
4.48400	-0.23156	-0.04827
4.58400	-0.23859	-0.04234
4.68400	-0.24266	-0.04392
4.78400	-0.24656	-0.04145
4.88400	-0.25109	-0.04445
4.98400	-0.25578	-0.03857
5.08400	-0.26141	-0.03867
5.18400	-0.26875	-0.03991
5.28400	-0.27313	-0.03104
5.38400	-0.27734	-0.04231
5.48400	-0.28203	-0.04608
5.58400	-0.28750	-0.04105
5.68400	-0.29438	-0.04128
5.78400	-0.29891	-0.03799
5.88400	-0.30313	-0.04098
5.98400	-0.30797	-0.03941
6.08400	-0.31297	-0.04404
6.18400	-0.31875	-0.03748
6.28400	-0.32578	-0.03765
6.38400	-0.32969	-0.04180
6.48400	-0.33391	-0.03494
6.58400	-0.33875	-0.03752
6.68400	-0.34469	-0.04406
6.78400	-0.35109	-0.04176
6.88400	-0.35563	-0.03833
6.98400	-0.35969	-0.03142
7.08400	-0.36438	-0.03952
7.18400	-0.36953	-0.09308
7.28400	-0.37547	-0.20822
7.38400	-0.38234	-0.34858
7.48400	-0.38625	-0.44362
7.58400	-0.39047	-0.52152
7.68400	-0.39563	-0.62997
7.78400	-0.40188	-0.75524
7.88400	-0.41031	-0.90585
7.98400	-0.41484	-1.02010
8.08400	-0.41813	-1.04061
8.18400	-0.42250	-1.13691
8.28400	-0.42750	-1.24318
8.38400	-0.43297	-1.35248
8.48400	-0.43891	-1.48016
8.58400	-0.44266	-1.55231
8.68400	-0.44687	-1.63216
8.78400	-0.45172	-1.72359
8.88400	-0.45750	-1.83744
8.98400	-0.46453	-1.99352
9.08400	-0.46937	-2.10662
9.18400	-0.47359	-2.19777
9.28400	-0.47844	-2.29994
9.38400	-0.48344	-2.40675
9.48400	-0.48906	-2.53453
9.58400	-0.49563	-2.68343
9.68400	-0.49969	-2.77274
9.78400	-0.50391	-2.86455
9.88400	-0.50875	-2.96721
9.98400	-0.51484	-3.08534
10.08400	-0.52234	-3.26687
10.18400	-0.52719	-3.38294
10.28400	-0.53094	-3.47452
10.38400	-0.53516	-3.56758
10.48400	-0.53984	-3.66273
10.58400	-0.54500	-3.78124
10.68400	-0.55188	-3.93143
10.78400	-0.55625	-4.04716
10.88400	-0.56062	-4.14748
10.98400	-0.56547	-4.25301
11.08400	-0.57109	-4.38736
11.18400	-0.57734	-4.52820
11.28400	-0.58234	-4.67016
11.38400	-0.58656	-4.76037
11.48400	-0.59109	-4.86146
11.58400	-0.59609	-4.98169
11.68400	-0.60172	-5.10840
11.78400	-0.60844	-5.27619
11.88400	-0.61297	-5.39393
11.98400	-0.61750	-5.49730
12.08400	-0.62203	-5.60620
12.18400	-0.62734	-5.72322
12.28400	-0.63391	-5.87361
12.38400	-0.63859	-5.98514
12.48400	-0.64297	-6.08752
12.58400	-0.64797	-6.20138
12.68400	-0.65328	-6.33101
12.78400	-0.65953	-6.47593
12.88400	-0.66719	-6.67657
12.98400	-0.67031	-6.74099
13.08400	-0.67437	-6.82310
13.18400	-0.67891	-6.93324
13.28400	-0.68438	-7.06401
13.38400	-0.69109	-7.24022
13.48400	-0.69609	-7.38382
13.58400	-0.70031	-7.46583
13.68400	-0.70484	-7.57030
13.78400	-0.71000	-7.67890
13.88400	-0.71594	-7.81694
13.98400	-0.72266	-7.98112
14.08400	-0.72719	-8.08889
14.18400	-0.73125	-8.18744
14.28400	-0.73594	-8.30204
14.38400	-0.74109	-8.41730
14.48400	-0.74719	-8.55562
14.58400	-0.75234	-8.68232
14.68400	-0.75672	-8.79418
14.78400	-0.76125	-8.88870
14.88400	-0.76656	-9.01013
14.98400	-0.77234	-9.14448
15.08400	-0.78016	-9.32841
15.18400	-0.78438	-9.44496
15.28400	-0.78813	-9.53023
15.38400	-0.79297	-9.63213
15.48400	-0.79859	-9.73593
15.58400	-0.80516	-9.89526
15.68400	-0.80984	-10.01860
15.78400	-0.81391	-10.12275
15.88400	-0.81813	-10.22612
15.98400	-0.82266	-10.33201
16.08400	-0.82781	-10.44716
16.18400	-0.83500	-10.59757
16.28400	-0.84047	-10.75150
16.38400	-0.84437	-10.84998
16.48400	-0.84906	-10.96508
16.58400	-0.85500	-11.09824
16.68400	-0.86328	-11.29817
16.78400	-0.86781	-11.41940
16.88400	-0.87156	-11.51098
16.98400	-0.87609	-11.61359
17.08400	-0.88141	-11.74284
17.18400	-0.88688	-11.86641
17.28400	-0.89406	-12.05202
17.38400	-0.89766	-12.14645
17.48400	-0.90156	-12.23655
17.58400	-0.90656	-12.36709
17.68400	-0.91203	-12.48575
17.78400	-0.91875	-12.66158
17.88400	-0.92359	-12.78302
17.98400	-0.92750	-12.88545
18.08400	-0.93172	-12.99255
18.18400	-0.93641	-13.10887
18.28400	-0.94172	-13.23148
18.38400	-0.94875	-13.38991
18.48400	-0.95406	-13.54392
18.58400	-0.95859	-13.63760
18.68400	-0.96375	-13.76671
18.78400	-0.96938	-13.87003
18.88400	-0.97578	-13.99172
18.98400	-0.98000	-14.12318
19.08400	-0.98406	-14.22219
19.18400	-0.98859	-14.31946
19.28400	-0.99375	-14.44122
19.38400	-0.99953	-14.57377
19.48400	-1.00734	-14.75055
19.58400	-1.01109	-14.85097
19.68400	-1.01500	-14.94701
19.78400	-1.01984	-15.09562
19.88400	-1.02516	-15.19823
19.98400	-1.03188	-15.33910
20.08400	-1.03719	-15.50529
20.18400	-1.04141	-15.61994
20.28400	-1.04578	-15.70487
20.38400	-1.05062	-15.81522
20.48400	-1.05594	-15.94180
20.58400	-1.06359	-16.12742
20.68400	-1.06813	-16.24157
20.78400	-1.07203	-16.34024
20.88400	-1.07672	-16.47246
20.98400	-1.08234	-16.60370
21.08400	-1.08906	-16.73974
21.18400	-1.09344	-16.86087
21.28400	-1.09750	-16.97295
21.38400	-1.10187	-17.09167
21.48400	-1.10672	-17.19074
21.58400	-1.11219	-17.31176
21.68400	-1.11984	-17.49821
21.78400	-1.12484	-17.62960
21.88400	-1.12891	-17.72678
21.98400	-1.13391	-17.84897
22.08400	-1.13922	-17.98511
22.18400	-1.14563	-18.11703
22.28400	-1.15031	-18.24412
22.38400	-1.15438	-18.34140
22.48400	-1.15875	-18.45905
22.58400	-1.16391	-18.58198
22.68400	-1.16953	-18.68843
22.78400	-1.17609	-18.86246
22.88400	-1.18063	-18.97237
22.98400	-1.18484	-19.08249
23.08400	-1.18938	-19.19500
23.18400	-1.19484	-19.32261
23.28400	-1.20188	-19.47564
23.38400	-1.20719	-19.61318
23.48400	-1.21125	-19.71635
23.58400	-1.21547	-19.82024
23.68400	-1.22063	-19.95623
23.78400	-1.22625	-20.05869
23.88400	-1.23344	-20.21347
23.98400	-1.23813	-20.35231
24.08400	-1.24219	-20.44456
24.18400	-1.24688	-20.56557
24.28400	-1.25234	-20.70146
24.38400	-1.25922	-20.83775
24.48400	-1.26438	-20.97321
24.58400	-1.26828	-21.07899
24.68400	-1.27281	-21.19974
24.78400	-1.27781	-21.33528
24.88400	-1.28328	-21.45069
24.98400	-1.29109	-21.62115
25.08400	-1.29531	-21.74333
25.18400	-1.29906	-21.82925
25.28400	-1.30359	-21.94951
25.38400	-1.30875	-22.07498
25.48400	-1.31484	-22.22354
25.58400	-1.32000	-22.32126
25.68400	-1.32422	-22.42869
25.78400	-1.32859	-22.54278
25.88400	-1.33375	-22.66666
25.98400	-1.33953	-22.81291
26.08400	-1.34625	-22.88253
26.18400	-1.35188	-23.03242
26.28400	-1.35594	-23.13792
26.38400	-1.36078	-23.26404
26.48400	-1.36625	-23.39501
26.58400	-1.37313	-23.56657
26.68400	-1.37781	-23.68991
26.78400	-1.38141	-23.77729
26.88400	-1.38547	-23.87816
26.98400	-1.39031	-23.99859
27.08400	-1.39547	-24.12882
27.18400	-1.40203	-24.27537
27.28400	-1.40828	-24.45247
27.38400	-1.41234	-24.54280
27.48400	-1.41703	-24.66318
27.58400	-1.42250	-24.79252
27.68400	-1.42906	-24.95704
27.78400	-1.43453	-25.09185
27.88400	-1.43844	-25.19219
27.98400	-1.44266	-25.29876
28.08400	-1.44734	-25.41382
28.18400	-1.45297	-25.55165
28.28400	-1.46000	-25.70437
28.38400	-1.46484	-25.83367
28.48400	-1.46875	-25.91359
28.58400	-1.47328	-26.03121
28.68400	-1.47875	-26.16688
28.78400	-1.48578	-26.32958
28.88400	-1.49094	-26.46477
28.98400	-1.49500	-26.55865
29.08400	-1.49937	-26.66163
29.18400	-1.50406	-26.78428
29.28400	-1.50938	-26.90520
29.38400	-1.51687	-27.07439
29.48400	-1.52188	-27.22568
29.58400	-1.52594	-27.30702
29.68400	-1.53063	-27.43606
29.78400	-1.53594	-27.55733
29.88400	-1.54266	-27.72893
29.98400	-1.54750	-27.83557
30.08400	-1.55156	-27.93667
30.18400	-1.55609	-28.04554
30.28400	-1.56078	-28.15506
30.38400	-1.56594	-28.28454
30.48400	-1.57266	-28.43248
30.58400	-1.57797	-28.57525
30.68400	-1.58219	-28.65851
30.78400	-1.58703	-28.77566
30.88400	-1.59203	-28.89673
30.98400	-1.59953	-29.08166
31.08400	-1.60500	-29.23113
31.18400	-1.60906	-29.32297
31.28400	-1.61328	-29.42635
31.38400	-1.61844	-29.56194
31.48400	-1.62391	-29.69767
31.58400	-1.63031	-29.85411
31.68400	-1.63500	-29.96652
31.78400	-1.63891	-30.04438
31.88400	-1.64359	-30.16353
31.98400	-1.64875	-30.28791
32.08400	-1.65531	-30.43240
32.18400	-1.66094	-30.57784
32.28400	-1.66516	-30.65863
32.38400	-1.66937	-30.75561
32.48400	-1.67406	-30.85946
32.58400	-1.67969	-31.00168
32.68400	-1.68781	-31.18188
32.78400	-1.69312	-31.32228
32.88400	-1.69687	-31.39795
32.98400	-1.70188	-31.52386
33.08400	-1.70766	-31.66766
33.18400	-1.71422	-31.84170
33.28400	-1.71812	-31.93439
33.38400	-1.72203	-32.02002
33.48400	-1.72672	-32.14024
33.58400	-1.73172	-32.27242
33.68400	-1.73750	-32.41542
33.78400	-1.74500	-32.59160
33.88400	-1.74906	-32.70506
33.98400	-1.75250	-32.76815
34.08400	-1.75656	-32.86635
34.18400	-1.76141	-32.99715
34.28400	-1.76844	-33.16458
34.38400	-1.77469	-33.32901
34.48400	-1.77922	-33.43633
34.58400	-1.78344	-33.52939
34.68400	-1.78875	-33.65947
34.78400	-1.79406	-33.79815
34.88400	-1.80078	-33.95994
34.98400	-1.80547	-34.09003
35.08400	-1.80938	-34.15991
35.18400	-1.81391	-34.26994
35.28400	-1.81875	-34.39093
35.38400	-1.82547	-34.54579
35.48400	-1.83109	-34.70633
35.58400	-1.83531	-34.78538
35.68400	-1.83984	-34.89622
35.78400	-1.84500	-35.02245
35.88400	-1.85078	-35.17962
35.98400	-1.85781	-35.34462
36.08400	-1.86250	-35.47614
36.18400	-1.86641	-35.55409
36.28400	-1.87109	-35.66784
36.38400	-1.87609	-35.79856
36.48400	-1.88234	-35.95208
36.58400	-1.88797	-36.09941
36.68400	-1.89234	-36.19608
36.78400	-1.89672	-36.29510
36.88400	-1.90141	-36.41406
36.98400	-1.90703	-36.54564
37.08400	-1.91437	-36.71313
37.18400	-1.91906	-36.83920
37.28400	-1.92281	-36.92236
37.38400	-1.92734	-37.03132
37.48400	-1.93297	-37.16993
37.58400	-1.93969	-37.34179
37.68400	-1.94484	-37.48140
37.78400	-1.94891	-37.56465
37.88400	-1.95344	-37.67661
37.98400	-1.95813	-37.79485
38.08400	-1.96328	-37.91372
38.18400	-1.96953	-38.06796
38.28400	-1.97609	-38.24991
38.38400	-1.98000	-38.33003
38.48400	-1.98453	-38.42465
38.58400	-1.99016	-38.56605
38.68400	-1.99703	-38.74469
38.78400	-2.00234	-38.87784
38.88400	-2.00594	-38.95190
38.98400	-2.01000	-39.04679
39.08400	-2.01469	-39.15901
39.18400	-2.02016	-39.29845
39.28400	-2.02688	-39.45571
39.38400	-2.03344	-39.65291
39.48400	-2.03719	-39.53145
39.58400	-2.04172	-39.57355
39.68400	-2.04719	-39.72690
39.78400	-2.05344	-39.91343
39.88400	-2.05828	-40.06365
39.98400	-2.06266	-40.17896
40.08400	-2.06719	-40.29879
40.18400	-2.07203	-40.39813
40.28400	-2.07750	-40.50719
40.38400	-2.08406	-40.64470
40.48400	-2.08922	-40.80208
40.58400	-2.09297	-40.87542
40.68400	-2.09750	-40.98782
40.78400	-2.10312	-41.13534
40.88400	-2.11078	-41.34189
40.98400	-2.11641	-41.47955
41.08400	-2.12000	-41.54531
41.18400	-2.12391	-41.63439
41.28400	-2.12859	-41.75543
41.38400	-2.13359	-41.90171
41.48400	-2.14016	-42.05027
41.58400	-2.14625	-42.24601
41.68400	-2.15047	-42.30790
41.78400	-2.15547	-42.41934
41.88400	-2.16094	-42.54974
41.98400	-2.16766	-42.73110
42.08400	-2.17281	-42.87405
42.18400	-2.17641	-42.94476
42.28400	-2.18031	-43.03392
42.38400	-2.18484	-43.15054
42.48400	-2.19016	-43.28262
42.58400	-2.19672	-43.45836
42.68400	-2.20250	-43.62258
42.78400	-2.20688	-43.70702
42.88400	-2.21172	-43.82696
42.98400	-2.21688	-43.95615
43.08400	-2.22281	-44.11092
43.18400	-2.22828	-44.26027
43.28400	-2.23250	-44.36462
43.38400	-2.23672	-44.45995
43.48400	-2.24141	-44.57312
43.58400	-2.24688	-44.70633
43.68400	-2.25375	-44.86149
43.78400	-2.25969	-45.04580
43.88400	-2.26359	-45.10588
43.98400	-2.26797	-45.20424
44.08400	-2.27313	-45.32260
44.18400	-2.27969	-45.48799
44.28400	-2.28641	-45.69182
44.38400	-2.29031	-45.77085
44.48400	-2.29438	-45.85797
44.58400	-2.29922	-45.97782
44.68400	-2.30438	-46.10176
44.78400	-2.31047	-46.25770
44.88400	-2.31578	-46.40854
44.98400	-2.31984	-46.49626
45.08400	-2.32422	-46.59217
45.18400	-2.32938	-46.71590
45.28400	-2.33594	-46.86911
45.38400	-2.34281	-47.05968
45.48400	-2.34688	-47.15015
45.58400	-2.35078	-47.23047
45.68400	-2.35531	-47.33268
45.78400	-2.36047	-47.46515
45.88400	-2.36656	-47.61482
45.98400	-2.37297	-47.81109
46.08400	-2.37719	-47.88634
46.18400	-2.38203	-47.98617
46.28400	-2.38719	-48.10887
46.38400	-2.39313	-48.24787
46.48400	-2.39844	-48.39327
46.58400	-2.40281	-48.48964
46.68400	-2.40703	-48.58338
46.78400	-2.41156	-48.69469
46.88400	-2.41672	-48.80425
46.98400	-2.42328	-48.94349
47.08400	-2.42922	-49.11557
47.18400	-2.43328	-49.19098
47.28400	-2.43766	-49.27743
47.38400	-2.44313	-49.41214
47.48400	-2.45062	-49.58667
47.58400	-2.45656	-49.76770
47.68400	-2.46016	-49.82929
47.78400	-2.46422	-49.91028
47.88400	-2.46844	-50.00419
47.98400	-2.47313	-50.10549
48.08400	-2.47844	-50.24135
48.18400	-2.48578	-50.43518
48.28400	-2.48984	-50.52771
48.38400	-2.49484	-50.62380
48.48400	-2.50047	-50.74153
48.58400	-2.50844	-50.91786
48.68400	-2.51328	-51.04989
48.78400	-2.51672	-51.10030
48.88400	-2.52078	-51.19050
48.98400	-2.52578	-51.30320
49.08400	-2.53125	-51.44147
49.18400	-2.53859	-51.59603
49.28400	-2.54469	-51.79318
49.38400	-2.54813	-51.84226
49.48400	-2.55234	-51.92928
49.58400	-2.55719	-52.04598
49.68400	-2.56344	-52.19458
49.78400	-2.56922	-52.36146
49.88400	-2.57344	-52.46131
49.98400	-2.57781	-52.54640
50.08400	-2.58250	-52.65604
50.18400	-2.58781	-52.76958
50.28400	-2.59375	-52.90729
50.38400	-2.60000	-53.07283
50.48400	-2.60391	-53.16442
50.58400	-2.60844	-53.26286
50.68400	-2.61359	-53.38516
50.78400	-2.62016	-53.52893
50.88400	-2.62641	-53.70206
50.98400	-2.63047	-53.78835
51.08400	-2.63453	-53.86372
51.18400	-2.63922	-53.96980
51.28400	-2.64453	-54.11164
51.38400	-2.65063	-54.26396
51.48400	-2.65750	-54.45894
51.58400	-2.66109	-54.53033
51.68400	-2.66531	-54.60573
51.78400	-2.67047	-54.71970
51.88400	-2.67656	-54.85988
51.98400	-2.68281	-55.03282
52.08400	-2.68703	-55.13084
52.18400	-2.69141	-55.23443
52.28400	-2.69625	-55.34258
52.38400	-2.70156	-55.47151
52.48400	-2.70828	-55.61648
52.58400	-2.71453	-55.82038
52.68400	-2.71797	-55.87881
52.78400	-2.72219	-55.96831
52.88400	-2.72719	-56.08111
52.98400	-2.73344	-56.23327
53.08400	-2.73953	-56.41224
53.18400	-2.74375	-56.50892
53.28400	-2.74812	-56.59560
53.38400	-2.75297	-56.71110
53.48400	-2.75828	-56.83536
53.58400	-2.76500	-56.99837
53.68400	-2.77063	-57.16224
53.78400	-2.77438	-57.23080
53.88400	-2.77875	-57.32979
53.98400	-2.78375	-57.44742
54.08400	-2.79016	-57.59028
54.18400	-2.79641	-57.77033
54.28400	-2.80047	-57.85424
54.38400	-2.80469	-57.95049
54.48400	-2.80938	-58.06525
54.58400	-2.81484	-58.20093
54.68400	-2.82156	-58.36171
54.78400	-2.82766	-58.54755
54.88400	-2.83125	-58.61535
54.98400	-2.83563	-58.70354
55.08400	-2.84031	-58.81290
55.18400	-2.84687	-58.96502
55.28400	-2.85313	-59.14344
55.38400	-2.85734	-59.23343
55.48400	-2.86156	-59.32881
55.58400	-2.86641	-59.43254
55.68400	-2.87187	-59.57577
55.78400	-2.87891	-59.72787
55.88400	-2.88406	-59.89638
55.98400	-2.88781	-59.96374
56.08400	-2.89219	-60.05521
56.18400	-2.89719	-60.17714
56.28400	-2.90328	-60.32834
56.38400	-2.91016	-60.52047
56.48400	-2.91453	-60.63230
56.58400	-2.91875	-60.71847
56.68400	-2.92344	-60.82278
56.78400	-2.92891	-60.95475
56.88400	-2.93563	-61.12017
56.98400	-2.94094	-61.27310
57.08400	-2.94484	-61.35906
57.18400	-2.94922	-61.44537
57.28400	-2.95422	-61.56797
57.38400	-2.96078	-61.73480
57.48400	-2.96641	-61.88687
57.58400	-2.97062	-61.98760
57.68400	-2.97484	-62.07708
57.78400	-2.98000	-62.20297
57.88400	-2.98563	-62.34681
57.98400	-2.99234	-62.51322
58.08400	-2.99859	-62.70215
58.18400	-3.00188	-62.71084
58.28400	-3.00594	-62.77230
58.38400	-3.01063	-62.88040
58.48400	-3.01703	-63.03928
58.58400	-3.02344	-63.22344
58.68400	-3.02766	-63.33131
58.78400	-3.03156	-63.42259
58.88400	-3.03594	-63.53267
58.98400	-3.04094	-63.65753
59.08400	-3.04641	-63.78753
59.18400	-3.05344	-63.97799
59.28400	-3.05828	-64.10175
59.38400	-3.06266	-64.19472
59.48400	-3.06734	-64.30516
59.58400	-3.07313	-64.44523
59.68400	-3.07938	-64.61027
59.78400	-3.08406	-64.72085
59.88400	-3.08813	-64.81750
59.98400	-3.09281	-64.92808
60.08400	-3.09813	-65.05075
60.18400	-3.10375	-65.19412
60.28400	-3.11016	-65.36092
60.38400	-3.11438	-65.45699
60.48400	-3.11906	-65.56223
60.58400	-3.12422	-65.67354
60.68400	-3.12969	-65.81124
60.78400	-3.13563	-65.95622
60.88400	-3.14078	-66.07256
60.98400	-3.14516	-66.18292
61.08400	-3.14984	-66.29580
61.18400	-3.15547	-66.42895
61.28400	-3.16219	-66.58407
61.38400	-3.16812	-66.76691
61.48400	-3.17141	-66.82329
61.58400	-3.17563	-66.91448
61.68400	-3.18047	-67.02212
61.78400	-3.18625	-67.14500
61.88400	-3.19297	-67.32696
61.98400	-3.19781	-67.44622
62.08400	-3.20219	-67.54079
62.18400	-3.20703	-67.63886
62.28400	-3.21203	-67.76077
62.38400	-3.21734	-67.88012
62.48400	-3.22437	-68.04858
62.58400	-3.22828	-68.15213
62.68400	-3.23234	-68.23131
62.78400	-3.23719	-68.33526
62.88400	-3.24281	-68.45649
62.98400	-3.25031	-68.66924
63.08400	-3.25453	-68.76338
63.18400	-3.25875	-68.84617
63.28400	-3.26344	-68.95376
63.38400	-3.26891	-69.07906
63.48400	-3.27469	-69.21472
63.58400	-3.28156	-69.40258
63.68400	-3.28531	-69.48967
63.78400	-3.28937	-69.55565
63.88400	-3.29391	-69.65621
63.98400	-3.29922	-69.77239
64.08400	-3.30641	-69.95444
64.18400	-3.31125	-70.06823
64.28400	-3.31547	-70.14637
64.38400	-3.32000	-70.24890
64.48400	-3.32516	-70.36202
64.58400	-3.33125	-70.48846
64.68400	-3.33828	-70.67535
64.78400	-3.34203	-70.76414
64.88400	-3.34625	-70.84431
64.98400	-3.35156	-70.95823
65.08400	-3.35875	-71.11876
65.18400	-3.36516	-71.31101
65.28400	-3.36875	-71.38313
65.38400	-3.37281	-71.45241
65.48400	-3.37734	-71.55418
65.58400	-3.38250	-71.67271
65.68400	-3.38938	-71.82572
65.78400	-3.39625	-72.07392
65.88400	-3.39922	-72.14743
65.98400	-3.40297	-72.22255
66.08400	-3.40781	-72.32056
66.18400	-3.41344	-72.44506
66.28400	-3.42000	-72.62270
66.38400	-3.42453	-72.72487
66.48400	-3.42906	-72.82465
66.58400	-3.43391	-72.93604
66.68400	-3.43937	-73.06675
66.78400	-3.44609	-73.21666
66.88400	-3.45219	-73.39692
66.98400	-3.45562	-73.45832
67.08400	-3.45984	-73.54344
67.18400	-3.46453	-73.64541
67.28400	-3.47031	-73.77980
67.38400	-3.47703	-73.96495
67.48400	-3.48156	-74.07590
67.58400	-3.48578	-74.16663
67.68400	-3.49062	-74.26037
67.78400	-3.49594	-74.39169
67.88400	-3.50234	-74.54758
67.98400	-3.50875	-74.73140
68.08400	-3.51250	-74.81943
68.18400	-3.51687	-74.91013
68.28400	-3.52172	-75.02555
68.38400	-3.52750	-75.16047
68.48400	-3.53406	-75.32240
68.58400	-3.53844	-75.43934
68.68400	-3.54250	-75.51833
68.78400	-3.54687	-75.61748
68.88400	-3.55203	-75.73418
68.98400	-3.55828	-75.87299
69.08400	-3.56578	-76.08328
69.18400	-3.56969	-76.17457
69.28400	-3.57391	-76.26386
69.38400	-3.57875	-76.37054
69.48400	-3.58453	-76.50291
69.58400	-3.59063	-76.66335
69.68400	-3.59500	-76.77870
69.78400	-3.59938	-76.88102
69.88400	-3.60406	-76.98955
69.98400	-3.60891	-77.10510
70.08400	-3.61438	-77.23105
70.18400	-3.62125	-77.40187
70.28400	-3.62547	-77.50312
70.38400	-3.62969	-77.59551
70.48400	-3.63453	-77.70204
70.58400	-3.64062	-77.84013
70.68400	-3.64766	-78.01715
70.78400	-3.65234	-78.13966
70.88400	-3.65625	-78.21730
70.98400	-3.66063	-78.31375
71.08400	-3.66578	-78.42817
71.18400	-3.67109	-78.54540
71.28400	-3.67750	-78.70682
71.38400	-3.68203	-78.81773
71.48400	-3.68641	-78.90937
71.58400	-3.69141	-79.02823
71.68400	-3.69766	-79.16400
71.78400	-3.70438	-79.33277
71.88400	-3.70875	-79.44199
71.98400	-3.71281	-79.51573
72.08400	-3.71734	-79.61362
72.18400	-3.72250	-79.72734
72.28400	-3.72844	-79.85608
72.38400	-3.73578	-80.05272
72.48400	-3.73953	-80.13814
72.58400	-3.74359	-80.22043
72.68400	-3.74844	-80.32596
72.78400	-3.75438	-80.45401
72.88400	-3.76109	-80.63593
72.98400	-3.76578	-80.75058
73.08400	-3.76984	-80.84129
73.18400	-3.77437	-80.93436
73.28400	-3.77937	-81.05014
73.38400	-3.78484	-81.18169
73.48400	-3.79187	-81.34953
73.58400	-3.79594	-81.44646
73.68400	-3.80031	-81.53803
73.78400	-3.80563	-81.66258
73.88400	-3.81203	-81.79388
73.98400	-3.81891	-81.98339
74.08400	-3.82281	-82.07924
74.18400	-3.82672	-82.15794
74.28400	-3.83125	-82.25444
74.38400	-3.83625	-82.37603
74.48400	-3.84234	-82.51452
74.58400	-3.84906	-82.70124
74.68400	-3.85297	-82.80142
74.78400	-3.85719	-82.88973
74.88400	-3.86203	-83.00141
74.98400	-3.86766	-83.12818
75.08400	-3.87422	-83.29618
75.18400	-3.87844	-83.40462
75.28400	-3.88234	-83.48375
75.38400	-3.88672	-83.58179
75.48400	-3.89203	-83.70260
75.58400	-3.89797	-83.84269
75.68400	-3.90563	-84.02817
75.78400	-3.91000	-84.14821
75.88400	-3.91422	-84.22657
75.98400	-3.91906	-84.33887
76.08400	-3.92453	-84.45971
76.18400	-3.93094	-84.62240
76.28400	-3.93547	-84.73430
76.38400	-3.93953	-84.81647
76.48400	-3.94391	-84.90806
76.58400	-3.94891	-85.02140
76.68400	-3.95438	-85.15234
76.78400	-3.96172	-85.32432
76.88400	-3.96594	-85.43599
76.98400	-3.97000	-85.51930
77.08400	-3.97500	-85.61987
77.18400	-3.98078	-85.75311
77.28400	-3.98813	-85.93439
77.38400	-3.99266	-86.04929
77.48400	-3.99672	-86.13089
77.58400	-4.00125	-86.22409
77.68400	-4.00625	-86.34102
77.78400	-4.01219	-86.47338
77.88400	-4.01922	-86.65989
77.98400	-4.02328	-86.75130
78.08400	-4.02734	-86.83047
78.18400	-4.03219	-86.93162
78.28400	-4.03766	-87.06173
78.38400	-4.04437	-87.22288
78.48400	-4.04922	-87.34800
78.58400	-4.05328	-87.41711
78.68400	-4.05766	-87.51595
78.78400	-4.06266	-87.61997
78.88400	-4.06813	-87.74550
78.98400	-4.07562	-87.93066
79.08400	-4.07984	-88.02226
79.18400	-4.08406	-88.10975
79.28400	-4.08891	-88.21315
79.38400	-4.09438	-88.33157
79.48400	-4.10078	-88.48607
79.58400	-4.10547	-88.58921
79.68400	-4.10953	-88.68400
79.78400	-4.11391	-88.77240
79.88400	-4.11875	-88.87440
79.98400	-4.12438	-88.99970
80.08400	-4.13141	-89.16992
80.18400	-4.13609	-89.29273
80.28400	-4.14047	-89.37173
80.38400	-4.14563	-89.49407
80.48400	-4.15156	-89.62349
80.58400	-4.15953	-89.81537
80.68400	-4.16391	-89.93278
80.78400	-4.16766	-89.99909
80.88400	-4.17188	-90.09176
80.98400	-4.17703	-90.18712
81.08400	-4.18250	-90.31558
81.18400	-4.18969	-90.48312
81.28400	-4.19359	-90.57787
81.38400	-4.19750	-90.65285
81.48400	-4.20250	-90.76303
81.58400	-4.20813	-90.86589
81.68400	-4.21484	-91.03249
81.78400	-4.21938	-91.14861
81.88400	-4.22375	-91.24000
81.98400	-4.22859	-91.34445
82.08400	-4.23391	-91.46259
82.18400	-4.24016	-91.60254
82.28400	-4.24688	-91.76985
82.38400	-4.25031	-91.84059
82.48400	-4.25422	-91.91405
82.58400	-4.25891	-92.00255
82.68400	-4.26453	-92.13192
82.78400	-4.27141	-92.28481
82.88400	-4.27609	-92.41090
82.98400	-4.28031	-92.49175
83.08400	-4.28484	-92.58307
83.18400	-4.29016	-92.69433
83.28400	-4.29578	-92.82351
83.38400	-4.30328	-93.00626
83.48400	-4.30719	-93.10995
83.58400	-4.31109	-93.17385
83.68400	-4.31578	-93.27587
83.78400	-4.32125	-93.39543
83.88400	-4.32813	-93.56291
83.98400	-4.33312	-93.68193
84.08400	-4.33703	-93.74676
84.18400	-4.34141	-93.84441
84.28400	-4.34641	-93.95418
84.38400	-4.35203	-94.07710
84.48400	-4.35922	-94.24112
84.58400	-4.36359	-94.34160
84.68400	-4.36781	-94.42274
84.78400	-4.37281	-94.52888
84.88400	-4.37844	-94.65351
84.98400	-4.38469	-94.80524
85.08400	-4.38937	-94.91047
85.18400	-4.39328	-94.99159
85.28400	-4.39781	-95.08385
85.38400	-4.40297	-95.19274
85.48400	-4.40859	-95.33118
85.58400	-4.41656	-95.50379
85.68400	-4.42063	-95.62370
85.78400	-4.42453	-95.68674
85.88400	-4.42953	-95.79264
85.98400	-4.43578	-95.92217
86.08400	-4.44297	-96.11443
86.18400	-4.44688	-96.19841
86.28400	-4.45078	-96.27794
86.38400	-4.45516	-96.35750
86.48400	-4.46016	-96.46300
86.58400	-4.46563	-96.57957
86.68400	-4.47250	-96.73748
86.78400	-4.47750	-96.86865
86.88400	-4.48141	-96.94446
86.98400	-4.48641	-97.04188
87.08400	-4.49203	-97.16679
87.18400	-4.49891	-97.33588
87.28400	-4.50344	-97.44623
87.38400	-4.50719	-97.52610
87.48400	-4.51141	-97.60790
87.58400	-4.51641	-97.71648
87.68400	-4.52188	-97.83457
87.78400	-4.52859	-97.98092
87.88400	-4.53406	-98.13065
87.98400	-4.53828	-98.21466
88.08400	-4.54344	-98.31712
88.18400	-4.54875	-98.43515
88.28400	-4.55516	-98.58529
88.38400	-4.56000	-98.69742
88.48400	-4.56438	-98.79513
88.58400	-4.56891	-98.88768
88.68400	-4.57406	-98.99221
88.78400	-4.57953	-99.11932
88.88400	-4.58641	-99.28527
88.98400	-4.59016	-99.37801
89.08400	-4.59406	-99.44105
89.18400	-4.59891	-99.54409
89.28400	-4.60484	-99.67586
89.38400	-4.61266	-99.86333
89.48400	-4.61781	-99.99190
89.58400	-4.62156	-100.06919
89.68400	-4.62594	-100.15891
89.78400	-4.63094	-100.26202
89.88400	-4.63641	-100.39282
89.98400	-4.64391	-100.57302
90.08400	-4.64797	-100.67971
90.18400	-4.65203	-100.75706
90.28400	-4.65688	-100.85511
90.38400	-4.66250	-100.98136
90.48400	-4.66906	-101.14618
90.58400	-4.67359	-101.25820
90.68400	-4.67781	-101.34985
90.78400	-4.68266	-101.45814
90.88400	-4.68797	-101.57652
90.98400	-4.69359	-101.71917
91.08400	-4.70016	-101.87761
91.18400	-4.70406	-101.97134
91.28400	-4.70813	-102.04455
91.38400	-4.71266	-102.14821
91.48400	-4.71844	-102.26922
91.58400	-4.72531	-102.44326
91.68400	-4.73016	-102.55761
91.78400	-4.73422	-102.64760
91.88400	-4.73859	-102.73503
91.98400	-4.74391	-102.84836
92.08400	-4.74937	-102.97209
92.18400	-4.75547	-103.11484
92.28400	-4.76031	-103.23961
92.38400	-4.76453	-103.32187
92.48400	-4.76938	-103.42349
92.58400	-4.77469	-103.54643
92.68400	-4.78109	-103.68574
92.78400	-4.78719	-103.83597
92.88400	-4.79125	-103.93421
92.98400	-4.79547	-104.01075
93.08400	-4.80047	-104.11701
93.18400	-4.80625	-104.24154
93.28400	-4.81344	-104.41269
93.38400	-4.81781	-104.52330
93.48400	-4.82172	-104.59451
93.58400	-4.82625	-104.68202
93.68400	-4.83156	-104.78424
93.78400	-4.83844	-104.94418
93.88400	-4.84391	-105.07372
93.98400	-4.84797	-105.16147
94.08400	-4.85234	-105.25499
94.18400	-4.85703	-105.34794
94.28400	-4.86234	-105.45787
94.38400	-4.86937	-105.60307
94.48400	-4.87422	-105.74354
94.58400	-4.87813	-105.80373
94.68400	-4.88281	-105.90022
94.78400	-4.88828	-106.00944
94.88400	-4.89594	-106.18377
94.98400	-4.90094	-106.31601
95.08400	-4.90484	-106.38884
95.18400	-4.90922	-106.47313
95.28400	-4.91422	-106.57378
95.38400	-4.91938	-106.67928
95.48400	-4.92609	-106.82290
95.58400	-4.93063	-106.93124
95.68400	-4.93469	-107.01177
95.78400	-4.93922	-107.09658
95.88400	-4.94422	-107.18483
95.98400	-4.95078	-107.31727
96.08400	-4.95594	-107.45045
96.18400	-4.96016	-107.52162
96.28400	-4.96469	-107.60209
96.38400	-4.96969	-107.70757
96.48400	-4.97547	-107.82090
96.58400	-4.98266	-107.96706
96.68400	-4.98797	-108.10976
96.78400	-4.99203	-108.16889
96.88400	-4.99688	-108.25999
96.98400	-5.00266	-108.37187
97.08400	-5.01094	-108.55632
97.18400	-5.01500	-108.65900
97.28400	-5.01828	-108.70586
97.38400	-5.02266	-108.79295
97.48400	-5.02766	-108.88558
97.58400	-5.03375	-109.00604
97.68400	-5.04234	-109.21070
97.78400	-5.04547	-109.28126
97.88400	-5.04891	-109.33337
97.98400	-5.05328	-109.42429
98.08400	-5.05844	-109.52771
98.18400	-5.06516	-109.65344
98.28400	-5.07094	-109.80454
98.38400	-5.07531	-109.89808
98.48400	-5.07984	-109.98696
98.58400	-5.08469	-110.08321
98.68400	-5.09031	-110.20500
98.78400	-5.09734	-110.35690
98.88400	-5.10187	-110.47016
98.98400	-5.10547	-110.53149
99.08400	-5.11016	-110.61800
99.18400	-5.11562	-110.73195
99.28400	-5.12297	-110.89066
99.38400	-5.12750	-111.00115
99.48400	-5.13141	-111.07071
99.58400	-5.13578	-111.15241
99.68400	-5.14094	-111.25816
99.78400	-5.14672	-111.38398
99.88400	-5.15406	-111.54491
99.98400	-5.15938	-111.69322
100.08400	-5.16281	-111.75524
100.18400	-5.16719	-111.84117
100.28400	-5.17250	-111.94135
100.38400	-5.17953	-112.09705
100.48400	-5.18453	-112.22943
100.58400	-5.18859	-112.29855
100.68400	-5.19297	-112.39045
100.78400	-5.19797	-112.48378
100.88400	-5.20359	-112.60830
100.98400	-5.21031	-112.75835
101.08400	-5.21500	-112.87667
101.18400	-5.21891	-112.94299
101.28400	-5.22375	-113.03823
101.38400	-5.22938	-113.14943
101.48400	-5.23625	-113.29954
101.58400	-5.24141	-113.43099
101.68400	-5.24547	-113.51086
101.78400	-5.24969	-113.59850
101.88400	-5.25453	-113.69261
101.98400	-5.26000	-113.81622
102.08400	-5.26750	-113.97721
102.18400	-5.27203	-114.10613
102.28400	-5.27578	-114.17194
102.38400	-5.28047	-114.26876
102.48400	-5.28609	-114.38385
102.58400	-5.29281	-114.53442
102.68400	-5.29781	-114.65494
102.78400	-5.30203	-114.73500
102.88400	-5.30656	-114.82261
102.98400	-5.31125	-114.91185
103.08400	-5.31687	-115.02413
103.18400	-5.32406	-115.18975
103.28400	-5.32859	-115.30598
103.38400	-5.33250	-115.36812
103.48400	-5.33703	-115.45660
103.58400	-5.34250	-115.57214
103.68400	-5.34953	-115.72447
103.78400	-5.35484	-115.86209
103.88400	-5.35875	-115.93990
103.98400	-5.36297	-116.01533
104.08400	-5.36797	-116.11234
104.18400	-5.37375	-116.23195
104.28400	-5.38125	-116.40406
104.38400	-5.38594	-116.53206
104.48400	-5.38953	-116.59573
104.58400	-5.39391	-116.66576
104.68400	-5.39906	-116.77093
104.78400	-5.40547	-116.91023
104.88400	-5.41141	-117.05367
104.98400	-5.41562	-117.13993
105.08400	-5.42000	-117.21919
105.18400	-5.42484	-117.31989
105.28401	-5.43047	-117.43705
105.38401	-5.43766	-117.59041
105.48401	-5.44250	-117.72647
105.58401	-5.44625	-117.79097
105.68401	-5.45078	-117.88344
105.78401	-5.45625	-117.98537
105.88401	-5.46297	-118.13332
105.98401	-5.46828	-118.27192
106.08401	-5.47250	-118.35478
106.18401	-5.47703	-118.44847
106.28401	-5.48234	-118.54770
106.38401	-5.48750	-118.66535
106.48401	-5.49453	-118.80063
106.58401	-5.49922	-118.93298
106.68401	-5.50297	-118.99309
106.78401	-5.50766	-119.08533
106.88401	-5.51359	-119.21351
106.98401	-5.52156	-119.41063
107.08401	-5.52594	-119.53191
107.18401	-5.52953	-119.60284
107.28401	-5.53375	-119.67969
107.38401	-5.53859	-119.79113
107.48401	-5.54359	-119.90056
107.58401	-5.54984	-120.02937
107.68401	-5.55516	-120.16317
107.78401	-5.55969	-120.25267
107.88401	-5.56406	-120.35065
107.98401	-5.56922	-120.45501
108.08401	-5.57563	-120.59674
108.18401	-5.58078	-120.71332
108.28401	-5.58516	-120.80823
108.38401	-5.58922	-120.88067
108.48401	-5.59375	-120.97327
108.58401	-5.59891	-121.06035
108.68401	-5.60484	-121.17928
108.78401	-5.61188	-121.35552
108.88401	-5.61641	-121.44127
108.98401	-5.62109	-121.53034
109.08401	-5.62656	-121.63410
109.18401	-5.63266	-121.75852
109.28401	-5.63781	-121.87862
109.38401	-5.64219	-121.96824
109.48401	-5.64656	-122.04905
109.58401	-5.65141	-122.14459
109.68401	-5.65703	-122.25610
109.78401	-5.66438	-122.39813
109.88401	-5.66937	-122.53822
109.98401	-5.67297	-122.59000
110.08401	-5.67734	-122.66783
110.18401	-5.68250	-122.76285
110.28401	-5.68891	-122.90152
110.38401	-5.69484	-123.04241
110.48401	-5.69906	-123.11947
110.58401	-5.70344	-123.19039
110.68401	-5.70859	-123.29037
110.78401	-5.71438	-123.40643
110.88401	-5.72141	-123.54811
110.98401	-5.72656	-123.69258
111.08401	-5.73016	-123.74681
111.18401	-5.73469	-123.82453
111.28401	-5.73984	-123.93156
111.38401	-5.74687	-124.07701
111.48401	-5.75188	-124.20030
111.58401	-5.75563	-124.26523
111.68401	-5.75969	-124.33732
111.78401	-5.76437	-124.41397
111.88401	-5.76969	-124.52535
111.98401	-5.77562	-124.64517
112.08401	-5.78266	-124.80415
112.18401	-5.78656	-124.87612
112.28401	-5.79078	-124.95708
112.38401	-5.79547	-125.03682
112.48401	-5.80141	-125.13675
112.58401	-5.80750	-125.28116
112.68401	-5.81203	-125.36392
112.78401	-5.81641	-125.43926
112.88401	-5.82109	-125.52117
112.98401	-5.82656	-125.62621
113.08401	-5.83313	-125.74053
113.18401	-5.83938	-125.90376
113.28401	-5.84328	-125.96646
113.38401	-5.84797	-126.04028
113.48401	-5.85391	-126.16229
113.58401	-5.86359	-126.36724
113.68401	-5.86781	-126.50119
113.78401	-5.87047	-126.52308
113.88401	-5.87453	-126.59082
113.98401	-5.87938	-126.67674
114.08401	-5.88469	-126.78708
114.18401	-5.89141	-126.91747
114.28401	-5.89609	-127.03991
114.38401	-5.90016	-127.10856
114.48401	-5.90484	-127.18830
114.58401	-5.91016	-127.29543
114.68401	-5.91672	-127.42372
114.78401	-5.92172	-127.54677
114.88401	-5.92609	-127.63155
114.98401	-5.93062	-127.71688
115.08401	-5.93563	-127.80154
115.18401	-5.94094	-127.91832
115.28401	-5.94828	-128.06314
115.38401	-5.95375	-128.21868
115.48401	-5.95719	-128.27788
115.58401	-5.96156	-128.35263
115.68401	-5.96672	-128.44533
115.78401	-5.97359	-128.59802
115.88401	-5.97906	-128.73971
115.98401	-5.98297	-128.82270
116.08401	-5.98719	-128.88183
116.18401	-5.99219	-128.98608
116.28401	-5.99766	-129.10050
116.38401	-6.00406	-129.22022
116.48401	-6.01000	-129.36899
116.58401	-6.01375	-129.44022
116.68401	-6.01828	-129.51422
116.78401	-6.02391	-129.63265
116.88401	-6.03047	-129.77664
116.98401	-6.03625	-129.90646
117.08401	-6.04000	-129.98140
117.18401	-6.04406	-130.04927
117.28401	-6.04891	-130.13892
117.38401	-6.05406	-130.24795
117.48401	-6.06078	-130.37273
117.58401	-6.06641	-130.53596
117.68401	-6.07031	-130.60392
117.78401	-6.07484	-130.68530
117.88401	-6.08000	-130.78468
117.98401	-6.08594	-130.90511
118.08401	-6.09234	-131.05427
118.18401	-6.09641	-131.13543
118.28401	-6.10078	-131.21590
118.38401	-6.10563	-131.31347
118.48401	-6.11094	-131.41595
118.58401	-6.11766	-131.54888
118.68401	-6.12359	-131.71348
118.78401	-6.12719	-131.76040
118.88401	-6.13156	-131.84346
118.98401	-6.13688	-131.94032
119.08401	-6.14359	-132.07123
119.18401	-6.14937	-132.22627
119.28401	-6.15328	-132.29583
119.38401	-6.15734	-132.36515
119.48401	-6.16203	-132.45508
119.58401	-6.16734	-132.55681
119.68401	-6.17375	-132.67259
119.78401	-6.17984	-132.82961
119.88401	-6.18391	-132.89820
119.98401	-6.18844	-132.97695
120.08401	-6.19359	-133.07422
120.18401	-6.20063	-133.20291
120.28401	-6.20594	-133.34544
120.38401	-6.20984	-133.40841
120.48401	-6.21391	-133.47356
120.58401	-6.21875	-133.56036
120.68401	-6.22422	-133.66897
120.78401	-6.23094	-133.79441
120.88401	-6.23687	-133.95467
120.98401	-6.24078	-134.01479
121.08401	-6.24531	-134.09340
121.18401	-6.25016	-134.18363
121.28401	-6.25656	-134.30656
121.38401	-6.26250	-134.45668
121.48401	-6.26672	-134.53938
121.58401	-6.27109	-134.61606
121.68401	-6.27594	-134.70252
121.78401	-6.28188	-134.81244
121.88401	-6.28906	-134.97445
121.98401	-6.29406	-135.10290
122.08401	-6.29766	-135.16319
122.18401	-6.30203	-135.23032
122.28401	-6.30703	-135.32878
122.38401	-6.31359	-135.46076
122.48401	-6.32000	-135.62323
122.58401	-6.32422	-135.70456
122.68401	-6.32859	-135.78384
122.78401	-6.33344	-135.88542
122.88401	-6.33875	-135.99139
122.98401	-6.34547	-136.12325
123.08401	-6.35094	-136.28058
123.18401	-6.35438	-136.32987
123.28401	-6.35844	-136.40191
123.38401	-6.36359	-136.49793
123.48401	-6.36969	-136.62869
123.58401	-6.37641	-136.79536
123.68401	-6.38063	-136.88074
123.78401	-6.38484	-136.96180
123.88401	-6.38984	-137.05984
123.98401	-6.39531	-137.17790
124.08401	-6.40109	-137.30158
124.18401	-6.40687	-137.43855
124.28401	-6.41078	-137.51438
124.38401	-6.41516	-137.59047
124.48401	-6.42000	-137.68482
124.58401	-6.42578	-137.80124
124.68401	-6.43219	-137.95418
124.78401	-6.43672	-138.05144
124.88401	-6.44094	-138.12718
124.98401	-6.44547	-138.21380
125.08401	-6.45109	-138.31607
125.18401	-6.45766	-138.44623
125.28401	-6.46359	-138.60397
125.38401	-6.46750	-138.66612
125.48401	-6.47203	-138.75046
125.58401	-6.47719	-138.84768
125.68401	-6.48375	-138.97699
125.78401	-6.48984	-139.13076
125.88401	-6.49391	-139.19991
125.98401	-6.49781	-139.26232
126.08401	-6.50234	-139.33915
126.18401	-6.50766	-139.44614
126.28401	-6.51406	-139.55607
126.38401	-6.52031	-139.71683
126.48401	-6.52422	-139.78419
126.58401	-6.52844	-139.84878
126.68401	-6.53328	-139.93958
126.78401	-6.53922	-140.05269
126.88401	-6.54594	-140.20360
126.98401	-6.55062	-140.29352
127.08401	-6.55531	-140.38333
127.18401	-6.56031	-140.47447
127.28401	-6.56562	-140.57711
127.38401	-6.57203	-140.70132
127.48401	-6.57750	-140.84876
127.58401	-6.58109	-140.89835
127.68401	-6.58547	-140.97910
127.78401	-6.59047	-141.06691
127.88401	-6.59687	-141.19132
127.98401	-6.60344	-141.35416
128.08401	-6.60734	-141.42399
128.18401	-6.61156	-141.49149
128.28401	-6.61641	-141.58189
128.38401	-6.62156	-141.67537
128.48401	-6.62734	-141.77927
128.58401	-6.63328	-141.91876
128.68401	-6.63734	-141.99050
128.78401	-6.64172	-142.05863
128.88401	-6.64688	-142.15980
128.98401	-6.65266	-142.25976
129.08401	-6.65984	-142.41783
129.18401	-6.66391	-142.49849
129.28401	-6.66781	-142.55798
129.38401	-6.67234	-142.62646
129.48401	-6.67766	-142.73141
129.58401	-6.68375	-142.84815
129.68401	-6.69141	-143.01595
129.78401	-6.69547	-143.11041
129.88401	-6.70016	-143.17800
129.98401	-6.70547	-143.27991
130.08401	-6.71234	-143.40807
130.18401	-6.71797	-143.56312
130.28401	-6.72109	-143.59489
130.38401	-6.72531	-143.66286
130.48401	-6.73000	-143.74949
130.58401	-6.73531	-143.84814
130.68401	-6.74187	-143.97363
130.78401	-6.74859	-144.14752
130.88401	-6.75172	-144.18717
130.98401	-6.75578	-144.26017
131.08401	-6.76078	-144.34652
131.18401	-6.76688	-144.45996
131.28401	-6.77328	-144.60409
131.38401	-6.77766	-144.69603
131.48401	-6.78172	-144.77468
131.58401	-6.78641	-144.84864
131.68401	-6.79156	-144.94607
131.78401	-6.79812	-145.06510
131.88401	-6.80500	-145.24631
131.98401	-6.80859	-145.30770
132.08401	-6.81266	-145.37376
132.18401	-6.81750	-145.45801
132.28401	-6.82375	-145.57922
132.38401	-6.83016	-145.72914
132.48401	-6.83406	-145.80213
132.58401	-6.83813	-145.86625
132.68401	-6.84281	-145.94294
132.78401	-6.84797	-146.03540
132.88401	-6.85375	-146.15431
132.98401	-6.86109	-146.31739
133.08401	-6.86516	-146.39910
133.18401	-6.86969	-146.47736
133.28401	-6.87453	-146.56414
133.38401	-6.88078	-146.67878
133.48401	-6.88734	-146.83129
133.58401	-6.89141	-146.91618
133.68401	-6.89547	-146.98152
133.78401	-6.90031	-147.05747
133.88401	-6.90563	-147.17032
133.98401	-6.91156	-147.27445
134.08401	-6.91734	-147.42430
134.18401	-6.92109	-147.47640
134.28401	-6.92563	-147.54429
134.38401	-6.93078	-147.64933
134.48401	-6.93734	-147.76815
134.58401	-6.94453	-147.94873
134.68401	-6.94859	-148.02077
134.78401	-6.95250	-148.08327
134.88401	-6.95672	-148.15010
134.98401	-6.96188	-148.24755
135.08401	-6.96781	-148.36206
135.18401	-6.97500	-148.52886
135.28401	-6.97875	-148.60165
135.38401	-6.98313	-148.67172
135.48401	-6.98797	-148.76400
135.58401	-6.99516	-148.90058
135.68401	-7.00094	-149.06219
135.78401	-7.00453	-149.12073
135.88401	-7.00875	-149.18756
135.98401	-7.01344	-149.28739
136.08401	-7.01859	-149.38386
136.18401	-7.02406	-149.49723
136.28401	-7.03141	-149.65372
136.38401	-7.03563	-149.74013
136.48401	-7.03953	-149.80313
136.58401	-7.04422	-149.87883
136.68401	-7.04984	-149.99194
136.78401	-7.05672	-150.13181
136.88401	-7.06125	-150.22627
136.98401	-7.06562	-150.30013
137.08401	-7.07031	-150.38212
137.18401	-7.07563	-150.48161
137.28401	-7.08188	-150.60495
137.38401	-7.08875	-150.77081
137.48401	-7.09234	-150.83288
137.58401	-7.09656	-150.89504
137.68401	-7.10156	-150.98059
137.78401	-7.10828	-151.11059
137.88401	-7.11500	-151.29212
137.98401	-7.11891	-151.36780
138.08401	-7.12281	-151.42095
138.18401	-7.12734	-151.50183
138.28401	-7.13266	-151.60367
138.38401	-7.13953	-151.73708
138.48401	-7.14547	-151.90654
138.58401	-7.14938	-151.96472
138.68401	-7.15375	-152.04182
138.78401	-7.15875	-152.13956
138.88401	-7.16469	-152.26196
138.98401	-7.17078	-152.40699
139.08401	-7.17484	-152.48469
139.18401	-7.17922	-152.55882
139.28401	-7.18375	-152.63186
139.38401	-7.18891	-152.72745
139.48401	-7.19516	-152.85921
139.58401	-7.20188	-153.02785
139.68401	-7.20578	-153.09231
139.78401	-7.21000	-153.16936
139.88401	-7.21469	-153.25862
139.98401	-7.22047	-153.36841
140.08401	-7.22734	-153.52829
140.18401	-7.23172	-153.62753
140.28401	-7.23562	-153.67451
140.38401	-7.24016	-153.75462
140.48401	-7.24562	-153.86443
140.58401	-7.25141	-153.96917
140.68401	-7.25859	-154.14323
140.78401	-7.26266	-154.21918
140.88401	-7.26734	-154.30079
140.98401	-7.27234	-154.40001
141.08401	-7.27797	-154.50415
141.18401	-7.28437	-154.64671
141.28401	-7.28859	-154.73746
141.38401	-7.29250	-154.79329
141.48401	-7.29688	-154.86559
141.58401	-7.30156	-154.95221
141.68401	-7.30703	-155.05496
141.78401	-7.31391	-155.20827
141.88401	-7.31875	-155.31233
141.98401	-7.32328	-155.38505
142.08401	-7.32813	-155.46685
142.18401	-7.33344	-155.56063
142.28401	-7.34016	-155.69481
142.38401	-7.34500	-155.73981
142.48401	-7.34922	-155.74273
142.58401	-7.35375	-155.78310
142.68401	-7.35859	-155.85250
142.78401	-7.36438	-155.94913
142.88401	-7.37203	-156.10977
142.98401	-7.37578	-156.17426
143.08401	-7.37984	-156.22914
143.18401	-7.38469	-156.30817
143.28401	-7.39062	-156.41496
143.38401	-7.39750	-156.57093
143.48401	-7.40172	-156.65044
143.58401	-7.40594	-156.70158
143.68401	-7.41062	-156.78070
143.78401	-7.41563	-156.86648
143.88401	-7.42125	-156.95874
143.98401	-7.42859	-157.13410
144.08401	-7.43266	-157.20202
144.18401	-7.43688	-157.25717
144.28401	-7.44156	-157.33477
144.38401	-7.44750	-157.43209
144.48401	-7.45453	-157.58930
144.58401	-7.45844	-157.64628
144.68401	-7.46234	-157.69249
144.78401	-7.46703	-157.75692
144.88401	-7.47203	-157.83039
144.98401	-7.47766	-157.92489
145.08401	-7.48516	-158.07778
145.18401	-7.48906	-158.13689
145.28401	-7.49313	-158.17724
145.38401	-7.49797	-158.24296
145.48401	-7.50328	-158.32996
145.58401	-7.51062	-158.46136
145.68401	-7.51547	-158.54494
145.78401	-7.51953	-158.59529
145.88401	-7.52391	-158.65679
145.98401	-7.52922	-158.74030
146.08401	-7.53547	-158.85021
146.18401	-7.54250	-158.99983
146.28401	-7.54594	-159.04653
146.38401	-7.55016	-159.10015
146.48401	-7.55531	-159.17358
146.58401	-7.56156	-159.29323
146.68401	-7.56937	-159.46379
146.78401	-7.57328	-159.53842
146.88401	-7.57703	-159.57542
146.98401	-7.58125	-159.62824
147.08401	-7.58625	-159.70890
147.18401	-7.59234	-159.81105
147.28401	-7.60000	-159.97787
147.38401	-7.60359	-160.04112
147.48401	-7.60750	-160.07851
147.58401	-7.61203	-160.14914
147.68401	-7.61781	-160.25352
147.78401	-7.62469	-160.39580
147.88401	-7.62891	-160.46417
147.98401	-7.63328	-160.51248
148.08401	-7.63797	-160.58429
148.18401	-7.64313	-160.66785
148.28401	-7.64859	-160.76908
148.38401	-7.65609	-160.91652
148.48401	-7.66031	-160.99226
148.58401	-7.66422	-161.04056
148.68401	-7.66906	-161.10991
148.78401	-7.67469	-161.21243
148.88401	-7.68141	-161.35280
148.98401	-7.68562	-161.41891
149.08401	-7.68953	-161.46900
149.18401	-7.69422	-161.53350
149.28401	-7.69953	-161.62533
149.38401	-7.70547	-161.74041
149.48401	-7.71250	-161.88094
149.58401	-7.71656	-161.95413
149.68401	-7.72063	-162.00051
149.78401	-7.72531	-162.07200
149.88401	-7.73109	-162.16321
149.98401	-7.73813	-162.30713
150.08401	-7.74266	-162.39193
150.18401	-7.74672	-162.43751
150.28401	-7.75109	-162.49681
150.38401	-7.75609	-162.56854
150.48401	-7.76188	-162.67604
150.58401	-7.76969	-162.84621
150.68401	-7.77344	-162.90534
150.78401	-7.77766	-162.95329
150.88401	-7.78250	-163.02626
150.98401	-7.78797	-163.11632
151.08401	-7.79453	-163.25161
151.18401	-7.79906	-163.32316
151.28401	-7.80328	-163.37538
151.38401	-7.80797	-163.44634
151.48401	-7.81328	-163.53656
151.58401	-7.81922	-163.63929
151.68401	-7.82656	-163.81553
151.78401	-7.83031	-163.86768
151.88401	-7.83406	-163.90629
151.98401	-7.83859	-163.96804
152.08401	-7.84406	-164.05915
152.18401	-7.85141	-164.21026
152.28401	-7.85594	-164.29199
152.38401	-7.86000	-164.33322
152.48401	-7.86469	-164.39921
152.58401	-7.87016	-164.48304
152.68401	-7.87609	-164.59133
152.78401	-7.88266	-164.74086
152.88401	-7.88656	-164.79062
152.98401	-7.89078	-164.83398
153.08401	-7.89594	-164.91963
153.18401	-7.90172	-165.00968
153.28401	-7.90859	-165.16353
153.38401	-7.91328	-165.24494
153.48401	-7.91719	-165.28325
153.58401	-7.92141	-165.33296
153.68401	-7.92625	-165.40579
153.78401	-7.93203	-165.51301
153.88401	-7.93953	-165.67437
153.98401	-7.94375	-165.75238
154.08401	-7.94797	-165.79522
154.18401	-7.95313	-165.87302
154.28401	-7.95938	-165.98219
154.38401	-7.96625	-166.14218
154.48401	-7.97031	-166.21217
154.58401	-7.97422	-166.25202
154.68401	-7.97906	-166.32268
154.78401	-7.98391	-166.40641
154.88401	-7.98937	-166.49444
154.98401	-7.99609	-166.62967
155.08401	-8.00000	-166.68634
155.18401	-8.00391	-166.72273
155.28401	-8.00844	-166.78712
155.38401	-8.01422	-166.87101
155.48401	-8.02141	-167.02807
155.58401	-8.02641	-167.13460
155.68401	-8.03063	-167.18335
155.78401	-8.03531	-167.24753
155.88401	-8.04063	-167.33833
155.98401	-8.04641	-167.43177
156.08401	-8.05281	-167.57405
156.18401	-8.05656	-167.61772
156.28401	-8.06062	-167.65605
156.38401	-8.06516	-167.71667
156.48401	-8.07078	-167.80695
156.58401	-8.07797	-167.96157
156.68401	-8.08359	-168.06968
156.78401	-8.08766	-168.11804
156.88401	-8.09188	-168.16027
156.98401	-8.09688	-168.23483
157.08401	-8.10250	-168.33073
157.18401	-8.10953	-168.48336
157.28401	-8.11344	-168.53869
157.38401	-8.11766	-168.58281
157.48401	-8.12250	-168.64905
157.58401	-8.12813	-168.73775
157.68401	-8.13406	-168.84533
157.78401	-8.13906	-168.92990
157.88401	-8.14313	-168.97576
157.98401	-8.14734	-169.02617
158.08401	-8.15234	-169.09939
158.18401	-8.15844	-169.19173
158.28401	-8.16672	-169.36328
158.38401	-8.17094	-169.43547
158.48401	-8.17453	-169.46155
158.58401	-8.17906	-169.50944
158.68401	-8.18438	-169.58779
158.78401	-8.19125	-169.72372
158.88401	-8.19609	-169.80609
158.98401	-8.20031	-169.85254
159.08401	-8.20484	-169.90280
159.18401	-8.21016	-169.97552
159.28401	-8.21594	-170.07479
159.38401	-8.22313	-170.20662
159.48401	-8.22766	-170.29348
159.58401	-8.23141	-170.31604
159.68401	-8.23609	-170.36638
159.78401	-8.24141	-170.44413
159.88401	-8.24844	-170.57094
159.98401	-8.25344	-170.66564
160.08401	-8.25734	-170.69446
160.18401	-8.26172	-170.74330
160.28401	-8.26688	-170.81474
160.38401	-8.27234	-170.90309
160.48401	-8.28031	-171.06128
160.58401	-8.28484	-171.16112
160.68401	-8.28844	-171.16368
160.78401	-8.29312	-171.22440
160.88401	-8.29859	-171.30466
160.98401	-8.30531	-171.42797
161.08401	-8.30969	-171.49243
161.18401	-8.31359	-171.53627
161.28401	-8.31828	-171.58426
161.38401	-8.32328	-171.66494
161.48401	-8.32906	-171.75035
161.58401	-8.33781	-171.91890
161.68401	-8.34172	-171.99759
161.78401	-8.34516	-171.99732
161.88401	-8.34969	-172.05304
161.98401	-8.35516	-172.13780
162.08401	-8.36156	-172.25985
162.18401	-8.36641	-172.32664
162.28401	-8.37062	-172.37701
162.38401	-8.37516	-172.41892
162.48401	-8.38031	-172.49028
162.58401	-8.38547	-172.56573
162.68401	-8.39250	-172.67695
162.78401	-8.39719	-172.76472
162.88401	-8.40156	-172.80777
162.98401	-8.40656	-172.87496
163.08401	-8.41281	-172.96965
163.18401	-8.42125	-173.16324
163.28401	-8.42469	-173.19454
163.38401	-8.42828	-173.21193
163.48401	-8.43281	-173.27113
163.58401	-8.43781	-173.34147
163.68401	-8.44328	-173.42401
163.78401	-8.45031	-173.56201
163.88401	-8.45422	-173.61717
163.98401	-8.45828	-173.66016
164.08401	-8.46313	-173.72414
164.18401	-8.46891	-173.81397
164.28401	-8.47609	-173.96463
164.38401	-8.48047	-174.04452
164.48401	-8.48422	-174.06502
164.58401	-8.48844	-174.10563
164.68401	-8.49375	-174.18662
164.78401	-8.50016	-174.29765
164.88401	-8.50859	-174.48403
164.98401	-8.51203	-174.52368
165.08401	-8.51563	-174.53103
165.18401	-8.52031	-174.59300
165.28401	-8.52562	-174.68001
165.38401	-8.53203	-174.78444
165.48401	-8.53719	-174.88647
165.58401	-8.54125	-174.92040
165.68401	-8.54547	-174.96432
165.78401	-8.55031	-175.02378
165.88401	-8.55594	-175.11572
165.98401	-8.56359	-175.26650
166.08401	-8.56828	-175.36528
166.18401	-8.57219	-175.38430
166.28401	-8.57688	-175.44042
166.38401	-8.58234	-175.51741
166.48401	-8.58859	-175.63707
166.58401	-8.59375	-175.72437
166.68401	-8.59797	-175.76514
166.78401	-8.60250	-175.82530
166.88401	-8.60734	-175.89603
166.98401	-8.61297	-175.98563
167.08401	-8.62016	-176.11350
167.18401	-8.62469	-176.19398
167.28401	-8.62875	-176.21841
167.38401	-8.63313	-176.26734
167.48401	-8.63844	-176.33900
167.58401	-8.64531	-176.46714
167.68401	-8.65047	-176.56966
167.78401	-8.65469	-176.60826
167.88401	-8.65922	-176.65496
167.98401	-8.66406	-176.71841
168.08401	-8.66938	-176.79049
168.18401	-8.67625	-176.91557
168.28401	-8.68109	-177.01161
168.38401	-8.68531	-177.03679
168.48401	-8.68984	-177.08926
168.58401	-8.69531	-177.16362
168.68401	-8.70234	-177.29098
168.78401	-8.70750	-177.38269
168.88401	-8.71141	-177.40731
168.98401	-8.71562	-177.44948
169.08401	-8.72078	-177.50435
169.18401	-8.72625	-177.59468
169.28401	-8.73359	-177.72569
169.38401	-8.73828	-177.81743
169.48401	-8.74219	-177.83792
169.58401	-8.74672	-177.87881
169.68401	-8.75219	-177.95452
169.78401	-8.75875	-178.06420
169.88401	-8.76406	-178.16748
169.98401	-8.76797	-178.20254
170.08401	-8.77234	-178.22838
170.18401	-8.77734	-178.29786
170.28401	-8.78328	-178.39220
170.38401	-8.79219	-178.56348
170.48401	-8.79641	-178.64789
170.58401	-8.79984	-178.64047
170.68401	-8.80469	-178.69730
170.78401	-8.81063	-178.79462
170.88401	-8.81734	-178.94740
170.98401	-8.82141	-178.99209
171.08401	-8.82500	-179.01880
171.18401	-8.82922	-179.05621
171.28401	-8.83438	-179.12617
171.38401	-8.83969	-179.21215
171.48401	-8.84563	-179.30166
171.58401	-8.85141	-179.42847
171.68401	-8.85563	-179.47373
171.78401	-8.86047	-179.52299
171.88401	-8.86609	-179.62083
171.98401	-8.87328	-179.75900
172.08401	-8.87797	-179.82630
172.18401	-8.88156	-179.84153
172.28401	-8.88578	-179.87746
172.38401	-8.89063	-179.94314
172.48401	-8.89625	-180.03920
172.58401	-8.90328	-180.15745
172.68401	-8.90922	-180.29009
172.78401	-8.91297	-180.31001
172.88401	-8.91781	-180.35547
172.98401	-8.92313	-180.42848
173.08401	-8.92922	-180.53378
173.18401	-8.93437	-180.62447
173.28401	-8.93859	-180.66500
173.38401	-8.94281	-180.70115
173.48401	-8.94750	-180.76026
173.58401	-8.95313	-180.83593
173.68401	-8.96016	-180.96811
173.78401	-8.96516	-181.06157
173.88401	-8.96891	-181.06243
173.98401	-8.97344	-181.11539
174.08401	-8.97875	-181.19165
174.18401	-8.98516	-181.30380
174.28401	-8.99078	-181.39657
174.38401	-8.99516	-181.45242
174.48401	-8.99953	-181.48687
174.58401	-9.00437	-181.53745
174.68401	-9.00969	-181.60224
174.78401	-9.01672	-181.72882
174.88401	-9.02156	-181.82881
174.98401	-9.02578	-181.84935
175.08401	-9.03047	-181.89484
175.18401	-9.03594	-181.96718
175.28401	-9.04313	-182.10520
175.38401	-9.04797	-182.18844
175.48401	-9.05203	-182.20195
175.58401	-9.05625	-182.24868
175.68401	-9.06094	-182.30043
175.78401	-9.06656	-182.38395
175.88401	-9.07406	-182.51379
175.98401	-9.07891	-182.60531
176.08401	-9.08266	-182.61409
176.18401	-9.08703	-182.64900
176.28401	-9.09188	-182.70634
176.38401	-9.09875	-182.81342
176.48401	-9.10500	-182.95453
176.58401	-9.10906	-182.98107
176.68401	-9.11344	-183.01390
176.78401	-9.11859	-183.07856
176.88401	-9.12391	-183.14949
176.98401	-9.13016	-183.24149
177.08401	-9.13484	-183.31438
177.18401	-9.13906	-183.33553
177.28401	-9.14406	-183.39460
177.38401	-9.14969	-183.47719
177.48401	-9.15672	-183.59657
177.58401	-9.16219	-183.69873
177.68401	-9.16594	-183.70849
177.78401	-9.16984	-183.71867
177.88401	-9.17453	-183.77082
177.98401	-9.18000	-183.85611
178.08401	-9.18688	-183.97869
178.18401	-9.19203	-184.07428
178.28401	-9.19594	-184.08734
178.38401	-9.20078	-184.13043
178.48401	-9.20563	-184.19950
178.58401	-9.21156	-184.27370
178.68401	-9.21734	-184.37731
178.78401	-9.22172	-184.41845
178.88401	-9.22641	-184.45855
178.98401	-9.23141	-184.51683
179.08401	-9.23672	-184.57960
179.18401	-9.24391	-184.69028
179.28401	-9.24969	-184.82228
179.38401	-9.25328	-184.80588
179.48401	-9.25781	-184.84493
179.58401	-9.26359	-184.91326
179.68401	-9.27125	-185.06584
179.78401	-9.27578	-185.13115
179.88401	-9.27937	-185.13952
179.98401	-9.28375	-185.16754
180.08401	-9.28859	-185.22269
180.18401	-9.29359	-185.29664
180.28401	-9.30047	-185.40767
180.38401	-9.30594	-185.52077
180.48401	-9.31016	-185.56756
180.58401	-9.31453	-185.58842
180.68401	-9.31969	-185.65410
180.78401	-9.32625	-185.76439
180.88401	-9.33156	-185.85047
180.98401	-9.33562	-185.87022
181.08401	-9.33984	-185.89284
181.18401	-9.34469	-185.95086
181.28401	-9.35062	-186.04267
181.38401	-9.35828	-186.19303
181.48401	-9.36313	-186.27864
181.58401	-9.36656	-186.26590
181.68401	-9.37109	-186.30372
181.78401	-9.37641	-186.37124
181.88401	-9.38266	-186.47392
181.98401	-9.38781	-186.55924
182.08401	-9.39203	-186.58379
182.18401	-9.39641	-186.62046
182.28401	-9.40141	-186.67747
182.38401	-9.40687	-186.75606
182.48401	-9.41391	-186.86157
182.58401	-9.41953	-186.98105
182.68401	-9.42359	-186.98014
182.78401	-9.42781	-187.01190
182.88401	-9.43297	-187.06806
182.98401	-9.43984	-187.18329
183.08401	-9.44609	-187.30581
183.18401	-9.45000	-187.32698
183.28401	-9.45438	-187.35361
183.38401	-9.45938	-187.40852
183.48401	-9.46500	-187.48626
183.58401	-9.47094	-187.57437
183.68401	-9.47578	-187.65256
183.78401	-9.47953	-187.67053
183.88401	-9.48391	-187.70555
183.98401	-9.48922	-187.77563
184.08401	-9.49656	-187.90188
184.18401	-9.50219	-188.01983
184.28401	-9.50625	-188.02743
184.38401	-9.51047	-188.05180
184.48401	-9.51531	-188.11101
184.58401	-9.52109	-188.19799
184.68401	-9.52797	-188.31331
184.78401	-9.53328	-188.42714
184.88401	-9.53688	-188.41529
184.98401	-9.54109	-188.43944
185.08401	-9.54609	-188.49480
185.18401	-9.55266	-188.58945
185.28401	-9.55844	-188.70616
185.38401	-9.56266	-188.73604
185.48401	-9.56688	-188.76746
185.58401	-9.57203	-188.83035
185.68401	-9.57750	-188.90952
185.78401	-9.58453	-189.02014
185.88401	-9.59031	-189.13980
185.98401	-9.59391	-189.12108
186.08401	-9.59844	-189.15227
186.18401	-9.60359	-189.22189
186.28401	-9.61047	-189.33533
186.38401	-9.61563	-189.42355
186.48401	-9.61953	-189.43693
186.58401	-9.62391	-189.47396
186.68401	-9.62906	-189.53271
186.78401	-9.63469	-189.61637
186.88401	-9.64125	-189.72489
186.98401	-9.64625	-189.81981
187.08401	-9.65031	-189.83610
187.18401	-9.65500	-189.86961
187.28401	-9.66047	-189.94950
187.38401	-9.66734	-190.06866
187.48401	-9.67281	-190.16689
187.58401	-9.67672	-190.17619
187.68401	-9.68125	-190.20733
187.78401	-9.68625	-190.27945
187.88401	-9.69188	-190.36977
187.98401	-9.69828	-190.49403
188.08401	-9.70266	-190.54568
188.18401	-9.70656	-190.54712
188.28401	-9.71109	-190.58594
188.38401	-9.71672	-190.66592
188.48401	-9.72281	-190.76446
188.58401	-9.72875	-190.89194
188.68401	-9.73328	-190.92725
188.78401	-9.73797	-190.97237
188.88401	-9.74297	-191.01980
188.98401	-9.74891	-191.11693
189.08401	-9.75594	-191.24660
189.18401	-9.76016	-191.29294
189.28401	-9.76375	-191.26377
189.38401	-9.76797	-191.30033
189.48401	-9.77281	-191.36566
189.58401	-9.77844	-191.45855
189.68401	-9.78469	-191.56946
189.78401	-9.78969	-191.64160
189.88401	-9.79437	-191.68705
189.98401	-9.79938	-191.73221
190.08401	-9.80438	-191.79985
190.18401	-9.81047	-191.87677
190.28401	-9.81641	-192.00353
190.38401	-9.82047	-192.00930
190.48401	-9.82484	-192.03444
190.58401	-9.82984	-192.09132
190.68401	-9.83578	-192.16925
190.78401	-9.84203	-192.27850
190.88401	-9.84641	-192.31649
190.98401	-9.85047	-192.32415
191.08401	-9.85500	-192.36633
191.18401	-9.86031	-192.43640
191.28401	-9.86672	-192.53364
191.38401	-9.87359	-192.68726
191.48401	-9.87766	-192.69383
191.58401	-9.88203	-192.70992
191.68401	-9.88703	-192.75086
191.78401	-9.89281	-192.82639
191.88401	-9.89859	-192.92164
191.98401	-9.90328	-192.97302
192.08401	-9.90797	-193.00826
192.18401	-9.91266	-193.04188
192.28401	-9.91813	-193.10838
192.38401	-9.92516	-193.21311
192.48401	-9.92984	-193.28539
192.58401	-9.93344	-193.27691
192.68401	-9.93766	-193.29756
192.78401	-9.94281	-193.35899
192.88401	-9.94891	-193.45315
192.98401	-9.95547	-193.57343
193.08401	-9.95984	-193.60380
193.18401	-9.96406	-193.61687
193.28401	-9.96891	-193.64236
193.38401	-9.97391	-193.70125
193.48401	-9.98031	-193.78452
193.58401	-9.98719	-193.94587
193.68401	-9.99109	-193.93605
193.78401	-9.99578	-193.96120
193.88401	-10.00109	-194.01044
193.98401	-10.00766	-194.10992
194.08401	-10.01234	-194.16477
194.18401	-10.01609	-194.16104
194.28401	-10.02016	-194.18611
194.38401	-10.02469	-194.22327
194.48401	-10.03000	-194.29331
194.58401	-10.03641	-194.39702
194.68401	-10.04375	-194.57005
194.78401	-10.04750	-194.54972
194.88401	-10.05172	-194.54479
194.98401	-10.05672	-194.59951
195.08401	-10.06359	-194.67805
195.18401	-10.07047	-194.83203
195.28401	-10.07422	-194.81973
195.38401	-10.07844	-194.81452
195.48401	-10.08375	-194.86512
195.58401	-10.08953	-194.94934
195.68401	-10.09578	-195.04142
195.78401	-10.10094	-195.12749
195.88401	-10.10437	-195.10211
195.98401	-10.10859	-195.12385
196.08401	-10.11391	-195.19703
196.18401	-10.12141	-195.32424
196.28401	-10.12734	-195.45944
196.38401	-10.13078	-195.42411
196.48401	-10.13453	-195.42502
196.58401	-10.13891	-195.44873
196.68401	-10.14406	-195.52293
196.78401	-10.15016	-195.60857
196.88401	-10.15781	-195.78408
196.98401	-10.16187	-195.80093
197.08401	-10.16625	-195.79938
197.18401	-10.17141	-195.84563
197.28401	-10.17766	-195.92594
197.38401	-10.18328	-196.02932
197.48401	-10.18734	-196.03081
197.58401	-10.19141	-196.06051
197.68401	-10.19609	-196.10058
197.78401	-10.20109	-196.16668
197.88401	-10.20734	-196.25637
197.98401	-10.21438	-196.42377
198.08401	-10.21812	-196.40587
198.18401	-10.22250	-196.42031
198.28401	-10.22766	-196.47828
198.38401	-10.23438	-196.58829
198.48401	-10.23984	-196.68320
198.58401	-10.24406	-196.68882
198.68401	-10.24828	-196.68952
198.78401	-10.25297	-196.72924
198.88401	-10.25813	-196.80789
198.98401	-10.26484	-196.90324
199.08401	-10.27109	-197.04492
199.18401	-10.27469	-197.02816
199.28401	-10.27906	-197.03639
199.38401	-10.28422	-197.10454
199.48401	-10.29109	-197.20362
199.58401	-10.29656	-197.31280
199.68401	-10.30047	-197.30224
[truncated: 4,777 more rows]
