# Supplementary material for: Strengthening of 3D Printed Fused Deposition Manufactured Parts Using the Fill Compositing Technique
Source: PLoS One. 2015 Apr 16;10(4):e0122915. doi: 10.1371/journal.pone.0122915 (PMC4400136; doi:10.1371/journal.pone.0122915)
Supplement: S1 File — This is the raw data and information on all the samples presented in this manuscript. (ZIP) [file pone.0122915.s001.zip › Specimen_RawData_130.csv]

Time	Extension	Load
(sec)	(mm)	(N)
0.00000	-0.00016	-0.03282
0.10000	-0.00172	-0.02982
0.20000	-0.00750	-0.03420
0.30000	-0.01484	-0.03593
0.40000	-0.02031	-0.03324
0.50000	-0.02531	-0.03398
0.60000	-0.03078	-0.03237
0.70000	-0.03766	-0.03740
0.80000	-0.04313	-0.03733
0.90000	-0.04672	-0.03882
1.00000	-0.05078	-0.03845
1.10000	-0.05563	-0.03963
1.20000	-0.06188	-0.02956
1.30000	-0.06844	-0.04100
1.40000	-0.07250	-0.03244
1.50000	-0.07625	-0.03532
1.60000	-0.08078	-0.04039
1.70000	-0.08594	-0.03253
1.80000	-0.09203	-0.03410
1.90000	-0.10000	-0.03709
2.00000	-0.10406	-0.03239
2.10000	-0.10813	-0.04093
2.20000	-0.11281	-0.03360
2.30000	-0.11875	-0.03450
2.40000	-0.12516	-0.03044
2.50000	-0.12938	-0.03170
2.60000	-0.13344	-0.04056
2.70000	-0.13813	-0.02914
2.80000	-0.14344	-0.03150
2.90000	-0.14938	-0.03017
3.00000	-0.15656	-0.03173
3.10000	-0.16031	-0.03242
3.20000	-0.16453	-0.03236
3.30000	-0.16953	-0.03566
3.40000	-0.17531	-0.03246
3.50000	-0.18156	-0.03203
3.60000	-0.18625	-0.03383
3.70000	-0.19062	-0.03134
3.80000	-0.19531	-0.02812
3.90000	-0.20062	-0.03367
4.00000	-0.20625	-0.03795
4.10000	-0.21297	-0.03315
4.20000	-0.21688	-0.03299
4.30000	-0.22125	-0.03982
4.40000	-0.22656	-0.03570
4.50000	-0.23328	-0.03557
4.60000	-0.23891	-0.04001
4.70000	-0.24297	-0.03238
4.80000	-0.24734	-0.02968
4.90000	-0.25187	-0.03284
5.00000	-0.25703	-0.03209
5.10000	-0.26281	-0.02780
5.20000	-0.26922	-0.03580
5.30000	-0.27328	-0.03240
5.40000	-0.27766	-0.03420
5.50000	-0.28281	-0.03625
5.60000	-0.28891	-0.03926
5.70000	-0.29547	-0.03628
5.80000	-0.29953	-0.03125
5.90000	-0.30375	-0.03235
6.00000	-0.30844	-0.02949
6.10000	-0.31391	-0.03525
6.20000	-0.32000	-0.02753
6.30000	-0.32656	-0.02600
6.40000	-0.33047	-0.03317
6.50000	-0.33484	-0.03348
6.60000	-0.33953	-0.03665
6.70000	-0.34531	-0.02941
6.80000	-0.35188	-0.03466
6.90000	-0.35641	-0.03785
7.00000	-0.36063	-0.03512
7.10000	-0.36547	-0.03373
7.20000	-0.37062	-0.02955
7.30000	-0.37609	-0.03484
7.40000	-0.38266	-0.02856
7.50000	-0.38719	-0.03647
7.60000	-0.39219	-0.03347
7.70000	-0.39813	-0.03180
7.80000	-0.40641	-0.03696
7.90000	-0.41141	-0.04543
8.00000	-0.41406	-0.09043
8.10000	-0.41813	-0.16750
8.20000	-0.42234	-0.27473
8.30000	-0.42703	-0.38292
8.40000	-0.43203	-0.50472
8.50000	-0.43859	-0.66244
8.60000	-0.44344	-0.78794
8.70000	-0.44781	-0.89269
8.80000	-0.45313	-1.01332
8.90000	-0.45938	-1.16245
9.00000	-0.46594	-1.32977
9.10000	-0.47031	-1.43941
9.20000	-0.47453	-1.53628
9.30000	-0.47922	-1.65274
9.40000	-0.48406	-1.77219
9.50000	-0.48922	-1.89519
9.60000	-0.49578	-2.06356
9.70000	-0.50031	-2.18887
9.80000	-0.50500	-2.31317
9.90000	-0.51016	-2.44927
10.00000	-0.51672	-2.61866
10.10000	-0.52297	-2.79541
10.20000	-0.52719	-2.92164
10.30000	-0.53125	-3.02243
10.40000	-0.53609	-3.14938
10.50000	-0.54141	-3.28825
10.60000	-0.54750	-3.44507
10.70000	-0.55328	-3.62784
10.80000	-0.55688	-3.71414
10.90000	-0.56094	-3.81766
11.00000	-0.56563	-3.94452
11.10000	-0.57094	-4.08048
11.20000	-0.57719	-4.24327
11.30000	-0.58266	-4.39175
11.40000	-0.58750	-4.51571
11.50000	-0.59219	-4.64857
11.60000	-0.59719	-4.78388
11.70000	-0.60297	-4.92652
11.80000	-0.60984	-5.11729
11.90000	-0.61391	-5.23528
12.00000	-0.61797	-5.33529
12.10000	-0.62281	-5.44905
12.20000	-0.62828	-5.58021
12.30000	-0.63484	-5.74700
12.40000	-0.63969	-5.87418
12.50000	-0.64406	-5.98421
12.60000	-0.64875	-6.10525
12.70000	-0.65406	-6.23635
12.80000	-0.65984	-6.37979
12.90000	-0.66672	-6.56774
13.00000	-0.67094	-6.67612
13.10000	-0.67516	-6.78922
13.20000	-0.68016	-6.90879
13.30000	-0.68563	-7.04549
13.40000	-0.69188	-7.21014
13.50000	-0.69688	-7.34483
13.60000	-0.70109	-7.45298
13.70000	-0.70578	-7.56484
13.80000	-0.71094	-7.69782
13.90000	-0.71688	-7.83320
14.00000	-0.72391	-8.02182
14.10000	-0.72781	-8.13432
14.20000	-0.73188	-8.23058
14.30000	-0.73641	-8.35016
14.40000	-0.74203	-8.49248
14.50000	-0.74906	-8.67606
14.60000	-0.75375	-8.80037
14.70000	-0.75812	-8.90153
14.80000	-0.76250	-9.01460
14.90000	-0.76719	-9.13404
15.00000	-0.77250	-9.26308
15.10000	-0.77938	-9.43083
15.20000	-0.78438	-9.57138
15.30000	-0.78859	-9.66975
15.40000	-0.79375	-9.79081
15.50000	-0.80000	-9.95057
15.60000	-0.80656	-10.13488
15.70000	-0.81047	-10.23605
15.80000	-0.81422	-10.32612
15.90000	-0.81859	-10.43988
16.00000	-0.82359	-10.55412
16.10000	-0.82922	-10.69172
16.20000	-0.83672	-10.87415
16.30000	-0.84109	-10.99914
16.40000	-0.84531	-11.09730
16.50000	-0.85016	-11.22396
16.60000	-0.85656	-11.37672
16.70000	-0.86453	-11.59239
16.80000	-0.86828	-11.69900
16.90000	-0.87234	-11.79597
17.00000	-0.87703	-11.91345
17.10000	-0.88234	-12.04238
17.20000	-0.88766	-12.18499
17.30000	-0.89406	-12.36127
17.40000	-0.89781	-12.45288
17.50000	-0.90203	-12.56411
17.60000	-0.90703	-12.69535
17.70000	-0.91266	-12.83190
17.80000	-0.92047	-13.04244
17.90000	-0.92438	-13.16061
18.00000	-0.92797	-13.24445
18.10000	-0.93219	-13.35088
18.20000	-0.93688	-13.46556
18.30000	-0.94250	-13.61336
18.40000	-0.95078	-13.82962
18.50000	-0.95547	-13.96060
18.60000	-0.95953	-14.06405
18.70000	-0.96422	-14.18604
18.80000	-0.96969	-14.31178
18.90000	-0.97609	-14.48989
19.00000	-0.98078	-14.62033
19.10000	-0.98500	-14.72299
19.20000	-0.98953	-14.83955
19.30000	-0.99469	-14.97503
19.40000	-1.00047	-15.11954
19.50000	-1.00781	-15.32175
19.60000	-1.01156	-15.41623
19.70000	-1.01578	-15.50893
19.80000	-1.02047	-15.63668
19.90000	-1.02625	-15.78653
20.00000	-1.03344	-15.97273
20.10000	-1.03797	-16.10363
20.20000	-1.04187	-16.20383
20.30000	-1.04641	-16.31949
20.40000	-1.05156	-16.44313
20.50000	-1.05719	-16.59906
20.60000	-1.06422	-16.78620
20.70000	-1.06828	-16.91448
20.80000	-1.07250	-17.02232
20.90000	-1.07719	-17.14499
21.00000	-1.08313	-17.29148
21.10000	-1.09016	-17.47986
21.20000	-1.09469	-17.59753
21.30000	-1.09859	-17.70027
21.40000	-1.10297	-17.81027
21.50000	-1.10813	-17.93492
21.60000	-1.11375	-18.08495
21.70000	-1.12063	-18.27510
21.80000	-1.12484	-18.39679
21.90000	-1.12922	-18.48983
22.00000	-1.13406	-18.61428
22.10000	-1.13984	-18.75369
22.20000	-1.14641	-18.93384
22.30000	-1.15125	-19.06750
22.40000	-1.15547	-19.17819
22.50000	-1.16016	-19.30246
22.60000	-1.16531	-19.42568
22.70000	-1.17078	-19.56441
22.80000	-1.17750	-19.74793
22.90000	-1.18156	-19.86153
23.00000	-1.18562	-19.94760
23.10000	-1.19031	-20.07341
23.20000	-1.19594	-20.20860
23.30000	-1.20266	-20.39392
23.40000	-1.20781	-20.54051
23.50000	-1.21172	-20.62763
23.60000	-1.21641	-20.73670
23.70000	-1.22156	-20.88376
23.80000	-1.22734	-21.04033
23.90000	-1.23422	-21.22600
24.00000	-1.23828	-21.34462
24.10000	-1.24266	-21.43639
24.20000	-1.24766	-21.57357
24.30000	-1.25344	-21.72326
24.40000	-1.26000	-21.89329
24.50000	-1.26469	-22.01741
24.60000	-1.26891	-22.10989
24.70000	-1.27359	-22.23741
24.80000	-1.27891	-22.37767
24.90000	-1.28547	-22.54207
25.00000	-1.29203	-22.73710
25.10000	-1.29531	-22.81776
25.20000	-1.29922	-22.90935
25.30000	-1.30375	-23.03073
25.40000	-1.30906	-23.17121
25.50000	-1.31516	-23.32077
25.60000	-1.32047	-23.45696
25.70000	-1.32484	-23.56742
25.80000	-1.32938	-23.67496
25.90000	-1.33469	-23.81540
26.00000	-1.34078	-23.96436
26.10000	-1.34875	-24.18436
26.20000	-1.35281	-24.31607
26.30000	-1.35672	-24.39709
26.40000	-1.36156	-24.52949
26.50000	-1.36719	-24.67597
26.60000	-1.37328	-24.84758
26.70000	-1.37781	-24.96726
26.80000	-1.38188	-25.06259
26.90000	-1.38625	-25.19215
27.00000	-1.39125	-25.31545
27.10000	-1.39688	-25.46445
27.20000	-1.40359	-25.63843
27.30000	-1.40859	-25.78449
27.40000	-1.41281	-25.88861
27.50000	-1.41781	-26.01225
27.60000	-1.42313	-26.15618
27.70000	-1.42953	-26.32286
27.80000	-1.43453	-26.44416
27.90000	-1.43875	-26.55782
28.00000	-1.44328	-26.66776
28.10000	-1.44844	-26.79763
28.20000	-1.45437	-26.95269
28.30000	-1.46188	-27.14786
28.40000	-1.46563	-27.24106
28.50000	-1.46953	-27.33830
28.60000	-1.47453	-27.44972
28.70000	-1.48016	-27.59626
28.80000	-1.48656	-27.76194
28.90000	-1.49125	-27.88009
29.00000	-1.49563	-27.98354
29.10000	-1.50016	-28.09378
29.20000	-1.50500	-28.21331
29.30000	-1.51016	-28.33098
29.40000	-1.51797	-28.53126
29.50000	-1.52219	-28.64796
29.60000	-1.52641	-28.74294
29.70000	-1.53125	-28.86700
29.80000	-1.53688	-29.00248
29.90000	-1.54391	-29.19470
30.00000	-1.54828	-29.30710
30.10000	-1.55219	-29.40876
30.20000	-1.55672	-29.51658
30.30000	-1.56125	-29.62772
30.40000	-1.56641	-29.75493
30.50000	-1.57391	-29.93359
30.60000	-1.57938	-30.09442
30.70000	-1.58359	-30.18157
30.80000	-1.58828	-30.29631
30.90000	-1.59359	-30.43234
31.00000	-1.60078	-30.62317
31.10000	-1.60531	-30.73357
31.20000	-1.60938	-30.83156
31.30000	-1.61375	-30.94103
31.40000	-1.61875	-31.06423
31.50000	-1.62437	-31.19526
31.60000	-1.63109	-31.37681
31.70000	-1.63547	-31.49337
31.80000	-1.63937	-31.58207
31.90000	-1.64406	-31.68646
32.00000	-1.64938	-31.81827
32.10000	-1.65625	-31.98206
32.20000	-1.66219	-32.15116
32.30000	-1.66625	-32.23735
32.40000	-1.67031	-32.33385
32.50000	-1.67531	-32.45322
32.60000	-1.68141	-32.60687
32.70000	-1.69016	-32.82918
32.80000	-1.69406	-32.94609
32.90000	-1.69766	-33.01470
33.00000	-1.70250	-33.13844
33.10000	-1.70781	-33.26448
33.20000	-1.71391	-33.43146
33.30000	-1.71859	-33.55494
33.40000	-1.72297	-33.65658
33.50000	-1.72750	-33.77550
33.60000	-1.73266	-33.90490
33.70000	-1.73828	-34.04943
33.80000	-1.74547	-34.22569
33.90000	-1.74969	-34.35406
34.00000	-1.75359	-34.44494
34.10000	-1.75797	-34.54909
34.20000	-1.76328	-34.67695
34.30000	-1.77031	-34.86692
34.40000	-1.77531	-35.01870
34.50000	-1.77938	-35.10786
34.60000	-1.78391	-35.22296
34.70000	-1.78906	-35.36072
34.80000	-1.79438	-35.50468
34.90000	-1.80156	-35.69363
35.00000	-1.80625	-35.82748
35.10000	-1.81016	-35.91238
35.20000	-1.81484	-36.02945
35.30000	-1.82031	-36.16256
35.40000	-1.82703	-36.34168
35.50000	-1.83219	-36.47680
35.60000	-1.83609	-36.56446
35.70000	-1.84047	-36.66548
35.80000	-1.84531	-36.78910
35.90000	-1.85094	-36.93291
36.00000	-1.85828	-37.11404
36.10000	-1.86297	-37.25142
36.20000	-1.86719	-37.33702
36.30000	-1.87188	-37.46381
36.40000	-1.87719	-37.60174
36.50000	-1.88375	-37.76404
36.60000	-1.88906	-37.92875
36.70000	-1.89328	-38.01973
36.80000	-1.89766	-38.12180
36.90000	-1.90234	-38.25400
37.00000	-1.90781	-38.39689
37.10000	-1.91531	-38.57165
37.20000	-1.91953	-38.69326
37.30000	-1.92344	-38.77426
37.40000	-1.92797	-38.88369
37.50000	-1.93312	-38.99832
37.60000	-1.94000	-39.16352
37.70000	-1.94578	-39.32835
37.80000	-1.95016	-39.42427
37.90000	-1.95453	-39.52082
38.00000	-1.95938	-39.64423
38.10000	-1.96469	-39.76909
38.20000	-1.97094	-39.91974
38.30000	-1.97625	-40.07731
38.40000	-1.98031	-40.15165
38.50000	-1.98484	-40.26507
38.60000	-1.99031	-40.39408
38.70000	-1.99766	-40.57663
38.80000	-2.00266	-40.71913
38.90000	-2.00656	-40.80159
39.00000	-2.01094	-40.90359
39.10000	-2.01594	-41.03605
39.20000	-2.02203	-41.19030
39.30000	-2.02906	-41.36209
39.40000	-2.03375	-41.51772
39.50000	-2.03750	-41.59037
39.60000	-2.04219	-41.70327
39.70000	-2.04766	-41.83565
39.80000	-2.05438	-42.01277
39.90000	-2.05953	-42.16098
40.00000	-2.06359	-42.25400
40.10000	-2.06797	-42.35709
40.20000	-2.07266	-42.47585
40.30000	-2.07797	-42.61335
40.40000	-2.08516	-42.77445
40.50000	-2.09047	-42.93343
40.60000	-2.09437	-43.02033
40.70000	-2.09906	-43.13266
40.80000	-2.10469	-43.27631
40.90000	-2.11125	-43.44787
41.00000	-2.11578	-43.58548
41.10000	-2.11969	-43.66710
41.20000	-2.12422	-43.78605
41.30000	-2.12953	-43.91636
41.40000	-2.13516	-44.05909
41.50000	-2.14297	-44.27312
41.60000	-2.14734	-44.41173
41.70000	-2.15125	-44.49875
41.80000	-2.15625	-44.62088
41.90000	-2.16172	-44.76386
42.00000	-2.16813	-44.94128
42.10000	-2.17281	-45.06991
42.20000	-2.17672	-45.14844
42.30000	-2.18094	-45.25844
42.40000	-2.18578	-45.37575
42.50000	-2.19125	-45.52228
42.60000	-2.19828	-45.70798
42.70000	-2.20313	-45.86246
42.80000	-2.20719	-45.95327
42.90000	-2.21188	-46.06041
43.00000	-2.21734	-46.19806
43.10000	-2.22375	-46.36754
43.20000	-2.22875	-46.51273
43.30000	-2.23297	-46.61210
43.40000	-2.23734	-46.71845
43.50000	-2.24234	-46.83968
43.60000	-2.24781	-46.98400
43.70000	-2.25484	-47.15167
43.80000	-2.26000	-47.31021
43.90000	-2.26406	-47.39133
44.00000	-2.26875	-47.50003
44.10000	-2.27437	-47.64766
44.20000	-2.28156	-47.83340
44.30000	-2.28719	-48.01206
44.40000	-2.29094	-48.08537
44.50000	-2.29531	-48.18162
44.60000	-2.30031	-48.30434
44.70000	-2.30531	-48.43050
44.80000	-2.31156	-48.59073
44.90000	-2.31641	-48.72900
45.00000	-2.32047	-48.81207
45.10000	-2.32500	-48.91412
45.20000	-2.33031	-49.05377
45.30000	-2.33734	-49.22350
45.40000	-2.34281	-49.38173
45.50000	-2.34672	-49.47135
45.60000	-2.35094	-49.55761
45.70000	-2.35563	-49.67814
45.80000	-2.36109	-49.81614
45.90000	-2.36828	-49.99142
46.00000	-2.37438	-50.18561
46.10000	-2.37828	-50.26226
46.20000	-2.38297	-50.36313
46.30000	-2.38797	-50.48344
46.40000	-2.39438	-50.64604
46.50000	-2.39937	-50.78412
46.60000	-2.40328	-50.87226
46.70000	-2.40750	-50.96412
46.80000	-2.41234	-51.07249
46.90000	-2.41797	-51.21356
47.00000	-2.42531	-51.38852
47.10000	-2.43016	-51.52900
47.20000	-2.43422	-51.60326
47.30000	-2.43891	-51.72092
47.40000	-2.44422	-51.84649
47.50000	-2.45094	-52.00771
47.60000	-2.45594	-52.15507
47.70000	-2.45984	-52.23248
47.80000	-2.46422	-52.32115
47.90000	-2.46891	-52.43133
48.00000	-2.47406	-52.54353
48.10000	-2.48078	-52.69833
48.20000	-2.48750	-52.89074
48.30000	-2.49172	-52.97646
48.40000	-2.49641	-53.07506
48.50000	-2.50188	-53.19447
48.60000	-2.50922	-53.37866
48.70000	-2.51375	-53.50529
48.80000	-2.51750	-53.58287
48.90000	-2.52188	-53.67227
49.00000	-2.52703	-53.80071
49.10000	-2.53250	-53.94041
49.20000	-2.54016	-54.11132
49.30000	-2.54469	-54.25428
49.40000	-2.54828	-54.31117
49.50000	-2.55234	-54.40191
49.60000	-2.55719	-54.51510
49.70000	-2.56391	-54.66855
49.80000	-2.57000	-54.84753
49.90000	-2.57406	-54.94566
50.00000	-2.57828	-55.04290
50.10000	-2.58328	-55.15003
50.20000	-2.58906	-55.29533
50.30000	-2.59563	-55.45277
50.40000	-2.60109	-55.61516
50.50000	-2.60484	-55.69403
50.60000	-2.60938	-55.79256
50.70000	-2.61453	-55.91986
50.80000	-2.62141	-56.08981
50.90000	-2.62656	-56.24729
51.00000	-2.63078	-56.33333
51.10000	-2.63500	-56.42965
51.20000	-2.63953	-56.53830
51.30000	-2.64500	-56.66862
51.40000	-2.65156	-56.82756
51.50000	-2.65813	-57.02871
51.60000	-2.66172	-57.10177
51.70000	-2.66641	-57.19619
51.80000	-2.67203	-57.33274
51.90000	-2.67875	-57.49347
52.00000	-2.68375	-57.64760
52.10000	-2.68750	-57.72771
52.20000	-2.69172	-57.82097
52.30000	-2.69656	-57.94137
52.40000	-2.70203	-58.08850
52.50000	-2.70906	-58.25963
52.60000	-2.71500	-58.44045
52.70000	-2.71844	-58.50612
52.80000	-2.72281	-58.59343
52.90000	-2.72797	-58.72938
53.00000	-2.73484	-58.89908
53.10000	-2.74031	-59.06497
53.20000	-2.74453	-59.15597
53.30000	-2.74891	-59.24911
53.40000	-2.75391	-59.36997
53.50000	-2.75938	-59.50920
53.60000	-2.76641	-59.67353
53.70000	-2.77125	-59.83581
53.80000	-2.77500	-59.91133
53.90000	-2.77953	-60.01669
54.00000	-2.78453	-60.13935
54.10000	-2.79109	-60.30014
54.20000	-2.79688	-60.47295
54.30000	-2.80109	-60.57016
54.40000	-2.80547	-60.67269
54.50000	-2.81047	-60.78727
54.60000	-2.81594	-60.91720
54.70000	-2.82297	-61.09669
54.80000	-2.82813	-61.26590
54.90000	-2.83188	-61.33838
55.00000	-2.83641	-61.44111
55.10000	-2.84141	-61.56030
55.20000	-2.84859	-61.72599
55.30000	-2.85391	-61.89431
55.40000	-2.85797	-61.98916
55.50000	-2.86219	-62.08799
55.60000	-2.86719	-62.20956
55.70000	-2.87266	-62.34348
55.80000	-2.87922	-62.50906
55.90000	-2.88453	-62.66458
56.00000	-2.88859	-62.76558
56.10000	-2.89328	-62.86706
56.20000	-2.89844	-62.99111
56.30000	-2.90500	-63.15065
56.40000	-2.91109	-63.33420
56.50000	-2.91531	-63.43133
56.60000	-2.91953	-63.52614
56.70000	-2.92406	-63.63378
56.80000	-2.92938	-63.76016
56.90000	-2.93625	-63.92667
57.00000	-2.94172	-64.10219
57.10000	-2.94562	-64.18816
57.20000	-2.95016	-64.29646
57.30000	-2.95547	-64.42320
57.40000	-2.96187	-64.57581
57.50000	-2.96781	-64.75653
57.60000	-2.97250	-64.87837
57.70000	-2.97672	-64.97636
57.80000	-2.98156	-65.10435
57.90000	-2.98688	-65.24135
58.00000	-2.99266	-65.38171
58.10000	-2.99734	-65.52549
58.20000	-3.00156	-65.62401
58.30000	-3.00625	-65.73436
58.40000	-3.01156	-65.86727
58.50000	-3.01844	-66.04584
58.60000	-3.02391	-66.20933
58.70000	-3.02781	-66.30350
58.80000	-3.03203	-66.40162
58.90000	-3.03688	-66.52936
59.00000	-3.04250	-66.65709
59.10000	-3.04906	-66.82022
59.20000	-3.05469	-66.98224
59.30000	-3.05844	-67.05638
59.40000	-3.06297	-67.14504
59.50000	-3.06797	-67.25223
59.60000	-3.07422	-67.39815
59.70000	-3.08016	-67.55950
59.80000	-3.08453	-67.65793
59.90000	-3.08859	-67.75089
60.00000	-3.09328	-67.85190
60.10000	-3.09891	-67.98212
60.20000	-3.10578	-68.14248
60.30000	-3.11156	-68.32538
60.40000	-3.11531	-68.40515
60.50000	-3.11984	-68.49851
60.60000	-3.12469	-68.61679
60.70000	-3.13047	-68.74808
60.80000	-3.13703	-68.92554
60.90000	-3.14172	-69.04426
61.00000	-3.14609	-69.14095
61.10000	-3.15078	-69.24450
61.20000	-3.15609	-69.37768
61.30000	-3.16266	-69.52193
61.40000	-3.16844	-69.68432
61.50000	-3.17203	-69.76051
61.60000	-3.17641	-69.84432
61.70000	-3.18172	-69.96708
61.80000	-3.18828	-70.11738
61.90000	-3.19406	-70.28065
62.00000	-3.19828	-70.38798
62.10000	-3.20266	-70.48178
62.20000	-3.20719	-70.56985
62.30000	-3.21234	-70.69349
62.40000	-3.21797	-70.82022
62.50000	-3.22484	-70.99763
62.60000	-3.22875	-71.08934
62.70000	-3.23312	-71.18300
62.80000	-3.23844	-71.30077
62.90000	-3.24594	-71.46978
63.00000	-3.25203	-71.65555
63.10000	-3.25531	-71.71734
63.20000	-3.25922	-71.78545
63.30000	-3.26375	-71.89070
63.40000	-3.26875	-72.00240
63.50000	-3.27453	-72.13940
63.60000	-3.28156	-72.32304
63.70000	-3.28578	-72.43138
63.80000	-3.29047	-72.52179
63.90000	-3.29516	-72.62618
64.00000	-3.30156	-72.76035
64.10000	-3.30828	-72.95149
64.20000	-3.31219	-73.03722
64.30000	-3.31625	-73.12468
64.40000	-3.32125	-73.23311
64.50000	-3.32672	-73.35655
64.60000	-3.33328	-73.49907
64.70000	-3.33891	-73.65840
64.80000	-3.34250	-73.73156
64.90000	-3.34719	-73.82714
65.00000	-3.35250	-73.95399
65.10000	-3.35969	-74.11069
65.20000	-3.36531	-74.28391
65.30000	-3.36906	-74.35855
65.40000	-3.37344	-74.45905
65.50000	-3.37828	-74.57381
65.60000	-3.38344	-74.70382
65.70000	-3.39000	-74.84235
65.80000	-3.39547	-75.03068
65.90000	-3.39969	-75.15371
66.00000	-3.40391	-75.22970
66.10000	-3.40891	-75.34902
66.20000	-3.41563	-75.48718
66.30000	-3.42141	-75.66314
66.40000	-3.42531	-75.74190
66.50000	-3.42969	-75.83316
66.60000	-3.43453	-75.94746
66.70000	-3.44000	-76.08072
66.80000	-3.44703	-76.23436
66.90000	-3.45266	-76.41231
67.00000	-3.45625	-76.48013
67.10000	-3.46062	-76.56365
67.20000	-3.46531	-76.68273
67.30000	-3.47094	-76.81186
67.40000	-3.47766	-76.98663
67.50000	-3.48234	-77.11393
67.60000	-3.48687	-77.20269
67.70000	-3.49188	-77.32478
67.80000	-3.49719	-77.45721
67.90000	-3.50359	-77.59637
68.00000	-3.50922	-77.76215
68.10000	-3.51313	-77.84700
68.20000	-3.51750	-77.93931
68.30000	-3.52266	-78.06470
68.40000	-3.52922	-78.21904
68.50000	-3.53531	-78.39009
68.60000	-3.53922	-78.48201
68.70000	-3.54312	-78.55595
68.80000	-3.54750	-78.65280
68.90000	-3.55281	-78.78006
69.00000	-3.55875	-78.92482
69.10000	-3.56609	-79.12208
69.20000	-3.57000	-79.21252
69.30000	-3.57422	-79.30309
69.40000	-3.57938	-79.42042
69.50000	-3.58594	-79.57759
69.60000	-3.59234	-79.76206
69.70000	-3.59609	-79.84614
69.80000	-3.60016	-79.92908
69.90000	-3.60484	-80.03738
70.00000	-3.61000	-80.15908
70.10000	-3.61562	-80.28809
70.20000	-3.62219	-80.46831
70.30000	-3.62609	-80.56333
70.40000	-3.63016	-80.65578
70.50000	-3.63484	-80.76069
70.60000	-3.64125	-80.91001
70.70000	-3.64891	-81.11688
70.80000	-3.65297	-81.22953
70.90000	-3.65703	-81.30891
71.00000	-3.66156	-81.40440
71.10000	-3.66687	-81.52624
71.20000	-3.67281	-81.65447
71.30000	-3.67859	-81.81451
71.40000	-3.68266	-81.90133
71.50000	-3.68703	-81.98659
71.60000	-3.69203	-82.09559
71.70000	-3.69813	-82.23978
71.80000	-3.70516	-82.42338
71.90000	-3.70984	-82.53605
72.00000	-3.71375	-82.62599
72.10000	-3.71812	-82.71867
72.20000	-3.72375	-82.84812
72.30000	-3.73047	-82.99658
72.40000	-3.73625	-83.17991
72.50000	-3.74000	-83.25939
72.60000	-3.74437	-83.35169
72.70000	-3.74937	-83.46266
72.80000	-3.75531	-83.60074
72.90000	-3.76125	-83.75905
73.00000	-3.76578	-83.86415
73.10000	-3.77000	-83.95803
73.20000	-3.77469	-84.05691
73.30000	-3.78016	-84.17734
73.40000	-3.78672	-84.32422
73.50000	-3.79359	-84.53447
73.60000	-3.79703	-84.60631
73.70000	-3.80141	-84.69567
73.80000	-3.80672	-84.81846
73.90000	-3.81344	-84.97737
74.00000	-3.81969	-85.15432
74.10000	-3.82359	-85.25854
74.20000	-3.82750	-85.33006
74.30000	-3.83203	-85.43812
74.40000	-3.83703	-85.55286
74.50000	-3.84266	-85.68738
74.60000	-3.84891	-85.86905
74.70000	-3.85313	-85.96270
74.80000	-3.85734	-86.06242
74.90000	-3.86266	-86.17779
75.00000	-3.86859	-86.32936
75.10000	-3.87438	-86.47664
75.20000	-3.87859	-86.57361
75.30000	-3.88297	-86.67056
75.40000	-3.88797	-86.77744
75.50000	-3.89344	-86.89718
75.60000	-3.89984	-87.06100
75.70000	-3.90687	-87.25207
75.80000	-3.91063	-87.34000
75.90000	-3.91500	-87.42866
76.00000	-3.91969	-87.53699
76.10000	-3.92484	-87.65038
76.20000	-3.93094	-87.80575
76.30000	-3.93578	-87.92377
76.40000	-3.94000	-88.01027
76.50000	-3.94453	-88.11197
76.60000	-3.95000	-88.22820
76.70000	-3.95594	-88.36678
76.80000	-3.96281	-88.54853
76.90000	-3.96672	-88.62565
77.00000	-3.97094	-88.71250
77.10000	-3.97609	-88.83663
77.20000	-3.98234	-88.98389
77.30000	-3.98891	-89.16683
77.40000	-3.99328	-89.27117
77.50000	-3.99750	-89.35264
77.60000	-4.00234	-89.45785
77.70000	-4.00719	-89.56716
77.80000	-4.01281	-89.70650
77.90000	-4.01969	-89.87954
78.00000	-4.02359	-89.97019
78.10000	-4.02781	-90.05943
78.20000	-4.03281	-90.16979
78.30000	-4.03891	-90.29593
78.40000	-4.04578	-90.47490
78.50000	-4.04984	-90.56387
78.60000	-4.05375	-90.64062
78.70000	-4.05828	-90.74003
78.80000	-4.06344	-90.85573
78.90000	-4.06922	-90.97756
79.00000	-4.07641	-91.16885
79.10000	-4.08047	-91.27740
79.20000	-4.08453	-91.35497
79.30000	-4.08922	-91.45642
79.40000	-4.09453	-91.56122
79.50000	-4.10125	-91.74073
79.60000	-4.10563	-91.83837
79.70000	-4.10984	-91.92848
79.80000	-4.11453	-92.03029
79.90000	-4.11969	-92.14286
80.00000	-4.12563	-92.26881
80.10000	-4.13359	-92.47393
80.20000	-4.13750	-92.56147
80.30000	-4.14188	-92.64587
80.40000	-4.14703	-92.76777
80.50000	-4.15359	-92.90708
80.60000	-4.16062	-93.09378
80.70000	-4.16406	-93.17933
80.80000	-4.16797	-93.24596
80.90000	-4.17234	-93.33286
81.00000	-4.17734	-93.44909
81.10000	-4.18375	-93.58734
81.20000	-4.19141	-93.80320
81.30000	-4.19453	-93.87674
81.40000	-4.19828	-93.93927
81.50000	-4.20297	-94.03937
81.60000	-4.20859	-94.15789
81.70000	-4.21516	-94.31206
81.80000	-4.22016	-94.44084
81.90000	-4.22469	-94.53136
82.00000	-4.22953	-94.64934
82.10000	-4.23453	-94.76697
82.20000	-4.24063	-94.89683
82.30000	-4.24781	-95.10157
82.40000	-4.25125	-95.17331
82.50000	-4.25516	-95.24971
82.60000	-4.25984	-95.35486
82.70000	-4.26547	-95.49019
82.80000	-4.27203	-95.64697
82.90000	-4.27656	-95.76496
83.00000	-4.28078	-95.84562
83.10000	-4.28531	-95.94083
83.20000	-4.29094	-96.07138
83.30000	-4.29656	-96.19804
83.40000	-4.30328	-96.36428
83.50000	-4.30734	-96.46077
83.60000	-4.31172	-96.54626
83.70000	-4.31688	-96.65377
83.80000	-4.32328	-96.80223
83.90000	-4.33016	-96.97985
84.00000	-4.33406	-97.07228
84.10000	-4.33766	-97.14011
84.20000	-4.34203	-97.23137
84.30000	-4.34703	-97.34352
84.40000	-4.35266	-97.47611
84.50000	-4.35969	-97.65385
84.60000	-4.36406	-97.76659
84.70000	-4.36828	-97.84810
84.80000	-4.37328	-97.95057
84.90000	-4.37922	-98.08668
85.00000	-4.38578	-98.25524
85.10000	-4.39047	-98.37165
85.20000	-4.39453	-98.44914
85.30000	-4.39906	-98.54668
85.40000	-4.40391	-98.65040
85.50000	-4.40938	-98.77382
85.60000	-4.41672	-98.94125
85.70000	-4.42078	-99.04275
85.80000	-4.42500	-99.12181
85.90000	-4.42984	-99.22931
86.00000	-4.43656	-99.37660
86.10000	-4.44344	-99.56247
86.20000	-4.44750	-99.65681
86.30000	-4.45172	-99.74333
86.40000	-4.45641	-99.84674
86.50000	-4.46125	-99.96404
86.60000	-4.46672	-100.07218
86.70000	-4.47406	-100.26092
86.80000	-4.47812	-100.37161
86.90000	-4.48219	-100.44505
87.00000	-4.48703	-100.54316
87.10000	-4.49297	-100.67549
87.20000	-4.49984	-100.84534
87.30000	-4.50391	-100.95260
87.40000	-4.50781	-101.02754
87.50000	-4.51219	-101.11384
87.60000	-4.51734	-101.23160
87.70000	-4.52328	-101.37352
87.80000	-4.53094	-101.56300
87.90000	-4.53516	-101.67129
88.00000	-4.53906	-101.74212
88.10000	-4.54375	-101.84363
88.20000	-4.54891	-101.96165
88.30000	-4.55594	-102.12389
88.40000	-4.56109	-102.26573
88.50000	-4.56531	-102.35117
88.60000	-4.56969	-102.44785
88.70000	-4.57453	-102.55000
88.80000	-4.58016	-102.67498
88.90000	-4.58719	-102.84479
89.00000	-4.59125	-102.93666
89.10000	-4.59547	-103.02404
89.20000	-4.60063	-103.13527
89.30000	-4.60688	-103.28230
89.40000	-4.61344	-103.46143
89.50000	-4.61766	-103.56437
89.60000	-4.62172	-103.64545
89.70000	-4.62641	-103.74874
89.80000	-4.63141	-103.86465
89.90000	-4.63750	-104.00265
90.00000	-4.64500	-104.21108
90.10000	-4.64844	-104.28621
90.20000	-4.65250	-104.36974
90.30000	-4.65750	-104.47691
90.40000	-4.66328	-104.60699
90.50000	-4.66984	-104.78063
90.60000	-4.67422	-104.89161
90.70000	-4.67844	-104.98292
90.80000	-4.68313	-105.07180
90.90000	-4.68813	-105.19027
91.00000	-4.69391	-105.31781
91.10000	-4.70063	-105.50281
91.20000	-4.70484	-105.60977
91.30000	-4.70922	-105.69049
91.40000	-4.71375	-105.80177
91.50000	-4.71938	-105.92708
91.60000	-4.72609	-106.10012
91.70000	-4.73109	-106.22834
91.80000	-4.73516	-106.31692
91.90000	-4.73969	-106.41540
92.00000	-4.74469	-106.53333
92.10000	-4.75000	-106.64304
92.20000	-4.75594	-106.77495
92.30000	-4.76063	-106.89802
92.40000	-4.76500	-106.99553
92.50000	-4.76984	-107.09287
92.60000	-4.77563	-107.22063
92.70000	-4.78281	-107.39747
92.80000	-4.78828	-107.53290
92.90000	-4.79187	-107.61294
93.00000	-4.79609	-107.69030
93.10000	-4.80125	-107.81692
93.20000	-4.80719	-107.94485
93.30000	-4.81453	-108.13194
93.40000	-4.81828	-108.22309
93.50000	-4.82234	-108.29750
93.60000	-4.82734	-108.40219
93.70000	-4.83328	-108.52772
93.80000	-4.83953	-108.67388
93.90000	-4.84422	-108.79051
94.00000	-4.84828	-108.87284
94.10000	-4.85281	-108.96834
94.20000	-4.85781	-109.06871
94.30000	-4.86328	-109.19309
94.40000	-4.87094	-109.36080
94.50000	-4.87547	-109.48534
94.60000	-4.87937	-109.55960
94.70000	-4.88406	-109.65457
94.80000	-4.88969	-109.77173
94.90000	-4.89672	-109.95170
95.00000	-4.90141	-110.06214
95.10000	-4.90531	-110.14251
95.20000	-4.90984	-110.23089
95.30000	-4.91469	-110.33072
95.40000	-4.91969	-110.43868
95.50000	-4.92656	-110.59397
95.60000	-4.93109	-110.70498
95.70000	-4.93531	-110.77947
95.80000	-4.93969	-110.86395
95.90000	-4.94484	-110.96273
96.00000	-4.95188	-111.10994
96.10000	-4.95703	-111.23805
96.20000	-4.96141	-111.32123
96.30000	-4.96594	-111.41070
96.40000	-4.97078	-111.50693
96.50000	-4.97641	-111.62250
96.60000	-4.98453	-111.80378
96.70000	-4.98922	-111.92541
96.80000	-4.99344	-112.00245
96.90000	-4.99813	-112.09234
97.00000	-5.00359	-112.20939
97.10000	-5.01062	-112.37490
97.20000	-5.01484	-112.46190
97.30000	-5.01875	-112.52962
97.40000	-5.02359	-112.62743
97.50000	-5.02922	-112.74400
97.60000	-5.03547	-112.87897
97.70000	-5.04203	-113.04352
97.80000	-5.04516	-113.09538
97.90000	-5.04906	-113.16549
98.00000	-5.05391	-113.26116
98.10000	-5.05969	-113.38943
98.20000	-5.06813	-113.59138
98.30000	-5.07219	-113.69754
98.40000	-5.07594	-113.76522
98.50000	-5.08031	-113.84334
98.60000	-5.08500	-113.95009
98.70000	-5.09047	-114.07478
98.80000	-5.09781	-114.22438
98.90000	-5.10266	-114.36249
99.00000	-5.10625	-114.42392
99.10000	-5.11078	-114.51066
99.20000	-5.11641	-114.63431
99.30000	-5.12359	-114.79829
99.40000	-5.12797	-114.90067
99.50000	-5.13219	-114.97270
99.60000	-5.13687	-115.07114
99.70000	-5.14203	-115.18581
99.80000	-5.14766	-115.30566
99.90000	-5.15484	-115.45673
100.00000	-5.15969	-115.59372
100.10000	-5.16344	-115.66064
100.20000	-5.16813	-115.74809
100.30000	-5.17375	-115.87156
100.40000	-5.18078	-116.04390
100.50000	-5.18531	-116.15752
100.60000	-5.18922	-116.22306
100.70000	-5.19359	-116.31337
100.80000	-5.19859	-116.42390
100.90000	-5.20422	-116.54162
101.00000	-5.21141	-116.71002
101.10000	-5.21578	-116.82074
101.20000	-5.21984	-116.90017
101.30000	-5.22469	-116.99544
101.40000	-5.23047	-117.12601
101.50000	-5.23750	-117.30524
101.60000	-5.24203	-117.41165
101.70000	-5.24594	-117.49215
101.80000	-5.25016	-117.56606
101.90000	-5.25516	-117.66645
102.00000	-5.26078	-117.79140
102.10000	-5.26828	-117.96950
102.20000	-5.27250	-118.07945
102.30000	-5.27656	-118.15374
102.40000	-5.28141	-118.25573
102.50000	-5.28719	-118.37237
102.60000	-5.29406	-118.54698
102.70000	-5.29844	-118.64761
102.80000	-5.30234	-118.72011
102.90000	-5.30703	-118.81536
103.00000	-5.31203	-118.92091
103.10000	-5.31766	-119.03705
103.20000	-5.32500	-119.20552
103.30000	-5.32953	-119.32109
103.40000	-5.33359	-119.39254
103.50000	-5.33797	-119.48365
103.60000	-5.34328	-119.59600
103.70000	-5.35016	-119.75222
103.80000	-5.35500	-119.86595
103.90000	-5.35906	-119.95174
104.00000	-5.36359	-120.04168
104.10000	-5.36906	-120.16133
104.20000	-5.37516	-120.29708
104.30000	-5.38234	-120.46318
104.40000	-5.38625	-120.56021
104.50000	-5.39000	-120.63338
104.60000	-5.39469	-120.71727
104.70000	-5.40016	-120.83316
104.80000	-5.40734	-120.98884
104.90000	-5.41266	-121.12828
105.00000	-5.41641	-121.19798
105.10000	-5.42078	-121.28269
105.20000	-5.42594	-121.39878
105.30001	-5.43172	-121.52431
105.40001	-5.43891	-121.68691
105.50001	-5.44281	-121.79328
105.60001	-5.44672	-121.85577
105.70001	-5.45156	-121.94983
105.80001	-5.45719	-122.07846
105.90001	-5.46391	-122.23540
106.00001	-5.46922	-122.36928
106.10001	-5.47328	-122.45526
106.20001	-5.47781	-122.54047
106.30001	-5.48297	-122.65119
106.40001	-5.48844	-122.77137
106.50001	-5.49563	-122.95264
106.60001	-5.49984	-123.05618
106.70001	-5.50375	-123.13142
106.80001	-5.50859	-123.23195
106.90001	-5.51453	-123.35287
107.00001	-5.52141	-123.52631
107.10001	-5.52594	-123.64985
107.20001	-5.52969	-123.71571
107.30001	-5.53391	-123.79656
107.40001	-5.53891	-123.89946
107.50001	-5.54438	-124.02306
107.60001	-5.55156	-124.19095
107.70001	-5.55609	-124.31391
107.80001	-5.56016	-124.38949
107.90001	-5.56469	-124.47388
108.00001	-5.57000	-124.58692
108.10001	-5.57625	-124.73616
108.20001	-5.58156	-124.85379
108.30001	-5.58578	-124.94180
108.40001	-5.58984	-125.01837
108.50001	-5.59484	-125.11562
108.60001	-5.60047	-125.23055
108.70001	-5.60750	-125.37406
108.80001	-5.61250	-125.51641
108.90001	-5.61672	-125.59687
109.00001	-5.62156	-125.68332
109.10001	-5.62734	-125.80392
109.20001	-5.63422	-125.96588
109.30001	-5.63922	-126.08151
109.40001	-5.64313	-126.15697
109.50001	-5.64703	-126.22848
109.60001	-5.65172	-126.32042
109.70001	-5.65719	-126.43179
109.80001	-5.66438	-126.57459
109.90001	-5.66937	-126.70246
110.00001	-5.67344	-126.76938
110.10001	-5.67813	-126.85022
110.20001	-5.68359	-126.96181
110.30001	-5.69062	-127.10685
110.40001	-5.69609	-127.24146
110.50001	-5.70016	-127.31500
110.60001	-5.70469	-127.39778
110.70001	-5.70969	-127.49121
110.80001	-5.71500	-127.59447
110.90001	-5.72188	-127.73208
111.00001	-5.72688	-127.87054
111.10001	-5.73063	-127.92914
111.20001	-5.73547	-128.01567
111.30001	-5.74094	-128.13166
111.40001	-5.74781	-128.28854
111.50001	-5.75234	-128.39505
111.60001	-5.75625	-128.47166
111.70001	-5.76063	-128.54759
111.80001	-5.76547	-128.64368
111.90001	-5.77078	-128.75658
112.00001	-5.77703	-128.87484
112.10001	-5.78266	-129.02671
112.20001	-5.78656	-129.08438
112.30001	-5.79078	-129.15793
112.40001	-5.79578	-129.24564
112.50001	-5.80266	-129.37291
112.60001	-5.80875	-129.51301
112.70001	-5.81281	-129.59975
112.80001	-5.81734	-129.67409
112.90001	-5.82250	-129.76985
113.00001	-5.82828	-129.87097
113.10001	-5.83594	-130.02507
113.20001	-5.84094	-130.15990
113.30001	-5.84469	-130.21888
113.40001	-5.84937	-130.30577
113.50001	-5.85531	-130.42217
113.60001	-5.86359	-130.63236
113.70001	-5.86703	-130.71136
113.80001	-5.87062	-130.74407
113.90001	-5.87484	-130.82740
114.00001	-5.87969	-130.93349
114.10001	-5.88500	-131.03530
114.20001	-5.89266	-131.19105
114.30001	-5.89719	-131.32510
114.40001	-5.90094	-131.38840
114.50001	-5.90547	-131.46676
114.60001	-5.91078	-131.56134
114.70001	-5.91781	-131.72397
114.80001	-5.92281	-131.84766
114.90001	-5.92703	-131.92791
115.00001	-5.93141	-132.00165
115.10001	-5.93609	-132.09611
115.20001	-5.94172	-132.21399
115.30001	-5.94969	-132.38911
115.40001	-5.95438	-132.52592
115.50001	-5.95797	-132.57803
115.60001	-5.96250	-132.66490
115.70001	-5.96781	-132.76809
115.80001	-5.97453	-132.91460
115.90001	-5.97969	-133.03268
116.00001	-5.98359	-133.11228
116.10001	-5.98797	-133.19236
116.20001	-5.99297	-133.29011
116.30001	-5.99844	-133.39841
116.40001	-6.00484	-133.53378
116.50001	-6.01047	-133.67428
116.60001	-6.01438	-133.74752
116.70001	-6.01906	-133.83137
116.80001	-6.02469	-133.94652
116.90001	-6.03156	-134.10245
117.00001	-6.03703	-134.24470
117.10001	-6.04094	-134.31144
117.20001	-6.04500	-134.38337
117.30001	-6.04969	-134.48635
117.40001	-6.05484	-134.59936
117.50001	-6.06156	-134.72284
117.60001	-6.06734	-134.88726
117.70001	-6.07125	-134.95740
117.80001	-6.07578	-135.04040
117.90001	-6.08094	-135.14490
118.00001	-6.08719	-135.26611
118.10001	-6.09312	-135.42339
118.20001	-6.09734	-135.49741
118.30001	-6.10172	-135.57488
118.40001	-6.10641	-135.66838
118.50001	-6.11172	-135.77645
118.60001	-6.11891	-135.91065
118.70001	-6.12406	-136.06562
118.80001	-6.12781	-136.11087
118.90001	-6.13234	-136.20000
119.00001	-6.13766	-136.29618
119.10001	-6.14484	-136.45832
119.20001	-6.15016	-136.59737
119.30001	-6.15391	-136.66841
119.40001	-6.15828	-136.74797
119.50001	-6.16297	-136.83273
119.60001	-6.16813	-136.93962
119.70001	-6.17516	-137.06863
119.80001	-6.18078	-137.22394
119.90001	-6.18469	-137.29431
120.00001	-6.18906	-137.36965
120.10001	-6.19406	-137.46788
120.20001	-6.20109	-137.60202
120.30001	-6.20609	-137.72441
120.40001	-6.21031	-137.79695
120.50001	-6.21469	-137.87961
120.60001	-6.21969	-137.97532
120.70001	-6.22531	-138.08668
120.80001	-6.23250	-138.22748
120.90001	-6.23766	-138.37083
121.00001	-6.24141	-138.43147
121.10001	-6.24594	-138.51120
121.20001	-6.25094	-138.60750
121.30001	-6.25797	-138.73701
121.40001	-6.26406	-138.89532
121.50001	-6.26813	-138.97081
121.60001	-6.27219	-139.04381
121.70001	-6.27703	-139.13719
121.80001	-6.28266	-139.25034
121.90001	-6.28984	-139.40656
122.00001	-6.29391	-139.51305
122.10001	-6.29797	-139.58997
122.20001	-6.30250	-139.66678
122.30001	-6.30781	-139.75930
122.40001	-6.31563	-139.93607
122.50001	-6.32156	-140.10634
122.60001	-6.32531	-140.16888
122.70001	-6.32922	-140.23310
122.80001	-6.33406	-140.34078
122.90001	-6.33953	-140.45738
123.00001	-6.34578	-140.58839
123.10001	-6.35094	-140.71880
123.20001	-6.35469	-140.79987
123.30001	-6.35906	-140.86860
123.40001	-6.36437	-140.97960
123.50001	-6.37188	-141.13176
123.60001	-6.37734	-141.29397
123.70001	-6.38109	-141.35742
123.80001	-6.38547	-141.43553
123.90001	-6.39016	-141.52852
124.00001	-6.39531	-141.62649
124.10001	-6.40125	-141.74011
124.20001	-6.40766	-141.91040
124.30001	-6.41156	-141.98098
124.40001	-6.41594	-142.06101
124.50001	-6.42094	-142.15863
124.60001	-6.42750	-142.28281
124.70001	-6.43328	-142.43473
124.80001	-6.43766	-142.51831
124.90001	-6.44203	-142.59960
125.00001	-6.44672	-142.69747
125.10001	-6.45219	-142.80967
125.20001	-6.45828	-142.92885
125.30001	-6.46406	-143.07569
125.40001	-6.46813	-143.14885
125.50001	-6.47266	-143.23227
125.60001	-6.47797	-143.32779
125.70001	-6.48484	-143.47433
125.80001	-6.49031	-143.60298
125.90001	-6.49422	-143.67115
126.00001	-6.49844	-143.73882
126.10001	-6.50313	-143.82783
126.20001	-6.50859	-143.93470
126.30001	-6.51516	-144.06179
126.40001	-6.52047	-144.18285
126.50001	-6.52438	-144.24449
126.60001	-6.52891	-144.32216
126.70001	-6.53438	-144.41691
126.80001	-6.54172	-144.56579
126.90001	-6.54781	-144.72052
127.00001	-6.55172	-144.79053
127.10001	-6.55594	-144.86164
127.20001	-6.56063	-144.94549
127.30001	-6.56609	-145.04762
127.40001	-6.57359	-145.19723
127.50001	-6.57828	-145.32848
127.60001	-6.58172	-145.37095
127.70001	-6.58594	-145.44198
127.80001	-6.59078	-145.52973
127.90001	-6.59750	-145.65003
128.00001	-6.60391	-145.82077
128.10001	-6.60797	-145.89386
128.20001	-6.61219	-145.96359
128.30001	-6.61703	-146.05087
128.40001	-6.62203	-146.14326
128.50001	-6.62812	-146.25177
128.60001	-6.63438	-146.40911
128.70001	-6.63844	-146.46930
128.80001	-6.64281	-146.54639
128.90001	-6.64781	-146.63337
129.00001	-6.65375	-146.73887
129.10001	-6.66062	-146.90465
129.20001	-6.66453	-146.96686
129.30001	-6.66859	-147.03608
129.40001	-6.67328	-147.10552
129.50001	-6.67922	-147.22010
129.60001	-6.68750	-147.38412
129.70001	-6.69344	-147.55081
129.80001	-6.69656	-147.58492
129.90001	-6.70109	-147.65164
130.00001	-6.70625	-147.75077
130.10001	-6.71344	-147.88985
130.20001	-6.71859	-148.02781
130.30001	-6.72188	-148.07393
130.40001	-6.72594	-148.13912
130.50001	-6.73062	-148.22270
130.60001	-6.73547	-148.31837
130.70001	-6.74141	-148.42820
130.80001	-6.74797	-148.59007
130.90001	-6.75187	-148.64455
131.00001	-6.75641	-148.72997
131.10001	-6.76172	-148.82904
131.20001	-6.76906	-148.98682
131.30001	-6.77500	-149.14738
131.40001	-6.77859	-149.20761
131.50001	-6.78281	-149.26836
131.60001	-6.78750	-149.35182
131.70001	-6.79281	-149.45434
131.80001	-6.79938	-149.58769
131.90001	-6.80500	-149.72892
132.00001	-6.80859	-149.78619
132.10001	-6.81297	-149.84854
132.20001	-6.81828	-149.95329
132.30001	-6.82547	-150.08785
132.40001	-6.83109	-150.23658
132.50001	-6.83484	-150.29088
132.60001	-6.83906	-150.35653
132.70001	-6.84375	-150.43789
132.80001	-6.84891	-150.54153
132.90001	-6.85516	-150.65019
133.00001	-6.86156	-150.81912
133.10001	-6.86547	-150.88278
133.20001	-6.87000	-150.95837
133.30001	-6.87500	-151.04887
133.40001	-6.88156	-151.16356
133.50001	-6.88813	-151.33636
133.60001	-6.89219	-151.41653
133.70001	-6.89609	-151.46868
133.80001	-6.90094	-151.55195
133.90001	-6.90641	-151.66788
134.00001	-6.91281	-151.78536
134.10001	-6.91859	-151.93309
134.20001	-6.92250	-151.99694
134.30001	-6.92688	-152.05826
134.40001	-6.93203	-152.15525
134.50001	-6.93844	-152.27750
134.60001	-6.94453	-152.42422
134.70001	-6.94859	-152.50312
134.80001	-6.95266	-152.55530
134.90001	-6.95719	-152.62866
135.00001	-6.96250	-152.73148
135.10001	-6.96906	-152.86006
135.20001	-6.97609	-153.04159
135.30001	-6.97984	-153.10155
135.40001	-6.98422	-153.17094
135.50001	-6.98953	-153.28102
135.60001	-6.99578	-153.39568
135.70001	-7.00109	-153.52707
135.80001	-7.00484	-153.59211
135.90001	-7.00922	-153.66295
136.00001	-7.01406	-153.74100
136.10001	-7.01969	-153.85531
136.20001	-7.02609	-153.98832
136.30001	-7.03297	-154.16560
136.40001	-7.03641	-154.21441
136.50001	-7.04031	-154.26451
136.60001	-7.04500	-154.34624
136.70001	-7.05141	-154.46413
136.80001	-7.05750	-154.60710
136.90001	-7.06172	-154.66604
137.00001	-7.06594	-154.74619
137.10001	-7.07063	-154.82104
137.20001	-7.07594	-154.92147
137.30001	-7.08250	-155.04166
137.40001	-7.08938	-155.22496
137.50001	-7.09328	-155.29111
137.60001	-7.09797	-155.36372
137.70001	-7.10375	-155.46873
137.80001	-7.11094	-155.63530
137.90001	-7.11531	-155.73223
138.00001	-7.11906	-155.78504
138.10001	-7.12328	-155.85136
138.20001	-7.12813	-155.94682
138.30001	-7.13359	-156.05426
138.40001	-7.14094	-156.18873
138.50001	-7.14641	-156.35067
138.60001	-7.14984	-156.40135
138.70001	-7.15422	-156.46645
138.80001	-7.15938	-156.57102
138.90001	-7.16578	-156.69550
139.00001	-7.17109	-156.81474
139.10001	-7.17531	-156.89199
139.20001	-7.17984	-156.97134
139.30001	-7.18453	-157.06764
139.40001	-7.19000	-157.16594
139.50001	-7.19719	-157.31339
139.60001	-7.20281	-157.47727
139.70001	-7.20625	-157.51168
139.80001	-7.21016	-157.57683
139.90001	-7.21516	-157.66074
140.00001	-7.22109	-157.78090
140.10001	-7.22734	-157.92030
140.20001	-7.23187	-158.00919
140.30001	-7.23625	-158.08323
140.40001	-7.24141	-158.17308
140.50001	-7.24734	-158.29283
140.60001	-7.25406	-158.42851
140.70001	-7.25984	-158.58264
140.80001	-7.26328	-158.62884
140.90001	-7.26766	-158.69491
141.00001	-7.27297	-158.79452
141.10001	-7.27906	-158.91761
141.20001	-7.28516	-159.06695
141.30001	-7.28891	-159.12493
141.40001	-7.29266	-159.17748
141.50001	-7.29703	-159.24560
141.60001	-7.30219	-159.34451
141.70001	-7.30859	-159.46920
141.80001	-7.31562	-159.64724
141.90001	-7.31953	-159.70749
142.00001	-7.32375	-159.76864
142.10001	-7.32859	-159.85094
142.20001	-7.33422	-159.95722
142.30001	-7.34094	-160.10155
142.40001	-7.34578	-160.19532
142.50001	-7.35016	-160.26276
142.60001	-7.35500	-160.34421
142.70001	-7.36000	-160.42478
142.80001	-7.36562	-160.52410
142.90001	-7.37234	-160.67475
143.00001	-7.37594	-160.72786
143.10001	-7.38016	-160.78769
143.20001	-7.38516	-160.86851
143.30001	-7.39141	-160.98619
143.40001	-7.39844	-161.13970
143.50001	-7.40281	-161.22112
143.60001	-7.40703	-161.27400
143.70001	-7.41187	-161.35196
143.80001	-7.41719	-161.45653
143.90001	-7.42313	-161.55393
144.00001	-7.42922	-161.69493
144.10001	-7.43297	-161.74881
144.20001	-7.43719	-161.79858
144.30001	-7.44188	-161.87240
144.40001	-7.44781	-161.98561
144.50001	-7.45484	-162.13140
144.60001	-7.45891	-162.19513
144.70001	-7.46297	-162.24752
144.80001	-7.46766	-162.32096
144.90001	-7.47281	-162.40475
145.00001	-7.47844	-162.49526
145.10001	-7.48578	-162.65385
145.20001	-7.48984	-162.71707
145.30001	-7.49422	-162.77312
145.40001	-7.49906	-162.84537
145.50001	-7.50516	-162.93795
145.60001	-7.51234	-163.10769
145.70001	-7.51625	-163.15565
145.80001	-7.52031	-163.20530
145.90001	-7.52500	-163.27684
146.00001	-7.53016	-163.36018
146.10001	-7.53641	-163.46097
146.20001	-7.54313	-163.62661
146.30001	-7.54688	-163.66471
146.40001	-7.55109	-163.71259
146.50001	-7.55625	-163.79215
146.60001	-7.56281	-163.89823
146.70001	-7.56953	-164.06944
146.80001	-7.57328	-164.10990
146.90001	-7.57734	-164.15322
147.00001	-7.58203	-164.21135
147.10001	-7.58734	-164.28582
147.20001	-7.59359	-164.37063
147.30001	-7.60016	-164.48630
147.40001	-7.60359	-164.52676
147.50001	-7.60781	-164.55181
147.60001	-7.61266	-164.62889
147.70001	-7.61937	-164.74153
147.80001	-7.62625	-164.91117
147.90001	-7.62984	-164.94510
148.00001	-7.63375	-164.99874
148.10001	-7.63828	-165.06961
148.20001	-7.64359	-165.14859
148.30001	-7.64953	-165.26072
148.40001	-7.65766	-165.46167
148.50001	-7.66125	-165.51740
148.60001	-7.66516	-165.55741
148.70001	-7.66984	-165.63094
148.80001	-7.67562	-165.73007
148.90001	-7.68203	-165.87001
149.00001	-7.68641	-165.93039
149.10001	-7.69063	-165.98967
149.20001	-7.69531	-166.06000
149.30001	-7.70031	-166.14006
149.40001	-7.70641	-166.24698
149.50001	-7.71328	-166.40466
149.60001	-7.71703	-166.45415
149.70001	-7.72141	-166.49304
149.80001	-7.72641	-166.57732
149.90001	-7.73266	-166.68338
150.00001	-7.73922	-166.83511
150.10001	-7.74328	-166.88393
150.20001	-7.74719	-166.93151
150.30001	-7.75172	-166.98661
150.40001	-7.75687	-167.06610
150.50001	-7.76297	-167.17039
150.60001	-7.77016	-167.34296
150.70001	-7.77391	-167.40030
150.80001	-7.77812	-167.44074
150.90001	-7.78313	-167.51711
151.00001	-7.78875	-167.62979
151.10001	-7.79500	-167.75203
151.20001	-7.79984	-167.82902
151.30001	-7.80422	-167.89384
151.40001	-7.80906	-167.96276
151.50001	-7.81422	-168.05573
151.60001	-7.82047	-168.16135
151.70001	-7.82703	-168.32329
151.80001	-7.83047	-168.35921
151.90001	-7.83453	-168.40015
152.00001	-7.83953	-168.47517
152.10001	-7.84531	-168.57661
152.20001	-7.85250	-168.73664
152.30001	-7.85672	-168.79512
152.40001	-7.86094	-168.84126
152.50001	-7.86563	-168.91155
152.60001	-7.87094	-168.99788
152.70001	-7.87672	-169.09084
152.80001	-7.88328	-169.23785
152.90001	-7.88734	-169.29443
153.00001	-7.89188	-169.35430
153.10001	-7.89688	-169.42851
153.20001	-7.90234	-169.52023
153.30001	-7.90922	-169.65750
153.40001	-7.91375	-169.73989
153.50001	-7.91797	-169.78782
153.60001	-7.92250	-169.84870
153.70001	-7.92750	-169.92615
153.80001	-7.93375	-170.04463
153.90001	-7.94078	-170.20366
154.00001	-7.94469	-170.26027
154.10001	-7.94906	-170.31485
154.20001	-7.95422	-170.38958
154.30001	-7.96094	-170.50703
154.40001	-7.96719	-170.66310
154.50001	-7.97109	-170.71818
154.60001	-7.97531	-170.76178
154.70001	-7.97984	-170.82897
154.80001	-7.98453	-170.91587
154.90001	-7.98969	-170.98805
155.00001	-7.99594	-171.11564
155.10001	-8.00016	-171.18767
155.20001	-8.00469	-171.23988
155.30001	-8.00953	-171.31253
155.40001	-8.01516	-171.40968
155.50001	-8.02219	-171.55568
155.60001	-8.02734	-171.66021
155.70001	-8.03156	-171.70808
155.80001	-8.03625	-171.77832
155.90001	-8.04156	-171.85858
156.00001	-8.04688	-171.94274
156.10001	-8.05281	-172.05690
156.20001	-8.05703	-172.11358
156.30001	-8.06141	-172.17521
156.40001	-8.06625	-172.23886
156.50001	-8.07250	-172.35018
156.60001	-8.07984	-172.51550
156.70001	-8.08422	-172.57905
156.80001	-8.08828	-172.62799
156.90001	-8.09281	-172.66645
157.00001	-8.09781	-172.75803
157.10001	-8.10344	-172.84653
157.20001	-8.11000	-172.99055
157.30001	-8.11406	-173.05458
157.40001	-8.11844	-173.09409
157.50001	-8.12312	-173.16127
157.60001	-8.12891	-173.25552
157.70001	-8.13484	-173.36702
157.80001	-8.13969	-173.43676
157.90001	-8.14375	-173.48219
158.00001	-8.14797	-173.53308
158.10001	-8.15297	-173.60714
158.20001	-8.15875	-173.70090
158.30001	-8.16672	-173.85516
158.40001	-8.17125	-173.94219
158.50001	-8.17531	-173.98021
158.60001	-8.18000	-174.03787
158.70001	-8.18578	-174.12876
158.80001	-8.19297	-174.27830
158.90001	-8.19734	-174.34280
159.00001	-8.20141	-174.38175
159.10001	-8.20594	-174.43360
159.20001	-8.21125	-174.50841
159.30001	-8.21672	-174.59124
159.40001	-8.22359	-174.71471
159.50001	-8.22766	-174.78256
159.60001	-8.23172	-174.81650
159.70001	-8.23672	-174.87518
159.80001	-8.24297	-174.98417
159.90001	-8.25047	-175.15211
160.00001	-8.25438	-175.18477
160.10001	-8.25797	-175.20222
160.20001	-8.26234	-175.25122
160.30001	-8.26734	-175.31759
160.40001	-8.27297	-175.41651
160.50001	-8.28031	-175.54201
160.60001	-8.28500	-175.64356
160.70001	-8.28906	-175.66755
160.80001	-8.29406	-175.73446
160.90001	-8.29984	-175.83199
161.00001	-8.30641	-175.95109
161.10001	-8.31047	-176.00615
161.20001	-8.31469	-176.04682
161.30001	-8.31938	-176.10180
161.40001	-8.32469	-176.18428
161.50001	-8.33078	-176.29606
161.60001	-8.33813	-176.44197
161.70001	-8.34156	-176.46189
161.80001	-8.34547	-176.49561
161.90001	-8.35000	-176.55092
162.00001	-8.35547	-176.62391
162.10001	-8.36266	-176.76468
162.20001	-8.36734	-176.83938
162.30001	-8.37156	-176.87695
162.40001	-8.37625	-176.92935
162.50001	-8.38109	-176.99030
162.60001	-8.38641	-177.06470
162.70001	-8.39406	-177.21961
162.80001	-8.39844	-177.28740
162.90001	-8.40297	-177.32570
163.00001	-8.40813	-177.40563
163.10001	-8.41547	-177.52090
163.20001	-8.42188	-177.68289
163.30001	-8.42484	-177.68688
163.40001	-8.42875	-177.72339
163.50001	-8.43312	-177.78075
163.60001	-8.43797	-177.84452
163.70001	-8.44328	-177.92627
163.80001	-8.45063	-178.06801
163.90001	-8.45500	-178.14371
164.00001	-8.45938	-178.18180
164.10001	-8.46391	-178.24429
164.20001	-8.46906	-178.30838
164.30001	-8.47562	-178.42995
164.40001	-8.48094	-178.52809
164.50001	-8.48531	-178.58441
164.60001	-8.49031	-178.63870
164.70001	-8.49594	-178.73205
164.80001	-8.50234	-178.83652
164.90001	-8.50859	-178.96564
165.00001	-8.51187	-178.98642
165.10001	-8.51578	-179.00825
165.20001	-8.52078	-179.08657
165.30001	-8.52656	-179.17605
165.40001	-8.53344	-179.32227
165.50001	-8.53813	-179.40553
165.60001	-8.54203	-179.43335
165.70001	-8.54641	-179.47789
165.80001	-8.55141	-179.55512
165.90001	-8.55719	-179.64973
166.00001	-8.56422	-179.79512
166.10001	-8.56844	-179.86304
166.20001	-8.57250	-179.89515
166.30001	-8.57750	-179.96418
166.40001	-8.58344	-180.06064
166.50001	-8.59016	-180.19898
166.60001	-8.59484	-180.28149
166.70001	-8.59875	-180.30256
166.80001	-8.60328	-180.36364
166.90001	-8.60828	-180.43044
167.00001	-8.61406	-180.52082
167.10001	-8.62141	-180.67904
167.20001	-8.62531	-180.72048
167.30001	-8.62922	-180.75523
167.40001	-8.63375	-180.80308
167.50001	-8.63953	-180.88847
167.60001	-8.64625	-181.01859
167.70001	-8.65109	-181.09418
167.80001	-8.65516	-181.13537
167.90001	-8.65969	-181.17212
168.00001	-8.66500	-181.25141
168.10001	-8.67047	-181.33521
168.20001	-8.67750	-181.46844
168.30001	-8.68188	-181.53094
168.40001	-8.68594	-181.56417
168.50001	-8.69078	-181.61908
168.60001	-8.69625	-181.70549
168.70001	-8.70328	-181.83853
168.80001	-8.70797	-181.90236
168.90001	-8.71203	-181.93497
169.00001	-8.71641	-181.97753
169.10001	-8.72156	-182.04959
169.20001	-8.72734	-182.14954
169.30001	-8.73453	-182.29018
169.40001	-8.73875	-182.35156
169.50001	-8.74297	-182.37595
169.60001	-8.74781	-182.44068
169.70001	-8.75344	-182.51622
169.80001	-8.75953	-182.62263
169.90001	-8.76438	-182.68874
170.00001	-8.76859	-182.73617
170.10001	-8.77313	-182.77869
170.20001	-8.77875	-182.85121
170.30001	-8.78562	-182.98085
170.40001	-8.79406	-183.19078
170.50001	-8.79672	-183.17185
170.60001	-8.80016	-183.17488
170.70001	-8.80531	-183.25518
170.80001	-8.81094	-183.34587
170.90001	-8.81703	-183.46784
171.00001	-8.82141	-183.51617
171.10001	-8.82547	-183.55329
171.20001	-8.82969	-183.59183
171.30001	-8.83469	-183.65769
171.40001	-8.84016	-183.74695
171.50001	-8.84703	-183.86632
171.60001	-8.85234	-183.97357
171.70001	-8.85656	-184.00116
171.80001	-8.86141	-184.05809
171.90001	-8.86688	-184.13571
172.00001	-8.87391	-184.27257
172.10001	-8.87844	-184.32651
172.20001	-8.88219	-184.33450
172.30001	-8.88656	-184.37089
172.40001	-8.89187	-184.43689
172.50001	-8.89797	-184.53196
172.60001	-8.90547	-184.66613
172.70001	-8.90984	-184.72348
172.80001	-8.91375	-184.72108
172.90001	-8.91844	-184.76635
173.00001	-8.92359	-184.82539
173.10001	-8.93000	-184.92880
173.20001	-8.93469	-185.00477
173.30001	-8.93875	-185.03062
173.40001	-8.94328	-185.07114
173.50001	-8.94844	-185.13954
173.60001	-8.95422	-185.23252
173.70001	-8.96156	-185.37143
173.80001	-8.96563	-185.42661
173.90001	-8.96953	-185.44313
174.00001	-8.97422	-185.49384
174.10001	-8.97969	-185.56419
174.20001	-8.98656	-185.69326
174.30001	-8.99156	-185.77577
174.40001	-8.99578	-185.80474
174.50001	-9.00031	-185.84557
174.60001	-9.00500	-185.89613
174.70001	-9.01031	-185.96745
174.80001	-9.01750	-186.08952
174.90001	-9.02234	-186.17021
175.00001	-9.02656	-186.21653
175.10001	-9.03172	-186.26729
175.20001	-9.03766	-186.34869
175.30001	-9.04438	-186.47726
175.40001	-9.04844	-186.51113
175.50001	-9.05234	-186.53318
175.60001	-9.05688	-186.57687
175.70001	-9.06203	-186.63807
175.80001	-9.06750	-186.71685
175.90001	-9.07484	-186.85135
176.00001	-9.07922	-186.91945
176.10001	-9.08312	-186.92152
176.20001	-9.08750	-186.95852
176.30001	-9.09313	-187.02941
176.40001	-9.10063	-187.18213
176.50001	-9.10563	-187.26251
176.60001	-9.10969	-187.28010
176.70001	-9.11406	-187.31707
176.80001	-9.11891	-187.37474
176.90001	-9.12469	-187.44926
177.00001	-9.13156	-187.57798
177.10001	-9.13609	-187.63536
177.20001	-9.14016	-187.65536
177.30001	-9.14484	-187.70608
177.40001	-9.15016	-187.77688
177.50001	-9.15703	-187.88795
177.60001	-9.16234	-187.98190
177.70001	-9.16625	-187.99843
177.80001	-9.17031	-188.01950
177.90001	-9.17531	-188.07551
178.00001	-9.18109	-188.17790
178.10001	-9.18875	-188.31801
178.20001	-9.19344	-188.39321
178.30001	-9.19719	-188.40453
178.40001	-9.20172	-188.43332
178.50001	-9.20641	-188.48626
178.60001	-9.21297	-188.57850
178.70001	-9.21859	-188.69472
178.80001	-9.22266	-188.72048
178.90001	-9.22719	-188.75811
179.00001	-9.23234	-188.81373
179.10001	-9.23812	-188.90393
179.20001	-9.24625	-189.04898
179.30001	-9.25047	-189.11000
179.40001	-9.25406	-189.10170
179.50001	-9.25844	-189.13507
179.60001	-9.26406	-189.21828
179.70001	-9.27172	-189.36422
179.80001	-9.27609	-189.44077
179.90001	-9.27969	-189.43673
180.00001	-9.28406	-189.46353
180.10001	-9.28922	-189.52145
180.20001	-9.29469	-189.61188
180.30001	-9.30187	-189.73865
180.40001	-9.30625	-189.79232
180.50001	-9.31016	-189.80394
180.60001	-9.31484	-189.86003
180.70001	-9.32016	-189.91733
180.80001	-9.32750	-190.04747
180.90001	-9.33281	-190.14306
181.00001	-9.33672	-190.15431
181.10001	-9.34094	-190.18276
181.20001	-9.34594	-190.24232
181.30001	-9.35172	-190.33240
181.40001	-9.35906	-190.46350
181.50001	-9.36328	-190.51999
181.60001	-9.36719	-190.53692
181.70001	-9.37187	-190.57994
181.80001	-9.37750	-190.64215
181.90001	-9.38391	-190.75614
182.00001	-9.38875	-190.82421
182.10001	-9.39281	-190.84738
182.20001	-9.39734	-190.89355
182.30001	-9.40219	-190.93427
182.40001	-9.40766	-191.01985
182.50001	-9.41531	-191.15038
182.60001	-9.42016	-191.23070
182.70001	-9.42391	-191.23773
182.80001	-9.42828	-191.26514
182.90001	-9.43344	-191.32860
183.00001	-9.44047	-191.43061
183.10001	-9.44656	-191.57138
183.20001	-9.45047	-191.57904
183.30001	-9.45500	-191.60786
183.40001	-9.46016	-191.66760
183.50001	-9.46578	-191.75367
183.60001	-9.47219	-191.85773
183.70001	-9.47703	-191.93463
183.80001	-9.48063	-191.92657
183.90001	-9.48516	-191.96682
184.00001	-9.49031	-192.03202
184.10001	-9.49719	-192.14946
184.20001	-9.50250	-192.24672
184.30001	-9.50688	-192.27840
184.40001	-9.51125	-192.30324
184.50001	-9.51625	-192.36706
184.60001	-9.52188	-192.45698
184.70001	-9.52891	-192.57280
184.80001	-9.53375	-192.65687
184.90001	-9.53766	-192.65784
185.00001	-9.54234	-192.69797
185.10001	-9.54781	-192.76118
185.20001	-9.55422	-192.87023
185.30001	-9.55891	-192.92459
185.40001	-9.56313	-192.95506
185.50001	-9.56766	-192.99211
185.60001	-9.57266	-193.06533
185.70001	-9.57828	-193.13860
185.80001	-9.58625	-193.27641
185.90001	-9.59141	-193.37736
186.00001	-9.59484	-193.36000
186.10001	-9.59922	-193.39544
186.20001	-9.60422	-193.44839
186.30001	-9.61078	-193.55960
186.40001	-9.61625	-193.65495
186.50001	-9.62047	-193.69063
186.60001	-9.62484	-193.71597
186.70001	-9.62984	-193.77512
186.80001	-9.63547	-193.85356
186.90001	-9.64281	-193.99047
187.00001	-9.64719	-194.06302
187.10001	-9.65125	-194.07314
187.20001	-9.65594	-194.12644
187.30001	-9.66125	-194.19375
187.40001	-9.66859	-194.33598
187.50001	-9.67406	-194.43609
187.60001	-9.67781	-194.43758
187.70001	-9.68203	-194.45969
187.80001	-9.68641	-194.50203
187.90001	-9.69141	-194.56781
188.00001	-9.69766	-194.66588
188.10001	-9.70297	-194.76099
188.20001	-9.70703	-194.78136
188.30001	-9.71203	-194.81555
188.40001	-9.71766	-194.90159
188.50001	-9.72484	-195.03011
188.60001	-9.73031	-195.12445
188.70001	-9.73438	-195.14614
188.80001	-9.73891	-195.17925
188.90001	-9.74406	-195.24390
189.00001	-9.74953	-195.31661
189.10001	-9.75625	-195.43293
189.20001	-9.76063	-195.48170
189.30001	-9.76422	-195.48187
189.40001	-9.76844	-195.50112
189.50001	-9.77328	-195.55964
189.60001	-9.78000	-195.66154
189.70001	-9.78625	-195.80464
189.80001	-9.79031	-195.82953
189.90001	-9.79484	-195.85533
190.00001	-9.80000	-195.91419
190.10001	-9.80547	-195.97803
190.20001	-9.81234	-196.10342
190.30001	-9.81719	-196.19040
190.40001	-9.82094	-196.18547
190.50001	-9.82547	-196.21724
190.60001	-9.83062	-196.27371
190.70001	-9.83734	-196.38076
190.80001	-9.84344	-196.49331
190.90001	-9.84703	-196.50498
191.00001	-9.85125	-196.50358
191.10001	-9.85594	-196.55983
191.20001	-9.86141	-196.63721
191.30001	-9.86813	-196.73654
191.40001	-9.87375	-196.84854
191.50001	-9.87781	-196.84432
191.60001	-9.88234	-196.87979
191.70001	-9.88750	-196.92434
191.80001	-9.89422	-197.01937
191.90001	-9.89984	-197.11487
192.00001	-9.90406	-197.13311
192.10001	-9.90844	-197.14351
192.20001	-9.91359	-197.18197
192.30001	-9.91906	-197.22927
192.40001	-9.92656	-197.31607
192.50001	-9.93063	-197.29362
192.60001	-9.93422	-197.21341
192.70001	-9.93844	-197.18103
192.80001	-9.94359	-197.20162
192.90001	-9.95031	-197.27965
193.00001	-9.95594	-197.34904
193.10001	-9.96047	-197.36746
193.20001	-9.96484	-197.38434
193.30001	-9.96969	-197.43000
193.40001	-9.97500	-197.48621
193.50001	-9.98250	-197.59957
193.60001	-9.98797	-197.73743
193.70001	-9.99156	-197.71041
193.80001	-9.99609	-197.72390
193.90001	-10.00109	-197.77155
194.00001	-10.00781	-197.87413
194.10001	-10.01266	-197.94789
194.20001	-10.01656	-197.95400
194.30001	-10.02109	-197.99471
194.40001	-10.02594	-198.05466
194.50001	-10.03141	-198.11632
194.60001	-10.03859	-198.21805
194.70001	-10.04453	-198.35207
194.80001	-10.04828	-198.32408
194.90001	-10.05266	-198.34389
195.00001	-10.05828	-198.43033
195.10001	-10.06609	-198.56545
195.20001	-10.07156	-198.68310
195.30001	-10.07500	-198.66037
195.40001	-10.07938	-198.67538
195.50001	-10.08422	-198.73045
195.60001	-10.08953	-198.79510
195.70001	-10.09563	-198.88400
195.80001	-10.10141	-198.99432
195.90001	-10.10516	-198.99087
196.00001	-10.10969	-199.02176
196.10001	-10.11531	-199.10161
196.20001	-10.12250	-199.23843
196.30001	-10.12734	-199.29859
196.40001	-10.13094	-199.28418
196.50001	-10.13516	-199.29418
196.60001	-10.13984	-199.35472
196.70001	-10.14563	-199.43747
196.80001	-10.15234	-199.54525
196.90001	-10.15813	-199.66261
197.00001	-10.16203	-199.66087
197.10001	-10.16656	-199.68133
197.20001	-10.17188	-199.73734
197.30001	-10.17875	-199.85004
197.40001	-10.18406	-199.95187
197.50001	-10.18766	-199.94688
197.60001	-10.19188	-199.96531
197.70001	-10.19672	-200.01827
197.80001	-10.20234	-200.09552
197.90001	-10.20969	-200.21163
198.00001	-10.21547	-200.35049
198.10001	-10.21875	-200.31419
198.20001	-10.22328	-200.34292
198.30001	-10.22844	-200.39536
198.40001	-10.23516	-200.52159
198.50001	-10.24047	-200.60620
198.60001	-10.24453	-200.62624
198.70001	-10.24891	-200.64677
198.80001	-10.25391	-200.69876
198.90001	-10.25906	-200.75601
199.00001	-10.26625	-200.88595
199.10001	-10.27156	-200.99960
199.20001	-10.27531	-200.97543
199.30001	-10.28000	-201.00930
199.40001	-10.28516	-201.07615
199.50001	-10.29219	-201.19922
199.60001	-10.29734	-201.28100
199.70001	-10.30125	-201.28451
[truncated: 4,820 more rows]
