# Supplementary material for: Strengthening of 3D Printed Fused Deposition Manufactured Parts Using the Fill Compositing Technique
Source: PLoS One. 2015 Apr 16;10(4):e0122915. doi: 10.1371/journal.pone.0122915 (PMC4400136; doi:10.1371/journal.pone.0122915)
Supplement: S1 File — This is the raw data and information on all the samples presented in this manuscript. (ZIP) [file pone.0122915.s001.zip › Specimen_RawData_131.csv]

Time	Extension	Load
(sec)	(mm)	(N)
0.00000	0.00000	-0.04819
0.10000	-0.00187	-0.03823
0.20000	-0.00703	-0.04408
0.30000	-0.01500	-0.04013
0.40000	-0.01969	-0.04416
0.50000	-0.02453	-0.04987
0.60000	-0.02984	-0.04854
0.70000	-0.03672	-0.04546
0.80000	-0.04219	-0.04306
0.90000	-0.04609	-0.03751
1.00000	-0.05047	-0.04357
1.10000	-0.05547	-0.04659
1.20000	-0.06109	-0.04920
1.30000	-0.06938	-0.04025
1.40000	-0.07391	-0.04688
1.50000	-0.07828	-0.04990
1.60000	-0.08344	-0.04602
1.70000	-0.08922	-0.03795
1.80000	-0.09484	-0.04929
1.90000	-0.09906	-0.04319
2.00000	-0.10297	-0.05012
2.10000	-0.10719	-0.05426
2.20000	-0.11172	-0.07330
2.30000	-0.11703	-0.16693
2.40000	-0.12438	-0.29346
2.50000	-0.12953	-0.35651
2.60000	-0.13375	-0.44867
2.70000	-0.13859	-0.57987
2.80000	-0.14391	-0.75741
2.90000	-0.15031	-1.00098
3.00000	-0.15547	-1.20249
3.10000	-0.15953	-1.36367
3.20000	-0.16391	-1.52910
3.30000	-0.16875	-1.71181
3.40000	-0.17438	-1.92613
3.50000	-0.18234	-2.22150
3.60000	-0.18734	-2.47725
3.70000	-0.19109	-2.62708
3.80000	-0.19547	-2.81229
3.90000	-0.20062	-3.01700
4.00000	-0.20703	-3.29666
4.10000	-0.21250	-3.53894
4.20000	-0.21656	-3.72842
4.30000	-0.22109	-3.91578
4.40000	-0.22625	-4.12855
4.50000	-0.23156	-4.37881
4.60000	-0.23828	-4.67168
4.70000	-0.24266	-4.89015
4.80000	-0.24672	-5.05034
4.90000	-0.25125	-5.25258
5.00000	-0.25656	-5.47353
5.10000	-0.26297	-5.73187
5.20000	-0.26844	-5.98097
5.30000	-0.27250	-6.16981
5.40000	-0.27688	-6.35523
5.50000	-0.28172	-6.54428
5.60000	-0.28719	-6.78148
5.70000	-0.29422	-7.05088
5.80000	-0.29953	-7.31872
5.90000	-0.30359	-7.48565
6.00000	-0.30828	-7.66797
6.10000	-0.31375	-7.89672
6.20000	-0.32094	-8.18410
6.30000	-0.32594	-8.42834
6.40000	-0.33000	-8.60162
6.50000	-0.33422	-8.78206
6.60000	-0.33875	-8.97606
6.70000	-0.34406	-9.18448
6.80000	-0.35062	-9.43311
6.90000	-0.35625	-9.73019
7.00000	-0.36047	-9.85755
7.10000	-0.36484	-10.03694
7.20000	-0.37047	-10.26972
7.30000	-0.37766	-10.57288
7.40000	-0.38250	-10.83229
7.50000	-0.38656	-10.97468
7.60000	-0.39094	-11.15805
7.70000	-0.39594	-11.36977
7.80000	-0.40156	-11.58238
7.90000	-0.40797	-11.83293
8.00000	-0.41313	-12.09488
8.10000	-0.41719	-12.24385
8.20000	-0.42188	-12.43110
8.30000	-0.42750	-12.66579
8.40000	-0.43469	-12.95085
8.50000	-0.43984	-13.19898
8.60000	-0.44375	-13.36941
8.70000	-0.44781	-13.53051
8.80000	-0.45234	-13.70926
8.90000	-0.45766	-13.92321
9.00000	-0.46375	-14.16143
9.10000	-0.47016	-14.46631
9.20000	-0.47406	-14.61857
9.30000	-0.47891	-14.81590
9.40000	-0.48391	-15.02474
9.50000	-0.48969	-15.24548
9.60000	-0.49500	-15.47597
9.70000	-0.49953	-15.67291
9.80000	-0.50406	-15.85441
9.90000	-0.50906	-16.04462
10.00000	-0.51484	-16.27385
10.10000	-0.52328	-16.59319
10.20000	-0.52859	-16.88393
10.30000	-0.53172	-16.99094
10.40000	-0.53625	-17.18211
10.50000	-0.54141	-17.40127
10.60000	-0.54813	-17.67497
10.70000	-0.55328	-17.92323
10.80000	-0.55719	-18.08002
10.90000	-0.56156	-18.26240
11.00000	-0.56672	-18.48084
11.10000	-0.57234	-18.71053
11.20000	-0.57953	-19.00336
11.30000	-0.58375	-19.23019
11.40000	-0.58766	-19.38239
11.50000	-0.59250	-19.58667
11.60000	-0.59781	-19.80701
11.70000	-0.60406	-20.06574
11.80000	-0.60906	-20.28625
11.90000	-0.61328	-20.46194
12.00000	-0.61781	-20.64842
12.10000	-0.62313	-20.87928
12.20000	-0.62906	-21.13352
12.30000	-0.63687	-21.47535
12.40000	-0.64094	-21.67802
12.50000	-0.64437	-21.81467
12.60000	-0.64891	-21.99205
12.70000	-0.65406	-22.19956
12.80000	-0.66047	-22.46011
12.90000	-0.66594	-22.71399
13.00000	-0.67031	-22.89267
13.10000	-0.67469	-23.07496
13.20000	-0.67984	-23.29520
13.30000	-0.68531	-23.53687
13.40000	-0.69281	-23.83007
13.50000	-0.69750	-24.07051
13.60000	-0.70125	-24.21802
13.70000	-0.70578	-24.41269
13.80000	-0.71094	-24.62706
13.90000	-0.71719	-24.88449
14.00000	-0.72313	-25.18800
14.10000	-0.72766	-25.37801
14.20000	-0.73219	-25.56542
14.30000	-0.73719	-25.77223
14.40000	-0.74250	-26.00316
14.50000	-0.74875	-26.26847
14.60000	-0.75391	-26.53119
14.70000	-0.75781	-26.68390
14.80000	-0.76234	-26.88088
14.90000	-0.76750	-27.10200
15.00000	-0.77406	-27.36945
15.10000	-0.77984	-27.65418
15.20000	-0.78406	-27.83204
15.30000	-0.78859	-28.03283
15.40000	-0.79359	-28.23804
15.50000	-0.79906	-28.46890
15.60000	-0.80609	-28.76173
15.70000	-0.81094	-29.03068
15.80000	-0.81469	-29.17413
15.90000	-0.81937	-29.36285
16.00000	-0.82438	-29.57505
16.10000	-0.83063	-29.81990
16.20000	-0.83625	-30.07742
16.30000	-0.84063	-30.24764
16.40000	-0.84531	-30.43310
16.50000	-0.85031	-30.64311
16.60000	-0.85594	-30.88001
16.70000	-0.86281	-31.15213
16.80000	-0.86781	-31.41122
16.90000	-0.87156	-31.55785
17.00000	-0.87609	-31.74165
17.10000	-0.88125	-31.96156
17.20000	-0.88797	-32.24655
17.30000	-0.89344	-32.51276
17.40000	-0.89750	-32.68404
17.50000	-0.90188	-32.86183
17.60000	-0.90656	-33.06886
17.70000	-0.91172	-33.28003
17.80000	-0.91812	-33.53817
17.90000	-0.92438	-33.84295
18.00000	-0.92844	-34.01345
18.10000	-0.93297	-34.19768
18.20000	-0.93844	-34.41741
18.30000	-0.94469	-34.69066
18.40000	-0.95016	-34.93025
18.50000	-0.95453	-35.12813
18.60000	-0.95906	-35.32072
18.70000	-0.96391	-35.53569
18.80000	-0.96906	-35.77036
18.90000	-0.97547	-36.02459
19.00000	-0.98063	-36.29008
19.10000	-0.98438	-36.41899
19.20000	-0.98906	-36.60543
19.30000	-0.99406	-36.81355
19.40000	-1.00078	-37.09503
19.50000	-1.00625	-37.35905
19.60000	-1.01078	-37.53970
19.70000	-1.01547	-37.74181
19.80000	-1.02031	-37.94584
19.90000	-1.02578	-38.18861
20.00000	-1.03203	-38.43798
20.10000	-1.03813	-38.74815
20.20000	-1.04187	-38.89388
20.30000	-1.04641	-39.08073
20.40000	-1.05125	-39.28694
20.50000	-1.05766	-39.55039
20.60000	-1.06344	-39.82902
20.70000	-1.06766	-40.00119
20.80000	-1.07187	-40.17278
20.90000	-1.07672	-40.37733
21.00000	-1.08203	-40.60104
21.10000	-1.08781	-40.83643
21.20000	-1.09484	-41.17672
21.30000	-1.09859	-41.33073
21.40000	-1.10281	-41.49622
21.50000	-1.10750	-41.70380
21.60000	-1.11297	-41.91239
21.70000	-1.11969	-42.21154
21.80000	-1.12438	-42.41442
21.90000	-1.12859	-42.57207
22.00000	-1.13375	-42.77806
22.10000	-1.13906	-42.99416
22.20000	-1.14578	-43.25041
22.30000	-1.15156	-43.52240
22.40000	-1.15531	-43.64558
22.50000	-1.15969	-43.82814
22.60000	-1.16484	-44.03561
22.70000	-1.17125	-44.29406
22.80000	-1.17734	-44.58027
22.90000	-1.18156	-44.75089
23.00000	-1.18578	-44.91163
23.10000	-1.19063	-45.11794
23.20000	-1.19563	-45.32239
23.30000	-1.20234	-45.57966
23.40000	-1.20766	-45.87268
23.50000	-1.21156	-46.00142
23.60000	-1.21594	-46.18153
23.70000	-1.22141	-46.41607
23.80000	-1.22828	-46.68607
23.90000	-1.23344	-46.93515
24.00000	-1.23734	-47.08557
24.10000	-1.24172	-47.26445
24.20000	-1.24688	-47.46686
24.30000	-1.25234	-47.71670
24.40000	-1.25953	-47.98586
24.50000	-1.26563	-48.30851
24.60000	-1.26937	-48.44008
24.70000	-1.27359	-48.60929
24.80000	-1.27812	-48.78707
24.90000	-1.28453	-49.03284
25.00000	-1.29047	-49.33238
25.10000	-1.29469	-49.50860
25.20000	-1.29906	-49.67536
25.30000	-1.30359	-49.87507
25.40000	-1.30906	-50.10381
25.50000	-1.31547	-50.34775
25.60000	-1.32125	-50.62693
25.70000	-1.32500	-50.76178
25.80000	-1.32938	-50.91077
25.90000	-1.33453	-51.13111
26.00000	-1.34047	-51.36773
26.10000	-1.34781	-51.68727
26.20000	-1.35219	-51.85323
26.30000	-1.35641	-52.01538
26.40000	-1.36125	-52.21632
26.50000	-1.36688	-52.46605
26.60000	-1.37484	-52.78371
26.70000	-1.37937	-53.03016
26.80000	-1.38250	-53.12847
26.90000	-1.38688	-53.29217
27.00000	-1.39219	-53.52711
27.10000	-1.39906	-53.80439
27.20000	-1.40500	-54.09526
27.30000	-1.40891	-54.25785
27.40000	-1.41297	-54.41739
27.50000	-1.41750	-54.60170
27.60000	-1.42250	-54.81723
27.70000	-1.42844	-55.05956
27.80000	-1.43500	-55.38457
27.90000	-1.43906	-55.52475
28.00000	-1.44344	-55.70566
28.10000	-1.44875	-55.92780
28.20000	-1.45594	-56.24272
28.30000	-1.46156	-56.51652
28.40000	-1.46531	-56.66393
28.50000	-1.46937	-56.82046
28.60000	-1.47422	-57.02405
28.70000	-1.47922	-57.22709
28.80000	-1.48469	-57.43515
28.90000	-1.49125	-57.74916
29.00000	-1.49578	-57.92132
29.10000	-1.50047	-58.11800
29.20000	-1.50578	-58.34947
29.30000	-1.51281	-58.63257
29.40000	-1.51813	-58.90778
29.50000	-1.52172	-59.03412
29.60000	-1.52578	-59.18800
29.70000	-1.53031	-59.37733
29.80000	-1.53578	-59.60702
29.90000	-1.54203	-59.85612
30.00000	-1.54828	-60.16845
30.10000	-1.55234	-60.31596
30.20000	-1.55688	-60.48718
30.30000	-1.56203	-60.70364
30.40000	-1.56828	-60.94588
30.50000	-1.57437	-61.23665
30.60000	-1.57859	-61.40406
30.70000	-1.58281	-61.57077
30.80000	-1.58750	-61.75763
30.90000	-1.59297	-61.98253
31.00000	-1.59938	-62.24280
31.10000	-1.60547	-62.55995
31.20000	-1.60906	-62.67113
31.30000	-1.61344	-62.84579
31.40000	-1.61844	-63.05689
31.50000	-1.62484	-63.30446
31.60000	-1.63094	-63.59724
31.70000	-1.63516	-63.76132
31.80000	-1.63953	-63.92634
31.90000	-1.64422	-64.11038
32.00000	-1.64969	-64.32978
32.10000	-1.65547	-64.58205
32.20000	-1.66250	-64.89553
32.30000	-1.66625	-65.04247
32.40000	-1.67031	-65.18229
32.50000	-1.67516	-65.38386
32.60000	-1.68141	-65.62232
32.70000	-1.68797	-65.93241
32.80000	-1.69219	-66.09803
32.90000	-1.69641	-66.24775
33.00000	-1.70125	-66.45006
33.10000	-1.70656	-66.67840
33.20000	-1.71281	-66.93644
33.30000	-1.71984	-67.27068
33.40000	-1.72344	-67.39617
33.50000	-1.72781	-67.54755
33.60000	-1.73313	-67.77315
33.70000	-1.73906	-68.01348
33.80000	-1.74406	-68.26136
33.90000	-1.74859	-68.42966
34.00000	-1.75297	-68.60681
34.10000	-1.75750	-68.80471
34.20000	-1.76328	-69.03364
34.30000	-1.77047	-69.33752
34.40000	-1.77703	-69.67403
34.50000	-1.78000	-69.76018
34.60000	-1.78406	-69.90527
34.70000	-1.78906	-70.10709
34.80000	-1.79469	-70.34732
34.90000	-1.80078	-70.61992
35.00000	-1.80547	-70.82587
35.10000	-1.81000	-70.99383
35.20000	-1.81531	-71.20440
35.30000	-1.82094	-71.44835
35.40000	-1.82766	-71.70630
35.50000	-1.83328	-72.02506
35.60000	-1.83672	-72.14814
35.70000	-1.84109	-72.32840
35.80000	-1.84594	-72.53576
35.90000	-1.85172	-72.77684
36.00000	-1.85812	-73.06733
36.10000	-1.86250	-73.25271
36.20000	-1.86656	-73.40189
36.30000	-1.87125	-73.59521
36.40000	-1.87656	-73.82891
36.50000	-1.88266	-74.08106
36.60000	-1.88891	-74.41513
36.70000	-1.89281	-74.55586
36.80000	-1.89734	-74.72412
36.90000	-1.90219	-74.93081
37.00000	-1.90734	-75.15234
37.10000	-1.91359	-75.41828
37.20000	-1.91844	-75.63348
37.30000	-1.92297	-75.80312
37.40000	-1.92750	-75.97656
37.50000	-1.93266	-76.18829
37.60000	-1.93906	-76.43406
37.70000	-1.94625	-76.77533
37.80000	-1.94984	-76.90798
37.90000	-1.95422	-77.06451
38.00000	-1.95938	-77.27908
38.10000	-1.96531	-77.53843
38.20000	-1.97203	-77.84952
38.30000	-1.97625	-78.01139
38.40000	-1.98016	-78.15383
38.50000	-1.98500	-78.33987
38.60000	-1.99031	-78.56049
38.70000	-1.99594	-78.78847
38.80000	-2.00281	-79.11088
38.90000	-2.00672	-79.26085
39.00000	-2.01125	-79.42121
39.10000	-2.01594	-79.62775
39.20000	-2.02141	-79.82858
39.30000	-2.02797	-80.11314
39.40000	-2.03234	-80.29456
39.50000	-2.03641	-80.43501
39.60000	-2.04078	-80.60262
39.70000	-2.04609	-80.81855
39.80000	-2.05219	-81.07000
39.90000	-2.05984	-81.42875
40.00000	-2.06359	-81.56674
40.10000	-2.06797	-81.69949
40.20000	-2.07281	-81.88158
40.30000	-2.07813	-82.08977
40.40000	-2.08438	-82.35921
40.50000	-2.08891	-82.53481
40.60000	-2.09313	-82.69142
40.70000	-2.09797	-82.87933
40.80000	-2.10375	-83.11288
40.90000	-2.11109	-83.37959
41.00000	-2.11703	-83.70858
41.10000	-2.12031	-83.79790
41.20000	-2.12422	-83.93624
41.30000	-2.12891	-84.10372
41.40000	-2.13406	-84.30465
41.50000	-2.14031	-84.55934
41.60000	-2.14516	-84.73334
41.70000	-2.14969	-84.88458
41.80000	-2.15437	-85.05590
41.90000	-2.15937	-85.23402
42.00000	-2.16563	-85.46867
42.10000	-2.17375	-85.83458
42.20000	-2.17734	-85.94524
42.30000	-2.18156	-86.08343
42.40000	-2.18656	-86.25413
42.50000	-2.19297	-86.49880
42.60000	-2.19953	-86.80014
42.70000	-2.20328	-86.92955
42.80000	-2.20734	-87.07685
42.90000	-2.21219	-87.26148
43.00000	-2.21766	-87.47917
43.10000	-2.22375	-87.70549
43.20000	-2.23031	-88.02067
43.30000	-2.23375	-88.11460
43.40000	-2.23781	-88.24322
43.50000	-2.24234	-88.40584
43.60000	-2.24797	-88.62820
43.70000	-2.25484	-88.92965
43.80000	-2.25938	-89.12592
43.90000	-2.26359	-89.27681
44.00000	-2.26844	-89.45407
44.10000	-2.27406	-89.66211
44.20000	-2.28031	-89.91248
44.30000	-2.28703	-90.19920
44.40000	-2.29063	-90.34232
44.50000	-2.29469	-90.46196
44.60000	-2.29938	-90.65114
44.70000	-2.30500	-90.86200
44.80000	-2.31219	-91.16464
44.90000	-2.31672	-91.34736
45.00000	-2.32094	-91.49378
45.10000	-2.32516	-91.64067
45.20000	-2.33000	-91.82237
45.30000	-2.33531	-92.03866
45.40000	-2.34250	-92.32181
45.50000	-2.34734	-92.54923
45.60000	-2.35187	-92.69081
45.70000	-2.35703	-92.88017
45.80000	-2.36344	-93.11885
45.90000	-2.36969	-93.42398
46.00000	-2.37328	-93.55051
46.10000	-2.37734	-93.68025
46.20000	-2.38187	-93.84292
46.30000	-2.38719	-94.05345
46.40000	-2.39281	-94.26658
46.50000	-2.40031	-94.59020
46.60000	-2.40422	-94.74646
46.70000	-2.40828	-94.88130
46.80000	-2.41297	-95.05754
46.90000	-2.41891	-95.29143
47.00000	-2.42578	-95.61512
47.10000	-2.43016	-95.76897
47.20000	-2.43437	-95.91661
47.30000	-2.43906	-96.08129
47.40000	-2.44406	-96.26593
47.50000	-2.44969	-96.48300
47.60000	-2.45688	-96.80649
47.70000	-2.46063	-96.93601
47.80000	-2.46484	-97.07011
47.90000	-2.46969	-97.25788
48.00000	-2.47547	-97.47734
48.10000	-2.48266	-97.79811
48.20000	-2.48672	-97.96154
48.30000	-2.49078	-98.09051
48.40000	-2.49547	-98.25767
48.50000	-2.50047	-98.44383
48.60000	-2.50641	-98.66998
48.70000	-2.51391	-99.00966
48.80000	-2.51781	-99.16198
48.90000	-2.52203	-99.28852
49.00000	-2.52672	-99.46910
49.10000	-2.53250	-99.68854
49.20000	-2.53938	-99.98803
49.30000	-2.54375	-100.16286
49.40000	-2.54766	-100.29390
49.50000	-2.55203	-100.44349
49.60000	-2.55719	-100.63465
49.70000	-2.56328	-100.86945
49.80000	-2.57031	-101.17114
49.90000	-2.57438	-101.33276
50.00000	-2.57891	-101.48773
50.10000	-2.58406	-101.68579
50.20000	-2.59000	-101.91330
50.30000	-2.59687	-102.21819
50.40000	-2.60063	-102.36661
50.50000	-2.60453	-102.48352
50.60000	-2.60875	-102.62785
50.70000	-2.61375	-102.80320
50.80000	-2.62000	-103.05014
50.90000	-2.62766	-103.41593
51.00000	-2.63141	-103.55145
51.10000	-2.63547	-103.67945
51.20000	-2.64062	-103.86960
51.30000	-2.64734	-104.13706
51.40000	-2.65422	-104.46887
51.50000	-2.65797	-104.61293
51.60000	-2.66203	-104.75562
51.70000	-2.66641	-104.91447
51.80000	-2.67109	-105.08485
51.90000	-2.67641	-105.29176
52.00000	-2.68344	-105.60887
52.10000	-2.68781	-105.79069
52.20000	-2.69187	-105.91926
52.30000	-2.69641	-106.08739
52.40000	-2.70172	-106.28351
52.50000	-2.70797	-106.54791
52.60000	-2.71297	-106.74684
52.70000	-2.71766	-106.92482
52.80000	-2.72250	-107.09546
52.90000	-2.72781	-107.30076
53.00000	-2.73328	-107.50322
53.10000	-2.74016	-107.80266
53.20000	-2.74438	-107.96729
53.30000	-2.74859	-108.10164
53.40000	-2.75328	-108.26129
53.50000	-2.75891	-108.46282
53.60000	-2.76516	-108.72075
53.70000	-2.77000	-108.91049
53.80000	-2.77422	-109.05454
53.90000	-2.77875	-109.19641
54.00000	-2.78406	-109.39234
54.10000	-2.78984	-109.62014
54.20000	-2.79703	-109.92318
54.30000	-2.80078	-110.05712
54.40000	-2.80500	-110.17793
54.50000	-2.81031	-110.35725
54.60000	-2.81609	-110.56229
54.70000	-2.82250	-110.83336
54.80000	-2.82719	-111.01061
54.90000	-2.83141	-111.13849
55.00000	-2.83547	-111.27264
55.10000	-2.84047	-111.43941
55.20000	-2.84594	-111.64191
55.30000	-2.85391	-111.94559
55.40000	-2.85797	-112.12211
55.50000	-2.86188	-112.23098
55.60000	-2.86688	-112.38930
55.70000	-2.87234	-112.59617
55.80000	-2.87969	-112.87341
55.90000	-2.88422	-113.05355
56.00000	-2.88813	-113.15508
56.10000	-2.89250	-113.28889
56.20000	-2.89734	-113.38174
56.30000	-2.90219	-113.23749
56.40000	-2.90906	-113.45537
56.50000	-2.91469	-113.72934
56.60000	-2.91891	-113.87847
56.70000	-2.92406	-114.06560
56.80000	-2.93016	-114.30325
56.90000	-2.93734	-114.62007
57.00000	-2.94062	-114.72524
57.10000	-2.94453	-114.84014
57.20000	-2.94875	-114.97726
57.30000	-2.95375	-115.13827
57.40000	-2.95938	-115.34180
57.50000	-2.96672	-115.59666
57.60000	-2.97188	-115.82423
57.70000	-2.97609	-115.92067
57.80000	-2.98047	-116.04324
57.90000	-2.98594	-116.22242
58.00000	-2.99328	-116.47929
58.10000	-2.99813	-116.67136
58.20000	-3.00219	-116.79330
58.30000	-3.00656	-116.92218
58.40000	-3.01172	-117.08938
58.50000	-3.01734	-117.29159
58.60000	-3.02500	-117.60496
58.70000	-3.02891	-117.74840
58.80000	-3.03281	-117.86854
58.90000	-3.03781	-118.03082
59.00000	-3.04359	-118.24504
59.10000	-3.05031	-118.50895
59.20000	-3.05453	-118.65635
59.30000	-3.05875	-118.77768
59.40000	-3.06281	-118.90274
59.50000	-3.06750	-119.04678
59.60000	-3.07328	-119.24491
59.70000	-3.08172	-119.58929
59.80000	-3.08547	-119.75360
59.90000	-3.08922	-119.84789
60.00000	-3.09453	-120.08769
60.10000	-3.10000	-120.25907
60.20000	-3.10656	-120.51570
60.30000	-3.11094	-120.67283
60.40000	-3.11531	-120.79783
60.50000	-3.12000	-120.95012
60.60000	-3.12500	-121.12161
60.70000	-3.13078	-121.32706
60.80000	-3.13797	-121.61683
60.90000	-3.14172	-121.74412
61.00000	-3.14563	-121.84298
61.10000	-3.15016	-121.98568
61.20000	-3.15547	-122.16191
61.30000	-3.16313	-122.45473
61.40000	-3.16859	-122.68997
61.50000	-3.17250	-122.79975
61.60000	-3.17687	-122.93838
61.70000	-3.18203	-123.10338
61.80000	-3.18766	-123.29624
61.90000	-3.19453	-123.54445
62.00000	-3.19859	-123.71232
62.10000	-3.20281	-123.82933
62.20000	-3.20781	-123.98864
62.30000	-3.21359	-124.19989
62.40000	-3.22078	-124.47063
62.50000	-3.22516	-124.64465
62.60000	-3.22906	-124.74334
62.70000	-3.23328	-124.88218
62.80000	-3.23813	-125.04083
62.90000	-3.24359	-125.22133
63.00000	-3.25094	-125.49746
63.10000	-3.25547	-125.68657
63.20000	-3.25953	-125.80599
63.30000	-3.26453	-125.96269
63.40000	-3.27031	-126.15702
63.50000	-3.27688	-126.42983
63.60000	-3.28141	-126.60001
63.70000	-3.28547	-126.70484
63.80000	-3.29016	-126.86510
63.90000	-3.29547	-127.03195
64.00000	-3.30109	-127.23930
64.10000	-3.30828	-127.50171
64.20000	-3.31219	-127.65475
64.30000	-3.31609	-127.74925
64.40000	-3.32047	-127.87829
64.50000	-3.32563	-128.05064
64.60000	-3.33250	-128.30894
64.70000	-3.33797	-128.52630
64.80000	-3.34219	-128.65433
64.90000	-3.34672	-128.79257
65.00000	-3.35188	-128.95964
65.10000	-3.35719	-129.13935
65.20000	-3.36422	-129.38437
65.30000	-3.36891	-129.56505
65.40000	-3.37297	-129.67518
65.50000	-3.37781	-129.82371
65.60000	-3.38344	-130.01299
65.70000	-3.39031	-130.27136
65.80000	-3.39484	-130.43863
65.90000	-3.39906	-130.54864
66.00000	-3.40344	-130.67718
66.10000	-3.40844	-130.84742
66.20000	-3.41438	-131.04641
66.30000	-3.42234	-131.34587
66.40000	-3.42594	-131.48977
66.50000	-3.42984	-131.58441
66.60000	-3.43437	-131.71786
66.70000	-3.43969	-131.87332
66.80000	-3.44594	-132.10569
66.90000	-3.45094	-132.27609
67.00000	-3.45547	-132.42553
67.10000	-3.46000	-132.57019
67.20000	-3.46531	-132.73656
67.30000	-3.47141	-132.95045
67.40000	-3.47922	-133.24352
67.50000	-3.48297	-133.39311
67.60000	-3.48687	-133.47396
67.70000	-3.49188	-133.64033
67.80000	-3.49828	-133.85867
67.90000	-3.50547	-134.16672
68.00000	-3.50891	-134.28479
68.10000	-3.51281	-134.38644
68.20000	-3.51719	-134.52448
68.30000	-3.52172	-134.67979
68.40000	-3.52672	-134.84737
68.50000	-3.53297	-135.06706
68.60000	-3.53859	-135.30748
68.70000	-3.54266	-135.41883
68.80000	-3.54750	-135.55133
68.90000	-3.55281	-135.70876
69.00000	-3.55969	-135.94906
69.10000	-3.56484	-136.14488
69.20000	-3.56906	-136.25680
69.30000	-3.57375	-136.39998
69.40000	-3.57891	-136.55773
69.50000	-3.58438	-136.74836
69.60000	-3.59172	-136.99144
69.70000	-3.59609	-137.18016
69.80000	-3.60000	-137.27479
69.90000	-3.60453	-137.39255
70.00000	-3.60938	-137.54605
70.10000	-3.61562	-137.73997
70.20000	-3.62109	-137.93220
70.30000	-3.62547	-138.08230
70.40000	-3.63000	-138.19830
70.50000	-3.63516	-138.35248
70.60000	-3.64094	-138.54340
70.70000	-3.64859	-138.80877
70.80000	-3.65297	-138.99374
70.90000	-3.65688	-139.07348
71.00000	-3.66141	-139.19528
71.10000	-3.66687	-139.35709
71.20000	-3.67422	-139.61405
71.30000	-3.67906	-139.81082
71.40000	-3.68313	-139.90572
71.50000	-3.68750	-140.02928
71.60000	-3.69203	-140.16773
71.70000	-3.69719	-140.31513
71.80000	-3.70453	-140.56702
71.90000	-3.70937	-140.75501
72.00000	-3.71344	-140.86780
72.10000	-3.71797	-140.99415
72.20000	-3.72359	-141.16044
72.30000	-3.73078	-141.41318
72.40000	-3.73547	-141.58054
72.50000	-3.73922	-141.66170
72.60000	-3.74359	-141.77570
72.70000	-3.74844	-141.91847
72.80000	-3.75391	-142.09434
72.90000	-3.76094	-142.31814
73.00000	-3.76562	-142.51612
73.10000	-3.76984	-142.60484
73.20000	-3.77437	-142.73399
73.30000	-3.77922	-142.87549
73.40000	-3.78578	-143.06667
73.50000	-3.79125	-143.27033
73.60000	-3.79547	-143.39067
73.70000	-3.80000	-143.52086
73.80000	-3.80531	-143.66516
73.90000	-3.81141	-143.84796
74.00000	-3.81969	-144.12057
74.10000	-3.82375	-144.28350
74.20000	-3.82766	-144.35555
74.30000	-3.83250	-144.49647
74.40000	-3.83797	-144.65876
74.50000	-3.84500	-144.89459
74.60000	-3.84953	-145.07018
74.70000	-3.85344	-145.15541
74.80000	-3.85781	-145.26673
74.90000	-3.86266	-145.40967
75.00000	-3.86828	-145.59503
75.10000	-3.87594	-145.85148
75.20000	-3.88000	-146.00508
75.30000	-3.88391	-146.08504
75.40000	-3.88859	-146.22480
75.50000	-3.89437	-146.39740
75.60000	-3.90172	-146.65078
75.70000	-3.90609	-146.82361
75.80000	-3.90984	-146.91302
75.90000	-3.91422	-147.03155
76.00000	-3.91906	-147.16938
76.10000	-3.92453	-147.33969
76.20000	-3.93188	-147.55909
76.30000	-3.93688	-147.77508
76.40000	-3.94063	-147.84454
76.50000	-3.94484	-147.95487
76.60000	-3.95016	-148.10929
76.70000	-3.95750	-148.35520
76.80000	-3.96281	-148.55412
76.90000	-3.96672	-148.65914
77.00000	-3.97109	-148.77442
77.10000	-3.97594	-148.91914
77.20000	-3.98109	-149.07324
77.30000	-3.98750	-149.26128
77.40000	-3.99281	-149.47125
77.50000	-3.99703	-149.58452
77.60000	-4.00203	-149.70922
77.70000	-4.00781	-149.88534
77.80000	-4.01516	-150.14793
77.90000	-4.01969	-150.29959
78.00000	-4.02344	-150.38788
78.10000	-4.02766	-150.48283
78.20000	-4.03250	-150.62468
78.30000	-4.03813	-150.78898
78.40000	-4.04516	-151.01989
78.50000	-4.04984	-151.20649
78.60000	-4.05375	-151.28848
78.70000	-4.05844	-151.40843
78.80000	-4.06359	-151.55530
78.90000	-4.07031	-151.75208
79.00000	-4.07578	-151.96532
79.10000	-4.08000	-152.07778
79.20000	-4.08438	-152.19061
79.30000	-4.08938	-152.32246
79.40000	-4.09484	-152.49775
79.50000	-4.10266	-152.72704
79.60000	-4.10688	-152.90718
79.70000	-4.11031	-152.96736
79.80000	-4.11469	-153.07301
79.90000	-4.11984	-153.21001
80.00000	-4.12656	-153.40281
80.10000	-4.13281	-153.64854
80.20000	-4.13703	-153.76002
80.30000	-4.14125	-153.86309
80.40000	-4.14641	-154.00307
80.50000	-4.15188	-154.17047
80.60000	-4.15906	-154.38861
80.70000	-4.16422	-154.60448
80.80000	-4.16781	-154.66815
80.90000	-4.17250	-154.77771
81.00000	-4.17766	-154.92742
81.10000	-4.18453	-155.14243
81.20000	-4.18922	-155.31117
81.30000	-4.19313	-155.38566
81.40000	-4.19750	-155.50134
81.50000	-4.20266	-155.64439
81.60000	-4.20875	-155.84373
81.70000	-4.21609	-156.06420
81.80000	-4.22125	-156.27822
81.90000	-4.22453	-156.33394
82.00000	-4.22906	-156.43355
82.10000	-4.23406	-156.57440
82.20000	-4.24078	-156.78342
82.30000	-4.24625	-156.99898
82.40000	-4.25031	-157.09154
82.50000	-4.25453	-157.20466
82.60000	-4.25953	-157.33467
82.70000	-4.26531	-157.51985
82.80000	-4.27344	-157.77026
82.90000	-4.27797	-157.96563
83.00000	-4.28125	-158.01060
83.10000	-4.28594	-158.13620
83.20000	-4.29141	-158.28517
83.30000	-4.29812	-158.50580
83.40000	-4.30328	-158.68925
83.50000	-4.30734	-158.80084
83.60000	-4.31187	-158.90279
83.70000	-4.31656	-159.03488
83.80000	-4.32203	-159.19398
83.90000	-4.32906	-159.42991
84.00000	-4.33406	-159.62169
84.10000	-4.33797	-159.71062
84.20000	-4.34266	-159.83486
84.30000	-4.34828	-159.99128
84.40000	-4.35516	-160.23202
84.50000	-4.35984	-160.39124
84.60000	-4.36344	-160.46791
84.70000	-4.36781	-160.57806
84.80000	-4.37281	-160.71981
84.90000	-4.37844	-160.87626
85.00000	-4.38578	-161.10316
85.10000	-4.39094	-161.32402
85.20000	-4.39469	-161.40063
85.30000	-4.39891	-161.50905
85.40000	-4.40406	-161.64438
85.50000	-4.41094	-161.85986
85.60000	-4.41672	-162.08443
85.70000	-4.42063	-162.17786
85.80000	-4.42469	-162.26684
85.90000	-4.42953	-162.38703
86.00000	-4.43469	-162.52866
86.10000	-4.44078	-162.70496
86.20000	-4.44672	-162.91746
86.30000	-4.45094	-163.02709
86.40000	-4.45578	-163.14362
86.50000	-4.46094	-163.29044
86.60000	-4.46766	-163.47802
86.70000	-4.47344	-163.69139
86.80000	-4.47734	-163.78729
86.90000	-4.48141	-163.86399
87.00000	-4.48625	-163.98586
87.10000	-4.49156	-164.13346
87.20000	-4.49859	-164.32206
87.30000	-4.50453	-164.54807
87.40000	-4.50828	-164.63557
87.50000	-4.51297	-164.73603
87.60000	-4.51813	-164.87609
87.70000	-4.52438	-165.04496
87.80000	-4.52953	-165.22256
87.90000	-4.53359	-165.31743
88.00000	-4.53781	-165.41117
88.10000	-4.54266	-165.53417
88.20000	-4.54828	-165.68162
88.30000	-4.55641	-165.91282
88.40000	-4.56188	-166.15926
88.50000	-4.56516	-166.18954
88.60000	-4.56937	-166.27246
88.70000	-4.57469	-166.41535
88.80000	-4.58156	-166.60829
88.90000	-4.58687	-166.78759
89.00000	-4.59047	-166.86437
89.10000	-4.59453	-166.93838
89.20000	-4.59938	-167.04749
89.30000	-4.60453	-167.17584
89.40000	-4.61094	-167.34308
89.50000	-4.61672	-167.55602
89.60000	-4.62078	-167.63863
89.70000	-4.62516	-167.73382
89.80000	-4.63000	-167.83629
89.90000	-4.63656	-167.99439
90.00000	-4.64312	-168.23655
90.10000	-4.64719	-168.32262
90.20000	-4.65141	-168.40632
90.30000	-4.65625	-168.50835
90.40000	-4.66203	-168.64970
90.50000	-4.66984	-168.85224
90.60000	-4.67547	-169.07790
90.70000	-4.67891	-169.11955
90.80000	-4.68328	-169.20269
90.90000	-4.68813	-169.31044
91.00000	-4.69469	-169.46521
91.10000	-4.70078	-169.69381
91.20000	-4.70469	-169.77446
91.30000	-4.70875	-169.85162
91.40000	-4.71344	-169.95627
91.50000	-4.71875	-170.09006
91.60000	-4.72594	-170.26307
91.70000	-4.73156	-170.48043
91.80000	-4.73516	-170.53457
91.90000	-4.73984	-170.63564
92.00000	-4.74547	-170.78084
92.10000	-4.75266	-170.98391
92.20000	-4.75766	-171.16672
92.30000	-4.76125	-171.22798
92.40000	-4.76563	-171.31564
92.50000	-4.77016	-171.41572
92.60000	-4.77531	-171.55066
92.70000	-4.78141	-171.71077
92.80000	-4.78797	-171.94203
92.90000	-4.79172	-172.00923
93.00000	-4.79625	-172.09689
93.10000	-4.80156	-172.22990
93.20000	-4.80922	-172.43585
93.30000	-4.81406	-172.62317
93.40000	-4.81766	-172.67822
93.50000	-4.82188	-172.75043
93.60000	-4.82687	-172.87521
93.70000	-4.83203	-173.00150
93.80000	-4.83813	-173.15973
93.90000	-4.84563	-173.44296
94.00000	-4.84922	-173.51313
94.10000	-4.85344	-173.58379
94.20000	-4.85844	-173.70529
94.30000	-4.86516	-173.88611
94.40000	-4.87109	-174.10615
94.50000	-4.87484	-174.17015
94.60000	-4.87906	-174.25171
94.70000	-4.88391	-174.37492
94.80000	-4.88938	-174.52030
94.90000	-4.89609	-174.68877
95.00000	-4.90172	-174.88982
95.10000	-4.90547	-174.94667
95.20000	-4.90984	-175.04817
95.30000	-4.91531	-175.18255
95.40000	-4.92203	-175.36630
95.50000	-4.92750	-175.55100
95.60000	-4.93172	-175.64939
95.70000	-4.93578	-175.72361
95.80000	-4.94047	-175.83010
95.90000	-4.94563	-175.97124
96.00000	-4.95250	-176.13500
96.10000	-4.95859	-176.37651
96.20000	-4.96219	-176.42280
96.30000	-4.96672	-176.51577
96.40000	-4.97203	-176.66371
96.50000	-4.97844	-176.82290
96.60000	-4.98406	-177.00228
96.70000	-4.98813	-177.09923
96.80000	-4.99250	-177.18513
96.90000	-4.99703	-177.28104
97.00000	-5.00250	-177.41285
97.10000	-5.00938	-177.59325
97.20000	-5.01531	-177.82268
97.30000	-5.01891	-177.87308
97.40000	-5.02313	-177.95521
97.50000	-5.02797	-178.06874
97.60000	-5.03484	-178.23619
97.70000	-5.04141	-178.47992
97.80000	-5.04531	-178.55583
97.90000	-5.04937	-178.62187
98.00000	-5.05406	-178.72061
98.10000	-5.05937	-178.85599
98.20000	-5.06547	-179.00003
98.30000	-5.07156	-179.19956
98.40000	-5.07547	-179.27882
98.50000	-5.08016	-179.36018
98.60000	-5.08547	-179.50296
98.70000	-5.09234	-179.68327
98.80000	-5.09906	-179.93870
98.90000	-5.10250	-180.01334
99.00000	-5.10641	-180.06043
99.10000	-5.11094	-180.16317
99.20000	-5.11609	-180.28021
99.30000	-5.12297	-180.46038
99.40000	-5.12906	-180.69549
99.50000	-5.13266	-180.74536
99.60000	-5.13719	-180.83899
99.70000	-5.14266	-180.96714
99.80000	-5.14906	-181.12612
99.90000	-5.15469	-181.31815
100.00000	-5.15844	-181.39990
100.10000	-5.16266	-181.47077
100.20000	-5.16734	-181.57078
100.30000	-5.17297	-181.71497
100.40000	-5.18031	-181.92124
100.50000	-5.18656	-182.18254
100.60000	-5.18984	-182.21855
100.70000	-5.19406	-182.29589
100.80000	-5.19891	-182.40830
100.90000	-5.20484	-182.58686
101.00000	-5.21016	-182.73146
101.10000	-5.21453	-182.82714
101.20000	-5.21906	-182.92905
101.30000	-5.22406	-183.03885
101.40000	-5.22969	-183.19760
101.50000	-5.23609	-183.34404
101.60000	-5.24188	-183.54774
101.70000	-5.24578	-183.61610
101.80000	-5.24984	-183.68818
101.90000	-5.25469	-183.78511
102.00000	-5.26047	-183.93356
102.10000	-5.26688	-184.12085
102.20000	-5.27172	-184.23490
102.30000	-5.27578	-184.30959
102.40000	-5.28063	-184.40779
102.50000	-5.28562	-184.52457
102.60000	-5.29156	-184.66830
102.70000	-5.29859	-184.89629
102.80000	-5.30266	-184.96697
102.90000	-5.30734	-185.04736
103.00000	-5.31250	-185.16788
103.10000	-5.31844	-185.30214
103.20000	-5.32375	-185.45479
103.30000	-5.32797	-185.52898
103.40000	-5.33219	-185.60667
103.50000	-5.33688	-185.69039
103.60000	-5.34219	-185.80079
103.70000	-5.34859	-185.95853
103.80000	-5.35562	-186.19256
103.90000	-5.35906	-186.24002
104.00000	-5.36328	-186.29196
104.10000	-5.36813	-186.39737
104.20000	-5.37438	-186.53353
104.30000	-5.38156	-186.75771
104.40000	-5.38594	-186.86356
104.50000	-5.39031	-186.91523
104.60000	-5.39500	-186.99716
104.70000	-5.40000	-187.10455
104.80000	-5.40594	-187.24880
104.90000	-5.41266	-187.44363
105.00000	-5.41625	-187.51039
105.10000	-5.42047	-187.56397
105.20000	-5.42500	-187.64609
105.30001	-5.43125	-187.77947
105.40001	-5.43797	-187.99460
105.50001	-5.44203	-188.06854
105.60001	-5.44625	-188.12521
105.70001	-5.45062	-188.20535
105.80001	-5.45578	-188.32240
105.90001	-5.46125	-188.44759
106.00001	-5.46812	-188.62204
106.10001	-5.47250	-188.71550
106.20001	-5.47672	-188.77137
106.30001	-5.48141	-188.85116
106.40001	-5.48688	-188.96446
106.50001	-5.49422	-189.15947
106.60001	-5.49859	-189.25120
106.70001	-5.50297	-189.31261
106.80001	-5.50797	-189.41246
106.90001	-5.51359	-189.53413
107.00001	-5.52063	-189.68973
107.10001	-5.52734	-189.92311
107.20001	-5.53078	-189.95695
107.30001	-5.53516	-190.03595
107.40001	-5.54047	-190.14251
107.50001	-5.54734	-190.31326
107.60001	-5.55234	-190.46019
107.70001	-5.55578	-190.50251
107.80001	-5.55953	-190.55541
107.90001	-5.56422	-190.62831
108.00001	-5.56953	-190.74711
108.10001	-5.57641	-190.91302
108.20001	-5.58281	-191.13816
108.30001	-5.58656	-191.18273
108.40001	-5.59094	-191.24959
108.50001	-5.59594	-191.35393
108.60001	-5.60266	-191.49658
108.70001	-5.60844	-191.69097
108.80001	-5.61250	-191.74425
108.90001	-5.61672	-191.82101
109.00001	-5.62141	-191.90894
109.10001	-5.62687	-192.03715
109.20001	-5.63375	-192.20260
109.30001	-5.64016	-192.43073
109.40001	-5.64359	-192.46356
109.50001	-5.64766	-192.51238
109.60001	-5.65234	-192.61442
109.70001	-5.65844	-192.74548
109.80001	-5.66531	-192.95695
109.90001	-5.66922	-193.02861
110.00001	-5.67359	-193.09866
110.10001	-5.67844	-193.18999
110.20001	-5.68375	-193.31394
110.30001	-5.68984	-193.44071
110.40001	-5.69656	-193.66868
110.50001	-5.70016	-193.71867
110.60001	-5.70437	-193.77999
110.70001	-5.70922	-193.87597
110.80001	-5.71500	-194.00106
110.90001	-5.72219	-194.21187
111.00001	-5.72641	-194.31674
111.10001	-5.73031	-194.36492
111.20001	-5.73484	-194.44603
111.30001	-5.74016	-194.56333
111.40001	-5.74641	-194.70282
111.50001	-5.75344	-194.94376
111.60001	-5.75703	-194.98423
111.70001	-5.76109	-195.03610
111.80001	-5.76594	-195.13842
111.90001	-5.77156	-195.26216
112.00001	-5.77859	-195.46075
112.10001	-5.78297	-195.55984
112.20001	-5.78719	-195.61830
112.30001	-5.79156	-195.70677
112.40001	-5.79672	-195.80063
112.50001	-5.80266	-195.93003
112.60001	-5.81000	-196.16753
112.70001	-5.81344	-196.20517
112.80001	-5.81766	-196.26470
112.90001	-5.82250	-196.35758
113.00001	-5.82844	-196.49592
113.10001	-5.83500	-196.68031
113.20001	-5.83938	-196.77120
113.30001	-5.84375	-196.83659
113.40001	-5.84859	-196.92291
113.50001	-5.85406	-197.03561
113.60001	-5.86031	-197.16720
113.70001	-5.86641	-197.37688
113.80001	-5.87000	-197.40711
113.90001	-5.87422	-197.45485
114.00001	-5.87875	-197.54823
114.10001	-5.88469	-197.66504
114.20001	-5.89172	-197.86622
114.30001	-5.89594	-197.93655
114.40001	-5.90016	-197.99994
114.50001	-5.90484	-198.07692
114.60001	-5.91000	-198.17135
114.70001	-5.91609	-198.30675
114.80001	-5.92359	-198.54856
114.90001	-5.92719	-198.58868
115.00001	-5.93141	-198.64030
115.10001	-5.93625	-198.72887
115.20001	-5.94250	-198.85787
115.30001	-5.94953	-199.08351
115.40001	-5.95359	-199.14965
115.50001	-5.95766	-199.19628
115.60001	-5.96234	-199.28198
115.70001	-5.96750	-199.39104
115.80001	-5.97312	-199.50990
115.90001	-5.97969	-199.70177
116.00001	-5.98359	-199.75907
116.10001	-5.98781	-199.81134
116.20001	-5.99328	-199.92611
116.30001	-6.00062	-200.10337
116.40001	-6.00750	-200.35781
116.50001	-6.01078	-200.38556
116.60001	-6.01453	-200.43004
116.70001	-6.01891	-200.49828
116.80001	-6.02375	-200.59368
116.90001	-6.02922	-200.72223
117.00001	-6.03625	-200.90164
117.10001	-6.04063	-201.01164
117.20001	-6.04516	-201.08420
117.30001	-6.05031	-201.19546
117.40001	-6.05687	-201.35111
117.50001	-6.06234	-201.51864
117.60001	-6.06625	-201.57029
117.70001	-6.07016	-201.61620
117.80001	-6.07484	-201.68148
117.90001	-6.08000	-201.79807
118.00001	-6.08547	-201.91292
118.10001	-6.09250	-202.10212
118.20001	-6.09719	-202.21259
118.30001	-6.10125	-202.26410
118.40001	-6.10594	-202.34527
118.50001	-6.11172	-202.47363
118.60001	-6.11922	-202.68719
118.70001	-6.12359	-202.78552
118.80001	-6.12750	-202.81230
118.90001	-6.13203	-202.88590
119.00001	-6.13734	-202.98943
119.10001	-6.14313	-203.11080
119.20001	-6.15016	-203.31822
119.30001	-6.15406	-203.38011
119.40001	-6.15813	-203.42001
119.50001	-6.16281	-203.49967
119.60001	-6.16844	-203.60675
119.70001	-6.17547	-203.78990
119.80001	-6.18016	-203.88433
119.90001	-6.18422	-203.93094
120.00001	-6.18844	-203.98113
120.10001	-6.19313	-204.07096
120.20001	-6.19844	-204.16570
120.30001	-6.20594	-204.34532
120.40001	-6.21063	-204.45119
120.50001	-6.21516	-204.51768
120.60001	-6.22047	-204.61492
120.70001	-6.22672	-204.74499
120.80001	-6.23312	-204.93741
120.90001	-6.23687	-204.97470
121.00001	-6.24094	-205.02113
121.10001	-6.24563	-205.08194
121.20001	-6.25063	-205.18255
121.30001	-6.25641	-205.30373
121.40001	-6.26391	-205.51556
121.50001	-6.26734	-205.55726
121.60001	-6.27141	-205.58825
121.70001	-6.27625	-205.67156
121.80001	-6.28219	-205.79067
121.90001	-6.28922	-205.98939
122.00001	-6.29312	-206.04731
122.10001	-6.29719	-206.07525
122.20001	-6.30156	-206.13685
122.30001	-6.30672	-206.21759
122.40001	-6.31219	-206.32531
122.50001	-6.32000	-206.52072
122.60001	-6.32422	-206.61204
122.70001	-6.32844	-206.64871
122.80001	-6.33313	-206.71292
122.90001	-6.33844	-206.81028
123.00001	-6.34625	-206.99866
123.10001	-6.35047	-207.08732
123.20001	-6.35453	-207.12218
123.30001	-6.35922	-207.18619
123.40001	-6.36531	-207.30984
123.50001	-6.37313	-207.48910
123.60001	-6.37969	-207.74244
123.70001	-6.38203	-207.70553
123.80001	-6.38609	-207.73113
123.90001	-6.39109	-207.82161
124.00001	-6.39656	-207.93517
124.10001	-6.40328	-208.11345
124.20001	-6.40719	-208.17998
124.30001	-6.41141	-208.22456
124.40001	-6.41578	-208.28588
124.50001	-6.42062	-208.36522
124.60001	-6.42656	-208.49003
124.70001	-6.43406	-208.70452
124.80001	-6.43766	-208.75973
124.90001	-6.44156	-208.78784
125.00001	-6.44625	-208.86430
125.10001	-6.45219	-208.97247
125.20001	-6.45984	-209.19104
125.30001	-6.46453	-209.30108
125.40001	-6.46859	-209.34805
125.50001	-6.47328	-209.42034
125.60001	-6.47844	-209.51356
125.70001	-6.48375	-209.61167
125.80001	-6.49062	-209.80337
125.90001	-6.49437	-209.85201
126.00001	-6.49859	-209.89919
126.10001	-6.50344	-209.98004
126.20001	-6.50922	-210.08991
126.30001	-6.51625	-210.29015
126.40001	-6.52047	-210.36100
126.50001	-6.52453	-210.40535
126.60001	-6.52906	-210.47391
126.70001	-6.53422	-210.56804
126.80001	-6.53969	-210.67336
126.90001	-6.54719	-210.88399
127.00001	-6.55141	-210.96818
127.10001	-6.55563	-211.01092
127.20001	-6.56031	-211.08516
127.30001	-6.56562	-211.17105
127.40001	-6.57234	-211.34409
127.50001	-6.57703	-211.42678
127.60001	-6.58109	-211.47217
127.70001	-6.58547	-211.53212
127.80001	-6.59078	-211.62127
127.90001	-6.59703	-211.75565
128.00001	-6.60500	-211.99436
128.10001	-6.60859	-212.03655
128.20001	-6.61266	-212.07324
128.30001	-6.61750	-212.14774
128.40001	-6.62328	-212.26102
128.50001	-6.62984	-212.44262
128.60001	-6.63406	-212.50474
128.70001	-6.63797	-212.53937
128.80001	-6.64219	-212.58429
128.90001	-6.64719	-212.66550
129.00001	-6.65328	-212.79901
129.10001	-6.66141	-213.01858
129.20001	-6.66563	-213.13794
129.30001	-6.66938	-213.15803
129.40001	-6.67406	-213.21291
129.50001	-6.67969	-213.32805
129.60001	-6.68641	-213.50704
129.70001	-6.69094	-213.58971
129.80001	-6.69516	-213.64059
129.90001	-6.69969	-213.70710
130.00001	-6.70469	-213.79486
130.10001	-6.71031	-213.90620
130.20001	-6.71750	-214.08708
130.30001	-6.72203	-214.18846
130.40001	-6.72578	-214.21111
130.50001	-6.73047	-214.28297
130.60001	-6.73625	-214.39530
130.70001	-6.74375	-214.60618
130.80001	-6.74812	-214.68966
130.90001	-6.75187	-214.71418
131.00001	-6.75641	-214.78045
131.10001	-6.76141	-214.86777
131.20001	-6.76688	-214.97878
131.30001	-6.77422	-215.16098
131.40001	-6.77891	-215.27728
131.50001	-6.78312	-215.31864
131.60001	-6.78781	-215.39688
131.70001	-6.79359	-215.50402
131.80001	-6.80109	-215.72575
131.90001	-6.80531	-215.81130
132.00001	-6.80922	-215.84272
132.10001	-6.81375	-215.90146
132.20001	-6.81906	-216.00649
132.30001	-6.82469	-216.12652
132.40001	-6.83094	-216.29982
132.50001	-6.83516	-216.36641
132.60001	-6.83953	-216.42153
132.70001	-6.84438	-216.51237
132.80001	-6.85016	-216.62599
132.90001	-6.85719	-216.83481
133.00001	-6.86141	-216.91026
133.10001	-6.86531	-216.94486
133.20001	-6.87000	-217.02333
133.30001	-6.87500	-217.11396
133.40001	-6.88063	-217.23622
133.50001	-6.88750	-217.41717
133.60001	-6.89172	-217.48903
133.70001	-6.89563	-217.52447
133.80001	-6.90016	-217.59936
133.90001	-6.90563	-217.69036
134.00001	-6.91266	-217.87181
134.10001	-6.91812	-218.00141
134.20001	-6.92234	-218.06012
134.30001	-6.92688	-218.12356
134.40001	-6.93219	-218.22892
134.50001	-6.93781	-218.34716
134.60001	-6.94438	-218.51213
134.70001	-6.94891	-218.59318
134.80001	-6.95312	-218.64212
134.90001	-6.95797	-218.72532
135.00001	-6.96328	-218.83006
135.10001	-6.96938	-218.97331
135.20001	-6.97422	-219.07879
135.30001	-6.97844	-219.12001
135.40001	-6.98313	-219.19294
135.50001	-6.98828	-219.28118
135.60001	-6.99375	-219.38765
135.70001	-7.00047	-219.55267
135.80001	-7.00516	-219.64286
135.90001	-7.00937	-219.69301
136.00001	-7.01422	-219.75684
136.10001	-7.01906	-219.83491
136.20001	-7.02594	-219.98073
136.30001	-7.03141	-220.12889
136.40001	-7.03563	-220.16577
136.50001	-7.04000	-220.22201
136.60001	-7.04500	-220.28278
136.70001	-7.05031	-220.38798
136.80001	-7.05750	-220.55136
136.90001	-7.06187	-220.63713
137.00001	-7.06594	-220.65616
137.10001	-7.07078	-220.71977
137.20001	-7.07656	-220.82923
137.30001	-7.08359	-221.00490
137.40001	-7.08828	-221.09413
137.50001	-7.09250	-221.14035
137.60001	-7.09703	-221.18135
137.70001	-7.10203	-221.25715
137.80001	-7.10719	-221.29552
137.90001	-7.11453	-221.33474
138.00001	-7.11875	-221.31246
138.10001	-7.12266	-221.29472
138.20001	-7.12719	-221.34024
138.30001	-7.13250	-221.41233
138.40001	-7.13969	-221.58080
138.50001	-7.14453	-221.68092
138.60001	-7.14859	-221.70725
138.70001	-7.15297	-221.74203
138.80001	-7.15766	-221.80401
138.90001	-7.16313	-221.89398
139.00001	-7.17078	-222.05365
139.10001	-7.17578	-222.18825
139.20001	-7.18000	-222.20744
139.30001	-7.18469	-222.25603
139.40001	-7.19016	-222.34161
139.50001	-7.19781	-222.53419
139.60001	-7.20203	-222.60536
139.70001	-7.20563	-222.59830
139.80001	-7.20984	-222.63823
139.90001	-7.21500	-222.69998
140.00001	-7.22109	-222.81413
140.10001	-7.22984	-223.04517
140.20001	-7.23313	-223.08283
140.30001	-7.23688	-223.06514
140.40001	-7.24172	-223.12585
140.50001	-7.24703	-223.20440
140.60001	-7.25406	-223.34613
140.70001	-7.25891	-223.44209
140.80001	-7.26281	-223.44281
140.90001	-7.26719	-223.48009
141.00001	-7.27188	-223.53072
141.10001	-7.27703	-223.59540
141.20001	-7.28391	-223.71794
141.30001	-7.28969	-223.87569
141.40001	-7.29359	-223.89020
141.50001	-7.29844	-223.95200
141.60001	-7.30422	-224.04724
141.70001	-7.31109	-224.21329
141.80001	-7.31500	-224.25790
141.90001	-7.31906	-224.26088
142.00001	-7.32359	-224.30594
142.10001	-7.32891	-224.38833
142.20001	-7.33484	-224.49866
142.30001	-7.34219	-224.67010
142.40001	-7.34688	-224.78023
142.50001	-7.35031	-224.76320
142.60001	-7.35469	-224.79288
142.70001	-7.36000	-224.87663
142.80001	-7.36750	-225.04596
142.90001	-7.37234	-225.15333
143.00001	-7.37625	-225.16732
143.10001	-7.38078	-225.20956
143.20001	-7.38578	-225.28240
143.30001	-7.39141	-225.37810
143.40001	-7.39875	-225.54430
143.50001	-7.40313	-225.62975
143.60001	-7.40688	-225.63098
143.70001	-7.41156	-225.68262
143.80001	-7.41703	-225.75749
143.90001	-7.42406	-225.92065
144.00001	-7.42906	-226.02008
144.10001	-7.43297	-226.03333
144.20001	-7.43719	-226.06018
144.30001	-7.44234	-226.12527
144.40001	-7.44797	-226.22180
144.50001	-7.45547	-226.40532
144.60001	-7.45953	-226.45955
144.70001	-7.46344	-226.46330
144.80001	-7.46797	-226.50775
144.90001	-7.47328	-226.57907
145.00001	-7.48031	-226.73149
145.10001	-7.48562	-226.84379
145.20001	-7.48969	-226.87002
145.30001	-7.49406	-226.90578
145.40001	-7.49922	-226.96944
145.50001	-7.50453	-227.05603
145.60001	-7.51188	-227.21288
145.70001	-7.51641	-227.31669
145.80001	-7.52016	-227.30699
145.90001	-7.52469	-227.34356
146.00001	-7.53000	-227.42185
146.10001	-7.53766	-227.59016
146.20001	-7.54281	-227.71868
146.30001	-7.54656	-227.71508
146.40001	-7.55094	-227.74146
146.50001	-7.55609	-227.81840
146.60001	-7.56172	-227.92074
146.70001	-7.56828	-228.05271
146.80001	-7.57312	-228.14263
146.90001	-7.57687	-228.13785
147.00001	-7.58172	-228.19181
147.10001	-7.58703	-228.26754
147.20001	-7.59422	-228.41838
147.30001	-7.59984	-228.55778
147.40001	-7.60359	-228.55437
147.50001	-7.60781	-228.57146
147.60001	-7.61250	-228.61882
147.70001	-7.61828	-228.70338
147.80001	-7.62703	-228.93161
147.90001	-7.63141	-229.05910
148.00001	-7.63500	-229.04052
148.10001	-7.64000	-229.10301
148.20001	-7.64609	-229.21401
148.30001	-7.65219	-229.36876
148.40001	-7.65594	-229.39594
148.50001	-7.65984	-229.39505
148.60001	-7.66406	-229.42995
148.70001	-7.66859	-229.48246
148.80001	-7.67391	-229.56197
148.90001	-7.68172	-229.72809
149.00001	-7.68719	-229.88372
149.10001	-7.69109	-229.88479
149.20001	-7.69531	-229.90975
149.30001	-7.70031	-229.97032
149.40001	-7.70687	-230.09802
149.50001	-7.71219	-230.21594
149.60001	-7.71641	-230.26036
149.70001	-7.72078	-230.28091
149.80001	-7.72562	-230.33623
149.90001	-7.73109	-230.41974
150.00001	-7.73797	-230.56129
150.10001	-7.74312	-230.66558
150.20001	-7.74750	-230.68558
150.30001	-7.75219	-230.73573
150.40001	-7.75781	-230.81735
150.50001	-7.76484	-230.97600
150.60001	-7.76969	-231.06346
150.70001	-7.77359	-231.06879
150.80001	-7.77766	-231.07196
150.90001	-7.78250	-231.13041
151.00001	-7.78812	-231.22407
151.10001	-7.79516	-231.36891
151.20001	-7.79969	-231.45635
151.30001	-7.80359	-231.45954
151.40001	-7.80828	-231.50535
151.50001	-7.81359	-231.55837
151.60001	-7.82016	-231.68765
151.70001	-7.82531	-231.77928
151.80001	-7.82953	-231.80182
151.90001	-7.83375	-231.81088
152.00001	-7.83859	-231.85964
152.10001	-7.84406	-231.94240
152.20001	-7.85109	-232.05267
152.30001	-7.85641	-232.18431
152.40001	-7.86016	-232.15453
152.50001	-7.86438	-232.17279
152.60001	-7.86953	-232.22439
152.70001	-7.87719	-232.36525
152.80001	-7.88359	-232.54299
152.90001	-7.88734	-232.54661
153.00001	-7.89172	-232.55777
153.10001	-7.89672	-232.59191
153.20001	-7.90203	-232.66219
153.30001	-7.90766	-232.72797
153.40001	-7.91328	-232.84626
153.50001	-7.91750	-232.85326
153.60001	-7.92219	-232.88342
153.70001	-7.92781	-232.96554
153.80001	-7.93547	-233.13168
153.90001	-7.94016	-233.21144
154.00001	-7.94391	-233.18903
154.10001	-7.94797	-233.19478
154.20001	-7.95266	-233.23634
154.30001	-7.95766	-233.29701
154.40001	-7.96375	-233.38006
154.50001	-7.97047	-233.57022
154.60001	-7.97438	-233.56523
154.70001	-7.97891	-233.58485
154.80001	-7.98453	-233.65353
154.90001	-7.99156	-233.78012
155.00001	-7.99672	-233.88599
155.10001	-8.00094	-233.89769
155.20001	-8.00516	-233.91011
155.30001	-8.01000	-233.96175
155.40001	-8.01547	-234.02710
155.50001	-8.02234	-234.15099
155.60001	-8.02719	-234.23953
155.70001	-8.03063	-234.20203
155.80001	-8.03516	-234.22451
155.90001	-8.04016	-234.27789
156.00001	-8.04703	-234.38439
156.10001	-8.05297	-234.53671
156.20001	-8.05703	-234.53256
156.30001	-8.06141	-234.54742
156.40001	-8.06656	-234.59646
156.50001	-8.07203	-234.66788
156.60001	-8.08109	-234.87197
156.70001	-8.08531	-234.96661
156.80001	-8.08875	-234.92151
156.90001	-8.09359	-234.95935
157.00001	-8.09906	-235.05954
157.10001	-8.10594	-235.20797
157.20001	-8.11016	-235.24472
157.30001	-8.11375	-235.21248
157.40001	-8.11797	-235.22662
157.50001	-8.12281	-235.28749
157.60001	-8.12844	-235.37028
157.70001	-8.13578	-235.52130
157.80001	-8.14094	-235.64562
157.90001	-8.14453	-235.61338
158.00001	-8.14875	-235.61849
158.10001	-8.15344	-235.65929
158.20001	-8.16063	-235.76963
158.30001	-8.16703	-235.96001
158.40001	-8.17125	-235.98157
158.50001	-8.17547	-235.99194
158.60001	-8.18047	-236.03964
158.70001	-8.18609	-236.12548
158.80001	-8.19375	-236.28534
158.90001	-8.19781	-236.33878
159.00001	-8.20141	-236.30273
159.10001	-8.20609	-236.33523
159.20001	-8.21109	-236.39140
159.30001	-8.21781	-236.50007
159.40001	-8.22375	-236.64540
159.50001	-8.22781	-236.65629
159.60001	-8.23203	-236.66209
159.70001	-8.23672	-236.70174
159.80001	-8.24234	-236.77839
159.90001	-8.24969	-236.93791
160.00001	-8.25453	-237.04280
160.10001	-8.25828	-237.00911
160.20001	-8.26281	-237.03519
160.30001	-8.26797	-237.10260
160.40001	-8.27422	-237.20200
160.50001	-8.28000	-237.33473
160.60001	-8.28438	-237.35604
160.70001	-8.28891	-237.37718
160.80001	-8.29375	-237.43056
160.90001	-8.29922	-237.51044
161.00001	-8.30578	-237.61107
161.10001	-8.31125	-237.73962
161.20001	-8.31500	-237.71352
161.30001	-8.31938	-237.72787
161.40001	-8.32438	-237.77638
161.50001	-8.33094	-237.87898
161.60001	-8.33641	-238.00878
161.70001	-8.34078	-238.03039
161.80001	-8.34516	-238.04201
161.90001	-8.35016	-238.08996
162.00001	-8.35531	-238.14665
162.10001	-8.36188	-238.24681
162.20001	-8.36750	-238.37875
162.30001	-8.37141	-238.36194
162.40001	-8.37594	-238.37373
162.50001	-8.38109	-238.42421
162.60001	-8.38797	-238.54798
162.70001	-8.39359	-238.66273
162.80001	-8.39781	-238.66628
162.90001	-8.40188	-238.66136
163.00001	-8.40672	-238.70119
163.10001	-8.41187	-238.75403
163.20001	-8.41844	-238.83472
163.30001	-8.42453	-239.00609
163.40001	-8.42859	-238.99449
163.50001	-8.43297	-238.99984
163.60001	-8.43828	-239.05541
163.70001	-8.44484	-239.16259
163.80001	-8.45063	-239.28867
163.90001	-8.45516	-239.30860
164.00001	-8.45953	-239.32627
164.10001	-8.46469	-239.37757
164.20001	-8.47031	-239.46796
164.30001	-8.47750	-239.60993
164.40001	-8.48172	-239.67156
164.50001	-8.48516	-239.62678
164.60001	-8.48953	-239.64389
164.70001	-8.49484	-239.72061
164.80001	-8.50156	-239.85286
164.90001	-8.50703	-239.97144
165.00001	-8.51109	-239.95788
165.10001	-8.51547	-239.97800
165.20001	-8.52031	-240.01335
165.30001	-8.52562	-240.08639
165.40001	-8.53172	-240.17823
165.50001	-8.53813	-240.33099
165.60001	-8.54203	-240.32278
165.70001	-8.54625	-240.32022
165.80001	-8.55125	-240.37488
165.90001	-8.55766	-240.46384
166.00001	-8.56375	-240.59349
166.10001	-8.56797	-240.59835
166.20001	-8.57234	-240.60631
166.30001	-8.57750	-240.65335
166.40001	-8.58344	-240.74157
166.50001	-8.59016	-240.88140
166.60001	-8.59516	-240.98165
166.70001	-8.59875	-240.93992
166.80001	-8.60328	-240.95376
166.90001	-8.60828	-240.99720
167.00001	-8.61422	-241.06748
167.10001	-8.62031	-241.20820
167.20001	-8.62469	-241.23296
167.30001	-8.62891	-241.23555
167.40001	-8.63359	-241.27518
167.50001	-8.63906	-241.33992
167.60001	-8.64547	-241.43666
167.70001	-8.65141	-241.57374
167.80001	-8.65500	-241.53896
167.90001	-8.65953	-241.54973
168.00001	-8.66453	-241.59490
168.10001	-8.67141	-241.70302
168.20001	-8.67734	-241.83764
168.30001	-8.68125	-241.83629
168.40001	-8.68563	-241.81683
168.50001	-8.69031	-241.84394
168.60001	-8.69531	-241.89442
168.70001	-8.70187	-241.98942
168.80001	-8.70859	-242.18431
168.90001	-8.71234	-242.15263
169.00001	-8.71688	-242.15065
169.10001	-8.72203	-242.19716
169.20001	-8.72844	-242.29184
169.30001	-8.73375	-242.38463
169.40001	-8.73813	-242.39193
169.50001	-8.74250	-242.39989
169.60001	-8.74719	-242.44167
169.70001	-8.75266	-242.49801
169.80001	-8.75891	-242.58526
169.90001	-8.76500	-242.71522
170.00001	-8.76906	-242.69906
170.10001	-8.77328	-242.69931
170.20001	-8.77828	-242.73704
170.30001	-8.78516	-242.82576
170.40001	-8.79109	-242.98781
170.50001	-8.79484	-242.94397
170.60001	-8.79891	-242.93551
170.70001	-8.80391	-242.96446
170.80001	-8.80953	-243.03673
170.90001	-8.81641	-243.14150
171.00001	-8.82203	-243.27904
171.10001	-8.82578	-243.23756
171.20001	-8.83031	-243.24301
171.30001	-8.83562	-243.29302
171.40001	-8.84172	-243.37949
171.50001	-8.84766	-243.49174
171.60001	-8.85156	-243.48183
171.70001	-8.85547	-243.44896
171.80001	-8.86000	-243.46134
171.90001	-8.86531	-243.52719
172.00001	-8.87203	-243.62637
172.10001	-8.87906	-243.82685
172.20001	-8.88281	-243.78347
172.30001	-8.88719	-243.76924
172.40001	-8.89219	-243.80814
172.50001	-8.89813	-243.88354
172.60001	-8.90469	-244.03979
172.70001	-8.90875	-244.02973
172.80001	-8.91328	-244.02456
172.90001	-8.91828	-244.06467
173.00001	-8.92391	-244.13277
173.10001	-8.93141	-244.28308
173.20001	-8.93625	-244.38474
173.30001	-8.93922	-244.30752
173.40001	-8.94344	-244.29294
173.50001	-8.94828	-244.33243
173.60001	-8.95516	-244.45443
173.70001	-8.96125	-244.58894
173.80001	-8.96531	-244.58022
173.90001	-8.96953	-244.56829
174.00001	-8.97453	-244.60471
174.10001	-8.97969	-244.65814
174.20001	-8.98547	-244.71678
174.30001	-8.99156	-244.84278
174.40001	-8.99547	-244.82724
174.50001	-9.00000	-244.83275
174.60001	-9.00531	-244.87960
174.70001	-9.01219	-244.98425
174.80001	-9.01875	-245.14727
174.90001	-9.02266	-245.11571
175.00001	-9.02656	-245.08815
175.10001	-9.03109	-245.09966
175.20001	-9.03641	-245.15799
175.30001	-9.04281	-245.24759
175.40001	-9.04891	-245.39801
175.50001	-9.05281	-245.36060
175.60001	-9.05719	-245.35824
175.70001	-9.06234	-245.39855
175.80001	-9.06875	-245.48642
175.90001	-9.07438	-245.59861
176.00001	-9.07844	-245.58620
176.10001	-9.08266	-245.58063
176.20001	-9.08750	-245.59937
176.30001	-9.09297	-245.67421
176.40001	-9.09938	-245.75208
176.50001	-9.10594	-245.92702
176.60001	-9.10969	-245.87223
176.70001	-9.11359	-245.84006
176.80001	-9.11844	-245.86588
176.90001	-9.12484	-245.96325
177.00001	-9.13172	-246.14003
177.10001	-9.13578	-246.12865
177.20001	-9.13969	-246.09725
177.30001	-9.14438	-246.09894
177.40001	-9.14984	-246.15557
177.50001	-9.15563	-246.23257
177.60001	-9.16266	-246.40271
177.70001	-9.16656	-246.38651
177.80001	-9.17094	-246.37908
177.90001	-9.17609	-246.41371
178.00001	-9.18297	-246.52177
178.10001	-9.18859	-246.64333
178.20001	-9.19234	-246.59652
178.30001	-9.19641	-246.57667
178.40001	-9.20078	-246.58428
178.50001	-9.20609	-246.63393
178.60001	-9.21203	-246.73142
178.70001	-9.21969	-246.91360
178.80001	-9.22359	-246.91334
178.90001	-9.22781	-246.88451
179.00001	-9.23297	-246.90846
179.10001	-9.23938	-247.00341
179.20001	-9.24484	-247.10216
179.30001	-9.24906	-247.08803
179.40001	-9.25328	-247.09527
179.50001	-9.25812	-247.11533
179.60001	-9.26359	-247.18633
179.70001	-9.27031	-247.28568
179.80001	-9.27656	-247.44062
179.90001	-9.28000	-247.37565
180.00001	-9.28406	-247.34738
180.10001	-9.28891	-247.37386
180.20001	-9.29547	-247.47704
180.30001	-9.30203	-247.65664
180.40001	-9.30609	-247.63833
180.50001	-9.31031	-247.61778
180.60001	-9.31531	-247.64997
180.70001	-9.32063	-247.70346
180.80001	-9.32719	-247.79779
180.90001	-9.33281	-247.94188
181.00001	-9.33656	-247.88938
181.10001	-9.34125	-247.90302
181.20001	-9.34672	-247.96858
181.30001	-9.35375	-248.10068
181.40001	-9.35922	-248.21641
181.50001	-9.36266	-248.15117
181.60001	-9.36656	-248.12064
181.70001	-9.37078	-248.11970
181.80001	-9.37563	-248.15384
181.90001	-9.38141	-248.24245
182.00001	-9.38859	-248.41166
182.10001	-9.39297	-248.43049
182.20001	-9.39766	-248.42814
182.30001	-9.40344	-248.49302
182.40001	-9.41047	-248.60439
182.50001	-9.41609	-248.72714
182.60001	-9.41969	-248.67421
182.70001	-9.42375	-248.64924
182.80001	-9.42828	-248.66427
182.90001	-9.43344	-248.71413
183.00001	-9.43969	-248.80138
183.10001	-9.44609	-248.93621
183.20001	-9.45000	-248.90684
183.30001	-9.45438	-248.90903
183.40001	-9.45938	-248.94845
183.50001	-9.46500	-249.02084
183.60001	-9.47141	-249.12988
183.70001	-9.47609	-249.16416
183.80001	-9.48047	-249.15278
183.90001	-9.48531	-249.15902
184.00001	-9.49047	-249.19869
184.10001	-9.49594	-249.25812
184.20001	-9.50234	-249.37962
184.30001	-9.50641	-249.36877
184.40001	-9.51094	-249.36470
184.50001	-9.51609	-249.39297
184.60001	-9.52203	-249.47567
184.70001	-9.52922	-249.63772
184.80001	-9.53297	-249.60290
184.90001	-9.53688	-249.56188
185.00001	-9.54141	-249.56213
185.10001	-9.54641	-249.60801
185.20001	-9.55203	-249.67489
185.30001	-9.55922	-249.83534
185.40001	-9.56328	-249.81633
185.50001	-9.56766	-249.78514
185.60001	-9.57281	-249.82023
185.70001	-9.57828	-249.87608
185.80001	-9.58500	-250.01162
185.90001	-9.58953	-250.01177
186.00001	-9.59375	-249.99624
186.10001	-9.59844	-249.99562
186.20001	-9.60375	-250.03403
186.30001	-9.61000	-250.10216
186.40001	-9.61609	-250.24933
186.50001	-9.61969	-250.17494
186.60001	-9.62391	-250.14839
186.70001	-9.62891	-250.18135
186.80001	-9.63500	-250.28172
186.90001	-9.64250	-250.47758
187.00001	-9.64656	-250.39393
187.10001	-9.65078	-250.34407
187.20001	-9.65547	-250.38317
187.30001	-9.66031	-250.37721
187.40001	-9.66578	-250.43041
187.50001	-9.67266	-250.58970
187.60001	-9.67656	-250.56502
187.70001	-9.68063	-250.52923
187.80001	-9.68547	-250.51802
187.90001	-9.69125	-250.57861
188.00001	-9.69859	-250.74217
188.10001	-9.70266	-250.70459
188.20001	-9.70656	-250.66370
188.30001	-9.71109	-250.66602
188.40001	-9.71641	-250.70819
188.50001	-9.72250	-250.77182
188.60001	-9.73125	-251.01560
188.70001	-9.73469	-250.93040
188.80001	-9.73844	-250.86832
188.90001	-9.74359	-250.88257
189.00001	-9.75031	-250.97662
189.10001	-9.75719	-251.15892
189.20001	-9.76063	-251.08048
189.30001	-9.76438	-251.03357
189.40001	-9.76891	-251.02046
189.50001	-9.77406	-251.06132
189.60001	-9.78000	-251.13550
189.70001	-9.78719	-251.30510
189.80001	-9.79094	-251.28311
189.90001	-9.79500	-251.22675
190.00001	-9.79969	-251.23960
190.10001	-9.80516	-251.29393
190.20001	-9.81266	-251.46791
190.30001	-9.81703	-251.45251
190.40001	-9.82109	-251.41278
190.50001	-9.82563	-251.42065
190.60001	-9.83094	-251.46690
190.70001	-9.83687	-251.55196
190.80001	-9.84406	-251.70088
190.90001	-9.84766	-251.65346
191.00001	-9.85187	-251.61627
191.10001	-9.85688	-251.63290
191.20001	-9.86219	-251.67394
191.30001	-9.86859	-251.79338
191.40001	-9.87312	-251.79672
191.50001	-9.87734	-251.77222
191.60001	-9.88219	-251.79225
191.70001	-9.88781	-251.85522
191.80001	-9.89437	-251.95378
191.90001	-9.90141	-252.13978
192.00001	-9.90453	-252.02364
192.10001	-9.90844	-251.96895
192.20001	-9.91313	-251.97658
192.30001	-9.91891	-252.04414
192.40001	-9.92578	-252.20382
192.50001	-9.93031	-252.21428
192.60001	-9.93453	-252.17944
192.70001	-9.93938	-252.18511
192.80001	-9.94438	-252.22167
192.90001	-9.95047	-252.29630
193.00001	-9.95734	-252.48745
193.10001	-9.96094	-252.41059
193.20001	-9.96516	-252.37310
193.30001	-9.97000	-252.39059
193.40001	-9.97609	-252.47395
193.50001	-9.98281	-252.63047
193.60001	-9.98672	-252.58273
193.70001	-9.99078	-252.53507
193.80001	-9.99547	-252.54247
193.90001	-10.00063	-252.58362
194.00001	-10.00656	-252.67717
194.10001	-10.01375	-252.82884
194.20001	-10.01797	-252.54250
194.30001	-10.02203	-252.51648
194.40001	-10.02656	-252.52852
194.50001	-10.03219	-252.60934
194.60001	-10.03953	-252.80613
194.70001	-10.04391	-252.84770
194.80001	-10.04797	-252.84234
194.90001	-10.05250	-252.85649
195.00001	-10.05781	-252.91705
195.10001	-10.06344	-253.00094
195.20001	-10.07031	-253.15771
195.30001	-10.07453	-253.15040
195.40001	-10.07891	-253.11854
195.50001	-10.08391	-253.14376
195.60001	-10.08953	-253.20455
195.70001	-10.09672	-253.35193
195.80001	-10.10109	-253.34764
195.90001	-10.10500	-253.28520
196.00001	-10.10938	-253.27128
196.10001	-10.11484	-253.31166
196.20001	-10.12188	-253.43964
196.30001	-10.12844	-253.62977
196.40001	-10.13156	-253.52395
196.50001	-10.13531	-253.45960
196.60001	-10.14000	-253.46330
196.70001	-10.14547	-253.51247
196.80001	-10.15219	-253.64572
196.90001	-10.15750	-253.71066
197.00001	-10.16187	-253.70216
197.10001	-10.16656	-253.70175
197.20001	-10.17156	-253.72443
197.30001	-10.17719	-253.78248
197.40001	-10.18438	-253.93704
197.50001	-10.18813	-253.88250
197.60001	-10.19203	-253.83171
197.70001	-10.19672	-253.84492
197.80001	-10.20281	-253.90941
197.90001	-10.20984	-254.08304
198.00001	-10.21422	-254.07988
198.10001	-10.21828	-254.02263
198.20001	-10.22297	-254.02397
198.30001	-10.22813	-254.06563
198.40001	-10.23391	-254.12118
198.50001	-10.24031	-254.27535
198.60001	-10.24438	-254.23205
198.70001	-10.24875	-254.20010
198.80001	-10.25375	-254.23366
198.90001	-10.25937	-254.30444
199.00001	-10.26609	-254.43453
199.10001	-10.27063	-254.42895
199.20001	-10.27469	-254.37829
199.30001	-10.27906	-254.36842
199.40001	-10.28391	-254.39355
199.50001	-10.28953	-254.45300
199.60001	-10.29688	-254.61772
199.70001	-10.30109	-254.61003
[truncated: 2,066 more rows]
