# Supplementary material for: Strengthening of 3D Printed Fused Deposition Manufactured Parts Using the Fill Compositing Technique
Source: PLoS One. 2015 Apr 16;10(4):e0122915. doi: 10.1371/journal.pone.0122915 (PMC4400136; doi:10.1371/journal.pone.0122915)
Supplement: S1 File — This is the raw data and information on all the samples presented in this manuscript. (ZIP) [file pone.0122915.s001.zip › Specimen_RawData_132.csv]

Time	Extension	Load
(sec)	(mm)	(N)
0.00000	0.00031	0.01557
0.10000	0.00031	0.01724
0.20000	-0.00250	0.01608
0.30000	-0.01062	0.00517
0.40000	-0.01750	0.01067
0.50000	-0.02406	0.01015
0.60000	-0.03203	0.01472
0.70000	-0.03641	0.01029
0.80000	-0.04094	0.02005
0.90000	-0.04641	0.01201
1.00000	-0.05281	0.01562
1.10000	-0.05812	0.01256
1.20000	-0.06188	0.00395
1.30000	-0.06609	0.01376
1.40000	-0.07062	0.01340
1.50000	-0.07563	0.01267
1.60000	-0.08078	0.01394
1.70000	-0.08828	0.02404
1.80000	-0.09266	0.01662
1.90000	-0.09656	0.01161
2.00000	-0.10141	0.01044
2.10000	-0.10703	0.01651
2.20000	-0.11437	0.01145
2.30000	-0.11937	0.00960
2.40000	-0.12375	0.01330
2.50000	-0.12844	0.01451
2.60000	-0.13344	0.01711
2.70000	-0.13875	0.01104
2.80000	-0.14516	-0.02411
2.90000	-0.14922	-0.03246
3.00000	-0.15359	-0.05332
3.10000	-0.15859	-0.07201
3.20000	-0.16453	-0.09717
3.30000	-0.17109	-0.10433
3.40000	-0.17562	-0.20834
3.50000	-0.17969	-0.33516
3.60000	-0.18438	-0.51676
3.70000	-0.18953	-0.72467
3.80000	-0.19531	-0.96938
3.90000	-0.20266	-1.27747
4.00000	-0.20641	-1.46698
4.10000	-0.21063	-1.65166
4.20000	-0.21578	-1.89192
4.30000	-0.22141	-2.15388
4.40000	-0.22781	-2.46560
4.50000	-0.23250	-2.70094
4.60000	-0.23672	-2.90295
4.70000	-0.24125	-3.10970
4.80000	-0.24625	-3.35179
4.90000	-0.25234	-3.62679
5.00000	-0.25937	-3.99334
5.10000	-0.26312	-4.19417
5.20000	-0.26734	-4.39678
5.30000	-0.27219	-4.63703
5.40000	-0.27797	-4.91725
5.50000	-0.28469	-5.26254
5.60000	-0.28922	-5.49755
5.70000	-0.29328	-5.68775
5.80000	-0.29797	-5.90226
5.90000	-0.30313	-6.15941
6.00000	-0.30891	-6.44011
6.10000	-0.31609	-6.82870
6.20000	-0.32016	-7.03051
6.30000	-0.32422	-7.23778
6.40000	-0.32906	-7.46832
6.50000	-0.33484	-7.73428
6.60000	-0.34125	-8.08114
6.70000	-0.34578	-8.32547
6.80000	-0.35000	-8.53260
6.90000	-0.35469	-8.77987
7.00000	-0.35984	-9.02277
7.10000	-0.36531	-9.29368
7.20000	-0.37266	-9.68095
7.30000	-0.37656	-9.88369
7.40000	-0.38078	-10.08046
7.50000	-0.38562	-10.33378
7.60000	-0.39156	-10.61866
7.70000	-0.39813	-10.95003
7.80000	-0.40266	-11.18386
7.90000	-0.40688	-11.38500
8.00000	-0.41172	-11.62562
8.10000	-0.41750	-11.90075
8.20000	-0.42547	-12.27084
8.30000	-0.43172	-12.70015
8.40000	-0.43422	-12.82829
8.50000	-0.43859	-13.03403
8.60000	-0.44359	-13.29613
8.70000	-0.44875	-13.56884
8.80000	-0.45437	-13.85926
8.90000	-0.45875	-14.10193
9.00000	-0.46297	-14.31413
9.10000	-0.46750	-14.55474
9.20000	-0.47281	-14.82085
9.30000	-0.47906	-15.14611
9.40000	-0.48656	-15.56309
9.50000	-0.49063	-15.79282
9.60000	-0.49484	-15.99837
9.70000	-0.49969	-16.25557
9.80000	-0.50531	-16.53242
9.90000	-0.51078	-16.83186
10.00000	-0.51516	-17.07487
10.10000	-0.51953	-17.29648
10.20000	-0.52438	-17.53592
10.30000	-0.53000	-17.82331
10.40000	-0.53688	-18.16541
10.50000	-0.54422	-18.61301
10.60000	-0.54734	-18.77891
10.70000	-0.55156	-18.98849
10.80000	-0.55625	-19.23396
10.90000	-0.56234	-19.53129
11.00000	-0.56844	-19.87646
11.10000	-0.57313	-20.13609
11.20000	-0.57703	-20.33808
11.30000	-0.58141	-20.56139
11.40000	-0.58656	-20.81938
11.50000	-0.59203	-21.11160
11.60000	-0.59859	-21.46854
11.70000	-0.60297	-21.69882
11.80000	-0.60734	-21.92371
11.90000	-0.61234	-22.16666
12.00000	-0.61828	-22.46477
12.10000	-0.62484	-22.81918
12.20000	-0.62953	-23.07200
12.30000	-0.63375	-23.29168
12.40000	-0.63797	-23.50227
12.50000	-0.64281	-23.73767
12.60000	-0.64797	-23.99811
12.70000	-0.65469	-24.32154
12.80000	-0.65953	-24.58707
12.90000	-0.66422	-24.80100
13.00000	-0.66953	-25.07301
13.10000	-0.67562	-25.38260
13.20000	-0.68219	-25.73764
13.30000	-0.68625	-25.94402
13.40000	-0.69031	-26.13875
13.50000	-0.69484	-26.36453
13.60000	-0.69984	-26.60783
13.70000	-0.70531	-26.88084
13.80000	-0.71234	-27.24591
13.90000	-0.71672	-27.46527
14.00000	-0.72109	-27.67777
14.10000	-0.72594	-27.91624
14.20000	-0.73141	-28.17941
14.30000	-0.73828	-28.51774
14.40000	-0.74328	-28.78738
14.50000	-0.74750	-28.99521
14.60000	-0.75187	-29.23108
14.70000	-0.75688	-29.48820
14.80000	-0.76219	-29.74929
14.90000	-0.76891	-30.08740
15.00000	-0.77375	-30.36378
15.10000	-0.77781	-30.56181
15.20000	-0.78297	-30.80508
15.30000	-0.78922	-31.11486
15.40000	-0.79609	-31.52081
15.50000	-0.80016	-31.71474
15.60000	-0.80422	-31.90318
15.70000	-0.80844	-32.12095
15.80000	-0.81328	-32.36093
15.90000	-0.81891	-32.65018
16.00000	-0.82672	-33.04597
16.10000	-0.83109	-33.34086
16.20000	-0.83469	-33.50249
16.30000	-0.83906	-33.71593
16.40000	-0.84406	-33.95199
16.50000	-0.85031	-34.26729
16.60000	-0.85547	-34.53929
16.70000	-0.86000	-34.77164
16.80000	-0.86500	-35.02958
16.90000	-0.87094	-35.33930
17.00000	-0.87766	-35.66979
17.09400	-0.88594	-36.17226
17.19400	-0.88844	-36.31310
17.29400	-0.89188	-36.45058
17.39400	-0.89672	-36.70045
17.49400	-0.90266	-37.01271
17.59400	-0.90906	-37.38290
17.69400	-0.91328	-37.61817
17.79400	-0.91734	-37.81662
17.89400	-0.92172	-38.04094
17.99400	-0.92687	-38.31912
18.09400	-0.93219	-38.60262
18.19400	-0.93938	-38.98095
18.29400	-0.94406	-39.25938
18.39400	-0.94828	-39.47680
18.49400	-0.95297	-39.72749
18.59400	-0.95812	-39.98919
18.69400	-0.96500	-40.35485
18.79400	-0.97047	-40.66370
18.89400	-0.97453	-40.87882
18.99400	-0.97906	-41.11096
19.09400	-0.98406	-41.38382
19.19400	-0.98969	-41.69813
19.29400	-0.99687	-42.09241
19.39400	-1.00063	-42.31787
19.49400	-1.00484	-42.52066
19.59400	-1.00969	-42.76419
19.69400	-1.01516	-43.05058
19.79400	-1.02188	-43.41138
19.89400	-1.02656	-43.69211
19.99400	-1.03063	-43.90291
20.09400	-1.03500	-44.13499
20.19400	-1.04016	-44.40348
20.29400	-1.04578	-44.70264
20.39400	-1.05391	-45.11723
20.49400	-1.05797	-45.37594
20.59400	-1.06172	-45.54621
20.69400	-1.06625	-45.79256
20.79400	-1.07156	-46.07714
20.89400	-1.07859	-46.44903
20.99400	-1.08391	-46.77214
21.09400	-1.08781	-46.96290
21.19400	-1.09250	-47.20229
21.29400	-1.09750	-47.47308
21.39400	-1.10281	-47.75311
21.49400	-1.10969	-48.14786
21.59400	-1.11422	-48.40581
21.69400	-1.11828	-48.59765
21.79400	-1.12297	-48.83632
21.89400	-1.12875	-49.13887
21.99400	-1.13594	-49.53632
22.09400	-1.14047	-49.81080
22.19400	-1.14422	-50.00629
22.29400	-1.14859	-50.22582
22.39400	-1.15359	-50.49051
22.49400	-1.15938	-50.80384
22.59400	-1.16703	-51.21101
22.69400	-1.17141	-51.48228
22.79400	-1.17547	-51.66315
22.89400	-1.18031	-51.91070
22.99400	-1.18562	-52.20488
23.09400	-1.19219	-52.56356
23.19400	-1.19688	-52.83238
23.29400	-1.20078	-53.02874
23.39400	-1.20547	-53.25821
23.49400	-1.21063	-53.54011
23.59400	-1.21625	-53.82879
23.69400	-1.22359	-54.21856
23.79400	-1.22797	-54.49880
23.89400	-1.23203	-54.68326
23.99400	-1.23688	-54.93607
24.09400	-1.24281	-55.25547
24.19400	-1.24969	-55.65633
24.29400	-1.25406	-55.87933
24.39400	-1.25781	-55.98114
24.49400	-1.26203	-56.18399
24.59400	-1.26703	-56.44853
24.69400	-1.27281	-56.76427
24.79400	-1.28000	-57.13286
24.89400	-1.28437	-57.38647
24.99400	-1.28859	-57.58253
25.09400	-1.29344	-57.83443
25.19400	-1.29922	-58.15206
25.29400	-1.30609	-58.51788
25.39400	-1.31109	-58.80711
25.49400	-1.31500	-59.00062
25.59400	-1.31891	-59.19810
25.69400	-1.32375	-59.45399
25.79400	-1.32875	-59.73131
25.89400	-1.33547	-60.04991
25.99400	-1.34062	-60.36985
26.09400	-1.34484	-60.56439
26.19400	-1.34969	-60.80494
26.29400	-1.35531	-61.11336
26.39400	-1.36203	-61.45843
26.49400	-1.36766	-61.78403
26.59400	-1.37172	-61.98067
26.69400	-1.37609	-62.21190
26.79400	-1.38109	-62.47488
26.89400	-1.38656	-62.77315
26.99400	-1.39344	-63.11815
27.09400	-1.39812	-63.40837
27.19400	-1.40172	-63.56761
27.29400	-1.40625	-63.78978
27.39400	-1.41141	-64.05473
27.49400	-1.41875	-64.45096
27.59400	-1.42422	-64.76073
27.69400	-1.42813	-64.94096
27.79400	-1.43234	-65.14971
27.89400	-1.43734	-65.40389
27.99400	-1.44313	-65.71416
28.09400	-1.44969	-66.03649
28.19400	-1.45469	-66.35182
28.29400	-1.45859	-66.51165
28.39400	-1.46312	-66.73705
28.49400	-1.46828	-66.99599
28.59400	-1.47484	-67.33000
28.69400	-1.48063	-67.64592
28.79400	-1.48484	-67.85423
28.89400	-1.48922	-68.05855
28.99400	-1.49406	-68.29814
29.09400	-1.49953	-68.59387
29.19400	-1.50688	-68.94954
29.29400	-1.51141	-69.22080
29.39400	-1.51516	-69.37328
29.49400	-1.52000	-69.60138
29.59400	-1.52578	-69.90196
29.69400	-1.53328	-70.30223
29.79400	-1.53797	-70.55990
29.89400	-1.54188	-70.73876
29.99400	-1.54641	-70.95416
30.09400	-1.55109	-71.19408
30.19400	-1.55609	-71.45683
30.29400	-1.56328	-71.78401
30.39400	-1.56797	-72.07807
30.49400	-1.57219	-72.25987
30.59400	-1.57703	-72.50090
30.69400	-1.58203	-72.75112
30.79400	-1.58859	-73.06132
30.89400	-1.59344	-73.33412
30.99400	-1.59781	-73.53430
31.09400	-1.60266	-73.76121
31.19400	-1.60781	-74.01535
31.29400	-1.61359	-74.31699
31.39400	-1.62219	-74.75166
31.49400	-1.62594	-74.99559
31.59400	-1.62953	-75.12418
31.69400	-1.63375	-75.33797
31.79400	-1.63859	-75.56663
31.89400	-1.64516	-75.88558
31.99400	-1.65063	-76.21651
32.09400	-1.65484	-76.39717
32.19400	-1.65938	-76.61828
32.29400	-1.66438	-76.85690
32.39400	-1.66984	-77.12792
32.49400	-1.67625	-77.44423
32.59400	-1.68125	-77.72456
32.69400	-1.68516	-77.88624
32.79400	-1.69000	-78.10224
32.89400	-1.69547	-78.38103
32.99400	-1.70328	-78.74230
33.09400	-1.70922	-79.11981
33.19400	-1.71281	-79.25891
33.29400	-1.71688	-79.43083
33.39400	-1.72188	-79.67926
33.49400	-1.72766	-79.97095
33.59400	-1.73516	-80.36848
33.69400	-1.73922	-80.61778
33.79400	-1.74281	-80.76045
33.89400	-1.74766	-80.99274
33.99400	-1.75312	-81.27190
34.09400	-1.76016	-81.62978
34.19400	-1.76484	-81.89633
34.29400	-1.76875	-82.05905
34.39400	-1.77328	-82.28055
34.49400	-1.77813	-82.52277
34.59400	-1.78344	-82.80276
34.69400	-1.79031	-83.13086
34.79400	-1.79578	-83.47800
34.89400	-1.79953	-83.62853
34.99400	-1.80391	-83.82814
35.09400	-1.80922	-84.08029
35.19400	-1.81688	-84.48954
35.29400	-1.82219	-84.80339
35.39400	-1.82562	-84.95344
35.49400	-1.82984	-85.13834
35.59400	-1.83453	-85.36937
35.69400	-1.83969	-85.63527
35.79400	-1.84656	-85.95649
35.89400	-1.85219	-86.30345
35.99400	-1.85625	-86.47820
36.09400	-1.86078	-86.68894
36.19400	-1.86609	-86.94589
36.29400	-1.87328	-87.31636
36.39400	-1.87828	-87.60375
36.49400	-1.88203	-87.75494
36.59400	-1.88641	-87.96176
36.69400	-1.89141	-88.20458
36.79400	-1.89687	-88.47983
36.89400	-1.90359	-88.79950
36.99400	-1.90891	-89.11552
37.09400	-1.91297	-89.29453
37.19400	-1.91734	-89.49355
37.29400	-1.92266	-89.73671
37.39400	-1.92891	-90.04877
37.49400	-1.93438	-90.34817
37.59400	-1.93875	-90.55931
37.69400	-1.94328	-90.75952
37.79400	-1.94797	-90.98564
37.89400	-1.95344	-91.26099
37.99400	-1.96063	-91.59205
38.09400	-1.96562	-91.91280
38.19400	-1.96953	-92.05036
38.29400	-1.97422	-92.27125
38.39400	-1.97953	-92.52324
38.49400	-1.98625	-92.85501
38.59400	-1.99141	-93.14641
38.69400	-1.99547	-93.31036
38.79400	-2.00000	-93.50567
38.89400	-2.00484	-93.72272
38.99400	-2.01000	-93.96919
39.09400	-2.01641	-94.25832
39.19400	-2.02281	-94.63408
39.29400	-2.02641	-94.78782
39.39400	-2.03078	-94.97227
39.49400	-2.03609	-95.21392
39.59400	-2.04344	-95.56213
39.69400	-2.04906	-95.89498
39.79400	-2.05250	-96.03016
39.89400	-2.05641	-96.20766
39.99400	-2.06125	-96.42637
40.09400	-2.06688	-96.67982
40.19400	-2.07391	-97.02099
40.29400	-2.08047	-97.43922
40.39400	-2.08406	-97.58208
40.49400	-2.08844	-97.76926
40.59400	-2.09359	-98.01216
40.69400	-2.09953	-98.29260
40.79400	-2.10453	-98.56879
40.89400	-2.10891	-98.77893
40.99400	-2.11359	-98.98888
41.09400	-2.11875	-99.23614
41.19400	-2.12469	-99.54213
41.29400	-2.13266	-99.92909
41.39400	-2.13688	-100.20795
41.49400	-2.14000	-100.30107
41.59400	-2.14422	-100.47788
41.69400	-2.14922	-100.71186
41.79400	-2.15578	-101.03141
41.89400	-2.16188	-101.37923
41.99400	-2.16656	-101.61503
42.09400	-2.17125	-101.83544
42.19400	-2.17641	-102.07216
42.29400	-2.18156	-102.32418
42.39400	-2.18828	-102.65796
42.49400	-2.19250	-102.89633
42.59400	-2.19641	-103.05154
42.69400	-2.20109	-103.28121
42.79400	-2.20641	-103.55570
42.89400	-2.21328	-103.89196
42.99400	-2.21906	-104.21960
43.09400	-2.22312	-104.40598
43.19400	-2.22719	-104.58978
43.29400	-2.23187	-104.80532
43.39400	-2.23703	-105.06187
43.49400	-2.24344	-105.36321
43.59400	-2.24922	-105.73339
43.69400	-2.25312	-105.90495
43.79400	-2.25766	-106.09720
43.89400	-2.26281	-106.31958
43.99400	-2.26906	-106.61210
44.09400	-2.27453	-106.92906
44.19400	-2.27875	-107.12103
44.29400	-2.28312	-107.30343
44.39400	-2.28812	-107.53050
44.49400	-2.29375	-107.80537
44.59400	-2.30125	-108.13343
44.69400	-2.30688	-108.49176
44.79400	-2.31047	-108.62415
44.89400	-2.31484	-108.80025
44.99400	-2.31984	-109.02834
45.09400	-2.32609	-109.31811
45.19400	-2.33188	-109.65508
45.29400	-2.33609	-109.83240
45.39400	-2.34047	-110.01763
45.49400	-2.34547	-110.23261
45.59400	-2.35078	-110.48342
45.69400	-2.35781	-110.79718
45.79400	-2.36359	-111.16151
45.89400	-2.36703	-111.27695
45.99400	-2.37125	-111.44926
46.09400	-2.37641	-111.68522
46.19400	-2.38266	-111.96601
46.29400	-2.38859	-112.29861
46.39400	-2.39266	-112.45026
46.49400	-2.39703	-112.63793
46.59400	-2.40188	-112.84152
46.69400	-2.40734	-113.09714
46.79400	-2.41406	-113.39708
46.89400	-2.42000	-113.74682
46.99400	-2.42375	-113.88445
47.09400	-2.42813	-114.05586
47.19400	-2.43250	-114.23350
47.29400	-2.43812	-114.48731
47.39400	-2.44500	-114.82612
47.49400	-2.44984	-115.05549
47.59400	-2.45422	-115.23617
47.69400	-2.45937	-115.45245
47.79400	-2.46500	-115.71278
47.89400	-2.47266	-116.07274
47.99400	-2.47656	-116.29301
48.09400	-2.48016	-116.39853
48.19400	-2.48422	-116.56931
48.29400	-2.48891	-116.77399
48.39400	-2.49484	-117.02781
48.49400	-2.50156	-117.36176
48.59400	-2.50625	-117.55901
48.69400	-2.51062	-117.72664
48.79400	-2.51531	-117.91011
48.89400	-2.52078	-118.14308
48.99400	-2.52750	-118.42149
49.09400	-2.53344	-118.76430
49.19400	-2.53719	-118.89327
49.29400	-2.54172	-119.05553
49.39400	-2.54734	-119.28166
49.49400	-2.55547	-119.65013
49.59400	-2.56000	-119.91489
49.69400	-2.56359	-120.03960
49.79400	-2.56766	-120.19677
49.89400	-2.57250	-120.41352
49.99400	-2.57797	-120.65581
50.09400	-2.58469	-120.93183
50.19400	-2.59047	-121.26818
50.29400	-2.59438	-121.40339
50.39400	-2.59844	-121.54833
50.49400	-2.60328	-121.76001
50.59400	-2.60938	-122.03269
50.69400	-2.61531	-122.36650
50.79400	-2.61969	-122.54231
50.89400	-2.62391	-122.71564
50.99400	-2.62906	-122.92020
51.09400	-2.63469	-123.16618
51.19400	-2.64125	-123.45140
51.29400	-2.64719	-123.78014
51.39400	-2.65078	-123.90611
51.49400	-2.65500	-124.07061
51.59400	-2.66000	-124.27238
51.69400	-2.66688	-124.56761
51.79400	-2.67297	-124.90928
51.89400	-2.67719	-125.06618
51.99400	-2.68109	-125.21981
52.09400	-2.68547	-125.36845
52.19400	-2.69047	-125.58867
52.29400	-2.69641	-125.85783
52.39400	-2.70391	-126.24383
52.49400	-2.70781	-126.41275
52.59400	-2.71219	-126.57273
52.69400	-2.71734	-126.78923
52.79400	-2.72406	-127.05213
52.89400	-2.72984	-127.37475
52.99400	-2.73359	-127.51877
53.09400	-2.73797	-127.68604
53.19400	-2.74266	-127.88583
53.29400	-2.74797	-128.12155
53.39400	-2.75438	-128.37256
53.49400	-2.76078	-128.73477
53.59400	-2.76422	-128.86448
53.69400	-2.76859	-129.02239
53.79400	-2.77359	-129.23096
53.89400	-2.78016	-129.49833
53.99400	-2.78656	-129.84245
54.09400	-2.79062	-130.01451
54.19400	-2.79484	-130.16853
54.29400	-2.79953	-130.35184
54.39400	-2.80453	-130.55953
54.49400	-2.81109	-130.82004
54.59400	-2.81687	-131.17327
54.69400	-2.82078	-131.30736
54.79400	-2.82547	-131.47300
54.89400	-2.83078	-131.69043
54.99400	-2.83797	-131.99691
55.09400	-2.84328	-132.31836
55.19400	-2.84687	-132.43107
55.29400	-2.85125	-132.58864
55.39400	-2.85594	-132.77155
55.49400	-2.86109	-132.99501
55.59400	-2.86781	-133.27715
55.69400	-2.87422	-133.64856
55.79400	-2.87797	-133.75908
55.89400	-2.88219	-133.90964
55.99400	-2.88719	-134.11283
56.09400	-2.89422	-134.40293
56.19400	-2.90000	-134.74861
56.29400	-2.90375	-134.88971
56.39400	-2.90797	-135.03282
56.49400	-2.91281	-135.21446
56.59400	-2.91828	-135.44998
56.69400	-2.92500	-135.72210
56.79400	-2.93094	-136.04726
56.89400	-2.93484	-136.20029
56.99400	-2.93953	-136.35784
57.09400	-2.94453	-136.57297
57.19400	-2.95078	-136.84538
57.29400	-2.95688	-137.16319
57.39400	-2.96094	-137.32912
57.49400	-2.96500	-137.47042
57.59400	-2.96953	-137.63638
57.69400	-2.97516	-137.88006
57.79400	-2.98172	-138.14345
57.89400	-2.98750	-138.42610
57.99400	-2.99141	-138.47569
58.09400	-2.99641	-138.62938
58.19400	-3.00188	-138.85933
58.29400	-3.00922	-139.19784
58.39400	-3.01406	-139.47223
58.49400	-3.01766	-139.59508
58.59400	-3.02172	-139.75246
58.69400	-3.02625	-139.93770
58.79400	-3.03156	-140.16442
58.89400	-3.03766	-140.44327
58.99400	-3.04422	-140.82068
59.09400	-3.04812	-140.95987
59.19400	-3.05203	-141.09604
59.29400	-3.05656	-141.26362
59.39400	-3.06250	-141.48846
59.49400	-3.06922	-141.82214
59.59400	-3.07391	-142.02429
59.69400	-3.07812	-142.16794
59.79400	-3.08281	-142.34158
59.89400	-3.08813	-142.55917
59.99400	-3.09391	-142.79407
60.09400	-3.10047	-143.12880
60.19400	-3.10469	-143.29158
60.29400	-3.10922	-143.45115
60.39400	-3.11406	-143.64244
60.49400	-3.12000	-143.88148
60.59400	-3.12656	-144.19796
60.69400	-3.13063	-144.34716
60.79400	-3.13453	-144.47403
60.89400	-3.13922	-144.63581
60.99400	-3.14453	-144.85185
61.09400	-3.15062	-145.09986
61.19400	-3.15750	-145.44021
61.29400	-3.16156	-145.58458
61.39400	-3.16609	-145.73368
61.49400	-3.17141	-145.92864
61.59400	-3.17719	-146.16467
61.69400	-3.18297	-146.43323
61.79400	-3.18719	-146.58357
61.89400	-3.19125	-146.71934
61.99400	-3.19594	-146.88444
62.09400	-3.20109	-147.07194
62.19400	-3.20734	-147.32707
62.29400	-3.21469	-147.71233
62.39400	-3.21813	-147.79277
62.49400	-3.22203	-147.90341
62.59400	-3.22703	-148.08415
62.69400	-3.23281	-148.31154
62.79400	-3.23969	-148.62481
62.89400	-3.24406	-148.77804
62.99400	-3.24828	-148.92280
63.09400	-3.25297	-149.08715
63.19400	-3.25797	-149.26670
63.29400	-3.26375	-149.47431
63.39400	-3.27156	-149.82188
63.49400	-3.27531	-149.99114
63.59400	-3.27953	-150.10235
63.69400	-3.28437	-150.27258
63.79400	-3.29016	-150.47248
63.89400	-3.29687	-150.79875
63.99400	-3.30063	-150.91774
64.09400	-3.30469	-151.02591
64.19400	-3.30938	-151.18034
64.29400	-3.31453	-151.36708
64.39400	-3.32031	-151.58698
64.49400	-3.32891	-151.94800
64.59400	-3.33281	-152.13101
64.69400	-3.33672	-152.22362
64.79400	-3.34109	-152.35998
64.89400	-3.34656	-152.54642
64.99400	-3.35422	-152.91567
65.09400	-3.35828	-153.07431
65.19400	-3.36219	-153.17599
65.29400	-3.36687	-153.32836
65.39400	-3.37250	-153.53084
65.49400	-3.37937	-153.79199
65.59400	-3.38594	-154.14487
65.69400	-3.38922	-154.22694
65.79400	-3.39328	-154.33812
65.89400	-3.39859	-154.53732
65.99400	-3.40547	-154.80298
66.09400	-3.41078	-155.08267
66.19400	-3.41453	-155.18083
66.29400	-3.41859	-155.30615
66.39400	-3.42281	-155.44797
66.49400	-3.42797	-155.62381
66.59400	-3.43391	-155.86235
66.69400	-3.44219	-156.26620
66.79400	-3.44594	-156.39472
66.89400	-3.45047	-156.61570
66.99400	-3.45516	-156.76507
67.09400	-3.46109	-156.97347
67.19400	-3.46734	-157.28559
67.29400	-3.47125	-157.41484
67.39400	-3.47547	-157.54059
67.49400	-3.48016	-157.69307
67.59400	-3.48547	-157.88938
67.69400	-3.49203	-158.14011
67.79400	-3.49859	-158.47403
67.89400	-3.50203	-158.56014
67.99400	-3.50609	-158.66762
68.09400	-3.51078	-158.83581
68.19400	-3.51656	-159.04696
68.29400	-3.52422	-159.40891
68.39400	-3.52859	-159.58105
68.49400	-3.53266	-159.69758
68.59400	-3.53750	-159.85845
68.69400	-3.54250	-160.04266
68.79400	-3.54844	-160.25390
68.89400	-3.55500	-160.54763
68.99400	-3.55875	-160.67955
69.09400	-3.56312	-160.80767
69.19400	-3.56828	-160.99010
69.29400	-3.57422	-161.22146
69.39400	-3.58141	-161.54264
69.49400	-3.58562	-161.70980
69.59400	-3.58953	-161.81785
69.69400	-3.59391	-161.94132
69.79400	-3.59891	-162.12045
69.89400	-3.60484	-162.35238
69.99400	-3.61234	-162.69860
70.09400	-3.61609	-162.82791
70.19400	-3.62016	-162.94204
70.29400	-3.62484	-163.09303
70.39400	-3.63063	-163.30309
70.49400	-3.63687	-163.57870
70.59400	-3.64125	-163.73651
70.69400	-3.64562	-163.87454
70.79400	-3.65078	-164.04754
70.89400	-3.65609	-164.24824
70.99400	-3.66234	-164.48131
71.09400	-3.66938	-164.83368
71.19400	-3.67266	-164.91766
71.29400	-3.67656	-165.00069
71.39400	-3.68141	-165.16978
71.49400	-3.68703	-165.37599
71.59400	-3.69359	-165.66689
71.69400	-3.69828	-165.83425
71.79400	-3.70234	-165.95162
71.89400	-3.70688	-166.09193
71.99400	-3.71219	-166.26923
72.09400	-3.71766	-166.46841
72.19400	-3.72516	-166.79658
72.29400	-3.72922	-166.93981
72.39400	-3.73359	-167.05200
72.49400	-3.73875	-167.23637
72.59400	-3.74516	-167.46971
72.69400	-3.75156	-167.77949
72.79400	-3.75563	-167.90032
72.89400	-3.75938	-167.99937
72.99400	-3.76375	-168.12724
73.09400	-3.76891	-168.30628
73.19400	-3.77484	-168.52412
73.29400	-3.78219	-168.85567
73.39400	-3.78609	-168.97295
73.49400	-3.79031	-169.09210
73.59400	-3.79516	-169.25450
73.69400	-3.80047	-169.43772
73.79400	-3.80656	-169.67574
73.89400	-3.81172	-169.86801
73.99400	-3.81609	-170.01297
74.09400	-3.82094	-170.15381
74.19400	-3.82625	-170.33395
74.29400	-3.83234	-170.56958
74.39400	-3.83953	-170.90331
74.49400	-3.84312	-171.00164
74.59400	-3.84734	-171.12349
74.69400	-3.85266	-171.31060
74.79400	-3.85937	-171.57479
74.89400	-3.86516	-171.84986
74.99400	-3.86906	-171.96491
75.09400	-3.87297	-172.07834
75.19400	-3.87734	-172.21348
75.29400	-3.88203	-172.36423
75.39400	-3.88750	-172.55922
75.49400	-3.89391	-172.81477
75.59400	-3.89859	-173.00119
75.69400	-3.90297	-173.12036
75.79400	-3.90797	-173.28170
75.89400	-3.91422	-173.48748
75.99400	-3.92156	-173.81328
76.09400	-3.92547	-173.95608
76.19400	-3.92953	-174.05669
76.29400	-3.93406	-174.18493
76.39400	-3.93938	-174.36141
76.49400	-3.94516	-174.57424
76.59400	-3.95203	-174.82734
76.69400	-3.95594	-174.97718
76.79400	-3.96000	-175.06707
76.89400	-3.96484	-175.21270
76.99400	-3.96984	-175.35771
77.09400	-3.97672	-175.62135
77.19400	-3.98188	-175.81096
77.29400	-3.98609	-175.93771
77.39400	-3.99078	-176.07617
77.49400	-3.99594	-176.23740
77.59400	-4.00187	-176.42879
77.69400	-4.00953	-176.77014
77.79400	-4.01313	-176.87137
77.89400	-4.01719	-176.96571
77.99400	-4.02203	-177.10680
78.09400	-4.02813	-177.32343
78.19400	-4.03547	-177.63157
78.29400	-4.03938	-177.75567
78.39400	-4.04328	-177.83974
78.49400	-4.04766	-177.96075
78.59400	-4.05250	-178.10181
78.69400	-4.05781	-178.27445
78.79400	-4.06547	-178.59444
78.89400	-4.06953	-178.72560
78.99400	-4.07391	-178.83091
79.09400	-4.07875	-178.97899
79.19400	-4.08453	-179.15870
79.29400	-4.09156	-179.46100
79.39400	-4.09563	-179.57725
79.49400	-4.09953	-179.65920
79.59400	-4.10391	-179.78850
79.69400	-4.10891	-179.94492
79.79400	-4.11422	-180.11148
79.89400	-4.12172	-180.39699
79.99400	-4.12609	-180.56783
80.09400	-4.13016	-180.65503
80.19400	-4.13453	-180.75943
80.29400	-4.13953	-180.89512
80.39400	-4.14656	-181.13814
80.49400	-4.15156	-181.33014
80.59400	-4.15625	-181.45184
80.69400	-4.16125	-181.60291
80.79400	-4.16688	-181.76806
80.89400	-4.17359	-181.99928
80.99400	-4.18078	-182.32580
81.09400	-4.18359	-182.37086
81.19400	-4.18781	-182.45204
81.29400	-4.19266	-182.59589
81.39400	-4.19813	-182.77150
81.49400	-4.20609	-183.08581
81.59400	-4.21031	-183.24023
81.69400	-4.21391	-183.30333
81.79400	-4.21828	-183.41804
81.89400	-4.22313	-183.54677
81.99400	-4.22859	-183.71885
82.09400	-4.23609	-184.02311
82.19400	-4.24031	-184.17232
82.29400	-4.24484	-184.28323
82.39400	-4.25000	-184.44662
82.49400	-4.25609	-184.64807
82.59400	-4.26250	-184.92889
82.69400	-4.26641	-185.03349
82.79400	-4.27016	-185.11461
82.89400	-4.27469	-185.23051
82.99400	-4.27969	-185.39760
83.09400	-4.28516	-185.56948
83.19400	-4.29234	-185.82949
83.29400	-4.29672	-186.00391
83.39400	-4.30078	-186.08923
83.49400	-4.30547	-186.21518
83.59400	-4.31125	-186.40178
83.69400	-4.31891	-186.71350
83.79400	-4.32328	-186.86968
83.89400	-4.32703	-186.94662
83.99400	-4.33141	-187.05091
84.09400	-4.33656	-187.19794
84.19400	-4.34156	-187.35304
84.29400	-4.34906	-187.61916
84.39400	-4.35375	-187.81056
84.49400	-4.35781	-187.90352
84.59400	-4.36266	-188.03637
84.69400	-4.36828	-188.22418
84.79400	-4.37516	-188.48942
84.89400	-4.37953	-188.63095
84.99400	-4.38344	-188.71054
85.09400	-4.38813	-188.82857
85.19400	-4.39328	-188.98948
85.29400	-4.39938	-189.19308
85.39400	-4.40656	-189.47114
85.49400	-4.41031	-189.58466
85.59400	-4.41422	-189.64933
85.69400	-4.41906	-189.77812
85.79400	-4.42469	-189.95334
85.89400	-4.43094	-190.16688
85.99400	-4.43594	-190.34582
86.09400	-4.44016	-190.45380
86.19400	-4.44484	-190.57150
86.29400	-4.45000	-190.72324
86.39400	-4.45594	-190.91469
86.49400	-4.46344	-191.22151
86.59400	-4.46703	-191.31103
86.69400	-4.47094	-191.37622
86.79400	-4.47563	-191.50412
86.89400	-4.48109	-191.66127
86.99400	-4.48781	-191.89054
87.09400	-4.49281	-192.06832
87.19400	-4.49688	-192.15758
87.29400	-4.50141	-192.27117
87.39400	-4.50641	-192.41518
87.49400	-4.51203	-192.58136
87.59400	-4.52000	-192.86387
87.69400	-4.52469	-193.07037
87.79400	-4.52844	-193.12748
87.89400	-4.53328	-193.24994
87.99400	-4.53859	-193.39630
88.09400	-4.54547	-193.64929
88.19400	-4.54969	-193.77573
88.29400	-4.55375	-193.84909
88.39400	-4.55844	-193.97527
88.49400	-4.56375	-194.12819
88.59400	-4.56953	-194.32612
88.69400	-4.57687	-194.59318
88.79400	-4.58125	-194.75263
88.89400	-4.58516	-194.82176
88.99400	-4.59000	-194.93985
89.09400	-4.59516	-195.09327
89.19400	-4.60156	-195.31986
89.29400	-4.60609	-195.45415
89.39400	-4.61031	-195.54487
89.49400	-4.61469	-195.65850
89.59400	-4.62016	-195.82093
89.69400	-4.62672	-196.03616
89.79400	-4.63516	-196.41262
89.89400	-4.63797	-196.46391
89.99400	-4.64172	-196.51791
90.09400	-4.64656	-196.65746
90.19400	-4.65234	-196.83725
90.29400	-4.65922	-197.10700
90.39400	-4.66359	-197.24984
90.49400	-4.66781	-197.33655
90.59400	-4.67234	-197.44982
90.69400	-4.67719	-197.59397
90.79400	-4.68266	-197.75490
90.89400	-4.69016	-198.04376
90.99400	-4.69438	-198.19243
91.09400	-4.69844	-198.27269
91.19400	-4.70312	-198.39832
91.29400	-4.70875	-198.56274
91.39400	-4.71484	-198.79444
91.49400	-4.71953	-198.93125
91.59400	-4.72375	-199.03503
91.69400	-4.72844	-199.15810
91.79400	-4.73375	-199.31957
91.89400	-4.73953	-199.50253
91.99400	-4.74672	-199.77030
92.09400	-4.75078	-199.89054
92.19400	-4.75484	-199.96755
92.29400	-4.75938	-200.07782
92.39400	-4.76500	-200.24237
92.49400	-4.77234	-200.53270
92.59400	-4.77688	-200.68665
92.69400	-4.78047	-200.74527
92.79400	-4.78484	-200.83043
92.89400	-4.78984	-200.96956
92.99400	-4.79547	-201.13194
93.09400	-4.80203	-201.35114
93.19400	-4.80734	-201.52916
93.29400	-4.81172	-201.62195
93.39400	-4.81672	-201.75411
93.49400	-4.82203	-201.89977
93.59400	-4.82875	-202.11789
93.69400	-4.83391	-202.29119
93.79400	-4.83766	-202.36540
93.89400	-4.84172	-202.44133
93.99400	-4.84641	-202.55247
94.09400	-4.85203	-202.70611
94.19400	-4.86016	-202.99362
94.29400	-4.86469	-203.16216
94.39400	-4.86859	-203.22180
94.49400	-4.87344	-203.33396
94.59400	-4.87891	-203.47224
94.69400	-4.88516	-203.66849
94.79400	-4.88984	-203.82018
94.89400	-4.89391	-203.88769
94.99400	-4.89875	-204.00225
95.09400	-4.90391	-204.14405
95.19400	-4.90984	-204.32609
95.29400	-4.91797	-204.59871
95.39400	-4.92156	-204.73626
95.49400	-4.92516	-204.76483
95.59400	-4.92969	-204.86364
95.69400	-4.93531	-205.01237
95.79400	-4.94219	-205.24250
95.89400	-4.94656	-205.38124
95.99400	-4.95078	-205.44398
96.09400	-4.95516	-205.53142
96.19400	-4.96016	-205.64950
96.29400	-4.96500	-205.76920
96.39400	-4.97156	-205.94114
96.49400	-4.97703	-206.13632
96.59400	-4.98109	-206.20182
96.69400	-4.98562	-206.28718
96.79400	-4.99109	-206.42026
96.89400	-4.99906	-206.66011
96.99400	-5.00391	-206.84619
97.09400	-5.00766	-206.88632
97.19400	-5.01219	-206.96974
97.29400	-5.01750	-207.09123
97.39400	-5.02328	-207.25484
97.49400	-5.03156	-207.53112
97.59400	-5.03547	-207.66078
97.69400	-5.03906	-207.69179
97.79400	-5.04359	-207.77516
97.89400	-5.04906	-207.90373
97.99400	-5.05641	-208.15006
98.09400	-5.06109	-208.29314
98.19400	-5.06453	-208.32722
98.29400	-5.06875	-208.39322
98.39400	-5.07344	-208.48349
98.49400	-5.07891	-208.62983
98.59400	-5.08734	-208.87773
98.69400	-5.09219	-209.08570
98.79400	-5.09578	-209.12082
98.89400	-5.10063	-209.22717
98.99400	-5.10625	-209.35887
99.09400	-5.11313	-209.59546
99.19400	-5.11750	-209.71897
99.29400	-5.12156	-209.77868
99.39400	-5.12594	-209.86193
99.49400	-5.13078	-209.97006
99.59400	-5.13594	-210.10672
99.69400	-5.14266	-210.28075
99.79400	-5.14859	-210.51605
99.89400	-5.15234	-210.57524
99.99400	-5.15703	-210.66608
100.09400	-5.16281	-210.81626
100.19400	-5.17000	-211.07279
100.29400	-5.17422	-211.19031
100.39400	-5.17813	-211.24257
100.49400	-5.18250	-211.32018
100.59400	-5.18734	-211.43468
100.69400	-5.19297	-211.58847
100.79400	-5.20000	-211.77241
100.89400	-5.20563	-211.99983
100.99400	-5.20922	-212.03923
101.09400	-5.21359	-212.11283
101.19400	-5.21875	-212.23085
101.29400	-5.22625	-212.47458
101.39400	-5.23125	-212.64167
101.49400	-5.23516	-212.69424
101.59400	-5.23953	-212.78490
101.69400	-5.24453	-212.90039
101.79400	-5.25031	-213.06278
101.89400	-5.25766	-213.30284
101.99400	-5.26203	-213.46377
102.09400	-5.26594	-213.50659
102.19400	-5.27047	-213.60058
102.29400	-5.27578	-213.72783
102.39400	-5.28266	-213.93865
102.49400	-5.28797	-214.12538
102.59400	-5.29187	-214.17804
102.69400	-5.29609	-214.26389
102.79400	-5.30109	-214.36243
102.89400	-5.30672	-214.51655
102.99400	-5.31438	-214.75737
103.09400	-5.31859	-214.90085
103.19400	-5.32250	-214.94496
103.29400	-5.32719	-215.04475
103.39400	-5.33266	-215.17311
103.49400	-5.33953	-215.39329
103.59400	-5.34438	-215.53916
103.69400	-5.34828	-215.60462
103.79400	-5.35281	-215.68364
103.89400	-5.35781	-215.79751
103.99400	-5.36344	-215.94608
104.09400	-5.37078	-216.17094
104.19400	-5.37531	-216.33357
104.29400	-5.37891	-216.35842
104.39400	-5.38344	-216.43065
104.49400	-5.38875	-216.55799
104.59400	-5.39656	-216.79570
104.69400	-5.40172	-216.99736
104.79400	-5.40547	-217.04698
104.89400	-5.40984	-217.12084
104.99400	-5.41484	-217.23182
105.09400	-5.42031	-217.36790
105.19400	-5.42703	-217.56066
105.29401	-5.43219	-217.73122
105.39401	-5.43609	-217.77451
105.49401	-5.44062	-217.86527
105.59401	-5.44609	-217.98706
105.69401	-5.45375	-218.21184
105.79401	-5.45922	-218.43974
105.89401	-5.46250	-218.45943
105.99401	-5.46656	-218.51785
106.09401	-5.47172	-218.63775
106.19401	-5.47734	-218.80217
106.29401	-5.48453	-219.02332
106.39401	-5.48937	-219.19259
106.49401	-5.49312	-219.23614
106.59401	-5.49797	-219.33222
106.69401	-5.50359	-219.47816
106.79401	-5.51016	-219.68889
106.89401	-5.51484	-219.82940
106.99401	-5.51875	-219.88446
107.09401	-5.52328	-219.97045
107.19401	-5.52844	-220.09121
107.29401	-5.53406	-220.24444
107.39401	-5.54203	-220.49463
107.49401	-5.54625	-220.66662
107.59401	-5.54969	-220.68715
107.69401	-5.55406	-220.76033
107.79401	-5.55891	-220.86209
107.89401	-5.56531	-221.04160
107.99401	-5.57078	-221.23525
108.09401	-5.57547	-221.33398
108.19401	-5.57984	-221.42591
108.29401	-5.58484	-221.52522
108.39401	-5.59016	-221.66324
108.49401	-5.59672	-221.84691
108.59401	-5.60172	-222.00382
108.69401	-5.60562	-222.05457
108.79401	-5.61000	-222.12835
108.89401	-5.61516	-222.23470
108.99401	-5.62219	-222.41805
109.09401	-5.62828	-222.64427
109.19401	-5.63234	-222.70699
109.29401	-5.63641	-222.75776
109.39401	-5.64125	-222.85058
109.49401	-5.64641	-222.95426
109.59401	-5.65375	-223.14245
109.69401	-5.65937	-223.37092
109.79401	-5.66313	-223.40551
109.89401	-5.66766	-223.47505
109.99401	-5.67281	-223.58198
110.09401	-5.67906	-223.72226
110.19401	-5.68453	-223.89129
110.29401	-5.68844	-223.94833
110.39401	-5.69250	-223.99074
110.49401	-5.69719	-224.07097
110.59401	-5.70281	-224.19770
110.69401	-5.71063	-224.38852
110.79401	-5.71562	-224.57698
110.89401	-5.71937	-224.60645
110.99401	-5.72422	-224.67871
111.09401	-5.72937	-224.78342
111.19401	-5.73625	-224.96405
111.29401	-5.74188	-225.15118
111.39401	-5.74578	-225.20451
111.49401	-5.75031	-225.25772
111.59401	-5.75531	-225.35287
111.69401	-5.76063	-225.46041
111.79401	-5.76703	-225.63063
111.89401	-5.77250	-225.80017
111.99401	-5.77625	-225.83671
112.09401	-5.78078	-225.89128
112.19401	-5.78594	-225.98913
112.29401	-5.79359	-226.18881
112.39401	-5.79828	-226.34566
112.49401	-5.80172	-226.34704
112.59401	-5.80609	-226.40322
112.69401	-5.81078	-226.47312
112.79401	-5.81594	-226.57102
112.89401	-5.82172	-226.70095
112.99401	-5.82969	-226.96011
113.09401	-5.83344	-227.01146
113.19401	-5.83750	-227.03671
113.29401	-5.84234	-227.11860
113.39401	-5.84937	-227.25919
113.49401	-5.85531	-227.48804
113.59401	-5.85922	-227.52434
113.69401	-5.86375	-227.58104
113.79401	-5.86906	-227.69293
113.89401	-5.87500	-227.83141
113.99401	-5.88344	-228.08559
114.09401	-5.88750	-228.23688
114.19401	-5.89063	-228.19264
114.29401	-5.89516	-228.26733
114.39401	-5.90063	-228.37414
114.49401	-5.90797	-228.59193
114.59401	-5.91234	-228.70845
114.69401	-5.91609	-228.74409
114.79401	-5.92031	-228.79255
114.89401	-5.92500	-228.87474
114.99401	-5.93016	-228.97185
115.09401	-5.93672	-229.11943
115.19401	-5.94281	-229.33851
115.29401	-5.94672	-229.38059
115.39401	-5.95156	-229.46642
115.49401	-5.95688	-229.58128
115.59401	-5.96391	-229.76145
115.69401	-5.96906	-229.93205
115.79401	-5.97297	-229.96776
115.89401	-5.97734	-230.03928
115.99401	-5.98234	-230.13690
116.09401	-5.98766	-230.24526
116.19401	-5.99469	-230.43115
116.29401	-5.99984	-230.60724
116.39401	-6.00359	-230.63482
116.49401	-6.00797	-230.68386
116.59401	-6.01328	-230.79084
116.69401	-6.02016	-230.96521
116.79401	-6.02578	-231.16633
116.89401	-6.02984	-231.22314
116.99401	-6.03406	-231.27118
117.09401	-6.03906	-231.36477
117.19401	-6.04453	-231.50036
117.29401	-6.05125	-231.66925
117.39401	-6.05672	-231.86338
117.49401	-6.06031	-231.85915
117.59401	-6.06484	-231.92707
117.69401	-6.07000	-232.04711
117.79401	-6.07672	-232.19649
117.89401	-6.08266	-232.40793
117.99401	-6.08641	-232.44479
118.09401	-6.09047	-232.48677
118.19401	-6.09516	-232.55351
118.29401	-6.10047	-232.66749
118.39401	-6.10750	-232.84487
118.49401	-6.11375	-233.07887
118.59401	-6.11750	-233.10874
118.69401	-6.12203	-233.17406
118.79401	-6.12688	-233.26784
118.89401	-6.13313	-233.40788
118.99401	-6.13922	-233.61838
119.09401	-6.14313	-233.67493
119.19401	-6.14750	-233.72278
119.29401	-6.15234	-233.80989
119.39401	-6.15781	-233.93619
119.49401	-6.16438	-234.08341
119.59401	-6.17000	-234.29461
119.69401	-6.17359	-234.30480
119.79401	-6.17797	-234.35920
119.89401	-6.18297	-234.44614
119.99401	-6.18906	-234.56860
120.09401	-6.19563	-234.78390
120.19401	-6.19984	-234.86139
120.29401	-6.20422	-234.90708
120.39401	-6.20922	-234.98929
120.49401	-6.21438	-235.10072
120.59401	-6.22094	-235.22840
120.69401	-6.22687	-235.44577
120.79401	-6.23047	-235.45462
120.89401	-6.23484	-235.50168
120.99401	-6.24000	-235.60040
121.09401	-6.24703	-235.76675
121.19401	-6.25219	-235.94014
121.29401	-6.25609	-235.96546
121.39401	-6.26031	-236.00285
121.49401	-6.26516	-236.08816
121.59401	-6.27063	-236.19245
121.69401	-6.27750	-236.34514
121.79401	-6.28391	-236.57694
121.89401	-6.28781	-236.61765
121.99401	-6.29234	-236.67052
122.09401	-6.29734	-236.75492
122.19401	-6.30406	-236.91061
122.29401	-6.30984	-237.09570
122.39401	-6.31359	-237.12444
122.49401	-6.31750	-237.15618
122.59401	-6.32219	-237.22425
122.69401	-6.32781	-237.34701
122.79401	-6.33469	-237.51138
122.89401	-6.34047	-237.71317
122.99401	-6.34453	-237.76287
123.09401	-6.34922	-237.83182
123.19401	-6.35453	-237.94153
123.29401	-6.36203	-238.14844
123.39401	-6.36703	-238.32949
123.49401	-6.37047	-238.32998
123.59401	-6.37453	-238.37006
123.69401	-6.37906	-238.43844
123.79401	-6.38406	-238.54549
123.89401	-6.39016	-238.68103
123.99401	-6.39734	-238.93984
124.09401	-6.40125	-238.98850
124.19401	-6.40563	-239.04234
124.29401	-6.41063	-239.14379
124.39401	-6.41703	-239.28277
124.49401	-6.42250	-239.45163
124.59401	-6.42656	-239.49729
124.69401	-6.43078	-239.54229
124.79401	-6.43563	-239.61715
124.89401	-6.44063	-239.72479
124.99401	-6.44625	-239.84474
125.09401	-6.45328	-240.06784
125.19401	-6.45734	-240.12429
125.29401	-6.46172	-240.16650
125.39401	-6.46672	-240.26048
125.49401	-6.47312	-240.39386
125.59401	-6.47938	-240.59096
125.69401	-6.48344	-240.63846
125.79401	-6.48781	-240.68309
125.89401	-6.49281	-240.77012
125.99401	-6.49828	-240.86842
126.09401	-6.50484	-241.01794
126.19401	-6.51047	-241.20328
126.29401	-6.51406	-241.20523
126.39401	-6.51844	-241.24745
126.49401	-6.52359	-241.33308
126.59401	-6.53047	-241.48245
126.69401	-6.53641	-241.69590
126.79401	-6.54016	-241.70786
126.89401	-6.54391	-241.72607
126.99401	-6.54828	-241.76274
127.09401	-6.55344	-241.83965
127.19401	-6.55984	-241.98161
127.29401	-6.56766	-242.26235
127.39401	-6.57172	-242.30093
127.49401	-6.57609	-242.34746
127.59401	-6.58125	-242.43218
127.69401	-6.58781	-242.56741
127.79401	-6.59297	-242.70980
127.89401	-6.59703	-242.74372
127.99401	-6.60125	-242.78435
128.09401	-6.60609	-242.85528
128.19401	-6.61109	-242.94224
128.29401	-6.61766	-243.06980
128.39401	-6.62391	-243.28236
128.49401	-6.62750	-243.28700
128.59401	-6.63187	-243.32978
128.69401	-6.63688	-243.40782
128.79401	-6.64297	-243.53163
128.89401	-6.64937	-243.72286
128.99401	-6.65344	-243.75752
129.09401	-6.65766	-243.80180
129.19401	-6.66250	-243.85530
129.29401	-6.66750	-243.93174
129.39401	-6.67313	-244.02945
129.49401	-6.68063	-244.25578
129.59401	-6.68437	-244.28013
129.69401	-6.68859	-244.30135
129.79401	-6.69359	-244.36738
129.89401	-6.69953	-244.48618
129.99401	-6.70813	-244.77454
130.09401	-6.71156	-244.78453
130.19401	-6.71547	-244.79102
130.29401	-6.72062	-244.87121
130.39401	-6.72687	-245.01838
130.49401	-6.73437	-245.21594
130.59401	-6.73922	-245.38739
130.69401	-6.74203	-245.33659
130.79401	-6.74641	-245.36909
130.89401	-6.75141	-245.45437
130.99401	-6.75703	-245.57044
131.09401	-6.76359	-245.77001
131.19401	-6.76750	-245.80517
131.29401	-6.77141	-245.83401
131.39401	-6.77609	-245.89765
131.49401	-6.78125	-245.99314
131.59401	-6.78734	-246.11805
131.69401	-6.79500	-246.39224
131.79401	-6.79828	-246.39118
131.89401	-6.80234	-246.41240
131.99401	-6.80734	-246.48826
132.09401	-6.81359	-246.62380
132.19401	-6.82016	-246.82911
132.29401	-6.82438	-246.87999
132.39401	-6.82859	-246.91084
132.49401	-6.83328	-246.98241
132.59401	-6.83859	-247.07605
132.69401	-6.84500	-247.20317
132.79401	-6.85156	-247.44773
132.89401	-6.85500	-247.45087
132.99401	-6.85922	-247.47920
133.09401	-6.86422	-247.56114
133.19401	-6.87047	-247.69619
133.29401	-6.87703	-247.90657
133.39401	-6.88063	-247.92191
133.49401	-6.88469	-247.94307
133.59401	-6.88937	-248.01035
133.69401	-6.89484	-248.10785
133.79401	-6.90094	-248.24180
133.89401	-6.90828	-248.49862
133.99401	-6.91188	-248.51003
134.09401	-6.91625	-248.54842
134.19401	-6.92094	-248.60711
134.29401	-6.92656	-248.70078
134.39401	-6.93297	-248.88007
134.49401	-6.93719	-248.93852
134.59401	-6.94141	-248.96811
134.69401	-6.94594	-249.02119
134.79401	-6.95141	-249.10913
134.89401	-6.95766	-249.24675
134.99401	-6.96516	-249.50272
135.09401	-6.96891	-249.51991
135.19401	-6.97313	-249.54602
135.29401	-6.97797	-249.62272
135.39401	-6.98406	-249.73239
135.49401	-6.99047	-249.94610
135.59401	-6.99469	-249.98295
135.69401	-6.99875	-250.00593
135.79401	-7.00313	-250.05484
135.89401	-7.00844	-250.14499
135.99401	-7.01453	-250.28256
136.09401	-7.02172	-250.50840
136.19401	-7.02516	-250.52390
136.29401	-7.02906	-250.53224
136.39401	-7.03391	-250.59292
136.49401	-7.04031	-250.71967
136.59401	-7.04781	-250.98434
136.69401	-7.05156	-251.00487
136.79401	-7.05562	-251.02818
136.89401	-7.06016	-251.07569
136.99401	-7.06531	-251.15043
137.09401	-7.07078	-251.27164
137.19401	-7.07844	-251.48198
137.29401	-7.08234	-251.55056
137.39401	-7.08641	-251.55491
137.49401	-7.09125	-251.63028
137.59401	-7.09734	-251.75530
137.69401	-7.10406	-251.96582
137.79401	-7.10828	-252.00945
137.89401	-7.11250	-252.05031
137.99401	-7.11734	-252.13066
138.09401	-7.12297	-252.24584
138.19401	-7.12906	-252.37766
138.29401	-7.13562	-252.61700
138.39401	-7.13875	-252.59906
138.49401	-7.14297	-252.60979
138.59401	-7.14781	-252.69240
138.69401	-7.15406	-252.82171
138.79401	-7.16125	-253.05471
138.89401	-7.16563	-253.12230
138.99401	-7.16984	-253.15672
139.09401	-7.17438	-253.20604
139.19401	-7.17938	-253.29942
139.29401	-7.18547	-253.41597
139.39401	-7.19156	-253.62518
139.49401	-7.19531	-253.64044
139.59401	-7.19984	-253.69015
139.69401	-7.20500	-253.78281
139.79401	-7.21125	-253.92559
139.89401	-7.21750	-254.11278
139.99401	-7.22188	-254.18386
140.09401	-7.22625	-254.21914
140.19401	-7.23063	-254.28554
140.29401	-7.23547	-254.35981
140.39401	-7.24141	-254.47908
140.49401	-7.24797	-254.68448
140.59401	-7.25172	-254.70805
140.69401	-7.25594	-254.73163
140.79401	-7.26078	-254.79874
140.89401	-7.26672	-254.92185
140.99401	-7.27469	-255.18459
141.09401	-7.27875	-255.25558
141.19401	-7.28266	-255.26845
141.29401	-7.28734	-255.32573
141.39401	-7.29250	-255.40656
141.49401	-7.29828	-255.51963
141.59401	-7.30500	-255.72205
141.69401	-7.30891	-255.74747
141.79401	-7.31297	-255.76878
141.89401	-7.31781	-255.83005
141.99401	-7.32312	-255.92056
142.09401	-7.33047	-256.12056
142.19401	-7.33516	-256.22085
142.29401	-7.33922	-256.22562
142.39401	-7.34359	-256.25941
142.49401	-7.34859	-256.32536
142.59401	-7.35453	-256.42428
142.69401	-7.36203	-256.65337
142.79401	-7.36578	-256.67211
142.89401	-7.37000	-256.68001
142.99401	-7.37469	-256.73363
143.09401	-7.38016	-256.80861
143.19401	-7.38719	-256.98879
143.29401	-7.39156	-257.04545
143.39401	-7.39594	-257.05770
143.49401	-7.40031	-257.09277
143.59401	-7.40516	-257.13795
143.69401	-7.41094	-257.22912
143.79401	-7.41875	-257.45022
143.89401	-7.42266	-257.47618
143.99401	-7.42672	-257.47639
144.09401	-7.43172	-257.52956
144.19401	-7.43781	-257.63270
144.29401	-7.44469	-257.82984
144.39401	-7.44875	-257.84537
144.49401	-7.45266	-257.83587
144.59401	-7.45734	-257.85977
144.69401	-7.46219	-257.91919
144.79401	-7.46750	-257.98443
144.89401	-7.47484	-258.18267
144.99401	-7.47891	-258.20878
145.09401	-7.48297	-258.20768
145.19401	-7.48797	-258.25614
145.29401	-7.49391	-258.35112
145.39401	-7.50078	-258.53175
145.49401	-7.50469	-258.53452
145.59401	-7.50844	-258.51345
145.69401	-7.51312	-258.53121
145.79401	-7.51813	-258.58709
145.89401	-7.52375	-258.66842
145.99401	-7.53250	-258.91039
146.09401	-7.53656	-258.96135
146.19401	-7.54078	-258.94454
146.29401	-7.54547	-258.99190
146.39401	-7.55094	-259.05967
146.49401	-7.55781	-259.22340
146.59401	-7.56203	-259.25708
146.69401	-7.56594	-259.23878
146.79401	-7.57062	-259.26408
146.89401	-7.57641	-259.36583
146.99401	-7.58344	-259.50378
147.09401	-7.59000	-259.72918
147.19401	-7.59297	-259.65673
147.29401	-7.59703	-259.64692
147.39401	-7.60187	-259.70453
147.49401	-7.60766	-259.79829
147.59401	-7.61516	-260.01623
147.69401	-7.61922	-260.04502
147.79401	-7.62312	-260.03876
147.89401	-7.62734	-260.04082
147.99401	-7.63203	-260.09411
148.09401	-7.63750	-260.17171
148.19401	-7.64531	-260.36650
148.29401	-7.65000	-260.48180
148.39401	-7.65406	-260.46693
148.49401	-7.65875	-260.51441
148.59401	-7.66453	-260.60084
148.69401	-7.67156	-260.80129
148.79401	-7.67547	-260.80230
148.89401	-7.67969	-260.81082
148.99401	-7.68453	-260.85380
149.09401	-7.68984	-260.92362
149.19401	-7.69531	-261.01822
149.29401	-7.70313	-261.21351
149.39401	-7.70672	-261.25047
149.49401	-7.71031	-261.20991
149.59401	-7.71500	-261.24689
149.69401	-7.72063	-261.33224
149.79401	-7.72844	-261.54926
149.89401	-7.73281	-261.61015
149.99401	-7.73672	-261.59894
150.09401	-7.74125	-261.62538
150.19401	-7.74656	-261.70143
150.29401	-7.75266	-261.82359
150.39401	-7.75984	-262.02992
150.49401	-7.76344	-262.02807
150.59401	-7.76734	-262.01609
150.69401	-7.77219	-262.05525
150.79401	-7.77781	-262.16030
150.89401	-7.78484	-262.34713
150.99401	-7.78922	-262.38611
151.09401	-7.79328	-262.38444
151.19401	-7.79781	-262.42337
151.29401	-7.80297	-262.48348
151.39401	-7.80875	-262.59309
151.49401	-7.81594	-262.78743
151.59401	-7.81984	-262.80963
151.69401	-7.82391	-262.80361
151.79401	-7.82891	-262.85994
151.89401	-7.83453	-262.94813
151.99401	-7.84109	-263.10673
152.09401	-7.84563	-263.15737
152.19401	-7.84969	-263.15239
152.29401	-7.85422	-263.18419
152.39401	-7.85922	-263.23584
152.49401	-7.86516	-263.33606
152.59401	-7.87313	-263.57827
152.69401	-7.87687	-263.59335
152.79401	-7.88063	-263.55979
152.89401	-7.88516	-263.58175
152.99401	-7.89094	-263.67545
153.09401	-7.89844	-263.87846
153.19401	-7.90281	-263.93372
153.29401	-7.90688	-263.91625
153.39401	-7.91156	-263.95845
153.49401	-7.91703	-264.03400
153.59401	-7.92234	-264.11963
153.69401	-7.92922	-264.27490
153.79401	-7.93328	-264.30142
153.89401	-7.93734	-264.30178
153.99401	-7.94234	-264.35468
154.09401	-7.94813	-264.45177
154.19401	-7.95563	-264.65580
154.29401	-7.96016	-264.71633
154.39401	-7.96406	-264.69830
154.49401	-7.96844	-264.72542
154.59401	-7.97391	-264.79921
154.69401	-7.98016	-264.92906
154.79401	-7.98766	-265.17791
154.89401	-7.99094	-265.16575
154.99401	-7.99547	-265.18089
155.09401	-8.00078	-265.27610
155.19401	-8.00672	-265.38518
155.29401	-8.01203	-265.49631
155.39401	-8.01563	-265.48228
155.49401	-8.01953	-265.47584
155.59401	-8.02406	-265.50272
155.69401	-8.02906	-265.56209
155.79401	-8.03516	-265.67119
155.89401	-8.04344	-265.91417
155.99401	-8.04766	-265.97807
156.09401	-8.05156	-265.95351
156.19401	-8.05625	-265.98841
156.29401	-8.06172	-266.07543
156.39401	-8.06797	-266.22179
156.49401	-8.07219	-266.24456
156.59401	-8.07625	-266.24608
156.69401	-8.08078	-266.27904
156.79401	-8.08594	-266.33048
156.89401	-8.09172	-266.41789
156.99401	-8.09922	-266.61587
157.09401	-8.10391	-266.69845
157.19401	-8.10813	-266.68975
157.29401	-8.11313	-266.74291
157.39401	-8.11906	-266.85268
157.49401	-8.12547	-267.01683
157.59401	-8.12969	-267.03632
157.69401	-8.13391	-267.02243
157.79401	-8.13828	-267.04395
157.89401	-8.14313	-267.09023
157.99401	-8.14844	-267.17433
158.09401	-8.15531	-267.32880
158.19401	-8.15953	-267.36656
158.29401	-8.16391	-267.35789
158.39401	-8.16891	-267.40822
158.49401	-8.17453	-267.48124
158.59401	-8.18109	-267.61937
158.69401	-8.18578	-267.67823
158.79401	-8.19000	-267.67334
158.89401	-8.19453	-267.68449
158.99401	-8.19969	-267.74859
159.09401	-8.20516	-267.81282
159.19401	-8.21250	-267.96973
159.29401	-8.21672	-268.01023
159.39401	-8.22063	-267.97578
159.49401	-8.22531	-267.98809
159.59401	-8.23047	-268.03368
159.69401	-8.23797	-268.19855
159.79401	-8.24297	-268.29726
159.89401	-8.24734	-268.29472
159.99401	-8.25172	-268.30417
160.09401	-8.25687	-268.33090
160.19401	-8.26234	-268.39840
160.29401	-8.27000	-268.55946
160.39401	-8.27453	-268.65789
160.49401	-8.27828	-268.60338
160.59401	-8.28297	-268.61995
160.69401	-8.28859	-268.68910
160.79401	-8.29609	-268.88976
160.89401	-8.30016	-268.89151
160.99401	-8.30391	-268.85903
161.09401	-8.30797	-268.84222
161.19401	-8.31297	-268.87119
161.29401	-8.31859	-268.97094
161.39401	-8.32609	-269.13899
161.49401	-8.33109	-269.23174
161.59401	-8.33469	-269.17189
161.69401	-8.33953	-269.19338
161.79401	-8.34500	-269.24902
161.89401	-8.35281	-269.45397
161.99401	-8.35719	-269.49853
162.09401	-8.36094	-269.45540
162.19401	-8.36547	-269.46309
162.29401	-8.37047	-269.51471
162.39401	-8.37594	-269.57527
162.49401	-8.38375	-269.75036
162.59401	-8.38750	-269.78889
162.69401	-8.39109	-269.72350
162.79401	-8.39578	-269.74690
162.89401	-8.40109	-269.79655
162.99401	-8.40844	-269.95888
163.09401	-8.41328	-270.02785
163.19401	-8.41734	-270.01035
163.29401	-8.42219	-270.02370
163.39401	-8.42766	-270.08530
163.49401	-8.43406	-270.20666
163.59401	-8.44250	-270.50489
163.69401	-8.44531	-270.43113
163.79401	-8.44906	-270.39635
163.89401	-8.45375	-270.42934
163.99401	-8.45906	-270.48847
164.09401	-8.46594	-270.65286
164.19401	-8.47016	-270.66258
164.29401	-8.47406	-270.63990
164.39401	-8.47859	-270.65319
164.49401	-8.48359	-270.70531
164.59401	-8.48922	-270.78027
164.69401	-8.49641	-270.94474
164.79401	-8.50047	-270.97368
164.89401	-8.50484	-270.95881
164.99401	-8.50953	-270.98092
165.09401	-8.51531	-271.05236
165.19401	-8.52313	-271.28106
165.29401	-8.52734	-271.32425
165.39401	-8.53109	-271.27159
165.49401	-8.53547	-271.26789
165.59401	-8.54063	-271.33009
165.69401	-8.54641	-271.40641
165.79401	-8.55422	-271.59956
165.89401	-8.55797	-271.61521
165.99401	-8.56188	-271.57080
166.09401	-8.56656	-271.60099
166.19401	-8.57203	-271.67177
166.29401	-8.57938	-271.84001
166.39401	-8.58438	-271.92801
166.49401	-8.58797	-271.88244
166.59401	-8.59219	-271.87294
166.69401	-8.59719	-271.90334
166.79401	-8.60312	-272.00451
166.89401	-8.61078	-272.20160
166.99401	-8.61500	-272.25754
167.09401	-8.61891	-272.21358
167.19401	-8.62359	-272.22806
167.29401	-8.62922	-272.31032
167.39401	-8.63563	-272.44678
167.49401	-8.64031	-272.50296
167.59401	-8.64453	-272.48991
167.69401	-8.64891	-272.49190
167.79401	-8.65391	-272.53634
167.89401	-8.65969	-272.62756
167.99401	-8.66750	-272.81821
168.09401	-8.67188	-272.88163
168.19401	-8.67547	-272.82947
168.29401	-8.67984	-272.82533
168.39401	-8.68500	-272.86592
168.49401	-8.69219	-273.02924
168.59401	-8.69734	-273.12881
168.69401	-8.70141	-273.11087
168.79401	-8.70563	-273.10210
168.89401	-8.71063	-273.13140
168.99401	-8.71594	-273.19607
169.09401	-8.72297	-273.33933
169.19401	-8.72781	-273.42114
169.29401	-8.73188	-273.38564
169.39401	-8.73641	-273.39348
169.49401	-8.74172	-273.43789
169.59401	-8.74906	-273.59360
169.69401	-8.75438	-273.68972
169.79401	-8.75797	-273.64329
169.89401	-8.76219	-273.62788
169.99401	-8.76703	-273.64987
170.09401	-8.77266	-273.71997
170.19401	-8.78000	-273.87494
170.29401	-8.78453	-273.94146
170.39401	-8.78859	-273.90110
170.49401	-8.79359	-273.91723
170.59401	-8.79922	-273.98488
170.69401	-8.80719	-274.17856
170.79401	-8.81203	-274.26293
170.89401	-8.81594	-274.22342
170.99401	-8.82047	-274.23406
171.09401	-8.82547	-274.27837
171.19401	-8.83094	-274.36045
171.29401	-8.83766	-274.50451
171.39401	-8.84125	-274.50258
171.49401	-8.84500	-274.45185
171.59401	-8.84953	-274.46541
171.69401	-8.85484	-274.52904
171.79401	-8.86156	-274.65513
171.89401	-8.86734	-274.78120
171.99401	-8.87172	-274.78060
172.09401	-8.87625	-274.78349
172.19401	-8.88141	-274.83252
172.29401	-8.88672	-274.89278
172.39401	-8.89328	-275.02087
172.49401	-8.89828	-275.11331
172.59401	-8.90219	-275.06292
172.69401	-8.90656	-275.05997
172.79401	-8.91203	-275.10801
172.89401	-8.91953	-275.29079
172.99401	-8.92453	-275.37385
173.09401	-8.92844	-275.32896
173.19401	-8.93297	-275.33299
173.29401	-8.93828	-275.38362
173.39401	-8.94359	-275.45258
173.49401	-8.95016	-275.56890
173.59401	-8.95531	-275.66996
173.69401	-8.95922	-275.61900
173.79401	-8.96375	-275.61867
173.89401	-8.96875	-275.65852
173.99401	-8.97563	-275.78613
174.09401	-8.98078	-275.88719
174.19401	-8.98469	-275.85059
174.29401	-8.98906	-275.84928
174.39401	-8.99406	-275.87786
174.49401	-8.99969	-275.94775
174.59401	-9.00703	-276.09050
174.69401	-9.01172	-276.16045
174.79401	-9.01547	-276.10064
174.89401	-9.02016	-276.10475
174.99401	-9.02562	-276.16230
175.09401	-9.03250	-276.29289
175.19401	-9.03734	-276.35297
175.29401	-9.04156	-276.32856
175.39401	-9.04594	-276.31769
175.49401	-9.05094	-276.33592
175.59401	-9.05656	-276.40676
175.69401	-9.06469	-276.60033
175.79401	-9.06891	-276.66622
175.89401	-9.07250	-276.58913
175.99401	-9.07703	-276.57977
176.09401	-9.08234	-276.61476
176.19401	-9.08922	-276.74657
176.29401	-9.09422	-276.82325
176.39401	-9.09813	-276.79035
176.49401	-9.10281	-276.78612
176.59401	-9.10766	-276.81741
176.69401	-9.11297	-276.86685
176.79401	-9.12094	-277.03732
176.89401	-9.12578	-277.13323
176.99401	-9.12953	-277.05616
177.09401	-9.13391	-277.04850
177.19401	-9.13906	-277.07937
177.29401	-9.14609	-277.20138
177.39401	-9.15125	-277.31043
177.49401	-9.15516	-277.26033
177.59401	-9.15969	-277.25491
177.69401	-9.16484	-277.28066
177.79401	-9.17047	-277.35385
177.89401	-9.17703	-277.46308
177.99401	-9.18203	-277.53061
178.09401	-9.18594	-277.48635
178.19401	-9.19063	-277.48188
178.29401	-9.19594	-277.52352
178.39401	-9.20297	-277.63474
178.49401	-9.20844	-277.75559
178.59401	-9.21203	-277.68967
178.69401	-9.21609	-277.64693
178.79401	-9.22078	-277.66341
178.89401	-9.22609	-277.70111
178.99401	-9.23344	-277.82542
179.09401	-9.23906	-277.97389
179.19401	-9.24281	-277.89539
179.29401	-9.24734	-277.88088
179.39401	-9.25266	-277.92022
179.49401	-9.26047	-278.06199
179.59401	-9.26609	-278.23976
179.69401	-9.26969	-278.15634
179.79401	-9.27438	-278.14481
179.89401	-9.27953	-278.19100
179.99401	-9.28516	-278.31417
180.09401	-9.29250	-278.46068
180.19401	-9.29625	-278.45827
180.29401	-9.29953	-278.36755
180.39401	-9.30375	-278.33670
180.49401	-9.30859	-278.34672
180.59401	-9.31562	-278.46724
180.69401	-9.32156	-278.62000
180.79401	-9.32594	-278.59977
180.89401	-9.33000	-278.57873
180.99401	-9.33469	-278.57143
181.09401	-9.33984	-278.62862
181.19401	-9.34656	-278.73167
181.29401	-9.35203	-278.83723
181.39401	-9.35625	-278.79879
181.49401	-9.36094	-278.79348
181.59401	-9.36641	-278.84296
181.69401	-9.37406	-279.00776
181.79401	-9.37891	-279.08486
181.89401	-9.38250	-279.00434
181.99401	-9.38656	-278.96479
182.09401	-9.39141	-278.98008
182.19401	-9.39672	-279.03399
182.29401	-9.40438	-279.17105
182.39401	-9.40953	-279.30552
182.49401	-9.41328	-279.22416
182.59401	-9.41781	-279.21179
182.69401	-9.42313	-279.24377
182.79401	-9.42969	-279.35335
182.89401	-9.43484	-279.42601
182.99401	-9.43891	-279.39552
183.09401	-9.44328	-279.37296
183.19401	-9.44828	-279.41239
183.29401	-9.45391	-279.46731
183.39401	-9.46109	-279.59549
183.49401	-9.46625	-279.67456
183.59401	-9.47000	-279.55702
183.69401	-9.47453	-279.44288
183.74201	-9.47672	-278.94166
183.84201	-9.48234	-278.63798
183.94201	-9.48922	-278.82689
184.04201	-9.49344	-278.84945
184.14201	-9.49750	-278.85404
184.24201	-9.50219	-278.90089
184.34201	-9.50750	-278.97736
184.44201	-9.51312	-279.08486
184.54201	-9.52016	-279.24529
184.64201	-9.52469	-279.30078
184.74201	-9.52859	-279.23211
184.84201	-9.53375	-279.21867
184.94201	-9.54031	-279.27616
185.04201	-9.54750	-279.44487
185.14201	-9.55125	-279.35416
185.24201	-9.55484	-279.28326
185.34201	-9.55906	-279.26800
185.44201	-9.56391	-279.31938
185.54201	-9.56953	-279.40589
185.64201	-9.57703	-279.60068
185.74201	-9.58172	-279.65885
185.84201	-9.58578	-279.60974
185.94201	-9.59062	-279.61445
186.04201	-9.59625	-279.66231
186.14201	-9.60313	-279.80813
186.24201	-9.60766	-279.80277
186.34201	-9.61172	-279.77160
186.44201	-9.61656	-279.78444
186.54201	-9.62188	-279.85990
186.64201	-9.62750	-279.93467
186.74201	-9.63453	-280.09504
186.84201	-9.63828	-280.05001
186.94201	-9.64234	-280.00268
187.04201	-9.64703	-280.01517
187.14201	-9.65250	-280.09611
187.24201	-9.65938	-280.25210
187.34201	-9.66438	-280.29069
187.44201	-9.66859	-280.26816
187.54201	-9.67344	-280.26906
187.64201	-9.67875	-280.32082
187.74201	-9.68438	-280.37190
187.84201	-9.69125	-280.56806
187.94201	-9.69516	-280.51999
188.04201	-9.69938	-280.48673
188.14201	-9.70453	-280.54813
188.24201	-9.71016	-280.61754
188.34201	-9.71656	-280.76142
188.44201	-9.72063	-280.73934
188.54201	-9.72453	-280.68590
188.64201	-9.72875	-280.66605
188.74201	-9.73344	-280.69153
188.84201	-9.73891	-280.76082
188.94201	-9.74672	-280.96357
189.04201	-9.75172	-281.03477
189.14201	-9.75641	-280.99495
189.24201	-9.76188	-281.03220
189.34201	-9.76766	-281.09452
189.44201	-9.77375	-281.21990
189.54201	-9.77750	-281.16104
189.64201	-9.78141	-281.10370
189.74201	-9.78594	-281.11699
189.84201	-9.79094	-281.16035
189.94201	-9.79641	-281.21841
190.04201	-9.80422	-281.40062
190.14201	-9.80859	-281.42822
190.24201	-9.81250	-281.35738
190.34201	-9.81703	-281.34647
190.44201	-9.82266	-281.39761
190.54201	-9.83016	-281.59744
190.64201	-9.83484	-281.63347
190.74201	-9.83875	-281.55378
190.84201	-9.84328	-281.53458
190.94201	-9.84813	-281.54710
191.04201	-9.85313	-281.58021
191.14201	-9.86031	-281.73998
191.24201	-9.86500	-281.78421
191.34201	-9.86906	-281.72281
191.44201	-9.87375	-281.71501
191.54201	-9.87937	-281.77440
191.64201	-9.88719	-281.94264
191.74201	-9.89156	-281.96660
191.84201	-9.89516	-281.89403
191.94201	-9.89953	-281.85859
192.04201	-9.90422	-281.88068
192.14201	-9.90984	-281.93516
192.24201	-9.91734	-282.10080
192.34201	-9.92203	-282.14663
192.44201	-9.92609	-282.08801
192.54201	-9.93078	-282.07186
192.64201	-9.93609	-282.10425
192.74201	-9.94281	-282.24215
192.84201	-9.94750	-282.26969
192.94201	-9.95156	-282.21655
193.04201	-9.95609	-282.20519
193.14201	-9.96125	-282.22492
193.24201	-9.96688	-282.27219
193.34201	-9.97422	-282.44323
193.44201	-9.97797	-282.39366
193.54201	-9.98203	-282.33650
193.64201	-9.98688	-282.34464
193.74201	-9.99281	-282.40192
193.84201	-10.00109	-282.62416
193.94201	-10.00547	-282.62106
194.04201	-10.00938	-282.52313
194.14201	-10.01406	-282.50057
194.24201	-10.01828	-282.48540
194.34201	-10.02313	-282.50417
194.44201	-10.02984	-282.61691
194.54201	-10.03422	-282.64597
194.64201	-10.03844	-282.59507
194.74201	-10.04313	-282.58005
194.84201	-10.04875	-282.61793
194.94201	-10.05656	-282.81087
195.04201	-10.06078	-282.77931
195.14201	-10.06469	-282.70888
195.24201	-10.06906	-282.68197
195.34201	-10.07422	-282.70265
195.44201	-10.08063	-282.80094
195.54201	-10.09031	-283.11843
195.64201	-10.09328	-283.00688
195.74201	-10.09672	-282.86636
195.84201	-10.10172	-282.87464
195.94201	-10.10750	-282.94680
196.04201	-10.11469	-283.13756
196.14201	-10.11828	-283.07775
196.24201	-10.12219	-283.01135
196.34201	-10.12672	-282.99481
196.44201	-10.13203	-283.04213
196.54201	-10.13797	-283.11929
196.64201	-10.14516	-283.27507
196.74201	-10.14922	-283.26029
196.84201	-10.15281	-283.16340
196.94201	-10.15719	-283.13741
197.04201	-10.16266	-283.17791
197.14201	-10.17063	-283.37213
197.24201	-10.17547	-283.41115
197.34201	-10.17906	-283.32362
197.44201	-10.18359	-283.29483
197.54201	-10.18844	-283.32138
197.64201	-10.19422	-283.38450
197.74201	-10.20203	-283.56215
197.84201	-10.20672	-283.62569
197.94201	-10.21031	-283.50508
198.04201	-10.21469	-283.46685
198.14201	-10.21969	-283.49128
198.24201	-10.22641	-283.61410
198.34201	-10.23125	-283.65612
198.44201	-10.23563	-283.62533
198.54201	-10.24031	-283.62983
198.64201	-10.24578	-283.67454
198.74201	-10.25156	-283.73888
198.84201	-10.25906	-283.91272
198.94201	-10.26250	-283.84167
199.04201	-10.26641	-283.76579
199.14201	-10.27125	-283.76517
199.24201	-10.27688	-283.82865
199.34201	-10.28391	-284.00281
199.44201	-10.28875	-284.02632
199.54201	-10.29266	-283.94708
199.64201	-10.29719	-283.92488
[truncated: 523 more rows]
