# Supplementary material for: Strengthening of 3D Printed Fused Deposition Manufactured Parts Using the Fill Compositing Technique
Source: PLoS One. 2015 Apr 16;10(4):e0122915. doi: 10.1371/journal.pone.0122915 (PMC4400136; doi:10.1371/journal.pone.0122915)
Supplement: S1 File — This is the raw data and information on all the samples presented in this manuscript. (ZIP) [file pone.0122915.s001.zip › Specimen_RawData_133.csv]

Time	Extension	Load
(sec)	(mm)	(N)
0.00000	0.00000	0.01749
0.10000	0.00000	0.02257
0.20000	-0.00094	0.02137
0.30000	-0.00984	0.01900
0.40000	-0.01734	0.01484
0.50000	-0.02469	0.02092
0.60000	-0.03344	0.01376
0.70000	-0.03703	0.01683
0.80000	-0.04156	0.01952
0.90000	-0.04672	0.01772
1.00000	-0.05313	0.01732
1.10000	-0.05828	0.01748
1.20000	-0.06219	0.02268
1.30000	-0.06625	0.02141
1.40000	-0.07094	0.01854
1.50000	-0.07578	0.01849
1.60000	-0.08141	0.01784
1.70000	-0.08828	0.02153
1.80000	-0.09219	0.01657
1.90000	-0.09641	0.01812
2.00000	-0.10125	0.02491
2.10000	-0.10719	0.02275
2.20000	-0.11516	0.02155
2.30000	-0.11984	0.01862
2.40000	-0.12375	0.01817
2.50000	-0.12844	0.01985
2.60000	-0.13328	0.01787
2.70000	-0.13891	0.01938
2.80000	-0.14563	0.02235
2.90000	-0.14969	0.02498
3.00000	-0.15406	0.02464
3.10000	-0.15875	0.02171
3.20000	-0.16469	0.02168
3.30000	-0.17094	0.01548
3.40000	-0.17547	0.01695
3.50000	-0.17969	0.02518
3.60000	-0.18453	0.02295
3.70000	-0.18984	0.01964
3.80000	-0.19578	0.01501
3.90000	-0.20281	0.02337
4.00000	-0.20656	0.02024
4.10000	-0.21109	0.01390
4.20000	-0.21609	0.02471
4.30000	-0.22156	0.02308
4.40000	-0.22797	0.01710
4.50000	-0.23250	0.02068
4.60000	-0.23672	0.01918
4.70000	-0.24141	0.01577
4.80000	-0.24688	0.02102
4.90000	-0.25266	0.01593
5.00000	-0.25953	0.02793
5.10000	-0.26312	0.02343
5.20000	-0.26734	0.02449
5.30000	-0.27234	0.01708
5.40000	-0.27812	0.02058
5.50000	-0.28469	0.02907
5.60000	-0.28906	0.02647
5.70000	-0.29328	0.02502
5.80000	-0.29797	0.02460
5.90000	-0.30328	0.02204
6.00000	-0.30922	0.02391
6.10000	-0.31641	0.02008
6.20000	-0.32016	0.02732
6.30000	-0.32437	0.01711
6.40000	-0.32938	0.02562
6.50000	-0.33516	-0.02784
6.60000	-0.34156	-0.20472
6.70000	-0.34594	-0.37954
6.80000	-0.35016	-0.52176
6.90000	-0.35500	-0.69691
7.00000	-0.36000	-0.86732
7.10000	-0.36563	-1.07831
7.20000	-0.37234	-1.34921
7.30000	-0.37641	-1.51416
7.40000	-0.38094	-1.68820
7.50000	-0.38562	-1.87054
7.60000	-0.39156	-2.09918
7.70000	-0.39828	-2.37966
7.80000	-0.40297	-2.58306
7.90000	-0.40734	-2.75410
8.00000	-0.41250	-2.95282
8.10000	-0.41891	-3.21708
8.20000	-0.42750	-3.55711
8.30000	-0.43109	-3.77352
8.40000	-0.43375	-3.87823
8.50000	-0.43812	-4.05623
8.60000	-0.44281	-4.26817
8.70000	-0.44828	-4.49891
8.80000	-0.45391	-4.75802
8.90000	-0.45875	-4.98165
9.00000	-0.46313	-5.16701
9.10000	-0.46781	-5.37070
9.20000	-0.47328	-5.59712
9.30000	-0.47953	-5.86088
9.40000	-0.48703	-6.22439
9.50000	-0.49078	-6.39689
9.60000	-0.49484	-6.57306
9.70000	-0.49984	-6.79511
9.80000	-0.50531	-7.03355
9.90000	-0.51078	-7.29414
10.00000	-0.51531	-7.48685
10.10000	-0.51984	-7.68173
10.20000	-0.52484	-7.89980
10.30000	-0.53062	-8.15219
10.40000	-0.53734	-8.43740
10.50000	-0.54375	-8.77155
10.60000	-0.54734	-8.93011
10.70000	-0.55172	-9.11633
10.80000	-0.55641	-9.31995
10.90000	-0.56234	-9.56348
11.00000	-0.56891	-9.87046
11.10000	-0.57328	-10.09416
11.20000	-0.57719	-10.25895
11.30000	-0.58141	-10.44933
11.40000	-0.58641	-10.66913
11.50000	-0.59172	-10.89771
11.60000	-0.59859	-11.20465
11.70000	-0.60313	-11.41254
11.80000	-0.60766	-11.60774
11.90000	-0.61250	-11.81521
12.00000	-0.61828	-12.06149
12.10000	-0.62500	-12.35707
12.20000	-0.63000	-12.58654
12.30000	-0.63406	-12.75799
12.40000	-0.63828	-12.95821
12.50000	-0.64313	-13.15207
12.60000	-0.64828	-13.36875
12.70000	-0.65500	-13.65677
12.80000	-0.65969	-13.87063
12.90000	-0.66438	-14.06408
13.00000	-0.66953	-14.28153
13.10000	-0.67562	-14.53150
13.20000	-0.68203	-14.82504
13.30000	-0.68641	-15.02268
13.40000	-0.69047	-15.19579
13.50000	-0.69500	-15.38071
13.60000	-0.70016	-15.59728
13.70000	-0.70562	-15.82903
13.80000	-0.71266	-16.13441
13.90000	-0.71719	-16.32824
14.00000	-0.72141	-16.50654
14.10000	-0.72594	-16.69924
14.20000	-0.73125	-16.90890
14.30000	-0.73844	-17.22684
14.40000	-0.74328	-17.45012
14.50000	-0.74750	-17.62696
14.60000	-0.75203	-17.80881
14.70000	-0.75703	-18.01069
14.80000	-0.76234	-18.23235
14.90000	-0.76906	-18.50975
15.00000	-0.77375	-18.73432
15.10000	-0.77797	-18.89920
15.20000	-0.78312	-19.11015
15.30000	-0.78906	-19.37027
15.40000	-0.79578	-19.65990
15.50000	-0.80016	-19.84617
15.60000	-0.80422	-20.00272
15.70000	-0.80859	-20.18557
15.80000	-0.81375	-20.40150
15.90000	-0.81969	-20.66304
16.00000	-0.82719	-20.98921
16.10000	-0.83078	-21.15238
16.20000	-0.83453	-21.29525
16.30000	-0.83906	-21.48040
16.40000	-0.84453	-21.69142
16.50000	-0.85094	-21.96354
16.60000	-0.85563	-22.16219
16.70000	-0.86031	-22.35283
16.80000	-0.86516	-22.55468
16.90000	-0.87109	-22.79250
17.00000	-0.87781	-23.08359
17.10000	-0.88625	-23.49930
17.20000	-0.88859	-23.57529
17.30000	-0.89250	-23.70962
17.40000	-0.89734	-23.93565
17.50000	-0.90312	-24.18710
17.60000	-0.90969	-24.49802
17.70000	-0.91391	-24.67930
17.80000	-0.91781	-24.81976
17.90000	-0.92203	-25.00666
18.00000	-0.92719	-25.22025
18.10000	-0.93250	-25.44550
18.20000	-0.93969	-25.76039
18.30000	-0.94391	-25.96344
18.40000	-0.94828	-26.13968
18.50000	-0.95313	-26.34353
18.60000	-0.95859	-26.57251
18.70000	-0.96641	-26.92449
18.80000	-0.97125	-27.14279
18.90000	-0.97516	-27.31351
19.00000	-0.97969	-27.51462
19.10000	-0.98453	-27.71941
19.20000	-0.99000	-27.95860
19.30000	-0.99672	-28.25812
19.40000	-1.00094	-28.43514
19.50000	-1.00531	-28.62597
19.60000	-1.01031	-28.83259
19.70000	-1.01578	-29.07091
19.80000	-1.02250	-29.38905
19.90000	-1.02687	-29.58879
20.00000	-1.03094	-29.75465
20.10000	-1.03562	-29.95355
20.20000	-1.04078	-30.18194
20.30000	-1.04656	-30.43464
20.40000	-1.05406	-30.75543
20.50000	-1.05797	-30.93959
20.60000	-1.06203	-31.09167
20.70000	-1.06688	-31.31825
20.80000	-1.07250	-31.55687
20.90000	-1.07922	-31.86959
21.00000	-1.08406	-32.08813
21.10000	-1.08828	-32.25990
21.20000	-1.09297	-32.45869
21.30000	-1.09766	-32.66883
21.40000	-1.10297	-32.90415
21.50000	-1.10984	-33.20227
21.60000	-1.11453	-33.43127
21.70000	-1.11875	-33.60159
21.80000	-1.12375	-33.81525
21.90000	-1.12953	-34.05354
22.00000	-1.13656	-34.38573
22.10000	-1.14078	-34.56585
22.20000	-1.14469	-34.71731
22.30000	-1.14906	-34.91020
22.40000	-1.15406	-35.12302
22.50000	-1.15953	-35.37155
22.60000	-1.16703	-35.71761
22.70000	-1.17188	-35.95581
22.80000	-1.17609	-36.10744
22.90000	-1.18094	-36.31290
23.00000	-1.18641	-36.54436
23.10000	-1.19281	-36.83917
23.20000	-1.19734	-37.04835
23.30000	-1.20156	-37.22759
23.40000	-1.20609	-37.40676
23.50000	-1.21125	-37.64157
23.60000	-1.21656	-37.86790
23.70000	-1.22359	-38.18931
23.80000	-1.22813	-38.41705
23.90000	-1.23250	-38.59716
24.00000	-1.23750	-38.79908
24.10000	-1.24375	-39.07654
24.20000	-1.25016	-39.40097
24.30000	-1.25437	-39.59003
24.40000	-1.25828	-39.74514
24.50000	-1.26250	-39.92910
24.60000	-1.26781	-40.15812
24.70000	-1.27359	-40.42799
24.80000	-1.28063	-40.75614
24.90000	-1.28484	-40.95361
25.00000	-1.28891	-41.11353
25.10000	-1.29375	-41.33362
25.20000	-1.30000	-41.60407
25.30000	-1.30688	-41.95475
25.40000	-1.31109	-42.15280
25.50000	-1.31484	-42.29426
25.60000	-1.31906	-42.47004
25.70000	-1.32375	-42.66803
25.80000	-1.32922	-42.91604
25.90000	-1.33594	-43.20699
26.00000	-1.34094	-43.44416
26.10000	-1.34531	-43.62823
26.20000	-1.35000	-43.83367
26.30000	-1.35594	-44.09349
26.40000	-1.36344	-44.44552
26.50000	-1.36812	-44.67528
26.60000	-1.37219	-44.82231
26.70000	-1.37672	-44.99582
26.80000	-1.38172	-45.20546
26.90000	-1.38719	-45.42444
27.00000	-1.39359	-45.71256
27.10000	-1.39797	-45.90859
27.20000	-1.40188	-46.07436
27.30000	-1.40672	-46.27042
27.40000	-1.41234	-46.52288
27.50000	-1.41922	-46.84616
27.60000	-1.42437	-47.07354
27.70000	-1.42828	-47.22773
27.80000	-1.43281	-47.42923
27.90000	-1.43797	-47.66209
28.00000	-1.44359	-47.91411
28.10000	-1.45031	-48.20511
28.20000	-1.45469	-48.41780
28.30000	-1.45891	-48.56095
28.40000	-1.46391	-48.77195
28.50000	-1.46906	-48.99028
28.60000	-1.47578	-49.28767
28.70000	-1.48109	-49.54354
28.80000	-1.48531	-49.71234
28.90000	-1.48953	-49.88895
29.00000	-1.49453	-50.10971
29.10000	-1.50016	-50.35702
29.20000	-1.50719	-50.66342
29.30000	-1.51141	-50.85595
29.40000	-1.51547	-51.00032
29.50000	-1.52047	-51.20935
29.60000	-1.52625	-51.46360
29.70000	-1.53375	-51.80263
29.80000	-1.53859	-52.02629
29.90000	-1.54250	-52.18275
30.00000	-1.54687	-52.36214
30.10000	-1.55125	-52.55601
30.20000	-1.55656	-52.77925
30.30000	-1.56391	-53.10142
30.40000	-1.56844	-53.33269
30.50000	-1.57266	-53.48071
30.60000	-1.57719	-53.66722
30.70000	-1.58250	-53.88437
30.80000	-1.58937	-54.19775
30.90000	-1.59422	-54.42725
31.00000	-1.59844	-54.59585
31.10000	-1.60313	-54.77721
31.20000	-1.60828	-55.00401
31.30000	-1.61422	-55.26836
31.40000	-1.62234	-55.63892
31.50000	-1.62594	-55.79809
31.60000	-1.62984	-55.92678
31.70000	-1.63406	-56.11444
31.80000	-1.63922	-56.34027
31.90000	-1.64609	-56.65269
32.00000	-1.65109	-56.89366
32.10000	-1.65516	-57.04177
32.20000	-1.65953	-57.21463
32.30000	-1.66453	-57.42598
32.40000	-1.67016	-57.65264
32.50000	-1.67672	-57.93832
32.60000	-1.68156	-58.15556
32.70000	-1.68563	-58.29753
32.80000	-1.69062	-58.50947
32.90000	-1.69641	-58.74150
33.00000	-1.70500	-59.12061
33.10000	-1.70984	-59.36278
33.20000	-1.71313	-59.46317
33.30000	-1.71734	-59.64066
33.40000	-1.72234	-59.85495
33.50000	-1.72781	-60.09835
33.60000	-1.73531	-60.44455
33.70000	-1.73953	-60.65647
33.80000	-1.74328	-60.78255
33.90000	-1.74813	-60.98353
34.00000	-1.75391	-61.22313
34.10000	-1.76031	-61.53436
34.20000	-1.76484	-61.73315
34.30000	-1.76906	-61.90279
34.40000	-1.77344	-62.08334
34.50000	-1.77844	-62.30146
34.60000	-1.78422	-62.57464
34.70000	-1.79172	-62.89981
34.80000	-1.79609	-63.12372
34.90000	-1.80000	-63.24893
35.00000	-1.80437	-63.43424
35.10000	-1.81000	-63.66522
35.20000	-1.81703	-64.00709
35.30000	-1.82187	-64.23716
35.40000	-1.82594	-64.39967
35.50000	-1.83031	-64.58718
35.60000	-1.83547	-64.79664
35.70000	-1.84078	-65.03506
35.80000	-1.84766	-65.34286
35.90000	-1.85266	-65.58500
36.00000	-1.85672	-65.74219
36.10000	-1.86125	-65.92755
36.20000	-1.86641	-66.13769
36.30000	-1.87312	-66.44646
36.40000	-1.87859	-66.70961
36.50000	-1.88250	-66.86810
36.60000	-1.88688	-67.03972
36.70000	-1.89203	-67.26310
36.80000	-1.89797	-67.52205
36.90000	-1.90516	-67.85139
37.00000	-1.90922	-68.03738
37.10000	-1.91313	-68.18491
37.20000	-1.91797	-68.38619
37.30000	-1.92297	-68.60256
37.40000	-1.92906	-68.86543
37.50000	-1.93469	-69.13628
37.60000	-1.93906	-69.31718
37.70000	-1.94328	-69.48373
37.80000	-1.94828	-69.68845
37.90000	-1.95375	-69.92367
38.00000	-1.96172	-70.25225
38.10000	-1.96609	-70.49023
38.20000	-1.96984	-70.61205
38.30000	-1.97469	-70.80287
38.40000	-1.98031	-71.04401
38.50000	-1.98719	-71.35970
38.60000	-1.99203	-71.58226
38.70000	-1.99594	-71.73461
38.80000	-2.00031	-71.89641
38.90000	-2.00516	-72.10141
39.00000	-2.01047	-72.32656
39.10000	-2.01703	-72.59396
39.20000	-2.02281	-72.90281
39.30000	-2.02688	-73.03990
39.40000	-2.03141	-73.21380
39.50000	-2.03719	-73.44647
39.60000	-2.04438	-73.77797
39.70000	-2.04906	-74.00056
39.80000	-2.05281	-74.12656
39.90000	-2.05703	-74.29081
40.00000	-2.06156	-74.47664
40.10000	-2.06703	-74.71487
40.20000	-2.07453	-75.01831
40.30000	-2.08047	-75.37155
40.40000	-2.08422	-75.48217
40.50000	-2.08859	-75.64630
40.60000	-2.09391	-75.85525
40.70000	-2.10016	-76.13588
40.80000	-2.10531	-76.37490
40.90000	-2.10984	-76.56588
41.00000	-2.11453	-76.76046
41.10000	-2.11953	-76.98013
41.20000	-2.12516	-77.22846
41.30000	-2.13266	-77.56025
41.40000	-2.13656	-77.75544
41.50000	-2.14016	-77.87480
41.60000	-2.14469	-78.04468
41.70000	-2.15000	-78.27359
41.80000	-2.15703	-78.58583
41.90000	-2.16281	-78.89944
42.00000	-2.16703	-79.07383
42.10000	-2.17172	-79.26331
42.20000	-2.17672	-79.47376
42.30000	-2.18188	-79.69790
42.40000	-2.18813	-79.96264
42.50000	-2.19250	-80.18089
42.60000	-2.19672	-80.34281
42.70000	-2.20141	-80.54680
42.80000	-2.20688	-80.77272
42.90000	-2.21453	-81.12630
43.00000	-2.21969	-81.40749
43.10000	-2.22328	-81.52109
43.20000	-2.22734	-81.68086
43.30000	-2.23219	-81.87947
43.40000	-2.23750	-82.10773
43.50000	-2.24437	-82.41434
43.60000	-2.24922	-82.66998
43.70000	-2.25312	-82.81083
43.80000	-2.25812	-82.99966
43.90000	-2.26344	-83.22761
44.00000	-2.26984	-83.49697
44.10000	-2.27500	-83.75549
44.20000	-2.27922	-83.91830
44.30000	-2.28375	-84.08014
44.40000	-2.28875	-84.28977
44.50000	-2.29453	-84.52035
44.60000	-2.30234	-84.84224
44.70000	-2.30703	-85.10271
44.80000	-2.31063	-85.20989
44.90000	-2.31516	-85.38064
45.00000	-2.32016	-85.58238
45.10000	-2.32641	-85.83198
45.20000	-2.33219	-86.11526
45.30000	-2.33641	-86.28577
45.40000	-2.34094	-86.44430
45.50000	-2.34594	-86.64881
45.60000	-2.35156	-86.88071
45.70000	-2.35875	-87.18734
45.80000	-2.36328	-87.42630
45.90000	-2.36719	-87.54320
46.00000	-2.37156	-87.70567
46.10000	-2.37688	-87.91846
46.20000	-2.38375	-88.18194
46.30000	-2.38938	-88.45991
46.40000	-2.39344	-88.60238
46.50000	-2.39766	-88.76274
46.60000	-2.40250	-88.96378
46.70000	-2.40797	-89.20228
46.80000	-2.41469	-89.45780
46.90000	-2.42000	-89.75285
47.00000	-2.42375	-89.85979
47.10000	-2.42813	-90.01283
47.20000	-2.43297	-90.18669
47.30000	-2.43922	-90.42196
47.40000	-2.44563	-90.72631
47.50000	-2.45031	-90.92271
47.60000	-2.45500	-91.09773
47.70000	-2.46016	-91.30803
47.80000	-2.46594	-91.53238
47.90000	-2.47281	-91.83513
48.00000	-2.47641	-91.98993
48.10000	-2.47984	-92.08816
48.20000	-2.48422	-92.24648
48.30000	-2.48937	-92.44785
48.40000	-2.49609	-92.69553
48.50000	-2.50281	-93.03336
48.60000	-2.50703	-93.18949
48.70000	-2.51156	-93.34034
48.80000	-2.51625	-93.51232
48.90000	-2.52141	-93.70678
49.00000	-2.52797	-93.93189
49.10000	-2.53359	-94.22553
49.20000	-2.53750	-94.34603
49.30000	-2.54234	-94.51421
49.40000	-2.54813	-94.73967
49.50000	-2.55578	-95.05107
49.60000	-2.56031	-95.28156
49.70000	-2.56391	-95.40089
49.80000	-2.56813	-95.54650
49.90000	-2.57266	-95.72579
50.00000	-2.57813	-95.93864
50.10000	-2.58547	-96.20693
50.20000	-2.59094	-96.49648
50.30000	-2.59484	-96.61316
50.40000	-2.59891	-96.75504
50.50000	-2.60375	-96.93826
50.60000	-2.61000	-97.17415
50.70000	-2.61594	-97.46676
50.80000	-2.62031	-97.62777
50.90000	-2.62453	-97.78403
51.00000	-2.62938	-97.95676
51.10000	-2.63516	-98.18058
51.20000	-2.64172	-98.43536
51.30000	-2.64719	-98.70490
51.40000	-2.65094	-98.82500
51.50000	-2.65547	-98.97389
51.60000	-2.66063	-99.17604
51.70000	-2.66766	-99.45508
51.80000	-2.67328	-99.73094
51.90000	-2.67734	-99.86514
52.00000	-2.68141	-99.99989
52.10000	-2.68594	-100.16882
52.20000	-2.69125	-100.37836
52.30000	-2.69781	-100.62987
52.40000	-2.70437	-100.95368
52.50000	-2.70797	-101.07890
52.60000	-2.71250	-101.22781
52.70000	-2.71781	-101.42294
52.80000	-2.72438	-101.67576
52.90000	-2.72969	-101.93808
53.00000	-2.73406	-102.08564
53.10000	-2.73828	-102.24412
53.20000	-2.74312	-102.43079
53.30000	-2.74859	-102.62911
53.40000	-2.75562	-102.90008
53.50000	-2.76125	-103.19034
53.60000	-2.76484	-103.28268
53.70000	-2.76906	-103.43921
53.80000	-2.77406	-103.62963
53.90000	-2.78078	-103.89143
54.00000	-2.78656	-104.18116
54.10000	-2.79078	-104.33294
54.20000	-2.79500	-104.47206
54.30000	-2.79984	-104.64974
54.40000	-2.80516	-104.84360
54.50000	-2.81187	-105.08958
54.60000	-2.81719	-105.36770
54.70000	-2.82125	-105.50354
54.80000	-2.82594	-105.67203
54.90000	-2.83125	-105.88045
55.00000	-2.83844	-106.15209
55.10000	-2.84375	-106.41403
55.20000	-2.84734	-106.51691
55.30000	-2.85172	-106.67022
55.40000	-2.85656	-106.84178
55.50000	-2.86188	-107.05546
55.60000	-2.86875	-107.31751
55.70000	-2.87422	-107.59358
55.80000	-2.87813	-107.72187
55.90000	-2.88281	-107.88156
56.00000	-2.88766	-108.06447
56.10000	-2.89469	-108.32458
56.20000	-2.90016	-108.60483
56.30000	-2.90406	-108.72869
56.40000	-2.90844	-108.87389
56.50000	-2.91328	-109.05042
56.60000	-2.91891	-109.28126
56.70000	-2.92641	-109.56674
56.80000	-2.93141	-109.82513
56.90000	-2.93531	-109.94497
57.00000	-2.94000	-110.11104
57.10000	-2.94484	-110.29128
57.20000	-2.95063	-110.51766
57.30000	-2.95688	-110.79529
57.40000	-2.96125	-110.95700
57.50000	-2.96563	-111.11300
57.60000	-2.97047	-111.29169
57.70000	-2.97594	-111.50306
57.80000	-2.98281	-111.78064
57.90000	-2.98828	-112.05230
58.00000	-2.99203	-112.18170
58.10000	-2.99687	-112.35956
58.20000	-3.00266	-112.58890
58.30000	-3.00906	-112.86104
58.40000	-3.01375	-113.06190
58.50000	-3.01781	-113.20585
58.60000	-3.02219	-113.36021
58.70000	-3.02687	-113.54288
58.80000	-3.03234	-113.76563
58.90000	-3.03875	-114.02188
59.00000	-3.04453	-114.31491
59.10000	-3.04812	-114.43042
59.20000	-3.05219	-114.56717
59.30000	-3.05703	-114.74010
59.40000	-3.06375	-114.98798
59.50000	-3.07016	-115.29775
59.60000	-3.07422	-115.44553
59.70000	-3.07844	-115.58231
59.80000	-3.08312	-115.75831
59.90000	-3.08828	-115.94653
60.00000	-3.09438	-116.16189
60.10000	-3.10047	-116.45461
60.20000	-3.10484	-116.60988
60.30000	-3.10953	-116.76253
60.40000	-3.11469	-116.94926
60.50000	-3.12141	-117.19222
60.60000	-3.12719	-117.45971
60.70000	-3.13109	-117.59461
60.80000	-3.13516	-117.72093
60.90000	-3.13984	-117.88142
61.00000	-3.14484	-118.07494
61.10000	-3.15125	-118.29572
61.20000	-3.15813	-118.61523
61.30000	-3.16219	-118.74201
61.40000	-3.16688	-118.90170
61.50000	-3.17188	-119.07007
61.60000	-3.17766	-119.27728
61.70000	-3.18297	-119.49527
61.80000	-3.18750	-119.65307
61.90000	-3.19172	-119.79911
62.00000	-3.19656	-119.95982
62.10000	-3.20188	-120.15717
62.20000	-3.20891	-120.40581
62.30000	-3.21484	-120.69121
62.40000	-3.21828	-120.77918
62.50000	-3.22250	-120.90781
62.60000	-3.22734	-121.07394
62.70000	-3.23312	-121.26388
62.80000	-3.24000	-121.55224
62.90000	-3.24438	-121.70648
63.00000	-3.24844	-121.82726
63.10000	-3.25328	-121.98029
63.20000	-3.25859	-122.17316
63.30000	-3.26500	-122.40405
63.40000	-3.27234	-122.74027
63.50000	-3.27562	-122.82653
63.60000	-3.27969	-122.94006
63.70000	-3.28453	-123.10117
63.80000	-3.29078	-123.30127
63.90000	-3.29687	-123.57688
64.00000	-3.30078	-123.68721
64.10000	-3.30500	-123.81593
64.20000	-3.30984	-123.97327
64.30000	-3.31547	-124.15802
64.40000	-3.32172	-124.39235
64.50000	-3.32938	-124.72062
64.60000	-3.33281	-124.81575
64.70000	-3.33688	-124.92056
64.80000	-3.34156	-125.07392
64.90000	-3.34813	-125.28120
65.00000	-3.35469	-125.57688
65.10000	-3.35828	-125.69828
65.20000	-3.36250	-125.81491
65.30000	-3.36750	-125.97898
65.40000	-3.37313	-126.19451
65.50000	-3.38078	-126.45446
65.60000	-3.38609	-126.73861
65.70000	-3.38938	-126.80541
65.80000	-3.39375	-126.93568
65.90000	-3.39906	-127.11945
66.00000	-3.40547	-127.34301
66.10000	-3.41094	-127.58312
66.20000	-3.41500	-127.70475
66.30000	-3.41906	-127.83256
66.40000	-3.42359	-127.98314
66.50000	-3.42875	-128.16033
66.60000	-3.43500	-128.38446
66.70000	-3.44250	-128.77552
66.80000	-3.44609	-128.89890
66.90000	-3.45031	-129.01025
67.00000	-3.45531	-129.18223
67.10000	-3.46219	-129.39890
67.20000	-3.46813	-129.67972
67.30000	-3.47172	-129.79773
67.40000	-3.47594	-129.91378
67.50000	-3.48063	-130.07337
67.60000	-3.48594	-130.25528
67.70000	-3.49219	-130.46601
67.80000	-3.49859	-130.76366
67.90000	-3.50250	-130.88192
68.00000	-3.50672	-131.00660
68.10000	-3.51156	-131.16273
68.20000	-3.51781	-131.37998
68.30000	-3.52469	-131.67457
68.40000	-3.52875	-131.81761
68.50000	-3.53281	-131.93576
68.60000	-3.53750	-132.08728
68.70000	-3.54312	-132.27256
68.80000	-3.54953	-132.50555
68.90000	-3.55531	-132.75535
69.00000	-3.55906	-132.86816
69.10000	-3.56359	-133.00638
69.20000	-3.56875	-133.18002
69.30000	-3.57500	-133.39406
69.40000	-3.58172	-133.67136
69.50000	-3.58562	-133.81253
69.60000	-3.58969	-133.92031
69.70000	-3.59422	-134.06381
69.80000	-3.59953	-134.25796
69.90000	-3.60609	-134.48653
70.00000	-3.61313	-134.82033
70.10000	-3.61656	-134.91769
70.20000	-3.62063	-135.02459
70.30000	-3.62547	-135.18296
70.40000	-3.63109	-135.37382
70.50000	-3.63703	-135.60553
70.60000	-3.64172	-135.76676
70.70000	-3.64609	-135.90108
70.80000	-3.65094	-136.06387
70.90000	-3.65672	-136.25927
71.00000	-3.66328	-136.48915
71.10000	-3.66953	-136.78768
71.20000	-3.67297	-136.87639
71.30000	-3.67719	-137.00055
71.40000	-3.68188	-137.14820
71.50000	-3.68781	-137.35704
71.60000	-3.69453	-137.63653
71.70000	-3.69875	-137.77816
71.80000	-3.70266	-137.87884
71.90000	-3.70703	-138.00897
72.00000	-3.71234	-138.18252
72.10000	-3.71812	-138.37399
72.20000	-3.72531	-138.68262
72.30000	-3.72969	-138.82276
72.40000	-3.73406	-138.95476
72.50000	-3.73922	-139.11338
72.60000	-3.74594	-139.33919
72.70000	-3.75234	-139.61290
72.80000	-3.75594	-139.72513
72.90000	-3.75984	-139.81995
73.00000	-3.76438	-139.97041
73.10000	-3.76953	-140.14085
73.20000	-3.77547	-140.34753
73.30000	-3.78203	-140.62908
73.40000	-3.78609	-140.74993
73.50000	-3.79047	-140.88301
73.60000	-3.79547	-141.02986
73.70000	-3.80141	-141.22581
73.80000	-3.80766	-141.48092
73.90000	-3.81250	-141.63361
74.00000	-3.81672	-141.75542
74.10000	-3.82141	-141.89689
74.20000	-3.82688	-142.09771
74.30000	-3.83328	-142.29025
74.40000	-3.83984	-142.59972
74.50000	-3.84344	-142.70020
74.60000	-3.84781	-142.83933
74.70000	-3.85281	-143.01227
74.80000	-3.85922	-143.23598
74.90000	-3.86516	-143.48385
75.00000	-3.86922	-143.61405
75.10000	-3.87328	-143.72919
75.20000	-3.87766	-143.86910
75.30000	-3.88250	-144.02992
75.40000	-3.88781	-144.20456
75.50000	-3.89422	-144.43764
75.60000	-3.89906	-144.62754
75.70000	-3.90359	-144.74684
75.80000	-3.90875	-144.91586
75.90000	-3.91547	-145.13715
76.00000	-3.92203	-145.41270
76.10000	-3.92578	-145.51385
76.20000	-3.92984	-145.62117
76.30000	-3.93453	-145.77457
76.40000	-3.93984	-145.93720
76.50000	-3.94531	-146.12347
76.60000	-3.95219	-146.36354
76.70000	-3.95625	-146.50723
76.80000	-3.96016	-146.60424
76.90000	-3.96500	-146.73549
77.00000	-3.97047	-146.91502
77.10000	-3.97766	-147.17783
77.20000	-3.98250	-147.36132
77.30000	-3.98672	-147.46886
77.40000	-3.99141	-147.60362
77.50000	-3.99688	-147.77200
77.60000	-4.00313	-147.96877
77.70000	-4.00953	-148.23155
77.80000	-4.01313	-148.32212
77.90000	-4.01750	-148.42978
78.00000	-4.02250	-148.59632
78.10000	-4.02906	-148.80320
78.20000	-4.03578	-149.09363
78.30000	-4.03953	-149.20157
78.40000	-4.04344	-149.28694
78.50000	-4.04813	-149.42363
78.60000	-4.05313	-149.57468
78.70000	-4.05859	-149.74765
78.80000	-4.06578	-150.02626
78.90000	-4.06984	-150.14417
79.00000	-4.07422	-150.26322
79.10000	-4.07922	-150.40724
79.20000	-4.08516	-150.60079
79.30000	-4.09188	-150.84986
79.40000	-4.09594	-150.97445
79.50000	-4.09984	-151.06885
79.60000	-4.10437	-151.20082
79.70000	-4.10922	-151.35106
79.80000	-4.11453	-151.51498
79.90000	-4.12203	-151.77265
80.00000	-4.12625	-151.90944
80.10000	-4.13047	-152.01193
80.20000	-4.13516	-152.14472
80.30000	-4.14031	-152.29112
80.40000	-4.14750	-152.54383
80.50000	-4.15266	-152.71375
80.60000	-4.15719	-152.84488
80.70000	-4.16203	-152.97063
80.80000	-4.16781	-153.16208
80.90000	-4.17500	-153.38024
81.00000	-4.18078	-153.62893
81.10000	-4.18375	-153.68731
81.20000	-4.18797	-153.78204
81.30000	-4.19281	-153.92135
81.40000	-4.19875	-154.10668
81.50000	-4.20672	-154.41610
81.60000	-4.21063	-154.54714
81.70000	-4.21438	-154.62881
81.80000	-4.21844	-154.72683
81.90000	-4.22328	-154.86711
82.00000	-4.22891	-155.04053
82.10000	-4.23688	-155.35347
82.20000	-4.24125	-155.50998
82.30000	-4.24547	-155.61132
82.40000	-4.25047	-155.76151
82.50000	-4.25656	-155.95983
82.60000	-4.26250	-156.18125
82.70000	-4.26641	-156.28931
82.80000	-4.27063	-156.40284
82.90000	-4.27516	-156.52797
83.00000	-4.28016	-156.68340
83.10000	-4.28563	-156.85146
83.20000	-4.29250	-157.08961
83.30000	-4.29688	-157.23830
83.40000	-4.30094	-157.33920
83.50000	-4.30578	-157.47209
83.60000	-4.31203	-157.67062
83.70000	-4.31937	-157.95159
83.80000	-4.32344	-158.08055
83.90000	-4.32719	-158.16255
84.00000	-4.33172	-158.27961
84.10000	-4.33703	-158.43430
84.20000	-4.34266	-158.60781
84.30000	-4.35016	-158.88701
84.40000	-4.35406	-159.02437
84.50000	-4.35828	-159.11537
84.60000	-4.36297	-159.26240
84.70000	-4.36859	-159.43785
84.80000	-4.37531	-159.68034
84.90000	-4.37984	-159.81576
85.00000	-4.38375	-159.90283
85.10000	-4.38828	-160.03282
85.20000	-4.39375	-160.19633
85.30000	-4.39984	-160.38574
85.40000	-4.40703	-160.65978
85.50000	-4.41078	-160.76542
85.60000	-4.41484	-160.85631
85.70000	-4.41969	-160.97809
85.80000	-4.42531	-161.16141
85.90000	-4.43156	-161.37211
86.00000	-4.43625	-161.52735
86.10000	-4.44063	-161.63760
86.20000	-4.44531	-161.76817
86.30000	-4.45047	-161.91380
86.40000	-4.45625	-162.10024
86.50000	-4.46359	-162.35985
86.60000	-4.46734	-162.46267
86.70000	-4.47125	-162.54933
86.80000	-4.47625	-162.68492
86.90000	-4.48203	-162.86682
87.00000	-4.48859	-163.09169
87.10000	-4.49313	-163.23078
87.20000	-4.49719	-163.32489
87.30000	-4.50172	-163.43783
87.40000	-4.50672	-163.57428
87.50000	-4.51234	-163.75060
87.60000	-4.52000	-163.99331
87.70000	-4.52469	-164.17505
87.80000	-4.52875	-164.26858
87.90000	-4.53344	-164.38144
88.00000	-4.53938	-164.55647
88.10000	-4.54688	-164.83018
88.20000	-4.55047	-164.92453
88.30000	-4.55422	-165.00847
88.40000	-4.55875	-165.11941
88.50000	-4.56406	-165.27407
88.60000	-4.56969	-165.46361
88.70000	-4.57750	-165.73729
88.80000	-4.58156	-165.87727
88.90000	-4.58563	-165.95888
89.00000	-4.59047	-166.09685
89.10000	-4.59547	-166.23834
89.20000	-4.60172	-166.44762
89.30000	-4.60656	-166.58391
89.40000	-4.61078	-166.69242
89.50000	-4.61547	-166.81840
89.60000	-4.62094	-166.97441
89.70000	-4.62766	-167.19329
89.80000	-4.63469	-167.47563
89.90000	-4.63797	-167.55067
90.00000	-4.64219	-167.64213
90.10000	-4.64719	-167.78298
90.20000	-4.65328	-167.98851
90.30000	-4.65984	-168.24453
90.40000	-4.66406	-168.35983
90.50000	-4.66812	-168.45289
90.60000	-4.67266	-168.57681
90.70000	-4.67766	-168.71393
90.80000	-4.68344	-168.88924
90.90000	-4.69094	-169.18230
91.00000	-4.69469	-169.29406
91.10000	-4.69875	-169.38291
91.20000	-4.70359	-169.51184
91.30000	-4.70875	-169.65730
91.40000	-4.71484	-169.86904
91.50000	-4.71969	-170.01441
91.60000	-4.72422	-170.13748
91.70000	-4.72906	-170.28037
91.80000	-4.73453	-170.44537
91.90000	-4.74016	-170.61262
92.00000	-4.74688	-170.84323
92.10000	-4.75109	-170.97163
92.20000	-4.75516	-171.06554
92.30000	-4.75969	-171.18664
92.40000	-4.76531	-171.35043
92.50000	-4.77219	-171.59070
92.60000	-4.77672	-171.73311
92.70000	-4.78094	-171.82742
92.80000	-4.78547	-171.93846
92.90000	-4.79063	-172.08205
93.00000	-4.79625	-172.24310
93.10000	-4.80313	-172.45828
93.20000	-4.80781	-172.60906
93.30000	-4.81219	-172.71489
93.40000	-4.81688	-172.82866
93.50000	-4.82266	-172.98914
93.60000	-4.82984	-173.23168
93.70000	-4.83422	-173.37340
93.80000	-4.83781	-173.43734
93.90000	-4.84203	-173.52715
94.00000	-4.84703	-173.65907
94.10000	-4.85281	-173.82993
94.20000	-4.86063	-174.09359
94.30000	-4.86484	-174.24175
94.40000	-4.86891	-174.30812
94.50000	-4.87375	-174.43565
94.60000	-4.87922	-174.58166
94.70000	-4.88531	-174.76174
94.80000	-4.89016	-174.91005
94.90000	-4.89484	-175.01982
95.00000	-4.89984	-175.15019
95.10000	-4.90484	-175.28725
95.20000	-4.91047	-175.44182
95.30000	-4.91812	-175.70174
95.40000	-4.92187	-175.81800
95.50000	-4.92547	-175.87674
95.60000	-4.93000	-175.97616
95.70000	-4.93531	-176.11662
95.80000	-4.94219	-176.32581
95.90000	-4.94703	-176.48412
96.00000	-4.95109	-176.56897
96.10000	-4.95563	-176.67395
96.20000	-4.96047	-176.78757
96.30000	-4.96563	-176.92041
96.40000	-4.97234	-177.10629
96.50000	-4.97734	-177.25821
96.60000	-4.98156	-177.33710
96.70000	-4.98625	-177.44847
96.80000	-4.99188	-177.58228
96.90000	-5.00016	-177.85983
97.00000	-5.00453	-177.98789
97.10000	-5.00828	-178.05967
97.20000	-5.01297	-178.15292
97.30000	-5.01828	-178.29067
97.40000	-5.02406	-178.44416
97.50000	-5.03156	-178.68614
97.60000	-5.03531	-178.78418
97.70000	-5.03938	-178.83940
97.80000	-5.04422	-178.95231
97.90000	-5.04984	-179.10275
98.00000	-5.05641	-179.32174
98.10000	-5.06078	-179.42713
98.20000	-5.06469	-179.49952
98.30000	-5.06906	-179.60036
98.40000	-5.07406	-179.71817
98.50000	-5.07984	-179.86728
98.60000	-5.08859	-180.16201
98.70000	-5.09219	-180.27322
98.80000	-5.09609	-180.32993
98.90000	-5.10078	-180.43162
99.00000	-5.10641	-180.57740
99.10000	-5.11375	-180.80261
99.20000	-5.11813	-180.93291
99.30000	-5.12203	-181.00245
99.40000	-5.12625	-181.09190
99.50000	-5.13094	-181.19325
99.60000	-5.13625	-181.32398
99.70000	-5.14344	-181.52778
99.80000	-5.14891	-181.73485
99.90000	-5.15297	-181.80692
100.00000	-5.15766	-181.91811
100.10000	-5.16344	-182.06440
100.20000	-5.17047	-182.30641
100.30000	-5.17438	-182.40532
100.40000	-5.17844	-182.48101
100.50000	-5.18297	-182.57363
100.60000	-5.18797	-182.70653
100.70000	-5.19359	-182.85424
100.80000	-5.20109	-183.06908
100.90000	-5.20594	-183.25157
101.00000	-5.20953	-183.29744
101.10000	-5.21391	-183.38920
101.20000	-5.21906	-183.50472
101.30000	-5.22672	-183.73337
101.40000	-5.23156	-183.90727
101.50000	-5.23531	-183.97328
101.60000	-5.23984	-184.06580
101.70000	-5.24516	-184.19822
101.80000	-5.25109	-184.36606
101.90000	-5.25844	-184.60122
102.00000	-5.26219	-184.70961
102.10000	-5.26609	-184.77446
102.20000	-5.27078	-184.88076
102.30000	-5.27641	-185.02250
102.40000	-5.28344	-185.24416
102.50000	-5.28813	-185.39584
102.60000	-5.29219	-185.46842
102.70000	-5.29641	-185.56251
102.80000	-5.30156	-185.67675
102.90000	-5.30734	-185.84432
103.00000	-5.31531	-186.11284
103.10000	-5.31891	-186.21270
103.20000	-5.32266	-186.26876
103.30000	-5.32750	-186.37212
103.40000	-5.33313	-186.51226
103.50000	-5.34000	-186.72727
103.60000	-5.34453	-186.85062
103.70000	-5.34859	-186.93276
103.80000	-5.35328	-187.02465
103.90000	-5.35828	-187.14857
104.00000	-5.36391	-187.29687
104.10000	-5.37156	-187.52266
104.20000	-5.37547	-187.64804
104.30000	-5.37938	-187.70038
104.40000	-5.38391	-187.79497
104.50000	-5.38969	-187.94365
104.60000	-5.39703	-188.18460
104.70000	-5.40172	-188.32916
104.80000	-5.40563	-188.39057
104.90000	-5.41000	-188.47197
105.00000	-5.41531	-188.60388
105.10000	-5.42109	-188.76208
105.20000	-5.42844	-188.98939
105.30001	-5.43250	-189.09575
105.40001	-5.43641	-189.15680
105.50001	-5.44125	-189.25463
105.60001	-5.44688	-189.40841
105.70001	-5.45391	-189.61942
105.80001	-5.45875	-189.78095
105.90001	-5.46266	-189.83841
106.00001	-5.46703	-189.92969
106.10001	-5.47219	-190.04527
106.20001	-5.47813	-190.21837
106.30001	-5.48625	-190.48390
106.40001	-5.48984	-190.59482
106.50001	-5.49375	-190.64929
106.60001	-5.49844	-190.76005
106.70001	-5.50375	-190.89802
106.80001	-5.50984	-191.07050
106.90001	-5.51500	-191.22972
107.00001	-5.51938	-191.33259
107.10001	-5.52422	-191.44019
107.20001	-5.52938	-191.57189
107.30001	-5.53516	-191.73597
107.40001	-5.54203	-191.96919
107.50001	-5.54578	-192.05603
107.60001	-5.54953	-192.11437
107.70001	-5.55391	-192.19814
107.80001	-5.55906	-192.32865
107.90001	-5.56609	-192.52908
108.00001	-5.57156	-192.72435
108.10001	-5.57578	-192.81130
108.20001	-5.58031	-192.89513
108.30001	-5.58531	-193.01349
108.40001	-5.59047	-193.14049
108.50001	-5.59688	-193.32157
108.60001	-5.60172	-193.45161
108.70001	-5.60578	-193.53104
108.80001	-5.61031	-193.61933
108.90001	-5.61594	-193.75163
109.00001	-5.62344	-193.96798
109.10001	-5.62891	-194.15377
109.20001	-5.63266	-194.20189
109.30001	-5.63703	-194.27899
109.40001	-5.64203	-194.39550
109.50001	-5.64734	-194.52736
109.60001	-5.65469	-194.73061
109.70001	-5.65937	-194.87958
109.80001	-5.66344	-194.93672
109.90001	-5.66813	-195.02623
110.00001	-5.67312	-195.13881
110.10001	-5.67938	-195.28897
110.20001	-5.68453	-195.43080
110.30001	-5.68875	-195.50051
110.40001	-5.69313	-195.57506
110.50001	-5.69797	-195.68138
110.60001	-5.70359	-195.80686
110.70001	-5.71094	-195.98646
110.80001	-5.71609	-196.15930
110.90001	-5.72016	-196.21065
111.00001	-5.72484	-196.30148
111.10001	-5.73016	-196.42170
111.20001	-5.73719	-196.60652
111.30001	-5.74203	-196.74861
111.40001	-5.74609	-196.81580
111.50001	-5.75062	-196.89207
111.60001	-5.75563	-196.99121
111.70001	-5.76078	-197.10451
111.80001	-5.76719	-197.25029
111.90001	-5.77266	-197.43007
112.00001	-5.77656	-197.48041
112.10001	-5.78125	-197.55916
112.20001	-5.78688	-197.67739
112.30001	-5.79391	-197.87200
112.40001	-5.79828	-197.98599
112.50001	-5.80203	-198.03144
112.60001	-5.80625	-198.09356
112.70001	-5.81094	-198.16704
112.80001	-5.81625	-198.27668
112.90001	-5.82328	-198.43692
113.00001	-5.83016	-198.68870
113.10001	-5.83375	-198.71932
113.20001	-5.83813	-198.77346
113.30001	-5.84313	-198.86698
113.40001	-5.85094	-199.05348
113.50001	-5.85609	-199.23699
113.60001	-5.86000	-199.28855
113.70001	-5.86469	-199.36305
113.80001	-5.86984	-199.47347
113.90001	-5.87578	-199.62142
114.00001	-5.88375	-199.84546
114.10001	-5.88719	-199.94174
114.20001	-5.89078	-199.95843
114.30001	-5.89531	-200.04846
114.40001	-5.90063	-200.16572
114.50001	-5.90781	-200.36659
114.60001	-5.91297	-200.52584
114.70001	-5.91672	-200.57623
114.80001	-5.92078	-200.62970
114.90001	-5.92531	-200.70747
115.00001	-5.93062	-200.82837
115.10001	-5.93797	-201.00518
115.20001	-5.94313	-201.18344
115.30001	-5.94703	-201.23625
115.40001	-5.95172	-201.31096
115.50001	-5.95719	-201.43759
115.60001	-5.96453	-201.63862
115.70001	-5.96969	-201.78646
115.80001	-5.97359	-201.84483
115.90001	-5.97797	-201.91573
116.00001	-5.98281	-202.01619
116.10001	-5.98813	-202.14900
116.20001	-5.99516	-202.32227
116.30001	-6.00000	-202.46862
116.40001	-6.00391	-202.52034
116.50001	-6.00844	-202.59722
116.60001	-6.01375	-202.71246
116.70001	-6.02094	-202.90637
116.80001	-6.02594	-203.06085
116.90001	-6.03016	-203.13177
117.00001	-6.03453	-203.21414
117.10001	-6.03969	-203.32032
117.20001	-6.04500	-203.44269
117.30001	-6.05188	-203.61710
117.40001	-6.05703	-203.77059
117.50001	-6.06078	-203.81641
117.60001	-6.06531	-203.88801
117.70001	-6.07047	-204.00819
117.80001	-6.07719	-204.16640
117.90001	-6.08297	-204.36035
118.00001	-6.08688	-204.40914
118.10001	-6.09094	-204.46160
118.20001	-6.09562	-204.55202
118.30001	-6.10109	-204.68211
118.40001	-6.10797	-204.84377
118.50001	-6.11391	-205.05799
118.60001	-6.11766	-205.11320
118.70001	-6.12219	-205.17914
118.80001	-6.12734	-205.29057
118.90001	-6.13422	-205.46022
119.00001	-6.13969	-205.63160
119.10001	-6.14344	-205.68509
119.20001	-6.14781	-205.74550
119.30001	-6.15281	-205.84564
119.40001	-6.15828	-205.97245
119.50001	-6.16578	-206.15706
119.60001	-6.17031	-206.31251
119.70001	-6.17375	-206.33224
119.80001	-6.17813	-206.39604
119.90001	-6.18313	-206.50083
120.00001	-6.19016	-206.66571
120.10001	-6.19594	-206.86954
120.20001	-6.20047	-206.94518
120.30001	-6.20484	-207.01748
120.40001	-6.20969	-207.11206
120.50001	-6.21453	-207.19771
120.60001	-6.22094	-207.34471
120.70001	-6.22687	-207.52853
120.80001	-6.23094	-207.58404
120.90001	-6.23547	-207.65840
121.00001	-6.24078	-207.76805
121.10001	-6.24797	-207.94076
121.20001	-6.25281	-208.08236
121.30001	-6.25656	-208.11859
121.40001	-6.26094	-208.18590
121.50001	-6.26578	-208.27340
121.60001	-6.27125	-208.39499
121.70001	-6.27844	-208.55151
121.80001	-6.28438	-208.76527
121.90001	-6.28828	-208.80452
122.00001	-6.29266	-208.86886
122.10001	-6.29781	-208.96319
122.20001	-6.30500	-209.14398
122.30001	-6.31000	-209.29681
122.40001	-6.31359	-209.33175
122.50001	-6.31781	-209.38723
122.60001	-6.32250	-209.47659
122.70001	-6.32813	-209.59890
122.80001	-6.33609	-209.79434
122.90001	-6.34125	-209.97962
123.00001	-6.34500	-210.01658
123.10001	-6.34969	-210.10214
123.20001	-6.35563	-210.23630
123.30001	-6.36250	-210.43657
123.40001	-6.36656	-210.53712
123.50001	-6.37047	-210.58811
123.60001	-6.37469	-210.65599
123.70001	-6.37922	-210.72996
123.80001	-6.38469	-210.85510
123.90001	-6.39187	-211.03986
124.00001	-6.39813	-211.25868
124.10001	-6.40172	-211.31127
124.20001	-6.40594	-211.35795
124.30001	-6.41078	-211.45053
124.40001	-6.41719	-211.60190
124.50001	-6.42266	-211.74863
124.60001	-6.42703	-211.83309
124.70001	-6.43125	-211.90040
124.80001	-6.43609	-211.98019
124.90001	-6.44109	-212.08046
125.00001	-6.44703	-212.21183
125.10001	-6.45375	-212.41716
125.20001	-6.45781	-212.47841
125.30001	-6.46234	-212.54380
125.40001	-6.46719	-212.63188
125.50001	-6.47359	-212.76639
125.60001	-6.47969	-212.95439
125.70001	-6.48391	-213.02472
125.80001	-6.48828	-213.08434
125.90001	-6.49313	-213.17822
126.00001	-6.49875	-213.29834
126.10001	-6.50531	-213.43762
126.20001	-6.51063	-213.59968
126.30001	-6.51453	-213.63556
126.40001	-6.51906	-213.70135
126.50001	-6.52438	-213.79320
126.60001	-6.53125	-213.95317
126.70001	-6.53656	-214.11291
126.80001	-6.54016	-214.13742
126.90001	-6.54422	-214.17579
127.00001	-6.54891	-214.24545
127.10001	-6.55453	-214.36241
127.20001	-6.56187	-214.51794
127.30001	-6.56828	-214.74534
127.40001	-6.57203	-214.77486
127.50001	-6.57641	-214.83749
127.60001	-6.58172	-214.93928
127.70001	-6.58828	-215.08092
127.80001	-6.59328	-215.21644
127.90001	-6.59719	-215.26438
128.00001	-6.60156	-215.31101
128.10001	-6.60625	-215.39097
128.20001	-6.61156	-215.48942
128.30001	-6.61828	-215.63028
128.40001	-6.62438	-215.83581
128.50001	-6.62781	-215.85584
128.60001	-6.63219	-215.90531
128.70001	-6.63719	-215.98816
128.80001	-6.64359	-216.11136
128.90001	-6.64953	-216.28416
129.00001	-6.65391	-216.34522
129.10001	-6.65828	-216.40551
129.20001	-6.66313	-216.48495
129.30001	-6.66813	-216.56846
129.40001	-6.67437	-216.68193
129.50001	-6.68078	-216.87570
129.60001	-6.68469	-216.90547
129.70001	-6.68906	-216.95374
129.80001	-6.69422	-217.03255
129.90001	-6.70141	-217.18709
130.00001	-6.70891	-217.45156
130.10001	-6.71203	-217.47300
130.20001	-6.71609	-217.49340
130.30001	-6.72141	-217.59999
130.40001	-6.72719	-217.72440
130.50001	-6.73484	-217.91297
130.60001	-6.73875	-218.02442
130.70001	-6.74203	-218.01837
130.80001	-6.74688	-218.09550
130.90001	-6.75187	-218.18982
131.00001	-6.75781	-218.31000
131.10001	-6.76359	-218.48330
131.20001	-6.76781	-218.53821
131.30001	-6.77203	-218.59080
131.40001	-6.77672	-218.67426
131.50001	-6.78203	-218.77192
131.60001	-6.78844	-218.91116
131.70001	-6.79516	-219.14274
131.80001	-6.79859	-219.16734
131.90001	-6.80297	-219.21681
132.00001	-6.80812	-219.32338
132.10001	-6.81484	-219.46397
132.20001	-6.82047	-219.63906
132.30001	-6.82453	-219.69844
132.40001	-6.82875	-219.74005
132.50001	-6.83359	-219.82051
132.60001	-6.83891	-219.92731
132.70001	-6.84547	-220.06887
132.80001	-6.85172	-220.26396
132.90001	-6.85531	-220.30112
133.00001	-6.85984	-220.35427
133.10001	-6.86500	-220.45226
133.20001	-6.87187	-220.60151
133.30001	-6.87703	-220.74933
133.40001	-6.88094	-220.79144
133.50001	-6.88516	-220.83929
133.60001	-6.89000	-220.91228
133.70001	-6.89531	-221.01794
133.80001	-6.90188	-221.14955
133.90001	-6.90859	-221.40200
134.00001	-6.91219	-221.42006
134.10001	-6.91656	-221.47262
134.20001	-6.92141	-221.55485
134.30001	-6.92734	-221.66464
134.40001	-6.93359	-221.84196
134.50001	-6.93781	-221.90420
134.60001	-6.94187	-221.95059
134.70001	-6.94656	-222.02162
134.80001	-6.95188	-222.12254
134.90001	-6.95844	-222.26974
135.00001	-6.96516	-222.48507
135.10001	-6.96875	-222.51455
135.20001	-6.97313	-222.56275
135.30001	-6.97844	-222.65263
135.40001	-6.98484	-222.77477
135.50001	-6.99094	-222.96807
135.60001	-6.99516	-223.02134
135.70001	-6.99937	-223.08077
135.80001	-7.00406	-223.14683
135.90001	-7.00937	-223.25662
136.00001	-7.01531	-223.38487
136.10001	-7.02156	-223.56439
136.20001	-7.02516	-223.58744
136.30001	-7.02938	-223.63365
136.40001	-7.03453	-223.71784
136.50001	-7.04172	-223.86917
136.60001	-7.04797	-224.07427
136.70001	-7.05156	-224.10835
136.80001	-7.05594	-224.15474
136.90001	-7.06063	-224.23507
137.00001	-7.06562	-224.31786
137.10001	-7.07141	-224.44074
137.20001	-7.07922	-224.68002
137.30001	-7.08266	-224.72294
137.40001	-7.08672	-224.75293
137.50001	-7.09172	-224.84569
137.60001	-7.09828	-224.98110
137.70001	-7.10484	-225.18823
137.80001	-7.10875	-225.24706
137.90001	-7.11297	-225.29899
138.00001	-7.11812	-225.40852
138.10001	-7.12375	-225.53732
138.20001	-7.13031	-225.68488
138.30001	-7.13547	-225.83583
138.40001	-7.13906	-225.85556
138.50001	-7.14344	-225.91218
138.60001	-7.14828	-225.99067
138.70001	-7.15516	-226.13786
138.80001	-7.16156	-226.34372
138.90001	-7.16563	-226.40286
139.00001	-7.16984	-226.45597
139.10001	-7.17438	-226.51598
139.20001	-7.17984	-226.62431
139.30001	-7.18656	-226.77910
139.40001	-7.19188	-226.94828
139.50001	-7.19562	-226.98241
139.60001	-7.20031	-227.04932
139.70001	-7.20547	-227.15697
139.80001	-7.21203	-227.30540
139.90001	-7.21797	-227.49145
140.00001	-7.22219	-227.55790
140.10001	-7.22625	-227.61527
140.20001	-7.23094	-227.68211
140.30001	-7.23609	-227.79180
140.40001	-7.24219	-227.91421
140.50001	-7.24813	-228.09392
140.60001	-7.25219	-228.15607
140.70001	-7.25641	-228.19610
140.80001	-7.26156	-228.29433
140.90001	-7.26859	-228.45449
141.00001	-7.27500	-228.66780
141.10001	-7.27891	-228.71952
141.20001	-7.28313	-228.76884
141.30001	-7.28766	-228.83531
141.40001	-7.29297	-228.94594
141.50001	-7.29922	-229.06968
141.60001	-7.30516	-229.25122
141.70001	-7.30891	-229.28578
141.80001	-7.31312	-229.33635
141.90001	-7.31797	-229.40703
142.00001	-7.32375	-229.52744
142.10001	-7.33141	-229.74755
142.20001	-7.33563	-229.82994
142.30001	-7.33938	-229.86124
142.40001	-7.34391	-229.91057
142.50001	-7.34922	-230.00728
142.60001	-7.35547	-230.15076
142.70001	-7.36234	-230.35493
142.80001	-7.36609	-230.40566
142.90001	-7.37047	-230.44188
143.00001	-7.37547	-230.52977
143.10001	-7.38094	-230.63459
143.20001	-7.38750	-230.81042
143.30001	-7.39203	-230.88217
143.40001	-7.39609	-230.92346
143.50001	-7.40047	-230.97596
143.60001	-7.40563	-231.06812
143.70001	-7.41172	-231.19761
143.80001	-7.41938	-231.43117
143.90001	-7.42281	-231.45409
144.00001	-7.42719	-231.48912
144.10001	-7.43219	-231.57990
144.20001	-7.43891	-231.72647
144.30001	-7.44531	-231.92078
144.40001	-7.44906	-231.95563
144.50001	-7.45297	-231.98247
144.60001	-7.45750	-232.03532
144.70001	-7.46250	-232.11490
144.80001	-7.46781	-232.20660
144.90001	-7.47500	-232.39766
145.00001	-7.47922	-232.45658
145.10001	-7.48344	-232.49561
145.20001	-7.48844	-232.56399
145.30001	-7.49453	-232.68951
145.40001	-7.50141	-232.88284
145.50001	-7.50516	-232.90312
145.60001	-7.50922	-232.92720
145.70001	-7.51359	-232.97326
145.80001	-7.51875	-233.04729
145.90001	-7.52484	-233.16920
146.00001	-7.53297	-233.42118
146.10001	-7.53672	-233.45710
146.20001	-7.54094	-233.47460
146.30001	-7.54562	-233.53112
146.40001	-7.55125	-233.61990
146.50001	-7.55813	-233.80114
146.60001	-7.56234	-233.84643
146.70001	-7.56656	-233.88141
146.80001	-7.57156	-233.94905
146.90001	-7.57734	-234.06596
147.00001	-7.58469	-234.20861
147.10001	-7.59000	-234.36908
147.20001	-7.59313	-234.34746
147.30001	-7.59734	-234.37256
147.40001	-7.60234	-234.44025
147.50001	-7.60875	-234.55782
147.60001	-7.61547	-234.75517
147.70001	-7.61937	-234.78059
147.80001	-7.62328	-234.80335
147.90001	-7.62766	-234.85215
148.00001	-7.63266	-234.91883
148.10001	-7.63844	-235.03052
148.20001	-7.64641	-235.23600
148.30001	-7.65016	-235.28504
148.40001	-7.65406	-235.29167
148.50001	-7.65891	-235.34937
148.60001	-7.66516	-235.46101
148.70001	-7.67234	-235.67167
148.80001	-7.67625	-235.69398
148.90001	-7.68031	-235.72114
149.00001	-7.68500	-235.76289
149.10001	-7.69016	-235.84989
149.20001	-7.69578	-235.95184
149.30001	-7.70313	-236.14632
149.40001	-7.70687	-236.18177
149.50001	-7.71094	-236.17920
149.60001	-7.71547	-236.24222
149.70001	-7.72125	-236.33526
149.80001	-7.72875	-236.53580
149.90001	-7.73297	-236.59171
150.00001	-7.73688	-236.60964
150.10001	-7.74172	-236.65822
150.20001	-7.74719	-236.75546
150.30001	-7.75344	-236.87401
150.40001	-7.76016	-237.06888
150.50001	-7.76359	-237.06913
150.60001	-7.76781	-237.08655
150.70001	-7.77281	-237.15964
150.80001	-7.77906	-237.27448
150.90001	-7.78531	-237.44036
151.00001	-7.78953	-237.48192
151.10001	-7.79359	-237.51533
151.20001	-7.79813	-237.55541
151.30001	-7.80328	-237.63281
151.40001	-7.80922	-237.73909
151.50001	-7.81625	-237.93837
151.60001	-7.82016	-237.97119
151.70001	-7.82469	-238.00330
151.80001	-7.82969	-238.07298
151.90001	-7.83531	-238.17074
152.00001	-7.84156	-238.32020
152.10001	-7.84594	-238.37079
152.20001	-7.84984	-238.39034
152.30001	-7.85453	-238.43281
152.40001	-7.85984	-238.51131
152.50001	-7.86594	-238.62278
152.60001	-7.87328	-238.83808
152.70001	-7.87703	-238.86402
152.80001	-7.88094	-238.86043
152.90001	-7.88563	-238.91498
153.00001	-7.89141	-239.01492
153.10001	-7.89875	-239.21603
153.20001	-7.90313	-239.26768
153.30001	-7.90734	-239.28134
153.40001	-7.91203	-239.33552
153.50001	-7.91734	-239.41825
153.60001	-7.92266	-239.50973
153.70001	-7.92969	-239.67865
153.80001	-7.93359	-239.72096
153.90001	-7.93797	-239.73669
154.00001	-7.94313	-239.80604
154.10001	-7.94891	-239.92008
154.20001	-7.95625	-240.10372
154.30001	-7.96062	-240.16659
154.40001	-7.96453	-240.17832
154.50001	-7.96922	-240.23773
154.60001	-7.97484	-240.33755
154.70001	-7.98203	-240.49591
154.80001	-7.98797	-240.69735
154.90001	-7.99125	-240.67619
155.00001	-7.99547	-240.69782
155.10001	-8.00047	-240.78208
155.20001	-8.00641	-240.89247
155.30001	-8.01172	-241.00165
155.40001	-8.01578	-241.03481
155.50001	-8.02000	-241.06742
155.60001	-8.02484	-241.12248
155.70001	-8.03016	-241.21124
155.80001	-8.03594	-241.31460
155.90001	-8.04375	-241.54234
156.00001	-8.04781	-241.58339
156.10001	-8.05188	-241.59089
156.20001	-8.05656	-241.65002
156.30001	-8.06203	-241.74033
156.40001	-8.06813	-241.88258
156.50001	-8.07281	-241.94771
156.60001	-8.07688	-241.97763
156.70001	-8.08141	-242.00888
156.80001	-8.08656	-242.08908
156.90001	-8.09266	-242.18854
157.00001	-8.09969	-242.39050
157.10001	-8.10406	-242.43374
157.20001	-8.10828	-242.45389
157.30001	-8.11344	-242.51920
157.40001	-8.11938	-242.62886
157.50001	-8.12609	-242.80128
157.60001	-8.13031	-242.83804
157.70001	-8.13438	-242.84071
157.80001	-8.13859	-242.87111
157.90001	-8.14344	-242.92909
158.00001	-8.14891	-243.01222
158.10001	-8.15547	-243.16409
158.20001	-8.15984	-243.21589
158.30001	-8.16438	-243.25046
158.40001	-8.16938	-243.29296
158.50001	-8.17516	-243.38299
158.60001	-8.18156	-243.52348
158.70001	-8.18641	-243.57848
158.80001	-8.19047	-243.59791
158.90001	-8.19484	-243.62075
159.00001	-8.20000	-243.68617
159.10001	-8.20563	-243.77169
159.20001	-8.21328	-243.95806
159.30001	-8.21719	-243.98430
159.40001	-8.22109	-243.97533
159.50001	-8.22578	-244.01002
159.60001	-8.23141	-244.10309
159.70001	-8.23859	-244.26843
159.80001	-8.24312	-244.32300
159.90001	-8.24719	-244.32343
160.00001	-8.25172	-244.34789
160.10001	-8.25703	-244.41817
160.20001	-8.26281	-244.50840
160.30001	-8.27094	-244.69480
160.40001	-8.27500	-244.75357
160.50001	-8.27875	-244.73301
160.60001	-8.28359	-244.78292
160.70001	-8.28922	-244.85670
160.80001	-8.29625	-245.02198
160.90001	-8.30016	-245.03346
161.00001	-8.30391	-245.02148
161.10001	-8.30828	-245.03696
161.20001	-8.31344	-245.10565
161.30001	-8.31922	-245.21074
161.40001	-8.32688	-245.36815
161.50001	-8.33156	-245.46316
161.60001	-8.33547	-245.44080
161.70001	-8.34031	-245.47938
161.80001	-8.34609	-245.56853
161.90001	-8.35281	-245.72395
162.00001	-8.35703	-245.74566
162.10001	-8.36094	-245.74952
162.20001	-8.36563	-245.78254
162.30001	-8.37062	-245.84466
162.40001	-8.37625	-245.92686
162.50001	-8.38406	-246.11308
162.60001	-8.38766	-246.13129
162.70001	-8.39172	-246.11521
162.80001	-8.39625	-246.15674
162.90001	-8.40203	-246.23285
163.00001	-8.40938	-246.41013
163.10001	-8.41391	-246.46294
163.20001	-8.41813	-246.46851
163.30001	-8.42281	-246.50353
163.40001	-8.42828	-246.57649
163.50001	-8.43531	-246.69664
163.60001	-8.44250	-246.94394
163.70001	-8.44531	-246.90115
163.80001	-8.44906	-246.89345
163.90001	-8.45375	-246.92905
164.00001	-8.45938	-247.01717
164.10001	-8.46641	-247.17866
164.20001	-8.47047	-247.19878
164.30001	-8.47453	-247.21684
164.40001	-8.47922	-247.25199
164.50001	-8.48422	-247.30614
164.60001	-8.48938	-247.38318
164.70001	-8.49656	-247.53955
164.80001	-8.50109	-247.59813
164.90001	-8.50547	-247.60906
165.00001	-8.51031	-247.66162
165.10001	-8.51641	-247.76210
165.20001	-8.52359	-247.96966
165.30001	-8.52750	-247.97231
165.40001	-8.53125	-247.95558
165.50001	-8.53578	-247.98699
165.60001	-8.54094	-248.05777
165.70001	-8.54687	-248.16160
165.80001	-8.55437	-248.34552
165.90001	-8.55813	-248.35220
166.00001	-8.56203	-248.34822
166.10001	-8.56703	-248.38348
166.20001	-8.57266	-248.47640
166.30001	-8.58016	-248.66286
166.40001	-8.58469	-248.73275
166.50001	-8.58844	-248.71370
166.60001	-8.59266	-248.72646
166.70001	-8.59766	-248.77408
166.80001	-8.60344	-248.87779
166.90001	-8.61141	-249.08999
167.00001	-8.61516	-249.11661
167.10001	-8.61922	-249.10502
167.20001	-8.62422	-249.16252
167.30001	-8.62984	-249.24999
167.40001	-8.63641	-249.38525
167.50001	-8.64094	-249.44443
167.60001	-8.64484	-249.44258
167.70001	-8.64922	-249.46548
167.80001	-8.65438	-249.52625
167.90001	-8.66000	-249.62303
168.00001	-8.66781	-249.80244
168.10001	-8.67188	-249.85139
168.20001	-8.67578	-249.83230
168.30001	-8.68031	-249.85071
168.40001	-8.68594	-249.92901
168.50001	-8.69328	-250.12738
168.60001	-8.69766	-250.17786
168.70001	-8.70156	-250.16889
168.80001	-8.70594	-250.18293
168.90001	-8.71125	-250.24951
169.00001	-8.71641	-250.32285
169.10001	-8.72375	-250.47526
169.20001	-8.72813	-250.54172
169.30001	-8.73219	-250.54279
169.40001	-8.73687	-250.57673
169.50001	-8.74266	-250.64793
169.60001	-8.74953	-250.81146
169.70001	-8.75422	-250.86007
169.80001	-8.75828	-250.84782
169.90001	-8.76250	-250.86311
170.00001	-8.76750	-250.91153
170.10001	-8.77313	-250.99248
170.20001	-8.78063	-251.15892
170.30001	-8.78500	-251.21143
170.40001	-8.78922	-251.20023
170.50001	-8.79422	-251.23933
170.60001	-8.80031	-251.34188
170.70001	-8.80828	-251.55848
170.80001	-8.81250	-251.58766
170.90001	-8.81594	-251.55780
171.00001	-8.82047	-251.57809
171.10001	-8.82563	-251.65495
171.20001	-8.83125	-251.75238
171.30001	-8.83781	-251.90979
171.40001	-8.84156	-251.90258
171.50001	-8.84547	-251.90514
171.60001	-8.84984	-251.91498
171.70001	-8.85516	-251.98305
171.80001	-8.86234	-252.14073
171.90001	-8.86781	-252.25574
172.00001	-8.87203	-252.26811
172.10001	-8.87656	-252.28256
172.20001	-8.88172	-252.34190
172.30001	-8.88703	-252.41980
172.40001	-8.89375	-252.54253
172.50001	-8.89859	-252.62737
172.60001	-8.90250	-252.60839
172.70001	-8.90719	-252.63798
172.80001	-8.91328	-252.72161
172.90001	-8.92094	-252.92599
173.00001	-8.92516	-252.94995
173.10001	-8.92891	-252.92632
173.20001	-8.93328	-252.93720
173.30001	-8.93813	-252.98142
173.40001	-8.94359	-253.06562
173.50001	-8.95063	-253.20920
173.60001	-8.95531	-253.29348
173.70001	-8.95938	-253.27340
173.80001	-8.96438	-253.31363
173.90001	-8.96953	-253.36492
174.00001	-8.97625	-253.51143
174.10001	-8.98109	-253.57684
174.20001	-8.98516	-253.56820
174.30001	-8.98969	-253.58906
174.40001	-8.99453	-253.64047
174.50001	-9.00016	-253.70923
174.60001	-9.00781	-253.87290
174.70001	-9.01203	-253.91203
174.80001	-9.01594	-253.89147
174.90001	-9.02063	-253.91215
175.00001	-9.02609	-253.99059
175.10001	-9.03281	-254.10992
175.20001	-9.03766	-254.14708
175.22601	-9.03875	-253.62700
175.24801	-9.03984	-253.11622
175.34801	-9.04422	-253.04767
175.44801	-9.04906	-253.12510
175.54801	-9.05437	-253.22458
175.64801	-9.06109	-253.39484
175.74801	-9.06719	-253.61583
175.84801	-9.07078	-253.62909
175.94801	-9.07500	-253.68103
176.04801	-9.08000	-253.77390
176.14801	-9.08656	-253.90577
176.24801	-9.09219	-254.08044
176.34801	-9.09625	-254.12604
176.44801	-9.10047	-254.16097
176.54801	-9.10500	-254.22141
176.64801	-9.11062	-254.30825
176.74801	-9.11766	-254.40219
176.84801	-9.12422	-254.07603
176.94801	-9.12781	-254.04382
177.04801	-9.13187	-254.06739
177.14801	-9.13641	-254.13281
177.24801	-9.14219	-254.24612
177.34801	-9.14953	-254.48945
177.44801	-9.15375	-254.55597
177.54801	-9.15797	-254.59462
177.64801	-9.16266	-254.67008
177.74801	-9.16813	-254.76256
177.84801	-9.17422	-254.88228
177.94801	-9.18016	-255.05179
178.04801	-9.18406	-255.06094
178.14801	-9.18828	-255.06288
178.24801	-9.19328	-254.99451
178.34801	-9.19938	-254.91023
178.44801	-9.20656	-255.03010
178.54801	-9.21063	-255.04157
178.64801	-9.21438	-255.04285
178.74801	-9.21875	-255.08273
178.84801	-9.22375	-255.15863
178.94801	-9.23000	-255.29182
179.04801	-9.23734	-255.52210
179.14801	-9.24094	-255.53966
179.24801	-9.24516	-255.57017
179.34801	-9.25031	-255.63145
179.44801	-9.25641	-255.75009
179.54801	-9.26422	-255.98457
179.64801	-9.26813	-255.91773
179.74801	-9.27234	-255.76460
179.84801	-9.27719	-255.75775
179.94801	-9.28313	-255.87988
180.04801	-9.28953	-255.99164
180.14801	-9.29469	-256.13666
180.24801	-9.29781	-256.08924
180.34801	-9.30172	-256.10027
180.44801	-9.30656	-256.17722
180.54801	-9.31234	-256.28743
180.64801	-9.31938	-256.48895
180.74801	-9.32375	-256.53109
180.84801	-9.32781	-256.52587
180.94801	-9.33250	-256.54623
181.04801	-9.33781	-256.57219
181.14801	-9.34344	-256.60661
181.24801	-9.35031	-256.73202
181.34801	-9.35453	-256.71166
181.44801	-9.35891	-256.69378
181.54801	-9.36406	-256.75243
181.64801	-9.37078	-256.87832
181.74801	-9.37688	-257.03713
181.84801	-9.38078	-257.03251
181.94801	-9.38469	-257.02289
182.04801	-9.38906	-257.05299
182.14801	-9.39422	-257.12776
182.24801	-9.40047	-257.22852
182.34801	-9.40766	-257.43261
182.44801	-9.41156	-257.40120
182.54801	-9.41578	-257.37014
182.64801	-9.42078	-257.38102
182.74801	-9.42688	-257.44376
182.84801	-9.43281	-257.56285
182.94801	-9.43719	-257.57891
183.04801	-9.44125	-257.56884
183.14801	-9.44609	-257.60022
183.24801	-9.45125	-257.67338
183.34801	-9.45750	-257.78231
183.44801	-9.46500	-258.01393
183.54801	-9.46844	-257.96258
183.64801	-9.47250	-257.93812
183.74801	-9.47703	-257.94002
183.84801	-9.48281	-258.01554
183.94801	-9.48938	-258.17752
184.04801	-9.49375	-258.18178
184.14801	-9.49781	-258.16900
184.24801	-9.50266	-258.19293
184.34801	-9.50797	-258.24285
184.44801	-9.51359	-258.32441
184.54801	-9.52078	-258.48338
184.64801	-9.52484	-258.50701
184.74801	-9.52922	-258.49539
184.84801	-9.53406	-258.53360
184.94801	-9.54031	-258.61332
185.04801	-9.54734	-258.79261
185.14801	-9.55125	-258.75837
185.24801	-9.55516	-258.71894
185.34801	-9.55984	-258.74510
185.44801	-9.56516	-258.81350
185.54801	-9.57063	-258.89888
185.64801	-9.57766	-259.07180
185.74801	-9.58188	-259.08765
185.84801	-9.58578	-259.05153
185.94801	-9.59078	-259.08002
186.04801	-9.59672	-259.16952
186.14801	-9.60391	-259.34893
186.24801	-9.60813	-259.34824
186.34801	-9.61234	-259.33003
186.44801	-9.61703	-259.36550
186.54801	-9.62234	-259.43249
186.64801	-9.62797	-259.50265
186.74801	-9.63500	-259.67500
186.84801	-9.63891	-259.65735
186.94801	-9.64266	-259.62517
187.04801	-9.64734	-259.65366
187.14801	-9.65312	-259.74578
187.24801	-9.66031	-259.95314
187.34801	-9.66469	-259.97129
187.44801	-9.66875	-259.95237
187.54801	-9.67359	-259.96462
187.64801	-9.67922	-260.04028
187.74801	-9.68594	-260.14796
187.84801	-9.69203	-260.33574
187.94801	-9.69547	-260.26669
188.04801	-9.69984	-260.25635
188.14801	-9.70453	-260.29450
188.24801	-9.70984	-260.35428
188.34801	-9.71625	-260.50889
188.44801	-9.72094	-260.55044
188.54801	-9.72484	-260.53730
188.64801	-9.72922	-260.53891
188.74801	-9.73406	-260.57875
188.84801	-9.73984	-260.68091
188.94801	-9.74797	-260.91212
189.04801	-9.75250	-260.92646
189.14801	-9.75688	-260.89403
189.24801	-9.76219	-260.92553
189.34801	-9.76797	-260.98305
189.44801	-9.77344	-261.07854
189.54801	-9.77750	-261.06566
189.64801	-9.78172	-261.05806
189.74801	-9.78625	-261.09067
189.84801	-9.79141	-261.15447
189.94801	-9.79734	-261.25237
190.04801	-9.80500	-261.46886
190.14801	-9.80859	-261.43348
190.24801	-9.81250	-261.38565
190.34801	-9.81750	-261.41042
190.44801	-9.82344	-261.48781
190.54801	-9.83078	-261.67783
190.64801	-9.83500	-261.68111
190.74801	-9.83906	-261.61608
190.84801	-9.84359	-261.61864
190.94801	-9.84859	-261.65968
191.04801	-9.85406	-261.72411
191.14801	-9.86125	-261.90382
191.24801	-9.86516	-261.91980
191.34801	-9.86938	-261.89676
191.44801	-9.87422	-261.92671
191.54801	-9.88016	-261.99567
191.64801	-9.88766	-262.18030
191.74801	-9.89156	-262.16456
191.84801	-9.89531	-262.10243
191.94801	-9.89984	-262.11131
192.04801	-9.90484	-262.16069
192.14801	-9.91063	-262.25230
192.24801	-9.91844	-262.45800
192.34801	-9.92234	-262.44614
192.44801	-9.92641	-262.39848
192.54801	-9.93125	-262.41457
192.64801	-9.93672	-262.45880
192.74801	-9.94312	-262.59589
192.84801	-9.94781	-262.63350
192.94801	-9.95203	-262.62191
193.04801	-9.95656	-262.61717
193.14801	-9.96141	-262.64417
193.24801	-9.96703	-262.69910
193.34801	-9.97438	-262.86584
193.44801	-9.97844	-262.86781
193.54801	-9.98266	-262.84209
193.64801	-9.98750	-262.86644
193.74801	-9.99375	-262.95266
193.84801	-10.00172	-263.15889
193.94801	-10.00578	-263.11517
194.04801	-10.00969	-263.05407
194.14801	-10.01438	-263.05071
194.24801	-10.01875	-263.05857
194.34801	-10.02359	-263.09049
194.44801	-10.03000	-263.21226
194.54801	-10.03453	-263.25935
194.64801	-10.03891	-263.25586
194.74801	-10.04406	-263.29717
194.84801	-10.04953	-263.33809
194.94801	-10.05656	-263.48656
195.04801	-10.06078	-263.48072
195.14801	-10.06500	-263.45125
195.24801	-10.06969	-263.45298
195.34801	-10.07531	-263.50877
195.44801	-10.08219	-263.63382
195.54801	-10.09062	-263.86487
195.64801	-10.09344	-263.74605
195.74801	-10.09719	-263.67289
195.84801	-10.10203	-263.70040
195.94801	-10.10766	-263.77672
196.04801	-10.11469	-263.94844
196.14801	-10.11859	-263.92791
196.24801	-10.12250	-263.89316
196.34801	-10.12734	-263.91500
196.44801	-10.13281	-263.96638
196.54801	-10.13859	-264.04673
196.64801	-10.14547	-264.18000
196.74801	-10.14906	-264.15035
196.84801	-10.15297	-264.08902
196.94801	-10.15781	-264.10407
197.04801	-10.16375	-264.18594
197.14801	-10.17141	-264.37241
197.24801	-10.17547	-264.35283
197.34801	-10.17922	-264.28074
197.44801	-10.18375	-264.27528
197.54801	-10.18891	-264.32237
197.64801	-10.19469	-264.39628
197.74801	-10.20281	-264.59500
197.84801	-10.20672	-264.60016
197.94801	-10.21031	-264.51433
198.04801	-10.21516	-264.52765
198.14801	-10.22063	-264.57816
198.24801	-10.22750	-264.71871
198.34801	-10.23203	-264.74705
198.44801	-10.23625	-264.72071
198.54801	-10.24078	-264.72381
198.64801	-10.24609	-264.76207
198.74801	-10.25188	-264.83899
198.84801	-10.25922	-265.00905
198.94801	-10.26266	-264.94822
199.04801	-10.26672	-264.90167
199.14801	-10.27156	-264.93207
199.24801	-10.27734	-265.00791
199.34801	-10.28469	-265.18345
199.44801	-10.28922	-265.18577
199.54801	-10.29313	-265.13830
[truncated: 2,246 more rows]
