# Supplementary material for: Strengthening of 3D Printed Fused Deposition Manufactured Parts Using the Fill Compositing Technique
Source: PLoS One. 2015 Apr 16;10(4):e0122915. doi: 10.1371/journal.pone.0122915 (PMC4400136; doi:10.1371/journal.pone.0122915)
Supplement: S1 File — This is the raw data and information on all the samples presented in this manuscript. (ZIP) [file pone.0122915.s001.zip › Specimen_RawData_134.csv]

Time	Extension	Load
(sec)	(mm)	(N)
0.00000	-0.04688	-0.00036
0.10000	-0.04688	-0.00315
0.20000	-0.04781	0.00221
0.30000	-0.05062	-0.00465
0.36800	-0.06062	-0.00417
0.46800	-0.06875	-0.00437
0.56800	-0.07500	-0.00173
0.66800	-0.08078	-0.00782
0.76800	-0.08687	-0.00128
0.86800	-0.09109	0.00252
0.96800	-0.09531	-0.01106
1.06800	-0.10016	-0.00265
1.16800	-0.10656	-0.00530
1.26800	-0.11406	-0.00519
1.36800	-0.11828	-0.00563
1.46800	-0.12234	0.00174
1.56800	-0.12672	-0.00310
1.66800	-0.13188	-0.00376
1.76800	-0.13766	-0.00411
1.86800	-0.14484	0.00049
1.96800	-0.14906	0.00646
2.06800	-0.15313	-0.00360
2.16800	-0.15797	-0.00542
2.26800	-0.16344	0.00058
2.36800	-0.17000	-0.00118
2.46800	-0.17469	-0.00106
2.56800	-0.17875	0.00245
2.66800	-0.18344	-0.00057
2.76800	-0.18844	-0.00356
2.86800	-0.19437	-0.00058
2.96800	-0.20203	0.00165
3.06800	-0.20609	0.00217
3.16800	-0.21000	0.00351
3.26800	-0.21469	0.00172
3.36800	-0.22031	-0.00124
3.46800	-0.22703	0.00358
3.56800	-0.23172	-0.00237
3.66800	-0.23594	0.00107
3.76800	-0.24047	-0.00270
3.86800	-0.24547	-0.00290
3.96800	-0.25109	-0.00504
4.06800	-0.25859	0.00404
4.16800	-0.26234	0.00484
4.26800	-0.26656	-0.00044
4.36800	-0.27125	0.00436
4.46800	-0.27688	0.00421
4.56800	-0.28344	0.00111
4.66800	-0.28828	0.00464
4.76800	-0.29250	0.00208
4.86800	-0.29703	0.00416
4.96800	-0.30203	0.00156
5.06800	-0.30766	-0.00123
5.16800	-0.31516	-0.00349
5.26800	-0.31922	0.00169
5.36800	-0.32344	0.00473
5.46800	-0.32828	-0.00309
5.56800	-0.33422	-0.00186
5.66800	-0.34078	-0.09817
5.76800	-0.34516	-0.18653
5.86800	-0.34922	-0.30202
5.96800	-0.35375	-0.45358
6.06800	-0.35891	-0.63277
6.16800	-0.36453	-0.82590
6.26800	-0.37172	-1.10226
6.36800	-0.37563	-1.28085
6.46800	-0.37984	-1.41828
6.56800	-0.38453	-1.60850
6.66800	-0.38984	-1.80800
6.76800	-0.39750	-2.10324
6.86800	-0.40297	-2.35701
6.96800	-0.40734	-2.53472
7.06800	-0.41266	-2.74938
7.16800	-0.41859	-2.99804
7.26800	-0.42453	-3.23364
7.36800	-0.42922	-3.46511
7.46800	-0.43250	-3.59840
7.56800	-0.43656	-3.76404
7.66800	-0.44125	-3.95833
7.76800	-0.44641	-4.18011
7.86800	-0.45250	-4.43992
7.96800	-0.45828	-4.70140
8.06800	-0.46281	-4.91128
8.16800	-0.46719	-5.08757
8.26800	-0.47219	-5.29630
8.36800	-0.47828	-5.54838
8.46800	-0.48578	-5.87367
8.56800	-0.48984	-6.07652
8.66800	-0.49375	-6.24014
8.76800	-0.49828	-6.42011
8.86800	-0.50359	-6.63899
8.96800	-0.51000	-6.91142
9.06800	-0.51547	-7.16328
9.16800	-0.51984	-7.36004
9.26800	-0.52469	-7.56398
9.36800	-0.52984	-7.78303
9.46800	-0.53531	-8.01477
9.56800	-0.54219	-8.32167
9.66800	-0.54625	-8.51556
9.76800	-0.55047	-8.68522
9.86800	-0.55531	-8.89289
9.96800	-0.56125	-9.14168
10.06800	-0.56734	-9.43219
10.16800	-0.57203	-9.62822
10.26800	-0.57625	-9.81234
10.36800	-0.58063	-9.99185
10.46800	-0.58547	-10.20151
10.56800	-0.59094	-10.43447
10.66800	-0.59812	-10.73413
10.76800	-0.60234	-10.94309
10.86800	-0.60641	-11.10978
10.96800	-0.61125	-11.30672
11.06800	-0.61703	-11.53158
11.16800	-0.62391	-11.83514
11.26800	-0.62875	-12.04803
11.36800	-0.63281	-12.21396
11.46800	-0.63719	-12.39000
11.56800	-0.64219	-12.59388
11.66800	-0.64813	-12.83950
11.76800	-0.65547	-13.16726
11.86800	-0.65953	-13.35473
11.96800	-0.66359	-13.51899
12.06800	-0.66812	-13.70245
12.16800	-0.67344	-13.90893
12.26800	-0.68000	-14.17281
12.36800	-0.68516	-14.40490
12.46800	-0.68953	-14.58235
12.56800	-0.69406	-14.77257
12.66800	-0.69906	-14.97632
12.76800	-0.70484	-15.21711
12.86800	-0.71250	-15.53763
12.96800	-0.71625	-15.71744
13.06800	-0.72031	-15.86966
13.16800	-0.72500	-16.05478
13.26800	-0.73031	-16.26442
13.36800	-0.73719	-16.55393
13.46800	-0.74219	-16.77833
13.56800	-0.74625	-16.94179
13.66800	-0.75062	-17.11684
13.76800	-0.75563	-17.31484
13.86800	-0.76141	-17.54106
13.96800	-0.76812	-17.80631
14.06800	-0.77344	-18.06099
14.16800	-0.77719	-18.19994
14.26800	-0.78203	-18.39102
14.36800	-0.78734	-18.60439
14.46800	-0.79391	-18.88644
14.56800	-0.79891	-19.09777
14.66800	-0.80344	-19.27540
14.76800	-0.80797	-19.45564
14.86800	-0.81312	-19.66528
14.96800	-0.81859	-19.89404
15.06800	-0.82469	-20.12512
15.16800	-0.82937	-20.35837
15.26800	-0.83344	-20.49539
15.36800	-0.83813	-20.67835
15.46800	-0.84359	-20.89067
15.56800	-0.85094	-21.19115
15.66800	-0.85625	-21.43619
15.76800	-0.86047	-21.60385
15.86800	-0.86500	-21.79116
15.96800	-0.87016	-21.99343
16.06800	-0.87578	-22.23706
16.16800	-0.88391	-22.55367
16.26800	-0.88781	-22.75931
16.36800	-0.89141	-22.87518
16.46800	-0.89594	-23.07121
16.56800	-0.90188	-23.32878
16.66800	-0.90875	-23.64279
16.76800	-0.91297	-23.82372
16.86800	-0.91703	-23.98290
16.96800	-0.92141	-24.16984
17.06800	-0.92641	-24.37770
17.16800	-0.93188	-24.60520
17.26800	-0.93813	-24.85823
17.36800	-0.94234	-25.04622
17.46800	-0.94656	-25.22001
17.56800	-0.95141	-25.42169
17.66800	-0.95734	-25.65703
17.76800	-0.96625	-26.03870
17.86800	-0.97094	-26.28295
17.96800	-0.97422	-26.39387
18.06800	-0.97859	-26.57557
18.16800	-0.98328	-26.78232
18.26800	-0.98859	-27.00433
18.36800	-0.99563	-27.31889
18.46800	-1.00016	-27.53213
18.56800	-1.00422	-27.68431
18.66800	-1.00906	-27.89262
18.76800	-1.01469	-28.12094
18.86800	-1.02156	-28.41217
18.96800	-1.02641	-28.63651
19.06800	-1.03031	-28.80481
19.16800	-1.03469	-28.98157
19.26800	-1.03969	-29.19864
19.36800	-1.04531	-29.44623
19.46800	-1.05281	-29.75493
19.56800	-1.05719	-29.96859
19.66800	-1.06125	-30.12137
19.76800	-1.06562	-30.30600
19.86800	-1.07078	-30.52174
19.96800	-1.07797	-30.81088
20.06800	-1.08359	-31.08488
20.16800	-1.08734	-31.22328
20.26800	-1.09156	-31.40127
20.36800	-1.09625	-31.59618
20.46800	-1.10156	-31.80829
20.56800	-1.10844	-32.10085
20.66800	-1.11359	-32.35378
20.76800	-1.11781	-32.50627
20.86800	-1.12281	-32.72810
20.96800	-1.12844	-32.96342
21.06800	-1.13563	-33.27148
21.16800	-1.13984	-33.47710
21.26800	-1.14375	-33.63337
21.36800	-1.14813	-33.81630
21.46800	-1.15313	-34.01819
21.56800	-1.15844	-34.25598
21.66800	-1.16594	-34.55088
21.76800	-1.17078	-34.80095
21.86800	-1.17469	-34.94906
21.96800	-1.17953	-35.14077
22.06800	-1.18500	-35.37648
22.16800	-1.19203	-35.69099
22.26800	-1.19703	-35.93219
22.36800	-1.20109	-36.10549
22.46800	-1.20531	-36.27304
22.56800	-1.21016	-36.47906
22.66800	-1.21594	-36.71421
22.76800	-1.22281	-37.00665
22.86800	-1.22719	-37.21701
22.96800	-1.23125	-37.37107
23.06800	-1.23609	-37.58524
23.16800	-1.24156	-37.83446
23.26800	-1.24844	-38.13554
23.36800	-1.25359	-38.39079
23.46800	-1.25781	-38.56403
23.56800	-1.26234	-38.75142
23.66800	-1.26750	-38.98325
23.76800	-1.27297	-39.22953
23.86800	-1.27984	-39.52337
23.96800	-1.28406	-39.73577
24.06800	-1.28828	-39.90040
24.16800	-1.29312	-40.10976
24.26800	-1.29875	-40.35975
24.36800	-1.30453	-40.62813
24.46800	-1.30922	-40.83315
24.56800	-1.31359	-41.01110
24.66800	-1.31781	-41.19417
24.76800	-1.32250	-41.40929
24.86800	-1.32797	-41.63218
24.96800	-1.33500	-41.92506
25.06800	-1.34031	-42.20187
25.16800	-1.34438	-42.34749
25.26800	-1.34938	-42.55341
25.36800	-1.35500	-42.79147
25.46800	-1.36234	-43.12510
25.56800	-1.36719	-43.35080
25.66800	-1.37125	-43.52284
25.76800	-1.37563	-43.70584
25.86800	-1.38047	-43.92304
25.96800	-1.38547	-44.14300
26.06800	-1.39156	-44.38954
26.16800	-1.39719	-44.67496
26.26800	-1.40125	-44.82747
26.36800	-1.40578	-45.01147
26.46800	-1.41109	-45.24119
26.56800	-1.41781	-45.52367
26.66800	-1.42328	-45.78030
26.76800	-1.42750	-45.95828
26.86800	-1.43172	-46.12584
26.96800	-1.43656	-46.33130
27.06800	-1.44188	-46.55338
27.16800	-1.44797	-46.79804
27.26800	-1.45437	-47.12177
27.36800	-1.45844	-47.27688
27.46800	-1.46312	-47.45482
27.56800	-1.46813	-47.66494
27.66800	-1.47469	-47.94085
27.76800	-1.48031	-48.21838
27.86800	-1.48437	-48.37205
27.96800	-1.48875	-48.53737
28.06800	-1.49344	-48.72853
28.16800	-1.49875	-48.94451
28.26800	-1.50531	-49.19534
28.36800	-1.51094	-49.43619
28.46800	-1.51484	-49.54823
28.56800	-1.51938	-49.73160
28.66800	-1.52484	-49.95898
28.76800	-1.53203	-50.27035
28.86800	-1.53734	-50.52536
28.96800	-1.54109	-50.67030
29.06800	-1.54563	-50.83546
29.16800	-1.55031	-51.03561
29.26800	-1.55563	-51.25059
29.36800	-1.56297	-51.54574
29.46800	-1.56766	-51.78922
29.56800	-1.57141	-51.92502
29.66800	-1.57594	-52.11307
29.76800	-1.58125	-52.33557
29.86800	-1.58891	-52.64686
29.96800	-1.59406	-52.90356
30.06800	-1.59797	-53.05431
30.16800	-1.60266	-53.24577
30.26800	-1.60750	-53.46354
30.36800	-1.61281	-53.68669
30.46800	-1.61969	-53.97208
30.56800	-1.62469	-54.21580
30.66800	-1.62859	-54.36072
30.76800	-1.63313	-54.53856
30.86800	-1.63813	-54.75096
30.96800	-1.64500	-55.03422
31.06800	-1.65031	-55.29862
31.16800	-1.65422	-55.44448
31.26800	-1.65844	-55.61386
31.36800	-1.66328	-55.80277
31.46800	-1.66875	-56.03030
31.56800	-1.67562	-56.29579
31.66800	-1.68141	-56.58210
31.76800	-1.68531	-56.72007
31.86800	-1.69031	-56.91044
31.96800	-1.69609	-57.15501
32.06800	-1.70375	-57.46974
32.16800	-1.70891	-57.74114
32.26800	-1.71219	-57.84753
32.36800	-1.71625	-58.00916
32.46800	-1.72094	-58.22058
32.56800	-1.72641	-58.46085
32.66800	-1.73406	-58.77439
32.76800	-1.73891	-59.02588
32.86800	-1.74250	-59.14741
32.96800	-1.74719	-59.33504
33.06800	-1.75234	-59.56542
33.16800	-1.75875	-59.84015
33.26800	-1.76375	-60.07838
33.36800	-1.76797	-60.24982
33.46800	-1.77234	-60.43057
33.56800	-1.77719	-60.63643
33.66800	-1.78281	-60.88766
33.76800	-1.79063	-61.19601
33.86800	-1.79594	-61.49038
33.96800	-1.79938	-61.60274
34.06800	-1.80359	-61.76490
34.16800	-1.80859	-61.99060
34.26800	-1.81516	-62.27483
34.36800	-1.82047	-62.54023
34.46800	-1.82484	-62.70211
34.56800	-1.82922	-62.88906
34.66800	-1.83453	-63.10758
34.76800	-1.84016	-63.35070
34.86800	-1.84750	-63.66794
34.96800	-1.85203	-63.90659
35.06800	-1.85562	-64.02541
35.16800	-1.86016	-64.21558
35.26800	-1.86531	-64.44020
35.36800	-1.87188	-64.72029
35.46800	-1.87719	-64.97817
35.56800	-1.88141	-65.13911
35.66800	-1.88578	-65.30825
35.76800	-1.89062	-65.50872
35.86800	-1.89656	-65.76368
35.96800	-1.90391	-66.07696
36.06800	-1.90906	-66.35706
36.16800	-1.91266	-66.48511
36.26800	-1.91719	-66.65700
36.36800	-1.92203	-66.86132
36.46800	-1.92797	-67.08653
36.56800	-1.93359	-67.35931
36.66800	-1.93797	-67.51502
36.76800	-1.94219	-67.66586
36.86800	-1.94703	-67.85705
36.96800	-1.95234	-68.06543
37.06800	-1.95938	-68.33563
37.16800	-1.96531	-68.65846
37.26800	-1.96906	-68.77299
37.36800	-1.97359	-68.94878
37.46800	-1.97891	-69.16701
37.56800	-1.98578	-69.46284
37.66800	-1.99141	-69.72513
37.76800	-1.99531	-69.87311
37.86800	-1.99969	-70.02612
37.96800	-2.00437	-70.22177
38.06800	-2.00922	-70.42734
38.16800	-2.01484	-70.65696
38.26800	-2.02172	-70.97047
38.36800	-2.02594	-71.13117
38.46800	-2.03063	-71.30849
38.56800	-2.03594	-71.52952
38.66800	-2.04344	-71.84276
38.76800	-2.04859	-72.09800
38.86800	-2.05203	-72.21255
38.96800	-2.05609	-72.35577
39.06800	-2.06094	-72.56698
39.16800	-2.06625	-72.78902
39.26800	-2.07250	-73.05083
39.36800	-2.07844	-73.34526
39.46800	-2.08250	-73.47434
39.56800	-2.08719	-73.64378
39.66800	-2.09250	-73.86410
39.76800	-2.09953	-74.15265
39.86800	-2.10516	-74.43836
39.96800	-2.10922	-74.61086
40.06800	-2.11359	-74.76983
40.16800	-2.11844	-74.97682
40.26800	-2.12391	-75.21427
40.36800	-2.13031	-75.47081
40.46800	-2.13578	-75.74531
40.56800	-2.13938	-75.86560
40.66800	-2.14391	-76.02394
40.76800	-2.14922	-76.25439
40.86800	-2.15703	-76.59905
40.96800	-2.16266	-76.91462
41.06800	-2.16641	-77.06153
41.16800	-2.17047	-77.22356
41.26800	-2.17500	-77.40770
41.36800	-2.18000	-77.62512
41.46800	-2.18594	-77.85644
41.56800	-2.19156	-78.14629
41.66800	-2.19594	-78.31092
41.76800	-2.20063	-78.50672
41.86800	-2.20609	-78.74337
41.96800	-2.21297	-79.04369
42.06800	-2.21828	-79.29294
42.16800	-2.22203	-79.44205
42.26800	-2.22625	-79.60591
42.36800	-2.23109	-79.79660
42.46800	-2.23641	-80.02586
42.56800	-2.24234	-80.26570
42.66800	-2.24844	-80.58205
42.76800	-2.25266	-80.74256
42.86800	-2.25734	-80.92086
42.96800	-2.26219	-81.11213
43.06800	-2.26813	-81.34407
43.16800	-2.27422	-81.63025
43.26800	-2.27875	-81.82663
43.36800	-2.28328	-81.98833
43.46800	-2.28828	-82.18902
43.56800	-2.29391	-82.42100
43.66800	-2.30094	-82.70022
43.76800	-2.30594	-82.96719
43.86800	-2.30937	-83.06545
43.96800	-2.31359	-83.22989
44.06800	-2.31844	-83.43109
44.16800	-2.32422	-83.66609
44.26800	-2.33109	-83.97577
44.36800	-2.33594	-84.17724
44.46800	-2.34031	-84.33290
44.56800	-2.34531	-84.51460
44.66800	-2.35031	-84.72452
44.76800	-2.35609	-84.93324
44.86800	-2.36203	-85.22943
44.96800	-2.36609	-85.38120
45.06800	-2.37063	-85.54368
45.16800	-2.37563	-85.72970
45.26800	-2.38266	-86.00070
45.36800	-2.38922	-86.34077
45.46800	-2.39266	-86.45762
45.56800	-2.39688	-86.59198
45.66800	-2.40156	-86.77122
45.76800	-2.40703	-87.00021
45.86800	-2.41266	-87.23431
45.96800	-2.41875	-87.51270
46.06800	-2.42266	-87.64249
46.16800	-2.42734	-87.80154
46.26800	-2.43234	-87.99133
46.36800	-2.43812	-88.21692
46.46800	-2.44547	-88.55227
46.56800	-2.44984	-88.72228
46.66800	-2.45406	-88.86877
46.76800	-2.45859	-89.05528
46.86800	-2.46391	-89.26414
46.96800	-2.47031	-89.48942
47.06800	-2.47531	-89.74012
47.16800	-2.47906	-89.85537
47.26800	-2.48344	-90.00820
47.36800	-2.48859	-90.20612
47.46800	-2.49563	-90.46764
47.56800	-2.50281	-90.81484
47.66800	-2.50687	-90.95846
47.76800	-2.51094	-91.08608
47.86800	-2.51562	-91.25333
47.96800	-2.52047	-91.44326
48.06800	-2.52641	-91.66125
48.16800	-2.53281	-91.98494
48.26800	-2.53687	-92.13005
48.36800	-2.54141	-92.28599
48.46800	-2.54672	-92.48570
48.56800	-2.55375	-92.75072
48.66800	-2.55891	-93.00008
48.76800	-2.56250	-93.12303
48.86800	-2.56672	-93.26562
48.96800	-2.57141	-93.44272
49.06800	-2.57703	-93.66875
49.16800	-2.58391	-93.92875
49.26800	-2.59016	-94.24357
49.36800	-2.59375	-94.34912
49.46800	-2.59797	-94.48536
49.56800	-2.60266	-94.66384
49.66800	-2.60875	-94.89706
49.76800	-2.61563	-95.24309
49.86800	-2.61984	-95.39802
49.96800	-2.62391	-95.54010
50.06800	-2.62859	-95.71536
50.16800	-2.63391	-95.91347
50.26800	-2.63969	-96.14343
50.36800	-2.64594	-96.39444
50.46800	-2.65000	-96.56259
50.56800	-2.65422	-96.70306
50.66800	-2.65938	-96.89090
50.76800	-2.66594	-97.14688
50.86800	-2.67234	-97.44491
50.96800	-2.67656	-97.60377
51.06800	-2.68063	-97.74435
51.16800	-2.68516	-97.89871
51.26800	-2.69063	-98.11910
51.36800	-2.69656	-98.35683
51.46800	-2.70359	-98.68286
51.56800	-2.70719	-98.82297
51.66800	-2.71156	-98.94913
51.76800	-2.71656	-99.12719
51.86800	-2.72281	-99.36234
51.96800	-2.72875	-99.64382
52.06800	-2.73281	-99.79759
52.16800	-2.73703	-99.93878
52.26800	-2.74172	-100.11602
52.36800	-2.74719	-100.32322
52.46800	-2.75391	-100.57840
52.56800	-2.76094	-100.93059
52.66800	-2.76422	-101.03012
52.76800	-2.76828	-101.15893
52.86800	-2.77312	-101.34587
52.96800	-2.77938	-101.58546
53.06800	-2.78547	-101.86215
53.16800	-2.78953	-102.01596
53.26800	-2.79391	-102.15937
53.36800	-2.79859	-102.33107
53.46800	-2.80375	-102.52018
53.56800	-2.81000	-102.73244
53.66800	-2.81672	-103.05085
53.76800	-2.82047	-103.03278
53.86800	-2.82484	-103.12940
53.96800	-2.83000	-103.33289
54.06800	-2.83656	-103.57666
54.16800	-2.84297	-103.91728
54.26800	-2.84687	-104.05327
54.36800	-2.85109	-104.20632
54.46800	-2.85578	-104.38671
54.56800	-2.86094	-104.58872
54.66800	-2.86703	-104.82050
54.76800	-2.87359	-105.13220
54.86800	-2.87734	-105.25375
54.96800	-2.88172	-105.39239
55.06800	-2.88641	-105.55858
55.16800	-2.89234	-105.79114
55.26800	-2.89922	-106.10162
55.36800	-2.90344	-106.26797
55.46800	-2.90766	-106.41407
55.56800	-2.91250	-106.59306
55.66800	-2.91828	-106.81472
55.76800	-2.92531	-107.09351
55.86800	-2.93078	-107.36815
55.96800	-2.93422	-107.47368
56.06800	-2.93844	-107.60953
56.16800	-2.94328	-107.78926
56.26800	-2.94891	-108.00941
56.36800	-2.95578	-108.30013
56.46800	-2.96063	-108.52022
56.56800	-2.96469	-108.65204
56.66800	-2.96906	-108.80391
56.76800	-2.97484	-109.01482
56.86800	-2.98281	-109.33168
56.96800	-2.98844	-109.66903
57.06800	-2.99156	-109.73550
57.16800	-2.99578	-109.87946
57.26800	-3.00062	-110.07443
57.36800	-3.00609	-110.29729
57.46800	-3.01172	-110.53795
57.56800	-3.01672	-110.74796
57.66800	-3.02125	-110.91522
57.76800	-3.02594	-111.09189
57.86800	-3.03125	-111.30422
57.96800	-3.03688	-111.52791
58.06800	-3.04328	-111.83556
58.16800	-3.04734	-111.98790
58.26800	-3.05172	-112.13309
58.36800	-3.05672	-112.32287
58.46800	-3.06266	-112.55709
58.56800	-3.06906	-112.83740
58.66800	-3.07359	-113.02111
58.76800	-3.07766	-113.14972
58.86800	-3.08219	-113.31590
58.96800	-3.08734	-113.50514
59.06800	-3.09234	-113.68543
59.16800	-3.09906	-113.98079
59.26800	-3.10375	-114.17543
59.36800	-3.10828	-114.33447
59.46800	-3.11328	-114.50917
59.56800	-3.11953	-114.74628
59.66800	-3.12656	-115.04463
59.76800	-3.13047	-115.19554
59.86800	-3.13422	-115.29952
59.96800	-3.13875	-115.44644
60.06800	-3.14406	-115.64340
60.16800	-3.15062	-115.89728
60.26800	-3.15750	-116.22806
60.36800	-3.16109	-116.34508
60.46800	-3.16547	-116.47855
60.56800	-3.17031	-116.64400
60.66800	-3.17563	-116.84511
60.76800	-3.18187	-117.08234
60.86800	-3.18672	-117.27948
60.96800	-3.19094	-117.41389
61.06800	-3.19563	-117.56509
61.16800	-3.20109	-117.76794
61.26800	-3.20687	-117.98993
61.36800	-3.21406	-118.30017
61.46800	-3.21750	-118.40199
61.56800	-3.22141	-118.50909
61.66800	-3.22625	-118.66973
61.76800	-3.23172	-118.86162
61.86800	-3.23844	-119.13038
61.96800	-3.24313	-119.30210
62.06800	-3.24750	-119.44292
62.16800	-3.25250	-119.60772
62.26800	-3.25797	-119.79779
62.36800	-3.26375	-120.01570
62.46800	-3.27125	-120.31687
62.56800	-3.27469	-120.45675
62.66800	-3.27859	-120.55428
62.76800	-3.28328	-120.70561
62.86800	-3.28906	-120.90451
62.96800	-3.29594	-121.17033
63.06800	-3.30016	-121.31144
63.16800	-3.30422	-121.42937
63.26800	-3.30891	-121.57787
63.36800	-3.31437	-121.76565
63.46800	-3.32047	-121.99306
63.56800	-3.32859	-122.32322
63.66800	-3.33219	-122.45789
63.76800	-3.33625	-122.56451
63.86800	-3.34078	-122.71177
63.96800	-3.34625	-122.88841
64.06800	-3.35344	-123.17577
64.16800	-3.35781	-123.34401
64.26800	-3.36187	-123.45776
64.36800	-3.36656	-123.61707
64.46800	-3.37219	-123.81124
64.56800	-3.37891	-124.04909
64.66800	-3.38516	-124.35442
64.76800	-3.38859	-124.45582
64.86800	-3.39266	-124.56579
64.96800	-3.39766	-124.73012
65.06800	-3.40328	-124.93985
65.16800	-3.40984	-125.20528
65.26800	-3.41422	-125.35992
65.36800	-3.41844	-125.48175
65.46800	-3.42297	-125.64556
65.56800	-3.42813	-125.82113
65.66800	-3.43484	-126.07889
65.76800	-3.44109	-126.44403
65.86800	-3.44469	-126.53212
65.96800	-3.44906	-126.66111
66.06800	-3.45406	-126.82082
66.16800	-3.45984	-127.02547
66.26800	-3.46656	-127.29776
66.36800	-3.47094	-127.44349
66.46800	-3.47500	-127.58198
66.56800	-3.47969	-127.72596
66.66800	-3.48484	-127.90792
66.76800	-3.49078	-128.10998
66.86800	-3.49781	-128.41484
66.96800	-3.50172	-128.54926
67.06800	-3.50609	-128.67917
67.16800	-3.51078	-128.84180
67.26800	-3.51656	-129.05072
67.36800	-3.52375	-129.34880
67.46800	-3.52797	-129.49361
67.56800	-3.53203	-129.61017
67.66800	-3.53656	-129.75180
67.76800	-3.54172	-129.92637
67.86800	-3.54734	-130.12461
67.96800	-3.55422	-130.39248
68.06800	-3.55828	-130.54015
68.16800	-3.56266	-130.67116
68.26800	-3.56766	-130.83938
68.36800	-3.57375	-131.05969
68.46800	-3.58047	-131.33481
68.56800	-3.58469	-131.47995
68.66800	-3.58859	-131.60074
68.76800	-3.59297	-131.73270
68.86800	-3.59828	-131.91280
68.96800	-3.60453	-132.14032
69.06800	-3.61234	-132.47819
69.16800	-3.61562	-132.60083
69.26800	-3.61969	-132.70117
69.36800	-3.62453	-132.85613
69.46800	-3.63031	-133.04532
69.56800	-3.63672	-133.30947
69.66800	-3.64094	-133.45422
69.76800	-3.64500	-133.57134
69.86800	-3.64984	-133.72798
69.96800	-3.65516	-133.91027
70.06800	-3.66094	-134.11428
70.16800	-3.66844	-134.43446
70.26800	-3.67219	-134.56278
70.36800	-3.67625	-134.67720
70.46800	-3.68094	-134.83211
70.56800	-3.68703	-135.04960
70.66800	-3.69375	-135.32513
70.76800	-3.69828	-135.48268
70.86800	-3.70234	-135.60072
70.96800	-3.70672	-135.73170
71.06800	-3.71188	-135.88971
71.16800	-3.71734	-136.08655
71.26800	-3.72375	-136.33442
71.36800	-3.72813	-136.49206
71.46800	-3.73266	-136.63076
71.56800	-3.73781	-136.79321
71.66800	-3.74422	-137.02768
71.76800	-3.75109	-137.31714
71.86800	-3.75516	-137.44813
71.96800	-3.75922	-137.57175
72.06800	-3.76359	-137.69874
72.16800	-3.76859	-137.85914
72.26800	-3.77422	-138.05741
72.36800	-3.78109	-138.32568
72.46800	-3.78500	-138.45664
72.56800	-3.78922	-138.56623
72.66800	-3.79406	-138.72308
72.76800	-3.80016	-138.92061
72.86800	-3.80719	-139.20239
72.96800	-3.81188	-139.37928
73.06800	-3.81625	-139.50357
73.16800	-3.82078	-139.64830
73.26800	-3.82609	-139.82370
73.36800	-3.83234	-140.04825
73.46800	-3.83906	-140.34483
73.56800	-3.84219	-140.42792
73.66800	-3.84625	-140.54309
73.76800	-3.85109	-140.70226
73.86800	-3.85656	-140.90081
73.96800	-3.86313	-141.14790
74.06800	-3.86812	-141.33915
74.16800	-3.87219	-141.45796
74.26800	-3.87656	-141.58686
74.36800	-3.88125	-141.73181
74.46800	-3.88656	-141.90833
74.56800	-3.89359	-142.15517
74.66800	-3.89891	-142.37660
74.76800	-3.90328	-142.50793
74.86800	-3.90844	-142.67406
74.96800	-3.91453	-142.87953
75.06800	-3.92062	-143.11743
75.16800	-3.92469	-143.25030
75.26800	-3.92875	-143.36164
75.36800	-3.93328	-143.49034
75.46800	-3.93828	-143.64874
75.56800	-3.94375	-143.82641
75.66800	-3.95031	-144.04076
75.76800	-3.95516	-144.21745
75.86800	-3.95937	-144.33697
75.96800	-3.96422	-144.48005
76.06800	-3.96969	-144.64775
76.16800	-3.97672	-144.90634
76.26800	-3.98156	-145.08376
76.36800	-3.98594	-145.20909
76.46800	-3.99063	-145.34375
76.56800	-3.99578	-145.50677
76.66800	-4.00141	-145.68892
76.76800	-4.00891	-145.95574
76.86800	-4.01250	-146.08648
76.96800	-4.01656	-146.19240
77.06800	-4.02141	-146.33216
77.16800	-4.02719	-146.51495
77.26800	-4.03391	-146.77145
77.36800	-4.03859	-146.92399
77.46800	-4.04281	-147.03663
77.56800	-4.04750	-147.16692
77.66800	-4.05203	-147.31951
77.76800	-4.05750	-147.47857
77.86800	-4.06500	-147.75248
77.96800	-4.06922	-147.89945
78.06800	-4.07328	-148.00154
78.16800	-4.07813	-148.13301
78.26800	-4.08359	-148.31188
78.36800	-4.09078	-148.57776
78.46800	-4.09516	-148.73162
78.56800	-4.09891	-148.81748
78.66800	-4.10313	-148.92910
78.76800	-4.10797	-149.07716
78.86800	-4.11328	-149.23872
78.96800	-4.12047	-149.47009
79.06800	-4.12547	-149.67032
79.16800	-4.12953	-149.76434
79.26800	-4.13406	-149.88452
79.36800	-4.13937	-150.02994
79.46800	-4.14750	-150.31341
79.56800	-4.15250	-150.50805
79.66800	-4.15656	-150.61426
79.76800	-4.16125	-150.75007
79.86800	-4.16656	-150.90969
79.96800	-4.17266	-151.10372
80.06800	-4.17953	-151.36153
80.16800	-4.18281	-151.45721
80.26800	-4.18688	-151.53846
80.36800	-4.19203	-151.69308
80.46800	-4.19813	-151.89590
80.56800	-4.20547	-152.16240
80.66800	-4.20938	-152.29838
80.76800	-4.21297	-152.36567
80.86800	-4.21719	-152.48244
80.96800	-4.22203	-152.61398
81.06800	-4.22813	-152.80645
81.16800	-4.23734	-153.17017
81.26800	-4.24063	-153.30128
81.36800	-4.24406	-153.35515
81.46800	-4.24891	-153.49315
81.56800	-4.25469	-153.66976
81.66800	-4.26125	-153.92265
81.76800	-4.26563	-154.06463
81.86800	-4.26984	-154.17248
81.96800	-4.27438	-154.29658
82.06800	-4.27922	-154.44379
82.16800	-4.28484	-154.61804
82.26800	-4.29234	-154.88137
82.36800	-4.29641	-155.03128
82.46800	-4.30031	-155.12387
82.56800	-4.30484	-155.24448
82.66800	-4.31016	-155.40022
82.76800	-4.31719	-155.63244
82.86800	-4.32219	-155.82351
82.96800	-4.32641	-155.92118
83.06800	-4.33109	-156.04384
83.16800	-4.33641	-156.19278
83.26800	-4.34219	-156.37380
83.36800	-4.34922	-156.62503
83.46800	-4.35313	-156.74759
83.56800	-4.35719	-156.83557
83.66800	-4.36172	-156.96000
83.76800	-4.36719	-157.10659
83.86800	-4.37453	-157.37540
83.96800	-4.37922	-157.53168
84.06800	-4.38297	-157.61718
84.16800	-4.38734	-157.73135
84.26800	-4.39250	-157.88326
84.36800	-4.39797	-158.05265
84.46800	-4.40563	-158.30919
84.56800	-4.41000	-158.46780
84.66800	-4.41406	-158.56172
84.76800	-4.41891	-158.69896
84.86800	-4.42453	-158.86140
84.96800	-4.43078	-159.08042
85.06800	-4.43578	-159.25260
85.16800	-4.43984	-159.35579
85.26800	-4.44422	-159.47585
85.36800	-4.44922	-159.61848
85.46800	-4.45469	-159.78622
85.56800	-4.46234	-160.02853
85.66800	-4.46656	-160.19680
85.76800	-4.47031	-160.27428
85.86800	-4.47500	-160.38501
85.96800	-4.48063	-160.54702
86.06800	-4.48812	-160.81010
86.16800	-4.49281	-160.98225
86.26800	-4.49672	-161.07026
86.36800	-4.50109	-161.18082
86.46800	-4.50562	-161.29440
86.56800	-4.51078	-161.44602
86.66800	-4.51719	-161.63398
86.76800	-4.52297	-161.85632
86.86800	-4.52719	-161.94871
86.96800	-4.53203	-162.07589
87.06800	-4.53828	-162.25626
87.16800	-4.54656	-162.56379
87.26800	-4.55000	-162.66774
87.36800	-4.55359	-162.73548
87.46800	-4.55797	-162.84578
87.56800	-4.56313	-162.98361
87.66800	-4.56875	-163.17265
87.76800	-4.57609	-163.39657
87.86800	-4.58078	-163.59109
87.96800	-4.58438	-163.65705
88.06800	-4.58891	-163.77245
88.16800	-4.59406	-163.91143
88.26800	-4.60094	-164.12318
88.36800	-4.60641	-164.33619
88.46800	-4.61078	-164.44747
88.56800	-4.61516	-164.56001
88.66800	-4.62031	-164.71013
88.76800	-4.62578	-164.87153
88.86800	-4.63312	-165.11279
88.96800	-4.63703	-165.25818
89.06800	-4.64109	-165.34723
89.16800	-4.64594	-165.48333
89.26800	-4.65188	-165.68013
89.36800	-4.65906	-165.94912
89.46800	-4.66344	-166.08219
89.56800	-4.66734	-166.18049
89.66800	-4.67187	-166.29142
89.76800	-4.67656	-166.43611
89.86800	-4.68219	-166.58784
89.96800	-4.68984	-166.85571
90.06800	-4.69391	-167.00506
90.16800	-4.69766	-167.08644
90.26800	-4.70234	-167.20164
90.36800	-4.70766	-167.35815
90.46800	-4.71391	-167.57023
90.56800	-4.71906	-167.74268
90.66800	-4.72328	-167.86332
90.76800	-4.72766	-167.97934
90.86800	-4.73281	-168.12108
90.96800	-4.73828	-168.28769
91.06800	-4.74578	-168.52553
91.16800	-4.75047	-168.70427
91.26800	-4.75438	-168.78566
91.36800	-4.75859	-168.88696
91.46800	-4.76359	-169.02126
91.56800	-4.77016	-169.20877
91.66800	-4.77594	-169.42234
91.76800	-4.78016	-169.53120
91.86800	-4.78453	-169.63881
91.96800	-4.78984	-169.77528
92.06800	-4.79578	-169.95059
92.16800	-4.80266	-170.17651
92.26800	-4.80703	-170.32997
92.36800	-4.81094	-170.39752
92.46800	-4.81578	-170.52223
92.56800	-4.82109	-170.66295
92.66800	-4.82797	-170.86920
92.76800	-4.83344	-171.07290
92.86800	-4.83734	-171.16237
92.96800	-4.84172	-171.25328
93.06800	-4.84641	-171.38572
93.16800	-4.85187	-171.54042
93.26800	-4.85922	-171.76287
93.36800	-4.86375	-171.91613
93.46800	-4.86750	-171.99390
93.56800	-4.87219	-172.09825
93.66800	-4.87734	-172.23352
93.76800	-4.88438	-172.41867
93.86800	-4.89031	-172.64825
93.96800	-4.89422	-172.73547
94.06800	-4.89875	-172.84293
94.16800	-4.90375	-172.96997
94.26800	-4.90938	-173.12635
94.36800	-4.91672	-173.35755
94.46800	-4.92078	-173.51110
94.56800	-4.92438	-173.55941
94.66800	-4.92859	-173.65094
94.76800	-4.93359	-173.78484
94.86800	-4.94047	-173.97913
94.96800	-4.94594	-174.17745
95.06800	-4.95016	-174.25637
95.16800	-4.95469	-174.36641
95.26800	-4.95969	-174.48223
95.36800	-4.96437	-174.60367
95.46800	-4.97125	-174.77556
95.56800	-4.97703	-174.98504
95.66800	-4.98109	-175.06050
95.76800	-4.98562	-175.15610
95.86800	-4.99109	-175.27466
95.96800	-4.99969	-175.54495
96.06800	-5.00422	-175.70814
96.16800	-5.00781	-175.76182
96.26800	-5.01219	-175.84930
96.36800	-5.01703	-175.97610
96.46800	-5.02266	-176.12287
96.56800	-5.03016	-176.33846
96.66800	-5.03484	-176.49879
96.76800	-5.03875	-176.57208
96.86800	-5.04328	-176.67304
96.96800	-5.04797	-176.77788
97.06800	-5.05484	-176.96531
97.16800	-5.06000	-177.13936
97.26800	-5.06406	-177.22091
97.36800	-5.06844	-177.31540
97.46800	-5.07359	-177.44650
97.56800	-5.07953	-177.60485
97.66800	-5.08766	-177.86427
97.76800	-5.09125	-177.99307
97.86800	-5.09469	-178.02462
97.96800	-5.09922	-178.12411
98.06800	-5.10453	-178.24978
98.16800	-5.11188	-178.45267
98.26800	-5.11703	-178.64788
98.36800	-5.12109	-178.72153
98.46800	-5.12531	-178.81063
98.56800	-5.12984	-178.91496
98.66800	-5.13531	-179.04004
98.76800	-5.14250	-179.24269
98.86800	-5.14844	-179.48459
98.96800	-5.15203	-179.53698
99.06800	-5.15656	-179.62626
99.16800	-5.16187	-179.76886
99.26800	-5.16938	-179.99046
99.36800	-5.17375	-180.13979
99.46800	-5.17750	-180.20308
99.56800	-5.18188	-180.29077
99.66800	-5.18672	-180.40651
99.76800	-5.19234	-180.55439
99.86800	-5.19984	-180.76405
99.96800	-5.20531	-180.97642
100.06800	-5.20875	-181.02790
100.16800	-5.21313	-181.10690
100.26800	-5.21828	-181.22667
100.36800	-5.22500	-181.41930
100.46800	-5.23016	-181.58932
100.56800	-5.23422	-181.66934
100.66800	-5.23875	-181.77198
100.76800	-5.24406	-181.90652
100.86800	-5.24969	-182.06854
100.96800	-5.25672	-182.27424
101.06800	-5.26156	-182.44673
101.16800	-5.26531	-182.50561
101.26800	-5.27000	-182.60700
101.36800	-5.27547	-182.74976
101.46800	-5.28250	-182.96714
101.56800	-5.28750	-183.12415
101.66800	-5.29141	-183.19397
101.76800	-5.29547	-183.27910
101.86800	-5.30047	-183.40057
101.96800	-5.30609	-183.54829
102.06800	-5.31375	-183.76841
102.16800	-5.31828	-183.92633
102.26800	-5.32203	-183.98890
102.36800	-5.32656	-184.09160
102.46800	-5.33188	-184.21392
102.56800	-5.33859	-184.41039
102.66800	-5.34375	-184.57142
102.76800	-5.34781	-184.65875
102.86800	-5.35234	-184.75406
102.96800	-5.35719	-184.86936
103.06800	-5.36250	-184.99443
103.16800	-5.36922	-185.17330
103.26800	-5.37500	-185.39169
103.36800	-5.37891	-185.45386
103.46800	-5.38344	-185.55591
103.56800	-5.38859	-185.67145
103.66800	-5.39547	-185.86367
103.76800	-5.40063	-186.03855
103.86800	-5.40469	-186.11597
103.96800	-5.40906	-186.20549
104.06800	-5.41422	-186.33001
104.16800	-5.42000	-186.48197
104.26800	-5.42703	-186.67509
104.36800	-5.43219	-186.85716
104.46800	-5.43594	-186.90704
104.56800	-5.44062	-187.01389
104.66800	-5.44578	-187.14349
104.76800	-5.45250	-187.32208
104.86800	-5.45797	-187.51603
104.96800	-5.46156	-187.58301
105.06800	-5.46578	-187.65008
105.16800	-5.47078	-187.77220
105.26800	-5.47672	-187.94133
105.36801	-5.48500	-188.19937
105.46801	-5.48953	-188.37652
105.56801	-5.49297	-188.41107
105.66801	-5.49750	-188.51019
105.76801	-5.50250	-188.63592
105.86801	-5.50906	-188.82146
105.96801	-5.51453	-189.00757
106.06801	-5.51859	-189.09715
106.16801	-5.52344	-189.20594
106.26801	-5.52844	-189.33204
106.36801	-5.53375	-189.47768
106.46801	-5.54016	-189.66630
106.56801	-5.54453	-189.80093
106.66801	-5.54844	-189.86312
106.76801	-5.55281	-189.95717
106.86801	-5.55781	-190.07602
106.96801	-5.56469	-190.26783
107.06801	-5.57078	-190.47838
107.16801	-5.57500	-190.57381
107.26801	-5.57922	-190.65677
107.36801	-5.58406	-190.75841
107.46801	-5.58906	-190.88577
107.56801	-5.59500	-191.01965
107.66801	-5.60063	-191.20495
107.76801	-5.60500	-191.29077
107.86801	-5.60969	-191.38701
107.96801	-5.61500	-191.51530
108.06801	-5.62203	-191.68775
108.16801	-5.62781	-191.88775
108.26801	-5.63188	-191.96081
108.36801	-5.63609	-192.03012
108.46801	-5.64125	-192.14785
108.56801	-5.64672	-192.28129
108.66801	-5.65391	-192.46879
108.76801	-5.65859	-192.63481
108.86801	-5.66219	-192.67826
108.96801	-5.66672	-192.74926
109.06801	-5.67172	-192.86019
109.16801	-5.67781	-192.99875
109.26801	-5.68375	-193.17494
109.36801	-5.68813	-193.27196
109.46801	-5.69250	-193.34470
109.56801	-5.69719	-193.43990
109.66801	-5.70266	-193.55698
109.76801	-5.71031	-193.73918
109.86801	-5.71562	-193.93906
109.96801	-5.71906	-193.97397
110.06801	-5.72344	-194.03394
110.16801	-5.72844	-194.15018
110.26801	-5.73563	-194.32391
110.36801	-5.74156	-194.52636
110.46801	-5.74547	-194.59979
110.56801	-5.74953	-194.65411
110.66801	-5.75406	-194.73639
110.76801	-5.75891	-194.83702
110.86801	-5.76484	-194.96399
110.96801	-5.77172	-195.17370
111.06801	-5.77578	-195.25841
111.16801	-5.78031	-195.32606
111.26801	-5.78531	-195.42620
111.36801	-5.79203	-195.56773
111.46801	-5.79719	-195.73142
111.56801	-5.80109	-195.77704
111.66801	-5.80547	-195.84665
111.76801	-5.81031	-195.92999
111.86801	-5.81578	-196.05461
111.96801	-5.82156	-196.18019
112.06801	-5.82938	-196.42304
112.16801	-5.83313	-196.47996
112.26801	-5.83750	-196.53144
112.36801	-5.84250	-196.64495
112.46801	-5.85047	-196.82594
112.56801	-5.85625	-197.04747
112.66801	-5.85969	-197.07747
112.76801	-5.86391	-197.13980
112.86801	-5.86922	-197.25809
112.96801	-5.87469	-197.39248
113.06801	-5.88125	-197.55222
113.16801	-5.88609	-197.70256
113.26801	-5.88953	-197.72635
113.36801	-5.89391	-197.80684
113.46801	-5.89922	-197.91299
113.56801	-5.90656	-198.10028
113.66801	-5.91188	-198.28166
113.76801	-5.91547	-198.33256
113.86801	-5.91969	-198.40433
113.96801	-5.92453	-198.49874
114.06801	-5.93016	-198.62615
114.16801	-5.93734	-198.81435
114.26801	-5.94234	-198.98538
114.36801	-5.94609	-199.02237
114.46801	-5.95047	-199.09626
114.56801	-5.95578	-199.21854
114.66801	-5.96281	-199.37742
114.76801	-5.96844	-199.56753
114.86801	-5.97266	-199.63750
114.96801	-5.97688	-199.70350
115.06801	-5.98141	-199.79548
115.16801	-5.98672	-199.90629
115.26801	-5.99375	-200.07823
115.36801	-5.99984	-200.29795
115.46801	-6.00328	-200.33471
115.56801	-6.00750	-200.39524
115.66801	-6.01250	-200.50026
115.76801	-6.01922	-200.66161
115.86801	-6.02516	-200.85467
115.96801	-6.02922	-200.92672
116.06801	-6.03344	-201.00018
116.16801	-6.03844	-201.09855
116.26801	-6.04391	-201.22056
116.36801	-6.05047	-201.35982
116.46801	-6.05625	-201.57598
116.56801	-6.05984	-201.60788
116.66801	-6.06437	-201.68309
116.76801	-6.06953	-201.79735
116.86801	-6.07594	-201.94982
116.96801	-6.08219	-202.15677
117.06801	-6.08609	-202.22606
117.16801	-6.09016	-202.27607
117.26801	-6.09484	-202.36166
117.36801	-6.10016	-202.47978
117.46801	-6.10641	-202.63050
117.56801	-6.11266	-202.84501
117.66801	-6.11656	-202.89716
117.76801	-6.12109	-202.97368
117.86801	-6.12609	-203.08608
117.96801	-6.13203	-203.22202
118.06801	-6.13875	-203.43344
118.16801	-6.14297	-203.50978
118.26801	-6.14719	-203.57341
118.36801	-6.15203	-203.66848
118.46801	-6.15750	-203.79204
118.56801	-6.16391	-203.94675
118.66801	-6.16953	-204.13749
118.76801	-6.17297	-204.15634
118.86801	-6.17734	-204.22313
118.96801	-6.18234	-204.33094
119.06801	-6.18906	-204.48945
119.16801	-6.19563	-204.71188
119.26801	-6.19953	-204.77593
119.36801	-6.20344	-204.82019
119.46801	-6.20797	-204.90102
119.56801	-6.21328	-205.00603
119.66801	-6.21937	-205.13828
119.76801	-6.22625	-205.36214
119.86801	-6.23016	-205.42125
119.96801	-6.23453	-205.49059
120.06801	-6.23953	-205.59280
120.16801	-6.24656	-205.73373
120.26801	-6.25219	-205.93658
120.36801	-6.25594	-205.97105
120.46801	-6.26016	-206.02556
120.56801	-6.26500	-206.12028
120.66801	-6.27063	-206.23975
120.76801	-6.27766	-206.39637
120.86801	-6.28359	-206.61609
120.96801	-6.28703	-206.63770
121.06801	-6.29156	-206.71487
121.16801	-6.29641	-206.81746
121.26801	-6.30234	-206.93502
121.36801	-6.30844	-207.11942
121.46801	-6.31281	-207.20217
121.56801	-6.31688	-207.26246
121.66801	-6.32172	-207.34935
121.76801	-6.32766	-207.49018
121.86801	-6.33578	-207.71334
121.96801	-6.34078	-207.89115
122.06801	-6.34422	-207.90184
122.16801	-6.34875	-207.99133
122.26801	-6.35391	-208.10409
122.36801	-6.35984	-208.24824
122.46801	-6.36516	-208.38633
122.56801	-6.36922	-208.46795
122.66801	-6.37344	-208.52982
122.76801	-6.37812	-208.61134
122.86801	-6.38359	-208.73310
122.96801	-6.39031	-208.91124
123.06801	-6.39734	-209.14894
123.16801	-6.40078	-209.19919
123.26801	-6.40484	-209.23868
123.36801	-6.40953	-209.32510
123.46801	-6.41594	-209.47197
123.56801	-6.42172	-209.65189
123.66801	-6.42578	-209.70879
123.76801	-6.43000	-209.77119
123.86801	-6.43469	-209.85022
123.96801	-6.43984	-209.95080
124.06801	-6.44609	-210.09934
124.16801	-6.45375	-210.34637
124.26801	-6.45734	-210.38978
124.36801	-6.46125	-210.42612
124.46801	-6.46594	-210.50656
124.56801	-6.47188	-210.63374
124.66801	-6.47891	-210.85031
124.76801	-6.48313	-210.92150
124.86801	-6.48750	-210.99290
124.96801	-6.49219	-211.07224
125.06801	-6.49719	-211.16638
125.16801	-6.50281	-211.28258
125.26801	-6.50953	-211.47367
125.36801	-6.51375	-211.54144
125.46801	-6.51828	-211.60418
125.56801	-6.52328	-211.69321
125.66801	-6.52906	-211.80823
125.76801	-6.53500	-211.96319
125.86801	-6.53953	-212.02998
125.96801	-6.54391	-212.09596
126.06801	-6.54875	-212.17282
126.16801	-6.55453	-212.29587
126.26801	-6.56172	-212.46392
126.36801	-6.56719	-212.64425
126.46801	-6.57063	-212.65920
126.56801	-6.57484	-212.71893
126.66801	-6.58016	-212.81534
126.76801	-6.58672	-212.95552
126.86801	-6.59250	-213.14542
126.96801	-6.59641	-213.19091
127.06801	-6.60047	-213.23629
127.16801	-6.60516	-213.30954
127.26801	-6.61016	-213.40901
127.36801	-6.61625	-213.53108
127.46801	-6.62344	-213.75670
127.56801	-6.62703	-213.78151
127.66801	-6.63109	-213.82453
127.76801	-6.63562	-213.89513
127.86801	-6.64141	-214.00768
127.96801	-6.64875	-214.20448
128.06801	-6.65312	-214.27967
128.16801	-6.65719	-214.32562
128.26801	-6.66203	-214.38973
128.36801	-6.66719	-214.48804
128.46801	-6.67297	-214.60006
128.56801	-6.68078	-214.82146
128.66801	-6.68437	-214.86625
128.76801	-6.68859	-214.91584
128.86801	-6.69375	-214.99112
128.96801	-6.70000	-215.12604
129.06801	-6.70813	-215.39448
129.16801	-6.71125	-215.41324
129.26801	-6.71500	-215.43321
129.36801	-6.72016	-215.52141
129.46801	-6.72594	-215.65986
129.56801	-6.73266	-215.80800
129.66801	-6.73797	-215.97686
129.76801	-6.74125	-215.98229
129.86801	-6.74547	-216.03543
129.96801	-6.75016	-216.12380
130.06801	-6.75562	-216.21963
130.16801	-6.76297	-216.43661
130.26801	-6.76719	-216.51879
130.36801	-6.77125	-216.56796
130.46801	-6.77578	-216.64177
130.56801	-6.78125	-216.74344
130.66801	-6.78750	-216.88703
130.76801	-6.79469	-217.14054
130.86801	-6.79781	-217.14559
130.96801	-6.80203	-217.18924
131.06801	-6.80688	-217.27978
131.16801	-6.81281	-217.41396
131.26801	-6.81969	-217.60602
131.36801	-6.82391	-217.68662
131.46801	-6.82797	-217.73522
131.56801	-6.83250	-217.80418
131.66801	-6.83750	-217.89658
131.76801	-6.84312	-218.00064
131.86801	-6.85047	-218.22043
131.96801	-6.85453	-218.29341
132.06801	-6.85875	-218.33375
132.16801	-6.86375	-218.42642
132.26801	-6.87047	-218.57186
132.36801	-6.87688	-218.78663
132.46801	-6.88063	-218.82319
132.56801	-6.88453	-218.85172
132.66801	-6.88906	-218.93615
132.76801	-6.89422	-219.03069
132.86801	-6.90016	-219.16184
132.96801	-6.90719	-219.37692
133.06801	-6.91109	-219.43025
133.16801	-6.91531	-219.48735
133.26801	-6.92016	-219.56515
133.36801	-6.92609	-219.68630
133.46801	-6.93313	-219.89094
133.56801	-6.93719	-219.95507
133.66801	-6.94109	-219.99201
133.76801	-6.94578	-220.05314
133.86801	-6.95109	-220.15162
133.96801	-6.95687	-220.28466
134.06801	-6.96359	-220.47091
134.16801	-6.96750	-220.51515
134.26801	-6.97172	-220.56198
134.36801	-6.97672	-220.64188
134.46801	-6.98266	-220.76324
134.56801	-6.99016	-220.98368
134.66801	-6.99469	-221.08012
134.76801	-6.99859	-221.12179
134.86801	-7.00297	-221.17580
134.96801	-7.00813	-221.26748
135.06801	-7.01375	-221.38762
135.16801	-7.02078	-221.57732
135.26801	-7.02469	-221.64999
135.36801	-7.02875	-221.68799
135.46801	-7.03391	-221.77440
135.56801	-7.04016	-221.90575
135.66801	-7.04641	-222.09062
135.76801	-7.05031	-222.12608
135.86801	-7.05438	-222.17651
135.96801	-7.05906	-222.24121
136.06801	-7.06438	-222.34039
136.16801	-7.07078	-222.49272
136.26801	-7.07859	-222.72952
136.36801	-7.08203	-222.77704
136.46801	-7.08578	-222.78143
136.56801	-7.09078	-222.86813
136.66801	-7.09687	-223.00358
136.76801	-7.10422	-223.23282
136.86801	-7.10812	-223.29780
136.96801	-7.11234	-223.34012
137.06801	-7.11750	-223.46622
137.16801	-7.12266	-223.57611
137.26801	-7.12813	-223.69108
137.36801	-7.13469	-223.88260
137.46801	-7.13844	-223.92091
137.56801	-7.14281	-223.97274
137.66801	-7.14797	-224.07030
137.76801	-7.15453	-224.22661
137.86801	-7.16031	-224.40444
137.96801	-7.16422	-224.45115
138.06801	-7.16828	-224.48570
138.16801	-7.17281	-224.55451
138.26801	-7.17781	-224.64892
138.36801	-7.18391	-224.77782
138.46801	-7.19109	-225.01402
138.56801	-7.19516	-225.07742
138.66801	-7.19953	-225.13914
138.76801	-7.20469	-225.22959
138.86801	-7.21094	-225.37138
138.96801	-7.21703	-225.56569
139.06801	-7.22094	-225.61815
139.16801	-7.22500	-225.66593
139.26801	-7.22969	-225.73458
139.36801	-7.23453	-225.82887
139.46801	-7.24000	-225.93491
139.56801	-7.24766	-226.15682
139.66801	-7.25203	-226.23132
139.76801	-7.25625	-226.29413
139.86801	-7.26109	-226.37382
139.96801	-7.26719	-226.50102
140.06801	-7.27359	-226.69889
140.16801	-7.27766	-226.74850
140.26801	-7.28188	-226.79903
140.36801	-7.28672	-226.86590
140.46801	-7.29203	-226.97902
140.56801	-7.29734	-227.09198
140.66801	-7.30344	-227.24135
140.76801	-7.30766	-227.31011
140.86801	-7.31203	-227.35761
140.96801	-7.31703	-227.44337
141.06801	-7.32281	-227.56650
141.16801	-7.33000	-227.75875
141.26801	-7.33437	-227.84318
141.36801	-7.33828	-227.88037
141.46801	-7.34297	-227.94031
141.56801	-7.34844	-228.04150
141.66801	-7.35406	-228.16023
141.76801	-7.36141	-228.35311
141.86801	-7.36531	-228.41968
141.96801	-7.36953	-228.45037
142.06801	-7.37438	-228.52570
142.16801	-7.37969	-228.61676
142.26801	-7.38656	-228.80061
142.36801	-7.39109	-228.87444
142.46801	-7.39516	-228.91143
142.56801	-7.39984	-228.97123
142.66801	-7.40500	-229.05569
142.76801	-7.41109	-229.18975
142.86801	-7.41859	-229.39983
142.96801	-7.42219	-229.43801
143.06801	-7.42625	-229.46869
143.16801	-7.43109	-229.54337
143.26801	-7.43703	-229.65549
143.36801	-7.44406	-229.87024
143.46801	-7.44813	-229.91502
143.56801	-7.45203	-229.94506
143.66801	-7.45672	-230.00453
143.76801	-7.46156	-230.08004
143.86801	-7.46656	-230.15887
143.96801	-7.47406	-230.34191
144.06801	-7.47828	-230.42475
144.16801	-7.48266	-230.45783
144.26801	-7.48719	-230.51359
144.36801	-7.49281	-230.60934
144.46801	-7.50016	-230.80190
144.56801	-7.50438	-230.86318
144.66801	-7.50844	-230.87937
144.76801	-7.51344	-230.94128
144.86801	-7.51875	-231.03991
144.96801	-7.52437	-231.13950
145.06801	-7.53203	-231.35653
145.16801	-7.53563	-231.37273
145.26801	-7.53969	-231.38876
145.36801	-7.54422	-231.43455
145.46801	-7.54953	-231.51571
145.56801	-7.55719	-231.70078
145.66801	-7.56188	-231.79103
145.76801	-7.56594	-231.78236
145.86801	-7.57062	-231.48981
145.96801	-7.57609	-231.47611
146.06801	-7.58234	-231.57614
146.16801	-7.58922	-231.79242
146.26801	-7.59250	-231.78297
146.36801	-7.59656	-231.81413
146.46801	-7.60141	-231.89051
146.56801	-7.60703	-231.99840
146.66801	-7.61391	-232.19615
146.76801	-7.61828	-232.27140
146.86801	-7.62219	-232.30743
146.96801	-7.62672	-232.35263
147.06801	-7.63172	-232.43380
147.16801	-7.63766	-232.55154
147.26801	-7.64500	-232.73557
147.36801	-7.64922	-232.82854
147.46801	-7.65313	-232.83133
147.56801	-7.65797	-232.89794
147.66801	-7.66391	-233.00844
147.76801	-7.67125	-233.22590
147.86801	-7.67516	-233.27228
147.96801	-7.67922	-233.28105
148.06801	-7.68375	-233.34736
148.16801	-7.68891	-233.43126
148.26801	-7.69453	-233.53234
148.36801	-7.70188	-233.70308
148.46801	-7.70625	-233.78482
148.56801	-7.71000	-233.78216
148.66801	-7.71469	-233.81279
148.76801	-7.72016	-233.89263
148.86801	-7.72766	-234.07738
148.96801	-7.73203	-234.13695
149.06801	-7.73594	-234.13984
149.16801	-7.74063	-234.18006
149.26801	-7.74578	-234.24414
149.36801	-7.75188	-234.35506
149.46801	-7.75922	-234.55472
149.56801	-7.76297	-234.58661
149.66801	-7.76687	-234.58728
149.76801	-7.77172	-234.64075
149.86801	-7.77750	-234.74644
149.96801	-7.78469	-234.94445
150.06801	-7.78906	-234.99934
150.16801	-7.79281	-235.00691
150.26801	-7.79703	-235.03599
150.36801	-7.80188	-235.10443
150.46801	-7.80750	-235.19291
150.56801	-7.81563	-235.43349
150.66801	-7.81969	-235.48636
150.76801	-7.82375	-235.50045
150.86801	-7.82859	-235.56951
150.96801	-7.83406	-235.65926
151.06801	-7.84047	-235.81350
151.16801	-7.84484	-235.86628
151.26801	-7.84906	-235.90210
151.36801	-7.85359	-235.93111
151.46801	-7.85875	-236.00981
151.56801	-7.86453	-236.11169
151.66801	-7.87250	-236.33830
151.76801	-7.87625	-236.37302
151.86801	-7.88000	-236.36393
151.96801	-7.88437	-236.40299
152.06801	-7.89000	-236.48719
152.16801	-7.89781	-236.68243
152.26801	-7.90250	-236.77680
152.36801	-7.90641	-236.78413
152.46801	-7.91078	-236.81183
152.56801	-7.91578	-236.87580
152.66801	-7.92141	-236.96771
152.76801	-7.92859	-237.13692
152.86801	-7.93297	-237.20981
152.96801	-7.93719	-237.22510
153.06801	-7.94219	-237.28746
153.16801	-7.94781	-237.37474
153.26801	-7.95563	-237.58428
153.36801	-7.96031	-237.68027
153.46801	-7.96406	-237.67996
153.56801	-7.96844	-237.72928
153.66801	-7.97391	-237.82724
153.76801	-7.98016	-237.94270
153.86801	-7.98734	-238.17883
153.96801	-7.99031	-238.16676
154.06801	-7.99422	-238.16840
154.16801	-7.99859	-238.21992
154.26801	-8.00375	-238.28501
154.36801	-8.01000	-238.42011
154.46801	-8.01516	-238.51100
154.56801	-8.01969	-238.56314
154.66801	-8.02437	-238.62077
154.76801	-8.02953	-238.68529
154.86801	-8.03547	-238.79975
154.96801	-8.04281	-238.99107
155.06801	-8.04672	-239.04260
155.16801	-8.05063	-239.03936
155.26801	-8.05484	-239.05711
155.36801	-8.06016	-239.12787
155.46801	-8.06703	-239.29325
155.56801	-8.07219	-239.40791
155.66801	-8.07656	-239.43777
155.76801	-8.08109	-239.48993
155.86801	-8.08656	-239.56598
155.96801	-8.09219	-239.67457
156.06801	-8.09875	-239.82206
156.16801	-8.10281	-239.86399
156.26801	-8.10688	-239.87462
156.36801	-8.11156	-239.92838
156.46801	-8.11734	-240.02215
156.56801	-8.12469	-240.21225
156.66801	-8.12953	-240.28985
156.76801	-8.13328	-240.27982
156.86801	-8.13750	-240.30586
156.96801	-8.14219	-240.35738
157.06801	-8.14734	-240.42125
157.16801	-8.15422	-240.55378
157.26801	-8.15953	-240.67901
157.36801	-8.16359	-240.69281
157.46801	-8.16828	-240.72251
157.56801	-8.17375	-240.79491
157.66801	-8.18047	-240.92957
157.76801	-8.18531	-240.99697
157.86801	-8.18953	-241.02469
157.96801	-8.19391	-241.04173
158.06801	-8.19875	-241.09833
158.16801	-8.20469	-241.19344
158.26801	-8.21281	-241.38887
158.36801	-8.21703	-241.45046
158.46801	-8.22078	-241.43055
158.56801	-8.22531	-241.45979
158.66801	-8.23047	-241.52867
158.76801	-8.23703	-241.64788
158.86801	-8.24188	-241.73112
158.96801	-8.24609	-241.74808
159.06801	-8.25078	-241.77437
159.16801	-8.25594	-241.82664
159.26801	-8.26156	-241.91399
159.36801	-8.26875	-242.06015
159.46801	-8.27391	-242.17397
159.56801	-8.27766	-242.16226
159.66801	-8.28234	-242.20055
159.76801	-8.28797	-242.26925
159.86801	-8.29547	-242.44514
159.96801	-8.29969	-242.48309
160.06801	-8.30328	-242.46618
160.16801	-8.30750	-242.46937
160.26801	-8.31219	-242.51249
160.36801	-8.31766	-242.58955
160.46801	-8.32516	-242.71989
160.56801	-8.33109	-242.89736
160.66801	-8.33500	-242.88838
160.76801	-8.33984	-242.92651
160.86801	-8.34531	-242.98355
160.96801	-8.35172	-243.11659
161.06801	-8.35578	-243.13805
161.16801	-8.35969	-243.14626
161.26801	-8.36406	-243.15904
161.36801	-8.36891	-243.21106
161.46801	-8.37453	-243.28694
161.56801	-8.38234	-243.44131
161.66801	-8.38719	-243.55078
161.76801	-8.39094	-243.52138
161.86801	-8.39563	-243.55660
161.96801	-8.40141	-243.63649
162.06801	-8.40938	-243.83198
162.16801	-8.41375	-243.91149
162.26801	-8.41766	-243.89277
162.36801	-8.42250	-243.93331
162.46801	-8.42797	-244.01647
162.56801	-8.43344	-244.09661
162.66801	-8.44031	-244.27354
162.76801	-8.44391	-244.29485
162.86801	-8.44766	-244.27962
162.96801	-8.45234	-244.31084
163.06801	-8.45781	-244.38392
163.16801	-8.46547	-244.55962
163.26801	-8.47000	-244.63564
163.36801	-8.47375	-244.61423
163.46801	-8.47797	-244.63570
163.56801	-8.48250	-244.66601
163.66801	-8.48797	-244.74598
163.76801	-8.49594	-244.91522
163.86801	-8.50125	-245.05232
163.96801	-8.50516	-245.03508
164.06801	-8.50953	-245.05554
164.16801	-8.51484	-245.11860
164.26801	-8.52156	-245.26983
164.36801	-8.52641	-245.34938
164.46801	-8.53047	-245.34769
164.56801	-8.53500	-245.37373
164.66801	-8.54016	-245.44455
164.76801	-8.54563	-245.52006
164.86801	-8.55312	-245.68041
164.96801	-8.55719	-245.73861
165.06801	-8.56094	-245.70899
165.16801	-8.56578	-245.75810
165.26801	-8.57125	-245.82523
165.36801	-8.57844	-245.98518
165.46801	-8.58406	-246.11677
165.56801	-8.58781	-246.09450
165.66801	-8.59188	-246.10589
165.76801	-8.59672	-246.14799
165.86801	-8.60250	-246.24185
165.96801	-8.60984	-246.42079
166.06801	-8.61422	-246.48407
166.16801	-8.61813	-246.46918
166.26801	-8.62297	-246.50271
166.36801	-8.62859	-246.58488
166.46801	-8.63531	-246.72490
166.56801	-8.64031	-246.81914
166.66801	-8.64422	-246.81798
166.76801	-8.64875	-246.84621
166.86801	-8.65359	-246.88886
166.96801	-8.65875	-246.95531
167.06801	-8.66563	-247.07624
167.16801	-8.67078	-247.18101
167.26801	-8.67484	-247.17304
167.36801	-8.67938	-247.19784
167.46801	-8.68500	-247.27298
167.56801	-8.69250	-247.45014
167.66801	-8.69688	-247.52975
167.76801	-8.70078	-247.51255
167.86801	-8.70500	-247.52261
167.96801	-8.71016	-247.57631
168.06801	-8.71531	-247.64420
168.16801	-8.72234	-247.78676
168.26801	-8.72766	-247.90497
168.36801	-8.73156	-247.88679
168.46801	-8.73609	-247.91443
168.56801	-8.74156	-247.98438
168.66801	-8.74813	-248.11171
168.76801	-8.75328	-248.19651
168.86801	-8.75719	-248.19350
168.96801	-8.76156	-248.19984
169.06801	-8.76625	-248.22526
169.16801	-8.77172	-248.31203
169.26801	-8.77953	-248.46600
169.36801	-8.78484	-248.59759
169.46801	-8.78891	-248.57928
169.56801	-8.79406	-248.62461
169.66801	-8.80016	-248.73078
169.76801	-8.80641	-248.86735
169.86801	-8.81063	-248.88845
169.96801	-8.81469	-248.88942
170.06801	-8.81906	-248.91891
170.16801	-8.82391	-248.97365
170.26801	-8.82922	-249.04527
170.36801	-8.83641	-249.19613
170.46801	-8.84094	-249.27109
170.56801	-8.84469	-249.24740
170.66801	-8.84922	-249.27457
170.76801	-8.85453	-249.34283
170.86801	-8.86141	-249.47533
170.96801	-8.86688	-249.59046
171.06801	-8.87094	-249.59539
171.16801	-8.87531	-249.60642
171.26801	-8.88016	-249.64304
171.36801	-8.88531	-249.70071
171.46801	-8.89141	-249.79624
171.56801	-8.89781	-249.95179
171.66801	-8.90203	-249.97032
171.76801	-8.90687	-249.99830
171.86801	-8.91266	-250.07868
171.96801	-8.92031	-250.27016
172.06801	-8.92453	-250.31346
172.16801	-8.92781	-250.25526
172.26801	-8.93203	-250.25678
172.36801	-8.93688	-250.29865
172.46801	-8.94234	-250.37566
172.56801	-8.94828	-250.45308
172.66801	-8.95438	-250.60457
172.76801	-8.95859	-250.60898
172.86801	-8.96328	-250.63500
172.96801	-8.96813	-250.67091
173.06801	-8.97438	-250.75647
173.16801	-8.98031	-250.88996
173.26801	-8.98437	-250.88546
173.36801	-8.98875	-250.89055
173.46801	-8.99359	-250.93204
173.56801	-8.99906	-250.99725
173.66801	-9.00656	-251.12098
173.76801	-9.01141	-251.22187
173.86801	-9.01516	-251.17457
173.96801	-9.01953	-251.17165
174.06801	-9.02453	-251.19925
174.16801	-9.03141	-251.30409
174.26801	-9.03750	-251.43635
174.36801	-9.04172	-251.41823
174.46801	-9.04609	-251.40050
174.56801	-9.05078	-251.39582
174.66801	-9.05578	-251.41728
174.76801	-9.06297	-251.50177
174.86801	-9.06812	-251.57428
174.96801	-9.07219	-251.52153
175.06801	-9.07688	-251.50898
175.16801	-9.08219	-251.53339
175.26801	-9.08891	-251.63540
175.36801	-9.09328	-251.65203
175.46801	-9.09719	-251.63063
175.56801	-9.10172	-251.64190
175.66801	-9.10703	-251.68720
175.76801	-9.11250	-251.76555
175.86801	-9.12047	-251.92061
175.96801	-9.12531	-252.02712
176.06801	-9.12875	-251.96677
176.16801	-9.13297	-251.95265
176.26801	-9.13812	-251.99905
176.36801	-9.14531	-252.12657
176.46801	-9.15125	-252.30104
176.56801	-9.15500	-252.27696
176.66801	-9.15922	-252.26936
176.76801	-9.16422	-252.30005
176.86801	-9.16969	-252.38475
176.96801	-9.17609	-252.48000
177.06801	-9.18141	-252.59155
177.16801	-9.18531	-252.57191
177.26801	-9.19016	-252.59742
177.36801	-9.19516	-252.64910
177.46801	-9.20187	-252.74104
177.56801	-9.20766	-252.88427
177.66801	-9.21141	-252.86373
177.76801	-9.21547	-252.84573
177.86801	-9.22031	-252.87053
177.96801	-9.22594	-252.96116
178.06801	-9.23375	-253.11384
178.16801	-9.23906	-253.25283
178.26801	-9.24266	-253.20116
178.36801	-9.24734	-253.21785
178.46801	-9.25266	-253.27978
178.56801	-9.25969	-253.39797
178.66801	-9.26516	-253.54177
178.76801	-9.26875	-253.50830
178.86801	-9.27359	-253.56185
178.96801	-9.27875	-253.62024
179.06801	-9.28453	-253.69751
179.16801	-9.29172	-253.83702
179.26801	-9.29578	-253.88914
179.36801	-9.29922	-253.83323
179.46801	-9.30344	-253.83827
179.56801	-9.30844	-253.88449
179.66801	-9.31500	-253.99700
179.76801	-9.32063	-254.12774
179.86801	-9.32469	-254.11817
179.96801	-9.32906	-254.10736
180.06801	-9.33391	-254.15885
180.16801	-9.33922	-254.21688
180.26801	-9.34609	-254.33183
180.36801	-9.35234	-254.50453
180.46801	-9.35609	-254.47950
180.56801	-9.36063	-254.48099
180.66801	-9.36609	-254.53955
180.76801	-9.37313	-254.67995
180.86801	-9.37797	-254.75261
180.96801	-9.38172	-254.73249
181.06801	-9.38578	-254.70707
181.16801	-9.39047	-254.74331
181.26801	-9.39594	-254.80983
181.36801	-9.40328	-254.92853
181.46801	-9.40891	-255.08651
181.56801	-9.41266	-255.05105
181.66801	-9.41719	-255.05802
181.76801	-9.42266	-255.10344
181.86801	-9.42906	-255.21526
181.96801	-9.43437	-255.31393
182.06801	-9.43859	-255.30851
182.16801	-9.44281	-255.30234
182.26801	-9.44766	-255.35128
182.36801	-9.45328	-255.42623
182.46801	-9.46109	-255.57032
182.56801	-9.46594	-255.69257
182.66801	-9.46969	-255.62775
182.76801	-9.47375	-255.63410
182.86801	-9.47844	-255.66110
182.96801	-9.48469	-255.75075
183.06801	-9.49125	-255.92396
183.16801	-9.49547	-255.91365
183.26801	-9.49953	-255.92366
183.36801	-9.50422	-255.90602
183.46801	-9.50969	-255.97042
183.56801	-9.51547	-256.05401
183.66801	-9.52234	-256.22612
183.76801	-9.52609	-256.19709
183.86801	-9.53047	-256.19864
183.96801	-9.53547	-256.24728
184.06801	-9.54266	-256.34527
184.16801	-9.54828	-256.48504
184.26801	-9.55219	-256.46329
184.36801	-9.55641	-256.45119
184.46801	-9.56125	-256.47545
184.56801	-9.56703	-256.56128
184.66801	-9.57438	-256.71169
184.76801	-9.58000	-256.86207
184.86801	-9.58297	-256.77544
184.96801	-9.58734	-256.77013
185.06801	-9.59281	-256.82124
185.16801	-9.59938	-256.94031
185.26801	-9.60516	-257.06610
185.36801	-9.60906	-257.05680
185.46801	-9.61328	-257.04786
185.56801	-9.61812	-257.08276
185.66801	-9.62375	-257.16153
185.76801	-9.63141	-257.31358
185.86801	-9.63672	-257.44480
185.96801	-9.64000	-257.37077
186.06801	-9.64438	-257.36833
186.16801	-9.64938	-257.42111
186.26801	-9.65656	-257.56603
186.36801	-9.66188	-257.68355
186.46801	-9.66594	-257.67511
186.56801	-9.67016	-257.67225
186.66801	-9.67547	-257.71940
186.76801	-9.68141	-257.81590
186.86801	-9.68875	-257.98467
186.96801	-9.69281	-258.04713
187.06801	-9.69625	-257.99173
187.16801	-9.70063	-257.99757
187.26801	-9.70547	-258.04344
187.36801	-9.71156	-258.12426
187.46801	-9.71750	-258.24514
187.56801	-9.72203	-258.27333
187.66801	-9.72641	-258.26010
187.76801	-9.73125	-258.30671
187.86801	-9.73688	-258.37749
187.96801	-9.74438	-258.53097
188.06801	-9.75000	-258.68598
188.16801	-9.75359	-258.62080
188.26801	-9.75797	-258.62294
188.36801	-9.76281	-258.64941
188.46801	-9.76875	-258.71316
188.56801	-9.77437	-258.82146
188.66801	-9.77875	-258.84837
188.76801	-9.78297	-258.83827
188.86801	-9.78797	-258.86926
188.96801	-9.79359	-258.94588
189.06801	-9.80063	-259.06694
189.16801	-9.80594	-259.16320
189.26801	-9.80969	-259.10920
189.36801	-9.81422	-259.11459
189.46801	-9.81938	-259.16812
189.56801	-9.82563	-259.26226
189.66801	-9.83203	-259.40922
189.76801	-9.83609	-259.39190
189.86801	-9.84031	-259.36273
189.96801	-9.84531	-259.39131
190.06801	-9.85062	-259.44561
190.16801	-9.85688	-259.50989
190.26801	-9.86281	-259.66451
190.36801	-9.86641	-259.62830
190.46801	-9.87094	-259.62338
190.56801	-9.87609	-259.66755
190.66801	-9.88250	-259.76190
190.76801	-9.88875	-259.90286
190.86801	-9.89250	-259.85742
190.96801	-9.89656	-259.82985
191.06801	-9.90125	-259.84901
191.16801	-9.90672	-259.91827
191.26801	-9.91359	-260.02979
191.36801	-9.92016	-260.21659
191.46801	-9.92375	-260.15216
191.56801	-9.92797	-260.13672
191.66801	-9.93297	-260.15633
191.76801	-9.93891	-260.21811
191.86801	-9.94500	-260.35714
191.96801	-9.94906	-260.35479
192.06801	-9.95313	-260.31855
192.16801	-9.95781	-260.32636
192.26801	-9.96312	-260.37997
192.36801	-9.97000	-260.45561
192.46801	-9.97594	-260.60954
192.56801	-9.97969	-260.55443
192.66801	-9.98406	-260.54344
192.76801	-9.98953	-260.59088
192.86801	-9.99766	-260.75152
192.96801	-10.00297	-260.85615
193.06801	-10.00641	-260.78078
193.16801	-10.01047	-260.73128
193.26801	-10.01484	-260.71796
193.36801	-10.01953	-260.71405
193.46801	-10.02500	-260.74702
193.56801	-10.03266	-260.93641
193.66801	-10.03672	-260.91200
193.76801	-10.04094	-260.86810
193.86801	-10.04578	-260.85752
193.96801	-10.05188	-260.89850
194.06801	-10.05813	-261.00162
194.16801	-10.06234	-260.95724
194.26801	-10.06672	-260.92812
194.36801	-10.07188	-260.93704
194.46801	-10.07766	-260.99524
194.56801	-10.08594	-261.11990
194.66801	-10.09141	-261.24570
194.76801	-10.09438	-261.11099
194.86801	-10.09828	-261.04730
194.96801	-10.10328	-261.04692
195.06801	-10.10969	-261.11588
195.16801	-10.11594	-261.27499
195.26801	-10.12000	-261.23103
195.36801	-10.12438	-261.20120
195.46801	-10.12906	-261.20248
195.56801	-10.13422	-261.23732
195.66801	-10.13969	-261.27297
195.76801	-10.14656	-261.41468
195.86801	-10.15031	-261.38198
195.96801	-10.15469	-261.35173
196.06801	-10.16000	-261.39733
196.16801	-10.16672	-261.47795
196.26801	-10.17297	-261.62642
196.36801	-10.17656	-261.56822
196.46801	-10.18047	-261.50769
196.56801	-10.18516	-261.51714
196.66801	-10.19078	-261.57388
196.76801	-10.19641	-261.65164
196.86801	-10.20359	-261.81591
196.96801	-10.20750	-261.77469
197.06801	-10.21172	-261.73657
197.16801	-10.21688	-261.75755
197.26801	-10.22344	-261.83969
197.36801	-10.23016	-262.02559
197.46801	-10.23391	-261.98205
197.56801	-10.23766	-261.92063
197.66801	-10.24234	-261.93783
197.76801	-10.24766	-261.97615
197.86801	-10.25391	-262.05572
197.96801	-10.26047	-262.22029
198.06801	-10.26406	-262.15014
198.16801	-10.26828	-262.13247
198.26801	-10.27344	-262.15529
198.36801	-10.27984	-262.23963
198.46801	-10.28625	-262.39437
198.56801	-10.29031	-262.37383
198.66801	-10.29453	-262.33277
198.76801	-10.29938	-262.34934
198.86801	-10.30453	-262.39297
198.96801	-10.31094	-262.46679
199.06801	-10.31703	-262.62128
199.16801	-10.32063	-262.55950
199.26801	-10.32484	-262.52139
199.36801	-10.32984	-262.54046
199.46801	-10.33625	-262.62695
199.56801	-10.34234	-262.76127
199.66801	-10.34656	-262.73721
[truncated: 2,012 more rows]
