# Supplementary material for: Strengthening of 3D Printed Fused Deposition Manufactured Parts Using the Fill Compositing Technique
Source: PLoS One. 2015 Apr 16;10(4):e0122915. doi: 10.1371/journal.pone.0122915 (PMC4400136; doi:10.1371/journal.pone.0122915)
Supplement: S1 File — This is the raw data and information on all the samples presented in this manuscript. (ZIP) [file pone.0122915.s001.zip › Specimen_RawData_135.csv]

Time	Extension	Load
(sec)	(mm)	(N)
0.00000	0.00000	0.00228
0.10000	-0.00016	0.00168
0.20000	-0.00438	0.00430
0.30000	-0.01297	-0.00011
0.40000	-0.02047	0.00141
0.50000	-0.02500	0.00595
0.60000	-0.02984	-0.00122
0.70000	-0.03547	0.00293
0.80000	-0.04203	-0.00171
0.90000	-0.04672	0.00425
1.00000	-0.05109	-0.00411
1.10000	-0.05594	-0.00097
1.20000	-0.06125	-0.00454
1.30000	-0.06656	-0.00266
1.40000	-0.07344	0.00237
1.50000	-0.07734	-0.00131
1.60000	-0.08172	0.00410
1.70000	-0.08625	-0.00568
1.80000	-0.09250	0.00312
1.90000	-0.10016	0.00134
2.00000	-0.10422	-0.00150
2.10000	-0.10813	-0.00427
2.20000	-0.11250	-0.00254
2.30000	-0.11750	0.00593
2.40000	-0.12266	-0.00389
2.50000	-0.13000	0.00282
2.60000	-0.13438	0.00462
2.70000	-0.13875	0.00162
2.80000	-0.14359	0.00385
2.90000	-0.14922	0.00717
3.00000	-0.15625	0.00367
3.10000	-0.16047	0.00433
3.20000	-0.16484	-0.00303
3.30000	-0.16969	-0.00448
3.40000	-0.17531	0.00159
3.50000	-0.18172	0.00482
3.60000	-0.18859	0.00726
3.70000	-0.19172	0.00349
3.80000	-0.19578	-0.00462
3.90000	-0.20078	0.00384
4.00000	-0.20625	0.00278
4.10000	-0.21250	0.00590
4.20000	-0.21734	0.00621
4.30000	-0.22172	0.00139
4.40000	-0.22625	0.00483
4.50000	-0.23109	0.00302
4.60000	-0.23656	0.00136
4.70000	-0.24375	0.00308
4.80000	-0.24797	0.00975
4.90000	-0.25234	-0.00819
5.00000	-0.25734	-0.02874
5.10000	-0.26281	-0.12750
5.20000	-0.26906	-0.33181
5.30000	-0.27375	-0.52660
5.40000	-0.27781	-0.68122
5.50000	-0.28234	-0.85084
5.60000	-0.28750	-1.04318
5.70000	-0.29328	-1.27640
5.80000	-0.30063	-1.55941
5.90000	-0.30500	-1.77633
6.00000	-0.30906	-1.93018
6.10000	-0.31375	-2.11965
6.20000	-0.31953	-2.34307
6.30000	-0.32625	-2.63158
6.40000	-0.33094	-2.84496
6.50000	-0.33484	-3.00231
6.60000	-0.33937	-3.17155
6.70000	-0.34438	-3.37108
6.80000	-0.35016	-3.60616
6.90000	-0.35750	-3.89015
7.00000	-0.36188	-4.10744
7.10000	-0.36594	-4.26466
7.20000	-0.37078	-4.46565
7.30000	-0.37625	-4.68358
7.40000	-0.38313	-4.98190
7.50000	-0.38766	-5.19178
7.60000	-0.39188	-5.36382
7.70000	-0.39641	-5.54102
7.80000	-0.40141	-5.73291
7.90000	-0.40703	-5.96913
8.00000	-0.41422	-6.26467
8.10000	-0.41813	-6.44787
8.20000	-0.42219	-6.61108
8.30000	-0.42703	-6.81002
8.40000	-0.43281	-7.04298
8.50000	-0.43969	-7.33428
8.60000	-0.44453	-7.54806
8.70000	-0.44859	-7.71699
8.80000	-0.45297	-7.88037
8.90000	-0.45781	-8.08472
9.00000	-0.46328	-8.31776
9.10000	-0.47078	-8.62615
9.20000	-0.47516	-8.82794
9.30000	-0.47938	-8.99457
9.40000	-0.48422	-9.18886
9.50000	-0.49000	-9.42063
9.60000	-0.49672	-9.71997
9.70000	-0.50109	-9.91398
9.80000	-0.50516	-10.07074
9.90000	-0.50969	-10.25431
10.00000	-0.51484	-10.46775
10.10000	-0.52063	-10.70940
10.20000	-0.52781	-11.02481
10.30000	-0.53172	-11.21093
10.40000	-0.53594	-11.36354
10.50000	-0.54063	-11.55702
10.60000	-0.54625	-11.77986
10.70000	-0.55500	-12.14869
10.80000	-0.56016	-12.40007
10.90000	-0.56375	-12.54413
11.00000	-0.56828	-12.73933
11.10000	-0.57328	-12.97347
11.20000	-0.57844	-13.19067
11.30000	-0.58406	-13.44530
11.40000	-0.58797	-13.62522
11.50000	-0.59219	-13.79259
11.60000	-0.59688	-13.99442
11.70000	-0.60234	-14.21614
11.80000	-0.60938	-14.51791
11.90000	-0.61484	-14.76967
12.00000	-0.61891	-14.94073
12.10000	-0.62344	-15.13491
12.20000	-0.62844	-15.35561
12.30000	-0.63422	-15.60620
12.40000	-0.64141	-15.91927
12.50000	-0.64531	-16.10654
12.60000	-0.64922	-16.25175
12.70000	-0.65375	-16.45547
12.80000	-0.65937	-16.68101
12.90000	-0.66719	-17.02287
13.00000	-0.67203	-17.27375
13.10000	-0.67609	-17.43830
13.20000	-0.68063	-17.62872
13.30000	-0.68578	-17.85205
13.40000	-0.69125	-18.08752
13.50000	-0.69781	-18.38071
13.60000	-0.70203	-18.57449
13.70000	-0.70656	-18.75256
13.80000	-0.71109	-18.95496
13.90000	-0.71625	-19.17507
14.00000	-0.72266	-19.45368
14.10000	-0.72766	-19.69659
14.20000	-0.73203	-19.87470
14.30000	-0.73656	-20.06345
14.40000	-0.74172	-20.28442
14.50000	-0.74703	-20.51171
14.60000	-0.75438	-20.82686
14.70000	-0.75844	-21.02373
14.80000	-0.76281	-21.19553
14.90000	-0.76750	-21.40964
15.00000	-0.77281	-21.61332
15.10000	-0.77953	-21.91058
15.20000	-0.78438	-22.12678
15.30000	-0.78844	-22.28198
15.40000	-0.79313	-22.47294
15.50000	-0.79828	-22.68774
15.60000	-0.80422	-22.93965
15.70000	-0.81203	-23.30076
15.80000	-0.81594	-23.49161
15.90000	-0.81984	-23.64029
16.00000	-0.82438	-23.83791
16.10000	-0.82969	-24.05224
16.20000	-0.83594	-24.31803
16.30000	-0.84094	-24.54374
16.40000	-0.84500	-24.70853
16.50000	-0.84953	-24.89365
16.60000	-0.85469	-25.10086
16.70000	-0.86078	-25.36517
16.80000	-0.86828	-25.67741
16.90000	-0.87266	-25.89129
17.00000	-0.87656	-26.03906
17.10000	-0.88125	-26.21540
17.20000	-0.88656	-26.43406
17.30000	-0.89328	-26.72101
17.40000	-0.89812	-26.95064
17.50000	-0.90234	-27.10590
17.60000	-0.90656	-27.27110
17.70000	-0.91156	-27.48570
17.80000	-0.91719	-27.71744
17.90000	-0.92406	-27.99110
18.00000	-0.92906	-28.24103
18.10000	-0.93313	-28.37830
18.20000	-0.93766	-28.56595
18.30000	-0.94312	-28.79122
18.40000	-0.95000	-29.08006
18.50000	-0.95531	-29.33271
18.60000	-0.95953	-29.50431
18.70000	-0.96375	-29.68013
18.80000	-0.96859	-29.88018
18.90000	-0.97344	-30.09254
19.00000	-0.97969	-30.31170
19.10000	-0.98578	-30.61620
19.20000	-0.98969	-30.75075
19.30000	-0.99437	-30.94390
19.40000	-1.00016	-31.17180
19.50000	-1.00781	-31.50002
19.60000	-1.01297	-31.76559
19.70000	-1.01688	-31.91651
19.80000	-1.02141	-32.11734
19.90000	-1.02641	-32.33106
20.00000	-1.03188	-32.57239
20.10000	-1.03906	-32.87796
20.20000	-1.04313	-33.08103
20.30000	-1.04688	-33.21512
20.40000	-1.05141	-33.41241
20.50000	-1.05703	-33.65259
20.60000	-1.06422	-33.97340
20.70000	-1.06922	-34.22267
20.80000	-1.07313	-34.37394
20.90000	-1.07766	-34.55994
21.00000	-1.08266	-34.77022
21.10000	-1.08766	-34.99024
21.20000	-1.09391	-35.27163
21.30000	-1.09875	-35.51838
21.40000	-1.10313	-35.69670
21.50000	-1.10813	-35.91403
21.60000	-1.11375	-36.15756
21.70000	-1.12125	-36.50112
21.80000	-1.12609	-36.72980
21.90000	-1.12984	-36.88254
22.00000	-1.13422	-37.07030
22.10000	-1.13922	-37.28830
22.20000	-1.14484	-37.54193
22.30000	-1.15203	-37.86727
22.40000	-1.15641	-38.09477
22.50000	-1.16031	-38.25739
22.60000	-1.16516	-38.47121
22.70000	-1.17031	-38.69554
22.80000	-1.17719	-39.00027
22.90000	-1.18219	-39.25801
23.00000	-1.18641	-39.43554
23.10000	-1.19094	-39.63027
23.20000	-1.19594	-39.86394
23.30000	-1.20141	-40.10845
23.40000	-1.20891	-40.42133
23.50000	-1.21344	-40.66277
23.60000	-1.21703	-40.80543
23.70000	-1.22156	-40.99987
23.80000	-1.22703	-41.25077
23.90000	-1.23344	-41.54473
24.00000	-1.23875	-41.81584
24.10000	-1.24297	-41.99746
24.20000	-1.24766	-42.19387
24.30000	-1.25250	-42.40502
24.40000	-1.25750	-42.63064
24.50000	-1.26453	-42.92371
24.60000	-1.27016	-43.22456
24.70000	-1.27406	-43.37887
24.80000	-1.27844	-43.57010
24.90000	-1.28359	-43.81279
25.00000	-1.29094	-44.13974
25.10000	-1.29594	-44.40236
25.20000	-1.29984	-44.55771
25.30000	-1.30422	-44.73957
25.40000	-1.30906	-44.95480
25.50000	-1.31469	-45.20342
25.60000	-1.32219	-45.53173
25.70000	-1.32719	-45.80490
25.80000	-1.33078	-45.93031
25.90000	-1.33547	-46.11391
26.00000	-1.34047	-46.32060
26.10000	-1.34750	-46.62654
26.20000	-1.35297	-46.92180
26.30000	-1.35688	-47.08210
26.40000	-1.36141	-47.26356
26.50000	-1.36641	-47.48412
26.60000	-1.37219	-47.74721
26.70000	-1.37922	-48.07054
26.80000	-1.38375	-48.31616
26.90000	-1.38750	-48.44688
27.00000	-1.39172	-48.62475
27.10000	-1.39688	-48.85496
27.20000	-1.40375	-49.15865
27.30000	-1.40984	-49.48504
27.40000	-1.41391	-49.66226
27.50000	-1.41813	-49.84620
27.60000	-1.42328	-50.08359
27.70000	-1.42922	-50.36150
27.80000	-1.43687	-50.73049
27.90000	-1.44094	-50.96005
28.00000	-1.44469	-51.09471
28.10000	-1.44906	-51.29990
28.20000	-1.45406	-51.51626
28.30000	-1.45969	-51.77328
28.40000	-1.46484	-52.02992
28.50000	-1.46937	-52.24285
28.60000	-1.47359	-52.42228
28.70000	-1.47844	-52.63720
28.80000	-1.48391	-52.88502
28.90000	-1.49094	-53.18058
29.00000	-1.49688	-53.51470
29.10000	-1.50094	-53.67381
29.20000	-1.50578	-53.87463
29.30000	-1.51125	-54.12910
29.40000	-1.51797	-54.43348
29.50000	-1.52312	-54.70547
29.60000	-1.52703	-54.86980
29.70000	-1.53109	-55.03678
29.80000	-1.53578	-55.24245
29.90000	-1.54078	-55.47432
30.00000	-1.54734	-55.74624
30.10000	-1.55359	-56.09487
30.20000	-1.55750	-56.26236
30.30000	-1.56203	-56.43830
30.40000	-1.56719	-56.65766
30.50000	-1.57391	-56.96497
30.60000	-1.57953	-57.24452
30.70000	-1.58328	-57.39322
30.80000	-1.58750	-57.55910
30.90000	-1.59219	-57.75304
31.00000	-1.59734	-57.98384
31.10000	-1.60375	-58.25633
31.20000	-1.61047	-58.62451
31.30000	-1.61453	-58.76666
31.40000	-1.61922	-58.96661
31.50000	-1.62422	-59.16900
31.60000	-1.63062	-59.43393
31.70000	-1.63641	-59.73670
31.80000	-1.64031	-59.88925
31.90000	-1.64453	-60.04968
32.00000	-1.64906	-60.24498
32.10000	-1.65469	-60.47468
32.20000	-1.66203	-60.77411
32.30000	-1.66719	-61.05758
32.40000	-1.67094	-61.17701
32.50000	-1.67562	-61.36597
32.60000	-1.68094	-61.58955
32.70000	-1.68734	-61.86668
32.80000	-1.69266	-62.11904
32.90000	-1.69703	-62.30333
33.00000	-1.70141	-62.48461
33.10000	-1.70625	-62.69843
33.20000	-1.71141	-62.90782
33.30000	-1.71812	-63.18223
33.40000	-1.72359	-63.46980
33.50000	-1.72766	-63.61875
33.60000	-1.73234	-63.81624
33.70000	-1.73781	-64.04709
33.80000	-1.74531	-64.36588
33.90000	-1.75031	-64.63046
34.00000	-1.75422	-64.77310
34.10000	-1.75859	-64.95267
34.20000	-1.76344	-65.16617
34.30000	-1.76859	-65.40170
34.40000	-1.77516	-65.66262
34.50000	-1.78047	-65.94738
34.60000	-1.78453	-66.08815
34.70000	-1.78891	-66.27554
34.80000	-1.79359	-66.47187
34.90000	-1.80000	-66.73422
35.00000	-1.80609	-67.04617
35.10000	-1.81031	-67.20941
35.20000	-1.81453	-67.37317
35.30000	-1.81937	-67.56183
35.40000	-1.82500	-67.79373
35.50000	-1.83219	-68.07750
35.60000	-1.83797	-68.39108
35.70000	-1.84172	-68.51970
35.80000	-1.84656	-68.72042
35.90000	-1.85219	-68.96319
36.00000	-1.85969	-69.29264
36.10000	-1.86453	-69.54393
36.20000	-1.86781	-69.66086
36.30000	-1.87188	-69.81830
36.40000	-1.87672	-70.03292
36.50000	-1.88250	-70.28516
36.60000	-1.89031	-70.63641
36.70000	-1.89500	-70.89670
36.80000	-1.89844	-71.00766
36.90000	-1.90266	-71.18215
37.00000	-1.90781	-71.39298
37.10000	-1.91406	-71.67030
37.20000	-1.91969	-71.95339
37.30000	-1.92422	-72.13170
37.40000	-1.92859	-72.32672
37.50000	-1.93344	-72.53538
37.60000	-1.93906	-72.76611
37.70000	-1.94609	-73.06830
37.80000	-1.95188	-73.39183
37.90000	-1.95531	-73.51199
38.00000	-1.95953	-73.67162
38.10000	-1.96438	-73.88133
38.20000	-1.97109	-74.16555
38.30000	-1.97672	-74.45966
38.40000	-1.98094	-74.64081
38.50000	-1.98531	-74.82319
38.60000	-1.99063	-75.05582
38.70000	-1.99609	-75.29999
38.80000	-2.00250	-75.57011
38.90000	-2.00781	-75.84036
39.00000	-2.01188	-76.00030
39.10000	-2.01656	-76.18410
39.20000	-2.02172	-76.41289
39.30000	-2.02813	-76.69102
39.40000	-2.03359	-76.97309
39.50000	-2.03766	-77.13611
39.60000	-2.04172	-77.30147
39.70000	-2.04641	-77.50466
39.80000	-2.05187	-77.74042
39.90000	-2.05875	-78.02702
40.00000	-2.06453	-78.35124
40.10000	-2.06859	-78.49821
40.20000	-2.07328	-78.68288
40.30000	-2.07844	-78.91747
40.40000	-2.08438	-79.15467
40.50000	-2.08969	-79.40897
40.60000	-2.09406	-79.59408
40.70000	-2.09844	-79.76441
40.80000	-2.10328	-79.96379
40.90000	-2.10844	-80.19833
41.00000	-2.11500	-80.45742
41.10000	-2.12109	-80.79473
41.20000	-2.12469	-80.91062
41.30000	-2.12922	-81.08836
41.40000	-2.13469	-81.32157
41.50000	-2.14141	-81.60353
41.60000	-2.14734	-81.90102
41.70000	-2.15141	-82.06053
41.80000	-2.15563	-82.22117
41.90000	-2.16047	-82.41228
42.00000	-2.16563	-82.62740
42.10000	-2.17125	-82.87527
42.20000	-2.17797	-83.21153
42.30000	-2.18188	-83.37098
42.40000	-2.18641	-83.53814
42.50000	-2.19156	-83.75820
42.60000	-2.19844	-84.03791
42.70000	-2.20422	-84.33563
42.80000	-2.20813	-84.48365
42.90000	-2.21250	-84.63600
43.00000	-2.21719	-84.84308
43.10000	-2.22266	-85.07875
43.20000	-2.22797	-85.30763
43.30000	-2.23453	-85.62196
43.40000	-2.23859	-85.78165
43.50000	-2.24313	-85.94616
43.60000	-2.24859	-86.16328
43.70000	-2.25516	-86.45517
43.80000	-2.26094	-86.74302
43.90000	-2.26500	-86.90853
44.00000	-2.26938	-87.07511
44.10000	-2.27406	-87.28086
44.20000	-2.27922	-87.50212
44.30000	-2.28609	-87.75514
44.40000	-2.29250	-88.10919
44.50000	-2.29578	-88.21697
44.60000	-2.30031	-88.38086
44.70000	-2.30594	-88.62637
44.80000	-2.31297	-88.95949
44.90000	-2.31844	-89.25366
45.00000	-2.32203	-89.43836
45.10000	-2.32609	-89.58422
45.20000	-2.33078	-89.77118
45.30000	-2.33578	-89.99848
45.40000	-2.34172	-90.23248
45.50000	-2.34781	-90.54789
45.60000	-2.35203	-90.71854
45.70000	-2.35672	-90.90851
45.80000	-2.36172	-91.13359
45.90000	-2.36797	-91.39051
46.00000	-2.37391	-91.68512
46.10000	-2.37797	-91.86362
46.20000	-2.38219	-92.01729
46.30000	-2.38656	-92.20199
46.40000	-2.39156	-92.41165
46.50000	-2.39828	-92.69006
46.60000	-2.40500	-93.05798
46.70000	-2.40891	-93.19975
46.80000	-2.41328	-93.36128
46.90000	-2.41828	-93.55001
47.00000	-2.42438	-93.79519
47.10000	-2.43047	-94.09311
47.20000	-2.43500	-94.27846
47.30000	-2.43938	-94.45357
47.40000	-2.44422	-94.65149
47.50000	-2.44984	-94.88920
47.60000	-2.45656	-95.16419
47.70000	-2.46188	-95.45225
47.80000	-2.46531	-95.56752
47.90000	-2.46953	-95.71467
48.00000	-2.47422	-95.90393
48.10000	-2.48016	-96.14103
48.20000	-2.48734	-96.47064
48.30000	-2.49203	-96.68403
48.40000	-2.49641	-96.83519
48.50000	-2.50094	-97.01048
48.60000	-2.50594	-97.20457
48.70000	-2.51141	-97.42412
48.80000	-2.51797	-97.74636
48.90000	-2.52203	-97.89848
49.00000	-2.52656	-98.06108
49.10000	-2.53172	-98.27187
49.20000	-2.53859	-98.53528
49.30000	-2.54484	-98.84826
49.40000	-2.54859	-98.96947
49.50000	-2.55281	-99.12325
49.60000	-2.55750	-99.31194
49.70000	-2.56234	-99.50832
49.80000	-2.56797	-99.72407
49.90000	-2.57531	-100.07080
50.00000	-2.57937	-100.22275
50.10000	-2.58375	-100.36870
50.20000	-2.58891	-100.56227
50.30000	-2.59531	-100.81835
50.40000	-2.60172	-101.13832
50.50000	-2.60547	-101.28655
50.60000	-2.60938	-101.41499
50.70000	-2.61391	-101.58242
50.80000	-2.61875	-101.76611
50.90000	-2.62453	-101.98550
51.00000	-2.63125	-102.29208
51.10000	-2.63531	-102.44022
51.20000	-2.63984	-102.59889
51.30000	-2.64531	-102.80450
51.40000	-2.65312	-103.09849
51.50000	-2.65938	-103.45019
51.60000	-2.66281	-103.54335
51.70000	-2.66688	-103.67962
51.80000	-2.67141	-103.84464
51.90000	-2.67656	-104.04058
52.00000	-2.68328	-104.30149
52.10000	-2.68953	-104.64515
52.20000	-2.69297	-104.75225
52.30000	-2.69750	-104.91214
52.40000	-2.70250	-105.10036
52.50000	-2.70844	-105.32186
52.60000	-2.71406	-105.59592
52.70000	-2.71828	-105.74128
52.80000	-2.72250	-105.89894
52.90000	-2.72734	-106.07984
53.00000	-2.73266	-106.29801
53.10000	-2.73891	-106.54884
53.20000	-2.74609	-106.89576
53.30000	-2.74984	-107.01106
53.40000	-2.75375	-107.14077
53.50000	-2.75875	-107.32413
53.60000	-2.76500	-107.57473
53.70000	-2.77172	-107.92480
53.80000	-2.77563	-108.06036
53.90000	-2.77984	-108.21209
54.00000	-2.78453	-108.38420
54.10000	-2.78984	-108.59082
54.20000	-2.79609	-108.83487
54.30000	-2.80219	-109.11488
54.40000	-2.80578	-109.24661
54.50000	-2.81000	-109.38504
54.60000	-2.81469	-109.56937
54.70000	-2.82062	-109.79716
54.80000	-2.82828	-110.15402
54.90000	-2.83297	-110.34915
55.00000	-2.83703	-110.47400
55.10000	-2.84141	-110.62968
55.20000	-2.84656	-110.83620
55.30000	-2.85234	-111.07387
55.40000	-2.85953	-111.39745
55.50000	-2.86328	-111.54475
55.60000	-2.86750	-111.68133
55.70000	-2.87266	-111.88091
55.80000	-2.87859	-112.10517
55.90000	-2.88469	-112.39062
56.00000	-2.88875	-112.54536
56.10000	-2.89297	-112.69394
56.20000	-2.89766	-112.86047
56.30000	-2.90297	-113.06558
56.40000	-2.90922	-113.31380
56.50000	-2.91672	-113.67335
56.60000	-2.92016	-113.79340
56.70000	-2.92438	-113.93221
56.80000	-2.92922	-114.11261
56.90000	-2.93516	-114.35296
57.00000	-2.94156	-114.65152
57.10000	-2.94578	-114.81463
57.20000	-2.94984	-114.93862
57.30000	-2.95453	-115.10536
57.40000	-2.95953	-115.29472
57.50000	-2.96578	-115.52899
57.60000	-2.97266	-115.87727
57.70000	-2.97656	-116.00790
57.80000	-2.98078	-116.15311
57.90000	-2.98594	-116.35577
58.00000	-2.99219	-116.57950
58.10000	-2.99906	-116.91350
58.20000	-3.00281	-117.03727
58.30000	-3.00703	-117.18064
58.40000	-3.01172	-117.34773
58.50000	-3.01672	-117.54451
58.60000	-3.02297	-117.78758
58.70000	-3.02969	-118.12942
58.80000	-3.03328	-118.25228
58.90000	-3.03766	-118.39551
59.00000	-3.04234	-118.56351
59.10000	-3.04828	-118.78429
59.20000	-3.05531	-119.11047
59.30000	-3.05953	-119.27722
59.40000	-3.06391	-119.41645
59.50000	-3.06875	-119.60188
59.60000	-3.07437	-119.82746
59.70000	-3.08109	-120.09153
59.80000	-3.08625	-120.35994
59.90000	-3.08984	-120.47002
60.00000	-3.09438	-120.61816
60.10000	-3.09922	-120.80610
60.20000	-3.10516	-121.03086
60.30000	-3.11219	-121.35049
60.40000	-3.11656	-121.52275
60.50000	-3.12062	-121.66054
60.60000	-3.12531	-121.82856
60.70000	-3.13125	-122.07297
60.80000	-3.13906	-122.39487
60.90000	-3.14438	-122.71249
61.00000	-3.14734	-122.78643
61.10000	-3.15156	-122.91898
61.20000	-3.15609	-123.10614
61.30000	-3.16188	-123.31968
61.40000	-3.16797	-123.60917
61.50000	-3.17266	-123.79131
61.60000	-3.17703	-123.94986
61.70000	-3.18156	-124.12857
61.80000	-3.18641	-124.32027
61.90000	-3.19188	-124.54144
62.00000	-3.19938	-124.87379
62.10000	-3.20406	-125.07148
62.20000	-3.20797	-125.19830
62.30000	-3.21266	-125.36867
62.40000	-3.21891	-125.60137
62.50000	-3.22531	-125.91642
62.60000	-3.22953	-126.07405
62.70000	-3.23359	-126.20993
62.80000	-3.23813	-126.36720
62.90000	-3.24328	-126.56356
63.00000	-3.24859	-126.76066
63.10000	-3.25547	-127.05387
63.20000	-3.25984	-127.23222
63.30000	-3.26422	-127.37554
63.40000	-3.26922	-127.54945
63.50000	-3.27500	-127.76768
63.60000	-3.28188	-128.06430
63.70000	-3.28625	-128.23090
63.80000	-3.29031	-128.35261
63.90000	-3.29516	-128.53651
64.00000	-3.30063	-128.74806
64.10000	-3.30672	-128.98895
64.20000	-3.31328	-129.29200
64.30000	-3.31703	-129.39560
64.40000	-3.32125	-129.53497
64.50000	-3.32594	-129.68980
64.60000	-3.33141	-129.88266
64.70000	-3.33813	-130.15057
64.80000	-3.34313	-130.34843
64.90000	-3.34734	-130.49689
65.00000	-3.35172	-130.64146
65.10000	-3.35687	-130.81555
65.20000	-3.36234	-131.03059
65.30000	-3.36969	-131.32554
65.40000	-3.37344	-131.45676
65.50000	-3.37750	-131.57499
65.60000	-3.38219	-131.72375
65.70000	-3.38766	-131.91995
65.80000	-3.39469	-132.19076
65.90000	-3.39984	-132.40956
66.00000	-3.40406	-132.54945
66.10000	-3.40875	-132.69924
66.20000	-3.41375	-132.87094
66.30000	-3.41906	-133.04786
66.40000	-3.42625	-133.31914
66.50000	-3.43031	-133.48767
66.60000	-3.43422	-133.58383
66.70000	-3.43906	-133.74002
66.80000	-3.44500	-133.93679
66.90000	-3.45250	-134.26305
67.00000	-3.45641	-134.39529
67.10000	-3.46047	-134.50922
67.20000	-3.46516	-134.66705
67.30000	-3.47047	-134.84226
67.40000	-3.47625	-135.05259
67.50000	-3.48438	-135.35671
67.60000	-3.48828	-135.52120
67.70000	-3.49219	-135.61516
67.80000	-3.49672	-135.75174
67.90000	-3.50234	-135.93848
68.00000	-3.50984	-136.25717
68.10000	-3.51406	-136.40739
68.20000	-3.51797	-136.51368
68.30000	-3.52281	-136.68326
68.40000	-3.52844	-136.88360
68.50000	-3.53469	-137.10830
68.60000	-3.54078	-137.40401
68.70000	-3.54406	-137.47686
68.80000	-3.54813	-137.60030
68.90000	-3.55313	-137.76521
69.00000	-3.55906	-137.98431
69.10000	-3.56641	-138.29949
69.20000	-3.57063	-138.45782
69.30000	-3.57469	-138.57895
69.40000	-3.57906	-138.70788
69.50000	-3.58406	-138.89378
69.60000	-3.59031	-139.12833
69.70000	-3.59750	-139.52157
69.80000	-3.60109	-139.62813
69.90000	-3.60516	-139.72630
70.00000	-3.60984	-139.88458
70.10000	-3.61547	-140.08097
70.20000	-3.62234	-140.36076
70.30000	-3.62641	-140.50306
70.40000	-3.63047	-140.62899
70.50000	-3.63531	-140.78948
70.60000	-3.64078	-140.99038
70.70000	-3.64703	-141.21093
70.80000	-3.65469	-141.55670
70.90000	-3.65812	-141.66123
71.00000	-3.66203	-141.75576
71.10000	-3.66656	-141.89814
71.20000	-3.67203	-142.08129
71.30000	-3.67937	-142.38264
71.40000	-3.68406	-142.58114
71.50000	-3.68812	-142.70523
71.60000	-3.69266	-142.84734
71.70000	-3.69781	-143.01372
71.80000	-3.70328	-143.22016
71.90000	-3.70984	-143.47498
72.00000	-3.71406	-143.63131
72.10000	-3.71844	-143.75949
72.20000	-3.72359	-143.93380
72.30000	-3.72953	-144.14266
72.40000	-3.73625	-144.40352
72.50000	-3.74078	-144.57676
72.60000	-3.74484	-144.69096
72.70000	-3.74937	-144.84258
72.80000	-3.75438	-145.02028
72.90000	-3.75984	-145.20817
73.00000	-3.76734	-145.50872
73.10000	-3.77141	-145.66857
73.20000	-3.77563	-145.77121
73.30000	-3.78063	-145.94334
73.40000	-3.78641	-146.14765
73.50000	-3.79313	-146.41455
73.60000	-3.79734	-146.58387
73.70000	-3.80156	-146.70010
73.80000	-3.80594	-146.84159
73.90000	-3.81109	-147.01223
74.00000	-3.81656	-147.21078
74.10000	-3.82375	-147.47393
74.20000	-3.82797	-147.64382
74.30000	-3.83203	-147.75868
74.40000	-3.83672	-147.90075
74.50000	-3.84250	-148.09322
74.60000	-3.85016	-148.41053
74.70000	-3.85484	-148.60304
74.80000	-3.85859	-148.70724
74.90000	-3.86313	-148.83389
75.00000	-3.86844	-149.01729
75.10000	-3.87375	-149.20492
75.20000	-3.88031	-149.47066
75.30000	-3.88438	-149.61557
75.40000	-3.88875	-149.74765
75.50000	-3.89359	-149.90245
75.60000	-3.89937	-150.09138
75.70000	-3.90641	-150.37161
75.80000	-3.91109	-150.54683
75.90000	-3.91500	-150.66174
76.00000	-3.91938	-150.78159
76.10000	-3.92422	-150.94717
76.20000	-3.92984	-151.14696
76.30000	-3.93750	-151.45534
76.40000	-3.94141	-151.60096
76.50000	-3.94578	-151.70912
76.60000	-3.95063	-151.86846
76.70000	-3.95641	-152.05367
76.80000	-3.96281	-152.30562
76.90000	-3.96766	-152.49495
77.00000	-3.97219	-152.62815
77.10000	-3.97703	-152.78220
77.20000	-3.98250	-152.97556
77.30000	-3.98875	-153.20767
77.40000	-3.99469	-153.47587
77.50000	-3.99797	-153.55675
77.60000	-4.00187	-153.66039
77.70000	-4.00656	-153.81184
77.80000	-4.01188	-153.99098
77.90000	-4.01875	-154.24395
78.00000	-4.02375	-154.44908
78.10000	-4.02797	-154.56459
78.20000	-4.03219	-154.68690
78.30000	-4.03703	-154.83584
78.40000	-4.04250	-155.02758
78.50000	-4.05016	-155.30506
78.60000	-4.05563	-155.56106
78.70000	-4.05969	-155.66920
78.80000	-4.06469	-155.82255
78.90000	-4.07031	-156.00446
79.00000	-4.07688	-156.25419
79.10000	-4.08063	-156.36861
79.20000	-4.08453	-156.46680
79.30000	-4.08891	-156.58720
79.40000	-4.09375	-156.74439
79.50000	-4.09906	-156.90283
79.60000	-4.10578	-157.11598
79.70000	-4.11141	-157.36148
79.80000	-4.11563	-157.46804
79.90000	-4.12063	-157.61644
80.00000	-4.12578	-157.77552
80.10000	-4.13266	-158.01659
80.20000	-4.13781	-158.21427
80.30000	-4.14203	-158.32959
80.40000	-4.14656	-158.44628
80.50000	-4.15156	-158.59945
80.60000	-4.15734	-158.78588
80.70000	-4.16484	-159.07285
80.80000	-4.16859	-159.21049
80.90000	-4.17266	-159.31003
81.00000	-4.17734	-159.44354
81.10000	-4.18266	-159.60284
81.20000	-4.19000	-159.87730
81.30000	-4.19453	-160.04191
81.40000	-4.19859	-160.13898
81.50000	-4.20297	-160.25373
81.60000	-4.20797	-160.39914
81.70000	-4.21344	-160.57171
81.80000	-4.22125	-160.86689
81.90000	-4.22516	-161.00679
82.00000	-4.22922	-161.10475
82.10000	-4.23406	-161.23900
82.20000	-4.23953	-161.41228
82.30000	-4.24656	-161.66972
82.40000	-4.25078	-161.82058
82.50000	-4.25453	-161.90752
82.60000	-4.25891	-162.01916
82.70000	-4.26359	-162.15247
82.80000	-4.26906	-162.30412
82.90000	-4.27672	-162.56247
83.00000	-4.28188	-162.78084
83.10000	-4.28578	-162.86810
83.20000	-4.29062	-163.00143
83.30000	-4.29609	-163.15512
83.40000	-4.30391	-163.43716
83.50000	-4.30891	-163.63585
83.60000	-4.31281	-163.73269
83.70000	-4.31734	-163.85108
83.80000	-4.32250	-164.00221
83.90000	-4.32797	-164.17168
84.00000	-4.33500	-164.41761
84.10000	-4.33891	-164.54566
84.20000	-4.34313	-164.63740
84.30000	-4.34797	-164.77761
84.40000	-4.35344	-164.95226
84.50000	-4.36047	-165.19944
84.60000	-4.36500	-165.37333
84.70000	-4.36906	-165.47163
84.80000	-4.37344	-165.58293
84.90000	-4.37859	-165.73708
85.00000	-4.38469	-165.94058
85.10000	-4.39297	-166.26659
85.20000	-4.39625	-166.37146
85.30000	-4.40000	-166.44348
85.40000	-4.40484	-166.57738
85.50000	-4.41031	-166.74413
85.60000	-4.41703	-166.98265
85.70000	-4.42156	-167.14151
85.80000	-4.42563	-167.24624
85.90000	-4.43016	-167.37635
86.00000	-4.43531	-167.53379
86.10000	-4.44094	-167.71469
86.20000	-4.44875	-167.99155
86.30000	-4.45297	-168.15467
86.40000	-4.45656	-168.22985
86.50000	-4.46094	-168.34012
86.60000	-4.46609	-168.48476
86.70000	-4.47281	-168.70421
86.80000	-4.47781	-168.89009
86.90000	-4.48219	-169.00444
87.00000	-4.48688	-169.12879
87.10000	-4.49234	-169.28852
87.20000	-4.49781	-169.46109
87.30000	-4.50484	-169.70475
87.40000	-4.50891	-169.85054
87.50000	-4.51312	-169.94278
87.60000	-4.51781	-170.06478
87.70000	-4.52344	-170.23003
87.80000	-4.53047	-170.48167
87.90000	-4.53531	-170.64153
88.00000	-4.53906	-170.73274
88.10000	-4.54328	-170.82413
88.20000	-4.54828	-170.96257
88.30000	-4.55375	-171.12203
88.40000	-4.56125	-171.37606
88.50000	-4.56578	-171.54706
88.60000	-4.56984	-171.62748
88.70000	-4.57469	-171.75296
88.80000	-4.58047	-171.92720
88.90000	-4.58719	-172.15686
89.00000	-4.59188	-172.31980
89.10000	-4.59594	-172.40827
89.20000	-4.60031	-172.51131
89.30000	-4.60531	-172.64903
89.40000	-4.61078	-172.81261
89.50000	-4.61859	-173.06894
89.60000	-4.62250	-173.21552
89.70000	-4.62625	-173.27379
89.80000	-4.63063	-173.38891
89.90000	-4.63625	-173.55071
90.00000	-4.64344	-173.78813
90.10000	-4.64891	-174.00657
90.20000	-4.65297	-174.10113
90.30000	-4.65734	-174.20746
90.40000	-4.66203	-174.32629
90.50000	-4.66719	-174.47896
90.60000	-4.67313	-174.64136
90.70000	-4.67891	-174.84808
90.80000	-4.68313	-174.95081
90.90000	-4.68813	-175.07847
91.00000	-4.69375	-175.23718
91.10000	-4.70141	-175.50068
91.20000	-4.70563	-175.64611
91.30000	-4.70938	-175.71719
91.40000	-4.71406	-175.83485
91.50000	-4.71938	-175.99277
91.60000	-4.72516	-176.18409
91.70000	-4.73219	-176.41634
91.80000	-4.73656	-176.58429
91.90000	-4.74016	-176.63665
92.00000	-4.74484	-176.75421
92.10000	-4.75000	-176.89587
92.20000	-4.75719	-177.12696
92.30000	-4.76297	-177.36626
92.40000	-4.76687	-177.45572
92.50000	-4.77125	-177.55842
92.60000	-4.77625	-177.70223
92.70000	-4.78188	-177.87138
92.80000	-4.78953	-178.15168
92.90000	-4.79328	-178.28168
93.00000	-4.79703	-178.34620
93.10000	-4.80172	-178.46410
93.20000	-4.80734	-178.64901
93.30000	-4.81406	-178.87300
93.40000	-4.81953	-179.07110
93.50000	-4.82344	-179.16772
93.60000	-4.82813	-179.28691
93.70000	-4.83297	-179.43840
93.80000	-4.83844	-179.59926
93.90000	-4.84531	-179.86090
94.00000	-4.84938	-179.98672
94.10000	-4.85344	-180.08523
94.20000	-4.85813	-180.19809
94.30000	-4.86344	-180.35482
94.40000	-4.87047	-180.60429
94.50000	-4.87531	-180.77219
94.60000	-4.87937	-180.86348
94.70000	-4.88359	-180.97299
94.80000	-4.88859	-181.09903
94.90000	-4.89422	-181.26333
95.00000	-4.90109	-181.47640
95.10000	-4.90578	-181.65687
95.20000	-4.90984	-181.73251
95.30000	-4.91406	-181.83267
95.40000	-4.91922	-181.96739
95.50000	-4.92625	-182.17809
95.60000	-4.93219	-182.42247
95.70000	-4.93625	-182.51494
95.80000	-4.94078	-182.62139
95.90000	-4.94609	-182.76250
96.00000	-4.95172	-182.92828
96.10000	-4.95813	-183.12357
96.20000	-4.96297	-183.28866
96.30000	-4.96703	-183.36469
96.40000	-4.97172	-183.47619
96.50000	-4.97688	-183.61087
96.60000	-4.98375	-183.79235
96.70000	-4.98984	-184.04166
96.80000	-4.99344	-184.12329
96.90000	-4.99750	-184.19737
97.00000	-5.00219	-184.31967
97.10000	-5.00781	-184.47179
97.20000	-5.01547	-184.71310
97.30000	-5.01984	-184.86924
97.40000	-5.02359	-184.92627
97.50000	-5.02828	-185.04228
97.60000	-5.03375	-185.17278
97.70000	-5.04047	-185.36890
97.80000	-5.04609	-185.57842
97.90000	-5.05016	-185.67778
98.00000	-5.05469	-185.77459
98.10000	-5.05969	-185.90125
98.20000	-5.06484	-186.04857
98.30000	-5.07172	-186.24718
98.40000	-5.07656	-186.42750
98.50000	-5.08000	-186.47607
98.60000	-5.08453	-186.55987
98.70000	-5.08969	-186.68920
98.80000	-5.09625	-186.87312
98.90000	-5.10219	-187.07864
99.00000	-5.10641	-187.17059
99.10000	-5.11063	-187.25578
99.20000	-5.11531	-187.35600
99.30000	-5.12047	-187.48374
99.40000	-5.12734	-187.65563
99.50000	-5.13344	-187.89893
99.60000	-5.13734	-187.96089
99.70000	-5.14219	-188.06046
99.80000	-5.14812	-188.21572
99.90000	-5.15641	-188.50559
100.00000	-5.16000	-188.60598
100.10000	-5.16344	-188.64717
100.20000	-5.16766	-188.72754
100.30000	-5.17266	-188.84204
100.40000	-5.17875	-189.00922
100.50000	-5.18703	-189.26094
100.60000	-5.19094	-189.40644
100.70000	-5.19422	-189.42904
100.80000	-5.19875	-189.52155
100.90000	-5.20359	-189.63046
101.00000	-5.21000	-189.79870
101.10000	-5.21609	-190.01734
101.20000	-5.22031	-190.10904
101.30000	-5.22484	-190.19690
101.40000	-5.22984	-190.32539
101.50000	-5.23547	-190.49555
101.60000	-5.24297	-190.70967
101.70000	-5.24703	-190.84466
101.80000	-5.25078	-190.88797
101.90000	-5.25531	-190.99677
102.00000	-5.26047	-191.11741
102.10000	-5.26703	-191.29528
102.20000	-5.27250	-191.47655
102.30000	-5.27672	-191.56225
102.40000	-5.28109	-191.65458
102.50000	-5.28609	-191.76836
102.60000	-5.29172	-191.91760
102.70000	-5.29891	-192.11933
102.80000	-5.30438	-192.33437
102.90000	-5.30781	-192.38000
103.00000	-5.31219	-192.46048
103.10000	-5.31750	-192.58918
103.20000	-5.32531	-192.81867
103.30000	-5.32984	-192.97342
103.40000	-5.33359	-193.03176
103.50000	-5.33797	-193.12499
103.60000	-5.34281	-193.23760
103.70000	-5.34828	-193.36300
103.80000	-5.35516	-193.54731
103.90000	-5.36125	-193.80112
104.00000	-5.36500	-193.85491
104.10000	-5.36937	-193.93533
104.20000	-5.37422	-194.04612
104.30000	-5.38094	-194.22796
104.40000	-5.38656	-194.43370
104.50000	-5.39047	-194.50937
104.60000	-5.39484	-194.59723
104.70000	-5.39953	-194.70197
104.80000	-5.40500	-194.83604
104.90000	-5.41187	-195.02153
105.00000	-5.41766	-195.24294
105.10000	-5.42141	-195.29541
105.20000	-5.42609	-195.38756
105.30001	-5.43156	-195.51799
105.40001	-5.43859	-195.72744
105.50001	-5.44359	-195.91403
105.60001	-5.44750	-195.97313
105.70001	-5.45172	-196.05668
105.80001	-5.45641	-196.17039
105.90001	-5.46187	-196.29838
106.00001	-5.46922	-196.50276
106.10001	-5.47438	-196.70992
106.20001	-5.47797	-196.76141
106.30001	-5.48250	-196.84386
106.40001	-5.48781	-196.97186
106.50001	-5.49453	-197.16668
106.60001	-5.49984	-197.34721
106.70001	-5.50391	-197.41955
106.80001	-5.50828	-197.49986
106.90001	-5.51297	-197.59941
107.00001	-5.51828	-197.73583
107.10001	-5.52578	-197.92424
107.20001	-5.53141	-198.16419
107.30001	-5.53484	-198.19374
107.40001	-5.53906	-198.26981
107.50001	-5.54406	-198.37715
107.60001	-5.55094	-198.55346
107.70001	-5.55687	-198.78754
107.80001	-5.56094	-198.85495
107.90001	-5.56531	-198.93964
108.00001	-5.57047	-199.04992
108.10001	-5.57609	-199.19956
108.20001	-5.58281	-199.38336
108.30001	-5.58812	-199.58538
108.40001	-5.59187	-199.62770
108.50001	-5.59625	-199.71173
108.60001	-5.60172	-199.84727
108.70001	-5.60875	-200.05096
108.80001	-5.61422	-200.24939
108.90001	-5.61781	-200.30305
109.00001	-5.62219	-200.38393
109.10001	-5.62703	-200.49378
109.20001	-5.63250	-200.64279
109.30001	-5.64000	-200.85557
109.40001	-5.64484	-201.04638
109.50001	-5.64844	-201.08806
109.60001	-5.65328	-201.17585
109.70001	-5.65922	-201.34634
109.80001	-5.66625	-201.57176
109.90001	-5.67125	-201.74180
110.00001	-5.67484	-201.80559
110.10001	-5.67906	-201.88746
110.20001	-5.68375	-201.99391
110.30001	-5.68859	-202.11568
110.40001	-5.69453	-202.26352
110.50001	-5.70078	-202.49191
110.60001	-5.70484	-202.56363
110.70001	-5.70938	-202.66347
110.80001	-5.71438	-202.78032
110.90001	-5.72094	-202.95298
111.00001	-5.72641	-203.13913
111.10001	-5.73063	-203.22047
111.20001	-5.73469	-203.29310
111.30001	-5.73938	-203.38763
111.40001	-5.74469	-203.50640
111.50001	-5.75062	-203.64417
111.60001	-5.75719	-203.87360
111.70001	-5.76141	-203.94678
111.80001	-5.76594	-204.02044
111.90001	-5.77109	-204.14717
112.00001	-5.77797	-204.31937
112.10001	-5.78391	-204.51996
112.20001	-5.78781	-204.58454
112.30001	-5.79219	-204.66070
112.40001	-5.79703	-204.75692
112.50001	-5.80250	-204.88504
112.60001	-5.80906	-205.04941
112.70001	-5.81437	-205.23641
112.80001	-5.81812	-205.28252
112.90001	-5.82266	-205.35213
113.00001	-5.82766	-205.45784
113.10001	-5.83406	-205.59125
113.20001	-5.84000	-205.78428
113.30001	-5.84422	-205.85604
113.40001	-5.84844	-205.92533
113.50001	-5.85359	-206.03012
113.60001	-5.85922	-206.16911
113.70001	-5.86656	-206.34416
113.80001	-5.87156	-206.53097
113.90001	-5.87500	-206.54881
114.00001	-5.87938	-206.61083
114.10001	-5.88453	-206.72257
114.20001	-5.89078	-206.86629
114.30001	-5.89703	-207.06989
114.40001	-5.90109	-207.14444
114.50001	-5.90531	-207.20065
114.60001	-5.91000	-207.26812
114.70001	-5.91500	-207.38192
114.80001	-5.92078	-207.51323
114.90001	-5.92766	-207.71337
115.00001	-5.93156	-207.77293
115.10001	-5.93578	-207.82532
115.20001	-5.94062	-207.92104
115.30001	-5.94656	-208.03715
115.40001	-5.95328	-208.24033
115.50001	-5.95766	-208.32105
115.60001	-5.96203	-208.38284
115.70001	-5.96656	-208.44966
115.80001	-5.97188	-208.54494
115.90001	-5.97781	-208.68634
116.00001	-5.98594	-208.94670
116.10001	-5.98938	-208.99157
116.20001	-5.99344	-209.03255
116.30001	-5.99891	-209.13850
116.40001	-6.00719	-209.34966
116.50001	-6.01266	-209.56145
116.60001	-6.01562	-209.57126
116.70001	-6.02000	-209.62785
116.80001	-6.02500	-209.73413
116.90001	-6.03031	-209.85290
117.00001	-6.03688	-210.00855
117.10001	-6.04203	-210.18568
117.20001	-6.04563	-210.21177
117.30001	-6.05000	-210.27884
117.40001	-6.05500	-210.38114
117.50001	-6.06125	-210.52808
117.60001	-6.06719	-210.71970
117.70001	-6.07156	-210.79740
117.80001	-6.07578	-210.86298
117.90001	-6.08047	-210.94869
118.00001	-6.08609	-211.08435
118.10001	-6.09312	-211.25546
118.20001	-6.09891	-211.45771
118.30001	-6.10250	-211.48753
118.40001	-6.10687	-211.56418
118.50001	-6.11203	-211.67617
118.60001	-6.11859	-211.82165
118.70001	-6.12391	-211.98176
118.80001	-6.12797	-212.04077
118.90001	-6.13219	-212.10024
119.00001	-6.13703	-212.19264
119.10001	-6.14266	-212.32642
119.20001	-6.14984	-212.50568
119.30001	-6.15594	-212.73184
119.40001	-6.15937	-212.75225
119.50001	-6.16359	-212.80862
119.60001	-6.16859	-212.91380
119.70001	-6.17531	-213.07355
119.80001	-6.18125	-213.28552
119.90001	-6.18516	-213.34246
120.00001	-6.18938	-213.40348
120.10001	-6.19422	-213.50436
120.20001	-6.19969	-213.61604
120.30001	-6.20625	-213.76695
120.40001	-6.21234	-213.97704
120.50001	-6.21578	-214.00532
120.60001	-6.22016	-214.06764
120.70001	-6.22531	-214.17673
120.80001	-6.23156	-214.32224
120.90001	-6.23844	-214.55748
121.00001	-6.24234	-214.61144
121.10001	-6.24625	-214.65698
121.20001	-6.25078	-214.73043
121.30001	-6.25625	-214.85581
121.40001	-6.26234	-214.98673
121.50001	-6.26891	-215.22009
121.60001	-6.27266	-215.27596
121.70001	-6.27703	-215.32920
121.80001	-6.28188	-215.42849
121.90001	-6.28766	-215.55775
122.00001	-6.29453	-215.76466
122.10001	-6.29891	-215.85736
122.20001	-6.30313	-215.91185
122.30001	-6.30797	-216.00497
122.40001	-6.31328	-216.12048
122.50001	-6.31984	-216.27840
122.60001	-6.32562	-216.48295
122.70001	-6.32906	-216.49143
122.80001	-6.33344	-216.55895
122.90001	-6.33891	-216.68099
123.00001	-6.34563	-216.84244
123.10001	-6.35109	-217.00951
123.20001	-6.35516	-217.07398
123.30001	-6.35922	-217.12106
123.40001	-6.36391	-217.20320
123.50001	-6.36922	-217.32123
123.60001	-6.37547	-217.44433
123.70001	-6.38234	-217.67332
123.80001	-6.38609	-217.71954
123.90001	-6.39031	-217.77101
124.00001	-6.39547	-217.86879
124.10001	-6.40219	-218.00904
124.20001	-6.40813	-218.21274
124.30001	-6.41203	-218.25582
124.40001	-6.41641	-218.31922
124.50001	-6.42141	-218.41528
124.60001	-6.42703	-218.54220
124.70001	-6.43406	-218.69606
124.80001	-6.43969	-218.90564
124.90001	-6.44297	-218.92738
125.00001	-6.44703	-218.96915
125.10001	-6.45172	-219.05521
125.20001	-6.45719	-219.17710
125.30001	-6.46406	-219.38238
125.40001	-6.46891	-219.47706
125.50001	-6.47344	-219.55605
125.60001	-6.47859	-219.66314
125.70001	-6.48422	-219.79986
125.80001	-6.49141	-219.97106
125.90001	-6.49641	-220.14965
126.00001	-6.49984	-220.14883
126.10001	-6.50406	-220.21092
126.20001	-6.50891	-220.29842
126.30001	-6.51484	-220.43131
126.40001	-6.52125	-220.62998
126.50001	-6.52578	-220.71879
126.60001	-6.53000	-220.77315
126.70001	-6.53469	-220.85948
126.80001	-6.53969	-220.96223
126.90001	-6.54547	-221.10145
127.00001	-6.55234	-221.29896
127.10001	-6.55625	-221.37663
127.20001	-6.56047	-221.42413
127.30001	-6.56562	-221.52874
127.40001	-6.57219	-221.67897
127.50001	-6.57781	-221.85664
127.60001	-6.58172	-221.90326
127.70001	-6.58594	-221.95156
127.80001	-6.59063	-222.02656
127.90001	-6.59594	-222.12626
128.00001	-6.60203	-222.27225
128.10001	-6.60938	-222.49168
128.20001	-6.61344	-222.56100
128.30001	-6.61734	-222.59195
128.40001	-6.62219	-222.67935
128.50001	-6.62797	-222.79336
128.60001	-6.63500	-223.00105
128.70001	-6.63922	-223.07163
128.80001	-6.64312	-223.10793
128.90001	-6.64766	-223.18064
129.00001	-6.65297	-223.26608
129.10001	-6.65906	-223.40877
129.20001	-6.66609	-223.62599
129.30001	-6.66984	-223.65883
129.40001	-6.67375	-223.70307
129.50001	-6.67828	-223.75260
129.60001	-6.68375	-223.85120
129.70001	-6.69172	-224.07915
129.80001	-6.69641	-224.17493
129.90001	-6.70047	-224.21189
130.00001	-6.70531	-224.28392
130.10001	-6.71078	-224.40374
130.20001	-6.71734	-224.53749
130.30001	-6.72281	-224.71803
130.40001	-6.72656	-224.74182
130.50001	-6.73109	-224.79263
130.60001	-6.73594	-224.88481
130.70001	-6.74156	-224.98922
130.80001	-6.74797	-225.17173
130.90001	-6.75234	-225.23016
131.00001	-6.75672	-225.29510
131.10001	-6.76141	-225.36747
131.20001	-6.76641	-225.45733
131.30001	-6.77203	-225.56728
131.40001	-6.77922	-225.77874
131.50001	-6.78250	-225.78958
131.60001	-6.78656	-225.82316
131.70001	-6.79141	-225.89587
131.80001	-6.79734	-226.00812
131.90001	-6.80484	-226.22028
132.00001	-6.80906	-226.27738
132.10001	-6.81328	-226.30386
132.20001	-6.81797	-226.36828
132.30001	-6.82312	-226.46171
132.40001	-6.82906	-226.56277
132.50001	-6.83750	-226.82177
132.60001	-6.84109	-226.85923
132.70001	-6.84516	-226.88247
132.80001	-6.85047	-226.97663
132.90001	-6.85719	-227.12429
133.00001	-6.86391	-227.35842
133.10001	-6.86688	-227.35278
133.20001	-6.87078	-227.37904
133.30001	-6.87547	-227.45940
133.40001	-6.88094	-227.56419
133.50001	-6.88719	-227.69716
133.60001	-6.89406	-227.93084
133.70001	-6.89719	-227.93663
133.80001	-6.90125	-227.96674
133.90001	-6.90609	-228.05479
134.00001	-6.91188	-228.17032
134.10001	-6.91891	-228.36907
134.20001	-6.92313	-228.44785
134.30001	-6.92719	-228.48427
134.40001	-6.93203	-228.55534
134.50001	-6.93734	-228.66026
134.60001	-6.94375	-228.80086
134.70001	-6.95094	-229.05210
134.80001	-6.95406	-229.04988
134.90001	-6.95797	-229.07548
135.00001	-6.96281	-229.16634
135.10001	-6.96875	-229.29347
135.20001	-6.97547	-229.50006
135.30001	-6.97984	-229.58311
135.40001	-6.98391	-229.61770
135.50001	-6.98859	-229.69186
135.60001	-6.99359	-229.78204
135.70001	-6.99922	-229.88608
135.80001	-7.00641	-230.09859
135.90001	-7.01016	-230.15830
136.00001	-7.01438	-230.18755
136.10001	-7.01937	-230.27408
136.20001	-7.02547	-230.41268
136.30001	-7.03297	-230.64646
136.40001	-7.03688	-230.69555
136.50001	-7.04094	-230.72909
136.60001	-7.04563	-230.80361
136.70001	-7.05063	-230.89290
136.80001	-7.05609	-231.00358
136.90001	-7.06297	-231.19533
137.00001	-7.06688	-231.25239
137.10001	-7.07141	-231.30377
137.20001	-7.07609	-231.38413
137.30001	-7.08188	-231.49236
137.40001	-7.08906	-231.69212
137.50001	-7.09344	-231.77257
137.60001	-7.09734	-231.80757
137.70001	-7.10203	-231.87162
137.80001	-7.10703	-231.96492
137.90001	-7.11297	-232.08737
138.00001	-7.11953	-232.27686
138.10001	-7.12328	-232.30836
138.20001	-7.12766	-232.35404
138.30001	-7.13250	-232.43031
138.40001	-7.13828	-232.53386
138.50001	-7.14594	-232.74726
138.60001	-7.15047	-232.84310
138.70001	-7.15437	-232.86904
138.80001	-7.15859	-232.91881
138.90001	-7.16344	-232.98830
139.00001	-7.16938	-233.11558
139.10001	-7.17750	-233.33554
139.20001	-7.18156	-233.44117
139.30001	-7.18531	-233.45299
139.40001	-7.19016	-233.52613
139.50001	-7.19578	-233.64089
139.60001	-7.20203	-233.80086
139.70001	-7.20609	-233.84215
139.80001	-7.21031	-233.88404
139.90001	-7.21516	-233.96067
140.00001	-7.22031	-234.05571
140.10001	-7.22609	-234.17173
140.20001	-7.23453	-234.40769
140.30001	-7.23844	-234.49917
140.40001	-7.24219	-234.50303
140.50001	-7.24688	-234.57740
140.60001	-7.25312	-234.70342
140.70001	-7.26078	-234.95032
140.80001	-7.26438	-234.99738
140.90001	-7.26813	-235.01547
141.00001	-7.27297	-235.12052
141.10001	-7.27813	-235.22006
141.20001	-7.28406	-235.34419
141.30001	-7.29109	-235.56705
141.40001	-7.29484	-235.61375
141.50001	-7.29906	-235.66188
141.60001	-7.30406	-235.74571
141.70001	-7.31016	-235.87932
141.80001	-7.31625	-236.05366
141.90001	-7.32031	-236.10722
142.00001	-7.32438	-236.14739
142.10001	-7.32875	-236.19756
142.20001	-7.33359	-236.27588
142.30001	-7.33953	-236.40709
142.40001	-7.34641	-236.60685
142.50001	-7.35094	-236.68416
142.60001	-7.35547	-236.76151
142.70001	-7.36047	-236.84762
142.80001	-7.36656	-236.97370
142.90001	-7.37281	-237.16246
143.00001	-7.37688	-237.20814
143.10001	-7.38094	-237.24183
143.20001	-7.38531	-237.29689
143.30001	-7.39031	-237.38360
143.40001	-7.39625	-237.52135
143.50001	-7.40453	-237.79036
143.60001	-7.40828	-237.84752
143.70001	-7.41219	-237.87241
143.80001	-7.41719	-237.95031
143.90001	-7.42281	-238.06605
144.00001	-7.42937	-238.24614
144.10001	-7.43391	-238.32685
144.20001	-7.43797	-238.37213
144.30001	-7.44250	-238.42174
144.40001	-7.44734	-238.50413
144.50001	-7.45234	-238.59307
144.60001	-7.45906	-238.74305
144.70001	-7.46406	-238.86067
144.80001	-7.46844	-238.90172
144.90001	-7.47328	-238.97262
145.00001	-7.47859	-239.06158
145.10001	-7.48531	-239.22436
145.20001	-7.49047	-239.34367
145.30001	-7.49469	-239.37632
145.40001	-7.49906	-239.41816
145.50001	-7.50406	-239.46467
145.60001	-7.50984	-239.43587
145.70001	-7.51766	-239.35373
145.80001	-7.52141	-239.34783
145.90001	-7.52547	-239.33905
146.00001	-7.53031	-239.40788
146.10001	-7.53531	-239.47400
146.20001	-7.54219	-239.62663
146.30001	-7.54734	-239.75982
146.40001	-7.55172	-239.80115
146.50001	-7.55641	-239.86556
146.60001	-7.56141	-239.95025
146.70001	-7.56719	-240.06243
146.80001	-7.57453	-240.26901
146.90001	-7.57813	-240.29821
147.00001	-7.58203	-240.31426
147.10001	-7.58687	-240.38497
147.20001	-7.59250	-240.48616
147.30001	-7.59969	-240.67810
147.40001	-7.60406	-240.74861
147.50001	-7.60797	-240.75808
147.60001	-7.61234	-240.80484
147.70001	-7.61734	-240.87566
147.80001	-7.62281	-240.97322
147.90001	-7.63062	-241.17154
148.00001	-7.63453	-241.23859
148.10001	-7.63844	-241.23347
148.20001	-7.64313	-241.28421
148.30001	-7.64859	-241.36324
148.40001	-7.65641	-241.55569
148.50001	-7.66094	-241.63061
148.60001	-7.66484	-241.62294
148.70001	-7.66937	-241.65496
148.80001	-7.67469	-241.72899
148.90001	-7.68047	-241.82746
149.00001	-7.68813	-242.03476
149.10001	-7.69156	-242.02363
149.20001	-7.69547	-242.01661
149.30001	-7.70016	-242.05661
149.40001	-7.70563	-242.13304
149.50001	-7.71344	-242.33124
149.60001	-7.71812	-242.41036
149.70001	-7.72187	-242.41190
149.80001	-7.72625	-242.43954
149.90001	-7.73141	-242.51659
150.00001	-7.73750	-242.62366
150.10001	-7.74516	-242.84945
150.20001	-7.74859	-242.85173
150.30001	-7.75250	-242.85196
150.40001	-7.75750	-242.90708
150.50001	-7.76266	-242.99034
150.60001	-7.76969	-243.17023
150.70001	-7.77422	-243.24676
150.80001	-7.77844	-243.26648
150.90001	-7.78297	-243.31489
151.00001	-7.78797	-243.37165
151.10001	-7.79344	-243.46657
151.20001	-7.80047	-243.61584
151.30001	-7.80531	-243.72311
151.40001	-7.80937	-243.72157
151.50001	-7.81438	-243.78194
151.60001	-7.82000	-243.88003
151.70001	-7.82703	-244.06455
151.80001	-7.83094	-244.08220
151.90001	-7.83484	-244.09069
152.00001	-7.83922	-244.12403
152.10001	-7.84438	-244.18530
152.20001	-7.85016	-244.29385
152.30001	-7.85766	-244.46391
152.40001	-7.86250	-244.58048
152.50001	-7.86625	-244.55607
152.60001	-7.87078	-244.59822
152.70001	-7.87625	-244.67888
152.80001	-7.88391	-244.86354
152.90001	-7.88813	-244.93960
153.00001	-7.89203	-244.92769
153.10001	-7.89656	-244.96923
153.20001	-7.90172	-245.04443
153.30001	-7.90766	-245.15250
153.40001	-7.91500	-245.32844
153.50001	-7.91906	-245.38191
153.60001	-7.92281	-245.37683
153.70001	-7.92766	-245.43741
153.80001	-7.93344	-245.52535
153.90001	-7.94062	-245.71504
154.00001	-7.94500	-245.77734
154.10001	-7.94875	-245.77276
154.20001	-7.95297	-245.79157
154.30001	-7.95813	-245.85892
154.40001	-7.96406	-245.97459
154.50001	-7.97156	-246.18186
154.60001	-7.97562	-246.21132
154.70001	-7.97953	-246.22297
154.80001	-7.98438	-246.26127
154.90001	-7.98969	-246.33721
155.00001	-7.99609	-246.48578
155.10001	-8.00094	-246.56802
155.20001	-8.00531	-246.59871
155.30001	-8.01000	-246.63925
155.40001	-8.01516	-246.70851
155.50001	-8.02078	-246.80695
155.60001	-8.02813	-246.98962
155.70001	-8.03203	-247.03076
155.80001	-8.03578	-247.01403
155.90001	-8.04047	-247.06130
156.00001	-8.04609	-247.14293
156.10001	-8.05375	-247.33272
156.20001	-8.05828	-247.41352
156.30001	-8.06219	-247.41091
156.40001	-8.06656	-247.44056
156.50001	-8.07188	-247.50946
156.60001	-8.07750	-247.60430
156.70001	-8.08469	-247.77719
156.80001	-8.08891	-247.84134
156.90001	-8.09297	-247.82901
157.00001	-8.09813	-247.89327
157.10001	-8.10422	-248.01004
157.20001	-8.11250	-248.23619
157.30001	-8.11656	-248.32308
157.40001	-8.12031	-248.33030
157.50001	-8.12453	-248.35922
157.60001	-8.12969	-248.42410
157.70001	-8.13531	-248.51848
157.80001	-8.14219	-248.71282
157.90001	-8.14563	-248.71308
158.00001	-8.14938	-248.69990
158.10001	-8.15422	-248.74686
158.20001	-8.16000	-248.84968
158.30001	-8.16672	-249.00070
158.40001	-8.17156	-249.09039
158.50001	-8.17563	-249.09368
158.60001	-8.18031	-249.14896
158.70001	-8.18563	-249.22518
158.80001	-8.19141	-249.33872
158.90001	-8.19859	-249.52729
159.00001	-8.20234	-249.53659
159.10001	-8.20625	-249.52976
159.20001	-8.21078	-249.57085
159.30001	-8.21594	-249.63383
159.40001	-8.22281	-249.78323
159.50001	-8.22844	-249.92090
159.60001	-8.23297	-249.95460
159.70001	-8.23750	-249.99420
159.80001	-8.24281	-250.06923
159.90001	-8.24828	-250.15432
160.00001	-8.25484	-250.31304
160.10001	-8.25875	-250.33739
160.20001	-8.26281	-250.34344
160.30001	-8.26766	-250.38761
160.40001	-8.27313	-250.47687
160.50001	-8.28000	-250.63908
160.60001	-8.28500	-250.70947
160.70001	-8.28906	-250.72324
160.80001	-8.29297	-250.72587
160.90001	-8.29781	-250.76157
161.00001	-8.30344	-250.84794
161.10001	-8.31078	-251.00413
161.20001	-8.31547	-251.10254
161.30001	-8.31969	-251.09133
161.40001	-8.32453	-251.14533
161.50001	-8.33000	-251.20819
161.60001	-8.33641	-251.33842
161.70001	-8.34125	-251.39755
161.80001	-8.34547	-251.40488
161.90001	-8.34984	-251.42890
162.00001	-8.35484	-251.47662
162.10001	-8.36078	-251.57893
162.20001	-8.36922	-251.78540
162.30001	-8.37313	-251.83395
162.40001	-8.37656	-251.78593
162.50001	-8.38094	-251.79926
162.60001	-8.38609	-251.84608
162.70001	-8.39297	-251.98817
162.80001	-8.39859	-252.11108
162.90001	-8.40266	-252.10997
163.00001	-8.40719	-252.12601
163.10001	-8.41203	-252.17178
163.20001	-8.41734	-252.24325
163.30001	-8.42391	-252.33328
163.40001	-8.42922	-252.46608
163.50001	-8.43312	-252.44266
163.60001	-8.43781	-252.46677
163.70001	-8.44328	-252.53409
163.80001	-8.45141	-252.71559
163.90001	-8.45609	-252.80458
164.00001	-8.45953	-252.75928
164.10001	-8.46375	-252.76363
164.20001	-8.46859	-252.81012
164.30001	-8.47391	-252.87482
164.40001	-8.48141	-253.00312
164.50001	-8.48734	-253.18769
164.60001	-8.49078	-253.13893
164.70001	-8.49547	-253.15797
164.80001	-8.50063	-253.20715
164.90001	-8.50734	-253.32707
165.00001	-8.51187	-253.39785
165.10001	-8.51578	-253.38075
165.20001	-8.52016	-253.38855
165.30001	-8.52469	-253.42742
165.40001	-8.53016	-253.48678
165.50001	-8.53734	-253.60313
165.60001	-8.54313	-253.75533
165.70001	-8.54703	-253.72571
165.80001	-8.55203	-253.76716
165.90001	-8.55797	-253.86348
166.00001	-8.56672	-254.11689
166.10001	-8.57063	-254.15960
166.20001	-8.57406	-254.09645
166.30001	-8.57859	-254.11716
166.40001	-8.58375	-254.20153
166.50001	-8.58875	-254.25199
166.60001	-8.59547	-254.39769
166.70001	-8.59938	-254.42147
166.80001	-8.60328	-254.40332
166.90001	-8.60828	-254.44978
167.00001	-8.61391	-254.53305
167.10001	-8.62141	-254.70549
167.20001	-8.62563	-254.75678
167.30001	-8.62938	-254.72745
167.40001	-8.63359	-254.73249
167.50001	-8.63859	-254.77436
167.60001	-8.64453	-254.86782
167.70001	-8.65328	-255.10448
167.80001	-8.65734	-255.18003
167.90001	-8.66094	-255.13008
168.00001	-8.66547	-255.15017
168.10001	-8.67031	-255.19878
168.20001	-8.67719	-255.32013
168.30001	-8.68234	-255.43150
168.40001	-8.68641	-255.43216
168.50001	-8.69078	-255.44938
168.60001	-8.69594	-255.49802
168.70001	-8.70172	-255.59250
168.80001	-8.70891	-255.74431
168.90001	-8.71328	-255.79977
169.00001	-8.71703	-255.77030
169.10001	-8.72188	-255.80382
169.20001	-8.72719	-255.87794
169.30001	-8.73406	-255.99870
169.40001	-8.73984	-256.14139
169.50001	-8.74359	-256.12530
169.60001	-8.74781	-256.11681
169.70001	-8.75266	-256.16166
169.80001	-8.75844	-256.24624
169.90001	-8.76594	-256.42422
170.00001	-8.77047	-256.50010
170.10001	-8.77422	-256.46996
170.20001	-8.77891	-256.49637
170.30001	-8.78422	-256.55499
170.40001	-8.79078	-256.67527
170.50001	-8.79641	-256.80563
170.60001	-8.80031	-256.79845
170.70001	-8.80469	-256.81126
170.80001	-8.80953	-256.84321
170.90001	-8.81469	-256.91450
171.00001	-8.82203	-257.04947
171.10001	-8.82719	-257.16767
171.20001	-8.83094	-257.12922
171.30001	-8.83516	-257.12740
171.40001	-8.84047	-257.18272
171.50001	-8.84766	-257.34892
171.60001	-8.85297	-257.44531
171.70001	-8.85687	-257.44519
171.80001	-8.86125	-257.45222
171.90001	-8.86625	-257.48998
172.00001	-8.87156	-257.56294
172.10001	-8.87875	-257.70432
172.20001	-8.88375	-257.80240
172.30001	-8.88750	-257.77680
172.40001	-8.89203	-257.79533
172.50001	-8.89719	-257.84341
172.60001	-8.90406	-257.98360
172.70001	-8.90938	-258.07276
172.80001	-8.91328	-258.05321
172.90001	-8.91734	-258.04967
173.00001	-8.92219	-258.07986
173.10001	-8.92797	-258.16560
173.20001	-8.93578	-258.31765
173.30001	-8.94156	-258.50350
173.40001	-8.94547	-258.47197
173.50001	-8.95016	-258.48749
173.60001	-8.95562	-258.55795
173.70001	-8.96172	-258.67471
173.80001	-8.96641	-258.72862
173.90001	-8.97031	-258.72120
174.00001	-8.97438	-258.72207
174.10001	-8.97922	-258.75920
174.20001	-8.98484	-258.83806
174.30001	-8.99172	-258.96552
174.40001	-8.99703	-259.08801
174.50001	-9.00078	-259.05505
174.60001	-9.00531	-259.07093
174.70001	-9.01094	-259.15641
174.80001	-9.01797	-259.30128
174.90001	-9.02328	-259.40290
175.00001	-9.02703	-259.38100
175.10001	-9.03125	-259.37515
175.20001	-9.03594	-259.38976
175.30001	-9.04094	-259.43556
175.40001	-9.04687	-259.51254
175.50001	-9.05422	-259.73034
175.60001	-9.05828	-259.72977
175.70001	-9.06297	-259.74450
175.80001	-9.06891	-259.81963
175.90001	-9.07578	-259.96751
176.00001	-9.08016	-260.00792
176.10001	-9.08359	-259.96086
176.20001	-9.08781	-259.95591
176.30001	-9.09266	-259.98500
176.40001	-9.09797	-260.04422
176.50001	-9.10437	-260.15317
176.60001	-9.11062	-260.31652
176.70001	-9.11438	-260.29894
176.80001	-9.11891	-260.28410
176.90001	-9.12391	-260.32308
177.00001	-9.13031	-260.41707
177.10001	-9.13609	-260.55336
177.20001	-9.14031	-260.55479
177.30001	-9.14453	-260.54141
177.40001	-9.14953	-260.57240
177.50001	-9.15516	-260.65356
177.60001	-9.16266	-260.79127
177.70001	-9.16750	-260.89025
177.80001	-9.17094	-260.82972
177.90001	-9.17531	-260.82331
178.00001	-9.18062	-260.87794
178.10001	-9.18797	-261.00144
178.20001	-9.19375	-261.15558
178.30001	-9.19766	-261.12464
178.40001	-9.20187	-261.11171
178.50001	-9.20656	-261.13191
178.60001	-9.21156	-261.16771
178.70001	-9.21859	-261.27440
178.80001	-9.22437	-261.42427
178.90001	-9.22813	-261.38845
179.00001	-9.23266	-261.39936
179.10001	-9.23781	-261.43882
179.20001	-9.24422	-261.52602
179.30001	-9.24953	-261.61584
179.40001	-9.25375	-261.61608
179.50001	-9.25828	-261.62672
179.60001	-9.26328	-261.65643
179.70001	-9.26891	-261.72617
179.80001	-9.27563	-261.83650
179.90001	-9.28094	-261.94152
180.00001	-9.28469	-261.89789
180.10001	-9.28906	-261.88514
180.20001	-9.29406	-261.91887
180.30001	-9.30172	-262.05310
180.40001	-9.30719	-262.20846
180.50001	-9.31094	-262.15205
180.60001	-9.31516	-262.14409
180.70001	-9.32000	-262.16224
180.80001	-9.32531	-262.21260
180.90001	-9.33172	-262.29936
181.00001	-9.33750	-262.43931
181.10001	-9.34141	-262.40739
181.20001	-9.34594	-262.40975
181.30001	-9.35109	-262.45126
181.40001	-9.35719	-262.51546
181.50001	-9.36359	-262.66974
181.60001	-9.36766	-262.65007
181.70001	-9.37172	-262.62823
181.80001	-9.37656	-262.64760
181.90001	-9.38188	-262.70440
182.00001	-9.38938	-262.82191
182.10001	-9.39594	-263.02752
182.20001	-9.39937	-262.96821
182.30001	-9.40406	-262.97057
182.40001	-9.40922	-263.01771
182.50001	-9.41563	-263.11731
182.60001	-9.42078	-263.24657
182.70001	-9.42453	-263.20952
182.80001	-9.42891	-263.20273
182.90001	-9.43391	-263.23557
183.00001	-9.43953	-263.30593
183.10001	-9.44688	-263.42681
183.20001	-9.45219	-263.56724
183.30001	-9.45547	-263.49187
183.40001	-9.45969	-263.46999
183.50001	-9.46453	-263.49452
183.60001	-9.47109	-263.59710
183.70001	-9.47687	-263.72436
183.80001	-9.48094	-263.71670
183.90001	-9.48531	-263.70171
184.00001	-9.49031	-263.73312
184.10001	-9.49563	-263.79013
184.20001	-9.50203	-263.88890
184.30001	-9.50797	-264.02667
184.40001	-9.51203	-263.99267
184.50001	-9.51656	-263.99902
184.60001	-9.52172	-264.03216
184.70001	-9.52844	-264.14239
184.80001	-9.53406	-264.25391
184.90001	-9.53781	-264.22605
185.00001	-9.54188	-264.19479
185.10001	-9.54656	-264.20611
185.20001	-9.55188	-264.26700
185.30001	-9.55906	-264.37676
185.40001	-9.56469	-264.53501
185.50001	-9.56859	-264.48759
185.60001	-9.57313	-264.48628
185.70001	-9.57844	-264.51251
185.80001	-9.58484	-264.62796
185.90001	-9.59031	-264.71710
186.00001	-9.59453	-264.71001
186.10001	-9.59906	-264.71233
186.20001	-9.60406	-264.74988
186.30001	-9.60953	-264.82531
186.40001	-9.61625	-264.90888
186.50001	-9.62172	-265.03032
186.60001	-9.62531	-264.96208
186.70001	-9.62938	-264.94464
186.80001	-9.63453	-264.97933
186.90001	-9.64141	-265.08734
187.00001	-9.64734	-265.24556
187.10001	-9.65141	-265.21748
187.20001	-9.65547	-265.19185
187.30001	-9.66031	-265.19436
187.40001	-9.66594	-265.25077
187.50001	-9.67188	-265.33863
187.60001	-9.67797	-265.46049
187.70001	-9.68172	-265.42157
187.80001	-9.68609	-265.40813
187.90001	-9.69125	-265.44622
188.00001	-9.69844	-265.56075
188.10001	-9.70438	-265.69936
188.20001	-9.70828	-265.66648
188.30001	-9.71219	-265.61797
188.40001	-9.71687	-265.63060
188.50001	-9.72219	-265.68526
188.60001	-9.72875	-265.78513
188.70001	-9.73625	-266.00948
188.80001	-9.74000	-265.97112
188.90001	-9.74453	-265.93736
189.00001	-9.74984	-265.99085
189.10001	-9.75578	-266.08974
189.20001	-9.76047	-266.13823
189.30001	-9.76438	-266.10476
189.40001	-9.76875	-266.09758
189.50001	-9.77391	-266.13352
189.60001	-9.77953	-266.21914
189.70001	-9.78687	-266.35429
189.80001	-9.79281	-266.50688
189.90001	-9.79625	-266.42722
190.00001	-9.80063	-266.40216
190.10001	-9.80563	-266.45106
190.20001	-9.81234	-266.55784
190.30001	-9.81828	-266.70823
190.40001	-9.82234	-266.68245
190.50001	-9.82688	-266.67634
190.60001	-9.83188	-266.71454
190.70001	-9.83734	-266.78276
190.80001	-9.84344	-266.87378
190.90001	-9.84781	-266.90957
191.00001	-9.85156	-266.86874
191.10001	-9.85609	-266.87482
191.20001	-9.86109	-266.91741
191.30001	-9.86719	-266.98416
191.40001	-9.87406	-267.14352
191.50001	-9.87844	-267.15729
191.60001	-9.88281	-267.12894
191.70001	-9.88766	-267.15988
191.80001	-9.89344	-267.23170
191.90001	-9.90109	-267.39267
192.00001	-9.90563	-267.48049
192.10001	-9.90891	-267.37931
192.20001	-9.91328	-267.36513
192.30001	-9.91828	-267.39633
192.40001	-9.92391	-267.44881
192.50001	-9.93016	-267.58498
192.60001	-9.93469	-267.58912
192.70001	-9.93906	-267.58519
192.80001	-9.94406	-267.61425
192.90001	-9.94953	-267.66214
193.00001	-9.95609	-267.73444
193.10001	-9.96250	-267.90115
193.20001	-9.96594	-267.83186
193.30001	-9.97031	-267.80617
193.40001	-9.97516	-267.82376
193.50001	-9.98078	-267.89162
193.60001	-9.98766	-268.03249
193.70001	-9.99219	-268.04414
193.80001	-9.99656	-268.01896
193.90001	-10.00141	-268.02930
194.00001	-10.00641	-268.05285
194.10001	-10.01234	-268.11296
194.20001	-10.01875	-268.27243
194.30001	-10.02281	-268.24638
194.40001	-10.02734	-268.24087
194.50001	-10.03219	-268.25815
194.60001	-10.03797	-268.32470
194.70001	-10.04469	-268.45312
194.80001	-10.04859	-268.41328
194.90001	-10.05266	-268.38419
195.00001	-10.05766	-268.40511
195.10001	-10.06281	-268.45190
195.20001	-10.06891	-268.53722
195.30001	-10.07578	-268.70811
195.40001	-10.07953	-268.65375
195.50001	-10.08391	-268.61352
195.60001	-10.08906	-268.64097
195.70001	-10.09500	-268.70862
195.80001	-10.10063	-268.81596
195.90001	-10.10484	-268.79269
196.00001	-10.10922	-268.76161
196.10001	-10.11391	-268.76831
196.20001	-10.11953	-268.81331
196.30001	-10.12656	-268.90984
196.40001	-10.13234	-269.05844
196.50001	-10.13594	-268.97553
196.60001	-10.14031	-268.96226
196.70001	-10.14547	-268.99508
196.80001	-10.15203	-269.06875
196.90001	-10.15813	-269.20313
197.00001	-10.16203	-269.15359
197.10001	-10.16609	-269.10099
197.20001	-10.17047	-269.08019
197.30001	-10.17531	-269.08994
197.40001	-10.18094	-269.14191
197.50001	-10.18859	-269.35282
197.60001	-10.19281	-269.32263
197.70001	-10.19719	-269.27748
197.80001	-10.20219	-269.29602
197.90001	-10.20891	-269.36212
198.00001	-10.21500	-269.49519
198.10001	-10.21906	-269.46247
198.20001	-10.22328	-269.43216
198.30001	-10.22813	-269.43702
198.40001	-10.23375	-269.49295
198.50001	-10.24078	-269.58600
198.60001	-10.24672	-269.73310
198.70001	-10.25000	-269.63380
198.80001	-10.25406	-269.58346
198.90001	-10.25906	-269.59786
199.00001	-10.26578	-269.69227
199.10001	-10.27234	-269.86942
199.20001	-10.27609	-269.81929
199.30001	-10.28000	-269.76919
199.40001	-10.28438	-269.75042
199.50001	-10.28969	-269.77518
199.60001	-10.29562	-269.84367
199.70001	-10.30297	-270.01134
[truncated: 2,351 more rows]
