# Supplementary material for: Strengthening of 3D Printed Fused Deposition Manufactured Parts Using the Fill Compositing Technique
Source: PLoS One. 2015 Apr 16;10(4):e0122915. doi: 10.1371/journal.pone.0122915 (PMC4400136; doi:10.1371/journal.pone.0122915)
Supplement: S1 File — This is the raw data and information on all the samples presented in this manuscript. (ZIP) [file pone.0122915.s001.zip › Specimen_RawData_136.csv]

Time	Extension	Load
(sec)	(mm)	(N)
0.00000	0.00016	0.00445
0.10000	-0.00016	0.00099
0.20000	-0.00203	0.00363
0.28600	-0.01203	-0.00026
0.38600	-0.01922	0.01042
0.48600	-0.02391	-0.00192
0.58600	-0.02937	-0.00708
0.68600	-0.03547	0.00099
0.78600	-0.04141	-0.00287
0.88600	-0.04578	0.00583
0.98600	-0.05016	0.00295
1.08600	-0.05484	0.00241
1.18600	-0.06016	-0.00062
1.28600	-0.06672	-0.00213
1.38600	-0.07203	-0.00126
1.48600	-0.07578	0.00876
1.58600	-0.08047	0.00003
1.68600	-0.08578	0.00367
1.78600	-0.09266	-0.00111
1.88600	-0.09844	0.00253
1.98600	-0.10234	0.00536
2.08600	-0.10672	0.00690
2.18600	-0.11141	0.00536
2.28600	-0.11656	0.00384
2.38600	-0.12313	0.00286
2.48600	-0.12906	0.00074
2.58600	-0.13297	0.00488
2.68600	-0.13766	0.00633
2.78600	-0.14266	-0.00096
2.88600	-0.14922	0.00440
2.98600	-0.15469	0.01033
3.08600	-0.15891	0.00833
3.18600	-0.16344	0.00389
3.28600	-0.16828	0.01237
3.38600	-0.17375	-0.00371
3.48600	-0.18016	0.00326
3.58600	-0.18609	0.00263
3.68600	-0.19000	-0.00066
3.78600	-0.19484	-0.00068
3.88600	-0.20047	-0.01282
3.98600	-0.20953	-0.17698
4.08600	-0.21422	-0.41962
4.18600	-0.21672	-0.51680
4.28600	-0.22094	-0.68609
4.38600	-0.22547	-0.88074
4.48600	-0.23031	-1.11651
4.58600	-0.23609	-1.39333
4.68600	-0.24156	-1.71895
4.78600	-0.24578	-1.94922
4.88600	-0.25047	-2.21823
4.98600	-0.25594	-2.54570
5.08600	-0.26219	-2.89997
5.18600	-0.26875	-3.31026
5.28600	-0.27328	-3.60248
5.38600	-0.27734	-3.83637
5.48600	-0.28188	-4.11695
5.58600	-0.28719	-4.44054
5.68600	-0.29297	-4.79525
5.78600	-0.29891	-5.18458
5.88600	-0.30313	-5.44758
5.98600	-0.30766	-5.70901
6.08600	-0.31312	-6.03265
6.18600	-0.32016	-6.43806
6.28600	-0.32578	-6.86180
6.38600	-0.32969	-7.10228
6.48600	-0.33406	-7.36671
6.58600	-0.33891	-7.66414
6.68600	-0.34406	-7.97737
6.78600	-0.35047	-8.35814
6.88600	-0.35641	-8.79863
6.98600	-0.36016	-9.03317
7.08600	-0.36438	-9.28070
7.18600	-0.36891	-9.56459
7.28600	-0.37453	-9.89547
7.38600	-0.38078	-10.29916
7.48600	-0.38594	-10.64284
7.58600	-0.39031	-10.92133
7.68600	-0.39500	-11.19692
7.78600	-0.40031	-11.51775
7.88600	-0.40672	-11.87288
7.98600	-0.41297	-12.31673
8.08600	-0.41688	-12.55832
8.18600	-0.42125	-12.82932
8.28600	-0.42609	-13.12148
8.38600	-0.43172	-13.45377
8.48600	-0.43781	-13.84337
8.58600	-0.44250	-14.13297
8.68600	-0.44703	-14.40650
8.78600	-0.45188	-14.69585
8.88600	-0.45719	-15.03046
8.98600	-0.46344	-15.39942
9.08600	-0.46953	-15.82467
9.18600	-0.47344	-16.06034
9.28600	-0.47813	-16.32103
9.38600	-0.48328	-16.64592
9.48600	-0.48938	-17.01489
9.58600	-0.49484	-17.39751
9.68600	-0.49922	-17.65586
9.78600	-0.50344	-17.90696
9.88600	-0.50797	-18.17487
9.98600	-0.51313	-18.48150
10.08600	-0.51906	-18.84742
10.18600	-0.52641	-19.34725
10.28600	-0.53047	-19.59348
10.38600	-0.53500	-19.87705
10.48600	-0.53969	-20.16075
10.58600	-0.54547	-20.50317
10.68600	-0.55203	-20.94800
10.78600	-0.55641	-21.23221
10.88600	-0.56047	-21.49010
10.98600	-0.56516	-21.76919
11.08600	-0.57047	-22.08542
11.18600	-0.57609	-22.42998
11.28600	-0.58266	-22.85170
11.38600	-0.58688	-23.14266
11.48600	-0.59109	-23.39902
11.58600	-0.59594	-23.69888
11.68600	-0.60234	-24.07700
11.78600	-0.60938	-24.55697
11.88600	-0.61328	-24.81175
11.98600	-0.61719	-25.04420
12.08600	-0.62141	-25.28770
12.18600	-0.62625	-25.58724
12.28600	-0.63188	-25.93616
12.38600	-0.63953	-26.40179
12.48600	-0.64391	-26.72931
12.58600	-0.64859	-26.99072
12.68600	-0.65422	-27.34011
12.78600	-0.66125	-27.75309
12.88600	-0.66703	-28.20793
12.98600	-0.67047	-28.41380
13.08600	-0.67469	-28.67289
13.18600	-0.67938	-28.98678
13.28600	-0.68500	-29.34508
13.38600	-0.69141	-29.74230
13.48600	-0.69750	-30.21371
13.58600	-0.70094	-30.40729
13.68600	-0.70484	-30.63679
13.78600	-0.70938	-30.92787
13.88600	-0.71531	-31.29610
13.98600	-0.72234	-31.78781
14.08600	-0.72688	-32.10424
14.18600	-0.73109	-32.37071
14.28600	-0.73562	-32.65343
14.38600	-0.74094	-32.98540
14.48600	-0.74688	-33.34598
14.58000	-0.75344	-33.84897
14.68000	-0.75734	-34.08723
14.78000	-0.76172	-34.36962
14.88000	-0.76672	-34.68963
14.98000	-0.77250	-35.04957
15.08000	-0.77875	-35.49350
15.18000	-0.78312	-35.79146
15.28000	-0.78719	-36.03408
15.38000	-0.79188	-36.32748
15.48000	-0.79703	-36.66146
15.58000	-0.80328	-37.04825
15.67000	-0.81016	-37.55058
15.77000	-0.81391	-37.81638
15.87000	-0.81813	-38.07184
15.97000	-0.82281	-38.37825
16.07000	-0.82844	-38.72848
16.17000	-0.83484	-39.17534
16.27000	-0.83953	-39.48466
16.37000	-0.84375	-39.75353
16.47000	-0.84844	-40.05124
16.57000	-0.85391	-40.41531
16.67000	-0.86016	-40.81786
16.76800	-0.86703	-41.32106
16.86800	-0.87031	-41.53446
16.96800	-0.87453	-41.78404
17.06800	-0.87922	-42.08833
17.16800	-0.88438	-42.43224
17.26800	-0.89078	-42.84629
17.36800	-0.89609	-43.21971
17.46800	-0.90031	-43.48436
17.56800	-0.90469	-43.76302
17.66800	-0.90984	-44.08962
17.76800	-0.91594	-44.48261
17.86000	-0.92313	-44.98280
17.96000	-0.92672	-45.24657
18.06000	-0.93063	-45.46709
18.16000	-0.93562	-45.78807
18.26000	-0.94125	-46.15336
18.36000	-0.94797	-46.60533
18.46000	-0.95234	-46.91255
18.56000	-0.95656	-47.16921
18.66000	-0.96125	-47.46634
18.76000	-0.96641	-47.81138
18.86000	-0.97234	-48.20369
18.96000	-0.97984	-48.70131
19.06000	-0.98375	-48.99448
19.16000	-0.98797	-49.23755
19.26000	-0.99297	-49.54496
19.36000	-0.99844	-49.91683
19.46000	-1.00500	-50.36894
19.56000	-1.00938	-50.66971
19.66000	-1.01359	-50.93842
19.76000	-1.01844	-51.24662
19.86000	-1.02406	-51.60627
19.96000	-1.02969	-51.99101
20.05800	-1.03672	-52.49975
20.15800	-1.04047	-52.76049
20.25800	-1.04422	-52.98551
20.35800	-1.04891	-53.28907
20.45800	-1.05484	-53.68124
20.55800	-1.06141	-54.15576
20.65800	-1.06625	-54.48497
20.75800	-1.07031	-54.75125
20.85800	-1.07484	-55.04187
20.95800	-1.08031	-55.40468
21.05800	-1.08687	-55.84655
21.14400	-1.09344	-56.35158
21.24400	-1.09672	-56.59305
21.34400	-1.10047	-56.80858
21.44400	-1.10500	-57.10412
21.54400	-1.11016	-57.44879
21.64400	-1.11609	-57.84875
21.74400	-1.12125	-58.21584
21.84400	-1.12578	-58.51104
21.94400	-1.13031	-58.80343
22.04400	-1.13484	-59.11259
22.14400	-1.14047	-59.46182
22.24400	-1.14813	-59.94300
22.34400	-1.15328	-60.38847
22.44400	-1.15734	-60.62781
22.54400	-1.16219	-60.93446
22.64400	-1.16781	-61.29720
22.74400	-1.17406	-61.73999
22.84400	-1.17875	-62.07646
22.94400	-1.18266	-62.33101
23.04400	-1.18688	-62.60134
23.14400	-1.19172	-62.90829
23.24400	-1.19719	-63.25202
23.34400	-1.20406	-63.68387
23.44400	-1.20984	-64.14374
23.54400	-1.21375	-64.37414
23.64400	-1.21859	-64.67738
23.74400	-1.22406	-65.03409
23.84400	-1.23078	-65.48242
23.94400	-1.23547	-65.80638
24.04400	-1.23937	-66.04326
24.14400	-1.24359	-66.29663
24.24400	-1.24859	-66.61204
24.34400	-1.25406	-66.97054
24.44400	-1.26063	-67.35896
24.54400	-1.26656	-67.82761
24.64400	-1.27063	-68.04278
24.74400	-1.27531	-68.32912
24.84400	-1.28047	-68.67164
24.94400	-1.28719	-69.08724
25.04400	-1.29250	-69.49073
25.14400	-1.29641	-69.72000
25.24400	-1.30063	-69.97674
25.34400	-1.30563	-70.28836
25.44400	-1.31125	-70.64351
25.54400	-1.31906	-71.10184
25.64400	-1.32375	-71.50406
25.74400	-1.32750	-71.69537
25.84400	-1.33203	-71.97824
25.94400	-1.33703	-72.29023
26.04400	-1.34359	-72.70918
26.14400	-1.34891	-73.09005
26.24400	-1.35328	-73.35425
26.34400	-1.35766	-73.59987
26.44400	-1.36203	-73.86874
26.54400	-1.36703	-74.17674
26.64400	-1.37453	-74.60271
26.74400	-1.38047	-75.10762
26.84400	-1.38438	-75.31649
26.94400	-1.38922	-75.61060
27.04400	-1.39484	-75.96671
27.14400	-1.40250	-76.46941
27.24400	-1.40625	-76.73774
27.34400	-1.41000	-76.95393
27.44400	-1.41438	-77.22134
27.54400	-1.41938	-77.53003
27.64400	-1.42453	-77.87082
27.74400	-1.43188	-78.31067
27.84400	-1.43719	-78.74368
27.94400	-1.44094	-78.93318
28.04400	-1.44500	-79.19430
28.14400	-1.44984	-79.47132
28.24400	-1.45625	-79.82773
28.34400	-1.46203	-80.24162
28.44400	-1.46625	-80.53485
28.54400	-1.47078	-80.79145
28.64400	-1.47641	-81.11665
28.74400	-1.48266	-81.52302
28.84400	-1.49047	-82.01033
28.94400	-1.49453	-82.31923
29.04400	-1.49813	-82.50060
29.14400	-1.50297	-82.79954
29.24400	-1.50812	-83.16118
29.34400	-1.51484	-83.58677
29.44400	-1.52047	-83.99723
29.54400	-1.52438	-84.21981
29.64400	-1.52828	-84.47044
29.74400	-1.53328	-84.77645
29.84400	-1.53875	-85.13735
29.94400	-1.54625	-85.61053
30.04400	-1.55078	-85.99038
30.14400	-1.55438	-86.18363
30.24400	-1.55906	-86.46277
30.34400	-1.56422	-86.79976
30.44400	-1.57094	-87.20828
30.54400	-1.57656	-87.63579
30.64400	-1.58063	-87.89881
30.74400	-1.58500	-88.16083
30.84400	-1.58984	-88.46410
30.94400	-1.59531	-88.81860
31.04400	-1.60281	-89.28096
31.14400	-1.60781	-89.71428
31.24400	-1.61125	-89.88683
31.34400	-1.61531	-90.14348
31.44400	-1.62047	-90.45392
31.54400	-1.62797	-90.90827
31.64400	-1.63391	-91.40065
31.74400	-1.63781	-91.63005
31.84400	-1.64203	-91.89939
31.94400	-1.64703	-92.20551
32.04400	-1.65203	-92.54533
32.14400	-1.65828	-92.92726
32.24400	-1.66375	-93.35404
32.34400	-1.66797	-93.59986
32.44400	-1.67266	-93.88649
32.54400	-1.67813	-94.22805
32.64400	-1.68563	-94.72634
32.74400	-1.69062	-95.11973
32.84400	-1.69391	-95.31816
32.94400	-1.69813	-95.57474
33.04400	-1.70297	-95.88504
33.14400	-1.70828	-96.23102
33.24400	-1.71469	-96.61220
33.34400	-1.72016	-97.03291
33.44400	-1.72438	-97.28026
33.54400	-1.72922	-97.58624
33.64400	-1.73453	-97.92391
33.74400	-1.74094	-98.32408
33.84400	-1.74641	-98.73604
33.94400	-1.75094	-99.02576
34.04400	-1.75516	-99.27530
34.14400	-1.75969	-99.57013
34.24400	-1.76500	-99.89368
34.34400	-1.77172	-100.29846
34.44400	-1.77719	-100.73790
34.54400	-1.78094	-100.94640
34.64400	-1.78547	-101.22485
34.74400	-1.79078	-101.55116
34.84400	-1.79766	-101.97822
34.94400	-1.80344	-102.42166
35.04400	-1.80766	-102.66884
35.14400	-1.81188	-102.91969
35.24400	-1.81688	-103.22272
35.34400	-1.82219	-103.55940
35.44400	-1.82875	-103.97492
35.54400	-1.83484	-104.45125
35.64400	-1.83844	-104.65042
35.74400	-1.84281	-104.91112
35.84400	-1.84781	-105.22598
35.94400	-1.85469	-105.64097
36.04400	-1.86047	-106.07982
36.14400	-1.86422	-106.30193
36.24400	-1.86828	-106.53336
36.34400	-1.87281	-106.81810
36.44400	-1.87813	-107.14930
36.54400	-1.88453	-107.57220
36.63200	-1.89125	-108.07476
36.73200	-1.89531	-108.32375
36.83200	-1.89969	-108.57505
36.93200	-1.90484	-108.88553
37.03200	-1.91094	-109.26705
37.13200	-1.91578	-109.62559
37.23200	-1.92000	-109.89298
37.33200	-1.92437	-110.15152
37.43200	-1.92906	-110.45502
37.53200	-1.93500	-110.82667
37.63200	-1.94281	-111.29638
37.72000	-1.94844	-111.79934
37.82000	-1.95156	-111.95447
37.92000	-1.95578	-112.20077
38.02000	-1.96094	-112.53630
38.12000	-1.96734	-112.94504
38.22000	-1.97266	-113.37088
38.32000	-1.97672	-113.63444
38.42000	-1.98109	-113.90313
38.52000	-1.98594	-114.21388
38.62000	-1.99109	-114.56196
38.72000	-1.99703	-114.91747
38.81600	-2.00344	-115.42074
38.91600	-2.00719	-115.66468
39.01600	-2.01141	-115.91865
39.11600	-2.01641	-116.23536
39.21600	-2.02234	-116.62105
39.31600	-2.02875	-117.08402
39.41600	-2.03297	-117.36409
39.51600	-2.03688	-117.59594
39.61600	-2.04141	-117.86409
39.71600	-2.04656	-118.20186
39.81600	-2.05250	-118.58542
39.91400	-2.05953	-119.08936
40.01400	-2.06359	-119.34216
40.11400	-2.06828	-119.60943
40.21400	-2.07344	-119.93496
40.31400	-2.07938	-120.30728
40.41400	-2.08594	-120.77671
40.51400	-2.09016	-121.05390
40.61400	-2.09422	-121.28181
40.71400	-2.09891	-121.55952
40.81400	-2.10391	-121.87856
40.91400	-2.10969	-122.23803
41.01400	-2.11656	-122.71758
41.11400	-2.12047	-122.96801
41.21400	-2.12469	-123.18721
41.31400	-2.12969	-123.50693
41.41400	-2.13547	-123.86642
41.51400	-2.14250	-124.34649
41.61400	-2.14672	-124.63681
41.71400	-2.15078	-124.85454
41.81400	-2.15531	-125.11119
41.91400	-2.16016	-125.39501
42.01400	-2.16563	-125.74710
42.11400	-2.17313	-126.22206
42.21400	-2.17766	-126.56529
42.31400	-2.18188	-126.78893
42.41400	-2.18656	-127.07563
42.51400	-2.19234	-127.39745
42.61400	-2.19969	-127.89135
42.71400	-2.20359	-128.14759
42.81400	-2.20734	-128.34480
42.91400	-2.21172	-128.61513
43.01400	-2.21672	-128.92008
43.11400	-2.22281	-129.28005
43.20600	-2.23063	-129.78211
43.30600	-2.23469	-130.08180
43.40600	-2.23906	-130.31308
43.50600	-2.24391	-130.60488
43.60600	-2.24969	-130.96234
43.70600	-2.25578	-131.39793
43.80600	-2.25953	-131.63213
43.90600	-2.26344	-131.84163
44.00600	-2.26781	-132.09008
44.10600	-2.27266	-132.37689
44.20600	-2.27828	-132.70195
44.30600	-2.28609	-133.17940
44.40600	-2.29031	-133.48904
44.50600	-2.29469	-133.71959
44.60600	-2.30016	-134.04810
44.70600	-2.30625	-134.44681
44.79800	-2.31344	-134.95137
44.89800	-2.31719	-135.18041
44.99800	-2.32125	-135.38632
45.09800	-2.32594	-135.66048
45.19800	-2.33094	-135.96538
45.29800	-2.33672	-136.33761
45.39400	-2.34375	-136.84563
45.49400	-2.34734	-137.08907
45.59400	-2.35125	-137.29209
45.69400	-2.35594	-137.57539
45.79400	-2.36125	-137.89856
45.89400	-2.36828	-138.35707
45.99400	-2.37266	-138.66460
46.09400	-2.37672	-138.89326
46.19400	-2.38109	-139.16226
46.29400	-2.38609	-139.46183
46.39400	-2.39156	-139.80575
46.49400	-2.39937	-140.27305
46.59400	-2.40406	-140.64774
46.69400	-2.40812	-140.86130
46.79400	-2.41266	-141.12890
46.89400	-2.41828	-141.46964
46.99400	-2.42516	-141.92732
47.09400	-2.42984	-142.25537
47.19400	-2.43391	-142.49010
47.29400	-2.43844	-142.76165
47.39400	-2.44375	-143.08730
47.49400	-2.44953	-143.43779
47.59400	-2.45594	-143.85505
47.69400	-2.46031	-144.17326
47.79400	-2.46422	-144.37260
47.89400	-2.46891	-144.64773
47.99400	-2.47438	-144.98647
48.09400	-2.48172	-145.46077
48.19400	-2.48688	-145.82039
48.29400	-2.49094	-146.03969
48.39400	-2.49500	-146.28294
48.49400	-2.50000	-146.57821
48.59400	-2.50563	-146.93257
48.69400	-2.51313	-147.38399
48.79400	-2.51813	-147.80611
48.89400	-2.52172	-147.97662
48.99400	-2.52641	-148.24165
49.09400	-2.53188	-148.56996
49.19400	-2.53844	-148.99915
49.29400	-2.54313	-149.33157
49.39400	-2.54719	-149.55914
49.49400	-2.55156	-149.82724
49.59400	-2.55656	-150.12527
49.69400	-2.56219	-150.47359
49.79400	-2.57000	-150.93252
49.89400	-2.57438	-151.30639
49.99400	-2.57828	-151.49854
50.09400	-2.58281	-151.76247
50.19400	-2.58844	-152.10125
50.29400	-2.59547	-152.57837
50.39400	-2.60016	-152.89786
50.49400	-2.60406	-153.12646
50.59400	-2.60875	-153.38443
50.69400	-2.61375	-153.69129
50.79400	-2.61922	-154.03470
50.89400	-2.62641	-154.49405
50.99400	-2.63047	-154.78343
51.09400	-2.63453	-155.00876
51.19400	-2.63938	-155.28940
51.29400	-2.64516	-155.64476
51.39400	-2.65297	-156.14939
51.49400	-2.65719	-156.45559
51.59400	-2.66109	-156.65373
51.69400	-2.66547	-156.91739
51.79400	-2.67031	-157.22135
51.89400	-2.67578	-157.57141
51.99400	-2.68328	-158.02957
52.09400	-2.68766	-158.36325
52.19400	-2.69172	-158.58123
52.29400	-2.69641	-158.85359
52.39400	-2.70188	-159.18833
52.49400	-2.70953	-159.68937
52.59400	-2.71406	-160.04011
52.69400	-2.71797	-160.26014
52.79400	-2.72250	-160.51444
52.89400	-2.72766	-160.83664
52.99400	-2.73313	-161.17963
53.09400	-2.73984	-161.61616
53.19400	-2.74406	-161.91849
53.29400	-2.74828	-162.15225
53.39400	-2.75328	-162.45256
53.49400	-2.75875	-162.79317
53.59400	-2.76563	-163.23040
53.69400	-2.77109	-163.64725
53.79400	-2.77531	-163.89041
53.89400	-2.77953	-164.14447
53.99400	-2.78484	-164.47844
54.09400	-2.79109	-164.89711
54.19400	-2.79797	-165.40335
54.29400	-2.80125	-165.62928
54.39400	-2.80500	-165.83948
54.49400	-2.80969	-166.12838
54.59400	-2.81547	-166.48073
54.69400	-2.82219	-166.93781
54.79400	-2.82703	-167.28908
54.89400	-2.83094	-167.53519
54.99400	-2.83531	-167.80002
55.09400	-2.84000	-168.09191
55.19400	-2.84563	-168.44285
55.29400	-2.85328	-168.91643
55.39400	-2.85797	-169.30464
55.49400	-2.86172	-169.49537
55.59400	-2.86625	-169.75808
55.69400	-2.87187	-170.09678
55.79400	-2.87922	-170.58030
55.89400	-2.88391	-170.93201
55.99400	-2.88781	-171.16043
56.09400	-2.89219	-171.42028
56.19400	-2.89719	-171.71393
56.29400	-2.90219	-172.03704
56.39400	-2.90891	-172.43202
56.49400	-2.91437	-172.82078
56.59400	-2.91859	-173.07328
56.69400	-2.92312	-173.34376
56.79400	-2.92828	-173.65099
56.89400	-2.93516	-174.06286
56.99400	-2.94062	-174.46600
57.09400	-2.94453	-174.69308
57.19400	-2.94906	-174.93761
57.29400	-2.95406	-175.24883
57.39400	-2.95984	-175.58923
57.49400	-2.96687	-176.02687
57.59400	-2.97125	-176.36618
57.69400	-2.97516	-176.57024
57.79400	-2.98000	-176.84342
57.89400	-2.98563	-177.18272
57.99400	-2.99219	-177.60220
58.09400	-2.99719	-177.93790
58.19400	-3.00125	-178.17919
58.29400	-3.00547	-178.41700
58.39400	-3.01031	-178.69966
58.49400	-3.01563	-179.02572
58.59400	-3.02297	-179.41891
58.69400	-3.02766	-179.81586
58.79400	-3.03125	-179.99266
58.89400	-3.03578	-180.23710
58.99400	-3.04125	-180.55020
59.09400	-3.04891	-180.98626
59.19400	-3.05453	-181.41109
59.29400	-3.05844	-181.62908
59.39400	-3.06266	-181.86493
59.49400	-3.06750	-182.15281
59.59400	-3.07234	-182.43296
59.69400	-3.07812	-182.74310
59.79400	-3.08453	-183.19483
59.89400	-3.08844	-183.40537
59.99400	-3.09297	-183.64936
60.09400	-3.09828	-183.95968
60.19400	-3.10625	-184.38770
60.29400	-3.11125	-184.78939
60.39400	-3.11484	-184.97784
60.49400	-3.11922	-185.20023
60.59400	-3.12406	-185.46690
60.69400	-3.13000	-185.81797
60.79400	-3.13719	-186.23050
60.89400	-3.14250	-186.65129
60.99400	-3.14609	-186.81952
61.09400	-3.15047	-187.05271
61.19400	-3.15562	-187.33752
61.29400	-3.16359	-187.80078
61.39400	-3.16891	-188.25375
61.49400	-3.17234	-188.42861
61.59400	-3.17656	-188.65705
61.69400	-3.18172	-188.96361
61.79400	-3.18734	-189.29929
61.89400	-3.19453	-189.72658
61.99400	-3.19859	-190.05255
62.09400	-3.20219	-190.22422
62.19400	-3.20687	-190.49168
62.29400	-3.21250	-190.82232
62.39400	-3.22000	-191.28779
62.49400	-3.22500	-191.67590
62.59400	-3.22891	-191.88167
62.69400	-3.23312	-192.12167
62.79400	-3.23766	-192.39613
62.89400	-3.24297	-192.71319
62.99400	-3.25109	-193.18084
63.07200	-3.25547	-193.68403
63.17200	-3.25859	-193.84630
63.27200	-3.26297	-194.06492
63.37200	-3.26797	-194.36078
63.47200	-3.27438	-194.71996
63.57200	-3.27938	-195.09706
63.67200	-3.28344	-195.32445
63.77200	-3.28797	-195.57089
63.87200	-3.29297	-195.86948
63.97200	-3.29875	-196.22700
64.07200	-3.30641	-196.66232
64.17200	-3.31188	-197.12090
64.27200	-3.31531	-197.28942
64.37200	-3.31953	-197.52462
64.47200	-3.32438	-197.81218
64.57200	-3.33125	-198.18753
64.67200	-3.33734	-198.66747
64.77200	-3.34125	-198.89481
64.87200	-3.34547	-199.13502
64.97200	-3.35031	-199.40893
65.07200	-3.35578	-199.73083
65.17200	-3.36219	-200.10172
65.27200	-3.36781	-200.54011
65.37200	-3.37156	-200.74858
65.47200	-3.37594	-200.99340
65.57200	-3.38109	-201.29359
65.67200	-3.38719	-201.64713
65.77000	-3.39438	-202.15192
65.87000	-3.39844	-202.41356
65.97000	-3.40219	-202.61997
66.07000	-3.40656	-202.87730
66.17000	-3.41188	-203.19302
66.27000	-3.41828	-203.55538
66.37000	-3.42500	-204.05567
66.47000	-3.42875	-204.26697
66.57000	-3.43297	-204.50094
66.67000	-3.43797	-204.80141
66.77000	-3.44422	-205.17193
66.87000	-3.45094	-205.65066
66.97000	-3.45469	-205.86461
67.07000	-3.45906	-206.11736
67.17000	-3.46406	-206.41601
67.27000	-3.46922	-206.73509
67.37000	-3.47500	-207.07679
67.47000	-3.48141	-207.53378
67.57000	-3.48500	-207.73157
67.67000	-3.48906	-207.95171
67.77000	-3.49406	-208.24116
67.87000	-3.50094	-208.63335
67.95800	-3.50781	-209.13446
68.05800	-3.51172	-209.40347
68.15800	-3.51563	-209.59976
68.25800	-3.52031	-209.88055
68.35800	-3.52562	-210.19930
68.45800	-3.53156	-210.55028
68.55800	-3.53766	-211.01397
68.65800	-3.54156	-211.24184
68.75800	-3.54594	-211.49385
68.85800	-3.55109	-211.79953
68.95800	-3.55703	-212.14861
69.05800	-3.56297	-212.56869
69.15800	-3.56734	-212.84303
69.25800	-3.57125	-213.07595
69.35800	-3.57563	-213.32371
69.45800	-3.58094	-213.63123
69.55800	-3.58703	-214.00501
69.65000	-3.59453	-214.50934
69.75000	-3.59859	-214.78190
69.85000	-3.60281	-214.99518
69.95000	-3.60797	-215.31922
70.05000	-3.61391	-215.68219
70.15000	-3.61969	-216.07415
70.25000	-3.62422	-216.37745
70.35000	-3.62859	-216.63219
70.45000	-3.63328	-216.91097
70.55000	-3.63844	-217.25227
70.65000	-3.64438	-217.61285
70.75000	-3.65094	-218.08977
70.85000	-3.65437	-218.28605
70.95000	-3.65844	-218.51541
71.05000	-3.66312	-218.80141
71.15000	-3.66875	-219.14645
71.25000	-3.67531	-219.57785
71.35000	-3.68000	-219.87849
71.45000	-3.68422	-220.12718
71.55000	-3.68875	-220.37782
71.65000	-3.69391	-220.66998
71.75000	-3.69969	-221.02943
71.85000	-3.70750	-221.53352
71.95000	-3.71188	-221.86458
72.05000	-3.71609	-222.08890
72.15000	-3.72125	-222.39196
72.25000	-3.72734	-222.74321
72.35000	-3.73328	-223.15936
72.45000	-3.73688	-223.35944
72.55000	-3.74094	-223.57516
72.65000	-3.74516	-223.80604
72.75000	-3.75031	-224.09235
72.85000	-3.75609	-224.43201
72.95000	-3.76344	-224.85845
73.05000	-3.76828	-225.22940
73.15000	-3.77250	-225.44242
73.25000	-3.77719	-225.72115
73.35000	-3.78266	-226.02676
73.45000	-3.78984	-226.47949
73.55000	-3.79422	-226.77138
73.65000	-3.79844	-226.98720
73.75000	-3.80297	-227.23819
73.85000	-3.80828	-227.55256
73.95000	-3.81406	-227.90013
74.05000	-3.82156	-228.39734
74.15000	-3.82484	-228.59742
74.25000	-3.82875	-228.79693
74.35000	-3.83375	-229.07537
74.45000	-3.83984	-229.42385
74.55000	-3.84687	-229.91200
74.65000	-3.85109	-230.16134
74.75000	-3.85516	-230.36756
74.85000	-3.85953	-230.62277
74.95000	-3.86437	-230.88191
75.05000	-3.86969	-231.20722
75.15000	-3.87750	-231.69586
75.25000	-3.88172	-231.98551
75.35000	-3.88609	-232.21712
75.45000	-3.89094	-232.48883
75.55000	-3.89625	-232.79491
75.65000	-3.90312	-233.22369
75.75000	-3.90703	-233.47747
75.85000	-3.91078	-233.66261
75.95000	-3.91531	-233.91195
76.05000	-3.92031	-234.18568
76.15000	-3.92594	-234.50875
76.25000	-3.93438	-234.98343
76.35000	-3.93891	-235.33535
76.45000	-3.94297	-235.53051
76.55000	-3.94750	-235.78128
76.65000	-3.95328	-236.10486
76.74600	-3.96109	-236.60703
76.84600	-3.96516	-236.88614
76.94600	-3.96875	-237.06211
77.04600	-3.97344	-237.31160
77.14600	-3.97859	-237.60442
77.24600	-3.98469	-237.96304
77.34600	-3.99188	-238.42980
77.44600	-3.99531	-238.64569
77.54600	-3.99938	-238.84284
77.64600	-4.00406	-239.12624
77.74600	-4.00938	-239.43183
77.84600	-4.01656	-239.86433
77.94600	-4.02172	-240.22536
78.04600	-4.02578	-240.44119
78.14600	-4.03031	-240.69466
78.24600	-4.03547	-240.98751
78.34600	-4.04109	-241.32930
78.44400	-4.04875	-241.83328
78.54400	-4.05234	-242.08365
78.64400	-4.05609	-242.26874
78.74400	-4.06094	-242.55371
78.84400	-4.06656	-242.87568
78.94400	-4.07313	-243.27540
79.04400	-4.07766	-243.57779
79.14400	-4.08188	-243.81560
79.24400	-4.08656	-244.08053
79.34400	-4.09172	-244.40175
79.44400	-4.09766	-244.74588
79.54400	-4.10531	-245.24188
79.64400	-4.10891	-245.48639
79.74400	-4.11250	-245.66665
79.84400	-4.11703	-245.92029
79.94400	-4.12281	-246.25322
80.04400	-4.13063	-246.74121
80.14400	-4.13516	-247.08198
80.24400	-4.13891	-247.27540
80.34400	-4.14312	-247.50894
80.44400	-4.14813	-247.79068
80.54400	-4.15328	-248.10591
80.64400	-4.16031	-248.52294
80.74400	-4.16531	-248.88258
80.84400	-4.16953	-249.10252
80.94400	-4.17453	-249.38570
81.04400	-4.18016	-249.71616
81.14400	-4.18719	-250.17455
81.24400	-4.19141	-250.45946
81.34400	-4.19516	-250.64930
81.44400	-4.19937	-250.88429
81.54400	-4.20469	-251.18497
81.64400	-4.21047	-251.53282
81.74400	-4.21781	-251.97420
81.84400	-4.22203	-252.27576
81.94400	-4.22625	-252.48620
82.04400	-4.23125	-252.77632
82.14400	-4.23656	-253.08457
82.24400	-4.24297	-253.47111
82.34400	-4.24797	-253.78871
82.44400	-4.25219	-254.03148
82.54400	-4.25672	-254.28087
82.64400	-4.26188	-254.58205
82.74400	-4.26750	-254.91676
82.84400	-4.27516	-255.37395
82.94400	-4.27891	-255.63690
83.04400	-4.28266	-255.81086
83.14400	-4.28734	-256.07890
83.24400	-4.29266	-256.39132
83.34400	-4.29984	-256.82229
83.44400	-4.30469	-257.15712
83.54400	-4.30875	-257.37050
83.64400	-4.31313	-257.60320
83.74400	-4.31781	-257.85807
83.84400	-4.32328	-258.16914
83.94400	-4.33047	-258.57571
84.04400	-4.33641	-259.03690
84.14400	-4.34016	-259.22939
84.24400	-4.34469	-259.45133
84.34400	-4.34969	-259.72691
84.44400	-4.35688	-260.14411
84.54400	-4.36141	-260.45275
84.64400	-4.36547	-260.66402
84.74400	-4.37016	-260.92494
84.84400	-4.37516	-261.21199
84.94400	-4.38078	-261.53746
85.04400	-4.38813	-261.95553
85.14400	-4.39312	-262.33298
85.24400	-4.39687	-262.51739
85.34400	-4.40172	-262.78466
85.44400	-4.40719	-263.09717
85.54400	-4.41469	-263.56974
85.64400	-4.41906	-263.86154
85.74400	-4.42281	-264.05650
85.84400	-4.42734	-264.30622
85.94400	-4.43266	-264.62710
86.04400	-4.43859	-264.99927
86.14400	-4.44609	-265.48713
86.24400	-4.44937	-265.69310
86.34400	-4.45328	-265.89376
86.44400	-4.45797	-266.17619
86.54400	-4.46375	-266.51132
86.64400	-4.47094	-266.99325
86.74400	-4.47563	-267.30886
86.84400	-4.47953	-267.53351
86.94400	-4.48406	-267.77047
87.04400	-4.48875	-268.04951
87.14400	-4.49406	-268.36705
87.24400	-4.50141	-268.81444
87.34400	-4.50578	-269.13586
87.44400	-4.51000	-269.35354
87.54400	-4.51484	-269.63606
87.64400	-4.52016	-269.95260
87.74400	-4.52672	-270.36762
87.84400	-4.53125	-270.66490
87.94400	-4.53547	-270.90633
88.04400	-4.54016	-271.17431
88.14400	-4.54531	-271.46861
88.24400	-4.55063	-271.78800
88.34400	-4.55734	-272.17233
88.44400	-4.56188	-272.48257
88.54400	-4.56578	-272.68815
88.64400	-4.57031	-272.93119
88.74400	-4.57547	-273.22087
88.84400	-4.58281	-273.62397
88.94400	-4.58859	-274.04401
89.04400	-4.59281	-274.26821
89.14400	-4.59750	-274.51855
89.24400	-4.60266	-274.80865
89.34400	-4.60812	-275.12753
89.44400	-4.61469	-275.52667
89.54400	-4.61922	-275.82267
89.64400	-4.62328	-276.01480
89.74400	-4.62813	-276.27251
89.84400	-4.63375	-276.58886
89.94400	-4.64109	-277.01822
90.04400	-4.64578	-277.35248
90.14400	-4.64922	-277.52584
90.24400	-4.65344	-277.72853
90.34400	-4.65844	-277.99514
90.44400	-4.66391	-278.31331
90.54400	-4.67141	-278.73856
90.64400	-4.67656	-279.11708
90.74400	-4.68063	-279.30462
90.84400	-4.68547	-279.56706
90.94400	-4.69078	-279.86002
91.04400	-4.69766	-280.24602
91.14400	-4.70234	-280.59009
91.24400	-4.70625	-280.78210
91.34400	-4.71047	-280.99829
91.44400	-4.71516	-281.26404
91.54400	-4.72031	-281.55583
91.64400	-4.72750	-281.91710
91.74400	-4.73281	-282.31436
91.84400	-4.73641	-282.47797
91.94400	-4.74063	-282.69196
92.04400	-4.74578	-282.95812
92.14400	-4.75312	-283.33780
92.24400	-4.75859	-283.74571
92.34400	-4.76266	-283.93760
92.44400	-4.76703	-284.16049
92.54400	-4.77188	-284.40723
92.64400	-4.77703	-284.69753
92.74400	-4.78469	-285.08726
92.84400	-4.79031	-285.49820
92.94400	-4.79422	-285.68473
93.04400	-4.79922	-285.94765
93.14400	-4.80484	-286.24931
93.24400	-4.81219	-286.70377
93.34400	-4.81578	-286.90717
93.44400	-4.81953	-287.07975
93.54400	-4.82406	-287.31507
93.64400	-4.82922	-287.60344
93.74400	-4.83516	-287.93770
93.84400	-4.84281	-288.37290
93.94400	-4.84672	-288.64405
94.04400	-4.85031	-288.80140
94.14400	-4.85484	-289.03142
94.24400	-4.85984	-289.29996
94.34400	-4.86734	-289.70355
94.44400	-4.87281	-290.08836
94.54400	-4.87672	-290.30141
94.64400	-4.88078	-290.50040
94.74400	-4.88594	-290.76770
94.84400	-4.89156	-291.07857
94.94400	-4.89969	-291.53782
95.04400	-4.90344	-291.83337
95.14400	-4.90703	-291.97702
95.24400	-4.91156	-292.20432
95.34400	-4.91656	-292.47940
95.44400	-4.92344	-292.84120
95.54400	-4.92891	-293.22368
95.64400	-4.93313	-293.43924
95.74400	-4.93766	-293.67495
95.84400	-4.94234	-293.92672
95.94400	-4.94781	-294.21958
96.04400	-4.95484	-294.58630
96.14400	-4.96047	-294.99939
96.24400	-4.96406	-295.16637
96.34400	-4.96859	-295.38998
96.44400	-4.97406	-295.68368
96.54400	-4.98172	-296.11969
96.64400	-4.98594	-296.42072
96.74400	-4.98984	-296.58878
96.84400	-4.99422	-296.80762
96.94400	-4.99906	-297.06898
97.04400	-5.00469	-297.38173
97.14400	-5.01188	-297.76841
97.24400	-5.01750	-298.18290
97.34400	-5.02094	-298.34870
97.44400	-5.02531	-298.55806
97.54400	-5.03063	-298.84514
97.64400	-5.03828	-299.26866
97.74400	-5.04313	-299.62263
97.84400	-5.04672	-299.79098
97.94400	-5.05094	-299.99131
98.04400	-5.05578	-300.24838
98.14400	-5.06141	-300.55121
98.24400	-5.06813	-300.90877
98.34400	-5.07375	-301.31581
98.44400	-5.07750	-301.50390
98.54400	-5.08234	-301.73957
98.64400	-5.08781	-302.04350
98.74400	-5.09531	-302.46815
98.84400	-5.10000	-302.78882
98.94400	-5.10375	-302.97157
99.04400	-5.10781	-303.17342
99.14400	-5.11281	-303.44963
99.24400	-5.11844	-303.76688
99.34400	-5.12609	-304.19183
99.44400	-5.13031	-304.51292
99.54400	-5.13406	-304.67349
99.64400	-5.13891	-304.91683
99.74400	-5.14422	-305.20409
99.84400	-5.15125	-305.59245
99.94400	-5.15609	-305.92558
100.04400	-5.15984	-306.10728
100.14400	-5.16438	-306.33438
100.24400	-5.16938	-306.59983
100.34400	-5.17531	-306.93924
100.44400	-5.18297	-307.37296
100.54400	-5.18734	-307.68776
100.64400	-5.19078	-307.83182
100.74400	-5.19516	-308.04637
100.84400	-5.20031	-308.31379
100.94400	-5.20766	-308.68834
101.04400	-5.21344	-309.11526
101.14400	-5.21734	-309.30841
101.24400	-5.22172	-309.53380
101.34400	-5.22703	-309.81991
101.44400	-5.23266	-310.15286
101.54400	-5.23969	-310.56294
101.64400	-5.24406	-310.85059
101.74400	-5.24781	-311.00991
101.84400	-5.25234	-311.25599
101.94400	-5.25781	-311.55199
102.04400	-5.26500	-311.93718
102.14400	-5.27109	-312.38991
102.24400	-5.27453	-312.56697
102.34400	-5.27859	-312.76107
102.44400	-5.28359	-313.02568
102.54400	-5.28906	-313.33992
102.64400	-5.29578	-313.71143
102.74400	-5.30078	-314.07061
102.84400	-5.30484	-314.26740
102.94400	-5.30969	-314.52748
103.04400	-5.31563	-314.85143
103.14400	-5.32281	-315.31334
103.24400	-5.32719	-315.63142
103.34400	-5.33078	-315.80269
103.44400	-5.33484	-316.00899
103.54400	-5.33953	-316.26648
103.64400	-5.34469	-316.55574
103.74400	-5.35156	-316.91304
103.84400	-5.35750	-317.35647
103.94400	-5.36109	-317.53188
104.04400	-5.36547	-317.75630
104.14400	-5.37063	-318.03623
104.24400	-5.37750	-318.42306
104.34400	-5.38250	-318.77837
104.44400	-5.38656	-318.97473
104.54400	-5.39062	-319.17247
104.64400	-5.39547	-319.42740
104.74400	-5.40094	-319.71583
104.84400	-5.40766	-320.04997
104.94400	-5.41375	-320.48851
105.04400	-5.41781	-320.68187
105.14400	-5.42234	-320.91168
105.24400	-5.42781	-321.19820
105.34401	-5.43516	-321.58583
105.44401	-5.44047	-321.96185
105.54401	-5.44422	-322.12272
105.64401	-5.44828	-322.32055
105.74401	-5.45313	-322.56871
105.84401	-5.45797	-322.81414
105.94401	-5.46453	-323.12837
106.04401	-5.47016	-323.52385
106.14401	-5.47438	-323.71929
106.24401	-5.47922	-323.95655
106.34401	-5.48453	-324.24721
106.44401	-5.49141	-324.60269
106.54401	-5.49672	-324.94125
106.64401	-5.50078	-325.13946
106.74401	-5.50516	-325.35541
106.84401	-5.51016	-325.60650
106.94401	-5.51563	-325.89737
107.04401	-5.52313	-326.27189
107.14401	-5.52766	-326.62007
107.24401	-5.53141	-326.76792
107.34401	-5.53578	-326.97445
107.44401	-5.54078	-327.23093
107.54401	-5.54750	-327.57214
107.64401	-5.55297	-327.92479
107.74401	-5.55687	-328.10846
107.84401	-5.56125	-328.31001
107.94401	-5.56609	-328.54098
108.04401	-5.57141	-328.80580
108.14401	-5.57719	-329.11053
108.24401	-5.58391	-329.49942
108.34401	-5.58750	-329.67359
108.44401	-5.59156	-329.83869
108.54401	-5.59625	-330.06093
108.64401	-5.60297	-330.35460
108.74401	-5.61000	-330.81523
108.84401	-5.61406	-330.98912
108.94401	-5.61828	-331.16719
109.04401	-5.62313	-331.39884
109.14401	-5.62859	-331.66963
109.24401	-5.63563	-331.99435
109.33801	-5.64281	-332.49965
109.43801	-5.64594	-332.62503
109.53801	-5.65000	-332.77875
109.63801	-5.65547	-333.05797
109.73801	-5.66359	-333.48694
109.83801	-5.66781	-333.79707
109.93801	-5.67109	-333.92268
110.03801	-5.67547	-334.11929
110.13801	-5.68016	-334.35231
110.23801	-5.68563	-334.65037
110.33801	-5.69250	-334.98350
110.43801	-5.69875	-335.43855
110.53801	-5.70188	-335.56482
110.63801	-5.70609	-335.74578
110.73801	-5.71078	-335.98846
110.83801	-5.71750	-336.30139
110.93801	-5.72344	-336.71033
111.03801	-5.72750	-336.90345
111.13801	-5.73172	-337.10104
111.23801	-5.73641	-337.33162
111.33801	-5.74188	-337.61796
111.43801	-5.74906	-337.96847
111.53801	-5.75516	-338.42415
111.63801	-5.75875	-338.56779
111.73801	-5.76313	-338.77480
111.83801	-5.76828	-339.04392
111.93801	-5.77484	-339.36745
112.03801	-5.77984	-339.69069
112.13801	-5.78391	-339.89003
112.23801	-5.78813	-340.08661
112.33801	-5.79281	-340.30843
112.43801	-5.79813	-340.59405
112.53801	-5.80531	-340.94524
112.63801	-5.81188	-341.42277
112.73801	-5.81531	-341.56165
112.83801	-5.81953	-341.75184
112.93801	-5.82453	-342.00370
113.03801	-5.83156	-342.32897
113.13801	-5.83734	-342.74462
113.23801	-5.84141	-342.93985
113.33801	-5.84562	-343.13279
113.43801	-5.85031	-343.37288
113.53801	-5.85578	-343.65371
113.63801	-5.86203	-343.96073
113.73801	-5.86828	-344.39382
113.83801	-5.87188	-344.54292
113.93801	-5.87609	-344.73452
114.03801	-5.88125	-344.99609
114.13801	-5.88734	-345.32550
114.23801	-5.89438	-345.76043
114.33801	-5.89828	-345.95314
114.43801	-5.90234	-346.13433
114.53801	-5.90703	-346.36030
114.63801	-5.91234	-346.63340
114.73801	-5.91875	-346.96752
114.83801	-5.92516	-347.41762
114.93801	-5.92875	-347.56750
115.03801	-5.93313	-347.76148
115.13801	-5.93797	-348.00699
115.23801	-5.94375	-348.29676
115.33801	-5.95063	-348.72618
115.43801	-5.95469	-348.93325
115.53801	-5.95875	-349.11579
115.63801	-5.96344	-349.34890
115.73801	-5.96875	-349.62642
115.83801	-5.97500	-349.93687
115.93601	-5.98250	-350.44089
116.03601	-5.98578	-350.57834
116.13601	-5.99000	-350.76112
116.23601	-5.99484	-351.00186
116.33601	-6.00047	-351.29434
116.43601	-6.00688	-351.68841
116.53601	-6.01109	-351.89879
116.63601	-6.01547	-352.10097
116.73601	-6.02016	-352.33435
116.83601	-6.02531	-352.59163
116.93601	-6.03156	-352.88414
117.03601	-6.03828	-353.32760
117.13601	-6.04203	-353.49932
117.23601	-6.04625	-353.68800
117.33601	-6.05125	-353.92272
117.43601	-6.05828	-354.26015
117.53601	-6.06437	-354.68543
117.63601	-6.06812	-354.85733
117.73601	-6.07250	-355.05170
117.83601	-6.07750	-355.30320
117.93601	-6.08297	-355.58900
118.03601	-6.09000	-355.92303
118.13601	-6.09516	-356.32363
118.23601	-6.09859	-356.44427
118.33601	-6.10281	-356.63992
118.43601	-6.10750	-356.87733
118.53601	-6.11344	-357.17490
118.63601	-6.12078	-357.61172
118.73601	-6.12547	-357.89406
118.83601	-6.12969	-358.07437
118.93601	-6.13437	-358.30399
119.03601	-6.13984	-358.59296
119.13601	-6.14672	-358.94969
119.23601	-6.15188	-359.32595
119.33601	-6.15531	-359.46056
119.43601	-6.15937	-359.64102
119.53601	-6.16438	-359.89961
119.63601	-6.17078	-360.21554
119.73601	-6.17797	-360.67647
119.83601	-6.18219	-360.90210
119.93601	-6.18609	-361.08586
120.03601	-6.19031	-361.28286
120.13601	-6.19531	-361.53564
120.23601	-6.20094	-361.83470
120.33601	-6.20828	-362.26287
120.43601	-6.21219	-362.48070
120.53601	-6.21641	-362.66047
120.63601	-6.22125	-362.90693
120.73601	-6.22703	-363.18973
120.83601	-6.23375	-363.60243
120.93601	-6.23781	-363.79349
121.03601	-6.24219	-363.99722
121.13601	-6.24703	-364.23159
121.23601	-6.25219	-364.48082
121.33601	-6.25766	-364.76168
121.43601	-6.26531	-365.20165
121.53601	-6.26922	-365.40291
121.63601	-6.27313	-365.56864
121.73601	-6.27813	-365.80202
121.83601	-6.28453	-366.12964
121.93601	-6.29109	-366.54037
122.03601	-6.29484	-366.70059
122.13601	-6.29891	-366.85646
122.23601	-6.30344	-367.07419
122.33601	-6.30906	-367.34071
122.43601	-6.31500	-367.65969
122.53601	-6.32187	-368.07293
122.63601	-6.32531	-368.20832
122.73601	-6.32937	-368.36618
122.83601	-6.33422	-368.59000
122.93601	-6.34016	-368.87184
123.03601	-6.34844	-369.35741
123.13601	-6.35250	-369.56438
123.23601	-6.35641	-369.71819
123.33601	-6.36109	-369.93372
123.43601	-6.36625	-370.19882
123.53601	-6.37266	-370.48164
123.63601	-6.37922	-370.92340
123.73601	-6.38266	-371.05775
123.83601	-6.38672	-371.21651
123.93601	-6.39172	-371.45168
124.03601	-6.39734	-371.73265
124.13601	-6.40406	-372.13045
124.23601	-6.40828	-372.32405
124.33601	-6.41250	-372.51198
124.43601	-6.41703	-372.70984
124.53601	-6.42203	-372.93428
124.63601	-6.42750	-373.20003
124.73601	-6.43516	-373.63055
124.83601	-6.43859	-373.79101
124.93601	-6.44250	-373.93081
125.03601	-6.44734	-374.14160
125.13601	-6.45313	-374.41969
125.23601	-6.46094	-374.84857
125.33601	-6.46516	-375.04804
125.43601	-6.46937	-375.20671
125.53601	-6.47422	-375.41041
125.63601	-6.47953	-375.66265
125.73601	-6.48563	-375.95001
125.83001	-6.49375	-376.45596
125.93001	-6.49703	-376.59395
126.03001	-6.50094	-376.72293
126.13001	-6.50625	-376.97312
126.23001	-6.51313	-377.30038
126.33001	-6.52000	-377.77966
126.43001	-6.52250	-377.85897
126.53001	-6.52609	-377.98598
126.63001	-6.53063	-378.19228
126.73001	-6.53578	-378.44071
126.83001	-6.54156	-378.71733
126.93001	-6.54891	-379.14112
127.03001	-6.55266	-379.33293
127.13001	-6.55688	-379.49958
127.23001	-6.56187	-379.73374
127.33001	-6.56766	-380.01776
127.43001	-6.57516	-380.46610
127.53001	-6.57906	-380.67260
127.63001	-6.58297	-380.81849
127.73001	-6.58750	-381.02248
127.83001	-6.59297	-381.28519
127.93001	-6.59922	-381.60071
128.03001	-6.60687	-382.10505
128.13001	-6.60953	-382.19240
128.23001	-6.61344	-382.33727
128.33001	-6.61844	-382.57957
128.43001	-6.62438	-382.88689
128.53001	-6.63156	-383.29756
128.63001	-6.63562	-383.50850
128.73001	-6.63953	-383.67096
128.83001	-6.64406	-383.87057
128.93001	-6.64922	-384.11406
129.03001	-6.65500	-384.40114
129.13001	-6.66234	-384.85202
129.23001	-6.66594	-385.01781
129.33001	-6.67000	-385.16760
129.43001	-6.67484	-385.39153
129.53001	-6.68063	-385.67558
129.63001	-6.68859	-386.15128
129.73001	-6.69234	-386.35221
129.83001	-6.69625	-386.48975
129.93001	-6.70078	-386.69503
130.03001	-6.70594	-386.94447
130.13001	-6.71141	-387.20575
130.23001	-6.71953	-387.66620
130.33001	-6.72328	-387.86963
130.43001	-6.72734	-388.02308
130.53001	-6.73188	-388.22663
130.63001	-6.73719	-388.48636
130.73001	-6.74453	-388.90082
130.83001	-6.74891	-389.13298
130.93001	-6.75281	-389.28086
131.03001	-6.75734	-389.47469
131.13001	-6.76266	-389.73522
131.23001	-6.76844	-390.02177
131.33001	-6.77563	-390.42565
131.43001	-6.77953	-390.62619
131.53001	-6.78375	-390.78525
131.63001	-6.78859	-391.00054
131.73001	-6.79406	-391.26891
131.83001	-6.80141	-391.67485
131.93001	-6.80547	-391.88772
132.03001	-6.80922	-392.01707
132.13001	-6.81344	-392.20467
132.23001	-6.81859	-392.42774
132.33001	-6.82469	-392.73113
132.43001	-6.83375	-393.21837
132.53001	-6.83719	-393.44856
132.63001	-6.84078	-393.55659
132.73001	-6.84563	-393.75952
132.83001	-6.85141	-394.02974
132.93001	-6.85844	-394.43967
133.03001	-6.86234	-394.62408
133.13001	-6.86625	-394.77202
133.23001	-6.87063	-394.95650
133.33001	-6.87562	-395.18198
133.43001	-6.88125	-395.43867
133.53001	-6.89031	-395.90585
133.63001	-6.89422	-396.18728
133.73001	-6.89766	-396.28133
133.83001	-6.90250	-396.50106
133.93001	-6.90922	-396.81712
134.03001	-6.91656	-397.31988
134.13001	-6.91969	-397.41930
134.23001	-6.92344	-397.55830
134.33001	-6.92828	-397.78233
134.43001	-6.93359	-398.04447
134.53001	-6.93969	-398.38099
134.63001	-6.94719	-398.83998
134.73001	-6.95078	-399.01495
134.83001	-6.95453	-399.14763
134.93001	-6.95922	-399.35356
135.03001	-6.96500	-399.63740
135.13001	-6.97219	-400.05475
135.23001	-6.97625	-400.24754
135.33001	-6.98031	-400.40177
135.43001	-6.98453	-400.57316
135.53001	-6.98953	-400.78697
135.63001	-6.99516	-401.05003
135.73001	-7.00234	-401.43949
135.83001	-7.00641	-401.63603
135.93001	-7.01063	-401.77619
136.03001	-7.01547	-401.97146
136.13001	-7.02125	-402.24314
136.23001	-7.02813	-402.62848
136.33001	-7.03234	-402.80673
136.43001	-7.03641	-402.95467
136.53001	-7.04094	-403.14126
136.63001	-7.04625	-403.37482
136.73001	-7.05297	-403.71537
136.83001	-7.06078	-404.20747
136.93001	-7.06375	-404.30173
137.03001	-7.06766	-404.43099
137.13001	-7.07234	-404.63081
137.23001	-7.07813	-404.89921
137.33001	-7.08547	-405.32270
137.43001	-7.08969	-405.52729
137.53001	-7.09344	-405.65079
137.63001	-7.09766	-405.81378
137.73001	-7.10250	-406.02410
137.83001	-7.10812	-406.28013
137.93001	-7.11562	-406.66720
138.03001	-7.12000	-406.92672
138.13001	-7.12391	-407.04900
138.23001	-7.12859	-407.23467
138.33001	-7.13406	-407.47011
138.43001	-7.14172	-407.85947
138.53001	-7.14641	-408.13765
138.63001	-7.15016	-408.24476
138.73001	-7.15437	-408.40670
138.83001	-7.15938	-408.61276
138.93001	-7.16516	-408.87755
139.03001	-7.17281	-409.25440
139.13001	-7.17719	-409.51908
139.23001	-7.18109	-409.62464
139.33001	-7.18562	-409.80560
139.43001	-7.19078	-410.02142
139.53001	-7.19844	-410.36403
139.63001	-7.20359	-410.68265
139.73001	-7.20734	-410.80785
139.83001	-7.21188	-410.97969
139.93001	-7.21703	-411.20204
140.03001	-7.22297	-411.47882
140.13001	-7.23063	-411.90529
140.23001	-7.23391	-412.02921
140.33001	-7.23750	-412.14254
140.43001	-7.24234	-412.32207
140.53001	-7.24813	-412.57599
140.63001	-7.25531	-412.96723
140.73001	-7.25953	-413.15952
140.83001	-7.26344	-413.29074
140.93001	-7.26797	-413.46335
141.03001	-7.27281	-413.66494
141.13001	-7.27828	-413.89778
141.23001	-7.28641	-414.29403
141.33001	-7.29047	-414.52318
141.43001	-7.29406	-414.62111
141.53001	-7.29875	-414.79325
141.63001	-7.30438	-415.02979
141.73001	-7.31297	-415.48041
141.83001	-7.31688	-415.68515
141.93001	-7.32063	-415.77607
142.03001	-7.32531	-415.94961
142.13001	-7.33016	-416.15534
142.23001	-7.33547	-416.37474
142.33001	-7.34313	-416.75159
142.43001	-7.34766	-416.98286
142.53001	-7.35172	-417.11134
142.63001	-7.35656	-417.29960
142.73001	-7.36203	-417.53986
142.83001	-7.36953	-417.92697
142.93001	-7.37344	-418.09443
143.03001	-7.37719	-418.19778
143.13001	-7.38156	-418.36831
143.23001	-7.38672	-418.58003
143.33001	-7.39250	-418.83564
143.43001	-7.40062	-419.25684
143.53001	-7.40422	-419.44310
143.63001	-7.40797	-419.53951
143.73001	-7.41250	-419.72175
143.83001	-7.41781	-419.92950
143.93001	-7.42562	-420.31547
144.03001	-7.43047	-420.59463
144.13001	-7.43438	-420.71849
144.23001	-7.43844	-420.85105
144.33001	-7.44328	-421.05612
144.43001	-7.44891	-421.29159
144.53001	-7.45703	-421.69195
144.63001	-7.46172	-421.98080
144.73001	-7.46516	-422.05170
144.83001	-7.46969	-422.21266
144.93001	-7.47531	-422.45001
145.03001	-7.48266	-422.84629
145.13001	-7.48656	-423.00740
145.23001	-7.49047	-423.12515
145.33001	-7.49484	-423.28745
145.43001	-7.49969	-423.47443
145.53001	-7.50516	-423.70349
145.63001	-7.51281	-424.03653
145.73001	-7.51828	-424.39634
145.83001	-7.52188	-424.47415
145.93001	-7.52641	-424.63431
146.03001	-7.53187	-424.86438
146.13001	-7.53984	-425.28838
146.23001	-7.54375	-425.47554
146.33001	-7.54766	-425.58599
146.43001	-7.55219	-425.74945
146.53001	-7.55734	-425.96686
146.63001	-7.56312	-426.23046
146.73001	-7.57062	-426.59813
146.83001	-7.57484	-426.81366
146.93001	-7.57844	-426.90313
147.03001	-7.58297	-427.07103
147.13001	-7.58844	-427.28910
147.23001	-7.59625	-427.69989
147.33001	-7.60063	-427.92511
147.43001	-7.60438	-428.03243
147.53001	-7.60875	-428.17649
147.63001	-7.61391	-428.38815
147.73001	-7.61969	-428.65020
147.83001	-7.62781	-429.09124
147.93001	-7.63141	-429.24628
148.03001	-7.63500	-429.32871
148.13001	-7.63969	-429.50356
148.23001	-7.64484	-429.72460
148.33001	-7.65203	-430.07213
148.43001	-7.65703	-430.32300
148.53001	-7.66109	-430.46162
148.63001	-7.66562	-430.63548
148.73001	-7.67063	-430.83736
148.83001	-7.67609	-431.06139
148.93001	-7.68406	-431.44816
149.03001	-7.68797	-431.67451
149.13001	-7.69156	-431.75301
149.23001	-7.69625	-431.92491
149.33001	-7.70156	-432.14297
149.43001	-7.70922	-432.49965
149.53001	-7.71375	-432.75085
149.63001	-7.71766	-432.85644
149.73001	-7.72219	-432.99925
149.83001	-7.72734	-433.20632
149.93001	-7.73297	-433.45815
150.03001	-7.74047	-433.80097
150.13001	-7.74500	-434.05807
150.23001	-7.74891	-434.16324
150.33001	-7.75406	-434.35463
150.43001	-7.76000	-434.62145
150.53001	-7.76859	-435.08375
150.63001	-7.77266	-435.33126
150.73001	-7.77594	-435.41968
150.83001	-7.78000	-435.53340
150.93001	-7.78469	-435.71863
151.03001	-7.79000	-435.94235
151.13001	-7.79656	-436.26404
151.23001	-7.80109	-436.48601
151.33001	-7.80516	-436.59952
151.43001	-7.81000	-436.79112
151.53001	-7.81563	-437.02915
151.63001	-7.82234	-437.35078
151.73001	-7.82781	-437.64800
151.83001	-7.83172	-437.78118
151.93001	-7.83625	-437.93106
152.03001	-7.84125	-438.14060
152.13001	-7.84641	-438.36802
152.23001	-7.85344	-438.66059
152.33001	-7.85828	-438.94550
152.43001	-7.86203	-439.03461
152.53001	-7.86641	-439.17426
152.63001	-7.87172	-439.38246
152.73001	-7.87922	-439.75073
152.83001	-7.88484	-440.10663
152.93001	-7.88859	-440.21574
153.03001	-7.89297	-440.35998
153.13001	-7.89828	-440.56597
153.23001	-7.90344	-440.78526
153.33001	-7.91016	-441.08942
153.43001	-7.91484	-441.32623
153.53001	-7.91875	-441.44553
153.63001	-7.92344	-441.63322
153.73001	-7.92906	-441.85710
153.83001	-7.93578	-442.20546
153.93001	-7.94031	-442.39816
154.03001	-7.94422	-442.50765
154.13001	-7.94844	-442.62996
154.23001	-7.95313	-442.80988
154.33001	-7.95844	-443.02180
154.43001	-7.96578	-443.31306
154.53001	-7.97156	-443.66693
154.63001	-7.97562	-443.78418
154.73001	-7.98031	-443.92696
154.83001	-7.98547	-444.12115
154.93001	-7.99203	-444.39009
155.03001	-7.99719	-444.63918
155.13001	-8.00125	-444.75365
155.23001	-8.00563	-444.90209
155.33001	-8.01078	-445.08848
155.43001	-8.01656	-445.32990
155.53001	-8.02469	-445.68571
155.63001	-8.02859	-445.90965
155.73001	-8.03203	-445.95325
155.83001	-8.03625	-446.07151
155.93001	-8.04156	-446.26817
156.03001	-8.04922	-446.59936
156.13001	-8.05469	-446.91861
156.23001	-8.05859	-447.01961
156.33001	-8.06313	-447.15303
156.43001	-8.06797	-447.30830
156.53001	-8.07313	-447.50062
156.63001	-8.07938	-447.71475
156.73001	-8.08484	-448.02910
156.83001	-8.08859	-448.10480
156.93001	-8.09313	-448.23858
157.03001	-8.09828	-448.42917
157.13001	-8.10641	-448.76200
157.23001	-8.11141	-449.05159
157.33001	-8.11484	-449.09921
157.43001	-8.11906	-449.20295
157.53001	-8.12438	-449.39268
157.63001	-8.13047	-449.65625
157.73001	-8.13844	-450.00660
157.83001	-8.14297	-450.27679
157.93001	-8.14609	-450.27637
158.03001	-8.15063	-450.39216
158.13001	-8.15563	-450.57261
158.23001	-8.16203	-450.81890
158.33001	-8.16750	-451.09072
158.43001	-8.17141	-451.18326
158.53001	-8.17563	-451.30572
158.63001	-8.18047	-451.46364
158.73001	-8.18625	-451.68126
158.83001	-8.19422	-452.00267
158.93001	-8.19922	-452.30177
159.03001	-8.20281	-452.35109
159.13001	-8.20750	-452.49262
159.23001	-8.21344	-452.72768
159.33001	-8.22313	-453.23420
159.43001	-8.22656	-453.41352
159.53001	-8.22937	-453.38503
159.63001	-8.23375	-453.50510
159.73001	-8.23859	-453.67885
159.83001	-8.24359	-453.87000
159.93001	-8.25078	-454.18113
160.03001	-8.25547	-454.43785
160.13001	-8.25938	-454.52672
160.23001	-8.26406	-454.67645
160.33001	-8.26938	-454.87770
160.43001	-8.27656	-455.17987
160.53001	-8.28094	-455.37531
160.63001	-8.28500	-455.46752
160.73001	-8.28953	-455.61460
160.83001	-8.29469	-455.80041
160.93001	-8.30078	-456.05946
161.03001	-8.30891	-456.45174
161.13001	-8.31297	-456.64412
161.23001	-8.31656	-456.69198
161.33001	-8.32078	-456.80660
161.43001	-8.32563	-456.96986
161.53001	-8.33313	-457.27798
161.63001	-8.33828	-457.57431
161.73001	-8.34219	-457.66249
161.83001	-8.34641	-457.77753
161.93001	-8.35141	-457.95757
162.03001	-8.35719	-458.17634
162.13001	-8.36469	-458.51249
162.23001	-8.36922	-458.73863
162.33001	-8.37281	-458.79209
162.43001	-8.37734	-458.92984
162.53001	-8.38266	-459.12066
162.63001	-8.38984	-459.39824
162.73001	-8.39594	-459.77694
162.83001	-8.39922	-459.81732
162.93001	-8.40328	-459.89347
163.03001	-8.40797	-460.04993
163.13001	-8.41344	-460.25598
163.23001	-8.42078	-460.56691
163.33001	-8.42641	-460.90853
163.43001	-8.43000	-460.94877
163.53001	-8.43453	-461.08076
163.63001	-8.44000	-461.26866
163.73001	-8.44688	-461.56105
163.83001	-8.45188	-461.83452
163.93001	-8.45562	-461.89922
164.03001	-8.46000	-462.02299
164.13001	-8.46484	-462.18416
164.23001	-8.47047	-462.40929
164.33001	-8.47859	-462.75324
164.43001	-8.48344	-463.04455
164.53001	-8.48656	-463.04581
164.63001	-8.49078	-463.15879
164.73001	-8.49594	-463.32783
164.83001	-8.50313	-463.62779
164.93001	-8.50844	-463.90790
165.03001	-8.51234	-463.98827
165.13001	-8.51672	-464.10498
165.23001	-8.52188	-464.26344
165.33001	-8.52719	-464.47641
165.43001	-8.53453	-464.78450
165.53001	-8.53953	-465.06846
165.63001	-8.54328	-465.11552
165.73001	-8.54766	-465.23216
165.83001	-8.55297	-465.40773
165.93001	-8.56016	-465.70703
166.03001	-8.56531	-465.96104
166.13001	-8.56891	-466.02145
166.23001	-8.57313	-466.11679
166.33001	-8.57813	-466.28705
166.43001	-8.58406	-466.51712
166.53001	-8.59313	-466.93784
166.63001	-8.59750	-467.21059
166.73001	-8.60063	-467.21789
166.83001	-8.60516	-467.32706
166.93001	-8.61031	-467.50841
167.03001	-8.61672	-467.78664
167.13001	-8.62141	-468.00178
167.23001	-8.62578	-468.10809
167.33001	-8.63000	-468.23341
167.43001	-8.63469	-468.39270
167.53001	-8.64016	-468.58251
167.63001	-8.64734	-468.86986
167.73001	-8.65281	-469.18696
167.83001	-8.65641	-469.22994
167.93001	-8.66094	-469.34983
168.03001	-8.66625	-469.53455
168.13001	-8.67375	-469.87021
168.23001	-8.67906	-470.14371
168.33001	-8.68281	-470.18862
168.43001	-8.68687	-470.27770
168.53001	-8.69172	-470.42918
168.63001	-8.69703	-470.61712
168.73001	-8.70359	-470.87380
168.83001	-8.71016	-471.24746
168.93001	-8.71375	-471.30510
169.03001	-8.71828	-471.41340
169.13001	-8.72359	-471.59585
169.23001	-8.73062	-471.87513
169.33001	-8.73563	-472.11590
169.43001	-8.73922	-472.16102
169.53001	-8.74328	-472.24230
169.63001	-8.74813	-472.38994
169.73001	-8.75359	-472.59560
169.83001	-8.76016	-472.83801
169.93001	-8.76672	-473.21519
170.03001	-8.77031	-473.24726
170.13001	-8.77469	-473.34796
170.23001	-8.77937	-473.48532
170.33001	-8.78562	-473.68065
170.43001	-8.79172	-473.99464
170.53001	-8.79578	-474.09260
170.63001	-8.80016	-474.18237
170.73001	-8.80500	-474.31242
170.83001	-8.81063	-474.50051
170.93001	-8.81766	-474.75851
171.03001	-8.82297	-475.04282
171.13001	-8.82656	-475.06773
171.23001	-8.83125	-475.17759
171.33001	-8.83672	-475.35771
171.43001	-8.84453	-475.68038
171.53001	-8.84953	-475.95859
171.63001	-8.85297	-475.96636
171.73001	-8.85734	-476.05503
171.83001	-8.86203	-476.18186
171.93001	-8.86719	-476.35013
172.03001	-8.87422	-476.59034
172.13001	-8.88031	-476.95187
172.23001	-8.88375	-476.97362
172.33001	-8.88797	-477.04703
172.43001	-8.89281	-477.18567
172.53001	-8.90000	-477.42555
172.63001	-8.90562	-477.72983
172.73001	-8.90969	-477.80725
172.83001	-8.91406	-477.89696
172.93001	-8.91891	-478.04338
173.03001	-8.92406	-478.20383
173.13001	-8.93141	-478.45867
173.23001	-8.93719	-478.78307
173.33001	-8.94047	-478.79034
173.43001	-8.94469	-478.85787
173.53001	-8.94953	-479.00131
173.63001	-8.95656	-479.23112
173.73001	-8.96297	-479.60767
173.83001	-8.96656	-479.64284
173.93001	-8.97063	-479.70828
174.03001	-8.97547	-479.83137
174.13001	-8.98078	-480.00038
174.23001	-8.98750	-480.22187
174.33001	-8.99344	-480.54412
174.43001	-8.99688	-480.56558
174.53001	-9.00125	-480.63231
174.63001	-9.00625	-480.76284
174.73001	-9.01234	-480.96746
174.83001	-9.02031	-481.40204
174.93001	-9.02359	-481.41795
175.03001	-9.02734	-481.44192
175.13001	-9.03203	-481.55361
175.23001	-9.03734	-481.72316
175.33001	-9.04531	-482.00601
175.43001	-9.05219	-482.45987
175.53001	-9.05500	-482.40304
175.63001	-9.05938	-482.45952
175.73001	-9.06438	-482.61407
175.83001	-9.07141	-482.84772
175.93001	-9.07703	-483.21816
176.03001	-9.08031	-483.22788
176.13001	-9.08438	-483.27142
176.23001	-9.08922	-483.39096
176.33001	-9.09453	-483.56345
176.43001	-9.10125	-483.79338
176.53001	-9.10750	-484.14871
176.63001	-9.11062	-484.12836
176.73001	-9.11484	-484.20164
176.83001	-9.12000	-484.34228
176.93001	-9.12719	-484.59885
177.03001	-9.13344	-484.94777
177.13001	-9.13703	-484.98088
177.23001	-9.14125	-485.04129
177.33001	-9.14625	-485.18199
177.43001	-9.15141	-485.34349
177.53001	-9.15813	-485.57261
177.63001	-9.16391	-485.89095
177.73001	-9.16766	-485.91027
177.83001	-9.17188	-485.98698
177.93001	-9.17688	-486.11698
178.03001	-9.18375	-486.34282
178.13001	-9.18984	-486.66209
178.23001	-9.19344	-486.69109
178.33001	-9.19734	-486.73224
178.43001	-9.20219	-486.84394
178.53001	-9.20750	-487.02011
178.63001	-9.21469	-487.26389
178.73001	-9.22078	-487.61034
178.83001	-9.22422	-487.61830
178.93001	-9.22859	-487.68330
179.03001	-9.23375	-487.81866
179.13001	-9.24000	-488.00501
179.23001	-9.24641	-488.34020
179.33001	-9.25031	-488.40207
179.43001	-9.25469	-488.47273
179.53001	-9.25937	-488.60255
179.63001	-9.26484	-488.76187
179.73001	-9.27172	-488.98494
179.83001	-9.27766	-489.30764
179.93001	-9.28094	-489.29763
180.03001	-9.28516	-489.34042
180.13001	-9.29000	-489.47152
180.23001	-9.29656	-489.67367
180.33001	-9.30328	-490.03187
180.43001	-9.30719	-490.10506
180.53001	-9.31156	-490.15352
180.63001	-9.31625	-490.26835
180.73001	-9.32141	-490.41361
180.83001	-9.32672	-490.56751
180.93001	-9.33359	-490.86040
181.03001	-9.33750	-490.94182
181.13001	-9.34188	-491.00444
181.23001	-9.34703	-491.14549
181.33001	-9.35406	-491.36707
181.43001	-9.36031	-491.68855
181.53001	-9.36375	-491.69537
181.63001	-9.36766	-491.72908
181.73001	-9.37219	-491.81908
181.83001	-9.37734	-491.97409
181.93001	-9.38344	-492.17138
182.03001	-9.39219	-492.62792
182.13001	-9.39563	-492.66171
182.23001	-9.39984	-492.69676
182.33001	-9.40516	-492.85600
182.43001	-9.41172	-493.06229
182.53001	-9.41688	-493.31319
182.63001	-9.42062	-493.34547
182.73001	-9.42469	-493.40552
182.83001	-9.42953	-493.51850
182.93001	-9.43484	-493.67806
183.03001	-9.44125	-493.89684
183.13001	-9.44859	-494.30284
183.23001	-9.45172	-494.27086
183.33001	-9.45594	-494.30683
183.43001	-9.46109	-494.45429
183.53001	-9.46875	-494.73813
183.63001	-9.47516	-495.14160
183.73001	-9.47828	-495.10539
183.83001	-9.48250	-495.14478
183.93001	-9.48734	-495.27219
184.03001	-9.49219	-495.40254
184.13001	-9.49766	-495.55439
184.23001	-9.50344	-495.81820
184.33001	-9.50734	-495.86317
184.43001	-9.51156	-495.93526
184.53001	-9.51641	-496.06037
184.63001	-9.52281	-496.25275
184.73001	-9.53047	-496.65111
184.83001	-9.53453	-496.71015
184.93001	-9.53891	-496.77143
185.03001	-9.54375	-496.90166
185.13001	-9.54906	-497.05800
185.23001	-9.55531	-497.26391
185.33001	-9.56078	-497.51699
185.43001	-9.56453	-497.52083
185.53001	-9.56875	-497.56727
185.63001	-9.57359	-497.67223
185.73001	-9.57922	-497.83844
185.83001	-9.58625	-498.17005
185.93001	-9.59047	-498.26103
186.03001	-9.59469	-498.30353
186.13001	-9.59953	-498.40501
186.23001	-9.60484	-498.54037
186.33001	-9.61234	-498.78120
186.43001	-9.61844	-499.10843
186.53001	-9.62156	-499.05962
186.63001	-9.62562	-499.08078
186.73001	-9.63047	-499.19203
186.83001	-9.63609	-499.35788
186.93001	-9.64406	-499.72826
187.03001	-9.64813	-499.80533
187.13001	-9.65188	-499.80646
187.23001	-9.65656	-499.87048
187.33001	-9.66156	-499.98504
187.43001	-9.66719	-500.15157
187.53001	-9.67516	-500.56154
187.63001	-9.67859	-500.57489
187.73001	-9.68266	-500.59295
187.83001	-9.68750	-500.68903
187.93001	-9.69359	-500.87291
188.03001	-9.70109	-501.22643
188.13001	-9.70469	-501.22392
188.23001	-9.70859	-501.23674
188.33001	-9.71313	-501.33383
188.43001	-9.71828	-501.46061
188.53001	-9.72422	-501.64163
188.63001	-9.73172	-502.01893
188.73001	-9.73531	-501.99282
188.83001	-9.73953	-502.01941
188.93001	-9.74406	-502.09117
189.03001	-9.74953	-502.23672
189.13001	-9.75672	-502.54303
189.23001	-9.76109	-502.63268
189.33001	-9.76531	-502.67726
189.43001	-9.77000	-502.73925
189.53001	-9.77578	-502.91008
189.63001	-9.78266	-503.10332
189.73001	-9.78844	-503.39299
189.83001	-9.79188	-503.36230
189.93001	-9.79594	-503.39365
190.03001	-9.80078	-503.48830
190.13001	-9.80641	-503.64012
190.23001	-9.81313	-503.92938
190.33001	-9.81719	-503.93653
190.43001	-9.82141	-503.96752
190.53001	-9.82594	-504.02951
190.63001	-9.83094	-504.12709
190.73001	-9.83656	-504.29243
190.83001	-9.84453	-504.64904
190.93001	-9.84828	-504.66734
191.03001	-9.85250	-504.67229
191.13001	-9.85781	-504.77004
191.23001	-9.86594	-505.02264
191.33001	-9.87250	-505.42307
191.43001	-9.87531	-505.30332
191.53001	-9.87922	-505.29176
191.63001	-9.88391	-505.36633
191.73001	-9.88906	-505.49895
191.83001	-9.89469	-505.63747
191.93001	-9.90219	-505.98633
192.03001	-9.90547	-505.94425
192.13001	-9.90953	-505.95057
192.23001	-9.91453	-506.05202
192.33001	-9.92109	-506.24633
192.43001	-9.92781	-506.59299
192.53001	-9.93125	-506.56295
192.63001	-9.93516	-506.54942
192.73001	-9.93984	-506.62744
192.83001	-9.94516	-506.74576
192.93001	-9.95125	-506.93923
193.03001	-9.95922	-507.30520
193.13001	-9.96266	-507.31206
193.23001	-9.96641	-507.28649
193.33001	-9.97141	-507.37226
193.43001	-9.97797	-507.56109
193.53001	-9.98484	-507.90471
193.63001	-9.98813	-507.85339
193.73001	-9.99203	-507.83759
193.83001	-9.99656	-507.90578
193.93001	-10.00172	-508.01265
194.03001	-10.00734	-508.17651
194.13001	-10.01594	-508.57472
194.23001	-10.01984	-508.63534
194.33001	-10.02375	-508.60995
194.43001	-10.02844	-508.68267
194.53001	-10.03391	-508.79461
194.63001	-10.04109	-509.11617
194.73001	-10.04500	-509.12416
194.83001	-10.04891	-509.13453
194.93001	-10.05359	-509.20558
195.03001	-10.05906	-509.34190
195.13001	-10.06578	-509.55003
195.23001	-10.07328	-509.95702
195.33001	-10.07609	-509.86785
195.43001	-10.08000	-509.84985
195.53001	-10.08484	-509.92018
195.63001	-10.09078	-510.09077
195.73001	-10.09812	-510.44226
195.83001	-10.10188	-510.44995
195.93001	-10.10594	-510.44542
196.03001	-10.11063	-510.52189
196.13001	-10.11547	-510.60939
196.23001	-10.12094	-510.74213
196.33001	-10.12891	-511.11209
196.43001	-10.13250	-511.11436
196.53001	-10.13672	-511.12348
196.63001	-10.14172	-511.21414
196.73001	-10.14797	-511.37137
196.83001	-10.15453	-511.68299
196.93001	-10.15813	-511.66028
197.03001	-10.16234	-511.66075
197.13001	-10.16703	-511.73699
197.23001	-10.17234	-511.85566
197.33001	-10.17813	-512.01779
197.43001	-10.18594	-512.39175
197.53001	-10.18937	-512.35116
197.63001	-10.19313	-512.31271
197.73001	-10.19781	-512.38155
197.83001	-10.20391	-512.56371
197.93001	-10.21234	-512.98434
198.03001	-10.21563	-512.94798
198.13001	-10.21938	-512.90232
198.23001	-10.22391	-512.95352
198.33001	-10.22922	-513.05723
198.43001	-10.23500	-513.22269
198.53001	-10.24281	-513.57996
198.63001	-10.24656	-513.58998
198.73001	-10.25078	-513.58348
198.83001	-10.25563	-513.66407
198.93001	-10.26094	-513.79585
199.03001	-10.26781	-514.03832
199.13001	-10.27188	-514.08041
199.23001	-10.27563	-514.05901
199.33001	-10.28031	-514.11694
199.43001	-10.28609	-514.26470
199.53001	-10.29313	-514.50354
[truncated: 1,472 more rows]
