# Supplementary material for: Strengthening of 3D Printed Fused Deposition Manufactured Parts Using the Fill Compositing Technique
Source: PLoS One. 2015 Apr 16;10(4):e0122915. doi: 10.1371/journal.pone.0122915 (PMC4400136; doi:10.1371/journal.pone.0122915)
Supplement: S1 File — This is the raw data and information on all the samples presented in this manuscript. (ZIP) [file pone.0122915.s001.zip › Specimen_RawData_137.csv]

Time	Extension	Load
(sec)	(mm)	(N)
0.00000	-0.00016	-0.07995
0.10000	-0.00016	-0.08315
0.20000	-0.00297	-0.07807
0.28400	-0.01297	-0.08248
0.38400	-0.01984	-0.08405
0.48400	-0.02438	-0.08225
0.58400	-0.02937	-0.08407
0.68400	-0.03531	-0.08057
0.78400	-0.04141	-0.07604
0.88400	-0.04578	-0.08440
0.98400	-0.05016	-0.07914
1.08400	-0.05484	-0.08454
1.18400	-0.06000	-0.07916
1.28400	-0.06641	-0.07741
1.38400	-0.07219	-0.08603
1.48400	-0.07625	-0.07751
1.58400	-0.08109	-0.08189
1.68400	-0.08625	-0.07563
1.78400	-0.09281	-0.07853
1.88400	-0.09844	-0.08648
1.98400	-0.10234	-0.08037
2.08400	-0.10672	-0.08172
2.18400	-0.11156	-0.08313
2.28400	-0.11688	-0.11864
2.38400	-0.12375	-0.15287
2.48400	-0.12938	-0.27277
2.58400	-0.13328	-0.48125
2.68400	-0.13766	-0.72767
2.78400	-0.14266	-1.01377
2.88400	-0.14906	-1.35740
2.98400	-0.15453	-1.75372
3.08400	-0.15906	-2.03556
3.18400	-0.16344	-2.31202
3.28400	-0.16812	-2.61267
3.38400	-0.17375	-2.95906
3.48400	-0.18125	-3.37847
3.58200	-0.18750	-3.87922
3.68200	-0.19141	-4.13696
3.78200	-0.19625	-4.45875
3.88200	-0.20188	-4.82048
3.98200	-0.20844	-5.29731
4.08200	-0.21250	-5.59838
4.18200	-0.21609	-5.82194
4.28200	-0.22016	-6.08813
4.38200	-0.22469	-6.38513
4.48200	-0.22969	-6.72255
4.58200	-0.23547	-7.09575
4.68200	-0.24188	-7.55318
4.78200	-0.24625	-7.85336
4.88200	-0.25109	-8.16682
4.98200	-0.25656	-8.53063
5.08200	-0.26312	-8.96189
5.18200	-0.26906	-9.41346
5.28200	-0.27313	-9.69306
5.38200	-0.27719	-9.95792
5.48200	-0.28141	-10.24356
5.58200	-0.28641	-10.55449
5.68200	-0.29266	-10.94568
5.77000	-0.29922	-11.45206
5.87000	-0.30359	-11.75645
5.97000	-0.30781	-12.02970
6.07000	-0.31297	-12.36454
6.17000	-0.31922	-12.77692
6.27000	-0.32484	-13.20458
6.37000	-0.32906	-13.49107
6.47000	-0.33328	-13.76687
6.57000	-0.33797	-14.08559
6.67000	-0.34344	-14.44535
6.77000	-0.34938	-14.84311
6.87000	-0.35547	-15.30311
6.97000	-0.35922	-15.55077
7.07000	-0.36375	-15.83119
7.17000	-0.36844	-16.14568
7.27000	-0.37437	-16.53274
7.37000	-0.38094	-16.99523
7.47000	-0.38562	-17.33206
7.57000	-0.38969	-17.58103
7.67000	-0.39422	-17.86934
7.77000	-0.39969	-18.20643
7.87000	-0.40609	-18.61089
7.97000	-0.41250	-19.09605
8.07000	-0.41625	-19.35266
8.17000	-0.42047	-19.60888
8.27000	-0.42531	-19.91764
8.37000	-0.43156	-20.31618
8.47000	-0.43844	-20.79673
8.57000	-0.44281	-21.11263
8.67000	-0.44703	-21.39222
8.77000	-0.45141	-21.67581
8.87000	-0.45641	-22.00455
8.97000	-0.46187	-22.35224
9.07000	-0.46875	-22.84239
9.17000	-0.47297	-23.13092
9.27000	-0.47750	-23.42515
9.37000	-0.48234	-23.74091
9.47000	-0.48812	-24.10956
9.57000	-0.49500	-24.58637
9.67000	-0.49953	-24.90795
9.77000	-0.50344	-25.17275
9.87000	-0.50812	-25.47608
9.97000	-0.51328	-25.81758
10.07000	-0.51891	-26.19550
10.17000	-0.52547	-26.64886
10.27000	-0.52922	-26.89250
10.37000	-0.53375	-27.16759
10.47000	-0.53875	-27.50194
10.57000	-0.54484	-27.88786
10.67000	-0.55203	-28.38605
10.77000	-0.55625	-28.68268
10.87000	-0.56031	-28.93216
10.97000	-0.56484	-29.21985
11.07000	-0.57000	-29.54978
11.17000	-0.57547	-29.91849
11.27000	-0.58203	-30.35768
11.37000	-0.58625	-30.63859
11.47000	-0.59047	-30.89290
11.57000	-0.59547	-31.20963
11.67000	-0.60125	-31.57710
11.77000	-0.60781	-32.02900
11.87000	-0.61234	-32.30643
11.97000	-0.61656	-32.57661
12.07000	-0.62094	-32.85363
12.17000	-0.62609	-33.17016
12.27000	-0.63188	-33.55439
12.36800	-0.64000	-34.06270
12.46800	-0.64437	-34.39808
12.56800	-0.64875	-34.65173
12.66800	-0.65422	-35.01730
12.76800	-0.66047	-35.41891
12.86800	-0.66594	-35.84827
12.96800	-0.66969	-36.08328
13.06800	-0.67391	-36.35358
13.16800	-0.67859	-36.65511
13.26800	-0.68375	-37.01564
13.36800	-0.68953	-37.39094
13.46600	-0.69656	-37.89880
13.56600	-0.70063	-38.17932
13.66600	-0.70453	-38.42799
13.76600	-0.70922	-38.72797
13.86600	-0.71469	-39.09002
13.96600	-0.72078	-39.52214
14.06600	-0.72547	-39.83568
14.16600	-0.72969	-40.10627
14.26600	-0.73453	-40.41579
14.36600	-0.74016	-40.76825
14.46600	-0.74672	-41.20010
14.54800	-0.75313	-41.70153
14.64800	-0.75672	-41.95452
14.74800	-0.76063	-42.19181
14.84800	-0.76563	-42.52190
14.94800	-0.77094	-42.87714
15.04800	-0.77750	-43.32579
15.14800	-0.78234	-43.66658
15.24800	-0.78609	-43.91452
15.34800	-0.79047	-44.19791
15.44800	-0.79516	-44.51347
15.54800	-0.80078	-44.88149
15.64200	-0.80828	-45.38303
15.74200	-0.81297	-45.76611
15.84200	-0.81703	-46.01605
15.94200	-0.82188	-46.33353
16.04200	-0.82750	-46.70756
16.14200	-0.83406	-47.17669
16.24200	-0.83875	-47.51547
16.34200	-0.84281	-47.77505
16.44200	-0.84750	-48.09125
16.54200	-0.85266	-48.43571
16.64200	-0.85828	-48.81617
16.74200	-0.86594	-49.32462
16.84200	-0.86953	-49.61963
16.94200	-0.87344	-49.85505
17.04200	-0.87813	-50.17241
17.14200	-0.88328	-50.52482
17.24200	-0.88984	-50.95935
17.34200	-0.89531	-51.37009
17.44200	-0.89969	-51.64549
17.54200	-0.90406	-51.92837
17.64200	-0.90906	-52.26147
17.74200	-0.91438	-52.62912
17.84200	-0.92125	-53.08779
17.94200	-0.92609	-53.45787
18.04200	-0.93031	-53.71818
18.14200	-0.93516	-54.03613
18.24200	-0.94047	-54.41113
18.34200	-0.94719	-54.85748
18.44200	-0.95203	-55.21477
18.54200	-0.95609	-55.47398
18.64200	-0.96063	-55.76263
18.74200	-0.96562	-56.10078
18.84200	-0.97109	-56.47955
18.94000	-0.97875	-56.98863
19.04000	-0.98375	-57.38314
19.14000	-0.98750	-57.60801
19.24000	-0.99219	-57.89275
19.34000	-0.99766	-58.25767
19.44000	-1.00469	-58.75603
19.54000	-1.00938	-59.11798
19.64000	-1.01328	-59.36314
19.74000	-1.01781	-59.66171
19.84000	-1.02281	-59.99621
19.94000	-1.02828	-60.36853
20.04000	-1.03531	-60.86056
20.14000	-1.03984	-61.18771
20.24000	-1.04391	-61.44859
20.34000	-1.04875	-61.76560
20.44000	-1.05453	-62.16057
20.53400	-1.06125	-62.66379
20.63400	-1.06609	-63.02993
20.73400	-1.07016	-63.29029
20.83400	-1.07438	-63.57551
20.93400	-1.07938	-63.91977
21.03400	-1.08484	-64.29563
21.13400	-1.09125	-64.75480
21.23400	-1.09562	-65.09405
21.33400	-1.09969	-65.35456
21.43400	-1.10453	-65.67265
21.53400	-1.10984	-66.03023
21.63400	-1.11641	-66.49982
21.73400	-1.12188	-66.89461
21.83400	-1.12609	-67.19034
21.93400	-1.13063	-67.47734
22.03400	-1.13578	-67.83035
22.13400	-1.14125	-68.22757
22.23200	-1.14844	-68.72812
22.33200	-1.15297	-69.08717
22.43200	-1.15688	-69.32533
22.53200	-1.16141	-69.62137
22.63200	-1.16641	-69.97168
22.73200	-1.17250	-70.38451
22.83200	-1.17797	-70.79808
22.93200	-1.18234	-71.10337
23.03200	-1.18688	-71.38018
23.13200	-1.19188	-71.71022
23.23200	-1.19703	-72.06980
23.33200	-1.20312	-72.45903
23.43200	-1.20937	-72.95261
23.53200	-1.21359	-73.21514
23.63200	-1.21812	-73.50258
23.73200	-1.22328	-73.83261
23.83200	-1.23000	-74.26801
23.93200	-1.23531	-74.68104
24.03200	-1.23937	-74.94348
24.13200	-1.24375	-75.21126
24.23200	-1.24859	-75.53011
24.33200	-1.25406	-75.88138
24.43200	-1.26047	-76.27348
24.53200	-1.26625	-76.74900
24.63200	-1.27047	-77.00111
24.73200	-1.27500	-77.28405
24.83200	-1.27984	-77.59351
24.93200	-1.28563	-77.95560
25.03200	-1.29172	-78.39308
25.13200	-1.29625	-78.69618
25.23200	-1.30047	-78.95766
25.33200	-1.30563	-79.28485
25.43200	-1.31156	-79.67765
25.53200	-1.31922	-80.16884
25.63200	-1.32312	-80.50231
25.73200	-1.32688	-80.69696
25.83200	-1.33141	-80.99163
25.93200	-1.33672	-81.33497
26.03200	-1.34359	-81.78174
26.13200	-1.34859	-82.15031
26.23200	-1.35266	-82.38792
26.33200	-1.35688	-82.65182
26.43200	-1.36172	-82.95409
26.53200	-1.36719	-83.31260
26.63200	-1.37500	-83.78799
26.73200	-1.38031	-84.25287
26.83200	-1.38406	-84.45823
26.93200	-1.38875	-84.74953
27.03200	-1.39422	-85.10546
27.13200	-1.40141	-85.57826
27.23200	-1.40594	-85.92888
27.33200	-1.40969	-86.14320
27.43200	-1.41406	-86.42436
27.53200	-1.41875	-86.73427
27.63200	-1.42406	-87.07359
27.73200	-1.43125	-87.52480
27.83200	-1.43687	-87.99188
27.93200	-1.44063	-88.18546
28.03200	-1.44469	-88.43236
28.13200	-1.44938	-88.71689
28.23200	-1.45547	-89.08602
28.33200	-1.46219	-89.59129
28.43200	-1.46656	-89.87439
28.53200	-1.47125	-90.15162
28.63200	-1.47672	-90.49566
28.73200	-1.48313	-90.90272
28.82400	-1.49047	-91.40816
28.92400	-1.49406	-91.72000
29.02400	-1.49719	-91.87132
29.12400	-1.50172	-92.14834
29.22400	-1.50688	-92.49431
29.32400	-1.51359	-92.93867
29.42200	-1.52000	-93.44394
29.52200	-1.52375	-93.68404
29.62200	-1.52766	-93.92039
29.72200	-1.53219	-94.21780
29.82200	-1.53734	-94.56216
29.92200	-1.54375	-94.96663
30.01600	-1.54969	-95.46942
30.11600	-1.55359	-95.70295
30.21600	-1.55797	-95.97211
30.31600	-1.56328	-96.31586
30.41600	-1.57000	-96.74301
30.51600	-1.57594	-97.21091
30.61600	-1.57969	-97.44982
30.71600	-1.58391	-97.72113
30.81600	-1.58859	-98.03000
30.91600	-1.59375	-98.37873
31.01600	-1.59984	-98.77434
31.11400	-1.60641	-99.27525
31.21400	-1.61031	-99.52834
31.31400	-1.61453	-99.78282
31.41400	-1.61953	-100.11328
31.51400	-1.62672	-100.55811
31.61400	-1.63281	-101.06181
31.71400	-1.63641	-101.29765
31.81400	-1.64063	-101.54905
31.91400	-1.64547	-101.87438
32.01400	-1.65094	-102.24951
32.11400	-1.65719	-102.62523
32.21400	-1.66313	-103.11475
32.31400	-1.66703	-103.36149
32.41400	-1.67141	-103.64730
32.51400	-1.67641	-103.97450
32.61400	-1.68313	-104.41189
32.71400	-1.68938	-104.91078
32.81400	-1.69312	-105.14974
32.91400	-1.69734	-105.40817
33.01400	-1.70203	-105.72797
33.11400	-1.70734	-106.08377
33.21400	-1.71359	-106.47368
33.31400	-1.71922	-106.94421
33.41400	-1.72328	-107.18618
33.51400	-1.72766	-107.45427
33.61400	-1.73266	-107.77676
33.71400	-1.73828	-108.15475
33.81400	-1.74500	-108.63015
33.91400	-1.74984	-108.97340
34.01400	-1.75438	-109.25598
34.11400	-1.75891	-109.55334
34.21400	-1.76406	-109.90176
34.31400	-1.77063	-110.31080
34.41400	-1.77656	-110.79826
34.51400	-1.78016	-110.99899
34.61400	-1.78422	-111.25670
34.71400	-1.78922	-111.57479
34.81400	-1.79516	-111.98123
34.91400	-1.80203	-112.46243
35.01400	-1.80656	-112.77214
35.11400	-1.81094	-113.02890
35.21400	-1.81563	-113.32775
35.31400	-1.82078	-113.68692
35.41400	-1.82672	-114.06104
35.51000	-1.83359	-114.56828
35.61000	-1.83734	-114.83727
35.71000	-1.84172	-115.07982
35.81000	-1.84703	-115.43545
35.91000	-1.85313	-115.83570
36.01000	-1.85891	-116.28049
36.11000	-1.86266	-116.52198
36.21000	-1.86656	-116.73412
36.31000	-1.87109	-117.01206
36.41000	-1.87609	-117.33150
36.51000	-1.88250	-117.75671
36.58800	-1.88953	-118.26111
36.68800	-1.89406	-118.62879
36.78800	-1.89813	-118.83573
36.88800	-1.90297	-119.14099
36.98800	-1.90828	-119.49573
37.08800	-1.91375	-119.86692
37.18800	-1.91812	-120.16518
37.28800	-1.92266	-120.45638
37.38800	-1.92734	-120.76000
37.48800	-1.93266	-121.10808
37.58800	-1.93953	-121.56311
37.66400	-1.94641	-122.06727
37.76400	-1.94969	-122.34087
37.86400	-1.95328	-122.52684
37.96400	-1.95781	-122.83184
38.06400	-1.96313	-123.17736
38.16400	-1.96984	-123.67788
38.26400	-1.97500	-124.07885
38.36400	-1.97906	-124.32083
38.46400	-1.98344	-124.59515
38.56400	-1.98875	-124.93012
38.66400	-1.99422	-125.32170
38.76400	-2.00094	-125.79954
38.86400	-2.00516	-126.12078
38.96400	-2.00938	-126.38803
39.06400	-2.01406	-126.69902
39.16400	-2.01922	-126.98758
39.26400	-2.02562	-127.43284
39.36400	-2.03109	-127.89124
39.46400	-2.03516	-128.10162
39.56400	-2.03953	-128.38131
39.66400	-2.04438	-128.69570
39.76400	-2.04969	-129.09883
39.86400	-2.05672	-129.52641
39.96400	-2.06188	-129.97301
40.06400	-2.06625	-130.20779
40.16400	-2.07125	-130.51863
40.26400	-2.07672	-130.88609
40.36400	-2.08391	-131.36798
40.46400	-2.08875	-131.74801
40.56400	-2.09234	-131.95939
40.66400	-2.09656	-132.22554
40.76400	-2.10125	-132.53006
40.86400	-2.10656	-132.87111
40.96400	-2.11359	-133.31616
41.06400	-2.11875	-133.71328
41.16400	-2.12266	-133.93553
41.26400	-2.12750	-134.25016
41.36400	-2.13297	-134.62740
41.46400	-2.13953	-135.05277
41.56400	-2.14516	-135.47434
41.66400	-2.14891	-135.69869
41.76400	-2.15328	-135.94137
41.86400	-2.15781	-136.22767
41.96400	-2.16328	-136.55801
42.06400	-2.17031	-137.00733
42.16400	-2.17594	-137.49568
42.26400	-2.17969	-137.69026
42.36400	-2.18422	-137.96300
42.46400	-2.18969	-138.29036
42.56400	-2.19641	-138.72316
42.66400	-2.20141	-139.08738
42.76400	-2.20531	-139.30425
42.86400	-2.20969	-139.56784
42.96400	-2.21469	-139.89103
43.06400	-2.22031	-140.24998
43.16400	-2.22875	-140.75021
43.26200	-2.23406	-141.25022
43.36200	-2.23734	-141.40530
43.46200	-2.24188	-141.65156
43.56200	-2.24656	-141.94815
43.66200	-2.25250	-142.31993
43.76200	-2.25781	-142.72173
43.86200	-2.26187	-142.97812
43.96200	-2.26625	-143.23336
44.06200	-2.27109	-143.53275
44.16200	-2.27688	-143.89017
44.26200	-2.28500	-144.37756
44.36200	-2.28953	-144.77092
44.46200	-2.29328	-144.96398
44.56200	-2.29797	-145.25034
44.66200	-2.30328	-145.58977
44.76200	-2.31109	-146.07771
44.86200	-2.31656	-146.53760
44.96200	-2.32031	-146.75494
45.06200	-2.32469	-147.01021
45.16200	-2.32969	-147.33687
45.26200	-2.33500	-147.68986
45.36200	-2.34203	-148.18947
45.46200	-2.34609	-148.53618
45.56200	-2.34984	-148.74513
45.66200	-2.35438	-149.02416
45.76200	-2.35969	-149.36499
45.86200	-2.36734	-149.85210
45.96200	-2.37219	-150.23853
46.06200	-2.37578	-150.45355
46.16200	-2.37984	-150.69403
46.26200	-2.38453	-150.98155
46.36200	-2.39000	-151.34379
46.46200	-2.39750	-151.79776
46.56200	-2.40313	-152.26592
46.66200	-2.40688	-152.48467
46.76200	-2.41109	-152.72823
46.86200	-2.41609	-153.03777
46.96200	-2.42266	-153.47427
47.06200	-2.42859	-153.92864
47.16200	-2.43297	-154.19780
47.26200	-2.43719	-154.45894
47.36200	-2.44203	-154.76224
47.46200	-2.44766	-155.10669
47.56200	-2.45422	-155.51382
47.66200	-2.45953	-155.94779
47.76200	-2.46359	-156.19056
47.86200	-2.46828	-156.47261
47.96200	-2.47359	-156.82189
48.06200	-2.48062	-157.26802
48.16200	-2.48562	-157.67309
48.26200	-2.48953	-157.89700
48.36200	-2.49359	-158.13036
48.46200	-2.49812	-158.38689
48.56200	-2.50359	-158.74472
48.66200	-2.51016	-159.16002
48.74600	-2.51641	-159.66105
48.84600	-2.52016	-159.90485
48.94600	-2.52437	-160.15163
49.04600	-2.52953	-160.47545
49.14600	-2.53563	-160.82656
49.24600	-2.54141	-161.28260
49.34600	-2.54547	-161.53899
49.44600	-2.54969	-161.79737
49.54600	-2.55437	-162.09182
49.64600	-2.55984	-162.43975
49.74600	-2.56672	-162.85425
49.84600	-2.57266	-163.35876
49.94600	-2.57625	-163.55373
50.04600	-2.58063	-163.80210
50.14600	-2.58547	-164.11042
50.24600	-2.59188	-164.49428
50.34400	-2.59828	-164.99834
50.44400	-2.60250	-165.27550
50.54400	-2.60688	-165.54931
50.64400	-2.61172	-165.84799
50.74400	-2.61688	-166.17449
50.84400	-2.62391	-166.58601
50.94400	-2.62922	-167.04521
51.04400	-2.63297	-167.25223
51.14400	-2.63734	-167.52732
51.24400	-2.64234	-167.84449
51.34400	-2.64891	-168.23258
51.44400	-2.65516	-168.73144
51.54400	-2.65906	-168.96364
51.64400	-2.66344	-169.22069
51.74400	-2.66797	-169.52077
51.84400	-2.67313	-169.84703
51.94400	-2.67984	-170.24246
52.03600	-2.68578	-170.74370
52.13600	-2.68969	-170.97896
52.23600	-2.69438	-171.25526
52.33600	-2.69922	-171.56632
52.43600	-2.70625	-171.99826
52.53400	-2.71234	-172.50347
52.63400	-2.71578	-172.70781
52.73400	-2.71969	-172.93514
52.83400	-2.72438	-173.22125
52.93400	-2.72953	-173.57101
53.03400	-2.73641	-173.99143
53.13400	-2.74250	-174.49418
53.23400	-2.74625	-174.71930
53.33400	-2.75063	-174.97246
53.43400	-2.75562	-175.28681
53.53400	-2.76188	-175.69208
53.61600	-2.76875	-176.20364
53.71600	-2.77297	-176.56508
53.81600	-2.77656	-176.75847
53.91600	-2.78094	-177.02354
54.01600	-2.78578	-177.35088
54.11600	-2.79125	-177.71457
54.21600	-2.79797	-178.20051
54.31600	-2.80203	-178.49311
54.41600	-2.80625	-178.76065
54.51600	-2.81125	-179.08233
54.61600	-2.81719	-179.48423
54.71600	-2.82313	-179.93852
54.81600	-2.82766	-180.26102
54.91600	-2.83219	-180.54768
55.01600	-2.83719	-180.86855
55.11600	-2.84250	-181.21988
55.21600	-2.84781	-181.56455
55.31600	-2.85484	-182.06872
55.41600	-2.85875	-182.35536
55.51600	-2.86266	-182.57745
55.61600	-2.86719	-182.86410
55.71600	-2.87313	-183.23754
55.81600	-2.88031	-183.72017
55.91600	-2.88500	-184.08923
56.01600	-2.88906	-184.32708
56.11600	-2.89375	-184.62102
56.21600	-2.89906	-184.95572
56.31600	-2.90438	-185.29819
56.41400	-2.91156	-185.79884
56.51400	-2.91547	-186.08880
56.61400	-2.91953	-186.33103
56.71400	-2.92422	-186.61396
56.81400	-2.93000	-186.95843
56.90600	-2.93750	-187.46276
57.00600	-2.94188	-187.82057
57.10600	-2.94531	-188.01235
57.20600	-2.94953	-188.25819
57.30600	-2.95422	-188.55672
57.40600	-2.95984	-188.90594
57.50600	-2.96703	-189.37367
57.60600	-2.97172	-189.72576
57.70600	-2.97609	-189.97534
57.80600	-2.98141	-190.30222
57.90600	-2.98703	-190.66152
58.00600	-2.99328	-191.07476
58.10600	-2.99797	-191.39127
58.20600	-3.00188	-191.63367
58.30600	-3.00625	-191.88233
58.40600	-3.01109	-192.17560
58.50600	-3.01641	-192.51108
58.60600	-3.02391	-192.95023
58.70600	-3.02844	-193.31999
58.80600	-3.03250	-193.53005
58.90600	-3.03750	-193.82122
59.00600	-3.04313	-194.17691
59.10600	-3.05031	-194.66266
59.20600	-3.05469	-194.98345
59.30600	-3.05875	-195.20450
59.40600	-3.06297	-195.43234
59.50600	-3.06781	-195.70912
59.60600	-3.07281	-196.01476
59.70600	-3.07969	-196.39793
59.80600	-3.08563	-196.86162
59.90600	-3.08938	-197.07550
60.00600	-3.09406	-197.33140
60.10600	-3.09984	-197.66752
60.20600	-3.10781	-198.17582
60.30600	-3.11172	-198.47739
60.40600	-3.11563	-198.66647
60.50600	-3.12016	-198.91597
60.60600	-3.12531	-199.23124
60.70600	-3.13078	-199.57267
60.80600	-3.13859	-200.00301
60.90600	-3.14359	-200.44383
61.00600	-3.14719	-200.61401
61.10600	-3.15156	-200.86326
61.20600	-3.15703	-201.17301
61.30600	-3.16453	-201.66716
61.40600	-3.16891	-201.99834
61.50600	-3.17281	-202.20453
61.60600	-3.17734	-202.47303
61.70600	-3.18234	-202.78786
61.80600	-3.18813	-203.13957
61.90600	-3.19516	-203.60772
62.00600	-3.19922	-203.90183
62.10600	-3.20312	-204.10964
62.20600	-3.20813	-204.40775
62.30600	-3.21391	-204.77019
62.40600	-3.22125	-205.27673
62.50600	-3.22563	-205.59351
62.60600	-3.22937	-205.79048
62.70600	-3.23375	-206.04572
62.80600	-3.23859	-206.34300
62.90600	-3.24406	-206.69656
62.97600	-3.25094	-207.20851
63.07600	-3.25531	-207.63141
63.17600	-3.25875	-207.78058
63.27600	-3.26328	-208.03988
63.37600	-3.26828	-208.33968
63.47600	-3.27500	-208.72819
63.57600	-3.28047	-209.18100
63.67600	-3.28453	-209.42014
63.77600	-3.28906	-209.67944
63.87600	-3.29391	-209.97469
63.97600	-3.29922	-210.30460
64.07600	-3.30625	-210.71985
64.17600	-3.31172	-211.16841
64.27600	-3.31547	-211.37229
64.37600	-3.31984	-211.61513
64.47600	-3.32484	-211.92449
64.57600	-3.33187	-212.33131
64.67200	-3.33781	-212.83147
64.77200	-3.34172	-213.05618
64.87200	-3.34594	-213.28819
64.97200	-3.35063	-213.57220
65.07200	-3.35609	-213.91183
65.17200	-3.36250	-214.28618
65.27200	-3.36797	-214.71044
65.37200	-3.37188	-214.93168
65.47200	-3.37656	-215.21643
65.57200	-3.38188	-215.55051
65.67200	-3.38859	-215.94852
65.77200	-3.39422	-216.38258
65.87200	-3.39813	-216.61352
65.97200	-3.40219	-216.83668
66.07200	-3.40672	-217.09821
66.17200	-3.41203	-217.45157
66.27200	-3.41922	-217.85949
66.36000	-3.42547	-218.36314
66.46000	-3.42875	-218.55968
66.56000	-3.43281	-218.77597
66.66000	-3.43797	-219.08964
66.76000	-3.44375	-219.46369
66.86000	-3.45031	-219.91238
66.96000	-3.45438	-220.16850
67.06000	-3.45859	-220.40723
67.16000	-3.46359	-220.69915
67.26000	-3.46906	-221.03468
67.36000	-3.47484	-221.39063
67.45400	-3.48156	-221.89291
67.55400	-3.48500	-222.09388
67.65400	-3.48906	-222.31489
67.75400	-3.49375	-222.60293
67.85400	-3.50016	-222.98296
67.94800	-3.50703	-223.48303
68.04800	-3.51109	-223.75175
68.14800	-3.51531	-223.97549
68.24800	-3.51984	-224.24625
68.34800	-3.52531	-224.58246
68.44800	-3.53109	-224.93237
68.54600	-3.53766	-225.43713
68.64600	-3.54172	-225.69326
68.74600	-3.54609	-225.94585
68.84600	-3.55094	-226.25187
68.94600	-3.55688	-226.61662
69.04600	-3.56297	-227.05258
69.14600	-3.56703	-227.29841
69.24600	-3.57094	-227.52267
69.34600	-3.57547	-227.79143
69.44600	-3.58062	-228.10543
69.54600	-3.58688	-228.50174
69.63600	-3.59406	-229.00912
69.73600	-3.59812	-229.30288
69.83600	-3.60250	-229.54185
69.93600	-3.60750	-229.85472
70.03600	-3.61359	-230.23200
70.13600	-3.61984	-230.69981
70.23600	-3.62422	-230.97976
70.33600	-3.62797	-231.21005
70.43600	-3.63250	-231.48803
70.53600	-3.63734	-231.79464
70.63600	-3.64281	-232.13752
70.73600	-3.64984	-232.60757
70.83600	-3.65391	-232.88876
70.93600	-3.65797	-233.13439
71.03600	-3.66281	-233.42529
71.13600	-3.66813	-233.76465
71.23600	-3.67516	-234.20459
71.33600	-3.68016	-234.55729
71.43600	-3.68453	-234.81590
71.53600	-3.68875	-235.06613
71.63600	-3.69375	-235.35201
71.73600	-3.69922	-235.71278
71.83600	-3.70672	-236.18259
71.93600	-3.71141	-236.54395
72.03600	-3.71547	-236.74777
72.13600	-3.72031	-237.03760
72.23600	-3.72594	-237.36048
72.33600	-3.73234	-237.77889
72.43600	-3.73641	-238.02988
72.53600	-3.74062	-238.26344
72.63600	-3.74516	-238.51410
72.73600	-3.75031	-238.80558
72.83600	-3.75641	-239.19348
72.93600	-3.76391	-239.66104
73.03600	-3.76813	-239.97304
73.13600	-3.77219	-240.17110
73.23600	-3.77703	-240.46594
73.33600	-3.78203	-240.74705
73.43600	-3.78891	-241.16370
73.53600	-3.79406	-241.52118
73.63600	-3.79813	-241.74328
73.73600	-3.80266	-241.99434
73.83600	-3.80781	-242.30215
73.93600	-3.81328	-242.63093
74.03600	-3.82063	-243.09392
74.13600	-3.82438	-243.36071
74.23600	-3.82844	-243.57049
74.33600	-3.83328	-243.84177
74.43600	-3.83922	-244.18803
74.53600	-3.84656	-244.69210
74.63600	-3.85078	-244.96391
74.73600	-3.85484	-245.17119
74.83600	-3.85922	-245.40423
74.93600	-3.86375	-245.66722
75.03600	-3.86906	-245.97782
75.13600	-3.87719	-246.47771
75.23600	-3.88125	-246.79025
75.33600	-3.88516	-246.99141
75.43600	-3.89000	-247.24883
75.53600	-3.89547	-247.56798
75.63600	-3.90234	-247.99773
75.73600	-3.90672	-248.28282
75.83600	-3.91078	-248.49561
75.93600	-3.91516	-248.73345
76.03600	-3.92031	-249.02354
76.13600	-3.92609	-249.36511
76.23000	-3.93453	-249.86571
76.33000	-3.93875	-250.20871
76.43000	-3.94266	-250.39110
76.53000	-3.94734	-250.65032
76.63000	-3.95281	-250.95776
76.73000	-3.96031	-251.43290
76.83000	-3.96438	-251.72779
76.93000	-3.96828	-251.91131
77.03000	-3.97281	-252.17047
77.13000	-3.97813	-252.49201
77.23000	-3.98406	-252.83921
77.33000	-3.99125	-253.30961
77.43000	-3.99469	-253.54567
77.53000	-3.99859	-253.72106
77.63000	-4.00328	-253.99017
77.73000	-4.00875	-254.31609
77.83000	-4.01703	-254.81641
77.93000	-4.02188	-255.20369
78.03000	-4.02547	-255.38066
78.13000	-4.02953	-255.60245
78.23000	-4.03438	-255.89296
78.33000	-4.03984	-256.22234
78.43000	-4.04766	-256.69897
78.53000	-4.05203	-257.03931
78.63000	-4.05578	-257.22593
78.73000	-4.06031	-257.46420
78.83000	-4.06578	-257.78326
78.93000	-4.07250	-258.20741
79.03000	-4.07750	-258.57782
79.13000	-4.08172	-258.81138
79.23000	-4.08656	-259.07946
79.33000	-4.09156	-259.38579
79.43000	-4.09687	-259.70113
79.53000	-4.10406	-260.12012
79.63000	-4.10859	-260.46768
79.73000	-4.11234	-260.66294
79.83000	-4.11688	-260.91167
79.93000	-4.12281	-261.25380
80.03000	-4.13047	-261.76438
80.13000	-4.13469	-262.08147
80.23000	-4.13844	-262.27257
80.33000	-4.14297	-262.51397
80.43000	-4.14781	-262.80347
80.53000	-4.15312	-263.12345
80.63000	-4.16016	-263.55991
80.73000	-4.16469	-263.88696
80.83000	-4.16891	-264.10931
80.93000	-4.17359	-264.37667
81.03000	-4.17938	-264.72387
81.13000	-4.18672	-265.19996
81.23000	-4.19109	-265.50534
81.33000	-4.19484	-265.69414
81.43000	-4.19922	-265.92946
81.53000	-4.20422	-266.22209
81.63000	-4.20984	-266.57012
81.73000	-4.21781	-267.05244
81.83000	-4.22234	-267.40795
81.93000	-4.22609	-267.59285
82.03000	-4.23062	-267.83684
82.13000	-4.23594	-268.13868
82.23000	-4.24219	-268.51448
82.33000	-4.24750	-268.87321
82.43000	-4.25172	-269.13634
82.53000	-4.25625	-269.37380
82.63000	-4.26125	-269.65567
82.73000	-4.26688	-269.99360
82.83000	-4.27500	-270.49613
82.93000	-4.27875	-270.78950
83.03000	-4.28234	-270.95684
83.13000	-4.28703	-271.20307
83.23000	-4.29250	-271.52210
83.33000	-4.29969	-271.95948
83.43000	-4.30438	-272.28621
83.53000	-4.30828	-272.49679
83.63000	-4.31266	-272.72812
83.73000	-4.31734	-273.00960
83.83000	-4.32297	-273.32813
83.93000	-4.33016	-273.73105
84.03000	-4.33594	-274.17547
84.13000	-4.33953	-274.35759
84.23000	-4.34438	-274.60679
84.33000	-4.34984	-274.92896
84.43000	-4.35766	-275.41897
84.53000	-4.36141	-275.70274
84.63000	-4.36484	-275.85238
84.73000	-4.36906	-276.07423
84.83000	-4.37375	-276.32841
84.93000	-4.37906	-276.64170
85.03000	-4.38656	-277.03047
85.12600	-4.39281	-277.53201
85.22600	-4.39672	-277.73783
85.32600	-4.40156	-277.99797
85.42600	-4.40703	-278.31164
85.52600	-4.41437	-278.78690
85.62600	-4.41906	-279.11127
85.72600	-4.42281	-279.32221
85.82600	-4.42719	-279.57135
85.92600	-4.43203	-279.85683
86.02600	-4.43750	-280.17050
86.12600	-4.44484	-280.63560
86.22600	-4.44875	-280.92968
86.32600	-4.45266	-281.12480
86.42600	-4.45750	-281.41564
86.52600	-4.46328	-281.77047
86.62600	-4.47094	-282.27928
86.72600	-4.47531	-282.59701
86.82600	-4.47891	-282.77943
86.92600	-4.48313	-283.01418
87.02600	-4.48766	-283.28761
87.12600	-4.49281	-283.57741
87.22600	-4.49969	-283.98919
87.32600	-4.50531	-284.41226
87.42600	-4.50937	-284.62189
87.52600	-4.51422	-284.89906
87.62600	-4.51969	-285.22637
87.72600	-4.52656	-285.67997
87.82600	-4.53109	-285.97614
87.92600	-4.53516	-286.20490
88.02600	-4.53938	-286.44276
88.12600	-4.54422	-286.71020
88.22600	-4.54938	-287.02053
88.32600	-4.55609	-287.39050
88.42600	-4.56188	-287.82433
88.52600	-4.56562	-288.03068
88.62600	-4.56984	-288.23143
88.72600	-4.57500	-288.51330
88.82600	-4.58234	-288.91701
88.92600	-4.58828	-289.37563
89.02600	-4.59219	-289.57441
89.12600	-4.59656	-289.79844
89.22600	-4.60172	-290.08460
89.32600	-4.60703	-290.40152
89.42600	-4.61359	-290.76466
89.52600	-4.61906	-291.14762
89.62600	-4.62313	-291.35859
89.72600	-4.62781	-291.61921
89.82600	-4.63281	-291.88839
89.92600	-4.63938	-292.25129
90.02600	-4.64516	-292.64611
90.12600	-4.64891	-292.84766
90.22600	-4.65281	-293.05151
90.32600	-4.65750	-293.30632
90.42600	-4.66297	-293.60750
90.52600	-4.67156	-294.06038
90.62600	-4.67672	-294.51382
90.72600	-4.68000	-294.65249
90.82600	-4.68469	-294.88090
90.92600	-4.69031	-295.19790
91.02600	-4.69703	-295.58939
91.12600	-4.70188	-295.95497
91.22600	-4.70563	-296.13328
91.32600	-4.70969	-296.34067
91.42600	-4.71422	-296.57602
91.52600	-4.71922	-296.84561
91.62600	-4.72563	-297.18757
91.72600	-4.73187	-297.64065
91.82600	-4.73562	-297.81082
91.92600	-4.74000	-298.03047
92.02600	-4.74484	-298.28900
92.12600	-4.75203	-298.64481
92.22600	-4.75875	-299.12513
92.32600	-4.76266	-299.32472
92.42600	-4.76703	-299.53220
92.52600	-4.77188	-299.79214
92.62600	-4.77703	-300.07917
92.72600	-4.78531	-300.49580
92.82600	-4.79078	-300.95145
92.92600	-4.79391	-301.07993
93.02600	-4.79828	-301.29048
93.12600	-4.80344	-301.57337
93.22600	-4.81109	-302.00347
93.32600	-4.81594	-302.36182
93.42600	-4.81953	-302.53449
93.52600	-4.82391	-302.74937
93.62600	-4.82859	-303.00176
93.72600	-4.83375	-303.28867
93.82600	-4.84062	-303.65446
93.92600	-4.84578	-304.03113
94.02600	-4.84984	-304.22276
94.12600	-4.85453	-304.47301
94.22600	-4.85969	-304.74404
94.32600	-4.86703	-305.14795
94.42600	-4.87234	-305.53904
94.52600	-4.87594	-305.72140
94.62600	-4.88016	-305.91485
94.72600	-4.88500	-306.17037
94.82600	-4.89078	-306.50973
94.92600	-4.89859	-306.94559
95.02600	-4.90281	-307.26644
95.12600	-4.90625	-307.41328
95.22600	-4.91078	-307.63191
95.32600	-4.91609	-307.91613
95.42600	-4.92313	-308.30109
95.52600	-4.92891	-308.72926
95.62600	-4.93297	-308.92801
95.72600	-4.93719	-309.14757
95.82600	-4.94172	-309.37773
95.92600	-4.94687	-309.66046
96.02600	-4.95328	-309.99357
96.12600	-4.95984	-310.46903
96.22600	-4.96359	-310.64597
96.32600	-4.96797	-310.85676
96.42600	-4.97313	-311.14021
96.52600	-4.98078	-311.53849
96.62600	-4.98562	-311.92505
96.72600	-4.98937	-312.09457
96.82600	-4.99359	-312.30581
96.92600	-4.99859	-312.57084
97.02600	-5.00375	-312.85703
97.12600	-5.01047	-313.20375
97.22600	-5.01703	-313.69787
97.32600	-5.02062	-313.86253
97.42600	-5.02500	-314.07210
97.52600	-5.02984	-314.34116
97.62600	-5.03688	-314.71142
97.72600	-5.04234	-315.09942
97.82600	-5.04609	-315.28530
97.92600	-5.05031	-315.49063
98.02600	-5.05531	-315.76753
98.12600	-5.06094	-316.08510
98.22600	-5.06781	-316.44154
98.32600	-5.07344	-316.86333
98.42600	-5.07719	-317.03541
98.52600	-5.08156	-317.25472
98.62600	-5.08688	-317.53263
98.72600	-5.09391	-317.92217
98.82600	-5.09938	-318.31557
98.92600	-5.10313	-318.52061
99.02600	-5.10734	-318.72290
99.12600	-5.11203	-318.97777
99.22600	-5.11734	-319.25067
99.32600	-5.12484	-319.63474
99.42600	-5.13031	-320.08940
99.52600	-5.13391	-320.23105
99.62600	-5.13844	-320.46673
99.72600	-5.14359	-320.74580
99.82600	-5.15000	-321.07922
99.92600	-5.15531	-321.44597
100.02600	-5.15969	-321.68460
100.12600	-5.16438	-321.92689
100.22600	-5.16922	-322.18820
100.32600	-5.17453	-322.48116
100.42600	-5.18156	-322.85273
100.52600	-5.18672	-323.22976
100.62600	-5.19016	-323.38348
100.72600	-5.19453	-323.59773
100.82600	-5.19984	-323.87340
100.92600	-5.20719	-324.26724
101.02600	-5.21328	-324.72190
101.12600	-5.21688	-324.90462
101.22600	-5.22125	-325.11294
101.32600	-5.22641	-325.38936
101.42600	-5.23172	-325.69420
101.52600	-5.23859	-326.06146
101.62600	-5.24391	-326.47172
101.72600	-5.24750	-326.62538
101.82600	-5.25172	-326.84556
101.92600	-5.25719	-327.13553
102.02600	-5.26453	-327.54454
102.12600	-5.27047	-327.99482
102.22600	-5.27391	-328.15093
102.32600	-5.27781	-328.34572
102.42600	-5.28266	-328.59659
102.52600	-5.28813	-328.92305
102.62600	-5.29609	-329.34675
102.72600	-5.30109	-329.77974
102.82600	-5.30469	-329.93025
102.92600	-5.30922	-330.18002
103.02600	-5.31422	-330.46237
103.12600	-5.32031	-330.81916
103.22600	-5.32547	-331.17428
103.32600	-5.32984	-331.39944
103.42600	-5.33422	-331.63086
103.52600	-5.33922	-331.88647
103.62600	-5.34453	-332.19936
103.72600	-5.35141	-332.58119
103.82600	-5.35719	-333.03142
103.92600	-5.36063	-333.19077
104.02600	-5.36484	-333.39193
104.12600	-5.36969	-333.64928
104.22600	-5.37547	-333.96906
104.32600	-5.38172	-334.35574
104.42600	-5.38625	-334.61323
104.52600	-5.39078	-334.84554
104.62600	-5.39563	-335.11317
104.72600	-5.40078	-335.38938
104.82600	-5.40719	-335.69512
104.92600	-5.41344	-336.13786
105.02600	-5.41734	-336.33798
105.12600	-5.42172	-336.53596
105.22600	-5.42688	-336.80493
105.32601	-5.43406	-337.18103
105.42601	-5.44000	-337.59648
105.52601	-5.44359	-337.77755
105.62601	-5.44750	-337.94758
105.72601	-5.45219	-338.17175
105.82601	-5.45703	-338.42760
105.92601	-5.46250	-338.71529
106.02601	-5.46984	-339.17877
106.12601	-5.47406	-339.39129
106.22601	-5.47875	-339.60760
106.32601	-5.48359	-339.85355
106.42601	-5.49031	-340.16660
106.52601	-5.49672	-340.62529
106.62601	-5.50062	-340.80869
106.72601	-5.50500	-341.02339
106.82601	-5.50969	-341.26425
106.92601	-5.51500	-341.53470
107.02601	-5.52219	-341.89573
107.12601	-5.52734	-342.27857
107.22601	-5.53078	-342.40860
107.32601	-5.53516	-342.60777
107.42601	-5.54000	-342.84723
107.52601	-5.54562	-343.13455
107.62601	-5.55234	-343.56084
107.72601	-5.55672	-343.77676
107.82601	-5.56094	-343.97665
107.92601	-5.56563	-344.20061
108.02601	-5.57047	-344.43867
108.12601	-5.57578	-344.69604
108.22601	-5.58203	-345.01624
108.32601	-5.58672	-345.27904
108.42601	-5.59125	-345.46700
108.52601	-5.59641	-345.71773
108.62601	-5.60297	-346.02603
108.72601	-5.60953	-346.44389
108.82601	-5.61328	-346.59824
108.92601	-5.61750	-346.77660
109.02601	-5.62250	-347.00733
109.12601	-5.62797	-347.28220
109.22601	-5.63547	-347.64582
109.29201	-5.64281	-348.15323
109.39201	-5.64531	-348.31536
109.49201	-5.64844	-348.38238
109.59201	-5.65344	-348.61302
109.69201	-5.65984	-348.95146
109.79201	-5.66578	-349.36491
109.89201	-5.66937	-349.52885
109.99201	-5.67328	-349.68624
110.09201	-5.67766	-349.89598
110.19201	-5.68297	-350.16823
110.29201	-5.68922	-350.50103
110.39201	-5.69672	-350.98720
110.49201	-5.70016	-351.16333
110.59201	-5.70406	-351.32548
110.69201	-5.70891	-351.56536
110.79201	-5.71484	-351.87200
110.89201	-5.72234	-352.34728
110.99201	-5.72625	-352.55459
111.09201	-5.73000	-352.70450
111.19201	-5.73438	-352.91341
111.29201	-5.73969	-353.18515
111.39201	-5.74563	-353.51124
111.49001	-5.75344	-354.01350
111.59001	-5.75703	-354.20063
111.69001	-5.76094	-354.36958
111.79001	-5.76578	-354.59659
111.89001	-5.77109	-354.87404
111.99001	-5.77797	-355.29464
112.09001	-5.78234	-355.53879
112.19001	-5.78656	-355.72442
112.29001	-5.79109	-355.95387
112.39001	-5.79625	-356.21226
112.49001	-5.80203	-356.51833
112.59001	-5.80969	-356.97323
112.69001	-5.81344	-357.18703
112.79001	-5.81734	-357.34245
112.89001	-5.82203	-357.57393
112.99001	-5.82750	-357.85550
113.09001	-5.83531	-358.31267
113.19001	-5.83984	-358.58893
113.29001	-5.84391	-358.76301
113.39001	-5.84844	-358.98113
113.49001	-5.85359	-359.25624
113.59001	-5.85906	-359.55280
113.69001	-5.86656	-359.98011
113.79001	-5.87016	-360.19453
113.89001	-5.87406	-360.34998
113.99001	-5.87891	-360.58113
114.09001	-5.88453	-360.87215
114.19001	-5.89250	-361.32336
114.29001	-5.89703	-361.65079
114.39001	-5.90047	-361.77266
114.49001	-5.90484	-361.96649
114.59001	-5.90984	-362.21707
114.69001	-5.91516	-362.50132
114.79001	-5.92344	-362.96153
114.89001	-5.92766	-363.25917
114.99001	-5.93141	-363.41685
115.09001	-5.93625	-363.65220
115.19001	-5.94141	-363.90677
115.29001	-5.94844	-364.29712
115.39001	-5.95297	-364.58853
115.49001	-5.95688	-364.74147
115.59001	-5.96125	-364.94616
115.69001	-5.96641	-365.20213
115.79001	-5.97234	-365.53311
115.89001	-5.98031	-366.01427
115.99001	-5.98391	-366.22214
116.09001	-5.98766	-366.36168
116.19001	-5.99234	-366.59062
116.29001	-5.99797	-366.86662
116.39001	-6.00563	-367.31637
116.49001	-6.01016	-367.60721
116.59001	-6.01391	-367.75798
116.69001	-6.01844	-367.96901
116.79001	-6.02359	-368.23300
116.89001	-6.02875	-368.49394
116.99001	-6.03656	-368.94518
117.09001	-6.04047	-369.17773
117.19001	-6.04438	-369.34024
117.29001	-6.04906	-369.56835
117.39001	-6.05516	-369.86455
117.48601	-6.06297	-370.36461
117.58601	-6.06672	-370.57650
117.68601	-6.07063	-370.72808
117.78601	-6.07516	-370.95317
117.88601	-6.08047	-371.22303
117.98601	-6.08562	-371.50902
118.08601	-6.09281	-371.90965
118.18601	-6.09672	-372.14658
118.28601	-6.10094	-372.33296
118.38601	-6.10578	-372.56119
118.48601	-6.11156	-372.85277
118.58201	-6.11969	-373.35473
118.68201	-6.12391	-373.64039
118.78201	-6.12750	-373.77822
118.88201	-6.13172	-373.97224
118.98201	-6.13656	-374.22568
119.08201	-6.14203	-374.52260
119.18201	-6.14859	-374.88616
119.28201	-6.15297	-375.14436
119.38201	-6.15719	-375.33590
119.48201	-6.16219	-375.58648
119.58201	-6.16813	-375.89365
119.68201	-6.17563	-376.35615
119.78201	-6.17984	-376.61889
119.88201	-6.18375	-376.77512
119.98201	-6.18766	-376.95074
120.08201	-6.19234	-377.16466
120.18201	-6.19781	-377.44388
120.28201	-6.20531	-377.84091
120.38201	-6.21078	-378.24529
120.48201	-6.21438	-378.37806
120.58201	-6.21891	-378.58495
120.68201	-6.22422	-378.84659
120.78201	-6.23141	-379.21083
120.88201	-6.23594	-379.49499
120.98201	-6.24000	-379.67202
121.08201	-6.24437	-379.86606
121.18201	-6.24922	-380.10210
121.28201	-6.25484	-380.37971
121.38201	-6.26281	-380.78037
121.48201	-6.26797	-381.15248
121.58201	-6.27125	-381.27086
121.68201	-6.27562	-381.44925
121.78201	-6.28063	-381.69971
121.88201	-6.28781	-382.03955
121.98201	-6.29281	-382.35950
122.08201	-6.29703	-382.54851
122.18201	-6.30156	-382.77602
122.28201	-6.30672	-382.99143
122.38201	-6.31188	-383.24326
122.48201	-6.31844	-383.55580
122.58201	-6.32375	-383.90750
122.68201	-6.32781	-384.05654
122.78201	-6.33250	-384.25758
122.88201	-6.33813	-384.53275
122.98201	-6.34656	-385.00050
123.08201	-6.35062	-385.25563
123.18201	-6.35406	-385.35574
123.28201	-6.35813	-385.51098
123.38201	-6.36313	-385.76680
123.48201	-6.36875	-386.05621
123.58201	-6.37672	-386.48176
123.68201	-6.38078	-386.73604
123.78201	-6.38469	-386.87733
123.88201	-6.38922	-387.07638
123.98201	-6.39453	-387.32764
124.08201	-6.40203	-387.70616
124.18201	-6.40656	-387.98651
124.28201	-6.41031	-388.12822
124.38201	-6.41453	-388.31192
124.48201	-6.41922	-388.51401
124.58201	-6.42437	-388.75219
124.68201	-6.43219	-389.10848
124.78201	-6.43703	-389.46775
124.88201	-6.44063	-389.56705
124.98201	-6.44516	-389.74637
125.08201	-6.45016	-389.96711
125.18201	-6.45781	-390.30090
125.28201	-6.46359	-390.69170
125.38201	-6.46766	-390.85406
125.48201	-6.47219	-391.03657
125.58201	-6.47750	-391.28730
125.68201	-6.48313	-391.55391
125.78201	-6.49219	-392.01328
125.88201	-6.49578	-392.29602
125.98201	-6.49891	-392.36885
126.08201	-6.50359	-392.56594
126.18201	-6.50938	-392.85174
126.28201	-6.51734	-393.28787
126.38201	-6.52125	-393.54894
126.48201	-6.52438	-393.63113
126.58201	-6.52875	-393.80413
126.68201	-6.53344	-394.02661
126.78201	-6.53875	-394.29131
126.88201	-6.54578	-394.64721
126.98201	-6.55109	-394.99980
127.08201	-6.55484	-395.13552
127.18201	-6.55969	-395.33693
127.28201	-6.56484	-395.59084
127.38201	-6.57250	-395.95249
127.48201	-6.57813	-396.36582
127.58201	-6.58156	-396.48581
127.68201	-6.58563	-396.64361
127.78201	-6.59047	-396.87550
127.88201	-6.59609	-397.15874
127.98201	-6.60422	-397.55967
128.08201	-6.60844	-397.88303
128.18201	-6.61188	-397.98629
128.28201	-6.61656	-398.19053
128.38201	-6.62187	-398.46557
128.48201	-6.62906	-398.84445
128.58201	-6.63391	-399.16873
128.68201	-6.63781	-399.31384
128.78201	-6.64219	-399.51226
128.88201	-6.64703	-399.73816
128.98201	-6.65219	-399.99288
129.08201	-6.65984	-400.37087
129.18201	-6.66469	-400.72441
129.28201	-6.66844	-400.84139
129.38201	-6.67297	-401.05203
129.48201	-6.67844	-401.30433
129.58201	-6.68578	-401.68455
129.68201	-6.69047	-401.98377
129.78201	-6.69422	-402.12119
129.88201	-6.69844	-402.30411
129.98201	-6.70344	-402.51863
130.08201	-6.70891	-402.79964
130.18201	-6.71687	-403.19458
130.28201	-6.72188	-403.57384
130.38201	-6.72578	-403.70199
130.48201	-6.73031	-403.89261
130.58201	-6.73547	-404.13353
130.68201	-6.74203	-404.47825
130.78201	-6.74703	-404.76665
130.88201	-6.75094	-404.93366
130.98201	-6.75516	-405.10288
131.08201	-6.76000	-405.32932
131.18201	-6.76578	-405.60839
131.28201	-6.77344	-405.98419
131.38201	-6.77828	-406.33771
131.48201	-6.78203	-406.47081
131.58201	-6.78656	-406.65779
131.68201	-6.79156	-406.89480
131.78201	-6.79828	-407.22406
131.88201	-6.80391	-407.56306
131.98201	-6.80781	-407.72831
132.08201	-6.81187	-407.88803
132.18201	-6.81656	-408.09131
132.28201	-6.82187	-408.34019
132.38201	-6.82813	-408.63588
132.48201	-6.83484	-409.05535
132.58201	-6.83875	-409.20576
132.68201	-6.84328	-409.38967
132.78201	-6.84891	-409.64603
132.88201	-6.85656	-410.04622
132.98201	-6.86094	-410.31879
133.08201	-6.86469	-410.44554
133.18201	-6.86922	-410.62295
133.28201	-6.87406	-410.85446
133.38201	-6.87969	-411.12441
133.48201	-6.88688	-411.45888
133.58201	-6.89266	-411.88517
133.68201	-6.89594	-411.96692
133.78201	-6.90047	-412.15053
133.88201	-6.90563	-412.40484
133.98201	-6.91328	-412.77474
134.08201	-6.91812	-413.11210
134.18201	-6.92188	-413.26293
134.28201	-6.92672	-413.48135
134.38201	-6.93187	-413.72904
134.48201	-6.93766	-414.07740
134.58201	-6.94469	-414.45112
134.68201	-6.94875	-414.71726
134.78201	-6.95234	-414.82520
134.88201	-6.95703	-415.01653
134.98201	-6.96234	-415.28207
135.08201	-6.96953	-415.66131
135.18201	-6.97484	-416.00144
135.28201	-6.97859	-416.14306
135.38201	-6.98266	-416.32220
135.48201	-6.98750	-416.53889
135.58201	-6.99328	-416.83555
135.68201	-7.00016	-417.20337
135.78201	-7.00469	-417.49087
135.88201	-7.00875	-417.63908
135.98201	-7.01328	-417.84871
136.08201	-7.01813	-418.07187
136.18201	-7.02469	-418.37031
136.28201	-7.03016	-418.70850
136.38201	-7.03484	-418.92150
136.48201	-7.03938	-419.12270
136.58201	-7.04437	-419.35652
136.68201	-7.05000	-419.63717
136.78201	-7.05828	-420.08969
136.88201	-7.06250	-420.38333
136.98201	-7.06594	-420.47015
137.08201	-7.07047	-420.65987
137.18201	-7.07547	-420.89891
137.28201	-7.08203	-421.21741
137.38201	-7.08719	-421.51955
137.48201	-7.09109	-421.66901
137.58201	-7.09563	-421.84740
137.68201	-7.10078	-422.08961
137.78201	-7.10641	-422.37020
137.88201	-7.11313	-422.68166
137.98201	-7.11844	-423.01777
138.08201	-7.12203	-423.13400
138.18201	-7.12656	-423.29353
138.28201	-7.13172	-423.51690
138.38201	-7.13828	-423.81799
138.48201	-7.14484	-424.22032
138.58201	-7.14859	-424.34978
138.68201	-7.15266	-424.48398
138.78201	-7.15734	-424.66930
138.88201	-7.16266	-424.89648
138.98201	-7.16938	-425.19438
139.08201	-7.17531	-425.55326
139.18201	-7.17906	-425.64771
139.28201	-7.18359	-425.80947
139.38201	-7.18859	-425.99908
139.48201	-7.19500	-426.27722
139.58201	-7.20219	-426.69439
139.68201	-7.20578	-426.79814
139.78201	-7.21000	-426.92131
139.88201	-7.21484	-427.10578
139.98201	-7.22016	-427.32686
140.08201	-7.22719	-427.62452
140.18201	-7.23234	-427.95056
140.28201	-7.23594	-428.03919
140.38201	-7.24031	-428.19571
140.48201	-7.24531	-428.39098
140.58201	-7.25219	-428.68251
140.68201	-7.25813	-429.05456
140.78201	-7.26203	-429.18378
140.88201	-7.26641	-429.32573
140.98201	-7.27094	-429.50109
141.08201	-7.27594	-429.69522
141.18201	-7.28266	-429.95483
141.28201	-7.28875	-430.33543
141.38201	-7.29234	-430.43634
141.48201	-7.29688	-430.59024
141.58201	-7.30234	-430.80869
141.68201	-7.31094	-431.18963
141.78201	-7.31594	-431.56734
141.88201	-7.31906	-431.61383
141.98201	-7.32297	-431.72729
142.08201	-7.32766	-431.90065
142.18201	-7.33281	-432.10575
142.28201	-7.34000	-432.38056
142.38201	-7.34672	-432.85412
142.48201	-7.35031	-432.94424
142.58201	-7.35453	-433.06994
142.68201	-7.35953	-433.26953
142.78201	-7.36688	-433.60081
142.88201	-7.37234	-433.95558
142.98201	-7.37578	-434.04239
143.08201	-7.37969	-434.16148
143.18201	-7.38438	-434.33186
143.28201	-7.38969	-434.56683
143.38201	-7.39703	-434.86398
143.48201	-7.40234	-435.23812
143.58201	-7.40594	-435.31343
143.68201	-7.41016	-435.45866
143.78201	-7.41531	-435.66188
143.88201	-7.42219	-435.94918
143.98201	-7.42875	-436.36328
144.08201	-7.43250	-436.47456
144.18201	-7.43672	-436.60387
144.28201	-7.44141	-436.78787
144.38201	-7.44687	-437.02486
144.48201	-7.45406	-437.32896
144.58201	-7.46016	-437.74858
144.68201	-7.46328	-437.78369
144.78201	-7.46750	-437.92090
144.88201	-7.47266	-438.12194
144.98201	-7.48016	-438.43776
145.08201	-7.48500	-438.75349
145.18201	-7.48875	-438.84572
145.28201	-7.49297	-438.97671
145.38201	-7.49781	-439.16166
145.48201	-7.50297	-439.37415
145.58201	-7.50891	-439.63888
145.68201	-7.51641	-440.07429
145.78201	-7.52000	-440.18069
145.88201	-7.52406	-440.28229
145.98201	-7.52906	-440.47475
146.08201	-7.53594	-440.74199
146.18201	-7.54250	-441.16500
146.28201	-7.54609	-441.27172
146.38201	-7.55031	-441.40065
146.48201	-7.55531	-441.58584
146.58201	-7.56078	-441.81690
146.68201	-7.56766	-442.12008
146.78201	-7.57328	-442.47380
146.88201	-7.57672	-442.53746
146.98201	-7.58094	-442.66105
147.08201	-7.58594	-442.84594
147.18201	-7.59297	-443.13964
147.28201	-7.59922	-443.54349
147.38201	-7.60281	-443.65212
147.48201	-7.60688	-443.75625
147.58201	-7.61172	-443.93978
147.68201	-7.61703	-444.16738
147.78201	-7.62391	-444.45291
147.88201	-7.62969	-444.80750
147.98201	-7.63328	-444.89104
148.08201	-7.63766	-445.02202
148.18201	-7.64297	-445.24670
148.28201	-7.64969	-445.51405
148.38201	-7.65563	-445.89442
148.48201	-7.65938	-446.00207
148.58201	-7.66344	-446.11123
148.68201	-7.66812	-446.27690
148.78201	-7.67344	-446.49363
148.88201	-7.68047	-446.78020
148.98201	-7.68687	-447.21362
149.08201	-7.69000	-447.25904
149.18201	-7.69422	-447.36463
149.28201	-7.69922	-447.54916
149.38201	-7.70594	-447.81333
149.48201	-7.71250	-448.23679
149.58201	-7.71609	-448.32981
149.68201	-7.72031	-448.44902
149.78201	-7.72531	-448.62700
149.88201	-7.73078	-448.85647
149.98201	-7.73750	-449.11820
150.08201	-7.74406	-449.55456
150.18201	-7.74750	-449.62579
150.28201	-7.75203	-449.76798
150.38201	-7.75750	-449.99701
150.48201	-7.76563	-450.38217
150.58201	-7.77094	-450.77252
150.68201	-7.77359	-450.77845
150.78201	-7.77734	-450.86384
150.88201	-7.78172	-451.00662
150.98201	-7.78656	-451.18785
151.08201	-7.79234	-451.43473
151.18201	-7.80000	-451.87503
151.28201	-7.80406	-452.01930
151.38201	-7.80844	-452.16739
151.48201	-7.81344	-452.35309
151.58201	-7.81938	-452.60739
151.68201	-7.82563	-452.95408
151.78201	-7.82984	-453.08021
151.88201	-7.83391	-453.21363
151.98201	-7.83859	-453.37060
152.08201	-7.84375	-453.58422
152.18201	-7.85031	-453.85522
152.28201	-7.85688	-454.25335
152.38201	-7.86047	-454.33259
152.48201	-7.86469	-454.45240
152.58201	-7.86969	-454.63085
152.68201	-7.87687	-454.94449
152.78201	-7.88312	-455.34527
152.88201	-7.88688	-455.44598
152.98201	-7.89078	-455.55264
153.08201	-7.89563	-455.70260
153.18201	-7.90094	-455.92964
153.28201	-7.90750	-456.19163
153.38201	-7.91313	-456.53391
153.48201	-7.91688	-456.63086
153.58201	-7.92109	-456.76151
153.68201	-7.92625	-456.95263
153.78201	-7.93250	-457.20914
153.88201	-7.93922	-457.58221
153.98201	-7.94313	-457.68350
154.08201	-7.94703	-457.76638
154.18201	-7.95125	-457.88434
154.28201	-7.95609	-458.05860
154.38201	-7.96187	-458.29329
154.48201	-7.96922	-458.67237
154.58201	-7.97344	-458.81453
154.68201	-7.97781	-458.93514
154.78201	-7.98297	-459.10993
154.88201	-7.98953	-459.34454
154.98201	-7.99594	-459.70190
155.08201	-7.99984	-459.81017
155.18201	-8.00391	-459.90065
155.28201	-8.00844	-460.03452
155.38201	-8.01391	-460.24281
155.48201	-8.02047	-460.48546
155.58201	-8.02719	-460.88776
155.68201	-8.03031	-460.90123
155.78201	-8.03453	-460.99883
155.88201	-8.03937	-461.15336
155.98201	-8.04578	-461.39669
156.08201	-8.05328	-461.84251
156.18201	-8.05688	-461.91496
156.28201	-8.06094	-462.00755
156.38201	-8.06563	-462.14521
156.48201	-8.07078	-462.31544
156.58201	-8.07625	-462.51860
156.68201	-8.08359	-462.86941
156.78201	-8.08719	-462.98447
156.88201	-8.09125	-463.06545
156.98201	-8.09609	-463.21592
157.08201	-8.10219	-463.42158
157.18201	-8.10969	-463.82028
157.28201	-8.11328	-463.88862
157.38201	-8.11719	-463.95567
157.48201	-8.12188	-464.09035
157.58201	-8.12719	-464.29780
157.68201	-8.13328	-464.53822
157.78201	-8.14156	-464.99953
157.88201	-8.14484	-465.05573
157.98201	-8.14891	-465.10947
158.08201	-8.15375	-465.25526
158.18201	-8.15891	-465.41616
158.28201	-8.16531	-465.71699
158.38201	-8.16938	-465.81674
158.48201	-8.17359	-465.91240
158.58201	-8.17844	-466.05283
158.68201	-8.18406	-466.24753
158.78201	-8.19141	-466.53324
158.86201	-8.19891	-467.03926
158.96201	-8.20156	-467.05011
159.06201	-8.20500	-467.06027
159.16201	-8.21000	-467.21113
159.26201	-8.21625	-467.45816
159.36201	-8.22313	-467.84371
159.46201	-8.22656	-467.90451
159.56201	-8.23047	-467.97404
159.66201	-8.23516	-468.09196
159.76201	-8.24000	-468.26389
159.86201	-8.24563	-468.46938
159.96201	-8.25359	-468.92488
160.06201	-8.25719	-469.02648
160.16201	-8.26109	-469.07860
160.26201	-8.26578	-469.21143
160.36201	-8.27125	-469.39650
160.46201	-8.27891	-469.79845
160.56201	-8.28313	-469.92522
160.66201	-8.28719	-470.00238
160.76201	-8.29172	-470.13029
160.86201	-8.29688	-470.30795
160.96201	-8.30266	-470.53701
161.06201	-8.31031	-470.95349
161.16201	-8.31391	-471.02964
161.26201	-8.31797	-471.10301
161.36201	-8.32234	-471.21710
161.46201	-8.32781	-471.40610
161.56201	-8.33562	-471.79815
161.66201	-8.33984	-471.96031
161.76201	-8.34375	-472.01303
161.86201	-8.34828	-472.12896
161.96201	-8.35359	-472.31343
162.06201	-8.35953	-472.55030
162.16201	-8.36688	-472.90990
162.26201	-8.37031	-472.98038
162.36201	-8.37438	-473.05164
162.46201	-8.37938	-473.20992
162.56201	-8.38500	-473.42342
162.66201	-8.39297	-473.80820
162.76201	-8.39719	-473.96848
162.86201	-8.40063	-473.99345
162.96201	-8.40484	-474.09260
163.06201	-8.40984	-474.24096
163.16201	-8.41578	-474.46489
163.26201	-8.42344	-474.84097
163.36201	-8.42734	-474.99025
163.46201	-8.43141	-475.04085
163.56201	-8.43641	-475.20316
163.66201	-8.44188	-475.38254
163.76201	-8.44906	-475.71102
163.86201	-8.45344	-475.88086
163.96201	-8.45750	-475.95537
164.06201	-8.46219	-476.08390
164.16201	-8.46719	-476.25479
164.26201	-8.47281	-476.44731
164.36201	-8.48094	-476.84413
164.46201	-8.48453	-476.94904
164.56201	-8.48813	-476.97985
164.66201	-8.49281	-477.11062
164.76201	-8.49859	-477.31358
164.86201	-8.50594	-477.66429
164.96201	-8.51031	-477.81891
165.06201	-8.51422	-477.88331
165.16201	-8.51875	-477.98550
165.26201	-8.52359	-478.13016
165.36201	-8.52875	-478.30051
165.46201	-8.53672	-478.66544
165.56201	-8.54094	-478.83460
165.66201	-8.54500	-478.89102
165.76201	-8.54969	-479.02280
165.86201	-8.55531	-479.21047
165.96201	-8.56297	-479.59512
166.06201	-8.56734	-479.72134
166.16201	-8.57109	-479.77412
166.26201	-8.57594	-479.90492
166.36201	-8.58156	-480.11428
166.46201	-8.58750	-480.35607
166.56201	-8.59422	-480.71471
166.66201	-8.59750	-480.72413
166.76201	-8.60156	-480.80295
166.86201	-8.60641	-480.94511
166.96201	-8.61172	-481.12088
167.06201	-8.61828	-481.41402
167.16201	-8.62281	-481.55862
167.26201	-8.62703	-481.65211
167.36201	-8.63156	-481.76584
167.46201	-8.63688	-481.92713
167.56201	-8.64281	-482.15693
167.66201	-8.65078	-482.56060
167.76201	-8.65422	-482.63249
167.86201	-8.65813	-482.66813
167.96201	-8.66266	-482.78937
168.06201	-8.66828	-482.96523
168.16201	-8.67563	-483.30840
168.26201	-8.68031	-483.48007
168.36201	-8.68453	-483.55448
168.46201	-8.68922	-483.66290
168.56201	-8.69437	-483.82229
168.66201	-8.70000	-484.02128
168.76201	-8.70719	-484.33730
168.86201	-8.71125	-484.46533
168.96201	-8.71500	-484.49886
169.06201	-8.71969	-484.60093
169.16201	-8.72516	-484.78305
169.26201	-8.73234	-485.09249
169.36201	-8.73656	-485.23268
169.46201	-8.74063	-485.28239
169.56201	-8.74500	-485.37755
169.66201	-8.75000	-485.52299
169.76201	-8.75578	-485.72999
169.86201	-8.76359	-486.04137
169.96201	-8.76813	-486.24808
170.06201	-8.77187	-486.24960
170.16201	-8.77641	-486.34923
170.26201	-8.78156	-486.47642
170.36201	-8.78891	-486.78163
170.46201	-8.79359	-486.95311
170.56201	-8.79734	-486.98831
170.66201	-8.80172	-487.06368
170.76201	-8.80672	-487.18238
170.86201	-8.81219	-487.35315
170.96201	-8.82047	-487.68675
171.06201	-8.82469	-487.87892
171.16201	-8.82859	-487.88294
171.26201	-8.83328	-487.98105
171.36201	-8.83875	-488.15018
171.46201	-8.84672	-488.50280
171.56201	-8.85094	-488.64612
171.66201	-8.85484	-488.65834
171.76201	-8.85906	-488.72381
171.86201	-8.86391	-488.83048
171.96201	-8.86953	-489.02145
172.06201	-8.87719	-489.34588
172.16201	-8.88094	-489.43320
172.26201	-8.88500	-489.47570
172.36201	-8.88984	-489.57860
172.46201	-8.89563	-489.75921
172.56201	-8.90328	-490.11853
172.66201	-8.90719	-490.22222
172.76201	-8.91094	-490.21739
172.86201	-8.91547	-490.28799
172.96201	-8.92062	-490.42737
173.06201	-8.92641	-490.61918
173.16201	-8.93547	-491.05814
173.26201	-8.93875	-491.12415
173.36201	-8.94203	-491.07510
173.46201	-8.94641	-491.13977
173.56201	-8.95156	-491.27975
173.66201	-8.95922	-491.57903
173.76201	-8.96375	-491.75757
173.86201	-8.96781	-491.78070
173.96201	-8.97234	-491.86581
174.06201	-8.97750	-491.98788
174.16201	-8.98297	-492.15946
174.26201	-8.99016	-492.42926
174.36201	-8.99453	-492.56262
174.46201	-8.99828	-492.56545
174.56201	-9.00313	-492.66142
174.66201	-9.00875	-492.81615
174.76201	-9.01734	-493.16454
174.86201	-9.02172	-493.35968
174.96201	-9.02500	-493.31582
175.06201	-9.02922	-493.34800
175.16201	-9.03438	-493.48247
175.26201	-9.04031	-493.67484
175.36201	-9.04984	-494.14384
175.46201	-9.05297	-494.21841
175.56201	-9.05609	-494.14799
175.66201	-9.06094	-494.23066
175.76201	-9.06609	-494.37144
175.86201	-9.07328	-494.65239
175.96201	-9.07797	-494.85308
176.06201	-9.08187	-494.87606
176.16201	-9.08656	-494.96222
176.26201	-9.09172	-495.11987
176.36201	-9.09687	-495.26128
176.46201	-9.10422	-495.51719
176.56201	-9.10813	-495.64418
176.66201	-9.11188	-495.62865
176.76201	-9.11656	-495.70251
176.86201	-9.12219	-495.88516
176.96201	-9.13063	-496.27596
177.06201	-9.13531	-496.45418
177.16201	-9.13875	-496.41958
177.26201	-9.14328	-496.48249
177.36201	-9.14844	-496.61139
177.46201	-9.15359	-496.74055
177.56201	-9.16125	-497.05911
177.66201	-9.16516	-497.16830
177.76201	-9.16906	-497.18216
177.86201	-9.17391	-497.26871
177.96201	-9.17938	-497.42791
178.06201	-9.18672	-497.72874
178.16201	-9.19109	-497.83826
178.26201	-9.19469	-497.82220
178.36201	-9.19906	-497.87873
178.46201	-9.20406	-498.00771
178.56201	-9.20984	-498.18596
178.66201	-9.21781	-498.49969
178.76201	-9.22219	-498.64933
178.86201	-9.22594	-498.62850
178.96201	-9.23062	-498.70706
179.06201	-9.23609	-498.84871
179.16201	-9.24313	-499.11463
179.26201	-9.24766	-499.26054
179.36201	-9.25156	-499.26668
179.46201	-9.25594	-499.31553
179.56201	-9.26094	-499.42690
179.66201	-9.26625	-499.57281
179.76201	-9.27469	-499.88317
179.86201	-9.27922	-500.07719
179.96201	-9.28250	-500.01442
180.06201	-9.28703	-500.06902
180.16201	-9.29234	-500.20063
180.26201	-9.30016	-500.49382
180.36201	-9.30516	-500.73010
180.46201	-9.30875	-500.69910
180.56201	-9.31313	-500.72479
180.66201	-9.31797	-500.82046
180.76201	-9.32312	-500.93514
180.86201	-9.32969	-501.11479
180.96201	-9.33547	-501.38336
181.06201	-9.33938	-501.38718
181.16201	-9.34406	-501.46085
181.26201	-9.34953	-501.58209
181.36201	-9.35781	-501.93673
181.46201	-9.36188	-502.02918
181.56201	-9.36516	-501.96946
181.66201	-9.36922	-501.97703
181.76201	-9.37391	-502.06697
181.86201	-9.37969	-502.23517
181.96201	-9.38797	-502.52742
182.06201	-9.39328	-502.81966
182.16201	-9.39656	-502.74098
182.26201	-9.40109	-502.77805
182.36201	-9.40641	-502.90161
182.46201	-9.41359	-503.16358
182.56201	-9.41844	-503.32880
182.66201	-9.42250	-503.34781
182.76201	-9.42703	-503.41594
182.86201	-9.43203	-503.53336
182.96201	-9.43797	-503.71087
183.06201	-9.44578	-504.01884
183.16201	-9.44922	-504.08459
183.26201	-9.45281	-504.02117
183.36201	-9.45766	-504.09985
183.46201	-9.46375	-504.30602
183.56201	-9.47219	-504.72307
183.66201	-9.47594	-504.80217
183.76201	-9.47922	-504.72748
183.86201	-9.48344	-504.76050
183.96201	-9.48828	-504.83388
184.06201	-9.49328	-504.95011
184.16201	-9.50031	-505.19383
184.26201	-9.50500	-505.36299
184.36201	-9.50922	-505.37276
184.46201	-9.51422	-505.46247
184.56201	-9.51969	-505.60403
184.66201	-9.52797	-505.93793
184.76201	-9.53250	-506.09922
184.86201	-9.53609	-506.02639
184.96201	-9.54016	-506.05202
185.06201	-9.54469	-506.10793
185.16201	-9.55000	-506.24061
185.26201	-9.55750	-506.53452
185.36201	-9.56219	-506.68490
185.46201	-9.56594	-506.65063
185.56201	-9.57063	-506.70230
185.66201	-9.57562	-506.79469
185.76201	-9.58250	-507.01708
185.86201	-9.58781	-507.21478
185.96201	-9.59188	-507.21198
186.06201	-9.59656	-507.26938
186.16201	-9.60172	-507.37280
186.26201	-9.60750	-507.50756
186.36201	-9.61516	-507.78240
186.46201	-9.61937	-507.87562
186.56201	-9.62281	-507.79957
186.66201	-9.62719	-507.83283
186.76201	-9.63250	-507.95448
186.86201	-9.63969	-508.16387
186.96201	-9.64563	-508.42631
187.06201	-9.64938	-508.38280
187.16201	-9.65359	-508.37278
187.26201	-9.65844	-508.43626
187.36201	-9.66375	-508.55500
187.46201	-9.67063	-508.76826
187.56201	-9.67594	-508.97688
187.66201	-9.67953	-508.90577
187.76201	-9.68438	-508.96770
187.86201	-9.68984	-509.07701
187.96201	-9.69813	-509.36097
188.06201	-9.70250	-509.50456
188.16201	-9.70594	-509.43214
188.26201	-9.71031	-509.45032
188.36201	-9.71516	-509.52500
188.46201	-9.72047	-509.65196
188.56201	-9.72844	-509.89610
188.66201	-9.73313	-510.08916
188.76201	-9.73641	-509.98950
188.86201	-9.74094	-509.99951
188.96201	-9.74578	-510.05143
189.06201	-9.75266	-510.23865
189.16201	-9.75875	-510.50311
189.26201	-9.76297	-510.51056
189.36201	-9.76734	-510.52040
189.46201	-9.77250	-510.58906
189.56201	-9.77813	-510.72544
189.66201	-9.78609	-511.04200
189.76201	-9.78953	-511.03759
189.86201	-9.79297	-510.96946
189.96201	-9.79734	-510.98108
190.06201	-9.80219	-511.04003
190.16201	-9.80922	-511.21736
190.26201	-9.81500	-511.45357
190.36201	-9.81906	-511.42216
190.46201	-9.82328	-511.41524
190.56201	-9.82766	-511.43575
190.66201	-9.83266	-511.50370
190.76201	-9.83938	-511.61796
190.86201	-9.84672	-512.01880
190.96201	-9.85062	-511.97410
191.06201	-9.85516	-511.97118
191.16201	-9.86109	-512.07364
191.26201	-9.86953	-512.41297
191.36201	-9.87328	-512.45368
191.46201	-9.87641	-512.33315
191.56201	-9.88063	-512.32666
191.66201	-9.88562	-512.39914
191.76201	-9.89109	-512.51864
191.86201	-9.89938	-512.78049
191.96201	-9.90406	-512.96210
192.06201	-9.90719	-512.84575
192.16201	-9.91141	-512.84271
192.26201	-9.91625	-512.89696
192.36201	-9.92250	-513.02940
192.46201	-9.92844	-513.26013
192.56201	-9.93250	-513.24469
192.66201	-9.93703	-513.25518
192.76201	-9.94219	-513.32819
192.86201	-9.94766	-513.43369
192.96201	-9.95438	-513.57067
193.06201	-9.96031	-513.84008
193.16201	-9.96375	-513.74304
193.26201	-9.96828	-513.74292
193.36201	-9.97375	-513.84401
193.46201	-9.98156	-514.10538
193.56201	-9.98578	-514.21028
193.66201	-9.98938	-514.10162
193.76201	-9.99359	-514.08523
193.86201	-9.99844	-514.14669
193.96201	-10.00406	-514.26142
194.06201	-10.01156	-514.44560
194.16201	-10.01797	-514.79912
194.26201	-10.02094	-514.65344
194.36201	-10.02531	-514.62513
194.46201	-10.03016	-514.67872
194.56201	-10.03703	-514.81789
194.66201	-10.04250	-515.04034
194.76201	-10.04625	-514.98246
194.86201	-10.05047	-514.95188
194.96201	-10.05547	-515.01817
195.06201	-10.06125	-515.13922
195.16201	-10.06953	-515.41436
195.26201	-10.07406	-515.58203
195.36201	-10.07750	-515.45948
195.46201	-10.08203	-515.46085
195.56201	-10.08734	-515.55252
195.66201	-10.09469	-515.78182
195.76201	-10.09953	-515.92588
195.86201	-10.10328	-515.84607
195.96201	-10.10750	-515.81544
196.06201	-10.11203	-515.85037
196.16201	-10.11719	-515.93423
196.26201	-10.12453	-516.11507
196.36201	-10.13047	-516.39217
196.46201	-10.13422	-516.29710
196.56201	-10.13875	-516.30783
196.66201	-10.14406	-516.37441
196.76201	-10.15125	-516.58553
196.86201	-10.15594	-516.68960
196.96201	-10.15969	-516.63983
197.06201	-10.16406	-516.62540
197.16201	-10.16906	-516.68960
197.26201	-10.17453	-516.77597
197.36201	-10.18187	-516.96533
197.46201	-10.18734	-517.17097
197.56201	-10.19078	-517.06064
197.66201	-10.19500	-517.02571
197.76201	-10.20016	-517.09431
197.86201	-10.20781	-517.29190
197.96201	-10.21344	-517.56096
198.06201	-10.21672	-517.44068
198.16201	-10.22109	-517.39085
198.26201	-10.22609	-517.44670
198.36201	-10.23187	-517.57151
198.46201	-10.23922	-517.80605
198.56201	-10.24422	-517.95197
198.66201	-10.24750	-517.81666
198.76201	-10.25172	-517.78036
198.86201	-10.25672	-517.83454
198.96201	-10.26281	-517.95143
199.06201	-10.27016	-518.26906
199.16201	-10.27406	-518.24826
199.26201	-10.27813	-518.18943
199.36201	-10.28281	-518.20076
[truncated: 1,549 more rows]
