# Supplementary material for: Strengthening of 3D Printed Fused Deposition Manufactured Parts Using the Fill Compositing Technique
Source: PLoS One. 2015 Apr 16;10(4):e0122915. doi: 10.1371/journal.pone.0122915 (PMC4400136; doi:10.1371/journal.pone.0122915)
Supplement: S1 File — This is the raw data and information on all the samples presented in this manuscript. (ZIP) [file pone.0122915.s001.zip › Specimen_RawData_138.csv]

Time	Extension	Load
(sec)	(mm)	(N)
0.00000	0.00031	-0.06578
0.10000	0.00031	-0.07253
0.20000	-0.00359	-0.07328
0.30000	-0.01359	-0.06745
0.40000	-0.01969	-0.06903
0.50000	-0.02438	-0.06956
0.60000	-0.02922	-0.07820
0.70000	-0.03469	-0.06948
0.80000	-0.04141	-0.07244
0.90000	-0.04609	-0.06859
1.00000	-0.05047	-0.07268
1.10000	-0.05563	-0.06966
1.20000	-0.06094	-0.07187
1.30000	-0.06656	-0.06786
1.40000	-0.07344	-0.07020
1.50000	-0.07703	-0.06998
1.60000	-0.08125	-0.06666
1.70000	-0.08578	-0.06977
1.80000	-0.09141	-0.07241
1.90000	-0.09828	-0.07329
2.00000	-0.10297	-0.06762
2.10000	-0.10719	-0.07912
2.20000	-0.11188	-0.07303
2.30000	-0.11703	-0.06796
2.40000	-0.12266	-0.07429
2.50000	-0.13047	-0.07254
2.60000	-0.13453	-0.07282
2.70000	-0.13891	-0.07090
2.80000	-0.14422	-0.07066
2.90000	-0.15141	-0.06400
3.00000	-0.15719	-0.06957
3.10000	-0.16063	-0.07140
3.20000	-0.16453	-0.07205
3.30000	-0.16922	-0.07111
3.40000	-0.17406	-0.06870
3.50000	-0.17953	-0.07386
3.60000	-0.18687	-0.06477
3.70000	-0.19109	-0.07573
3.80000	-0.19516	-0.07476
3.90000	-0.19984	-0.07050
4.00000	-0.20516	-0.06888
4.10000	-0.21125	-0.07240
4.20000	-0.21656	-0.06291
4.30000	-0.22109	-0.06979
4.40000	-0.22594	-0.07510
4.50000	-0.23125	-0.06886
4.60000	-0.23703	-0.06937
4.70000	-0.24391	-0.07205
4.80000	-0.24766	-0.06953
4.90000	-0.25187	-0.07201
5.00000	-0.25688	-0.06855
5.10000	-0.26250	-0.07155
5.20000	-0.26891	-0.06904
5.30000	-0.27359	-0.07190
5.40000	-0.27781	-0.06963
5.50000	-0.28250	-0.07000
5.60000	-0.28766	-0.06719
5.70000	-0.29344	-0.06415
5.80000	-0.30000	-0.06978
5.90000	-0.30406	-0.06171
6.00000	-0.30813	-0.06643
6.10000	-0.31297	-0.06706
6.20000	-0.31875	-0.07288
6.30000	-0.32531	-0.07066
6.40000	-0.33000	-0.06747
6.50000	-0.33422	-0.06528
6.60000	-0.33875	-0.07172
6.70000	-0.34375	-0.10610
6.80000	-0.34969	-0.36199
6.90000	-0.35734	-0.76899
7.00000	-0.36141	-1.03603
7.10000	-0.36547	-1.24132
7.20000	-0.37047	-1.50647
7.30000	-0.37609	-1.80546
7.40000	-0.38234	-2.16390
7.50000	-0.38688	-2.43040
7.60000	-0.39109	-2.65845
7.70000	-0.39563	-2.91944
7.80000	-0.40047	-3.20355
7.90000	-0.40625	-3.54226
8.00000	-0.41375	-4.01229
8.10000	-0.41781	-4.30433
8.20000	-0.42188	-4.55630
8.30000	-0.42687	-4.87064
8.40000	-0.43266	-5.22016
8.50000	-0.43937	-5.64565
8.60000	-0.44375	-5.93652
8.70000	-0.44797	-6.18309
8.80000	-0.45250	-6.47164
8.90000	-0.45766	-6.79022
9.00000	-0.46328	-7.16272
9.08200	-0.46953	-7.66333
9.18200	-0.47375	-7.79207
9.28200	-0.47781	-8.04028
9.38200	-0.48266	-8.37263
9.48200	-0.48812	-8.73388
9.58200	-0.49469	-9.14937
9.68200	-0.49937	-9.46771
9.78200	-0.50359	-9.75624
9.88200	-0.50812	-10.03313
9.98200	-0.51359	-10.35353
10.08200	-0.52016	-10.78299
10.15600	-0.52797	-11.28800
10.25600	-0.53188	-11.65535
10.35600	-0.53484	-11.79817
10.45600	-0.53953	-12.11753
10.55600	-0.54453	-12.44870
10.65600	-0.55047	-12.84925
10.75600	-0.55531	-13.20464
10.85600	-0.55938	-13.47701
10.95600	-0.56359	-13.75099
11.05600	-0.56828	-14.04559
11.15600	-0.57375	-14.40528
11.25600	-0.58047	-14.82286
11.35600	-0.58625	-15.29734
11.45600	-0.59047	-15.55285
11.55600	-0.59516	-15.86329
11.65600	-0.60047	-16.20667
11.75600	-0.60687	-16.62082
11.85600	-0.61203	-17.02223
11.95600	-0.61609	-17.27837
12.05600	-0.62031	-17.55413
12.15600	-0.62500	-17.85658
12.25600	-0.63094	-18.23802
12.35600	-0.63875	-18.74319
12.45600	-0.64391	-19.20859
12.55600	-0.64750	-19.41692
12.65600	-0.65219	-19.70866
12.75600	-0.65719	-20.05786
12.85600	-0.66375	-20.48402
12.95600	-0.66891	-20.87863
13.05600	-0.67313	-21.16431
13.15600	-0.67750	-21.46638
13.25600	-0.68219	-21.76236
13.35600	-0.68734	-22.10378
13.45600	-0.69313	-22.47381
13.55600	-0.69953	-22.95147
13.65600	-0.70359	-23.22645
13.75600	-0.70797	-23.50908
13.85600	-0.71312	-23.84352
13.95600	-0.71984	-24.27338
14.05600	-0.72563	-24.70401
14.15600	-0.72984	-24.99240
14.25600	-0.73422	-25.26377
14.35600	-0.73906	-25.56418
14.45600	-0.74437	-25.90766
14.55600	-0.75031	-26.28621
14.65600	-0.75578	-26.70598
14.75600	-0.76016	-26.96838
14.85600	-0.76500	-27.29619
14.95600	-0.77047	-27.62948
15.05600	-0.77766	-28.08552
15.15600	-0.78297	-28.51277
15.25600	-0.78703	-28.75540
15.35600	-0.79125	-29.02963
15.45600	-0.79563	-29.32378
15.55600	-0.80078	-29.66343
15.65600	-0.80703	-30.05271
15.75600	-0.81312	-30.53321
15.85600	-0.81703	-30.75507
15.95600	-0.82141	-31.03870
16.05600	-0.82656	-31.36140
16.15600	-0.83328	-31.78218
16.25600	-0.83906	-32.22920
16.35600	-0.84344	-32.51055
16.45600	-0.84781	-32.79253
16.55600	-0.85281	-33.13217
16.65600	-0.85828	-33.48950
16.75600	-0.86453	-33.86705
16.85600	-0.87000	-34.29923
16.95600	-0.87391	-34.51901
17.05600	-0.87828	-34.80264
17.15600	-0.88313	-35.11098
17.25600	-0.88922	-35.51124
17.35600	-0.89531	-35.94972
17.45600	-0.89984	-36.24026
17.55600	-0.90422	-36.50491
17.65600	-0.90906	-36.79322
17.75600	-0.91453	-37.14829
17.85600	-0.92047	-37.52969
17.95600	-0.92703	-38.01993
18.05600	-0.93063	-38.24915
18.15600	-0.93469	-38.47761
18.25600	-0.93938	-38.77722
18.35600	-0.94531	-39.14705
18.45600	-0.95203	-39.60722
18.55600	-0.95672	-39.89835
18.65600	-0.96094	-40.15776
18.75600	-0.96547	-40.42946
18.85600	-0.97094	-40.76117
18.95600	-0.97797	-41.21066
19.02600	-0.98484	-41.72247
19.12600	-0.98797	-41.97888
19.22600	-0.99172	-42.17151
19.32600	-0.99656	-42.48063
19.42600	-1.00234	-42.83992
19.52600	-1.00828	-43.27183
19.62600	-1.01250	-43.56021
19.72600	-1.01672	-43.82233
19.82600	-1.02125	-44.12335
19.92600	-1.02656	-44.47843
20.02600	-1.03250	-44.85967
20.12000	-1.03953	-45.36824
20.22000	-1.04328	-45.63062
20.32000	-1.04719	-45.85185
20.42000	-1.05172	-46.13632
20.52000	-1.05719	-46.48975
20.62000	-1.06406	-46.98626
20.72000	-1.06891	-47.32903
20.82000	-1.07313	-47.58622
20.92000	-1.07781	-47.88794
21.02000	-1.08328	-48.23591
21.12000	-1.08859	-48.58510
21.22000	-1.09547	-49.07959
21.32000	-1.09953	-49.37129
21.42000	-1.10391	-49.62666
21.52000	-1.10906	-49.97242
21.62000	-1.11484	-50.34902
21.71600	-1.12188	-50.85595
21.81600	-1.12625	-51.16117
21.91600	-1.12984	-51.36609
22.01600	-1.13422	-51.65286
22.11600	-1.13906	-51.96938
22.21600	-1.14438	-52.33459
22.31600	-1.15188	-52.82610
22.41600	-1.15625	-53.17038
22.51600	-1.16047	-53.41407
22.61600	-1.16531	-53.72118
22.71600	-1.17094	-54.09035
22.81600	-1.17813	-54.59358
22.91600	-1.18281	-54.95586
23.01600	-1.18688	-55.19483
23.11600	-1.19156	-55.49172
23.21600	-1.19672	-55.83584
23.31600	-1.20219	-56.22095
23.41600	-1.20906	-56.68063
23.51600	-1.21281	-56.95569
23.61600	-1.21688	-57.18755
23.71600	-1.22156	-57.48738
23.81600	-1.22687	-57.83955
23.91600	-1.23438	-58.34738
24.01600	-1.23984	-58.78032
24.11600	-1.24375	-59.01869
24.21600	-1.24812	-59.28381
24.31600	-1.25297	-59.58524
24.41600	-1.25828	-59.95148
24.51600	-1.26500	-60.41132
24.61600	-1.26937	-60.73910
24.71600	-1.27375	-61.00562
24.81600	-1.27844	-61.30910
24.91600	-1.28422	-61.66233
25.01600	-1.29141	-62.14578
25.11600	-1.29609	-62.51228
25.21600	-1.30000	-62.74265
25.31600	-1.30438	-63.02083
25.41600	-1.30953	-63.35928
25.51600	-1.31531	-63.73820
25.61000	-1.32266	-64.24233
25.71000	-1.32688	-64.58277
25.81000	-1.33094	-64.79761
25.91000	-1.33578	-65.10132
26.01000	-1.34156	-65.47250
26.11000	-1.34828	-65.97313
26.21000	-1.35281	-66.29389
26.31000	-1.35688	-66.56396
26.41000	-1.36141	-66.84184
26.51000	-1.36656	-67.18653
26.61000	-1.37188	-67.54852
26.71000	-1.37906	-68.05036
26.81000	-1.38297	-68.34504
26.91000	-1.38734	-68.61290
27.01000	-1.39234	-68.93853
27.11000	-1.39844	-69.35503
27.20200	-1.40531	-69.86686
27.30200	-1.41016	-70.24080
27.40200	-1.41375	-70.44522
27.50200	-1.41797	-70.72791
27.60200	-1.42250	-71.04194
27.70200	-1.42750	-71.38508
27.80200	-1.43391	-71.80312
27.90200	-1.43875	-72.18973
28.00200	-1.44281	-72.45336
28.10200	-1.44750	-72.75323
28.20200	-1.45297	-73.11396
28.30200	-1.45984	-73.55886
28.40200	-1.46609	-74.03756
28.50200	-1.47047	-74.34116
28.60200	-1.47484	-74.63223
28.70200	-1.48000	-74.98679
28.80200	-1.48547	-75.37594
28.90200	-1.49250	-75.86674
29.00200	-1.49625	-76.15344
29.10200	-1.49984	-76.37236
29.20200	-1.50438	-76.65808
29.30200	-1.50953	-77.00201
29.40200	-1.51578	-77.43286
29.50200	-1.52156	-77.89179
29.60200	-1.52578	-78.17362
29.70200	-1.53016	-78.43504
29.80200	-1.53516	-78.74825
29.90200	-1.54094	-79.12990
30.00200	-1.54797	-79.58808
30.10200	-1.55297	-80.00499
30.20200	-1.55672	-80.22571
30.30200	-1.56125	-80.49458
30.40200	-1.56641	-80.82625
30.50200	-1.57328	-81.27259
30.60200	-1.57891	-81.70117
30.70200	-1.58297	-81.94472
30.80200	-1.58734	-82.20927
30.90200	-1.59234	-82.52542
31.00200	-1.59781	-82.89736
31.10200	-1.60484	-83.33308
31.20200	-1.61016	-83.79573
31.30200	-1.61391	-83.98955
31.40200	-1.61828	-84.26452
31.50200	-1.62328	-84.56643
31.60200	-1.62953	-84.96101
31.70200	-1.63547	-85.39987
31.80200	-1.63984	-85.69433
31.90200	-1.64406	-85.94486
32.00200	-1.64906	-86.26422
32.10200	-1.65469	-86.62269
32.20200	-1.66219	-87.08812
32.30200	-1.66672	-87.48467
32.40200	-1.67047	-87.66732
32.50200	-1.67516	-87.96863
32.60200	-1.68016	-88.27710
32.70200	-1.68656	-88.65911
32.80200	-1.69219	-89.09410
32.90200	-1.69672	-89.38484
33.00200	-1.70125	-89.67287
33.10200	-1.70609	-89.98138
33.20200	-1.71156	-90.31590
33.30200	-1.71938	-90.80542
33.40200	-1.72375	-91.20988
33.50200	-1.72734	-91.40043
33.60200	-1.73188	-91.67718
33.70200	-1.73703	-92.00965
33.80200	-1.74375	-92.43631
33.90200	-1.74875	-92.82467
34.00200	-1.75297	-93.09008
34.10200	-1.75766	-93.38775
34.20200	-1.76250	-93.69461
34.30200	-1.76781	-94.04623
34.40200	-1.77516	-94.48821
34.50200	-1.78016	-94.91012
34.60200	-1.78391	-95.10092
34.70200	-1.78828	-95.37618
34.80200	-1.79344	-95.69355
34.90200	-1.80094	-96.14819
34.98600	-1.80672	-96.64991
35.08600	-1.81047	-96.88019
35.18600	-1.81484	-97.14270
35.28600	-1.82016	-97.48943
35.38600	-1.82547	-97.86052
35.48600	-1.83172	-98.28012
35.58600	-1.83625	-98.63158
35.68600	-1.83984	-98.83822
35.78600	-1.84469	-99.12907
35.88600	-1.85016	-99.51727
35.98600	-1.85750	-99.99291
36.08000	-1.86328	-100.49656
36.18000	-1.86656	-100.68864
36.28000	-1.87031	-100.89897
36.38000	-1.87469	-101.18546
36.48000	-1.87984	-101.52749
36.58000	-1.88625	-101.94615
36.66400	-1.89250	-102.45091
36.76400	-1.89641	-102.72396
36.86400	-1.90078	-102.98339
36.96400	-1.90609	-103.32406
37.06400	-1.91219	-103.74416
37.16400	-1.91812	-104.18707
37.26400	-1.92234	-104.47393
37.36400	-1.92656	-104.73426
37.46400	-1.93094	-105.02771
37.56400	-1.93578	-105.35261
37.66400	-1.94156	-105.73753
37.74800	-1.94859	-106.24874
37.84800	-1.95297	-106.60519
37.94800	-1.95687	-106.80195
38.04800	-1.96156	-107.11297
38.14800	-1.96750	-107.50619
38.24000	-1.97391	-108.01212
38.34000	-1.97828	-108.31782
38.44000	-1.98234	-108.57780
38.54000	-1.98672	-108.85212
38.64000	-1.99188	-109.18826
38.74000	-1.99719	-109.56343
38.83200	-2.00437	-110.06717
38.93200	-2.00906	-110.44864
39.03200	-2.01297	-110.70171
39.13200	-2.01766	-110.99338
39.23200	-2.02344	-111.38079
39.33200	-2.03000	-111.88127
39.43200	-2.03422	-112.18748
39.53200	-2.03812	-112.43097
39.63200	-2.04266	-112.71591
39.73200	-2.04781	-113.06268
39.83200	-2.05375	-113.45609
39.92400	-2.06078	-113.96783
40.02400	-2.06500	-114.32654
40.12400	-2.06906	-114.56596
40.22400	-2.07375	-114.86487
40.32400	-2.07875	-115.19577
40.42400	-2.08484	-115.61155
40.52400	-2.09031	-116.02044
40.62400	-2.09453	-116.29577
40.72400	-2.09891	-116.57623
40.82400	-2.10406	-116.90930
40.92400	-2.11000	-117.32232
41.01800	-2.11750	-117.83168
41.11800	-2.12172	-118.20112
41.21800	-2.12531	-118.39882
41.31800	-2.12969	-118.68189
41.41800	-2.13500	-119.01355
41.51800	-2.14203	-119.50527
41.61800	-2.14734	-119.92147
41.71800	-2.15141	-120.19943
41.81800	-2.15594	-120.47859
41.91800	-2.16094	-120.81857
42.01800	-2.16594	-121.14262
42.11800	-2.17250	-121.55662
42.21200	-2.17844	-122.06249
42.31200	-2.18234	-122.31162
42.41200	-2.18672	-122.58972
42.51200	-2.19188	-122.91981
42.61200	-2.19875	-123.37092
42.71200	-2.20406	-123.79654
42.81200	-2.20781	-124.03240
42.91200	-2.21203	-124.30564
43.01200	-2.21688	-124.61996
43.11200	-2.22266	-125.01781
43.21200	-2.22953	-125.46238
43.30600	-2.23500	-125.96367
43.40600	-2.23859	-126.16284
43.50600	-2.24313	-126.43863
43.60600	-2.24813	-126.76564
43.70600	-2.25422	-127.15338
43.80600	-2.26000	-127.59353
43.90600	-2.26484	-127.93829
44.00600	-2.26953	-128.25982
44.10600	-2.27453	-128.61507
44.20600	-2.28000	-128.99812
44.30600	-2.28734	-129.49935
44.40600	-2.29141	-129.85039
44.50600	-2.29484	-130.03166
44.60600	-2.29938	-130.31453
44.70600	-2.30469	-130.68621
44.80600	-2.31156	-131.15828
44.90600	-2.31734	-131.65735
45.00600	-2.32141	-131.93993
45.10600	-2.32578	-132.22349
45.20600	-2.33094	-132.57931
45.30600	-2.33609	-132.93377
45.40600	-2.34266	-133.35045
45.50600	-2.34766	-133.80270
45.60600	-2.35156	-134.04448
45.70600	-2.35609	-134.33513
45.80600	-2.36109	-134.68112
45.90600	-2.36781	-135.11898
46.00600	-2.37391	-135.60361
46.10600	-2.37766	-135.84869
46.20600	-2.38172	-136.09815
46.30600	-2.38656	-136.41873
46.40600	-2.39203	-136.79092
46.50600	-2.39922	-137.26577
46.60600	-2.40484	-137.76085
46.70600	-2.40875	-138.00098
46.80600	-2.41359	-138.30502
46.90600	-2.41859	-138.63577
47.00600	-2.42500	-139.05717
47.10600	-2.43016	-139.47313
47.20600	-2.43422	-139.72633
47.30600	-2.43859	-140.00347
47.40600	-2.44344	-140.31941
47.50600	-2.44906	-140.70742
47.60600	-2.45625	-141.16335
47.70600	-2.46172	-141.62643
47.80600	-2.46531	-141.83329
47.90600	-2.46953	-142.09221
48.00600	-2.47453	-142.41828
48.10600	-2.48016	-142.80401
48.20600	-2.48688	-143.29997
48.30600	-2.49156	-143.61842
48.40600	-2.49594	-143.89601
48.50600	-2.50078	-144.18723
48.60600	-2.50594	-144.53138
48.70600	-2.51250	-144.93681
48.80600	-2.51813	-145.41109
48.90600	-2.52172	-145.62821
49.00600	-2.52594	-145.87663
49.10600	-2.53078	-146.17744
49.20600	-2.53703	-146.56822
49.29600	-2.54375	-147.07237
49.39600	-2.54781	-147.34463
49.49600	-2.55188	-147.58191
49.59600	-2.55672	-147.88866
49.69600	-2.56234	-148.24910
49.79600	-2.56938	-148.69601
49.88200	-2.57500	-149.19874
49.98200	-2.57813	-149.36748
50.08200	-2.58203	-149.57602
50.18200	-2.58656	-149.84900
50.28200	-2.59188	-150.16450
50.38200	-2.59891	-150.66515
50.48200	-2.60375	-150.99953
50.58200	-2.60797	-151.27334
50.68200	-2.61313	-151.58799
50.78200	-2.61922	-151.97273
50.88200	-2.62687	-152.43903
50.98200	-2.63156	-152.88369
51.08200	-2.63469	-153.04326
51.18200	-2.63906	-153.30318
51.28200	-2.64437	-153.64669
51.38200	-2.65109	-154.09008
51.46400	-2.65719	-154.59833
51.56400	-2.66094	-154.85525
51.66400	-2.66484	-155.07394
51.76400	-2.66938	-155.41084
51.86400	-2.67406	-155.72213
51.96400	-2.67922	-156.07251
52.06400	-2.68672	-156.57973
52.16400	-2.69094	-156.92626
52.26400	-2.69516	-157.18481
52.36400	-2.70000	-157.51190
52.46400	-2.70609	-157.91050
52.56400	-2.71266	-158.39356
52.66400	-2.71656	-158.65597
52.76400	-2.72063	-158.89925
52.86400	-2.72531	-159.21015
52.96400	-2.73047	-159.55131
53.06400	-2.73609	-159.94883
53.16200	-2.74344	-160.45845
53.26200	-2.74750	-160.76697
53.36200	-2.75156	-160.99697
53.46200	-2.75594	-161.27014
53.56200	-2.76125	-161.62354
53.66200	-2.76844	-162.12308
53.76200	-2.77328	-162.50719
53.86200	-2.77734	-162.75349
53.96200	-2.78172	-163.03147
54.06200	-2.78703	-163.36018
54.16200	-2.79328	-163.78064
54.26200	-2.80031	-164.27334
54.36200	-2.80453	-164.60556
54.46200	-2.80844	-164.83389
54.56200	-2.81328	-165.14978
54.66200	-2.81906	-165.54619
54.76200	-2.82609	-166.05139
54.86200	-2.83063	-166.37185
54.96200	-2.83453	-166.60801
55.06200	-2.83875	-166.86596
55.16200	-2.84359	-167.18344
55.26200	-2.84891	-167.53650
55.36200	-2.85609	-168.01061
55.46200	-2.86109	-168.44833
55.56200	-2.86516	-168.67836
55.66200	-2.87016	-168.97745
55.76200	-2.87578	-169.34814
55.86200	-2.88250	-169.81280
55.96200	-2.88688	-170.14159
56.06200	-2.89109	-170.40515
56.16200	-2.89563	-170.70125
56.26200	-2.90063	-171.03107
56.36200	-2.90594	-171.38775
56.46000	-2.91359	-171.89988
56.56000	-2.91781	-172.24503
56.66000	-2.92156	-172.45203
56.76000	-2.92609	-172.73767
56.86000	-2.93156	-173.08888
56.96000	-2.93875	-173.58918
57.06000	-2.94375	-173.97876
57.16000	-2.94797	-174.24192
57.26000	-2.95266	-174.52689
57.36000	-2.95734	-174.82828
57.46000	-2.96297	-175.19318
57.54800	-2.97031	-175.69642
57.64800	-2.97422	-176.04198
57.74800	-2.97813	-176.25809
57.84800	-2.98297	-176.57159
57.94800	-2.98812	-176.90913
58.04800	-2.99563	-177.41120
58.14800	-2.99969	-177.74403
58.24800	-3.00359	-177.96530
58.34800	-3.00813	-178.25478
58.44800	-3.01297	-178.55656
58.54800	-3.01859	-178.92900
58.64200	-3.02641	-179.43883
58.74200	-3.03141	-179.90372
58.84200	-3.03516	-180.11552
58.94200	-3.03969	-180.40283
59.04200	-3.04500	-180.72695
59.14200	-3.05187	-181.20770
59.24200	-3.05656	-181.57755
59.34200	-3.06047	-181.81188
59.44200	-3.06484	-182.09577
59.54200	-3.07016	-182.44669
59.64200	-3.07609	-182.86377
59.74200	-3.08312	-183.35468
59.84200	-3.08734	-183.67989
59.94200	-3.09156	-183.92971
60.04200	-3.09656	-184.26819
60.14200	-3.10250	-184.65629
60.23200	-3.10953	-185.16256
60.33200	-3.11406	-185.56947
60.43200	-3.11734	-185.76702
60.53200	-3.12125	-186.00559
60.63200	-3.12562	-186.31826
60.73200	-3.13094	-186.67845
60.83200	-3.13797	-187.14432
60.93200	-3.14375	-187.64056
61.03200	-3.14766	-187.88891
61.13200	-3.15203	-188.18951
61.23200	-3.15688	-188.50873
61.33200	-3.16313	-188.92466
61.43200	-3.16922	-189.38580
61.53200	-3.17375	-189.69040
61.63200	-3.17828	-189.98829
61.73200	-3.18313	-190.31250
61.83200	-3.18828	-190.67711
61.93200	-3.19500	-191.10148
62.03200	-3.20047	-191.55569
62.13200	-3.20406	-191.78338
62.23200	-3.20859	-192.05321
62.33200	-3.21359	-192.37812
62.43200	-3.22031	-192.80687
62.53200	-3.22578	-193.25818
62.63200	-3.23031	-193.53645
62.73200	-3.23453	-193.81227
62.83200	-3.23969	-194.14230
62.93200	-3.24484	-194.50332
63.03200	-3.25141	-194.90162
63.13200	-3.25719	-195.36927
63.23200	-3.26125	-195.62261
63.33200	-3.26594	-195.91045
63.43200	-3.27125	-196.26190
63.53200	-3.27828	-196.72598
63.63200	-3.28313	-197.13347
63.73200	-3.28672	-197.34012
63.83200	-3.29094	-197.58576
63.93200	-3.29563	-197.87501
64.03200	-3.30125	-198.22773
64.13200	-3.30828	-198.66721
64.23200	-3.31359	-199.14764
64.33200	-3.31750	-199.36304
64.43200	-3.32219	-199.63789
64.53200	-3.32734	-199.97123
64.63200	-3.33344	-200.36122
64.73200	-3.33938	-200.80085
64.83200	-3.34375	-201.08758
64.93200	-3.34781	-201.33846
65.03200	-3.35234	-201.59715
65.13200	-3.35781	-201.93818
65.23200	-3.36547	-202.37882
65.31600	-3.37078	-202.88390
65.41600	-3.37406	-203.06872
65.51600	-3.37813	-203.29949
65.61600	-3.38312	-203.60257
65.71600	-3.38922	-203.98057
65.81600	-3.39516	-204.44183
65.91600	-3.39922	-204.68597
66.01600	-3.40344	-204.94558
66.11600	-3.40813	-205.22214
66.21600	-3.41312	-205.52053
66.31600	-3.41875	-205.87076
66.41400	-3.42672	-206.38065
66.51400	-3.43109	-206.73375
66.61400	-3.43531	-206.97005
66.71400	-3.44031	-207.28245
66.81400	-3.44688	-207.65600
66.91400	-3.45313	-208.15825
67.01400	-3.45656	-208.33544
67.11400	-3.46047	-208.56854
67.21400	-3.46516	-208.85451
67.31400	-3.47078	-209.18974
67.41400	-3.47703	-209.59589
67.49400	-3.48422	-210.10770
67.59400	-3.48781	-210.39008
67.69400	-3.49156	-210.57622
67.79400	-3.49609	-210.85310
67.89400	-3.50172	-211.22082
67.99000	-3.50875	-211.72605
68.09000	-3.51266	-211.99524
68.19000	-3.51641	-212.19392
68.29000	-3.52078	-212.46384
68.39000	-3.52609	-212.79858
68.49000	-3.53234	-213.20811
68.57800	-3.53938	-213.71417
68.67800	-3.54312	-214.00705
68.77800	-3.54703	-214.22051
68.87800	-3.55188	-214.51060
68.97800	-3.55750	-214.86327
69.07400	-3.56453	-215.36502
69.17400	-3.56938	-215.72705
69.27400	-3.57312	-215.94979
69.37400	-3.57719	-216.18927
69.47400	-3.58188	-216.48827
69.57400	-3.58750	-216.86086
69.66800	-3.59500	-217.36649
69.76800	-3.59906	-217.71154
69.86800	-3.60344	-218.02942
69.96800	-3.60813	-218.34806
70.06800	-3.61359	-218.67438
70.16000	-3.62078	-219.18358
70.26000	-3.62500	-219.52488
70.36000	-3.62891	-219.74634
70.46000	-3.63344	-220.02983
70.56000	-3.63828	-220.33662
70.66000	-3.64375	-220.68428
70.76000	-3.65109	-221.16856
70.86000	-3.65547	-221.53766
70.96000	-3.65938	-221.72861
71.06000	-3.66375	-222.00130
71.16000	-3.66891	-222.33009
71.26000	-3.67609	-222.78075
71.36000	-3.68219	-223.28128
71.46000	-3.68609	-223.53524
71.56000	-3.69031	-223.77238
71.66000	-3.69531	-224.07849
71.76000	-3.70062	-224.41921
71.86000	-3.70719	-224.85292
71.96000	-3.71234	-225.26135
72.06000	-3.71641	-225.50735
72.16000	-3.72125	-225.80810
72.26000	-3.72672	-226.15001
72.36000	-3.73328	-226.58183
72.46000	-3.73844	-226.96239
72.56000	-3.74234	-227.19735
72.66000	-3.74656	-227.45432
72.76000	-3.75109	-227.74808
72.86000	-3.75656	-228.08847
72.96000	-3.76438	-228.56209
73.06000	-3.76984	-229.06031
73.16000	-3.77344	-229.24179
73.26000	-3.77797	-229.51569
73.36000	-3.78359	-229.86798
73.46000	-3.79000	-230.30478
73.56000	-3.79484	-230.66461
73.66000	-3.79891	-230.90136
73.76000	-3.80328	-231.16608
73.86000	-3.80844	-231.48480
73.96000	-3.81391	-231.84244
74.06000	-3.82172	-232.31035
74.16000	-3.82672	-232.75755
74.26000	-3.83016	-232.93060
74.36000	-3.83453	-233.19812
74.46000	-3.84000	-233.55272
74.56000	-3.84750	-234.04846
74.66000	-3.85266	-234.47581
74.76000	-3.85641	-234.67892
74.86000	-3.86047	-234.91757
74.96000	-3.86531	-235.19821
75.06000	-3.87047	-235.55730
75.16000	-3.87766	-236.02566
75.26000	-3.88266	-236.44538
75.36000	-3.88687	-236.68347
75.46000	-3.89156	-236.97689
75.56000	-3.89703	-237.32774
75.66000	-3.90375	-237.78813
75.76000	-3.90875	-238.16065
75.86000	-3.91281	-238.40332
75.96000	-3.91719	-238.68558
76.06000	-3.92234	-239.01358
76.16000	-3.92781	-239.39189
76.25600	-3.93531	-239.89229
76.35600	-3.93969	-240.28794
76.45600	-3.94344	-240.50176
76.55600	-3.94813	-240.77989
76.65600	-3.95344	-241.12239
76.75600	-3.95969	-241.57359
76.85600	-3.96484	-241.96470
76.95600	-3.96922	-242.26241
77.05600	-3.97359	-242.52892
77.15600	-3.97844	-242.84424
77.25600	-3.98391	-243.19622
77.35600	-3.99047	-243.62956
77.45600	-3.99500	-244.00848
77.55600	-3.99891	-244.22686
77.65600	-4.00328	-244.50232
77.75600	-4.00859	-244.83034
77.85600	-4.01594	-245.27864
77.94400	-4.02188	-245.77872
78.04400	-4.02578	-246.03745
78.14400	-4.03000	-246.26896
78.24400	-4.03438	-246.54280
78.34400	-4.03938	-246.85687
78.44400	-4.04547	-247.25264
78.54400	-4.05203	-247.73467
78.64400	-4.05578	-247.98390
78.74400	-4.06016	-248.22365
78.84400	-4.06531	-248.52839
78.94400	-4.07156	-248.88209
79.04400	-4.07750	-249.32030
79.14400	-4.08156	-249.55869
79.24400	-4.08609	-249.82309
79.34400	-4.09094	-250.13062
79.44400	-4.09656	-250.47696
79.54400	-4.10328	-250.87452
79.63400	-4.10969	-251.37803
79.73400	-4.11313	-251.57368
79.83400	-4.11719	-251.79085
79.93400	-4.12187	-252.06757
80.03400	-4.12766	-252.41688
80.13400	-4.13438	-252.90158
80.23400	-4.13875	-253.19293
80.33400	-4.14266	-253.42044
80.43400	-4.14719	-253.67388
80.53400	-4.15250	-254.00153
80.63400	-4.15875	-254.38079
80.73400	-4.16531	-254.86898
80.83400	-4.16906	-255.08785
80.93400	-4.17344	-255.33193
81.03400	-4.17844	-255.63464
81.13400	-4.18484	-256.01092
81.23400	-4.19094	-256.48430
81.33400	-4.19500	-256.72469
81.43400	-4.19953	-256.97783
81.53400	-4.20406	-257.24435
81.63400	-4.20906	-257.54154
81.73400	-4.21500	-257.89681
81.83000	-4.22172	-258.40017
81.93000	-4.22531	-258.61230
82.03000	-4.22953	-258.84008
82.13000	-4.23422	-259.10509
82.23000	-4.24000	-259.44093
82.32800	-4.24719	-259.94152
82.42800	-4.25141	-260.19150
82.52800	-4.25562	-260.43344
82.62800	-4.26031	-260.70583
82.72800	-4.26563	-261.02790
82.82800	-4.27281	-261.42740
82.89600	-4.27938	-261.93395
82.99600	-4.28250	-262.17553
83.09600	-4.28594	-262.32103
83.19600	-4.29047	-262.59381
83.29600	-4.29594	-262.90953
83.39600	-4.30359	-263.40836
83.49600	-4.30781	-263.72814
83.59600	-4.31172	-263.93768
83.69600	-4.31641	-264.21323
83.79600	-4.32156	-264.55110
83.89600	-4.32719	-264.89362
83.99600	-4.33391	-265.33189
84.09600	-4.33797	-265.61147
84.19600	-4.34203	-265.83549
84.29600	-4.34719	-266.13572
84.39600	-4.35297	-266.51248
84.49200	-4.36047	-267.01295
84.59200	-4.36484	-267.36021
84.69200	-4.36844	-267.54218
84.79200	-4.37281	-267.79830
84.89200	-4.37750	-268.07517
84.99200	-4.38281	-268.41903
85.09200	-4.39000	-268.88677
85.19200	-4.39469	-269.23785
85.29200	-4.39875	-269.45364
85.39200	-4.40344	-269.73671
85.49200	-4.40906	-270.06209
85.59200	-4.41625	-270.52939
85.69200	-4.42109	-270.91053
85.79200	-4.42484	-271.12478
85.89200	-4.42922	-271.37685
85.99200	-4.43422	-271.67052
86.09200	-4.43969	-272.01217
86.19200	-4.44797	-272.52242
86.29200	-4.45250	-272.92460
86.39200	-4.45578	-273.08071
86.49200	-4.46031	-273.33823
86.59200	-4.46594	-273.67380
86.69200	-4.47297	-274.14969
86.79200	-4.47766	-274.48350
86.89200	-4.48156	-274.70776
86.99200	-4.48594	-274.96225
87.09200	-4.49109	-275.27699
87.19200	-4.49656	-275.63617
87.29200	-4.50422	-276.12659
87.39200	-4.50844	-276.47334
87.49200	-4.51234	-276.68530
87.59200	-4.51703	-276.96022
87.69200	-4.52219	-277.27658
87.79200	-4.52922	-277.70901
87.89200	-4.53422	-278.08744
87.99200	-4.53781	-278.29483
88.09200	-4.54219	-278.54139
88.19200	-4.54734	-278.86298
88.29200	-4.55313	-279.22487
88.39200	-4.56109	-279.72886
88.49200	-4.56531	-280.07674
88.59200	-4.56906	-280.26339
88.69200	-4.57391	-280.53528
88.79200	-4.57938	-280.86850
88.89200	-4.58609	-281.32874
88.99200	-4.59078	-281.65573
89.09200	-4.59484	-281.88002
89.19200	-4.59922	-282.13832
89.29200	-4.60422	-282.42925
89.39200	-4.60969	-282.77519
89.49200	-4.61719	-283.23629
89.59200	-4.62172	-283.58993
89.69200	-4.62562	-283.78230
89.79200	-4.63016	-284.05660
89.89200	-4.63563	-284.37114
89.99200	-4.64297	-284.83653
90.09200	-4.64797	-285.21988
90.19200	-4.65203	-285.44247
90.29200	-4.65656	-285.70855
90.39200	-4.66109	-285.97742
90.49200	-4.66625	-286.27756
90.59200	-4.67281	-286.66013
90.69200	-4.67859	-287.10473
90.79200	-4.68266	-287.33724
90.89200	-4.68750	-287.62224
90.99200	-4.69312	-287.95514
91.09200	-4.70031	-288.41922
91.19200	-4.70438	-288.70267
91.29200	-4.70813	-288.90264
91.39200	-4.71250	-289.15021
91.49200	-4.71766	-289.45494
91.59200	-4.72313	-289.80571
91.69200	-4.73047	-290.21502
91.79200	-4.73578	-290.66521
91.89200	-4.73938	-290.84304
91.99200	-4.74406	-291.09523
92.09200	-4.74937	-291.41462
92.18800	-4.75734	-291.91956
92.28800	-4.76266	-292.36254
92.38800	-4.76609	-292.55593
92.48800	-4.77047	-292.79196
92.58800	-4.77547	-293.11624
92.68800	-4.78062	-293.44860
92.78800	-4.78828	-293.92529
92.88800	-4.79219	-294.25311
92.98800	-4.79594	-294.45085
93.08800	-4.80078	-294.72178
93.18800	-4.80641	-295.09643
93.28800	-4.81312	-295.55288
93.38800	-4.81797	-295.90461
93.48800	-4.82203	-296.13572
93.58800	-4.82641	-296.39274
93.68800	-4.83109	-296.67589
93.78800	-4.83641	-297.00941
93.88800	-4.84328	-297.44369
93.98800	-4.84828	-297.84605
94.08800	-4.85234	-298.07910
94.18800	-4.85719	-298.35501
94.28800	-4.86266	-298.70027
94.38800	-4.86922	-299.10871
94.48800	-4.87391	-299.46259
94.58800	-4.87797	-299.69868
94.68800	-4.88250	-299.96479
94.78800	-4.88750	-300.25560
94.88800	-4.89297	-300.59060
94.98800	-4.89984	-300.99347
95.08800	-4.90531	-301.40847
95.18800	-4.90906	-301.62656
95.28800	-4.91344	-301.86328
95.38800	-4.91875	-302.16908
95.48800	-4.92594	-302.59210
95.58800	-4.93141	-303.00966
95.68800	-4.93516	-303.21220
95.78800	-4.93953	-303.45854
95.88800	-4.94469	-303.74983
95.98800	-4.95000	-304.07378
96.08800	-4.95672	-304.46315
96.18800	-4.96234	-304.89248
96.28800	-4.96609	-305.08643
96.38800	-4.97063	-305.33397
96.48800	-4.97563	-305.62302
96.58800	-4.98250	-306.01057
96.68800	-4.98813	-306.44003
96.78800	-4.99188	-306.63925
96.88800	-4.99609	-306.85750
96.98800	-5.00109	-307.14282
97.08800	-5.00687	-307.48954
97.18800	-5.01516	-307.98578
97.28800	-5.01969	-308.38895
97.38800	-5.02313	-308.52911
97.48800	-5.02766	-308.77393
97.58800	-5.03297	-309.07360
97.68800	-5.03922	-309.43117
97.78800	-5.04438	-309.82366
97.88800	-5.04828	-310.04497
97.98800	-5.05266	-310.26822
98.08800	-5.05750	-310.55003
98.18800	-5.06266	-310.85050
98.28800	-5.06922	-311.17916
98.38800	-5.07547	-311.66595
98.48800	-5.07891	-311.82843
98.58800	-5.08328	-312.03654
98.68800	-5.08828	-312.33251
98.78800	-5.09531	-312.69673
98.88800	-5.10187	-313.18948
98.98800	-5.10594	-313.40101
99.08800	-5.11063	-313.63106
99.18800	-5.11562	-313.92977
99.28800	-5.12125	-314.26525
99.38800	-5.12953	-314.75681
99.48800	-5.13328	-315.07379
99.58800	-5.13656	-315.20483
99.68800	-5.14109	-315.43678
99.78800	-5.14688	-315.77605
99.87800	-5.15516	-316.28150
99.97800	-5.15891	-316.62524
100.07800	-5.16187	-316.73551
100.17800	-5.16594	-316.94543
100.27800	-5.17078	-317.20841
100.37800	-5.17609	-317.51099
100.47800	-5.18312	-317.89786
100.57800	-5.18922	-318.39925
100.67800	-5.19312	-318.59416
100.77800	-5.19766	-318.83705
100.87800	-5.20250	-319.10685
100.97800	-5.20875	-319.45091
101.07800	-5.21453	-319.88242
101.17800	-5.21859	-320.11265
101.27800	-5.22281	-320.32943
101.37800	-5.22781	-320.61309
101.47800	-5.23297	-320.92717
101.57800	-5.24016	-321.30221
101.67800	-5.24563	-321.74265
101.77800	-5.24922	-321.91804
101.87800	-5.25375	-322.15595
101.97800	-5.25891	-322.46450
102.07800	-5.26563	-322.83437
102.17800	-5.27172	-323.29723
102.27800	-5.27563	-323.50498
102.37800	-5.27984	-323.71637
102.47800	-5.28438	-323.96659
102.57800	-5.28969	-324.27588
102.67800	-5.29594	-324.64045
102.77600	-5.30266	-325.14104
102.87600	-5.30609	-325.30293
102.97600	-5.31031	-325.50347
103.07600	-5.31531	-325.78397
103.17600	-5.32219	-326.15620
103.27600	-5.32828	-326.64031
103.37600	-5.33219	-326.84323
103.47600	-5.33641	-327.06326
103.57600	-5.34109	-327.32120
103.67600	-5.34641	-327.63061
103.77600	-5.35234	-327.96925
103.86200	-5.35953	-328.46984
103.96200	-5.36297	-328.68230
104.06200	-5.36672	-328.85310
104.16200	-5.37156	-329.12266
104.26200	-5.37734	-329.44146
104.36200	-5.38453	-329.93138
104.46200	-5.38828	-330.16446
104.56200	-5.39234	-330.36572
104.66200	-5.39703	-330.61767
104.76200	-5.40250	-330.93125
104.86200	-5.40859	-331.29081
104.95800	-5.41578	-331.79498
105.05800	-5.41937	-332.01140
105.15800	-5.42344	-332.20932
105.25800	-5.42828	-332.47375
105.35801	-5.43484	-332.84095
105.45801	-5.44109	-333.31147
105.55801	-5.44484	-333.50933
105.65801	-5.44875	-333.68739
105.75801	-5.45328	-333.93705
105.85801	-5.45859	-334.23933
105.95801	-5.46516	-334.61732
106.04601	-5.47187	-335.12262
106.14601	-5.47531	-335.30989
106.24601	-5.47937	-335.50608
106.34601	-5.48422	-335.75889
106.44601	-5.49016	-336.10064
106.54601	-5.49750	-336.60650
106.64601	-5.50141	-336.84051
106.74601	-5.50547	-337.03074
106.84601	-5.51000	-337.28895
106.94601	-5.51484	-337.55499
107.04601	-5.52047	-337.87671
107.13801	-5.52828	-338.38308
107.23801	-5.53203	-338.64143
107.33801	-5.53578	-338.82126
107.43801	-5.54063	-339.07947
107.53801	-5.54656	-339.41749
107.63601	-5.55422	-339.91787
107.73601	-5.55828	-340.20057
107.83601	-5.56203	-340.38606
107.93601	-5.56656	-340.63348
108.03601	-5.57188	-340.94551
108.13601	-5.57750	-341.29134
108.23601	-5.58500	-341.76779
108.33601	-5.58891	-342.03717
108.43601	-5.59297	-342.23953
108.53601	-5.59781	-342.50909
108.63601	-5.60375	-342.86186
108.73601	-5.61094	-343.35944
108.83601	-5.61484	-343.60778
108.93601	-5.61859	-343.79524
109.03601	-5.62328	-344.05208
109.13601	-5.62859	-344.38166
109.23601	-5.63469	-344.74027
109.32201	-5.64188	-345.24706
109.42201	-5.64531	-345.49978
109.52201	-5.64891	-345.65368
109.62201	-5.65344	-345.92023
109.72201	-5.65859	-346.21000
109.82201	-5.66500	-346.60637
109.92201	-5.67031	-346.99798
110.02201	-5.67453	-347.22614
110.12201	-5.67906	-347.47994
110.22201	-5.68406	-347.77170
110.32201	-5.68953	-348.09503
110.42201	-5.69688	-348.52356
110.52201	-5.70125	-348.87701
110.62201	-5.70484	-349.03196
110.72201	-5.70922	-349.27383
110.82201	-5.71438	-349.56029
110.92201	-5.72188	-349.98479
111.02201	-5.72719	-350.39607
111.12201	-5.73125	-350.61130
111.22201	-5.73563	-350.82710
111.32201	-5.74078	-351.11094
111.42201	-5.74609	-351.43620
111.52201	-5.75391	-351.90353
111.62201	-5.75828	-352.21857
111.72201	-5.76203	-352.38865
111.82201	-5.76672	-352.63079
111.92201	-5.77172	-352.91040
112.02201	-5.77891	-353.31365
112.12201	-5.78391	-353.66821
112.22201	-5.78766	-353.84804
112.32201	-5.79188	-354.04763
112.42201	-5.79672	-354.30950
112.52201	-5.80219	-354.60815
112.62201	-5.80984	-355.04556
112.72201	-5.81484	-355.42470
112.82201	-5.81891	-355.60605
112.92201	-5.82375	-355.86554
113.02201	-5.82906	-356.14705
113.12201	-5.83609	-356.53785
113.22201	-5.84094	-356.86934
113.32201	-5.84484	-357.05158
113.42201	-5.84922	-357.28842
113.52201	-5.85438	-357.57411
113.62201	-5.86016	-357.89168
113.72201	-5.86828	-358.37281
113.82201	-5.87172	-358.61543
113.92201	-5.87531	-358.75753
114.02201	-5.87969	-358.97550
114.12201	-5.88484	-359.24941
114.22201	-5.89172	-359.62948
114.32201	-5.89719	-360.01602
114.42201	-5.90109	-360.20258
114.52201	-5.90547	-360.39916
114.62201	-5.91000	-360.62860
114.72201	-5.91484	-360.86160
114.82201	-5.92078	-361.16531
114.92201	-5.92797	-361.63118
115.02201	-5.93188	-361.82666
115.12201	-5.93625	-362.01769
115.22201	-5.94141	-362.26881
115.32201	-5.94953	-362.66163
115.42201	-5.95453	-363.04462
115.52201	-5.95828	-363.19318
115.62201	-5.96266	-363.40836
115.72201	-5.96781	-363.67053
115.82201	-5.97391	-364.01492
115.92001	-5.98359	-364.51688
116.02001	-5.98750	-364.91168
116.12001	-5.99000	-364.95340
116.22001	-5.99437	-365.14354
116.32001	-5.99969	-365.44296
116.42001	-6.00703	-365.86869
116.52001	-6.01125	-366.15777
116.62001	-6.01500	-366.32758
116.72001	-6.01953	-366.54842
116.82001	-6.02438	-366.82332
116.92001	-6.02984	-367.12483
117.02001	-6.03703	-367.50138
117.12001	-6.04219	-367.88499
117.22001	-6.04594	-368.04861
117.32001	-6.05047	-368.28077
117.42001	-6.05594	-368.57885
117.52001	-6.06344	-369.00228
117.62001	-6.06844	-369.36495
117.72001	-6.07219	-369.53571
117.82001	-6.07656	-369.76257
117.92001	-6.08156	-370.02364
118.02001	-6.08688	-370.33242
118.12001	-6.09438	-370.73907
118.22001	-6.09859	-371.05596
118.32001	-6.10234	-371.22390
118.42001	-6.10703	-371.45296
118.52001	-6.11234	-371.74216
118.62001	-6.11938	-372.14193
118.72001	-6.12453	-372.51368
118.82001	-6.12844	-372.68892
118.92001	-6.13266	-372.90183
119.02001	-6.13766	-373.16388
119.12001	-6.14328	-373.48786
119.22001	-6.15156	-373.95266
119.32001	-6.15594	-374.31091
119.42001	-6.15922	-374.43021
119.52001	-6.16359	-374.62807
119.62001	-6.16844	-374.87826
119.72001	-6.17516	-375.22921
119.82001	-6.18125	-375.67350
119.92001	-6.18547	-375.88635
120.02001	-6.18984	-376.11094
120.12001	-6.19516	-376.38798
120.22001	-6.20063	-376.69438
120.32001	-6.20766	-377.09266
120.42001	-6.21250	-377.43628
120.52001	-6.21594	-377.58192
120.62001	-6.22047	-377.79623
120.72001	-6.22578	-378.09384
120.82001	-6.23281	-378.47772
120.92001	-6.23922	-378.94499
121.02001	-6.24250	-379.09266
121.12001	-6.24641	-379.25872
121.22001	-6.25141	-379.50942
121.32001	-6.25688	-379.82357
121.42001	-6.26422	-380.21705
121.52001	-6.26969	-380.66211
121.62001	-6.27313	-380.79041
121.72001	-6.27766	-381.02114
121.82001	-6.28266	-381.28367
121.92001	-6.28938	-381.63677
122.02001	-6.29531	-382.06097
122.12001	-6.29891	-382.24250
122.22001	-6.30328	-382.45004
122.32001	-6.30828	-382.71481
122.42001	-6.31375	-383.02141
122.52001	-6.32047	-383.36289
122.62001	-6.32562	-383.75533
122.72001	-6.32922	-383.90079
122.82001	-6.33375	-384.12073
122.92001	-6.33906	-384.39304
123.02001	-6.34656	-384.78994
123.12001	-6.35203	-385.22714
123.22001	-6.35578	-385.39362
123.32001	-6.36031	-385.60337
123.42001	-6.36531	-385.87970
123.52001	-6.37047	-386.15930
123.62001	-6.37797	-386.56247
123.72001	-6.38281	-386.95049
123.82001	-6.38656	-387.08758
123.92001	-6.39125	-387.32409
124.02001	-6.39656	-387.60424
124.12001	-6.40422	-388.04436
124.22001	-6.40891	-388.42097
124.32001	-6.41250	-388.56199
124.42001	-6.41656	-388.76465
124.52001	-6.42125	-389.00360
124.62001	-6.42656	-389.29254
124.72001	-6.43406	-389.65911
124.82001	-6.43984	-390.13922
124.92001	-6.44375	-390.32015
125.02001	-6.44844	-390.55476
125.12001	-6.45359	-390.84083
125.22001	-6.46094	-391.25818
125.32001	-6.46578	-391.63736
125.42001	-6.46937	-391.78714
125.52001	-6.47344	-391.98214
125.62001	-6.47797	-392.23158
125.72001	-6.48313	-392.50708
125.82001	-6.49016	-392.87770
125.92001	-6.49578	-393.31019
126.02001	-6.49969	-393.49961
126.12001	-6.50438	-393.73681
126.22001	-6.50969	-394.02705
126.32001	-6.51625	-394.40301
126.42001	-6.52156	-394.75638
126.52001	-6.52547	-394.94455
126.62001	-6.52969	-395.16112
126.72001	-6.53438	-395.38831
126.82001	-6.53953	-395.67214
126.92001	-6.54578	-396.01243
127.02001	-6.55313	-396.50911
127.12001	-6.55672	-396.68149
127.22001	-6.56109	-396.87905
127.32001	-6.56641	-397.15964
127.42001	-6.57344	-397.53720
127.52001	-6.57828	-397.86482
127.62001	-6.58219	-398.02855
127.72001	-6.58641	-398.23776
127.82001	-6.59109	-398.46906
127.92001	-6.59656	-398.75418
128.02001	-6.60266	-399.07506
128.12001	-6.61000	-399.57708
128.22001	-6.61328	-399.71289
128.32001	-6.61750	-399.88142
128.42001	-6.62250	-400.12696
128.52001	-6.62938	-400.47511
128.62001	-6.63547	-400.91434
128.72001	-6.63906	-401.07009
128.82001	-6.64297	-401.22420
128.92001	-6.64766	-401.44458
129.02001	-6.65328	-401.71999
129.12001	-6.66016	-402.04111
129.20401	-6.66672	-402.54274
129.30401	-6.67031	-402.70659
129.40401	-6.67437	-402.86815
129.50401	-6.67922	-403.09793
129.60401	-6.68594	-403.42560
129.70401	-6.69187	-403.83723
129.80401	-6.69547	-403.99343
129.90401	-6.69953	-404.15475
130.00401	-6.70422	-404.38360
130.10401	-6.70922	-404.64184
130.20401	-6.71563	-404.95041
130.30401	-6.72234	-405.42796
130.40401	-6.72609	-405.57915
130.50401	-6.73047	-405.76991
130.60401	-6.73563	-406.04165
130.70401	-6.74156	-406.33246
130.80401	-6.74797	-406.73280
130.90401	-6.75187	-406.90741
131.00401	-6.75609	-407.08241
131.10401	-6.76063	-407.28852
131.20401	-6.76562	-407.52625
131.30401	-6.77141	-407.81125
131.40401	-6.77891	-408.29682
131.50401	-6.78234	-408.42617
131.60401	-6.78656	-408.58671
131.70401	-6.79156	-408.81824
131.80401	-6.79797	-409.13084
131.89201	-6.80547	-409.63325
131.99201	-6.80922	-409.79958
132.09201	-6.81297	-409.93997
132.19201	-6.81797	-410.16939
132.29201	-6.82359	-410.45031
132.39201	-6.83094	-410.81285
132.48601	-6.83734	-411.31648
132.58601	-6.83984	-411.38646
132.68601	-6.84375	-411.52552
132.78601	-6.84859	-411.75431
132.88601	-6.85437	-412.05996
132.98601	-6.86234	-412.55948
133.08601	-6.86547	-412.73832
133.18601	-6.86906	-412.84707
133.28601	-6.87344	-413.04329
133.38601	-6.87844	-413.30224
133.48601	-6.88438	-413.60849
133.58601	-6.89250	-414.10854
133.68601	-6.89625	-414.32640
133.78601	-6.90031	-414.48286
133.88601	-6.90516	-414.71836
133.98601	-6.91078	-415.00327
134.08601	-6.91844	-415.46476
134.18601	-6.92234	-415.70160
134.28601	-6.92609	-415.84149
134.38601	-6.93047	-416.03830
134.48601	-6.93578	-416.30390
134.58601	-6.94187	-416.64094
134.68001	-6.94953	-417.14913
134.78001	-6.95266	-417.29265
134.88001	-6.95656	-417.43344
134.98001	-6.96141	-417.68166
135.08001	-6.96719	-417.97054
135.18001	-6.97453	-418.42324
135.28001	-6.97875	-418.66130
135.38001	-6.98266	-418.81469
135.48001	-6.98719	-419.04315
135.58001	-6.99219	-419.29710
135.68001	-6.99781	-419.59003
135.77801	-7.00578	-420.09321
135.87801	-7.00922	-420.29378
135.97801	-7.01297	-420.42610
136.07801	-7.01781	-420.65105
136.17801	-7.02359	-420.94579
136.27801	-7.03109	-421.42195
136.37801	-7.03484	-421.62153
136.47801	-7.03875	-421.76840
136.57801	-7.04328	-421.98554
136.67801	-7.04844	-422.24026
136.77801	-7.05391	-422.53655
136.87801	-7.06219	-423.01947
136.97801	-7.06625	-423.26358
137.07801	-7.07016	-423.42508
137.17801	-7.07484	-423.63301
137.27801	-7.08016	-423.90525
137.37801	-7.08750	-424.33205
137.47801	-7.09203	-424.58931
137.57801	-7.09609	-424.74946
137.67801	-7.10031	-424.94828
137.77801	-7.10547	-425.20279
137.87801	-7.11125	-425.50281
137.97801	-7.11859	-425.96930
138.07801	-7.12219	-426.15044
138.17801	-7.12609	-426.29078
138.27801	-7.13078	-426.51060
138.37801	-7.13641	-426.78550
138.47801	-7.14453	-427.24130
138.57801	-7.14922	-427.54987
138.67801	-7.15281	-427.69510
138.77801	-7.15687	-427.85794
138.87801	-7.16156	-428.07409
138.97801	-7.16688	-428.33048
139.07801	-7.17406	-428.68862
139.17801	-7.17922	-429.05176
139.27801	-7.18313	-429.18935
139.37801	-7.18781	-429.39427
139.47801	-7.19344	-429.65871
139.57801	-7.20109	-430.10762
139.67801	-7.20531	-430.34419
139.77801	-7.20953	-430.51031
139.87801	-7.21422	-430.72292
139.97801	-7.21953	-430.98834
140.07801	-7.22578	-431.31259
140.16801	-7.23406	-431.82352
140.26801	-7.23688	-432.03148
140.36801	-7.23984	-432.06650
140.46801	-7.24438	-432.25688
140.56801	-7.24953	-432.50841
140.66801	-7.25719	-432.92293
140.76801	-7.26234	-433.27668
140.86801	-7.26641	-433.45395
140.96801	-7.27109	-433.67076
141.06801	-7.27609	-433.94217
141.16801	-7.28156	-434.26335
141.26801	-7.28891	-434.67671
141.36801	-7.29281	-434.92347
141.46801	-7.29656	-435.04557
141.56801	-7.30125	-435.26417
141.66801	-7.30688	-435.55063
141.76801	-7.31422	-435.97779
141.86801	-7.31891	-436.26505
141.96801	-7.32297	-436.42876
142.06801	-7.32719	-436.62113
142.16801	-7.33203	-436.85466
142.26801	-7.33750	-437.13102
142.36801	-7.34453	-437.53231
142.46801	-7.34875	-437.79105
142.56801	-7.35297	-437.94912
142.66801	-7.35766	-438.18569
142.76801	-7.36313	-438.45001
142.86801	-7.37078	-438.88560
142.96801	-7.37516	-439.15716
143.06801	-7.37906	-439.29821
143.16801	-7.38344	-439.49792
143.26801	-7.38828	-439.72626
143.36801	-7.39391	-440.01091
143.46801	-7.40250	-440.51293
143.56801	-7.40641	-440.78320
143.66801	-7.40984	-440.87550
143.76801	-7.41422	-441.05154
143.86801	-7.41938	-441.29106
143.96801	-7.42656	-441.65730
144.06801	-7.43187	-442.00644
144.16801	-7.43578	-442.17163
144.26801	-7.44016	-442.34720
144.36801	-7.44516	-442.57572
144.46801	-7.45062	-442.84329
144.56801	-7.45766	-443.20101
144.66801	-7.46297	-443.53148
144.76801	-7.46672	-443.65487
144.86801	-7.47125	-443.84235
144.96801	-7.47641	-444.08172
145.06801	-7.48344	-444.41465
145.16801	-7.48891	-444.76885
145.26801	-7.49250	-444.87363
145.36801	-7.49672	-445.01516
145.46801	-7.50141	-445.21099
145.56801	-7.50703	-445.45496
145.66801	-7.51438	-445.81974
145.76801	-7.51984	-446.16899
145.86801	-7.52359	-446.26966
145.96801	-7.52828	-446.43268
146.06801	-7.53313	-446.63814
146.16801	-7.54047	-446.95976
146.26801	-7.54609	-447.32916
146.36801	-7.54984	-447.43288
146.46801	-7.55406	-447.57476
146.56801	-7.55891	-447.77715
146.66801	-7.56438	-448.03351
146.76801	-7.57250	-448.44899
146.86801	-7.57641	-448.69870
146.96801	-7.58000	-448.78203
147.06801	-7.58437	-448.94993
147.16801	-7.58969	-449.14621
147.26801	-7.59766	-449.52783
147.36801	-7.60266	-449.88582
147.46801	-7.60625	-449.98011
147.56801	-7.61047	-450.11455
147.66801	-7.61531	-450.31986
147.76801	-7.62047	-450.55851
147.86801	-7.62875	-450.94582
147.96801	-7.63328	-451.25964
148.06801	-7.63687	-451.33847
148.16801	-7.64156	-451.51287
148.26801	-7.64719	-451.77960
148.36801	-7.65516	-452.18888
148.46801	-7.65922	-452.41997
148.56801	-7.66281	-452.51355
148.66801	-7.66734	-452.69415
148.76801	-7.67266	-452.91913
148.86801	-7.67813	-453.18344
148.96801	-7.68625	-453.59474
149.06801	-7.69063	-453.86538
149.16801	-7.69422	-453.96748
149.26801	-7.69875	-454.13169
149.36801	-7.70391	-454.36102
149.46801	-7.71141	-454.75027
149.56801	-7.71625	-455.04448
149.66801	-7.71984	-455.14879
149.76801	-7.72406	-455.29559
149.86801	-7.72906	-455.53157
149.96801	-7.73453	-455.79550
150.06801	-7.74141	-456.12982
150.16801	-7.74609	-456.40725
150.26801	-7.75000	-456.52252
150.36801	-7.75469	-456.69723
150.46801	-7.75984	-456.92542
150.56801	-7.76719	-457.26219
150.66801	-7.77281	-457.62816
150.76801	-7.77688	-457.75652
150.86801	-7.78125	-457.91888
150.96801	-7.78578	-458.10103
151.06801	-7.79109	-458.33331
151.16801	-7.79859	-458.66778
151.26801	-7.80406	-459.07104
151.36801	-7.80734	-459.12835
151.46801	-7.81188	-459.28976
151.56801	-7.81750	-459.52269
151.66801	-7.82484	-459.90026
151.76801	-7.82922	-460.15534
151.86801	-7.83297	-460.25294
151.96801	-7.83734	-460.40902
152.06801	-7.84219	-460.61021
152.16801	-7.84750	-460.85012
152.26801	-7.85469	-461.14436
152.36801	-7.86094	-461.59929
152.46801	-7.86406	-461.65726
152.56801	-7.86828	-461.78389
152.66801	-7.87344	-461.98466
152.76801	-7.88063	-462.31800
152.86801	-7.88625	-462.68427
152.96801	-7.89016	-462.80441
153.06801	-7.89453	-462.95559
153.16801	-7.89953	-463.17065
153.26801	-7.90531	-463.43660
153.36801	-7.91266	-463.79274
153.46801	-7.91703	-464.05300
153.56801	-7.92078	-464.13460
153.66801	-7.92547	-464.30603
153.76801	-7.93094	-464.54653
153.86801	-7.93891	-464.96993
153.96801	-7.94359	-465.24450
154.06801	-7.94687	-465.30330
154.16801	-7.95078	-465.43705
154.26801	-7.95547	-465.61471
154.36801	-7.96094	-465.85292
154.46801	-7.96859	-466.19338
154.56801	-7.97391	-466.56188
154.66801	-7.97766	-466.66253
154.76801	-7.98250	-466.83860
154.86801	-7.98781	-467.07469
154.96801	-7.99484	-467.42821
155.06801	-7.99969	-467.69693
155.16801	-8.00344	-467.79919
155.26801	-8.00797	-467.95207
155.36801	-8.01266	-468.13953
155.46801	-8.01812	-468.38680
155.56801	-8.02547	-468.71218
155.66801	-8.03047	-469.05360
155.76801	-8.03391	-469.10891
155.86801	-8.03828	-469.26162
155.96801	-8.04391	-469.48951
156.06801	-8.05188	-469.88219
156.16801	-8.05703	-470.21973
156.26801	-8.06062	-470.30050
156.36801	-8.06500	-470.44548
156.46801	-8.07016	-470.65660
156.56801	-8.07563	-470.91922
156.66801	-8.08328	-471.31002
156.76801	-8.08812	-471.61490
156.86801	-8.09188	-471.69772
156.96801	-8.09672	-471.89015
157.06801	-8.10219	-472.14216
157.16801	-8.10875	-472.46212
157.26801	-8.11359	-472.74423
157.36801	-8.11703	-472.81176
157.46801	-8.12094	-472.92832
157.56801	-8.12563	-473.10016
157.66801	-8.13109	-473.35771
157.76801	-8.13875	-473.71218
157.86801	-8.14453	-474.11394
157.96801	-8.14813	-474.20365
158.06801	-8.15266	-474.34098
158.16801	-8.15797	-474.57489
158.26801	-8.16438	-474.84791
158.36801	-8.16969	-475.18197
158.46801	-8.17359	-475.29000
158.56801	-8.17813	-475.43928
158.66801	-8.18281	-475.63541
158.76801	-8.18813	-475.84888
158.86801	-8.19594	-476.19492
158.96801	-8.20188	-476.63203
159.06801	-8.20516	-476.67626
159.16801	-8.20938	-476.80780
159.26801	-8.21469	-477.02569
159.36801	-8.22156	-477.35670
159.46801	-8.22656	-477.65386
159.56801	-8.23047	-477.77599
159.66801	-8.23516	-477.93409
159.76801	-8.24031	-478.15755
159.86801	-8.24547	-478.38515
159.96801	-8.25188	-478.66896
160.06801	-8.25687	-478.95509
160.16801	-8.26063	-479.04381
160.26801	-8.26516	-479.20308
160.36801	-8.27047	-479.41557
160.46801	-8.27812	-479.75466
160.56801	-8.28344	-480.08171
160.66801	-8.28719	-480.17028
160.76801	-8.29125	-480.28281
160.86801	-8.29594	-480.44363
160.96801	-8.30109	-480.64494
161.06801	-8.30813	-480.93060
161.16801	-8.31391	-481.30748
161.26801	-8.31766	-481.37835
161.36801	-8.32219	-481.50402
161.46801	-8.32750	-481.70385
161.56801	-8.33437	-482.01245
161.66801	-8.33984	-482.31670
161.76801	-8.34375	-482.41130
161.86801	-8.34797	-482.53170
161.96801	-8.35281	-482.69898
162.06801	-8.35813	-482.91990
162.16801	-8.36641	-483.24084
162.26801	-8.37156	-483.61140
162.36801	-8.37469	-483.63161
162.46801	-8.37922	-483.75314
162.56801	-8.38422	-483.93580
162.66801	-8.39094	-484.20176
162.76801	-8.39688	-484.56457
162.86801	-8.40063	-484.63449
162.96801	-8.40484	-484.75346
163.06801	-8.40984	-484.92089
163.16801	-8.41516	-485.13943
163.26801	-8.42094	-485.36158
163.36801	-8.42797	-485.75476
163.46801	-8.43156	-485.84199
163.56801	-8.43594	-485.94385
163.66801	-8.44109	-486.13578
163.76801	-8.44891	-486.44358
163.86801	-8.45422	-486.77564
163.96801	-8.45734	-486.78413
164.06801	-8.46141	-486.87378
164.16801	-8.46578	-487.00562
164.26801	-8.47094	-487.19773
164.36801	-8.47687	-487.43737
164.46801	-8.48500	-487.91653
164.56801	-8.48859	-487.98046
164.66801	-8.49281	-488.06104
164.76801	-8.49766	-488.22114
164.86801	-8.50391	-488.42108
164.96801	-8.51047	-488.82961
165.06801	-8.51438	-488.90570
165.16801	-8.51859	-489.00756
165.26801	-8.52344	-489.17034
165.36801	-8.52953	-489.41806
165.46801	-8.53953	-489.86724
165.56801	-8.54344	-490.18747
165.66801	-8.54578	-490.11084
165.76801	-8.55000	-490.19700
165.86801	-8.55516	-490.39826
165.96801	-8.56250	-490.70990
166.06801	-8.56750	-491.00709
166.16801	-8.57109	-491.06988
166.26801	-8.57547	-491.19449
166.36801	-8.58016	-491.35825
166.46801	-8.58531	-491.53957
166.56801	-8.59203	-491.82016
166.66801	-8.59797	-492.17033
166.76801	-8.60156	-492.23793
166.86801	-8.60625	-492.34626
166.96801	-8.61172	-492.57207
167.06801	-8.62031	-492.94862
167.16801	-8.62484	-493.23592
167.26801	-8.62813	-493.25123
167.36801	-8.63219	-493.33915
167.46801	-8.63688	-493.50116
167.56801	-8.64219	-493.70271
167.66801	-8.64922	-493.97841
167.76801	-8.65531	-494.37079
167.86801	-8.65891	-494.41007
167.96801	-8.66297	-494.50916
168.06801	-8.66781	-494.66196
168.16801	-8.67453	-494.91575
168.26801	-8.68109	-495.33793
168.36801	-8.68469	-495.40922
168.46801	-8.68891	-495.49296
168.56801	-8.69391	-495.66695
168.66801	-8.69938	-495.89431
168.76801	-8.70656	-496.17270
168.86801	-8.71188	-496.48157
168.96801	-8.71547	-496.51515
169.06801	-8.71984	-496.63320
169.16801	-8.72469	-496.80933
169.26801	-8.73109	-497.06209
169.36801	-8.73844	-497.49690
169.46801	-8.74188	-497.55147
169.56801	-8.74547	-497.59385
169.66801	-8.75000	-497.71348
169.76801	-8.75531	-497.91980
169.86801	-8.76250	-498.20343
169.96801	-8.76906	-498.62900
170.06801	-8.77234	-498.66053
170.16801	-8.77656	-498.73939
170.26801	-8.78125	-498.88685
170.36801	-8.78703	-499.09401
170.46801	-8.79438	-499.49622
170.56801	-8.79844	-499.61600
170.66801	-8.80266	-499.71485
170.76801	-8.80750	-499.85963
170.86801	-8.81281	-500.05317
170.96801	-8.82000	-500.32622
171.06801	-8.82609	-500.72265
171.16801	-8.82906	-500.70679
171.26801	-8.83313	-500.78046
171.36801	-8.83797	-500.94026
171.46801	-8.84531	-501.22380
171.56801	-8.85188	-501.63662
171.66801	-8.85516	-501.67793
171.76801	-8.85938	-501.75667
171.86801	-8.86406	-501.89817
171.96801	-8.86922	-502.07508
172.06801	-8.87563	-502.29698
172.16801	-8.88188	-502.68036
172.26801	-8.88547	-502.73085
172.36801	-8.88984	-502.81715
172.46801	-8.89531	-503.00616
172.56801	-8.90359	-503.35187
172.66801	-8.90984	-503.78507
172.76801	-8.91281	-503.77315
172.86801	-8.91672	-503.83681
172.96801	-8.92141	-504.00484
173.06801	-8.92672	-504.20940
173.16801	-8.93328	-504.45217
173.26801	-8.93859	-504.76563
173.36801	-8.94219	-504.81802
173.46801	-8.94656	-504.91548
173.56801	-8.95156	-505.08785
173.66801	-8.95734	-505.28896
173.76801	-8.96359	-505.60778
173.86801	-8.96813	-505.74839
173.96801	-8.97234	-505.85401
174.06801	-8.97719	-506.00016
174.16801	-8.98250	-506.19650
174.26801	-8.98922	-506.43408
174.36801	-8.99547	-506.81186
174.46801	-8.99891	-506.82539
174.56801	-9.00313	-506.91205
174.66801	-9.00813	-507.06416
174.76801	-9.01500	-507.31987
174.86801	-9.02172	-507.74795
174.96801	-9.02562	-507.80982
175.06801	-9.02984	-507.87997
175.16801	-9.03453	-508.01104
175.26801	-9.03969	-508.18855
175.36801	-9.04547	-508.40479
175.46801	-9.05234	-508.75348
175.56801	-9.05594	-508.81767
175.66801	-9.06016	-508.89117
175.76801	-9.06484	-509.02128
175.86801	-9.07125	-509.26483
175.96801	-9.07781	-509.60493
176.06801	-9.08141	-509.65291
176.16801	-9.08547	-509.70602
176.26801	-9.09016	-509.83119
176.36801	-9.09547	-510.01263
176.46801	-9.10125	-510.23716
176.56801	-9.10922	-510.65624
176.66801	-9.11297	-510.70857
176.76801	-9.11719	-510.77282
176.86801	-9.12172	-510.88917
176.96801	-9.12734	-511.05714
177.06801	-9.13453	-511.40589
177.16801	-9.13859	-511.50101
177.26801	-9.14266	-511.56580
177.36801	-9.14734	-511.67989
177.46801	-9.15266	-511.83659
177.56801	-9.15906	-512.06619
177.66801	-9.16594	-512.45296
177.76801	-9.16922	-512.44229
177.86801	-9.17328	-512.49146
177.96801	-9.17828	-512.61878
178.06801	-9.18516	-512.87371
178.16801	-9.19234	-513.29541
178.26801	-9.19562	-513.28236
178.36801	-9.19984	-513.34172
178.46801	-9.20422	-513.43876
178.56801	-9.20906	-513.57359
178.66801	-9.21516	-513.77302
178.76801	-9.22266	-514.18477
178.86801	-9.22625	-514.22036
178.96801	-9.23078	-514.28491
179.06801	-9.23578	-514.42635
179.16801	-9.24172	-514.60481
179.26801	-9.24797	-514.92047
179.36801	-9.25187	-514.97465
179.46801	-9.25625	-515.04064
179.56801	-9.26109	-515.16718
179.66801	-9.26656	-515.33407
179.76801	-9.27359	-515.57922
179.86801	-9.28000	-515.96236
179.96801	-9.28313	-515.91939
180.06801	-9.28703	-515.95002
180.16801	-9.29172	-516.06387
180.26801	-9.29750	-516.25121
180.36801	-9.30500	-516.64877
180.46801	-9.30875	-516.68650
180.56801	-9.31281	-516.72727
180.66801	-9.31750	-516.81209
180.76801	-9.32266	-516.97159
180.86801	-9.32828	-517.14337
180.96801	-9.33625	-517.54296
181.06801	-9.33984	-517.58903
181.16801	-9.34406	-517.62480
181.26801	-9.34906	-517.74579
181.36801	-9.35516	-517.96180
181.46801	-9.36328	-518.39274
181.56801	-9.36641	-518.39393
181.66801	-9.37016	-518.38320
181.76801	-9.37484	-518.49842
181.86801	-9.38016	-518.66394
181.96801	-9.38766	-518.92155
182.06801	-9.39438	-519.35869
182.16801	-9.39688	-519.27054
182.26801	-9.40094	-519.27990
182.36801	-9.40563	-519.39863
182.46801	-9.41125	-519.57840
182.56801	-9.41891	-519.95480
182.66801	-9.42281	-520.06805
182.76801	-9.42688	-520.10751
182.86801	-9.43141	-520.19835
182.96801	-9.43672	-520.34920
183.06801	-9.44266	-520.54882
183.16801	-9.45063	-520.99943
183.26801	-9.45359	-520.95693
183.36801	-9.45750	-520.96748
183.46801	-9.46219	-521.07811
183.56801	-9.46813	-521.27331
183.66801	-9.47578	-521.65216
183.76801	-9.47984	-521.73084
183.86801	-9.48375	-521.75504
183.96801	-9.48844	-521.84224
184.06801	-9.49391	-522.01647
184.16801	-9.50000	-522.19796
184.26801	-9.50656	-522.55601
184.36801	-9.51016	-522.55940
184.46801	-9.51438	-522.60327
184.56801	-9.51969	-522.75223
184.66801	-9.52578	-522.94791
184.76801	-9.53234	-523.26953
184.86801	-9.53594	-523.28777
184.96801	-9.53984	-523.30822
185.06801	-9.54438	-523.39697
185.16801	-9.54953	-523.53972
185.26801	-9.55562	-523.73993
185.36801	-9.56328	-524.14167
185.46801	-9.56703	-524.18005
185.56801	-9.57125	-524.20485
185.66801	-9.57625	-524.33169
185.76801	-9.58219	-524.50341
185.86801	-9.58828	-524.79404
185.96801	-9.59219	-524.82396
186.06801	-9.59625	-524.86461
186.16801	-9.60094	-524.94627
186.26801	-9.60625	-525.09671
186.36801	-9.61234	-525.29496
186.46801	-9.62047	-525.72066
186.56801	-9.62375	-525.70343
186.66801	-9.62766	-525.69675
186.76801	-9.63250	-525.79868
186.86801	-9.63828	-525.97910
186.96801	-9.64594	-526.36570
187.06801	-9.64984	-526.40802
187.16801	-9.65375	-526.40027
187.26801	-9.65813	-526.46255
187.36801	-9.66344	-526.60257
187.46801	-9.66875	-526.74764
187.56801	-9.67656	-527.07982
187.66801	-9.68047	-527.18073
187.76801	-9.68453	-527.18872
187.86801	-9.68953	-527.31025
187.96801	-9.69578	-527.49175
188.06801	-9.70312	-527.85206
188.16801	-9.70672	-527.85444
188.26801	-9.71031	-527.83227
188.36801	-9.71500	-527.91101
188.46801	-9.72016	-528.04959
188.56801	-9.72578	-528.22357
188.66801	-9.73344	-528.56350
188.76801	-9.73734	-528.62322
188.86801	-9.74156	-528.64957
188.96801	-9.74656	-528.74732
189.06801	-9.75203	-528.89729
189.16801	-9.75891	-529.20079
189.26801	-9.76297	-529.25968
189.36801	-9.76703	-529.28084
189.46801	-9.77188	-529.37728
189.56801	-9.77734	-529.52880
189.66801	-9.78422	-529.75953
189.76401	-9.79234	-530.26199
189.86401	-9.79500	-530.16943
189.96401	-9.79891	-530.14976
190.06401	-9.80375	-530.26491
190.16401	-9.80953	-530.44552
190.26401	-9.81547	-530.71481
190.36401	-9.81922	-530.72745
190.46401	-9.82312	-530.74545
190.56401	-9.82781	-530.81602
190.66401	-9.83281	-530.94000
190.76401	-9.83828	-531.09431
190.86401	-9.84656	-531.49664
190.96401	-9.85078	-531.60703
191.06401	-9.85531	-531.65585
191.16401	-9.86063	-531.78608
191.26401	-9.86750	-532.00305
191.36401	-9.87312	-532.28110
191.46401	-9.87609	-532.18776
191.56401	-9.88000	-532.19116
191.66401	-9.88453	-532.25887
191.76401	-9.88953	-532.38684
191.86401	-9.89500	-532.54288
191.96401	-9.90297	-532.90594
192.06401	-9.90703	-532.99743
192.16401	-9.91125	-532.99242
192.26401	-9.91594	-533.06890
192.36401	-9.92125	-533.19770
192.46401	-9.92844	-533.49596
192.56401	-9.93297	-533.61213
192.66401	-9.93703	-533.61118
192.76401	-9.94172	-533.68068
192.86401	-9.94688	-533.78850
192.96401	-9.95281	-533.95241
193.06401	-9.96063	-534.30063
193.16401	-9.96391	-534.29186
193.26401	-9.96781	-534.26230
193.36401	-9.97250	-534.32357
193.46401	-9.97797	-534.47562
193.56401	-9.98547	-534.76757
193.66401	-9.99031	-534.91247
193.76401	-9.99422	-534.89578
193.86401	-9.99875	-534.93690
193.96401	-10.00344	-535.00217
194.06401	-10.00859	-535.11512
194.16401	-10.01641	-535.42101
194.26401	-10.02078	-535.56055
194.36401	-10.02484	-535.53897
194.46401	-10.02969	-535.60823
194.56401	-10.03563	-535.75361
194.66401	-10.04344	-536.11743
194.76401	-10.04703	-536.11726
194.86401	-10.05063	-536.07053
194.96401	-10.05516	-536.12125
195.06401	-10.06031	-536.23456
195.16401	-10.06594	-536.38154
195.26401	-10.07406	-536.74400
195.36401	-10.07781	-536.76558
195.46401	-10.08188	-536.75461
195.56401	-10.08656	-536.79860
195.66401	-10.09187	-536.90201
195.76401	-10.09953	-537.22507
195.86401	-10.10359	-537.27859
195.96401	-10.10766	-537.27180
196.06401	-10.11250	-537.32711
196.16401	-10.11766	-537.42212
196.26401	-10.12313	-537.52744
196.36401	-10.13000	-537.81885
196.46401	-10.13359	-537.77552
196.56401	-10.13750	-537.75704
196.66401	-10.14250	-537.83613
196.76401	-10.14844	-537.99081
196.86401	-10.15609	-538.31291
196.96401	-10.16016	-538.32155
197.06401	-10.16406	-538.28341
197.16401	-10.16828	-538.29014
197.26401	-10.17297	-538.33848
197.36401	-10.17875	-538.47122
197.46401	-10.18797	-538.91271
197.56401	-10.19172	-538.95783
197.66401	-10.19547	-538.88452
197.76401	-10.20047	-538.93650
197.86401	-10.20703	-539.09659
197.96401	-10.21375	-539.41154
198.06401	-10.21688	-539.30509
198.16401	-10.22078	-539.26015
198.26401	-10.22516	-539.28399
198.36401	-10.23063	-539.41107
198.46401	-10.23719	-539.61986
198.56401	-10.24578	-540.07703
198.66401	-10.24828	-539.94775
198.76401	-10.25188	-539.85393
198.86401	-10.25625	-539.87253
198.96401	-10.26141	-539.96855
199.06401	-10.26922	-540.27051
199.16401	-10.27375	-540.38519
[truncated: 1,218 more rows]
