# Supplementary material for: Strengthening of 3D Printed Fused Deposition Manufactured Parts Using the Fill Compositing Technique
Source: PLoS One. 2015 Apr 16;10(4):e0122915. doi: 10.1371/journal.pone.0122915 (PMC4400136; doi:10.1371/journal.pone.0122915)
Supplement: S1 File — This is the raw data and information on all the samples presented in this manuscript. (ZIP) [file pone.0122915.s001.zip › Specimen_RawData_139.csv]

Time	Extension	Load
(sec)	(mm)	(N)
0.00000	0.00031	-0.12833
0.10000	0.00031	-0.12522
0.20000	-0.00219	-0.13865
0.28600	-0.01234	-0.12587
0.38600	-0.01906	-0.12890
0.48600	-0.02438	-0.13471
0.58600	-0.03063	-0.12734
0.68600	-0.03734	-0.13107
0.78600	-0.04344	-0.13125
0.88600	-0.04641	-0.12842
0.98600	-0.05031	-0.13710
1.08600	-0.05484	-0.13734
1.18600	-0.05984	-0.12852
1.28600	-0.06609	-0.13938
1.38600	-0.07141	-0.12959
1.48600	-0.07578	-0.12890
1.58600	-0.08047	-0.12567
1.68600	-0.08578	-0.12483
1.78600	-0.09156	-0.13391
1.88600	-0.09859	-0.12806
1.98600	-0.10281	-0.12897
2.08600	-0.10703	-0.13145
2.18600	-0.11188	-0.13016
2.28600	-0.11688	-0.13106
2.38600	-0.12266	-0.12794
2.48600	-0.12828	-0.20232
2.58600	-0.13281	-0.38213
2.68600	-0.13750	-0.58468
2.78600	-0.14266	-0.83242
2.88600	-0.14828	-1.12349
2.98600	-0.15594	-1.50022
3.08600	-0.15984	-1.76590
3.18600	-0.16391	-1.96376
3.28600	-0.16875	-2.22766
3.38600	-0.17391	-2.51637
3.48600	-0.18047	-2.87613
3.58600	-0.18531	-3.18164
3.68600	-0.18953	-3.41475
3.78600	-0.19375	-3.64458
3.88600	-0.19844	-3.89833
3.98600	-0.20375	-4.20168
4.08600	-0.21063	-4.55905
4.18600	-0.21578	-4.91383
4.28600	-0.22016	-5.15998
4.38600	-0.22469	-5.40577
4.48600	-0.22984	-5.68297
4.58600	-0.23672	-6.04829
4.68600	-0.24234	-6.41397
4.78600	-0.24656	-6.64986
4.88600	-0.25078	-6.89066
4.98600	-0.25547	-7.13555
5.08600	-0.26063	-7.42649
5.18600	-0.26781	-7.79922
5.28600	-0.27281	-8.14553
5.38600	-0.27703	-8.36754
5.48600	-0.28188	-8.62785
5.58600	-0.28734	-8.93235
5.68600	-0.29422	-9.31330
5.78600	-0.29922	-9.63877
5.88600	-0.30313	-9.84760
5.98600	-0.30750	-10.08613
6.08600	-0.31250	-10.36230
6.18600	-0.31781	-10.68209
6.28600	-0.32453	-11.05160
6.38600	-0.32938	-11.36273
6.48600	-0.33344	-11.59698
6.58600	-0.33828	-11.84507
6.68600	-0.34375	-12.15719
6.78600	-0.35047	-12.53167
6.88600	-0.35547	-12.83576
6.98600	-0.35969	-13.09439
7.08600	-0.36406	-13.33529
7.18600	-0.36906	-13.61255
7.28600	-0.37484	-13.92440
7.38600	-0.38250	-14.32856
7.48600	-0.38703	-14.65940
7.58600	-0.39094	-14.86472
7.68600	-0.39547	-15.12614
7.78600	-0.40062	-15.40795
7.88600	-0.40672	-15.75107
7.98600	-0.41156	-16.05209
8.08600	-0.41578	-16.27659
8.18600	-0.42000	-16.51021
8.28600	-0.42500	-16.76822
8.38600	-0.43094	-17.09754
8.48600	-0.43812	-17.48954
8.58600	-0.44297	-17.82664
8.68600	-0.44672	-18.00588
8.78600	-0.45125	-18.25341
8.88600	-0.45656	-18.54141
8.98600	-0.46344	-18.89968
9.08600	-0.46906	-19.26053
9.18600	-0.47328	-19.49040
9.28600	-0.47766	-19.72301
9.38600	-0.48281	-20.00241
9.48600	-0.48875	-20.33528
9.58600	-0.49672	-20.76178
9.68600	-0.50125	-21.12163
9.78600	-0.50469	-21.29126
9.88600	-0.50938	-21.54552
9.98600	-0.51500	-21.85516
10.08600	-0.52156	-22.23194
10.18600	-0.52594	-22.49597
10.28600	-0.52984	-22.71649
10.38600	-0.53438	-22.96602
10.48600	-0.53938	-23.26286
10.58600	-0.54500	-23.58993
10.68600	-0.55203	-23.96878
10.78600	-0.55703	-24.31756
10.88600	-0.56078	-24.50719
10.98600	-0.56531	-24.74824
11.08600	-0.57031	-25.03701
11.18600	-0.57734	-25.41661
11.28600	-0.58297	-25.79616
11.38600	-0.58719	-26.03577
11.48600	-0.59156	-26.27925
11.58600	-0.59672	-26.56507
11.68600	-0.60203	-26.87727
11.78600	-0.60844	-27.23294
11.88600	-0.61313	-27.54950
11.98600	-0.61703	-27.75799
12.08600	-0.62187	-28.02537
12.18600	-0.62719	-28.32353
12.28600	-0.63469	-28.72532
12.38600	-0.64031	-29.10724
12.48600	-0.64406	-29.31992
12.58600	-0.64828	-29.55431
12.68600	-0.65312	-29.83870
12.78600	-0.65859	-30.15586
12.88600	-0.66547	-30.52558
12.98600	-0.67016	-30.84663
13.08600	-0.67406	-31.05988
13.18600	-0.67875	-31.32080
13.28600	-0.68406	-31.62185
13.38600	-0.69094	-32.01007
13.48600	-0.69656	-32.39209
13.58600	-0.70063	-32.62179
13.68600	-0.70516	-32.87356
13.78600	-0.71000	-33.16334
13.88600	-0.71547	-33.48175
13.98600	-0.72250	-33.89871
14.08600	-0.72703	-34.21577
14.18600	-0.73078	-34.40484
14.28600	-0.73531	-34.67504
14.38600	-0.74063	-34.98566
14.48600	-0.74750	-35.39801
14.58600	-0.75344	-35.81593
14.68600	-0.75734	-36.04961
14.78600	-0.76188	-36.30225
14.88600	-0.76656	-36.58515
14.98600	-0.77172	-36.88946
15.08600	-0.77828	-37.25721
15.18600	-0.78359	-37.64240
15.28600	-0.78750	-37.87614
15.38600	-0.79219	-38.14272
15.48600	-0.79734	-38.45212
15.58600	-0.80437	-38.84484
15.68600	-0.80984	-39.22769
15.78600	-0.81375	-39.46251
15.88600	-0.81813	-39.71257
15.98600	-0.82328	-40.02606
16.08600	-0.82875	-40.35437
16.18600	-0.83594	-40.74960
16.28600	-0.84141	-41.16098
16.38600	-0.84516	-41.37587
16.48600	-0.84984	-41.64876
16.58600	-0.85500	-41.96963
16.68600	-0.86156	-42.36094
16.78600	-0.86687	-42.71902
16.88600	-0.87078	-42.96381
16.98600	-0.87516	-43.22127
17.08600	-0.88031	-43.52529
17.18600	-0.88578	-43.89585
17.28600	-0.89266	-44.30600
17.38600	-0.89781	-44.68084
17.48600	-0.90172	-44.89307
17.58600	-0.90656	-45.18738
17.68600	-0.91219	-45.53124
17.78600	-0.91937	-46.01398
17.88600	-0.92406	-46.33461
17.98600	-0.92750	-46.54553
18.08600	-0.93156	-46.78693
18.18600	-0.93625	-47.07688
18.28600	-0.94172	-47.43060
18.38600	-0.94828	-47.82967
18.48600	-0.95344	-48.19798
18.58600	-0.95766	-48.44626
18.68600	-0.96234	-48.72835
18.78600	-0.96766	-49.05777
18.88600	-0.97453	-49.47584
18.98600	-0.98047	-49.89779
19.08600	-0.98469	-50.16614
19.18600	-0.98891	-50.43338
19.28600	-0.99391	-50.73429
19.38600	-0.99938	-51.08612
19.48600	-1.00578	-51.46968
19.58600	-1.01063	-51.84462
19.68600	-1.01453	-52.07372
19.78600	-1.01906	-52.35883
19.88600	-1.02438	-52.69578
19.98600	-1.03063	-53.10105
20.08600	-1.03594	-53.47156
20.18600	-1.04031	-53.73223
20.28600	-1.04469	-54.00041
20.38600	-1.04984	-54.32435
20.48600	-1.05516	-54.64879
20.58600	-1.06094	-55.00593
20.68600	-1.06703	-55.41204
20.78600	-1.07125	-55.64497
20.88600	-1.07578	-55.92240
20.98600	-1.08078	-56.23849
21.08600	-1.08719	-56.61330
21.18600	-1.09313	-57.02212
21.28600	-1.09719	-57.24863
21.38600	-1.10156	-57.49701
21.48600	-1.10641	-57.79207
21.58600	-1.11203	-58.14236
21.68600	-1.11813	-58.50872
21.78600	-1.12438	-58.95168
21.88600	-1.12844	-59.17037
21.98600	-1.13297	-59.42472
22.08600	-1.13781	-59.73560
22.18600	-1.14406	-60.09394
22.28600	-1.15047	-60.55290
22.38600	-1.15438	-60.77654
22.48600	-1.15844	-61.00887
22.58600	-1.16313	-61.27961
22.68600	-1.16859	-61.61941
22.78600	-1.17516	-61.97843
22.88600	-1.18094	-62.41790
22.98600	-1.18453	-62.60182
23.08600	-1.18891	-62.84648
23.18600	-1.19391	-63.14139
23.28600	-1.20078	-63.51928
23.38600	-1.20750	-64.00006
23.48600	-1.21156	-64.24403
23.58600	-1.21609	-64.50394
23.68600	-1.22094	-64.78807
23.78600	-1.22609	-65.10152
23.88600	-1.23344	-65.51232
23.98600	-1.23813	-65.88627
24.08600	-1.24156	-66.06070
24.18600	-1.24594	-66.31475
24.28600	-1.25078	-66.62211
24.38600	-1.25703	-66.96814
24.48600	-1.26297	-67.37883
24.58600	-1.26719	-67.61550
24.68600	-1.27156	-67.86576
24.78600	-1.27641	-68.14755
24.88600	-1.28172	-68.47535
24.98600	-1.28844	-68.83471
25.08600	-1.29516	-69.31559
25.18600	-1.29891	-69.50463
25.28600	-1.30328	-69.75625
25.38600	-1.30844	-70.05720
25.48600	-1.31656	-70.51609
25.58600	-1.32250	-70.99907
25.68600	-1.32562	-71.16656
25.78600	-1.32984	-71.40750
25.88600	-1.33469	-71.70205
25.98600	-1.33984	-72.03167
26.08600	-1.34641	-72.43050
26.18600	-1.35141	-72.80049
26.28600	-1.35516	-73.00443
26.38600	-1.36000	-73.28831
26.48600	-1.36516	-73.62099
26.58600	-1.37156	-73.99809
26.68600	-1.37781	-74.44449
26.78600	-1.38172	-74.69479
26.88600	-1.38578	-74.94490
26.98600	-1.39047	-75.22671
27.08600	-1.39578	-75.56882
27.18600	-1.40266	-75.97317
27.28600	-1.40875	-76.42111
27.38600	-1.41250	-76.63669
27.48600	-1.41688	-76.90371
27.58600	-1.42203	-77.23522
27.68600	-1.42875	-77.64298
27.78600	-1.43406	-78.05426
27.88600	-1.43797	-78.27016
27.98600	-1.44219	-78.51188
28.08600	-1.44703	-78.81847
28.18600	-1.45234	-79.14916
28.28600	-1.45953	-79.57454
28.38200	-1.46594	-80.07520
28.48200	-1.46937	-80.25715
28.58200	-1.47328	-80.48716
28.68200	-1.47797	-80.79170
28.78200	-1.48484	-81.21645
28.88200	-1.49109	-81.67624
28.98200	-1.49500	-81.90589
29.08200	-1.49922	-82.15406
29.18200	-1.50422	-82.45910
29.28200	-1.50953	-82.81843
29.38200	-1.51578	-83.19645
29.48200	-1.52172	-83.65002
29.58200	-1.52578	-83.88951
29.68200	-1.53016	-84.14726
29.78200	-1.53531	-84.48093
29.88200	-1.54203	-84.89274
29.98200	-1.54766	-85.31380
30.08200	-1.55156	-85.54751
30.18200	-1.55563	-85.78637
30.28200	-1.56016	-86.08060
30.38200	-1.56547	-86.41772
30.48200	-1.57188	-86.82279
30.58200	-1.57844	-87.31976
30.68200	-1.58234	-87.53800
30.78200	-1.58703	-87.81196
30.88200	-1.59203	-88.13106
30.98200	-1.59781	-88.49104
31.08200	-1.60359	-88.90242
31.18200	-1.60813	-89.19901
31.28200	-1.61234	-89.46280
31.38200	-1.61688	-89.73230
31.48200	-1.62219	-90.06998
31.58200	-1.62812	-90.43995
31.68200	-1.63500	-90.92370
31.78200	-1.63891	-91.14490
31.88200	-1.64344	-91.42362
31.98200	-1.64875	-91.75577
32.08200	-1.65547	-92.17996
32.18200	-1.66141	-92.61717
32.28200	-1.66531	-92.86026
32.38200	-1.66953	-93.11377
32.48200	-1.67422	-93.40762
32.58200	-1.67906	-93.71223
32.68200	-1.68484	-94.07647
32.78200	-1.69188	-94.55697
32.88200	-1.69578	-94.80955
32.98200	-1.69984	-95.04595
33.08200	-1.70469	-95.36309
33.18200	-1.71109	-95.74979
33.28200	-1.71812	-96.24703
33.38200	-1.72219	-96.49799
33.48200	-1.72641	-96.73401
33.58200	-1.73109	-97.02879
33.68200	-1.73656	-97.38993
33.78200	-1.74219	-97.76644
33.88200	-1.74875	-98.22284
33.98200	-1.75250	-98.45362
34.08200	-1.75672	-98.68714
34.18200	-1.76187	-98.99571
34.28200	-1.76781	-99.37289
34.38200	-1.77422	-99.83411
34.48200	-1.77906	-100.15260
34.58200	-1.78375	-100.44558
34.68200	-1.78875	-100.75913
34.78200	-1.79406	-101.12324
34.88200	-1.80000	-101.51546
34.98200	-1.80547	-101.92307
35.08200	-1.80906	-102.11580
35.18200	-1.81344	-102.38453
35.28200	-1.81844	-102.70437
35.38200	-1.82422	-103.08875
35.48200	-1.83078	-103.57435
35.58200	-1.83516	-103.86869
35.68200	-1.83953	-104.13423
35.78200	-1.84453	-104.45189
35.88200	-1.84984	-104.80028
35.98200	-1.85578	-105.16233
36.08200	-1.86156	-105.60874
36.18200	-1.86563	-105.85283
36.28200	-1.87016	-106.13089
36.38200	-1.87531	-106.46053
36.48200	-1.88141	-106.84720
36.58200	-1.88781	-107.31024
36.68200	-1.89188	-107.55940
36.78200	-1.89594	-107.79685
36.88200	-1.90063	-108.08697
36.98200	-1.90625	-108.44840
37.08200	-1.91266	-108.84750
37.17800	-1.91906	-109.35093
37.27800	-1.92281	-109.56702
37.37800	-1.92734	-109.83304
37.47800	-1.93203	-110.13433
37.57800	-1.93750	-110.47053
37.67800	-1.94359	-110.89248
37.77800	-1.94812	-111.17528
37.87800	-1.95234	-111.43922
37.97800	-1.95719	-111.75077
38.07800	-1.96250	-112.07478
38.17800	-1.96844	-112.44418
38.27800	-1.97547	-112.92820
38.37800	-1.97922	-113.16275
38.47800	-1.98344	-113.40450
38.57800	-1.98813	-113.69479
38.67800	-1.99359	-114.02914
38.77800	-2.00078	-114.50607
38.87800	-2.00563	-114.85416
38.97800	-2.00969	-115.06496
39.07800	-2.01438	-115.34940
39.17800	-2.01953	-115.65630
39.27800	-2.02531	-116.00504
39.37800	-2.03203	-116.49571
39.47800	-2.03578	-116.72340
39.57800	-2.03984	-116.92870
39.67800	-2.04469	-117.23029
39.77800	-2.05078	-117.59593
39.87800	-2.05813	-118.07904
39.97800	-2.06234	-118.35503
40.07800	-2.06641	-118.58675
40.17800	-2.07125	-118.87383
40.27800	-2.07656	-119.20539
40.37800	-2.08187	-119.55032
40.47800	-2.08875	-119.99607
40.57800	-2.09250	-120.23224
40.67800	-2.09688	-120.45102
40.77800	-2.10141	-120.72301
40.87800	-2.10687	-121.03168
40.97800	-2.11422	-121.50028
41.07800	-2.11906	-121.83663
41.17800	-2.12344	-122.07971
41.27800	-2.12859	-122.37637
41.37800	-2.13438	-122.73200
41.47800	-2.14141	-123.12732
41.57800	-2.14703	-123.59569
41.67800	-2.15016	-123.74825
41.77800	-2.15453	-123.99296
41.87800	-2.15969	-124.32942
41.97800	-2.16656	-124.74265
42.07400	-2.17234	-125.24737
42.17400	-2.17578	-125.45849
42.27400	-2.17984	-125.65909
42.37400	-2.18422	-125.94436
42.47400	-2.18891	-126.21716
42.57400	-2.19469	-126.58726
42.66400	-2.20187	-127.09002
42.76400	-2.20609	-127.39830
42.86400	-2.21016	-127.60867
42.96400	-2.21500	-127.89969
43.06400	-2.22094	-128.27852
43.16000	-2.22812	-128.77938
43.26000	-2.23219	-129.05200
43.36000	-2.23609	-129.26401
43.46000	-2.24047	-129.53177
43.56000	-2.24531	-129.83322
43.66000	-2.25078	-130.17069
43.76000	-2.25828	-130.63873
43.86000	-2.26250	-130.94248
43.96000	-2.26672	-131.13520
44.06000	-2.27125	-131.37658
44.16000	-2.27641	-131.65873
44.26000	-2.28297	-132.04978
44.36000	-2.28797	-132.39121
44.46000	-2.29234	-132.63127
44.56000	-2.29703	-132.88528
44.66000	-2.30234	-133.19446
44.76000	-2.30844	-133.56389
44.86000	-2.31500	-133.99684
44.96000	-2.31922	-134.30718
45.06000	-2.32328	-134.52709
45.16000	-2.32813	-134.82638
45.26000	-2.33391	-135.18998
45.36000	-2.34141	-135.69044
45.46000	-2.34578	-135.99952
45.56000	-2.34969	-136.20912
45.66000	-2.35406	-136.45607
45.76000	-2.35891	-136.75795
45.86000	-2.36422	-137.10648
45.96000	-2.37141	-137.54928
46.06000	-2.37625	-137.93214
46.16000	-2.38016	-138.14625
46.26000	-2.38500	-138.41943
46.36000	-2.39031	-138.74051
46.46000	-2.39719	-139.18398
46.56000	-2.40188	-139.50138
46.66000	-2.40578	-139.73634
46.76000	-2.41031	-139.99690
46.86000	-2.41531	-140.30720
46.96000	-2.42125	-140.68165
47.05800	-2.42906	-141.19309
47.15800	-2.43297	-141.49302
47.25800	-2.43672	-141.67519
47.35800	-2.44125	-141.93459
47.45800	-2.44641	-142.24179
47.55800	-2.45375	-142.71663
47.65800	-2.45875	-143.10154
47.75800	-2.46281	-143.32791
47.85800	-2.46766	-143.59288
47.95800	-2.47250	-143.89452
48.05800	-2.47813	-144.23405
48.15400	-2.48562	-144.73584
48.25400	-2.48937	-145.01053
48.35400	-2.49344	-145.22362
48.45400	-2.49828	-145.51483
48.55400	-2.50359	-145.83443
48.65400	-2.51125	-146.31777
48.75400	-2.51547	-146.64899
48.85400	-2.51922	-146.83694
48.95400	-2.52375	-147.11583
49.05400	-2.52859	-147.40402
49.15400	-2.53438	-147.77578
49.25400	-2.54234	-148.28381
49.35400	-2.54672	-148.62557
49.45400	-2.55063	-148.84278
49.55400	-2.55516	-149.11407
49.65400	-2.56031	-149.42299
49.75400	-2.56719	-149.86396
49.85400	-2.57219	-150.21197
49.95400	-2.57625	-150.45144
50.05400	-2.58078	-150.72292
50.15400	-2.58594	-151.04809
50.25400	-2.59188	-151.42232
50.35000	-2.59953	-151.93094
50.45000	-2.60375	-152.26316
50.55000	-2.60781	-152.47810
50.65000	-2.61281	-152.78289
50.75000	-2.61844	-153.16470
50.85000	-2.62453	-153.58309
50.95000	-2.62891	-153.89657
51.05000	-2.63266	-154.11140
51.15000	-2.63688	-154.38189
51.25000	-2.64156	-154.67174
51.35000	-2.64688	-155.01641
51.45000	-2.65422	-155.49034
51.55000	-2.65938	-155.91586
51.65000	-2.66328	-156.13037
51.75000	-2.66781	-156.40286
51.85000	-2.67359	-156.75297
51.95000	-2.68031	-157.20150
52.05000	-2.68531	-157.56948
52.15000	-2.68938	-157.80069
52.25000	-2.69391	-158.06735
52.35000	-2.69859	-158.36288
52.45000	-2.70391	-158.69212
52.55000	-2.71109	-159.11219
52.65000	-2.71641	-159.56640
52.75000	-2.72016	-159.76006
52.85000	-2.72469	-160.01914
52.95000	-2.73016	-160.34387
53.05000	-2.73734	-160.80394
53.15000	-2.74219	-161.17077
53.25000	-2.74625	-161.40611
53.35000	-2.75047	-161.66690
53.45000	-2.75531	-161.93202
53.55000	-2.76062	-162.26284
53.65000	-2.76781	-162.69323
53.75000	-2.77328	-163.12273
53.85000	-2.77750	-163.36210
53.95000	-2.78203	-163.62838
54.05000	-2.78734	-163.94500
54.15000	-2.79406	-164.36663
54.25000	-2.79906	-164.72043
54.35000	-2.80281	-164.94779
54.45000	-2.80703	-165.18679
54.55000	-2.81203	-165.48301
54.65000	-2.81781	-165.84916
54.75000	-2.82500	-166.29761
54.85000	-2.82953	-166.64037
54.95000	-2.83344	-166.84446
55.05000	-2.83797	-167.10682
55.15000	-2.84297	-167.40844
55.25000	-2.84906	-167.75614
55.35000	-2.85484	-168.15485
55.45000	-2.85922	-168.42906
55.55000	-2.86344	-168.67344
55.65000	-2.86859	-168.96145
55.75000	-2.87469	-169.32277
55.84200	-2.88313	-169.82509
55.94200	-2.88703	-170.19391
56.04200	-2.89016	-170.33216
56.14200	-2.89438	-170.56008
56.24200	-2.89906	-170.83296
56.34200	-2.90516	-171.17573
56.44200	-2.91109	-171.59519
56.54200	-2.91562	-171.85618
56.64200	-2.92000	-172.10065
56.74200	-2.92484	-172.36395
56.84200	-2.92984	-172.66178
56.94200	-2.93641	-173.01577
57.03200	-2.94344	-173.52435
57.13200	-2.94672	-173.73900
57.23200	-2.95125	-173.96744
57.33200	-2.95656	-174.27236
57.43200	-2.96406	-174.68525
57.53200	-2.96891	-175.08024
57.63200	-2.97234	-175.25314
57.73200	-2.97656	-175.47148
57.83200	-2.98125	-175.74340
57.93200	-2.98688	-176.08771
58.03200	-2.99375	-176.47716
58.11600	-3.00031	-176.98348
58.21600	-3.00375	-177.19096
58.31600	-3.00781	-177.39066
58.41600	-3.01219	-177.64759
58.51600	-3.01812	-177.98816
58.61600	-3.02438	-178.42080
58.71600	-3.02844	-178.66477
58.81600	-3.03266	-178.90535
58.91600	-3.03750	-179.18602
59.01600	-3.04297	-179.52061
59.11600	-3.04938	-179.88886
59.21600	-3.05594	-180.38563
59.31600	-3.05953	-180.59750
59.41600	-3.06391	-180.82051
59.51600	-3.06906	-181.11229
59.61600	-3.07609	-181.52913
59.71600	-3.08188	-181.99919
59.81600	-3.08563	-182.20682
59.91600	-3.08984	-182.42778
60.01600	-3.09406	-182.68721
60.11600	-3.09922	-182.99313
60.21600	-3.10531	-183.34427
60.30200	-3.11188	-183.84764
60.40200	-3.11609	-184.19462
60.50200	-3.12016	-184.39572
60.60200	-3.12531	-184.68919
60.70200	-3.13141	-185.05207
60.80200	-3.13750	-185.50512
60.90200	-3.14141	-185.72783
61.00200	-3.14578	-185.97898
61.10200	-3.15062	-186.27252
61.20200	-3.15594	-186.59842
61.30200	-3.16203	-186.95840
61.40200	-3.16875	-187.43676
61.50200	-3.17234	-187.64883
61.60200	-3.17641	-187.86299
61.70200	-3.18094	-188.13166
61.80200	-3.18625	-188.45114
61.90200	-3.19391	-188.95231
62.00200	-3.19859	-189.28586
62.10200	-3.20250	-189.49255
62.20200	-3.20719	-189.75027
62.30200	-3.21250	-190.05874
62.40200	-3.21875	-190.44067
62.50200	-3.22531	-190.91207
62.60200	-3.22906	-191.14730
62.70200	-3.23328	-191.37552
62.80200	-3.23828	-191.67383
62.90200	-3.24375	-191.99537
63.00200	-3.25094	-192.44306
63.10200	-3.25547	-192.76869
63.20200	-3.25937	-192.97957
63.30200	-3.26375	-193.22374
63.40200	-3.26875	-193.51704
63.50200	-3.27438	-193.86812
63.60000	-3.28203	-194.37402
63.70000	-3.28609	-194.65902
63.80000	-3.29031	-194.87800
63.90000	-3.29516	-195.16258
64.00000	-3.30078	-195.48094
64.10000	-3.30719	-195.90497
64.20000	-3.31156	-196.20095
64.30000	-3.31594	-196.43371
64.40000	-3.32063	-196.72079
64.50000	-3.32609	-197.03890
64.60000	-3.33203	-197.39965
64.69800	-3.33953	-197.90588
64.79800	-3.34281	-198.12061
64.89800	-3.34656	-198.31353
64.99800	-3.35141	-198.58786
65.09800	-3.35750	-198.95104
65.19200	-3.36484	-199.45689
65.29200	-3.36906	-199.75483
65.39200	-3.37281	-199.94712
65.49200	-3.37719	-200.19215
65.59200	-3.38234	-200.49839
65.69200	-3.38781	-200.83600
65.79200	-3.39453	-201.28134
65.89200	-3.39859	-201.56279
65.99200	-3.40297	-201.79546
66.09200	-3.40781	-202.06890
66.19200	-3.41344	-202.41094
66.28800	-3.42109	-202.91543
66.38800	-3.42609	-203.29881
66.48800	-3.42984	-203.50301
66.58800	-3.43437	-203.75043
66.68800	-3.43953	-204.08560
66.78800	-3.44516	-204.44298
66.88400	-3.45219	-204.94586
66.98400	-3.45594	-205.21988
67.08400	-3.45984	-205.43945
67.18400	-3.46422	-205.69906
67.28400	-3.46953	-206.01511
67.38400	-3.47547	-206.40652
67.48400	-3.48063	-206.74744
67.58400	-3.48516	-207.04161
67.68400	-3.48984	-207.31397
67.78400	-3.49500	-207.62919
67.88400	-3.50016	-207.95293
67.98400	-3.50672	-208.34731
68.08400	-3.51125	-208.66439
68.18400	-3.51547	-208.91452
68.28400	-3.52062	-209.22007
68.38400	-3.52625	-209.56567
68.48400	-3.53359	-210.01464
68.58400	-3.53828	-210.36738
68.68400	-3.54250	-210.58832
68.78400	-3.54672	-210.83023
68.88400	-3.55125	-211.10983
68.98400	-3.55641	-211.40826
69.08400	-3.56297	-211.78797
69.18400	-3.56844	-212.17695
69.28400	-3.57250	-212.38331
69.38400	-3.57734	-212.66127
69.48400	-3.58297	-212.97458
69.58400	-3.59016	-213.39540
69.68400	-3.59453	-213.71886
69.78400	-3.59844	-213.92693
69.88400	-3.60297	-214.15997
69.98400	-3.60813	-214.45607
70.08400	-3.61422	-214.80075
70.18400	-3.62219	-215.29317
70.28400	-3.62641	-215.61049
70.38400	-3.63016	-215.78115
70.48400	-3.63500	-216.04906
70.58400	-3.64016	-216.35576
70.68400	-3.64688	-216.76125
70.78400	-3.65141	-217.08059
70.88400	-3.65531	-217.29432
70.98400	-3.65984	-217.53404
71.08400	-3.66484	-217.82012
71.18400	-3.67031	-218.13767
71.28400	-3.67797	-218.56388
71.38400	-3.68250	-218.91570
71.48400	-3.68625	-219.09872
71.58400	-3.69078	-219.35681
71.68400	-3.69609	-219.65556
71.78400	-3.70313	-220.06531
71.88400	-3.70844	-220.43270
71.98400	-3.71250	-220.65854
72.08400	-3.71688	-220.88698
72.18400	-3.72141	-221.14192
72.28400	-3.72656	-221.44203
72.38400	-3.73344	-221.81289
72.48400	-3.73844	-222.17989
72.58400	-3.74266	-222.38697
72.68400	-3.74750	-222.65625
72.78400	-3.75266	-222.94405
72.88400	-3.76078	-223.40432
72.98400	-3.76516	-223.72761
73.08400	-3.76891	-223.90473
73.18400	-3.77328	-224.13549
73.28400	-3.77859	-224.42318
73.38400	-3.78484	-224.79361
73.47000	-3.79297	-225.30453
73.57000	-3.79656	-225.59506
73.67000	-3.79984	-225.73461
73.77000	-3.80437	-225.97010
73.87000	-3.80969	-226.25653
73.97000	-3.81703	-226.67176
74.07000	-3.82187	-227.04928
74.17000	-3.82562	-227.26069
74.27000	-3.83000	-227.49914
74.37000	-3.83484	-227.77228
74.47000	-3.84016	-228.10847
74.57000	-3.84781	-228.53041
74.67000	-3.85266	-228.89383
74.77000	-3.85641	-229.08533
74.87000	-3.86125	-229.33733
74.97000	-3.86656	-229.67449
75.07000	-3.87344	-230.06092
75.17000	-3.87891	-230.46696
75.27000	-3.88266	-230.68094
75.37000	-3.88687	-230.91222
75.47000	-3.89141	-231.15976
75.57000	-3.89641	-231.45588
75.67000	-3.90375	-231.85207
75.77000	-3.90922	-232.28516
75.87000	-3.91297	-232.48558
75.97000	-3.91750	-232.71309
76.07000	-3.92297	-233.02914
76.17000	-3.92953	-233.41514
76.27000	-3.93484	-233.80925
76.37000	-3.93891	-234.02779
76.47000	-3.94328	-234.28383
76.57000	-3.94828	-234.56076
76.67000	-3.95406	-234.88680
76.77000	-3.96172	-235.31759
76.87000	-3.96672	-235.73171
76.97000	-3.97000	-235.89310
77.07000	-3.97422	-236.10884
77.17000	-3.97953	-236.41580
77.27000	-3.98656	-236.82390
77.37000	-3.99203	-237.22588
77.47000	-3.99594	-237.44084
77.57000	-4.00031	-237.67926
77.67000	-4.00516	-237.95928
77.77000	-4.01047	-238.28319
77.87000	-4.01703	-238.64375
77.97000	-4.02266	-239.06215
78.07000	-4.02656	-239.28200
78.17000	-4.03125	-239.54095
78.27000	-4.03656	-239.85787
78.37000	-4.04344	-240.25363
78.47000	-4.04859	-240.62721
78.57000	-4.05219	-240.82614
78.67000	-4.05625	-241.03267
78.77000	-4.06109	-241.29432
78.87000	-4.06656	-241.62300
78.97000	-4.07359	-242.01186
79.07000	-4.07953	-242.46275
79.17000	-4.08344	-242.66922
79.27000	-4.08797	-242.91827
79.37000	-4.09344	-243.22461
79.47000	-4.09969	-243.59390
79.57000	-4.10516	-243.96791
79.67000	-4.10938	-244.21504
79.77000	-4.11359	-244.44832
79.87000	-4.11812	-244.70420
79.97000	-4.12344	-244.99644
80.07000	-4.13031	-245.36361
80.17000	-4.13594	-245.80216
80.27000	-4.13953	-245.98408
80.37000	-4.14406	-246.21743
80.47000	-4.14906	-246.50018
80.57000	-4.15656	-246.90598
80.67000	-4.16297	-247.39461
80.77000	-4.16656	-247.59142
80.87000	-4.17063	-247.79858
80.97000	-4.17531	-248.06304
81.07000	-4.18031	-248.33722
81.17000	-4.18656	-248.69850
81.27000	-4.19328	-249.16962
81.37000	-4.19719	-249.38613
81.47000	-4.20141	-249.61051
81.57000	-4.20609	-249.87173
81.67000	-4.21250	-250.21514
81.77000	-4.21844	-250.63631
81.87000	-4.22234	-250.84189
81.97000	-4.22656	-251.07083
82.07000	-4.23172	-251.34581
82.17000	-4.23766	-251.69346
82.27000	-4.24531	-252.12494
82.37000	-4.25063	-252.57191
82.47000	-4.25391	-252.70885
82.57000	-4.25844	-252.93687
82.67000	-4.26328	-253.21928
82.77000	-4.26984	-253.58990
82.87000	-4.27594	-254.03297
82.97000	-4.27984	-254.27023
83.07000	-4.28391	-254.47792
83.17000	-4.28906	-254.76798
83.27000	-4.29531	-255.14755
83.37000	-4.30328	-255.62227
83.47000	-4.30719	-255.95686
83.57000	-4.31031	-256.10909
83.67000	-4.31484	-256.35245
83.77000	-4.32000	-256.65703
83.87000	-4.32656	-257.03895
83.97000	-4.33203	-257.42421
84.07000	-4.33641	-257.67893
84.17000	-4.34078	-257.92596
84.27000	-4.34547	-258.19671
84.37000	-4.35047	-258.49023
84.47000	-4.35703	-258.85779
84.57000	-4.36313	-259.32357
84.67000	-4.36703	-259.52926
84.77000	-4.37141	-259.76476
84.87000	-4.37641	-260.05164
84.97000	-4.38219	-260.37806
85.07000	-4.38750	-260.72425
85.17000	-4.39219	-260.98916
85.27000	-4.39672	-261.24582
85.37000	-4.40156	-261.51681
85.47000	-4.40687	-261.83057
85.57000	-4.41422	-262.21225
85.67000	-4.42016	-262.68232
85.77000	-4.42375	-262.86417
85.87000	-4.42781	-263.06096
85.97000	-4.43266	-263.32861
86.07000	-4.43906	-263.66064
86.17000	-4.44578	-264.12168
86.27000	-4.44984	-264.36609
86.37000	-4.45406	-264.58502
86.47000	-4.45906	-264.85881
86.57000	-4.46453	-265.16411
86.67000	-4.47062	-265.48371
86.77000	-4.47625	-265.87239
86.87000	-4.48016	-266.06834
86.97000	-4.48469	-266.30107
87.07000	-4.48953	-266.58750
87.17000	-4.49547	-266.90352
87.27000	-4.50313	-267.38632
87.37000	-4.50703	-267.61976
87.47000	-4.51078	-267.81017
87.57000	-4.51563	-268.06045
87.67000	-4.52109	-268.36705
87.77000	-4.52859	-268.76044
87.87000	-4.53391	-269.19082
87.97000	-4.53719	-269.33575
88.07000	-4.54156	-269.55536
88.17000	-4.54656	-269.82492
88.27000	-4.55203	-270.13466
88.37000	-4.55859	-270.54119
88.47000	-4.56281	-270.77803
88.57000	-4.56703	-270.99332
88.67000	-4.57156	-271.22977
88.77000	-4.57672	-271.50387
88.87000	-4.58266	-271.81387
88.97000	-4.59078	-272.32093
89.07000	-4.59422	-272.52087
89.17000	-4.59812	-272.70329
89.27000	-4.60313	-272.97220
89.37000	-4.60984	-273.30962
89.47000	-4.61656	-273.76541
89.57000	-4.62047	-273.96724
89.67000	-4.62484	-274.18634
89.77000	-4.62969	-274.44476
89.87000	-4.63469	-274.71802
89.97000	-4.64188	-275.06700
90.07000	-4.64797	-275.53385
90.17000	-4.65141	-275.70745
90.27000	-4.65609	-275.93708
90.37000	-4.66156	-276.24166
90.47000	-4.66828	-276.61228
90.57000	-4.67297	-276.95844
90.67000	-4.67672	-277.13746
90.77000	-4.68094	-277.35209
90.87000	-4.68578	-277.61710
90.97000	-4.69125	-277.91288
91.07000	-4.69828	-278.26104
91.17000	-4.70438	-278.74017
91.27000	-4.70797	-278.92193
91.37000	-4.71234	-279.14059
91.47000	-4.71703	-279.39847
91.57000	-4.72313	-279.71587
91.67000	-4.72938	-280.11936
91.77000	-4.73344	-280.35650
91.87000	-4.73750	-280.55945
91.97000	-4.74203	-280.79522
92.07000	-4.74734	-281.09321
92.17000	-4.75422	-281.44288
92.27000	-4.76078	-281.93951
92.37000	-4.76422	-282.09937
92.47000	-4.76859	-282.31344
92.57000	-4.77375	-282.58213
92.67000	-4.78000	-282.91246
92.77000	-4.78609	-283.32812
92.87000	-4.79031	-283.55151
92.97000	-4.79469	-283.78922
93.07000	-4.79938	-284.03804
93.17000	-4.80453	-284.32333
93.27000	-4.81063	-284.65229
93.37000	-4.81750	-285.10767
93.47000	-4.82109	-285.29465
93.57000	-4.82516	-285.48843
93.67000	-4.83016	-285.75721
93.77000	-4.83672	-286.08972
93.87000	-4.84281	-286.50472
93.97000	-4.84672	-286.70061
94.07000	-4.85109	-286.93160
94.17000	-4.85594	-287.18606
94.27000	-4.86125	-287.48870
94.37000	-4.86750	-287.82368
94.47000	-4.87484	-288.32296
94.57000	-4.87813	-288.48773
94.67000	-4.88203	-288.65790
94.77000	-4.88687	-288.90473
94.87000	-4.89297	-289.23085
94.97000	-4.90000	-289.69625
95.07000	-4.90391	-289.92748
95.17000	-4.90797	-290.11056
95.27000	-4.91281	-290.36170
95.37000	-4.91828	-290.66256
95.47000	-4.92453	-291.00448
95.57000	-4.93109	-291.46090
95.67000	-4.93469	-291.63381
95.77000	-4.93906	-291.84923
95.87000	-4.94422	-292.11792
95.97000	-4.95078	-292.45907
96.07000	-4.95672	-292.87118
96.17000	-4.96062	-293.07410
96.27000	-4.96469	-293.27762
96.37000	-4.96922	-293.52999
96.47000	-4.97453	-293.80465
96.57000	-4.98063	-294.12961
96.67000	-4.98719	-294.56177
96.77000	-4.99109	-294.74965
96.87000	-4.99563	-294.97418
96.97000	-5.00094	-295.26258
97.07000	-5.00781	-295.62843
97.17000	-5.01375	-296.06637
97.27000	-5.01734	-296.23368
97.37000	-5.02156	-296.43333
97.47000	-5.02625	-296.67288
97.57000	-5.03141	-296.94942
97.67000	-5.03828	-297.30058
97.77000	-5.04500	-297.79631
97.87000	-5.04828	-297.95367
97.97000	-5.05266	-298.15522
98.07000	-5.05781	-298.43682
98.17000	-5.06484	-298.80804
98.27000	-5.07078	-299.24768
98.37000	-5.07438	-299.43648
98.47000	-5.07844	-299.63449
98.57000	-5.08328	-299.89198
98.67000	-5.08875	-300.20460
98.77000	-5.09531	-300.53574
98.87000	-5.10172	-300.99431
98.97000	-5.10531	-301.17574
99.07000	-5.10969	-301.40680
99.17000	-5.11453	-301.66948
99.27000	-5.12031	-301.99343
99.37000	-5.12781	-302.47292
99.47000	-5.13188	-302.72159
99.57000	-5.13578	-302.90973
99.67000	-5.14047	-303.16421
99.77000	-5.14609	-303.48337
99.87000	-5.15234	-303.85718
99.97000	-5.15766	-304.22762
100.07000	-5.16125	-304.40691
100.17000	-5.16562	-304.61740
100.27000	-5.17109	-304.91620
100.37000	-5.17688	-305.26614
100.47000	-5.18344	-305.67265
100.57000	-5.18766	-305.92883
100.67000	-5.19188	-306.14129
100.77000	-5.19641	-306.39201
100.87000	-5.20141	-306.66676
100.97000	-5.20688	-306.95966
101.07000	-5.21375	-307.38834
101.17000	-5.21766	-307.60804
101.27000	-5.22203	-307.82223
101.37000	-5.22719	-308.10401
101.47000	-5.23344	-308.44340
101.57000	-5.24000	-308.86674
101.67000	-5.24438	-309.09914
101.77000	-5.24859	-309.30161
101.87000	-5.25359	-309.57040
101.97000	-5.25891	-309.86440
102.07000	-5.26484	-310.17548
102.17000	-5.27156	-310.62803
102.27000	-5.27516	-310.81113
102.37000	-5.27938	-311.00255
102.47000	-5.28406	-311.25000
102.57000	-5.28938	-311.53429
102.67000	-5.29609	-311.91432
102.77000	-5.30063	-312.15808
102.87000	-5.30484	-312.36836
102.97000	-5.30953	-312.61432
103.07000	-5.31469	-312.88296
103.17000	-5.32031	-313.17940
103.27000	-5.32844	-313.67213
103.37000	-5.33234	-313.89630
103.47000	-5.33656	-314.09663
103.57000	-5.34156	-314.33812
103.67000	-5.34719	-314.62747
103.77000	-5.35359	-315.00897
103.87000	-5.35766	-315.23547
103.97000	-5.36188	-315.42632
104.07000	-5.36641	-315.66003
104.17000	-5.37172	-315.93925
104.27000	-5.37750	-316.24267
104.37000	-5.38500	-316.69620
104.47000	-5.38844	-316.85811
104.57000	-5.39266	-317.03630
104.67000	-5.39750	-317.29683
104.77000	-5.40297	-317.57343
104.87000	-5.40969	-317.97078
104.97000	-5.41375	-318.18736
105.07000	-5.41797	-318.37776
105.17000	-5.42250	-318.58262
105.27001	-5.42766	-318.83156
105.37001	-5.43344	-319.11638
105.47001	-5.44062	-319.50393
105.57001	-5.44500	-319.75672
105.67001	-5.44906	-319.91982
105.77001	-5.45406	-320.16420
105.87001	-5.46016	-320.46869
105.97001	-5.46797	-320.94121
106.07001	-5.47172	-321.11549
106.17001	-5.47594	-321.29726
106.27001	-5.48078	-321.52885
106.37001	-5.48641	-321.82428
106.47001	-5.49266	-322.16015
106.57001	-5.49984	-322.62635
106.67001	-5.50281	-322.73877
106.77001	-5.50656	-322.88802
106.87001	-5.51125	-323.12056
106.97001	-5.51703	-323.40878
107.07001	-5.52516	-323.91697
107.17001	-5.52875	-324.11459
107.27001	-5.53234	-324.26736
107.37001	-5.53703	-324.48778
107.47001	-5.54219	-324.75322
107.57001	-5.54813	-325.07101
107.67001	-5.55563	-325.52364
107.77001	-5.55922	-325.71608
107.87001	-5.56313	-325.88160
107.97001	-5.56781	-326.11382
108.07001	-5.57406	-326.44394
108.17001	-5.58187	-326.93455
108.27001	-5.58578	-327.14632
108.37001	-5.58953	-327.31220
108.47001	-5.59406	-327.53909
108.57001	-5.59922	-327.80093
108.67001	-5.60500	-328.10399
108.77001	-5.61188	-328.54655
108.87001	-5.61563	-328.72733
108.97001	-5.61984	-328.91089
109.07001	-5.62484	-329.17464
109.17001	-5.63062	-329.48187
109.27001	-5.63719	-329.87264
109.37001	-5.64141	-330.10596
109.47001	-5.64594	-330.31061
109.57001	-5.65063	-330.55386
109.67001	-5.65578	-330.82321
109.77001	-5.66172	-331.13867
109.87001	-5.66906	-331.59697
109.97001	-5.67266	-331.76616
110.07001	-5.67672	-331.94527
110.17001	-5.68141	-332.19415
110.27001	-5.68719	-332.49301
110.37001	-5.69391	-332.89289
110.47001	-5.69828	-333.13626
110.57001	-5.70234	-333.31737
110.67001	-5.70703	-333.54530
110.77001	-5.71250	-333.82252
110.87001	-5.71828	-334.12796
110.97001	-5.72578	-334.57804
111.07001	-5.72937	-334.77628
111.17001	-5.73344	-334.95435
111.27001	-5.73844	-335.20636
111.37001	-5.74438	-335.51735
111.47001	-5.75172	-335.95571
111.57001	-5.75578	-336.18218
111.67001	-5.75953	-336.33965
111.77001	-5.76391	-336.55158
111.87001	-5.76906	-336.82153
111.97001	-5.77500	-337.13213
112.07001	-5.78250	-337.59528
112.17001	-5.78609	-337.79696
112.27001	-5.79016	-337.97199
112.37001	-5.79500	-338.21326
112.47001	-5.80047	-338.49460
112.57001	-5.80828	-338.93073
112.67001	-5.81266	-339.21662
112.77001	-5.81641	-339.37678
112.87001	-5.82094	-339.59818
112.97001	-5.82563	-339.83517
113.07001	-5.83125	-340.11608
113.17001	-5.83906	-340.57090
113.27001	-5.84266	-340.78416
113.37001	-5.84672	-340.95514
113.47001	-5.85156	-341.19672
113.57001	-5.85719	-341.49149
113.67001	-5.86438	-341.89916
113.77001	-5.86891	-342.15215
113.87001	-5.87313	-342.35165
113.97001	-5.87781	-342.58652
114.07001	-5.88297	-342.84908
114.17001	-5.88906	-343.15577
114.27001	-5.89672	-343.64650
114.37001	-5.90000	-343.81902
114.47001	-5.90406	-343.99304
114.57001	-5.90906	-344.24099
114.67001	-5.91531	-344.57475
114.77001	-5.92172	-344.99013
114.87001	-5.92516	-345.14928
114.97001	-5.92922	-345.33426
115.07001	-5.93391	-345.57453
115.17001	-5.93922	-345.84102
115.27001	-5.94547	-346.19114
115.36201	-5.95328	-346.69271
115.46201	-5.95672	-346.88553
115.56201	-5.96063	-347.04942
115.66201	-5.96547	-347.31400
115.76201	-5.97125	-347.62356
115.86201	-5.97781	-348.03373
115.96201	-5.98172	-348.24613
116.06201	-5.98563	-348.41591
116.16201	-5.99000	-348.62837
116.26201	-5.99516	-348.90276
116.36201	-6.00125	-349.24382
116.46201	-6.00875	-349.71029
116.56201	-6.01250	-349.92048
116.66201	-6.01656	-350.10689
116.76201	-6.02125	-350.33777
116.86201	-6.02688	-350.62000
116.96201	-6.03391	-351.02502
117.06201	-6.03844	-351.30012
117.16201	-6.04250	-351.49628
117.26201	-6.04687	-351.69834
117.36201	-6.05156	-351.92633
117.46201	-6.05719	-352.22134
117.56201	-6.06453	-352.61437
117.66201	-6.06969	-352.95850
117.76201	-6.07359	-353.11374
117.86201	-6.07844	-353.35070
117.96201	-6.08391	-353.62265
118.06201	-6.09094	-354.01949
118.16201	-6.09516	-354.24778
118.26201	-6.09922	-354.42808
118.36201	-6.10375	-354.64317
118.46201	-6.10875	-354.88218
118.56201	-6.11422	-355.17520
118.66201	-6.12125	-355.51637
118.76201	-6.12609	-355.84378
118.86201	-6.12984	-355.98767
118.96201	-6.13469	-356.19885
119.06201	-6.14016	-356.46424
119.16201	-6.14734	-356.85331
119.26201	-6.15156	-357.09259
119.36201	-6.15547	-357.24926
119.46201	-6.16016	-357.46679
119.56201	-6.16547	-357.71897
119.66201	-6.17156	-358.03106
119.76201	-6.18016	-358.50641
119.86201	-6.18375	-358.73747
119.96201	-6.18750	-358.86842
120.06201	-6.19203	-359.08040
120.16201	-6.19766	-359.34618
120.26201	-6.20516	-359.77283
120.36201	-6.20906	-359.99170
120.46201	-6.21266	-360.12191
120.56201	-6.21703	-360.30555
120.66201	-6.22188	-360.54468
120.76201	-6.22766	-360.83654
120.86201	-6.23563	-361.26190
120.96201	-6.23969	-361.52169
121.06201	-6.24375	-361.67616
121.16201	-6.24828	-361.87702
121.26201	-6.25344	-362.12930
121.36201	-6.26047	-362.47090
121.46201	-6.26516	-362.74844
121.56201	-6.26922	-362.92070
121.66201	-6.27375	-363.12398
121.76201	-6.27875	-363.35221
121.86201	-6.28406	-363.60767
121.96201	-6.29219	-364.00774
122.06201	-6.29625	-364.26046
122.16201	-6.30031	-364.42128
122.26201	-6.30516	-364.62221
122.36201	-6.31109	-364.90208
122.46201	-6.31953	-365.37898
122.56201	-6.32313	-365.58598
122.66201	-6.32688	-365.71318
122.76201	-6.33172	-365.93276
122.86201	-6.33719	-366.21118
122.96201	-6.34312	-366.51438
123.06201	-6.35109	-366.98303
123.16201	-6.35391	-367.12214
123.26201	-6.35750	-367.25253
123.36201	-6.36234	-367.46722
123.46201	-6.36781	-367.73968
123.56201	-6.37500	-368.12529
123.66201	-6.37953	-368.40889
123.76201	-6.38313	-368.54744
123.86201	-6.38734	-368.72947
123.96201	-6.39250	-368.96810
124.06201	-6.39828	-369.26463
124.16201	-6.40656	-369.70800
124.26201	-6.41094	-369.99050
124.36201	-6.41484	-370.15310
124.46201	-6.41953	-370.38076
124.56201	-6.42469	-370.62597
124.66201	-6.43141	-370.95904
124.76201	-6.43609	-371.25087
124.86201	-6.44000	-371.42551
124.96201	-6.44438	-371.62244
125.06201	-6.44953	-371.87836
125.16201	-6.45531	-372.17835
125.26201	-6.46359	-372.61465
125.36201	-6.46734	-372.87256
125.46201	-6.47094	-372.99582
125.56201	-6.47563	-373.20301
125.66201	-6.48141	-373.48899
125.76201	-6.48844	-373.86814
125.86201	-6.49313	-374.16986
125.96201	-6.49703	-374.34795
126.06201	-6.50156	-374.55726
126.16201	-6.50672	-374.80798
126.26201	-6.51219	-375.08443
126.36201	-6.51984	-375.52333
126.46201	-6.52375	-375.75099
126.56201	-6.52750	-375.90322
126.66201	-6.53203	-376.11094
126.76201	-6.53766	-376.38086
126.86201	-6.54547	-376.81091
126.96201	-6.54969	-377.08482
127.06201	-6.55359	-377.23014
127.16201	-6.55797	-377.42856
127.26201	-6.56297	-377.67491
127.36201	-6.56828	-377.95344
127.46201	-6.57578	-378.34957
127.56201	-6.58031	-378.63514
127.66201	-6.58438	-378.78743
127.76201	-6.58891	-378.98985
127.86201	-6.59406	-379.24111
127.96201	-6.60156	-379.61936
128.06201	-6.60672	-379.97392
128.16201	-6.61062	-380.13190
128.26201	-6.61500	-380.33664
128.36201	-6.62016	-380.59005
128.46201	-6.62578	-380.87514
128.56201	-6.63234	-381.22758
128.66201	-6.63641	-381.44982
128.76201	-6.64031	-381.60899
128.86201	-6.64531	-381.83942
128.96201	-6.65078	-382.10872
129.06201	-6.65875	-382.53167
129.16201	-6.66344	-382.83581
129.26201	-6.66703	-382.96905
129.36201	-6.67094	-383.14620
129.46201	-6.67563	-383.35317
129.56201	-6.68125	-383.62551
129.66201	-6.68906	-384.00447
129.76201	-6.69422	-384.37459
129.86201	-6.69766	-384.49180
129.96201	-6.70219	-384.67839
130.06201	-6.70766	-384.92328
130.16201	-6.71500	-385.30815
130.26201	-6.71969	-385.59124
130.36201	-6.72375	-385.77136
130.46201	-6.72844	-385.98511
130.56201	-6.73375	-386.23932
130.66201	-6.73984	-386.57594
130.76201	-6.74812	-387.02729
130.86201	-6.75172	-387.26643
130.96201	-6.75500	-387.35807
131.06201	-6.75953	-387.56716
131.16201	-6.76516	-387.84599
131.26201	-6.77281	-388.25995
131.36201	-6.77703	-388.55037
131.46201	-6.78062	-388.70159
131.56201	-6.78500	-388.90472
131.66201	-6.79016	-389.15044
131.76201	-6.79578	-389.45127
131.86201	-6.80344	-389.85172
131.96201	-6.80797	-390.16441
132.06201	-6.81172	-390.30468
132.16201	-6.81625	-390.51771
132.26201	-6.82187	-390.79836
132.36201	-6.82922	-391.21020
132.46201	-6.83359	-391.48670
132.56201	-6.83750	-391.64412
132.66201	-6.84188	-391.84579
132.76201	-6.84672	-392.06859
132.86201	-6.85203	-392.35362
132.96201	-6.85891	-392.71072
133.06201	-6.86375	-393.02099
133.16201	-6.86797	-393.20689
133.26201	-6.87313	-393.45157
133.36201	-6.87891	-393.75353
133.46201	-6.88594	-394.16453
133.56201	-6.89000	-394.38951
133.66201	-6.89391	-394.55575
133.76201	-6.89828	-394.75945
133.86201	-6.90312	-394.99652
133.96201	-6.90875	-395.27360
134.06201	-6.91609	-395.67596
134.16201	-6.92047	-395.95988
134.26201	-6.92406	-396.08431
134.36201	-6.92844	-396.26491
134.46201	-6.93375	-396.51152
134.56201	-6.94156	-396.90304
134.66201	-6.94719	-397.29974
134.76201	-6.95078	-397.44392
134.86201	-6.95516	-397.61668
134.96201	-6.96016	-397.85150
135.06201	-6.96578	-398.13104
135.16201	-6.97250	-398.48399
135.26201	-6.97766	-398.79435
135.36201	-6.98156	-398.94104
135.46201	-6.98609	-399.13061
135.56201	-6.99125	-399.36650
135.66201	-6.99828	-399.70365
135.76201	-7.00391	-400.08712
135.86201	-7.00719	-400.18985
135.96201	-7.01125	-400.35331
136.06201	-7.01609	-400.57096
136.16201	-7.02172	-400.84669
136.26201	-7.02938	-401.20366
136.36201	-7.03500	-401.59336
136.46201	-7.03859	-401.72410
136.56201	-7.04328	-401.90586
136.66201	-7.04812	-402.13460
136.76201	-7.05516	-402.46376
136.86201	-7.06078	-402.84136
136.96201	-7.06438	-402.97291
137.06201	-7.06859	-403.13691
137.16201	-7.07344	-403.36713
137.26201	-7.07891	-403.63285
137.36201	-7.08656	-403.98803
137.46201	-7.09141	-404.32492
137.56201	-7.09500	-404.43432
137.66201	-7.09953	-404.62580
137.76201	-7.10500	-404.87272
137.86201	-7.11234	-405.22698
137.96201	-7.11719	-405.54440
138.06201	-7.12094	-405.67696
138.16201	-7.12516	-405.85044
138.26201	-7.13016	-406.05935
138.36201	-7.13562	-406.33145
138.46201	-7.14406	-406.73345
138.56201	-7.14859	-407.06336
138.66201	-7.15219	-407.16696
138.76201	-7.15656	-407.35027
138.86201	-7.16172	-407.58896
138.96201	-7.16953	-407.95511
139.06201	-7.17422	-408.27480
139.16201	-7.17781	-408.40125
139.26201	-7.18234	-408.58719
139.36201	-7.18750	-408.83490
139.46201	-7.19297	-409.09922
139.56201	-7.20125	-409.51928
139.66201	-7.20531	-409.81674
139.76201	-7.20891	-409.91393
139.86201	-7.21344	-410.11390
139.96201	-7.21859	-410.34549
140.06201	-7.22594	-410.72208
140.16201	-7.23109	-411.06600
140.26201	-7.23469	-411.21197
140.36201	-7.23875	-411.37615
140.46201	-7.24359	-411.59794
140.56201	-7.24922	-411.86070
140.66201	-7.25672	-412.22900
140.76201	-7.26156	-412.55540
140.86201	-7.26516	-412.67106
140.96201	-7.26969	-412.85515
141.06201	-7.27484	-413.09693
141.16201	-7.28188	-413.41841
141.26201	-7.28781	-413.82456
141.36201	-7.29172	-413.95757
141.46201	-7.29578	-414.11707
141.56201	-7.30031	-414.31087
141.66201	-7.30547	-414.54557
141.76201	-7.31219	-414.84955
141.86201	-7.31875	-415.27361
141.96201	-7.32219	-415.38516
142.06201	-7.32672	-415.55783
142.16201	-7.33234	-415.81056
142.26201	-7.33984	-416.18010
142.36201	-7.34422	-416.43271
142.46201	-7.34797	-416.48725
142.53401	-7.35109	-415.97724
142.63401	-7.35578	-416.02185
142.73401	-7.36094	-416.23300
142.83401	-7.36672	-416.49693
142.93401	-7.37453	-416.95371
143.03401	-7.37813	-417.11295
143.13401	-7.38203	-417.25245
143.23401	-7.38703	-417.47352
143.33401	-7.39312	-417.74344
143.43401	-7.39969	-418.14831
143.53401	-7.40359	-418.30364
143.63401	-7.40766	-418.46016
143.73401	-7.41250	-418.67125
143.83401	-7.41812	-418.93822
143.93401	-7.42391	-419.22480
144.03401	-7.43141	-419.68071
144.13401	-7.43500	-419.81596
144.23401	-7.43922	-419.97528
144.33401	-7.44422	-420.19421
144.43401	-7.45141	-420.52779
144.53401	-7.45719	-420.90598
144.63401	-7.46047	-421.03213
144.73401	-7.46437	-421.17235
144.83401	-7.46906	-421.36389
144.93401	-7.47422	-421.60216
145.03401	-7.48078	-421.89333
145.13401	-7.48766	-422.34483
145.23401	-7.49141	-422.47653
145.33401	-7.49562	-422.62584
145.43401	-7.50063	-422.85106
145.53401	-7.50656	-423.10262
145.63401	-7.51375	-423.53576
145.73401	-7.51750	-423.67724
145.83401	-7.52172	-423.81671
145.93401	-7.52625	-423.98968
146.03401	-7.53125	-424.18060
146.13401	-7.53781	-424.43895
146.23401	-7.54453	-424.85335
146.33401	-7.54781	-424.93391
146.43401	-7.55203	-425.05616
146.53401	-7.55688	-425.24853
146.63401	-7.56328	-425.52659
146.73401	-7.57094	-425.98170
146.83401	-7.57469	-426.11361
146.93401	-7.57891	-426.24894
147.03401	-7.58406	-426.46351
147.13401	-7.58984	-426.73901
147.23401	-7.59656	-427.05217
147.33401	-7.60234	-427.44848
147.43401	-7.60547	-427.52430
147.53401	-7.60953	-427.67453
147.63401	-7.61438	-427.88598
147.73401	-7.61969	-428.13304
147.83401	-7.62641	-428.47285
147.93401	-7.63078	-428.69109
148.03401	-7.63500	-428.84889
148.13401	-7.63953	-429.02112
148.23401	-7.64469	-429.24580
148.33401	-7.65109	-429.53804
148.43401	-7.65844	-429.99753
148.53401	-7.66187	-430.11126
148.63401	-7.66594	-430.24188
148.73401	-7.67094	-430.44323
148.83401	-7.67625	-430.67914
148.93401	-7.68312	-431.02515
149.03401	-7.68750	-431.24577
149.13401	-7.69172	-431.37881
149.23401	-7.69656	-431.57741
149.33401	-7.70203	-431.83810
149.43401	-7.70859	-432.13063
149.53401	-7.71563	-432.56262
149.63401	-7.71891	-432.63105
149.73401	-7.72281	-432.74704
149.83401	-7.72750	-432.93014
149.93401	-7.73313	-433.17327
150.03401	-7.74047	-433.56985
150.13401	-7.74469	-433.78535
150.23401	-7.74875	-433.91845
150.33401	-7.75344	-434.09547
150.43401	-7.75859	-434.31956
150.53401	-7.76406	-434.55648
150.63401	-7.77047	-434.89099
150.73401	-7.77453	-435.05383
150.83401	-7.77891	-435.18764
150.93401	-7.78391	-435.38916
151.03401	-7.78969	-435.64627
151.13401	-7.79719	-436.04538
151.23401	-7.80109	-436.20434
151.33401	-7.80484	-436.30126
151.43401	-7.80937	-436.45620
151.53401	-7.81469	-436.66816
151.63401	-7.82047	-436.93286
151.73401	-7.82813	-437.35403
151.83401	-7.83203	-437.49800
151.93401	-7.83625	-437.64123
152.03401	-7.84125	-437.82553
152.13401	-7.84703	-438.05307
152.23401	-7.85281	-438.34203
152.33401	-7.85703	-438.48675
152.43401	-7.86109	-438.61952
152.53401	-7.86578	-438.77319
152.63401	-7.87125	-439.00219
152.73401	-7.87766	-439.28149
152.82601	-7.88594	-439.78602
152.92601	-7.88875	-439.83111
153.02601	-7.89250	-439.89721
153.12601	-7.89719	-440.06327
153.22601	-7.90250	-440.28586
153.32601	-7.91000	-440.68119
153.42601	-7.91422	-440.84066
153.52601	-7.91828	-440.95072
153.62601	-7.92281	-441.09431
153.72601	-7.92781	-441.27512
153.82601	-7.93312	-441.48895
153.92601	-7.94109	-441.84932
154.02601	-7.94531	-442.09763
154.12601	-7.94938	-442.17947
154.22601	-7.95437	-442.36732
154.32601	-7.96031	-442.60874
154.42601	-7.96797	-443.02529
154.52601	-7.97109	-443.09887
154.62601	-7.97453	-443.15779
154.72601	-7.97875	-443.28144
154.82601	-7.98359	-443.44825
154.92601	-7.98922	-443.67886
155.02601	-7.99656	-443.99169
155.12601	-8.00172	-444.28056
155.22601	-8.00563	-444.35492
155.32601	-8.01031	-444.50286
155.42601	-8.01578	-444.69145
155.52601	-8.02406	-445.09566
155.62601	-8.02844	-445.32064
155.72601	-8.03250	-445.41457
155.82601	-8.03750	-445.60352
155.92601	-8.04344	-445.85249
156.02601	-8.05094	-446.14962
156.12601	-8.05641	-446.53723
156.22601	-8.05875	-446.50391
156.32601	-8.06266	-446.58345
156.42601	-8.06734	-446.75621
156.52601	-8.07297	-446.98656
156.62601	-8.08078	-447.38200
156.72601	-8.08516	-447.57864
156.82601	-8.08906	-447.67612
156.92601	-8.09375	-447.82564
157.02601	-8.09844	-448.00532
157.12601	-8.10328	-448.19114
157.22601	-8.11063	-448.55121
157.32601	-8.11500	-448.73756
157.42601	-8.11938	-448.86470
157.52601	-8.12469	-449.07093
157.62601	-8.13125	-449.34261
157.72601	-8.13844	-449.77337
157.82601	-8.14156	-449.81852
157.92601	-8.14547	-449.90021
158.02601	-8.15016	-450.04931
158.12601	-8.15516	-450.23918
158.22601	-8.16063	-450.48901
158.32601	-8.16859	-450.90207
158.42601	-8.17234	-451.01714
158.52601	-8.17625	-451.10127
158.62601	-8.18062	-451.24701
158.72601	-8.18625	-451.46641
158.82601	-8.19406	-451.86481
158.92601	-8.19844	-452.07042
159.02601	-8.20219	-452.15863
159.12601	-8.20688	-452.29691
159.22601	-8.21203	-452.50282
159.32601	-8.21813	-452.75456
159.42601	-8.22578	-453.17239
159.52601	-8.22906	-453.23581
159.62601	-8.23297	-453.33460
159.72601	-8.23766	-453.49836
159.82601	-8.24312	-453.71425
159.92601	-8.25062	-454.06130
160.02601	-8.25531	-454.29465
160.12601	-8.25906	-454.38254
160.22601	-8.26328	-454.50318
160.32601	-8.26844	-454.68199
160.42601	-8.27422	-454.93421
160.52601	-8.28188	-455.31431
160.62601	-8.28562	-455.47107
160.72601	-8.28953	-455.55264
160.82601	-8.29453	-455.70606
160.92601	-8.30000	-455.92830
161.02601	-8.30734	-456.27475
161.12601	-8.31172	-456.48065
161.22601	-8.31578	-456.57679
161.32601	-8.32031	-456.71397
161.42601	-8.32531	-456.89180
161.52601	-8.33141	-457.14995
161.62601	-8.33969	-457.59195
161.72601	-8.34281	-457.69235
161.82601	-8.34656	-457.73420
161.92601	-8.35109	-457.88345
162.02601	-8.35687	-458.10908
162.12601	-8.36469	-458.51922
162.22601	-8.36875	-458.67795
162.32601	-8.37266	-458.76205
162.42601	-8.37750	-458.92397
162.52601	-8.38234	-459.10469
162.62601	-8.38750	-459.28481
162.72601	-8.39531	-459.67111
162.82601	-8.39938	-459.85296
162.92601	-8.40359	-459.95349
163.02601	-8.40891	-460.14258
163.12601	-8.41516	-460.42305
163.22601	-8.42297	-460.86726
163.32601	-8.42609	-460.94540
163.42601	-8.42969	-461.00277
163.52601	-8.43406	-461.12207
163.62601	-8.43906	-461.32442
163.72601	-8.44469	-461.56871
163.82601	-8.45172	-461.93013
163.92601	-8.45562	-462.07112
164.02601	-8.45969	-462.16944
164.12601	-8.46438	-462.31267
164.22601	-8.47016	-462.55341
164.32601	-8.47656	-462.84971
164.42601	-8.48156	-463.06512
164.52601	-8.48563	-463.18659
164.62601	-8.49016	-463.32017
164.72601	-8.49516	-463.50601
164.82601	-8.50094	-463.72983
164.92601	-8.50875	-464.12227
165.02601	-8.51234	-464.24574
165.12601	-8.51625	-464.31470
165.22601	-8.52125	-464.48147
165.32601	-8.52734	-464.73038
165.42601	-8.53516	-465.15658
165.52601	-8.53906	-465.29281
165.62601	-8.54281	-465.35054
165.72601	-8.54734	-465.47467
165.82601	-8.55234	-465.63727
165.92601	-8.55750	-465.82922
166.02601	-8.56453	-466.13806
166.12601	-8.56953	-466.39094
166.22601	-8.57328	-466.44944
166.32601	-8.57813	-466.59952
166.42601	-8.58359	-466.80146
166.52601	-8.59094	-467.15805
166.62601	-8.59516	-467.31541
166.72601	-8.59891	-467.37874
166.82601	-8.60328	-467.49288
166.92601	-8.60828	-467.64883
167.02601	-8.61391	-467.87211
167.12601	-8.62141	-468.16632
167.22601	-8.62641	-468.45818
167.32601	-8.63016	-468.49048
167.42601	-8.63469	-468.61160
167.52601	-8.63969	-468.74937
167.62601	-8.64719	-469.07473
167.72601	-8.65203	-469.30209
167.82601	-8.65609	-469.38109
167.92601	-8.66078	-469.50948
168.02601	-8.66609	-469.68889
168.12601	-8.67188	-469.90684
168.22601	-8.67922	-470.24724
168.32601	-8.68250	-470.33590
168.42601	-8.68641	-470.38040
168.52601	-8.69125	-470.52640
168.62601	-8.69688	-470.72622
168.72601	-8.70469	-471.09151
168.82601	-8.70922	-471.29521
168.92601	-8.71297	-471.33648
169.02601	-8.71703	-471.41179
169.12601	-8.72172	-471.55029
169.22601	-8.72719	-471.73390
169.32601	-8.73625	-472.14150
169.42601	-8.74047	-472.36255
169.52601	-8.74406	-472.38639
169.62601	-8.74875	-472.50572
169.72601	-8.75406	-472.67577
169.82601	-8.76141	-473.01033
169.92601	-8.76578	-473.17901
170.02601	-8.76969	-473.24222
170.12601	-8.77406	-473.36075
170.22601	-8.77906	-473.51077
170.32601	-8.78469	-473.71334
170.42601	-8.79297	-474.10804
170.52601	-8.79672	-474.22716
170.62601	-8.80031	-474.25261
170.72601	-8.80469	-474.34705
170.82601	-8.81016	-474.52846
170.92601	-8.81813	-474.87634
171.02601	-8.82234	-475.07384
171.12601	-8.82609	-475.10877
171.22601	-8.83047	-475.20062
171.32601	-8.83562	-475.35202
171.42601	-8.84125	-475.55941
171.52601	-8.84922	-475.89701
171.62601	-8.85359	-476.11180
171.72601	-8.85719	-476.12619
171.82601	-8.86203	-476.24764
171.92601	-8.86766	-476.42970
172.02601	-8.87641	-476.80485
172.12601	-8.88078	-477.05966
172.22601	-8.88375	-477.02855
172.32601	-8.88781	-477.09572
172.42601	-8.89313	-477.26923
172.52601	-8.89875	-477.48175
172.62601	-8.90719	-477.87032
172.72601	-8.91063	-477.99540
172.82601	-8.91422	-478.00019
172.92601	-8.91875	-478.10379
173.02601	-8.92375	-478.27244
173.12601	-8.93109	-478.56739
173.22601	-8.93609	-478.84119
173.32601	-8.93984	-478.87829
173.42601	-8.94438	-478.98379
173.52601	-8.94937	-479.14672
173.62601	-8.95516	-479.35319
173.72601	-8.96391	-479.76103
173.82601	-8.96750	-479.92298
173.92601	-8.97078	-479.89330
174.02601	-8.97547	-480.01409
174.12601	-8.98109	-480.20160
174.22601	-8.98938	-480.58727
174.32601	-8.99344	-480.75095
174.42601	-8.99688	-480.75885
174.52601	-9.00109	-480.84578
174.62601	-9.00609	-480.99369
174.72601	-9.01125	-481.15146
174.82601	-9.01891	-481.49273
174.92601	-9.02406	-481.73445
175.02601	-9.02797	-481.79036
175.12601	-9.03250	-481.89166
175.22601	-9.03828	-482.08219
175.32601	-9.04594	-482.44986
175.42601	-9.05000	-482.59002
175.52601	-9.05344	-482.60209
175.62601	-9.05766	-482.69331
175.72601	-9.06250	-482.83428
175.82601	-9.06812	-483.03127
175.92601	-9.07641	-483.39534
176.02601	-9.08094	-483.61790
176.12601	-9.08453	-483.62845
176.22601	-9.08906	-483.73649
176.32601	-9.09438	-483.88356
176.42601	-9.10078	-484.12743
176.52601	-9.10547	-484.31936
176.62601	-9.10969	-484.38621
176.72601	-9.11406	-484.48533
176.82601	-9.11906	-484.63356
176.92601	-9.12469	-484.83381
177.02601	-9.13313	-485.17433
177.12601	-9.13781	-485.43140
177.22601	-9.14125	-485.40884
177.32601	-9.14547	-485.48856
177.42601	-9.15047	-485.63489
177.52601	-9.15766	-485.89683
177.62601	-9.16297	-486.15408
177.72601	-9.16703	-486.21520
177.82601	-9.17156	-486.30783
177.92601	-9.17672	-486.44632
178.02601	-9.18203	-486.62993
178.12601	-9.18891	-486.86910
178.22601	-9.19422	-487.13851
178.32601	-9.19781	-487.14879
178.42601	-9.20234	-487.24821
178.52601	-9.20797	-487.41990
178.62601	-9.21594	-487.75777
178.72601	-9.22078	-487.98862
178.82601	-9.22406	-487.97524
178.92601	-9.22828	-488.03717
179.02601	-9.23313	-488.16380
179.12601	-9.23828	-488.32998
179.22601	-9.24531	-488.57459
179.32601	-9.25125	-488.91869
179.42601	-9.25469	-488.90778
179.52601	-9.25937	-489.00184
179.62601	-9.26453	-489.15091
179.72601	-9.27156	-489.43031
179.82601	-9.27656	-489.64277
179.92601	-9.28047	-489.70681
180.02601	-9.28484	-489.78618
180.12601	-9.28984	-489.91942
180.22601	-9.29594	-490.13117
180.32601	-9.30563	-490.61236
180.42601	-9.30906	-490.76003
180.52601	-9.31203	-490.69110
180.62601	-9.31672	-490.78327
180.72601	-9.32187	-490.95690
180.82601	-9.32844	-491.24014
180.92601	-9.33281	-491.37199
181.02601	-9.33656	-491.38948
181.12601	-9.34094	-491.47826
181.22601	-9.34594	-491.61309
181.32601	-9.35141	-491.78660
181.42601	-9.36000	-492.16294
181.52601	-9.36500	-492.44726
181.62601	-9.36875	-492.45414
181.72601	-9.37375	-492.58247
181.82601	-9.37891	-492.73384
181.92601	-9.38562	-493.01118
182.02601	-9.39000	-493.13387
182.12601	-9.39375	-493.14913
182.22601	-9.39797	-493.23127
182.32601	-9.40281	-493.35814
182.42601	-9.40828	-493.53790
182.52601	-9.41547	-493.83852
182.62601	-9.42047	-494.07995
182.72601	-9.42438	-494.09351
182.82601	-9.42906	-494.17639
182.92601	-9.43437	-494.31708
183.02601	-9.44156	-494.59460
183.12601	-9.44688	-494.84077
183.22601	-9.45063	-494.85645
183.32601	-9.45500	-494.91340
183.42601	-9.46000	-495.03365
183.52601	-9.46563	-495.21083
183.62601	-9.47328	-495.52330
183.72601	-9.47766	-495.67762
183.82601	-9.48125	-495.65765
183.92601	-9.48578	-495.73940
184.02601	-9.49094	-495.87974
184.12601	-9.49797	-496.12287
184.22601	-9.50406	-496.43099
184.32601	-9.50766	-496.42316
184.42601	-9.51187	-496.46136
184.52601	-9.51641	-496.53953
184.62601	-9.52141	-496.67701
184.72601	-9.52891	-496.93075
184.82601	-9.53469	-497.26507
184.92601	-9.53844	-497.24230
185.02601	-9.54281	-497.31752
185.12601	-9.54828	-497.45163
185.22601	-9.55578	-497.71997
185.32601	-9.56063	-497.94573
185.42601	-9.56406	-497.91098
185.52601	-9.56828	-497.95270
185.62601	-9.57297	-498.04300
185.72601	-9.57828	-498.20480
185.82601	-9.58609	-498.44423
185.92601	-9.59219	-498.81861
186.02601	-9.59578	-498.79053
186.12601	-9.60031	-498.83991
186.22601	-9.60547	-498.95763
186.32601	-9.61328	-499.26236
186.42601	-9.61781	-499.46162
186.52601	-9.62109	-499.42088
186.62601	-9.62516	-499.44094
186.72601	-9.62984	-499.53991
186.82601	-9.63516	-499.68651
186.92601	-9.64188	-499.91333
187.02601	-9.64719	-500.13542
187.12601	-9.65125	-500.16838
187.22601	-9.65578	-500.24372
187.32601	-9.66125	-500.39530
187.42601	-9.66891	-500.66268
187.52601	-9.67422	-500.91153
187.62601	-9.67797	-500.89258
187.72601	-9.68234	-500.93991
187.82601	-9.68719	-501.02592
187.92601	-9.69266	-501.17928
188.02601	-9.70109	-501.53089
188.12601	-9.70547	-501.71715
188.22601	-9.70875	-501.65135
188.32601	-9.71344	-501.71477
188.42601	-9.71875	-501.84345
188.52601	-9.72563	-502.08008
188.62601	-9.73047	-502.26778
188.72601	-9.73438	-502.28274
188.82601	-9.73891	-502.36619
188.92601	-9.74391	-502.48754
189.02601	-9.74969	-502.67339
189.12601	-9.75750	-502.98393
189.22601	-9.76188	-503.14730
189.32601	-9.76516	-503.09628
189.42601	-9.76969	-503.15487
189.52601	-9.77531	-503.30275
189.62601	-9.78266	-503.60042
189.72601	-9.78781	-503.82251
189.82601	-9.79141	-503.78746
189.92601	-9.79547	-503.81529
190.02601	-9.80031	-503.91185
190.12601	-9.80563	-504.05663
190.22601	-9.81234	-504.26924
190.32601	-9.81813	-504.54819
190.42601	-9.82156	-504.52137
190.52601	-9.82609	-504.56643
190.62601	-9.83125	-504.69393
190.72601	-9.83891	-504.94105
190.82601	-9.84500	-505.26953
190.92601	-9.84828	-505.21153
191.02601	-9.85234	-505.21356
191.12601	-9.85734	-505.31662
191.22601	-9.86266	-505.45990
191.32601	-9.86922	-505.64355
191.42601	-9.87578	-506.00505
191.52601	-9.87937	-505.96637
191.62601	-9.88375	-506.00660
191.72601	-9.88875	-506.09106
191.82601	-9.89578	-506.31624
191.92601	-9.90125	-506.57815
192.02601	-9.90484	-506.56569
192.12601	-9.90906	-506.59055
192.22601	-9.91391	-506.68651
192.32601	-9.91969	-506.86193
192.42601	-9.92734	-507.13831
192.52601	-9.93219	-507.35235
192.62601	-9.93547	-507.28357
192.72601	-9.93984	-507.31814
192.82601	-9.94484	-507.43783
192.92601	-9.95234	-507.67648
193.02601	-9.95828	-507.99656
193.12601	-9.96188	-507.95007
193.22601	-9.96625	-507.98666
193.32601	-9.97094	-508.06791
193.42601	-9.97625	-508.20088
193.52601	-9.98391	-508.48049
193.62601	-9.98875	-508.69036
193.72601	-9.99219	-508.64041
193.82601	-9.99672	-508.68666
193.92601	-10.00188	-508.80569
194.02601	-10.00906	-509.03076
194.12601	-10.01422	-509.26483
194.22601	-10.01813	-509.25821
194.32601	-10.02266	-509.30464
194.42601	-10.02781	-509.42731
194.52601	-10.03359	-509.59784
194.62601	-10.04141	-509.91404
194.72601	-10.04578	-510.06007
194.82601	-10.04922	-509.98044
194.92601	-10.05328	-509.99874
195.02601	-10.05828	-510.09291
195.12601	-10.06563	-510.33264
195.22601	-10.07234	-510.71167
195.32601	-10.07578	-510.66554
195.42601	-10.07984	-510.66250
195.52601	-10.08453	-510.73343
195.62601	-10.08953	-510.84787
195.72601	-10.09563	-511.00320
195.82601	-10.10172	-511.27946
195.92601	-10.10578	-511.29687
196.02601	-10.11063	-511.37441
196.12601	-10.11609	-511.50942
196.22601	-10.12344	-511.75678
196.32601	-10.12938	-512.05158
196.42601	-10.13234	-511.94847
196.52601	-10.13625	-511.92242
196.62601	-10.14109	-512.00521
196.72601	-10.14625	-512.14951
196.82601	-10.15391	-512.40641
196.92601	-10.15938	-512.70592
197.02601	-10.16281	-512.64209
197.12601	-10.16750	-512.67982
197.22601	-10.17313	-512.84367
197.32601	-10.18016	-513.08125
197.42601	-10.18531	-513.31556
197.52601	-10.18875	-513.25947
197.62601	-10.19313	-513.28981
197.72601	-10.19797	-513.39406
197.82601	-10.20328	-513.52513
197.92601	-10.21047	-513.76569
198.02601	-10.21609	-514.04208
198.12601	-10.21938	-513.96871
198.22601	-10.22344	-513.96871
198.32601	-10.22828	-514.06944
198.42601	-10.23469	-514.26846
198.52601	-10.24125	-514.57000
198.62601	-10.24562	-514.60254
198.72601	-10.25000	-514.63217
198.82601	-10.25500	-514.71829
198.92601	-10.26047	-514.85538
199.02601	-10.26687	-515.04457
199.12601	-10.27188	-515.19847
199.22601	-10.27563	-515.17057
199.32601	-10.28016	-515.20330
199.42601	-10.28531	-515.31672
199.52601	-10.29219	-515.51706
[truncated: 1,250 more rows]
