# Supplementary material for: Strengthening of 3D Printed Fused Deposition Manufactured Parts Using the Fill Compositing Technique
Source: PLoS One. 2015 Apr 16;10(4):e0122915. doi: 10.1371/journal.pone.0122915 (PMC4400136; doi:10.1371/journal.pone.0122915)
Supplement: S1 File — This is the raw data and information on all the samples presented in this manuscript. (ZIP) [file pone.0122915.s001.zip › Specimen_RawData_140.csv]

Time	Extension	Load
(sec)	(mm)	(N)
0.00000	0.00016	-0.00431
0.10000	0.00016	0.00156
0.20000	-0.00062	-0.00189
0.30000	-0.00297	-0.00523
0.39600	-0.01312	-0.00507
0.47800	-0.02312	-0.00473
0.57800	-0.02859	-0.00343
0.67800	-0.03328	-0.01058
0.77800	-0.03828	-0.00837
0.87800	-0.04437	-0.00998
0.97800	-0.05125	-0.01081
1.07800	-0.05547	-0.00776
1.17800	-0.05969	-0.00973
1.27800	-0.06438	-0.00921
1.37800	-0.06969	-0.01264
1.47800	-0.07703	-0.00761
1.57800	-0.08391	-0.00998
1.67800	-0.08734	-0.00294
1.77800	-0.09219	-0.00171
1.87800	-0.09766	-0.00443
1.97800	-0.10438	-0.00859
2.07800	-0.10938	0.00166
2.17800	-0.11281	-0.00837
2.27800	-0.11719	-0.00272
2.37800	-0.12188	-0.00681
2.47800	-0.12719	-0.00915
2.57800	-0.13391	-0.00566
2.67800	-0.14016	-0.00198
2.77800	-0.14359	-0.00724
2.87800	-0.14781	-0.00516
2.97800	-0.15266	-0.01675
3.07800	-0.15922	-0.09410
3.17800	-0.16531	-0.14021
3.27800	-0.16953	-0.19559
3.37800	-0.17391	-0.22638
3.47800	-0.17875	-0.23019
3.57800	-0.18391	-0.23858
3.67800	-0.19031	-0.32477
3.77800	-0.19578	-0.44305
3.87800	-0.19969	-0.50987
3.97800	-0.20437	-0.59716
4.07800	-0.20969	-0.70533
4.17800	-0.21719	-0.74175
4.27800	-0.22250	-0.94349
4.37800	-0.22609	-1.07609
4.47800	-0.23031	-1.25263
4.57800	-0.23500	-1.46151
4.67800	-0.24016	-1.69530
4.77800	-0.24656	-1.96330
4.87800	-0.25281	-2.32941
4.97800	-0.25672	-2.49529
5.07800	-0.26125	-2.72887
5.17800	-0.26641	-2.97884
5.27800	-0.27266	-3.29412
5.37800	-0.27875	-3.66662
5.47800	-0.28297	-3.90548
5.57800	-0.28719	-4.13679
5.67800	-0.29188	-4.39211
5.77800	-0.29719	-4.69805
5.87800	-0.30406	-5.04017
5.97800	-0.30984	-5.46486
6.07800	-0.31344	-5.65259
6.17800	-0.31797	-5.90862
6.27800	-0.32297	-6.21127
6.37800	-0.32969	-6.57407
6.47800	-0.33578	-7.00406
6.57800	-0.33969	-7.24320
6.67800	-0.34406	-7.49659
6.77800	-0.34891	-7.77452
6.87800	-0.35422	-8.10086
6.97800	-0.36031	-8.46152
7.07800	-0.36672	-8.91022
7.17800	-0.37031	-9.12264
7.27800	-0.37469	-9.38508
7.37800	-0.38000	-9.70380
7.47800	-0.38641	-10.07535
7.57800	-0.39266	-10.50837
7.67800	-0.39656	-10.75765
7.77800	-0.40078	-11.01744
7.87800	-0.40547	-11.29184
7.97800	-0.41063	-11.62448
8.07800	-0.41641	-11.97283
8.17800	-0.42297	-12.41296
8.27800	-0.42703	-12.67888
8.37800	-0.43156	-12.94203
8.47800	-0.43641	-13.23668
8.57800	-0.44203	-13.57632
8.67800	-0.44844	-13.98556
8.77800	-0.45297	-14.29564
8.87800	-0.45734	-14.56184
8.97800	-0.46234	-14.86081
9.07800	-0.46781	-15.21036
9.17800	-0.47438	-15.58500
9.27800	-0.47969	-15.98939
9.37800	-0.48344	-16.21264
9.47800	-0.48781	-16.48090
9.57800	-0.49297	-16.78401
9.67800	-0.49922	-17.16177
9.77800	-0.50531	-17.55731
9.87800	-0.51000	-17.86528
9.97800	-0.51453	-18.14348
10.07800	-0.51953	-18.44789
10.17800	-0.52531	-18.80915
10.27800	-0.53234	-19.23989
10.37800	-0.53703	-19.61615
10.47800	-0.54063	-19.81897
10.57800	-0.54500	-20.08590
10.67800	-0.54984	-20.39582
10.77800	-0.55563	-20.74574
10.87800	-0.56203	-21.18316
10.97800	-0.56672	-21.49459
11.07800	-0.57109	-21.77634
11.17800	-0.57594	-22.07777
11.27800	-0.58141	-22.42992
11.37800	-0.58781	-22.80495
11.47800	-0.59359	-23.26179
11.57800	-0.59734	-23.49203
11.67800	-0.60188	-23.76853
11.77800	-0.60641	-24.05635
11.87800	-0.61250	-24.44069
11.97800	-0.61891	-24.87408
12.07800	-0.62344	-25.16512
12.17800	-0.62750	-25.42571
12.27800	-0.63219	-25.72021
12.37800	-0.63719	-26.03735
12.47800	-0.64281	-26.37995
12.57800	-0.64922	-26.80084
12.67800	-0.65359	-27.09272
12.77800	-0.65828	-27.39467
12.87800	-0.66344	-27.69239
12.97800	-0.66922	-28.05490
13.07800	-0.67609	-28.51040
13.17800	-0.68047	-28.82193
13.27800	-0.68438	-29.05316
13.37800	-0.68875	-29.32230
13.47800	-0.69391	-29.64084
13.57800	-0.69984	-29.99262
13.67800	-0.70672	-30.45293
13.77800	-0.71047	-30.69362
13.87800	-0.71484	-30.95524
13.97800	-0.71984	-31.25712
14.07800	-0.72563	-31.60372
14.17800	-0.73219	-32.01934
14.27800	-0.73687	-32.32928
14.37800	-0.74125	-32.58172
14.47800	-0.74594	-32.87724
14.57800	-0.75109	-33.19219
14.67800	-0.75734	-33.57309
14.77800	-0.76453	-34.06769
14.87800	-0.76781	-34.27004
14.97800	-0.77203	-34.51496
15.07800	-0.77688	-34.81212
15.17800	-0.78297	-35.19617
15.27800	-0.78922	-35.60159
15.37800	-0.79328	-35.86015
15.47800	-0.79766	-36.12320
15.57800	-0.80234	-36.40680
15.67800	-0.80781	-36.74462
15.77800	-0.81406	-37.12112
15.87800	-0.82078	-37.58881
15.97800	-0.82453	-37.81630
16.07800	-0.82891	-38.06875
16.17800	-0.83375	-38.37349
16.27800	-0.83984	-38.75143
16.37800	-0.84594	-39.15840
16.47800	-0.85016	-39.41172
16.57800	-0.85406	-39.65075
16.67800	-0.85859	-39.92720
16.77800	-0.86375	-40.23426
16.87800	-0.86953	-40.60078
16.97800	-0.87672	-41.06349
17.07800	-0.88078	-41.30995
17.17800	-0.88500	-41.55394
17.27800	-0.88984	-41.84223
17.37800	-0.89562	-42.17924
17.47800	-0.90188	-42.57786
17.57800	-0.90641	-42.85236
17.67800	-0.91062	-43.10604
17.77800	-0.91563	-43.41093
17.87800	-0.92172	-43.76034
17.97800	-0.92984	-44.21284
18.06800	-0.93562	-44.71605
18.16800	-0.93797	-44.80124
18.26800	-0.94250	-45.06602
18.36800	-0.94828	-45.46461
18.46800	-0.95500	-45.90144
18.56800	-0.96031	-46.30292
18.66800	-0.96375	-46.50877
18.76800	-0.96797	-46.75851
18.86800	-0.97250	-47.05217
18.96800	-0.97766	-47.37503
19.06800	-0.98359	-47.74346
19.16800	-0.99016	-48.18214
19.26800	-0.99406	-48.46598
19.36800	-0.99813	-48.69559
19.46800	-1.00312	-49.00453
19.56800	-1.00875	-49.37677
19.66800	-1.01594	-49.85496
19.76800	-1.02078	-50.16749
19.86800	-1.02500	-50.42462
19.96800	-1.02953	-50.71048
20.06800	-1.03469	-51.04976
20.16800	-1.04031	-51.42177
20.26800	-1.04688	-51.86063
20.36800	-1.05094	-52.15273
20.46800	-1.05516	-52.38840
20.56800	-1.06000	-52.69934
20.66800	-1.06578	-53.05418
20.76800	-1.07219	-53.49137
20.86800	-1.07656	-53.78597
20.96800	-1.08062	-54.03748
21.06800	-1.08531	-54.33491
21.16800	-1.09063	-54.66936
21.26800	-1.09688	-55.07123
21.36800	-1.10422	-55.57064
21.46800	-1.10781	-55.81362
21.56800	-1.11188	-56.03567
21.66800	-1.11672	-56.34506
21.76800	-1.12219	-56.69734
21.86800	-1.12906	-57.15254
21.96800	-1.13375	-57.48366
22.06800	-1.13781	-57.72326
22.16800	-1.14250	-58.01361
22.26800	-1.14781	-58.33792
22.36800	-1.15359	-58.69669
22.46800	-1.16063	-59.19038
22.56800	-1.16453	-59.45092
22.66800	-1.16891	-59.72036
22.76800	-1.17391	-60.04406
22.86800	-1.17969	-60.39717
22.96800	-1.18672	-60.87029
23.06800	-1.19078	-61.16458
23.16800	-1.19469	-61.37329
23.26800	-1.19922	-61.66478
23.36800	-1.20391	-61.96949
23.46800	-1.20891	-62.28592
23.56800	-1.21609	-62.73363
23.66800	-1.22078	-63.08397
23.76800	-1.22531	-63.34668
23.86800	-1.23047	-63.66714
23.96800	-1.23656	-64.03868
24.06800	-1.24328	-64.51703
24.16800	-1.24719	-64.77098
24.26800	-1.25109	-64.99227
24.36800	-1.25563	-65.28588
24.46800	-1.26063	-65.60282
24.56800	-1.26641	-65.96006
24.66600	-1.27406	-66.46185
24.76600	-1.27797	-66.72539
24.86600	-1.28203	-66.95829
24.96600	-1.28687	-67.26047
25.06600	-1.29297	-67.65296
25.16600	-1.30016	-68.13831
25.26600	-1.30469	-68.46018
25.36600	-1.30844	-68.66294
25.46600	-1.31313	-68.94311
25.56600	-1.31828	-69.27000
25.66600	-1.32422	-69.65387
25.76000	-1.33141	-70.15854
25.86000	-1.33484	-70.41345
25.96000	-1.33859	-70.63203
26.06000	-1.34313	-70.91524
26.16000	-1.34844	-71.25638
26.26000	-1.35562	-71.70385
26.36000	-1.36047	-72.08023
26.46000	-1.36484	-72.34249
26.56000	-1.37000	-72.68287
26.66000	-1.37547	-73.04424
26.76000	-1.38141	-73.44419
26.86000	-1.38797	-73.91245
26.96000	-1.39156	-74.16148
27.06000	-1.39578	-74.40558
27.16000	-1.40062	-74.71344
27.26000	-1.40609	-75.06140
27.36000	-1.41219	-75.48664
27.46000	-1.41672	-75.80770
27.56000	-1.42094	-76.06558
27.66000	-1.42578	-76.37656
27.76000	-1.43141	-76.74357
27.86000	-1.43781	-77.15454
27.96000	-1.44453	-77.65853
28.06000	-1.44812	-77.88393
28.16000	-1.45203	-78.12358
28.26000	-1.45672	-78.43197
28.36000	-1.46250	-78.81697
28.46000	-1.46891	-79.25878
28.56000	-1.47391	-79.60469
28.66000	-1.47797	-79.85500
28.76000	-1.48234	-80.14129
28.86000	-1.48719	-80.46059
28.96000	-1.49266	-80.81106
29.06000	-1.49969	-81.27040
29.16000	-1.50438	-81.61351
29.26000	-1.50859	-81.86647
29.36000	-1.51359	-82.18285
29.46000	-1.51938	-82.54592
29.56000	-1.52578	-82.96902
29.66000	-1.53078	-83.31761
29.76000	-1.53484	-83.55953
29.86000	-1.53922	-83.81967
29.96000	-1.54391	-84.13111
30.06000	-1.54922	-84.45962
30.16000	-1.55641	-84.90740
30.26000	-1.56094	-85.25386
30.36000	-1.56516	-85.47750
30.46000	-1.57031	-85.80232
30.56000	-1.57641	-86.17078
30.65200	-1.58375	-86.67748
30.75200	-1.58797	-86.99598
30.85200	-1.59172	-87.19984
30.95200	-1.59578	-87.45014
31.05200	-1.60062	-87.74184
31.15200	-1.60578	-88.07844
31.25200	-1.61234	-88.47614
31.35200	-1.61781	-88.90062
31.45200	-1.62156	-89.11695
31.55200	-1.62625	-89.38570
31.65200	-1.63141	-89.71710
31.75200	-1.63891	-90.15223
31.85200	-1.64438	-90.58750
31.95200	-1.64797	-90.78192
32.05200	-1.65250	-91.05510
32.15200	-1.65781	-91.39755
32.25200	-1.66344	-91.75785
32.35200	-1.67047	-92.18789
32.45200	-1.67516	-92.56908
32.55200	-1.67875	-92.75728
32.65200	-1.68344	-93.04412
32.75200	-1.68828	-93.33422
32.85200	-1.69469	-93.72211
32.95200	-1.70016	-94.12680
33.05200	-1.70422	-94.36830
33.15200	-1.70844	-94.62012
33.25200	-1.71313	-94.88767
33.35200	-1.71844	-95.21806
33.45200	-1.72531	-95.58947
33.55200	-1.73078	-96.00890
33.65200	-1.73469	-96.21067
33.75200	-1.73922	-96.45925
33.85200	-1.74453	-96.76918
33.95200	-1.75219	-97.18875
34.05200	-1.75781	-97.62254
34.15200	-1.76172	-97.82670
34.25200	-1.76625	-98.08449
34.35200	-1.77141	-98.37937
34.45200	-1.77750	-98.75291
34.54200	-1.78547	-99.25956
34.64200	-1.78875	-99.54637
34.74200	-1.79234	-99.70016
34.84200	-1.79719	-99.99393
34.94200	-1.80250	-100.30855
35.04200	-1.80969	-100.76300
35.14200	-1.81391	-101.09040
35.24200	-1.81781	-101.28590
35.34200	-1.82234	-101.57172
35.44200	-1.82750	-101.88136
35.54200	-1.83281	-102.22217
35.64200	-1.83922	-102.61866
35.74200	-1.84438	-103.00262
35.84200	-1.84828	-103.19385
35.94200	-1.85266	-103.46511
36.04200	-1.85781	-103.75446
36.14200	-1.86563	-104.19165
36.24200	-1.87125	-104.67274
36.34200	-1.87469	-104.85579
36.44200	-1.87891	-105.09514
36.54200	-1.88391	-105.39499
36.64200	-1.88938	-105.73328
36.74200	-1.89609	-106.13031
36.84200	-1.90109	-106.51021
36.94200	-1.90500	-106.70348
37.04200	-1.90969	-106.98362
37.14200	-1.91484	-107.29848
37.24200	-1.92156	-107.68084
37.34200	-1.92828	-108.18148
37.44200	-1.93188	-108.40632
37.54200	-1.93594	-108.61791
37.64200	-1.94078	-108.90394
37.74200	-1.94656	-109.26832
37.84200	-1.95391	-109.73172
37.94200	-1.95844	-110.09061
38.04200	-1.96219	-110.26049
38.14200	-1.96688	-110.55056
38.24200	-1.97234	-110.87825
38.34200	-1.97906	-111.29522
38.44200	-1.98406	-111.66293
38.54200	-1.98813	-111.88390
38.64200	-1.99266	-112.15791
38.74200	-1.99766	-112.44872
38.84200	-2.00297	-112.78547
38.94200	-2.01000	-113.19716
39.04200	-2.01531	-113.62647
39.14200	-2.01891	-113.81086
39.24200	-2.02344	-114.05731
39.34200	-2.02891	-114.38273
39.44200	-2.03656	-114.86692
39.54200	-2.04125	-115.23742
39.64200	-2.04484	-115.41799
39.74200	-2.04922	-115.67657
39.84200	-2.05391	-115.96981
39.94200	-2.05906	-116.28386
40.04200	-2.06609	-116.67234
40.14200	-2.07188	-117.14403
40.24200	-2.07578	-117.34474
40.34200	-2.08031	-117.60313
40.44200	-2.08547	-117.91299
40.54200	-2.09234	-118.31728
40.64200	-2.09734	-118.70282
40.74200	-2.10125	-118.90657
40.84200	-2.10563	-119.16432
40.94200	-2.11078	-119.47250
41.04200	-2.11641	-119.82723
41.14200	-2.12359	-120.24581
41.24200	-2.12891	-120.66499
41.34200	-2.13266	-120.85143
41.44200	-2.13719	-121.11535
41.54200	-2.14234	-121.42856
41.64200	-2.14891	-121.81982
41.74200	-2.15437	-122.22666
41.84200	-2.15828	-122.44400
41.94200	-2.16266	-122.69680
42.04200	-2.16750	-122.97422
42.14200	-2.17313	-123.33532
42.24200	-2.18031	-123.75002
42.34200	-2.18531	-124.17337
42.44200	-2.18891	-124.34549
42.54200	-2.19391	-124.62056
42.64200	-2.20016	-125.00960
42.73800	-2.20797	-125.51703
42.83800	-2.21234	-125.89650
42.93800	-2.21578	-126.07601
43.03800	-2.22016	-126.34376
43.13800	-2.22500	-126.63077
43.23800	-2.23016	-126.96318
43.33800	-2.23563	-127.31187
43.43800	-2.24141	-127.71459
43.53800	-2.24547	-127.96406
43.63800	-2.25016	-128.24303
43.73800	-2.25531	-128.57094
43.83800	-2.26203	-128.96422
43.93800	-2.26813	-129.41521
44.03800	-2.27219	-129.66920
44.13800	-2.27625	-129.90010
44.23800	-2.28094	-130.18875
44.33800	-2.28609	-130.52544
44.43800	-2.29187	-130.88222
44.53800	-2.29797	-131.32904
44.63800	-2.30203	-131.56630
44.73800	-2.30656	-131.82192
44.83800	-2.31188	-132.15555
44.93800	-2.31812	-132.53276
45.03800	-2.32359	-132.90745
45.13800	-2.32813	-133.19261
45.23800	-2.33250	-133.44985
45.33800	-2.33734	-133.74779
45.43800	-2.34266	-134.07461
45.53800	-2.34938	-134.47197
45.63800	-2.35563	-134.92496
45.73800	-2.35922	-135.11172
45.83800	-2.36359	-135.36043
45.93800	-2.36859	-135.65363
46.03800	-2.37469	-136.02939
46.13800	-2.38047	-136.43336
46.23800	-2.38484	-136.68382
46.33800	-2.38922	-136.92026
46.43800	-2.39406	-137.19329
46.53800	-2.39937	-137.50584
46.63800	-2.40578	-137.85478
46.73800	-2.41172	-138.31416
46.83800	-2.41563	-138.51857
46.93800	-2.42016	-138.77353
47.03800	-2.42531	-139.07686
47.13800	-2.43188	-139.42820
47.23800	-2.43797	-139.87094
47.33800	-2.44172	-140.06712
47.43800	-2.44594	-140.29106
47.53800	-2.45062	-140.54941
47.63800	-2.45578	-140.85910
47.73800	-2.46234	-141.22485
47.83800	-2.46891	-141.71451
47.93800	-2.47266	-141.89288
48.03800	-2.47703	-142.12348
48.13800	-2.48188	-142.39468
48.23800	-2.48766	-142.72518
48.33800	-2.49422	-143.14194
48.43800	-2.49859	-143.40240
48.53800	-2.50312	-143.65527
48.63800	-2.50828	-143.94814
48.73800	-2.51391	-144.27423
48.83800	-2.52109	-144.67616
48.93800	-2.52563	-145.02653
49.03800	-2.52906	-145.17438
49.13800	-2.53359	-145.41939
49.23800	-2.53859	-145.69826
49.33800	-2.54438	-146.05501
49.43800	-2.55156	-146.49731
49.53800	-2.55563	-146.76021
49.63800	-2.55969	-146.95576
49.73800	-2.56422	-147.20684
49.83800	-2.56922	-147.46647
49.93800	-2.57453	-147.77943
50.03800	-2.58156	-148.20887
50.13800	-2.58563	-148.45850
50.23800	-2.59000	-148.68519
50.33800	-2.59547	-148.97275
50.43800	-2.60359	-149.38958
50.51800	-2.60969	-149.89173
50.61800	-2.61250	-150.02427
50.71800	-2.61641	-150.19840
50.81800	-2.62141	-150.50739
50.91800	-2.62656	-150.81932
51.01800	-2.63250	-151.15845
51.11600	-2.63969	-151.66061
51.21600	-2.64266	-151.80035
51.31600	-2.64688	-152.00920
51.41600	-2.65156	-152.27124
51.51600	-2.65734	-152.61273
51.61600	-2.66422	-153.06680
51.71600	-2.66813	-153.31563
51.81600	-2.67219	-153.53122
51.91600	-2.67688	-153.79146
52.01600	-2.68234	-154.10496
52.11600	-2.68844	-154.44830
52.21600	-2.69547	-154.94376
52.31600	-2.69891	-155.13310
52.41600	-2.70313	-155.35708
52.51600	-2.70828	-155.65640
52.61600	-2.71422	-156.01987
52.71600	-2.72109	-156.49951
52.81600	-2.72500	-156.72976
52.91600	-2.72891	-156.93022
53.01600	-2.73344	-157.16918
53.11600	-2.73813	-157.43437
53.21600	-2.74375	-157.75913
53.31200	-2.75187	-158.27170
53.41200	-2.75594	-158.57425
53.51200	-2.76016	-158.78518
53.61200	-2.76516	-159.06410
53.71200	-2.77109	-159.39766
53.81200	-2.77781	-159.84310
53.91200	-2.78156	-160.05188
54.01200	-2.78547	-160.27246
54.11200	-2.79000	-160.53313
54.21200	-2.79531	-160.84445
54.31200	-2.80125	-161.19000
54.40800	-2.80891	-161.69047
54.50800	-2.81266	-161.93593
54.60800	-2.81687	-162.14420
54.70800	-2.82141	-162.40294
54.80800	-2.82688	-162.72436
54.90800	-2.83375	-163.18031
55.00800	-2.83828	-163.47013
55.10800	-2.84219	-163.70058
55.20800	-2.84687	-163.95287
55.30800	-2.85188	-164.24839
55.40800	-2.85813	-164.59963
55.50800	-2.86531	-165.06122
55.60800	-2.86922	-165.34540
55.70800	-2.87344	-165.55786
55.80800	-2.87859	-165.86782
55.90800	-2.88453	-166.23500
56.00800	-2.89063	-166.64688
56.10800	-2.89469	-166.89414
56.20800	-2.89906	-167.12569
56.30800	-2.90344	-167.37612
56.40800	-2.90813	-167.65088
56.50800	-2.91359	-167.97659
56.60800	-2.92078	-168.38825
56.70800	-2.92547	-168.75243
56.80800	-2.92953	-168.95941
56.90800	-2.93453	-169.23101
57.00800	-2.94000	-169.54206
57.10800	-2.94672	-169.94905
57.20800	-2.95125	-170.24107
57.30800	-2.95531	-170.47141
57.40800	-2.95984	-170.72305
57.50800	-2.96500	-171.01267
57.60800	-2.97047	-171.33901
57.70800	-2.97875	-171.79914
57.80800	-2.98281	-172.10366
57.90800	-2.98688	-172.30122
58.00800	-2.99172	-172.58330
58.10800	-2.99750	-172.92027
58.20800	-3.00422	-173.36784
58.30800	-3.00844	-173.62146
58.40800	-3.01250	-173.82911
58.50800	-3.01719	-174.07314
58.60800	-3.02234	-174.36798
58.70800	-3.02797	-174.69718
58.80800	-3.03516	-175.16646
58.90800	-3.03891	-175.40526
59.00800	-3.04328	-175.62461
59.10800	-3.04828	-175.91201
59.20800	-3.05438	-176.25910
59.29800	-3.06219	-176.76111
59.39800	-3.06578	-177.02667
59.49800	-3.06937	-177.19153
59.59800	-3.07375	-177.43577
59.69800	-3.07859	-177.72228
59.79800	-3.08438	-178.07685
59.89800	-3.09203	-178.56959
59.99800	-3.09578	-178.83392
60.09800	-3.09984	-179.04094
60.19800	-3.10437	-179.30706
60.29800	-3.10984	-179.61578
60.39800	-3.11656	-180.03967
60.49800	-3.12094	-180.34630
60.59800	-3.12500	-180.57628
60.69800	-3.12937	-180.82599
60.79800	-3.13437	-181.10384
60.89800	-3.14016	-181.45940
60.99800	-3.14703	-181.87575
61.09800	-3.15187	-182.21395
61.19800	-3.15609	-182.42753
61.29800	-3.16094	-182.69452
61.39800	-3.16641	-183.00889
61.49800	-3.17312	-183.42075
61.59800	-3.17875	-183.81453
61.69800	-3.18266	-184.01678
61.79800	-3.18672	-184.24012
61.89800	-3.19156	-184.50798
61.99800	-3.19750	-184.85169
62.09800	-3.20531	-185.32123
62.19800	-3.20938	-185.63239
62.29800	-3.21328	-185.81568
62.39800	-3.21781	-186.07244
62.49800	-3.22297	-186.35352
62.59800	-3.22891	-186.69128
62.69800	-3.23422	-187.04149
62.79800	-3.23875	-187.29292
62.89800	-3.24344	-187.55648
62.99800	-3.24844	-187.83370
63.09800	-3.25406	-188.16470
63.19800	-3.26234	-188.60871
63.29800	-3.26625	-188.94246
63.39800	-3.26984	-189.09031
63.49800	-3.27438	-189.34266
63.59800	-3.27984	-189.64015
63.69800	-3.28703	-190.06418
63.79800	-3.29188	-190.39787
63.89800	-3.29578	-190.59181
63.99800	-3.30031	-190.84267
64.09800	-3.30547	-191.11304
64.19800	-3.31062	-191.42622
64.29800	-3.31766	-191.82579
64.39800	-3.32219	-192.14901
64.49800	-3.32625	-192.33432
64.59800	-3.33078	-192.58371
64.69800	-3.33656	-192.88488
64.79800	-3.34500	-193.38715
64.89800	-3.34906	-193.69984
64.99800	-3.35266	-193.84626
65.09800	-3.35687	-194.07731
65.19800	-3.36172	-194.34766
65.29800	-3.36734	-194.66677
65.39800	-3.37437	-195.06176
65.49800	-3.37891	-195.37807
65.59800	-3.38266	-195.55257
65.69800	-3.38734	-195.78843
65.79800	-3.39234	-196.06763
65.89800	-3.39922	-196.40441
65.99800	-3.40500	-196.81527
66.09800	-3.40906	-197.02868
66.19800	-3.41375	-197.25871
66.29800	-3.41891	-197.54429
66.39800	-3.42469	-197.86738
66.49800	-3.43375	-198.35083
66.59800	-3.43688	-198.63437
66.69800	-3.44047	-198.77607
66.79800	-3.44578	-199.06844
66.89800	-3.45203	-199.42641
66.99800	-3.45922	-199.91936
67.09800	-3.46250	-200.11598
67.19800	-3.46641	-200.30919
67.29800	-3.47094	-200.55786
67.39800	-3.47609	-200.85123
67.49800	-3.48141	-201.17328
67.59800	-3.48828	-201.56090
67.69800	-3.49359	-201.95715
67.79800	-3.49719	-202.12923
67.89800	-3.50156	-202.38283
67.99800	-3.50672	-202.66925
68.09800	-3.51359	-203.05005
68.19800	-3.51875	-203.39918
68.29800	-3.52250	-203.60379
68.39800	-3.52703	-203.84701
68.49800	-3.53234	-204.13955
68.59800	-3.53828	-204.50564
68.69800	-3.54531	-204.90415
68.79800	-3.55016	-205.25511
68.89800	-3.55375	-205.42407
68.99800	-3.55859	-205.67596
69.09800	-3.56328	-205.94850
69.19800	-3.56969	-206.29646
69.29800	-3.57516	-206.65982
69.39800	-3.57922	-206.89492
69.49800	-3.58375	-207.14270
69.59800	-3.58922	-207.43509
69.69800	-3.59531	-207.79099
69.79800	-3.60250	-208.22296
69.89800	-3.60641	-208.50651
69.99800	-3.61031	-208.68129
70.09800	-3.61500	-208.93888
70.19800	-3.62063	-209.25871
70.29800	-3.62766	-209.65999
70.39800	-3.63234	-210.00646
70.49800	-3.63641	-210.21980
70.59800	-3.64094	-210.47646
70.69800	-3.64531	-210.72410
70.79800	-3.65063	-211.01820
70.89800	-3.65828	-211.43976
70.99800	-3.66328	-211.81466
71.09800	-3.66719	-212.00725
71.19800	-3.67187	-212.26256
71.29800	-3.67719	-212.56083
71.39800	-3.68422	-212.94367
71.49800	-3.68875	-213.26172
71.59800	-3.69266	-213.45633
71.69800	-3.69734	-213.70588
71.79800	-3.70250	-213.99903
71.89800	-3.70828	-214.34045
71.99800	-3.71609	-214.78030
72.09800	-3.72016	-215.09212
72.19800	-3.72406	-215.26065
72.29800	-3.72828	-215.48457
72.39800	-3.73328	-215.75549
72.49800	-3.74047	-216.14443
72.59800	-3.74609	-216.56306
72.69800	-3.75031	-216.78686
72.79800	-3.75484	-217.02501
72.89800	-3.76000	-217.30369
72.99800	-3.76516	-217.62028
73.09800	-3.77141	-217.96739
73.19800	-3.77641	-218.29984
73.29800	-3.78031	-218.49439
73.39800	-3.78500	-218.75769
73.49800	-3.79047	-219.05854
73.59800	-3.79750	-219.43915
73.69800	-3.80344	-219.84889
73.79800	-3.80719	-220.03606
73.89800	-3.81125	-220.25041
73.99800	-3.81609	-220.52360
74.09800	-3.82172	-220.85899
74.19800	-3.82891	-221.26339
74.29800	-3.83375	-221.61885
74.39800	-3.83719	-221.76766
74.49800	-3.84172	-221.99486
74.59800	-3.84703	-222.27538
74.69800	-3.85391	-222.67504
74.79800	-3.85953	-223.08068
74.89800	-3.86344	-223.27991
74.99800	-3.86828	-223.52506
75.09800	-3.87344	-223.82562
75.19800	-3.87906	-224.12121
75.29800	-3.88625	-224.53588
75.39800	-3.89094	-224.88406
75.49800	-3.89453	-225.04538
75.59800	-3.89937	-225.31566
75.69800	-3.90531	-225.64977
75.79800	-3.91281	-226.13546
75.89800	-3.91672	-226.42122
75.99800	-3.92047	-226.60151
76.09800	-3.92453	-226.82069
76.19800	-3.92953	-227.10279
76.29800	-3.93500	-227.42343
76.39800	-3.94219	-227.83905
76.49800	-3.94703	-228.19817
76.59800	-3.95094	-228.39983
76.69800	-3.95578	-228.65972
76.79800	-3.96125	-228.97117
76.89800	-3.96781	-229.37387
76.99800	-3.97266	-229.69268
77.09800	-3.97672	-229.91148
77.19800	-3.98078	-230.13970
77.29800	-3.98531	-230.38411
77.39800	-3.99047	-230.66317
77.49800	-3.99750	-231.03119
77.59800	-4.00344	-231.47313
77.69800	-4.00766	-231.68448
77.79800	-4.01234	-231.93108
77.89800	-4.01797	-232.23862
77.99800	-4.02438	-232.61200
78.09800	-4.02953	-232.94853
78.19800	-4.03359	-233.17946
78.29800	-4.03797	-233.40726
78.39800	-4.04281	-233.67250
78.49800	-4.04859	-233.99073
78.59800	-4.05547	-234.37852
78.69800	-4.06016	-234.72592
78.79800	-4.06406	-234.91000
78.89800	-4.06844	-235.15533
78.99800	-4.07375	-235.44073
79.09800	-4.08078	-235.80015
79.19800	-4.08672	-236.22014
79.29800	-4.09063	-236.42686
79.39800	-4.09484	-236.64099
79.49800	-4.09938	-236.88141
79.59800	-4.10484	-237.18050
79.69800	-4.11172	-237.56997
79.79800	-4.11781	-238.01102
79.89800	-4.12125	-238.17353
79.99800	-4.12578	-238.39407
80.09800	-4.13109	-238.68203
80.19800	-4.13828	-239.06836
80.29800	-4.14312	-239.40229
80.39800	-4.14703	-239.59175
80.49800	-4.15125	-239.81604
80.59800	-4.15578	-240.05787
80.69800	-4.16141	-240.35673
80.79800	-4.16813	-240.70276
80.89800	-4.17437	-241.13888
80.99800	-4.17797	-241.31297
81.09800	-4.18250	-241.53388
81.19800	-4.18734	-241.80275
81.29800	-4.19344	-242.11138
81.39800	-4.19922	-242.48178
81.49800	-4.20328	-242.69679
81.59800	-4.20766	-242.90378
81.69800	-4.21219	-243.15162
81.79800	-4.21766	-243.42643
81.89800	-4.22406	-243.75607
81.99800	-4.23047	-244.18460
82.09800	-4.23406	-244.34362
82.19800	-4.23844	-244.55170
82.29800	-4.24328	-244.79881
82.39800	-4.25000	-245.11856
82.49800	-4.25688	-245.57924
82.59800	-4.26078	-245.77793
82.69800	-4.26531	-245.99665
82.79800	-4.27031	-246.25072
82.89800	-4.27625	-246.56811
82.99800	-4.28547	-247.05891
83.09800	-4.28875	-247.37895
83.19800	-4.29188	-247.46835
83.29800	-4.29641	-247.71108
83.39800	-4.30187	-248.00026
83.49800	-4.30922	-248.38212
83.59800	-4.31391	-248.72658
83.69800	-4.31719	-248.86440
83.79800	-4.32156	-249.08678
83.89800	-4.32625	-249.34113
83.99800	-4.33172	-249.63847
84.09800	-4.33969	-250.04801
84.19800	-4.34516	-250.49227
84.29800	-4.34844	-250.62531
84.39800	-4.35297	-250.84710
84.49800	-4.35766	-251.09181
84.59800	-4.36391	-251.41126
84.69800	-4.36969	-251.80781
84.79800	-4.37391	-252.02814
84.89800	-4.37828	-252.25356
84.99800	-4.38344	-252.51070
85.09800	-4.38922	-252.83676
85.19800	-4.39609	-253.20944
85.29800	-4.40094	-253.55279
85.39800	-4.40453	-253.70681
85.49800	-4.40922	-253.95742
85.59800	-4.41453	-254.23229
85.69800	-4.42156	-254.60485
85.79800	-4.42797	-255.05275
85.89800	-4.43156	-255.24557
85.99800	-4.43547	-255.43424
86.09800	-4.44000	-255.66462
86.19800	-4.44500	-255.93632
86.29800	-4.45203	-256.28418
86.39800	-4.45859	-256.76748
86.49800	-4.46188	-256.91283
86.59800	-4.46641	-257.14010
86.69800	-4.47172	-257.42289
86.79800	-4.47828	-257.77745
86.89800	-4.48406	-258.18115
86.99800	-4.48781	-258.37678
87.09800	-4.49219	-258.58885
87.19800	-4.49703	-258.85209
87.29800	-4.50250	-259.14076
87.39800	-4.50922	-259.48665
87.49800	-4.51516	-259.92244
87.59800	-4.51859	-260.06830
87.69800	-4.52281	-260.28010
87.79800	-4.52781	-260.55107
87.89800	-4.53484	-260.92559
87.99800	-4.54078	-261.32777
88.09800	-4.54453	-261.53043
88.19800	-4.54891	-261.74387
88.29800	-4.55375	-262.00745
88.39800	-4.55938	-262.31551
88.49800	-4.56641	-262.67901
88.59800	-4.57172	-263.08215
88.69800	-4.57500	-263.23596
88.79800	-4.57938	-263.46311
88.89800	-4.58438	-263.72242
88.99800	-4.59094	-264.04306
89.09800	-4.59719	-264.47999
89.19800	-4.60094	-264.66775
89.29800	-4.60516	-264.87207
89.39800	-4.61000	-265.13991
89.49800	-4.61547	-265.43674
89.59800	-4.62234	-265.78119
89.69800	-4.62859	-266.24298
89.79800	-4.63203	-266.38556
89.89800	-4.63656	-266.61870
89.99800	-4.64203	-266.89243
90.09800	-4.64859	-267.24952
90.19800	-4.65437	-267.63296
90.29800	-4.65828	-267.84587
90.39800	-4.66234	-268.05022
90.49800	-4.66703	-268.30351
90.59800	-4.67250	-268.59233
90.69800	-4.67953	-268.96247
90.79800	-4.68547	-269.40233
90.89800	-4.68875	-269.53274
90.99800	-4.69312	-269.74776
91.09800	-4.69813	-270.02478
91.19800	-4.70547	-270.40604
91.29800	-4.71141	-270.82717
91.39800	-4.71500	-271.01412
91.49800	-4.71938	-271.22694
91.59800	-4.72453	-271.50857
91.69800	-4.73016	-271.83181
91.79800	-4.73703	-272.22636
91.89800	-4.74297	-272.66830
91.99800	-4.74594	-272.81022
92.09800	-4.75047	-273.03421
92.19800	-4.75563	-273.33045
92.29800	-4.76156	-273.65130
92.39800	-4.76719	-274.02145
92.49800	-4.77109	-274.23549
92.59800	-4.77563	-274.46413
92.69800	-4.78078	-274.75694
92.79800	-4.78672	-275.09519
92.89800	-4.79344	-275.48593
92.99800	-4.79875	-275.87211
93.09800	-4.80234	-276.04279
93.19800	-4.80656	-276.25152
93.29800	-4.81125	-276.50928
93.39800	-4.81688	-276.80603
93.49800	-4.82344	-277.21173
93.59800	-4.82797	-277.49312
93.69800	-4.83219	-277.71199
93.79800	-4.83688	-277.96057
93.89800	-4.84219	-278.23865
93.99800	-4.84844	-278.57849
94.09800	-4.85516	-279.01256
94.19800	-4.85875	-279.19814
94.29800	-4.86328	-279.42279
94.39800	-4.86828	-279.67387
94.49800	-4.87453	-280.00733
94.59800	-4.88063	-280.42287
94.69800	-4.88484	-280.63828
94.79800	-4.88922	-280.85673
94.89800	-4.89375	-281.09089
94.99800	-4.89875	-281.35300
95.09800	-4.90469	-281.64336
95.19800	-4.91172	-282.09889
95.29800	-4.91547	-282.28185
95.39800	-4.91984	-282.49809
95.49800	-4.92484	-282.74888
95.59800	-4.93109	-283.06311
95.69800	-4.93734	-283.45621
95.79800	-4.94141	-283.66241
95.89800	-4.94578	-283.87639
95.99800	-4.95062	-284.12569
96.09800	-4.95594	-284.39489
96.19800	-4.96281	-284.73857
96.29800	-4.96953	-285.20960
96.39800	-4.97250	-285.33348
96.49800	-4.97672	-285.51224
96.59800	-4.98156	-285.75662
96.69800	-4.98813	-286.10000
96.79800	-4.99516	-286.56843
96.89800	-4.99875	-286.74397
96.99800	-5.00281	-286.93476
97.09800	-5.00781	-287.18594
97.19800	-5.01313	-287.46864
97.29800	-5.01922	-287.77662
97.39800	-5.02547	-288.18509
97.49800	-5.02906	-288.36671
97.59800	-5.03344	-288.57002
97.69800	-5.03844	-288.83141
97.79800	-5.04422	-289.14490
97.89800	-5.05125	-289.52271
97.99800	-5.05516	-289.77001
98.09800	-5.05875	-289.91374
98.19800	-5.06297	-290.12394
98.29800	-5.06781	-290.35565
98.39800	-5.07328	-290.63267
98.49800	-5.08141	-291.04218
98.59800	-5.08578	-291.32700
98.69800	-5.09031	-291.53702
98.79800	-5.09563	-291.80080
98.89800	-5.10172	-292.10854
98.98800	-5.11000	-292.60954
99.08800	-5.11297	-292.78895
99.18800	-5.11688	-292.94437
99.28800	-5.12203	-293.20970
99.38800	-5.12734	-293.50021
99.48800	-5.13391	-293.82583
99.58800	-5.14000	-294.25615
99.68800	-5.14250	-294.33236
99.78800	-5.14656	-294.52136
99.88800	-5.15125	-294.75507
99.98800	-5.15734	-295.08322
100.08800	-5.16469	-295.53643
100.18800	-5.16859	-295.73706
100.28800	-5.17281	-295.93712
100.38800	-5.17750	-296.17018
100.48800	-5.18250	-296.43750
100.58800	-5.18828	-296.71898
100.68800	-5.19563	-297.18548
100.78800	-5.19922	-297.37261
100.88800	-5.20359	-297.56874
100.98800	-5.20844	-297.82197
101.08800	-5.21484	-298.15373
101.18800	-5.22141	-298.57516
101.28800	-5.22484	-298.73142
101.38800	-5.22891	-298.91959
101.48800	-5.23344	-299.15500
101.58800	-5.23891	-299.43728
101.68800	-5.24516	-299.76162
101.78400	-5.25312	-300.26752
101.88400	-5.25625	-300.42890
101.98400	-5.26047	-300.60521
102.08400	-5.26516	-300.84568
102.18400	-5.27062	-301.13456
102.28400	-5.27750	-301.54720
102.38400	-5.28172	-301.76619
102.48400	-5.28609	-301.97591
102.58400	-5.29047	-302.20920
102.68400	-5.29594	-302.48797
102.78400	-5.30219	-302.82462
102.88400	-5.30938	-303.28870
102.98400	-5.31234	-303.43279
103.08400	-5.31656	-303.62269
103.18400	-5.32172	-303.88212
103.28400	-5.32781	-304.20682
103.38400	-5.33516	-304.65740
103.48400	-5.33891	-304.86903
103.58400	-5.34297	-305.06334
103.68400	-5.34766	-305.30298
103.78400	-5.35266	-305.58124
103.88400	-5.35859	-305.89384
103.98400	-5.36563	-306.30091
104.08400	-5.36922	-306.53372
104.18400	-5.37328	-306.71221
104.28400	-5.37828	-306.96744
104.38400	-5.38406	-307.28453
104.48400	-5.39094	-307.70522
104.58400	-5.39500	-307.92248
104.68400	-5.39922	-308.12231
104.78400	-5.40406	-308.37306
104.88400	-5.40938	-308.65127
104.98400	-5.41484	-308.96086
105.08400	-5.42156	-309.32847
105.18400	-5.42578	-309.59073
105.28401	-5.42969	-309.76757
105.38401	-5.43438	-309.99550
105.48401	-5.44016	-310.28384
105.58401	-5.44797	-310.72769
105.68401	-5.45219	-310.98118
105.78401	-5.45609	-311.15940
105.88401	-5.46078	-311.38679
105.98401	-5.46609	-311.66393
106.08401	-5.47172	-311.97315
106.18401	-5.47875	-312.34530
106.28401	-5.48250	-312.58225
106.38401	-5.48688	-312.76953
106.48401	-5.49188	-313.02926
106.58401	-5.49766	-313.33008
106.68401	-5.50484	-313.75560
106.78401	-5.50875	-313.96851
106.88401	-5.51297	-314.16142
106.98401	-5.51766	-314.39376
107.08401	-5.52313	-314.67235
107.18401	-5.52906	-314.98259
107.28401	-5.53672	-315.46539
107.38401	-5.53969	-315.61613
107.48401	-5.54406	-315.79596
107.58401	-5.54906	-316.06492
107.68401	-5.55500	-316.36536
107.78401	-5.56203	-316.78918
107.88401	-5.56578	-317.01159
107.98401	-5.57016	-317.21249
108.08401	-5.57484	-317.47222
108.18401	-5.58016	-317.75081
108.28401	-5.58594	-318.07426
108.38401	-5.59281	-318.48791
108.48401	-5.59641	-318.69140
108.58401	-5.60031	-318.86777
108.68401	-5.60500	-319.10273
108.78401	-5.61047	-319.39536
108.88401	-5.61813	-319.83203
108.98401	-5.62250	-320.12710
109.08401	-5.62656	-320.30928
109.18401	-5.63172	-320.57127
109.28401	-5.63750	-320.88915
109.38401	-5.64359	-321.21247
109.48401	-5.64953	-321.59400
109.58401	-5.65281	-321.76673
109.68401	-5.65719	-321.97386
109.78401	-5.66203	-322.22265
109.88401	-5.66750	-322.52231
109.98401	-5.67344	-322.86987
110.08401	-5.67859	-323.17495
110.18401	-5.68250	-323.35535
110.28401	-5.68687	-323.55908
110.38401	-5.69203	-323.82801
110.48401	-5.69828	-324.15235
110.58401	-5.70688	-324.66224
110.68401	-5.71016	-324.87780
110.78401	-5.71438	-325.05003
110.88401	-5.71937	-325.31184
110.98401	-5.72484	-325.59353
111.08401	-5.73109	-325.94341
111.18401	-5.73531	-326.18183
111.28401	-5.73969	-326.38752
111.38401	-5.74438	-326.62302
111.48401	-5.74938	-326.88195
111.58401	-5.75516	-327.17389
111.68401	-5.76250	-327.55411
111.78401	-5.76641	-327.81431
111.88401	-5.77047	-327.98764
111.98401	-5.77516	-328.21813
112.08401	-5.78109	-328.50572
112.18401	-5.78844	-328.92603
112.28401	-5.79266	-329.15947
112.38401	-5.79672	-329.34883
112.48401	-5.80125	-329.56976
112.58401	-5.80672	-329.83372
112.68401	-5.81203	-330.10861
112.78401	-5.81984	-330.53368
112.88401	-5.82344	-330.75067
112.98401	-5.82766	-330.93414
113.08401	-5.83250	-331.18087
113.18401	-5.83813	-331.46611
113.28401	-5.84578	-331.91708
113.38401	-5.84953	-332.11815
113.48401	-5.85344	-332.27783
113.58401	-5.85781	-332.50159
113.68401	-5.86281	-332.73897
113.78401	-5.86828	-333.01610
113.88401	-5.87625	-333.43711
113.98401	-5.88031	-333.71332
114.08401	-5.88437	-333.88633
114.18401	-5.88922	-334.11798
114.28401	-5.89422	-334.37151
114.38401	-5.90078	-334.70106
114.48401	-5.90516	-334.94511
114.58401	-5.90922	-335.11978
114.68401	-5.91375	-335.33481
114.78401	-5.91875	-335.57522
114.88401	-5.92469	-335.87018
114.98401	-5.93297	-336.27573
115.08401	-5.93656	-336.52005
115.18401	-5.94047	-336.66858
115.28401	-5.94563	-336.91132
115.38401	-5.95219	-337.22782
115.46801	-5.96125	-337.73792
115.56801	-5.96406	-337.97389
115.66801	-5.96703	-338.04116
115.76801	-5.97188	-338.27063
115.86801	-5.97672	-338.52324
115.96801	-5.98219	-338.79718
116.06801	-5.98953	-339.17519
116.16801	-5.99359	-339.46422
116.26801	-5.99687	-339.58191
116.36801	-6.00141	-339.79839
116.46801	-6.00672	-340.07645
116.56801	-6.01453	-340.46787
116.66801	-6.01859	-340.74458
116.76801	-6.02250	-340.90662
116.86801	-6.02688	-341.11455
116.96801	-6.03203	-341.36930
117.06801	-6.03797	-341.66765
117.16801	-6.04516	-342.03976
117.26801	-6.05094	-342.43283
117.36801	-6.05406	-342.56175
117.46801	-6.05859	-342.76998
117.56801	-6.06375	-343.02086
117.66801	-6.07125	-343.39723
117.76801	-6.07594	-343.71856
117.86801	-6.07969	-343.87875
117.96801	-6.08406	-344.07276
118.06801	-6.08891	-344.32453
118.16801	-6.09453	-344.61457
118.26801	-6.10188	-344.99276
118.36801	-6.10703	-345.33498
118.46801	-6.11078	-345.49204
118.56801	-6.11547	-345.71803
118.66801	-6.12078	-345.98404
118.76801	-6.12828	-346.38166
118.86801	-6.13266	-346.66255
118.96801	-6.13641	-346.82384
119.06801	-6.14063	-347.01347
119.16801	-6.14547	-347.24984
119.26801	-6.15078	-347.51114
119.36801	-6.15844	-347.89091
119.46801	-6.16328	-348.22685
119.56801	-6.16687	-348.36808
119.66801	-6.17141	-348.58343
119.76801	-6.17687	-348.84772
119.86801	-6.18453	-349.21777
119.96801	-6.19000	-349.59087
120.06801	-6.19359	-349.74697
120.16801	-6.19828	-349.96054
120.26801	-6.20328	-350.21257
120.36801	-6.20891	-350.50014
120.46801	-6.21672	-350.90423
120.56801	-6.22047	-351.18213
120.66801	-6.22391	-351.30441
120.76801	-6.22844	-351.51100
120.86801	-6.23375	-351.77267
120.96801	-6.24172	-352.17723
121.06801	-6.24641	-352.51412
121.16801	-6.25016	-352.65920
121.26801	-6.25469	-352.87166
121.36801	-6.25969	-353.14262
121.46801	-6.26500	-353.40264
121.56801	-6.27203	-353.75750
121.66801	-6.27672	-354.06828
121.76801	-6.28047	-354.21601
121.86801	-6.28500	-354.43035
121.96801	-6.29047	-354.70265
122.06801	-6.29828	-355.10430
122.16801	-6.30437	-355.52606
122.26801	-6.30734	-355.64223
122.36801	-6.31141	-355.80605
122.46801	-6.31594	-356.04048
122.56801	-6.32125	-356.30372
122.66801	-6.32797	-356.61983
122.76801	-6.33375	-357.00896
122.86801	-6.33750	-357.17294
122.96801	-6.34234	-357.39678
123.06801	-6.34719	-357.63893
123.16801	-6.35438	-357.97670
123.26801	-6.36031	-358.38220
123.36801	-6.36391	-358.53904
123.46801	-6.36844	-358.75687
123.56801	-6.37359	-359.00143
123.66801	-6.37953	-359.31349
123.76801	-6.38766	-359.74568
123.86801	-6.39094	-359.99268
123.96801	-6.39453	-360.12188
124.06801	-6.39922	-360.35630
124.16801	-6.40469	-360.62583
124.26801	-6.41219	-361.02375
124.36801	-6.41687	-361.35289
124.46801	-6.42062	-361.52032
124.56801	-6.42516	-361.72727
124.66801	-6.43016	-361.99462
124.76801	-6.43531	-362.25042
124.86801	-6.44250	-362.63394
124.96801	-6.44734	-362.95548
125.06801	-6.45109	-363.10241
125.16801	-6.45578	-363.34208
125.26801	-6.46125	-363.61137
125.36801	-6.46891	-364.02097
125.46801	-6.47344	-364.33154
125.56801	-6.47734	-364.50368
125.66801	-6.48172	-364.71814
125.76801	-6.48656	-364.97068
125.86801	-6.49188	-365.24427
125.96801	-6.49906	-365.61620
126.06801	-6.50359	-365.93997
126.16801	-6.50734	-366.08133
126.26801	-6.51172	-366.29713
126.36801	-6.51703	-366.55161
126.46801	-6.52438	-366.92241
126.56801	-6.53016	-367.30400
126.66801	-6.53406	-367.49545
126.76801	-6.53844	-367.70210
126.86801	-6.54344	-367.95899
126.96801	-6.54875	-368.24259
127.06801	-6.55594	-368.60082
127.16801	-6.56047	-368.90289
127.26801	-6.56406	-369.05190
127.36801	-6.56875	-369.27685
127.46801	-6.57422	-369.53577
127.56801	-6.58203	-369.93030
127.66801	-6.58687	-370.28238
127.76801	-6.59047	-370.43422
127.86801	-6.59469	-370.62043
127.96801	-6.59922	-370.84234
128.06801	-6.60453	-371.10570
128.16801	-6.61094	-371.42667
128.26801	-6.61766	-371.83705
128.36801	-6.62141	-371.99891
128.46801	-6.62609	-372.20681
128.56801	-6.63141	-372.48540
128.66801	-6.63828	-372.82994
128.76801	-6.64266	-373.10520
128.86801	-6.64672	-373.27927
128.96801	-6.65109	-373.47683
129.06801	-6.65594	-373.70753
129.16801	-6.66125	-373.96741
129.26801	-6.66766	-374.27539
129.36801	-6.67469	-374.71306
129.46801	-6.67797	-374.85319
129.56801	-6.68250	-375.03591
129.66801	-6.68766	-375.29054
129.76801	-6.69516	-375.62734
129.86801	-6.70047	-376.00857
129.96801	-6.70406	-376.15097
130.06801	-6.70844	-376.34856
130.16801	-6.71328	-376.57616
130.26801	-6.71875	-376.84318
130.36801	-6.72531	-377.14618
130.46801	-6.73094	-377.51675
130.56801	-6.73437	-377.63876
130.66801	-6.73875	-377.84106
130.76801	-6.74359	-378.04773
130.86801	-6.75000	-378.33405
130.96801	-6.75625	-378.70547
131.06801	-6.76016	-378.86906
131.16801	-6.76438	-379.05735
131.26801	-6.76922	-379.26957
131.36801	-6.77500	-379.53955
131.46801	-6.78297	-379.89506
131.56801	-6.78844	-380.29021
131.66801	-6.79188	-380.40069
131.76801	-6.79672	-380.60346
131.86801	-6.80203	-380.86230
131.96801	-6.81047	-381.24043
132.06801	-6.81500	-381.59612
132.16801	-6.81828	-381.71077
132.26801	-6.82281	-381.90976
132.36801	-6.82766	-382.15241
132.46801	-6.83297	-382.41294
132.56801	-6.83969	-382.73019
132.66801	-6.84453	-383.05968
132.76801	-6.84797	-383.17385
132.86801	-6.85250	-383.38494
132.96801	-6.85766	-383.63630
133.06801	-6.86453	-383.94597
133.16801	-6.87047	-384.33316
133.26801	-6.87438	-384.51028
133.36801	-6.87891	-384.71839
133.46801	-6.88422	-384.98405
133.56801	-6.88984	-385.27244
133.66801	-6.89703	-385.63615
133.76801	-6.90172	-385.95918
133.86801	-6.90500	-386.06662
133.96801	-6.90938	-386.25690
134.06801	-6.91437	-386.49049
134.16801	-6.92125	-386.81257
134.26801	-6.92828	-387.28201
134.36801	-6.93156	-387.42867
134.46801	-6.93562	-387.60513
134.56801	-6.94063	-387.85100
134.66801	-6.94594	-388.11836
134.76801	-6.95312	-388.45217
134.86801	-6.95859	-388.84032
134.96801	-6.96203	-388.95759
135.06801	-6.96672	-389.17169
135.16801	-6.97172	-389.41976
135.26801	-6.97828	-389.74014
135.36801	-6.98422	-390.12998
135.46801	-6.98797	-390.29723
135.56801	-6.99219	-390.48263
135.66801	-6.99703	-390.71137
135.76801	-7.00250	-390.98147
135.86801	-7.00984	-391.32175
135.96801	-7.01547	-391.74369
136.06801	-7.01859	-391.83837
136.16801	-7.02312	-392.04553
136.26801	-7.02844	-392.29956
136.36801	-7.03563	-392.64494
136.46801	-7.04125	-393.02531
136.56801	-7.04484	-393.18034
136.66801	-7.04906	-393.37224
136.76801	-7.05406	-393.60890
136.86801	-7.05937	-393.88984
136.96801	-7.06672	-394.24381
137.06801	-7.07172	-394.60346
137.16801	-7.07516	-394.72663
137.26801	-7.07953	-394.91558
137.36801	-7.08453	-395.16565
137.46801	-7.09203	-395.48963
137.56801	-7.09781	-395.91643
137.66801	-7.10141	-396.05954
137.76801	-7.10547	-396.25508
137.86801	-7.11047	-396.48589
137.96801	-7.11594	-396.75912
138.06801	-7.12313	-397.09294
138.16801	-7.12906	-397.51494
138.26801	-7.13234	-397.63653
138.36801	-7.13687	-397.84458
138.46801	-7.14188	-398.08574
138.56801	-7.14828	-398.39345
138.66801	-7.15437	-398.78601
138.76801	-7.15812	-398.94846
138.86801	-7.16219	-399.13806
138.96801	-7.16719	-399.36560
139.06801	-7.17281	-399.65582
139.16801	-7.18000	-400.01348
139.26801	-7.18531	-400.38300
139.36801	-7.18891	-400.51571
139.46801	-7.19344	-400.72092
139.56801	-7.19906	-401.01326
139.66801	-7.20609	-401.35837
139.76801	-7.21156	-401.73686
139.86801	-7.21516	-401.88357
139.96801	-7.21922	-402.06748
140.06801	-7.22406	-402.30209
140.16801	-7.22922	-402.57028
140.26801	-7.23625	-402.91658
140.36601	-7.24344	-403.42137
140.46601	-7.24641	-403.54303
140.56601	-7.25078	-403.72393
140.66601	-7.25609	-404.01509
140.76601	-7.26328	-404.38110
140.86601	-7.26750	-404.68848
140.96601	-7.27125	-404.83502
141.06601	-7.27547	-405.02888
141.16601	-7.28016	-405.25633
141.26601	-7.28547	-405.52041
141.36601	-7.29141	-405.82961
141.46601	-7.29906	-406.29050
141.56601	-7.30266	-406.49551
141.66601	-7.30719	-406.68458
141.76601	-7.31250	-406.96174
141.86601	-7.31906	-407.30047
141.96601	-7.32453	-407.67285
142.06601	-7.32828	-407.84857
142.16601	-7.33266	-408.04091
142.26601	-7.33734	-408.28609
142.36601	-7.34266	-408.54689
142.46601	-7.34844	-408.85773
142.56601	-7.35484	-409.24677
142.66601	-7.35859	-409.42070
142.76601	-7.36313	-409.61885
142.86601	-7.36844	-409.89280
142.96601	-7.37500	-410.21368
143.06601	-7.38141	-410.62853
143.16601	-7.38531	-410.82144
143.26601	-7.38938	-410.99033
143.36601	-7.39422	-411.22088
143.46601	-7.39922	-411.47026
143.56601	-7.40516	-411.75291
143.66601	-7.41109	-412.12156
143.76601	-7.41500	-412.29129
143.86601	-7.41969	-412.49192
143.96601	-7.42516	-412.76145
144.06601	-7.43156	-413.07080
144.16601	-7.43750	-413.44884
144.26601	-7.44141	-413.60724
144.36601	-7.44578	-413.78823
144.46601	-7.45062	-414.02099
144.56601	-7.45578	-414.25902
144.66601	-7.46281	-414.58657
144.76601	-7.46969	-415.07563
144.86601	-7.47266	-415.15765
144.96601	-7.47688	-415.32528
145.06601	-7.48187	-415.56257
145.16601	-7.48875	-415.88971
145.26601	-7.49469	-416.28569
145.36601	-7.49828	-416.42809
145.46601	-7.50250	-416.60371
145.56601	-7.50734	-416.83069
145.66601	-7.51312	-417.11807
145.76601	-7.51969	-417.42319
145.86601	-7.52641	-417.87967
145.96601	-7.52969	-417.99513
146.06601	-7.53391	-418.17832
146.16601	-7.53891	-418.41897
146.26601	-7.54469	-418.69470
146.36601	-7.55156	-419.08139
146.46601	-7.55516	-419.28464
146.56601	-7.55922	-419.42605
146.66601	-7.56391	-419.64418
146.76601	-7.56906	-419.89577
146.86601	-7.57516	-420.19203
146.96601	-7.58250	-420.63516
147.06601	-7.58578	-420.77559
147.16601	-7.59016	-420.94666
147.26601	-7.59500	-421.17280
147.36601	-7.60063	-421.43601
147.46601	-7.60844	-421.87592
147.56601	-7.61203	-422.04300
147.66601	-7.61609	-422.18667
147.76601	-7.62078	-422.38533
147.86601	-7.62625	-422.64420
147.96601	-7.63312	-422.96731
148.05801	-7.64062	-423.46939
148.15801	-7.64313	-423.54545
148.25801	-7.64734	-423.69613
148.35801	-7.65250	-423.94355
148.45801	-7.66047	-424.30317
148.55801	-7.66656	-424.76714
148.65801	-7.66906	-424.82808
148.75801	-7.67313	-424.98010
148.85801	-7.67797	-425.21316
148.95801	-7.68281	-425.45617
149.05801	-7.68859	-425.72793
149.15801	-7.69625	-426.19550
149.25801	-7.69953	-426.35450
149.35801	-7.70359	-426.51930
149.45801	-7.70859	-426.75531
149.55801	-7.71453	-427.05464
149.65801	-7.72141	-427.46657
149.75801	-7.72516	-427.62697
149.85801	-7.72938	-427.80760
149.95801	-7.73422	-428.02849
150.05801	-7.73969	-428.28310
150.15801	-7.74578	-428.59018
150.25801	-7.75312	-429.04851
150.35801	-7.75625	-429.16599
150.45801	-7.76047	-429.33905
150.55801	-7.76563	-429.56480
150.65801	-7.77203	-429.85538
150.75801	-7.77844	-430.25148
150.85801	-7.78219	-430.38702
150.95801	-7.78609	-430.51380
151.05801	-7.79063	-430.66818
151.15801	-7.79594	-430.88403
151.25801	-7.80250	-431.16581
151.35801	-7.80984	-431.59971
151.45801	-7.81312	-431.68545
151.55801	-7.81750	-431.84251
151.65801	-7.82266	-432.06310
151.75801	-7.82891	-432.34244
151.85801	-7.83547	-432.74942
151.95801	-7.83906	-432.88630
152.05801	-7.84328	-433.04425
152.15801	-7.84750	-433.24611
152.25801	-7.85250	-433.46706
152.35801	-7.85813	-433.73287
152.45801	-7.86531	-434.10128
152.55801	-7.86953	-434.35779
152.65801	-7.87359	-434.49143
152.75801	-7.87875	-434.72877
152.85801	-7.88531	-435.04250
152.95801	-7.89188	-435.44742
153.05801	-7.89563	-435.58839
153.15801	-7.89984	-435.75922
153.25801	-7.90437	-435.96217
153.35801	-7.90953	-436.19469
153.45801	-7.91531	-436.47704
153.55801	-7.92250	-436.83168
153.65801	-7.92625	-437.04605
153.75801	-7.93000	-437.17352
153.85801	-7.93469	-437.37569
153.95801	-7.94047	-437.63450
154.05801	-7.94844	-438.07742
154.15801	-7.95250	-438.27364
154.25801	-7.95656	-438.42113
154.35801	-7.96125	-438.62337
154.45801	-7.96641	-438.84009
154.55801	-7.97203	-439.11716
154.65801	-7.97953	-439.50850
154.75801	-7.98312	-439.68210
154.85801	-7.98734	-439.82857
154.95801	-7.99219	-440.03123
155.05801	-7.99813	-440.30294
155.15801	-8.00578	-440.74595
155.25801	-8.00938	-440.89341
155.35801	-8.01313	-441.01706
155.45801	-8.01781	-441.21161
155.55801	-8.02313	-441.45599
155.65801	-8.02906	-441.73494
155.75801	-8.03641	-442.16743
155.85801	-8.03969	-442.27633
155.95801	-8.04406	-442.43044
156.05801	-8.04906	-442.65312
156.15801	-8.05469	-442.90933
156.25801	-8.06281	-443.36614
156.35801	-8.06672	-443.56102
156.45801	-8.07094	-443.71399
156.55801	-8.07578	-443.92571
156.65801	-8.08094	-444.16380
156.75801	-8.08734	-444.45866
156.85801	-8.09375	-444.89476
156.95801	-8.09656	-444.96796
157.05801	-8.10078	-445.12320
157.15801	-8.10547	-445.33390
157.25801	-8.11125	-445.60763
157.35801	-8.11859	-446.01941
157.45801	-8.12281	-446.21885
157.55801	-8.12688	-446.36607
157.65801	-8.13141	-446.56345
157.75801	-8.13703	-446.81248
157.85801	-8.14281	-447.09465
157.95801	-8.15016	-447.52860
158.05801	-8.15359	-447.66921
158.15801	-8.15781	-447.82868
158.25801	-8.16281	-448.05411
158.35801	-8.16844	-448.32093
158.45801	-8.17578	-448.70582
158.55801	-8.18000	-448.93610
158.65801	-8.18359	-449.04894
158.75801	-8.18781	-449.21690
158.85801	-8.19281	-449.43902
158.95801	-8.19828	-449.69374
159.05801	-8.20656	-450.12745
159.15801	-8.21016	-450.33506
159.25801	-8.21422	-450.47045
159.35801	-8.21906	-450.67945
159.45801	-8.22516	-450.96156
159.55801	-8.23250	-451.35674
159.65801	-8.23625	-451.53770
159.75801	-8.24031	-451.67488
159.85801	-8.24469	-451.85307
159.95801	-8.24969	-452.07024
160.05801	-8.25547	-452.33196
160.15801	-8.26359	-452.75280
160.25801	-8.26688	-452.91269
160.35801	-8.27063	-453.02108
160.45801	-8.27516	-453.19682
160.55801	-8.28109	-453.45959
160.65801	-8.28875	-453.86028
160.75801	-8.29328	-454.10556
160.85801	-8.29719	-454.23162
160.95801	-8.30188	-454.41496
161.05801	-8.30719	-454.64891
161.15801	-8.31250	-454.87949
161.25801	-8.31984	-455.26695
161.35801	-8.32328	-455.41030
161.45801	-8.32734	-455.54501
161.55801	-8.33250	-455.76531
161.65801	-8.33891	-456.05507
161.75801	-8.34609	-456.48095
161.85801	-8.34953	-456.59012
161.95801	-8.35344	-456.70155
162.05801	-8.35797	-456.88862
162.15801	-8.36312	-457.11759
162.25801	-8.36953	-457.41504
162.35801	-8.37781	-457.90702
162.45801	-8.38094	-458.01166
162.55801	-8.38500	-458.14520
162.65801	-8.38984	-458.35009
162.75801	-8.39516	-458.58195
162.85801	-8.40203	-458.93654
162.95801	-8.40625	-459.11407
163.05801	-8.41016	-459.26204
163.15801	-8.41469	-459.43153
163.25801	-8.41984	-459.64822
163.35801	-8.42578	-459.92836
163.45801	-8.43406	-460.35388
163.55801	-8.43719	-460.50069
163.65801	-8.44094	-460.60151
163.75801	-8.44547	-460.76605
163.85801	-8.45047	-460.97049
163.95801	-8.45828	-461.33682
164.05801	-8.46313	-461.60594
164.15801	-8.46734	-461.75581
164.25801	-8.47234	-461.95626
164.35801	-8.47781	-462.19236
164.45801	-8.48359	-462.45113
164.55801	-8.49141	-462.82792
164.65801	-8.49453	-462.99216
164.75801	-8.49828	-463.09635
164.85801	-8.50359	-463.31200
164.95801	-8.50953	-463.58535
165.05801	-8.51688	-464.00598
165.15801	-8.52016	-464.10593
165.25801	-8.52391	-464.21799
165.35801	-8.52844	-464.39761
165.45801	-8.53375	-464.63296
165.55801	-8.53953	-464.90970
165.65801	-8.54641	-465.23666
165.75801	-8.55109	-465.51073
165.85801	-8.55500	-465.61906
165.95801	-8.56016	-465.82028
166.05801	-8.56578	-466.06296
166.15801	-8.57297	-466.46729
166.25801	-8.57688	-466.62319
166.35801	-8.58063	-466.74818
166.45801	-8.58516	-466.93212
166.55801	-8.59016	-467.12381
166.65801	-8.59562	-467.36977
166.75801	-8.60406	-467.77064
166.85801	-8.60766	-467.97428
166.95801	-8.61172	-468.09500
167.05801	-8.61656	-468.28648
167.15801	-8.62234	-468.55417
167.25801	-8.62953	-468.94088
167.35801	-8.63344	-469.10203
167.45801	-8.63734	-469.21992
167.55801	-8.64203	-469.39474
167.65801	-8.64688	-469.59090
167.75801	-8.65250	-469.83016
167.85801	-8.66047	-470.24256
167.95801	-8.66438	-470.43666
168.05801	-8.66859	-470.56660
168.15801	-8.67375	-470.77161
168.25801	-8.67969	-471.03584
168.35801	-8.68687	-471.43066
168.45801	-8.69016	-471.53097
168.55801	-8.69406	-471.64229
168.65801	-8.69875	-471.82813
168.75801	-8.70391	-472.04119
168.85801	-8.70969	-472.31010
168.95801	-8.71813	-472.77629
169.05801	-8.72156	-472.91771
169.15801	-8.72531	-473.01403
169.25801	-8.72969	-473.16357
169.35801	-8.73547	-473.41493
169.45801	-8.74359	-473.86384
169.55801	-8.74734	-474.04382
169.65801	-8.75109	-474.14634
169.75801	-8.75578	-474.31713
169.85801	-8.76078	-474.52828
169.95801	-8.76641	-474.76998
170.05801	-8.77438	-475.17976
170.15801	-8.77797	-475.33408
170.25801	-8.78188	-475.45156
170.35801	-8.78656	-475.63645
170.45801	-8.79219	-475.87922
170.55801	-8.79906	-476.21098
170.65801	-8.80422	-476.48051
170.75801	-8.80781	-476.57534
170.85801	-8.81203	-476.71485
170.95801	-8.81703	-476.91295
171.05801	-8.82313	-477.18430
171.15801	-8.83078	-477.57101
171.25801	-8.83453	-477.77566
171.35801	-8.83859	-477.88322
171.45801	-8.84359	-478.07941
171.55801	-8.84937	-478.33264
171.65801	-8.85703	-478.69888
171.75801	-8.86094	-478.91542
171.85801	-8.86469	-479.00054
171.95801	-8.86906	-479.14872
172.05801	-8.87391	-479.33924
172.15801	-8.87984	-479.59027
172.25801	-8.88875	-480.04049
172.35801	-8.89234	-480.24282
172.45801	-8.89578	-480.30865
172.55801	-8.90078	-480.49256
172.65801	-8.90703	-480.78176
172.75801	-8.91453	-481.22245
172.85801	-8.91766	-481.33510
172.95801	-8.92156	-481.42996
173.05801	-8.92641	-481.61638
173.15801	-8.93172	-481.85703
173.25801	-8.93719	-482.09557
173.35801	-8.94516	-482.54022
173.45801	-8.94844	-482.67722
173.55801	-8.95234	-482.77810
173.65801	-8.95703	-482.96687
173.75801	-8.96250	-483.20198
173.85801	-8.96906	-483.53869
173.95801	-8.97391	-483.75347
174.05801	-8.97813	-483.91041
174.15801	-8.98266	-484.06920
174.25801	-8.98781	-484.29430
174.35801	-8.99375	-484.56806
174.45801	-9.00141	-484.97051
174.55801	-9.00500	-485.13263
174.65801	-9.00906	-485.24243
174.75801	-9.01375	-485.41355
174.85801	-9.01937	-485.66046
174.95801	-9.02594	-485.99222
175.05801	-9.03063	-486.19443
175.15801	-9.03469	-486.33519
175.25801	-9.03906	-486.47961
175.35801	-9.04406	-486.68006
175.45801	-9.04984	-486.92611
175.55801	-9.05766	-487.29682
175.65801	-9.06141	-487.47492
175.75801	-9.06531	-487.55464
175.85801	-9.07016	-487.72284
175.95801	-9.07578	-487.93447
176.05801	-9.08375	-488.30590
176.15801	-9.08766	-488.46337
176.25801	-9.09141	-488.51067
176.35801	-9.09563	-488.60741
176.45801	-9.10047	-488.75442
176.55801	-9.10578	-488.93860
176.65801	-9.11281	-489.21648
176.75801	-9.11891	-489.56543
176.85801	-9.12250	-489.62575
176.95801	-9.12703	-489.76061
177.05801	-9.13234	-489.95921
177.15801	-9.14031	-490.33162
177.25801	-9.14438	-490.53699
177.35801	-9.14813	-490.60884
177.45801	-9.15234	-490.76223
177.55801	-9.15734	-490.93509
177.65801	-9.16297	-491.19210
177.75801	-9.17000	-491.49257
177.85801	-9.17547	-491.82999
177.95801	-9.17906	-491.88671
178.05801	-9.18375	-492.04645
178.15801	-9.18859	-492.23095
178.25801	-9.19594	-492.54164
178.35801	-9.20063	-492.80754
178.45801	-9.20469	-492.92645
178.55801	-9.20953	-493.09498
178.65801	-9.21484	-493.30643
178.75801	-9.22078	-493.57536
178.85801	-9.22875	-493.93708
178.95801	-9.23188	-494.10021
179.05801	-9.23547	-494.14852
179.15801	-9.24016	-494.30758
179.25801	-9.24578	-494.52874
179.35801	-9.25375	-494.92711
179.45801	-9.25766	-495.10926
179.55801	-9.26141	-495.19020
179.65801	-9.26578	-495.31403
179.75801	-9.27031	-495.47884
179.85801	-9.27547	-495.66433
179.95801	-9.28266	-495.95666
180.05801	-9.28828	-496.27742
180.15801	-9.29203	-496.35372
180.25801	-9.29672	-496.49602
180.35801	-9.30234	-496.70291
180.45801	-9.31156	-497.13331
180.55801	-9.31578	-497.38941
180.65801	-9.31922	-497.43605
180.75801	-9.32406	-497.57981
180.85801	-9.32922	-497.79889
180.95801	-9.33500	-498.03782
181.05801	-9.34312	-498.45782
181.15801	-9.34578	-498.52127
181.25801	-9.34922	-498.56070
181.35801	-9.35375	-498.71108
181.45801	-9.35922	-498.92461
181.55801	-9.36797	-499.34086
181.65801	-9.37219	-499.60482
181.75801	-9.37578	-499.67167
181.85801	-9.38016	-499.79654
181.95801	-9.38500	-499.97240
182.05801	-9.39047	-500.19580
182.15801	-9.39734	-500.50396
182.25801	-9.40234	-500.76514
182.35801	-9.40609	-500.84752
182.45801	-9.41094	-501.02162
182.55801	-9.41641	-501.23292
182.65801	-9.42359	-501.57893
182.75801	-9.42891	-501.84894
182.85801	-9.43219	-501.89823
182.95801	-9.43625	-502.00427
183.05801	-9.44094	-502.16329
183.15801	-9.44656	-502.39223
183.25801	-9.45578	-502.79880
183.35801	-9.46016	-503.12287
183.45801	-9.46344	-503.13121
183.55801	-9.46813	-503.27438
183.65801	-9.47313	-503.46982
183.75801	-9.48016	-503.75926
183.85801	-9.48516	-504.04871
183.95801	-9.48891	-504.13060
184.05801	-9.49359	-504.27747
184.15801	-9.49875	-504.48024
184.25801	-9.50422	-504.69488
184.35801	-9.51187	-505.03206
184.45801	-9.51594	-505.25683
184.55801	-9.51937	-505.30052
184.65801	-9.52406	-505.45079
184.75801	-9.52938	-505.65523
184.85801	-9.53719	-506.01608
184.95801	-9.54188	-506.27351
185.05801	-9.54563	-506.34909
185.15801	-9.55016	-506.48874
185.25801	-9.55562	-506.70403
185.35801	-9.56094	-506.91831
185.45801	-9.56875	-507.27677
185.55801	-9.57266	-507.46489
185.65801	-9.57641	-507.54148
185.75801	-9.58094	-507.68596
185.85801	-9.58641	-507.87991
185.95801	-9.59453	-508.26842
186.05801	-9.59891	-508.50332
186.15801	-9.60234	-508.54671
186.25801	-9.60656	-508.66318
186.35801	-9.61156	-508.84557
186.45801	-9.61750	-509.08136
186.55801	-9.62625	-509.51755
186.65801	-9.62984	-509.72283
186.75801	-9.63328	-509.73970
186.85801	-9.63781	-509.88710
186.95801	-9.64297	-510.07277
187.05801	-9.65000	-510.35261
187.15801	-9.65516	-510.63836
187.25801	-9.65891	-510.74225
187.35801	-9.66344	-510.88244
187.45801	-9.66859	-511.07252
187.55801	-9.67437	-511.31505
187.65801	-9.68250	-511.68138
187.75801	-9.68656	-511.91562
187.85801	-9.69000	-511.94030
187.95801	-9.69453	-512.08240
188.05801	-9.69984	-512.27701
188.15801	-9.70828	-512.66736
188.25801	-9.71297	-512.96252
188.35801	-9.71625	-513.00246
188.45801	-9.72078	-513.12870
188.55801	-9.72563	-513.30793
188.65801	-9.73078	-513.49562
188.75801	-9.73641	-513.71467
188.85801	-9.74234	-514.02110
188.95801	-9.74609	-514.12541
189.05801	-9.75078	-514.25707
189.15801	-9.75656	-514.47749
189.25801	-9.76594	-514.95081
189.35801	-9.77000	-515.19310
189.45801	-9.77312	-515.18500
189.55801	-9.77750	-515.30468
189.65801	-9.78234	-515.47867
189.75801	-9.78797	-515.71989
189.85801	-9.79484	-516.01636
189.95801	-9.80000	-516.31153
190.05801	-9.80344	-516.33948
190.15801	-9.80812	-516.48855
190.25801	-9.81359	-516.68429
190.35801	-9.82141	-517.04222
190.45801	-9.82594	-517.30287
190.55801	-9.82953	-517.36492
190.65801	-9.83391	-517.50773
190.75801	-9.83859	-517.65716
190.85801	-9.84391	-517.86739
190.95801	-9.85125	-518.16863
191.05801	-9.85672	-518.50748
191.15801	-9.86000	-518.51439
191.25801	-9.86422	-518.62574
191.35801	-9.86906	-518.77338
191.45801	-9.87563	-519.04649
191.55801	-9.88172	-519.37991
191.65801	-9.88594	-519.49173
191.75801	-9.89047	-519.62250
191.85801	-9.89547	-519.79208
191.95801	-9.90078	-519.98043
192.05801	-9.90750	-520.24651
192.15801	-9.91297	-520.56289
192.25801	-9.91688	-520.62833
192.35801	-9.92172	-520.77490
192.45801	-9.92703	-520.96814
192.55801	-9.93422	-521.25019
192.65801	-9.93859	-521.46763
192.75801	-9.94234	-521.51233
192.85801	-9.94688	-521.61694
192.95801	-9.95172	-521.78919
193.05801	-9.95719	-521.99167
193.15801	-9.96531	-522.33100
193.25801	-9.97062	-522.67259
193.35801	-9.97406	-522.67897
193.45801	-9.97844	-522.78227
193.55801	-9.98375	-522.96162
193.65801	-9.99156	-523.30631
193.75801	-9.99563	-523.50450
193.85801	-9.99922	-523.54592
193.95801	-10.00359	-523.65303
194.05801	-10.00875	-523.82666
194.15801	-10.01438	-524.03778
194.25801	-10.02156	-524.33211
194.35801	-10.02641	-524.58435
194.45801	-10.03000	-524.61714
194.55801	-10.03453	-524.73116
194.65801	-10.03984	-524.92154
194.75801	-10.04750	-525.22725
194.85801	-10.05422	-525.65295
194.95801	-10.05703	-525.62976
195.05801	-10.06125	-525.69091
195.15801	-10.06563	-525.81298
195.25801	-10.07047	-525.95276
195.35801	-10.07656	-526.17425
195.45801	-10.08344	-526.58325
195.55801	-10.08703	-526.62057
195.65801	-10.09125	-526.71641
195.75801	-10.09625	-526.86900
195.85801	-10.10297	-527.08912
195.95801	-10.10906	-527.43864
196.05801	-10.11250	-527.45658
196.15801	-10.11656	-527.52852
196.25801	-10.12125	-527.65542
196.35801	-10.12672	-527.83823
196.45801	-10.13391	-528.10532
196.54201	-10.14141	-528.60600
196.64201	-10.14438	-528.58204
196.74201	-10.14859	-528.63377
196.84201	-10.15406	-528.81640
196.94201	-10.16281	-529.17832
197.04201	-10.16688	-529.44779
197.14201	-10.16969	-529.38265
197.24201	-10.17406	-529.47938
197.34201	-10.17891	-529.63418
197.44201	-10.18438	-529.83361
197.54201	-10.19172	-530.11537
197.64201	-10.19641	-530.38484
197.74201	-10.19969	-530.38144
197.84201	-10.20422	-530.50280
197.94201	-10.20969	-530.70062
198.04201	-10.21703	-530.98333
198.14201	-10.22234	-531.28695
198.24201	-10.22594	-531.32683
198.34201	-10.23031	-531.42655
198.44201	-10.23516	-531.55804
198.54201	-10.24063	-531.75408
198.64201	-10.24766	-532.03130
198.74201	-10.25422	-532.45544
198.84201	-10.25719	-532.44060
198.94201	-10.26141	-532.51183
199.04201	-10.26641	-532.65905
199.14201	-10.27328	-532.89181
199.24201	-10.27906	-533.21832
199.34201	-10.28266	-533.24318
199.44201	-10.28719	-533.35726
199.54201	-10.29203	-533.51891
[truncated: 318 more rows]
