# Supplementary material for: Strengthening of 3D Printed Fused Deposition Manufactured Parts Using the Fill Compositing Technique
Source: PLoS One. 2015 Apr 16;10(4):e0122915. doi: 10.1371/journal.pone.0122915 (PMC4400136; doi:10.1371/journal.pone.0122915)
Supplement: S1 File — This is the raw data and information on all the samples presented in this manuscript. (ZIP) [file pone.0122915.s001.zip › Specimen_RawData_141.csv]

Time	Extension	Load
(sec)	(mm)	(N)
0.00000	-0.00031	-0.29584
0.10000	-0.00062	-0.29049
0.20000	-0.00203	-0.29112
0.30000	-0.00672	-0.29673
0.40000	-0.01531	-0.29237
0.50000	-0.02500	-0.29656
0.60000	-0.02984	-0.29851
0.70000	-0.03516	-0.29610
0.80000	-0.04188	-0.34706
0.90000	-0.04875	-0.61874
1.00000	-0.05250	-0.76925
1.10000	-0.05656	-0.92157
1.20000	-0.06109	-1.09810
1.30000	-0.06594	-1.29751
1.40000	-0.07172	-1.50699
1.50000	-0.07906	-1.84106
1.60000	-0.08297	-2.02112
1.70000	-0.08719	-2.22706
1.80000	-0.09234	-2.47320
1.90000	-0.09812	-2.76607
2.00000	-0.10469	-3.13368
2.10000	-0.10922	-3.38901
2.20000	-0.11328	-3.60613
2.30000	-0.11797	-3.85977
2.40000	-0.12328	-4.15226
2.50000	-0.12906	-4.47455
2.60000	-0.13641	-4.90201
2.70000	-0.13969	-5.10063
2.80000	-0.14422	-5.33929
2.90000	-0.14891	-5.62374
3.00000	-0.15500	-5.95437
3.10000	-0.16219	-6.39097
3.20000	-0.16609	-6.64652
3.30000	-0.17016	-6.87246
3.40000	-0.17500	-7.14371
3.50000	-0.18031	-7.45606
3.60000	-0.18578	-7.77910
3.70000	-0.19281	-8.19737
3.80000	-0.19656	-8.46649
3.90000	-0.20078	-8.69164
4.00000	-0.20578	-8.98249
4.10000	-0.21187	-9.33661
4.20000	-0.21906	-9.79331
4.30000	-0.22297	-10.04952
4.40000	-0.22703	-10.28705
4.50000	-0.23156	-10.55579
4.60000	-0.23656	-10.84363
4.70000	-0.24203	-11.16248
4.80000	-0.24891	-11.56931
4.90000	-0.25328	-11.87009
5.00000	-0.25766	-12.10715
5.10000	-0.26250	-12.39635
5.20000	-0.26797	-12.71716
5.30000	-0.27422	-13.08550
5.40000	-0.27938	-13.42362
5.50000	-0.28359	-13.66866
5.60000	-0.28844	-13.94799
5.70000	-0.29375	-14.26360
5.80000	-0.29953	-14.59746
5.90000	-0.30609	-15.03356
6.00000	-0.30953	-15.23803
6.10000	-0.31391	-15.47233
6.20000	-0.31875	-15.76600
6.30000	-0.32469	-16.10490
6.40000	-0.33156	-16.52924
6.50000	-0.33641	-16.84153
6.60000	-0.34078	-17.08836
6.70000	-0.34547	-17.35555
6.80000	-0.35109	-17.69135
6.90000	-0.35734	-18.06299
7.00000	-0.36328	-18.48444
7.10000	-0.36672	-18.68220
7.20000	-0.37109	-18.93382
7.30000	-0.37594	-19.22648
7.40000	-0.38156	-19.55447
7.50000	-0.38813	-19.96891
7.60000	-0.39281	-20.28455
7.70000	-0.39719	-20.53933
7.80000	-0.40188	-20.83888
7.90000	-0.40703	-21.13788
8.00000	-0.41297	-21.49948
8.10000	-0.42000	-21.96640
8.20000	-0.42375	-22.19108
8.30000	-0.42797	-22.44855
8.40000	-0.43250	-22.72651
8.50000	-0.43812	-23.06289
8.60000	-0.44484	-23.48008
8.70000	-0.44969	-23.80708
8.80000	-0.45391	-24.05655
8.90000	-0.45828	-24.32078
9.00000	-0.46313	-24.63777
9.10000	-0.46859	-24.97771
9.20000	-0.47516	-25.39003
9.30000	-0.47984	-25.71276
9.40000	-0.48453	-26.00359
9.50000	-0.48922	-26.29722
9.60000	-0.49484	-26.65090
9.70000	-0.50188	-27.11035
9.80000	-0.50687	-27.45784
9.90000	-0.51063	-27.68896
10.00000	-0.51484	-27.95549
10.10000	-0.52000	-28.29062
10.20000	-0.52547	-28.64701
10.30000	-0.53266	-29.10185
10.40000	-0.53656	-29.39157
10.50000	-0.54094	-29.65133
10.60000	-0.54578	-29.94628
10.70000	-0.55141	-30.29584
10.80000	-0.55828	-30.74041
10.90000	-0.56313	-31.10051
11.00000	-0.56734	-31.37466
11.10000	-0.57203	-31.66442
11.20000	-0.57719	-31.98357
11.30000	-0.58312	-32.36756
11.40000	-0.59062	-32.87226
11.50000	-0.59422	-33.12830
11.60000	-0.59812	-33.37051
11.70000	-0.60266	-33.66790
11.80000	-0.60859	-34.02574
11.90000	-0.61516	-34.48330
12.00000	-0.61969	-34.79233
12.10000	-0.62375	-35.05474
12.20000	-0.62844	-35.34370
12.30000	-0.63375	-35.67870
12.40000	-0.63953	-36.04769
12.49600	-0.64688	-36.54791
12.59600	-0.65078	-36.84397
12.69600	-0.65484	-37.09037
12.79600	-0.65969	-37.40542
12.89600	-0.66531	-37.76268
12.99600	-0.67172	-38.18186
13.09600	-0.67625	-38.48656
13.19600	-0.68016	-38.73878
13.29600	-0.68469	-39.02364
13.39600	-0.68953	-39.34046
13.49600	-0.69516	-39.70308
13.59600	-0.70234	-40.15742
13.69600	-0.70687	-40.49171
13.79600	-0.71094	-40.72559
13.89600	-0.71563	-41.00669
13.99600	-0.72125	-41.35227
14.09600	-0.72766	-41.76420
14.19600	-0.73250	-42.08131
14.29600	-0.73672	-42.34337
14.39600	-0.74156	-42.64781
14.49600	-0.74703	-42.99319
14.59600	-0.75406	-43.42209
14.67200	-0.76156	-43.92842
14.77200	-0.76438	-44.16224
14.87200	-0.76750	-44.32223
14.97200	-0.77297	-44.67773
15.07200	-0.77891	-45.08362
15.17200	-0.78578	-45.57323
15.27200	-0.78953	-45.85519
15.37200	-0.79328	-46.08434
15.47200	-0.79766	-46.35869
15.57200	-0.80250	-46.67256
15.67200	-0.80828	-47.04403
15.77200	-0.81516	-47.49144
15.87200	-0.81984	-47.87958
15.97200	-0.82344	-48.09402
16.07200	-0.82797	-48.37239
16.17200	-0.83344	-48.73606
16.27200	-0.84047	-49.18184
16.37200	-0.84625	-49.63610
16.47200	-0.85047	-49.89629
16.57200	-0.85484	-50.17357
16.67200	-0.85969	-50.49548
16.77200	-0.86500	-50.84714
16.87200	-0.87109	-51.24755
16.97200	-0.87688	-51.69570
17.07200	-0.88062	-51.94540
17.17200	-0.88547	-52.24925
17.27200	-0.89078	-52.57512
17.37200	-0.89719	-52.98911
17.47200	-0.90203	-53.37039
17.57200	-0.90625	-53.62672
17.67200	-0.91062	-53.92104
17.77200	-0.91563	-54.24828
17.87200	-0.92125	-54.62329
17.97200	-0.92891	-55.10534
18.07200	-0.93375	-55.50879
18.17200	-0.93734	-55.70462
18.27200	-0.94187	-55.99483
18.37200	-0.94703	-56.32845
18.47200	-0.95344	-56.75162
18.57200	-0.95922	-57.18096
18.67200	-0.96344	-57.46178
18.77200	-0.96766	-57.73676
18.87200	-0.97266	-58.04154
18.97200	-0.97828	-58.40777
19.07200	-0.98547	-58.86031
19.17200	-0.99031	-59.26569
19.27200	-0.99422	-59.49854
19.37200	-0.99906	-59.81908
19.47200	-1.00438	-60.16345
19.57200	-1.01125	-60.61554
19.67200	-1.01672	-61.02327
19.77200	-1.02031	-61.24132
19.87200	-1.02453	-61.49967
19.97200	-1.02922	-61.81793
20.07200	-1.03422	-62.14508
20.17200	-1.04031	-62.54091
20.27200	-1.04641	-62.99337
20.37200	-1.05062	-63.25575
20.47200	-1.05563	-63.56613
20.57200	-1.06094	-63.90920
20.67200	-1.06797	-64.35677
20.77200	-1.07297	-64.76439
20.87200	-1.07672	-64.98252
20.97200	-1.08094	-65.25597
21.07200	-1.08578	-65.56655
21.17200	-1.09125	-65.93008
21.27200	-1.09859	-66.35629
21.37200	-1.10359	-66.77786
21.47200	-1.10734	-66.98683
21.57200	-1.11188	-67.27314
21.67200	-1.11750	-67.63630
21.77200	-1.12469	-68.11135
21.87200	-1.13063	-68.57533
21.97200	-1.13422	-68.78647
22.07200	-1.13859	-69.04688
22.17200	-1.14344	-69.36547
22.27200	-1.14922	-69.74290
22.37000	-1.15656	-70.24296
22.47000	-1.16109	-70.62941
22.57000	-1.16437	-70.80650
22.67000	-1.16859	-71.09022
22.77000	-1.17344	-71.40533
22.87000	-1.17984	-71.79950
22.97000	-1.18609	-72.28348
23.07000	-1.19063	-72.57558
23.17000	-1.19547	-72.88592
23.27000	-1.20094	-73.26569
23.37000	-1.20625	-73.64566
23.47000	-1.21313	-74.09325
23.57000	-1.21750	-74.47650
23.67000	-1.22141	-74.69720
23.77000	-1.22609	-74.99386
23.87000	-1.23109	-75.32851
23.97000	-1.23703	-75.72553
24.07000	-1.24234	-76.12224
24.17000	-1.24656	-76.41055
24.27000	-1.25141	-76.71469
24.37000	-1.25672	-77.08075
24.47000	-1.26281	-77.48532
24.57000	-1.26984	-77.98476
24.67000	-1.27406	-78.30770
24.77000	-1.27766	-78.52865
24.87000	-1.28219	-78.81987
24.97000	-1.28734	-79.17028
25.07000	-1.29391	-79.60121
25.17000	-1.29937	-80.02257
25.27000	-1.30375	-80.32241
25.37000	-1.30781	-80.57654
25.47000	-1.31250	-80.88394
25.57000	-1.31781	-81.23881
25.67000	-1.32453	-81.64558
25.77000	-1.33031	-82.12867
25.87000	-1.33438	-82.38102
25.97000	-1.33906	-82.67694
26.07000	-1.34438	-83.00649
26.17000	-1.35078	-83.42503
26.27000	-1.35656	-83.84401
26.37000	-1.36063	-84.11071
26.47000	-1.36469	-84.35773
26.57000	-1.36938	-84.66173
26.67000	-1.37453	-84.99908
26.77000	-1.38078	-85.37145
26.87000	-1.38688	-85.84435
26.97000	-1.39078	-86.05790
27.07000	-1.39563	-86.34833
27.17000	-1.40125	-86.71609
27.27000	-1.40891	-87.19557
27.37000	-1.41422	-87.64758
27.47000	-1.41766	-87.85047
27.57000	-1.42187	-88.09800
27.67000	-1.42656	-88.39837
27.77000	-1.43172	-88.73728
27.87000	-1.43734	-89.09343
27.97000	-1.44406	-89.57734
28.07000	-1.44781	-89.83234
28.17000	-1.45219	-90.08648
28.27000	-1.45719	-90.41464
28.37000	-1.46359	-90.81084
28.47000	-1.47016	-91.29281
28.57000	-1.47406	-91.54528
28.67000	-1.47844	-91.79138
28.77000	-1.48344	-92.11373
28.87000	-1.48906	-92.49531
28.97000	-1.49547	-92.89186
29.07000	-1.50141	-93.37718
29.17000	-1.50484	-93.56542
29.27000	-1.50938	-93.82088
29.37000	-1.51422	-94.13631
29.47000	-1.52000	-94.50352
29.57000	-1.52625	-94.95397
29.67000	-1.53047	-95.21846
29.77000	-1.53438	-95.45469
29.87000	-1.53891	-95.72263
29.97000	-1.54422	-96.05006
30.07000	-1.55016	-96.42257
30.17000	-1.55703	-96.90532
30.27000	-1.56078	-97.12806
30.37000	-1.56500	-97.36124
30.47000	-1.57000	-97.65675
30.57000	-1.57641	-98.01898
30.66000	-1.58344	-98.52654
30.76000	-1.58766	-98.78268
30.86000	-1.59203	-99.02909
30.96000	-1.59688	-99.32262
31.06000	-1.60234	-99.66270
31.16000	-1.61031	-100.14398
31.26000	-1.61516	-100.58355
31.36000	-1.61828	-100.71418
31.46000	-1.62281	-100.99183
31.56000	-1.62797	-101.32142
31.66000	-1.63437	-101.69002
31.76000	-1.64016	-102.15523
31.86000	-1.64391	-102.36073
31.96000	-1.64828	-102.63262
32.06000	-1.65328	-102.95896
32.16000	-1.65844	-103.29029
32.26000	-1.66453	-103.65805
32.36000	-1.67063	-104.11678
32.46000	-1.67438	-104.33619
32.56000	-1.67891	-104.59195
32.66000	-1.68359	-104.88469
32.76000	-1.69000	-105.29035
32.85000	-1.69687	-105.79386
32.95000	-1.70063	-106.04397
33.05000	-1.70438	-106.25535
33.15000	-1.70906	-106.53510
33.25000	-1.71453	-106.87581
33.35000	-1.72062	-107.26129
33.45000	-1.72719	-107.73388
33.55000	-1.73078	-107.95277
33.65000	-1.73516	-108.20138
33.75000	-1.74016	-108.50909
33.85000	-1.74578	-108.86280
33.95000	-1.75312	-109.36282
34.05000	-1.75781	-109.69780
34.15000	-1.76156	-109.90497
34.25000	-1.76594	-110.16941
34.35000	-1.77125	-110.50239
34.45000	-1.77813	-110.93278
34.54400	-1.78438	-111.43455
34.64400	-1.78781	-111.62303
34.74400	-1.79203	-111.86271
34.84400	-1.79703	-112.17109
34.94400	-1.80313	-112.55225
35.04400	-1.80953	-113.00246
35.14400	-1.81359	-113.27811
35.24400	-1.81797	-113.53342
35.34400	-1.82281	-113.83570
35.44400	-1.82797	-114.16958
35.54400	-1.83359	-114.52067
35.64200	-1.84078	-115.02101
35.74200	-1.84438	-115.25788
35.84200	-1.84844	-115.47843
35.94200	-1.85344	-115.79500
36.04200	-1.85984	-116.18647
36.13600	-1.86656	-116.69049
36.23600	-1.87016	-116.93437
36.33600	-1.87406	-117.14517
36.43600	-1.87875	-117.42589
36.53600	-1.88375	-117.74451
36.63600	-1.88906	-118.08071
36.73600	-1.89687	-118.59094
36.83600	-1.90094	-118.90227
36.93600	-1.90516	-119.13475
37.03600	-1.91000	-119.43145
37.13600	-1.91563	-119.77603
37.23600	-1.92234	-120.25344
37.33600	-1.92641	-120.51091
37.43600	-1.93047	-120.74394
37.53600	-1.93531	-121.02671
37.63600	-1.94063	-121.36285
37.73600	-1.94672	-121.77223
37.83600	-1.95406	-122.27698
37.93600	-1.95781	-122.52524
38.03600	-1.96203	-122.75351
38.13600	-1.96688	-123.05380
38.23600	-1.97234	-123.38518
38.33600	-1.97891	-123.84038
38.43600	-1.98328	-124.14334
38.53600	-1.98750	-124.38355
38.63600	-1.99219	-124.66654
38.73600	-1.99750	-125.00159
38.83600	-2.00359	-125.38868
38.93000	-2.01078	-125.89471
39.03000	-2.01406	-126.12374
39.13000	-2.01813	-126.33228
39.23000	-2.02344	-126.66579
39.33000	-2.03047	-127.11313
39.41600	-2.03688	-127.61374
39.51600	-2.04063	-127.88992
39.61600	-2.04438	-128.10443
39.71600	-2.04875	-128.37902
39.81600	-2.05391	-128.69933
39.91600	-2.05906	-129.04738
40.01600	-2.06500	-129.43934
40.11600	-2.07000	-129.80928
40.21600	-2.07422	-130.05808
40.31600	-2.07906	-130.36326
40.41600	-2.08438	-130.71208
40.51600	-2.09156	-131.17813
40.61600	-2.09688	-131.56280
40.71600	-2.10078	-131.80126
40.81600	-2.10500	-132.05588
40.91600	-2.10984	-132.37409
41.01600	-2.11500	-132.70696
41.11600	-2.12125	-133.10479
41.21600	-2.12656	-133.52513
41.31600	-2.13063	-133.76278
41.41600	-2.13563	-134.05545
41.51600	-2.14109	-134.39462
41.61600	-2.14734	-134.79666
41.71600	-2.15250	-135.16834
41.81600	-2.15672	-135.42667
41.91600	-2.16109	-135.70128
42.01600	-2.16625	-136.02264
42.11600	-2.17187	-136.38406
42.21600	-2.17906	-136.83623
42.31600	-2.18391	-137.20761
42.41600	-2.18766	-137.38480
42.51600	-2.19250	-137.67534
42.61600	-2.19750	-137.98901
42.71600	-2.20438	-138.41754
42.81600	-2.20938	-138.79333
42.91600	-2.21344	-139.02944
43.01600	-2.21813	-139.28716
43.11600	-2.22297	-139.58524
43.21600	-2.22828	-139.89998
43.31600	-2.23563	-140.32812
43.41600	-2.24031	-140.71079
43.51600	-2.24422	-140.90894
43.61600	-2.24906	-141.19019
43.71600	-2.25453	-141.52211
43.81600	-2.26156	-141.94950
43.91600	-2.26641	-142.31466
44.01600	-2.27031	-142.51789
44.11600	-2.27453	-142.75573
44.21600	-2.27937	-143.03724
44.31600	-2.28484	-143.37699
44.41600	-2.29203	-143.79907
44.51600	-2.29734	-144.22679
44.61600	-2.30125	-144.40870
44.71600	-2.30578	-144.67749
44.81600	-2.31094	-144.95778
44.91600	-2.31781	-145.35281
45.01600	-2.32313	-145.75927
45.11600	-2.32734	-145.99115
45.21600	-2.33203	-146.26744
45.31600	-2.33719	-146.58375
45.41600	-2.34281	-146.91134
45.51600	-2.34984	-147.35928
45.61600	-2.35375	-147.63023
45.71600	-2.35781	-147.82985
45.81600	-2.36250	-148.11105
45.91600	-2.36750	-148.42588
46.01600	-2.37406	-148.78610
46.11600	-2.38016	-149.23157
46.21600	-2.38406	-149.45602
46.31600	-2.38844	-149.68082
46.41600	-2.39297	-149.93852
46.51600	-2.39813	-150.24604
46.61600	-2.40422	-150.57598
46.71600	-2.41031	-151.02118
46.81600	-2.41422	-151.22139
46.91600	-2.41906	-151.48081
47.01600	-2.42500	-151.82674
47.11000	-2.43437	-152.33861
47.21000	-2.43859	-152.76563
47.31000	-2.44125	-152.85230
47.41000	-2.44578	-153.10304
47.51000	-2.45078	-153.40282
47.61000	-2.45609	-153.73836
47.71000	-2.46375	-154.16977
47.81000	-2.46828	-154.57611
47.91000	-2.47172	-154.71962
48.01000	-2.47641	-154.98903
48.11000	-2.48156	-155.29296
48.21000	-2.48844	-155.70302
48.31000	-2.49328	-156.07539
48.41000	-2.49719	-156.29403
48.51000	-2.50141	-156.53872
48.61000	-2.50641	-156.84371
48.71000	-2.51234	-157.18603
48.81000	-2.52000	-157.65564
48.91000	-2.52437	-158.00700
49.01000	-2.52797	-158.18404
49.11000	-2.53266	-158.45299
49.21000	-2.53813	-158.80209
49.31000	-2.54531	-159.22467
49.41000	-2.55031	-159.61944
49.51000	-2.55406	-159.83211
49.61000	-2.55844	-160.05737
49.71000	-2.56297	-160.32872
49.81000	-2.56813	-160.63997
49.91000	-2.57516	-161.04534
50.00800	-2.58125	-161.55057
50.10800	-2.58500	-161.74717
50.20800	-2.58969	-162.00134
50.30800	-2.59516	-162.31854
50.40800	-2.60250	-162.75658
50.50800	-2.60719	-163.12286
50.60800	-2.61078	-163.31527
50.70800	-2.61500	-163.55245
50.80800	-2.61984	-163.84667
50.90800	-2.62531	-164.17453
51.00800	-2.63266	-164.59921
51.10800	-2.63844	-165.07782
51.20800	-2.64203	-165.25689
51.30800	-2.64641	-165.49468
51.40800	-2.65141	-165.80181
51.50800	-2.65797	-166.19918
51.60800	-2.66375	-166.62517
51.70800	-2.66766	-166.87144
51.80800	-2.67188	-167.11578
51.90800	-2.67672	-167.40426
52.00800	-2.68219	-167.72576
52.10800	-2.68906	-168.12709
52.20800	-2.69484	-168.57243
52.30800	-2.69859	-168.79739
52.40800	-2.70344	-169.07427
52.50800	-2.70875	-169.42245
52.60800	-2.71563	-169.84600
52.70800	-2.72016	-170.18424
52.80800	-2.72422	-170.40613
52.90800	-2.72875	-170.66525
53.00800	-2.73328	-170.92925
53.10800	-2.73859	-171.24632
53.20800	-2.74453	-171.62731
53.30800	-2.75094	-172.08509
53.40800	-2.75469	-172.30557
53.50800	-2.75922	-172.54862
53.60800	-2.76453	-172.86192
53.70800	-2.77094	-173.23916
53.80800	-2.77672	-173.66117
53.90800	-2.78063	-173.89075
54.00800	-2.78500	-174.12446
54.10800	-2.78969	-174.40759
54.20800	-2.79500	-174.71656
54.30800	-2.80188	-175.09983
54.39800	-2.80844	-175.60509
54.49800	-2.81172	-175.78468
54.59800	-2.81609	-176.01866
54.69800	-2.82109	-176.30821
54.79800	-2.82766	-176.67961
54.89800	-2.83344	-177.11382
54.99800	-2.83734	-177.34072
55.09800	-2.84172	-177.58538
55.19800	-2.84672	-177.86090
55.29800	-2.85203	-178.18373
55.39800	-2.85875	-178.57201
55.49800	-2.86422	-179.00492
55.59800	-2.86812	-179.20442
55.69800	-2.87266	-179.47358
55.79800	-2.87797	-179.78033
55.89800	-2.88578	-180.21995
55.99800	-2.89156	-180.71185
56.09800	-2.89469	-180.85952
56.19800	-2.89891	-181.09749
56.29800	-2.90359	-181.38835
56.39800	-2.90891	-181.71653
56.49800	-2.91578	-182.12393
56.59800	-2.92141	-182.58481
56.69800	-2.92500	-182.77097
56.79800	-2.92953	-183.01773
56.89800	-2.93422	-183.31423
56.99800	-2.94062	-183.69617
57.09800	-2.94656	-184.14257
57.19800	-2.95047	-184.37143
57.29800	-2.95453	-184.60703
57.39800	-2.95922	-184.87929
57.49800	-2.96453	-185.19720
57.59800	-2.97062	-185.55559
57.69800	-2.97719	-186.01948
57.79800	-2.98125	-186.25110
57.89800	-2.98578	-186.51107
57.99800	-2.99078	-186.80824
58.09800	-2.99703	-187.17943
58.19800	-3.00391	-187.64110
58.29800	-3.00813	-187.92143
58.39800	-3.01219	-188.13311
58.49800	-3.01656	-188.37996
58.59800	-3.02187	-188.68139
58.69800	-3.02891	-189.08170
58.79400	-3.03500	-189.58394
58.89400	-3.03844	-189.75674
58.99400	-3.04266	-189.99375
59.09400	-3.04734	-190.26217
59.19400	-3.05297	-190.57816
59.29400	-3.05922	-190.95826
59.39400	-3.06391	-191.25673
59.49400	-3.06844	-191.51521
59.59400	-3.07328	-191.79626
59.69400	-3.07859	-192.10333
59.79400	-3.08500	-192.47536
59.88800	-3.09172	-192.97639
59.98800	-3.09484	-193.12419
60.08800	-3.09906	-193.32993
60.18800	-3.10375	-193.61423
60.28800	-3.10969	-193.95812
60.38800	-3.11672	-194.41493
60.48800	-3.12078	-194.68184
60.58800	-3.12500	-194.88710
60.68800	-3.12969	-195.14512
60.78800	-3.13500	-195.45090
60.88800	-3.14063	-195.76868
60.98800	-3.14750	-196.23736
61.08800	-3.15109	-196.45964
61.18800	-3.15547	-196.66860
61.28800	-3.16031	-196.94562
61.38800	-3.16703	-197.31121
61.47600	-3.17406	-197.81610
61.57600	-3.17734	-198.01155
61.67600	-3.18109	-198.19325
61.77600	-3.18562	-198.44641
61.87600	-3.19062	-198.72160
61.97600	-3.19625	-199.05756
62.07600	-3.20328	-199.46396
62.17600	-3.20703	-199.73660
62.27600	-3.21125	-199.92702
62.37600	-3.21609	-200.19017
62.47600	-3.22156	-200.49961
62.57600	-3.22906	-200.93893
62.67600	-3.23375	-201.24649
62.77600	-3.23797	-201.46483
62.87600	-3.24266	-201.72684
62.97600	-3.24797	-202.03574
63.07600	-3.25422	-202.37420
63.16600	-3.26203	-202.87886
63.26600	-3.26469	-203.06265
63.36600	-3.26875	-203.24147
63.46600	-3.27422	-203.56345
63.56600	-3.28062	-203.94303
63.66200	-3.28734	-204.44418
63.76200	-3.29047	-204.61655
63.86200	-3.29438	-204.81230
63.96200	-3.29906	-205.06617
64.06200	-3.30422	-205.37154
64.16200	-3.30969	-205.70932
64.26200	-3.31703	-206.14424
64.36200	-3.32141	-206.51329
64.46200	-3.32516	-206.69681
64.56200	-3.32969	-206.94798
64.66200	-3.33516	-207.26468
64.76200	-3.34219	-207.69390
64.86200	-3.34656	-207.99951
64.96200	-3.35047	-208.19809
65.06200	-3.35516	-208.46102
65.16200	-3.36047	-208.77776
65.26200	-3.36656	-209.15191
65.36200	-3.37391	-209.59343
65.46200	-3.37813	-209.91407
65.56200	-3.38188	-210.08357
65.66200	-3.38656	-210.35828
65.76200	-3.39156	-210.63775
65.86200	-3.39797	-211.00396
65.96200	-3.40313	-211.35971
66.06200	-3.40734	-211.59418
66.16200	-3.41203	-211.85097
66.26200	-3.41750	-212.18623
66.36200	-3.42375	-212.56521
66.46200	-3.43078	-213.01122
66.56200	-3.43422	-213.24335
66.66200	-3.43828	-213.44201
66.76200	-3.44312	-213.71467
66.86200	-3.44891	-214.04417
66.96200	-3.45609	-214.50788
67.06200	-3.46047	-214.80522
67.16200	-3.46437	-215.01629
67.26200	-3.46891	-215.26545
67.36200	-3.47359	-215.51894
67.46200	-3.47891	-215.82846
67.56200	-3.48703	-216.30490
67.66200	-3.49141	-216.66712
67.76200	-3.49547	-216.87369
67.86200	-3.50016	-217.14020
67.96200	-3.50563	-217.44558
68.06200	-3.51250	-217.87089
68.16200	-3.51672	-218.15212
68.26200	-3.52062	-218.35141
68.36200	-3.52547	-218.62110
68.46200	-3.53063	-218.92902
68.56200	-3.53672	-219.27206
68.66200	-3.54453	-219.76282
68.76200	-3.54813	-220.02120
68.86200	-3.55188	-220.19452
68.96200	-3.55625	-220.43766
69.06200	-3.56141	-220.73264
69.16200	-3.56859	-221.14232
69.26200	-3.57422	-221.55534
69.36200	-3.57828	-221.76628
69.46200	-3.58313	-222.03650
69.56200	-3.58828	-222.33067
69.66200	-3.59328	-222.63196
69.76200	-3.59969	-223.01662
69.86200	-3.60422	-223.32031
69.96200	-3.60844	-223.53867
70.06200	-3.61313	-223.79678
70.16200	-3.61891	-224.11722
70.26200	-3.62609	-224.56031
70.36200	-3.63156	-224.94514
70.46200	-3.63516	-225.12007
70.56200	-3.63938	-225.35032
70.66200	-3.64438	-225.62955
70.76200	-3.65000	-225.96814
70.86200	-3.65781	-226.43238
70.96200	-3.66172	-226.74225
71.06200	-3.66531	-226.90159
71.16200	-3.66984	-227.15947
71.26200	-3.67516	-227.44289
71.36200	-3.68250	-227.85021
71.46200	-3.68766	-228.24915
71.56200	-3.69172	-228.45058
71.66200	-3.69656	-228.73127
71.76200	-3.70172	-229.03270
71.86200	-3.70734	-229.37579
71.96200	-3.71484	-229.80556
72.06200	-3.71875	-230.10866
72.16200	-3.72250	-230.28255
72.26200	-3.72734	-230.56592
72.36200	-3.73391	-230.95280
72.46200	-3.74078	-231.44035
72.56200	-3.74453	-231.69687
72.66200	-3.74828	-231.89324
72.76200	-3.75266	-232.12686
72.86200	-3.75781	-232.42100
72.96200	-3.76359	-232.78025
73.06200	-3.77078	-233.23326
73.16200	-3.77484	-233.53386
73.26200	-3.77891	-233.74511
73.36200	-3.78391	-234.02162
73.46200	-3.78953	-234.36266
73.56200	-3.79609	-234.78608
73.66200	-3.80078	-235.08584
73.76200	-3.80484	-235.31111
73.86200	-3.80891	-235.54356
73.96200	-3.81344	-235.80711
74.06200	-3.81906	-236.10999
74.16200	-3.82609	-236.51905
74.26200	-3.83125	-236.90490
74.36200	-3.83563	-237.12181
74.46200	-3.84047	-237.38784
74.56200	-3.84609	-237.71255
74.66200	-3.85266	-238.10503
74.76200	-3.85750	-238.44063
74.86200	-3.86156	-238.66114
74.96200	-3.86594	-238.89527
75.06200	-3.87109	-239.19082
75.16200	-3.87687	-239.51860
75.26200	-3.88406	-239.95681
75.36200	-3.88797	-240.23582
75.46200	-3.89203	-240.42480
75.56200	-3.89656	-240.68259
75.66200	-3.90188	-240.98933
75.76200	-3.90953	-241.40002
75.86200	-3.91469	-241.79082
75.96200	-3.91859	-241.98584
76.06200	-3.92281	-242.20270
76.16200	-3.92766	-242.48272
76.26200	-3.93328	-242.80626
76.36200	-3.94047	-243.22131
76.46200	-3.94562	-243.62186
76.56200	-3.94922	-243.78632
76.66200	-3.95391	-244.02894
76.76200	-3.95937	-244.32729
76.86200	-3.96672	-244.73664
76.96200	-3.97109	-245.04508
77.06200	-3.97500	-245.24887
77.16200	-3.97922	-245.49356
77.26200	-3.98422	-245.74678
77.36200	-3.98984	-246.07547
77.46200	-3.99688	-246.45215
77.56200	-4.00266	-246.88250
77.66200	-4.00609	-247.04421
77.76200	-4.01063	-247.27821
77.86200	-4.01562	-247.55892
77.96200	-4.02156	-247.88575
78.06200	-4.02687	-248.22807
78.16200	-4.03125	-248.45859
78.26200	-4.03563	-248.68035
78.36200	-4.04047	-248.95024
78.46200	-4.04578	-249.23790
78.56200	-4.05313	-249.60537
78.66200	-4.05844	-250.00963
78.76200	-4.06203	-250.16710
78.86200	-4.06641	-250.38344
78.96200	-4.07156	-250.65058
79.06200	-4.07937	-251.02758
79.16200	-4.08500	-251.46690
79.26200	-4.08891	-251.65933
79.36200	-4.09344	-251.89584
79.46200	-4.09859	-252.16860
79.56200	-4.10453	-252.50274
79.65800	-4.11328	-253.00744
79.75800	-4.11641	-253.26616
79.85800	-4.11969	-253.38882
79.95800	-4.12453	-253.64757
80.05800	-4.12984	-253.95423
80.15800	-4.13734	-254.37570
80.25800	-4.14141	-254.65989
80.35800	-4.14500	-254.83322
80.45800	-4.14953	-255.07540
80.55800	-4.15406	-255.34070
80.65800	-4.15984	-255.64525
80.75800	-4.16859	-256.13394
80.85800	-4.17297	-256.51219
80.95800	-4.17641	-256.66192
81.05800	-4.18094	-256.89521
81.15800	-4.18578	-257.15345
81.25800	-4.19219	-257.49561
81.35800	-4.19766	-257.88578
81.45800	-4.20172	-258.10456
81.55800	-4.20625	-258.33669
81.65800	-4.21125	-258.62643
81.75800	-4.21687	-258.92672
81.85800	-4.22406	-259.33692
81.95800	-4.22875	-259.68680
82.05800	-4.23250	-259.85724
82.15800	-4.23734	-260.11378
82.25800	-4.24281	-260.42688
82.35800	-4.24984	-260.81777
82.45800	-4.25562	-261.21926
82.55800	-4.25922	-261.40708
82.65800	-4.26328	-261.61039
82.75800	-4.26781	-261.86296
82.85800	-4.27312	-262.15917
82.95800	-4.28047	-262.54830
83.05800	-4.28625	-262.99241
83.15800	-4.28984	-263.15141
83.25800	-4.29437	-263.40166
83.35800	-4.30000	-263.70552
83.45800	-4.30672	-264.10022
83.55800	-4.31187	-264.45875
83.65800	-4.31562	-264.64468
83.75800	-4.32000	-264.87714
83.85800	-4.32484	-265.14882
83.95800	-4.33047	-265.46228
84.05800	-4.33781	-265.86547
84.15800	-4.34297	-266.27022
84.25800	-4.34641	-266.41449
84.35800	-4.35062	-266.64114
84.45800	-4.35594	-266.91863
84.55800	-4.36297	-267.31670
84.65800	-4.36875	-267.72743
84.75800	-4.37234	-267.92920
84.85800	-4.37688	-268.15277
84.95800	-4.38172	-268.42767
85.05800	-4.38719	-268.74825
85.15800	-4.39438	-269.13548
85.25800	-4.39938	-269.50681
85.35800	-4.40281	-269.67156
85.45800	-4.40734	-269.90670
85.55800	-4.41250	-270.18446
85.65800	-4.41969	-270.55830
85.75800	-4.42516	-270.96489
85.85800	-4.42891	-271.16227
85.95800	-4.43313	-271.38531
86.05800	-4.43813	-271.65255
86.15800	-4.44359	-271.96690
86.25800	-4.45094	-272.34569
86.35800	-4.45641	-272.76868
86.45800	-4.45984	-272.91855
86.55800	-4.46453	-273.16368
86.65800	-4.47016	-273.46146
86.75800	-4.47719	-273.86376
86.85800	-4.48203	-274.20244
86.95800	-4.48594	-274.41362
87.05800	-4.49016	-274.64023
87.15800	-4.49500	-274.90798
87.25800	-4.50063	-275.21616
87.35800	-4.50813	-275.61381
87.45800	-4.51328	-276.03337
87.55800	-4.51656	-276.16981
87.65800	-4.52109	-276.40361
87.75800	-4.52625	-276.68944
87.85800	-4.53375	-277.09636
87.95800	-4.53906	-277.50120
88.05800	-4.54281	-277.69190
88.15800	-4.54734	-277.93494
88.25800	-4.55250	-278.22837
88.35800	-4.55813	-278.55292
88.45800	-4.56578	-278.99453
88.55800	-4.57063	-279.40363
88.65800	-4.57375	-279.54230
88.75800	-4.57844	-279.78835
88.85800	-4.58359	-280.09558
88.95800	-4.58953	-280.44164
89.05800	-4.59484	-280.78741
89.15800	-4.59906	-281.01948
89.25800	-4.60344	-281.26621
89.35800	-4.60875	-281.56608
89.45800	-4.61453	-281.91468
89.55800	-4.62094	-282.27437
89.65800	-4.62672	-282.70024
89.75800	-4.63016	-282.87944
89.85800	-4.63453	-283.10513
89.95800	-4.63938	-283.37464
90.05800	-4.64516	-283.68863
90.15800	-4.65141	-284.09106
90.25800	-4.65578	-284.36637
90.35800	-4.66016	-284.59427
90.45800	-4.66484	-284.84935
90.55800	-4.67000	-285.13423
90.65800	-4.67672	-285.48890
90.75800	-4.68313	-285.94533
90.85800	-4.68656	-286.12435
90.95800	-4.69109	-286.34590
91.05800	-4.69656	-286.63853
91.15800	-4.70312	-287.01603
91.25800	-4.70844	-287.37590
91.35800	-4.71266	-287.58928
91.45800	-4.71703	-287.81772
91.55800	-4.72156	-288.05310
91.65800	-4.72656	-288.33532
91.75800	-4.73328	-288.67704
91.85800	-4.73953	-289.12300
91.95800	-4.74328	-289.29931
92.05800	-4.74781	-289.53034
92.15800	-4.75281	-289.79361
92.25800	-4.75938	-290.11607
92.35800	-4.76516	-290.50204
92.45800	-4.76938	-290.72332
92.55800	-4.77359	-290.94985
92.65800	-4.77844	-291.20064
92.75800	-4.78406	-291.50069
92.85800	-4.79109	-291.84842
92.95800	-4.79719	-292.30434
93.05800	-4.80031	-292.43028
93.15800	-4.80453	-292.62868
93.25800	-4.80969	-292.89135
93.35800	-4.81672	-293.25593
93.45800	-4.82312	-293.72141
93.55800	-4.82656	-293.88773
93.65800	-4.83078	-294.09218
93.75800	-4.83594	-294.36430
93.85800	-4.84125	-294.67338
93.95800	-4.84750	-294.99099
94.05800	-4.85313	-295.38813
94.15800	-4.85688	-295.55830
94.25800	-4.86125	-295.77905
94.35800	-4.86641	-296.05925
94.45800	-4.87234	-296.36163
94.55800	-4.87906	-296.76792
94.65800	-4.88281	-296.99689
94.75800	-4.88672	-297.16673
94.85800	-4.89109	-297.38829
94.95800	-4.89594	-297.63636
95.05800	-4.90156	-297.92762
95.15800	-4.90953	-298.38279
95.25800	-4.91359	-298.61990
95.35800	-4.91828	-298.83814
95.45800	-4.92375	-299.13664
95.55800	-4.93063	-299.46268
95.64400	-4.93766	-299.97024
95.74400	-4.94063	-300.12816
95.84400	-4.94469	-300.29798
95.94400	-4.94969	-300.57624
96.04400	-4.95516	-300.86997
96.14400	-4.96188	-301.21303
96.24400	-4.96750	-301.63884
96.34400	-4.97000	-301.72655
96.44400	-4.97422	-301.91854
96.54400	-4.97891	-302.16876
96.64400	-4.98516	-302.51047
96.74400	-4.99250	-302.97032
96.84400	-4.99625	-303.18445
96.94400	-5.00047	-303.36735
97.04400	-5.00531	-303.63214
97.14400	-5.01031	-303.90626
97.24400	-5.01625	-304.19770
97.34400	-5.02359	-304.68744
97.44400	-5.02688	-304.86432
97.54400	-5.03125	-305.06256
97.64400	-5.03625	-305.33049
97.74400	-5.04328	-305.69607
97.84400	-5.04922	-306.12460
97.94400	-5.05250	-306.27179
98.04400	-5.05656	-306.45686
98.14400	-5.06125	-306.70980
98.24400	-5.06672	-306.99763
98.34400	-5.07328	-307.34766
98.43600	-5.08062	-307.85373
98.53600	-5.08391	-308.02202
98.63600	-5.08797	-308.20933
98.73600	-5.09266	-308.45970
98.83600	-5.09844	-308.76312
98.93600	-5.10516	-309.18163
99.03600	-5.10906	-309.40649
99.13600	-5.11344	-309.61826
99.23600	-5.11813	-309.87558
99.33600	-5.12344	-310.14448
99.43600	-5.13016	-310.51281
99.53600	-5.13687	-310.98032
99.63600	-5.13984	-311.11380
99.73600	-5.14406	-311.31852
99.83600	-5.14906	-311.57902
99.93600	-5.15516	-311.91483
100.03600	-5.16250	-312.38249
100.13600	-5.16656	-312.61694
100.23600	-5.17063	-312.81859
100.33600	-5.17531	-313.07238
100.43600	-5.18031	-313.34776
100.53600	-5.18609	-313.67043
100.63600	-5.19312	-314.08513
100.73600	-5.19687	-314.33091
100.83600	-5.20094	-314.50558
100.93600	-5.20594	-314.77505
101.03600	-5.21188	-315.10088
101.13600	-5.21859	-315.53885
101.23600	-5.22250	-315.74792
101.33600	-5.22688	-315.96819
101.43600	-5.23156	-316.21966
101.53600	-5.23688	-316.50844
101.63600	-5.24250	-316.81502
101.73600	-5.24938	-317.20278
101.83600	-5.25328	-317.46987
101.93600	-5.25719	-317.64588
102.03600	-5.26203	-317.89479
102.13600	-5.26781	-318.19969
102.23600	-5.27563	-318.66410
102.33600	-5.27969	-318.90771
102.43600	-5.28359	-319.10092
102.53600	-5.28813	-319.32092
102.63600	-5.29375	-319.62156
102.73600	-5.29937	-319.94051
102.83600	-5.30625	-320.32901
102.93600	-5.31016	-320.56710
103.03600	-5.31438	-320.75664
103.13600	-5.31938	-321.01607
103.23600	-5.32516	-321.33567
103.33600	-5.33234	-321.78301
103.43600	-5.33641	-321.99073
103.53600	-5.34047	-322.18203
103.63600	-5.34516	-322.42489
103.73600	-5.35047	-322.71609
103.83600	-5.35672	-323.03807
103.93600	-5.36406	-323.53398
104.03600	-5.36719	-323.67533
104.13600	-5.37141	-323.87286
104.23600	-5.37656	-324.14994
104.33600	-5.38266	-324.47025
104.43600	-5.38969	-324.91645
104.53600	-5.39344	-325.12930
104.63600	-5.39781	-325.35112
104.73600	-5.40266	-325.63072
104.83600	-5.40766	-325.89874
104.93600	-5.41344	-326.22507
105.03600	-5.42031	-326.65995
105.13600	-5.42375	-326.85390
105.23600	-5.42781	-327.04541
105.33601	-5.43250	-327.28499
105.43601	-5.43797	-327.58299
105.53601	-5.44578	-328.04340
105.63601	-5.45000	-328.32596
105.73601	-5.45422	-328.52387
105.83601	-5.45938	-328.80452
105.93601	-5.46500	-329.10565
106.03601	-5.47094	-329.44393
106.13601	-5.47719	-329.85729
106.23601	-5.48031	-330.03071
106.33601	-5.48469	-330.22690
106.43601	-5.48953	-330.49789
106.53601	-5.49484	-330.78814
106.63601	-5.50094	-331.15271
106.73601	-5.50609	-331.45356
106.83601	-5.51000	-331.64978
106.93601	-5.51453	-331.86513
107.03601	-5.51969	-332.15153
107.13601	-5.52609	-332.49632
107.23401	-5.53422	-332.99637
107.33401	-5.53766	-333.21190
107.43401	-5.54188	-333.39012
107.53401	-5.54672	-333.65536
107.63401	-5.55203	-333.92745
107.73401	-5.55859	-334.28800
107.83401	-5.56297	-334.56430
107.93401	-5.56719	-334.76284
108.03401	-5.57172	-335.00284
108.13401	-5.57688	-335.26433
108.23401	-5.58250	-335.56080
108.33401	-5.59016	-335.97273
108.43401	-5.59391	-336.22521
108.53401	-5.59781	-336.39500
108.63401	-5.60250	-336.63008
108.73401	-5.60844	-336.91990
108.83401	-5.61594	-337.36831
108.93401	-5.62016	-337.60127
109.03401	-5.62422	-337.79061
109.13401	-5.62891	-338.02688
109.23401	-5.63406	-338.30491
109.33401	-5.63969	-338.58418
109.43401	-5.64750	-339.05736
109.53401	-5.65078	-339.25304
109.63401	-5.65500	-339.41552
109.73401	-5.65969	-339.67477
109.83401	-5.66547	-339.96782
109.93401	-5.67312	-340.42567
110.03401	-5.67703	-340.65804
110.13401	-5.68078	-340.81715
110.23401	-5.68531	-341.04130
110.33401	-5.69031	-341.28702
110.43401	-5.69563	-341.58218
110.53401	-5.70359	-342.01619
110.63401	-5.70766	-342.29034
110.73401	-5.71172	-342.46856
110.83401	-5.71672	-342.72254
110.93401	-5.72172	-342.98185
111.03401	-5.72828	-343.31822
111.13401	-5.73266	-343.56579
111.23401	-5.73656	-343.74276
111.33401	-5.74109	-343.95421
111.43401	-5.74625	-344.20863
111.53401	-5.75219	-344.51279
111.63401	-5.76047	-344.93327
111.73401	-5.76406	-345.17229
111.83401	-5.76797	-345.34457
111.93401	-5.77328	-345.59920
112.03401	-5.78016	-345.93815
112.10801	-5.78844	-346.43903
112.20801	-5.79109	-346.66428
112.30801	-5.79406	-346.73551
112.40801	-5.79891	-346.97539
112.50801	-5.80375	-347.23574
112.60801	-5.80891	-347.51406
112.70801	-5.81594	-347.86749
112.80801	-5.82062	-348.20557
112.90801	-5.82391	-348.32981
113.00801	-5.82844	-348.55655
113.10801	-5.83391	-348.84918
113.20801	-5.84156	-349.23902
113.30801	-5.84578	-349.54298
113.40801	-5.84953	-349.69652
113.50801	-5.85391	-349.89929
113.60801	-5.85891	-350.16519
113.70801	-5.86469	-350.47072
113.80801	-5.87141	-350.81172
113.90801	-5.87797	-351.26707
114.00801	-5.88141	-351.41921
114.10801	-5.88578	-351.62595
114.20801	-5.89094	-351.87480
114.30801	-5.89797	-352.23186
114.40801	-5.90297	-352.58782
114.50801	-5.90672	-352.74827
114.60801	-5.91094	-352.96282
114.70801	-5.91578	-353.20225
114.80801	-5.92156	-353.50558
114.90801	-5.92859	-353.87266
115.00801	-5.93406	-354.26310
115.10801	-5.93766	-354.40946
115.20801	-5.94234	-354.62755
115.30801	-5.94766	-354.90766
115.40801	-5.95531	-355.31235
115.50801	-5.95984	-355.61499
115.60801	-5.96359	-355.78135
115.70801	-5.96766	-355.97971
115.80801	-5.97250	-356.21434
115.90801	-5.97797	-356.50381
116.00801	-5.98516	-356.86743
116.10801	-5.99031	-357.23162
116.20801	-5.99391	-357.37970
116.30801	-5.99844	-357.59044
116.40801	-6.00359	-357.84903
116.50801	-6.01078	-358.19742
116.60801	-6.01703	-358.63292
116.70801	-6.02063	-358.79651
116.80801	-6.02516	-359.01338
116.90801	-6.03016	-359.27069
117.00801	-6.03578	-359.56532
117.10801	-6.04328	-359.96139
117.20801	-6.04750	-360.26478
117.30801	-6.05094	-360.39975
117.40801	-6.05547	-360.61460
117.50801	-6.06078	-360.88631
117.60801	-6.06844	-361.26572
117.70801	-6.07344	-361.63977
117.80801	-6.07719	-361.79984
117.90801	-6.08156	-362.01358
118.00801	-6.08656	-362.27110
118.10801	-6.09203	-362.56647
118.20801	-6.09875	-362.89820
118.30801	-6.10375	-363.24984
118.40801	-6.10719	-363.39268
118.50801	-6.11188	-363.60225
118.60801	-6.11750	-363.90176
118.70801	-6.12516	-364.28204
118.80801	-6.13141	-364.73489
118.90801	-6.13437	-364.86241
119.00801	-6.13828	-365.03056
119.10801	-6.14297	-365.25738
119.20801	-6.14813	-365.52379
119.30801	-6.15484	-365.85185
119.40801	-6.16094	-366.27552
119.50801	-6.16469	-366.43732
119.60801	-6.16938	-366.66179
119.70801	-6.17422	-366.91880
119.80801	-6.18125	-367.24874
119.90801	-6.18719	-367.68028
120.00801	-6.19078	-367.83770
120.10801	-6.19531	-368.05132
120.20801	-6.20047	-368.31006
120.30801	-6.20625	-368.61771
120.40801	-6.21406	-369.02714
120.50801	-6.21813	-369.34829
120.60801	-6.22156	-369.46687
120.70801	-6.22609	-369.70264
120.80801	-6.23156	-369.98805
120.90801	-6.23891	-370.36863
121.00801	-6.24406	-370.73502
121.10801	-6.24750	-370.89723
121.20801	-6.25187	-371.11545
121.30801	-6.25719	-371.38939
121.40801	-6.26203	-371.65377
121.50801	-6.26953	-372.03917
121.60801	-6.27453	-372.39572
121.70801	-6.27797	-372.53788
121.80801	-6.28266	-372.75925
121.90801	-6.28813	-373.05751
122.00801	-6.29578	-373.47549
122.10801	-6.30047	-373.80901
122.20801	-6.30422	-373.97477
122.30801	-6.30859	-374.18649
122.40801	-6.31344	-374.44189
122.50801	-6.31875	-374.72817
122.60801	-6.32562	-375.09391
122.70801	-6.33063	-375.44847
122.80801	-6.33422	-375.59727
122.90801	-6.33891	-375.82371
123.00801	-6.34406	-376.10027
123.10801	-6.35109	-376.44538
123.20801	-6.35703	-376.86217
123.30801	-6.36094	-377.04632
123.40801	-6.36516	-377.25094
123.50801	-6.37016	-377.50453
123.60801	-6.37578	-377.81125
123.70801	-6.38234	-378.14501
123.80801	-6.38750	-378.49349
123.90801	-6.39125	-378.65341
124.00801	-6.39578	-378.87135
124.10801	-6.40125	-379.14696
124.20801	-6.40875	-379.51902
124.30801	-6.41391	-379.90585
124.40801	-6.41766	-380.06058
124.50801	-6.42172	-380.24679
124.60801	-6.42625	-380.46694
124.70801	-6.43156	-380.72950
124.80801	-6.43797	-381.06334
124.90801	-6.44500	-381.52319
125.00801	-6.44844	-381.67113
125.10801	-6.45297	-381.88595
125.20801	-6.45813	-382.15292
125.30801	-6.46469	-382.47609
125.40801	-6.46984	-382.79575
125.50801	-6.47375	-382.97832
125.60801	-6.47813	-383.18387
125.70801	-6.48281	-383.40569
125.80801	-6.48797	-383.66497
125.90801	-6.49422	-383.98737
126.00801	-6.50172	-384.43604
126.10801	-6.50500	-384.60428
126.20801	-6.50938	-384.78625
126.30801	-6.51453	-385.02917
126.40801	-6.52156	-385.35836
126.50801	-6.52750	-385.78439
126.60801	-6.53094	-385.91415
126.70801	-6.53531	-386.11925
126.80801	-6.54016	-386.35075
126.90801	-6.54563	-386.61954
127.00801	-6.55203	-386.91917
127.10801	-6.55812	-387.33125
127.20801	-6.56141	-387.45558
127.30801	-6.56578	-387.64521
127.40801	-6.57063	-387.86697
127.50801	-6.57672	-388.15382
127.60801	-6.58328	-388.53544
127.70801	-6.58734	-388.71056
127.80801	-6.59141	-388.89968
127.90801	-6.59625	-389.11572
128.00801	-6.60188	-389.37682
128.10801	-6.60938	-389.72324
128.20801	-6.61547	-390.16214
128.30801	-6.61875	-390.27283
128.40801	-6.62359	-390.48752
128.50801	-6.62906	-390.77339
128.60801	-6.63750	-391.15673
128.70801	-6.64234	-391.55090
128.80801	-6.64531	-391.64272
128.90801	-6.64984	-391.84177
129.00801	-6.65469	-392.08186
129.10801	-6.65969	-392.33777
129.20801	-6.66641	-392.65046
129.30801	-6.67172	-393.02388
129.40801	-6.67500	-393.14741
129.50801	-6.67953	-393.34536
129.60801	-6.68453	-393.60136
129.70801	-6.69109	-393.92272
129.80801	-6.69734	-394.33390
129.90801	-6.70125	-394.50613
130.00801	-6.70578	-394.71689
130.10801	-6.71109	-394.98147
130.20801	-6.71672	-395.27786
130.30801	-6.72391	-395.63456
130.40801	-6.72891	-396.00188
130.50801	-6.73188	-396.09712
130.60801	-6.73641	-396.30362
130.70801	-6.74141	-396.54601
130.80801	-6.74828	-396.88417
130.90801	-6.75531	-397.34694
131.00801	-6.75844	-397.48996
131.10801	-6.76250	-397.66991
131.20801	-6.76734	-397.89858
131.30801	-6.77281	-398.18573
131.40801	-6.77984	-398.53263
131.50801	-6.78578	-398.95058
131.60801	-6.78906	-399.07697
131.70801	-6.79375	-399.29044
131.80801	-6.79859	-399.52892
131.90801	-6.80484	-399.84882
132.00801	-6.81125	-400.26188
132.10801	-6.81500	-400.43065
132.20801	-6.81922	-400.62284
132.30801	-6.82406	-400.85420
132.40801	-6.82937	-401.12627
132.50801	-6.83609	-401.45764
132.60801	-6.84266	-401.90974
132.70801	-6.84563	-402.01786
132.80801	-6.85016	-402.22082
132.90801	-6.85531	-402.47938
133.00801	-6.86219	-402.81394
133.10801	-6.86844	-403.24914
133.20801	-6.87187	-403.39437
133.30801	-6.87609	-403.57471
133.40801	-6.88094	-403.81858
133.50801	-6.88625	-404.10486
133.60801	-6.89344	-404.46037
133.70801	-6.89891	-404.85397
133.80801	-6.90219	-404.97133
133.90801	-6.90656	-405.16403
134.00801	-6.91141	-405.40782
134.10801	-6.91828	-405.73221
134.20801	-6.92484	-406.17558
134.30801	-6.92844	-406.34924
134.40801	-6.93266	-406.52859
134.50801	-6.93750	-406.76576
134.60801	-6.94266	-407.02721
134.70801	-6.94937	-407.34696
134.80801	-6.95625	-407.83194
134.90801	-6.95953	-407.96730
135.00801	-6.96391	-408.15398
135.10801	-6.96875	-408.39407
135.20801	-6.97516	-408.71671
135.30801	-6.98125	-409.10339
135.40801	-6.98516	-409.28116
135.50801	-6.98922	-409.47455
135.60801	-6.99391	-409.69580
135.70801	-6.99953	-409.98727
135.80801	-7.00672	-410.35455
135.90801	-7.01250	-410.76627
136.00801	-7.01594	-410.89764
136.10801	-7.02063	-411.10840
136.20801	-7.02594	-411.39314
136.30801	-7.03250	-411.72364
136.40801	-7.03859	-412.12383
136.50801	-7.04219	-412.29653
136.60801	-7.04641	-412.48137
136.70801	-7.05094	-412.70879
136.80801	-7.05625	-412.98711
136.90801	-7.06344	-413.35657
136.99801	-7.07047	-413.86265
137.09801	-7.07328	-413.98966
137.19801	-7.07719	-414.15888
137.29801	-7.08234	-414.43786
137.39801	-7.08859	-414.74164
137.49801	-7.09406	-415.11795
137.59801	-7.09797	-415.30791
137.69801	-7.10203	-415.49584
137.79801	-7.10688	-415.73316
137.89801	-7.11203	-415.99679
137.99801	-7.11781	-416.30644
138.09801	-7.12578	-416.77994
138.19801	-7.12953	-417.00295
138.29801	-7.13359	-417.18003
138.39801	-7.13875	-417.45591
138.49801	-7.14484	-417.76696
138.59801	-7.15109	-418.17993
138.69801	-7.15500	-418.37248
138.79801	-7.15922	-418.56983
138.89801	-7.16391	-418.80703
138.99801	-7.16906	-419.07606
139.09801	-7.17484	-419.37804
139.19801	-7.18187	-419.81447
139.29801	-7.18531	-419.98556
139.39801	-7.18969	-420.18083
139.49801	-7.19469	-420.43981
139.59801	-7.20094	-420.75917
139.69801	-7.20781	-421.19184
139.79801	-7.21203	-421.40603
139.89801	-7.21609	-421.58416
139.99801	-7.22062	-421.80079
140.09801	-7.22563	-422.04955
140.19801	-7.23109	-422.33080
140.29801	-7.23781	-422.71748
140.39801	-7.24172	-422.90986
140.49801	-7.24625	-423.10792
140.59801	-7.25156	-423.37549
140.69801	-7.25766	-423.66982
140.79801	-7.26438	-424.07772
140.89801	-7.26828	-424.24873
140.99801	-7.27250	-424.43806
141.09801	-7.27719	-424.65734
141.19801	-7.28219	-424.90435
141.29801	-7.28844	-425.20666
141.39001	-7.29641	-425.70770
141.49001	-7.29922	-425.82598
141.59001	-7.30313	-425.97264
141.69001	-7.30797	-426.20322
141.79001	-7.31391	-426.51743
141.89001	-7.32094	-426.93827
141.99001	-7.32469	-427.10066
142.09001	-7.32859	-427.27992
142.19001	-7.33344	-427.49357
142.29001	-7.33922	-427.77956
142.39001	-7.34484	-428.07296
142.49001	-7.35281	-428.53168
142.59001	-7.35625	-428.71332
142.69001	-7.36031	-428.87917
142.79001	-7.36516	-429.09950
142.89001	-7.37063	-429.38000
142.99001	-7.37781	-429.77160
143.09001	-7.38172	-430.00081
143.19001	-7.38547	-430.14354
143.29001	-7.39000	-430.34413
143.39001	-7.39500	-430.58375
143.49001	-7.40062	-430.86240
143.59001	-7.40891	-431.29537
143.69001	-7.41234	-431.51659
143.79001	-7.41641	-431.66196
143.89001	-7.42125	-431.89254
143.99001	-7.42672	-432.14509
144.09001	-7.43469	-432.55448
144.19001	-7.43859	-432.79043
144.29001	-7.44234	-432.92409
144.39001	-7.44687	-433.11751
144.49001	-7.45203	-433.36520
144.59001	-7.45844	-433.65839
144.67801	-7.46719	-434.16753
144.77801	-7.46984	-434.33559
144.87801	-7.47328	-434.42735
144.97801	-7.47828	-434.65018
145.07801	-7.48500	-434.99526
145.16801	-7.49281	-435.49865
145.26801	-7.49531	-435.60374
145.36801	-7.49875	-435.70271
145.46801	-7.50328	-435.93311
145.56801	-7.50828	-436.16337
145.66801	-7.51344	-436.42336
145.76801	-7.52156	-436.83234
145.86801	-7.52563	-437.11820
145.96801	-7.52922	-437.24293
146.06801	-7.53391	-437.46230
146.16801	-7.53938	-437.72015
146.26801	-7.54734	-438.15786
146.36801	-7.55125	-438.38894
146.46801	-7.55516	-438.53331
146.56801	-7.55984	-438.75870
146.66801	-7.56484	-439.00362
146.76801	-7.57047	-439.29330
146.86801	-7.57844	-439.68946
146.96801	-7.58234	-439.96677
147.06801	-7.58625	-440.09575
147.16801	-7.59109	-440.31549
147.26801	-7.59656	-440.59351
147.36801	-7.60406	-441.00529
147.46801	-7.60812	-441.24919
147.56801	-7.61187	-441.37928
147.66801	-7.61625	-441.57904
147.76801	-7.62125	-441.81392
147.86801	-7.62719	-442.10845
147.96801	-7.63563	-442.58085
148.06801	-7.63906	-442.80401
148.16801	-7.64297	-442.93588
148.26801	-7.64781	-443.16688
148.36801	-7.65359	-443.45117
148.46801	-7.66141	-443.89120
148.56801	-7.66531	-444.13441
148.66801	-7.66891	-444.26095
148.76801	-7.67328	-444.46743
148.86801	-7.67781	-444.67542
148.96801	-7.68312	-444.93526
149.06801	-7.69000	-445.28013
149.16801	-7.69563	-445.64262
149.26801	-7.69906	-445.76532
149.36801	-7.70406	-445.97250
149.46801	-7.70984	-446.26978
149.56801	-7.71750	-446.68064
149.66801	-7.72156	-446.91932
149.76801	-7.72547	-447.06658
149.86801	-7.73000	-447.26604
149.96801	-7.73500	-447.49984
150.06801	-7.74047	-447.76958
150.16801	-7.74703	-448.09845
150.26801	-7.75234	-448.41254
150.36801	-7.75578	-448.53202
150.46801	-7.76031	-448.71005
150.56801	-7.76547	-448.95315
150.66801	-7.77344	-449.31358
150.76801	-7.77844	-449.66066
150.86801	-7.78219	-449.80079
150.96801	-7.78672	-449.98321
151.06801	-7.79172	-450.20539
151.16801	-7.79719	-450.46544
151.26801	-7.80438	-450.81997
151.36801	-7.80906	-451.10604
151.46801	-7.81281	-451.23506
151.56801	-7.81766	-451.42937
151.66801	-7.82328	-451.68707
151.76801	-7.83109	-452.09521
151.86801	-7.83547	-452.35583
151.96801	-7.83906	-452.47355
152.06801	-7.84344	-452.64825
152.16801	-7.84844	-452.87353
152.26801	-7.85406	-453.13790
152.36801	-7.86187	-453.52614
152.46801	-7.86609	-453.80005
152.56801	-7.86969	-453.91271
152.66801	-7.87453	-454.12242
152.76801	-7.88000	-454.37095
152.86801	-7.88797	-454.76162
152.96801	-7.89266	-455.07675
153.06801	-7.89641	-455.19730
153.16801	-7.90109	-455.40330
153.26801	-7.90609	-455.64082
153.36801	-7.91156	-455.90967
153.46801	-7.91922	-456.31340
153.56801	-7.92266	-456.52461
153.66801	-7.92625	-456.64462
153.76801	-7.93094	-456.84856
153.86801	-7.93625	-457.10152
153.96801	-7.94391	-457.48031
154.06801	-7.94891	-457.81058
154.16801	-7.95266	-457.94693
154.26801	-7.95688	-458.10822
154.36801	-7.96203	-458.34637
154.46801	-7.96781	-458.62800
154.56801	-7.97531	-459.01835
154.66801	-7.97969	-459.29471
154.76801	-7.98344	-459.41687
154.86801	-7.98813	-459.61896
154.96801	-7.99359	-459.88834
155.06801	-8.00047	-460.22990
155.16801	-8.00594	-460.56485
155.26801	-8.00953	-460.69652
155.36801	-8.01359	-460.85566
155.46801	-8.01844	-461.06720
155.56801	-8.02359	-461.30073
155.66801	-8.03078	-461.65034
155.76801	-8.03625	-462.01512
155.86801	-8.04000	-462.13835
155.96801	-8.04453	-462.32125
156.06801	-8.05016	-462.58643
156.16801	-8.05734	-462.92570
156.26801	-8.06219	-463.24217
156.36801	-8.06594	-463.37083
156.46801	-8.07031	-463.54270
156.56801	-8.07516	-463.74893
156.66801	-8.08047	-464.00440
156.76801	-8.08766	-464.31860
156.86801	-8.09328	-464.68711
156.96801	-8.09641	-464.76012
157.06801	-8.10078	-464.91134
157.16801	-8.10594	-465.13063
157.26801	-8.11359	-465.48289
157.36801	-8.11922	-465.85223
157.46801	-8.12297	-465.98786
157.56801	-8.12750	-466.15222
157.66801	-8.13250	-466.36456
157.76801	-8.13766	-466.59639
157.86801	-8.14453	-466.91489
157.96801	-8.14938	-467.20067
158.06801	-8.15313	-467.30578
158.16801	-8.15781	-467.48981
158.26801	-8.16359	-467.75404
158.36801	-8.17188	-468.18992
158.46801	-8.17578	-468.40629
158.56801	-8.17922	-468.50014
158.66801	-8.18359	-468.65648
158.76801	-8.18844	-468.86605
158.86801	-8.19422	-469.13058
158.96801	-8.20250	-469.54274
159.06801	-8.20703	-469.86085
159.16801	-8.21063	-469.93828
159.26801	-8.21531	-470.13053
159.36801	-8.22047	-470.35557
159.46801	-8.22719	-470.66176
159.56801	-8.23203	-470.93281
159.66801	-8.23609	-471.07768
159.76801	-8.24016	-471.23548
159.86801	-8.24500	-471.42816
159.96801	-8.25078	-471.68931
160.06801	-8.25828	-472.02763
160.16801	-8.26359	-472.37584
160.26801	-8.26688	-472.43166
160.36801	-8.27109	-472.57972
160.46801	-8.27578	-472.76983
160.56801	-8.28250	-473.04299
160.66801	-8.28891	-473.43644
160.76801	-8.29312	-473.58751
160.86801	-8.29766	-473.75277
160.96801	-8.30328	-473.98251
161.06801	-8.30891	-474.25839
161.16801	-8.31594	-474.57430
161.26801	-8.32094	-474.90093
161.36801	-8.32391	-474.95338
161.46801	-8.32859	-475.12773
161.56801	-8.33422	-475.38230
161.66801	-8.34219	-475.78448
161.76801	-8.34641	-476.02132
161.86801	-8.34969	-476.10044
161.96801	-8.35406	-476.25864
162.06801	-8.35906	-476.47414
162.16801	-8.36469	-476.74194
162.26801	-8.37094	-477.03448
162.36801	-8.37719	-477.41342
162.46801	-8.38063	-477.51805
162.56801	-8.38547	-477.68900
162.66801	-8.39094	-477.93457
162.76801	-8.39828	-478.27396
162.86801	-8.40297	-478.57192
162.96801	-8.40656	-478.67951
163.06801	-8.41094	-478.83567
163.16801	-8.41563	-479.02796
163.26801	-8.42094	-479.27186
163.36801	-8.42813	-479.57063
163.46801	-8.43391	-479.96396
163.56801	-8.43734	-480.03229
163.66801	-8.44188	-480.20303
163.76801	-8.44734	-480.44509
163.86801	-8.45484	-480.80939
163.96801	-8.45953	-481.09201
164.06801	-8.46328	-481.19131
164.16801	-8.46766	-481.35349
164.26801	-8.47234	-481.54026
164.36801	-8.47750	-481.74724
164.46801	-8.48484	-482.07667
164.56801	-8.49016	-482.43061
164.66801	-8.49406	-482.52830
164.76801	-8.49891	-482.71984
164.86801	-8.50453	-482.97709
164.96801	-8.51266	-483.36354
165.06801	-8.51641	-483.58783
165.16801	-8.51984	-483.64943
165.26801	-8.52422	-483.82393
165.36801	-8.52922	-484.04062
165.46801	-8.53484	-484.29811
165.56801	-8.54281	-484.69007
165.66801	-8.54750	-484.98553
165.76801	-8.55094	-485.05819
165.86801	-8.55516	-485.19465
165.96801	-8.56016	-485.40106
166.06801	-8.56812	-485.74179
166.16801	-8.57359	-486.14255
166.26801	-8.57703	-486.22474
166.36801	-8.58125	-486.37107
166.46801	-8.58594	-486.55269
166.56801	-8.59156	-486.79343
166.66801	-8.59906	-487.13520
166.76801	-8.60438	-487.48133
166.86801	-8.60766	-487.54159
166.96801	-8.61219	-487.71128
167.06801	-8.61734	-487.92520
167.16801	-8.62391	-488.20251
167.26801	-8.63000	-488.56977
167.36801	-8.63359	-488.69407
167.46801	-8.63750	-488.80637
167.56801	-8.64234	-488.98250
167.66801	-8.64797	-489.23808
167.76801	-8.65531	-489.57002
167.86801	-8.66078	-489.92664
167.96801	-8.66438	-490.00949
168.06801	-8.66891	-490.16604
168.16801	-8.67422	-490.39903
168.26801	-8.68141	-490.70466
168.36801	-8.68687	-491.06041
168.46801	-8.69031	-491.13607
168.56801	-8.69469	-491.26977
168.66801	-8.69938	-491.45234
168.76801	-8.70469	-491.67979
168.86801	-8.71266	-492.01125
168.96801	-8.71891	-492.47158
169.06801	-8.72156	-492.48028
169.16801	-8.72594	-492.61370
169.26801	-8.73156	-492.86184
169.36801	-8.73984	-493.28634
169.46801	-8.74391	-493.55564
169.56801	-8.74719	-493.60731
169.66801	-8.75187	-493.78639
169.76801	-8.75703	-494.00517
169.86801	-8.76234	-494.24651
169.96801	-8.77016	-494.61901
170.06801	-8.77469	-494.91832
170.16801	-8.77797	-494.97962
170.26801	-8.78250	-495.14946
170.36801	-8.78750	-495.36058
170.46801	-8.79406	-495.65211
170.56801	-8.79953	-495.95940
170.66801	-8.80391	-496.14123
170.76801	-8.80812	-496.28851
170.86801	-8.81313	-496.48803
170.96801	-8.81875	-496.74523
171.06801	-8.82609	-497.07752
171.16801	-8.83125	-497.42684
171.26801	-8.83469	-497.48823
171.36801	-8.83922	-497.64830
171.46801	-8.84453	-497.86830
171.56801	-8.85078	-498.14945
171.66801	-8.85609	-498.44399
171.76801	-8.86031	-498.58633
171.86801	-8.86469	-498.74604
171.96801	-8.86938	-498.93984
172.06801	-8.87484	-499.17382
172.16801	-8.88203	-499.49265
172.26801	-8.88766	-499.85602
172.36801	-8.89109	-499.91795
172.46801	-8.89547	-500.05937
172.56801	-8.90094	-500.28563
172.66801	-8.90844	-500.63878
172.76801	-8.91359	-500.95969
172.86801	-8.91719	-501.03486
172.96801	-8.92125	-501.15871
173.06801	-8.92594	-501.33002
173.16801	-8.93094	-501.51557
173.26801	-8.93719	-501.80769
173.36801	-8.94484	-502.24137
173.46801	-8.94828	-502.36231
173.56801	-8.95250	-502.47198
173.66801	-8.95766	-502.67053
173.76801	-8.96469	-502.95347
173.86801	-8.97047	-503.30722
173.96801	-8.97391	-503.37726
174.06801	-8.97813	-503.50147
174.16801	-8.98266	-503.66265
174.26801	-8.98813	-503.88575
174.36801	-8.99391	-504.13263
174.46801	-9.00156	-504.55028
174.56801	-9.00516	-504.65602
174.66801	-9.00938	-504.77672
174.76801	-9.01391	-504.93574
174.86801	-9.01984	-505.14227
174.96801	-9.02656	-505.52309
175.06801	-9.03047	-505.63681
175.16801	-9.03484	-505.76651
175.26801	-9.04016	-505.96029
175.36801	-9.04578	-506.20902
175.46801	-9.05297	-506.48421
175.56801	-9.05828	-506.81937
175.66801	-9.06125	-506.83093
175.76801	-9.06563	-506.96194
175.86801	-9.07094	-507.16168
175.96801	-9.07828	-507.46816
176.06801	-9.08359	-507.79408
176.16801	-9.08719	-507.85476
176.26801	-9.09141	-507.97069
176.36801	-9.09578	-508.11166
176.46801	-9.10078	-508.28665
176.56801	-9.10656	-508.50505
176.66801	-9.11406	-508.91548
176.76801	-9.11781	-509.00161
176.86801	-9.12219	-509.11254
176.96801	-9.12750	-509.30613
177.06801	-9.13531	-509.60511
177.16801	-9.14234	-510.09232
177.26801	-9.14516	-510.12051
177.36801	-9.14938	-510.21272
177.46801	-9.15438	-510.39761
177.56801	-9.15969	-510.60504
177.66801	-9.16687	-510.90592
177.76801	-9.17234	-511.24930
177.86801	-9.17516	-511.25908
177.96801	-9.17938	-511.35743
178.06801	-9.18438	-511.54518
178.16801	-9.19188	-511.85042
178.26801	-9.19844	-512.29399
178.36801	-9.20156	-512.32785
178.46801	-9.20563	-512.43085
178.56801	-9.21047	-512.59613
178.66801	-9.21563	-512.79896
178.76801	-9.22188	-513.03041
178.86801	-9.22875	-513.45998
178.96801	-9.23203	-513.51875
179.06801	-9.23656	-513.64762
179.16801	-9.24172	-513.83710
179.26801	-9.24813	-514.10258
179.36801	-9.25500	-514.49829
179.46801	-9.25812	-514.56153
179.56801	-9.26188	-514.63395
179.66801	-9.26625	-514.77605
179.76801	-9.27172	-514.98741
179.86801	-9.27891	-515.28770
179.96801	-9.28641	-515.78599
180.06801	-9.28922	-515.80191
180.16801	-9.29359	-515.89179
180.26801	-9.29844	-516.07925
180.36801	-9.30406	-516.30306
180.46801	-9.31109	-516.67547
180.56801	-9.31469	-516.77960
180.66801	-9.31906	-516.89732
180.76801	-9.32406	-517.08061
180.86801	-9.32937	-517.28457
180.96801	-9.33594	-517.54677
181.06801	-9.34219	-517.95375
181.16801	-9.34516	-517.95048
181.26801	-9.34953	-518.06253
181.36801	-9.35453	-518.24552
181.46801	-9.36141	-518.53901
181.56801	-9.36813	-518.93014
181.66801	-9.37156	-519.00834
181.76801	-9.37578	-519.11253
181.86801	-9.38078	-519.28580
181.96801	-9.38594	-519.48619
182.06801	-9.39250	-519.73450
182.16801	-9.39875	-520.13206
182.26801	-9.40219	-520.15769
182.36801	-9.40656	-520.28781
182.46801	-9.41156	-520.46424
182.56801	-9.41875	-520.74349
182.66801	-9.42516	-521.13599
182.76801	-9.42828	-521.17252
182.86801	-9.43219	-521.24941
182.96801	-9.43688	-521.40778
183.06801	-9.44219	-521.61252
183.16801	-9.44984	-521.91997
183.26801	-9.45609	-522.35562
183.36801	-9.45922	-522.35401
183.46801	-9.46344	-522.45587
183.56801	-9.46828	-522.62193
183.66801	-9.47406	-522.83090
183.76801	-9.48094	-523.20492
183.86801	-9.48484	-523.33444
183.96801	-9.48906	-523.44716
184.06801	-9.49391	-523.59784
184.16801	-9.49953	-523.83184
184.26801	-9.50641	-524.09691
184.36801	-9.51281	-524.51128
184.46801	-9.51594	-524.50848
184.56801	-9.52016	-524.60462
184.66801	-9.52516	-524.80233
184.76801	-9.53203	-525.07240
184.86801	-9.53906	-525.52319
184.96801	-9.54234	-525.57212
185.06801	-9.54641	-525.66659
185.16801	-9.55109	-525.82550
185.26801	-9.55609	-526.00825
185.36801	-9.56125	-526.20816
185.46801	-9.56781	-526.49844
185.56801	-9.57203	-526.66843
185.66801	-9.57641	-526.77613
185.76801	-9.58188	-526.99274
185.86801	-9.58937	-527.29070
185.96801	-9.59625	-527.75079
186.06801	-9.59906	-527.75586
186.16801	-9.60313	-527.82512
186.26801	-9.60766	-527.97234
186.36801	-9.61297	-528.17702
186.46801	-9.61875	-528.43004
186.56801	-9.62594	-528.81193
186.66801	-9.62938	-528.89913
186.76801	-9.63359	-528.99319
186.86801	-9.63906	-529.19722
186.96801	-9.64594	-529.47682
187.06801	-9.65172	-529.82140
187.16801	-9.65531	-529.88696
187.26801	-9.65938	-529.98811
187.36801	-9.66406	-530.14940
187.46801	-9.66906	-530.32994
187.56801	-9.67516	-530.56389
187.66801	-9.68313	-531.03495
187.76801	-9.68594	-531.04681
187.86801	-9.68984	-531.10993
187.96801	-9.69438	-531.24040
188.06801	-9.70000	-531.45850
188.16801	-9.70750	-531.85594
188.26801	-9.71172	-531.98183
188.36801	-9.71609	-532.08220
188.46801	-9.72078	-532.22370
188.56801	-9.72578	-532.39226
188.66801	-9.73141	-532.59802
188.76801	-9.73891	-532.99707
188.86801	-9.74250	-533.07891
188.96801	-9.74703	-533.17648
189.06801	-9.75234	-533.36424
189.16801	-9.75859	-533.58585
189.26801	-9.76469	-533.90539
189.36801	-9.76813	-533.94502
189.46801	-9.77250	-534.03789
189.56801	-9.77734	-534.17742
189.66801	-9.78266	-534.37823
189.76801	-9.78891	-534.60902
189.86801	-9.79672	-535.07918
189.96801	-9.79984	-535.07972
190.06801	-9.80422	-535.17389
190.16801	-9.80891	-535.30967
190.26801	-9.81531	-535.55083
190.36801	-9.82156	-535.88986
190.46801	-9.82500	-535.92831
190.56801	-9.82922	-536.02415
190.66801	-9.83422	-536.16947
190.76801	-9.83969	-536.36789
190.86801	-9.84594	-536.59189
190.96801	-9.85250	-536.94403
191.06801	-9.85578	-536.95935
191.16801	-9.85984	-537.03731
191.26801	-9.86500	-537.19139
191.36801	-9.87125	-537.45532
191.46801	-9.88000	-537.92739
191.56801	-9.88328	-537.99748
191.66801	-9.88687	-538.01262
191.76801	-9.89125	-538.11359
191.86801	-9.89594	-538.24502
191.96801	-9.90125	-538.42050
192.06801	-9.90906	-538.79708
192.16801	-9.91266	-538.91569
192.26801	-9.91672	-538.96904
192.36801	-9.92141	-539.09481
192.46801	-9.92719	-539.28643
192.56801	-9.93500	-539.66248
192.66801	-9.93859	-539.73466
192.76801	-9.94234	-539.77549
192.86801	-9.94672	-539.87378
192.96801	-9.95203	-540.04669
193.06801	-9.95797	-540.25531
193.16401	-9.96797	-540.75569
193.26401	-9.97109	-540.86524
193.36401	-9.97469	-540.85660
193.46401	-9.98000	-541.02737
193.56401	-9.98781	-541.31442
193.66401	-9.99359	-541.70072
193.76401	-9.99594	-541.61990
193.86401	-10.00016	-541.68463
193.96401	-10.00484	-541.82231
194.06401	-10.01016	-542.00155
194.16401	-10.01641	-542.21618
194.26401	-10.02313	-542.60057
194.36401	-10.02625	-542.59789
194.46401	-10.03031	-542.66489
194.56401	-10.03547	-542.84859
194.66401	-10.04156	-543.08665
194.76401	-10.04875	-543.46848
194.86401	-10.05250	-543.51062
194.96401	-10.05656	-543.57672
195.06401	-10.06125	-543.70302
195.16401	-10.06641	-543.86175
195.26401	-10.07219	-544.09051
195.36401	-10.08047	-544.53111
195.38801	-10.08188	-542.73659
195.39001	-10.08344	-537.01675
195.39201	-10.08547	-524.87075
195.39401	-10.08766	-506.45143
195.39601	-10.09016	-483.63283
195.39801	-10.09281	-457.80927
195.40001	-10.09516	-429.55163
195.40201	-10.09734	-399.52376
195.40401	-10.09938	-368.61870
195.40601	-10.10094	-337.49133
195.40801	-10.10203	-306.53515
195.41001	-10.10281	-276.15309
195.41201	-10.10328	-246.75161
195.41401	-10.10328	-218.59941
195.41601	-10.10328	-191.86322
195.41801	-10.10328	-166.69974
195.42001	-10.10328	-143.23398
195.42201	-10.10328	-121.52159
195.42401	-10.10328	-101.58318
195.42601	-10.10344	-83.43776
195.42801	-10.10359	-67.07933
195.43001	-10.10359	-52.45377
195.43201	-10.10375	-39.48019
195.43401	-10.10375	-28.07154
195.43601	-10.10375	-18.12868
195.43801	-10.10375	-9.54821
195.44001	-10.10375	-2.23861
195.44201	-10.10375	3.89558
195.44401	-10.10375	8.96557
195.44601	-10.10375	13.07261
195.44801	-10.10375	16.30120
195.45001	-10.10375	18.74741
195.45201	-10.10375	20.51521
195.45401	-10.10375	21.68716
195.45601	-10.10375	22.33334
195.46401	-10.10375	21.13717
195.46601	-10.10375	20.19922
195.46801	-10.10375	19.11334
195.47001	-10.10375	17.91083
195.47201	-10.10375	16.62675
195.47401	-10.10375	15.30022
[truncated: 67 more rows]
