# Supplementary material for: Strengthening of 3D Printed Fused Deposition Manufactured Parts Using the Fill Compositing Technique
Source: PLoS One. 2015 Apr 16;10(4):e0122915. doi: 10.1371/journal.pone.0122915 (PMC4400136; doi:10.1371/journal.pone.0122915)
Supplement: S1 File — This is the raw data and information on all the samples presented in this manuscript. (ZIP) [file pone.0122915.s001.zip › Specimen_RawData_142.csv]

Time	Extension	Load
(sec)	(mm)	(N)
0.00000	0.00000	-0.38375
0.10000	-0.00031	-0.38715
0.20000	-0.00125	-0.39015
0.30000	-0.00516	-0.38526
0.40000	-0.01344	-0.39023
0.49400	-0.02344	-0.38339
0.59400	-0.02906	-0.39479
0.69400	-0.03453	-0.39056
0.79400	-0.04125	-0.38533
0.89400	-0.04812	-0.39215
0.99400	-0.05203	-0.38426
1.09400	-0.05594	-0.38397
1.19400	-0.06031	-0.38822
1.29400	-0.06531	-0.38739
1.39400	-0.07109	-0.38676
1.49400	-0.07844	-0.39133
1.59400	-0.08234	-0.38199
1.69400	-0.08672	-0.38605
1.79400	-0.09156	-0.38063
1.89400	-0.09734	-0.38373
1.99400	-0.10422	-0.38563
2.09400	-0.10859	-0.38464
2.19400	-0.11281	-0.38680
2.29400	-0.11750	-0.37838
2.39400	-0.12266	-0.38218
2.49400	-0.12844	-0.38517
2.59400	-0.13578	-0.38565
2.69400	-0.13937	-0.38273
2.79400	-0.14359	-0.37630
2.89400	-0.14844	-0.38579
2.99400	-0.15422	-0.37929
3.09400	-0.16141	-0.38100
3.19400	-0.16578	-0.38539
3.29400	-0.16969	-0.38905
3.39400	-0.17438	-0.38875
3.49400	-0.17969	-0.38375
3.59400	-0.18516	-0.38968
3.69400	-0.19188	-0.38305
3.79400	-0.19609	-0.37967
3.89400	-0.20031	-0.38504
3.99400	-0.20500	-0.38338
4.09400	-0.21109	-0.39017
4.19400	-0.21859	-0.37942
4.29400	-0.22266	-0.38156
4.39400	-0.22672	-0.38445
4.49400	-0.23125	-0.38553
4.59400	-0.23609	-0.37757
4.69400	-0.24141	-0.38124
4.79400	-0.24828	-0.38476
4.89400	-0.25281	-0.37924
4.99400	-0.25703	-0.38580
5.09400	-0.26203	-0.38210
5.19400	-0.26719	-0.38345
5.29400	-0.27359	-0.37776
5.39400	-0.27906	-0.38215
5.49400	-0.28328	-0.38059
5.59400	-0.28797	-0.37641
5.69400	-0.29313	-0.38332
5.79400	-0.29891	-0.38706
5.89400	-0.30562	-0.37510
5.99400	-0.30922	-0.38177
6.09400	-0.31344	-0.38497
6.19400	-0.31828	-0.37996
6.29400	-0.32406	-0.38236
6.39400	-0.33109	-0.38070
6.49400	-0.33625	-0.37920
6.59400	-0.34031	-0.37669
6.69400	-0.34516	-0.38108
6.79400	-0.35031	-0.37497
6.89400	-0.35641	-0.37337
6.99400	-0.36266	-0.38026
7.09400	-0.36625	-0.37875
7.19400	-0.37078	-0.38004
7.29400	-0.37547	-0.37417
7.39400	-0.38109	-0.37924
7.49400	-0.38750	-0.37126
7.59400	-0.39219	-0.37805
7.69400	-0.39656	-0.37485
7.79400	-0.40109	-0.37865
7.89400	-0.40625	-0.37933
7.99400	-0.41250	-0.37871
8.09400	-0.41984	-0.38237
8.19400	-0.42328	-0.37239
8.29400	-0.42750	-0.37870
8.39400	-0.43203	-0.37672
8.49400	-0.43750	-0.37431
8.59400	-0.44438	-0.38937
8.69400	-0.44938	-0.38844
8.79400	-0.45328	-0.39151
8.89400	-0.45766	-0.38856
8.99400	-0.46250	-0.38638
9.09400	-0.46781	-0.45892
9.19400	-0.47438	-0.74067
9.29400	-0.47938	-1.01392
9.39400	-0.48391	-1.22877
9.49400	-0.48875	-1.46627
9.59400	-0.49438	-1.74101
9.69400	-0.50125	-2.08737
9.79400	-0.50609	-2.37034
9.89400	-0.51000	-2.56301
9.99400	-0.51453	-2.78951
10.09400	-0.51938	-3.04121
10.19400	-0.52500	-3.32109
10.29400	-0.53188	-3.67807
10.39400	-0.53625	-3.94924
10.49400	-0.54047	-4.15333
10.59400	-0.54516	-4.38549
10.69400	-0.55078	-4.65578
10.79400	-0.55781	-5.01368
10.89400	-0.56266	-5.31643
10.99400	-0.56688	-5.53401
11.09400	-0.57141	-5.77365
11.19400	-0.57656	-6.03884
11.29400	-0.58234	-6.34522
11.39400	-0.59031	-6.76350
11.49400	-0.59375	-6.98836
11.59400	-0.59750	-7.17857
11.69400	-0.60219	-7.40333
11.79400	-0.60781	-7.69481
11.89400	-0.61453	-8.06950
11.99400	-0.61922	-8.35805
12.09400	-0.62328	-8.58120
12.19400	-0.62797	-8.81731
12.29400	-0.63313	-9.08228
12.39400	-0.63891	-9.38756
12.49400	-0.64672	-9.83438
12.59400	-0.65031	-10.05983
12.69400	-0.65453	-10.27029
12.79400	-0.65922	-10.52739
12.89400	-0.66453	-10.81221
12.99400	-0.67125	-11.17743
13.09400	-0.67594	-11.44826
13.19400	-0.68000	-11.66395
13.29400	-0.68438	-11.89905
13.39400	-0.68922	-12.14912
13.49400	-0.69469	-12.46004
13.59400	-0.70188	-12.81370
13.69400	-0.70641	-13.11868
13.79400	-0.71047	-13.31945
13.89400	-0.71531	-13.56433
13.99400	-0.72094	-13.85359
14.09400	-0.72719	-14.18615
14.19400	-0.73219	-14.48763
14.29400	-0.73672	-14.72601
14.39400	-0.74141	-14.97125
14.49400	-0.74688	-15.25372
14.59400	-0.75375	-15.59903
14.68800	-0.76203	-16.10295
14.78800	-0.76453	-16.28643
14.88800	-0.76812	-16.44968
14.98800	-0.77344	-16.74453
15.08800	-0.77922	-17.07315
15.18800	-0.78625	-17.47442
15.28800	-0.79000	-17.72533
15.38800	-0.79375	-17.92711
15.48800	-0.79797	-18.15787
15.58800	-0.80313	-18.43242
15.68800	-0.80906	-18.77441
15.78800	-0.81563	-19.14283
15.88800	-0.82016	-19.44769
15.98800	-0.82391	-19.64915
16.08800	-0.82859	-19.89669
16.18800	-0.83422	-20.21307
16.28800	-0.84156	-20.61838
16.38800	-0.84703	-20.98483
16.48800	-0.85094	-21.19498
16.58800	-0.85516	-21.41711
16.68800	-0.86016	-21.70647
16.78800	-0.86531	-21.99540
16.88800	-0.87156	-22.34664
16.98800	-0.87734	-22.73969
17.08800	-0.88156	-22.97609
17.18800	-0.88641	-23.24733
17.28800	-0.89172	-23.53471
17.38800	-0.89766	-23.87475
17.48800	-0.90250	-24.17771
17.58800	-0.90672	-24.42203
17.68800	-0.91109	-24.67602
17.78800	-0.91609	-24.96566
17.88800	-0.92172	-25.29348
17.98800	-0.92953	-25.70426
18.08800	-0.93422	-26.05731
18.18800	-0.93781	-26.24342
18.28800	-0.94234	-26.50255
18.38800	-0.94766	-26.80352
18.48800	-0.95438	-27.18247
18.58800	-0.95953	-27.54603
18.68800	-0.96375	-27.77778
18.78800	-0.96828	-28.03866
18.88800	-0.97328	-28.32502
18.98800	-0.97891	-28.65165
19.08800	-0.98641	-29.08487
19.18800	-0.99063	-29.40332
19.28800	-0.99469	-29.62491
19.38800	-0.99953	-29.91228
19.48800	-1.00484	-30.22087
19.58800	-1.01203	-30.63502
19.68800	-1.01703	-30.99712
19.78800	-1.02078	-31.20307
19.88800	-1.02500	-31.45238
19.98800	-1.02969	-31.72090
20.08800	-1.03484	-32.03361
20.18800	-1.04156	-32.41403
20.28800	-1.04672	-32.77605
20.38800	-1.05125	-33.02757
20.48800	-1.05609	-33.31995
20.58800	-1.06141	-33.62931
20.68800	-1.06859	-34.05147
20.78800	-1.07313	-34.38854
20.88800	-1.07719	-34.62188
20.98800	-1.08156	-34.88813
21.08800	-1.08672	-35.19777
21.18800	-1.09219	-35.53265
21.28800	-1.09953	-35.93412
21.38800	-1.10391	-36.27604
21.48800	-1.10766	-36.47946
21.58800	-1.11234	-36.76610
21.68800	-1.11781	-37.10555
21.78800	-1.12531	-37.54281
21.88800	-1.13109	-37.96319
21.98800	-1.13469	-38.17244
22.08800	-1.13906	-38.42012
22.18800	-1.14422	-38.73536
22.28800	-1.15016	-39.10431
22.38600	-1.15797	-39.61264
22.48600	-1.16125	-39.89143
22.58600	-1.16453	-40.06448
22.68600	-1.16891	-40.34436
22.78600	-1.17391	-40.64657
22.88600	-1.18078	-41.03885
22.98600	-1.18672	-41.46895
23.08600	-1.19125	-41.76537
23.18600	-1.19625	-42.08398
23.28600	-1.20141	-42.41744
23.38600	-1.20672	-42.76912
23.48600	-1.21375	-43.20885
23.58600	-1.21797	-43.54538
23.68600	-1.22172	-43.76843
23.78600	-1.22656	-44.06989
23.88600	-1.23156	-44.38284
23.98600	-1.23766	-44.77397
24.08600	-1.24266	-45.12611
24.18600	-1.24734	-45.43302
24.28600	-1.25219	-45.74177
24.38600	-1.25781	-46.10379
24.48600	-1.26375	-46.48277
24.58600	-1.27031	-46.93307
24.68600	-1.27422	-47.21975
24.78600	-1.27812	-47.44700
24.88600	-1.28266	-47.75738
24.98600	-1.28781	-48.08805
25.08600	-1.29453	-48.50793
25.18600	-1.29984	-48.90689
25.28600	-1.30391	-49.17014
25.38600	-1.30812	-49.43511
25.48600	-1.31297	-49.74226
25.58600	-1.31859	-50.09892
25.68600	-1.32562	-50.51446
25.78600	-1.33094	-50.94158
25.88600	-1.33484	-51.17634
25.98600	-1.33969	-51.48568
26.08600	-1.34516	-51.82337
26.18600	-1.35188	-52.23683
26.28600	-1.35688	-52.59471
26.38600	-1.36094	-52.84719
26.48600	-1.36516	-53.10929
26.58600	-1.36984	-53.39759
26.68600	-1.37516	-53.74221
26.78600	-1.38172	-54.12564
26.88600	-1.38734	-54.54340
26.98600	-1.39141	-54.77269
27.08600	-1.39625	-55.07435
27.18600	-1.40188	-55.42813
27.28600	-1.40937	-55.89078
27.38600	-1.41438	-56.28101
27.48600	-1.41813	-56.49740
27.58600	-1.42234	-56.75457
27.68600	-1.42719	-57.06262
27.78600	-1.43234	-57.38863
27.88600	-1.43828	-57.75870
27.98600	-1.44484	-58.22850
28.08600	-1.44844	-58.43979
28.18600	-1.45281	-58.70727
28.28600	-1.45766	-59.01247
28.38600	-1.46422	-59.40113
28.48600	-1.47063	-59.87301
28.58600	-1.47453	-60.11379
28.68600	-1.47906	-60.37903
28.78600	-1.48422	-60.70249
28.88600	-1.48984	-61.07894
28.98600	-1.49641	-61.48199
29.08600	-1.50172	-61.88834
29.18600	-1.50531	-62.10031
29.28600	-1.50969	-62.35612
29.38600	-1.51469	-62.67082
29.48600	-1.52094	-63.04762
29.58600	-1.52672	-63.47103
29.68600	-1.53078	-63.73775
29.78600	-1.53500	-63.96999
29.88600	-1.53953	-64.25430
29.98600	-1.54500	-64.58022
30.08600	-1.55125	-64.94326
30.18600	-1.55734	-65.37284
30.28600	-1.56094	-65.57547
30.38600	-1.56547	-65.83170
30.48600	-1.57062	-66.12962
30.58600	-1.57797	-66.52212
30.68000	-1.58453	-67.02399
30.78000	-1.58844	-67.25011
30.88000	-1.59297	-67.50826
30.98000	-1.59766	-67.79651
31.08000	-1.60313	-68.13980
31.18000	-1.61141	-68.60939
31.28000	-1.61578	-69.01036
31.38000	-1.61891	-69.17345
31.48000	-1.62344	-69.44151
31.58000	-1.62875	-69.77811
31.68000	-1.63563	-70.19424
31.78000	-1.64063	-70.59314
31.88000	-1.64453	-70.82262
31.98000	-1.64922	-71.10555
32.08000	-1.65406	-71.42765
32.18000	-1.65922	-71.76583
32.28000	-1.66547	-72.13116
32.38000	-1.67141	-72.59841
32.48000	-1.67516	-72.81063
32.58000	-1.67953	-73.06823
32.68000	-1.68437	-73.37069
32.78000	-1.69125	-73.78036
32.87800	-1.69766	-74.28639
32.97800	-1.70125	-74.51583
33.07800	-1.70547	-74.75760
33.17800	-1.71031	-75.05189
33.27800	-1.71578	-75.39549
33.37800	-1.72297	-75.83250
33.47800	-1.72813	-76.26540
33.57800	-1.73172	-76.45343
33.67800	-1.73625	-76.74453
33.77800	-1.74125	-77.05139
33.87800	-1.74750	-77.43695
33.97800	-1.75453	-77.91609
34.07800	-1.75859	-78.20618
34.17800	-1.76250	-78.43044
34.27800	-1.76719	-78.73696
34.37800	-1.77250	-79.08002
34.47800	-1.77984	-79.51694
34.57800	-1.78547	-79.98940
34.67800	-1.78891	-80.17127
34.77800	-1.79344	-80.45097
34.87800	-1.79875	-80.78876
34.97800	-1.80500	-81.18643
35.07800	-1.81078	-81.60719
35.17800	-1.81484	-81.87710
35.27800	-1.81937	-82.15202
35.37800	-1.82422	-82.48162
35.47800	-1.82953	-82.82631
35.57800	-1.83578	-83.20069
35.67800	-1.84203	-83.67283
35.77800	-1.84547	-83.88004
35.87800	-1.84984	-84.14418
35.97800	-1.85500	-84.48222
36.07800	-1.86250	-84.94886
36.17800	-1.86797	-85.38837
36.27800	-1.87156	-85.61265
36.37800	-1.87578	-85.86322
36.47800	-1.88047	-86.16152
36.57800	-1.88578	-86.50956
36.67800	-1.89203	-86.88613
36.77800	-1.89859	-87.39130
36.87800	-1.90250	-87.64666
36.97800	-1.90688	-87.91312
37.07800	-1.91172	-88.22129
37.17800	-1.91812	-88.61316
37.27800	-1.92406	-89.06475
37.37800	-1.92797	-89.31588
37.47800	-1.93234	-89.57364
37.57800	-1.93719	-89.88740
37.67800	-1.94266	-90.24192
37.77800	-1.94984	-90.68344
37.87400	-1.95563	-91.18500
37.97400	-1.95922	-91.38630
38.07400	-1.96359	-91.64556
38.17400	-1.96875	-91.96839
38.27400	-1.97453	-92.34884
38.37400	-1.98031	-92.75794
38.47400	-1.98453	-93.05321
38.57400	-1.98906	-93.33039
38.67400	-1.99391	-93.64589
38.77400	-1.99938	-94.00994
38.87400	-2.00656	-94.43348
38.97000	-2.01234	-94.93449
39.07000	-2.01547	-95.10779
39.17000	-2.02016	-95.39145
39.27000	-2.02578	-95.75675
39.37000	-2.03313	-96.25745
39.47000	-2.03875	-96.73531
39.57000	-2.04234	-96.96566
39.67000	-2.04625	-97.22009
39.77000	-2.05109	-97.53014
39.87000	-2.05625	-97.87977
39.97000	-2.06172	-98.24834
40.07000	-2.06797	-98.69881
40.17000	-2.07203	-98.98770
40.27000	-2.07641	-99.26234
40.37000	-2.08156	-99.61313
40.47000	-2.08813	-100.02299
40.56600	-2.09469	-100.52735
40.66600	-2.09875	-100.81518
40.76600	-2.10250	-101.03901
40.86600	-2.10719	-101.33624
40.96600	-2.11219	-101.69994
41.06600	-2.11750	-102.06221
41.16600	-2.12375	-102.49531
41.26600	-2.12828	-102.81482
41.36600	-2.13281	-103.10073
41.46600	-2.13781	-103.43012
41.56600	-2.14359	-103.80001
41.66600	-2.14984	-104.23640
41.76600	-2.15453	-104.56556
41.86600	-2.15859	-104.83617
41.96600	-2.16344	-105.13265
42.06600	-2.16875	-105.47934
42.16600	-2.17469	-105.88086
42.26600	-2.18188	-106.38691
42.36600	-2.18547	-106.62448
42.46600	-2.18984	-106.87512
42.56600	-2.19438	-107.18226
42.66600	-2.20016	-107.54775
42.76600	-2.20656	-108.00555
42.86600	-2.21125	-108.31403
42.96600	-2.21547	-108.56152
43.06600	-2.22031	-108.86456
43.16600	-2.22547	-109.18741
43.26600	-2.23109	-109.53826
43.36600	-2.23813	-110.03058
43.46600	-2.24203	-110.30146
43.56600	-2.24641	-110.54711
43.66600	-2.25141	-110.85597
43.76600	-2.25750	-111.24191
43.86600	-2.26438	-111.71641
43.96600	-2.26813	-111.97044
44.06600	-2.27219	-112.18226
44.16600	-2.27656	-112.46334
44.26600	-2.28156	-112.78550
44.36600	-2.28766	-113.16489
44.45800	-2.29484	-113.67167
44.55800	-2.29844	-113.90809
44.65800	-2.30266	-114.14304
44.75800	-2.30750	-114.42922
44.85800	-2.31328	-114.77635
44.95800	-2.32031	-115.25670
45.05800	-2.32484	-115.57851
45.15800	-2.32906	-115.82573
45.25800	-2.33375	-116.11909
45.35800	-2.33922	-116.45183
45.45800	-2.34469	-116.79357
45.55800	-2.35156	-117.24000
45.65800	-2.35531	-117.49231
45.75800	-2.35969	-117.75095
45.85800	-2.36422	-118.04355
45.95800	-2.36953	-118.37313
46.05800	-2.37625	-118.79464
46.15800	-2.38141	-119.16491
46.25800	-2.38547	-119.39398
46.35800	-2.39016	-119.66891
46.45800	-2.39484	-119.94545
46.55800	-2.39984	-120.24632
46.65800	-2.40703	-120.66223
46.75800	-2.41187	-121.03795
46.85800	-2.41625	-121.27635
46.95800	-2.42156	-121.59712
47.05800	-2.42891	-122.02919
47.13200	-2.43609	-122.53854
47.23200	-2.43875	-122.76439
47.33200	-2.44172	-122.89128
47.43200	-2.44625	-123.16988
47.53200	-2.45109	-123.47990
47.63200	-2.45672	-123.84631
47.73200	-2.46500	-124.35497
47.83200	-2.46891	-124.70067
47.93200	-2.47250	-124.86855
48.03200	-2.47734	-125.16452
48.13200	-2.48281	-125.50017
48.23200	-2.48953	-125.95449
48.33200	-2.49391	-126.27202
48.43200	-2.49781	-126.51554
48.53200	-2.50219	-126.78047
48.63200	-2.50734	-127.09677
48.73200	-2.51344	-127.46888
48.82600	-2.52109	-127.97923
48.92600	-2.52469	-128.28223
49.02600	-2.52844	-128.48035
49.12600	-2.53312	-128.77527
49.22600	-2.53875	-129.11701
49.32600	-2.54594	-129.59155
49.42600	-2.55063	-129.95909
49.52600	-2.55453	-130.19167
49.62600	-2.55891	-130.44499
49.72600	-2.56375	-130.74672
49.82600	-2.56906	-131.09487
49.92600	-2.57641	-131.51975
50.02600	-2.58156	-131.97291
50.12600	-2.58547	-132.18547
50.22600	-2.59031	-132.49001
50.32600	-2.59578	-132.82758
50.42600	-2.60344	-133.30398
50.52600	-2.60766	-133.64133
50.62600	-2.61141	-133.85884
50.72600	-2.61563	-134.11231
50.82600	-2.62047	-134.42327
50.92600	-2.62609	-134.77138
51.02600	-2.63375	-135.23622
51.12600	-2.63875	-135.67141
51.22600	-2.64250	-135.85943
51.32600	-2.64688	-136.13698
51.42600	-2.65219	-136.46910
51.52600	-2.65922	-136.91276
51.62600	-2.66438	-137.32490
51.72600	-2.66828	-137.56435
51.82600	-2.67266	-137.82945
51.92600	-2.67734	-138.12736
52.02600	-2.68297	-138.47454
52.12600	-2.68984	-138.90630
52.22600	-2.69531	-139.34413
52.32600	-2.69922	-139.56358
52.42600	-2.70391	-139.86222
52.52600	-2.70953	-140.21872
52.62600	-2.71609	-140.66762
52.72600	-2.72078	-141.01176
52.82600	-2.72500	-141.25673
52.92600	-2.72953	-141.53640
53.02600	-2.73422	-141.82594
53.12600	-2.73953	-142.17436
53.22600	-2.74578	-142.56860
53.32600	-2.75141	-143.00868
53.42600	-2.75516	-143.21534
53.52600	-2.75984	-143.49225
53.62600	-2.76531	-143.82249
53.72600	-2.77188	-144.24291
53.82600	-2.77719	-144.64630
53.92600	-2.78125	-144.89043
54.02600	-2.78547	-145.13922
54.12600	-2.79016	-145.43274
54.22600	-2.79563	-145.76913
54.32600	-2.80312	-146.18924
54.41200	-2.80906	-146.69354
54.51200	-2.81234	-146.87164
54.61200	-2.81672	-147.12062
54.71200	-2.82156	-147.41804
54.81200	-2.82813	-147.81369
54.91200	-2.83359	-148.24469
55.01200	-2.83766	-148.49293
55.11200	-2.84219	-148.74944
55.21200	-2.84719	-149.04444
55.31200	-2.85250	-149.37744
55.41200	-2.85937	-149.78762
55.51200	-2.86469	-150.22941
55.61200	-2.86875	-150.44576
55.71200	-2.87328	-150.73794
55.81200	-2.87875	-151.07606
55.91200	-2.88656	-151.55610
56.01200	-2.89156	-151.97341
56.11200	-2.89484	-152.15249
56.21200	-2.89922	-152.41170
56.31200	-2.90406	-152.71764
56.41200	-2.90953	-153.07923
56.51200	-2.91656	-153.51349
56.61200	-2.92188	-153.95966
56.71200	-2.92547	-154.16203
56.81200	-2.92984	-154.43203
56.91200	-2.93469	-154.73250
57.01200	-2.94125	-155.13432
57.11200	-2.94703	-155.58581
57.21200	-2.95078	-155.82399
57.31200	-2.95484	-156.07795
57.41200	-2.95953	-156.36723
57.51200	-2.96484	-156.70830
57.61200	-2.97141	-157.08825
57.71200	-2.97750	-157.53907
57.81200	-2.98156	-157.78854
57.91200	-2.98609	-158.04860
58.01200	-2.99125	-158.36835
58.11200	-2.99766	-158.77189
58.21200	-3.00453	-159.25199
58.31200	-3.00844	-159.52028
58.41200	-3.01250	-159.74824
58.51200	-3.01719	-160.01020
58.61200	-3.02266	-160.34761
58.71200	-3.02984	-160.77408
58.81200	-3.03547	-161.25502
58.91200	-3.03875	-161.42774
59.01200	-3.04313	-161.66884
59.11200	-3.04797	-161.96182
59.21200	-3.05344	-162.28658
59.31200	-3.06000	-162.71102
59.41200	-3.06469	-163.01726
59.51200	-3.06922	-163.28713
59.61200	-3.07391	-163.57556
59.71200	-3.07953	-163.91033
59.81200	-3.08609	-164.28678
59.91200	-3.09234	-164.78617
60.01200	-3.09562	-164.94754
60.11200	-3.09984	-165.17462
60.21200	-3.10469	-165.46813
60.31200	-3.11109	-165.83477
60.41200	-3.11781	-166.31171
60.51200	-3.12156	-166.55463
60.61200	-3.12562	-166.78452
60.71200	-3.13078	-167.08080
60.81200	-3.13594	-167.40131
60.91200	-3.14188	-167.73331
61.01200	-3.14813	-168.17987
61.11200	-3.15187	-168.39534
61.21200	-3.15641	-168.65447
61.31200	-3.16172	-168.95725
61.41200	-3.16922	-169.36475
61.51200	-3.17516	-169.85580
61.61200	-3.17844	-170.02882
61.71200	-3.18250	-170.25058
61.81200	-3.18703	-170.51351
61.91200	-3.19219	-170.80848
62.01200	-3.19766	-171.14286
62.11200	-3.20438	-171.58934
62.21200	-3.20813	-171.80610
62.31200	-3.21266	-172.04040
62.41200	-3.21797	-172.33789
62.51200	-3.22406	-172.68339
62.61200	-3.23094	-173.15635
62.71200	-3.23516	-173.41046
62.81200	-3.23938	-173.64891
62.91200	-3.24422	-173.91284
63.01200	-3.24969	-174.23677
63.11200	-3.25750	-174.64453
63.19600	-3.26328	-175.14861
63.29600	-3.26578	-175.27349
63.39600	-3.27016	-175.49224
63.49600	-3.27562	-175.82542
63.59600	-3.28266	-176.24226
63.69600	-3.28812	-176.69803
63.79600	-3.29141	-176.84758
63.89600	-3.29547	-177.08421
63.99600	-3.30031	-177.36840
64.09600	-3.30562	-177.69787
64.19600	-3.31156	-178.08101
64.29600	-3.31891	-178.57605
64.39600	-3.32250	-178.83734
64.49600	-3.32625	-179.03161
64.59600	-3.33109	-179.32363
64.69600	-3.33719	-179.68898
64.79600	-3.34391	-180.14310
64.89600	-3.34781	-180.38572
64.99600	-3.35172	-180.61113
65.09600	-3.35656	-180.87922
65.19600	-3.36203	-181.22512
65.29600	-3.36844	-181.63157
65.39600	-3.37563	-182.11921
65.49600	-3.37906	-182.34916
65.59600	-3.38312	-182.55281
65.69600	-3.38797	-182.84337
65.79600	-3.39313	-183.14105
65.89600	-3.39969	-183.56924
65.99600	-3.40437	-183.88347
66.09600	-3.40875	-184.13740
66.19600	-3.41359	-184.42509
66.29600	-3.41922	-184.76914
66.39600	-3.42578	-185.15505
66.49600	-3.43188	-185.60115
66.59600	-3.43516	-185.78166
66.69600	-3.43953	-186.01905
66.79600	-3.44453	-186.32382
66.89600	-3.45063	-186.68851
66.99600	-3.45766	-187.16595
67.09600	-3.46156	-187.41357
67.19600	-3.46562	-187.63915
67.29600	-3.47000	-187.89729
67.39600	-3.47500	-188.18918
67.49600	-3.48109	-188.55198
67.59400	-3.48859	-189.05963
67.69400	-3.49250	-189.32304
67.79400	-3.49656	-189.56174
67.89400	-3.50156	-189.84196
67.99400	-3.50750	-190.20522
68.09400	-3.51391	-190.64672
68.19400	-3.51766	-190.86297
68.29400	-3.52188	-191.09572
68.39400	-3.52688	-191.38630
68.49400	-3.53219	-191.71350
68.59400	-3.53828	-192.07589
68.69200	-3.54578	-192.57869
68.79200	-3.54891	-192.78151
68.89200	-3.55281	-192.99136
68.99200	-3.55719	-193.23038
69.09200	-3.56266	-193.54592
69.19200	-3.57047	-194.02291
69.29200	-3.57547	-194.39363
69.39200	-3.57953	-194.61802
69.49200	-3.58438	-194.89393
69.59200	-3.58937	-195.18788
69.69200	-3.59484	-195.51568
69.79200	-3.60141	-195.92397
69.89200	-3.60516	-196.19323
69.99200	-3.60953	-196.41942
70.09200	-3.61438	-196.70428
70.19200	-3.62063	-197.06631
70.29200	-3.62766	-197.50811
70.39200	-3.63250	-197.85906
70.49200	-3.63625	-198.05719
70.59200	-3.64062	-198.30392
70.69200	-3.64562	-198.60652
70.79200	-3.65172	-198.96695
70.89200	-3.65922	-199.46685
70.99200	-3.66250	-199.68402
71.09200	-3.66641	-199.88194
71.19200	-3.67125	-200.15663
71.29200	-3.67688	-200.48667
71.39200	-3.68437	-200.95238
71.49200	-3.68875	-201.26820
71.59200	-3.69281	-201.48878
71.69200	-3.69781	-201.78464
71.79200	-3.70297	-202.09624
71.89200	-3.70891	-202.45938
71.99200	-3.71625	-202.93717
72.09200	-3.71969	-203.16231
72.19200	-3.72359	-203.37808
72.29200	-3.72875	-203.69004
72.39200	-3.73516	-204.09332
72.49200	-3.74172	-204.55880
72.59200	-3.74563	-204.80287
72.69200	-3.74937	-205.00720
72.79200	-3.75406	-205.26733
72.89200	-3.75938	-205.59523
72.99200	-3.76531	-205.97157
73.09200	-3.77188	-206.43204
73.19200	-3.77563	-206.67720
73.29200	-3.78000	-206.92004
73.39200	-3.78500	-207.20689
73.49200	-3.79094	-207.57231
73.59200	-3.79750	-208.00331
73.69200	-3.80172	-208.29853
73.79200	-3.80563	-208.51061
73.89200	-3.81000	-208.75221
73.99200	-3.81484	-209.03622
74.09200	-3.82047	-209.37625
74.19200	-3.82813	-209.83283
74.29200	-3.83250	-210.15455
74.39200	-3.83672	-210.38261
74.49200	-3.84172	-210.66460
74.59200	-3.84750	-211.00862
74.69200	-3.85406	-211.43164
74.79200	-3.85844	-211.70768
74.89200	-3.86250	-211.93834
74.99200	-3.86719	-212.20268
75.09200	-3.87250	-212.50866
75.19200	-3.87844	-212.85884
75.29200	-3.88547	-213.32599
75.39200	-3.88906	-213.55101
75.49200	-3.89313	-213.76067
75.59200	-3.89797	-214.03244
75.69200	-3.90359	-214.35481
75.79200	-3.91125	-214.83447
75.89200	-3.91547	-215.12730
75.99200	-3.91938	-215.32927
76.09200	-3.92406	-215.57951
76.19200	-3.92922	-215.88355
76.29200	-3.93516	-216.24525
76.39200	-3.94219	-216.70347
76.49200	-3.94625	-216.98140
76.59200	-3.95016	-217.17426
76.69200	-3.95516	-217.44546
76.79200	-3.96094	-217.77104
76.89200	-3.96813	-218.20931
76.99200	-3.97219	-218.48503
77.09200	-3.97609	-218.69880
77.19200	-3.98062	-218.95219
77.29200	-3.98578	-219.23855
77.39200	-3.99156	-219.58098
77.49200	-3.99922	-220.01377
77.59200	-4.00328	-220.33012
77.69200	-4.00719	-220.51011
77.79200	-4.01188	-220.78839
77.89200	-4.01672	-221.06135
77.99200	-4.02297	-221.40537
78.09200	-4.02781	-221.72251
78.19200	-4.03203	-221.95914
78.29200	-4.03656	-222.18969
78.39200	-4.04156	-222.47705
78.49200	-4.04734	-222.78802
78.59200	-4.05516	-223.22455
78.69200	-4.05922	-223.52722
78.79200	-4.06297	-223.70055
78.89200	-4.06766	-223.94887
78.99200	-4.07328	-224.24816
79.09200	-4.08172	-224.73118
79.19200	-4.08609	-225.04538
79.29200	-4.09016	-225.23998
79.39200	-4.09500	-225.49063
79.49200	-4.10016	-225.78914
79.59200	-4.10625	-226.14004
79.68000	-4.11391	-226.64261
79.78000	-4.11656	-226.83972
79.88000	-4.12047	-226.99709
79.98000	-4.12531	-227.27148
80.08000	-4.13094	-227.59937
80.18000	-4.13797	-228.01456
80.28000	-4.14172	-228.26247
80.38000	-4.14563	-228.46217
80.48000	-4.15016	-228.71080
80.58000	-4.15516	-228.98740
80.68000	-4.16109	-229.33213
80.77800	-4.16969	-229.84169
80.87800	-4.17344	-230.16115
80.97800	-4.17703	-230.31139
81.07800	-4.18156	-230.56063
81.17800	-4.18672	-230.84319
81.27800	-4.19344	-231.22989
81.37800	-4.19828	-231.57758
81.47800	-4.20234	-231.80598
81.57800	-4.20688	-232.04879
81.67800	-4.21188	-232.32400
81.77800	-4.21750	-232.64219
81.87800	-4.22469	-233.05462
81.97800	-4.22938	-233.40213
82.07800	-4.23344	-233.60354
82.17800	-4.23844	-233.88056
82.27800	-4.24406	-234.20654
82.37800	-4.25109	-234.62044
82.47800	-4.25594	-234.96714
82.57800	-4.25969	-235.15475
82.67800	-4.26391	-235.38500
82.77800	-4.26859	-235.63594
82.87800	-4.27422	-235.96868
82.97800	-4.28172	-236.37372
83.07800	-4.28656	-236.75893
83.17800	-4.29031	-236.93982
83.27800	-4.29516	-237.20334
83.37800	-4.30078	-237.52528
83.47800	-4.30781	-237.93648
83.57800	-4.31234	-238.26532
83.67800	-4.31625	-238.46100
83.77800	-4.32078	-238.70231
83.87800	-4.32563	-238.99180
83.97800	-4.33141	-239.31646
84.07800	-4.33938	-239.76554
84.17800	-4.34328	-240.08687
84.27800	-4.34688	-240.25685
84.37800	-4.35141	-240.49617
84.47800	-4.35672	-240.79230
84.57800	-4.36406	-241.21879
84.67800	-4.36938	-241.60953
84.77800	-4.37313	-241.80900
84.87800	-4.37766	-242.05105
84.97800	-4.38266	-242.32593
85.07800	-4.38828	-242.65349
85.17800	-4.39547	-243.07622
85.27800	-4.39953	-243.37898
85.37800	-4.40328	-243.56368
85.47800	-4.40781	-243.82208
85.57800	-4.41328	-244.10823
85.67800	-4.42109	-244.55230
85.77800	-4.42594	-244.91258
85.87800	-4.42953	-245.09759
85.97800	-4.43391	-245.33179
86.07800	-4.43875	-245.61137
86.17800	-4.44422	-245.92115
86.27800	-4.45203	-246.34166
86.37800	-4.45687	-246.71820
86.47800	-4.46047	-246.88724
86.57800	-4.46547	-247.14938
86.67800	-4.47109	-247.46591
86.77800	-4.47812	-247.88845
86.87800	-4.48266	-248.20484
86.97800	-4.48656	-248.41036
87.07800	-4.49094	-248.63525
87.17800	-4.49578	-248.92263
87.27800	-4.50156	-249.25159
87.37800	-4.50953	-249.69307
87.47800	-4.51359	-250.02286
87.57800	-4.51719	-250.18963
87.67800	-4.52172	-250.42632
87.77800	-4.52719	-250.73737
87.87800	-4.53500	-251.18771
87.97800	-4.53984	-251.55771
88.07800	-4.54359	-251.75679
88.17800	-4.54828	-252.00295
88.27800	-4.55359	-252.31594
88.37800	-4.55922	-252.65086
88.47800	-4.56688	-253.11428
88.57800	-4.57094	-253.46258
88.67800	-4.57438	-253.61201
88.77800	-4.57906	-253.88363
88.87800	-4.58438	-254.19492
88.97800	-4.59047	-254.54369
89.07800	-4.59531	-254.86583
89.17800	-4.59969	-255.11733
89.27800	-4.60422	-255.37080
89.37800	-4.60969	-255.69752
89.47800	-4.61531	-256.04191
89.57800	-4.62172	-256.40813
89.67800	-4.62703	-256.78405
89.77800	-4.63078	-256.97988
89.87800	-4.63531	-257.23189
89.97800	-4.64031	-257.51460
90.07800	-4.64625	-257.85807
90.17800	-4.65219	-258.24767
90.27800	-4.65641	-258.49229
90.37800	-4.66078	-258.73399
90.47800	-4.66547	-258.99687
90.57800	-4.67078	-259.28304
90.67800	-4.67844	-259.68549
90.77800	-4.68359	-260.10996
90.87800	-4.68719	-260.28153
90.97800	-4.69203	-260.53360
91.07800	-4.69750	-260.84182
91.17800	-4.70422	-261.22847
91.27800	-4.70922	-261.56008
91.37800	-4.71328	-261.78163
91.47800	-4.71766	-262.00664
91.57800	-4.72219	-262.24640
91.67800	-4.72734	-262.53459
91.77800	-4.73438	-262.89600
91.87800	-4.74000	-263.30462
91.97800	-4.74406	-263.50373
92.07800	-4.74875	-263.75788
92.17800	-4.75406	-264.03397
92.27800	-4.76063	-264.39491
92.37800	-4.76578	-264.72157
92.47800	-4.76984	-264.93368
92.57800	-4.77422	-265.16333
92.67800	-4.77938	-265.43653
92.77800	-4.78500	-265.75598
92.87800	-4.79266	-266.15700
92.97800	-4.79750	-266.53075
93.07800	-4.80078	-266.66859
93.17800	-4.80516	-266.87589
93.27800	-4.81031	-267.14975
93.37800	-4.81844	-267.56009
93.47800	-4.82391	-268.00656
93.57800	-4.82719	-268.15471
93.67800	-4.83156	-268.37629
93.77800	-4.83656	-268.64412
93.87800	-4.84203	-268.94793
93.97800	-4.84844	-269.29033
94.07800	-4.85359	-269.64259
94.17800	-4.85734	-269.82057
94.27800	-4.86203	-270.06629
94.37800	-4.86703	-270.33633
94.47800	-4.87328	-270.65405
94.57800	-4.87984	-271.07224
94.67800	-4.88328	-271.26363
94.77800	-4.88719	-271.44650
94.87800	-4.89172	-271.68548
94.97800	-4.89688	-271.95233
95.07800	-4.90328	-272.27488
95.17800	-4.91063	-272.75807
95.27800	-4.91422	-272.92594
95.37800	-4.91906	-273.15804
95.47800	-4.92469	-273.46304
95.57800	-4.93266	-273.84725
95.67800	-4.93844	-274.32114
95.77800	-4.94141	-274.44541
95.87800	-4.94609	-274.66750
95.97800	-4.95125	-274.95566
96.07800	-4.95656	-275.25762
96.17800	-4.96437	-275.66460
96.27800	-4.96797	-275.96712
96.37800	-4.97125	-276.08225
96.47800	-4.97547	-276.30553
96.57800	-4.98047	-276.57300
96.67800	-4.98750	-276.93632
96.77800	-4.99375	-277.37641
96.87800	-4.99734	-277.55737
96.97800	-5.00172	-277.77007
97.07800	-5.00672	-278.02530
97.17800	-5.01188	-278.32678
97.27800	-5.01906	-278.69636
97.37800	-5.02437	-279.08853
97.47800	-5.02812	-279.26713
97.57800	-5.03266	-279.49980
97.67800	-5.03797	-279.77991
97.77800	-5.04562	-280.19211
97.87800	-5.05000	-280.52655
97.97800	-5.05359	-280.70104
98.07800	-5.05781	-280.90829
98.17800	-5.06281	-281.15982
98.27800	-5.06859	-281.48755
98.37800	-5.07656	-281.90237
98.47800	-5.08188	-282.32151
98.57800	-5.08516	-282.46084
98.67800	-5.08969	-282.68370
98.77800	-5.09453	-282.94945
98.87800	-5.10125	-283.29489
98.97800	-5.10688	-283.68133
99.07800	-5.11063	-283.87278
99.17800	-5.11500	-284.10268
99.27800	-5.11984	-284.36694
99.37800	-5.12563	-284.67420
99.47800	-5.13391	-285.12734
99.57800	-5.13797	-285.45722
99.67800	-5.14141	-285.59715
99.77800	-5.14578	-285.82352
99.87800	-5.15109	-286.11377
99.97800	-5.15797	-286.48826
100.07800	-5.16406	-286.90615
100.17800	-5.16797	-287.11811
100.27800	-5.17250	-287.34645
100.37800	-5.17719	-287.60478
100.47800	-5.18234	-287.88945
100.57800	-5.18891	-288.24130
100.67800	-5.19469	-288.64530
100.77800	-5.19828	-288.83198
100.87800	-5.20281	-289.06250
100.97800	-5.20797	-289.35587
101.07800	-5.21500	-289.72530
101.17800	-5.22016	-290.09455
101.27800	-5.22406	-290.28144
101.37800	-5.22859	-290.51307
101.47800	-5.23328	-290.77277
101.57800	-5.23859	-291.06733
101.67800	-5.24438	-291.38935
101.77800	-5.25109	-291.81716
101.87800	-5.25484	-292.01096
101.97800	-5.25906	-292.22235
102.07800	-5.26406	-292.47531
102.17800	-5.27094	-292.83223
102.27800	-5.27734	-293.28460
102.37800	-5.28094	-293.46445
102.47800	-5.28500	-293.65852
102.57800	-5.29016	-293.91396
102.67800	-5.29562	-294.22095
102.77800	-5.30188	-294.55960
102.87800	-5.30813	-294.96646
102.97800	-5.31172	-295.14658
103.07800	-5.31609	-295.36796
103.17800	-5.32141	-295.63841
103.27800	-5.32828	-295.98629
103.37800	-5.33391	-296.36732
103.47800	-5.33797	-296.57847
103.57800	-5.34219	-296.79433
103.67800	-5.34719	-297.06153
103.77800	-5.35266	-297.35765
103.87800	-5.36016	-297.73539
103.97800	-5.36516	-298.12875
104.07800	-5.36859	-298.25768
104.17800	-5.37328	-298.50885
104.27800	-5.37875	-298.79904
104.37800	-5.38594	-299.18244
104.47800	-5.39141	-299.58445
104.57800	-5.39500	-299.77161
104.67800	-5.39953	-300.00573
104.77800	-5.40438	-300.28090
104.87800	-5.40953	-300.57797
104.97800	-5.41609	-300.91551
105.07800	-5.42156	-301.31942
105.17800	-5.42531	-301.48706
105.27801	-5.42953	-301.70354
105.37801	-5.43438	-301.95948
105.47801	-5.44078	-302.29416
105.57801	-5.44766	-302.75455
105.67801	-5.45156	-302.97464
105.77801	-5.45609	-303.21348
105.87801	-5.46125	-303.49630
105.97801	-5.46688	-303.81858
106.07801	-5.47359	-304.17389
106.17801	-5.47828	-304.51506
106.27801	-5.48172	-304.67746
106.37801	-5.48641	-304.92246
106.47801	-5.49125	-305.19193
106.57801	-5.49687	-305.50152
106.67801	-5.50328	-305.87563
106.77801	-5.50766	-306.13711
106.87801	-5.51188	-306.35718
106.97801	-5.51656	-306.59387
107.07801	-5.52203	-306.89514
107.17801	-5.52969	-307.28573
107.27801	-5.53578	-307.74811
107.37801	-5.53906	-307.88881
107.47801	-5.54359	-308.11578
107.57801	-5.54844	-308.36758
107.67801	-5.55422	-308.67499
107.77801	-5.56078	-309.08602
107.87801	-5.56453	-309.28016
107.97801	-5.56891	-309.49774
108.07801	-5.57375	-309.74489
108.17801	-5.57875	-310.00996
108.27801	-5.58484	-310.32738
108.37801	-5.59203	-310.77942
108.47801	-5.59531	-310.93487
108.57801	-5.59953	-311.13169
108.67801	-5.60453	-311.38033
108.77801	-5.61125	-311.72740
108.87801	-5.61797	-312.15519
108.97801	-5.62172	-312.34720
109.07801	-5.62594	-312.54619
109.17801	-5.63078	-312.80264
109.27801	-5.63609	-313.07429
109.37801	-5.64313	-313.42438
109.47801	-5.64906	-313.85764
109.57801	-5.65234	-313.99211
109.67801	-5.65672	-314.20496
109.77801	-5.66172	-314.45593
109.87801	-5.66859	-314.78176
109.97801	-5.67484	-315.22140
110.07801	-5.67844	-315.40048
110.17801	-5.68250	-315.58752
110.27801	-5.68703	-315.82296
110.37801	-5.69234	-316.08814
110.47801	-5.69844	-316.40330
110.57801	-5.70547	-316.84884
110.67801	-5.70891	-317.02134
110.77801	-5.71344	-317.24495
110.87801	-5.71859	-317.51189
110.97801	-5.72422	-317.78070
111.07801	-5.73031	-318.15052
111.17801	-5.73422	-318.34000
111.27801	-5.73828	-318.53500
111.37801	-5.74297	-318.76123
111.47801	-5.74844	-319.02283
111.57801	-5.75453	-319.34047
111.67801	-5.76219	-319.80568
111.77801	-5.76563	-319.95535
111.87801	-5.77016	-320.15747
111.97801	-5.77594	-320.44232
112.07801	-5.78547	-320.91022
112.17801	-5.79031	-321.34080
112.27801	-5.79250	-321.39328
112.37801	-5.79703	-321.59585
112.47801	-5.80219	-321.87432
112.57801	-5.80719	-322.14275
112.67801	-5.81281	-322.43177
112.77801	-5.81922	-322.83768
112.87801	-5.82266	-323.01593
112.97801	-5.82703	-323.21489
113.07801	-5.83203	-323.47870
113.17801	-5.83875	-323.82780
113.27801	-5.84438	-324.20799
113.37801	-5.84813	-324.38603
113.47801	-5.85219	-324.57474
113.57801	-5.85719	-324.82538
113.67801	-5.86234	-325.09595
113.77801	-5.86828	-325.41692
113.87801	-5.87656	-325.90693
113.97801	-5.88016	-326.13310
114.07801	-5.88422	-326.31049
114.17801	-5.88906	-326.56011
114.27801	-5.89516	-326.86430
114.37801	-5.90141	-327.26359
114.47801	-5.90531	-327.47534
114.57801	-5.90937	-327.66855
114.67801	-5.91406	-327.90795
114.77801	-5.91953	-328.18836
114.87801	-5.92578	-328.53013
114.97801	-5.93281	-328.97073
115.07801	-5.93625	-329.13086
115.17801	-5.94062	-329.34424
115.27801	-5.94563	-329.60507
115.37801	-5.95234	-329.93990
115.47801	-5.95844	-330.35654
115.57801	-5.96219	-330.54307
115.67801	-5.96625	-330.72352
115.77801	-5.97063	-330.95026
115.87801	-5.97609	-331.21985
115.97801	-5.98250	-331.55558
116.07801	-5.98906	-331.98625
116.17801	-5.99250	-332.14033
116.27801	-5.99687	-332.35204
116.37801	-6.00172	-332.59708
116.47801	-6.00734	-332.87492
116.57801	-6.01500	-333.32816
116.67801	-6.01906	-333.56127
116.77801	-6.02359	-333.76747
116.87801	-6.02844	-334.03105
116.97801	-6.03375	-334.29965
117.07801	-6.04047	-334.63353
117.17801	-6.04656	-335.07299
117.27801	-6.04969	-335.19536
117.37801	-6.05375	-335.37787
117.47801	-6.05875	-335.63530
117.57801	-6.06531	-335.97365
117.67801	-6.07219	-336.42951
117.77801	-6.07578	-336.62033
117.87801	-6.07984	-336.79685
117.97801	-6.08469	-337.05103
118.07801	-6.09000	-337.33082
118.17801	-6.09594	-337.63123
118.27801	-6.10250	-338.05233
118.37801	-6.10594	-338.21177
118.47801	-6.11031	-338.40623
118.57801	-6.11563	-338.68757
118.67801	-6.12188	-339.02863
118.77801	-6.12984	-339.50216
118.87801	-6.13313	-339.70809
118.97801	-6.13688	-339.86256
119.07801	-6.14125	-340.06625
119.17801	-6.14625	-340.32339
119.27801	-6.15203	-340.63089
119.37801	-6.15969	-341.08222
119.47801	-6.16328	-341.30028
119.57801	-6.16766	-341.48222
119.67801	-6.17250	-341.74314
119.77801	-6.17844	-342.04745
119.87801	-6.18578	-342.50006
119.97801	-6.18953	-342.71103
120.07801	-6.19375	-342.88996
120.17801	-6.19844	-343.13402
120.27801	-6.20406	-343.43818
120.37801	-6.21047	-343.76672
120.47801	-6.21719	-344.23545
120.57801	-6.22016	-344.35177
120.67801	-6.22453	-344.55991
120.77801	-6.22953	-344.83811
120.87801	-6.23609	-345.17479
120.97801	-6.24250	-345.59864
121.07801	-6.24609	-345.79027
121.17801	-6.25031	-345.98738
121.27801	-6.25531	-346.24365
121.37801	-6.26047	-346.54188
121.47801	-6.26656	-346.84169
121.57801	-6.27328	-347.28777
121.67801	-6.27672	-347.45070
121.77801	-6.28094	-347.65720
121.87801	-6.28625	-347.94009
121.97801	-6.29312	-348.29548
122.07801	-6.29922	-348.73408
122.17801	-6.30281	-348.91039
122.27801	-6.30688	-349.11296
122.37801	-6.31156	-349.35212
122.47801	-6.31672	-349.61545
122.57801	-6.32250	-349.93058
122.67801	-6.32922	-350.36841
122.77801	-6.33281	-350.55384
122.87801	-6.33734	-350.76866
122.97801	-6.34234	-351.03646
123.07801	-6.34813	-351.34438
123.17801	-6.35547	-351.79535
123.27801	-6.35953	-352.01305
123.37801	-6.36375	-352.20829
123.47801	-6.36828	-352.44513
123.57801	-6.37359	-352.72470
123.67801	-6.37969	-353.05789
123.77801	-6.38609	-353.44779
123.87801	-6.38969	-353.63728
123.97801	-6.39406	-353.83901
124.07801	-6.39922	-354.10371
124.17801	-6.40531	-354.42084
124.27801	-6.41234	-354.85420
124.37801	-6.41625	-355.05342
124.47801	-6.42031	-355.24979
124.57801	-6.42469	-355.44574
124.67801	-6.42969	-355.71048
124.77801	-6.43578	-356.02248
124.87801	-6.44375	-356.47091
124.97801	-6.44734	-356.71815
125.07801	-6.45141	-356.88481
125.17801	-6.45609	-357.13685
125.27801	-6.46172	-357.41150
125.37801	-6.46844	-357.81324
125.47801	-6.47250	-358.00838
125.57801	-6.47656	-358.20979
125.67801	-6.48109	-358.41760
125.77801	-6.48609	-358.67485
125.87801	-6.49203	-358.98712
125.97801	-6.50000	-359.39434
126.07801	-6.50406	-359.68712
126.17801	-6.50781	-359.83205
126.27801	-6.51266	-360.06305
126.37801	-6.51844	-360.34858
126.47801	-6.52609	-360.81645
126.57801	-6.52953	-360.98865
126.67801	-6.53359	-361.16260
126.77801	-6.53828	-361.39449
126.87801	-6.54359	-361.65723
126.97801	-6.54953	-361.96885
127.07801	-6.55672	-362.37732
127.17801	-6.56016	-362.56838
127.27801	-6.56406	-362.72740
127.37801	-6.56875	-362.94332
127.47801	-6.57406	-363.20546
127.57801	-6.58172	-363.59942
127.67801	-6.58609	-363.82705
127.77801	-6.59000	-364.00509
127.87801	-6.59469	-364.20703
127.97801	-6.60000	-364.47260
128.07801	-6.60594	-364.76773
128.17801	-6.61422	-365.25714
128.27801	-6.61750	-365.41656
128.37801	-6.62172	-365.59984
128.47801	-6.62734	-365.86586
128.57801	-6.63422	-366.19264
128.67801	-6.64141	-366.69064
128.77801	-6.64406	-366.79906
128.87801	-6.64813	-366.94831
128.97801	-6.65266	-367.16458
129.07801	-6.65766	-367.43924
129.17801	-6.66328	-367.72782
129.27801	-6.67062	-368.17795
129.37801	-6.67375	-368.33096
129.47801	-6.67781	-368.50899
129.57801	-6.68250	-368.74798
129.67801	-6.68812	-369.02487
129.77801	-6.69578	-369.44866
129.87801	-6.69984	-369.68315
129.97801	-6.70406	-369.87397
130.07801	-6.70922	-370.11844
130.17801	-6.71484	-370.42907
130.27801	-6.72078	-370.72918
130.37801	-6.72781	-371.19147
130.47801	-6.73062	-371.30868
130.57801	-6.73484	-371.47886
130.67801	-6.73969	-371.72607
130.77801	-6.74563	-372.03091
130.87801	-6.75391	-372.48787
130.97801	-6.75734	-372.73201
131.07801	-6.76094	-372.87387
131.17801	-6.76547	-373.08973
131.27801	-6.77063	-373.35703
131.37801	-6.77672	-373.66968
131.47801	-6.78438	-374.12205
131.57801	-6.78781	-374.32435
131.67801	-6.79188	-374.48806
131.77801	-6.79688	-374.73899
131.87801	-6.80250	-375.02995
131.97801	-6.80969	-375.45976
132.07801	-6.81375	-375.68986
132.17801	-6.81766	-375.86010
132.27801	-6.82234	-376.08442
132.37801	-6.82750	-376.34903
132.47801	-6.83312	-376.65537
132.57801	-6.84141	-377.11579
132.67801	-6.84453	-377.31394
132.77801	-6.84844	-377.47207
132.87801	-6.85344	-377.71076
132.97801	-6.85938	-378.01236
133.07801	-6.86672	-378.46428
133.17801	-6.87063	-378.68759
133.27801	-6.87453	-378.85204
133.37801	-6.87922	-379.08247
133.47801	-6.88453	-379.36613
133.57801	-6.89016	-379.65694
133.67801	-6.89781	-380.12072
133.77801	-6.90109	-380.27725
133.87801	-6.90500	-380.47597
133.97801	-6.90969	-380.71314
134.07801	-6.91563	-380.99879
134.17801	-6.92344	-381.47748
134.27801	-6.92703	-381.67065
134.37801	-6.93094	-381.84345
134.47801	-6.93562	-382.06905
134.57801	-6.94078	-382.33271
134.67801	-6.94641	-382.62144
134.77801	-6.95484	-383.11425
134.87801	-6.95828	-383.33669
134.97801	-6.96234	-383.49691
135.07801	-6.96703	-383.72797
135.17801	-6.97250	-384.00850
135.27801	-6.97969	-384.42793
135.37801	-6.98375	-384.65610
135.47801	-6.98766	-384.83524
135.57801	-6.99219	-385.04109
135.67801	-6.99750	-385.31703
135.77801	-7.00391	-385.65841
135.87801	-7.01141	-386.12011
135.97801	-7.01469	-386.29538
136.07801	-7.01891	-386.47768
136.17801	-7.02406	-386.75237
136.27801	-7.02984	-387.05543
136.37801	-7.03703	-387.50210
136.47801	-7.04094	-387.71158
136.57801	-7.04484	-387.89287
136.67801	-7.04938	-388.11743
136.77801	-7.05469	-388.38658
136.87801	-7.06125	-388.75011
136.97401	-7.06922	-389.25114
137.07401	-7.07203	-389.44897
137.17401	-7.07578	-389.59831
137.27401	-7.08047	-389.85243
137.37401	-7.08594	-390.12051
137.47401	-7.09250	-390.51938
137.57401	-7.09687	-390.77988
137.67401	-7.10094	-390.97187
137.77401	-7.10547	-391.19819
137.87401	-7.11047	-391.44671
137.97401	-7.11641	-391.76780
138.07401	-7.12391	-392.18152
138.17401	-7.12859	-392.51482
138.27401	-7.13234	-392.66846
138.37401	-7.13703	-392.92097
138.47401	-7.14250	-393.20713
138.57401	-7.14969	-393.62386
138.67401	-7.15406	-393.89870
138.77401	-7.15797	-394.08588
138.87401	-7.16234	-394.31229
138.97401	-7.16734	-394.56561
139.07401	-7.17313	-394.87058
139.17401	-7.18047	-395.29932
139.27401	-7.18438	-395.54700
139.37401	-7.18844	-395.73136
139.47401	-7.19328	-395.97636
139.57401	-7.19906	-396.27129
139.67401	-7.20625	-396.70661
139.77401	-7.21078	-396.96777
139.87401	-7.21500	-397.16327
139.97401	-7.21922	-397.36733
140.07401	-7.22406	-397.60369
140.17401	-7.22953	-397.88345
140.27401	-7.23625	-398.24921
140.37401	-7.24047	-398.49898
140.47401	-7.24484	-398.69821
140.57401	-7.25000	-398.94542
140.67401	-7.25562	-399.23367
140.77401	-7.26281	-399.62706
140.87401	-7.26734	-399.89036
140.97401	-7.27125	-400.06474
141.07401	-7.27578	-400.27031
141.17401	-7.28078	-400.51779
141.27401	-7.28641	-400.79731
141.37401	-7.29531	-401.26714
141.47401	-7.29875	-401.52228
141.57401	-7.30219	-401.63785
141.67401	-7.30703	-401.88056
141.77401	-7.31281	-402.17051
141.87401	-7.31984	-402.58342
141.97401	-7.32375	-402.78673
142.07401	-7.32781	-402.96495
142.17401	-7.33250	-403.18707
142.27401	-7.33781	-403.45123
142.37401	-7.34344	-403.74246
142.47401	-7.35187	-404.17528
142.57401	-7.35563	-404.45462
142.67401	-7.35938	-404.60798
142.77401	-7.36391	-404.82038
142.87401	-7.36953	-405.08950
142.97401	-7.37641	-405.46352
143.07401	-7.38125	-405.77167
143.17401	-7.38469	-405.91314
143.27401	-7.38891	-406.09956
143.37401	-7.39375	-406.33100
143.47401	-7.39922	-406.60670
143.57401	-7.40688	-406.98767
143.67401	-7.41187	-407.33194
143.77401	-7.41563	-407.46289
143.87401	-7.42031	-407.68287
143.97401	-7.42547	-407.92742
144.07401	-7.43312	-408.28338
144.17401	-7.43781	-408.62715
144.27401	-7.44141	-408.75301
144.37401	-7.44578	-408.94616
144.47401	-7.45078	-409.16935
144.57401	-7.45703	-409.47396
144.67001	-7.46672	-409.98027
144.77001	-7.46953	-410.22363
144.87001	-7.47266	-410.30821
144.97001	-7.47766	-410.52890
145.07001	-7.48422	-410.85696
145.16601	-7.49234	-411.36405
145.26601	-7.49500	-411.51634
145.36601	-7.49844	-411.62264
145.46601	-7.50281	-411.82974
145.56601	-7.50766	-412.07561
145.66601	-7.51297	-412.34782
145.76601	-7.52094	-412.75486
145.86601	-7.52516	-413.06180
145.96601	-7.52891	-413.19123
146.06601	-7.53344	-413.41054
146.16601	-7.53891	-413.67227
146.26601	-7.54703	-414.10905
146.36601	-7.55125	-414.38711
146.46601	-7.55500	-414.53311
146.56601	-7.55953	-414.74906
146.66601	-7.56453	-415.00586
146.76601	-7.56984	-415.27280
146.86601	-7.57719	-415.62656
146.96601	-7.58203	-415.95575
147.06601	-7.58594	-416.11323
147.16601	-7.59078	-416.33904
147.26601	-7.59625	-416.60586
147.36601	-7.60375	-417.01478
147.46601	-7.60781	-417.26708
147.56601	-7.61156	-417.41553
147.66601	-7.61578	-417.60835
147.76601	-7.62078	-417.84698
147.86601	-7.62656	-418.13704
147.96601	-7.63500	-418.57463
148.06601	-7.63891	-418.85945
148.16601	-7.64266	-418.98870
148.26601	-7.64734	-419.21285
148.36601	-7.65297	-419.49388
148.46601	-7.66109	-419.92718
148.56601	-7.66531	-420.22112
148.66601	-7.66875	-420.35097
148.76601	-7.67297	-420.52853
148.86601	-7.67766	-420.74189
148.96601	-7.68281	-420.98340
149.06601	-7.68937	-421.30265
149.16601	-7.69531	-421.68191
149.26601	-7.69906	-421.80413
149.36601	-7.70375	-421.99975
149.46601	-7.70938	-422.27006
149.56601	-7.71672	-422.64217
149.66601	-7.72125	-422.92255
149.76601	-7.72531	-423.06629
149.86601	-7.72969	-423.26066
149.96601	-7.73469	-423.47932
150.06601	-7.74016	-423.74805
150.16601	-7.74625	-424.04678
150.26601	-7.75219	-424.40838
150.36601	-7.75563	-424.52216
150.46601	-7.76000	-424.70193
150.56601	-7.76516	-424.94190
150.66601	-7.77250	-425.27500
150.76601	-7.77812	-425.64750
150.86601	-7.78187	-425.79663
150.96601	-7.78625	-425.97720
151.06601	-7.79125	-426.20057
151.16601	-7.79688	-426.47150
151.26601	-7.80391	-426.80889
151.36601	-7.80891	-427.15454
151.46601	-7.81250	-427.26776
151.56601	-7.81734	-427.46508
151.66601	-7.82281	-427.73139
151.76601	-7.83063	-428.11829
151.86601	-7.83531	-428.41983
151.96601	-7.83891	-428.54902
152.06601	-7.84313	-428.72152
152.16601	-7.84797	-428.94545
152.26601	-7.85359	-429.21305
152.36601	-7.86141	-429.59002
152.46601	-7.86594	-429.92210
152.56601	-7.86969	-430.03097
152.66601	-7.87438	-430.23682
152.76601	-7.87969	-430.49470
152.86601	-7.88750	-430.88272
152.96601	-7.89234	-431.21991
153.06601	-7.89609	-431.35351
153.16601	-7.90063	-431.55739
153.26601	-7.90562	-431.79399
153.36601	-7.91109	-432.07407
153.46601	-7.91844	-432.44269
153.56601	-7.92234	-432.72725
153.66601	-7.92594	-432.83927
153.76601	-7.93047	-433.04214
153.86601	-7.93594	-433.30222
153.96601	-7.94375	-433.69082
154.06601	-7.94875	-434.04707
154.16601	-7.95234	-434.17364
154.26601	-7.95656	-434.34799
154.36601	-7.96156	-434.58071
154.46601	-7.96750	-434.88270
154.56601	-7.97469	-435.26441
154.66601	-7.97938	-435.57560
154.76601	-7.98312	-435.70253
154.86601	-7.98781	-435.90698
154.96601	-7.99313	-436.17094
155.06601	-8.00000	-436.51545
155.16601	-8.00563	-436.86607
155.26601	-8.00938	-437.02197
155.36601	-8.01344	-437.17515
155.46601	-8.01797	-437.38893
155.56601	-8.02328	-437.62904
155.66601	-8.03016	-437.96167
155.76601	-8.03594	-438.36617
155.86601	-8.03953	-438.48100
155.96601	-8.04422	-438.68077
156.06601	-8.04984	-438.94240
156.16601	-8.05656	-439.27470
156.26601	-8.06188	-439.60628
156.36601	-8.06563	-439.74751
156.46601	-8.07000	-439.92770
156.56601	-8.07469	-440.13551
156.66601	-8.08000	-440.38525
156.76601	-8.08703	-440.69180
156.86601	-8.09297	-441.10113
156.96601	-8.09625	-441.18690
157.06601	-8.10047	-441.34536
157.16601	-8.10563	-441.56539
157.26601	-8.11297	-441.90276
157.36601	-8.11891	-442.29898
157.46601	-8.12281	-442.44042
157.56601	-8.12719	-442.62284
157.66601	-8.13219	-442.82517
157.76601	-8.13719	-443.05807
157.86601	-8.14375	-443.34945
157.96601	-8.14906	-443.68833
158.06601	-8.15281	-443.80260
158.16601	-8.15750	-443.99375
158.26601	-8.16313	-444.25589
158.36601	-8.17094	-444.62898
158.46601	-8.17563	-444.93556
158.56601	-8.17922	-445.03647
158.66601	-8.18344	-445.20065
158.76601	-8.18828	-445.41854
158.86601	-8.19391	-445.68017
158.96601	-8.20188	-446.06051
159.06601	-8.20703	-446.43974
159.16601	-8.21031	-446.52027
159.26601	-8.21500	-446.70162
159.36601	-8.22016	-446.93816
159.46601	-8.22672	-447.23794
159.56601	-8.23188	-447.54833
159.66601	-8.23562	-447.69377
159.76601	-8.23984	-447.85523
159.86601	-8.24469	-448.05896
159.96601	-8.25016	-448.32385
160.06601	-8.25781	-448.64765
160.16601	-8.26344	-449.04375
160.26601	-8.26656	-449.11844
160.36601	-8.27063	-449.26116
160.46601	-8.27547	-449.46003
160.56601	-8.28219	-449.74115
160.66601	-8.28891	-450.16751
160.76601	-8.29297	-450.31884
160.86601	-8.29750	-450.49191
160.96601	-8.30297	-450.72085
161.06601	-8.30875	-451.01446
161.16601	-8.31578	-451.34023
161.26601	-8.32062	-451.67881
161.36601	-8.32359	-451.72918
161.46601	-8.32812	-451.90567
161.56601	-8.33359	-452.15470
161.66601	-8.34125	-452.50908
161.76601	-8.34625	-452.85279
161.86601	-8.34953	-452.94026
161.96601	-8.35375	-453.09806
162.06601	-8.35875	-453.31934
162.16601	-8.36422	-453.59689
162.26601	-8.37016	-453.88278
162.36601	-8.37687	-454.28741
162.46601	-8.38047	-454.40555
162.56601	-8.38500	-454.57357
162.66601	-8.39047	-454.82415
162.76601	-8.39750	-455.14798
162.86601	-8.40281	-455.48543
162.96601	-8.40625	-455.59824
163.06601	-8.41047	-455.76069
163.16601	-8.41516	-455.95399
163.26601	-8.42047	-456.20084
163.36601	-8.42766	-456.51439
163.46601	-8.43375	-456.91839
163.56601	-8.43703	-457.00741
163.66601	-8.44156	-457.17251
163.76601	-8.44672	-457.40801
163.86601	-8.45422	-457.75458
163.96601	-8.45922	-458.08753
164.06601	-8.46297	-458.20421
164.16601	-8.46734	-458.36005
164.26601	-8.47219	-458.55826
164.36601	-8.47703	-458.77463
164.46601	-8.48391	-459.06281
164.56601	-8.49000	-459.45835
164.66601	-8.49359	-459.56546
164.76601	-8.49844	-459.75310
164.86601	-8.50422	-460.01571
164.96601	-8.51234	-460.40693
165.06601	-8.51625	-460.66216
165.16601	-8.51953	-460.72143
165.26601	-8.52391	-460.89837
165.36601	-8.52875	-461.10293
165.46601	-8.53453	-461.36844
165.56601	-8.54250	-461.75128
165.66601	-8.54734	-462.07425
165.76601	-8.55047	-462.13183
165.86601	-8.55484	-462.29029
165.96601	-8.55984	-462.48996
166.06601	-8.56719	-462.82732
166.16601	-8.57328	-463.25046
166.26601	-8.57672	-463.35107
166.36601	-8.58078	-463.48086
166.46601	-8.58547	-463.66921
166.56601	-8.59094	-463.90519
166.66601	-8.59875	-464.24609
166.76601	-8.60438	-464.62655
166.86601	-8.60766	-464.70049
166.96601	-8.61203	-464.86586
167.06601	-8.61687	-465.06545
167.16601	-8.62297	-465.33015
167.26601	-8.62984	-465.71586
167.36601	-8.63344	-465.85450
167.46601	-8.63719	-465.96807
167.56601	-8.64188	-466.15404
167.66601	-8.64734	-466.39106
167.76601	-8.65453	-466.71784
167.86601	-8.66063	-467.12825
167.96601	-8.66406	-467.20257
168.06601	-8.66875	-467.36735
168.16601	-8.67406	-467.60124
168.26601	-8.68062	-467.88168
168.36601	-8.68656	-468.26625
168.46601	-8.69000	-468.36859
168.56601	-8.69437	-468.49701
168.66601	-8.69906	-468.70703
168.76601	-8.70438	-468.93099
168.86601	-8.71203	-469.26951
168.96601	-8.71875	-469.74659
169.06601	-8.72125	-469.75034
169.16601	-8.72547	-469.89381
169.26601	-8.73094	-470.12424
169.36601	-8.73922	-470.54434
169.46601	-8.74375	-470.85723
169.56601	-8.74719	-470.94220
169.66601	-8.75156	-471.09911
169.76601	-8.75672	-471.32349
169.86601	-8.76219	-471.59669
169.96601	-8.76922	-471.93608
170.06601	-8.77422	-472.26453
170.16601	-8.77750	-472.33400
170.26601	-8.78188	-472.49782
170.36601	-8.78687	-472.72387
170.46601	-8.79344	-473.02058
170.56601	-8.79938	-473.36492
170.66601	-8.80359	-473.54320
170.76601	-8.80781	-473.69826
170.86601	-8.81281	-473.91492
170.96601	-8.81844	-474.17495
171.06601	-8.82563	-474.51007
171.16601	-8.83094	-474.89449
171.26601	-8.83422	-474.94918
171.36601	-8.83891	-475.12400
171.46601	-8.84422	-475.36558
171.56601	-8.85031	-475.64307
171.66601	-8.85578	-475.95376
171.76601	-8.86000	-476.11293
171.86601	-8.86437	-476.27780
171.96601	-8.86922	-476.48185
172.06601	-8.87469	-476.72537
172.16601	-8.88141	-477.03713
172.26601	-8.88750	-477.42566
172.36601	-8.89078	-477.49722
172.46601	-8.89531	-477.66632
172.56601	-8.90047	-477.88787
172.66601	-8.90781	-478.23399
172.76601	-8.91312	-478.57758
172.86601	-8.91688	-478.66729
172.96601	-8.92094	-478.81201
173.06601	-8.92563	-478.99371
173.16601	-8.93078	-479.20498
173.26601	-8.93672	-479.47949
173.36601	-8.94453	-479.92069
173.46601	-8.94812	-480.07452
173.56601	-8.95219	-480.19245
173.66601	-8.95719	-480.39949
173.76601	-8.96406	-480.68658
173.86601	-8.97016	-481.07696
173.96601	-8.97359	-481.16118
174.06601	-8.97766	-481.28581
174.16601	-8.98234	-481.47205
174.26601	-8.98766	-481.68409
174.36601	-8.99344	-481.94966
174.46601	-9.00125	-482.37059
174.56601	-9.00484	-482.51936
174.66601	-9.00906	-482.63416
174.76601	-9.01359	-482.80153
174.86601	-9.01891	-483.01011
174.96601	-9.02641	-483.42386
175.06601	-9.03047	-483.57442
175.16601	-9.03469	-483.70990
175.26601	-9.03984	-483.91187
175.36601	-9.04531	-484.15914
175.46601	-9.05188	-484.41586
175.56601	-9.05797	-484.80770
175.66601	-9.06094	-484.83160
175.76601	-9.06531	-484.96866
175.86601	-9.07063	-485.18151
175.96601	-9.07750	-485.47903
176.06601	-9.08344	-485.84378
176.16601	-9.08688	-485.90991
176.26601	-9.09109	-486.03612
176.36601	-9.09547	-486.19014
176.46601	-9.10047	-486.38922
176.56601	-9.10594	-486.61670
176.66601	-9.11391	-487.03387
176.76601	-9.11750	-487.14724
176.86601	-9.12188	-487.27578
176.96601	-9.12734	-487.50103
177.06601	-9.13500	-487.80608
177.15801	-9.14219	-488.30846
177.25801	-9.14484	-488.33141
177.35801	-9.14875	-488.41989
177.45801	-9.15359	-488.60881
177.55801	-9.15859	-488.81409
177.65801	-9.16500	-489.06884
177.75801	-9.17172	-489.50121
177.85801	-9.17469	-489.53703
177.95801	-9.17875	-489.63746
178.05801	-9.18359	-489.82891
178.15801	-9.19047	-490.12232
178.25801	-9.19797	-490.62365
178.35801	-9.20078	-490.66293
178.45801	-9.20469	-490.75717
178.55801	-9.20953	-490.92704
178.65801	-9.21516	-491.17312
178.75801	-9.22078	-491.41115
178.85801	-9.22828	-491.85383
178.95801	-9.23156	-491.94157
179.05801	-9.23578	-492.07205
179.15801	-9.24078	-492.26943
179.25801	-9.24672	-492.53646
179.35801	-9.25422	-492.93688
179.45801	-9.25766	-493.06399
179.55801	-9.26125	-493.14037
179.65801	-9.26562	-493.29135
179.75801	-9.27078	-493.50697
179.85801	-9.27750	-493.79843
179.94601	-9.28547	-494.29923
180.04601	-9.28844	-494.37949
180.14601	-9.29219	-494.45027
180.24601	-9.29719	-494.63844
180.34601	-9.30250	-494.85964
180.44601	-9.30984	-495.24048
180.54601	-9.31391	-495.43417
180.64601	-9.31781	-495.53487
180.74601	-9.32281	-495.71720
180.84601	-9.32781	-495.92990
180.94601	-9.33375	-496.18587
181.04601	-9.34141	-496.61636
181.14601	-9.34438	-496.67802
181.24601	-9.34813	-496.76400
181.34601	-9.35297	-496.94720
181.44601	-9.35906	-497.20749
181.54601	-9.36703	-497.65816
181.64601	-9.37063	-497.79353
181.74601	-9.37453	-497.88353
181.84601	-9.37937	-498.06541
181.94601	-9.38453	-498.27921
182.04601	-9.39000	-498.50160
182.14601	-9.39766	-498.93206
182.24601	-9.40109	-499.04475
182.34601	-9.40531	-499.15442
182.44601	-9.41031	-499.34834
182.54601	-9.41625	-499.59335
182.64601	-9.42391	-500.04017
182.74601	-9.42734	-500.12618
182.84601	-9.43094	-500.20862
182.94601	-9.43547	-500.36007
183.04601	-9.44078	-500.58317
183.14601	-9.44734	-500.88012
183.24601	-9.45516	-501.36185
183.34601	-9.45813	-501.39576
183.44601	-9.46219	-501.48678
183.54601	-9.46688	-501.65820
183.64601	-9.47219	-501.88774
183.74601	-9.47938	-502.24507
183.84601	-9.48375	-502.43610
183.94601	-9.48797	-502.56377
184.04601	-9.49266	-502.72566
184.14601	-9.49797	-502.94864
184.24601	-9.50375	-503.20160
184.34601	-9.51203	-503.66902
184.44601	-9.51516	-503.74961
184.54601	-9.51906	-503.81804
184.64601	-9.52391	-504.01312
184.74601	-9.53000	-504.27312
184.84601	-9.53766	-504.74417
184.94601	-9.54109	-504.85146
185.04601	-9.54516	-504.94921
185.14601	-9.54953	-505.10812
185.24601	-9.55469	-505.32442
185.34601	-9.55969	-505.51480
185.44601	-9.56594	-505.79351
185.54601	-9.57109	-506.07139
185.64601	-9.57531	-506.18905
185.74601	-9.58063	-506.40333
185.84601	-9.58703	-506.69134
185.94601	-9.59484	-507.15691
186.04601	-9.59812	-507.23213
186.14601	-9.60188	-507.29424
186.24601	-9.60625	-507.44212
186.34601	-9.61125	-507.65395
186.44601	-9.61688	-507.90310
186.54601	-9.62422	-508.25983
186.64601	-9.62875	-508.51113
186.74601	-9.63250	-508.59267
186.84601	-9.63781	-508.77941
186.94601	-9.64391	-509.05663
187.04601	-9.65047	-509.42045
187.14601	-9.65422	-509.53174
187.24601	-9.65797	-509.63378
187.34601	-9.66266	-509.79161
187.44601	-9.66766	-510.00077
187.54601	-9.67344	-510.25510
187.64601	-9.68172	-510.69570
187.74601	-9.68500	-510.83028
187.84601	-9.68875	-510.87725
187.94601	-9.69313	-511.03401
188.04601	-9.69844	-511.25038
188.14601	-9.70625	-511.64192
188.24601	-9.71078	-511.86270
188.34601	-9.71484	-511.94817
188.44601	-9.71938	-512.09420
188.54601	-9.72437	-512.26223
188.64601	-9.72953	-512.46309
188.74601	-9.73750	-512.84826
188.84601	-9.74156	-513.03703
188.94601	-9.74562	-513.12864
189.04601	-9.75063	-513.29732
189.14601	-9.75625	-513.52596
189.24601	-9.76359	-513.89593
189.34601	-9.76734	-513.99851
189.44601	-9.77141	-514.08839
189.54601	-9.77609	-514.25344
189.64601	-9.78109	-514.44161
189.74601	-9.78687	-514.67752
189.84601	-9.79578	-515.16581
189.94601	-9.79906	-515.27089
190.04601	-9.80297	-515.32072
190.14601	-9.80766	-515.46800
190.24601	-9.81313	-515.67882
190.34601	-9.82016	-516.03675
190.44601	-9.82406	-516.15578
190.54601	-9.82813	-516.23738
190.64601	-9.83297	-516.41792
190.74601	-9.83828	-516.63208
190.84601	-9.84406	-516.85858
190.94601	-9.85156	-517.22854
191.04601	-9.85484	-517.32802
191.14601	-9.85859	-517.37958
191.24601	-9.86344	-517.55589
191.34601	-9.86953	-517.80415
191.44601	-9.87828	-518.24075
191.54601	-9.88234	-518.45509
191.64601	-9.88562	-518.45485
191.74601	-9.89000	-518.56202
191.84601	-9.89453	-518.70877
191.94601	-9.89984	-518.91071
192.04601	-9.90719	-519.23531
192.14601	-9.91172	-519.47838
192.24601	-9.91547	-519.53191
192.34601	-9.92000	-519.66077
192.44601	-9.92531	-519.84620
192.54601	-9.93359	-520.18577
192.64601	-9.93781	-520.42174
192.74601	-9.94125	-520.44815
192.84601	-9.94547	-520.55675
192.94601	-9.95047	-520.72030
193.04601	-9.95641	-520.95217
193.14401	-9.96656	-521.37375
193.24401	-9.97078	-521.69442
193.34401	-9.97375	-521.64948
193.44401	-9.97875	-521.80427
193.54401	-9.98516	-522.06135
193.64401	-9.99266	-522.51261
193.74401	-9.99531	-522.48836
193.84401	-9.99891	-522.52430
193.94401	-10.00359	-522.68165
194.04401	-10.00875	-522.86655
194.14401	-10.01438	-523.07326
194.24401	-10.02219	-523.48191
194.34401	-10.02531	-523.56428
194.44401	-10.02922	-523.63092
194.54401	-10.03406	-523.79835
194.64401	-10.03984	-524.00798
194.74401	-10.04766	-524.41698
194.84401	-10.05141	-524.51921
194.94401	-10.05547	-524.58167
195.04401	-10.06016	-524.70368
195.14401	-10.06516	-524.86277
195.24401	-10.07062	-525.06012
195.34401	-10.07938	-525.49517
195.44401	-10.08266	-525.61766
195.54401	-10.08641	-525.61897
195.64401	-10.09125	-525.73764
195.74401	-10.09656	-525.90150
195.84401	-10.10422	-526.24208
195.94401	-10.10828	-526.36194
196.04401	-10.11234	-526.41851
196.14401	-10.11672	-526.50493
196.24401	-10.12219	-526.69698
196.34401	-10.12797	-526.91156
196.44401	-10.13609	-527.30232
196.54401	-10.13953	-527.39573
196.64401	-10.14328	-527.39507
196.74401	-10.14797	-527.53478
196.84401	-10.15328	-527.71777
196.94401	-10.16094	-528.10407
197.04401	-10.16516	-528.28234
197.14401	-10.16891	-528.31841
197.24401	-10.17344	-528.44340
197.34401	-10.17844	-528.60302
197.44401	-10.18422	-528.84597
197.54401	-10.19094	-529.11532
197.64401	-10.19563	-529.37490
197.74401	-10.19922	-529.38396
197.84401	-10.20406	-529.52117
197.94401	-10.21000	-529.75535
198.04401	-10.21828	-530.20763
198.14401	-10.22203	-530.31659
198.24401	-10.22531	-530.30932
198.34401	-10.22953	-530.41178
198.44401	-10.23453	-530.56538
198.54401	-10.24016	-530.79891
198.64401	-10.24797	-531.12829
198.74401	-10.25375	-531.50094
198.84401	-10.25672	-531.46958
198.94401	-10.26156	-531.57830
199.04401	-10.26656	-531.74734
199.14401	-10.27328	-532.02182
199.24401	-10.27797	-532.22132
199.34401	-10.28219	-532.32521
199.44401	-10.28688	-532.46778
199.54401	-10.29219	-532.64552
[truncated: 304 more rows]
