# Supplementary material for: Strengthening of 3D Printed Fused Deposition Manufactured Parts Using the Fill Compositing Technique
Source: PLoS One. 2015 Apr 16;10(4):e0122915. doi: 10.1371/journal.pone.0122915 (PMC4400136; doi:10.1371/journal.pone.0122915)
Supplement: S1 File — This is the raw data and information on all the samples presented in this manuscript. (ZIP) [file pone.0122915.s001.zip › Specimen_RawData_143.csv]

Time	Extension	Load
(sec)	(mm)	(N)
0.00000	-0.00016	-0.42078
0.10000	-0.00047	-0.41953
0.20000	-0.00266	-0.42120
0.30000	-0.01156	-0.41615
0.40000	-0.01984	-0.41693
0.50000	-0.02531	-0.41778
0.60000	-0.03000	-0.41754
0.70000	-0.03547	-0.41869
0.80000	-0.04188	-0.42284
0.90000	-0.04844	-0.41663
1.00000	-0.05234	-0.42150
1.10000	-0.05625	-0.42104
1.20000	-0.06078	-0.42189
1.30000	-0.06578	-0.41968
1.40000	-0.07172	-0.42522
1.50000	-0.07875	-0.41765
1.60000	-0.08250	-0.41385
1.70000	-0.08687	-0.42010
1.80000	-0.09188	-0.42112
1.90000	-0.09781	-0.41927
2.00000	-0.10453	-0.41658
2.10000	-0.10875	-0.41749
2.20000	-0.11313	-0.42268
2.30000	-0.11781	-0.41486
2.40000	-0.12313	-0.41366
2.50000	-0.12906	-0.41823
2.60000	-0.13609	-0.41151
2.70000	-0.13953	-0.42162
2.80000	-0.14375	-0.41127
2.90000	-0.14875	-0.41629
3.00000	-0.15469	-0.41487
3.10000	-0.16156	-0.41904
3.20000	-0.16594	-0.41469
3.30000	-0.17000	-0.41592
3.40000	-0.17469	-0.41839
3.50000	-0.17984	-0.41095
3.60000	-0.18578	-0.41936
3.70000	-0.19203	-0.41283
3.80000	-0.19609	-0.41626
3.90000	-0.20031	-0.41753
4.00000	-0.20547	-0.51649
4.10000	-0.21172	-0.76365
4.20000	-0.21875	-1.09526
4.30000	-0.22281	-1.32009
4.40000	-0.22687	-1.50723
4.50000	-0.23141	-1.73039
4.60000	-0.23641	-1.97734
4.70000	-0.24219	-2.27288
4.80000	-0.24922	-2.63421
4.90000	-0.25313	-2.87284
5.00000	-0.25719	-3.07224
5.10000	-0.26203	-3.32943
5.20000	-0.26766	-3.62044
5.30000	-0.27422	-3.96618
5.40000	-0.27922	-4.26395
5.50000	-0.28359	-4.49557
5.60000	-0.28828	-4.74669
5.70000	-0.29344	-5.00937
5.80000	-0.29906	-5.31745
5.90000	-0.30578	-5.69349
6.00000	-0.30953	-5.91963
6.10000	-0.31391	-6.15104
6.20000	-0.31891	-6.42414
6.30000	-0.32500	-6.73941
6.40000	-0.33219	-7.14233
6.50000	-0.33641	-7.41119
6.60000	-0.34047	-7.62597
6.70000	-0.34516	-7.88096
6.80000	-0.35047	-8.16389
6.90000	-0.35625	-8.49407
7.00000	-0.36250	-8.87684
7.10000	-0.36641	-9.09978
7.20000	-0.37094	-9.34521
7.30000	-0.37594	-9.62724
7.40000	-0.38156	-9.94093
7.50000	-0.38781	-10.31523
7.60000	-0.39234	-10.59956
7.70000	-0.39641	-10.82991
7.80000	-0.40109	-11.08402
7.90000	-0.40656	-11.40039
8.00000	-0.41281	-11.76097
8.10000	-0.42000	-12.24986
8.20000	-0.42344	-12.44673
8.30000	-0.42781	-12.70003
8.40000	-0.43250	-12.97246
8.50000	-0.43812	-13.30371
8.60000	-0.44469	-13.70504
8.70000	-0.44938	-14.00988
8.80000	-0.45328	-14.26249
8.90000	-0.45766	-14.51440
9.00000	-0.46266	-14.80859
9.10000	-0.46813	-15.13397
9.20000	-0.47531	-15.55332
9.30000	-0.47969	-15.85503
9.40000	-0.48406	-16.10660
9.50000	-0.48906	-16.40666
9.60000	-0.49500	-16.74779
9.70000	-0.50141	-17.16095
9.80000	-0.50609	-17.44639
9.90000	-0.51031	-17.70257
10.00000	-0.51469	-17.95725
10.10000	-0.51953	-18.26489
10.20000	-0.52500	-18.59430
10.30000	-0.53250	-19.03131
10.40000	-0.53656	-19.31789
10.50000	-0.54063	-19.54553
10.60000	-0.54562	-19.83546
10.70000	-0.55141	-20.17116
10.80000	-0.55828	-20.58741
10.90000	-0.56297	-20.91200
11.00000	-0.56703	-21.15265
11.10000	-0.57172	-21.42629
11.20000	-0.57703	-21.74282
11.30000	-0.58281	-22.09349
11.40000	-0.59031	-22.56831
11.50000	-0.59391	-22.81106
11.60000	-0.59781	-23.03782
11.70000	-0.60234	-23.30529
11.80000	-0.60797	-23.63585
11.90000	-0.61500	-24.07923
12.00000	-0.61969	-24.39481
12.10000	-0.62359	-24.62533
12.20000	-0.62813	-24.89319
12.30000	-0.63344	-25.21032
12.40000	-0.63969	-25.58085
12.50000	-0.64703	-26.07354
12.60000	-0.65047	-26.28483
12.70000	-0.65453	-26.51724
12.80000	-0.65906	-26.80883
12.90000	-0.66469	-27.12707
13.00000	-0.67172	-27.57051
13.10000	-0.67641	-27.87610
13.20000	-0.68031	-28.10712
13.30000	-0.68453	-28.36896
13.40000	-0.68938	-28.64980
13.50000	-0.69500	-28.98260
13.60000	-0.70219	-29.39570
13.70000	-0.70641	-29.69845
13.80000	-0.71063	-29.91259
13.90000	-0.71547	-30.20466
14.00000	-0.72109	-30.53318
14.10000	-0.72828	-30.96149
14.20000	-0.73313	-31.27992
14.30000	-0.73734	-31.53207
14.40000	-0.74203	-31.79920
14.50000	-0.74750	-32.13043
14.60000	-0.75438	-32.52318
14.68800	-0.76156	-33.03272
14.78800	-0.76438	-33.22082
14.88800	-0.76812	-33.42982
14.98800	-0.77313	-33.74291
15.08800	-0.77906	-34.11308
15.18800	-0.78594	-34.56474
15.28800	-0.78984	-34.84172
15.38800	-0.79359	-35.06739
15.48800	-0.79812	-35.33980
15.58800	-0.80313	-35.65579
15.68800	-0.80891	-36.00145
15.78800	-0.81531	-36.40831
15.88800	-0.82016	-36.75843
15.98800	-0.82406	-37.00010
16.08800	-0.82891	-37.29561
16.18800	-0.83453	-37.64285
16.28800	-0.84188	-38.09388
16.38800	-0.84688	-38.46119
16.48800	-0.85062	-38.67952
16.58800	-0.85516	-38.96117
16.68800	-0.85969	-39.24723
16.78800	-0.86516	-39.59635
16.88800	-0.87188	-39.99916
16.98800	-0.87750	-40.42535
17.08800	-0.88156	-40.66964
17.18800	-0.88672	-40.97767
17.28800	-0.89203	-41.31823
17.38800	-0.89797	-41.68724
17.48800	-0.90234	-41.98438
17.58800	-0.90641	-42.23829
17.68800	-0.91109	-42.53046
17.78800	-0.91609	-42.84998
17.88800	-0.92156	-43.20633
17.98800	-0.92906	-43.64001
18.08800	-0.93422	-44.02614
18.18800	-0.93797	-44.24440
18.28800	-0.94266	-44.51707
18.38800	-0.94766	-44.83841
18.48800	-0.95422	-45.24839
18.58800	-0.95953	-45.63693
18.68800	-0.96359	-45.87689
18.78800	-0.96813	-46.14947
18.88800	-0.97328	-46.45696
18.98800	-0.97906	-46.81574
19.08800	-0.98625	-47.26917
19.18800	-0.99047	-47.58555
19.28800	-0.99469	-47.83713
19.38800	-0.99938	-48.12599
19.48800	-1.00469	-48.45941
19.58800	-1.01187	-48.89017
19.68800	-1.01688	-49.26525
19.78800	-1.02078	-49.49417
19.88800	-1.02500	-49.74775
19.98800	-1.02953	-50.03502
20.08800	-1.03500	-50.36249
20.18800	-1.04203	-50.79484
20.28800	-1.04703	-51.17919
20.38800	-1.05109	-51.40413
20.48800	-1.05594	-51.70351
20.58800	-1.06141	-52.04885
20.68800	-1.06797	-52.44332
20.78800	-1.07297	-52.79670
20.88800	-1.07703	-53.04559
20.98800	-1.08156	-53.32737
21.08800	-1.08687	-53.66884
21.18800	-1.09266	-54.01587
21.28800	-1.09984	-54.44587
21.38800	-1.10391	-54.75583
21.48800	-1.10766	-54.95840
21.58800	-1.11219	-55.23496
21.68800	-1.11750	-55.57329
21.78800	-1.12469	-56.00123
21.88800	-1.13109	-56.46470
21.98800	-1.13484	-56.69937
22.08800	-1.13953	-56.96426
22.18800	-1.14469	-57.28911
22.28800	-1.15047	-57.67369
22.38800	-1.15766	-58.14771
22.48800	-1.16078	-58.39521
22.58800	-1.16453	-58.59476
22.68800	-1.16891	-58.87357
22.78800	-1.17422	-59.20060
22.88800	-1.18141	-59.62358
22.98800	-1.18750	-60.08591
23.08800	-1.19156	-60.35010
23.18800	-1.19609	-60.62581
23.28800	-1.20109	-60.95209
23.38800	-1.20656	-61.30378
23.48800	-1.21391	-61.77240
23.58800	-1.21797	-62.11175
23.68800	-1.22172	-62.31252
23.78800	-1.22625	-62.59952
23.88800	-1.23141	-62.90742
23.98800	-1.23734	-63.29506
24.08800	-1.24313	-63.68743
24.18800	-1.24797	-64.01302
24.28800	-1.25281	-64.31983
24.38800	-1.25813	-64.66819
24.48800	-1.26375	-65.02835
24.58800	-1.27031	-65.46957
24.68800	-1.27406	-65.75201
24.78800	-1.27812	-65.99571
24.88800	-1.28281	-66.29854
24.98800	-1.28781	-66.62461
25.08800	-1.29438	-67.02650
25.18800	-1.29969	-67.40995
25.28800	-1.30391	-67.68804
25.38800	-1.30812	-67.95166
25.48800	-1.31313	-68.26758
25.58800	-1.31906	-68.64663
25.68800	-1.32625	-69.09807
25.78800	-1.33094	-69.46313
25.88800	-1.33500	-69.70105
25.98800	-1.33969	-70.00506
26.08800	-1.34531	-70.33788
26.18800	-1.35172	-70.76274
26.28800	-1.35672	-71.10351
26.38800	-1.36078	-71.36013
26.48800	-1.36500	-71.60918
26.58800	-1.36969	-71.90990
26.68800	-1.37531	-72.25368
26.78800	-1.38234	-72.67489
26.88800	-1.38750	-73.08362
26.98800	-1.39172	-73.30640
27.08800	-1.39672	-73.61960
27.18800	-1.40219	-73.96591
27.28800	-1.40937	-74.42100
27.38800	-1.41406	-74.78913
27.48800	-1.41781	-75.00712
27.58800	-1.42234	-75.28061
27.68800	-1.42734	-75.60128
27.78800	-1.43266	-75.93876
27.88800	-1.43922	-76.33062
27.98800	-1.44484	-76.79754
28.08800	-1.44828	-76.97693
28.18800	-1.45266	-77.23329
28.28800	-1.45766	-77.54736
28.38800	-1.46453	-77.95165
28.48800	-1.47078	-78.41267
28.58800	-1.47484	-78.66704
28.68800	-1.47922	-78.93477
28.78800	-1.48437	-79.26186
28.88800	-1.49000	-79.62922
28.98800	-1.49641	-80.02450
29.08800	-1.50156	-80.43935
29.18800	-1.50516	-80.64125
29.28800	-1.50984	-80.90792
29.38800	-1.51484	-81.23647
29.48800	-1.52078	-81.59716
29.58800	-1.52672	-82.01975
29.68800	-1.53109	-82.29772
29.78800	-1.53516	-82.54407
29.88800	-1.53984	-82.82033
29.98800	-1.54516	-83.15314
30.08800	-1.55188	-83.52009
30.18800	-1.55734	-83.93037
30.28800	-1.56109	-84.13235
30.38800	-1.56563	-84.39270
30.48800	-1.57109	-84.72129
30.58800	-1.57859	-85.14225
30.68800	-1.58516	-85.64527
30.78800	-1.58891	-85.85297
30.88800	-1.59344	-86.11246
30.98800	-1.59812	-86.40353
31.08800	-1.60344	-86.74521
31.18800	-1.61156	-87.21396
31.28800	-1.61578	-87.59704
31.38800	-1.61922	-87.77291
31.48800	-1.62391	-88.05225
31.58800	-1.62906	-88.38709
31.68800	-1.63609	-88.81227
31.78800	-1.64094	-89.17946
31.88800	-1.64484	-89.40305
31.98800	-1.64938	-89.68526
32.08800	-1.65422	-89.99319
32.18800	-1.65953	-90.33170
32.28800	-1.66625	-90.73862
32.38800	-1.67172	-91.16679
32.48800	-1.67562	-91.37137
32.58800	-1.68016	-91.65853
32.68800	-1.68516	-91.95150
32.78800	-1.69203	-92.37144
32.88800	-1.69750	-92.80551
32.98800	-1.70141	-93.03746
33.08800	-1.70578	-93.28831
33.18800	-1.71078	-93.60959
33.28800	-1.71656	-93.96791
33.38800	-1.72375	-94.40803
33.48800	-1.72875	-94.79723
33.58800	-1.73219	-94.97766
33.68800	-1.73672	-95.25595
33.78800	-1.74187	-95.58024
33.88800	-1.74828	-95.96108
33.98800	-1.75484	-96.43655
34.08800	-1.75875	-96.70439
34.18800	-1.76281	-96.93108
34.28800	-1.76750	-97.22883
34.38800	-1.77297	-97.57581
34.48800	-1.78047	-98.01197
34.58800	-1.78578	-98.44848
34.68800	-1.78937	-98.63734
34.78800	-1.79406	-98.92744
34.88800	-1.79938	-99.26198
34.98800	-1.80594	-99.66695
35.08800	-1.81125	-100.06037
35.18800	-1.81547	-100.30897
35.28800	-1.81984	-100.58440
35.38800	-1.82469	-100.89593
35.48800	-1.82984	-101.23789
35.58800	-1.83672	-101.63091
35.68800	-1.84250	-102.08086
35.78800	-1.84594	-102.27203
35.88800	-1.85031	-102.52704
35.98800	-1.85578	-102.87928
36.08800	-1.86281	-103.32368
36.18800	-1.86797	-103.71945
36.28800	-1.87188	-103.93117
36.38800	-1.87609	-104.18899
36.48800	-1.88109	-104.50385
36.58800	-1.88656	-104.85986
36.68800	-1.89344	-105.27011
36.78800	-1.89906	-105.71948
36.88800	-1.90281	-105.92582
36.98800	-1.90719	-106.17642
37.08800	-1.91219	-106.49651
37.18800	-1.91891	-106.89488
37.28800	-1.92453	-107.32159
37.38800	-1.92844	-107.56276
37.48800	-1.93281	-107.82187
37.58800	-1.93766	-108.11447
37.68800	-1.94328	-108.47348
37.78800	-1.95109	-108.94195
37.88800	-1.95625	-109.39683
37.98800	-1.95969	-109.56254
38.08800	-1.96422	-109.82449
38.18800	-1.96922	-110.13775
38.28800	-1.97500	-110.48573
38.38800	-1.98063	-110.89126
38.48800	-1.98531	-111.18577
38.58800	-1.98984	-111.45961
38.68800	-1.99469	-111.76701
38.78800	-2.00031	-112.12112
38.88800	-2.00781	-112.55810
38.98800	-2.01297	-112.99612
39.08800	-2.01641	-113.17312
39.18800	-2.02141	-113.47104
39.28800	-2.02734	-113.86470
39.38800	-2.03453	-114.35047
39.48800	-2.03922	-114.71094
39.58800	-2.04266	-114.91495
39.68800	-2.04687	-115.17481
39.78800	-2.05156	-115.48147
39.88800	-2.05688	-115.84300
39.98800	-2.06266	-116.20996
40.08800	-2.06875	-116.64931
40.18800	-2.07266	-116.90070
40.28800	-2.07734	-117.17435
40.38800	-2.08281	-117.54258
40.48800	-2.09031	-118.01152
40.58800	-2.09594	-118.46393
40.68800	-2.09938	-118.66435
40.78800	-2.10344	-118.92221
40.88800	-2.10797	-119.21344
40.98800	-2.11297	-119.54979
41.08800	-2.11859	-119.91405
41.18800	-2.12500	-120.36455
41.28800	-2.12922	-120.64572
41.38800	-2.13391	-120.92125
41.48800	-2.13922	-121.25879
41.58800	-2.14531	-121.64874
41.68800	-2.15078	-122.03597
41.78800	-2.15531	-122.32542
41.88800	-2.15969	-122.59451
41.98800	-2.16438	-122.89061
42.08800	-2.16969	-123.22500
42.18800	-2.17656	-123.62015
42.28800	-2.18281	-124.12494
42.38800	-2.18625	-124.30918
42.48800	-2.19063	-124.54850
42.58800	-2.19563	-124.85619
42.68800	-2.20141	-125.21951
42.78800	-2.20781	-125.66856
42.88800	-2.21219	-125.93730
42.98800	-2.21656	-126.19524
43.08800	-2.22172	-126.48548
43.18800	-2.22656	-126.78947
43.28800	-2.23281	-127.14103
43.38800	-2.23906	-127.61667
43.48800	-2.24297	-127.84043
43.58800	-2.24750	-128.11068
43.68800	-2.25266	-128.42849
43.78800	-2.25922	-128.78406
43.88800	-2.26547	-129.24014
43.98800	-2.26891	-129.43895
44.08800	-2.27313	-129.66363
44.18800	-2.27781	-129.96067
44.28800	-2.28297	-130.28702
44.38800	-2.28938	-130.65846
44.48800	-2.29594	-131.12943
44.58800	-2.29953	-131.33062
44.68800	-2.30406	-131.57199
44.78800	-2.30906	-131.85838
44.88800	-2.31547	-132.23447
44.98800	-2.32219	-132.72379
45.08800	-2.32625	-132.96707
45.18800	-2.33031	-133.20112
45.28800	-2.33516	-133.47359
45.38800	-2.34047	-133.79680
45.48800	-2.34688	-134.14817
45.58800	-2.35297	-134.60276
45.68800	-2.35641	-134.77659
45.78800	-2.36078	-135.02425
45.88800	-2.36562	-135.31728
45.98800	-2.37141	-135.65890
46.08800	-2.37812	-136.08663
46.18800	-2.38266	-136.37526
46.28800	-2.38703	-136.61309
46.38800	-2.39141	-136.85586
46.48800	-2.39609	-137.12171
46.58800	-2.40156	-137.43362
46.68800	-2.40953	-137.92793
46.78800	-2.41359	-138.20949
46.88800	-2.41844	-138.46664
46.98800	-2.42453	-138.82211
47.08800	-2.43297	-139.30975
47.18800	-2.43719	-139.69447
47.28800	-2.43984	-139.79501
47.38800	-2.44391	-140.01441
47.48800	-2.44844	-140.29029
47.58800	-2.45375	-140.61424
47.68800	-2.46047	-141.01748
47.78200	-2.46734	-141.52281
47.88200	-2.47063	-141.69942
47.98200	-2.47500	-141.92310
48.08200	-2.48000	-142.23181
48.18200	-2.48578	-142.58598
48.28200	-2.49188	-143.01018
48.38200	-2.49578	-143.23182
48.48200	-2.49984	-143.46275
48.58200	-2.50469	-143.74739
48.68200	-2.51047	-144.10028
48.78200	-2.51797	-144.53027
48.88200	-2.52344	-144.97393
48.98200	-2.52672	-145.14188
49.08200	-2.53094	-145.38021
49.18200	-2.53594	-145.68017
49.28200	-2.54203	-146.04372
49.38200	-2.54859	-146.51518
49.48200	-2.55266	-146.75209
49.58200	-2.55703	-146.99055
49.68200	-2.56172	-147.26581
49.78200	-2.56687	-147.56948
49.88200	-2.57281	-147.93640
49.98000	-2.57984	-148.44076
50.08000	-2.58344	-148.65024
50.18000	-2.58766	-148.89169
50.28000	-2.59281	-149.18752
50.38000	-2.59969	-149.57406
50.48000	-2.60578	-150.02552
50.58000	-2.60938	-150.23082
50.68000	-2.61359	-150.46887
50.78000	-2.61828	-150.75545
50.88000	-2.62359	-151.08401
50.98000	-2.62984	-151.46862
51.08000	-2.63688	-151.97377
51.18000	-2.64047	-152.15781
51.28000	-2.64469	-152.39020
51.38000	-2.64938	-152.67259
51.48000	-2.65578	-153.05756
51.57800	-2.66266	-153.55827
51.67800	-2.66656	-153.82206
51.77800	-2.67062	-154.02840
51.87800	-2.67500	-154.29305
51.97800	-2.68031	-154.60886
52.07800	-2.68672	-154.98622
52.17800	-2.69297	-155.42650
52.27800	-2.69688	-155.67559
52.37800	-2.70125	-155.92450
52.47800	-2.70625	-156.24234
52.57800	-2.71234	-156.60749
52.67800	-2.71891	-157.06220
52.77800	-2.72328	-157.33483
52.87800	-2.72766	-157.56691
52.97800	-2.73219	-157.84362
53.07800	-2.73719	-158.14486
53.17800	-2.74266	-158.50243
53.27800	-2.74922	-158.92079
53.37800	-2.75344	-159.20864
53.47800	-2.75766	-159.44055
53.57800	-2.76266	-159.72325
53.67800	-2.76844	-160.07681
53.77800	-2.77484	-160.50099
53.87800	-2.77906	-160.77180
53.97800	-2.78328	-160.99940
54.07800	-2.78781	-161.26694
54.17800	-2.79297	-161.57618
54.27800	-2.79906	-161.93546
54.36800	-2.80719	-162.44084
54.46800	-2.81063	-162.70311
54.56800	-2.81453	-162.89793
54.66800	-2.81922	-163.17588
54.76800	-2.82484	-163.50442
54.86800	-2.83141	-163.94374
54.96800	-2.83578	-164.22623
55.06800	-2.84016	-164.46884
55.16800	-2.84500	-164.74247
55.26800	-2.85000	-165.03578
55.36800	-2.85578	-165.36810
55.46200	-2.86312	-165.86964
55.56200	-2.86688	-166.11306
55.66200	-2.87109	-166.33920
55.76200	-2.87609	-166.63881
55.86200	-2.88219	-167.02147
55.96200	-2.88922	-167.49719
56.06200	-2.89297	-167.73450
56.16200	-2.89688	-167.93141
56.26200	-2.90156	-168.20109
56.36200	-2.90672	-168.52902
56.46200	-2.91266	-168.90730
56.55600	-2.91984	-169.40939
56.65600	-2.92328	-169.64209
56.75600	-2.92719	-169.85080
56.85600	-2.93172	-170.12142
56.95600	-2.93719	-170.44184
57.05600	-2.94391	-170.88382
57.15600	-2.94828	-171.18576
57.25600	-2.95250	-171.42917
57.35600	-2.95703	-171.69894
57.45600	-2.96187	-171.99199
57.55600	-2.96734	-172.30810
57.65600	-2.97484	-172.76359
57.75600	-2.97922	-173.09216
57.85600	-2.98344	-173.30615
57.95600	-2.98812	-173.57594
58.05600	-2.99359	-173.89268
58.15600	-3.00078	-174.32956
58.25600	-3.00641	-174.72942
58.35600	-3.01016	-174.92153
58.45600	-3.01437	-175.15241
58.55600	-3.01953	-175.45432
58.65600	-3.02563	-175.83004
58.75600	-3.03313	-176.30680
58.85600	-3.03656	-176.55191
58.95600	-3.04047	-176.73843
59.05600	-3.04516	-177.00373
59.15600	-3.05031	-177.29388
59.25600	-3.05672	-177.66649
59.35600	-3.06219	-178.04126
59.45600	-3.06672	-178.29174
59.55600	-3.07141	-178.55388
59.65600	-3.07641	-178.84871
59.75600	-3.08219	-179.18032
59.85600	-3.09000	-179.64768
59.95600	-3.09359	-179.93462
60.05600	-3.09719	-180.09351
60.15600	-3.10172	-180.33990
60.25600	-3.10734	-180.64703
60.35600	-3.11484	-181.10248
60.45600	-3.11938	-181.44591
60.55600	-3.12328	-181.64439
60.65600	-3.12797	-181.89269
60.75600	-3.13313	-182.18806
60.85600	-3.13797	-182.46169
60.95600	-3.14484	-182.85054
61.05600	-3.14969	-183.19884
61.15600	-3.15406	-183.42488
61.25600	-3.15891	-183.70278
61.35600	-3.16469	-184.02493
61.45600	-3.17266	-184.49830
61.55600	-3.17641	-184.78864
61.65600	-3.18000	-184.94792
61.75600	-3.18438	-185.17505
61.85600	-3.18906	-185.44172
61.95600	-3.19422	-185.73165
62.05600	-3.20063	-186.07557
62.15600	-3.20578	-186.43603
62.25600	-3.21000	-186.64958
62.35600	-3.21516	-186.91370
62.45600	-3.22078	-187.23127
62.55600	-3.22844	-187.66649
62.65600	-3.23312	-187.99508
62.75600	-3.23703	-188.19153
62.85600	-3.24141	-188.41845
62.95600	-3.24656	-188.69279
63.05600	-3.25250	-189.02652
63.14600	-3.26172	-189.54240
63.24600	-3.26484	-189.86650
63.34600	-3.26781	-189.96826
63.44600	-3.27266	-190.23010
63.54600	-3.27859	-190.56928
63.64600	-3.28578	-191.04740
63.74600	-3.28953	-191.29126
63.84600	-3.29328	-191.47523
63.94600	-3.29766	-191.71904
64.04600	-3.30297	-192.02091
64.14600	-3.30828	-192.34197
64.24600	-3.31547	-192.75518
64.34600	-3.32078	-193.17617
64.44600	-3.32406	-193.34160
64.54600	-3.32859	-193.59022
64.64600	-3.33422	-193.91704
64.74600	-3.34172	-194.35419
64.84600	-3.34625	-194.68729
64.94600	-3.34969	-194.86175
65.04600	-3.35406	-195.08840
65.14600	-3.35891	-195.37601
65.24600	-3.36453	-195.70011
65.34600	-3.37203	-196.13808
65.44600	-3.37781	-196.58419
65.54600	-3.38109	-196.73891
65.64600	-3.38563	-196.97364
65.74600	-3.39031	-197.22903
65.84600	-3.39641	-197.57655
65.94600	-3.40234	-197.97778
66.04600	-3.40656	-198.22805
66.14600	-3.41109	-198.46989
66.24600	-3.41609	-198.77034
66.34600	-3.42203	-199.11364
66.44600	-3.42953	-199.54707
66.54600	-3.43344	-199.85335
66.64600	-3.43719	-200.03115
66.74600	-3.44203	-200.29214
66.84600	-3.44734	-200.59381
66.94600	-3.45453	-201.00547
67.04600	-3.45969	-201.37921
67.14600	-3.46359	-201.58227
67.24600	-3.46797	-201.81784
67.34600	-3.47250	-202.08102
67.44600	-3.47781	-202.38052
67.54600	-3.48578	-202.81835
67.64600	-3.49062	-203.22812
67.74600	-3.49437	-203.40617
67.84600	-3.49906	-203.67219
67.94600	-3.50453	-203.98358
68.04600	-3.51156	-204.40687
68.14600	-3.51609	-204.72339
68.24600	-3.52000	-204.91619
68.34600	-3.52453	-205.16647
68.44600	-3.52953	-205.44985
68.54600	-3.53516	-205.78596
68.64600	-3.54266	-206.20078
68.74600	-3.54734	-206.56736
68.84600	-3.55078	-206.72104
68.94600	-3.55500	-206.94387
69.04600	-3.55984	-207.20701
69.14600	-3.56688	-207.58460
69.24600	-3.57359	-208.06272
69.34600	-3.57766	-208.29828
69.44600	-3.58188	-208.52435
69.54600	-3.58688	-208.80069
69.64600	-3.59234	-209.11503
69.74600	-3.59875	-209.46851
69.84600	-3.60375	-209.83392
69.94600	-3.60750	-210.01528
70.04600	-3.61219	-210.27923
70.14600	-3.61766	-210.58135
70.24600	-3.62453	-210.97203
70.34600	-3.63047	-211.37047
70.44600	-3.63422	-211.57932
70.54600	-3.63844	-211.80831
70.64600	-3.64328	-212.08528
70.74600	-3.64891	-212.42025
70.84600	-3.65688	-212.87422
70.94600	-3.66125	-213.22125
71.04600	-3.66438	-213.35769
71.14600	-3.66891	-213.59193
71.24600	-3.67422	-213.88629
71.34600	-3.68109	-214.27530
71.44600	-3.68672	-214.68532
71.54600	-3.69078	-214.90510
71.64600	-3.69531	-215.14654
71.74600	-3.70047	-215.44337
71.84600	-3.70609	-215.75831
71.94600	-3.71391	-216.19809
72.04600	-3.71828	-216.56412
72.14600	-3.72172	-216.72747
72.24600	-3.72641	-216.98852
72.34600	-3.73156	-217.28817
72.44600	-3.73859	-217.70599
72.54600	-3.74391	-218.08755
72.64600	-3.74766	-218.29249
72.74600	-3.75203	-218.53478
72.84600	-3.75719	-218.83070
72.94600	-3.76266	-219.17194
73.04600	-3.76891	-219.54919
73.14600	-3.77375	-219.86410
73.24600	-3.77781	-220.08379
73.34600	-3.78250	-220.35693
73.44600	-3.78781	-220.66309
73.54600	-3.79469	-221.06072
73.64600	-3.80000	-221.42920
73.74600	-3.80391	-221.64381
73.84600	-3.80797	-221.86099
73.94600	-3.81266	-222.12373
74.04600	-3.81781	-222.42141
74.14600	-3.82484	-222.78516
74.24600	-3.83094	-223.25212
74.34600	-3.83469	-223.43457
74.44600	-3.83937	-223.67795
74.54600	-3.84438	-223.96280
74.64600	-3.85109	-224.33764
74.74600	-3.85625	-224.69836
74.84600	-3.86062	-224.92926
74.94600	-3.86516	-225.18183
75.04600	-3.87000	-225.43854
75.14600	-3.87547	-225.75276
75.24600	-3.88266	-226.14582
75.34600	-3.88750	-226.53504
75.44600	-3.89109	-226.69965
75.54600	-3.89547	-226.94498
75.64600	-3.90094	-227.24076
75.74600	-3.90813	-227.63787
75.84600	-3.91375	-228.02141
75.94600	-3.91766	-228.21857
76.04600	-3.92188	-228.44544
76.14600	-3.92672	-228.70043
76.24600	-3.93234	-229.03217
76.34600	-3.93922	-229.43710
76.44600	-3.94453	-229.82281
76.54600	-3.94813	-229.98777
76.64600	-3.95281	-230.22735
76.74600	-3.95813	-230.50925
76.84600	-3.96500	-230.87834
76.94600	-3.97031	-231.26256
77.04600	-3.97422	-231.46655
77.14600	-3.97844	-231.69501
77.24600	-3.98344	-231.96961
77.34600	-3.98922	-232.29596
77.44600	-3.99594	-232.66043
77.54600	-4.00172	-233.07653
77.64600	-4.00516	-233.24645
77.74600	-4.00969	-233.47107
77.84600	-4.01438	-233.72687
77.94600	-4.01984	-234.02086
78.04600	-4.02563	-234.38141
78.14600	-4.03016	-234.62778
78.24600	-4.03422	-234.83634
78.34600	-4.03891	-235.07883
78.44600	-4.04453	-235.37621
78.54600	-4.05125	-235.71937
78.64600	-4.05750	-236.14635
78.74600	-4.06109	-236.31014
78.84600	-4.06547	-236.52379
78.94600	-4.07078	-236.79209
79.04600	-4.07875	-237.18755
79.14600	-4.08484	-237.65932
79.24600	-4.08844	-237.81775
79.34600	-4.09297	-238.04690
79.44600	-4.09766	-238.29105
79.54600	-4.10328	-238.59754
79.64600	-4.11109	-239.02990
79.74600	-4.11563	-239.38547
79.84600	-4.11906	-239.53116
79.94600	-4.12359	-239.76614
80.04600	-4.12875	-240.04366
80.14600	-4.13531	-240.38856
80.24600	-4.14078	-240.77341
80.34600	-4.14438	-240.95169
80.44600	-4.14859	-241.16774
80.54600	-4.15344	-241.42563
80.64600	-4.15906	-241.74507
80.74600	-4.16656	-242.13661
80.84600	-4.17234	-242.59071
80.94600	-4.17563	-242.73801
81.04600	-4.18016	-242.95643
81.14600	-4.18484	-243.21225
81.24600	-4.19125	-243.55061
81.34600	-4.19719	-243.95947
81.44600	-4.20109	-244.17470
81.54600	-4.20531	-244.39408
81.64600	-4.21016	-244.65664
81.74600	-4.21531	-244.92508
81.84600	-4.22188	-245.26165
81.94600	-4.22813	-245.71379
82.04600	-4.23203	-245.91342
82.14600	-4.23688	-246.15368
82.24600	-4.24219	-246.45661
82.34600	-4.24891	-246.80848
82.44600	-4.25500	-247.24205
82.54600	-4.25844	-247.42059
82.64600	-4.26266	-247.63727
82.74600	-4.26703	-247.85814
82.84600	-4.27234	-248.15527
82.94600	-4.27906	-248.50740
83.04600	-4.28563	-248.97970
83.14600	-4.28891	-249.14746
83.24600	-4.29344	-249.37287
83.34600	-4.29891	-249.67103
83.44600	-4.30547	-250.02465
83.54600	-4.31109	-250.41401
83.64600	-4.31484	-250.61798
83.74600	-4.31937	-250.84221
83.84600	-4.32422	-251.11258
83.94600	-4.32969	-251.41233
84.04600	-4.33687	-251.80042
84.14600	-4.34234	-252.21476
84.24600	-4.34563	-252.35617
84.34600	-4.34969	-252.56220
84.44600	-4.35469	-252.82964
84.54600	-4.36156	-253.19156
84.64600	-4.36812	-253.63979
84.74600	-4.37203	-253.86107
84.84600	-4.37625	-254.08250
84.94600	-4.38109	-254.33984
85.04600	-4.38656	-254.65232
85.14600	-4.39281	-254.98232
85.24600	-4.39828	-255.37157
85.34600	-4.40172	-255.53998
85.44600	-4.40609	-255.75545
85.54600	-4.41125	-256.03664
85.64600	-4.41844	-256.39474
85.74600	-4.42484	-256.85415
85.84600	-4.42844	-257.04995
85.94600	-4.43250	-257.25108
86.04600	-4.43734	-257.50726
86.14600	-4.44250	-257.79751
86.24600	-4.44922	-258.13684
86.34600	-4.45563	-258.57443
86.44600	-4.45938	-258.77964
86.54600	-4.46375	-259.00313
86.64600	-4.46922	-259.28801
86.74600	-4.47563	-259.63855
86.84600	-4.48141	-260.02157
86.94600	-4.48531	-260.23871
87.04600	-4.48938	-260.46053
87.14600	-4.49422	-260.71548
87.24600	-4.50000	-261.02537
87.34600	-4.50703	-261.39700
87.44600	-4.51250	-261.81740
87.54600	-4.51563	-261.95350
87.64600	-4.52000	-262.16468
87.74600	-4.52531	-262.45698
87.84600	-4.53250	-262.84137
87.94600	-4.53859	-263.27607
88.04600	-4.54250	-263.48549
88.14600	-4.54688	-263.71810
88.24600	-4.55187	-264.00578
88.34600	-4.55719	-264.31316
88.44600	-4.56438	-264.71287
88.54600	-4.56984	-265.14035
88.64600	-4.57297	-265.29744
88.74600	-4.57734	-265.51929
88.84600	-4.58234	-265.81657
88.94600	-4.58828	-266.12434
89.04600	-4.59422	-266.52929
89.14600	-4.59844	-266.76252
89.24600	-4.60281	-266.99895
89.34600	-4.60766	-267.27051
89.44600	-4.61313	-267.58108
89.54600	-4.61922	-267.93113
89.64600	-4.62562	-268.36023
89.74600	-4.62937	-268.57063
89.84600	-4.63375	-268.78548
89.94600	-4.63875	-269.07042
90.04600	-4.64453	-269.37753
90.14600	-4.65062	-269.77375
90.24600	-4.65500	-270.02776
90.34600	-4.65922	-270.24481
90.44600	-4.66359	-270.48147
90.54600	-4.66891	-270.76638
90.64600	-4.67562	-271.11846
90.74600	-4.68234	-271.58070
90.84600	-4.68609	-271.76186
90.94600	-4.69063	-271.99954
91.04600	-4.69578	-272.28379
91.14600	-4.70172	-272.60956
91.24600	-4.70797	-273.00987
91.34600	-4.71188	-273.21810
91.44600	-4.71609	-273.41202
91.54600	-4.72047	-273.64635
91.64600	-4.72563	-273.91616
91.74600	-4.73125	-274.22526
91.84600	-4.73891	-274.67918
91.94600	-4.74266	-274.90595
92.04600	-4.74719	-275.11215
92.14600	-4.75250	-275.39521
92.24600	-4.75875	-275.71526
92.34600	-4.76438	-276.06863
92.44600	-4.76828	-276.27188
92.54600	-4.77266	-276.47913
92.64600	-4.77750	-276.73933
92.74600	-4.78313	-277.03521
92.84600	-4.78969	-277.36768
92.94600	-4.79656	-277.84142
93.04600	-4.79953	-277.97368
93.14600	-4.80344	-278.14990
93.24600	-4.80844	-278.40140
93.34600	-4.81500	-278.74294
93.44600	-4.82266	-279.23515
93.54600	-4.82625	-279.43575
93.64600	-4.83016	-279.61558
93.74600	-4.83500	-279.86538
93.84600	-4.84031	-280.14374
93.94600	-4.84563	-280.43434
94.04600	-4.85250	-280.84093
94.14600	-4.85609	-281.04141
94.24600	-4.86031	-281.24020
94.34600	-4.86500	-281.48329
94.44600	-4.87063	-281.76507
94.54600	-4.87766	-282.15030
94.64600	-4.88203	-282.42144
94.74600	-4.88594	-282.59653
94.84600	-4.89031	-282.82255
94.94600	-4.89547	-283.07587
95.04600	-4.90172	-283.38844
95.14400	-4.90984	-283.89186
95.24400	-4.91313	-284.07109
95.34400	-4.91750	-284.25956
95.44400	-4.92281	-284.53091
95.54400	-4.92891	-284.84765
95.63600	-4.93688	-285.34907
95.73600	-4.94000	-285.52809
95.83600	-4.94375	-285.68372
95.93600	-4.94859	-285.93463
96.03600	-4.95422	-286.23146
96.13600	-4.96078	-286.57901
96.23600	-4.96703	-287.01931
96.33600	-4.96953	-287.11244
96.43600	-4.97359	-287.28905
96.53600	-4.97844	-287.54604
96.63600	-4.98422	-287.84603
96.73600	-4.99188	-288.31470
96.83600	-4.99563	-288.53458
96.93600	-4.99969	-288.71843
97.03600	-5.00438	-288.96168
97.13600	-5.00969	-289.23425
97.23600	-5.01547	-289.52971
97.33600	-5.02297	-290.00950
97.43600	-5.02641	-290.18858
97.53600	-5.03063	-290.39630
97.63600	-5.03563	-290.64777
97.73600	-5.04187	-290.98713
97.83600	-5.04828	-291.39233
97.93600	-5.05188	-291.57728
98.03600	-5.05609	-291.77383
98.13600	-5.06094	-292.02470
98.23600	-5.06625	-292.30607
98.33600	-5.07250	-292.64364
98.43600	-5.08016	-293.13225
98.53600	-5.08344	-293.29672
98.63600	-5.08766	-293.48490
98.73600	-5.09234	-293.72916
98.83600	-5.09797	-294.01627
98.93600	-5.10484	-294.43488
99.03600	-5.10906	-294.67270
99.13600	-5.11297	-294.86945
99.23600	-5.11781	-295.10394
99.33600	-5.12297	-295.40303
99.43600	-5.12984	-295.73834
99.53600	-5.13703	-296.24122
99.63600	-5.13984	-296.36049
99.73600	-5.14391	-296.55403
99.83600	-5.14875	-296.80818
99.93600	-5.15469	-297.12063
100.03600	-5.16219	-297.56704
100.13600	-5.16641	-297.83234
100.23600	-5.17047	-298.01831
100.33600	-5.17484	-298.24939
100.43600	-5.17984	-298.52098
100.53600	-5.18547	-298.81474
100.63600	-5.19297	-299.24390
100.73600	-5.19703	-299.52103
100.83600	-5.20094	-299.69510
100.93600	-5.20594	-299.96058
101.03600	-5.21172	-300.27530
101.13600	-5.21875	-300.69888
101.23600	-5.22266	-300.93139
101.33600	-5.22672	-301.13494
101.43600	-5.23125	-301.37524
101.53600	-5.23594	-301.60925
101.63600	-5.24125	-301.90313
101.73600	-5.24813	-302.25447
101.83600	-5.25359	-302.61278
101.93600	-5.25750	-302.81001
102.03600	-5.26219	-303.04655
102.13600	-5.26766	-303.33278
102.23600	-5.27531	-303.75668
102.33600	-5.27938	-304.00038
102.43600	-5.28328	-304.18938
102.53600	-5.28781	-304.40864
102.63600	-5.29313	-304.68252
102.73600	-5.29875	-304.98356
102.83600	-5.30656	-305.42877
102.93600	-5.31016	-305.66508
103.03600	-5.31422	-305.84073
103.13600	-5.31906	-306.09006
103.23600	-5.32484	-306.38179
103.33600	-5.33203	-306.79685
103.43600	-5.33641	-307.04966
103.53600	-5.34047	-307.24308
103.63600	-5.34500	-307.47253
103.73600	-5.35031	-307.76232
103.83600	-5.35625	-308.06598
103.93600	-5.36375	-308.53125
104.03600	-5.36703	-308.70152
104.13600	-5.37109	-308.89460
104.23600	-5.37641	-309.15704
104.33600	-5.38250	-309.49086
104.43600	-5.38984	-309.94764
104.53600	-5.39359	-310.17336
104.63600	-5.39766	-310.36645
104.73600	-5.40219	-310.61482
104.83600	-5.40703	-310.87354
104.93600	-5.41250	-311.16724
105.03600	-5.42016	-311.63475
105.13600	-5.42375	-311.84345
105.23600	-5.42750	-312.01285
105.33601	-5.43203	-312.25392
105.43601	-5.43813	-312.56235
105.53601	-5.44563	-313.01388
105.63601	-5.45000	-313.29376
105.73601	-5.45406	-313.49817
105.83601	-5.45891	-313.74311
105.93601	-5.46422	-314.02713
106.03601	-5.46984	-314.32852
106.13601	-5.47656	-314.73759
106.23601	-5.48016	-314.94075
106.33601	-5.48422	-315.13411
106.43601	-5.48875	-315.38528
106.53601	-5.49422	-315.66423
106.63601	-5.50094	-316.03390
106.73601	-5.50641	-316.37061
106.83601	-5.51016	-316.55279
106.93601	-5.51469	-316.77788
107.03601	-5.52000	-317.05120
107.13601	-5.52625	-317.38716
107.23601	-5.53406	-317.85974
107.33601	-5.53734	-318.05840
107.43601	-5.54125	-318.22091
107.53601	-5.54594	-318.44077
107.63601	-5.55156	-318.73640
107.73601	-5.55891	-319.13763
107.83601	-5.56328	-319.42090
107.93601	-5.56703	-319.59558
108.03601	-5.57156	-319.81483
108.13601	-5.57641	-320.06165
108.23601	-5.58203	-320.34734
108.33601	-5.59016	-320.77205
108.43601	-5.59375	-321.02263
108.53601	-5.59766	-321.18928
108.63601	-5.60234	-321.41033
108.73601	-5.60828	-321.70418
108.83601	-5.61609	-322.14886
108.93601	-5.62016	-322.40209
109.03601	-5.62406	-322.57450
109.13601	-5.62875	-322.80385
109.23601	-5.63406	-323.06761
109.33601	-5.63969	-323.35356
109.43601	-5.64750	-323.81266
109.53601	-5.65094	-324.00829
109.63601	-5.65469	-324.16946
109.73601	-5.65937	-324.39685
109.83601	-5.66516	-324.69839
109.93601	-5.67281	-325.13154
110.03601	-5.67672	-325.37696
110.13601	-5.68047	-325.53279
110.23601	-5.68500	-325.74156
110.33601	-5.69000	-325.99506
110.43601	-5.69563	-326.29356
110.53601	-5.70344	-326.70486
110.63601	-5.70750	-326.97535
110.73601	-5.71141	-327.13771
110.83601	-5.71609	-327.36218
110.93601	-5.72141	-327.62116
111.03601	-5.72828	-327.98260
111.13601	-5.73281	-328.23807
111.23601	-5.73672	-328.42603
111.33601	-5.74109	-328.62166
111.43601	-5.74594	-328.86139
111.53601	-5.75172	-329.13002
111.63601	-5.76047	-329.54714
111.73601	-5.76437	-329.84209
111.83601	-5.76859	-330.00150
111.93601	-5.77391	-330.27613
112.03601	-5.78094	-330.61594
112.12001	-5.78844	-331.11981
112.22001	-5.79078	-331.23744
112.32001	-5.79406	-331.35182
112.42001	-5.79906	-331.60087
112.52001	-5.80406	-331.85104
112.62001	-5.80906	-332.11613
112.72001	-5.81531	-332.43901
112.82001	-5.82031	-332.74773
112.92001	-5.82437	-332.92267
113.02001	-5.82938	-333.18323
113.12001	-5.83500	-333.48587
113.22001	-5.84187	-333.86371
113.32001	-5.84594	-334.09643
113.42001	-5.84984	-334.27677
113.52001	-5.85406	-334.48580
113.62001	-5.85906	-334.72419
113.72001	-5.86484	-335.01902
113.82001	-5.87203	-335.37966
113.92001	-5.87828	-335.82515
114.02001	-5.88172	-335.96188
114.12001	-5.88609	-336.17553
114.22001	-5.89125	-336.42519
114.32001	-5.89859	-336.81357
114.42001	-5.90313	-337.10361
114.52001	-5.90703	-337.28901
114.62001	-5.91141	-337.49914
114.72001	-5.91625	-337.74748
114.82001	-5.92203	-338.04095
114.92001	-5.92922	-338.41434
115.02001	-5.93406	-338.74348
115.12001	-5.93781	-338.89744
115.22001	-5.94266	-339.13186
115.32001	-5.94828	-339.41460
115.42001	-5.95547	-339.79881
115.52001	-5.96000	-340.08947
115.62001	-5.96391	-340.26596
115.72001	-5.96813	-340.46933
115.82001	-5.97312	-340.71803
115.92001	-5.97875	-341.00169
116.02001	-5.98609	-341.39085
116.12001	-5.99031	-341.67215
116.22001	-5.99422	-341.82441
116.32001	-5.99875	-342.05022
116.42001	-6.00406	-342.31767
116.52001	-6.01109	-342.66132
116.62001	-6.01641	-342.99767
116.72001	-6.02063	-343.20259
116.82001	-6.02531	-343.42918
116.92001	-6.03063	-343.69940
117.02001	-6.03625	-344.00091
117.12001	-6.04422	-344.40795
117.22001	-6.04781	-344.66842
117.32001	-6.05125	-344.80286
117.42001	-6.05578	-345.02098
117.52001	-6.06125	-345.27946
117.62001	-6.06859	-345.67100
117.72001	-6.07375	-346.01349
117.82001	-6.07766	-346.19382
117.92001	-6.08203	-346.40002
118.02001	-6.08703	-346.65337
118.12001	-6.09219	-346.93086
118.22001	-6.09906	-347.26337
118.32001	-6.10422	-347.60475
118.42001	-6.10781	-347.75570
118.52001	-6.11250	-347.97329
118.62001	-6.11797	-348.26073
118.72001	-6.12531	-348.62849
118.82001	-6.13109	-349.02325
118.92001	-6.13437	-349.17375
119.02001	-6.13844	-349.34726
119.12001	-6.14313	-349.57269
119.22001	-6.14875	-349.85605
119.32001	-6.15594	-350.20599
119.42001	-6.16141	-350.60486
119.52001	-6.16516	-350.75140
119.62001	-6.16984	-350.98082
119.72001	-6.17500	-351.23563
119.82001	-6.18219	-351.59993
119.92001	-6.18766	-351.96346
120.02001	-6.19125	-352.12716
120.12001	-6.19563	-352.33724
120.22001	-6.20063	-352.59521
120.32001	-6.20625	-352.88402
120.42001	-6.21406	-353.27578
120.52001	-6.21828	-353.61412
120.62001	-6.22172	-353.73071
120.72001	-6.22625	-353.94406
120.82001	-6.23188	-354.23055
120.92001	-6.23953	-354.63703
121.02001	-6.24422	-354.98545
121.12001	-6.24797	-355.13711
121.22001	-6.25234	-355.35017
121.32001	-6.25750	-355.62107
121.42001	-6.26266	-355.89588
121.52001	-6.26969	-356.25392
121.62001	-6.27469	-356.58872
121.72001	-6.27844	-356.75427
121.82001	-6.28312	-356.98718
121.92001	-6.28906	-357.28335
122.02001	-6.29687	-357.74371
122.12001	-6.30078	-357.99745
122.22001	-6.30422	-358.15179
122.32001	-6.30859	-358.36557
122.42001	-6.31344	-358.62166
122.52001	-6.31891	-358.90600
122.62001	-6.32531	-359.22652
122.72001	-6.33063	-359.58189
122.82001	-6.33484	-359.78439
122.92001	-6.33969	-360.02579
123.02001	-6.34484	-360.28242
123.12001	-6.35188	-360.64658
123.22001	-6.35734	-361.01103
123.32001	-6.36141	-361.19178
123.42001	-6.36563	-361.40865
123.52001	-6.37031	-361.63983
123.62001	-6.37578	-361.91845
123.72001	-6.38281	-362.27056
123.82001	-6.38750	-362.59246
123.92001	-6.39141	-362.75402
124.02001	-6.39625	-362.98555
124.12001	-6.40156	-363.25130
124.22001	-6.40813	-363.57927
124.32001	-6.41391	-363.93976
124.42001	-6.41797	-364.12796
124.52001	-6.42219	-364.32618
124.62001	-6.42688	-364.55742
124.72001	-6.43250	-364.83851
124.82001	-6.43969	-365.20022
124.92001	-6.44578	-365.61462
125.02001	-6.44891	-365.74477
125.12001	-6.45313	-365.93306
125.22001	-6.45813	-366.16847
125.32001	-6.46531	-366.50965
125.42001	-6.47031	-366.84999
125.52001	-6.47422	-367.02883
125.62001	-6.47844	-367.22016
125.72001	-6.48328	-367.44699
125.82001	-6.48875	-367.71905
125.92001	-6.49516	-368.04986
126.02001	-6.50203	-368.46700
126.12001	-6.50547	-368.62063
126.22001	-6.50969	-368.81158
126.32001	-6.51484	-369.05691
126.42001	-6.52172	-369.37594
126.52001	-6.52719	-369.73760
126.62001	-6.53109	-369.90908
126.72001	-6.53531	-370.10866
126.82001	-6.54031	-370.33883
126.92001	-6.54609	-370.63611
127.02001	-6.55266	-370.93893
127.12001	-6.55828	-371.31742
127.22001	-6.56172	-371.43806
127.32001	-6.56609	-371.61899
127.42001	-6.57078	-371.83470
127.52001	-6.57703	-372.10038
127.62001	-6.58391	-372.50796
127.72001	-6.58797	-372.68999
127.82001	-6.59219	-372.88037
127.92001	-6.59703	-373.10919
128.02001	-6.60266	-373.38004
128.12001	-6.61016	-373.72383
128.22001	-6.61563	-374.08680
128.32001	-6.61906	-374.22037
128.42001	-6.62406	-374.42812
128.52001	-6.63000	-374.73500
128.62001	-6.63906	-375.23428
128.72001	-6.64234	-375.46977
128.82001	-6.64531	-375.55617
128.92001	-6.64984	-375.75501
129.02001	-6.65438	-375.97913
129.12001	-6.65938	-376.22428
129.22001	-6.66656	-376.54635
129.32001	-6.67234	-376.96218
129.42001	-6.67547	-377.07677
129.52001	-6.67969	-377.25490
129.62001	-6.68453	-377.49448
129.72001	-6.69156	-377.81540
129.82001	-6.69781	-378.22828
129.92001	-6.70172	-378.41344
130.02001	-6.70609	-378.61666
130.12001	-6.71125	-378.86372
130.22001	-6.71672	-379.14935
130.32001	-6.72344	-379.47413
130.42001	-6.72891	-379.83251
130.52001	-6.73234	-379.96742
130.62001	-6.73688	-380.16960
130.72001	-6.74250	-380.44173
130.82001	-6.75000	-380.82662
130.92001	-6.75562	-381.21697
131.02001	-6.75859	-381.33293
131.12001	-6.76266	-381.50898
131.22001	-6.76750	-381.73395
131.32001	-6.77297	-382.00897
131.42001	-6.78000	-382.35891
131.52001	-6.78594	-382.76634
131.62001	-6.78938	-382.89669
131.72001	-6.79391	-383.10280
131.82001	-6.79906	-383.35225
131.92001	-6.80563	-383.67194
132.02001	-6.81187	-384.08533
132.12001	-6.81547	-384.24650
132.22001	-6.81953	-384.43795
132.32001	-6.82438	-384.66325
132.42001	-6.82969	-384.92817
132.52001	-6.83703	-385.26869
132.62001	-6.84281	-385.68929
132.72001	-6.84594	-385.80608
132.82001	-6.85031	-385.99706
132.92001	-6.85563	-386.25342
133.02001	-6.86281	-386.61444
133.12001	-6.86859	-386.99657
133.22001	-6.87219	-387.16421
133.32001	-6.87656	-387.36841
133.42001	-6.88141	-387.61151
133.52001	-6.88656	-387.86170
133.62001	-6.89328	-388.18219
133.72001	-6.89922	-388.58595
133.82001	-6.90250	-388.72188
133.92001	-6.90687	-388.90579
134.02001	-6.91219	-389.17336
134.12001	-6.92016	-389.53963
134.22001	-6.92500	-389.91368
134.32001	-6.92844	-390.04874
134.42001	-6.93281	-390.24431
134.52001	-6.93766	-390.48159
134.62001	-6.94297	-390.75199
134.72001	-6.95000	-391.07317
134.82001	-6.95641	-391.53239
134.92001	-6.95984	-391.66898
135.02001	-6.96422	-391.87032
135.12001	-6.96922	-392.10740
135.22001	-6.97594	-392.42679
135.32001	-6.98156	-392.79094
135.42001	-6.98547	-392.97000
135.52001	-6.98938	-393.14640
135.62001	-6.99438	-393.39522
135.72001	-7.00000	-393.68394
135.82001	-7.00750	-394.05206
135.92001	-7.01312	-394.45779
136.02001	-7.01641	-394.57887
136.12001	-7.02094	-394.78451
136.22001	-7.02609	-395.04701
136.32001	-7.03313	-395.37299
136.42001	-7.03906	-395.81025
136.52001	-7.04266	-395.97148
136.62001	-7.04688	-396.15077
136.72001	-7.05187	-396.41890
136.82001	-7.05797	-396.73889
136.92001	-7.06578	-397.19036
137.02001	-7.07031	-397.52039
137.12001	-7.07312	-397.61895
137.22001	-7.07734	-397.80656
137.32001	-7.08219	-398.05615
137.42001	-7.08844	-398.36043
137.52001	-7.09453	-398.74887
137.62001	-7.09875	-398.96727
137.72001	-7.10313	-399.17946
137.82001	-7.10797	-399.41904
137.92001	-7.11359	-399.70198
138.02001	-7.11984	-400.05153
138.12001	-7.12672	-400.47890
138.22001	-7.13016	-400.65837
138.32001	-7.13422	-400.82785
138.42001	-7.13906	-401.07930
138.52001	-7.14516	-401.38444
138.62001	-7.15188	-401.80498
138.72001	-7.15578	-402.02990
138.82001	-7.15984	-402.19983
138.92001	-7.16469	-402.43852
139.02001	-7.17000	-402.72120
139.12001	-7.17609	-403.03469
139.22001	-7.18281	-403.46473
139.32001	-7.18641	-403.63178
139.42001	-7.19078	-403.83655
139.52001	-7.19578	-404.06948
139.62001	-7.20234	-404.38837
139.72001	-7.20859	-404.79678
139.82001	-7.21250	-404.98680
139.92001	-7.21672	-405.16385
140.02001	-7.22109	-405.37626
140.12001	-7.22609	-405.61050
140.22001	-7.23203	-405.90280
140.32001	-7.23875	-406.30066
140.42001	-7.24281	-406.50192
140.52001	-7.24703	-406.70177
140.62001	-7.25219	-406.93530
140.72001	-7.25844	-407.22403
140.82001	-7.26531	-407.63596
140.92001	-7.26922	-407.83623
141.02001	-7.27344	-408.00577
141.12001	-7.27813	-408.21925
141.22001	-7.28313	-408.47039
141.32001	-7.29016	-408.79098
141.42001	-7.29703	-409.26382
141.52001	-7.30000	-409.35454
141.62001	-7.30453	-409.54185
141.72001	-7.30953	-409.79213
141.82001	-7.31578	-410.08872
141.92001	-7.32172	-410.46381
142.02001	-7.32563	-410.62963
142.12001	-7.33000	-410.81342
142.22001	-7.33500	-411.05208
142.32001	-7.34031	-411.33237
142.42001	-7.34703	-411.62130
142.51601	-7.35422	-412.12407
142.61601	-7.35688	-412.21273
142.71601	-7.36094	-412.37074
142.81601	-7.36594	-412.59581
142.91601	-7.37187	-412.89803
143.01601	-7.37922	-413.32132
143.11601	-7.38266	-413.50037
143.21601	-7.38641	-413.64610
143.31601	-7.39078	-413.82208
143.41601	-7.39578	-414.06783
143.51601	-7.40172	-414.35555
143.61601	-7.40984	-414.81003
143.71601	-7.41344	-414.99767
143.81601	-7.41766	-415.16528
143.91601	-7.42219	-415.36152
144.01601	-7.42781	-415.62238
144.11601	-7.43562	-416.05183
144.21601	-7.43937	-416.23592
144.31601	-7.44344	-416.38041
144.41601	-7.44797	-416.57901
144.51601	-7.45375	-416.84902
144.61601	-7.46141	-417.19779
144.71201	-7.46812	-417.69919
144.81201	-7.47047	-417.75060
144.91201	-7.47469	-417.89344
145.01201	-7.48047	-418.16127
145.11201	-7.48859	-418.57332
145.21201	-7.49328	-418.92448
145.31201	-7.49625	-419.01544
145.41201	-7.50031	-419.18316
145.51201	-7.50500	-419.39405
145.61201	-7.51000	-419.65085
145.71201	-7.51594	-419.93326
145.81201	-7.52328	-420.39379
145.91201	-7.52656	-420.53086
146.01201	-7.53078	-420.70150
146.11201	-7.53563	-420.93706
146.21201	-7.54203	-421.23890
146.31201	-7.54969	-421.71159
146.41201	-7.55297	-421.85494
146.51201	-7.55719	-422.02079
146.61201	-7.56188	-422.24270
146.71201	-7.56672	-422.47424
146.81201	-7.57234	-422.74284
146.91201	-7.57984	-423.18386
147.01201	-7.58375	-423.37173
147.11201	-7.58828	-423.56241
147.21201	-7.59328	-423.79886
147.31201	-7.59953	-424.09635
147.41201	-7.60594	-424.49871
147.51201	-7.60953	-424.64131
147.61201	-7.61344	-424.79885
147.71201	-7.61813	-425.01342
147.81201	-7.62375	-425.28707
147.91201	-7.62984	-425.58262
148.01201	-7.63687	-426.01937
148.11201	-7.64031	-426.15879
148.21201	-7.64469	-426.34022
148.31201	-7.64969	-426.57968
148.41201	-7.65609	-426.88760
148.51201	-7.66359	-427.36477
148.61201	-7.66688	-427.51294
148.71201	-7.67094	-427.66106
148.81201	-7.67531	-427.86890
148.91201	-7.68016	-428.09933
149.01201	-7.68578	-428.35858
149.11201	-7.69312	-428.75397
149.21201	-7.69687	-428.97406
149.31201	-7.70094	-429.11729
149.41201	-7.70594	-429.35064
149.51201	-7.71188	-429.63231
149.61201	-7.71906	-430.05058
149.71201	-7.72297	-430.23026
149.81201	-7.72719	-430.39337
149.91201	-7.73187	-430.60422
150.01201	-7.73703	-430.84723
150.11201	-7.74250	-431.11503
150.21201	-7.75000	-431.48407
150.31201	-7.75406	-431.72401
150.41201	-7.75781	-431.85258
150.51201	-7.76250	-432.05449
150.61201	-7.76812	-432.31800
150.71201	-7.77563	-432.73661
150.81201	-7.77953	-432.91533
150.91201	-7.78344	-433.06842
151.01201	-7.78828	-433.26893
151.11201	-7.79375	-433.51853
151.21201	-7.79953	-433.80129
151.31201	-7.80703	-434.19844
151.41201	-7.81063	-434.36521
151.51201	-7.81469	-434.51607
151.61201	-7.81953	-434.72591
151.71201	-7.82547	-434.99923
151.81201	-7.83313	-435.43723
151.91201	-7.83703	-435.62356
152.01201	-7.84078	-435.75025
152.11201	-7.84516	-435.92557
152.21201	-7.85031	-436.16614
152.31201	-7.85656	-436.45382
152.41201	-7.86453	-436.93626
152.51201	-7.86781	-437.06945
152.61201	-7.87188	-437.21774
152.71201	-7.87703	-437.44934
152.81201	-7.88297	-437.72471
152.91201	-7.89047	-438.19720
153.01201	-7.89391	-438.34108
153.11201	-7.89797	-438.48622
153.21201	-7.90250	-438.69206
153.31201	-7.90750	-438.92464
153.41201	-7.91328	-439.20678
153.51201	-7.92047	-439.64246
153.61201	-7.92391	-439.77883
153.71201	-7.92797	-439.93121
153.81201	-7.93281	-440.15306
153.91201	-7.93922	-440.46122
154.01201	-7.94672	-440.91606
154.11201	-7.95016	-441.07041
154.21201	-7.95422	-441.21364
154.31201	-7.95891	-441.42359
154.41201	-7.96453	-441.70678
154.51201	-7.97000	-441.97315
154.61201	-7.97750	-442.40138
154.71201	-7.98078	-442.56222
154.81201	-7.98500	-442.71600
154.91201	-7.99000	-442.94098
155.01201	-7.99578	-443.21671
155.11201	-8.00281	-443.59729
155.21201	-8.00750	-443.85773
155.31201	-8.01125	-444.00159
155.41201	-8.01547	-444.16904
155.51201	-8.02031	-444.39241
155.61201	-8.02594	-444.66329
155.71201	-8.03391	-445.09339
155.81201	-8.03750	-445.29206
155.91201	-8.04172	-445.44083
156.01201	-8.04688	-445.67114
156.11201	-8.05266	-445.93802
156.21201	-8.05953	-446.31270
156.31201	-8.06344	-446.49652
156.41201	-8.06734	-446.64285
156.51201	-8.07188	-446.82181
156.61201	-8.07688	-447.05093
156.71201	-8.08266	-447.32085
156.81201	-8.09078	-447.73504
156.91201	-8.09438	-447.93579
157.01201	-8.09828	-448.04892
157.11201	-8.10312	-448.25026
157.21201	-8.10891	-448.50811
157.31201	-8.11656	-448.93390
157.41201	-8.12063	-449.12940
157.51201	-8.12469	-449.27099
157.61201	-8.12922	-449.45562
157.71201	-8.13438	-449.67720
157.81201	-8.13938	-449.89863
157.91201	-8.14719	-450.29765
158.01201	-8.15078	-450.48493
158.11201	-8.15500	-450.61514
158.21201	-8.15984	-450.83860
158.31201	-8.16562	-451.08584
158.41201	-8.17344	-451.51451
158.51201	-8.17734	-451.69184
158.61201	-8.18125	-451.81301
158.71201	-8.18578	-451.99159
158.81201	-8.19094	-452.23042
158.91201	-8.19656	-452.49349
159.01201	-8.20484	-452.95185
159.11201	-8.20828	-453.13051
159.21201	-8.21219	-453.24817
159.31201	-8.21719	-453.45959
159.41201	-8.22266	-453.70480
159.51201	-8.22969	-454.07999
159.61201	-8.23359	-454.24789
159.71201	-8.23750	-454.38185
159.81201	-8.24188	-454.55310
159.91201	-8.24688	-454.76505
160.01201	-8.25281	-455.02678
160.11201	-8.26156	-455.48278
160.21201	-8.26469	-455.63340
160.31201	-8.26844	-455.73640
160.41201	-8.27297	-455.90979
160.51201	-8.27844	-456.14761
160.61201	-8.28688	-456.57668
160.71201	-8.29109	-456.80565
160.81201	-8.29500	-456.93481
160.91201	-8.30000	-457.13347
161.01201	-8.30563	-457.38652
161.11201	-8.31141	-457.65394
161.21201	-8.31938	-458.08971
161.31201	-8.32203	-458.22626
161.41201	-8.32563	-458.30303
161.51201	-8.33047	-458.51809
161.61201	-8.33594	-458.75382
161.71201	-8.34375	-459.18670
161.81201	-8.34766	-459.35664
161.91201	-8.35125	-459.47614
162.01201	-8.35578	-459.64974
162.11201	-8.36109	-459.89180
162.21201	-8.36656	-460.16103
162.31201	-8.37375	-460.49130
162.41201	-8.37875	-460.79665
162.51201	-8.38250	-460.90147
162.61201	-8.38766	-461.11104
162.71201	-8.39328	-461.36877
162.81201	-8.40047	-461.75933
162.91201	-8.40438	-461.93576
163.01201	-8.40797	-462.05544
163.11201	-8.41234	-462.22171
163.21201	-8.41750	-462.44088
163.31201	-8.42328	-462.71512
163.41201	-8.43188	-463.16472
163.51201	-8.43516	-463.33361
163.61201	-8.43891	-463.43523
163.71201	-8.44375	-463.64003
163.81201	-8.44938	-463.88564
163.91201	-8.45672	-464.27703
164.01201	-8.46109	-464.48600
164.11201	-8.46516	-464.62154
164.21201	-8.46984	-464.79821
164.31201	-8.47469	-465.00683
164.41201	-8.47984	-465.23097
164.51201	-8.48734	-465.60016
164.61201	-8.49141	-465.81295
164.71201	-8.49547	-465.94316
164.81201	-8.50063	-466.15586
164.91201	-8.50672	-466.41940
165.01201	-8.51469	-466.87376
165.11201	-8.51797	-466.99426
165.21201	-8.52172	-467.10938
165.31201	-8.52641	-467.28230
165.41201	-8.53156	-467.50832
165.51201	-8.53750	-467.78172
165.61201	-8.54547	-468.23773
165.71201	-8.54859	-468.36358
165.81201	-8.55234	-468.46467
165.91201	-8.55688	-468.64119
166.01201	-8.56266	-468.89138
166.11201	-8.57078	-469.34286
166.21201	-8.57453	-469.52003
166.31201	-8.57828	-469.63200
166.41201	-8.58281	-469.79740
166.51201	-8.58797	-470.01681
166.61201	-8.59422	-470.29865
166.71201	-8.60250	-470.75903
166.81201	-8.60563	-470.90742
166.91201	-8.60953	-470.99918
167.01201	-8.61422	-471.19543
167.11201	-8.61938	-471.41379
167.21201	-8.62656	-471.76799
167.31201	-8.63156	-472.03469
167.41201	-8.63516	-472.13784
167.51201	-8.63938	-472.28646
167.61201	-8.64438	-472.49824
167.71201	-8.65016	-472.76273
167.81201	-8.65828	-473.14402
167.91201	-8.66219	-473.38045
168.01201	-8.66625	-473.49173
168.11201	-8.67109	-473.70240
168.21201	-8.67656	-473.92273
168.31201	-8.68391	-474.29615
168.41201	-8.68812	-474.50617
168.51201	-8.69203	-474.62514
168.61201	-8.69656	-474.80124
168.71201	-8.70172	-475.01427
168.81201	-8.70781	-475.29575
168.91201	-8.71672	-475.79846
169.01201	-8.71953	-475.92390
169.11201	-8.72312	-475.99775
169.21201	-8.72781	-476.18505
169.31201	-8.73375	-476.44436
169.41201	-8.74156	-476.90266
169.51201	-8.74563	-477.09408
169.61201	-8.74938	-477.19720
169.71201	-8.75422	-477.39714
169.81201	-8.75938	-477.62671
169.91201	-8.76453	-477.85890
170.01201	-8.77172	-478.23814
170.11201	-8.77531	-478.42002
170.21201	-8.77937	-478.54221
170.31201	-8.78391	-478.73157
170.41201	-8.78938	-478.95417
170.51201	-8.79703	-479.36311
170.61201	-8.80172	-479.60526
170.71201	-8.80547	-479.72435
170.81201	-8.81016	-479.89753
170.91201	-8.81531	-480.11985
171.01201	-8.82094	-480.40584
171.11201	-8.82875	-480.82361
171.21201	-8.83234	-480.99935
171.31201	-8.83625	-481.10521
171.41201	-8.84109	-481.29314
171.51201	-8.84672	-481.54616
171.61201	-8.85281	-481.84460
171.71201	-8.85766	-482.07027
171.81201	-8.86188	-482.21764
171.91201	-8.86641	-482.39395
172.01201	-8.87188	-482.62012
172.11201	-8.87781	-482.90917
172.21201	-8.88562	-483.31335
172.31201	-8.88891	-483.46516
172.41201	-8.89281	-483.56956
172.51201	-8.89781	-483.76238
172.61201	-8.90328	-484.00009
172.71201	-8.91016	-484.34341
172.81201	-8.91453	-484.55748
172.91201	-8.91859	-484.68125
173.01201	-8.92313	-484.84161
173.11201	-8.92828	-485.05449
173.21201	-8.93375	-485.27855
173.31201	-8.94063	-485.58918
173.41201	-8.94609	-485.91504
173.51201	-8.94984	-486.01475
173.61201	-8.95469	-486.18603
173.71201	-8.96031	-486.42552
173.81201	-8.96766	-486.79462
173.91201	-8.97156	-486.97263
174.01201	-8.97531	-487.07026
174.11201	-8.97969	-487.21841
174.21201	-8.98484	-487.42485
174.31201	-8.99031	-487.64876
174.41201	-8.99719	-487.94833
174.51201	-9.00297	-488.30020
174.61201	-9.00641	-488.36407
174.71201	-9.01094	-488.50080
174.81201	-9.01578	-488.67935
174.91201	-9.02313	-488.98327
175.01201	-9.02844	-489.30404
175.11201	-9.03250	-489.42438
175.21201	-9.03734	-489.59628
175.31201	-9.04234	-489.78889
175.41201	-9.04766	-490.01473
175.51201	-9.05531	-490.35090
175.61201	-9.05906	-490.54590
175.71201	-9.06297	-490.63629
175.81201	-9.06797	-490.81683
175.91201	-9.07328	-491.03272
176.01201	-9.08078	-491.38495
176.11201	-9.08500	-491.57828
176.21201	-9.08891	-491.66802
176.31201	-9.09313	-491.80594
176.41201	-9.09781	-491.96213
176.51201	-9.10281	-492.15367
176.61201	-9.11016	-492.44350
176.71201	-9.11563	-492.77985
176.81201	-9.11938	-492.85689
176.91201	-9.12453	-493.02474
177.01201	-9.13063	-493.27603
177.10601	-9.14031	-493.77817
177.20601	-9.14359	-493.98187
177.30601	-9.14641	-493.98413
177.40601	-9.15094	-494.12173
177.50601	-9.15578	-494.31434
177.60601	-9.16094	-494.52665
177.70601	-9.16875	-494.85654
177.80601	-9.17297	-495.10503
177.90601	-9.17625	-495.15668
178.00601	-9.18062	-495.28712
178.10601	-9.18625	-495.50909
178.20601	-9.19516	-495.93875
178.30601	-9.19938	-496.20691
178.40601	-9.20266	-496.24211
178.50601	-9.20703	-496.37634
178.60601	-9.21203	-496.56177
178.70601	-9.21766	-496.80549
178.80601	-9.22578	-497.17727
178.90601	-9.22984	-497.42293
179.00601	-9.23344	-497.48540
179.10601	-9.23812	-497.65059
179.20601	-9.24359	-497.86541
179.30601	-9.25047	-498.18760
179.40601	-9.25594	-498.47934
179.50601	-9.25906	-498.53468
179.60601	-9.26328	-498.64841
179.70601	-9.26813	-498.82671
179.80601	-9.27391	-499.06385
179.90601	-9.28297	-499.49008
180.00601	-9.28719	-499.78024
180.10601	-9.29031	-499.80813
180.20601	-9.29500	-499.95047
180.30601	-9.29984	-500.14240
180.40601	-9.30688	-500.41813
180.50601	-9.31250	-500.77277
180.60601	-9.31609	-500.84621
180.70601	-9.32063	-500.97632
180.80601	-9.32578	-501.17797
180.90601	-9.33141	-501.41579
181.00601	-9.33891	-501.74493
181.10601	-9.34328	-502.00313
181.20601	-9.34656	-502.03162
181.30601	-9.35109	-502.18683
181.40601	-9.35641	-502.39646
181.50601	-9.36453	-502.74259
181.60601	-9.36953	-503.06273
181.70601	-9.37297	-503.13115
181.80601	-9.37734	-503.24172
181.90601	-9.38234	-503.43460
182.00601	-9.38750	-503.64679
182.10601	-9.39469	-503.95298
182.20601	-9.39984	-504.24761
182.30601	-9.40359	-504.32909
182.40601	-9.40828	-504.48185
182.50601	-9.41391	-504.69583
182.60601	-9.42172	-505.07069
182.70601	-9.42594	-505.27763
182.80601	-9.42922	-505.33706
182.90601	-9.43359	-505.46539
183.00601	-9.43875	-505.65654
183.10601	-9.44453	-505.90271
183.20601	-9.45297	-506.28585
183.30601	-9.45703	-506.55162
183.40601	-9.46031	-506.57898
183.50601	-9.46484	-506.70755
183.60601	-9.47031	-506.90883
183.70601	-9.47703	-507.20441
183.80601	-9.48203	-507.46047
183.90601	-9.48609	-507.58219
184.00601	-9.49063	-507.73209
184.10601	-9.49578	-507.92223
184.20601	-9.50125	-508.13138
184.30601	-9.50938	-508.49032
184.40601	-9.51422	-508.79729
184.50601	-9.51750	-508.82894
184.60601	-9.52203	-508.96776
184.70601	-9.52781	-509.20004
184.80601	-9.53547	-509.60505
184.90601	-9.53969	-509.82189
185.00601	-9.54313	-509.88674
185.10601	-9.54750	-510.01620
185.20601	-9.55219	-510.19132
185.30601	-9.55750	-510.38855
185.40601	-9.56313	-510.62077
185.50601	-9.56984	-510.97167
185.60601	-9.57391	-511.10476
185.70601	-9.57875	-511.26754
185.80601	-9.58453	-511.50703
185.90601	-9.59250	-511.91074
186.00601	-9.59672	-512.11596
186.10601	-9.60016	-512.15953
186.20601	-9.60422	-512.26652
186.30601	-9.60891	-512.43329
186.40601	-9.61422	-512.65657
186.50601	-9.62063	-512.90280
186.60601	-9.62766	-513.34733
186.70601	-9.63125	-513.41480
186.80601	-9.63594	-513.55505
186.90601	-9.64156	-513.77708
187.00601	-9.64797	-514.08219
187.10601	-9.65234	-514.27764
187.20601	-9.65625	-514.38498
187.30601	-9.66062	-514.52172
187.40601	-9.66531	-514.68223
187.50601	-9.67094	-514.91624
187.60601	-9.67828	-515.22648
187.70601	-9.68359	-515.53541
187.80601	-9.68703	-515.57362
187.90601	-9.69141	-515.68770
188.00601	-9.69641	-515.87266
188.10601	-9.70391	-516.17926
188.20601	-9.70937	-516.50715
188.30601	-9.71328	-516.59286
188.40601	-9.71766	-516.71499
188.50601	-9.72234	-516.86406
188.60601	-9.72734	-517.03334
188.70601	-9.73422	-517.29590
188.80601	-9.73984	-517.63707
188.90601	-9.74375	-517.70669
189.00601	-9.74828	-517.83037
189.10601	-9.75328	-518.01026
189.20601	-9.76063	-518.26447
189.30601	-9.76609	-518.58956
189.40601	-9.76984	-518.64070
189.50601	-9.77437	-518.76909
189.60601	-9.77891	-518.90504
189.70601	-9.78469	-519.12105
189.80601	-9.79297	-519.48518
189.90601	-9.79797	-519.81795
190.00601	-9.80125	-519.81497
190.10601	-9.80578	-519.93245
190.20601	-9.81063	-520.09910
190.30601	-9.81750	-520.34515
190.40601	-9.82250	-520.62744
190.50601	-9.82641	-520.70183
190.60601	-9.83109	-520.84249
190.70601	-9.83609	-521.00468
190.80601	-9.84156	-521.21592
190.90601	-9.84875	-521.49028
191.00601	-9.85359	-521.74205
191.10601	-9.85703	-521.78085
191.20601	-9.86156	-521.90667
191.30601	-9.86719	-522.11815
191.40601	-9.87500	-522.44133
191.50601	-9.88109	-522.82882
191.60601	-9.88406	-522.81702
191.70601	-9.88797	-522.88985
191.80601	-9.89250	-523.01329
191.90601	-9.89766	-523.19002
192.00601	-9.90375	-523.41878
192.10601	-9.91016	-523.77737
192.20601	-9.91359	-523.80770
192.30601	-9.91797	-523.91273
192.40601	-9.92313	-524.08385
192.50601	-9.92953	-524.31715
192.60601	-9.93641	-524.68580
192.70601	-9.94000	-524.72836
192.80601	-9.94406	-524.80221
192.90601	-9.94875	-524.93161
193.00601	-9.95422	-525.11674
193.10601	-9.96250	-525.41941
193.17201	-9.96906	-525.92599
193.27201	-9.97156	-525.91538
193.37201	-9.97484	-525.90746
193.47201	-9.98016	-526.07232
193.57201	-9.98750	-526.37231
193.67201	-9.99312	-526.73054
193.77201	-9.99594	-526.69621
193.87201	-10.00016	-526.77363
193.97201	-10.00484	-526.92103
194.07201	-10.01016	-527.10783
194.17201	-10.01641	-527.33326
194.27201	-10.02328	-527.73356
194.37201	-10.02625	-527.75329
194.47201	-10.03063	-527.85236
194.57201	-10.03563	-528.02587
194.67201	-10.04141	-528.24557
194.77201	-10.04875	-528.63318
194.87201	-10.05266	-528.73027
194.97201	-10.05688	-528.80591
195.07201	-10.06156	-528.93984
195.17201	-10.06656	-529.10703
195.27201	-10.07250	-529.35296
195.37201	-10.08047	-529.79732
195.47201	-10.08359	-529.83594
195.57201	-10.08750	-529.89215
195.67201	-10.09234	-530.02763
195.77201	-10.09875	-530.25979
195.87201	-10.10578	-530.65628
195.97201	-10.10938	-530.70843
196.07201	-10.11344	-530.78306
196.17201	-10.11813	-530.93344
196.27201	-10.12375	-531.14206
196.37201	-10.12984	-531.39162
196.47201	-10.13734	-531.82167
196.57201	-10.14031	-531.81648
196.67201	-10.14438	-531.87537
196.77201	-10.14922	-532.02784
196.87201	-10.15500	-532.25482
196.97201	-10.16266	-532.66782
197.07201	-10.16625	-532.76366
197.17201	-10.17016	-532.82845
197.27201	-10.17484	-532.94891
197.37201	-10.18016	-533.13231
197.47201	-10.18578	-533.35345
197.57201	-10.19313	-533.67525
197.67201	-10.19672	-533.81950
197.77201	-10.20063	-533.85752
197.87201	-10.20547	-534.00433
197.97201	-10.21172	-534.24132
198.07201	-10.21953	-534.68168
198.17201	-10.22281	-534.71684
198.27201	-10.22656	-534.74879
198.37201	-10.23094	-534.86341
198.47201	-10.23609	-535.03001
198.57201	-10.24188	-535.24673
198.67201	-10.25078	-535.66509
198.77201	-10.25438	-535.83509
198.87201	-10.25781	-535.82346
198.97201	-10.26250	-535.94285
199.07201	-10.26781	-536.11600
199.17201	-10.27516	-536.45980
199.27201	-10.27938	-536.60464
199.37201	-10.28359	-536.67837
199.47201	-10.28844	-536.82309
199.57201	-10.29359	-536.99034
[truncated: 245 more rows]
