# Supplementary material for: Strengthening of 3D Printed Fused Deposition Manufactured Parts Using the Fill Compositing Technique
Source: PLoS One. 2015 Apr 16;10(4):e0122915. doi: 10.1371/journal.pone.0122915 (PMC4400136; doi:10.1371/journal.pone.0122915)
Supplement: S1 File — This is the raw data and information on all the samples presented in this manuscript. (ZIP) [file pone.0122915.s001.zip › Specimen_RawData_144.csv]

Time	Extension	Load
(sec)	(mm)	(N)
0.00000	-0.00016	-0.47257
0.10000	-0.00047	-0.46921
0.20000	-0.00250	-0.47002
0.30000	-0.01141	-0.46955
0.40000	-0.02016	-0.46532
0.50000	-0.02531	-0.47397
0.60000	-0.03016	-0.47100
0.70000	-0.03547	-0.47305
0.80000	-0.04172	-0.46978
0.90000	-0.04812	-0.46451
1.00000	-0.05219	-0.46714
1.10000	-0.05625	-0.47215
1.20000	-0.06094	-0.46781
1.30000	-0.06594	-0.46474
1.40000	-0.07172	-0.46272
1.50000	-0.07891	-0.47068
1.60000	-0.08266	-0.46901
1.70000	-0.08687	-0.46702
1.80000	-0.09188	-0.47407
1.90000	-0.09781	-0.46675
2.00000	-0.10422	-0.46809
2.10000	-0.10875	-0.46175
2.20000	-0.11297	-0.46390
2.30000	-0.11766	-0.47056
2.40000	-0.12281	-0.47059
2.50000	-0.12906	-0.46547
2.60000	-0.13609	-0.46796
2.70000	-0.13969	-0.46860
2.80000	-0.14406	-0.46451
2.90000	-0.14891	-0.46850
3.00000	-0.15453	-0.46058
3.10000	-0.16141	-0.46726
3.20000	-0.16578	-0.46530
3.30000	-0.17000	-0.45961
3.40000	-0.17453	-0.46552
3.50000	-0.17984	-0.46602
3.60000	-0.18547	-0.46464
3.70000	-0.19203	-0.46570
3.80000	-0.19625	-0.46631
3.90000	-0.20047	-0.46511
4.00000	-0.20578	-0.45644
4.10000	-0.21172	-0.46404
4.20000	-0.21828	-0.46291
4.30000	-0.22250	-0.45730
4.40000	-0.22656	-0.46705
4.50000	-0.23125	-0.46905
4.60000	-0.23656	-0.46011
4.70000	-0.24266	-0.46445
4.80000	-0.24938	-0.46168
4.90000	-0.25313	-0.46003
5.00000	-0.25734	-0.46321
5.10000	-0.26203	-0.46220
5.20000	-0.26766	-0.46083
5.30000	-0.27437	-0.46640
5.40000	-0.27922	-0.45874
5.50000	-0.28359	-0.46062
5.60000	-0.28828	-0.46921
5.70000	-0.29344	-0.45901
5.80000	-0.29875	-0.46063
5.90000	-0.30562	-0.45740
6.00000	-0.30953	-0.46701
6.10000	-0.31406	-0.46785
6.20000	-0.31922	-0.45883
6.30000	-0.32578	-0.45838
6.40000	-0.33266	-0.45322
6.50000	-0.33641	-0.46476
6.60000	-0.34031	-0.45823
6.70000	-0.34500	-0.46236
6.80000	-0.35000	-0.45527
6.90000	-0.35578	-0.46620
7.00000	-0.36234	-0.46271
7.10000	-0.36656	-0.46619
7.20000	-0.37109	-0.46158
7.30000	-0.37578	-0.46107
7.40000	-0.38141	-0.45747
7.50000	-0.38781	-0.46047
7.60000	-0.39219	-0.45390
7.70000	-0.39641	-0.45767
7.80000	-0.40125	-0.45721
7.90000	-0.40656	-0.45767
8.00000	-0.41281	-0.46272
8.10000	-0.41984	-0.45527
8.20000	-0.42344	-0.45735
8.30000	-0.42781	-0.46300
8.40000	-0.43266	-0.45663
8.50000	-0.43844	-0.45322
8.60000	-0.44453	-0.46071
8.70000	-0.44906	-0.45904
8.80000	-0.45328	-0.46091
8.90000	-0.45766	-0.45948
9.00000	-0.46266	-0.45945
9.10000	-0.46844	-0.46517
9.20000	-0.47531	-0.45706
9.30000	-0.47953	-0.46228
9.40000	-0.48406	-0.46345
9.50000	-0.48906	-0.46243
9.60000	-0.49500	-0.45251
9.70000	-0.50141	-0.46491
9.80000	-0.50641	-0.45917
9.90000	-0.51016	-0.46070
10.00000	-0.51437	-0.51106
10.10000	-0.51922	-0.69503
10.20000	-0.52500	-0.91107
10.30000	-0.53250	-1.20517
10.40000	-0.53672	-1.33640
10.50000	-0.54094	-1.46661
10.60000	-0.54578	-1.65978
10.70000	-0.55156	-1.90413
10.80000	-0.55844	-2.24752
10.90000	-0.56281	-2.50348
11.00000	-0.56688	-2.70253
11.10000	-0.57172	-2.95123
11.20000	-0.57703	-3.23090
11.30000	-0.58266	-3.52095
11.40000	-0.59016	-3.91508
11.50000	-0.59391	-4.15885
11.60000	-0.59781	-4.36920
11.70000	-0.60234	-4.60521
11.80000	-0.60797	-4.89334
11.90000	-0.61500	-5.29854
12.00000	-0.61984	-5.60076
12.10000	-0.62375	-5.82113
12.20000	-0.62828	-6.06720
12.30000	-0.63375	-6.35989
12.40000	-0.63984	-6.69828
12.50000	-0.64688	-7.12622
12.60000	-0.65016	-7.32287
12.70000	-0.65422	-7.53527
12.80000	-0.65906	-7.80073
12.90000	-0.66484	-8.10396
13.00000	-0.67203	-8.53452
13.10000	-0.67641	-8.80189
13.20000	-0.68031	-9.02056
13.30000	-0.68453	-9.25573
13.40000	-0.68938	-9.52668
13.50000	-0.69484	-9.82951
13.60000	-0.70172	-10.21716
13.70000	-0.70641	-10.52306
13.80000	-0.71063	-10.74482
13.90000	-0.71547	-11.01696
14.00000	-0.72125	-11.32659
14.10000	-0.72875	-11.76060
14.20000	-0.73344	-12.08149
14.30000	-0.73766	-12.32231
14.40000	-0.74234	-12.59489
14.50000	-0.74781	-12.91417
14.60000	-0.75422	-13.27630
14.69400	-0.76172	-13.78037
14.79400	-0.76453	-13.97238
14.89400	-0.76828	-14.18785
14.99400	-0.77328	-14.48320
15.09400	-0.77906	-14.81477
15.19400	-0.78578	-15.26130
15.29400	-0.79000	-15.53778
15.39400	-0.79391	-15.77565
15.49400	-0.79859	-16.06192
15.59400	-0.80359	-16.37689
15.69400	-0.80922	-16.72389
15.79400	-0.81547	-17.09603
15.89400	-0.82031	-17.43932
15.99400	-0.82438	-17.67831
16.09400	-0.82953	-17.98484
16.19400	-0.83531	-18.34287
16.29400	-0.84219	-18.78281
16.39400	-0.84672	-19.10274
16.49400	-0.85078	-19.33783
16.59400	-0.85516	-19.59025
16.69400	-0.85984	-19.87838
16.79400	-0.86547	-20.22776
16.89400	-0.87297	-20.66917
16.99400	-0.87797	-21.07411
17.09400	-0.88187	-21.29936
17.19400	-0.88672	-21.59275
17.29400	-0.89234	-21.93153
17.39400	-0.89844	-22.33636
17.49400	-0.90281	-22.62177
17.59400	-0.90688	-22.88938
17.69400	-0.91141	-23.15621
17.79400	-0.91641	-23.47679
17.89400	-0.92203	-23.81523
17.99400	-0.92922	-24.23864
18.09400	-0.93391	-24.60005
18.19400	-0.93813	-24.84359
18.29400	-0.94297	-25.14422
18.39400	-0.94844	-25.46556
18.49400	-0.95469	-25.87003
18.59400	-0.95969	-26.20154
18.69400	-0.96391	-26.47468
18.79400	-0.96844	-26.74466
18.89400	-0.97359	-27.05632
18.99400	-0.97953	-27.42077
19.09400	-0.98656	-27.85218
19.19400	-0.99063	-28.15211
19.29400	-0.99469	-28.41253
19.39400	-0.99969	-28.71969
19.49400	-1.00500	-29.03941
19.59400	-1.01219	-29.48060
19.69400	-1.01703	-29.81193
19.79400	-1.02094	-30.04459
19.89400	-1.02516	-30.31076
19.99400	-1.03000	-30.60314
20.09400	-1.03531	-30.94494
20.19400	-1.04281	-31.38653
20.29400	-1.04750	-31.75923
20.39400	-1.05156	-31.98466
20.49400	-1.05625	-32.26810
20.59400	-1.06156	-32.58946
20.69400	-1.06797	-32.98101
20.79400	-1.07297	-33.33719
20.89400	-1.07719	-33.59913
20.99400	-1.08188	-33.89009
21.09400	-1.08734	-34.22746
21.19400	-1.09313	-34.57871
21.29400	-1.10078	-35.04717
21.39400	-1.10422	-35.31216
21.49400	-1.10797	-35.52306
21.59400	-1.11250	-35.80385
21.69400	-1.11781	-36.12037
21.79400	-1.12484	-36.54553
21.89400	-1.13094	-36.98441
21.99400	-1.13500	-37.24141
22.09400	-1.13984	-37.53306
22.19400	-1.14516	-37.86023
22.29400	-1.15063	-38.21123
22.39400	-1.15719	-38.63610
22.49400	-1.16078	-38.89926
22.59400	-1.16469	-39.13854
22.69400	-1.16953	-39.44135
22.79400	-1.17531	-39.80485
22.89400	-1.18313	-40.27738
22.99400	-1.18797	-40.67290
23.09400	-1.19141	-40.86456
23.19400	-1.19609	-41.16018
23.29400	-1.20094	-41.48282
23.39400	-1.20672	-41.84652
23.49400	-1.21406	-42.31101
23.59400	-1.21812	-42.65200
23.69400	-1.22188	-42.87744
23.79400	-1.22656	-43.16682
23.89400	-1.23172	-43.48324
23.99400	-1.23797	-43.88178
24.09400	-1.24391	-44.28684
24.19400	-1.24844	-44.59758
24.29400	-1.25297	-44.89204
24.39400	-1.25813	-45.21295
24.49400	-1.26359	-45.58859
24.59400	-1.27047	-46.02878
24.69400	-1.27438	-46.31664
24.79400	-1.27844	-46.56431
24.89400	-1.28313	-46.86849
24.99400	-1.28828	-47.18443
25.09400	-1.29438	-47.59065
25.19400	-1.29984	-47.96633
25.29400	-1.30406	-48.24439
25.39400	-1.30859	-48.51893
25.49400	-1.31359	-48.85133
25.59400	-1.31953	-49.21741
25.69400	-1.32672	-49.67405
25.79400	-1.33125	-50.03131
25.89400	-1.33547	-50.26321
25.99400	-1.34016	-50.55788
26.09400	-1.34547	-50.88915
26.19400	-1.35172	-51.28124
26.29400	-1.35688	-51.64111
26.39400	-1.36078	-51.89740
26.49400	-1.36516	-52.15687
26.59400	-1.37000	-52.44106
26.69400	-1.37578	-52.79755
26.79400	-1.38328	-53.22662
26.89400	-1.38828	-53.63568
26.99400	-1.39219	-53.84126
27.09400	-1.39688	-54.12379
27.19400	-1.40266	-54.49489
27.29400	-1.40937	-54.92394
27.39400	-1.41391	-55.24553
27.49400	-1.41797	-55.49540
27.59400	-1.42234	-55.76366
27.69400	-1.42766	-56.08338
27.79400	-1.43328	-56.44906
27.89400	-1.44000	-56.84749
27.99400	-1.44484	-57.24451
28.09400	-1.44859	-57.44693
28.19400	-1.45297	-57.73181
28.29400	-1.45828	-58.04888
28.39400	-1.46531	-58.48224
28.49400	-1.47094	-58.89221
28.59400	-1.47500	-59.13600
28.69400	-1.47953	-59.42092
28.79400	-1.48469	-59.75938
28.89400	-1.49016	-60.11530
28.99400	-1.49656	-60.51324
29.09400	-1.50172	-60.90807
29.19400	-1.50562	-61.12399
29.29400	-1.51016	-61.41051
29.39400	-1.51516	-61.71953
29.49400	-1.52109	-62.08965
29.59400	-1.52703	-62.51416
29.69400	-1.53141	-62.78194
29.79400	-1.53562	-63.04480
29.89400	-1.54031	-63.33244
29.99400	-1.54547	-63.65881
30.09400	-1.55188	-64.00672
30.19400	-1.55766	-64.43334
30.29400	-1.56156	-64.66384
30.39400	-1.56625	-64.92542
30.49400	-1.57188	-65.26136
30.59400	-1.58000	-65.73170
30.69400	-1.58531	-66.16957
30.79400	-1.58922	-66.38337
30.89400	-1.59359	-66.64956
30.99400	-1.59812	-66.92947
31.09400	-1.60359	-67.26193
31.19400	-1.61172	-67.75754
31.29400	-1.61562	-68.10013
31.39400	-1.61937	-68.30633
31.49400	-1.62422	-68.60715
31.59400	-1.62953	-68.93049
31.69400	-1.63641	-69.34784
31.79400	-1.64109	-69.70859
31.89400	-1.64500	-69.94122
31.99400	-1.64953	-70.23158
32.09400	-1.65437	-70.53814
32.19400	-1.65969	-70.87297
32.29400	-1.66687	-71.30843
32.39400	-1.67219	-71.72538
32.49400	-1.67609	-71.93951
32.59400	-1.68063	-72.22135
32.69400	-1.68578	-72.53255
32.79400	-1.69234	-72.94957
32.89400	-1.69750	-73.33291
32.99400	-1.70156	-73.57039
33.09400	-1.70594	-73.85121
33.19400	-1.71125	-74.17033
33.29400	-1.71719	-74.55105
33.39400	-1.72422	-74.99830
33.49400	-1.72859	-75.32862
33.59400	-1.73250	-75.54392
33.69400	-1.73719	-75.83892
33.79400	-1.74219	-76.15732
33.89400	-1.74906	-76.56442
33.99400	-1.75516	-77.01991
34.09400	-1.75891	-77.25895
34.19400	-1.76297	-77.50322
34.29400	-1.76781	-77.79271
34.39400	-1.77328	-78.14868
34.49400	-1.78078	-78.59555
34.59400	-1.78609	-79.04538
34.69400	-1.78953	-79.23143
34.79400	-1.79438	-79.51832
34.89400	-1.79969	-79.84805
34.99400	-1.80656	-80.27820
35.09400	-1.81188	-80.69135
35.19400	-1.81578	-80.91260
35.29400	-1.82016	-81.18792
35.39400	-1.82484	-81.48380
35.49400	-1.83016	-81.83286
35.59400	-1.83719	-82.24968
35.69400	-1.84281	-82.70767
35.79400	-1.84641	-82.91294
35.89400	-1.85063	-83.16184
35.99400	-1.85594	-83.47860
36.09400	-1.86281	-83.91949
36.19400	-1.86813	-84.32324
36.29400	-1.87203	-84.56278
36.39400	-1.87641	-84.83608
36.49400	-1.88156	-85.15780
36.59400	-1.88719	-85.51483
36.69400	-1.89422	-85.93867
36.79400	-1.89922	-86.33389
36.89400	-1.90281	-86.54527
36.99400	-1.90750	-86.81941
37.09400	-1.91266	-87.14061
37.19400	-1.91953	-87.55554
37.29400	-1.92500	-87.97592
37.39400	-1.92875	-88.21589
37.49400	-1.93297	-88.47484
37.59400	-1.93797	-88.77642
37.69400	-1.94391	-89.14322
37.79400	-1.95156	-89.63215
37.89400	-1.95625	-90.01330
37.99400	-1.95984	-90.20388
38.09400	-1.96438	-90.49368
38.19400	-1.96922	-90.79893
38.29400	-1.97516	-91.15484
38.39400	-1.98125	-91.58777
38.49400	-1.98578	-91.88285
38.59400	-1.99016	-92.14586
38.69400	-1.99516	-92.45920
38.79400	-2.00078	-92.82681
38.89400	-2.00844	-93.27203
38.99400	-2.01328	-93.69960
39.09400	-2.01687	-93.88655
39.19400	-2.02172	-94.20221
39.29400	-2.02797	-94.60194
39.39400	-2.03516	-95.10395
39.49400	-2.03922	-95.44041
39.59400	-2.04281	-95.63340
39.69400	-2.04687	-95.89852
39.79400	-2.05172	-96.19928
39.89400	-2.05688	-96.55242
39.99400	-2.06266	-96.93238
40.09400	-2.06891	-97.39090
40.19400	-2.07312	-97.65831
40.29400	-2.07781	-97.95976
40.39400	-2.08344	-98.31190
40.49400	-2.09109	-98.82193
40.59400	-2.09609	-99.22307
40.69400	-2.09953	-99.42535
40.79400	-2.10359	-99.69062
40.89400	-2.10813	-99.99480
40.99400	-2.11328	-100.32757
41.09400	-2.11875	-100.69359
41.19400	-2.12563	-101.19193
41.29400	-2.12969	-101.46678
41.39400	-2.13438	-101.74652
41.49400	-2.13969	-102.08143
41.59400	-2.14547	-102.46348
41.69400	-2.15094	-102.84934
41.79400	-2.15547	-103.14991
41.89400	-2.16000	-103.43258
41.99400	-2.16469	-103.73943
42.09400	-2.17000	-104.06576
42.19400	-2.17719	-104.49278
42.29400	-2.18313	-104.97524
42.39400	-2.18656	-105.15919
42.49400	-2.19094	-105.42425
42.59400	-2.19578	-105.72853
42.69400	-2.20187	-106.10187
42.79400	-2.20781	-106.52325
42.89400	-2.21266	-106.83333
42.99400	-2.21719	-107.09918
43.09400	-2.22188	-107.39011
43.19400	-2.22688	-107.69658
43.29400	-2.23344	-108.06978
43.39400	-2.23922	-108.53685
43.49400	-2.24313	-108.75824
43.59400	-2.24781	-109.02259
43.69400	-2.25297	-109.35260
43.79400	-2.25969	-109.74410
43.89400	-2.26563	-110.17347
43.99400	-2.26922	-110.38874
44.09400	-2.27344	-110.62842
44.19400	-2.27813	-110.92465
44.29400	-2.28375	-111.27594
44.39400	-2.28969	-111.63040
44.49400	-2.29578	-112.08061
44.59400	-2.29984	-112.29729
44.69400	-2.30438	-112.56430
44.79400	-2.30953	-112.87174
44.89400	-2.31641	-113.26511
44.99400	-2.32250	-113.73731
45.09400	-2.32625	-113.96380
45.19400	-2.33062	-114.20534
45.29400	-2.33531	-114.49549
45.39400	-2.34047	-114.80705
45.49400	-2.34734	-115.17689
45.59400	-2.35313	-115.64279
45.69400	-2.35656	-115.82813
45.79400	-2.36078	-116.07161
45.89400	-2.36578	-116.35687
45.99400	-2.37156	-116.71013
46.09400	-2.37891	-117.17650
46.19400	-2.38313	-117.46114
46.29400	-2.38719	-117.68147
46.39400	-2.39141	-117.91625
46.49400	-2.39641	-118.20833
46.59400	-2.40219	-118.53721
46.68200	-2.40969	-119.04128
46.78200	-2.41391	-119.31982
46.88200	-2.41875	-119.59350
46.98200	-2.42453	-119.94188
47.08200	-2.43266	-120.41715
47.18200	-2.43641	-120.75298
47.28200	-2.43922	-120.87552
47.38200	-2.44328	-121.11101
47.48200	-2.44813	-121.41676
47.58200	-2.45344	-121.74977
47.68200	-2.45953	-122.12582
47.77000	-2.46688	-122.63163
47.87000	-2.47031	-122.86729
47.97000	-2.47438	-123.07337
48.07000	-2.47906	-123.36454
48.17000	-2.48469	-123.70022
48.27000	-2.49125	-124.15934
48.37000	-2.49547	-124.43617
48.47000	-2.49953	-124.67671
48.57000	-2.50438	-124.95849
48.67000	-2.51000	-125.30653
48.77000	-2.51688	-125.70217
48.87000	-2.52297	-126.18177
48.97000	-2.52609	-126.35915
49.07000	-2.53031	-126.59158
49.17000	-2.53531	-126.90949
49.27000	-2.54109	-127.26881
49.37000	-2.54781	-127.73187
49.47000	-2.55219	-128.00786
49.57000	-2.55672	-128.26534
49.67000	-2.56141	-128.55679
49.77000	-2.56641	-128.85533
49.87000	-2.57203	-129.22366
49.97000	-2.57937	-129.73203
50.07000	-2.58297	-129.97480
50.17000	-2.58734	-130.22676
50.27000	-2.59219	-130.52398
50.37000	-2.59844	-130.88413
50.47000	-2.60531	-131.36528
50.57000	-2.60906	-131.59694
50.67000	-2.61297	-131.82130
50.77000	-2.61766	-132.11887
50.87000	-2.62312	-132.45857
50.97000	-2.62922	-132.84196
51.06600	-2.63641	-133.34565
51.16600	-2.63984	-133.56027
51.26600	-2.64391	-133.77874
51.36600	-2.64859	-134.07217
51.46600	-2.65484	-134.45789
51.56600	-2.66203	-134.96374
51.66600	-2.66625	-135.26772
51.76600	-2.67000	-135.47975
51.86600	-2.67453	-135.75093
51.96600	-2.67984	-136.08263
52.06600	-2.68625	-136.47580
52.16600	-2.69266	-136.91390
52.26600	-2.69641	-137.16994
52.36600	-2.70047	-137.41107
52.46600	-2.70516	-137.70911
52.56600	-2.71094	-138.05854
52.66600	-2.71844	-138.55886
52.76600	-2.72297	-138.89435
52.86600	-2.72719	-139.12760
52.96600	-2.73172	-139.40588
53.06600	-2.73672	-139.70876
53.16600	-2.74203	-140.06843
53.26600	-2.74875	-140.49156
53.36600	-2.75313	-140.82651
53.46600	-2.75734	-141.05253
53.56600	-2.76219	-141.35073
53.66600	-2.76781	-141.69405
53.76600	-2.77406	-142.11063
53.86600	-2.77844	-142.41087
53.96600	-2.78250	-142.64801
54.06600	-2.78719	-142.92727
54.16600	-2.79234	-143.24106
54.26600	-2.79859	-143.62963
54.36000	-2.80672	-144.14121
54.46000	-2.81016	-144.41745
54.56000	-2.81391	-144.61698
54.66000	-2.81859	-144.89368
54.76000	-2.82422	-145.24183
54.86000	-2.83094	-145.67971
54.96000	-2.83563	-145.99222
55.06000	-2.83984	-146.23941
55.16000	-2.84469	-146.52336
55.26000	-2.84953	-146.82443
55.36000	-2.85547	-147.17986
55.45200	-2.86281	-147.68115
55.55200	-2.86656	-147.95531
55.65200	-2.87063	-148.17370
55.75200	-2.87578	-148.49691
55.85200	-2.88141	-148.85058
55.95200	-2.88844	-149.32391
56.05200	-2.89234	-149.59463
56.15200	-2.89641	-149.81197
56.25200	-2.90094	-150.10019
56.35200	-2.90609	-150.42698
56.45200	-2.91219	-150.82420
56.54800	-2.91953	-151.33113
56.64800	-2.92281	-151.56569
56.74800	-2.92688	-151.79008
56.84800	-2.93141	-152.07721
56.94800	-2.93672	-152.40961
57.04800	-2.94313	-152.83337
57.14800	-2.94781	-153.16354
57.24800	-2.95219	-153.42569
57.34800	-2.95656	-153.70449
57.44800	-2.96141	-153.99610
57.54800	-2.96703	-154.32365
57.64800	-2.97422	-154.78460
57.74800	-2.97906	-155.13936
57.84800	-2.98328	-155.36977
57.94800	-2.98781	-155.65012
58.04800	-2.99313	-155.96002
58.14800	-3.00000	-156.38624
58.24800	-3.00578	-156.80873
58.34800	-3.00969	-157.03477
58.44800	-3.01406	-157.27983
58.54800	-3.01922	-157.58300
58.64800	-3.02516	-157.95189
58.74800	-3.03250	-158.42153
58.84800	-3.03625	-158.70161
58.94800	-3.04000	-158.89490
59.04800	-3.04453	-159.15677
59.14800	-3.05000	-159.47470
59.24800	-3.05656	-159.85341
59.34800	-3.06219	-160.25802
59.44800	-3.06641	-160.51172
59.54800	-3.07109	-160.77381
59.64800	-3.07594	-161.07686
59.74800	-3.08141	-161.40358
59.84800	-3.08953	-161.86289
59.94800	-3.09344	-162.20459
60.04800	-3.09688	-162.35918
60.14800	-3.10141	-162.61467
60.24800	-3.10703	-162.94062
60.34800	-3.11438	-163.39974
60.44800	-3.11906	-163.73825
60.54800	-3.12313	-163.95831
60.64800	-3.12750	-164.20633
60.74800	-3.13250	-164.49583
60.84800	-3.13750	-164.80833
60.94800	-3.14406	-165.17539
61.04800	-3.14969	-165.56095
61.14800	-3.15391	-165.81288
61.24800	-3.15859	-166.07749
61.34800	-3.16406	-166.39215
61.44800	-3.17219	-166.88420
61.54800	-3.17609	-167.18329
61.64800	-3.17953	-167.35190
61.74800	-3.18375	-167.58925
61.84800	-3.18828	-167.85175
61.94800	-3.19344	-168.13064
62.04800	-3.19969	-168.46243
62.14800	-3.20563	-168.89572
62.24800	-3.21000	-169.12279
62.34800	-3.21516	-169.40056
62.44800	-3.22047	-169.71800
62.54800	-3.22828	-170.14955
62.64800	-3.23297	-170.49161
62.74800	-3.23656	-170.68419
62.84800	-3.24094	-170.90900
62.94800	-3.24594	-171.19834
63.04800	-3.25219	-171.56094
63.13400	-3.26156	-172.07845
63.23400	-3.26469	-172.43350
63.33400	-3.26734	-172.52266
63.43400	-3.27203	-172.77379
63.53400	-3.27766	-173.10962
63.63400	-3.28469	-173.57387
63.73400	-3.28891	-173.86380
63.83400	-3.29266	-174.06772
63.93400	-3.29719	-174.32331
64.03400	-3.30234	-174.63112
64.13400	-3.30766	-174.95316
64.23400	-3.31422	-175.34763
64.33400	-3.32000	-175.79332
64.43400	-3.32359	-175.98554
64.53400	-3.32828	-176.24481
64.63400	-3.33359	-176.57346
64.73400	-3.34141	-177.02846
64.83400	-3.34594	-177.40080
64.93400	-3.34937	-177.57513
65.03400	-3.35344	-177.80161
65.13400	-3.35812	-178.08057
65.23400	-3.36359	-178.39763
65.33400	-3.37016	-178.78231
65.42800	-3.37703	-179.28371
65.52800	-3.38063	-179.50454
65.62800	-3.38500	-179.72243
65.72800	-3.38938	-179.98061
65.82800	-3.39531	-180.31448
65.92800	-3.40172	-180.75672
66.02800	-3.40609	-181.03023
66.12800	-3.41031	-181.27660
66.22800	-3.41516	-181.55910
66.32800	-3.42078	-181.88836
66.42800	-3.42781	-182.28389
66.52800	-3.43297	-182.69978
66.62800	-3.43656	-182.88009
66.72800	-3.44109	-183.13055
66.82800	-3.44625	-183.43291
66.92800	-3.45297	-183.81751
67.02800	-3.45906	-184.25629
67.12800	-3.46281	-184.47725
67.22800	-3.46703	-184.70977
67.32800	-3.47156	-184.97090
67.42800	-3.47688	-185.29177
67.52800	-3.48422	-185.69627
67.62800	-3.49000	-186.14866
67.72800	-3.49359	-186.34807
67.82800	-3.49813	-186.60688
67.92800	-3.50344	-186.92593
68.02800	-3.51063	-187.33473
68.12800	-3.51547	-187.69893
68.22800	-3.51938	-187.92194
68.32800	-3.52375	-188.17267
68.42800	-3.52844	-188.43730
68.52800	-3.53391	-188.76384
68.62800	-3.54094	-189.14288
68.72800	-3.54641	-189.57995
68.82800	-3.55000	-189.76006
68.92800	-3.55422	-189.98034
69.02800	-3.55891	-190.25174
69.12800	-3.56531	-190.60388
69.22400	-3.57266	-191.10942
69.32400	-3.57656	-191.34955
69.42400	-3.58062	-191.56884
69.52400	-3.58562	-191.84387
69.62400	-3.59109	-192.17062
69.72400	-3.59734	-192.53004
69.82400	-3.60297	-192.94448
69.92400	-3.60672	-193.15009
70.02400	-3.61125	-193.40391
70.12400	-3.61656	-193.70848
70.22400	-3.62297	-194.06465
70.32400	-3.62938	-194.49374
70.42400	-3.63312	-194.73217
70.52400	-3.63719	-194.94663
70.62400	-3.64203	-195.22183
70.72400	-3.64766	-195.56615
70.82400	-3.65500	-195.98907
70.92400	-3.66063	-196.43693
71.02400	-3.66375	-196.57917
71.12400	-3.66813	-196.80794
71.22400	-3.67313	-197.09156
71.32400	-3.67969	-197.47387
71.42400	-3.68578	-197.90499
71.52400	-3.68953	-198.12459
71.62400	-3.69391	-198.36420
71.72400	-3.69906	-198.66535
71.82400	-3.70469	-198.99467
71.92400	-3.71234	-199.41910
72.02400	-3.71797	-199.88321
72.12400	-3.72094	-200.04128
72.22400	-3.72516	-200.26487
72.32400	-3.73000	-200.55559
72.42400	-3.73656	-200.92721
72.52400	-3.74281	-201.37700
72.62400	-3.74672	-201.62205
72.72400	-3.75109	-201.87043
72.82400	-3.75625	-202.16785
72.92400	-3.76156	-202.51057
73.02400	-3.76719	-202.83724
73.12400	-3.77281	-203.23326
73.22400	-3.77688	-203.47102
73.32400	-3.78141	-203.73707
73.42400	-3.78656	-204.04495
73.52400	-3.79313	-204.42314
73.62400	-3.79859	-204.82041
73.72400	-3.80281	-205.05564
73.82400	-3.80703	-205.29164
73.92400	-3.81156	-205.55632
74.02400	-3.81687	-205.86196
74.12400	-3.82328	-206.24021
74.22400	-3.83000	-206.71067
74.32400	-3.83375	-206.91800
74.42400	-3.83812	-207.15789
74.52400	-3.84344	-207.43780
74.62400	-3.84891	-207.76506
74.72400	-3.85516	-208.16010
74.82400	-3.85969	-208.44038
74.92400	-3.86406	-208.68614
75.02400	-3.86875	-208.95267
75.12400	-3.87422	-209.27155
75.22400	-3.88063	-209.62653
75.32400	-3.88672	-210.07238
75.42400	-3.89016	-210.25425
75.52400	-3.89453	-210.48188
75.62400	-3.89969	-210.76895
75.72400	-3.90672	-211.15488
75.82400	-3.91297	-211.59033
75.92400	-3.91687	-211.81098
76.02400	-3.92109	-212.03607
76.12400	-3.92563	-212.29091
76.22400	-3.93078	-212.59239
76.32400	-3.93672	-212.94013
76.42400	-3.94359	-213.37324
76.52400	-3.94750	-213.62630
76.62400	-3.95172	-213.83634
76.72400	-3.95688	-214.12204
76.82400	-3.96344	-214.47553
76.92400	-3.96953	-214.90604
77.02400	-3.97313	-215.10482
77.12400	-3.97750	-215.33622
77.22400	-3.98234	-215.60825
77.32400	-3.98813	-215.94551
77.42400	-3.99422	-216.29798
77.52400	-4.00063	-216.72499
77.62400	-4.00422	-216.92494
77.72400	-4.00844	-217.13920
77.82400	-4.01313	-217.40296
77.92400	-4.01828	-217.68175
78.02400	-4.02484	-218.07513
78.12400	-4.02922	-218.33926
78.22400	-4.03328	-218.55062
78.32400	-4.03797	-218.77936
78.42400	-4.04328	-219.07485
78.52400	-4.04906	-219.38901
78.62400	-4.05641	-219.82417
78.72400	-4.06031	-220.06358
78.82400	-4.06469	-220.28524
78.92400	-4.06984	-220.56073
79.02400	-4.07719	-220.93748
79.11600	-4.08422	-221.44030
79.21600	-4.08750	-221.61438
79.31600	-4.09141	-221.79960
79.41600	-4.09609	-222.05579
79.51600	-4.10109	-222.32813
79.61600	-4.10797	-222.68824
79.71600	-4.11453	-223.18889
79.81600	-4.11781	-223.34281
79.91600	-4.12203	-223.56561
80.01600	-4.12672	-223.82963
80.11600	-4.13266	-224.13261
80.21600	-4.13969	-224.59622
80.31600	-4.14328	-224.80181
80.41600	-4.14734	-225.01573
80.51600	-4.15203	-225.26306
80.61600	-4.15719	-225.55701
80.71600	-4.16344	-225.91130
80.81200	-4.17094	-226.41289
80.91200	-4.17437	-226.61768
81.01200	-4.17844	-226.81990
81.11200	-4.18313	-227.08309
81.21200	-4.18859	-227.38077
81.31200	-4.19578	-227.82908
81.41200	-4.20000	-228.08188
81.51200	-4.20391	-228.29558
81.61200	-4.20828	-228.53044
81.71200	-4.21344	-228.81518
81.81200	-4.21938	-229.15445
81.91200	-4.22688	-229.60870
82.01200	-4.23062	-229.85537
82.11200	-4.23500	-230.06362
82.21200	-4.24000	-230.34908
82.31200	-4.24594	-230.67781
82.41200	-4.25328	-231.14671
82.51200	-4.25750	-231.41786
82.61200	-4.26125	-231.60118
82.71200	-4.26563	-231.83814
82.81200	-4.27047	-232.11002
82.91200	-4.27625	-232.43801
83.01200	-4.28406	-232.93079
83.11200	-4.28766	-233.16722
83.21200	-4.29188	-233.37181
83.31200	-4.29688	-233.65003
83.41200	-4.30281	-233.97519
83.51200	-4.30938	-234.38910
83.61200	-4.31359	-234.64926
83.71200	-4.31781	-234.86939
83.81200	-4.32266	-235.13724
83.91200	-4.32797	-235.44997
84.01200	-4.33391	-235.78876
84.11200	-4.34125	-236.26135
84.21200	-4.34438	-236.44662
84.31200	-4.34828	-236.62776
84.41200	-4.35297	-236.89130
84.51200	-4.35891	-237.22604
84.61200	-4.36656	-237.70636
84.71200	-4.37078	-237.98262
84.81200	-4.37484	-238.19058
84.91200	-4.37953	-238.45640
85.01200	-4.38469	-238.75192
85.11200	-4.39000	-239.04629
85.21200	-4.39672	-239.47042
85.31200	-4.40047	-239.69503
85.41200	-4.40453	-239.90065
85.51200	-4.40969	-240.17730
85.61200	-4.41547	-240.50292
85.71200	-4.42344	-240.99801
85.81200	-4.42719	-241.24797
85.91200	-4.43094	-241.43249
86.01200	-4.43562	-241.68305
86.11200	-4.44078	-241.97482
86.21200	-4.44641	-242.29267
86.31200	-4.45406	-242.73375
86.41200	-4.45797	-243.00210
86.51200	-4.46219	-243.21137
86.61200	-4.46734	-243.49697
86.71200	-4.47297	-243.81967
86.81200	-4.47938	-244.21175
86.91200	-4.48391	-244.47681
87.01200	-4.48812	-244.70255
87.11200	-4.49281	-244.96028
87.21200	-4.49813	-245.26592
87.31200	-4.50422	-245.62719
87.41200	-4.51109	-246.06669
87.51200	-4.51453	-246.26525
87.61200	-4.51859	-246.46945
87.71200	-4.52344	-246.73195
87.81200	-4.52969	-247.08013
87.91200	-4.53734	-247.57421
88.01200	-4.54125	-247.84273
88.11200	-4.54531	-248.05291
88.21200	-4.55031	-248.32453
88.31200	-4.55547	-248.62036
88.41200	-4.56172	-249.00834
88.51200	-4.56813	-249.45153
88.61200	-4.57172	-249.68235
88.71200	-4.57563	-249.89276
88.81200	-4.58047	-250.16198
88.91200	-4.58594	-250.46766
89.01200	-4.59281	-250.89732
89.11200	-4.59734	-251.19451
89.21200	-4.60156	-251.42074
89.31200	-4.60594	-251.67781
89.41200	-4.61094	-251.95745
89.51200	-4.61641	-252.28560
89.61200	-4.62344	-252.69145
89.71200	-4.62797	-253.01647
89.81200	-4.63219	-253.22685
89.91200	-4.63687	-253.49253
90.01200	-4.64234	-253.80072
90.11200	-4.64891	-254.18779
90.21200	-4.65359	-254.49693
90.31200	-4.65750	-254.70862
90.41200	-4.66188	-254.94227
90.51200	-4.66719	-255.23326
90.61200	-4.67313	-255.57530
90.71200	-4.68094	-256.03145
90.81200	-4.68484	-256.30015
90.91200	-4.68891	-256.50096
91.01200	-4.69375	-256.76435
91.11200	-4.69938	-257.07358
91.21200	-4.70641	-257.51078
91.31200	-4.71062	-257.77751
91.41200	-4.71484	-257.98839
91.51200	-4.71906	-258.21215
91.61200	-4.72375	-258.45405
91.71200	-4.72906	-258.74370
91.81200	-4.73703	-259.17962
91.91200	-4.74141	-259.47940
92.01200	-4.74562	-259.69759
92.11200	-4.75078	-259.97189
92.21200	-4.75625	-260.26088
92.31200	-4.76297	-260.66282
92.41200	-4.76703	-260.89510
92.51200	-4.77109	-261.09758
92.61200	-4.77578	-261.33773
92.71200	-4.78109	-261.62556
92.81200	-4.78703	-261.95291
92.91200	-4.79500	-262.41124
93.01200	-4.79844	-262.63708
93.11200	-4.80219	-262.80358
93.21200	-4.80688	-263.05476
93.31200	-4.81266	-263.36771
93.41200	-4.82078	-263.83072
93.51200	-4.82484	-264.11217
93.61200	-4.82859	-264.29045
93.71200	-4.83328	-264.53611
93.81200	-4.83844	-264.81444
93.91200	-4.84359	-265.10122
94.01200	-4.85078	-265.47933
94.11200	-4.85484	-265.76725
94.21200	-4.85875	-265.94815
94.31200	-4.86328	-266.19536
94.41200	-4.86844	-266.46328
94.51200	-4.87484	-266.79680
94.61200	-4.88078	-267.15720
94.71200	-4.88469	-267.35094
94.81200	-4.88891	-267.56820
94.91200	-4.89391	-267.81353
95.01200	-4.90000	-268.13963
95.11200	-4.90906	-268.63527
95.21200	-4.91250	-268.91372
95.31200	-4.91625	-269.06809
95.41200	-4.92141	-269.32335
95.51200	-4.92719	-269.64089
95.61200	-4.93500	-270.09305
95.71200	-4.93891	-270.35007
95.81200	-4.94250	-270.52164
95.91200	-4.94719	-270.75899
96.01200	-4.95234	-271.04166
96.11200	-4.95859	-271.38013
96.21200	-4.96625	-271.87118
96.31200	-4.96891	-272.02395
96.41200	-4.97266	-272.17969
96.51200	-4.97734	-272.42848
96.61200	-4.98297	-272.72549
96.71200	-4.99031	-273.13873
96.81200	-4.99469	-273.43032
96.91200	-4.99859	-273.61995
97.01200	-5.00328	-273.85730
97.11200	-5.00859	-274.15097
97.21200	-5.01406	-274.45883
97.31200	-5.02156	-274.88917
97.41200	-5.02547	-275.15051
97.51200	-5.02938	-275.33776
97.61200	-5.03422	-275.58327
97.71200	-5.03984	-275.88749
97.81200	-5.04734	-276.32639
97.91200	-5.05125	-276.57369
98.01200	-5.05531	-276.77196
98.11200	-5.05984	-277.01536
98.21200	-5.06516	-277.30566
98.31200	-5.07094	-277.62803
98.41200	-5.07859	-278.05686
98.51200	-5.08234	-278.32341
98.61200	-5.08656	-278.51564
98.71200	-5.09125	-278.77021
98.81200	-5.09672	-279.05473
98.91200	-5.10359	-279.45542
99.01200	-5.10813	-279.73512
99.11200	-5.11203	-279.93646
99.21200	-5.11641	-280.16743
99.31200	-5.12188	-280.46036
99.41200	-5.12750	-280.77710
99.51200	-5.13594	-281.27253
99.61200	-5.13922	-281.49688
99.71200	-5.14281	-281.65260
99.81200	-5.14766	-281.89912
99.91200	-5.15344	-282.21467
100.01200	-5.16094	-282.64964
100.11200	-5.16547	-282.96563
100.21200	-5.16938	-283.16438
100.31200	-5.17375	-283.38847
100.41200	-5.17844	-283.64220
100.51200	-5.18391	-283.94178
100.61200	-5.19141	-284.33624
100.71200	-5.19625	-284.69881
100.81200	-5.20000	-284.87766
100.91200	-5.20469	-285.12776
101.01200	-5.21047	-285.44366
101.11200	-5.21766	-285.86835
101.21200	-5.22172	-286.13752
101.31200	-5.22578	-286.32995
101.41200	-5.23016	-286.56706
101.51200	-5.23484	-286.81809
101.61200	-5.24000	-287.10502
101.71200	-5.24609	-287.41187
101.81200	-5.25250	-287.84752
101.91200	-5.25656	-288.05646
102.01200	-5.26125	-288.30358
102.11200	-5.26641	-288.58015
102.21200	-5.27344	-288.94731
102.31200	-5.27812	-289.27386
102.41200	-5.28219	-289.47067
102.51200	-5.28656	-289.69544
102.61200	-5.29172	-289.95511
102.71200	-5.29750	-290.27507
102.81200	-5.30500	-290.67752
102.91200	-5.30938	-291.00263
103.01200	-5.31312	-291.17200
103.11200	-5.31781	-291.40416
103.21200	-5.32328	-291.69738
103.31200	-5.33078	-292.10091
103.41200	-5.33563	-292.42566
103.51200	-5.33953	-292.62552
103.61200	-5.34391	-292.83920
103.71200	-5.34891	-293.10995
103.81200	-5.35469	-293.41832
103.91200	-5.36250	-293.87131
104.01200	-5.36625	-294.13068
104.11200	-5.37016	-294.30002
104.21200	-5.37516	-294.56016
104.31200	-5.38109	-294.88420
104.41200	-5.38875	-295.36986
104.51200	-5.39250	-295.61019
104.61200	-5.39641	-295.80343
104.71200	-5.40094	-296.04086
104.81200	-5.40563	-296.29648
104.91200	-5.41109	-296.60252
105.01200	-5.41906	-297.05894
105.11200	-5.42281	-297.34465
105.21200	-5.42656	-297.51477
105.31201	-5.43094	-297.74186
105.41201	-5.43672	-298.04769
105.51201	-5.44469	-298.50385
105.61201	-5.44906	-298.81325
105.71201	-5.45297	-299.01156
105.81201	-5.45750	-299.25352
105.91201	-5.46266	-299.53727
106.01201	-5.46797	-299.83503
106.11201	-5.47469	-300.20431
106.21201	-5.47906	-300.50874
106.31201	-5.48281	-300.67754
106.41201	-5.48750	-300.92674
106.51201	-5.49281	-301.21514
106.61201	-5.49969	-301.57599
106.71201	-5.50563	-301.97325
106.81201	-5.50938	-302.16745
106.91201	-5.51375	-302.38277
107.01201	-5.51906	-302.66690
107.11201	-5.52484	-302.99166
107.21201	-5.53250	-303.40707
107.31201	-5.53641	-303.68796
107.41201	-5.54000	-303.84216
107.51201	-5.54469	-304.08171
107.61201	-5.55016	-304.36170
107.71201	-5.55719	-304.74055
107.81201	-5.56234	-305.09138
107.91201	-5.56625	-305.27517
108.01201	-5.57047	-305.48376
108.11201	-5.57516	-305.72382
108.21201	-5.58063	-306.01269
108.31201	-5.58828	-306.38465
108.41201	-5.59313	-306.74255
108.51201	-5.59656	-306.88778
108.61201	-5.60125	-307.11156
108.71201	-5.60672	-307.39054
108.81201	-5.61453	-307.80980
108.91201	-5.61938	-308.14871
109.01201	-5.62313	-308.31492
109.11201	-5.62766	-308.53853
109.21201	-5.63313	-308.82666
109.31201	-5.63828	-309.10876
109.41201	-5.64594	-309.51059
109.51201	-5.64984	-309.78999
109.61201	-5.65344	-309.93775
109.71201	-5.65828	-310.17819
109.81201	-5.66375	-310.45559
109.91201	-5.67125	-310.86111
110.01201	-5.67578	-311.17448
110.11201	-5.67938	-311.33309
110.21201	-5.68375	-311.53321
110.31201	-5.68859	-311.78692
110.41201	-5.69406	-312.06745
110.51201	-5.70141	-312.44987
110.61201	-5.70656	-312.81197
110.71201	-5.71031	-312.98664
110.81201	-5.71500	-313.19875
110.91201	-5.72000	-313.44837
111.01201	-5.72625	-313.75799
111.11201	-5.73188	-314.09985
111.21201	-5.73594	-314.30098
111.31201	-5.74000	-314.49768
111.41201	-5.74484	-314.72927
111.51201	-5.75047	-315.00870
111.61201	-5.75922	-315.41082
111.71201	-5.76437	-315.81244
111.81201	-5.76781	-315.94712
111.91201	-5.77266	-316.17704
112.01201	-5.77875	-316.49536
112.10401	-5.78719	-316.99663
112.20401	-5.79031	-317.22671
112.30401	-5.79359	-317.34285
112.40401	-5.79828	-317.57310
112.50401	-5.80297	-317.83122
112.60401	-5.80797	-318.08501
112.70401	-5.81391	-318.38253
112.80401	-5.81984	-318.76749
112.90401	-5.82359	-318.96225
113.00401	-5.82844	-319.19754
113.10401	-5.83375	-319.48915
113.20401	-5.84109	-319.86240
113.30401	-5.84547	-320.18375
113.40401	-5.84922	-320.33786
113.50401	-5.85344	-320.55143
113.60401	-5.85828	-320.79041
113.70401	-5.86391	-321.08867
113.80401	-5.87094	-321.44052
113.90401	-5.87750	-321.91363
114.00401	-5.88078	-322.05832
114.10401	-5.88516	-322.26273
114.20401	-5.89016	-322.52005
114.30401	-5.89734	-322.86742
114.40401	-5.90250	-323.24350
114.50401	-5.90625	-323.42270
114.60401	-5.91078	-323.64318
114.70401	-5.91578	-323.90541
114.80401	-5.92125	-324.20692
114.90401	-5.92813	-324.54759
115.00401	-5.93344	-324.91484
115.10401	-5.93703	-325.08177
115.20401	-5.94156	-325.28958
115.30401	-5.94703	-325.57902
115.40401	-5.95438	-325.95921
115.50401	-5.95953	-326.30500
115.60401	-5.96344	-326.49487
115.70401	-5.96766	-326.70498
115.80401	-5.97234	-326.94602
115.90401	-5.97781	-327.22339
116.00401	-5.98453	-327.57670
116.10401	-5.98984	-327.93146
116.20401	-5.99344	-328.09326
116.30401	-5.99797	-328.31880
116.40401	-6.00313	-328.58133
116.50401	-6.00984	-328.91345
116.60401	-6.01562	-329.28100
116.70401	-6.01969	-329.48107
116.80401	-6.02422	-329.71483
116.90401	-6.02937	-329.97790
117.00401	-6.03516	-330.28042
117.10401	-6.04328	-330.69873
117.20401	-6.04750	-331.03639
117.30401	-6.05062	-331.14284
117.40401	-6.05516	-331.35241
117.50401	-6.06031	-331.62627
117.60401	-6.06734	-331.98428
117.70401	-6.07297	-332.36378
117.80401	-6.07688	-332.56096
117.90401	-6.08125	-332.77005
118.00401	-6.08609	-333.02355
118.10401	-6.09141	-333.30777
118.20401	-6.09797	-333.62183
118.30401	-6.10391	-334.03209
118.40401	-6.10734	-334.19549
118.50401	-6.11188	-334.42205
118.60401	-6.11703	-334.68258
118.70401	-6.12375	-335.01217
118.80401	-6.13016	-335.41545
118.90401	-6.13375	-335.61176
119.00401	-6.13766	-335.79367
119.10401	-6.14234	-336.01964
119.20401	-6.14797	-336.32460
119.30401	-6.15531	-336.68387
119.40401	-6.16125	-337.13770
119.50401	-6.16469	-337.27488
119.60401	-6.16922	-337.49229
119.70401	-6.17422	-337.76110
119.80401	-6.18109	-338.09453
119.90401	-6.18703	-338.51618
120.00401	-6.19078	-338.69120
120.10401	-6.19516	-338.90709
120.20401	-6.20000	-339.16268
120.30401	-6.20531	-339.44732
120.40401	-6.21203	-339.79052
120.50401	-6.21750	-340.19199
120.60401	-6.22078	-340.32318
120.70401	-6.22531	-340.54726
120.80401	-6.23062	-340.82782
120.90401	-6.23797	-341.20113
121.00401	-6.24375	-341.61434
121.10401	-6.24750	-341.79413
121.20401	-6.25172	-342.00758
121.30401	-6.25656	-342.25848
121.40401	-6.26172	-342.54581
121.50401	-6.26813	-342.86860
121.60401	-6.27438	-343.27903
121.70401	-6.27797	-343.46688
121.80401	-6.28250	-343.67853
121.90401	-6.28781	-343.96607
122.00401	-6.29578	-344.39510
122.10401	-6.30016	-344.74158
122.20401	-6.30375	-344.89736
122.30401	-6.30781	-345.10157
122.40401	-6.31250	-345.36204
122.50401	-6.31750	-345.62016
122.60401	-6.32359	-345.93350
122.70401	-6.33031	-346.36927
122.80401	-6.33438	-346.56900
122.90401	-6.33891	-346.80015
123.00401	-6.34391	-347.05615
123.10401	-6.35078	-347.40546
123.20401	-6.35672	-347.81414
123.30401	-6.36062	-348.01814
123.40401	-6.36484	-348.22381
123.50401	-6.36969	-348.47811
123.60401	-6.37500	-348.76388
123.70401	-6.38141	-349.07159
123.80401	-6.38688	-349.44850
123.90401	-6.39094	-349.63766
124.00401	-6.39531	-349.85071
124.10401	-6.40031	-350.11172
124.20401	-6.40703	-350.43260
124.30401	-6.41312	-350.83631
124.40401	-6.41719	-351.03539
124.50401	-6.42141	-351.24388
124.60401	-6.42625	-351.47899
124.70401	-6.43188	-351.76536
124.80401	-6.43859	-352.12028
124.90401	-6.44500	-352.55605
125.00401	-6.44797	-352.68718
125.10401	-6.45234	-352.87711
125.20401	-6.45750	-353.13806
125.30401	-6.46453	-353.48630
125.40401	-6.46969	-353.84557
125.50401	-6.47344	-354.00832
125.60401	-6.47766	-354.20796
125.70401	-6.48250	-354.45198
125.80401	-6.48781	-354.72172
125.90401	-6.49406	-355.06254
126.00401	-6.50172	-355.51050
126.10401	-6.50500	-355.68362
126.20401	-6.50906	-355.86154
126.30401	-6.51391	-356.10855
126.40401	-6.52000	-356.38976
126.50401	-6.52625	-356.79585
126.60401	-6.53016	-356.98995
126.70401	-6.53438	-357.17830
126.80401	-6.53953	-357.42959
126.90401	-6.54516	-357.72175
127.00401	-6.55078	-358.00225
127.10401	-6.55781	-358.42016
127.20401	-6.56125	-358.58500
127.30401	-6.56531	-358.75481
127.40401	-6.56984	-358.97735
127.50401	-6.57547	-359.23186
127.60401	-6.58344	-359.66823
127.70401	-6.58734	-359.87800
127.80401	-6.59156	-360.05172
127.90401	-6.59656	-360.28343
128.00401	-6.60203	-360.57159
128.10401	-6.60891	-360.87856
128.20401	-6.61500	-361.30127
128.30401	-6.61844	-361.43580
128.40401	-6.62328	-361.65348
128.50401	-6.62953	-361.98658
128.60401	-6.63766	-362.40593
128.70401	-6.64156	-362.70323
128.80401	-6.64453	-362.80879
128.90401	-6.64891	-362.99640
129.00401	-6.65344	-363.22317
129.10401	-6.65859	-363.48766
129.20401	-6.66531	-363.81534
129.30401	-6.67172	-364.26136
129.40401	-6.67484	-364.38081
129.50401	-6.67891	-364.56600
129.60401	-6.68375	-364.80376
129.70401	-6.68984	-365.10852
129.80401	-6.69734	-365.57272
129.90401	-6.70125	-365.77904
130.00401	-6.70547	-365.96286
130.10401	-6.71047	-366.21764
130.20401	-6.71531	-366.46727
130.30401	-6.72125	-366.74714
130.40401	-6.72844	-367.20896
130.50401	-6.73188	-367.38148
130.60401	-6.73641	-367.58181
130.70401	-6.74187	-367.85516
130.80401	-6.74922	-368.22516
130.90401	-6.75500	-368.64644
131.00401	-6.75797	-368.76571
131.10401	-6.76203	-368.93812
131.20401	-6.76656	-369.17248
131.30401	-6.77203	-369.44911
131.40401	-6.77844	-369.76895
131.50401	-6.78547	-370.24152
131.60401	-6.78875	-370.39027
131.70401	-6.79313	-370.58625
131.80401	-6.79812	-370.85554
131.90401	-6.80422	-371.16283
132.00401	-6.81125	-371.61130
132.10401	-6.81484	-371.79291
132.20401	-6.81891	-371.96058
132.30401	-6.82344	-372.19691
132.40401	-6.82875	-372.46436
132.50401	-6.83516	-372.80124
132.60401	-6.84234	-373.27811
132.70401	-6.84531	-373.38692
132.80401	-6.84953	-373.58999
132.90401	-6.85469	-373.85607
133.00401	-6.86141	-374.19149
133.10401	-6.86797	-374.61263
133.20401	-6.87172	-374.80479
133.30401	-6.87578	-374.99711
133.40401	-6.88063	-375.24220
133.50401	-6.88562	-375.50959
133.60401	-6.89172	-375.79980
133.70401	-6.89844	-376.24273
133.80401	-6.90188	-376.40247
133.90401	-6.90625	-376.59556
134.00401	-6.91156	-376.87299
134.10401	-6.91875	-377.22445
134.20401	-6.92437	-377.63822
134.30401	-6.92781	-377.77469
134.40401	-6.93203	-377.96870
134.50401	-6.93672	-378.19985
134.60401	-6.94203	-378.47933
134.70401	-6.94828	-378.79878
134.80401	-6.95578	-379.28995
134.90401	-6.95922	-379.45500
135.00401	-6.96359	-379.65631
135.10401	-6.96844	-379.89303
135.20401	-6.97453	-380.19982
135.30401	-6.98078	-380.60975
135.40401	-6.98469	-380.78505
135.50401	-6.98875	-380.98085
135.60401	-6.99375	-381.21805
135.70401	-6.99906	-381.51497
135.80401	-7.00594	-381.85301
135.90401	-7.01281	-382.34746
136.00401	-7.01578	-382.47040
136.10401	-7.02000	-382.65869
136.20401	-7.02500	-382.91317
136.30401	-7.03156	-383.23155
136.40401	-7.03859	-383.71775
136.50401	-7.04234	-383.91206
136.60401	-7.04656	-384.11286
136.70401	-7.05141	-384.36669
136.80401	-7.05734	-384.69103
136.90401	-7.06453	-385.12307
137.00401	-7.06937	-385.47578
137.10401	-7.07234	-385.59264
137.20401	-7.07625	-385.76707
137.30401	-7.08094	-386.01226
137.40401	-7.08672	-386.30882
137.50401	-7.09359	-386.73764
137.60401	-7.09797	-386.96957
137.70401	-7.10234	-387.18399
137.80401	-7.10734	-387.44488
137.90401	-7.11297	-387.75334
138.00401	-7.11922	-388.09875
138.10401	-7.12594	-388.51973
138.20401	-7.12937	-388.71565
138.30401	-7.13344	-388.88511
138.40401	-7.13813	-389.11846
138.50401	-7.14375	-389.41845
138.60401	-7.15109	-389.88426
138.70401	-7.15500	-390.10590
138.80401	-7.15906	-390.29011
138.90401	-7.16375	-390.52585
139.00401	-7.16906	-390.80632
139.10401	-7.17516	-391.13462
139.20401	-7.18234	-391.59387
139.30401	-7.18594	-391.78267
139.40401	-7.19031	-391.97555
139.50401	-7.19516	-392.22315
139.60401	-7.20109	-392.51700
139.70401	-7.20781	-392.94210
139.80401	-7.21172	-393.13790
139.90401	-7.21578	-393.32581
140.00401	-7.22016	-393.53076
140.10401	-7.22516	-393.78375
140.20401	-7.23063	-394.05683
140.30401	-7.23828	-394.49984
140.40401	-7.24219	-394.71367
140.50401	-7.24656	-394.89937
140.60401	-7.25125	-395.12917
140.70401	-7.25703	-395.40374
140.80401	-7.26453	-395.83990
140.90401	-7.26859	-396.05436
141.00401	-7.27281	-396.24482
141.10401	-7.27734	-396.45332
141.20401	-7.28234	-396.69859
141.30401	-7.28875	-397.00747
141.40201	-7.29672	-397.51288
141.50201	-7.29953	-397.64005
141.60201	-7.30359	-397.79246
141.70201	-7.30828	-398.01931
141.80201	-7.31391	-398.30509
141.90201	-7.32094	-398.71514
142.00201	-7.32516	-398.92310
142.10201	-7.32938	-399.10987
142.20201	-7.33422	-399.34066
142.30201	-7.33953	-399.59940
142.40201	-7.34578	-399.92061
142.50201	-7.35344	-400.41476
142.60201	-7.35641	-400.52634
142.70201	-7.36031	-400.69097
142.80201	-7.36500	-400.90179
142.90201	-7.37078	-401.20235
143.00201	-7.37875	-401.63949
143.10201	-7.38219	-401.86661
143.20201	-7.38578	-401.99760
143.30201	-7.39016	-402.19352
143.40201	-7.39531	-402.43989
143.50201	-7.40094	-402.72000
143.60201	-7.40922	-403.17160
143.70201	-7.41297	-403.39577
143.80201	-7.41688	-403.53626
143.90201	-7.42156	-403.75319
144.00201	-7.42688	-404.00660
144.10201	-7.43469	-404.40321
144.20201	-7.43875	-404.65286
144.30201	-7.44266	-404.80104
144.40201	-7.44766	-405.01818
144.50201	-7.45328	-405.29832
144.60201	-7.46016	-405.63846
144.69401	-7.46766	-406.14057
144.79401	-7.47000	-406.21686
144.89401	-7.47406	-406.35249
144.99401	-7.47938	-406.62563
145.09401	-7.48656	-406.97968
145.19401	-7.49250	-407.38857
145.29401	-7.49547	-407.49574
145.39401	-7.49937	-407.65333
145.49401	-7.50406	-407.88367
145.59401	-7.50922	-408.14492
145.69401	-7.51469	-408.43230
145.79401	-7.52234	-408.86736
145.89401	-7.52578	-409.04921
145.99401	-7.52969	-409.20055
146.09401	-7.53469	-409.44314
146.19401	-7.54094	-409.74653
146.29201	-7.54906	-410.24885
146.39201	-7.55250	-410.43276
146.49201	-7.55609	-410.56621
146.59201	-7.56078	-410.78755
146.69201	-7.56563	-411.02576
146.79201	-7.57094	-411.29014
146.89201	-7.57922	-411.73103
146.99201	-7.58313	-411.98012
147.09201	-7.58734	-412.16022
147.19201	-7.59219	-412.38993
147.29201	-7.59766	-412.65368
147.39201	-7.60500	-413.08075
147.49201	-7.60875	-413.27423
147.59201	-7.61266	-413.43510
147.69201	-7.61719	-413.63591
147.79201	-7.62250	-413.89427
147.89201	-7.62844	-414.20001
147.99201	-7.63594	-414.64859
148.09201	-7.63938	-414.82219
148.19201	-7.64344	-414.98923
148.29201	-7.64844	-415.22080
148.39201	-7.65437	-415.52100
148.49201	-7.66250	-416.00394
148.59201	-7.66625	-416.21619
148.69201	-7.67000	-416.36261
148.79201	-7.67453	-416.57123
148.89201	-7.67953	-416.81343
148.99201	-7.68500	-417.09012
149.09201	-7.69188	-417.46259
149.19201	-7.69641	-417.73844
149.29201	-7.70016	-417.87145
149.39201	-7.70484	-418.08498
149.49201	-7.71062	-418.36488
149.59201	-7.71797	-418.79526
149.69201	-7.72203	-419.00352
149.79201	-7.72609	-419.16347
149.89201	-7.73078	-419.37232
149.99201	-7.73578	-419.62212
150.09201	-7.74125	-419.88656
150.19201	-7.74875	-420.24520
150.29201	-7.75375	-420.59913
150.39201	-7.75703	-420.70255
150.49201	-7.76172	-420.89751
150.59201	-7.76703	-421.15653
150.69201	-7.77453	-421.54926
150.79201	-7.77875	-421.78899
150.89201	-7.78250	-421.93332
150.99201	-7.78703	-422.12260
151.09201	-7.79234	-422.37067
151.19201	-7.79844	-422.67296
151.29201	-7.80609	-423.07130
151.39201	-7.81000	-423.30861
151.49201	-7.81391	-423.44508
151.59201	-7.81859	-423.65003
151.69201	-7.82422	-423.92275
151.79201	-7.83203	-424.37190
151.89201	-7.83609	-424.57536
151.99201	-7.83984	-424.71200
152.09201	-7.84422	-424.89618
152.19201	-7.84922	-425.14044
152.29201	-7.85531	-425.43170
152.39201	-7.86391	-425.93721
152.49201	-7.86703	-426.09641
152.59201	-7.87109	-426.22808
152.69201	-7.87625	-426.46688
152.79201	-7.88188	-426.76088
152.89201	-7.88953	-427.21570
152.99201	-7.89313	-427.39356
153.09201	-7.89688	-427.53273
153.19201	-7.90141	-427.74028
153.29201	-7.90609	-427.96400
153.39201	-7.91156	-428.23365
153.49201	-7.91922	-428.61322
153.59201	-7.92328	-428.87840
153.69201	-7.92703	-429.03391
153.79201	-7.93188	-429.24833
153.89201	-7.93797	-429.54949
153.99201	-7.94563	-429.98812
154.09201	-7.94938	-430.20126
154.19201	-7.95344	-430.34744
154.29201	-7.95813	-430.56899
154.39201	-7.96344	-430.82505
154.49201	-7.96891	-431.09995
154.59201	-7.97641	-431.50252
154.69201	-7.98000	-431.71990
154.79201	-7.98406	-431.86593
154.89201	-7.98891	-432.09991
154.99201	-7.99422	-432.35752
155.09201	-8.00141	-432.73857
155.19201	-8.00688	-433.07471
155.29201	-8.01047	-433.21282
155.39201	-8.01438	-433.36949
155.49201	-8.01922	-433.57170
155.59201	-8.02484	-433.84528
155.69201	-8.03266	-434.26478
155.79201	-8.03688	-434.53246
155.89201	-8.04094	-434.67388
155.99201	-8.04609	-434.91539
156.09201	-8.05141	-435.16016
156.19201	-8.05797	-435.48989
156.29201	-8.06266	-435.76565
156.39201	-8.06656	-435.91878
156.49201	-8.07094	-436.09646
156.59201	-8.07578	-436.32197
156.69201	-8.08141	-436.57735
156.79201	-8.08922	-436.95268
156.89201	-8.09391	-437.26209
156.99201	-8.09750	-437.36827
157.09201	-8.10219	-437.56363
157.19201	-8.10797	-437.82738
157.29201	-8.11563	-438.24223
157.39201	-8.12000	-438.50249
157.49201	-8.12359	-438.61797
157.59201	-8.12813	-438.80999
157.69201	-8.13328	-439.02940
157.79201	-8.13828	-439.26638
157.89201	-8.14594	-439.62723
157.99201	-8.15031	-439.90490
158.09201	-8.15406	-440.03043
158.19201	-8.15875	-440.22012
158.29201	-8.16422	-440.45991
158.39201	-8.17250	-440.88942
158.49201	-8.17688	-441.15973
158.59201	-8.18031	-441.26204
158.69201	-8.18469	-441.43382
158.79201	-8.18984	-441.66207
158.89201	-8.19531	-441.93158
158.99201	-8.20375	-442.35852
159.09201	-8.20766	-442.61479
159.19201	-8.21125	-442.72763
159.29201	-8.21609	-442.92414
159.39201	-8.22141	-443.17305
159.49201	-8.22844	-443.52201
159.59201	-8.23297	-443.76794
159.69201	-8.23672	-443.91349
159.79201	-8.24094	-444.07451
159.89201	-8.24578	-444.28667
159.99201	-8.25141	-444.54452
160.09201	-8.26016	-444.94495
160.19201	-8.26391	-445.21654
160.29201	-8.26750	-445.30582
160.39201	-8.27219	-445.48598
160.49201	-8.27781	-445.74171
160.59201	-8.28609	-446.16503
160.69201	-8.29047	-446.43623
160.79201	-8.29438	-446.55734
160.89201	-8.29906	-446.74060
160.99201	-8.30438	-446.98516
161.09201	-8.30984	-447.24935
161.19201	-8.31797	-447.64718
161.29201	-8.32172	-447.92712
161.39201	-8.32500	-448.00472
161.49201	-8.32953	-448.19793
161.59201	-8.33500	-448.44392
161.69201	-8.34234	-448.81040
161.79201	-8.34688	-449.07057
161.89201	-8.35047	-449.19157
161.99201	-8.35484	-449.36031
162.09201	-8.35969	-449.57882
162.19201	-8.36531	-449.85032
162.29201	-8.37234	-450.18551
162.39201	-8.37812	-450.57195
162.49201	-8.38172	-450.67027
162.59201	-8.38656	-450.85692
162.69201	-8.39203	-451.11477
162.79201	-8.39953	-451.49958
162.89201	-8.40344	-451.72611
162.99201	-8.40703	-451.83343
163.09201	-8.41141	-452.01033
163.19201	-8.41656	-452.24169
163.29201	-8.42250	-452.52243
163.39201	-8.43094	-452.93418
163.49201	-8.43453	-453.18556
163.59201	-8.43813	-453.27842
163.69201	-8.44266	-453.47211
163.79201	-8.44797	-453.70263
163.89201	-8.45547	-454.08514
163.99201	-8.46016	-454.36358
164.09201	-8.46422	-454.49600
164.19201	-8.46875	-454.68205
164.29201	-8.47375	-454.90578
164.39201	-8.47891	-455.13108
164.49201	-8.48641	-455.49724
164.59201	-8.49062	-455.74141
164.69201	-8.49453	-455.86920
164.79201	-8.49938	-456.06050
164.89201	-8.50484	-456.30717
164.99201	-8.51266	-456.69198
165.09201	-8.51719	-456.95794
165.19201	-8.52109	-457.09145
165.29201	-8.52578	-457.28967
165.39201	-8.53094	-457.53136
165.49201	-8.53625	-457.77714
165.59201	-8.54422	-458.17894
165.69201	-8.54813	-458.40603
165.79201	-8.55172	-458.50208
165.89201	-8.55609	-458.68352
165.99201	-8.56141	-458.91339
166.09201	-8.56922	-459.30481
166.19201	-8.57375	-459.60021
166.29201	-8.57734	-459.71137
166.39201	-8.58172	-459.87546
166.49201	-8.58703	-460.11823
166.59201	-8.59313	-460.40258
166.69201	-8.60141	-460.83426
166.79201	-8.60484	-461.02807
166.89201	-8.60844	-461.11768
166.99201	-8.61313	-461.31101
167.09201	-8.61844	-461.56362
167.19201	-8.62531	-461.88566
167.29201	-8.63094	-462.22168
167.39201	-8.63453	-462.33717
167.49201	-8.63859	-462.48353
167.59201	-8.64328	-462.67235
167.69201	-8.64891	-462.93458
167.79201	-8.65656	-463.29778
167.89201	-8.66156	-463.63735
167.99201	-8.66531	-463.73916
168.09201	-8.67016	-463.93028
168.19201	-8.67531	-464.16768
168.29201	-8.68188	-464.45999
168.39201	-8.68719	-464.77729
168.49201	-8.69125	-464.91599
168.59201	-8.69578	-465.09629
168.69201	-8.70094	-465.33528
168.79201	-8.70688	-465.61611
168.89201	-8.71562	-466.05170
168.99201	-8.71906	-466.28863
169.09201	-8.72219	-466.34674
169.19201	-8.72688	-466.53023
169.29201	-8.73219	-466.77372
169.39201	-8.74047	-467.18749
169.49201	-8.74516	-467.50858
169.59201	-8.74859	-467.61212
169.69201	-8.75328	-467.78643
169.79201	-8.75844	-468.02944
169.89201	-8.76313	-468.25933
169.99201	-8.76969	-468.57217
170.09201	-8.77453	-468.84587
170.19201	-8.77828	-468.98365
170.29201	-8.78281	-469.15931
170.39201	-8.78828	-469.39984
170.49201	-8.79594	-469.78250
170.59201	-8.80109	-470.11128
170.69201	-8.80484	-470.24462
170.79201	-8.80922	-470.39893
170.89201	-8.81406	-470.61056
170.99201	-8.81969	-470.88146
171.09201	-8.82703	-471.25235
171.19201	-8.83156	-471.52656
171.29201	-8.83547	-471.64148
171.39201	-8.84000	-471.82661
171.49201	-8.84531	-472.05850
171.59201	-8.85141	-472.33891
171.69201	-8.85672	-472.64662
171.79201	-8.86109	-472.81229
171.89201	-8.86563	-472.98256
171.99201	-8.87062	-473.19970
172.09201	-8.87641	-473.47596
172.19201	-8.88500	-473.89528
172.29201	-8.88859	-474.14377
172.39201	-8.89219	-474.21977
172.49201	-8.89672	-474.39963
172.59201	-8.90172	-474.62487
172.69201	-8.90828	-474.92895
172.79201	-8.91359	-475.22885
172.89201	-8.91781	-475.38045
172.99201	-8.92234	-475.55473
173.09201	-8.92750	-475.76484
173.19201	-8.93266	-476.00728
173.29201	-8.93938	-476.29976
173.39201	-8.94547	-476.69202
173.49201	-8.94891	-476.77886
173.59201	-8.95375	-476.95380
173.69201	-8.95906	-477.19234
173.79201	-8.96656	-477.54592
173.89201	-8.97094	-477.79757
173.99201	-8.97453	-477.89934
174.09201	-8.97875	-478.04528
174.19201	-8.98375	-478.24949
174.29201	-8.98906	-478.48836
174.39201	-8.99578	-478.78948
174.49201	-9.00203	-479.17113
174.59201	-9.00547	-479.25431
174.69201	-9.00984	-479.37846
174.79201	-9.01453	-479.57167
174.89201	-9.02172	-479.86171
174.99201	-9.02781	-480.26070
175.09201	-9.03172	-480.38104
175.19201	-9.03625	-480.53485
175.29201	-9.04125	-480.73626
175.39201	-9.04656	-480.97092
175.49201	-9.05344	-481.24713
175.59201	-9.05875	-481.57799
175.69201	-9.06219	-481.65521
175.79201	-9.06672	-481.81760
175.89201	-9.07203	-482.03465
175.99201	-9.07906	-482.32827
176.09201	-9.08406	-482.61777
176.19201	-9.08813	-482.74073
176.29201	-9.09234	-482.88134
176.39201	-9.09672	-483.04176
176.49201	-9.10172	-483.23077
176.59201	-9.10859	-483.49264
176.69201	-9.11500	-483.90031
176.79201	-9.11891	-484.00190
176.89201	-9.12375	-484.16233
176.99201	-9.12969	-484.42581
177.09201	-9.13937	-484.92941
177.19201	-9.14281	-485.15570
177.29201	-9.14562	-485.14482
177.39201	-9.15016	-485.30129
177.49201	-9.15500	-485.49777
177.59201	-9.16047	-485.73101
177.69201	-9.16766	-486.06873
177.79201	-9.17234	-486.34458
177.89201	-9.17563	-486.39610
177.99201	-9.18000	-486.54738
178.09201	-9.18531	-486.76363
178.19201	-9.19328	-487.12078
178.29201	-9.19844	-487.48645
178.39201	-9.20203	-487.55366
178.49201	-9.20641	-487.69230
178.59201	-9.21141	-487.89430
178.69201	-9.21703	-488.14666
178.79201	-9.22469	-488.49815
178.89201	-9.22953	-488.81945
178.99201	-9.23281	-488.85551
179.09201	-9.23750	-489.01555
179.19201	-9.24266	-489.24670
179.29201	-9.24953	-489.53450
179.39201	-9.25531	-489.88917
179.49201	-9.25859	-489.96890
179.59201	-9.26266	-490.08223
179.69201	-9.26750	-490.26406
179.79201	-9.27328	-490.52441
179.89201	-9.28156	-490.91852
179.99201	-9.28656	-491.26488
180.09201	-9.28969	-491.28842
180.19201	-9.29422	-491.43401
180.29201	-9.29906	-491.62632
180.39201	-9.30563	-491.89088
180.49201	-9.31188	-492.29994
180.59201	-9.31562	-492.38971
180.69201	-9.32000	-492.53553
180.79201	-9.32500	-492.73828
180.89201	-9.33047	-492.98179
180.99201	-9.33797	-493.30625
181.09201	-9.34281	-493.62615
181.19201	-9.34609	-493.65631
181.29201	-9.35047	-493.80276
181.39201	-9.35563	-494.02678
181.49201	-9.36344	-494.36191
181.59201	-9.36891	-494.72737
181.69201	-9.37250	-494.80727
181.79201	-9.37672	-494.93098
181.89201	-9.38156	-495.11328
181.99201	-9.38656	-495.33227
182.09201	-9.39344	-495.61387
182.19201	-9.39937	-495.99516
182.29201	-9.40313	-496.08535
182.39201	-9.40750	-496.23087
182.49201	-9.41297	-496.44262
182.59201	-9.42047	-496.77402
182.69201	-9.42531	-497.06352
182.79201	-9.42875	-497.14652
182.89201	-9.43313	-497.26778
182.99201	-9.43813	-497.47586
183.09201	-9.44375	-497.71753
183.19201	-9.45109	-498.03144
183.29201	-9.45656	-498.40954
183.39201	-9.45984	-498.44766
183.49201	-9.46438	-498.57306
183.59201	-9.46969	-498.78716
183.69201	-9.47625	-499.08686
183.79201	-9.48172	-499.39835
183.89201	-9.48563	-499.50528
183.99201	-9.49000	-499.66231
184.09201	-9.49484	-499.83996
184.19201	-9.50031	-500.07933
184.29201	-9.50813	-500.41300
184.39201	-9.51422	-500.83858
184.49201	-9.51719	-500.84257
184.59201	-9.52156	-500.97716
184.69201	-9.52687	-501.20783
184.79201	-9.53422	-501.56564
184.89201	-9.53906	-501.86121
184.99201	-9.54250	-501.93262
185.09201	-9.54656	-502.05928
185.19201	-9.55125	-502.24215
185.29201	-9.55672	-502.46471
185.39201	-9.56266	-502.72614
185.49201	-9.56984	-503.14522
185.59201	-9.57344	-503.25763
185.69201	-9.57813	-503.39979
185.79201	-9.58375	-503.65019
185.89201	-9.59125	-503.99143
185.99201	-9.59609	-504.27943
186.09201	-9.59953	-504.34119
186.19201	-9.60344	-504.46075
186.29201	-9.60797	-504.62109
186.39201	-9.61328	-504.84216
186.49201	-9.61969	-505.14269
186.59201	-9.62719	-505.60397
186.69201	-9.63078	-505.69952
186.79201	-9.63531	-505.82618
186.89201	-9.64063	-506.04713
186.99201	-9.64687	-506.33192
187.09201	-9.65156	-506.57475
187.19201	-9.65563	-506.68746
187.29201	-9.65984	-506.83612
187.39201	-9.66469	-507.03144
187.49201	-9.67016	-507.25919
187.59201	-9.67641	-507.53015
187.69201	-9.68313	-507.91949
187.79201	-9.68641	-507.97451
187.89201	-9.69094	-508.11386
187.99201	-9.69609	-508.31741
188.09201	-9.70328	-508.62330
188.19201	-9.70891	-508.97080
188.29201	-9.71266	-509.05341
188.39201	-9.71687	-509.17804
188.49201	-9.72172	-509.33218
188.59201	-9.72672	-509.52178
188.69201	-9.73313	-509.77153
188.79201	-9.73938	-510.17064
188.89201	-9.74297	-510.22905
188.99201	-9.74734	-510.35494
189.09201	-9.75234	-510.52487
189.19201	-9.75891	-510.76418
189.29201	-9.76578	-511.18469
189.39201	-9.76938	-511.26468
189.49201	-9.77375	-511.37364
189.59201	-9.77844	-511.53737
189.69201	-9.78391	-511.75010
189.79201	-9.79141	-512.06046
189.89201	-9.79750	-512.47650
189.99201	-9.80063	-512.48175
190.09201	-9.80516	-512.59983
190.19201	-9.80984	-512.75647
190.29201	-9.81609	-512.99614
190.39201	-9.82219	-513.34542
190.49201	-9.82609	-513.44794
190.59201	-9.83031	-513.56387
190.69201	-9.83531	-513.73088
190.79201	-9.84063	-513.94886
190.89201	-9.84750	-514.20784
190.99201	-9.85313	-514.54550
191.09201	-9.85656	-514.58371
191.19201	-9.86125	-514.73737
191.29201	-9.86656	-514.94098
191.39201	-9.87359	-515.23191
191.49201	-9.88031	-515.63859
191.59201	-9.88344	-515.68043
191.69201	-9.88750	-515.75434
191.79201	-9.89203	-515.89829
191.89201	-9.89688	-516.06613
191.99201	-9.90250	-516.28619
192.09201	-9.90938	-516.65348
192.19201	-9.91297	-516.73734
192.29201	-9.91734	-516.83879
192.39201	-9.92234	-517.01951
192.49201	-9.92828	-517.24970
192.59201	-9.93578	-517.63505
192.69201	-9.93953	-517.73125
192.79201	-9.94359	-517.80158
192.89201	-9.94828	-517.94839
192.99201	-9.95375	-518.17036
193.09201	-9.96172	-518.47655
193.16001	-9.96891	-518.97955
193.26001	-9.97109	-518.99260
193.36001	-9.97438	-518.97264
193.46001	-9.97922	-519.13190
193.56001	-9.98531	-519.37908
193.66001	-9.99266	-519.80710
193.76001	-9.99578	-519.85162
193.86001	-9.99953	-519.92381
193.96001	-10.00422	-520.06632
194.06001	-10.00953	-520.25712
194.16001	-10.01531	-520.49667
194.26001	-10.02266	-520.91134
194.36001	-10.02594	-520.97583
194.46001	-10.03000	-521.06810
194.56001	-10.03484	-521.21860
194.66001	-10.04062	-521.46077
194.76001	-10.04828	-521.86680
194.86001	-10.05219	-521.99817
194.96001	-10.05641	-522.07035
195.06001	-10.06109	-522.22925
195.16001	-10.06594	-522.39221
195.26001	-10.07172	-522.63540
195.36001	-10.07984	-523.08369
195.46001	-10.08312	-523.16934
195.56001	-10.08688	-523.22263
195.66001	-10.09172	-523.37235
195.76001	-10.09766	-523.60237
195.86001	-10.10562	-524.04583
195.96001	-10.10906	-524.13183
196.06001	-10.11313	-524.20014
196.16001	-10.11750	-524.34421
196.26001	-10.12266	-524.52159
196.36001	-10.12891	-524.79798
196.46001	-10.13688	-525.25717
196.56001	-10.14016	-525.29842
196.66001	-10.14391	-525.35826
196.76001	-10.14844	-525.49702
196.86001	-10.15406	-525.71857
196.96001	-10.16187	-526.14421
197.06001	-10.16594	-526.30615
197.16001	-10.16969	-526.36701
197.26001	-10.17438	-526.50082
197.36001	-10.17953	-526.69024
197.46001	-10.18516	-526.91972
197.56001	-10.19234	-527.24516
197.66001	-10.19641	-527.43810
197.76001	-10.20031	-527.49676
197.86001	-10.20516	-527.65197
197.96001	-10.21078	-527.88168
198.06001	-10.21844	-528.27066
198.16001	-10.22234	-528.39023
198.26001	-10.22625	-528.45395
198.36001	-10.23063	-528.57900
198.46001	-10.23563	-528.75304
198.56001	-10.24141	-528.99772
198.66001	-10.24953	-529.36482
198.76001	-10.25375	-529.58763
198.86001	-10.25719	-529.58894
198.96001	-10.26172	-529.70517
199.06001	-10.26687	-529.88237
199.16001	-10.27469	-530.23839
199.26001	-10.27922	-530.46262
199.36001	-10.28313	-530.53153
199.46001	-10.28781	-530.66295
199.56001	-10.29281	-530.82615
[truncated: 220 more rows]
