# Supplementary material for: Strengthening of 3D Printed Fused Deposition Manufactured Parts Using the Fill Compositing Technique
Source: PLoS One. 2015 Apr 16;10(4):e0122915. doi: 10.1371/journal.pone.0122915 (PMC4400136; doi:10.1371/journal.pone.0122915)
Supplement: S1 File — This is the raw data and information on all the samples presented in this manuscript. (ZIP) [file pone.0122915.s001.zip › Specimen_RawData_145.csv]

Time	Extension	Load
(sec)	(mm)	(N)
0.00000	-0.00016	-0.49360
0.10000	-0.00047	-0.48662
0.20000	-0.00344	-0.48694
0.30000	-0.01172	-0.48766
0.40000	-0.02063	-0.48690
0.50000	-0.02578	-0.49076
0.60000	-0.03031	-0.49271
0.70000	-0.03547	-0.48704
0.80000	-0.04156	-0.48427
0.90000	-0.04797	-0.48621
1.00000	-0.05203	-0.49263
1.10000	-0.05625	-0.49556
1.20000	-0.06094	-0.48855
1.30000	-0.06609	-0.48935
1.40000	-0.07188	-0.48312
1.50000	-0.07891	-0.48406
1.60000	-0.08266	-0.48041
1.70000	-0.08703	-0.48351
1.80000	-0.09188	-0.48894
1.90000	-0.09781	-0.48231
2.00000	-0.10422	-0.47546
2.10000	-0.10875	-0.47979
2.20000	-0.11297	-0.48453
2.30000	-0.11766	-0.48815
2.40000	-0.12281	-0.48685
2.50000	-0.12875	-0.48579
2.60000	-0.13625	-0.48867
2.70000	-0.14000	-0.48424
2.80000	-0.14406	-0.48326
2.90000	-0.14875	-0.48783
3.00000	-0.15469	-0.48777
3.10000	-0.16156	-0.48678
3.20000	-0.16578	-0.49024
3.30000	-0.16984	-0.48747
3.40000	-0.17438	-0.48368
3.50000	-0.17969	-0.48195
3.60000	-0.18516	-0.48914
3.70000	-0.19188	-0.48172
3.80000	-0.19656	-0.48482
3.90000	-0.20094	-0.48854
4.00000	-0.20578	-0.48550
4.10000	-0.21172	-0.48280
4.20000	-0.21797	-0.48623
4.30000	-0.22234	-0.48757
4.40000	-0.22641	-0.48215
4.50000	-0.23109	-0.48347
4.60000	-0.23672	-0.48280
4.70000	-0.24297	-0.48524
4.80000	-0.24969	-0.48131
4.90000	-0.25344	-0.48832
5.00000	-0.25750	-0.47918
5.10000	-0.26234	-0.48351
5.20000	-0.26781	-0.48145
5.30000	-0.27437	-0.48296
5.40000	-0.27922	-0.48307
5.50000	-0.28359	-0.48480
5.60000	-0.28828	-0.48488
5.70000	-0.29328	-0.48537
5.80000	-0.29875	-0.49406
5.90000	-0.30562	-0.51995
6.00000	-0.30969	-0.54430
6.10000	-0.31422	-0.65328
6.20000	-0.31953	-0.80074
6.30000	-0.32656	-1.11804
6.40000	-0.33266	-1.46447
6.50000	-0.33641	-1.68504
6.60000	-0.34031	-1.87640
6.70000	-0.34484	-2.08907
6.80000	-0.34984	-2.32503
6.90000	-0.35516	-2.57772
7.00000	-0.36234	-2.95318
7.10000	-0.36656	-3.20862
7.20000	-0.37094	-3.44436
7.30000	-0.37578	-3.69864
7.40000	-0.38125	-4.01126
7.50000	-0.38766	-4.37831
7.60000	-0.39234	-4.64796
7.70000	-0.39656	-4.87929
7.80000	-0.40141	-5.14928
7.90000	-0.40656	-5.44062
8.00000	-0.41250	-5.77405
8.10000	-0.41937	-6.19005
8.20000	-0.42344	-6.44119
8.30000	-0.42797	-6.69126
8.40000	-0.43281	-6.96397
8.50000	-0.43859	-7.28673
8.60000	-0.44453	-7.65065
8.70000	-0.44891	-7.91442
8.80000	-0.45313	-8.15234
8.90000	-0.45750	-8.40758
9.00000	-0.46281	-8.69559
9.10000	-0.46859	-9.02350
9.20000	-0.47547	-9.41532
9.30000	-0.47953	-9.69044
9.40000	-0.48406	-9.93965
9.50000	-0.48906	-10.22023
9.60000	-0.49484	-10.53364
9.70000	-0.50156	-10.91727
9.80000	-0.50625	-11.21938
9.90000	-0.51016	-11.43282
10.00000	-0.51422	-11.65061
10.10000	-0.51906	-11.92571
10.20000	-0.52484	-12.24567
10.30000	-0.53250	-12.66605
10.40000	-0.53703	-12.96681
10.50000	-0.54109	-13.17427
10.60000	-0.54594	-13.43459
10.70000	-0.55172	-13.75135
10.80000	-0.55828	-14.13805
10.90000	-0.56266	-14.40443
11.00000	-0.56688	-14.63532
11.10000	-0.57172	-14.89727
11.20000	-0.57687	-15.19718
11.30000	-0.58250	-15.51096
11.40000	-0.59000	-15.91265
11.50000	-0.59391	-16.18051
11.60000	-0.59781	-16.38615
11.70000	-0.60234	-16.64253
11.80000	-0.60797	-16.94631
11.90000	-0.61500	-17.33798
12.00000	-0.61984	-17.64209
12.10000	-0.62406	-17.88414
12.20000	-0.62859	-18.12536
12.30000	-0.63406	-18.43771
12.40000	-0.63984	-18.74817
12.50000	-0.64641	-19.14845
12.60000	-0.65000	-19.36795
12.70000	-0.65422	-19.57906
12.80000	-0.65906	-19.85312
12.90000	-0.66500	-20.17123
13.00000	-0.67219	-20.60065
13.10000	-0.67641	-20.85818
13.20000	-0.68031	-21.06448
13.30000	-0.68453	-21.30169
13.40000	-0.68922	-21.55651
13.50000	-0.69469	-21.85505
13.60000	-0.70156	-22.22617
13.70000	-0.70641	-22.53161
13.80000	-0.71063	-22.75687
13.90000	-0.71547	-23.01419
14.00000	-0.72141	-23.32307
14.10000	-0.72891	-23.74184
14.20000	-0.73359	-24.02557
14.30000	-0.73781	-24.24646
14.40000	-0.74266	-24.52115
14.50000	-0.74797	-24.83404
14.60000	-0.75422	-25.18284
14.70000	-0.76172	-25.65103
14.80000	-0.76469	-25.83525
14.90000	-0.76859	-26.02821
15.00000	-0.77328	-26.29719
15.10000	-0.77906	-26.62879
15.20000	-0.78578	-27.04065
15.30000	-0.79016	-27.31544
15.40000	-0.79438	-27.54547
15.50000	-0.79891	-27.81332
15.60000	-0.80391	-28.10228
15.70000	-0.80953	-28.42855
15.80000	-0.81594	-28.80431
15.90000	-0.82062	-29.12052
16.00000	-0.82484	-29.34996
16.10000	-0.83000	-29.64859
16.20000	-0.83594	-29.99307
16.30000	-0.84250	-30.41433
16.40000	-0.84672	-30.69145
16.50000	-0.85094	-30.93035
16.60000	-0.85516	-31.18161
16.70000	-0.86016	-31.46982
16.80000	-0.86594	-31.81290
16.90000	-0.87375	-32.26419
17.00000	-0.87844	-32.61397
17.10000	-0.88203	-32.81500
17.20000	-0.88688	-33.09765
17.30000	-0.89250	-33.43924
17.40000	-0.89891	-33.84299
17.50000	-0.90328	-34.14354
17.60000	-0.90750	-34.38269
17.70000	-0.91187	-34.65374
17.80000	-0.91672	-34.94552
17.90000	-0.92250	-35.29151
18.00000	-0.92953	-35.70687
18.10000	-0.93406	-36.00310
18.20000	-0.93813	-36.23763
18.30000	-0.94312	-36.52665
18.40000	-0.94875	-36.87096
18.50000	-0.95531	-37.29269
18.60000	-0.96016	-37.59442
18.70000	-0.96422	-37.82995
18.80000	-0.96875	-38.08711
18.90000	-0.97406	-38.39786
19.00000	-0.97969	-38.73508
19.10000	-0.98672	-39.17366
19.20000	-0.99063	-39.44143
19.30000	-0.99484	-39.68240
19.40000	-0.99984	-39.97967
19.50000	-1.00563	-40.31990
19.60000	-1.01234	-40.73338
19.70000	-1.01719	-41.05062
19.80000	-1.02109	-41.26906
19.90000	-1.02547	-41.52459
20.00000	-1.03016	-41.81471
20.10000	-1.03578	-42.14507
20.20000	-1.04344	-42.59248
20.30000	-1.04781	-42.91776
20.40000	-1.05188	-43.15045
20.50000	-1.05656	-43.42469
20.60000	-1.06188	-43.72394
20.70000	-1.06828	-44.10219
20.80000	-1.07328	-44.43326
20.90000	-1.07766	-44.69350
21.00000	-1.08219	-44.96615
21.10000	-1.08750	-45.28221
21.20000	-1.09328	-45.63980
21.30000	-1.10141	-46.10578
21.40000	-1.10484	-46.35612
21.50000	-1.10844	-46.55375
21.60000	-1.11297	-46.82249
21.70000	-1.11844	-47.14318
21.80000	-1.12516	-47.55520
21.90000	-1.13109	-47.95827
22.00000	-1.13516	-48.18916
22.10000	-1.14000	-48.46412
22.20000	-1.14500	-48.78735
22.30000	-1.15031	-49.10578
22.40000	-1.15688	-49.51151
22.50000	-1.16109	-49.79740
22.60000	-1.16531	-50.03078
22.70000	-1.17031	-50.33686
22.80000	-1.17672	-50.70203
22.89400	-1.18422	-51.21223
22.99400	-1.18766	-51.46917
23.09400	-1.19125	-51.66556
23.19400	-1.19578	-51.94453
23.29400	-1.20078	-52.23773
23.39400	-1.20625	-52.59020
23.49400	-1.21344	-53.02605
23.59400	-1.21797	-53.37004
23.69400	-1.22188	-53.57868
23.79400	-1.22672	-53.87017
23.89400	-1.23188	-54.18579
23.99400	-1.23875	-54.59104
24.09400	-1.24438	-55.01195
24.19400	-1.24828	-55.24472
24.29400	-1.25281	-55.51567
24.39400	-1.25781	-55.83262
24.49400	-1.26328	-56.16484
24.59400	-1.27000	-56.59962
24.69400	-1.27438	-56.91231
24.79400	-1.27844	-57.13803
24.89400	-1.28313	-57.42418
24.99400	-1.28828	-57.74374
25.09400	-1.29438	-58.13403
25.19400	-1.29969	-58.47858
25.29400	-1.30406	-58.74737
25.39400	-1.30875	-59.02389
25.49400	-1.31391	-59.33391
25.59400	-1.31953	-59.68805
25.69400	-1.32672	-60.11881
25.79400	-1.33141	-60.48471
25.89400	-1.33547	-60.70468
25.99400	-1.34016	-60.97946
26.09400	-1.34531	-61.28850
26.19400	-1.35156	-61.67313
26.29400	-1.35641	-61.98844
26.39400	-1.36078	-62.24264
26.49400	-1.36516	-62.48944
26.59400	-1.37016	-62.78738
26.69400	-1.37578	-63.12694
26.79400	-1.38375	-63.56581
26.89400	-1.38844	-63.95271
26.99400	-1.39203	-64.12759
27.09400	-1.39688	-64.41318
27.19400	-1.40234	-64.73427
27.29400	-1.40906	-65.14567
27.39400	-1.41406	-65.49256
27.49400	-1.41813	-65.73575
27.59400	-1.42234	-65.96641
27.69400	-1.42766	-66.27759
27.79400	-1.43344	-66.63843
27.89400	-1.44000	-67.02410
27.99400	-1.44484	-67.37848
28.09400	-1.44844	-67.57097
28.19400	-1.45313	-67.83289
28.29400	-1.45859	-68.16676
28.39400	-1.46578	-68.60024
28.49400	-1.47094	-68.95450
28.59400	-1.47500	-69.18246
28.69400	-1.47938	-69.43646
28.79400	-1.48453	-69.74902
28.89400	-1.49000	-70.09666
28.99400	-1.49625	-70.46141
29.09400	-1.50187	-70.87657
29.19400	-1.50562	-71.06831
29.29400	-1.51016	-71.31788
29.39400	-1.51500	-71.62078
29.49400	-1.52125	-71.97526
29.59400	-1.52703	-72.36685
29.69400	-1.53125	-72.61955
29.79400	-1.53562	-72.85842
29.89400	-1.54047	-73.14178
29.99400	-1.54563	-73.45022
30.09400	-1.55156	-73.76138
30.19400	-1.55766	-74.19138
30.29400	-1.56187	-74.41271
30.39400	-1.56688	-74.69017
30.49400	-1.57250	-75.01839
30.59400	-1.58063	-75.48827
30.69400	-1.58547	-75.84691
30.79400	-1.58906	-76.03308
30.89400	-1.59344	-76.28164
30.99400	-1.59797	-76.55735
31.09400	-1.60344	-76.87588
31.19400	-1.61125	-77.31844
31.29400	-1.61547	-77.66397
31.39400	-1.61922	-77.85492
31.49400	-1.62422	-78.14468
31.59400	-1.62953	-78.46649
31.69400	-1.63641	-78.87155
31.79400	-1.64109	-79.21229
31.89400	-1.64500	-79.42862
31.99400	-1.64938	-79.68392
32.09400	-1.65422	-79.97259
32.19400	-1.65953	-80.29512
32.29400	-1.66656	-80.70391
32.39400	-1.67250	-81.13868
32.49400	-1.67625	-81.33194
32.59400	-1.68063	-81.58816
32.69400	-1.68578	-81.88164
32.79400	-1.69234	-82.27158
32.89400	-1.69734	-82.64340
32.99400	-1.70141	-82.87050
33.09400	-1.70594	-83.13020
33.19400	-1.71125	-83.43198
33.29400	-1.71719	-83.79024
33.39400	-1.72406	-84.20233
33.49400	-1.72859	-84.53196
33.59400	-1.73234	-84.73691
33.69400	-1.73719	-85.01510
33.79400	-1.74234	-85.32037
33.89400	-1.74906	-85.70574
33.99400	-1.75531	-86.14948
34.09400	-1.75891	-86.36080
34.19400	-1.76281	-86.57106
34.29400	-1.76766	-86.85902
34.39400	-1.77328	-87.19838
34.49400	-1.78078	-87.62078
34.59400	-1.78609	-88.04830
34.69400	-1.78969	-88.22884
34.79400	-1.79422	-88.49053
34.89400	-1.79969	-88.81174
34.99400	-1.80672	-89.22458
35.09400	-1.81203	-89.61616
35.19400	-1.81578	-89.83362
35.29400	-1.82016	-90.08396
35.39400	-1.82469	-90.35704
35.49400	-1.83000	-90.68930
35.59400	-1.83734	-91.10325
35.69400	-1.84297	-91.53791
35.79400	-1.84656	-91.72164
35.89400	-1.85063	-91.95486
35.99400	-1.85562	-92.25093
36.09400	-1.86234	-92.64579
36.19400	-1.86813	-93.04938
36.29400	-1.87219	-93.30287
36.39400	-1.87641	-93.54146
36.49400	-1.88172	-93.85160
36.59400	-1.88719	-94.19321
36.69400	-1.89406	-94.59973
36.79400	-1.89906	-94.96444
36.89400	-1.90297	-95.16210
36.99400	-1.90750	-95.44177
37.09400	-1.91266	-95.72981
37.19400	-1.91969	-96.12381
37.29400	-1.92500	-96.53763
37.39400	-1.92875	-96.74933
37.49400	-1.93297	-97.00026
37.59400	-1.93797	-97.29569
37.69400	-1.94406	-97.64691
37.79400	-1.95141	-98.10880
37.89400	-1.95594	-98.45112
37.99400	-1.95969	-98.64312
38.09400	-1.96406	-98.89103
38.19400	-1.96906	-99.18813
38.29400	-1.97531	-99.55199
38.39400	-1.98156	-99.98655
38.49400	-1.98609	-100.25807
38.59400	-1.99031	-100.51455
38.69400	-1.99500	-100.79002
38.79400	-2.00063	-101.13537
38.89400	-2.00859	-101.58174
38.99400	-2.01344	-101.99420
39.09400	-2.01687	-102.16957
39.19400	-2.02172	-102.45744
39.29400	-2.02797	-102.83715
39.39400	-2.03500	-103.32665
39.49400	-2.03906	-103.61306
39.59400	-2.04266	-103.82061
39.69400	-2.04703	-104.06996
39.79400	-2.05172	-104.37743
39.89400	-2.05672	-104.69036
39.99400	-2.06234	-105.03642
40.09400	-2.06891	-105.48145
40.19400	-2.07312	-105.76612
40.29400	-2.07781	-106.03578
40.39400	-2.08359	-106.39077
40.49400	-2.09141	-106.89911
40.59400	-2.09578	-107.21977
40.69400	-2.09938	-107.42064
40.79400	-2.10344	-107.67210
40.89400	-2.10797	-107.95256
40.99400	-2.11313	-108.27737
41.09400	-2.11906	-108.66000
41.19400	-2.12563	-109.11892
41.29400	-2.13000	-109.39889
41.39400	-2.13453	-109.66788
41.49400	-2.13969	-109.98878
41.59400	-2.14547	-110.32990
41.69400	-2.15078	-110.68770
41.79400	-2.15547	-110.98848
41.89400	-2.15984	-111.25789
41.99400	-2.16453	-111.55090
42.09400	-2.17016	-111.88130
42.19400	-2.17750	-112.28651
42.29400	-2.18313	-112.74067
42.39400	-2.18656	-112.92940
42.49400	-2.19094	-113.17116
42.59400	-2.19578	-113.45695
42.69400	-2.20187	-113.82122
42.79400	-2.20797	-114.24190
42.89400	-2.21266	-114.50845
42.99400	-2.21703	-114.76381
43.09400	-2.22203	-115.04526
43.19400	-2.22703	-115.35737
43.29400	-2.23359	-115.72079
43.39400	-2.23938	-116.16195
43.49400	-2.24313	-116.36779
43.59400	-2.24766	-116.61271
43.69400	-2.25266	-116.91668
43.79400	-2.25953	-117.28761
43.89400	-2.26547	-117.72115
43.99400	-2.26922	-117.93137
44.09400	-2.27359	-118.17554
44.19400	-2.27828	-118.44489
44.29400	-2.28344	-118.77830
44.39400	-2.28953	-119.11338
44.49400	-2.29563	-119.53543
44.59400	-2.29969	-119.76292
44.69400	-2.30469	-120.04436
44.79400	-2.31000	-120.34918
44.89400	-2.31672	-120.71709
44.99400	-2.32250	-121.14076
45.09400	-2.32625	-121.36413
45.19400	-2.33031	-121.59624
45.29400	-2.33516	-121.85758
45.39400	-2.34063	-122.18688
45.49400	-2.34750	-122.55742
45.59400	-2.35281	-122.94972
45.69400	-2.35641	-123.13468
45.79400	-2.36062	-123.36951
45.89400	-2.36547	-123.64437
45.99400	-2.37141	-123.98854
46.09400	-2.37922	-124.47238
46.19400	-2.38313	-124.72627
46.29400	-2.38719	-124.93484
46.39400	-2.39141	-125.16032
46.49400	-2.39641	-125.43616
46.59400	-2.40297	-125.78855
46.68000	-2.41047	-126.28907
46.78000	-2.41422	-126.54805
46.88000	-2.41875	-126.78595
46.98000	-2.42438	-127.10376
47.08000	-2.43188	-127.54381
47.18000	-2.43609	-127.87369
47.28000	-2.43891	-128.01597
47.38000	-2.44313	-128.23814
47.48000	-2.44781	-128.52231
47.58000	-2.45313	-128.83157
47.68000	-2.45922	-129.19672
47.76800	-2.46688	-129.69981
47.86800	-2.47031	-129.93096
47.96800	-2.47422	-130.13770
48.06800	-2.47875	-130.39337
48.16800	-2.48453	-130.71933
48.26800	-2.49109	-131.15786
48.36800	-2.49547	-131.43104
48.46800	-2.49969	-131.67556
48.56800	-2.50453	-131.96452
48.66800	-2.51016	-132.28178
48.76800	-2.51656	-132.64413
48.86800	-2.52266	-133.10514
48.96800	-2.52594	-133.27578
49.06800	-2.53016	-133.51275
49.16800	-2.53500	-133.81039
49.26800	-2.54078	-134.15201
49.36800	-2.54781	-134.61012
49.46800	-2.55234	-134.88367
49.56800	-2.55672	-135.12839
49.66800	-2.56141	-135.40487
49.76800	-2.56625	-135.69862
49.86800	-2.57219	-136.05927
49.96800	-2.57922	-136.53670
50.06800	-2.58297	-136.77363
50.16800	-2.58719	-136.99296
50.26800	-2.59219	-137.29295
50.36800	-2.59828	-137.63501
50.46800	-2.60500	-138.08469
50.56800	-2.60891	-138.32904
50.66800	-2.61313	-138.56502
50.76800	-2.61781	-138.85033
50.86800	-2.62297	-139.15539
50.96800	-2.62906	-139.52208
51.06800	-2.63641	-140.02417
51.16800	-2.63984	-140.22872
51.26800	-2.64391	-140.45146
51.36800	-2.64859	-140.71935
51.46800	-2.65469	-141.07597
51.56800	-2.66203	-141.58475
51.66800	-2.66609	-141.85177
51.76800	-2.67016	-142.07971
51.86800	-2.67484	-142.36106
51.96800	-2.68031	-142.68935
52.06800	-2.68672	-143.06898
52.16800	-2.69281	-143.48021
52.26800	-2.69641	-143.71890
52.36800	-2.70047	-143.93836
52.46800	-2.70516	-144.23363
52.56800	-2.71063	-144.55602
52.66800	-2.71828	-145.03944
52.76800	-2.72313	-145.36841
52.86800	-2.72734	-145.60607
52.96800	-2.73172	-145.87374
53.06800	-2.73672	-146.16050
53.16800	-2.74219	-146.51622
53.26800	-2.74938	-146.94761
53.36800	-2.75359	-147.27749
53.46800	-2.75766	-147.48950
53.56800	-2.76250	-147.77611
53.66800	-2.76813	-148.11487
53.76800	-2.77406	-148.50648
53.86800	-2.77844	-148.77987
53.96800	-2.78266	-149.01967
54.06800	-2.78734	-149.29244
54.16800	-2.79266	-149.60752
54.26800	-2.79875	-149.97908
54.36400	-2.80672	-150.48012
54.46400	-2.81016	-150.74290
54.56400	-2.81391	-150.93358
54.66400	-2.81859	-151.20612
54.76400	-2.82422	-151.53292
54.86400	-2.83156	-151.99645
54.96400	-2.83609	-152.30575
55.06400	-2.84000	-152.53007
55.16400	-2.84469	-152.80099
55.26400	-2.84984	-153.10733
55.36400	-2.85594	-153.46237
55.46200	-2.86344	-153.96623
55.56200	-2.86688	-154.19856
55.66200	-2.87125	-154.45143
55.76200	-2.87656	-154.76951
55.86200	-2.88219	-155.11835
55.96200	-2.88859	-155.54196
56.06200	-2.89266	-155.81226
56.16200	-2.89672	-156.03606
56.26200	-2.90125	-156.31092
56.36200	-2.90656	-156.64192
56.46200	-2.91266	-157.02008
56.56200	-2.91969	-157.51757
56.66200	-2.92328	-157.74126
56.76200	-2.92766	-157.98965
56.86200	-2.93219	-158.27250
56.96200	-2.93750	-158.59097
57.06200	-2.94375	-158.98944
57.16200	-2.94859	-159.32798
57.26200	-2.95266	-159.57373
57.36200	-2.95703	-159.82705
57.46200	-2.96219	-160.12797
57.56200	-2.96797	-160.47803
57.66200	-2.97516	-160.92375
57.76200	-2.97969	-161.24286
57.86200	-2.98391	-161.48576
57.96200	-2.98875	-161.75625
58.06200	-2.99422	-162.06862
58.16200	-3.00094	-162.48940
58.26200	-3.00609	-162.85045
58.36200	-3.01016	-163.07811
58.46200	-3.01469	-163.33805
58.56200	-3.01984	-163.63923
58.66200	-3.02578	-163.99574
58.76200	-3.03313	-164.45772
58.86200	-3.03672	-164.70836
58.96200	-3.04063	-164.92635
59.06200	-3.04547	-165.18214
59.16200	-3.05094	-165.49981
59.26200	-3.05813	-165.91962
59.36200	-3.06297	-166.26458
59.46200	-3.06719	-166.50334
59.56200	-3.07156	-166.76314
59.66200	-3.07641	-167.05303
59.76200	-3.08203	-167.37126
59.86200	-3.09016	-167.84371
59.96200	-3.09391	-168.14001
60.06200	-3.09750	-168.31797
60.16200	-3.10234	-168.58973
60.26200	-3.10812	-168.92326
60.36200	-3.11531	-169.36663
60.46200	-3.11969	-169.67665
60.56200	-3.12359	-169.89920
60.66200	-3.12813	-170.14258
60.76200	-3.13297	-170.42434
60.86200	-3.13797	-170.71183
60.96200	-3.14531	-171.11424
61.06200	-3.15062	-171.50685
61.16200	-3.15469	-171.73301
61.26200	-3.15922	-171.99397
61.36200	-3.16516	-172.31461
61.46200	-3.17266	-172.79164
61.56200	-3.17641	-173.04024
61.66200	-3.18000	-173.22040
61.76200	-3.18406	-173.45466
61.86200	-3.18859	-173.71386
61.96200	-3.19391	-173.99999
62.06200	-3.20094	-174.36168
62.16200	-3.20672	-174.77658
62.26200	-3.21094	-175.01073
62.36200	-3.21609	-175.27921
62.46200	-3.22156	-175.61042
62.56200	-3.22922	-176.05214
62.66200	-3.23344	-176.32858
62.76200	-3.23719	-176.52792
62.86200	-3.24156	-176.76671
62.96200	-3.24672	-177.05312
63.06200	-3.25375	-177.44654
63.13400	-3.26203	-177.94974
63.23400	-3.26469	-178.22632
63.33400	-3.26719	-178.31297
63.43400	-3.27203	-178.58432
63.53400	-3.27750	-178.90793
63.63400	-3.28437	-179.32443
63.73400	-3.28891	-179.65631
63.83400	-3.29281	-179.87382
63.93400	-3.29719	-180.12889
64.03400	-3.30219	-180.41247
64.13400	-3.30750	-180.74177
64.23400	-3.31375	-181.10254
64.33400	-3.31984	-181.53478
64.43400	-3.32375	-181.76870
64.53400	-3.32844	-182.03475
64.63400	-3.33406	-182.36473
64.73400	-3.34141	-182.80233
64.83400	-3.34609	-183.16422
64.93400	-3.34937	-183.35007
65.03400	-3.35359	-183.58190
65.13400	-3.35828	-183.85406
65.23400	-3.36375	-184.17576
65.33400	-3.37000	-184.54139
65.43400	-3.37703	-185.02992
65.53400	-3.38078	-185.26073
65.63400	-3.38500	-185.49056
65.73400	-3.38969	-185.76282
65.83400	-3.39594	-186.10911
65.93400	-3.40234	-186.55425
66.03400	-3.40656	-186.81230
66.13400	-3.41078	-187.05954
66.23400	-3.41563	-187.34340
66.33400	-3.42094	-187.66467
66.43400	-3.42781	-188.03878
66.53400	-3.43313	-188.43782
66.63400	-3.43688	-188.64489
66.73400	-3.44141	-188.90613
66.83400	-3.44672	-189.20675
66.93400	-3.45359	-189.60628
67.03400	-3.45906	-190.00307
67.13400	-3.46297	-190.23800
67.23400	-3.46734	-190.48232
67.33400	-3.47188	-190.73518
67.43400	-3.47734	-191.06022
67.53400	-3.48469	-191.46314
67.63400	-3.49016	-191.89645
67.73400	-3.49391	-192.09293
67.83400	-3.49859	-192.36559
67.93400	-3.50391	-192.68985
68.03400	-3.51094	-193.09658
68.13400	-3.51578	-193.46765
68.23400	-3.51969	-193.69054
68.33400	-3.52406	-193.94384
68.43400	-3.52891	-194.23069
68.53400	-3.53437	-194.55190
68.63400	-3.54109	-194.91863
68.73400	-3.54641	-195.33104
68.83400	-3.55016	-195.51696
68.93400	-3.55437	-195.77178
69.03400	-3.55937	-196.05276
69.13400	-3.56625	-196.41492
69.23400	-3.57297	-196.90560
69.33400	-3.57672	-197.12308
69.43400	-3.58078	-197.34119
69.53400	-3.58594	-197.62284
69.63400	-3.59156	-197.96853
69.73400	-3.59812	-198.34611
69.83400	-3.60344	-198.74053
69.93400	-3.60719	-198.94388
70.03400	-3.61203	-199.20693
70.13400	-3.61734	-199.52424
70.23400	-3.62406	-199.90328
70.33400	-3.62969	-200.30187
70.43400	-3.63359	-200.52741
70.53400	-3.63766	-200.75397
70.63400	-3.64234	-201.02808
70.73400	-3.64813	-201.36760
70.83400	-3.65578	-201.80245
70.93400	-3.66109	-202.23707
71.03400	-3.66438	-202.40775
71.13400	-3.66891	-202.65715
71.23400	-3.67422	-202.97171
71.33400	-3.68078	-203.34736
71.43400	-3.68578	-203.71519
71.53400	-3.68969	-203.94635
71.63400	-3.69422	-204.20459
71.73400	-3.69938	-204.50363
71.83400	-3.70531	-204.86397
71.93400	-3.71359	-205.31039
72.03400	-3.71875	-205.77447
72.13400	-3.72141	-205.91395
72.23400	-3.72547	-206.14348
72.33400	-3.73031	-206.42924
72.43400	-3.73703	-206.82651
72.53400	-3.74313	-207.25276
72.63400	-3.74719	-207.50684
72.73400	-3.75156	-207.75910
72.83400	-3.75656	-208.06234
72.93400	-3.76172	-208.38627
73.03400	-3.76766	-208.72654
73.13400	-3.77313	-209.13014
73.23400	-3.77734	-209.38024
73.33400	-3.78188	-209.64345
73.43400	-3.78719	-209.96448
73.53400	-3.79344	-210.32920
73.63400	-3.79891	-210.70658
73.73400	-3.80328	-210.95999
73.83400	-3.80750	-211.20630
73.93400	-3.81219	-211.48010
74.03400	-3.81766	-211.80293
74.13400	-3.82469	-212.19853
74.23400	-3.83031	-212.63403
74.33400	-3.83406	-212.84541
74.43400	-3.83859	-213.08553
74.53400	-3.84375	-213.38187
74.63400	-3.84938	-213.70362
74.73400	-3.85547	-214.09118
74.83400	-3.86000	-214.38056
74.93400	-3.86437	-214.62530
75.03400	-3.86937	-214.90893
75.13400	-3.87484	-215.22897
75.23400	-3.88156	-215.60612
75.33400	-3.88687	-215.99767
75.43400	-3.89062	-216.20359
75.53400	-3.89516	-216.44793
75.63400	-3.90063	-216.77129
75.73400	-3.90750	-217.14677
75.83400	-3.91391	-217.59024
75.93400	-3.91750	-217.80637
76.03400	-3.92172	-218.02834
76.13400	-3.92609	-218.29727
76.23400	-3.93125	-218.59264
76.33400	-3.93672	-218.91849
76.43400	-3.94391	-219.34544
76.53400	-3.94781	-219.61887
76.63400	-3.95234	-219.84926
76.73400	-3.95766	-220.15627
76.83400	-3.96453	-220.52167
76.93400	-3.96984	-220.91985
77.03400	-3.97375	-221.14213
77.13400	-3.97813	-221.38274
77.23400	-3.98297	-221.65844
77.33400	-3.98859	-221.97957
77.43400	-3.99453	-222.33683
77.53400	-4.00094	-222.74566
77.63400	-4.00453	-222.96228
77.73400	-4.00891	-223.19862
77.83400	-4.01359	-223.46662
77.93400	-4.01906	-223.76497
78.03400	-4.02531	-224.15939
78.13400	-4.02969	-224.41816
78.23400	-4.03391	-224.64348
78.33400	-4.03859	-224.89525
78.43400	-4.04359	-225.17271
78.53400	-4.04938	-225.48543
78.63400	-4.05688	-225.92719
78.73400	-4.06078	-226.17808
78.83400	-4.06547	-226.41864
78.93400	-4.07094	-226.72698
79.03400	-4.07922	-227.14454
79.13400	-4.08516	-227.61746
79.23400	-4.08813	-227.76300
79.33400	-4.09234	-227.97887
79.43400	-4.09687	-228.23095
79.53400	-4.10203	-228.52950
79.63400	-4.10922	-228.90799
79.73400	-4.11531	-229.39616
79.83400	-4.11828	-229.55120
79.93400	-4.12250	-229.76851
80.03400	-4.12750	-230.04897
80.13400	-4.13422	-230.39450
80.23400	-4.14063	-230.84715
80.33400	-4.14406	-231.04370
80.43400	-4.14828	-231.27832
80.53400	-4.15297	-231.54099
80.63400	-4.15828	-231.85246
80.73400	-4.16500	-232.21086
80.83400	-4.17156	-232.70430
80.93400	-4.17516	-232.88989
81.03400	-4.17953	-233.12563
81.13400	-4.18422	-233.39462
81.23400	-4.19031	-233.72087
81.33400	-4.19688	-234.16109
81.43400	-4.20078	-234.40157
81.53400	-4.20484	-234.63871
81.63400	-4.20953	-234.89478
81.73400	-4.21484	-235.19586
81.83400	-4.22172	-235.56428
81.93400	-4.22797	-236.00183
82.03400	-4.23125	-236.18867
82.13400	-4.23578	-236.43371
82.23400	-4.24094	-236.71326
82.33400	-4.24719	-237.07357
82.43400	-4.25438	-237.54977
82.53400	-4.25828	-237.79806
82.63400	-4.26234	-238.01082
82.73400	-4.26672	-238.25909
82.83400	-4.27172	-238.55051
82.93400	-4.27813	-238.90004
83.03400	-4.28516	-239.38181
83.13400	-4.28844	-239.58482
83.23400	-4.29281	-239.82377
83.33400	-4.29797	-240.10736
83.43400	-4.30391	-240.45575
83.53400	-4.31031	-240.86589
83.63400	-4.31453	-241.11776
83.73400	-4.31891	-241.37063
83.83400	-4.32391	-241.65493
83.93400	-4.32906	-241.95457
84.03400	-4.33547	-242.30914
84.13400	-4.34203	-242.77122
84.23400	-4.34516	-242.94372
84.33400	-4.34922	-243.16245
84.43400	-4.35422	-243.43745
84.53400	-4.36078	-243.81910
84.63400	-4.36766	-244.27778
84.73400	-4.37156	-244.52025
84.83400	-4.37594	-244.76096
84.93400	-4.38063	-245.02537
85.03400	-4.38563	-245.33813
85.13400	-4.39109	-245.63015
85.23400	-4.39734	-246.04726
85.33400	-4.40125	-246.28396
85.43400	-4.40578	-246.53311
85.53400	-4.41094	-246.82556
85.63400	-4.41750	-247.19937
85.73400	-4.42438	-247.66520
85.83400	-4.42797	-247.87921
85.93400	-4.43187	-248.08814
86.03400	-4.43656	-248.35177
86.13400	-4.44203	-248.66703
86.23400	-4.44781	-248.99775
86.33400	-4.45531	-249.48247
86.43400	-4.45906	-249.70165
86.53400	-4.46328	-249.93679
86.63400	-4.46844	-250.22510
86.73400	-4.47437	-250.55584
86.83400	-4.48031	-250.94858
86.93400	-4.48469	-251.20854
87.03400	-4.48906	-251.45933
87.13400	-4.49406	-251.75211
87.23400	-4.49953	-252.07648
87.33400	-4.50562	-252.41992
87.43400	-4.51219	-252.85760
87.53400	-4.51547	-253.04171
87.63400	-4.51969	-253.27849
87.73400	-4.52484	-253.57533
87.83400	-4.53172	-253.95903
87.93400	-4.53844	-254.43870
88.03400	-4.54219	-254.66818
88.13400	-4.54625	-254.89351
88.23400	-4.55125	-255.18507
88.33400	-4.55688	-255.53849
88.43400	-4.56297	-255.91901
88.53400	-4.56891	-256.32972
88.63400	-4.57234	-256.54331
88.73400	-4.57656	-256.77893
88.83400	-4.58141	-257.06786
88.93400	-4.58734	-257.40677
89.03400	-4.59453	-257.87774
89.13400	-4.59844	-258.14345
89.23400	-4.60234	-258.36948
89.33400	-4.60703	-258.62962
89.43400	-4.61203	-258.93542
89.53400	-4.61766	-259.25973
89.63400	-4.62469	-259.70191
89.73400	-4.62891	-259.98586
89.83400	-4.63328	-260.23683
89.93400	-4.63813	-260.52526
90.03400	-4.64359	-260.83207
90.13400	-4.65000	-261.24758
90.23400	-4.65437	-261.52077
90.33400	-4.65844	-261.75272
90.43400	-4.66328	-262.03468
90.53400	-4.66859	-262.33602
90.63400	-4.67469	-262.67773
90.73400	-4.68203	-263.16702
90.83400	-4.68562	-263.37266
90.93400	-4.68984	-263.61057
91.03400	-4.69469	-263.88606
91.13400	-4.70078	-264.22358
91.23400	-4.70734	-264.64459
91.33400	-4.71156	-264.89717
91.43400	-4.71563	-265.11708
91.53400	-4.72016	-265.36456
91.63400	-4.72484	-265.63561
91.73400	-4.73063	-265.95038
91.83400	-4.73828	-266.41023
91.93400	-4.74234	-266.67583
92.03400	-4.74672	-266.91213
92.13400	-4.75172	-267.17934
92.23400	-4.75766	-267.50180
92.33400	-4.76391	-267.89781
92.43400	-4.76797	-268.12968
92.53400	-4.77219	-268.36407
92.63400	-4.77703	-268.62550
92.73400	-4.78234	-268.93115
92.83400	-4.78812	-269.24711
92.93400	-4.79563	-269.71689
93.03400	-4.79906	-269.91764
93.13400	-4.80328	-270.13230
93.23400	-4.80828	-270.42150
93.33400	-4.81453	-270.75228
93.43400	-4.82188	-271.22834
93.53400	-4.82531	-271.42644
93.63400	-4.82938	-271.64304
93.73400	-4.83406	-271.89329
93.83400	-4.83938	-272.19236
93.93400	-4.84500	-272.51115
94.03400	-4.85187	-272.91852
94.13400	-4.85531	-273.14296
94.23400	-4.85953	-273.33930
94.33400	-4.86438	-273.60597
94.43400	-4.86937	-273.88796
94.53400	-4.87625	-274.25480
94.63400	-4.88156	-274.60596
94.73400	-4.88547	-274.80438
94.83400	-4.89000	-275.03815
94.93400	-4.89547	-275.32455
95.03400	-4.90188	-275.67399
95.12800	-4.91016	-276.17905
95.22800	-4.91328	-276.38844
95.32800	-4.91750	-276.58707
95.42800	-4.92281	-276.88065
95.52800	-4.92844	-277.20076
95.62800	-4.93547	-277.63101
95.72800	-4.93906	-277.85793
95.82800	-4.94297	-278.05272
95.92800	-4.94766	-278.31262
96.02800	-4.95281	-278.61345
96.12800	-4.95891	-278.94068
96.22800	-4.96688	-279.44785
96.32800	-4.96969	-279.62154
96.42800	-4.97344	-279.81567
96.52800	-4.97828	-280.08303
96.62800	-4.98406	-280.40305
96.72800	-4.99109	-280.82663
96.82800	-4.99531	-281.09568
96.92800	-4.99937	-281.31229
97.02800	-5.00422	-281.57663
97.12800	-5.00953	-281.86914
97.22800	-5.01500	-282.17962
97.32800	-5.02250	-282.63089
97.42800	-5.02594	-282.86448
97.52800	-5.03000	-283.06580
97.62800	-5.03484	-283.34031
97.72800	-5.04063	-283.65746
97.82800	-5.04828	-284.12333
97.92800	-5.05203	-284.35832
98.02800	-5.05609	-284.57409
98.12800	-5.06078	-284.83877
98.22800	-5.06609	-285.12794
98.32800	-5.07188	-285.46396
98.42800	-5.07922	-285.90497
98.52800	-5.08297	-286.13836
98.62800	-5.08719	-286.35111
98.72800	-5.09203	-286.62989
98.82800	-5.09766	-286.94472
98.92800	-5.10453	-287.36290
99.02800	-5.10875	-287.61491
99.12800	-5.11266	-287.83923
99.22800	-5.11734	-288.08782
99.32800	-5.12281	-288.38882
99.42800	-5.12875	-288.74329
99.52800	-5.13641	-289.22856
99.62800	-5.13969	-289.42424
99.72800	-5.14375	-289.62341
99.82800	-5.14875	-289.90406
99.92800	-5.15469	-290.23591
100.02800	-5.16203	-290.70511
100.12800	-5.16594	-290.95867
100.22800	-5.17000	-291.17376
100.32800	-5.17438	-291.41703
100.42800	-5.17922	-291.68412
100.52800	-5.18484	-292.00751
100.62800	-5.19250	-292.44161
100.72800	-5.19687	-292.76630
100.82800	-5.20062	-292.97090
100.92800	-5.20563	-293.24836
101.02800	-5.21188	-293.57016
101.12800	-5.21875	-294.04119
101.22800	-5.22219	-294.25359
101.32800	-5.22625	-294.46733
101.42800	-5.23078	-294.72965
101.52800	-5.23562	-295.00079
101.62800	-5.24063	-295.29917
101.72800	-5.24766	-295.65898
101.82800	-5.25328	-296.06962
101.92800	-5.25719	-296.27141
102.02800	-5.26188	-296.52870
102.12800	-5.26750	-296.84019
102.22800	-5.27453	-297.25185
102.32800	-5.27875	-297.52824
102.42800	-5.28281	-297.74144
102.52800	-5.28734	-297.99277
102.62800	-5.29266	-298.28322
102.72800	-5.29859	-298.60595
102.82800	-5.30594	-299.02098
102.92800	-5.30984	-299.31116
103.02800	-5.31391	-299.52642
103.12800	-5.31859	-299.77161
103.22800	-5.32437	-300.08319
103.32800	-5.33203	-300.53622
103.42800	-5.33625	-300.82300
103.52800	-5.34000	-301.02110
103.62800	-5.34453	-301.26220
103.72800	-5.34969	-301.54309
103.82800	-5.35547	-301.87097
103.92800	-5.36359	-302.35589
104.02800	-5.36688	-302.58253
104.12800	-5.37094	-302.78510
104.22800	-5.37625	-303.08548
104.32800	-5.38250	-303.44003
104.42800	-5.38938	-303.88123
104.52800	-5.39297	-304.12012
104.62800	-5.39688	-304.32227
104.72800	-5.40141	-304.58403
104.82800	-5.40641	-304.87338
104.92800	-5.41219	-305.21342
105.02800	-5.41984	-305.67020
105.12800	-5.42344	-305.91828
105.22800	-5.42734	-306.12192
105.32801	-5.43203	-306.39517
105.42801	-5.43781	-306.70729
105.52801	-5.44531	-307.16607
105.62801	-5.44969	-307.46320
105.72801	-5.45359	-307.68558
105.82801	-5.45812	-307.93762
105.92801	-5.46313	-308.22334
106.02801	-5.46844	-308.52738
106.12801	-5.47547	-308.92640
106.22801	-5.47953	-309.20815
106.32801	-5.48344	-309.41767
106.42801	-5.48828	-309.68559
106.52801	-5.49375	-309.99166
106.62801	-5.50094	-310.39351
106.72801	-5.50641	-310.76962
106.82801	-5.51031	-310.97850
106.92801	-5.51500	-311.23227
107.02801	-5.52000	-311.51560
107.12801	-5.52563	-311.84000
107.22801	-5.53297	-312.26277
107.32801	-5.53656	-312.50989
107.42801	-5.54063	-312.70874
107.52801	-5.54562	-312.97323
107.62801	-5.55125	-313.28985
107.72801	-5.55844	-313.69290
107.82801	-5.56281	-314.00424
107.92801	-5.56672	-314.19146
108.02801	-5.57109	-314.43328
108.12801	-5.57609	-314.69104
108.22801	-5.58141	-314.98915
108.32801	-5.58984	-315.42045
108.42801	-5.59359	-315.72774
108.52801	-5.59734	-315.89261
108.62801	-5.60219	-316.15099
108.72801	-5.60813	-316.46386
108.82801	-5.61563	-316.90940
108.92801	-5.61984	-317.19208
109.02801	-5.62391	-317.39360
109.12801	-5.62859	-317.65148
109.22801	-5.63391	-317.93776
109.32801	-5.63906	-318.23134
109.42801	-5.64656	-318.64530
109.52801	-5.65031	-318.89808
109.62801	-5.65422	-319.09707
109.72801	-5.65906	-319.35248
109.82801	-5.66469	-319.66069
109.92801	-5.67219	-320.09357
110.02801	-5.67641	-320.35655
110.12801	-5.68000	-320.54782
110.22801	-5.68453	-320.77464
110.32801	-5.68922	-321.02671
110.42801	-5.69469	-321.32864
110.52801	-5.70266	-321.74572
110.62801	-5.70719	-322.08666
110.72801	-5.71109	-322.27069
110.82801	-5.71562	-322.50699
110.92801	-5.72063	-322.77617
111.02801	-5.72766	-323.12164
111.12801	-5.73234	-323.42905
111.22801	-5.73641	-323.64044
111.32801	-5.74078	-323.86240
111.42801	-5.74578	-324.11656
111.52801	-5.75203	-324.44057
111.62401	-5.76188	-324.95078
111.72401	-5.76500	-325.23850
111.82401	-5.76844	-325.38006
111.92401	-5.77344	-325.64279
112.02401	-5.77937	-325.97688
112.12401	-5.78750	-326.46945
112.22401	-5.79094	-326.69130
112.32401	-5.79453	-326.86418
112.42401	-5.79906	-327.09649
112.52401	-5.80391	-327.36892
112.62401	-5.80891	-327.64602
112.72401	-5.81547	-328.00150
112.82401	-5.82078	-328.37275
112.92401	-5.82469	-328.57776
113.02401	-5.82922	-328.82479
113.12401	-5.83453	-329.10889
113.22401	-5.84219	-329.53039
113.32401	-5.84625	-329.81893
113.42401	-5.85000	-330.00994
113.52401	-5.85453	-330.25447
113.62401	-5.85969	-330.53201
113.72401	-5.86531	-330.84950
113.82401	-5.87297	-331.24468
113.92401	-5.87812	-331.63357
114.02401	-5.88156	-331.80210
114.12401	-5.88594	-332.02195
114.22401	-5.89109	-332.30063
114.32401	-5.89844	-332.69870
114.42401	-5.90328	-333.03419
114.52401	-5.90719	-333.24307
114.62401	-5.91172	-333.48286
114.72401	-5.91687	-333.76917
114.82401	-5.92250	-334.08710
114.92401	-5.92984	-334.48687
115.02401	-5.93422	-334.80191
115.12401	-5.93797	-334.98093
115.22401	-5.94266	-335.22758
115.32401	-5.94812	-335.51893
115.42401	-5.95547	-335.93038
115.52401	-5.96016	-336.26762
115.62401	-5.96422	-336.47159
115.72401	-5.96859	-336.70405
115.82401	-5.97328	-336.97054
115.92401	-5.97891	-337.27890
116.02401	-5.98641	-337.66943
116.12401	-5.99062	-337.98265
116.22401	-5.99453	-338.18108
116.32401	-5.99922	-338.43309
116.42401	-6.00469	-338.71582
116.52401	-6.01156	-339.07846
116.62401	-6.01656	-339.41177
116.72401	-6.02047	-339.62721
116.82401	-6.02484	-339.86560
116.92401	-6.03000	-340.12958
117.02401	-6.03594	-340.46119
117.12401	-6.04453	-340.92674
117.22401	-6.04813	-341.22014
117.32401	-6.05172	-341.37210
117.42401	-6.05625	-341.61595
117.52401	-6.06156	-341.90047
117.62401	-6.06906	-342.29690
117.72401	-6.07391	-342.66803
117.82401	-6.07766	-342.86427
117.92401	-6.08203	-343.08484
118.02401	-6.08703	-343.35354
118.12401	-6.09250	-343.66569
118.22401	-6.10000	-344.05008
118.32401	-6.10484	-344.41358
118.42401	-6.10828	-344.57466
118.52401	-6.11281	-344.82908
118.62401	-6.11813	-345.11447
118.72401	-6.12484	-345.46554
118.82401	-6.13063	-345.84463
118.92401	-6.13437	-346.04806
119.02401	-6.13844	-346.26421
119.12401	-6.14359	-346.52302
119.22401	-6.14922	-346.83836
119.32401	-6.15719	-347.25827
119.42401	-6.16203	-347.63676
119.52401	-6.16547	-347.79313
119.62401	-6.17016	-348.04404
119.72401	-6.17531	-348.31855
119.82401	-6.18281	-348.73226
119.92401	-6.18797	-349.10640
120.02401	-6.19172	-349.29797
120.12401	-6.19609	-349.53091
120.22401	-6.20109	-349.82201
120.32401	-6.20641	-350.12203
120.42401	-6.21375	-350.51534
120.52401	-6.21781	-350.84572
120.62401	-6.22156	-351.01116
120.72401	-6.22625	-351.27708
120.82401	-6.23203	-351.57353
120.92401	-6.23953	-352.00655
121.02401	-6.24453	-352.36979
121.12401	-6.24812	-352.56800
121.22401	-6.25250	-352.80523
121.32401	-6.25734	-353.06761
121.42401	-6.26250	-353.36161
121.52401	-6.27000	-353.75535
121.62401	-6.27500	-354.12538
121.72401	-6.27891	-354.31775
121.82401	-6.28359	-354.58928
121.92401	-6.28922	-354.89172
122.02401	-6.29703	-355.36277
122.12401	-6.30078	-355.64017
122.22401	-6.30437	-355.82167
122.32401	-6.30875	-356.06578
122.42401	-6.31328	-356.32047
122.52401	-6.31844	-356.60398
122.62401	-6.32562	-356.96173
122.72401	-6.33125	-357.39225
122.82401	-6.33516	-357.59798
122.92401	-6.33984	-357.84632
123.02401	-6.34500	-358.12193
123.12401	-6.35219	-358.51166
123.22401	-6.35766	-358.91402
123.32401	-6.36156	-359.11143
123.42401	-6.36578	-359.34129
123.52401	-6.37078	-359.61154
123.62401	-6.37609	-359.91773
123.72401	-6.38313	-360.28665
123.82401	-6.38781	-360.62384
123.92401	-6.39156	-360.81716
124.02401	-6.39609	-361.04494
124.12401	-6.40141	-361.33274
124.22401	-6.40875	-361.72205
124.32401	-6.41391	-362.07896
124.42401	-6.41797	-362.27784
124.52401	-6.42234	-362.51634
124.62401	-6.42719	-362.76701
124.72401	-6.43297	-363.08634
124.82401	-6.44047	-363.48534
124.92401	-6.44547	-363.86827
125.02401	-6.44875	-364.00470
125.12401	-6.45328	-364.24175
125.22401	-6.45875	-364.53927
125.32401	-6.46609	-364.92592
125.42401	-6.47047	-365.24525
125.52401	-6.47438	-365.43643
125.62401	-6.47875	-365.67119
125.72401	-6.48344	-365.92707
125.82401	-6.48891	-366.21490
125.92401	-6.49578	-366.56591
126.02401	-6.50266	-367.04046
126.12401	-6.50578	-367.20446
126.22401	-6.51000	-367.41048
126.32401	-6.51484	-367.67390
126.42401	-6.52125	-367.99440
126.52401	-6.52703	-368.35968
126.62401	-6.53094	-368.56973
126.72401	-6.53531	-368.79346
126.82401	-6.54031	-369.05935
126.92401	-6.54594	-369.36080
127.02401	-6.55250	-369.68136
127.12401	-6.55844	-370.09889
127.22401	-6.56187	-370.25556
127.32401	-6.56625	-370.46319
127.42401	-6.57109	-370.69595
127.52401	-6.57813	-371.02246
127.62401	-6.58453	-371.45486
127.72401	-6.58813	-371.63487
127.82401	-6.59250	-371.84492
127.92401	-6.59750	-372.09481
128.02401	-6.60313	-372.39081
128.12401	-6.61094	-372.77049
128.22401	-6.61594	-373.13786
128.32401	-6.61953	-373.31304
128.42401	-6.62484	-373.57700
128.52401	-6.63094	-373.92467
128.62401	-6.63828	-374.35314
128.72401	-6.64156	-374.56405
128.82401	-6.64516	-374.72910
128.92401	-6.64953	-374.95440
129.02401	-6.65438	-375.20412
129.12401	-6.65969	-375.49272
129.22401	-6.66734	-375.89467
129.32401	-6.67219	-376.26350
129.42401	-6.67547	-376.40592
129.52401	-6.67969	-376.61955
129.62401	-6.68484	-376.88369
129.72401	-6.69234	-377.24924
129.82401	-6.69859	-377.70525
129.92401	-6.70219	-377.88683
130.02401	-6.70641	-378.11336
130.12401	-6.71125	-378.36465
130.22401	-6.71609	-378.63642
130.32401	-6.72281	-378.94887
130.42401	-6.72922	-379.41620
130.52401	-6.73297	-379.59611
130.62401	-6.73750	-379.82377
130.72401	-6.74297	-380.12302
130.82401	-6.75063	-380.52654
130.92401	-6.75578	-380.90050
131.02401	-6.75875	-381.04862
131.12401	-6.76281	-381.25604
131.22401	-6.76766	-381.51199
131.32401	-6.77312	-381.80947
131.42401	-6.78016	-382.16421
131.52401	-6.78609	-382.60221
131.62401	-6.78953	-382.76142
131.72401	-6.79422	-382.99617
131.82401	-6.79922	-383.27718
131.92401	-6.80625	-383.62479
132.02401	-6.81219	-384.05508
132.12401	-6.81547	-384.22659
132.22401	-6.81969	-384.42972
132.32401	-6.82453	-384.69037
132.42401	-6.82984	-384.99033
132.52401	-6.83719	-385.35607
132.62401	-6.84281	-385.78543
132.72401	-6.84609	-385.94237
132.82401	-6.85062	-386.16282
132.92401	-6.85578	-386.43074
133.02401	-6.86328	-386.82240
133.12401	-6.86891	-387.24265
133.22401	-6.87250	-387.42194
133.32401	-6.87672	-387.64054
133.42401	-6.88141	-387.90607
133.52401	-6.88656	-388.18547
133.62401	-6.89328	-388.51804
133.72401	-6.89922	-388.94033
133.82401	-6.90266	-389.10699
133.92401	-6.90719	-389.34293
134.02401	-6.91281	-389.63622
134.12401	-6.92047	-390.03894
134.22401	-6.92516	-390.39877
134.32401	-6.92859	-390.57252
134.42401	-6.93281	-390.78695
134.52401	-6.93781	-391.05240
134.62401	-6.94313	-391.33960
134.72401	-6.95016	-391.68814
134.82401	-6.95641	-392.14528
134.92401	-6.95984	-392.32191
135.02401	-6.96453	-392.55643
135.12401	-6.96953	-392.81881
135.22401	-6.97609	-393.16615
135.32401	-6.98172	-393.54691
135.42401	-6.98547	-393.74191
135.52401	-6.98984	-393.96301
135.62401	-6.99484	-394.23850
135.72401	-7.00063	-394.55712
135.82401	-7.00813	-394.94717
135.92401	-7.01312	-395.33541
136.02401	-7.01656	-395.49500
136.12401	-7.02094	-395.73178
136.22401	-7.02625	-396.01785
136.32401	-7.03328	-396.38707
136.42401	-7.03969	-396.84469
136.52401	-7.04359	-397.07214
136.62401	-7.04781	-397.28209
136.72401	-7.05313	-397.59594
136.82401	-7.05891	-397.95321
136.92401	-7.06531	-398.32276
137.02401	-7.06953	-398.64084
137.12401	-7.07281	-398.78815
137.22401	-7.07703	-399.01170
137.32401	-7.08188	-399.28788
137.42401	-7.08844	-399.62652
137.52401	-7.09469	-400.05073
137.62401	-7.09891	-400.28629
137.72401	-7.10344	-400.52897
137.82401	-7.10844	-400.80646
137.92401	-7.11406	-401.12686
138.02401	-7.12078	-401.49766
138.12401	-7.12656	-401.91746
138.22401	-7.13016	-402.10015
138.32401	-7.13422	-402.31332
138.42401	-7.13922	-402.58676
138.52401	-7.14578	-402.94051
138.62401	-7.15172	-403.34976
138.72401	-7.15563	-403.55369
138.82401	-7.15984	-403.77668
138.92401	-7.16469	-404.04600
139.02401	-7.17031	-404.35508
139.12401	-7.17672	-404.70430
139.22401	-7.18328	-405.16171
139.32401	-7.18688	-405.34848
139.42401	-7.19125	-405.56648
139.52401	-7.19625	-405.82916
139.62401	-7.20312	-406.19093
139.72401	-7.20844	-406.56924
139.82401	-7.21234	-406.77288
139.92401	-7.21641	-406.97688
140.02401	-7.22094	-407.20257
140.12401	-7.22609	-407.46680
140.22401	-7.23234	-407.78232
140.32401	-7.23922	-408.23764
140.42401	-7.24297	-408.43487
140.52401	-7.24734	-408.64941
140.62401	-7.25234	-408.91120
140.72401	-7.25891	-409.21557
140.82401	-7.26516	-409.61710
140.92401	-7.26922	-409.83576
141.02401	-7.27375	-410.04944
141.12401	-7.27828	-410.28380
141.22401	-7.28375	-410.56487
141.32401	-7.29094	-410.91824
141.42401	-7.29734	-411.38011
141.52401	-7.30031	-411.49467
141.62401	-7.30438	-411.69885
141.72401	-7.30906	-411.91992
141.82401	-7.31500	-412.21309
141.92401	-7.32203	-412.65815
142.02401	-7.32609	-412.86650
142.12401	-7.33047	-413.08179
142.22401	-7.33547	-413.33494
142.32401	-7.34109	-413.63055
142.42401	-7.34812	-413.97482
142.52401	-7.35391	-414.39024
142.62401	-7.35703	-414.52074
142.72401	-7.36109	-414.70179
142.82401	-7.36625	-414.96637
142.92401	-7.37250	-415.27909
143.02401	-7.37953	-415.71015
143.12401	-7.38281	-415.88229
143.22401	-7.38672	-416.05273
143.32401	-7.39141	-416.27219
143.42401	-7.39672	-416.55454
143.52401	-7.40313	-416.85370
143.62401	-7.41016	-417.30702
143.72401	-7.41344	-417.44122
143.82401	-7.41766	-417.63270
143.92401	-7.42234	-417.85833
144.02401	-7.42797	-418.11568
144.12401	-7.43578	-418.55127
144.22401	-7.43969	-418.75756
144.32401	-7.44391	-418.95100
144.42401	-7.44906	-419.18707
144.52401	-7.45484	-419.47067
144.62401	-7.46297	-419.85771
144.72401	-7.46859	-420.30078
144.82401	-7.47125	-420.38107
144.92401	-7.47578	-420.58113
145.02401	-7.48109	-420.86291
145.12401	-7.48859	-421.22471
145.22401	-7.49328	-421.57307
145.32401	-7.49656	-421.70051
145.42401	-7.50063	-421.90921
145.52401	-7.50547	-422.13699
145.62401	-7.51078	-422.42181
145.72401	-7.51734	-422.72905
145.82401	-7.52344	-423.15754
145.92401	-7.52688	-423.30825
146.02401	-7.53109	-423.49374
146.12401	-7.53625	-423.77096
146.22401	-7.54406	-424.12293
146.32401	-7.55047	-424.60743
146.42401	-7.55359	-424.73751
146.52401	-7.55750	-424.90971
146.62401	-7.56219	-425.14172
146.72401	-7.56719	-425.40574
146.82401	-7.57328	-425.69298
146.92401	-7.58094	-426.18123
147.02401	-7.58453	-426.36532
147.12401	-7.58875	-426.56803
147.22401	-7.59359	-426.80389
147.32401	-7.60016	-427.11803
147.42401	-7.60625	-427.53020
147.52401	-7.60984	-427.70004
147.62401	-7.61406	-427.89719
147.72401	-7.61891	-428.14857
147.82401	-7.62438	-428.41920
147.92401	-7.63125	-428.75832
148.02401	-7.63719	-429.18575
148.12401	-7.64062	-429.32275
148.22401	-7.64500	-429.52409
148.32401	-7.65000	-429.79422
148.42401	-7.65703	-430.11495
148.52401	-7.66406	-430.61006
148.62401	-7.66734	-430.76828
148.72401	-7.67141	-430.96596
148.82401	-7.67609	-431.19076
148.92401	-7.68125	-431.46700
149.02401	-7.68734	-431.78636
149.12401	-7.69406	-432.19364
149.22401	-7.69750	-432.37680
149.32401	-7.70156	-432.56330
149.42401	-7.70672	-432.82509
149.52401	-7.71328	-433.14770
149.62401	-7.71938	-433.56565
149.72401	-7.72313	-433.73105
149.82401	-7.72719	-433.92429
149.92401	-7.73187	-434.14882
150.02401	-7.73703	-434.41349
150.12401	-7.74312	-434.73053
150.22401	-7.75156	-435.22766
150.32401	-7.75484	-435.42525
150.42401	-7.75875	-435.58556
150.52401	-7.76344	-435.81438
150.62401	-7.76922	-436.10179
150.72401	-7.77594	-436.51235
150.82401	-7.77984	-436.70809
150.92401	-7.78391	-436.89534
151.02401	-7.78859	-437.11406
151.12401	-7.79391	-437.37262
151.22401	-7.80016	-437.68394
151.32401	-7.80781	-438.16322
151.42401	-7.81109	-438.32451
151.52401	-7.81531	-438.49272
151.62401	-7.82016	-438.73602
151.72401	-7.82672	-439.04683
151.82401	-7.83359	-439.49026
151.92401	-7.83703	-439.64884
152.02401	-7.84094	-439.82467
152.12401	-7.84563	-440.03409
152.22401	-7.85141	-440.33822
152.32401	-7.85875	-440.68572
152.42401	-7.86547	-441.17695
152.52401	-7.86828	-441.28287
152.62401	-7.87250	-441.45823
152.72401	-7.87797	-441.74233
152.82401	-7.88500	-442.09173
152.92401	-7.89062	-442.49493
153.02401	-7.89391	-442.63560
153.12401	-7.89812	-442.83095
153.22401	-7.90266	-443.05569
153.32401	-7.90766	-443.32325
153.42401	-7.91328	-443.61222
153.52401	-7.92094	-444.07323
153.62401	-7.92438	-444.25985
153.72401	-7.92859	-444.43905
153.82401	-7.93375	-444.69902
153.92401	-7.94016	-445.03230
154.02401	-7.94687	-445.46613
154.12401	-7.95063	-445.64518
154.22401	-7.95484	-445.84382
154.32401	-7.95969	-446.08226
154.42401	-7.96547	-446.37561
154.52401	-7.97141	-446.68567
154.62401	-7.97750	-447.07939
154.72401	-7.98109	-447.25445
154.82401	-7.98547	-447.45350
154.92401	-7.99031	-447.70554
155.02401	-7.99609	-448.00085
155.12401	-8.00391	-448.42601
155.22401	-8.00781	-448.67837
155.32401	-8.01141	-448.82831
155.42401	-8.01563	-449.02286
155.52401	-8.02094	-449.27263
155.62401	-8.02688	-449.58076
155.72401	-8.03469	-450.06150
155.82401	-8.03828	-450.24857
155.92401	-8.04281	-450.44929
156.02401	-8.04781	-450.69322
156.12401	-8.05312	-450.96835
156.22401	-8.05969	-451.32717
156.32401	-8.06375	-451.55036
156.42401	-8.06781	-451.71911
156.52401	-8.07234	-451.93404
156.62401	-8.07734	-452.19296
156.72401	-8.08313	-452.47191
156.82401	-8.09156	-452.92655
156.92401	-8.09500	-453.12348
157.02401	-8.09906	-453.27669
157.12401	-8.10391	-453.50572
157.22401	-8.11000	-453.81406
157.32401	-8.11750	-454.25299
157.42401	-8.12094	-454.42805
157.52401	-8.12484	-454.57324
157.62401	-8.12953	-454.77933
157.72401	-8.13500	-455.04954
157.82401	-8.14047	-455.31219
157.92401	-8.14781	-455.74793
158.02401	-8.15125	-455.90720
158.12401	-8.15531	-456.08720
158.22401	-8.16016	-456.30482
158.32401	-8.16625	-456.60293
158.41801	-8.17469	-457.11011
158.51801	-8.17781	-457.25697
158.61801	-8.18141	-457.38342
158.71801	-8.18594	-457.59124
158.81801	-8.19094	-457.83678
158.91801	-8.19688	-458.13641
159.01801	-8.20500	-458.61626
159.11801	-8.20828	-458.78002
159.21801	-8.21234	-458.93413
159.31801	-8.21734	-459.16721
159.41801	-8.22313	-459.45206
159.51801	-8.22984	-459.84277
159.61801	-8.23391	-460.03267
159.71801	-8.23781	-460.19965
159.81801	-8.24219	-460.39930
159.91801	-8.24719	-460.63095
160.01801	-8.25297	-460.90719
160.11801	-8.26172	-461.37753
160.21801	-8.26484	-461.55199
160.31801	-8.26859	-461.68375
160.41801	-8.27359	-461.91072
160.51801	-8.27969	-462.20255
160.61401	-8.28797	-462.70743
160.71401	-8.29141	-462.88437
160.81401	-8.29531	-463.03439
160.91401	-8.30016	-463.24307
161.01401	-8.30547	-463.51588
161.11401	-8.31125	-463.79557
161.21401	-8.31922	-464.24121
161.31401	-8.32219	-464.45161
161.41401	-8.32594	-464.58128
161.51401	-8.33109	-464.83693
161.61401	-8.33641	-465.09796
161.71401	-8.34344	-465.48936
161.81401	-8.34750	-465.68972
161.91401	-8.35125	-465.84573
162.01401	-8.35562	-466.03218
162.11401	-8.36047	-466.27709
162.21401	-8.36625	-466.57616
162.31401	-8.37453	-466.97360
162.41401	-8.37922	-467.32202
162.51401	-8.38281	-467.44159
162.61401	-8.38781	-467.66543
162.71401	-8.39328	-467.92683
162.81401	-8.40047	-468.35116
162.91401	-8.40406	-468.52875
163.01401	-8.40781	-468.67669
163.11401	-8.41250	-468.88539
163.21401	-8.41797	-469.15755
163.31401	-8.42422	-469.47134
163.41401	-8.43234	-469.95357
163.51401	-8.43516	-470.09438
163.61401	-8.43891	-470.21860
163.71401	-8.44359	-470.43508
163.81401	-8.44922	-470.70166
163.91401	-8.45688	-471.14161
164.01401	-8.46109	-471.36953
164.11401	-8.46500	-471.52719
164.21401	-8.46984	-471.73479
164.31401	-8.47484	-471.98012
164.41401	-8.48031	-472.24268
164.51401	-8.48828	-472.70712
164.61401	-8.49156	-472.88209
164.71401	-8.49547	-473.01623
164.81401	-8.50031	-473.22583
164.91401	-8.50594	-473.49089
165.01401	-8.51344	-473.92085
165.11401	-8.51766	-474.12658
165.21401	-8.52203	-474.30655
165.31401	-8.52688	-474.54354
165.41401	-8.53203	-474.80249
165.51401	-8.53797	-475.09059
165.61401	-8.54547	-475.54162
165.71401	-8.54875	-475.68896
165.81401	-8.55281	-475.82874
165.91401	-8.55719	-476.03846
166.01401	-8.56281	-476.30778
166.11401	-8.57000	-476.71187
166.21401	-8.57437	-476.95100
166.31401	-8.57844	-477.11483
166.41401	-8.58313	-477.33012
166.51401	-8.58859	-477.59324
166.61401	-8.59484	-477.89267
166.71401	-8.60234	-478.35889
166.81401	-8.60516	-478.46651
166.91401	-8.60922	-478.60289
167.01401	-8.61406	-478.82950
167.11401	-8.61969	-479.11087
167.21401	-8.62719	-479.50312
167.31401	-8.63187	-479.79102
167.41401	-8.63547	-479.91481
167.51401	-8.63969	-480.08299
167.61401	-8.64453	-480.31405
167.71401	-8.65047	-480.60665
167.81401	-8.65844	-481.04313
167.91401	-8.66219	-481.27910
168.01401	-8.66625	-481.41429
168.11401	-8.67125	-481.65357
168.21401	-8.67641	-481.89718
168.31401	-8.68328	-482.22977
168.41401	-8.68797	-482.51033
168.51401	-8.69219	-482.68458
168.61401	-8.69719	-482.91373
168.71401	-8.70250	-483.16747
168.81401	-8.70859	-483.47723
168.91401	-8.71688	-483.96224
169.01401	-8.71953	-484.09379
169.11401	-8.72312	-484.20072
169.21401	-8.72766	-484.41401
169.31401	-8.73359	-484.69102
169.41401	-8.74203	-485.19808
169.51401	-8.74578	-485.42064
169.61401	-8.74953	-485.54620
169.71401	-8.75438	-485.77484
169.81401	-8.75922	-486.00823
169.91401	-8.76406	-486.26375
170.01401	-8.77109	-486.61685
170.11401	-8.77500	-486.85065
170.21401	-8.77922	-487.02458
170.31401	-8.78406	-487.24914
170.41401	-8.78984	-487.52311
170.51401	-8.79781	-487.97813
170.61401	-8.80203	-488.21777
170.71401	-8.80578	-488.35319
170.81401	-8.81016	-488.55555
170.91401	-8.81531	-488.78983
171.01401	-8.82078	-489.08344
171.11401	-8.82828	-489.48684
171.21401	-8.83234	-489.71936
171.31401	-8.83656	-489.86652
171.41401	-8.84109	-490.07776
171.51401	-8.84625	-490.32035
171.61401	-8.85297	-490.65864
171.71401	-8.85766	-490.92686
171.81401	-8.86203	-491.11378
171.91401	-8.86656	-491.31843
172.01401	-8.87172	-491.55670
172.11401	-8.87797	-491.86832
172.21401	-8.88656	-492.36450
172.31401	-8.88953	-492.52573
172.41401	-8.89297	-492.63141
172.51401	-8.89766	-492.82470
172.61401	-8.90281	-493.06470
172.71401	-8.90969	-493.41178
172.81401	-8.91469	-493.70062
172.91401	-8.91891	-493.87038
173.01401	-8.92359	-494.07288
173.11401	-8.92859	-494.30075
173.21401	-8.93406	-494.56471
173.31401	-8.94141	-494.92556
173.41401	-8.94641	-495.27201
173.51401	-8.94984	-495.37411
173.61401	-8.95469	-495.56854
173.71401	-8.96031	-495.82621
173.81401	-8.96828	-496.26130
173.91401	-8.97172	-496.45942
174.01401	-8.97547	-496.56340
174.11401	-8.97969	-496.75271
174.21401	-8.98469	-496.95966
174.31401	-8.99047	-497.24609
174.41401	-8.99734	-497.56795
174.51401	-9.00281	-497.91425
174.61401	-9.00641	-498.02744
174.71401	-9.01078	-498.18954
174.81401	-9.01594	-498.41812
174.91401	-9.02406	-498.79783
175.01401	-9.02891	-499.13859
175.11401	-9.03266	-499.25610
175.21401	-9.03719	-499.43450
175.31401	-9.04203	-499.65125
175.41401	-9.04766	-499.90138
175.51401	-9.05563	-500.28569
175.61401	-9.05953	-500.53298
175.71401	-9.06313	-500.63926
175.81401	-9.06781	-500.82773
175.91401	-9.07297	-501.05059
176.01401	-9.08031	-501.39058
176.11401	-9.08516	-501.67942
176.21401	-9.08906	-501.81556
176.31401	-9.09328	-501.97470
176.41401	-9.09797	-502.16240
176.51401	-9.10312	-502.38901
176.61401	-9.11047	-502.70981
176.71401	-9.11609	-503.06529
176.81401	-9.12016	-503.19755
176.91401	-9.12547	-503.41338
177.01401	-9.13172	-503.71432
177.10601	-9.14016	-504.21798
177.20601	-9.14266	-504.31019
177.30601	-9.14594	-504.37707
177.40601	-9.15063	-504.56035
177.50601	-9.15578	-504.80402
177.60601	-9.16109	-505.05513
177.70601	-9.16922	-505.45323
177.80601	-9.17266	-505.67901
177.90601	-9.17625	-505.76991
178.00601	-9.18062	-505.95361
178.10601	-9.18594	-506.17844
178.20601	-9.19406	-506.56217
178.30601	-9.19875	-506.89185
178.40601	-9.20250	-507.00498
178.50601	-9.20688	-507.17360
178.60601	-9.21234	-507.42471
178.70601	-9.21813	-507.70652
178.80601	-9.22609	-508.09860
178.90601	-9.23000	-508.35508
179.00601	-9.23344	-508.43936
179.10601	-9.23812	-508.63439
179.20601	-9.24344	-508.86476
179.30601	-9.25016	-509.20326
179.40601	-9.25594	-509.53442
179.50601	-9.25922	-509.64797
179.60601	-9.26344	-509.78374
179.70601	-9.26844	-510.00476
179.80601	-9.27438	-510.29545
179.90601	-9.28297	-510.73164
180.00601	-9.28687	-511.00415
180.10601	-9.29016	-511.06608
180.20601	-9.29484	-511.24269
180.30601	-9.29984	-511.47354
180.40601	-9.30688	-511.79880
180.50601	-9.31234	-512.14617
180.60601	-9.31609	-512.27003
180.70601	-9.32063	-512.44414
180.80601	-9.32563	-512.66533
180.90601	-9.33125	-512.92187
181.00601	-9.33906	-513.27932
181.10601	-9.34328	-513.58235
181.20601	-9.34656	-513.64541
181.30601	-9.35125	-513.82887
181.40601	-9.35672	-514.08255
181.50601	-9.36484	-514.47886
181.60601	-9.36938	-514.78237
181.70601	-9.37297	-514.87249
181.80601	-9.37719	-515.03366
181.90601	-9.38219	-515.24788
182.00601	-9.38734	-515.48785
182.10601	-9.39453	-515.81371
182.20601	-9.39984	-516.16377
182.30601	-9.40375	-516.27499
182.40601	-9.40828	-516.46441
182.50601	-9.41359	-516.68119
182.60601	-9.42141	-517.06606
182.70601	-9.42594	-517.33977
182.80601	-9.42938	-517.44509
182.90601	-9.43375	-517.60215
183.00601	-9.43875	-517.82477
183.10601	-9.44438	-518.07576
183.20601	-9.45219	-518.44597
183.30601	-9.45687	-518.75514
183.40601	-9.46031	-518.83352
183.50601	-9.46500	-519.01138
183.60601	-9.47047	-519.24509
183.70601	-9.47750	-519.59139
183.80601	-9.48234	-519.87910
183.90601	-9.48625	-520.00791
184.00601	-9.49047	-520.17212
184.10601	-9.49547	-520.38729
184.20601	-9.50109	-520.64478
184.30601	-9.51031	-521.08216
184.40601	-9.51469	-521.41279
184.50601	-9.51766	-521.44897
184.60601	-9.52234	-521.62707
184.70601	-9.52750	-521.87288
184.80601	-9.53484	-522.25316
184.90601	-9.53938	-522.51768
185.00601	-9.54297	-522.63820
185.10601	-9.54719	-522.78417
185.20601	-9.55203	-522.99583
185.30601	-9.55750	-523.24200
185.40601	-9.56500	-523.60177
185.50601	-9.57094	-524.01233
185.60601	-9.57422	-524.09375
185.70601	-9.57891	-524.26213
185.80601	-9.58422	-524.50722
185.90601	-9.59172	-524.90693
186.00601	-9.59609	-525.14166
186.10601	-9.59984	-525.24775
186.20601	-9.60391	-525.39390
186.30601	-9.60859	-525.59227
186.40601	-9.61422	-525.85697
186.50601	-9.62125	-526.20322
186.60601	-9.62797	-526.66926
186.70601	-9.63109	-526.73435
186.80601	-9.63594	-526.90023
186.90601	-9.64109	-527.13317
187.00601	-9.64750	-527.42857
187.10601	-9.65219	-527.70919
187.20601	-9.65625	-527.85170
187.30601	-9.66047	-528.02992
187.40601	-9.66547	-528.24867
187.50601	-9.67078	-528.48423
187.60601	-9.67734	-528.77700
187.70601	-9.68344	-529.15990
187.80601	-9.68688	-529.24651
187.90601	-9.69172	-529.42246
188.00601	-9.69719	-529.67244
188.10601	-9.70484	-530.04169
188.20601	-9.70953	-530.33215
188.30601	-9.71313	-530.42799
188.40601	-9.71750	-530.57259
188.50601	-9.72234	-530.77400
188.60601	-9.72750	-530.98691
188.70601	-9.73438	-531.28582
188.80601	-9.73984	-531.64369
188.90601	-9.74344	-531.73566
189.00601	-9.74797	-531.88545
189.10601	-9.75297	-532.09209
189.20601	-9.76016	-532.38416
189.30601	-9.76625	-532.75734
189.40601	-9.77000	-532.86517
189.50601	-9.77437	-533.02264
189.60601	-9.77922	-533.21284
189.70601	-9.78469	-533.45847
189.80601	-9.79313	-533.83940
189.90601	-9.79781	-534.17563
190.00601	-9.80109	-534.21837
190.10601	-9.80547	-534.36059
190.20601	-9.81031	-534.54775
190.30601	-9.81750	-534.86013
190.40601	-9.82297	-535.20590
190.50601	-9.82672	-535.31086
190.60601	-9.83109	-535.45791
190.70601	-9.83594	-535.64751
190.80601	-9.84125	-535.87776
190.90601	-9.84813	-536.15624
191.00601	-9.85391	-536.50832
191.06401	-9.85656	-534.37108
191.06601	-9.85812	-528.06962
191.06801	-9.86016	-515.29747
191.07001	-9.86234	-496.52374
191.07201	-9.86484	-473.64199
191.07401	-9.86719	-447.89639
191.07601	-9.86953	-419.81074
191.07801	-9.87172	-390.08337
191.08001	-9.87375	-359.58993
191.08201	-9.87516	-328.93133
191.08401	-9.87641	-298.48215
191.08601	-9.87719	-268.64836
191.08801	-9.87781	-239.82170
191.09001	-9.87813	-212.24883
191.09201	-9.87813	-186.08873
191.09401	-9.87813	-161.49545
191.09601	-9.87813	-138.58490
191.09801	-9.87813	-117.40408
191.10001	-9.87813	-97.97331
191.10201	-9.87828	-80.31201
191.10401	-9.87844	-64.40554
191.10601	-9.87844	-50.19074
191.10801	-9.87844	-37.59072
191.11001	-9.87859	-26.52796
191.11201	-9.87859	-16.90476
191.11401	-9.87859	-8.61571
191.11601	-9.87875	-1.56962
191.11801	-9.87875	4.33230
191.12001	-9.87875	9.20593
191.12201	-9.87875	13.14745
191.12401	-9.87875	16.23223
191.12601	-9.87875	18.55597
191.12801	-9.87875	20.22542
191.13001	-9.87875	21.31805
191.13201	-9.87875	21.89768
191.13801	-9.87875	21.32923
191.14001	-9.87875	20.57108
191.14201	-9.87875	19.62781
191.14401	-9.87875	18.54584
191.14601	-9.87875	17.35129
191.14801	-9.87875	16.07853
191.15001	-9.87875	14.76948
191.15201	-9.87875	13.44825
191.15401	-9.87875	12.12673
191.15601	-9.87875	10.82666
191.15801	-9.87875	9.57014
191.16001	-9.87875	8.36353
191.16201	-9.87875	7.21289
191.16401	-9.87875	6.13478
191.16601	-9.87875	5.13632
191.16801	-9.87875	4.20962
191.17001	-9.87875	3.35419
191.17201	-9.87875	2.57844
191.17401	-9.87844	1.87985
191.17601	-9.87844	1.24922
191.17801	-9.87844	0.68716
191.18201	-9.87844	-0.23503
191.18601	-9.87844	-0.93164
191.19201	-9.87844	-1.59662
191.24401	-9.87781	-1.06827
191.34401	-9.87719	-0.83255
191.44401	-9.87703	-0.78138
191.54401	-9.87703	-0.75196
191.64401	-9.87797	-0.74181
191.74401	-9.88313	-0.72358
191.84401	-9.89203	-0.72134
191.94401	-9.89875	-0.71542
192.04401	-9.90531	-0.70161
192.14401	-9.91047	-0.70210
192.24401	-9.91484	-0.69261
192.34401	-9.91969	-0.69768
192.44401	-9.92484	-0.68596
192.54401	-9.93234	-0.68320
192.64401	-9.93813	-0.68418
192.74401	-9.94203	-0.67734
192.84401	-9.94672	-0.66958
192.94401	-9.95219	-0.66756
193.04401	-9.95859	-0.66644
193.14401	-9.96734	-0.66186
193.24401	-9.97000	-0.66397
193.34401	-9.97359	-0.65977
193.44401	-9.97875	-0.65653
193.54401	-9.98469	-0.65812
193.64401	-9.99078	-0.65531
193.74401	-9.99516	-0.65058
193.84401	-9.99906	-0.64690
[truncated: 36 more rows]
