# Supplementary material for: Strengthening of 3D Printed Fused Deposition Manufactured Parts Using the Fill Compositing Technique
Source: PLoS One. 2015 Apr 16;10(4):e0122915. doi: 10.1371/journal.pone.0122915 (PMC4400136; doi:10.1371/journal.pone.0122915)
Supplement: S1 File — This is the raw data and information on all the samples presented in this manuscript. (ZIP) [file pone.0122915.s001.zip › Specimen_RawData_146.csv]

Time	Extension	Load
(sec)	(mm)	(N)
0.00000	-0.00016	-0.49507
0.10000	-0.00047	-0.49779
0.20000	-0.00391	-0.49472
0.30000	-0.01219	-0.49607
0.40000	-0.02109	-0.49641
0.50000	-0.02594	-0.49959
0.60000	-0.03047	-0.50015
0.70000	-0.03547	-0.49976
0.80000	-0.04141	-0.50509
0.90000	-0.04781	-0.48910
1.00000	-0.05203	-0.49947
1.10000	-0.05625	-0.50152
1.20000	-0.06062	-0.50265
1.30000	-0.06594	-0.49752
1.40000	-0.07203	-0.50682
1.50000	-0.07906	-0.49986
1.60000	-0.08281	-0.49977
1.70000	-0.08703	-0.50048
1.80000	-0.09203	-0.50256
1.90000	-0.09766	-0.49809
2.00000	-0.10406	-0.50384
2.10000	-0.10859	-0.49718
2.20000	-0.11281	-0.49938
2.30000	-0.11750	-0.49739
2.40000	-0.12297	-0.50134
2.50000	-0.12875	-0.49965
2.60000	-0.13625	-0.49873
2.70000	-0.13984	-0.49884
2.80000	-0.14422	-0.50177
2.90000	-0.14906	-0.49527
3.00000	-0.15484	-0.49929
3.10000	-0.16141	-0.49086
3.20000	-0.16563	-0.49949
3.30000	-0.16969	-0.49443
3.40000	-0.17438	-0.49850
3.50000	-0.17937	-0.50191
3.60000	-0.18500	-0.49909
3.70000	-0.19188	-0.49528
3.80000	-0.19688	-0.49749
3.90000	-0.20109	-0.49353
4.00000	-0.20594	-0.49638
4.10000	-0.21156	-0.49696
4.20000	-0.21781	-0.49423
4.30000	-0.22219	-0.49322
4.40000	-0.22641	-0.49314
4.50000	-0.23109	-0.49617
4.60000	-0.23656	-0.49705
4.70000	-0.24281	-0.49188
4.80000	-0.25000	-0.49485
4.90000	-0.25344	-0.49332
5.00000	-0.25750	-0.49951
5.10000	-0.26250	-0.49808
5.20000	-0.26813	-0.49543
5.30000	-0.27469	-0.49669
5.40000	-0.27922	-0.49420
5.50000	-0.28344	-0.50133
5.60000	-0.28813	-0.50487
5.70000	-0.29313	-0.49973
5.80000	-0.29859	-0.49152
5.90000	-0.30594	-0.49363
6.00000	-0.31000	-0.50211
6.10000	-0.31422	-0.49362
6.20000	-0.31969	-0.49198
6.30000	-0.32672	-0.49643
6.40000	-0.33266	-0.49881
6.50000	-0.33625	-0.49720
6.60000	-0.34031	-0.49500
6.70000	-0.34500	-0.49466
6.80000	-0.34984	-0.49582
6.90000	-0.35531	-0.49764
7.00000	-0.36219	-0.50021
7.10000	-0.36641	-0.48796
7.20000	-0.37062	-0.49467
7.30000	-0.37547	-0.49630
7.40000	-0.38109	-0.49594
7.50000	-0.38766	-0.49831
7.60000	-0.39250	-0.49544
7.70000	-0.39672	-0.49488
7.80000	-0.40156	-0.49051
7.90000	-0.40672	-0.49098
8.00000	-0.41234	-0.51394
8.10000	-0.41937	-0.74479
8.20000	-0.42328	-0.92162
8.30000	-0.42766	-1.08528
8.40000	-0.43281	-1.27591
8.50000	-0.43844	-1.46859
8.60000	-0.44438	-1.69246
8.70000	-0.44906	-1.91982
8.80000	-0.45313	-2.09453
8.90000	-0.45766	-2.30947
9.00000	-0.46297	-2.55192
9.10000	-0.46859	-2.80715
9.20000	-0.47547	-3.11454
9.30000	-0.47969	-3.34698
9.40000	-0.48406	-3.54277
9.50000	-0.48906	-3.76898
9.60000	-0.49484	-4.03145
9.70000	-0.50141	-4.33728
9.80000	-0.50609	-4.56881
9.90000	-0.51000	-4.73761
10.00000	-0.51422	-4.92793
10.10000	-0.51906	-5.14168
10.20000	-0.52484	-5.40044
10.30000	-0.53250	-5.74882
10.40000	-0.53719	-6.01739
10.50000	-0.54125	-6.20560
10.60000	-0.54625	-6.42625
10.70000	-0.55188	-6.68495
10.80000	-0.55813	-6.99064
10.90000	-0.56266	-7.21813
11.00000	-0.56688	-7.41429
11.10000	-0.57156	-7.63967
11.20000	-0.57687	-7.87940
11.30000	-0.58234	-8.14070
11.40000	-0.59016	-8.49794
11.50000	-0.59391	-8.72792
11.60000	-0.59766	-8.90170
11.70000	-0.60234	-9.10673
11.80000	-0.60797	-9.36701
11.90000	-0.61484	-9.70739
12.00000	-0.62000	-9.99124
12.10000	-0.62406	-10.17073
12.20000	-0.62891	-10.40084
12.30000	-0.63422	-10.65802
12.40000	-0.63969	-10.91256
12.50000	-0.64609	-11.24359
12.60000	-0.64984	-11.44454
12.70000	-0.65422	-11.65174
12.80000	-0.65922	-11.89971
12.90000	-0.66516	-12.19706
13.00000	-0.67219	-12.56974
13.10000	-0.67625	-12.79990
13.20000	-0.68016	-12.97720
13.30000	-0.68438	-13.18995
13.40000	-0.68922	-13.42838
13.50000	-0.69469	-13.69688
13.60000	-0.70172	-14.03162
13.70000	-0.70656	-14.33102
13.80000	-0.71078	-14.53292
13.90000	-0.71563	-14.76323
14.00000	-0.72156	-15.04861
14.10000	-0.72906	-15.43349
14.20000	-0.73375	-15.70015
14.30000	-0.73797	-15.91880
14.40000	-0.74281	-16.16614
14.50000	-0.74828	-16.44985
14.60000	-0.75438	-16.77801
14.70000	-0.76156	-17.19088
14.80000	-0.76453	-17.35172
14.90000	-0.76859	-17.55056
15.00000	-0.77328	-17.79387
15.10000	-0.77875	-18.08272
15.20000	-0.78563	-18.45670
15.30000	-0.79031	-18.73539
15.40000	-0.79438	-18.95669
15.50000	-0.79891	-19.19577
15.60000	-0.80375	-19.44273
15.70000	-0.80953	-19.74058
15.80000	-0.81641	-20.12090
15.90000	-0.82094	-20.39956
16.00000	-0.82500	-20.60803
16.10000	-0.83000	-20.87229
16.20000	-0.83578	-21.18119
16.30000	-0.84234	-21.55081
16.40000	-0.84672	-21.81074
16.50000	-0.85078	-22.01370
16.60000	-0.85516	-22.24951
16.70000	-0.86016	-22.51715
16.80000	-0.86609	-22.83891
16.90000	-0.87375	-23.23065
17.00000	-0.87828	-23.54367
17.10000	-0.88203	-23.73884
17.20000	-0.88672	-23.98665
17.30000	-0.89219	-24.26915
17.40000	-0.89875	-24.63809
17.50000	-0.90359	-24.92448
17.60000	-0.90766	-25.14969
17.70000	-0.91219	-25.40005
17.80000	-0.91703	-25.65840
17.90000	-0.92250	-25.95644
18.00000	-0.92953	-26.32338
18.10000	-0.93422	-26.61682
18.20000	-0.93813	-26.82339
18.30000	-0.94281	-27.07419
18.40000	-0.94859	-27.36735
18.50000	-0.95547	-27.76302
18.60000	-0.96016	-28.03965
18.70000	-0.96437	-28.26605
18.80000	-0.96891	-28.50863
18.90000	-0.97406	-28.78308
19.00000	-0.97969	-29.08863
19.10000	-0.98656	-29.45929
19.20000	-0.99063	-29.71250
19.30000	-0.99484	-29.93358
19.40000	-0.99984	-30.19668
19.50000	-1.00547	-30.50116
19.60000	-1.01219	-30.87888
19.70000	-1.01703	-31.16615
19.80000	-1.02109	-31.37365
19.90000	-1.02547	-31.61337
20.00000	-1.03031	-31.86694
20.10000	-1.03594	-32.17162
20.20000	-1.04359	-32.57290
20.30000	-1.04781	-32.85827
20.40000	-1.05188	-33.05959
20.50000	-1.05656	-33.30462
20.60000	-1.06172	-33.57419
20.70000	-1.06828	-33.92767
20.80000	-1.07328	-34.23255
20.90000	-1.07766	-34.46552
21.00000	-1.08219	-34.71095
21.10000	-1.08734	-34.99334
21.20000	-1.09313	-35.29247
21.30000	-1.10125	-35.72190
21.40000	-1.10484	-35.94723
21.50000	-1.10859	-36.13955
21.60000	-1.11344	-36.38640
21.70000	-1.11875	-36.68564
21.80000	-1.12531	-37.03918
21.90000	-1.13125	-37.39665
22.00000	-1.13516	-37.60554
22.10000	-1.13969	-37.85611
22.20000	-1.14469	-38.10238
22.30000	-1.14984	-38.38990
22.40000	-1.15641	-38.74692
22.50000	-1.16125	-39.04760
22.60000	-1.16563	-39.28524
22.70000	-1.17078	-39.55959
22.80000	-1.17734	-39.91442
22.90000	-1.18453	-40.36303
23.00000	-1.18781	-40.55375
23.10000	-1.19156	-40.74740
23.20000	-1.19594	-40.99371
23.30000	-1.20094	-41.27831
23.40000	-1.20641	-41.58055
23.50000	-1.21359	-41.98556
23.60000	-1.21812	-42.29290
23.70000	-1.22219	-42.49569
23.80000	-1.22703	-42.76239
23.90000	-1.23281	-43.07247
24.00000	-1.24000	-43.49938
24.10000	-1.24469	-43.80403
24.20000	-1.24844	-43.99774
24.30000	-1.25297	-44.23966
24.40000	-1.25797	-44.53531
24.50000	-1.26328	-44.84364
24.60000	-1.27016	-45.22724
24.70000	-1.27469	-45.52096
24.80000	-1.27859	-45.73398
24.90000	-1.28328	-45.99396
25.00000	-1.28844	-46.27863
25.10000	-1.29484	-46.63595
25.20000	-1.30016	-46.94863
25.30000	-1.30453	-47.20414
25.40000	-1.30906	-47.44529
25.50000	-1.31406	-47.72627
25.60000	-1.31969	-48.04227
25.70000	-1.32703	-48.44048
25.80000	-1.33172	-48.74655
25.90000	-1.33578	-48.95580
26.00000	-1.34047	-49.21887
26.10000	-1.34578	-49.49822
26.20000	-1.35172	-49.83288
26.30000	-1.35656	-50.10578
26.40000	-1.36094	-50.35002
26.50000	-1.36547	-50.58566
26.60000	-1.37047	-50.85246
26.70000	-1.37625	-51.16668
26.80000	-1.38453	-51.60314
26.90000	-1.38859	-51.89409
27.00000	-1.39250	-52.08077
27.10000	-1.39734	-52.33642
27.20000	-1.40266	-52.63197
27.30000	-1.40906	-52.97958
27.40000	-1.41422	-53.29653
27.50000	-1.41828	-53.51986
27.60000	-1.42281	-53.76086
27.70000	-1.42797	-54.04638
27.80000	-1.43344	-54.35222
27.90000	-1.44031	-54.70082
28.00000	-1.44516	-55.03926
28.10000	-1.44875	-55.20623
28.20000	-1.45359	-55.46103
28.30000	-1.45922	-55.77478
28.40000	-1.46656	-56.17416
28.50000	-1.47125	-56.48286
28.60000	-1.47516	-56.67410
28.70000	-1.47953	-56.91050
28.80000	-1.48469	-57.19990
28.90000	-1.49000	-57.50472
29.00000	-1.49641	-57.84329
29.10000	-1.50203	-58.21255
29.20000	-1.50578	-58.40532
29.30000	-1.51031	-58.63047
29.40000	-1.51531	-58.90745
29.50000	-1.52188	-59.24300
29.60000	-1.52750	-59.60790
29.70000	-1.53156	-59.82058
29.80000	-1.53578	-60.04889
29.90000	-1.54063	-60.30610
30.00000	-1.54578	-60.58244
30.10000	-1.55250	-60.91350
30.20000	-1.55813	-61.27388
30.30000	-1.56234	-61.47334
30.40000	-1.56750	-61.74245
30.50000	-1.57359	-62.07911
30.60000	-1.58125	-62.51256
30.70000	-1.58562	-62.78755
30.80000	-1.58906	-62.95440
30.90000	-1.59359	-63.19352
31.00000	-1.59828	-63.44613
31.10000	-1.60359	-63.74269
31.20000	-1.61125	-64.14904
31.30000	-1.61578	-64.47360
31.40000	-1.61953	-64.65740
31.50000	-1.62422	-64.90218
31.60000	-1.62969	-65.19128
31.70000	-1.63687	-65.59406
31.80000	-1.64141	-65.88727
31.90000	-1.64516	-66.09774
32.00000	-1.64953	-66.33020
32.10000	-1.65437	-66.59181
32.20000	-1.65984	-66.88590
32.30000	-1.66719	-67.27363
32.40000	-1.67281	-67.67001
32.50000	-1.67672	-67.85189
32.60000	-1.68109	-68.09027
32.70000	-1.68594	-68.35723
32.80000	-1.69250	-68.71274
32.90000	-1.69766	-69.03898
33.00000	-1.70172	-69.25479
33.10000	-1.70641	-69.50628
33.20000	-1.71172	-69.80256
33.30000	-1.71750	-70.12841
33.40000	-1.72422	-70.50711
33.50000	-1.72875	-70.80406
33.60000	-1.73266	-70.97482
33.70000	-1.73734	-71.24040
33.80000	-1.74266	-71.52686
33.90000	-1.74953	-71.90683
34.00000	-1.75547	-72.29223
34.10000	-1.75922	-72.48856
34.20000	-1.76328	-72.69458
34.30000	-1.76781	-72.95323
34.40000	-1.77344	-73.26139
34.50000	-1.78125	-73.67213
34.60000	-1.78625	-74.04962
34.70000	-1.78984	-74.21144
34.80000	-1.79453	-74.45826
34.90000	-1.80000	-74.75652
35.00000	-1.80687	-75.14330
35.10000	-1.81234	-75.49703
35.20000	-1.81609	-75.69727
35.30000	-1.82031	-75.92683
35.40000	-1.82516	-76.19976
35.50000	-1.83047	-76.50556
35.60000	-1.83766	-76.88392
35.70000	-1.84328	-77.28194
35.80000	-1.84656	-77.44027
35.90000	-1.85094	-77.67233
36.00000	-1.85594	-77.94116
36.10000	-1.86281	-78.31187
36.20000	-1.86828	-78.67869
36.30000	-1.87250	-78.90911
36.40000	-1.87688	-79.15408
36.50000	-1.88203	-79.43505
36.60000	-1.88734	-79.74765
36.70000	-1.89406	-80.10269
36.80000	-1.89937	-80.46419
36.90000	-1.90328	-80.66036
37.00000	-1.90781	-80.91222
37.10000	-1.91313	-81.20131
37.20000	-1.92016	-81.59123
37.30000	-1.92516	-81.93261
37.40000	-1.92906	-82.13297
37.50000	-1.93328	-82.36667
37.60000	-1.93844	-82.65589
37.70000	-1.94437	-82.99354
37.80000	-1.95172	-83.39569
37.90000	-1.95609	-83.71085
38.00000	-1.95969	-83.88502
38.10000	-1.96422	-84.11953
38.20000	-1.96938	-84.40796
38.30000	-1.97594	-84.76011
38.40000	-1.98219	-85.17984
38.50000	-1.98641	-85.41899
38.60000	-1.99063	-85.65094
38.70000	-1.99516	-85.90561
38.80000	-2.00094	-86.22192
38.90000	-2.00906	-86.65118
39.00000	-2.01359	-87.02207
39.10000	-2.01719	-87.18380
39.20000	-2.02234	-87.46978
39.30000	-2.02844	-87.83901
39.40000	-2.03516	-88.26567
39.50000	-2.03906	-88.52625
39.60000	-2.04281	-88.72303
39.70000	-2.04734	-88.97587
39.80000	-2.05203	-89.25569
39.90000	-2.05688	-89.52863
40.00000	-2.06281	-89.86118
40.10000	-2.06938	-90.29499
40.20000	-2.07344	-90.53461
40.30000	-2.07813	-90.79784
40.40000	-2.08422	-91.13685
40.50000	-2.09141	-91.59161
40.60000	-2.09578	-91.87690
40.70000	-2.09969	-92.08379
40.80000	-2.10359	-92.30301
40.90000	-2.10813	-92.56772
41.00000	-2.11359	-92.88307
41.10000	-2.11969	-93.25747
41.20000	-2.12609	-93.68227
41.30000	-2.13031	-93.92159
41.40000	-2.13469	-94.16326
41.50000	-2.14000	-94.46111
41.60000	-2.14594	-94.81207
41.70000	-2.15109	-95.12962
41.80000	-2.15563	-95.39472
41.90000	-2.16000	-95.64102
42.00000	-2.16484	-95.90155
42.10000	-2.17063	-96.24647
42.20000	-2.17797	-96.64032
42.30000	-2.18344	-97.04131
42.40000	-2.18688	-97.20539
42.50000	-2.19109	-97.43565
42.60000	-2.19609	-97.70382
42.70000	-2.20234	-98.04017
42.80000	-2.20844	-98.44147
42.90000	-2.21281	-98.68543
43.00000	-2.21719	-98.92207
43.10000	-2.22234	-99.19601
43.20000	-2.22766	-99.50858
43.30000	-2.23422	-99.85189
43.40000	-2.23953	-100.23482
43.50000	-2.24344	-100.42097
43.60000	-2.24781	-100.65643
43.70000	-2.25297	-100.94370
43.80000	-2.25984	-101.29981
43.90000	-2.26547	-101.68230
44.00000	-2.26938	-101.86980
44.10000	-2.27391	-102.12707
44.20000	-2.27859	-102.38478
44.30000	-2.28359	-102.66714
44.40000	-2.28969	-102.98540
44.50000	-2.29609	-103.40200
44.60000	-2.30031	-103.62278
44.70000	-2.30516	-103.87396
44.80000	-2.31047	-104.15906
44.90000	-2.31734	-104.52110
45.00000	-2.32266	-104.88736
45.10000	-2.32656	-105.09305
45.20000	-2.33047	-105.30323
45.30000	-2.33531	-105.56570
45.40000	-2.34078	-105.85827
45.50000	-2.34766	-106.21759
45.60000	-2.35297	-106.57969
45.70000	-2.35641	-106.74667
45.80000	-2.36094	-106.97614
45.90000	-2.36578	-107.24013
46.00000	-2.37172	-107.56260
46.10000	-2.37938	-108.00239
46.20000	-2.38344	-108.24373
46.30000	-2.38766	-108.44290
46.40000	-2.39188	-108.66109
46.50000	-2.39703	-108.93521
46.60000	-2.40406	-109.28320
46.68600	-2.41141	-109.78778
46.78600	-2.41469	-109.98230
46.88600	-2.41906	-110.17285
46.98600	-2.42469	-110.48992
47.08600	-2.43172	-110.88534
47.18600	-2.43578	-111.17378
47.28600	-2.43922	-111.33432
47.38600	-2.44344	-111.56350
47.48600	-2.44813	-111.83061
47.58600	-2.45344	-112.12599
47.68600	-2.46000	-112.48142
47.78600	-2.46766	-112.98671
47.88600	-2.47063	-113.15082
47.98600	-2.47484	-113.35178
48.08600	-2.47969	-113.61769
48.18600	-2.48562	-113.94560
48.28600	-2.49188	-114.34173
48.38600	-2.49625	-114.59552
48.48600	-2.50063	-114.83271
48.58600	-2.50547	-115.10160
48.68600	-2.51125	-115.43065
48.78600	-2.51813	-115.78980
48.88600	-2.52313	-116.15390
48.98600	-2.52672	-116.32513
49.08600	-2.53094	-116.54842
49.18600	-2.53578	-116.83551
49.28600	-2.54188	-117.17170
49.38600	-2.54922	-117.63893
49.48600	-2.55328	-117.87344
49.58600	-2.55750	-118.09808
49.68600	-2.56219	-118.35733
49.78600	-2.56719	-118.62813
49.88600	-2.57344	-118.97957
49.98600	-2.58000	-119.43175
50.08600	-2.58359	-119.63445
50.18600	-2.58797	-119.86452
50.28600	-2.59328	-120.15317
50.38600	-2.59984	-120.49423
50.48600	-2.60578	-120.89334
50.58600	-2.60953	-121.10163
50.68600	-2.61391	-121.33345
50.78600	-2.61875	-121.61909
50.88600	-2.62406	-121.93152
50.98600	-2.63031	-122.27064
51.08600	-2.63719	-122.71988
51.18600	-2.64078	-122.89914
51.28600	-2.64484	-123.12982
51.38600	-2.64969	-123.39289
51.48600	-2.65594	-123.74422
51.58600	-2.66234	-124.16492
51.68600	-2.66656	-124.42321
51.78600	-2.67094	-124.66124
51.88600	-2.67578	-124.93450
51.98600	-2.68156	-125.26053
52.08600	-2.68828	-125.64552
52.18600	-2.69359	-126.00523
52.28600	-2.69703	-126.18631
52.38600	-2.70125	-126.40864
52.48600	-2.70609	-126.70226
52.58600	-2.71188	-127.03300
52.68600	-2.71891	-127.45163
52.78600	-2.72375	-127.75140
52.88600	-2.72813	-127.99713
52.98600	-2.73250	-128.23971
53.08600	-2.73750	-128.51873
53.18600	-2.74328	-128.85988
53.28600	-2.75063	-129.32256
53.38600	-2.75438	-129.56177
53.48600	-2.75859	-129.78861
53.58600	-2.76359	-130.06504
53.68600	-2.76922	-130.38574
53.78600	-2.77516	-130.74623
53.88600	-2.77938	-131.00174
53.98600	-2.78359	-131.23734
54.08600	-2.78844	-131.50042
54.18600	-2.79375	-131.80770
54.28600	-2.79969	-132.15120
54.38600	-2.80719	-132.62726
54.48600	-2.81078	-132.82658
54.58600	-2.81484	-133.03427
54.68600	-2.81953	-133.30440
54.78600	-2.82563	-133.63606
54.88600	-2.83266	-134.08494
54.98600	-2.83688	-134.34239
55.08600	-2.84109	-134.55953
55.18600	-2.84609	-134.82727
55.28600	-2.85156	-135.13450
55.38600	-2.85828	-135.49741
55.48600	-2.86438	-135.95091
55.58600	-2.86781	-136.13883
55.68600	-2.87234	-136.39367
55.78600	-2.87734	-136.68737
55.88600	-2.88344	-137.02147
55.98600	-2.88984	-137.42286
56.08600	-2.89359	-137.66897
56.18600	-2.89781	-137.88870
56.28600	-2.90250	-138.16001
56.38600	-2.90797	-138.48729
56.48600	-2.91422	-138.84252
56.58600	-2.92047	-139.27464
56.68600	-2.92438	-139.49977
56.78600	-2.92875	-139.74892
56.88600	-2.93328	-140.01094
56.98600	-2.93875	-140.32125
57.08600	-2.94516	-140.72081
57.18600	-2.94969	-141.00161
57.28600	-2.95375	-141.23082
57.38600	-2.95812	-141.47538
57.48600	-2.96359	-141.77780
57.58600	-2.96953	-142.12908
57.68600	-2.97656	-142.56386
57.78600	-2.98063	-142.81391
57.88600	-2.98500	-143.03760
57.98600	-2.99000	-143.31032
58.08600	-2.99578	-143.63991
58.18600	-3.00234	-144.02409
58.28600	-3.00703	-144.32228
58.38600	-3.01109	-144.53997
58.48600	-3.01563	-144.78846
58.58600	-3.02109	-145.09039
58.68600	-3.02719	-145.43091
58.78600	-3.03406	-145.86760
58.88600	-3.03766	-146.07638
58.98600	-3.04188	-146.30049
59.08600	-3.04688	-146.56472
59.18600	-3.05281	-146.89869
59.28600	-3.05969	-147.29957
59.38600	-3.06406	-147.57974
59.48600	-3.06813	-147.78961
59.58600	-3.07266	-148.03508
59.68600	-3.07766	-148.31407
59.78600	-3.08359	-148.63950
59.88600	-3.09109	-149.09446
59.98600	-3.09453	-149.30138
60.08600	-3.09875	-149.51451
60.18600	-3.10359	-149.78530
60.28600	-3.10969	-150.10917
60.38600	-3.11656	-150.54551
60.48600	-3.12047	-150.77619
60.58600	-3.12453	-150.98628
60.68600	-3.12922	-151.22861
60.78600	-3.13406	-151.49428
60.88600	-3.13938	-151.77876
60.98600	-3.14750	-152.24171
61.08600	-3.15156	-152.52414
61.18600	-3.15578	-152.73246
61.28600	-3.16062	-152.99615
61.38600	-3.16656	-153.32101
61.48600	-3.17359	-153.75042
61.58600	-3.17703	-153.94159
61.68600	-3.18063	-154.11952
61.78600	-3.18484	-154.34559
61.88600	-3.18969	-154.59408
61.98600	-3.19531	-154.89805
62.08600	-3.20328	-155.31610
62.18600	-3.20797	-155.64048
62.28600	-3.21234	-155.84727
62.38600	-3.21750	-156.11826
62.48600	-3.22313	-156.41683
62.58600	-3.23016	-156.84019
62.68600	-3.23422	-157.06745
62.78600	-3.23813	-157.26921
62.88600	-3.24281	-157.50444
62.98600	-3.24875	-157.81753
63.08600	-3.25703	-158.23008
63.16400	-3.26312	-158.73569
63.26400	-3.26500	-158.82866
63.36400	-3.26844	-158.96557
63.46400	-3.27344	-159.24932
63.56400	-3.27891	-159.55521
63.66400	-3.28578	-159.95796
63.76400	-3.29016	-160.24648
63.86400	-3.29406	-160.45201
63.96400	-3.29875	-160.71324
64.06400	-3.30375	-161.00934
64.16400	-3.30891	-161.30272
64.26400	-3.31578	-161.67152
64.36400	-3.32109	-162.04605
64.46400	-3.32500	-162.25992
64.56400	-3.33000	-162.53090
64.66400	-3.33594	-162.86255
64.76400	-3.34328	-163.31504
64.86400	-3.34688	-163.55482
64.96400	-3.35063	-163.73576
65.06400	-3.35500	-163.98339
65.16400	-3.36000	-164.25040
65.26400	-3.36562	-164.57425
65.36400	-3.37266	-164.96809
65.46400	-3.37781	-165.33847
65.56400	-3.38156	-165.51645
65.66400	-3.38625	-165.77040
65.76400	-3.39141	-166.04935
65.86400	-3.39875	-166.44888
65.96400	-3.40391	-166.80652
66.06400	-3.40781	-167.03436
66.16400	-3.41219	-167.27686
66.26400	-3.41719	-167.55383
66.36400	-3.42250	-167.85014
66.46400	-3.42984	-168.24150
66.56400	-3.43406	-168.54165
66.66400	-3.43813	-168.75583
66.76400	-3.44312	-169.03435
66.86400	-3.44859	-169.34514
66.96400	-3.45547	-169.74054
67.06400	-3.46016	-170.03889
67.16400	-3.46422	-170.25436
67.26400	-3.46875	-170.50794
67.36400	-3.47344	-170.77187
67.46400	-3.47906	-171.07643
67.56400	-3.48703	-171.52633
67.66400	-3.49125	-171.83243
67.76400	-3.49516	-172.03794
67.86400	-3.50016	-172.32347
67.96400	-3.50578	-172.63493
68.06400	-3.51266	-173.05495
68.16400	-3.51703	-173.32321
68.26400	-3.52109	-173.55087
68.36400	-3.52562	-173.80135
68.46400	-3.53063	-174.08401
68.56400	-3.53594	-174.38357
68.66400	-3.54297	-174.75496
68.76400	-3.54750	-175.07391
68.86400	-3.55141	-175.26844
68.96400	-3.55594	-175.52014
69.06400	-3.56141	-175.80669
69.16400	-3.56906	-176.22873
69.26400	-3.57391	-176.56891
69.36400	-3.57766	-176.75447
69.46400	-3.58219	-177.00058
69.56400	-3.58734	-177.27722
69.66400	-3.59312	-177.59998
69.76400	-3.60047	-178.00899
69.86400	-3.60469	-178.31758
69.96400	-3.60859	-178.50916
70.06400	-3.61359	-178.78176
70.16400	-3.61937	-179.09218
70.26400	-3.62594	-179.48188
70.36400	-3.63109	-179.81459
70.46400	-3.63484	-180.01327
70.56400	-3.63906	-180.22534
70.66400	-3.64391	-180.49812
70.76400	-3.64969	-180.83413
70.86400	-3.65797	-181.28693
70.96400	-3.66203	-181.61644
71.06400	-3.66578	-181.80163
71.16400	-3.67078	-182.07288
71.26400	-3.67625	-182.37624
71.36400	-3.68234	-182.72744
71.46400	-3.68688	-183.01271
71.56400	-3.69094	-183.22833
71.66400	-3.69563	-183.49539
71.76400	-3.70109	-183.79711
71.86400	-3.70734	-184.16914
71.96200	-3.71625	-184.67797
72.06200	-3.71922	-184.94561
72.16200	-3.72250	-185.08488
72.26200	-3.72687	-185.32875
72.36200	-3.73219	-185.62652
72.46200	-3.73906	-186.04557
72.56200	-3.74422	-186.38410
72.66200	-3.74828	-186.61582
72.76200	-3.75266	-186.86199
72.86200	-3.75766	-187.14088
72.96200	-3.76266	-187.44634
73.06200	-3.76953	-187.82614
73.16200	-3.77437	-188.15663
73.26200	-3.77859	-188.39066
73.36200	-3.78344	-188.65292
73.46200	-3.78875	-188.95681
73.56200	-3.79500	-189.31139
73.66200	-3.80000	-189.64060
73.76200	-3.80437	-189.88895
73.86200	-3.80875	-190.13485
73.96200	-3.81359	-190.40032
74.06200	-3.81953	-190.72324
74.16200	-3.82734	-191.17114
74.26200	-3.83141	-191.45976
74.36200	-3.83531	-191.65044
74.46200	-3.84000	-191.90519
74.56200	-3.84516	-192.18571
74.66200	-3.85125	-192.52257
74.76200	-3.85688	-192.86855
74.86200	-3.86125	-193.11990
74.96200	-3.86578	-193.36271
75.06200	-3.87078	-193.63385
75.16200	-3.87656	-193.95112
75.26200	-3.88328	-194.32344
75.36200	-3.88797	-194.64345
75.46200	-3.89188	-194.84155
75.56200	-3.89672	-195.09608
75.66200	-3.90234	-195.40904
75.76200	-3.91031	-195.84773
75.86200	-3.91516	-196.19395
75.96200	-3.91859	-196.37008
76.06200	-3.92281	-196.59103
76.16200	-3.92734	-196.83258
76.26200	-3.93234	-197.11091
76.36200	-3.93859	-197.43358
76.46200	-3.94484	-197.84366
76.56200	-3.94891	-198.06087
76.66200	-3.95391	-198.32236
76.76200	-3.95969	-198.63571
76.86200	-3.96672	-199.02055
76.96200	-3.97109	-199.31357
77.06200	-3.97500	-199.51606
77.16200	-3.97938	-199.75792
77.26200	-3.98437	-200.03560
77.36200	-3.99000	-200.34197
77.46200	-3.99641	-200.68997
77.56200	-4.00187	-201.04872
77.66200	-4.00562	-201.23404
77.76200	-4.01016	-201.45875
77.86200	-4.01500	-201.73651
77.96200	-4.02109	-202.05247
78.06200	-4.02672	-202.40329
78.16200	-4.03094	-202.62879
78.26200	-4.03531	-202.85267
78.36200	-4.04000	-203.09016
78.46200	-4.04500	-203.34907
78.56200	-4.05156	-203.66687
78.66200	-4.05812	-204.08477
78.76200	-4.06234	-204.30797
78.86200	-4.06719	-204.55444
78.96200	-4.07328	-204.86523
79.06200	-4.08203	-205.35664
79.16200	-4.08578	-205.62670
79.26200	-4.08906	-205.76788
79.36200	-4.09344	-206.00291
79.46200	-4.09828	-206.26779
79.56200	-4.10375	-206.55179
79.66200	-4.11172	-206.96998
79.76200	-4.11563	-207.28494
79.86200	-4.11922	-207.44394
79.96200	-4.12391	-207.68711
80.06200	-4.12922	-207.97622
80.16200	-4.13672	-208.35666
80.26200	-4.14172	-208.72135
80.36200	-4.14531	-208.89916
80.46200	-4.14953	-209.12327
80.56200	-4.15438	-209.37887
80.66200	-4.15984	-209.67668
80.76200	-4.16734	-210.06908
80.86200	-4.17250	-210.44743
80.96200	-4.17609	-210.62584
81.06200	-4.18063	-210.86514
81.16200	-4.18563	-211.12780
81.26200	-4.19266	-211.47779
81.36200	-4.19797	-211.85420
81.46200	-4.20188	-212.06608
81.56200	-4.20609	-212.28819
81.66200	-4.21125	-212.56863
81.76200	-4.21687	-212.87812
81.86200	-4.22422	-213.26645
81.96200	-4.22875	-213.57241
82.06200	-4.23234	-213.76038
82.16200	-4.23703	-213.99188
82.26200	-4.24219	-214.28655
82.36200	-4.24922	-214.64385
82.46200	-4.25578	-215.08598
82.56200	-4.25937	-215.28779
82.66200	-4.26344	-215.49101
82.76200	-4.26797	-215.74107
82.86200	-4.27344	-216.03271
82.96200	-4.28078	-216.40718
83.06200	-4.28609	-216.80629
83.16200	-4.28969	-216.98084
83.26200	-4.29422	-217.22096
83.36200	-4.29953	-217.50633
83.46200	-4.30609	-217.84906
83.56200	-4.31156	-218.21773
83.66200	-4.31578	-218.44475
83.76200	-4.32031	-218.68676
83.86200	-4.32531	-218.96821
83.96200	-4.33063	-219.26025
84.06200	-4.33781	-219.62066
84.16200	-4.34281	-219.99238
84.26200	-4.34625	-220.15518
84.36200	-4.35062	-220.39013
84.46200	-4.35594	-220.67754
84.56200	-4.36344	-221.06925
84.66200	-4.36906	-221.46867
84.76200	-4.37281	-221.68067
84.86200	-4.37703	-221.89267
84.96200	-4.38188	-222.17147
85.06200	-4.38703	-222.44741
85.16200	-4.39281	-222.75543
85.26200	-4.39844	-223.12720
85.36200	-4.40250	-223.34231
85.46200	-4.40719	-223.58869
85.56200	-4.41281	-223.88203
85.66200	-4.42031	-224.28879
85.76200	-4.42531	-224.63416
85.86200	-4.42891	-224.82942
85.96200	-4.43313	-225.03892
86.06200	-4.43797	-225.30325
86.16200	-4.44344	-225.60214
86.26200	-4.45078	-225.97450
86.36200	-4.45641	-226.37764
86.46200	-4.46000	-226.57152
86.56200	-4.46469	-226.80232
86.66200	-4.47000	-227.08768
86.76200	-4.47609	-227.42772
86.86200	-4.48156	-227.76136
86.96200	-4.48578	-227.99937
87.06200	-4.49047	-228.24332
87.16200	-4.49547	-228.52376
87.26200	-4.50094	-228.84020
87.36200	-4.50813	-229.21281
87.46200	-4.51328	-229.57702
87.56200	-4.51656	-229.74277
87.66200	-4.52125	-229.98506
87.76200	-4.52687	-230.28766
87.86200	-4.53422	-230.69431
87.96200	-4.53953	-231.07038
88.06200	-4.54313	-231.28007
88.16200	-4.54750	-231.51237
88.26200	-4.55281	-231.80352
88.36200	-4.55828	-232.13163
88.46200	-4.56484	-232.50687
88.56200	-4.56984	-232.87307
88.66200	-4.57328	-233.05437
88.76200	-4.57781	-233.29180
88.86200	-4.58297	-233.58166
88.96200	-4.58969	-233.95203
89.06200	-4.59594	-234.36850
89.16200	-4.59953	-234.58008
89.26200	-4.60359	-234.80813
89.36200	-4.60828	-235.07196
89.46200	-4.61359	-235.37438
89.56200	-4.61938	-235.68916
89.66200	-4.62594	-236.09130
89.76200	-4.62984	-236.31805
89.86200	-4.63453	-236.56628
89.96200	-4.63953	-236.84433
90.06200	-4.64547	-237.16806
90.16200	-4.65109	-237.53591
90.26200	-4.65547	-237.78306
90.36200	-4.66000	-238.02625
90.46200	-4.66484	-238.29040
90.56200	-4.67047	-238.58483
90.66200	-4.67781	-238.96728
90.76200	-4.68281	-239.34104
90.86200	-4.68656	-239.53085
90.96200	-4.69109	-239.76630
91.06200	-4.69609	-240.03267
91.16200	-4.70281	-240.38208
91.26200	-4.70859	-240.76720
91.36200	-4.71266	-240.97767
91.46200	-4.71703	-241.21070
91.56200	-4.72156	-241.44538
91.66200	-4.72656	-241.71677
91.76200	-4.73297	-242.02903
91.86200	-4.73953	-242.46636
91.96200	-4.74344	-242.65562
92.06200	-4.74797	-242.89128
92.16200	-4.75312	-243.16290
92.26200	-4.75969	-243.49010
92.36200	-4.76516	-243.84063
92.46200	-4.76922	-244.05780
92.56200	-4.77375	-244.28900
92.66200	-4.77859	-244.54142
92.76200	-4.78375	-244.82141
92.86200	-4.79000	-245.11415
92.96200	-4.79672	-245.55293
93.06200	-4.80047	-245.74111
93.16200	-4.80500	-245.97992
93.26200	-4.81000	-246.24135
93.36200	-4.81734	-246.59929
93.46200	-4.82281	-246.99244
93.56200	-4.82625	-247.16443
93.66200	-4.83047	-247.37591
93.76200	-4.83516	-247.60796
93.86200	-4.84062	-247.91038
93.96200	-4.84703	-248.22487
94.06200	-4.85266	-248.58595
94.16200	-4.85625	-248.77383
94.26200	-4.86078	-248.99766
94.36200	-4.86547	-249.24110
94.46200	-4.87109	-249.53377
94.56200	-4.87875	-249.93393
94.66200	-4.88281	-250.18966
94.76200	-4.88672	-250.37676
94.86200	-4.89156	-250.62278
94.96200	-4.89734	-250.91946
95.06200	-4.90516	-251.28397
95.16200	-4.91187	-251.77410
95.26200	-4.91484	-251.91015
95.36200	-4.91938	-252.13104
95.46200	-4.92484	-252.42031
95.56200	-4.93141	-252.75722
95.66200	-4.93672	-253.10659
95.76200	-4.94000	-253.27340
95.86200	-4.94422	-253.48556
95.96200	-4.94922	-253.75357
96.06200	-4.95453	-254.02930
96.16200	-4.96125	-254.36309
96.26200	-4.96781	-254.82315
96.36200	-4.97094	-254.96811
96.46200	-4.97516	-255.17723
96.56200	-4.98016	-255.44167
96.66200	-4.98703	-255.78031
96.76200	-4.99281	-256.16789
96.86200	-4.99672	-256.37865
96.96200	-5.00109	-256.59484
97.06200	-5.00609	-256.85456
97.16200	-5.01109	-257.14269
97.26200	-5.01750	-257.44256
97.36200	-5.02375	-257.86969
97.46200	-5.02719	-258.05885
97.56200	-5.03156	-258.26514
97.66200	-5.03672	-258.53381
97.76200	-5.04391	-258.88437
97.86200	-5.04984	-259.28682
97.96200	-5.05344	-259.48876
98.06200	-5.05781	-259.71597
98.16200	-5.06250	-259.96262
98.26200	-5.06797	-260.25069
98.36200	-5.07453	-260.57768
98.46200	-5.08047	-260.98314
98.56200	-5.08437	-261.17828
98.66200	-5.08891	-261.40007
98.76200	-5.09391	-261.67697
98.86200	-5.10031	-261.99710
98.96200	-5.10625	-262.38072
99.06200	-5.11000	-262.58937
99.16200	-5.11422	-262.80183
99.26200	-5.11906	-263.06403
99.36200	-5.12469	-263.35931
99.46200	-5.13188	-263.72561
99.56200	-5.13750	-264.13396
99.66200	-5.14062	-264.28610
99.76200	-5.14516	-264.50422
99.86200	-5.15047	-264.78827
99.96200	-5.15750	-265.14891
100.06200	-5.16344	-265.54874
100.16200	-5.16703	-265.75282
100.26200	-5.17141	-265.97899
100.36200	-5.17594	-266.22614
100.46200	-5.18109	-266.49490
100.56200	-5.18719	-266.81507
100.66200	-5.19438	-267.24464
100.76200	-5.19781	-267.46041
100.86200	-5.20219	-267.67763
100.96200	-5.20766	-267.97208
101.06200	-5.21484	-268.34819
101.16200	-5.22016	-268.71791
101.26200	-5.22344	-268.90478
101.36200	-5.22766	-269.10946
101.46200	-5.23234	-269.35440
101.56200	-5.23719	-269.62769
101.66200	-5.24281	-269.92342
101.76200	-5.25063	-270.36130
101.86200	-5.25453	-270.62607
101.96200	-5.25859	-270.82315
102.06200	-5.26344	-271.08216
102.16200	-5.26969	-271.38808
102.26200	-5.27609	-271.78922
102.36200	-5.28016	-272.01551
102.46200	-5.28438	-272.23739
102.56200	-5.28906	-272.48251
102.66200	-5.29469	-272.77705
102.76200	-5.30078	-273.09665
102.86200	-5.30734	-273.48688
102.96200	-5.31094	-273.69064
103.06200	-5.31547	-273.91019
103.16200	-5.32047	-274.18202
103.26200	-5.32719	-274.51286
103.36200	-5.33406	-274.95489
103.46200	-5.33766	-275.15411
103.56200	-5.34156	-275.34783
103.66200	-5.34609	-275.58014
103.76200	-5.35141	-275.85730
103.86200	-5.35828	-276.19490
103.96200	-5.36469	-276.64450
104.06200	-5.36828	-276.82441
104.16200	-5.37281	-277.05482
104.26200	-5.37844	-277.35016
104.36200	-5.38516	-277.72266
104.46200	-5.39031	-278.08169
104.56200	-5.39406	-278.27749
104.66200	-5.39828	-278.49242
104.76200	-5.40313	-278.75862
104.86200	-5.40859	-279.06197
104.96200	-5.41531	-279.40938
105.06200	-5.42125	-279.82298
105.16200	-5.42469	-280.01586
105.26200	-5.42891	-280.22036
105.36201	-5.43391	-280.48241
105.46201	-5.44047	-280.83810
105.56201	-5.44719	-281.26222
105.66201	-5.45094	-281.47712
105.76201	-5.45484	-281.68344
105.86201	-5.45953	-281.92812
105.96201	-5.46469	-282.21086
106.06201	-5.47047	-282.51615
106.16201	-5.47688	-282.91500
106.26201	-5.48063	-283.12436
106.36201	-5.48500	-283.34919
106.46201	-5.49000	-283.61621
106.56201	-5.49594	-283.92139
106.66201	-5.50344	-284.33064
106.76201	-5.50813	-284.64144
106.86201	-5.51203	-284.82851
106.96201	-5.51672	-285.07960
107.06201	-5.52187	-285.35953
107.16201	-5.52797	-285.66858
107.26201	-5.53422	-286.04648
107.36201	-5.53781	-286.24770
107.46201	-5.54234	-286.47929
107.56201	-5.54766	-286.75550
107.66201	-5.55344	-287.04816
107.76201	-5.56000	-287.43941
107.86201	-5.56391	-287.65741
107.96201	-5.56813	-287.86343
108.06201	-5.57281	-288.10239
108.16201	-5.57781	-288.35854
108.26201	-5.58375	-288.67435
108.36201	-5.59141	-289.11766
108.46201	-5.59484	-289.30846
108.56201	-5.59906	-289.49547
108.66201	-5.60391	-289.75385
108.76201	-5.61047	-290.07280
108.86201	-5.61734	-290.48431
108.96201	-5.62141	-290.71456
109.06201	-5.62563	-290.93099
109.16201	-5.63031	-291.17367
109.26201	-5.63563	-291.45065
109.36201	-5.64141	-291.72790
109.46201	-5.64797	-292.13181
109.56201	-5.65156	-292.32290
109.66201	-5.65594	-292.53733
109.76201	-5.66063	-292.78591
109.86201	-5.66672	-293.09601
109.96201	-5.67391	-293.51559
110.06201	-5.67750	-293.70740
110.16201	-5.68156	-293.90311
110.26201	-5.68609	-294.13396
110.36201	-5.69109	-294.39056
110.46201	-5.69672	-294.68477
110.56201	-5.70453	-295.11631
110.66201	-5.70812	-295.32856
110.76201	-5.71250	-295.54054
110.86201	-5.71734	-295.77270
110.96201	-5.72266	-296.04110
111.06201	-5.72953	-296.40639
111.16201	-5.73375	-296.63607
111.26201	-5.73781	-296.83119
111.36201	-5.74250	-297.06132
111.46201	-5.74813	-297.33771
111.56201	-5.75609	-297.70440
111.65401	-5.76344	-298.20806
111.75401	-5.76563	-298.30906
111.85401	-5.76984	-298.47610
111.95401	-5.77500	-298.75064
112.05401	-5.78187	-299.09784
112.15401	-5.78844	-299.53673
112.25401	-5.79188	-299.71480
112.35401	-5.79563	-299.89791
112.45401	-5.80031	-300.13373
112.55401	-5.80516	-300.38443
112.65401	-5.81094	-300.67834
112.75401	-5.81812	-301.07719
112.85401	-5.82188	-301.32940
112.95401	-5.82578	-301.51609
113.05401	-5.83063	-301.76324
113.15401	-5.83641	-302.05983
113.25401	-5.84344	-302.46004
113.35401	-5.84734	-302.69676
113.45401	-5.85156	-302.89912
113.55401	-5.85625	-303.14481
113.65401	-5.86156	-303.42954
113.75401	-5.86750	-303.74780
113.85401	-5.87516	-304.15368
113.95401	-5.87875	-304.40521
114.05401	-5.88266	-304.57899
114.15401	-5.88734	-304.81595
114.25401	-5.89281	-305.09219
114.35401	-5.90016	-305.50236
114.45401	-5.90453	-305.76542
114.55401	-5.90859	-305.96209
114.65401	-5.91328	-306.21111
114.75401	-5.91859	-306.48533
114.85401	-5.92438	-306.80230
114.95401	-5.93156	-307.20001
115.05401	-5.93516	-307.41945
115.15401	-5.93938	-307.62640
115.25401	-5.94422	-307.87131
115.35401	-5.94984	-308.16123
115.45401	-5.95719	-308.57900
115.55401	-5.96141	-308.82508
115.65401	-5.96531	-309.02579
115.75401	-5.96984	-309.25268
115.85401	-5.97500	-309.51929
115.95401	-5.98063	-309.80673
116.05401	-5.98797	-310.23222
116.15401	-5.99188	-310.46000
116.25401	-5.99609	-310.66212
116.35401	-6.00109	-310.91908
116.45401	-6.00656	-311.20133
116.55401	-6.01344	-311.59383
116.65401	-6.01766	-311.83672
116.75401	-6.02187	-312.04432
116.85401	-6.02625	-312.25896
116.95401	-6.03141	-312.53546
117.05401	-6.03734	-312.83253
117.15401	-6.04563	-313.30410
117.25401	-6.04906	-313.51662
117.35401	-6.05297	-313.69221
117.45401	-6.05766	-313.94380
117.55401	-6.06328	-314.22758
117.65401	-6.07094	-314.63978
117.75401	-6.07500	-314.90061
117.85401	-6.07875	-315.07662
117.95401	-6.08328	-315.30339
118.05401	-6.08875	-315.58865
118.15401	-6.09438	-315.89803
118.25401	-6.10219	-316.32322
118.35401	-6.10578	-316.55392
118.45401	-6.10969	-316.72841
118.55401	-6.11437	-316.97664
118.65401	-6.11984	-317.25925
118.75401	-6.12688	-317.63965
118.85401	-6.13187	-317.94322
118.95401	-6.13547	-318.12572
119.05401	-6.13984	-318.32850
119.15401	-6.14516	-318.60039
119.25401	-6.15125	-318.92595
119.35401	-6.15953	-319.39635
119.45401	-6.16297	-319.62031
119.55401	-6.16687	-319.80154
119.65401	-6.17172	-320.05319
119.75401	-6.17719	-320.33244
119.85401	-6.18516	-320.77664
119.95401	-6.18906	-321.03467
120.05401	-6.19297	-321.22672
120.15401	-6.19766	-321.47643
120.25401	-6.20266	-321.75463
120.35401	-6.20828	-322.06309
120.45401	-6.21531	-322.44632
120.55401	-6.21875	-322.66465
120.65401	-6.22297	-322.86066
120.75401	-6.22781	-323.11720
120.85401	-6.23391	-323.42929
120.95401	-6.24141	-323.87167
121.05401	-6.24547	-324.12705
121.15401	-6.24938	-324.32479
121.25401	-6.25391	-324.55471
121.35401	-6.25875	-324.81530
121.45401	-6.26422	-325.10588
121.55401	-6.27234	-325.55756
121.65401	-6.27625	-325.81693
121.75401	-6.28031	-326.01508
121.85401	-6.28531	-326.27919
121.95401	-6.29141	-326.59602
122.05401	-6.29828	-327.02252
122.15401	-6.30172	-327.22157
122.25401	-6.30563	-327.41091
122.35401	-6.30984	-327.64015
122.45401	-6.31469	-327.88885
122.55401	-6.32047	-328.20144
122.65401	-6.32813	-328.62055
122.75401	-6.33234	-328.90952
122.85401	-6.33656	-329.10118
122.95401	-6.34125	-329.35110
123.05401	-6.34672	-329.63449
123.15401	-6.35422	-330.05205
123.25401	-6.35891	-330.35225
123.35401	-6.36281	-330.55133
123.45401	-6.36719	-330.78402
123.55401	-6.37219	-331.03573
123.65401	-6.37812	-331.34574
123.75401	-6.38516	-331.73797
123.85401	-6.38875	-331.97281
123.95401	-6.39266	-332.15645
124.05401	-6.39750	-332.38959
124.15401	-6.40312	-332.67704
124.25401	-6.41078	-333.08589
124.35401	-6.41516	-333.36821
124.45401	-6.41938	-333.56953
124.55401	-6.42375	-333.79021
124.65401	-6.42875	-334.04511
124.75401	-6.43469	-334.36394
124.85401	-6.44219	-334.75739
124.95401	-6.44656	-335.05276
125.05401	-6.45016	-335.20940
125.15401	-6.45500	-335.45437
125.25401	-6.46078	-335.74596
125.35401	-6.46766	-336.14090
125.45401	-6.47172	-336.38221
125.55401	-6.47594	-336.58344
125.65401	-6.48047	-336.81327
125.75401	-6.48531	-337.06775
125.85401	-6.49078	-337.35698
125.95401	-6.49828	-337.72683
126.05401	-6.50359	-338.09280
126.15401	-6.50703	-338.24116
126.25401	-6.51141	-338.45609
126.35401	-6.51641	-338.69812
126.45401	-6.52359	-339.06713
126.55401	-6.52813	-339.35106
126.65401	-6.53234	-339.55753
126.75401	-6.53687	-339.78063
126.85401	-6.54172	-340.02435
126.95401	-6.54734	-340.31311
127.05401	-6.55469	-340.65950
127.15401	-6.55938	-340.97496
127.25401	-6.56297	-341.13175
127.35401	-6.56750	-341.34507
127.45401	-6.57297	-341.59422
127.55401	-6.58141	-342.00510
127.65401	-6.58578	-342.30152
127.75401	-6.58953	-342.45992
127.85401	-6.59391	-342.66922
127.95401	-6.59891	-342.91610
128.05401	-6.60484	-343.20220
128.15401	-6.61359	-343.65591
128.25401	-6.61719	-343.90563
128.35401	-6.62125	-344.07732
128.45401	-6.62656	-344.35055
128.55401	-6.63281	-344.66964
128.65401	-6.63906	-345.07123
128.75401	-6.64234	-345.22560
128.85401	-6.64625	-345.40534
128.95401	-6.65094	-345.64418
129.05401	-6.65578	-345.89368
129.15401	-6.66156	-346.19352
129.25401	-6.66953	-346.61949
129.35401	-6.67297	-346.84861
129.45401	-6.67656	-347.01690
129.55401	-6.68109	-347.23324
129.65401	-6.68672	-347.52056
129.75401	-6.69516	-347.95099
129.85401	-6.69969	-348.26970
129.95401	-6.70328	-348.43808
130.05401	-6.70766	-348.64640
130.15401	-6.71250	-348.90515
130.25401	-6.71781	-349.17024
130.35401	-6.72547	-349.54715
130.45401	-6.73031	-349.87214
130.55401	-6.73406	-350.04601
130.65401	-6.73891	-350.28732
130.75401	-6.74469	-350.60099
130.85401	-6.75250	-351.00937
130.95401	-6.75672	-351.29961
131.05401	-6.76000	-351.44448
131.15401	-6.76438	-351.66192
131.25401	-6.76922	-351.91700
131.35401	-6.77500	-352.20739
131.45401	-6.78281	-352.60701
131.55401	-6.78703	-352.91150
131.65401	-6.79078	-353.08567
131.75401	-6.79563	-353.32918
131.85401	-6.80094	-353.59988
131.95401	-6.80875	-354.00331
132.05401	-6.81313	-354.32604
132.15401	-6.81672	-354.48173
132.25401	-6.82109	-354.69675
132.35401	-6.82609	-354.96294
132.45401	-6.83172	-355.25316
132.55401	-6.83984	-355.65561
132.65401	-6.84375	-355.95074
132.75401	-6.84734	-356.10187
132.85401	-6.85219	-356.35170
132.95401	-6.85797	-356.63867
133.05401	-6.86594	-357.07226
133.15401	-6.87000	-357.35464
133.25401	-6.87359	-357.52186
133.35401	-6.87797	-357.75271
133.45401	-6.88281	-358.00204
133.55401	-6.88797	-358.26865
133.65401	-6.89578	-358.66311
133.75401	-6.90031	-358.99070
133.85401	-6.90406	-359.16394
133.95401	-6.90875	-359.39476
134.05401	-6.91437	-359.67878
134.15401	-6.92234	-360.10909
134.25401	-6.92625	-360.37582
134.35401	-6.92984	-360.53902
134.45401	-6.93438	-360.77031
134.55401	-6.93937	-361.02590
134.65401	-6.94484	-361.31573
134.75401	-6.95266	-361.70217
134.85401	-6.95734	-362.03933
134.95401	-6.96125	-362.22070
135.05401	-6.96578	-362.44598
135.15401	-6.97094	-362.72517
135.25401	-6.97812	-363.09591
135.35401	-6.98297	-363.40854
135.45401	-6.98688	-363.59718
135.55401	-6.99141	-363.80926
135.65401	-6.99656	-364.09110
135.75401	-7.00281	-364.40939
135.85401	-7.01031	-364.84754
135.95401	-7.01375	-365.08054
136.05401	-7.01766	-365.24725
136.15401	-7.02234	-365.49345
136.25401	-7.02797	-365.78119
136.35401	-7.03625	-366.22933
136.45401	-7.04141	-366.61094
136.55401	-7.04500	-366.78302
136.65401	-7.04938	-367.01763
136.75401	-7.05484	-367.32355
136.85401	-7.06031	-367.64735
136.95401	-7.06641	-368.00903
137.05401	-7.07031	-368.24909
137.15401	-7.07391	-368.42132
137.25401	-7.07859	-368.66570
137.35401	-7.08375	-368.94071
137.45401	-7.09078	-369.31783
137.55401	-7.09594	-369.65373
137.65401	-7.10031	-369.88944
137.75401	-7.10484	-370.13391
137.85401	-7.10984	-370.38663
137.95401	-7.11578	-370.72122
138.05401	-7.12281	-371.10966
138.15401	-7.12750	-371.43546
138.25401	-7.13125	-371.62179
138.35401	-7.13578	-371.85442
138.45401	-7.14125	-372.14419
138.55401	-7.14813	-372.51654
138.65401	-7.15297	-372.84416
138.75401	-7.15672	-373.03773
138.85401	-7.16125	-373.27126
138.95401	-7.16625	-373.55289
139.05401	-7.17203	-373.86075
139.15401	-7.17938	-374.23500
139.25401	-7.18438	-374.59400
139.35401	-7.18813	-374.77598
139.45401	-7.19266	-375.00110
139.55401	-7.19813	-375.28348
139.65401	-7.20500	-375.68691
139.75401	-7.20953	-375.95707
139.85401	-7.21344	-376.16292
139.95401	-7.21766	-376.36399
140.05401	-7.22234	-376.58754
140.15401	-7.22781	-376.87808
140.25401	-7.23484	-377.23190
140.35401	-7.24031	-377.59548
140.45401	-7.24422	-377.78121
140.55401	-7.24875	-378.00351
140.65401	-7.25438	-378.27858
140.75401	-7.26156	-378.62891
140.85401	-7.26641	-378.95516
140.95401	-7.27047	-379.14446
141.05401	-7.27484	-379.36950
141.15401	-7.28000	-379.62747
141.25401	-7.28563	-379.91214
141.35401	-7.29437	-380.32889
141.45401	-7.29812	-380.64039
141.55401	-7.30125	-380.76913
141.65401	-7.30547	-380.96920
141.75401	-7.31063	-381.21668
141.85401	-7.31781	-381.56146
141.95401	-7.32328	-381.92710
142.05401	-7.32750	-382.14695
142.15401	-7.33188	-382.36421
142.25401	-7.33750	-382.64537
142.35401	-7.34297	-382.92551
142.45401	-7.35047	-383.31038
142.55401	-7.35453	-383.60396
142.65401	-7.35812	-383.74054
142.75401	-7.36266	-383.96618
142.85401	-7.36797	-384.23491
142.95401	-7.37484	-384.58121
143.05401	-7.38047	-384.94754
143.15401	-7.38391	-385.10185
143.25401	-7.38813	-385.30442
143.35401	-7.39297	-385.54561
143.45401	-7.39859	-385.83058
143.55401	-7.40609	-386.20147
143.65401	-7.41094	-386.52450
143.75401	-7.41453	-386.67536
143.85401	-7.41906	-386.87754
143.95401	-7.42375	-387.10594
144.05401	-7.43000	-387.39100
144.15401	-7.43719	-387.81720
144.25401	-7.44125	-388.01643
144.35401	-7.44563	-388.22091
144.45401	-7.45078	-388.47005
144.55401	-7.45703	-388.77904
144.65401	-7.46641	-389.26229
144.75401	-7.46938	-389.49880
144.85401	-7.47234	-389.60108
144.95401	-7.47719	-389.83122
145.05401	-7.48266	-390.10742
145.15401	-7.49016	-390.50400
145.25401	-7.49406	-390.76445
145.35401	-7.49766	-390.90979
145.45401	-7.50203	-391.11641
145.55401	-7.50703	-391.37581
145.65401	-7.51234	-391.64194
145.75401	-7.51953	-391.99990
145.85401	-7.52453	-392.32183
145.95401	-7.52812	-392.46884
146.05401	-7.53266	-392.67841
146.15401	-7.53844	-392.95644
146.25401	-7.54703	-393.39247
146.35401	-7.55109	-393.70584
146.45401	-7.55453	-393.83221
146.55401	-7.55875	-394.02902
146.65401	-7.56344	-394.25460
146.75401	-7.56891	-394.52133
146.85401	-7.57656	-394.87299
146.95401	-7.58203	-395.25351
147.05401	-7.58563	-395.40258
147.15401	-7.59016	-395.60762
147.25401	-7.59516	-395.85283
147.35401	-7.60234	-396.19300
147.45401	-7.60750	-396.53155
147.55401	-7.61125	-396.69445
147.65401	-7.61562	-396.89294
147.75401	-7.62063	-397.13398
147.85401	-7.62625	-397.41349
147.95401	-7.63375	-397.77490
148.05401	-7.63813	-398.08792
148.15401	-7.64188	-398.22629
148.25401	-7.64641	-398.44406
148.35401	-7.65188	-398.70885
148.45401	-7.65953	-399.07753
148.55401	-7.66484	-399.44443
148.65401	-7.66844	-399.61469
148.75401	-7.67281	-399.80981
148.85401	-7.67750	-400.04686
148.95401	-7.68312	-400.32133
149.05401	-7.68984	-400.65375
149.15401	-7.69516	-401.00312
149.25401	-7.69859	-401.14585
149.35401	-7.70313	-401.35235
149.45401	-7.70859	-401.61684
149.55401	-7.71578	-401.98433
149.65401	-7.72047	-402.28474
149.75401	-7.72422	-402.45375
149.85401	-7.72844	-402.65340
149.95401	-7.73313	-402.86198
150.05401	-7.73859	-403.12803
150.15401	-7.74609	-403.48709
150.25401	-7.75281	-403.94858
150.35401	-7.75594	-404.07673
150.45401	-7.76016	-404.25196
150.55401	-7.76500	-404.49449
150.65401	-7.77156	-404.80152
150.75401	-7.77703	-405.14192
150.85401	-7.78094	-405.31468
150.95401	-7.78531	-405.51016
151.05401	-7.79016	-405.74378
151.15401	-7.79578	-406.01519
151.25401	-7.80297	-406.35362
151.35401	-7.80875	-406.74415
151.45401	-7.81219	-406.86917
151.55401	-7.81656	-407.06521
151.65401	-7.82188	-407.31499
151.75401	-7.82953	-407.68307
151.85401	-7.83453	-408.01209
151.95401	-7.83813	-408.16069
152.05401	-7.84219	-408.34165
152.15401	-7.84719	-408.57920
152.25401	-7.85328	-408.88387
152.35401	-7.86250	-409.33034
152.45401	-7.86625	-409.64195
152.55401	-7.86953	-409.74724
152.65401	-7.87438	-409.96516
152.75401	-7.87984	-410.24488
152.85401	-7.88703	-410.62868
152.95401	-7.89141	-410.90694
153.05401	-7.89484	-411.05106
153.15401	-7.89938	-411.25771
153.25401	-7.90406	-411.50278
153.35401	-7.90922	-411.74716
153.45401	-7.91625	-412.08109
153.55401	-7.92219	-412.49999
153.65401	-7.92562	-412.62820
153.75401	-7.93016	-412.84177
153.85401	-7.93547	-413.09738
153.95401	-7.94266	-413.43293
154.05401	-7.94813	-413.81091
154.15401	-7.95188	-413.97917
154.25401	-7.95609	-414.17810
154.35401	-7.96141	-414.43360
154.45401	-7.96703	-414.73994
154.55401	-7.97344	-415.06356
154.65401	-7.97859	-415.38686
154.75401	-7.98234	-415.53542
154.85401	-7.98688	-415.76180
154.95401	-7.99203	-416.00633
155.05401	-7.99875	-416.33165
155.15401	-8.00500	-416.72295
155.25401	-8.00875	-416.89718
155.35401	-8.01266	-417.06952
155.45401	-8.01719	-417.27531
155.55401	-8.02250	-417.53733
155.65401	-8.02969	-417.85628
155.75401	-8.03594	-418.29780
155.85401	-8.03969	-418.44726
155.95401	-8.04422	-418.65405
156.05401	-8.04938	-418.89527
156.15401	-8.05516	-419.17464
156.25401	-8.06109	-419.52127
156.35401	-8.06484	-419.69523
156.45401	-8.06906	-419.88093
156.55401	-8.07375	-420.09497
156.65401	-8.07906	-420.35499
156.75401	-8.08563	-420.65096
156.85401	-8.09281	-421.10676
156.95401	-8.09625	-421.23440
157.05401	-8.10047	-421.41250
157.15401	-8.10547	-421.64549
157.25401	-8.11266	-421.97195
157.35401	-8.11844	-422.34504
157.45401	-8.12203	-422.49531
157.55401	-8.12609	-422.66703
157.65401	-8.13125	-422.90026
157.75401	-8.13656	-423.16198
157.85401	-8.14328	-423.45855
157.95401	-8.14891	-423.81349
158.05401	-8.15234	-423.94501
158.15401	-8.15656	-424.11527
158.25401	-8.16188	-424.35548
158.35401	-8.17031	-424.71814
158.45401	-8.17594	-425.15054
158.55401	-8.17906	-425.24812
158.65401	-8.18297	-425.39942
158.75401	-8.18766	-425.61215
158.85401	-8.19297	-425.87176
158.95401	-8.20016	-426.18763
159.05401	-8.20609	-426.60621
159.15401	-8.20953	-426.72861
159.25401	-8.21391	-426.91019
159.35401	-8.21922	-427.16038
159.45401	-8.22594	-427.47703
159.55401	-8.23141	-427.80283
159.65401	-8.23516	-427.96052
159.75401	-8.23922	-428.13307
159.85401	-8.24391	-428.33161
159.95401	-8.24922	-428.57754
160.05401	-8.25594	-428.86624
160.15401	-8.26297	-429.31092
160.25401	-8.26609	-429.42643
160.35401	-8.27047	-429.58602
160.45401	-8.27578	-429.82328
160.55401	-8.28391	-430.20272
160.65401	-8.29000	-430.62744
160.75401	-8.29297	-430.72993
160.85401	-8.29719	-430.89423
160.95401	-8.30219	-431.12302
161.05401	-8.30750	-431.38039
161.15401	-8.31422	-431.69674
161.25401	-8.32031	-432.10536
161.35401	-8.32344	-432.22296
161.45401	-8.32797	-432.40529
161.55401	-8.33313	-432.66070
161.65401	-8.33984	-432.97833
161.75401	-8.34516	-433.30449
161.85401	-8.34875	-433.44927
161.95401	-8.35281	-433.61229
162.05401	-8.35734	-433.81655
162.15401	-8.36250	-434.06540
162.25401	-8.36875	-434.37058
162.35401	-8.37703	-434.84372
162.45401	-8.38063	-435.02936
162.55401	-8.38484	-435.19849
162.65401	-8.39000	-435.42784
162.75401	-8.39625	-435.70837
162.85401	-8.40172	-436.04112
162.95401	-8.40562	-436.21957
163.05401	-8.40984	-436.38712
163.15401	-8.41469	-436.61809
163.25401	-8.42063	-436.90425
163.35401	-8.42781	-437.23890
163.45401	-8.43359	-437.62371
163.55401	-8.43641	-437.71541
163.65401	-8.44062	-437.88248
163.75401	-8.44563	-438.10284
163.85401	-8.45219	-438.41442
163.95401	-8.45875	-438.82388
164.05401	-8.46281	-439.00442
164.15401	-8.46688	-439.15787
164.25401	-8.47172	-439.38151
164.35401	-8.47687	-439.62070
164.45401	-8.48375	-439.92230
164.55401	-8.48984	-440.32139
164.65401	-8.49313	-440.45559
164.75401	-8.49734	-440.61756
164.85401	-8.50219	-440.82955
164.95401	-8.50891	-441.11979
165.05401	-8.51516	-441.50984
165.15401	-8.51906	-441.66771
165.25401	-8.52375	-441.87170
165.35401	-8.52875	-442.09835
165.45401	-8.53438	-442.37095
165.55401	-8.54172	-442.71934
165.65401	-8.54703	-443.08260
165.75401	-8.55016	-443.17952
165.85401	-8.55453	-443.34123
165.95401	-8.55938	-443.55884
166.05401	-8.56531	-443.83594
166.15401	-8.57188	-444.22880
166.25401	-8.57594	-444.41181
166.35401	-8.58031	-444.59984
166.45401	-8.58547	-444.83814
166.55401	-8.59109	-445.09700
166.65401	-8.59828	-445.43275
166.75401	-8.60344	-445.76773
166.85401	-8.60656	-445.86766
166.95401	-8.61109	-446.04498
167.05401	-8.61609	-446.28084
167.15401	-8.62234	-446.57570
167.25401	-8.62984	-447.01079
167.35401	-8.63344	-447.17926
167.45401	-8.63703	-447.29590
167.55401	-8.64156	-447.50243
167.65401	-8.64703	-447.73898
167.75401	-8.65375	-448.04758
167.85401	-8.66031	-448.47876
167.95401	-8.66359	-448.59323
168.05401	-8.66797	-448.76403
168.15401	-8.67297	-448.99380
168.25401	-8.67859	-449.25690
168.35401	-8.68547	-449.64156
168.45401	-8.68969	-449.83420
168.55401	-8.69422	-450.02121
168.65401	-8.69938	-450.26308
168.75401	-8.70484	-450.52937
168.85401	-8.71219	-450.85800
168.95401	-8.71797	-451.27249
169.05401	-8.72063	-451.33951
169.15401	-8.72484	-451.49973
169.25401	-8.72984	-451.72688
169.35401	-8.73734	-452.08031
169.45401	-8.74375	-452.53107
169.55401	-8.74703	-452.65195
169.65401	-8.75125	-452.81190
169.75401	-8.75594	-453.03181
169.85401	-8.76094	-453.28096
169.95401	-8.76656	-453.52975
170.05401	-8.77281	-453.90743
170.15401	-8.77672	-454.06953
170.25401	-8.78109	-454.25645
170.35401	-8.78625	-454.49722
170.45401	-8.79312	-454.80403
170.55401	-8.79984	-455.23953
170.65401	-8.80344	-455.39322
170.75401	-8.80750	-455.53854
170.85401	-8.81219	-455.75127
170.95401	-8.81734	-456.00590
171.05401	-8.82344	-456.28062
171.15401	-8.83000	-456.68519
171.25401	-8.83391	-456.84245
171.35401	-8.83813	-457.02064
171.45401	-8.84297	-457.23152
171.55401	-8.84875	-457.49924
171.65401	-8.85500	-457.84879
171.75401	-8.85953	-458.04161
171.85401	-8.86375	-458.22451
171.95401	-8.86859	-458.43968
172.05401	-8.87406	-458.69356
172.15401	-8.88172	-459.05447
172.25401	-8.88797	-459.49015
172.35401	-8.89063	-459.54382
172.45401	-8.89469	-459.69802
172.55401	-8.89953	-459.90115
172.65401	-8.90516	-460.16023
172.75401	-8.91203	-460.53752
172.85401	-8.91641	-460.74417
172.95401	-8.92094	-460.92328
173.05401	-8.92578	-461.12967
173.15401	-8.93063	-461.34481
173.25401	-8.93656	-461.62367
173.35401	-8.94422	-462.04993
173.45401	-8.94766	-462.21805
173.55401	-8.95172	-462.36104
173.65401	-8.95656	-462.56560
173.75401	-8.96328	-462.84455
173.85401	-8.96984	-463.26992
173.95401	-8.97313	-463.37473
174.05401	-8.97703	-463.51010
174.15401	-8.98172	-463.69913
174.25401	-8.98703	-463.94536
174.35401	-8.99266	-464.21126
174.45401	-9.00016	-464.58167
174.55401	-9.00406	-464.78695
174.65401	-9.00813	-464.91435
174.75401	-9.01297	-465.11781
174.85401	-9.01859	-465.35894
174.95401	-9.02656	-465.79719
175.05401	-9.03031	-465.95851
175.15401	-9.03422	-466.09768
175.25401	-9.03875	-466.27325
175.35401	-9.04406	-466.50675
175.45401	-9.05047	-466.77223
175.55401	-9.05766	-467.20466
175.65401	-9.06078	-467.29165
175.75401	-9.06484	-467.42889
175.85401	-9.06953	-467.61575
175.95401	-9.07484	-467.84112
176.05401	-9.08266	-468.24732
176.15401	-9.08672	-468.42024
176.25401	-9.09078	-468.55453
176.35401	-9.09500	-468.71117
176.45401	-9.10016	-468.92500
176.55401	-9.10547	-469.15150
176.65401	-9.11375	-469.57356
176.75401	-9.11781	-469.77392
176.85401	-9.12250	-469.94805
176.95401	-9.12828	-470.19711
177.05401	-9.13641	-470.55769
177.15401	-9.14109	-470.88686
177.25401	-9.14375	-470.92530
177.35401	-9.14797	-471.07497
177.45401	-9.15297	-471.28558
177.55401	-9.15813	-471.53050
177.65401	-9.16453	-471.81323
177.75401	-9.17125	-472.22698
177.85401	-9.17453	-472.32372
177.95401	-9.17844	-472.45905
178.05401	-9.18313	-472.65068
178.15401	-9.18875	-472.91034
178.25401	-9.19641	-473.33106
178.35401	-9.20031	-473.50225
178.45401	-9.20438	-473.64834
178.55401	-9.20953	-473.84691
178.65401	-9.21531	-474.13564
178.75401	-9.22172	-474.41530
178.85401	-9.22797	-474.78920
178.95401	-9.23125	-474.90868
179.05401	-9.23578	-475.06219
179.15401	-9.24063	-475.27623
179.25401	-9.24609	-475.53307
179.35401	-9.25375	-475.91546
179.45401	-9.25766	-476.11958
179.55401	-9.26125	-476.22499
179.65401	-9.26594	-476.41087
179.75401	-9.27125	-476.66088
179.85401	-9.27797	-476.97103
179.95401	-9.28516	-477.42805
180.05401	-9.28813	-477.50449
180.15401	-9.29219	-477.64036
180.25401	-9.29734	-477.86769
180.35401	-9.30297	-478.11654
180.45401	-9.31016	-478.51172
180.55401	-9.31406	-478.69229
180.65401	-9.31828	-478.83546
180.75401	-9.32312	-479.03934
180.85401	-9.32813	-479.26825
180.95401	-9.33422	-479.54249
181.05401	-9.34172	-479.97990
181.15401	-9.34484	-480.07491
181.25401	-9.34891	-480.20709
181.35401	-9.35375	-480.42151
181.45401	-9.35984	-480.70583
181.55401	-9.36734	-481.14190
181.65401	-9.37094	-481.29058
181.75401	-9.37484	-481.41518
181.85401	-9.37953	-481.60145
181.95401	-9.38469	-481.84255
182.05401	-9.39016	-482.07754
182.15401	-9.39781	-482.51009
182.25401	-9.40156	-482.67201
182.35401	-9.40578	-482.81807
182.45401	-9.41047	-483.02010
182.55401	-9.41641	-483.26510
182.65401	-9.42406	-483.71547
182.75401	-9.42766	-483.84660
182.85401	-9.43141	-483.96763
182.95401	-9.43609	-484.15112
183.05401	-9.44141	-484.38185
183.15401	-9.44719	-484.66265
183.25401	-9.45500	-485.09675
183.35401	-9.45844	-485.22758
183.45401	-9.46250	-485.35553
183.55401	-9.46750	-485.55669
183.65401	-9.47344	-485.81418
183.75401	-9.48031	-486.21443
183.85401	-9.48422	-486.37345
183.95401	-9.48813	-486.50140
184.05401	-9.49281	-486.69714
184.15401	-9.49812	-486.94423
184.25401	-9.50469	-487.24732
184.34201	-9.51297	-487.75262
184.44201	-9.51563	-487.85281
184.54201	-9.51906	-487.91760
184.64201	-9.52406	-488.13921
184.74201	-9.52953	-488.39325
184.84201	-9.53641	-488.77743
184.94201	-9.54047	-488.96921
185.04201	-9.54438	-489.10269
185.14201	-9.54891	-489.28735
185.24201	-9.55422	-489.51352
185.34201	-9.56031	-489.80615
185.44201	-9.56844	-490.23956
185.54201	-9.57203	-490.46257
185.64201	-9.57578	-490.55868
185.74201	-9.58078	-490.77088
185.84201	-9.58641	-491.02503
185.94201	-9.59328	-491.41049
186.04201	-9.59734	-491.57697
186.14201	-9.60109	-491.69526
186.24201	-9.60547	-491.86629
186.34201	-9.61047	-492.08486
186.44201	-9.61672	-492.40178
186.54201	-9.62500	-492.83808
186.64201	-9.62891	-493.08980
186.74201	-9.63266	-493.18087
186.84201	-9.63750	-493.37620
186.94201	-9.64281	-493.62335
187.04201	-9.64922	-493.94542
187.14201	-9.65375	-494.16327
187.24201	-9.65781	-494.31744
187.34201	-9.66219	-494.49265
187.44201	-9.66719	-494.71432
187.54201	-9.67266	-494.96266
187.64201	-9.68000	-495.31069
187.74201	-9.68453	-495.56017
187.84201	-9.68875	-495.70277
187.94201	-9.69359	-495.89288
188.04201	-9.69953	-496.15914
188.14201	-9.70688	-496.56913
188.24201	-9.71078	-496.72398
188.34201	-9.71469	-496.83541
188.44201	-9.71938	-497.00999
188.54201	-9.72437	-497.21703
188.64201	-9.72953	-497.43995
188.74201	-9.73688	-497.79436
188.84201	-9.74094	-497.99505
188.94201	-9.74500	-498.12698
189.04201	-9.74984	-498.30386
189.14201	-9.75516	-498.52261
189.24201	-9.76328	-498.90006
189.34201	-9.76750	-499.12682
189.44201	-9.77141	-499.23494
189.54201	-9.77594	-499.40303
189.64201	-9.78094	-499.60616
189.74201	-9.78687	-499.87057
189.84201	-9.79547	-500.32806
189.94201	-9.79875	-500.46420
190.04201	-9.80266	-500.54687
190.14201	-9.80719	-500.70590
190.24201	-9.81266	-500.92894
190.34201	-9.82016	-501.31297
190.44201	-9.82438	-501.50770
190.54201	-9.82828	-501.61535
190.64201	-9.83281	-501.77503
190.74201	-9.83781	-501.97810
190.84201	-9.84313	-502.19083
190.94201	-9.85125	-502.55561
191.04201	-9.85531	-502.78151
191.14201	-9.85906	-502.87050
191.24201	-9.86375	-503.04872
191.34201	-9.86938	-503.27808
191.44201	-9.87688	-503.65001
191.54201	-9.88172	-503.88920
191.64201	-9.88531	-503.96085
191.74201	-9.88969	-504.09514
191.84201	-9.89422	-504.26990
191.94201	-9.89938	-504.47232
192.04201	-9.90625	-504.77147
192.14201	-9.91141	-505.06699
192.24201	-9.91531	-505.15568
192.34201	-9.91984	-505.30231
192.44201	-9.92484	-505.48506
192.54201	-9.93281	-505.80204
192.64201	-9.93781	-506.10799
192.74201	-9.94141	-506.17975
192.84201	-9.94609	-506.32393
192.94201	-9.95172	-506.54775
193.04201	-9.95844	-506.86425
193.12601	-9.96781	-507.36493
193.22601	-9.97000	-507.46489
193.32601	-9.97266	-507.42698
193.42601	-9.97734	-507.57515
193.52601	-9.98250	-507.78437
193.62601	-9.99000	-508.11911
193.72601	-9.99453	-508.38411
193.82601	-9.99828	-508.48305
193.92601	-10.00250	-508.61698
194.02601	-10.00750	-508.80671
194.12601	-10.01312	-509.05377
194.22601	-10.02125	-509.43786
194.32601	-10.02484	-509.63336
194.42601	-10.02844	-509.71335
194.52601	-10.03297	-509.86010
194.62601	-10.03813	-510.06967
194.72601	-10.04609	-510.42324
194.82601	-10.05141	-510.76096
194.92601	-10.05516	-510.84286
195.02601	-10.05953	-510.97775
195.12601	-10.06406	-511.14392
195.22601	-10.06953	-511.36756
195.32601	-10.07719	-511.73156
195.42601	-10.08172	-511.99192
195.52601	-10.08531	-512.05778
195.62601	-10.09000	-512.21091
195.72601	-10.09563	-512.44241
195.82601	-10.10391	-512.83574
195.92601	-10.10813	-513.07225
196.02601	-10.11172	-513.13668
196.12601	-10.11594	-513.28146
196.22601	-10.12078	-513.48025
196.32601	-10.12641	-513.71211
196.42601	-10.13484	-514.10669
196.52601	-10.13922	-514.38332
196.62601	-10.14250	-514.40740
196.72601	-10.14703	-514.56362
196.82601	-10.15203	-514.77045
196.92601	-10.15922	-515.09821
197.02601	-10.16438	-515.39320
197.12601	-10.16844	-515.50585
197.22601	-10.17281	-515.65331
197.32601	-10.17781	-515.85203
197.42601	-10.18328	-516.08592
197.52601	-10.18969	-516.35569
197.62601	-10.19531	-516.68870
197.72601	-10.19906	-516.77400
197.82601	-10.20391	-516.94697
197.92601	-10.20906	-517.16495
198.02601	-10.21594	-517.45069
198.12601	-10.22094	-517.73185
198.22601	-10.22453	-517.80802
198.32601	-10.22891	-517.93838
198.42601	-10.23422	-518.15391
198.52601	-10.23984	-518.41068
198.62601	-10.24641	-518.69363
198.72601	-10.25203	-519.01788
198.82601	-10.25547	-519.07235
198.92601	-10.26000	-519.20938
199.02601	-10.26531	-519.41550
199.12601	-10.27266	-519.71930
199.22601	-10.27797	-520.04319
199.32601	-10.28156	-520.12491
199.42601	-10.28578	-520.24937
199.52601	-10.29078	-520.42645
199.62601	-10.29641	-520.66755
[truncated: 3,530 more rows]
