# Supplementary material for: Strengthening of 3D Printed Fused Deposition Manufactured Parts Using the Fill Compositing Technique
Source: PLoS One. 2015 Apr 16;10(4):e0122915. doi: 10.1371/journal.pone.0122915 (PMC4400136; doi:10.1371/journal.pone.0122915)
Supplement: S1 File — This is the raw data and information on all the samples presented in this manuscript. (ZIP) [file pone.0122915.s001.zip › Specimen_RawData_147.csv]

Time	Extension	Load
(sec)	(mm)	(N)
0.00000	-0.00016	-0.83764
0.10000	-0.00047	-0.83573
0.20000	-0.00375	-0.83968
0.30000	-0.01281	-0.83506
0.40000	-0.02203	-0.83776
0.50000	-0.02625	-0.83708
0.60000	-0.03047	-0.83853
0.70000	-0.03547	-0.83777
0.80000	-0.04156	-0.83691
0.90000	-0.04797	-0.83778
1.00000	-0.05203	-0.83503
1.10000	-0.05609	-0.83695
1.20000	-0.06062	-0.82675
1.30000	-0.06563	-0.83495
1.40000	-0.07141	-0.83760
1.50000	-0.07891	-0.82826
1.60000	-0.08312	-0.83844
1.70000	-0.08750	-0.82894
1.80000	-0.09234	-0.83452
1.90000	-0.09781	-0.83361
2.00000	-0.10438	-0.83911
2.10000	-0.10891	-0.83199
2.20000	-0.11297	-0.83620
2.30000	-0.11766	-0.82931
2.40000	-0.12281	-0.83778
2.50000	-0.12844	-0.82633
2.60000	-0.13562	-0.83323
2.70000	-0.13969	-0.82996
2.80000	-0.14406	-0.83320
2.90000	-0.14891	-0.83041
3.00000	-0.15516	-0.83214
3.10000	-0.16172	-0.82852
3.20000	-0.16563	-0.83046
3.30000	-0.16953	-0.82797
3.40000	-0.17391	-0.83446
3.50000	-0.17922	-0.82254
3.60000	-0.18531	-0.83781
3.70000	-0.19281	-0.83820
3.80000	-0.19656	-0.82507
3.90000	-0.20078	-0.82859
4.00000	-0.20563	-0.82905
4.10000	-0.21109	-0.83611
4.20000	-0.21813	-0.82880
4.30000	-0.22266	-0.82360
4.40000	-0.22656	-0.82188
4.50000	-0.23125	-0.82580
4.60000	-0.23625	-0.82864
4.70000	-0.24234	-0.82486
4.80000	-0.24953	-0.82642
4.90000	-0.25328	-0.82436
5.00000	-0.25766	-0.82960
5.10000	-0.26281	-0.83263
5.20000	-0.26891	-0.83423
5.30000	-0.27516	-0.83036
5.40000	-0.27938	-0.83268
5.50000	-0.28344	-0.82800
5.60000	-0.28797	-0.82764
5.70000	-0.29313	-0.82748
5.80000	-0.29906	-0.83393
5.90000	-0.30672	-0.82564
6.00000	-0.31063	-0.82621
6.10000	-0.31469	-0.82674
6.20000	-0.31969	-0.82089
6.30000	-0.32563	-0.82628
6.40000	-0.33187	-0.82401
6.50000	-0.33609	-0.82861
6.60000	-0.34031	-0.82949
6.70000	-0.34516	-0.82457
6.80000	-0.35047	-0.82097
6.90000	-0.35578	-0.82143
7.00000	-0.36172	-0.82373
7.10000	-0.36578	-0.82633
7.20000	-0.37016	-0.82213
7.30000	-0.37500	-0.82079
7.40000	-0.38063	-0.81859
7.50000	-0.38766	-0.82670
7.60000	-0.39281	-0.81832
7.70000	-0.39687	-0.82060
7.80000	-0.40156	-0.82368
7.90000	-0.40672	-0.81811
8.00000	-0.41266	-0.81710
8.10000	-0.41937	-0.82262
8.20000	-0.42328	-0.82309
8.30000	-0.42734	-0.81202
8.40000	-0.43203	-0.82618
8.50000	-0.43719	-0.92142
8.60000	-0.44391	-1.17012
8.70000	-0.44922	-1.41428
8.80000	-0.45359	-1.60687
8.90000	-0.45812	-1.79445
9.00000	-0.46328	-2.00939
9.10000	-0.46937	-2.27737
9.20000	-0.47594	-2.59178
9.30000	-0.47984	-2.78750
9.40000	-0.48422	-2.97379
9.50000	-0.48906	-3.18846
9.60000	-0.49438	-3.43399
9.70000	-0.50031	-3.69342
9.80000	-0.50547	-3.92972
9.90000	-0.50984	-4.12675
10.00000	-0.51406	-4.32197
10.10000	-0.51922	-4.54735
10.20000	-0.52516	-4.80557
10.30000	-0.53344	-5.17102
10.40000	-0.53734	-5.39638
10.50000	-0.54141	-5.56737
10.60000	-0.54609	-5.78454
10.70000	-0.55156	-6.02964
10.80000	-0.55844	-6.36090
10.90000	-0.56281	-6.60360
11.00000	-0.56688	-6.78381
11.10000	-0.57141	-6.99195
11.20000	-0.57672	-7.21986
11.30000	-0.58219	-7.48180
11.40000	-0.58938	-7.79439
11.50000	-0.59359	-8.03094
11.60000	-0.59750	-8.20956
11.70000	-0.60219	-8.41527
11.80000	-0.60797	-8.69336
11.90000	-0.61609	-9.06761
12.00000	-0.62078	-9.34304
12.10000	-0.62422	-9.49974
12.20000	-0.62859	-9.69714
12.30000	-0.63359	-9.93189
12.40000	-0.63891	-10.17812
12.50000	-0.64625	-10.51441
12.60000	-0.65047	-10.75512
12.70000	-0.65469	-10.94750
12.80000	-0.65922	-11.15665
12.90000	-0.66469	-11.41043
13.00000	-0.67125	-11.72038
13.10000	-0.67594	-11.96295
13.20000	-0.68016	-12.15489
13.30000	-0.68438	-12.35906
13.40000	-0.68922	-12.56992
13.50000	-0.69469	-12.82087
13.60000	-0.70219	-13.14593
13.70000	-0.70687	-13.41237
13.80000	-0.71125	-13.60508
13.90000	-0.71625	-13.82526
14.00000	-0.72266	-14.11821
14.10000	-0.73063	-14.53641
14.20000	-0.73422	-14.73515
14.30000	-0.73781	-14.89523
14.40000	-0.74266	-15.12715
14.50000	-0.74797	-15.38875
14.60000	-0.75406	-15.67648
14.70000	-0.76094	-16.04634
14.80000	-0.76422	-16.21009
14.90000	-0.76812	-16.39869
15.00000	-0.77297	-16.62969
15.10000	-0.77875	-16.89768
15.20000	-0.78563	-17.24864
15.30000	-0.78984	-17.48681
15.40000	-0.79391	-17.67418
15.50000	-0.79828	-17.89744
15.60000	-0.80344	-18.14488
15.70000	-0.80969	-18.44163
15.80000	-0.81734	-18.82446
15.90000	-0.82141	-19.07626
16.00000	-0.82531	-19.25538
16.10000	-0.83000	-19.48315
16.20000	-0.83531	-19.74891
16.30000	-0.84141	-20.06080
16.40000	-0.84656	-20.33429
16.50000	-0.85109	-20.55576
16.60000	-0.85563	-20.79213
16.70000	-0.86063	-21.03722
16.80000	-0.86641	-21.33625
16.90000	-0.87391	-21.69940
17.00000	-0.87797	-21.97179
17.10000	-0.88172	-22.14837
17.20000	-0.88672	-22.40382
17.30000	-0.89219	-22.66604
17.40000	-0.89875	-23.02549
17.50000	-0.90344	-23.28091
17.60000	-0.90750	-23.48687
17.70000	-0.91219	-23.72612
17.80000	-0.91750	-24.00446
17.90000	-0.92328	-24.30147
18.00000	-0.93047	-24.68449
18.10000	-0.93453	-24.91201
18.20000	-0.93828	-25.10424
18.30000	-0.94281	-25.32576
18.40000	-0.94828	-25.60194
18.50000	-0.95484	-25.94459
18.60000	-0.96000	-26.22990
18.70000	-0.96422	-26.45431
18.80000	-0.96891	-26.68516
18.90000	-0.97406	-26.94274
19.00000	-0.97953	-27.22730
19.10000	-0.98656	-27.59320
19.20000	-0.99078	-27.82917
19.30000	-0.99484	-28.04588
19.40000	-0.99953	-28.28703
19.50000	-1.00484	-28.54745
19.60000	-1.01172	-28.90181
19.70000	-1.01703	-29.19536
19.80000	-1.02109	-29.40340
19.90000	-1.02563	-29.62968
20.00000	-1.03063	-29.88394
20.10000	-1.03609	-30.17375
20.20000	-1.04328	-30.54981
20.30000	-1.04750	-30.81371
20.40000	-1.05172	-31.01429
20.50000	-1.05641	-31.25701
20.60000	-1.06188	-31.53266
20.70000	-1.06875	-31.87653
20.80000	-1.07359	-32.16713
20.90000	-1.07766	-32.37402
21.00000	-1.08219	-32.61505
21.10000	-1.08719	-32.87598
21.20000	-1.09297	-33.16933
21.30000	-1.10125	-33.60257
21.40000	-1.10500	-33.84389
21.50000	-1.10891	-34.01818
21.60000	-1.11375	-34.28358
21.70000	-1.11969	-34.59858
21.80000	-1.12641	-34.97462
21.90000	-1.13094	-35.24165
22.00000	-1.13453	-35.42057
22.10000	-1.13891	-35.63564
22.20000	-1.14344	-35.87501
22.30000	-1.14891	-36.15412
22.40000	-1.15656	-36.55005
22.50000	-1.16188	-36.91360
22.60000	-1.16609	-37.12688
22.70000	-1.17109	-37.39037
22.80000	-1.17719	-37.70633
22.90000	-1.18422	-38.11342
23.00000	-1.18781	-38.32668
23.10000	-1.19156	-38.51749
23.20000	-1.19594	-38.75034
23.30000	-1.20094	-39.03564
23.40000	-1.20625	-39.33128
23.50000	-1.21281	-39.68231
23.60000	-1.21781	-39.98742
23.70000	-1.22234	-40.21807
23.80000	-1.22766	-40.49614
23.90000	-1.23344	-40.80304
24.00000	-1.23984	-41.17013
24.10000	-1.24438	-41.43170
24.20000	-1.24844	-41.65506
24.30000	-1.25297	-41.89343
24.40000	-1.25781	-42.16012
24.50000	-1.26312	-42.45840
24.60000	-1.26969	-42.81129
24.70000	-1.27406	-43.07919
24.80000	-1.27812	-43.29738
24.90000	-1.28281	-43.54861
25.00000	-1.28797	-43.83101
25.10000	-1.29562	-44.21951
25.20000	-1.30109	-44.57092
25.30000	-1.30500	-44.77558
25.40000	-1.30938	-45.01597
25.50000	-1.31437	-45.30120
25.60000	-1.32016	-45.62029
25.70000	-1.32688	-45.99040
25.80000	-1.33125	-46.26165
25.90000	-1.33531	-46.47328
26.00000	-1.33969	-46.69451
26.10000	-1.34500	-46.96913
26.20000	-1.35172	-47.32402
26.30000	-1.35719	-47.66290
26.40000	-1.36141	-47.89293
26.50000	-1.36594	-48.12771
26.60000	-1.37109	-48.39467
26.70000	-1.37641	-48.69460
26.80000	-1.38406	-49.08325
26.90000	-1.38828	-49.37979
27.00000	-1.39219	-49.57359
27.10000	-1.39703	-49.82067
27.20000	-1.40250	-50.11191
27.30000	-1.40937	-50.48267
27.40000	-1.41438	-50.81076
27.50000	-1.41828	-51.01490
27.60000	-1.42250	-51.24287
27.70000	-1.42750	-51.50751
27.80000	-1.43281	-51.79377
27.90000	-1.43922	-52.12006
28.00000	-1.44516	-52.49213
28.10000	-1.44922	-52.70659
28.20000	-1.45406	-52.95800
28.30000	-1.46000	-53.26929
28.40000	-1.46750	-53.71141
28.50000	-1.47172	-53.97512
28.60000	-1.47516	-54.14823
28.70000	-1.47938	-54.37587
28.80000	-1.48406	-54.63397
28.90000	-1.48953	-54.94166
29.00000	-1.49594	-55.27578
29.10000	-1.50172	-55.65004
29.20000	-1.50562	-55.84563
29.30000	-1.51047	-56.08678
29.40000	-1.51531	-56.36623
29.50000	-1.52156	-56.67392
29.60000	-1.52719	-57.01896
29.70000	-1.53125	-57.24299
29.80000	-1.53562	-57.47144
29.90000	-1.54063	-57.73471
30.00000	-1.54625	-58.02913
30.10000	-1.55469	-58.44723
30.20000	-1.55984	-58.81834
30.30000	-1.56344	-58.98159
30.40000	-1.56844	-59.23487
30.50000	-1.57406	-59.55832
30.60000	-1.58078	-59.94655
30.70000	-1.58516	-60.19959
30.80000	-1.58906	-60.39378
30.90000	-1.59344	-60.62556
31.00000	-1.59797	-60.86680
31.10000	-1.60328	-61.15523
31.20000	-1.61063	-61.54789
31.30000	-1.61516	-61.85931
31.40000	-1.61922	-62.03943
31.50000	-1.62391	-62.30171
31.60000	-1.62922	-62.59611
31.70000	-1.63641	-62.96403
31.80000	-1.64094	-63.25771
31.90000	-1.64500	-63.46625
32.00000	-1.64969	-63.71568
32.10000	-1.65484	-64.00254
32.20000	-1.66047	-64.32267
32.30000	-1.66813	-64.73965
32.40000	-1.67250	-65.03274
32.50000	-1.67625	-65.20320
32.60000	-1.68063	-65.43583
32.70000	-1.68531	-65.69716
32.80000	-1.69188	-66.03669
32.90000	-1.69844	-66.46654
33.00000	-1.70266	-66.70617
33.10000	-1.70703	-66.92459
33.20000	-1.71203	-67.20948
33.30000	-1.71750	-67.49944
33.40000	-1.72391	-67.85899
33.50000	-1.72828	-68.13988
33.60000	-1.73219	-68.32888
33.70000	-1.73703	-68.58715
33.80000	-1.74250	-68.89366
33.90000	-1.74953	-69.26870
34.00000	-1.75547	-69.65597
34.10000	-1.75937	-69.85090
34.20000	-1.76328	-70.07007
34.30000	-1.76812	-70.32672
34.40000	-1.77359	-70.63559
34.50000	-1.78094	-71.02306
34.60000	-1.78594	-71.35931
34.70000	-1.78969	-71.55161
34.80000	-1.79438	-71.80412
34.90000	-1.80016	-72.11186
35.00000	-1.80672	-72.49141
35.10000	-1.81188	-72.80847
35.20000	-1.81594	-73.01828
35.30000	-1.82031	-73.25641
35.40000	-1.82516	-73.52784
35.50000	-1.83078	-73.84753
35.60000	-1.83781	-74.23040
35.70000	-1.84281	-74.56904
35.80000	-1.84641	-74.73106
35.90000	-1.85063	-74.95745
36.00000	-1.85594	-75.24141
36.10000	-1.86375	-75.65653
36.20000	-1.86922	-76.03972
36.30000	-1.87281	-76.22650
36.40000	-1.87688	-76.44818
36.50000	-1.88172	-76.71262
36.60000	-1.88703	-77.00776
36.70000	-1.89344	-77.34229
36.80000	-1.89906	-77.70609
36.90000	-1.90328	-77.92845
37.00000	-1.90797	-78.18033
37.10000	-1.91344	-78.48401
37.20000	-1.92078	-78.89939
37.30000	-1.92563	-79.21498
37.40000	-1.92922	-79.40150
37.50000	-1.93359	-79.63499
37.60000	-1.93828	-79.89416
37.70000	-1.94375	-80.21422
37.80000	-1.95047	-80.57033
37.90000	-1.95578	-80.92922
38.00000	-1.95984	-81.12950
38.10000	-1.96484	-81.38424
38.20000	-1.97016	-81.68808
38.30000	-1.97688	-82.05560
38.40000	-1.98188	-82.39106
38.50000	-1.98609	-82.62157
38.60000	-1.99047	-82.85557
38.70000	-1.99531	-83.12835
38.80000	-2.00141	-83.46929
38.90000	-2.01000	-83.92983
39.00000	-2.01391	-84.25999
39.10000	-2.01719	-84.40384
39.20000	-2.02203	-84.67011
39.30000	-2.02719	-84.96875
39.40000	-2.03344	-85.34007
39.50000	-2.03875	-85.69270
39.60000	-2.04281	-85.91650
39.70000	-2.04703	-86.14334
39.80000	-2.05203	-86.41548
39.90000	-2.05766	-86.74981
40.00000	-2.06437	-87.13362
40.10000	-2.07016	-87.53643
40.20000	-2.07391	-87.73408
40.30000	-2.07828	-87.97837
40.40000	-2.08344	-88.27454
40.50000	-2.08969	-88.64687
40.60000	-2.09500	-88.98062
40.70000	-2.09938	-89.22626
40.80000	-2.10344	-89.44889
40.90000	-2.10828	-89.72067
41.00000	-2.11391	-90.05110
41.10000	-2.12031	-90.41563
41.20000	-2.12625	-90.82180
41.30000	-2.13031	-91.04712
41.40000	-2.13484	-91.29925
41.50000	-2.14031	-91.58778
41.60000	-2.14609	-91.91828
41.70000	-2.15141	-92.24556
41.80000	-2.15578	-92.51300
41.90000	-2.16031	-92.75591
42.00000	-2.16516	-93.02816
42.10000	-2.17078	-93.35417
42.20000	-2.17766	-93.72907
42.30000	-2.18281	-94.07585
42.40000	-2.18641	-94.24432
42.50000	-2.19109	-94.49958
42.60000	-2.19625	-94.78156
42.70000	-2.20266	-95.13592
42.80000	-2.20828	-95.48964
42.90000	-2.21297	-95.74837
43.00000	-2.21750	-95.99217
43.10000	-2.22266	-96.26503
43.20000	-2.22781	-96.56378
43.30000	-2.23406	-96.90410
43.40000	-2.23922	-97.25563
43.50000	-2.24328	-97.46220
43.60000	-2.24781	-97.70037
43.70000	-2.25281	-97.97055
43.80000	-2.26000	-98.33397
43.90000	-2.26594	-98.73965
44.00000	-2.26938	-98.91425
44.10000	-2.27328	-99.11431
44.20000	-2.27797	-99.37419
44.30000	-2.28328	-99.66885
44.40000	-2.29047	-100.03392
44.50000	-2.29719	-100.51063
44.60000	-2.30078	-100.67309
44.70000	-2.30531	-100.89460
44.80000	-2.31031	-101.16695
44.90000	-2.31641	-101.49832
45.00000	-2.32187	-101.84672
45.10000	-2.32641	-102.10133
45.20000	-2.33062	-102.33276
45.30000	-2.33531	-102.58712
45.40000	-2.34063	-102.86546
45.50000	-2.34703	-103.20161
45.60000	-2.35250	-103.55030
45.70000	-2.35625	-103.72598
45.80000	-2.36078	-103.95827
45.90000	-2.36562	-104.22458
46.00000	-2.37156	-104.53034
46.10000	-2.37906	-104.94567
46.20000	-2.38359	-105.21705
46.30000	-2.38828	-105.45519
46.40000	-2.39313	-105.70927
46.50000	-2.39922	-106.03717
46.60000	-2.40797	-106.50824
46.70000	-2.41156	-106.82033
46.80000	-2.41438	-106.93397
46.90000	-2.41891	-107.16042
47.00000	-2.42406	-107.45429
47.10000	-2.43125	-107.82800
47.20000	-2.43672	-108.21058
47.30000	-2.44031	-108.39075
47.40000	-2.44438	-108.61247
47.50000	-2.44906	-108.88172
47.60000	-2.45453	-109.18772
47.70000	-2.46094	-109.54386
47.80000	-2.46703	-109.94484
47.90000	-2.47078	-110.13692
48.00000	-2.47531	-110.36481
48.10000	-2.48016	-110.62063
48.20000	-2.48719	-110.99284
48.30000	-2.49313	-111.41505
48.40000	-2.49703	-111.63320
48.50000	-2.50141	-111.85541
48.60000	-2.50625	-112.13497
48.70000	-2.51172	-112.43717
48.80000	-2.51844	-112.79120
48.90000	-2.52328	-113.13126
49.00000	-2.52703	-113.31932
49.10000	-2.53156	-113.56518
49.20000	-2.53703	-113.87315
49.30000	-2.54453	-114.28257
49.40000	-2.55000	-114.67627
49.50000	-2.55391	-114.87445
49.60000	-2.55812	-115.09906
49.70000	-2.56281	-115.35640
49.80000	-2.56781	-115.64777
49.90000	-2.57438	-116.00096
50.00000	-2.58031	-116.41321
50.10000	-2.58422	-116.61921
50.20000	-2.58875	-116.86713
50.30000	-2.59422	-117.16355
50.40000	-2.60125	-117.53506
50.50000	-2.60625	-117.89145
50.60000	-2.61016	-118.10265
50.70000	-2.61437	-118.33212
50.80000	-2.61906	-118.58834
50.90000	-2.62438	-118.89112
51.00000	-2.63109	-119.24730
51.10000	-2.63813	-119.73821
51.20000	-2.64172	-119.92697
51.30000	-2.64578	-120.13825
51.40000	-2.65063	-120.39623
51.50000	-2.65672	-120.73211
51.60000	-2.66297	-121.14741
51.70000	-2.66719	-121.40000
51.80000	-2.67141	-121.62827
51.90000	-2.67641	-121.91073
52.00000	-2.68203	-122.22186
52.10000	-2.68828	-122.56919
52.20000	-2.69391	-122.94669
52.30000	-2.69781	-123.16461
52.40000	-2.70234	-123.40271
52.50000	-2.70750	-123.71805
52.60000	-2.71422	-124.08791
52.70000	-2.72016	-124.48040
52.80000	-2.72406	-124.68884
52.90000	-2.72813	-124.91167
53.00000	-2.73250	-125.16025
53.10000	-2.73766	-125.43304
53.20000	-2.74359	-125.79641
53.30000	-2.75109	-126.26249
53.40000	-2.75484	-126.50040
53.50000	-2.75922	-126.72111
53.60000	-2.76484	-127.02550
53.70000	-2.77188	-127.43050
53.80000	-2.77734	-127.81174
53.90000	-2.78094	-128.01763
54.00000	-2.78484	-128.23215
54.10000	-2.78938	-128.48639
54.20000	-2.79453	-128.78290
54.30000	-2.80016	-129.10119
54.40000	-2.80688	-129.51717
54.50000	-2.81094	-129.76052
54.60000	-2.81531	-129.99620
54.70000	-2.82016	-130.27364
54.80000	-2.82656	-130.61593
54.90000	-2.83312	-131.04302
55.00000	-2.83766	-131.31157
55.10000	-2.84219	-131.56478
55.20000	-2.84734	-131.84828
55.30000	-2.85297	-132.17410
55.40000	-2.86031	-132.60056
55.50000	-2.86469	-132.93484
55.60000	-2.86828	-133.10559
55.70000	-2.87250	-133.35510
55.80000	-2.87750	-133.64290
55.90000	-2.88391	-133.99301
56.00000	-2.89047	-134.42957
56.10000	-2.89438	-134.67976
56.20000	-2.89859	-134.90085
56.30000	-2.90297	-135.15474
56.40000	-2.90813	-135.45758
56.50000	-2.91469	-135.82765
56.60000	-2.92047	-136.23945
56.70000	-2.92422	-136.45396
56.80000	-2.92875	-136.70927
56.90000	-2.93344	-136.96234
57.00000	-2.93938	-137.28890
57.10000	-2.94578	-137.69507
57.20000	-2.95047	-137.98948
57.30000	-2.95484	-138.21825
57.40000	-2.95953	-138.48622
57.50000	-2.96516	-138.81329
57.60000	-2.97172	-139.15630
57.70000	-2.97766	-139.56487
57.80000	-2.98125	-139.76102
57.90000	-2.98563	-139.98953
58.00000	-2.99047	-140.25161
58.10000	-2.99625	-140.58000
58.20000	-3.00313	-140.98901
58.30000	-3.00766	-141.27974
58.40000	-3.01156	-141.47788
58.50000	-3.01578	-141.70994
58.60000	-3.02094	-141.98525
58.70000	-3.02719	-142.32554
58.80000	-3.03438	-142.77238
58.90000	-3.03844	-143.01141
59.00000	-3.04297	-143.23458
59.10000	-3.04828	-143.53243
59.20000	-3.05500	-143.88517
59.30000	-3.06062	-144.26985
59.40000	-3.06438	-144.47683
59.50000	-3.06859	-144.69439
59.60000	-3.07328	-144.95152
59.70000	-3.07828	-145.22439
59.80000	-3.08453	-145.56599
59.90000	-3.09203	-146.04142
60.00000	-3.09516	-146.21870
60.10000	-3.09922	-146.42385
60.20000	-3.10406	-146.68508
60.30000	-3.11031	-147.01946
60.40000	-3.11672	-147.42881
60.50000	-3.12078	-147.64714
60.60000	-3.12500	-147.87151
60.70000	-3.12984	-148.11710
60.80000	-3.13531	-148.43133
60.90000	-3.14156	-148.75863
61.00000	-3.14859	-149.21954
61.10000	-3.15234	-149.42478
61.20000	-3.15641	-149.62700
61.30000	-3.16109	-149.87728
61.40000	-3.16641	-150.16405
61.50000	-3.17266	-150.53396
61.60000	-3.17672	-150.74962
61.70000	-3.18078	-150.95966
61.80000	-3.18547	-151.20870
61.90000	-3.19094	-151.48585
62.00000	-3.19719	-151.82129
62.10000	-3.20563	-152.31995
62.20000	-3.20938	-152.54749
62.30000	-3.21344	-152.74365
62.40000	-3.21828	-152.99094
62.50000	-3.22375	-153.27987
62.60000	-3.23063	-153.68509
62.70000	-3.23500	-153.93740
62.80000	-3.23938	-154.15946
62.90000	-3.24453	-154.44905
63.00000	-3.25062	-154.79998
63.10000	-3.25875	-155.22856
63.20000	-3.26266	-155.55909
63.30000	-3.26531	-155.66683
63.40000	-3.26938	-155.86834
63.50000	-3.27453	-156.15183
63.60000	-3.28109	-156.50918
63.70000	-3.28781	-156.96147
63.80000	-3.29188	-157.20968
63.90000	-3.29578	-157.40728
64.00000	-3.30031	-157.65546
64.10000	-3.30531	-157.93847
64.20000	-3.31109	-158.25930
64.30000	-3.31906	-158.73660
64.40000	-3.32266	-158.99479
64.50000	-3.32672	-159.19709
64.60000	-3.33187	-159.48339
64.70000	-3.33813	-159.81954
64.80000	-3.34453	-160.23651
64.90000	-3.34813	-160.45359
65.00000	-3.35219	-160.67134
65.10000	-3.35703	-160.94191
65.20000	-3.36266	-161.25493
65.30000	-3.36844	-161.59940
65.40000	-3.37500	-161.99954
65.50000	-3.37891	-162.23086
65.60000	-3.38312	-162.45458
65.70000	-3.38797	-162.72211
65.80000	-3.39344	-163.02046
65.90000	-3.40062	-163.46051
66.00000	-3.40531	-163.74421
66.10000	-3.40922	-163.95670
66.20000	-3.41391	-164.21728
66.30000	-3.41922	-164.52453
66.40000	-3.42562	-164.87338
66.50000	-3.43188	-165.29572
66.60000	-3.43547	-165.48651
66.70000	-3.43969	-165.70948
66.80000	-3.44453	-165.98447
66.90000	-3.45047	-166.30940
67.00000	-3.45766	-166.74887
67.10000	-3.46172	-167.01353
67.20000	-3.46578	-167.21655
67.30000	-3.47016	-167.45728
67.40000	-3.47516	-167.73383
67.50000	-3.48156	-168.07532
67.60000	-3.48906	-168.57882
67.70000	-3.49266	-168.79031
67.80000	-3.49688	-169.00396
67.90000	-3.50172	-169.27010
68.00000	-3.50797	-169.59473
68.10000	-3.51422	-170.01183
68.20000	-3.51844	-170.26137
68.30000	-3.52250	-170.47958
68.40000	-3.52719	-170.73777
68.50000	-3.53234	-171.01964
68.60000	-3.53844	-171.34741
68.70000	-3.54547	-171.80671
68.80000	-3.54922	-171.99926
68.90000	-3.55328	-172.21808
69.00000	-3.55781	-172.47346
69.10000	-3.56344	-172.78524
69.20000	-3.57063	-173.19477
69.30000	-3.57500	-173.47346
69.40000	-3.57922	-173.68396
69.50000	-3.58375	-173.91114
69.60000	-3.58891	-174.19499
69.70000	-3.59484	-174.51102
69.80000	-3.60203	-174.95967
69.90000	-3.60594	-175.19064
70.00000	-3.61047	-175.42771
70.10000	-3.61562	-175.70914
70.20000	-3.62219	-176.07208
70.30000	-3.62922	-176.50484
70.40000	-3.63281	-176.73218
70.50000	-3.63641	-176.90273
70.60000	-3.64078	-177.15023
70.70000	-3.64594	-177.44015
70.80000	-3.65219	-177.77768
70.90000	-3.65984	-178.27775
71.00000	-3.66344	-178.50113
71.10000	-3.66750	-178.70848
71.20000	-3.67234	-178.98199
71.30000	-3.67828	-179.30126
71.40000	-3.68469	-179.70951
71.50000	-3.68891	-179.95973
71.60000	-3.69312	-180.19344
71.70000	-3.69813	-180.47653
71.80000	-3.70359	-180.79214
71.90000	-3.70969	-181.13524
72.00000	-3.71609	-181.57409
72.10000	-3.71984	-181.78299
72.20000	-3.72391	-182.01357
72.30000	-3.72875	-182.27908
72.40000	-3.73547	-182.66061
72.50000	-3.74203	-183.10267
72.60000	-3.74563	-183.33092
72.70000	-3.74937	-183.52103
72.80000	-3.75391	-183.76713
72.90000	-3.75906	-184.05998
73.00000	-3.76453	-184.37006
73.10000	-3.77156	-184.79192
73.20000	-3.77578	-185.06350
73.30000	-3.78016	-185.29953
73.40000	-3.78516	-185.57997
73.50000	-3.79094	-185.89875
73.60000	-3.79781	-186.30913
73.70000	-3.80219	-186.58830
73.80000	-3.80625	-186.79950
73.90000	-3.81078	-187.05548
74.00000	-3.81578	-187.33732
74.10000	-3.82172	-187.67549
74.20000	-3.82891	-188.11075
74.30000	-3.83266	-188.32861
74.40000	-3.83688	-188.54025
74.50000	-3.84188	-188.80863
74.60000	-3.84750	-189.11670
74.70000	-3.85391	-189.49223
74.80000	-3.85859	-189.78186
74.90000	-3.86281	-190.01043
75.00000	-3.86734	-190.24523
75.10000	-3.87234	-190.51187
75.20000	-3.87797	-190.81971
75.30000	-3.88562	-191.25539
75.40000	-3.88953	-191.49363
75.50000	-3.89375	-191.71788
75.60000	-3.89906	-192.00848
75.70000	-3.90578	-192.35750
75.80000	-3.91281	-192.82448
75.90000	-3.91625	-193.01775
76.00000	-3.92000	-193.20206
76.10000	-3.92422	-193.42424
76.20000	-3.92891	-193.68424
76.30000	-3.93438	-193.97376
76.40000	-3.94156	-194.37456
76.50000	-3.94672	-194.71556
76.60000	-3.95094	-194.92194
76.70000	-3.95594	-195.19475
76.80000	-3.96250	-195.52562
76.90000	-3.96906	-195.97103
77.00000	-3.97234	-196.15155
77.10000	-3.97641	-196.35963
77.20000	-3.98078	-196.58713
77.30000	-3.98578	-196.85715
77.40000	-3.99141	-197.15746
77.50000	-3.99828	-197.53568
77.60000	-4.00313	-197.85021
77.70000	-4.00703	-198.04658
77.80000	-4.01172	-198.29763
77.90000	-4.01688	-198.56736
78.00000	-4.02359	-198.93958
78.10000	-4.02844	-199.22520
78.20000	-4.03266	-199.43848
78.30000	-4.03734	-199.67908
78.40000	-4.04281	-199.95692
78.50000	-4.04906	-200.28827
78.60000	-4.05703	-200.76597
78.70000	-4.06047	-200.97843
78.80000	-4.06438	-201.16162
78.90000	-4.06938	-201.42612
79.00000	-4.07547	-201.74982
79.10000	-4.08281	-202.19961
79.20000	-4.08656	-202.42034
79.30000	-4.09063	-202.62596
79.40000	-4.09531	-202.86906
79.50000	-4.10000	-203.13960
79.60000	-4.10563	-203.41687
79.70000	-4.11297	-203.86247
79.80000	-4.11672	-204.09536
79.90000	-4.12094	-204.31009
80.00000	-4.12594	-204.57980
80.10000	-4.13172	-204.88361
80.20000	-4.13922	-205.32790
80.30000	-4.14297	-205.56259
80.40000	-4.14688	-205.75999
80.50000	-4.15141	-206.00748
80.60000	-4.15656	-206.28330
80.70000	-4.16219	-206.60020
80.80000	-4.16969	-207.03654
80.90000	-4.17344	-207.28040
81.00000	-4.17766	-207.48560
81.10000	-4.18219	-207.73330
81.20000	-4.18734	-208.00041
81.30000	-4.19438	-208.38298
81.40000	-4.19953	-208.71718
81.50000	-4.20391	-208.95043
81.60000	-4.20859	-209.21119
81.70000	-4.21391	-209.49763
81.80000	-4.21984	-209.82189
81.90000	-4.22656	-210.22815
82.00000	-4.23000	-210.42714
82.10000	-4.23406	-210.63291
82.20000	-4.23891	-210.89970
82.30000	-4.24438	-211.18496
82.40000	-4.25156	-211.58251
82.50000	-4.25672	-211.92010
82.60000	-4.26047	-212.11733
82.70000	-4.26484	-212.34389
82.80000	-4.26984	-212.61944
82.90000	-4.27594	-212.95545
83.00000	-4.28375	-213.41242
83.10000	-4.28734	-213.64659
83.20000	-4.29125	-213.83740
83.30000	-4.29609	-214.09670
83.40000	-4.30187	-214.39378
83.50000	-4.30906	-214.82079
83.60000	-4.31328	-215.09254
83.70000	-4.31719	-215.29697
83.80000	-4.32188	-215.54491
83.90000	-4.32688	-215.81979
84.00000	-4.33250	-216.12760
84.10000	-4.34031	-216.55744
84.20000	-4.34438	-216.83230
84.30000	-4.34813	-217.02586
84.40000	-4.35281	-217.27516
84.50000	-4.35875	-217.60230
84.60000	-4.36656	-218.06046
84.70000	-4.37031	-218.31366
84.80000	-4.37391	-218.50124
84.90000	-4.37813	-218.72219
85.00000	-4.38328	-218.98881
85.10000	-4.38844	-219.27935
85.20000	-4.39578	-219.66226
85.30000	-4.40062	-219.99149
85.40000	-4.40469	-220.20394
85.50000	-4.40953	-220.47153
85.60000	-4.41516	-220.76659
85.70000	-4.42250	-221.19550
85.80000	-4.42672	-221.46495
85.90000	-4.43031	-221.65421
86.00000	-4.43500	-221.88695
86.10000	-4.44016	-222.17533
86.20000	-4.44578	-222.49070
86.30000	-4.45359	-222.92036
86.40000	-4.45750	-223.19075
86.50000	-4.46141	-223.38140
86.60000	-4.46625	-223.63444
86.70000	-4.47188	-223.93432
86.80000	-4.47906	-224.34513
86.90000	-4.48359	-224.64387
87.00000	-4.48734	-224.83899
87.10000	-4.49187	-225.07749
87.20000	-4.49703	-225.35108
87.30000	-4.50328	-225.68363
87.39800	-4.51156	-226.18788
87.49800	-4.51484	-226.41195
87.59800	-4.51859	-226.59624
87.69800	-4.52359	-226.88559
87.79800	-4.52953	-227.20324
87.89800	-4.53672	-227.64939
87.99800	-4.54094	-227.92953
88.09800	-4.54469	-228.12206
88.19800	-4.54906	-228.37372
88.29800	-4.55391	-228.64673
88.39800	-4.55938	-228.96840
88.49800	-4.56578	-229.34617
88.59800	-4.57078	-229.67467
88.69800	-4.57516	-229.90964
88.79800	-4.58031	-230.20329
88.89800	-4.58594	-230.50919
88.99800	-4.59234	-230.89485
89.09800	-4.59672	-231.17256
89.19800	-4.60063	-231.38948
89.29800	-4.60500	-231.63439
89.39800	-4.61000	-231.90992
89.49800	-4.61594	-232.24896
89.59800	-4.62297	-232.64892
89.69800	-4.62750	-232.97542
89.79800	-4.63141	-233.17261
89.89800	-4.63578	-233.41072
89.99800	-4.64047	-233.65697
90.09800	-4.64687	-233.99609
90.19800	-4.65266	-234.35983
90.29800	-4.65734	-234.62968
90.39800	-4.66203	-234.88653
90.49800	-4.66734	-235.18655
90.59800	-4.67297	-235.49339
90.69800	-4.68047	-235.89474
90.79800	-4.68391	-236.14146
90.89800	-4.68781	-236.33096
90.99800	-4.69266	-236.58165
91.09800	-4.69797	-236.87720
91.19800	-4.70469	-237.23553
91.29800	-4.71000	-237.56318
91.39800	-4.71422	-237.80286
91.49800	-4.71875	-238.03054
91.59800	-4.72359	-238.28194
91.69800	-4.72922	-238.58461
91.79800	-4.73672	-238.98271
91.89800	-4.74094	-239.26933
91.99800	-4.74469	-239.46749
92.09800	-4.74969	-239.71105
92.19800	-4.75531	-240.00829
92.29800	-4.76234	-240.39872
92.39800	-4.76687	-240.67619
92.49800	-4.77078	-240.89368
92.59800	-4.77500	-241.10688
92.69800	-4.78000	-241.36320
92.79800	-4.78563	-241.65609
92.89800	-4.79359	-242.05823
92.99800	-4.79813	-242.38349
93.09800	-4.80172	-242.54565
93.19800	-4.80609	-242.76708
93.29800	-4.81172	-243.06151
93.39800	-4.81953	-243.47249
93.49800	-4.82422	-243.79337
93.59800	-4.82797	-243.97871
93.69800	-4.83219	-244.18917
93.79800	-4.83688	-244.43062
93.89800	-4.84188	-244.69756
93.99800	-4.84812	-244.99600
94.09800	-4.85359	-245.33662
94.19800	-4.85766	-245.54725
94.29800	-4.86250	-245.78586
94.39800	-4.86781	-246.06152
94.49800	-4.87547	-246.41609
94.59800	-4.88141	-246.82181
94.69800	-4.88469	-246.97468
94.79800	-4.88875	-247.17377
94.89800	-4.89375	-247.42977
94.99800	-4.90016	-247.75983
95.09400	-4.91000	-248.27357
95.19400	-4.91313	-248.56076
95.29400	-4.91609	-248.67038
95.39400	-4.92125	-248.92363
95.49400	-4.92688	-249.23596
95.59400	-4.93391	-249.63371
95.69400	-4.93766	-249.89256
95.79400	-4.94125	-250.05499
95.89400	-4.94563	-250.28419
95.99400	-4.95047	-250.53811
96.09400	-4.95578	-250.81682
96.19400	-4.96328	-251.19454
96.29400	-4.96812	-251.54829
96.39400	-4.97156	-251.70937
96.49400	-4.97609	-251.93629
96.59400	-4.98156	-252.22293
96.69400	-4.99016	-252.65577
96.79400	-4.99531	-253.03248
96.89400	-4.99859	-253.19397
96.99400	-5.00312	-253.42214
97.09400	-5.00781	-253.67767
97.19400	-5.01250	-253.94353
97.29400	-5.01906	-254.26823
97.39400	-5.02422	-254.59313
97.49400	-5.02828	-254.79311
97.59400	-5.03328	-255.05057
97.69400	-5.03906	-255.35402
97.79400	-5.04719	-255.81440
97.89400	-5.05109	-256.08110
97.99400	-5.05453	-256.25277
98.09400	-5.05891	-256.47721
98.19400	-5.06391	-256.73330
98.29400	-5.06953	-257.03752
98.39400	-5.07703	-257.42820
98.49400	-5.08188	-257.77024
98.59400	-5.08578	-257.95805
98.69400	-5.09031	-258.19665
98.79400	-5.09531	-258.45394
98.89400	-5.10234	-258.81094
98.99400	-5.10734	-259.14919
99.09400	-5.11125	-259.35280
99.19400	-5.11562	-259.57444
99.29400	-5.12078	-259.85789
99.39400	-5.12656	-260.16727
99.49400	-5.13484	-260.59917
99.59400	-5.13859	-260.88664
99.69400	-5.14219	-261.04951
99.79400	-5.14688	-261.28653
99.89400	-5.15234	-261.58604
99.99400	-5.15938	-261.95800
100.09400	-5.16453	-262.30389
100.19400	-5.16844	-262.50547
100.29400	-5.17281	-262.73671
100.39400	-5.17781	-263.00442
100.49400	-5.18328	-263.29610
100.59400	-5.19000	-263.64601
100.69400	-5.19563	-264.03433
100.79400	-5.19922	-264.22945
100.89400	-5.20375	-264.44876
100.99400	-5.20922	-264.73847
101.09400	-5.21641	-265.12218
101.19400	-5.22078	-265.42065
101.29400	-5.22453	-265.61826
101.39400	-5.22906	-265.84360
101.49400	-5.23406	-266.12660
101.59400	-5.23984	-266.43941
101.69400	-5.24656	-266.79906
101.79400	-5.25234	-267.17484
101.89400	-5.25594	-267.36262
101.99400	-5.26016	-267.57288
102.09400	-5.26500	-267.82852
102.19400	-5.27188	-268.17882
102.29400	-5.27750	-268.55096
102.39400	-5.28141	-268.75430
102.49400	-5.28578	-268.98268
102.59400	-5.29094	-269.25141
102.69400	-5.29641	-269.54409
102.79400	-5.30281	-269.87153
102.89400	-5.30828	-270.22532
102.99400	-5.31219	-270.42177
103.09400	-5.31719	-270.67187
103.19400	-5.32281	-270.95681
103.29400	-5.33062	-271.37563
103.39400	-5.33516	-271.70271
103.49400	-5.33875	-271.87964
103.59400	-5.34297	-272.09508
103.69400	-5.34781	-272.35100
103.79400	-5.35344	-272.64053
103.89400	-5.36156	-273.05555
103.99400	-5.36609	-273.40272
104.09400	-5.36969	-273.57671
104.19400	-5.37453	-273.82106
104.29400	-5.37984	-274.12120
104.39400	-5.38625	-274.48764
104.49400	-5.39109	-274.78546
104.59400	-5.39531	-275.01211
104.69400	-5.39969	-275.25082
104.79400	-5.40453	-275.50864
104.89400	-5.41031	-275.82386
104.99400	-5.41781	-276.22744
105.09400	-5.42297	-276.58799
105.19400	-5.42656	-276.77333
105.29401	-5.43109	-277.01598
105.39401	-5.43656	-277.32116
105.49401	-5.44297	-277.67396
105.59401	-5.44766	-277.97896
105.69401	-5.45156	-278.18787
105.79401	-5.45578	-278.41982
105.89401	-5.46047	-278.66188
105.99401	-5.46563	-278.94387
106.09401	-5.47187	-279.24642
106.19401	-5.47797	-279.63722
106.29401	-5.48203	-279.84560
106.39401	-5.48656	-280.08705
106.49401	-5.49203	-280.36594
106.59401	-5.49953	-280.73996
106.69401	-5.50594	-281.17496
106.79401	-5.50906	-281.33640
106.89401	-5.51297	-281.52737
106.99401	-5.51766	-281.76755
107.09401	-5.52313	-282.03368
107.19401	-5.53078	-282.42782
107.29401	-5.53609	-282.81257
107.39401	-5.53953	-282.98190
107.49401	-5.54391	-283.19821
107.59401	-5.54891	-283.45820
107.69401	-5.55500	-283.74982
107.79401	-5.56094	-284.11114
107.89401	-5.56516	-284.32587
107.99401	-5.56953	-284.55326
108.09401	-5.57437	-284.79397
108.19401	-5.57984	-285.08192
108.29401	-5.58766	-285.44229
108.39401	-5.59313	-285.83995
108.49401	-5.59641	-285.98562
108.59401	-5.60063	-286.19334
108.69401	-5.60594	-286.45909
108.79401	-5.61406	-286.86196
108.89401	-5.61906	-287.22835
108.99401	-5.62250	-287.38645
109.09401	-5.62672	-287.59485
109.19401	-5.63156	-287.84093
109.29401	-5.63672	-288.11106
109.39401	-5.64375	-288.46222
109.49401	-5.64906	-288.81854
109.59401	-5.65281	-288.99837
109.69401	-5.65719	-289.21437
109.79401	-5.66234	-289.47589
109.89401	-5.66937	-289.80950
109.99401	-5.67484	-290.17159
110.09401	-5.67859	-290.35252
110.19401	-5.68297	-290.56680
110.29401	-5.68781	-290.81631
110.39401	-5.69281	-291.07994
110.49401	-5.69891	-291.36449
110.59401	-5.70531	-291.75627
110.69401	-5.70922	-291.95413
110.79401	-5.71359	-292.16301
110.89401	-5.71859	-292.39097
110.99401	-5.72469	-292.67707
111.09401	-5.73125	-293.06111
111.19401	-5.73563	-293.29342
111.29401	-5.74016	-293.50701
111.39401	-5.74578	-293.78426
111.49401	-5.75250	-294.13033
111.58801	-5.76172	-294.63342
111.68801	-5.76391	-294.83837
111.78801	-5.76656	-294.91907
111.88801	-5.77125	-295.15564
111.98801	-5.77656	-295.42893
112.08801	-5.78328	-295.76594
112.18801	-5.78875	-296.12413
112.28801	-5.79234	-296.30876
112.38801	-5.79672	-296.51788
112.48801	-5.80156	-296.77713
112.58801	-5.80687	-297.05289
112.68801	-5.81375	-297.40131
112.78801	-5.81953	-297.78141
112.88801	-5.82297	-297.95793
112.98801	-5.82734	-298.16017
113.08801	-5.83250	-298.43533
113.18801	-5.83969	-298.77070
113.28801	-5.84578	-299.19055
113.38801	-5.84937	-299.37381
113.48801	-5.85344	-299.58773
113.58801	-5.85813	-299.81947
113.68801	-5.86344	-300.11275
113.78801	-5.86938	-300.41870
113.88801	-5.87625	-300.82947
113.98801	-5.88000	-301.03469
114.08801	-5.88422	-301.22736
114.18801	-5.88891	-301.48768
114.28801	-5.89516	-301.78410
114.38801	-5.90156	-302.18476
114.48801	-5.90578	-302.41933
114.58801	-5.91000	-302.63242
114.68801	-5.91484	-302.88285
114.78801	-5.92031	-303.17408
114.88801	-5.92703	-303.50131
114.98801	-5.93297	-303.88945
115.08801	-5.93672	-304.07879
115.18801	-5.94109	-304.30305
115.28801	-5.94625	-304.56802
115.38801	-5.95328	-304.91874
115.48801	-5.95875	-305.28745
115.58801	-5.96250	-305.47374
115.68801	-5.96656	-305.68182
115.78801	-5.97094	-305.90990
115.88801	-5.97641	-306.17884
115.98801	-5.98328	-306.51918
116.08801	-5.98969	-306.95480
116.18801	-5.99344	-307.13141
116.28801	-5.99781	-307.35889
116.38801	-6.00313	-307.63924
116.48801	-6.00969	-307.96146
116.58801	-6.01516	-308.30815
116.68801	-6.01922	-308.50422
116.78801	-6.02359	-308.72631
116.88801	-6.02813	-308.97087
116.98801	-6.03328	-309.23375
117.08801	-6.04000	-309.55774
117.18801	-6.04641	-309.97559
117.28801	-6.04969	-310.13611
117.38801	-6.05406	-310.34017
117.48801	-6.05906	-310.58794
117.58801	-6.06516	-310.90254
117.68801	-6.07187	-311.29518
117.78801	-6.07625	-311.54320
117.88801	-6.08047	-311.75986
117.98801	-6.08547	-312.00168
118.08801	-6.09094	-312.29681
118.18801	-6.09797	-312.63876
118.28801	-6.10359	-313.02685
118.38801	-6.10672	-313.17410
118.48801	-6.11094	-313.37780
118.58801	-6.11594	-313.63574
118.68801	-6.12203	-313.95271
118.78801	-6.12938	-314.35844
118.88801	-6.13328	-314.59689
118.98801	-6.13719	-314.77439
119.08801	-6.14203	-315.01856
119.18801	-6.14750	-315.31250
119.28801	-6.15406	-315.63556
119.38801	-6.16063	-316.07091
119.48801	-6.16406	-316.24892
119.58801	-6.16859	-316.46475
119.68801	-6.17391	-316.74182
119.78801	-6.18094	-317.10297
119.88801	-6.18656	-317.51424
119.98801	-6.19000	-317.70539
120.08801	-6.19406	-317.90385
120.18801	-6.19875	-318.14545
120.28801	-6.20375	-318.41752
120.38801	-6.21031	-318.74257
120.48801	-6.21734	-319.19804
120.58801	-6.22078	-319.37718
120.68801	-6.22500	-319.59417
120.78801	-6.22984	-319.86150
120.88801	-6.23641	-320.19261
120.98801	-6.24188	-320.53745
121.08801	-6.24594	-320.74633
121.18801	-6.25031	-320.97140
121.28801	-6.25531	-321.23199
121.38801	-6.26094	-321.53812
121.48801	-6.26813	-321.88779
121.58801	-6.27422	-322.33185
121.68801	-6.27750	-322.49343
121.78801	-6.28188	-322.70935
121.88801	-6.28687	-322.98523
121.98801	-6.29312	-323.29628
122.08801	-6.29844	-323.64586
122.18801	-6.30250	-323.85179
122.28801	-6.30672	-324.07483
122.38801	-6.31172	-324.33534
122.48801	-6.31719	-324.62499
122.58801	-6.32344	-324.94348
122.68801	-6.33016	-325.38182
122.78801	-6.33391	-325.57619
122.88801	-6.33813	-325.79145
122.98801	-6.34297	-326.04328
123.08801	-6.34875	-326.32709
123.18801	-6.35547	-326.72638
123.28801	-6.35984	-326.97386
123.38801	-6.36391	-327.18074
123.48801	-6.36875	-327.42351
123.58801	-6.37391	-327.70118
123.68801	-6.38016	-328.01366
123.78801	-6.38656	-328.41900
123.88801	-6.39031	-328.61242
123.98801	-6.39453	-328.81916
124.08801	-6.39969	-329.06953
124.18801	-6.40594	-329.37726
124.28801	-6.41312	-329.80528
124.38801	-6.41687	-330.01933
124.48801	-6.42078	-330.21083
124.58801	-6.42500	-330.42023
124.68801	-6.43016	-330.68737
124.78801	-6.43625	-330.99785
124.88801	-6.44406	-331.44337
124.98801	-6.44781	-331.67091
125.08801	-6.45172	-331.85387
125.18801	-6.45703	-332.12647
125.28801	-6.46406	-332.45993
125.38801	-6.46969	-332.84917
125.48801	-6.47344	-333.02969
125.58801	-6.47750	-333.23041
125.68801	-6.48219	-333.47934
125.78801	-6.48766	-333.76208
125.88801	-6.49328	-334.06430
125.98801	-6.50016	-334.45129
126.08801	-6.50391	-334.66396
126.18801	-6.50781	-334.85624
126.28801	-6.51250	-335.09165
126.38801	-6.51844	-335.36863
126.48801	-6.52594	-335.81343
126.58801	-6.52984	-336.02718
126.68801	-6.53375	-336.21094
126.78801	-6.53844	-336.44816
126.88801	-6.54344	-336.69478
126.98801	-6.54875	-336.95948
127.08801	-6.55609	-337.32250
127.18801	-6.56031	-337.56861
127.28801	-6.56469	-337.77452
127.38801	-6.56969	-338.02128
127.48801	-6.57656	-338.32288
127.58801	-6.58359	-338.76786
127.68801	-6.58703	-338.92435
127.78801	-6.59094	-339.09756
127.88801	-6.59563	-339.32936
127.98801	-6.60141	-339.61421
128.08801	-6.60922	-339.97086
128.18801	-6.61578	-340.45169
128.28801	-6.61844	-340.56598
128.38801	-6.62250	-340.76205
128.48801	-6.62750	-341.00878
128.58801	-6.63344	-341.29804
128.68801	-6.63953	-341.66729
128.78801	-6.64359	-341.89767
128.88801	-6.64797	-342.09797
128.98801	-6.65250	-342.33806
129.08801	-6.65750	-342.58816
129.18801	-6.66375	-342.89244
129.28801	-6.67094	-343.32746
129.38801	-6.67422	-343.50684
129.48801	-6.67859	-343.71340
129.58801	-6.68359	-343.96997
129.68801	-6.68969	-344.27857
129.78801	-6.69656	-344.71104
129.88801	-6.70031	-344.89346
129.98801	-6.70438	-345.08273
130.08801	-6.70922	-345.32830
130.18801	-6.71469	-345.61858
130.28801	-6.72078	-345.91675
130.38801	-6.72813	-346.35699
130.48801	-6.73141	-346.54364
130.58801	-6.73531	-346.72937
130.68801	-6.74016	-346.96564
130.78801	-6.74594	-347.25678
130.88801	-6.75375	-347.69186
130.98801	-6.75766	-347.94495
131.08801	-6.76141	-348.11792
131.18801	-6.76609	-348.35824
131.28801	-6.77125	-348.62906
131.38801	-6.77781	-348.95432
131.48801	-6.78500	-349.39900
131.58801	-6.78828	-349.57969
131.68801	-6.79250	-349.76518
131.78801	-6.79734	-350.02920
131.88801	-6.80297	-350.31506
131.98801	-6.81047	-350.75089
132.08801	-6.81422	-350.97221
132.18801	-6.81813	-351.15388
132.28801	-6.82266	-351.38813
132.38801	-6.82797	-351.65730
132.48801	-6.83391	-351.96570
132.58801	-6.84172	-352.43419
132.68801	-6.84500	-352.61160
132.78801	-6.84906	-352.79810
132.88801	-6.85406	-353.06388
132.98801	-6.86016	-353.38518
133.08801	-6.86672	-353.77714
133.18801	-6.87063	-353.99053
133.28801	-6.87484	-354.19506
133.38801	-6.87953	-354.43053
133.48801	-6.88469	-354.70179
133.58801	-6.89094	-355.00833
133.68801	-6.89828	-355.46863
133.78801	-6.90141	-355.64625
133.88801	-6.90531	-355.82465
133.98801	-6.91031	-356.07168
134.08801	-6.91625	-356.37808
134.18801	-6.92391	-356.84195
134.28801	-6.92750	-357.04538
134.38801	-6.93141	-357.21979
134.48801	-6.93609	-357.45850
134.58801	-6.94125	-357.72178
134.68801	-6.94703	-358.03109
134.78801	-6.95500	-358.49696
134.88801	-6.95844	-358.70111
134.98801	-6.96250	-358.88335
135.08801	-6.96687	-359.10982
135.18801	-6.97250	-359.39062
135.28801	-6.98031	-359.82975
135.38801	-6.98484	-360.09738
135.48801	-6.98875	-360.28996
135.58801	-6.99344	-360.54033
135.68801	-6.99875	-360.80977
135.78801	-7.00453	-361.12571
135.88801	-7.01109	-361.52333
135.98801	-7.01484	-361.72345
136.08801	-7.01937	-361.94777
136.18801	-7.02516	-362.24654
136.28801	-7.03313	-362.65138
136.37801	-7.03953	-363.15575
136.47801	-7.04188	-363.29678
136.57801	-7.04547	-363.44898
136.67801	-7.04984	-363.68990
136.77801	-7.05438	-363.93556
136.87801	-7.05969	-364.21552
136.97801	-7.06641	-364.59243
137.07801	-7.07125	-364.91048
137.17801	-7.07531	-365.12211
137.27801	-7.08031	-365.38380
137.37801	-7.08672	-365.71759
137.47801	-7.09406	-366.18885
137.57801	-7.09766	-366.39804
137.67801	-7.10156	-366.58353
137.77801	-7.10578	-366.81762
137.87801	-7.11047	-367.06960
137.97801	-7.11578	-367.35934
138.07801	-7.12266	-367.71768
138.17801	-7.12813	-368.09084
138.27801	-7.13219	-368.28634
138.37801	-7.13687	-368.53057
138.47801	-7.14266	-368.84502
138.57801	-7.15000	-369.26469
138.67801	-7.15437	-369.54218
138.77801	-7.15828	-369.74490
138.87801	-7.16281	-369.97959
138.97801	-7.16812	-370.25753
139.07801	-7.17375	-370.58747
139.17801	-7.18094	-370.98047
139.27801	-7.18469	-371.23138
139.37801	-7.18875	-371.42745
139.47801	-7.19344	-371.67153
139.57801	-7.19891	-371.94160
139.67801	-7.20594	-372.34032
139.77801	-7.21062	-372.61567
139.87801	-7.21484	-372.82076
139.97801	-7.21922	-373.05036
140.07801	-7.22406	-373.28637
140.17801	-7.22938	-373.57062
140.27801	-7.23641	-373.93048
140.37801	-7.24094	-374.20598
140.47801	-7.24516	-374.40211
140.57801	-7.25031	-374.65453
140.67801	-7.25609	-374.95640
140.77801	-7.26344	-375.36240
140.87801	-7.26750	-375.60010
140.97801	-7.27156	-375.79125
141.07801	-7.27594	-376.00476
141.17801	-7.28094	-376.24872
141.27801	-7.28656	-376.54221
141.37801	-7.29484	-376.96177
141.47801	-7.29828	-377.19175
141.57801	-7.30203	-377.35271
141.67801	-7.30656	-377.57051
141.77801	-7.31250	-377.86093
141.87801	-7.32047	-378.30785
141.97801	-7.32469	-378.57106
142.07801	-7.32875	-378.74845
142.17801	-7.33328	-378.97283
142.27801	-7.33828	-379.23682
142.37801	-7.34375	-379.50349
142.47801	-7.35187	-379.93309
142.57801	-7.35547	-380.17750
142.67801	-7.35906	-380.33465
142.77801	-7.36359	-380.54398
142.87801	-7.36875	-380.80081
142.97801	-7.37594	-381.15895
143.07801	-7.38156	-381.51628
143.17801	-7.38516	-381.67879
143.27801	-7.38953	-381.87918
143.37801	-7.39453	-382.12734
143.47801	-7.40000	-382.40406
143.57801	-7.40781	-382.78380
143.67801	-7.41203	-383.05902
143.77801	-7.41578	-383.21865
143.87801	-7.42031	-383.43358
143.97801	-7.42547	-383.67909
144.07801	-7.43359	-384.05034
144.17801	-7.43859	-384.38746
144.27801	-7.44234	-384.55945
144.37801	-7.44687	-384.77775
144.47801	-7.45234	-385.05146
144.57801	-7.45922	-385.39669
144.66801	-7.46734	-385.90005
144.76801	-7.46938	-386.01390
144.86801	-7.47250	-386.12375
144.96801	-7.47719	-386.34461
145.06801	-7.48266	-386.61149
145.16801	-7.48984	-386.98846
145.26801	-7.49453	-387.28321
145.36801	-7.49844	-387.45695
145.46801	-7.50266	-387.67189
145.56801	-7.50750	-387.89952
145.66801	-7.51281	-388.18023
145.76801	-7.52094	-388.56792
145.86801	-7.52547	-388.88320
145.96801	-7.52922	-389.03090
146.06801	-7.53406	-389.25466
146.16801	-7.53969	-389.53000
146.26801	-7.54703	-389.94119
146.36801	-7.55078	-390.15314
146.46801	-7.55453	-390.31029
146.56801	-7.55922	-390.52138
146.66801	-7.56453	-390.78471
146.76801	-7.57016	-391.06461
146.86801	-7.57859	-391.49770
146.96801	-7.58250	-391.77340
147.06801	-7.58609	-391.91771
147.16801	-7.59062	-392.11896
147.26801	-7.59563	-392.35523
147.36801	-7.60266	-392.69936
147.46801	-7.60781	-393.02194
147.56801	-7.61187	-393.20156
147.66801	-7.61625	-393.39927
147.76801	-7.62141	-393.65593
147.86801	-7.62719	-393.95896
147.96801	-7.63547	-394.38146
148.06801	-7.63891	-394.61112
148.16801	-7.64250	-394.74884
148.26801	-7.64719	-394.97057
148.36801	-7.65266	-395.23083
148.46801	-7.66016	-395.61412
148.56801	-7.66500	-395.93709
148.66801	-7.66891	-396.11423
148.76801	-7.67313	-396.31927
148.86801	-7.67797	-396.54553
148.96801	-7.68344	-396.82150
149.06801	-7.69094	-397.19945
149.16801	-7.69641	-397.57267
149.26801	-7.69984	-397.71840
149.36801	-7.70453	-397.92994
149.46801	-7.70984	-398.20156
149.56801	-7.71641	-398.54637
149.66801	-7.72047	-398.78339
149.76801	-7.72453	-398.96449
149.86801	-7.72922	-399.18327
149.96801	-7.73438	-399.43522
150.06801	-7.74000	-399.72496
150.16801	-7.74734	-400.09898
150.26801	-7.75266	-400.44358
150.36801	-7.75609	-400.58458
150.46801	-7.76047	-400.77639
150.56801	-7.76578	-401.02899
150.66801	-7.77328	-401.40432
150.76801	-7.77812	-401.72967
150.86801	-7.78187	-401.88554
150.96801	-7.78625	-402.09264
151.06801	-7.79109	-402.32322
151.16801	-7.79672	-402.59734
151.26801	-7.80406	-402.96179
151.36801	-7.80906	-403.29129
151.46801	-7.81266	-403.42826
151.56801	-7.81719	-403.62701
151.66801	-7.82234	-403.87547
151.76801	-7.82969	-404.23572
151.86801	-7.83516	-404.57869
151.96801	-7.83891	-404.74144
152.06801	-7.84328	-404.94594
152.16801	-7.84859	-405.19828
152.26801	-7.85469	-405.51120
152.36801	-7.86328	-405.97320
152.46801	-7.86688	-406.21832
152.56801	-7.87031	-406.34525
152.66801	-7.87500	-406.57371
152.76801	-7.88031	-406.83621
152.86801	-7.88688	-407.18132
152.96801	-7.89141	-407.44969
153.06801	-7.89531	-407.62833
153.16801	-7.89984	-407.84842
153.26801	-7.90484	-408.10287
153.36801	-7.91047	-408.38984
153.46801	-7.91813	-408.79184
153.56801	-7.92266	-409.09442
153.66801	-7.92625	-409.23172
153.76801	-7.93063	-409.43843
153.86801	-7.93578	-409.68481
153.96801	-7.94313	-410.04696
154.06801	-7.94844	-410.38451
154.16801	-7.95250	-410.58189
154.26801	-7.95703	-410.79223
154.36801	-7.96187	-411.03238
154.46801	-7.96734	-411.30847
154.56801	-7.97391	-411.64723
154.66801	-7.97891	-411.94409
154.76801	-7.98312	-412.12618
154.86801	-7.98797	-412.36147
154.96801	-7.99313	-412.62516
155.06801	-7.99953	-412.93022
155.16801	-8.00531	-413.28090
155.26801	-8.00906	-413.45537
155.36801	-8.01297	-413.62038
155.46801	-8.01766	-413.83564
155.56801	-8.02313	-414.09639
155.66801	-8.03125	-414.48581
155.76801	-8.03672	-414.88996
155.86801	-8.04016	-415.01069
155.96801	-8.04469	-415.21257
156.06801	-8.04984	-415.45215
156.16801	-8.05609	-415.73736
156.26801	-8.06141	-416.06089
156.36801	-8.06531	-416.23259
156.46801	-8.06969	-416.41521
156.56801	-8.07437	-416.62696
156.66801	-8.08000	-416.90260
156.76801	-8.08844	-417.27784
156.86801	-8.09375	-417.66906
156.96801	-8.09688	-417.75954
157.06801	-8.10109	-417.93698
157.16801	-8.10594	-418.17194
157.26801	-8.11281	-418.48367
157.36801	-8.11875	-418.83963
157.46801	-8.12250	-419.01001
157.56801	-8.12719	-419.19380
157.66801	-8.13219	-419.44012
157.76801	-8.13734	-419.67839
157.86801	-8.14391	-419.98753
157.96801	-8.14906	-420.29607
158.06801	-8.15313	-420.44741
158.16801	-8.15781	-420.66851
158.26801	-8.16328	-420.93024
158.36801	-8.17172	-421.32977
158.46801	-8.17625	-421.63974
158.56801	-8.17953	-421.74894
158.66801	-8.18359	-421.92516
158.76801	-8.18844	-422.14343
158.86801	-8.19359	-422.38939
158.96801	-8.20062	-422.70657
159.06801	-8.20641	-423.08980
159.16801	-8.21016	-423.23714
159.26801	-8.21469	-423.43220
159.36801	-8.22000	-423.67098
159.46801	-8.22641	-423.95857
159.56801	-8.23156	-424.26711
159.66801	-8.23562	-424.43255
159.76801	-8.23969	-424.60868
159.86801	-8.24453	-424.82263
159.96801	-8.25031	-425.07359
160.06801	-8.25844	-425.42630
160.16801	-8.26391	-425.80965
160.26801	-8.26703	-425.90463
160.36801	-8.27156	-426.08151
160.46801	-8.27688	-426.32985
160.56801	-8.28594	-426.76762
160.66801	-8.29063	-427.11845
160.76801	-8.29359	-427.21149
160.86801	-8.29813	-427.39910
160.96801	-8.30328	-427.65155
161.06801	-8.30859	-427.92341
161.16801	-8.31531	-428.23043
161.26801	-8.32031	-428.56681
161.36801	-8.32375	-428.68376
161.46801	-8.32812	-428.87357
161.56801	-8.33344	-429.12596
161.66801	-8.34078	-429.48079
161.76801	-8.34594	-429.80069
161.86801	-8.34953	-429.95092
161.96801	-8.35359	-430.10798
162.06801	-8.35813	-430.32536
162.16801	-8.36344	-430.57489
162.26801	-8.37031	-430.88567
162.36801	-8.37750	-431.35852
162.46801	-8.38094	-431.48732
162.56801	-8.38500	-431.64560
162.66801	-8.39000	-431.86745
162.76801	-8.39641	-432.14682
162.86801	-8.40250	-432.51190
162.96801	-8.40656	-432.70376
163.06801	-8.41094	-432.88854
163.16801	-8.41594	-433.13038
163.26801	-8.42156	-433.41824
163.36801	-8.42922	-433.76210
163.46801	-8.43359	-434.06537
163.56801	-8.43688	-434.16336
163.66801	-8.44141	-434.35144
163.76801	-8.44641	-434.58316
163.86801	-8.45359	-434.91784
163.96801	-8.45922	-435.27704
164.06801	-8.46313	-435.44254
164.16801	-8.46766	-435.62675
164.26801	-8.47250	-435.85813
164.36801	-8.47781	-436.10173
164.46801	-8.48531	-436.45939
164.56801	-8.49016	-436.77071
164.66801	-8.49375	-436.90225
164.76801	-8.49828	-437.09069
164.86801	-8.50359	-437.33889
164.96801	-8.51109	-437.68850
165.06801	-8.51578	-437.97812
165.16801	-8.51938	-438.11050
165.26801	-8.52375	-438.29188
165.36801	-8.52859	-438.51176
165.46801	-8.53406	-438.77500
165.56801	-8.54156	-439.12813
165.66801	-8.54750	-439.52709
165.76801	-8.55094	-439.63295
165.86801	-8.55516	-439.79388
165.96801	-8.56016	-440.01466
166.06801	-8.56734	-440.35634
166.16801	-8.57313	-440.73099
166.26801	-8.57688	-440.87309
166.36801	-8.58109	-441.04373
166.46801	-8.58594	-441.27095
166.56801	-8.59156	-441.52451
166.66801	-8.59891	-441.88368
166.76801	-8.60375	-442.18588
166.86801	-8.60719	-442.29770
166.96801	-8.61172	-442.48313
167.06801	-8.61687	-442.71404
167.16801	-8.62391	-443.03083
167.26801	-8.63047	-443.44798
167.36801	-8.63391	-443.58370
167.46801	-8.63781	-443.73074
167.56801	-8.64281	-443.95432
167.66801	-8.64859	-444.23056
167.76801	-8.65578	-444.59876
167.86801	-8.66063	-444.90713
167.96801	-8.66406	-445.00688
168.06801	-8.66844	-445.18441
168.16801	-8.67359	-445.42915
168.26801	-8.68000	-445.71424
168.36801	-8.68656	-446.13203
168.46801	-8.69063	-446.29586
168.56801	-8.69484	-446.47467
168.66801	-8.69984	-446.69750
168.76801	-8.70563	-446.97130
168.86801	-8.71344	-447.35697
168.96801	-8.71828	-447.70831
169.06801	-8.72141	-447.78422
169.16801	-8.72594	-447.97871
169.26801	-8.73156	-448.24716
169.36801	-8.73891	-448.64324
169.46801	-8.74328	-448.90472
169.56801	-8.74688	-449.03827
169.66801	-8.75094	-449.20409
169.76801	-8.75563	-449.40758
169.86801	-8.76094	-449.66891
169.96801	-8.76734	-449.96127
170.06801	-8.77375	-450.35520
170.16801	-8.77766	-450.53092
170.26801	-8.78234	-450.73307
170.36801	-8.78797	-450.99181
170.46801	-8.79531	-451.36860
170.56801	-8.80031	-451.66522
170.66801	-8.80375	-451.78887
170.76801	-8.80781	-451.94513
170.86801	-8.81234	-452.15616
170.96801	-8.81813	-452.41582
171.06801	-8.82484	-452.75882
171.16801	-8.83016	-453.09028
171.26801	-8.83391	-453.23193
171.36801	-8.83844	-453.40198
171.46801	-8.84359	-453.64231
171.56801	-8.84969	-453.91920
171.66801	-8.85594	-454.26944
171.76801	-8.86047	-454.48440
171.86801	-8.86469	-454.66760
171.96801	-8.86969	-454.88584
172.06801	-8.87531	-455.15320
172.16801	-8.88219	-455.46037
172.26801	-8.88719	-455.78742
172.36801	-8.89063	-455.88049
172.46801	-8.89500	-456.05114
172.56801	-8.90016	-456.29704
172.66801	-8.90766	-456.63312
172.76801	-8.91391	-457.03876
172.86801	-8.91734	-457.16643
172.96801	-8.92156	-457.32045
173.06801	-8.92641	-457.53098
173.16801	-8.93141	-457.75026
173.26801	-8.93734	-458.02826
173.36801	-8.94453	-458.43038
173.46801	-8.94812	-458.58708
173.56801	-8.95250	-458.74831
173.66801	-8.95781	-458.99263
173.76801	-8.96453	-459.28490
173.86801	-8.97000	-459.63237
173.96801	-8.97359	-459.75015
174.06801	-8.97781	-459.91090
174.16801	-8.98234	-460.10473
174.26801	-8.98750	-460.34127
174.36801	-8.99328	-460.61584
174.46801	-9.00156	-461.06166
174.56801	-9.00516	-461.22995
174.66801	-9.00953	-461.37479
174.76801	-9.01438	-461.59726
174.86801	-9.02047	-461.85735
174.96801	-9.02641	-462.21331
175.06801	-9.03016	-462.35174
175.16801	-9.03438	-462.50761
175.26801	-9.03937	-462.71217
175.36801	-9.04500	-462.98519
175.46801	-9.05188	-463.27260
175.56801	-9.05750	-463.63160
175.66801	-9.06078	-463.71636
175.76801	-9.06484	-463.85399
175.86801	-9.06984	-464.06153
175.96801	-9.07625	-464.34695
176.06801	-9.08328	-464.73402
176.16801	-9.08719	-464.87111
176.26801	-9.09109	-465.01115
176.36801	-9.09547	-465.17435
176.46801	-9.10078	-465.39530
176.56801	-9.10859	-465.71228
176.63801	-9.11609	-466.21388
176.73801	-9.11922	-466.37282
176.83801	-9.12250	-466.43665
176.93801	-9.12750	-466.63329
177.03801	-9.13297	-466.87290
177.13801	-9.13937	-467.22248
177.23801	-9.14313	-467.37677
177.33801	-9.14719	-467.51934
177.43801	-9.15156	-467.69542
177.53801	-9.15672	-467.92141
177.63801	-9.16266	-468.19964
177.73801	-9.17094	-468.67725
177.83801	-9.17406	-468.79357
177.93801	-9.17766	-468.90694
178.03801	-9.18234	-469.08763
178.13801	-9.18781	-469.32942
178.23801	-9.19594	-469.75130
178.33801	-9.20016	-469.98134
178.43801	-9.20391	-470.10157
178.53801	-9.20859	-470.28697
178.63801	-9.21391	-470.51519
178.73801	-9.21953	-470.77477
178.83801	-9.22672	-471.12900
178.93801	-9.23047	-471.31208
179.03801	-9.23453	-471.44660
179.13801	-9.23953	-471.66371
179.23801	-9.24547	-471.92430
179.33801	-9.25391	-472.36750
179.43801	-9.25781	-472.59358
179.53801	-9.26094	-472.66611
179.63801	-9.26531	-472.82794
179.73801	-9.27047	-473.05912
179.83801	-9.27625	-473.32254
179.93801	-9.28422	-473.76370
180.03801	-9.28766	-473.92344
180.13801	-9.29156	-474.03339
180.23801	-9.29641	-474.23032
180.33801	-9.30172	-474.46635
180.43801	-9.30922	-474.85545
180.53801	-9.31359	-475.08946
180.63801	-9.31750	-475.21266
180.73801	-9.32219	-475.40170
180.83801	-9.32734	-475.62936
180.93801	-9.33313	-475.89833
181.03801	-9.34141	-476.33725
181.13801	-9.34453	-476.48707
181.23801	-9.34828	-476.58446
181.33801	-9.35297	-476.77216
181.43801	-9.35859	-477.02926
181.53801	-9.36609	-477.43282
181.63801	-9.37016	-477.62337
181.73801	-9.37422	-477.76130
181.83801	-9.37891	-477.94113
181.93801	-9.38406	-478.16449
182.03801	-9.38953	-478.42118
182.13801	-9.39672	-478.79523
182.23801	-9.40062	-478.97819
182.33801	-9.40469	-479.11313
182.43801	-9.40953	-479.30768
182.53801	-9.41547	-479.56085
182.63801	-9.42359	-480.01871
182.73801	-9.42719	-480.17290
182.83801	-9.43078	-480.27194
182.93801	-9.43516	-480.44205
183.03801	-9.44016	-480.65794
183.13801	-9.44578	-480.91799
183.23801	-9.45406	-481.33570
183.33801	-9.45797	-481.54393
183.43801	-9.46188	-481.65786
183.53801	-9.46688	-481.86058
183.63801	-9.47250	-482.11205
183.73801	-9.47953	-482.47129
183.83801	-9.48359	-482.64834
183.93801	-9.48766	-482.79864
184.03801	-9.49266	-482.99852
184.13801	-9.49828	-483.26600
184.23801	-9.50453	-483.56459
184.33801	-9.51203	-484.01728
184.43801	-9.51484	-484.09158
184.53801	-9.51844	-484.17729
184.63801	-9.52297	-484.35771
184.73801	-9.52813	-484.59113
184.83801	-9.53563	-484.96714
184.93801	-9.54062	-485.24475
185.03801	-9.54484	-485.40473
185.13801	-9.54953	-485.59368
185.23801	-9.55500	-485.82783
185.33801	-9.56109	-486.12514
185.43801	-9.56844	-486.52872
185.53801	-9.57188	-486.69589
185.63801	-9.57562	-486.80836
185.73801	-9.58063	-487.01882
185.83801	-9.58594	-487.27021
185.93801	-9.59250	-487.61657
186.03801	-9.59703	-487.80707
186.13801	-9.60109	-487.95408
186.23801	-9.60547	-488.13063
186.33801	-9.61078	-488.35394
186.43801	-9.61656	-488.64383
186.53801	-9.62406	-489.03793
186.63801	-9.62813	-489.26702
186.73801	-9.63203	-489.36689
186.83801	-9.63672	-489.55661
186.93801	-9.64234	-489.80498
187.03801	-9.64891	-490.14407
187.13801	-9.65328	-490.35221
187.23801	-9.65750	-490.50385
187.33801	-9.66188	-490.68335
187.43801	-9.66672	-490.87140
187.53801	-9.67234	-491.13351
187.63801	-9.68078	-491.53030
187.73801	-9.68484	-491.77313
187.83801	-9.68859	-491.86608
187.93801	-9.69313	-492.04153
188.03801	-9.69859	-492.27485
188.13801	-9.70656	-492.70254
188.23801	-9.71078	-492.91208
188.33801	-9.71484	-493.01705
188.43801	-9.71938	-493.18621
188.53801	-9.72406	-493.37003
188.63801	-9.72938	-493.59336
188.73801	-9.73672	-493.94485
188.83801	-9.74078	-494.16211
188.93801	-9.74484	-494.28445
189.03801	-9.75000	-494.47924
189.13801	-9.75578	-494.72857
189.23801	-9.76359	-495.13578
189.33801	-9.76734	-495.30113
189.43801	-9.77109	-495.39760
189.53801	-9.77547	-495.55767
189.63801	-9.78047	-495.75400
189.73801	-9.78594	-495.99859
189.83801	-9.79406	-496.37622
189.93801	-9.79828	-496.60873
190.03801	-9.80234	-496.71566
190.13801	-9.80703	-496.89564
190.23801	-9.81250	-497.10706
190.33801	-9.82016	-497.51151
190.43801	-9.82422	-497.69589
190.53801	-9.82781	-497.78128
190.63801	-9.83219	-497.92933
190.73801	-9.83766	-498.14764
190.83801	-9.84375	-498.41860
190.93801	-9.85219	-498.86847
191.03801	-9.85547	-499.00812
191.13801	-9.85891	-499.07881
191.23801	-9.86344	-499.22884
191.33801	-9.86875	-499.45843
191.43801	-9.87563	-499.78957
191.53801	-9.88094	-500.05084
191.63801	-9.88469	-500.15354
191.73801	-9.88906	-500.28777
191.83801	-9.89359	-500.44650
191.93801	-9.89891	-500.66411
192.03801	-9.90625	-500.99522
192.13801	-9.91141	-501.29110
192.23801	-9.91516	-501.38080
192.33801	-9.91984	-501.53774
192.43801	-9.92531	-501.74218
192.53801	-9.93391	-502.11358
192.63801	-9.93844	-502.40546
192.73801	-9.94203	-502.45982
192.83801	-9.94688	-502.63089
192.93801	-9.95250	-502.88779
193.03801	-9.95906	-503.17699
193.13801	-9.96719	-503.67296
193.23801	-9.96953	-503.66497
193.33801	-9.97297	-503.69585
193.43801	-9.97766	-503.87454
193.53801	-9.98297	-504.08852
193.63801	-9.99016	-504.45086
193.73801	-9.99469	-504.66841
193.83801	-9.99859	-504.78405
193.93801	-10.00297	-504.94617
194.03801	-10.00813	-505.14776
194.13801	-10.01391	-505.39261
194.23801	-10.02141	-505.79333
194.33801	-10.02484	-505.92810
194.43801	-10.02859	-506.02418
194.53801	-10.03359	-506.21051
194.63801	-10.03969	-506.49154
194.73801	-10.04828	-506.96594
194.83801	-10.05172	-507.09957
194.93801	-10.05531	-507.16442
195.03801	-10.06000	-507.31701
195.13801	-10.06453	-507.50911
195.23801	-10.06969	-507.71618
195.33801	-10.07687	-508.03739
195.43801	-10.08188	-508.33315
195.53801	-10.08594	-508.42214
195.63801	-10.09109	-508.62783
195.73801	-10.09703	-508.88783
195.83801	-10.10484	-509.29666
195.93801	-10.10828	-509.41592
196.03801	-10.11187	-509.48960
196.13801	-10.11625	-509.64189
196.23801	-10.12141	-509.84490
196.33801	-10.12734	-510.13041
196.43801	-10.13594	-510.56069
196.53801	-10.13953	-510.74702
196.63801	-10.14297	-510.78671
196.73801	-10.14734	-510.94425
196.83801	-10.15266	-511.15376
196.93801	-10.16000	-511.51234
197.03801	-10.16516	-511.80559
197.13801	-10.16906	-511.91652
197.23801	-10.17344	-512.06475
197.33801	-10.17844	-512.25936
197.43801	-10.18406	-512.48515
197.53801	-10.19141	-512.83759
197.63801	-10.19609	-513.12000
197.73801	-10.19953	-513.17430
197.83801	-10.20422	-513.33457
197.93801	-10.20969	-513.56673
198.03801	-10.21719	-513.93902
198.13801	-10.22188	-514.17196
198.23801	-10.22562	-514.25314
198.33801	-10.22969	-514.39404
198.43801	-10.23438	-514.55706
198.53801	-10.23953	-514.76735
198.63801	-10.24594	-515.03909
198.73801	-10.25266	-515.44762
198.83801	-10.25656	-515.55234
198.93801	-10.26141	-515.70427
199.03801	-10.26641	-515.89209
199.13801	-10.27328	-516.19262
199.23801	-10.27797	-516.42084
199.33801	-10.28187	-516.52932
199.43801	-10.28625	-516.68346
199.53801	-10.29141	-516.87384
199.63801	-10.29719	-517.12555
[truncated: 265 more rows]
