# Supplementary material for: Strengthening of 3D Printed Fused Deposition Manufactured Parts Using the Fill Compositing Technique
Source: PLoS One. 2015 Apr 16;10(4):e0122915. doi: 10.1371/journal.pone.0122915 (PMC4400136; doi:10.1371/journal.pone.0122915)
Supplement: S1 File — This is the raw data and information on all the samples presented in this manuscript. (ZIP) [file pone.0122915.s001.zip › Specimen_RawData_148.csv]

Time	Extension	Load
(sec)	(mm)	(N)
0.00000	-0.00016	-0.71890
0.10000	-0.00047	-0.71647
0.20000	-0.00391	-0.71684
0.30000	-0.01312	-0.72103
0.40000	-0.02188	-0.71597
0.50000	-0.02609	-0.71912
0.60000	-0.03031	-0.72406
0.70000	-0.03563	-0.72214
0.80000	-0.04156	-0.71693
0.90000	-0.04781	-0.71974
1.00000	-0.05219	-0.71107
1.10000	-0.05625	-0.72479
1.20000	-0.06078	-0.71464
1.30000	-0.06563	-0.71700
1.40000	-0.07141	-0.71670
1.50000	-0.07891	-0.71614
1.60000	-0.08281	-0.72005
1.70000	-0.08719	-0.71287
1.80000	-0.09219	-0.71423
1.90000	-0.09797	-0.71608
2.00000	-0.10438	-0.71072
2.10000	-0.10891	-0.71139
2.20000	-0.11313	-0.71886
2.30000	-0.11781	-0.70793
2.40000	-0.12297	-0.71109
2.50000	-0.12859	-0.70699
2.60000	-0.13547	-0.71121
2.70000	-0.13937	-0.70776
2.80000	-0.14375	-0.70933
2.90000	-0.14875	-0.71468
3.00000	-0.15484	-0.70796
3.10000	-0.16156	-0.70869
3.20000	-0.16563	-0.71271
3.30000	-0.16969	-0.71259
3.40000	-0.17422	-0.71836
3.50000	-0.17953	-0.71270
3.60000	-0.18563	-0.71263
3.70000	-0.19234	-0.71557
3.80000	-0.19641	-0.70927
3.90000	-0.20047	-0.70683
4.00000	-0.20531	-0.71148
4.10000	-0.21125	-0.71159
4.20000	-0.21828	-0.71597
4.30000	-0.22281	-0.71071
4.40000	-0.22656	-0.71584
4.50000	-0.23109	-0.70905
4.60000	-0.23641	-0.70845
4.70000	-0.24234	-0.71253
4.80000	-0.24938	-0.71027
4.90000	-0.25328	-0.70963
5.00000	-0.25766	-0.70881
5.10000	-0.26266	-0.71531
5.20000	-0.26859	-0.71209
5.30000	-0.27531	-0.70750
5.40000	-0.27969	-0.70599
5.50000	-0.28359	-0.70421
5.60000	-0.28828	-0.70881
5.70000	-0.29344	-0.70820
5.80000	-0.29953	-0.70909
5.90000	-0.30703	-0.71134
6.00000	-0.31047	-0.75286
6.10000	-0.31453	-0.84801
6.20000	-0.31938	-0.98669
6.30000	-0.32547	-1.25392
6.40000	-0.33172	-1.55173
6.50000	-0.33625	-1.75798
6.60000	-0.34016	-1.92861
6.70000	-0.34484	-2.09393
6.80000	-0.35000	-2.31612
6.90000	-0.35563	-2.58351
7.00000	-0.36172	-2.90934
7.10000	-0.36594	-3.13371
7.20000	-0.37031	-3.34658
7.30000	-0.37531	-3.58870
7.40000	-0.38078	-3.85843
7.50000	-0.38750	-4.20781
7.60000	-0.39250	-4.48712
7.70000	-0.39672	-4.72156
7.80000	-0.40156	-4.97507
7.90000	-0.40688	-5.26772
8.00000	-0.41266	-5.57643
8.10000	-0.41937	-5.97484
8.20000	-0.42312	-6.18876
8.30000	-0.42719	-6.40759
8.40000	-0.43187	-6.65917
8.50000	-0.43719	-6.92938
8.60000	-0.44391	-7.30694
8.70000	-0.44906	-7.61656
8.80000	-0.45328	-7.84011
8.90000	-0.45797	-8.09431
9.00000	-0.46344	-8.39064
9.10000	-0.46953	-8.72568
9.20000	-0.47625	-9.11797
9.30000	-0.48000	-9.35634
9.40000	-0.48406	-9.57655
9.50000	-0.48875	-9.82301
9.60000	-0.49422	-10.10833
9.70000	-0.50016	-10.44719
9.80000	-0.50563	-10.75602
9.90000	-0.50984	-10.98902
10.00000	-0.51422	-11.22389
10.10000	-0.51938	-11.49464
10.20000	-0.52531	-11.82342
10.30000	-0.53328	-12.26952
10.40000	-0.53719	-12.53461
10.50000	-0.54125	-12.73970
10.60000	-0.54609	-12.99398
10.70000	-0.55172	-13.29526
10.80000	-0.55813	-13.65956
10.90000	-0.56266	-13.92827
11.00000	-0.56688	-14.16688
11.10000	-0.57172	-14.42760
11.20000	-0.57687	-14.70943
11.30000	-0.58219	-15.01467
11.40000	-0.58922	-15.37745
11.50000	-0.59328	-15.64004
11.60000	-0.59750	-15.85232
11.70000	-0.60219	-16.11358
11.80000	-0.60813	-16.42864
11.90000	-0.61656	-16.90126
12.00000	-0.62063	-17.18092
12.10000	-0.62406	-17.36025
12.20000	-0.62844	-17.59453
12.30000	-0.63344	-17.86408
12.40000	-0.63891	-18.15571
12.50000	-0.64656	-18.58670
12.60000	-0.65047	-18.84104
12.70000	-0.65453	-19.04928
12.80000	-0.65906	-19.30845
12.90000	-0.66453	-19.59576
13.00000	-0.67125	-19.96914
13.10000	-0.67594	-20.26359
13.20000	-0.68016	-20.47521
13.30000	-0.68453	-20.72086
13.40000	-0.68922	-20.97372
13.50000	-0.69500	-21.27783
13.60000	-0.70234	-21.65674
13.70000	-0.70703	-21.96065
13.80000	-0.71125	-22.17664
13.90000	-0.71641	-22.45846
14.00000	-0.72328	-22.81840
14.10000	-0.73047	-23.26228
14.20000	-0.73391	-23.46915
14.30000	-0.73797	-23.67529
14.40000	-0.74266	-23.94881
14.50000	-0.74797	-24.23925
14.60000	-0.75391	-24.58349
14.70000	-0.76063	-24.99998
14.80000	-0.76406	-25.20108
14.90000	-0.76812	-25.41259
15.00000	-0.77297	-25.68071
15.10000	-0.77891	-26.02042
15.20000	-0.78531	-26.41526
15.30000	-0.78969	-26.67600
15.40000	-0.79391	-26.90218
15.50000	-0.79844	-27.15907
15.60000	-0.80375	-27.45418
15.70000	-0.81000	-27.80845
15.80000	-0.81703	-28.21492
15.90000	-0.82109	-28.49813
16.00000	-0.82500	-28.70702
16.10000	-0.82969	-28.97725
16.20000	-0.83516	-29.27716
16.30000	-0.84203	-29.67270
16.40000	-0.84688	-29.97581
16.50000	-0.85125	-30.21183
16.60000	-0.85578	-30.46929
16.70000	-0.86078	-30.76354
16.80000	-0.86641	-31.09872
16.90000	-0.87359	-31.50959
17.00000	-0.87781	-31.78603
17.10000	-0.88172	-31.99978
17.20000	-0.88656	-32.27257
17.30000	-0.89234	-32.59827
17.40000	-0.89875	-32.98182
17.50000	-0.90344	-33.27723
17.60000	-0.90750	-33.51129
17.70000	-0.91219	-33.77921
17.80000	-0.91734	-34.08426
17.90000	-0.92313	-34.41065
18.00000	-0.93063	-34.84436
18.10000	-0.93484	-35.12860
18.20000	-0.93859	-35.32948
18.30000	-0.94312	-35.58516
18.40000	-0.94859	-35.90489
18.50000	-0.95500	-36.28124
18.60000	-0.95984	-36.59018
18.70000	-0.96391	-36.83050
18.80000	-0.96844	-37.08425
18.90000	-0.97375	-37.37693
19.00000	-0.97953	-37.71076
19.10000	-0.98672	-38.12380
19.20000	-0.99078	-38.38838
19.30000	-0.99484	-38.62021
19.40000	-0.99953	-38.88017
19.50000	-1.00484	-39.19100
19.60000	-1.01172	-39.57098
19.70000	-1.01719	-39.92150
19.80000	-1.02109	-40.14135
19.90000	-1.02563	-40.38484
20.00000	-1.03047	-40.66166
20.10000	-1.03609	-40.99555
20.20000	-1.04313	-41.39338
20.30000	-1.04750	-41.68471
20.40000	-1.05156	-41.89752
20.50000	-1.05641	-42.15948
20.60000	-1.06172	-42.46603
20.70000	-1.06875	-42.85935
20.80000	-1.07359	-43.17956
20.90000	-1.07781	-43.41078
21.00000	-1.08219	-43.66794
21.10000	-1.08750	-43.95721
21.20000	-1.09344	-44.28898
21.30000	-1.10141	-44.74523
21.40000	-1.10500	-44.98937
21.50000	-1.10891	-45.18898
21.60000	-1.11391	-45.49287
21.70000	-1.11937	-45.81423
21.80000	-1.12562	-46.19540
21.90000	-1.13063	-46.50061
22.00000	-1.13453	-46.71677
22.10000	-1.13891	-46.94353
22.20000	-1.14375	-47.23125
22.30000	-1.14922	-47.54412
22.40000	-1.15750	-48.01327
22.50000	-1.16188	-48.33207
22.60000	-1.16563	-48.52284
22.70000	-1.17047	-48.79722
22.80000	-1.17656	-49.14268
22.90000	-1.18406	-49.61029
23.00000	-1.18797	-49.87212
23.10000	-1.19156	-50.05968
23.20000	-1.19609	-50.31736
23.30000	-1.20078	-50.59594
23.40000	-1.20609	-50.91485
23.50000	-1.21344	-51.33569
23.60000	-1.21844	-51.69720
23.70000	-1.22266	-51.92620
23.80000	-1.22750	-52.20121
23.90000	-1.23297	-52.50761
24.00000	-1.23937	-52.89661
24.10000	-1.24422	-53.20596
24.20000	-1.24844	-53.46517
24.30000	-1.25297	-53.72589
24.40000	-1.25797	-54.02981
24.50000	-1.26328	-54.34665
24.60000	-1.26937	-54.71467
24.70000	-1.27391	-54.99530
24.80000	-1.27812	-55.22234
24.90000	-1.28266	-55.49339
25.00000	-1.28813	-55.80649
25.10000	-1.29562	-56.24047
25.20000	-1.30094	-56.59400
25.30000	-1.30484	-56.81871
25.40000	-1.30938	-57.05686
25.50000	-1.31453	-57.36920
25.60000	-1.32031	-57.71544
25.70000	-1.32703	-58.11023
25.80000	-1.33109	-58.36810
25.90000	-1.33500	-58.57088
26.00000	-1.33969	-58.83051
26.10000	-1.34500	-59.12023
26.20000	-1.35172	-59.50458
26.30000	-1.35734	-59.85453
26.40000	-1.36187	-60.12238
26.50000	-1.36609	-60.35162
26.60000	-1.37094	-60.62028
26.70000	-1.37656	-60.94389
26.80000	-1.38406	-61.35328
26.90000	-1.38828	-61.65886
27.00000	-1.39219	-61.86346
27.10000	-1.39688	-62.11553
27.20000	-1.40234	-62.42710
27.30000	-1.40937	-62.82551
27.40000	-1.41438	-63.15102
27.50000	-1.41828	-63.37275
27.60000	-1.42266	-63.60553
27.70000	-1.42750	-63.88310
27.80000	-1.43266	-64.17771
27.90000	-1.43922	-64.52731
28.00000	-1.44516	-64.93829
28.10000	-1.44922	-65.14207
28.20000	-1.45406	-65.41044
28.30000	-1.46000	-65.74393
28.40000	-1.46719	-66.18395
28.50000	-1.47156	-66.45519
28.60000	-1.47516	-66.64443
28.70000	-1.47938	-66.86538
28.80000	-1.48422	-67.14427
28.90000	-1.48953	-67.45330
29.00000	-1.49625	-67.81337
29.10000	-1.50203	-68.21347
29.20000	-1.50594	-68.41527
29.30000	-1.51063	-68.66460
29.40000	-1.51516	-68.92273
29.50000	-1.52125	-69.24287
29.60000	-1.52688	-69.58794
29.70000	-1.53125	-69.84831
29.80000	-1.53578	-70.09796
29.90000	-1.54078	-70.36831
30.00000	-1.54703	-70.71349
30.10000	-1.55609	-71.20878
30.20000	-1.55969	-71.49909
30.30000	-1.56328	-71.65849
30.40000	-1.56844	-71.96082
30.50000	-1.57422	-72.29812
30.60000	-1.58094	-72.72097
30.70000	-1.58500	-72.97006
30.80000	-1.58875	-73.17270
30.90000	-1.59328	-73.42743
31.00000	-1.59812	-73.71072
31.10000	-1.60344	-74.02385
31.20000	-1.61047	-74.42058
31.30000	-1.61516	-74.74642
31.40000	-1.61906	-74.94786
31.50000	-1.62375	-75.20512
31.60000	-1.62922	-75.51989
31.70000	-1.63578	-75.89813
31.80000	-1.64078	-76.22555
31.90000	-1.64500	-76.45829
32.00000	-1.64969	-76.72603
32.10000	-1.65484	-77.01252
32.20000	-1.66062	-77.35042
32.30000	-1.66828	-77.78318
32.40000	-1.67250	-78.08771
32.50000	-1.67609	-78.26190
32.60000	-1.68031	-78.50693
32.70000	-1.68516	-78.76715
32.80000	-1.69250	-79.16172
32.90000	-1.69859	-79.61198
33.00000	-1.70266	-79.83076
33.10000	-1.70703	-80.08347
33.20000	-1.71219	-80.36442
33.30000	-1.71750	-80.67326
33.40000	-1.72391	-81.04175
33.50000	-1.72844	-81.34078
33.60000	-1.73234	-81.54317
33.70000	-1.73703	-81.81182
33.80000	-1.74234	-82.11906
33.90000	-1.74906	-82.48834
34.00000	-1.75531	-82.90417
34.10000	-1.75937	-83.13566
34.20000	-1.76328	-83.34542
34.30000	-1.76812	-83.61570
34.40000	-1.77375	-83.93282
34.50000	-1.78109	-84.36258
34.60000	-1.78594	-84.71119
34.70000	-1.78969	-84.89448
34.80000	-1.79453	-85.16569
34.90000	-1.80000	-85.47563
35.00000	-1.80672	-85.85975
35.10000	-1.81188	-86.21262
35.20000	-1.81594	-86.42416
35.30000	-1.82031	-86.67248
35.40000	-1.82516	-86.94654
35.50000	-1.83047	-87.26216
35.60000	-1.83766	-87.64574
35.70000	-1.84281	-88.02961
35.80000	-1.84656	-88.21283
35.90000	-1.85094	-88.44964
36.00000	-1.85625	-88.75312
36.10000	-1.86406	-89.20711
36.20000	-1.86906	-89.56482
36.30000	-1.87266	-89.74460
36.40000	-1.87688	-89.97042
36.50000	-1.88187	-90.25230
36.60000	-1.88703	-90.56561
36.70000	-1.89344	-90.93110
36.80000	-1.89906	-91.30699
36.90000	-1.90312	-91.52853
37.00000	-1.90797	-91.78711
37.10000	-1.91344	-92.09602
37.20000	-1.92109	-92.53684
37.30000	-1.92563	-92.86827
37.40000	-1.92906	-93.05472
37.50000	-1.93344	-93.29017
37.60000	-1.93828	-93.57381
37.70000	-1.94359	-93.87866
37.80000	-1.95047	-94.25995
37.90000	-1.95594	-94.64767
38.00000	-1.96016	-94.86508
38.10000	-1.96500	-95.12654
38.20000	-1.97016	-95.42964
38.30000	-1.97641	-95.79004
38.40000	-1.98188	-96.13643
38.50000	-1.98594	-96.38044
38.60000	-1.99031	-96.61769
38.70000	-1.99547	-96.92185
38.80000	-2.00188	-97.30833
38.90000	-2.01047	-97.81676
39.00000	-2.01391	-98.09545
39.10000	-2.01703	-98.23050
39.20000	-2.02156	-98.49039
39.30000	-2.02672	-98.79792
39.40000	-2.03344	-99.21159
39.50000	-2.03859	-99.55792
39.60000	-2.04266	-99.80187
39.70000	-2.04703	-100.05291
39.80000	-2.05219	-100.34607
39.90000	-2.05781	-100.68235
40.00000	-2.06469	-101.08431
40.10000	-2.07031	-101.50894
40.20000	-2.07391	-101.70164
40.30000	-2.07844	-101.94460
40.40000	-2.08328	-102.24616
40.50000	-2.08922	-102.60810
40.60000	-2.09500	-102.98716
40.70000	-2.09922	-103.24506
40.80000	-2.10328	-103.46591
40.90000	-2.10828	-103.75854
41.00000	-2.11375	-104.08951
41.10000	-2.12016	-104.45887
41.20000	-2.12625	-104.88930
41.30000	-2.13016	-105.10879
41.40000	-2.13484	-105.36647
41.50000	-2.14016	-105.67562
41.60000	-2.14625	-106.03281
41.70000	-2.15141	-106.36763
41.80000	-2.15609	-106.64445
41.90000	-2.16063	-106.90966
42.00000	-2.16563	-107.21355
42.10000	-2.17109	-107.53947
42.20000	-2.17750	-107.88824
42.30000	-2.18266	-108.24894
42.40000	-2.18656	-108.44126
42.50000	-2.19094	-108.68679
42.60000	-2.19594	-108.97402
42.70000	-2.20234	-109.33509
42.80000	-2.20859	-109.74609
42.90000	-2.21313	-110.00899
43.00000	-2.21750	-110.24303
43.10000	-2.22250	-110.52210
43.20000	-2.22781	-110.82355
43.30000	-2.23406	-111.18127
43.40000	-2.23906	-111.54222
43.50000	-2.24313	-111.73697
43.60000	-2.24766	-111.99352
43.70000	-2.25297	-112.28614
43.80000	-2.26031	-112.68580
43.90000	-2.26563	-113.05856
44.00000	-2.26922	-113.23743
44.10000	-2.27328	-113.44767
44.20000	-2.27781	-113.71138
44.30000	-2.28328	-114.01784
44.40000	-2.29094	-114.41512
44.50000	-2.29734	-114.90145
44.60000	-2.30094	-115.07355
44.70000	-2.30531	-115.29300
44.80000	-2.31000	-115.55271
44.90000	-2.31625	-115.88877
45.00000	-2.32203	-116.27491
45.10000	-2.32609	-116.49720
45.20000	-2.33031	-116.72302
45.30000	-2.33516	-116.98709
45.40000	-2.34047	-117.28033
45.50000	-2.34703	-117.63112
45.60000	-2.35266	-118.00458
45.70000	-2.35656	-118.20114
45.80000	-2.36078	-118.41292
45.90000	-2.36562	-118.67382
46.00000	-2.37156	-118.99251
46.10000	-2.37922	-119.43018
46.20000	-2.38391	-119.72561
46.30000	-2.38844	-119.95237
46.40000	-2.39344	-120.21568
46.50000	-2.39953	-120.56568
46.60000	-2.40812	-121.05569
46.70000	-2.41125	-121.32206
46.80000	-2.41422	-121.43121
46.90000	-2.41875	-121.68995
47.00000	-2.42391	-121.98116
47.10000	-2.43125	-122.36521
47.20000	-2.43688	-122.76050
47.30000	-2.44031	-122.96180
47.40000	-2.44453	-123.16646
47.50000	-2.44922	-123.45476
47.60000	-2.45453	-123.75920
47.70000	-2.46063	-124.09973
47.80000	-2.46703	-124.53620
47.90000	-2.47078	-124.72276
48.00000	-2.47531	-124.96692
48.10000	-2.48031	-125.23155
48.20000	-2.48703	-125.59700
48.30000	-2.49297	-126.01563
48.40000	-2.49703	-126.24955
48.50000	-2.50125	-126.47443
48.60000	-2.50625	-126.75573
48.70000	-2.51156	-127.06909
48.80000	-2.51813	-127.40412
48.90000	-2.52313	-127.77239
49.00000	-2.52703	-127.97891
49.10000	-2.53172	-128.24191
49.20000	-2.53719	-128.54460
49.30000	-2.54469	-128.97934
49.40000	-2.54984	-129.34412
49.50000	-2.55375	-129.53912
49.60000	-2.55797	-129.78046
49.70000	-2.56250	-130.03515
49.80000	-2.56766	-130.32766
49.90000	-2.57453	-130.69829
50.00000	-2.58047	-131.12509
50.10000	-2.58422	-131.32590
50.20000	-2.58875	-131.56337
50.30000	-2.59406	-131.87322
50.40000	-2.60125	-132.24603
50.50000	-2.60625	-132.62333
50.60000	-2.61000	-132.80964
50.70000	-2.61422	-133.04394
50.80000	-2.61891	-133.31103
50.90000	-2.62453	-133.62648
51.00000	-2.63156	-134.01423
51.10000	-2.63781	-134.46185
51.20000	-2.64141	-134.64066
51.30000	-2.64563	-134.86515
51.40000	-2.65063	-135.14629
51.50000	-2.65703	-135.51426
51.60000	-2.66313	-135.93727
51.70000	-2.66734	-136.17980
51.80000	-2.67156	-136.41514
51.90000	-2.67625	-136.69209
52.00000	-2.68156	-136.98064
52.10000	-2.68781	-137.32196
52.20000	-2.69375	-137.70588
52.30000	-2.69781	-137.94766
52.40000	-2.70250	-138.20882
52.50000	-2.70781	-138.52964
52.60000	-2.71438	-138.89645
52.70000	-2.72016	-139.30009
52.80000	-2.72406	-139.50920
52.90000	-2.72828	-139.72785
53.00000	-2.73266	-139.97488
53.10000	-2.73766	-140.25882
53.20000	-2.74328	-140.58842
53.30000	-2.75063	-141.05108
53.40000	-2.75469	-141.30662
53.50000	-2.75922	-141.54562
53.60000	-2.76516	-141.87701
53.70000	-2.77266	-142.31521
53.80000	-2.77750	-142.68868
53.90000	-2.78094	-142.86570
54.00000	-2.78500	-143.09497
54.10000	-2.78953	-143.35613
54.20000	-2.79453	-143.65011
54.30000	-2.80031	-143.98287
54.40000	-2.80719	-144.43107
54.50000	-2.81109	-144.66186
54.60000	-2.81531	-144.87512
54.70000	-2.82000	-145.15504
54.80000	-2.82625	-145.49498
54.90000	-2.83344	-145.96851
55.00000	-2.83781	-146.23846
55.10000	-2.84219	-146.47290
55.20000	-2.84734	-146.76619
55.30000	-2.85281	-147.09273
55.40000	-2.86031	-147.53023
55.50000	-2.86453	-147.86854
55.60000	-2.86812	-148.03919
55.70000	-2.87234	-148.28412
55.80000	-2.87734	-148.58125
55.90000	-2.88375	-148.93010
56.00000	-2.89094	-149.41810
56.10000	-2.89438	-149.64601
56.20000	-2.89844	-149.84946
56.30000	-2.90313	-150.11932
56.40000	-2.90844	-150.43601
56.50000	-2.91437	-150.80225
56.60000	-2.92031	-151.19936
56.70000	-2.92422	-151.43158
56.80000	-2.92859	-151.66533
56.90000	-2.93328	-151.93646
57.00000	-2.93906	-152.25039
57.10000	-2.94609	-152.70400
57.20000	-2.95063	-152.98490
57.30000	-2.95500	-153.23280
57.40000	-2.95984	-153.50556
57.50000	-2.96516	-153.80450
57.60000	-2.97203	-154.16887
57.70000	-2.97766	-154.58478
57.80000	-2.98141	-154.78101
57.90000	-2.98563	-155.00998
58.00000	-2.99063	-155.29102
58.10000	-2.99641	-155.61646
58.20000	-3.00281	-156.01164
58.30000	-3.00734	-156.28363
58.40000	-3.01125	-156.50168
58.50000	-3.01578	-156.74423
58.60000	-3.02109	-157.03650
58.70000	-3.02719	-157.37945
58.80000	-3.03438	-157.82897
58.90000	-3.03828	-158.05742
59.00000	-3.04281	-158.29611
59.10000	-3.04812	-158.58898
59.20000	-3.05422	-158.92649
59.30000	-3.06094	-159.35227
59.40000	-3.06469	-159.57698
59.50000	-3.06875	-159.77845
59.60000	-3.07313	-160.02192
59.70000	-3.07828	-160.30709
59.80000	-3.08469	-160.65976
59.90000	-3.09203	-161.14604
60.00000	-3.09516	-161.32601
60.10000	-3.09922	-161.51559
60.20000	-3.10406	-161.78232
60.30000	-3.11016	-162.12325
60.40000	-3.11656	-162.51747
60.50000	-3.12078	-162.75308
60.60000	-3.12516	-162.98941
60.70000	-3.13000	-163.25609
60.80000	-3.13547	-163.56415
60.90000	-3.14172	-163.88591
61.00000	-3.14875	-164.36075
61.10000	-3.15234	-164.56477
61.20000	-3.15625	-164.76253
61.30000	-3.16078	-165.01084
61.40000	-3.16594	-165.28742
61.50000	-3.17234	-165.65636
61.60000	-3.17672	-165.89870
61.70000	-3.18094	-166.11336
61.80000	-3.18594	-166.37510
61.90000	-3.19141	-166.66843
62.00000	-3.19797	-167.02852
62.09600	-3.20578	-167.53358
62.19600	-3.20906	-167.71221
62.29600	-3.21297	-167.89377
62.39600	-3.21797	-168.15302
62.49600	-3.22328	-168.43438
62.59600	-3.23063	-168.88185
62.69600	-3.23531	-169.16914
62.79600	-3.23953	-169.39275
62.89600	-3.24453	-169.67084
62.99600	-3.25016	-169.98799
63.09600	-3.25766	-170.39539
63.19600	-3.26234	-170.76278
63.29600	-3.26500	-170.87868
63.39600	-3.26922	-171.08718
63.49600	-3.27438	-171.37985
63.59600	-3.28078	-171.73213
63.69600	-3.28766	-172.19453
63.79600	-3.29141	-172.42734
63.89600	-3.29547	-172.63478
63.99600	-3.30016	-172.89694
64.09600	-3.30547	-173.19869
64.19600	-3.31141	-173.53339
64.29600	-3.31891	-174.00339
64.39600	-3.32234	-174.24989
64.49600	-3.32641	-174.45283
64.59600	-3.33141	-174.74607
64.69600	-3.33766	-175.08473
64.79600	-3.34422	-175.52547
64.89600	-3.34797	-175.75288
64.99600	-3.35203	-175.96351
65.09600	-3.35687	-176.22659
65.19600	-3.36219	-176.53522
65.29600	-3.36797	-176.86388
65.39600	-3.37516	-177.28877
65.49600	-3.37906	-177.56154
65.59600	-3.38328	-177.76769
65.69600	-3.38797	-178.03457
65.79600	-3.39344	-178.33307
65.89600	-3.40016	-178.73141
65.99600	-3.40469	-179.02285
66.09600	-3.40875	-179.24702
66.19600	-3.41359	-179.51879
66.29600	-3.41922	-179.82578
66.39600	-3.42547	-180.17662
66.49600	-3.43188	-180.60490
66.59600	-3.43547	-180.80977
66.69600	-3.43969	-181.03093
66.79600	-3.44453	-181.30213
66.89600	-3.45031	-181.63788
66.99600	-3.45687	-182.03910
67.09600	-3.46141	-182.30496
67.19600	-3.46562	-182.52666
67.29600	-3.47016	-182.77879
67.39600	-3.47516	-183.05586
67.49600	-3.48141	-183.40279
67.59600	-3.48891	-183.90898
67.69600	-3.49234	-184.11753
67.79600	-3.49656	-184.34730
67.89600	-3.50156	-184.60500
67.99600	-3.50766	-184.94420
68.09600	-3.51406	-185.35447
68.19600	-3.51813	-185.60159
68.29600	-3.52219	-185.81867
68.39600	-3.52688	-186.07436
68.49600	-3.53219	-186.37615
68.59600	-3.53812	-186.70437
68.69600	-3.54563	-187.18119
68.79600	-3.54938	-187.41159
68.89600	-3.55313	-187.61745
68.99600	-3.55766	-187.85766
69.09600	-3.56312	-188.15620
69.19600	-3.57063	-188.60893
69.29600	-3.57500	-188.87103
69.39600	-3.57891	-189.08854
69.49600	-3.58359	-189.33396
69.59600	-3.58875	-189.62520
69.69600	-3.59453	-189.93892
69.79600	-3.60156	-190.36110
69.89600	-3.60563	-190.62178
69.99600	-3.61000	-190.85181
70.09600	-3.61547	-191.14538
70.19600	-3.62203	-191.51202
70.29600	-3.62922	-191.98592
70.39600	-3.63266	-192.20321
70.49600	-3.63625	-192.38080
70.59600	-3.64062	-192.61657
70.69600	-3.64578	-192.91881
70.79600	-3.65234	-193.28038
70.89000	-3.65969	-193.78503
70.99000	-3.66281	-193.98038
71.09000	-3.66672	-194.16507
71.19000	-3.67141	-194.43136
71.29000	-3.67734	-194.74348
71.39000	-3.68437	-195.19174
71.49000	-3.68875	-195.48103
71.59000	-3.69312	-195.72937
71.69000	-3.69797	-196.02233
71.79000	-3.70328	-196.32609
71.89000	-3.70875	-196.64989
71.99000	-3.71563	-197.07929
72.09000	-3.71922	-197.31772
72.19000	-3.72328	-197.52981
72.29000	-3.72828	-197.81940
72.39000	-3.73453	-198.18836
72.49000	-3.74109	-198.62664
72.59000	-3.74516	-198.87535
72.69000	-3.74906	-199.09181
72.79000	-3.75359	-199.34505
72.89000	-3.75859	-199.62567
72.99000	-3.76391	-199.94450
73.09000	-3.77078	-200.34710
73.19000	-3.77516	-200.65458
73.29000	-3.77953	-200.89096
73.39000	-3.78453	-201.15806
73.49000	-3.79047	-201.49429
73.59000	-3.79750	-201.94277
73.69000	-3.80188	-202.20552
73.79000	-3.80578	-202.42868
73.89000	-3.81016	-202.66761
73.99000	-3.81516	-202.95160
74.09000	-3.82109	-203.28650
74.19000	-3.82844	-203.71519
74.29000	-3.83234	-203.97535
74.39000	-3.83641	-204.18172
74.49000	-3.84125	-204.45211
74.59000	-3.84687	-204.75914
74.69000	-3.85344	-205.14494
74.79000	-3.85828	-205.43899
74.89000	-3.86219	-205.65028
74.99000	-3.86656	-205.89140
75.09000	-3.87172	-206.16217
75.19000	-3.87766	-206.48974
75.29000	-3.88547	-206.95406
75.39000	-3.88922	-207.19647
75.49000	-3.89344	-207.40886
75.59000	-3.89844	-207.68498
75.69000	-3.90469	-208.03282
75.79000	-3.91219	-208.50293
75.89000	-3.91578	-208.72539
75.99000	-3.91953	-208.91446
76.09000	-3.92375	-209.14537
76.19000	-3.92844	-209.39589
76.29000	-3.93391	-209.70283
76.39000	-3.94109	-210.10180
76.49000	-3.94656	-210.48208
76.59000	-3.95063	-210.68917
76.69000	-3.95578	-210.95964
76.79000	-3.96156	-211.28270
76.89000	-3.96813	-211.67862
76.99000	-3.97188	-211.90767
77.09000	-3.97578	-212.11788
77.19000	-3.98016	-212.35526
77.29000	-3.98516	-212.62531
77.39000	-3.99063	-212.92920
77.49000	-3.99781	-213.29618
77.59000	-4.00250	-213.62522
77.69000	-4.00672	-213.82403
77.79000	-4.01125	-214.07762
77.89000	-4.01625	-214.34803
77.99000	-4.02297	-214.71140
78.09000	-4.02797	-215.02122
78.19000	-4.03234	-215.25225
78.29000	-4.03703	-215.50277
78.39000	-4.04266	-215.78866
78.49000	-4.04922	-216.14969
78.58000	-4.05719	-216.65101
78.68000	-4.06000	-216.84249
78.78000	-4.06359	-217.00145
78.88000	-4.06828	-217.26279
78.98000	-4.07375	-217.54843
79.08000	-4.08109	-217.95715
79.18000	-4.08563	-218.27880
79.28000	-4.08953	-218.47665
79.38000	-4.09406	-218.72589
79.48000	-4.09875	-218.97934
79.58000	-4.10406	-219.26811
79.68000	-4.11203	-219.69181
79.78000	-4.11609	-219.99690
79.88000	-4.12016	-220.19427
79.98000	-4.12516	-220.46980
80.08000	-4.13063	-220.78639
80.18000	-4.13781	-221.19679
80.28000	-4.14203	-221.47587
80.38000	-4.14594	-221.66595
80.48000	-4.15047	-221.91530
80.58000	-4.15531	-222.19276
80.68000	-4.16078	-222.50013
80.78000	-4.16891	-222.94770
80.88000	-4.17297	-223.25161
80.98000	-4.17656	-223.42798
81.08000	-4.18109	-223.65899
81.18000	-4.18609	-223.93228
81.28000	-4.19313	-224.28714
81.38000	-4.19891	-224.69392
81.48000	-4.20312	-224.93154
81.58000	-4.20766	-225.18593
81.68000	-4.21266	-225.46515
81.78000	-4.21828	-225.77041
81.88000	-4.22547	-226.17601
81.98000	-4.22938	-226.44088
82.08000	-4.23344	-226.64256
82.18000	-4.23812	-226.90560
82.28000	-4.24328	-227.20337
82.38000	-4.25000	-227.55143
82.48000	-4.25594	-227.94163
82.58000	-4.25984	-228.14967
82.68000	-4.26391	-228.36539
82.78000	-4.26859	-228.63863
82.88000	-4.27438	-228.94871
82.98000	-4.28250	-229.40259
83.08000	-4.28672	-229.73059
83.18000	-4.29047	-229.91410
83.28000	-4.29531	-230.16542
83.38000	-4.30094	-230.47036
83.48000	-4.30797	-230.87525
83.58000	-4.31250	-231.19275
83.68000	-4.31625	-231.39571
83.78000	-4.32063	-231.62936
83.88000	-4.32563	-231.90381
83.98000	-4.33125	-232.20697
84.08000	-4.33906	-232.63238
84.18000	-4.34375	-232.98600
84.28000	-4.34734	-233.16538
84.38000	-4.35188	-233.40663
84.48000	-4.35750	-233.72756
84.58000	-4.36516	-234.15911
84.68000	-4.36938	-234.47485
84.78000	-4.37297	-234.65466
84.88000	-4.37719	-234.88432
84.98000	-4.38203	-235.14912
85.08000	-4.38750	-235.45098
85.18000	-4.39453	-235.84577
85.28000	-4.40000	-236.21751
85.38000	-4.40391	-236.42182
85.48000	-4.40859	-236.67423
85.58000	-4.41406	-236.96962
85.68000	-4.42125	-237.39652
85.78000	-4.42594	-237.70176
85.88000	-4.42953	-237.90023
85.98000	-4.43406	-238.14747
86.08000	-4.43937	-238.44230
86.18000	-4.44500	-238.76524
86.28000	-4.45219	-239.14976
86.38000	-4.45672	-239.46968
86.48000	-4.46063	-239.67351
86.58000	-4.46531	-239.91974
86.68000	-4.47094	-240.22366
86.78000	-4.47781	-240.61844
86.88000	-4.48266	-240.94480
86.98000	-4.48656	-241.17172
87.08000	-4.49094	-241.40359
87.18000	-4.49609	-241.68791
87.28000	-4.50219	-242.02605
87.38000	-4.51047	-242.50832
87.48000	-4.51422	-242.80140
87.58000	-4.51781	-242.97555
87.68000	-4.52266	-243.24441
87.78000	-4.52828	-243.56303
87.88000	-4.53578	-244.02402
87.98000	-4.54000	-244.32789
88.08000	-4.54375	-244.52741
88.18000	-4.54812	-244.77929
88.28000	-4.55297	-245.06773
88.38000	-4.55797	-245.35188
88.48000	-4.56406	-245.70751
88.58000	-4.57016	-246.11154
88.68000	-4.57453	-246.37832
88.78000	-4.57953	-246.64664
88.88000	-4.58484	-246.96539
88.98000	-4.59125	-247.33676
89.08000	-4.59609	-247.65992
89.18000	-4.60000	-247.88193
89.28000	-4.60406	-248.11114
89.38000	-4.60906	-248.39243
89.48000	-4.61469	-248.71407
89.58000	-4.62141	-249.10542
89.68000	-4.62688	-249.48679
89.78000	-4.63063	-249.69250
89.88000	-4.63516	-249.93452
89.98000	-4.63984	-250.20611
90.08000	-4.64563	-250.51251
90.18000	-4.65188	-250.89833
90.28000	-4.65656	-251.18229
90.38000	-4.66109	-251.44273
90.48000	-4.66641	-251.73593
90.58000	-4.67187	-252.05716
90.68000	-4.67891	-252.42749
90.78000	-4.68328	-252.73663
90.88000	-4.68719	-252.93183
90.98000	-4.69172	-253.18798
91.08000	-4.69688	-253.46315
91.18000	-4.70359	-253.82710
91.28000	-4.70922	-254.19402
91.38000	-4.71344	-254.42982
91.48000	-4.71797	-254.65795
91.58000	-4.72266	-254.91387
91.68000	-4.72812	-255.21615
91.78000	-4.73531	-255.60436
91.88000	-4.74031	-255.94544
91.98000	-4.74406	-256.14026
92.08000	-4.74891	-256.38923
92.18000	-4.75438	-256.69250
92.28000	-4.76141	-257.07579
92.38000	-4.76594	-257.37664
92.48000	-4.76984	-257.58702
92.58000	-4.77422	-257.81238
92.68000	-4.77906	-258.08075
92.78000	-4.78469	-258.38453
92.88000	-4.79250	-258.76921
92.98000	-4.79766	-259.15483
93.08000	-4.80078	-259.30083
93.18000	-4.80516	-259.51755
93.28000	-4.81016	-259.78681
93.38000	-4.81734	-260.13240
93.48000	-4.82359	-260.57619
93.58000	-4.82719	-260.76296
93.68000	-4.83125	-260.97536
93.78000	-4.83594	-261.21745
93.88000	-4.84109	-261.48152
93.98000	-4.84688	-261.77052
94.08000	-4.85281	-262.14331
94.18000	-4.85703	-262.36424
94.28000	-4.86156	-262.59694
94.38000	-4.86703	-262.88024
94.48000	-4.87438	-263.22079
94.58000	-4.88078	-263.67837
94.68000	-4.88391	-263.84407
94.78000	-4.88813	-264.03821
94.88000	-4.89328	-264.30342
94.98000	-4.89938	-264.63795
95.08000	-4.90875	-265.12086
95.18000	-4.91219	-265.43751
95.28000	-4.91531	-265.56507
95.38000	-4.92047	-265.82468
95.48000	-4.92609	-266.15673
95.58000	-4.93266	-266.51728
95.68000	-4.93719	-266.81563
95.78000	-4.94078	-267.00398
95.88000	-4.94500	-267.23295
95.98000	-4.94984	-267.48484
96.08000	-4.95516	-267.78629
96.18000	-4.96219	-268.14815
96.28000	-4.96750	-268.52360
96.38000	-4.97094	-268.69649
96.48000	-4.97531	-268.92102
96.58000	-4.98078	-269.21529
96.68000	-4.98844	-269.60513
96.78000	-4.99438	-270.03869
96.88000	-4.99797	-270.23107
96.98000	-5.00234	-270.45107
97.08000	-5.00703	-270.70811
97.18000	-5.01188	-270.97270
97.28000	-5.01844	-271.30991
97.38000	-5.02406	-271.68849
97.48000	-5.02797	-271.90045
97.58000	-5.03250	-272.13454
97.68000	-5.03797	-272.42842
97.78000	-5.04594	-272.84902
97.88000	-5.05047	-273.18963
97.98000	-5.05391	-273.35748
98.08000	-5.05813	-273.57125
98.18000	-5.06312	-273.83873
98.28000	-5.06875	-274.15764
98.38000	-5.07594	-274.52782
98.48000	-5.08156	-274.92452
98.58000	-5.08516	-275.11466
98.68000	-5.08969	-275.34977
98.78000	-5.09453	-275.60860
98.88000	-5.10109	-275.95034
98.98000	-5.10672	-276.31384
99.08000	-5.11063	-276.53164
99.18000	-5.11484	-276.76234
99.28000	-5.11984	-277.02454
99.38000	-5.12594	-277.36881
99.48000	-5.13406	-277.79782
99.58000	-5.13813	-278.11944
99.68000	-5.14156	-278.28166
99.78000	-5.14625	-278.52693
99.88000	-5.15156	-278.82588
99.98000	-5.15828	-279.18938
100.08000	-5.16391	-279.56101
100.18000	-5.16781	-279.77732
100.28000	-5.17219	-280.00331
100.38000	-5.17688	-280.26372
100.48000	-5.18250	-280.57247
100.58000	-5.18938	-280.94161
100.68000	-5.19531	-281.36465
100.78000	-5.19875	-281.54162
100.88000	-5.20313	-281.76153
100.98000	-5.20828	-282.04888
101.08000	-5.21516	-282.41774
101.18000	-5.22000	-282.76148
101.28000	-5.22391	-282.96676
101.38000	-5.22828	-283.19436
101.48000	-5.23328	-283.47024
101.58000	-5.23906	-283.79390
101.68000	-5.24609	-284.16374
101.78000	-5.25172	-284.57588
101.88000	-5.25516	-284.75168
101.98000	-5.25938	-284.96283
102.08000	-5.26437	-285.23579
102.18000	-5.27109	-285.58514
102.28000	-5.27719	-285.99015
102.38000	-5.28094	-286.20666
102.48000	-5.28500	-286.41009
102.58000	-5.28984	-286.67510
102.68000	-5.29547	-286.97479
102.78000	-5.30188	-287.30124
102.88000	-5.30781	-287.70611
102.98000	-5.31188	-287.90468
103.08000	-5.31641	-288.14998
103.18000	-5.32188	-288.44178
103.28000	-5.32938	-288.84891
103.38000	-5.33453	-289.21568
103.48000	-5.33812	-289.40344
103.58000	-5.34234	-289.61378
103.68000	-5.34719	-289.87837
103.78000	-5.35266	-290.17636
103.88000	-5.36078	-290.59106
103.98000	-5.36563	-290.97688
104.08000	-5.36906	-291.14690
104.18000	-5.37344	-291.38187
104.28000	-5.37859	-291.67384
104.38000	-5.38516	-292.01382
104.48000	-5.39062	-292.37890
104.58000	-5.39469	-292.61917
104.68000	-5.39891	-292.84301
104.78000	-5.40406	-293.11869
104.88000	-5.40938	-293.42917
104.98000	-5.41672	-293.80363
105.08000	-5.42250	-294.23791
105.18000	-5.42594	-294.41363
105.28001	-5.43047	-294.66462
105.38001	-5.43563	-294.94932
105.48001	-5.44188	-295.30230
105.58001	-5.44703	-295.64086
105.68001	-5.45094	-295.86837
105.78001	-5.45500	-296.07973
105.88001	-5.45969	-296.33814
105.98001	-5.46500	-296.62174
106.08001	-5.47109	-296.94715
106.18001	-5.47734	-297.34370
106.28001	-5.48125	-297.55399
106.38001	-5.48594	-297.79169
106.48001	-5.49141	-298.07991
106.58001	-5.49859	-298.45336
106.68001	-5.50516	-298.89649
106.78001	-5.50844	-299.08189
106.88001	-5.51219	-299.26202
106.98001	-5.51688	-299.51906
107.08001	-5.52219	-299.79491
107.18001	-5.52922	-300.14351
107.28001	-5.53578	-300.59919
107.38001	-5.53922	-300.77583
107.48001	-5.54344	-300.98888
107.58001	-5.54844	-301.23910
107.68001	-5.55375	-301.53149
107.78001	-5.56031	-301.90974
107.88001	-5.56453	-302.15085
107.98001	-5.56875	-302.36185
108.08001	-5.57344	-302.59991
108.18001	-5.57906	-302.89847
108.28001	-5.58688	-303.26733
108.38001	-5.59266	-303.70486
108.48001	-5.59562	-303.83438
108.58001	-5.60000	-304.04952
108.68001	-5.60547	-304.33404
108.78001	-5.61297	-304.71113
108.88001	-5.61844	-305.09830
108.98001	-5.62188	-305.28077
109.08001	-5.62594	-305.47601
109.18001	-5.63094	-305.73633
109.28001	-5.63609	-306.01960
109.38001	-5.64234	-306.32076
109.48001	-5.64859	-306.73072
109.58001	-5.65219	-306.92506
109.68001	-5.65641	-307.13135
109.78001	-5.66141	-307.39552
109.88001	-5.66813	-307.71691
109.98001	-5.67453	-308.13709
110.08001	-5.67828	-308.33119
110.18001	-5.68219	-308.52643
110.28001	-5.68687	-308.75441
110.38001	-5.69172	-309.01995
110.48001	-5.69734	-309.31348
110.58001	-5.70484	-309.74936
110.68001	-5.70859	-309.93661
110.78001	-5.71297	-310.13930
110.88001	-5.71781	-310.39196
110.98001	-5.72344	-310.65693
111.08001	-5.73109	-311.08308
111.18001	-5.73547	-311.33071
111.28001	-5.74000	-311.56650
111.38001	-5.74531	-311.83052
111.48001	-5.75188	-312.17766
111.57801	-5.76109	-312.67866
111.67801	-5.76344	-312.88260
111.77801	-5.76609	-312.98667
111.87801	-5.77078	-313.22402
111.97801	-5.77578	-313.50395
112.07801	-5.78219	-313.83008
112.17801	-5.78797	-314.20189
112.27801	-5.79188	-314.41081
112.37801	-5.79625	-314.62273
112.47801	-5.80141	-314.90988
112.57801	-5.80656	-315.18078
112.67801	-5.81234	-315.50798
112.77801	-5.81891	-315.88364
112.87801	-5.82250	-316.09660
112.97801	-5.82672	-316.30903
113.07801	-5.83219	-316.59082
113.17801	-5.83969	-316.96472
113.27801	-5.84562	-317.40573
113.37801	-5.84891	-317.57227
113.47801	-5.85297	-317.76899
113.57801	-5.85766	-318.02574
113.67801	-5.86281	-318.29622
113.77801	-5.86844	-318.61106
113.87801	-5.87563	-319.01720
113.97801	-5.87953	-319.26161
114.07801	-5.88375	-319.46975
114.17801	-5.88844	-319.72319
114.27801	-5.89469	-320.03221
114.37801	-5.90141	-320.45540
114.47801	-5.90531	-320.67716
114.57801	-5.90953	-320.88611
114.67801	-5.91438	-321.14309
114.77801	-5.91969	-321.43718
114.87801	-5.92578	-321.76509
114.97801	-5.93250	-322.18012
115.07801	-5.93625	-322.38874
115.17801	-5.94062	-322.60600
115.27801	-5.94578	-322.88632
115.37801	-5.95234	-323.20994
115.47801	-5.95828	-323.60834
115.57801	-5.96234	-323.81836
115.67801	-5.96609	-324.01994
115.77801	-5.97078	-324.25407
115.87801	-5.97594	-324.52962
115.97801	-5.98250	-324.86138
116.07801	-5.98891	-325.28701
116.17801	-5.99281	-325.49855
116.27801	-5.99734	-325.71885
116.37801	-6.00250	-326.00677
116.47801	-6.00906	-326.33170
116.57801	-6.01484	-326.70528
116.67801	-6.01891	-326.92587
116.77801	-6.02313	-327.13315
116.87801	-6.02766	-327.38096
116.97801	-6.03297	-327.65669
117.07801	-6.03922	-327.97512
117.17801	-6.04609	-328.42049
117.27801	-6.04969	-328.60553
117.37801	-6.05359	-328.79615
117.47801	-6.05813	-329.03150
117.57801	-6.06375	-329.31632
117.67801	-6.07109	-329.73954
117.77801	-6.07563	-330.00752
117.87801	-6.08016	-330.23688
117.97801	-6.08516	-330.50451
118.07801	-6.09063	-330.79639
118.17801	-6.09688	-331.10398
118.27801	-6.10328	-331.52822
118.37801	-6.10641	-331.69380
118.47801	-6.11047	-331.88841
118.57801	-6.11547	-332.14909
118.67801	-6.12141	-332.45659
118.77801	-6.12922	-332.89784
118.87801	-6.13328	-333.16776
118.97801	-6.13703	-333.33206
119.07801	-6.14156	-333.57871
119.17801	-6.14688	-333.86892
119.27801	-6.15328	-334.18238
119.37801	-6.16031	-334.65067
119.47801	-6.16375	-334.84021
119.57801	-6.16797	-335.04725
119.67801	-6.17328	-335.33335
119.77801	-6.17984	-335.68743
119.87801	-6.18609	-336.12478
119.97801	-6.18938	-336.30180
120.07801	-6.19344	-336.49793
120.17801	-6.19812	-336.75033
120.27801	-6.20328	-337.02967
120.37801	-6.20984	-337.37609
120.47801	-6.21734	-337.88022
120.57801	-6.22047	-338.04995
120.67801	-6.22438	-338.24125
120.77801	-6.22938	-338.49755
120.87801	-6.23516	-338.82293
120.97801	-6.24141	-339.19218
121.07801	-6.24563	-339.44073
121.17801	-6.25000	-339.66416
121.27801	-6.25484	-339.92124
121.37801	-6.26016	-340.22242
121.47801	-6.26672	-340.54995
121.57801	-6.27391	-341.02732
121.67801	-6.27734	-341.23096
121.77801	-6.28141	-341.42745
121.87801	-6.28609	-341.68684
121.97801	-6.29172	-341.99405
122.07801	-6.29797	-342.38210
122.17801	-6.30203	-342.60479
122.27801	-6.30641	-342.83826
122.37801	-6.31125	-343.08812
122.47801	-6.31656	-343.37968
122.57801	-6.32266	-343.70998
122.67801	-6.32984	-344.14464
122.77801	-6.33359	-344.36551
122.87801	-6.33781	-344.58843
122.97801	-6.34250	-344.84181
123.07801	-6.34813	-345.13301
123.17801	-6.35500	-345.52488
123.27801	-6.35938	-345.78118
123.37801	-6.36344	-345.99471
123.47801	-6.36797	-346.23298
123.57801	-6.37297	-346.49581
123.67801	-6.37891	-346.80474
123.77801	-6.38641	-347.25541
123.87801	-6.39016	-347.46444
123.97801	-6.39438	-347.66605
124.07801	-6.39937	-347.92185
124.17801	-6.40578	-348.24750
124.27801	-6.41266	-348.68944
124.37801	-6.41625	-348.88843
124.47801	-6.42016	-349.07308
124.57801	-6.42437	-349.28095
124.67801	-6.42938	-349.53356
124.77801	-6.43563	-349.85960
124.87801	-6.44375	-350.30860
124.97801	-6.44719	-350.55965
125.07801	-6.45141	-350.75277
125.17801	-6.45656	-351.02886
125.27801	-6.46328	-351.36390
125.37801	-6.46953	-351.77761
125.47801	-6.47312	-351.96570
125.57801	-6.47719	-352.16451
125.67801	-6.48188	-352.41517
125.77801	-6.48688	-352.68462
125.87801	-6.49250	-352.98249
125.97801	-6.49984	-353.38241
126.07801	-6.50375	-353.64249
126.17801	-6.50734	-353.81308
126.27801	-6.51203	-354.04378
126.37801	-6.51750	-354.32824
126.47801	-6.52516	-354.75847
126.57801	-6.52937	-355.01841
126.67801	-6.53359	-355.22085
126.77801	-6.53813	-355.44544
126.87801	-6.54297	-355.68833
126.97801	-6.54813	-355.95876
127.07801	-6.55563	-356.31156
127.17801	-6.56016	-356.61706
127.27801	-6.56438	-356.80711
127.37801	-6.56922	-357.04845
127.47801	-6.57516	-357.34090
127.57801	-6.58328	-357.79342
127.67801	-6.58687	-357.99602
127.77801	-6.59063	-358.16413
127.87801	-6.59563	-358.41608
127.97801	-6.60141	-358.71977
128.07801	-6.60906	-359.09033
128.17801	-6.61484	-359.51254
128.27801	-6.61750	-359.62752
128.37801	-6.62156	-359.81837
128.47801	-6.62672	-360.08328
128.57801	-6.63250	-360.38381
128.67801	-6.63922	-360.78474
128.77801	-6.64328	-361.01219
128.87801	-6.64734	-361.21663
128.97801	-6.65203	-361.45502
129.07801	-6.65703	-361.71114
129.17801	-6.66266	-362.00491
129.27801	-6.67078	-362.46678
129.37801	-6.67406	-362.67650
129.47801	-6.67812	-362.86926
129.57801	-6.68313	-363.12461
129.67801	-6.68875	-363.42293
129.77801	-6.69594	-363.83364
129.87801	-6.69984	-364.06615
129.97801	-6.70406	-364.25945
130.07801	-6.70891	-364.50902
130.17801	-6.71406	-364.79026
130.27801	-6.71984	-365.09126
130.37801	-6.72750	-365.54176
130.47801	-6.73094	-365.74987
130.57801	-6.73500	-365.93240
130.67801	-6.73969	-366.17720
130.77801	-6.74531	-366.47242
130.87801	-6.75297	-366.89362
130.97801	-6.75719	-367.17027
131.07801	-6.76078	-367.33633
131.17801	-6.76531	-367.56685
131.27801	-6.77063	-367.84586
131.37801	-6.77703	-368.17539
131.47801	-6.78484	-368.64153
131.57801	-6.78813	-368.84335
131.67801	-6.79203	-369.02040
131.77801	-6.79688	-369.27775
131.87801	-6.80266	-369.57037
131.97801	-6.81016	-370.00868
132.07801	-6.81391	-370.25532
132.17801	-6.81766	-370.42144
132.27801	-6.82219	-370.65059
132.37801	-6.82734	-370.91744
132.47801	-6.83328	-371.24777
132.57801	-6.84156	-371.73763
132.67801	-6.84469	-371.92938
132.77801	-6.84875	-372.11627
132.87801	-6.85359	-372.37436
132.97801	-6.85922	-372.66865
133.07801	-6.86594	-373.05433
133.17801	-6.87031	-373.31516
133.27801	-6.87438	-373.51570
133.37801	-6.87906	-373.75900
133.47801	-6.88438	-374.05384
133.57801	-6.89031	-374.34936
133.67801	-6.89766	-374.80450
133.77801	-6.90094	-374.99702
133.87801	-6.90500	-375.18349
133.97801	-6.90984	-375.43854
134.07801	-6.91578	-375.74458
134.17801	-6.92344	-376.20485
134.27801	-6.92703	-376.41376
134.37801	-6.93094	-376.59675
134.47801	-6.93562	-376.84405
134.57801	-6.94078	-377.11218
134.67801	-6.94656	-377.43694
134.77801	-6.95422	-377.87950
134.87801	-6.95781	-378.09795
134.97801	-6.96188	-378.28976
135.07801	-6.96656	-378.52037
135.17801	-6.97203	-378.80966
135.27801	-6.98031	-379.27306
135.37801	-6.98453	-379.55934
135.47801	-6.98828	-379.73794
135.57801	-6.99266	-379.96459
135.67801	-6.99766	-380.22694
135.77801	-7.00359	-380.54988
135.87801	-7.01078	-380.95245
135.97801	-7.01484	-381.20577
136.07801	-7.01937	-381.43581
136.17801	-7.02516	-381.75556
136.27801	-7.03297	-382.17112
136.37801	-7.03906	-382.65598
136.47801	-7.04156	-382.78168
136.57801	-7.04500	-382.94673
136.67801	-7.04922	-383.17308
136.77801	-7.05391	-383.43224
136.87801	-7.05953	-383.73673
136.97801	-7.06609	-384.11367
137.07801	-7.07125	-384.44573
137.17801	-7.07547	-384.66316
137.27801	-7.08078	-384.95272
137.37801	-7.08719	-385.29420
137.47801	-7.09422	-385.76367
137.57801	-7.09766	-385.96675
137.67801	-7.10141	-386.15492
137.77801	-7.10578	-386.39659
137.87801	-7.11047	-386.65023
137.97801	-7.11578	-386.94546
138.07801	-7.12250	-387.28452
138.17801	-7.12797	-387.67293
138.27801	-7.13203	-387.88885
138.37801	-7.13672	-388.13347
138.47801	-7.14219	-388.42762
138.57801	-7.15000	-388.87858
138.67801	-7.15453	-389.17321
138.77801	-7.15844	-389.37441
138.87801	-7.16328	-389.63506
138.97801	-7.16844	-389.92554
139.07801	-7.17391	-390.23721
139.17801	-7.18078	-390.62589
139.27801	-7.18453	-390.87623
139.37801	-7.18859	-391.06801
139.47801	-7.19312	-391.30607
139.57801	-7.19859	-391.58896
139.67801	-7.20578	-391.98703
139.77801	-7.21094	-392.31566
139.87801	-7.21500	-392.51256
139.97801	-7.21922	-392.73638
140.07801	-7.22406	-392.98603
140.17801	-7.22938	-393.26915
140.27801	-7.23656	-393.65804
140.37801	-7.24109	-393.93970
140.47801	-7.24516	-394.14853
140.57801	-7.25031	-394.40599
140.67801	-7.25609	-394.69972
140.77801	-7.26344	-395.12923
140.87801	-7.26750	-395.35856
140.97801	-7.27156	-395.55159
141.07801	-7.27594	-395.78056
141.17801	-7.28078	-396.01842
141.27801	-7.28641	-396.32902
141.37801	-7.29422	-396.71493
141.47801	-7.29812	-396.98958
141.57801	-7.30187	-397.15859
141.67801	-7.30688	-397.40542
141.77801	-7.31281	-397.70713
141.87801	-7.32109	-398.19738
141.97801	-7.32484	-398.42510
142.07801	-7.32859	-398.59477
142.17801	-7.33312	-398.82696
142.27801	-7.33813	-399.08081
142.37801	-7.34344	-399.36024
142.47801	-7.35156	-399.77106
142.57801	-7.35531	-400.05741
142.67801	-7.35906	-400.21354
142.77801	-7.36344	-400.42317
142.87801	-7.36875	-400.69023
142.97801	-7.37656	-401.08940
143.07801	-7.38188	-401.44873
143.17801	-7.38516	-401.59777
143.27801	-7.38938	-401.79929
143.37801	-7.39437	-402.03729
143.47801	-7.40000	-402.32977
143.57801	-7.40766	-402.72292
143.67801	-7.41203	-403.00992
143.77801	-7.41594	-403.17675
143.87801	-7.42063	-403.40522
143.97801	-7.42578	-403.66149
144.07801	-7.43438	-404.08298
144.17801	-7.43875	-404.40756
144.27801	-7.44234	-404.54701
144.37801	-7.44687	-404.77306
144.47801	-7.45234	-405.05028
144.57801	-7.45891	-405.38603
144.67601	-7.46688	-405.89067
144.77601	-7.46922	-406.01540
144.87601	-7.47281	-406.15767
144.97601	-7.47750	-406.39359
145.07601	-7.48297	-406.66497
145.17601	-7.49063	-407.08333
145.27601	-7.49500	-407.35823
145.37601	-7.49859	-407.51845
145.47601	-7.50297	-407.72361
145.57601	-7.50797	-407.97284
145.67601	-7.51344	-408.24777
145.77601	-7.52188	-408.67546
145.87601	-7.52594	-408.94026
145.97601	-7.52969	-409.08208
146.07601	-7.53437	-409.29085
146.17601	-7.53984	-409.54599
146.27601	-7.54719	-409.93986
146.37601	-7.55125	-410.15211
146.47601	-7.55500	-410.29859
146.57601	-7.55969	-410.49188
146.67601	-7.56500	-410.75659
146.77601	-7.57062	-411.04347
146.87601	-7.57875	-411.45235
146.97601	-7.58266	-411.69399
147.07601	-7.58641	-411.83394
147.17601	-7.59109	-412.05510
147.27601	-7.59625	-412.30732
147.37601	-7.60344	-412.67356
147.47601	-7.60812	-412.96697
147.57601	-7.61203	-413.13910
147.67601	-7.61656	-413.35103
147.77601	-7.62156	-413.59684
147.87601	-7.62766	-413.90315
147.97601	-7.63578	-414.37435
148.07601	-7.63922	-414.57799
148.17601	-7.64297	-414.74333
148.27601	-7.64781	-414.97123
148.37601	-7.65313	-415.24169
148.47601	-7.66063	-415.62250
148.57601	-7.66547	-415.94252
148.67601	-7.66922	-416.11257
148.77601	-7.67344	-416.30951
148.87601	-7.67813	-416.54375
148.97601	-7.68375	-416.83042
149.07601	-7.69156	-417.22813
149.17601	-7.69687	-417.60135
149.27601	-7.70016	-417.74350
149.37601	-7.70484	-417.94947
149.47601	-7.71016	-418.22812
149.57601	-7.71688	-418.60011
149.67601	-7.72109	-418.84634
149.77601	-7.72531	-419.03231
149.87601	-7.72984	-419.25275
149.97601	-7.73484	-419.49987
150.07601	-7.74047	-419.79161
150.17601	-7.74781	-420.17615
150.27601	-7.75281	-420.50919
150.37601	-7.75625	-420.64187
150.47601	-7.76062	-420.83967
150.57601	-7.76594	-421.10261
150.67601	-7.77375	-421.50080
150.77601	-7.77859	-421.82454
150.87601	-7.78250	-421.99191
150.97601	-7.78688	-422.19642
151.07601	-7.79187	-422.43162
151.17601	-7.79750	-422.72314
151.27601	-7.80500	-423.11105
151.37601	-7.80922	-423.38872
151.47601	-7.81297	-423.52712
151.57601	-7.81734	-423.73016
151.67601	-7.82250	-423.97472
151.77601	-7.83016	-424.34639
151.87601	-7.83547	-424.69719
151.97601	-7.83953	-424.88432
152.07601	-7.84391	-425.08417
152.17601	-7.84938	-425.35013
152.27601	-7.85531	-425.67024
152.37601	-7.86375	-426.14567
152.47601	-7.86672	-426.31993
152.57601	-7.87016	-426.45776
152.67601	-7.87516	-426.69216
152.77601	-7.88047	-426.97576
152.87601	-7.88703	-427.34280
152.97601	-7.89172	-427.60611
153.07601	-7.89578	-427.79675
153.17601	-7.90047	-428.01893
153.27601	-7.90547	-428.27863
153.37601	-7.91109	-428.56309
153.47601	-7.91922	-428.99585
153.57601	-7.92297	-429.25978
153.67601	-7.92641	-429.38566
153.77601	-7.93094	-429.60286
153.87601	-7.93641	-429.87621
153.97601	-7.94391	-430.26587
154.07601	-7.94906	-430.60228
154.17601	-7.95281	-430.77016
154.27601	-7.95703	-430.95800
154.37601	-7.96203	-431.20995
154.47601	-7.96766	-431.49880
154.57601	-7.97438	-431.84590
154.67601	-7.97953	-432.17677
154.77601	-7.98359	-432.34843
154.87601	-7.98828	-432.57424
154.97601	-7.99344	-432.83591
155.07601	-8.00000	-433.16638
155.17601	-8.00547	-433.50050
155.27601	-8.00938	-433.65788
155.37601	-8.01344	-433.84525
155.47601	-8.01812	-434.05718
155.57601	-8.02375	-434.33386
155.67601	-8.03156	-434.72952
155.77601	-8.03656	-435.07165
155.87601	-8.04031	-435.21827
155.97601	-8.04500	-435.42582
156.07601	-8.05016	-435.67592
156.17601	-8.05672	-435.99063
156.27601	-8.06203	-436.31706
156.37601	-8.06578	-436.46955
156.47601	-8.07000	-436.64524
156.57601	-8.07500	-436.87433
156.67601	-8.08078	-437.16425
156.77601	-8.08969	-437.56473
156.87601	-8.09391	-437.91091
156.97601	-8.09703	-437.99660
157.07601	-8.10125	-438.17398
157.17601	-8.10625	-438.40939
157.27601	-8.11344	-438.74207
157.37601	-8.11906	-439.09517
157.47601	-8.12312	-439.28078
157.57601	-8.12750	-439.46701
157.67601	-8.13266	-439.70665
157.77601	-8.13734	-439.93041
157.87601	-8.14422	-440.24169
157.97601	-8.14984	-440.60123
158.07601	-8.15359	-440.73948
158.17601	-8.15812	-440.93764
158.27601	-8.16375	-441.20106
158.37601	-8.17250	-441.65331
158.47601	-8.17656	-441.92615
158.57601	-8.17969	-442.03010
158.67601	-8.18391	-442.19753
158.77601	-8.18859	-442.42111
158.87601	-8.19391	-442.67505
158.97601	-8.20125	-443.00389
159.07601	-8.20688	-443.39317
159.17601	-8.21063	-443.53059
159.27601	-8.21516	-443.72547
159.37601	-8.22016	-443.95575
159.47601	-8.22688	-444.25485
159.57601	-8.23188	-444.56661
159.67601	-8.23578	-444.71121
159.77601	-8.24000	-444.89500
159.87601	-8.24516	-445.11884
159.97601	-8.25094	-445.39639
160.07601	-8.26000	-445.77530
160.17601	-8.26437	-446.12834
160.27601	-8.26734	-446.20499
160.37601	-8.27203	-446.39599
160.47601	-8.27750	-446.66663
160.57601	-8.28609	-447.08526
160.67601	-8.29063	-447.41413
160.77601	-8.29406	-447.53122
160.87601	-8.29859	-447.73358
160.97601	-8.30359	-447.98532
161.07601	-8.30891	-448.24550
161.17601	-8.31594	-448.59171
161.27601	-8.32078	-448.90052
161.37601	-8.32406	-449.01541
161.47601	-8.32844	-449.21342
161.57601	-8.33391	-449.47481
161.67601	-8.34141	-449.84972
161.77601	-8.34625	-450.15657
161.87601	-8.34969	-450.28588
161.97601	-8.35375	-450.45534
162.07601	-8.35859	-450.68279
162.17601	-8.36438	-450.97545
162.27601	-8.37156	-451.31961
162.37601	-8.37750	-451.72524
162.47601	-8.38094	-451.84901
162.57601	-8.38531	-452.01620
162.67601	-8.39047	-452.25263
162.77601	-8.39719	-452.55581
162.87601	-8.40297	-452.93105
162.97601	-8.40703	-453.11347
163.07601	-8.41125	-453.29672
163.17601	-8.41625	-453.52694
163.27601	-8.42188	-453.80652
163.37601	-8.42953	-454.17869
163.47601	-8.43406	-454.48369
163.57601	-8.43734	-454.58630
163.67601	-8.44188	-454.77769
163.77601	-8.44688	-455.02582
163.87601	-8.45406	-455.35511
163.97601	-8.45969	-455.71229
164.07601	-8.46359	-455.88246
164.17601	-8.46797	-456.07221
164.27601	-8.47297	-456.30595
164.37601	-8.47813	-456.54744
164.47601	-8.48578	-456.92182
164.57601	-8.49047	-457.23498
164.67601	-8.49406	-457.36524
164.77601	-8.49891	-457.57288
164.87601	-8.50422	-457.82769
164.97601	-8.51156	-458.18239
165.07601	-8.51625	-458.46602
165.17601	-8.52000	-458.60159
165.27601	-8.52422	-458.78461
165.37601	-8.52891	-459.00521
165.47601	-8.53438	-459.25763
165.57601	-8.54125	-459.58871
165.67601	-8.54734	-459.96985
165.77601	-8.55109	-460.10080
165.87601	-8.55547	-460.28200
165.97601	-8.56094	-460.53082
166.07601	-8.56922	-460.94593
166.17601	-8.57359	-461.24810
166.27601	-8.57688	-461.35178
166.37601	-8.58125	-461.53122
166.47601	-8.58625	-461.74738
166.57601	-8.59203	-462.03774
166.67601	-8.59938	-462.40953
166.77601	-8.60391	-462.67053
166.87601	-8.60750	-462.79570
166.97601	-8.61219	-462.99577
167.07601	-8.61750	-463.25314
167.17601	-8.62469	-463.58100
167.27601	-8.63094	-463.99620
167.37601	-8.63422	-464.10716
167.47601	-8.63812	-464.25724
167.57601	-8.64297	-464.46189
167.67601	-8.64875	-464.74823
167.77601	-8.65625	-465.12496
167.87601	-8.66094	-465.43628
167.97601	-8.66438	-465.53874
168.07601	-8.66922	-465.75353
168.17601	-8.67453	-466.00321
168.27601	-8.68125	-466.31986
168.37601	-8.68687	-466.69519
168.47601	-8.69063	-466.82641
168.57601	-8.69500	-467.01443
168.67601	-8.70000	-467.24796
168.77601	-8.70578	-467.53457
168.87601	-8.71391	-467.92099
168.97601	-8.71906	-468.31134
169.07601	-8.72219	-468.38897
169.17601	-8.72656	-468.58203
169.27601	-8.73172	-468.82722
169.37601	-8.73891	-469.21173
169.47601	-8.74344	-469.48701
169.57601	-8.74703	-469.61898
169.67601	-8.75109	-469.79195
169.77601	-8.75609	-470.01889
169.87601	-8.76125	-470.27504
169.97601	-8.76797	-470.57852
170.07601	-8.77422	-470.98035
170.17601	-8.77813	-471.14557
170.27601	-8.78281	-471.33690
170.37601	-8.78859	-471.61585
170.47601	-8.79594	-472.01112
170.57601	-8.80031	-472.26739
170.67601	-8.80391	-472.40210
170.77601	-8.80812	-472.56801
170.87601	-8.81297	-472.79313
170.97601	-8.81844	-473.06266
171.07601	-8.82516	-473.37422
171.17601	-8.83047	-473.71474
171.27601	-8.83422	-473.85171
171.37601	-8.83891	-474.04808
171.47601	-8.84406	-474.29073
171.57601	-8.85062	-474.58306
171.67601	-8.85641	-474.94131
171.77601	-8.86078	-475.13628
171.87601	-8.86516	-475.30603
171.97601	-8.87000	-475.53834
172.07601	-8.87547	-475.80323
172.17601	-8.88219	-476.10810
172.27601	-8.88734	-476.41906
172.37601	-8.89094	-476.53207
172.47601	-8.89547	-476.71786
172.57601	-8.90078	-476.96409
172.67601	-8.90844	-477.32437
172.77601	-8.91422	-477.69359
172.87601	-8.91781	-477.82353
172.97601	-8.92219	-477.99391
173.07601	-8.92687	-478.20204
173.17601	-8.93188	-478.43513
173.27601	-8.93781	-478.70198
173.37601	-8.94484	-479.10783
173.47601	-8.94859	-479.26608
173.57601	-8.95281	-479.43491
173.67601	-8.95797	-479.66081
173.77601	-8.96500	-479.96894
173.87601	-8.97063	-480.32987
173.97601	-8.97391	-480.43677
174.07601	-8.97797	-480.58075
174.17601	-8.98250	-480.77613
174.27601	-8.98781	-481.02757
174.37601	-8.99422	-481.33159
174.47601	-9.00234	-481.82744
174.57601	-9.00562	-481.94373
174.67601	-9.00984	-482.09333
174.77601	-9.01469	-482.29980
174.87601	-9.02094	-482.56156
174.97601	-9.02687	-482.92440
175.07601	-9.03063	-483.06400
175.17601	-9.03484	-483.22418
175.27601	-9.03984	-483.44168
175.37601	-9.04547	-483.70001
175.47601	-9.05203	-483.98021
175.57601	-9.05750	-484.31340
175.67601	-9.06094	-484.42185
175.77601	-9.06531	-484.57143
175.87601	-9.07031	-484.78580
175.97601	-9.07703	-485.06439
176.07601	-9.08359	-485.47006
176.17601	-9.08750	-485.59573
176.27601	-9.09156	-485.74123
176.37601	-9.09609	-485.92296
176.47601	-9.10172	-486.16534
176.57601	-9.11047	-486.54193
176.65001	-9.11672	-487.04311
176.75001	-9.11906	-487.09318
176.85001	-9.12266	-487.16241
176.95001	-9.12797	-487.39678
177.05001	-9.13422	-487.66458
177.15001	-9.14000	-488.02206
177.25001	-9.14359	-488.13882
177.35001	-9.14750	-488.27419
177.45001	-9.15203	-488.45878
177.55001	-9.15734	-488.70090
177.65001	-9.16359	-488.99090
177.75001	-9.17141	-489.47757
177.85001	-9.17437	-489.56490
177.95001	-9.17813	-489.67907
178.05001	-9.18266	-489.85967
178.15001	-9.18859	-490.13302
178.25001	-9.19703	-490.62723
178.35001	-9.20063	-490.78935
178.45001	-9.20453	-490.89983
178.55001	-9.20906	-491.08717
178.65001	-9.21453	-491.32237
178.75001	-9.22016	-491.57828
178.85001	-9.22688	-491.95188
178.95001	-9.23078	-492.10647
179.05001	-9.23500	-492.25599
179.15001	-9.24016	-492.48427
179.25001	-9.24641	-492.78077
179.35001	-9.25484	-493.25857
179.45001	-9.25797	-493.40460
179.55001	-9.26141	-493.47627
179.65001	-9.26594	-493.65944
179.75001	-9.27094	-493.89321
179.85001	-9.27719	-494.17058
179.95001	-9.28500	-494.63773
180.05001	-9.28813	-494.74850
180.15001	-9.29203	-494.86855
180.25001	-9.29688	-495.07242
180.35001	-9.30234	-495.31341
180.45001	-9.31000	-495.72515
180.55001	-9.31406	-495.94244
180.65001	-9.31797	-496.06308
180.75001	-9.32266	-496.25203
180.85001	-9.32797	-496.48371
180.95001	-9.33406	-496.76228
181.05001	-9.34219	-497.25652
181.15001	-9.34500	-497.34169
181.25001	-9.34875	-497.44740
181.35001	-9.35344	-497.63632
181.45001	-9.35922	-497.90591
181.55001	-9.36672	-498.31811
181.65001	-9.37078	-498.51441
181.75001	-9.37484	-498.65559
181.85001	-9.37969	-498.85401
181.95001	-9.38484	-499.08918
182.05001	-9.39000	-499.31934
182.15001	-9.39734	-499.70627
182.25001	-9.40109	-499.88210
182.35001	-9.40531	-500.01776
182.45001	-9.41031	-500.23854
182.55001	-9.41641	-500.50795
182.65001	-9.42406	-500.94968
182.75001	-9.42750	-501.07211
182.85001	-9.43125	-501.17528
182.95001	-9.43562	-501.35076
183.05001	-9.44063	-501.57118
183.15001	-9.44656	-501.84190
183.25001	-9.45484	-502.30390
183.35001	-9.45844	-502.46888
183.45001	-9.46250	-502.59101
183.55001	-9.46750	-502.79742
183.65001	-9.47281	-503.02792
183.75001	-9.48000	-503.39460
183.85001	-9.48437	-503.60066
183.95001	-9.48844	-503.75098
184.05001	-9.49344	-503.95757
184.15001	-9.49922	-504.23658
184.25001	-9.50578	-504.54909
184.35001	-9.51203	-504.94814
184.45001	-9.51484	-505.00923
184.55001	-9.51875	-505.11259
184.65001	-9.52313	-505.29677
184.75001	-9.52875	-505.54609
184.85001	-9.53688	-505.99080
184.95001	-9.54156	-506.25670
185.05001	-9.54563	-506.39570
185.15001	-9.55031	-506.57618
185.25001	-9.55594	-506.83206
185.35001	-9.56172	-507.12144
185.45001	-9.56891	-507.53284
185.55001	-9.57219	-507.66599
185.65001	-9.57609	-507.78580
185.75001	-9.58094	-507.99030
185.85001	-9.58641	-508.24940
185.95001	-9.59375	-508.65269
186.05001	-9.59797	-508.84736
186.15001	-9.60188	-508.98242
186.25001	-9.60609	-509.14353
186.35001	-9.61125	-509.36407
186.45001	-9.61719	-509.67467
186.55001	-9.62438	-510.05298
186.65001	-9.62828	-510.25742
186.75001	-9.63250	-510.37812
186.85001	-9.63766	-510.59943
186.95001	-9.64297	-510.85669
187.05001	-9.64922	-511.17057
187.15001	-9.65359	-511.37894
187.25001	-9.65781	-511.53147
187.35001	-9.66219	-511.70802
187.45001	-9.66766	-511.94620
187.55001	-9.67359	-512.22593
187.65001	-9.68187	-512.68137
187.75001	-9.68516	-512.82024
187.85001	-9.68891	-512.89886
187.95001	-9.69344	-513.07845
188.05001	-9.69938	-513.34149
188.15001	-9.70703	-513.77070
188.25001	-9.71125	-513.96978
188.35001	-9.71531	-514.08148
188.45001	-9.71984	-514.25117
188.55001	-9.72469	-514.44936
188.65001	-9.73016	-514.68557
188.75001	-9.73734	-515.05953
188.85001	-9.74141	-515.24508
188.95001	-9.74578	-515.38676
189.05001	-9.75094	-515.60163
189.15001	-9.75641	-515.83594
189.25001	-9.76422	-516.25276
189.35001	-9.76781	-516.37834
189.45001	-9.77172	-516.49851
189.55001	-9.77609	-516.66313
189.65001	-9.78094	-516.86078
189.75001	-9.78641	-517.09980
189.85001	-9.79469	-517.50213
189.95001	-9.79875	-517.73512
190.05001	-9.80266	-517.83246
190.15001	-9.80734	-518.00042
190.25001	-9.81313	-518.23866
190.35001	-9.82078	-518.65649
190.45001	-9.82438	-518.78572
190.55001	-9.82828	-518.89205
190.65001	-9.83313	-519.07784
190.75001	-9.83859	-519.30815
190.85001	-9.84500	-519.58716
190.95001	-9.85266	-520.02984
191.05001	-9.85563	-520.10500
191.15001	-9.85938	-520.19811
191.25001	-9.86406	-520.37889
191.35001	-9.86938	-520.60908
191.45001	-9.87625	-520.93297
191.55001	-9.88156	-521.22098
191.65001	-9.88516	-521.29829
191.75001	-9.88953	-521.43413
191.85001	-9.89422	-521.60275
191.95001	-9.89938	-521.82996
192.05001	-9.90656	-522.15636
192.15001	-9.91188	-522.45957
192.25001	-9.91594	-522.56638
192.35001	-9.92078	-522.73577
192.45001	-9.92656	-522.96793
192.55001	-9.93547	-523.42033
192.65001	-9.93922	-523.60034
192.75001	-9.94281	-523.66471
192.85001	-9.94750	-523.84168
192.95001	-9.95313	-524.07962
193.05001	-9.95953	-524.36912
193.15001	-9.96734	-524.83439
193.25001	-9.96969	-524.83976
193.35001	-9.97344	-524.90783
193.45001	-9.97812	-525.09081
193.55001	-9.98375	-525.33168
193.65001	-9.99109	-525.72221
193.75001	-9.99516	-525.90573
193.85001	-9.99906	-526.02607
193.95001	-10.00359	-526.18408
194.05001	-10.00875	-526.39723
194.15001	-10.01438	-526.64495
194.25001	-10.02156	-527.02761
194.35001	-10.02531	-527.17990
194.45001	-10.02938	-527.30185
194.55001	-10.03469	-527.51267
194.65001	-10.04094	-527.80747
194.75001	-10.04875	-528.26267
194.85001	-10.05203	-528.34231
194.95001	-10.05594	-528.43297
195.05001	-10.06031	-528.58120
195.15001	-10.06500	-528.75614
195.25001	-10.07016	-528.98431
195.35001	-10.07813	-529.36816
195.45001	-10.08266	-529.63781
195.55001	-10.08656	-529.73294
195.65001	-10.09156	-529.91509
195.75001	-10.09766	-530.17294
195.85001	-10.10531	-530.59620
195.95001	-10.10844	-530.67887
196.05001	-10.11219	-530.76792
196.15001	-10.11672	-530.93231
196.25001	-10.12203	-531.16232
196.35001	-10.12828	-531.44741
196.45001	-10.13672	-531.92741
196.55001	-10.13984	-532.02963
196.65001	-10.14328	-532.07546
196.75001	-10.14781	-532.24784
196.85001	-10.15344	-532.47064
196.95001	-10.16109	-532.88543
197.05001	-10.16563	-533.11950
197.15001	-10.16953	-533.22899
197.25001	-10.17391	-533.36447
197.35001	-10.17906	-533.57649
197.45001	-10.18500	-533.84644
197.55001	-10.19219	-534.20383
197.65001	-10.19641	-534.43199
197.75001	-10.20016	-534.52182
197.85001	-10.20500	-534.69878
197.95001	-10.21047	-534.92737
198.05001	-10.21844	-535.36946
198.15001	-10.22234	-535.54130
198.25001	-10.22594	-535.59339
198.35001	-10.23016	-535.73537
198.45001	-10.23500	-535.93177
198.55001	-10.24016	-536.16208
198.65001	-10.24719	-536.45205
198.75001	-10.25328	-536.85254
198.85001	-10.25703	-536.93199
198.95001	-10.26172	-537.07552
199.05001	-10.26672	-537.26459
199.15001	-10.27391	-537.60862
199.25001	-10.27844	-537.82564
199.35001	-10.28250	-537.95147
199.45001	-10.28719	-538.10996
199.55001	-10.29219	-538.31410
199.65001	-10.29797	-538.57297
[truncated: 2,339 more rows]
