# Supplementary material for: Strengthening of 3D Printed Fused Deposition Manufactured Parts Using the Fill Compositing Technique
Source: PLoS One. 2015 Apr 16;10(4):e0122915. doi: 10.1371/journal.pone.0122915 (PMC4400136; doi:10.1371/journal.pone.0122915)
Supplement: S1 File — This is the raw data and information on all the samples presented in this manuscript. (ZIP) [file pone.0122915.s001.zip › Specimen_RawData_149.csv]

Time	Extension	Load
(sec)	(mm)	(N)
0.00000	-0.00016	-0.79034
0.10000	-0.00047	-0.79304
0.20000	-0.00359	-0.79298
0.30000	-0.01250	-0.79610
0.40000	-0.02156	-0.79428
0.50000	-0.02625	-0.79727
0.60000	-0.03063	-0.79573
0.70000	-0.03563	-0.80184
0.80000	-0.04141	-0.79688
0.90000	-0.04781	-0.79229
1.00000	-0.05219	-0.79529
1.10000	-0.05625	-0.79592
1.20000	-0.06078	-0.79089
1.30000	-0.06609	-0.78854
1.40000	-0.07234	-0.79400
1.50000	-0.07891	-0.79629
1.60000	-0.08266	-0.79533
1.70000	-0.08687	-0.79012
1.80000	-0.09188	-0.78964
1.90000	-0.09750	-0.78930
2.00000	-0.10422	-0.78697
2.10000	-0.10906	-0.78253
2.20000	-0.11328	-0.79204
2.30000	-0.11797	-0.78855
2.40000	-0.12344	-0.78509
2.50000	-0.12906	-0.79311
2.60000	-0.13562	-0.79410
2.70000	-0.13937	-0.78914
2.80000	-0.14359	-0.78785
2.90000	-0.14844	-0.79184
3.00000	-0.15375	-0.79337
3.10000	-0.16094	-0.78209
3.20000	-0.16594	-0.79081
3.30000	-0.17016	-0.79091
3.40000	-0.17469	-0.78813
3.50000	-0.18000	-0.78337
3.60000	-0.18563	-0.79433
3.70000	-0.19188	-0.78532
3.80000	-0.19625	-0.78955
3.90000	-0.20047	-0.78763
4.00000	-0.20547	-0.78362
4.10000	-0.21141	-0.79174
4.20000	-0.21797	-0.78722
4.30000	-0.22250	-0.78717
4.40000	-0.22656	-0.78377
4.50000	-0.23125	-0.78540
4.60000	-0.23656	-0.79036
4.70000	-0.24266	-0.78778
4.80000	-0.24953	-0.78634
4.90000	-0.25344	-0.78322
5.00000	-0.25750	-0.78185
5.10000	-0.26250	-0.78578
5.20000	-0.26813	-0.78305
5.30000	-0.27469	-0.78978
5.40000	-0.27953	-0.78977
5.50000	-0.28406	-0.78111
5.60000	-0.28922	-0.78913
5.70000	-0.29516	-0.79003
5.80000	-0.30172	-0.78420
5.90000	-0.30672	-0.78542
6.00000	-0.31000	-0.78879
6.10000	-0.31438	-0.78053
6.20000	-0.31922	-0.77938
6.30000	-0.32500	-0.78357
6.40000	-0.33141	-0.78201
6.50000	-0.33594	-0.77986
6.60000	-0.34000	-0.78498
6.70000	-0.34453	-0.78803
6.80000	-0.34953	-0.77983
6.90000	-0.35500	-0.78023
7.00000	-0.36156	-0.77958
7.10000	-0.36625	-0.78309
7.20000	-0.37109	-0.78005
7.30000	-0.37609	-0.78160
7.40000	-0.38156	-0.78233
7.50000	-0.38781	-0.78089
7.60000	-0.39234	-0.77716
7.70000	-0.39656	-0.77596
7.80000	-0.40109	-0.78498
7.90000	-0.40625	-0.80920
8.00000	-0.41187	-0.84566
8.10000	-0.41859	-0.86437
8.20000	-0.42281	-0.89387
8.30000	-0.42719	-0.94689
8.40000	-0.43219	-1.05232
8.50000	-0.43766	-1.19911
8.60000	-0.44391	-1.38518
8.70000	-0.44922	-1.58591
8.80000	-0.45359	-1.76235
8.90000	-0.45828	-1.94847
9.00000	-0.46344	-2.16198
9.10000	-0.46922	-2.42635
9.20000	-0.47563	-2.72253
9.30000	-0.47969	-2.92908
9.40000	-0.48391	-3.12650
9.50000	-0.48859	-3.34361
9.60000	-0.49406	-3.60383
9.70000	-0.50078	-3.93303
9.80000	-0.50609	-4.22428
9.90000	-0.51016	-4.42370
10.00000	-0.51469	-4.63874
10.10000	-0.51969	-4.89095
10.20000	-0.52531	-5.17449
10.30000	-0.53297	-5.55956
10.40000	-0.53703	-5.80934
10.50000	-0.54125	-6.02018
10.60000	-0.54594	-6.26658
10.70000	-0.55141	-6.53956
10.80000	-0.55781	-6.88292
10.90000	-0.56281	-7.16541
11.00000	-0.56688	-7.38645
11.10000	-0.57141	-7.63003
11.20000	-0.57625	-7.87737
11.30000	-0.58188	-8.16195
11.40000	-0.58984	-8.55692
11.50000	-0.59406	-8.85968
11.60000	-0.59797	-9.05458
11.70000	-0.60266	-9.29956
11.80000	-0.60828	-9.59360
11.90000	-0.61531	-9.98578
12.00000	-0.61984	-10.26134
12.10000	-0.62375	-10.47197
12.20000	-0.62844	-10.70300
12.30000	-0.63375	-10.99777
12.40000	-0.63953	-11.29444
12.50000	-0.64594	-11.66066
12.60000	-0.64984	-11.88361
12.70000	-0.65391	-12.09149
12.80000	-0.65859	-12.34689
12.90000	-0.66422	-12.64026
13.00000	-0.67141	-13.02302
13.10000	-0.67609	-13.29185
13.20000	-0.68031	-13.50625
13.30000	-0.68469	-13.74231
13.40000	-0.68984	-14.00306
13.50000	-0.69547	-14.30861
13.60000	-0.70359	-14.73592
13.70000	-0.70797	-15.02219
13.80000	-0.71203	-15.24138
13.90000	-0.71734	-15.51402
14.00000	-0.72313	-15.82993
14.10000	-0.72984	-16.23113
14.20000	-0.73391	-16.45960
14.30000	-0.73797	-16.69881
14.40000	-0.74250	-16.94142
14.50000	-0.74750	-17.22592
14.60000	-0.75297	-17.53713
14.70000	-0.76016	-17.95575
14.80000	-0.76422	-18.22388
14.90000	-0.76812	-18.44799
15.00000	-0.77281	-18.71567
15.10000	-0.77813	-19.00259
15.20000	-0.78516	-19.39764
15.30000	-0.79016	-19.73570
15.40000	-0.79438	-19.97978
15.50000	-0.79906	-20.24364
15.60000	-0.80422	-20.55059
15.70000	-0.80984	-20.88310
15.80000	-0.81625	-21.25536
15.90000	-0.82062	-21.54419
16.00000	-0.82453	-21.76301
16.10000	-0.82937	-22.02878
16.20000	-0.83516	-22.37390
16.30000	-0.84266	-22.81499
16.40000	-0.84750	-23.13954
16.50000	-0.85141	-23.35893
16.60000	-0.85578	-23.61765
16.70000	-0.86078	-23.90544
16.80000	-0.86641	-24.23392
16.90000	-0.87312	-24.63777
17.00000	-0.87781	-24.96191
17.10000	-0.88172	-25.17747
17.20000	-0.88641	-25.45512
17.30000	-0.89203	-25.78196
17.40000	-0.89875	-26.17409
17.50000	-0.90375	-26.50625
17.60000	-0.90781	-26.75582
17.70000	-0.91234	-27.01826
17.80000	-0.91734	-27.31613
17.90000	-0.92313	-27.65197
18.00000	-0.93047	-28.09954
18.10000	-0.93469	-28.39740
18.20000	-0.93891	-28.62949
18.30000	-0.94359	-28.92134
18.40000	-0.94906	-29.23728
18.50000	-0.95516	-29.61245
18.60000	-0.95984	-29.91872
18.70000	-0.96391	-30.16252
18.80000	-0.96859	-30.41947
18.90000	-0.97391	-30.73654
19.00000	-0.97937	-31.06976
19.10000	-0.98547	-31.43846
19.20000	-0.99016	-31.73626
19.30000	-0.99453	-31.98508
19.40000	-0.99969	-32.28622
19.50000	-1.00547	-32.63131
19.60000	-1.01266	-33.06759
19.70000	-1.01750	-33.38361
19.80000	-1.02125	-33.59278
19.90000	-1.02547	-33.83298
20.00000	-1.03016	-34.11053
20.10000	-1.03562	-34.44134
20.20000	-1.04250	-34.83771
20.30000	-1.04734	-35.16988
20.40000	-1.05172	-35.40551
20.50000	-1.05641	-35.67801
20.60000	-1.06188	-35.98376
20.70000	-1.06891	-36.39503
20.80000	-1.07375	-36.71748
20.90000	-1.07797	-36.95924
21.00000	-1.08250	-37.24273
21.10000	-1.08766	-37.53978
21.20000	-1.09375	-37.89287
21.30000	-1.10187	-38.38313
21.40000	-1.10500	-38.60223
21.50000	-1.10875	-38.79648
21.60000	-1.11328	-39.06958
21.70000	-1.11828	-39.37680
21.80000	-1.12453	-39.74488
21.90000	-1.13016	-40.10377
22.00000	-1.13484	-40.37661
22.10000	-1.13969	-40.64984
22.20000	-1.14531	-40.98254
22.30000	-1.15109	-41.35084
22.40000	-1.15781	-41.76585
22.50000	-1.16141	-42.01260
22.60000	-1.16547	-42.22871
22.70000	-1.17016	-42.52397
22.80000	-1.17547	-42.84565
22.90000	-1.18250	-43.25045
23.00000	-1.18719	-43.57352
23.10000	-1.19109	-43.79684
23.20000	-1.19563	-44.06540
23.30000	-1.20078	-44.37336
23.40000	-1.20719	-44.75735
23.49800	-1.21500	-45.26246
23.59800	-1.21875	-45.53497
23.69800	-1.22250	-45.74031
23.79800	-1.22734	-46.02777
23.89800	-1.23266	-46.33969
23.99800	-1.23875	-46.72878
24.09800	-1.24359	-47.04232
24.19800	-1.24781	-47.30072
24.29800	-1.25219	-47.56531
24.39800	-1.25719	-47.87037
24.49800	-1.26281	-48.19173
24.59800	-1.26953	-48.60808
24.69800	-1.27438	-48.92417
24.79800	-1.27859	-49.17925
24.89800	-1.28344	-49.46900
24.99800	-1.28875	-49.77800
25.09800	-1.29531	-50.17537
25.19800	-1.30078	-50.51965
25.29800	-1.30484	-50.76985
25.39800	-1.30922	-51.02335
25.49800	-1.31406	-51.32172
25.59800	-1.31938	-51.64341
25.69800	-1.32641	-52.04226
25.79800	-1.33109	-52.36039
25.89800	-1.33516	-52.58671
25.99800	-1.34000	-52.86583
26.09800	-1.34578	-53.18503
26.19800	-1.35250	-53.58955
26.29800	-1.35734	-53.90709
26.39800	-1.36156	-54.14910
26.49800	-1.36594	-54.39611
26.59800	-1.37062	-54.67492
26.69800	-1.37625	-55.00770
26.79800	-1.38344	-55.41201
26.89800	-1.38813	-55.73994
26.99800	-1.39219	-55.93981
27.09800	-1.39688	-56.23264
27.19800	-1.40203	-56.53184
27.29800	-1.40844	-56.89148
27.39800	-1.41391	-57.26103
27.49800	-1.41813	-57.49957
27.59800	-1.42250	-57.74466
27.69800	-1.42750	-58.02837
27.79800	-1.43281	-58.33542
27.89800	-1.43969	-58.70898
27.99800	-1.44562	-59.12047
28.09800	-1.44938	-59.32162
28.19800	-1.45406	-59.59963
28.29800	-1.45938	-59.90851
28.39800	-1.46609	-60.30736
28.49800	-1.47094	-60.62247
28.59800	-1.47469	-60.82023
28.69800	-1.47906	-61.05737
28.79800	-1.48422	-61.35363
28.89800	-1.49000	-61.70940
28.99800	-1.49656	-62.07211
29.09800	-1.50203	-62.46031
29.19800	-1.50547	-62.63312
29.29800	-1.50984	-62.87144
29.39800	-1.51453	-63.13012
29.49800	-1.52078	-63.45403
29.59800	-1.52719	-63.88126
29.69800	-1.53172	-64.15495
29.79800	-1.53656	-64.41769
29.89800	-1.54234	-64.74075
29.99800	-1.54891	-65.12356
30.08800	-1.55656	-65.63089
30.18800	-1.55906	-65.80779
30.28800	-1.56234	-65.95752
30.38800	-1.56703	-66.23740
30.48800	-1.57250	-66.56416
30.58800	-1.57922	-66.94678
30.68800	-1.58453	-67.32880
30.78800	-1.58875	-67.56080
30.88800	-1.59313	-67.81543
30.98800	-1.59781	-68.09790
31.08800	-1.60281	-68.39322
31.18800	-1.60953	-68.76683
31.28800	-1.61469	-69.15100
31.38800	-1.61875	-69.36166
31.48800	-1.62297	-69.60994
31.58800	-1.62797	-69.89782
31.68800	-1.63469	-70.26470
31.78800	-1.64047	-70.67516
31.88800	-1.64484	-70.92110
31.98800	-1.64938	-71.18290
32.08800	-1.65437	-71.46718
32.18800	-1.65969	-71.78818
32.28800	-1.66625	-72.16632
32.38800	-1.67141	-72.52524
32.48800	-1.67547	-72.73529
32.58800	-1.68016	-73.00416
32.68800	-1.68516	-73.30211
32.78800	-1.69203	-73.68057
32.88800	-1.69797	-74.11370
32.98800	-1.70188	-74.32832
33.08800	-1.70625	-74.57224
33.18800	-1.71125	-74.86909
33.28800	-1.71672	-75.18715
33.38800	-1.72375	-75.59269
33.48800	-1.72844	-75.93263
33.58800	-1.73219	-76.13620
33.68800	-1.73688	-76.39712
33.78800	-1.74187	-76.69639
33.88800	-1.74797	-77.04273
33.98800	-1.75438	-77.45440
34.08800	-1.75859	-77.71929
34.18800	-1.76266	-77.93535
34.28800	-1.76734	-78.20908
34.38800	-1.77281	-78.52569
34.48800	-1.78016	-78.94092
34.58800	-1.78578	-79.36692
34.68800	-1.78937	-79.55097
34.78800	-1.79391	-79.79475
34.88800	-1.79938	-80.11231
34.98800	-1.80625	-80.51460
35.08800	-1.81141	-80.88095
35.18800	-1.81516	-81.08510
35.28800	-1.81937	-81.30981
35.38800	-1.82391	-81.57443
35.48800	-1.82922	-81.90144
35.58800	-1.83594	-82.26739
35.68800	-1.84250	-82.73666
35.78800	-1.84625	-82.94006
35.88800	-1.85063	-83.17927
35.98800	-1.85594	-83.47345
36.08800	-1.86313	-83.89412
36.18800	-1.86828	-84.26963
36.28800	-1.87219	-84.48414
36.38800	-1.87641	-84.73446
36.48800	-1.88141	-85.02053
36.58800	-1.88672	-85.33023
36.68800	-1.89313	-85.70135
36.78800	-1.89875	-86.07838
36.88800	-1.90281	-86.30434
36.98800	-1.90750	-86.56827
37.08800	-1.91266	-86.87306
37.18800	-1.91953	-87.26436
37.28800	-1.92469	-87.63280
37.38800	-1.92844	-87.84108
37.48800	-1.93266	-88.07325
37.58800	-1.93766	-88.37296
37.68800	-1.94328	-88.71536
37.78800	-1.95078	-89.13098
37.88800	-1.95594	-89.52471
37.98800	-1.95969	-89.71467
38.08800	-1.96422	-89.96907
38.18800	-1.96938	-90.26592
38.28800	-1.97563	-90.63364
38.38800	-1.98141	-91.02564
38.48800	-1.98578	-91.31174
38.58800	-1.99031	-91.56094
38.68800	-1.99531	-91.84945
38.78800	-2.00141	-92.22186
38.88800	-2.00828	-92.66689
38.98800	-2.01266	-92.97191
39.08800	-2.01625	-93.16690
39.18800	-2.02078	-93.43328
39.28800	-2.02594	-93.74628
39.38800	-2.03203	-94.10372
39.48800	-2.03797	-94.50468
39.58800	-2.04219	-94.77331
39.68800	-2.04672	-95.04005
39.78800	-2.05187	-95.34322
39.88800	-2.05734	-95.67943
39.98800	-2.06391	-96.07247
40.08800	-2.06922	-96.46253
40.18800	-2.07281	-96.67507
40.28800	-2.07734	-96.93768
40.38800	-2.08234	-97.25548
40.48800	-2.08906	-97.64115
40.58800	-2.09500	-98.05158
40.68800	-2.09906	-98.29438
40.78800	-2.10297	-98.52169
40.88800	-2.10766	-98.79238
40.98800	-2.11281	-99.11895
41.08800	-2.11875	-99.47793
41.18800	-2.12531	-99.91091
41.28800	-2.12953	-100.17218
41.38800	-2.13406	-100.42054
41.48800	-2.13938	-100.73404
41.58800	-2.14578	-101.09217
41.68800	-2.15141	-101.48830
41.78800	-2.15609	-101.77960
41.88800	-2.16031	-102.03604
41.98800	-2.16484	-102.29526
42.08800	-2.17000	-102.60749
42.18800	-2.17656	-102.95877
42.28800	-2.18266	-103.41145
42.38800	-2.18609	-103.58770
42.48800	-2.19031	-103.82076
42.58800	-2.19531	-104.10102
42.68800	-2.20172	-104.46532
42.78800	-2.20813	-104.91893
42.88800	-2.21250	-105.16917
42.98800	-2.21688	-105.42656
43.08800	-2.22172	-105.69710
43.18800	-2.22672	-105.99204
43.28800	-2.23266	-106.30004
43.38800	-2.23844	-106.70986
43.48800	-2.24281	-106.95620
43.58800	-2.24734	-107.22496
43.68800	-2.25266	-107.52415
43.78800	-2.25906	-107.87969
43.88800	-2.26484	-108.26758
43.98800	-2.26891	-108.48732
44.08800	-2.27313	-108.72043
44.18800	-2.27813	-109.01199
44.28800	-2.28344	-109.33282
44.38800	-2.29031	-109.70977
44.48800	-2.29625	-110.14071
44.58800	-2.29984	-110.32813
44.68800	-2.30438	-110.56966
44.78800	-2.30937	-110.84735
44.88800	-2.31531	-111.17951
44.98800	-2.32125	-111.57482
45.08800	-2.32531	-111.80983
45.18800	-2.32953	-112.03946
45.28800	-2.33422	-112.28737
45.38800	-2.33937	-112.58617
45.48800	-2.34547	-112.91014
45.58800	-2.35219	-113.32893
45.68800	-2.35609	-113.55440
45.78800	-2.36031	-113.77222
45.88800	-2.36531	-114.04438
45.98800	-2.37156	-114.38212
46.08400	-2.38016	-114.88367
46.18400	-2.38406	-115.17296
46.28400	-2.38813	-115.36944
46.38400	-2.39281	-115.63168
46.48400	-2.39828	-115.94187
46.58400	-2.40484	-116.30918
46.68400	-2.41000	-116.69216
46.78400	-2.41344	-116.86476
46.88400	-2.41797	-117.12330
46.98400	-2.42328	-117.42238
47.08400	-2.43031	-117.81012
47.18400	-2.43609	-118.24024
47.28400	-2.43953	-118.41949
47.38400	-2.44359	-118.63667
47.48400	-2.44828	-118.90844
47.58400	-2.45359	-119.22844
47.68400	-2.45953	-119.57346
47.78400	-2.46703	-120.07648
47.88400	-2.47063	-120.28788
47.98400	-2.47500	-120.50869
48.08400	-2.47984	-120.78067
48.18400	-2.48562	-121.11447
48.28400	-2.49172	-121.52051
48.38400	-2.49609	-121.80250
48.48400	-2.50016	-122.02688
48.58400	-2.50469	-122.28194
48.68400	-2.51000	-122.58030
48.78400	-2.51688	-122.94529
48.88400	-2.52313	-123.41357
48.98400	-2.52688	-123.61407
49.08400	-2.53141	-123.86821
49.18400	-2.53656	-124.18303
49.28400	-2.54297	-124.53674
49.38400	-2.54906	-124.96258
49.48400	-2.55297	-125.19699
49.58400	-2.55734	-125.42358
49.68400	-2.56188	-125.68717
49.78400	-2.56672	-125.97002
49.88400	-2.57297	-126.33109
49.98400	-2.58000	-126.81130
50.08400	-2.58375	-127.03627
50.18400	-2.58812	-127.27740
50.28400	-2.59312	-127.56965
50.38400	-2.59969	-127.91742
50.48400	-2.60547	-128.31613
50.58400	-2.60938	-128.54996
50.68400	-2.61359	-128.78501
50.78400	-2.61844	-129.07042
50.88400	-2.62375	-129.38477
50.98400	-2.62984	-129.73925
51.08400	-2.63688	-130.21539
51.18400	-2.64062	-130.42487
51.28400	-2.64469	-130.64252
51.38400	-2.64938	-130.91251
51.48400	-2.65563	-131.27051
51.58400	-2.66266	-131.75030
51.68400	-2.66656	-131.99833
51.78400	-2.67047	-132.21592
51.88400	-2.67516	-132.47089
51.98400	-2.68047	-132.77920
52.08400	-2.68703	-133.14696
52.18400	-2.69344	-133.58298
52.28400	-2.69703	-133.81909
52.38400	-2.70125	-134.04648
52.48400	-2.70641	-134.35237
52.58400	-2.71297	-134.71043
52.68400	-2.72000	-135.18305
52.78400	-2.72391	-135.43078
52.88400	-2.72781	-135.64238
52.98400	-2.73219	-135.88828
53.08400	-2.73719	-136.17805
53.18400	-2.74266	-136.52863
53.28400	-2.74953	-136.94862
53.38400	-2.75391	-137.23066
53.48400	-2.75859	-137.49434
53.58400	-2.76406	-137.81038
53.68400	-2.77063	-138.18596
53.78400	-2.77641	-138.60606
53.88400	-2.78000	-138.82492
53.98400	-2.78406	-139.04463
54.08400	-2.78891	-139.33390
54.18400	-2.79422	-139.65674
54.28400	-2.80078	-140.03764
54.38400	-2.80750	-140.52162
54.48400	-2.81094	-140.71271
54.58400	-2.81500	-140.93579
54.68400	-2.81984	-141.22158
54.78400	-2.82563	-141.57467
54.88400	-2.83234	-142.01181
54.98400	-2.83688	-142.31767
55.08400	-2.84125	-142.57267
55.18400	-2.84641	-142.86594
55.28400	-2.85172	-143.19222
55.38400	-2.85766	-143.53320
55.48400	-2.86328	-143.93415
55.58400	-2.86719	-144.17709
55.68400	-2.87172	-144.44357
55.78400	-2.87687	-144.75849
55.88400	-2.88281	-145.12099
55.98400	-2.88922	-145.52701
56.08400	-2.89344	-145.80882
56.18400	-2.89766	-146.04889
56.28400	-2.90203	-146.31432
56.38400	-2.90703	-146.62655
56.48400	-2.91266	-146.95060
56.58400	-2.91937	-147.39728
56.68400	-2.92344	-147.65032
56.78400	-2.92766	-147.89397
56.88400	-2.93266	-148.19068
56.98400	-2.93875	-148.53461
57.08400	-2.94578	-148.98957
57.18400	-2.95000	-149.26609
57.28400	-2.95406	-149.48079
57.38400	-2.95875	-149.74613
57.48400	-2.96406	-150.06459
57.58400	-2.97031	-150.41399
57.68400	-2.97703	-150.87737
57.78400	-2.98094	-151.11230
57.88400	-2.98531	-151.34992
57.98400	-2.99000	-151.61914
58.08400	-2.99531	-151.93124
58.18400	-3.00172	-152.31252
58.28400	-3.00656	-152.62754
58.38400	-3.01078	-152.85242
58.48400	-3.01500	-153.09985
58.58400	-3.02016	-153.39144
58.68400	-3.02641	-153.73765
58.78400	-3.03406	-154.23152
58.88400	-3.03766	-154.46246
58.98400	-3.04188	-154.67882
59.08400	-3.04688	-154.95753
59.18400	-3.05266	-155.28910
59.28400	-3.05938	-155.70159
59.38400	-3.06375	-155.96755
59.48400	-3.06797	-156.19832
59.58400	-3.07281	-156.46951
59.68400	-3.07797	-156.77810
59.78400	-3.08359	-157.09816
59.88400	-3.09109	-157.56588
59.98400	-3.09438	-157.76363
60.08400	-3.09844	-157.95989
60.18400	-3.10297	-158.22253
60.28400	-3.10875	-158.53842
60.38400	-3.11625	-159.00171
60.48400	-3.12062	-159.28778
60.58400	-3.12469	-159.48611
60.68400	-3.12937	-159.74249
60.78400	-3.13484	-160.06078
60.88400	-3.14063	-160.37782
60.98400	-3.14719	-160.81084
61.08400	-3.15078	-161.02043
61.18400	-3.15469	-161.21678
61.28400	-3.15906	-161.46681
61.38400	-3.16469	-161.74933
61.48400	-3.17266	-162.19699
61.58400	-3.17703	-162.49150
61.68400	-3.18094	-162.68985
61.78400	-3.18562	-162.94891
61.88400	-3.19109	-163.24975
61.98400	-3.19734	-163.59451
62.08400	-3.20484	-164.07387
62.18400	-3.20813	-164.25654
62.28400	-3.21234	-164.47258
62.38400	-3.21766	-164.76065
62.48400	-3.22375	-165.08971
62.58400	-3.23141	-165.59108
62.68400	-3.23516	-165.82946
62.78400	-3.23891	-166.02138
62.88400	-3.24328	-166.26905
62.98400	-3.24859	-166.57694
63.08400	-3.25422	-166.91089
63.18400	-3.26141	-167.36501
63.28400	-3.26484	-167.56712
63.38400	-3.26891	-167.79174
63.48400	-3.27391	-168.06614
63.58400	-3.27938	-168.38363
63.68400	-3.28656	-168.81628
63.78400	-3.29094	-169.11595
63.88400	-3.29516	-169.35176
63.98400	-3.30000	-169.62543
64.08400	-3.30516	-169.92611
64.18400	-3.31078	-170.25441
64.28400	-3.31797	-170.67675
64.38400	-3.32188	-170.95891
64.48400	-3.32578	-171.17482
64.58400	-3.33078	-171.46176
64.68400	-3.33672	-171.80952
64.78400	-3.34375	-172.26323
64.88400	-3.34766	-172.53251
64.98400	-3.35141	-172.74371
65.08400	-3.35594	-172.99215
65.18400	-3.36109	-173.26809
65.28400	-3.36719	-173.61841
65.38400	-3.37516	-174.09702
65.48400	-3.37906	-174.40121
65.58400	-3.38297	-174.60452
65.68400	-3.38781	-174.87679
65.78400	-3.39313	-175.18254
65.88400	-3.39969	-175.60284
65.98400	-3.40406	-175.89790
66.08400	-3.40813	-176.10978
66.18400	-3.41266	-176.36625
66.28400	-3.41781	-176.66839
66.38400	-3.42375	-177.01410
66.48400	-3.43125	-177.47687
66.58400	-3.43516	-177.74165
66.68400	-3.43953	-177.96987
66.78400	-3.44453	-178.26146
66.88400	-3.45000	-178.58578
66.98400	-3.45656	-178.99118
67.08400	-3.46078	-179.27928
67.18400	-3.46516	-179.51545
67.28400	-3.46969	-179.78032
67.38400	-3.47469	-180.05903
67.48400	-3.48063	-180.40843
67.58400	-3.48797	-180.88999
67.68400	-3.49188	-181.13817
67.78400	-3.49594	-181.35327
67.88400	-3.50078	-181.64457
67.98400	-3.50656	-181.96850
68.08400	-3.51297	-182.36749
68.18400	-3.51734	-182.63201
68.28400	-3.52156	-182.88147
68.38400	-3.52625	-183.14351
68.48400	-3.53156	-183.44468
68.58400	-3.53766	-183.79945
68.68400	-3.54484	-184.25342
68.78400	-3.54859	-184.48117
68.88400	-3.55250	-184.69296
68.98400	-3.55719	-184.95144
69.08400	-3.56266	-185.26679
69.18400	-3.57000	-185.70209
69.28400	-3.57453	-186.00841
69.38400	-3.57859	-186.22676
69.48400	-3.58313	-186.47766
69.58400	-3.58844	-186.77616
69.68400	-3.59391	-187.10244
69.78400	-3.60063	-187.48307
69.88400	-3.60516	-187.79340
69.98400	-3.60953	-188.02392
70.08400	-3.61453	-188.31508
70.18400	-3.62031	-188.63234
70.28400	-3.62719	-189.04737
70.38400	-3.63203	-189.37115
70.48400	-3.63594	-189.58868
70.58400	-3.64047	-189.84316
70.68400	-3.64594	-190.16126
70.78400	-3.65203	-190.51643
70.88400	-3.65938	-191.00042
70.98400	-3.66266	-191.22614
71.08400	-3.66641	-191.41912
71.18400	-3.67156	-191.70968
71.28400	-3.67734	-192.04845
71.38400	-3.68469	-192.51283
71.48400	-3.68859	-192.79094
71.58400	-3.69250	-193.00336
71.68400	-3.69734	-193.28465
71.78400	-3.70313	-193.63235
71.88400	-3.70937	-194.02339
71.98400	-3.71594	-194.47604
72.08400	-3.71922	-194.68364
72.18400	-3.72297	-194.89223
72.28400	-3.72734	-195.14072
72.38400	-3.73219	-195.42117
72.48400	-3.73859	-195.79940
72.58400	-3.74453	-196.19533
72.68400	-3.74891	-196.47303
72.78400	-3.75344	-196.71871
72.88400	-3.75859	-197.01838
72.98400	-3.76406	-197.34639
73.08400	-3.77078	-197.75665
73.18400	-3.77516	-198.05232
73.28400	-3.77953	-198.29510
73.38400	-3.78438	-198.57588
73.48400	-3.79000	-198.89322
73.58400	-3.79672	-199.30524
73.68400	-3.80141	-199.60055
73.78400	-3.80563	-199.83681
73.88400	-3.80984	-200.08764
73.98400	-3.81500	-200.37492
74.08400	-3.82063	-200.69887
74.18400	-3.82828	-201.14112
74.28400	-3.83234	-201.42379
74.38400	-3.83641	-201.63481
74.48400	-3.84125	-201.90857
74.58400	-3.84641	-202.19833
74.68400	-3.85234	-202.54694
74.78400	-3.85734	-202.84922
74.88400	-3.86203	-203.11494
74.98400	-3.86672	-203.36278
75.08400	-3.87203	-203.66183
75.18400	-3.87797	-203.99590
75.28400	-3.88562	-204.48151
75.38400	-3.88906	-204.70239
75.48400	-3.89313	-204.91935
75.58400	-3.89797	-205.17546
75.68400	-3.90328	-205.47253
75.78400	-3.91063	-205.88467
75.88400	-3.91516	-206.20354
75.98400	-3.91922	-206.41416
76.08400	-3.92344	-206.65093
76.18400	-3.92844	-206.93219
76.28400	-3.93422	-207.25031
76.38400	-3.94187	-207.69188
76.48400	-3.94688	-208.06365
76.58400	-3.95047	-208.25078
76.68400	-3.95531	-208.50690
76.78400	-3.96078	-208.80772
76.88400	-3.96719	-209.18736
76.98400	-3.97125	-209.44057
77.08400	-3.97516	-209.64001
77.18400	-3.97953	-209.89074
77.28400	-3.98469	-210.16666
77.38400	-3.99016	-210.47509
77.48400	-3.99719	-210.83631
77.58400	-4.00250	-211.21116
77.68400	-4.00625	-211.39431
77.78400	-4.01078	-211.63458
77.88400	-4.01562	-211.89046
77.98400	-4.02266	-212.25610
78.08400	-4.02875	-212.66714
78.18400	-4.03313	-212.92396
78.28400	-4.03797	-213.16949
78.38400	-4.04375	-213.49300
78.48400	-4.05016	-213.86039
78.58400	-4.05719	-214.34046
78.68400	-4.05969	-214.48296
78.78400	-4.06359	-214.66458
78.88400	-4.06844	-214.94067
78.98400	-4.07422	-215.27022
79.08400	-4.08125	-215.69441
79.18400	-4.08531	-215.95769
79.28400	-4.08922	-216.15762
79.38400	-4.09359	-216.39594
79.48400	-4.09844	-216.66491
79.58400	-4.10406	-216.99220
79.68400	-4.11234	-217.44636
79.78400	-4.11656	-217.77129
79.88400	-4.12047	-217.97508
79.98400	-4.12516	-218.24375
80.08400	-4.13063	-218.53155
80.18400	-4.13813	-218.96450
80.28400	-4.14234	-219.25852
80.38400	-4.14594	-219.45029
80.48400	-4.15031	-219.68853
80.58400	-4.15531	-219.96140
80.68400	-4.16094	-220.27750
80.78400	-4.16875	-220.73226
80.88400	-4.17281	-221.03329
80.98400	-4.17672	-221.23326
81.08400	-4.18156	-221.49587
81.18400	-4.18719	-221.80095
81.28400	-4.19469	-222.23659
81.38400	-4.19906	-222.54080
81.48400	-4.20281	-222.75469
81.58400	-4.20734	-223.00026
81.68400	-4.21250	-223.28731
81.78400	-4.21828	-223.60437
81.88400	-4.22563	-224.03371
81.98400	-4.22953	-224.30155
82.08400	-4.23344	-224.49996
82.18400	-4.23812	-224.77329
82.28400	-4.24375	-225.07447
82.38400	-4.25078	-225.49027
82.48400	-4.25609	-225.84258
82.58400	-4.25984	-226.04056
82.68400	-4.26406	-226.27144
82.78400	-4.26875	-226.52654
82.88400	-4.27406	-226.83771
82.98400	-4.28188	-227.26092
83.08400	-4.28688	-227.62863
83.18400	-4.29078	-227.82367
83.28400	-4.29563	-228.08643
83.38400	-4.30125	-228.39369
83.48400	-4.30766	-228.78374
83.58400	-4.31250	-229.10635
83.68400	-4.31656	-229.33325
83.78400	-4.32125	-229.58870
83.88400	-4.32625	-229.87078
83.98400	-4.33203	-230.19448
84.08400	-4.33984	-230.63584
84.18400	-4.34391	-230.93790
84.28400	-4.34750	-231.13304
84.38400	-4.35203	-231.37712
84.48400	-4.35750	-231.67217
84.58400	-4.36422	-232.07615
84.68400	-4.36891	-232.39082
84.78400	-4.37297	-232.61644
84.88400	-4.37750	-232.86223
84.98400	-4.38297	-233.15972
85.08400	-4.38844	-233.48361
85.18400	-4.39578	-233.89339
85.28400	-4.40000	-234.19410
85.38400	-4.40375	-234.40382
85.48400	-4.40844	-234.65699
85.58400	-4.41406	-234.96346
85.68400	-4.42188	-235.40924
85.78400	-4.42641	-235.74732
85.88400	-4.43000	-235.92810
85.98400	-4.43438	-236.16451
86.08400	-4.43937	-236.43954
86.18400	-4.44484	-236.76239
86.28400	-4.45219	-237.16640
86.38400	-4.45703	-237.51695
86.48400	-4.46094	-237.72442
86.58400	-4.46578	-237.98011
86.68400	-4.47094	-238.27441
86.78400	-4.47750	-238.63694
86.88400	-4.48266	-238.97919
86.98400	-4.48703	-239.22959
87.08400	-4.49172	-239.49334
87.18400	-4.49703	-239.79414
87.28400	-4.50297	-240.14474
87.38400	-4.51063	-240.61097
87.48400	-4.51391	-240.85097
87.58400	-4.51766	-241.05112
87.68400	-4.52281	-241.33967
87.78400	-4.52875	-241.69295
87.88400	-4.53594	-242.14187
87.98400	-4.54000	-242.42929
88.08400	-4.54375	-242.63616
88.18400	-4.54781	-242.86734
88.28400	-4.55250	-243.14319
88.38400	-4.55813	-243.45140
88.48400	-4.56531	-243.88263
88.58400	-4.57047	-244.26718
88.68400	-4.57438	-244.46613
88.78400	-4.57922	-244.74645
88.88400	-4.58484	-245.07062
88.98400	-4.59172	-245.49122
89.08400	-4.59641	-245.81827
89.18400	-4.60031	-246.03581
89.28400	-4.60437	-246.27146
89.38400	-4.60906	-246.53971
89.48400	-4.61453	-246.85320
89.58400	-4.62063	-247.20201
89.68400	-4.62641	-247.59461
89.78400	-4.63078	-247.84172
89.88400	-4.63547	-248.09512
89.98400	-4.64094	-248.40930
90.08400	-4.64766	-248.79609
90.18400	-4.65297	-249.14616
90.28400	-4.65688	-249.38375
90.38400	-4.66109	-249.61400
90.48400	-4.66578	-249.87088
90.58400	-4.67125	-250.16049
90.68400	-4.67859	-250.55671
90.78400	-4.68344	-250.91225
90.88400	-4.68734	-251.12033
90.98400	-4.69203	-251.37103
91.08400	-4.69750	-251.67635
91.18400	-4.70453	-252.04575
91.28400	-4.71000	-252.43166
91.38400	-4.71391	-252.64269
91.48400	-4.71828	-252.86838
91.58400	-4.72281	-253.12170
91.68400	-4.72797	-253.39654
91.78400	-4.73516	-253.78111
91.88400	-4.74063	-254.17113
91.98400	-4.74469	-254.38070
92.08400	-4.74937	-254.62994
92.18400	-4.75469	-254.92013
92.28400	-4.76109	-255.27143
92.38400	-4.76578	-255.58588
92.48400	-4.77016	-255.82251
92.58400	-4.77484	-256.07160
92.68400	-4.78000	-256.35701
92.78400	-4.78547	-256.66746
92.88400	-4.79219	-257.02822
92.98400	-4.79734	-257.38117
93.08400	-4.80078	-257.54988
93.18400	-4.80500	-257.77251
93.28400	-4.81016	-258.04508
93.38400	-4.81719	-258.39111
93.48400	-4.82234	-258.75011
93.58400	-4.82641	-258.95074
93.68400	-4.83062	-259.16120
93.78400	-4.83547	-259.41652
93.88400	-4.84094	-259.69735
93.98400	-4.84781	-260.03510
94.08400	-4.85422	-260.47438
94.18400	-4.85797	-260.65472
94.28400	-4.86250	-260.88357
94.38400	-4.86766	-261.15239
94.48400	-4.87484	-261.49273
94.58400	-4.88156	-261.96715
94.68400	-4.88469	-262.13375
94.78400	-4.88906	-262.35384
94.88400	-4.89438	-262.62963
94.98400	-4.90000	-262.94571
95.08400	-4.90859	-263.42276
95.18400	-4.91203	-263.70296
95.28400	-4.91516	-263.84470
95.38400	-4.91984	-264.08026
95.48400	-4.92531	-264.38147
95.58400	-4.93188	-264.73647
95.68400	-4.93703	-265.09085
95.78400	-4.94094	-265.30296
95.88400	-4.94547	-265.54409
95.98400	-4.95031	-265.81073
96.08400	-4.95578	-266.11793
96.18400	-4.96375	-266.53117
96.28400	-4.96844	-266.89425
96.38400	-4.97172	-267.05512
96.48400	-4.97594	-267.27593
96.58400	-4.98109	-267.54355
96.68400	-4.98797	-267.91948
96.78400	-4.99344	-268.28972
96.88400	-4.99734	-268.51037
96.98400	-5.00172	-268.73320
97.08400	-5.00656	-268.99335
97.18400	-5.01188	-269.28580
97.28400	-5.01984	-269.69892
97.38400	-5.02531	-270.10655
97.48400	-5.02875	-270.28733
97.58400	-5.03328	-270.52045
97.68400	-5.03844	-270.80053
97.78400	-5.04531	-271.16275
97.88400	-5.05000	-271.48303
97.98400	-5.05391	-271.70691
98.08400	-5.05828	-271.94124
98.18400	-5.06344	-272.21769
98.28400	-5.06922	-272.53586
98.38400	-5.07687	-272.94886
98.48400	-5.08156	-273.29499
98.58400	-5.08531	-273.47466
98.68400	-5.08984	-273.72000
98.78400	-5.09469	-273.98017
98.88400	-5.10125	-274.32549
98.98400	-5.10688	-274.70186
99.08400	-5.11094	-274.93209
99.18400	-5.11531	-275.16320
99.28400	-5.12016	-275.42529
99.38400	-5.12594	-275.74924
99.48400	-5.13344	-276.13851
99.58400	-5.13813	-276.49197
99.68400	-5.14172	-276.67060
99.78400	-5.14625	-276.90458
99.88400	-5.15188	-277.21745
99.98400	-5.15906	-277.61203
100.08400	-5.16438	-277.98721
100.18400	-5.16813	-278.18191
100.28400	-5.17234	-278.41350
100.38400	-5.17719	-278.67898
100.48400	-5.18266	-278.98201
100.58400	-5.18984	-279.37138
100.68400	-5.19531	-279.76251
100.78400	-5.19875	-279.94865
100.88400	-5.20313	-280.17902
100.98400	-5.20812	-280.44516
101.08400	-5.21500	-280.80580
101.18400	-5.22031	-281.17487
101.28400	-5.22438	-281.38840
101.38400	-5.22891	-281.63075
101.48400	-5.23391	-281.90640
101.58400	-5.23922	-282.21497
101.68400	-5.24578	-282.55895
101.78400	-5.25203	-282.99767
101.88400	-5.25563	-283.19564
101.98400	-5.26000	-283.41556
102.08400	-5.26516	-283.71072
102.18400	-5.27188	-284.06924
102.28400	-5.27719	-284.41897
102.38400	-5.28109	-284.63936
102.48400	-5.28562	-284.88010
102.58400	-5.29047	-285.14516
102.68400	-5.29594	-285.45600
102.78400	-5.30266	-285.80067
102.88400	-5.30813	-286.19131
102.98400	-5.31188	-286.38399
103.08400	-5.31656	-286.63388
103.18400	-5.32188	-286.92329
103.28400	-5.32891	-287.30139
103.38400	-5.33437	-287.67434
103.48400	-5.33844	-287.88891
103.58400	-5.34281	-288.12701
103.68400	-5.34781	-288.41445
103.78400	-5.35359	-288.74156
103.88400	-5.36156	-289.18272
103.98400	-5.36547	-289.49210
104.08400	-5.36891	-289.66668
104.18400	-5.37328	-289.90066
104.28400	-5.37859	-290.18843
104.38400	-5.38516	-290.54967
104.48400	-5.39062	-290.91322
104.58400	-5.39484	-291.16601
104.68400	-5.39922	-291.40767
104.78400	-5.40438	-291.68448
104.88400	-5.40984	-292.00259
104.98400	-5.41734	-292.41121
105.08400	-5.42234	-292.78740
105.18400	-5.42563	-292.95117
105.28401	-5.42984	-293.16449
105.38401	-5.43484	-293.44782
105.48401	-5.44125	-293.79183
105.58401	-5.44688	-294.18302
105.68401	-5.45109	-294.41243
105.78401	-5.45547	-294.65368
105.88401	-5.46047	-294.91988
105.98401	-5.46578	-295.23209
106.08401	-5.47187	-295.52743
106.18401	-5.47828	-295.95086
106.28401	-5.48219	-296.15721
106.38401	-5.48672	-296.39336
106.48401	-5.49172	-296.67634
106.58401	-5.49813	-297.00193
106.68401	-5.50438	-297.40846
106.78401	-5.50813	-297.61156
106.88401	-5.51219	-297.82492
106.98401	-5.51688	-298.06328
107.08401	-5.52234	-298.35409
107.18401	-5.52938	-298.69455
107.28401	-5.53547	-299.13184
107.38401	-5.53906	-299.31405
107.48401	-5.54344	-299.52690
107.58401	-5.54859	-299.80069
107.68401	-5.55469	-300.11490
107.78401	-5.56078	-300.49333
107.88401	-5.56500	-300.71825
107.98401	-5.56938	-300.94510
108.08401	-5.57437	-301.20310
108.18401	-5.57984	-301.50253
108.28401	-5.58703	-301.84364
108.38401	-5.59281	-302.26767
108.48401	-5.59609	-302.42261
108.58401	-5.60047	-302.65096
108.68401	-5.60562	-302.92097
108.78401	-5.61266	-303.27606
108.88401	-5.61828	-303.66325
108.98401	-5.62219	-303.86907
109.08401	-5.62625	-304.07774
109.18401	-5.63094	-304.31962
109.28401	-5.63609	-304.60215
109.38401	-5.64250	-304.92431
109.48401	-5.64844	-305.32154
109.58401	-5.65219	-305.51621
109.68401	-5.65656	-305.73130
109.78401	-5.66156	-305.99993
109.88401	-5.66859	-306.32651
109.98401	-5.67453	-306.74002
110.08401	-5.67813	-306.91680
110.18401	-5.68203	-307.11329
110.28401	-5.68672	-307.35174
110.38401	-5.69156	-307.59481
110.48401	-5.69719	-307.88448
110.58401	-5.70484	-308.31632
110.68401	-5.70891	-308.54478
110.78401	-5.71344	-308.76034
110.88401	-5.71891	-309.03095
110.98401	-5.72688	-309.38929
111.08401	-5.73312	-309.84926
111.18401	-5.73625	-310.01386
111.28401	-5.74031	-310.20650
111.38401	-5.74531	-310.47204
111.48401	-5.75125	-310.78121
111.58401	-5.76000	-311.23790
111.68401	-5.76328	-311.52681
111.78401	-5.76625	-311.64777
111.88401	-5.77078	-311.88735
111.98401	-5.77562	-312.14654
112.08401	-5.78250	-312.48620
112.18401	-5.78859	-312.89348
112.28401	-5.79234	-313.10293
112.38401	-5.79656	-313.31560
112.48401	-5.80125	-313.57384
112.58401	-5.80625	-313.83461
112.68401	-5.81219	-314.15129
112.78401	-5.81938	-314.57883
112.88401	-5.82328	-314.81978
112.98401	-5.82781	-315.04220
113.08401	-5.83297	-315.32583
113.18401	-5.84031	-315.70715
113.28401	-5.84547	-316.07416
113.38401	-5.84906	-316.25691
113.48401	-5.85312	-316.46976
113.58401	-5.85797	-316.71876
113.68401	-5.86344	-317.02179
113.78401	-5.86969	-317.37667
113.88401	-5.87594	-317.77388
113.98401	-5.87953	-317.97668
114.08401	-5.88375	-318.17943
114.18401	-5.88859	-318.43582
114.28401	-5.89500	-318.75205
114.38401	-5.90156	-319.18389
114.48401	-5.90562	-319.42037
114.58401	-5.90984	-319.63903
114.68401	-5.91469	-319.90537
114.78401	-5.92000	-320.19529
114.88401	-5.92625	-320.51247
114.98401	-5.93281	-320.94958
115.08401	-5.93641	-321.12646
115.18401	-5.94078	-321.35987
115.28401	-5.94563	-321.62374
115.38401	-5.95203	-321.94734
115.48401	-5.95859	-322.37354
115.58401	-5.96266	-322.59816
115.68401	-5.96688	-322.81333
115.78401	-5.97141	-323.05548
115.88401	-5.97672	-323.33645
115.98401	-5.98359	-323.68332
116.08401	-5.98938	-324.09713
116.18401	-5.99297	-324.27174
116.28401	-5.99734	-324.49785
116.38401	-6.00250	-324.78264
116.48401	-6.00891	-325.10811
116.58401	-6.01500	-325.50204
116.68401	-6.01906	-325.73116
116.78401	-6.02344	-325.96460
116.88401	-6.02828	-326.21217
116.98401	-6.03344	-326.49207
117.08401	-6.04031	-326.83527
117.18401	-6.04609	-327.24074
117.28401	-6.04953	-327.41222
117.38401	-6.05359	-327.61177
117.48401	-6.05844	-327.86554
117.58401	-6.06453	-328.18872
117.68401	-6.07156	-328.61349
117.78401	-6.07563	-328.83948
117.88401	-6.07984	-329.04944
117.98401	-6.08469	-329.29021
118.08401	-6.09016	-329.60436
118.18401	-6.09641	-329.90226
118.28401	-6.10344	-330.35991
118.38401	-6.10672	-330.53976
118.48401	-6.11094	-330.74585
118.58401	-6.11625	-331.02158
118.68401	-6.12313	-331.37333
118.78401	-6.13047	-331.86936
118.88401	-6.13344	-332.02913
118.98401	-6.13719	-332.20378
119.08401	-6.14187	-332.45474
119.18401	-6.14750	-332.75345
119.28401	-6.15453	-333.10810
119.38401	-6.16063	-333.55471
119.48401	-6.16406	-333.72739
119.58401	-6.16844	-333.96068
119.68401	-6.17328	-334.23004
119.78401	-6.17875	-334.52693
119.88401	-6.18547	-334.93513
119.98401	-6.18953	-335.17256
120.08401	-6.19375	-335.38598
120.18401	-6.19875	-335.66079
120.28401	-6.20438	-335.98316
120.38401	-6.21125	-336.34275
120.48401	-6.21703	-336.76353
120.58401	-6.22016	-336.91552
120.68401	-6.22438	-337.13517
120.78401	-6.22906	-337.39716
120.88401	-6.23547	-337.72469
120.98401	-6.24250	-338.17860
121.08401	-6.24672	-338.43648
121.18401	-6.25078	-338.64766
121.28401	-6.25563	-338.90375
121.38401	-6.26078	-339.19615
121.48401	-6.26734	-339.52981
121.58401	-6.27313	-339.93378
121.68401	-6.27656	-340.12479
121.78401	-6.28078	-340.32974
121.88401	-6.28547	-340.59477
121.98401	-6.29172	-340.92626
122.08401	-6.29891	-341.37216
122.18401	-6.30266	-341.59109
122.28401	-6.30672	-341.80951
122.38401	-6.31172	-342.07597
122.48401	-6.31719	-342.36816
122.58401	-6.32328	-342.68060
122.68401	-6.33000	-343.12671
122.78401	-6.33375	-343.33482
122.88401	-6.33797	-343.53983
122.98401	-6.34266	-343.79506
123.08401	-6.34875	-344.08960
123.18401	-6.35547	-344.53204
123.28401	-6.35938	-344.74239
123.38401	-6.36328	-344.95676
123.48401	-6.36797	-345.18412
123.58401	-6.37344	-345.47201
123.68401	-6.37984	-345.80904
123.78401	-6.38656	-346.23238
123.88401	-6.39031	-346.43504
123.98401	-6.39469	-346.65555
124.08401	-6.40000	-346.93211
124.18401	-6.40625	-347.24167
124.28401	-6.41281	-347.65786
124.38401	-6.41656	-347.87682
124.48401	-6.42078	-348.07962
124.58401	-6.42516	-348.30335
124.68401	-6.43000	-348.56763
124.78401	-6.43578	-348.88071
124.88401	-6.44359	-349.29836
124.98401	-6.44750	-349.55734
125.08401	-6.45156	-349.74989
125.18401	-6.45672	-350.02285
125.28401	-6.46359	-350.36206
125.38401	-6.46984	-350.80042
125.48401	-6.47344	-350.98442
125.58401	-6.47750	-351.19069
125.68401	-6.48203	-351.42756
125.78401	-6.48719	-351.69843
125.88401	-6.49313	-352.02655
125.98401	-6.50063	-352.45439
126.08401	-6.50406	-352.67740
126.18401	-6.50781	-352.85863
126.28401	-6.51234	-353.09088
126.38401	-6.51766	-353.36420
126.48401	-6.52484	-353.75980
126.58401	-6.52906	-354.00063
126.68401	-6.53328	-354.21735
126.78401	-6.53797	-354.45282
126.88401	-6.54328	-354.71755
126.98401	-6.54938	-355.03471
127.08401	-6.55766	-355.50615
127.18401	-6.56094	-355.69969
127.28401	-6.56484	-355.87823
127.38401	-6.56953	-356.11069
127.48401	-6.57547	-356.39760
127.58201	-6.58406	-356.90254
127.68201	-6.58750	-357.12054
127.78201	-6.59141	-357.28732
127.88201	-6.59625	-357.53882
127.98201	-6.60188	-357.84104
128.08201	-6.60859	-358.18395
128.18201	-6.61406	-358.56357
128.28201	-6.61734	-358.72650
128.38201	-6.62156	-358.94573
128.48201	-6.62641	-359.19186
128.58201	-6.63203	-359.47782
128.68201	-6.63922	-359.90724
128.78201	-6.64312	-360.12831
128.88201	-6.64734	-360.33395
128.98201	-6.65203	-360.58030
129.08201	-6.65734	-360.85281
129.18201	-6.66406	-361.19646
129.28201	-6.67125	-361.68873
129.38201	-6.67422	-361.82275
129.48201	-6.67812	-362.01727
129.58201	-6.68297	-362.26204
129.68201	-6.68891	-362.58140
129.78201	-6.69656	-363.02814
129.88201	-6.70047	-363.25279
129.98201	-6.70453	-363.46257
130.08201	-6.70937	-363.70602
130.18201	-6.71422	-363.97552
130.28201	-6.71953	-364.24831
130.38201	-6.72703	-364.67376
130.48201	-6.73109	-364.92038
130.58201	-6.73516	-365.11427
130.68201	-6.74000	-365.38088
130.78201	-6.74578	-365.68037
130.88201	-6.75344	-366.10389
130.98201	-6.75719	-366.35673
131.08201	-6.76094	-366.53581
131.18201	-6.76547	-366.75802
131.28201	-6.77063	-367.04016
131.38201	-6.77656	-367.34489
131.48201	-6.78453	-367.80778
131.58201	-6.78813	-368.03281
131.68201	-6.79234	-368.23913
131.78201	-6.79734	-368.49752
131.88201	-6.80297	-368.79593
131.98201	-6.81047	-369.23984
132.08201	-6.81406	-369.45468
132.18201	-6.81781	-369.63961
132.28201	-6.82250	-369.87123
132.38201	-6.82781	-370.16252
132.48201	-6.83391	-370.48677
132.58201	-6.84188	-370.98986
132.68201	-6.84484	-371.15505
132.78201	-6.84859	-371.33253
132.88201	-6.85344	-371.58152
132.98201	-6.85906	-371.88393
133.08201	-6.86641	-372.29866
133.18201	-6.87094	-372.57341
133.28201	-6.87484	-372.78488
133.38201	-6.87953	-373.02250
133.48201	-6.88438	-373.28696
133.58201	-6.88984	-373.56845
133.68201	-6.89766	-374.02800
133.78201	-6.90125	-374.25587
133.88201	-6.90531	-374.44419
133.98201	-6.91016	-374.70001
134.08201	-6.91641	-375.03642
134.18201	-6.92359	-375.48602
134.28201	-6.92719	-375.68036
134.38201	-6.93109	-375.87455
134.48201	-6.93594	-376.10894
134.58201	-6.94094	-376.39263
134.68201	-6.94609	-376.67638
134.78201	-6.95391	-377.09039
134.88201	-6.95813	-377.37465
134.98201	-6.96234	-377.58383
135.08201	-6.96734	-377.84657
135.18201	-6.97359	-378.17076
135.28201	-6.98078	-378.62155
135.38201	-6.98422	-378.81258
135.48201	-6.98797	-378.99545
135.58201	-6.99234	-379.22516
135.68201	-6.99750	-379.50110
135.78201	-7.00406	-379.84431
135.86801	-7.01234	-380.35467
135.96801	-7.01578	-380.62426
136.06801	-7.01937	-380.78088
136.16801	-7.02469	-381.05983
136.26801	-7.03062	-381.40965
136.36801	-7.03641	-381.78712
136.46801	-7.04016	-382.00620
136.56801	-7.04406	-382.20906
136.66801	-7.04844	-382.44918
136.76801	-7.05328	-382.71642
136.86801	-7.05906	-383.03518
136.96801	-7.06719	-383.49178
137.06801	-7.07172	-383.83400
137.16801	-7.07563	-384.01750
137.26801	-7.08047	-384.28989
137.36801	-7.08609	-384.60624
137.46801	-7.09250	-384.99424
137.56801	-7.09672	-385.24854
137.66801	-7.10078	-385.47659
137.76801	-7.10531	-385.71751
137.86801	-7.11031	-385.99679
137.96801	-7.11609	-386.31722
138.06801	-7.12328	-386.72116
138.16801	-7.12781	-387.04857
138.26801	-7.13156	-387.23493
138.36801	-7.13594	-387.46718
138.46801	-7.14094	-387.75149
138.56801	-7.14891	-388.16050
138.66801	-7.15406	-388.53276
138.76801	-7.15797	-388.75040
138.86801	-7.16266	-388.99329
138.96801	-7.16797	-389.28097
139.06801	-7.17328	-389.59458
139.16801	-7.17969	-389.96416
139.26801	-7.18391	-390.23393
139.36801	-7.18781	-390.43325
139.46801	-7.19266	-390.67653
139.56801	-7.19828	-390.97539
139.66801	-7.20578	-391.39977
139.76801	-7.21031	-391.69645
139.86801	-7.21422	-391.88644
139.96801	-7.21859	-392.09607
140.06801	-7.22344	-392.34215
140.16801	-7.22891	-392.63448
140.26801	-7.23641	-393.03493
140.36801	-7.24109	-393.35498
140.46801	-7.24531	-393.56741
140.56801	-7.25031	-393.82592
140.66801	-7.25594	-394.11545
140.76801	-7.26266	-394.50422
140.86801	-7.26687	-394.75760
140.96801	-7.27094	-394.94494
141.06801	-7.27516	-395.15886
141.16801	-7.28000	-395.41504
141.26801	-7.28516	-395.68338
141.36801	-7.29297	-396.07579
141.46801	-7.29797	-396.42972
141.56801	-7.30172	-396.59557
141.66801	-7.30641	-396.82803
141.76801	-7.31219	-397.11744
141.86801	-7.32047	-397.58542
141.96801	-7.32453	-397.85087
142.06801	-7.32828	-398.02390
142.16801	-7.33266	-398.25088
142.26801	-7.33781	-398.51150
142.36801	-7.34281	-398.78365
142.46801	-7.35000	-399.14805
142.56801	-7.35453	-399.44720
142.66801	-7.35828	-399.61433
142.76801	-7.36281	-399.83568
142.86801	-7.36859	-400.12628
142.96801	-7.37656	-400.54494
143.06801	-7.38125	-400.86636
143.16801	-7.38453	-401.02074
143.26801	-7.38891	-401.20572
143.36801	-7.39375	-401.44759
143.46801	-7.39922	-401.72943
143.56801	-7.40688	-402.11293
143.66801	-7.41203	-402.46654
143.76801	-7.41578	-402.62803
143.86801	-7.42047	-402.84795
143.96801	-7.42594	-403.12946
144.06801	-7.43516	-403.57274
144.16801	-7.43984	-403.95916
144.26801	-7.44266	-404.07687
144.36801	-7.44703	-404.27774
144.46801	-7.45203	-404.53595
144.56801	-7.45734	-404.80790
144.66801	-7.46437	-405.19020
144.76801	-7.46797	-405.43297
144.86801	-7.47187	-405.58904
144.96801	-7.47656	-405.83330
145.06801	-7.48219	-406.10123
145.16801	-7.48984	-406.50919
145.26801	-7.49453	-406.80873
145.36801	-7.49828	-406.97879
145.46801	-7.50297	-407.19381
145.56801	-7.50813	-407.44954
145.66801	-7.51375	-407.74611
145.76801	-7.52172	-408.15982
145.86801	-7.52531	-408.40036
145.96801	-7.52891	-408.53843
146.06801	-7.53344	-408.74013
146.16801	-7.53906	-409.00749
146.26801	-7.54734	-409.44192
146.36801	-7.55156	-409.72707
146.46801	-7.55516	-409.86651
146.56801	-7.55953	-410.07075
146.66801	-7.56453	-410.31843
146.76801	-7.56984	-410.58072
146.86801	-7.57719	-410.95167
146.96801	-7.58234	-411.28445
147.06801	-7.58609	-411.45107
147.16801	-7.59062	-411.66380
147.26801	-7.59578	-411.90872
147.36801	-7.60313	-412.28354
147.46801	-7.60797	-412.59965
147.56801	-7.61187	-412.77194
147.66801	-7.61609	-412.97832
147.76801	-7.62125	-413.22318
147.86801	-7.62719	-413.53694
147.96801	-7.63516	-413.96195
148.06801	-7.63891	-414.21852
148.16801	-7.64266	-414.37188
148.26801	-7.64734	-414.60228
148.36801	-7.65281	-414.88057
148.46801	-7.66063	-415.29229
148.56801	-7.66500	-415.60110
148.66801	-7.66875	-415.75438
148.76801	-7.67313	-415.96591
148.86801	-7.67797	-416.21801
148.96801	-7.68359	-416.51082
149.06801	-7.69078	-416.88362
149.16801	-7.69578	-417.20974
149.26801	-7.69922	-417.35134
149.36801	-7.70375	-417.56502
149.46801	-7.70922	-417.83664
149.56801	-7.71734	-418.26943
149.66801	-7.72187	-418.57222
149.76801	-7.72562	-418.74292
149.86801	-7.73000	-418.94570
149.96801	-7.73484	-419.19315
150.06801	-7.74000	-419.46092
150.16801	-7.74672	-419.78154
150.26801	-7.75234	-420.16530
150.36801	-7.75594	-420.32391
150.46801	-7.76047	-420.53270
150.56801	-7.76563	-420.79249
150.66801	-7.77297	-421.16329
150.76801	-7.77781	-421.47887
150.86801	-7.78172	-421.64961
150.96801	-7.78625	-421.87363
151.06801	-7.79172	-422.14122
151.16801	-7.79766	-422.45367
151.26801	-7.80484	-422.84191
151.36801	-7.80906	-423.10682
151.46801	-7.81266	-423.24510
151.56801	-7.81734	-423.46352
151.66801	-7.82281	-423.72784
151.76801	-7.83063	-424.14656
151.86801	-7.83531	-424.45481
151.96801	-7.83906	-424.62027
152.06801	-7.84344	-424.82108
152.16801	-7.84875	-425.08650
152.26801	-7.85469	-425.40917
152.36801	-7.86203	-425.80375
152.46801	-7.86594	-426.04721
152.56801	-7.86969	-426.19973
152.66801	-7.87422	-426.42811
152.76801	-7.87938	-426.68650
152.86801	-7.88625	-427.04400
152.96801	-7.89156	-427.39016
153.06801	-7.89563	-427.59258
153.16801	-7.90031	-427.80846
153.26801	-7.90516	-428.05898
153.36801	-7.91063	-428.34210
153.46801	-7.91813	-428.72590
153.56801	-7.92266	-429.03361
153.66801	-7.92609	-429.17249
153.76801	-7.93063	-429.38063
153.86801	-7.93656	-429.67981
153.96801	-7.94375	-430.07812
154.06801	-7.94844	-430.36819
154.16801	-7.95219	-430.55221
154.26801	-7.95656	-430.75430
154.36801	-7.96156	-430.99529
154.46801	-7.96703	-431.27924
154.56801	-7.97375	-431.60668
154.66801	-7.97891	-431.94386
154.76801	-7.98281	-432.11445
154.86801	-7.98750	-432.33496
154.96801	-7.99266	-432.59329
155.06801	-7.99984	-432.95619
155.16801	-8.00594	-433.34219
155.26801	-8.00953	-433.48968
155.36801	-8.01344	-433.66086
155.46801	-8.01812	-433.88367
155.56801	-8.02328	-434.13499
155.66801	-8.03000	-434.44461
155.76801	-8.03563	-434.81734
155.86801	-8.03937	-434.96934
155.96801	-8.04406	-435.17470
156.06801	-8.04938	-435.43434
156.16801	-8.05609	-435.73725
156.26801	-8.06203	-436.12650
156.36801	-8.06594	-436.29789
156.46801	-8.07031	-436.49259
156.56801	-8.07547	-436.71867
156.66801	-8.08094	-437.00483
156.76801	-8.08859	-437.35629
156.86801	-8.09328	-437.68519
156.96801	-8.09656	-437.78938
157.06801	-8.10078	-437.97627
157.16801	-8.10594	-438.20450
157.26801	-8.11313	-438.55268
157.36801	-8.11859	-438.92446
157.46801	-8.12250	-439.07729
157.56801	-8.12672	-439.26057
157.66801	-8.13188	-439.48770
157.76801	-8.13734	-439.77860
157.86801	-8.14453	-440.11328
157.96801	-8.14953	-440.42996
158.06801	-8.15297	-440.55015
158.16801	-8.15781	-440.76049
158.26801	-8.16359	-441.03783
158.36801	-8.17172	-441.46949
158.46801	-8.17594	-441.73393
158.56801	-8.17922	-441.86017
158.66801	-8.18313	-442.01738
158.76801	-8.18797	-442.23729
158.86801	-8.19328	-442.49815
158.96801	-8.20094	-442.84141
159.06801	-8.20656	-443.24109
159.16801	-8.21000	-443.35270
159.26801	-8.21453	-443.54507
159.36801	-8.21953	-443.77998
159.46801	-8.22578	-444.06137
159.56801	-8.23156	-444.39828
159.66801	-8.23562	-444.57811
159.76801	-8.24000	-444.75108
159.86801	-8.24516	-444.98476
159.96801	-8.25141	-445.29203
160.06801	-8.26109	-445.76594
160.16801	-8.26422	-446.02564
160.26801	-8.26703	-446.08390
160.36801	-8.27156	-446.27646
160.46801	-8.27719	-446.54933
160.56801	-8.28594	-446.98822
160.66801	-8.29031	-447.32603
160.76801	-8.29359	-447.44661
160.86801	-8.29781	-447.62975
160.96801	-8.30281	-447.85944
161.06801	-8.30781	-448.10855
161.16801	-8.31437	-448.41447
161.26801	-8.32031	-448.81234
161.36801	-8.32391	-448.95506
161.46801	-8.32844	-449.14523
161.56801	-8.33375	-449.41744
161.66801	-8.34078	-449.75856
161.76801	-8.34594	-450.07926
161.86801	-8.34953	-450.21614
161.96801	-8.35375	-450.39600
162.06801	-8.35859	-450.62235
162.16801	-8.36391	-450.89203
162.26801	-8.37031	-451.20990
162.36801	-8.37703	-451.62532
162.46801	-8.38078	-451.80410
162.56801	-8.38547	-451.98321
162.66801	-8.39063	-452.23182
162.76801	-8.39719	-452.54573
162.86801	-8.40234	-452.87204
162.96801	-8.40609	-453.03583
163.06801	-8.41031	-453.20636
163.16801	-8.41531	-453.44302
163.26801	-8.42109	-453.74048
163.36801	-8.42891	-454.10493
163.46801	-8.43391	-454.46572
163.56801	-8.43719	-454.56207
163.66801	-8.44156	-454.74392
163.76801	-8.44672	-454.99051
163.86801	-8.45406	-455.34769
163.96801	-8.45938	-455.70627
164.06801	-8.46328	-455.86148
164.16801	-8.46766	-456.04864
164.26801	-8.47250	-456.26542
164.36801	-8.47766	-456.51287
164.46801	-8.48469	-456.84692
164.56801	-8.49016	-457.21814
164.66801	-8.49375	-457.36250
164.76801	-8.49844	-457.56224
164.86801	-8.50391	-457.82849
164.96801	-8.51125	-458.17548
165.06801	-8.51594	-458.46614
165.16801	-8.51969	-458.61644
165.26801	-8.52406	-458.80663
165.36801	-8.52875	-459.01850
165.46801	-8.53375	-459.24705
165.56801	-8.54016	-459.53956
165.66801	-8.54672	-459.95429
165.76801	-8.55063	-460.09731
165.86801	-8.55484	-460.28012
165.96801	-8.55984	-460.49950
166.06801	-8.56688	-460.81945
166.16801	-8.57297	-461.23648
166.26801	-8.57688	-461.39160
166.36801	-8.58125	-461.57116
166.46801	-8.58625	-461.80457
166.56801	-8.59172	-462.06123
166.66801	-8.59875	-462.40011
166.76801	-8.60375	-462.71011
166.86801	-8.60734	-462.82357
166.96801	-8.61188	-463.01886
167.06801	-8.61719	-463.27111
167.16801	-8.62422	-463.59715
167.26801	-8.63094	-464.04439
167.36801	-8.63391	-464.14545
167.46801	-8.63781	-464.27330
167.56801	-8.64234	-464.47855
167.66801	-8.64766	-464.72323
167.76801	-8.65500	-465.06828
167.86801	-8.66109	-465.49046
167.96801	-8.66484	-465.62707
168.06801	-8.66953	-465.83050
168.16801	-8.67484	-466.09482
168.26801	-8.68172	-466.43668
168.36801	-8.68672	-466.75929
168.46801	-8.69016	-466.89612
168.56801	-8.69453	-467.06921
168.66801	-8.69953	-467.29925
168.76801	-8.70516	-467.57972
168.86801	-8.71344	-467.98709
168.96801	-8.71828	-468.34868
169.06801	-8.72125	-468.43159
169.16801	-8.72547	-468.60045
169.26801	-8.73031	-468.82811
169.36801	-8.73687	-469.14235
169.46801	-8.74297	-469.51976
169.56801	-8.74688	-469.69107
169.66801	-8.75109	-469.87116
169.76801	-8.75609	-470.10106
169.86801	-8.76156	-470.35751
169.96801	-8.76828	-470.67833
170.06801	-8.77438	-471.07318
170.16801	-8.77797	-471.21054
170.26801	-8.78250	-471.40354
170.36801	-8.78750	-471.63981
170.46801	-8.79406	-471.94406
170.56801	-8.79984	-472.30500
170.66801	-8.80359	-472.46581
170.76801	-8.80766	-472.63253
170.86801	-8.81234	-472.83605
170.96801	-8.81750	-473.08183
171.06801	-8.82375	-473.35824
171.16801	-8.83016	-473.76606
171.26801	-8.83406	-473.92979
171.36801	-8.83875	-474.11105
171.46801	-8.84422	-474.37540
171.56801	-8.85094	-474.69679
171.66801	-8.85656	-475.05736
171.76801	-8.86031	-475.19660
171.86801	-8.86437	-475.35291
171.96801	-8.86891	-475.54830
172.06801	-8.87422	-475.79017
172.16801	-8.88047	-476.06325
172.26801	-8.88750	-476.50653
172.36801	-8.89109	-476.62598
172.46801	-8.89547	-476.80607
172.56801	-8.90063	-477.03612
172.66801	-8.90797	-477.39169
172.76801	-8.91391	-477.76872
172.86801	-8.91734	-477.88343
172.96801	-8.92156	-478.04013
173.06801	-8.92625	-478.23679
173.16801	-8.93141	-478.47724
173.26801	-8.93766	-478.76757
173.36801	-8.94469	-479.20567
173.46801	-8.94797	-479.31695
173.56801	-8.95234	-479.47553
173.66801	-8.95750	-479.71848
173.76801	-8.96453	-480.02398
173.86801	-8.96984	-480.35112
173.96801	-8.97344	-480.47808
174.06801	-8.97750	-480.63940
174.16801	-8.98250	-480.85096
174.26801	-8.98828	-481.14166
174.36801	-8.99516	-481.47428
174.46801	-9.00188	-481.89378
174.56801	-9.00500	-481.99585
174.66801	-9.00922	-482.13625
174.76801	-9.01391	-482.34588
174.86801	-9.02000	-482.60668
174.96801	-9.02656	-482.99786
175.06801	-9.03063	-483.18234
175.16801	-9.03484	-483.33839
175.26801	-9.03953	-483.52763
175.36801	-9.04453	-483.75362
175.46801	-9.05016	-484.00667
175.56801	-9.05703	-484.39494
175.66801	-9.06062	-484.52008
175.76801	-9.06484	-484.67740
175.86801	-9.06969	-484.87440
175.96801	-9.07562	-485.12819
176.06801	-9.08344	-485.56903
176.16801	-9.08781	-485.74185
176.26801	-9.09203	-485.90606
176.36801	-9.09703	-486.11334
176.46801	-9.10297	-486.38591
176.56801	-9.11125	-486.78681
176.66801	-9.11563	-487.09798
176.76801	-9.11844	-487.13306
176.86801	-9.12297	-487.29649
176.96801	-9.12828	-487.54323
177.06801	-9.13516	-487.83824
177.16801	-9.14063	-488.18427
177.26801	-9.14422	-488.31120
177.36801	-9.14859	-488.47809
177.46801	-9.15328	-488.68665
177.56801	-9.15859	-488.93452
177.66801	-9.16500	-489.21826
177.76801	-9.17125	-489.61252
177.86801	-9.17469	-489.71754
177.96801	-9.17891	-489.87788
178.06801	-9.18406	-490.10068
178.16801	-9.19094	-490.40577
178.26801	-9.19781	-490.85987
178.36801	-9.20125	-490.96906
178.46801	-9.20531	-491.11265
178.56801	-9.21016	-491.30785
178.66801	-9.21516	-491.53122
178.76801	-9.22094	-491.77250
178.86801	-9.22781	-492.16703
178.96801	-9.23156	-492.32247
179.06801	-9.23625	-492.49783
179.16801	-9.24141	-492.72475
179.26801	-9.24766	-493.01112
179.36801	-9.25500	-493.43708
179.46801	-9.25828	-493.56347
179.56801	-9.26203	-493.67180
179.66801	-9.26672	-493.85497
179.76801	-9.27219	-494.11684
179.86801	-9.27953	-494.44771
179.96801	-9.28578	-494.87811
180.06801	-9.28875	-494.94335
180.16801	-9.29297	-495.08435
180.26801	-9.29797	-495.29549
180.36801	-9.30359	-495.56604
180.46801	-9.31078	-495.97129
180.56801	-9.31453	-496.12755
180.66801	-9.31875	-496.26526
180.76801	-9.32359	-496.48684
180.86801	-9.32922	-496.73966
180.96801	-9.33594	-497.04382
181.06801	-9.34219	-497.44740
181.16801	-9.34516	-497.51100
181.26801	-9.34938	-497.64591
181.36801	-9.35406	-497.84929
181.46801	-9.36063	-498.14230
181.56801	-9.36813	-498.60993
181.66801	-9.37172	-498.74687
181.76801	-9.37563	-498.86438
181.86801	-9.38031	-499.04633
181.96801	-9.38531	-499.27694
182.06801	-9.39141	-499.53175
182.16801	-9.39813	-499.93092
182.26801	-9.40219	-500.08845
182.36801	-9.40656	-500.24450
182.46801	-9.41156	-500.46647
182.56801	-9.41828	-500.75620
182.66801	-9.42422	-501.13004
182.76801	-9.42766	-501.22774
182.86801	-9.43172	-501.35583
182.96801	-9.43641	-501.54984
183.06801	-9.44172	-501.78486
183.16801	-9.44859	-502.09421
183.26801	-9.45594	-502.57248
183.36801	-9.45906	-502.65318
183.46801	-9.46328	-502.78431
183.56801	-9.46859	-503.00902
183.66801	-9.47500	-503.28511
183.76801	-9.48125	-503.67045
183.86801	-9.48516	-503.81172
183.96801	-9.48922	-503.95072
184.06801	-9.49391	-504.15772
184.16801	-9.49922	-504.41122
184.26801	-9.50562	-504.69303
184.36801	-9.51219	-505.09948
184.46801	-9.51563	-505.19210
184.56801	-9.51969	-505.31906
184.66801	-9.52469	-505.54562
184.76801	-9.53141	-505.84799
184.86801	-9.53875	-506.32924
184.96801	-9.54234	-506.45250
185.06801	-9.54625	-506.58274
185.16801	-9.55125	-506.78521
185.26801	-9.55656	-507.03365
185.36801	-9.56250	-507.31814
185.46801	-9.56922	-507.70992
185.56801	-9.57250	-507.81643
185.66801	-9.57672	-507.97510
185.76801	-9.58188	-508.20726
185.86801	-9.58859	-508.51512
185.96801	-9.59516	-508.92496
186.06801	-9.59891	-509.05949
186.16801	-9.60297	-509.19706
186.26801	-9.60734	-509.38374
186.36801	-9.61250	-509.62412
186.46801	-9.61812	-509.89586
186.56801	-9.62531	-510.28913
186.66801	-9.62891	-510.45007
186.76801	-9.63297	-510.58149
186.86801	-9.63781	-510.79071
186.96801	-9.64313	-511.02078
187.06801	-9.64953	-511.34747
187.16801	-9.65422	-511.56580
187.26801	-9.65875	-511.75612
187.36801	-9.66375	-511.98018
187.46801	-9.66922	-512.22581
187.56801	-9.67531	-512.48902
187.66801	-9.68250	-512.89570
187.76801	-9.68578	-512.98994
187.86801	-9.68984	-513.11958
187.96801	-9.69453	-513.30262
188.06801	-9.70047	-513.56280
188.16801	-9.70719	-513.93849
188.26801	-9.71156	-514.09936
188.36801	-9.71578	-514.23943
188.46801	-9.72063	-514.42850
188.56801	-9.72563	-514.64081
188.66801	-9.73156	-514.88239
188.76801	-9.73922	-515.34605
188.86801	-9.74266	-515.45364
188.96801	-9.74688	-515.58584
189.06801	-9.75187	-515.78808
189.16801	-9.75813	-516.05451
189.26801	-9.76516	-516.46668
189.36801	-9.76828	-516.53630
189.46801	-9.77234	-516.65789
189.56801	-9.77672	-516.82025
189.66801	-9.78203	-517.04973
189.76801	-9.78797	-517.31777
189.86801	-9.79562	-517.76493
189.96801	-9.79906	-517.87311
190.06801	-9.80328	-517.98576
190.16801	-9.80781	-518.15027
190.26801	-9.81313	-518.35722
190.36801	-9.82063	-518.73934
190.46801	-9.82516	-518.94206
190.56801	-9.82953	-519.09673
190.66801	-9.83438	-519.28544
190.76801	-9.84000	-519.51611
190.86801	-9.84656	-519.77813
190.96801	-9.85313	-520.18583
191.06801	-9.85594	-520.22201
191.16801	-9.85984	-520.31720
191.26801	-9.86453	-520.49589
191.36801	-9.87016	-520.73485
191.46801	-9.87813	-521.13008
191.56801	-9.88250	-521.35777
191.66801	-9.88625	-521.43323
191.76801	-9.89031	-521.56746
191.86801	-9.89484	-521.72744
191.96801	-9.90000	-521.93451
192.06801	-9.90797	-522.29738
192.16801	-9.91297	-522.59094
192.26801	-9.91719	-522.71223
192.36801	-9.92266	-522.91846
192.46801	-9.93094	-523.26894
192.55401	-9.93781	-523.77284
192.65401	-9.93969	-523.71842
192.75401	-9.94281	-523.72736
192.85401	-9.94750	-523.90790
192.95401	-9.95281	-524.13952
193.05401	-9.95844	-524.39058
193.15401	-9.96625	-524.81353
193.25401	-9.96953	-524.93083
193.35401	-9.97344	-525.01863
193.45401	-9.97812	-525.19161
193.55401	-9.98391	-525.44528
193.65401	-9.99187	-525.89911
193.75401	-9.99547	-526.05641
193.85401	-9.99922	-526.13229
193.95401	-10.00344	-526.28827
194.05401	-10.00844	-526.48282
194.15401	-10.01406	-526.72750
194.25401	-10.02188	-527.13257
194.35401	-10.02594	-527.31305
194.45401	-10.03000	-527.42755
194.55401	-10.03484	-527.61942
194.65401	-10.04094	-527.90052
194.75401	-10.04875	-528.33903
194.85401	-10.05219	-528.43422
194.95401	-10.05578	-528.51343
195.05401	-10.06031	-528.66209
195.15401	-10.06500	-528.84871
195.25401	-10.07062	-529.09058
195.35401	-10.07922	-529.54274
195.45401	-10.08312	-529.75017
195.55401	-10.08703	-529.83278
195.65401	-10.09187	-530.00373
195.75401	-10.09750	-530.25174
195.85401	-10.10469	-530.61652
195.95401	-10.10828	-530.73186
196.05401	-10.11219	-530.83551
196.15401	-10.11703	-531.01617
196.25401	-10.12219	-531.23659
196.35401	-10.12813	-531.51608
196.45401	-10.13656	-531.98683
196.55401	-10.13984	-532.08286
196.65401	-10.14359	-532.16064
196.75401	-10.14844	-532.32950
196.85401	-10.15375	-532.55409
196.95401	-10.16156	-532.96375
197.05401	-10.16578	-533.16778
197.15401	-10.16969	-533.27173
197.25401	-10.17406	-533.40644
197.35401	-10.17938	-533.61815
197.45401	-10.18500	-533.88005
197.55401	-10.19281	-534.27833
197.65401	-10.19672	-534.47914
197.75401	-10.20047	-534.55645
197.85401	-10.20531	-534.74301
197.95401	-10.21094	-534.97893
198.05401	-10.21797	-535.34782
198.15401	-10.22203	-535.50196
198.25401	-10.22578	-535.58815
198.35401	-10.23031	-535.74669
198.45401	-10.23578	-535.99000
198.55401	-10.24172	-536.26609
198.65401	-10.24891	-536.62157
198.75401	-10.25328	-536.83573
198.85401	-10.25688	-536.90469
198.95401	-10.26141	-537.05674
199.05401	-10.26656	-537.24241
199.15401	-10.27391	-537.61005
199.25401	-10.27875	-537.85664
199.35401	-10.28281	-537.97585
199.45401	-10.28766	-538.14775
199.55401	-10.29281	-538.36453
199.65401	-10.29844	-538.60158
[truncated: 163 more rows]
