# Supplementary material for: Strengthening of 3D Printed Fused Deposition Manufactured Parts Using the Fill Compositing Technique
Source: PLoS One. 2015 Apr 16;10(4):e0122915. doi: 10.1371/journal.pone.0122915 (PMC4400136; doi:10.1371/journal.pone.0122915)
Supplement: S1 File — This is the raw data and information on all the samples presented in this manuscript. (ZIP) [file pone.0122915.s001.zip › Specimen_RawData_150.csv]

Time	Extension	Load
(sec)	(mm)	(N)
0.00000	-0.00016	-0.75766
0.10000	-0.00047	-0.75316
0.20000	-0.00438	-0.75495
0.30000	-0.01281	-0.75073
0.40000	-0.02188	-0.75336
0.50000	-0.02625	-0.76161
0.60000	-0.03063	-0.75641
0.70000	-0.03563	-0.75399
0.80000	-0.04141	-0.75576
0.90000	-0.04766	-0.74956
1.00000	-0.05203	-0.74948
1.10000	-0.05625	-0.75095
1.20000	-0.06094	-0.76151
1.30000	-0.06625	-0.75460
1.40000	-0.07250	-0.75331
1.50000	-0.07906	-0.75510
1.60000	-0.08266	-0.75629
1.70000	-0.08703	-0.75395
1.80000	-0.09188	-0.75274
1.90000	-0.09750	-0.74816
2.00000	-0.10406	-0.75252
2.10000	-0.10891	-0.74825
2.20000	-0.11313	-0.74906
2.30000	-0.11797	-0.75451
2.40000	-0.12328	-0.76019
2.50000	-0.12922	-0.75636
2.60000	-0.13562	-0.75051
2.70000	-0.13937	-0.74929
2.80000	-0.14359	-0.76007
2.90000	-0.14828	-0.75138
3.00000	-0.15406	-0.74782
3.10000	-0.16094	-0.75021
3.20000	-0.16578	-0.75173
3.30000	-0.17000	-0.75497
3.40000	-0.17469	-0.75950
3.50000	-0.17969	-0.74952
3.60000	-0.18547	-0.75455
3.70000	-0.19203	-0.74968
3.80000	-0.19625	-0.74746
3.90000	-0.20062	-0.74881
4.00000	-0.20563	-0.75051
4.10000	-0.21125	-0.75590
4.20000	-0.21797	-0.74823
4.30000	-0.22250	-0.74662
4.40000	-0.22672	-0.74921
4.50000	-0.23125	-0.74687
4.60000	-0.23656	-0.75093
4.70000	-0.24266	-0.75021
4.80000	-0.24969	-0.74776
4.90000	-0.25328	-0.75268
5.00000	-0.25734	-0.74696
5.10000	-0.26266	-0.74860
5.20000	-0.26828	-0.74754
5.30000	-0.27500	-0.74981
5.40000	-0.27953	-0.74931
5.50000	-0.28406	-0.74609
5.60000	-0.28922	-0.74589
5.70000	-0.29500	-0.75181
5.80000	-0.30125	-0.74482
5.90000	-0.30703	-0.74692
6.00000	-0.31016	-0.74477
6.10000	-0.31438	-0.75127
6.20000	-0.31922	-0.75060
6.30000	-0.32531	-0.74233
6.40000	-0.33141	-0.75035
6.50000	-0.33562	-0.75276
6.60000	-0.33984	-0.74937
6.70000	-0.34438	-0.74767
6.80000	-0.34922	-0.74990
6.90000	-0.35484	-0.74769
7.00000	-0.36172	-0.74595
7.10000	-0.36656	-0.74494
7.20000	-0.37109	-0.74839
7.30000	-0.37594	-0.75991
7.40000	-0.38187	-0.75296
7.50000	-0.38813	-0.75131
7.60000	-0.39250	-0.75382
7.70000	-0.39656	-0.75728
7.80000	-0.40125	-0.75549
7.90000	-0.40609	-0.75536
8.00000	-0.41156	-0.82553
8.10000	-0.41813	-1.10640
8.20000	-0.42266	-1.35238
8.30000	-0.42734	-1.57533
8.40000	-0.43203	-1.82659
8.50000	-0.43750	-2.11639
8.60000	-0.44422	-2.48734
8.70000	-0.44938	-2.79057
8.80000	-0.45375	-3.02087
8.90000	-0.45828	-3.28191
9.00000	-0.46344	-3.56382
9.10000	-0.46891	-3.87895
9.20000	-0.47531	-4.24633
9.30000	-0.47938	-4.50200
9.40000	-0.48375	-4.74202
9.50000	-0.48859	-5.00048
9.60000	-0.49422	-5.31454
9.70000	-0.50125	-5.70657
9.80000	-0.50641	-6.02830
9.90000	-0.51047	-6.24143
10.00000	-0.51469	-6.48636
10.10000	-0.51969	-6.77522
10.20000	-0.52547	-7.06948
10.30000	-0.53297	-7.49513
10.40000	-0.53688	-7.75929
10.50000	-0.54094	-7.97111
10.60000	-0.54578	-8.24932
10.70000	-0.55125	-8.54288
10.80000	-0.55813	-8.94758
10.90000	-0.56281	-9.24929
11.00000	-0.56688	-9.48009
11.10000	-0.57141	-9.73744
11.20000	-0.57625	-10.01155
11.30000	-0.58188	-10.33037
11.40000	-0.58984	-10.79280
11.50000	-0.59422	-11.10148
11.60000	-0.59812	-11.30845
11.70000	-0.60266	-11.58657
11.80000	-0.60828	-11.89928
11.90000	-0.61484	-12.30603
12.00000	-0.61953	-12.60183
12.10000	-0.62391	-12.85947
12.20000	-0.62859	-13.12642
12.30000	-0.63391	-13.43719
12.40000	-0.63938	-13.75879
12.50000	-0.64594	-14.15543
12.60000	-0.64984	-14.41681
12.70000	-0.65391	-14.63587
12.80000	-0.65859	-14.90518
12.90000	-0.66406	-15.21288
13.00000	-0.67141	-15.65603
13.10000	-0.67625	-15.95874
13.20000	-0.68031	-16.20516
13.30000	-0.68484	-16.47806
13.40000	-0.69000	-16.77263
13.50000	-0.69578	-17.11099
13.60000	-0.70422	-17.60309
13.70000	-0.70813	-17.89238
13.80000	-0.71203	-18.09921
13.90000	-0.71703	-18.40089
14.00000	-0.72297	-18.74525
14.10000	-0.72984	-19.20415
14.20000	-0.73375	-19.45125
14.30000	-0.73781	-19.68117
14.40000	-0.74234	-19.95522
14.50000	-0.74750	-20.26691
14.60000	-0.75297	-20.61688
14.70000	-0.76031	-21.06532
14.80000	-0.76422	-21.34905
14.90000	-0.76812	-21.55856
15.00000	-0.77250	-21.82511
15.10000	-0.77813	-22.15649
15.20000	-0.78516	-22.61961
15.30000	-0.79016	-22.96378
15.40000	-0.79453	-23.23062
15.50000	-0.79906	-23.50808
15.60000	-0.80422	-23.82489
15.70000	-0.80969	-24.17212
15.80000	-0.81594	-24.57807
15.90000	-0.82047	-24.89295
16.00000	-0.82453	-25.13300
16.10000	-0.82969	-25.45338
16.20000	-0.83547	-25.81916
16.30000	-0.84266	-26.29410
16.40000	-0.84719	-26.62690
16.50000	-0.85141	-26.86821
16.60000	-0.85578	-27.13967
16.70000	-0.86078	-27.45567
16.80000	-0.86641	-27.83200
16.90000	-0.87312	-28.26113
17.00000	-0.87750	-28.58544
17.10000	-0.88172	-28.83023
17.20000	-0.88656	-29.13527
17.30000	-0.89203	-29.47296
17.40000	-0.89891	-29.91993
17.50000	-0.90375	-30.27495
17.60000	-0.90781	-30.53716
17.70000	-0.91234	-30.84770
17.80000	-0.91750	-31.17618
17.90000	-0.92313	-31.55312
18.00000	-0.93078	-32.04493
18.10000	-0.93484	-32.35760
18.20000	-0.93875	-32.59526
18.30000	-0.94344	-32.89748
18.40000	-0.94875	-33.23315
18.50000	-0.95516	-33.68553
18.60000	-0.96016	-34.03458
18.70000	-0.96437	-34.31695
18.80000	-0.96891	-34.59586
18.90000	-0.97406	-34.91923
19.00000	-0.97937	-35.27152
19.10000	-0.98531	-35.65075
19.20000	-0.98984	-35.97799
19.30000	-0.99422	-36.25661
19.40000	-0.99953	-36.58964
19.50000	-1.00563	-36.98180
19.59800	-1.01281	-37.48295
19.69800	-1.01766	-37.81895
19.79800	-1.02125	-38.03615
19.89800	-1.02531	-38.28903
19.99800	-1.03000	-38.58706
20.09800	-1.03547	-38.93989
20.19800	-1.04234	-39.37948
20.29800	-1.04719	-39.74640
20.39800	-1.05141	-39.99599
20.49800	-1.05625	-40.30566
20.59800	-1.06172	-40.63900
20.69800	-1.06875	-41.08278
20.79800	-1.07391	-41.47507
20.89800	-1.07797	-41.72649
20.99800	-1.08250	-42.02014
21.09800	-1.08797	-42.36456
21.19800	-1.09359	-42.74698
21.29200	-1.10125	-43.25256
21.39200	-1.10453	-43.51027
21.49200	-1.10828	-43.71395
21.59200	-1.11250	-43.99263
21.69200	-1.11766	-44.30997
21.79200	-1.12391	-44.70523
21.89200	-1.13031	-45.16029
21.99200	-1.13484	-45.48123
22.09200	-1.13969	-45.78153
22.19200	-1.14484	-46.12057
22.29200	-1.15047	-46.48414
22.39200	-1.15719	-46.93936
22.49200	-1.16125	-47.25393
22.59200	-1.16516	-47.49438
22.69200	-1.16984	-47.78906
22.79200	-1.17516	-48.14295
22.89200	-1.18172	-48.56763
22.99200	-1.18641	-48.91308
23.09200	-1.19047	-49.16652
23.19200	-1.19500	-49.45686
23.29200	-1.20047	-49.80812
23.39200	-1.20688	-50.23758
23.48400	-1.21422	-50.74061
23.58400	-1.21812	-51.06756
23.68400	-1.22188	-51.27338
23.78400	-1.22656	-51.58781
23.88400	-1.23203	-51.94385
23.98400	-1.23813	-52.36780
24.08400	-1.24297	-52.70917
24.18400	-1.24703	-52.98037
24.28400	-1.25125	-53.25022
24.38400	-1.25625	-53.57426
24.48400	-1.26188	-53.93328
24.58400	-1.26859	-54.36641
24.68400	-1.27391	-54.78107
24.78400	-1.27812	-55.05116
24.88400	-1.28281	-55.33511
24.98400	-1.28813	-55.68235
25.08400	-1.29500	-56.13464
25.18400	-1.30016	-56.52139
25.28400	-1.30422	-56.79046
25.38400	-1.30844	-57.04423
25.48400	-1.31313	-57.34954
25.58400	-1.31828	-57.68044
25.68400	-1.32469	-58.07649
25.78400	-1.33047	-58.50890
25.88400	-1.33484	-58.77325
25.98400	-1.33969	-59.06508
26.08400	-1.34547	-59.43535
26.18400	-1.35188	-59.85296
26.28400	-1.35672	-60.20798
26.38400	-1.36078	-60.46489
26.48400	-1.36516	-60.73238
26.58400	-1.37000	-61.03063
26.68400	-1.37547	-61.38958
26.78400	-1.38250	-61.81429
26.88400	-1.38781	-62.23600
26.98400	-1.39172	-62.47223
27.08400	-1.39625	-62.75725
27.18400	-1.40125	-63.07516
27.28400	-1.40750	-63.45988
27.38400	-1.41313	-63.88149
27.48400	-1.41750	-64.15311
27.58400	-1.42187	-64.42345
27.68400	-1.42672	-64.71859
27.78400	-1.43188	-65.04739
27.88400	-1.43875	-65.45574
27.98000	-1.44500	-65.96237
28.08000	-1.44844	-66.17504
28.18000	-1.45297	-66.42749
28.28000	-1.45813	-66.76947
28.38000	-1.46469	-67.16783
28.48000	-1.47016	-67.57798
28.58000	-1.47391	-67.81226
28.68000	-1.47828	-68.06950
28.78000	-1.48313	-68.37472
28.88000	-1.48875	-68.74375
28.98000	-1.49563	-69.16420
29.08000	-1.50109	-69.60101
29.18000	-1.50453	-69.79295
29.28000	-1.50891	-70.03795
29.38000	-1.51359	-70.33237
29.48000	-1.51969	-70.69904
29.58000	-1.52688	-71.20093
29.68000	-1.53156	-71.51110
29.78000	-1.53594	-71.79300
29.88000	-1.54125	-72.13126
29.98000	-1.54750	-72.54566
30.07200	-1.55547	-73.05875
30.17200	-1.55875	-73.35868
30.27200	-1.56172	-73.50728
30.37200	-1.56641	-73.81346
30.47200	-1.57141	-74.14529
30.57200	-1.57797	-74.55996
30.67200	-1.58391	-75.02255
30.77200	-1.58797	-75.29030
30.87200	-1.59219	-75.55343
30.97200	-1.59703	-75.86899
31.07200	-1.60203	-76.20795
31.17200	-1.60844	-76.62077
31.27200	-1.61406	-77.07883
31.37200	-1.61781	-77.29541
31.47200	-1.62219	-77.56241
31.57200	-1.62734	-77.90621
31.67200	-1.63359	-78.30215
31.77200	-1.64000	-78.78876
31.87200	-1.64422	-79.06645
31.97200	-1.64859	-79.33461
32.07200	-1.65328	-79.64755
32.17200	-1.65859	-79.99992
32.27200	-1.66469	-80.38699
32.37200	-1.67078	-80.85115
32.47200	-1.67469	-81.08734
32.57200	-1.67938	-81.37510
32.67200	-1.68437	-81.69717
32.77200	-1.69141	-82.15197
32.87200	-1.69719	-82.63599
32.97200	-1.70094	-82.85696
33.07200	-1.70516	-83.10585
33.17200	-1.71016	-83.42693
33.27200	-1.71578	-83.79704
33.37200	-1.72250	-84.21883
33.47200	-1.72797	-84.68246
33.57200	-1.73172	-84.89234
33.67200	-1.73625	-85.18367
33.77200	-1.74125	-85.50852
33.87200	-1.74688	-85.88187
33.97200	-1.75359	-86.35373
34.07200	-1.75781	-86.65647
34.17200	-1.76187	-86.90249
34.27200	-1.76641	-87.19181
34.37200	-1.77172	-87.53446
34.47200	-1.77859	-87.96431
34.56200	-1.78469	-88.46632
34.66200	-1.78828	-88.69044
34.76200	-1.79281	-88.96600
34.86200	-1.79797	-89.29224
34.96200	-1.80437	-89.71224
35.06200	-1.81000	-90.14565
35.16200	-1.81375	-90.38173
35.26200	-1.81797	-90.63374
35.36200	-1.82266	-90.94769
35.46200	-1.82781	-91.28203
35.56200	-1.83375	-91.66080
35.64600	-1.84094	-92.16343
35.74600	-1.84484	-92.45922
35.84600	-1.84859	-92.67177
35.94600	-1.85328	-92.96706
36.04600	-1.85922	-93.35540
36.13600	-1.86609	-93.85662
36.23600	-1.87016	-94.15781
36.33600	-1.87422	-94.38899
36.43600	-1.87891	-94.69392
36.53600	-1.88406	-95.02011
36.63600	-1.88938	-95.36426
36.73000	-1.89656	-95.87332
36.83000	-1.90063	-96.18500
36.93000	-1.90469	-96.42040
37.03000	-1.90937	-96.73938
37.13000	-1.91484	-97.10757
37.23000	-1.92172	-97.58448
37.33000	-1.92609	-97.88229
37.43000	-1.93016	-98.13400
37.53000	-1.93484	-98.43689
37.63000	-1.94000	-98.77211
37.73000	-1.94625	-99.20868
37.82000	-1.95328	-99.70995
37.92000	-1.95703	-99.98006
38.02000	-1.96094	-100.20931
38.12000	-1.96578	-100.51425
38.22000	-1.97094	-100.86638
38.32000	-1.97781	-101.32523
38.42000	-1.98312	-101.73296
38.52000	-1.98734	-102.00723
38.62000	-1.99188	-102.30524
38.72000	-1.99719	-102.66654
38.82000	-2.00297	-103.06051
38.91600	-2.00984	-103.56107
39.01600	-2.01328	-103.81506
39.11600	-2.01719	-104.05059
39.21600	-2.02203	-104.36030
39.31600	-2.02766	-104.74653
39.41600	-2.03453	-105.23249
39.51600	-2.03938	-105.61299
39.61600	-2.04359	-105.87218
39.71600	-2.04813	-106.16784
39.81600	-2.05344	-106.53243
39.91600	-2.05875	-106.90022
40.01600	-2.06516	-107.34437
40.11600	-2.07000	-107.74043
40.21600	-2.07406	-107.98082
40.31600	-2.07859	-108.28587
40.41600	-2.08422	-108.65024
40.51200	-2.09109	-109.15077
40.61200	-2.09625	-109.55241
40.71200	-2.10000	-109.78968
40.81200	-2.10406	-110.03345
40.91200	-2.10875	-110.35272
41.01200	-2.11422	-110.72224
41.11200	-2.12062	-111.14247
41.21200	-2.12625	-111.60953
41.31200	-2.13047	-111.86150
41.41200	-2.13516	-112.15476
41.51200	-2.14078	-112.51011
41.61200	-2.14766	-112.98471
41.71200	-2.15281	-113.38827
41.81200	-2.15688	-113.64776
41.91200	-2.16125	-113.93709
42.01200	-2.16609	-114.25269
42.11200	-2.17156	-114.62418
42.21200	-2.17875	-115.08018
42.31200	-2.18344	-115.47801
42.41200	-2.18719	-115.68868
42.51200	-2.19172	-115.96774
42.61200	-2.19703	-116.31230
42.71200	-2.20359	-116.76060
42.81200	-2.20906	-117.17284
42.91200	-2.21344	-117.45472
43.01200	-2.21781	-117.73407
43.11200	-2.22281	-118.04353
43.21200	-2.22781	-118.36816
43.31200	-2.23422	-118.76135
43.41200	-2.23969	-119.20163
43.51200	-2.24391	-119.45575
43.61200	-2.24844	-119.74816
43.71200	-2.25375	-120.09109
43.81200	-2.26078	-120.50854
43.91200	-2.26609	-120.93201
44.01200	-2.26984	-121.15082
44.11200	-2.27437	-121.42958
44.21200	-2.27937	-121.76830
44.31200	-2.28484	-122.13931
44.41200	-2.29203	-122.58513
44.51200	-2.29703	-123.00422
44.61200	-2.30094	-123.20128
44.71200	-2.30563	-123.49664
44.81200	-2.31063	-123.80825
44.91200	-2.31703	-124.20420
45.01200	-2.32219	-124.61179
45.11200	-2.32625	-124.85752
45.21200	-2.33062	-125.12045
45.31200	-2.33547	-125.41449
45.41200	-2.34109	-125.76792
45.51200	-2.34766	-126.15938
45.61200	-2.35281	-126.55330
45.71200	-2.35672	-126.75472
45.81200	-2.36156	-127.05626
45.91200	-2.36703	-127.39770
46.01200	-2.37484	-127.83799
46.08400	-2.38078	-128.34381
46.18400	-2.38406	-128.57272
46.28400	-2.38797	-128.76461
46.38400	-2.39250	-129.04741
46.48400	-2.39766	-129.37306
46.58400	-2.40391	-129.76328
46.67800	-2.40984	-130.26874
46.77800	-2.41344	-130.48203
46.87800	-2.41781	-130.72625
46.97800	-2.42297	-131.06479
47.07800	-2.42969	-131.49086
47.17800	-2.43578	-131.98145
47.27800	-2.43906	-132.17103
47.37800	-2.44313	-132.39993
47.47800	-2.44781	-132.71874
47.57800	-2.45313	-133.06616
47.67800	-2.45953	-133.48058
47.75800	-2.46625	-133.99184
47.85800	-2.46984	-134.23932
47.95800	-2.47391	-134.45386
48.05800	-2.47859	-134.75320
48.15800	-2.48406	-135.10597
48.25800	-2.49047	-135.56877
48.35800	-2.49484	-135.88637
48.45800	-2.49891	-136.14151
48.55800	-2.50328	-136.42468
48.65800	-2.50844	-136.74942
48.75800	-2.51469	-137.13589
48.84400	-2.52172	-137.64362
48.94400	-2.52547	-137.92990
49.04400	-2.52953	-138.16132
49.14400	-2.53438	-138.48595
49.24400	-2.53984	-138.85246
49.34400	-2.54688	-139.34283
49.44400	-2.55141	-139.67000
49.54400	-2.55547	-139.91760
49.64400	-2.56000	-140.19129
49.74400	-2.56500	-140.51019
49.84400	-2.57031	-140.86150
49.94200	-2.57766	-141.36972
50.04200	-2.58219	-141.73330
50.14200	-2.58609	-141.95983
50.24200	-2.59094	-142.25696
50.34200	-2.59656	-142.62132
50.44200	-2.60375	-143.11239
50.54200	-2.60781	-143.41055
50.64200	-2.61188	-143.65050
50.74200	-2.61625	-143.91729
50.84200	-2.62141	-144.27419
50.94200	-2.62719	-144.67476
51.04200	-2.63484	-145.16789
51.14200	-2.63906	-145.50592
51.24200	-2.64281	-145.71023
51.34200	-2.64734	-145.97608
51.44200	-2.65281	-146.33748
51.54200	-2.66000	-146.84485
51.64200	-2.66469	-147.21411
51.74200	-2.66859	-147.44997
51.84200	-2.67297	-147.72271
51.94200	-2.67828	-148.04901
52.04200	-2.68438	-148.44052
52.14200	-2.69125	-148.93061
52.24200	-2.69578	-149.28201
52.34200	-2.69953	-149.47914
52.44200	-2.70422	-149.78153
52.54200	-2.70969	-150.12710
52.63400	-2.71687	-150.63892
52.73400	-2.72187	-151.04215
52.83400	-2.72562	-151.24637
52.93400	-2.72984	-151.50072
53.03400	-2.73453	-151.79797
53.13400	-2.74000	-152.16930
53.23400	-2.74687	-152.60723
53.33400	-2.75234	-153.07960
53.43400	-2.75625	-153.30113
53.53400	-2.76125	-153.61193
53.63400	-2.76672	-153.95802
53.73400	-2.77312	-154.39881
53.83400	-2.77781	-154.74732
53.93400	-2.78187	-155.00879
54.03400	-2.78641	-155.30729
54.13400	-2.79156	-155.64653
54.23400	-2.79750	-156.06326
54.32800	-2.80484	-156.56574
54.42800	-2.80922	-156.93028
54.52800	-2.81281	-157.12492
54.62800	-2.81750	-157.41931
54.72800	-2.82266	-157.76065
54.82800	-2.82953	-158.23516
54.92800	-2.83469	-158.66399
55.02800	-2.83859	-158.90172
55.12800	-2.84328	-159.21021
55.22800	-2.84828	-159.53960
55.32800	-2.85375	-159.90666
55.42800	-2.86047	-160.37425
55.52800	-2.86484	-160.73222
55.62800	-2.86891	-160.97750
55.72800	-2.87391	-161.30045
55.82800	-2.87906	-161.66426
55.92800	-2.88594	-162.10745
56.02800	-2.89141	-162.56236
56.12800	-2.89500	-162.78309
56.22800	-2.89922	-163.04769
56.32800	-2.90391	-163.36048
56.42800	-2.90938	-163.72354
56.52800	-2.91578	-164.14133
56.62800	-2.92125	-164.58671
56.72800	-2.92531	-164.82766
56.82800	-2.93000	-165.12372
56.92800	-2.93531	-165.45753
57.02800	-2.94250	-165.91863
57.12800	-2.94781	-166.36279
57.22800	-2.95172	-166.59273
57.32800	-2.95594	-166.85727
57.42800	-2.96078	-167.15764
57.52800	-2.96641	-167.53048
57.62800	-2.97359	-167.99077
57.72800	-2.97875	-168.40185
57.82800	-2.98266	-168.63173
57.92800	-2.98703	-168.89736
58.02800	-2.99203	-169.21425
58.12800	-2.99859	-169.59454
58.22800	-3.00453	-170.07360
58.32800	-3.00859	-170.32225
58.42800	-3.01266	-170.55270
58.52800	-3.01750	-170.85187
58.62800	-3.02297	-171.19907
58.72800	-3.03047	-171.66661
58.82800	-3.03547	-172.09637
58.92800	-3.03922	-172.29283
59.02800	-3.04391	-172.57279
59.12800	-3.04938	-172.91544
59.22800	-3.05578	-173.30858
59.32800	-3.06125	-173.72549
59.42800	-3.06562	-173.98649
59.52800	-3.07016	-174.25640
59.62800	-3.07500	-174.55886
59.72800	-3.08016	-174.90071
59.82800	-3.08719	-175.32049
59.92800	-3.09281	-175.78526
60.02800	-3.09609	-175.96149
60.12800	-3.10031	-176.19324
60.22800	-3.10531	-176.49511
60.32800	-3.11250	-176.90870
60.42200	-3.11844	-177.41106
60.52200	-3.12219	-177.62628
60.62200	-3.12641	-177.87735
60.72200	-3.13156	-178.18630
60.82200	-3.13656	-178.52175
60.92200	-3.14297	-178.88823
61.02200	-3.14828	-179.30748
61.12200	-3.15187	-179.48604
61.22200	-3.15609	-179.72857
61.32200	-3.16109	-180.02339
61.42200	-3.16844	-180.41709
61.50400	-3.17438	-180.91807
61.60400	-3.17781	-181.13014
61.70400	-3.18219	-181.36008
61.80400	-3.18688	-181.65894
61.90400	-3.19250	-181.99660
62.00400	-3.19891	-182.36949
62.10200	-3.20547	-182.87110
62.20200	-3.20891	-183.07604
62.30200	-3.21359	-183.32738
62.40200	-3.21906	-183.67477
62.50200	-3.22578	-184.08088
62.59800	-3.23188	-184.58635
62.69800	-3.23531	-184.79206
62.79800	-3.23922	-184.99707
62.89800	-3.24375	-185.29873
62.99800	-3.24891	-185.61795
63.09800	-3.25531	-186.00997
63.18200	-3.26172	-186.51119
63.28200	-3.26469	-186.70231
63.38200	-3.26859	-186.91352
63.48200	-3.27344	-187.21691
63.58200	-3.27906	-187.58379
63.68200	-3.28656	-188.09111
63.78200	-3.29125	-188.44761
63.88200	-3.29516	-188.67289
63.98200	-3.30000	-188.96684
64.08200	-3.30500	-189.30009
64.18200	-3.31047	-189.65571
64.28200	-3.31766	-190.14604
64.38200	-3.32172	-190.46026
64.48200	-3.32578	-190.67985
64.58200	-3.33063	-190.98429
64.68200	-3.33656	-191.35951
64.77400	-3.34328	-191.86310
64.87400	-3.34719	-192.13450
64.97400	-3.35094	-192.36515
65.07400	-3.35547	-192.63421
65.17400	-3.36078	-192.98244
65.27400	-3.36672	-193.37980
65.37200	-3.37437	-193.89248
65.47200	-3.37859	-194.25200
65.57200	-3.38234	-194.44485
65.67200	-3.38703	-194.73633
65.77200	-3.39219	-195.05063
65.87200	-3.39922	-195.54873
65.97200	-3.40391	-195.90309
66.07200	-3.40781	-196.13676
66.17200	-3.41203	-196.39245
66.27200	-3.41719	-196.71275
66.37200	-3.42281	-197.08288
66.47200	-3.43031	-197.58491
66.57200	-3.43453	-197.92442
66.67200	-3.43875	-198.16747
66.77200	-3.44375	-198.47175
66.87200	-3.44953	-198.85443
66.97200	-3.45625	-199.32501
67.07200	-3.46078	-199.65248
67.17200	-3.46484	-199.90006
67.27200	-3.46922	-200.17298
67.37200	-3.47391	-200.47036
67.47200	-3.47938	-200.84119
67.57000	-3.48703	-201.35130
67.67000	-3.49141	-201.70312
67.77000	-3.49531	-201.93954
67.87000	-3.50016	-202.23644
67.97000	-3.50547	-202.56619
68.07000	-3.51234	-203.03094
68.17000	-3.51687	-203.35270
68.27000	-3.52094	-203.60108
68.37000	-3.52547	-203.88265
68.47000	-3.53078	-204.20429
68.57000	-3.53656	-204.59569
68.67000	-3.54422	-205.10110
68.77000	-3.54828	-205.41154
68.87000	-3.55203	-205.59768
68.97000	-3.55625	-205.86683
69.07000	-3.56172	-206.20017
69.17000	-3.56922	-206.69848
69.27000	-3.57406	-207.08984
69.37000	-3.57797	-207.29090
69.47000	-3.58266	-207.56586
69.57000	-3.58766	-207.87066
69.67000	-3.59328	-208.24358
69.77000	-3.60031	-208.69116
69.87000	-3.60469	-209.03668
69.97000	-3.60891	-209.26948
70.07000	-3.61375	-209.58035
70.17000	-3.61906	-209.91209
70.27000	-3.62594	-210.34877
70.37000	-3.63156	-210.76781
70.47000	-3.63531	-210.99712
70.57000	-3.63984	-211.26404
70.67000	-3.64500	-211.59877
70.77000	-3.65078	-211.99101
70.86400	-3.65828	-212.49363
70.96400	-3.66172	-212.79080
71.06400	-3.66563	-213.00198
71.16400	-3.67062	-213.30234
71.26400	-3.67625	-213.66426
71.36000	-3.68344	-214.16850
71.46000	-3.68750	-214.50788
71.56000	-3.69141	-214.74075
71.66000	-3.69609	-215.03218
71.76000	-3.70156	-215.39089
71.86000	-3.70781	-215.81103
71.95000	-3.71469	-216.31676
72.05000	-3.71812	-216.60422
72.15000	-3.72172	-216.79492
72.25000	-3.72578	-217.05797
72.35000	-3.73031	-217.34011
72.45000	-3.73641	-217.72683
72.55000	-3.74266	-218.19034
72.65000	-3.74719	-218.50276
72.75000	-3.75141	-218.75340
72.85000	-3.75656	-219.07152
72.95000	-3.76203	-219.44191
73.05000	-3.76875	-219.86245
73.15000	-3.77422	-220.29242
73.25000	-3.77844	-220.55952
73.35000	-3.78297	-220.83753
73.45000	-3.78797	-221.13779
73.55000	-3.79453	-221.55298
73.65000	-3.79984	-221.95512
73.75000	-3.80406	-222.20817
73.85000	-3.80812	-222.45139
73.95000	-3.81297	-222.75779
74.05000	-3.81844	-223.10095
74.15000	-3.82594	-223.53733
74.25000	-3.83109	-223.99673
74.35000	-3.83500	-224.19769
74.45000	-3.83953	-224.46072
74.55000	-3.84453	-224.75688
74.65000	-3.85031	-225.11414
74.75000	-3.85594	-225.50662
74.85000	-3.86062	-225.80907
74.95000	-3.86516	-226.07118
75.05000	-3.87016	-226.36642
75.15000	-3.87625	-226.76955
75.25000	-3.88375	-227.23590
75.35000	-3.88781	-227.57812
75.45000	-3.89156	-227.76581
75.55000	-3.89594	-228.02880
75.65000	-3.90109	-228.33572
75.75000	-3.90797	-228.76176
75.85000	-3.91375	-229.18664
75.95000	-3.91766	-229.41561
76.05000	-3.92188	-229.65404
76.15000	-3.92656	-229.94211
76.25000	-3.93219	-230.28597
76.35000	-3.93969	-230.73542
76.44200	-3.94531	-231.23753
76.54200	-3.94859	-231.41557
76.64200	-3.95297	-231.65803
76.74200	-3.95813	-231.95735
76.84200	-3.96453	-232.33545
76.94200	-3.96969	-232.71944
77.04200	-3.97344	-232.93521
77.14200	-3.97766	-233.18297
77.24200	-3.98234	-233.45143
77.34200	-3.98766	-233.76274
77.44200	-3.99375	-234.12627
77.54200	-4.00094	-234.62185
77.64200	-4.00453	-234.84869
77.74200	-4.00875	-235.06968
77.84200	-4.01359	-235.34785
77.94200	-4.01953	-235.67490
78.03400	-4.02672	-236.18016
78.13400	-4.03125	-236.48663
78.23400	-4.03578	-236.74174
78.33400	-4.04109	-237.06630
78.43400	-4.04688	-237.43230
78.53400	-4.05391	-237.87472
78.63400	-4.05812	-238.21393
78.73400	-4.06156	-238.37902
78.83400	-4.06609	-238.65743
78.93400	-4.07141	-238.98572
79.03400	-4.07813	-239.37933
79.13400	-4.08344	-239.81136
79.23400	-4.08734	-240.02801
79.33400	-4.09156	-240.27054
79.43400	-4.09609	-240.54605
79.53400	-4.10109	-240.85648
79.63400	-4.10766	-241.23995
79.72200	-4.11406	-241.74570
79.82200	-4.11781	-241.97988
79.92200	-4.12203	-242.20969
80.02200	-4.12703	-242.52559
80.12200	-4.13328	-242.88742
80.22200	-4.13984	-243.38537
80.32200	-4.14344	-243.60205
80.42200	-4.14750	-243.81848
80.52200	-4.15203	-244.09457
80.62200	-4.15734	-244.41962
80.72200	-4.16313	-244.78076
80.81800	-4.17031	-245.28125
80.91800	-4.17422	-245.54975
81.01800	-4.17859	-245.78126
81.11800	-4.18359	-246.08177
81.21800	-4.18953	-246.44755
81.31200	-4.19641	-246.95261
81.41200	-4.20000	-247.20307
81.51200	-4.20406	-247.41381
81.61200	-4.20875	-247.69560
81.71200	-4.21406	-248.01584
81.81200	-4.22031	-248.39300
81.91200	-4.22703	-248.88976
82.01200	-4.23047	-249.09866
82.11200	-4.23484	-249.33633
82.21200	-4.23984	-249.63339
82.31200	-4.24563	-250.00420
82.41200	-4.25281	-250.48330
82.51200	-4.25734	-250.80949
82.61200	-4.26109	-251.01331
82.71200	-4.26516	-251.25560
82.81200	-4.27000	-251.53691
82.91200	-4.27578	-251.89063
83.00400	-4.28359	-252.40016
83.10400	-4.28766	-252.72849
83.20400	-4.29156	-252.93088
83.30400	-4.29641	-253.20858
83.40400	-4.30219	-253.55732
83.50400	-4.30875	-253.99193
83.60400	-4.31328	-254.31502
83.70400	-4.31734	-254.54885
83.80400	-4.32219	-254.82789
83.90400	-4.32734	-255.15014
84.00400	-4.33312	-255.51620
84.09600	-4.34078	-256.02511
84.19600	-4.34422	-256.28760
84.29600	-4.34781	-256.46770
84.39600	-4.35234	-256.72978
84.49600	-4.35781	-257.06267
84.59600	-4.36484	-257.51749
84.69600	-4.36938	-257.84746
84.79600	-4.37344	-258.08105
84.89600	-4.37828	-258.35240
84.99600	-4.38375	-258.68031
85.09600	-4.38906	-259.01672
85.19600	-4.39656	-259.51144
85.29600	-4.40047	-259.81036
85.39600	-4.40438	-260.02100
85.49600	-4.40906	-260.30356
85.59600	-4.41484	-260.64053
85.69000	-4.42250	-261.14586
85.79000	-4.42672	-261.45920
85.89000	-4.43016	-261.65196
85.99000	-4.43453	-261.90573
86.09000	-4.43953	-262.20390
86.19000	-4.44516	-262.56073
86.29000	-4.45312	-263.04042
86.39000	-4.45750	-263.40258
86.49000	-4.46125	-263.59916
86.59000	-4.46594	-263.87766
86.69000	-4.47125	-264.19038
86.79000	-4.47797	-264.60832
86.89000	-4.48313	-264.98747
86.99000	-4.48750	-265.25587
87.09000	-4.49234	-265.54289
87.19000	-4.49750	-265.88717
87.29000	-4.50328	-266.25618
87.39000	-4.51063	-266.75719
87.49000	-4.51406	-267.00178
87.59000	-4.51797	-267.20598
87.69000	-4.52281	-267.50940
87.79000	-4.52891	-267.90139
87.89000	-4.53594	-268.40666
87.99000	-4.54016	-268.71684
88.09000	-4.54375	-268.92415
88.19000	-4.54812	-269.18182
88.29000	-4.55313	-269.49292
88.39000	-4.55875	-269.85300
88.49000	-4.56547	-270.29872
88.59000	-4.57047	-270.68654
88.69000	-4.57438	-270.90731
88.79000	-4.57938	-271.20364
88.89000	-4.58516	-271.55727
88.99000	-4.59219	-272.04937
89.09000	-4.59672	-272.38813
89.19000	-4.60047	-272.58983
89.29000	-4.60469	-272.83737
89.39000	-4.60953	-273.14168
89.49000	-4.61484	-273.47407
89.59000	-4.62109	-273.85256
89.69000	-4.62672	-274.29026
89.79000	-4.63078	-274.52353
89.89000	-4.63578	-274.81750
89.99000	-4.64125	-275.15134
90.09000	-4.64844	-275.59951
90.19000	-4.65328	-275.98599
90.29000	-4.65719	-276.19204
90.39000	-4.66125	-276.44011
90.49000	-4.66609	-276.71766
90.59000	-4.67156	-277.04993
90.69000	-4.67875	-277.46853
90.79000	-4.68359	-277.84613
90.89000	-4.68750	-278.05614
90.99000	-4.69234	-278.33572
91.09000	-4.69766	-278.65481
91.19000	-4.70516	-279.10218
91.29000	-4.71031	-279.49458
91.39000	-4.71406	-279.69360
91.49000	-4.71844	-279.94126
91.59000	-4.72313	-280.21181
91.69000	-4.72844	-280.52938
91.79000	-4.73609	-280.97293
91.89000	-4.74094	-281.35061
91.99000	-4.74469	-281.54388
92.09000	-4.74953	-281.81764
92.19000	-4.75453	-282.11582
92.29000	-4.76125	-282.51460
92.39000	-4.76609	-282.87143
92.49000	-4.77047	-283.11223
92.59000	-4.77516	-283.38200
92.69000	-4.78031	-283.69144
92.79000	-4.78563	-284.00791
92.89000	-4.79313	-284.45145
92.99000	-4.79734	-284.77496
93.09000	-4.80094	-284.94516
93.19000	-4.80531	-285.18695
93.29000	-4.81031	-285.45758
93.39000	-4.81703	-285.81238
93.49000	-4.82281	-286.24511
93.59000	-4.82656	-286.44314
93.69000	-4.83078	-286.65262
93.79000	-4.83563	-286.91143
93.89000	-4.84125	-287.22906
93.99000	-4.84875	-287.63026
94.09000	-4.85484	-288.11330
94.19000	-4.85844	-288.28114
94.29000	-4.86281	-288.51339
94.39000	-4.86797	-288.78820
94.49000	-4.87641	-289.24501
94.58000	-4.88203	-289.74628
94.68000	-4.88469	-289.85098
94.78000	-4.88891	-290.04654
94.88000	-4.89375	-290.33932
94.98000	-4.89969	-290.69132
95.07400	-4.90812	-291.19626
95.17400	-4.91156	-291.52799
95.27400	-4.91469	-291.62553
95.37400	-4.91938	-291.89256
95.47400	-4.92453	-292.19586
95.57400	-4.93094	-292.54535
95.67400	-4.93688	-293.00418
95.77400	-4.94063	-293.21611
95.87400	-4.94484	-293.44213
95.97400	-4.94984	-293.73461
96.07400	-4.95531	-294.05713
96.17400	-4.96344	-294.52354
96.27400	-4.96844	-294.97901
96.37400	-4.97125	-295.08233
96.47400	-4.97547	-295.30260
96.57400	-4.98063	-295.60125
96.67400	-4.98766	-296.00039
96.77400	-4.99281	-296.40135
96.87400	-4.99672	-296.60845
96.97400	-5.00094	-296.83852
97.07400	-5.00578	-297.11550
97.17400	-5.01109	-297.42053
97.27400	-5.01906	-297.85699
97.37200	-5.02484	-298.35910
97.47200	-5.02828	-298.51085
97.57200	-5.03266	-298.74611
97.67200	-5.03766	-299.03740
97.77200	-5.04484	-299.44551
97.87200	-5.04984	-299.83205
97.97200	-5.05344	-300.03607
98.07200	-5.05781	-300.25935
98.17200	-5.06266	-300.54989
98.27200	-5.06813	-300.87170
98.37200	-5.07547	-301.25874
98.47200	-5.08141	-301.74163
98.57200	-5.08484	-301.92685
98.67200	-5.08922	-302.15913
98.77200	-5.09406	-302.42318
98.87200	-5.10047	-302.78572
98.97200	-5.10641	-303.22567
99.07200	-5.11047	-303.46078
99.17200	-5.11484	-303.70143
99.27200	-5.11969	-303.97975
99.37200	-5.12500	-304.29703
99.47200	-5.13234	-304.69924
99.57200	-5.13750	-305.13170
99.67200	-5.14109	-305.29663
99.77200	-5.14563	-305.54047
99.87200	-5.15078	-305.84148
99.97200	-5.15766	-306.24509
100.07200	-5.16375	-306.70083
100.17200	-5.16766	-306.91490
100.27200	-5.17203	-307.14262
100.37200	-5.17672	-307.42455
100.47200	-5.18203	-307.74605
100.57200	-5.18891	-308.13727
100.67200	-5.19484	-308.59616
100.77200	-5.19813	-308.76645
100.87200	-5.20234	-308.98172
100.97200	-5.20750	-309.28022
101.07200	-5.21437	-309.67242
101.17200	-5.22000	-310.08863
101.27200	-5.22391	-310.30285
101.37200	-5.22813	-310.52688
101.47200	-5.23313	-310.81274
101.57200	-5.23844	-311.13261
101.67200	-5.24484	-311.51187
101.77000	-5.25156	-312.01297
101.87000	-5.25516	-312.21235
101.97000	-5.25938	-312.43688
102.07000	-5.26437	-312.72519
102.17000	-5.27078	-313.07274
102.27000	-5.27672	-313.52434
102.37000	-5.28063	-313.74258
102.47000	-5.28484	-313.97539
102.57000	-5.28984	-314.25694
102.67000	-5.29547	-314.58956
102.77000	-5.30188	-314.96543
102.87000	-5.30766	-315.40498
102.97000	-5.31125	-315.59071
103.07000	-5.31563	-315.82305
103.17000	-5.32078	-316.10730
103.27000	-5.32766	-316.50144
103.37000	-5.33359	-316.95098
103.47000	-5.33781	-317.18463
103.57000	-5.34203	-317.42418
103.67000	-5.34688	-317.69100
103.77000	-5.35266	-318.04305
103.87000	-5.36000	-318.46905
103.97000	-5.36500	-318.87528
104.07000	-5.36844	-319.03782
104.17000	-5.37297	-319.29910
104.27000	-5.37797	-319.60183
104.37000	-5.38406	-319.94066
104.47000	-5.39000	-320.35583
104.57000	-5.39406	-320.61419
104.67000	-5.39859	-320.85368
104.77000	-5.40359	-321.15573
104.87000	-5.40891	-321.47703
104.97000	-5.41625	-321.88764
105.07000	-5.42141	-322.32746
105.17000	-5.42484	-322.47433
105.27001	-5.42906	-322.71236
105.37001	-5.43375	-322.97859
105.47001	-5.43953	-323.31425
105.57001	-5.44609	-323.76024
105.67001	-5.45062	-324.01577
105.77001	-5.45500	-324.27883
105.87001	-5.45969	-324.52923
105.97001	-5.46484	-324.82472
106.07001	-5.47141	-325.17365
106.17001	-5.47813	-325.66571
106.27001	-5.48172	-325.86944
106.37001	-5.48594	-326.08986
106.47001	-5.49109	-326.36288
106.57001	-5.49672	-326.70379
106.67001	-5.50359	-327.11485
106.77001	-5.50750	-327.36298
106.87001	-5.51172	-327.56922
106.97001	-5.51625	-327.81738
107.07001	-5.52156	-328.10828
107.17001	-5.52766	-328.44743
107.27001	-5.53453	-328.91667
107.37001	-5.53828	-329.11241
107.47001	-5.54266	-329.32338
107.57001	-5.54797	-329.61383
107.67001	-5.55328	-329.92098
107.77001	-5.56062	-330.36953
107.87001	-5.56484	-330.61886
107.97001	-5.56891	-330.82399
108.07001	-5.57375	-331.08401
108.17001	-5.57906	-331.37697
108.27001	-5.58563	-331.72441
108.36201	-5.59219	-332.22881
108.46201	-5.59516	-332.35022
108.56201	-5.59937	-332.55047
108.66201	-5.60438	-332.83108
108.76201	-5.61047	-333.16448
108.86201	-5.61750	-333.62767
108.96201	-5.62109	-333.84117
109.06201	-5.62516	-334.03054
109.16201	-5.63000	-334.29012
109.26201	-5.63484	-334.57282
109.36201	-5.64063	-334.86065
109.46201	-5.64781	-335.34619
109.56201	-5.65156	-335.55326
109.66201	-5.65578	-335.75809
109.76201	-5.66047	-336.01782
109.86201	-5.66625	-336.33602
109.96201	-5.67344	-336.78848
110.06201	-5.67719	-336.98440
110.16201	-5.68125	-337.16220
110.26201	-5.68578	-337.39543
110.36201	-5.69047	-337.64517
110.46201	-5.69578	-337.93429
110.56201	-5.70391	-338.38385
110.66201	-5.70828	-338.66552
110.76201	-5.71281	-338.88084
110.86201	-5.71813	-339.15886
110.96201	-5.72531	-339.52543
111.04401	-5.73203	-340.03288
111.14401	-5.73500	-340.18782
111.24401	-5.73844	-340.31698
111.34401	-5.74312	-340.57146
111.44401	-5.74844	-340.86671
111.54401	-5.75516	-341.22744
111.63801	-5.76188	-341.73161
111.73801	-5.76453	-341.83171
111.83801	-5.76828	-341.99402
111.93801	-5.77313	-342.25443
112.03801	-5.77906	-342.58875
112.13801	-5.78656	-343.05647
112.23801	-5.79063	-343.32201
112.33801	-5.79438	-343.49689
112.43801	-5.79891	-343.72905
112.53801	-5.80375	-343.99679
112.63801	-5.80906	-344.28364
112.73801	-5.81641	-344.70949
112.83801	-5.82188	-345.10285
112.93801	-5.82578	-345.29257
113.03801	-5.83063	-345.55635
113.13801	-5.83641	-345.88632
113.23801	-5.84344	-346.33243
113.33801	-5.84719	-346.55276
113.43801	-5.85109	-346.74171
113.53801	-5.85578	-346.98877
113.63801	-5.86109	-347.28765
113.73801	-5.86656	-347.61378
113.83801	-5.87391	-348.03990
113.93801	-5.87812	-348.35321
114.03801	-5.88188	-348.51545
114.13801	-5.88641	-348.75071
114.23801	-5.89156	-349.03076
114.33801	-5.89906	-349.46632
114.43801	-5.90375	-349.79257
114.53801	-5.90781	-349.99734
114.63801	-5.91234	-350.23624
114.73801	-5.91750	-350.52124
114.83801	-5.92328	-350.85681
114.93801	-5.93078	-351.30712
115.03801	-5.93469	-351.57195
115.13801	-5.93844	-351.74638
115.23801	-5.94313	-351.99758
115.33801	-5.94859	-352.27689
115.43801	-5.95609	-352.73549
115.53801	-5.96094	-353.05780
115.63801	-5.96484	-353.24195
115.73801	-5.96922	-353.45599
115.83801	-5.97438	-353.74239
115.93801	-5.98000	-354.07120
116.03801	-5.98734	-354.50989
116.13801	-5.99141	-354.77370
116.23801	-5.99547	-354.97198
116.33801	-6.00016	-355.21787
116.43801	-6.00563	-355.51798
116.53801	-6.01266	-355.93173
116.63801	-6.01719	-356.21506
116.73801	-6.02141	-356.42603
116.83801	-6.02594	-356.67491
116.93801	-6.03109	-356.94939
117.03801	-6.03656	-357.27373
117.13801	-6.04391	-357.68807
117.23801	-6.04797	-357.95322
117.33801	-6.05172	-358.11877
117.43801	-6.05641	-358.34736
117.53801	-6.06203	-358.64556
117.63801	-6.06953	-359.08541
117.73801	-6.07406	-359.39839
117.83801	-6.07781	-359.56427
117.93801	-6.08203	-359.77614
118.03801	-6.08719	-360.03381
118.13801	-6.09250	-360.32990
118.23801	-6.10047	-360.75822
118.33801	-6.10516	-361.11376
118.43801	-6.10906	-361.27782
118.53801	-6.11375	-361.51946
118.63801	-6.11984	-361.86302
118.73801	-6.12844	-362.36531
118.83801	-6.13219	-362.66208
118.93801	-6.13531	-362.76069
119.03801	-6.13969	-362.96606
119.13801	-6.14500	-363.25291
119.23801	-6.15078	-363.58583
119.33401	-6.15891	-364.08809
119.43401	-6.16250	-364.34346
119.53401	-6.16594	-364.48696
119.63401	-6.17062	-364.72404
119.73401	-6.17547	-365.00391
119.83401	-6.18250	-365.38532
119.93401	-6.18781	-365.76504
120.03401	-6.19172	-365.95753
120.13401	-6.19641	-366.20468
120.23401	-6.20156	-366.49454
120.33401	-6.20719	-366.82671
120.43401	-6.21469	-367.26901
120.53401	-6.21844	-367.52987
120.63401	-6.22203	-367.67673
120.73401	-6.22641	-367.91185
120.83401	-6.23219	-368.21729
120.93401	-6.23984	-368.66552
121.03401	-6.24500	-369.05158
121.13401	-6.24875	-369.23748
121.23401	-6.25313	-369.45653
121.33401	-6.25844	-369.74850
121.43401	-6.26344	-370.03848
121.53401	-6.27063	-370.47002
121.63401	-6.27438	-370.71231
121.73401	-6.27813	-370.87932
121.83401	-6.28297	-371.12933
121.93401	-6.28844	-371.42944
122.03401	-6.29609	-371.88038
122.13401	-6.30062	-372.19205
122.23401	-6.30469	-372.38204
122.33401	-6.30922	-372.61969
122.43401	-6.31437	-372.89685
122.53401	-6.32031	-373.23132
122.63401	-6.32766	-373.66554
122.73401	-6.33187	-373.95653
122.83401	-6.33578	-374.11323
122.93401	-6.34031	-374.35290
123.03401	-6.34547	-374.60992
123.13401	-6.35266	-375.01532
123.23401	-6.35719	-375.32464
123.33401	-6.36125	-375.50226
123.43401	-6.36578	-375.73233
123.53401	-6.37078	-375.99504
123.63401	-6.37672	-376.31816
123.73401	-6.38438	-376.73345
123.83401	-6.38859	-377.04059
123.93401	-6.39250	-377.19578
124.03401	-6.39719	-377.43092
124.13401	-6.40234	-377.69112
124.23401	-6.40984	-378.08350
124.33401	-6.41484	-378.44136
124.43401	-6.41875	-378.61055
124.53401	-6.42281	-378.81488
124.63401	-6.42766	-379.04903
124.73401	-6.43297	-379.34476
124.83401	-6.44031	-379.71833
124.93401	-6.44578	-380.12040
125.03401	-6.44922	-380.24664
125.13401	-6.45375	-380.45377
125.23401	-6.45937	-380.74327
125.33401	-6.46750	-381.23408
125.43401	-6.47172	-381.51640
125.53401	-6.47531	-381.65861
125.63401	-6.47953	-381.86273
125.73401	-6.48437	-382.10407
125.83401	-6.49000	-382.40334
125.93401	-6.49750	-382.81056
126.03401	-6.50250	-383.18774
126.13401	-6.50578	-383.30421
126.23401	-6.51016	-383.49557
126.33401	-6.51500	-383.73527
126.43401	-6.52156	-384.06295
126.53401	-6.52703	-384.43148
126.63401	-6.53094	-384.60857
126.73401	-6.53531	-384.80636
126.83401	-6.54062	-385.05313
126.93401	-6.54641	-385.35556
127.03401	-6.55391	-385.73095
127.13401	-6.55953	-386.15018
127.23401	-6.56281	-386.27043
127.33401	-6.56734	-386.45533
127.43401	-6.57281	-386.71610
127.53201	-6.58188	-387.22333
127.63201	-6.58609	-387.54708
127.73201	-6.58922	-387.64167
127.83201	-6.59359	-387.83741
127.93201	-6.59859	-388.09621
128.03201	-6.60406	-388.38506
128.13201	-6.61156	-388.80491
128.23201	-6.61563	-389.06440
128.33201	-6.61938	-389.22185
128.43201	-6.62406	-389.43699
128.53201	-6.62938	-389.72941
128.63201	-6.63641	-390.10370
128.73201	-6.64109	-390.41463
128.83201	-6.64500	-390.58772
128.93201	-6.64953	-390.79511
129.03201	-6.65453	-391.04050
129.13201	-6.66031	-391.34604
129.23201	-6.66875	-391.80818
129.33201	-6.67250	-392.10692
129.43201	-6.67609	-392.21853
129.53201	-6.68063	-392.42411
129.63201	-6.68609	-392.71653
129.73201	-6.69391	-393.12825
129.83201	-6.69859	-393.47568
129.93201	-6.70219	-393.62291
130.03201	-6.70656	-393.82607
130.13201	-6.71156	-394.07721
130.23201	-6.71687	-394.33825
130.33201	-6.72359	-394.69615
130.43201	-6.72906	-395.07696
130.53201	-6.73281	-395.21152
130.63201	-6.73734	-395.42246
130.73201	-6.74281	-395.69107
130.83201	-6.75000	-396.08312
130.93201	-6.75562	-396.47922
131.03201	-6.75891	-396.60054
131.13201	-6.76312	-396.78514
131.23201	-6.76813	-397.03476
131.33201	-6.77359	-397.30829
131.43201	-6.78078	-397.69113
131.53201	-6.78625	-398.08095
131.63201	-6.78984	-398.21500
131.73201	-6.79453	-398.42820
131.83201	-6.79969	-398.70131
131.93201	-6.80703	-399.05387
132.03201	-6.81250	-399.46076
132.13201	-6.81609	-399.59732
132.23201	-6.82016	-399.76948
132.33201	-6.82500	-400.01521
132.43201	-6.83078	-400.31296
132.53201	-6.83922	-400.76745
132.63201	-6.84312	-401.07885
132.73201	-6.84641	-401.17896
132.83201	-6.85078	-401.36302
132.93201	-6.85594	-401.62113
133.03201	-6.86328	-402.00698
133.13201	-6.86922	-402.43244
133.23201	-6.87281	-402.59290
133.33201	-6.87703	-402.77058
133.43201	-6.88156	-403.00190
133.53201	-6.88672	-403.24101
133.63201	-6.89406	-403.61962
133.73201	-6.89953	-404.00904
133.83201	-6.90312	-404.14855
133.93201	-6.90766	-404.34799
134.03201	-6.91313	-404.62646
134.13201	-6.92125	-405.04840
134.23201	-6.92578	-405.38114
134.33201	-6.92906	-405.50137
134.43201	-6.93328	-405.68891
134.53201	-6.93813	-405.91991
134.63201	-6.94328	-406.18458
134.73201	-6.95031	-406.52412
134.83201	-6.95625	-406.95319
134.93201	-6.96016	-407.11245
135.03201	-6.96500	-407.33153
135.13201	-6.97031	-407.59900
135.23201	-6.97812	-408.03003
135.33201	-6.98250	-408.35032
135.43201	-6.98594	-408.47042
135.53201	-6.99000	-408.63749
135.63201	-6.99484	-408.87251
135.73201	-7.00109	-409.20430
135.83001	-7.01063	-409.70978
135.93001	-7.01484	-410.14925
136.03001	-7.01766	-410.19443
136.13001	-7.02219	-410.41902
136.23001	-7.02750	-410.69648
136.33001	-7.03359	-411.03920
136.43001	-7.03844	-411.35788
136.53001	-7.04250	-411.54331
136.63001	-7.04656	-411.73139
136.73001	-7.05125	-411.94665
136.83001	-7.05703	-412.26766
136.93001	-7.06469	-412.68909
137.03001	-7.07078	-413.15660
137.13001	-7.07406	-413.28582
137.23001	-7.07859	-413.48371
137.33001	-7.08375	-413.75402
137.43001	-7.09000	-414.10249
137.53001	-7.09484	-414.40687
137.63001	-7.09906	-414.61250
137.73001	-7.10328	-414.80917
137.83001	-7.10844	-415.06729
137.93001	-7.11391	-415.36853
138.03001	-7.12063	-415.71745
138.13001	-7.12688	-416.18550
138.23001	-7.13031	-416.31684
138.33001	-7.13422	-416.47780
138.43001	-7.13922	-416.73759
138.53001	-7.14578	-417.06374
138.63001	-7.15219	-417.50968
138.73001	-7.15625	-417.69633
138.83001	-7.16047	-417.89308
138.93001	-7.16547	-418.14715
139.03001	-7.17078	-418.42869
139.13001	-7.17688	-418.73920
139.23001	-7.18266	-419.13837
139.33001	-7.18641	-419.27907
139.43001	-7.19109	-419.47716
139.53001	-7.19625	-419.73275
139.63001	-7.20312	-420.07497
139.73001	-7.20891	-420.47569
139.83001	-7.21281	-420.62822
139.93001	-7.21687	-420.80706
140.03001	-7.22141	-420.99607
140.13001	-7.22672	-421.26077
140.23001	-7.23359	-421.58008
140.33001	-7.23984	-422.03003
140.43001	-7.24375	-422.17940
140.53001	-7.24828	-422.37589
140.63001	-7.25375	-422.63448
140.73001	-7.26047	-422.96487
140.83001	-7.26563	-423.30602
140.93001	-7.26906	-423.44418
141.03001	-7.27328	-423.60532
141.13001	-7.27781	-423.80917
141.23001	-7.28313	-424.05033
141.33001	-7.28969	-424.34230
141.42601	-7.29672	-424.84289
141.52601	-7.30016	-424.95635
141.62601	-7.30438	-425.11514
141.72601	-7.30953	-425.35454
141.82601	-7.31656	-425.67158
141.92601	-7.32266	-426.11042
142.02601	-7.32656	-426.24763
142.12601	-7.33078	-426.43303
142.22601	-7.33563	-426.64406
142.32601	-7.34078	-426.90313
142.42601	-7.34688	-427.16867
142.52601	-7.35297	-427.56358
142.62601	-7.35656	-427.69620
142.72601	-7.36094	-427.86244
142.82601	-7.36609	-428.09382
142.92601	-7.37203	-428.38368
143.02601	-7.37969	-428.84389
143.12601	-7.38328	-428.98199
143.22601	-7.38703	-429.10862
143.32601	-7.39156	-429.28609
143.42601	-7.39687	-429.52502
143.52601	-7.40391	-429.84030
143.62601	-7.41062	-430.30944
143.72601	-7.41391	-430.38994
143.82601	-7.41844	-430.55695
143.92601	-7.42344	-430.78095
144.02601	-7.43125	-431.11879
144.09601	-7.43797	-431.62620
144.19601	-7.44047	-431.71570
144.29601	-7.44359	-431.72446
144.39601	-7.44828	-431.84999
144.49601	-7.45344	-431.85896
144.59601	-7.45875	-431.97834
144.69601	-7.46547	-432.32048
144.79601	-7.46891	-432.46171
144.89601	-7.47313	-432.60008
144.99601	-7.47781	-432.80616
145.09601	-7.48359	-433.08780
145.19601	-7.49141	-433.51957
145.29601	-7.49562	-433.75680
145.39601	-7.49969	-433.90512
145.49601	-7.50453	-434.11726
145.59601	-7.50984	-434.38101
145.69601	-7.51609	-434.67015
145.79601	-7.52281	-435.10872
145.89601	-7.52594	-435.22269
145.99601	-7.53000	-435.36675
146.09601	-7.53500	-435.59527
146.19601	-7.54125	-435.90978
146.29401	-7.54906	-436.41427
146.39401	-7.55234	-436.54132
146.49401	-7.55625	-436.66920
146.59401	-7.56078	-436.86512
146.69401	-7.56578	-437.10041
146.79401	-7.57109	-437.35877
146.89401	-7.57906	-437.79981
146.99401	-7.58313	-438.03367
147.09401	-7.58719	-438.17145
147.19401	-7.59188	-438.36781
147.29401	-7.59719	-438.62426
147.39401	-7.60469	-439.04558
147.49401	-7.60906	-439.26483
147.59401	-7.61281	-439.39704
147.69401	-7.61750	-439.59194
147.79401	-7.62281	-439.83522
147.89401	-7.62891	-440.12836
147.99401	-7.63641	-440.57626
148.09401	-7.63969	-440.69940
148.19401	-7.64375	-440.82800
148.29401	-7.64875	-441.04430
148.39401	-7.65437	-441.30510
148.49401	-7.66187	-441.74013
148.59401	-7.66594	-441.94266
148.69401	-7.67000	-442.07048
148.79401	-7.67438	-442.23770
148.89401	-7.67937	-442.45979
148.99401	-7.68516	-442.72372
149.09401	-7.69250	-443.11327
149.19401	-7.69656	-443.32603
149.29401	-7.70031	-443.43567
149.39401	-7.70516	-443.62375
149.49401	-7.71094	-443.89498
149.59401	-7.71891	-444.36660
149.69401	-7.72266	-444.53475
149.79401	-7.72656	-444.65587
149.89401	-7.73109	-444.83277
149.99401	-7.73609	-445.05656
150.09401	-7.74156	-445.30630
150.19401	-7.74859	-445.67013
150.29401	-7.75344	-445.94717
150.39401	-7.75719	-446.05699
150.49401	-7.76188	-446.23616
150.59401	-7.76719	-446.48093
150.69401	-7.77484	-446.90767
150.79401	-7.77891	-447.11062
150.89401	-7.78281	-447.23096
150.99401	-7.78734	-447.41040
151.09401	-7.79281	-447.65803
151.19401	-7.79891	-447.95424
151.29401	-7.80641	-448.38685
151.39401	-7.81000	-448.53228
151.49401	-7.81406	-448.65820
151.59401	-7.81891	-448.84697
151.69401	-7.82500	-449.12988
151.79401	-7.83297	-449.61286
151.89401	-7.83672	-449.77146
151.99401	-7.84031	-449.86460
152.09401	-7.84469	-450.02440
152.19401	-7.84984	-450.25575
152.29401	-7.85547	-450.52072
152.39401	-7.86297	-450.96281
152.49401	-7.86656	-451.09501
152.59401	-7.87063	-451.21875
152.69401	-7.87563	-451.43008
152.79401	-7.88109	-451.67625
152.89401	-7.88813	-452.06544
152.99401	-7.89250	-452.27897
153.09401	-7.89688	-452.42891
153.19401	-7.90156	-452.60823
153.29401	-7.90656	-452.83660
153.39401	-7.91219	-453.09108
153.49401	-7.91984	-453.51213
153.59401	-7.92328	-453.65763
153.69401	-7.92719	-453.76742
153.79401	-7.93219	-453.98584
153.89401	-7.93797	-454.25943
153.99401	-7.94516	-454.64313
154.09401	-7.94922	-454.83199
154.19401	-7.95328	-454.95901
154.29401	-7.95797	-455.12971
154.39401	-7.96313	-455.35728
154.49401	-7.96859	-455.60837
154.59401	-7.97531	-455.93593
154.69401	-7.97969	-456.15551
154.79401	-7.98375	-456.27481
154.89401	-7.98844	-456.45931
154.99401	-7.99422	-456.69970
155.09401	-8.00156	-457.08483
155.19401	-8.00719	-457.40226
155.29401	-8.01062	-457.47408
155.39401	-8.01469	-457.59529
155.49401	-8.01938	-457.77038
155.59401	-8.02469	-457.99410
155.69401	-8.03187	-458.35102
155.79401	-8.03641	-458.59268
155.89401	-8.04047	-458.67863
155.99401	-8.04547	-458.86970
156.09401	-8.05078	-459.07503
156.19401	-8.05797	-459.39347
156.29401	-8.06313	-459.70309
156.39401	-8.06719	-459.80856
156.49401	-8.07156	-459.97116
156.59401	-8.07656	-460.15081
156.69401	-8.08234	-460.40943
156.79401	-8.09094	-460.83489
156.89401	-8.09422	-460.99424
156.99401	-8.09750	-461.03173
157.09401	-8.10219	-461.18221
157.19401	-8.10781	-461.40885
157.29401	-8.11500	-461.76413
157.39401	-8.11938	-461.97584
157.49401	-8.12328	-462.06540
157.59401	-8.12797	-462.23131
157.69401	-8.13359	-462.44866
157.79401	-8.13891	-462.68907
157.89401	-8.14656	-463.04235
157.99401	-8.15047	-463.23738
158.09401	-8.15438	-463.32389
158.19401	-8.15922	-463.49517
158.29401	-8.16500	-463.73841
158.39401	-8.17297	-464.15946
158.49401	-8.17656	-464.29411
158.59401	-8.18000	-464.34119
158.69401	-8.18453	-464.48129
158.79401	-8.18938	-464.66887
158.89401	-8.19500	-464.89552
158.99401	-8.20297	-465.27636
159.09401	-8.20719	-465.49794
159.19401	-8.21094	-465.56982
159.29401	-8.21562	-465.70727
159.39401	-8.22078	-465.90039
159.49401	-8.22828	-466.22136
159.59401	-8.23281	-466.44065
159.69401	-8.23672	-466.53098
159.79401	-8.24125	-466.66512
159.89401	-8.24672	-466.87147
159.99401	-8.25344	-467.17882
160.08001	-8.26203	-467.68540
160.18001	-8.26437	-467.72987
160.28001	-8.26734	-467.72543
160.38001	-8.27219	-467.87229
160.48001	-8.27812	-468.13422
160.58001	-8.28688	-468.63401
160.68001	-8.29063	-468.82787
160.78001	-8.29391	-468.84966
160.88001	-8.29828	-468.98317
160.98001	-8.30313	-469.15689
161.08001	-8.30844	-469.37016
161.18001	-8.31500	-469.65003
161.28001	-8.32062	-469.97756
161.38001	-8.32422	-470.05710
161.48001	-8.32906	-470.21872
161.58001	-8.33453	-470.43136
161.68001	-8.34219	-470.79051
161.78001	-8.34672	-471.03688
161.88001	-8.35016	-471.08433
161.98001	-8.35438	-471.19439
162.08001	-8.35906	-471.36217
162.18001	-8.36438	-471.59371
162.28001	-8.37094	-471.85093
162.38001	-8.37750	-472.25842
162.48001	-8.38141	-472.35626
162.58001	-8.38625	-472.50059
162.68001	-8.39141	-472.70921
162.78001	-8.39828	-472.99671
162.88001	-8.40281	-473.22604
162.98001	-8.40641	-473.30251
163.08001	-8.41094	-473.43343
163.18001	-8.41594	-473.61550
163.28001	-8.42156	-473.84769
163.38001	-8.42969	-474.21542
163.48001	-8.43422	-474.48802
163.58001	-8.43766	-474.51913
163.68001	-8.44219	-474.65760
163.78001	-8.44750	-474.85939
163.88001	-8.45531	-475.21481
163.98001	-8.46031	-475.52666
164.08001	-8.46375	-475.57023
164.18001	-8.46813	-475.67642
164.28001	-8.47297	-475.83708
164.38001	-8.47828	-476.03512
164.48001	-8.48594	-476.39126
164.58001	-8.49047	-476.63984
164.68001	-8.49422	-476.70406
164.78001	-8.49891	-476.84726
164.88001	-8.50437	-477.04723
164.98001	-8.51250	-477.43347
165.08001	-8.51672	-477.64364
165.18001	-8.52016	-477.69007
165.28001	-8.52438	-477.79512
165.38001	-8.52906	-477.95776
165.48001	-8.53422	-478.13848
165.58001	-8.54188	-478.46273
165.68001	-8.54766	-478.81567
165.78001	-8.55125	-478.85522
165.88001	-8.55531	-478.95065
165.98001	-8.56000	-479.08217
166.08001	-8.56719	-479.35322
166.18001	-8.57328	-479.72602
166.28001	-8.57734	-479.83420
166.38001	-8.58172	-479.93049
166.48001	-8.58688	-480.11258
166.58001	-8.59266	-480.33270
166.68001	-8.60000	-480.66440
166.78001	-8.60422	-480.85839
166.88001	-8.60781	-480.89120
166.98001	-8.61266	-481.04152
167.08001	-8.61797	-481.23243
167.18001	-8.62531	-481.55463
167.28001	-8.63109	-481.89181
167.38001	-8.63422	-481.88946
167.48001	-8.63812	-481.95824
167.58001	-8.64281	-482.09727
167.68001	-8.64844	-482.30305
167.78001	-8.65656	-482.66485
167.88001	-8.66188	-483.01172
167.98001	-8.66531	-483.03112
168.08001	-8.66984	-483.15275
168.18001	-8.67531	-483.35770
168.28001	-8.68266	-483.70394
168.38001	-8.68734	-483.95246
168.48001	-8.69094	-484.00122
168.58001	-8.69531	-484.11658
168.68001	-8.70031	-484.29078
168.78001	-8.70625	-484.53712
168.88001	-8.71391	-484.89249
168.98001	-8.71813	-485.12539
169.08001	-8.72156	-485.12009
169.18001	-8.72563	-485.23256
169.28001	-8.73047	-485.36834
169.38001	-8.73766	-485.66875
169.48001	-8.74359	-486.03168
169.58001	-8.74734	-486.09349
169.68001	-8.75187	-486.21729
169.78001	-8.75703	-486.38448
169.88001	-8.76219	-486.59220
169.98001	-8.76984	-486.90999
170.08001	-8.77500	-487.22652
170.18001	-8.77844	-487.23483
170.28001	-8.78266	-487.33175
170.38001	-8.78781	-487.48827
170.48001	-8.79516	-487.81070
170.58001	-8.80031	-488.08572
170.68001	-8.80391	-488.13382
170.78001	-8.80812	-488.21950
170.88001	-8.81281	-488.35886
170.98001	-8.81813	-488.54744
171.08001	-8.82484	-488.80506
171.18001	-8.83078	-489.16674
171.28001	-8.83469	-489.22646
171.38001	-8.83938	-489.34963
171.48001	-8.84516	-489.55089
171.58001	-8.85234	-489.86974
171.68001	-8.85703	-490.09037
171.78001	-8.86063	-490.13847
171.88001	-8.86484	-490.21107
171.98001	-8.86953	-490.33818
172.08001	-8.87484	-490.52179
172.18001	-8.88203	-490.79210
172.28001	-8.88781	-491.11992
172.38001	-8.89141	-491.13286
172.48001	-8.89594	-491.24122
172.58001	-8.90156	-491.42429
172.68001	-8.90938	-491.75832
172.78001	-8.91438	-492.04698
172.88001	-8.91781	-492.04519
172.98001	-8.92203	-492.12465
173.08001	-8.92687	-492.23840
173.18001	-8.93203	-492.42020
173.28001	-8.93844	-492.66365
173.38001	-8.94500	-493.01511
173.48001	-8.94859	-493.06834
173.58001	-8.95313	-493.15685
173.68001	-8.95828	-493.31421
173.78001	-8.96500	-493.56011
173.88001	-8.97031	-493.82699
173.98001	-8.97406	-493.86215
174.08001	-8.97844	-493.95746
174.18001	-8.98344	-494.09679
174.28001	-8.98906	-494.29980
174.38001	-8.99625	-494.56355
174.48001	-9.00234	-494.95700
174.58001	-9.00547	-494.91698
174.68001	-9.00984	-494.99077
174.78001	-9.01453	-495.11158
174.88001	-9.02109	-495.33510
174.98001	-9.02734	-495.69470
175.08001	-9.03109	-495.73717
175.18001	-9.03516	-495.79954
175.28001	-9.03984	-495.92230
175.38001	-9.04500	-496.06949
175.48001	-9.05156	-496.28493
175.58001	-9.05766	-496.59893
175.68001	-9.06125	-496.61863
175.78001	-9.06547	-496.68309
175.88001	-9.07016	-496.78650
175.98001	-9.07656	-496.97140
176.08001	-9.08453	-497.43026
176.18001	-9.08844	-497.47506
176.28001	-9.09266	-497.54933
176.38001	-9.09781	-497.68931
176.48001	-9.10344	-497.89178
176.58001	-9.11188	-498.22599
176.68001	-9.11594	-498.44164
176.78001	-9.11906	-498.38981
176.88001	-9.12344	-498.45949
176.98001	-9.12859	-498.60951
177.08001	-9.13578	-498.84963
177.18001	-9.14109	-499.15516
177.28001	-9.14484	-499.17236
177.38001	-9.14922	-499.25679
177.48001	-9.15406	-499.38112
177.58001	-9.15922	-499.52096
177.68001	-9.16594	-499.74099
177.78001	-9.17203	-500.06539
177.88001	-9.17547	-500.05060
177.98001	-9.17969	-500.09513
178.08001	-9.18469	-500.22912
178.18001	-9.19203	-500.45347
178.28001	-9.19813	-500.80770
178.38001	-9.20156	-500.79024
178.48001	-9.20578	-500.82749
178.58001	-9.21047	-500.92310
178.68001	-9.21594	-501.08516
178.78001	-9.22250	-501.27888
178.88001	-9.22859	-501.61105
178.98001	-9.23219	-501.60372
179.08001	-9.23672	-501.67453
179.18001	-9.24188	-501.81395
179.28001	-9.24844	-502.01082
179.38001	-9.25531	-502.39182
179.48001	-9.25844	-502.38073
179.58001	-9.26234	-502.39927
179.68001	-9.26719	-502.52408
179.78001	-9.27281	-502.70253
179.88001	-9.28062	-503.00914
179.98001	-9.28625	-503.34239
180.08001	-9.28938	-503.28690
180.18001	-9.29375	-503.34901
180.28001	-9.29859	-503.47966
180.38001	-9.30469	-503.67373
180.48001	-9.31141	-504.02480
180.58001	-9.31500	-504.05991
180.68001	-9.31922	-504.10408
180.78001	-9.32422	-504.24248
180.88001	-9.33000	-504.43864
180.98001	-9.33703	-504.68391
181.08001	-9.34266	-505.00488
181.18001	-9.34563	-504.93586
181.28001	-9.34984	-504.98235
181.38001	-9.35484	-505.12874
181.48001	-9.36188	-505.36692
181.58001	-9.36875	-505.77021
181.68001	-9.37203	-505.76013
181.78001	-9.37609	-505.77867
181.88001	-9.38078	-505.89681
181.98001	-9.38594	-506.04105
182.08001	-9.39234	-506.23608
182.18001	-9.39906	-506.60127
182.28001	-9.40281	-506.62744
182.38001	-9.40719	-506.67918
182.48001	-9.41219	-506.82580
182.58001	-9.41906	-507.02268
182.68001	-9.42484	-507.34162
182.78001	-9.42812	-507.31498
182.88001	-9.43219	-507.34794
182.98001	-9.43703	-507.45595
183.08001	-9.44250	-507.61890
183.18001	-9.44984	-507.87961
183.28001	-9.45625	-508.24976
183.38001	-9.45969	-508.22574
183.48001	-9.46422	-508.28600
183.58001	-9.46953	-508.42351
183.68001	-9.47609	-508.65561
183.78001	-9.48188	-508.94576
183.88001	-9.48547	-508.94296
183.98001	-9.48969	-508.99845
184.08001	-9.49422	-509.10842
184.18001	-9.49937	-509.25171
184.28001	-9.50578	-509.46331
184.38001	-9.51281	-509.84561
184.48001	-9.51625	-509.83775
184.58001	-9.52047	-509.87029
184.68001	-9.52594	-510.03528
184.78001	-9.53328	-510.31017
184.88001	-9.53938	-510.66601
184.98001	-9.54250	-510.62644
185.08001	-9.54656	-510.65093
185.18001	-9.55156	-510.78403
185.28001	-9.55719	-510.95575
185.38001	-9.56297	-511.16520
185.48001	-9.56922	-511.44439
185.58001	-9.57313	-511.50817
185.68001	-9.57766	-511.58512
185.78001	-9.58281	-511.73294
185.88001	-9.58969	-511.97189
185.98001	-9.59563	-512.28154
186.08001	-9.59922	-512.29191
186.18001	-9.60328	-512.31772
186.28001	-9.60797	-512.42536
186.38001	-9.61328	-512.57277
186.48001	-9.61922	-512.80046
186.58001	-9.62594	-513.12733
186.68001	-9.62938	-513.12792
186.78001	-9.63359	-513.15802
186.88001	-9.63828	-513.25274
186.98001	-9.64344	-513.38452
187.08001	-9.65000	-513.64756
187.18001	-9.65484	-513.77171
187.28001	-9.65938	-513.86553
187.38001	-9.66438	-513.97973
187.48001	-9.66984	-514.13852
187.58001	-9.67641	-514.32538
187.68001	-9.68313	-514.68873
187.78001	-9.68625	-514.59700
187.88001	-9.69047	-514.62924
187.98001	-9.69531	-514.72253
188.08001	-9.70125	-514.88811
188.18001	-9.70766	-515.17802
188.28001	-9.71188	-515.23834
188.38001	-9.71625	-515.26862
188.48001	-9.72109	-515.36256
188.58001	-9.72625	-515.47939
188.68001	-9.73328	-515.69015
188.78001	-9.73953	-516.03943
188.88001	-9.74297	-515.98728
188.98001	-9.74734	-516.02101
189.08001	-9.75250	-516.13992
189.18001	-9.75922	-516.33638
189.28001	-9.76547	-516.64150
189.38001	-9.76891	-516.60001
189.48001	-9.77297	-516.61199
189.58001	-9.77750	-516.69103
189.68001	-9.78281	-516.82854
189.78001	-9.78922	-517.00765
189.88001	-9.79625	-517.39031
189.98001	-9.79969	-517.34114
190.08001	-9.80359	-517.33142
190.18001	-9.80797	-517.37559
190.28001	-9.81359	-517.51357
190.38001	-9.82125	-517.85541
190.48001	-9.82578	-517.92765
190.58001	-9.83016	-517.97175
190.68001	-9.83500	-518.05806
190.78001	-9.84047	-518.17006
190.88001	-9.84766	-518.38827
190.98001	-9.85313	-518.64344
191.08001	-9.85625	-518.54676
191.18001	-9.86031	-518.55165
191.28001	-9.86547	-518.65268
191.38001	-9.87109	-518.80610
191.48001	-9.87891	-519.13482
191.58001	-9.88281	-519.18817
191.68001	-9.88656	-519.16111
191.78001	-9.89078	-519.17249
191.88001	-9.89547	-519.23162
191.98001	-9.90094	-519.35899
192.08001	-9.90938	-519.72938
192.18001	-9.91359	-519.82445
192.28001	-9.91813	-519.84549
192.38001	-9.92391	-519.99074
192.48001	-9.93297	-520.27273
192.58001	-9.93844	-520.63620
192.68001	-9.94016	-520.39975
192.78001	-9.94406	-520.34640
192.88001	-9.94906	-520.45953
192.98001	-9.95406	-520.59346
193.08001	-9.96000	-520.75011
193.18001	-9.96703	-521.09712
193.28001	-9.97031	-521.03490
193.38001	-9.97453	-521.03919
193.48001	-9.97922	-521.12168
193.58001	-9.98547	-521.28798
193.68001	-9.99312	-521.70312
193.78001	-9.99641	-521.64775
193.88001	-10.00016	-521.61479
193.98001	-10.00484	-521.67577
194.08001	-10.01000	-521.79027
194.18001	-10.01656	-521.95817
194.28001	-10.02344	-522.31574
194.38001	-10.02687	-522.27002
194.48001	-10.03109	-522.27902
194.58001	-10.03609	-522.37868
194.68001	-10.04281	-522.56566
194.78001	-10.04953	-522.91769
194.88001	-10.05313	-522.86112
194.98001	-10.05719	-522.84276
195.08001	-10.06156	-522.89152
195.18001	-10.06656	-522.97902
195.28001	-10.07250	-523.15557
195.38001	-10.08063	-523.57709
195.48001	-10.08391	-523.53829
195.58001	-10.08813	-523.51052
195.68001	-10.09313	-523.60415
195.78001	-10.09984	-523.77540
195.88001	-10.10594	-524.04988
195.98001	-10.10938	-523.99695
196.08001	-10.11328	-523.98413
196.18001	-10.11813	-524.06073
196.28001	-10.12359	-524.19931
196.38001	-10.13016	-524.40006
196.48001	-10.13750	-524.76597
196.58001	-10.14062	-524.67537
196.68001	-10.14484	-524.64694
196.78001	-10.14969	-524.73849
196.88001	-10.15578	-524.89740
196.98001	-10.16297	-525.23625
197.08001	-10.16672	-525.23696
197.18001	-10.17063	-525.20317
197.28001	-10.17547	-525.26277
197.38001	-10.18078	-525.38538
197.48001	-10.18688	-525.56783
197.58001	-10.19422	-525.89709
197.68001	-10.19750	-525.88111
197.78001	-10.20156	-525.85453
197.88001	-10.20656	-525.93601
197.98001	-10.21219	-526.08317
198.08001	-10.21891	-526.34895
198.18001	-10.22297	-526.35199
198.28001	-10.22719	-526.34573
198.38001	-10.23203	-526.43132
198.48001	-10.23750	-526.55220
198.58001	-10.24313	-526.72309
198.68001	-10.25047	-527.01217
198.78001	-10.25406	-527.01586
198.88001	-10.25813	-526.97718
198.98001	-10.26313	-527.04537
199.08001	-10.26828	-527.14968
199.18001	-10.27531	-527.41480
199.28001	-10.27969	-527.47250
[truncated: 235 more rows]
