# Supplementary material for: Strengthening of 3D Printed Fused Deposition Manufactured Parts Using the Fill Compositing Technique
Source: PLoS One. 2015 Apr 16;10(4):e0122915. doi: 10.1371/journal.pone.0122915 (PMC4400136; doi:10.1371/journal.pone.0122915)
Supplement: S1 File — This is the raw data and information on all the samples presented in this manuscript. (ZIP) [file pone.0122915.s001.zip › Specimen_RawData_151.csv]

Time	Extension	Load
(sec)	(mm)	(N)
0.00000	-0.00016	-0.80520
0.10000	-0.00047	-0.80124
0.20000	-0.00469	-0.80720
0.30000	-0.01281	-0.79881
0.40000	-0.02188	-0.80089
0.50000	-0.02625	-0.80433
0.60000	-0.03063	-0.80844
0.70000	-0.03563	-0.80213
0.80000	-0.04141	-0.80694
0.90000	-0.04750	-0.80492
1.00000	-0.05203	-0.80438
1.10000	-0.05625	-0.80277
1.20000	-0.06109	-0.80333
1.30000	-0.06625	-0.79948
1.40000	-0.07219	-0.80664
1.50000	-0.07922	-0.80385
1.60000	-0.08297	-0.80547
1.70000	-0.08719	-0.80606
1.80000	-0.09203	-0.79987
1.90000	-0.09766	-0.80337
2.00000	-0.10406	-0.79713
2.10000	-0.10891	-0.79883
2.20000	-0.11297	-0.79472
2.30000	-0.11766	-0.79601
2.40000	-0.12297	-0.79809
2.50000	-0.12875	-0.78983
2.60000	-0.13578	-0.79948
2.70000	-0.13953	-0.79591
2.80000	-0.14359	-0.80614
2.90000	-0.14844	-0.79957
3.00000	-0.15437	-0.79499
3.10000	-0.16125	-0.80336
3.20000	-0.16578	-0.80103
3.30000	-0.16984	-0.79569
3.40000	-0.17453	-0.79941
3.50000	-0.17969	-0.79604
3.60000	-0.18516	-0.80266
3.70000	-0.19203	-0.80232
3.80000	-0.19641	-0.79441
3.90000	-0.20078	-0.79474
4.00000	-0.20563	-0.79788
4.10000	-0.21156	-0.79784
4.20000	-0.21813	-0.80222
4.30000	-0.22250	-0.79743
4.40000	-0.22656	-0.80377
4.50000	-0.23125	-0.80177
4.60000	-0.23656	-0.80420
4.70000	-0.24234	-0.79451
4.80000	-0.24938	-0.79323
4.90000	-0.25344	-0.79491
5.00000	-0.25766	-0.79115
5.10000	-0.26266	-0.80528
5.20000	-0.26875	-0.82344
5.30000	-0.27547	-0.82034
5.40000	-0.27984	-0.82003
5.50000	-0.28406	-0.81543
5.60000	-0.28906	-0.81874
5.70000	-0.29438	-0.82707
5.80000	-0.30078	-0.82618
5.90000	-0.30719	-0.82142
6.00000	-0.31031	-0.82768
6.10000	-0.31453	-0.82694
6.20000	-0.31953	-0.82996
6.30000	-0.32547	-0.82161
6.40000	-0.33125	-0.81892
6.50000	-0.33578	-0.81837
6.60000	-0.33969	-0.81989
6.70000	-0.34406	-0.81857
6.80000	-0.34906	-0.81195
6.90000	-0.35469	-0.82281
7.00000	-0.36203	-0.83543
7.10000	-0.36656	-1.01255
7.20000	-0.37094	-1.19884
7.30000	-0.37594	-1.40059
7.40000	-0.38203	-1.66804
7.50000	-0.38828	-1.98336
7.60000	-0.39250	-2.19785
7.70000	-0.39672	-2.40214
7.80000	-0.40125	-2.61885
7.90000	-0.40594	-2.86541
8.00000	-0.41141	-3.16153
8.10000	-0.41781	-3.50198
8.20000	-0.42266	-3.79445
8.30000	-0.42719	-4.03545
8.40000	-0.43187	-4.29665
8.50000	-0.43750	-4.59039
8.60000	-0.44484	-5.00556
8.70000	-0.44969	-5.32723
8.80000	-0.45375	-5.54909
8.90000	-0.45812	-5.79798
9.00000	-0.46328	-6.09228
9.10000	-0.46859	-6.40451
9.20000	-0.47500	-6.77360
9.30000	-0.47938	-7.03780
9.40000	-0.48359	-7.27362
9.50000	-0.48859	-7.54836
9.60000	-0.49453	-7.87167
9.70000	-0.50156	-8.29377
9.80000	-0.50656	-8.60918
9.90000	-0.51063	-8.84401
10.00000	-0.51484	-9.07388
10.10000	-0.51969	-9.35952
10.20000	-0.52531	-9.68171
10.30000	-0.53266	-10.12222
10.40000	-0.53672	-10.38918
10.50000	-0.54078	-10.59839
10.60000	-0.54547	-10.86443
10.70000	-0.55125	-11.17177
10.80000	-0.55813	-11.59253
10.90000	-0.56281	-11.89174
11.00000	-0.56672	-12.12720
11.10000	-0.57125	-12.37514
11.20000	-0.57625	-12.66137
11.30000	-0.58234	-13.00483
11.40000	-0.59047	-13.48853
11.50000	-0.59406	-13.74148
11.60000	-0.59797	-13.94598
11.70000	-0.60250	-14.20854
11.80000	-0.60813	-14.53319
11.90000	-0.61484	-14.93092
12.00000	-0.61969	-15.23568
12.10000	-0.62375	-15.46679
12.20000	-0.62859	-15.73256
12.30000	-0.63375	-16.03331
12.40000	-0.63906	-16.34080
12.50000	-0.64562	-16.73062
12.60000	-0.64984	-16.98365
12.70000	-0.65391	-17.20784
12.80000	-0.65859	-17.46841
12.90000	-0.66422	-17.77206
13.00000	-0.67141	-18.19221
13.10000	-0.67625	-18.50232
13.20000	-0.68047	-18.73649
13.30000	-0.68500	-19.00137
13.40000	-0.69000	-19.28296
13.50000	-0.69609	-19.61547
13.59400	-0.70438	-20.11563
13.69400	-0.70797	-20.36561
13.79400	-0.71172	-20.56135
13.89400	-0.71672	-20.84297
13.99400	-0.72266	-21.19205
14.09400	-0.72937	-21.61472
14.19400	-0.73344	-21.87494
14.29400	-0.73734	-22.08752
14.39400	-0.74188	-22.36303
14.49400	-0.74688	-22.65688
14.59400	-0.75250	-22.98676
14.69400	-0.76031	-23.45940
14.79400	-0.76391	-23.70659
14.89400	-0.76766	-23.90475
14.99400	-0.77234	-24.16324
15.09400	-0.77781	-24.48976
15.19400	-0.78516	-24.91965
15.29400	-0.79016	-25.27216
15.39400	-0.79406	-25.50297
15.49400	-0.79859	-25.76474
15.59400	-0.80375	-26.05736
15.69400	-0.80922	-26.38082
15.79400	-0.81547	-26.75224
15.89400	-0.82031	-27.06779
15.99400	-0.82453	-27.30323
16.09400	-0.82953	-27.59128
16.19400	-0.83531	-27.94061
16.29400	-0.84234	-28.37985
16.39400	-0.84688	-28.67717
16.49400	-0.85094	-28.90212
16.59400	-0.85547	-29.15286
16.69400	-0.86047	-29.45318
16.79400	-0.86625	-29.79913
16.89400	-0.87297	-30.19999
16.99400	-0.87719	-30.49130
17.09400	-0.88125	-30.72181
17.19400	-0.88609	-31.00293
17.29400	-0.89188	-31.33686
17.39400	-0.89859	-31.75438
17.49400	-0.90328	-32.06395
17.59400	-0.90750	-32.30351
17.69400	-0.91219	-32.57972
17.79400	-0.91719	-32.89000
17.89400	-0.92297	-33.24553
17.99400	-0.93063	-33.71393
18.09400	-0.93469	-34.00183
18.19400	-0.93844	-34.20685
18.29400	-0.94281	-34.46571
18.39400	-0.94813	-34.77604
18.49400	-0.95469	-35.18820
18.59400	-0.96016	-35.54872
18.69400	-0.96437	-35.79742
18.79400	-0.96891	-36.06294
18.89400	-0.97375	-36.35377
18.99400	-0.97891	-36.66586
19.09400	-0.98500	-37.03269
19.19400	-0.98969	-37.33998
19.29400	-0.99406	-37.59391
19.39400	-0.99891	-37.88033
19.49400	-1.00484	-38.20705
19.59400	-1.01250	-38.67856
19.69400	-1.01734	-39.00850
19.79400	-1.02094	-39.22585
19.89400	-1.02547	-39.47065
19.99400	-1.03031	-39.77143
20.09400	-1.03547	-40.08699
20.19400	-1.04187	-40.45940
20.29400	-1.04703	-40.81770
20.39400	-1.05125	-41.03070
20.49400	-1.05594	-41.30563
20.59400	-1.06156	-41.63315
20.69400	-1.06859	-42.06143
20.79400	-1.07375	-42.40753
20.89400	-1.07781	-42.65222
20.99400	-1.08250	-42.92374
21.09400	-1.08766	-43.24713
21.19400	-1.09375	-43.61440
21.29400	-1.10078	-44.05132
21.39400	-1.10422	-44.27704
21.49400	-1.10813	-44.48147
21.59400	-1.11266	-44.75969
21.69400	-1.11766	-45.05964
21.79400	-1.12438	-45.45520
21.89400	-1.13109	-45.92295
21.99400	-1.13516	-46.16698
22.09400	-1.13984	-46.42346
22.19400	-1.14484	-46.73674
22.29400	-1.14984	-47.03977
22.39400	-1.15672	-47.45539
22.49400	-1.16125	-47.78311
22.59400	-1.16547	-48.01690
22.69400	-1.17016	-48.31636
22.79400	-1.17547	-48.62708
22.89400	-1.18172	-49.00821
22.99400	-1.18641	-49.32263
23.09400	-1.19047	-49.56284
23.19400	-1.19531	-49.84800
23.29400	-1.20062	-50.17463
23.39400	-1.20656	-50.52974
23.49400	-1.21438	-51.02636
23.59400	-1.21844	-51.33790
23.69400	-1.22234	-51.54648
23.79400	-1.22719	-51.84350
23.89400	-1.23266	-52.16386
23.99400	-1.23891	-52.56635
24.09400	-1.24344	-52.86445
24.19400	-1.24734	-53.10097
24.29400	-1.25172	-53.35851
24.39400	-1.25672	-53.66160
24.49400	-1.26203	-53.98540
24.59400	-1.26922	-54.40859
24.69400	-1.27438	-54.77508
24.79400	-1.27859	-55.00854
24.89400	-1.28328	-55.28742
24.99400	-1.28891	-55.61842
25.09400	-1.29609	-56.07868
25.19400	-1.30063	-56.38518
25.29400	-1.30469	-56.60331
25.39400	-1.30875	-56.84435
25.49400	-1.31344	-57.11593
25.59400	-1.31875	-57.43803
25.69400	-1.32531	-57.80626
25.79400	-1.33094	-58.20303
25.89400	-1.33547	-58.45544
25.99400	-1.34047	-58.75149
26.09400	-1.34625	-59.10236
26.19400	-1.35250	-59.51285
26.29400	-1.35719	-59.82708
26.39400	-1.36125	-60.07022
26.49400	-1.36547	-60.32922
26.59400	-1.37047	-60.63895
26.69400	-1.37609	-60.98967
26.79400	-1.38328	-61.42540
26.89400	-1.38813	-61.80893
26.99400	-1.39187	-62.01424
27.09400	-1.39656	-62.30075
27.19400	-1.40156	-62.62016
27.29400	-1.40828	-63.03402
27.39400	-1.41391	-63.43975
27.49400	-1.41797	-63.67983
27.59400	-1.42219	-63.93614
27.69400	-1.42703	-64.23227
27.79400	-1.43250	-64.56479
27.89400	-1.43969	-64.98949
27.99400	-1.44562	-65.47637
28.09400	-1.44922	-65.66126
28.19400	-1.45359	-65.92180
28.29400	-1.45875	-66.24120
28.39400	-1.46563	-66.66656
28.49400	-1.47078	-67.04126
28.59400	-1.47469	-67.25764
28.69400	-1.47891	-67.51709
28.79400	-1.48406	-67.83787
28.89400	-1.48953	-68.19709
28.99400	-1.49609	-68.57556
29.09400	-1.50141	-68.99058
29.19400	-1.50500	-69.17556
29.29400	-1.50938	-69.41730
29.39400	-1.51422	-69.71864
29.49400	-1.52156	-70.12784
29.58200	-1.52797	-70.63314
29.68200	-1.53203	-70.87917
29.78200	-1.53641	-71.12241
29.88200	-1.54188	-71.48201
29.98200	-1.54766	-71.87081
30.08200	-1.55547	-72.37194
30.18200	-1.55859	-72.62979
30.28200	-1.56203	-72.80928
30.38200	-1.56672	-73.09651
30.48200	-1.57203	-73.43965
30.58200	-1.57906	-73.90796
30.68200	-1.58438	-74.31310
30.78200	-1.58828	-74.54979
30.88200	-1.59266	-74.81302
30.98200	-1.59734	-75.13199
31.08200	-1.60250	-75.45020
31.18200	-1.60953	-75.89532
31.28200	-1.61453	-76.31326
31.38200	-1.61813	-76.52411
31.48200	-1.62266	-76.79713
31.58200	-1.62797	-77.13195
31.68200	-1.63500	-77.56567
31.78200	-1.64078	-78.01013
31.88200	-1.64453	-78.24647
31.98200	-1.64891	-78.50341
32.08200	-1.65359	-78.81182
32.18200	-1.65875	-79.13863
32.28200	-1.66500	-79.52827
32.38200	-1.67125	-79.99849
32.48200	-1.67531	-80.24387
32.58200	-1.68000	-80.52367
32.68200	-1.68500	-80.83768
32.78200	-1.69219	-81.27874
32.88200	-1.69781	-81.73052
32.98200	-1.70141	-81.94364
33.08200	-1.70547	-82.19413
33.18200	-1.71031	-82.49535
33.28200	-1.71609	-82.85777
33.38200	-1.72312	-83.31130
33.48200	-1.72844	-83.72373
33.58200	-1.73219	-83.93737
33.68200	-1.73672	-84.21896
33.78200	-1.74187	-84.55044
33.88200	-1.74813	-84.94333
33.98200	-1.75422	-85.40269
34.08200	-1.75828	-85.65914
34.18200	-1.76234	-85.88814
34.28200	-1.76688	-86.17526
34.38200	-1.77219	-86.52114
34.48200	-1.77906	-86.94309
34.57600	-1.78516	-87.44466
34.67600	-1.78906	-87.66773
34.77600	-1.79359	-87.94470
34.87600	-1.79891	-88.29020
34.97600	-1.80516	-88.69691
35.07600	-1.81016	-89.07491
35.17600	-1.81438	-89.32210
35.27600	-1.81859	-89.58275
35.37600	-1.82328	-89.86994
35.47600	-1.82844	-90.21107
35.57600	-1.83531	-90.63598
35.65400	-1.84156	-91.13924
35.75400	-1.84500	-91.34558
35.85400	-1.84875	-91.54936
35.95400	-1.85344	-91.84150
36.05400	-1.85969	-92.21963
36.14600	-1.86625	-92.72093
36.24600	-1.87062	-93.01568
36.34600	-1.87469	-93.25605
36.44600	-1.87953	-93.56016
36.54600	-1.88469	-93.89085
36.64600	-1.89016	-94.24654
36.74000	-1.89719	-94.74897
36.84000	-1.90109	-95.03393
36.94000	-1.90516	-95.27025
37.04000	-1.90969	-95.55824
37.14000	-1.91516	-95.89150
37.24000	-1.92203	-96.38714
37.34000	-1.92672	-96.71105
37.44000	-1.93078	-96.96379
37.54000	-1.93547	-97.25491
37.64000	-1.94078	-97.60886
37.74000	-1.94703	-98.01371
37.83600	-1.95391	-98.51973
37.93600	-1.95750	-98.76426
38.03600	-1.96172	-98.99063
38.13600	-1.96656	-99.31522
38.23600	-1.97219	-99.67416
38.33600	-1.97922	-100.17069
38.43600	-1.98422	-100.55105
38.53600	-1.98828	-100.79128
38.63600	-1.99281	-101.09758
38.73600	-1.99781	-101.41786
38.83600	-2.00344	-101.79193
38.92800	-2.01031	-102.29932
39.02800	-2.01359	-102.54559
39.12800	-2.01766	-102.78119
39.22800	-2.02266	-103.11077
39.32800	-2.02859	-103.51299
39.42800	-2.03547	-104.01340
39.52800	-2.04016	-104.36159
39.62800	-2.04422	-104.60496
39.72800	-2.04875	-104.90291
39.82800	-2.05375	-105.24239
39.92800	-2.05906	-105.60746
40.02800	-2.06547	-106.03377
40.12800	-2.07063	-106.44633
40.22800	-2.07453	-106.69983
40.32800	-2.07922	-106.99985
40.42800	-2.08500	-107.39081
40.52800	-2.09219	-107.89508
40.62800	-2.09688	-108.26056
40.72800	-2.10063	-108.47732
40.82800	-2.10500	-108.75898
40.92800	-2.10984	-109.08199
41.02800	-2.11516	-109.45390
41.12800	-2.12156	-109.87782
41.22800	-2.12703	-110.31298
41.32800	-2.13109	-110.56051
41.42800	-2.13609	-110.85508
41.52800	-2.14172	-111.23213
41.62800	-2.14891	-111.73183
41.72800	-2.15344	-112.08621
41.82800	-2.15734	-112.31973
41.92800	-2.16188	-112.62169
42.02800	-2.16688	-112.94500
42.12800	-2.17250	-113.32915
42.22800	-2.17969	-113.80631
42.32800	-2.18406	-114.14216
42.42800	-2.18797	-114.36476
42.52800	-2.19281	-114.67132
42.62800	-2.19828	-115.03261
42.72800	-2.20484	-115.49647
42.82800	-2.20984	-115.87943
42.92800	-2.21406	-116.13341
43.02800	-2.21844	-116.39442
43.12800	-2.22344	-116.70831
43.22800	-2.22844	-117.03823
43.32800	-2.23531	-117.48012
43.42800	-2.24047	-117.89577
43.52800	-2.24453	-118.13223
43.62800	-2.24937	-118.43398
43.72800	-2.25453	-118.75074
43.82800	-2.26203	-119.23494
43.92800	-2.26688	-119.62627
44.02800	-2.27062	-119.84134
44.12800	-2.27500	-120.09382
44.22800	-2.28016	-120.42712
44.32800	-2.28563	-120.79361
44.42800	-2.29313	-121.28939
44.52800	-2.29766	-121.67133
44.62800	-2.30172	-121.87900
44.72800	-2.30625	-122.16347
44.82800	-2.31109	-122.44730
44.92800	-2.31750	-122.86208
45.02800	-2.32281	-123.24802
45.12800	-2.32703	-123.52210
45.22800	-2.33156	-123.79342
45.32800	-2.33656	-124.10118
45.42800	-2.34188	-124.42846
45.52800	-2.34891	-124.87520
45.62800	-2.35375	-125.22592
45.72800	-2.35750	-125.42465
45.82800	-2.36250	-125.71868
45.92800	-2.36844	-126.10017
46.02000	-2.37688	-126.61578
46.12000	-2.38219	-127.11222
46.22000	-2.38516	-127.23789
46.32000	-2.38938	-127.46659
46.42000	-2.39391	-127.76196
46.52000	-2.39906	-128.09002
46.62000	-2.40609	-128.53713
46.72000	-2.41141	-128.99210
46.82000	-2.41516	-129.19241
46.92000	-2.41984	-129.48056
47.02000	-2.42547	-129.84809
47.12000	-2.43297	-130.34342
47.22000	-2.43703	-130.68831
47.32000	-2.44078	-130.88000
47.42000	-2.44500	-131.14974
47.52000	-2.45000	-131.46220
47.62000	-2.45578	-131.86066
47.71800	-2.46375	-132.36952
47.81800	-2.46859	-132.82059
47.91800	-2.47203	-132.98880
48.01800	-2.47672	-133.27906
48.11800	-2.48172	-133.59639
48.21800	-2.48828	-134.04281
48.31800	-2.49344	-134.45270
48.41800	-2.49719	-134.68993
48.51800	-2.50125	-134.94420
48.61800	-2.50625	-135.24105
48.71800	-2.51219	-135.64910
48.81600	-2.51984	-136.15888
48.91600	-2.52469	-136.57703
49.01600	-2.52828	-136.78075
49.11600	-2.53281	-137.04872
49.21600	-2.53797	-137.39467
49.31600	-2.54484	-137.84690
49.41600	-2.55016	-138.27972
49.51600	-2.55422	-138.53216
49.61600	-2.55875	-138.80356
49.71600	-2.56359	-139.11384
49.81600	-2.56906	-139.47679
49.91600	-2.57594	-139.93739
50.01600	-2.58109	-140.37797
50.11600	-2.58484	-140.59377
50.21600	-2.58938	-140.86653
50.31600	-2.59484	-141.21722
50.41600	-2.60203	-141.66361
50.51600	-2.60703	-142.08847
50.61600	-2.61094	-142.32992
50.71600	-2.61516	-142.60383
50.81600	-2.62000	-142.91285
50.91600	-2.62547	-143.26888
51.01600	-2.63313	-143.76600
51.11600	-2.63828	-144.22546
51.21600	-2.64188	-144.41544
51.31600	-2.64625	-144.67284
51.41600	-2.65109	-145.00412
51.51600	-2.65766	-145.41663
51.61600	-2.66328	-145.87139
51.71600	-2.66734	-146.13937
51.81600	-2.67172	-146.41204
51.91600	-2.67688	-146.74245
52.01600	-2.68281	-147.13907
52.11600	-2.68969	-147.58305
52.21600	-2.69484	-148.00905
52.31600	-2.69828	-148.21948
52.41600	-2.70281	-148.49427
52.51600	-2.70813	-148.84578
52.61600	-2.71531	-149.32138
52.71600	-2.72094	-149.76111
52.81600	-2.72484	-150.00442
52.91600	-2.72922	-150.26739
53.01600	-2.73375	-150.57209
53.11600	-2.73922	-150.93850
53.21600	-2.74625	-151.39702
53.30800	-2.75203	-151.89961
53.40800	-2.75547	-152.11663
53.50800	-2.75984	-152.37533
53.60800	-2.76484	-152.69846
53.70800	-2.77078	-153.09310
53.80800	-2.77609	-153.48631
53.90800	-2.78063	-153.80149
54.00800	-2.78516	-154.10994
54.10800	-2.79031	-154.43620
54.20800	-2.79609	-154.84837
54.30800	-2.80359	-155.32950
54.40800	-2.80875	-155.79699
54.50800	-2.81219	-155.98820
54.60800	-2.81672	-156.27281
54.70800	-2.82219	-156.64415
54.80800	-2.82906	-157.13139
54.90800	-2.83406	-157.55709
55.00800	-2.83797	-157.81769
55.10800	-2.84219	-158.08143
55.20800	-2.84687	-158.39605
55.30800	-2.85188	-158.74739
55.40800	-2.85844	-159.15193
55.50800	-2.86422	-159.65101
55.60800	-2.86828	-159.92495
55.70800	-2.87266	-160.21554
55.80800	-2.87766	-160.55220
55.90800	-2.88453	-160.99487
56.00800	-2.89031	-161.48770
56.10800	-2.89422	-161.73370
56.20800	-2.89844	-161.99963
56.30800	-2.90281	-162.28993
56.40800	-2.90813	-162.64921
56.50800	-2.91437	-163.05748
56.60800	-2.92031	-163.54039
56.70800	-2.92453	-163.80195
56.80800	-2.92938	-164.11255
56.90800	-2.93438	-164.44153
57.00800	-2.94141	-164.88390
57.10800	-2.94703	-165.34920
57.20800	-2.95078	-165.57111
57.30800	-2.95500	-165.83405
57.40800	-2.95984	-166.12411
57.50800	-2.96516	-166.47270
57.60800	-2.97188	-166.87745
57.70800	-2.97781	-167.35944
57.80800	-2.98156	-167.57604
57.90800	-2.98609	-167.84522
58.00800	-2.99094	-168.14370
58.10800	-2.99687	-168.52388
58.20800	-3.00406	-169.02715
58.30800	-3.00813	-169.32888
58.40800	-3.01203	-169.55267
58.50800	-3.01656	-169.82034
58.60800	-3.02203	-170.15836
58.70800	-3.02875	-170.58386
58.80800	-3.03469	-171.04891
58.90800	-3.03844	-171.28040
59.00800	-3.04297	-171.55072
59.10800	-3.04797	-171.87054
59.20800	-3.05391	-172.25209
59.30800	-3.06047	-172.72317
59.40800	-3.06484	-173.00548
59.50800	-3.06906	-173.26708
59.60800	-3.07375	-173.54959
59.70800	-3.07891	-173.88283
59.80800	-3.08516	-174.25530
59.89400	-3.09156	-174.75905
59.99400	-3.09469	-174.95571
60.09400	-3.09875	-175.17543
60.19400	-3.10344	-175.46651
60.29400	-3.11000	-175.86119
60.38000	-3.11656	-176.36389
60.48000	-3.12062	-176.64395
60.58000	-3.12484	-176.87960
60.68000	-3.12953	-177.16065
60.78000	-3.13437	-177.48266
60.88000	-3.13922	-177.78085
60.98000	-3.14563	-178.20022
61.08000	-3.15000	-178.50453
61.18000	-3.15422	-178.74028
61.28000	-3.15906	-179.02936
61.38000	-3.16516	-179.38875
61.46200	-3.17281	-179.89403
61.56200	-3.17687	-180.23016
61.66200	-3.18047	-180.40487
61.76200	-3.18484	-180.67066
61.86200	-3.19000	-180.98363
61.96200	-3.19563	-181.35612
62.06200	-3.20359	-181.85751
62.16200	-3.20766	-182.18613
62.26200	-3.21187	-182.41264
62.36200	-3.21719	-182.72637
62.46200	-3.22281	-183.10548
62.55400	-3.22984	-183.60758
62.65400	-3.23359	-183.88368
62.75400	-3.23719	-184.08635
62.85400	-3.24141	-184.33860
62.95400	-3.24625	-184.65056
63.05400	-3.25203	-185.02566
63.14800	-3.26000	-185.53522
63.24800	-3.26375	-185.88398
63.34800	-3.26703	-186.04140
63.44800	-3.27156	-186.31664
63.54800	-3.27688	-186.66054
63.64800	-3.28406	-187.11130
63.74600	-3.29000	-187.61246
63.84600	-3.29391	-187.86088
63.94600	-3.29812	-188.11183
64.04600	-3.30313	-188.43277
64.14600	-3.30828	-188.75170
64.24600	-3.31516	-189.17577
64.34600	-3.32047	-189.64148
64.44600	-3.32406	-189.85382
64.54600	-3.32875	-190.13348
64.64600	-3.33438	-190.49104
64.74600	-3.34172	-190.97944
64.84600	-3.34609	-191.33031
64.94600	-3.34969	-191.54149
65.04600	-3.35422	-191.81389
65.14600	-3.35938	-192.14800
65.24600	-3.36516	-192.54103
65.34600	-3.37266	-193.02499
65.44600	-3.37766	-193.46771
65.54600	-3.38125	-193.68577
65.64600	-3.38578	-193.97315
65.74600	-3.39063	-194.28265
65.84600	-3.39750	-194.72203
65.94600	-3.40328	-195.18270
66.04600	-3.40703	-195.42764
66.14600	-3.41109	-195.67277
66.24600	-3.41578	-195.97404
66.34600	-3.42125	-196.32700
66.44600	-3.42844	-196.78563
66.54600	-3.43344	-197.20727
66.64600	-3.43719	-197.42283
66.74600	-3.44219	-197.73613
66.84600	-3.44766	-198.08728
66.94600	-3.45484	-198.56124
67.04600	-3.46016	-198.99268
67.14600	-3.46406	-199.23533
67.24600	-3.46828	-199.49453
67.34600	-3.47266	-199.77184
67.44600	-3.47781	-200.12124
67.54600	-3.48484	-200.56045
67.64600	-3.49031	-201.00620
67.74600	-3.49437	-201.24872
67.84600	-3.49891	-201.53412
67.94600	-3.50406	-201.87163
68.04600	-3.51094	-202.30624
68.14600	-3.51594	-202.70120
68.24600	-3.52000	-202.95176
68.34600	-3.52453	-203.23151
68.44600	-3.52937	-203.54278
68.54600	-3.53484	-203.89764
68.64600	-3.54234	-204.36284
68.74600	-3.54750	-204.80926
68.84600	-3.55109	-204.99997
68.94600	-3.55531	-205.25691
69.04600	-3.56031	-205.56109
69.14600	-3.56734	-205.99616
69.24600	-3.57328	-206.49458
69.34600	-3.57719	-206.72181
69.44600	-3.58141	-206.97419
69.54600	-3.58641	-207.27532
69.64600	-3.59203	-207.63528
69.74600	-3.59891	-208.08288
69.84600	-3.60406	-208.50816
69.94600	-3.60781	-208.72352
70.04600	-3.61234	-208.99299
70.14600	-3.61766	-209.31646
70.24600	-3.62422	-209.72686
70.34600	-3.63031	-210.20351
70.44600	-3.63438	-210.45901
70.54600	-3.63859	-210.71744
70.64600	-3.64344	-211.02090
70.74600	-3.64891	-211.37847
70.84400	-3.65672	-211.88565
70.94400	-3.66156	-212.32487
71.04400	-3.66500	-212.51982
71.14400	-3.66969	-212.80432
71.24400	-3.67516	-213.15046
71.34400	-3.68234	-213.66052
71.44400	-3.68703	-214.02557
71.54400	-3.69094	-214.26950
71.64400	-3.69547	-214.55826
71.74400	-3.70062	-214.90829
71.84400	-3.70656	-215.31595
71.94200	-3.71391	-215.81741
72.04200	-3.71766	-216.15584
72.14200	-3.72094	-216.33907
72.24200	-3.72516	-216.60520
72.34200	-3.72984	-216.91817
72.44200	-3.73656	-217.33554
72.54200	-3.74234	-217.78697
72.64200	-3.74656	-218.06322
72.74200	-3.75078	-218.32696
72.84200	-3.75578	-218.63410
72.94200	-3.76125	-218.98915
73.04200	-3.76813	-219.41754
73.14000	-3.77406	-219.92041
73.24000	-3.77812	-220.15868
73.34000	-3.78250	-220.43221
73.44000	-3.78766	-220.76146
73.54000	-3.79406	-221.16646
73.64000	-3.79922	-221.56723
73.74000	-3.80344	-221.81566
73.84000	-3.80766	-222.07914
73.94000	-3.81234	-222.35875
74.04000	-3.81766	-222.70331
74.14000	-3.82484	-223.13398
74.24000	-3.83094	-223.63572
74.34000	-3.83469	-223.84508
74.44000	-3.83906	-224.09691
74.54000	-3.84391	-224.39410
74.64000	-3.84953	-224.72803
74.74000	-3.85578	-225.18313
74.84000	-3.86047	-225.47777
74.94000	-3.86484	-225.74386
75.04000	-3.86984	-226.04342
75.14000	-3.87547	-226.39698
75.24000	-3.88281	-226.86648
75.34000	-3.88750	-227.26052
75.44000	-3.89109	-227.44909
75.54000	-3.89531	-227.69774
75.64000	-3.90047	-228.01453
75.74000	-3.90734	-228.40896
75.84000	-3.91328	-228.88128
75.94000	-3.91719	-229.11678
76.04000	-3.92141	-229.35148
76.14000	-3.92609	-229.63969
76.24000	-3.93172	-229.98181
76.34000	-3.93906	-230.45392
76.44000	-3.94500	-230.95691
76.54000	-3.94813	-231.11814
76.64000	-3.95266	-231.36659
76.74000	-3.95797	-231.69169
76.84000	-3.96422	-232.06668
76.94000	-3.96953	-232.45388
77.04000	-3.97328	-232.67843
77.14000	-3.97750	-232.91598
77.24000	-3.98219	-233.18757
77.34000	-3.98750	-233.50720
77.44000	-3.99344	-233.87414
77.54000	-4.00047	-234.34009
77.64000	-4.00453	-234.60093
77.74000	-4.00891	-234.84515
77.84000	-4.01375	-235.13666
77.94000	-4.02016	-235.49128
78.02200	-4.02687	-236.00043
78.12200	-4.03125	-236.29333
78.22200	-4.03547	-236.52834
78.32200	-4.04062	-236.84555
78.42200	-4.04609	-237.20366
78.52200	-4.05234	-237.57403
78.62200	-4.05766	-238.01449
78.72200	-4.06094	-238.19785
78.82200	-4.06562	-238.46044
78.92200	-4.07078	-238.78717
79.02200	-4.07703	-239.17280
79.12200	-4.08297	-239.64179
79.22200	-4.08688	-239.87363
79.32200	-4.09125	-240.12472
79.42200	-4.09578	-240.40122
79.52200	-4.10078	-240.70799
79.62200	-4.10656	-241.07864
79.72000	-4.11344	-241.58669
79.82000	-4.11750	-241.83902
79.92000	-4.12187	-242.09440
80.02000	-4.12703	-242.41801
80.12000	-4.13344	-242.80632
80.22000	-4.13984	-243.29586
80.32000	-4.14344	-243.51092
80.42000	-4.14750	-243.73539
80.52000	-4.15188	-244.01920
80.62000	-4.15703	-244.33170
80.72000	-4.16281	-244.68182
80.81600	-4.17016	-245.18949
80.91600	-4.17422	-245.49268
81.01600	-4.17875	-245.74538
81.11600	-4.18375	-246.05569
81.21600	-4.18938	-246.39882
81.31600	-4.19609	-246.87621
81.41600	-4.20016	-247.14403
81.51600	-4.20422	-247.37662
81.61600	-4.20891	-247.65748
81.71600	-4.21422	-247.99365
81.81600	-4.22062	-248.37451
81.91600	-4.22688	-248.84149
82.01600	-4.23047	-249.05726
82.11600	-4.23516	-249.32696
82.21600	-4.24000	-249.62951
82.31600	-4.24578	-249.99912
82.41600	-4.25313	-250.48995
82.51600	-4.25750	-250.81238
82.61600	-4.26125	-251.01981
82.71600	-4.26531	-251.26126
82.81600	-4.27031	-251.55598
82.91600	-4.27625	-251.91927
83.00400	-4.28359	-252.42558
83.10400	-4.28750	-252.72739
83.20400	-4.29141	-252.93401
83.30400	-4.29625	-253.21692
83.40400	-4.30187	-253.55592
83.50400	-4.30891	-254.01399
83.60400	-4.31359	-254.36568
83.70400	-4.31750	-254.59456
83.80400	-4.32219	-254.86991
83.90400	-4.32719	-255.18677
84.00400	-4.33328	-255.55816
84.09400	-4.34062	-256.05851
84.19400	-4.34422	-256.33258
84.29400	-4.34766	-256.51196
84.39400	-4.35219	-256.76733
84.49400	-4.35750	-257.08711
84.59400	-4.36469	-257.55912
84.69400	-4.36938	-257.90980
84.79400	-4.37375	-258.16262
84.89400	-4.37828	-258.43906
84.99400	-4.38359	-258.75786
85.09400	-4.38891	-259.09269
85.19400	-4.39625	-259.55760
85.29400	-4.40031	-259.88364
85.39400	-4.40438	-260.09938
85.49400	-4.40938	-260.41076
85.59400	-4.41516	-260.76439
85.69200	-4.42250	-261.26954
85.79200	-4.42656	-261.56253
85.89200	-4.43016	-261.75705
85.99200	-4.43453	-262.00691
86.09200	-4.43953	-262.32037
86.19200	-4.44547	-262.68902
86.28600	-4.45312	-263.19164
86.38600	-4.45719	-263.51964
86.48600	-4.46094	-263.71583
86.58600	-4.46563	-263.98847
86.68600	-4.47109	-264.32464
86.78600	-4.47797	-264.75972
86.88600	-4.48328	-265.15740
86.98600	-4.48766	-265.43009
87.08600	-4.49219	-265.71527
87.18600	-4.49719	-266.03720
87.28600	-4.50281	-266.40409
87.38600	-4.51031	-266.89267
87.48600	-4.51391	-267.18223
87.58600	-4.51781	-267.39502
87.68600	-4.52266	-267.71033
87.78600	-4.52828	-268.07663
87.88600	-4.53531	-268.55695
87.98600	-4.53969	-268.88853
88.08600	-4.54375	-269.11941
88.18600	-4.54828	-269.39967
88.28600	-4.55344	-269.72666
88.38600	-4.55875	-270.08781
88.48600	-4.56484	-270.48168
88.58600	-4.57000	-270.87596
88.68600	-4.57438	-271.12946
88.78600	-4.57922	-271.42775
88.88600	-4.58453	-271.77402
88.98600	-4.59188	-272.24201
89.08600	-4.59625	-272.60110
89.18600	-4.60000	-272.81377
89.28600	-4.60422	-273.06157
89.38600	-4.60922	-273.37053
89.48600	-4.61453	-273.70921
89.58600	-4.62125	-274.10829
89.68600	-4.62672	-274.55646
89.78600	-4.63094	-274.79357
89.88600	-4.63578	-275.08524
89.98600	-4.64094	-275.40389
90.08600	-4.64781	-275.84034
90.18600	-4.65297	-276.22971
90.28600	-4.65703	-276.46843
90.38600	-4.66125	-276.71936
90.48600	-4.66625	-277.02555
90.58600	-4.67141	-277.33430
90.68600	-4.67828	-277.74507
90.78600	-4.68328	-278.12433
90.88600	-4.68734	-278.35548
90.98600	-4.69203	-278.63324
91.08600	-4.69734	-278.94223
91.18600	-4.70484	-279.37832
91.28600	-4.71000	-279.78787
91.38600	-4.71406	-280.01091
91.48600	-4.71828	-280.25225
91.58600	-4.72297	-280.52232
91.68600	-4.72844	-280.85393
91.78600	-4.73625	-281.32635
91.88600	-4.74094	-281.70255
91.98600	-4.74453	-281.88813
92.08600	-4.74906	-282.13274
92.18600	-4.75422	-282.44463
92.28600	-4.76109	-282.86541
92.38600	-4.76656	-283.26443
92.48600	-4.77078	-283.52055
92.58600	-4.77531	-283.77664
92.68600	-4.78016	-284.07183
92.78600	-4.78563	-284.39927
92.88600	-4.79234	-284.81543
92.98600	-4.79719	-285.16608
93.08600	-4.80078	-285.35137
93.18600	-4.80484	-285.56135
93.28600	-4.80969	-285.82171
93.38600	-4.81625	-286.16884
93.48600	-4.82234	-286.62845
93.58600	-4.82625	-286.83305
93.68600	-4.83062	-287.06396
93.78600	-4.83547	-287.31674
93.88600	-4.84109	-287.64230
93.98600	-4.84844	-288.04222
94.08600	-4.85469	-288.53360
94.18600	-4.85813	-288.70219
94.28600	-4.86266	-288.93209
94.38600	-4.86828	-289.25446
94.48600	-4.87734	-289.75436
94.58600	-4.88250	-290.24950
94.68600	-4.88469	-290.30487
94.78600	-4.88891	-290.50541
94.88600	-4.89391	-290.80993
94.98600	-4.89969	-291.16824
95.08200	-4.90797	-291.67259
95.18200	-4.91156	-291.98551
95.28200	-4.91500	-292.12472
95.38200	-4.91969	-292.38909
95.48200	-4.92500	-292.70652
95.58200	-4.93156	-293.08802
95.68200	-4.93688	-293.49262
95.78200	-4.94063	-293.71095
95.88200	-4.94500	-293.93670
95.98200	-4.95000	-294.23192
96.08200	-4.95594	-294.58919
96.17600	-4.96422	-295.09145
96.27600	-4.96828	-295.47009
96.37600	-4.97125	-295.57866
96.47600	-4.97578	-295.83594
96.57600	-4.98094	-296.13385
96.67600	-4.98766	-296.53281
96.77600	-4.99297	-296.94718
96.87600	-4.99672	-297.14748
96.97600	-5.00109	-297.38471
97.07600	-5.00609	-297.67352
97.17600	-5.01141	-297.98776
97.27600	-5.01906	-298.42851
97.37600	-5.02469	-298.89727
97.47600	-5.02812	-299.07086
97.57600	-5.03250	-299.29870
97.67600	-5.03781	-299.61610
97.77600	-5.04531	-300.05321
97.87600	-5.05031	-300.46096
97.97600	-5.05391	-300.63778
98.07600	-5.05813	-300.87385
98.17600	-5.06281	-301.14093
98.27600	-5.06844	-301.48038
98.37600	-5.07547	-301.87902
98.47600	-5.08125	-302.34316
98.57600	-5.08500	-302.52439
98.67600	-5.08938	-302.77938
98.77600	-5.09437	-303.06175
98.87600	-5.10078	-303.42978
98.97600	-5.10672	-303.87452
99.07600	-5.11078	-304.11357
99.17600	-5.11500	-304.34203
99.27600	-5.11969	-304.60802
99.37600	-5.12531	-304.95524
99.47600	-5.13250	-305.36979
99.57600	-5.13766	-305.78786
99.67600	-5.14125	-305.95383
99.77600	-5.14578	-306.21502
99.87600	-5.15094	-306.50768
99.97600	-5.15766	-306.89695
100.07600	-5.16375	-307.35260
100.17600	-5.16781	-307.58864
100.27600	-5.17219	-307.82849
100.37600	-5.17688	-308.09990
100.47600	-5.18250	-308.43535
100.57600	-5.18938	-308.85723
100.67600	-5.19484	-309.29691
100.77600	-5.19813	-309.44663
100.87600	-5.20250	-309.68258
100.97600	-5.20766	-309.99112
101.07600	-5.21469	-310.37578
101.17600	-5.22031	-310.81295
101.27600	-5.22422	-311.02931
101.37600	-5.22844	-311.25307
101.47600	-5.23313	-311.52821
101.57600	-5.23859	-311.84754
101.67600	-5.24531	-312.25049
101.77200	-5.25172	-312.75308
101.87200	-5.25531	-312.95425
101.97200	-5.25969	-313.18599
102.07200	-5.26437	-313.46309
102.17200	-5.27094	-313.83491
102.27200	-5.27688	-314.28382
102.37200	-5.28078	-314.50626
102.47200	-5.28500	-314.72689
102.57200	-5.29000	-315.02587
102.67200	-5.29578	-315.37378
102.77200	-5.30250	-315.77721
102.87200	-5.30781	-316.19424
102.97200	-5.31125	-316.37070
103.07200	-5.31563	-316.61165
103.17200	-5.32078	-316.90568
103.27200	-5.32734	-317.28071
103.37200	-5.33406	-317.77754
103.47200	-5.33797	-318.01960
103.57200	-5.34187	-318.21498
103.67200	-5.34688	-318.49983
103.77200	-5.35250	-318.84849
103.87200	-5.36000	-319.29329
103.97200	-5.36500	-319.71884
104.07200	-5.36859	-319.89348
104.17200	-5.37297	-320.13726
104.27200	-5.37813	-320.44488
104.37200	-5.38453	-320.81470
104.47200	-5.39000	-321.22856
104.57200	-5.39406	-321.45959
104.67200	-5.39875	-321.72507
104.77200	-5.40359	-322.01838
104.87200	-5.40922	-322.35712
104.97200	-5.41578	-322.75441
105.07200	-5.42141	-323.18372
105.17200	-5.42469	-323.35603
105.27201	-5.42891	-323.57648
105.37201	-5.43375	-323.86157
105.47201	-5.43938	-324.19068
105.57201	-5.44641	-324.66322
105.67201	-5.45078	-324.93812
105.77201	-5.45500	-325.16897
105.87201	-5.45984	-325.42315
105.97201	-5.46547	-325.76284
106.07201	-5.47234	-326.15560
106.17201	-5.47828	-326.61149
106.27201	-5.48188	-326.78986
106.37201	-5.48625	-327.01907
106.47201	-5.49094	-327.28389
106.57201	-5.49687	-327.62575
106.67201	-5.50406	-328.11517
106.77201	-5.50766	-328.33123
106.87201	-5.51172	-328.51642
106.97201	-5.51625	-328.76438
107.07201	-5.52156	-329.06476
107.17201	-5.52781	-329.40301
107.27201	-5.53438	-329.86593
107.37201	-5.53828	-330.06307
107.47201	-5.54281	-330.29053
107.57201	-5.54781	-330.57243
107.67201	-5.55328	-330.88097
107.77201	-5.56125	-331.38871
107.87201	-5.56516	-331.62597
107.97201	-5.56922	-331.82129
108.07201	-5.57391	-332.06731
108.17201	-5.57938	-332.37597
108.27201	-5.58625	-332.74600
108.37201	-5.59234	-333.22516
108.47201	-5.59531	-333.34556
108.57201	-5.59969	-333.55913
108.67201	-5.60469	-333.83939
108.77201	-5.61156	-334.21519
108.87201	-5.61750	-334.65430
108.97201	-5.62141	-334.86074
109.07201	-5.62547	-335.05705
109.17201	-5.63047	-335.32518
109.27201	-5.63547	-335.61435
109.37201	-5.64156	-335.92725
109.47201	-5.64828	-336.42355
109.57201	-5.65187	-336.59536
109.67201	-5.65594	-336.79724
109.77201	-5.66078	-337.06200
109.87201	-5.66656	-337.36944
109.97201	-5.67359	-337.80840
110.07201	-5.67766	-338.04274
110.17201	-5.68172	-338.23526
110.27201	-5.68625	-338.46486
110.37201	-5.69109	-338.71821
110.47201	-5.69656	-339.00145
110.57201	-5.70469	-339.49295
110.67201	-5.70906	-339.77526
110.77201	-5.71391	-340.00435
110.87201	-5.71922	-340.30649
110.97201	-5.72750	-340.72649
111.07201	-5.73281	-341.18259
111.17201	-5.73547	-341.27235
111.27201	-5.73953	-341.45346
111.37201	-5.74438	-341.73229
111.47201	-5.75000	-342.04876
111.57201	-5.75750	-342.44317
111.67201	-5.76266	-342.88269
111.77201	-5.76547	-342.97347
111.87201	-5.76984	-343.18662
111.97201	-5.77500	-343.46858
112.07201	-5.78156	-343.81858
112.17201	-5.78828	-344.31502
112.27201	-5.79172	-344.50242
112.37201	-5.79578	-344.69748
112.47201	-5.80047	-344.95652
112.57201	-5.80563	-345.23603
112.67201	-5.81156	-345.58266
112.77201	-5.81938	-346.08540
112.87201	-5.82297	-346.33103
112.97201	-5.82719	-346.52400
113.07201	-5.83234	-346.81398
113.17201	-5.83906	-347.17837
113.27201	-5.84469	-347.60439
113.37201	-5.84828	-347.78267
113.47201	-5.85250	-347.99230
113.57201	-5.85750	-348.26773
113.67201	-5.86297	-348.58778
113.77201	-5.86875	-348.95155
113.87201	-5.87594	-349.41402
113.97201	-5.87938	-349.60774
114.07201	-5.88359	-349.81066
114.17201	-5.88828	-350.06344
114.27201	-5.89375	-350.37115
114.37201	-5.90078	-350.83932
114.47201	-5.90500	-351.08683
114.57201	-5.90922	-351.30236
114.67201	-5.91406	-351.57537
114.77201	-5.91953	-351.87808
114.87201	-5.92578	-352.23675
114.97201	-5.93234	-352.69645
115.07201	-5.93578	-352.86790
115.17201	-5.94000	-353.07273
115.27201	-5.94484	-353.33255
115.37201	-5.95109	-353.68201
115.47201	-5.95797	-354.15041
115.57201	-5.96219	-354.38877
115.67201	-5.96609	-354.58609
115.77201	-5.97078	-354.82892
115.87201	-5.97609	-355.12522
115.97201	-5.98266	-355.47546
116.07201	-5.98906	-355.95065
116.17201	-5.99266	-356.12011
116.27201	-5.99687	-356.33764
116.37201	-6.00188	-356.60908
116.47201	-6.00766	-356.93422
116.57201	-6.01438	-357.36999
116.67201	-6.01859	-357.59777
116.77201	-6.02281	-357.81720
116.87201	-6.02766	-358.06426
116.97201	-6.03281	-358.36783
117.07201	-6.03844	-358.67357
117.17201	-6.04516	-359.11489
117.27201	-6.04906	-359.32088
117.37201	-6.05328	-359.52148
117.47201	-6.05828	-359.79754
117.57201	-6.06437	-360.13454
117.67201	-6.07125	-360.58632
117.77201	-6.07500	-360.79317
117.87201	-6.07922	-360.98751
117.97201	-6.08375	-361.22638
118.07201	-6.08875	-361.48670
118.17201	-6.09422	-361.77534
118.27201	-6.10234	-362.25960
118.37201	-6.10625	-362.53172
118.47201	-6.11062	-362.72839
118.57201	-6.11609	-363.02269
118.67201	-6.12297	-363.40699
118.76601	-6.13000	-363.90734
118.86601	-6.13297	-364.06440
118.96601	-6.13656	-364.20628
119.06601	-6.14125	-364.45832
119.16601	-6.14656	-364.75575
119.26601	-6.15281	-365.09395
119.34801	-6.15969	-365.60327
119.44801	-6.16281	-365.78581
119.54801	-6.16641	-365.93243
119.64801	-6.17109	-366.18426
119.74801	-6.17625	-366.46080
119.84801	-6.18375	-366.92059
119.94801	-6.18859	-367.27536
120.04801	-6.19266	-367.47569
120.14801	-6.19703	-367.71542
120.24801	-6.20203	-367.98564
120.34801	-6.20766	-368.31453
120.44801	-6.21531	-368.79763
120.54801	-6.21875	-369.01623
120.64801	-6.22266	-369.19394
120.74801	-6.22750	-369.45656
120.84801	-6.23344	-369.79443
120.94601	-6.24125	-370.30330
121.04601	-6.24563	-370.61006
121.14601	-6.24922	-370.77600
121.24601	-6.25391	-371.02187
121.34601	-6.25891	-371.30791
121.44601	-6.26406	-371.59488
121.54601	-6.27063	-372.01035
121.64601	-6.27469	-372.26352
121.74601	-6.27875	-372.44821
121.84601	-6.28375	-372.72394
121.94601	-6.28922	-373.03144
122.04601	-6.29672	-373.48068
122.14601	-6.30109	-373.78499
122.24601	-6.30516	-373.97093
122.34601	-6.30984	-374.21268
122.44601	-6.31500	-374.49715
122.54601	-6.32078	-374.83495
122.64601	-6.32844	-375.29495
122.74601	-6.33219	-375.55391
122.84601	-6.33625	-375.71734
122.94601	-6.34078	-375.95269
123.04601	-6.34609	-376.23283
123.14601	-6.35297	-376.62309
123.24601	-6.35766	-376.92907
123.34601	-6.36188	-377.13608
123.44601	-6.36656	-377.36294
123.54601	-6.37172	-377.63762
123.64601	-6.37719	-377.95305
123.74601	-6.38516	-378.40661
123.84601	-6.38906	-378.68422
123.94601	-6.39281	-378.83070
124.04601	-6.39734	-379.04269
124.14601	-6.40297	-379.34545
124.24601	-6.41063	-379.78196
124.34601	-6.41531	-380.09501
124.44601	-6.41922	-380.28103
124.54601	-6.42344	-380.47576
124.64601	-6.42844	-380.73793
124.74601	-6.43422	-381.06149
124.84601	-6.44156	-381.47610
124.94601	-6.44609	-381.78885
125.04601	-6.44953	-381.92409
125.14601	-6.45422	-382.14618
125.24601	-6.45984	-382.44778
125.34601	-6.46781	-382.92882
125.44601	-6.47188	-383.18789
125.54601	-6.47563	-383.35282
125.64601	-6.48016	-383.56668
125.74601	-6.48516	-383.82679
125.84601	-6.49094	-384.14270
125.94601	-6.49828	-384.55713
126.04601	-6.50297	-384.91043
126.14601	-6.50641	-385.01912
126.24601	-6.51078	-385.23439
126.34601	-6.51578	-385.49688
126.44601	-6.52266	-385.85746
126.54601	-6.52734	-386.15695
126.64601	-6.53156	-386.33451
126.74601	-6.53609	-386.54876
126.84601	-6.54141	-386.82377
126.94601	-6.54719	-387.13309
127.04601	-6.55469	-387.52422
127.14601	-6.55953	-387.87010
127.24601	-6.56344	-388.01357
127.34601	-6.56859	-388.25774
127.44601	-6.57484	-388.59099
127.53201	-6.58281	-389.09459
127.63201	-6.58594	-389.30950
127.73201	-6.58906	-389.38892
127.83201	-6.59328	-389.58377
127.93201	-6.59813	-389.84072
128.03201	-6.60344	-390.12116
128.13201	-6.61062	-390.52144
128.23201	-6.61547	-390.85484
128.33201	-6.61938	-391.01326
128.43201	-6.62422	-391.25741
128.53201	-6.62969	-391.54118
128.63201	-6.63641	-391.90382
128.73201	-6.64109	-392.21424
128.83201	-6.64516	-392.39487
128.93201	-6.64953	-392.60447
129.03201	-6.65453	-392.85162
129.13201	-6.66000	-393.15426
129.23201	-6.66813	-393.58047
129.33201	-6.67266	-393.94280
129.43201	-6.67609	-394.06636
129.53201	-6.68063	-394.27069
129.63201	-6.68609	-394.56069
129.73201	-6.69422	-394.99977
129.83201	-6.69859	-395.32045
129.93201	-6.70219	-395.46272
130.03201	-6.70641	-395.66618
130.13201	-6.71141	-395.91259
130.23201	-6.71672	-396.19771
130.33201	-6.72375	-396.57614
130.43201	-6.72922	-396.95376
130.53201	-6.73281	-397.08784
130.63201	-6.73734	-397.29792
130.73201	-6.74266	-397.56724
130.83201	-6.74969	-397.92588
130.93201	-6.75562	-398.35215
131.03201	-6.75891	-398.49022
131.13201	-6.76312	-398.66659
131.23201	-6.76813	-398.92408
131.33201	-6.77375	-399.23155
131.43201	-6.78109	-399.61487
131.53201	-6.78625	-399.99112
131.63201	-6.78969	-400.11251
131.73201	-6.79437	-400.33147
131.83201	-6.79938	-400.57886
131.93201	-6.80672	-400.94382
132.03201	-6.81266	-401.38489
132.13201	-6.81609	-401.52359
132.23201	-6.82031	-401.70902
132.33201	-6.82516	-401.95259
132.43201	-6.83094	-402.27115
132.53201	-6.83891	-402.69020
132.63201	-6.84297	-403.01904
132.73201	-6.84625	-403.12135
132.83201	-6.85078	-403.32767
132.93201	-6.85625	-403.59846
133.03201	-6.86406	-404.02946
133.13201	-6.86922	-404.41334
133.23201	-6.87281	-404.56572
133.33201	-6.87672	-404.73232
133.43201	-6.88156	-404.96621
133.53201	-6.88688	-405.24656
133.63201	-6.89391	-405.61533
133.73201	-6.89938	-406.00061
133.83201	-6.90297	-406.13779
133.93201	-6.90766	-406.35064
134.03201	-6.91313	-406.63862
134.13201	-6.92141	-407.08861
134.23201	-6.92578	-407.42081
134.33201	-6.92906	-407.54253
134.43201	-6.93328	-407.71621
134.53201	-6.93797	-407.95416
134.63201	-6.94328	-408.22685
134.73201	-6.95063	-408.58409
134.83201	-6.95656	-409.04155
134.93201	-6.96047	-409.19203
135.03201	-6.96500	-409.40371
135.13201	-6.97016	-409.66442
135.23201	-6.97766	-410.06845
135.33201	-6.98234	-410.40492
135.43201	-6.98578	-410.53036
135.53201	-6.99016	-410.72842
135.63201	-6.99547	-410.99620
135.73201	-7.00203	-411.36238
135.82001	-7.01078	-411.87087
135.92001	-7.01422	-412.22095
136.02001	-7.01703	-412.28783
136.12001	-7.02125	-412.49108
136.22001	-7.02594	-412.73546
136.32001	-7.03203	-413.04937
136.42001	-7.03797	-413.45146
136.52001	-7.04203	-413.65796
136.62001	-7.04625	-413.85052
136.72001	-7.05094	-414.08667
136.82001	-7.05672	-414.40934
136.92001	-7.06422	-414.81921
137.01201	-7.07047	-415.32347
137.11201	-7.07328	-415.43376
137.21201	-7.07734	-415.58939
137.31201	-7.08234	-415.85988
137.41201	-7.08859	-416.17465
137.51201	-7.09422	-416.55791
137.61201	-7.09812	-416.74578
137.71201	-7.10234	-416.95318
137.81201	-7.10734	-417.20048
137.91201	-7.11281	-417.49600
138.01201	-7.11938	-417.86978
138.11201	-7.12625	-418.36280
138.21201	-7.12953	-418.49902
138.31201	-7.13375	-418.67498
138.41201	-7.13875	-418.93756
138.51201	-7.14500	-419.28324
138.61201	-7.15109	-419.68632
138.71201	-7.15516	-419.88969
138.81201	-7.15938	-420.08033
138.91201	-7.16406	-420.31682
139.01201	-7.16938	-420.58647
139.11201	-7.17500	-420.89579
139.21201	-7.18187	-421.34511
139.31201	-7.18578	-421.52143
139.41201	-7.19047	-421.72864
139.51201	-7.19562	-421.99874
139.61201	-7.20188	-422.30406
139.71201	-7.20781	-422.68947
139.81201	-7.21203	-422.88604
139.91201	-7.21609	-423.06042
140.01201	-7.22062	-423.26447
140.11201	-7.22594	-423.51991
140.21201	-7.23219	-423.83608
140.31201	-7.23938	-424.31769
140.41201	-7.24297	-424.48494
140.51201	-7.24734	-424.66924
140.61201	-7.25250	-424.91373
140.71201	-7.25875	-425.21882
140.81201	-7.26469	-425.60270
140.91201	-7.26844	-425.75580
141.01201	-7.27266	-425.93086
141.11201	-7.27703	-426.12296
141.21201	-7.28203	-426.36067
141.31201	-7.28844	-426.68182
141.41001	-7.29625	-427.18941
141.51001	-7.29953	-427.32826
141.61001	-7.30359	-427.47739
141.71001	-7.30844	-427.68866
141.81001	-7.31438	-427.99145
141.91001	-7.32203	-428.46665
142.01001	-7.32578	-428.63119
142.11001	-7.32984	-428.78655
142.21001	-7.33469	-428.99936
142.31001	-7.33984	-429.25638
142.41001	-7.34594	-429.54847
142.51001	-7.35281	-429.97617
142.61001	-7.35625	-430.12571
142.71001	-7.36031	-430.26790
142.81001	-7.36516	-430.48304
142.91001	-7.37078	-430.75281
143.01001	-7.37875	-431.20140
143.11001	-7.38250	-431.40355
143.21001	-7.38625	-431.52913
143.31001	-7.39094	-431.72339
143.41001	-7.39641	-431.98937
143.51001	-7.40250	-432.28412
143.61001	-7.41000	-432.75911
143.71001	-7.41328	-432.88788
143.81001	-7.41750	-433.04056
143.91001	-7.42250	-433.26902
144.01001	-7.43000	-433.62203
144.07601	-7.43703	-434.13007
144.17601	-7.43969	-434.27843
144.27601	-7.44250	-434.31622
144.37601	-7.44719	-434.51852
144.47601	-7.45219	-434.77714
144.57601	-7.45750	-435.04712
144.67601	-7.46516	-435.48474
144.77601	-7.46844	-435.67714
144.87601	-7.47219	-435.79230
144.97601	-7.47672	-435.98998
145.07601	-7.48203	-436.24035
145.17601	-7.48969	-436.64247
145.27601	-7.49484	-436.98087
145.37601	-7.49906	-437.15391
145.47601	-7.50375	-437.35906
145.57601	-7.50875	-437.59587
145.67601	-7.51391	-437.84747
145.77601	-7.52188	-438.30165
145.87601	-7.52531	-438.48926
145.97601	-7.52906	-438.60826
146.07601	-7.53406	-438.82585
146.17601	-7.54016	-439.14023
146.27001	-7.54812	-439.64192
146.37001	-7.55156	-439.82726
146.47001	-7.55500	-439.92597
146.57001	-7.55937	-440.09709
146.67001	-7.56438	-440.33617
146.77001	-7.56984	-440.60022
146.87001	-7.57766	-441.00344
146.97001	-7.58219	-441.31193
147.07001	-7.58609	-441.44884
147.17001	-7.59062	-441.64306
147.27001	-7.59578	-441.88005
147.37001	-7.60328	-442.28292
147.47001	-7.60812	-442.59307
147.57001	-7.61187	-442.71997
147.67001	-7.61625	-442.89988
147.77001	-7.62141	-443.13788
147.87001	-7.62719	-443.43626
147.97001	-7.63531	-443.89474
148.07001	-7.63891	-444.10250
148.17001	-7.64266	-444.21706
148.27001	-7.64734	-444.43536
148.37001	-7.65297	-444.70519
148.47001	-7.66031	-445.09006
148.57001	-7.66516	-445.40370
148.67001	-7.66906	-445.54654
148.77001	-7.67328	-445.72264
148.87001	-7.67813	-445.94184
148.97001	-7.68359	-446.21173
149.07001	-7.69063	-446.56178
149.17001	-7.69578	-446.90239
149.27001	-7.69938	-446.99493
149.37001	-7.70391	-447.19094
149.47001	-7.70969	-447.45886
149.57001	-7.71750	-447.90122
149.67001	-7.72172	-448.15066
149.77001	-7.72547	-448.26666
149.87001	-7.73000	-448.44711
149.97001	-7.73484	-448.65870
150.07001	-7.74031	-448.92022
150.17001	-7.74719	-449.26542
150.27001	-7.75266	-449.62618
150.37001	-7.75625	-449.72947
150.47001	-7.76062	-449.89607
150.57001	-7.76594	-450.12933
150.67001	-7.77344	-450.51956
150.77001	-7.77812	-450.80385
150.87001	-7.78203	-450.93918
150.97001	-7.78641	-451.11033
151.07001	-7.79109	-451.30643
151.17001	-7.79688	-451.57173
151.27001	-7.80438	-451.95660
151.37001	-7.80937	-452.27054
151.47001	-7.81328	-452.37860
151.57001	-7.81813	-452.56910
151.67001	-7.82391	-452.84656
151.77001	-7.83234	-453.33555
151.87001	-7.83609	-453.54840
151.97001	-7.83938	-453.61570
152.07001	-7.84344	-453.76334
152.17001	-7.84812	-453.96492
152.27001	-7.85344	-454.21240
152.37001	-7.86094	-454.59929
152.47001	-7.86547	-454.88149
152.57001	-7.86953	-455.01101
152.67001	-7.87422	-455.20249
152.77001	-7.87969	-455.44621
152.87001	-7.88688	-455.80760
152.97001	-7.89188	-456.12147
153.07001	-7.89578	-456.24918
153.17001	-7.90016	-456.41553
153.27001	-7.90500	-456.61908
153.37001	-7.91078	-456.89720
153.47001	-7.91813	-457.26624
153.57001	-7.92281	-457.56149
153.67001	-7.92656	-457.66327
153.77001	-7.93109	-457.84393
153.87001	-7.93609	-458.06232
153.97001	-7.94328	-458.40055
154.07001	-7.94844	-458.73368
154.17001	-7.95250	-458.87992
154.27001	-7.95688	-459.03561
154.37001	-7.96203	-459.25069
154.47001	-7.96719	-459.50595
154.57001	-7.97359	-459.80966
154.67001	-7.97875	-460.10917
154.77001	-7.98250	-460.20603
154.87001	-7.98719	-460.38568
154.97001	-7.99250	-460.60905
155.07001	-8.00016	-460.97028
155.17001	-8.00609	-461.38135
155.27001	-8.00953	-461.45210
155.37001	-8.01359	-461.56767
155.47001	-8.01812	-461.74893
155.57001	-8.02328	-461.96008
155.67001	-8.03031	-462.28090
155.77001	-8.03594	-462.63900
155.87001	-8.03969	-462.72418
155.97001	-8.04438	-462.88520
156.07001	-8.04938	-463.08762
156.17001	-8.05609	-463.35322
156.27001	-8.06219	-463.74705
156.37001	-8.06609	-463.87142
156.47001	-8.07031	-464.00034
156.57001	-8.07531	-464.18992
156.67001	-8.08078	-464.42017
156.77001	-8.08922	-464.80614
156.87001	-8.09359	-465.11140
156.97001	-8.09672	-465.12297
157.07001	-8.10109	-465.27505
157.17001	-8.10625	-465.46859
157.27001	-8.11297	-465.75600
157.37001	-8.11828	-466.07944
157.47001	-8.12234	-466.19675
157.57001	-8.12703	-466.35374
157.67001	-8.13219	-466.56179
157.77001	-8.13750	-466.78436
157.87001	-8.14469	-467.12044
157.97001	-8.14984	-467.40612
158.07001	-8.15328	-467.47676
158.17001	-8.15812	-467.63965
158.27001	-8.16344	-467.86627
158.37001	-8.17094	-468.20611
158.47001	-8.17547	-468.46536
158.57001	-8.17906	-468.53125
158.67001	-8.18328	-468.66113
158.77001	-8.18828	-468.85350
158.87001	-8.19375	-469.07672
158.97001	-8.20094	-469.40267
159.07001	-8.20625	-469.73506
159.17001	-8.21000	-469.80211
159.27001	-8.21438	-469.92072
159.37001	-8.21953	-470.12261
159.47001	-8.22625	-470.38022
159.57001	-8.23188	-470.71189
159.67001	-8.23594	-470.81479
159.77001	-8.24031	-470.93838
159.87001	-8.24563	-471.14700
159.97001	-8.25203	-471.43331
160.06801	-8.26125	-471.94242
160.16801	-8.26391	-472.06071
160.26801	-8.26688	-472.06107
160.36801	-8.27156	-472.21833
160.46801	-8.27750	-472.47708
160.56801	-8.28625	-472.94801
160.66801	-8.29031	-473.20083
160.76801	-8.29328	-473.22446
160.86801	-8.29750	-473.33744
160.96801	-8.30250	-473.51652
161.06801	-8.30781	-473.74606
161.16801	-8.31406	-474.00671
161.26801	-8.32000	-474.36661
161.36801	-8.32359	-474.45929
161.46801	-8.32812	-474.60482
161.56801	-8.33359	-474.82416
161.66801	-8.34172	-475.20179
161.76801	-8.34672	-475.51832
161.86801	-8.34984	-475.55578
161.96801	-8.35391	-475.66593
162.06801	-8.35859	-475.82790
162.16801	-8.36375	-476.02612
162.26801	-8.36984	-476.29675
162.36801	-8.37703	-476.73070
162.46801	-8.38078	-476.84541
162.56801	-8.38563	-476.97893
162.66801	-8.39094	-477.19467
162.76801	-8.39750	-477.48518
162.86801	-8.40219	-477.73460
162.96801	-8.40594	-477.82302
163.06801	-8.41031	-477.95400
163.16801	-8.41531	-478.14563
163.26801	-8.42094	-478.38345
163.36801	-8.42844	-478.71161
163.46801	-8.43359	-479.02352
163.56801	-8.43703	-479.06280
163.66801	-8.44156	-479.21395
163.76801	-8.44672	-479.41506
163.86801	-8.45422	-479.74226
163.96801	-8.45984	-480.09032
164.06801	-8.46344	-480.17573
164.16801	-8.46766	-480.28424
164.26801	-8.47250	-480.44592
164.36801	-8.47781	-480.65096
164.46801	-8.48469	-480.95417
164.56801	-8.49016	-481.28361
164.66801	-8.49375	-481.34756
164.76801	-8.49828	-481.47732
164.86801	-8.50359	-481.68167
164.96801	-8.51125	-481.99737
165.06801	-8.51609	-482.28276
165.16801	-8.51969	-482.35056
165.26801	-8.52375	-482.45019
165.36801	-8.52828	-482.60692
165.46801	-8.53391	-482.81705
165.56801	-8.54156	-483.16211
165.66801	-8.54750	-483.53654
165.76801	-8.55078	-483.55559
165.86801	-8.55484	-483.64410
165.96801	-8.55938	-483.78491
166.06801	-8.56547	-483.99609
166.16801	-8.57250	-484.41708
166.26801	-8.57656	-484.53614
166.36801	-8.58078	-484.64072
166.46801	-8.58594	-484.81905
166.56801	-8.59172	-485.04302
166.66801	-8.59953	-485.40312
166.76801	-8.60406	-485.66145
166.86801	-8.60750	-485.66830
166.96801	-8.61203	-485.80435
167.06801	-8.61750	-486.00313
167.16801	-8.62453	-486.31054
167.26801	-8.63047	-486.66883
167.36801	-8.63375	-486.70113
167.46801	-8.63766	-486.73370
167.56801	-8.64234	-486.87610
167.66801	-8.64781	-487.09819
167.76801	-8.65609	-487.45969
167.86801	-8.66172	-487.85618
167.96801	-8.66469	-487.84485
168.06801	-8.66922	-487.96368
168.16801	-8.67437	-488.16612
168.26801	-8.68125	-488.45145
168.36801	-8.68719	-488.81841
168.46801	-8.69063	-488.87300
168.56801	-8.69531	-489.00738
168.66801	-8.70031	-489.20748
168.76801	-8.70531	-489.40563
168.86801	-8.71219	-489.67919
168.96801	-8.71766	-490.00317
169.06801	-8.72078	-490.01440
169.16801	-8.72469	-490.10485
169.26801	-8.72969	-490.25705
169.36801	-8.73656	-490.54891
169.46801	-8.74281	-490.91303
169.56801	-8.74688	-491.02184
169.66801	-8.75141	-491.13017
169.76801	-8.75656	-491.31534
169.86801	-8.76203	-491.53218
169.96801	-8.76953	-491.86841
170.06801	-8.77453	-492.17686
170.16801	-8.77781	-492.17972
170.26801	-8.78203	-492.28305
170.36801	-8.78719	-492.46159
170.46801	-8.79391	-492.73953
170.56801	-8.79953	-493.05704
170.66801	-8.80344	-493.15304
170.76801	-8.80750	-493.23457
170.86801	-8.81203	-493.36976
170.96801	-8.81734	-493.56091
171.06801	-8.82391	-493.81149
171.16801	-8.83031	-494.19507
171.26801	-8.83438	-494.27184
171.36801	-8.83906	-494.40718
171.46801	-8.84453	-494.59293
171.56801	-8.85078	-494.84423
171.66801	-8.85625	-495.11394
171.76801	-8.86016	-495.19327
171.86801	-8.86437	-495.27934
171.96801	-8.86891	-495.40725
172.06801	-8.87438	-495.59650
172.16801	-8.88141	-495.86982
172.26801	-8.88750	-496.23024
172.36801	-8.89078	-496.22858
172.46801	-8.89531	-496.33628
172.56801	-8.90078	-496.52436
172.66801	-8.90813	-496.84304
172.76801	-8.91375	-497.14833
172.86801	-8.91734	-497.18618
172.96801	-8.92156	-497.25983
173.06801	-8.92625	-497.39587
173.16801	-8.93125	-497.54933
173.26801	-8.93688	-497.75773
173.36801	-8.94453	-498.15920
173.46801	-8.94828	-498.24327
173.56801	-8.95250	-498.32806
173.66801	-8.95750	-498.47659
173.76801	-8.96406	-498.69823
173.86801	-8.97000	-499.03086
173.96801	-8.97375	-499.06960
174.06801	-8.97813	-499.16396
174.16801	-8.98312	-499.32551
174.26801	-8.98844	-499.51586
174.36801	-8.99438	-499.72883
174.46801	-9.00172	-500.12785
174.56801	-9.00516	-500.16135
174.66801	-9.00938	-500.22942
174.76801	-9.01391	-500.34839
174.86801	-9.02031	-500.55033
174.96801	-9.02687	-500.93096
175.06801	-9.03063	-500.99111
175.16801	-9.03453	-501.03885
175.26801	-9.03906	-501.15681
175.36801	-9.04438	-501.30922
175.46801	-9.05094	-501.53708
175.56801	-9.05750	-501.91808
175.66801	-9.06078	-501.91063
175.76801	-9.06484	-501.96677
175.86801	-9.06969	-502.08217
175.96801	-9.07578	-502.28316
176.06801	-9.08422	-502.75749
176.16801	-9.08813	-502.82079
176.26801	-9.09234	-502.87849
176.36801	-9.09703	-503.00491
176.46801	-9.10250	-503.18462
176.56801	-9.11031	-503.48073
176.66801	-9.11563	-503.81452
176.76801	-9.11859	-503.74120
176.86801	-9.12281	-503.80814
176.96801	-9.12797	-503.96472
177.06801	-9.13438	-504.15844
177.16801	-9.14047	-504.51171
177.26801	-9.14438	-504.56303
177.36801	-9.14875	-504.65280
177.46801	-9.15344	-504.77684
177.56801	-9.15844	-504.92758
177.66801	-9.16516	-505.14489
177.76801	-9.17188	-505.55277
177.86801	-9.17516	-505.54359
177.96801	-9.17922	-505.59640
178.06801	-9.18406	-505.72634
178.16801	-9.19031	-505.93525
178.26801	-9.19750	-506.34599
178.36801	-9.20094	-506.37037
178.46801	-9.20500	-506.41090
178.56801	-9.20984	-506.52927
178.66801	-9.21531	-506.70916
178.76801	-9.22203	-506.93274
178.86801	-9.22844	-507.30932
178.96801	-9.23188	-507.29728
179.06801	-9.23609	-507.36934
179.16801	-9.24109	-507.48867
179.26801	-9.24703	-507.68995
179.36801	-9.25453	-508.07965
179.46801	-9.25797	-508.11690
179.56801	-9.26188	-508.13109
179.66801	-9.26641	-508.23885
179.76801	-9.27172	-508.39597
179.86801	-9.27906	-508.65465
179.96801	-9.28609	-509.12833
180.06801	-9.28906	-509.06390
180.16801	-9.29328	-509.10711
180.26801	-9.29828	-509.24420
180.36801	-9.30391	-509.42630
180.46801	-9.31094	-509.78088
180.56801	-9.31453	-509.82541
180.66801	-9.31891	-509.87595
180.76801	-9.32375	-510.01632
180.86801	-9.32891	-510.17445
180.96801	-9.33547	-510.38241
181.06801	-9.34219	-510.76466
181.16801	-9.34516	-510.72192
181.26801	-9.34938	-510.76496
181.36801	-9.35438	-510.90288
181.46801	-9.36109	-511.14523
181.56801	-9.36797	-511.52003
181.66801	-9.37141	-511.52414
181.76801	-9.37547	-511.55555
181.86801	-9.38016	-511.66099
181.96801	-9.38531	-511.81626
182.06801	-9.39172	-512.00157
182.16801	-9.39859	-512.37905
182.26801	-9.40219	-512.40325
182.36801	-9.40641	-512.45606
182.46801	-9.41141	-512.57020
182.56801	-9.41781	-512.76678
182.66801	-9.42453	-513.12453
182.76801	-9.42781	-513.11731
182.86801	-9.43172	-513.12560
182.96801	-9.43656	-513.24403
183.06801	-9.44187	-513.38685
183.16801	-9.44813	-513.59081
183.26801	-9.45578	-514.01556
183.36801	-9.45938	-514.01818
183.46801	-9.46359	-514.05752
183.56801	-9.46891	-514.19008
183.66801	-9.47563	-514.41920
183.76801	-9.48141	-514.73683
183.86801	-9.48484	-514.72473
183.96801	-9.48891	-514.72461
184.06801	-9.49344	-514.81342
184.16801	-9.49844	-514.96732
184.26801	-9.50422	-515.15001
184.36801	-9.51250	-515.56724
184.46801	-9.51609	-515.59144
184.56801	-9.52016	-515.60891
184.66801	-9.52531	-515.73348
184.76801	-9.53281	-516.00152
184.86801	-9.53922	-516.41840
184.96801	-9.54203	-516.32011
185.06801	-9.54594	-516.31880
185.16801	-9.55078	-516.41333
185.26801	-9.55625	-516.58159
185.36801	-9.56172	-516.75880
185.46801	-9.56875	-517.06982
185.56801	-9.57266	-517.12459
185.66801	-9.57687	-517.15636
185.76801	-9.58219	-517.30317
185.86801	-9.58906	-517.52102
185.96801	-9.59516	-517.83818
186.06801	-9.59875	-517.81744
186.16801	-9.60266	-517.81338
186.26801	-9.60703	-517.87972
186.31801	-9.61000	-516.83885
186.32001	-9.61125	-512.62814
186.32201	-9.61313	-502.65419
186.32401	-9.61547	-486.44596
186.32601	-9.61812	-465.60773
186.32801	-9.62078	-441.69307
186.33001	-9.62359	-415.35434
186.33201	-9.62609	-387.14337
186.33401	-9.62844	-357.89946
186.33601	-9.63047	-328.32950
186.33801	-9.63219	-298.84049
186.34001	-9.63312	-269.79616
186.34201	-9.63375	-241.59880
186.34401	-9.63406	-214.54330
186.34601	-9.63406	-188.79883
186.34801	-9.63344	-164.51223
186.35001	-9.63328	-141.81751
186.35201	-9.63312	-120.78330
186.35401	-9.63312	-101.43047
186.35601	-9.63344	-83.78179
186.35801	-9.63375	-67.84384
186.36001	-9.63406	-53.56128
186.36201	-9.63422	-40.84554
186.36401	-9.63422	-29.62771
186.36601	-9.63422	-19.83686
186.36801	-9.63422	-11.37155
186.37001	-9.63422	-4.13383
186.37201	-9.63422	1.95846
186.37401	-9.63422	7.00718
186.37601	-9.63422	11.12521
186.37801	-9.63422	14.39786
186.38001	-9.63422	16.90120
186.38201	-9.63422	18.73203
186.38401	-9.63422	19.98100
186.38601	-9.63422	20.71340
186.39401	-9.63391	19.87658
186.39601	-9.63391	19.02326
186.39801	-9.63391	18.02293
186.40001	-9.63391	16.90881
186.40201	-9.63391	15.70510
186.40401	-9.63391	14.44898
186.40601	-9.63391	13.17551
186.40801	-9.63391	11.89994
186.41001	-9.63391	10.63454
186.41201	-9.63391	9.40180
186.41401	-9.63391	8.21742
186.41601	-9.63375	7.08501
186.41801	-9.63375	6.01451
186.42001	-9.63375	5.01978
186.42201	-9.63375	4.09989
186.42401	-9.63375	3.24790
186.42601	-9.63375	2.46873
186.42801	-9.63375	1.76706
186.43001	-9.63359	1.13471
186.43201	-9.63359	0.56597
186.43401	-9.63359	0.06489
186.43801	-9.63359	-0.75278
186.44201	-9.63359	-1.35693
186.44801	-9.63344	-1.91701
186.49401	-9.63281	-1.39365
186.59401	-9.63187	-1.09125
186.69401	-9.63156	-1.03824
186.79401	-9.63156	-1.01614
186.89401	-9.63266	-0.98966
186.99401	-9.63672	-0.98556
187.08801	-9.64672	-0.98057
187.18801	-9.65453	-0.96292
187.28801	-9.65953	-0.96558
187.38801	-9.66438	-0.95961
187.48801	-9.67016	-0.95154
187.58801	-9.67688	-0.94558
187.68801	-9.68266	-0.93987
187.78801	-9.68656	-0.94285
187.88801	-9.69094	-0.93395
187.98801	-9.69578	-0.92990
188.08801	-9.70156	-0.93359
188.18801	-9.70766	-0.92673
188.28801	-9.71234	-0.92356
188.38801	-9.71672	-0.92052
188.48801	-9.72188	-0.91844
188.58801	-9.72781	-0.91861
188.68801	-9.73422	-0.91677
188.78801	-9.73922	-0.90740
188.88801	-9.74328	-0.91016
188.98801	-9.74781	-0.89999
189.08801	-9.75297	-0.90449
189.18801	-9.75922	-0.90571
189.28801	-9.76547	-0.89988
189.38801	-9.76969	-0.90035
189.48801	-9.77375	-0.89458
189.58801	-9.77844	-0.89205
189.68801	-9.78344	-0.89700
189.78801	-9.78984	-0.89652
189.88801	-9.79562	-0.88570
189.98801	-9.79953	-0.89165
190.08801	-9.80391	-0.89291
190.18801	-9.80875	-0.88369
190.28801	-9.81453	-0.87738
190.38801	-9.82172	-0.88823
190.48801	-9.82609	-0.88597
190.58801	-9.83047	-0.87704
190.68801	-9.83547	-0.87900
190.78801	-9.84063	-0.87432
190.88801	-9.84734	-0.87830
190.98801	-9.85313	-0.87243
191.08801	-9.85672	-0.87498
191.18401	-9.86078	-0.87220
