# Supplementary material for: Strengthening of 3D Printed Fused Deposition Manufactured Parts Using the Fill Compositing Technique
Source: PLoS One. 2015 Apr 16;10(4):e0122915. doi: 10.1371/journal.pone.0122915 (PMC4400136; doi:10.1371/journal.pone.0122915)
Supplement: S1 File — This is the raw data and information on all the samples presented in this manuscript. (ZIP) [file pone.0122915.s001.zip › Specimen_RawData_152.csv]

Time	Extension	Load
(sec)	(mm)	(N)
0.00000	0.00000	-0.79342
0.10000	-0.00031	-0.78611
0.20000	-0.00281	-0.79429
0.30000	-0.01141	-0.79260
0.39800	-0.02141	-0.79059
0.49800	-0.02625	-0.79339
0.59800	-0.03047	-0.79592
0.69800	-0.03547	-0.79409
0.79800	-0.04125	-0.78900
0.89800	-0.04750	-0.79172
0.99800	-0.05203	-0.78668
1.09800	-0.05625	-0.79263
1.19800	-0.06094	-0.79148
1.29800	-0.06594	-0.78553
1.39800	-0.07188	-0.79156
1.49800	-0.07906	-0.79334
1.59800	-0.08312	-0.79209
1.69800	-0.08734	-0.79006
1.79800	-0.09203	-0.78835
1.89800	-0.09781	-0.79238
1.99800	-0.10391	-0.79012
2.09800	-0.10859	-0.79466
2.19800	-0.11297	-0.79081
2.29800	-0.11766	-0.78799
2.39800	-0.12266	-0.79149
2.49800	-0.12844	-0.78816
2.59800	-0.13547	-0.79241
2.69800	-0.13937	-0.78772
2.79800	-0.14359	-0.78291
2.89800	-0.14859	-0.78657
2.99800	-0.15469	-0.78675
3.09800	-0.16125	-0.78732
3.19800	-0.16563	-0.79303
3.29800	-0.16969	-0.78246
3.39800	-0.17422	-0.78667
3.49800	-0.17922	-0.78348
3.59800	-0.18500	-0.79032
3.69800	-0.19203	-0.78793
3.79800	-0.19641	-0.82659
3.89800	-0.20062	-0.96229
3.99800	-0.20563	-1.17704
4.09800	-0.21141	-1.42871
4.19800	-0.21797	-1.75279
4.29800	-0.22234	-1.99627
4.39800	-0.22656	-2.21679
4.49800	-0.23109	-2.45174
4.59800	-0.23625	-2.72296
4.69800	-0.24203	-3.02360
4.79800	-0.24922	-3.28740
4.89800	-0.25328	-3.56440
4.99800	-0.25750	-3.78305
5.09800	-0.26297	-4.11752
5.19800	-0.26875	-4.46670
5.29800	-0.27563	-4.92756
5.39800	-0.28000	-5.23697
5.49800	-0.28422	-5.51162
5.59800	-0.28875	-5.80070
5.69800	-0.29391	-6.15458
5.79800	-0.30000	-6.55425
5.89400	-0.30641	-7.06023
5.99400	-0.31000	-7.32247
6.09400	-0.31453	-7.60506
6.19400	-0.31953	-7.96348
6.29400	-0.32500	-8.35478
6.39400	-0.33078	-8.77340
6.49400	-0.33547	-9.11860
6.59400	-0.33953	-9.39611
6.69400	-0.34375	-9.70076
6.79400	-0.34891	-10.03404
6.89400	-0.35469	-10.42806
6.99000	-0.36156	-10.93907
7.09000	-0.36594	-11.27496
7.19000	-0.37031	-11.56634
7.29000	-0.37547	-11.92103
7.39000	-0.38125	-12.31892
7.49000	-0.38750	-12.78070
7.59000	-0.39250	-13.14233
7.69000	-0.39656	-13.43176
7.79000	-0.40078	-13.71538
7.89000	-0.40547	-14.04143
7.99000	-0.41078	-14.42673
8.09000	-0.41750	-14.88026
8.19000	-0.42203	-15.24054
8.29000	-0.42656	-15.52748
8.39000	-0.43125	-15.85234
8.49000	-0.43688	-16.21733
8.58600	-0.44422	-16.72275
8.68600	-0.44906	-17.12313
8.78600	-0.45313	-17.37841
8.88600	-0.45750	-17.66477
8.98600	-0.46219	-17.98450
9.08600	-0.46750	-18.33476
9.18600	-0.47406	-18.76759
9.28600	-0.47859	-19.11651
9.38600	-0.48297	-19.38283
9.48600	-0.48797	-19.71271
9.58600	-0.49375	-20.09785
9.68600	-0.50109	-20.60655
9.78600	-0.50609	-20.98213
9.88600	-0.51000	-21.21915
9.98600	-0.51422	-21.50222
10.08600	-0.51906	-21.81865
10.18600	-0.52453	-22.18913
10.28600	-0.53188	-22.68498
10.38600	-0.53609	-23.01370
10.48600	-0.54000	-23.25389
10.58600	-0.54469	-23.54074
10.68600	-0.55031	-23.90652
10.78600	-0.55719	-24.35945
10.88600	-0.56203	-24.74217
10.98600	-0.56594	-24.99084
11.08600	-0.57063	-25.28329
11.18600	-0.57578	-25.62692
11.28600	-0.58172	-26.01736
11.38200	-0.58953	-26.52922
11.48200	-0.59344	-26.86833
11.58200	-0.59703	-27.07158
11.68200	-0.60156	-27.37050
11.78200	-0.60687	-27.70765
11.88200	-0.61406	-28.19319
11.98200	-0.61906	-28.57175
12.08200	-0.62313	-28.84247
12.18200	-0.62750	-29.12403
12.28200	-0.63250	-29.44636
12.38200	-0.63781	-29.79470
12.48200	-0.64437	-30.23260
12.58200	-0.64891	-30.56307
12.68200	-0.65312	-30.82409
12.78200	-0.65781	-31.12151
12.88200	-0.66328	-31.47222
12.98200	-0.67047	-31.92805
13.08200	-0.67562	-32.31397
13.18200	-0.67969	-32.57312
13.28200	-0.68406	-32.84476
13.38200	-0.68906	-33.16560
13.48200	-0.69516	-33.57809
13.57000	-0.70328	-34.09286
13.67000	-0.70734	-34.46327
13.77000	-0.71063	-34.65354
13.87000	-0.71563	-34.98058
13.97000	-0.72125	-35.35414
14.07000	-0.72797	-35.83792
14.17000	-0.73234	-36.17154
14.27000	-0.73625	-36.41664
14.37000	-0.74047	-36.69666
14.47000	-0.74531	-37.02558
14.57000	-0.75109	-37.42803
14.67000	-0.75859	-37.93176
14.77000	-0.76281	-38.28317
14.87000	-0.76672	-38.50740
14.97000	-0.77109	-38.80121
15.07000	-0.77656	-39.17266
15.17000	-0.78391	-39.66239
15.27000	-0.78937	-40.11040
15.37000	-0.79313	-40.36489
15.47000	-0.79734	-40.63104
15.57000	-0.80219	-40.95227
15.67000	-0.80750	-41.31870
15.77000	-0.81375	-41.72442
15.87000	-0.81953	-42.18807
15.97000	-0.82359	-42.45452
16.07000	-0.82844	-42.77854
16.17000	-0.83391	-43.15241
16.27000	-0.84078	-43.63554
16.37000	-0.84578	-44.02462
16.47000	-0.84984	-44.26630
16.57000	-0.85422	-44.56849
16.67000	-0.85922	-44.91463
16.77000	-0.86469	-45.30293
16.87000	-0.87109	-45.74210
16.97000	-0.87656	-46.19510
17.07000	-0.88031	-46.41531
17.17000	-0.88500	-46.72682
17.27000	-0.89031	-47.09202
17.37000	-0.89719	-47.56886
17.47000	-0.90234	-47.97991
17.57000	-0.90641	-48.25117
17.67000	-0.91078	-48.56466
17.77000	-0.91594	-48.91920
17.87000	-0.92172	-49.33529
17.96800	-0.92906	-49.84744
18.06800	-0.93359	-50.23122
18.16800	-0.93719	-50.43712
18.26800	-0.94156	-50.74789
18.36800	-0.94656	-51.09445
18.46800	-0.95281	-51.51287
18.56800	-0.95906	-51.99618
18.66800	-0.96344	-52.32565
18.76800	-0.96766	-52.62395
18.86800	-0.97250	-52.94565
18.96800	-0.97781	-53.31082
19.06800	-0.98375	-53.70364
19.16800	-0.98875	-54.10852
19.26800	-0.99313	-54.40794
19.36800	-0.99766	-54.71691
19.46800	-1.00297	-55.07453
19.56800	-1.00984	-55.52464
19.66800	-1.01594	-56.01744
19.76800	-1.01984	-56.27266
19.86800	-1.02422	-56.54903
19.96800	-1.02906	-56.88469
20.06800	-1.03422	-57.24847
20.16800	-1.04063	-57.68728
20.26800	-1.04609	-58.13526
20.36800	-1.05000	-58.37885
20.46800	-1.05484	-58.68458
20.56800	-1.06000	-59.02894
20.66800	-1.06672	-59.47498
20.76800	-1.07266	-59.97252
20.86800	-1.07672	-60.23856
20.96800	-1.08109	-60.53605
21.06800	-1.08625	-60.88518
21.16800	-1.09203	-61.30111
21.26800	-1.09875	-61.77369
21.36800	-1.10328	-62.13954
21.46800	-1.10688	-62.33863
21.56800	-1.11125	-62.63528
21.66800	-1.11625	-62.98546
21.76800	-1.12328	-63.44496
21.85000	-1.12922	-63.94996
21.95000	-1.13359	-64.26207
22.05000	-1.13766	-64.52560
22.15000	-1.14234	-64.82462
22.25000	-1.14734	-65.17985
22.35000	-1.15344	-65.59163
22.44800	-1.15938	-66.09504
22.54800	-1.16328	-66.37116
22.64800	-1.16781	-66.67334
22.74800	-1.17281	-67.02521
22.84800	-1.17859	-67.43325
22.94800	-1.18469	-67.89743
23.04800	-1.18891	-68.17737
23.14800	-1.19328	-68.47379
23.24800	-1.19813	-68.82708
23.34800	-1.20375	-69.21129
23.44800	-1.21016	-69.66281
23.53600	-1.21594	-70.16303
23.63600	-1.21969	-70.40140
23.73600	-1.22422	-70.70219
23.83600	-1.22938	-71.05234
23.93600	-1.23531	-71.47174
24.03600	-1.24078	-71.90196
24.13600	-1.24500	-72.20165
24.23600	-1.24938	-72.48807
24.33600	-1.25375	-72.79238
24.43600	-1.25906	-73.14710
24.53600	-1.26469	-73.53287
24.62800	-1.27141	-74.04058
24.72800	-1.27578	-74.35747
24.82800	-1.28000	-74.63049
24.92800	-1.28500	-74.96808
25.02800	-1.29125	-75.39845
25.11400	-1.29750	-75.90038
25.21400	-1.30141	-76.18292
25.31400	-1.30531	-76.40289
25.41400	-1.30953	-76.69280
25.51400	-1.31422	-77.00893
25.61400	-1.31984	-77.38593
25.71400	-1.32688	-77.86763
25.81400	-1.33187	-78.26304
25.91400	-1.33641	-78.54278
26.01400	-1.34156	-78.87863
26.11400	-1.34719	-79.27437
26.21400	-1.35359	-79.73179
26.31400	-1.35797	-80.04909
26.41400	-1.36203	-80.31727
26.51400	-1.36656	-80.60899
26.61400	-1.37156	-80.94548
26.71400	-1.37719	-81.32290
26.80800	-1.38469	-81.83562
26.90800	-1.38844	-82.17186
27.00800	-1.39234	-82.39004
27.10800	-1.39703	-82.70150
27.20800	-1.40250	-83.06095
27.30800	-1.40953	-83.52762
27.40800	-1.41453	-83.94550
27.50800	-1.41859	-84.18641
27.60800	-1.42266	-84.44653
27.70800	-1.42781	-84.77634
27.80800	-1.43344	-85.16832
27.90800	-1.44078	-85.64667
28.00800	-1.44594	-86.10051
28.10800	-1.44953	-86.29116
28.20800	-1.45422	-86.59605
28.30800	-1.45953	-86.93956
28.40800	-1.46641	-87.40459
28.50800	-1.47125	-87.78534
28.60800	-1.47531	-88.02556
28.70800	-1.47984	-88.32706
28.80800	-1.48484	-88.67165
28.90800	-1.49016	-89.03185
29.00800	-1.49656	-89.42408
29.10800	-1.50156	-89.81651
29.20800	-1.50547	-90.04360
29.30800	-1.51031	-90.34219
29.40800	-1.51547	-90.67804
29.50800	-1.52359	-91.18712
29.59800	-1.52922	-91.69160
29.69800	-1.53281	-91.90751
29.79800	-1.53734	-92.17947
29.89800	-1.54281	-92.54755
29.99800	-1.54875	-92.97315
30.08200	-1.55531	-93.47766
30.18200	-1.55844	-93.70732
30.28200	-1.56187	-93.89904
30.38200	-1.56656	-94.19926
30.48200	-1.57203	-94.58531
30.58200	-1.57906	-95.07889
30.68200	-1.58422	-95.51594
30.78200	-1.58828	-95.75290
30.88200	-1.59250	-96.03774
30.98200	-1.59734	-96.35530
31.08200	-1.60250	-96.71990
31.18200	-1.60922	-97.18428
31.28200	-1.61438	-97.62518
31.38200	-1.61828	-97.83832
31.48200	-1.62281	-98.13198
31.58200	-1.62828	-98.50663
31.68200	-1.63563	-98.98769
31.78200	-1.64063	-99.44795
31.88200	-1.64438	-99.66276
31.98200	-1.64875	-99.93409
32.08200	-1.65344	-100.25466
32.18200	-1.65844	-100.59027
32.28200	-1.66469	-101.00474
32.37800	-1.67109	-101.50833
32.47800	-1.67531	-101.77916
32.57800	-1.67984	-102.06676
32.67800	-1.68484	-102.40395
32.77800	-1.69156	-102.83118
32.87000	-1.69734	-103.33780
32.97000	-1.70094	-103.56238
33.07000	-1.70500	-103.80720
33.17000	-1.70969	-104.11359
33.27000	-1.71516	-104.47277
33.37000	-1.72203	-104.92478
33.46800	-1.72781	-105.42759
33.56800	-1.73156	-105.65310
33.66800	-1.73609	-105.93253
33.76800	-1.74125	-106.27362
33.86800	-1.74734	-106.69735
33.96600	-1.75391	-107.20418
34.06600	-1.75766	-107.46910
34.16600	-1.76156	-107.69866
34.26600	-1.76594	-107.97162
34.36600	-1.77109	-108.32096
34.46600	-1.77766	-108.74719
34.54600	-1.78391	-109.25117
34.64600	-1.78781	-109.53977
34.74600	-1.79203	-109.80946
34.84600	-1.79719	-110.13187
34.94600	-1.80297	-110.46198
35.04600	-1.80891	-110.94604
35.14600	-1.81312	-111.26837
35.24600	-1.81734	-111.53083
35.34600	-1.82187	-111.80383
35.44600	-1.82688	-112.12292
35.54600	-1.83313	-112.54786
35.62400	-1.84016	-113.06170
35.72400	-1.84391	-113.38298
35.82400	-1.84734	-113.55425
35.92400	-1.85172	-113.83018
36.02400	-1.85750	-114.19170
36.12000	-1.86469	-114.70219
36.22000	-1.86953	-115.09998
36.32000	-1.87359	-115.35396
36.42000	-1.87813	-115.63078
36.52000	-1.88359	-115.99255
36.62000	-1.88875	-116.36233
36.71800	-1.89609	-116.87341
36.81800	-1.90016	-117.20923
36.91800	-1.90422	-117.43279
37.01800	-1.90859	-117.73454
37.11800	-1.91375	-118.07047
37.21800	-1.92078	-118.53738
37.31800	-1.92594	-118.96544
37.41800	-1.92984	-119.19910
37.51800	-1.93453	-119.50657
37.61800	-1.93953	-119.85404
37.71800	-1.94547	-120.25566
37.81800	-1.95250	-120.75420
37.91800	-1.95687	-121.10515
38.01800	-1.96078	-121.33298
38.11800	-1.96578	-121.65085
38.21800	-1.97125	-122.02170
38.31400	-1.97828	-122.53169
38.41400	-1.98359	-122.96935
38.51400	-1.98734	-123.20023
38.61400	-1.99156	-123.47889
38.71400	-1.99641	-123.81060
38.81400	-2.00188	-124.19765
38.91000	-2.00906	-124.70610
39.01000	-2.01312	-125.05014
39.11000	-2.01687	-125.27151
39.21000	-2.02172	-125.58061
39.31000	-2.02719	-125.97218
39.41000	-2.03422	-126.47462
39.51000	-2.03969	-126.93967
39.61000	-2.04359	-127.18898
39.71000	-2.04797	-127.46710
39.81000	-2.05266	-127.79114
39.91000	-2.05781	-128.14556
40.01000	-2.06391	-128.55697
40.11000	-2.06969	-129.03668
40.21000	-2.07375	-129.30275
40.31000	-2.07844	-129.60795
40.41000	-2.08406	-130.00372
40.51000	-2.09078	-130.49726
40.61000	-2.09578	-130.87812
40.71000	-2.09984	-131.14716
40.81000	-2.10422	-131.41352
40.91000	-2.10906	-131.74853
41.01000	-2.11438	-132.13328
41.11000	-2.12062	-132.53596
41.21000	-2.12625	-133.02320
41.31000	-2.13031	-133.27238
41.41000	-2.13516	-133.56616
41.51000	-2.14078	-133.93852
41.61000	-2.14734	-134.41879
41.71000	-2.15234	-134.78556
41.81000	-2.15656	-135.07204
41.91000	-2.16109	-135.35677
42.01000	-2.16594	-135.69832
42.11000	-2.17141	-136.07441
42.21000	-2.17891	-136.55847
42.31000	-2.18359	-136.97624
42.41000	-2.18734	-137.17398
42.51000	-2.19188	-137.45993
42.61000	-2.19703	-137.80445
42.71000	-2.20406	-138.28894
42.81000	-2.20922	-138.73085
42.91000	-2.21328	-138.97014
43.01000	-2.21750	-139.23326
43.11000	-2.22234	-139.53672
43.21000	-2.22719	-139.84759
43.31000	-2.23375	-140.27432
43.40800	-2.23969	-140.77891
43.50800	-2.24375	-141.01116
43.60800	-2.24813	-141.29612
43.70800	-2.25344	-141.63256
43.80800	-2.26109	-142.10066
43.90800	-2.26641	-142.58121
44.00800	-2.27000	-142.77484
44.10800	-2.27406	-143.03043
44.20800	-2.27875	-143.33084
44.30800	-2.28438	-143.69935
44.40800	-2.29172	-144.18884
44.50800	-2.29703	-144.66926
44.60800	-2.30062	-144.85082
44.70800	-2.30531	-145.12354
44.80800	-2.30984	-145.40617
44.90800	-2.31563	-145.75635
45.00800	-2.32156	-146.21410
45.10800	-2.32609	-146.52169
45.20800	-2.33062	-146.79444
45.30800	-2.33547	-147.09969
45.40800	-2.34109	-147.43876
45.50800	-2.34781	-147.85461
45.60800	-2.35313	-148.27234
45.70800	-2.35703	-148.50025
45.80800	-2.36172	-148.78656
45.90800	-2.36750	-149.13563
45.99800	-2.37547	-149.64934
46.07600	-2.38063	-150.14942
46.17600	-2.38344	-150.29229
46.27600	-2.38719	-150.48695
46.37600	-2.39156	-150.75466
46.47600	-2.39625	-151.05799
46.57600	-2.40234	-151.43545
46.65800	-2.40906	-151.94629
46.75800	-2.41266	-152.23716
46.85800	-2.41687	-152.45911
46.95800	-2.42188	-152.80288
47.05800	-2.42781	-153.19234
47.15800	-2.43453	-153.68272
47.25800	-2.43828	-153.93484
47.35800	-2.44234	-154.16618
47.45800	-2.44687	-154.46487
47.55800	-2.45219	-154.82511
47.65800	-2.45844	-155.25688
47.74000	-2.46563	-155.75883
47.84000	-2.46922	-156.06439
47.94000	-2.47297	-156.24896
48.04000	-2.47750	-156.53785
48.14000	-2.48297	-156.89993
48.24000	-2.48984	-157.40040
48.34000	-2.49406	-157.71975
48.44000	-2.49797	-157.95965
48.54000	-2.50250	-158.24193
48.64000	-2.50766	-158.57977
48.74000	-2.51359	-158.97876
48.82800	-2.52094	-159.48738
48.92800	-2.52484	-159.82044
49.02800	-2.52875	-160.03233
49.12800	-2.53328	-160.33436
49.22800	-2.53859	-160.69600
49.32800	-2.54578	-161.17439
49.42800	-2.55078	-161.58713
49.52800	-2.55484	-161.82838
49.62800	-2.55938	-162.10535
49.72800	-2.56406	-162.40920
49.82800	-2.56953	-162.78031
49.92600	-2.57688	-163.28390
50.02600	-2.58156	-163.69565
50.12600	-2.58531	-163.89544
50.22600	-2.58984	-164.18105
50.32600	-2.59547	-164.53065
50.42600	-2.60281	-165.02495
50.52600	-2.60719	-165.39244
50.62600	-2.61125	-165.63158
50.72600	-2.61563	-165.91308
50.82600	-2.62047	-166.24369
50.92600	-2.62609	-166.62587
51.02600	-2.63375	-167.13056
51.12600	-2.63875	-167.55542
51.22600	-2.64250	-167.76004
51.32600	-2.64672	-168.02384
51.42600	-2.65172	-168.35436
51.52600	-2.65781	-168.77459
51.62600	-2.66344	-169.20486
51.72600	-2.66797	-169.49247
51.82600	-2.67234	-169.78712
51.92600	-2.67750	-170.10313
52.02600	-2.68344	-170.49266
52.12600	-2.69016	-170.95053
52.22600	-2.69500	-171.34967
52.32600	-2.69875	-171.56675
52.42600	-2.70344	-171.86023
52.52600	-2.70906	-172.23413
52.62600	-2.71594	-172.70184
52.72600	-2.72109	-173.12133
52.82600	-2.72516	-173.36547
52.92600	-2.72953	-173.62235
53.02600	-2.73422	-173.93483
53.12600	-2.74000	-174.32061
53.22400	-2.74766	-174.83066
53.31800	-2.75281	-175.33377
53.41800	-2.75594	-175.49363
53.51800	-2.76031	-175.76125
53.61800	-2.76531	-176.09264
53.71800	-2.77125	-176.46791
53.81800	-2.77656	-176.88346
53.91800	-2.78078	-177.16834
54.01800	-2.78531	-177.46755
54.11800	-2.79062	-177.82786
54.21800	-2.79641	-178.23368
54.31600	-2.80406	-178.73901
54.41600	-2.80922	-179.20831
54.51600	-2.81250	-179.38818
54.61600	-2.81734	-179.68771
54.71600	-2.82328	-180.09597
54.81000	-2.82984	-180.60616
54.91000	-2.83438	-180.98907
55.01000	-2.83797	-181.20880
55.11000	-2.84219	-181.50289
55.21000	-2.84687	-181.80749
55.31000	-2.85172	-182.13871
55.41000	-2.85797	-182.54836
55.51000	-2.86391	-183.03694
55.61000	-2.86797	-183.31641
55.71000	-2.87266	-183.62853
55.81000	-2.87797	-184.00235
55.91000	-2.88453	-184.44762
56.01000	-2.89016	-184.89771
56.11000	-2.89422	-185.16123
56.21000	-2.89844	-185.43610
56.31000	-2.90297	-185.73554
56.41000	-2.90813	-186.07208
56.51000	-2.91406	-186.46955
56.61000	-2.92047	-186.97272
56.71000	-2.92484	-187.26082
56.81000	-2.92969	-187.57387
56.91000	-2.93484	-187.91069
57.01000	-2.94172	-188.36094
57.11000	-2.94688	-188.78500
57.21000	-2.95078	-189.02490
57.31000	-2.95516	-189.30210
57.41000	-2.95984	-189.60986
57.51000	-2.96531	-189.96724
57.61000	-2.97234	-190.41255
57.71000	-2.97750	-190.84030
57.81000	-2.98141	-191.06382
57.91000	-2.98594	-191.34331
58.01000	-2.99094	-191.66109
58.11000	-2.99687	-192.05487
58.20400	-3.00391	-192.55690
58.30400	-3.00813	-192.86737
58.40400	-3.01219	-193.09659
58.50400	-3.01656	-193.36766
58.60400	-3.02187	-193.71699
58.70400	-3.02813	-194.10159
58.80200	-3.03453	-194.60775
58.90200	-3.03828	-194.84256
59.00200	-3.04250	-195.09283
59.10200	-3.04750	-195.39770
59.20200	-3.05328	-195.77399
59.29800	-3.06031	-196.28255
59.39800	-3.06438	-196.56898
59.49800	-3.06859	-196.80923
59.59800	-3.07328	-197.09301
59.69800	-3.07812	-197.39591
59.79800	-3.08406	-197.77504
59.88400	-3.09078	-198.27755
59.98400	-3.09422	-198.50969
60.08400	-3.09828	-198.72873
60.18400	-3.10313	-199.01785
60.28400	-3.10938	-199.41969
60.36800	-3.11641	-199.92092
60.46800	-3.12047	-200.24079
60.56800	-3.12438	-200.45073
60.66800	-3.12891	-200.72170
60.76800	-3.13375	-201.02517
60.86800	-3.13812	-201.31023
60.96800	-3.14422	-201.68179
61.06800	-3.14922	-202.02896
61.16800	-3.15359	-202.28876
61.26800	-3.15875	-202.57524
61.36800	-3.16484	-202.95417
61.45200	-3.17281	-203.45908
61.55200	-3.17672	-203.81990
61.65200	-3.18000	-203.97031
61.75200	-3.18453	-204.22862
61.85200	-3.18937	-204.53744
61.95200	-3.19516	-204.89483
62.04800	-3.20297	-205.39686
62.14800	-3.20734	-205.77344
62.24800	-3.21125	-205.98516
62.34800	-3.21641	-206.28375
62.44800	-3.22203	-206.67419
62.54800	-3.22937	-207.17937
62.64800	-3.23328	-207.47823
62.74800	-3.23672	-207.65801
62.84800	-3.24094	-207.90589
62.94800	-3.24578	-208.21962
63.04800	-3.25172	-208.60939
63.14000	-3.25937	-209.11194
63.24000	-3.26328	-209.47227
63.34000	-3.26672	-209.63728
63.44000	-3.27125	-209.90559
63.54000	-3.27641	-210.23692
63.64000	-3.28359	-210.68658
63.73200	-3.28937	-211.18930
63.83200	-3.29328	-211.42314
63.93200	-3.29750	-211.67046
64.03200	-3.30234	-211.98915
64.13200	-3.30750	-212.32469
64.23200	-3.31391	-212.72779
64.33200	-3.32000	-213.23097
64.43200	-3.32359	-213.43748
64.53200	-3.32812	-213.69967
64.63200	-3.33328	-214.05247
64.73200	-3.34047	-214.51202
64.83200	-3.34563	-214.93399
64.93200	-3.34922	-215.13578
65.03200	-3.35359	-215.40156
65.13200	-3.35859	-215.71843
65.23200	-3.36453	-216.10749
65.33200	-3.37141	-216.56126
65.43200	-3.37703	-217.05107
65.53200	-3.38063	-217.24710
65.63200	-3.38500	-217.49637
65.73200	-3.38984	-217.80634
65.83200	-3.39641	-218.23479
65.93200	-3.40234	-218.70811
66.03200	-3.40641	-218.97979
66.13200	-3.41063	-219.25129
66.23200	-3.41531	-219.56530
66.33200	-3.42063	-219.90933
66.43200	-3.42766	-220.33978
66.53200	-3.43281	-220.78840
66.63200	-3.43656	-221.01255
66.73200	-3.44109	-221.27698
66.83200	-3.44656	-221.62338
66.93200	-3.45406	-222.11652
67.03200	-3.45969	-222.59237
67.13200	-3.46344	-222.81711
67.23200	-3.46750	-223.06913
67.33200	-3.47203	-223.35303
67.43200	-3.47734	-223.69274
67.53200	-3.48391	-224.10189
67.63200	-3.48969	-224.58884
67.73200	-3.49344	-224.81094
67.83200	-3.49797	-225.08144
67.93200	-3.50328	-225.42863
68.03200	-3.51016	-225.86508
68.13200	-3.51531	-226.27552
68.23200	-3.51938	-226.52894
68.33200	-3.52391	-226.81625
68.43200	-3.52875	-227.12353
68.53200	-3.53406	-227.45717
68.63200	-3.54094	-227.87221
68.73000	-3.54672	-228.37472
68.83000	-3.55047	-228.57769
68.93000	-3.55469	-228.82804
69.03000	-3.55937	-229.12161
69.13000	-3.56609	-229.52764
69.22000	-3.57234	-230.03180
69.32000	-3.57609	-230.28162
69.42000	-3.58031	-230.51412
69.52000	-3.58516	-230.80045
69.62000	-3.59078	-231.16836
69.72000	-3.59719	-231.55832
69.82000	-3.60312	-232.05362
69.92000	-3.60656	-232.26592
70.02000	-3.61109	-232.51781
70.12000	-3.61625	-232.85024
70.22000	-3.62234	-233.23587
70.31400	-3.62922	-233.74383
70.41400	-3.63297	-234.00316
70.51400	-3.63687	-234.21498
70.61400	-3.64141	-234.49469
70.71400	-3.64656	-234.83652
70.81400	-3.65344	-235.26034
70.89000	-3.65969	-235.76614
70.99000	-3.66328	-236.03658
71.09000	-3.66734	-236.25919
71.19000	-3.67250	-236.59973
71.29000	-3.67859	-237.00137
71.39000	-3.68484	-237.48292
71.49000	-3.68891	-237.76841
71.59000	-3.69297	-238.02392
71.69000	-3.69781	-238.34875
71.79000	-3.70313	-238.70395
71.89000	-3.70922	-239.11887
71.99000	-3.71531	-239.59973
72.09000	-3.71891	-239.81650
72.19000	-3.72297	-240.05446
72.29000	-3.72750	-240.36832
72.39000	-3.73328	-240.72464
72.49000	-3.73984	-241.21396
72.59000	-3.74453	-241.55425
72.69000	-3.74859	-241.80467
72.79000	-3.75312	-242.05959
72.89000	-3.75813	-242.38011
72.99000	-3.76375	-242.74665
73.08200	-3.77125	-243.25770
73.18200	-3.77563	-243.62154
73.28200	-3.77969	-243.85723
73.38200	-3.78453	-244.14480
73.48200	-3.79016	-244.50988
73.58200	-3.79672	-244.96698
73.68200	-3.80125	-245.27475
73.78200	-3.80531	-245.52350
73.88200	-3.80953	-245.77512
73.98200	-3.81453	-246.09135
74.08200	-3.82047	-246.45914
74.18000	-3.82813	-246.96639
74.28000	-3.83219	-247.27738
74.38000	-3.83609	-247.49693
74.48000	-3.84078	-247.77099
74.58000	-3.84609	-248.08848
74.68000	-3.85281	-248.51604
74.78000	-3.85781	-248.89524
74.88000	-3.86219	-249.14320
74.98000	-3.86688	-249.42377
75.08000	-3.87203	-249.75091
75.18000	-3.87781	-250.12070
75.28000	-3.88531	-250.62820
75.38000	-3.88859	-250.87443
75.48000	-3.89250	-251.07658
75.58000	-3.89734	-251.36834
75.68000	-3.90281	-251.70365
75.78000	-3.91016	-252.16752
75.88000	-3.91484	-252.51415
75.98000	-3.91891	-252.73904
76.08000	-3.92328	-253.00375
76.18000	-3.92812	-253.29801
76.28000	-3.93438	-253.69993
76.37600	-3.94156	-254.20013
76.47600	-3.94594	-254.54128
76.57600	-3.94969	-254.72274
76.67600	-3.95438	-254.99326
76.77600	-3.95984	-255.31551
76.87600	-3.96703	-255.79089
76.97600	-3.97094	-256.07246
77.07600	-3.97484	-256.26686
77.17600	-3.97906	-256.50671
77.27600	-3.98406	-256.79985
77.37600	-3.98953	-257.12773
77.47600	-3.99625	-257.49800
77.57600	-4.00203	-257.94694
77.67600	-4.00609	-258.17311
77.77600	-4.01094	-258.43775
77.87600	-4.01641	-258.75899
77.96800	-4.02438	-259.26009
78.06800	-4.02938	-259.68158
78.16800	-4.03281	-259.87157
78.26800	-4.03750	-260.13285
78.36800	-4.04266	-260.46458
78.46800	-4.04828	-260.80307
78.56600	-4.05563	-261.31171
78.66600	-4.05906	-261.57263
78.76600	-4.06281	-261.76366
78.86600	-4.06750	-262.05122
78.96600	-4.07313	-262.39493
79.06600	-4.08047	-262.87481
79.16600	-4.08484	-263.22630
79.26600	-4.08875	-263.42684
79.36600	-4.09344	-263.70758
79.46600	-4.09813	-263.99493
79.56600	-4.10328	-264.32446
79.66600	-4.11016	-264.73829
79.76600	-4.11531	-265.15096
79.86600	-4.11922	-265.37645
79.96600	-4.12406	-265.65629
80.06600	-4.12953	-265.98221
80.16600	-4.13703	-266.45747
80.26600	-4.14156	-266.82323
80.36600	-4.14516	-267.02014
80.46600	-4.14953	-267.26654
80.56600	-4.15422	-267.55187
80.66600	-4.15953	-267.87278
80.76600	-4.16672	-268.29779
80.86600	-4.17266	-268.78431
80.96600	-4.17656	-268.99940
81.06600	-4.18125	-269.27477
81.16600	-4.18625	-269.57750
81.26600	-4.19328	-270.00090
81.36600	-4.19813	-270.38196
81.46600	-4.20203	-270.61030
81.56600	-4.20656	-270.86413
81.66600	-4.21156	-271.17217
81.76600	-4.21719	-271.50422
81.86600	-4.22422	-271.96008
81.96600	-4.22875	-272.30906
82.06600	-4.23266	-272.50633
82.16600	-4.23734	-272.78143
82.26600	-4.24266	-273.10273
82.36600	-4.24984	-273.52738
82.46600	-4.25578	-274.00488
82.56600	-4.25922	-274.19752
82.66600	-4.26312	-274.41972
82.76600	-4.26797	-274.69495
82.86600	-4.27344	-275.02343
82.96600	-4.28078	-275.47196
83.06600	-4.28594	-275.90215
83.16600	-4.28969	-276.09226
83.26600	-4.29422	-276.35521
83.36600	-4.29938	-276.64617
83.46600	-4.30641	-277.06218
83.56600	-4.31203	-277.50719
83.66600	-4.31594	-277.73592
83.76600	-4.32047	-277.99213
83.86600	-4.32531	-278.28130
83.96600	-4.33094	-278.64131
84.06600	-4.33859	-279.08707
84.16600	-4.34328	-279.49050
84.26600	-4.34641	-279.64652
84.36600	-4.35062	-279.87081
84.46600	-4.35563	-280.15769
84.56600	-4.36266	-280.58434
84.66600	-4.36859	-281.04618
84.76600	-4.37250	-281.27748
84.86600	-4.37703	-281.52451
84.96600	-4.38203	-281.81985
85.06600	-4.38719	-282.14049
85.16600	-4.39391	-282.53835
85.26600	-4.39938	-282.96870
85.36600	-4.40328	-283.18194
85.46600	-4.40813	-283.45516
85.56600	-4.41359	-283.79005
85.66600	-4.42094	-284.25568
85.76600	-4.42547	-284.60479
85.86600	-4.42891	-284.78304
85.96600	-4.43313	-285.01570
86.06600	-4.43813	-285.30347
86.16600	-4.44391	-285.66882
86.26600	-4.45219	-286.17427
86.36600	-4.45641	-286.54310
86.46600	-4.45984	-286.69718
86.56600	-4.46453	-286.96135
86.66600	-4.47000	-287.28375
86.76600	-4.47703	-287.70760
86.86600	-4.48281	-288.16843
86.96600	-4.48672	-288.40929
87.06600	-4.49109	-288.65534
87.16600	-4.49594	-288.95876
87.26600	-4.50141	-289.30730
87.36600	-4.50891	-289.76700
87.46600	-4.51344	-290.14406
87.56600	-4.51687	-290.32221
87.66600	-4.52156	-290.60245
87.76600	-4.52703	-290.95146
87.86600	-4.53359	-291.37716
87.96600	-4.53875	-291.76667
88.06600	-4.54297	-292.00357
88.16600	-4.54750	-292.26762
88.26600	-4.55234	-292.58752
88.36600	-4.55766	-292.91075
88.46600	-4.56344	-293.27077
88.56600	-4.56937	-293.70490
88.66600	-4.57328	-293.94102
88.76600	-4.57813	-294.22003
88.86600	-4.58359	-294.57477
88.96600	-4.59047	-294.99650
89.06600	-4.59531	-295.37648
89.16600	-4.59906	-295.59371
89.26600	-4.60328	-295.83478
89.36600	-4.60797	-296.11126
89.46600	-4.61344	-296.45383
89.56600	-4.61984	-296.84770
89.66600	-4.62625	-297.32406
89.76600	-4.63031	-297.55864
89.86600	-4.63484	-297.80659
89.96600	-4.64000	-298.11910
90.06600	-4.64609	-298.47294
90.16600	-4.65188	-298.90636
90.26600	-4.65609	-299.14907
90.36600	-4.66047	-299.41043
90.46600	-4.66531	-299.68861
90.56600	-4.67063	-300.00535
90.66600	-4.67688	-300.35785
90.76600	-4.68266	-300.79710
90.86600	-4.68641	-300.98766
90.96600	-4.69078	-301.22039
91.06600	-4.69625	-301.53531
91.16600	-4.70328	-301.94438
91.26600	-4.70891	-302.36688
91.36600	-4.71313	-302.59877
91.46600	-4.71750	-302.84047
91.56600	-4.72203	-303.09531
91.66600	-4.72766	-303.42674
91.76600	-4.73469	-303.83044
91.86600	-4.74000	-304.25015
91.96600	-4.74359	-304.41383
92.06600	-4.74813	-304.64959
92.16600	-4.75312	-304.95545
92.26600	-4.76000	-305.32196
92.36600	-4.76594	-305.79075
92.46600	-4.76984	-306.00554
92.56600	-4.77422	-306.24798
92.66600	-4.77906	-306.51250
92.76600	-4.78422	-306.81267
92.86600	-4.79078	-307.18091
92.96600	-4.79656	-307.62193
93.06600	-4.80000	-307.77711
93.16600	-4.80391	-307.97407
93.26600	-4.80844	-308.22140
93.36600	-4.81406	-308.51898
93.46600	-4.82141	-308.98842
93.56600	-4.82547	-309.20964
93.66600	-4.82984	-309.42345
93.76600	-4.83469	-309.67757
93.86600	-4.84016	-309.96707
93.96600	-4.84656	-310.30333
94.06200	-4.85359	-310.80577
94.16200	-4.85719	-310.99337
94.26200	-4.86172	-311.20145
94.36200	-4.86734	-311.52055
94.46200	-4.87609	-312.00370
94.55200	-4.88156	-312.50647
94.65200	-4.88344	-312.55215
94.75200	-4.88719	-312.69354
94.85200	-4.89203	-312.97079
94.95200	-4.89766	-313.30049
95.05200	-4.90500	-313.71135
95.15200	-4.91063	-314.17727
95.25200	-4.91375	-314.31428
95.35200	-4.91812	-314.52492
95.45200	-4.92313	-314.81820
95.55200	-4.92875	-315.13655
95.65200	-4.93594	-315.61133
95.75200	-4.93969	-315.84159
95.85200	-4.94359	-316.02973
95.95200	-4.94844	-316.29139
96.05200	-4.95406	-316.61576
96.15200	-4.96172	-317.04271
96.24000	-4.96734	-317.54562
96.34000	-4.97000	-317.64397
96.44000	-4.97406	-317.82976
96.54000	-4.97891	-318.11059
96.64000	-4.98469	-318.45492
96.74000	-4.99156	-318.89728
96.84000	-4.99563	-319.13099
96.94000	-4.99969	-319.34571
97.04000	-5.00453	-319.61381
97.14000	-5.00984	-319.91732
97.24000	-5.01563	-320.23132
97.33400	-5.02266	-320.73402
97.43400	-5.02625	-320.93740
97.53400	-5.03031	-321.13397
97.63400	-5.03516	-321.39596
97.73400	-5.04141	-321.76340
97.82400	-5.04859	-322.26905
97.92400	-5.05203	-322.47183
98.02400	-5.05594	-322.65764
98.12400	-5.06047	-322.90828
98.22400	-5.06547	-323.19328
98.32400	-5.07125	-323.51917
98.42400	-5.07891	-324.02021
98.52400	-5.08281	-324.26122
98.62400	-5.08688	-324.46104
98.72400	-5.09156	-324.71856
98.82400	-5.09703	-325.01990
98.92400	-5.10453	-325.49754
99.02400	-5.10891	-325.79824
99.12400	-5.11266	-325.98302
99.22400	-5.11719	-326.22197
99.32400	-5.12234	-326.52497
99.42400	-5.12828	-326.87053
99.52400	-5.13594	-327.37201
99.62400	-5.13922	-327.56400
99.72400	-5.14328	-327.75733
99.82400	-5.14812	-328.02612
99.92400	-5.15391	-328.34888
100.02400	-5.16141	-328.83975
100.12400	-5.16562	-329.12308
100.22400	-5.16969	-329.31370
100.32400	-5.17422	-329.55733
100.42400	-5.17922	-329.83404
100.52400	-5.18516	-330.18768
100.62400	-5.19266	-330.66744
100.72400	-5.19641	-330.91566
100.82400	-5.20031	-331.09915
100.92400	-5.20516	-331.35104
101.02400	-5.21094	-331.68441
101.12400	-5.21812	-332.16676
101.22400	-5.22219	-332.41895
101.32400	-5.22594	-332.59469
101.42400	-5.23063	-332.83532
101.52400	-5.23562	-333.11862
101.62400	-5.24141	-333.45413
101.72400	-5.24906	-333.92096
101.82400	-5.25375	-334.27733
101.92400	-5.25750	-334.45957
102.02400	-5.26203	-334.69349
102.12400	-5.26734	-334.98803
102.22400	-5.27469	-335.44457
102.32400	-5.27906	-335.72501
102.42400	-5.28313	-335.93732
102.52400	-5.28766	-336.18480
102.62400	-5.29281	-336.48255
102.72400	-5.29859	-336.81592
102.82400	-5.30609	-337.32271
102.92400	-5.30969	-337.54778
103.02400	-5.31359	-337.73378
103.12400	-5.31828	-337.99556
103.22400	-5.32391	-338.30550
103.32400	-5.33156	-338.78636
103.42400	-5.33594	-339.08781
103.52400	-5.34000	-339.28797
103.62400	-5.34453	-339.53211
103.72400	-5.34969	-339.82313
103.82400	-5.35578	-340.17932
103.91800	-5.36312	-340.68230
104.01800	-5.36641	-340.88999
104.11800	-5.37031	-341.06371
104.21800	-5.37516	-341.33005
104.31800	-5.38078	-341.64393
104.41800	-5.38781	-342.11335
104.51800	-5.39234	-342.41411
104.61800	-5.39641	-342.62469
104.71800	-5.40094	-342.85867
104.81800	-5.40594	-343.14021
104.91800	-5.41141	-343.47332
105.01800	-5.41859	-343.90393
105.11800	-5.42266	-344.18932
105.21800	-5.42656	-344.37037
105.31801	-5.43109	-344.61287
105.41801	-5.43625	-344.88919
105.51801	-5.44328	-345.29224
105.61801	-5.44859	-345.67761
105.71801	-5.45250	-345.87374
105.81801	-5.45688	-346.09175
105.91801	-5.46234	-346.38596
106.01801	-5.46812	-346.72529
106.11801	-5.47609	-347.18001
106.21801	-5.48031	-347.49633
106.31801	-5.48406	-347.65783
106.41801	-5.48844	-347.88653
106.51801	-5.49359	-348.16158
106.61801	-5.50062	-348.56462
106.71801	-5.50578	-348.91772
106.81801	-5.50938	-349.07380
106.91801	-5.51359	-349.27183
107.01801	-5.51859	-349.52441
107.11801	-5.52406	-349.81456
107.21801	-5.53125	-350.20772
107.31801	-5.53625	-350.55867
107.41801	-5.54016	-350.73110
107.51801	-5.54484	-350.96592
107.61801	-5.55000	-351.23259
107.71801	-5.55766	-351.61403
107.81801	-5.56328	-352.02828
107.91801	-5.56703	-352.19678
108.01801	-5.57141	-352.40701
108.11801	-5.57641	-352.67004
108.21801	-5.58219	-352.98997
108.31801	-5.59047	-353.46878
108.41801	-5.59359	-353.69548
108.51801	-5.59719	-353.83013
108.61801	-5.60172	-354.04855
108.71801	-5.60734	-354.34791
108.81801	-5.61469	-354.77924
108.91801	-5.61922	-355.08206
109.01801	-5.62313	-355.24586
109.11801	-5.62766	-355.46812
109.21801	-5.63250	-355.72094
109.31801	-5.63797	-356.00707
109.41801	-5.64563	-356.43378
109.51801	-5.64984	-356.72891
109.61801	-5.65359	-356.87602
109.71801	-5.65813	-357.09608
109.81801	-5.66313	-357.35133
109.91801	-5.67047	-357.70929
110.01801	-5.67563	-358.07899
110.11801	-5.67938	-358.22970
110.21801	-5.68359	-358.41730
110.31801	-5.68844	-358.65122
110.41801	-5.69359	-358.91280
110.51801	-5.70109	-359.27537
110.61801	-5.70734	-359.72935
110.71801	-5.71156	-359.91427
110.81801	-5.71656	-360.14909
110.91801	-5.72266	-360.46904
111.01001	-5.73047	-360.97354
111.11001	-5.73359	-361.15485
111.21001	-5.73672	-361.25278
111.31001	-5.74109	-361.46888
111.41001	-5.74641	-361.75004
111.51001	-5.75203	-362.06436
111.61001	-5.75984	-362.49521
111.71001	-5.76328	-362.74830
111.81001	-5.76703	-362.88369
111.91001	-5.77187	-363.11752
112.01001	-5.77719	-363.39653
112.11001	-5.78469	-363.81054
112.21001	-5.78937	-364.15067
112.31001	-5.79312	-364.30332
112.41001	-5.79750	-364.52195
112.51001	-5.80250	-364.77110
112.61001	-5.80813	-365.06489
112.71001	-5.81547	-365.47062
112.81001	-5.82078	-365.88112
112.91001	-5.82422	-366.00152
113.01001	-5.82891	-366.22882
113.11001	-5.83453	-366.53119
113.21001	-5.84187	-366.97575
113.31001	-5.84609	-367.24877
113.41001	-5.84984	-367.41066
113.51001	-5.85422	-367.62041
113.61001	-5.85922	-367.88011
113.71001	-5.86500	-368.18692
113.81001	-5.87219	-368.58478
113.91001	-5.87750	-368.98780
114.01001	-5.88109	-369.12894
114.11001	-5.88547	-369.33133
114.21001	-5.89031	-369.58224
114.31001	-5.89688	-369.92779
114.41001	-5.90234	-370.30947
114.51001	-5.90641	-370.50644
114.61001	-5.91094	-370.71884
114.71001	-5.91594	-370.98676
114.81001	-5.92172	-371.30433
114.91001	-5.92875	-371.67948
115.01001	-5.93359	-372.02600
115.11001	-5.93734	-372.16997
115.21001	-5.94188	-372.38663
115.31001	-5.94719	-372.66210
115.41001	-5.95453	-373.06443
115.51001	-5.95969	-373.42197
115.61001	-5.96359	-373.60620
115.71001	-5.96781	-373.79795
115.81001	-5.97266	-374.03503
115.91001	-5.97813	-374.31580
116.01001	-5.98563	-374.73041
116.11001	-5.99047	-375.09266
116.21001	-5.99406	-375.21610
116.31001	-5.99859	-375.43353
116.41001	-6.00406	-375.72300
116.51001	-6.01125	-376.11341
116.61001	-6.01625	-376.45233
116.71001	-6.02016	-376.61874
116.81001	-6.02453	-376.82259
116.91001	-6.02906	-377.05752
117.01001	-6.03422	-377.31427
117.11001	-6.04094	-377.65208
117.21001	-6.04703	-378.07709
117.31001	-6.05078	-378.22714
117.41001	-6.05531	-378.43451
117.51001	-6.06078	-378.71420
117.61001	-6.06797	-379.10143
117.71001	-6.07281	-379.44070
117.81001	-6.07672	-379.60020
117.91001	-6.08094	-379.79820
118.01001	-6.08562	-380.00858
118.11001	-6.09078	-380.26702
118.21001	-6.09703	-380.55900
118.31001	-6.10359	-381.00091
118.41001	-6.10766	-381.18362
118.51001	-6.11250	-381.40795
118.61001	-6.11813	-381.69983
118.71001	-6.12656	-382.16317
118.81001	-6.13172	-382.56040
118.91001	-6.13437	-382.61780
119.01001	-6.13859	-382.79298
119.11001	-6.14375	-383.05816
119.21001	-6.14937	-383.36515
119.31001	-6.15719	-383.80411
119.41001	-6.16141	-384.13268
119.51001	-6.16469	-384.22459
119.61001	-6.16922	-384.43002
119.71001	-6.17406	-384.69568
119.81001	-6.18109	-385.03852
119.91001	-6.18750	-385.52377
120.01001	-6.19109	-385.69763
120.11001	-6.19531	-385.88786
120.21001	-6.20000	-386.13853
120.31001	-6.20531	-386.40228
120.41001	-6.21203	-386.74733
120.51001	-6.21734	-387.12209
120.61001	-6.22094	-387.27283
120.71001	-6.22563	-387.49054
120.81001	-6.23109	-387.77331
120.91001	-6.23875	-388.19343
121.01001	-6.24422	-388.61552
121.11001	-6.24781	-388.75127
121.21001	-6.25219	-388.95258
121.31001	-6.25703	-389.21097
121.41001	-6.26203	-389.47183
121.51001	-6.26813	-389.79390
121.61001	-6.27344	-390.13714
121.71001	-6.27734	-390.31088
121.81001	-6.28203	-390.52477
121.91001	-6.28719	-390.80179
122.01001	-6.29406	-391.13984
122.11001	-6.29984	-391.54884
122.21001	-6.30375	-391.71466
122.31001	-6.30797	-391.90254
122.41001	-6.31313	-392.14805
122.51001	-6.31844	-392.42712
122.61001	-6.32562	-392.78176
122.71001	-6.33109	-393.18928
122.81001	-6.33484	-393.32774
122.91001	-6.33922	-393.52298
123.01001	-6.34391	-393.74325
123.11001	-6.35031	-394.03686
123.21001	-6.35641	-394.44387
123.31001	-6.36047	-394.63314
123.41001	-6.36469	-394.81232
123.51001	-6.36953	-395.03813
123.61001	-6.37531	-395.32554
123.71001	-6.38250	-395.70040
123.81001	-6.38750	-396.05814
123.91001	-6.39109	-396.16713
124.01001	-6.39562	-396.36397
124.11001	-6.40078	-396.60692
124.21001	-6.40781	-396.94396
124.31001	-6.41391	-397.35422
124.41001	-6.41781	-397.52373
124.51001	-6.42188	-397.69012
124.61001	-6.42672	-397.90624
124.71001	-6.43219	-398.18278
124.81001	-6.43938	-398.55278
124.91001	-6.44500	-398.94891
125.01001	-6.44813	-399.03766
125.11001	-6.45234	-399.20262
125.21001	-6.45750	-399.45477
125.31001	-6.46469	-399.79529
125.41001	-6.47016	-400.17366
125.51001	-6.47406	-400.31660
125.61001	-6.47844	-400.51317
125.71001	-6.48328	-400.73529
125.81001	-6.48875	-401.00634
125.91001	-6.49516	-401.31643
126.01001	-6.50187	-401.77056
126.11001	-6.50516	-401.88739
126.21001	-6.50922	-402.03929
126.31001	-6.51406	-402.26483
126.41001	-6.52000	-402.53335
126.51001	-6.52625	-402.91941
126.61001	-6.53031	-403.08377
126.71001	-6.53453	-403.26136
126.81001	-6.53953	-403.48244
126.91001	-6.54516	-403.74115
127.01001	-6.55125	-404.03265
127.11001	-6.55828	-404.47545
127.21001	-6.56203	-404.62637
127.31001	-6.56688	-404.82324
127.41001	-6.57297	-405.12323
127.50401	-6.58203	-405.63083
127.60401	-6.58531	-405.88370
127.70401	-6.58781	-405.90280
127.80401	-6.59188	-406.06427
127.90401	-6.59656	-406.27563
128.00401	-6.60172	-406.52290
128.10401	-6.60797	-406.82030
128.20401	-6.61406	-407.21539
128.30401	-6.61812	-407.38052
128.40401	-6.62281	-407.59325
128.50401	-6.62812	-407.85348
128.60401	-6.63438	-408.14146
128.70401	-6.64031	-408.52344
128.80401	-6.64406	-408.68524
128.90401	-6.64828	-408.84197
129.00401	-6.65312	-409.06575
129.10401	-6.65828	-409.30799
129.20401	-6.66500	-409.61060
129.30401	-6.67188	-410.10085
129.40401	-6.67516	-410.20322
129.50401	-6.67953	-410.37071
129.60401	-6.68453	-410.60898
129.70401	-6.69172	-410.93647
129.80401	-6.69750	-411.34447
129.90401	-6.70109	-411.47670
130.00401	-6.70531	-411.63898
130.10401	-6.71000	-411.85468
130.20401	-6.71516	-412.09915
130.30401	-6.72141	-412.38785
130.40401	-6.72828	-412.82749
130.50401	-6.73188	-412.96422
130.60401	-6.73609	-413.12680
130.70401	-6.74094	-413.33821
130.80401	-6.74719	-413.64557
130.90401	-6.75422	-414.08259
131.00401	-6.75781	-414.22644
131.10401	-6.76188	-414.38892
131.20401	-6.76672	-414.60285
131.30401	-6.77219	-414.86472
131.40401	-6.77953	-415.20852
131.50401	-6.78531	-415.63088
131.60401	-6.78859	-415.72312
131.70401	-6.79297	-415.88908
131.80401	-6.79781	-416.11347
131.90401	-6.80359	-416.37629
132.00401	-6.81141	-416.85972
132.10401	-6.81516	-417.02613
132.20401	-6.81906	-417.15744
132.30401	-6.82375	-417.36829
132.40401	-6.82937	-417.63693
132.50401	-6.83609	-417.95143
132.60401	-6.84203	-418.37955
132.70401	-6.84516	-418.44866
132.80401	-6.84953	-418.61823
132.90401	-6.85484	-418.86497
133.00401	-6.86187	-419.20611
133.10401	-6.86812	-419.63774
133.20401	-6.87141	-419.75126
133.30401	-6.87562	-419.89446
133.40401	-6.88031	-420.09646
133.50401	-6.88531	-420.33216
133.60401	-6.89172	-420.62092
133.70401	-6.89828	-421.07284
133.80401	-6.90188	-421.19741
133.90401	-6.90625	-421.37247
134.00401	-6.91141	-421.60094
134.10401	-6.91859	-421.92367
134.20401	-6.92484	-422.37929
134.30401	-6.92797	-422.46181
134.40401	-6.93187	-422.59711
134.50401	-6.93672	-422.79571
134.60401	-6.94187	-423.03789
134.70401	-6.94797	-423.32521
134.79801	-6.95563	-423.82559
134.89801	-6.95937	-423.98253
134.99801	-6.96344	-424.12391
135.09801	-6.96813	-424.32705
135.19801	-6.97422	-424.61336
135.29801	-6.98078	-425.02135
135.39801	-6.98453	-425.16747
135.49801	-6.98875	-425.33001
135.59801	-6.99391	-425.56134
135.69801	-7.00031	-425.89748
135.79801	-7.00922	-426.40543
135.89801	-7.01312	-426.72670
135.99801	-7.01563	-426.76118
136.09801	-7.01984	-426.92024
136.19801	-7.02469	-427.15803
136.29801	-7.03000	-427.41132
136.39801	-7.03672	-427.79848
136.49801	-7.04109	-428.02554
136.59801	-7.04547	-428.18531
136.69801	-7.05016	-428.39658
136.79801	-7.05547	-428.65959
136.89801	-7.06234	-429.01689
136.99601	-7.06969	-429.51930
137.09601	-7.07266	-429.62870
137.19601	-7.07656	-429.76293
137.29601	-7.08156	-429.98749
137.39601	-7.08750	-430.28539
137.49601	-7.09359	-430.64821
137.59601	-7.09750	-430.82210
137.69601	-7.10172	-430.99204
137.79601	-7.10656	-431.20441
137.89601	-7.11187	-431.45669
137.99601	-7.11812	-431.78695
138.09601	-7.12562	-432.26928
138.19601	-7.12906	-432.41468
138.29601	-7.13328	-432.55141
138.39601	-7.13828	-432.79502
138.49601	-7.14391	-433.08544
138.59601	-7.15047	-433.47523
138.69601	-7.15453	-433.65681
138.79601	-7.15844	-433.79223
138.89601	-7.16297	-433.98219
138.99601	-7.16812	-434.21555
139.09601	-7.17359	-434.47852
139.19601	-7.18094	-434.87442
139.29601	-7.18547	-435.11721
139.39601	-7.18984	-435.28855
139.49601	-7.19484	-435.50429
139.59601	-7.20031	-435.75981
139.69601	-7.20750	-436.17699
139.79601	-7.21141	-436.32722
139.89601	-7.21547	-436.46881
139.99601	-7.22000	-436.64101
140.09601	-7.22531	-436.87087
140.19601	-7.23141	-437.15125
140.29601	-7.23859	-437.58610
140.39601	-7.24219	-437.73296
140.49601	-7.24641	-437.88007
140.59601	-7.25156	-438.08821
140.69601	-7.25719	-438.36039
140.79601	-7.26375	-438.71942
140.89601	-7.26766	-438.86992
140.99601	-7.27188	-439.01631
141.09601	-7.27656	-439.19614
141.19601	-7.28156	-439.41143
141.29601	-7.28766	-439.69077
141.39601	-7.29578	-440.16975
141.49601	-7.29906	-440.28640
141.59601	-7.30281	-440.38576
141.69601	-7.30750	-440.56660
141.79601	-7.31328	-440.81753
141.89601	-7.32109	-441.26907
141.99601	-7.32500	-441.43167
142.09601	-7.32906	-441.54993
142.19601	-7.33375	-441.72502
142.29601	-7.33906	-441.95220
142.39601	-7.34469	-442.20257
142.49601	-7.35266	-442.64787
142.59601	-7.35609	-442.77591
142.69601	-7.35984	-442.87470
142.79601	-7.36438	-443.03596
142.89601	-7.36969	-443.25322
142.99601	-7.37797	-443.66834
143.09601	-7.38188	-443.89319
143.19601	-7.38563	-443.97539
143.29601	-7.39016	-444.13954
143.39601	-7.39563	-444.36669
143.49601	-7.40156	-444.64651
143.59601	-7.40953	-445.07027
143.69601	-7.41297	-445.20667
143.79601	-7.41703	-445.32245
143.89601	-7.42219	-445.52663
143.99601	-7.42922	-445.85383
144.07801	-7.43672	-446.35665
144.17801	-7.43922	-446.41972
144.27801	-7.44250	-446.46671
144.37801	-7.44703	-446.64994
144.47801	-7.45203	-446.86309
144.57801	-7.45750	-447.11381
144.67801	-7.46547	-447.55045
144.77801	-7.46859	-447.69406
144.87801	-7.47234	-447.77721
144.97801	-7.47688	-447.94917
145.07801	-7.48234	-448.17424
145.17801	-7.48984	-448.53792
145.27801	-7.49500	-448.83955
145.37801	-7.49906	-448.97678
145.47801	-7.50375	-449.16093
145.57801	-7.50875	-449.36115
145.67801	-7.51391	-449.58222
145.77801	-7.52172	-449.97811
145.87801	-7.52563	-450.17475
145.97801	-7.52938	-450.27640
146.07801	-7.53422	-450.46487
146.17801	-7.54016	-450.73035
146.27801	-7.54859	-451.23467
146.37801	-7.55187	-451.36037
146.47801	-7.55531	-451.41721
146.57801	-7.55984	-451.58300
146.67801	-7.56469	-451.78232
146.77801	-7.57031	-452.02595
146.87801	-7.57844	-452.44256
146.97801	-7.58234	-452.66697
147.07801	-7.58625	-452.75947
147.17801	-7.59094	-452.92950
147.27801	-7.59609	-453.13966
147.37801	-7.60391	-453.53839
147.47801	-7.60844	-453.79400
147.57801	-7.61219	-453.89530
147.67801	-7.61656	-454.04118
147.77801	-7.62188	-454.25579
147.87801	-7.62781	-454.52556
147.97801	-7.63578	-454.96398
148.07801	-7.63906	-455.10754
148.17801	-7.64297	-455.18994
148.27801	-7.64781	-455.37657
148.37801	-7.65313	-455.60583
148.47801	-7.66078	-455.97410
148.57801	-7.66562	-456.24706
148.67801	-7.66937	-456.35200
148.77801	-7.67359	-456.48828
148.87801	-7.67844	-456.65908
148.97801	-7.68406	-456.90387
149.07801	-7.69109	-457.24487
149.17801	-7.69609	-457.50922
149.27801	-7.69969	-457.59076
149.37801	-7.70453	-457.75086
149.47801	-7.71062	-458.00388
149.57801	-7.71797	-458.41530
149.67801	-7.72172	-458.53853
149.77801	-7.72562	-458.62144
149.87801	-7.73016	-458.76634
149.97801	-7.73516	-458.95058
150.07801	-7.74063	-459.16721
150.17801	-7.74828	-459.51578
150.27801	-7.75312	-459.80516
150.37801	-7.75656	-459.84155
150.47801	-7.76094	-459.97718
150.57801	-7.76641	-460.17578
150.67801	-7.77422	-460.55123
150.77801	-7.77859	-460.78989
150.87801	-7.78234	-460.86320
150.97801	-7.78688	-461.00327
151.07801	-7.79172	-461.17988
151.17801	-7.79719	-461.38662
151.27801	-7.80453	-461.70810
151.37801	-7.80984	-462.02365
151.47801	-7.81391	-462.11165
151.57801	-7.81875	-462.28459
151.67801	-7.82484	-462.53952
151.77801	-7.83297	-463.01946
151.87801	-7.83609	-463.09933
151.97801	-7.83938	-463.15745
152.07801	-7.84375	-463.27955
152.17801	-7.84844	-463.47156
152.27801	-7.85391	-463.69269
152.37801	-7.86094	-464.01143
152.47801	-7.86563	-464.26436
152.57801	-7.86984	-464.37025
152.67801	-7.87469	-464.54352
152.77801	-7.88000	-464.73697
152.87801	-7.88734	-465.09126
152.97801	-7.89234	-465.36779
153.07801	-7.89609	-465.44969
153.17801	-7.90047	-465.57233
153.27801	-7.90531	-465.74816
153.37801	-7.91094	-465.97445
153.47801	-7.91906	-466.35804
153.57801	-7.92344	-466.61085
153.67801	-7.92688	-466.67197
153.77801	-7.93125	-466.79771
153.87801	-7.93656	-466.99488
153.97801	-7.94406	-467.32727
154.07801	-7.94891	-467.59066
154.17801	-7.95266	-467.67858
154.27801	-7.95703	-467.80419
154.37801	-7.96234	-468.00584
154.47801	-7.96766	-468.21773
154.57801	-7.97422	-468.51221
154.67801	-7.97906	-468.74753
154.77801	-7.98297	-468.82260
154.87801	-7.98766	-468.96720
154.97801	-7.99313	-469.17146
155.07801	-8.00063	-469.50153
155.17801	-8.00625	-469.82485
155.27801	-8.00969	-469.86949
155.37801	-8.01359	-469.95494
155.47801	-8.01828	-470.08830
155.57801	-8.02359	-470.28068
155.67801	-8.03094	-470.58761
155.77801	-8.03641	-470.90077
155.87801	-8.04016	-470.95010
155.97801	-8.04469	-471.06659
156.07801	-8.05000	-471.25274
156.17801	-8.05703	-471.50642
156.27801	-8.06266	-471.82870
156.37801	-8.06625	-471.86667
156.47801	-8.07047	-471.96758
156.57801	-8.07547	-472.13224
156.67801	-8.08141	-472.36097
156.77801	-8.09031	-472.77972
156.87801	-8.09375	-472.94167
156.97801	-8.09719	-472.94062
157.07801	-8.10156	-473.05188
157.17801	-8.10656	-473.20154
157.27801	-8.11313	-473.45743
157.37801	-8.11875	-473.74272
157.47801	-8.12312	-473.85457
157.57801	-8.12766	-473.96937
157.67801	-8.13266	-474.12503
157.77801	-8.13781	-474.30485
157.87801	-8.14547	-474.64254
157.97801	-8.15000	-474.85530
158.07801	-8.15375	-474.90725
158.17801	-8.15844	-475.02923
158.27801	-8.16375	-475.20390
158.37801	-8.17156	-475.55748
158.47801	-8.17594	-475.74463
158.57801	-8.17937	-475.77536
158.67801	-8.18375	-475.86957
158.77801	-8.18859	-476.01587
158.87801	-8.19391	-476.20177
158.97801	-8.20141	-476.49956
159.07801	-8.20656	-476.77073
159.17801	-8.21016	-476.80217
159.27801	-8.21484	-476.91330
159.37801	-8.22000	-477.06750
159.47801	-8.22688	-477.29504
159.57801	-8.23219	-477.57643
159.67801	-8.23625	-477.64245
159.77801	-8.24094	-477.76666
159.87801	-8.24625	-477.92527
159.97801	-8.25266	-478.19322
160.07801	-8.26141	-478.65152
160.17801	-8.26406	-478.68824
160.27801	-8.26750	-478.68380
160.37801	-8.27234	-478.82539
160.47801	-8.27828	-479.04760
160.57801	-8.28672	-479.50342
160.67801	-8.29016	-479.62925
160.77801	-8.29359	-479.62898
160.87801	-8.29813	-479.74616
160.97801	-8.30297	-479.90498
161.07801	-8.30828	-480.08382
161.17801	-8.31484	-480.31351
161.27801	-8.32062	-480.65034
161.37801	-8.32391	-480.68029
161.47801	-8.32844	-480.77625
161.57801	-8.33406	-480.97780
161.67801	-8.34250	-481.35987
161.77801	-8.34703	-481.59319
161.87801	-8.35031	-481.60839
161.97801	-8.35438	-481.67995
162.07801	-8.35906	-481.81078
162.17801	-8.36438	-481.98834
162.27801	-8.37125	-482.24071
162.37801	-8.37766	-482.63121
162.47801	-8.38125	-482.66333
162.57801	-8.38594	-482.77587
162.67801	-8.39125	-482.95331
162.77801	-8.39797	-483.19915
162.87801	-8.40281	-483.42562
162.97801	-8.40656	-483.48823
163.07801	-8.41094	-483.58342
163.17801	-8.41594	-483.73351
163.27801	-8.42156	-483.93342
163.37801	-8.42922	-484.24259
163.47801	-8.43375	-484.48509
163.57801	-8.43734	-484.48503
163.67801	-8.44203	-484.60767
163.77801	-8.44750	-484.79152
163.87801	-8.45531	-485.13979
163.97801	-8.45984	-485.35761
164.07801	-8.46375	-485.39975
164.17801	-8.46828	-485.49515
164.27801	-8.47313	-485.64333
164.37801	-8.47844	-485.81329
164.47801	-8.48563	-486.11215
164.57801	-8.49047	-486.33623
164.67801	-8.49422	-486.37334
164.77801	-8.49891	-486.48888
164.87801	-8.50422	-486.65750
164.97801	-8.51187	-486.97630
165.07801	-8.51609	-487.14966
165.17801	-8.51984	-487.19248
165.27801	-8.52422	-487.28120
165.37801	-8.52922	-487.42080
165.47801	-8.53469	-487.60623
165.57801	-8.54266	-487.94520
165.67801	-8.54766	-488.19298
165.77801	-8.55109	-488.18716
165.87801	-8.55531	-488.25425
165.97801	-8.56000	-488.36806
166.07801	-8.56688	-488.58929
166.17801	-8.57266	-488.90421
166.27801	-8.57672	-488.96638
166.37801	-8.58109	-489.05024
166.47801	-8.58625	-489.18921
166.57801	-8.59219	-489.39475
166.67801	-8.60031	-489.74735
166.77801	-8.60453	-489.93540
166.87801	-8.60797	-489.90700
166.97801	-8.61266	-490.01342
167.07801	-8.61797	-490.18067
167.17801	-8.62516	-490.45363
167.27801	-8.63062	-490.73136
167.37801	-8.63406	-490.72897
167.47801	-8.63797	-490.76897
167.57801	-8.64297	-490.90338
167.67801	-8.64875	-491.09763
167.77801	-8.65734	-491.48878
167.87801	-8.66172	-491.71284
167.97801	-8.66500	-491.68080
168.07801	-8.66984	-491.80061
168.17801	-8.67500	-491.96637
168.27801	-8.68188	-492.21915
168.37801	-8.68766	-492.53857
168.47801	-8.69141	-492.58301
168.57801	-8.69594	-492.68109
168.67801	-8.70078	-492.82867
168.77801	-8.70609	-492.99616
168.87801	-8.71297	-493.27528
168.97801	-8.71750	-493.45407
169.07801	-8.72078	-493.44844
169.17801	-8.72516	-493.52318
169.27801	-8.73031	-493.66531
169.37801	-8.73703	-493.90560
169.47801	-8.74313	-494.21158
169.57801	-8.74734	-494.29259
169.67801	-8.75187	-494.38989
169.77801	-8.75719	-494.52987
169.87801	-8.76281	-494.74263
169.97801	-8.77094	-495.11060
170.07801	-8.77453	-495.24033
170.17801	-8.77797	-495.21688
170.27801	-8.78250	-495.31287
170.37801	-8.78766	-495.46713
170.47801	-8.79438	-495.70131
170.57801	-8.79984	-495.94522
170.67801	-8.80375	-495.99579
170.77801	-8.80781	-496.04642
170.87801	-8.81250	-496.15520
170.97801	-8.81781	-496.31137
171.07801	-8.82484	-496.54603
171.17801	-8.83094	-496.88533
171.27801	-8.83500	-496.91233
171.37801	-8.83969	-497.00263
171.47801	-8.84484	-497.15075
171.57801	-8.85109	-497.35546
171.67801	-8.85641	-497.56622
171.77801	-8.86063	-497.63152
171.87801	-8.86469	-497.68278
171.97801	-8.86969	-497.78998
172.07801	-8.87516	-497.95452
172.17801	-8.88250	-498.18692
172.27801	-8.88797	-498.49018
172.37801	-8.89125	-498.45034
172.47801	-8.89578	-498.50914
172.57801	-8.90125	-498.66420
172.67801	-8.90859	-498.94565
172.77801	-8.91406	-499.20237
172.87801	-8.91781	-499.20252
172.97801	-8.92219	-499.26311
173.07801	-8.92687	-499.36557
173.17801	-8.93188	-499.48716
173.27801	-8.93813	-499.66568
173.37801	-8.94500	-500.01270
173.47801	-8.94844	-500.01806
173.57801	-8.95281	-500.05960
173.67801	-8.95781	-500.18162
173.77801	-8.96516	-500.40013
173.87801	-8.97078	-500.69827
173.97801	-8.97422	-500.68182
174.07801	-8.97859	-500.72575
174.17801	-8.98359	-500.86290
174.27801	-8.98906	-501.01942
174.37801	-8.99563	-501.20908
174.47801	-9.00203	-501.54728
174.57801	-9.00531	-501.52117
174.67801	-9.00984	-501.57654
174.77801	-9.01469	-501.67847
174.87801	-9.02109	-501.86843
174.97801	-9.02703	-502.16115
175.07801	-9.03078	-502.16758
175.17801	-9.03484	-502.19822
175.27801	-9.03969	-502.29794
175.37801	-9.04484	-502.42025
175.47801	-9.05188	-502.60699
175.57801	-9.05781	-502.92325
175.67801	-9.06125	-502.88212
175.77801	-9.06547	-502.91002
175.87801	-9.07047	-503.02410
175.97801	-9.07813	-503.25280
176.07801	-9.08484	-503.62861
176.17801	-9.08844	-503.62355
176.27801	-9.09266	-503.63952
176.37801	-9.09734	-503.72559
176.47801	-9.10281	-503.85904
176.57801	-9.11125	-504.17578
176.67801	-9.11578	-504.40878
176.77801	-9.11875	-504.31728
176.87801	-9.12328	-504.37009
176.97801	-9.12859	-504.49085
177.07801	-9.13531	-504.69607
177.17801	-9.14078	-504.95297
177.27801	-9.14453	-504.95654
177.37801	-9.14875	-504.99213
177.47801	-9.15359	-505.08988
177.57801	-9.15906	-505.22661
177.67801	-9.16641	-505.47397
177.77801	-9.17250	-505.80353
177.87801	-9.17563	-505.73617
177.97801	-9.17969	-505.75674
178.07801	-9.18453	-505.85443
178.17801	-9.19125	-506.03789
178.27801	-9.19750	-506.35093
178.37801	-9.20109	-506.35272
178.47801	-9.20531	-506.38294
178.57801	-9.21047	-506.48332
178.67801	-9.21609	-506.62613
178.77801	-9.22312	-506.85495
178.87801	-9.22906	-507.17115
178.97801	-9.23219	-507.09504
179.07801	-9.23656	-507.12997
179.17801	-9.24172	-507.24369
179.27801	-9.24797	-507.41279
179.37801	-9.25484	-507.74193
179.47801	-9.25828	-507.73686
179.57801	-9.26219	-507.72297
179.67801	-9.26688	-507.78776
179.77801	-9.27219	-507.92277
179.87801	-9.27969	-508.15177
179.97801	-9.28641	-508.55982
180.07801	-9.28938	-508.47501
180.17801	-9.29391	-508.48669
180.27801	-9.29875	-508.59660
180.37801	-9.30500	-508.76784
180.47801	-9.31141	-509.06605
180.57801	-9.31500	-509.05728
180.67801	-9.31953	-509.09334
180.77801	-9.32422	-509.18829
180.87801	-9.32953	-509.29773
180.97801	-9.33625	-509.49359
181.07801	-9.34234	-509.79882
181.17801	-9.34563	-509.73189
181.27801	-9.34984	-509.75454
181.37801	-9.35500	-509.87071
181.47801	-9.36250	-510.10621
181.57801	-9.36828	-510.39815
181.67801	-9.37172	-510.37109
181.77801	-9.37578	-510.35494
181.87801	-9.38063	-510.43910
181.97801	-9.38594	-510.56129
182.07801	-9.39281	-510.75822
182.17801	-9.39906	-511.09636
182.27801	-9.40250	-511.04134
182.37801	-9.40672	-511.04265
182.47801	-9.41172	-511.13230
182.57801	-9.41859	-511.32298
182.67801	-9.42484	-511.62547
182.77801	-9.42844	-511.59865
182.87801	-9.43250	-511.60437
182.97801	-9.43719	-511.67029
183.07801	-9.44250	-511.79600
183.17801	-9.44937	-511.97141
183.27801	-9.45609	-512.33530
183.37801	-9.45969	-512.30204
183.47801	-9.46406	-512.32547
183.57801	-9.46969	-512.44116
183.67801	-9.47656	-512.67511
183.77801	-9.48156	-512.87162
183.87801	-9.48500	-512.83050
183.97801	-9.48906	-512.83646
184.07801	-9.49375	-512.90166
184.17801	-9.49891	-513.00889
184.27801	-9.50547	-513.19021
184.37801	-9.51312	-513.60571
184.47801	-9.51641	-513.54355
184.57801	-9.52062	-513.55052
184.67801	-9.52594	-513.65381
184.77801	-9.53375	-513.95059
184.87801	-9.53922	-514.22191
184.97801	-9.54234	-514.14138
185.07801	-9.54641	-514.14657
185.17801	-9.55125	-514.22042
185.27801	-9.55641	-514.33212
185.37801	-9.56203	-514.46843
185.47801	-9.56937	-514.80383
185.57801	-9.57297	-514.80722
185.67801	-9.57734	-514.82809
185.77801	-9.58266	-514.93889
185.87801	-9.59047	-515.21295
185.97801	-9.59563	-515.45674
186.07801	-9.59891	-515.37693
186.17801	-9.60297	-515.37150
186.27801	-9.60750	-515.42848
186.37801	-9.61297	-515.56969
186.47801	-9.61906	-515.76614
186.57801	-9.62578	-516.07400
186.67801	-9.62938	-516.04140
186.77801	-9.63344	-516.02924
186.87801	-9.63844	-516.09784
186.97801	-9.64391	-516.22689
187.07801	-9.65047	-516.48343
187.17801	-9.65484	-516.52312
187.27801	-9.65906	-516.54071
187.37801	-9.66391	-516.60478
187.47801	-9.66938	-516.73859
187.57801	-9.67672	-516.94691
187.67801	-9.68328	-517.29280
187.77801	-9.68625	-517.16489
187.87801	-9.69016	-517.12906
187.97801	-9.69484	-517.16816
188.07801	-9.70063	-517.29625
188.17801	-9.70781	-517.61508
188.27801	-9.71203	-517.63362
188.37801	-9.71641	-517.63427
188.47801	-9.72125	-517.68386
188.57801	-9.72641	-517.78382
188.67801	-9.73281	-517.92532
188.77801	-9.73922	-518.23020
188.87801	-9.74281	-518.17018
188.97801	-9.74734	-518.17471
189.07801	-9.75234	-518.26131
189.17801	-9.75906	-518.40502
189.27801	-9.76531	-518.69243
189.37801	-9.76875	-518.60899
189.47801	-9.77297	-518.59015
189.57801	-9.77766	-518.64403
189.67801	-9.78297	-518.75407
189.77801	-9.78922	-518.90045
189.87801	-9.79594	-519.21540
189.97801	-9.79938	-519.13375
190.07801	-9.80359	-519.11724
190.17801	-9.80812	-519.15050
190.27801	-9.81375	-519.24753
190.37801	-9.82125	-519.54424
190.47801	-9.82547	-519.56809
190.57801	-9.82969	-519.55742
190.67801	-9.83453	-519.59509
190.77801	-9.83984	-519.68580
190.87801	-9.84656	-519.83243
190.97801	-9.85281	-520.09565
191.07801	-9.85625	-520.01113
191.17801	-9.86047	-519.99187
191.27801	-9.86531	-520.03127
191.37801	-9.87094	-520.15465
191.47801	-9.87875	-520.45256
191.57801	-9.88234	-520.43772
191.67801	-9.88609	-520.35606
191.77801	-9.89063	-520.35671
191.87801	-9.89563	-520.40529
191.97801	-9.90172	-520.54274
192.07801	-9.91094	-521.00885
192.17801	-9.91437	-520.96999
192.27801	-9.91844	-520.90448
192.37801	-9.92375	-520.97613
192.47801	-9.93234	-521.22468
192.57801	-9.93750	-521.49236
192.67801	-9.93969	-521.27981
192.77801	-9.94391	-521.23970
192.87801	-9.94875	-521.29900
192.97801	-9.95391	-521.38972
193.07801	-9.96016	-521.53081
193.17801	-9.96719	-521.86054
193.27801	-9.97031	-521.75325
193.37801	-9.97453	-521.73167
193.47801	-9.97938	-521.77763
193.57801	-9.98500	-521.89767
193.67801	-9.99172	-522.14450
193.77801	-9.99578	-522.13752
193.87801	-10.00016	-522.13907
193.97801	-10.00484	-522.16738
194.07801	-10.01063	-522.28993
194.17801	-10.01828	-522.50576
194.27801	-10.02344	-522.74090
194.37801	-10.02656	-522.59421
194.47801	-10.03063	-522.56882
194.57801	-10.03563	-522.63719
194.67801	-10.04172	-522.77386
194.77801	-10.04906	-523.08685
194.87801	-10.05281	-523.03499
194.97801	-10.05703	-523.00620
195.07801	-10.06172	-523.03481
195.17801	-10.06688	-523.09763
195.27801	-10.07344	-523.25875
195.37801	-10.08031	-523.58872
195.47801	-10.08359	-523.49269
195.57801	-10.08781	-523.45139
195.67801	-10.09281	-523.50569
195.77801	-10.09906	-523.61023
195.87801	-10.10609	-523.92787
195.97801	-10.10953	-523.85044
196.07801	-10.11359	-523.80723
196.17801	-10.11828	-523.83506
196.27801	-10.12344	-523.91368
196.37801	-10.12922	-524.03897
196.47801	-10.13734	-524.38718
196.57801	-10.14062	-524.31536
196.67801	-10.14438	-524.23906
196.77801	-10.14953	-524.29044
196.87801	-10.15578	-524.42920
196.97801	-10.16281	-524.74046
197.07801	-10.16656	-524.69712
197.17801	-10.17063	-524.64688
197.27801	-10.17531	-524.66571
197.37801	-10.18078	-524.75756
197.47801	-10.18703	-524.90842
197.57801	-10.19406	-525.20639
197.67801	-10.19719	-525.11781
197.77801	-10.20125	-525.03514
197.87801	-10.20609	-525.08831
197.97801	-10.21172	-525.18004
198.07801	-10.21922	-525.48122
198.17801	-10.22344	-525.47610
198.27801	-10.22734	-525.41220
198.37801	-10.23187	-525.40845
198.47801	-10.23703	-525.48158
198.57801	-10.24266	-525.59942
198.67801	-10.25047	-525.89023
198.77801	-10.25438	-525.90472
198.87801	-10.25828	-525.81906
198.97801	-10.26313	-525.84529
199.07801	-10.26875	-525.93350
199.17801	-10.27609	-526.22855
[truncated: 202 more rows]
