# Supplementary material for: Strengthening of 3D Printed Fused Deposition Manufactured Parts Using the Fill Compositing Technique
Source: PLoS One. 2015 Apr 16;10(4):e0122915. doi: 10.1371/journal.pone.0122915 (PMC4400136; doi:10.1371/journal.pone.0122915)
Supplement: S1 File — This is the raw data and information on all the samples presented in this manuscript. (ZIP) [file pone.0122915.s001.zip › Specimen_RawData_153.csv]

Time	Extension	Load
(sec)	(mm)	(N)
0.00000	0.00000	-2.93117
0.10000	-0.00031	-2.93134
0.20000	-0.00266	-2.99748
0.29600	-0.01094	-3.49906
0.38600	-0.01969	-4.00162
0.48600	-0.02563	-4.43246
0.58600	-0.02984	-4.66946
0.68600	-0.03469	-4.92677
0.78600	-0.04047	-5.24071
0.88600	-0.04719	-5.62065
0.98600	-0.05172	-5.90437
1.08600	-0.05578	-6.10649
1.18600	-0.06031	-6.36567
1.28600	-0.06531	-6.63454
1.38600	-0.07094	-6.94592
1.48600	-0.07844	-7.36855
1.58600	-0.08250	-7.60404
1.68600	-0.08672	-7.81098
1.78600	-0.09156	-8.08469
1.88600	-0.09734	-8.40440
1.98600	-0.10359	-8.76899
2.08600	-0.10813	-9.02672
2.18600	-0.11234	-9.26079
2.28600	-0.11688	-9.51102
2.38600	-0.12188	-9.78713
2.48600	-0.12734	-10.08614
2.58600	-0.13484	-10.51317
2.68600	-0.13891	-10.77702
2.78600	-0.14312	-10.99536
2.88600	-0.14813	-11.26041
2.98600	-0.15391	-11.59026
3.08600	-0.16094	-12.01203
3.18600	-0.16500	-12.26288
3.28600	-0.16906	-12.49036
3.38600	-0.17344	-12.73008
3.48600	-0.17859	-12.99952
3.58600	-0.18422	-13.31612
3.68600	-0.19109	-13.72463
3.78600	-0.19563	-14.01879
3.88600	-0.19984	-14.25081
3.98600	-0.20500	-14.55250
4.08600	-0.21094	-14.90287
4.18600	-0.21766	-15.34105
4.28600	-0.22203	-15.61518
4.38600	-0.22594	-15.83581
4.48600	-0.23031	-16.09234
4.58600	-0.23547	-16.40862
4.68600	-0.24125	-16.77146
4.78600	-0.24828	-17.20724
4.88600	-0.25281	-17.53063
4.98600	-0.25719	-17.77896
5.08600	-0.26234	-18.10627
5.18600	-0.26828	-18.47083
5.28600	-0.27531	-18.95343
5.38600	-0.27953	-19.25134
5.48600	-0.28359	-19.47710
5.58600	-0.28813	-19.78034
5.68600	-0.29297	-20.09282
5.78600	-0.29859	-20.45910
5.88600	-0.30578	-20.96726
5.98600	-0.30984	-21.23253
6.08600	-0.31391	-21.49189
6.18600	-0.31891	-21.82029
6.28600	-0.32453	-22.19343
6.38600	-0.33047	-22.59819
6.48600	-0.33516	-22.92782
6.58600	-0.33922	-23.17363
6.68600	-0.34359	-23.46154
6.78600	-0.34859	-23.77481
6.88600	-0.35437	-24.13996
6.98600	-0.36109	-24.60494
7.08600	-0.36563	-24.92471
7.18600	-0.37047	-25.23139
7.28600	-0.37547	-25.55705
7.38600	-0.38094	-25.90239
7.48600	-0.38734	-26.34688
7.58600	-0.39203	-26.68264
7.68600	-0.39594	-26.92877
7.78600	-0.40047	-27.22119
7.88600	-0.40531	-27.53870
7.98600	-0.41078	-27.88202
8.08600	-0.41750	-28.33764
8.18600	-0.42188	-28.67019
8.28600	-0.42625	-28.91311
8.38600	-0.43094	-29.20721
8.48600	-0.43688	-29.57296
8.58600	-0.44422	-30.07870
8.68600	-0.44906	-30.43051
8.78600	-0.45313	-30.66827
8.88600	-0.45750	-30.94800
8.98600	-0.46219	-31.24093
9.08600	-0.46750	-31.57160
9.18600	-0.47375	-31.97504
9.28600	-0.47859	-32.31834
9.38600	-0.48297	-32.56723
9.48600	-0.48812	-32.88238
9.58600	-0.49391	-33.25423
9.68600	-0.50109	-33.72031
9.78600	-0.50625	-34.09733
9.88600	-0.51000	-34.32266
9.98600	-0.51422	-34.57125
10.08600	-0.51922	-34.88548
10.18600	-0.52469	-35.24986
10.28600	-0.53156	-35.69752
10.38600	-0.53594	-36.00642
10.48600	-0.54000	-36.24813
10.58600	-0.54500	-36.54639
10.68600	-0.55031	-36.88737
10.78600	-0.55688	-37.31360
10.88600	-0.56172	-37.66610
10.98600	-0.56594	-37.90792
11.08600	-0.57063	-38.18889
11.18600	-0.57625	-38.53125
11.28600	-0.58219	-38.91889
11.38400	-0.58969	-39.42839
11.48400	-0.59344	-39.70413
11.58400	-0.59703	-39.90119
11.68400	-0.60156	-40.17504
11.78400	-0.60687	-40.49528
11.88400	-0.61422	-40.97383
11.98400	-0.61938	-41.37294
12.08400	-0.62313	-41.57640
12.18400	-0.62734	-41.82950
12.28400	-0.63234	-42.12272
12.38400	-0.63750	-42.45054
12.48400	-0.64422	-42.87616
12.58400	-0.64906	-43.23891
12.68400	-0.65328	-43.46531
12.78400	-0.65797	-43.74029
12.88400	-0.66344	-44.06223
12.98400	-0.67109	-44.53668
13.08400	-0.67594	-44.90785
13.18400	-0.67969	-45.11236
13.28400	-0.68406	-45.36257
13.38400	-0.68906	-45.68334
13.48400	-0.69547	-46.07248
13.57200	-0.70328	-46.57254
13.67200	-0.70734	-46.91084
13.77200	-0.71094	-47.09439
13.87200	-0.71578	-47.39887
13.97200	-0.72141	-47.75370
14.07200	-0.72812	-48.22320
14.17200	-0.73234	-48.51200
14.27200	-0.73625	-48.74826
14.37200	-0.74047	-49.00835
14.47200	-0.74547	-49.32617
14.57200	-0.75109	-49.70307
14.67200	-0.75812	-50.15284
14.77200	-0.76281	-50.51655
14.87200	-0.76672	-50.72793
14.97200	-0.77141	-51.01655
15.07200	-0.77703	-51.37249
15.17200	-0.78422	-51.86465
15.27200	-0.78937	-52.27051
15.37200	-0.79313	-52.47944
15.47200	-0.79734	-52.73274
15.57200	-0.80203	-53.03130
15.67200	-0.80734	-53.36368
15.77200	-0.81375	-53.77664
15.87200	-0.82000	-54.26871
15.97200	-0.82391	-54.50928
16.07200	-0.82859	-54.79269
16.17200	-0.83391	-55.14166
16.27200	-0.84078	-55.58946
16.37200	-0.84578	-55.96533
16.47200	-0.84984	-56.21883
16.57200	-0.85438	-56.48617
16.67200	-0.85906	-56.79197
16.77200	-0.86469	-57.15505
16.87200	-0.87109	-57.58544
16.97200	-0.87656	-58.01336
17.07200	-0.88047	-58.24960
17.17200	-0.88516	-58.53402
17.27200	-0.89063	-58.88143
17.37200	-0.89734	-59.32081
17.47200	-0.90234	-59.69974
17.57200	-0.90641	-59.96732
17.67200	-0.91094	-60.24724
17.77200	-0.91609	-60.59535
17.87200	-0.92203	-60.99238
17.97200	-0.92938	-61.49264
18.07200	-0.93344	-61.82322
18.17200	-0.93719	-62.02358
18.27200	-0.94156	-62.29215
18.37200	-0.94672	-62.62576
18.47200	-0.95344	-63.07153
18.57200	-0.95922	-63.52975
18.67200	-0.96328	-63.78725
18.77200	-0.96781	-64.08118
18.87200	-0.97266	-64.39161
18.97200	-0.97813	-64.74231
19.07200	-0.98438	-65.15419
19.17200	-0.98938	-65.53651
19.27200	-0.99359	-65.79668
19.37200	-0.99813	-66.09567
19.47200	-1.00312	-66.43177
19.57200	-1.00938	-66.80745
19.67200	-1.01547	-67.26021
19.77200	-1.02000	-67.56216
19.87200	-1.02438	-67.81709
19.97200	-1.02922	-68.13716
20.07200	-1.03453	-68.48428
20.17200	-1.04109	-68.90998
20.27200	-1.04641	-69.33556
20.37200	-1.05047	-69.55390
20.47200	-1.05516	-69.84717
20.57200	-1.06047	-70.18542
20.67200	-1.06719	-70.62177
20.77200	-1.07281	-71.05618
20.87200	-1.07688	-71.31476
20.97200	-1.08141	-71.59371
21.07200	-1.08641	-71.91764
21.17200	-1.09156	-72.25789
21.27200	-1.09828	-72.68541
21.37200	-1.10328	-73.07902
21.47200	-1.10703	-73.27648
21.57200	-1.11156	-73.57003
21.67200	-1.11703	-73.93356
21.77200	-1.12484	-74.43482
21.87200	-1.13063	-74.92470
21.97200	-1.13422	-75.11847
22.07200	-1.13828	-75.36304
22.17200	-1.14313	-75.66825
22.27200	-1.14828	-76.01310
22.37200	-1.15500	-76.46628
22.47200	-1.16031	-76.91357
22.57200	-1.16422	-77.12552
22.67200	-1.16875	-77.41278
22.77200	-1.17375	-77.73995
22.87200	-1.18031	-78.16207
22.97200	-1.18625	-78.63088
23.07200	-1.19031	-78.89368
23.17200	-1.19469	-79.16439
23.27200	-1.19953	-79.48903
23.37200	-1.20500	-79.84500
23.47200	-1.21172	-80.30516
23.57200	-1.21703	-80.73741
23.67200	-1.22094	-80.96207
23.77200	-1.22578	-81.25418
23.87200	-1.23125	-81.61110
23.97200	-1.23719	-82.01977
24.07200	-1.24250	-82.41078
24.17200	-1.24672	-82.69266
24.27200	-1.25109	-82.97165
24.37200	-1.25594	-83.27197
24.47200	-1.26125	-83.62362
24.57200	-1.26766	-84.01965
24.67200	-1.27328	-84.47582
24.77200	-1.27750	-84.72347
24.87200	-1.28203	-85.02126
24.97200	-1.28734	-85.34978
25.07200	-1.29453	-85.81700
25.17200	-1.29984	-86.23015
25.27200	-1.30359	-86.44852
25.37200	-1.30750	-86.67706
25.47200	-1.31234	-86.98478
25.57200	-1.31766	-87.32016
25.67200	-1.32422	-87.72326
25.77000	-1.33031	-88.22493
25.87000	-1.33438	-88.45094
25.97000	-1.33891	-88.72566
26.07000	-1.34422	-89.06167
26.17000	-1.35063	-89.45881
26.27000	-1.35625	-89.86921
26.37000	-1.36047	-90.15810
26.47000	-1.36469	-90.40102
26.57000	-1.36938	-90.71176
26.67000	-1.37469	-91.05439
26.77000	-1.38156	-91.46380
26.87000	-1.38719	-91.92211
26.97000	-1.39063	-92.10877
27.07000	-1.39484	-92.36185
27.17000	-1.40016	-92.68890
27.27000	-1.40703	-93.12009
27.37000	-1.41297	-93.60503
27.47000	-1.41688	-93.82620
27.57000	-1.42094	-94.05545
27.67000	-1.42594	-94.37047
27.77000	-1.43125	-94.71805
27.87000	-1.43766	-95.10612
27.96600	-1.44406	-95.60673
28.06600	-1.44766	-95.81528
28.16600	-1.45203	-96.05647
28.26600	-1.45703	-96.37694
28.36600	-1.46375	-96.77806
28.46600	-1.46984	-97.25281
28.56600	-1.47359	-97.48046
28.66600	-1.47781	-97.71201
28.76600	-1.48250	-98.00349
28.86600	-1.48766	-98.32628
28.96600	-1.49312	-98.68503
29.06600	-1.49969	-99.10588
29.16600	-1.50391	-99.40282
29.26600	-1.50844	-99.65834
29.36600	-1.51359	-99.97092
29.46600	-1.52062	-100.38084
29.54400	-1.52703	-100.88439
29.64400	-1.53094	-101.17409
29.74400	-1.53484	-101.38307
29.84400	-1.53969	-101.68234
29.94400	-1.54531	-102.05659
30.04400	-1.55234	-102.48492
30.14400	-1.55750	-102.98188
30.24400	-1.56031	-103.09616
30.34400	-1.56453	-103.33570
30.44400	-1.56984	-103.67402
30.54400	-1.57625	-104.10807
30.64400	-1.58250	-104.58306
30.74400	-1.58672	-104.86639
30.84400	-1.59078	-105.11863
30.94400	-1.59531	-105.40314
31.04400	-1.60031	-105.72654
31.14400	-1.60609	-106.10060
31.24400	-1.61266	-106.59762
31.34400	-1.61672	-106.85176
31.44400	-1.62125	-107.12974
31.54400	-1.62641	-107.47343
31.64400	-1.63281	-107.88840
31.74400	-1.63922	-108.38071
31.84400	-1.64297	-108.61544
31.94400	-1.64703	-108.85257
32.04400	-1.65156	-109.14163
32.14400	-1.65641	-109.46913
32.24400	-1.66188	-109.81344
32.34400	-1.66937	-110.31435
32.44400	-1.67391	-110.65319
32.54400	-1.67828	-110.91898
32.64400	-1.68297	-111.21073
32.74400	-1.68875	-111.58171
32.84200	-1.69578	-112.08193
32.94200	-1.69984	-112.36392
33.04200	-1.70391	-112.60182
33.14200	-1.70844	-112.87761
33.24200	-1.71375	-113.21826
33.34200	-1.71984	-113.62209
33.44200	-1.72656	-114.10742
33.54200	-1.73047	-114.37330
33.64200	-1.73484	-114.61744
33.74200	-1.73984	-114.94765
33.84200	-1.74563	-115.32816
33.93800	-1.75266	-115.83117
34.03800	-1.75703	-116.15491
34.13800	-1.76063	-116.35103
34.23800	-1.76469	-116.58613
34.33800	-1.76938	-116.88310
34.43800	-1.77531	-117.26356
34.52800	-1.78281	-117.76906
34.62800	-1.78719	-118.15007
34.72800	-1.79125	-118.35891
34.82800	-1.79609	-118.66140
34.92800	-1.80141	-118.99821
35.02800	-1.80781	-119.42912
35.12800	-1.81250	-119.77451
35.22800	-1.81672	-120.01479
35.32800	-1.82125	-120.29701
35.42800	-1.82625	-120.61850
35.52800	-1.83234	-121.01961
35.62200	-1.83969	-121.52092
35.72200	-1.84359	-121.83371
35.82200	-1.84734	-122.02593
35.92200	-1.85187	-122.30058
36.02200	-1.85719	-122.62524
36.12000	-1.86469	-123.13188
36.22000	-1.86953	-123.50798
36.32000	-1.87359	-123.74605
36.42000	-1.87813	-124.02499
36.52000	-1.88359	-124.37849
36.62000	-1.88906	-124.74758
36.71800	-1.89625	-125.25302
36.81800	-1.90000	-125.53059
36.91800	-1.90391	-125.74148
37.01800	-1.90844	-126.02851
37.11800	-1.91391	-126.36971
37.21800	-1.92141	-126.87755
37.31800	-1.92594	-127.23790
37.41800	-1.93000	-127.46511
37.51800	-1.93453	-127.75159
37.61800	-1.93953	-128.08178
37.71800	-1.94516	-128.44719
37.81800	-1.95219	-128.89771
37.91800	-1.95672	-129.26836
38.01800	-1.96094	-129.50131
38.11800	-1.96594	-129.81817
38.21800	-1.97156	-130.19820
38.31600	-1.97891	-130.70649
38.41600	-1.98359	-131.08550
38.51600	-1.98719	-131.29483
38.61600	-1.99156	-131.56042
38.71600	-1.99641	-131.88098
38.81600	-2.00203	-132.26044
38.91600	-2.00891	-132.73868
39.01600	-2.01328	-133.08357
39.11600	-2.01719	-133.32523
39.21600	-2.02203	-133.60696
39.31600	-2.02766	-133.99406
39.41600	-2.03469	-134.47386
39.51600	-2.03984	-134.89234
39.61600	-2.04375	-135.14090
39.71600	-2.04813	-135.40186
39.81600	-2.05297	-135.71851
39.91600	-2.05797	-136.06176
40.01600	-2.06437	-136.47188
40.11600	-2.07000	-136.93188
40.21600	-2.07406	-137.17884
40.31600	-2.07891	-137.48530
40.41600	-2.08438	-137.84431
40.51600	-2.09109	-138.31258
40.61600	-2.09609	-138.69312
40.71600	-2.10000	-138.92457
40.81600	-2.10438	-139.19133
40.91600	-2.10922	-139.50491
41.01600	-2.11469	-139.87650
41.11600	-2.12141	-140.30829
41.21600	-2.12703	-140.76655
41.31600	-2.13094	-140.99224
41.41600	-2.13578	-141.28831
41.51600	-2.14125	-141.64820
41.61600	-2.14734	-142.05456
41.71600	-2.15234	-142.41737
41.81600	-2.15672	-142.70629
41.91600	-2.16109	-142.99066
42.01600	-2.16609	-143.29492
42.11600	-2.17187	-143.68242
42.21600	-2.17953	-144.17024
42.31600	-2.18406	-144.56917
42.41600	-2.18766	-144.75372
42.51600	-2.19219	-145.02591
42.61600	-2.19750	-145.35837
42.71600	-2.20453	-145.84069
42.81600	-2.20938	-146.23053
42.91600	-2.21359	-146.47709
43.01600	-2.21781	-146.73294
43.11600	-2.22250	-147.01295
43.21600	-2.22766	-147.34878
43.31600	-2.23422	-147.74175
43.41600	-2.23969	-148.19291
43.51600	-2.24391	-148.43555
43.61600	-2.24859	-148.72292
43.71600	-2.25406	-149.06865
43.81600	-2.26203	-149.56503
43.91600	-2.26672	-149.95395
44.01600	-2.27031	-150.13586
44.11600	-2.27437	-150.38213
44.21600	-2.27922	-150.69276
44.31600	-2.28469	-151.04291
44.41600	-2.29203	-151.50686
44.51600	-2.29734	-151.95107
44.61600	-2.30109	-152.13993
44.71600	-2.30547	-152.38410
44.81600	-2.31016	-152.67313
44.91600	-2.31625	-153.02263
45.01600	-2.32203	-153.46713
45.11600	-2.32641	-153.73409
45.21600	-2.33078	-153.99688
45.31600	-2.33578	-154.27603
45.41600	-2.34156	-154.63798
45.51600	-2.34891	-155.08015
45.61600	-2.35391	-155.47262
45.71600	-2.35781	-155.67367
45.81600	-2.36281	-155.96415
45.91600	-2.36844	-156.33243
46.01400	-2.37656	-156.84356
46.11400	-2.38141	-157.28636
46.21400	-2.38438	-157.40871
46.31400	-2.38859	-157.63573
46.41400	-2.39313	-157.90638
46.51400	-2.39844	-158.24480
46.61400	-2.40578	-158.70741
46.71400	-2.41125	-159.17355
46.81400	-2.41484	-159.37164
46.91400	-2.41953	-159.64225
47.01400	-2.42469	-159.97656
47.11400	-2.43156	-160.40801
47.21400	-2.43672	-160.83376
47.31400	-2.44047	-161.04460
47.41400	-2.44500	-161.31960
47.51400	-2.45000	-161.66376
47.61400	-2.45578	-162.04244
47.71400	-2.46359	-162.53994
47.81400	-2.46844	-162.98965
47.91400	-2.47188	-163.16575
48.01400	-2.47625	-163.42655
48.11400	-2.48125	-163.74350
48.21400	-2.48797	-164.18996
48.31400	-2.49297	-164.61034
48.41400	-2.49703	-164.85877
48.51400	-2.50156	-165.13570
48.61400	-2.50656	-165.47114
48.71400	-2.51234	-165.85194
48.81400	-2.51969	-166.34029
48.91400	-2.52422	-166.74049
49.01400	-2.52797	-166.95766
49.11400	-2.53234	-167.23242
49.21400	-2.53766	-167.59135
49.31400	-2.54484	-168.05993
49.41400	-2.55031	-168.52100
49.51400	-2.55437	-168.77581
49.61400	-2.55875	-169.05649
49.71400	-2.56344	-169.35945
49.81400	-2.56875	-169.70882
49.91400	-2.57578	-170.17478
50.01400	-2.58094	-170.63421
50.11400	-2.58484	-170.86178
50.21400	-2.58953	-171.15690
50.31400	-2.59484	-171.51067
50.41400	-2.60187	-171.96588
50.51400	-2.60672	-172.37499
50.61400	-2.61063	-172.60671
50.71400	-2.61484	-172.88122
50.81400	-2.61984	-173.20888
50.91400	-2.62563	-173.60085
51.01400	-2.63313	-174.09723
51.11400	-2.63828	-174.55570
51.21400	-2.64203	-174.75183
51.31400	-2.64609	-175.01256
51.41400	-2.65094	-175.32840
51.51400	-2.65687	-175.71951
51.61400	-2.66297	-176.19351
51.71400	-2.66750	-176.50983
51.81400	-2.67188	-176.79183
51.91400	-2.67703	-177.12609
52.01400	-2.68266	-177.49587
52.11400	-2.68891	-177.91489
52.21400	-2.69438	-178.35376
52.31400	-2.69828	-178.60104
52.41400	-2.70297	-178.89500
52.51400	-2.70828	-179.26058
52.61400	-2.71516	-179.72057
52.71400	-2.72047	-180.13982
52.81400	-2.72453	-180.38595
52.91400	-2.72891	-180.66473
53.01400	-2.73375	-180.98268
53.11400	-2.73937	-181.37917
53.21200	-2.74703	-181.88006
53.29600	-2.75203	-182.38455
53.39600	-2.75500	-182.55249
53.49600	-2.75922	-182.79533
53.59600	-2.76406	-183.11316
53.69600	-2.77000	-183.50317
53.79600	-2.77578	-183.97343
53.89600	-2.78000	-184.25407
53.99600	-2.78438	-184.54134
54.09600	-2.78906	-184.86248
54.19600	-2.79469	-185.23991
54.29600	-2.80156	-185.69732
54.36800	-2.80766	-186.20661
54.46800	-2.81109	-186.47371
54.56800	-2.81516	-186.71592
54.66800	-2.82047	-187.08524
54.76800	-2.82750	-187.57328
54.85800	-2.83281	-188.07891
54.95800	-2.83625	-188.31976
55.05800	-2.84016	-188.56888
55.15800	-2.84453	-188.85517
55.25800	-2.84938	-189.18724
55.35800	-2.85453	-189.56260
55.45800	-2.86078	-190.03668
55.55800	-2.86531	-190.37701
55.65800	-2.86984	-190.66788
55.75800	-2.87516	-191.05437
55.85800	-2.88062	-191.42391
55.95800	-2.88734	-191.93295
56.05800	-2.89203	-192.28597
56.15800	-2.89609	-192.53610
56.25800	-2.90047	-192.83126
56.35800	-2.90547	-193.16779
56.45800	-2.91062	-193.53706
56.55800	-2.91781	-194.01510
56.65800	-2.92281	-194.43817
56.75800	-2.92719	-194.70511
56.85800	-2.93219	-195.03091
56.95800	-2.93781	-195.39990
57.05600	-2.94422	-195.90048
57.15600	-2.94875	-196.21694
57.25600	-2.95297	-196.48658
57.35600	-2.95734	-196.76924
57.45600	-2.96250	-197.09797
57.55600	-2.96813	-197.48060
57.65600	-2.97484	-197.95936
57.75600	-2.97922	-198.26899
57.85600	-2.98344	-198.52354
57.95600	-2.98812	-198.83339
58.05600	-2.99344	-199.17327
58.15600	-3.00062	-199.64936
58.25600	-3.00641	-200.11871
58.35600	-3.01031	-200.36110
58.45600	-3.01453	-200.61460
58.55600	-3.01953	-200.92191
58.65600	-3.02500	-201.30421
58.75600	-3.03219	-201.79832
58.85600	-3.03656	-202.14273
58.95600	-3.04031	-202.35185
59.05600	-3.04500	-202.64974
59.15600	-3.05063	-202.99006
59.25600	-3.05750	-203.45782
59.35600	-3.06250	-203.85318
59.45600	-3.06672	-204.10979
59.55600	-3.07109	-204.40081
59.65600	-3.07594	-204.68900
59.75600	-3.08141	-205.05099
59.85600	-3.08891	-205.50857
59.95600	-3.09328	-205.91533
60.05600	-3.09703	-206.09863
60.15600	-3.10188	-206.38892
60.25600	-3.10750	-206.75388
60.34800	-3.11531	-207.25998
60.44800	-3.12000	-207.67480
60.54800	-3.12344	-207.86065
60.64800	-3.12781	-208.12069
60.74800	-3.13250	-208.41600
60.84800	-3.13688	-208.70282
60.94800	-3.14281	-209.04130
61.04800	-3.14875	-209.46854
61.14800	-3.15313	-209.74584
61.24800	-3.15781	-210.02765
61.34800	-3.16359	-210.37741
61.43600	-3.17188	-210.89107
61.53600	-3.17609	-211.30663
61.63600	-3.17938	-211.45146
61.73600	-3.18375	-211.70740
61.83600	-3.18859	-212.01523
61.93600	-3.19437	-212.38516
62.03400	-3.20234	-212.88656
62.13400	-3.20719	-213.33304
62.23400	-3.21078	-213.51436
62.33400	-3.21578	-213.81712
62.43400	-3.22109	-214.18986
62.53400	-3.22828	-214.66726
62.63400	-3.23234	-215.01713
62.73400	-3.23594	-215.21381
62.83400	-3.24031	-215.48198
62.93400	-3.24500	-215.78726
63.03400	-3.25078	-216.16137
63.13400	-3.25844	-216.66501
63.23400	-3.26312	-217.08967
63.33400	-3.26656	-217.26225
63.43400	-3.27094	-217.52803
63.53400	-3.27609	-217.85921
63.63400	-3.28344	-218.34093
63.73400	-3.28922	-218.84710
63.83400	-3.29312	-219.07879
63.93400	-3.29750	-219.35137
64.03400	-3.30234	-219.65683
64.13400	-3.30766	-220.00296
64.23400	-3.31422	-220.43274
64.33400	-3.32000	-220.93150
64.43400	-3.32359	-221.14001
64.53400	-3.32812	-221.40776
64.63400	-3.33328	-221.75722
64.73400	-3.34047	-222.22066
64.83400	-3.34578	-222.66327
64.93400	-3.34937	-222.87697
65.03400	-3.35375	-223.13739
65.13400	-3.35891	-223.48548
65.23400	-3.36469	-223.86800
65.33400	-3.37156	-224.31821
65.43400	-3.37703	-224.79667
65.53400	-3.38063	-225.00238
65.63400	-3.38516	-225.27307
65.73400	-3.39000	-225.59205
65.83400	-3.39672	-226.02399
65.93400	-3.40266	-226.50819
66.03400	-3.40641	-226.76204
66.13400	-3.41063	-227.01545
66.23400	-3.41547	-227.34992
66.33400	-3.42109	-227.71154
66.43400	-3.42781	-228.15901
66.53400	-3.43266	-228.56393
66.63400	-3.43656	-228.79757
66.73400	-3.44109	-229.08163
66.83400	-3.44672	-229.45161
66.93400	-3.45438	-229.95165
67.03400	-3.45969	-230.43762
67.13400	-3.46359	-230.75064
67.23400	-3.46766	-230.99054
67.33400	-3.47219	-231.27508
67.43400	-3.47734	-231.62359
67.53400	-3.48422	-232.07104
67.63400	-3.48984	-232.54080
67.73400	-3.49359	-232.75694
67.83400	-3.49797	-233.03172
67.93400	-3.50328	-233.36785
68.03400	-3.51016	-233.80834
68.13400	-3.51563	-234.25008
68.23400	-3.51938	-234.50825
68.33400	-3.52375	-234.76718
68.43400	-3.52875	-235.08660
68.53400	-3.53422	-235.45353
68.63400	-3.54125	-235.91228
68.73400	-3.54687	-236.37962
68.83400	-3.55062	-236.57939
68.93400	-3.55484	-236.83837
69.03400	-3.55969	-237.14781
69.13400	-3.56656	-237.57431
69.23000	-3.57266	-238.08122
69.33000	-3.57672	-238.33799
69.43000	-3.58094	-238.58912
69.53000	-3.58594	-238.90135
69.63000	-3.59156	-239.27237
69.73000	-3.59812	-239.69962
69.83000	-3.60297	-240.11394
69.93000	-3.60687	-240.32056
70.03000	-3.61156	-240.62160
70.13000	-3.61688	-240.96902
70.23000	-3.62406	-241.41563
70.32400	-3.62984	-241.91792
70.42400	-3.63328	-242.12110
70.52400	-3.63703	-242.34138
70.62400	-3.64141	-242.60770
70.72400	-3.64672	-242.94986
70.82400	-3.65391	-243.39339
70.89400	-3.65984	-243.89550
70.99400	-3.66344	-244.19937
71.09400	-3.66750	-244.42203
71.19400	-3.67281	-244.77756
71.29400	-3.67906	-245.20770
71.38800	-3.68516	-245.70845
71.48800	-3.68891	-245.96556
71.58800	-3.69312	-246.23664
71.68800	-3.69797	-246.55852
71.78800	-3.70313	-246.92443
71.88800	-3.70844	-247.29483
71.98800	-3.71469	-247.74821
72.08800	-3.71844	-248.02543
72.18800	-3.72266	-248.27796
72.28800	-3.72750	-248.59649
72.38800	-3.73328	-248.99675
72.48800	-3.74000	-249.47958
72.58800	-3.74469	-249.84926
72.68800	-3.74875	-250.09212
72.78800	-3.75312	-250.36916
72.88800	-3.75828	-250.68417
72.98800	-3.76375	-251.05935
73.08200	-3.77094	-251.56808
73.18200	-3.77531	-251.91975
73.28200	-3.77953	-252.16150
73.38200	-3.78438	-252.48495
73.48200	-3.79000	-252.83727
73.58200	-3.79703	-253.34346
73.68200	-3.80141	-253.66339
73.78200	-3.80531	-253.88676
73.88200	-3.80953	-254.13731
73.98200	-3.81453	-254.46343
74.08200	-3.82031	-254.83349
74.17600	-3.82781	-255.33894
74.27600	-3.83188	-255.66360
74.37600	-3.83578	-255.88235
74.47600	-3.84063	-256.16029
74.57600	-3.84594	-256.50078
74.67600	-3.85297	-256.97255
74.77600	-3.85813	-257.36460
74.87600	-3.86219	-257.61908
74.97600	-3.86688	-257.90420
75.07600	-3.87172	-258.20759
75.17600	-3.87719	-258.55353
75.27400	-3.88453	-259.05755
75.37400	-3.88828	-259.34187
75.47400	-3.89234	-259.56753
75.57400	-3.89703	-259.86040
75.67400	-3.90250	-260.20658
75.77400	-3.90984	-260.67623
75.87400	-3.91469	-261.04957
75.97400	-3.91875	-261.29332
76.07400	-3.92313	-261.55192
76.17400	-3.92828	-261.87265
76.27400	-3.93391	-262.26106
76.37400	-3.94078	-262.70506
76.47400	-3.94562	-263.10545
76.57400	-3.94953	-263.31115
76.67400	-3.95438	-263.58640
76.77400	-3.95969	-263.92958
76.87400	-3.96672	-264.38862
76.97400	-3.97094	-264.69201
77.07400	-3.97484	-264.91073
77.17400	-3.97906	-265.15222
77.27400	-3.98391	-265.43707
77.37400	-3.98922	-265.76561
77.47400	-3.99578	-266.14192
77.57200	-4.00219	-266.64537
77.67200	-4.00625	-266.87193
77.77200	-4.01094	-267.14596
77.87200	-4.01656	-267.49080
77.95800	-4.02469	-268.00326
78.05800	-4.02922	-268.42895
78.15800	-4.03219	-268.57769
78.25800	-4.03641	-268.81540
78.35800	-4.04141	-269.12647
78.45800	-4.04703	-269.48473
78.55800	-4.05484	-269.98255
78.65800	-4.05906	-270.37290
78.75800	-4.06250	-270.54307
78.85800	-4.06688	-270.81323
78.95800	-4.07234	-271.14651
79.05800	-4.07984	-271.63932
79.15800	-4.08500	-272.07083
79.25800	-4.08875	-272.29050
79.35800	-4.09297	-272.54066
79.45800	-4.09766	-272.82512
79.55800	-4.10281	-273.15983
79.65800	-4.10969	-273.58589
79.75800	-4.11500	-274.04299
79.85800	-4.11891	-274.25429
79.95800	-4.12359	-274.54776
80.05800	-4.12875	-274.86846
80.15800	-4.13578	-275.30399
80.25800	-4.14125	-275.73866
80.35800	-4.14484	-275.94829
80.45800	-4.14906	-276.19871
80.55800	-4.15375	-276.48267
80.65800	-4.15891	-276.82099
80.75800	-4.16641	-277.26302
80.84000	-4.17203	-277.77016
80.94000	-4.17547	-277.96957
81.04000	-4.17984	-278.20870
81.14000	-4.18484	-278.51743
81.24000	-4.19109	-278.88361
81.34000	-4.19703	-279.36053
81.44000	-4.20109	-279.60908
81.54000	-4.20531	-279.87251
81.64000	-4.21031	-280.17712
81.74000	-4.21563	-280.51668
81.84000	-4.22219	-280.91520
81.94000	-4.22797	-281.37165
82.04000	-4.23172	-281.57920
82.14000	-4.23609	-281.83424
82.24000	-4.24109	-282.14696
82.34000	-4.24719	-282.53958
82.43000	-4.25406	-283.04198
82.53000	-4.25797	-283.30699
82.63000	-4.26188	-283.52237
82.73000	-4.26625	-283.78683
82.83000	-4.27156	-284.11704
82.93000	-4.27781	-284.50602
83.02600	-4.28438	-285.01096
83.12600	-4.28797	-285.23871
83.22600	-4.29219	-285.46920
83.32600	-4.29719	-285.76994
83.42600	-4.30328	-286.15028
83.52400	-4.31016	-286.65417
83.62400	-4.31422	-286.92773
83.72400	-4.31828	-287.16329
83.82400	-4.32328	-287.46465
83.92400	-4.32859	-287.80374
84.02400	-4.33469	-288.19609
84.11600	-4.34141	-288.70171
84.21600	-4.34469	-288.89886
84.31600	-4.34844	-289.09370
84.41600	-4.35297	-289.35692
84.51600	-4.35875	-289.72048
84.61400	-4.36625	-290.22965
84.71400	-4.37063	-290.55917
84.81400	-4.37469	-290.77855
84.91400	-4.37922	-291.05914
85.01400	-4.38453	-291.38806
85.11400	-4.38969	-291.71070
85.21400	-4.39703	-292.20948
85.31400	-4.40141	-292.51984
85.41400	-4.40563	-292.77438
85.51400	-4.41062	-293.07386
85.61400	-4.41672	-293.46374
85.71400	-4.42359	-293.96912
85.81400	-4.42688	-294.18191
85.91400	-4.43078	-294.38353
86.01400	-4.43547	-294.67151
86.11400	-4.44125	-295.04007
86.21400	-4.44734	-295.43337
86.30400	-4.45406	-295.93369
86.40400	-4.45766	-296.15337
86.50400	-4.46156	-296.36911
86.60400	-4.46672	-296.67300
86.70400	-4.47266	-297.05700
86.79400	-4.47969	-297.55989
86.89400	-4.48406	-297.89469
86.99400	-4.48766	-298.09895
87.09400	-4.49219	-298.36416
87.19400	-4.49703	-298.68364
87.29400	-4.50281	-299.05429
87.38400	-4.51016	-299.56576
87.48400	-4.51406	-299.88724
87.58400	-4.51766	-300.07169
87.68400	-4.52234	-300.36515
87.78400	-4.52797	-300.73178
87.88400	-4.53484	-301.20620
87.98400	-4.53984	-301.59137
88.08400	-4.54375	-301.83694
88.18400	-4.54828	-302.10063
88.28400	-4.55313	-302.42276
88.38400	-4.55828	-302.75545
88.48400	-4.56500	-303.17539
88.58400	-4.57031	-303.63211
88.68400	-4.57438	-303.85965
88.78400	-4.57938	-304.17508
88.88400	-4.58484	-304.51211
88.98400	-4.59125	-304.96994
89.08400	-4.59578	-305.28721
89.18400	-4.59969	-305.51454
89.28400	-4.60406	-305.77934
89.38400	-4.60891	-306.06803
89.48400	-4.61438	-306.43687
89.58400	-4.62141	-306.86322
89.68400	-4.62734	-307.35403
89.78400	-4.63125	-307.56521
89.88400	-4.63594	-307.84804
89.98400	-4.64063	-308.14227
90.08400	-4.64719	-308.53289
90.18400	-4.65281	-308.95790
90.28400	-4.65703	-309.22392
90.38400	-4.66125	-309.45975
90.48400	-4.66609	-309.75184
90.58400	-4.67156	-310.07755
90.68400	-4.67875	-310.52139
90.78400	-4.68328	-310.88567
90.88400	-4.68703	-311.07837
90.98400	-4.69188	-311.36352
91.08400	-4.69734	-311.69778
91.18400	-4.70438	-312.13185
91.28400	-4.70969	-312.52643
91.38400	-4.71375	-312.75040
91.48400	-4.71828	-313.00646
91.58400	-4.72297	-313.29337
91.68400	-4.72859	-313.63884
91.78400	-4.73641	-314.11153
91.88400	-4.74063	-314.46359
91.98400	-4.74422	-314.63775
92.08400	-4.74906	-314.90320
92.18400	-4.75438	-315.22256
92.28400	-4.76156	-315.67067
92.38400	-4.76625	-316.04105
92.48400	-4.77031	-316.25929
92.58400	-4.77484	-316.51795
92.68400	-4.77969	-316.80152
92.78400	-4.78500	-317.12365
92.88400	-4.79187	-317.53772
92.98400	-4.79688	-317.92983
93.08400	-4.80047	-318.09059
93.18400	-4.80469	-318.31247
93.28400	-4.80953	-318.59085
93.38400	-4.81609	-318.93033
93.48400	-4.82203	-319.35886
93.58400	-4.82625	-319.58571
93.68400	-4.83078	-319.83304
93.78400	-4.83609	-320.12972
93.88400	-4.84141	-320.44289
93.98400	-4.84828	-320.81005
94.08400	-4.85406	-321.24540
94.18400	-4.85813	-321.44895
94.28400	-4.86313	-321.72602
94.38400	-4.86922	-322.07933
94.47000	-4.87750	-322.58379
94.57000	-4.88156	-322.97626
94.67000	-4.88375	-323.02096
94.77000	-4.88813	-323.24204
94.87000	-4.89313	-323.54107
94.97000	-4.89859	-323.88216
95.07000	-4.90625	-324.32041
95.17000	-4.91109	-324.75764
95.27000	-4.91438	-324.88492
95.37000	-4.91891	-325.12128
95.47000	-4.92406	-325.44792
95.57000	-4.93063	-325.80471
95.67000	-4.93656	-326.28965
95.77000	-4.94047	-326.49162
95.87000	-4.94484	-326.72995
95.97000	-4.94953	-327.01156
96.07000	-4.95516	-327.34188
96.17000	-4.96266	-327.76284
96.27000	-4.96812	-328.25950
96.37000	-4.97109	-328.38181
96.47000	-4.97547	-328.61423
96.57000	-4.98031	-328.89840
96.67000	-4.98719	-329.27808
96.77000	-4.99313	-329.73471
96.87000	-4.99703	-329.95945
96.97000	-5.00141	-330.20362
97.07000	-5.00656	-330.50156
97.17000	-5.01141	-330.81388
97.27000	-5.01813	-331.16940
97.37000	-5.02359	-331.60999
97.47000	-5.02734	-331.80276
97.57000	-5.03172	-332.03405
97.67000	-5.03703	-332.34125
97.77000	-5.04500	-332.78748
97.87000	-5.05031	-333.25648
97.97000	-5.05375	-333.42314
98.07000	-5.05797	-333.65151
98.17000	-5.06297	-333.93097
98.27000	-5.06828	-334.26365
98.37000	-5.07531	-334.64512
98.47000	-5.08062	-335.07738
98.57000	-5.08437	-335.26975
98.67000	-5.08891	-335.49905
98.77000	-5.09391	-335.78792
98.87000	-5.10078	-336.18423
98.97000	-5.10688	-336.66763
99.07000	-5.11047	-336.86489
99.17000	-5.11469	-337.07732
99.27000	-5.11937	-337.35859
99.37000	-5.12484	-337.68734
99.47000	-5.13250	-338.12270
99.57000	-5.13766	-338.55733
99.67000	-5.14094	-338.70444
99.77000	-5.14547	-338.94992
99.87000	-5.15063	-339.25426
99.97000	-5.15719	-339.61290
100.06200	-5.16344	-340.11549
100.16200	-5.16719	-340.32401
100.26200	-5.17141	-340.53957
100.36200	-5.17594	-340.80830
100.46200	-5.18109	-341.10737
100.56200	-5.18719	-341.48052
100.66200	-5.19438	-341.98269
100.76200	-5.19781	-342.19828
100.86200	-5.20203	-342.40636
100.96200	-5.20719	-342.70659
101.06200	-5.21437	-343.11345
101.16200	-5.21984	-343.53700
101.26200	-5.22344	-343.72553
101.36200	-5.22766	-343.94029
101.46200	-5.23250	-344.22904
101.56200	-5.23781	-344.53976
101.66200	-5.24359	-344.90934
101.75400	-5.25109	-345.41658
101.85400	-5.25484	-345.67708
101.95400	-5.25875	-345.86197
102.05400	-5.26359	-346.15076
102.15400	-5.26984	-346.50877
102.25400	-5.27625	-346.97968
102.35400	-5.28016	-347.20123
102.45400	-5.28438	-347.42975
102.55400	-5.28922	-347.71574
102.65400	-5.29484	-348.05629
102.75400	-5.30094	-348.41833
102.84400	-5.30734	-348.92464
102.94400	-5.31078	-349.12127
103.04400	-5.31484	-349.32518
103.14400	-5.31969	-349.61471
103.24400	-5.32531	-349.95529
103.34400	-5.33219	-350.42515
103.44400	-5.33656	-350.70157
103.54400	-5.34078	-350.93299
103.64400	-5.34531	-351.18896
103.74400	-5.35078	-351.50954
103.84400	-5.35734	-351.89483
103.93200	-5.36359	-352.39807
104.03200	-5.36672	-352.56231
104.13200	-5.37078	-352.76410
104.23200	-5.37578	-353.05700
104.33200	-5.38156	-353.40604
104.43200	-5.38875	-353.91223
104.53200	-5.39297	-354.18776
104.63200	-5.39703	-354.40132
104.73200	-5.40172	-354.67255
104.83200	-5.40656	-354.96104
104.93200	-5.41203	-355.29530
105.03200	-5.41922	-355.75184
105.13200	-5.42297	-356.01363
105.23200	-5.42688	-356.19599
105.33201	-5.43156	-356.45425
105.43201	-5.43703	-356.77809
105.53201	-5.44437	-357.23788
105.63201	-5.44891	-357.54570
105.73201	-5.45313	-357.76517
105.83201	-5.45797	-358.03130
105.93201	-5.46328	-358.33442
106.03201	-5.46906	-358.67241
106.13201	-5.47672	-359.17073
106.23201	-5.48047	-359.42632
106.33201	-5.48453	-359.62033
106.43201	-5.48922	-359.87052
106.53201	-5.49453	-360.17162
106.63201	-5.50141	-360.60086
106.73201	-5.50625	-360.92910
106.83201	-5.51000	-361.10052
106.93201	-5.51437	-361.31889
107.03201	-5.51922	-361.57280
107.13201	-5.52453	-361.87279
107.23201	-5.53203	-362.30609
107.33201	-5.53672	-362.65114
107.43201	-5.54078	-362.83517
107.53201	-5.54562	-363.07806
107.63201	-5.55094	-363.36437
107.73201	-5.55906	-363.83826
107.83201	-5.56375	-364.17955
107.93201	-5.56750	-364.35035
108.03201	-5.57203	-364.58352
108.13201	-5.57719	-364.86256
108.23201	-5.58297	-365.20991
108.33001	-5.59094	-365.71094
108.43001	-5.59406	-365.90984
108.53001	-5.59781	-366.06586
108.63001	-5.60250	-366.31361
108.73001	-5.60813	-366.61044
108.83001	-5.61500	-367.04227
108.93001	-5.61953	-367.33878
109.03001	-5.62359	-367.53011
109.13001	-5.62797	-367.76343
109.23001	-5.63328	-368.04125
109.33001	-5.63875	-368.35170
109.43001	-5.64656	-368.81235
109.53001	-5.65031	-369.08185
109.63001	-5.65406	-369.22285
109.73001	-5.65844	-369.44923
109.83001	-5.66375	-369.72252
109.93001	-5.67156	-370.16037
110.03001	-5.67609	-370.47347
110.13001	-5.67984	-370.63310
110.23001	-5.68406	-370.83164
110.33001	-5.68891	-371.07524
110.43001	-5.69453	-371.36826
110.53001	-5.70359	-371.85761
110.63001	-5.70844	-372.26927
110.73001	-5.71219	-372.42287
110.83001	-5.71766	-372.69434
110.93001	-5.72391	-373.02777
111.02201	-5.73063	-373.53325
111.12201	-5.73359	-373.67266
111.22201	-5.73719	-373.81035
111.32201	-5.74172	-374.05127
111.42201	-5.74672	-374.31929
111.52201	-5.75250	-374.64041
111.62201	-5.76047	-375.14788
111.72201	-5.76391	-375.37730
111.82201	-5.76766	-375.53182
111.92201	-5.77234	-375.77093
112.02201	-5.77766	-376.06701
112.12201	-5.78500	-376.49468
112.22201	-5.78969	-376.82360
112.32201	-5.79359	-377.00576
112.42201	-5.79828	-377.23267
112.52201	-5.80344	-377.51740
112.62201	-5.80922	-377.84630
112.72201	-5.81656	-378.29274
112.82201	-5.82094	-378.61925
112.92201	-5.82453	-378.76371
113.02201	-5.82938	-379.01285
113.12201	-5.83500	-379.32515
113.22201	-5.84250	-379.80264
113.32201	-5.84672	-380.08079
113.42201	-5.85047	-380.24503
113.52201	-5.85484	-380.46718
113.62201	-5.85984	-380.73689
113.72201	-5.86547	-381.05613
113.82201	-5.87281	-381.48603
113.92201	-5.87812	-381.89366
114.02201	-5.88172	-382.04950
114.12201	-5.88609	-382.25859
114.22201	-5.89109	-382.52631
114.32201	-5.89797	-382.90828
114.42201	-5.90297	-383.26001
114.52201	-5.90703	-383.46073
114.62201	-5.91141	-383.69462
114.72201	-5.91656	-383.97262
114.82201	-5.92234	-384.29743
114.92201	-5.92938	-384.72685
115.02201	-5.93391	-385.04353
115.12201	-5.93781	-385.19961
115.22201	-5.94250	-385.43504
115.32201	-5.94797	-385.74594
115.42201	-5.95547	-386.20055
115.52201	-5.96016	-386.51758
115.62201	-5.96391	-386.69005
115.72201	-5.96828	-386.89932
115.82201	-5.97328	-387.16713
115.92201	-5.97891	-387.47987
116.02201	-5.98672	-387.92974
116.12201	-5.99078	-388.25157
116.22201	-5.99469	-388.40339
116.32201	-5.99938	-388.64067
116.42201	-6.00484	-388.94123
116.52201	-6.01234	-389.38358
116.62201	-6.01703	-389.71716
116.72201	-6.02078	-389.89121
116.82201	-6.02500	-390.09818
116.92201	-6.02953	-390.33011
117.02201	-6.03469	-390.60184
117.12201	-6.04188	-390.99124
117.22201	-6.04781	-391.42665
117.32201	-6.05156	-391.59030
117.42201	-6.05594	-391.80115
117.52201	-6.06125	-392.07339
117.62201	-6.06844	-392.47119
117.72201	-6.07344	-392.83162
117.82201	-6.07719	-393.00033
117.92201	-6.08141	-393.18639
118.02201	-6.08641	-393.43736
118.12201	-6.09156	-393.72292
118.22201	-6.09813	-394.05364
118.32201	-6.10406	-394.46542
118.42201	-6.10797	-394.63800
118.52201	-6.11281	-394.87132
118.62201	-6.11875	-395.18976
118.72001	-6.12750	-395.69429
118.82001	-6.13219	-396.10466
118.92001	-6.13484	-396.16010
119.02001	-6.13906	-396.34481
119.12001	-6.14453	-396.63211
119.22001	-6.15031	-396.96756
119.32001	-6.15734	-397.41108
119.42001	-6.16109	-397.65033
119.52001	-6.16484	-397.80566
119.62001	-6.16969	-398.04679
119.72001	-6.17484	-398.33286
119.82001	-6.18297	-398.79519
119.92001	-6.18781	-399.20184
120.02001	-6.19125	-399.33369
120.12001	-6.19547	-399.54361
120.22001	-6.20031	-399.80614
120.32001	-6.20562	-400.09651
120.42001	-6.21250	-400.47085
120.52001	-6.21750	-400.84872
120.62001	-6.22125	-400.99442
120.72001	-6.22609	-401.23248
120.82001	-6.23188	-401.54323
120.92001	-6.23984	-402.04197
121.02001	-6.24453	-402.40136
121.12001	-6.24812	-402.55094
121.22001	-6.25250	-402.76569
121.32001	-6.25734	-403.03046
121.42001	-6.26219	-403.29060
121.52001	-6.26875	-403.63458
121.62001	-6.27406	-404.01506
121.72001	-6.27797	-404.18866
121.82001	-6.28250	-404.42678
121.92001	-6.28781	-404.68842
122.02001	-6.29516	-405.11343
122.12001	-6.30016	-405.45651
122.22001	-6.30406	-405.63759
122.32001	-6.30844	-405.85148
122.42001	-6.31344	-406.10221
122.52001	-6.31891	-406.37580
122.62001	-6.32641	-406.78999
122.72001	-6.33141	-407.16955
122.82001	-6.33516	-407.31925
122.92001	-6.33969	-407.53019
123.02001	-6.34453	-407.77192
123.12001	-6.35109	-408.10746
123.22001	-6.35687	-408.49438
123.32001	-6.36094	-408.69707
123.42001	-6.36531	-408.88658
123.52001	-6.37016	-409.11841
123.62001	-6.37594	-409.42517
123.72001	-6.38328	-409.83599
123.82001	-6.38766	-410.14159
123.92001	-6.39141	-410.26577
124.02001	-6.39609	-410.48172
124.12001	-6.40156	-410.75313
124.22001	-6.40875	-411.13508
124.32001	-6.41438	-411.53815
124.42001	-6.41828	-411.69831
124.52001	-6.42234	-411.87096
124.62001	-6.42719	-412.10890
124.72001	-6.43281	-412.41130
124.82001	-6.44000	-412.79542
124.92001	-6.44531	-413.17695
125.02001	-6.44859	-413.28228
125.12001	-6.45297	-413.48487
125.22001	-6.45813	-413.72421
125.32001	-6.46516	-414.08798
125.42001	-6.47031	-414.44680
125.52001	-6.47422	-414.60872
125.62001	-6.47891	-414.82165
125.72001	-6.48391	-415.07751
125.82001	-6.48922	-415.34823
125.92001	-6.49609	-415.67841
126.02001	-6.50234	-416.14792
126.12001	-6.50547	-416.24457
126.22001	-6.50969	-416.41328
126.32001	-6.51453	-416.64267
126.42001	-6.52109	-416.94519
126.52001	-6.52719	-417.37354
126.62001	-6.53109	-417.53379
126.72001	-6.53531	-417.71594
126.82001	-6.54000	-417.92837
126.92001	-6.54531	-418.18118
127.02001	-6.55203	-418.49664
127.12001	-6.55891	-418.99103
127.22001	-6.56281	-419.15312
127.32001	-6.56781	-419.35763
127.42001	-6.57391	-419.68012
127.50801	-6.58219	-420.18470
127.60801	-6.58516	-420.41203
127.70801	-6.58781	-420.43847
127.80801	-6.59203	-420.61675
127.90801	-6.59672	-420.84599
128.00801	-6.60188	-421.11057
128.10801	-6.60813	-421.40445
128.20801	-6.61422	-421.82362
128.30801	-6.61812	-421.99859
128.40801	-6.62266	-422.19904
128.50801	-6.62797	-422.45826
128.60801	-6.63484	-422.78814
128.70801	-6.64078	-423.23270
128.80801	-6.64438	-423.36902
128.90801	-6.64859	-423.53836
129.00801	-6.65328	-423.76044
129.10801	-6.65828	-423.99603
129.20801	-6.66531	-424.33882
129.30801	-6.67203	-424.83914
129.40801	-6.67531	-424.94801
129.50801	-6.67969	-425.13493
129.60801	-6.68484	-425.38187
129.70801	-6.69219	-425.74716
129.80801	-6.69750	-426.13819
129.90801	-6.70109	-426.26762
130.00801	-6.70531	-426.45389
130.10801	-6.71031	-426.69246
130.20801	-6.71547	-426.95090
130.30801	-6.72188	-427.25331
130.40801	-6.72859	-427.73977
130.50801	-6.73203	-427.86238
130.60801	-6.73625	-428.02608
130.70801	-6.74125	-428.25836
130.80801	-6.74719	-428.55757
130.90801	-6.75438	-429.02324
131.00801	-6.75797	-429.17562
131.10801	-6.76203	-429.33127
131.20801	-6.76688	-429.56042
131.30801	-6.77250	-429.83857
131.40801	-6.77953	-430.19426
131.50801	-6.78578	-430.65301
131.60801	-6.78891	-430.74870
131.70801	-6.79313	-430.91306
131.80801	-6.79812	-431.14215
131.90801	-6.80391	-431.43353
132.00801	-6.81109	-431.89585
132.10801	-6.81500	-432.05893
132.20801	-6.81906	-432.22669
132.30801	-6.82391	-432.45232
132.40801	-6.82922	-432.71729
132.50801	-6.83656	-433.06819
132.60801	-6.84234	-433.51185
132.70801	-6.84547	-433.58871
132.80801	-6.84984	-433.76851
132.90801	-6.85531	-434.03864
133.00801	-6.86234	-434.38324
133.10801	-6.86797	-434.78772
133.20801	-6.87141	-434.90678
133.30801	-6.87578	-435.08673
133.40801	-6.88063	-435.31489
133.50801	-6.88562	-435.57644
133.60801	-6.89219	-435.86701
133.70801	-6.89859	-436.34310
133.80801	-6.90203	-436.45254
133.90801	-6.90625	-436.62658
134.00801	-6.91156	-436.88270
134.10801	-6.91891	-437.22573
134.20801	-6.92469	-437.66147
134.30801	-6.92797	-437.76292
134.40801	-6.93219	-437.91807
134.50801	-6.93703	-438.14674
134.60801	-6.94219	-438.40420
134.70801	-6.94891	-438.71301
134.79601	-6.95563	-439.21310
134.89601	-6.95906	-439.35356
134.99601	-6.96344	-439.51735
135.09601	-6.96813	-439.74006
135.19601	-6.97391	-440.01797
135.29601	-6.98047	-440.41410
135.39601	-6.98453	-440.61393
135.49601	-6.98891	-440.79730
135.59601	-6.99422	-441.05828
135.69601	-7.00063	-441.41784
135.79601	-7.00875	-441.91518
135.89601	-7.01219	-442.17473
135.99601	-7.01516	-442.23517
136.09601	-7.01937	-442.41977
136.19601	-7.02422	-442.65252
136.29601	-7.02969	-442.92232
136.39601	-7.03656	-443.34143
136.49601	-7.04125	-443.57887
136.59601	-7.04563	-443.78513
136.69601	-7.05016	-444.00248
136.79601	-7.05578	-444.28769
136.89601	-7.06234	-444.65795
136.99601	-7.06906	-445.12194
137.09601	-7.07219	-445.23156
137.19601	-7.07641	-445.39943
137.29601	-7.08141	-445.64950
137.39601	-7.08734	-445.94625
137.49601	-7.09359	-446.33800
137.59601	-7.09781	-446.53258
137.69601	-7.10203	-446.72769
137.79601	-7.10672	-446.93568
137.89601	-7.11203	-447.19717
137.99601	-7.11797	-447.52142
138.09601	-7.12562	-448.00463
138.19601	-7.12922	-448.19903
138.29601	-7.13328	-448.33848
138.39601	-7.13828	-448.58593
138.49601	-7.14406	-448.88747
138.59601	-7.15062	-449.31260
138.69601	-7.15437	-449.47556
138.79601	-7.15844	-449.63270
138.89601	-7.16281	-449.82657
138.99601	-7.16797	-450.06791
139.09601	-7.17313	-450.32406
139.19601	-7.18109	-450.73283
139.29601	-7.18562	-451.04146
139.39601	-7.18984	-451.19002
139.49601	-7.19453	-451.38946
139.59601	-7.20016	-451.65670
139.69601	-7.20750	-452.10266
139.79601	-7.21156	-452.27957
139.89601	-7.21578	-452.43323
139.99601	-7.22031	-452.62977
140.09601	-7.22563	-452.86980
140.19601	-7.23172	-453.17155
140.29601	-7.23859	-453.61355
140.39601	-7.24203	-453.74128
140.49601	-7.24625	-453.89882
140.59601	-7.25141	-454.11679
140.69601	-7.25688	-454.38755
140.79601	-7.26359	-454.75760
140.89601	-7.26766	-454.91993
140.99601	-7.27203	-455.09025
141.09601	-7.27656	-455.28162
141.19601	-7.28188	-455.51747
141.29601	-7.28828	-455.82795
141.39201	-7.29578	-456.32932
141.49201	-7.29875	-456.39482
141.59201	-7.30250	-456.51168
141.69201	-7.30719	-456.69293
141.79201	-7.31297	-456.96205
141.89201	-7.32063	-457.38679
141.99201	-7.32469	-457.58185
142.09201	-7.32875	-457.71551
142.19201	-7.33344	-457.90187
142.29201	-7.33875	-458.13960
142.39201	-7.34453	-458.40412
142.49201	-7.35266	-458.88358
142.59201	-7.35609	-459.02294
142.69201	-7.35969	-459.10910
142.79201	-7.36422	-459.26890
142.89201	-7.36953	-459.50320
142.99201	-7.37734	-459.89299
143.09201	-7.38188	-460.15278
143.19201	-7.38563	-460.26096
143.29201	-7.39000	-460.42088
143.39201	-7.39531	-460.62937
143.49201	-7.40094	-460.89253
143.59201	-7.40953	-461.36081
143.69201	-7.41297	-461.53098
143.79201	-7.41734	-461.64620
143.89201	-7.42266	-461.88986
143.99201	-7.42891	-462.20151
144.08401	-7.43656	-462.70639
144.18401	-7.43906	-462.76215
144.28401	-7.44250	-462.81928
144.38401	-7.44703	-463.01565
144.48401	-7.45219	-463.24590
144.58401	-7.45797	-463.52541
144.68401	-7.46563	-463.97084
144.78401	-7.46891	-464.10638
144.88401	-7.47281	-464.21397
144.98401	-7.47734	-464.39213
145.08401	-7.48281	-464.63534
145.18401	-7.49063	-465.04611
145.28401	-7.49531	-465.32315
145.38401	-7.49922	-465.43664
145.48401	-7.50375	-465.61229
145.58401	-7.50859	-465.82335
145.68401	-7.51375	-466.06356
145.78401	-7.52219	-466.51176
145.88401	-7.52594	-466.70973
145.98401	-7.52984	-466.82376
146.08401	-7.53484	-467.02319
146.18401	-7.54078	-467.30065
146.28401	-7.54859	-467.77794
146.38401	-7.55187	-467.89023
146.48401	-7.55547	-467.97988
146.58401	-7.56016	-468.16704
146.68401	-7.56516	-468.37795
146.78401	-7.57062	-468.63088
146.88401	-7.57891	-469.08665
146.98401	-7.58266	-469.29649
147.08401	-7.58656	-469.38580
147.18401	-7.59125	-469.57228
147.28401	-7.59672	-469.81016
147.38401	-7.60438	-470.23278
147.48401	-7.60875	-470.45857
147.58401	-7.61234	-470.56079
147.68401	-7.61688	-470.72458
147.78401	-7.62219	-470.96303
147.88401	-7.62828	-471.23891
147.98401	-7.63594	-471.71286
148.08401	-7.63938	-471.84488
148.18401	-7.64328	-471.95980
148.28401	-7.64797	-472.13882
148.38401	-7.65344	-472.38246
148.48401	-7.66141	-472.81176
148.58401	-7.66578	-473.06359
148.68401	-7.66953	-473.15806
148.78401	-7.67375	-473.30654
148.88401	-7.67844	-473.50526
148.98401	-7.68422	-473.76052
149.08401	-7.69172	-474.15301
149.18401	-7.69641	-474.43771
149.28401	-7.70000	-474.50945
149.38401	-7.70500	-474.70605
149.48401	-7.71094	-474.97985
149.58401	-7.71844	-475.43451
149.68401	-7.72187	-475.56588
149.78401	-7.72578	-475.66840
149.88401	-7.73031	-475.82093
149.98401	-7.73531	-476.03568
150.08401	-7.74109	-476.30557
150.18401	-7.74875	-476.69005
150.28401	-7.75328	-476.96644
150.38401	-7.75687	-477.03925
150.48401	-7.76125	-477.20298
150.58401	-7.76672	-477.41473
150.68401	-7.77453	-477.83491
150.78401	-7.77891	-478.08295
150.88401	-7.78281	-478.18705
150.98401	-7.78719	-478.34027
151.08401	-7.79219	-478.53899
151.18401	-7.79766	-478.78167
151.28401	-7.80516	-479.14898
151.38401	-7.81000	-479.43610
151.48401	-7.81422	-479.56240
151.58401	-7.81953	-479.78210
151.68401	-7.82609	-480.09354
151.78401	-7.83281	-480.54332
151.88401	-7.83578	-480.59335
151.98401	-7.83953	-480.68568
152.08401	-7.84391	-480.84652
152.18401	-7.84875	-481.04748
152.28401	-7.85406	-481.28694
152.38401	-7.86156	-481.65819
152.48401	-7.86578	-481.88186
152.58401	-7.87000	-481.98557
152.68401	-7.87484	-482.17049
152.78401	-7.88047	-482.40489
152.88401	-7.88781	-482.78642
152.98401	-7.89234	-483.03732
153.08401	-7.89625	-483.13111
153.18401	-7.90078	-483.27306
153.28401	-7.90547	-483.45840
153.38401	-7.91109	-483.68782
153.48401	-7.92016	-484.15616
153.58401	-7.92359	-484.36376
153.68401	-7.92688	-484.39831
153.78401	-7.93141	-484.53534
153.88401	-7.93703	-484.75555
153.98401	-7.94484	-485.18801
154.08401	-7.94906	-485.38312
154.18401	-7.95297	-485.47184
154.28401	-7.95734	-485.60107
154.38401	-7.96234	-485.78933
154.48401	-7.96766	-486.00203
154.58401	-7.97438	-486.30157
154.68401	-7.97922	-486.55605
154.78401	-7.98344	-486.66066
154.88401	-7.98828	-486.82237
154.98401	-7.99375	-487.04302
155.08401	-8.00094	-487.37264
155.18401	-8.00609	-487.65147
155.28401	-8.00969	-487.70219
155.38401	-8.01375	-487.80179
155.48401	-8.01844	-487.94350
155.58401	-8.02391	-488.14777
155.68401	-8.03156	-488.48450
155.78401	-8.03672	-488.80017
155.88401	-8.04047	-488.84985
155.98401	-8.04531	-488.98590
156.08401	-8.05047	-489.17806
156.18401	-8.05797	-489.47850
156.28401	-8.06266	-489.76138
156.38401	-8.06641	-489.81297
156.48401	-8.07063	-489.92595
156.58401	-8.07578	-490.09037
156.68401	-8.08187	-490.34283
156.78401	-8.09078	-490.80124
156.88401	-8.09406	-490.95342
156.98401	-8.09734	-490.93738
157.08401	-8.10156	-491.05254
157.18401	-8.10656	-491.22065
157.28401	-8.11391	-491.50079
157.38401	-8.11938	-491.83530
157.48401	-8.12344	-491.91290
157.58401	-8.12797	-492.03748
157.68401	-8.13313	-492.22097
157.78401	-8.13812	-492.40559
157.88401	-8.14641	-492.76298
157.98401	-8.15031	-492.97419
158.08401	-8.15391	-493.00721
158.18401	-8.15844	-493.13888
158.28401	-8.16391	-493.34008
158.38401	-8.17203	-493.71335
158.48401	-8.17641	-493.92989
158.58401	-8.17984	-493.95904
158.68401	-8.18406	-494.05816
158.78401	-8.18891	-494.20571
158.88401	-8.19406	-494.39296
158.98401	-8.20188	-494.69987
159.08401	-8.20672	-494.97721
159.18401	-8.21047	-495.02030
159.28401	-8.21516	-495.13018
159.38401	-8.22031	-495.31186
159.48401	-8.22750	-495.57835
159.58401	-8.23266	-495.85286
159.68401	-8.23672	-495.92513
159.78401	-8.24141	-496.06314
159.88401	-8.24672	-496.24780
159.98401	-8.25250	-496.47447
160.08401	-8.26172	-496.93385
160.18401	-8.26469	-497.04483
160.28401	-8.26797	-497.03446
160.38401	-8.27266	-497.17307
160.48401	-8.27844	-497.40237
160.58401	-8.28672	-497.91166
160.68401	-8.29031	-498.00107
160.78401	-8.29375	-497.98113
160.88401	-8.29828	-498.16054
160.98401	-8.30328	-498.34535
161.08401	-8.30844	-498.51808
161.18401	-8.31531	-498.77101
161.28401	-8.32078	-499.08188
161.38401	-8.32438	-499.11508
161.48401	-8.32891	-499.25613
161.58401	-8.33437	-499.44600
161.68401	-8.34266	-499.84428
161.78401	-8.34719	-500.06270
161.88401	-8.35047	-500.06407
161.98401	-8.35469	-500.16391
162.08401	-8.35953	-500.32085
162.18401	-8.36500	-500.53144
162.28401	-8.37250	-500.85366
162.38401	-8.37812	-501.20652
162.48401	-8.38141	-501.19472
162.58401	-8.38609	-501.31500
162.68401	-8.39109	-501.48928
162.78401	-8.39797	-501.75256
162.88401	-8.40313	-502.02560
162.98401	-8.40703	-502.11138
163.08401	-8.41125	-502.20019
163.18401	-8.41625	-502.36785
163.28401	-8.42188	-502.57617
163.38401	-8.42953	-502.91348
163.48401	-8.43406	-503.14885
163.58401	-8.43766	-503.15696
163.68401	-8.44234	-503.28767
163.78401	-8.44781	-503.48473
163.88401	-8.45547	-503.84188
163.98401	-8.46016	-504.07302
164.08401	-8.46406	-504.12214
164.18401	-8.46875	-504.23700
164.28401	-8.47359	-504.38607
164.38401	-8.47875	-504.55987
164.48401	-8.48625	-504.89789
164.58401	-8.49047	-505.10079
164.68401	-8.49438	-505.15348
164.78401	-8.49922	-505.28169
164.88401	-8.50469	-505.47892
164.98401	-8.51187	-505.78189
165.08401	-8.51609	-505.94729
165.18401	-8.52000	-506.00159
165.28401	-8.52453	-506.10316
165.38401	-8.52969	-506.27267
165.48401	-8.53547	-506.48886
165.58401	-8.54313	-506.82569
165.68401	-8.54766	-507.05326
165.78401	-8.55125	-507.04390
165.88401	-8.55547	-507.11930
165.98401	-8.56047	-507.26706
166.08401	-8.56781	-507.55543
166.18401	-8.57297	-507.83384
166.28401	-8.57688	-507.88373
166.38401	-8.58125	-507.96402
166.48401	-8.58641	-508.10879
166.58401	-8.59219	-508.31562
166.68401	-8.60063	-508.69364
166.78401	-8.60500	-508.92240
166.88401	-8.60844	-508.89856
166.98401	-8.61313	-509.01973
167.08401	-8.61828	-509.17739
167.18401	-8.62531	-509.44787
167.28401	-8.63094	-509.74578
167.38401	-8.63438	-509.75400
167.48401	-8.63844	-509.81289
167.58401	-8.64344	-509.95594
167.68401	-8.64953	-510.18101
167.78401	-8.65813	-510.62727
167.88401	-8.66156	-510.76049
167.98401	-8.66516	-510.74028
168.08401	-8.66984	-510.86825
168.18401	-8.67531	-511.06817
168.28401	-8.68250	-511.37042
168.38401	-8.68812	-511.70164
168.48401	-8.69172	-511.72668
168.58401	-8.69609	-511.81495
168.68401	-8.70094	-511.96110
168.78401	-8.70625	-512.14015
168.88401	-8.71328	-512.44199
168.98401	-8.71750	-512.59971
169.08401	-8.72125	-512.61944
169.18401	-8.72547	-512.71057
169.28401	-8.73047	-512.85821
169.38401	-8.73734	-513.09788
169.48401	-8.74328	-513.41790
169.58401	-8.74766	-513.50999
169.68401	-8.75219	-513.59814
169.78401	-8.75766	-513.78262
169.88401	-8.76328	-513.99678
169.98401	-8.77109	-514.35810
170.08401	-8.77484	-514.49835
170.18401	-8.77844	-514.49221
170.28401	-8.78281	-514.58198
170.38401	-8.78797	-514.71937
170.48401	-8.79469	-514.97304
170.58401	-8.80000	-515.23054
170.68401	-8.80391	-515.27452
170.78401	-8.80797	-515.33175
170.88401	-8.81281	-515.44422
170.98401	-8.81828	-515.62536
171.08401	-8.82531	-515.86068
171.18401	-8.83156	-516.22838
171.28401	-8.83547	-516.25448
171.38401	-8.83984	-516.33006
171.48401	-8.84484	-516.46167
171.58401	-8.85109	-516.65151
171.68401	-8.85672	-516.91508
171.78401	-8.86078	-516.96396
171.88401	-8.86516	-517.04037
171.98401	-8.87016	-517.16423
172.08401	-8.87563	-517.34000
172.18401	-8.88344	-517.61991
172.28401	-8.88813	-517.86059
172.38401	-8.89156	-517.83019
172.48401	-8.89625	-517.92645
172.58401	-8.90141	-518.06170
172.68401	-8.90859	-518.32479
172.78401	-8.91422	-518.58908
172.88401	-8.91797	-518.61471
172.98401	-8.92234	-518.66502
173.08401	-8.92687	-518.75812
173.18401	-8.93234	-518.90683
173.28401	-8.93906	-519.12975
173.38401	-8.94531	-519.46938
173.48401	-8.94859	-519.44667
173.58401	-8.95281	-519.48756
173.68401	-8.95813	-519.62358
173.78401	-8.96625	-519.92208
173.88401	-8.97125	-520.18380
173.98401	-8.97453	-520.16038
174.08401	-8.97875	-520.19995
174.18401	-8.98359	-520.30498
174.28401	-8.98922	-520.47968
174.38401	-8.99641	-520.72591
174.48401	-9.00250	-521.09140
174.58401	-9.00562	-521.02476
174.68401	-9.01000	-521.06720
174.78401	-9.01500	-521.19058
174.88401	-9.02156	-521.38227
174.98401	-9.02703	-521.66414
175.08401	-9.03078	-521.66963
175.18401	-9.03500	-521.72130
175.28401	-9.03984	-521.82508
175.38401	-9.04547	-521.97987
175.48401	-9.05266	-522.21471
175.58401	-9.05797	-522.48156
175.68401	-9.06156	-522.44949
175.78401	-9.06609	-522.52048
175.88401	-9.07141	-522.66103
175.98401	-9.07969	-522.94201
176.08401	-9.08531	-523.27222
176.18401	-9.08859	-523.23687
176.28401	-9.09266	-523.25153
176.38401	-9.09750	-523.34738
176.48401	-9.10297	-523.51314
176.58401	-9.11094	-523.80663
176.68401	-9.11594	-524.06859
176.78401	-9.11922	-524.00124
176.88401	-9.12375	-524.06001
176.98401	-9.12891	-524.20092
177.08401	-9.13594	-524.43641
177.18401	-9.14109	-524.67889
177.28401	-9.14469	-524.66637
177.38401	-9.14875	-524.68836
177.48401	-9.15359	-524.79273
177.58401	-9.15937	-524.96350
177.68401	-9.16750	-525.28399
177.78401	-9.17281	-525.59268
177.88401	-9.17578	-525.49833
177.98401	-9.17984	-525.52980
178.08401	-9.18484	-525.63286
178.18401	-9.19188	-525.86365
178.28401	-9.19766	-526.16256
178.38401	-9.20141	-526.14760
178.48401	-9.20563	-526.19600
178.58401	-9.21078	-526.30848
178.68401	-9.21656	-526.49105
178.78401	-9.22359	-526.73280
178.88401	-9.22906	-527.00686
178.98401	-9.23234	-526.94505
179.08401	-9.23687	-526.99387
179.18401	-9.24203	-527.11254
179.28401	-9.24891	-527.30823
179.38401	-9.25531	-527.65751
179.48401	-9.25859	-527.62353
179.58401	-9.26234	-527.62568
179.68401	-9.26703	-527.68129
179.78401	-9.27234	-527.83155
179.88401	-9.28016	-528.09268
179.98401	-9.28641	-528.47970
180.08401	-9.28969	-528.40388
180.18401	-9.29406	-528.43302
180.28401	-9.29906	-528.55557
180.38401	-9.30547	-528.72330
180.48401	-9.31203	-529.07056
180.58401	-9.31547	-529.05309
180.68401	-9.31953	-529.06322
180.78401	-9.32453	-529.15907
180.88401	-9.33000	-529.31190
180.98401	-9.33672	-529.51473
181.08401	-9.34250	-529.82223
181.18401	-9.34578	-529.75374
181.28401	-9.35031	-529.78522
181.38401	-9.35547	-529.91241
181.48401	-9.36281	-530.15506
181.58401	-9.36844	-530.43216
181.68401	-9.37187	-530.39807
181.78401	-9.37609	-530.42024
181.88401	-9.38109	-530.51078
181.98401	-9.38625	-530.64203
182.08401	-9.39344	-530.84892
182.18401	-9.39906	-531.15356
182.28401	-9.40266	-531.10701
182.38401	-9.40703	-531.13806
182.48401	-9.41203	-531.22991
182.58401	-9.41906	-531.43567
182.68401	-9.42516	-531.76010
182.78401	-9.42875	-531.71778
182.88401	-9.43281	-531.72320
182.98401	-9.43750	-531.79765
183.08401	-9.44297	-531.92431
183.18401	-9.45031	-532.15247
183.28401	-9.45656	-532.51052
183.38401	-9.45984	-532.44442
183.48401	-9.46438	-532.47595
183.58401	-9.46984	-532.59373
183.68401	-9.47609	-532.79054
183.78401	-9.48156	-533.00583
183.88401	-9.48500	-532.97704
183.98401	-9.48922	-532.99379
184.08401	-9.49391	-533.07319
184.18401	-9.49937	-533.21540
184.28401	-9.50703	-533.45042
184.38401	-9.51359	-533.84912
184.48401	-9.51656	-533.72872
184.58401	-9.52078	-533.73784
184.68401	-9.52625	-533.87028
184.78401	-9.53375	-534.15883
184.88401	-9.53938	-534.44266
184.98401	-9.54281	-534.38962
185.08401	-9.54688	-534.40011
185.18401	-9.55141	-534.46889
185.28401	-9.55672	-534.57296
185.38401	-9.56266	-534.74975
185.48401	-9.56953	-535.08812
185.58401	-9.57313	-535.07131
185.68401	-9.57766	-535.10088
185.78401	-9.58312	-535.25293
185.88401	-9.59094	-535.54314
185.98401	-9.59578	-535.73960
186.08401	-9.59922	-535.67153
186.18401	-9.60313	-535.67362
186.28401	-9.60781	-535.74055
186.38401	-9.61313	-535.88271
186.48401	-9.61922	-536.07023
186.58401	-9.62594	-536.38667
186.68401	-9.62953	-536.35257
186.78401	-9.63391	-536.35192
186.88401	-9.63906	-536.45486
186.98401	-9.64516	-536.61215
187.08401	-9.65094	-536.84735
187.18401	-9.65500	-536.85510
187.28401	-9.65938	-536.88294
187.38401	-9.66406	-536.93962
187.48401	-9.66969	-537.07844
187.58401	-9.67656	-537.26339
187.68401	-9.68344	-537.62025
187.78401	-9.68641	-537.49722
187.88401	-9.69063	-537.47666
187.98401	-9.69531	-537.53561
188.08401	-9.70141	-537.66483
188.18401	-9.70813	-537.97704
188.28401	-9.71234	-537.97561
188.38401	-9.71672	-537.98652
188.48401	-9.72172	-538.05232
188.58401	-9.72656	-538.12605
188.68401	-9.73297	-538.26344
188.78401	-9.73953	-538.57970
188.88401	-9.74313	-538.52415
188.98401	-9.74750	-538.53720
189.08401	-9.75266	-538.62184
189.18401	-9.75969	-538.79511
189.28401	-9.76547	-539.04510
189.38401	-9.76891	-538.96606
189.48401	-9.77312	-538.96165
189.58401	-9.77781	-539.00778
189.68401	-9.78313	-539.11531
189.78401	-9.79000	-539.29752
189.88401	-9.79609	-539.58142
189.98401	-9.79969	-539.48826
190.08401	-9.80391	-539.47204
190.18401	-9.80828	-539.48569
190.28401	-9.81438	-539.61861
190.38401	-9.82188	-539.96998
190.48401	-9.82547	-539.91491
190.58401	-9.82969	-539.87795
190.68401	-9.83453	-539.90889
190.78401	-9.83984	-539.99186
190.88401	-9.84641	-540.11655
190.98401	-9.85344	-540.46237
191.08401	-9.85656	-540.34984
191.18401	-9.86063	-540.29524
191.28401	-9.86547	-540.34775
191.38401	-9.87109	-540.44145
191.48401	-9.87859	-540.71367
191.58401	-9.88266	-540.71271
191.68401	-9.88656	-540.65424
191.78401	-9.89109	-540.64274
191.88401	-9.89609	-540.69304
191.98401	-9.90313	-540.84617
192.06601	-9.91156	-541.35227
192.16601	-9.91422	-541.26167
192.26601	-9.91781	-541.12917
192.36601	-9.92328	-541.20117
192.46601	-9.93031	-541.36878
192.56601	-9.93688	-541.70793
192.66601	-9.93938	-541.50361
192.76601	-9.94297	-541.40598
192.86601	-9.94766	-541.43554
192.96601	-9.95297	-541.51446
193.06601	-9.95906	-541.65608
193.16601	-9.96719	-542.04619
193.26601	-9.97016	-541.89980
193.36601	-9.97406	-541.81129
193.46601	-9.97875	-541.82899
193.56601	-9.98406	-541.89825
193.66601	-9.99109	-542.11968
193.76601	-9.99516	-542.12600
193.86601	-9.99937	-542.06723
193.96601	-10.00422	-542.07569
194.06601	-10.01016	-542.16999
194.16601	-10.01750	-542.34260
194.26601	-10.02313	-542.55843
194.36601	-10.02609	-542.36281
194.46601	-10.03016	-542.27626
194.50201	-10.03234	-541.12959
194.50401	-10.03359	-536.73387
194.50601	-10.03547	-526.31086
194.50801	-10.03766	-509.35733
194.51001	-10.04016	-487.55041
194.51201	-10.04281	-462.52170
194.51401	-10.04531	-434.95554
194.51601	-10.04766	-405.42716
194.51801	-10.04984	-374.81463
194.52001	-10.05172	-343.85839
194.52201	-10.05328	-312.98321
194.52401	-10.05438	-282.56997
194.52601	-10.05500	-253.04186
194.52801	-10.05531	-224.70811
194.53001	-10.05547	-197.74511
194.53201	-10.05547	-172.30701
194.53401	-10.05547	-148.53570
194.53601	-10.05516	-126.50359
194.53801	-10.05516	-106.23047
194.54001	-10.05516	-87.73416
194.54201	-10.05547	-71.01574
194.54401	-10.05562	-56.02640
194.54601	-10.05578	-42.69429
194.54801	-10.05594	-30.95336
194.55001	-10.05594	-20.71559
194.55201	-10.05594	-11.86396
194.55401	-10.05594	-4.29674
194.55601	-10.05594	2.07119
194.55801	-10.05594	7.35042
194.56001	-10.05594	11.66065
194.56201	-10.05594	15.08624
194.56401	-10.05594	17.70259
194.56601	-10.05594	19.61430
194.56801	-10.05594	20.92166
194.57001	-10.05594	21.69118
194.57801	-10.05594	20.81500
194.58001	-10.05594	19.92354
194.58201	-10.05594	18.87500
194.58401	-10.05594	17.70613
194.58601	-10.05594	16.44455
194.58801	-10.05594	15.12961
194.59001	-10.05594	13.79652
194.59201	-10.05594	12.46039
194.59401	-10.05594	11.13578
194.59601	-10.05594	9.84756
194.59801	-10.05594	8.61048
194.60001	-10.05562	7.42626
194.60201	-10.05562	6.30558
[truncated: 55 more rows]
