# Supplementary material for: Strengthening of 3D Printed Fused Deposition Manufactured Parts Using the Fill Compositing Technique
Source: PLoS One. 2015 Apr 16;10(4):e0122915. doi: 10.1371/journal.pone.0122915 (PMC4400136; doi:10.1371/journal.pone.0122915)
Supplement: S1 File — This is the raw data and information on all the samples presented in this manuscript. (ZIP) [file pone.0122915.s001.zip › Specimen_RawData_154.csv]

Time	Extension	Load
(sec)	(mm)	(N)
0.00000	-0.00016	-0.82487
0.10000	-0.00047	-0.82465
0.20000	-0.00484	-0.81854
0.30000	-0.01250	-0.82716
0.40000	-0.02109	-0.83221
0.50000	-0.02578	-0.82118
0.60000	-0.03031	-0.82681
0.70000	-0.03531	-0.81399
0.80000	-0.04141	-0.82201
0.90000	-0.04828	-0.81952
1.00000	-0.05234	-0.82336
1.10000	-0.05641	-0.82345
1.20000	-0.06109	-0.81860
1.30000	-0.06609	-0.81872
1.40000	-0.07203	-0.82025
1.50000	-0.07906	-0.82515
1.60000	-0.08297	-0.81238
1.70000	-0.08734	-0.81606
1.80000	-0.09234	-0.82216
1.90000	-0.09828	-0.81897
2.00000	-0.10438	-0.81769
2.10000	-0.10875	-0.82200
2.20000	-0.11281	-0.81850
2.30000	-0.11734	-0.81360
2.40000	-0.12250	-0.81742
2.50000	-0.12828	-0.81831
2.60000	-0.13531	-0.81989
2.70000	-0.13953	-0.81189
2.80000	-0.14375	-0.82012
2.90000	-0.14891	-0.81549
3.00000	-0.15484	-0.81968
3.10000	-0.16172	-0.81815
3.20000	-0.16563	-0.81322
3.30000	-0.16969	-0.82362
3.40000	-0.17422	-0.81495
3.50000	-0.17937	-0.81183
3.60000	-0.18500	-0.82416
3.70000	-0.19188	-0.81191
3.80000	-0.19625	-0.81694
3.90000	-0.20062	-0.81769
4.00000	-0.20563	-0.80962
4.10000	-0.21172	-0.81889
4.20000	-0.21859	-0.81503
4.30000	-0.22266	-0.81445
4.40000	-0.22656	-0.81768
4.50000	-0.23109	-0.81434
4.60000	-0.23609	-0.81050
4.70000	-0.24188	-0.80928
4.80000	-0.24922	-0.81751
4.90000	-0.25344	-0.81630
5.00000	-0.25781	-0.81542
5.10000	-0.26344	-0.81315
5.20000	-0.26969	-0.81373
5.30000	-0.27625	-0.81750
5.40000	-0.28000	-0.80675
5.50000	-0.28391	-0.80888
5.60000	-0.28875	-0.81777
5.70000	-0.29391	-0.80525
5.80000	-0.29938	-0.80941
5.90000	-0.30625	-0.81302
6.00000	-0.31016	-0.80627
6.10000	-0.31453	-0.81419
6.20000	-0.31938	-0.81422
6.30000	-0.32531	-0.81117
6.40000	-0.33141	-0.81253
6.50000	-0.33578	-0.81388
6.60000	-0.33984	-0.80755
6.70000	-0.34453	-0.80605
6.80000	-0.34953	-0.84047
6.90000	-0.35516	-0.89406
7.00000	-0.36203	-1.19804
7.10000	-0.36656	-1.41482
7.20000	-0.37109	-1.64727
7.30000	-0.37625	-1.91998
7.40000	-0.38187	-2.21594
7.50000	-0.38797	-2.54165
7.60000	-0.39234	-2.79312
7.70000	-0.39641	-2.93558
7.80000	-0.40094	-2.93843
7.90000	-0.40609	-3.18338
8.00000	-0.41187	-3.53402
8.10000	-0.41844	-3.92943
8.20000	-0.42250	-4.18745
8.30000	-0.42687	-4.43185
8.40000	-0.43187	-4.73235
8.50000	-0.43781	-5.07813
8.60000	-0.44469	-5.51341
8.70000	-0.44938	-5.83468
8.80000	-0.45344	-6.06867
8.90000	-0.45797	-6.33922
9.00000	-0.46281	-6.62800
9.10000	-0.46828	-6.95772
9.20000	-0.47469	-7.33148
9.30000	-0.47922	-7.64741
9.40000	-0.48375	-7.89539
9.50000	-0.48906	-8.21609
9.60000	-0.49500	-8.57949
9.70000	-0.50188	-9.02522
9.80000	-0.50672	-9.34982
9.90000	-0.51063	-9.58223
10.00000	-0.51484	-9.84598
10.10000	-0.51984	-10.15659
10.20000	-0.52547	-10.51225
10.30000	-0.53219	-10.95088
10.40000	-0.53656	-11.24558
10.50000	-0.54094	-11.50486
10.60000	-0.54578	-11.80232
10.70000	-0.55109	-12.14218
10.80000	-0.55734	-12.54917
10.90000	-0.56219	-12.87717
11.00000	-0.56672	-13.15087
11.10000	-0.57156	-13.45504
11.20000	-0.57719	-13.81228
11.30000	-0.58312	-14.18677
11.40000	-0.59016	-14.66606
11.50000	-0.59375	-14.91549
11.60000	-0.59766	-15.15797
11.70000	-0.60234	-15.43484
11.80000	-0.60813	-15.79825
11.89800	-0.61563	-16.30903
11.99800	-0.61984	-16.63236
12.09800	-0.62359	-16.85719
12.19800	-0.62797	-17.12659
12.29800	-0.63281	-17.43338
12.39800	-0.63812	-17.75935
12.49800	-0.64484	-18.18428
12.59800	-0.64969	-18.52661
12.69800	-0.65406	-18.80294
12.79800	-0.65891	-19.10282
12.89800	-0.66453	-19.44166
12.99800	-0.67219	-19.93126
13.09800	-0.67672	-20.26890
13.19800	-0.68047	-20.49203
13.29800	-0.68469	-20.76205
13.39800	-0.69016	-21.09288
13.49800	-0.69625	-21.48983
13.58200	-0.70406	-22.00135
13.68200	-0.70766	-22.31712
13.78200	-0.71125	-22.51917
13.88200	-0.71641	-22.85204
13.98200	-0.72219	-23.23114
14.08200	-0.72859	-23.67261
14.18200	-0.73250	-23.95947
14.28200	-0.73656	-24.21938
14.38200	-0.74109	-24.51341
14.48200	-0.74625	-24.86094
14.58200	-0.75141	-25.21596
14.68200	-0.75828	-25.64575
14.78200	-0.76328	-26.03594
14.88200	-0.76734	-26.28208
14.98200	-0.77219	-26.58942
15.08200	-0.77781	-26.98136
15.18200	-0.78516	-27.47252
15.28200	-0.78953	-27.82775
15.38200	-0.79344	-28.06496
15.48200	-0.79766	-28.34095
15.58200	-0.80234	-28.65309
15.68200	-0.80797	-29.01514
15.78200	-0.81484	-29.45718
15.88200	-0.82047	-29.91351
15.98200	-0.82438	-30.15321
16.08200	-0.82906	-30.46597
16.18200	-0.83453	-30.84005
16.28200	-0.84109	-31.28542
16.38200	-0.84625	-31.67001
16.48200	-0.85047	-31.92820
16.58200	-0.85469	-32.21472
16.68200	-0.85953	-32.53113
16.78200	-0.86500	-32.89114
16.88200	-0.87156	-33.32732
16.98200	-0.87703	-33.76441
17.08200	-0.88109	-34.01001
17.18200	-0.88594	-34.32752
17.28200	-0.89141	-34.69336
17.38200	-0.89797	-35.14582
17.48200	-0.90266	-35.49158
17.58200	-0.90688	-35.77099
17.68200	-0.91156	-36.08083
17.78200	-0.91672	-36.44634
17.88200	-0.92266	-36.85475
17.98200	-0.92984	-37.35718
18.08200	-0.93375	-37.67153
18.18200	-0.93766	-37.89950
18.28200	-0.94219	-38.19175
18.38200	-0.94750	-38.54715
18.48200	-0.95422	-39.01371
18.58200	-0.95938	-39.42480
18.68200	-0.96359	-39.69571
18.78200	-0.96797	-39.98180
18.88200	-0.97312	-40.32850
18.98200	-0.97875	-40.70735
19.08200	-0.98547	-41.15328
19.18200	-0.99016	-41.51832
19.28200	-0.99422	-41.78850
19.38200	-0.99891	-42.09737
19.48200	-1.00375	-42.43321
19.58200	-1.01000	-42.83626
19.68200	-1.01563	-43.25706
19.78200	-1.02016	-43.56367
19.88200	-1.02453	-43.85375
19.98200	-1.02953	-44.17161
20.08200	-1.03500	-44.54385
20.18200	-1.04187	-44.99951
20.28200	-1.04719	-45.43084
20.38200	-1.05125	-45.66830
20.48200	-1.05594	-45.98039
20.58200	-1.06125	-46.32575
20.68200	-1.06813	-46.78304
20.78200	-1.07328	-47.17672
20.88200	-1.07734	-47.45039
20.98200	-1.08172	-47.74848
21.08200	-1.08656	-48.08778
21.18200	-1.09188	-48.43673
21.28200	-1.09859	-48.86720
21.38200	-1.10344	-49.25805
21.48200	-1.10750	-49.48908
21.58200	-1.11250	-49.82432
21.68200	-1.11828	-50.21521
21.78200	-1.12578	-50.72740
21.88200	-1.13109	-51.17535
21.98200	-1.13437	-51.36875
22.08200	-1.13859	-51.63285
22.18200	-1.14328	-51.94640
22.28200	-1.14875	-52.32128
22.38200	-1.15609	-52.80941
22.48200	-1.16078	-53.21233
22.58200	-1.16437	-53.42076
22.68200	-1.16891	-53.72467
22.78200	-1.17391	-54.07244
22.88200	-1.18125	-54.51829
22.98200	-1.18719	-55.01490
23.08200	-1.19109	-55.26958
23.18200	-1.19547	-55.56550
23.28200	-1.20031	-55.90568
23.38200	-1.20563	-56.27295
23.48200	-1.21203	-56.68427
23.58200	-1.21703	-57.09890
23.68200	-1.22141	-57.36692
23.78200	-1.22609	-57.68248
23.88200	-1.23125	-58.01749
23.98200	-1.23750	-58.43907
24.08200	-1.24297	-58.84151
24.18200	-1.24719	-59.12741
24.28200	-1.25172	-59.42304
24.38200	-1.25656	-59.75420
24.48200	-1.26219	-60.13557
24.58200	-1.26891	-60.57383
24.68200	-1.27391	-60.95916
24.78200	-1.27781	-61.19570
24.88200	-1.28250	-61.50831
24.98200	-1.28797	-61.87022
25.08200	-1.29469	-62.31011
25.18200	-1.29984	-62.70654
25.28200	-1.30391	-62.96128
25.38200	-1.30797	-63.22389
25.48200	-1.31297	-63.54883
25.58200	-1.31875	-63.92882
25.68200	-1.32578	-64.38031
25.78200	-1.33094	-64.80803
25.88200	-1.33469	-65.01426
25.98200	-1.33922	-65.30206
26.08200	-1.34469	-65.65125
26.18200	-1.35109	-66.07789
26.28200	-1.35688	-66.50610
26.38200	-1.36109	-66.77387
26.48200	-1.36531	-67.03748
26.58200	-1.37000	-67.34510
26.68200	-1.37563	-67.72725
26.78200	-1.38250	-68.15073
26.88200	-1.38734	-68.55224
26.98200	-1.39094	-68.75311
27.08200	-1.39547	-69.03753
27.18200	-1.40109	-69.40422
27.28200	-1.40781	-69.85226
27.38200	-1.41313	-70.25458
27.48200	-1.41734	-70.50618
27.58200	-1.42172	-70.77796
27.68200	-1.42672	-71.08503
27.78200	-1.43203	-71.44473
27.88200	-1.43859	-71.85271
27.98200	-1.44453	-72.32609
28.08200	-1.44812	-72.52635
28.18200	-1.45266	-72.79766
28.28200	-1.45781	-73.14339
28.38200	-1.46531	-73.59517
28.48200	-1.47078	-74.05020
28.58200	-1.47422	-74.23643
28.68200	-1.47828	-74.48272
28.78200	-1.48297	-74.77324
28.88200	-1.48797	-75.09340
28.98200	-1.49344	-75.44439
29.08200	-1.50047	-75.90999
29.18200	-1.50500	-76.21166
29.28200	-1.50984	-76.49573
29.38200	-1.51516	-76.84261
29.48200	-1.52266	-77.28525
29.57400	-1.52859	-77.78537
29.67400	-1.53203	-77.99707
29.77400	-1.53625	-78.24196
29.87400	-1.54141	-78.59308
29.97400	-1.54703	-78.99362
30.07400	-1.55406	-79.45595
30.17400	-1.55797	-79.77500
30.27400	-1.56156	-79.96552
30.37400	-1.56625	-80.27226
30.47400	-1.57156	-80.63661
30.57400	-1.57813	-81.08004
30.67400	-1.58375	-81.52179
30.77400	-1.58781	-81.77991
30.87400	-1.59219	-82.05546
30.97400	-1.59688	-82.36729
31.07400	-1.60172	-82.69592
31.17400	-1.60797	-83.08451
31.27400	-1.61406	-83.57165
31.37400	-1.61813	-83.81135
31.47400	-1.62297	-84.12475
31.57400	-1.62859	-84.51115
31.67400	-1.63547	-84.97541
31.77400	-1.64016	-85.34905
31.87400	-1.64406	-85.58796
31.97400	-1.64828	-85.84843
32.07400	-1.65297	-86.16135
32.17400	-1.65812	-86.51539
32.27400	-1.66438	-86.90100
32.37200	-1.67094	-87.40586
32.47200	-1.67516	-87.66168
32.57200	-1.67953	-87.93800
32.67200	-1.68437	-88.24527
32.77200	-1.69078	-88.65751
32.87200	-1.69672	-89.12739
32.97200	-1.70094	-89.37734
33.07200	-1.70516	-89.64005
33.17200	-1.71016	-89.96399
33.27200	-1.71563	-90.32345
33.37200	-1.72219	-90.75360
33.47200	-1.72766	-91.19825
33.57200	-1.73156	-91.41053
33.67200	-1.73625	-91.71041
33.77200	-1.74141	-92.05446
33.87200	-1.74781	-92.47345
33.97000	-1.75438	-92.97907
34.07000	-1.75828	-93.22500
34.17000	-1.76187	-93.44756
34.27000	-1.76641	-93.71369
34.37000	-1.77156	-94.06143
34.47000	-1.77813	-94.47511
34.56200	-1.78438	-94.98277
34.66200	-1.78813	-95.21966
34.76200	-1.79250	-95.48479
34.86200	-1.79734	-95.79549
34.96200	-1.80328	-96.16997
35.06200	-1.80953	-96.63986
35.16200	-1.81391	-96.92665
35.26200	-1.81844	-97.21012
35.36200	-1.82313	-97.51517
35.46200	-1.82859	-97.87203
35.56200	-1.83453	-98.26049
35.65800	-1.84125	-98.76163
35.75800	-1.84469	-98.97921
35.85800	-1.84875	-99.21692
35.95800	-1.85359	-99.52622
36.05800	-1.85969	-99.91796
36.15400	-1.86641	-100.42037
36.25400	-1.87078	-100.70453
36.35400	-1.87500	-100.95518
36.45400	-1.87984	-101.27929
36.55400	-1.88547	-101.65125
36.65400	-1.89156	-102.04116
36.75400	-1.89766	-102.52780
36.85400	-1.90125	-102.73592
36.95400	-1.90531	-102.98663
37.05400	-1.91031	-103.31002
37.15400	-1.91672	-103.72952
37.24400	-1.92328	-104.23461
37.34400	-1.92719	-104.49655
37.44400	-1.93109	-104.71105
37.54400	-1.93562	-105.01634
37.64400	-1.94078	-105.35438
37.74400	-1.94641	-105.73519
37.84400	-1.95344	-106.24250
37.94400	-1.95766	-106.53218
38.04400	-1.96234	-106.80768
38.14400	-1.96750	-107.15619
38.24400	-1.97359	-107.55637
38.34000	-1.98016	-108.05640
38.44000	-1.98406	-108.32609
38.54000	-1.98813	-108.57891
38.64000	-1.99266	-108.88563
38.74000	-1.99781	-109.23471
38.84000	-2.00328	-109.60322
38.93400	-2.01031	-110.10773
39.03400	-2.01406	-110.38755
39.13400	-2.01813	-110.63620
39.23400	-2.02297	-110.95580
39.33400	-2.02891	-111.37196
39.43400	-2.03578	-111.87460
39.53400	-2.04016	-112.20200
39.63400	-2.04422	-112.44743
39.73400	-2.04859	-112.73745
39.83400	-2.05375	-113.07684
39.93400	-2.05906	-113.45642
40.03400	-2.06563	-113.91319
40.13400	-2.07078	-114.30573
40.23400	-2.07484	-114.55740
40.33400	-2.07969	-114.86708
40.43400	-2.08516	-115.24458
40.53400	-2.09219	-115.74186
40.63400	-2.09672	-116.08045
40.73400	-2.10078	-116.31007
40.83400	-2.10516	-116.60112
40.93400	-2.10984	-116.91065
41.03400	-2.11562	-117.30171
41.13400	-2.12297	-117.81335
41.23400	-2.12797	-118.21932
41.33400	-2.13203	-118.44525
41.43400	-2.13688	-118.75352
41.53400	-2.14219	-119.09146
41.63400	-2.14828	-119.52860
41.73400	-2.15313	-119.87300
41.83400	-2.15734	-120.15085
41.93400	-2.16172	-120.42800
42.03400	-2.16703	-120.76873
42.13400	-2.17313	-121.18591
42.22400	-2.18031	-121.69574
42.32400	-2.18422	-122.01111
42.42400	-2.18781	-122.19546
42.52400	-2.19266	-122.49872
42.62400	-2.19828	-122.88397
42.72400	-2.20484	-123.36124
42.82400	-2.20984	-123.72684
42.92400	-2.21391	-123.97820
43.02400	-2.21828	-124.23962
43.12400	-2.22312	-124.54852
43.22400	-2.22828	-124.88527
43.32400	-2.23469	-125.30367
43.42400	-2.23969	-125.70322
43.52400	-2.24406	-125.95476
43.62400	-2.24906	-126.27193
43.72400	-2.25500	-126.65620
43.82000	-2.26234	-127.16073
43.92000	-2.26672	-127.48763
44.02000	-2.27031	-127.70106
44.12000	-2.27453	-127.94507
44.22000	-2.27953	-128.26161
44.32000	-2.28500	-128.63684
44.42000	-2.29203	-129.09409
44.52000	-2.29703	-129.49048
44.62000	-2.30094	-129.70248
44.72000	-2.30547	-129.97533
44.82000	-2.31031	-130.27699
44.92000	-2.31688	-130.67006
45.02000	-2.32250	-131.11207
45.12000	-2.32656	-131.35761
45.22000	-2.33094	-131.60014
45.32000	-2.33609	-131.92590
45.42000	-2.34188	-132.28598
45.52000	-2.35000	-132.79086
45.62000	-2.35453	-133.16929
45.72000	-2.35828	-133.35907
45.82000	-2.36344	-133.68297
45.92000	-2.36906	-134.05454
46.02000	-2.37625	-134.54869
46.12000	-2.38078	-134.89474
46.22000	-2.38438	-135.07789
46.32000	-2.38875	-135.33132
46.42000	-2.39328	-135.63812
46.52000	-2.39891	-135.99907
46.61800	-2.40641	-136.50738
46.71800	-2.41141	-136.91871
46.81800	-2.41500	-137.10155
46.91800	-2.41938	-137.37236
47.01800	-2.42453	-137.69245
47.11800	-2.43172	-138.14397
47.21800	-2.43672	-138.55572
47.31800	-2.44063	-138.78870
47.41800	-2.44531	-139.06069
47.51800	-2.45031	-139.41191
47.61800	-2.45609	-139.79597
47.71800	-2.46391	-140.29910
47.81800	-2.46828	-140.66954
47.91800	-2.47188	-140.85372
48.01800	-2.47656	-141.13772
48.11800	-2.48172	-141.46589
48.21800	-2.48797	-141.88357
48.31800	-2.49313	-142.29490
48.41800	-2.49734	-142.56214
48.51800	-2.50188	-142.83830
48.61800	-2.50703	-143.16742
48.71800	-2.51297	-143.55730
48.81800	-2.52031	-144.06060
48.91800	-2.52406	-144.37038
49.01800	-2.52781	-144.58308
49.11800	-2.53250	-144.87666
49.21800	-2.53766	-145.22991
49.31800	-2.54500	-145.68307
49.41800	-2.55063	-146.16095
49.51800	-2.55469	-146.39013
49.61800	-2.55906	-146.66022
49.71800	-2.56375	-146.95631
49.81800	-2.56891	-147.30096
49.91800	-2.57578	-147.75769
50.01800	-2.58109	-148.19334
50.11800	-2.58500	-148.42811
50.21800	-2.58969	-148.71697
50.31800	-2.59531	-149.07531
50.41800	-2.60250	-149.53147
50.51800	-2.60688	-149.88141
50.61800	-2.61078	-150.10969
50.71800	-2.61500	-150.37978
50.81800	-2.61984	-150.69978
50.91800	-2.62563	-151.08998
51.01800	-2.63375	-151.60269
51.11800	-2.63844	-152.01564
51.21800	-2.64203	-152.19726
51.31800	-2.64609	-152.44651
51.41800	-2.65094	-152.75764
51.51800	-2.65734	-153.15746
51.61800	-2.66328	-153.63537
51.71800	-2.66766	-153.90883
51.81800	-2.67203	-154.18576
51.91800	-2.67719	-154.51387
52.01800	-2.68281	-154.87783
52.11800	-2.68922	-155.29257
52.21800	-2.69453	-155.70660
52.31800	-2.69844	-155.93879
52.41800	-2.70297	-156.22899
52.51800	-2.70828	-156.57064
52.61800	-2.71516	-157.00163
52.71800	-2.72094	-157.45968
52.81800	-2.72500	-157.70644
52.91800	-2.72922	-157.95429
53.01800	-2.73406	-158.25944
53.11800	-2.73984	-158.65226
53.21800	-2.74750	-159.16052
53.31800	-2.75234	-159.61596
53.41800	-2.75562	-159.77459
53.51800	-2.76016	-160.04199
53.61800	-2.76547	-160.38613
53.71800	-2.77188	-160.82132
53.81800	-2.77719	-161.23258
53.91800	-2.78109	-161.49026
54.01800	-2.78531	-161.75376
54.11800	-2.79016	-162.05823
54.21800	-2.79563	-162.42102
54.31800	-2.80359	-162.92220
54.39800	-2.80891	-163.42883
54.49800	-2.81219	-163.61709
54.59800	-2.81672	-163.88522
54.69800	-2.82250	-164.27943
54.79200	-2.82937	-164.78087
54.89200	-2.83406	-165.19682
54.99200	-2.83766	-165.42570
55.09200	-2.84172	-165.68106
55.19200	-2.84625	-165.97547
55.29200	-2.85125	-166.31947
55.39200	-2.85656	-166.67826
55.49200	-2.86250	-167.13201
55.59200	-2.86672	-167.43273
55.69200	-2.87141	-167.73953
55.79200	-2.87641	-168.07359
55.89200	-2.88219	-168.46187
55.99200	-2.88891	-168.96676
56.09200	-2.89328	-169.26032
56.19200	-2.89766	-169.52640
56.29200	-2.90203	-169.80526
56.39200	-2.90703	-170.13209
56.49200	-2.91281	-170.51424
56.58400	-2.91984	-171.01450
56.68400	-2.92422	-171.33677
56.78400	-2.92875	-171.61818
56.88400	-2.93344	-171.91151
56.98400	-2.93891	-172.27006
57.08400	-2.94562	-172.74763
57.18400	-2.95000	-173.04769
57.28400	-2.95406	-173.29864
57.38400	-2.95875	-173.59357
57.48400	-2.96391	-173.93154
57.58400	-2.96984	-174.29434
57.68400	-2.97641	-174.76077
57.78400	-2.98047	-175.03676
57.88400	-2.98469	-175.28567
57.98400	-2.98938	-175.57752
58.08400	-2.99516	-175.92755
58.18200	-3.00266	-176.43432
58.28200	-3.00719	-176.77690
58.38200	-3.01125	-177.00526
58.48200	-3.01563	-177.26399
58.58200	-3.02094	-177.59590
58.68200	-3.02703	-178.00230
58.78000	-3.03391	-178.50323
58.88000	-3.03719	-178.71751
58.98000	-3.04141	-178.94702
59.08000	-3.04625	-179.25125
59.18000	-3.05219	-179.62401
59.28000	-3.05875	-180.07508
59.38000	-3.06328	-180.38504
59.48000	-3.06750	-180.62469
59.58000	-3.07203	-180.90260
59.68000	-3.07703	-181.23187
59.78000	-3.08250	-181.55892
59.87600	-3.09031	-182.05994
59.97600	-3.09406	-182.35043
60.07600	-3.09813	-182.56284
60.17600	-3.10281	-182.84780
60.27600	-3.10906	-183.22033
60.35800	-3.11609	-183.73024
60.45800	-3.12000	-184.02378
60.55800	-3.12359	-184.20261
60.65800	-3.12797	-184.46264
60.75800	-3.13250	-184.72479
60.85800	-3.13703	-185.00422
60.95800	-3.14359	-185.37557
61.05800	-3.14969	-185.81960
61.15800	-3.15406	-186.06921
61.25800	-3.15859	-186.33494
61.35800	-3.16469	-186.68158
61.44600	-3.17250	-187.18472
61.54600	-3.17625	-187.50007
61.64600	-3.17969	-187.66069
61.74600	-3.18422	-187.92155
61.84600	-3.18937	-188.23491
61.94600	-3.19531	-188.60865
62.03600	-3.20328	-189.11694
62.13600	-3.20734	-189.48928
62.23600	-3.21078	-189.65577
62.33600	-3.21578	-189.93677
62.43600	-3.22125	-190.29149
62.53600	-3.22797	-190.72270
62.63600	-3.23219	-191.04709
62.73600	-3.23609	-191.26523
62.83600	-3.24047	-191.52856
62.93600	-3.24531	-191.84452
63.03600	-3.25062	-192.18837
63.13600	-3.25828	-192.65062
63.23600	-3.26312	-193.07819
63.33600	-3.26656	-193.25283
63.43600	-3.27109	-193.50573
63.53600	-3.27656	-193.85953
63.63600	-3.28391	-194.32496
63.73600	-3.28922	-194.76058
63.83600	-3.29297	-194.98828
63.93600	-3.29734	-195.22892
64.03600	-3.30234	-195.55524
64.13600	-3.30766	-195.88183
64.23600	-3.31453	-196.32259
64.33600	-3.32016	-196.78189
64.43600	-3.32375	-196.97739
64.53600	-3.32812	-197.22860
64.63600	-3.33328	-197.55128
64.73600	-3.34062	-198.00019
64.83600	-3.34594	-198.45770
64.93600	-3.34969	-198.65645
65.03600	-3.35406	-198.92234
65.13600	-3.35906	-199.23586
65.23600	-3.36484	-199.60907
65.33600	-3.37156	-200.03058
65.43600	-3.37703	-200.48484
65.53600	-3.38063	-200.69212
65.63600	-3.38531	-200.95776
65.73600	-3.39016	-201.26423
65.83600	-3.39703	-201.69815
65.93600	-3.40266	-202.14021
66.03600	-3.40656	-202.37967
66.13600	-3.41078	-202.63104
66.23600	-3.41563	-202.93306
66.33600	-3.42109	-203.29984
66.43600	-3.42813	-203.73450
66.53600	-3.43297	-204.12439
66.63600	-3.43672	-204.34617
66.73600	-3.44141	-204.62002
66.83600	-3.44703	-204.97105
66.93600	-3.45406	-205.43550
67.03600	-3.45953	-205.89976
67.13600	-3.46375	-206.27256
67.23600	-3.46781	-206.48485
67.33600	-3.47234	-206.75531
67.43600	-3.47750	-207.07548
67.53600	-3.48438	-207.50879
67.63600	-3.48984	-207.95132
67.73600	-3.49375	-208.17305
67.83600	-3.49828	-208.44069
67.93600	-3.50328	-208.75745
68.03600	-3.51031	-209.16016
68.13600	-3.51563	-209.59428
68.23600	-3.51953	-209.83222
68.33600	-3.52375	-210.08833
68.43600	-3.52859	-210.38982
68.53600	-3.53453	-210.74456
68.63600	-3.54172	-211.20654
68.73600	-3.54687	-211.62702
68.83600	-3.55047	-211.80938
68.93600	-3.55484	-212.06254
69.03600	-3.55984	-212.37397
69.13600	-3.56656	-212.78767
69.23600	-3.57312	-213.29330
69.33600	-3.57719	-213.53999
69.43600	-3.58141	-213.78717
69.53600	-3.58625	-214.08185
69.63600	-3.59188	-214.43880
69.73600	-3.59828	-214.85506
69.83600	-3.60297	-215.21401
69.93600	-3.60703	-215.42519
70.03600	-3.61187	-215.71644
70.13600	-3.61750	-216.07880
70.23600	-3.62484	-216.54148
70.33600	-3.63031	-216.98567
70.43600	-3.63359	-217.15762
70.53600	-3.63750	-217.37379
70.63600	-3.64203	-217.65114
70.73600	-3.64750	-217.99500
70.83600	-3.65500	-218.43907
70.92000	-3.66063	-218.94422
71.02000	-3.66422	-219.15330
71.12000	-3.66891	-219.42547
71.22000	-3.67422	-219.77341
71.32000	-3.68156	-220.22696
71.42000	-3.68672	-220.69584
71.52000	-3.69016	-220.89164
71.62000	-3.69453	-221.16528
71.72000	-3.69953	-221.48333
71.82000	-3.70453	-221.81882
71.92000	-3.71000	-222.15413
72.02000	-3.71578	-222.59349
72.12000	-3.71984	-222.84876
72.22000	-3.72406	-223.11412
72.32000	-3.72891	-223.42347
72.42000	-3.73516	-223.81604
72.52000	-3.74188	-224.31235
72.62000	-3.74625	-224.61863
72.72000	-3.75031	-224.85484
72.82000	-3.75500	-225.14127
72.92000	-3.76047	-225.47914
73.02000	-3.76625	-225.82915
73.12000	-3.77234	-226.30726
73.22000	-3.77641	-226.56074
73.32000	-3.78078	-226.82932
73.42000	-3.78594	-227.14208
73.52000	-3.79250	-227.53142
73.62000	-3.79922	-228.02626
73.72000	-3.80313	-228.27107
73.82000	-3.80703	-228.49013
73.92000	-3.81172	-228.77124
74.02000	-3.81687	-229.09355
74.12000	-3.82297	-229.46499
74.22000	-3.82937	-229.93790
74.32000	-3.83328	-230.16401
74.42000	-3.83781	-230.40873
74.52000	-3.84312	-230.73642
74.62000	-3.84891	-231.08813
74.72000	-3.85562	-231.56740
74.82000	-3.86016	-231.86034
74.92000	-3.86422	-232.09783
75.02000	-3.86891	-232.37225
75.12000	-3.87422	-232.69005
75.22000	-3.87984	-233.04096
75.32000	-3.88625	-233.51179
75.42000	-3.89000	-233.71279
75.52000	-3.89437	-233.97145
75.62000	-3.89937	-234.28112
75.72000	-3.90547	-234.63291
75.81800	-3.91266	-235.13426
75.91800	-3.91687	-235.41261
76.01800	-3.92094	-235.63361
76.11800	-3.92547	-235.90484
76.21800	-3.93047	-236.21346
76.31800	-3.93609	-236.57070
76.41800	-3.94313	-237.03925
76.51800	-3.94703	-237.32363
76.61800	-3.95141	-237.55082
76.71800	-3.95656	-237.85460
76.81800	-3.96266	-238.20634
76.91800	-3.96875	-238.63134
77.01800	-3.97266	-238.85700
77.11800	-3.97672	-239.08925
77.21800	-3.98125	-239.33978
77.31800	-3.98609	-239.62048
77.41800	-3.99172	-239.93374
77.51800	-4.00000	-240.42140
77.61800	-4.00438	-240.78350
77.71800	-4.00875	-241.00249
77.81800	-4.01391	-241.31368
77.91800	-4.02094	-241.70811
77.99200	-4.02719	-242.21000
78.09200	-4.03000	-242.41741
78.19200	-4.03344	-242.56113
78.29200	-4.03781	-242.81736
78.39200	-4.04297	-243.12793
78.49200	-4.04906	-243.50788
78.58200	-4.05609	-244.00876
78.68200	-4.05969	-244.26900
78.78200	-4.06344	-244.46107
78.88200	-4.06813	-244.74508
78.98200	-4.07375	-245.08597
79.08000	-4.08125	-245.59367
79.18000	-4.08594	-245.95654
79.28000	-4.08984	-246.16967
79.38000	-4.09422	-246.42269
79.48000	-4.09875	-246.69284
79.58000	-4.10406	-247.02573
79.68000	-4.11156	-247.49719
79.78000	-4.11594	-247.86344
79.88000	-4.11984	-248.06561
79.98000	-4.12453	-248.34311
80.08000	-4.12984	-248.66055
80.18000	-4.13719	-249.11906
80.28000	-4.14172	-249.46655
80.38000	-4.14563	-249.68326
80.48000	-4.15000	-249.93779
80.58000	-4.15500	-250.23741
80.68000	-4.16047	-250.57501
80.77600	-4.16891	-251.08397
80.87600	-4.17328	-251.48821
80.97600	-4.17688	-251.66783
81.07600	-4.18156	-251.93149
81.17600	-4.18641	-252.22582
81.27600	-4.19359	-252.66802
81.37600	-4.19859	-253.04615
81.47600	-4.20266	-253.28535
81.57600	-4.20703	-253.54403
81.67600	-4.21219	-253.85034
81.77600	-4.21766	-254.18374
81.87600	-4.22484	-254.64094
81.97600	-4.22906	-254.96200
82.07600	-4.23297	-255.16069
82.17600	-4.23781	-255.44283
82.27600	-4.24328	-255.77193
82.37600	-4.25016	-256.19617
82.47600	-4.25578	-256.61880
82.57600	-4.25969	-256.84446
82.67600	-4.26406	-257.09420
82.77600	-4.26891	-257.38290
82.87600	-4.27406	-257.71531
82.97600	-4.28156	-258.17430
83.07600	-4.28625	-258.55058
83.17600	-4.29000	-258.73125
83.27600	-4.29469	-258.99807
83.37600	-4.30016	-259.32863
83.47600	-4.30703	-259.75591
83.57600	-4.31219	-260.14623
83.67600	-4.31609	-260.37058
83.77600	-4.32078	-260.64444
83.87600	-4.32594	-260.95957
83.97600	-4.33156	-261.30408
84.07600	-4.33953	-261.79168
84.17600	-4.34328	-262.12698
84.27600	-4.34656	-262.27593
84.37600	-4.35109	-262.52106
84.47600	-4.35641	-262.84316
84.57600	-4.36391	-263.30265
84.67600	-4.36906	-263.70767
84.77600	-4.37297	-263.92993
84.87600	-4.37734	-264.18528
84.97600	-4.38234	-264.47231
85.07600	-4.38734	-264.78758
85.17600	-4.39438	-265.20023
85.27600	-4.40000	-265.64255
85.37600	-4.40391	-265.85969
85.47600	-4.40859	-266.13352
85.57600	-4.41422	-266.47192
85.67600	-4.42141	-266.93866
85.77600	-4.42578	-267.25078
85.87600	-4.42922	-267.44670
85.97600	-4.43375	-267.70005
86.07600	-4.43906	-268.02960
86.17600	-4.44500	-268.40073
86.27600	-4.45250	-268.87509
86.37600	-4.45656	-269.21171
86.47600	-4.46063	-269.40531
86.57600	-4.46563	-269.70509
86.67600	-4.47141	-270.07321
86.77600	-4.47875	-270.57117
86.87600	-4.48313	-270.90272
86.97600	-4.48688	-271.12892
87.07600	-4.49109	-271.36418
87.17600	-4.49594	-271.66215
87.27600	-4.50156	-272.02225
87.37400	-4.50953	-272.52454
87.47400	-4.51375	-272.90189
87.57400	-4.51703	-273.06366
87.67400	-4.52172	-273.32929
87.77400	-4.52703	-273.66710
87.87400	-4.53422	-274.11979
87.97400	-4.53969	-274.57154
88.07400	-4.54344	-274.79470
88.17400	-4.54781	-275.04015
88.27400	-4.55234	-275.32712
88.37400	-4.55750	-275.63030
88.47400	-4.56406	-276.04169
88.57400	-4.57031	-276.53834
88.67400	-4.57422	-276.78245
88.77400	-4.57891	-277.05824
88.87400	-4.58406	-277.37892
88.97400	-4.59047	-277.78077
89.07400	-4.59531	-278.13190
89.17400	-4.59922	-278.35235
89.27400	-4.60328	-278.60537
89.37400	-4.60828	-278.90316
89.47400	-4.61391	-279.24967
89.57400	-4.62094	-279.65897
89.66800	-4.62703	-280.16400
89.76800	-4.63063	-280.38433
89.86800	-4.63500	-280.62469
89.96800	-4.63984	-280.91952
90.06800	-4.64594	-281.26329
90.16800	-4.65219	-281.71426
90.26800	-4.65625	-281.98186
90.36800	-4.66031	-282.19897
90.46800	-4.66516	-282.48739
90.56800	-4.67078	-282.81850
90.66800	-4.67797	-283.23644
90.76800	-4.68281	-283.63308
90.86800	-4.68641	-283.81914
90.96800	-4.69094	-284.06823
91.06800	-4.69625	-284.38523
91.16800	-4.70312	-284.76813
91.26800	-4.70906	-285.22301
91.36800	-4.71328	-285.46146
91.46800	-4.71750	-285.71120
91.56800	-4.72203	-285.96884
91.66800	-4.72734	-286.27551
91.76800	-4.73469	-286.70087
91.86800	-4.74031	-287.15870
91.96800	-4.74375	-287.32708
92.06800	-4.74828	-287.56851
92.16800	-4.75375	-287.89368
92.26800	-4.76063	-288.30606
92.36800	-4.76547	-288.67269
92.46800	-4.76953	-288.90526
92.56800	-4.77375	-289.14607
92.66800	-4.77859	-289.41908
92.76800	-4.78406	-289.73198
92.86800	-4.79047	-290.10496
92.96800	-4.79625	-290.51757
93.06800	-4.79969	-290.70026
93.16800	-4.80406	-290.91921
93.26800	-4.80875	-291.20162
93.36800	-4.81453	-291.50862
93.46800	-4.82141	-291.95586
93.56800	-4.82578	-292.18778
93.66800	-4.83031	-292.43216
93.76800	-4.83547	-292.70807
93.86800	-4.84078	-293.01679
93.96800	-4.84719	-293.35505
94.06800	-4.85359	-293.81707
94.16800	-4.85734	-294.01091
94.26800	-4.86234	-294.28676
94.36800	-4.86813	-294.62987
94.46800	-4.87688	-295.13195
94.56800	-4.88125	-295.53649
94.66800	-4.88375	-295.61147
94.76800	-4.88813	-295.81708
94.86800	-4.89297	-296.11224
94.96800	-4.89844	-296.43616
95.06800	-4.90594	-296.87238
95.16800	-4.91078	-297.28276
95.26800	-4.91422	-297.43543
95.36800	-4.91875	-297.67781
95.46800	-4.92406	-297.98809
95.56800	-4.93047	-298.34068
95.66800	-4.93672	-298.81957
95.76800	-4.94047	-299.03132
95.86800	-4.94469	-299.26360
95.96800	-4.94953	-299.54705
96.06800	-4.95500	-299.86346
96.16800	-4.96234	-300.27136
96.26800	-4.96781	-300.73711
96.36800	-4.97094	-300.88672
96.46800	-4.97516	-301.10601
96.56800	-4.98031	-301.39944
96.66800	-4.98719	-301.77841
96.76800	-4.99328	-302.25080
96.86800	-4.99719	-302.46338
96.96800	-5.00141	-302.70395
97.06800	-5.00641	-302.99377
97.16800	-5.01141	-303.29666
97.26800	-5.01781	-303.65449
97.36800	-5.02344	-304.08171
97.46800	-5.02719	-304.27086
97.56800	-5.03156	-304.50335
97.66800	-5.03688	-304.81577
97.76800	-5.04438	-305.21971
97.86800	-5.05000	-305.69282
97.96800	-5.05359	-305.88815
98.06800	-5.05781	-306.11104
98.16800	-5.06297	-306.40310
98.26800	-5.06844	-306.72517
98.36800	-5.07531	-307.12828
98.46800	-5.08062	-307.52918
98.56800	-5.08437	-307.71789
98.66800	-5.08875	-307.95926
98.76800	-5.09375	-308.24429
98.86800	-5.10031	-308.61092
98.96800	-5.10656	-309.07664
99.06800	-5.11047	-309.30540
99.16800	-5.11469	-309.52147
99.26800	-5.11937	-309.80220
99.36800	-5.12484	-310.12782
99.46800	-5.13219	-310.52291
99.56800	-5.13750	-310.95976
99.66800	-5.14094	-311.13657
99.76800	-5.14547	-311.36709
99.86800	-5.15063	-311.66756
99.96800	-5.15719	-312.04581
100.06800	-5.16344	-312.51815
100.16800	-5.16750	-312.74375
100.26800	-5.17172	-312.96894
100.36800	-5.17609	-313.22291
100.46800	-5.18109	-313.51122
100.56800	-5.18734	-313.87609
100.66200	-5.19438	-314.37993
100.76200	-5.19797	-314.58741
100.86200	-5.20219	-314.79686
100.96200	-5.20766	-315.12466
101.06200	-5.21453	-315.51889
101.16200	-5.21969	-315.90849
101.26200	-5.22344	-316.10265
101.36200	-5.22781	-316.33237
101.46200	-5.23250	-316.61314
101.56200	-5.23766	-316.91554
101.66200	-5.24375	-317.27621
101.75600	-5.25094	-317.78327
101.85600	-5.25484	-318.02309
101.95600	-5.25875	-318.22383
102.05600	-5.26375	-318.49313
102.15600	-5.27031	-318.87478
102.25600	-5.27672	-319.34673
102.35600	-5.28047	-319.57290
102.45600	-5.28453	-319.78583
102.55600	-5.28938	-320.07906
102.65600	-5.29516	-320.42325
102.75600	-5.30141	-320.79211
102.85600	-5.30766	-321.28441
102.95600	-5.31125	-321.47813
103.05600	-5.31547	-321.71050
103.15600	-5.32047	-321.99317
103.25600	-5.32641	-322.34138
103.35600	-5.33266	-322.78362
103.45600	-5.33703	-323.03581
103.55600	-5.34125	-323.28376
103.65600	-5.34609	-323.55654
103.75600	-5.35156	-323.88914
103.85600	-5.35844	-324.29448
103.95600	-5.36391	-324.73555
104.05600	-5.36750	-324.90700
104.15600	-5.37172	-325.14349
104.25600	-5.37703	-325.45003
104.35600	-5.38375	-325.85537
104.45600	-5.38984	-326.30628
104.55600	-5.39391	-326.54279
104.65600	-5.39812	-326.77832
104.75600	-5.40281	-327.04747
104.85600	-5.40781	-327.34481
104.95600	-5.41359	-327.69287
105.05600	-5.42000	-328.14130
105.15600	-5.42375	-328.35904
105.25600	-5.42797	-328.58306
105.35601	-5.43266	-328.84046
105.45601	-5.43844	-329.16829
105.55601	-5.44547	-329.63079
105.65601	-5.45000	-329.91028
105.75601	-5.45453	-330.15075
105.85601	-5.45938	-330.42800
105.95601	-5.46484	-330.74111
106.05601	-5.47094	-331.07126
106.15601	-5.47766	-331.56061
106.25601	-5.48125	-331.74971
106.35601	-5.48547	-331.96184
106.45601	-5.49031	-332.22264
106.55601	-5.49609	-332.56629
106.65601	-5.50313	-333.01076
106.75601	-5.50719	-333.26438
106.85601	-5.51109	-333.45008
106.95601	-5.51547	-333.67109
107.05601	-5.52031	-333.95022
107.15601	-5.52594	-334.25638
107.25601	-5.53344	-334.71918
107.35601	-5.53750	-334.97614
107.45601	-5.54188	-335.18571
107.55601	-5.54688	-335.45014
107.65601	-5.55281	-335.77070
107.75601	-5.56062	-336.27596
107.85601	-5.56453	-336.51945
107.95601	-5.56859	-336.71060
108.05601	-5.57313	-336.95734
108.15601	-5.57844	-337.25023
108.25601	-5.58500	-337.60655
108.35001	-5.59172	-338.10696
108.45001	-5.59469	-338.23147
108.55001	-5.59875	-338.41696
108.65001	-5.60344	-338.67350
108.75001	-5.60906	-338.98547
108.85001	-5.61594	-339.41540
108.95001	-5.62016	-339.66422
109.05001	-5.62422	-339.86229
109.15001	-5.62906	-340.12669
109.25001	-5.63453	-340.41664
109.35001	-5.64000	-340.72551
109.45001	-5.64734	-341.19669
109.55001	-5.65078	-341.38128
109.65001	-5.65469	-341.55929
109.75001	-5.65937	-341.80459
109.85001	-5.66500	-342.10455
109.95001	-5.67281	-342.58291
110.05001	-5.67672	-342.80086
110.15001	-5.68062	-342.97222
110.25001	-5.68500	-343.18367
110.35001	-5.69016	-343.45880
110.45001	-5.69594	-343.76550
110.53001	-5.70500	-344.27562
110.63001	-5.70891	-344.62985
110.73001	-5.71250	-344.77496
110.83001	-5.71766	-345.03752
110.93001	-5.72328	-345.34964
111.03001	-5.73078	-345.83768
111.13001	-5.73375	-346.01012
111.23001	-5.73750	-346.15904
111.33001	-5.74203	-346.40858
111.43001	-5.74703	-346.67626
111.53001	-5.75266	-346.99792
111.62801	-5.76094	-347.50852
111.72801	-5.76422	-347.73809
111.82801	-5.76781	-347.89705
111.92801	-5.77250	-348.14161
112.02801	-5.77797	-348.43498
112.12801	-5.78500	-348.85612
112.22801	-5.78984	-349.18377
112.32801	-5.79406	-349.39566
112.42801	-5.79859	-349.63599
112.52801	-5.80375	-349.90543
112.62801	-5.81000	-350.26234
112.72801	-5.81703	-350.72261
112.82801	-5.82109	-350.98624
112.92801	-5.82484	-351.16419
113.02801	-5.82953	-351.41629
113.12801	-5.83516	-351.72427
113.22801	-5.84281	-352.19613
113.32801	-5.84688	-352.48265
113.42801	-5.85063	-352.64769
113.52801	-5.85516	-352.88516
113.62801	-5.86031	-353.18455
113.72801	-5.86578	-353.49852
113.82801	-5.87313	-353.91808
113.92801	-5.87828	-354.30729
114.02801	-5.88203	-354.47744
114.12801	-5.88656	-354.71261
114.22801	-5.89156	-354.99498
114.32801	-5.89859	-355.38498
114.42801	-5.90313	-355.70949
114.52801	-5.90719	-355.91885
114.62801	-5.91172	-356.15620
114.72801	-5.91672	-356.43983
114.82801	-5.92250	-356.76646
114.92801	-5.92984	-357.20789
115.02801	-5.93422	-357.50237
115.12801	-5.93813	-357.68637
115.22801	-5.94281	-357.93003
115.32801	-5.94828	-358.22600
115.42801	-5.95594	-358.69175
115.52801	-5.96031	-358.99892
115.62801	-5.96422	-359.18629
115.72801	-5.96844	-359.39938
115.82801	-5.97344	-359.66012
115.92801	-5.97937	-359.99569
116.02801	-5.98687	-360.44851
116.12801	-5.99078	-360.72397
116.22801	-5.99484	-360.90729
116.32801	-5.99969	-361.16299
116.42801	-6.00547	-361.48900
116.52801	-6.01281	-361.93752
116.62801	-6.01719	-362.22914
116.72801	-6.02109	-362.40849
116.82801	-6.02516	-362.62754
116.92801	-6.02969	-362.85612
117.02801	-6.03500	-363.13689
117.12801	-6.04266	-363.56813
117.22801	-6.04813	-363.96095
117.32801	-6.05188	-364.14108
117.42801	-6.05625	-364.35601
117.52801	-6.06141	-364.62101
117.62801	-6.06844	-365.00859
117.72801	-6.07359	-365.37549
117.82801	-6.07750	-365.56655
117.92801	-6.08187	-365.78220
118.02801	-6.08688	-366.05126
118.12801	-6.09203	-366.32350
118.22801	-6.09891	-366.69269
118.32801	-6.10422	-367.06528
118.42801	-6.10797	-367.22943
118.52801	-6.11281	-367.46341
118.62801	-6.11859	-367.77827
118.72001	-6.12734	-368.28214
118.82001	-6.13219	-368.69147
118.92001	-6.13500	-368.76792
119.02001	-6.13938	-368.96664
119.12001	-6.14469	-369.26746
119.22001	-6.15016	-369.59508
119.32001	-6.15688	-370.00480
119.42001	-6.16125	-370.29713
119.52001	-6.16500	-370.45392
119.62001	-6.16969	-370.70200
119.72001	-6.17531	-371.02041
119.82001	-6.18328	-371.49623
119.92001	-6.18766	-371.84215
120.02001	-6.19109	-372.00031
120.12001	-6.19547	-372.22007
120.22001	-6.20016	-372.48698
120.32001	-6.20547	-372.77424
120.42001	-6.21281	-373.17559
120.52001	-6.21766	-373.56132
120.62001	-6.22141	-373.70968
120.72001	-6.22625	-373.96759
120.82001	-6.23203	-374.28442
120.92001	-6.23953	-374.75178
121.02001	-6.24437	-375.09382
121.12001	-6.24797	-375.26160
121.22001	-6.25234	-375.49067
121.32001	-6.25703	-375.75063
121.42001	-6.26203	-376.02168
121.52001	-6.26891	-376.39889
121.62001	-6.27422	-376.77971
121.72001	-6.27813	-376.96454
121.82001	-6.28266	-377.17757
121.92001	-6.28797	-377.47526
122.02001	-6.29531	-377.88489
122.12001	-6.30016	-378.23543
122.22001	-6.30406	-378.42438
122.32001	-6.30844	-378.63430
122.42001	-6.31328	-378.89034
122.52001	-6.31891	-379.19745
122.62001	-6.32594	-379.59024
122.72001	-6.33109	-379.96140
122.82001	-6.33500	-380.12505
122.92001	-6.33953	-380.34374
123.02001	-6.34453	-380.60895
123.12001	-6.35156	-380.95829
123.22001	-6.35719	-381.35570
123.32001	-6.36094	-381.53455
123.42001	-6.36531	-381.74587
123.52001	-6.37031	-381.99970
123.62001	-6.37563	-382.29144
123.72001	-6.38266	-382.66066
123.82001	-6.38766	-383.01018
123.92001	-6.39156	-383.15934
124.02001	-6.39609	-383.38324
124.12001	-6.40141	-383.64658
124.22001	-6.40906	-384.03863
124.32001	-6.41469	-384.47025
124.42001	-6.41828	-384.63086
124.52001	-6.42234	-384.81069
124.62001	-6.42719	-385.03638
124.72001	-6.43281	-385.35845
124.82001	-6.43984	-385.72323
124.92001	-6.44531	-386.11794
125.02001	-6.44875	-386.25634
125.12001	-6.45313	-386.44445
125.22001	-6.45813	-386.70799
125.32001	-6.46484	-387.03981
125.42001	-6.47000	-387.40313
125.52001	-6.47422	-387.60269
125.62001	-6.47875	-387.81273
125.72001	-6.48359	-388.05568
125.82001	-6.48906	-388.34465
125.92001	-6.49609	-388.68880
126.02001	-6.50219	-389.13864
126.12001	-6.50531	-389.25970
126.22001	-6.50938	-389.43028
126.32001	-6.51438	-389.67893
126.42001	-6.52188	-390.02851
126.52001	-6.52766	-390.46589
126.62001	-6.53125	-390.61606
126.72001	-6.53547	-390.80051
126.82001	-6.54016	-391.01827
126.92001	-6.54531	-391.27594
127.02001	-6.55203	-391.58431
127.10401	-6.55875	-392.08603
127.20401	-6.56250	-392.27906
127.30401	-6.56703	-392.46231
127.40401	-6.57281	-392.75962
127.50401	-6.58125	-393.24310
127.60401	-6.58484	-393.53380
127.70401	-6.58781	-393.61000
127.80401	-6.59188	-393.79859
127.90401	-6.59641	-394.03135
128.00401	-6.60156	-394.29349
128.10401	-6.60781	-394.60111
128.20401	-6.61406	-395.04582
128.30401	-6.61797	-395.21596
128.40401	-6.62234	-395.41084
128.50401	-6.62750	-395.68290
128.60401	-6.63438	-396.01693
128.70401	-6.64063	-396.49081
128.80401	-6.64438	-396.65002
128.90401	-6.64859	-396.82907
129.00401	-6.65312	-397.04868
129.10401	-6.65813	-397.29998
129.20401	-6.66531	-397.65176
129.30401	-6.67172	-398.13152
129.40401	-6.67500	-398.25031
129.50401	-6.67938	-398.43708
129.60401	-6.68453	-398.70808
129.70401	-6.69156	-399.05512
129.80401	-6.69734	-399.48508
129.90401	-6.70109	-399.63982
130.00401	-6.70516	-399.82769
130.10401	-6.71000	-400.06587
130.20401	-6.71531	-400.33311
130.30401	-6.72188	-400.65375
130.40401	-6.72828	-401.10609
130.50401	-6.73188	-401.26395
130.60401	-6.73609	-401.44309
130.70401	-6.74094	-401.68938
130.80401	-6.74688	-401.99000
130.90401	-6.75422	-402.43894
131.00401	-6.75781	-402.64210
131.10401	-6.76188	-402.80366
131.20401	-6.76656	-403.02494
131.30401	-6.77203	-403.29853
131.40401	-6.77922	-403.64775
131.50401	-6.78563	-404.13335
131.60401	-6.78891	-404.26606
131.70401	-6.79328	-404.45212
131.80401	-6.79812	-404.68946
131.90401	-6.80391	-404.98111
132.00401	-6.81078	-405.42263
132.10401	-6.81469	-405.59343
132.20401	-6.81875	-405.77549
132.30401	-6.82344	-405.99450
132.40401	-6.82891	-406.27575
132.50401	-6.83625	-406.63424
132.60401	-6.84234	-407.11325
132.70401	-6.84547	-407.20695
132.80401	-6.84984	-407.39259
132.90401	-6.85500	-407.65935
133.00401	-6.86156	-407.98098
133.10401	-6.86766	-408.40158
133.20401	-6.87141	-408.58003
133.30401	-6.87578	-408.76514
133.40401	-6.88047	-409.00275
133.50401	-6.88547	-409.25154
133.60401	-6.89203	-409.54563
133.70401	-6.89844	-410.02265
133.80401	-6.90188	-410.15777
133.90401	-6.90625	-410.33986
134.00401	-6.91125	-410.58844
134.10401	-6.91812	-410.93144
134.20401	-6.92437	-411.37323
134.30401	-6.92781	-411.50409
134.40401	-6.93203	-411.68314
134.50401	-6.93688	-411.92606
134.60401	-6.94219	-412.18603
134.70401	-6.94906	-412.51445
134.79801	-6.95578	-413.01757
134.89801	-6.95922	-413.16038
134.99801	-6.96344	-413.34158
135.09801	-6.96813	-413.56507
135.19801	-6.97391	-413.84771
135.29801	-6.98094	-414.29785
135.39801	-6.98500	-414.51788
135.49801	-6.98922	-414.69556
135.59801	-6.99469	-414.97958
135.69801	-7.00094	-415.35485
135.79801	-7.00781	-415.75623
135.89801	-7.01172	-416.03100
135.99801	-7.01500	-416.14753
136.09801	-7.01937	-416.33925
136.19801	-7.02422	-416.58434
136.29801	-7.02969	-416.89011
136.39801	-7.03719	-417.31802
136.49801	-7.04188	-417.60319
136.59801	-7.04578	-417.77921
136.69801	-7.05031	-417.99787
136.79801	-7.05594	-418.29991
136.89801	-7.06234	-418.65769
136.99801	-7.06891	-419.11951
137.09801	-7.07219	-419.25052
137.19801	-7.07625	-419.42483
137.29801	-7.08125	-419.66948
137.39801	-7.08719	-419.99298
137.49801	-7.09391	-420.42258
137.59801	-7.09797	-420.62798
137.69801	-7.10234	-420.82319
137.79801	-7.10719	-421.07368
137.89801	-7.11234	-421.35286
137.99801	-7.11797	-421.64797
138.09801	-7.12547	-422.11905
138.19801	-7.12953	-422.33956
138.29801	-7.13344	-422.50255
138.39801	-7.13813	-422.72887
138.49801	-7.14375	-423.03768
138.59801	-7.15062	-423.46472
138.69801	-7.15437	-423.65414
138.79801	-7.15844	-423.81984
138.89801	-7.16297	-424.04151
138.99801	-7.16797	-424.27918
139.09801	-7.17344	-424.56388
139.19801	-7.18125	-425.01479
139.29801	-7.18547	-425.25849
139.39801	-7.18969	-425.43432
139.49801	-7.19438	-425.65534
139.59801	-7.20016	-425.94051
139.69801	-7.20766	-426.38883
139.79801	-7.21188	-426.60627
139.89801	-7.21594	-426.76273
139.99801	-7.22078	-426.97787
140.09801	-7.22594	-427.24466
140.19801	-7.23234	-427.54430
140.29801	-7.23844	-427.95604
140.39801	-7.24203	-428.09811
140.49801	-7.24625	-428.27067
140.59801	-7.25125	-428.50557
140.69801	-7.25688	-428.78214
140.79801	-7.26359	-429.16983
140.89801	-7.26797	-429.39308
140.99801	-7.27219	-429.56156
141.09801	-7.27687	-429.76454
141.19801	-7.28203	-430.01875
141.29801	-7.28906	-430.35293
141.39801	-7.29578	-430.83310
141.49801	-7.29891	-430.92442
141.59801	-7.30281	-431.07116
141.69801	-7.30750	-431.27102
141.79801	-7.31297	-431.54031
141.89801	-7.32031	-431.95274
141.99801	-7.32453	-432.16237
142.09801	-7.32891	-432.33350
142.19801	-7.33375	-432.55141
142.29801	-7.33906	-432.80527
142.39801	-7.34547	-433.08794
142.49801	-7.35297	-433.59220
142.59801	-7.35609	-433.68885
142.69801	-7.35984	-433.81077
142.79801	-7.36469	-434.01444
142.89801	-7.37016	-434.27819
142.99801	-7.37797	-434.67706
143.09801	-7.38203	-434.92794
143.19801	-7.38594	-435.04986
143.29801	-7.39062	-435.24531
143.39801	-7.39563	-435.47869
143.49801	-7.40125	-435.73359
143.59801	-7.40969	-436.22246
143.69801	-7.41344	-436.40649
143.79801	-7.41797	-436.58280
143.89801	-7.42313	-436.82384
143.99801	-7.42937	-437.13740
144.09801	-7.43656	-437.61709
144.19801	-7.43922	-437.68126
144.29801	-7.44297	-437.79269
144.39801	-7.44750	-437.99767
144.49801	-7.45281	-438.26303
144.59801	-7.45891	-438.56505
144.69801	-7.46609	-439.03893
144.79801	-7.46938	-439.14336
144.89801	-7.47328	-439.27360
144.99801	-7.47828	-439.48671
145.09801	-7.48406	-439.76316
145.19801	-7.49187	-440.22268
145.29801	-7.49578	-440.39854
145.39801	-7.49953	-440.52115
145.49801	-7.50406	-440.69415
145.59801	-7.50906	-440.89052
145.69801	-7.51453	-441.14593
145.79801	-7.52281	-441.60897
145.89801	-7.52656	-441.79499
145.99801	-7.53062	-441.89504
146.09801	-7.53563	-442.10252
146.19801	-7.54203	-442.39631
146.29801	-7.54891	-442.81384
146.39801	-7.55203	-442.88057
146.49801	-7.55609	-443.00330
146.59801	-7.56078	-443.17505
146.69801	-7.56594	-443.41889
146.79801	-7.57156	-443.66425
146.89801	-7.57953	-444.11811
146.99801	-7.58328	-444.28125
147.09801	-7.58719	-444.40079
147.19801	-7.59203	-444.58941
147.29801	-7.59766	-444.84380
147.39801	-7.60516	-445.28279
147.49801	-7.60922	-445.46452
147.59801	-7.61297	-445.57369
147.69801	-7.61766	-445.75179
147.79801	-7.62297	-445.99831
147.89801	-7.62937	-446.30080
147.99801	-7.63641	-446.74084
148.09801	-7.63984	-446.85853
148.19801	-7.64375	-446.97484
148.29801	-7.64875	-447.18334
148.39801	-7.65437	-447.45538
148.49801	-7.66219	-447.90971
148.59801	-7.66594	-448.08254
148.69801	-7.67000	-448.20979
148.79801	-7.67438	-448.38372
148.89801	-7.67937	-448.61028
148.99801	-7.68500	-448.86425
149.09801	-7.69281	-449.28896
149.19801	-7.69687	-449.50336
149.29801	-7.70094	-449.62958
149.39801	-7.70578	-449.84046
149.49801	-7.71188	-450.11595
149.59801	-7.71875	-450.53244
149.69801	-7.72250	-450.66345
149.79801	-7.72641	-450.78957
149.89801	-7.73094	-450.96397
149.99801	-7.73609	-451.19005
150.09801	-7.74203	-451.46817
150.19801	-7.75016	-451.92254
150.29801	-7.75375	-452.11425
150.39801	-7.75750	-452.20274
150.49801	-7.76219	-452.39344
150.59801	-7.76750	-452.62548
150.69801	-7.77516	-453.05189
150.79801	-7.77938	-453.25944
150.89801	-7.78328	-453.38425
150.99801	-7.78781	-453.56259
151.09801	-7.79297	-453.78068
151.19801	-7.79891	-454.05632
151.29801	-7.80672	-454.51146
151.39801	-7.81047	-454.67669
151.49801	-7.81469	-454.80803
151.59801	-7.82047	-455.06406
151.69801	-7.82734	-455.41984
151.79801	-7.83266	-455.77189
151.89801	-7.83609	-455.86464
151.99801	-7.84016	-456.00536
152.09801	-7.84453	-456.17735
152.19801	-7.84953	-456.38451
152.29801	-7.85531	-456.65702
152.39801	-7.86234	-457.06537
152.49801	-7.86625	-457.22604
152.59801	-7.87047	-457.35267
152.69801	-7.87563	-457.57821
152.79801	-7.88125	-457.84423
152.89801	-7.88828	-458.24841
152.99801	-7.89250	-458.41971
153.09801	-7.89672	-458.56643
153.19801	-7.90125	-458.73255
153.29801	-7.90625	-458.93699
153.39801	-7.91234	-459.21525
153.49201	-7.92047	-459.71778
153.59201	-7.92344	-459.82093
153.69201	-7.92703	-459.89689
153.79201	-7.93172	-460.08411
153.89201	-7.93766	-460.34652
153.99201	-7.94531	-460.77970
154.09201	-7.94953	-460.97866
154.19201	-7.95328	-461.07799
154.29201	-7.95766	-461.22792
154.39201	-7.96266	-461.42742
154.49201	-7.96797	-461.67326
154.59201	-7.97469	-461.98085
154.69201	-7.97953	-462.22970
154.79201	-7.98375	-462.36318
154.89201	-7.98875	-462.55586
154.99201	-7.99438	-462.80640
155.09201	-8.00125	-463.13962
155.19201	-8.00625	-463.39324
155.29201	-8.00984	-463.46614
155.39201	-8.01391	-463.57918
155.49201	-8.01875	-463.76386
155.59201	-8.02437	-463.99948
155.69201	-8.03266	-464.42369
155.79201	-8.03688	-464.65120
155.89201	-8.04078	-464.73280
155.99201	-8.04562	-464.90058
156.09201	-8.05109	-465.11930
156.19201	-8.05859	-465.47142
156.29201	-8.06281	-465.68891
156.39201	-8.06656	-465.77758
156.49201	-8.07109	-465.92012
156.59201	-8.07641	-466.13118
156.69201	-8.08234	-466.39568
156.79201	-8.09141	-466.87540
156.89201	-8.09422	-466.97903
156.99201	-8.09750	-467.00966
157.09201	-8.10187	-467.14664
157.19201	-8.10703	-467.33421
157.29201	-8.11484	-467.67706
157.39201	-8.11984	-467.98924
157.49201	-8.12375	-468.07054
157.59201	-8.12844	-468.22032
157.69201	-8.13359	-468.42819
157.79201	-8.13859	-468.61905
157.89201	-8.14688	-469.02966
157.99201	-8.15031	-469.19754
158.09201	-8.15391	-469.24955
158.19201	-8.15875	-469.42618
158.29201	-8.16438	-469.63620
158.39201	-8.17266	-470.07895
158.49201	-8.17656	-470.25213
158.59201	-8.18016	-470.31170
158.69201	-8.18438	-470.43058
158.79201	-8.18922	-470.60028
158.89201	-8.19469	-470.81354
158.99201	-8.20250	-471.16822
159.09201	-8.20703	-471.41346
159.19201	-8.21094	-471.49080
159.29201	-8.21562	-471.62101
159.39201	-8.22078	-471.81123
159.49201	-8.22844	-472.13769
159.59201	-8.23328	-472.39059
159.69201	-8.23719	-472.48790
159.79201	-8.24188	-472.64409
159.89201	-8.24703	-472.82794
159.99201	-8.25281	-473.05790
160.09001	-8.26219	-473.56451
160.19001	-8.26484	-473.65847
160.29001	-8.26828	-473.68219
160.39001	-8.27313	-473.84563
160.49001	-8.27875	-474.10876
160.59001	-8.28641	-474.50823
160.69001	-8.29047	-474.69437
160.79001	-8.29406	-474.76369
160.89001	-8.29859	-474.89640
160.99001	-8.30344	-475.07209
161.09001	-8.30875	-475.28055
161.19001	-8.31594	-475.59375
161.29001	-8.32094	-475.87913
161.39001	-8.32453	-475.94029
161.49001	-8.32922	-476.09773
161.59001	-8.33484	-476.32343
161.69001	-8.34281	-476.71232
161.79001	-8.34719	-476.94430
161.89001	-8.35047	-476.96894
161.99001	-8.35484	-477.08434
162.09001	-8.36000	-477.28479
162.19001	-8.36609	-477.57488
162.29001	-8.37375	-477.96068
162.39001	-8.37812	-478.18893
162.49001	-8.38172	-478.23188
162.59001	-8.38625	-478.36754
162.69001	-8.39125	-478.55845
162.79001	-8.39812	-478.84274
162.89001	-8.40328	-479.12467
162.99001	-8.40719	-479.22051
163.09001	-8.41172	-479.35367
163.19001	-8.41672	-479.54780
163.29001	-8.42219	-479.75793
163.39001	-8.43000	-480.12325
163.49001	-8.43422	-480.34504
163.59001	-8.43797	-480.39606
163.69001	-8.44266	-480.54326
163.79001	-8.44812	-480.77267
163.89001	-8.45578	-481.13343
163.99001	-8.46047	-481.36908
164.09001	-8.46422	-481.44132
164.19001	-8.46891	-481.56705
164.29001	-8.47375	-481.74447
164.39001	-8.47906	-481.94343
164.49001	-8.48656	-482.30934
164.59001	-8.49078	-482.50085
164.69001	-8.49469	-482.57828
164.79001	-8.49953	-482.73176
164.89001	-8.50500	-482.93388
164.99001	-8.51234	-483.25747
165.09001	-8.51656	-483.44800
165.19001	-8.52047	-483.53112
165.29001	-8.52500	-483.67018
165.39001	-8.53000	-483.84327
165.49001	-8.53563	-484.07224
165.59001	-8.54344	-484.43225
165.69001	-8.54781	-484.64745
165.79001	-8.55141	-484.68509
165.89001	-8.55578	-484.78976
165.99001	-8.56109	-484.97438
166.09001	-8.56844	-485.29416
166.19001	-8.57313	-485.53321
166.29001	-8.57703	-485.60533
166.39001	-8.58156	-485.72904
166.49001	-8.58672	-485.89617
166.59001	-8.59266	-486.12162
166.69001	-8.60078	-486.50599
166.79001	-8.60484	-486.70045
166.89001	-8.60859	-486.74315
166.99001	-8.61328	-486.88447
167.09001	-8.61859	-487.06761
167.19001	-8.62594	-487.38793
167.29001	-8.63125	-487.65761
167.39001	-8.63453	-487.68511
167.49001	-8.63891	-487.78602
167.59001	-8.64406	-487.95795
167.69001	-8.65016	-488.20570
167.79001	-8.65828	-488.62660
167.89001	-8.66172	-488.76315
167.99001	-8.66531	-488.79468
168.09001	-8.67016	-488.95714
168.19001	-8.67563	-489.15765
168.29001	-8.68391	-489.55429
168.39001	-8.68844	-489.83735
168.49001	-8.69172	-489.83875
168.59001	-8.69594	-489.95775
168.69001	-8.70094	-490.13644
168.79001	-8.70641	-490.33594
168.89001	-8.71313	-490.63501
168.99001	-8.71797	-490.85492
169.09001	-8.72172	-490.90204
169.19001	-8.72594	-491.01186
169.29001	-8.73078	-491.16158
169.39001	-8.73781	-491.43794
169.49001	-8.74359	-491.74330
169.59001	-8.74781	-491.86736
169.69001	-8.75250	-491.98106
169.79001	-8.75781	-492.16789
169.89001	-8.76344	-492.40017
169.99001	-8.77125	-492.78086
170.09001	-8.77516	-492.94624
170.19001	-8.77875	-492.97291
170.29001	-8.78328	-493.10204
170.39001	-8.78828	-493.25699
170.49001	-8.79516	-493.55382
170.59001	-8.80031	-493.78806
170.69001	-8.80406	-493.84931
170.79001	-8.80828	-493.93386
170.89001	-8.81297	-494.07920
170.99001	-8.81859	-494.27140
171.09001	-8.82625	-494.58900
171.19001	-8.83172	-494.92085
171.29001	-8.83562	-494.95196
171.39001	-8.84016	-495.06739
171.49001	-8.84500	-495.21214
171.59001	-8.85156	-495.43795
171.69001	-8.85687	-495.69777
171.79001	-8.86109	-495.79203
171.89001	-8.86547	-495.89732
171.99001	-8.87031	-496.02473
172.09001	-8.87625	-496.25307
172.19001	-8.88437	-496.58585
172.29001	-8.88828	-496.78174
172.39001	-8.89187	-496.79062
172.49001	-8.89641	-496.89493
172.59001	-8.90156	-497.04847
172.69001	-8.90875	-497.32745
172.79001	-8.91438	-497.61894
172.89001	-8.91813	-497.66636
172.99001	-8.92250	-497.75442
173.09001	-8.92719	-497.88016
173.19001	-8.93250	-498.05367
173.29001	-8.93984	-498.32669
173.39001	-8.94531	-498.63431
173.49001	-8.94875	-498.64045
173.59001	-8.95328	-498.73000
173.69001	-8.95875	-498.90310
173.79001	-8.96703	-499.23640
173.89001	-8.97156	-499.50030
173.99001	-8.97484	-499.47765
174.09001	-8.97891	-499.54844
174.19001	-8.98391	-499.68517
174.29001	-8.98938	-499.87105
174.39001	-8.99688	-500.13268
174.49001	-9.00297	-500.53298
174.59001	-9.00609	-500.49472
174.69001	-9.01031	-500.56940
174.79001	-9.01500	-500.69219
174.89001	-9.02172	-500.92548
174.99001	-9.02719	-501.20145
175.09001	-9.03109	-501.25080
175.19001	-9.03531	-501.32042
175.29001	-9.04016	-501.44136
175.39001	-9.04578	-501.63108
175.49001	-9.05313	-501.90550
175.59001	-9.05813	-502.15262
175.69001	-9.06187	-502.15954
175.79001	-9.06672	-502.27392
175.89001	-9.07234	-502.46000
175.99001	-9.08078	-502.80130
176.09001	-9.08531	-503.04008
176.19001	-9.08875	-503.01915
176.29001	-9.09297	-503.08853
176.39001	-9.09766	-503.20137
176.49001	-9.10312	-503.36969
176.59001	-9.11109	-503.68911
176.69001	-9.11563	-503.92449
176.79001	-9.11938	-503.91495
176.89001	-9.12406	-504.02361
176.99001	-9.12938	-504.19265
177.09001	-9.13656	-504.45193
177.19001	-9.14125	-504.67294
177.29001	-9.14469	-504.66633
177.39001	-9.14891	-504.74155
177.49001	-9.15391	-504.86112
177.59001	-9.15969	-505.07307
177.69001	-9.16844	-505.45549
177.79001	-9.17297	-505.69868
177.89001	-9.17609	-505.64486
177.99001	-9.18031	-505.70542
178.09001	-9.18531	-505.84662
178.19001	-9.19234	-506.09797
178.29001	-9.19781	-506.37263
178.39001	-9.20156	-506.40059
178.49001	-9.20594	-506.47706
178.59001	-9.21125	-506.61969
178.69001	-9.21687	-506.82563
178.79001	-9.22422	-507.10988
178.89001	-9.22906	-507.32124
178.99001	-9.23250	-507.31218
179.09001	-9.23719	-507.38329
179.19001	-9.24234	-507.54607
179.29001	-9.24938	-507.76082
179.39001	-9.25563	-508.11613
179.49001	-9.25875	-508.09586
179.59001	-9.26266	-508.12006
179.69001	-9.26734	-508.22282
179.79001	-9.27281	-508.38107
179.89001	-9.28062	-508.68237
179.99001	-9.28656	-509.01079
180.09001	-9.28969	-508.98117
180.19001	-9.29422	-509.03440
180.29001	-9.29922	-509.17757
180.39001	-9.30609	-509.38511
180.49001	-9.31219	-509.74458
180.59001	-9.31562	-509.72831
180.69001	-9.32000	-509.78178
180.79001	-9.32484	-509.89908
180.89001	-9.33000	-510.04654
180.99001	-9.33750	-510.28401
181.09001	-9.34281	-510.60665
181.19001	-9.34609	-510.55247
181.29001	-9.35062	-510.62977
181.39001	-9.35578	-510.77449
181.49001	-9.36297	-511.03568
181.59001	-9.36844	-511.30486
181.69001	-9.37219	-511.31523
181.79001	-9.37656	-511.36810
181.89001	-9.38156	-511.48224
181.99001	-9.38688	-511.65658
182.09001	-9.39406	-511.92063
182.19001	-9.39922	-512.14808
182.29001	-9.40281	-512.12883
182.39001	-9.40719	-512.18599
182.49001	-9.41219	-512.30425
182.59001	-9.41984	-512.54499
182.69001	-9.42563	-512.88557
182.79001	-9.42906	-512.85833
182.89001	-9.43313	-512.87770
182.99001	-9.43781	-512.98720
183.09001	-9.44344	-513.14241
183.19001	-9.45141	-513.44907
183.29001	-9.45672	-513.75520
183.39001	-9.46016	-513.70645
183.49001	-9.46469	-513.76140
183.59001	-9.46984	-513.89503
183.69001	-9.47594	-514.08577
183.79001	-9.48125	-514.29939
183.89001	-9.48516	-514.32443
183.95601	-9.48844	-512.79604
183.95801	-9.48984	-507.69168
183.96001	-9.49187	-496.58388
183.96201	-9.49391	-479.48152
183.96401	-9.49625	-458.13113
183.96601	-9.49875	-433.90325
183.96801	-9.50094	-407.35090
183.97001	-9.50297	-379.07946
183.97201	-9.50500	-349.93705
183.97401	-9.50656	-320.56358
183.97601	-9.50781	-291.33114
183.97801	-9.50875	-262.61330
183.98001	-9.50953	-234.80457
183.98201	-9.50984	-208.17018
183.98401	-9.51016	-182.86294
183.98601	-9.51016	-159.02820
183.98801	-9.51016	-136.79449
183.99001	-9.51016	-116.21854
183.99201	-9.51016	-97.31252
183.99401	-9.51016	-80.09021
183.99601	-9.51031	-64.54248
183.99801	-9.51047	-50.61508
184.00001	-9.51063	-38.25210
184.00201	-9.51078	-27.40601
184.00401	-9.51078	-17.98171
184.00601	-9.51078	-9.84477
184.00801	-9.51094	-2.89455
184.01001	-9.51094	2.94115
184.01201	-9.51094	7.76384
184.01401	-9.51094	11.68417
184.01601	-9.51094	14.77776
184.01801	-9.51094	17.11848
184.02001	-9.51094	18.81051
184.02201	-9.51094	19.94737
184.02401	-9.51094	20.58883
184.03201	-9.51094	19.52666
184.03401	-9.51094	18.64780
184.03601	-9.51094	17.62913
184.03801	-9.51094	16.50225
184.04001	-9.51094	15.29274
184.04201	-9.51094	14.03882
184.04401	-9.51094	12.77332
184.04601	-9.51094	11.50929
184.04801	-9.51094	10.26002
184.05001	-9.51094	9.04810
184.05201	-9.51094	7.88565
184.05401	-9.51094	6.77416
184.05601	-9.51094	5.72499
184.05801	-9.51094	4.75225
184.06001	-9.51094	3.85346
184.06201	-9.51094	3.02227
184.06401	-9.51094	2.26463
184.06601	-9.51094	1.58370
184.06801	-9.51094	0.97019
184.07001	-9.51094	0.41960
184.07401	-9.51094	-0.48443
184.07801	-9.51063	-1.16955
184.08401	-9.51063	-1.82510
184.13801	-9.51031	-1.31907
184.23801	-9.50969	-1.11844
184.33801	-9.50953	-1.06162
184.43801	-9.50984	-1.04441
184.53801	-9.51094	-1.02818
184.63801	-9.52016	-1.01276
184.73801	-9.52875	-1.01411
184.83801	-9.53609	-0.99345
184.93801	-9.54062	-0.99422
185.03801	-9.54469	-0.99438
185.13801	-9.54906	-0.97946
185.23801	-9.55406	-0.97875
185.33801	-9.56016	-0.97994
185.43801	-9.56656	-0.97259
185.53801	-9.57125	-0.97403
185.63801	-9.57562	-0.96543
185.73801	-9.58094	-0.96453
185.83801	-9.58656	-0.95851
185.93801	-9.59281	-0.95695
186.03801	-9.59734	-0.94674
186.13801	-9.60141	-0.94616
186.23801	-9.60594	-0.95175
186.33801	-9.61094	-0.94452
186.43801	-9.61625	-0.94074
186.53801	-9.62234	-0.94351
186.63801	-9.62719	-0.93371
186.73801	-9.63156	-0.93433
186.83801	-9.63672	-0.93602
186.93801	-9.64234	-0.93282
187.03801	-9.64891	-0.93205
187.13801	-9.65359	-0.93324
187.23801	-9.65766	-0.92727
187.33801	-9.66219	-0.92713
187.43801	-9.66703	-0.92074
187.53801	-9.67266	-0.92148
187.63801	-9.68016	-0.92238
187.73801	-9.68469	-0.91848
187.83801	-9.68906	-0.92242
187.93801	-9.69344	-0.91060
188.03801	-9.69875	-0.91916
188.13801	-9.70516	-0.91238
188.23801	-9.71031	-0.91336
188.33801	-9.71469	-0.91323
188.43801	-9.71938	-0.91261
188.53801	-9.72453	-0.90498
188.63801	-9.73016	-0.90475
188.73801	-9.73672	-0.90372
188.83801	-9.74109	-0.91850
188.93801	-9.74547	-0.89987
189.03801	-9.75016	-0.90723
189.13801	-9.75578	-0.90503
189.23801	-9.76281	-0.90584
189.33801	-9.76766	-0.90021
189.43801	-9.77156	-0.90407
189.53801	-9.77594	-0.89312
189.63801	-9.78094	-0.89890
189.73801	-9.78641	-0.89562
189.83801	-9.79313	-0.90120
189.93801	-9.79734	-0.89621
190.03801	-9.80156	-0.88941
190.13801	-9.80672	-0.89239
190.15001	-9.80750	-0.89112
