# Supplementary material for: Strengthening of 3D Printed Fused Deposition Manufactured Parts Using the Fill Compositing Technique
Source: PLoS One. 2015 Apr 16;10(4):e0122915. doi: 10.1371/journal.pone.0122915 (PMC4400136; doi:10.1371/journal.pone.0122915)
Supplement: S1 File — This is the raw data and information on all the samples presented in this manuscript. (ZIP) [file pone.0122915.s001.zip › Specimen_RawData_155.csv]

Time	Extension	Load
(sec)	(mm)	(N)
0.00000	0.00000	0.00577
0.10000	0.00000	0.00447
0.20000	-0.00078	-0.00363
0.30000	-0.00312	0.00265
0.39600	-0.01328	-0.00329
0.47200	-0.02344	-0.00403
0.57200	-0.03000	-0.00093
0.67200	-0.03516	-0.00361
0.77200	-0.04109	-0.00200
0.87200	-0.04812	-0.00428
0.97200	-0.05188	-0.00422
1.07200	-0.05578	0.00119
1.17200	-0.06000	-0.00455
1.27200	-0.06484	-0.00500
1.37200	-0.07031	0.00363
1.47200	-0.07672	-0.00059
1.57200	-0.08125	-0.00087
1.67200	-0.08547	-0.00157
1.77200	-0.09031	-0.00816
1.87200	-0.09625	0.00029
1.97200	-0.10344	-0.00209
2.07200	-0.10844	-0.00210
2.17200	-0.11234	0.00071
2.27200	-0.11688	-0.00350
2.37200	-0.12172	-0.01026
2.47200	-0.12703	-0.00338
2.57200	-0.13375	0.00007
2.67200	-0.13844	-0.00187
2.77200	-0.14281	-0.00557
2.87200	-0.14750	0.00037
2.97200	-0.15281	-0.00161
3.07200	-0.15891	-0.00242
3.17200	-0.16391	-0.00016
3.27200	-0.16828	-0.00427
3.37200	-0.17297	0.01015
3.47200	-0.17813	0.00274
3.57200	-0.18344	0.00558
3.67200	-0.19016	-0.00349
3.77200	-0.19500	-0.00424
3.87200	-0.19938	0.00372
3.97200	-0.20391	-0.00355
4.07200	-0.20922	-0.00668
4.17200	-0.21531	-0.00639
4.27200	-0.22063	0.00189
4.37200	-0.22484	-0.00233
4.47200	-0.22922	-0.00078
4.57200	-0.23422	-0.00574
4.67200	-0.23969	-0.00084
4.77200	-0.24609	0.00086
4.87200	-0.25172	-0.00279
4.97200	-0.25594	0.00115
5.07200	-0.26047	-0.00904
5.17200	-0.26594	-0.01104
5.27200	-0.27266	-0.02698
5.37200	-0.27859	-0.05881
5.47200	-0.28234	-0.12369
5.57200	-0.28656	-0.21595
5.67200	-0.29141	-0.33060
5.77200	-0.29703	-0.47167
5.87200	-0.30375	-0.66120
5.97200	-0.30875	-0.82122
6.07200	-0.31266	-0.93343
6.17200	-0.31750	-1.06930
6.27200	-0.32266	-1.22495
6.37200	-0.32859	-1.37371
6.47200	-0.33438	-1.54908
6.57200	-0.33875	-1.66195
6.67200	-0.34328	-1.78267
6.77200	-0.34828	-1.92751
6.87200	-0.35391	-2.10001
6.97200	-0.36109	-2.30330
7.07200	-0.36594	-2.49404
7.17200	-0.36953	-2.58642
7.27200	-0.37422	-2.73399
7.37200	-0.37953	-2.89498
7.47200	-0.38688	-3.12521
7.57200	-0.39141	-3.29236
7.67200	-0.39531	-3.40695
7.77200	-0.39984	-3.54581
7.87200	-0.40469	-3.69470
7.97200	-0.40969	-3.83841
8.07200	-0.41578	-4.02337
8.17200	-0.42172	-4.24841
8.27200	-0.42578	-4.35215
8.37200	-0.43062	-4.49756
8.47200	-0.43594	-4.66587
8.57200	-0.44391	-4.88332
8.67200	-0.44922	-5.09304
8.77200	-0.45266	-5.18215
8.87200	-0.45734	-5.33150
8.97200	-0.46266	-5.49780
9.07200	-0.46859	-5.69035
9.17200	-0.47703	-5.96705
9.27200	-0.48016	-6.11439
9.37200	-0.48375	-6.20549
9.47200	-0.48828	-6.33255
9.57200	-0.49375	-6.50057
9.67200	-0.49984	-6.70404
9.77200	-0.50484	-6.88614
9.87200	-0.50906	-7.01250
9.97200	-0.51359	-7.14962
10.07200	-0.51859	-7.31859
10.17200	-0.52391	-7.48577
10.27200	-0.53109	-7.70775
10.37200	-0.53625	-7.91476
10.47200	-0.54000	-8.00910
10.57200	-0.54469	-8.15701
10.67200	-0.55016	-8.33284
10.77200	-0.55703	-8.56555
10.87200	-0.56203	-8.74323
10.97200	-0.56578	-8.86385
11.07200	-0.57000	-8.99222
11.17200	-0.57500	-9.14155
11.27200	-0.58031	-9.31384
11.37200	-0.58688	-9.51922
11.47200	-0.59328	-9.77578
11.57200	-0.59719	-9.92700
11.67200	-0.60172	-10.05034
11.77200	-0.60719	-10.23821
11.87200	-0.61375	-10.45494
11.97200	-0.61875	-10.63565
12.07200	-0.62281	-10.75292
12.17200	-0.62719	-10.89207
12.27200	-0.63219	-11.05953
12.37200	-0.63750	-11.23270
12.47200	-0.64375	-11.43688
12.57200	-0.64969	-11.66904
12.67200	-0.65359	-11.78266
12.77200	-0.65844	-11.94591
12.87200	-0.66391	-12.12164
12.97200	-0.67031	-12.33405
13.07200	-0.67516	-12.52847
13.17200	-0.67953	-12.66377
13.27200	-0.68391	-12.80165
13.37200	-0.68906	-12.97254
13.47200	-0.69500	-13.18637
13.57200	-0.70203	-13.41955
13.67200	-0.70672	-13.60801
13.77200	-0.71031	-13.70346
13.87200	-0.71469	-13.84673
13.97200	-0.71984	-14.01369
14.07200	-0.72656	-14.24881
14.17200	-0.73219	-14.47228
14.27200	-0.73641	-14.60302
14.37200	-0.74063	-14.73812
14.47200	-0.74563	-14.89992
14.57200	-0.75141	-15.10271
14.67200	-0.75812	-15.33532
14.77200	-0.76266	-15.50904
14.87200	-0.76672	-15.62507
14.97200	-0.77125	-15.77340
15.07200	-0.77641	-15.95013
15.17200	-0.78266	-16.15671
15.27200	-0.78875	-16.38600
15.37200	-0.79281	-16.51115
15.47200	-0.79719	-16.64750
15.57200	-0.80188	-16.80324
15.67200	-0.80750	-16.99832
15.77200	-0.81438	-17.22906
15.87200	-0.81969	-17.43886
15.97200	-0.82375	-17.54773
16.07200	-0.82844	-17.70725
16.17200	-0.83375	-17.87702
16.27200	-0.84063	-18.11433
16.37200	-0.84547	-18.30305
16.47200	-0.84953	-18.42516
16.57200	-0.85391	-18.57072
16.67200	-0.85875	-18.73209
16.77200	-0.86438	-18.92698
16.87200	-0.87172	-19.16301
16.97200	-0.87672	-19.36558
17.07200	-0.88062	-19.46535
17.17200	-0.88547	-19.63289
17.27200	-0.89078	-19.81467
17.37200	-0.89719	-20.03295
17.47200	-0.90297	-20.25495
17.57200	-0.90688	-20.36653
17.67200	-0.91141	-20.51495
17.77200	-0.91625	-20.66977
17.87200	-0.92188	-20.86330
17.97200	-0.92828	-21.09352
18.07200	-0.93281	-21.25752
18.17200	-0.93672	-21.37278
18.27200	-0.94141	-21.51830
18.37200	-0.94656	-21.69495
18.47200	-0.95344	-21.92385
18.57200	-0.95953	-22.16398
18.67200	-0.96344	-22.28231
18.77200	-0.96797	-22.43526
18.87200	-0.97281	-22.59410
18.97200	-0.97813	-22.77894
19.07200	-0.98469	-22.98483
19.17200	-0.98969	-23.20590
19.27200	-0.99359	-23.29958
19.37200	-0.99844	-23.46216
19.47200	-1.00344	-23.63196
19.57200	-1.00969	-23.83365
19.67200	-1.01547	-24.05647
19.77200	-1.01984	-24.19269
19.87200	-1.02422	-24.33187
19.97200	-1.02922	-24.50290
20.07200	-1.03484	-24.68003
20.17200	-1.04125	-24.89411
20.27200	-1.04656	-25.10483
20.37200	-1.05062	-25.21397
20.47200	-1.05516	-25.35951
20.57200	-1.06016	-25.52661
20.67200	-1.06625	-25.72379
20.77200	-1.07172	-25.91288
20.87200	-1.07641	-26.05927
20.97200	-1.08078	-26.20149
21.07200	-1.08594	-26.35806
21.17200	-1.09156	-26.54498
21.27200	-1.09813	-26.75078
21.37200	-1.10375	-26.97556
21.47200	-1.10734	-27.06632
21.57200	-1.11203	-27.21404
21.67200	-1.11719	-27.38266
21.77200	-1.12313	-27.56619
21.87200	-1.12906	-27.78108
21.97200	-1.13328	-27.89966
22.07200	-1.13766	-28.03722
22.17200	-1.14250	-28.19414
22.27200	-1.14781	-28.37046
22.37200	-1.15406	-28.56772
22.47200	-1.16000	-28.79676
22.57200	-1.16375	-28.88539
22.67200	-1.16844	-29.02523
22.77200	-1.17391	-29.21073
22.87200	-1.18047	-29.41420
22.97200	-1.18656	-29.64324
23.07200	-1.19063	-29.75226
23.17200	-1.19484	-29.87439
23.27200	-1.19953	-30.02103
23.37200	-1.20438	-30.18021
23.47200	-1.21063	-30.36215
23.57200	-1.21688	-30.60416
23.67200	-1.22063	-30.69731
23.77200	-1.22516	-30.82345
23.87200	-1.23047	-30.99879
23.97200	-1.23703	-31.21541
24.07200	-1.24297	-31.43494
24.17200	-1.24672	-31.51866
24.27200	-1.25078	-31.62933
24.37200	-1.25531	-31.76301
24.47200	-1.26047	-31.92064
24.57200	-1.26641	-32.10306
24.67200	-1.27391	-32.37658
24.77200	-1.27766	-32.46788
24.87200	-1.28250	-32.60455
24.97200	-1.28750	-32.74351
25.07200	-1.29453	-32.96956
25.17200	-1.30172	-33.27067
25.27200	-1.30469	-33.32531
25.37200	-1.30906	-33.44155
25.47200	-1.31406	-33.60928
25.57200	-1.31984	-33.81713
25.67200	-1.32719	-34.07067
25.77200	-1.33078	-34.19262
25.87200	-1.33438	-34.26223
25.97200	-1.33891	-34.41709
26.07200	-1.34406	-34.59938
26.17200	-1.35078	-34.81273
26.27200	-1.35719	-35.07441
26.37200	-1.36109	-35.18242
26.47200	-1.36547	-35.30040
26.57200	-1.36984	-35.44086
26.67200	-1.37484	-35.60676
26.77200	-1.38109	-35.80897
26.87200	-1.38734	-36.06786
26.97200	-1.39141	-36.17256
27.07200	-1.39609	-36.31353
27.17200	-1.40109	-36.49183
27.27200	-1.40687	-36.67905
27.37200	-1.41250	-36.88225
27.47200	-1.41672	-37.00214
27.57200	-1.42125	-37.13255
27.67200	-1.42641	-37.31247
27.77200	-1.43172	-37.48589
27.87200	-1.43828	-37.69492
27.97200	-1.44422	-37.93996
28.07200	-1.44797	-38.01294
28.17200	-1.45234	-38.14028
28.27200	-1.45703	-38.28325
28.37200	-1.46328	-38.49665
28.47200	-1.47000	-38.74096
28.57200	-1.47391	-38.85648
28.67200	-1.47812	-38.97174
28.77200	-1.48281	-39.11596
28.87200	-1.48844	-39.29649
28.97200	-1.49500	-39.50644
29.07200	-1.50109	-39.75053
29.17200	-1.50484	-39.83335
29.27200	-1.50938	-39.96309
29.37200	-1.51453	-40.11579
29.47200	-1.52062	-40.32827
29.57200	-1.52719	-40.57843
29.67200	-1.53109	-40.68587
29.77200	-1.53531	-40.79244
29.87200	-1.53984	-40.93302
29.97200	-1.54516	-41.10717
30.07200	-1.55156	-41.31009
30.17200	-1.55766	-41.55558
30.27200	-1.56125	-41.63298
30.37200	-1.56578	-41.75725
30.47200	-1.57078	-41.91449
30.57200	-1.57687	-42.12445
30.67200	-1.58359	-42.35899
30.77200	-1.58766	-42.47713
30.87200	-1.59187	-42.59309
30.97200	-1.59656	-42.73457
31.07200	-1.60172	-42.89635
31.17200	-1.60766	-43.08431
31.27200	-1.61500	-43.36876
31.37200	-1.61844	-43.44282
31.47200	-1.62250	-43.55394
31.57200	-1.62750	-43.70812
31.67200	-1.63391	-43.91362
31.77200	-1.64047	-44.15413
31.87200	-1.64469	-44.26968
31.97200	-1.64906	-44.38631
32.07200	-1.65406	-44.54755
32.17200	-1.65922	-44.71101
32.27200	-1.66547	-44.89641
32.37200	-1.67125	-45.13706
32.47200	-1.67500	-45.22234
32.57200	-1.67969	-45.35234
32.67200	-1.68484	-45.51547
32.77200	-1.69172	-45.74112
32.87200	-1.69750	-45.98337
32.97200	-1.70109	-46.06639
33.07200	-1.70516	-46.17048
33.17200	-1.70969	-46.31740
33.27200	-1.71500	-46.48830
33.37200	-1.72234	-46.72670
33.47200	-1.72937	-47.02433
33.57200	-1.73266	-47.08244
33.67200	-1.73719	-47.19773
33.77200	-1.74234	-47.37147
33.87200	-1.74828	-47.56615
33.97200	-1.75391	-47.78809
34.07200	-1.75797	-47.90053
34.17200	-1.76219	-48.01616
34.27200	-1.76672	-48.15885
34.37200	-1.77172	-48.31707
34.47200	-1.77766	-48.50802
34.57200	-1.78469	-48.78704
34.67200	-1.78844	-48.87405
34.77200	-1.79313	-49.00581
34.87200	-1.79859	-49.19413
34.97200	-1.80500	-49.40888
35.07200	-1.81078	-49.62807
35.17200	-1.81500	-49.74498
35.27200	-1.81906	-49.86174
35.37200	-1.82359	-50.00672
35.47200	-1.82859	-50.17565
35.57200	-1.83469	-50.36663
35.67200	-1.84141	-50.62471
35.77200	-1.84531	-50.74379
35.87200	-1.84953	-50.86036
35.97200	-1.85438	-51.01009
36.07200	-1.86047	-51.21264
36.17200	-1.86719	-51.47561
36.27200	-1.87125	-51.57881
36.37200	-1.87531	-51.67978
36.47200	-1.88000	-51.82555
36.57200	-1.88531	-52.00873
36.67200	-1.89141	-52.20653
36.77200	-1.89828	-52.45956
36.87200	-1.90234	-52.57224
36.97200	-1.90672	-52.68113
37.07200	-1.91187	-52.84328
37.17200	-1.91734	-53.02900
37.27200	-1.92313	-53.22319
37.37200	-1.92781	-53.35728
37.47200	-1.93219	-53.48665
37.57200	-1.93703	-53.63631
37.67200	-1.94234	-53.80514
37.77200	-1.94875	-54.00555
37.87200	-1.95531	-54.26444
37.97200	-1.95891	-54.32944
38.07200	-1.96344	-54.44498
38.17200	-1.96844	-54.61202
38.27200	-1.97453	-54.81321
38.37200	-1.98016	-55.02505
38.47200	-1.98438	-55.13411
38.57200	-1.98859	-55.23011
38.67200	-1.99344	-55.36981
38.77200	-1.99828	-55.52463
38.87200	-2.00375	-55.68579
38.97200	-2.01063	-55.92602
39.07200	-2.01547	-56.07530
39.17200	-2.02016	-56.21159
39.27200	-2.02547	-56.37664
39.37200	-2.03172	-56.55749
39.47200	-2.03797	-56.79728
39.57200	-2.04141	-56.86041
39.67200	-2.04547	-56.96182
39.77200	-2.04984	-57.09150
39.87200	-2.05500	-57.25415
39.97200	-2.06078	-57.43648
40.07200	-2.06813	-57.70863
40.17200	-2.07203	-57.81275
40.27200	-2.07656	-57.91584
40.37200	-2.08109	-58.04889
40.47200	-2.08641	-58.19612
40.57200	-2.09313	-58.42321
40.67200	-2.09766	-58.54579
40.77200	-2.10203	-58.66953
40.87200	-2.10656	-58.78101
40.97200	-2.11187	-58.92495
41.07200	-2.11859	-59.12542
41.17200	-2.12625	-59.41550
41.27200	-2.12953	-59.47584
41.37200	-2.13391	-59.57675
41.47200	-2.13906	-59.72220
41.57200	-2.14500	-59.91744
41.67200	-2.15203	-60.16290
41.77200	-2.15563	-60.24539
41.87200	-2.15984	-60.34360
41.97200	-2.16453	-60.47847
42.07200	-2.16969	-60.62290
42.17200	-2.17578	-60.80393
42.27200	-2.18266	-61.07340
42.37200	-2.18594	-61.13441
42.47200	-2.19047	-61.25371
42.57200	-2.19531	-61.39341
42.67200	-2.20094	-61.56556
42.77200	-2.20750	-61.79220
42.87200	-2.21156	-61.90432
42.97200	-2.21578	-62.00440
43.07200	-2.22094	-62.16144
43.17200	-2.22656	-62.34270
43.27200	-2.23328	-62.56130
43.37200	-2.24000	-62.83077
43.47200	-2.24297	-62.86634
43.57200	-2.24734	-62.97303
43.67200	-2.25188	-63.11586
43.77200	-2.25734	-63.27782
43.87200	-2.26422	-63.52989
43.97200	-2.26875	-63.66953
44.07200	-2.27297	-63.77739
44.17200	-2.27797	-63.92162
44.27200	-2.28359	-64.10668
44.37200	-2.29031	-64.30338
44.47200	-2.29609	-64.54460
44.57200	-2.29922	-64.58989
44.67200	-2.30344	-64.70671
44.77200	-2.30844	-64.85640
44.87200	-2.31391	-65.03269
44.97200	-2.32047	-65.26694
45.07200	-2.32516	-65.40737
45.17200	-2.32969	-65.51971
45.27200	-2.33453	-65.66302
45.37200	-2.33953	-65.81438
45.47200	-2.34547	-66.00864
45.57200	-2.35266	-66.27849
45.67200	-2.35625	-66.36339
45.77200	-2.36062	-66.47437
45.87200	-2.36578	-66.63594
45.97200	-2.37188	-66.81829
46.07200	-2.37797	-67.04071
46.17200	-2.38203	-67.13478
46.27200	-2.38625	-67.25498
46.37200	-2.39094	-67.38747
46.47200	-2.39609	-67.55540
46.57200	-2.40250	-67.76033
46.67200	-2.40969	-68.03056
46.77200	-2.41297	-68.10062
46.87200	-2.41719	-68.20112
46.97200	-2.42172	-68.33520
47.07200	-2.42734	-68.49527
47.17200	-2.43422	-68.74053
47.27200	-2.43891	-68.89736
47.37200	-2.44313	-68.99891
47.47200	-2.44766	-69.12931
47.57200	-2.45281	-69.27964
47.67200	-2.45906	-69.47099
47.77200	-2.46547	-69.69130
47.87200	-2.46969	-69.82345
47.97200	-2.47391	-69.92818
48.07200	-2.47891	-70.07698
48.17200	-2.48484	-70.26797
48.27200	-2.49188	-70.51536
48.37200	-2.49609	-70.63478
48.47200	-2.50031	-70.73340
48.57200	-2.50484	-70.85890
48.67200	-2.50984	-71.01146
48.77200	-2.51562	-71.19624
48.87200	-2.52297	-71.44108
48.97200	-2.52688	-71.58387
49.07200	-2.53109	-71.67723
49.17200	-2.53625	-71.82647
49.27200	-2.54234	-72.01353
49.37200	-2.54844	-72.23782
49.47200	-2.55250	-72.34392
49.57200	-2.55641	-72.44988
49.67200	-2.56109	-72.57625
49.77200	-2.56656	-72.76122
49.87200	-2.57344	-72.97742
49.97200	-2.58109	-73.29921
50.07200	-2.58422	-73.35580
50.17200	-2.58828	-73.44855
50.27200	-2.59328	-73.59928
50.37200	-2.59938	-73.80366
50.47200	-2.60609	-74.07089
50.57200	-2.60984	-74.18007
50.67200	-2.61391	-74.28189
50.77200	-2.61859	-74.42441
50.87200	-2.62344	-74.57748
50.97200	-2.62859	-74.74668
51.07200	-2.63469	-74.94355
51.17200	-2.63922	-75.08840
51.27200	-2.64359	-75.21775
51.37200	-2.64844	-75.35966
51.47200	-2.65359	-75.51868
51.57200	-2.66016	-75.73537
51.67200	-2.66531	-75.90717
51.77200	-2.66969	-76.03570
51.87200	-2.67437	-76.15879
51.97200	-2.67984	-76.32444
52.07200	-2.68563	-76.51840
52.17200	-2.69234	-76.75330
52.27200	-2.69625	-76.84702
52.37200	-2.70047	-76.96417
52.47200	-2.70531	-77.08534
52.57200	-2.71109	-77.23954
52.67200	-2.71813	-77.50729
52.77200	-2.72250	-77.63036
52.87200	-2.72672	-77.72617
52.97200	-2.73141	-77.85366
53.07200	-2.73672	-78.00464
53.17200	-2.74266	-78.18830
53.27200	-2.74891	-78.39116
53.37200	-2.75297	-78.49358
53.47200	-2.75734	-78.59915
53.57200	-2.76203	-78.72382
53.67200	-2.76781	-78.89920
53.77200	-2.77500	-79.12239
53.87200	-2.78000	-79.29458
53.97200	-2.78375	-79.35712
54.07200	-2.78797	-79.45813
54.17200	-2.79313	-79.60467
54.27200	-2.79906	-79.78337
54.37200	-2.80625	-80.01339
54.47200	-2.81016	-80.13268
54.57200	-2.81438	-80.22393
54.67200	-2.81938	-80.35457
54.77200	-2.82484	-80.51748
54.87200	-2.83141	-80.72746
54.97200	-2.83594	-80.85611
55.07200	-2.84031	-80.96116
55.17200	-2.84469	-81.08418
55.27200	-2.84953	-81.19655
55.37200	-2.85484	-81.33970
55.47200	-2.86266	-81.56787
55.57200	-2.86703	-81.73948
55.67200	-2.87125	-81.81573
55.77200	-2.87625	-81.94418
55.87200	-2.88234	-82.12373
55.97200	-2.88937	-82.36607
56.07200	-2.89297	-82.45067
56.17200	-2.89672	-82.52440
56.27200	-2.90109	-82.62830
56.37200	-2.90594	-82.75367
56.47200	-2.91109	-82.89149
56.57200	-2.91891	-83.11427
56.67200	-2.92422	-83.29796
56.77200	-2.92812	-83.38541
56.87200	-2.93281	-83.49013
56.97200	-2.93828	-83.62900
57.07200	-2.94594	-83.88703
57.17200	-2.94953	-83.96889
57.27200	-2.95344	-84.04084
57.37200	-2.95844	-84.17468
57.47200	-2.96438	-84.34176
57.57200	-2.97141	-84.55088
57.67200	-2.97875	-84.84423
57.77200	-2.98125	-84.86429
57.87200	-2.98531	-84.94447
57.97200	-2.99031	-85.08190
58.07200	-2.99563	-85.21407
58.17200	-3.00188	-85.41895
58.27200	-3.00656	-85.55467
58.37200	-3.01078	-85.66877
58.47200	-3.01547	-85.78196
58.57200	-3.02063	-85.91630
58.67200	-3.02625	-86.08671
58.77200	-3.03375	-86.31802
58.87200	-3.03719	-86.40921
58.97200	-3.04125	-86.49316
59.07200	-3.04625	-86.62608
59.17200	-3.05203	-86.79383
59.27200	-3.05922	-87.02716
59.37200	-3.06344	-87.16237
59.47200	-3.06750	-87.24585
59.57200	-3.07203	-87.36448
59.67200	-3.07719	-87.49691
59.77200	-3.08266	-87.64710
59.87200	-3.09000	-87.88266
59.97200	-3.09438	-88.03345
60.07200	-3.09813	-88.09165
60.17200	-3.10281	-88.22119
60.27200	-3.10859	-88.37822
60.37200	-3.11641	-88.63907
60.47200	-3.12062	-88.79396
60.57200	-3.12453	-88.86112
60.67200	-3.12906	-88.96759
60.77200	-3.13437	-89.12108
60.87200	-3.13984	-89.27926
60.97200	-3.14656	-89.49622
61.07200	-3.15109	-89.63046
61.17200	-3.15531	-89.72357
61.27200	-3.16000	-89.84789
61.37200	-3.16531	-89.98793
61.47200	-3.17250	-90.23247
61.57200	-3.17734	-90.40919
61.67200	-3.18125	-90.48226
61.77200	-3.18562	-90.59428
61.87200	-3.19078	-90.74796
61.97200	-3.19672	-90.92890
62.07200	-3.20359	-91.16875
62.17200	-3.20734	-91.27127
62.27200	-3.21156	-91.36122
62.37200	-3.21641	-91.49171
62.47200	-3.22203	-91.64299
62.57200	-3.22906	-91.86816
62.67200	-3.23375	-92.02786
62.77200	-3.23781	-92.10927
62.87200	-3.24219	-92.21862
62.97200	-3.24703	-92.34235
63.07200	-3.25266	-92.49914
63.17200	-3.26016	-92.75274
63.27200	-3.26422	-92.89347
63.37200	-3.26844	-92.96503
63.47200	-3.27328	-93.09138
63.57200	-3.27891	-93.25120
63.67200	-3.28547	-93.45806
63.77200	-3.29016	-93.59935
63.87200	-3.29422	-93.69443
63.97200	-3.29875	-93.80215
64.07200	-3.30391	-93.93252
64.17200	-3.30969	-94.10235
64.27200	-3.31672	-94.32861
64.37200	-3.32094	-94.45576
64.47200	-3.32500	-94.53683
64.57200	-3.32969	-94.64634
64.67200	-3.33531	-94.79926
64.77200	-3.34297	-95.03900
64.87200	-3.34766	-95.20662
64.97200	-3.35141	-95.27288
65.07200	-3.35594	-95.36741
65.17200	-3.36125	-95.51627
65.27200	-3.36672	-95.66423
65.37200	-3.37313	-95.85690
65.47200	-3.37781	-96.00432
65.57200	-3.38219	-96.10919
65.67200	-3.38734	-96.24369
65.77200	-3.39297	-96.39357
65.87200	-3.39891	-96.57843
65.97200	-3.40359	-96.70498
66.07200	-3.40750	-96.79212
66.17200	-3.41188	-96.88786
66.27200	-3.41688	-97.01362
66.37200	-3.42391	-97.22518
66.47200	-3.43313	-97.58317
66.57200	-3.43578	-97.64694
66.67200	-3.43969	-97.69943
66.77200	-3.44469	-97.83744
66.87200	-3.45063	-97.99679
66.97200	-3.45672	-98.22385
67.07200	-3.46094	-98.33320
67.17200	-3.46484	-98.42864
67.27200	-3.46922	-98.52930
67.37200	-3.47406	-98.66825
67.47200	-3.47953	-98.82414
67.57200	-3.48672	-99.03660
67.67200	-3.49141	-99.19649
67.77200	-3.49531	-99.28215
67.87200	-3.49969	-99.39144
67.97200	-3.50516	-99.53146
68.07200	-3.51219	-99.76432
68.17200	-3.51734	-99.92392
68.27200	-3.52141	-100.01455
68.37200	-3.52594	-100.11771
68.47200	-3.53109	-100.24650
68.57200	-3.53641	-100.39899
68.67200	-3.54297	-100.59091
68.77200	-3.54766	-100.74360
68.87200	-3.55188	-100.82975
68.97200	-3.55656	-100.93340
69.07200	-3.56219	-101.07481
69.17200	-3.56875	-101.28030
69.27200	-3.57391	-101.42843
69.37200	-3.57813	-101.53262
69.47200	-3.58266	-101.63382
69.57200	-3.58750	-101.75785
69.67200	-3.59312	-101.90169
69.77200	-3.60063	-102.11997
69.87200	-3.60484	-102.25743
69.97200	-3.60906	-102.33755
70.07200	-3.61375	-102.43907
70.17200	-3.61906	-102.57822
70.27200	-3.62563	-102.76322
70.37200	-3.63094	-102.93618
70.47200	-3.63500	-103.02133
70.57200	-3.63938	-103.11666
70.67200	-3.64438	-103.23066
70.77200	-3.65000	-103.37967
70.87200	-3.65688	-103.58889
70.97200	-3.66109	-103.70716
71.07200	-3.66516	-103.78006
71.17200	-3.67016	-103.90326
71.27200	-3.67594	-104.04673
71.37200	-3.68297	-104.24940
71.47200	-3.68766	-104.38889
71.57200	-3.69172	-104.46174
71.67200	-3.69609	-104.54787
71.77200	-3.70062	-104.65017
71.87200	-3.70609	-104.78781
71.97200	-3.71281	-104.96745
72.07200	-3.71875	-105.18648
72.17200	-3.72250	-105.24403
72.27200	-3.72734	-105.34178
72.37200	-3.73234	-105.46031
72.47200	-3.73875	-105.61741
72.57200	-3.74344	-105.75870
72.67200	-3.74766	-105.83436
72.77200	-3.75219	-105.85681
72.87200	-3.75703	-105.89095
72.97200	-3.76297	-105.99117
73.07200	-3.77094	-106.12214
73.17200	-3.77656	-106.31163
73.27200	-3.78000	-106.32659
73.37200	-3.78484	-106.40556
73.47200	-3.79016	-106.53211
73.57200	-3.79766	-106.72895
73.67200	-3.80219	-106.86269
73.77200	-3.80578	-106.91382
73.87200	-3.81047	-107.00114
73.97200	-3.81578	-107.13711
74.07200	-3.82156	-107.28049
74.17200	-3.82828	-107.47798
74.27200	-3.83172	-107.54871
74.37200	-3.83563	-107.61526
74.47200	-3.84031	-107.72410
74.57200	-3.84594	-107.85638
74.67200	-3.85344	-108.06568
74.77200	-3.85844	-108.23668
74.87200	-3.86219	-108.29968
74.97200	-3.86688	-108.39495
75.07200	-3.87188	-108.51450
75.17200	-3.87734	-108.65953
75.27200	-3.88438	-108.85113
75.37200	-3.88859	-108.98629
75.47200	-3.89250	-109.04761
75.57200	-3.89703	-109.14031
75.67200	-3.90219	-109.25091
75.77200	-3.90922	-109.39965
75.87200	-3.91484	-109.57067
75.97200	-3.91844	-109.63182
76.07200	-3.92281	-109.70827
76.17200	-3.92766	-109.81894
76.27200	-3.93313	-109.94627
76.37200	-3.94047	-110.13365
76.47200	-3.94578	-110.32689
76.57200	-3.94984	-110.37750
76.67200	-3.95438	-110.47345
76.77200	-3.95969	-110.58530
76.87200	-3.96656	-110.77370
76.97200	-3.97141	-110.91032
77.07200	-3.97531	-110.97953
77.17200	-3.97969	-111.06593
77.27200	-3.98500	-111.17936
77.37200	-3.99094	-111.31031
77.47200	-3.99844	-110.88597
77.57200	-4.00219	-110.83211
77.67200	-4.00609	-110.81011
77.77200	-4.01078	-110.85800
77.87200	-4.01578	-110.92535
77.97200	-4.02219	-111.04214
78.07200	-4.02844	-111.19315
78.17200	-4.03250	-111.23866
78.27200	-4.03672	-111.28970
78.37200	-4.04141	-111.35372
78.47200	-4.04703	-111.46190
78.57200	-4.05437	-111.61256
78.67200	-4.05938	-111.75101
78.77200	-4.06313	-111.78230
78.87200	-4.06781	-111.84622
78.97200	-4.07313	-111.95874
79.07200	-4.07969	-112.09887
79.17200	-4.08500	-112.25361
79.27200	-4.08906	-112.30996
79.37200	-4.09344	-112.37876
79.47200	-4.09844	-112.47148
79.57200	-4.10375	-112.59311
79.67200	-4.11078	-112.75040
79.77200	-4.11609	-112.91315
79.87200	-4.11984	-112.95459
79.97200	-4.12438	-113.02729
80.07200	-4.12984	-113.13950
80.17200	-4.13719	-113.33507
80.27200	-4.14203	-113.47830
80.37200	-4.14578	-113.52252
80.47200	-4.15000	-113.59513
80.57200	-4.15500	-113.67143
80.67200	-4.16047	-113.79012
80.77200	-4.16750	-113.93607
80.87200	-4.17297	-114.07857
80.97200	-4.17672	-113.99074
81.07200	-4.18141	-114.03949
81.12800	-4.18438	-113.53181
81.22800	-4.19078	-113.54254
81.32800	-4.19703	-113.60055
81.42800	-4.20078	-113.57902
81.52800	-4.20469	-113.58170
81.62800	-4.20922	-113.60607
81.72800	-4.21453	-113.68933
81.82800	-4.22078	-113.79675
81.92800	-4.22813	-113.98652
82.02800	-4.23172	-113.97383
82.12800	-4.23609	-114.00545
82.22800	-4.24125	-114.08002
82.32800	-4.24719	-114.20906
82.42800	-4.25375	-114.35817
82.52800	-4.25844	-114.44120
82.62800	-4.26281	-114.48839
82.72800	-4.26781	-114.56864
82.82800	-4.27328	-114.68718
82.92800	-4.27969	-114.81348
83.02800	-4.28438	-114.93760
83.12800	-4.28781	-114.95768
83.22800	-4.29234	-115.01585
83.32800	-4.29734	-115.10421
83.42800	-4.30344	-115.23813
83.52800	-4.31031	-115.42214
83.62800	-4.31453	-115.50302
83.72800	-4.31859	-115.55755
83.82800	-4.32313	-115.62086
83.92800	-4.32813	-115.72262
84.02800	-4.33406	-115.84257
84.12800	-4.34094	-116.03127
84.22800	-4.34500	-116.11611
84.32800	-4.34922	-116.15760
84.42800	-4.35422	-116.24543
84.52800	-4.35984	-116.32716
84.62800	-4.36641	-116.48448
84.72800	-4.37063	-116.55367
84.82800	-4.37469	-116.59235
84.92800	-4.37937	-116.67127
85.02800	-4.38453	-116.77221
85.12800	-4.39063	-116.91174
85.22800	-4.39781	-117.09154
85.32800	-4.40203	-117.15956
85.42800	-4.40641	-117.20674
85.52800	-4.41109	-117.28740
85.62800	-4.41641	-117.38354
85.72800	-4.42297	-117.53514
85.82800	-4.42750	-117.62993
85.92800	-4.43172	-117.67840
86.02800	-4.43625	-117.74585
86.12800	-4.44156	-117.84131
86.22800	-4.44766	-117.95370
86.32800	-4.45484	-118.16242
86.42800	-4.45828	-118.18569
86.52800	-4.46250	-118.21923
86.62800	-4.46734	-118.29041
86.72800	-4.47328	-118.36378
86.82800	-4.48000	-117.97958
86.92800	-4.48422	-117.51164
87.02800	-4.48859	-117.24690
87.12800	-4.49297	-117.06652
87.22800	-4.49813	-117.01274
87.32800	-4.50406	-116.99516
87.42800	-4.51141	-117.07920
87.52800	-4.51516	-117.01643
87.62800	-4.51953	-116.94682
87.72800	-4.52484	-116.92093
87.82800	-4.53094	-116.95179
87.92800	-4.53688	-117.03099
88.02800	-4.54094	-117.00467
88.12800	-4.54516	-117.00002
88.22800	-4.54969	-116.98426
88.32800	-4.55469	-117.01139
88.42800	-4.56016	-117.05869
88.52800	-4.56703	-117.14011
88.62800	-4.57125	-117.14850
88.72800	-4.57531	-117.14534
88.82800	-4.58000	-117.16079
88.92800	-4.58563	-117.20997
89.02800	-4.59328	-117.34457
89.12800	-4.59766	-117.37129
89.22800	-4.60172	-117.36537
89.32800	-4.60641	-117.38179
89.42800	-4.61219	-117.44846
89.52800	-4.61828	-117.52643
89.62800	-4.62625	-117.71000
89.72800	-4.62922	-117.62899
89.82800	-4.63344	-117.41402
89.92800	-4.63813	-117.28155
90.02800	-4.64375	-117.26209
90.12800	-4.65141	-117.32632
90.22800	-4.65578	-117.33233
90.32800	-4.65953	-117.27341
90.42800	-4.66437	-117.28896
90.52800	-4.66938	-117.33115
90.62800	-4.67516	-117.36361
90.72800	-4.68203	-117.47546
90.82800	-4.68562	-117.46924
90.92800	-4.69000	-117.47922
91.02800	-4.69531	-117.52156
91.12800	-4.70109	-117.59492
91.22800	-4.70813	-117.73510
91.32800	-4.71188	-117.76087
91.42800	-4.71594	-117.76918
91.52800	-4.72047	-117.80101
91.62800	-4.72547	-117.84621
91.72800	-4.73141	-117.94266
91.82800	-4.73922	-118.11781
91.92800	-4.74234	-118.11101
92.02800	-4.74625	-118.10427
92.12800	-4.75094	-118.15363
92.22800	-4.75719	-118.24898
92.32800	-4.76484	-118.41933
92.42800	-4.76906	-118.45700
92.52800	-4.77281	-118.44883
92.62800	-4.77766	-118.48249
92.72800	-4.78266	-118.53705
92.82800	-4.78812	-118.60969
92.92800	-4.79500	-118.75448
93.02800	-4.79906	-118.78654
93.12800	-4.80328	-118.81220
93.22800	-4.80781	-118.85780
93.32800	-4.81375	-118.94894
93.42800	-4.82047	-119.08738
93.52800	-4.82469	-119.13019
93.62800	-4.82891	-119.15401
93.72800	-4.83359	-119.21119
93.82800	-4.83875	-119.27534
93.92800	-4.84469	-119.36964
94.02800	-4.85219	-119.53276
94.12800	-4.85594	-119.56521
94.22800	-4.86016	-119.58949
94.32800	-4.86484	-119.60150
94.42800	-4.87047	-119.66798
94.52800	-4.87750	-119.81625
94.62800	-4.88188	-119.87936
94.72800	-4.88578	-119.88976
94.82800	-4.89031	-119.92395
94.92800	-4.89547	-119.99739
95.02800	-4.90172	-120.09459
95.12800	-4.90938	-120.27134
95.22800	-4.91250	-120.27439
95.32800	-4.91672	-120.29475
95.42800	-4.92187	-120.35702
95.52800	-4.92781	-120.44353
95.62800	-4.93484	-120.59062
95.72800	-4.93859	-120.61639
95.82800	-4.94281	-120.64247
95.92800	-4.94703	-120.68442
96.02800	-4.95188	-120.73476
96.12800	-4.95734	-120.82250
96.22800	-4.96500	-120.97259
96.32800	-4.97000	-121.07322
96.42800	-4.97406	-121.08181
96.52800	-4.97891	-121.14577
96.62800	-4.98469	-121.23431
96.72800	-4.99109	-121.37201
96.82800	-4.99516	-121.40334
96.92800	-4.99937	-121.43774
97.02800	-5.00422	-121.49920
97.12800	-5.00922	-121.56610
97.22800	-5.01484	-121.65476
97.32800	-5.02172	-121.79082
97.42800	-5.02609	-121.86921
97.52800	-5.03016	-121.88417
97.62800	-5.03500	-121.93464
97.72800	-5.04109	-122.03272
97.82800	-5.04891	-122.22441
97.92800	-5.05297	-122.28149
98.02800	-5.05672	-122.28570
98.12800	-5.06156	-122.34141
98.22800	-5.06687	-122.23665
98.32800	-5.07281	-122.27344
98.42800	-5.07938	-122.38506
98.52800	-5.08297	-122.36036
98.62800	-5.08750	-122.35466
98.72800	-5.09266	-122.41983
98.82800	-5.09891	-122.52219
98.92800	-5.10484	-122.64221
99.02800	-5.10891	-122.66716
99.12800	-5.11281	-122.67879
99.22800	-5.11734	-122.71843
99.32800	-5.12250	-122.77693
99.42800	-5.12797	-122.86616
99.52800	-5.13531	-123.00372
99.62800	-5.13969	-123.06562
99.72800	-5.14391	-123.08243
99.82800	-5.14891	-123.14295
99.92800	-5.15469	-123.24699
100.02800	-5.16078	-123.35952
100.12800	-5.16531	-123.41149
100.22800	-5.16953	-123.45169
100.32800	-5.17391	-123.49320
100.42800	-5.17906	-123.55135
100.52800	-5.18469	-123.64232
100.62800	-5.19188	-123.77820
100.72800	-5.19594	-123.83994
100.82800	-5.19984	-123.84418
100.92800	-5.20437	-123.88828
101.02800	-5.20969	-123.95240
101.12800	-5.21688	-124.07868
101.22800	-5.22203	-124.18048
101.32800	-5.22641	-124.20961
101.42800	-5.23125	-124.25665
101.52800	-5.23656	-124.32534
101.62800	-5.24203	-124.40100
101.72800	-5.24859	-124.51576
101.82800	-5.25266	-124.56529
101.92800	-5.25687	-124.58019
102.02800	-5.26188	-124.63851
102.12800	-5.26734	-124.70704
102.22800	-5.27453	-124.84220
102.32800	-5.27938	-124.92671
102.42800	-5.28297	-124.92285
102.52800	-5.28719	-124.94457
102.62800	-5.29187	-124.98816
102.72800	-5.29750	-125.05338
102.82800	-5.30469	-125.16637
102.92800	-5.30969	-125.23288
103.02800	-5.31391	-125.24621
103.12800	-5.31875	-125.28755
103.22800	-5.32469	-125.37460
103.32800	-5.33203	-125.48733
103.42800	-5.33625	-125.54833
103.52800	-5.34016	-125.54361
103.62800	-5.34469	-125.56551
103.72800	-5.34984	-125.61293
103.82800	-5.35578	-125.68234
103.92800	-5.36391	-125.85780
104.02800	-5.36703	-125.86457
104.12800	-5.37078	-125.86083
104.22800	-5.37563	-125.89416
104.32800	-5.38078	-125.93850
104.42800	-5.38766	-126.05554
104.52800	-5.39219	-126.11248
104.62800	-5.39641	-126.13042
104.72800	-5.40094	-126.15655
104.82800	-5.40609	-126.20558
104.92800	-5.41109	-126.25490
105.02800	-5.41813	-126.34076
105.12800	-5.42281	-126.39046
105.22800	-5.42672	-126.38684
105.32801	-5.43141	-126.42267
105.42801	-5.43687	-126.47645
105.52801	-5.44469	-126.60199
105.62801	-5.44922	-126.66626
105.72801	-5.45313	-126.65485
105.82801	-5.45766	-126.69028
105.92801	-5.46281	-126.73515
106.02801	-5.46938	-126.82880
106.12801	-5.47937	-127.07907
106.22801	-5.48188	-127.07308
106.32801	-5.48531	-127.03151
106.42801	-5.49031	-127.07089
106.52801	-5.49563	-127.13498
106.62801	-5.50234	-127.25380
106.72801	-5.50625	-127.28509
106.82801	-5.51016	-127.28094
106.92801	-5.51469	-127.30651
107.02801	-5.51984	-127.36368
107.12801	-5.52563	-127.44659
107.22801	-5.53375	-127.61775
107.32801	-5.53703	-127.63378
107.42801	-5.54094	-127.63049
107.52801	-5.54562	-127.66199
107.62801	-5.55094	-127.72821
107.72801	-5.55797	-127.84584
107.82801	-5.56297	-127.93475
107.92801	-5.56703	-127.94791
108.02801	-5.57172	-127.98712
108.12801	-5.57688	-128.04531
108.22801	-5.58266	-128.11615
108.32801	-5.58984	-128.24817
108.42801	-5.59422	-128.31980
108.52801	-5.59797	-128.32110
108.62801	-5.60297	-128.36678
108.72801	-5.60844	-128.42679
108.82801	-5.61531	-128.53645
108.92801	-5.61969	-128.57659
109.02801	-5.62375	-128.58608
109.12801	-5.62828	-128.61618
109.22801	-5.63328	-128.65546
109.32801	-5.63906	-128.73691
109.42801	-5.64609	-128.85539
109.52801	-5.65094	-128.93529
109.62801	-5.65484	-128.92920
109.72801	-5.65953	-128.96942
109.82801	-5.66484	-129.02614
109.92801	-5.67219	-129.16309
110.02801	-5.67687	-129.23807
110.12801	-5.68062	-129.24188
110.22801	-5.68500	-129.26559
110.32801	-5.69000	-129.31368
110.42801	-5.69578	-129.39152
110.52801	-5.70250	-129.51712
110.62801	-5.70703	-129.57796
110.72801	-5.71109	-129.58063
110.82801	-5.71578	-129.62259
110.92801	-5.72109	-129.66780
111.02801	-5.72797	-129.77846
111.12801	-5.73312	-129.85682
111.22801	-5.73750	-129.87851
111.32801	-5.74172	-129.90120
111.42801	-5.74687	-129.95720
111.52801	-5.75250	-130.02644
111.62801	-5.76000	-130.16057
111.72801	-5.76406	-130.21502
111.82801	-5.76828	-130.21751
111.92801	-5.77297	-130.26492
112.02801	-5.77828	-130.31185
112.12801	-5.78469	-130.40754
112.22801	-5.78969	-130.47577
112.32801	-5.79406	-130.49780
112.42801	-5.79844	-130.52183
112.52801	-5.80344	-130.56797
112.62801	-5.80891	-130.63055
112.72801	-5.81641	-130.75568
112.82801	-5.82078	-130.82449
112.92801	-5.82453	-130.79928
113.02801	-5.82922	-130.83099
113.12801	-5.83438	-130.88384
113.22801	-5.84094	-130.97768
113.32801	-5.84641	-131.07185
113.42801	-5.85063	-131.08423
113.52801	-5.85500	-131.10113
113.62801	-5.86000	-131.14807
113.72801	-5.86547	-131.21599
113.82801	-5.87250	-131.32533
113.92801	-5.87766	-131.41191
114.02801	-5.88172	-131.39841
114.12801	-5.88672	-131.43693
114.22801	-5.89234	-131.51981
114.32801	-5.90000	-131.64423
114.42801	-5.90500	-131.74790
114.52801	-5.90813	-131.70949
114.62801	-5.91234	-131.72492
114.72801	-5.91719	-131.76563
114.82801	-5.92266	-131.83202
114.92801	-5.92969	-131.93922
115.02801	-5.93500	-132.04724
115.12801	-5.93906	-132.04966
115.22801	-5.94391	-132.09508
115.32801	-5.94938	-132.16212
115.42801	-5.95688	-132.31443
115.52801	-5.96094	-132.36602
115.62801	-5.96453	-132.34991
115.72801	-5.96906	-132.36509
115.82801	-5.97391	-132.41643
115.92801	-5.97922	-132.46356
116.02801	-5.98625	-132.57669
116.12801	-5.99094	-132.64778
116.22801	-5.99500	-132.63243
116.32801	-6.00000	-132.68462
116.42801	-6.00563	-132.74719
116.52801	-6.01281	-132.88099
116.62801	-6.01734	-132.94619
116.72801	-6.02094	-132.92548
116.82801	-6.02516	-132.93445
116.92801	-6.03000	-132.97242
117.02801	-6.03547	-133.03301
117.12801	-6.04250	-133.13118
117.22801	-6.04766	-133.22209
117.32801	-6.05172	-133.22824
117.42801	-6.05641	-133.25036
117.52801	-6.06188	-133.30698
117.62801	-6.06891	-133.41643
117.72801	-6.07344	-133.47127
117.82801	-6.07750	-133.47532
117.92801	-6.08187	-133.49123
118.02801	-6.08672	-133.53497
118.12801	-6.09219	-133.58814
118.22801	-6.09937	-133.69589
118.32801	-6.10453	-133.79396
118.42801	-6.10844	-133.78088
118.52801	-6.11313	-133.80098
118.62801	-6.11797	-133.83347
118.72801	-6.12437	-133.90228
118.82801	-6.13016	-133.99419
118.92801	-6.13437	-134.01349
119.02801	-6.13891	-134.02204
119.12801	-6.14406	-134.06503
119.22801	-6.14969	-134.13072
119.32801	-6.15625	-134.22605
119.42801	-6.16078	-134.27359
119.52801	-6.16516	-134.27749
119.62801	-6.17000	-134.31461
119.72801	-6.17578	-134.36970
119.82801	-6.18359	-134.49802
119.92801	-6.18797	-134.56444
120.02801	-6.19141	-134.53250
120.12801	-6.19578	-134.55094
120.22801	-6.20031	-134.57295
120.32801	-6.20578	-134.62318
120.42801	-6.21281	-134.71995
120.52801	-6.21828	-134.81346
120.62801	-6.22188	-134.78866
120.72801	-6.22641	-134.80265
120.82801	-6.23156	-134.84988
120.92801	-6.23859	-134.94821
121.02801	-6.24391	-135.02687
121.12801	-6.24781	-135.02391
121.22801	-6.25203	-135.02593
121.32801	-6.25688	-135.05593
121.42801	-6.26219	-135.09455
121.52801	-6.26844	-135.17590
121.62801	-6.27484	-135.29517
121.72801	-6.27844	-135.27457
121.82801	-6.28281	-135.28401
121.92801	-6.28828	-135.32880
122.02801	-6.29594	-135.42095
122.12801	-6.30141	-135.51040
122.22801	-6.30531	-135.48033
122.32801	-6.30984	-135.49395
122.42801	-6.31484	-135.53198
122.52801	-6.32031	-135.59096
122.62801	-6.32750	-135.67947
122.72801	-6.33219	-135.76752
122.82801	-6.33594	-135.73994
122.92801	-6.34078	-135.77603
123.02801	-6.34656	-135.82800
123.12801	-6.35375	-135.96311
123.22801	-6.35813	-136.00644
123.32801	-6.36172	-135.98990
123.42801	-6.36609	-136.00580
123.52801	-6.37094	-136.03042
123.62801	-6.37625	-136.09336
123.72801	-6.38297	-136.19073
123.82801	-6.38797	-136.27771
123.92801	-6.39219	-136.27376
124.02801	-6.39688	-136.30906
124.12801	-6.40219	-136.35600
124.22801	-6.40844	-136.43278
124.32801	-6.41422	-136.52976
124.42801	-6.41844	-136.54307
124.52801	-6.42281	-136.56406
124.62801	-6.42781	-136.60376
124.72801	-6.43313	-136.65989
124.82801	-6.44063	-136.77241
124.92801	-6.44531	-136.84902
125.02801	-6.44875	-136.81148
125.12801	-6.45328	-136.82756
125.22801	-6.45875	-136.87663
125.32801	-6.46594	-136.97931
125.42801	-6.47125	-137.06881
125.52801	-6.47516	-137.05494
125.62801	-6.47953	-137.07754
125.72801	-6.48453	-137.10687
125.82801	-6.48969	-137.15783
125.92801	-6.49688	-137.24461
126.02801	-6.50234	-137.35585
126.12801	-6.50609	-137.32840
126.22801	-6.51063	-137.33834
126.32801	-6.51609	-137.38978
126.42801	-6.52281	-137.48138
126.52801	-6.52797	-137.56968
126.62801	-6.53156	-137.54261
126.72801	-6.53578	-137.54144
126.82801	-6.54062	-137.57947
126.92801	-6.54609	-137.63881
127.02801	-6.55328	-137.73808
127.12801	-6.55938	-137.86590
127.22801	-6.56297	-137.79378
127.32801	-6.56750	-137.80349
127.42801	-6.57281	-137.85297
127.52801	-6.57969	-137.93859
127.62801	-6.58516	-138.03974
127.72801	-6.58891	-138.00271
127.82801	-6.59312	-138.00250
127.92801	-6.59781	-138.02774
128.02801	-6.60313	-138.07157
128.12801	-6.61047	-138.16394
128.22801	-6.61594	-138.28485
128.32801	-6.61953	-138.24314
128.42801	-6.62406	-138.25996
128.52801	-6.62938	-138.30207
128.62801	-6.63578	-138.36488
128.72801	-6.64156	-138.45816
128.82801	-6.64562	-138.45548
128.92801	-6.65000	-138.46636
129.02801	-6.65500	-138.49425
129.12801	-6.66031	-138.54909
129.22801	-6.66703	-138.62392
129.32801	-6.67203	-138.69047
129.42801	-6.67578	-138.65678
129.52801	-6.68031	-138.66520
129.62801	-6.68547	-138.69843
129.72801	-6.69281	-138.78143
129.82801	-6.69828	-138.88422
129.92801	-6.70203	-138.86665
130.02801	-6.70656	-138.87464
130.12801	-6.71156	-138.91117
130.22801	-6.71719	-138.95772
130.32801	-6.72469	-139.06015
130.42801	-6.73000	-139.15987
130.52801	-6.73344	-139.11873
130.62801	-6.73797	-139.14178
130.72801	-6.74297	-139.16720
130.82801	-6.74953	-139.25190
130.92801	-6.75531	-139.35436
131.02801	-6.75937	-139.35375
131.12801	-6.76406	-139.39132
131.22801	-6.76906	-139.43505
131.32801	-6.77469	-139.48223
131.42801	-6.78125	-139.57350
131.52801	-6.78547	-139.60068
131.62801	-6.78922	-139.57752
131.72801	-6.79391	-139.59327
131.82801	-6.79906	-139.64202
131.92801	-6.80563	-139.70815
132.02801	-6.81234	-139.84692
132.12801	-6.81625	-139.85224
132.22801	-6.82047	-139.84933
132.32801	-6.82500	-139.86860
132.42801	-6.83047	-139.92256
132.52801	-6.83719	-140.01141
132.62801	-6.84281	-140.11347
132.72801	-6.84641	-140.08573
132.82801	-6.85109	-140.09547
132.92801	-6.85656	-140.14700
133.02801	-6.86297	-140.25329
133.12801	-6.86797	-140.31328
133.22801	-6.87187	-140.30442
133.32801	-6.87656	-140.31130
133.42801	-6.88172	-140.36371
133.52801	-6.88734	-140.42711
133.62801	-6.89453	-140.53899
133.72801	-6.89984	-140.64869
133.82801	-6.90328	-140.61615
133.92801	-6.90766	-140.63261
134.02801	-6.91250	-140.65126
134.12801	-6.91859	-140.72254
134.22801	-6.92437	-140.81205
134.32801	-6.92859	-140.81898
134.42801	-6.93281	-140.82490
134.52801	-6.93766	-140.85409
134.62801	-6.94328	-140.91629
134.72801	-6.94969	-140.98626
134.82801	-6.95547	-141.07825
134.92801	-6.95937	-141.06639
135.02801	-6.96391	-141.07235
135.12801	-6.96891	-141.10541
135.22801	-6.97578	-141.18302
135.32801	-6.98250	-141.32006
135.42801	-6.98656	-141.31989
135.52801	-6.99063	-141.30574
135.62801	-6.99531	-141.31825
135.72801	-7.00047	-141.35620
135.82801	-7.00672	-141.42492
135.92801	-7.01234	-141.53412
136.02801	-7.01641	-141.52114
136.12801	-7.02078	-141.52494
136.22801	-7.02578	-141.54404
136.32801	-7.03188	-141.60909
136.42801	-7.03828	-141.71934
136.52801	-7.04281	-141.72961
136.62801	-7.04703	-141.73345
136.72801	-7.05172	-141.75296
136.82801	-7.05719	-141.79584
136.92801	-7.06391	-141.88170
137.02801	-7.06953	-141.98209
137.12801	-7.07281	-141.94173
137.22801	-7.07734	-141.94657
137.32801	-7.08234	-141.98107
137.42801	-7.08813	-142.03852
137.52801	-7.09484	-142.15448
137.62801	-7.09906	-142.15778
137.72801	-7.10328	-142.15921
137.82801	-7.10828	-142.18704
137.92801	-7.11375	-142.22850
138.02801	-7.11953	-142.27162
138.12801	-7.12594	-142.38578
138.22801	-7.12969	-142.36107
138.32801	-7.13406	-142.35079
138.42801	-7.13891	-142.36857
138.52801	-7.14500	-142.42725
138.62801	-7.15297	-142.58024
138.72801	-7.15656	-142.56576
138.82801	-7.16062	-142.54597
138.92801	-7.16578	-142.57017
139.02801	-7.17203	-142.65062
139.12801	-7.18109	-142.80197
139.22801	-7.18547	-142.91318
139.32801	-7.18766	-142.81100
139.42801	-7.19250	-142.81930
139.52801	-7.19719	-142.86184
139.62801	-7.20281	-142.91006
139.72801	-7.20891	-143.02222
139.82801	-7.21297	-143.01626
139.92801	-7.21750	-143.01111
140.02801	-7.22234	-143.04723
140.12801	-7.22781	-143.09141
140.22801	-7.23484	-143.15198
140.32801	-7.24031	-143.26116
140.42801	-7.24359	-143.21341
140.52801	-7.24781	-143.21202
140.62801	-7.25297	-143.25063
140.72801	-7.25953	-143.29596
140.82801	-7.26563	-143.38914
140.92801	-7.26953	-143.37158
141.02801	-7.27391	-143.36942
141.12801	-7.27875	-143.38176
141.22801	-7.28406	-143.42012
141.32801	-7.29141	-143.50007
141.42801	-7.29750	-143.63499
141.52801	-7.30078	-143.54974
141.62801	-7.30500	-143.53737
141.72801	-7.31016	-143.56188
141.82801	-7.31703	-143.62802
141.92801	-7.32266	-143.73417
142.02801	-7.32641	-143.70331
142.12801	-7.33062	-143.68750
142.22801	-7.33563	-143.70832
142.32801	-7.34094	-143.73185
142.42801	-7.34719	-143.78308
142.52801	-7.35375	-143.90376
142.62801	-7.35734	-143.82364
142.72801	-7.36172	-143.81334
142.82801	-7.36672	-143.81112
142.92801	-7.37281	-143.85657
143.02801	-7.37922	-143.95496
143.12801	-7.38344	-143.93187
143.22801	-7.38750	-143.90416
143.32801	-7.39219	-143.90294
143.42801	-7.39766	-143.94033
143.52801	-7.40484	-144.00035
143.62801	-7.41031	-144.09606
143.72801	-7.41391	-144.02227
143.82801	-7.41844	-144.00929
143.92801	-7.42359	-144.03440
144.02801	-7.42969	-144.06505
144.12801	-7.43625	-144.16176
144.22801	-7.44016	-144.11946
144.32801	-7.44422	-144.08129
144.42801	-7.44875	-144.05754
144.52801	-7.45406	-144.07991
144.62801	-7.46062	-144.12645
144.72801	-7.46750	-144.22378
144.82801	-7.47094	-144.13647
144.92801	-7.47531	-144.09293
145.02801	-7.48031	-144.09617
145.12801	-7.48656	-144.12434
145.22801	-7.49219	-144.17057
145.32801	-7.49641	-144.15382
145.42801	-7.50078	-144.13308
145.52801	-7.50563	-144.13716
145.62801	-7.51125	-144.16978
145.72801	-7.51797	-144.23981
145.82801	-7.52453	-144.36707
145.92801	-7.52781	-144.30682
146.02801	-7.53203	-144.28848
146.12801	-7.53688	-144.28192
146.22801	-7.54266	-144.32830
146.32801	-7.54922	-144.42737
146.42801	-7.55344	-144.41182
146.52801	-7.55766	-144.39681
146.62801	-7.56266	-144.41310
146.72801	-7.56813	-144.44822
146.82801	-7.57469	-144.51399
146.92801	-7.58125	-144.62690
147.02801	-7.58484	-144.59173
147.12801	-7.58938	-144.57943
147.22801	-7.59484	-144.62449
147.32801	-7.60187	-144.72713
147.42801	-7.60703	-144.80193
147.52801	-7.61078	-144.76469
147.62801	-7.61469	-144.74775
147.72801	-7.61906	-144.74638
147.82801	-7.62406	-144.77679
147.92801	-7.63016	-144.83374
148.02801	-7.63656	-144.94857
148.12801	-7.64078	-144.93158
148.22801	-7.64531	-144.93386
148.32801	-7.65031	-144.95304
148.42801	-7.65609	-145.00956
148.52801	-7.66234	-145.09442
148.62801	-7.66688	-145.10529
148.72801	-7.67125	-145.10542
148.82801	-7.67594	-145.10971
148.92801	-7.68125	-145.13537
149.02801	-7.68734	-145.20387
149.12801	-7.69406	-145.31560
149.22801	-7.69766	-145.28422
149.32801	-7.70188	-145.26486
149.42801	-7.70687	-145.28731
149.52801	-7.71313	-145.34593
149.62801	-7.71984	-145.44913
149.72801	-7.72391	-145.43584
149.82801	-7.72812	-145.41762
149.92801	-7.73266	-145.41581
150.02801	-7.73781	-145.43919
150.12801	-7.74344	-145.47747
150.22801	-7.75016	-145.58516
150.32801	-7.75422	-145.56250
150.42801	-7.75875	-145.54775
150.52801	-7.76359	-145.56563
150.62801	-7.76906	-145.59978
150.72801	-7.77578	-145.68578
150.82801	-7.78031	-145.70120
150.92801	-7.78453	-145.66942
151.02801	-7.78891	-145.65496
151.12801	-7.79375	-145.66390
151.22801	-7.79953	-145.69956
151.32801	-7.80781	-145.85054
151.42801	-7.81156	-145.84477
151.52801	-7.81594	-145.81609
151.62801	-7.82094	-145.82680
151.72801	-7.82656	-145.85428
151.82801	-7.83344	-145.94851
151.92801	-7.83734	-145.93273
152.02801	-7.84141	-145.89931
152.12801	-7.84625	-145.89633
152.22801	-7.85141	-145.91920
152.32801	-7.85734	-145.96649
152.42801	-7.86453	-146.08978
152.52801	-7.86813	-146.05059
152.62801	-7.87219	-146.01053
152.72801	-7.87703	-146.01949
152.82801	-7.88312	-146.06707
152.92801	-7.89062	-146.19736
153.02801	-7.89469	-146.18430
153.12801	-7.89875	-146.14719
153.22801	-7.90344	-146.14931
153.32801	-7.90875	-146.17650
153.42801	-7.91422	-146.19486
153.52801	-7.92063	-146.29300
153.62801	-7.92438	-146.26238
153.72801	-7.92875	-146.24658
153.82801	-7.93375	-146.26063
153.92801	-7.93969	-146.30376
154.02801	-7.94656	-146.40608
154.12801	-7.95063	-146.38005
154.22801	-7.95469	-146.33691
154.32801	-7.95938	-146.34494
154.42801	-7.96453	-146.36420
154.52801	-7.97031	-146.39875
154.62801	-7.97750	-146.51643
154.72801	-7.98125	-146.48058
154.82801	-7.98578	-146.44857
154.92801	-7.99078	-146.45247
155.02801	-7.99656	-146.49485
155.12801	-8.00359	-146.60305
155.22801	-8.00766	-146.57854
155.32801	-8.01203	-146.55292
155.42801	-8.01703	-146.56848
155.52801	-8.02281	-146.61308
155.62801	-8.03031	-146.68229
155.72801	-8.03594	-146.79870
155.82801	-8.03875	-146.71005
155.92801	-8.04281	-146.67481
156.02801	-8.04766	-146.67721
156.12801	-8.05391	-146.73524
156.22801	-8.06078	-146.85309
156.32801	-8.06453	-146.82958
156.42801	-8.06844	-146.79091
156.52801	-8.07313	-146.76984
156.62801	-8.07844	-146.79818
156.72801	-8.08422	-146.84542
156.82801	-8.09141	-146.93876
156.92801	-8.09547	-146.95416
157.02801	-8.09969	-146.92046
157.12801	-8.10469	-146.93466
157.22801	-8.11078	-146.97205
157.32801	-8.11734	-147.08076
157.42801	-8.12156	-147.06600
157.52801	-8.12563	-147.01210
157.62801	-8.13031	-147.00747
157.72801	-8.13547	-147.02985
157.82801	-8.14141	-147.07963
157.92801	-8.14828	-147.18857
158.02801	-8.15187	-147.14551
158.12801	-8.15625	-147.12119
158.22801	-8.16141	-147.13329
158.32801	-8.16719	-147.17297
158.42801	-8.17359	-147.26691
158.52801	-8.17797	-147.24389
158.62801	-8.18203	-147.22328
158.72801	-8.18672	-147.22650
158.82801	-8.19219	-147.25345
158.92801	-8.19828	-147.30181
159.02801	-8.20500	-147.41191
159.12801	-8.20844	-147.35048
159.22801	-8.21266	-147.31814
159.32801	-8.21750	-147.32118
159.42801	-8.22328	-147.35642
159.52801	-8.23031	-147.46334
159.62801	-8.23484	-147.47335
159.72801	-8.23906	-147.43863
159.82801	-8.24375	-147.43318
159.92801	-8.24891	-147.44471
160.02801	-8.25469	-147.46848
160.12801	-8.26125	-147.56960
160.22801	-8.26516	-147.53754
160.32801	-8.26953	-147.50466
160.42801	-8.27469	-147.52096
160.52801	-8.28031	-147.54857
160.62801	-8.28703	-147.63553
160.72801	-8.29109	-147.61658
160.82801	-8.29516	-147.56961
160.92801	-8.29984	-147.56742
161.02801	-8.30516	-147.58483
161.12801	-8.31109	-147.63355
161.22801	-8.31844	-147.74840
161.32801	-8.32219	-147.70968
161.42801	-8.32641	-147.67483
161.52801	-8.33109	-147.65713
161.62801	-8.33656	-147.68174
161.72801	-8.34328	-147.76282
161.82801	-8.34781	-147.75652
161.92801	-8.35188	-147.71585
162.02801	-8.35656	-147.70460
162.12801	-8.36172	-147.71532
162.22801	-8.36797	-147.75474
162.32801	-8.37547	-147.87640
162.42801	-8.37906	-147.81564
162.52801	-8.38328	-147.76100
162.62801	-8.38828	-147.74880
162.72801	-8.39406	-147.78143
162.82801	-8.40188	-147.88325
162.92801	-8.40578	-147.87456
163.02801	-8.40953	-147.78496
163.12801	-8.41391	-147.74616
163.22801	-8.41953	-147.76883
163.32801	-8.42687	-147.86087
163.42801	-8.43297	-147.96093
163.52801	-8.43625	-147.88856
163.62801	-8.44047	-147.85157
163.72801	-8.44547	-147.85691
163.82801	-8.45125	-147.88306
163.92801	-8.45781	-147.96683
164.02801	-8.46219	-147.96188
164.12801	-8.46609	-147.90882
164.22801	-8.47063	-147.87774
164.32801	-8.47562	-147.88303
164.42801	-8.48125	-147.90782
164.52801	-8.48766	-147.97390
164.62801	-8.49188	-147.94406
164.72801	-8.49641	-147.91340
164.82801	-8.50125	-147.89519
164.92801	-8.50766	-147.93031
165.02801	-8.51453	-148.04256
165.12801	-8.51875	-148.00109
165.22801	-8.52297	-147.95883
165.32801	-8.52781	-147.93496
165.42801	-8.53297	-147.94235
165.52801	-8.53859	-147.95151
165.62801	-8.54484	-148.01563
165.72801	-8.54875	-147.97276
165.82801	-8.55297	-147.91743
165.92801	-8.55781	-147.89797
166.02801	-8.56359	-147.92195
166.12801	-8.57031	-148.00078
166.22801	-8.57484	-147.97740
166.32801	-8.57922	-147.92931
166.42801	-8.58391	-147.89574
166.52801	-8.58906	-147.89449
166.62801	-8.59469	-147.90645
166.72801	-8.60156	-147.97124
166.82801	-8.60563	-147.92417
166.92801	-8.60984	-147.85816
167.02801	-8.61469	-147.83397
167.12801	-8.62016	-147.82843
167.22801	-8.62641	-147.85355
167.32801	-8.63141	-147.85349
167.42801	-8.63563	-147.80432
167.52801	-8.64031	-147.76969
167.62801	-8.64562	-147.75610
167.72801	-8.65156	-147.76650
167.82801	-8.65937	-147.86580
167.92801	-8.66281	-147.79021
168.02801	-8.66672	-147.71578
168.12801	-8.67172	-147.67794
168.22801	-8.67734	-147.68204
168.32801	-8.68406	-147.73935
168.42801	-8.68859	-147.71695
168.52801	-8.69297	-147.64915
168.62801	-8.69766	-147.61131
168.72801	-8.70250	-147.58678
168.82801	-8.70797	-147.57435
168.92801	-8.71500	-147.63165
169.02801	-8.71938	-147.59789
169.12801	-8.72328	-147.50472
169.22801	-8.72844	-147.47936
169.32801	-8.73484	-147.49520
169.42801	-8.74219	-147.58454
169.52801	-8.74578	-147.50147
169.62801	-8.74953	-147.40512
169.72801	-8.75406	-147.35289
169.82801	-8.75938	-147.33791
169.92801	-8.76531	-147.35347
170.02801	-8.77203	-147.40412
170.12801	-8.77625	-147.35101
170.22801	-8.78016	-147.26457
170.32801	-8.78484	-147.21024
170.42801	-8.78969	-147.16923
170.52801	-8.79656	-147.20985
170.62801	-8.80172	-147.20963
170.72801	-8.80578	-147.13767
170.82801	-8.81031	-147.08130
170.92801	-8.81547	-147.03788
171.02801	-8.82125	-147.04445
171.12801	-8.82922	-147.11371
171.22801	-8.83297	-147.06205
171.32801	-8.83734	-146.96784
171.42801	-8.84266	-146.94904
171.52801	-8.84922	-146.97509
171.62801	-8.85625	-147.05813
171.72801	-8.85969	-146.93935
171.82801	-8.86359	-146.83841
171.92801	-8.86813	-146.77693
172.02801	-8.87266	-146.71974
172.12801	-8.87812	-146.70610
172.22801	-8.88562	-146.77528
172.32801	-8.88969	-146.72121
172.42801	-8.89406	-146.64011
172.52801	-8.89906	-146.60184
172.62801	-8.90453	-146.56658
172.72801	-8.91063	-146.57508
172.82801	-8.91516	-146.50905
172.92801	-8.91938	-146.42322
173.02801	-8.92422	-146.36584
173.12801	-8.92969	-146.32839
173.22801	-8.93578	-146.32973
173.32801	-8.94313	-146.37831
173.42801	-8.94688	-146.26968
173.52801	-8.95078	-146.15655
173.62801	-8.95531	-146.06869
173.72801	-8.96063	-146.02502
173.82801	-8.96781	-146.05689
173.92801	-8.97219	-145.99440
174.02801	-8.97625	-145.88340
174.12801	-8.98094	-145.80734
174.22801	-8.98656	-145.76243
174.32801	-8.99266	-145.74453
174.42801	-8.99922	-145.75337
174.52801	-9.00313	-145.64621
174.62801	-9.00719	-145.53121
174.72801	-9.01203	-145.45451
174.82801	-9.01766	-145.39739
174.92801	-9.02422	-145.38313
175.02801	-9.02969	-145.34122
175.12801	-9.03344	-145.19192
175.22801	-9.03781	-145.04665
175.32801	-9.04281	-144.92989
175.42801	-9.04875	-144.85608
175.52801	-9.05656	-144.87578
175.62801	-9.06031	-144.73954
175.72801	-9.06438	-144.57770
175.82801	-9.06922	-144.47469
175.92801	-9.07453	-144.38912
176.02801	-9.08172	-144.37628
176.12801	-9.08641	-144.30471
176.22801	-9.09031	-144.16473
176.32801	-9.09484	-144.04352
176.42801	-9.10000	-143.95638
176.52801	-9.10578	-143.88815
176.62801	-9.11328	-143.89221
176.72801	-9.11703	-143.77379
176.82801	-9.12063	-143.61967
176.92801	-9.12531	-143.52177
177.02801	-9.13109	-143.46629
177.12801	-9.13875	-143.49836
177.22801	-9.14328	-143.42865
177.32801	-9.14719	-143.30226
177.42801	-9.15172	-143.19606
177.52801	-9.15672	-143.12801
177.62801	-9.16203	-143.08006
177.72801	-9.16906	-143.09160
177.82801	-9.17344	-143.03182
177.92801	-9.17750	-142.90595
178.02801	-9.18234	-142.82882
178.12801	-9.18797	-142.78980
178.22801	-9.19531	-142.81303
178.32801	-9.19984	-142.73863
178.42801	-9.20359	-142.60471
178.52801	-9.20781	-142.51105
178.62801	-9.21297	-142.44330
178.72801	-9.21938	-142.44093
178.82801	-9.22734	-142.52412
178.92801	-9.23094	-142.41798
179.02801	-9.23484	-142.28366
179.12801	-9.23953	-142.21080
179.22801	-9.24484	-142.16512
179.32801	-9.25109	-142.17404
179.42801	-9.25594	-142.12230
179.52801	-9.26016	-142.04581
179.62801	-9.26484	-141.97271
179.72801	-9.27000	-141.93207
179.82801	-9.27609	-141.93135
179.92801	-9.28375	-141.99281
180.02801	-9.28734	-141.90027
180.12801	-9.29156	-141.78500
180.22801	-9.29641	-141.72435
180.32801	-9.30234	-141.71615
180.42801	-9.30953	-141.79789
180.52801	-9.31391	-141.73934
180.62801	-9.31750	-141.63198
180.72801	-9.32187	-141.55106
180.82801	-9.32656	-141.50196
180.92801	-9.33219	-141.48259
181.02801	-9.33938	-141.53251
181.12801	-9.34391	-141.50871
181.22801	-9.34797	-141.39640
181.32801	-9.35281	-141.33127
181.42801	-9.35828	-141.29910
181.52801	-9.36500	-141.32681
181.62801	-9.37016	-141.31044
181.72801	-9.37438	-141.20437
181.82801	-9.37891	-141.13499
181.92801	-9.38359	-141.08281
182.02801	-9.38875	-141.05156
182.12801	-9.39516	-141.05621
182.22801	-9.40016	-141.03951
182.32801	-9.40438	-140.93861
182.42801	-9.40953	-140.87531
182.52801	-9.41484	-140.82731
182.62801	-9.42156	-140.84238
182.72801	-9.42609	-140.78292
182.82801	-9.43031	-140.69186
182.92801	-9.43484	-140.61153
183.02801	-9.43969	-140.55909
183.12801	-9.44516	-140.53173
183.22801	-9.45219	-140.55763
183.32801	-9.45703	-140.50403
183.42801	-9.46109	-140.37910
183.52801	-9.46563	-140.30389
183.62801	-9.47078	-140.24693
183.72801	-9.47781	-140.26117
183.82801	-9.48328	-140.25867
183.92801	-9.48734	-140.13742
184.02801	-9.49187	-140.05025
184.12801	-9.49703	-139.98897
184.22801	-9.50266	-139.96001
184.32801	-9.51000	-139.98985
184.42801	-9.51391	-139.91602
184.52801	-9.51797	-139.78879
184.62801	-9.52250	-139.70245
184.72801	-9.52766	-139.64422
184.82801	-9.53484	-139.63701
184.92801	-9.54031	-139.63005
185.02801	-9.54406	-139.49339
185.12801	-9.54844	-139.39734
185.22801	-9.55328	-139.32237
185.32801	-9.55891	-139.27849
185.42801	-9.56625	-139.28857
185.52801	-9.57094	-139.25047
185.62801	-9.57500	-139.10952
185.72801	-9.57984	-139.01928
185.82801	-9.58500	-138.95087
185.92801	-9.59172	-138.94863
186.02801	-9.59625	-138.86760
186.12801	-9.60031	-138.73839
186.22801	-9.60484	-138.63793
186.32801	-9.60984	-138.55591
186.42801	-9.61531	-138.49977
186.52801	-9.62281	-138.49452
186.62801	-9.62750	-138.42969
186.72801	-9.63094	-138.25849
186.82801	-9.63531	-138.13370
186.92801	-9.64016	-138.05015
187.02801	-9.64609	-137.99354
187.12801	-9.65312	-138.01180
187.22801	-9.65750	-137.88623
187.32801	-9.66234	-137.77487
187.42801	-9.66750	-137.69260
187.52801	-9.67375	-137.65198
187.62801	-9.68313	-137.74735
187.72801	-9.68609	-137.58676
187.82801	-9.68922	-137.36464
187.92801	-9.69422	-137.28267
188.02801	-9.70016	-137.23734
188.12801	-9.70719	-137.22949
188.22801	-9.71094	-137.10730
188.32801	-9.71438	-136.93321
188.42801	-9.71859	-136.82376
188.52801	-9.72344	-136.73328
188.62801	-9.72906	-136.67099
188.72801	-9.73688	-136.67439
188.82801	-9.74203	-136.63188
188.92801	-9.74578	-136.43731
189.02801	-9.75047	-136.30994
189.12801	-9.75547	-136.21585
189.22801	-9.76188	-136.15239
189.32801	-9.76703	-136.07430
189.42801	-9.77125	-135.92035
189.52801	-9.77578	-135.77548
189.62801	-9.78094	-135.65300
189.72801	-9.78641	-135.54803
189.82801	-9.79391	-135.51684
189.92801	-9.79750	-135.35763
190.02801	-9.80141	-135.17125
190.12801	-9.80609	-135.04480
190.22801	-9.81172	-134.94411
190.32801	-9.81969	-134.94270
190.42801	-9.82453	-134.83594
190.52801	-9.82828	-134.63990
190.62801	-9.83281	-134.49444
190.72801	-9.83766	-134.36645
190.82801	-9.84266	-134.25387
190.92801	-9.84938	-134.20168
191.02801	-9.85453	-134.13186
191.12801	-9.85859	-133.94582
191.22801	-9.86359	-133.81730
191.32801	-9.86922	-133.70565
191.42801	-9.87641	-133.66526
191.52801	-9.88078	-133.51929
191.62801	-9.88453	-133.31535
191.72801	-9.88891	-133.14642
191.82801	-9.89375	-133.00914
191.92801	-9.89922	-132.90498
192.02801	-9.90672	-132.86003
192.12801	-9.91188	-132.77297
192.22801	-9.91594	-132.57284
192.32801	-9.92047	-132.41999
192.42801	-9.92578	-132.30957
192.52801	-9.93250	-132.26731
192.62801	-9.93719	-132.16181
192.72801	-9.94125	-131.96611
192.82801	-9.94563	-131.82361
192.92801	-9.95062	-131.69546
193.02801	-9.95672	-131.61483
193.12801	-9.96375	-131.56123
193.22801	-9.96859	-131.46317
193.32801	-9.97219	-131.25376
193.42801	-9.97703	-131.09662
193.52801	-9.98234	-130.98818
193.62801	-9.98922	-130.93381
193.72801	-9.99469	-130.84185
193.82801	-9.99844	-130.67025
193.92801	-10.00250	-130.49535
194.02801	-10.00719	-130.36661
194.12801	-10.01266	-130.27337
194.22801	-10.01953	-130.22807
194.32801	-10.02547	-130.19457
194.42801	-10.02922	-129.99317
194.52801	-10.03422	-129.85405
194.62801	-10.04000	-129.75144
194.72801	-10.04656	-129.69917
194.82801	-10.05094	-129.55907
194.92801	-10.05484	-129.35704
195.02801	-10.05922	-129.20229
195.12801	-10.06391	-129.05665
195.22801	-10.06937	-128.95796
195.32801	-10.07672	-128.88460
195.42801	-10.08219	-128.70347
195.49001	-10.08437	-128.17925
195.53601	-10.08625	-127.66588
195.59801	-10.08891	-127.15560
195.66201	-10.09203	-126.63524
195.70801	-10.09422	-126.12790
195.76801	-10.09766	-125.62554
195.84601	-10.10281	-125.11510
195.94201	-10.10781	-124.61329
196.04201	-10.11219	-124.14480
196.14201	-10.11719	-123.74407
196.24201	-10.12297	-123.45049
196.34201	-10.12922	-123.18332
196.44201	-10.13594	-122.96353
196.54201	-10.13922	-122.59906
196.64201	-10.14313	-122.26070
196.74201	-10.14766	-121.97885
196.84201	-10.15281	-121.72801
196.94201	-10.15906	-121.49937
197.04201	-10.16422	-121.26333
197.14201	-10.16859	-120.98524
197.24201	-10.17359	-120.74418
197.34201	-10.17906	-120.54218
197.44201	-10.18516	-120.37488
197.54201	-10.19219	-120.23445
197.64201	-10.19594	-119.97998
197.74201	-10.20000	-119.73226
197.84201	-10.20422	-119.51192
197.94201	-10.20938	-119.34173
198.04201	-10.21641	-119.24599
198.14201	-10.22172	-119.11191
198.24201	-10.22578	-118.90464
198.34201	-10.23016	-118.71510
198.44201	-10.23516	-118.56962
198.54201	-10.24063	-118.45453
198.64201	-10.24703	-118.35730
198.74201	-10.25188	-118.24013
198.84201	-10.25625	-118.05730
198.94201	-10.26078	-117.90427
199.04201	-10.26578	-117.76944
199.14201	-10.27234	-117.68935
199.24201	-10.27859	-117.64015
199.34201	-10.28266	-117.46919
[truncated: 1,605 more rows]
