# Supplementary material for: Strengthening of 3D Printed Fused Deposition Manufactured Parts Using the Fill Compositing Technique
Source: PLoS One. 2015 Apr 16;10(4):e0122915. doi: 10.1371/journal.pone.0122915 (PMC4400136; doi:10.1371/journal.pone.0122915)
Supplement: S1 File — This is the raw data and information on all the samples presented in this manuscript. (ZIP) [file pone.0122915.s001.zip › Specimen_RawData_156.csv]

Time	Extension	Load
(sec)	(mm)	(N)
0.00000	0.00016	-0.04617
0.10000	0.00016	-0.04821
0.20000	-0.00062	-0.05197
0.30000	-0.00688	-0.05381
0.40000	-0.01656	-0.05359
0.50000	-0.02344	-0.06078
0.60000	-0.03047	-0.08197
0.70000	-0.03531	-0.08876
0.80000	-0.03969	-0.13956
0.90000	-0.04437	-0.24746
1.00000	-0.04938	-0.38166
1.10000	-0.05547	-0.49709
1.20000	-0.06234	-0.66628
1.30000	-0.06641	-0.78514
1.40000	-0.07094	-0.91289
1.50000	-0.07625	-1.09454
1.60000	-0.08234	-1.30562
1.70000	-0.08906	-1.57350
1.80000	-0.09297	-1.72071
1.90000	-0.09703	-1.86974
2.00000	-0.10141	-2.03363
2.10000	-0.10656	-2.23564
2.20000	-0.11281	-2.46562
2.30000	-0.11969	-2.76820
2.40000	-0.12344	-2.92216
2.50000	-0.12797	-3.07745
2.60000	-0.13266	-3.26718
2.70000	-0.13859	-3.47843
2.80000	-0.14500	-3.75845
2.90000	-0.14953	-3.93193
3.00000	-0.15375	-4.08726
3.10000	-0.15875	-4.28076
3.20000	-0.16391	-4.48150
3.30000	-0.16969	-4.69731
3.40000	-0.17672	-4.98691
3.50000	-0.18031	-5.12722
3.60000	-0.18469	-5.28343
3.70000	-0.18969	-5.47612
3.80000	-0.19578	-5.70548
3.90000	-0.20188	-5.97321
4.00000	-0.20609	-6.12469
4.10000	-0.21016	-6.28060
4.20000	-0.21453	-6.43894
4.30000	-0.21969	-6.62386
4.40000	-0.22547	-6.84060
4.50000	-0.23297	-7.13190
4.60000	-0.23687	-7.28083
4.70000	-0.24109	-7.44222
4.80000	-0.24609	-7.61911
4.90000	-0.25281	-7.85222
5.00000	-0.25984	-8.15195
5.10000	-0.26375	-8.29214
5.20000	-0.26797	-8.45983
5.30000	-0.27281	-8.64816
5.40000	-0.27859	-8.87211
5.50000	-0.28609	-9.13023
5.60000	-0.29125	-9.41080
5.70000	-0.29422	-9.49372
5.80000	-0.29859	-9.65838
5.90000	-0.30359	-9.85048
6.00000	-0.30937	-10.07853
6.10000	-0.31531	-10.32637
6.20000	-0.32000	-10.50579
6.30000	-0.32406	-10.66460
6.40000	-0.32859	-10.84468
6.50000	-0.33375	-11.03929
6.60000	-0.34000	-11.26464
6.70000	-0.34750	-11.61162
6.80000	-0.35109	-11.73674
6.90000	-0.35531	-11.89882
7.00000	-0.36016	-12.09237
7.10000	-0.36625	-12.32509
7.20000	-0.37250	-12.59644
7.30000	-0.37641	-12.74955
7.40000	-0.38047	-12.89824
7.50000	-0.38516	-13.07112
7.60000	-0.39063	-13.27675
7.70000	-0.39687	-13.51880
7.80000	-0.40391	-13.82193
7.90000	-0.40766	-13.95964
8.00000	-0.41187	-14.12451
8.10000	-0.41688	-14.31802
8.20000	-0.42312	-14.56169
8.30000	-0.42953	-14.84071
8.40000	-0.43359	-14.99756
8.50000	-0.43797	-15.15780
8.60000	-0.44250	-15.32625
8.70000	-0.44766	-15.51938
8.80000	-0.45328	-15.73795
8.90000	-0.46016	-16.02351
9.00000	-0.46422	-16.18975
9.10000	-0.46875	-16.36057
9.20000	-0.47391	-16.56701
9.30000	-0.48000	-16.79885
9.40000	-0.48594	-17.04970
9.50000	-0.49000	-17.21176
9.60000	-0.49453	-17.38323
9.70000	-0.49953	-17.58762
9.80000	-0.50484	-17.80275
9.90000	-0.51094	-18.04621
10.00000	-0.51719	-18.32040
10.10000	-0.52094	-18.45551
10.20000	-0.52531	-18.62528
10.30000	-0.53031	-18.81650
10.40000	-0.53609	-19.04572
10.50000	-0.54250	-19.30894
10.60000	-0.54688	-19.48465
10.70000	-0.55094	-19.63616
10.80000	-0.55594	-19.82539
10.90000	-0.56141	-20.03026
11.00000	-0.56750	-20.26514
11.10000	-0.57359	-20.54280
11.20000	-0.57734	-20.68005
11.30000	-0.58172	-20.84455
11.40000	-0.58656	-21.03296
11.50000	-0.59219	-21.24950
11.60000	-0.59906	-21.52615
11.70000	-0.60359	-21.69671
11.80000	-0.60766	-21.83780
11.90000	-0.61219	-22.01905
12.00000	-0.61734	-22.21783
12.10000	-0.62313	-22.44819
12.20000	-0.63047	-22.74361
12.30000	-0.63469	-22.90681
12.40000	-0.63906	-23.06448
12.50000	-0.64422	-23.26685
12.60000	-0.65000	-23.48989
12.70000	-0.65609	-23.74597
12.80000	-0.66031	-23.90609
12.90000	-0.66422	-24.05727
13.00000	-0.66906	-24.23809
13.10000	-0.67422	-24.44380
13.20000	-0.68047	-24.67701
13.30000	-0.68766	-24.99113
13.40000	-0.69156	-25.11325
13.50000	-0.69594	-25.28909
13.60000	-0.70078	-25.48190
13.70000	-0.70672	-25.70927
13.80000	-0.71344	-25.98852
13.90000	-0.71766	-26.15985
14.00000	-0.72187	-26.31224
14.10000	-0.72688	-26.50037
14.20000	-0.73203	-26.70745
14.30000	-0.73734	-26.91059
14.40000	-0.74328	-27.17415
14.50000	-0.74719	-27.32006
14.60000	-0.75156	-27.47967
14.70000	-0.75656	-27.68301
14.80000	-0.76297	-27.90753
14.90000	-0.77047	-28.25144
15.00000	-0.77437	-28.39620
15.10000	-0.77844	-28.55183
15.20000	-0.78328	-28.74734
15.30000	-0.78844	-28.94504
15.40000	-0.79422	-29.18085
15.50000	-0.80016	-29.44108
15.60000	-0.80422	-29.58619
15.70000	-0.80844	-29.73273
15.80000	-0.81344	-29.93172
15.90000	-0.81891	-30.13779
16.00000	-0.82563	-30.42564
16.10000	-0.83047	-30.62036
16.20000	-0.83484	-30.77888
16.30000	-0.83984	-30.96930
16.40000	-0.84516	-31.17990
16.50000	-0.85078	-31.39096
16.60000	-0.85781	-31.70536
16.70000	-0.86141	-31.81820
16.80000	-0.86562	-31.95808
16.90000	-0.87016	-32.13991
17.00000	-0.87547	-32.33161
17.10000	-0.88187	-32.58396
17.20000	-0.88703	-32.78739
17.30000	-0.89141	-32.93923
17.40000	-0.89625	-33.11478
17.50000	-0.90156	-33.31217
17.60000	-0.90766	-33.55513
17.70000	-0.91453	-33.83811
17.80000	-0.91828	-33.95513
17.90000	-0.92250	-34.09212
18.00000	-0.92719	-34.27155
18.10000	-0.93281	-34.47450
18.20000	-0.93906	-34.72102
18.30000	-0.94406	-34.89826
18.40000	-0.94828	-35.03441
18.50000	-0.95297	-35.22357
18.60000	-0.95797	-35.40567
18.70000	-0.96344	-35.60932
18.80000	-0.97063	-35.89584
18.90000	-0.97453	-36.02519
19.00000	-0.97891	-36.16462
19.10000	-0.98422	-36.37436
19.20000	-0.98984	-36.59636
19.30000	-0.99687	-36.87441
19.40000	-1.00109	-37.03154
19.50000	-1.00531	-37.17002
19.60000	-1.00984	-37.33556
19.70000	-1.01469	-37.51740
19.80000	-1.02016	-37.73332
19.90000	-1.02719	-37.99339
20.00000	-1.03156	-38.16757
20.10000	-1.03562	-38.28732
20.20000	-1.04078	-38.48140
20.30000	-1.04656	-38.69849
20.40000	-1.05328	-38.97140
20.50000	-1.05734	-39.10755
20.60000	-1.06125	-39.23111
20.70000	-1.06562	-39.38219
20.80000	-1.07063	-39.56737
20.90000	-1.07656	-39.79247
21.00000	-1.08391	-40.05369
21.10000	-1.08859	-40.24988
21.20000	-1.09297	-40.37189
21.30000	-1.09813	-40.56190
21.40000	-1.10422	-40.80012
21.50000	-1.11219	-41.13735
21.60000	-1.11563	-41.25340
21.70000	-1.11937	-41.35623
21.80000	-1.12438	-41.54861
21.90000	-1.13000	-41.79449
22.00000	-1.13609	-42.01915
22.10000	-1.14203	-42.27844
22.20000	-1.14516	-42.35889
22.30000	-1.14922	-42.49476
22.40000	-1.15406	-42.69236
22.50000	-1.16000	-42.91728
22.60000	-1.16734	-43.23515
22.70000	-1.17188	-43.41002
22.80000	-1.17578	-43.54144
22.90000	-1.18031	-43.69806
23.00000	-1.18500	-43.87779
23.10000	-1.19078	-44.09465
23.20000	-1.19828	-44.41335
23.30000	-1.20203	-44.54902
23.40000	-1.20625	-44.68205
23.50000	-1.21125	-44.87459
23.60000	-1.21656	-45.08036
23.70000	-1.22313	-45.34026
23.80000	-1.22766	-45.51280
23.90000	-1.23188	-45.64472
24.00000	-1.23641	-45.81063
24.10000	-1.24172	-46.01975
24.20000	-1.24750	-46.24271
24.30000	-1.25484	-46.54323
24.40000	-1.25875	-46.68694
24.50000	-1.26297	-46.81631
24.60000	-1.26750	-46.98434
24.70000	-1.27266	-47.18208
24.80000	-1.27969	-47.45910
24.90000	-1.28469	-47.66588
25.00000	-1.28875	-47.78406
25.10000	-1.29328	-47.95568
25.20000	-1.29859	-48.16129
25.30000	-1.30469	-48.38306
25.40000	-1.31172	-48.68222
25.50000	-1.31531	-48.80955
25.60000	-1.31953	-48.94169
25.70000	-1.32469	-49.14611
25.80000	-1.33031	-49.36151
25.90000	-1.33734	-49.64525
26.00000	-1.34234	-49.85216
26.10000	-1.34594	-49.95031
26.20000	-1.35031	-50.10603
26.30000	-1.35531	-50.29437
26.40000	-1.36109	-50.51585
26.50000	-1.36812	-50.81662
26.60000	-1.37203	-50.95984
26.70000	-1.37609	-51.08804
26.80000	-1.38109	-51.27371
26.90000	-1.38703	-51.49633
27.00000	-1.39375	-51.77759
27.10000	-1.39812	-51.93618
27.20000	-1.40234	-52.07740
27.30000	-1.40687	-52.24296
27.40000	-1.41188	-52.42233
27.50000	-1.41750	-52.63317
27.60000	-1.42547	-52.95402
27.70000	-1.42938	-53.10413
27.80000	-1.43312	-53.20707
27.90000	-1.43781	-53.37455
28.00000	-1.44344	-53.57890
28.10000	-1.45078	-53.89735
28.20000	-1.45547	-54.07252
28.30000	-1.45953	-54.19194
28.40000	-1.46422	-54.37365
28.50000	-1.46953	-54.57901
28.60000	-1.47469	-54.76120
28.70000	-1.48156	-55.04349
28.80000	-1.48578	-55.19985
28.90000	-1.49016	-55.34208
29.00000	-1.49531	-55.53209
29.10000	-1.50109	-55.74922
29.20000	-1.50781	-56.03741
29.30000	-1.51172	-56.16623
29.40000	-1.51547	-56.28197
29.50000	-1.52000	-56.43541
29.60000	-1.52516	-56.61600
29.70000	-1.53187	-56.87834
29.80000	-1.54047	-57.25117
29.90000	-1.54344	-57.33694
30.00000	-1.54750	-57.43972
30.10000	-1.55250	-57.63157
30.20000	-1.55766	-57.83898
30.30000	-1.56375	-58.07330
30.40000	-1.56859	-58.26804
30.50000	-1.57281	-58.40942
30.60000	-1.57703	-58.55849
30.70000	-1.58172	-58.72328
30.80000	-1.58766	-58.95397
30.90000	-1.59531	-59.26883
31.00000	-1.59922	-59.42652
31.10000	-1.60359	-59.55333
31.20000	-1.60859	-59.74070
31.30000	-1.61438	-59.97058
31.40000	-1.62109	-60.24383
31.50000	-1.62547	-60.43159
31.60000	-1.62953	-60.55697
31.70000	-1.63391	-60.70319
31.80000	-1.63906	-60.89908
31.90000	-1.64469	-61.11646
32.00000	-1.65156	-61.39835
32.10000	-1.65609	-61.58803
32.20000	-1.65984	-61.69569
32.30000	-1.66453	-61.85987
32.40000	-1.67000	-62.07154
32.50000	-1.67688	-62.34695
32.60000	-1.68187	-62.55281
32.70000	-1.68594	-62.66614
32.80000	-1.69047	-62.82794
32.90000	-1.69578	-63.02924
33.00000	-1.70141	-63.25095
33.10000	-1.70828	-63.51432
33.20000	-1.71297	-63.71304
33.30000	-1.71719	-63.83006
33.40000	-1.72203	-64.01198
33.50000	-1.72734	-64.20163
33.60000	-1.73344	-64.43722
33.70000	-1.73844	-64.64271
33.80000	-1.74281	-64.79005
33.90000	-1.74734	-64.94074
34.00000	-1.75250	-65.13002
34.10000	-1.75813	-65.34393
34.20000	-1.76562	-65.63275
34.30000	-1.76969	-65.79564
34.40000	-1.77375	-65.91848
34.50000	-1.77859	-66.09724
34.60000	-1.78453	-66.31762
34.70000	-1.79094	-66.58331
34.80000	-1.79516	-66.72888
34.90000	-1.79938	-66.86778
35.00000	-1.80391	-67.01847
35.10000	-1.80875	-67.18832
35.20000	-1.81359	-67.35750
35.30000	-1.82016	-67.59220
35.40000	-1.82609	-67.86001
35.50000	-1.83047	-67.98753
35.60000	-1.83563	-68.17155
35.70000	-1.84141	-68.37637
35.80000	-1.84844	-68.65921
35.90000	-1.85234	-68.80431
36.00000	-1.85609	-68.89956
36.10000	-1.86031	-69.03616
36.20000	-1.86516	-69.21753
36.30000	-1.87078	-69.42097
36.40000	-1.87781	-69.68927
36.50000	-1.88266	-69.88851
36.60000	-1.88688	-69.99879
36.70000	-1.89141	-70.15114
36.80000	-1.89641	-70.31716
36.90000	-1.90281	-70.53418
37.00000	-1.90813	-70.76147
37.10000	-1.91234	-70.88821
37.20000	-1.91703	-71.01974
37.30000	-1.92234	-71.18886
37.40000	-1.92844	-71.39306
37.50000	-1.93750	-71.72833
37.60000	-1.94063	-71.82711
37.70000	-1.94437	-71.89809
37.80000	-1.94922	-72.05971
37.90000	-1.95453	-72.25017
38.00000	-1.96141	-72.50974
38.10000	-1.96656	-72.73167
38.20000	-1.97031	-72.83068
38.30000	-1.97484	-72.96787
38.40000	-1.97969	-73.13469
38.50000	-1.98531	-73.34943
38.60000	-1.99281	-73.63083
38.70000	-1.99719	-73.82695
38.80000	-2.00109	-73.92255
38.90000	-2.00563	-74.07208
39.00000	-2.01063	-74.25436
39.10000	-2.01750	-74.49292
39.20000	-2.02234	-74.70192
39.30000	-2.02656	-74.82988
39.40000	-2.03125	-74.99252
39.50000	-2.03656	-75.17864
39.60000	-2.04266	-75.40566
39.70000	-2.05078	-75.72798
39.80000	-2.05406	-75.86780
39.90000	-2.05781	-75.94889
40.00000	-2.06234	-76.09827
40.10000	-2.06734	-76.26587
40.20000	-2.07406	-76.51992
40.30000	-2.07953	-76.78013
40.40000	-2.08375	-76.91611
40.50000	-2.08828	-77.06300
40.60000	-2.09359	-77.24463
40.70000	-2.09922	-77.44569
40.80000	-2.10656	-77.73992
40.90000	-2.11016	-77.87873
41.00000	-2.11422	-77.98869
41.10000	-2.11875	-78.14390
41.20000	-2.12406	-78.33302
41.30000	-2.13109	-78.61093
41.40000	-2.13594	-78.81909
41.50000	-2.14016	-78.95143
41.60000	-2.14469	-79.09244
41.70000	-2.14953	-79.25970
41.80000	-2.15500	-79.45616
41.90000	-2.16234	-79.74405
42.00000	-2.16703	-79.96206
42.10000	-2.17125	-80.07220
42.20000	-2.17625	-80.24950
42.30000	-2.18172	-80.43619
42.40000	-2.18859	-80.71054
42.50000	-2.19266	-80.87133
42.60000	-2.19672	-80.97990
42.70000	-2.20109	-81.13381
42.80000	-2.20641	-81.31060
42.90000	-2.21219	-81.53591
43.00000	-2.21969	-81.82555
43.10000	-2.22406	-82.01473
43.20000	-2.22781	-82.10760
43.30000	-2.23203	-82.24700
43.40000	-2.23719	-82.41409
43.50000	-2.24391	-82.66455
43.60000	-2.24984	-82.94639
43.70000	-2.25375	-83.06290
43.80000	-2.25797	-83.19184
43.90000	-2.26297	-83.36041
44.00000	-2.26891	-83.56082
44.10000	-2.27547	-83.80366
44.20000	-2.28047	-84.02005
44.30000	-2.28422	-84.12112
44.40000	-2.28906	-84.28110
44.50000	-2.29453	-84.47434
44.60000	-2.30172	-84.73775
44.70000	-2.30688	-84.96676
44.80000	-2.31109	-85.08111
44.90000	-2.31516	-85.21808
45.00000	-2.31984	-85.37677
45.10000	-2.32531	-85.57772
45.20000	-2.33250	-85.83029
45.30000	-2.33781	-86.08649
45.40000	-2.34156	-86.18990
45.50000	-2.34641	-86.33525
45.60000	-2.35250	-86.54734
45.70000	-2.35922	-86.81940
45.80000	-2.36344	-86.97963
45.90000	-2.36719	-87.09668
46.00000	-2.37156	-87.23678
46.10000	-2.37656	-87.40126
46.20000	-2.38250	-87.62769
46.30000	-2.39109	-87.95177
46.40000	-2.39547	-88.19163
46.50000	-2.39891	-88.26058
46.60000	-2.40375	-88.42187
46.70000	-2.40938	-88.63193
46.80000	-2.41609	-88.91584
46.90000	-2.42047	-89.09339
47.00000	-2.42438	-89.19445
47.10000	-2.42875	-89.34018
47.20000	-2.43359	-89.50987
47.30000	-2.43875	-89.68852
47.40000	-2.44531	-89.94443
47.50000	-2.45000	-90.14326
47.60000	-2.45406	-90.26668
47.70000	-2.45859	-90.41347
47.80000	-2.46359	-90.59318
47.90000	-2.46984	-90.81344
48.00000	-2.47578	-91.06192
48.10000	-2.48031	-91.21861
48.20000	-2.48484	-91.36079
48.30000	-2.48969	-91.52056
48.40000	-2.49547	-91.71689
48.50000	-2.50234	-91.97345
48.60000	-2.50703	-92.18185
48.70000	-2.51109	-92.29096
48.80000	-2.51578	-92.43260
48.90000	-2.52094	-92.60264
49.00000	-2.52781	-92.84364
49.10000	-2.53312	-93.07618
49.20000	-2.53734	-93.20425
49.30000	-2.54172	-93.34031
49.40000	-2.54688	-93.50384
49.50000	-2.55266	-93.70613
49.60000	-2.55891	-93.93006
49.70000	-2.56375	-94.12300
49.80000	-2.56781	-94.23308
49.90000	-2.57234	-94.36996
50.00000	-2.57766	-94.54743
50.10000	-2.58437	-94.76264
50.20000	-2.59078	-95.04383
50.30000	-2.59438	-95.15104
50.40000	-2.59859	-95.25738
50.50000	-2.60344	-95.40647
50.60000	-2.60891	-95.59995
50.70000	-2.61578	-95.83553
50.80000	-2.62109	-96.05920
50.90000	-2.62484	-96.15737
51.00000	-2.62969	-96.29539
51.10000	-2.63500	-96.46740
51.20000	-2.64109	-96.67098
51.30000	-2.64656	-96.88951
51.40000	-2.65078	-97.01177
51.50000	-2.65516	-97.13965
51.60000	-2.65984	-97.28012
51.70000	-2.66484	-97.44235
51.80000	-2.67156	-97.64868
51.90000	-2.67828	-97.94377
52.00000	-2.68172	-98.01733
52.10000	-2.68641	-98.14399
52.20000	-2.69172	-98.31313
52.30000	-2.69906	-98.55618
52.40000	-2.70391	-98.77268
52.50000	-2.70734	-98.84919
52.60000	-2.71141	-98.95013
52.70000	-2.71625	-99.09490
52.80000	-2.72141	-99.25873
52.90000	-2.72828	-99.46189
53.00000	-2.73516	-99.77516
53.10000	-2.73891	-99.86260
53.20000	-2.74312	-99.96148
53.30000	-2.74844	-100.12735
53.40000	-2.75594	-100.36521
53.50000	-2.76047	-100.56087
53.60000	-2.76422	-100.64411
53.70000	-2.76875	-100.76137
53.80000	-2.77438	-100.95401
53.90000	-2.78109	-101.17679
54.00000	-2.78953	-101.51637
54.10000	-2.79234	-101.61874
54.20000	-2.79578	-101.67660
54.30000	-2.80047	-101.81604
54.40000	-2.80563	-101.97546
54.50000	-2.81172	-102.17516
54.60000	-2.81719	-102.39733
54.70000	-2.82141	-102.52907
54.80000	-2.82578	-102.65703
54.90000	-2.83047	-102.80839
55.00000	-2.83594	-102.99278
55.10000	-2.84328	-103.21878
55.20000	-2.84844	-103.45747
55.30000	-2.85188	-103.53594
55.40000	-2.85672	-103.67402
55.50000	-2.86203	-103.85045
55.60000	-2.86844	-104.06698
55.70000	-2.87422	-104.30000
55.80000	-2.87828	-104.42527
55.90000	-2.88250	-104.54629
56.00000	-2.88734	-104.68288
56.10000	-2.89250	-104.85406
56.20000	-2.89906	-105.06920
56.30000	-2.90516	-105.32816
56.40000	-2.90859	-105.41447
56.50000	-2.91297	-105.53555
56.60000	-2.91844	-105.70614
56.70000	-2.92641	-105.97378
56.80000	-2.93187	-106.22279
56.90000	-2.93516	-106.29539
57.00000	-2.93938	-106.41609
57.10000	-2.94438	-106.56875
57.20000	-2.94984	-106.75023
57.30000	-2.95594	-106.96188
57.40000	-2.96187	-107.21795
57.50000	-2.96578	-107.31920
57.60000	-2.97047	-107.45333
57.70000	-2.97547	-107.58954
57.80000	-2.98203	-107.80829
57.90000	-2.98797	-108.06105
58.00000	-2.99172	-108.17124
58.10000	-2.99594	-108.28848
58.20000	-3.00094	-108.44221
58.30000	-3.00672	-108.64538
58.40000	-3.01359	-108.88027
58.50000	-3.01844	-109.10653
58.60000	-3.02250	-109.20807
58.70000	-3.02703	-109.34466
58.80000	-3.03219	-109.50717
58.90000	-3.03844	-109.71142
59.00000	-3.04406	-109.94301
59.10000	-3.04828	-110.07130
59.20000	-3.05266	-110.18849
59.30000	-3.05734	-110.32884
59.40000	-3.06250	-110.49943
59.50000	-3.06969	-110.73062
59.60000	-3.07531	-110.98083
59.70000	-3.07906	-111.07417
59.80000	-3.08359	-111.20409
59.90000	-3.08875	-111.36434
60.00000	-3.09516	-111.56878
60.10000	-3.10063	-111.77948
60.20000	-3.10484	-111.90611
60.30000	-3.10922	-112.03769
60.40000	-3.11406	-112.18467
60.50000	-3.11969	-112.35821
60.60000	-3.12625	-112.57135
60.70000	-3.13188	-112.80486
60.80000	-3.13563	-112.89476
60.90000	-3.14000	-113.01336
61.00000	-3.14516	-113.17267
61.10000	-3.15266	-113.41717
61.20000	-3.15875	-113.69357
61.30000	-3.16234	-113.78875
61.40000	-3.16641	-113.89338
61.50000	-3.17125	-114.03621
61.60000	-3.17672	-114.20436
61.70000	-3.18297	-114.40342
61.80000	-3.18859	-114.62740
61.90000	-3.19266	-114.74010
62.00000	-3.19750	-114.87573
62.10000	-3.20281	-115.04565
62.20000	-3.20875	-115.13773
62.30000	-3.21438	-114.68770
62.40000	-3.21844	-114.69687
62.50000	-3.22250	-114.73193
62.60000	-3.22750	-114.83011
62.70000	-3.23344	-114.99429
62.80000	-3.24187	-115.24243
62.90000	-3.24703	-115.46735
63.00000	-3.25016	-115.48786
63.10000	-3.25484	-115.59560
63.20000	-3.26016	-115.73298
63.30000	-3.26672	-115.94321
63.40000	-3.27172	-116.11491
63.50000	-3.27562	-116.20443
63.60000	-3.27984	-116.30249
63.70000	-3.28437	-116.41540
63.80000	-3.28953	-116.55407
63.90000	-3.29594	-116.74238
64.00000	-3.30234	-117.00425
64.10000	-3.30578	-117.07261
64.20000	-3.31000	-117.16190
64.30000	-3.31484	-117.30601
64.40000	-3.32156	-117.49196
64.50000	-3.32797	-117.73462
64.60000	-3.33219	-117.84414
64.70000	-3.33641	-117.95127
64.80000	-3.34141	-118.08857
64.90000	-3.34688	-118.25332
65.00000	-3.35312	-118.43789
65.10000	-3.35859	-118.64355
65.20000	-3.36234	-118.72450
65.30000	-3.36672	-118.82665
65.40000	-3.37188	-118.96402
65.50000	-3.37781	-119.13065
65.60000	-3.38422	-119.35353
65.70000	-3.38891	-119.48075
65.80000	-3.39297	-119.59008
65.90000	-3.39781	-119.70493
66.00000	-3.40328	-119.85806
66.10000	-3.41000	-120.04676
66.20000	-3.41578	-120.27756
66.30000	-3.41953	-120.35158
66.40000	-3.42406	-120.46616
66.50000	-3.42922	-120.59145
66.60000	-3.43531	-120.35700
66.70000	-3.44172	-120.49723
66.80000	-3.44578	-120.54934
66.90000	-3.45000	-120.60758
67.00000	-3.45469	-120.69976
67.10000	-3.46000	-120.81453
67.20000	-3.46594	-120.96301
67.30000	-3.47203	-121.14897
67.40000	-3.47578	-121.22607
67.50000	-3.48047	-121.32202
67.60000	-3.48578	-121.44224
67.70000	-3.49250	-121.63831
67.80000	-3.49875	-121.86088
67.90000	-3.50250	-121.93240
68.00000	-3.50656	-122.01415
68.10000	-3.51094	-122.11008
68.20000	-3.51609	-122.25366
68.30000	-3.52203	-122.41432
68.40000	-3.52922	-122.65036
68.50000	-3.53312	-122.73741
68.60000	-3.53750	-122.82089
68.70000	-3.54250	-122.95271
68.80000	-3.54813	-123.08326
68.90000	-3.55406	-123.27524
69.00000	-3.55828	-123.36168
69.10000	-3.56266	-123.44933
69.20000	-3.56734	-123.56121
69.30000	-3.57328	-123.70411
69.40000	-3.58031	-123.91565
69.50000	-3.58781	-124.20538
69.60000	-3.59078	-124.23363
69.70000	-3.59516	-124.30821
69.80000	-3.60016	-124.43925
69.90000	-3.60641	-124.60337
70.00000	-3.61266	-124.83791
70.10000	-3.61656	-124.91705
70.20000	-3.62094	-125.00939
70.30000	-3.62594	-125.13809
70.40000	-3.63156	-125.30176
70.50000	-3.63781	-125.47174
70.60000	-3.64266	-125.63893
70.70000	-3.64625	-125.69971
70.80000	-3.65078	-125.79420
70.90000	-3.65594	-125.93751
71.00000	-3.66297	-126.13690
71.10000	-3.66891	-126.36626
71.20000	-3.67281	-126.44270
71.30000	-3.67719	-126.51849
71.40000	-3.68188	-126.63816
71.50000	-3.68719	-126.78854
71.60000	-3.69375	-126.96940
71.70000	-3.69969	-127.19394
71.80000	-3.70328	-127.25946
71.90000	-3.70750	-127.33765
72.00000	-3.71250	-127.47101
72.10000	-3.71859	-127.62523
72.20000	-3.72531	-127.85512
72.30000	-3.72906	-127.94298
72.40000	-3.73313	-128.02602
72.50000	-3.73781	-128.12442
72.60000	-3.74313	-128.27060
72.70000	-3.74969	-128.46810
72.80000	-3.75687	-128.72593
72.90000	-3.76047	-128.79537
73.00000	-3.76484	-128.88695
73.10000	-3.76969	-129.00637
73.20000	-3.77578	-129.16754
73.30000	-3.78203	-129.38282
73.40000	-3.78609	-129.48857
73.50000	-3.79031	-129.57577
73.60000	-3.79516	-129.69893
73.70000	-3.80062	-129.84565
73.80000	-3.80766	-130.02937
73.90000	-3.81328	-130.25290
74.00000	-3.81687	-130.30355
74.10000	-3.82125	-130.40012
74.20000	-3.82625	-130.52125
74.30000	-3.83172	-130.67165
74.40000	-3.83875	-130.88897
74.50000	-3.84312	-131.00949
74.60000	-3.84734	-131.08918
74.70000	-3.85172	-131.19517
74.80000	-3.85688	-131.32933
74.90000	-3.86313	-131.48846
75.00000	-3.87031	-131.75271
75.10000	-3.87391	-131.82901
75.20000	-3.87828	-131.91284
75.30000	-3.88328	-132.03856
75.40000	-3.88938	-132.20254
75.50000	-3.89547	-132.39297
75.60000	-3.89969	-132.49612
75.70000	-3.90406	-132.58640
75.80000	-3.90875	-132.69497
75.90000	-3.91375	-132.81853
76.00000	-3.91953	-132.96868
76.10000	-3.92672	-133.20871
76.20000	-3.93047	-133.28490
76.30000	-3.93484	-133.36939
76.40000	-3.94000	-133.50137
76.50000	-3.94672	-133.68407
76.60000	-3.95297	-133.90267
76.70000	-3.95641	-133.96376
76.80000	-3.96063	-134.03334
76.90000	-3.96547	-134.14957
77.00000	-3.97063	-134.27806
77.10000	-3.97641	-134.42068
77.20000	-3.98344	-134.67059
77.30000	-3.98734	-134.75651
77.40000	-3.99172	-134.84189
77.50000	-3.99688	-134.97391
77.60000	-4.00375	-135.14337
77.70000	-4.00953	-135.36434
77.80000	-4.01313	-135.43436
77.90000	-4.01719	-135.49741
78.00000	-4.02172	-135.60860
78.10000	-4.02719	-135.75171
78.20000	-4.03359	-135.92444
78.30000	-4.04078	-136.18584
78.40000	-4.04437	-136.25106
78.50000	-4.04891	-136.34498
78.60000	-4.05391	-136.46331
78.70000	-4.06031	-136.62906
78.80000	-4.06672	-136.85717
78.90000	-4.07078	-136.94321
79.00000	-4.07516	-137.01598
79.10000	-4.08016	-137.12779
79.20000	-4.08547	-137.27988
79.30000	-4.09141	-137.42791
79.40000	-4.09672	-137.59880
79.50000	-4.10047	-137.66798
79.60000	-4.10469	-137.74742
79.70000	-4.10984	-137.88094
79.80000	-4.11609	-138.05255
79.90000	-4.12297	-138.29710
80.00000	-4.12688	-138.38688
80.10000	-4.13094	-138.46020
80.20000	-4.13562	-138.56587
80.30000	-4.14078	-138.68953
80.40000	-4.14688	-138.85136
80.50000	-4.15344	-139.06249
80.60000	-4.15734	-139.14940
80.70000	-4.16172	-139.22267
80.80000	-4.16672	-139.35301
80.90000	-4.17250	-139.49661
81.00000	-4.17891	-139.68667
81.10000	-4.18313	-139.78027
81.20000	-4.18734	-139.85400
81.30000	-4.19203	-139.95937
81.40000	-4.19734	-140.09090
81.50000	-4.20312	-140.23155
81.60000	-4.21047	-140.45660
81.70000	-4.21453	-140.55760
81.80000	-4.21859	-140.62773
81.90000	-4.22344	-140.72201
82.00000	-4.22906	-140.86930
82.10000	-4.23578	-141.06801
82.20000	-4.24016	-141.17064
82.30000	-4.24422	-140.94375
82.40000	-4.24891	-140.95533
82.50000	-4.25406	-141.04079
82.60000	-4.26031	-141.16302
82.70000	-4.26719	-141.36283
82.80000	-4.27078	-141.41442
82.90000	-4.27516	-141.46894
83.00000	-4.28016	-141.57210
83.10000	-4.28609	-141.71466
83.20000	-4.29219	-141.88896
83.30000	-4.29672	-141.97788
83.40000	-4.30094	-142.03340
83.50000	-4.30547	-142.10585
83.60000	-4.31063	-142.19698
83.70000	-4.31641	-142.31788
83.80000	-4.32406	-142.37067
83.90000	-4.32781	-142.40701
84.00000	-4.33203	-142.45737
84.10000	-4.33719	-142.43548
84.20000	-4.34328	-142.15539
84.23600	-4.34609	-141.64969
84.29000	-4.34906	-141.13908
84.39000	-4.35297	-140.78182
84.49000	-4.35703	-140.58702
84.59000	-4.36156	-140.43488
84.69000	-4.36656	-140.35162
84.79000	-4.37187	-140.29570
84.89000	-4.37906	-140.26657
84.99000	-4.38344	-140.22158
85.09000	-4.38734	-140.08386
85.19000	-4.39203	-140.03332
85.29000	-4.39750	-140.04026
85.39000	-4.40547	-140.14062
85.49000	-4.41000	-140.15263
85.59000	-4.41391	-140.10669
85.69000	-4.41875	-140.08047
85.79000	-4.42438	-140.11540
85.89000	-4.43078	-140.17172
85.99000	-4.43875	-140.36003
86.09000	-4.44141	-140.30302
86.19000	-4.44531	-140.26506
86.29000	-4.45000	-140.27941
86.39000	-4.45516	-140.32170
86.49000	-4.46234	-140.42948
86.59000	-4.46781	-140.53345
86.69000	-4.47156	-140.23726
86.79000	-4.47609	-140.18993
86.89000	-4.48141	-140.15532
86.99000	-4.48719	-140.18348
87.09000	-4.49422	-140.31366
87.19000	-4.49797	-140.30622
87.29000	-4.50234	-140.29416
87.39000	-4.50750	-140.33973
87.49000	-4.51312	-140.40506
87.59000	-4.51984	-140.51206
87.69000	-4.52391	-140.54252
87.79000	-4.52797	-140.51129
87.89000	-4.53250	-140.54129
87.99000	-4.53750	-140.56091
88.09000	-4.54344	-140.63089
88.19000	-4.55125	-140.78794
88.29000	-4.55453	-140.78552
88.39000	-4.55828	-140.76374
88.49000	-4.56297	-140.77529
88.59000	-4.56906	-140.83892
88.69000	-4.57687	-141.02240
88.79000	-4.58109	-141.03878
88.89000	-4.58500	-141.01984
88.99000	-4.58969	-141.04468
89.09000	-4.59469	-141.09288
89.19000	-4.60016	-141.15380
89.29000	-4.60719	-141.29338
89.39000	-4.61109	-141.30744
89.49000	-4.61516	-141.30655
89.59000	-4.61984	-141.35109
89.69000	-4.62562	-141.42428
89.79000	-4.63281	-141.60202
89.89000	-4.63687	-141.63622
89.99000	-4.64094	-141.64326
90.09000	-4.64563	-141.67891
90.19000	-4.65094	-141.74786
90.29000	-4.65672	-141.82688
90.39000	-4.66406	-141.93900
90.49000	-4.66797	-141.97913
90.59000	-4.67219	-141.98574
90.69000	-4.67703	-142.03450
90.79000	-4.68250	-142.09029
90.89000	-4.68953	-142.22553
90.99000	-4.69406	-142.28678
91.09000	-4.69781	-142.28609
91.19000	-4.70234	-142.30981
91.29000	-4.70750	-142.35964
91.39000	-4.71359	-142.44032
91.49000	-4.72141	-142.63758
91.59000	-4.72484	-142.63578
91.69000	-4.72891	-142.62560
91.79000	-4.73391	-142.66311
91.89000	-4.73984	-142.73821
91.99000	-4.74656	-142.86795
92.09000	-4.75063	-142.89829
92.19000	-4.75469	-142.89095
92.29000	-4.75906	-142.91073
92.39000	-4.76359	-142.95004
92.49000	-4.76938	-143.01929
92.59000	-4.77719	-143.16913
92.69000	-4.78203	-143.27466
92.79000	-4.78594	-143.27261
92.89000	-4.79094	-143.31760
92.99000	-4.79656	-143.39183
93.09000	-4.80328	-143.52028
93.19000	-4.80734	-143.56309
93.29000	-4.81156	-143.58239
93.39000	-4.81625	-143.62663
93.49000	-4.82125	-143.67609
93.59000	-4.82672	-143.76405
93.69000	-4.83359	-143.88661
93.79000	-4.83844	-143.98777
93.89000	-4.84250	-143.99190
93.99000	-4.84719	-144.04674
94.09000	-4.85297	-144.12795
94.19000	-4.86094	-144.32150
94.29000	-4.86500	-144.38269
94.39000	-4.86875	-144.37373
94.49000	-4.87344	-144.42828
94.59000	-4.87891	-144.51647
94.69000	-4.88484	-144.63229
94.79000	-4.89188	-144.80408
94.89000	-4.89563	-144.82585
94.99000	-4.89984	-144.84341
95.09000	-4.90500	-144.90859
95.19000	-4.91094	-145.02135
95.29000	-4.91672	-145.15015
95.39000	-4.92078	-145.17926
95.49000	-4.92500	-145.21945
95.59000	-4.92922	-145.26477
95.69000	-4.93422	-145.32718
95.79000	-4.94000	-145.42075
95.89000	-4.94766	-145.60501
95.99000	-4.95172	-145.67740
96.09000	-4.95609	-145.70536
96.19000	-4.96094	-145.76712
96.29000	-4.96656	-145.85148
96.39000	-4.97266	-145.98136
96.49000	-4.97734	-146.04916
96.59000	-4.98141	-146.07604
96.69000	-4.98594	-146.12725
96.79000	-4.99109	-146.20110
96.89000	-4.99656	-146.30286
96.99000	-5.00375	-146.45617
97.09000	-5.00797	-146.53111
97.19000	-5.01188	-146.54079
97.29000	-5.01641	-146.51218
97.39000	-5.02156	-146.55466
97.49000	-5.02875	-146.68761
97.59000	-5.03438	-146.80688
97.69000	-5.03875	-146.82911
97.79000	-5.04344	-146.88101
97.89000	-5.04844	-146.94653
97.99000	-5.05375	-147.00770
98.09000	-5.06047	-147.13089
98.19000	-5.06484	-147.18370
98.29000	-5.06891	-147.13624
98.39000	-5.07375	-147.13714
98.49000	-5.07938	-147.20823
98.59000	-5.08625	-147.32350
98.69000	-5.09141	-147.40691
98.79000	-5.09500	-147.37549
98.89000	-5.09906	-147.38773
98.99000	-5.10406	-147.43045
99.09000	-5.10953	-147.50069
99.19000	-5.11656	-147.60372
99.29000	-5.12188	-147.70930
99.39000	-5.12609	-147.71396
99.49000	-5.13125	-147.76117
99.59000	-5.13672	-147.83733
99.69000	-5.14391	-147.96738
99.79000	-5.14844	-148.04067
99.89000	-5.15219	-148.04034
99.99000	-5.15656	-148.06908
100.09000	-5.16156	-148.12306
100.19000	-5.16734	-148.20346
100.29000	-5.17562	-148.36608
100.39000	-5.17937	-148.42537
100.49000	-5.18312	-148.41300
100.59000	-5.18750	-148.44768
100.69000	-5.19281	-148.50086
100.79000	-5.19984	-148.63409
100.89000	-5.20437	-148.71085
100.99000	-5.20844	-148.72195
101.09000	-5.21297	-148.75689
101.19000	-5.21797	-148.80526
101.29000	-5.22313	-148.86671
101.39000	-5.22984	-148.97470
101.49000	-5.23484	-149.06409
101.59000	-5.23875	-149.05663
101.69000	-5.24359	-149.10208
101.79000	-5.24891	-149.15580
101.89000	-5.25687	-149.30449
101.99000	-5.26156	-149.39025
102.09000	-5.26547	-149.38529
102.19000	-5.27000	-149.41375
102.29000	-5.27531	-149.47934
102.39000	-5.28187	-149.59282
102.49000	-5.29141	-149.85698
102.59000	-5.29375	-149.84874
102.69000	-5.29703	-149.79917
102.79000	-5.30203	-149.85029
102.89000	-5.30734	-149.93505
102.99000	-5.31391	-150.04195
103.09000	-5.31828	-150.10533
103.19000	-5.32234	-150.11775
103.29000	-5.32672	-150.15426
103.39000	-5.33188	-150.21697
103.49000	-5.33781	-150.28188
103.59000	-5.34562	-150.44786
103.69000	-5.34922	-150.49273
103.79000	-5.35297	-150.48200
103.89000	-5.35766	-150.53684
103.99000	-5.36266	-150.59492
104.09000	-5.36984	-150.73158
104.19000	-5.37531	-150.86077
104.29000	-5.37938	-150.86961
104.39000	-5.38391	-150.91434
104.49000	-5.38891	-150.97217
104.59000	-5.39453	-151.05961
104.69000	-5.40125	-151.18159
104.79000	-5.40609	-151.27715
104.89000	-5.41000	-151.28392
104.99000	-5.41484	-151.33932
105.09000	-5.42063	-151.42255
105.19000	-5.42766	-151.56646
105.29001	-5.43188	-151.61987
105.39001	-5.43578	-151.62872
105.49001	-5.44031	-151.65709
105.59001	-5.44547	-151.72708
105.69001	-5.45109	-151.82008
105.79001	-5.45797	-151.93936
105.89001	-5.46297	-152.04208
105.99001	-5.46688	-152.04994
106.09001	-5.47156	-152.08808
106.19001	-5.47688	-152.15403
106.29001	-5.48406	-152.28535
106.39001	-5.48891	-152.38652
106.49001	-5.49266	-152.38331
106.59001	-5.49703	-152.42162
106.69001	-5.50219	-152.47935
106.79001	-5.50781	-152.56508
106.89001	-5.51500	-152.70209
106.99001	-5.51938	-152.77389
107.09001	-5.52313	-152.77219
107.19001	-5.52766	-152.80390
107.29001	-5.53313	-152.87597
107.39001	-5.54016	-152.99581
107.49001	-5.54516	-153.09392
107.59001	-5.54922	-153.10928
107.69001	-5.55359	-153.13211
107.79001	-5.55891	-153.19461
107.89001	-5.56453	-153.28667
107.99001	-5.57188	-153.41705
108.09001	-5.57625	-153.48303
108.19001	-5.58016	-153.48229
108.29001	-5.58484	-153.51437
108.39001	-5.59016	-153.19419
108.49001	-5.59656	-152.93413
108.59001	-5.60172	-152.95754
108.69001	-5.60594	-152.93913
108.79001	-5.61063	-152.95255
108.89001	-5.61563	-152.97630
108.99001	-5.62125	-153.03983
109.09001	-5.62875	-153.15993
109.19001	-5.63297	-153.21872
109.29001	-5.63656	-153.18428
109.39001	-5.64109	-153.20893
109.49001	-5.64625	-153.26181
109.59001	-5.65281	-153.34579
109.69001	-5.65844	-153.45140
109.79001	-5.66266	-153.46460
109.89001	-5.66703	-153.48370
109.99001	-5.67219	-153.52444
110.09001	-5.67766	-153.59053
110.19001	-5.68500	-153.71256
110.29001	-5.68984	-153.80335
110.39001	-5.69359	-153.78509
110.49001	-5.69844	-153.82260
110.59001	-5.70422	-153.89982
110.69001	-5.71172	-154.03581
110.79001	-5.71688	-154.13657
110.89001	-5.72016	-154.09060
110.99001	-5.72438	-154.09368
111.09001	-5.72937	-154.14307
111.19001	-5.73469	-154.19216
111.29001	-5.74172	-154.30759
111.39001	-5.74703	-154.41424
111.49001	-5.75109	-154.41431
111.59001	-5.75609	-154.46444
111.69001	-5.76109	-154.51235
111.79001	-5.76828	-154.64552
111.89001	-5.77297	-154.72937
111.99001	-5.77672	-154.71482
112.09001	-5.78109	-154.73607
112.19001	-5.78578	-154.77136
112.29001	-5.79125	-154.84424
112.39001	-5.79844	-154.95843
112.49001	-5.80328	-155.05072
112.59001	-5.80719	-155.04754
112.69001	-5.81188	-155.08938
112.79001	-5.81766	-155.15086
112.89001	-5.82469	-155.29136
112.99001	-5.82906	-155.35158
113.09001	-5.83297	-155.33328
113.19001	-5.83719	-155.34897
113.29001	-5.84203	-155.39627
113.39001	-5.84734	-155.45140
113.49001	-5.85453	-155.56797
113.59001	-5.85984	-155.67194
113.69001	-5.86375	-155.66261
113.79001	-5.86844	-155.68182
113.89001	-5.87391	-155.74387
113.99001	-5.88109	-155.86297
114.09001	-5.88578	-155.93536
114.19001	-5.88953	-155.91979
114.29001	-5.89391	-155.92749
114.39001	-5.89875	-155.96104
114.49001	-5.90406	-156.00775
114.59001	-5.91109	-156.09995
114.69001	-5.91641	-156.20686
114.79001	-5.92047	-156.20208
114.89001	-5.92500	-156.21637
114.99001	-5.93000	-156.25626
115.09001	-5.93656	-156.32117
115.19001	-5.94234	-156.43470
115.29001	-5.94656	-156.43814
115.39001	-5.95094	-156.44157
115.49001	-5.95594	-156.48372
115.59001	-5.96125	-156.52780
115.69001	-5.96797	-156.60770
115.79001	-5.97328	-156.69522
115.89001	-5.97719	-156.67975
115.99001	-5.98219	-156.69560
116.09001	-5.98797	-156.75722
116.19001	-5.99531	-156.86612
116.29001	-5.99984	-156.92803
116.39001	-6.00359	-156.90307
116.49001	-6.00766	-156.90002
116.59001	-6.01219	-156.91113
116.69001	-6.01797	-156.96910
116.79001	-6.02484	-157.07339
116.89001	-6.03031	-157.17185
116.99001	-6.03391	-157.13568
117.09001	-6.03844	-157.14778
117.19001	-6.04359	-157.17261
117.29001	-6.05078	-157.26557
117.39001	-6.05578	-157.17220
117.43601	-6.05766	-156.66737
117.46001	-6.05859	-156.16694
117.56001	-6.06266	-155.85558
117.66001	-6.06734	-155.71944
117.76001	-6.07234	-155.62178
117.86001	-6.07812	-155.56109
117.96001	-6.08562	-155.58791
118.06001	-6.08937	-155.51312
118.16001	-6.09328	-155.42425
118.26001	-6.09844	-155.38825
118.36001	-6.10453	-155.40001
118.46001	-6.11250	-155.51625
118.56001	-6.11641	-155.47085
118.66001	-6.12062	-155.42082
118.76001	-6.12547	-155.41445
118.86001	-6.13094	-155.42218
118.96001	-6.13750	-155.45620
119.06001	-6.14359	-155.54990
119.16001	-6.14703	-155.49323
119.26001	-6.15141	-155.47246
119.36001	-6.15641	-155.48617
119.46001	-6.16266	-155.53848
119.56001	-6.16875	-155.62116
119.66001	-6.17266	-155.60804
119.76001	-6.17672	-155.59131
119.86001	-6.18141	-155.58708
119.96001	-6.18641	-155.60924
120.06001	-6.19250	-155.66418
120.16001	-6.19922	-155.77401
120.26001	-6.20313	-155.75913
120.36001	-6.20750	-155.75323
120.46001	-6.21266	-155.77726
120.56001	-6.21828	-155.82219
120.66001	-6.22500	-155.93953
120.76001	-6.22922	-155.93804
120.86001	-6.23359	-155.92927
120.96001	-6.23828	-155.93857
121.06001	-6.24328	-155.97449
121.16001	-6.24953	-156.00348
121.26001	-6.25625	-156.14554
121.36001	-6.25969	-156.09346
121.46001	-6.26406	-156.08446
121.56001	-6.26906	-156.11142
121.66001	-6.27516	-156.17339
121.76001	-6.28203	-156.29043
121.86001	-6.28594	-156.28020
121.96001	-6.29016	-156.26404
122.06001	-6.29500	-156.28988
122.16001	-6.30016	-156.31300
122.26001	-6.30594	-156.36966
122.36001	-6.31328	-156.50457
122.46001	-6.31703	-156.48417
122.56001	-6.32141	-156.47648
122.66001	-6.32641	-156.50398
122.76001	-6.33234	-156.55552
122.86001	-6.33875	-156.64673
122.96001	-6.34250	-156.62888
123.06001	-6.34641	-156.60350
123.16001	-6.35109	-156.60039
123.26001	-6.35641	-156.63594
123.36001	-6.36281	-156.69337
123.46001	-6.37016	-156.84487
123.56001	-6.37375	-156.81837
123.66001	-6.37812	-156.81186
123.76001	-6.38313	-156.82997
123.86001	-6.38906	-156.87643
123.96001	-6.39594	-156.99884
124.06001	-6.39984	-156.98783
124.16001	-6.40375	-156.95356
124.26001	-6.40828	-156.95721
124.36001	-6.41359	-156.98539
124.46001	-6.41969	-157.04082
124.56001	-6.42703	-157.18958
124.66001	-6.43031	-157.14116
124.76001	-6.43453	-157.11881
124.86001	-6.43953	-157.13519
124.96001	-6.44516	-157.16867
125.06001	-6.45203	-157.26471
125.16001	-6.45641	-157.27155
125.26001	-6.46078	-157.25970
125.36001	-6.46563	-157.27940
125.46001	-6.47078	-157.30835
125.56001	-6.47672	-157.33851
125.66001	-6.48297	-157.44768
125.76001	-6.48656	-157.41150
125.86001	-6.49078	-157.38019
125.96001	-6.49578	-157.38663
126.06001	-6.50203	-157.42858
126.16001	-6.50906	-157.55962
126.26001	-6.51313	-157.52602
126.36001	-6.51734	-157.50094
126.46001	-6.52219	-157.50094
126.56001	-6.52750	-157.53047
126.66001	-6.53406	-157.59233
126.76001	-6.54094	-157.73439
126.86001	-6.54437	-157.67238
126.96001	-6.54844	-157.65138
127.06001	-6.55328	-157.65764
127.16001	-6.55906	-157.70270
127.26001	-6.56625	-157.81562
127.36001	-6.57047	-157.81754
127.46001	-6.57469	-157.80178
127.56001	-6.57953	-157.81011
127.66001	-6.58484	-157.85027
127.76001	-6.59078	-157.89570
127.86001	-6.59625	-157.95599
127.96001	-6.60000	-157.91535
128.06001	-6.60437	-157.90243
128.16001	-6.60953	-157.91179
128.26001	-6.61547	-157.95478
128.36001	-6.62297	-158.07447
128.46001	-6.62734	-158.07883
128.56001	-6.63109	-158.02966
128.66001	-6.63547	-158.01848
128.76001	-6.64063	-158.03988
128.86001	-6.64672	-158.09734
128.96001	-6.65359	-158.20755
129.06001	-6.65734	-158.17860
129.16001	-6.66156	-158.13860
129.26001	-6.66656	-158.11945
129.36001	-6.67250	-158.14528
129.46001	-6.67875	-158.22802
129.56001	-6.68297	-158.21189
129.66001	-6.68766	-158.21226
129.76001	-6.69250	-158.21932
129.86001	-6.69766	-158.23244
129.96001	-6.70391	-158.28890
130.06001	-6.71063	-158.41050
130.16001	-6.71438	-158.37015
130.26001	-6.71828	-158.33151
130.36001	-6.72297	-158.32385
130.46001	-6.72844	-158.34858
130.56001	-6.73500	-158.43941
130.66001	-6.73938	-158.43099
130.76001	-6.74359	-158.40694
130.86001	-6.74828	-158.40021
130.96001	-6.75359	-158.42122
131.06001	-6.75922	-158.45470
131.16001	-6.76609	-158.54736
131.26001	-6.77016	-158.53390
131.36001	-6.77453	-158.50134
131.46001	-6.77938	-158.49397
131.56001	-6.78531	-158.52910
131.66001	-6.79328	-158.66131
131.76001	-6.79750	-158.65231
131.86001	-6.80141	-158.60188
131.96001	-6.80578	-158.56591
132.06001	-6.81078	-158.57071
132.16001	-6.81641	-158.23011
132.26001	-6.82328	-157.80126
132.36001	-6.82734	-157.71998
132.46001	-6.83141	-157.64467
132.56001	-6.83625	-157.60224
132.66001	-6.84188	-157.60949
132.76001	-6.84859	-157.66291
132.86001	-6.85359	-157.66206
132.96001	-6.85781	-157.63004
133.06001	-6.86234	-157.60134
133.16001	-6.86750	-157.60528
133.26001	-6.87313	-157.62423
133.36001	-6.88031	-157.70400
133.46001	-6.88406	-157.66478
133.56001	-6.88797	-157.61885
133.66001	-6.89266	-157.60300
133.76001	-6.89828	-157.60614
133.86001	-6.90531	-157.67792
133.96001	-6.91000	-157.67573
134.06001	-6.91422	-157.63526
134.16001	-6.91891	-157.61586
134.26001	-6.92391	-157.60313
134.36001	-6.92922	-157.59696
134.46001	-6.93656	-157.66539
134.56001	-6.94063	-157.64286
134.66001	-6.94484	-157.59671
134.76001	-6.94969	-157.56917
134.86001	-6.95516	-157.58073
134.96001	-6.96297	-157.65215
135.06001	-6.96750	-157.66826
135.16001	-6.97125	-157.60539
135.26001	-6.97609	-157.58766
135.36001	-6.98203	-157.60653
135.46001	-6.98969	-157.67708
135.56001	-6.99703	-157.84423
135.66001	-6.99906	-157.71422
135.76001	-7.00281	-157.63855
135.86001	-7.00766	-157.62405
135.96001	-7.01281	-157.62722
136.06001	-7.01937	-157.69537
136.16001	-7.02375	-157.68234
136.26001	-7.02797	-157.63666
136.36001	-7.03266	-157.62486
136.46001	-7.03797	-157.63134
136.56001	-7.04422	-157.67139
136.66001	-7.05109	-157.74535
136.76001	-7.05453	-157.67959
136.86001	-7.05875	-157.63271
136.96001	-7.06375	-157.61656
137.06001	-7.06969	-157.62226
137.16001	-7.07672	-157.68160
137.26001	-7.08047	-157.62641
137.36001	-7.08453	-157.55901
137.46001	-7.08922	-157.52141
137.56001	-7.09437	-157.50654
137.66001	-7.10016	-157.51265
137.76001	-7.10797	-157.61720
137.86001	-7.11172	-157.55898
137.96001	-7.11578	-157.50073
138.06001	-7.12063	-157.47611
138.16001	-7.12641	-157.47777
138.26001	-7.13359	-157.56008
138.36001	-7.13734	-157.49533
138.46001	-7.14141	-157.41929
138.56001	-7.14609	-157.38466
138.66001	-7.15109	-157.36121
138.76001	-7.15687	-157.36146
138.86001	-7.16453	-157.44278
138.96001	-7.16828	-157.39630
139.06001	-7.17250	-157.32813
139.16001	-7.17719	-157.27948
139.26001	-7.18266	-157.26748
139.36001	-7.19000	-157.31885
139.46001	-7.19438	-157.28436
139.56001	-7.19828	-157.19458
139.66001	-7.20266	-157.13368
139.76001	-7.20797	-157.10729
139.86001	-7.21422	-157.11398
139.96001	-7.22125	-157.17885
140.06001	-7.22484	-157.08543
140.16001	-7.22906	-157.01587
140.26001	-7.23406	-156.96685
140.36001	-7.23969	-156.94809
140.46001	-7.24672	-156.99469
140.56001	-7.25094	-156.93118
140.66001	-7.25500	-156.83581
140.76001	-7.25922	-156.76552
140.86001	-7.26438	-156.71065
140.96001	-7.27031	-156.70343
141.06001	-7.27828	-156.76168
141.16001	-7.28234	-156.71714
141.26001	-7.28609	-156.58236
141.36001	-7.29094	-156.52101
141.46001	-7.29656	-156.47852
141.56001	-7.30297	-156.48121
141.66001	-7.30719	-156.40363
141.76001	-7.31125	-156.29737
141.86001	-7.31594	-156.20694
141.96001	-7.32125	-156.14095
142.06001	-7.32750	-156.10860
142.16001	-7.33547	-156.15721
142.26001	-7.33906	-156.04886
142.36001	-7.34281	-155.90017
142.46001	-7.34750	-155.80398
142.56001	-7.35297	-155.73128
142.66001	-7.35969	-155.71457
142.76001	-7.36438	-155.63630
142.86001	-7.36859	-155.50795
142.96001	-7.37328	-155.40530
143.06001	-7.37844	-155.33170
143.16001	-7.38469	-155.28777
143.26001	-7.39219	-155.32053
143.36001	-7.39578	-155.18093
143.46001	-7.40000	-155.05049
143.56001	-7.40500	-154.98075
143.66001	-7.41125	-154.94308
143.76001	-7.41750	-154.93618
143.86001	-7.42141	-154.82815
143.96001	-7.42531	-154.69077
144.06001	-7.42953	-154.57495
144.16001	-7.43453	-154.48375
144.26001	-7.44016	-154.42343
144.36001	-7.44750	-154.41474
144.46001	-7.45188	-154.31227
144.56001	-7.45609	-154.15861
144.66001	-7.46078	-154.00845
144.76001	-7.46625	-153.91546
144.86001	-7.47250	-153.85693
144.96001	-7.47750	-153.75926
145.06001	-7.48187	-153.62436
145.16001	-7.48656	-153.48503
145.26001	-7.49156	-153.38190
145.36001	-7.49719	-153.30061
145.46001	-7.50469	-153.29768
145.56001	-7.50859	-153.17766
145.66001	-7.51250	-153.02545
145.76001	-7.51719	-152.92089
145.86001	-7.52313	-152.84739
145.96001	-7.53031	-152.85294
146.06001	-7.53484	-152.74824
146.16001	-7.53891	-152.61503
146.26001	-7.54328	-152.48281
146.36001	-7.54828	-152.36801
146.46001	-7.55375	-152.29140
146.56001	-7.56063	-152.23688
146.66001	-7.56500	-152.11211
146.76001	-7.56922	-151.96662
146.86001	-7.57391	-151.84714
146.96001	-7.57906	-151.73194
147.06001	-7.58563	-151.66800
147.16001	-7.59156	-151.60644
147.26001	-7.59547	-151.45804
147.36001	-7.59953	-151.29530
147.46001	-7.60422	-151.17389
147.56001	-7.60969	-151.08004
147.66001	-7.61797	-151.02099
147.76001	-7.62266	-150.94315
147.86001	-7.62656	-150.76618
147.96001	-7.63125	-150.61571
148.06001	-7.63687	-150.34427
148.16001	-7.64406	-150.24146
148.26001	-7.64844	-150.07716
148.36001	-7.65234	-149.84487
148.46001	-7.65688	-149.66571
148.56001	-7.66187	-149.51289
148.66001	-7.66719	-149.36519
148.76001	-7.67484	-149.27524
148.86001	-7.67922	-149.12641
148.96001	-7.68297	-148.90307
149.06001	-7.68750	-148.73075
149.16001	-7.69312	-148.58815
149.26001	-7.70078	-148.54605
149.36001	-7.70563	-148.43851
149.46001	-7.70938	-148.26167
149.56001	-7.71391	-148.11152
149.66001	-7.71922	-147.99744
149.76001	-7.72437	-147.88054
149.86001	-7.73141	-147.82833
149.96001	-7.73547	-147.71494
150.06001	-7.73937	-147.54930
150.16001	-7.74422	-147.41614
150.26001	-7.74969	-147.30209
150.36001	-7.75687	-147.24171
150.46001	-7.76172	-147.08482
150.56001	-7.76563	-146.88958
150.66001	-7.77000	-146.72893
150.76001	-7.77484	-146.59050
150.86001	-7.78047	-146.48308
150.96001	-7.78766	-146.41832
151.06001	-7.79219	-146.29897
151.16001	-7.79625	-146.12050
151.26001	-7.80109	-145.98843
151.36001	-7.80703	-145.89314
151.46001	-7.81406	-145.84492
151.56001	-7.81875	-145.73456
151.66001	-7.82297	-145.56378
151.76001	-7.82766	-145.43797
151.86001	-7.83297	-145.32369
151.96001	-7.83922	-145.24582
152.06001	-7.84688	-145.18674
152.16001	-7.84969	-144.82901
152.26001	-7.85344	-144.56740
152.36001	-7.85813	-144.40173
152.46001	-7.86375	-144.24898
152.56001	-7.87094	-144.15263
152.66001	-7.87563	-143.90980
152.76001	-7.87938	-143.63979
152.86001	-7.88375	-143.42421
152.96001	-7.88891	-143.21996
153.06001	-7.89438	-143.04453
153.16001	-7.90125	-142.90512
153.26001	-7.90656	-142.75920
153.36001	-7.91031	-142.51785
153.46001	-7.91500	-142.33342
153.56001	-7.92063	-142.16560
153.66001	-7.92766	-142.05441
153.76001	-7.93266	-141.88479
153.86001	-7.93641	-141.66190
153.96001	-7.94094	-141.46633
154.06001	-7.94609	-141.30326
154.16001	-7.95172	-141.15182
154.26001	-7.95859	-141.04052
154.36001	-7.96313	-140.88048
154.46001	-7.96703	-140.67458
154.56001	-7.97188	-140.48986
154.66001	-7.97734	-140.33225
154.76001	-7.98391	-140.22057
154.86001	-7.98859	-140.05983
154.96001	-7.99281	-139.84847
155.06001	-7.99734	-139.65325
155.16001	-8.00234	-139.48467
155.26001	-8.00828	-139.34992
155.36001	-8.01594	-139.28050
155.46001	-8.01969	-139.10425
155.56001	-8.02344	-138.90193
155.66001	-8.02813	-138.74041
155.76001	-8.03344	-138.58971
155.86001	-8.04047	-138.51142
155.96001	-8.04547	-138.38507
156.06001	-8.04953	-138.18774
156.16001	-8.05422	-137.99499
156.26001	-8.05922	-137.80989
156.36001	-8.06469	-137.64550
156.46001	-8.07172	-137.53793
156.56001	-8.07609	-137.37449
156.66001	-8.08031	-137.18088
156.76001	-8.08531	-137.02394
156.86001	-8.09047	-136.87424
156.96001	-8.09719	-136.76524
157.06001	-8.10203	-136.63344
157.16001	-8.10609	-136.44268
157.26001	-8.11063	-136.27996
157.36001	-8.11547	-136.12776
157.46001	-8.12125	-136.00753
157.56001	-8.12844	-135.93815
157.66001	-8.13297	-135.78551
157.76001	-8.13703	-135.58251
157.86001	-8.14172	-135.42376
157.96001	-8.14688	-135.25361
158.06001	-8.15391	-135.15279
158.16001	-8.15891	-135.01886
158.26001	-8.16281	-134.82153
158.36001	-8.16719	-134.62573
158.46001	-8.17219	-134.45318
158.56001	-8.17766	-134.30367
158.66001	-8.18516	-134.20980
158.76001	-8.19000	-134.06537
158.86001	-8.19391	-133.85960
158.96001	-8.19844	-133.67499
159.06001	-8.20406	-133.52129
159.16001	-8.21172	-133.42550
159.26001	-8.21750	-133.31899
159.36001	-8.22094	-133.07810
159.46001	-8.22500	-132.87394
159.56001	-8.23031	-132.72077
159.66001	-8.23625	-132.60041
159.76001	-8.24312	-132.51336
159.86001	-8.24688	-132.32839
159.96001	-8.25078	-132.12903
160.06001	-8.25563	-131.80332
160.16001	-8.26125	-131.62661
160.26001	-8.26844	-131.52955
160.36001	-8.27297	-131.38978
160.46001	-8.27672	-131.16753
160.56001	-8.28125	-130.98094
160.66001	-8.28625	-130.82206
160.76001	-8.29172	-130.69005
160.86001	-8.29813	-130.57129
160.96001	-8.30297	-130.42122
161.06001	-8.30734	-130.23336
161.16001	-8.31188	-130.06447
161.26001	-8.31734	-129.92114
161.36001	-8.32438	-129.84461
161.46001	-8.32969	-129.73386
161.56001	-8.33375	-129.55707
161.66001	-8.33828	-129.39301
161.76001	-8.34344	-129.25230
161.86001	-8.34859	-129.14090
161.96001	-8.35516	-129.03957
162.06001	-8.35953	-128.91020
162.16001	-8.36359	-128.74468
162.26001	-8.36828	-128.61797
162.36001	-8.37344	-128.50472
162.46001	-8.38047	-128.44566
162.56001	-8.38594	-128.35784
162.66001	-8.39016	-128.21974
162.76001	-8.39469	-128.08432
162.86001	-8.39953	-127.97426
162.96001	-8.40484	-127.87622
163.06001	-8.41156	-127.81633
163.16001	-8.41625	-127.73402
163.26001	-8.42031	-127.59131
163.36001	-8.42516	-127.46207
163.46001	-8.43031	-127.36422
163.56001	-8.43656	-127.28550
163.66001	-8.44219	-127.21039
163.76001	-8.44656	-127.08874
163.86001	-8.45094	-126.96613
163.96001	-8.45594	-126.85744
164.06001	-8.46156	-126.78933
164.16001	-8.46953	-126.76312
164.26001	-8.47391	-126.67757
164.36001	-8.47750	-126.52063
164.46001	-8.48219	-126.40996
164.56001	-8.48750	-126.32152
164.66001	-8.49406	-126.27116
164.76001	-8.49969	-126.18923
164.86001	-8.50375	-126.05646
164.96001	-8.50813	-125.92955
165.06001	-8.51297	-125.82770
165.16001	-8.51812	-125.72719
165.26001	-8.52438	-125.66639
165.36001	-8.53031	-125.62042
165.46001	-8.53406	-125.47536
165.56001	-8.53891	-125.36289
165.66001	-8.54484	-125.28105
165.76001	-8.55219	-125.25003
165.86001	-8.55703	-125.15710
165.96001	-8.56047	-124.99269
166.06001	-8.56484	-124.87175
166.16001	-8.57016	-124.76725
166.26001	-8.57578	-124.70245
166.36001	-8.58219	-124.64359
166.46001	-8.58703	-124.56390
166.56001	-8.59078	-124.40524
166.66001	-8.59531	-124.28270
166.76001	-8.60000	-124.17497
166.86001	-8.60609	-124.09300
166.96001	-8.61250	-124.04372
167.06001	-8.61672	-123.91134
167.16001	-8.62109	-123.77010
167.26001	-8.62594	-123.65252
167.36001	-8.63141	-123.53498
167.46001	-8.63906	-123.46749
167.56001	-8.64438	-123.37723
167.66001	-8.64828	-123.18882
167.76001	-8.65344	-123.08030
167.86001	-8.65953	-123.00814
167.96001	-8.66672	-122.98322
168.06001	-8.67047	-122.84535
168.16001	-8.67422	-122.68940
168.26001	-8.67859	-122.56765
168.36001	-8.68328	-122.46410
168.46001	-8.68828	-122.37090
168.56001	-8.69516	-122.31692
168.66001	-8.70078	-122.28069
168.76001	-8.70469	-122.14445
168.86001	-8.70922	-122.03056
168.96001	-8.71453	-121.94201
169.06001	-8.72094	-121.87106
169.16001	-8.72594	-121.79238
169.26001	-8.73016	-121.66438
169.36001	-8.73484	-121.54739
169.46001	-8.74016	-121.44742
169.56001	-8.74594	-121.37146
169.66001	-8.75281	-121.32049
169.76001	-8.75766	-121.23507
169.86001	-8.76172	-121.08126
169.96001	-8.76594	-120.95040
170.06001	-8.77078	-120.82733
170.16001	-8.77766	-120.77378
170.26001	-8.78328	-120.71212
170.36001	-8.78734	-120.56325
170.46001	-8.79172	-120.43572
170.56001	-8.79688	-120.32222
170.66001	-8.80266	-120.22705
170.76001	-8.80953	-120.16826
170.86001	-8.81406	-120.07172
170.96001	-8.81797	-119.91391
171.06001	-8.82250	-119.77901
171.16001	-8.82781	-119.67403
171.26001	-8.83438	-119.59031
171.36001	-8.84047	-119.53716
171.46001	-8.84438	-119.38636
171.56001	-8.84859	-119.23877
171.66001	-8.85328	-119.12385
171.76001	-8.85891	-119.03016
171.86001	-8.86609	-118.97546
171.96001	-8.87141	-118.89898
172.06001	-8.87500	-118.72931
172.16001	-8.87953	-118.60361
172.26001	-8.88484	-118.49324
172.36001	-8.89109	-118.41639
172.46001	-8.89688	-118.35063
172.56001	-8.90094	-118.19983
172.66001	-8.90547	-118.07096
172.76001	-8.91063	-117.96103
172.86001	-8.91609	-117.85944
172.96001	-8.92344	-117.80173
173.06001	-8.92828	-117.71882
173.16001	-8.93156	-117.51614
173.26001	-8.93594	-117.36333
173.36001	-8.94109	-117.24389
173.46001	-8.94828	-117.17474
173.56001	-8.95422	-117.11451
173.66001	-8.95797	-116.94746
173.76001	-8.96234	-116.79275
173.86001	-8.96703	-116.66185
173.96001	-8.97234	-116.54523
174.06001	-8.97906	-116.46201
174.16001	-8.98422	-116.37973
174.26001	-8.98828	-116.20237
174.36001	-8.99297	-116.06855
174.46001	-8.99812	-115.92571
174.56001	-9.00516	-115.83299
174.66001	-9.01078	-115.70721
174.76001	-9.01453	-115.51393
174.86001	-9.01875	-115.33637
174.96001	-9.02375	-115.20114
175.06001	-9.02969	-115.09973
175.16001	-9.03703	-115.03122
175.26001	-9.04188	-114.92564
175.36001	-9.04531	-114.72160
175.46001	-9.04984	-114.56852
175.56001	-9.05500	-114.43951
175.66001	-9.06141	-114.32657
175.76001	-9.06688	-114.22847
175.86001	-9.07109	-114.06797
175.96001	-9.07547	-113.90490
176.06001	-9.08047	-113.75792
176.16001	-9.08625	-113.64701
176.26001	-9.09344	-113.56010
176.36001	-9.09844	-113.43794
176.46001	-9.10219	-113.24086
176.56001	-9.10703	-113.07870
176.66001	-9.11250	-112.95290
176.76001	-9.11969	-112.86762
176.86001	-9.12484	-112.75449
176.96001	-9.12828	-112.54647
177.06001	-9.13219	-112.35642
177.16001	-9.13688	-112.19491
177.26001	-9.14234	-112.04986
177.36001	-9.14922	-111.93543
177.46001	-9.15484	-111.82714
177.56001	-9.15891	-111.61915
177.66001	-9.16344	-111.44201
177.76001	-9.16859	-111.27409
177.86001	-9.17531	-111.14461
177.96001	-9.18094	-111.01250
178.06001	-9.18500	-110.79776
178.16001	-9.18922	-110.59314
178.26001	-9.19391	-110.40003
178.36001	-9.19891	-110.21616
178.46001	-9.20469	-110.05974
178.56001	-9.21094	-109.92014
178.66001	-9.21531	-109.71878
178.76001	-9.22000	-109.51660
178.86001	-9.22547	-109.32975
178.96001	-9.23188	-109.16385
179.06001	-9.23703	-108.99884
179.16001	-9.24125	-108.77147
179.26001	-9.24547	-108.55840
179.36001	-9.25031	-108.34451
179.46001	-9.25563	-108.13976
179.56001	-9.26156	-107.96290
179.66001	-9.26766	-107.79566
179.76001	-9.27188	-107.55020
179.86001	-9.27641	-107.31909
179.96001	-9.28141	-107.09408
180.06001	-9.28797	-106.91594
180.16001	-9.29391	-106.74625
180.26001	-9.29797	-106.49535
180.36001	-9.30234	-106.25856
180.46001	-9.30750	-106.02920
180.56001	-9.31313	-105.82218
180.66001	-9.31953	-105.63507
180.76001	-9.32469	-105.42909
180.86001	-9.32859	-105.15548
180.96001	-9.33313	-104.89921
181.06001	-9.33828	-104.66614
181.16001	-9.34453	-104.45300
181.26001	-9.35094	-104.26464
181.36001	-9.35500	-103.99090
181.46001	-9.35922	-103.70063
181.56001	-9.36391	-103.43879
181.66001	-9.36922	-103.19272
181.76001	-9.37594	-102.97764
181.86001	-9.38203	-102.78276
181.96001	-9.38594	-102.47059
182.06001	-9.39031	-102.17319
182.16001	-9.39531	-101.90219
182.26001	-9.40125	-101.65037
182.36001	-9.40687	-101.40347
182.46001	-9.41125	-101.10483
182.56001	-9.41563	-100.79901
182.66001	-9.42047	-100.50613
182.76001	-9.42578	-100.22641
182.86001	-9.43250	-99.95652
182.96001	-9.43828	-99.69006
183.06001	-9.44172	-99.28031
183.16001	-9.44578	-98.93697
183.26001	-9.45031	-98.59683
183.36001	-9.45594	-98.28677
183.46001	-9.46359	-98.03366
183.56001	-9.46859	-97.72177
183.66001	-9.47313	-97.36054
183.76001	-9.47828	-97.01017
183.86001	-9.48422	-96.68047
183.96001	-9.49297	-96.41483
184.06001	-9.49734	-96.10730
184.16001	-9.50000	-95.68053
184.26001	-9.50453	-95.32228
184.36001	-9.50984	-94.98838
184.46001	-9.51703	-94.68815
184.56001	-9.52219	-94.39069
184.66001	-9.52547	-93.97613
184.76001	-9.52953	-93.60819
184.86001	-9.53406	-93.24507
184.96001	-9.53922	-92.91352
185.06001	-9.54563	-92.60204
185.16001	-9.55281	-92.34159
185.26001	-9.55625	-91.93876
185.36001	-9.56078	-91.56908
185.46001	-9.56594	-91.21936
185.56001	-9.57203	-90.88547
185.66001	-9.57813	-90.57800
185.76001	-9.58219	-90.19520
185.86001	-9.58656	-89.80238
185.96001	-9.59141	-89.44446
186.06001	-9.59672	-89.09201
186.16001	-9.60313	-88.75180
186.26001	-9.60844	-88.41544
186.36001	-9.61219	-88.00853
186.46001	-9.61672	-87.62832
186.56001	-9.62234	-87.27651
186.66001	-9.62953	-86.96166
186.76001	-9.63531	-86.63948
186.86001	-9.63906	-86.22038
186.96001	-9.64328	-85.81594
187.06001	-9.64828	-85.43453
187.16001	-9.65312	-85.05705
187.26001	-9.65906	-84.70792
187.36001	-9.66547	-84.38384
187.46001	-9.66938	-83.98114
187.56001	-9.67406	-83.59403
187.66001	-9.67938	-83.23324
187.76001	-9.68609	-82.89608
187.86001	-9.69203	-82.57405
187.96001	-9.69562	-82.14954
188.06001	-9.69953	-81.74442
188.16001	-9.70438	-81.36001
188.26001	-9.70953	-80.99192
188.36001	-9.71578	-80.65741
188.46001	-9.72281	-80.34814
188.56001	-9.72672	-79.94453
188.66001	-9.73109	-79.55877
188.76001	-9.73609	-79.19093
188.86001	-9.74219	-78.84882
188.96001	-9.74797	-78.52076
189.06001	-9.75219	-78.12997
189.16001	-9.75625	-77.74734
189.26001	-9.76109	-77.36661
189.36001	-9.76687	-77.01129
189.46001	-9.77328	-76.67674
189.56001	-9.77938	-76.35107
189.66001	-9.78313	-75.94044
189.76001	-9.78766	-75.54995
189.86001	-9.79281	-75.18592
189.96001	-9.79906	-74.80782
190.06001	-9.80516	-74.47703
190.16001	-9.80953	-74.08873
190.26001	-9.81344	-73.69676
190.36001	-9.81813	-73.31894
190.46001	-9.82312	-72.96801
190.56001	-9.82891	-72.63449
190.66001	-9.83625	-72.33603
190.76001	-9.84016	-71.95137
190.86001	-9.84469	-71.57727
190.96001	-9.85016	-71.22433
191.06001	-9.85656	-70.90019
191.16001	-9.86172	-70.55555
191.26001	-9.86578	-70.16528
191.36001	-9.87000	-69.77884
191.46001	-9.87484	-69.43358
191.56001	-9.88016	-69.09764
191.66001	-9.88656	-68.76662
191.76001	-9.89312	-68.46945
191.86001	-9.89641	-68.06473
191.96001	-9.90062	-67.67691
192.06001	-9.90531	-67.32241
192.16001	-9.91078	-66.97984
192.26001	-9.91766	-66.68014
192.36001	-9.92266	-66.34240
192.46001	-9.92750	-65.98444
192.56001	-9.93266	-65.63781
192.66001	-9.93828	-65.30255
192.76001	-9.94516	-64.98223
192.86001	-9.94984	-64.65129
192.96001	-9.95328	-64.26091
193.06001	-9.95766	-63.89610
193.16001	-9.96234	-63.54295
193.26001	-9.96766	-63.21127
193.36001	-9.97422	-62.90576
193.46001	-9.97922	-62.57106
193.56001	-9.98391	-62.22384
193.66001	-9.98891	-61.88339
193.76001	-9.99453	-61.56956
193.86001	-10.00109	-61.26401
193.96001	-10.00625	-60.94905
194.06001	-10.00984	-60.58256
194.16001	-10.01406	-60.22481
194.26001	-10.01891	-59.89275
194.36001	-10.02500	-59.58584
194.46001	-10.03156	-59.30240
194.56001	-10.03609	-58.95494
194.66001	-10.04016	-58.59001
194.76001	-10.04484	-58.24390
194.86001	-10.05000	-57.90836
194.96001	-10.05609	-57.57633
195.06001	-10.06250	-57.25836
195.16001	-10.06656	-56.86878
195.26001	-10.07078	-56.48902
195.36001	-10.07563	-56.12078
195.46001	-10.08141	-55.79841
195.56001	-10.08813	-55.49743
195.66001	-10.09281	-55.15129
195.76001	-10.09688	-54.79107
195.86001	-10.10125	-54.42696
195.96001	-10.10672	-54.10327
196.06001	-10.11359	-53.81845
196.16001	-10.12016	-53.54737
196.26001	-10.12359	-53.17503
196.36001	-10.12781	-52.84110
196.46001	-10.13312	-52.52117
196.56001	-10.13937	-52.25036
196.66001	-10.14563	-51.97496
196.76001	-10.14969	-51.64797
196.86001	-10.15391	-51.32704
196.96001	-10.15844	-51.00477
197.06001	-10.16359	-50.71397
197.16001	-10.16953	-50.43022
197.26001	-10.17672	-50.20713
197.36001	-10.18031	-49.88877
197.46001	-10.18453	-49.58716
197.56001	-10.18891	-49.28652
197.66001	-10.19484	-49.02930
197.76001	-10.20172	-48.79821
197.86001	-10.20641	-48.51820
197.96001	-10.21078	-48.23124
198.06001	-10.21578	-47.96952
198.16001	-10.22125	-47.70156
198.26001	-10.22719	-47.44743
198.36001	-10.23328	-47.22103
198.46001	-10.23703	-46.92806
198.56001	-10.24109	-46.65585
198.66001	-10.24609	-46.39426
198.76001	-10.25203	-46.16683
198.86001	-10.25859	-45.95034
198.96001	-10.26281	-45.67483
199.06001	-10.26672	-45.39246
199.16001	-10.27109	-45.12578
199.26001	-10.27594	-44.87182
199.36001	-10.28172	-44.64227
199.46001	-10.28906	-44.43973
[truncated: 284 more rows]
