# Supplementary material for: Strengthening of 3D Printed Fused Deposition Manufactured Parts Using the Fill Compositing Technique
Source: PLoS One. 2015 Apr 16;10(4):e0122915. doi: 10.1371/journal.pone.0122915 (PMC4400136; doi:10.1371/journal.pone.0122915)
Supplement: S1 File — This is the raw data and information on all the samples presented in this manuscript. (ZIP) [file pone.0122915.s001.zip › Specimen_RawData_157.csv]

Time	Extension	Load
(sec)	(mm)	(N)
0.00000	-0.00016	-0.07371
0.10000	-0.00062	-0.07374
0.20000	-0.00281	-0.07159
0.30000	-0.00781	-0.07254
0.40000	-0.01531	-0.07341
0.50000	-0.02422	-0.07514
0.60000	-0.03125	-0.07593
0.70000	-0.03578	-0.06844
0.80000	-0.04047	-0.07536
0.90000	-0.04563	-0.08046
1.00000	-0.05141	-0.07121
1.10000	-0.05828	-0.07124
1.20000	-0.06266	-0.07622
1.30000	-0.06656	-0.07497
1.40000	-0.07125	-0.07588
1.50000	-0.07688	-0.07765
1.60000	-0.08375	-0.07250
1.70000	-0.08859	-0.07045
1.80000	-0.09266	-0.07104
1.90000	-0.09734	-0.08623
2.00000	-0.10266	-0.17701
2.10000	-0.10922	-0.35029
2.20000	-0.11688	-0.58070
2.30000	-0.12047	-0.69024
2.40000	-0.12469	-0.77828
2.50000	-0.12969	-0.91851
2.60000	-0.13516	-1.05480
2.70000	-0.14078	-1.20343
2.80000	-0.14547	-1.33460
2.90000	-0.14969	-1.46412
3.00000	-0.15422	-1.58773
3.10000	-0.15938	-1.73404
3.20000	-0.16484	-1.89147
3.30000	-0.17187	-2.10053
3.40000	-0.17594	-2.24436
3.50000	-0.18031	-2.36442
3.60000	-0.18484	-2.50040
3.70000	-0.19062	-2.66153
3.80000	-0.19750	-2.87169
3.90000	-0.20250	-3.03498
4.00000	-0.20656	-3.14808
4.10000	-0.21109	-3.28959
4.20000	-0.21609	-3.42579
4.30000	-0.22203	-3.59193
4.40000	-0.22875	-3.81966
4.50000	-0.23266	-3.94625
4.60000	-0.23719	-4.07223
4.70000	-0.24203	-4.21383
4.80000	-0.24703	-4.35026
4.90000	-0.25313	-4.53389
5.00000	-0.25844	-4.70653
5.10000	-0.26281	-4.83146
5.20000	-0.26719	-4.95549
5.30000	-0.27219	-5.09885
5.40000	-0.27828	-5.27675
5.50000	-0.28531	-5.50320
5.60000	-0.28938	-5.62325
5.70000	-0.29375	-5.74005
5.80000	-0.29828	-5.87124
5.90000	-0.30328	-6.01047
6.00000	-0.30969	-6.19518
6.10000	-0.31484	-6.35752
6.20000	-0.31922	-6.47330
6.30000	-0.32359	-6.60148
6.40000	-0.32844	-6.73928
6.50000	-0.33406	-6.89198
6.60000	-0.34078	-7.06547
6.70000	-0.34594	-7.23206
6.80000	-0.35016	-7.34558
6.90000	-0.35531	-7.48328
7.00000	-0.36109	-7.64875
7.10000	-0.36797	-7.83536
7.20000	-0.37250	-7.98948
7.30000	-0.37625	-8.08275
7.40000	-0.38047	-8.19903
7.50000	-0.38531	-8.32971
7.60000	-0.39125	-8.48563
7.70000	-0.39891	-8.70949
7.80000	-0.40313	-8.84054
7.90000	-0.40703	-8.94814
8.00000	-0.41172	-9.07569
8.10000	-0.41719	-9.21875
8.20000	-0.42406	-9.41366
8.30000	-0.42891	-9.56984
8.40000	-0.43313	-9.68056
8.50000	-0.43781	-9.81702
8.60000	-0.44281	-9.94830
8.70000	-0.44813	-10.09671
8.80000	-0.45563	-10.28715
8.90000	-0.46016	-10.44757
9.00000	-0.46406	-10.54444
9.10000	-0.46875	-10.67296
9.20000	-0.47422	-10.82674
9.30000	-0.48078	-11.01311
9.40000	-0.48563	-11.16293
9.50000	-0.48953	-11.25994
9.60000	-0.49375	-11.37506
9.70000	-0.49875	-11.51412
9.80000	-0.50406	-11.65428
9.90000	-0.51156	-11.85624
10.00000	-0.51656	-12.01966
10.10000	-0.52063	-12.11530
10.20000	-0.52531	-12.23833
10.30000	-0.53078	-12.38441
10.40000	-0.53859	-12.60389
10.50000	-0.54344	-12.76122
10.60000	-0.54734	-12.85129
10.70000	-0.55188	-12.98257
10.80000	-0.55703	-13.13797
10.90000	-0.56328	-13.30478
11.00000	-0.57109	-13.55355
11.10000	-0.57406	-13.62906
11.20000	-0.57797	-13.73544
11.30000	-0.58281	-13.88855
11.40000	-0.58797	-14.02694
11.50000	-0.59438	-14.21424
11.60000	-0.59937	-14.36492
11.70000	-0.60344	-14.48023
11.80000	-0.60766	-14.60105
11.90000	-0.61250	-14.73880
12.00000	-0.61813	-14.89852
12.10000	-0.62656	-15.13714
12.20000	-0.63094	-15.29795
12.30000	-0.63469	-15.38186
12.40000	-0.63938	-15.51874
12.50000	-0.64453	-15.66575
12.60000	-0.65109	-15.85525
12.70000	-0.65594	-16.01295
12.80000	-0.66016	-16.11377
12.90000	-0.66453	-16.24696
13.00000	-0.66953	-16.38955
13.10000	-0.67562	-16.55540
13.20000	-0.68250	-16.75741
13.30000	-0.68734	-16.92559
13.40000	-0.69109	-17.01452
13.50000	-0.69578	-17.15309
13.60000	-0.70125	-17.31228
13.70000	-0.70828	-17.51969
13.80000	-0.71344	-17.68537
13.90000	-0.71734	-17.78449
14.00000	-0.72172	-17.90877
14.10000	-0.72656	-18.05098
14.20000	-0.73188	-18.20396
14.30000	-0.73859	-18.39350
14.40000	-0.74391	-18.57196
14.50000	-0.74797	-18.66419
14.60000	-0.75281	-18.81989
14.70000	-0.75844	-18.97564
14.80000	-0.76484	-19.17346
14.90000	-0.76969	-19.31471
15.00000	-0.77391	-19.43143
15.10000	-0.77859	-19.57606
15.20000	-0.78375	-19.72390
15.30000	-0.78922	-19.88923
15.40000	-0.79594	-20.08308
15.50000	-0.80047	-20.21801
15.60000	-0.80453	-20.33717
15.70000	-0.80938	-20.47127
15.80000	-0.81484	-20.62954
15.90000	-0.82125	-20.82298
16.00000	-0.82625	-20.98444
16.10000	-0.83047	-21.09422
16.20000	-0.83516	-21.23429
16.30000	-0.84031	-21.38641
16.40000	-0.84578	-21.53878
16.50000	-0.85234	-21.72402
16.60000	-0.85703	-21.87862
16.70000	-0.86125	-21.99432
16.80000	-0.86578	-22.12412
16.90000	-0.87094	-22.28404
17.00000	-0.87766	-22.47751
17.10000	-0.88328	-22.64986
17.20000	-0.88719	-22.75999
17.30000	-0.89156	-22.87111
17.40000	-0.89625	-23.01055
17.50000	-0.90156	-23.16820
17.60000	-0.90875	-23.36433
17.70000	-0.91438	-23.56027
17.80000	-0.91844	-23.65989
17.90000	-0.92328	-23.79519
18.00000	-0.92859	-23.95114
18.10000	-0.93516	-24.14994
18.20000	-0.93984	-24.29689
18.30000	-0.94375	-24.40024
18.40000	-0.94813	-24.52426
18.50000	-0.95313	-24.66980
18.60000	-0.95891	-24.83989
18.70000	-0.96625	-25.05400
18.80000	-0.97125	-25.21488
18.90000	-0.97500	-25.31373
19.00000	-0.97969	-25.44896
19.10000	-0.98516	-25.61075
19.20000	-0.99203	-25.80513
19.30000	-0.99766	-25.99544
19.40000	-1.00141	-26.08792
19.50000	-1.00594	-26.21027
19.60000	-1.01094	-26.36831
19.70000	-1.01578	-26.51894
19.80000	-1.02172	-26.68106
19.90000	-1.02672	-26.84695
20.00000	-1.03109	-26.96230
20.10000	-1.03562	-27.09089
20.20000	-1.04109	-27.24932
20.30000	-1.04906	-27.48139
20.40000	-1.05406	-27.65344
20.50000	-1.05813	-27.75458
20.60000	-1.06266	-27.88538
20.70000	-1.06750	-28.03640
20.80000	-1.07281	-28.19997
20.90000	-1.07922	-28.38291
21.00000	-1.08391	-28.54054
21.10000	-1.08781	-28.63765
21.20000	-1.09250	-28.77015
21.30000	-1.09734	-28.90455
21.40000	-1.10375	-29.08791
21.50000	-1.10953	-29.27073
21.60000	-1.11422	-29.40458
21.70000	-1.11891	-29.53781
21.80000	-1.12406	-29.67405
21.90000	-1.12953	-29.83100
22.00000	-1.13703	-30.04734
22.10000	-1.14156	-30.19328
22.20000	-1.14500	-30.27163
22.30000	-1.14922	-30.38708
22.40000	-1.15406	-30.53123
22.50000	-1.16016	-30.70102
22.60000	-1.16625	-30.88943
22.70000	-1.17094	-31.02407
22.80000	-1.17531	-31.14235
22.90000	-1.18031	-31.28091
23.00000	-1.18609	-31.45124
23.10000	-1.19344	-31.66854
23.20000	-1.19797	-31.82177
23.30000	-1.20188	-31.90954
23.40000	-1.20641	-32.04102
23.50000	-1.21141	-32.18719
23.60000	-1.21766	-32.36010
23.70000	-1.22344	-32.55430
23.80000	-1.22766	-32.66875
23.90000	-1.23203	-32.78460
24.00000	-1.23703	-32.92138
24.10000	-1.24219	-33.07898
24.20000	-1.24906	-33.26050
24.30000	-1.25422	-33.44439
24.40000	-1.25813	-33.53390
24.50000	-1.26312	-33.67640
24.60000	-1.26859	-33.83613
24.70000	-1.27547	-34.02549
24.80000	-1.28078	-34.20060
24.90000	-1.28453	-34.29702
25.00000	-1.28891	-34.40018
25.10000	-1.29375	-34.53473
25.20000	-1.29906	-34.68295
25.30000	-1.30516	-34.84773
25.40000	-1.31156	-35.04895
25.50000	-1.31516	-35.12714
25.60000	-1.31969	-35.24803
25.70000	-1.32469	-35.38868
25.80000	-1.33125	-35.56079
25.90000	-1.33703	-35.74626
26.00000	-1.34078	-35.82362
26.10000	-1.34500	-35.93033
26.20000	-1.34984	-36.06828
26.30000	-1.35531	-36.22684
26.40000	-1.36125	-36.39136
26.50000	-1.36844	-36.61510
26.60000	-1.37234	-36.69418
26.70000	-1.37719	-36.81950
26.80000	-1.38266	-36.97313
26.90000	-1.39078	-37.21640
27.00000	-1.39547	-37.37795
27.10000	-1.39875	-37.44795
27.20000	-1.40328	-37.57191
27.30000	-1.40875	-37.73985
27.40000	-1.41438	-37.90503
27.50000	-1.42141	-38.10254
27.60000	-1.42500	-38.21757
27.70000	-1.42859	-38.29893
27.80000	-1.43328	-38.43685
27.90000	-1.43859	-38.59087
28.00000	-1.44562	-38.80103
28.10000	-1.45141	-38.99570
28.20000	-1.45516	-39.09133
28.30000	-1.45938	-39.19991
28.40000	-1.46422	-39.34676
28.50000	-1.46937	-39.49081
28.60000	-1.47672	-39.70518
28.70000	-1.48219	-39.90008
28.80000	-1.48578	-39.98465
28.90000	-1.49031	-40.10854
29.00000	-1.49531	-40.25714
29.10000	-1.50172	-40.44197
29.20000	-1.50703	-40.61797
29.30000	-1.51125	-40.72743
29.40000	-1.51578	-40.85199
29.50000	-1.52062	-40.98896
29.60000	-1.52609	-41.14363
29.70000	-1.53281	-41.33824
29.80000	-1.53844	-41.52804
29.90000	-1.54234	-41.61807
30.00000	-1.54687	-41.73781
30.10000	-1.55156	-41.86881
30.20000	-1.55781	-42.04713
30.30000	-1.56406	-42.24906
30.40000	-1.56812	-42.35778
30.50000	-1.57250	-42.46966
30.60000	-1.57750	-42.60775
30.70000	-1.58328	-42.77035
30.80000	-1.59031	-42.98678
30.90000	-1.59516	-43.14247
31.00000	-1.59891	-43.21992
31.10000	-1.60359	-43.35726
31.20000	-1.60906	-43.51485
31.30000	-1.61547	-43.69763
31.40000	-1.62172	-43.91224
31.50000	-1.62547	-44.00371
31.60000	-1.62969	-44.10605
31.70000	-1.63422	-44.23654
31.80000	-1.63969	-44.38395
31.90000	-1.64641	-44.57640
32.00000	-1.65187	-44.77340
32.10000	-1.65563	-44.85223
32.20000	-1.66016	-44.97999
32.30000	-1.66563	-45.13291
32.40000	-1.67219	-45.31759
32.50000	-1.67750	-45.49673
32.60000	-1.68172	-45.59620
32.70000	-1.68594	-45.71042
32.80000	-1.69078	-45.85127
32.90000	-1.69625	-46.00433
33.00000	-1.70344	-46.19632
33.10000	-1.70938	-46.41807
33.20000	-1.71266	-46.47519
33.30000	-1.71703	-46.57890
33.40000	-1.72188	-46.71388
33.50000	-1.72891	-46.89720
33.60000	-1.73484	-47.10267
33.70000	-1.73891	-47.20306
33.80000	-1.74328	-47.30020
33.90000	-1.74828	-47.43506
34.00000	-1.75359	-47.59060
34.10000	-1.75984	-47.75861
34.20000	-1.76578	-47.95349
34.30000	-1.76969	-48.04605
34.40000	-1.77422	-48.16584
34.50000	-1.77953	-48.32615
34.60000	-1.78625	-48.51400
34.70000	-1.79125	-48.68649
34.80000	-1.79500	-48.77926
34.90000	-1.79922	-48.88951
35.00000	-1.80422	-49.03983
35.10000	-1.81047	-49.21795
35.20000	-1.81906	-49.47617
35.30000	-1.82328	-49.63963
35.40000	-1.82688	-49.69900
35.50000	-1.83141	-49.83205
35.60000	-1.83625	-49.97822
35.70000	-1.84203	-50.13792
35.80000	-1.84781	-50.32929
35.90000	-1.85219	-50.45838
36.00000	-1.85625	-50.56426
36.10000	-1.86094	-50.68976
36.20000	-1.86641	-50.85101
36.30000	-1.87359	-51.05331
36.40000	-1.87922	-51.27434
36.50000	-1.88297	-51.34575
36.60000	-1.88750	-51.46897
36.70000	-1.89297	-51.64116
36.80000	-1.89937	-51.83599
36.90000	-1.90516	-52.03513
37.00000	-1.90906	-52.13817
37.10000	-1.91313	-52.25098
37.20000	-1.91797	-52.38747
37.30000	-1.92328	-52.54576
37.40000	-1.92953	-52.73960
37.50000	-1.93562	-52.94817
37.60000	-1.93937	-53.04972
37.70000	-1.94375	-53.15715
37.80000	-1.94891	-53.30618
37.90000	-1.95484	-53.47656
38.00000	-1.96109	-53.67552
38.10000	-1.96547	-53.80106
38.20000	-1.96969	-53.91004
38.30000	-1.97469	-54.05419
38.40000	-1.98031	-54.22078
38.50000	-1.98656	-54.40871
38.60000	-1.99281	-54.62234
38.70000	-1.99672	-54.71360
38.80000	-2.00125	-54.82468
38.90000	-2.00625	-54.96842
39.00000	-2.01188	-55.12602
39.10000	-2.01766	-55.30765
39.20000	-2.02234	-55.43310
39.30000	-2.02656	-55.53761
39.40000	-2.03141	-55.66613
39.50000	-2.03688	-55.81298
39.60000	-2.04328	-55.98620
39.70000	-2.04969	-56.20391
39.80000	-2.05328	-56.26437
39.90000	-2.05766	-56.37417
40.00000	-2.06281	-56.51383
40.10000	-2.06938	-56.70718
40.20000	-2.07484	-56.88992
40.30000	-2.07922	-56.99722
40.40000	-2.08344	-57.10458
40.50000	-2.08813	-57.22981
40.60000	-2.09281	-57.36708
40.70000	-2.09813	-57.50325
40.80000	-2.10516	-57.71687
40.90000	-2.10969	-57.84533
41.00000	-2.11438	-57.95611
41.10000	-2.12000	-58.10793
41.20000	-2.12688	-58.29890
41.30000	-2.13219	-58.48973
41.40000	-2.13563	-58.54840
41.50000	-2.13969	-58.64815
41.60000	-2.14422	-58.76373
41.70000	-2.14953	-58.92426
41.80000	-2.15578	-59.09390
41.90000	-2.16234	-59.31410
42.00000	-2.16609	-59.39538
42.10000	-2.17063	-59.48670
42.20000	-2.17531	-59.61309
42.30000	-2.18062	-59.75331
42.40000	-2.18734	-59.95444
42.50000	-2.19188	-60.07752
42.60000	-2.19625	-60.16912
42.70000	-2.20125	-60.29638
42.80000	-2.20750	-60.47402
42.90000	-2.21547	-60.67329
43.00000	-2.22078	-60.87160
43.10000	-2.22375	-60.90468
43.20000	-2.22812	-61.00556
43.30000	-2.23344	-61.14634
43.40000	-2.23922	-61.31582
43.50000	-2.24578	-61.51590
43.60000	-2.24984	-61.62897
43.70000	-2.25406	-61.71916
43.80000	-2.25875	-61.84713
43.90000	-2.26406	-61.98858
44.00000	-2.27031	-62.16193
44.10000	-2.27688	-62.38593
44.20000	-2.28047	-62.46637
44.30000	-2.28484	-62.56631
44.40000	-2.28953	-62.68602
44.50000	-2.29531	-62.83864
44.60000	-2.30188	-63.04593
44.70000	-2.30594	-63.14708
44.80000	-2.31031	-63.25215
44.90000	-2.31531	-63.38871
45.00000	-2.32094	-63.54189
45.10000	-2.32797	-63.73893
45.20000	-2.33422	-63.96621
45.30000	-2.33734	-64.01382
45.40000	-2.34156	-64.10851
45.50000	-2.34641	-64.24204
45.60000	-2.35219	-64.39381
45.70000	-2.35875	-64.60886
45.80000	-2.36328	-64.73203
45.90000	-2.36750	-64.84040
46.00000	-2.37250	-64.96689
46.10000	-2.37797	-65.11334
46.20000	-2.38469	-65.29397
46.30000	-2.38984	-65.48389
46.40000	-2.39359	-65.56528
46.50000	-2.39797	-65.67442
46.60000	-2.40297	-65.81457
46.70000	-2.40891	-65.98402
46.80000	-2.41563	-66.20541
46.90000	-2.41984	-66.30646
47.00000	-2.42406	-66.40661
47.10000	-2.42859	-66.52210
47.20000	-2.43359	-66.65826
47.30000	-2.43938	-66.81815
47.40000	-2.44656	-67.05353
47.50000	-2.45078	-67.15764
47.60000	-2.45531	-67.26504
47.70000	-2.46031	-67.40967
47.80000	-2.46688	-67.57510
47.90000	-2.47250	-67.76828
48.00000	-2.47625	-67.85037
48.10000	-2.48047	-67.95026
48.20000	-2.48516	-68.07651
48.30000	-2.49078	-68.22912
48.40000	-2.49719	-68.41068
48.50000	-2.50375	-68.64243
48.60000	-2.50750	-68.71148
48.70000	-2.51156	-68.80210
48.80000	-2.51609	-68.92101
48.90000	-2.52188	-69.07532
49.00000	-2.52891	-69.29355
49.10000	-2.53344	-69.43103
49.20000	-2.53750	-69.52278
49.30000	-2.54219	-69.64725
49.40000	-2.54766	-69.79618
49.50000	-2.55375	-69.95461
49.60000	-2.56000	-70.15663
49.70000	-2.56359	-70.25121
49.80000	-2.56797	-70.34767
49.90000	-2.57313	-70.49083
50.00000	-2.57937	-70.66105
50.10000	-2.58641	-70.87721
50.20000	-2.59063	-70.98405
50.30000	-2.59469	-71.07547
50.40000	-2.59891	-71.18198
50.50000	-2.60406	-71.31591
50.60000	-2.60984	-71.48032
50.70000	-2.61734	-71.72738
50.80000	-2.62125	-71.83744
50.90000	-2.62563	-71.93196
51.00000	-2.63109	-72.07340
51.10000	-2.63766	-72.24688
51.20000	-2.64328	-72.43687
51.30000	-2.64688	-72.51208
51.40000	-2.65094	-72.59925
51.50000	-2.65563	-72.72555
51.60000	-2.66109	-72.87766
51.70000	-2.66781	-73.06436
51.80000	-2.67516	-73.31795
51.90000	-2.67844	-73.38975
52.00000	-2.68297	-73.49193
52.10000	-2.68828	-73.65133
52.20000	-2.69453	-73.83501
52.30000	-2.69969	-74.01333
52.40000	-2.70375	-74.12039
52.50000	-2.70781	-74.23472
52.60000	-2.71250	-74.35799
52.70000	-2.71750	-74.50813
52.80000	-2.72359	-74.68674
52.90000	-2.72984	-74.89898
53.00000	-2.73375	-74.99909
53.10000	-2.73797	-75.11429
53.20000	-2.74266	-75.23286
53.30000	-2.74812	-75.38500
53.40000	-2.75500	-75.59391
53.50000	-2.75984	-75.74511
53.60000	-2.76422	-75.85458
53.70000	-2.76891	-75.97560
53.80000	-2.77391	-76.11921
53.90000	-2.77953	-76.27175
54.00000	-2.78641	-76.48868
54.10000	-2.79062	-76.60449
54.20000	-2.79531	-76.72054
54.30000	-2.80000	-76.84398
54.40000	-2.80578	-76.99625
54.50000	-2.81234	-77.19667
54.60000	-2.81687	-77.32272
54.70000	-2.82109	-77.42700
54.80000	-2.82594	-77.54765
54.90000	-2.83125	-77.69509
55.00000	-2.83703	-77.84474
55.10000	-2.84328	-78.03657
55.20000	-2.84734	-78.13556
55.30000	-2.85172	-78.24278
55.40000	-2.85672	-78.37132
55.50000	-2.86219	-78.52020
55.60000	-2.86953	-78.72792
55.70000	-2.87406	-78.86911
55.80000	-2.87797	-78.95121
55.90000	-2.88250	-79.06632
56.00000	-2.88766	-79.19326
56.10000	-2.89375	-79.35551
56.20000	-2.90094	-79.57941
56.30000	-2.90438	-79.66273
56.40000	-2.90875	-79.75897
56.50000	-2.91359	-79.87849
56.60000	-2.91937	-80.02945
56.70000	-2.92578	-80.21083
56.80000	-2.93047	-80.33738
56.90000	-2.93453	-80.42984
57.00000	-2.93906	-80.53479
57.10000	-2.94391	-80.65732
57.20000	-2.94937	-80.79243
57.30000	-2.95781	-81.03606
57.40000	-2.96141	-81.13889
57.50000	-2.96563	-81.21655
57.60000	-2.97047	-81.33598
57.70000	-2.97656	-81.49201
57.80000	-2.98328	-81.69770
57.90000	-2.98688	-81.77864
58.00000	-2.99094	-81.85493
58.10000	-2.99547	-81.96656
58.20000	-3.00047	-82.08705
58.30000	-3.00594	-82.21780
58.40000	-3.01469	-82.46046
58.50000	-3.01859	-82.57492
58.60000	-3.02250	-82.64449
58.70000	-3.02734	-82.74710
58.80000	-3.03313	-82.89776
58.90000	-3.04016	-83.10100
59.00000	-3.04406	-83.18117
59.10000	-3.04812	-83.25724
59.20000	-3.05312	-83.37238
59.30000	-3.05938	-83.52391
59.40000	-3.06734	-83.73170
59.50000	-3.07266	-83.94096
59.60000	-3.07531	-83.95465
59.70000	-3.07953	-84.03213
59.80000	-3.08453	-84.15745
59.90000	-3.08984	-84.29167
60.00000	-3.09656	-84.48818
60.10000	-3.10109	-84.61096
60.20000	-3.10500	-84.69566
60.30000	-3.10953	-84.80029
60.40000	-3.11453	-84.91805
60.50000	-3.12047	-85.07539
60.60000	-3.12844	-85.31395
60.70000	-3.13188	-85.39920
60.80000	-3.13594	-85.47845
60.90000	-3.14094	-85.59680
61.00000	-3.14656	-85.73873
61.10000	-3.15328	-85.93370
61.20000	-3.15766	-86.05437
61.30000	-3.16188	-86.13677
61.40000	-3.16656	-86.24256
61.50000	-3.17156	-86.36951
61.60000	-3.17703	-86.50381
61.70000	-3.18438	-86.71446
61.80000	-3.18828	-86.83231
61.90000	-3.19219	-86.89653
62.00000	-3.19719	-87.01785
62.10000	-3.20375	-87.19278
62.20000	-3.21156	-87.44270
62.30000	-3.21500	-87.50760
62.40000	-3.21875	-87.57510
62.50000	-3.22328	-87.67030
62.60000	-3.22859	-87.80294
62.70000	-3.23406	-87.96302
62.80000	-3.24109	-88.16025
62.90000	-3.24547	-88.28495
63.00000	-3.24984	-88.37391
63.10000	-3.25453	-88.49355
63.20000	-3.26000	-88.62706
63.30000	-3.26687	-88.83000
63.40000	-3.27125	-88.94264
63.50000	-3.27531	-89.02405
63.60000	-3.28000	-89.13496
63.70000	-3.28547	-89.27222
63.80000	-3.29156	-89.45395
63.90000	-3.29844	-89.65240
64.00000	-3.30203	-89.74103
64.10000	-3.30641	-89.83285
64.20000	-3.31125	-89.95491
64.30000	-3.31656	-90.09047
64.40000	-3.32281	-90.26395
64.50000	-3.32750	-90.38813
64.60000	-3.33187	-90.47716
64.70000	-3.33641	-90.57941
64.80000	-3.34156	-90.70603
64.90000	-3.34750	-90.86444
65.00000	-3.35484	-91.07696
65.10000	-3.35875	-91.17170
65.20000	-3.36297	-91.25627
65.30000	-3.36781	-91.37398
65.40000	-3.37328	-91.50124
65.50000	-3.37984	-91.68331
65.60000	-3.38438	-91.79482
65.70000	-3.38859	-91.88535
65.80000	-3.39328	-91.99559
65.90000	-3.39859	-92.11751
66.00000	-3.40391	-92.24821
66.10000	-3.41109	-92.44659
66.20000	-3.41547	-92.55733
66.30000	-3.41938	-92.63350
66.40000	-3.42422	-92.73446
66.50000	-3.43016	-92.88213
66.60000	-3.43797	-93.11526
66.70000	-3.44188	-93.21991
66.80000	-3.44594	-93.28303
66.90000	-3.45047	-93.38485
67.00000	-3.45547	-93.50334
67.10000	-3.46125	-93.64208
67.20000	-3.46813	-93.82568
67.30000	-3.47219	-93.94088
67.40000	-3.47656	-94.02257
67.50000	-3.48141	-94.13727
67.60000	-3.48687	-94.26066
67.70000	-3.49313	-94.41952
67.80000	-3.49813	-94.55892
67.90000	-3.50234	-94.63369
68.00000	-3.50688	-94.73655
68.10000	-3.51250	-94.86743
68.20000	-3.51906	-95.03619
68.30000	-3.52641	-95.26718
68.40000	-3.52969	-95.33839
68.50000	-3.53391	-95.41773
68.60000	-3.53906	-95.53979
68.70000	-3.54500	-95.68907
68.80000	-3.55094	-95.85659
68.90000	-3.55516	-95.96319
69.00000	-3.55906	-96.04356
69.10000	-3.56359	-96.13758
69.20000	-3.56859	-96.25268
69.30000	-3.57422	-96.39846
69.40000	-3.58141	-96.60175
69.50000	-3.58547	-96.70974
69.60000	-3.58937	-96.77976
69.70000	-3.59391	-96.87386
69.80000	-3.59953	-97.00165
69.90000	-3.60687	-97.19941
70.00000	-3.61187	-97.34173
70.10000	-3.61594	-97.42092
70.20000	-3.62047	-97.51271
70.30000	-3.62578	-97.63532
70.40000	-3.63125	-97.75536
70.50000	-3.63813	-97.94621
70.60000	-3.64203	-98.02905
70.70000	-3.64625	-98.10028
70.80000	-3.65094	-98.20311
70.90000	-3.65609	-98.31431
71.00000	-3.66297	-98.48694
71.10000	-3.66813	-98.62509
71.20000	-3.67234	-98.69985
71.30000	-3.67672	-98.79417
71.40000	-3.68203	-98.90807
71.50000	-3.68797	-99.05219
71.60000	-3.69531	-99.23988
71.70000	-3.69922	-99.33819
71.80000	-3.70328	-99.39777
71.90000	-3.70813	-99.48865
72.00000	-3.71359	-99.60800
72.10000	-3.72063	-99.79132
72.20000	-3.72547	-99.90492
72.30000	-3.72953	-99.97990
72.40000	-3.73391	-100.06155
72.50000	-3.73891	-100.17236
72.60000	-3.74406	-100.27368
72.70000	-3.75125	-100.44464
72.80000	-3.75547	-100.55599
72.90000	-3.75953	-100.61862
73.00000	-3.76453	-100.71784
73.10000	-3.77016	-100.83465
73.20000	-3.77797	-101.03001
73.30000	-3.78234	-101.14807
73.40000	-3.78609	-101.19533
73.50000	-3.79016	-101.26685
73.60000	-3.79484	-101.36216
73.70000	-3.80047	-101.48364
73.80000	-3.80734	-101.64082
73.90000	-3.81266	-101.78861
74.00000	-3.81656	-101.83930
74.10000	-3.82141	-101.91511
74.20000	-3.82672	-102.01818
74.30000	-3.83328	-102.16591
74.40000	-3.83797	-102.27329
74.50000	-3.84203	-102.33921
74.60000	-3.84672	-102.42418
74.70000	-3.85234	-102.53819
74.80000	-3.85891	-102.68612
74.90000	-3.86750	-102.90442
75.00000	-3.87063	-102.97342
75.10000	-3.87438	-103.01013
75.20000	-3.87906	-103.09768
75.30000	-3.88422	-103.20488
75.40000	-3.89125	-103.37450
75.50000	-3.89625	-103.49450
75.60000	-3.90047	-103.56799
75.70000	-3.90516	-103.65866
75.80000	-3.91047	-103.77378
75.90000	-3.91578	-103.88575
76.00000	-3.92234	-104.04241
76.10000	-3.92609	-104.11753
76.20000	-3.93016	-104.18262
76.30000	-3.93500	-104.27582
76.40000	-3.94094	-104.40946
76.50000	-3.94797	-104.58667
76.60000	-3.95234	-104.68649
76.70000	-3.95641	-104.74812
76.80000	-3.96094	-104.83157
76.90000	-3.96578	-104.92233
77.00000	-3.97141	-105.03843
77.10000	-3.97906	-105.22302
77.20000	-3.98297	-105.33410
77.30000	-3.98719	-105.38056
77.40000	-3.99172	-105.47245
77.50000	-3.99719	-105.57263
77.60000	-4.00422	-105.74043
77.70000	-4.00875	-105.85530
77.80000	-4.01266	-105.89841
77.90000	-4.01688	-105.97039
78.00000	-4.02188	-106.06256
78.10000	-4.02766	-106.18069
78.20000	-4.03578	-106.36453
78.30000	-4.04016	-106.49466
78.40000	-4.04406	-106.53801
78.50000	-4.04875	-106.61791
78.60000	-4.05422	-106.70757
78.70000	-4.06094	-106.87881
78.80000	-4.06562	-106.98035
78.90000	-4.06969	-107.04096
79.00000	-4.07422	-107.11437
79.10000	-4.07953	-107.22245
79.20000	-4.08516	-107.33315
79.30000	-4.09281	-107.51031
79.40000	-4.09656	-107.59395
79.50000	-4.10062	-107.63969
79.60000	-4.10531	-107.72415
79.70000	-4.11063	-107.82963
79.80000	-4.11719	-107.96797
79.90000	-4.12266	-108.09480
80.00000	-4.12672	-108.15269
80.10000	-4.13094	-108.21104
80.20000	-4.13562	-108.29968
80.30000	-4.14125	-108.40577
80.40000	-4.14891	-108.56903
80.50000	-4.15344	-108.69414
80.60000	-4.15750	-108.72967
80.70000	-4.16234	-108.81328
80.80000	-4.16781	-108.91537
80.90000	-4.17469	-109.06719
81.00000	-4.17938	-109.17375
81.10000	-4.18328	-109.22384
81.20000	-4.18781	-109.28780
81.30000	-4.19266	-109.37030
81.40000	-4.19797	-109.46801
81.50000	-4.20516	-109.61425
81.60000	-4.21016	-109.74097
81.70000	-4.21406	-109.77712
81.80000	-4.21891	-109.84492
81.90000	-4.22484	-109.96133
82.00000	-4.23203	-110.13415
82.10000	-4.23625	-110.20289
82.20000	-4.24016	-110.21081
82.30000	-4.24469	-110.25429
82.40000	-4.24984	-110.34622
82.50000	-4.25500	-110.43386
82.60000	-4.26250	-110.57861
82.70000	-4.26688	-110.68659
82.80000	-4.27094	-110.72252
82.90000	-4.27594	-110.80040
83.00000	-4.28172	-110.89609
83.10000	-4.28875	-111.05383
83.20000	-4.29297	-111.13659
83.30000	-4.29656	-111.16078
83.40000	-4.30094	-111.21598
83.50000	-4.30609	-111.29618
83.60000	-4.31203	-111.40735
83.70000	-4.31984	-111.58009
83.80000	-4.32406	-111.66929
83.90000	-4.32813	-111.70479
84.00000	-4.33312	-111.78627
84.10000	-4.33859	-111.87529
84.20000	-4.34578	-112.02701
84.30000	-4.35062	-112.13424
84.40000	-4.35453	-112.17470
84.50000	-4.35922	-112.24458
84.60000	-4.36422	-112.32440
84.70000	-4.36953	-112.42916
84.80000	-4.37594	-112.55257
84.90000	-4.38000	-112.62087
85.00000	-4.38391	-112.65182
85.10000	-4.38891	-112.72922
85.20000	-4.39438	-112.82764
85.30000	-4.40156	-112.97395
85.40000	-4.40625	-113.07182
85.50000	-4.41031	-113.10363
85.60000	-4.41484	-113.15813
85.70000	-4.41984	-113.23931
85.80000	-4.42547	-113.34608
85.90000	-4.43203	-113.47125
86.00000	-4.43688	-113.57987
86.10000	-4.44094	-113.61809
86.20000	-4.44578	-113.68166
86.30000	-4.45109	-113.76984
86.40000	-4.45750	-113.88595
86.50000	-4.46266	-113.98175
86.60000	-4.46672	-114.01459
86.70000	-4.47109	-114.07433
86.80000	-4.47625	-114.14377
86.90000	-4.48188	-114.24068
87.00000	-4.48891	-114.36138
87.10000	-4.49422	-114.48116
87.20000	-4.49797	-114.50582
87.30000	-4.50250	-114.55444
87.40000	-4.50750	-114.62077
87.50000	-4.51422	-114.72966
87.60000	-4.51984	-114.84460
87.70000	-4.52375	-114.88064
87.80000	-4.52813	-114.92813
87.90000	-4.53313	-114.97862
88.00000	-4.53875	-115.06814
88.10000	-4.54594	-115.19175
88.20000	-4.55031	-115.26877
88.30000	-4.55438	-115.29355
88.40000	-4.55938	-115.34962
88.50000	-4.56469	-115.42145
88.60000	-4.57109	-115.51712
88.70000	-4.57625	-115.61213
88.80000	-4.58063	-115.65623
88.90000	-4.58500	-115.68813
89.00000	-4.58953	-115.73420
89.10000	-4.59500	-115.79467
89.20000	-4.60250	-115.91426
89.30000	-4.60766	-116.03122
89.40000	-4.61141	-116.03325
89.50000	-4.61625	-116.08112
89.60000	-4.62156	-116.14323
89.70000	-4.62797	-116.24013
89.80000	-4.63281	-116.30580
89.90000	-4.63687	-116.33021
90.00000	-4.64125	-116.36067
90.10000	-4.64594	-116.40389
90.20000	-4.65125	-116.46125
90.30000	-4.65781	-116.53721
90.40000	-4.66359	-116.64854
90.50000	-4.66734	-116.65060
90.60000	-4.67172	-116.67326
90.70000	-4.67688	-116.71552
90.80000	-4.68422	-116.81259
90.90000	-4.69016	-116.92974
91.00000	-4.69406	-116.93913
91.10000	-4.69859	-116.97750
91.20000	-4.70406	-117.02497
91.30000	-4.71016	-117.10110
91.40000	-4.71844	-117.24339
91.50000	-4.72172	-117.27972
91.60000	-4.72516	-117.25304
91.70000	-4.72969	-117.28781
91.80000	-4.73438	-117.30540
91.90000	-4.74094	-117.37734
92.00000	-4.74781	-117.51477
92.10000	-4.75141	-117.52193
92.20000	-4.75547	-117.52148
92.30000	-4.76047	-117.56344
92.40000	-4.76609	-117.62443
92.50000	-4.77422	-117.74492
92.60000	-4.77859	-117.82788
92.70000	-4.78203	-117.79767
92.80000	-4.78688	-117.82876
92.90000	-4.79234	-117.88523
93.00000	-4.79891	-117.96644
93.10000	-4.80391	-118.03149
93.20000	-4.80781	-118.02856
93.30000	-4.81234	-118.04713
93.40000	-4.81719	-118.08930
93.50000	-4.82266	-118.13726
93.60000	-4.82984	-118.22403
93.70000	-4.83469	-118.30033
93.80000	-4.83813	-118.27723
93.90000	-4.84281	-118.29315
94.00000	-4.84812	-118.32386
94.10000	-4.85578	-118.42565
94.20000	-4.86109	-118.51320
94.30000	-4.86484	-118.49587
94.40000	-4.86937	-118.51077
94.50000	-4.87438	-118.53709
94.60000	-4.87937	-118.57967
94.70000	-4.88656	-118.67144
94.80000	-4.89141	-118.73114
94.90000	-4.89500	-118.70695
95.00000	-4.89953	-118.71671
95.10000	-4.90469	-118.75617
95.20000	-4.91187	-118.83231
95.30000	-4.91703	-118.91645
95.40000	-4.92094	-118.89928
95.50000	-4.92531	-118.90191
95.60000	-4.93031	-118.93151
95.70000	-4.93609	-118.98040
95.80000	-4.94281	-119.04965
95.90000	-4.94781	-119.10193
96.00000	-4.95188	-119.08883
96.10000	-4.95656	-119.10279
96.20000	-4.96172	-119.12680
96.30000	-4.96844	-119.18817
96.40000	-4.97406	-119.26392
96.50000	-4.97781	-119.24120
96.60000	-4.98219	-119.23169
96.70000	-4.98703	-119.24576
96.80000	-4.99266	-119.28780
96.90000	-5.00016	-119.36076
97.00000	-5.00500	-119.41037
97.10000	-5.00875	-119.36027
97.20000	-5.01344	-119.32363
97.30000	-5.01891	-119.23888
97.40000	-5.02563	-119.17783
97.50000	-5.03078	-119.09734
97.60000	-5.03453	-118.98448
97.70000	-5.03875	-118.92179
97.80000	-5.04328	-118.91109
97.90000	-5.04844	-118.92161
98.00000	-5.05547	-118.97919
98.10000	-5.06219	-119.08536
98.20000	-5.06578	-119.05511
98.30000	-5.07047	-119.05754
98.40000	-5.07578	-119.07639
98.50000	-5.08266	-119.13056
98.60000	-5.08750	-119.18207
98.70000	-5.09156	-119.16339
98.80000	-5.09594	-119.16119
98.90000	-5.10063	-119.15522
99.00000	-5.10594	-119.18075
99.10000	-5.11219	-119.21781
99.20000	-5.11859	-119.30724
99.30000	-5.12250	-119.29012
99.40000	-5.12703	-119.27597
99.50000	-5.13234	-119.29112
99.60000	-5.13953	-119.34642
99.70000	-5.14484	-119.40049
99.80000	-5.14875	-119.36748
99.90000	-5.15313	-119.35338
100.00000	-5.15828	-119.36603
100.10000	-5.16391	-119.39254
100.20000	-5.17109	-119.46473
100.30000	-5.17594	-119.50098
100.40000	-5.17969	-119.45103
100.50000	-5.18453	-119.44481
100.60000	-5.19016	-119.46353
100.70000	-5.19609	-119.47423
100.80000	-5.20078	-119.47365
100.90000	-5.20484	-119.41960
101.00000	-5.20891	-119.35022
101.10000	-5.21359	-119.25872
101.20000	-5.21922	-119.20691
101.30000	-5.22656	-119.20964
101.40000	-5.23187	-119.20555
101.50000	-5.23578	-119.10668
101.60000	-5.24047	-119.03776
101.70000	-5.24578	-118.98503
101.80000	-5.25172	-118.95286
101.90000	-5.25703	-118.91729
102.00000	-5.26125	-118.84040
102.10000	-5.26563	-118.73699
102.20000	-5.27062	-118.64176
102.30000	-5.27594	-118.56027
102.40000	-5.28234	-118.48227
102.50000	-5.28781	-118.41200
102.60000	-5.29172	-118.26096
102.70000	-5.29625	-118.13781
102.80000	-5.30094	-118.00711
102.90000	-5.30734	-117.91997
103.00000	-5.31438	-117.88548
103.10000	-5.31891	-117.77180
103.20000	-5.32313	-117.65037
103.30000	-5.32797	-117.54458
103.40000	-5.33328	-117.46106
103.50000	-5.33938	-117.37580
103.60000	-5.34484	-117.31969
103.70000	-5.34891	-117.19690
103.80000	-5.35344	-117.08832
103.90000	-5.35859	-117.00080
104.00000	-5.36516	-116.95487
104.10000	-5.37109	-116.90930
104.20000	-5.37484	-116.79498
104.30000	-5.37906	-116.67989
104.40000	-5.38359	-116.58072
104.50000	-5.38891	-116.50306
104.60000	-5.39547	-116.44474
104.70000	-5.40203	-116.43866
104.80000	-5.40594	-116.31334
104.90000	-5.41094	-116.21976
105.00000	-5.41609	-116.13703
105.10000	-5.42266	-116.08221
105.20000	-5.42844	-116.05371
105.30001	-5.43203	-115.90663
105.40001	-5.43641	-115.77691
105.50001	-5.44109	-115.67528
105.60001	-5.44641	-115.58046
105.70001	-5.45313	-115.51194
105.80001	-5.45938	-115.48506
105.90001	-5.46281	-115.32753
106.00001	-5.46719	-115.18283
106.10001	-5.47219	-115.06125
106.20001	-5.47859	-114.96926
106.30001	-5.48453	-114.88910
106.40001	-5.48859	-114.73406
106.50001	-5.49266	-114.56706
106.60001	-5.49734	-114.41403
106.70001	-5.50250	-114.28717
106.80001	-5.50828	-114.16394
106.90001	-5.51484	-114.08361
107.00001	-5.51875	-113.91977
107.10001	-5.52328	-113.76829
107.20001	-5.52844	-113.63520
107.30001	-5.53547	-113.54485
107.40001	-5.54172	-113.48443
107.50001	-5.54547	-113.31316
107.60001	-5.55000	-113.14655
107.70001	-5.55516	-113.00441
107.80001	-5.56125	-112.87849
107.90001	-5.57047	-112.82094
108.00001	-5.57406	-112.62383
108.10001	-5.57672	-112.35532
108.20001	-5.58156	-112.14200
108.30001	-5.58656	-111.96128
108.40001	-5.59250	-111.80106
108.50001	-5.59813	-111.66588
108.60001	-5.60219	-111.46125
108.70001	-5.60656	-111.23253
108.80001	-5.61156	-111.03893
108.90001	-5.61703	-110.86828
109.00001	-5.62406	-110.72408
109.10001	-5.62938	-110.57645
109.20001	-5.63297	-110.33393
109.30001	-5.63734	-110.11190
109.40001	-5.64219	-109.90950
109.50001	-5.64875	-109.71995
109.60001	-5.65531	-109.57517
109.70001	-5.65937	-109.32097
109.80001	-5.66359	-109.06518
109.90001	-5.66859	-108.83564
110.00001	-5.67391	-108.61021
110.10001	-5.68000	-108.39616
110.20001	-5.68609	-108.13323
110.30001	-5.68984	-107.74676
110.40001	-5.69437	-107.24965
110.48801	-5.69891	-106.74960
110.58801	-5.70547	-106.27891
110.68801	-5.71172	-105.92235
110.78801	-5.71531	-105.50899
110.88801	-5.71953	-105.09685
110.98801	-5.72422	-104.69452
111.08801	-5.72969	-104.33517
111.18801	-5.73578	-104.00628
111.28801	-5.74234	-103.71824
111.38801	-5.74625	-103.33563
111.48801	-5.75078	-102.98091
111.58801	-5.75563	-102.62485
111.68801	-5.76188	-102.30546
111.78801	-5.76812	-102.03962
111.88801	-5.77203	-101.67088
111.98801	-5.77641	-101.30335
112.08801	-5.78109	-100.97145
112.18801	-5.78641	-100.65267
112.28801	-5.79297	-100.37508
112.38801	-5.79891	-100.13394
112.48801	-5.80250	-99.78997
112.58801	-5.80687	-99.49269
112.68801	-5.81188	-99.21512
112.78801	-5.81797	-98.97093
112.88801	-5.82453	-98.75277
112.98801	-5.82875	-98.47939
113.08801	-5.83281	-98.19855
113.18801	-5.83750	-97.92804
113.28801	-5.84313	-97.70384
113.38801	-5.84984	-97.49816
113.48801	-5.85594	-97.30580
113.58801	-5.85953	-97.01993
113.68801	-5.86391	-96.76327
113.78801	-5.86891	-96.51509
113.88801	-5.87484	-96.26281
113.98801	-5.88094	-96.02454
114.08801	-5.88531	-95.73752
114.18801	-5.88953	-95.38255
114.28801	-5.89453	-94.90427
114.35201	-5.89813	-94.38886
114.40401	-5.90109	-93.88290
114.45401	-5.90406	-93.36406
114.49801	-5.90750	-92.86146
114.53801	-5.91047	-92.34798
114.57401	-5.91219	-91.82442
114.59801	-5.91312	-91.30570
114.61201	-5.91359	-90.77126
114.62401	-5.91391	-90.21070
114.63601	-5.91438	-89.65274
114.64801	-5.91469	-89.14367
114.66201	-5.91531	-88.61063
114.67801	-5.91578	-88.07526
114.69601	-5.91641	-87.54305
114.71601	-5.91719	-87.00918
114.73601	-5.91813	-86.50012
114.75601	-5.91891	-85.99705
114.77801	-5.91984	-85.45119
114.80001	-5.92078	-84.92664
114.82201	-5.92188	-84.40304
114.84201	-5.92281	-83.89844
114.86201	-5.92375	-83.38857
114.88201	-5.92469	-82.88298
114.90401	-5.92594	-82.33307
114.92601	-5.92719	-81.79234
114.94801	-5.92844	-81.27013
114.97001	-5.92969	-80.76942
114.99401	-5.93109	-80.26683
115.02201	-5.93328	-79.75247
115.05401	-5.93563	-79.22118
115.08801	-5.93766	-78.69396
115.12401	-5.93938	-78.17598
115.16201	-5.94094	-77.66968
115.20201	-5.94266	-77.16103
115.24401	-5.94437	-76.65619
115.28801	-5.94641	-76.13736
115.32801	-5.94812	-75.62902
115.36201	-5.94984	-75.11815
115.39401	-5.95156	-74.61499
115.43001	-5.95344	-74.11201
115.46801	-5.95562	-73.61102
115.50801	-5.95781	-73.08621
115.54801	-5.96000	-72.56618
115.58601	-5.96250	-72.05214
115.62601	-5.96562	-71.53990
115.66601	-5.96828	-71.03623
115.70401	-5.97000	-70.53050
115.74201	-5.97141	-70.02228
115.78201	-5.97297	-69.51908
115.82601	-5.97469	-69.00744
115.87001	-5.97656	-68.49732
115.91601	-5.97875	-67.98755
115.96401	-5.98141	-67.47669
116.01201	-5.98406	-66.96091
116.05201	-5.98656	-66.45487
116.08801	-5.98906	-65.93052
116.12401	-5.99203	-65.42091
116.16201	-5.99484	-64.91148
116.19801	-5.99672	-64.41129
116.23401	-5.99797	-63.89692
116.26801	-5.99922	-63.39546
116.30601	-6.00047	-62.88216
116.34601	-6.00188	-62.36726
116.38801	-6.00375	-61.86194
116.42801	-6.00547	-61.35070
116.46801	-6.00734	-60.83106
116.50801	-6.00938	-60.33055
116.55001	-6.01156	-59.81433
116.58801	-6.01359	-59.28500
116.61801	-6.01516	-58.74624
116.64201	-6.01656	-58.23353
116.66201	-6.01781	-57.71861
116.67801	-6.01891	-57.16069
116.68201	-6.01938	-56.56045
116.68401	-6.01969	-55.77393
116.68601	-6.01984	-54.61840
116.68801	-6.02016	-53.19245
116.69001	-6.02047	-51.57626
116.69201	-6.02078	-49.80653
116.69401	-6.02109	-47.92061
116.69601	-6.02141	-45.96346
116.69801	-6.02172	-43.96737
116.70001	-6.02203	-41.95611
116.70201	-6.02219	-39.95770
116.70401	-6.02250	-37.99948
116.70601	-6.02266	-36.10110
116.70801	-6.02297	-34.27736
116.71001	-6.02313	-32.54104
116.71201	-6.02328	-30.90192
116.71401	-6.02344	-29.36676
116.71601	-6.02375	-27.93997
116.71801	-6.02391	-26.62380
116.72001	-6.02406	-25.41842
116.72201	-6.02422	-24.32227
116.72401	-6.02438	-23.33265
116.72601	-6.02453	-22.44607
116.72801	-6.02469	-21.65790
116.73001	-6.02484	-20.96248
116.73201	-6.02500	-20.35404
116.73401	-6.02516	-19.82672
116.73801	-6.02531	-18.99125
116.74201	-6.02562	-18.40706
116.74801	-6.02578	-17.89562
116.84801	-6.02906	-18.01197
116.93201	-6.03219	-17.50188
117.03201	-6.03719	-17.12856
117.13201	-6.04250	-16.85092
117.23201	-6.04891	-16.62266
117.33201	-6.05406	-16.42985
117.43201	-6.05797	-16.25070
117.53201	-6.06234	-16.09813
117.63201	-6.06719	-15.96004
117.73201	-6.07250	-15.84593
117.83201	-6.07922	-15.75295
117.93201	-6.08453	-15.66616
118.03201	-6.08859	-15.55953
118.13201	-6.09328	-15.46862
118.23201	-6.09906	-15.39879
118.33201	-6.10547	-15.33190
118.43201	-6.11000	-15.25101
118.53201	-6.11406	-15.18254
118.63201	-6.11844	-15.10237
118.73201	-6.12328	-15.03658
118.83201	-6.12859	-14.97933
118.93201	-6.13547	-14.93427
119.03201	-6.14094	-14.88766
119.13201	-6.14500	-14.82021
119.23201	-6.14969	-14.76234
119.33201	-6.15516	-14.71779
119.43201	-6.16234	-14.67588
119.53201	-6.16719	-14.62870
119.63201	-6.17078	-14.56241
119.73201	-6.17500	-14.50233
119.83201	-6.18000	-14.44912
119.93201	-6.18547	-14.39966
120.03201	-6.19187	-14.34803
120.13201	-6.19750	-14.30681
120.23201	-6.20172	-14.23185
120.33201	-6.20641	-14.16953
120.43201	-6.21125	-14.11145
120.53201	-6.21766	-14.07020
120.63201	-6.22375	-14.03000
120.73201	-6.22797	-13.96494
120.83201	-6.23219	-13.89821
120.93201	-6.23687	-13.84261
121.03201	-6.24219	-13.78934
121.13201	-6.24938	-13.76558
121.23201	-6.25469	-13.72724
121.33201	-6.25859	-13.66849
121.43201	-6.26375	-13.62299
121.53201	-6.26922	-13.59157
121.63201	-6.27594	-13.56037
121.73201	-6.28094	-13.51803
121.83201	-6.28469	-13.47954
121.93201	-6.28891	-13.43358
122.03201	-6.29359	-13.39295
122.13201	-6.29906	-13.37156
122.23201	-6.30563	-13.33658
122.33201	-6.31141	-13.31293
122.43201	-6.31516	-13.27434
122.53201	-6.31969	-13.23290
122.63201	-6.32516	-13.20416
122.73201	-6.33187	-13.18848
122.83201	-6.33672	-13.16265
122.93201	-6.34078	-13.12972
123.03201	-6.34516	-13.08612
123.13201	-6.34984	-13.05663
123.23201	-6.35531	-13.02580
123.33201	-6.36125	-13.00426
123.43201	-6.36781	-12.99492
123.53201	-6.37172	-12.94838
123.63201	-6.37609	-12.91432
123.73201	-6.38125	-12.88520
123.83201	-6.38906	-12.86673
123.93201	-6.39547	-12.86104
124.03201	-6.39906	-12.81129
124.13201	-6.40328	-12.77908
124.23201	-6.40844	-12.74556
124.33201	-6.41438	-12.72384
124.43201	-6.42141	-12.70447
124.53201	-6.42578	-12.68118
124.63201	-6.42938	-12.63235
124.73201	-6.43406	-12.59309
124.83201	-6.43906	-12.55858
124.93201	-6.44547	-12.52678
125.03201	-6.45109	-12.50077
125.13201	-6.45516	-12.45521
125.23201	-6.45922	-12.41924
125.33201	-6.46391	-12.38739
125.43201	-6.46922	-12.35462
125.53201	-6.47578	-12.32892
125.63201	-6.48172	-12.31964
125.73201	-6.48578	-12.27369
125.83201	-6.49031	-12.24420
125.93201	-6.49563	-12.21527
126.03201	-6.50234	-12.20835
126.13201	-6.50750	-12.18460
126.23201	-6.51156	-12.15784
126.33201	-6.51594	-12.12498
126.43201	-6.52078	-12.09918
126.53201	-6.52625	-12.08095
126.63201	-6.53312	-12.06990
126.73201	-6.53844	-12.06430
126.83201	-6.54219	-12.03066
126.93201	-6.54672	-12.00247
127.03201	-6.55188	-11.98839
127.13201	-6.55875	-11.97873
127.23201	-6.56453	-11.96671
127.33201	-6.56844	-11.94633
127.43201	-6.57281	-11.91385
127.53201	-6.57766	-11.89577
127.63201	-6.58297	-11.88070
127.73201	-6.58969	-11.87478
127.83201	-6.59547	-11.87607
127.93201	-6.59953	-11.83915
128.03201	-6.60422	-11.82575
128.13201	-6.60922	-11.81282
128.23201	-6.61531	-11.79791
128.33201	-6.62109	-11.80044
128.43201	-6.62500	-11.78003
128.53201	-6.62906	-11.75118
128.63201	-6.63406	-11.73586
128.73201	-6.63969	-11.73186
128.83201	-6.64672	-11.72814
128.93201	-6.65234	-11.72545
129.03201	-6.65609	-11.70786
129.13201	-6.66078	-11.68425
129.23201	-6.66578	-11.67543
129.33201	-6.67219	-11.67116
129.43201	-6.67828	-11.66737
129.53201	-6.68203	-11.64451
129.63201	-6.68641	-11.62650
129.73201	-6.69109	-11.61588
129.83201	-6.69672	-11.60632
129.93201	-6.70391	-11.60684
130.03201	-6.70922	-11.60450
130.13201	-6.71281	-11.57750
130.23201	-6.71719	-11.56575
130.33201	-6.72188	-11.55091
130.43201	-6.72813	-11.55005
130.53201	-6.73469	-11.55603
130.63201	-6.73922	-11.54618
130.73201	-6.74359	-11.52259
130.83201	-6.74828	-11.51309
130.93201	-6.75344	-11.49668
131.03201	-6.75984	-11.49875
131.13201	-6.76531	-11.49539
131.23201	-6.76922	-11.47226
131.33201	-6.77359	-11.46023
131.43201	-6.77875	-11.44722
131.53201	-6.78578	-11.45495
131.63201	-6.79172	-11.45724
131.73201	-6.79563	-11.43812
131.83201	-6.80000	-11.41713
131.93201	-6.80516	-11.41838
132.03201	-6.81078	-11.41100
132.13201	-6.81813	-11.41561
132.23201	-6.82281	-11.40176
132.33201	-6.82656	-11.38898
132.43201	-6.83094	-11.37670
132.53201	-6.83594	-11.36546
132.63201	-6.84266	-11.36322
132.73201	-6.84891	-11.37978
132.83201	-6.85297	-11.35988
132.93201	-6.85719	-11.34929
133.03201	-6.86219	-11.33235
133.13201	-6.86750	-11.33238
133.23201	-6.87391	-11.32877
133.33201	-6.87859	-11.32675
133.43201	-6.88250	-11.30722
133.53201	-6.88719	-11.29248
133.63201	-6.89234	-11.29384
133.73201	-6.89938	-11.29181
133.83201	-6.90578	-11.29891
133.93201	-6.90953	-11.27796
134.03201	-6.91359	-11.27569
134.13201	-6.91812	-11.25741
134.23201	-6.92328	-11.25072
134.33201	-6.92984	-11.25058
134.43201	-6.93594	-11.26543
134.53201	-6.93984	-11.24834
134.63201	-6.94422	-11.23830
134.73201	-6.94937	-11.22856
134.83201	-6.95531	-11.22636
134.93201	-6.96125	-11.23009
135.03201	-6.96594	-11.22644
135.13201	-6.97047	-11.21930
135.23201	-6.97531	-11.20964
135.33201	-6.98078	-11.20489
135.43201	-6.98703	-11.21096
135.53201	-6.99281	-11.20945
135.63201	-6.99656	-11.20344
135.73201	-7.00094	-11.19215
135.83201	-7.00578	-11.17760
135.93201	-7.01156	-11.17545
136.03201	-7.01750	-11.17656
136.13201	-7.02203	-11.17008
136.23201	-7.02641	-11.15796
136.33201	-7.03125	-11.15021
136.43201	-7.03641	-11.13738
136.53201	-7.04219	-11.14163
136.63201	-7.04828	-11.14919
136.73201	-7.05266	-11.12856
136.83201	-7.05719	-11.11275
136.93201	-7.06266	-11.11366
137.03201	-7.06922	-11.11077
137.13201	-7.07578	-11.12662
137.23201	-7.07969	-11.10561
137.33201	-7.08359	-11.09231
137.43201	-7.08813	-11.08135
137.53201	-7.09344	-11.07630
137.63201	-7.09984	-11.07099
137.73201	-7.10578	-11.08484
137.83201	-7.10953	-11.06363
137.93201	-7.11406	-11.04816
138.03201	-7.11922	-11.04987
138.13201	-7.12500	-11.03830
138.23201	-7.13156	-11.04975
138.33201	-7.13609	-11.04358
138.43201	-7.14031	-11.02511
138.46001	-7.14172	-11.02636
