# Supplementary material for: Strengthening of 3D Printed Fused Deposition Manufactured Parts Using the Fill Compositing Technique
Source: PLoS One. 2015 Apr 16;10(4):e0122915. doi: 10.1371/journal.pone.0122915 (PMC4400136; doi:10.1371/journal.pone.0122915)
Supplement: S1 File — This is the raw data and information on all the samples presented in this manuscript. (ZIP) [file pone.0122915.s001.zip › Specimen_RawData_158.csv]

Time	Extension	Load
(sec)	(mm)	(N)
0.00000	0.00094	-0.06754
0.10000	0.00062	-0.06698
0.20000	0.00000	-0.06521
0.30000	-0.00750	-0.07221
0.39400	-0.01750	-0.06735
0.49400	-0.02297	-0.06655
0.59400	-0.02859	-0.06793
0.69400	-0.03547	-0.07121
0.79400	-0.04047	-0.07429
0.89400	-0.04453	-0.07076
0.99400	-0.04922	-0.07383
1.09400	-0.05453	-0.07461
1.19400	-0.06094	-0.06940
1.29400	-0.06938	-0.07283
1.39400	-0.07281	-0.07398
1.49400	-0.07672	-0.06669
1.59400	-0.08156	-0.07096
1.69400	-0.08703	-0.07008
1.79400	-0.09281	-0.06965
1.89400	-0.09734	-0.06659
1.99400	-0.10156	-0.06723
2.09400	-0.10625	-0.06421
2.19400	-0.11141	-0.07263
2.29400	-0.11688	-0.07158
2.39400	-0.12391	-0.06774
2.49400	-0.12797	-0.07757
2.59400	-0.13219	-0.07438
2.69400	-0.13703	-0.07079
2.79400	-0.14266	-0.07260
2.89400	-0.14938	-0.07233
2.99400	-0.15437	-0.06948
3.09400	-0.15844	-0.07151
3.19400	-0.16313	-0.06851
3.29400	-0.16812	-0.07244
3.39400	-0.17406	-0.06921
3.49400	-0.18078	-0.07020
3.59400	-0.18484	-0.07312
3.69400	-0.18922	-0.07791
3.79400	-0.19391	-0.06832
3.89400	-0.19906	-0.06605
3.99400	-0.20516	-0.07303
4.09400	-0.21047	-0.07199
4.19400	-0.21469	-0.07308
4.29400	-0.21922	-0.07248
4.39400	-0.22422	-0.06818
4.49400	-0.23016	-0.07457
4.59400	-0.23750	-0.07198
4.69400	-0.24141	-0.07257
4.79400	-0.24563	-0.07124
4.89400	-0.25031	-0.06872
4.99400	-0.25531	-0.07202
5.09400	-0.26172	-0.09937
5.19400	-0.26687	-0.21475
5.29400	-0.27109	-0.34987
5.39400	-0.27547	-0.48412
5.49400	-0.28047	-0.63232
5.59400	-0.28609	-0.79996
5.69400	-0.29297	-0.98108
5.79400	-0.29781	-1.14397
5.89400	-0.30219	-1.26094
5.99400	-0.30734	-1.42603
6.09400	-0.31312	-1.62704
6.19400	-0.32016	-1.85407
6.29400	-0.32469	-2.03823
6.39400	-0.32828	-2.15390
6.49400	-0.33250	-2.27808
6.59400	-0.33734	-2.44774
6.69400	-0.34297	-2.63546
6.79400	-0.35062	-2.88264
6.89400	-0.35516	-3.07258
6.99400	-0.35906	-3.19525
7.09400	-0.36375	-3.34753
7.19400	-0.36938	-3.52652
7.29400	-0.37625	-3.75734
7.39400	-0.38109	-3.95172
7.49400	-0.38531	-4.08842
7.59400	-0.38984	-4.24160
7.69400	-0.39469	-4.40789
7.79400	-0.40000	-4.58249
7.89400	-0.40750	-4.81794
7.99400	-0.41219	-5.02275
8.09400	-0.41609	-5.13720
8.19400	-0.42078	-5.30055
8.29400	-0.42609	-5.47078
8.39400	-0.43281	-5.70656
8.49400	-0.43766	-5.90089
8.59400	-0.44156	-6.02942
8.69400	-0.44594	-6.16765
8.79400	-0.45062	-6.32285
8.89400	-0.45609	-6.50105
8.99400	-0.46344	-6.73618
9.09400	-0.46859	-6.94267
9.19400	-0.47250	-7.06407
9.29400	-0.47734	-7.21420
9.39400	-0.48297	-7.40411
9.49400	-0.49063	-7.66262
9.59400	-0.49547	-7.85038
9.69400	-0.49937	-7.97450
9.79400	-0.50391	-8.11898
9.89400	-0.50906	-8.30330
9.99400	-0.51547	-8.51533
10.09400	-0.52297	-8.80951
10.19400	-0.52594	-8.91862
10.29400	-0.52984	-9.03986
10.39400	-0.53484	-9.20669
10.49400	-0.54000	-9.37928
10.59400	-0.54656	-9.62030
10.69400	-0.55141	-9.79994
10.79400	-0.55531	-9.93572
10.89400	-0.55953	-10.07589
10.99400	-0.56453	-10.24975
11.09400	-0.57031	-10.44867
11.19400	-0.57859	-10.72645
11.29400	-0.58297	-10.93089
11.39400	-0.58672	-11.04382
11.49400	-0.59141	-11.20507
11.59400	-0.59672	-11.38159
11.69400	-0.60281	-11.60518
11.79400	-0.60781	-11.78954
11.89400	-0.61203	-11.95052
11.99400	-0.61656	-12.09837
12.09400	-0.62172	-12.27223
12.19400	-0.62766	-12.48463
12.29400	-0.63469	-12.73274
12.39400	-0.63938	-12.92764
12.49400	-0.64313	-13.05303
12.59400	-0.64781	-13.21439
12.69400	-0.65312	-13.40783
12.79400	-0.66016	-13.65266
12.89400	-0.66547	-13.86202
12.99400	-0.66938	-13.99518
13.09400	-0.67375	-14.14066
13.19400	-0.67844	-14.31069
13.29400	-0.68391	-14.50967
13.39400	-0.69062	-14.72739
13.49400	-0.69609	-14.96547
13.59400	-0.70000	-15.08967
13.69400	-0.70484	-15.25979
13.79400	-0.71031	-15.44853
13.89400	-0.71688	-15.68360
13.99400	-0.72172	-15.87239
14.09400	-0.72594	-16.03704
14.19400	-0.73063	-16.20630
14.29400	-0.73562	-16.37546
14.39400	-0.74109	-16.57813
14.49400	-0.74797	-16.81976
14.59400	-0.75250	-17.00783
14.69400	-0.75672	-17.14123
14.79400	-0.76141	-17.30385
14.89400	-0.76672	-17.48955
14.99400	-0.77328	-17.73423
15.09400	-0.77828	-17.93568
15.19400	-0.78266	-18.07748
15.29400	-0.78719	-18.23862
15.39400	-0.79234	-18.41818
15.49400	-0.79781	-18.62234
15.59400	-0.80422	-18.85121
15.69400	-0.80891	-19.03670
15.79400	-0.81328	-19.18205
15.89400	-0.81781	-19.34772
15.99400	-0.82297	-19.53261
16.09400	-0.82969	-19.75628
16.19400	-0.83516	-19.97440
16.29400	-0.83922	-20.10703
16.39400	-0.84344	-20.25471
16.49400	-0.84813	-20.42490
16.59400	-0.85359	-20.61536
16.69400	-0.86063	-20.84955
16.79400	-0.86641	-21.10171
16.89400	-0.87047	-21.22275
16.99400	-0.87531	-21.39200
17.09400	-0.88047	-21.57040
17.19400	-0.88719	-21.81427
17.29400	-0.89188	-21.99954
17.39400	-0.89594	-22.12623
17.49400	-0.90031	-22.29068
17.59400	-0.90516	-22.46136
17.69400	-0.91078	-22.66461
17.79400	-0.91828	-22.91779
17.89400	-0.92344	-23.14539
17.99400	-0.92703	-23.24795
18.09400	-0.93156	-23.41503
18.19400	-0.93703	-23.60892
18.29400	-0.94391	-23.86475
18.39400	-0.94969	-24.09269
18.49400	-0.95344	-24.21169
18.59400	-0.95797	-24.37185
18.69400	-0.96281	-24.54366
18.79400	-0.96781	-24.72252
18.89400	-0.97359	-24.92950
18.99400	-0.97875	-25.14067
19.09400	-0.98313	-25.27727
19.19400	-0.98766	-25.44234
19.29400	-0.99328	-25.63688
19.39400	-1.00109	-25.91100
19.49400	-1.00625	-26.13531
19.59400	-1.01016	-26.25133
19.69400	-1.01469	-26.42119
19.79400	-1.01953	-26.60851
19.89400	-1.02469	-26.79656
19.99400	-1.03125	-27.02758
20.09400	-1.03594	-27.22113
20.19400	-1.03984	-27.34732
20.29400	-1.04438	-27.49640
20.39400	-1.04938	-27.66720
20.49400	-1.05547	-27.88201
20.59400	-1.06156	-28.11299
20.69400	-1.06625	-28.28339
20.79400	-1.07078	-28.42876
20.89400	-1.07594	-28.61396
20.99400	-1.08156	-28.81300
21.09400	-1.08922	-29.07145
21.19400	-1.09344	-29.25239
21.29400	-1.09703	-29.34693
21.39400	-1.10125	-29.49913
21.49400	-1.10609	-29.66585
21.59400	-1.11219	-29.85939
21.69400	-1.11828	-30.09550
21.79400	-1.12297	-30.25203
21.89400	-1.12734	-30.40597
21.99400	-1.13219	-30.57115
22.09400	-1.13813	-30.78055
22.19400	-1.14563	-31.04614
22.29400	-1.15016	-31.24641
22.39400	-1.15375	-31.34177
22.49400	-1.15828	-31.50370
22.59400	-1.16359	-31.68282
22.69400	-1.16984	-31.89612
22.79400	-1.17547	-32.12424
22.89400	-1.17984	-32.26413
22.99400	-1.18406	-32.40320
23.09400	-1.18891	-32.56907
23.19400	-1.19406	-32.75016
23.29400	-1.20078	-32.97288
23.39400	-1.20625	-33.20809
23.49400	-1.21031	-33.31762
23.59400	-1.21531	-33.48533
23.69400	-1.22063	-33.67287
23.79400	-1.22734	-33.91038
23.89400	-1.23266	-34.11023
23.99400	-1.23656	-34.22769
24.09400	-1.24078	-34.35381
24.19400	-1.24578	-34.52181
24.29400	-1.25109	-34.69438
24.39400	-1.25719	-34.90489
24.49400	-1.26359	-35.16031
24.59400	-1.26719	-35.25038
24.69400	-1.27172	-35.39393
24.79400	-1.27672	-35.56164
24.89400	-1.28313	-35.77711
24.99400	-1.28891	-35.99751
25.09400	-1.29281	-36.09486
25.19400	-1.29703	-36.23001
25.29400	-1.30203	-36.39562
25.39400	-1.30734	-36.57718
25.49400	-1.31328	-36.76999
25.59400	-1.32063	-37.05049
25.69400	-1.32453	-37.16142
25.79400	-1.32938	-37.30400
25.89400	-1.33484	-37.49616
25.99400	-1.34266	-37.77122
26.09400	-1.34719	-37.96862
26.19400	-1.35078	-38.04851
26.29400	-1.35547	-38.20404
26.39400	-1.36078	-38.40284
26.49400	-1.36625	-38.60421
26.59400	-1.37344	-38.85186
26.69400	-1.37703	-38.99914
26.79400	-1.38063	-39.09599
26.89400	-1.38516	-39.25958
26.99400	-1.39063	-39.45875
27.09400	-1.39750	-39.70008
27.19400	-1.40328	-39.94215
27.29400	-1.40719	-40.05363
27.39400	-1.41141	-40.18431
27.49400	-1.41625	-40.34813
27.59400	-1.42156	-40.53424
27.69400	-1.42875	-40.79063
27.79400	-1.43406	-41.03068
27.89400	-1.43781	-41.12695
27.99400	-1.44219	-41.27531
28.09400	-1.44734	-41.44848
28.19400	-1.45391	-41.68295
28.29400	-1.45922	-41.90152
28.39400	-1.46328	-42.02878
28.49400	-1.46797	-42.18296
28.59400	-1.47281	-42.34684
28.69400	-1.47812	-42.53524
28.79400	-1.48469	-42.75802
28.89400	-1.49031	-43.01010
28.99400	-1.49438	-43.10817
29.09400	-1.49891	-43.26127
29.19400	-1.50359	-43.41995
29.29400	-1.50984	-43.63161
29.39400	-1.51609	-43.88201
29.49400	-1.52016	-44.00893
29.59400	-1.52453	-44.14779
29.69400	-1.52937	-44.30253
29.79400	-1.53516	-44.51523
29.89400	-1.54219	-44.74410
29.99400	-1.54719	-44.96269
30.09400	-1.55094	-45.06019
30.19400	-1.55578	-45.21291
30.29400	-1.56094	-45.39584
30.39400	-1.56750	-45.62609
30.49400	-1.57359	-45.88554
30.59400	-1.57750	-45.99630
30.69400	-1.58156	-46.11930
30.79400	-1.58625	-46.26954
30.89400	-1.59156	-46.46545
30.99400	-1.59844	-46.69313
31.09400	-1.60391	-46.92752
31.19400	-1.60766	-47.03193
31.29400	-1.61219	-47.17182
31.39400	-1.61766	-47.36207
31.49400	-1.62391	-47.57622
31.59400	-1.62938	-47.79319
31.69400	-1.63359	-47.91731
31.79400	-1.63797	-48.05895
31.89400	-1.64281	-48.20969
31.99400	-1.64813	-48.39398
32.09400	-1.65531	-48.63058
32.19400	-1.66141	-48.89948
32.29400	-1.66469	-48.97901
32.39400	-1.66891	-49.10220
32.49400	-1.67391	-49.27330
32.59400	-1.68094	-49.50082
32.69400	-1.68703	-49.76923
32.79400	-1.69094	-49.88720
32.89400	-1.69516	-50.01308
32.99400	-1.70031	-50.17904
33.09400	-1.70547	-50.35963
33.19400	-1.71203	-50.57071
33.29400	-1.71781	-50.82643
33.39400	-1.72172	-50.93419
33.49400	-1.72625	-51.07244
33.59400	-1.73156	-51.25479
33.69400	-1.73828	-51.49043
33.79400	-1.74313	-51.70028
33.89400	-1.74703	-51.80872
33.99400	-1.75125	-51.94138
34.09400	-1.75641	-52.11480
34.19400	-1.76281	-52.33791
34.29400	-1.77125	-52.64841
34.39400	-1.77516	-52.82750
34.49400	-1.77875	-52.90861
34.59400	-1.78344	-53.05483
34.69400	-1.78828	-53.23559
34.79400	-1.79391	-53.42333
34.89400	-1.79969	-53.65316
34.99400	-1.80422	-53.80597
35.09400	-1.80828	-53.92145
35.19400	-1.81297	-54.06930
35.29400	-1.81859	-54.26495
35.39400	-1.82562	-54.50626
35.49400	-1.83141	-54.75224
35.59400	-1.83500	-54.85111
35.69400	-1.83953	-54.99048
35.79400	-1.84484	-55.18400
35.89400	-1.85141	-55.41520
35.99400	-1.85703	-55.65352
36.09400	-1.86094	-55.78539
36.19400	-1.86500	-55.91018
36.29400	-1.87000	-56.08500
36.39400	-1.87531	-56.28207
36.49400	-1.88141	-56.49344
36.59400	-1.88750	-56.75580
36.69400	-1.89141	-56.87970
36.79400	-1.89578	-57.01927
36.89400	-1.90094	-57.20308
36.99400	-1.90688	-57.40408
37.09400	-1.91313	-57.64151
37.19400	-1.91750	-57.79770
37.29400	-1.92172	-57.92886
37.39400	-1.92672	-58.09884
37.49400	-1.93234	-58.29358
37.59400	-1.93859	-58.52224
37.69400	-1.94484	-58.78140
37.79400	-1.94859	-58.88470
37.89400	-1.95297	-59.02290
37.99400	-1.95828	-59.19665
38.09400	-1.96406	-59.39826
38.19400	-1.96984	-59.62363
38.29400	-1.97422	-59.78366
38.39400	-1.97859	-59.91570
38.49400	-1.98344	-60.08030
38.59400	-1.98891	-60.27832
38.69400	-1.99547	-60.49506
38.79400	-2.00156	-60.76074
38.89400	-2.00516	-60.85286
38.99400	-2.00969	-60.98888
39.09400	-2.01469	-61.16034
39.19400	-2.02078	-61.38359
39.29400	-2.02688	-61.62241
39.39400	-2.03141	-61.77405
39.49400	-2.03547	-61.88883
39.59400	-2.04016	-62.04594
39.69400	-2.04484	-62.19830
39.79400	-2.05031	-62.37098
39.89400	-2.05719	-62.64349
39.99400	-2.06156	-62.78023
40.09400	-2.06625	-62.92185
40.19400	-2.07188	-63.10827
40.29400	-2.07906	-63.34455
40.39400	-2.08438	-63.56733
40.49400	-2.08781	-63.65181
40.59400	-2.09172	-63.75990
40.69400	-2.09625	-63.90166
40.79400	-2.10156	-64.08260
40.89400	-2.10781	-64.29026
40.99400	-2.11438	-64.55014
41.09400	-2.11813	-64.66005
41.19400	-2.12250	-64.77679
41.29400	-2.12719	-64.91971
41.39400	-2.13266	-65.08863
41.49400	-2.13938	-65.31880
41.59400	-2.14391	-65.47866
41.69400	-2.14828	-65.59812
41.79400	-2.15344	-65.75057
41.89400	-2.15969	-65.95689
41.99400	-2.16766	-66.22416
42.09400	-2.17266	-66.44347
42.19400	-2.17578	-66.49430
42.29400	-2.18031	-66.62811
42.39400	-2.18531	-66.78949
42.49400	-2.19094	-66.98514
42.59400	-2.19766	-67.23160
42.69400	-2.20187	-67.37234
42.79400	-2.20625	-67.49243
42.89400	-2.21062	-67.62973
42.99400	-2.21594	-67.79865
43.09400	-2.22234	-68.00548
43.19400	-2.22891	-68.29206
43.29400	-2.23250	-68.39216
43.39400	-2.23672	-68.50796
43.49400	-2.24156	-68.65957
43.59400	-2.24734	-68.84088
43.69400	-2.25406	-69.09605
43.79400	-2.25812	-69.22762
43.89400	-2.26234	-69.34565
43.99400	-2.26734	-69.50145
44.09400	-2.27281	-69.68837
44.19400	-2.27969	-69.91202
44.29400	-2.28609	-70.20391
44.39400	-2.28938	-70.26784
44.49400	-2.29359	-70.38849
44.59400	-2.29859	-70.55385
44.69400	-2.30453	-70.74754
44.79400	-2.31094	-70.99135
44.89400	-2.31531	-71.13715
44.99400	-2.31953	-71.26966
45.09400	-2.32438	-71.41881
45.19400	-2.32984	-71.59788
45.29400	-2.33672	-71.82437
45.39400	-2.34203	-72.05168
45.49400	-2.34547	-72.14619
45.59400	-2.35000	-72.27853
45.69400	-2.35500	-72.45155
45.79400	-2.36109	-72.65604
45.89400	-2.36766	-72.92772
45.99400	-2.37188	-73.05431
46.09400	-2.37609	-73.17279
46.19400	-2.38063	-73.32122
46.29400	-2.38563	-73.48369
46.39400	-2.39141	-73.68196
46.49400	-2.39859	-73.96546
46.59400	-2.40266	-74.10328
46.69400	-2.40719	-74.23215
46.79400	-2.41234	-74.40168
46.89400	-2.41891	-74.61099
46.99400	-2.42453	-74.85125
47.09400	-2.42828	-74.94645
47.19400	-2.43250	-75.06617
47.29400	-2.43719	-75.22453
47.39400	-2.44266	-75.40134
47.49400	-2.44922	-75.62371
47.59400	-2.45578	-75.90283
47.69400	-2.45937	-76.00668
47.79400	-2.46359	-76.11495
47.89400	-2.46812	-76.26791
47.99400	-2.47391	-76.46116
48.09400	-2.48094	-76.72659
48.19400	-2.48531	-76.88140
48.29400	-2.48953	-77.01340
48.39400	-2.49422	-77.15269
48.49400	-2.49969	-77.32858
48.59400	-2.50594	-77.53716
48.69400	-2.51188	-77.75933
48.79400	-2.51578	-77.88368
48.89400	-2.52000	-78.00775
48.99400	-2.52500	-78.17172
49.09400	-2.53125	-78.37413
49.19400	-2.53844	-78.65006
49.29400	-2.54266	-78.79628
49.39400	-2.54672	-78.90503
49.49400	-2.55094	-79.03243
49.59400	-2.55609	-79.20688
49.69400	-2.56188	-79.40594
49.79400	-2.56922	-79.68958
49.89400	-2.57297	-79.81353
49.99400	-2.57766	-79.95199
50.09400	-2.58297	-80.12591
50.19400	-2.58969	-80.34519
50.29400	-2.59531	-80.58973
50.39400	-2.59891	-80.68282
50.49400	-2.60297	-80.80366
50.59400	-2.60766	-80.95733
50.69400	-2.61313	-81.14371
50.79400	-2.62000	-81.37423
50.89400	-2.62703	-81.69467
50.99400	-2.63031	-81.78623
51.09400	-2.63484	-81.91843
51.19400	-2.64031	-82.11274
51.29400	-2.64656	-82.34136
51.39400	-2.65156	-82.55816
51.49400	-2.65563	-82.69173
51.59400	-2.65984	-82.82343
51.69400	-2.66453	-82.97819
51.79400	-2.66953	-83.14527
51.89400	-2.67594	-83.37133
51.99400	-2.68203	-83.62724
52.09400	-2.68578	-83.74310
52.19400	-2.69000	-83.87163
52.29400	-2.69469	-84.03469
52.39400	-2.70000	-84.21240
52.49400	-2.70703	-84.46585
52.59400	-2.71188	-84.66114
52.69400	-2.71641	-84.78847
52.79400	-2.72094	-84.93773
52.89400	-2.72594	-85.09821
52.99400	-2.73156	-85.29869
53.09400	-2.73828	-85.53112
53.19400	-2.74266	-85.69708
53.29400	-2.74734	-85.83210
53.39400	-2.75203	-85.98129
53.49400	-2.75781	-86.16590
53.59400	-2.76453	-86.41411
53.69400	-2.76891	-86.56717
53.79400	-2.77312	-86.68657
53.89400	-2.77812	-86.84494
53.99400	-2.78328	-87.01631
54.09400	-2.78906	-87.21194
54.19400	-2.79531	-87.43116
54.29400	-2.79937	-87.55231
54.39400	-2.80375	-87.68579
54.49400	-2.80875	-87.83820
54.59400	-2.81438	-88.01615
54.69400	-2.82141	-88.27153
54.79400	-2.82594	-88.43685
54.89400	-2.82984	-88.54599
54.99400	-2.83438	-88.67427
55.09400	-2.83984	-88.85086
55.19400	-2.84594	-89.04950
55.29400	-2.85297	-89.31829
55.39400	-2.85656	-89.42892
55.49400	-2.86078	-89.52805
55.59400	-2.86563	-89.67525
55.69400	-2.87125	-89.86353
55.79400	-2.87766	-90.08280
55.89400	-2.88250	-90.24940
55.99400	-2.88656	-90.36446
56.09400	-2.89094	-90.49384
56.19400	-2.89578	-90.64102
56.29400	-2.90141	-90.81734
56.39400	-2.90984	-91.11249
56.49400	-2.91344	-91.24087
56.59400	-2.91750	-91.34344
56.69400	-2.92234	-91.48753
56.79400	-2.92844	-91.66892
56.89400	-2.93500	-91.91880
56.99400	-2.93891	-92.02484
57.09400	-2.94297	-92.13143
57.19400	-2.94750	-92.25942
57.29400	-2.95266	-92.41016
57.39400	-2.95797	-92.57547
57.49400	-2.96672	-92.86453
57.59400	-2.97047	-93.01595
57.69400	-2.97438	-93.10423
57.79400	-2.97937	-93.23923
57.89400	-2.98516	-93.42580
57.99400	-2.99234	-93.68019
58.09400	-2.99609	-93.78633
58.19400	-3.00031	-93.90140
58.29400	-3.00516	-94.04131
58.39400	-3.01141	-94.23421
58.49400	-3.01922	-94.49520
58.59400	-3.02469	-94.75297
58.69400	-3.02734	-94.79317
58.79400	-3.03156	-94.90643
58.89400	-3.03656	-95.05913
58.99400	-3.04172	-95.21854
59.09400	-3.04859	-95.46408
59.19400	-3.05312	-95.63065
59.29400	-3.05703	-95.73826
59.39400	-3.06141	-95.86455
59.49400	-3.06641	-96.02279
59.59400	-3.07250	-96.21371
59.69400	-3.08047	-96.51255
59.79400	-3.08375	-96.63203
59.89400	-3.08797	-96.73548
59.99400	-3.09297	-96.89928
60.09400	-3.09859	-97.07454
60.19400	-3.10563	-97.34084
60.29400	-3.10969	-97.48229
60.39400	-3.11375	-97.59311
60.49400	-3.11844	-97.72537
60.59400	-3.12344	-97.87835
60.69400	-3.12906	-98.06466
60.79400	-3.13609	-98.30501
60.89400	-3.14031	-98.45544
60.99400	-3.14422	-98.56080
61.09400	-3.14922	-98.72029
61.19400	-3.15578	-98.92929
61.29400	-3.16359	-99.24150
61.39400	-3.16703	-99.34745
61.49400	-3.17078	-99.43099
61.59400	-3.17531	-99.57490
61.69400	-3.18047	-99.73395
61.79400	-3.18609	-99.92920
61.89400	-3.19328	-100.17513
61.99400	-3.19750	-100.33839
62.09400	-3.20172	-100.45049
62.19400	-3.20641	-100.60751
62.29400	-3.21203	-100.77547
62.39400	-3.21891	-101.03492
62.49400	-3.22328	-101.18136
62.59400	-3.22734	-101.30233
62.69400	-3.23203	-101.44965
62.79400	-3.23734	-101.62113
62.89400	-3.24344	-101.83454
62.99400	-3.25047	-102.10102
63.09400	-3.25422	-102.22748
63.19400	-3.25844	-102.34705
63.29400	-3.26344	-102.51556
63.39400	-3.26859	-102.68556
63.49400	-3.27469	-102.89994
63.59400	-3.27938	-103.05056
63.69400	-3.28375	-103.18149
63.79400	-3.28828	-103.32352
63.89400	-3.29359	-103.47861
63.99400	-3.29969	-103.69517
64.09400	-3.30688	-103.95062
64.19400	-3.31062	-104.07385
64.29400	-3.31484	-104.20023
64.39400	-3.31984	-104.34148
64.49400	-3.32531	-104.52091
64.59400	-3.33187	-104.74707
64.69400	-3.33625	-104.90330
64.79400	-3.34047	-105.02815
64.89400	-3.34531	-105.17705
64.99400	-3.35063	-105.34907
65.09400	-3.35594	-105.52079
65.19400	-3.36328	-105.76588
65.29400	-3.36750	-105.91999
65.39400	-3.37141	-106.02892
65.49400	-3.37625	-106.17328
65.59400	-3.38203	-106.34954
65.69400	-3.39000	-106.65043
65.79400	-3.39391	-106.79705
65.89400	-3.39781	-106.90034
65.99400	-3.40250	-107.03433
66.09400	-3.40750	-107.19032
66.19400	-3.41328	-107.37827
66.29400	-3.42016	-107.61728
66.39400	-3.42406	-107.76030
66.49400	-3.42844	-107.88064
66.59400	-3.43344	-108.02785
66.69400	-3.43859	-108.18757
66.79400	-3.44500	-108.38752
66.89400	-3.45031	-108.58905
66.99400	-3.45438	-108.70890
67.09400	-3.45906	-108.84880
67.19400	-3.46453	-109.02277
67.29400	-3.47109	-109.23483
67.39400	-3.47797	-109.52110
67.49400	-3.48141	-109.62560
67.59400	-3.48578	-109.74622
67.69400	-3.49109	-109.92005
67.79400	-3.49703	-110.11323
67.89400	-3.50312	-110.34185
67.99400	-3.50703	-110.47922
68.09400	-3.51094	-110.58831
68.19400	-3.51547	-110.72624
68.29400	-3.52047	-110.89590
68.39400	-3.52641	-111.08226
68.49400	-3.53344	-111.33761
68.59400	-3.53734	-111.47182
68.69400	-3.54141	-111.58351
68.79400	-3.54609	-111.72726
68.89400	-3.55156	-111.90329
68.99400	-3.55875	-112.14308
69.09400	-3.56391	-112.34172
69.19400	-3.56797	-112.45673
69.29400	-3.57250	-112.58091
69.39400	-3.57781	-112.75353
69.49400	-3.58328	-112.92771
69.59400	-3.59000	-113.18221
69.69400	-3.59406	-113.30918
69.79400	-3.59828	-113.42747
69.89400	-3.60281	-113.56420
69.99400	-3.60813	-113.72094
70.09400	-3.61500	-113.94563
70.19400	-3.62016	-114.12836
70.29400	-3.62422	-114.25235
70.39400	-3.62875	-114.37329
70.49400	-3.63406	-114.53865
70.59400	-3.64000	-114.72494
70.69400	-3.64750	-114.97562
70.79400	-3.65125	-115.11528
70.89400	-3.65531	-115.21236
70.99400	-3.66016	-115.35553
71.09400	-3.66578	-115.52610
71.19400	-3.67266	-115.75505
71.29400	-3.67734	-115.92129
71.39400	-3.68156	-116.04290
71.49400	-3.68594	-116.17032
71.59400	-3.69078	-116.30817
71.69400	-3.69609	-116.46773
71.79400	-3.70344	-116.69035
71.89400	-3.70750	-116.85020
71.99400	-3.71156	-116.95409
72.09400	-3.71656	-117.08979
72.19400	-3.72188	-117.26063
72.29400	-3.73000	-117.50621
72.39400	-3.73453	-117.68567
72.49400	-3.73813	-117.77813
72.59400	-3.74219	-117.87865
72.69400	-3.74688	-118.01592
72.79400	-3.75250	-118.19179
72.89400	-3.75953	-118.40740
72.99400	-3.76469	-118.60266
73.09400	-3.76859	-118.69749
73.19400	-3.77328	-118.81610
73.29400	-3.77859	-118.96779
73.39400	-3.78547	-119.17180
73.49400	-3.78984	-119.32693
73.59400	-3.79406	-119.43281
73.69400	-3.79875	-119.56297
73.79400	-3.80437	-119.72477
73.89400	-3.81094	-119.93144
73.99400	-3.81984	-120.23411
74.09400	-3.82281	-120.34802
74.19400	-3.82625	-120.40859
74.29400	-3.83109	-120.54771
74.39400	-3.83625	-120.69824
74.49400	-3.84312	-120.92659
74.59400	-3.84797	-121.09625
74.69400	-3.85234	-121.21528
74.79400	-3.85719	-121.36207
74.89400	-3.86234	-121.52103
74.99400	-3.86781	-121.69357
75.09400	-3.87453	-121.91322
75.19400	-3.87812	-122.04764
75.29400	-3.88219	-122.14349
75.39400	-3.88719	-122.28898
75.49400	-3.89297	-122.47588
75.59400	-3.90000	-122.71989
75.69400	-3.90438	-122.86875
75.79400	-3.90828	-122.97343
75.89400	-3.91297	-123.10553
75.99400	-3.91766	-123.24581
76.09400	-3.92328	-123.41850
76.19400	-3.93094	-123.67544
76.29400	-3.93500	-123.83096
76.39400	-3.93906	-123.93913
76.49400	-3.94391	-124.07720
76.59400	-3.94938	-124.24493
76.69400	-3.95625	-124.46946
76.79400	-3.96063	-124.62062
76.89400	-3.96453	-124.71779
76.99400	-3.96891	-124.83891
77.09400	-3.97391	-124.98534
77.19400	-3.97953	-125.15740
77.29400	-3.98797	-125.42096
77.39400	-3.99234	-125.61512
77.49400	-3.99609	-125.69620
77.59400	-4.00078	-125.82697
77.69400	-4.00609	-125.97369
77.79400	-4.01281	-126.19625
77.89400	-4.01766	-126.37016
77.99400	-4.02172	-126.48395
78.09400	-4.02625	-126.60655
78.19400	-4.03141	-126.76331
78.29400	-4.03734	-126.93650
78.39400	-4.04453	-127.17977
78.49400	-4.04844	-127.31332
78.59400	-4.05281	-127.42415
78.69400	-4.05734	-127.56518
78.79400	-4.06266	-127.72150
78.89400	-4.06938	-127.93094
78.99400	-4.07484	-128.13587
79.09400	-4.07875	-128.22632
79.19400	-4.08297	-128.34595
79.29400	-4.08766	-128.47464
79.39400	-4.09328	-128.63997
79.49400	-4.10125	-128.87689
79.59400	-4.10563	-129.05568
79.69400	-4.10938	-129.14620
79.79400	-4.11422	-129.28307
79.89400	-4.12000	-129.44882
79.99400	-4.12672	-129.67300
80.09400	-4.13156	-129.84575
80.19400	-4.13547	-129.94406
80.29400	-4.13969	-130.07285
80.39400	-4.14453	-130.19872
80.49400	-4.14984	-130.34815
80.59400	-4.15719	-130.57582
80.69400	-4.16219	-130.77720
80.79400	-4.16609	-130.86922
80.89400	-4.17094	-130.99666
80.99400	-4.17672	-131.16571
81.09400	-4.18406	-131.40653
81.19400	-4.18828	-131.55074
81.29400	-4.19219	-131.65376
81.39400	-4.19672	-131.77444
81.49400	-4.20188	-131.92280
81.59400	-4.20719	-132.07601
81.69400	-4.21438	-132.29984
81.79400	-4.21891	-132.48882
81.89400	-4.22297	-132.60122
81.99400	-4.22797	-132.74139
82.09400	-4.23359	-132.90034
82.19400	-4.24078	-133.12997
82.29400	-4.24500	-133.28461
82.39400	-4.24859	-133.37308
82.49400	-4.25281	-133.48317
82.59400	-4.25797	-133.63397
82.69400	-4.26406	-133.82336
82.79400	-4.27188	-134.08865
82.89400	-4.27609	-134.25089
82.99400	-4.28016	-134.34237
83.09400	-4.28500	-134.48264
83.19400	-4.29062	-134.65567
83.29400	-4.29766	-134.88623
83.39400	-4.30250	-135.06974
83.49400	-4.30641	-135.17617
83.59400	-4.31109	-135.31356
83.69400	-4.31625	-135.47531
83.79400	-4.32141	-135.64226
83.89400	-4.32797	-135.86380
83.99400	-4.33203	-135.99996
84.09400	-4.33594	-136.08606
84.19400	-4.34078	-136.23287
84.29400	-4.34641	-136.40511
84.39400	-4.35359	-136.64950
84.49400	-4.35844	-136.82424
84.59400	-4.36234	-136.92527
84.69400	-4.36688	-137.05891
84.79400	-4.37187	-137.19721
84.89400	-4.37734	-137.37257
84.99400	-4.38391	-137.58659
85.09400	-4.38906	-137.77389
85.19400	-4.39297	-137.87559
85.29400	-4.39766	-138.00868
85.39400	-4.40313	-138.17734
85.49400	-4.40953	-138.37878
85.59400	-4.41469	-138.54164
85.69400	-4.41875	-138.65072
85.79400	-4.42328	-138.76586
85.89400	-4.42828	-138.91707
85.99400	-4.43375	-139.08300
86.09400	-4.44094	-139.28895
86.19400	-4.44609	-139.50571
86.29400	-4.44984	-139.59329
86.39400	-4.45453	-139.72074
86.49400	-4.45953	-139.86762
86.59400	-4.46625	-140.05640
86.69400	-4.47172	-140.25812
86.79400	-4.47594	-140.36940
86.89400	-4.48031	-140.49365
86.99400	-4.48516	-140.63181
87.09400	-4.49078	-140.79748
87.19400	-4.49781	-141.00720
87.29400	-4.50234	-141.16988
87.39400	-4.50641	-141.26579
87.49400	-4.51141	-141.40640
87.59400	-4.51672	-141.56406
87.69400	-4.52313	-141.74670
87.79400	-4.52828	-141.93162
87.89400	-4.53266	-142.04621
87.99400	-4.53703	-142.15411
88.09400	-4.54156	-142.28432
88.19400	-4.54688	-142.42899
88.29400	-4.55453	-142.64788
88.39400	-4.55969	-142.85637
88.49400	-4.56344	-142.94139
88.59400	-4.56828	-143.07007
88.69400	-4.57359	-143.21440
88.79400	-4.58000	-143.40834
88.89400	-4.58469	-143.55771
88.99400	-4.58875	-143.66353
89.09400	-4.59313	-143.77168
89.19400	-4.59797	-143.90126
89.29400	-4.60313	-144.05051
89.39400	-4.60969	-144.22709
89.49400	-4.61578	-144.43661
89.59400	-4.61938	-144.52398
89.69400	-4.62375	-144.62334
89.79400	-4.62891	-144.75301
89.89400	-4.63625	-144.91081
89.99400	-4.64203	-145.10490
90.09400	-4.64609	-145.18124
90.19400	-4.65062	-145.28519
90.29400	-4.65609	-145.42434
90.39400	-4.66219	-145.60182
90.49400	-4.67047	-145.85139
90.59400	-4.67359	-145.96988
90.69400	-4.67719	-146.02214
90.79400	-4.68156	-146.14163
90.89400	-4.68641	-146.25292
90.99400	-4.69297	-146.42411
91.09400	-4.69969	-146.66320
91.19400	-4.70328	-146.74780
91.29400	-4.70734	-146.83974
91.39400	-4.71234	-146.96938
91.49400	-4.71813	-147.12632
91.59400	-4.72641	-147.35422
91.69400	-4.73063	-147.50420
91.79400	-4.73406	-147.56417
91.89400	-4.73891	-147.67204
91.99400	-4.74422	-147.79328
92.09400	-4.75094	-147.91597
92.19400	-4.75594	-148.10207
92.29400	-4.75969	-148.17782
92.39400	-4.76422	-148.30032
92.49400	-4.76922	-148.42214
92.59400	-4.77469	-148.57644
92.69400	-4.78188	-148.77480
92.79400	-4.78656	-148.96084
92.89400	-4.79031	-149.02773
92.99400	-4.79484	-149.13018
93.09400	-4.80031	-149.27572
93.19400	-4.80766	-149.47505
93.29400	-4.81312	-149.67223
93.39400	-4.81688	-149.76075
93.49400	-4.82141	-149.85771
93.59400	-4.82625	-149.99148
93.69400	-4.83125	-150.13467
93.79400	-4.83844	-150.32476
93.89400	-4.84344	-150.51733
93.99400	-4.84719	-150.59447
94.09400	-4.85156	-150.69704
94.19400	-4.85688	-150.84378
94.29400	-4.86406	-151.02769
94.39400	-4.86906	-151.22323
94.49400	-4.87297	-151.30387
94.59400	-4.87734	-151.40109
94.69400	-4.88234	-151.52545
94.79400	-4.88797	-151.68349
94.89400	-4.89484	-151.88007
94.99400	-4.90000	-152.06057
95.09400	-4.90391	-152.13606
95.19400	-4.90859	-152.25588
95.29400	-4.91359	-152.38358
95.39400	-4.92031	-152.55667
95.49400	-4.92594	-152.75192
95.59400	-4.92984	-152.84725
95.69400	-4.93422	-152.94150
95.79400	-4.93906	-153.06993
95.89400	-4.94469	-153.21724
95.99400	-4.95219	-153.41842
96.09400	-4.95703	-153.59172
96.19400	-4.96078	-153.66076
96.29400	-4.96547	-153.77463
96.39400	-4.97078	-153.91590
96.49400	-4.97750	-154.10131
96.59400	-4.98266	-154.27706
96.69400	-4.98672	-154.36238
96.79400	-4.99078	-154.45065
96.89400	-4.99531	-154.55945
96.99400	-5.00031	-154.68784
97.09400	-5.00734	-154.86906
97.19400	-5.01422	-155.11355
97.29400	-5.01781	-155.17248
97.39400	-5.02250	-155.27840
97.49400	-5.02766	-155.40986
97.59400	-5.03469	-155.59059
97.69400	-5.03953	-155.75658
97.79400	-5.04359	-155.82900
97.89400	-5.04781	-155.92586
97.99400	-5.05266	-156.03513
98.09400	-5.05781	-156.17037
98.19400	-5.06391	-156.32188
98.29400	-5.07078	-156.55898
98.39400	-5.07469	-156.65074
98.49400	-5.07906	-156.73880
98.59400	-5.08453	-156.87618
98.69400	-5.09141	-157.07040
98.79400	-5.09672	-157.24683
98.89400	-5.10063	-157.32725
98.99400	-5.10516	-157.42849
99.09400	-5.11016	-157.56263
99.19400	-5.11578	-157.71507
99.29400	-5.12344	-157.92269
99.39400	-5.12797	-158.09311
99.49400	-5.13172	-158.16234
99.59400	-5.13672	-158.27842
99.69400	-5.14219	-158.41852
99.79400	-5.14797	-158.58187
99.89400	-5.15281	-158.72504
99.99400	-5.15688	-158.81273
100.09400	-5.16094	-158.90360
100.19400	-5.16562	-159.01472
100.29400	-5.17125	-159.16015
100.39400	-5.17844	-159.35493
100.49400	-5.18391	-159.54240
100.59400	-5.18766	-159.60227
100.69400	-5.19250	-159.71045
100.79400	-5.19766	-159.81255
100.89400	-5.20391	-159.97429
100.99400	-5.20891	-160.11749
101.09400	-5.21313	-160.20985
101.19400	-5.21766	-160.29957
101.29400	-5.22250	-160.41242
101.39400	-5.22781	-160.53896
101.49400	-5.23422	-160.70004
101.59400	-5.23984	-160.83330
101.69400	-5.24375	-160.81668
101.79400	-5.24813	-160.86201
101.89400	-5.25297	-160.92937
101.99400	-5.25938	-161.05986
102.09400	-5.26641	-161.26260
102.19400	-5.27094	-161.30760
102.29400	-5.27516	-161.36293
102.39400	-5.28000	-161.44717
102.49400	-5.28531	-161.54331
102.59400	-5.29125	-161.64921
102.69400	-5.29703	-161.79064
102.79400	-5.30094	-161.82853
102.89400	-5.30547	-161.89833
102.99400	-5.31047	-161.98364
103.09400	-5.31672	-162.10437
103.19400	-5.32297	-162.26716
103.29400	-5.32688	-162.32590
103.39400	-5.33109	-162.36576
103.49400	-5.33578	-162.44097
103.59400	-5.34094	-162.53008
103.69400	-5.34766	-162.65303
103.79400	-5.35406	-162.83329
103.89400	-5.35797	-162.87450
103.99400	-5.36281	-162.94205
104.09400	-5.36797	-163.02802
104.19400	-5.37438	-163.10783
104.29400	-5.38047	-163.23811
104.39400	-5.38422	-163.21595
104.49400	-5.38828	-163.24610
104.59400	-5.39313	-163.29899
104.69400	-5.39844	-163.36830
104.79400	-5.40516	-163.48687
104.89400	-5.41141	-163.65388
104.99400	-5.41469	-163.65828
105.09400	-5.41906	-163.68639
105.19400	-5.42422	-163.75996
105.29401	-5.43078	-163.87840
105.39401	-5.43672	-164.01479
105.49401	-5.44062	-164.04207
105.59401	-5.44469	-164.07426
105.69401	-5.44953	-164.13562
105.79401	-5.45453	-164.22030
105.89401	-5.46047	-164.29505
105.99401	-5.46688	-164.44564
106.09401	-5.47078	-164.46477
106.19401	-5.47516	-164.51347
106.29401	-5.48031	-164.57801
106.39401	-5.48734	-164.69504
106.49401	-5.49391	-164.87482
106.59401	-5.49766	-164.89266
106.69401	-5.50203	-164.94277
106.79401	-5.50734	-165.01346
106.89401	-5.51344	-165.12169
106.99401	-5.52234	-165.31740
107.09401	-5.52594	-165.42611
107.19401	-5.52875	-165.39210
107.29401	-5.53344	-165.44268
107.39401	-5.53844	-165.52900
107.49401	-5.54453	-165.58100
107.59401	-5.55016	-165.70258
107.69401	-5.55422	-165.73638
107.79401	-5.55859	-165.78105
107.89401	-5.56344	-165.84854
107.99401	-5.56906	-165.93343
108.09401	-5.57609	-166.06916
108.19401	-5.58156	-166.21460
108.29401	-5.58484	-166.20544
108.39401	-5.58922	-166.19480
108.49401	-5.59422	-166.24217
108.59401	-5.60063	-166.34484
108.69401	-5.60734	-166.51347
108.79401	-5.61141	-166.54254
108.89401	-5.61563	-166.57259
108.99401	-5.62062	-166.64170
109.09401	-5.62578	-166.70871
109.19401	-5.63188	-166.80151
109.29401	-5.63812	-166.94993
109.39401	-5.64188	-166.96958
109.49401	-5.64641	-167.00721
109.59401	-5.65156	-167.08474
109.69401	-5.65828	-167.18416
109.79401	-5.66406	-167.32365
109.89401	-5.66781	-167.33734
109.99401	-5.67203	-167.35521
110.09401	-5.67687	-167.41487
110.19401	-5.68234	-167.49310
110.29401	-5.68828	-167.59752
110.39401	-5.69500	-167.75358
110.49401	-5.69875	-167.77299
110.59401	-5.70328	-167.80791
110.69401	-5.70828	-167.87751
110.79401	-5.71484	-167.98183
110.89401	-5.72063	-168.12943
110.99401	-5.72453	-168.13987
111.09401	-5.72891	-168.15379
111.19401	-5.73359	-168.21134
111.29401	-5.73906	-168.28963
111.39401	-5.74594	-168.42158
111.49401	-5.75141	-168.55116
111.59401	-5.75500	-168.55446
111.69401	-5.75938	-168.59625
111.79401	-5.76453	-168.65405
111.89401	-5.77094	-168.76443
111.99401	-5.77719	-168.91412
112.09401	-5.78125	-168.94940
112.19401	-5.78531	-168.96938
112.29401	-5.79000	-169.02691
112.39401	-5.79578	-169.11924
112.49401	-5.80266	-169.24587
112.59401	-5.80844	-169.38770
112.69401	-5.81188	-169.38521
112.79401	-5.81641	-169.42358
112.89401	-5.82156	-169.49008
112.99401	-5.82766	-169.58588
113.09401	-5.83359	-169.69502
113.19401	-5.83781	-169.71865
113.29401	-5.84203	-169.74452
113.39401	-5.84703	-169.80790
113.49401	-5.85266	-169.89200
113.59401	-5.85938	-169.99690
113.69401	-5.86531	-170.13171
113.79401	-5.86859	-170.12125
113.89401	-5.87281	-170.15153
113.99401	-5.87766	-170.18968
114.09401	-5.88344	-170.26971
114.19401	-5.89016	-170.41223
114.29401	-5.89453	-170.46154
114.39401	-5.89875	-170.48803
114.49401	-5.90375	-170.52884
114.59401	-5.90937	-170.61482
114.69401	-5.91563	-170.70697
114.79401	-5.92188	-170.85624
114.89401	-5.92547	-170.84953
114.99401	-5.93000	-170.88051
115.09401	-5.93531	-170.94439
115.19401	-5.94188	-171.05521
115.29401	-5.94875	-171.23167
115.39401	-5.95219	-171.23076
115.49401	-5.95609	-171.23188
115.59401	-5.96078	-171.28213
115.69401	-5.96625	-171.35458
115.79401	-5.97281	-171.46248
115.89401	-5.97906	-171.62161
115.99401	-5.98281	-171.63685
116.09401	-5.98734	-171.65492
116.19401	-5.99250	-171.72594
116.29401	-5.99859	-171.82140
116.39401	-6.00500	-171.96561
116.49401	-6.00875	-171.98186
116.59401	-6.01281	-171.99835
116.69401	-6.01750	-172.04337
116.79401	-6.02266	-172.11817
116.89401	-6.02875	-172.20977
116.99401	-6.03547	-172.37350
117.09401	-6.03922	-172.38119
117.19401	-6.04359	-172.40721
117.29401	-6.04891	-172.48313
117.39401	-6.05531	-172.56799
117.49401	-6.06047	-172.65730
117.59401	-6.06469	-172.67966
117.69401	-6.06906	-172.69824
117.79401	-6.07375	-172.74192
117.89401	-6.07891	-172.80188
117.99401	-6.08469	-172.86731
118.09401	-6.09156	-173.01428
118.19401	-6.09578	-173.03638
118.29401	-6.10016	-173.05408
118.39401	-6.10531	-173.11217
118.49401	-6.11219	-173.21235
118.59401	-6.11797	-173.34405
118.69401	-6.12156	-173.33914
118.79401	-6.12563	-173.34932
118.89401	-6.13031	-173.36565
118.99401	-6.13563	-173.42652
119.09401	-6.14125	-173.49052
119.19401	-6.14813	-173.61994
119.29401	-6.15219	-173.63173
119.39401	-6.15672	-173.64651
119.49401	-6.16156	-173.69221
119.59401	-6.16719	-173.75785
119.69401	-6.17422	-173.89239
119.79401	-6.17875	-173.92068
119.89401	-6.18281	-173.93425
119.99401	-6.18750	-173.96484
120.09401	-6.19234	-173.99184
120.19401	-6.19859	-174.06684
120.29401	-6.20578	-174.22247
120.39401	-6.20937	-174.21488
120.49401	-6.21375	-174.21873
120.59401	-6.21922	-174.28504
120.69401	-6.22578	-174.37507
120.79401	-6.23172	-174.49394
120.89401	-6.23547	-174.49327
120.99401	-6.23969	-174.48588
121.09401	-6.24406	-174.51103
121.19401	-6.24922	-174.55551
121.29401	-6.25531	-174.62969
121.39401	-6.26219	-174.75730
121.49401	-6.26594	-174.77004
121.59401	-6.27016	-174.75785
121.69401	-6.27531	-174.79813
121.79401	-6.28141	-174.87924
121.89401	-6.28750	-174.97419
121.99401	-6.29156	-174.97626
122.09401	-6.29578	-174.98362
122.19401	-6.30031	-175.00806
122.29401	-6.30531	-175.02992
122.39401	-6.31109	-175.09298
122.49401	-6.31859	-175.20145
122.59401	-6.32266	-175.20528
122.69401	-6.32656	-175.09621
122.79401	-6.33141	-175.09969
122.89401	-6.33766	-175.16284
122.99401	-6.34594	-175.33080
123.09401	-6.34969	-175.31791
123.19401	-6.35391	-175.31075
123.29401	-6.35891	-175.32523
123.39401	-6.36453	-175.38036
123.49401	-6.37125	-175.46342
123.59401	-6.37703	-175.58542
123.69401	-6.38016	-175.53051
123.79401	-6.38453	-175.53300
123.89401	-6.38922	-175.54381
123.99401	-6.39500	-175.59491
124.09401	-6.40156	-175.71545
124.19401	-6.40578	-175.71445
124.29401	-6.40969	-175.69697
124.39401	-6.41422	-175.70533
124.49401	-6.41938	-175.73327
124.59401	-6.42531	-175.79183
124.69401	-6.43250	-175.92207
124.79401	-6.43641	-175.90947
124.89401	-6.44078	-175.89946
124.99401	-6.44578	-175.92022
125.09401	-6.45172	-175.95886
125.19401	-6.45844	-176.05844
125.29401	-6.46234	-176.05193
125.39401	-6.46656	-176.01585
125.49401	-6.47109	-176.02465
125.59401	-6.47625	-176.03560
125.69401	-6.48234	-176.08544
125.79401	-6.48953	-176.20310
125.89401	-6.49297	-176.15880
125.99401	-6.49719	-176.12298
126.09401	-6.50219	-176.12317
126.19401	-6.50812	-176.17145
126.29401	-6.51516	-176.26701
126.39401	-6.51922	-176.24332
126.49401	-6.52328	-176.20724
126.59401	-6.52813	-176.19389
126.69401	-6.53328	-176.19757
126.79401	-6.53891	-176.21517
126.89401	-6.54641	-176.32334
126.99401	-6.55016	-176.29051
127.09401	-6.55453	-176.24955
127.19401	-6.55938	-176.22885
127.29401	-6.56500	-176.24621
127.39401	-6.57187	-176.30945
127.49401	-6.57578	-176.27671
127.59401	-6.57969	-176.21499
127.69401	-6.58422	-176.17667
127.79401	-6.58969	-176.16642
127.89401	-6.59594	-176.19631
127.99401	-6.60344	-176.30206
128.09401	-6.60687	-176.22942
128.19401	-6.61125	-176.16393
128.29401	-6.61609	-176.14533
128.39401	-6.62172	-176.11519
128.49401	-6.62891	-176.18738
128.59401	-6.63297	-176.13010
128.69401	-6.63688	-176.04256
128.79401	-6.64141	-175.96103
128.89401	-6.64672	-175.93357
128.99401	-6.65328	-175.94396
129.09401	-6.66031	-176.01913
129.19401	-6.66344	-175.90137
129.29401	-6.66766	-175.80970
129.39401	-6.67234	-175.75046
129.49401	-6.67781	-175.71376
129.59401	-6.68500	-175.74373
129.69401	-6.68984	-175.72154
129.79401	-6.69422	-175.62635
129.89401	-6.69875	-175.56287
129.99401	-6.70375	-175.49703
130.09401	-6.70937	-175.45839
130.19401	-6.71625	-175.49686
130.29401	-6.71984	-175.39267
130.39401	-6.72406	-175.29601
130.49401	-6.72906	-175.23588
130.59401	-6.73516	-175.20587
130.69401	-6.74250	-175.24695
130.79401	-6.74641	-175.14738
130.89401	-6.75047	-175.04616
130.99401	-6.75531	-174.96115
131.09401	-6.76078	-174.91078
131.19401	-6.76719	-174.87893
131.29401	-6.77406	-174.93805
131.39401	-6.77734	-174.78907
131.49401	-6.78141	-174.67524
131.59401	-6.78625	-174.58650
131.69401	-6.79203	-174.53589
131.79401	-6.79953	-174.57424
131.89401	-6.80375	-174.49588
131.99401	-6.80766	-174.37159
132.09401	-6.81234	-174.26570
132.19401	-6.81766	-174.17766
132.29401	-6.82359	-174.07303
132.39401	-6.82953	-174.01433
132.49401	-6.83328	-173.84173
132.59401	-6.83766	-173.67779
132.69401	-6.84266	-173.54588
132.79401	-6.84875	-173.45242
132.89401	-6.85609	-173.42712
132.99401	-6.86031	-173.27082
133.09401	-6.86437	-173.08497
133.19401	-6.86859	-172.98561
133.29401	-6.87344	-172.86308
133.39401	-6.87953	-172.62785
133.49401	-6.88672	-172.26397
133.53801	-6.88859	-171.75955
133.56401	-6.88953	-171.24069
133.58201	-6.89031	-170.73119
133.60201	-6.89094	-170.22111
133.63201	-6.89219	-169.71120
133.67201	-6.89375	-169.20426
133.71801	-6.89578	-168.68562
133.76601	-6.89813	-168.17573
133.81601	-6.90078	-167.66618
133.87001	-6.90375	-167.15717
133.93001	-6.90766	-166.65463
133.99401	-6.91156	-166.14266
134.06201	-6.91500	-165.62715
134.12401	-6.91781	-165.10649
134.17601	-6.92016	-164.60599
134.22801	-6.92250	-164.10434
134.27801	-6.92484	-163.59359
134.33001	-6.92750	-163.07525
134.38201	-6.93016	-162.56489
134.43601	-6.93328	-162.05339
134.49201	-6.93656	-161.53480
134.54601	-6.94047	-161.02290
134.59801	-6.94375	-160.50337
134.64201	-6.94562	-159.99760
134.68601	-6.94719	-159.48318
134.72801	-6.94875	-158.96960
134.76801	-6.95031	-158.45872
134.80401	-6.95188	-157.94195
134.83601	-6.95344	-157.44101
134.86401	-6.95469	-156.91206
134.89001	-6.95594	-156.40131
134.91601	-6.95734	-155.89395
134.94201	-6.95875	-155.36673
134.96601	-6.96016	-154.84479
134.98801	-6.96141	-154.32987
135.00801	-6.96250	-153.82555
135.02801	-6.96391	-153.29291
135.04601	-6.96516	-152.77155
135.06201	-6.96641	-152.27088
135.07801	-6.96734	-151.74198
135.09401	-6.96828	-151.17769
135.10801	-6.96891	-150.65154
135.12201	-6.96969	-150.08432
135.13401	-6.97016	-149.54314
135.14401	-6.97062	-149.04054
135.15401	-6.97109	-148.48375
135.16401	-6.97156	-147.86255
135.17201	-6.97188	-147.30586
135.18001	-6.97234	-146.66896
135.18601	-6.97250	-146.11231
135.19201	-6.97281	-145.44655
135.19601	-6.97297	-144.91391
135.20001	-6.97328	-144.27722
135.20401	-6.97344	-143.37225
135.20601	-6.97375	-142.26043
135.20801	-6.97422	-139.89423
135.21001	-6.97484	-135.91257
135.21201	-6.97547	-130.56381
135.21401	-6.97625	-124.29872
135.21601	-6.97703	-117.36745
135.21801	-6.97766	-109.90657
135.22001	-6.97828	-102.11334
135.22201	-6.97891	-94.19363
135.22401	-6.97922	-86.27901
135.22601	-6.97953	-78.46462
135.22801	-6.97969	-70.85334
135.23001	-6.97969	-63.53339
135.23201	-6.97969	-56.55912
135.23401	-6.97969	-49.96901
135.23601	-6.97984	-43.79829
135.23801	-6.97984	-38.07067
135.24001	-6.97984	-32.79519
135.24201	-6.97984	-27.97496
135.24401	-6.98000	-23.60849
135.24601	-6.98000	-19.68384
135.24801	-6.98016	-16.18298
135.25001	-6.98016	-13.08963
135.25201	-6.98016	-10.38493
135.25401	-6.98016	-8.04261
135.25601	-6.98031	-6.03558
135.25801	-6.98031	-4.33986
135.26001	-6.98031	-2.92946
135.26201	-6.98047	-1.77698
135.26401	-6.98047	-0.85855
135.26601	-6.98047	-0.15091
135.26801	-6.98047	0.37195
135.27201	-6.98047	0.95412
135.28401	-6.98062	0.31315
135.28801	-6.98078	-0.30442
135.29201	-6.98078	-0.98419
135.29601	-6.98078	-1.67067
135.30001	-6.98094	-2.32539
135.30401	-6.98094	-2.92232
135.30801	-6.98094	-3.44364
135.31401	-6.98109	-4.08025
135.32201	-6.98109	-4.66799
135.34001	-6.98141	-5.16857
135.44001	-6.98437	-4.86547
135.54001	-6.98922	-4.84858
135.64001	-6.99516	-4.82548
135.74001	-7.00094	-4.82278
135.84001	-7.00516	-4.81711
135.94001	-7.00984	-4.80493
136.04001	-7.01547	-4.80680
136.14001	-7.02250	-4.79649
136.24001	-7.02828	-4.79780
136.34001	-7.03219	-4.78887
136.44001	-7.03625	-4.78606
136.54001	-7.04094	-4.78246
136.64001	-7.04625	-4.78120
136.74001	-7.05297	-4.78230
136.84001	-7.05828	-4.78778
136.94001	-7.06219	-4.77463
137.04001	-7.06672	-4.77080
137.14001	-7.07188	-4.77894
137.24001	-7.07844	-4.76899
137.34001	-7.08422	-4.77450
137.44001	-7.08859	-4.76359
137.54001	-7.09297	-4.76286
137.64001	-7.09781	-4.76410
137.74001	-7.10313	-4.76234
137.84001	-7.10938	-4.76817
137.94001	-7.11516	-4.76941
138.04001	-7.11891	-4.76222
138.14001	-7.12328	-4.75505
138.24001	-7.12813	-4.76195
138.34001	-7.13453	-4.75258
138.44001	-7.14109	-4.76013
138.54001	-7.14516	-4.76599
138.64001	-7.14938	-4.74930
138.74001	-7.15422	-4.74521
138.84001	-7.15938	-4.75831
138.94001	-7.16516	-4.75127
139.04001	-7.17172	-4.75423
139.14001	-7.17562	-4.74974
139.24001	-7.18016	-4.74818
139.34001	-7.18547	-4.74078
139.44001	-7.19219	-4.74574
139.54001	-7.19875	-4.74318
139.64001	-7.20234	-4.73653
139.74001	-7.20672	-4.73942
139.84001	-7.21203	-4.73646
139.94001	-7.21859	-4.74012
140.04001	-7.22734	-4.75015
140.14001	-7.23047	-4.75066
140.24001	-7.23344	-4.74510
140.34001	-7.23812	-4.73738
140.44001	-7.24281	-4.74128
140.54001	-7.24844	-4.74140
140.64001	-7.25469	-4.74704
140.74001	-7.25906	-4.74239
140.84001	-7.26344	-4.74283
140.94001	-7.26828	-4.74670
141.04001	-7.27344	-4.74024
141.14001	-7.28000	-4.75115
141.24001	-7.28578	-4.75070
141.34001	-7.28969	-4.75328
141.36201	-7.29063	-4.74837
