# Supplementary material for: Strengthening of 3D Printed Fused Deposition Manufactured Parts Using the Fill Compositing Technique
Source: PLoS One. 2015 Apr 16;10(4):e0122915. doi: 10.1371/journal.pone.0122915 (PMC4400136; doi:10.1371/journal.pone.0122915)
Supplement: S1 File — This is the raw data and information on all the samples presented in this manuscript. (ZIP) [file pone.0122915.s001.zip › Specimen_RawData_159.csv]

Time	Extension	Load
(sec)	(mm)	(N)
0.00000	0.00031	-0.06963
0.10000	0.00031	-0.07075
0.20000	-0.00141	-0.07508
0.30000	-0.01125	-0.06596
0.40000	-0.02047	-0.06118
0.50000	-0.02516	-0.06545
0.60000	-0.02969	-0.06692
0.70000	-0.03453	-0.07079
0.80000	-0.03969	-0.06834
0.90000	-0.04703	-0.06923
1.00000	-0.05203	-0.06655
1.10000	-0.05594	-0.07659
1.20000	-0.06047	-0.07185
1.30000	-0.06563	-0.06346
1.40000	-0.07234	-0.07053
1.50000	-0.07750	-0.06791
1.60000	-0.08141	-0.07105
1.70000	-0.08578	-0.06751
1.80000	-0.09062	-0.10805
1.90000	-0.09594	-0.17168
2.00000	-0.10328	-0.29070
2.10000	-0.10859	-0.44276
2.20000	-0.11250	-0.53680
2.30000	-0.11719	-0.68144
2.40000	-0.12281	-0.85129
2.50000	-0.13078	-1.09077
2.60000	-0.13547	-1.28053
2.70000	-0.13922	-1.40228
2.80000	-0.14375	-1.54629
2.90000	-0.14891	-1.72447
3.00000	-0.15516	-1.94727
3.10000	-0.16281	-2.24576
3.20000	-0.16594	-2.38693
3.30000	-0.16984	-2.51410
3.40000	-0.17453	-2.70749
3.50000	-0.17984	-2.90095
3.60000	-0.18656	-3.16729
3.70000	-0.19125	-3.37852
3.80000	-0.19516	-3.53373
3.90000	-0.19938	-3.68355
4.00000	-0.20437	-3.85747
4.10000	-0.21016	-4.12048
4.20000	-0.21844	-4.41887
4.30000	-0.22297	-4.67421
4.40000	-0.22672	-4.81422
4.50000	-0.23125	-4.98917
4.60000	-0.23641	-5.19784
4.70000	-0.24250	-5.43976
4.80000	-0.24766	-5.67168
4.90000	-0.25203	-5.84937
5.00000	-0.25656	-6.02710
5.10000	-0.26156	-6.22797
5.20000	-0.26734	-6.46244
5.30000	-0.27437	-6.74163
5.40000	-0.27938	-6.98303
5.50000	-0.28297	-7.12088
5.60000	-0.28766	-7.30726
5.70000	-0.29297	-7.52681
5.80000	-0.29984	-7.79692
5.90000	-0.30531	-8.06042
6.00000	-0.30937	-8.20876
6.10000	-0.31359	-8.38945
6.20000	-0.31828	-8.57791
6.30000	-0.32375	-8.79880
6.40000	-0.33031	-9.05839
6.50000	-0.33594	-9.33497
6.60000	-0.34000	-9.49107
6.70000	-0.34469	-9.68288
6.80000	-0.35016	-9.90251
6.90000	-0.35656	-10.16245
7.00000	-0.36156	-10.39017
7.10000	-0.36594	-10.57742
7.20000	-0.37047	-10.76003
7.30000	-0.37547	-10.96953
7.40000	-0.38094	-11.19363
7.50000	-0.38750	-11.46079
7.60000	-0.39266	-11.69623
7.70000	-0.39672	-11.85734
7.80000	-0.40125	-12.04820
7.90000	-0.40656	-12.26525
8.00000	-0.41297	-12.53959
8.10000	-0.41828	-12.77067
8.20000	-0.42266	-12.95770
8.30000	-0.42703	-13.13872
8.40000	-0.43203	-13.34193
8.50000	-0.43781	-13.57997
8.60000	-0.44406	-13.84342
8.70000	-0.44891	-14.06726
8.80000	-0.45313	-14.23243
8.90000	-0.45781	-14.43044
9.00000	-0.46281	-14.64847
9.10000	-0.46937	-14.91302
9.20000	-0.47516	-15.17467
9.30000	-0.47906	-15.33958
9.40000	-0.48344	-15.50826
9.50000	-0.48812	-15.70289
9.60000	-0.49328	-15.92149
9.70000	-0.50031	-16.19281
9.80000	-0.50641	-16.50006
9.90000	-0.51047	-16.65017
10.00000	-0.51516	-16.84968
10.10000	-0.52047	-17.05803
10.20000	-0.52703	-17.32737
10.30000	-0.53188	-17.55836
10.40000	-0.53578	-17.72356
10.50000	-0.54016	-17.90382
10.60000	-0.54516	-18.11185
10.70000	-0.55047	-18.33820
10.80000	-0.55797	-18.61536
10.90000	-0.56359	-18.91187
11.00000	-0.56703	-19.03734
11.10000	-0.57156	-19.22782
11.20000	-0.57687	-19.45127
11.30000	-0.58375	-19.73052
11.40000	-0.58969	-20.01903
11.50000	-0.59344	-20.16982
11.60000	-0.59781	-20.35677
11.70000	-0.60250	-20.55188
11.80000	-0.60750	-20.76536
11.90000	-0.61328	-21.00555
12.00000	-0.61875	-21.25589
12.10000	-0.62297	-21.41725
12.20000	-0.62766	-21.61767
12.30000	-0.63328	-21.85620
12.40000	-0.64063	-22.14178
12.50000	-0.64609	-22.42297
12.60000	-0.65000	-22.56341
12.70000	-0.65453	-22.75604
12.80000	-0.65937	-22.97490
12.90000	-0.66438	-23.19666
13.00000	-0.67094	-23.45820
13.10000	-0.67594	-23.70845
13.20000	-0.67984	-23.87061
13.30000	-0.68422	-24.05393
13.40000	-0.68906	-24.24650
13.50000	-0.69516	-24.49402
13.60000	-0.70141	-24.76563
13.70000	-0.70609	-24.97475
13.80000	-0.71063	-25.16652
13.90000	-0.71578	-25.37985
14.00000	-0.72141	-25.61941
14.10000	-0.72891	-25.90991
14.20000	-0.73328	-26.12907
14.30000	-0.73703	-26.27339
14.40000	-0.74125	-26.44802
14.50000	-0.74594	-26.64155
14.60000	-0.75187	-26.87119
14.70000	-0.75828	-27.15830
14.80000	-0.76281	-27.34392
14.90000	-0.76719	-27.51737
15.00000	-0.77203	-27.71849
15.10000	-0.77781	-27.94900
15.20000	-0.78531	-28.24697
15.30000	-0.79016	-28.51624
15.40000	-0.79359	-28.62028
15.50000	-0.79828	-28.81619
15.60000	-0.80344	-29.02278
15.70000	-0.80969	-29.27517
15.80000	-0.81547	-29.54422
15.90000	-0.81969	-29.70693
16.00000	-0.82391	-29.86780
16.10000	-0.82859	-30.06194
16.20000	-0.83375	-30.28191
16.30000	-0.84031	-30.51960
16.40000	-0.84625	-30.81224
16.50000	-0.85031	-30.94834
16.60000	-0.85516	-31.13624
16.70000	-0.86047	-31.35183
16.80000	-0.86703	-31.62447
16.90000	-0.87266	-31.87646
17.00000	-0.87641	-32.00728
17.10000	-0.88062	-32.16393
17.20000	-0.88563	-32.37122
17.30000	-0.89078	-32.58650
17.40000	-0.89672	-32.81819
17.50000	-0.90359	-33.12260
17.60000	-0.90719	-33.25822
17.70000	-0.91156	-33.42649
17.80000	-0.91656	-33.63591
17.90000	-0.92266	-33.87291
18.00000	-0.92891	-34.14789
18.10000	-0.93266	-34.28185
18.20000	-0.93672	-34.43652
18.30000	-0.94172	-34.62756
18.40000	-0.94734	-34.86228
18.50000	-0.95313	-35.08948
18.60000	-0.96063	-35.41837
18.70000	-0.96453	-35.55234
18.80000	-0.96922	-35.72626
18.90000	-0.97469	-35.94270
19.00000	-0.98234	-36.25548
19.10000	-0.98719	-36.51386
19.20000	-0.99063	-36.61796
19.30000	-0.99516	-36.80306
19.40000	-1.00063	-37.04150
19.50000	-1.00609	-37.28586
19.60000	-1.01313	-37.56838
19.70000	-1.01703	-37.77275
19.80000	-1.02047	-37.88253
19.90000	-1.02500	-38.07094
20.00000	-1.03047	-38.30356
20.10000	-1.03719	-38.57359
20.20000	-1.04313	-38.86222
20.30000	-1.04703	-39.02103
20.40000	-1.05141	-39.18795
20.50000	-1.05609	-39.39861
20.60000	-1.06141	-39.61132
20.70000	-1.06859	-39.89745
20.80000	-1.07406	-40.19355
20.90000	-1.07766	-40.31628
21.00000	-1.08203	-40.50075
21.10000	-1.08703	-40.71619
21.20000	-1.09328	-40.96029
21.30000	-1.09938	-41.25183
21.40000	-1.10344	-41.41286
21.50000	-1.10797	-41.58918
21.60000	-1.11281	-41.80402
21.70000	-1.11797	-42.02174
21.80000	-1.12438	-42.27201
21.90000	-1.13031	-42.56691
22.00000	-1.13422	-42.70695
22.10000	-1.13875	-42.88967
22.20000	-1.14344	-43.07866
22.30000	-1.14937	-43.32057
22.40000	-1.15578	-43.62574
22.50000	-1.16016	-43.80810
22.60000	-1.16437	-43.96679
22.70000	-1.16922	-44.15930
22.80000	-1.17500	-44.39915
22.90000	-1.18188	-44.67622
23.00000	-1.18703	-44.94591
23.10000	-1.19094	-45.06380
23.20000	-1.19563	-45.26868
23.30000	-1.20078	-45.48245
23.40000	-1.20719	-45.74153
23.50000	-1.21359	-46.05673
23.60000	-1.21734	-46.19945
23.70000	-1.22141	-46.34216
23.80000	-1.22609	-46.53034
23.90000	-1.23141	-46.75761
24.00000	-1.23797	-47.00289
24.10000	-1.24406	-47.29479
24.20000	-1.24766	-47.41729
24.30000	-1.25219	-47.59217
24.40000	-1.25734	-47.81223
24.50000	-1.26359	-48.07580
24.60000	-1.26937	-48.32944
24.70000	-1.27359	-48.49020
24.80000	-1.27797	-48.66958
24.90000	-1.28266	-48.86388
25.00000	-1.28813	-49.09224
25.10000	-1.29469	-49.34550
25.20000	-1.30125	-49.68409
25.30000	-1.30469	-49.79297
25.40000	-1.30891	-49.95445
25.50000	-1.31375	-50.17216
25.60000	-1.32063	-50.43157
25.70000	-1.32703	-50.74307
25.80000	-1.33078	-50.89354
25.90000	-1.33516	-51.05897
26.00000	-1.34016	-51.27672
26.10000	-1.34531	-51.49730
26.20000	-1.35156	-51.73896
26.30000	-1.35781	-52.05823
26.40000	-1.36172	-52.19962
26.50000	-1.36609	-52.37629
26.60000	-1.37125	-52.58540
26.70000	-1.37797	-52.85512
26.80000	-1.38312	-53.11382
26.90000	-1.38688	-53.26555
27.00000	-1.39125	-53.44016
27.10000	-1.39625	-53.64922
27.20000	-1.40266	-53.91663
27.30000	-1.41109	-54.26881
27.40000	-1.41531	-54.51087
27.50000	-1.41875	-54.62644
27.60000	-1.42328	-54.81344
27.70000	-1.42813	-55.02877
27.80000	-1.43359	-55.24904
27.90000	-1.43953	-55.53832
28.00000	-1.44391	-55.72915
28.10000	-1.44812	-55.89421
28.20000	-1.45281	-56.08848
28.30000	-1.45828	-56.32944
28.40000	-1.46531	-56.59781
28.50000	-1.47156	-56.92263
28.60000	-1.47500	-57.04456
28.70000	-1.47953	-57.23912
28.80000	-1.48469	-57.46220
28.90000	-1.49109	-57.73101
29.00000	-1.49688	-58.02604
29.10000	-1.50078	-58.19326
29.20000	-1.50500	-58.36146
29.30000	-1.50984	-58.56894
29.40000	-1.51516	-58.79490
29.50000	-1.52109	-59.04836
29.60000	-1.52734	-59.35436
29.70000	-1.53141	-59.52394
29.80000	-1.53578	-59.69328
29.90000	-1.54078	-59.90957
30.00000	-1.54656	-60.16337
30.10000	-1.55297	-60.45081
30.20000	-1.55734	-60.62858
30.30000	-1.56156	-60.78831
30.40000	-1.56641	-60.98510
30.50000	-1.57203	-61.23466
30.60000	-1.57844	-61.50886
30.70000	-1.58469	-61.81318
30.80000	-1.58844	-61.95243
30.90000	-1.59297	-62.12356
31.00000	-1.59797	-62.32838
31.10000	-1.60375	-62.57072
31.20000	-1.60969	-62.84816
31.30000	-1.61422	-63.04543
31.40000	-1.61844	-63.20536
31.50000	-1.62328	-63.39821
31.60000	-1.62875	-63.62161
31.70000	-1.63484	-63.86796
31.80000	-1.64156	-64.18107
31.90000	-1.64516	-64.28366
32.00000	-1.64938	-64.42392
32.10000	-1.65437	-64.62750
32.20000	-1.66031	-64.87563
32.30000	-1.66687	-65.18774
32.40000	-1.67141	-65.37078
32.50000	-1.67562	-65.52662
32.60000	-1.68016	-65.70682
32.70000	-1.68484	-65.90014
32.80000	-1.69016	-66.12076
32.90000	-1.69719	-66.43692
33.00000	-1.70141	-66.61224
33.10000	-1.70609	-66.78734
33.20000	-1.71141	-66.99928
33.30000	-1.71828	-67.26887
33.40000	-1.72438	-67.57968
33.50000	-1.72781	-67.70042
33.60000	-1.73172	-67.84613
33.70000	-1.73625	-68.02426
33.80000	-1.74141	-68.24455
33.90000	-1.74734	-68.49194
34.00000	-1.75422	-68.81078
34.10000	-1.75813	-68.95249
34.20000	-1.76234	-69.11027
34.30000	-1.76703	-69.28577
34.40000	-1.77234	-69.49516
34.50000	-1.77922	-69.78155
34.60000	-1.78391	-69.99553
34.70000	-1.78828	-70.14932
34.80000	-1.79344	-70.33504
34.90000	-1.79969	-70.58945
35.00000	-1.80766	-70.89769
35.10000	-1.81266	-71.16068
35.20000	-1.81563	-71.23867
35.30000	-1.82016	-71.40417
35.40000	-1.82516	-71.61491
35.50000	-1.83078	-71.86075
35.60000	-1.83750	-72.14344
35.70000	-1.84172	-72.34174
35.80000	-1.84594	-72.48136
35.90000	-1.85047	-72.65665
36.00000	-1.85562	-72.87361
36.10000	-1.86156	-73.10151
36.20000	-1.86891	-73.46095
36.30000	-1.87234	-73.60062
36.40000	-1.87656	-73.74173
36.50000	-1.88125	-73.93028
36.60000	-1.88719	-74.15730
36.70000	-1.89406	-74.47672
36.80000	-1.89813	-74.64349
36.90000	-1.90234	-74.79391
37.00000	-1.90719	-74.99532
37.10000	-1.91250	-75.20902
37.20000	-1.91891	-75.46759
37.30000	-1.92594	-75.82150
37.40000	-1.92922	-75.92596
37.50000	-1.93359	-76.08527
37.60000	-1.93844	-76.26646
37.70000	-1.94437	-76.52040
37.80000	-1.95094	-76.82876
37.90000	-1.95516	-77.00020
38.00000	-1.95938	-77.16791
38.10000	-1.96422	-77.34663
38.20000	-1.96953	-77.57563
38.30000	-1.97641	-77.83280
38.40000	-1.98203	-78.13416
38.50000	-1.98547	-78.25632
38.60000	-1.98984	-78.41282
38.70000	-1.99484	-78.62890
38.80000	-2.00094	-78.87904
38.90000	-2.00766	-79.19307
39.00000	-2.01172	-79.37374
39.10000	-2.01609	-79.53041
39.20000	-2.02063	-79.70721
39.30000	-2.02547	-79.90889
39.40000	-2.03094	-80.14048
39.50000	-2.03844	-80.47646
39.60000	-2.04266	-80.66581
39.70000	-2.04703	-80.83670
39.80000	-2.05203	-81.02849
39.90000	-2.05844	-81.26555
40.00000	-2.06453	-81.57833
40.10000	-2.06828	-81.71965
40.20000	-2.07250	-81.87892
40.30000	-2.07719	-82.07410
40.40000	-2.08234	-82.29775
40.50000	-2.08844	-82.55286
40.60000	-2.09563	-82.88829
40.70000	-2.09938	-83.02824
40.80000	-2.10344	-83.17465
40.90000	-2.10813	-83.36349
41.00000	-2.11375	-83.58964
41.10000	-2.12094	-83.91392
41.20000	-2.12531	-84.12203
41.30000	-2.12953	-84.28295
41.40000	-2.13406	-84.46993
41.50000	-2.13953	-84.67948
41.60000	-2.14578	-84.94578
41.70000	-2.15188	-85.22233
41.80000	-2.15563	-85.39325
41.90000	-2.16000	-85.55262
42.00000	-2.16500	-85.75501
42.10000	-2.17078	-85.99256
42.20000	-2.17844	-86.34137
42.30000	-2.18281	-86.53538
42.40000	-2.18656	-86.67645
42.50000	-2.19078	-86.84679
42.60000	-2.19578	-87.05451
42.70000	-2.20156	-87.30304
42.80000	-2.20906	-87.62958
42.90000	-2.21297	-87.81907
43.00000	-2.21750	-87.98656
43.10000	-2.22281	-88.20965
43.20000	-2.22922	-88.46954
43.30000	-2.23547	-88.76660
43.40000	-2.23891	-88.90435
43.50000	-2.24313	-89.05354
43.60000	-2.24781	-89.24104
43.70000	-2.25312	-89.46549
43.80000	-2.25969	-89.73407
43.90000	-2.26703	-90.11672
44.00000	-2.27031	-90.25107
44.10000	-2.27453	-90.41232
44.20000	-2.28000	-90.63996
44.30000	-2.28609	-90.92807
44.40000	-2.29141	-91.19596
44.50000	-2.29563	-91.38549
44.60000	-2.29984	-91.55938
44.70000	-2.30438	-91.75555
44.80000	-2.30937	-91.96633
44.90000	-2.31563	-92.25034
45.00000	-2.32219	-92.59690
45.10000	-2.32578	-92.74089
45.20000	-2.33000	-92.90683
45.30000	-2.33453	-93.11657
45.40000	-2.33984	-93.33602
45.50000	-2.34672	-93.66070
45.60000	-2.35172	-93.89615
45.70000	-2.35609	-94.07370
45.80000	-2.36078	-94.26135
45.90000	-2.36562	-94.47379
46.00000	-2.37109	-94.71156
46.10000	-2.37812	-95.01048
46.20000	-2.38266	-95.23918
46.30000	-2.38719	-95.41361
46.40000	-2.39188	-95.60583
46.50000	-2.39766	-95.84072
46.60000	-2.40453	-96.15154
46.70000	-2.40891	-96.34838
46.80000	-2.41297	-96.50934
46.90000	-2.41781	-96.71356
47.00000	-2.42297	-96.92945
47.10000	-2.42859	-97.16946
47.20000	-2.43531	-97.46972
47.30000	-2.43922	-97.63954
47.40000	-2.44375	-97.80215
47.50000	-2.44859	-98.00261
47.60000	-2.45422	-98.22755
47.70000	-2.46109	-98.53373
47.80000	-2.46578	-98.75664
47.90000	-2.46984	-98.90271
48.00000	-2.47422	-99.08174
48.10000	-2.47953	-99.29744
48.20000	-2.48562	-99.55453
48.30000	-2.49297	-99.89033
48.40000	-2.49656	-100.04389
48.50000	-2.50078	-100.19524
48.60000	-2.50547	-100.38306
48.70000	-2.51109	-100.60309
48.80000	-2.51766	-100.88029
48.90000	-2.52234	-101.10235
49.00000	-2.52641	-101.25192
49.10000	-2.53078	-101.41819
49.20000	-2.53563	-101.60524
49.30000	-2.54125	-101.83883
49.40000	-2.54969	-102.17877
49.50000	-2.55344	-102.38573
49.60000	-2.55750	-102.50711
49.70000	-2.56219	-102.69415
49.80000	-2.56797	-102.92131
49.90000	-2.57484	-103.22952
50.00000	-2.57875	-103.39278
50.10000	-2.58281	-103.52461
50.20000	-2.58750	-103.70786
50.30000	-2.59250	-103.90832
50.40000	-2.59797	-104.11564
50.50000	-2.60641	-104.45056
50.60000	-2.61047	-104.65695
50.70000	-2.61437	-104.79403
50.80000	-2.61938	-104.97767
50.90000	-2.62484	-105.19446
51.00000	-2.63234	-105.51652
51.10000	-2.63625	-105.67639
51.20000	-2.64031	-105.82086
51.30000	-2.64516	-106.00911
51.40000	-2.65094	-106.23769
51.50000	-2.65859	-106.54324
51.60000	-2.66469	-106.88599
51.70000	-2.66719	-106.96003
51.80000	-2.67141	-107.10631
51.90000	-2.67641	-107.30859
52.00000	-2.68141	-107.52284
52.10000	-2.68844	-107.81322
52.20000	-2.69313	-108.03112
52.30000	-2.69703	-108.18081
52.40000	-2.70141	-108.35040
52.50000	-2.70625	-108.54870
52.60000	-2.71219	-108.79450
52.70000	-2.72047	-109.15837
52.80000	-2.72375	-109.32271
52.90000	-2.72781	-109.45772
53.00000	-2.73281	-109.65820
53.10000	-2.73828	-109.89413
53.20000	-2.74547	-110.21335
53.30000	-2.74984	-110.40700
53.40000	-2.75375	-110.55080
53.50000	-2.75828	-110.73016
53.60000	-2.76328	-110.93177
53.70000	-2.76875	-111.15553
53.80000	-2.77563	-111.44932
53.90000	-2.78016	-111.67564
54.00000	-2.78422	-111.81253
54.10000	-2.78922	-112.00976
54.20000	-2.79547	-112.26340
54.30000	-2.80359	-112.64887
54.40000	-2.80688	-112.79567
54.50000	-2.81063	-112.92476
54.60000	-2.81516	-113.09459
54.70000	-2.82031	-113.30445
54.80000	-2.82594	-113.54494
54.90000	-2.83328	-113.85357
55.00000	-2.83750	-114.08002
55.10000	-2.84172	-114.22464
55.20000	-2.84641	-114.41986
55.30000	-2.85172	-114.62076
55.40000	-2.85875	-114.92937
55.50000	-2.86312	-115.13767
55.60000	-2.86719	-115.30272
55.70000	-2.87187	-115.48755
55.80000	-2.87719	-115.70779
55.90000	-2.88313	-115.94848
56.00000	-2.89031	-116.28046
56.10000	-2.89422	-116.46672
56.20000	-2.89844	-116.62190
56.30000	-2.90328	-116.82653
56.40000	-2.90859	-117.04397
56.50000	-2.91469	-117.29556
56.60000	-2.91922	-117.48596
56.70000	-2.92359	-117.64032
56.80000	-2.92812	-117.80573
56.90000	-2.93328	-117.98479
57.00000	-2.93938	-118.24049
57.10000	-2.94688	-118.56776
57.20000	-2.95078	-118.74030
57.30000	-2.95469	-118.87302
57.40000	-2.95953	-119.05437
57.50000	-2.96516	-119.27575
57.60000	-2.97156	-119.56561
57.70000	-2.97625	-119.77988
57.80000	-2.98047	-119.94073
57.90000	-2.98516	-120.11938
58.00000	-2.99031	-120.33857
58.10000	-2.99563	-120.54211
58.20000	-3.00313	-120.84106
58.30000	-3.00750	-121.07366
58.40000	-3.01141	-121.20563
58.50000	-3.01609	-121.38966
58.60000	-3.02187	-121.60575
58.70000	-3.02984	-121.96723
58.80000	-3.03406	-122.17050
58.90000	-3.03781	-122.29790
59.00000	-3.04234	-122.46431
59.10000	-3.04750	-122.65688
59.20000	-3.05297	-122.89291
59.30000	-3.06016	-123.19095
59.40000	-3.06406	-123.38864
59.50000	-3.06828	-123.53197
59.60000	-3.07328	-123.72524
59.70000	-3.07844	-123.93693
59.80000	-3.08469	-124.18413
59.90000	-3.09031	-124.43962
60.00000	-3.09453	-124.60916
60.10000	-3.09906	-124.77987
60.20000	-3.10437	-124.99437
60.30000	-3.11063	-125.25558
60.40000	-3.11781	-125.59648
60.50000	-3.12125	-125.74185
60.60000	-3.12547	-125.89237
60.70000	-3.13078	-126.10172
60.80000	-3.13672	-126.36298
60.90000	-3.14297	-126.64890
61.00000	-3.14687	-126.81544
61.10000	-3.15094	-126.96287
61.20000	-3.15531	-127.12859
61.30000	-3.16031	-127.33071
61.40000	-3.16625	-127.56707
61.50000	-3.17344	-127.88776
61.60000	-3.17734	-128.06329
61.70000	-3.18141	-128.21448
61.80000	-3.18594	-128.39709
61.90000	-3.19141	-128.59963
62.00000	-3.19859	-128.89384
62.10000	-3.20391	-129.15963
62.20000	-3.20797	-129.31257
62.30000	-3.21250	-129.47400
62.40000	-3.21766	-129.68351
62.50000	-3.22297	-129.89905
62.60000	-3.23000	-130.19389
62.70000	-3.23391	-130.37534
62.80000	-3.23813	-130.50084
62.90000	-3.24266	-130.66985
63.00000	-3.24781	-130.84297
63.10000	-3.25469	-131.10374
63.20000	-3.26000	-131.34018
63.30000	-3.26422	-131.48408
63.40000	-3.26859	-131.62921
63.50000	-3.27391	-131.83174
63.60000	-3.27969	-132.06179
63.70000	-3.28734	-132.37365
63.80000	-3.29109	-132.54319
63.90000	-3.29531	-132.68091
64.00000	-3.30016	-132.84095
64.10000	-3.30562	-133.06043
64.20000	-3.31234	-133.32866
64.30000	-3.31719	-133.54300
64.40000	-3.32141	-133.70121
64.50000	-3.32594	-133.85937
64.60000	-3.33063	-134.03720
64.70000	-3.33594	-134.22665
64.80000	-3.34313	-134.50715
64.90000	-3.34750	-134.72684
65.00000	-3.35156	-134.85566
65.10000	-3.35625	-135.01970
65.20000	-3.36172	-135.23394
65.30000	-3.36969	-135.53025
65.40000	-3.37453	-135.76905
65.50000	-3.37813	-135.88302
65.60000	-3.38219	-136.02044
65.70000	-3.38672	-136.18656
65.80000	-3.39234	-136.39697
65.90000	-3.39906	-136.65709
66.00000	-3.40469	-136.92151
66.10000	-3.40844	-137.02713
66.20000	-3.41312	-137.14777
66.30000	-3.41828	-137.32855
66.40000	-3.42516	-137.56727
66.50000	-3.42984	-137.77868
66.60000	-3.43391	-137.90403
66.70000	-3.43859	-138.05826
66.80000	-3.44422	-138.26124
66.90000	-3.45078	-138.51933
67.00000	-3.45984	-138.84509
67.10000	-3.46297	-139.02362
67.20000	-3.46625	-139.08857
67.30000	-3.47094	-139.24626
67.40000	-3.47594	-139.43745
67.50000	-3.48297	-139.70369
67.60000	-3.48797	-139.93582
67.70000	-3.49219	-140.08711
67.80000	-3.49688	-140.24799
67.90000	-3.50219	-140.45714
68.00000	-3.50750	-140.65281
68.10000	-3.51469	-140.94204
68.20000	-3.51813	-141.10543
68.30000	-3.52219	-141.23680
68.40000	-3.52703	-141.42542
68.50000	-3.53266	-141.63408
68.60000	-3.53953	-141.92198
68.70000	-3.54438	-142.14589
68.80000	-3.54844	-142.27878
68.90000	-3.55281	-142.43910
69.00000	-3.55750	-142.61189
69.10000	-3.56297	-142.81429
69.20000	-3.57063	-143.11390
69.30000	-3.57516	-143.35543
69.40000	-3.57906	-143.46360
69.50000	-3.58391	-143.64339
69.60000	-3.58937	-143.83514
69.70000	-3.59625	-144.09961
69.80000	-3.60063	-144.30186
69.90000	-3.60438	-144.42381
70.00000	-3.60875	-144.57530
70.10000	-3.61359	-144.76162
70.20000	-3.61922	-144.96620
70.30000	-3.62734	-145.27498
70.40000	-3.63234	-145.53782
70.50000	-3.63609	-145.65584
70.60000	-3.64078	-145.81439
70.70000	-3.64578	-145.99259
70.80000	-3.65266	-146.25289
70.90000	-3.65750	-146.48335
71.00000	-3.66156	-146.61990
71.10000	-3.66609	-146.76386
71.20000	-3.67125	-146.95877
71.30000	-3.67703	-147.15983
71.40000	-3.68437	-147.40102
71.50000	-3.68828	-147.56124
71.60000	-3.69250	-147.68505
71.70000	-3.69734	-147.86507
71.80000	-3.70250	-148.06271
71.90000	-3.70922	-148.30720
72.00000	-3.71484	-148.56961
72.10000	-3.71859	-148.68511
72.20000	-3.72281	-148.83281
72.30000	-3.72750	-148.99385
72.40000	-3.73313	-149.19524
72.50000	-3.74078	-149.47748
72.60000	-3.74563	-149.73605
72.70000	-3.74937	-149.83773
72.80000	-3.75422	-150.00422
72.90000	-3.75969	-150.20238
73.00000	-3.76656	-150.47002
73.10000	-3.77141	-150.68473
73.20000	-3.77531	-150.82213
73.30000	-3.77969	-150.96356
73.40000	-3.78438	-151.12904
73.50000	-3.78938	-151.31448
73.60000	-3.79672	-151.55759
73.70000	-3.80234	-151.83474
73.80000	-3.80609	-151.94291
73.90000	-3.81063	-152.10205
74.00000	-3.81641	-152.30152
74.10000	-3.82359	-152.58111
74.20000	-3.82828	-152.80555
74.30000	-3.83219	-152.92236
74.40000	-3.83672	-153.07398
74.50000	-3.84188	-153.25904
74.60000	-3.84703	-153.45034
74.70000	-3.85406	-153.70378
74.80000	-3.85891	-153.94282
74.90000	-3.86297	-154.06747
75.00000	-3.86781	-154.22942
75.10000	-3.87312	-154.42808
75.20000	-3.88047	-154.71630
75.30000	-3.88500	-154.92071
75.40000	-3.88859	-155.03454
75.50000	-3.89281	-155.17554
75.60000	-3.89781	-155.34343
75.70000	-3.90375	-155.57545
75.80000	-3.91172	-155.85890
75.90000	-3.91609	-156.08642
76.00000	-3.91984	-156.20829
76.10000	-3.92484	-156.37314
76.20000	-3.93047	-156.58516
76.30000	-3.93734	-156.83869
76.40000	-3.94250	-157.04878
76.50000	-3.94625	-157.17578
76.60000	-3.95094	-157.33835
76.70000	-3.95609	-157.52977
76.80000	-3.96125	-157.73149
76.90000	-3.96766	-157.98476
77.00000	-3.97203	-158.18311
77.10000	-3.97594	-158.30222
77.20000	-3.98062	-158.46685
77.30000	-3.98625	-158.66943
77.40000	-3.99328	-158.94076
77.50000	-3.99828	-159.16359
77.60000	-4.00250	-159.30578
77.70000	-4.00688	-159.46570
77.80000	-4.01172	-159.62945
77.90000	-4.01734	-159.84187
78.00000	-4.02359	-160.07960
78.10000	-4.02891	-160.32879
78.20000	-4.03297	-160.46560
78.30000	-4.03766	-160.57348
78.40000	-4.04281	-160.75987
78.50000	-4.04922	-161.00347
78.60000	-4.05484	-161.23457
78.70000	-4.05875	-161.36797
78.80000	-4.06328	-161.51230
78.90000	-4.06813	-161.69459
79.00000	-4.07359	-161.89092
79.10000	-4.08031	-162.13040
79.20000	-4.08609	-162.40793
79.30000	-4.08984	-162.51040
79.40000	-4.09438	-162.65646
79.50000	-4.09938	-162.82488
79.60000	-4.10578	-163.05259
79.70000	-4.11172	-163.30390
79.80000	-4.11594	-163.45558
79.90000	-4.12016	-163.58769
80.00000	-4.12500	-163.74372
80.10000	-4.13063	-163.94147
80.20000	-4.13766	-164.19673
80.30000	-4.14219	-164.41503
80.40000	-4.14625	-164.52427
80.50000	-4.15125	-164.69146
80.60000	-4.15656	-164.87661
80.70000	-4.16313	-165.11124
80.80000	-4.16828	-165.32470
80.90000	-4.17250	-165.46802
81.00000	-4.17688	-165.58851
81.10000	-4.18141	-165.73690
81.20000	-4.18672	-165.91595
81.30000	-4.19391	-166.15495
81.40000	-4.19969	-166.43998
81.50000	-4.20344	-166.53702
81.60000	-4.20797	-166.68165
81.70000	-4.21328	-166.87016
81.80000	-4.21969	-167.08739
81.90000	-4.22469	-167.29946
82.00000	-4.22875	-167.43107
82.10000	-4.23313	-167.57140
82.20000	-4.23781	-167.72410
82.30000	-4.24313	-167.90584
82.40000	-4.24938	-168.09027
82.50000	-4.25562	-168.36378
82.60000	-4.25937	-168.46809
82.70000	-4.26375	-168.60023
82.80000	-4.26875	-168.75854
82.90000	-4.27578	-168.97379
83.00000	-4.28219	-169.25681
83.10000	-4.28594	-169.37377
83.20000	-4.29062	-169.51114
83.30000	-4.29594	-169.68839
83.40000	-4.30187	-169.89687
83.50000	-4.31000	-170.17268
83.60000	-4.31375	-170.36489
83.70000	-4.31719	-170.44172
83.80000	-4.32156	-170.57498
83.90000	-4.32625	-170.72695
84.00000	-4.33250	-170.89276
84.10000	-4.33953	-171.14750
84.20000	-4.34297	-171.26481
84.30000	-4.34719	-171.37069
84.40000	-4.35203	-171.52861
84.50000	-4.35781	-171.71723
84.60000	-4.36609	-171.99641
84.70000	-4.37094	-172.25541
84.80000	-4.37422	-172.33187
84.90000	-4.37891	-172.47532
85.00000	-4.38391	-172.65484
85.10000	-4.39047	-172.87320
85.20000	-4.39578	-173.08550
85.30000	-4.39969	-173.19478
85.40000	-4.40406	-173.33373
85.50000	-4.40906	-173.49200
85.60000	-4.41453	-173.69516
85.70000	-4.42156	-173.91992
85.80000	-4.42656	-174.15719
85.90000	-4.43016	-174.22824
86.00000	-4.43469	-174.36001
86.10000	-4.44000	-174.53840
86.20000	-4.44719	-174.77961
86.30000	-4.45297	-175.04865
86.40000	-4.45687	-175.16609
86.50000	-4.46125	-175.29254
86.60000	-4.46609	-175.44861
86.70000	-4.47109	-175.54179
86.80000	-4.47812	-175.64566
86.90000	-4.48344	-175.90809
87.00000	-4.48719	-175.99659
87.10000	-4.49156	-176.13563
87.20000	-4.49672	-176.30482
87.30000	-4.50391	-176.52765
87.40000	-4.50906	-176.76964
87.50000	-4.51297	-176.87447
87.60000	-4.51719	-176.99562
87.70000	-4.52203	-177.14572
87.80000	-4.52766	-177.33788
87.90000	-4.53437	-177.55508
88.00000	-4.54000	-177.80241
88.10000	-4.54391	-177.89976
88.20000	-4.54859	-178.03946
88.30000	-4.55344	-178.19734
88.40000	-4.56000	-178.40569
88.50000	-4.56578	-178.65193
88.60000	-4.56969	-178.76449
88.70000	-4.57406	-178.89191
88.80000	-4.57891	-179.04411
88.90000	-4.58453	-179.22851
89.00000	-4.59188	-179.47102
89.10000	-4.59703	-179.66884
89.20000	-4.60063	-179.75347
89.30000	-4.60531	-179.89141
89.40000	-4.61063	-180.06304
89.50000	-4.61719	-180.28307
89.60000	-4.62266	-180.51505
89.70000	-4.62641	-180.59136
89.80000	-4.63063	-180.70827
89.90000	-4.63516	-180.84711
90.00000	-4.64031	-181.01493
90.10000	-4.64687	-181.22162
90.20000	-4.65437	-181.54919
90.30000	-4.65766	-181.64983
90.40000	-4.66219	-181.75571
90.50000	-4.66734	-181.92101
90.60000	-4.67422	-182.14439
90.70000	-4.67969	-182.38026
90.80000	-4.68344	-182.47639
90.90000	-4.68766	-182.60646
91.00000	-4.69250	-182.71804
91.10000	-4.69766	-182.88320
91.20000	-4.70375	-183.09069
91.30000	-4.71078	-183.37804
91.40000	-4.71469	-183.49615
91.50000	-4.71906	-183.61770
91.60000	-4.72437	-183.78104
91.70000	-4.73141	-184.00629
91.80000	-4.73656	-184.24347
91.90000	-4.74031	-184.33839
92.00000	-4.74484	-184.47061
92.10000	-4.75000	-184.64264
92.20000	-4.75563	-184.83640
92.30000	-4.76344	-185.12027
92.40000	-4.76813	-185.35538
92.50000	-4.77172	-185.44249
92.60000	-4.77672	-185.59998
92.70000	-4.78188	-185.78273
92.80000	-4.78750	-185.96224
92.90000	-4.79281	-186.14392
93.00000	-4.79688	-186.27739
93.10000	-4.80094	-186.40035
93.20000	-4.80562	-186.51304
93.30000	-4.81109	-186.69552
93.40000	-4.81797	-186.93134
93.50000	-4.82375	-187.19378
93.60000	-4.82781	-187.30639
93.70000	-4.83234	-187.44957
93.80000	-4.83734	-187.62182
93.90000	-4.84359	-187.81964
94.00000	-4.84875	-188.03421
94.10000	-4.85313	-188.17315
94.20000	-4.85766	-188.31341
94.30000	-4.86250	-188.45992
94.40000	-4.86781	-188.63727
94.50000	-4.87406	-188.85151
94.60000	-4.87969	-189.08994
94.70000	-4.88375	-189.19975
94.80000	-4.88797	-189.32146
94.90000	-4.89281	-189.47659
95.00000	-4.89906	-189.67944
95.10000	-4.90656	-189.97146
95.20000	-4.91078	-190.12371
95.30000	-4.91516	-190.24189
95.40000	-4.91984	-190.39069
95.50000	-4.92500	-190.55228
95.60000	-4.93109	-190.72720
95.70000	-4.93703	-190.97292
95.80000	-4.94094	-191.07890
95.90000	-4.94531	-191.19689
96.00000	-4.95031	-191.34951
96.10000	-4.95609	-191.53160
96.20000	-4.96281	-191.76869
96.30000	-4.96688	-191.88091
96.40000	-4.97094	-191.98503
96.50000	-4.97563	-192.11793
96.60000	-4.98078	-192.27049
96.70000	-4.98734	-192.46475
96.80000	-4.99422	-192.75591
96.90000	-4.99797	-192.85369
97.00000	-5.00266	-192.97893
97.10000	-5.00781	-193.13483
97.20000	-5.01375	-193.33121
97.30000	-5.02047	-193.58803
97.40000	-5.02406	-193.63087
97.50000	-5.02828	-193.74131
97.60000	-5.03281	-193.86595
97.70000	-5.03812	-194.01765
97.80000	-5.04453	-194.21989
97.90000	-5.05141	-194.49943
98.00000	-5.05453	-194.53476
98.10000	-5.05891	-194.64524
98.20000	-5.06422	-194.80927
98.30000	-5.07047	-194.99788
98.40000	-5.07656	-195.24392
98.50000	-5.08062	-195.34205
98.60000	-5.08453	-195.45662
98.70000	-5.08938	-195.58562
98.80000	-5.09453	-195.73164
98.90000	-5.10000	-195.87980
99.00000	-5.10672	-196.12016
99.10000	-5.11063	-196.22672
99.20000	-5.11500	-196.33821
99.30000	-5.12016	-196.47789
99.40000	-5.12656	-196.66226
99.50000	-5.13391	-196.94147
99.60000	-5.13766	-197.03558
99.70000	-5.14203	-197.13412
99.80000	-5.14719	-197.28483
99.90000	-5.15297	-197.47126
100.00000	-5.16187	-197.74523
100.10000	-5.16594	-197.97127
100.20000	-5.16859	-197.99261
100.30000	-5.17313	-198.10948
100.40000	-5.17828	-198.26825
100.50000	-5.18438	-198.44906
100.60000	-5.19000	-198.66879
100.70000	-5.19422	-198.78697
100.80000	-5.19844	-198.90402
100.90000	-5.20328	-199.04877
101.00000	-5.20875	-199.22510
101.10000	-5.21563	-199.42866
101.20000	-5.22156	-199.67461
101.30000	-5.22484	-199.69939
101.40000	-5.22922	-199.80597
101.50000	-5.23406	-199.93556
101.60000	-5.24031	-200.11234
101.70000	-5.24719	-200.39633
101.80000	-5.25125	-200.51101
101.90000	-5.25563	-200.61941
102.00000	-5.26047	-200.77458
102.10000	-5.26547	-200.92034
102.20000	-5.27141	-201.09352
102.30000	-5.27797	-201.33308
102.40000	-5.28172	-201.44591
102.50000	-5.28609	-201.56310
102.60000	-5.29125	-201.71589
102.70000	-5.29781	-201.90229
102.80000	-5.30422	-202.16367
102.90000	-5.30781	-202.24743
103.00000	-5.31203	-202.35460
103.10000	-5.31672	-202.49593
103.20000	-5.32203	-202.65596
103.30000	-5.32781	-202.84560
103.40000	-5.33516	-203.11475
103.50000	-5.33891	-203.23171
103.60000	-5.34313	-203.30818
103.70000	-5.34813	-203.45904
103.80000	-5.35453	-203.65722
103.90000	-5.36063	-203.89991
104.00000	-5.36438	-204.00372
104.10000	-5.36875	-204.12053
104.20000	-5.37359	-204.26859
104.30000	-5.37906	-204.34931
104.40000	-5.38547	-204.55775
104.50000	-5.39156	-204.78970
104.60000	-5.39500	-204.82384
104.70000	-5.39938	-204.86759
104.80000	-5.40438	-205.01439
104.90000	-5.41047	-205.20034
105.00000	-5.41703	-205.44302
105.10000	-5.42109	-205.55900
105.20000	-5.42516	-205.66574
105.30001	-5.42984	-205.78960
105.40001	-5.43547	-205.96176
105.50001	-5.44234	-206.16852
105.60001	-5.44844	-206.41649
105.70001	-5.45203	-206.50823
105.80001	-5.45625	-206.61665
105.90001	-5.46156	-206.77420
106.00001	-5.46750	-206.96567
106.10001	-5.47359	-207.16320
106.20001	-5.47766	-207.26077
106.30001	-5.48188	-207.34164
106.40001	-5.48688	-207.48611
106.50001	-5.49250	-207.65454
106.60001	-5.49906	-207.84894
106.70001	-5.50531	-208.09986
106.80001	-5.50859	-208.18071
106.90001	-5.51281	-208.26364
107.00001	-5.51750	-208.37325
107.10001	-5.52328	-208.53791
107.20001	-5.53000	-208.76482
107.30001	-5.53453	-208.90956
107.40001	-5.53875	-209.00066
107.50001	-5.54359	-209.08558
107.60001	-5.54906	-209.23968
107.70001	-5.55531	-209.40112
107.80001	-5.56203	-209.66884
107.90001	-5.56547	-209.74380
108.00001	-5.56984	-209.81801
108.10001	-5.57500	-209.95988
108.20001	-5.58141	-210.13629
108.30001	-5.58859	-210.38614
108.40001	-5.59203	-210.48576
108.50001	-5.59594	-210.57215
108.60001	-5.60063	-210.68536
108.70001	-5.60594	-210.85690
108.80001	-5.61234	-211.05170
108.90001	-5.61922	-211.33789
109.00001	-5.62266	-211.42370
109.10001	-5.62719	-211.54271
109.20001	-5.63219	-211.69223
109.30001	-5.63828	-211.88626
109.40001	-5.64484	-212.14002
109.50001	-5.64859	-212.25195
109.60001	-5.65266	-212.34608
109.70001	-5.65734	-212.48350
109.80001	-5.66250	-212.65076
109.90001	-5.66859	-212.83540
110.00001	-5.67563	-213.11095
110.10001	-5.67922	-213.20467
110.20001	-5.68375	-213.31796
110.30001	-5.68891	-213.48122
110.40001	-5.69484	-213.67036
110.50001	-5.70047	-213.87234
110.60001	-5.70469	-213.98458
110.70001	-5.70891	-214.10510
110.80001	-5.71375	-214.24203
110.90001	-5.71891	-214.40339
111.00001	-5.72438	-214.55579
111.10001	-5.73156	-214.80869
111.20001	-5.73563	-214.92894
111.30001	-5.74000	-215.04684
111.40001	-5.74516	-215.19576
111.50001	-5.75172	-215.39249
111.60001	-5.75797	-215.63576
111.70001	-5.76156	-215.71261
111.80001	-5.76563	-215.81833
111.90001	-5.77016	-215.93839
112.00001	-5.77531	-216.08818
112.10001	-5.78109	-216.25614
112.20001	-5.78813	-216.50559
112.30001	-5.79219	-216.63111
112.40001	-5.79656	-216.73624
112.50001	-5.80125	-216.86578
112.60001	-5.80687	-217.01653
112.70001	-5.81406	-217.26520
112.80001	-5.81859	-217.40434
112.90001	-5.82281	-217.51218
113.00001	-5.82734	-217.63070
113.10001	-5.83219	-217.76161
113.20001	-5.83813	-217.93164
113.30001	-5.84594	-218.20958
113.40001	-5.84953	-218.31088
113.50001	-5.85375	-218.39915
113.60001	-5.85906	-218.55688
113.70001	-5.86484	-218.71687
113.80001	-5.87156	-218.97368
113.90001	-5.87547	-219.07860
114.00001	-5.87938	-219.17170
114.10001	-5.88391	-219.27702
114.20001	-5.88906	-219.42395
114.30001	-5.89516	-219.61318
114.40001	-5.90203	-219.84592
114.50001	-5.90594	-219.96069
114.60001	-5.91000	-220.05022
114.70001	-5.91516	-220.19300
114.80001	-5.92109	-220.37664
114.90001	-5.92734	-220.58709
115.00001	-5.93156	-220.69448
115.10001	-5.93578	-220.79374
115.20001	-5.94016	-220.90681
115.30001	-5.94516	-220.97409
115.40001	-5.95078	-221.10917
115.50001	-5.95828	-221.33112
115.60001	-5.96266	-221.48669
115.70001	-5.96641	-221.56076
115.80001	-5.97125	-221.67705
115.90001	-5.97734	-221.83743
116.00001	-5.98594	-222.14526
116.10001	-5.98953	-222.25335
116.20001	-5.99359	-222.33115
116.30001	-5.99875	-222.46937
116.40001	-6.00453	-222.64361
116.50001	-6.01094	-222.81918
116.60001	-6.01719	-223.09326
116.70001	-6.02000	-223.12945
116.80001	-6.02438	-223.21416
116.90001	-6.02891	-223.33837
117.00001	-6.03438	-223.49390
117.10001	-6.04141	-223.72875
117.20001	-6.04547	-223.86393
117.30001	-6.04938	-223.95547
117.40001	-6.05391	-224.06882
117.50001	-6.05938	-224.21773
117.60001	-6.06516	-224.39578
117.70001	-6.07250	-224.64772
117.80001	-6.07641	-224.76004
117.90001	-6.08063	-224.86548
118.00001	-6.08578	-224.99628
118.10001	-6.09125	-225.15433
118.20001	-6.09828	-225.40061
118.30001	-6.10234	-225.50973
118.40001	-6.10641	-225.59740
118.50001	-6.11094	-225.70698
118.60001	-6.11609	-225.80902
118.70001	-6.12188	-225.96067
118.80001	-6.12969	-226.22825
118.90001	-6.13297	-226.29932
119.00001	-6.13703	-226.38606
119.10001	-6.14203	-226.50391
119.20001	-6.14797	-226.67621
119.30001	-6.15516	-226.93682
119.40001	-6.15922	-227.04349
119.50001	-6.16328	-227.13056
119.60001	-6.16797	-227.25168
119.70001	-6.17297	-227.39118
119.80001	-6.17859	-227.54441
119.90001	-6.18656	-227.82853
120.00001	-6.19031	-227.94281
120.10001	-6.19453	-228.02781
120.20001	-6.19922	-228.15752
120.30001	-6.20469	-228.30421
120.40001	-6.21172	-228.53148
120.50001	-6.21578	-228.68106
120.60001	-6.21969	-228.75603
120.70001	-6.22422	-228.86461
120.80001	-6.22938	-229.01125
120.90001	-6.23547	-229.19041
121.00001	-6.24344	-229.46867
121.10001	-6.24688	-229.57198
121.20001	-6.25109	-229.65144
121.30001	-6.25594	-229.77190
121.40001	-6.26141	-229.92460
121.50001	-6.26875	-230.16863
121.60001	-6.27281	-230.30765
121.70001	-6.27672	-230.37016
121.80001	-6.28125	-230.48764
121.90001	-6.28656	-230.63214
122.00001	-6.29297	-230.83153
122.10001	-6.30047	-231.11403
122.20001	-6.30344	-231.17055
122.30001	-6.30750	-231.25885
122.40001	-6.31219	-231.37601
122.50001	-6.31766	-231.52682
122.60001	-6.32500	-231.74895
122.70001	-6.32969	-231.91977
122.80001	-6.33391	-232.02023
122.90001	-6.33859	-232.13150
123.00001	-6.34359	-232.26325
123.10001	-6.34891	-232.40647
123.20001	-6.35641	-232.67476
123.30001	-6.36000	-232.77496
123.40001	-6.36391	-232.86366
123.50001	-6.36891	-232.97770
123.60001	-6.37484	-233.12159
123.70001	-6.38250	-233.39680
123.80001	-6.38625	-233.47403
123.90001	-6.39031	-233.56614
124.00001	-6.39531	-233.68986
124.10001	-6.40047	-233.83200
124.20001	-6.40641	-234.01472
124.30001	-6.41422	-234.31689
124.40001	-6.41734	-234.37980
124.50001	-6.42141	-234.45888
124.60001	-6.42609	-234.58572
124.70001	-6.43172	-234.75541
124.80001	-6.43953	-235.02734
124.90001	-6.44375	-235.17329
125.00001	-6.44766	-235.26172
125.10001	-6.45219	-235.38412
125.20001	-6.45734	-235.52774
125.30001	-6.46312	-235.70253
125.40001	-6.46953	-235.92944
125.50001	-6.47328	-236.02101
125.60001	-6.47750	-236.11955
125.70001	-6.48266	-236.26845
125.80001	-6.48859	-236.43169
125.90001	-6.49625	-236.71803
126.00001	-6.50031	-236.84381
126.10001	-6.50422	-236.92189
126.20001	-6.50844	-237.03215
126.30001	-6.51328	-237.16837
126.40001	-6.51922	-237.34488
126.50001	-6.52641	-237.60606
126.60001	-6.53063	-237.72082
126.70001	-6.53469	-237.77531
126.80001	-6.53938	-237.89792
126.90001	-6.54484	-238.05918
127.00001	-6.55141	-238.28107
127.10001	-6.55625	-238.44105
127.20001	-6.56078	-238.56148
127.30001	-6.56547	-238.69276
127.40001	-6.57078	-238.84663
127.50001	-6.57641	-239.02157
127.60001	-6.58344	-239.24367
127.70001	-6.58750	-239.38476
127.80001	-6.59141	-239.46147
127.90001	-6.59594	-239.59397
128.00001	-6.60141	-239.74684
128.10001	-6.60813	-239.96888
128.20001	-6.61281	-240.12247
128.30001	-6.61688	-240.21019
128.40001	-6.62156	-240.31608
128.50001	-6.62672	-240.45673
128.60001	-6.63203	-240.58431
128.70001	-6.63844	-240.78012
128.80001	-6.64344	-240.95000
128.90001	-6.64781	-241.04315
129.00001	-6.65266	-241.16781
129.10001	-6.65828	-241.32764
129.20001	-6.66594	-241.59580
129.30001	-6.67031	-241.73149
129.40001	-6.67422	-241.80098
129.50001	-6.67844	-241.89402
129.60001	-6.68359	-241.94652
129.70001	-6.68922	-242.10709
129.80001	-6.69656	-242.34712
129.90001	-6.70047	-242.46408
130.00001	-6.70453	-242.54559
130.10001	-6.70937	-242.66545
130.20001	-6.71484	-242.82385
130.30001	-6.72188	-243.04661
130.40001	-6.72656	-243.18813
130.50001	-6.73062	-243.28560
130.60001	-6.73531	-243.38989
130.70001	-6.74047	-243.52330
130.80001	-6.74594	-243.67279
130.90001	-6.75359	-243.92040
131.00001	-6.75719	-244.03055
131.10001	-6.76094	-244.07606
131.20001	-6.76562	-244.18487
131.30001	-6.77094	-244.32686
131.40001	-6.77844	-244.54984
131.50001	-6.78328	-244.71235
131.60001	-6.78734	-244.78775
131.70001	-6.79172	-244.87713
131.80001	-6.79672	-245.00366
131.90001	-6.80203	-245.12935
132.00001	-6.80922	-245.33457
132.10001	-6.81391	-245.49003
132.20001	-6.81781	-245.55077
132.30001	-6.82234	-245.64330
132.40001	-6.82813	-245.78503
132.50001	-6.83625	-246.02401
132.60001	-6.84094	-246.20214
132.70001	-6.84453	-246.23913
132.80001	-6.84922	-246.34461
132.90001	-6.85500	-246.50146
133.00001	-6.86203	-246.70425
133.10001	-6.86969	-247.03074
133.20001	-6.87187	-247.02983
133.30001	-6.87562	-247.07465
133.40001	-6.88047	-247.20670
133.50001	-6.88531	-247.31925
133.60001	-6.89234	-247.52548
133.70001	-6.89734	-247.70764
133.80001	-6.90125	-247.78742
133.90001	-6.90563	-247.88713
134.00001	-6.91062	-248.01506
134.10001	-6.91609	-248.15875
134.20001	-6.92391	-248.40668
134.30001	-6.92781	-248.55055
134.40001	-6.93203	-248.62222
134.50001	-6.93703	-248.74952
134.60001	-6.94281	-248.90888
134.70001	-6.94984	-249.14797
134.80001	-6.95391	-249.26990
134.90001	-6.95797	-249.33220
135.00001	-6.96250	-249.44530
135.10001	-6.96734	-249.56289
135.20001	-6.97266	-249.61776
135.30001	-6.98031	-249.82429
135.40001	-6.98437	-249.91699
135.50001	-6.98828	-249.98675
135.60001	-6.99328	-250.10568
135.70001	-6.99922	-250.26789
135.80001	-7.00703	-250.53018
135.90001	-7.01063	-250.62385
136.00001	-7.01453	-250.65663
136.10001	-7.01906	-250.75108
136.20001	-7.02406	-250.88695
136.30001	-7.02953	-251.02419
136.40001	-7.03719	-251.25656
136.50001	-7.04141	-251.40738
136.60001	-7.04547	-251.47018
136.70001	-7.05016	-251.57249
136.80001	-7.05562	-251.70282
136.90001	-7.06313	-251.94538
137.00001	-7.06766	-252.08715
137.10001	-7.07141	-252.14821
137.20001	-7.07578	-252.22635
137.30001	-7.08094	-252.36195
137.40001	-7.08656	-252.52461
137.50001	-7.09406	-252.75373
137.60001	-7.09797	-252.85497
137.70001	-7.10203	-252.90057
137.80001	-7.10672	-252.99105
137.90001	-7.11234	-253.13699
138.00001	-7.11953	-253.36170
138.10001	-7.12422	-253.51632
138.20001	-7.12813	-253.58132
138.30001	-7.13234	-253.66855
138.40001	-7.13719	-253.78484
138.50001	-7.14281	-253.92574
138.60001	-7.15062	-254.15620
138.70001	-7.15547	-254.32783
138.80001	-7.15922	-254.36652
138.90001	-7.16406	-254.46758
139.00001	-7.16953	-254.61406
139.10001	-7.17641	-254.83912
139.20001	-7.18047	-254.93565
139.30001	-7.18453	-255.01287
139.40001	-7.18906	-255.10660
139.50001	-7.19406	-255.23123
139.60001	-7.19984	-255.39640
139.70001	-7.20750	-255.62027
139.80001	-7.21219	-255.80236
139.90001	-7.21578	-255.83398
140.00001	-7.22047	-255.93612
140.10001	-7.22594	-256.06975
140.20001	-7.23344	-256.21685
140.30001	-7.23797	-256.34238
140.40001	-7.24187	-256.32137
140.50001	-7.24641	-256.27905
140.60001	-7.25156	-256.33767
140.70001	-7.25781	-256.49697
140.80001	-7.26547	-256.75812
140.90001	-7.26906	-256.86434
141.00001	-7.27312	-256.92624
141.10001	-7.27813	-257.05358
141.20001	-7.28344	-257.20480
141.30001	-7.28953	-257.39750
141.40001	-7.29391	-257.51737
141.50001	-7.29797	-257.61682
141.60001	-7.30234	-257.71272
141.70001	-7.30734	-257.85372
141.80001	-7.31328	-258.01226
141.90001	-7.32141	-258.29369
142.00001	-7.32531	-258.41090
142.10001	-7.32922	-258.45253
142.20001	-7.33406	-258.57231
142.30001	-7.33922	-258.70651
142.40001	-7.34531	-258.88389
142.50001	-7.35047	-259.04053
142.60001	-7.35484	-259.12938
142.70001	-7.35938	-259.22251
142.80001	-7.36438	-259.34279
142.90001	-7.37000	-259.49141
143.00001	-7.37734	-259.70671
143.10001	-7.38172	-259.84895
143.20001	-7.38547	-259.86725
143.30001	-7.39016	-259.95111
143.40001	-7.39563	-260.09071
143.50001	-7.40281	-260.28645
143.60001	-7.40797	-260.45269
143.70001	-7.41187	-260.50141
143.80001	-7.41625	-260.56921
143.90001	-7.42141	-260.68285
144.00001	-7.42688	-260.82185
144.10001	-7.43344	-261.00454
144.20001	-7.43813	-261.14783
144.30001	-7.44219	-261.18907
144.40001	-7.44672	-261.28343
144.50001	-7.45188	-261.39241
144.60001	-7.45859	-261.56884
144.70001	-7.46453	-261.76712
144.80001	-7.46828	-261.82172
144.90001	-7.47234	-261.88126
145.00001	-7.47703	-261.96268
145.10001	-7.48266	-262.08493
145.20001	-7.49031	-262.27179
145.30001	-7.49562	-262.47889
145.40001	-7.49937	-262.49677
145.50001	-7.50422	-262.58332
145.60001	-7.50969	-262.70971
145.70001	-7.51672	-262.88599
145.80001	-7.52188	-263.06164
145.90001	-7.52547	-263.08724
146.00001	-7.52984	-263.14139
146.10001	-7.53484	-263.21939
146.20001	-7.54016	-263.30441
146.30001	-7.54781	-263.49792
146.40001	-7.55250	-263.66112
146.50001	-7.55594	-263.67047
146.60001	-7.56047	-263.74751
146.70001	-7.56578	-263.86356
146.80001	-7.57344	-264.07844
146.90001	-7.57859	-264.25120
147.00001	-7.58234	-264.29304
147.10001	-7.58672	-264.34249
147.20001	-7.59188	-264.44519
147.30001	-7.59703	-264.56204
147.40001	-7.60406	-264.73436
147.50001	-7.60875	-264.87857
147.60001	-7.61250	-264.90059
147.70001	-7.61719	-264.98741
147.80001	-7.62234	-265.10069
147.90001	-7.63016	-265.28957
148.00001	-7.63531	-265.46440
148.10001	-7.63875	-265.48460
148.20001	-7.64297	-265.54653
148.30001	-7.64750	-265.62896
148.40001	-7.65281	-265.73342
148.50001	-7.66000	-265.91113
148.60001	-7.66562	-266.11382
148.70001	-7.66937	-266.14398
148.80001	-7.67438	-266.20716
148.90001	-7.68000	-266.33349
149.00001	-7.68766	-266.53841
149.10001	-7.69250	-266.68993
149.20001	-7.69625	-266.73147
149.30001	-7.70078	-266.80568
149.40001	-7.70594	-266.92221
149.50001	-7.71156	-267.05906
149.60001	-7.71984	-267.31402
149.70001	-7.72281	-267.37255
149.80001	-7.72625	-267.37353
149.90001	-7.73078	-267.45555
150.00001	-7.73609	-267.58200
150.10001	-7.74312	-267.75998
150.20001	-7.74859	-267.94603
150.30001	-7.75250	-267.99095
150.40001	-7.75687	-268.06003
150.50001	-7.76188	-268.15885
150.60001	-7.76719	-268.28110
150.70001	-7.77375	-268.43882
150.80001	-7.78000	-268.67706
150.90001	-7.78344	-268.67932
151.00001	-7.78781	-268.75639
151.10001	-7.79328	-268.87524
151.20001	-7.80078	-269.08079
151.30001	-7.80609	-269.25451
151.40001	-7.80937	-269.27051
151.50001	-7.81359	-269.31739
151.60001	-7.81844	-269.41460
151.70001	-7.82406	-269.55420
151.80001	-7.83109	-269.74443
151.90001	-7.83672	-269.87937
152.00001	-7.84047	-269.90086
152.10001	-7.84516	-269.98967
152.20001	-7.85031	-270.10924
152.30001	-7.85703	-270.27842
152.40001	-7.86203	-270.43554
152.50001	-7.86578	-270.48147
152.60001	-7.87016	-270.54662
152.70001	-7.87516	-270.65638
152.80001	-7.88078	-270.79853
152.90001	-7.88844	-270.99794
153.00001	-7.89313	-271.16594
153.10001	-7.89672	-271.17977
153.20001	-7.90141	-271.25406
153.30001	-7.90672	-271.37160
153.40001	-7.91344	-271.54621
153.50001	-7.91844	-271.69293
153.60001	-7.92250	-271.75105
153.70001	-7.92688	-271.81369
153.80001	-7.93172	-271.91317
153.90001	-7.93703	-272.02675
154.00001	-7.94422	-272.19996
154.10001	-7.94969	-272.39084
154.20001	-7.95344	-272.42106
154.30001	-7.95813	-272.49518
154.40001	-7.96328	-272.59865
154.50001	-7.97047	-272.70064
154.60001	-7.97531	-272.82757
154.70001	-7.97922	-272.85576
154.80001	-7.98375	-272.93018
154.90001	-7.98859	-273.02760
155.00001	-7.99391	-273.14195
155.10001	-8.00063	-273.30512
155.20001	-8.00625	-273.49859
155.30001	-8.01016	-273.52282
155.40001	-8.01453	-273.57784
155.50001	-8.01969	-273.67324
155.60001	-8.02703	-273.85449
155.70001	-8.03250	-274.04353
155.80001	-8.03625	-274.07235
155.90001	-8.04063	-274.12805
156.00001	-8.04547	-274.21293
156.10001	-8.05094	-274.32618
156.20001	-8.05766	-274.48314
156.30001	-8.06250	-274.61427
156.40001	-8.06625	-274.63338
156.50001	-8.07094	-274.69927
156.60001	-8.07641	-274.80784
156.70001	-8.08406	-275.01026
156.80001	-8.09125	-275.28688
156.90001	-8.09422	-275.26939
157.00001	-8.09844	-275.31049
157.10001	-8.10359	-275.41479
157.20001	-8.10922	-275.54983
157.30001	-8.11578	-275.73213
157.40001	-8.11984	-275.83325
157.50001	-8.12359	-275.85122
157.60001	-8.12828	-275.91762
157.70001	-8.13375	-276.04136
157.80001	-8.14031	-276.21400
157.90001	-8.14578	-276.39487
158.00001	-8.14984	-276.44059
158.10001	-8.15422	-276.50377
158.20001	-8.15922	-276.55664
158.30001	-8.16438	-276.66050
158.40001	-8.17125	-276.79935
158.50001	-8.17688	-277.00093
158.60001	-8.18062	-277.01688
158.70001	-8.18500	-277.07639
158.80001	-8.19000	-277.16854
158.90001	-8.19688	-277.34396
159.00001	-8.20250	-277.51228
159.10001	-8.20672	-277.56557
159.20001	-8.21125	-277.62952
159.30001	-8.21609	-277.71762
159.40001	-8.22141	-277.83939
159.50001	-8.22781	-277.98668
159.60001	-8.23281	-278.14007
159.70001	-8.23687	-278.16322
159.80001	-8.24125	-278.22992
159.90001	-8.24625	-278.31262
160.00001	-8.25313	-278.47683
160.10001	-8.25922	-278.66822
160.20001	-8.26344	-278.71993
160.30001	-8.26766	-278.75957
160.40001	-8.27234	-278.83816
160.50001	-8.27781	-278.95463
160.60001	-8.28422	-279.10149
160.70001	-8.28938	-279.26216
160.80001	-8.29344	-279.28224
160.90001	-8.29797	-279.33824
161.00001	-8.30297	-279.42076
161.10001	-8.30906	-279.53798
161.20001	-8.31547	-279.73625
161.30001	-8.31984	-279.79109
161.40001	-8.32406	-279.83853
161.50001	-8.32906	-279.91864
161.60001	-8.33453	-280.01186
161.70001	-8.34234	-280.18707
161.80001	-8.34703	-280.35387
161.90001	-8.35047	-280.32485
162.00001	-8.35484	-280.33993
162.10001	-8.36016	-280.44435
162.20001	-8.36688	-280.58848
162.30001	-8.37297	-280.80115
162.40001	-8.37687	-280.83375
162.50001	-8.38109	-280.86752
162.60001	-8.38578	-280.93314
162.70001	-8.39078	-281.01847
162.80001	-8.39656	-281.13568
162.90001	-8.40375	-281.35082
163.00001	-8.40781	-281.40321
163.10001	-8.41219	-281.44374
163.20001	-8.41750	-281.54716
163.30001	-8.42469	-281.69698
163.40001	-8.42984	-281.86253
163.50001	-8.43328	-281.83371
163.60001	-8.43766	-281.88011
163.70001	-8.44297	-281.95867
163.80001	-8.44875	-282.09236
163.90001	-8.45516	-282.24516
164.00001	-8.46078	-282.42585
164.10001	-8.46391	-282.38922
164.20001	-8.46813	-282.41339
164.30001	-8.47281	-282.47994
164.40001	-8.47859	-282.59483
164.50001	-8.48563	-282.80956
164.60001	-8.48969	-282.85238
164.70001	-8.49406	-282.88865
164.80001	-8.49906	-282.95496
164.90001	-8.50469	-283.05832
165.00001	-8.51203	-283.20172
165.10001	-8.51781	-283.39142
165.20001	-8.52141	-283.35750
165.30001	-8.52656	-283.41383
165.40001	-8.53219	-283.52261
165.50001	-8.53953	-283.70887
165.60001	-8.54391	-283.80617
165.70001	-8.54734	-283.78266
165.80001	-8.55156	-283.81982
165.90001	-8.55609	-283.88795
166.00001	-8.56109	-283.97703
166.10001	-8.56797	-284.13972
166.20001	-8.57391	-284.36390
166.30001	-8.57766	-284.38145
166.40001	-8.58219	-284.44049
166.50001	-8.58719	-284.53228
166.60001	-8.59344	-284.65095
166.70001	-8.59906	-284.81397
166.80001	-8.60344	-284.86434
166.90001	-8.60797	-284.92606
167.00001	-8.61313	-285.01779
167.10001	-8.61844	-285.13062
167.20001	-8.62531	-285.27528
167.30001	-8.63109	-285.46718
167.40001	-8.63438	-285.44250
167.50001	-8.63859	-285.47803
167.60001	-8.64344	-285.55089
167.70001	-8.65078	-285.73042
167.80001	-8.65703	-285.94515
167.90001	-8.66078	-285.94860
168.00001	-8.66500	-285.94896
168.10001	-8.66984	-286.02433
168.20001	-8.67516	-286.12706
168.30001	-8.68141	-286.25926
168.40001	-8.68703	-286.42115
168.50001	-8.69109	-286.45530
168.60001	-8.69563	-286.43560
168.70001	-8.70078	-286.54081
168.80001	-8.70688	-286.66529
168.90001	-8.71391	-286.88192
169.00001	-8.71766	-286.90502
169.10001	-8.72156	-286.93166
169.20001	-8.72625	-286.98665
169.30001	-8.73172	-287.09239
169.40001	-8.73859	-287.24056
169.50001	-8.74469	-287.45422
169.60001	-8.74813	-287.39369
169.70001	-8.75266	-287.42531
169.80001	-8.75766	-287.52404
169.90001	-8.76328	-287.62323
170.00001	-8.76984	-287.82320
170.10001	-8.77391	-287.84275
170.20001	-8.77828	-287.87950
170.30001	-8.78328	-287.95946
170.40001	-8.78891	-288.08099
170.50001	-8.79609	-288.24461
170.60001	-8.80156	-288.43331
170.70001	-8.80453	-288.37204
170.80001	-8.80906	-288.40667
170.90001	-8.81391	-288.48884
171.00001	-8.82078	-288.63704
171.10001	-8.82734	-288.86387
171.20001	-8.83109	-288.86133
171.30001	-8.83516	-288.89006
171.40001	-8.84000	-288.95384
171.50001	-8.84531	-289.05779
171.60001	-8.85141	-289.17050
171.70001	-8.85750	-289.35859
171.80001	-8.86141	-289.37453
171.90001	-8.86594	-289.41661
172.00001	-8.87109	-289.49919
172.10001	-8.87812	-289.65062
172.20001	-8.88406	-289.84970
172.30001	-8.88766	-289.84356
172.40001	-8.89187	-289.87131
172.50001	-8.89703	-289.94980
172.60001	-8.90266	-290.06785
172.70001	-8.90953	-290.22276
172.80001	-8.91484	-290.40235
172.90001	-8.91844	-290.37797
173.00001	-8.92281	-290.42062
173.10001	-8.92797	-290.48225
173.20001	-8.93406	-290.60963
173.30001	-8.93984	-290.75843
173.40001	-8.94406	-290.79309
173.50001	-8.94844	-290.83329
173.60001	-8.95359	-290.89928
173.70001	-8.95906	-291.01536
173.80001	-8.96625	-291.18702
173.90001	-8.97219	-291.39274
174.00001	-8.97563	-291.36607
174.10001	-8.98000	-291.39486
174.20001	-8.98516	-291.48561
174.30001	-8.99156	-291.63677
174.40001	-8.99734	-291.82735
174.50001	-9.00109	-291.82771
174.60001	-9.00516	-291.84374
174.70001	-9.00984	-291.90156
174.80001	-9.01531	-292.00146
174.90001	-9.02141	-292.14340
175.00001	-9.02828	-292.34973
175.10001	-9.03188	-292.35214
175.20001	-9.03625	-292.36215
175.30001	-9.04172	-292.44921
175.40001	-9.04844	-292.58025
175.50001	-9.05422	-292.69007
175.60001	-9.05797	-292.61231
175.70001	-9.06203	-292.54746
175.80001	-9.06641	-292.54135
175.90001	-9.07141	-292.59017
176.00001	-9.07719	-292.70279
176.10001	-9.08438	-292.89338
176.20001	-9.08859	-292.94196
176.30001	-9.09313	-292.97313
176.40001	-9.09844	-293.04630
176.50001	-9.10453	-293.17144
176.60001	-9.11047	-293.32876
176.70001	-9.11438	-293.30537
176.80001	-9.11875	-293.32688
176.90001	-9.12344	-293.39340
177.00001	-9.12859	-293.48055
177.10001	-9.13422	-293.57418
177.20001	-9.14094	-293.75690
177.30001	-9.14484	-293.75580
177.40001	-9.14922	-293.76847
177.50001	-9.15422	-293.83177
177.60001	-9.16062	-293.96796
177.70001	-9.16687	-294.14165
177.80001	-9.17109	-294.15065
177.90001	-9.17547	-294.15655
178.00001	-9.18047	-294.21341
178.10001	-9.18578	-294.30103
178.20001	-9.19172	-294.40090
178.30001	-9.19781	-294.57185
178.40001	-9.20156	-294.55498
178.50001	-9.20594	-294.57915
178.60001	-9.21109	-294.65121
178.70001	-9.21734	-294.76497
178.80001	-9.22437	-294.98297
178.90001	-9.22781	-294.94557
179.00001	-9.23203	-294.94321
179.10001	-9.23656	-294.97594
179.20001	-9.24172	-295.06862
179.30001	-9.24844	-295.20333
179.40001	-9.25578	-295.46157
179.50001	-9.25922	-295.40339
179.60001	-9.26359	-295.40211
179.70001	-9.26813	-295.43573
179.80001	-9.27359	-295.52084
179.90001	-9.28000	-295.68145
180.00001	-9.28438	-295.70597
180.10001	-9.28859	-295.72091
180.20001	-9.29344	-295.76644
180.30001	-9.29891	-295.85403
180.40001	-9.30531	-295.96493
180.50001	-9.31141	-296.12660
180.60001	-9.31469	-296.07365
180.70001	-9.31859	-296.06116
180.80001	-9.32312	-296.09868
180.90001	-9.32859	-296.16743
181.00001	-9.33641	-296.34798
181.10001	-9.34203	-296.49830
181.20001	-9.34625	-296.47836
181.30001	-9.35094	-296.49851
181.40001	-9.35672	-296.58234
181.50001	-9.36484	-296.75862
181.60001	-9.37094	-296.99740
181.70001	-9.37313	-296.84669
181.80001	-9.37750	-296.83805
181.90001	-9.38281	-296.91997
182.00001	-9.38953	-297.05322
182.10001	-9.39547	-297.24458
182.20001	-9.39859	-297.17410
182.30001	-9.40250	-297.16617
182.40001	-9.40703	-297.22440
182.50001	-9.41219	-297.31333
182.60001	-9.41828	-297.42959
182.70001	-9.42594	-297.68917
182.80001	-9.42922	-297.65397
182.90001	-9.43344	-297.63037
183.00001	-9.43844	-297.68300
183.10001	-9.44438	-297.78469
183.20001	-9.45188	-298.02170
183.30001	-9.45562	-298.01086
183.40001	-9.45969	-297.99137
183.50001	-9.46422	-298.03345
183.60001	-9.46953	-298.10634
183.70001	-9.47547	-298.19429
183.80001	-9.48156	-298.37447
183.90001	-9.48516	-298.35778
184.00001	-9.48984	-298.38064
184.10001	-9.49516	-298.46504
184.20001	-9.50250	-298.63131
184.30001	-9.50875	-298.83960
184.40001	-9.51219	-298.75994
184.50001	-9.51625	-298.74346
184.60001	-9.52078	-298.78446
184.70001	-9.52563	-298.83096
184.80001	-9.53125	-298.94748
184.90001	-9.53891	-299.17654
185.00001	-9.54266	-299.16987
185.10001	-9.54703	-299.17258
185.20001	-9.55203	-299.22742
185.30001	-9.55859	-299.34636
185.40001	-9.56516	-299.54535
185.50001	-9.56859	-299.50351
185.60001	-9.57266	-299.48956
185.70001	-9.57719	-299.52091
185.80001	-9.58250	-299.60611
185.90001	-9.58859	-299.71334
186.00001	-9.59641	-299.97861
186.10001	-9.59984	-299.92968
186.20001	-9.60375	-299.90703
186.30001	-9.60859	-299.95275
186.40001	-9.61406	-300.03938
186.50001	-9.62094	-300.21769
186.60001	-9.62531	-300.25786
186.70001	-9.62953	-300.26442
186.80001	-9.63422	-300.29437
186.90001	-9.63984	-300.38130
187.00001	-9.64563	-300.48382
187.10001	-9.65234	-300.64854
187.20001	-9.65625	-300.65826
187.30001	-9.66047	-300.64955
187.40001	-9.66563	-300.66207
187.50001	-9.67188	-300.78587
187.60001	-9.67891	-301.00149
187.70001	-9.68234	-300.96439
187.80001	-9.68625	-300.92931
187.84201	-9.68844	-300.32018
187.84401	-9.68906	-297.92953
187.84601	-9.69016	-292.22596
187.84801	-9.69141	-282.91866
187.85001	-9.69281	-270.95234
187.85201	-9.69422	-257.24685
187.85401	-9.69562	-242.15846
187.85601	-9.69687	-225.97480
187.85801	-9.69797	-209.17594
187.86001	-9.69891	-192.17052
187.86201	-9.69969	-175.17884
187.86401	-9.70016	-158.39796
187.86601	-9.70047	-142.06350
187.86801	-9.70063	-126.35736
187.87001	-9.70063	-111.38485
187.87201	-9.70063	-97.23419
187.87401	-9.70063	-83.98833
187.87601	-9.70078	-71.69411
187.87801	-9.70078	-60.36607
187.88001	-9.70094	-50.01315
187.88201	-9.70094	-40.63466
187.88401	-9.70109	-32.20369
187.88601	-9.70109	-24.68135
187.88801	-9.70125	-18.03377
187.89001	-9.70125	-12.21885
187.89201	-9.70141	-7.17983
187.89401	-9.70141	-2.86207
187.89601	-9.70156	0.78575
187.89801	-9.70156	3.82206
187.90001	-9.70156	6.30426
187.90201	-9.70172	8.28173
187.90401	-9.70172	9.80707
187.90601	-9.70172	10.93687
187.90801	-9.70172	11.71927
187.91201	-9.70172	12.41222
187.91801	-9.70172	11.87394
187.92201	-9.70188	10.85132
187.92401	-9.70188	10.21750
187.92601	-9.70188	9.53010
187.92801	-9.70188	8.81161
187.93001	-9.70188	8.07764
187.93201	-9.70188	7.33890
187.93401	-9.70188	6.60742
187.93601	-9.70188	5.89401
187.93801	-9.70188	5.20438
187.94001	-9.70188	4.54407
187.94201	-9.70188	3.92115
187.94401	-9.70188	3.33964
187.94601	-9.70188	2.79811
187.94801	-9.70188	2.29694
187.95201	-9.70188	1.42363
187.95601	-9.70188	0.71348
187.96001	-9.70188	0.15601
187.96601	-9.70188	-0.43145
187.98001	-9.70188	-0.94485
188.02201	-9.70188	-0.44028
188.12201	-9.70250	-0.30850
188.22201	-9.70828	-0.26978
188.32201	-9.71375	-0.26244
188.42201	-9.71859	-0.25074
188.52201	-9.72375	-0.23976
188.62201	-9.72984	-0.23354
188.72201	-9.73563	-0.23322
188.82201	-9.74000	-0.22340
188.92201	-9.74422	-0.22294
189.02201	-9.74938	-0.21976
189.12201	-9.75484	-0.21906
189.22201	-9.76141	-0.21372
189.32201	-9.76656	-0.21482
189.42201	-9.77031	-0.21706
189.52201	-9.77437	-0.21009
189.62201	-9.77906	-0.20806
189.72201	-9.78500	-0.20209
189.82201	-9.79219	-0.20902
189.92201	-9.79734	-0.20319
190.02201	-9.80172	-0.20416
190.12201	-9.80672	-0.20174
190.22201	-9.81234	-0.20190
190.32201	-9.81844	-0.19733
190.42201	-9.82344	-0.19589
190.52201	-9.82734	-0.18990
190.62201	-9.83156	-0.19107
190.72201	-9.83625	-0.19358
190.82201	-9.84234	-0.19471
190.92201	-9.84922	-0.20216
191.02201	-9.85359	-0.20926
191.12201	-9.85812	-0.22780
191.22201	-9.86297	-0.22724
191.32201	-9.86828	-0.23570
191.42201	-9.87422	-0.23550
191.52201	-9.87953	-0.24017
191.62201	-9.88375	-0.23596
191.72201	-9.88844	-0.23961
191.82201	-9.89312	-0.24077
191.92201	-9.89922	-0.23970
192.02201	-9.90547	-0.23510
192.12201	-9.90984	-0.23574
192.22201	-9.91391	-0.23682
192.32201	-9.91875	-0.23748
192.42201	-9.92438	-0.23411
192.52201	-9.93078	-0.23655
192.62201	-9.93656	-0.23557
192.72201	-9.94047	-0.23240
192.82201	-9.94500	-0.23627
192.92201	-9.95016	-0.23381
193.02201	-9.95609	-0.23250
193.12201	-9.96250	-0.23243
193.22201	-9.96672	-0.23339
193.32201	-9.97062	-0.23468
193.42201	-9.97500	-0.22927
193.52201	-9.98063	-0.22286
193.62201	-9.98766	-0.22489
193.72201	-9.99391	-0.23057
193.82201	-9.99766	-0.23021
193.92201	-10.00219	-0.22820
194.02201	-10.00750	-0.22670
194.12201	-10.01344	-0.22699
194.22201	-10.01953	-0.23057
194.32201	-10.02359	-0.22898
[truncated: 3 more rows]
