# Supplementary material for: Strengthening of 3D Printed Fused Deposition Manufactured Parts Using the Fill Compositing Technique
Source: PLoS One. 2015 Apr 16;10(4):e0122915. doi: 10.1371/journal.pone.0122915 (PMC4400136; doi:10.1371/journal.pone.0122915)
Supplement: S1 File — This is the raw data and information on all the samples presented in this manuscript. (ZIP) [file pone.0122915.s001.zip › Specimen_RawData_160.csv]

Time	Extension	Load
(sec)	(mm)	(N)
0.00000	0.00031	-0.10921
0.10000	0.00000	-0.10626
0.20000	-0.00422	-0.10225
0.30000	-0.01250	-0.10236
0.40000	-0.02063	-0.10788
0.50000	-0.02625	-0.10708
0.60000	-0.03016	-0.10429
0.70000	-0.03469	-0.11376
0.80000	-0.03984	-0.10453
0.90000	-0.04609	-0.24175
1.00000	-0.05156	-0.46492
1.10000	-0.05578	-0.62528
1.20000	-0.06031	-0.77504
1.30000	-0.06531	-0.93208
1.40000	-0.07094	-1.11861
1.50000	-0.07812	-1.36017
1.60000	-0.08266	-1.56408
1.70000	-0.08672	-1.70417
1.80000	-0.09141	-1.87209
1.90000	-0.09625	-2.05026
2.00000	-0.10219	-2.27954
2.10000	-0.10797	-2.51229
2.20000	-0.11250	-2.67687
2.30000	-0.11672	-2.82553
2.40000	-0.12141	-2.99890
2.50000	-0.12688	-3.19949
2.60000	-0.13344	-3.43121
2.70000	-0.13937	-3.69723
2.80000	-0.14359	-3.84492
2.90000	-0.14844	-4.02396
3.00000	-0.15391	-4.23716
3.10000	-0.16031	-4.47341
3.20000	-0.16594	-4.71687
3.30000	-0.16969	-4.85819
3.40000	-0.17375	-4.99661
3.50000	-0.17844	-5.17070
3.60000	-0.18391	-5.38910
3.70000	-0.19047	-5.62682
3.80000	-0.19672	-5.90974
3.90000	-0.20047	-6.04061
4.00000	-0.20500	-6.21511
4.10000	-0.21016	-6.41572
4.20000	-0.21672	-6.65924
4.30000	-0.22250	-6.91371
4.40000	-0.22672	-7.07625
4.50000	-0.23094	-7.23112
4.60000	-0.23578	-7.41689
4.70000	-0.24094	-7.60384
4.80000	-0.24703	-7.83031
4.90000	-0.25375	-8.12944
5.00000	-0.25734	-8.26319
5.10000	-0.26156	-8.42035
5.20000	-0.26641	-8.60047
5.30000	-0.27250	-8.83022
5.40000	-0.27875	-9.09726
5.50000	-0.28297	-9.24737
5.60000	-0.28719	-9.40135
5.70000	-0.29188	-9.57160
5.80000	-0.29719	-9.78007
5.90000	-0.30406	-10.01434
6.00000	-0.31031	-10.30137
6.10000	-0.31391	-10.42263
6.20000	-0.31844	-10.59355
6.30000	-0.32359	-10.77918
6.40000	-0.33078	-11.02408
6.50000	-0.33719	-11.34025
6.60000	-0.34078	-11.46293
6.70000	-0.34516	-11.62110
6.80000	-0.35016	-11.82168
6.90000	-0.35594	-12.04405
7.00000	-0.36328	-12.32795
7.10000	-0.36766	-12.54949
7.20000	-0.37109	-12.66098
7.30000	-0.37563	-12.83470
7.40000	-0.38094	-13.03709
7.50000	-0.38766	-13.29142
7.60000	-0.39266	-13.53260
7.70000	-0.39656	-13.66760
7.80000	-0.40078	-13.83300
7.90000	-0.40547	-14.02263
8.00000	-0.41109	-14.23086
8.10000	-0.41859	-14.51547
8.20000	-0.42469	-14.82185
8.30000	-0.42813	-14.93595
8.40000	-0.43250	-15.10485
8.50000	-0.43734	-15.29483
8.60000	-0.44312	-15.51451
8.70000	-0.44922	-15.77376
8.80000	-0.45359	-15.96544
8.90000	-0.45797	-16.13026
9.00000	-0.46297	-16.32758
9.10000	-0.46828	-16.54560
9.20000	-0.47469	-16.79465
9.30000	-0.48094	-17.07396
9.40000	-0.48453	-17.20836
9.50000	-0.48891	-17.37834
9.60000	-0.49406	-17.58598
9.70000	-0.50031	-17.82567
9.80000	-0.50672	-18.11792
9.90000	-0.51078	-18.27207
10.00000	-0.51500	-18.42906
10.10000	-0.51953	-18.60260
10.20000	-0.52484	-18.81582
10.30000	-0.53078	-19.06238
10.40000	-0.53750	-19.35196
10.50000	-0.54125	-19.49745
10.60000	-0.54578	-19.67010
10.70000	-0.55094	-19.87432
10.80000	-0.55750	-20.11925
10.90000	-0.56328	-20.39974
11.00000	-0.56750	-20.56214
11.10000	-0.57172	-20.73880
11.20000	-0.57641	-20.91233
11.30000	-0.58188	-21.14338
11.40000	-0.58797	-21.37504
11.50000	-0.59406	-21.65537
11.60000	-0.59812	-21.80227
11.70000	-0.60266	-21.97839
11.80000	-0.60750	-22.17433
11.90000	-0.61375	-22.42526
12.00000	-0.61969	-22.69340
12.10000	-0.62406	-22.87146
12.20000	-0.62844	-23.03857
12.30000	-0.63328	-23.22722
12.40000	-0.63875	-23.44343
12.50000	-0.64469	-23.68289
12.60000	-0.65031	-23.94368
12.70000	-0.65438	-24.08781
12.80000	-0.65906	-24.26702
12.90000	-0.66406	-24.47856
13.00000	-0.67016	-24.72715
13.10000	-0.67641	-24.99748
13.20000	-0.68078	-25.16641
13.30000	-0.68484	-25.31716
13.40000	-0.68922	-25.49668
13.50000	-0.69438	-25.69248
13.60000	-0.70063	-25.93076
13.70000	-0.70766	-26.27141
13.80000	-0.71156	-26.39982
13.90000	-0.71625	-26.56799
14.00000	-0.72141	-26.78829
14.10000	-0.72781	-27.02297
14.20000	-0.73328	-27.29042
14.30000	-0.73734	-27.44576
14.40000	-0.74156	-27.60544
14.50000	-0.74625	-27.78959
14.60000	-0.75156	-28.00445
14.70000	-0.75828	-28.25652
14.80000	-0.76516	-28.60189
14.90000	-0.76844	-28.69900
15.00000	-0.77281	-28.86972
15.10000	-0.77813	-29.07789
15.20000	-0.78422	-29.32851
15.30000	-0.79078	-29.62181
15.40000	-0.79484	-29.78495
15.50000	-0.79906	-29.93023
15.60000	-0.80359	-30.11106
15.70000	-0.80828	-30.29825
15.80000	-0.81375	-30.50785
15.90000	-0.82016	-30.79189
16.00000	-0.82438	-30.95179
16.10000	-0.82922	-31.14226
16.20000	-0.83437	-31.36308
16.30000	-0.84094	-31.61947
16.40000	-0.84781	-31.92387
16.50000	-0.85141	-32.06299
16.60000	-0.85578	-32.21734
16.70000	-0.86047	-32.41511
16.80000	-0.86547	-32.62360
16.90000	-0.87125	-32.84987
17.00000	-0.87750	-33.14136
17.10000	-0.88125	-33.26972
17.20000	-0.88547	-33.42785
17.30000	-0.89047	-33.61974
17.40000	-0.89594	-33.83651
17.50000	-0.90234	-34.10641
17.60000	-0.90750	-34.31491
17.70000	-0.91187	-34.48092
17.80000	-0.91688	-34.67193
17.90000	-0.92266	-34.90445
18.00000	-0.92953	-35.15614
18.10000	-0.93484	-35.42414
18.20000	-0.93828	-35.52308
18.30000	-0.94234	-35.67966
18.40000	-0.94703	-35.85922
18.50000	-0.95281	-36.07590
18.60000	-0.96000	-36.37896
18.70000	-0.96437	-36.55189
18.80000	-0.96844	-36.68417
18.90000	-0.97312	-36.86579
19.00000	-0.97844	-37.08220
19.10000	-0.98500	-37.33738
19.20000	-0.99188	-37.66613
19.30000	-0.99516	-37.75626
19.40000	-0.99953	-37.90468
19.50000	-1.00453	-38.09811
19.60000	-1.01047	-38.31948
19.70000	-1.01703	-38.60778
19.80000	-1.02125	-38.76459
19.90000	-1.02531	-38.90825
20.00000	-1.02969	-39.08194
20.10000	-1.03484	-39.27191
20.20000	-1.04063	-39.49257
20.30000	-1.04797	-39.81622
20.40000	-1.05188	-39.96159
20.50000	-1.05625	-40.11345
20.60000	-1.06156	-40.31855
20.70000	-1.06766	-40.54536
20.80000	-1.07406	-40.84267
20.90000	-1.07781	-40.97562
21.00000	-1.08203	-41.10985
21.10000	-1.08672	-41.28179
21.20000	-1.09203	-41.49708
21.30000	-1.09766	-41.71104
21.40000	-1.10484	-42.00887
21.50000	-1.10875	-42.16581
21.60000	-1.11281	-42.30373
21.70000	-1.11766	-42.48657
21.80000	-1.12313	-42.69665
21.90000	-1.13016	-42.97755
22.00000	-1.13406	-43.13320
22.10000	-1.13828	-43.26459
22.20000	-1.14297	-43.44166
22.30000	-1.14844	-43.64529
22.40000	-1.15406	-43.86143
22.50000	-1.16234	-44.17839
22.60000	-1.16625	-44.34728
22.70000	-1.17078	-44.48386
22.80000	-1.17594	-44.69604
22.90000	-1.18219	-44.92440
23.00000	-1.18844	-45.22894
23.10000	-1.19219	-45.35564
23.20000	-1.19656	-45.50040
23.30000	-1.20141	-45.69600
23.40000	-1.20703	-45.93192
23.50000	-1.21344	-46.17462
23.60000	-1.21891	-46.45012
23.70000	-1.22203	-46.52920
23.80000	-1.22641	-46.68335
23.90000	-1.23156	-46.89213
24.00000	-1.23766	-47.12801
24.10000	-1.24406	-47.42425
24.20000	-1.24828	-47.57792
24.30000	-1.25250	-47.72219
24.40000	-1.25734	-47.90676
24.50000	-1.26250	-48.11371
24.60000	-1.26906	-48.36370
24.70000	-1.27578	-48.70111
24.80000	-1.27922	-48.80456
24.90000	-1.28344	-48.94457
25.00000	-1.28828	-49.14025
25.10000	-1.29391	-49.36340
25.20000	-1.30063	-49.65395
25.30000	-1.30500	-49.83370
25.40000	-1.30922	-49.98603
25.50000	-1.31406	-50.16273
25.60000	-1.31906	-50.36026
25.70000	-1.32484	-50.59016
25.80000	-1.33172	-50.89215
25.90000	-1.33563	-51.03933
26.00000	-1.34000	-51.18867
26.10000	-1.34469	-51.36003
26.20000	-1.35000	-51.56925
26.30000	-1.35656	-51.84459
26.40000	-1.36141	-52.04691
26.50000	-1.36578	-52.19940
26.60000	-1.37047	-52.37201
26.70000	-1.37609	-52.57307
26.80000	-1.38250	-52.82285
26.90000	-1.38875	-53.10915
27.00000	-1.39234	-53.22748
27.10000	-1.39672	-53.38397
27.20000	-1.40172	-53.57757
27.30000	-1.40781	-53.81363
27.40000	-1.41484	-54.12078
27.50000	-1.41906	-54.29531
27.60000	-1.42297	-54.42320
27.70000	-1.42734	-54.58219
27.80000	-1.43234	-54.77500
27.90000	-1.43828	-55.01401
28.00000	-1.44547	-55.32768
28.10000	-1.44922	-55.46616
28.20000	-1.45359	-55.60737
28.30000	-1.45875	-55.81124
28.40000	-1.46453	-56.03265
28.50000	-1.47063	-56.29839
28.60000	-1.47500	-56.46193
28.70000	-1.47922	-56.61062
28.80000	-1.48406	-56.79786
28.90000	-1.48906	-56.98699
29.00000	-1.49500	-57.22673
29.10000	-1.50281	-57.56440
29.20000	-1.50641	-57.69871
29.30000	-1.51031	-57.81391
29.40000	-1.51500	-57.99205
29.50000	-1.52125	-58.23629
29.60000	-1.52844	-58.56577
29.70000	-1.53219	-58.70152
29.80000	-1.53625	-58.83083
29.90000	-1.54094	-59.01733
30.00000	-1.54641	-59.22924
30.10000	-1.55188	-59.43823
30.20000	-1.55937	-59.77592
30.30000	-1.56328	-59.93013
30.40000	-1.56766	-60.07648
30.50000	-1.57234	-60.24900
30.60000	-1.57781	-60.47320
30.70000	-1.58438	-60.75140
30.80000	-1.58859	-60.90102
30.90000	-1.59266	-61.05225
31.00000	-1.59766	-61.24110
31.10000	-1.60375	-61.49141
31.20000	-1.61109	-61.78419
31.30000	-1.61703	-62.09226
31.40000	-1.62000	-62.15698
31.50000	-1.62422	-62.30222
31.60000	-1.62938	-62.50087
31.70000	-1.63453	-62.71601
31.80000	-1.64063	-62.97895
31.90000	-1.64531	-63.17770
32.00000	-1.64953	-63.31825
32.10000	-1.65422	-63.49415
32.20000	-1.65953	-63.71009
32.30000	-1.66563	-63.95487
32.40000	-1.67312	-64.30236
32.50000	-1.67656	-64.43151
32.60000	-1.68078	-64.57414
32.70000	-1.68563	-64.75792
32.80000	-1.69156	-64.99256
32.90000	-1.69797	-65.29381
33.00000	-1.70219	-65.46166
33.10000	-1.70641	-65.61837
33.20000	-1.71109	-65.79672
33.30000	-1.71625	-66.00297
33.40000	-1.72172	-66.22820
33.50000	-1.72828	-66.50053
33.60000	-1.73297	-66.71376
33.70000	-1.73719	-66.85391
33.80000	-1.74187	-67.02863
33.90000	-1.74734	-67.23762
34.00000	-1.75422	-67.52589
34.10000	-1.75891	-67.72873
34.20000	-1.76297	-67.86334
34.30000	-1.76781	-68.03080
34.40000	-1.77297	-68.24246
34.50000	-1.77922	-68.49784
34.60000	-1.78625	-68.80701
34.70000	-1.79000	-68.95089
34.80000	-1.79406	-69.07578
34.90000	-1.79906	-69.26242
35.00000	-1.80453	-69.47710
35.10000	-1.81125	-69.75808
35.20000	-1.81563	-69.94268
35.30000	-1.81984	-70.08918
35.40000	-1.82453	-70.26274
35.50000	-1.82969	-70.47135
35.60000	-1.83563	-70.69536
35.70000	-1.84328	-71.03852
35.80000	-1.84656	-71.15021
35.90000	-1.85063	-71.27220
36.00000	-1.85531	-71.44035
36.10000	-1.86078	-71.65508
36.20000	-1.86797	-71.94817
36.30000	-1.87297	-72.17395
36.40000	-1.87703	-72.30861
36.50000	-1.88156	-72.46601
36.60000	-1.88625	-72.63650
36.70000	-1.89156	-72.83513
36.80000	-1.89891	-73.12611
36.90000	-1.90281	-73.30852
37.00000	-1.90719	-73.44771
37.10000	-1.91219	-73.63003
37.20000	-1.91797	-73.85774
37.30000	-1.92563	-74.18323
37.40000	-1.92953	-74.33662
37.50000	-1.93328	-74.45352
37.60000	-1.93766	-74.61109
37.70000	-1.94266	-74.79366
37.80000	-1.94812	-75.00699
37.90000	-1.95547	-75.29259
38.00000	-1.95953	-75.48061
38.10000	-1.96375	-75.60269
38.20000	-1.96813	-75.75347
38.30000	-1.97313	-75.91370
38.40000	-1.98000	-76.17052
38.50000	-1.98531	-76.40940
38.60000	-1.98984	-76.56650
38.70000	-1.99484	-76.73271
38.80000	-2.00094	-76.95983
38.90000	-2.00828	-77.22069
39.00000	-2.01469	-77.55534
39.10000	-2.01703	-77.58809
39.20000	-2.02125	-77.69804
39.30000	-2.02609	-77.89343
39.40000	-2.03156	-78.09872
39.50000	-2.03859	-78.37622
39.60000	-2.04328	-78.58774
39.70000	-2.04719	-78.70736
39.80000	-2.05172	-78.85323
39.90000	-2.05672	-79.03789
40.00000	-2.06219	-79.23995
40.10000	-2.07000	-79.55337
40.20000	-2.07391	-79.72742
40.30000	-2.07766	-79.83804
40.40000	-2.08234	-79.99691
40.50000	-2.08797	-80.20271
40.60000	-2.09563	-80.51752
40.70000	-2.10000	-80.68603
40.80000	-2.10391	-80.81099
40.90000	-2.10844	-80.98333
41.00000	-2.11344	-81.15663
41.10000	-2.11922	-81.37571
41.20000	-2.12688	-81.69138
41.30000	-2.13063	-81.85590
41.40000	-2.13484	-81.97578
41.50000	-2.13969	-82.14844
41.60000	-2.14562	-82.35639
41.70000	-2.15281	-82.68509
41.80000	-2.15688	-82.84923
41.90000	-2.16078	-82.98164
42.00000	-2.16531	-83.13005
42.10000	-2.17063	-83.33083
42.20000	-2.17641	-83.54762
42.30000	-2.18359	-83.86353
42.40000	-2.18703	-83.98503
42.50000	-2.19109	-84.12175
42.60000	-2.19594	-84.29051
42.70000	-2.20187	-84.52139
42.80000	-2.20906	-84.84365
42.90000	-2.21344	-85.00518
43.00000	-2.21734	-85.13250
43.10000	-2.22203	-85.28641
43.20000	-2.22656	-85.45595
43.30000	-2.23172	-85.64775
43.40000	-2.23922	-85.93623
43.50000	-2.24422	-86.18988
43.60000	-2.24828	-86.31629
43.70000	-2.25312	-86.48146
43.80000	-2.25906	-86.70527
43.90000	-2.26594	-87.00518
44.00000	-2.26984	-87.14790
44.10000	-2.27391	-87.27624
44.20000	-2.27844	-87.43729
44.30000	-2.28344	-87.62515
44.40000	-2.28891	-87.83551
44.50000	-2.29672	-88.14362
44.60000	-2.30094	-88.33169
44.70000	-2.30500	-88.45457
44.80000	-2.30953	-88.61694
44.90000	-2.31500	-88.81516
45.00000	-2.32187	-89.09640
45.10000	-2.32672	-89.30621
45.20000	-2.33078	-89.44004
45.30000	-2.33531	-89.59314
45.40000	-2.34063	-89.78891
45.50000	-2.34672	-90.01980
45.60000	-2.35297	-90.27555
45.70000	-2.35734	-90.46633
45.80000	-2.36125	-90.57207
45.90000	-2.36625	-90.74664
46.00000	-2.37141	-90.93890
46.10000	-2.37891	-91.22651
46.20000	-2.38422	-91.48122
46.30000	-2.38797	-91.59549
46.40000	-2.39219	-91.72403
46.50000	-2.39688	-91.87748
46.60000	-2.40234	-92.09109
46.70000	-2.40953	-92.35475
46.80000	-2.41484	-92.61787
46.90000	-2.41875	-92.72978
47.00000	-2.42406	-92.91422
47.10000	-2.42984	-93.14381
47.20000	-2.43672	-93.43462
47.30000	-2.44063	-93.59076
47.40000	-2.44469	-93.70520
47.50000	-2.44922	-93.86447
47.60000	-2.45453	-94.04929
47.70000	-2.46031	-94.28252
47.80000	-2.46797	-94.61782
47.90000	-2.47172	-94.77614
48.00000	-2.47578	-94.88341
48.10000	-2.48078	-95.07240
48.20000	-2.48641	-95.29601
48.30000	-2.49250	-95.55541
48.40000	-2.49703	-95.73376
48.50000	-2.50109	-95.84057
48.60000	-2.50547	-95.99014
48.70000	-2.51047	-96.17234
48.80000	-2.51641	-96.41100
48.90000	-2.52359	-96.73097
49.00000	-2.52750	-96.89512
49.10000	-2.53156	-97.02109
49.20000	-2.53594	-97.16956
49.30000	-2.54109	-97.34897
49.40000	-2.54750	-97.59476
49.50000	-2.55328	-97.84149
49.60000	-2.55766	-97.95430
49.70000	-2.56203	-98.09433
49.80000	-2.56687	-98.25758
49.90000	-2.57187	-98.42746
50.00000	-2.57859	-98.68697
50.10000	-2.58406	-98.91796
50.20000	-2.58844	-99.05121
50.30000	-2.59312	-99.20963
50.40000	-2.59859	-99.38812
50.50000	-2.60562	-99.65428
50.60000	-2.61031	-99.86806
50.70000	-2.61453	-99.97523
50.80000	-2.61906	-100.10204
50.90000	-2.62391	-100.28344
51.00000	-2.62938	-100.46490
51.10000	-2.63609	-100.70626
51.20000	-2.64078	-100.89188
51.30000	-2.64516	-101.01189
51.40000	-2.65000	-101.16970
51.50000	-2.65531	-101.34173
51.60000	-2.66187	-101.58122
51.70000	-2.66719	-101.79766
51.80000	-2.67125	-101.89957
51.90000	-2.67547	-102.01189
52.00000	-2.68047	-102.16945
52.10000	-2.68625	-102.37537
52.20000	-2.69406	-102.64910
52.30000	-2.69844	-102.84266
52.40000	-2.70219	-102.93444
52.50000	-2.70672	-103.03148
52.60000	-2.71172	-103.18656
52.70000	-2.71859	-103.41226
52.80000	-2.72375	-103.64409
52.90000	-2.72781	-103.73542
53.00000	-2.73219	-103.87444
53.10000	-2.73688	-104.00692
53.20000	-2.74234	-104.18526
53.30000	-2.75031	-104.43601
53.40000	-2.75516	-104.66789
53.50000	-2.75875	-104.71269
53.60000	-2.76344	-104.82650
53.70000	-2.76859	-104.95565
53.80000	-2.77531	-105.17452
53.90000	-2.78016	-105.36245
54.00000	-2.78422	-105.45553
54.10000	-2.78875	-105.57710
54.20000	-2.79391	-105.74736
54.30000	-2.79937	-105.93039
54.40000	-2.80719	-106.17789
54.50000	-2.81187	-106.36014
54.60000	-2.81578	-106.43455
54.70000	-2.82047	-106.54341
54.80000	-2.82563	-106.69570
54.90000	-2.83344	-106.94520
55.00000	-2.83797	-107.12235
55.10000	-2.84172	-107.21061
55.20000	-2.84672	-107.34772
55.30000	-2.85203	-107.52927
55.40000	-2.85828	-107.75821
55.50000	-2.86609	-108.06578
55.60000	-2.86906	-108.16814
55.70000	-2.87266	-108.23351
55.80000	-2.87750	-108.38258
55.90000	-2.88281	-108.55110
56.00000	-2.88953	-108.77746
56.10000	-2.89453	-108.96245
56.20000	-2.89828	-109.04508
56.30000	-2.90250	-109.16291
56.40000	-2.90750	-109.29942
56.50000	-2.91297	-109.48729
56.60000	-2.92156	-109.75689
56.70000	-2.92563	-109.93104
56.80000	-2.92906	-109.99574
56.90000	-2.93375	-110.11943
57.00000	-2.93922	-110.28057
57.10000	-2.94641	-110.53161
57.20000	-2.95156	-110.76497
57.30000	-2.95531	-110.86012
57.40000	-2.95953	-110.97591
57.50000	-2.96453	-111.14351
57.60000	-2.96953	-111.29840
57.70000	-2.97594	-111.51118
57.80000	-2.98172	-111.74969
57.90000	-2.98563	-111.85039
58.00000	-2.99063	-111.99695
58.10000	-2.99641	-112.18282
58.20000	-3.00469	-112.48463
58.30000	-3.00859	-112.65956
58.40000	-3.01203	-112.72321
58.50000	-3.01641	-112.84162
58.60000	-3.02125	-112.99603
58.70000	-3.02672	-113.17786
58.80000	-3.03391	-113.40588
58.90000	-3.03922	-113.66256
59.00000	-3.04313	-113.75490
59.10000	-3.04766	-113.88182
59.20000	-3.05281	-114.03351
59.30000	-3.05938	-114.25807
59.40000	-3.06469	-114.46281
59.50000	-3.06859	-114.57004
59.60000	-3.07313	-114.70585
59.70000	-3.07812	-114.85163
59.80000	-3.08391	-115.04555
59.90000	-3.09141	-115.30290
60.00000	-3.09578	-115.49567
60.10000	-3.09984	-115.58830
60.20000	-3.10469	-115.72555
60.30000	-3.10984	-115.87206
60.40000	-3.11594	-116.08151
60.50000	-3.12062	-116.24508
60.60000	-3.12500	-116.36588
60.70000	-3.12937	-116.47882
60.80000	-3.13422	-116.61543
60.90000	-3.13984	-116.79863
61.00000	-3.14813	-117.08098
61.10000	-3.15250	-117.28971
61.20000	-3.15609	-117.36212
61.30000	-3.16078	-117.46841
61.40000	-3.16594	-117.64124
61.50000	-3.17281	-117.86953
61.60000	-3.17766	-118.05745
61.70000	-3.18187	-118.16852
61.80000	-3.18641	-118.29638
61.90000	-3.19141	-118.44812
62.00000	-3.19672	-118.62732
62.10000	-3.20359	-118.83627
62.20000	-3.20922	-119.08703
62.30000	-3.21297	-119.17086
62.40000	-3.21750	-119.29306
62.50000	-3.22297	-119.45653
62.60000	-3.23031	-119.69522
62.70000	-3.23563	-119.87553
62.80000	-3.23922	-119.93776
62.90000	-3.24344	-120.04258
63.00000	-3.24875	-120.20276
63.10000	-3.25422	-120.38242
63.20000	-3.26078	-120.60834
63.30000	-3.26563	-120.79681
63.40000	-3.26969	-120.89243
63.50000	-3.27406	-121.01209
63.60000	-3.27938	-121.19204
63.70000	-3.28578	-121.38114
63.80000	-3.29188	-121.59234
63.90000	-3.29609	-121.67154
64.00000	-3.30063	-121.82521
64.10000	-3.30578	-121.99622
64.20000	-3.31125	-122.17132
64.30000	-3.31875	-122.42803
64.40000	-3.32281	-122.57745
64.50000	-3.32656	-122.65579
64.60000	-3.33172	-122.81088
64.70000	-3.33734	-122.98373
64.80000	-3.34406	-123.23925
64.90000	-3.34828	-123.39856
65.00000	-3.35219	-123.50334
65.10000	-3.35656	-123.62701
65.20000	-3.36156	-123.77488
65.30000	-3.36734	-123.96697
65.40000	-3.37422	-124.19880
65.50000	-3.37891	-124.39974
65.60000	-3.38281	-124.47847
65.70000	-3.38719	-124.59334
65.80000	-3.39219	-124.74032
65.90000	-3.39906	-124.94944
66.00000	-3.40531	-125.19787
66.10000	-3.40937	-125.30918
66.20000	-3.41375	-125.41814
66.30000	-3.41875	-125.56520
66.40000	-3.42438	-125.74504
66.50000	-3.43047	-125.94309
66.60000	-3.43562	-126.14889
66.70000	-3.43953	-126.24584
66.80000	-3.44406	-126.37563
66.90000	-3.44891	-126.51822
67.00000	-3.45562	-126.71405
67.10000	-3.46125	-126.93697
67.20000	-3.46547	-127.06277
67.30000	-3.46969	-127.16854
67.40000	-3.47469	-127.31622
67.50000	-3.48063	-127.49630
67.60000	-3.48813	-127.73269
67.70000	-3.49297	-127.93052
67.80000	-3.49672	-127.95967
67.90000	-3.50156	-128.07293
68.00000	-3.50688	-128.22996
68.10000	-3.51297	-128.38873
68.20000	-3.51859	-128.60921
68.30000	-3.52281	-128.71929
68.40000	-3.52719	-128.83525
68.50000	-3.53172	-128.95730
68.60000	-3.53688	-129.08179
68.70000	-3.54375	-129.28294
68.80000	-3.54922	-129.50851
68.90000	-3.55297	-129.58445
69.00000	-3.55750	-129.70878
69.10000	-3.56266	-129.83775
69.20000	-3.56984	-130.06228
69.30000	-3.57594	-130.30906
69.40000	-3.57969	-130.32286
69.50000	-3.58375	-130.41630
69.60000	-3.58813	-130.52939
69.70000	-3.59328	-130.67228
69.80000	-3.59922	-130.83149
69.90000	-3.60594	-131.08094
70.00000	-3.60969	-131.16446
70.10000	-3.61422	-131.26579
70.20000	-3.61937	-131.40848
70.30000	-3.62563	-131.55626
70.40000	-3.63156	-131.78822
70.50000	-3.63547	-131.86949
70.60000	-3.64016	-131.98245
70.70000	-3.64547	-132.12194
70.80000	-3.65188	-132.30050
70.90000	-3.66031	-132.56051
71.00000	-3.66484	-132.76857
71.10000	-3.66766	-132.78228
71.20000	-3.67219	-132.88268
71.30000	-3.67703	-133.01100
71.40000	-3.68328	-133.19848
71.50000	-3.68953	-133.42556
71.60000	-3.69375	-133.54492
71.70000	-3.69813	-133.58384
71.80000	-3.70297	-133.72338
71.90000	-3.70813	-133.88303
72.00000	-3.71547	-134.09360
72.10000	-3.72016	-134.28533
72.20000	-3.72375	-134.33747
72.30000	-3.72844	-134.44126
72.40000	-3.73375	-134.60262
72.50000	-3.74031	-134.80797
72.60000	-3.74594	-135.03300
72.70000	-3.75000	-135.13008
72.80000	-3.75438	-135.22696
72.90000	-3.75875	-135.34003
73.00000	-3.76391	-135.46617
73.10000	-3.77031	-135.65484
73.20000	-3.77656	-135.89497
73.30000	-3.78047	-135.97861
73.40000	-3.78531	-136.05273
73.50000	-3.79062	-136.20907
73.60000	-3.79719	-136.38830
73.70000	-3.80219	-136.56442
73.80000	-3.80594	-136.62073
73.90000	-3.81016	-136.71246
74.00000	-3.81484	-136.81920
74.10000	-3.82031	-136.95948
74.20000	-3.82734	-137.16719
74.30000	-3.83391	-137.44664
74.40000	-3.83750	-137.49602
74.50000	-3.84219	-137.56280
74.60000	-3.84687	-137.69269
74.70000	-3.85297	-137.84982
74.80000	-3.85906	-138.07747
74.90000	-3.86313	-138.18415
75.00000	-3.86750	-138.27676
75.10000	-3.87234	-138.40844
75.20000	-3.87797	-138.56430
75.30000	-3.88484	-138.77553
75.40000	-3.89000	-138.95586
75.50000	-3.89375	-139.02484
75.60000	-3.89844	-139.14774
75.70000	-3.90375	-139.29750
75.80000	-3.91000	-139.47873
75.90000	-3.91641	-139.70625
76.00000	-3.92016	-139.76687
76.10000	-3.92422	-139.85229
76.20000	-3.92875	-139.96051
76.30000	-3.93406	-140.10584
76.40000	-3.94109	-140.29662
76.50000	-3.94703	-140.54203
76.60000	-3.95078	-140.60766
76.70000	-3.95547	-140.71186
76.80000	-3.96047	-140.84649
76.90000	-3.96719	-141.03192
77.00000	-3.97313	-141.25206
77.10000	-3.97687	-141.32562
77.20000	-3.98109	-141.43741
77.30000	-3.98547	-141.54153
77.40000	-3.99063	-141.66585
77.50000	-3.99688	-141.82366
77.60000	-4.00406	-142.09583
77.70000	-4.00766	-142.16700
77.80000	-4.01188	-142.26215
77.90000	-4.01688	-142.39392
78.00000	-4.02391	-142.59210
78.10000	-4.03000	-142.82645
78.20000	-4.03375	-142.91063
78.30000	-4.03797	-142.99837
78.40000	-4.04313	-143.12781
78.50000	-4.04844	-143.27812
78.60000	-4.05469	-143.44111
78.70000	-4.06063	-143.64661
78.80000	-4.06438	-143.72024
78.90000	-4.06875	-143.82446
79.00000	-4.07391	-143.96325
79.10000	-4.08094	-144.13907
79.20000	-4.08656	-144.36279
79.30000	-4.09016	-144.44733
79.40000	-4.09438	-144.52489
79.50000	-4.09922	-144.65861
79.60000	-4.10516	-144.83315
79.70000	-4.11250	-145.04091
79.80000	-4.11781	-145.27261
79.90000	-4.12125	-145.31685
80.00000	-4.12578	-145.39026
80.10000	-4.13141	-145.52568
80.20000	-4.13797	-145.73494
80.30000	-4.14406	-145.96488
80.40000	-4.14797	-146.05869
80.50000	-4.15219	-146.14898
80.60000	-4.15687	-146.26317
80.70000	-4.16188	-146.39720
80.80000	-4.16813	-146.56883
80.90000	-4.17359	-146.75090
81.00000	-4.17750	-146.80566
81.10000	-4.18203	-146.90892
81.20000	-4.18719	-147.04855
81.30000	-4.19359	-147.23086
81.40000	-4.19969	-147.44757
81.50000	-4.20375	-147.54282
81.60000	-4.20813	-147.63455
81.70000	-4.21312	-147.75766
81.80000	-4.21828	-147.90405
81.90000	-4.22406	-148.05211
82.00000	-4.23031	-148.25644
82.10000	-4.23437	-148.32541
82.20000	-4.23875	-148.42206
82.30000	-4.24391	-148.54537
82.40000	-4.24984	-148.71788
82.50000	-4.25609	-148.90149
82.60000	-4.26016	-149.00269
82.70000	-4.26453	-149.09385
82.80000	-4.26922	-149.20582
82.90000	-4.27469	-149.31417
83.00000	-4.28109	-149.48462
83.10000	-4.28750	-149.70133
83.20000	-4.29109	-149.76561
83.30000	-4.29578	-149.85637
83.40000	-4.30047	-149.96323
83.50000	-4.30641	-150.11831
83.60000	-4.31297	-150.33291
83.70000	-4.31734	-150.45187
83.80000	-4.32156	-150.54259
83.90000	-4.32625	-150.63949
84.00000	-4.33188	-150.78287
84.10000	-4.33828	-150.95943
84.20000	-4.34391	-151.15047
84.30000	-4.34766	-151.21387
84.40000	-4.35219	-151.29122
84.50000	-4.35734	-151.41205
84.60000	-4.36344	-151.53554
84.70000	-4.36984	-151.73006
84.80000	-4.37406	-151.82041
84.90000	-4.37813	-151.88923
85.00000	-4.38281	-151.98071
85.10000	-4.38797	-152.10252
85.20000	-4.39422	-152.26424
85.30000	-4.40125	-152.52422
85.40000	-4.40484	-152.57576
85.50000	-4.40922	-152.66740
85.60000	-4.41422	-152.78977
85.70000	-4.42000	-152.93755
85.80000	-4.42578	-153.11930
85.90000	-4.43000	-153.22286
86.00000	-4.43422	-153.30335
86.10000	-4.43906	-153.40193
86.20000	-4.44406	-153.52151
86.30000	-4.44969	-153.66305
86.40000	-4.45719	-153.89739
86.50000	-4.46094	-153.98596
86.60000	-4.46516	-154.05798
86.70000	-4.47000	-154.15815
86.80000	-4.47594	-154.30461
86.90000	-4.48359	-154.55788
87.00000	-4.48750	-154.64230
87.10000	-4.49187	-154.71797
87.20000	-4.49734	-154.84574
87.30000	-4.50328	-155.01675
87.40000	-4.51031	-155.19707
87.50000	-4.51516	-155.39044
87.60000	-4.51844	-155.40846
87.70000	-4.52281	-155.48605
87.80000	-4.52750	-155.59313
87.90000	-4.53328	-155.72260
88.00000	-4.54063	-155.93983
88.10000	-4.54437	-156.02785
88.20000	-4.54812	-156.08309
88.30000	-4.55281	-156.19676
88.40000	-4.55828	-156.33076
88.50000	-4.56594	-156.53807
88.60000	-4.57312	-156.80678
88.70000	-4.57578	-156.79274
88.80000	-4.58000	-156.86688
88.90000	-4.58516	-156.98735
89.00000	-4.59094	-157.09873
89.10000	-4.59719	-157.27971
89.20000	-4.60109	-157.35151
89.30000	-4.60531	-157.43807
89.40000	-4.61016	-157.54057
89.50000	-4.61547	-157.68073
89.60000	-4.62156	-157.83246
89.70000	-4.62844	-158.07268
89.80000	-4.63172	-158.12187
89.90000	-4.63594	-158.20019
90.00000	-4.64109	-158.31488
90.10000	-4.64750	-158.49149
90.20000	-4.65422	-158.71607
90.30000	-4.65828	-158.80109
90.40000	-4.66234	-158.88360
90.50000	-4.66719	-158.99985
90.60000	-4.67234	-159.13239
90.70000	-4.67875	-159.28872
90.80000	-4.68484	-159.51516
90.90000	-4.68859	-159.57521
91.00000	-4.69297	-159.66348
91.10000	-4.69781	-159.77836
91.20000	-4.70406	-159.93276
91.30000	-4.71047	-160.14053
91.40000	-4.71453	-160.22570
91.50000	-4.71875	-160.30784
91.60000	-4.72359	-160.40811
91.70000	-4.72891	-160.55268
91.80000	-4.73469	-160.71217
91.90000	-4.74156	-160.93823
92.00000	-4.74531	-161.00265
92.10000	-4.74969	-161.08276
92.20000	-4.75453	-161.18965
92.30000	-4.76031	-161.33815
92.40000	-4.76719	-161.52671
92.50000	-4.77125	-161.63452
92.60000	-4.77547	-161.69591
92.70000	-4.78016	-161.79451
92.80000	-4.78563	-161.92842
92.90000	-4.79203	-162.10121
93.00000	-4.79891	-162.34055
93.10000	-4.80234	-162.38859
93.20000	-4.80656	-162.46679
93.30000	-4.81172	-162.60059
93.40000	-4.81750	-162.74825
93.50000	-4.82391	-162.96068
93.60000	-4.82797	-163.04247
93.70000	-4.83203	-163.11607
93.80000	-4.83656	-163.20054
93.90000	-4.84141	-163.30813
94.00000	-4.84734	-163.46824
94.10000	-4.85531	-163.62862
94.20000	-4.85938	-163.73445
94.30000	-4.86344	-163.79209
94.40000	-4.86828	-163.89282
94.50000	-4.87484	-164.05022
94.60000	-4.88125	-164.26812
94.70000	-4.88500	-164.33226
94.80000	-4.88906	-164.40825
94.90000	-4.89375	-164.49051
95.00000	-4.89875	-164.60235
95.10000	-4.90437	-164.73322
95.20000	-4.91203	-164.95284
95.30000	-4.91609	-165.09037
95.40000	-4.92047	-165.16253
95.50000	-4.92562	-165.27924
95.60000	-4.93172	-165.44554
95.70000	-4.93781	-165.64548
95.80000	-4.94188	-165.72198
95.90000	-4.94609	-165.80240
96.00000	-4.95094	-165.92188
96.10000	-4.95656	-166.06785
96.20000	-4.96359	-166.27602
96.30000	-4.97000	-166.53502
96.40000	-4.97328	-166.58801
96.50000	-4.97797	-166.70063
96.60000	-4.98297	-166.82467
96.70000	-4.98828	-166.96468
96.80000	-4.99391	-167.13651
96.90000	-4.99828	-167.24607
97.00000	-5.00234	-167.33779
97.10000	-5.00703	-167.43778
97.20000	-5.01250	-167.58698
97.30000	-5.01828	-167.74668
97.40000	-5.02516	-167.96616
97.50000	-5.02922	-168.05668
97.60000	-5.03359	-168.15899
97.70000	-5.03844	-168.28588
97.80000	-5.04391	-168.41769
97.90000	-5.05000	-168.59509
98.00000	-5.05453	-168.72637
98.10000	-5.05891	-168.82285
98.20000	-5.06359	-168.92862
98.30000	-5.06875	-169.03996
98.40000	-5.07438	-169.18531
98.50000	-5.08094	-169.37341
98.60000	-5.08516	-169.47702
98.70000	-5.08938	-169.55565
98.80000	-5.09406	-169.65674
98.90000	-5.09984	-169.80067
99.00000	-5.10797	-170.05114
99.10000	-5.11234	-170.17668
99.20000	-5.11641	-170.25092
99.30000	-5.12094	-170.34124
99.40000	-5.12609	-170.45800
99.50000	-5.13156	-170.59265
99.60000	-5.13844	-170.78628
99.70000	-5.14234	-170.87248
99.80000	-5.14672	-170.94481
99.90000	-5.15156	-171.04721
100.00000	-5.15703	-171.17524
100.10000	-5.16344	-171.35116
100.20000	-5.16828	-171.47186
100.30000	-5.17234	-171.53920
100.40000	-5.17688	-171.61140
100.50000	-5.18188	-171.72502
100.60000	-5.18797	-171.86618
100.70000	-5.19594	-172.10563
100.80000	-5.19969	-172.19654
100.90000	-5.20391	-172.25333
101.00000	-5.20875	-172.35643
101.10000	-5.21453	-172.49116
101.20000	-5.22156	-172.70115
101.30000	-5.22562	-172.78093
101.40000	-5.22969	-172.84039
101.50000	-5.23422	-172.92273
101.60000	-5.23922	-173.04707
101.70000	-5.24484	-173.17811
101.80000	-5.25250	-173.40796
101.90000	-5.25594	-173.47406
102.00000	-5.26000	-173.53600
102.10000	-5.26500	-173.63559
102.20000	-5.27094	-173.77189
102.30000	-5.27828	-173.98408
102.40000	-5.28187	-174.03954
102.50000	-5.28594	-174.09687
102.60000	-5.29047	-174.18875
102.70000	-5.29547	-174.28811
102.80000	-5.30063	-174.39991
102.90000	-5.30828	-174.59321
103.00000	-5.31234	-174.70594
103.10000	-5.31641	-174.75952
103.20000	-5.32125	-174.85158
103.30000	-5.32719	-174.96681
103.40000	-5.33563	-175.21337
103.50000	-5.33953	-175.30409
103.60000	-5.34359	-175.34983
103.70000	-5.34859	-175.45725
103.80000	-5.35438	-175.60360
103.90000	-5.36156	-175.78277
104.00000	-5.36734	-176.01092
104.10000	-5.36984	-175.99685
104.20000	-5.37438	-176.06340
104.30000	-5.37938	-176.18248
104.40000	-5.38484	-176.31255
104.50000	-5.39141	-176.49744
104.60000	-5.39563	-176.58961
104.70000	-5.39969	-176.65832
104.80000	-5.40453	-176.75348
104.90000	-5.40969	-176.88221
105.00000	-5.41578	-177.02866
105.10000	-5.42312	-177.26301
105.20000	-5.42641	-177.31389
105.30001	-5.43047	-177.38764
105.40001	-5.43547	-177.46861
105.50001	-5.44109	-177.60350
105.60001	-5.44859	-177.82865
105.70001	-5.45313	-177.94441
105.80001	-5.45703	-177.99625
105.90001	-5.46156	-178.07151
106.00001	-5.46656	-178.18734
106.10001	-5.47219	-178.31397
106.20001	-5.47922	-178.50956
106.30001	-5.48328	-178.61761
106.40001	-5.48734	-178.67891
106.50001	-5.49234	-178.78240
106.60001	-5.49828	-178.92674
106.70001	-5.50547	-179.15519
106.80001	-5.50953	-179.23704
106.90001	-5.51359	-179.29514
107.00001	-5.51812	-179.38296
107.10001	-5.52313	-179.48636
107.20001	-5.52875	-179.62617
107.30001	-5.53594	-179.81444
107.40001	-5.54047	-179.94633
107.50001	-5.54438	-179.98677
107.60001	-5.54922	-180.08350
107.70001	-5.55500	-180.21734
107.80001	-5.56188	-180.41413
107.90001	-5.56594	-180.50095
108.00001	-5.57000	-180.56457
108.10001	-5.57484	-180.64339
108.20001	-5.58016	-180.76228
108.30001	-5.58609	-180.91416
108.40001	-5.59297	-181.12595
108.50001	-5.59672	-181.20630
108.60001	-5.60094	-181.26161
108.70001	-5.60547	-181.35662
108.80001	-5.61109	-181.48206
108.90001	-5.61813	-181.68397
109.00001	-5.62281	-181.79569
109.10001	-5.62672	-181.83935
109.20001	-5.63109	-181.91819
109.30001	-5.63641	-182.03525
109.40001	-5.64234	-182.18660
109.50001	-5.64984	-182.42724
109.60001	-5.65344	-182.48723
109.70001	-5.65750	-182.54952
109.80001	-5.66250	-182.65337
109.90001	-5.66797	-182.77223
110.00001	-5.67453	-182.94777
110.10001	-5.67938	-183.05326
110.20001	-5.68344	-183.12886
110.30001	-5.68813	-183.20780
110.40001	-5.69344	-183.30437
110.50001	-5.69938	-183.46104
110.60001	-5.70656	-183.66747
110.70001	-5.71031	-183.73393
110.80001	-5.71422	-183.77064
110.90001	-5.71875	-183.84831
111.00001	-5.72422	-183.96577
111.10001	-5.73141	-184.15670
111.20001	-5.73609	-184.20550
111.30001	-5.74016	-184.29171
111.40001	-5.74484	-184.41287
111.50001	-5.75016	-184.53065
111.60001	-5.75578	-184.63235
111.70001	-5.76344	-184.84847
111.80001	-5.76719	-184.94286
111.90001	-5.77125	-184.99762
112.00001	-5.77625	-185.09823
112.10001	-5.78203	-185.21833
112.20001	-5.78937	-185.42638
112.30001	-5.79359	-185.53685
112.40001	-5.79719	-185.57821
112.50001	-5.80156	-185.65065
112.60001	-5.80687	-185.75504
112.70001	-5.81281	-185.88865
112.80001	-5.82109	-186.15523
112.90001	-5.82453	-186.23960
113.00001	-5.82844	-186.27705
113.10001	-5.83328	-186.37902
113.20001	-5.83891	-186.49577
113.30001	-5.84594	-186.71767
113.40001	-5.85000	-186.81341
113.50001	-5.85406	-186.87278
113.60001	-5.85859	-186.95904
113.70001	-5.86375	-187.06878
113.80001	-5.86953	-187.21804
113.90001	-5.87719	-187.44439
114.00001	-5.88078	-187.51597
114.10001	-5.88500	-187.57363
114.20001	-5.89000	-187.68111
114.30001	-5.89547	-187.81102
114.40001	-5.90141	-187.96529
114.50001	-5.90609	-188.06668
114.60001	-5.91031	-188.12746
114.70001	-5.91500	-188.20158
114.80001	-5.92016	-188.32195
114.90001	-5.92531	-188.43971
115.00001	-5.93250	-188.57874
115.10001	-5.93703	-188.68396
115.20001	-5.94125	-188.74648
115.30001	-5.94625	-188.86223
115.40001	-5.95234	-189.00637
115.50001	-5.95922	-189.21204
115.60001	-5.96297	-189.26841
115.70001	-5.96703	-189.32617
115.80001	-5.97156	-189.40218
115.90001	-5.97656	-189.50169
116.00001	-5.98188	-189.61295
116.10001	-5.98875	-189.77435
116.20001	-5.99359	-189.90982
116.30001	-5.99797	-189.97407
116.40001	-6.00250	-190.05510
116.50001	-6.00766	-190.14683
116.60001	-6.01500	-190.32319
116.70001	-6.02031	-190.48636
116.80001	-6.02406	-190.52048
116.90001	-6.02844	-190.58116
117.00001	-6.03328	-190.66833
117.10001	-6.03922	-190.78425
117.20001	-6.04734	-191.01021
117.30001	-6.05109	-191.09426
117.40001	-6.05516	-191.14092
117.50001	-6.06016	-191.23189
117.60001	-6.06531	-191.34066
117.70001	-6.07250	-191.51907
117.80001	-6.07672	-191.61233
117.90001	-6.08094	-191.67082
118.00001	-6.08516	-191.73446
118.10001	-6.09016	-191.81311
118.20001	-6.09594	-191.94877
118.30001	-6.10281	-192.10567
118.40001	-6.10766	-192.26059
118.50001	-6.11141	-192.28651
118.60001	-6.11641	-192.37800
118.70001	-6.12203	-192.49249
118.80001	-6.12859	-192.67419
118.90001	-6.13297	-192.76999
119.00001	-6.13703	-192.80869
119.10001	-6.14156	-192.89055
119.20001	-6.14625	-192.96943
119.30001	-6.15188	-193.08907
119.40001	-6.15875	-193.24011
119.50001	-6.16422	-193.40110
119.60001	-6.16797	-193.41731
119.70001	-6.17266	-193.48961
119.80001	-6.17813	-193.59714
119.90001	-6.18703	-193.82429
120.00001	-6.19156	-193.94830
120.10001	-6.19516	-193.97394
120.20001	-6.20000	-194.06025
120.30001	-6.20594	-194.18836
120.40001	-6.21188	-194.34045
120.50001	-6.21906	-194.56127
120.60001	-6.22172	-194.58497
120.70001	-6.22531	-194.60580
120.80001	-6.23016	-194.71546
120.90001	-6.23547	-194.83018
121.00001	-6.24219	-195.00084
121.10001	-6.24703	-195.11856
121.20001	-6.25063	-195.16428
121.30001	-6.25500	-195.22931
121.40001	-6.26016	-195.32880
121.50001	-6.26609	-195.45840
121.60001	-6.27375	-195.67533
121.70001	-6.27813	-195.78959
121.80001	-6.28203	-195.83847
121.90001	-6.28687	-195.92962
122.00001	-6.29250	-196.04035
122.10001	-6.29953	-196.17583
122.20001	-6.30375	-196.21253
122.30001	-6.30766	-196.24172
122.40001	-6.31203	-196.28762
122.50001	-6.31703	-196.37437
122.60001	-6.32266	-196.50663
122.70001	-6.33063	-196.69361
122.80001	-6.33469	-196.80329
122.90001	-6.33844	-196.83158
123.00001	-6.34312	-196.91586
123.10001	-6.34875	-197.02148
123.20001	-6.35625	-197.21523
123.30001	-6.36078	-197.32444
123.40001	-6.36453	-197.36189
123.50001	-6.36922	-197.44548
123.60001	-6.37422	-197.51936
123.70001	-6.37953	-197.62829
123.80001	-6.38719	-197.82032
123.90001	-6.39187	-197.95807
124.00001	-6.39578	-197.97373
124.10001	-6.40031	-198.04664
124.20001	-6.40547	-198.14596
124.30001	-6.41219	-198.28153
124.40001	-6.41766	-198.45746
124.50001	-6.42141	-198.48280
124.60001	-6.42563	-198.54999
124.70001	-6.43062	-198.63604
124.80001	-6.43625	-198.75485
124.90001	-6.44375	-198.92794
125.00001	-6.44859	-199.06679
125.10001	-6.45250	-199.09611
125.20001	-6.45734	-199.18150
125.30001	-6.46219	-199.28075
125.40001	-6.46953	-199.44635
125.50001	-6.47438	-199.57352
125.60001	-6.47813	-199.61351
125.70001	-6.48250	-199.67377
125.80001	-6.48781	-199.78197
125.90001	-6.49391	-199.93435
126.00001	-6.50203	-200.15275
126.10001	-6.50516	-200.21360
126.20001	-6.50875	-200.23143
126.30001	-6.51328	-200.30370
126.40001	-6.51844	-200.41031
126.50001	-6.52594	-200.58475
126.60001	-6.53141	-200.75029
126.70001	-6.53531	-200.79941
126.80001	-6.53969	-200.85710
126.90001	-6.54453	-200.95007
127.00001	-6.54984	-201.04446
127.10001	-6.55734	-201.20843
127.20001	-6.56172	-201.32837
127.30001	-6.56547	-201.36109
127.40001	-6.57016	-201.44035
127.50001	-6.57562	-201.55273
127.60001	-6.58359	-201.75120
127.70001	-6.58813	-201.87716
127.80001	-6.59188	-201.87904
127.90001	-6.59641	-201.95861
128.00001	-6.60188	-202.06951
128.10001	-6.60734	-202.19664
128.20001	-6.61500	-202.38909
128.30001	-6.61891	-202.49051
128.40001	-6.62266	-202.52870
128.50001	-6.62734	-202.61173
128.60001	-6.63281	-202.71917
128.70001	-6.64031	-202.92561
128.80001	-6.64531	-203.07848
128.90001	-6.64891	-203.12136
129.00001	-6.65344	-203.18656
129.10001	-6.65828	-203.28240
129.20001	-6.66375	-203.41107
129.30001	-6.67062	-203.58853
129.40001	-6.67484	-203.68733
129.50001	-6.67891	-203.74715
129.60001	-6.68375	-203.83154
129.70001	-6.68969	-203.97800
129.80001	-6.69719	-204.17546
129.90001	-6.70188	-204.32754
130.00001	-6.70547	-204.35385
130.10001	-6.70984	-204.42921
130.20001	-6.71438	-204.51885
130.30001	-6.71984	-204.63425
130.40001	-6.72687	-204.81469
130.50001	-6.73234	-204.98917
130.60001	-6.73609	-205.03287
130.70001	-6.74063	-205.10373
130.80001	-6.74578	-205.20616
130.90001	-6.75266	-205.37709
131.00001	-6.75781	-205.52528
131.10001	-6.76219	-205.59157
131.20001	-6.76672	-205.66353
131.30001	-6.77188	-205.75127
131.40001	-6.77734	-205.88541
131.50001	-6.78375	-206.03615
131.60001	-6.78875	-206.18112
131.70001	-6.79281	-206.22435
131.80001	-6.79734	-206.30077
131.90001	-6.80234	-206.39695
132.00001	-6.80875	-206.53103
132.10001	-6.81422	-206.69428
132.20001	-6.81859	-206.75752
132.30001	-6.82297	-206.82217
132.40001	-6.82766	-206.91986
132.50001	-6.83312	-207.01770
132.60001	-6.83922	-207.15494
132.70001	-6.84500	-207.31817
132.80001	-6.84922	-207.37858
132.90001	-6.85406	-207.44669
133.00001	-6.85953	-207.55050
133.10001	-6.86688	-207.72566
133.20001	-6.87156	-207.88044
133.30001	-6.87531	-207.86841
133.40001	-6.87969	-207.93304
133.50001	-6.88453	-208.01684
133.60001	-6.89000	-208.13486
133.70001	-6.89703	-208.30798
133.80001	-6.90203	-208.44425
133.90001	-6.90594	-208.47549
134.00001	-6.91078	-208.55919
134.10001	-6.91609	-208.65145
134.20001	-6.92297	-208.79932
134.30001	-6.92812	-208.94964
134.40001	-6.93203	-208.98229
134.50001	-6.93641	-209.05627
134.60001	-6.94141	-209.13751
134.70001	-6.94672	-209.24376
134.80001	-6.95422	-209.42122
134.90001	-6.95875	-209.55594
135.00001	-6.96219	-209.58531
135.10001	-6.96687	-209.63499
135.20001	-6.97203	-209.72076
135.30001	-6.97922	-209.87754
135.40001	-6.98469	-210.03821
135.50001	-6.98875	-210.07854
135.60001	-6.99313	-210.12974
135.70001	-6.99797	-210.20173
135.80001	-7.00297	-210.29548
135.90001	-7.01000	-210.43201
136.00001	-7.01563	-210.60695
136.10001	-7.01922	-210.61492
136.20001	-7.02375	-210.66284
136.30001	-7.02906	-210.76351
136.40001	-7.03625	-210.91469
136.50001	-7.04281	-211.12476
136.60001	-7.04625	-211.13101
136.70001	-7.05078	-211.18639
136.80001	-7.05609	-211.27553
136.90001	-7.06266	-211.44177
137.00001	-7.07047	-211.66202
137.10001	-7.07344	-211.69418
137.20001	-7.07687	-211.69324
137.30001	-7.08156	-211.78296
137.40001	-7.08625	-211.86635
137.50001	-7.09297	-212.00329
137.60001	-7.09906	-212.20468
137.70001	-7.10266	-212.23921
137.80001	-7.10719	-212.29574
137.90001	-7.11187	-212.37706
138.00001	-7.11703	-212.46794
138.10001	-7.12406	-212.61740
138.20001	-7.12969	-212.81599
138.30001	-7.13328	-212.83278
138.40001	-7.13828	-212.91658
138.50001	-7.14359	-213.02974
138.60001	-7.15062	-213.18090
138.70001	-7.15563	-213.32808
138.80001	-7.15953	-213.37542
138.90001	-7.16406	-213.43704
139.00001	-7.16891	-213.52367
139.10001	-7.17391	-213.62549
139.20001	-7.18063	-213.76052
139.30001	-7.18594	-213.91697
139.40001	-7.18953	-213.95040
139.50001	-7.19422	-214.02000
139.60001	-7.19969	-214.12970
139.70001	-7.20766	-214.32208
139.80001	-7.21234	-214.46942
139.90001	-7.21609	-214.48211
140.00001	-7.22047	-214.53804
140.10001	-7.22531	-214.63306
140.20001	-7.23078	-214.74518
140.30001	-7.23781	-214.90543
140.40001	-7.24297	-215.05894
140.50001	-7.24688	-215.09045
140.60001	-7.25141	-215.15536
140.70001	-7.25656	-215.24923
140.80001	-7.26359	-215.41286
140.90001	-7.26922	-215.58082
141.00001	-7.27281	-215.60191
141.10001	-7.27719	-215.65980
141.20001	-7.28219	-215.75992
141.30001	-7.28766	-215.87379
141.40001	-7.29469	-216.03633
141.50001	-7.29953	-216.17883
141.60001	-7.30344	-216.19533
141.70001	-7.30797	-216.27311
141.80001	-7.31328	-216.37176
141.90001	-7.31984	-216.51997
142.00001	-7.32547	-216.68828
142.10001	-7.32953	-216.73046
142.20001	-7.33391	-216.78355
142.30001	-7.33859	-216.85392
142.40001	-7.34391	-216.96463
142.50001	-7.35094	-217.11892
142.60001	-7.35688	-217.29390
142.70001	-7.36047	-217.28708
142.80001	-7.36516	-217.35115
142.90001	-7.37063	-217.46162
143.00001	-7.37750	-217.61970
143.10001	-7.38219	-217.72473
143.20001	-7.38594	-217.74082
143.30001	-7.39047	-217.78868
143.40001	-7.39531	-217.87161
143.50001	-7.40094	-217.95870
143.60001	-7.40766	-218.10114
143.70001	-7.41359	-218.28645
143.80001	-7.41719	-218.27045
143.90001	-7.42156	-218.29699
144.00001	-7.42688	-218.35296
144.10001	-7.43406	-218.48798
144.20001	-7.43969	-218.64228
144.30001	-7.44328	-218.63303
144.40001	-7.44766	-218.65013
144.50001	-7.45281	-218.73628
144.60001	-7.45875	-218.86098
144.70001	-7.46641	-219.05470
144.80001	-7.47078	-219.17327
144.90001	-7.47453	-219.18975
145.00001	-7.47938	-219.27068
145.10001	-7.48453	-219.37208
145.20001	-7.49031	-219.49884
145.30001	-7.49500	-219.59615
145.40001	-7.49937	-219.65200
145.50001	-7.50359	-219.70420
145.60001	-7.50844	-219.77741
145.70001	-7.51422	-219.90620
145.80001	-7.52172	-220.09116
145.90001	-7.52688	-220.25727
146.00001	-7.53078	-220.27135
146.10001	-7.53547	-220.33645
146.20001	-7.54047	-220.42501
146.30001	-7.54625	-220.53052
146.40001	-7.55172	-220.66367
146.50001	-7.55625	-220.72361
146.60001	-7.56063	-220.77797
146.70001	-7.56547	-220.84713
146.80001	-7.57109	-220.95083
146.90001	-7.57797	-221.10371
147.00001	-7.58328	-221.25319
147.10001	-7.58687	-221.26018
147.20001	-7.59125	-221.30373
147.30001	-7.59641	-221.38444
147.40001	-7.60313	-221.51238
147.50001	-7.60922	-221.68231
147.60001	-7.61328	-221.70848
147.70001	-7.61766	-221.74415
147.80001	-7.62266	-221.78115
147.90001	-7.62797	-221.86784
148.00001	-7.63422	-221.98255
148.10001	-7.63984	-222.11145
148.20001	-7.64344	-222.11666
148.30001	-7.64797	-222.16965
148.40001	-7.65297	-222.23701
148.50001	-7.65922	-222.35976
148.60001	-7.66594	-222.52595
148.70001	-7.66984	-222.56310
148.80001	-7.67391	-222.58256
148.90001	-7.67844	-222.63667
149.00001	-7.68375	-222.71819
149.10001	-7.69031	-222.83742
149.20001	-7.69703	-223.01413
149.30001	-7.70078	-223.02161
149.40001	-7.70531	-223.05121
149.50001	-7.71078	-223.15128
149.60001	-7.71688	-223.24522
149.70001	-7.72328	-223.41569
149.80001	-7.72703	-223.42657
149.90001	-7.73125	-223.45503
150.00001	-7.73609	-223.51407
150.10001	-7.74125	-223.58181
150.20001	-7.74781	-223.71463
150.30001	-7.75453	-223.90328
150.40001	-7.75750	-223.87700
150.50001	-7.76172	-223.88639
150.60001	-7.76687	-223.96491
150.70001	-7.77313	-224.07165
150.80001	-7.78016	-224.27332
150.90001	-7.78391	-224.28824
151.00001	-7.78812	-224.31327
151.10001	-7.79313	-224.35588
151.20001	-7.79844	-224.42083
151.30001	-7.80453	-224.51393
151.40001	-7.81031	-224.65225
151.50001	-7.81391	-224.62679
151.60001	-7.81828	-224.64782
151.70001	-7.82344	-224.71491
151.80001	-7.83031	-224.84078
151.90001	-7.83703	-225.03679
152.00001	-7.84031	-225.02127
152.10001	-7.84422	-225.02220
152.20001	-7.84875	-225.07465
152.30001	-7.85375	-225.13556
152.40001	-7.85969	-225.23683
152.50001	-7.86719	-225.44312
152.60001	-7.87109	-225.46366
152.70001	-7.87563	-225.50055
152.80001	-7.88109	-225.57618
152.90001	-7.88813	-225.70354
153.00001	-7.89422	-225.88073
153.10001	-7.89797	-225.88524
153.20001	-7.90219	-225.92109
153.30001	-7.90703	-225.98264
153.40001	-7.91250	-226.08034
153.50001	-7.91969	-226.22544
153.60001	-7.92469	-226.35345
153.70001	-7.92781	-226.30928
153.80001	-7.93219	-226.33754
153.90001	-7.93719	-226.41556
154.00001	-7.94344	-226.53082
154.10001	-7.95000	-226.70960
154.20001	-7.95391	-226.72956
154.30001	-7.95813	-226.75095
154.40001	-7.96297	-226.79131
154.50001	-7.96844	-226.88034
154.60001	-7.97453	-226.99244
154.70001	-7.98141	-227.17869
154.80001	-7.98469	-227.17819
154.90001	-7.98922	-227.20411
155.00001	-7.99438	-227.29278
155.10001	-8.00125	-227.41559
155.20001	-8.00766	-227.59591
155.30001	-8.01109	-227.60037
155.40001	-8.01500	-227.58558
155.50001	-8.01953	-227.64015
155.60001	-8.02500	-227.72670
155.70001	-8.03094	-227.84463
155.80001	-8.03828	-228.05734
155.90001	-8.04188	-228.07266
156.00001	-8.04641	-228.09689
156.10001	-8.05156	-228.17312
156.20001	-8.05781	-228.27567
156.30001	-8.06344	-228.41096
156.40001	-8.06734	-228.41810
156.50001	-8.07156	-228.45751
156.60001	-8.07641	-228.52644
156.70001	-8.08172	-228.61245
156.80001	-8.08844	-228.74637
156.90001	-8.09469	-228.92627
157.00001	-8.09828	-228.92486
157.10001	-8.10297	-228.92101
157.20001	-8.10813	-229.00833
157.30001	-8.11391	-229.10462
157.40001	-8.11969	-229.22921
157.50001	-8.12375	-229.25597
157.60001	-8.12813	-229.27171
157.70001	-8.13297	-229.33367
157.80001	-8.13812	-229.41339
157.90001	-8.14453	-229.52522
158.00001	-8.15109	-229.71153
158.10001	-8.15469	-229.71129
158.20001	-8.15906	-229.73880
158.30001	-8.16422	-229.81027
158.40001	-8.17078	-229.92288
158.50001	-8.17703	-230.09218
158.60001	-8.18094	-230.09703
158.70001	-8.18516	-230.12078
158.80001	-8.18984	-230.16697
158.90001	-8.19484	-230.22850
159.00001	-8.20094	-230.32594
159.10001	-8.20766	-230.49620
159.20001	-8.21141	-230.50036
159.30001	-8.21594	-230.52379
159.40001	-8.22078	-230.57921
159.50001	-8.22719	-230.69462
159.60001	-8.23375	-230.86365
159.70001	-8.23781	-230.88783
159.80001	-8.24188	-230.90927
159.90001	-8.24672	-230.94481
160.00001	-8.25188	-231.01714
160.10001	-8.25844	-231.12316
160.20001	-8.26422	-231.27617
160.30001	-8.26766	-231.24740
160.40001	-8.27203	-231.26839
160.50001	-8.27734	-231.33533
160.60001	-8.28391	-231.47137
160.70001	-8.29219	-231.70301
160.80001	-8.29594	-231.72706
160.90001	-8.29984	-231.71735
161.00001	-8.30469	-231.77262
161.10001	-8.31016	-231.85869
161.20001	-8.31672	-231.99636
161.30001	-8.32172	-232.11671
161.40001	-8.32516	-232.09377
161.50001	-8.32953	-232.12726
161.60001	-8.33469	-232.19328
161.70001	-8.34078	-232.32125
161.80001	-8.34688	-232.45852
161.90001	-8.35125	-232.51821
162.00001	-8.35578	-232.55031
162.10001	-8.36047	-232.60005
162.20001	-8.36547	-232.67762
162.30001	-8.37125	-232.77587
162.40001	-8.37844	-232.97572
162.50001	-8.38234	-232.96790
162.60001	-8.38641	-232.97682
162.70001	-8.39109	-233.02908
162.80001	-8.39781	-233.14109
162.90001	-8.40422	-233.32112
163.00001	-8.40797	-233.31545
163.10001	-8.41219	-233.33763
163.20001	-8.41719	-233.39202
163.30001	-8.42250	-233.48115
163.40001	-8.42844	-233.56090
163.50001	-8.43437	-233.71658
163.60001	-8.43828	-233.71813
163.70001	-8.44266	-233.73674
163.80001	-8.44750	-233.79460
163.90001	-8.45328	-233.90469
164.00001	-8.46063	-234.07254
164.10001	-8.46500	-234.10425
164.20001	-8.46906	-234.08508
164.30001	-8.47359	-234.11340
164.40001	-8.47891	-234.20088
164.50001	-8.48453	-234.30873
164.60001	-8.49109	-234.44563
164.70001	-8.49484	-234.42906
164.80001	-8.49922	-234.43902
164.90001	-8.50422	-234.49954
165.00001	-8.50969	-234.58539
165.10001	-8.51656	-234.73331
165.20001	-8.52141	-234.77562
165.30001	-8.52547	-234.73813
165.40001	-8.53031	-234.78813
165.50001	-8.53563	-234.85957
165.60001	-8.54219	-234.97984
165.70001	-8.54859	-235.15190
165.80001	-8.55188	-235.09654
165.90001	-8.55625	-235.09933
166.00001	-8.56125	-235.14313
166.10001	-8.56734	-235.23919
166.20001	-8.57422	-235.39597
166.30001	-8.57844	-235.40814
166.40001	-8.58250	-235.39279
166.50001	-8.58703	-235.40564
166.60001	-8.59172	-235.44273
166.70001	-8.59719	-235.50281
166.80001	-8.60516	-235.68922
166.90001	-8.60953	-235.77228
167.00001	-8.61359	-235.71920
167.10001	-8.61875	-235.78276
167.20001	-8.62484	-235.86003
167.30001	-8.63125	-236.01802
167.40001	-8.63469	-235.98772
167.50001	-8.63906	-236.00428
167.60001	-8.64406	-236.05597
167.70001	-8.64953	-236.14328
167.80001	-8.65531	-236.24201
167.90001	-8.66219	-236.40229
168.00001	-8.66563	-236.38855
168.10001	-8.66969	-236.37269
168.20001	-8.67422	-236.40729
168.30001	-8.67953	-236.46383
168.40001	-8.68687	-236.64030
168.50001	-8.69125	-236.69504
168.60001	-8.69531	-236.69097
168.70001	-8.70016	-236.71845
168.80001	-8.70578	-236.79836
168.90001	-8.71250	-236.92046
169.00001	-8.71984	-237.14271
169.10001	-8.72297	-237.08630
169.20001	-8.72766	-237.09220
169.30001	-8.73297	-237.16964
169.40001	-8.73969	-237.28129
169.50001	-8.74547	-237.42686
169.60001	-8.74891	-237.40050
169.70001	-8.75297	-237.39539
169.80001	-8.75750	-237.42947
169.90001	-8.76219	-237.48638
170.00001	-8.76813	-237.58687
170.10001	-8.77547	-237.78607
170.20001	-8.77922	-237.77460
170.30001	-8.78328	-237.77448
170.40001	-8.78813	-237.82107
170.50001	-8.79359	-237.89315
170.60001	-8.80047	-238.03812
170.70001	-8.80500	-238.08689
170.80001	-8.80938	-238.10102
170.90001	-8.81437	-238.14863
171.00001	-8.81953	-238.21719
171.10001	-8.82531	-238.29201
171.20001	-8.83234	-238.45963
171.30001	-8.83578	-238.43127
171.40001	-8.83984	-238.41028
171.50001	-8.84453	-238.42573
171.60001	-8.85078	-238.51466
171.70001	-8.85875	-238.75409
171.80001	-8.86250	-238.74265
171.90001	-8.86641	-238.71987
172.00001	-8.87109	-238.75403
172.10001	-8.87641	-238.81361
172.20001	-8.88188	-238.90831
172.30001	-8.88828	-239.03330
172.40001	-8.89234	-239.05097
172.50001	-8.89688	-239.05513
172.60001	-8.90188	-239.11352
172.70001	-8.90750	-239.17983
172.80001	-8.91500	-239.32806
172.90001	-8.91922	-239.37216
173.00001	-8.92297	-239.34166
173.10001	-8.92750	-239.35768
173.20001	-8.93266	-239.42839
173.30001	-8.93875	-239.53155
173.40001	-8.94625	-239.73180
173.50001	-8.94969	-239.71036
173.60001	-8.95391	-239.69789
173.70001	-8.95891	-239.73437
173.80001	-8.96406	-239.79579
173.90001	-8.97078	-239.92726
174.00001	-8.97531	-239.98947
174.10001	-8.97969	-239.99038
174.20001	-8.98453	-240.03519
174.30001	-8.99000	-240.10007
174.40001	-8.99594	-240.19665
174.50001	-9.00313	-240.38187
174.60001	-9.00625	-240.34043
174.70001	-9.01047	-240.33062
174.80001	-9.01516	-240.36679
174.90001	-9.02109	-240.45125
175.00001	-9.02859	-240.65225
175.10001	-9.03234	-240.65937
175.20001	-9.03641	-240.63304
175.30001	-9.04109	-240.65784
175.40001	-9.04672	-240.73239
175.50001	-9.05203	-240.80124
175.60001	-9.05875	-240.95060
175.70001	-9.06297	-240.97168
175.80001	-9.06734	-240.98191
175.90001	-9.07219	-241.02049
176.00001	-9.07813	-241.10688
176.10001	-9.08547	-241.29935
176.20001	-9.08937	-241.29231
176.30001	-9.09344	-241.28066
176.40001	-9.09828	-241.32611
176.50001	-9.10359	-241.39003
176.60001	-9.10953	-241.49816
176.70001	-9.11625	-241.66194
176.80001	-9.11984	-241.62859
176.90001	-9.12406	-241.62486
177.00001	-9.12922	-241.68468
177.10001	-9.13484	-241.76441
177.20001	-9.14109	-241.90092
177.30001	-9.14562	-241.92552
177.40001	-9.14984	-241.93934
177.50001	-9.15469	-241.97410
177.60001	-9.16016	-242.05090
177.70001	-9.16625	-242.15263
177.80001	-9.17391	-242.36771
177.90001	-9.17734	-242.31863
178.00001	-9.18141	-242.31081
178.10001	-9.18641	-242.36993
178.20001	-9.19203	-242.45493
178.30001	-9.19797	-242.58044
178.40001	-9.20234	-242.59999
178.50001	-9.20641	-242.60372
178.60001	-9.21094	-242.62775
178.70001	-9.21641	-242.70526
178.80001	-9.22266	-242.82031
178.90001	-9.22969	-242.99221
179.00001	-9.23344	-242.99690
179.10001	-9.23750	-242.97826
179.20001	-9.24297	-243.04429
179.30001	-9.24891	-243.15523
179.40001	-9.25547	-243.30829
179.50001	-9.25937	-243.29872
179.60001	-9.26328	-243.27920
179.70001	-9.26766	-243.28378
179.80001	-9.27250	-243.34438
179.90001	-9.27797	-243.43051
180.00001	-9.28500	-243.58657
180.10001	-9.29016	-243.67730
180.20001	-9.29453	-243.66643
180.30001	-9.29969	-243.72324
180.40001	-9.30516	-243.77777
180.50001	-9.31188	-243.92350
180.60001	-9.31625	-243.95756
180.70001	-9.32016	-243.93481
180.80001	-9.32469	-243.96734
180.90001	-9.32953	-244.01146
181.00001	-9.33500	-244.08865
181.10001	-9.34219	-244.22777
181.20001	-9.34656	-244.27655
181.30001	-9.35078	-244.25030
181.40001	-9.35531	-244.27897
181.50001	-9.36109	-244.35951
181.60001	-9.36813	-244.51940
181.70001	-9.37266	-244.55348
181.80001	-9.37703	-244.53823
181.90001	-9.38172	-244.56008
182.00001	-9.38688	-244.61342
182.10001	-9.39219	-244.66428
182.20001	-9.39906	-244.82609
182.30001	-9.40313	-244.83357
182.40001	-9.40734	-244.81465
182.50001	-9.41219	-244.84988
182.60001	-9.41781	-244.92186
182.70001	-9.42547	-245.10162
182.80001	-9.42953	-245.10613
182.90001	-9.43328	-245.06360
183.00001	-9.43766	-245.07338
183.10001	-9.44281	-245.11869
183.20001	-9.44875	-245.22042
183.30001	-9.45719	-245.45029
183.40001	-9.46063	-245.42764
183.50001	-9.46484	-245.38471
183.60001	-9.46938	-245.40102
183.70001	-9.47469	-245.45559
183.80001	-9.48141	-245.58787
183.90001	-9.48578	-245.60884
184.00001	-9.49000	-245.61097
184.10001	-9.49469	-245.63441
184.20001	-9.49984	-245.68452
184.30001	-9.50562	-245.75061
184.40001	-9.51266	-245.88531
184.50001	-9.51609	-245.86242
184.60001	-9.51984	-245.81498
184.70001	-9.52453	-245.82830
184.80001	-9.52984	-245.88881
184.90001	-9.53703	-246.00853
185.00001	-9.54375	-246.18538
185.10001	-9.54781	-246.14094
185.20001	-9.55250	-246.14123
185.30001	-9.55781	-246.19214
185.40001	-9.56422	-246.28522
185.50001	-9.57234	-246.54754
185.60001	-9.57484	-246.42566
185.70001	-9.57844	-246.36541
185.80001	-9.58375	-246.42384
185.90001	-9.58984	-246.52819
186.00001	-9.59719	-246.72115
186.10001	-9.60031	-246.66013
186.20001	-9.60406	-246.62021
186.30001	-9.60859	-246.64593
186.40001	-9.61344	-246.70842
186.50001	-9.61922	-246.79263
186.60001	-9.62688	-246.97609
186.70001	-9.63047	-246.96963
186.80001	-9.63469	-246.93459
186.90001	-9.63969	-246.96875
187.00001	-9.64547	-247.03811
187.10001	-9.65328	-247.23476
187.20001	-9.65734	-247.25385
187.30001	-9.66109	-247.20812
187.40001	-9.66563	-247.21652
187.50001	-9.67047	-247.25761
187.60001	-9.67578	-247.30715
187.70001	-9.68281	-247.46369
187.80001	-9.68688	-247.48735
187.90001	-9.69109	-247.47556
188.00001	-9.69625	-247.52800
188.10001	-9.70234	-247.61462
188.20001	-9.71016	-247.82634
188.30001	-9.71391	-247.77398
188.40001	-9.71766	-247.71214
188.50001	-9.72219	-247.72716
188.60001	-9.72688	-247.76225
188.70001	-9.73234	-247.82029
188.80001	-9.73969	-247.98682
188.90001	-9.74406	-248.04139
189.00001	-9.74828	-248.02043
189.10001	-9.75344	-248.05026
189.20001	-9.75906	-248.10489
189.30001	-9.76656	-248.28078
189.40001	-9.77031	-248.26546
189.50001	-9.77422	-248.22798
189.60001	-9.77859	-248.23466
189.70001	-9.78359	-248.28267
189.80001	-9.78938	-248.38324
189.90001	-9.79766	-248.58788
190.00001	-9.80141	-248.57970
190.10001	-9.80531	-248.52206
190.20001	-9.81000	-248.53532
190.30001	-9.81500	-248.58603
190.40001	-9.82156	-248.70038
190.50001	-9.82688	-248.80035
190.60001	-9.83109	-248.78199
190.70001	-9.83563	-248.78694
190.80001	-9.84063	-248.82385
190.90001	-9.84656	-248.90769
191.00001	-9.85328	-249.03430
191.10001	-9.85781	-249.07309
191.20001	-9.86188	-249.03286
191.30001	-9.86672	-249.07047
191.40001	-9.87234	-249.13640
191.50001	-9.87984	-249.31610
191.60001	-9.88422	-249.33138
191.70001	-9.88781	-249.27033
191.80001	-9.89219	-249.27059
191.90001	-9.89734	-249.31706
192.00001	-9.90313	-249.42954
192.10001	-9.91047	-249.58298
192.20001	-9.91484	-249.62068
192.30001	-9.91875	-249.57013
192.40001	-9.92375	-249.59920
192.50001	-9.92922	-249.66446
192.60001	-9.93625	-249.81812
192.70001	-9.94063	-249.84014
192.80001	-9.94469	-249.81323
192.90001	-9.94953	-249.84886
193.00001	-9.95469	-249.91505
193.10001	-9.96063	-249.99639
193.20001	-9.96766	-250.16138
193.30001	-9.97094	-250.11206
193.40001	-9.97469	-250.05749
193.50001	-9.97938	-250.06264
193.60001	-9.98453	-250.11113
193.70001	-9.99156	-250.26399
193.80001	-9.99766	-250.41133
193.90001	-10.00188	-250.38770
194.00001	-10.00672	-250.39312
194.10001	-10.01188	-250.44674
194.20001	-10.01719	-250.49096
194.30001	-10.02391	-250.63419
194.40001	-10.02781	-250.61053
194.50001	-10.03172	-250.58612
194.60001	-10.03641	-250.60147
194.70001	-10.04203	-250.67914
194.80001	-10.04969	-250.85261
194.90001	-10.05422	-250.91362
195.00001	-10.05828	-250.86519
195.10001	-10.06297	-250.88581
195.20001	-10.06797	-250.93538
195.30001	-10.07344	-251.00669
195.40001	-10.08000	-251.13085
195.50001	-10.08437	-251.15162
195.60001	-10.08859	-251.11860
195.70001	-10.09313	-251.13574
195.80001	-10.09844	-251.18616
195.90001	-10.10562	-251.34584
196.00001	-10.11031	-251.40283
196.10001	-10.11422	-251.36301
196.20001	-10.11891	-251.35970
196.30001	-10.12406	-251.41361
196.40001	-10.13000	-251.49953
196.50001	-10.13688	-251.64530
196.60001	-10.14109	-251.66291
196.70001	-10.14516	-251.60673
196.80001	-10.15031	-251.63627
196.90001	-10.15578	-251.69969
197.00001	-10.16234	-251.82194
197.10001	-10.16766	-251.89060
197.20001	-10.17125	-251.81687
197.30001	-10.17531	-251.79243
197.40001	-10.18016	-251.81663
197.50001	-10.18609	-251.90943
197.60001	-10.19391	-252.08813
197.70001	-10.19844	-252.12750
197.80001	-10.20250	-252.05833
197.90001	-10.20734	-252.07746
198.00001	-10.21281	-252.12598
198.10001	-10.21969	-252.25383
198.20001	-10.22422	-252.29922
198.30001	-10.22828	-252.25794
198.40001	-10.23281	-252.26450
198.50001	-10.23781	-252.29141
198.60001	-10.24313	-252.34750
198.70001	-10.25156	-252.53177
198.80001	-10.25531	-252.54318
198.90001	-10.25875	-252.43405
199.00001	-10.26313	-252.42817
199.10001	-10.26812	-252.46236
199.20001	-10.27516	-252.57793
199.30001	-10.28109	-252.72483
199.40001	-10.28531	-252.67932
199.50001	-10.29000	-252.66701
199.60001	-10.29547	-252.71505
199.70001	-10.30078	-252.76953
[truncated: 1,680 more rows]
