# Supplementary material for: Strengthening of 3D Printed Fused Deposition Manufactured Parts Using the Fill Compositing Technique
Source: PLoS One. 2015 Apr 16;10(4):e0122915. doi: 10.1371/journal.pone.0122915 (PMC4400136; doi:10.1371/journal.pone.0122915)
Supplement: S1 File — This is the raw data and information on all the samples presented in this manuscript. (ZIP) [file pone.0122915.s001.zip › Specimen_RawData_161.csv]

Time	Extension	Load
(sec)	(mm)	(N)
0.00000	-0.00016	-0.16051
0.10000	-0.00047	-0.15426
0.20000	-0.00453	-0.15947
0.30000	-0.01297	-0.15819
0.40000	-0.02109	-0.16287
0.50000	-0.02641	-0.16115
0.60000	-0.03047	-0.16183
0.70000	-0.03516	-0.15281
0.80000	-0.04047	-0.16143
0.90000	-0.04688	-0.15972
1.00000	-0.05219	-0.15828
1.10000	-0.05641	-0.16041
1.20000	-0.06078	-0.15880
1.30000	-0.06594	-0.16393
1.40000	-0.07156	-0.15616
1.50000	-0.07812	-0.16391
1.60000	-0.08297	-0.16143
1.70000	-0.08719	-0.16150
1.80000	-0.09188	-0.16422
1.90000	-0.09688	-0.15688
2.00000	-0.10312	-0.15917
2.10000	-0.10844	-0.15352
2.20000	-0.11281	-0.16113
2.30000	-0.11719	-0.16274
2.40000	-0.12219	-0.15235
2.50000	-0.12766	-0.28665
2.60000	-0.13422	-0.46897
2.70000	-0.13984	-0.74950
2.80000	-0.14406	-0.91901
2.90000	-0.14891	-1.13280
3.00000	-0.15437	-1.36873
3.10000	-0.16047	-1.63238
3.20000	-0.16594	-1.89362
3.30000	-0.17016	-2.07885
3.40000	-0.17438	-2.27551
3.50000	-0.17922	-2.48997
3.60000	-0.18438	-2.72503
3.70000	-0.19109	-3.00389
3.80000	-0.19672	-3.31306
3.90000	-0.20078	-3.48395
4.00000	-0.20578	-3.69525
4.10000	-0.21109	-3.92731
4.20000	-0.21750	-4.21603
4.30000	-0.22312	-4.51557
4.40000	-0.22703	-4.69355
4.50000	-0.23125	-4.86678
4.60000	-0.23625	-5.08319
4.70000	-0.24156	-5.32659
4.80000	-0.24844	-5.61743
4.90000	-0.25391	-5.93456
5.00000	-0.25750	-6.06913
5.10000	-0.26172	-6.26043
5.20000	-0.26656	-6.47233
5.30000	-0.27250	-6.72309
5.40000	-0.27891	-7.03639
5.50000	-0.28344	-7.23683
5.60000	-0.28781	-7.43618
5.70000	-0.29266	-7.67273
5.80000	-0.29812	-7.86448
5.90000	-0.30500	-8.13411
6.00000	-0.31063	-8.45326
6.10000	-0.31438	-8.60086
6.20000	-0.31891	-8.79741
6.30000	-0.32453	-9.03923
6.40000	-0.33250	-9.38865
6.50000	-0.33750	-9.69526
6.60000	-0.34109	-9.83097
6.70000	-0.34563	-10.03722
6.80000	-0.35062	-10.26145
6.90000	-0.35609	-10.51304
7.00000	-0.36313	-10.82616
7.10000	-0.36766	-11.09651
7.20000	-0.37141	-11.24469
7.30000	-0.37609	-11.46223
7.40000	-0.38156	-11.70729
7.50000	-0.38813	-12.01151
7.60000	-0.39297	-12.27593
7.70000	-0.39703	-12.44945
7.80000	-0.40141	-12.64471
7.90000	-0.40625	-12.87392
8.00000	-0.41203	-13.13709
8.10000	-0.41937	-13.45781
8.20000	-0.42453	-13.76934
8.30000	-0.42828	-13.91093
8.40000	-0.43266	-14.12422
8.50000	-0.43750	-14.34488
8.60000	-0.44406	-14.65021
8.70000	-0.45000	-14.95835
8.80000	-0.45422	-15.14731
8.90000	-0.45859	-15.33818
9.00000	-0.46344	-15.56695
9.10000	-0.46891	-15.82183
9.20000	-0.47531	-16.11264
9.30000	-0.48094	-16.41339
9.40000	-0.48469	-16.58049
9.50000	-0.48938	-16.79784
9.60000	-0.49453	-17.03450
9.70000	-0.50125	-17.33604
9.80000	-0.50703	-17.64345
9.90000	-0.51094	-17.82014
10.00000	-0.51531	-18.01532
10.10000	-0.52000	-18.22485
10.20000	-0.52547	-18.47522
10.30000	-0.53156	-18.76741
10.40000	-0.53797	-19.10973
10.50000	-0.54172	-19.26736
10.60000	-0.54625	-19.46842
10.70000	-0.55141	-19.71114
10.80000	-0.55828	-20.02055
10.90000	-0.56375	-20.32081
11.00000	-0.56766	-20.50053
11.10000	-0.57219	-20.70501
11.20000	-0.57672	-20.93158
11.30000	-0.58203	-21.17671
11.40000	-0.58859	-21.47228
11.50000	-0.59469	-21.80407
11.60000	-0.59844	-21.95706
11.70000	-0.60281	-22.14823
11.80000	-0.60766	-22.37381
11.90000	-0.61406	-22.66291
12.00000	-0.62063	-23.01425
12.10000	-0.62469	-23.20666
12.20000	-0.62891	-23.40139
12.30000	-0.63375	-23.62758
12.40000	-0.63922	-23.88440
12.50000	-0.64531	-24.15187
12.60000	-0.65063	-24.43294
12.70000	-0.65469	-24.61341
12.80000	-0.65922	-24.82817
12.90000	-0.66453	-25.08248
13.00000	-0.67109	-25.37877
13.10000	-0.67719	-25.69219
13.20000	-0.68125	-25.87976
13.30000	-0.68531	-26.05994
13.40000	-0.69000	-26.28033
13.50000	-0.69516	-26.51849
13.60000	-0.70156	-26.80545
13.70000	-0.70781	-27.14583
13.80000	-0.71172	-27.30346
13.90000	-0.71625	-27.51309
14.00000	-0.72156	-27.76095
14.10000	-0.72844	-28.06679
14.20000	-0.73391	-28.37042
14.30000	-0.73781	-28.54526
14.40000	-0.74203	-28.74265
14.50000	-0.74688	-28.96434
14.60000	-0.75234	-29.22206
14.70000	-0.75953	-29.53919
14.80000	-0.76500	-29.84042
14.90000	-0.76859	-29.97886
15.00000	-0.77313	-30.19720
15.10000	-0.77859	-30.45798
15.20000	-0.78531	-30.77362
15.30000	-0.79125	-31.09323
15.40000	-0.79484	-31.26411
15.50000	-0.79891	-31.43733
15.60000	-0.80359	-31.65085
15.70000	-0.80859	-31.87983
15.80000	-0.81438	-32.14777
15.90000	-0.82094	-32.48458
16.00000	-0.82531	-32.68288
16.10000	-0.83000	-32.89660
16.20000	-0.83516	-33.15638
16.30000	-0.84203	-33.45997
16.40000	-0.84781	-33.77183
16.50000	-0.85156	-33.92995
16.60000	-0.85594	-34.12383
16.70000	-0.86047	-34.34171
16.80000	-0.86562	-34.58118
16.90000	-0.87188	-34.86070
17.00000	-0.87781	-35.18932
17.10000	-0.88156	-35.33659
17.20000	-0.88625	-35.54381
17.30000	-0.89109	-35.77282
17.40000	-0.89687	-36.03888
17.50000	-0.90297	-36.34030
17.60000	-0.90750	-36.54413
17.70000	-0.91203	-36.74275
17.80000	-0.91719	-36.98560
17.90000	-0.92313	-37.26701
18.00000	-0.92969	-37.54968
18.10000	-0.93469	-37.82260
18.20000	-0.93844	-37.95175
18.30000	-0.94266	-38.14581
18.40000	-0.94781	-38.38223
18.50000	-0.95438	-38.68097
18.60000	-0.96094	-39.01850
18.70000	-0.96484	-39.17830
18.80000	-0.96891	-39.35549
18.90000	-0.97375	-39.58081
19.00000	-0.97906	-39.83464
19.10000	-0.98531	-40.11307
19.20000	-0.99172	-40.44794
19.30000	-0.99547	-40.59122
19.40000	-0.99984	-40.79661
19.50000	-1.00516	-41.03699
19.60000	-1.01187	-41.32623
19.70000	-1.01734	-41.61937
19.80000	-1.02141	-41.79578
19.90000	-1.02563	-41.97806
20.00000	-1.03016	-42.17678
20.10000	-1.03516	-42.40971
20.20000	-1.04109	-42.67657
20.30000	-1.04844	-43.05361
20.40000	-1.05219	-43.19124
20.50000	-1.05687	-43.40249
20.60000	-1.06203	-43.64804
20.70000	-1.06844	-43.93150
20.80000	-1.07438	-44.23550
20.90000	-1.07828	-44.39241
21.00000	-1.08250	-44.56344
21.10000	-1.08719	-44.77185
21.20000	-1.09234	-44.99682
21.30000	-1.09813	-45.21744
21.40000	-1.10531	-45.53871
21.50000	-1.10875	-45.68416
21.60000	-1.11297	-45.84652
21.70000	-1.11797	-46.07159
21.80000	-1.12375	-46.32796
21.90000	-1.13031	-46.63949
22.00000	-1.13453	-46.78482
22.10000	-1.13875	-46.95144
22.20000	-1.14344	-47.16665
22.30000	-1.14875	-47.39660
22.40000	-1.15516	-47.68768
22.50000	-1.16406	-48.12124
22.60000	-1.16734	-48.22949
22.70000	-1.17141	-48.38508
22.80000	-1.17641	-48.62470
22.90000	-1.18266	-48.91128
23.00000	-1.18859	-49.24017
23.10000	-1.19250	-49.38397
23.20000	-1.19688	-49.56390
23.30000	-1.20156	-49.80322
23.40000	-1.20688	-50.05308
23.50000	-1.21359	-50.33608
23.60000	-1.21922	-50.65562
23.70000	-1.22266	-50.75713
23.80000	-1.22703	-50.96241
23.90000	-1.23219	-51.21545
24.00000	-1.23828	-51.49352
24.10000	-1.24422	-51.79225
24.20000	-1.24859	-51.98731
24.30000	-1.25297	-52.16418
24.40000	-1.25797	-52.39310
24.50000	-1.26312	-52.64283
24.60000	-1.26984	-52.93443
24.70000	-1.27594	-53.29091
24.80000	-1.27938	-53.38969
24.90000	-1.28359	-53.58126
25.00000	-1.28875	-53.83066
25.10000	-1.29469	-54.10556
25.20000	-1.30125	-54.44530
25.30000	-1.30531	-54.59776
25.40000	-1.30984	-54.79859
25.50000	-1.31453	-55.01612
25.60000	-1.31969	-55.26272
25.70000	-1.32594	-55.55617
25.80000	-1.33219	-55.88096
25.90000	-1.33594	-56.01868
26.00000	-1.34047	-56.20879
26.10000	-1.34516	-56.43754
26.20000	-1.35047	-56.68103
26.30000	-1.35703	-57.00414
26.40000	-1.36187	-57.21045
26.50000	-1.36609	-57.39025
26.60000	-1.37094	-57.60247
26.70000	-1.37656	-57.87288
26.80000	-1.38312	-58.15270
26.90000	-1.38906	-58.47393
27.00000	-1.39266	-58.59474
27.10000	-1.39719	-58.77770
27.20000	-1.40234	-59.02996
27.30000	-1.40813	-59.30715
27.40000	-1.41500	-59.63122
27.50000	-1.41922	-59.82691
27.60000	-1.42313	-59.96897
27.70000	-1.42750	-60.17658
27.80000	-1.43266	-60.41137
27.90000	-1.43906	-60.70580
28.00000	-1.44625	-61.08224
28.10000	-1.44984	-61.21179
28.20000	-1.45422	-61.37852
28.30000	-1.45906	-61.60991
28.40000	-1.46484	-61.86815
28.50000	-1.47109	-62.19384
28.60000	-1.47547	-62.36199
28.70000	-1.47969	-62.54166
28.80000	-1.48437	-62.74308
28.90000	-1.48953	-62.98152
29.00000	-1.49547	-63.24962
29.10000	-1.50297	-63.63951
29.20000	-1.50656	-63.76492
29.30000	-1.51078	-63.92810
29.40000	-1.51578	-64.16471
29.50000	-1.52234	-64.46906
29.60000	-1.52875	-64.79453
29.70000	-1.53250	-64.94094
29.80000	-1.53656	-65.10292
29.90000	-1.54141	-65.30635
30.00000	-1.54672	-65.56069
30.10000	-1.55250	-65.81547
30.20000	-1.55969	-66.20980
30.30000	-1.56344	-66.35348
30.40000	-1.56766	-66.50779
30.50000	-1.57250	-66.72448
30.60000	-1.57813	-66.96673
30.70000	-1.58516	-67.34024
30.80000	-1.58937	-67.51972
30.90000	-1.59359	-67.68794
31.00000	-1.59859	-67.91504
31.10000	-1.60453	-68.19562
31.20000	-1.61156	-68.51698
31.30000	-1.61703	-68.84733
31.40000	-1.62016	-68.93259
31.50000	-1.62469	-69.11290
31.60000	-1.62969	-69.33736
31.70000	-1.63516	-69.57948
31.80000	-1.64109	-69.85720
31.90000	-1.64562	-70.00335
32.00000	-1.65000	-70.16284
32.10000	-1.65469	-70.37566
32.20000	-1.66000	-70.62890
32.30000	-1.66656	-70.93655
32.40000	-1.67344	-71.31824
32.50000	-1.67672	-71.42302
32.60000	-1.68094	-71.58222
32.70000	-1.68625	-71.84627
32.80000	-1.69203	-72.14032
32.90000	-1.69813	-72.45424
33.00000	-1.70266	-72.66016
33.10000	-1.70688	-72.83446
33.20000	-1.71156	-73.04461
33.30000	-1.71656	-73.27575
33.40000	-1.72203	-73.53402
33.50000	-1.72891	-73.87939
33.60000	-1.73328	-74.09289
33.70000	-1.73734	-74.23963
33.80000	-1.74234	-74.45826
33.90000	-1.74813	-74.73437
34.00000	-1.75500	-75.08123
34.10000	-1.75937	-75.26976
34.20000	-1.76344	-75.42582
34.30000	-1.76812	-75.63721
34.40000	-1.77344	-75.87539
34.50000	-1.77953	-76.17384
34.60000	-1.78656	-76.53650
34.70000	-1.79047	-76.69257
34.80000	-1.79453	-76.85082
34.90000	-1.79953	-77.06556
35.00000	-1.80547	-77.33558
35.10000	-1.81141	-77.64921
35.20000	-1.81609	-77.85761
35.30000	-1.82047	-78.04246
35.40000	-1.82500	-78.24912
35.50000	-1.83031	-78.47797
35.60000	-1.83641	-78.75414
35.70000	-1.84344	-79.13485
35.80000	-1.84672	-79.25179
35.90000	-1.85078	-79.39772
36.00000	-1.85531	-79.60211
36.10000	-1.86125	-79.86037
36.20000	-1.86859	-80.24799
36.30000	-1.87312	-80.45980
36.40000	-1.87719	-80.60804
36.50000	-1.88203	-80.80836
36.60000	-1.88734	-81.05572
36.70000	-1.89313	-81.31206
36.80000	-1.89969	-81.65711
36.90000	-1.90359	-81.82186
37.00000	-1.90766	-81.97708
37.10000	-1.91250	-82.18130
37.20000	-1.91797	-82.43068
37.30000	-1.92516	-82.76835
37.40000	-1.92969	-82.98264
37.50000	-1.93375	-83.14008
37.60000	-1.93813	-83.32749
37.70000	-1.94313	-83.54358
37.80000	-1.94875	-83.79667
37.90000	-1.95578	-84.12687
38.00000	-1.95984	-84.30345
38.10000	-1.96406	-84.45480
38.20000	-1.96875	-84.64157
38.30000	-1.97375	-84.85103
38.40000	-1.98078	-85.14801
38.50000	-1.98625	-85.41630
38.60000	-1.99078	-85.59339
38.70000	-1.99594	-85.79927
38.80000	-2.00156	-86.04098
38.90000	-2.00906	-86.34128
39.00000	-2.01500	-86.69420
39.10000	-2.01750	-86.74166
39.20000	-2.02156	-86.88169
39.30000	-2.02656	-87.09846
39.40000	-2.03203	-87.35213
39.50000	-2.03906	-87.67629
39.60000	-2.04359	-87.90539
39.70000	-2.04766	-88.04513
39.80000	-2.05219	-88.22905
39.90000	-2.05719	-88.43612
40.00000	-2.06281	-88.68468
40.10000	-2.07000	-89.02536
40.20000	-2.07359	-89.19188
40.30000	-2.07781	-89.33482
40.40000	-2.08266	-89.54132
40.50000	-2.08906	-89.80259
40.60000	-2.09688	-90.21854
40.70000	-2.10031	-90.36022
40.80000	-2.10422	-90.48665
40.90000	-2.10875	-90.67125
41.00000	-2.11375	-90.88850
41.10000	-2.11922	-91.13568
41.20000	-2.12656	-91.45784
41.30000	-2.13094	-91.67947
41.40000	-2.13531	-91.83235
41.50000	-2.14016	-92.04028
41.60000	-2.14625	-92.28691
41.70000	-2.15375	-92.68436
41.80000	-2.15734	-92.84743
41.90000	-2.16109	-92.97298
42.00000	-2.16563	-93.16895
42.10000	-2.17078	-93.39119
42.20000	-2.17688	-93.64597
42.30000	-2.18391	-94.00637
42.40000	-2.18734	-94.14532
42.50000	-2.19156	-94.30853
42.60000	-2.19656	-94.52325
42.70000	-2.20266	-94.78801
42.80000	-2.21000	-95.17459
42.90000	-2.21391	-95.34496
43.00000	-2.21797	-95.48660
43.10000	-2.22234	-95.66770
43.20000	-2.22703	-95.86684
43.30000	-2.23250	-96.11022
43.40000	-2.24000	-96.47176
43.50000	-2.24406	-96.68012
43.60000	-2.24828	-96.83120
43.70000	-2.25344	-97.05204
43.80000	-2.25938	-97.30519
43.90000	-2.26656	-97.66279
44.00000	-2.27062	-97.83864
44.10000	-2.27453	-97.98024
44.20000	-2.27891	-98.16308
44.30000	-2.28391	-98.38691
44.40000	-2.28938	-98.62646
44.50000	-2.29687	-98.96927
44.60000	-2.30109	-99.19365
44.70000	-2.30531	-99.33812
44.80000	-2.31000	-99.52606
44.90000	-2.31563	-99.78114
45.00000	-2.32266	-100.11651
45.10000	-2.32703	-100.33894
45.20000	-2.33109	-100.49731
45.30000	-2.33578	-100.68027
45.40000	-2.34109	-100.90166
45.50000	-2.34719	-101.17505
45.60000	-2.35359	-101.47558
45.70000	-2.35797	-101.68626
45.80000	-2.36172	-101.82849
45.90000	-2.36641	-102.01670
46.00000	-2.37234	-102.27337
46.10000	-2.37969	-102.64023
46.20000	-2.38406	-102.84721
46.30000	-2.38813	-102.99323
46.40000	-2.39250	-103.15406
46.50000	-2.39734	-103.37353
46.60000	-2.40297	-103.61600
46.70000	-2.41047	-103.95252
46.80000	-2.41516	-104.22293
46.90000	-2.41922	-104.36232
47.00000	-2.42438	-104.57745
47.10000	-2.43031	-104.84134
47.20000	-2.43703	-105.17085
47.30000	-2.44125	-105.36981
47.40000	-2.44547	-105.53928
47.50000	-2.45031	-105.74736
47.60000	-2.45562	-105.99025
47.70000	-2.46156	-106.24978
47.80000	-2.46844	-106.63058
47.90000	-2.47188	-106.76643
48.00000	-2.47594	-106.91895
48.10000	-2.48031	-107.11863
48.20000	-2.48578	-107.36920
48.30000	-2.49250	-107.71078
48.40000	-2.49734	-107.95516
48.50000	-2.50141	-108.12807
48.60000	-2.50609	-108.32240
48.70000	-2.51141	-108.56110
48.80000	-2.51703	-108.82721
48.90000	-2.52359	-109.15796
49.00000	-2.52766	-109.35330
49.10000	-2.53188	-109.53030
49.20000	-2.53687	-109.74627
49.30000	-2.54234	-109.99616
49.40000	-2.54891	-110.30938
49.50000	-2.55391	-110.55688
49.60000	-2.55797	-110.70801
49.70000	-2.56219	-110.89238
49.80000	-2.56687	-111.08917
49.90000	-2.57219	-111.32342
50.00000	-2.57922	-111.63260
50.10000	-2.58437	-111.91414
50.20000	-2.58875	-112.06701
50.30000	-2.59344	-112.25980
50.40000	-2.59922	-112.49777
50.50000	-2.60641	-112.84208
50.60000	-2.61094	-113.06328
50.70000	-2.61484	-113.21715
50.80000	-2.61922	-113.38940
50.90000	-2.62422	-113.59297
51.00000	-2.62969	-113.82683
51.10000	-2.63688	-114.15657
51.20000	-2.64156	-114.38155
51.30000	-2.64578	-114.54099
51.40000	-2.65063	-114.73643
51.50000	-2.65578	-114.95088
51.60000	-2.66250	-115.24192
51.70000	-2.66781	-115.51962
51.80000	-2.67156	-115.65875
51.90000	-2.67563	-115.81245
52.00000	-2.68063	-116.00515
52.10000	-2.68672	-116.26460
52.20000	-2.69469	-116.62748
52.30000	-2.69859	-116.82858
52.40000	-2.70234	-116.95389
52.50000	-2.70703	-117.13521
52.60000	-2.71250	-117.35725
52.70000	-2.71906	-117.63646
52.80000	-2.72406	-117.87942
52.90000	-2.72813	-118.02810
53.00000	-2.73266	-118.20269
53.10000	-2.73781	-118.41600
53.20000	-2.74344	-118.64880
53.30000	-2.75172	-119.00785
53.40000	-2.75531	-119.22000
53.50000	-2.75891	-119.32258
53.60000	-2.76344	-119.49108
53.70000	-2.76828	-119.67651
53.80000	-2.77484	-119.93449
53.90000	-2.78031	-120.19833
54.00000	-2.78453	-120.35611
54.10000	-2.78938	-120.52446
54.20000	-2.79484	-120.75210
54.30000	-2.80016	-120.96865
54.40000	-2.80844	-121.30969
54.50000	-2.81266	-121.54151
54.60000	-2.81625	-121.63805
54.70000	-2.82078	-121.81374
54.80000	-2.82625	-122.02357
54.90000	-2.83469	-122.38715
55.00000	-2.83859	-122.59239
55.10000	-2.84250	-122.71944
55.20000	-2.84750	-122.90820
55.30000	-2.85281	-123.13782
55.40000	-2.85875	-123.40452
55.50000	-2.86563	-123.73611
55.60000	-2.86875	-123.86883
55.70000	-2.87281	-123.99711
55.80000	-2.87797	-124.20609
55.90000	-2.88344	-124.45288
56.00000	-2.89016	-124.74898
56.10000	-2.89469	-124.96331
56.20000	-2.89859	-125.10909
56.30000	-2.90297	-125.26928
56.40000	-2.90797	-125.48257
56.50000	-2.91406	-125.75078
56.60000	-2.92250	-126.12821
56.70000	-2.92563	-126.30481
56.80000	-2.92938	-126.41571
56.90000	-2.93406	-126.60934
57.00000	-2.93953	-126.82974
57.10000	-2.94703	-127.15867
57.20000	-2.95203	-127.43858
57.30000	-2.95594	-127.57319
57.40000	-2.96016	-127.74359
57.50000	-2.96500	-127.94545
57.60000	-2.96984	-128.14185
57.70000	-2.97609	-128.39338
57.80000	-2.98203	-128.69969
57.90000	-2.98609	-128.84809
58.00000	-2.99125	-129.05671
58.10000	-2.99719	-129.30694
58.20000	-3.00500	-129.68108
58.30000	-3.00859	-129.85724
58.40000	-3.01219	-129.97615
58.50000	-3.01672	-130.15831
58.60000	-3.02172	-130.36448
58.70000	-3.02750	-130.61233
58.80000	-3.03453	-130.90979
58.90000	-3.03984	-131.21967
59.00000	-3.04359	-131.33748
59.10000	-3.04812	-131.51616
59.20000	-3.05312	-131.72129
59.30000	-3.06000	-132.01641
59.40000	-3.06500	-132.27853
59.50000	-3.06906	-132.44633
59.60000	-3.07359	-132.62549
59.70000	-3.07859	-132.83513
59.80000	-3.08453	-133.09272
59.90000	-3.09234	-133.47296
60.00000	-3.09609	-133.68005
60.10000	-3.10000	-133.81702
60.20000	-3.10484	-134.01937
60.30000	-3.11031	-134.25724
60.40000	-3.11687	-134.54764
60.50000	-3.12156	-134.78068
60.60000	-3.12547	-134.93404
60.70000	-3.12984	-135.10044
60.80000	-3.13453	-135.27974
60.90000	-3.14000	-135.51295
61.00000	-3.14797	-135.85921
61.10000	-3.15281	-136.13699
61.20000	-3.15672	-136.27709
61.30000	-3.16156	-136.46784
61.40000	-3.16688	-136.68518
61.50000	-3.17344	-136.98557
61.60000	-3.17813	-137.19881
61.70000	-3.18219	-137.35548
61.80000	-3.18656	-137.52991
61.90000	-3.19156	-137.72401
62.00000	-3.19719	-137.96622
62.10000	-3.20469	-138.28079
62.20000	-3.20969	-138.57339
62.30000	-3.21328	-138.68184
62.40000	-3.21797	-138.85939
62.50000	-3.22328	-139.07595
62.60000	-3.23094	-139.42030
62.70000	-3.23578	-139.69044
62.80000	-3.23953	-139.81977
62.90000	-3.24391	-139.98696
63.00000	-3.24938	-140.20076
63.10000	-3.25484	-140.44255
63.20000	-3.26156	-140.74855
63.30000	-3.26578	-140.97002
63.40000	-3.26969	-141.09704
63.50000	-3.27438	-141.28111
63.60000	-3.27969	-141.49404
63.70000	-3.28656	-141.78348
63.80000	-3.29312	-142.13221
63.90000	-3.29687	-142.28891
64.00000	-3.30109	-142.44185
64.10000	-3.30625	-142.65540
64.20000	-3.31203	-142.91619
64.30000	-3.31891	-143.23729
64.40000	-3.32312	-143.44688
64.50000	-3.32703	-143.58629
64.60000	-3.33172	-143.77739
64.70000	-3.33703	-144.00360
64.80000	-3.34359	-144.30369
64.90000	-3.34813	-144.53611
65.00000	-3.35219	-144.69835
65.10000	-3.35687	-144.88564
65.20000	-3.36219	-145.10298
65.30000	-3.36781	-145.35342
65.40000	-3.37500	-145.64167
65.50000	-3.37984	-145.91131
65.60000	-3.38359	-146.04105
65.70000	-3.38781	-146.21951
65.80000	-3.39297	-146.42452
65.90000	-3.40031	-146.74158
66.00000	-3.40563	-147.02080
66.10000	-3.40969	-147.17242
66.20000	-3.41422	-147.34516
66.30000	-3.41922	-147.55161
66.40000	-3.42438	-147.77428
66.50000	-3.43094	-148.05564
66.60000	-3.43578	-148.30284
66.70000	-3.43984	-148.43988
66.80000	-3.44469	-148.62595
66.90000	-3.45000	-148.84412
67.00000	-3.45672	-149.12756
67.10000	-3.46172	-149.36717
67.20000	-3.46594	-149.52724
67.30000	-3.47016	-149.68288
67.40000	-3.47500	-149.86333
67.50000	-3.48063	-150.10345
67.60000	-3.48813	-150.40085
67.70000	-3.49328	-150.67926
67.80000	-3.49734	-150.80787
67.90000	-3.50219	-150.99622
68.00000	-3.50750	-151.21637
68.10000	-3.51391	-151.46598
68.20000	-3.51891	-151.72043
68.30000	-3.52313	-151.86925
68.40000	-3.52719	-152.02083
68.50000	-3.53203	-152.19414
68.60000	-3.53750	-152.41693
68.70000	-3.54469	-152.70256
68.80000	-3.54938	-152.95474
68.90000	-3.55313	-153.07431
69.00000	-3.55797	-153.26324
69.10000	-3.56344	-153.47603
69.20000	-3.57063	-153.75812
69.30000	-3.57594	-154.03457
69.40000	-3.57984	-154.16938
69.50000	-3.58406	-154.32730
69.60000	-3.58859	-154.49196
69.70000	-3.59359	-154.68982
69.80000	-3.59969	-154.93566
69.90000	-3.60594	-155.22987
70.00000	-3.60984	-155.36399
70.10000	-3.61453	-155.51852
70.20000	-3.61969	-155.71997
70.30000	-3.62703	-155.97802
70.40000	-3.63219	-156.24554
70.50000	-3.63656	-156.39463
70.60000	-3.64125	-156.56808
70.70000	-3.64656	-156.77215
70.80000	-3.65266	-157.02507
70.90000	-3.66094	-157.33950
71.00000	-3.66484	-157.59280
71.10000	-3.66797	-157.66194
71.20000	-3.67266	-157.83587
71.30000	-3.67750	-158.02389
71.40000	-3.68484	-158.30629
71.50000	-3.69000	-158.58880
71.60000	-3.69359	-158.72094
71.70000	-3.69781	-158.87451
71.80000	-3.70266	-159.05194
71.90000	-3.70828	-159.29152
72.00000	-3.71594	-159.59458
72.10000	-3.72078	-159.86739
72.20000	-3.72438	-159.98533
72.30000	-3.72906	-160.15804
72.40000	-3.73438	-160.38036
72.50000	-3.74141	-160.68232
72.60000	-3.74641	-160.93959
72.70000	-3.75016	-161.07447
72.80000	-3.75484	-161.23517
72.90000	-3.75938	-161.43216
73.00000	-3.76438	-161.62944
73.10000	-3.77078	-161.86945
73.20000	-3.77641	-162.17068
73.30000	-3.78078	-162.33322
73.40000	-3.78563	-162.52850
73.50000	-3.79125	-162.76489
73.60000	-3.79797	-163.03779
73.70000	-3.80281	-163.28259
73.80000	-3.80641	-163.39186
73.90000	-3.81078	-163.54448
74.00000	-3.81563	-163.74239
74.10000	-3.82094	-163.95788
74.20000	-3.82781	-164.24017
74.30000	-3.83375	-164.55771
74.40000	-3.83781	-164.69328
74.50000	-3.84234	-164.85605
74.60000	-3.84734	-165.04440
74.70000	-3.85391	-165.30816
74.80000	-3.85922	-165.58138
74.90000	-3.86359	-165.74591
75.00000	-3.86797	-165.89642
75.10000	-3.87281	-166.09292
75.20000	-3.87844	-166.31952
75.30000	-3.88531	-166.59215
75.40000	-3.89000	-166.83914
75.50000	-3.89391	-166.96006
75.60000	-3.89875	-167.13445
75.70000	-3.90406	-167.34792
75.80000	-3.91109	-167.61705
75.90000	-3.91719	-167.95099
76.00000	-3.92047	-168.05720
76.10000	-3.92469	-168.19896
76.20000	-3.92922	-168.36727
76.30000	-3.93453	-168.58597
76.40000	-3.94172	-168.86111
76.50000	-3.94734	-169.15542
76.60000	-3.95094	-169.28376
76.70000	-3.95562	-169.45425
76.80000	-3.96109	-169.67331
76.90000	-3.96781	-169.93153
77.00000	-3.97313	-170.20571
77.10000	-3.97703	-170.34911
77.20000	-3.98141	-170.49703
77.30000	-3.98609	-170.67407
77.40000	-3.99141	-170.88749
77.50000	-3.99797	-171.12730
77.60000	-4.00438	-171.46271
77.70000	-4.00781	-171.57549
77.80000	-4.01203	-171.71469
77.90000	-4.01703	-171.90567
78.00000	-4.02422	-172.17565
78.10000	-4.03031	-172.49434
78.20000	-4.03422	-172.63193
78.30000	-4.03859	-172.79746
78.40000	-4.04375	-172.98958
78.50000	-4.04891	-173.19486
78.60000	-4.05594	-173.46260
78.70000	-4.06109	-173.73176
78.80000	-4.06469	-173.84142
78.90000	-4.06906	-174.00081
79.00000	-4.07422	-174.19855
79.10000	-4.08109	-174.44777
79.20000	-4.08672	-174.73695
79.30000	-4.09063	-174.88261
79.40000	-4.09516	-175.04098
79.50000	-4.10016	-175.23763
79.60000	-4.10609	-175.48691
79.70000	-4.11391	-175.81688
79.80000	-4.11812	-176.05343
79.90000	-4.12172	-176.15955
80.00000	-4.12641	-176.33182
80.10000	-4.13188	-176.54964
80.20000	-4.13922	-176.84935
80.30000	-4.14469	-177.15086
80.40000	-4.14813	-177.28308
80.50000	-4.15219	-177.42571
80.60000	-4.15656	-177.62746
80.70000	-4.16188	-177.86768
80.80000	-4.16828	-178.08829
80.90000	-4.17422	-178.37051
81.00000	-4.17797	-178.50170
81.10000	-4.18234	-178.68574
81.20000	-4.18766	-178.88425
81.30000	-4.19406	-179.13634
81.40000	-4.20031	-179.44486
81.50000	-4.20438	-179.60803
81.60000	-4.20875	-179.78233
81.70000	-4.21344	-179.96636
81.80000	-4.21859	-180.16556
81.90000	-4.22422	-180.39708
82.00000	-4.23062	-180.69923
82.10000	-4.23469	-180.86447
82.20000	-4.23906	-181.01855
82.30000	-4.24422	-181.22128
82.40000	-4.25063	-181.46409
82.50000	-4.25672	-181.78053
82.60000	-4.26047	-181.91878
82.70000	-4.26484	-182.06409
82.80000	-4.27000	-182.26476
82.90000	-4.27563	-182.50261
83.00000	-4.28172	-182.73641
83.10000	-4.28781	-183.03089
83.20000	-4.29156	-183.16250
83.30000	-4.29609	-183.31414
83.40000	-4.30078	-183.49427
83.50000	-4.30688	-183.71622
83.60000	-4.31344	-184.03338
83.70000	-4.31750	-184.19021
83.80000	-4.32188	-184.34694
83.90000	-4.32688	-184.53774
84.00000	-4.33250	-184.75349
84.10000	-4.33953	-185.00958
84.20000	-4.34453	-185.29628
84.30000	-4.34797	-185.38846
84.40000	-4.35234	-185.53860
84.50000	-4.35750	-185.73503
84.60000	-4.36422	-185.98698
84.70000	-4.37063	-186.31011
84.80000	-4.37453	-186.45626
84.90000	-4.37875	-186.60082
85.00000	-4.38344	-186.76046
85.10000	-4.38844	-186.96395
85.20000	-4.39531	-187.21986
85.30000	-4.40141	-187.54536
85.40000	-4.40500	-187.64837
85.50000	-4.40938	-187.80050
85.60000	-4.41437	-187.99505
85.70000	-4.42016	-188.19356
85.80000	-4.42594	-188.45218
85.90000	-4.43016	-188.60258
86.00000	-4.43453	-188.76520
86.10000	-4.43922	-188.92103
86.20000	-4.44453	-189.12454
86.30000	-4.45063	-189.35150
86.40000	-4.45781	-189.67566
86.50000	-4.46141	-189.80260
86.60000	-4.46563	-189.91968
86.70000	-4.47078	-190.11573
86.80000	-4.47719	-190.34576
86.90000	-4.48453	-190.69174
87.00000	-4.48828	-190.81104
87.10000	-4.49266	-190.96000
87.20000	-4.49813	-191.14916
87.30000	-4.50391	-191.38300
87.40000	-4.51063	-191.64033
87.50000	-4.51516	-191.86473
87.60000	-4.51859	-191.95364
87.70000	-4.52328	-192.11470
87.80000	-4.52859	-192.31413
87.90000	-4.53453	-192.53895
88.00000	-4.54078	-192.81472
88.10000	-4.54437	-192.95500
88.20000	-4.54812	-193.04317
88.30000	-4.55281	-193.21333
88.40000	-4.55844	-193.42197
88.50000	-4.56688	-193.72483
88.60000	-4.57328	-194.10791
88.70000	-4.57609	-194.16283
88.80000	-4.58063	-194.31511
88.90000	-4.58563	-194.50517
89.00000	-4.59141	-194.71353
89.10000	-4.59766	-195.00108
89.20000	-4.60156	-195.14166
89.30000	-4.60594	-195.29311
89.40000	-4.61063	-195.46619
89.50000	-4.61578	-195.65804
89.60000	-4.62219	-195.89649
89.70000	-4.62906	-196.25027
89.80000	-4.63219	-196.33153
89.90000	-4.63656	-196.46941
90.00000	-4.64156	-196.65594
90.10000	-4.64828	-196.90259
90.20000	-4.65469	-197.21670
90.30000	-4.65844	-197.33988
90.40000	-4.66250	-197.48430
90.50000	-4.66750	-197.65849
90.60000	-4.67266	-197.85604
90.70000	-4.67938	-198.10316
90.80000	-4.68547	-198.42398
90.90000	-4.68891	-198.52519
91.00000	-4.69328	-198.66550
91.10000	-4.69859	-198.86139
91.20000	-4.70547	-199.12039
91.30000	-4.71094	-199.40624
91.40000	-4.71484	-199.52942
91.50000	-4.71906	-199.67525
91.60000	-4.72375	-199.84138
91.70000	-4.72922	-200.04110
91.80000	-4.73562	-200.28214
91.90000	-4.74203	-200.59046
92.00000	-4.74547	-200.70876
92.10000	-4.75000	-200.85217
92.20000	-4.75484	-201.03131
92.30000	-4.76047	-201.23786
92.40000	-4.76750	-201.54260
92.50000	-4.77156	-201.71297
92.60000	-4.77594	-201.83912
92.70000	-4.78062	-202.02470
92.80000	-4.78594	-202.21606
92.90000	-4.79328	-202.48477
93.00000	-4.79938	-202.82218
93.10000	-4.80250	-202.89920
93.20000	-4.80688	-203.04161
93.30000	-4.81219	-203.23959
93.40000	-4.81844	-203.47430
93.50000	-4.82422	-203.74042
93.60000	-4.82813	-203.88274
93.70000	-4.83234	-204.02864
93.80000	-4.83703	-204.18577
93.90000	-4.84219	-204.38139
94.00000	-4.84844	-204.61968
94.10000	-4.85594	-204.95130
94.20000	-4.85938	-205.07768
94.30000	-4.86359	-205.20447
94.40000	-4.86891	-205.39691
94.50000	-4.87563	-205.63713
94.60000	-4.88156	-205.94704
94.70000	-4.88531	-206.06384
94.80000	-4.88938	-206.19273
94.90000	-4.89391	-206.35265
95.00000	-4.89922	-206.54993
95.10000	-4.90547	-206.78897
95.20000	-4.91313	-207.13867
95.30000	-4.91656	-207.26886
95.40000	-4.92078	-207.38658
95.50000	-4.92578	-207.57973
95.60000	-4.93234	-207.81994
95.70000	-4.93828	-208.10500
95.80000	-4.94203	-208.23467
95.90000	-4.94625	-208.36292
96.00000	-4.95125	-208.55387
96.10000	-4.95734	-208.79130
96.20000	-4.96531	-209.11330
96.30000	-4.97094	-209.47240
96.40000	-4.97375	-209.55481
96.50000	-4.97797	-209.68153
96.60000	-4.98297	-209.87584
96.70000	-4.98891	-210.10973
96.80000	-4.99438	-210.36819
96.90000	-4.99844	-210.51991
97.00000	-5.00281	-210.66973
97.10000	-5.00766	-210.84484
97.20000	-5.01313	-211.05324
97.30000	-5.01938	-211.30267
97.40000	-5.02578	-211.61580
97.50000	-5.02938	-211.73359
97.60000	-5.03359	-211.88985
97.70000	-5.03859	-212.06871
97.80000	-5.04422	-212.28492
97.90000	-5.05031	-212.54900
98.00000	-5.05500	-212.74303
98.10000	-5.05922	-212.88314
98.20000	-5.06391	-213.05396
98.30000	-5.06891	-213.23964
98.40000	-5.07453	-213.44395
98.50000	-5.08141	-213.74489
98.60000	-5.08547	-213.88844
98.70000	-5.08984	-214.02909
98.80000	-5.09484	-214.19561
98.90000	-5.10125	-214.43424
99.00000	-5.10875	-214.77242
99.10000	-5.11234	-214.89678
99.20000	-5.11641	-215.01377
99.30000	-5.12109	-215.16623
99.40000	-5.12625	-215.33813
99.50000	-5.13234	-215.55896
99.60000	-5.13922	-215.86341
99.70000	-5.14297	-215.98680
99.80000	-5.14703	-216.10998
99.90000	-5.15172	-216.26183
100.00000	-5.15719	-216.44972
100.10000	-5.16406	-216.70248
100.20000	-5.16875	-216.90908
100.30000	-5.17250	-217.00531
100.40000	-5.17719	-217.14759
100.50000	-5.18266	-217.32929
100.60000	-5.18938	-217.55266
100.70000	-5.19687	-217.89062
100.80000	-5.20000	-217.97323
100.90000	-5.20437	-218.09053
101.00000	-5.20953	-218.26799
101.10000	-5.21500	-218.47092
101.20000	-5.22187	-218.73230
101.30000	-5.22578	-218.86864
101.40000	-5.22984	-218.97326
101.50000	-5.23438	-219.12223
101.60000	-5.23969	-219.29471
101.70000	-5.24547	-219.49598
101.80000	-5.25266	-219.79181
101.90000	-5.25609	-219.87782
102.00000	-5.26016	-219.99405
102.10000	-5.26516	-220.14156
102.20000	-5.27109	-220.33826
102.30000	-5.27844	-220.63397
102.40000	-5.28250	-220.78788
102.50000	-5.28656	-220.89025
102.60000	-5.29094	-221.01407
102.70000	-5.29594	-221.17500
102.80000	-5.30125	-221.34201
102.90000	-5.30922	-221.65206
103.00000	-5.31297	-221.77482
103.10000	-5.31703	-221.86293
103.20000	-5.32203	-222.02095
103.30000	-5.32813	-222.23543
103.40000	-5.33719	-222.62470
103.50000	-5.34031	-222.71703
103.60000	-5.34438	-222.80277
103.70000	-5.34953	-222.98884
103.80000	-5.35500	-223.17466
103.90000	-5.36141	-223.39749
104.00000	-5.36734	-223.69917
104.10000	-5.37031	-223.75566
104.20000	-5.37453	-223.87379
104.30000	-5.37969	-224.04338
104.40000	-5.38500	-224.22656
104.50000	-5.39203	-224.51200
104.60000	-5.39609	-224.64816
104.70000	-5.40000	-224.75433
104.80000	-5.40469	-224.89363
104.90000	-5.40984	-225.06820
105.00000	-5.41625	-225.29368
105.10000	-5.42344	-225.60899
105.20000	-5.42656	-225.68156
105.30001	-5.43094	-225.80053
105.40001	-5.43594	-225.97478
105.50001	-5.44203	-226.18861
105.60001	-5.44953	-226.51362
105.70001	-5.45328	-226.64718
105.80001	-5.45719	-226.75717
105.90001	-5.46187	-226.90836
106.00001	-5.46672	-227.06558
106.10001	-5.47250	-227.25670
106.20001	-5.47953	-227.53645
106.30001	-5.48375	-227.70762
106.40001	-5.48766	-227.81229
106.50001	-5.49281	-227.95604
106.60001	-5.49906	-228.16478
106.70001	-5.50609	-228.45311
106.80001	-5.50969	-228.56231
106.90001	-5.51391	-228.68389
107.00001	-5.51859	-228.83491
107.10001	-5.52375	-229.01697
107.20001	-5.52938	-229.21637
107.30001	-5.53672	-229.47614
107.40001	-5.54078	-229.65182
107.50001	-5.54484	-229.75832
107.60001	-5.54953	-229.89853
107.70001	-5.55516	-230.07719
107.80001	-5.56219	-230.36659
107.90001	-5.56656	-230.51362
108.00001	-5.57062	-230.62615
108.10001	-5.57547	-230.77622
108.20001	-5.58078	-230.95810
108.30001	-5.58656	-231.13666
108.40001	-5.59359	-231.43202
108.50001	-5.59734	-231.56171
108.60001	-5.60156	-231.67172
108.70001	-5.60625	-231.81926
108.80001	-5.61188	-232.00299
108.90001	-5.61844	-232.24545
109.00001	-5.62297	-232.38593
109.10001	-5.62719	-232.50639
109.20001	-5.63188	-232.65739
109.30001	-5.63688	-232.81713
109.40001	-5.64266	-233.03157
109.50001	-5.64984	-233.31055
109.60001	-5.65375	-233.44731
109.70001	-5.65813	-233.56724
109.80001	-5.66297	-233.72820
109.90001	-5.66844	-233.90479
110.00001	-5.67500	-234.14969
110.10001	-5.67984	-234.30973
110.20001	-5.68406	-234.44411
110.30001	-5.68875	-234.57757
110.40001	-5.69391	-234.75356
110.50001	-5.69969	-234.94224
110.60001	-5.70703	-235.24144
110.70001	-5.71047	-235.35442
110.80001	-5.71453	-235.46703
110.90001	-5.71937	-235.60303
111.00001	-5.72516	-235.76671
111.10001	-5.73203	-236.02168
111.20001	-5.73672	-236.18388
111.30001	-5.74094	-236.28390
111.40001	-5.74547	-236.42166
111.50001	-5.75078	-236.58416
111.60001	-5.75625	-236.77233
111.70001	-5.76391	-237.06788
111.80001	-5.76766	-237.21464
111.90001	-5.77187	-237.31244
112.00001	-5.77688	-237.46848
112.10001	-5.78250	-237.63786
112.20001	-5.78953	-237.89352
112.30001	-5.79375	-238.05667
112.40001	-5.79750	-238.15511
112.50001	-5.80219	-238.26784
112.60001	-5.80719	-238.41360
112.70001	-5.81313	-238.61054
112.80001	-5.82141	-238.93946
112.90001	-5.82484	-239.03774
113.00001	-5.82875	-239.10992
113.10001	-5.83375	-239.26063
113.20001	-5.83906	-239.42550
113.30001	-5.84594	-239.67345
113.40001	-5.85047	-239.83493
113.50001	-5.85453	-239.94550
113.60001	-5.85922	-240.07942
113.70001	-5.86438	-240.24403
113.80001	-5.87047	-240.43889
113.90001	-5.87812	-240.77049
114.00001	-5.88109	-240.83270
114.10001	-5.88531	-240.94220
114.20001	-5.88984	-241.09392
114.30001	-5.89516	-241.26267
114.40001	-5.90187	-241.50777
114.50001	-5.90656	-241.68834
114.60001	-5.91094	-241.81515
114.70001	-5.91547	-241.93987
114.80001	-5.92063	-242.08501
114.90001	-5.92594	-242.24916
115.00001	-5.93359	-242.53795
115.10001	-5.93750	-242.68451
115.20001	-5.94172	-242.77976
115.30001	-5.94672	-242.93008
115.40001	-5.95250	-243.10555
115.50001	-5.95953	-243.38071
115.60001	-5.96344	-243.49850
115.70001	-5.96766	-243.58344
115.80001	-5.97219	-243.70115
115.90001	-5.97719	-243.84055
116.00001	-5.98266	-244.01751
116.10001	-5.98969	-244.25712
116.20001	-5.99375	-244.41269
116.30001	-5.99797	-244.50348
116.40001	-6.00266	-244.62846
116.50001	-6.00812	-244.78130
116.60001	-6.01594	-245.05022
116.70001	-6.02016	-245.22039
116.80001	-6.02422	-245.29284
116.90001	-6.02875	-245.42145
117.00001	-6.03422	-245.58590
117.10001	-6.04094	-245.80844
117.20001	-6.04828	-246.12023
117.30001	-6.05141	-246.19024
117.40001	-6.05547	-246.26549
117.50001	-6.06016	-246.40246
117.60001	-6.06578	-246.56996
117.70001	-6.07281	-246.82061
117.80001	-6.07719	-246.97587
117.90001	-6.08125	-247.07142
118.00001	-6.08578	-247.19173
118.10001	-6.09063	-247.33166
118.20001	-6.09594	-247.48710
118.30001	-6.10344	-247.72145
118.40001	-6.10813	-247.92659
118.50001	-6.11203	-247.99904
118.60001	-6.11687	-248.12569
118.70001	-6.12219	-248.27953
118.80001	-6.12891	-248.49455
118.90001	-6.13328	-248.62961
119.00001	-6.13766	-248.73322
119.10001	-6.14203	-248.85215
119.20001	-6.14672	-248.98005
119.30001	-6.15219	-249.13689
119.40001	-6.15937	-249.34456
119.50001	-6.16469	-249.57360
119.60001	-6.16828	-249.63425
119.70001	-6.17313	-249.75437
119.80001	-6.17891	-249.91329
119.90001	-6.18797	-250.25162
120.00001	-6.19172	-250.35837
120.10001	-6.19563	-250.42149
120.20001	-6.20078	-250.57131
120.30001	-6.20641	-250.74258
120.40001	-6.21266	-250.94953
120.50001	-6.21937	-251.25262
120.60001	-6.22188	-251.26696
120.70001	-6.22594	-251.34876
120.80001	-6.23078	-251.49682
120.90001	-6.23609	-251.65674
121.00001	-6.24281	-251.90410
121.10001	-6.24703	-252.03025
121.20001	-6.25078	-252.11978
121.30001	-6.25516	-252.21604
121.40001	-6.26031	-252.36356
121.50001	-6.26609	-252.54023
121.60001	-6.27422	-252.82410
121.70001	-6.27859	-252.99659
121.80001	-6.28266	-253.08400
121.90001	-6.28781	-253.22175
122.00001	-6.29328	-253.38197
122.10001	-6.30000	-253.63618
122.20001	-6.30406	-253.76114
122.30001	-6.30812	-253.84733
122.40001	-6.31250	-253.93686
122.50001	-6.31734	-254.05359
122.60001	-6.32313	-254.21658
122.70001	-6.33125	-254.50504
122.80001	-6.33500	-254.65387
122.90001	-6.33875	-254.71967
123.00001	-6.34344	-254.83888
123.10001	-6.34922	-255.00458
123.20001	-6.35703	-255.29042
123.30001	-6.36109	-255.41654
123.40001	-6.36500	-255.47731
123.50001	-6.36938	-255.57637
123.60001	-6.37469	-255.71471
123.70001	-6.38031	-255.87946
123.80001	-6.38828	-256.15281
123.90001	-6.39203	-256.28188
124.00001	-6.39578	-256.32828
124.10001	-6.40047	-256.42574
124.20001	-6.40594	-256.58306
124.30001	-6.41312	-256.82819
124.40001	-6.41813	-257.00152
124.50001	-6.42188	-257.06035
124.60001	-6.42641	-257.14898
124.70001	-6.43141	-257.28723
124.80001	-6.43688	-257.45407
124.90001	-6.44453	-257.69764
125.00001	-6.44875	-257.85777
125.10001	-6.45266	-257.92354
125.20001	-6.45750	-258.04090
125.30001	-6.46250	-258.18688
125.40001	-6.46969	-258.39496
125.50001	-6.47453	-258.56876
125.60001	-6.47859	-258.64166
125.70001	-6.48313	-258.76296
125.80001	-6.48844	-258.89382
125.90001	-6.49437	-259.07069
126.00001	-6.50234	-259.35447
126.10001	-6.50531	-259.42785
126.20001	-6.50906	-259.47991
126.30001	-6.51375	-259.58088
126.40001	-6.51922	-259.72393
126.50001	-6.52719	-259.98268
126.60001	-6.53172	-260.16432
126.70001	-6.53531	-260.20855
126.80001	-6.53984	-260.29721
126.90001	-6.54453	-260.42202
127.00001	-6.55000	-260.56531
127.10001	-6.55828	-260.83156
127.20001	-6.56234	-260.99148
127.30001	-6.56594	-261.03404
127.40001	-6.57078	-261.15140
127.50001	-6.57672	-261.31633
127.60001	-6.58484	-261.62627
127.70001	-6.58844	-261.73282
127.80001	-6.59234	-261.79686
127.90001	-6.59703	-261.91321
128.00001	-6.60203	-262.04857
128.10001	-6.60750	-262.20977
128.20001	-6.61500	-262.45040
128.30001	-6.61922	-262.60832
128.40001	-6.62328	-262.68840
128.50001	-6.62812	-262.81273
128.60001	-6.63375	-262.96705
128.70001	-6.64125	-263.24958
128.80001	-6.64531	-263.39534
128.90001	-6.64891	-263.44490
129.00001	-6.65344	-263.54873
129.10001	-6.65844	-263.68582
129.20001	-6.66406	-263.86234
129.30001	-6.67078	-264.07459
129.40001	-6.67531	-264.22793
129.50001	-6.67953	-264.31000
129.60001	-6.68469	-264.45180
129.70001	-6.69063	-264.63380
129.80001	-6.69781	-264.89604
129.90001	-6.70219	-265.04081
130.00001	-6.70562	-265.09812
130.10001	-6.70984	-265.17594
130.20001	-6.71469	-265.28880
130.30001	-6.72031	-265.44234
130.40001	-6.72734	-265.67063
130.50001	-6.73250	-265.88723
130.60001	-6.73625	-265.94025
130.70001	-6.74094	-266.05934
130.80001	-6.74672	-266.21759
130.90001	-6.75406	-266.47335
131.00001	-6.75844	-266.62573
131.10001	-6.76250	-266.69791
131.20001	-6.76703	-266.79939
131.30001	-6.77188	-266.92039
131.40001	-6.77750	-267.07989
131.50001	-6.78438	-267.30132
131.60001	-6.78938	-267.50219
131.70001	-6.79281	-267.54600
131.80001	-6.79734	-267.63898
131.90001	-6.80266	-267.76981
132.00001	-6.81016	-267.99706
132.10001	-6.81500	-268.18877
132.20001	-6.81891	-268.25005
132.30001	-6.82328	-268.34971
132.40001	-6.82813	-268.46728
132.50001	-6.83344	-268.62028
132.60001	-6.84016	-268.80231
132.70001	-6.84594	-269.04279
132.80001	-6.85000	-269.10320
132.90001	-6.85484	-269.21806
133.00001	-6.86047	-269.36269
133.10001	-6.86719	-269.58558
133.20001	-6.87156	-269.70977
133.30001	-6.87562	-269.77986
133.40001	-6.87984	-269.87240
133.50001	-6.88469	-269.96943
133.60001	-6.89031	-270.12429
133.70001	-6.89750	-270.33222
133.80001	-6.90250	-270.51103
133.90001	-6.90656	-270.58348
134.00001	-6.91141	-270.70019
134.10001	-6.91688	-270.84112
134.20001	-6.92406	-271.05805
134.30001	-6.92859	-271.21475
134.40001	-6.93250	-271.26583
134.50001	-6.93672	-271.34290
134.60001	-6.94141	-271.43887
134.70001	-6.94688	-271.59101
134.80001	-6.95438	-271.81679
134.90001	-6.95922	-272.00350
135.00001	-6.96281	-272.02612
135.10001	-6.96734	-272.11243
135.20001	-6.97266	-272.25205
135.30001	-6.98031	-272.47217
135.40001	-6.98531	-272.66651
135.50001	-6.98906	-272.71768
135.60001	-6.99344	-272.77806
135.70001	-6.99844	-272.90189
135.80001	-7.00359	-273.02545
135.90001	-7.01078	-273.20519
136.00001	-7.01609	-273.39298
136.10001	-7.01984	-273.43673
136.20001	-7.02422	-273.51198
136.30001	-7.02938	-273.61894
136.40001	-7.03656	-273.80326
136.50001	-7.04344	-274.09706
136.60001	-7.04703	-274.13505
136.70001	-7.05187	-274.22759
136.80001	-7.05734	-274.38310
136.90001	-7.06266	-274.53211
137.00001	-7.07000	-274.74707
137.10001	-7.07344	-274.86309
137.20001	-7.07687	-274.87785
137.30001	-7.08156	-274.97694
137.40001	-7.08641	-275.09454
137.50001	-7.09375	-275.29657
137.60001	-7.09953	-275.54965
137.70001	-7.10328	-275.60371
137.80001	-7.10750	-275.68132
137.90001	-7.11219	-275.79188
138.00001	-7.11766	-275.93556
138.10001	-7.12562	-276.17356
138.20001	-7.13031	-276.38170
138.30001	-7.13375	-276.40587
138.40001	-7.13813	-276.48622
138.50001	-7.14359	-276.61327
138.60001	-7.15109	-276.84212
138.70001	-7.15625	-277.05044
138.80001	-7.16016	-277.10825
138.90001	-7.16484	-277.20720
139.00001	-7.16969	-277.32822
139.10001	-7.17484	-277.46132
139.20001	-7.18156	-277.67032
139.30001	-7.18609	-277.80578
139.40001	-7.19000	-277.85078
139.50001	-7.19453	-277.94760
139.60001	-7.19984	-278.07748
139.70001	-7.20766	-278.31456
139.80001	-7.21250	-278.50169
139.90001	-7.21641	-278.54607
140.00001	-7.22078	-278.64727
140.10001	-7.22578	-278.75885
140.20001	-7.23125	-278.91177
140.30001	-7.23875	-279.13496
140.40001	-7.24344	-279.32346
140.50001	-7.24719	-279.35836
140.60001	-7.25188	-279.45265
140.70001	-7.25719	-279.58483
140.80001	-7.26438	-279.78438
140.90001	-7.26938	-279.97693
141.00001	-7.27328	-280.02906
141.10001	-7.27766	-280.11844
141.20001	-7.28250	-280.23046
141.30001	-7.28828	-280.39172
141.40001	-7.29562	-280.61476
141.50001	-7.29984	-280.76109
141.60001	-7.30375	-280.79396
141.70001	-7.30844	-280.89726
141.80001	-7.31359	-281.02860
141.90001	-7.31984	-281.20208
142.00001	-7.32578	-281.41385
142.10001	-7.33000	-281.49617
142.20001	-7.33437	-281.57789
142.30001	-7.33922	-281.66816
142.40001	-7.34484	-281.81887
142.50001	-7.35156	-282.00495
142.60001	-7.35703	-282.21947
142.70001	-7.36063	-282.24078
142.80001	-7.36531	-282.31776
142.90001	-7.37078	-282.45464
143.00001	-7.37813	-282.68307
143.10001	-7.38281	-282.83849
143.20001	-7.38672	-282.90004
143.30001	-7.39109	-282.97368
143.40001	-7.39594	-283.08341
143.50001	-7.40141	-283.23469
143.60001	-7.40797	-283.41493
143.70001	-7.41391	-283.64930
143.80001	-7.41750	-283.68542
143.90001	-7.42203	-283.76311
144.00001	-7.42719	-283.88926
144.10001	-7.43516	-284.12127
144.20001	-7.44047	-284.35001
144.30001	-7.44391	-284.38193
144.40001	-7.44859	-284.47849
144.50001	-7.45406	-284.63167
144.60001	-7.46000	-284.81987
144.70001	-7.46703	-285.05376
144.80001	-7.47078	-285.16978
144.90001	-7.47453	-285.20954
145.00001	-7.47922	-285.31635
145.10001	-7.48422	-285.43529
145.20001	-7.49031	-285.61410
145.30001	-7.49578	-285.79527
145.40001	-7.49984	-285.85979
145.50001	-7.50391	-285.92977
145.60001	-7.50906	-286.05029
145.70001	-7.51500	-286.22091
145.80001	-7.52234	-286.46433
145.90001	-7.52719	-286.64279
146.00001	-7.53094	-286.67700
146.10001	-7.53563	-286.77669
146.20001	-7.54078	-286.91068
146.30001	-7.54703	-287.07361
146.40001	-7.55250	-287.26414
146.50001	-7.55656	-287.35104
146.60001	-7.56094	-287.41410
146.70001	-7.56578	-287.51591
146.80001	-7.57156	-287.66796
146.90001	-7.57859	-287.88033
147.00001	-7.58375	-288.07381
147.10001	-7.58734	-288.09181
147.20001	-7.59188	-288.16456
147.30001	-7.59688	-288.27983
147.40001	-7.60359	-288.44479
147.50001	-7.60922	-288.64607
147.60001	-7.61344	-288.71334
147.70001	-7.61813	-288.78123
147.80001	-7.62312	-288.87367
147.90001	-7.62859	-289.00421
148.00001	-7.63484	-289.14770
148.10001	-7.64000	-289.30426
148.20001	-7.64375	-289.31487
148.30001	-7.64844	-289.38672
148.40001	-7.65359	-289.48578
148.50001	-7.65969	-289.62505
148.60001	-7.66641	-289.83521
148.70001	-7.67031	-289.88045
148.80001	-7.67422	-289.89816
148.90001	-7.67891	-289.94831
149.00001	-7.68438	-290.06439
149.10001	-7.69109	-290.21248
149.20001	-7.69734	-290.43171
149.30001	-7.70094	-290.43233
149.40001	-7.70578	-290.49218
149.50001	-7.71109	-290.59979
149.60001	-7.71766	-290.75068
149.70001	-7.72375	-290.96043
149.80001	-7.72719	-290.96970
149.90001	-7.73141	-290.99187
150.00001	-7.73625	-291.05902
150.10001	-7.74188	-291.16833
150.20001	-7.74984	-291.35966
150.30001	-7.75500	-291.56888
150.40001	-7.75797	-291.52140
150.50001	-7.76234	-291.56220
150.60001	-7.76719	-291.64436
150.70001	-7.77391	-291.79025
150.80001	-7.77984	-291.99514
150.90001	-7.78391	-292.04056
151.00001	-7.78844	-292.09965
151.10001	-7.79344	-292.17860
151.20001	-7.79875	-292.29042
151.30001	-7.80531	-292.42611
151.40001	-7.81078	-292.61786
151.50001	-7.81438	-292.62367
151.60001	-7.81891	-292.66620
151.70001	-7.82422	-292.78067
151.80001	-7.83203	-292.96884
151.90001	-7.83719	-293.15713
152.00001	-7.84047	-293.14026
152.10001	-7.84438	-293.15692
152.20001	-7.84906	-293.22413
152.30001	-7.85406	-293.31687
152.40001	-7.86016	-293.43790
152.50001	-7.86797	-293.72466
152.60001	-7.87172	-293.74659
152.70001	-7.87641	-293.80962
152.80001	-7.88203	-293.92454
152.90001	-7.88953	-294.09802
153.00001	-7.89484	-294.30237
153.10001	-7.89812	-294.30220
153.20001	-7.90250	-294.35852
153.30001	-7.90734	-294.42868
153.40001	-7.91281	-294.53874
153.50001	-7.92016	-294.71442
153.60001	-7.92500	-294.90307
153.70001	-7.92797	-294.85330
153.80001	-7.93234	-294.90328
153.90001	-7.93734	-295.00902
154.00001	-7.94406	-295.16384
154.10001	-7.95047	-295.38378
154.20001	-7.95422	-295.40813
154.30001	-7.95844	-295.43945
154.40001	-7.96344	-295.52194
154.50001	-7.96891	-295.63412
154.60001	-7.97516	-295.77896
154.70001	-7.98156	-296.00188
154.80001	-7.98516	-296.01637
154.90001	-7.98953	-296.05764
155.00001	-7.99500	-296.17256
155.10001	-8.00281	-296.38690
155.20001	-8.00797	-296.56559
155.30001	-8.01109	-296.53987
155.40001	-8.01516	-296.56291
155.50001	-8.02000	-296.64737
155.60001	-8.02531	-296.77063
155.70001	-8.03156	-296.93171
155.80001	-8.03844	-297.17067
155.90001	-8.04203	-297.17591
156.00001	-8.04672	-297.23102
156.10001	-8.05203	-297.34799
156.20001	-8.05859	-297.49379
156.30001	-8.06406	-297.68452
156.40001	-8.06797	-297.71286
156.50001	-8.07219	-297.74880
156.60001	-8.07688	-297.82724
156.70001	-8.08219	-297.94702
156.80001	-8.08891	-298.10163
156.90001	-8.09531	-298.34804
157.00001	-8.09875	-298.33293
157.10001	-8.10328	-298.38815
157.20001	-8.10859	-298.50999
157.30001	-8.11516	-298.66353
157.40001	-8.12047	-298.83173
157.50001	-8.12422	-298.85873
157.60001	-8.12844	-298.88260
157.70001	-8.13344	-298.96805
157.80001	-8.13859	-299.06669
157.90001	-8.14516	-299.21272
158.00001	-8.15094	-299.42659
158.10001	-8.15469	-299.43058
158.20001	-8.15937	-299.48589
158.30001	-8.16469	-299.59670
158.40001	-8.17203	-299.76749
158.50001	-8.17766	-299.97277
158.60001	-8.18125	-299.97057
158.70001	-8.18547	-300.00648
158.80001	-8.19031	-300.07514
158.90001	-8.19547	-300.16908
159.00001	-8.20188	-300.30575
159.10001	-8.20812	-300.51896
159.20001	-8.21188	-300.51962
159.30001	-8.21641	-300.57189
159.40001	-8.22109	-300.63704
159.50001	-8.22797	-300.77720
159.60001	-8.23422	-301.02158
159.70001	-8.23797	-301.03129
159.80001	-8.24234	-301.06214
159.90001	-8.24719	-301.12913
160.00001	-8.25250	-301.23696
160.10001	-8.25938	-301.38204
160.20001	-8.26469	-301.55724
160.30001	-8.26844	-301.54684
160.40001	-8.27313	-301.59312
160.50001	-8.27828	-301.67750
160.60001	-8.28453	-301.81241
160.70001	-8.29203	-302.07598
160.80001	-8.29594	-302.11484
160.90001	-8.29969	-302.11768
161.00001	-8.30438	-302.18399
161.10001	-8.31031	-302.31166
161.20001	-8.31781	-302.52644
161.30001	-8.32250	-302.69203
161.40001	-8.32563	-302.66580
161.50001	-8.33000	-302.70731
161.60001	-8.33500	-302.79067
161.70001	-8.34063	-302.91772
161.80001	-8.34719	-303.11659
161.90001	-8.35156	-303.18442
162.00001	-8.35578	-303.22415
162.10001	-8.36063	-303.29043
162.20001	-8.36594	-303.39697
162.30001	-8.37281	-303.55957
162.40001	-8.37938	-303.81927
162.50001	-8.38266	-303.76124
162.60001	-8.38672	-303.78541
162.70001	-8.39172	-303.86823
162.80001	-8.39922	-304.06716
162.90001	-8.40469	-304.26320
163.00001	-8.40844	-304.25930
163.10001	-8.41250	-304.28585
163.20001	-8.41719	-304.35252
163.30001	-8.42234	-304.45623
163.40001	-8.42813	-304.56072
163.50001	-8.43469	-304.78016
163.60001	-8.43875	-304.81091
163.70001	-8.44313	-304.84432
163.80001	-8.44828	-304.92887
163.90001	-8.45484	-305.07192
164.00001	-8.46109	-305.28477
164.10001	-8.46500	-305.29517
164.20001	-8.46906	-305.30921
164.30001	-8.47375	-305.36899
164.40001	-8.47906	-305.46448
164.50001	-8.48516	-305.59659
164.60001	-8.49141	-305.79814
164.70001	-8.49531	-305.79746
164.80001	-8.49969	-305.82058
164.90001	-8.50500	-305.90409
165.00001	-8.51094	-306.02047
165.10001	-8.51734	-306.21395
165.20001	-8.52156	-306.24300
165.30001	-8.52594	-306.27778
165.40001	-8.53078	-306.34135
165.50001	-8.53609	-306.42122
165.60001	-8.54266	-306.56233
165.70001	-8.54891	-306.79315
165.80001	-8.55219	-306.73969
165.90001	-8.55656	-306.76270
166.00001	-8.56188	-306.84796
166.10001	-8.56828	-306.96958
166.20001	-8.57500	-307.20922
166.30001	-8.57859	-307.19313
166.40001	-8.58266	-307.20001
166.50001	-8.58719	-307.23783
166.60001	-8.59203	-307.30632
166.70001	-8.59797	-307.41277
166.80001	-8.60625	-307.69408
166.90001	-8.60984	-307.72769
167.00001	-8.61391	-307.72474
167.10001	-8.61906	-307.80888
167.20001	-8.62578	-307.93637
167.30001	-8.63187	-308.14567
167.40001	-8.63516	-308.11006
167.50001	-8.63938	-308.12535
167.60001	-8.64422	-308.18242
167.70001	-8.64938	-308.26911
167.80001	-8.65516	-308.38934
167.90001	-8.66234	-308.60594
168.00001	-8.66609	-308.62686
168.10001	-8.67047	-308.64197
168.20001	-8.67516	-308.69114
168.30001	-8.68062	-308.79271
168.40001	-8.68750	-308.98932
168.50001	-8.69172	-309.02427
168.60001	-8.69578	-309.03843
168.70001	-8.70078	-309.10769
168.80001	-8.70625	-309.20500
168.90001	-8.71422	-309.38852
169.00001	-8.72125	-309.71253
169.10001	-8.72359	-309.59859
169.20001	-8.72781	-309.59761
169.30001	-8.73297	-309.69685
169.40001	-8.73984	-309.84893
169.50001	-8.74578	-310.06739
169.60001	-8.74906	-310.03135
169.70001	-8.75328	-310.04936
169.80001	-8.75797	-310.11668
169.90001	-8.76297	-310.20218
170.00001	-8.76891	-310.32717
170.10001	-8.77578	-310.55629
170.20001	-8.77937	-310.54822
170.30001	-8.78359	-310.56589
170.40001	-8.78844	-310.63008
170.50001	-8.79422	-310.73365
170.60001	-8.80109	-310.94298
170.70001	-8.80547	-310.99457
170.80001	-8.80969	-311.02213
170.90001	-8.81453	-311.07852
171.00001	-8.81969	-311.15723
171.10001	-8.82594	-311.28061
171.20001	-8.83266	-311.50490
171.30001	-8.83625	-311.47388
171.40001	-8.84031	-311.48049
171.50001	-8.84500	-311.53703
171.60001	-8.85125	-311.65576
171.70001	-8.85922	-311.94237
171.80001	-8.86281	-311.93793
171.90001	-8.86688	-311.93417
172.00001	-8.87172	-311.99300
172.10001	-8.87703	-312.08128
172.20001	-8.88266	-312.18067
172.30001	-8.88906	-312.36893
172.40001	-8.89281	-312.36866
172.50001	-8.89719	-312.38040
172.60001	-8.90219	-312.44504
172.70001	-8.90797	-312.55844
172.80001	-8.91563	-312.77215
172.90001	-8.91953	-312.81975
173.00001	-8.92328	-312.79352
173.10001	-8.92781	-312.82583
173.20001	-8.93297	-312.91804
173.30001	-8.93953	-313.05712
173.40001	-8.94703	-313.34051
173.50001	-8.95016	-313.29745
173.60001	-8.95422	-313.28684
173.70001	-8.95891	-313.33092
173.80001	-8.96422	-313.41419
173.90001	-8.97125	-313.61535
174.00001	-8.97578	-313.67952
174.10001	-8.98016	-313.70178
174.20001	-8.98500	-313.75769
174.30001	-8.99000	-313.83201
174.40001	-8.99609	-313.93665
174.50001	-9.00359	-314.20729
174.60001	-9.00672	-314.15319
174.70001	-9.01094	-314.15442
174.80001	-9.01578	-314.21798
174.90001	-9.02203	-314.34488
175.00001	-9.02891	-314.56122
175.10001	-9.03266	-314.55293
175.20001	-9.03688	-314.55061
175.30001	-9.04156	-314.61135
175.40001	-9.04672	-314.67932
175.50001	-9.05234	-314.76447
175.60001	-9.05969	-315.01189
175.70001	-9.06344	-315.01162
175.80001	-9.06766	-315.01803
175.90001	-9.07266	-315.08374
176.00001	-9.07922	-315.20808
176.10001	-9.08641	-315.46193
176.20001	-9.08984	-315.43753
176.30001	-9.09375	-315.41973
176.40001	-9.09844	-315.47484
176.50001	-9.10359	-315.55349
176.60001	-9.10984	-315.67517
176.70001	-9.11688	-315.91401
176.80001	-9.12031	-315.88140
176.90001	-9.12453	-315.88936
177.00001	-9.12969	-315.95966
177.10001	-9.13531	-316.05917
177.20001	-9.14188	-316.24225
177.30001	-9.14609	-316.27566
177.40001	-9.15047	-316.29992
177.50001	-9.15500	-316.34513
177.60001	-9.16047	-316.43975
177.70001	-9.16734	-316.58581
177.80001	-9.17484	-316.89456
177.90001	-9.17766	-316.81287
178.00001	-9.18187	-316.80077
178.10001	-9.18656	-316.86786
178.20001	-9.19188	-316.97297
178.30001	-9.19813	-317.12332
178.40001	-9.20250	-317.16087
178.50001	-9.20672	-317.18272
178.60001	-9.21156	-317.22119
178.70001	-9.21719	-317.32225
178.80001	-9.22344	-317.47720
178.90001	-9.23016	-317.66215
179.00001	-9.23391	-317.67592
179.10001	-9.23828	-317.66734
179.20001	-9.24328	-317.75117
179.30001	-9.24922	-317.86263
179.40001	-9.25563	-318.05471
179.50001	-9.25953	-318.05059
179.60001	-9.26344	-318.04171
179.70001	-9.26781	-318.04970
179.80001	-9.27281	-318.11306
179.90001	-9.27859	-318.24413
180.00001	-9.28625	-318.46699
180.10001	-9.29078	-318.55604
180.20001	-9.29484	-318.53348
180.30001	-9.30000	-318.59475
180.40001	-9.30578	-318.70085
180.50001	-9.31250	-318.89123
180.60001	-9.31641	-318.89158
180.70001	-9.32047	-318.89135
180.80001	-9.32500	-318.93048
180.90001	-9.33016	-319.00635
181.00001	-9.33578	-319.11081
181.10001	-9.34328	-319.31481
181.20001	-9.34750	-319.34920
181.30001	-9.35141	-319.33734
181.40001	-9.35594	-319.37388
181.50001	-9.36125	-319.44999
181.60001	-9.36828	-319.63801
181.70001	-9.37313	-319.72134
181.80001	-9.37750	-319.72960
181.90001	-9.38219	-319.75177
182.00001	-9.38719	-319.80640
182.10001	-9.39234	-319.86901
182.20001	-9.39953	-320.06750
182.30001	-9.40359	-320.09277
182.40001	-9.40781	-320.10132
182.50001	-9.41281	-320.12969
182.60001	-9.41859	-320.22703
182.70001	-9.42578	-320.43386
182.80001	-9.42953	-320.41547
182.90001	-9.43359	-320.39079
183.00001	-9.43813	-320.41436
183.10001	-9.44328	-320.47966
183.20001	-9.44922	-320.59604
183.30001	-9.45766	-320.87904
183.40001	-9.46109	-320.84930
183.50001	-9.46516	-320.81613
183.60001	-9.46969	-320.83875
183.70001	-9.47516	-320.91898
183.80001	-9.48234	-321.12885
183.90001	-9.48656	-321.14357
184.00001	-9.49063	-321.12944
184.10001	-9.49500	-321.14264
184.20001	-9.50000	-321.19626
184.30001	-9.50547	-321.24642
184.40001	-9.51250	-321.40645
184.50001	-9.51641	-321.42177
184.60001	-9.52047	-321.40514
184.70001	-9.52516	-321.43891
184.80001	-9.53094	-321.52468
184.90001	-9.54000	-321.76667
185.00001	-9.54469	-321.89080
185.10001	-9.54828	-321.81397
185.20001	-9.55313	-321.84011
185.30001	-9.55844	-321.89971
185.40001	-9.56453	-322.01618
185.50001	-9.57188	-322.28193
185.60001	-9.57469	-322.18421
185.70001	-9.57875	-322.15002
185.80001	-9.58375	-322.21878
185.90001	-9.58984	-322.33632
186.00001	-9.59766	-322.60102
186.10001	-9.60078	-322.53820
186.20001	-9.60453	-322.48855
186.30001	-9.60906	-322.52958
186.40001	-9.61438	-322.61318
186.50001	-9.62000	-322.72673
186.60001	-9.62719	-322.92777
186.70001	-9.63094	-322.91901
186.80001	-9.63500	-322.88498
186.90001	-9.64000	-322.93141
187.00001	-9.64578	-323.02445
187.10001	-9.65359	-323.27661
187.20001	-9.65766	-323.30766
187.30001	-9.66141	-323.27050
187.40001	-9.66609	-323.28221
187.50001	-9.67094	-323.34575
187.60001	-9.67656	-323.42240
187.70001	-9.68359	-323.62553
187.80001	-9.68734	-323.62586
187.90001	-9.69156	-323.61069
188.00001	-9.69687	-323.67751
188.10001	-9.70250	-323.78975
188.20001	-9.71031	-324.03487
188.30001	-9.71422	-324.03228
188.40001	-9.71812	-323.99249
188.50001	-9.72281	-324.01305
188.60001	-9.72734	-324.04631
188.70001	-9.73281	-324.14094
188.80001	-9.74031	-324.34493
188.90001	-9.74438	-324.38979
189.00001	-9.74859	-324.36851
189.10001	-9.75359	-324.40209
189.20001	-9.75969	-324.50885
189.30001	-9.76703	-324.73874
189.40001	-9.77047	-324.70161
189.50001	-9.77422	-324.66558
189.60001	-9.77891	-324.68835
189.70001	-9.78438	-324.77689
189.80001	-9.79063	-324.91022
189.90001	-9.79828	-325.16596
190.00001	-9.80172	-325.12146
190.10001	-9.80547	-325.06740
190.20001	-9.81000	-325.09097
190.30001	-9.81516	-325.15147
190.40001	-9.82250	-325.35049
190.50001	-9.82734	-325.45191
190.60001	-9.83141	-325.43239
190.70001	-9.83594	-325.44488
190.80001	-9.84125	-325.50034
190.90001	-9.84672	-325.58385
191.00001	-9.85406	-325.77008
191.10001	-9.85844	-325.84783
191.20001	-9.86203	-325.78942
191.30001	-9.86688	-325.82673
191.40001	-9.87250	-325.91414
191.50001	-9.88016	-326.13739
191.60001	-9.88438	-326.17831
191.70001	-9.88828	-326.13233
191.80001	-9.89297	-326.15292
191.90001	-9.89828	-326.23777
192.00001	-9.90406	-326.36246
192.10001	-9.91156	-326.57039
192.20001	-9.91516	-326.57999
192.30001	-9.91891	-326.52497
192.40001	-9.92375	-326.56103
192.50001	-9.92922	-326.62901
192.60001	-9.93688	-326.84475
192.70001	-9.94141	-326.94018
192.80001	-9.94531	-326.89425
192.90001	-9.95000	-326.92841
193.00001	-9.95531	-327.01260
193.10001	-9.96078	-327.10519
193.20001	-9.96766	-327.28603
193.30001	-9.97125	-327.27373
193.40001	-9.97531	-327.23796
193.50001	-9.98000	-327.28183
193.60001	-9.98594	-327.38835
193.70001	-9.99359	-327.63529
193.80001	-9.99797	-327.68303
193.90001	-10.00188	-327.64605
194.00001	-10.00672	-327.67361
194.10001	-10.01172	-327.72791
194.20001	-10.01719	-327.81884
194.30001	-10.02391	-327.98645
194.40001	-10.02781	-327.97661
194.50001	-10.03188	-327.94616
194.60001	-10.03688	-327.98499
194.70001	-10.04313	-328.11689
194.80001	-10.05094	-328.38941
194.90001	-10.05484	-328.38133
195.00001	-10.05875	-328.34551
195.10001	-10.06344	-328.37620
195.20001	-10.06813	-328.41945
195.30001	-10.07328	-328.47381
195.40001	-10.08047	-328.65784
195.50001	-10.08484	-328.71628
195.60001	-10.08891	-328.68448
195.70001	-10.09344	-328.69571
195.80001	-10.09891	-328.76194
195.90001	-10.10594	-328.95687
196.00001	-10.11078	-329.02646
196.10001	-10.11484	-328.98381
196.20001	-10.11937	-328.99240
196.30001	-10.12453	-329.04941
196.40001	-10.13031	-329.13482
196.50001	-10.13719	-329.28130
196.60001	-10.14141	-329.31641
196.70001	-10.14578	-329.28497
196.80001	-10.15094	-329.33137
196.90001	-10.15656	-329.41896
197.00001	-10.16359	-329.57250
197.10001	-10.16797	-329.60081
197.20001	-10.17156	-329.52979
197.30001	-10.17578	-329.51003
197.40001	-10.18078	-329.55626
197.50001	-10.18641	-329.64101
197.60001	-10.19406	-329.82019
197.70001	-10.19875	-329.90429
197.80001	-10.20281	-329.85246
197.90001	-10.20766	-329.87154
198.00001	-10.21313	-329.93868
198.10001	-10.21969	-330.06734
198.20001	-10.22437	-330.12205
198.30001	-10.22844	-330.08632
198.40001	-10.23313	-330.10474
198.50001	-10.23812	-330.14390
198.60001	-10.24406	-330.23340
198.70001	-10.25219	-330.47044
198.80001	-10.25563	-330.45012
198.90001	-10.25906	-330.35365
199.00001	-10.26359	-330.35403
199.10001	-10.26906	-330.41006
199.20001	-10.27703	-330.63284
199.30001	-10.28172	-330.72099
199.40001	-10.28563	-330.66222
199.50001	-10.29031	-330.65191
199.60001	-10.29547	-330.69167
199.70001	-10.30063	-330.74972
[truncated: 1,397 more rows]
