# Supplementary material for: Strengthening of 3D Printed Fused Deposition Manufactured Parts Using the Fill Compositing Technique
Source: PLoS One. 2015 Apr 16;10(4):e0122915. doi: 10.1371/journal.pone.0122915 (PMC4400136; doi:10.1371/journal.pone.0122915)
Supplement: S1 File — This is the raw data and information on all the samples presented in this manuscript. (ZIP) [file pone.0122915.s001.zip › Specimen_RawData_162.csv]

Time	Extension	Load
(sec)	(mm)	(N)
0.00000	-0.00016	-3.80143
0.10000	-0.00047	-3.79373
0.20000	-0.00297	-3.85582
0.30000	-0.01203	-4.31895
0.40000	-0.02016	-4.72169
0.50000	-0.02609	-5.05236
0.60000	-0.03047	-5.26108
0.70000	-0.03531	-5.48054
0.80000	-0.04047	-5.72271
0.90000	-0.04672	-6.00226
1.00000	-0.05219	-6.28073
1.10000	-0.05656	-6.49740
1.20000	-0.06125	-6.72018
1.30000	-0.06609	-6.93965
1.40000	-0.07125	-7.16531
1.50000	-0.07781	-7.43931
1.60000	-0.08297	-7.72222
1.70000	-0.08719	-7.90056
1.80000	-0.09172	-8.09908
1.90000	-0.09672	-8.31945
2.00000	-0.10281	-8.58164
2.10000	-0.10875	-8.86380
2.20000	-0.11313	-9.07538
2.30000	-0.11766	-9.26809
2.40000	-0.12250	-9.47481
2.50000	-0.12797	-9.72105
2.60000	-0.13453	-10.01219
2.70000	-0.13984	-10.28240
2.80000	-0.14391	-10.45075
2.90000	-0.14859	-10.66393
3.00000	-0.15375	-10.88309
3.10000	-0.15969	-11.13528
3.20000	-0.16609	-11.43487
3.30000	-0.17031	-11.62836
3.40000	-0.17438	-11.80963
3.50000	-0.17906	-12.01285
3.60000	-0.18422	-12.24337
3.70000	-0.19094	-12.51451
3.80000	-0.19734	-12.84970
3.90000	-0.20109	-13.00987
4.00000	-0.20563	-13.20133
4.10000	-0.21094	-13.42483
4.20000	-0.21766	-13.70749
4.30000	-0.22281	-13.98178
4.40000	-0.22703	-14.15797
4.50000	-0.23141	-14.34562
4.60000	-0.23625	-14.56355
4.70000	-0.24188	-14.81100
4.80000	-0.24875	-15.10072
4.90000	-0.25359	-15.37050
5.00000	-0.25750	-15.48222
5.10000	-0.26156	-15.67307
5.20000	-0.26609	-15.88109
5.30000	-0.27188	-16.13160
5.40000	-0.27906	-16.45872
5.50000	-0.28344	-16.65107
5.60000	-0.28781	-16.85205
5.70000	-0.29297	-17.06115
5.80000	-0.29828	-17.29099
5.90000	-0.30516	-17.59853
6.00000	-0.31063	-17.89604
6.10000	-0.31453	-18.05574
6.20000	-0.31953	-18.27774
6.30000	-0.32516	-18.52942
6.40000	-0.33313	-18.90158
6.50000	-0.33750	-19.15546
6.60000	-0.34109	-19.31996
6.70000	-0.34547	-19.51084
6.80000	-0.35016	-19.73606
6.90000	-0.35563	-19.98338
7.00000	-0.36219	-20.27392
7.10000	-0.36750	-20.59591
7.20000	-0.37141	-20.76640
7.30000	-0.37625	-20.99009
7.40000	-0.38125	-21.22856
7.50000	-0.38781	-21.51691
7.60000	-0.39312	-21.80924
7.70000	-0.39734	-22.01379
7.80000	-0.40172	-22.23183
7.90000	-0.40672	-22.47026
8.00000	-0.41219	-22.73232
8.10000	-0.41906	-23.04348
8.20000	-0.42422	-23.35344
8.30000	-0.42781	-23.50727
8.40000	-0.43234	-23.72039
8.50000	-0.43750	-23.97218
8.60000	-0.44453	-24.28496
8.70000	-0.45062	-24.64183
8.80000	-0.45437	-24.82395
8.90000	-0.45859	-25.01990
9.00000	-0.46344	-25.25522
9.10000	-0.46875	-25.50410
9.20000	-0.47500	-25.80080
9.30000	-0.48094	-26.13236
9.40000	-0.48469	-26.32033
9.50000	-0.48922	-26.52659
9.60000	-0.49469	-26.80148
9.70000	-0.50125	-27.11058
9.80000	-0.50672	-27.41988
9.90000	-0.51094	-27.61118
10.00000	-0.51531	-27.81692
10.10000	-0.52000	-28.03785
10.20000	-0.52531	-28.30355
10.30000	-0.53203	-28.61311
10.40000	-0.53797	-28.97831
10.50000	-0.54156	-29.13902
10.60000	-0.54641	-29.35749
10.70000	-0.55172	-29.62031
10.80000	-0.55844	-29.93733
10.90000	-0.56359	-30.23440
11.00000	-0.56750	-30.42505
11.10000	-0.57172	-30.62852
11.20000	-0.57672	-30.87474
11.30000	-0.58219	-31.15164
11.40000	-0.58906	-31.48445
11.50000	-0.59453	-31.81218
11.60000	-0.59828	-31.97622
11.70000	-0.60266	-32.18325
11.80000	-0.60781	-32.42540
11.90000	-0.61453	-32.74601
12.00000	-0.62031	-33.08551
12.10000	-0.62453	-33.29838
12.20000	-0.62891	-33.50207
12.30000	-0.63375	-33.74836
12.40000	-0.63922	-34.00993
12.50000	-0.64562	-34.31175
12.60000	-0.65063	-34.61825
12.70000	-0.65469	-34.80050
12.80000	-0.65937	-35.03851
12.90000	-0.66469	-35.30251
13.00000	-0.67094	-35.60240
13.10000	-0.67719	-35.94374
13.20000	-0.68125	-36.15173
13.30000	-0.68547	-36.35168
13.40000	-0.69031	-36.59614
13.50000	-0.69578	-36.86479
13.60000	-0.70203	-37.16637
13.70000	-0.70750	-37.48997
13.80000	-0.71156	-37.68600
13.90000	-0.71609	-37.90556
14.00000	-0.72125	-38.14781
14.10000	-0.72750	-38.44928
14.20000	-0.73359	-38.79146
14.30000	-0.73781	-38.99818
14.40000	-0.74219	-39.22202
14.50000	-0.74734	-39.47777
14.60000	-0.75297	-39.76007
14.70000	-0.75984	-40.08493
14.80000	-0.76484	-40.40528
14.90000	-0.76859	-40.55636
15.00000	-0.77328	-40.79302
15.10000	-0.77859	-41.05193
15.20000	-0.78500	-41.37965
15.30000	-0.79062	-41.70556
15.40000	-0.79438	-41.89111
15.50000	-0.79859	-42.09073
15.60000	-0.80328	-42.31773
15.70000	-0.80844	-42.56734
15.80000	-0.81500	-42.88730
15.90000	-0.82172	-43.28687
16.00000	-0.82547	-43.46194
16.10000	-0.83016	-43.69505
16.20000	-0.83562	-43.97036
16.30000	-0.84219	-44.27964
16.40000	-0.84766	-44.61725
16.50000	-0.85125	-44.78680
16.60000	-0.85531	-44.98391
16.70000	-0.86000	-45.22257
16.80000	-0.86547	-45.49764
16.90000	-0.87125	-45.80034
17.00000	-0.87766	-46.15797
17.10000	-0.88172	-46.35815
17.20000	-0.88656	-46.58255
17.30000	-0.89172	-46.83643
17.40000	-0.89766	-47.12512
17.50000	-0.90328	-47.43342
17.60000	-0.90766	-47.65406
17.70000	-0.91203	-47.85729
17.80000	-0.91688	-48.09231
17.90000	-0.92219	-48.34674
18.00000	-0.92812	-48.62702
18.10000	-0.93437	-48.97347
18.20000	-0.93844	-49.15521
18.30000	-0.94297	-49.37009
18.40000	-0.94828	-49.62701
18.50000	-0.95531	-49.95260
18.60000	-0.96125	-50.30544
18.70000	-0.96500	-50.47945
18.80000	-0.96922	-50.66083
18.90000	-0.97391	-50.89899
19.00000	-0.97906	-51.15731
19.10000	-0.98500	-51.43344
19.20000	-0.99125	-51.77986
19.30000	-0.99516	-51.96224
19.40000	-1.00000	-52.19054
19.50000	-1.00531	-52.44121
19.60000	-1.01156	-52.73703
19.70000	-1.01734	-53.05948
19.80000	-1.02141	-53.24705
19.90000	-1.02547	-53.43456
20.00000	-1.03000	-53.64667
20.10000	-1.03516	-53.89256
20.20000	-1.04141	-54.19017
20.30000	-1.04859	-54.58925
20.40000	-1.05219	-54.74313
20.50000	-1.05687	-54.95576
20.60000	-1.06203	-55.20617
20.70000	-1.06828	-55.49679
20.80000	-1.07453	-55.84737
20.90000	-1.07844	-56.03642
21.00000	-1.08250	-56.21841
21.10000	-1.08719	-56.44763
21.20000	-1.09234	-56.68247
21.30000	-1.09797	-56.95293
21.40000	-1.10469	-57.28998
21.50000	-1.10859	-57.49122
21.60000	-1.11281	-57.67388
21.70000	-1.11781	-57.90713
21.80000	-1.12344	-58.16561
21.90000	-1.13078	-58.53631
22.00000	-1.13469	-58.72319
22.10000	-1.13875	-58.90065
22.20000	-1.14344	-59.11094
22.30000	-1.14922	-59.37314
22.40000	-1.15625	-59.71200
22.50000	-1.16469	-60.20734
22.60000	-1.16719	-60.29672
22.70000	-1.17141	-60.47475
22.80000	-1.17641	-60.72346
22.90000	-1.18219	-60.99713
23.00000	-1.18844	-61.35413
23.10000	-1.19234	-61.54501
23.20000	-1.19641	-61.73427
23.30000	-1.20125	-61.96972
23.40000	-1.20672	-62.24072
23.50000	-1.21297	-62.53390
23.60000	-1.21922	-62.91387
23.70000	-1.22281	-63.06635
23.80000	-1.22734	-63.28417
23.90000	-1.23234	-63.53083
24.00000	-1.23781	-63.81115
24.10000	-1.24438	-64.17350
24.20000	-1.24891	-64.40177
24.30000	-1.25344	-64.60968
24.40000	-1.25813	-64.83997
24.50000	-1.26312	-65.08204
24.60000	-1.26922	-65.36648
24.70000	-1.27547	-65.75482
24.80000	-1.27922	-65.91928
24.90000	-1.28359	-66.12816
25.00000	-1.28891	-66.39590
25.10000	-1.29531	-66.70190
25.20000	-1.30172	-67.07235
25.30000	-1.30547	-67.24703
25.40000	-1.30969	-67.45001
25.50000	-1.31437	-67.68133
25.60000	-1.31953	-67.94605
25.70000	-1.32578	-68.25910
25.80000	-1.33250	-68.65449
25.90000	-1.33625	-68.82643
26.00000	-1.34062	-69.01620
26.10000	-1.34500	-69.24167
26.20000	-1.35031	-69.50079
26.30000	-1.35703	-69.85466
26.40000	-1.36187	-70.10975
26.50000	-1.36609	-70.31860
26.60000	-1.37078	-70.54447
26.70000	-1.37641	-70.80790
26.80000	-1.38281	-71.11958
26.90000	-1.38891	-71.46946
27.00000	-1.39266	-71.63888
27.10000	-1.39703	-71.84646
27.20000	-1.40219	-72.09682
27.30000	-1.40813	-72.39142
27.40000	-1.41484	-72.74672
27.50000	-1.41906	-72.97033
27.60000	-1.42297	-73.14136
27.70000	-1.42734	-73.35477
27.80000	-1.43281	-73.61375
27.90000	-1.43922	-73.92256
28.00000	-1.44656	-74.35185
28.10000	-1.44984	-74.50930
28.20000	-1.45422	-74.69679
28.30000	-1.45922	-74.93844
28.40000	-1.46500	-75.21529
28.50000	-1.47125	-75.55504
28.60000	-1.47562	-75.77617
28.70000	-1.47984	-75.96958
28.80000	-1.48437	-76.18409
28.90000	-1.48953	-76.42971
29.00000	-1.49547	-76.73304
29.10000	-1.50281	-77.12964
29.20000	-1.50656	-77.30503
29.30000	-1.51078	-77.49695
29.40000	-1.51594	-77.74943
29.50000	-1.52250	-78.05998
29.60000	-1.52906	-78.45865
29.70000	-1.53266	-78.61155
29.80000	-1.53672	-78.79888
29.90000	-1.54172	-79.03600
30.00000	-1.54687	-79.29567
30.10000	-1.55234	-79.56419
30.20000	-1.55922	-79.94695
30.30000	-1.56297	-80.11606
30.40000	-1.56719	-80.31040
30.50000	-1.57219	-80.54831
30.60000	-1.57797	-80.83769
30.70000	-1.58578	-81.26504
30.80000	-1.58984	-81.47135
30.90000	-1.59406	-81.66913
31.00000	-1.59891	-81.91505
31.10000	-1.60437	-82.18809
31.20000	-1.61094	-82.50988
31.30000	-1.61672	-82.87457
31.40000	-1.62016	-83.02409
31.50000	-1.62469	-83.23326
31.60000	-1.62969	-83.47773
31.70000	-1.63484	-83.74489
31.80000	-1.64125	-84.08266
31.90000	-1.64594	-84.33998
32.00000	-1.65016	-84.53604
32.10000	-1.65484	-84.76442
32.20000	-1.66016	-85.03482
32.30000	-1.66656	-85.35405
32.40000	-1.67328	-85.76522
32.50000	-1.67672	-85.91627
32.60000	-1.68094	-86.10907
32.70000	-1.68594	-86.36578
32.80000	-1.69172	-86.65636
32.90000	-1.69828	-87.02255
33.00000	-1.70266	-87.27296
33.10000	-1.70672	-87.46199
33.20000	-1.71156	-87.68616
33.30000	-1.71641	-87.93391
33.40000	-1.72203	-88.21618
33.50000	-1.72875	-88.58160
33.60000	-1.73297	-88.80495
33.70000	-1.73719	-88.99590
33.80000	-1.74219	-89.24197
33.90000	-1.74813	-89.53015
34.00000	-1.75547	-89.92022
34.10000	-1.75969	-90.14669
34.20000	-1.76375	-90.31770
34.30000	-1.76828	-90.54714
34.40000	-1.77328	-90.79356
34.50000	-1.77891	-91.08432
34.60000	-1.78609	-91.44691
34.70000	-1.79031	-91.68641
34.80000	-1.79469	-91.87510
34.90000	-1.79984	-92.12293
35.00000	-1.80547	-92.39814
35.10000	-1.81172	-92.71920
35.20000	-1.81609	-92.95761
35.30000	-1.82031	-93.15467
35.40000	-1.82516	-93.39003
35.50000	-1.83047	-93.66120
35.60000	-1.83641	-93.94521
35.70000	-1.84312	-94.33066
35.80000	-1.84656	-94.48597
35.90000	-1.85063	-94.66002
36.00000	-1.85562	-94.89527
36.10000	-1.86141	-95.18590
36.20000	-1.86813	-95.55094
36.30000	-1.87281	-95.78957
36.40000	-1.87719	-95.97683
36.50000	-1.88250	-96.22988
36.60000	-1.88766	-96.49052
36.70000	-1.89328	-96.77131
36.80000	-1.90000	-97.15395
36.90000	-1.90359	-97.31807
37.00000	-1.90797	-97.51229
37.10000	-1.91281	-97.74826
37.20000	-1.91812	-97.99857
37.30000	-1.92484	-98.34966
37.40000	-1.92906	-98.55658
37.50000	-1.93312	-98.73878
37.60000	-1.93766	-98.94639
37.70000	-1.94281	-99.20723
37.80000	-1.94859	-99.49105
37.90000	-1.95594	-99.84749
38.00000	-1.96000	-100.07359
38.10000	-1.96422	-100.23881
38.20000	-1.96891	-100.44507
38.30000	-1.97437	-100.69039
38.40000	-1.98188	-101.06672
38.50000	-1.98687	-101.33911
38.60000	-1.99125	-101.52670
38.70000	-1.99609	-101.75592
38.80000	-2.00172	-102.02456
38.90000	-2.00828	-102.32423
39.00000	-2.01438	-102.69177
39.10000	-2.01734	-102.80441
39.20000	-2.02156	-102.99525
39.30000	-2.02656	-103.23170
39.40000	-2.03219	-103.51005
39.50000	-2.03922	-103.86816
39.60000	-2.04375	-104.11622
39.70000	-2.04766	-104.28766
39.80000	-2.05250	-104.50578
39.90000	-2.05734	-104.73660
40.00000	-2.06250	-104.99088
40.10000	-2.06922	-105.32174
40.20000	-2.07359	-105.57601
40.30000	-2.07781	-105.76027
40.40000	-2.08297	-106.00222
40.50000	-2.08922	-106.28773
40.60000	-2.09656	-106.68845
40.70000	-2.10031	-106.89019
40.80000	-2.10422	-107.04821
40.90000	-2.10875	-107.26174
41.00000	-2.11344	-107.49539
41.10000	-2.11891	-107.75856
41.20000	-2.12656	-108.12522
41.30000	-2.13078	-108.37007
41.40000	-2.13531	-108.55673
41.50000	-2.14016	-108.78741
41.60000	-2.14609	-109.06730
41.70000	-2.15328	-109.47025
41.80000	-2.15719	-109.67223
41.90000	-2.16125	-109.83729
42.00000	-2.16594	-110.06457
42.10000	-2.17125	-110.32199
42.20000	-2.17703	-110.58956
42.30000	-2.18359	-110.95648
42.40000	-2.18734	-111.13713
42.50000	-2.19172	-111.34247
42.60000	-2.19688	-111.59547
42.70000	-2.20266	-111.87425
42.80000	-2.21000	-112.27582
42.90000	-2.21406	-112.48751
43.00000	-2.21797	-112.66277
43.10000	-2.22250	-112.87627
43.20000	-2.22734	-113.11574
43.30000	-2.23297	-113.39867
43.40000	-2.24000	-113.76960
43.50000	-2.24406	-113.99314
43.60000	-2.24813	-114.17226
43.70000	-2.25312	-114.39881
43.80000	-2.25891	-114.66664
43.90000	-2.26656	-115.09079
44.00000	-2.27047	-115.29702
44.10000	-2.27437	-115.47118
44.20000	-2.27891	-115.68610
44.30000	-2.28391	-115.93404
44.40000	-2.28969	-116.21344
44.50000	-2.29719	-116.60995
44.60000	-2.30125	-116.83603
44.70000	-2.30531	-117.00187
44.80000	-2.30984	-117.21842
44.90000	-2.31531	-117.47889
45.00000	-2.32234	-117.84509
45.10000	-2.32734	-118.13961
45.20000	-2.33141	-118.32278
45.30000	-2.33594	-118.52963
45.40000	-2.34109	-118.78312
45.50000	-2.34719	-119.06902
45.60000	-2.35359	-119.40646
45.70000	-2.35781	-119.63657
45.80000	-2.36188	-119.81492
45.90000	-2.36688	-120.06435
46.00000	-2.37250	-120.34296
46.10000	-2.37938	-120.69812
46.20000	-2.38391	-120.94878
46.30000	-2.38797	-121.12161
46.40000	-2.39219	-121.31970
46.50000	-2.39719	-121.56198
46.60000	-2.40313	-121.85619
46.70000	-2.41094	-122.24662
46.80000	-2.41516	-122.51512
46.90000	-2.41906	-122.68510
47.00000	-2.42406	-122.91247
47.10000	-2.43000	-123.19306
47.20000	-2.43734	-123.59247
47.30000	-2.44156	-123.83132
47.40000	-2.44531	-124.00766
47.50000	-2.45047	-124.25365
47.60000	-2.45609	-124.54271
47.70000	-2.46234	-124.86961
47.80000	-2.46859	-125.26011
47.90000	-2.47156	-125.38940
48.00000	-2.47563	-125.56916
48.10000	-2.48016	-125.79829
48.20000	-2.48562	-126.08571
48.30000	-2.49156	-126.40986
48.40000	-2.49688	-126.70350
48.50000	-2.50141	-126.93191
48.60000	-2.50625	-127.16979
48.70000	-2.51125	-127.42807
48.80000	-2.51672	-127.71221
48.90000	-2.52359	-128.08502
49.00000	-2.52766	-128.31908
49.10000	-2.53188	-128.51898
49.20000	-2.53703	-128.76354
49.30000	-2.54281	-129.05389
49.40000	-2.55000	-129.44779
49.50000	-2.55406	-129.68674
49.60000	-2.55797	-129.85180
49.70000	-2.56219	-130.04971
49.80000	-2.56672	-130.28060
49.90000	-2.57219	-130.54492
50.00000	-2.57937	-130.90409
50.10000	-2.58422	-131.18711
50.20000	-2.58859	-131.37425
50.30000	-2.59328	-131.60628
50.40000	-2.59906	-131.86653
50.50000	-2.60625	-132.24845
50.60000	-2.61063	-132.48992
50.70000	-2.61469	-132.66504
50.80000	-2.61922	-132.87321
50.90000	-2.62422	-133.10900
51.00000	-2.63000	-133.38320
51.10000	-2.63719	-133.75185
51.20000	-2.64156	-133.99404
51.30000	-2.64578	-134.17280
51.40000	-2.65031	-134.38188
51.50000	-2.65578	-134.63061
51.60000	-2.66281	-134.98105
51.70000	-2.66781	-135.27396
51.80000	-2.67156	-135.42993
51.90000	-2.67578	-135.61374
52.00000	-2.68094	-135.84565
52.10000	-2.68687	-136.13284
52.20000	-2.69422	-136.50434
52.30000	-2.69813	-136.72772
52.40000	-2.70219	-136.88692
52.50000	-2.70703	-137.11520
52.60000	-2.71234	-137.35080
52.70000	-2.71891	-137.64898
52.80000	-2.72406	-137.94383
52.90000	-2.72828	-138.13320
53.00000	-2.73297	-138.33949
53.10000	-2.73813	-138.57767
53.20000	-2.74391	-138.85732
53.30000	-2.75203	-139.23703
53.40000	-2.75531	-139.44690
53.50000	-2.75859	-139.57343
53.60000	-2.76281	-139.74553
53.70000	-2.76781	-139.95716
53.80000	-2.77469	-140.24691
53.90000	-2.78063	-140.58107
54.00000	-2.78484	-140.76750
54.10000	-2.78953	-140.96600
54.20000	-2.79453	-141.19366
54.30000	-2.79984	-141.42163
54.40000	-2.80859	-141.80632
54.50000	-2.81266	-142.07788
54.60000	-2.81625	-142.20962
54.70000	-2.82094	-142.41283
54.80000	-2.82703	-142.68623
54.90000	-2.83594	-143.14666
55.00000	-2.83891	-143.31701
55.10000	-2.84250	-143.44062
55.20000	-2.84703	-143.65217
55.30000	-2.85250	-143.91173
55.40000	-2.85797	-144.19010
55.50000	-2.86516	-144.53940
55.60000	-2.86875	-144.74979
55.70000	-2.87281	-144.91922
55.80000	-2.87813	-145.15524
55.90000	-2.88313	-145.40616
56.00000	-2.88969	-145.70467
56.10000	-2.89453	-145.97422
56.20000	-2.89859	-146.15506
56.30000	-2.90328	-146.37974
56.40000	-2.90859	-146.63470
56.50000	-2.91453	-146.92967
56.60000	-2.92234	-147.30941
56.70000	-2.92563	-147.50558
56.80000	-2.92922	-147.64413
56.90000	-2.93391	-147.85965
57.00000	-2.93938	-148.12115
57.10000	-2.94703	-148.48892
57.20000	-2.95188	-148.79964
57.30000	-2.95563	-148.95813
57.40000	-2.96016	-149.15146
57.50000	-2.96484	-149.37153
57.60000	-2.97000	-149.61085
57.70000	-2.97672	-149.92015
57.80000	-2.98266	-150.26955
57.90000	-2.98656	-150.44647
58.00000	-2.99125	-150.66572
58.10000	-2.99687	-150.92863
58.20000	-3.00422	-151.29685
58.30000	-3.00828	-151.52723
58.40000	-3.01203	-151.68107
58.50000	-3.01641	-151.88807
58.60000	-3.02172	-152.13232
58.70000	-3.02766	-152.41779
58.80000	-3.03484	-152.78152
58.90000	-3.03953	-153.07316
59.00000	-3.04344	-153.22731
59.10000	-3.04812	-153.44390
59.20000	-3.05328	-153.68932
59.30000	-3.06000	-154.01499
59.40000	-3.06500	-154.30272
59.50000	-3.06906	-154.48421
59.60000	-3.07359	-154.70009
59.70000	-3.07891	-154.96103
59.80000	-3.08469	-155.24979
59.90000	-3.09203	-155.61870
60.00000	-3.09594	-155.86571
60.10000	-3.09984	-156.04532
60.20000	-3.10453	-156.26226
60.30000	-3.11031	-156.53443
60.40000	-3.11719	-156.89160
60.50000	-3.12187	-157.16085
60.60000	-3.12594	-157.34136
60.70000	-3.13016	-157.53803
60.80000	-3.13484	-157.74933
60.90000	-3.14016	-158.00765
61.00000	-3.14719	-158.35153
61.10000	-3.15234	-158.65467
61.20000	-3.15641	-158.84010
61.30000	-3.16141	-159.06626
61.40000	-3.16703	-159.34069
61.50000	-3.17359	-159.66333
61.60000	-3.17797	-159.89903
61.70000	-3.18203	-160.08241
61.80000	-3.18672	-160.29967
61.90000	-3.19188	-160.55931
62.00000	-3.19734	-160.82060
62.10000	-3.20516	-161.18214
62.20000	-3.20969	-161.46722
62.30000	-3.21344	-161.62199
62.40000	-3.21781	-161.81506
62.50000	-3.22328	-162.07552
62.60000	-3.23078	-162.44256
62.70000	-3.23563	-162.74416
62.80000	-3.23953	-162.91291
62.90000	-3.24406	-163.12212
63.00000	-3.24938	-163.37189
63.10000	-3.25500	-163.65469
63.20000	-3.26125	-163.97661
63.30000	-3.26547	-164.20139
63.40000	-3.26953	-164.37656
63.50000	-3.27453	-164.60004
63.60000	-3.28016	-164.87335
63.70000	-3.28766	-165.23910
63.80000	-3.29344	-165.59428
63.90000	-3.29687	-165.74828
64.00000	-3.30109	-165.92821
64.10000	-3.30609	-166.17543
64.20000	-3.31141	-166.43995
64.30000	-3.31906	-166.83121
64.40000	-3.32312	-167.09740
64.50000	-3.32703	-167.25650
64.60000	-3.33156	-167.48011
64.70000	-3.33672	-167.72412
64.80000	-3.34234	-168.00405
64.90000	-3.34750	-168.26476
65.00000	-3.35219	-168.50060
65.10000	-3.35687	-168.71437
65.20000	-3.36187	-168.95539
65.30000	-3.36766	-169.23214
65.40000	-3.37516	-169.58845
65.50000	-3.37969	-169.88227
65.60000	-3.38359	-170.03961
65.70000	-3.38828	-170.25018
65.80000	-3.39359	-170.51353
65.90000	-3.40062	-170.85642
66.00000	-3.40578	-171.15210
66.10000	-3.40969	-171.32939
66.20000	-3.41391	-171.51928
66.30000	-3.41875	-171.74955
66.40000	-3.42406	-172.00381
66.50000	-3.43062	-172.30998
66.60000	-3.43562	-172.59961
66.70000	-3.44000	-172.78400
66.80000	-3.44484	-173.00843
66.90000	-3.45016	-173.25410
67.00000	-3.45719	-173.58404
67.10000	-3.46219	-173.87582
67.20000	-3.46594	-174.02931
67.30000	-3.47031	-174.21067
67.40000	-3.47500	-174.42226
67.50000	-3.48031	-174.67502
67.60000	-3.48734	-174.97601
67.70000	-3.49344	-175.33688
67.80000	-3.49734	-175.50746
67.90000	-3.50219	-175.71092
68.00000	-3.50734	-175.95102
68.10000	-3.51391	-176.25280
68.20000	-3.51875	-176.53596
68.30000	-3.52281	-176.69614
68.40000	-3.52719	-176.88666
68.50000	-3.53203	-177.11554
68.60000	-3.53766	-177.36194
68.70000	-3.54484	-177.69787
68.80000	-3.54953	-177.97950
68.90000	-3.55344	-178.13329
69.00000	-3.55813	-178.33667
69.10000	-3.56344	-178.58243
69.20000	-3.57047	-178.88667
69.30000	-3.57578	-179.18825
69.40000	-3.57984	-179.35956
69.50000	-3.58375	-179.54952
69.60000	-3.58813	-179.72489
69.70000	-3.59328	-179.95505
69.80000	-3.59906	-180.22178
69.90000	-3.60594	-180.55552
70.00000	-3.61000	-180.74742
70.10000	-3.61453	-180.92756
70.20000	-3.62000	-181.15814
70.30000	-3.62797	-181.47579
70.40000	-3.63312	-181.81914
70.50000	-3.63687	-181.96183
70.60000	-3.64141	-182.15343
70.70000	-3.64672	-182.39146
70.80000	-3.65281	-182.66726
70.90000	-3.66031	-183.00730
71.00000	-3.66453	-183.27226
71.10000	-3.66781	-183.37995
71.20000	-3.67266	-183.58494
71.30000	-3.67797	-183.83572
71.40000	-3.68531	-184.19081
71.50000	-3.68984	-184.45654
71.60000	-3.69328	-184.59341
71.70000	-3.69750	-184.78124
71.80000	-3.70250	-185.00580
71.90000	-3.70813	-185.25410
72.00000	-3.71563	-185.60247
72.10000	-3.72063	-185.91557
72.20000	-3.72422	-186.05946
72.30000	-3.72891	-186.26842
72.40000	-3.73453	-186.52862
72.50000	-3.74203	-186.89360
72.60000	-3.74672	-187.17122
72.70000	-3.75047	-187.32882
72.80000	-3.75469	-187.51547
72.90000	-3.75906	-187.71842
73.00000	-3.76422	-187.95294
73.10000	-3.77109	-188.26070
73.20000	-3.77672	-188.60213
73.30000	-3.78063	-188.76892
73.40000	-3.78531	-188.98059
73.50000	-3.79047	-189.21758
73.60000	-3.79797	-189.54724
73.70000	-3.80328	-189.88228
73.80000	-3.80703	-190.03054
73.90000	-3.81109	-190.21133
74.00000	-3.81578	-190.42610
74.10000	-3.82109	-190.66857
74.20000	-3.82766	-190.96658
74.30000	-3.83344	-191.31480
74.40000	-3.83734	-191.46475
74.50000	-3.84203	-191.67358
74.60000	-3.84719	-191.90112
74.70000	-3.85391	-192.19136
74.80000	-3.85953	-192.52031
74.90000	-3.86359	-192.71038
75.00000	-3.86797	-192.89328
75.10000	-3.87297	-193.12547
75.20000	-3.87844	-193.38064
75.30000	-3.88500	-193.67343
75.40000	-3.89000	-193.94800
75.50000	-3.89406	-194.11717
75.60000	-3.89891	-194.33458
75.70000	-3.90422	-194.57677
75.80000	-3.91109	-194.86612
75.90000	-3.91703	-195.22966
76.00000	-3.92078	-195.38938
76.10000	-3.92484	-195.55603
76.20000	-3.92938	-195.75514
76.30000	-3.93469	-196.00196
76.40000	-3.94172	-196.29666
76.50000	-3.94734	-196.64149
76.60000	-3.95109	-196.79406
76.70000	-3.95562	-196.98505
76.80000	-3.96078	-197.22104
76.90000	-3.96750	-197.51908
77.00000	-3.97281	-197.82265
77.10000	-3.97687	-197.99019
77.20000	-3.98125	-198.18516
77.30000	-3.98625	-198.40883
77.40000	-3.99188	-198.66437
77.50000	-3.99922	-198.98346
77.60000	-4.00438	-199.29239
77.70000	-4.00750	-199.41625
77.80000	-4.01188	-199.57693
77.90000	-4.01672	-199.80617
78.00000	-4.02375	-200.10057
78.10000	-4.03016	-200.46665
78.20000	-4.03422	-200.64074
78.30000	-4.03859	-200.83597
78.40000	-4.04391	-201.06368
78.50000	-4.04906	-201.31199
78.60000	-4.05578	-201.60344
78.70000	-4.06109	-201.92981
78.80000	-4.06484	-202.07304
78.90000	-4.06922	-202.25807
79.00000	-4.07406	-202.47702
79.10000	-4.08125	-202.77691
79.20000	-4.08688	-203.11005
79.30000	-4.09063	-203.28251
79.40000	-4.09500	-203.45674
79.50000	-4.10047	-203.71296
79.60000	-4.10641	-204.00211
79.70000	-4.11359	-204.33524
79.80000	-4.11797	-204.61720
79.90000	-4.12172	-204.76085
80.00000	-4.12672	-204.98689
80.10000	-4.13234	-205.24400
80.20000	-4.13922	-205.59199
80.30000	-4.14375	-205.86511
80.40000	-4.14750	-206.02603
80.50000	-4.15172	-206.21161
80.60000	-4.15641	-206.42911
80.70000	-4.16156	-206.67653
80.80000	-4.16828	-206.96484
80.90000	-4.17437	-207.32556
81.00000	-4.17781	-207.47052
81.10000	-4.18219	-207.67054
81.20000	-4.18766	-207.90279
81.30000	-4.19469	-208.24315
81.40000	-4.20047	-208.57844
81.50000	-4.20422	-208.75576
81.60000	-4.20859	-208.93793
81.70000	-4.21328	-209.15613
81.80000	-4.21828	-209.38478
81.90000	-4.22422	-209.66105
82.00000	-4.23047	-209.98394
82.10000	-4.23453	-210.17878
82.20000	-4.23906	-210.36980
82.30000	-4.24422	-210.60991
82.40000	-4.25094	-210.89521
82.50000	-4.25672	-211.21876
82.60000	-4.26063	-211.38692
82.70000	-4.26516	-211.58485
82.80000	-4.27000	-211.81124
82.90000	-4.27563	-212.06410
83.00000	-4.28172	-212.33901
83.10000	-4.28797	-212.69713
83.20000	-4.29156	-212.83989
83.30000	-4.29594	-213.02369
83.40000	-4.30109	-213.24253
83.50000	-4.30734	-213.51577
83.60000	-4.31328	-213.84756
83.70000	-4.31750	-214.03535
83.80000	-4.32188	-214.22552
83.90000	-4.32672	-214.43906
84.00000	-4.33234	-214.69238
84.10000	-4.33953	-214.99500
84.20000	-4.34453	-215.30356
84.30000	-4.34813	-215.44012
84.40000	-4.35266	-215.62634
84.50000	-4.35781	-215.86230
84.60000	-4.36422	-216.13495
84.70000	-4.37016	-216.46361
84.80000	-4.37438	-216.65335
84.90000	-4.37891	-216.84153
85.00000	-4.38359	-217.05399
85.10000	-4.38891	-217.29757
85.20000	-4.39578	-217.60154
85.30000	-4.40125	-217.92555
85.40000	-4.40484	-218.05747
85.50000	-4.40906	-218.23120
85.60000	-4.41391	-218.43374
85.70000	-4.41969	-218.67995
85.80000	-4.42578	-218.98574
85.90000	-4.43000	-219.17497
86.00000	-4.43438	-219.34666
86.10000	-4.43922	-219.54709
86.20000	-4.44453	-219.78050
86.30000	-4.45063	-220.03227
86.40000	-4.45844	-220.43525
86.50000	-4.46172	-220.57004
86.60000	-4.46594	-220.73561
86.70000	-4.47078	-220.94044
86.80000	-4.47797	-221.21972
86.90000	-4.48547	-221.64524
87.00000	-4.48875	-221.77273
87.10000	-4.49297	-221.93314
87.20000	-4.49813	-222.15639
87.30000	-4.50344	-222.39561
87.40000	-4.50953	-222.64594
87.50000	-4.51531	-222.97683
87.60000	-4.51891	-223.11260
87.70000	-4.52359	-223.30257
87.80000	-4.52844	-223.52280
87.90000	-4.53406	-223.75508
88.00000	-4.54078	-224.08231
88.10000	-4.54453	-224.26483
88.20000	-4.54844	-224.41787
88.30000	-4.55328	-224.62165
88.40000	-4.55875	-224.87098
88.50000	-4.56547	-225.13962
88.60000	-4.57250	-225.54958
88.70000	-4.57578	-225.68204
88.80000	-4.58031	-225.84935
88.90000	-4.58563	-226.08222
89.00000	-4.59172	-226.35241
89.10000	-4.59797	-226.69221
89.20000	-4.60156	-226.85167
89.30000	-4.60578	-227.01450
89.40000	-4.61031	-227.20391
89.50000	-4.61562	-227.43623
89.60000	-4.62297	-227.74217
89.70000	-4.62953	-228.13031
89.80000	-4.63250	-228.22431
89.90000	-4.63672	-228.38767
90.00000	-4.64172	-228.61430
90.10000	-4.64781	-228.86808
90.20000	-4.65437	-229.21251
90.30000	-4.65828	-229.38968
90.40000	-4.66266	-229.55295
90.50000	-4.66766	-229.76342
90.60000	-4.67266	-229.99026
90.70000	-4.67891	-230.24705
90.80000	-4.68547	-230.61621
90.90000	-4.68906	-230.76409
91.00000	-4.69344	-230.92508
91.10000	-4.69844	-231.13745
91.20000	-4.70563	-231.42788
91.30000	-4.71141	-231.77047
91.40000	-4.71484	-231.90989
91.50000	-4.71906	-232.08413
91.60000	-4.72391	-232.28228
91.70000	-4.72922	-232.52755
91.80000	-4.73562	-232.79379
91.90000	-4.74187	-233.15175
92.00000	-4.74562	-233.29380
92.10000	-4.75000	-233.47159
92.20000	-4.75469	-233.67664
92.30000	-4.76047	-233.91667
92.40000	-4.76750	-234.26782
92.50000	-4.77172	-234.46336
92.60000	-4.77578	-234.62120
92.70000	-4.78047	-234.83364
92.80000	-4.78609	-235.07746
92.90000	-4.79328	-235.35989
93.00000	-4.79906	-235.71536
93.10000	-4.80234	-235.82482
93.20000	-4.80688	-236.00271
93.30000	-4.81203	-236.22759
93.40000	-4.81797	-236.47998
93.50000	-4.82438	-236.81031
93.60000	-4.82828	-236.99132
93.70000	-4.83266	-237.16161
93.80000	-4.83734	-237.36553
93.90000	-4.84266	-237.60104
94.00000	-4.84875	-237.86451
94.10000	-4.85547	-238.20253
94.20000	-4.85906	-238.36891
94.30000	-4.86344	-238.53284
94.40000	-4.86859	-238.76159
94.50000	-4.87531	-239.03035
94.60000	-4.88125	-239.36385
94.70000	-4.88484	-239.52559
94.80000	-4.88906	-239.67524
94.90000	-4.89391	-239.87766
95.00000	-4.89938	-240.11348
95.10000	-4.90563	-240.39687
95.20000	-4.91375	-240.83716
95.30000	-4.91688	-240.96991
95.40000	-4.92094	-241.11335
95.50000	-4.92594	-241.33626
95.60000	-4.93172	-241.59415
95.70000	-4.93797	-241.91967
95.80000	-4.94203	-242.10411
95.90000	-4.94625	-242.26843
96.00000	-4.95141	-242.50275
96.10000	-4.95750	-242.77784
96.20000	-4.96563	-243.14392
96.30000	-4.97063	-243.49980
96.40000	-4.97344	-243.59992
96.50000	-4.97781	-243.77677
96.60000	-4.98281	-244.00736
96.70000	-4.98875	-244.27424
96.80000	-4.99469	-244.58443
96.90000	-4.99891	-244.79672
97.00000	-5.00328	-244.97689
97.10000	-5.00797	-245.19125
97.20000	-5.01313	-245.42625
97.30000	-5.01969	-245.72335
97.40000	-5.02578	-246.06632
97.50000	-5.02922	-246.21007
97.60000	-5.03344	-246.37783
97.70000	-5.03828	-246.58942
97.80000	-5.04406	-246.81200
97.90000	-5.05016	-247.13592
98.00000	-5.05469	-247.34232
98.10000	-5.05906	-247.51315
98.20000	-5.06359	-247.72099
98.30000	-5.06859	-247.92036
98.40000	-5.07406	-248.16220
98.50000	-5.08141	-248.49279
98.60000	-5.08578	-248.70197
98.70000	-5.09016	-248.86093
98.80000	-5.09531	-249.08403
98.90000	-5.10203	-249.37746
99.00000	-5.10844	-249.71505
99.10000	-5.11219	-249.86324
99.20000	-5.11609	-250.01886
99.30000	-5.12078	-250.21353
99.40000	-5.12625	-250.43342
99.50000	-5.13250	-250.68298
99.60000	-5.13938	-251.05143
99.70000	-5.14281	-251.17701
99.80000	-5.14688	-251.32057
99.90000	-5.15156	-251.50976
100.00000	-5.15719	-251.72663
100.10000	-5.16438	-252.05949
100.20000	-5.16844	-252.25553
100.30000	-5.17250	-252.40088
100.40000	-5.17734	-252.58535
100.50000	-5.18281	-252.77653
100.60000	-5.18953	-253.04246
100.70000	-5.19687	-253.43043
100.80000	-5.20016	-253.54454
100.90000	-5.20453	-253.70869
101.00000	-5.20969	-253.92607
101.10000	-5.21516	-254.15945
101.20000	-5.22187	-254.47577
101.30000	-5.22562	-254.63521
101.40000	-5.22969	-254.77368
101.50000	-5.23438	-254.95744
101.60000	-5.23937	-255.16456
101.70000	-5.24516	-255.40459
101.80000	-5.25266	-255.76514
101.90000	-5.25609	-255.90178
102.00000	-5.26016	-256.04042
102.10000	-5.26484	-256.22538
102.20000	-5.27047	-256.43983
102.30000	-5.27797	-256.75884
102.40000	-5.28219	-256.96236
102.50000	-5.28641	-257.10511
102.60000	-5.29109	-257.26268
102.70000	-5.29625	-257.47439
102.80000	-5.30172	-257.66379
102.90000	-5.30969	-258.02591
103.00000	-5.31312	-258.16512
103.10000	-5.31703	-258.29256
103.20000	-5.32219	-258.48362
103.30000	-5.32906	-258.74609
103.40000	-5.33828	-259.24194
103.50000	-5.34063	-259.31168
103.60000	-5.34438	-259.42054
103.70000	-5.34938	-259.62842
103.80000	-5.35438	-259.83417
103.90000	-5.36031	-260.03307
104.00000	-5.36703	-260.38322
104.10000	-5.37031	-260.49310
104.20000	-5.37453	-260.63812
104.30000	-5.37969	-260.84626
104.40000	-5.38531	-261.07433
104.50000	-5.39203	-261.39584
104.60000	-5.39609	-261.56586
104.70000	-5.40016	-261.71207
104.80000	-5.40453	-261.88865
104.90000	-5.40984	-262.05575
105.00000	-5.41578	-262.27203
105.10000	-5.42344	-262.63973
105.20000	-5.42688	-262.78552
105.30001	-5.43109	-262.90783
105.40001	-5.43609	-263.11356
105.50001	-5.44234	-263.37224
105.60001	-5.44969	-263.74209
105.70001	-5.45328	-263.87075
105.80001	-5.45719	-263.99839
105.90001	-5.46187	-264.17980
106.00001	-5.46672	-264.37432
106.10001	-5.47250	-264.60099
106.20001	-5.47953	-264.89133
106.30001	-5.48359	-265.06799
106.40001	-5.48766	-265.21033
106.50001	-5.49297	-265.42649
106.60001	-5.49891	-265.67784
106.70001	-5.50594	-265.99419
106.80001	-5.50969	-266.14603
106.90001	-5.51375	-266.27135
107.00001	-5.51844	-266.43145
107.10001	-5.52359	-266.63384
107.20001	-5.52969	-266.85852
107.30001	-5.53719	-267.21039
107.40001	-5.54078	-267.36528
107.50001	-5.54469	-267.48991
107.60001	-5.54937	-267.66691
107.70001	-5.55500	-267.85073
107.80001	-5.56203	-268.17107
107.90001	-5.56625	-268.36002
108.00001	-5.57062	-268.52506
108.10001	-5.57531	-268.71294
108.20001	-5.58063	-268.91518
108.30001	-5.58641	-269.14191
108.40001	-5.59359	-269.47811
108.50001	-5.59734	-269.64393
108.60001	-5.60156	-269.79685
108.70001	-5.60656	-269.99131
108.80001	-5.61234	-270.23885
108.90001	-5.61875	-270.52477
109.00001	-5.62313	-270.71369
109.10001	-5.62719	-270.85978
109.20001	-5.63156	-271.02605
109.30001	-5.63672	-271.22119
109.40001	-5.64250	-271.47058
109.50001	-5.64969	-271.79468
109.60001	-5.65359	-271.96485
109.70001	-5.65781	-272.11511
109.80001	-5.66281	-272.31044
109.90001	-5.66844	-272.53857
110.00001	-5.67516	-272.83719
110.10001	-5.67969	-273.03821
110.20001	-5.68391	-273.19354
110.30001	-5.68859	-273.35900
110.40001	-5.69375	-273.57021
110.50001	-5.69953	-273.81483
110.60001	-5.70688	-274.14256
110.70001	-5.71047	-274.28535
110.80001	-5.71453	-274.41728
110.90001	-5.71937	-274.60629
111.00001	-5.72531	-274.84468
111.10001	-5.73281	-275.16907
111.20001	-5.73703	-275.36422
111.30001	-5.74078	-275.49174
111.40001	-5.74563	-275.66928
111.50001	-5.75094	-275.88817
111.60001	-5.75641	-276.11312
111.70001	-5.76391	-276.45111
111.80001	-5.76750	-276.61592
111.90001	-5.77172	-276.75596
112.00001	-5.77672	-276.96255
112.10001	-5.78250	-277.18806
112.20001	-5.78891	-277.46734
112.30001	-5.79359	-277.68305
112.40001	-5.79750	-277.82127
112.50001	-5.80219	-277.98167
112.60001	-5.80750	-278.20060
112.70001	-5.81344	-278.45311
112.80001	-5.82078	-278.77977
112.90001	-5.82437	-278.92134
113.00001	-5.82859	-279.07398
113.10001	-5.83344	-279.26216
113.20001	-5.83875	-279.45924
113.30001	-5.84594	-279.76528
113.40001	-5.85047	-279.98027
113.50001	-5.85453	-280.10419
113.60001	-5.85938	-280.30106
113.70001	-5.86469	-280.50593
113.80001	-5.87078	-280.75463
113.90001	-5.87812	-281.12805
114.00001	-5.88109	-281.23102
114.10001	-5.88484	-281.35049
114.20001	-5.88938	-281.51986
114.30001	-5.89469	-281.71760
114.40001	-5.90203	-282.02862
114.50001	-5.90688	-282.26352
114.60001	-5.91094	-282.40174
114.70001	-5.91563	-282.57430
114.80001	-5.92078	-282.78369
114.90001	-5.92625	-283.00080
115.00001	-5.93375	-283.32642
115.10001	-5.93766	-283.51128
115.20001	-5.94172	-283.60894
115.30001	-5.94656	-283.77509
115.40001	-5.95219	-283.99092
115.50001	-5.95938	-284.30694
115.60001	-5.96344	-284.44940
115.70001	-5.96750	-284.58199
115.80001	-5.97203	-284.73672
115.90001	-5.97719	-284.92221
116.00001	-5.98297	-285.11229
116.10001	-5.99031	-285.41684
116.20001	-5.99391	-285.55900
116.30001	-5.99797	-285.66515
116.40001	-6.00281	-285.83813
116.50001	-6.00797	-286.01018
116.60001	-6.01500	-286.28582
116.70001	-6.01984	-286.50105
116.80001	-6.02422	-286.63805
116.90001	-6.02922	-286.82134
117.00001	-6.03500	-287.01967
117.10001	-6.04141	-287.26676
117.20001	-6.04828	-287.58392
117.30001	-6.05109	-287.66870
117.40001	-6.05516	-287.77513
117.50001	-6.05984	-287.94280
117.60001	-6.06531	-288.13615
117.70001	-6.07281	-288.43990
117.80001	-6.07750	-288.62181
117.90001	-6.08141	-288.73029
118.00001	-6.08562	-288.86208
118.10001	-6.09016	-289.01011
118.20001	-6.09578	-289.20799
118.30001	-6.10359	-289.50423
118.40001	-6.10828	-289.75150
118.50001	-6.11188	-289.83212
118.60001	-6.11672	-289.97630
118.70001	-6.12219	-290.16089
118.80001	-6.12906	-290.43275
118.90001	-6.13344	-290.60480
119.00001	-6.13750	-290.71498
119.10001	-6.14187	-290.84107
119.20001	-6.14656	-290.99748
119.30001	-6.15234	-291.19486
119.40001	-6.15969	-291.44612
119.50001	-6.16500	-291.72778
119.60001	-6.16859	-291.79522
119.70001	-6.17328	-291.93610
119.80001	-6.17922	-292.13554
119.90001	-6.18781	-292.48625
120.00001	-6.19172	-292.63386
120.10001	-6.19563	-292.70372
120.20001	-6.20063	-292.85818
120.30001	-6.20656	-293.08870
120.40001	-6.21234	-293.31192
120.50001	-6.21875	-293.61475
120.60001	-6.22188	-293.68410
120.70001	-6.22609	-293.81132
120.80001	-6.23078	-293.98867
120.90001	-6.23641	-294.19240
121.00001	-6.24297	-294.47746
121.10001	-6.24719	-294.62206
121.20001	-6.25094	-294.73722
121.30001	-6.25531	-294.88003
121.40001	-6.26016	-295.04916
121.50001	-6.26594	-295.25661
121.60001	-6.27406	-295.57765
121.70001	-6.27844	-295.77899
121.80001	-6.28266	-295.90398
121.90001	-6.28766	-296.06038
122.00001	-6.29312	-296.24566
122.10001	-6.30000	-296.52146
122.20001	-6.30406	-296.64618
122.30001	-6.30812	-296.77007
122.40001	-6.31281	-296.91875
122.50001	-6.31781	-297.10039
122.60001	-6.32313	-297.29077
122.70001	-6.33094	-297.58748
122.80001	-6.33484	-297.75372
122.90001	-6.33875	-297.84456
123.00001	-6.34344	-297.99435
123.10001	-6.34906	-298.18723
123.20001	-6.35687	-298.49365
123.30001	-6.36109	-298.66296
123.40001	-6.36500	-298.76372
123.50001	-6.36969	-298.88242
123.60001	-6.37469	-299.04911
123.70001	-6.38031	-299.22912
123.80001	-6.38813	-299.54129
123.90001	-6.39172	-299.70461
124.00001	-6.39562	-299.79131
124.10001	-6.40031	-299.94339
124.20001	-6.40578	-300.13654
124.30001	-6.41359	-300.42723
124.40001	-6.41844	-300.67414
124.50001	-6.42188	-300.74632
124.60001	-6.42641	-300.87325
124.70001	-6.43156	-301.04917
124.80001	-6.43750	-301.25886
124.90001	-6.44500	-301.55876
125.00001	-6.44859	-301.71460
125.10001	-6.45250	-301.81348
125.20001	-6.45719	-301.95668
125.30001	-6.46219	-302.12894
125.40001	-6.46922	-302.36045
125.50001	-6.47469	-302.61388
125.60001	-6.47875	-302.73321
125.70001	-6.48313	-302.86133
125.80001	-6.48844	-303.03743
125.90001	-6.49406	-303.23777
126.00001	-6.50172	-303.53484
126.10001	-6.50516	-303.67345
126.20001	-6.50906	-303.75630
126.30001	-6.51422	-303.92227
126.40001	-6.52000	-304.10588
126.50001	-6.52734	-304.41147
126.60001	-6.53141	-304.56722
126.70001	-6.53531	-304.66330
126.80001	-6.53969	-304.78302
126.90001	-6.54437	-304.93942
127.00001	-6.54969	-305.11522
127.10001	-6.55797	-305.40681
127.20001	-6.56219	-305.62213
127.30001	-6.56609	-305.69488
127.40001	-6.57094	-305.85396
127.50001	-6.57734	-306.06240
127.60001	-6.58563	-306.43895
127.70001	-6.58875	-306.54705
127.80001	-6.59234	-306.61631
127.90001	-6.59687	-306.71918
128.00001	-6.60172	-306.88664
128.10001	-6.60703	-307.06277
128.20001	-6.61484	-307.34998
128.30001	-6.61938	-307.57442
128.40001	-6.62359	-307.67640
128.50001	-6.62844	-307.83805
128.60001	-6.63406	-308.03677
128.70001	-6.64094	-308.32952
128.80001	-6.64484	-308.46509
128.90001	-6.64859	-308.55244
129.00001	-6.65297	-308.67666
129.10001	-6.65797	-308.82412
129.20001	-6.66359	-309.02922
129.30001	-6.67141	-309.32158
129.40001	-6.67578	-309.53273
129.50001	-6.67984	-309.62214
129.60001	-6.68500	-309.78861
129.70001	-6.69047	-309.98516
129.80001	-6.69734	-310.24134
129.90001	-6.70156	-310.41163
130.00001	-6.70562	-310.48369
130.10001	-6.70969	-310.59894
130.20001	-6.71453	-310.73689
130.30001	-6.72031	-310.95046
130.40001	-6.72766	-311.22252
130.50001	-6.73234	-311.44834
130.60001	-6.73625	-311.52999
130.70001	-6.74109	-311.68118
130.80001	-6.74688	-311.88574
130.90001	-6.75422	-312.19763
131.00001	-6.75844	-312.36467
131.10001	-6.76234	-312.44907
131.20001	-6.76688	-312.58234
131.30001	-6.77172	-312.73457
131.40001	-6.77703	-312.89494
131.50001	-6.78391	-313.13601
131.60001	-6.78922	-313.39124
131.70001	-6.79281	-313.47117
131.80001	-6.79734	-313.59759
131.90001	-6.80281	-313.76019
132.00001	-6.81016	-314.05011
132.10001	-6.81500	-314.25768
132.20001	-6.81891	-314.33973
132.30001	-6.82312	-314.45763
132.40001	-6.82797	-314.59609
132.50001	-6.83359	-314.77928
132.60001	-6.84094	-315.02995
132.70001	-6.84625	-315.29385
132.80001	-6.85016	-315.37741
132.90001	-6.85484	-315.51456
133.00001	-6.86047	-315.68885
133.10001	-6.86703	-315.93433
133.20001	-6.87156	-316.09237
133.30001	-6.87562	-316.18237
133.40001	-6.87984	-316.27521
133.50001	-6.88453	-316.41755
133.60001	-6.89000	-316.58724
133.70001	-6.89687	-316.80849
133.80001	-6.90234	-317.05457
133.90001	-6.90656	-317.14770
134.00001	-6.91156	-317.28682
134.10001	-6.91734	-317.46572
134.20001	-6.92453	-317.73555
134.30001	-6.92844	-317.86913
134.40001	-6.93219	-317.94104
134.50001	-6.93656	-318.06141
134.60001	-6.94141	-318.18846
134.70001	-6.94672	-318.35604
134.80001	-6.95391	-318.58742
134.90001	-6.95906	-318.82170
135.00001	-6.96281	-318.87603
135.10001	-6.96750	-318.99187
135.20001	-6.97281	-319.15328
135.30001	-6.98047	-319.40228
135.40001	-6.98516	-319.59859
135.50001	-6.98906	-319.68760
135.60001	-6.99344	-319.78726
135.70001	-6.99859	-319.92373
135.80001	-7.00375	-320.07459
135.90001	-7.01094	-320.30016
136.00001	-7.01625	-320.53155
136.10001	-7.01984	-320.57595
136.20001	-7.02422	-320.66929
136.30001	-7.02953	-320.81354
136.40001	-7.03734	-321.04585
136.50001	-7.04359	-321.36270
136.60001	-7.04703	-321.40782
136.70001	-7.05172	-321.51690
136.80001	-7.05688	-321.67336
136.90001	-7.06250	-321.85608
137.00001	-7.06969	-322.11447
137.10001	-7.07312	-322.22751
137.20001	-7.07672	-322.27239
137.30001	-7.08156	-322.40891
137.40001	-7.08656	-322.55337
137.50001	-7.09406	-322.78353
137.60001	-7.09922	-323.02594
137.70001	-7.10297	-323.07836
137.80001	-7.10719	-323.16685
137.90001	-7.11219	-323.30179
138.00001	-7.11812	-323.48153
138.10001	-7.12672	-323.78480
138.20001	-7.13000	-323.92669
138.30001	-7.13344	-323.95718
138.40001	-7.13813	-324.06345
138.50001	-7.14328	-324.19273
138.60001	-7.15125	-324.43756
138.70001	-7.15641	-324.65693
138.80001	-7.16016	-324.69928
138.90001	-7.16469	-324.79337
139.00001	-7.16953	-324.90453
139.10001	-7.17469	-325.03599
139.20001	-7.18219	-325.24210
139.30001	-7.18672	-325.41317
139.40001	-7.19031	-325.44482
139.50001	-7.19469	-325.53756
139.60001	-7.20000	-325.67111
139.70001	-7.20734	-325.91048
139.80001	-7.21203	-326.08682
139.90001	-7.21594	-326.12401
140.00001	-7.22062	-326.22725
140.10001	-7.22578	-326.36338
140.20001	-7.23125	-326.53767
140.30001	-7.23875	-326.76953
140.40001	-7.24375	-326.98143
140.50001	-7.24750	-327.03760
140.60001	-7.25203	-327.13071
140.70001	-7.25703	-327.26270
140.80001	-7.26406	-327.48026
140.90001	-7.26969	-327.71912
141.00001	-7.27328	-327.76779
141.10001	-7.27750	-327.85803
141.20001	-7.28266	-327.98129
141.30001	-7.28828	-328.14246
141.40001	-7.29625	-328.43000
141.50001	-7.30000	-328.56718
141.60001	-7.30375	-328.60669
141.70001	-7.30813	-328.71115
141.80001	-7.31312	-328.82890
141.90001	-7.31969	-329.01025
142.00001	-7.32609	-329.27382
142.10001	-7.33016	-329.36272
142.20001	-7.33437	-329.45025
142.30001	-7.33938	-329.56684
142.40001	-7.34484	-329.72741
142.50001	-7.35125	-329.91982
142.60001	-7.35719	-330.16232
142.70001	-7.36063	-330.19614
142.80001	-7.36516	-330.28996
142.90001	-7.37063	-330.43271
143.00001	-7.37797	-330.66812
143.10001	-7.38281	-330.85650
143.20001	-7.38672	-330.89972
143.30001	-7.39125	-330.99720
143.40001	-7.39609	-331.11611
143.50001	-7.40141	-331.26351
143.60001	-7.40812	-331.45717
143.70001	-7.41406	-331.71242
143.80001	-7.41750	-331.72667
143.90001	-7.42187	-331.81736
144.00001	-7.42734	-331.96837
144.10001	-7.43531	-332.22231
144.20001	-7.44047	-332.43978
144.30001	-7.44438	-332.50645
144.40001	-7.44906	-332.60185
144.50001	-7.45438	-332.75187
144.60001	-7.46016	-332.93915
144.70001	-7.46703	-333.19244
144.80001	-7.47047	-333.28626
144.90001	-7.47406	-333.31957
145.00001	-7.47859	-333.40961
145.10001	-7.48344	-333.51716
145.20001	-7.49000	-333.72205
145.30001	-7.49578	-333.95377
145.40001	-7.50016	-334.04964
145.50001	-7.50453	-334.15011
145.60001	-7.50937	-334.26932
145.70001	-7.51484	-334.43516
145.80001	-7.52188	-334.65114
145.90001	-7.52703	-334.86533
146.00001	-7.53094	-334.89656
146.10001	-7.53547	-334.98955
146.20001	-7.54078	-335.13656
146.30001	-7.54734	-335.33585
146.40001	-7.55281	-335.53264
146.50001	-7.55672	-335.60058
146.60001	-7.56125	-335.69151
146.70001	-7.56609	-335.82243
146.80001	-7.57125	-335.95431
146.90001	-7.57813	-336.16170
147.00001	-7.58375	-336.39401
147.10001	-7.58719	-336.41678
147.20001	-7.59172	-336.49647
147.30001	-7.59672	-336.62400
147.40001	-7.60344	-336.81285
147.50001	-7.60953	-337.06006
147.60001	-7.61359	-337.12599
147.70001	-7.61797	-337.20052
147.80001	-7.62297	-337.30876
147.90001	-7.62828	-337.42654
148.00001	-7.63422	-337.55672
148.10001	-7.64000	-337.75449
148.20001	-7.64406	-337.81621
148.30001	-7.64875	-337.91375
148.40001	-7.65375	-338.02339
148.50001	-7.65969	-338.17235
148.60001	-7.66641	-338.39592
148.70001	-7.67031	-338.45484
148.80001	-7.67438	-338.50500
148.90001	-7.67906	-338.58699
149.00001	-7.68438	-338.72271
149.10001	-7.69109	-338.88292
149.20001	-7.69766	-339.16509
149.30001	-7.70125	-339.19916
149.40001	-7.70578	-339.26478
149.50001	-7.71078	-339.37287
149.60001	-7.71688	-339.51530
149.70001	-7.72328	-339.76009
149.80001	-7.72703	-339.79565
149.90001	-7.73125	-339.84751
150.00001	-7.73609	-339.91772
150.10001	-7.74188	-340.05544
150.20001	-7.75063	-340.29648
150.30001	-7.75547	-340.54250
150.40001	-7.75813	-340.48554
150.50001	-7.76250	-340.54872
150.60001	-7.76734	-340.64728
150.70001	-7.77406	-340.80949
150.80001	-7.77984	-341.03367
150.90001	-7.78375	-341.07727
151.00001	-7.78812	-341.14495
151.10001	-7.79313	-341.24184
151.20001	-7.79859	-341.38006
151.30001	-7.80531	-341.54060
151.40001	-7.81094	-341.77178
151.50001	-7.81438	-341.76371
151.60001	-7.81906	-341.82811
151.70001	-7.82438	-341.95647
151.80001	-7.83203	-342.14374
151.90001	-7.83688	-342.33674
152.00001	-7.84031	-342.32512
152.10001	-7.84438	-342.37653
152.20001	-7.84891	-342.45825
152.30001	-7.85422	-342.56729
152.40001	-7.86094	-342.73767
152.50001	-7.86813	-343.04902
152.60001	-7.87172	-343.06341
152.70001	-7.87641	-343.12859
152.80001	-7.88219	-343.26452
152.90001	-7.89047	-343.51918
153.00001	-7.89484	-343.70682
153.10001	-7.89797	-343.71585
153.20001	-7.90219	-343.76198
153.30001	-7.90703	-343.86954
153.40001	-7.91234	-343.99763
153.50001	-7.92016	-344.21805
153.60001	-7.92484	-344.40917
153.70001	-7.92797	-344.38264
153.80001	-7.93234	-344.43250
153.90001	-7.93750	-344.55112
154.00001	-7.94422	-344.74510
154.10001	-7.95016	-344.97264
154.20001	-7.95406	-345.01782
154.30001	-7.95844	-345.07838
154.40001	-7.96344	-345.17738
154.50001	-7.96891	-345.31623
154.60001	-7.97469	-345.45141
154.70001	-7.98156	-345.70703
154.80001	-7.98516	-345.74467
154.90001	-7.98969	-345.79912
155.00001	-7.99516	-345.93675
155.10001	-8.00297	-346.15687
155.20001	-8.00797	-346.34918
155.30001	-8.01109	-346.33496
155.40001	-8.01500	-346.37293
155.50001	-8.01969	-346.46380
155.60001	-8.02531	-346.59714
155.70001	-8.03172	-346.78015
155.80001	-8.03859	-347.06298
155.90001	-8.04219	-347.07707
156.00001	-8.04656	-347.13787
156.10001	-8.05172	-347.21747
156.20001	-8.05813	-347.38368
156.30001	-8.06422	-347.61700
156.40001	-8.06797	-347.65726
156.50001	-8.07219	-347.71138
156.60001	-8.07703	-347.81414
156.70001	-8.08250	-347.93171
156.80001	-8.08969	-348.12731
156.90001	-8.09531	-348.35291
157.00001	-8.09844	-348.32978
157.10001	-8.10297	-348.39669
157.20001	-8.10813	-348.50451
157.30001	-8.11453	-348.67761
157.40001	-8.12063	-348.90199
157.50001	-8.12469	-348.96016
157.60001	-8.12906	-349.00275
157.70001	-8.13375	-349.08611
157.80001	-8.13859	-349.19113
157.90001	-8.14469	-349.32512
158.00001	-8.15078	-349.55388
158.10001	-8.15469	-349.59552
158.20001	-8.15937	-349.67539
158.30001	-8.16469	-349.79358
158.40001	-8.17188	-349.96766
158.50001	-8.17750	-350.19252
158.60001	-8.18109	-350.18703
158.70001	-8.18531	-350.25313
158.80001	-8.19016	-350.33780
158.90001	-8.19547	-350.44074
159.00001	-8.20203	-350.60984
159.10001	-8.20844	-350.86805
159.20001	-8.21219	-350.86530
159.30001	-8.21641	-350.92136
159.40001	-8.22125	-350.99661
159.50001	-8.22781	-351.15936
159.60001	-8.23422	-351.41146
159.70001	-8.23813	-351.44794
159.80001	-8.24219	-351.49980
159.90001	-8.24688	-351.56953
160.00001	-8.25250	-351.70114
160.10001	-8.25984	-351.87650
160.20001	-8.26531	-352.10076
160.30001	-8.26891	-352.09927
160.40001	-8.27359	-352.17208
160.50001	-8.27875	-352.27907
160.60001	-8.28547	-352.45189
160.70001	-8.29141	-352.67299
160.80001	-8.29500	-352.67457
160.90001	-8.29906	-352.71433
161.00001	-8.30391	-352.80514
161.10001	-8.30938	-352.94002
161.20001	-8.31688	-353.16324
161.30001	-8.32281	-353.42035
161.40001	-8.32594	-353.39484
161.50001	-8.33047	-353.46785
161.60001	-8.33547	-353.57970
161.70001	-8.34109	-353.71676
161.80001	-8.34719	-353.90520
161.90001	-8.35109	-353.95217
162.00001	-8.35547	-354.01022
162.10001	-8.36016	-354.08390
162.20001	-8.36563	-354.21458
162.30001	-8.37328	-354.41989
162.40001	-8.37984	-354.70888
162.50001	-8.38281	-354.67008
162.60001	-8.38703	-354.70971
162.70001	-8.39219	-354.82043
162.80001	-8.39891	-354.98694
162.90001	-8.40453	-355.19382
163.00001	-8.40828	-355.22074
163.10001	-8.41250	-355.26130
163.20001	-8.41719	-355.34886
163.30001	-8.42219	-355.44637
163.40001	-8.42766	-355.56453
163.50001	-8.43469	-355.81154
163.60001	-8.43859	-355.85743
163.70001	-8.44313	-355.92389
163.80001	-8.44844	-356.03267
163.90001	-8.45547	-356.20612
164.00001	-8.46109	-356.38508
164.10001	-8.46500	-356.42356
164.20001	-8.46906	-356.44674
164.30001	-8.47359	-356.50459
164.40001	-8.47875	-356.61471
164.50001	-8.48453	-356.74012
164.60001	-8.49156	-356.99457
164.70001	-8.49547	-357.00768
164.80001	-8.50000	-357.06675
164.90001	-8.50547	-357.16793
165.00001	-8.51141	-357.29596
165.10001	-8.51766	-357.50547
165.20001	-8.52188	-357.54010
165.30001	-8.52594	-357.56880
165.40001	-8.53047	-357.62233
165.50001	-8.53563	-357.71289
165.60001	-8.54219	-357.87192
165.70001	-8.54906	-358.12926
165.80001	-8.55234	-358.10900
165.90001	-8.55656	-358.14470
166.00001	-8.56172	-358.23002
166.10001	-8.56844	-358.38649
166.20001	-8.57484	-358.62848
166.30001	-8.57828	-358.62121
166.40001	-8.58250	-358.64621
166.50001	-8.58719	-358.70448
166.60001	-8.59234	-358.80563
166.70001	-8.59875	-358.96704
166.80001	-8.60609	-359.21460
166.90001	-8.60953	-359.23439
167.00001	-8.61359	-359.25394
167.10001	-8.61891	-359.34004
167.20001	-8.62578	-359.50270
167.30001	-8.63187	-359.73278
167.40001	-8.63531	-359.71215
167.50001	-8.63938	-359.73138
167.60001	-8.64391	-359.78520
167.70001	-8.64891	-359.87005
167.80001	-8.65438	-359.98422
167.90001	-8.66203	-360.20717
168.00001	-8.66625	-360.30143
168.10001	-8.67063	-360.31619
168.20001	-8.67531	-360.39504
168.30001	-8.68078	-360.49831
168.40001	-8.68797	-360.72299
168.50001	-8.69188	-360.76051
168.60001	-8.69609	-360.78906
168.70001	-8.70109	-360.85692
168.80001	-8.70719	-361.00852
168.90001	-8.71547	-361.24486
169.00001	-8.72047	-361.45762
169.10001	-8.72312	-361.35679
169.20001	-8.72781	-361.40972
169.30001	-8.73281	-361.50849
169.40001	-8.73969	-361.67267
169.50001	-8.74531	-361.87407
169.60001	-8.74906	-361.88248
169.70001	-8.75344	-361.93410
169.80001	-8.75812	-362.01400
169.90001	-8.76313	-362.11592
170.00001	-8.76922	-362.25739
170.10001	-8.77563	-362.47584
170.20001	-8.77906	-362.48243
170.30001	-8.78359	-362.52567
170.40001	-8.78875	-362.59720
170.50001	-8.79469	-362.73485
170.60001	-8.80125	-362.94737
170.70001	-8.80531	-362.98475
170.80001	-8.80953	-363.01330
170.90001	-8.81437	-363.08524
171.00001	-8.81953	-363.17527
171.10001	-8.82516	-363.28566
171.20001	-8.83281	-363.54277
171.30001	-8.83656	-363.56598
171.40001	-8.84063	-363.57003
171.50001	-8.84547	-363.64770
171.60001	-8.85156	-363.77415
171.70001	-8.85891	-364.04234
171.80001	-8.86234	-364.03450
171.90001	-8.86656	-364.03507
172.00001	-8.87156	-364.10719
172.10001	-8.87703	-364.21165
172.20001	-8.88313	-364.34156
172.30001	-8.88938	-364.55899
172.40001	-8.89281	-364.55151
172.50001	-8.89734	-364.58743
172.60001	-8.90234	-364.67719
172.70001	-8.90813	-364.79741
172.80001	-8.91547	-365.02561
172.90001	-8.91938	-365.07663
173.00001	-8.92313	-365.06549
173.10001	-8.92766	-365.11409
173.20001	-8.93297	-365.21244
173.30001	-8.93969	-365.38023
173.40001	-8.94688	-365.66073
173.50001	-8.94984	-365.60676
173.60001	-8.95391	-365.58610
173.70001	-8.95891	-365.66395
173.80001	-8.96422	-365.76000
173.90001	-8.97172	-365.99806
174.00001	-8.97609	-366.07686
174.10001	-8.98016	-366.08079
174.20001	-8.98469	-366.11611
174.30001	-8.98984	-366.20122
174.40001	-8.99594	-366.33277
174.50001	-9.00359	-366.61759
174.60001	-9.00672	-366.57491
174.70001	-9.01094	-366.58433
174.80001	-9.01594	-366.67207
174.90001	-9.02188	-366.80591
175.00001	-9.02906	-367.04913
175.10001	-9.03281	-367.05190
175.20001	-9.03688	-367.03530
175.30001	-9.04156	-367.06904
175.40001	-9.04687	-367.16804
175.50001	-9.05234	-367.27309
175.60001	-9.05969	-367.51816
175.70001	-9.06344	-367.53792
175.80001	-9.06766	-367.55210
175.90001	-9.07281	-367.62980
176.00001	-9.07953	-367.77684
176.10001	-9.08672	-368.05573
176.20001	-9.08984	-368.00224
176.30001	-9.09359	-367.98427
176.40001	-9.09813	-368.02772
176.50001	-9.10328	-368.10526
176.60001	-9.10938	-368.24721
176.70001	-9.11672	-368.52130
176.80001	-9.12016	-368.49961
176.90001	-9.12453	-368.51108
177.00001	-9.12969	-368.60287
177.10001	-9.13563	-368.70155
177.20001	-9.14203	-368.88880
177.30001	-9.14625	-368.93755
177.40001	-9.15031	-368.94754
177.50001	-9.15500	-369.01510
177.60001	-9.16094	-369.14247
177.70001	-9.16844	-369.34558
177.80001	-9.17469	-369.60042
177.90001	-9.17734	-369.49071
178.00001	-9.18141	-369.48097
178.10001	-9.18594	-369.53849
178.20001	-9.19125	-369.63856
178.30001	-9.19813	-369.85502
178.40001	-9.20297	-369.96284
178.50001	-9.20719	-369.97876
178.60001	-9.21188	-370.01577
178.70001	-9.21734	-370.11459
178.80001	-9.22312	-370.22755
178.90001	-9.23016	-370.42573
179.00001	-9.23391	-370.46203
179.10001	-9.23812	-370.46143
179.20001	-9.24313	-370.55242
179.30001	-9.24844	-370.64886
179.40001	-9.25484	-370.83578
179.50001	-9.25937	-370.88287
179.60001	-9.26344	-370.88841
179.70001	-9.26781	-370.91461
179.80001	-9.27312	-371.01060
179.90001	-9.27906	-371.15237
180.00001	-9.28672	-371.39562
180.10001	-9.29063	-371.44026
180.20001	-9.29484	-371.42485
180.30001	-9.30000	-371.49963
180.40001	-9.30578	-371.60382
180.50001	-9.31234	-371.80075
180.60001	-9.31609	-371.80892
180.70001	-9.32016	-371.81050
180.80001	-9.32500	-371.86122
180.90001	-9.33016	-371.94479
181.00001	-9.33625	-372.06566
181.10001	-9.34438	-372.35862
181.20001	-9.34750	-372.31910
181.30001	-9.35125	-372.27541
181.40001	-9.35594	-372.29860
181.50001	-9.36141	-372.40633
181.60001	-9.36875	-372.63086
181.70001	-9.37313	-372.68075
181.80001	-9.37719	-372.66618
181.90001	-9.38172	-372.69226
182.00001	-9.38672	-372.76533
182.10001	-9.39250	-372.86741
182.20001	-9.39969	-373.08902
182.30001	-9.40344	-373.09998
182.40001	-9.40781	-373.09471
182.50001	-9.41297	-373.18036
182.60001	-9.41844	-373.26691
182.70001	-9.42563	-373.47138
182.80001	-9.42953	-373.46908
182.90001	-9.43359	-373.45919
183.00001	-9.43828	-373.50184
183.10001	-9.44344	-373.57593
183.20001	-9.44937	-373.70482
183.30001	-9.45719	-373.94321
183.40001	-9.46063	-373.93337
183.50001	-9.46484	-373.92497
183.60001	-9.46969	-373.96729
183.70001	-9.47531	-374.05381
183.80001	-9.48250	-374.27640
183.90001	-9.48641	-374.27920
184.00001	-9.49047	-374.25846
184.10001	-9.49484	-374.27798
184.20001	-9.49969	-374.33100
184.30001	-9.50500	-374.39978
184.40001	-9.51234	-374.56790
184.50001	-9.51672	-374.62845
184.60001	-9.52078	-374.59871
184.70001	-9.52578	-374.65882
184.80001	-9.53188	-374.75708
184.90001	-9.54156	-375.07799
185.00001	-9.54516	-375.11292
185.10001	-9.54859	-375.02229
185.20001	-9.55313	-375.04187
185.30001	-9.55797	-375.08878
185.40001	-9.56375	-375.19395
185.50001	-9.57109	-375.42406
185.60001	-9.57438	-375.40835
185.70001	-9.57844	-375.37509
185.80001	-9.58344	-375.44492
185.90001	-9.58953	-375.55870
186.00001	-9.59734	-375.82549
186.10001	-9.60063	-375.78252
186.20001	-9.60453	-375.74616
186.30001	-9.60922	-375.79080
186.40001	-9.61422	-375.87079
186.50001	-9.61984	-375.96649
186.60001	-9.62813	-376.23879
186.70001	-9.63156	-376.23215
186.80001	-9.63563	-376.19823
186.90001	-9.64016	-376.21179
187.00001	-9.64563	-376.29285
187.10001	-9.65297	-376.51581
187.20001	-9.65703	-376.55082
187.30001	-9.66109	-376.52248
187.40001	-9.66563	-376.54224
187.50001	-9.67094	-376.62584
187.60001	-9.67703	-376.72156
187.70001	-9.68438	-376.98147
187.80001	-9.68781	-376.93897
187.90001	-9.69172	-376.91823
188.00001	-9.69672	-376.97566
188.10001	-9.70250	-377.09171
188.20001	-9.70953	-377.30104
188.30001	-9.71375	-377.31814
188.40001	-9.71797	-377.29412
188.50001	-9.72266	-377.32726
188.60001	-9.72766	-377.38404
188.70001	-9.73297	-377.49213
188.80001	-9.74078	-377.71353
188.90001	-9.74453	-377.74593
189.00001	-9.74859	-377.70888
189.10001	-9.75359	-377.75552
189.20001	-9.75953	-377.84311
189.30001	-9.76656	-378.06210
189.40001	-9.77031	-378.03856
189.50001	-9.77437	-378.02666
189.60001	-9.77906	-378.06383
189.70001	-9.78438	-378.15189
189.80001	-9.79063	-378.29223
189.90001	-9.79844	-378.55980
190.00001	-9.80141	-378.47304
190.10001	-9.80516	-378.41889
190.20001	-9.80984	-378.45334
190.30001	-9.81547	-378.53801
190.40001	-9.82297	-378.76377
190.50001	-9.82734	-378.82081
190.60001	-9.83125	-378.78579
190.70001	-9.83563	-378.79166
190.80001	-9.84109	-378.86691
190.90001	-9.84688	-378.97709
191.00001	-9.85438	-379.17724
191.10001	-9.85828	-379.22740
191.20001	-9.86203	-379.16023
191.30001	-9.86688	-379.19971
191.40001	-9.87234	-379.28444
191.50001	-9.88000	-379.51383
191.60001	-9.88438	-379.55716
191.70001	-9.88813	-379.49306
191.80001	-9.89297	-379.52974
191.90001	-9.89844	-379.61990
192.00001	-9.90422	-379.75031
192.10001	-9.91172	-379.95958
192.20001	-9.91516	-379.93938
192.30001	-9.91906	-379.89309
192.40001	-9.92406	-379.94364
192.50001	-9.92984	-380.03761
192.60001	-9.93688	-380.25802
192.70001	-9.94094	-380.27456
192.80001	-9.94500	-380.24980
192.90001	-9.94984	-380.29432
193.00001	-9.95500	-380.37968
193.10001	-9.96047	-380.46432
193.20001	-9.96797	-380.67493
193.30001	-9.97156	-380.67609
193.40001	-9.97547	-380.63380
193.50001	-9.98078	-380.70348
193.60001	-9.98703	-380.82755
193.70001	-9.99438	-381.09297
193.80001	-9.99797	-381.06328
193.90001	-10.00188	-381.00144
194.00001	-10.00625	-381.01137
194.10001	-10.01094	-381.06233
194.20001	-10.01609	-381.13672
194.30001	-10.02344	-381.34336
194.40001	-10.02797	-381.41015
194.50001	-10.03219	-381.40130
194.60001	-10.03750	-381.46505
194.70001	-10.04344	-381.58035
194.80001	-10.05078	-381.82092
194.90001	-10.05469	-381.80178
195.00001	-10.05859	-381.75660
195.10001	-10.06297	-381.76447
195.20001	-10.06781	-381.80646
195.30001	-10.07344	-381.92904
195.40001	-10.08063	-382.12168
195.50001	-10.08484	-382.17026
195.60001	-10.08891	-382.13480
195.70001	-10.09328	-382.14198
195.80001	-10.09844	-382.19735
195.90001	-10.10609	-382.40835
196.00001	-10.11094	-382.49859
196.10001	-10.11484	-382.46086
196.20001	-10.11953	-382.47603
196.30001	-10.12453	-382.52726
196.40001	-10.13000	-382.60058
196.50001	-10.13672	-382.74425
196.60001	-10.14156	-382.81727
196.70001	-10.14594	-382.79432
196.80001	-10.15094	-382.83625
196.90001	-10.15656	-382.92173
197.00001	-10.16344	-383.07908
197.10001	-10.16844	-383.16804
197.20001	-10.17188	-383.08582
197.30001	-10.17609	-383.05542
197.40001	-10.18094	-383.10471
197.50001	-10.18641	-383.18151
197.60001	-10.19469	-383.41522
197.70001	-10.19859	-383.45879
197.80001	-10.20250	-383.38587
197.90001	-10.20750	-383.41761
198.00001	-10.21266	-383.47220
198.10001	-10.21969	-383.61135
198.20001	-10.22422	-383.69173
198.30001	-10.22828	-383.64416
198.40001	-10.23297	-383.64187
198.50001	-10.23812	-383.70222
198.60001	-10.24391	-383.80143
198.70001	-10.25203	-384.02474
198.80001	-10.25563	-384.03144
198.90001	-10.25922	-383.93292
199.00001	-10.26391	-383.95512
199.10001	-10.26969	-384.03362
199.20001	-10.27781	-384.28417
199.30001	-10.28172	-384.31063
199.40001	-10.28563	-384.23204
199.50001	-10.29000	-384.21980
199.60001	-10.29484	-384.26077
199.70001	-10.30016	-384.32285
[truncated: 1,172 more rows]
