# Supplementary material for: Strengthening of 3D Printed Fused Deposition Manufactured Parts Using the Fill Compositing Technique
Source: PLoS One. 2015 Apr 16;10(4):e0122915. doi: 10.1371/journal.pone.0122915 (PMC4400136; doi:10.1371/journal.pone.0122915)
Supplement: S1 File — This is the raw data and information on all the samples presented in this manuscript. (ZIP) [file pone.0122915.s001.zip › Specimen_RawData_163.csv]

Time	Extension	Load
(sec)	(mm)	(N)
0.00000	-0.00016	-2.40614
0.10000	-0.00047	-2.41319
0.20000	-0.00297	-2.46663
0.30000	-0.01172	-2.91672
0.40000	-0.01953	-3.31195
0.50000	-0.02594	-3.64275
0.60000	-0.03047	-3.85637
0.70000	-0.03500	-4.06377
0.80000	-0.04031	-4.29901
0.90000	-0.04688	-4.57767
1.00000	-0.05266	-4.87098
1.10000	-0.05672	-5.05234
1.20000	-0.06109	-5.25948
1.30000	-0.06594	-5.46910
1.40000	-0.07125	-5.71756
1.50000	-0.07781	-5.99822
1.60000	-0.08281	-6.26379
1.70000	-0.08687	-6.42596
1.80000	-0.09141	-6.63591
1.90000	-0.09656	-6.84430
2.00000	-0.10312	-7.11918
2.10000	-0.10922	-7.41855
2.20000	-0.11344	-7.61744
2.30000	-0.11797	-7.81497
2.40000	-0.12297	-8.02980
2.50000	-0.12844	-8.26729
2.60000	-0.13531	-8.56101
2.70000	-0.13984	-8.81257
2.80000	-0.14375	-8.97225
2.90000	-0.14813	-9.15917
3.00000	-0.15313	-9.36976
3.10000	-0.15953	-9.62260
3.20000	-0.16609	-9.94729
3.30000	-0.17016	-10.12598
3.40000	-0.17422	-10.29197
3.50000	-0.17875	-10.49179
3.60000	-0.18406	-10.71778
3.70000	-0.19141	-11.00543
3.80000	-0.19750	-11.33016
3.90000	-0.20109	-11.46838
4.00000	-0.20594	-11.66740
4.10000	-0.21078	-11.88802
4.20000	-0.21703	-12.14733
4.30000	-0.22266	-12.41652
4.40000	-0.22672	-12.58964
4.50000	-0.23141	-12.78384
4.60000	-0.23672	-13.01227
4.70000	-0.24203	-13.23775
4.80000	-0.24812	-13.48321
4.90000	-0.25359	-13.77081
5.00000	-0.25719	-13.89904
5.10000	-0.26141	-14.06325
5.20000	-0.26609	-14.26151
5.30000	-0.27219	-14.51973
5.40000	-0.27906	-14.83481
5.50000	-0.28344	-15.00573
5.60000	-0.28781	-15.18345
5.70000	-0.29281	-15.38086
5.80000	-0.29812	-15.62564
5.90000	-0.30531	-15.87601
6.00000	-0.31141	-16.20943
6.10000	-0.31500	-16.34820
6.20000	-0.31984	-16.54646
6.30000	-0.32563	-16.80006
6.40000	-0.33344	-17.14711
6.50000	-0.33750	-17.37241
6.60000	-0.34109	-17.49784
6.70000	-0.34531	-17.68514
6.80000	-0.35000	-17.88384
6.90000	-0.35516	-18.11732
7.00000	-0.36156	-18.37538
7.10000	-0.36750	-18.68787
7.20000	-0.37125	-18.83788
7.30000	-0.37563	-19.03328
7.40000	-0.38094	-19.26279
7.50000	-0.38781	-19.53830
7.60000	-0.39359	-19.84170
7.70000	-0.39766	-20.01535
7.80000	-0.40203	-20.20263
7.90000	-0.40688	-20.42354
8.00000	-0.41234	-20.66994
8.10000	-0.41859	-20.93627
8.20000	-0.42391	-21.21565
8.30000	-0.42781	-21.36622
8.40000	-0.43234	-21.55260
8.50000	-0.43766	-21.79184
8.60000	-0.44469	-22.08424
8.70000	-0.45062	-22.41563
8.80000	-0.45453	-22.58600
8.90000	-0.45859	-22.76020
9.00000	-0.46344	-22.97140
9.10000	-0.46875	-23.20232
9.20000	-0.47500	-23.47746
9.30000	-0.48094	-23.78724
9.40000	-0.48469	-23.94340
9.50000	-0.48938	-24.15353
9.60000	-0.49469	-24.38406
9.70000	-0.50109	-24.67892
9.80000	-0.50656	-24.95940
9.90000	-0.51078	-25.13230
10.00000	-0.51531	-25.33767
10.10000	-0.52016	-25.55538
10.20000	-0.52547	-25.79022
10.30000	-0.53172	-26.06754
10.40000	-0.53812	-26.41244
10.50000	-0.54188	-26.57270
10.60000	-0.54656	-26.77462
10.70000	-0.55172	-27.00336
10.80000	-0.55813	-27.29598
10.90000	-0.56313	-27.57023
11.00000	-0.56734	-27.74348
11.10000	-0.57172	-27.94989
11.20000	-0.57672	-28.17870
11.30000	-0.58203	-28.44242
11.40000	-0.58844	-28.73152
11.50000	-0.59469	-29.07844
11.60000	-0.59844	-29.23819
11.70000	-0.60297	-29.43585
11.80000	-0.60797	-29.67871
11.90000	-0.61453	-29.97505
12.00000	-0.62031	-30.29933
12.10000	-0.62438	-30.48938
12.20000	-0.62859	-30.67941
12.30000	-0.63359	-30.92249
12.40000	-0.63938	-31.19319
12.50000	-0.64562	-31.49217
12.60000	-0.65078	-31.78802
12.70000	-0.65484	-31.95404
12.80000	-0.65953	-32.19121
12.90000	-0.66469	-32.44507
13.00000	-0.67141	-32.74181
13.10000	-0.67719	-33.06196
13.20000	-0.68125	-33.24732
13.30000	-0.68563	-33.45330
13.40000	-0.69047	-33.68285
13.50000	-0.69563	-33.94549
13.60000	-0.70219	-34.25056
13.70000	-0.70797	-34.59743
13.80000	-0.71188	-34.74512
13.90000	-0.71625	-34.95765
14.00000	-0.72125	-35.19848
14.10000	-0.72703	-35.46974
14.20000	-0.73297	-35.77654
14.30000	-0.73750	-35.99942
14.40000	-0.74219	-36.21898
14.50000	-0.74750	-36.47780
14.60000	-0.75297	-36.74361
14.70000	-0.76016	-37.07283
14.80000	-0.76531	-37.38486
14.90000	-0.76875	-37.52973
15.00000	-0.77344	-37.73953
15.10000	-0.77844	-37.98380
15.20000	-0.78406	-38.26166
15.30000	-0.78953	-38.54226
15.40000	-0.79406	-38.76259
15.50000	-0.79828	-38.95249
15.60000	-0.80344	-39.19236
15.70000	-0.80906	-39.46937
15.80000	-0.81594	-39.78648
15.90000	-0.82188	-40.14754
16.00000	-0.82563	-40.30185
16.10000	-0.83031	-40.51742
16.20000	-0.83531	-40.76850
16.30000	-0.84188	-41.08538
16.40000	-0.84734	-41.38675
16.50000	-0.85109	-41.54596
16.60000	-0.85531	-41.74333
16.70000	-0.85984	-41.96597
16.80000	-0.86469	-42.20231
16.90000	-0.87063	-42.48784
17.00000	-0.87781	-42.86856
17.10000	-0.88219	-43.07025
17.20000	-0.88688	-43.27371
17.30000	-0.89172	-43.50966
17.40000	-0.89812	-43.79749
17.50000	-0.90391	-44.11136
17.60000	-0.90813	-44.29759
17.70000	-0.91234	-44.49249
17.80000	-0.91672	-44.69360
17.90000	-0.92172	-44.92187
18.00000	-0.92703	-45.15502
18.10000	-0.93359	-45.48486
18.20000	-0.93828	-45.70565
18.30000	-0.94297	-45.91568
18.40000	-0.94844	-46.16892
18.50000	-0.95609	-46.49715
18.60000	-0.96141	-46.82186
18.70000	-0.96516	-46.96715
18.80000	-0.96922	-47.14530
18.90000	-0.97406	-47.36228
19.00000	-0.97922	-47.61885
19.10000	-0.98516	-47.88956
19.20000	-0.99141	-48.22573
19.30000	-0.99531	-48.39627
19.40000	-0.99984	-48.58394
19.50000	-1.00500	-48.82812
19.60000	-1.01078	-49.09694
19.70000	-1.01719	-49.42941
19.80000	-1.02141	-49.61181
19.90000	-1.02547	-49.79946
20.00000	-1.03031	-50.01244
20.10000	-1.03562	-50.25712
20.20000	-1.04187	-50.53322
20.30000	-1.04891	-50.93350
20.40000	-1.05219	-51.04877
20.50000	-1.05656	-51.24309
20.60000	-1.06172	-51.47229
20.70000	-1.06813	-51.76009
20.80000	-1.07438	-52.10971
20.90000	-1.07844	-52.28369
21.00000	-1.08266	-52.45832
21.10000	-1.08750	-52.67284
21.20000	-1.09234	-52.90499
21.30000	-1.09766	-53.13821
21.40000	-1.10437	-53.44332
21.50000	-1.10844	-53.65959
21.60000	-1.11266	-53.80891
21.70000	-1.11750	-54.03860
21.80000	-1.12359	-54.30006
21.90000	-1.13109	-54.66379
22.00000	-1.13500	-54.83503
22.10000	-1.13922	-55.01382
22.20000	-1.14422	-55.22679
22.30000	-1.15031	-55.51628
22.40000	-1.15750	-55.83903
22.50000	-1.16422	-56.26003
22.60000	-1.16672	-56.30743
22.70000	-1.17109	-56.47637
22.80000	-1.17594	-56.72348
22.90000	-1.18203	-56.99497
23.00000	-1.18828	-57.35495
23.10000	-1.19219	-57.53176
23.20000	-1.19641	-57.69766
23.30000	-1.20109	-57.92300
23.40000	-1.20625	-58.16644
23.50000	-1.21281	-58.46812
23.60000	-1.21922	-58.83691
23.70000	-1.22250	-58.95565
23.80000	-1.22672	-59.13456
23.90000	-1.23188	-59.37925
24.00000	-1.23859	-59.69393
24.10000	-1.24516	-60.06911
24.20000	-1.24922	-60.25001
24.30000	-1.25344	-60.42982
24.40000	-1.25813	-60.64920
24.50000	-1.26297	-60.87081
24.60000	-1.26891	-61.14401
24.70000	-1.27516	-61.50120
24.80000	-1.27906	-61.66139
24.90000	-1.28359	-61.87131
25.00000	-1.28906	-62.13011
25.10000	-1.29609	-62.44742
25.20000	-1.30187	-62.78984
25.30000	-1.30547	-62.92856
25.40000	-1.30969	-63.12285
25.50000	-1.31437	-63.34998
25.60000	-1.31953	-63.59696
25.70000	-1.32578	-63.88577
25.80000	-1.33250	-64.27816
25.90000	-1.33625	-64.44259
26.00000	-1.34062	-64.62926
26.10000	-1.34531	-64.83708
26.20000	-1.35078	-65.09838
26.30000	-1.35734	-65.43650
26.40000	-1.36187	-65.67015
26.50000	-1.36625	-65.85652
26.60000	-1.37094	-66.07614
26.70000	-1.37625	-66.32274
26.80000	-1.38266	-66.61371
26.90000	-1.38875	-66.94025
27.00000	-1.39250	-67.10562
27.10000	-1.39703	-67.29179
27.20000	-1.40203	-67.52855
27.30000	-1.40766	-67.80080
27.40000	-1.41438	-68.13760
27.50000	-1.41906	-68.36762
27.60000	-1.42313	-68.52839
27.70000	-1.42766	-68.74329
27.80000	-1.43297	-68.97560
27.90000	-1.43922	-69.27414
28.00000	-1.44609	-69.63921
28.10000	-1.44969	-69.80849
28.20000	-1.45422	-69.98693
28.30000	-1.45922	-70.21411
28.40000	-1.46516	-70.48797
28.50000	-1.47172	-70.82634
28.60000	-1.47562	-71.01670
28.70000	-1.47984	-71.18671
28.80000	-1.48453	-71.39390
28.90000	-1.48969	-71.63974
29.00000	-1.49547	-71.91724
29.10000	-1.50297	-72.31320
29.20000	-1.50656	-72.46725
29.30000	-1.51063	-72.62123
29.40000	-1.51547	-72.85263
29.50000	-1.52172	-73.13288
29.60000	-1.52891	-73.52290
29.70000	-1.53313	-73.71267
29.80000	-1.53734	-73.90044
29.90000	-1.54203	-74.11488
30.00000	-1.54719	-74.36076
30.10000	-1.55250	-74.59477
30.20000	-1.55859	-74.91934
30.30000	-1.56250	-75.08565
30.40000	-1.56688	-75.28079
30.50000	-1.57203	-75.51207
30.60000	-1.57859	-75.80775
30.70000	-1.58641	-76.25722
30.80000	-1.59000	-76.40795
30.90000	-1.59406	-76.57269
31.00000	-1.59906	-76.81104
31.10000	-1.60437	-77.07936
31.20000	-1.61031	-77.34175
31.30000	-1.61625	-77.68697
31.40000	-1.62000	-77.83640
31.50000	-1.62453	-78.03369
31.60000	-1.62938	-78.26187
31.70000	-1.63516	-78.53670
31.80000	-1.64172	-78.88563
31.90000	-1.64609	-79.09660
32.00000	-1.65047	-79.28517
32.10000	-1.65500	-79.49461
32.20000	-1.66031	-79.74724
32.30000	-1.66625	-80.03779
32.40000	-1.67281	-80.41159
32.50000	-1.67641	-80.56214
32.60000	-1.68063	-80.74111
32.70000	-1.68578	-80.98942
32.80000	-1.69172	-81.28601
32.90000	-1.69813	-81.61699
33.00000	-1.70266	-81.85370
33.10000	-1.70688	-82.04548
33.20000	-1.71156	-82.24456
33.30000	-1.71672	-82.48342
33.40000	-1.72188	-82.73946
33.50000	-1.72859	-83.06023
33.60000	-1.73313	-83.31071
33.70000	-1.73734	-83.48525
33.80000	-1.74234	-83.69737
33.90000	-1.74813	-83.97150
34.00000	-1.75563	-84.35036
34.10000	-1.75969	-84.55749
34.20000	-1.76359	-84.71803
34.30000	-1.76812	-84.91951
34.40000	-1.77313	-85.15481
34.50000	-1.77891	-85.43462
34.60000	-1.78594	-85.77437
34.70000	-1.79031	-86.00044
34.80000	-1.79453	-86.18039
34.90000	-1.79969	-86.40053
35.00000	-1.80563	-86.67622
35.10000	-1.81172	-86.98983
35.20000	-1.81625	-87.20835
35.30000	-1.82047	-87.39880
35.40000	-1.82516	-87.60525
35.50000	-1.83016	-87.83800
35.60000	-1.83594	-88.10838
35.70000	-1.84312	-88.47468
35.80000	-1.84688	-88.66243
35.90000	-1.85109	-88.83049
36.00000	-1.85578	-89.03899
36.10000	-1.86125	-89.29025
36.20000	-1.86813	-89.62637
36.30000	-1.87312	-89.88931
36.40000	-1.87750	-90.06998
36.50000	-1.88234	-90.27593
36.60000	-1.88750	-90.51774
36.70000	-1.89328	-90.78148
36.80000	-1.90000	-91.13918
36.90000	-1.90375	-91.30634
37.00000	-1.90781	-91.48464
37.10000	-1.91281	-91.70170
37.20000	-1.91859	-91.96933
37.30000	-1.92531	-92.30925
37.40000	-1.92906	-92.48299
37.50000	-1.93297	-92.63002
37.60000	-1.93719	-92.81452
37.70000	-1.94203	-93.02749
37.80000	-1.94766	-93.27731
37.90000	-1.95531	-93.62609
38.00000	-1.96016	-93.89178
38.10000	-1.96453	-94.05628
38.20000	-1.96953	-94.25773
38.30000	-1.97563	-94.52584
38.40000	-1.98344	-94.92437
38.50000	-1.98734	-95.12000
38.60000	-1.99125	-95.26798
38.70000	-1.99609	-95.46690
38.80000	-2.00125	-95.70082
38.90000	-2.00703	-95.95817
39.00000	-2.01391	-96.31777
39.10000	-2.01719	-96.45632
39.20000	-2.02141	-96.62642
39.30000	-2.02656	-96.86428
39.40000	-2.03219	-97.12668
39.50000	-2.03906	-97.47066
39.60000	-2.04375	-97.71544
39.70000	-2.04781	-97.86307
39.80000	-2.05234	-98.05302
39.90000	-2.05719	-98.26827
40.00000	-2.06250	-98.51214
40.10000	-2.06953	-98.85184
40.20000	-2.07391	-99.08065
40.30000	-2.07813	-99.25789
40.40000	-2.08313	-99.48210
40.50000	-2.08906	-99.74445
40.60000	-2.09609	-100.10421
40.70000	-2.10000	-100.28451
40.80000	-2.10391	-100.43541
40.90000	-2.10844	-100.63363
41.00000	-2.11344	-100.85588
41.10000	-2.11906	-101.11068
41.20000	-2.12719	-101.50425
41.30000	-2.13125	-101.72953
41.40000	-2.13531	-101.87192
41.50000	-2.14000	-102.06750
41.60000	-2.14547	-102.31007
41.70000	-2.15250	-102.66873
41.80000	-2.15688	-102.89086
41.90000	-2.16125	-103.07311
42.00000	-2.16594	-103.27715
42.10000	-2.17141	-103.51905
42.20000	-2.17750	-103.78746
42.30000	-2.18406	-104.13703
42.40000	-2.18750	-104.29029
42.50000	-2.19156	-104.46358
42.60000	-2.19641	-104.67565
42.70000	-2.20250	-104.96172
42.80000	-2.20984	-105.35792
42.90000	-2.21391	-105.54882
43.00000	-2.21813	-105.71881
43.10000	-2.22281	-105.92970
43.20000	-2.22781	-106.14066
43.30000	-2.23313	-106.39653
43.40000	-2.24016	-106.75567
43.50000	-2.24406	-106.95411
43.60000	-2.24828	-107.12769
43.70000	-2.25328	-107.34692
43.80000	-2.25906	-107.61440
43.90000	-2.26594	-107.95859
44.00000	-2.26984	-108.14635
44.10000	-2.27406	-108.30855
44.20000	-2.27859	-108.51829
44.30000	-2.28375	-108.75701
44.40000	-2.28969	-109.03744
44.50000	-2.29781	-109.44911
44.60000	-2.30156	-109.62981
44.70000	-2.30531	-109.77026
44.80000	-2.30984	-109.96840
44.90000	-2.31516	-110.19987
45.00000	-2.32266	-110.56274
45.10000	-2.32734	-110.83017
45.20000	-2.33125	-110.99778
45.30000	-2.33578	-111.19153
45.40000	-2.34109	-111.42498
45.50000	-2.34734	-111.70422
45.60000	-2.35328	-111.99193
45.70000	-2.35781	-112.22846
45.80000	-2.36188	-112.38777
45.90000	-2.36688	-112.61267
46.00000	-2.37250	-112.87686
46.10000	-2.37938	-113.23011
46.20000	-2.38391	-113.45572
46.30000	-2.38797	-113.61646
46.40000	-2.39234	-113.79907
46.50000	-2.39734	-114.02932
46.60000	-2.40328	-114.31074
46.70000	-2.41094	-114.67286
46.80000	-2.41516	-114.91716
46.90000	-2.41906	-115.06868
47.00000	-2.42422	-115.28657
47.10000	-2.43031	-115.56725
47.20000	-2.43734	-115.96444
47.30000	-2.44125	-116.13930
47.40000	-2.44547	-116.31647
47.50000	-2.45031	-116.53489
47.60000	-2.45578	-116.80410
47.70000	-2.46203	-117.10406
47.80000	-2.46844	-117.48304
47.90000	-2.47156	-117.61992
48.00000	-2.47594	-117.83157
48.10000	-2.48031	-118.03222
48.20000	-2.48562	-118.26628
48.30000	-2.49188	-118.58501
48.40000	-2.49672	-118.85110
48.50000	-2.50094	-119.04312
48.60000	-2.50547	-119.23859
48.70000	-2.51062	-119.48162
48.80000	-2.51641	-119.75066
48.90000	-2.52359	-120.13032
49.00000	-2.52781	-120.36222
49.10000	-2.53219	-120.55358
49.20000	-2.53734	-120.78979
49.30000	-2.54297	-121.05627
49.40000	-2.54969	-121.41154
49.50000	-2.55406	-121.62751
49.60000	-2.55812	-121.79682
49.70000	-2.56266	-122.00298
49.80000	-2.56734	-122.21532
49.90000	-2.57266	-122.46937
50.00000	-2.57906	-122.76231
50.10000	-2.58422	-123.04205
50.20000	-2.58875	-123.22962
50.30000	-2.59344	-123.43705
50.40000	-2.59875	-123.66682
50.50000	-2.60562	-123.99986
50.60000	-2.61047	-124.25156
50.70000	-2.61453	-124.42259
50.80000	-2.61891	-124.60475
50.90000	-2.62438	-124.84349
51.00000	-2.63047	-125.12408
51.10000	-2.63750	-125.46748
51.20000	-2.64125	-125.65446
51.30000	-2.64563	-125.81570
51.40000	-2.65031	-126.02206
51.50000	-2.65578	-126.27181
51.60000	-2.66234	-126.57332
51.70000	-2.66781	-126.86007
51.80000	-2.67188	-127.02486
51.90000	-2.67625	-127.20254
52.00000	-2.68125	-127.42491
52.10000	-2.68687	-127.67394
52.20000	-2.69344	-127.98189
52.30000	-2.69813	-128.23103
52.40000	-2.70203	-128.37705
52.50000	-2.70672	-128.55887
52.60000	-2.71219	-128.78679
52.70000	-2.71891	-129.08226
52.80000	-2.72438	-129.37339
52.90000	-2.72875	-129.54998
53.00000	-2.73328	-129.74447
53.10000	-2.73828	-129.96648
53.20000	-2.74375	-130.20977
53.30000	-2.75094	-130.52611
53.40000	-2.75469	-130.72149
53.50000	-2.75828	-130.84331
53.60000	-2.76266	-131.01576
53.70000	-2.76781	-131.22120
53.80000	-2.77578	-131.53337
53.90000	-2.78125	-131.85726
54.00000	-2.78516	-131.99508
54.10000	-2.78953	-132.16563
54.20000	-2.79469	-132.38871
54.30000	-2.79969	-132.59871
54.40000	-2.80750	-132.91425
54.50000	-2.81250	-133.19492
54.60000	-2.81641	-133.32967
54.70000	-2.82156	-133.53893
54.80000	-2.82844	-133.83399
54.90000	-2.83641	-134.28430
55.00000	-2.83859	-134.35495
55.10000	-2.84219	-134.46155
55.20000	-2.84687	-134.67380
55.30000	-2.85172	-134.88925
55.40000	-2.85734	-135.13343
55.50000	-2.86500	-135.48407
55.60000	-2.86922	-135.73211
55.70000	-2.87297	-135.86909
55.80000	-2.87766	-136.06226
55.90000	-2.88297	-136.29811
56.00000	-2.88937	-136.57854
56.10000	-2.89469	-136.85377
56.20000	-2.89891	-137.03740
56.30000	-2.90344	-137.22238
56.40000	-2.90859	-137.45692
56.50000	-2.91453	-137.71559
56.60000	-2.92250	-138.09732
56.70000	-2.92563	-138.27975
56.80000	-2.92922	-138.40222
56.90000	-2.93406	-138.59789
57.00000	-2.93953	-138.84856
57.10000	-2.94672	-139.18598
57.20000	-2.95156	-139.45687
57.30000	-2.95547	-139.61105
57.40000	-2.95984	-139.79074
57.50000	-2.96484	-140.00233
57.60000	-2.97016	-140.24042
57.70000	-2.97781	-140.57089
57.80000	-2.98312	-140.90765
57.90000	-2.98656	-141.03357
58.00000	-2.99125	-141.20837
58.10000	-2.99656	-141.44583
58.20000	-3.00375	-141.78783
58.30000	-3.00797	-142.00005
58.40000	-3.01203	-142.17331
58.50000	-3.01656	-142.36422
58.60000	-3.02172	-142.59170
58.70000	-3.02750	-142.86308
58.80000	-3.03484	-143.18484
58.90000	-3.03969	-143.47824
59.00000	-3.04359	-143.61744
59.10000	-3.04812	-143.81944
59.20000	-3.05297	-144.02507
59.30000	-3.06000	-144.32655
59.40000	-3.06562	-144.65418
59.50000	-3.06937	-144.81327
59.60000	-3.07375	-145.00602
59.70000	-3.07875	-145.22682
59.80000	-3.08453	-145.48512
59.90000	-3.09156	-145.82418
60.00000	-3.09562	-146.03694
60.10000	-3.09969	-146.19370
60.20000	-3.10469	-146.40716
60.30000	-3.11016	-146.66332
60.40000	-3.11719	-146.99315
60.50000	-3.12187	-147.24965
60.60000	-3.12609	-147.42559
60.70000	-3.13047	-147.62262
60.80000	-3.13531	-147.86679
60.90000	-3.14063	-148.11547
61.00000	-3.14766	-148.42771
61.10000	-3.15234	-148.69125
61.20000	-3.15641	-148.84736
61.30000	-3.16094	-149.03414
61.40000	-3.16625	-149.26907
61.50000	-3.17297	-149.57254
61.60000	-3.17813	-149.84103
61.70000	-3.18234	-150.02880
61.80000	-3.18703	-150.22098
61.90000	-3.19219	-150.44859
62.00000	-3.19812	-150.72244
62.10000	-3.20563	-151.08155
62.20000	-3.20938	-151.29207
62.30000	-3.21344	-151.43484
62.40000	-3.21781	-151.63076
62.50000	-3.22297	-151.85134
62.60000	-3.23000	-152.17738
62.70000	-3.23563	-152.48524
62.80000	-3.23969	-152.64589
62.90000	-3.24422	-152.83632
63.00000	-3.24938	-153.06462
63.10000	-3.25469	-153.30066
63.20000	-3.26078	-153.59089
63.30000	-3.26563	-153.82642
63.40000	-3.27000	-154.01611
63.50000	-3.27500	-154.22750
63.60000	-3.28094	-154.49649
63.70000	-3.28891	-154.88178
63.80000	-3.29328	-155.15716
63.90000	-3.29672	-155.27023
64.00000	-3.30109	-155.46104
64.10000	-3.30594	-155.67313
64.20000	-3.31156	-155.94456
64.30000	-3.31844	-156.28497
64.40000	-3.32281	-156.52539
64.50000	-3.32672	-156.68002
64.60000	-3.33125	-156.87840
64.70000	-3.33609	-157.09181
64.80000	-3.34203	-157.35175
64.90000	-3.34797	-157.65758
65.00000	-3.35219	-157.84492
65.10000	-3.35672	-158.03763
65.20000	-3.36172	-158.25301
65.30000	-3.36719	-158.49952
65.40000	-3.37469	-158.81547
65.50000	-3.37984	-159.11640
65.60000	-3.38359	-159.27157
65.70000	-3.38828	-159.46631
65.80000	-3.39359	-159.69276
65.90000	-3.40109	-160.03878
66.00000	-3.40594	-160.30066
66.10000	-3.40969	-160.44739
66.20000	-3.41406	-160.62818
66.30000	-3.41891	-160.83115
66.40000	-3.42375	-161.05738
66.50000	-3.43031	-161.33004
66.60000	-3.43578	-161.63874
66.70000	-3.44000	-161.79268
66.80000	-3.44469	-161.99324
66.90000	-3.45016	-162.22174
67.00000	-3.45766	-162.56078
67.10000	-3.46250	-162.82962
67.20000	-3.46625	-162.96668
67.30000	-3.47047	-163.14156
67.40000	-3.47516	-163.33522
67.50000	-3.48063	-163.57073
67.60000	-3.48781	-163.86563
67.70000	-3.49297	-164.16630
67.80000	-3.49688	-164.30497
67.90000	-3.50172	-164.49329
68.00000	-3.50703	-164.72399
68.10000	-3.51344	-164.99472
68.20000	-3.51859	-165.26610
68.30000	-3.52297	-165.44440
68.40000	-3.52750	-165.62577
68.50000	-3.53234	-165.82729
68.60000	-3.53781	-166.05435
68.70000	-3.54531	-166.37108
68.80000	-3.54984	-166.64457
68.90000	-3.55344	-166.76968
69.00000	-3.55813	-166.95818
69.10000	-3.56328	-167.17783
69.20000	-3.57016	-167.46500
69.30000	-3.57578	-167.76763
69.40000	-3.57953	-167.89564
69.50000	-3.58359	-168.05740
69.60000	-3.58797	-168.22092
69.70000	-3.59281	-168.41674
69.80000	-3.59859	-168.66329
69.90000	-3.60594	-168.99715
70.00000	-3.61016	-169.17895
70.10000	-3.61500	-169.36089
70.20000	-3.62094	-169.60526
70.30000	-3.62922	-169.94785
70.40000	-3.63328	-170.18934
70.50000	-3.63703	-170.30908
70.60000	-3.64156	-170.49590
70.70000	-3.64672	-170.70854
70.80000	-3.65234	-170.94883
70.90000	-3.65953	-171.13462
71.00000	-3.66438	-171.39351
71.10000	-3.66797	-171.50605
71.20000	-3.67281	-171.70545
71.30000	-3.67813	-171.93091
71.40000	-3.68484	-172.22208
71.50000	-3.68953	-172.47684
71.60000	-3.69344	-172.63038
71.70000	-3.69781	-172.79807
71.80000	-3.70281	-173.01381
71.90000	-3.70828	-173.25218
72.00000	-3.71563	-173.57466
72.10000	-3.72016	-173.82719
72.20000	-3.72406	-173.96006
72.30000	-3.72875	-174.15279
72.40000	-3.73438	-174.39367
72.50000	-3.74188	-174.73029
72.60000	-3.74688	-175.01512
72.70000	-3.75047	-175.14513
72.80000	-3.75469	-175.31744
72.90000	-3.75922	-175.51614
73.00000	-3.76453	-175.74126
73.10000	-3.77109	-176.01897
73.20000	-3.77672	-176.33054
73.30000	-3.78063	-176.48675
73.40000	-3.78531	-176.67080
73.50000	-3.79078	-176.90589
73.60000	-3.79797	-177.22344
73.70000	-3.80313	-177.49766
73.80000	-3.80672	-177.64504
73.90000	-3.81125	-177.83101
74.00000	-3.81609	-178.04144
74.10000	-3.82141	-178.26319
74.20000	-3.82813	-178.55269
74.30000	-3.83359	-178.85630
74.40000	-3.83734	-178.99647
74.50000	-3.84188	-179.16384
74.60000	-3.84687	-179.37878
74.70000	-3.85359	-179.64642
74.80000	-3.85953	-179.97056
74.90000	-3.86359	-180.14356
75.00000	-3.86797	-180.30927
75.10000	-3.87297	-180.51539
75.20000	-3.87812	-180.74067
75.30000	-3.88500	-181.00895
75.40000	-3.89016	-181.29522
75.50000	-3.89406	-181.43407
75.60000	-3.89875	-181.53718
75.70000	-3.90391	-181.60543
75.80000	-3.91078	-181.86167
75.90000	-3.91687	-182.16620
76.00000	-3.92062	-182.26260
76.10000	-3.92500	-182.35841
76.20000	-3.92953	-182.48689
76.30000	-3.93484	-182.68216
76.40000	-3.94187	-182.95217
76.50000	-3.94750	-183.26306
76.60000	-3.95109	-183.38507
76.70000	-3.95562	-183.55361
76.80000	-3.96078	-183.75352
76.90000	-3.96656	-183.98930
77.00000	-3.97250	-184.26034
77.10000	-3.97687	-184.43350
77.20000	-3.98156	-184.62169
77.30000	-3.98656	-184.82679
77.40000	-3.99203	-185.05670
77.50000	-3.99938	-185.28959
77.60000	-4.00438	-185.31066
77.70000	-4.00781	-185.40400
77.80000	-4.01188	-185.55005
77.90000	-4.01688	-185.74522
78.00000	-4.02375	-186.00838
78.10000	-4.03000	-186.34239
78.20000	-4.03391	-186.48884
78.30000	-4.03844	-186.65682
78.40000	-4.04344	-186.86184
78.50000	-4.04891	-187.09899
78.60000	-4.05594	-187.38754
78.70000	-4.06125	-187.67558
78.80000	-4.06469	-187.78320
78.90000	-4.06922	-187.95578
79.00000	-4.07453	-188.16438
79.10000	-4.08172	-188.43433
79.20000	-4.08719	-188.71075
79.30000	-4.09094	-188.80579
79.40000	-4.09531	-188.83932
79.50000	-4.10031	-188.96930
79.60000	-4.10594	-189.19833
79.70000	-4.11344	-189.49760
79.80000	-4.11844	-189.77635
79.90000	-4.12203	-189.88934
80.00000	-4.12703	-190.06936
80.10000	-4.13266	-190.30602
80.20000	-4.13859	-190.57104
80.30000	-4.14297	-190.76405
80.40000	-4.14703	-190.89524
80.50000	-4.15125	-191.02441
80.60000	-4.15609	-191.21101
80.70000	-4.16172	-191.44756
80.80000	-4.16891	-191.74801
80.90000	-4.17391	-192.03106
81.00000	-4.17781	-192.15520
81.10000	-4.18234	-192.33011
81.20000	-4.18766	-192.55638
81.30000	-4.19469	-192.84566
81.40000	-4.20047	-193.15295
81.50000	-4.20438	-193.31694
81.60000	-4.20844	-193.45884
81.70000	-4.21312	-193.63582
81.80000	-4.21797	-193.84271
81.90000	-4.22391	-194.08366
82.00000	-4.23047	-194.39955
82.10000	-4.23453	-194.57571
82.20000	-4.23906	-194.74900
82.30000	-4.24438	-194.95751
82.40000	-4.25109	-195.20663
82.50000	-4.25703	-195.53071
82.60000	-4.26078	-195.66746
82.70000	-4.26484	-195.82325
82.80000	-4.26969	-196.01624
82.90000	-4.27516	-196.24814
83.00000	-4.28109	-196.48723
83.10000	-4.28797	-196.81919
83.20000	-4.29188	-196.97252
83.30000	-4.29641	-197.11784
83.40000	-4.30109	-197.25795
83.50000	-4.30719	-197.46870
83.60000	-4.31375	-197.76036
83.70000	-4.31781	-197.87198
83.80000	-4.32203	-197.91323
83.90000	-4.32672	-198.03672
84.00000	-4.33219	-198.01302
84.10000	-4.33891	-198.24021
84.20000	-4.34469	-198.52263
84.30000	-4.34828	-198.60494
84.40000	-4.35297	-198.72980
84.50000	-4.35812	-198.88645
84.60000	-4.36469	-199.09444
84.70000	-4.37031	-199.36028
84.80000	-4.37453	-199.50052
84.90000	-4.37891	-199.64316
85.00000	-4.38359	-199.80852
85.10000	-4.38891	-200.01037
85.20000	-4.39547	-200.23668
85.30000	-4.40094	-200.49293
85.40000	-4.40453	-200.59441
85.50000	-4.40891	-200.72888
85.60000	-4.41391	-200.90435
85.70000	-4.41938	-201.08138
85.80000	-4.42563	-201.31317
85.90000	-4.43000	-201.38647
86.00000	-4.43438	-201.49095
86.10000	-4.43937	-201.64858
86.20000	-4.44469	-201.83179
86.30000	-4.45094	-202.03976
86.40000	-4.45859	-202.38322
86.50000	-4.46188	-202.47157
86.60000	-4.46609	-202.53280
86.70000	-4.47125	-202.46480
86.80000	-4.47922	-202.66016
86.90000	-4.48578	-202.97432
87.00000	-4.48875	-203.01059
87.10000	-4.49297	-203.11368
87.20000	-4.49797	-203.27060
87.30000	-4.50313	-203.43305
87.40000	-4.50937	-203.63322
87.50000	-4.51531	-203.92156
87.60000	-4.51875	-204.01219
87.70000	-4.52328	-204.14823
87.80000	-4.52828	-204.31659
87.90000	-4.53375	-204.51121
88.00000	-4.54078	-204.76322
88.10000	-4.54500	-204.93023
88.20000	-4.54906	-205.04180
88.30000	-4.55359	-205.18781
88.40000	-4.55906	-205.36685
88.50000	-4.56562	-205.58654
88.60000	-4.57141	-205.85790
88.70000	-4.57516	-205.94293
88.80000	-4.57984	-206.08157
88.90000	-4.58516	-206.26222
89.00000	-4.59109	-206.46499
89.10000	-4.59797	-206.75860
89.20000	-4.60156	-206.86175
89.30000	-4.60563	-206.97957
89.40000	-4.61047	-207.13727
89.50000	-4.61594	-207.32844
89.60000	-4.62328	-207.56719
89.70000	-4.62969	-207.92210
89.80000	-4.63250	-207.95564
89.90000	-4.63656	-208.07405
90.00000	-4.64141	-208.23687
90.10000	-4.64813	-208.14553
90.20000	-4.65453	-208.41257
90.30000	-4.65844	-208.54002
90.40000	-4.66266	-208.66881
90.50000	-4.66750	-208.83389
90.60000	-4.67250	-208.99686
90.70000	-4.67875	-209.20084
90.80000	-4.68516	-209.49322
90.90000	-4.68906	-209.60310
91.00000	-4.69344	-209.68941
91.10000	-4.69875	-209.79474
91.20000	-4.70594	-209.93944
91.30000	-4.71141	-210.16647
91.40000	-4.71500	-210.23630
91.50000	-4.71906	-210.31867
91.60000	-4.72406	-210.33913
91.70000	-4.72922	-210.20161
91.80000	-4.73531	-210.24668
91.90000	-4.74187	-210.44080
92.00000	-4.74562	-210.43257
92.10000	-4.75016	-210.50464
92.20000	-4.75500	-210.44800
92.30000	-4.76094	-210.59689
92.40000	-4.76750	-210.81041
92.50000	-4.77156	-210.84969
92.60000	-4.77578	-210.87334
92.70000	-4.78062	-210.94285
92.80000	-4.78609	-211.03269
92.90000	-4.79297	-211.14157
93.00000	-4.79906	-210.85201
93.10000	-4.80234	-210.75924
93.20000	-4.80656	-210.63869
93.30000	-4.81156	-210.52763
93.38000	-4.81609	-210.01604
93.48000	-4.82328	-210.02030
93.58000	-4.82781	-210.02536
93.68000	-4.83219	-209.88694
93.78000	-4.83672	-209.91829
93.88000	-4.84172	-209.97952
93.98000	-4.84734	-210.08231
94.08000	-4.85500	-210.27239
94.18000	-4.85859	-210.34332
94.28000	-4.86266	-210.34867
94.38000	-4.86766	-210.42840
94.48000	-4.87328	-210.53666
94.58000	-4.87984	-210.70959
94.68000	-4.88391	-210.75329
94.78000	-4.88813	-210.78376
94.88000	-4.89313	-210.85343
94.98000	-4.89828	-210.93918
95.08000	-4.90469	-211.08013
95.18000	-4.91297	-211.34424
95.28000	-4.91625	-211.37623
95.38000	-4.92000	-211.35595
95.48000	-4.92469	-211.40985
95.58000	-4.93016	-211.47875
95.68000	-4.93719	-211.62309
95.78000	-4.94141	-211.63982
95.88000	-4.94578	-211.61024
95.98000	-4.95109	-211.65372
96.08000	-4.95703	-211.73644
96.18000	-4.96344	-211.79689
96.28000	-4.96859	-211.92598
96.38000	-4.97187	-211.89450
96.48000	-4.97641	-211.91484
96.58000	-4.98156	-211.91268
96.68000	-4.98766	-212.01140
96.78000	-4.99422	-212.19461
96.88000	-4.99859	-212.26044
96.98000	-5.00250	-212.28912
97.08000	-5.00719	-212.34973
97.18000	-5.01234	-212.44821
97.28000	-5.01813	-212.57393
97.38000	-5.02453	-212.75526
97.48000	-5.02828	-212.77750
97.58000	-5.03266	-212.80785
97.68000	-5.03750	-212.88706
97.78000	-5.04281	-212.98389
97.88000	-5.04875	-213.10344
97.98000	-5.05359	-213.19231
98.08000	-5.05797	-213.22635
98.18000	-5.06250	-213.27235
98.28000	-5.06734	-213.33148
98.38000	-5.07297	-213.41933
98.48000	-5.08062	-213.60542
98.58000	-5.08531	-213.72674
98.68000	-5.08969	-213.75999
98.78000	-5.09469	-213.83263
98.88000	-5.10031	-213.93727
98.98000	-5.10688	-214.10051
99.08000	-5.11109	-214.13414
99.18000	-5.11547	-214.13586
99.28000	-5.12000	-214.09927
99.38000	-5.12547	-214.14170
99.48000	-5.13109	-214.20416
99.58000	-5.13797	-214.35577
99.68000	-5.14172	-214.39169
99.78000	-5.14578	-214.39537
99.88000	-5.15063	-214.41419
99.98000	-5.15609	-214.50609
100.08000	-5.16297	-214.65875
100.18000	-5.16828	-214.78632
100.28000	-5.17219	-214.80323
100.38000	-5.17672	-214.84320
100.48000	-5.18188	-214.91452
100.58000	-5.18750	-215.01273
100.68000	-5.19578	-215.21728
100.78000	-5.19953	-214.99799
100.88000	-5.20359	-215.02791
100.98000	-5.20844	-215.08931
101.08000	-5.21375	-215.17500
101.18000	-5.22078	-215.34202
101.28000	-5.22500	-215.41792
101.38000	-5.22891	-215.43904
101.48000	-5.23344	-215.48486
101.58000	-5.23813	-215.54977
101.68000	-5.24375	-215.65343
101.78000	-5.25141	-215.83760
101.88000	-5.25531	-215.90172
101.98000	-5.25922	-215.93317
102.08000	-5.26391	-215.98211
102.18000	-5.26922	-216.07107
102.28000	-5.27625	-216.23094
102.38000	-5.28094	-216.29290
102.48000	-5.28516	-216.33980
102.58000	-5.29016	-216.39577
102.68000	-5.29531	-216.47216
102.78000	-5.30063	-216.56981
102.88000	-5.30906	-216.79014
102.98000	-5.31250	-216.85162
103.08000	-5.31656	-216.87128
103.18000	-5.32203	-216.96743
103.28000	-5.32922	-217.12783
103.38000	-5.33750	-217.43546
103.48000	-5.33953	-217.37991
103.58000	-5.34313	-217.37711
103.68000	-5.34813	-217.47103
103.78000	-5.35281	-217.55284
103.88000	-5.35844	-217.66849
103.98000	-5.36594	-217.90573
104.08000	-5.36953	-217.96089
104.18000	-5.37344	-217.99524
104.28000	-5.37859	-218.08538
104.38000	-5.38422	-218.21357
104.48000	-5.39125	-218.41347
104.58000	-5.39531	-218.49589
104.68000	-5.39906	-218.52696
104.78000	-5.40359	-218.59822
104.88000	-5.40859	-218.69206
104.98000	-5.41422	-218.82024
105.08000	-5.42250	-219.06871
105.18000	-5.42625	-219.14999
105.28001	-5.43047	-219.19337
105.38001	-5.43531	-219.27679
105.48001	-5.44094	-219.39157
105.58001	-5.44813	-219.60852
105.68001	-5.45234	-219.67928
105.78001	-5.45641	-219.73157
105.88001	-5.46094	-219.79697
105.98001	-5.46578	-219.88980
106.08001	-5.47141	-219.98860
106.18001	-5.47797	-220.08099
106.28001	-5.48281	-220.20155
106.38001	-5.48688	-220.23603
106.48001	-5.49172	-220.32541
106.58001	-5.49766	-220.45398
106.68001	-5.50500	-220.67907
106.78001	-5.50875	-220.73215
106.88001	-5.51266	-220.76927
106.98001	-5.51719	-220.84796
107.08001	-5.52250	-220.94356
107.18001	-5.52859	-221.09704
107.28001	-5.53609	-221.30512
107.38001	-5.54016	-221.40671
107.48001	-5.54375	-221.42974
107.58001	-5.54844	-221.50211
107.68001	-5.55359	-221.59888
107.78001	-5.56109	-221.80556
107.88001	-5.56578	-221.94506
107.98001	-5.56969	-221.98944
108.08001	-5.57422	-222.06107
108.18001	-5.57938	-222.15761
108.28001	-5.58531	-222.28718
108.38001	-5.59234	-222.46890
108.48001	-5.59641	-222.26779
108.58001	-5.60047	-222.27959
108.68001	-5.60531	-222.32717
108.78001	-5.61094	-222.42257
108.88001	-5.61844	-222.64352
108.98001	-5.62266	-222.73543
109.08001	-5.62641	-222.75418
109.18001	-5.63062	-222.80848
109.28001	-5.63547	-222.89521
109.38001	-5.64125	-223.01207
109.48001	-5.64859	-223.22069
109.58001	-5.65281	-223.32056
109.68001	-5.65688	-223.36869
109.78001	-5.66172	-223.44609
109.88001	-5.66750	-223.55703
109.98001	-5.67438	-223.72368
110.08001	-5.67891	-223.70850
110.18001	-5.68297	-223.74427
110.28001	-5.68750	-223.78094
110.38001	-5.69250	-223.74138
110.48001	-5.69797	-223.85396
110.58001	-5.70578	-224.04544
110.68001	-5.71000	-224.15070
110.78001	-5.71391	-224.17109
110.88001	-5.71859	-224.23871
110.98001	-5.72422	-224.34890
111.08001	-5.73188	-224.54669
111.18001	-5.73641	-224.66025
111.28001	-5.74031	-224.68826
111.38001	-5.74484	-224.74428
111.48001	-5.75016	-224.83906
111.58001	-5.75563	-224.81489
111.68001	-5.76297	-224.92442
111.78001	-5.76688	-225.01156
111.88001	-5.77078	-225.03191
111.98001	-5.77531	-225.09581
112.08001	-5.78047	-225.18191
112.18001	-5.78766	-225.36442
112.28001	-5.79328	-225.53402
112.38001	-5.79687	-225.54170
112.48001	-5.80125	-225.59838
112.58001	-5.80656	-225.69956
112.68001	-5.81203	-225.81153
112.78001	-5.81906	-225.98937
112.88001	-5.82359	-226.11438
112.98001	-5.82734	-226.12156
113.08001	-5.83203	-226.17567
113.18001	-5.83719	-226.25951
113.28001	-5.84484	-226.42520
113.38001	-5.85016	-226.54933
113.48001	-5.85406	-226.44390
113.58001	-5.85844	-226.34354
113.68001	-5.86359	-226.41495
113.78001	-5.86969	-226.54083
113.88001	-5.87688	-226.57366
113.98001	-5.87984	-226.55180
114.08001	-5.88344	-226.54901
114.18001	-5.88812	-226.60336
114.28001	-5.89391	-226.70889
114.38001	-5.90125	-226.90502
114.48001	-5.90594	-227.02192
114.58001	-5.91016	-226.90237
114.68001	-5.91469	-226.95391
114.78001	-5.92000	-227.03522
114.88001	-5.92516	-227.11590
114.98001	-5.93266	-227.28941
115.08001	-5.93672	-227.33495
115.18001	-5.94062	-226.98683
115.28001	-5.94531	-226.99346
115.38001	-5.95094	-227.06248
115.48001	-5.95828	-227.24165
115.58001	-5.96219	-227.29068
115.68001	-5.96625	-227.30064
115.78001	-5.97094	-227.34587
115.88001	-5.97609	-227.42170
115.98001	-5.98188	-227.52617
116.08001	-5.98922	-227.68323
116.18001	-5.99359	-227.78076
116.28001	-5.99766	-227.79940
116.38001	-6.00203	-227.83285
116.48001	-6.00688	-227.89791
116.58001	-6.01297	-227.99212
116.68001	-6.01891	-228.13629
116.78001	-6.02359	-228.18896
116.88001	-6.02844	-228.24992
116.98001	-6.03391	-228.32955
117.08001	-6.04000	-228.43547
117.18001	-6.04703	-228.60429
117.28001	-6.05031	-228.61308
117.38001	-6.05422	-228.59327
117.48001	-6.05891	-228.62835
117.58001	-6.06422	-228.66613
117.68001	-6.07156	-228.76087
117.78001	-6.07656	-228.85060
117.88001	-6.08031	-228.80909
117.98001	-6.08453	-228.80307
118.08001	-6.08922	-228.82569
118.18001	-6.09484	-228.87872
118.28001	-6.10203	-228.97047
118.38001	-6.10734	-229.04404
118.48001	-6.11094	-228.97193
118.58001	-6.11547	-228.97324
118.68001	-6.12078	-229.00701
118.78001	-6.12797	-229.14143
118.88001	-6.13250	-229.20874
118.98001	-6.13656	-229.20479
119.08001	-6.14094	-229.23218
119.18001	-6.14562	-229.26398
119.28001	-6.15125	-229.30788
119.38001	-6.15906	-229.42683
119.48001	-6.16484	-229.56666
119.58001	-6.16813	-229.48377
119.68001	-6.17281	-229.49648
119.78001	-6.17828	-229.55872
119.88001	-6.18672	-229.74630
119.98001	-6.19094	-229.83432
120.08001	-6.19469	-229.81547
120.18001	-6.19953	-229.86960
120.28001	-6.20484	-229.95917
120.38001	-6.21031	-230.04726
120.48001	-6.21766	-230.21372
120.58001	-6.22125	-230.26231
120.68001	-6.22500	-230.25262
120.78001	-6.22984	-230.31068
120.88001	-6.23516	-230.39384
120.98001	-6.24219	-230.55901
121.08001	-6.24672	-230.64294
121.18001	-6.25047	-230.64473
121.28001	-6.25469	-230.26699
121.38001	-6.25969	-230.33443
121.48001	-6.26516	-230.41679
121.58001	-6.27234	-230.55439
121.68001	-6.27750	-230.67498
121.78001	-6.28141	-230.68272
121.88001	-6.28609	-230.73120
121.98001	-6.29156	-230.80117
122.08001	-6.29813	-230.92492
122.18001	-6.30344	-231.03397
122.28001	-6.30750	-231.04693
122.38001	-6.31188	-231.07867
122.48001	-6.31672	-231.14046
122.58001	-6.32234	-231.21013
122.68001	-6.32984	-231.23102
122.78001	-6.33406	-231.28983
122.88001	-6.33766	-231.25260
122.98001	-6.34234	-231.26929
123.08001	-6.34781	-231.30646
123.18001	-6.35500	-231.41794
123.28001	-6.36031	-231.50408
123.38001	-6.36422	-231.49079
123.48001	-6.36891	-231.52027
123.58001	-6.37406	-231.57360
123.68001	-6.37922	-231.63298
123.78001	-6.38594	-231.74806
123.88001	-6.39094	-231.83335
123.98001	-6.39469	-231.81020
124.08001	-6.39937	-231.83034
124.18001	-6.40500	-231.89308
124.28001	-6.41219	-231.98505
124.38001	-6.41750	-232.07159
124.48001	-6.42094	-232.03099
124.58001	-6.42547	-232.03206
124.68001	-6.43062	-232.07800
124.78001	-6.43641	-232.15730
124.88001	-6.44391	-232.32870
124.98001	-6.44813	-232.40811
125.08001	-6.45156	-232.36853
125.18001	-6.45609	-232.39309
125.28001	-6.46094	-232.43891
125.38001	-6.46750	-232.52942
125.48001	-6.47391	-232.71085
125.58001	-6.47781	-232.71964
125.68001	-6.48219	-232.73323
125.78001	-6.48688	-232.77915
125.88001	-6.49234	-232.84632
125.98001	-6.50000	-232.97872
126.08001	-6.50484	-233.10295
126.18001	-6.50859	-233.07292
126.28001	-6.51344	-233.08156
126.38001	-6.51875	-233.10028
126.48001	-6.52563	-233.21557
126.58001	-6.53063	-233.32444
126.68001	-6.53453	-233.31408
126.78001	-6.53891	-233.33290
126.88001	-6.54359	-233.37372
126.98001	-6.54875	-233.43143
127.08001	-6.55594	-233.55560
127.18001	-6.56125	-233.68312
127.28001	-6.56531	-233.67067
127.38001	-6.57047	-233.72477
127.48001	-6.57641	-233.80765
127.58001	-6.58453	-234.04393
127.68001	-6.58797	-234.05789
127.78001	-6.59141	-234.02001
127.88001	-6.59578	-234.04256
127.98001	-6.60062	-234.09089
128.08001	-6.60609	-234.16883
128.18001	-6.61375	-234.32319
128.28001	-6.61906	-234.47755
128.38001	-6.62281	-234.45612
128.48001	-6.62750	-234.49442
128.58001	-6.63234	-234.55431
128.68001	-6.63875	-234.67417
128.78001	-6.64391	-234.77732
128.88001	-6.64781	-234.76332
128.98001	-6.65203	-234.77934
129.08001	-6.65687	-234.82743
129.18001	-6.66250	-234.90703
129.28001	-6.67031	-235.07361
129.38001	-6.67531	-235.20474
129.48001	-6.67922	-235.18595
129.58001	-6.68391	-235.23010
129.68001	-6.68891	-235.27935
129.78001	-6.69500	-235.38135
129.88001	-6.70063	-235.51124
129.98001	-6.70469	-235.52011
130.08001	-6.70906	-235.54042
130.18001	-6.71375	-235.58637
130.28001	-6.71938	-235.67690
130.38001	-6.72609	-235.80211
130.48001	-6.73188	-235.95613
130.58001	-6.73563	-235.94557
130.68001	-6.74031	-235.98060
130.78001	-6.74578	-236.06363
130.88001	-6.75297	-236.21963
130.98001	-6.75750	-236.30035
131.08001	-6.76141	-236.30452
131.18001	-6.76578	-236.33225
131.28001	-6.77047	-236.36883
131.38001	-6.77578	-236.44206
131.48001	-6.78203	-236.54155
131.58001	-6.78797	-236.69088
131.68001	-6.79188	-236.69685
131.78001	-6.79656	-236.73117
131.88001	-6.80187	-236.80031
131.98001	-6.80859	-236.92498
132.08001	-6.81391	-237.04609
132.18001	-6.81797	-237.05775
132.28001	-6.82234	-237.08411
132.38001	-6.82750	-237.14302
132.48001	-6.83312	-237.24087
132.58001	-6.84000	-237.34987
132.68001	-6.84563	-237.51786
132.78001	-6.84922	-237.49615
132.88001	-6.85375	-237.53373
132.98001	-6.85875	-237.58692
133.08001	-6.86594	-237.73335
133.18001	-6.87109	-237.86576
133.28001	-6.87500	-237.85846
133.38001	-6.87906	-237.86184
133.48001	-6.88359	-237.90988
133.58001	-6.88875	-237.96159
133.68001	-6.89516	-238.07564
133.78001	-6.90141	-238.24386
133.88001	-6.90563	-238.25221
133.98001	-6.91047	-238.30642
134.08001	-6.91609	-238.38730
134.18001	-6.92281	-238.52576
134.28001	-6.92781	-238.61253
134.38001	-6.93156	-238.62153
134.48001	-6.93578	-238.63328
134.58001	-6.94047	-238.67509
134.68001	-6.94562	-238.74463
134.78001	-6.95219	-238.84730
134.88001	-6.95828	-239.01495
134.98001	-6.96188	-239.00290
135.08001	-6.96641	-239.02288
135.18001	-6.97172	-239.08035
135.28001	-6.97875	-239.19791
135.38001	-6.98437	-239.34405
135.48001	-6.98812	-239.34057
135.58001	-6.99266	-239.35652
135.68001	-6.99766	-239.41098
135.78001	-7.00313	-239.47862
135.88001	-7.01000	-239.58394
135.98001	-7.01547	-239.73544
136.08001	-7.01906	-239.70112
136.18001	-7.02344	-239.72754
136.28001	-7.02891	-239.79945
136.38001	-7.03688	-239.93374
136.48001	-7.04328	-240.15704
136.58001	-7.04594	-240.09182
136.68001	-7.05000	-240.07934
136.78001	-7.05484	-240.14121
136.88001	-7.06047	-240.22289
136.98001	-7.06719	-240.35136
137.08001	-7.07266	-240.48713
137.18001	-7.07625	-240.46519
137.28001	-7.08078	-240.50252
137.38001	-7.08563	-240.54596
137.48001	-7.09188	-240.44272
137.58001	-7.09828	-240.62674
137.68001	-7.10203	-240.62741
137.78001	-7.10641	-240.65053
137.88001	-7.11141	-240.69986
137.98001	-7.11719	-240.78077
138.08001	-7.12484	-240.89952
138.18001	-7.12922	-240.99940
138.28001	-7.13266	-240.94640
138.38001	-7.13719	-240.97736
138.48001	-7.14250	-241.04299
138.58001	-7.15016	-241.18708
138.68001	-7.15547	-241.34231
138.78001	-7.15922	-241.32310
138.88001	-7.16344	-241.35233
138.98001	-7.16828	-241.40489
139.08001	-7.17344	-241.46885
139.18001	-7.18063	-241.60844
139.28001	-7.18625	-241.76686
139.38001	-7.18969	-241.73896
139.48001	-7.19422	-241.74184
139.58001	-7.19937	-241.74978
139.68001	-7.20609	-241.79274
139.78001	-7.21125	-241.88121
139.88001	-7.21516	-241.88223
139.98001	-7.21953	-241.89183
140.08001	-7.22437	-241.93859
140.18001	-7.22969	-242.00223
140.28001	-7.23656	-242.10775
140.38001	-7.24313	-242.32084
140.48001	-7.24672	-242.30525
140.58001	-7.25109	-242.32835
140.68001	-7.25609	-242.38431
140.78001	-7.26281	-242.50598
140.88001	-7.26844	-242.64218
140.98001	-7.27234	-242.64099
141.08001	-7.27656	-242.66741
141.18001	-7.28156	-242.72676
141.28001	-7.28734	-242.80144
141.38001	-7.29437	-242.93406
141.48001	-7.29938	-243.06338
141.58001	-7.30281	-243.04795
141.68001	-7.30719	-243.06948
141.78001	-7.31219	-243.13235
141.88001	-7.31844	-243.23025
141.98001	-7.32516	-243.41202
142.08001	-7.32953	-243.46063
142.18001	-7.33375	-243.48697
142.28001	-7.33813	-243.51694
142.38001	-7.34328	-243.58691
142.48001	-7.34984	-243.70918
142.58001	-7.35641	-243.89748
142.68001	-7.35984	-243.87592
142.78001	-7.36422	-243.90516
142.88001	-7.36953	-243.98094
142.98001	-7.37625	-244.09595
143.08001	-7.38188	-244.24870
143.18001	-7.38578	-244.26879
143.28001	-7.39016	-244.29189
143.38001	-7.39500	-244.34513
143.48001	-7.40031	-244.42448
143.58001	-7.40672	-244.53817
143.68001	-7.41328	-244.72567
143.78001	-7.41672	-244.71402
143.88001	-7.42125	-244.73740
143.98001	-7.42672	-244.81718
144.08001	-7.43438	-244.97679
144.18001	-7.44016	-245.16818
144.28001	-7.44344	-245.14706
144.38001	-7.44766	-245.16852
144.48001	-7.45281	-245.25307
144.58001	-7.45875	-245.17736
144.68001	-7.46531	-245.32077
144.78001	-7.46953	-245.38943
144.88001	-7.47313	-245.37681
144.98001	-7.47750	-245.40807
145.08001	-7.48266	-245.32190
145.18001	-7.48844	-245.37113
145.28001	-7.49500	-245.53268
145.38001	-7.49953	-245.60498
145.48001	-7.50391	-245.63447
145.58001	-7.50844	-245.67951
145.68001	-7.51359	-245.76540
145.78001	-7.52016	-245.88703
145.88001	-7.52578	-246.05265
145.98001	-7.52984	-246.06313
146.08001	-7.53453	-246.10963
146.18001	-7.53984	-246.19663
146.28001	-7.54594	-246.31700
146.38001	-7.55187	-246.45950
146.48001	-7.55625	-246.51049
146.58001	-7.56063	-246.53728
146.68001	-7.56516	-246.59096
146.78001	-7.57047	-246.67317
146.88001	-7.57672	-246.79007
146.98001	-7.58250	-246.94061
147.08001	-7.58625	-246.93860
147.18001	-7.59047	-246.97468
147.28001	-7.59531	-247.02312
147.38001	-7.60156	-247.13607
147.48001	-7.60875	-247.33479
147.58001	-7.61281	-247.36726
147.68001	-7.61703	-247.38863
147.78001	-7.62172	-247.42517
147.88001	-7.62687	-247.49403
147.98001	-7.63234	-247.57497
148.08001	-7.63938	-247.76019
148.18001	-7.64328	-247.76679
148.28001	-7.64781	-247.79528
148.38001	-7.65281	-247.85079
148.48001	-7.65859	-247.93659
148.58001	-7.66562	-248.08267
148.68001	-7.66969	-248.13020
148.78001	-7.67375	-248.13509
148.88001	-7.67828	-248.17032
148.98001	-7.68328	-248.21912
149.08001	-7.68953	-248.31006
149.18001	-7.69672	-248.50915
149.28001	-7.70031	-248.50109
149.38001	-7.70469	-248.51990
149.48001	-7.71000	-248.58490
149.58001	-7.71547	-248.65805
149.68001	-7.72203	-248.80505
149.78001	-7.72594	-248.79779
149.88001	-7.73016	-248.81367
149.98001	-7.73516	-248.86297
150.08001	-7.74078	-248.95467
150.18001	-7.74766	-249.06799
150.28001	-7.75484	-249.31061
150.38001	-7.75750	-249.23192
150.48001	-7.76156	-249.22258
150.58001	-7.76656	-249.26266
150.68001	-7.77250	-249.36028
150.78001	-7.77891	-249.51033
150.88001	-7.78281	-249.51360
150.98001	-7.78719	-249.52324
151.08001	-7.79203	-249.55752
151.18001	-7.79750	-249.59883
151.28001	-7.80375	-249.67235
151.38001	-7.81031	-249.85673
151.48001	-7.81391	-249.84397
151.58001	-7.81828	-249.86340
151.68001	-7.82313	-249.90940
151.78001	-7.82906	-249.99247
151.88001	-7.83594	-250.16049
151.98001	-7.83969	-250.15524
152.08001	-7.84359	-250.14681
152.18001	-7.84828	-250.18394
152.28001	-7.85344	-250.24685
152.38001	-7.85984	-250.34249
152.48001	-7.86781	-250.55972
152.58001	-7.87109	-250.47579
152.68001	-7.87578	-250.49666
152.78001	-7.88141	-250.58222
152.88001	-7.88828	-250.73099
152.98001	-7.89375	-250.87008
153.08001	-7.89703	-250.84335
153.18001	-7.90109	-250.85273
153.28001	-7.90578	-250.89720
153.38001	-7.91125	-250.98103
153.48001	-7.91797	-251.10555
153.58001	-7.92406	-251.29160
153.68001	-7.92734	-251.24615
153.78001	-7.93156	-251.25051
153.88001	-7.93641	-251.30743
153.98001	-7.94219	-251.40780
154.08001	-7.94922	-251.49313
154.18001	-7.95344	-251.52713
154.28001	-7.95766	-251.53455
154.38001	-7.96250	-251.56572
154.48001	-7.96781	-251.63606
154.58001	-7.97328	-251.70967
154.68001	-7.98047	-251.88673
154.78001	-7.98438	-251.91826
154.88001	-7.98875	-251.93563
154.98001	-7.99406	-252.01136
155.08001	-8.00094	-252.13140
155.18001	-8.00719	-252.31695
155.28001	-8.01047	-252.28274
155.38001	-8.01438	-252.27273
155.48001	-8.01891	-252.30810
155.58001	-8.02422	-252.38460
155.68001	-8.03031	-252.50587
155.78001	-8.03766	-252.70370
155.88001	-8.04141	-252.72080
155.98001	-8.04562	-252.71848
156.08001	-8.05078	-252.78890
156.18001	-8.05656	-252.86910
156.28001	-8.06281	-253.02869
156.38001	-8.06687	-253.04455
156.48001	-8.07125	-253.06144
156.58001	-8.07609	-253.12123
156.68001	-8.08172	-253.21221
156.78001	-8.08906	-253.36221
156.88001	-8.09469	-253.52651
156.98001	-8.09766	-253.42891
157.08001	-8.10203	-253.17264
157.18001	-8.10688	-253.23170
157.28001	-8.11250	-253.31482
157.38001	-8.11938	-253.48064
157.48001	-8.12375	-253.51942
157.58001	-8.12813	-253.51921
157.68001	-8.13297	-253.55506
157.78001	-8.13797	-253.60024
157.88001	-8.14359	-253.67394
157.98001	-8.14984	-253.81652
158.08001	-8.15406	-253.82876
158.18001	-8.15844	-253.85246
158.28001	-8.16359	-253.89963
158.38001	-8.16953	-253.97930
158.48001	-8.17625	-254.13242
158.58001	-8.18031	-254.13266
158.68001	-8.18453	-254.12473
158.78001	-8.18906	-254.14893
158.88001	-8.19422	-254.20648
158.98001	-8.20047	-254.30021
159.08001	-8.20781	-254.49705
159.18001	-8.21141	-254.48233
159.28001	-8.21578	-254.47497
159.38001	-8.22031	-254.49362
159.48001	-8.22625	-254.57641
159.58001	-8.23313	-254.74641
159.68001	-8.23703	-254.74226
159.78001	-8.24109	-254.72504
159.88001	-8.24594	-254.75273
159.98001	-8.25125	-254.81111
160.08001	-8.25812	-254.90594
160.18001	-8.26531	-255.11748
160.28001	-8.26844	-255.04422
160.38001	-8.27297	-255.02047
160.48001	-8.27812	-255.04929
160.58001	-8.28391	-255.05415
160.68001	-8.29000	-255.13726
160.78001	-8.29406	-255.13214
160.88001	-8.29813	-255.10344
160.98001	-8.30234	-255.09980
161.08001	-8.30766	-255.15890
161.18001	-8.31422	-255.27114
161.28001	-8.32125	-255.47141
161.38001	-8.32500	-255.46306
161.48001	-8.32938	-255.46581
161.58001	-8.33469	-255.52818
161.68001	-8.34063	-255.62418
161.78001	-8.34641	-255.74338
161.88001	-8.35031	-255.73885
161.98001	-8.35453	-255.73677
162.08001	-8.35922	-255.76520
162.18001	-8.36469	-255.83610
162.28001	-8.37078	-255.59837
162.38001	-8.37875	-255.82212
162.48001	-8.38234	-255.81589
162.58001	-8.38641	-255.79041
162.68001	-8.39109	-255.82877
162.78001	-8.39750	-255.92461
162.88001	-8.40344	-256.05932
162.98001	-8.40734	-256.05094
163.08001	-8.41141	-255.80186
163.18001	-8.41594	-255.82552
163.28001	-8.42109	-255.87168
163.38001	-8.42672	-255.94932
163.48001	-8.43391	-256.11359
163.58001	-8.43797	-256.13970
163.68001	-8.44250	-256.14691
163.78001	-8.44734	-255.95659
163.88001	-8.45313	-256.03417
163.98001	-8.46031	-256.21885
164.08001	-8.46422	-256.22317
164.18001	-8.46813	-256.19730
164.28001	-8.47250	-256.20735
164.38001	-8.47750	-256.24567
164.48001	-8.48328	-256.33359
164.58001	-8.49047	-256.46940
164.68001	-8.49484	-256.50710
164.78001	-8.49938	-256.51461
164.88001	-8.50453	-256.55159
164.98001	-8.51016	-256.62005
165.08001	-8.51703	-256.76814
165.18001	-8.52094	-256.75511
165.28001	-8.52500	-256.73801
165.38001	-8.52938	-256.73810
165.48001	-8.53453	-256.77955
165.58001	-8.54047	-256.85045
165.68001	-8.54813	-257.04250
165.78001	-8.55141	-257.01237
165.88001	-8.55578	-256.99705
165.98001	-8.56094	-257.03931
166.08001	-8.56672	-257.10636
166.18001	-8.57297	-257.21920
166.28001	-8.57734	-257.24646
166.38001	-8.58172	-257.23115
166.48001	-8.58672	-257.25940
166.58001	-8.59188	-257.31060
166.68001	-8.59766	-257.37610
166.78001	-8.60484	-257.52172
166.88001	-8.60875	-257.54163
166.98001	-8.61266	-257.50008
167.08001	-8.61781	-257.53218
167.18001	-8.62375	-257.60809
167.28001	-8.63125	-257.79524
167.38001	-8.63438	-257.73376
167.48001	-8.63812	-257.68420
167.58001	-8.64250	-257.67553
167.68001	-8.64750	-257.69711
167.78001	-8.65312	-257.73582
167.88001	-8.66063	-257.83741
167.98001	-8.66563	-257.89219
168.08001	-8.66953	-257.83414
168.18001	-8.67422	-257.81411
168.28001	-8.67953	-257.83449
168.38001	-8.68750	-258.01712
168.48001	-8.69172	-258.02928
168.58001	-8.69578	-257.97811
168.68001	-8.70078	-257.91880
168.78001	-8.70672	-257.97769
168.88001	-8.71344	-258.08358
168.98001	-8.71969	-258.25742
169.08001	-8.72219	-258.14784
169.18001	-8.72641	-258.12480
169.28001	-8.73141	-258.17057
169.38001	-8.73750	-258.25170
169.48001	-8.74437	-258.06484
169.58001	-8.74844	-258.08448
169.68001	-8.75266	-258.08308
169.78001	-8.75734	-258.12376
169.88001	-8.76219	-258.16116
169.98001	-8.76750	-258.22717
170.08001	-8.77453	-258.36375
170.18001	-8.77859	-258.24988
170.28001	-8.78281	-258.25512
170.38001	-8.78797	-258.27184
170.48001	-8.79375	-258.30984
170.58001	-8.80031	-258.36396
170.68001	-8.80453	-258.32140
170.78001	-8.80859	-258.30474
170.88001	-8.81297	-258.31473
170.98001	-8.81797	-258.34882
171.08001	-8.82375	-258.42476
171.18001	-8.83172	-258.58149
171.28001	-8.83578	-258.32984
171.38001	-8.83984	-258.31431
171.48001	-8.84453	-258.33228
171.58001	-8.85062	-258.41498
171.68001	-8.85766	-258.58778
171.78001	-8.86156	-258.60009
171.88001	-8.86563	-258.57899
171.98001	-8.87016	-258.59177
172.08001	-8.87547	-258.64080
172.18001	-8.88156	-258.73211
172.28001	-8.88844	-258.89039
172.38001	-8.89234	-258.89191
172.48001	-8.89672	-258.87778
172.58001	-8.90172	-258.90908
172.68001	-8.90719	-258.97250
172.78001	-8.91406	-259.08723
172.88001	-8.91859	-259.13134
172.98001	-8.92234	-259.09263
173.08001	-8.92672	-259.08875
173.18001	-8.93203	-259.12839
173.28001	-8.93813	-259.21342
173.38001	-8.94531	-259.37554
173.48001	-8.94891	-259.36002
173.58001	-8.95297	-259.33132
173.68001	-8.95797	-259.35811
173.78001	-8.96344	-259.41679
173.88001	-8.97094	-259.56345
173.98001	-8.97516	-259.59870
174.08001	-8.97906	-259.55209
174.18001	-8.98359	-259.54241
174.28001	-8.98875	-259.30652
174.38001	-8.99469	-259.38427
174.48001	-9.00281	-259.58380
174.58001	-9.00594	-259.55632
174.68001	-9.00984	-259.50989
174.78001	-9.01453	-259.52610
174.88001	-9.02031	-259.59614
174.98001	-9.02797	-259.77746
175.08001	-9.03219	-259.80613
175.18001	-9.03625	-259.77546
175.28001	-9.04094	-259.78449
175.38001	-9.04609	-259.81960
175.48001	-9.05141	-259.87333
175.58001	-9.05859	-260.03143
175.68001	-9.06250	-260.03224
175.78001	-9.06688	-260.01152
175.88001	-9.07203	-260.05408
175.98001	-9.07813	-260.14179
176.08001	-9.08547	-260.33249
176.18001	-9.08906	-260.30475
176.28001	-9.09266	-260.25143
176.38001	-9.09719	-260.25325
176.48001	-9.10219	-260.28666
176.58001	-9.10813	-260.36730
176.68001	-9.11547	-260.54356
176.78001	-9.11953	-260.55980
176.88001	-9.12375	-260.54215
176.98001	-9.12875	-260.56632
177.08001	-9.13453	-260.63564
177.18001	-9.14125	-260.78522
177.28001	-9.14562	-260.78260
177.38001	-9.14969	-260.76648
177.48001	-9.15453	-260.79911
177.58001	-9.16016	-260.86408
177.68001	-9.16656	-260.98970
177.78001	-9.17297	-261.15668
177.88001	-9.17625	-261.09004
177.98001	-9.18016	-261.05189
178.08001	-9.18484	-261.06939
178.18001	-9.19000	-261.11439
178.28001	-9.19703	-261.25908
178.38001	-9.20250	-261.37170
178.48001	-9.20656	-261.34276
178.58001	-9.21109	-261.33689
178.68001	-9.21641	-261.37093
178.78001	-9.22219	-261.44820
178.88001	-9.22891	-261.56035
178.98001	-9.23297	-261.59272
179.08001	-9.23687	-261.54870
179.18001	-9.24156	-261.55189
179.28001	-9.24672	-261.59823
179.38001	-9.25344	-261.72093
179.48001	-9.25844	-261.77195
179.58001	-9.26281	-261.76229
179.68001	-9.26719	-261.76485
179.78001	-9.27219	-261.79412
179.88001	-9.27797	-261.87667
179.98001	-9.28531	-262.03004
180.08001	-9.29000	-262.08603
180.18001	-9.29406	-262.04151
180.28001	-9.29906	-262.07036
180.38001	-9.30469	-262.13109
180.48001	-9.31063	-262.22131
180.58001	-9.31516	-262.24017
180.68001	-9.31938	-262.23034
180.78001	-9.32406	-262.24333
180.88001	-9.32922	-262.28493
180.98001	-9.33547	-262.37789
181.08001	-9.34312	-262.56484
181.18001	-9.34672	-262.53754
181.28001	-9.35062	-262.49126
181.38001	-9.35531	-262.49698
181.48001	-9.36094	-262.57142
181.58001	-9.36766	-262.71072
181.68001	-9.37219	-262.71671
181.78001	-9.37625	-262.69758
181.88001	-9.38063	-262.69212
181.98001	-9.38578	-262.71310
182.08001	-9.39125	-262.77396
182.18001	-9.39828	-262.91403
182.28001	-9.40281	-262.96228
182.38001	-9.40703	-262.92890
182.48001	-9.41156	-262.93546
182.58001	-9.41688	-262.97218
182.68001	-9.42422	-263.10468
182.78001	-9.42922	-263.17021
182.88001	-9.43297	-263.12533
182.98001	-9.43766	-263.12143
183.08001	-9.44266	-263.15662
183.18001	-9.44797	-263.19927
183.28001	-9.45547	-263.33466
183.38001	-9.45984	-263.38333
183.48001	-9.46391	-263.33600
183.58001	-9.46859	-263.34459
183.68001	-9.47406	-263.38518
183.78001	-9.48109	-263.52057
183.88001	-9.48563	-263.55386
183.98001	-9.48938	-263.51690
184.08001	-9.49359	-263.48773
184.18001	-9.49844	-263.49244
184.28001	-9.50406	-263.53553
184.38001	-9.51156	-263.68669
184.48001	-9.51656	-263.75747
184.58001	-9.52047	-263.70212
184.68001	-9.52547	-263.72924
184.78001	-9.53156	-263.79853
184.88001	-9.54094	-264.04348
184.98001	-9.54438	-264.05534
185.08001	-9.54750	-263.94343
185.18001	-9.55234	-263.95017
185.28001	-9.55688	-263.95106
185.38001	-9.56203	-263.99109
185.48001	-9.56859	-264.10237
185.58001	-9.57344	-264.17160
185.68001	-9.57750	-264.13342
185.78001	-9.58234	-264.14064
185.88001	-9.58813	-264.20763
185.98001	-9.59609	-264.39345
186.08001	-9.59984	-264.40895
186.18001	-9.60344	-264.33784
186.28001	-9.60781	-264.34213
186.38001	-9.61281	-264.36722
186.48001	-9.61891	-264.45627
186.58001	-9.62766	-264.68796
186.68001	-9.63125	-264.69749
186.78001	-9.63484	-264.61679
186.88001	-9.63969	-264.63711
186.98001	-9.64469	-264.66548
187.08001	-9.65125	-264.78428
187.18001	-9.65594	-264.83727
187.28001	-9.66000	-264.79027
187.38001	-9.66438	-264.78770
187.48001	-9.66969	-264.81521
187.58001	-9.67578	-264.85983
187.68001	-9.68406	-265.07679
187.78001	-9.68734	-265.03596
187.88001	-9.69109	-264.97340
187.98001	-9.69562	-264.98577
188.08001	-9.70109	-265.04615
188.18001	-9.70813	-265.19322
188.28001	-9.71297	-265.23775
188.38001	-9.71703	-265.21146
188.48001	-9.72156	-265.19769
188.58001	-9.72641	-265.21730
188.68001	-9.73172	-265.25843
188.78001	-9.73938	-265.42261
188.88001	-9.74391	-265.48663
188.98001	-9.74797	-265.44586
189.08001	-9.75281	-265.45918
189.18001	-9.75813	-265.49515
189.28001	-9.76531	-265.63355
189.38001	-9.76953	-265.65984
189.48001	-9.77359	-265.62113
189.58001	-9.77813	-265.64014
189.68001	-9.78344	-265.67930
189.78001	-9.78906	-265.76340
189.88001	-9.79641	-265.90562
189.98001	-9.80078	-265.94499
190.08001	-9.80469	-265.88601
190.18001	-9.80937	-265.90222
190.28001	-9.81484	-265.94910
190.38001	-9.82172	-266.08136
190.48001	-9.82625	-266.14091
190.58001	-9.83016	-266.09135
190.68001	-9.83469	-266.08732
190.78001	-9.84000	-266.12055
190.88001	-9.84594	-266.19747
190.98001	-9.85234	-266.30673
191.08001	-9.85750	-266.39596
191.18001	-9.86125	-266.33289
191.28001	-9.86594	-266.33480
191.38001	-9.87125	-266.39119
191.48001	-9.87891	-266.55203
191.58001	-9.88375	-266.60898
191.68001	-9.88734	-266.55436
191.78001	-9.89188	-266.54229
191.88001	-9.89703	-266.57712
191.98001	-9.90250	-266.66197
192.08001	-9.90953	-266.76372
192.18001	-9.91484	-266.89571
192.28001	-9.91875	-266.83736
192.38001	-9.92391	-266.85816
192.48001	-9.92937	-266.90143
192.58001	-9.93578	-266.97159
192.68001	-9.94000	-266.98983
192.78001	-9.94391	-266.94703
192.88001	-9.94813	-266.94322
192.98001	-9.95297	-266.95746
193.08001	-9.95859	-267.02988
193.18001	-9.96672	-267.21084
193.28001	-9.97156	-267.31402
193.38001	-9.97547	-267.25763
193.48001	-9.98063	-267.28716
193.58001	-9.98656	-267.37806
193.68001	-9.99312	-267.53330
193.78001	-9.99703	-267.51736
193.88001	-10.00094	-267.44798
193.98001	-10.00531	-267.30204
194.08001	-10.00984	-267.32570
194.18001	-10.01469	-267.35672
194.28001	-10.02141	-267.46559
194.38001	-10.02734	-267.61538
194.48001	-10.03172	-267.61416
194.58001	-10.03656	-267.63353
194.68001	-10.04234	-267.70386
194.78001	-10.04922	-267.85275
194.88001	-10.05328	-267.86762
194.98001	-10.05719	-267.81178
195.08001	-10.06172	-267.80820
195.18001	-10.06688	-267.85314
195.28001	-10.07250	-267.92094
195.38001	-10.07938	-268.05338
195.48001	-10.08406	-268.12220
195.58001	-10.08797	-268.06229
195.68001	-10.09234	-268.04450
195.78001	-10.09734	-268.06605
195.88001	-10.10469	-268.19888
195.98001	-10.11031	-268.32637
196.08001	-10.11422	-268.28268
196.18001	-10.11844	-268.25717
196.28001	-10.12328	-268.10101
196.38001	-10.12891	-268.15623
196.48001	-10.13563	-268.27592
196.58001	-10.14078	-268.36622
196.68001	-10.14500	-268.32509
196.78001	-10.14969	-268.33671
196.88001	-10.15484	-268.38070
196.98001	-10.16187	-268.48966
197.08001	-10.16750	-268.61468
197.18001	-10.17125	-268.54247
197.28001	-10.17531	-268.51410
197.38001	-10.18016	-268.51571
197.48001	-10.18578	-268.58705
197.58001	-10.19359	-268.74098
197.68001	-10.19797	-268.80625
197.78001	-10.20172	-268.71932
197.88001	-10.20625	-268.70355
197.98001	-10.21125	-268.72885
198.08001	-10.21734	-268.79117
198.18001	-10.22313	-268.90522
198.28001	-10.22750	-268.88242
198.38001	-10.23219	-268.88186
198.48001	-10.23688	-268.88737
198.58001	-10.24219	-268.91300
198.68001	-10.24984	-269.04270
198.78001	-10.25516	-269.17401
198.88001	-10.25875	-269.07498
198.98001	-10.26328	-269.05474
199.08001	-10.26891	-269.10284
199.18001	-10.27672	-269.27510
199.28001	-10.28094	-269.29852
199.38001	-10.28453	-269.21093
199.48001	-10.28891	-269.17472
199.58001	-10.29391	-269.17174
199.68001	-10.29906	-269.19618
[truncated: 536 more rows]
