# Supplementary material for: Strengthening of 3D Printed Fused Deposition Manufactured Parts Using the Fill Compositing Technique
Source: PLoS One. 2015 Apr 16;10(4):e0122915. doi: 10.1371/journal.pone.0122915 (PMC4400136; doi:10.1371/journal.pone.0122915)
Supplement: S1 File — This is the raw data and information on all the samples presented in this manuscript. (ZIP) [file pone.0122915.s001.zip › Specimen_RawData_164.csv]

Time	Extension	Load
(sec)	(mm)	(N)
0.00000	-0.00016	-0.17647
0.10000	-0.00047	-0.17184
0.20000	-0.00328	-0.18515
0.30000	-0.01172	-0.41033
0.40000	-0.01922	-0.72965
0.50000	-0.02594	-1.06669
0.60000	-0.03031	-1.25776
0.70000	-0.03516	-1.45869
0.80000	-0.04031	-1.68884
0.90000	-0.04719	-1.98011
1.00000	-0.05281	-2.27235
1.10000	-0.05688	-2.45935
1.20000	-0.06109	-2.64812
1.30000	-0.06594	-2.86843
1.40000	-0.07125	-3.10608
1.50000	-0.07766	-3.38791
1.60000	-0.08266	-3.65357
1.70000	-0.08672	-3.83388
1.80000	-0.09125	-4.03850
1.90000	-0.09641	-4.25723
2.00000	-0.10328	-4.54484
2.10000	-0.10953	-4.86291
2.20000	-0.11375	-5.06490
2.30000	-0.11812	-5.26293
2.40000	-0.12313	-5.48400
2.50000	-0.12891	-5.74794
2.60000	-0.13516	-6.02940
2.70000	-0.13969	-6.28531
2.80000	-0.14375	-6.45652
2.90000	-0.14813	-6.65276
3.00000	-0.15344	-6.88778
3.10000	-0.15984	-7.14782
3.20000	-0.16578	-7.44431
3.30000	-0.17000	-7.64005
3.40000	-0.17406	-7.82552
3.50000	-0.17875	-8.02732
3.60000	-0.18438	-8.28278
3.70000	-0.19172	-8.58168
3.80000	-0.19750	-8.90439
3.90000	-0.20109	-9.05436
4.00000	-0.20563	-9.25316
4.10000	-0.21078	-9.47622
4.20000	-0.21719	-9.75364
4.30000	-0.22250	-10.03009
4.40000	-0.22703	-10.22426
4.50000	-0.23156	-10.42430
4.60000	-0.23656	-10.64688
4.70000	-0.24188	-10.88328
4.80000	-0.24797	-11.13566
4.90000	-0.25328	-11.41592
5.00000	-0.25703	-11.56250
5.10000	-0.26141	-11.75186
5.20000	-0.26641	-11.97149
5.30000	-0.27297	-12.24589
5.40000	-0.27938	-12.55639
5.50000	-0.28359	-12.75124
5.60000	-0.28781	-12.92634
5.70000	-0.29266	-13.12069
5.80000	-0.29812	-13.36194
5.90000	-0.30531	-13.64566
6.00000	-0.31156	-13.98863
6.10000	-0.31516	-14.13213
6.20000	-0.32000	-14.34106
6.30000	-0.32563	-14.59388
6.40000	-0.33344	-14.95636
6.50000	-0.33734	-15.16753
6.60000	-0.34094	-15.29705
6.70000	-0.34516	-15.49271
6.80000	-0.34984	-15.70939
6.90000	-0.35531	-15.95280
7.00000	-0.36203	-16.23208
7.10000	-0.36734	-16.53562
7.20000	-0.37094	-16.67551
7.30000	-0.37531	-16.87289
7.40000	-0.38047	-17.10111
7.50000	-0.38734	-17.38861
7.60000	-0.39359	-17.71550
7.70000	-0.39781	-17.90167
7.80000	-0.40219	-18.10430
7.90000	-0.40688	-18.31665
8.00000	-0.41203	-18.55364
8.10000	-0.41859	-18.82644
8.20000	-0.42391	-19.12263
8.30000	-0.42797	-19.27378
8.40000	-0.43250	-19.48732
8.50000	-0.43781	-19.73238
8.60000	-0.44484	-20.04523
8.70000	-0.45031	-20.32459
8.80000	-0.45422	-20.50556
8.90000	-0.45859	-20.70950
9.00000	-0.46344	-20.92206
9.10000	-0.46875	-21.16733
9.20000	-0.47516	-21.44082
9.30000	-0.48094	-21.75191
9.40000	-0.48484	-21.91355
9.50000	-0.48938	-22.11643
9.60000	-0.49453	-22.36021
9.70000	-0.50109	-22.65386
9.80000	-0.50672	-22.93858
9.90000	-0.51094	-23.11980
10.00000	-0.51531	-23.31315
10.10000	-0.52000	-23.53010
10.20000	-0.52547	-23.78609
10.30000	-0.53188	-24.07160
10.40000	-0.53812	-24.39948
10.50000	-0.54188	-24.55361
10.60000	-0.54641	-24.76168
10.70000	-0.55172	-25.00766
10.80000	-0.55766	-25.27359
10.90000	-0.56297	-25.54996
11.00000	-0.56750	-25.73751
11.10000	-0.57188	-25.93646
11.20000	-0.57672	-26.17175
11.30000	-0.58203	-26.42054
11.40000	-0.58828	-26.68997
11.50000	-0.59469	-27.02988
11.60000	-0.59875	-27.18532
11.70000	-0.60313	-27.38659
11.80000	-0.60813	-27.61209
11.90000	-0.61437	-27.89074
12.00000	-0.62000	-28.19600
12.10000	-0.62422	-28.37733
12.20000	-0.62875	-28.58215
12.30000	-0.63375	-28.81704
12.40000	-0.63922	-29.06130
12.50000	-0.64547	-29.33400
12.60000	-0.65094	-29.63159
12.70000	-0.65484	-29.79636
12.80000	-0.65953	-30.00750
12.90000	-0.66484	-30.25889
13.00000	-0.67125	-30.54538
13.10000	-0.67750	-30.86903
13.20000	-0.68156	-31.05640
13.30000	-0.68563	-31.23022
13.40000	-0.69031	-31.45347
13.50000	-0.69563	-31.69624
13.60000	-0.70219	-31.99821
13.70000	-0.70813	-32.32349
13.80000	-0.71188	-32.47567
13.90000	-0.71656	-32.68163
14.00000	-0.72141	-32.91045
14.10000	-0.72703	-33.15978
14.20000	-0.73313	-33.47439
14.30000	-0.73766	-33.68504
14.40000	-0.74203	-33.89114
14.50000	-0.74703	-34.10650
14.60000	-0.75281	-34.38655
14.70000	-0.76063	-34.72590
14.80000	-0.76547	-35.01361
14.90000	-0.76891	-35.13606
15.00000	-0.77328	-35.34446
15.10000	-0.77813	-35.57000
15.20000	-0.78328	-35.81531
15.30000	-0.78891	-36.08412
15.40000	-0.79375	-36.31482
15.50000	-0.79859	-36.52707
15.60000	-0.80375	-36.76511
15.70000	-0.80922	-37.00843
15.80000	-0.81625	-37.31360
15.90000	-0.82203	-37.64645
16.00000	-0.82563	-37.77726
16.10000	-0.83016	-37.98805
16.20000	-0.83547	-38.23439
16.30000	-0.84141	-38.50698
16.40000	-0.84688	-38.78672
16.50000	-0.85109	-38.96606
16.60000	-0.85531	-39.16254
16.70000	-0.85984	-39.36709
16.80000	-0.86484	-39.61141
16.90000	-0.87063	-39.86641
17.00000	-0.87797	-40.24091
17.10000	-0.88219	-40.41087
17.20000	-0.88672	-40.60639
17.30000	-0.89188	-40.84201
17.40000	-0.89797	-41.11566
17.50000	-0.90437	-41.42904
17.60000	-0.90828	-41.60580
17.70000	-0.91219	-41.77796
17.80000	-0.91672	-41.97126
17.90000	-0.92172	-42.19754
18.00000	-0.92719	-42.42588
18.10000	-0.93375	-42.74597
18.20000	-0.93813	-42.91672
18.30000	-0.94281	-43.12902
18.40000	-0.94828	-43.37757
18.50000	-0.95531	-43.67309
18.60000	-0.96141	-43.98575
18.70000	-0.96516	-44.13900
18.80000	-0.96922	-44.30648
18.90000	-0.97406	-44.52175
19.00000	-0.97937	-44.77187
19.10000	-0.98547	-45.03249
19.20000	-0.99188	-45.37414
19.30000	-0.99547	-45.49647
19.40000	-0.99969	-45.68355
19.50000	-1.00484	-45.91847
19.60000	-1.01047	-46.16828
19.70000	-1.01672	-46.45400
19.80000	-1.02125	-46.66675
19.90000	-1.02578	-46.84525
20.00000	-1.03031	-47.05152
20.10000	-1.03578	-47.28227
20.20000	-1.04266	-47.57756
20.30000	-1.04875	-47.92915
20.40000	-1.05219	-48.01778
20.50000	-1.05656	-48.21507
20.60000	-1.06172	-48.44689
20.70000	-1.06797	-48.73058
20.80000	-1.07422	-49.04586
20.90000	-1.07859	-49.21702
21.00000	-1.08266	-49.39145
21.10000	-1.08734	-49.58555
21.20000	-1.09219	-49.81372
21.30000	-1.09766	-50.04716
21.40000	-1.10453	-50.35840
21.50000	-1.10844	-50.53547
21.60000	-1.11250	-50.68693
21.70000	-1.11766	-50.90586
21.80000	-1.12375	-51.18143
21.90000	-1.13094	-51.51607
22.00000	-1.13500	-51.67227
22.10000	-1.13938	-51.84867
22.20000	-1.14469	-52.08449
22.30000	-1.15109	-52.37247
22.40000	-1.15828	-52.69185
22.50000	-1.16344	-52.98223
22.60000	-1.16641	-53.06929
22.70000	-1.17094	-53.25596
22.80000	-1.17578	-53.48358
22.90000	-1.18188	-53.75110
23.00000	-1.18844	-54.10525
23.10000	-1.19234	-54.27746
23.20000	-1.19625	-54.42431
23.30000	-1.20094	-54.63228
23.40000	-1.20641	-54.88990
23.50000	-1.21281	-55.16465
23.60000	-1.21891	-55.50360
23.70000	-1.22234	-55.62230
23.80000	-1.22656	-55.79853
23.90000	-1.23188	-56.03879
24.00000	-1.23859	-56.34184
24.10000	-1.24563	-56.71523
24.20000	-1.24922	-56.86528
24.30000	-1.25328	-57.02324
24.40000	-1.25813	-57.24138
24.50000	-1.26297	-57.47123
24.60000	-1.26859	-57.72315
24.70000	-1.27516	-58.06585
24.80000	-1.27922	-58.22916
24.90000	-1.28375	-58.42448
25.00000	-1.28906	-58.67238
25.10000	-1.29578	-58.96629
25.20000	-1.30187	-59.31184
25.30000	-1.30563	-59.44547
25.40000	-1.30984	-59.62838
25.50000	-1.31437	-59.84187
25.60000	-1.31969	-60.08494
25.70000	-1.32578	-60.36406
25.80000	-1.33219	-60.70774
25.90000	-1.33609	-60.86604
26.00000	-1.34062	-61.05771
26.10000	-1.34531	-61.27088
26.20000	-1.35125	-61.53686
26.30000	-1.35781	-61.87468
26.40000	-1.36203	-62.07248
26.50000	-1.36609	-62.23217
26.60000	-1.37078	-62.43465
26.70000	-1.37641	-62.69546
26.80000	-1.38266	-62.97544
26.90000	-1.38875	-63.28624
27.00000	-1.39250	-63.43559
27.10000	-1.39672	-63.61503
27.20000	-1.40172	-63.83942
27.30000	-1.40750	-64.09354
27.40000	-1.41422	-64.40663
27.50000	-1.41906	-64.64469
27.60000	-1.42313	-64.81439
27.70000	-1.42766	-64.99468
27.80000	-1.43281	-65.22195
27.90000	-1.43906	-65.49776
28.00000	-1.44594	-65.85693
28.10000	-1.44953	-65.99793
28.20000	-1.45391	-66.17089
28.30000	-1.45922	-66.40310
28.40000	-1.46531	-66.67519
28.50000	-1.47188	-67.00341
28.60000	-1.47578	-67.16507
28.70000	-1.48000	-67.33539
28.80000	-1.48469	-67.54491
28.90000	-1.48984	-67.76941
29.00000	-1.49578	-68.02256
29.10000	-1.50313	-68.40975
29.20000	-1.50656	-68.53589
29.30000	-1.51063	-68.69642
29.40000	-1.51531	-68.89626
29.50000	-1.52141	-69.15315
29.60000	-1.52859	-69.52795
29.70000	-1.53297	-69.72060
29.80000	-1.53719	-69.88984
29.90000	-1.54203	-70.09736
30.00000	-1.54719	-70.33879
30.10000	-1.55219	-70.54748
30.20000	-1.55844	-70.85348
30.30000	-1.56266	-71.02863
30.40000	-1.56703	-71.20639
30.50000	-1.57234	-71.44447
30.60000	-1.57922	-71.74639
30.70000	-1.58625	-72.11724
30.80000	-1.58984	-72.26006
30.90000	-1.59406	-72.42982
31.00000	-1.59875	-72.64281
31.10000	-1.60406	-72.89493
31.20000	-1.61031	-73.17229
31.30000	-1.61641	-73.50642
31.40000	-1.61984	-73.62378
31.50000	-1.62437	-73.82011
31.60000	-1.62953	-74.05318
31.70000	-1.63531	-74.32498
31.80000	-1.64188	-74.64745
31.90000	-1.64641	-74.86255
32.00000	-1.65047	-75.02131
32.10000	-1.65500	-75.22191
32.20000	-1.66016	-75.47196
32.30000	-1.66625	-75.75136
32.40000	-1.67281	-76.09351
32.50000	-1.67625	-76.22693
32.60000	-1.68063	-76.40714
32.70000	-1.68578	-76.64116
32.80000	-1.69156	-76.92251
32.90000	-1.69813	-77.24708
33.00000	-1.70266	-77.45300
33.10000	-1.70688	-77.62719
33.20000	-1.71156	-77.82216
33.30000	-1.71641	-78.05216
33.40000	-1.72188	-78.29273
33.50000	-1.72859	-78.60921
33.60000	-1.73328	-78.86316
33.70000	-1.73750	-79.00562
33.80000	-1.74250	-79.23110
33.90000	-1.74875	-79.51297
34.00000	-1.75578	-79.86040
34.10000	-1.75953	-80.01547
34.20000	-1.76344	-80.17056
34.30000	-1.76797	-80.36276
34.40000	-1.77297	-80.59642
34.50000	-1.77891	-80.86468
34.60000	-1.78625	-81.21566
34.70000	-1.79031	-81.40557
34.80000	-1.79453	-81.56326
34.90000	-1.79969	-81.78940
35.00000	-1.80531	-82.03855
35.10000	-1.81172	-82.35120
35.20000	-1.81625	-82.55895
35.30000	-1.82047	-82.73391
35.40000	-1.82500	-82.93412
35.50000	-1.83000	-83.15898
35.60000	-1.83563	-83.39117
35.70000	-1.84328	-83.76545
35.80000	-1.84703	-83.93997
35.90000	-1.85125	-84.09456
36.00000	-1.85562	-84.28980
36.10000	-1.86125	-84.53247
36.20000	-1.86844	-84.88061
36.30000	-1.87328	-85.12151
36.40000	-1.87750	-85.28325
36.50000	-1.88234	-85.48372
36.60000	-1.88734	-85.70555
36.70000	-1.89266	-85.94491
36.80000	-1.90000	-86.30183
36.90000	-1.90375	-86.46253
37.00000	-1.90797	-86.63918
37.10000	-1.91297	-86.86237
37.20000	-1.91859	-87.10401
37.30000	-1.92531	-87.43828
37.40000	-1.92937	-87.60326
37.50000	-1.93312	-87.74533
37.60000	-1.93734	-87.91988
37.70000	-1.94203	-88.12187
37.80000	-1.94734	-88.35044
37.90000	-1.95438	-88.63939
38.00000	-1.96016	-88.94710
38.10000	-1.96484	-89.10944
38.20000	-1.96984	-89.32333
38.30000	-1.97625	-89.57698
38.40000	-1.98422	-90.00023
38.50000	-1.98734	-90.11234
38.60000	-1.99109	-90.25035
38.70000	-1.99578	-90.44535
38.80000	-2.00078	-90.66022
38.90000	-2.00688	-90.93066
39.00000	-2.01375	-91.26557
39.10000	-2.01719	-91.40819
39.20000	-2.02156	-91.57555
39.30000	-2.02625	-91.79231
39.40000	-2.03219	-92.03875
39.50000	-2.03953	-92.38862
39.60000	-2.04375	-92.59928
39.70000	-2.04750	-92.73574
39.80000	-2.05203	-92.91893
39.90000	-2.05688	-93.12536
40.00000	-2.06234	-93.36603
40.10000	-2.07031	-93.72565
40.20000	-2.07422	-93.93992
40.30000	-2.07828	-94.08883
40.40000	-2.08313	-94.28946
40.50000	-2.08906	-94.54076
40.60000	-2.09594	-94.88029
40.70000	-2.09984	-95.04859
40.80000	-2.10375	-95.19896
40.90000	-2.10813	-95.37546
41.00000	-2.11328	-95.60229
41.10000	-2.11938	-95.85990
41.20000	-2.12766	-96.26918
41.30000	-2.13125	-96.43882
41.40000	-2.13547	-96.57787
41.50000	-2.14000	-96.76535
41.60000	-2.14531	-96.98559
41.70000	-2.15203	-97.31296
41.80000	-2.15672	-97.52868
41.90000	-2.16109	-97.70713
42.00000	-2.16563	-97.89481
42.10000	-2.17109	-98.12839
42.20000	-2.17766	-98.40000
42.30000	-2.18437	-98.75795
42.40000	-2.18766	-98.88383
42.50000	-2.19172	-99.04648
42.60000	-2.19656	-99.25320
42.70000	-2.20234	-99.50800
42.80000	-2.20953	-99.85967
42.90000	-2.21391	-100.07798
43.00000	-2.21813	-100.22794
43.10000	-2.22281	-100.42664
43.20000	-2.22766	-100.63522
43.30000	-2.23313	-100.88851
43.40000	-2.24031	-101.22719
43.50000	-2.24422	-101.41629
43.60000	-2.24859	-101.58491
43.70000	-2.25359	-101.80835
43.80000	-2.25922	-102.04870
43.90000	-2.26563	-102.35442
44.00000	-2.26969	-102.53244
44.10000	-2.27391	-102.70131
44.20000	-2.27859	-102.90135
44.30000	-2.28375	-103.12121
44.40000	-2.28969	-103.39481
44.50000	-2.29781	-103.77983
44.60000	-2.30141	-103.94217
44.70000	-2.30547	-104.08904
44.80000	-2.31000	-104.27111
44.90000	-2.31563	-104.52031
45.00000	-2.32266	-104.86243
45.10000	-2.32703	-105.08773
45.20000	-2.33109	-105.23968
45.30000	-2.33578	-105.44528
45.40000	-2.34125	-105.67578
45.50000	-2.34703	-105.93262
45.60000	-2.35359	-106.22560
45.70000	-2.35781	-106.45095
45.80000	-2.36172	-106.58523
45.90000	-2.36672	-106.80310
46.00000	-2.37234	-107.04796
46.10000	-2.37953	-107.39352
46.20000	-2.38406	-107.61224
46.30000	-2.38813	-107.76542
46.40000	-2.39250	-107.94336
46.50000	-2.39750	-108.15581
46.60000	-2.40328	-108.42004
46.70000	-2.41047	-108.74759
46.80000	-2.41500	-108.98750
46.90000	-2.41906	-109.13242
47.00000	-2.42438	-109.36444
47.10000	-2.43047	-109.63479
47.20000	-2.43734	-109.98502
47.30000	-2.44141	-110.17063
47.40000	-2.44547	-110.33420
47.50000	-2.45016	-110.53898
47.60000	-2.45531	-110.78130
47.70000	-2.46125	-111.04940
47.80000	-2.46859	-111.45138
47.90000	-2.47203	-111.62277
48.00000	-2.47594	-111.76553
48.10000	-2.48047	-111.97065
48.20000	-2.48609	-112.22323
48.30000	-2.49219	-112.52283
48.40000	-2.49688	-112.76392
48.50000	-2.50094	-112.93279
48.60000	-2.50531	-113.11775
48.70000	-2.51031	-113.34298
48.80000	-2.51578	-113.58809
48.90000	-2.52328	-113.94119
49.00000	-2.52812	-114.20030
49.10000	-2.53250	-114.38233
49.20000	-2.53734	-114.59001
49.30000	-2.54297	-114.83997
49.40000	-2.54953	-115.16243
49.50000	-2.55406	-115.37541
49.60000	-2.55812	-115.53892
49.70000	-2.56281	-115.74465
49.80000	-2.56766	-115.96213
49.90000	-2.57313	-116.19838
50.00000	-2.58000	-116.52006
50.10000	-2.58437	-116.74417
50.20000	-2.58859	-116.91296
50.30000	-2.59328	-117.10494
50.40000	-2.59859	-117.32696
50.50000	-2.60531	-117.63190
50.60000	-2.61016	-117.87157
50.70000	-2.61437	-118.03853
50.80000	-2.61906	-118.23633
50.90000	-2.62453	-118.47533
51.00000	-2.63047	-118.72312
51.10000	-2.63734	-119.04785
51.20000	-2.64141	-119.23855
51.30000	-2.64563	-119.39804
51.40000	-2.65031	-119.58754
51.50000	-2.65547	-119.80257
51.60000	-2.66219	-120.09545
51.70000	-2.66813	-120.39069
51.80000	-2.67203	-120.54927
51.90000	-2.67625	-120.70919
52.00000	-2.68109	-120.91824
52.10000	-2.68656	-121.14326
52.20000	-2.69359	-121.45496
52.30000	-2.69797	-121.67878
52.40000	-2.70188	-121.81838
52.50000	-2.70672	-122.01139
52.60000	-2.71219	-122.23303
52.70000	-2.71938	-122.53317
52.80000	-2.72438	-122.78940
52.90000	-2.72875	-122.95775
53.00000	-2.73344	-123.14703
53.10000	-2.73828	-123.35206
53.20000	-2.74359	-123.56734
53.30000	-2.75016	-123.84522
53.40000	-2.75422	-124.05035
53.50000	-2.75797	-124.17375
53.60000	-2.76266	-124.34945
53.70000	-2.76844	-124.57450
53.80000	-2.77672	-124.90544
53.90000	-2.78125	-125.16199
54.00000	-2.78516	-125.29892
54.10000	-2.78969	-125.45851
54.20000	-2.79469	-125.66443
54.30000	-2.79969	-125.85862
54.40000	-2.80703	-126.14752
54.50000	-2.81234	-126.42802
54.60000	-2.81656	-126.57164
54.70000	-2.82188	-126.78796
54.80000	-2.82875	-127.06740
54.90000	-2.83641	-127.47425
55.00000	-2.83844	-127.54402
55.10000	-2.84203	-127.64749
55.20000	-2.84656	-127.84037
55.30000	-2.85141	-128.04347
55.40000	-2.85719	-128.28462
55.50000	-2.86516	-128.63997
55.60000	-2.86891	-128.84527
55.70000	-2.87281	-128.97290
55.80000	-2.87781	-129.16455
55.90000	-2.88297	-129.39367
56.00000	-2.88969	-129.67010
56.10000	-2.89500	-129.94544
56.20000	-2.89906	-130.11254
56.30000	-2.90344	-130.28939
56.40000	-2.90844	-130.49570
56.50000	-2.91422	-130.75556
56.60000	-2.92219	-131.10234
56.70000	-2.92563	-131.28656
56.80000	-2.92953	-131.41187
56.90000	-2.93422	-131.61215
57.00000	-2.93953	-131.83773
57.10000	-2.94641	-132.13782
57.20000	-2.95125	-132.39324
57.30000	-2.95531	-132.55009
57.40000	-2.95984	-132.72370
57.50000	-2.96500	-132.94590
57.60000	-2.97062	-133.17347
57.70000	-2.97828	-133.50509
57.80000	-2.98297	-133.78628
57.90000	-2.98656	-133.89951
58.00000	-2.99109	-134.08484
58.10000	-2.99641	-134.30312
58.20000	-3.00359	-134.61182
58.30000	-3.00813	-134.85706
58.40000	-3.01203	-134.99811
58.50000	-3.01656	-135.19002
58.60000	-3.02156	-135.39070
58.70000	-3.02734	-135.64393
58.80000	-3.03469	-135.95545
58.90000	-3.03969	-136.24373
59.00000	-3.04344	-136.37844
59.10000	-3.04797	-136.55345
59.20000	-3.05312	-136.76989
59.30000	-3.06031	-137.07152
59.40000	-3.06562	-137.35373
59.50000	-3.06953	-137.50878
59.60000	-3.07391	-137.69819
59.70000	-3.07875	-137.90712
59.80000	-3.08438	-138.14665
59.90000	-3.09109	-138.44392
60.00000	-3.09562	-138.67278
60.10000	-3.09969	-138.83413
60.20000	-3.10453	-139.03321
60.30000	-3.11031	-139.27239
60.40000	-3.11719	-139.60037
60.50000	-3.12203	-139.83880
60.60000	-3.12609	-140.03043
60.70000	-3.13047	-140.21246
60.80000	-3.13516	-140.40460
60.90000	-3.14063	-140.64021
61.00000	-3.14828	-140.97311
61.10000	-3.15250	-141.20211
61.20000	-3.15625	-141.33921
61.30000	-3.16094	-141.52205
61.40000	-3.16594	-141.72867
61.50000	-3.17266	-142.01130
61.60000	-3.17797	-142.28539
61.70000	-3.18234	-142.47438
61.80000	-3.18719	-142.66720
61.90000	-3.19250	-142.90015
62.00000	-3.19828	-143.14516
62.10000	-3.20563	-143.46866
62.20000	-3.20969	-143.68285
62.30000	-3.21344	-143.81780
62.40000	-3.21766	-143.99906
62.50000	-3.22281	-144.20833
62.60000	-3.23031	-144.53295
62.70000	-3.23563	-144.82306
62.80000	-3.23953	-144.98089
62.90000	-3.24406	-145.15799
63.00000	-3.24922	-145.36926
63.10000	-3.25453	-145.60007
63.20000	-3.26063	-145.85485
63.30000	-3.26578	-146.11185
63.40000	-3.27031	-146.29015
63.50000	-3.27547	-146.53170
63.60000	-3.28172	-146.79666
63.70000	-3.28875	-147.14721
63.80000	-3.29297	-147.35818
63.90000	-3.29656	-147.48940
64.00000	-3.30078	-147.66571
64.10000	-3.30562	-147.87228
64.20000	-3.31109	-148.12084
64.30000	-3.31844	-148.45303
64.40000	-3.32281	-148.69773
64.50000	-3.32641	-148.82483
64.60000	-3.33078	-149.01318
64.70000	-3.33594	-149.22126
64.80000	-3.34234	-149.49523
64.90000	-3.34781	-149.76078
65.00000	-3.35234	-149.95305
65.10000	-3.35672	-150.14257
65.20000	-3.36172	-150.34445
65.30000	-3.36719	-150.57191
65.40000	-3.37437	-150.85837
65.50000	-3.37984	-151.17314
65.60000	-3.38359	-151.30644
65.70000	-3.38812	-151.48227
65.80000	-3.39344	-151.69382
65.90000	-3.40094	-152.02786
66.00000	-3.40578	-152.28462
66.10000	-3.40984	-152.44192
66.20000	-3.41422	-152.61452
66.30000	-3.41875	-152.78482
66.40000	-3.42375	-153.00062
66.50000	-3.43031	-153.26796
66.60000	-3.43594	-153.54645
66.70000	-3.44000	-153.71160
66.80000	-3.44484	-153.89685
66.90000	-3.45031	-154.11641
67.00000	-3.45781	-154.41875
67.10000	-3.46266	-154.68226
67.20000	-3.46641	-154.82058
67.30000	-3.47063	-154.97875
67.40000	-3.47531	-155.16718
67.50000	-3.48109	-155.40850
67.60000	-3.48828	-155.69730
67.70000	-3.49297	-155.94639
67.80000	-3.49688	-156.08263
67.90000	-3.50141	-156.25754
68.00000	-3.50641	-156.45564
68.10000	-3.51266	-156.70279
68.20000	-3.51875	-157.00649
68.30000	-3.52297	-157.17465
68.40000	-3.52734	-157.33837
68.50000	-3.53219	-157.52602
68.60000	-3.53828	-157.75916
68.70000	-3.54578	-158.09132
68.80000	-3.54953	-158.29332
68.90000	-3.55328	-158.42260
69.00000	-3.55797	-158.60270
69.10000	-3.56328	-158.81592
69.20000	-3.57016	-159.08979
69.30000	-3.57563	-159.36239
69.40000	-3.57953	-159.50215
69.50000	-3.58344	-159.64592
69.60000	-3.58766	-159.79792
69.70000	-3.59266	-159.98569
69.80000	-3.59844	-160.21490
69.90000	-3.60609	-160.54630
70.00000	-3.61062	-160.73175
70.10000	-3.61547	-160.90721
70.20000	-3.62141	-161.14306
70.30000	-3.63000	-161.50625
70.40000	-3.63344	-161.69412
70.50000	-3.63687	-161.78542
70.60000	-3.64156	-161.96416
70.70000	-3.64656	-162.17256
70.80000	-3.65219	-162.40020
70.90000	-3.65891	-162.65443
71.00000	-3.66438	-162.94947
71.10000	-3.66813	-163.07926
71.20000	-3.67297	-163.25627
71.30000	-3.67781	-163.46261
71.40000	-3.68422	-163.71770
71.50000	-3.68953	-163.97920
71.60000	-3.69344	-164.13264
71.70000	-3.69797	-164.30947
71.80000	-3.70328	-164.52836
71.90000	-3.70875	-164.76592
72.00000	-3.71563	-165.04498
72.10000	-3.72031	-165.29278
72.20000	-3.72391	-165.43260
72.30000	-3.72859	-165.60982
72.40000	-3.73422	-165.82169
72.50000	-3.74156	-166.13910
72.60000	-3.74656	-166.41237
72.70000	-3.75031	-166.54840
72.80000	-3.75484	-166.72117
72.90000	-3.75953	-166.92218
73.00000	-3.76469	-167.13177
73.10000	-3.77141	-167.40943
73.20000	-3.77641	-167.67894
73.30000	-3.78063	-167.83307
73.40000	-3.78547	-168.02074
73.50000	-3.79109	-168.26138
73.60000	-3.79813	-168.54629
73.70000	-3.80297	-168.79882
73.80000	-3.80672	-168.93932
73.90000	-3.81109	-169.10329
74.00000	-3.81594	-169.30448
74.10000	-3.82156	-169.53565
74.20000	-3.82828	-169.81928
74.30000	-3.83375	-170.10796
74.40000	-3.83750	-170.23830
74.50000	-3.84203	-170.41038
74.60000	-3.84687	-170.59980
74.70000	-3.85344	-170.85098
74.80000	-3.85937	-171.14776
74.90000	-3.86359	-171.33415
75.00000	-3.86797	-171.49310
75.10000	-3.87281	-171.69583
75.20000	-3.87812	-171.90792
75.30000	-3.88516	-172.19041
75.40000	-3.89031	-172.45814
75.50000	-3.89422	-172.59997
75.60000	-3.89875	-172.77522
75.70000	-3.90391	-172.99144
75.80000	-3.91047	-173.23992
75.90000	-3.91687	-173.56466
76.00000	-3.92078	-173.71619
76.10000	-3.92484	-173.86000
76.20000	-3.92938	-174.04179
76.30000	-3.93484	-174.25923
76.40000	-3.94203	-174.54952
76.50000	-3.94734	-174.84087
76.60000	-3.95109	-174.96431
76.70000	-3.95562	-175.14524
76.80000	-3.96063	-175.33404
76.90000	-3.96656	-175.57809
77.00000	-3.97250	-175.84454
77.10000	-3.97687	-176.02381
77.20000	-3.98141	-176.20349
77.30000	-3.98656	-176.40248
77.40000	-3.99203	-176.63091
77.50000	-3.99922	-176.89756
77.60000	-4.00438	-177.18157
77.70000	-4.00781	-177.29232
77.80000	-4.01219	-177.44990
77.90000	-4.01719	-177.65118
78.00000	-4.02422	-177.91912
78.10000	-4.02984	-178.21391
78.20000	-4.03375	-178.36857
78.30000	-4.03813	-178.51759
78.40000	-4.04297	-178.71290
78.50000	-4.04859	-178.93787
78.60000	-4.05578	-179.22215
78.70000	-4.06141	-179.53376
78.80000	-4.06500	-179.65226
78.90000	-4.06953	-179.81552
79.00000	-4.07500	-180.03353
79.10000	-4.08234	-180.33233
79.20000	-4.08734	-180.60522
79.30000	-4.09094	-180.73437
79.40000	-4.09531	-180.90719
79.50000	-4.10031	-181.11239
79.60000	-4.10578	-181.34171
79.70000	-4.11328	-181.64428
79.80000	-4.11859	-181.95191
79.90000	-4.12219	-182.06334
80.00000	-4.12719	-182.23138
80.10000	-4.13219	-182.40502
80.20000	-4.13781	-182.64170
80.30000	-4.14297	-182.87322
80.40000	-4.14719	-183.05035
80.50000	-4.15125	-183.20969
80.60000	-4.15625	-183.41073
80.70000	-4.16188	-183.65434
80.80000	-4.16859	-183.92438
80.90000	-4.17406	-184.20109
81.00000	-4.17797	-184.34611
81.10000	-4.18250	-184.51749
81.20000	-4.18781	-184.73838
81.30000	-4.19438	-185.00927
81.40000	-4.20016	-185.29457
81.50000	-4.20406	-185.45301
81.60000	-4.20828	-185.60982
81.70000	-4.21297	-185.80033
81.80000	-4.21781	-185.99820
81.90000	-4.22359	-186.22378
82.00000	-4.23047	-186.53387
82.10000	-4.23469	-186.72267
82.20000	-4.23922	-186.89090
82.30000	-4.24453	-187.08660
82.40000	-4.25141	-187.35531
82.50000	-4.25719	-187.65527
82.60000	-4.26063	-187.77716
82.70000	-4.26484	-187.93593
82.80000	-4.26969	-188.12387
82.90000	-4.27500	-188.33117
83.00000	-4.28094	-188.56776
83.10000	-4.28813	-188.89853
83.20000	-4.29203	-189.05853
83.30000	-4.29656	-189.22155
83.40000	-4.30125	-189.40331
83.50000	-4.30734	-189.63990
83.60000	-4.31375	-189.94217
83.70000	-4.31781	-190.11006
83.80000	-4.32203	-190.26448
83.90000	-4.32672	-190.45392
84.00000	-4.33203	-190.65176
84.10000	-4.33891	-190.90562
84.20000	-4.34469	-191.21012
84.30000	-4.34828	-191.33672
84.40000	-4.35281	-191.50791
84.50000	-4.35812	-191.70810
84.60000	-4.36484	-191.96926
84.70000	-4.37063	-192.26022
84.80000	-4.37469	-192.41522
84.90000	-4.37906	-192.58568
85.00000	-4.38344	-192.75224
85.10000	-4.38844	-192.94094
85.20000	-4.39484	-193.19139
85.30000	-4.40062	-193.48013
85.40000	-4.40438	-193.61101
85.50000	-4.40875	-193.76522
85.60000	-4.41375	-193.94980
85.70000	-4.41953	-194.17566
85.80000	-4.42578	-194.45281
85.90000	-4.43016	-194.62666
86.00000	-4.43453	-194.78033
86.10000	-4.43937	-194.96252
86.20000	-4.44484	-195.15900
86.30000	-4.45125	-195.39659
86.40000	-4.45875	-195.74527
86.50000	-4.46188	-195.86450
86.60000	-4.46625	-195.99316
86.70000	-4.47156	-196.19778
86.80000	-4.48016	-196.49851
86.90000	-4.48578	-196.83932
87.00000	-4.48844	-196.91566
87.10000	-4.49266	-197.04704
87.20000	-4.49781	-197.23800
87.30000	-4.50328	-197.45781
87.40000	-4.50984	-197.69083
87.50000	-4.51516	-197.97686
87.60000	-4.51844	-198.08105
87.70000	-4.52297	-198.22940
87.80000	-4.52781	-198.41358
87.90000	-4.53375	-198.64154
88.00000	-4.54172	-198.97619
88.10000	-4.54531	-199.13560
88.20000	-4.54891	-199.24264
88.30000	-4.55359	-199.39782
88.40000	-4.55891	-199.57840
88.50000	-4.56547	-199.76950
88.60000	-4.57172	-200.01471
88.70000	-4.57516	-200.07326
88.80000	-4.57938	-200.19250
88.90000	-4.58484	-200.37059
89.00000	-4.59078	-200.59851
89.10000	-4.59750	-200.89349
89.20000	-4.60141	-201.03303
89.30000	-4.60578	-201.18175
89.40000	-4.61078	-201.35796
89.50000	-4.61641	-201.57081
89.60000	-4.62375	-201.83943
89.70000	-4.62922	-202.09129
89.80000	-4.63219	-201.78805
89.90000	-4.63656	-201.79126
90.00000	-4.64156	-201.95301
90.10000	-4.64813	-202.13935
90.20000	-4.65469	-202.36573
90.30000	-4.65859	-202.44852
90.40000	-4.66266	-202.55506
90.50000	-4.66750	-202.71304
90.60000	-4.67250	-202.87515
90.70000	-4.67875	-203.08508
90.80000	-4.68531	-203.38100
90.90000	-4.68891	-203.49686
91.00000	-4.69328	-203.63806
91.10000	-4.69859	-203.82032
91.20000	-4.70594	-204.05288
91.30000	-4.71156	-204.34405
91.40000	-4.71516	-204.39367
91.50000	-4.71906	-204.48604
91.60000	-4.72391	-204.43819
91.70000	-4.72922	-204.25357
91.80000	-4.73547	-204.39410
91.90000	-4.74172	-204.65092
92.00000	-4.74547	-204.73959
92.10000	-4.75016	-204.85790
92.20000	-4.75516	-204.98252
92.30000	-4.76125	-205.12807
92.40000	-4.76766	-205.32176
92.50000	-4.77172	-205.40272
92.60000	-4.77578	-205.49014
92.70000	-4.78062	-205.61865
92.80000	-4.78594	-205.78596
92.90000	-4.79250	-205.98865
93.00000	-4.79891	-206.26432
93.10000	-4.80219	-206.32245
93.20000	-4.80641	-206.43239
93.30000	-4.81156	-206.57153
93.40000	-4.81734	-206.75348
93.50000	-4.82453	-206.96594
93.60000	-4.82891	-206.89695
93.70000	-4.83297	-207.00656
93.80000	-4.83750	-207.12367
93.90000	-4.84266	-207.26773
94.00000	-4.84875	-207.45853
94.10000	-4.85594	-207.73068
94.20000	-4.85953	-207.82977
94.30000	-4.86375	-207.93019
94.40000	-4.86875	-208.07382
94.50000	-4.87453	-208.23659
94.60000	-4.88078	-208.46252
94.70000	-4.88484	-208.57382
94.80000	-4.88922	-208.68781
94.90000	-4.89422	-208.81908
95.00000	-4.89984	-208.98619
95.10000	-4.90656	-209.17080
95.20000	-4.91359	-209.45878
95.30000	-4.91656	-209.48122
95.40000	-4.92078	-209.52868
95.50000	-4.92562	-209.61846
95.60000	-4.93188	-209.74757
95.70000	-4.93828	-209.92367
95.80000	-4.94250	-209.85419
95.90000	-4.94719	-209.79342
96.00000	-4.95234	-209.90257
96.10000	-4.95797	-210.02693
96.20000	-4.96437	-210.17791
96.30000	-4.96922	-210.28838
96.40000	-4.97266	-210.28289
96.50000	-4.97703	-210.07447
96.60000	-4.98234	-210.15888
96.70000	-4.98922	-210.31232
96.80000	-4.99547	-210.51177
96.90000	-4.99922	-210.53943
97.00000	-5.00359	-210.55582
97.10000	-5.00813	-210.59746
97.20000	-5.01344	-210.65404
97.30000	-5.01969	-210.73143
97.40000	-5.02531	-210.83675
97.50000	-5.02922	-210.79652
97.60000	-5.03359	-210.80792
97.70000	-5.03844	-210.86657
97.80000	-5.04406	-210.71813
97.90000	-5.05000	-210.79803
98.00000	-5.05438	-210.85146
98.10000	-5.05875	-210.89321
98.20000	-5.06328	-210.95102
98.30000	-5.06844	-211.03422
98.40000	-5.07422	-211.14615
98.50000	-5.08219	-211.37773
98.60000	-5.08625	-211.44773
98.70000	-5.09063	-211.49054
98.80000	-5.09547	-211.56222
98.90000	-5.10125	-211.68552
99.00000	-5.10781	-211.86362
99.10000	-5.11203	-211.92549
99.20000	-5.11625	-211.98118
99.30000	-5.12125	-212.05401
99.40000	-5.12672	-212.02886
99.50000	-5.13203	-212.13269
99.60000	-5.13844	-212.27612
99.70000	-5.14234	-212.32218
99.80000	-5.14688	-212.37940
99.90000	-5.15172	-212.44000
100.00000	-5.15719	-212.53228
100.10000	-5.16500	-212.71954
100.20000	-5.16938	-212.81786
100.30000	-5.17328	-212.84822
100.40000	-5.17781	-212.89660
100.50000	-5.18297	-212.98204
100.60000	-5.18922	-213.09257
100.70000	-5.19656	-213.32444
100.80000	-5.20000	-213.35405
100.90000	-5.20422	-213.39664
101.00000	-5.20938	-213.48004
101.10000	-5.21500	-213.58332
101.20000	-5.22172	-213.75674
101.30000	-5.22562	-213.81161
101.40000	-5.22969	-213.85382
101.50000	-5.23422	-213.92088
101.60000	-5.23922	-214.00173
101.70000	-5.24500	-214.11169
101.80000	-5.25250	-214.32076
101.90000	-5.25594	-214.34927
102.00000	-5.26016	-214.38718
102.10000	-5.26484	-214.44520
102.20000	-5.27031	-214.54376
102.30000	-5.27719	-214.70027
102.40000	-5.28187	-214.75281
102.50000	-5.28625	-214.74609
102.60000	-5.29125	-214.75871
102.70000	-5.29625	-214.82861
102.80000	-5.30188	-214.92717
102.90000	-5.31016	-215.14045
103.00000	-5.31359	-215.16743
103.10000	-5.31797	-215.20108
103.20000	-5.32391	-215.30768
103.30000	-5.33359	-215.54035
103.40000	-5.33750	-215.69365
103.50000	-5.33953	-215.58607
103.60000	-5.34375	-215.58566
103.70000	-5.34859	-215.59605
103.80000	-5.35375	-215.64361
103.90000	-5.35953	-215.75055
104.00000	-5.36656	-215.93925
104.10000	-5.37016	-215.94854
104.20000	-5.37469	-215.97832
104.30000	-5.37984	-215.99220
104.40000	-5.38547	-216.06633
104.50000	-5.39203	-216.18241
104.60000	-5.39609	-216.21910
104.70000	-5.40000	-216.24248
104.80000	-5.40438	-216.27790
104.90000	-5.40953	-216.34886
105.00000	-5.41609	-216.48572
105.10000	-5.42391	-216.74284
105.20000	-5.42703	-216.74018
105.30001	-5.43141	-216.78028
105.40001	-5.43609	-216.85185
105.50001	-5.44188	-216.94410
105.60001	-5.44906	-217.10093
105.70001	-5.45313	-217.10671
105.80001	-5.45703	-217.08919
105.90001	-5.46187	-217.13507
106.00001	-5.46688	-217.20578
106.10001	-5.47250	-217.20053
106.20001	-5.47984	-217.08217
106.30001	-5.48391	-217.09290
106.40001	-5.48781	-216.95186
106.50001	-5.49297	-216.96217
106.60001	-5.49891	-217.01612
106.70001	-5.50563	-217.19539
106.80001	-5.50938	-217.17556
106.90001	-5.51359	-217.20387
107.00001	-5.51844	-217.27821
107.10001	-5.52375	-217.35899
107.20001	-5.52969	-217.48884
107.30001	-5.53719	-217.70619
107.40001	-5.54078	-217.74919
107.50001	-5.54469	-217.77298
107.60001	-5.54937	-217.84016
107.70001	-5.55500	-217.94091
107.80001	-5.56219	-218.14105
107.90001	-5.56641	-218.16565
108.00001	-5.57062	-218.08702
108.10001	-5.57531	-218.15570
108.20001	-5.58063	-218.25078
108.30001	-5.58656	-218.37915
108.40001	-5.59328	-218.55892
108.50001	-5.59719	-218.59138
108.60001	-5.60141	-218.63601
108.70001	-5.60625	-218.71848
108.80001	-5.61219	-218.84355
108.90001	-5.61922	-219.04528
109.00001	-5.62344	-219.11407
109.10001	-5.62734	-219.14604
109.20001	-5.63172	-219.20452
109.30001	-5.63672	-219.29215
109.40001	-5.64250	-219.40199
109.50001	-5.64953	-219.58612
109.60001	-5.65359	-219.66697
109.70001	-5.65797	-219.70655
109.80001	-5.66297	-219.79232
109.90001	-5.66875	-219.91949
110.00001	-5.67531	-220.08769
110.10001	-5.67969	-220.16281
110.20001	-5.68375	-220.21146
110.30001	-5.68828	-220.26360
110.40001	-5.69328	-220.34836
110.50001	-5.69906	-220.46468
110.60001	-5.70703	-220.69840
110.70001	-5.71078	-220.74348
110.80001	-5.71469	-220.77407
110.90001	-5.71969	-220.85591
111.00001	-5.72594	-220.99066
111.10001	-5.73297	-221.18109
111.20001	-5.73703	-221.24155
111.30001	-5.74125	-221.26645
111.40001	-5.74609	-221.32167
111.50001	-5.75141	-221.42187
111.60001	-5.75688	-221.51628
111.70001	-5.76406	-221.71555
111.80001	-5.76750	-221.74732
111.90001	-5.77156	-221.77327
112.00001	-5.77625	-221.83986
112.10001	-5.78187	-221.93500
112.20001	-5.78906	-222.13137
112.30001	-5.79391	-222.23896
112.40001	-5.79797	-222.26040
112.50001	-5.80234	-222.31542
112.60001	-5.80734	-222.38429
112.70001	-5.81297	-222.49769
112.80001	-5.82000	-222.68479
112.90001	-5.82391	-222.73704
113.00001	-5.82812	-222.77966
113.10001	-5.83297	-222.85526
113.20001	-5.83828	-222.94480
113.30001	-5.84609	-223.14398
113.40001	-5.85094	-223.27507
113.50001	-5.85500	-223.31540
113.60001	-5.85953	-223.37304
113.70001	-5.86484	-223.47684
113.80001	-5.87078	-223.60453
113.90001	-5.87688	-223.77461
114.00001	-5.88031	-223.78211
114.10001	-5.88453	-223.81747
114.20001	-5.88953	-223.89533
114.30001	-5.89531	-224.00790
114.40001	-5.90250	-224.19809
114.50001	-5.90703	-224.28858
114.60001	-5.91109	-224.31946
114.70001	-5.91578	-224.35792
114.80001	-5.92094	-224.40881
114.90001	-5.92641	-224.48240
115.00001	-5.93359	-224.59030
115.10001	-5.93734	-224.21485
115.20001	-5.94156	-224.16455
115.30001	-5.94641	-224.11045
115.40001	-5.95234	-224.17106
115.50001	-5.95891	-224.27520
115.60001	-5.96297	-224.27981
115.70001	-5.96719	-224.25494
115.80001	-5.97188	-224.25751
115.90001	-5.97703	-224.29666
116.00001	-5.98266	-224.37333
116.10001	-5.99062	-224.54837
116.20001	-5.99453	-224.56770
116.30001	-5.99859	-224.54976
116.40001	-6.00297	-224.54694
116.50001	-6.00812	-224.57242
116.60001	-6.01547	-224.71403
116.70001	-6.02047	-224.80114
116.80001	-6.02453	-224.81364
116.90001	-6.02922	-224.84706
117.00001	-6.03453	-224.91562
117.10001	-6.04063	-225.01044
117.20001	-6.04750	-225.17605
117.30001	-6.05094	-225.18256
117.40001	-6.05516	-225.18657
117.50001	-6.06031	-225.23916
117.60001	-6.06578	-225.31292
117.70001	-6.07297	-225.46373
117.80001	-6.07688	-225.50032
117.90001	-6.08094	-225.51064
118.00001	-6.08531	-225.53630
118.10001	-6.09031	-225.58832
118.20001	-6.09625	-225.66767
118.30001	-6.10328	-225.81163
118.40001	-6.10797	-225.89381
118.50001	-6.11156	-225.87343
118.60001	-6.11641	-225.89856
118.70001	-6.12188	-225.96186
118.80001	-6.12875	-226.09545
118.90001	-6.13313	-226.14114
119.00001	-6.13734	-226.14509
119.10001	-6.14203	-226.17553
119.20001	-6.14688	-226.22189
119.30001	-6.15281	-226.29644
119.40001	-6.16172	-226.46867
119.50001	-6.16578	-226.56502
119.60001	-6.16922	-226.51206
119.70001	-6.17406	-226.54007
119.80001	-6.18000	-226.61465
119.90001	-6.18828	-226.83591
120.00001	-6.19156	-226.83662
120.10001	-6.19547	-226.82133
120.20001	-6.20016	-226.85491
120.30001	-6.20531	-226.91979
120.40001	-6.21109	-226.99974
120.50001	-6.21844	-227.17333
120.60001	-6.22188	-227.18966
120.70001	-6.22594	-227.18795
120.80001	-6.23062	-227.24049
120.90001	-6.23625	-227.31389
121.00001	-6.24344	-227.48803
121.10001	-6.24766	-227.53198
121.20001	-6.25156	-227.53927
121.30001	-6.25609	-227.58731
121.40001	-6.26125	-227.65362
121.50001	-6.26703	-227.73212
121.60001	-6.27406	-227.87698
121.70001	-6.27781	-227.86796
121.80001	-6.28203	-227.81731
121.90001	-6.28687	-227.79496
122.00001	-6.29234	-227.86127
122.10001	-6.29938	-228.00028
122.20001	-6.30422	-228.09055
122.30001	-6.30828	-228.10273
122.40001	-6.31297	-228.05047
122.50001	-6.31797	-228.06029
122.60001	-6.32344	-228.10544
122.70001	-6.33141	-228.26415
122.80001	-6.33500	-228.30801
122.90001	-6.33875	-228.29410
123.00001	-6.34344	-228.33472
123.10001	-6.34875	-228.40336
123.20001	-6.35656	-228.59235
123.30001	-6.36094	-228.65766
123.40001	-6.36516	-228.67137
123.50001	-6.36984	-228.72148
123.60001	-6.37484	-228.76848
123.70001	-6.38016	-228.84464
123.80001	-6.38703	-228.98249
123.90001	-6.39156	-229.06177
124.00001	-6.39578	-229.07893
124.10001	-6.40063	-229.12882
124.20001	-6.40625	-229.20854
124.30001	-6.41375	-229.37907
124.40001	-6.41813	-229.45812
124.50001	-6.42172	-229.44410
124.60001	-6.42625	-229.48402
124.70001	-6.43156	-229.53421
124.80001	-6.43750	-229.61716
124.90001	-6.44516	-229.78285
125.00001	-6.44875	-229.81744
125.10001	-6.45250	-229.79492
125.20001	-6.45734	-229.82641
125.30001	-6.46234	-229.86926
125.40001	-6.46984	-229.99637
125.50001	-6.47484	-230.09411
125.60001	-6.47859	-230.06476
125.70001	-6.48266	-230.03246
125.80001	-6.48766	-230.06038
125.90001	-6.49344	-230.13361
126.00001	-6.50172	-230.28415
126.10001	-6.50562	-230.34665
126.20001	-6.50953	-230.16480
126.30001	-6.51422	-230.19817
126.40001	-6.51969	-230.24526
126.50001	-6.52672	-230.38878
126.60001	-6.53141	-230.46644
126.70001	-6.53547	-230.46871
126.80001	-6.54000	-230.50047
126.90001	-6.54484	-230.54773
127.00001	-6.55000	-230.61611
127.10001	-6.55750	-230.75546
127.20001	-6.56234	-230.85727
127.30001	-6.56625	-230.85630
127.40001	-6.57156	-230.92444
127.50001	-6.57781	-231.02412
127.60001	-6.58547	-231.24303
127.70001	-6.58828	-231.21169
127.80001	-6.59203	-231.20406
127.90001	-6.59656	-231.24307
128.00001	-6.60188	-231.32506
128.10001	-6.60766	-231.42220
128.20001	-6.61609	-231.64144
128.30001	-6.61984	-231.70695
128.40001	-6.62344	-231.68917
128.50001	-6.62797	-231.74174
128.60001	-6.63328	-231.81571
128.70001	-6.63969	-231.94554
128.80001	-6.64453	-232.02114
128.90001	-6.64844	-232.03886
129.00001	-6.65297	-232.06747
129.10001	-6.65828	-232.14324
129.20001	-6.66437	-232.25902
129.30001	-6.67219	-232.44779
129.40001	-6.67594	-232.49863
129.50001	-6.67984	-232.49255
129.60001	-6.68453	-232.53545
129.70001	-6.68953	-232.58147
129.80001	-6.69609	-232.65943
129.90001	-6.70141	-232.73221
130.00001	-6.70562	-232.70501
130.10001	-6.71000	-232.69807
130.20001	-6.71484	-232.71823
130.30001	-6.72031	-232.76594
130.40001	-6.72813	-232.93112
130.50001	-6.73281	-233.03849
130.60001	-6.73656	-233.01126
130.70001	-6.74141	-233.06802
130.80001	-6.74719	-233.13907
130.90001	-6.75375	-233.29026
131.00001	-6.75813	-233.31852
131.10001	-6.76219	-233.32302
131.20001	-6.76656	-233.31980
131.30001	-6.77156	-233.27368
131.40001	-6.77687	-233.33135
131.50001	-6.78328	-233.42879
131.60001	-6.78891	-233.51835
131.70001	-6.79281	-233.49099
131.80001	-6.79750	-233.50401
131.90001	-6.80281	-233.54405
132.00001	-6.80984	-233.64654
132.10001	-6.81469	-233.73209
132.20001	-6.81875	-233.70865
132.30001	-6.82344	-233.71716
132.40001	-6.82906	-233.78116
132.50001	-6.83484	-233.86796
132.60001	-6.84188	-234.00448
132.70001	-6.84594	-234.05023
132.80001	-6.84984	-234.03120
132.90001	-6.85453	-234.06048
133.00001	-6.85984	-234.12307
133.10001	-6.86719	-234.26527
133.20001	-6.87172	-234.34307
133.30001	-6.87578	-234.33587
133.40001	-6.88000	-234.35532
133.50001	-6.88484	-234.39078
133.60001	-6.89016	-234.45913
133.70001	-6.89687	-234.57076
133.80001	-6.90234	-234.69634
133.90001	-6.90656	-234.70967
134.00001	-6.91156	-234.75495
134.10001	-6.91672	-234.80983
134.20001	-6.92375	-234.93081
134.30001	-6.92859	-235.02320
134.40001	-6.93250	-235.02727
134.50001	-6.93688	-235.04283
134.60001	-6.94141	-235.07257
134.70001	-6.94672	-235.12733
134.80001	-6.95422	-235.26527
134.90001	-6.95937	-235.38394
135.00001	-6.96297	-235.36353
135.10001	-6.96750	-235.37700
135.20001	-6.97250	-235.42856
135.30001	-6.97984	-235.54823
135.40001	-6.98500	-235.66285
135.50001	-6.98906	-235.66383
135.60001	-6.99359	-235.68282
135.70001	-6.99891	-235.74010
135.80001	-7.00422	-235.79843
135.90001	-7.01172	-235.93234
136.00001	-7.01625	-236.02329
136.10001	-7.02000	-235.99060
136.20001	-7.02484	-236.02664
136.30001	-7.03078	-236.11689
136.40001	-7.03969	-236.31459
136.50001	-7.04328	-236.37950
136.60001	-7.04625	-236.32067
136.70001	-7.05063	-236.33534
136.80001	-7.05547	-236.38371
136.90001	-7.06094	-236.45149
137.00001	-7.06828	-236.57548
137.10001	-7.07344	-236.68690
137.20001	-7.07703	-236.66136
137.30001	-7.08188	-236.69839
137.40001	-7.08687	-236.75710
137.50001	-7.09344	-236.84970
137.60001	-7.09906	-236.97871
137.70001	-7.10313	-236.99737
137.80001	-7.10766	-237.02694
137.90001	-7.11281	-237.08157
138.00001	-7.11812	-237.15274
138.10001	-7.12547	-237.28274
138.20001	-7.12984	-237.36989
138.30001	-7.13359	-237.35623
138.40001	-7.13859	-237.41345
138.50001	-7.14422	-237.48970
138.60001	-7.15188	-237.65184
138.70001	-7.15625	-237.73380
138.80001	-7.15984	-237.70888
138.90001	-7.16422	-237.73485
139.00001	-7.16906	-237.77372
139.10001	-7.17453	-237.84789
139.20001	-7.18203	-237.99171
139.30001	-7.18688	-238.05796
139.40001	-7.19063	-238.02349
139.50001	-7.19531	-238.06639
139.60001	-7.20078	-238.14580
139.70001	-7.20813	-238.31108
139.80001	-7.21234	-238.36571
139.90001	-7.21609	-238.35224
140.00001	-7.22031	-238.37307
140.10001	-7.22516	-238.42233
140.20001	-7.23063	-238.49571
140.30001	-7.23812	-238.63253
140.40001	-7.24375	-238.80170
140.50001	-7.24750	-238.79233
140.60001	-7.25203	-238.82717
140.70001	-7.25734	-238.89452
140.80001	-7.26422	-239.03044
140.90001	-7.26938	-239.13652
141.00001	-7.27312	-239.14018
141.10001	-7.27750	-239.17012
141.20001	-7.28266	-239.23038
141.30001	-7.28844	-239.32509
141.40001	-7.29578	-239.48260
141.50001	-7.29969	-239.53246
141.60001	-7.30359	-239.52712
141.70001	-7.30828	-239.57999
141.80001	-7.31359	-239.64387
141.90001	-7.32063	-239.79254
142.00001	-7.32625	-239.92842
142.10001	-7.33016	-239.94562
142.20001	-7.33437	-239.96729
142.30001	-7.33891	-239.99712
142.40001	-7.34437	-240.08521
142.50001	-7.35109	-240.18042
142.60001	-7.35703	-240.16340
142.70001	-7.36078	-240.08615
142.80001	-7.36531	-240.11044
142.90001	-7.37078	-240.18735
143.00001	-7.37781	-240.33292
143.10001	-7.38266	-240.42852
143.20001	-7.38656	-240.43269
143.30001	-7.39094	-240.44693
143.40001	-7.39578	-240.51210
143.50001	-7.40141	-240.59418
143.60001	-7.40844	-240.70942
143.70001	-7.41453	-240.85025
143.80001	-7.41797	-240.81784
143.90001	-7.42250	-240.80375
144.00001	-7.42813	-240.87997
144.10001	-7.43641	-241.07739
144.20001	-7.44078	-241.17085
144.30001	-7.44406	-241.12268
144.40001	-7.44875	-241.16316
144.50001	-7.45375	-241.21839
144.60001	-7.45922	-241.29231
144.70001	-7.46594	-241.42115
144.80001	-7.47000	-241.45791
144.90001	-7.47391	-241.44456
145.00001	-7.47859	-241.47932
145.10001	-7.48375	-241.52867
145.20001	-7.49078	-241.65046
145.30001	-7.49609	-241.76563
145.40001	-7.50016	-241.77989
145.50001	-7.50438	-241.79308
145.60001	-7.50937	-241.82808
145.70001	-7.51500	-241.91390
145.80001	-7.52156	-242.01396
145.90001	-7.52656	-242.09817
146.00001	-7.53078	-242.08501
146.10001	-7.53547	-242.08391
146.20001	-7.54094	-242.09832
146.30001	-7.54734	-242.10744
146.40001	-7.55297	-242.15388
146.50001	-7.55703	-242.16002
146.60001	-7.56141	-242.16828
146.70001	-7.56641	-242.22985
146.80001	-7.57188	-242.31090
146.90001	-7.57828	-242.42212
147.00001	-7.58328	-242.52014
147.10001	-7.58687	-242.50723
147.20001	-7.59125	-242.53352
147.30001	-7.59641	-242.59301
147.40001	-7.60344	-242.72488
147.50001	-7.60953	-242.87926
147.60001	-7.61344	-242.87772
147.70001	-7.61766	-242.78580
147.80001	-7.62250	-242.65803
147.90001	-7.62781	-242.71047
148.00001	-7.63438	-242.80655
148.10001	-7.64000	-242.94415
148.20001	-7.64406	-242.92830
148.30001	-7.64875	-242.94616
148.40001	-7.65406	-243.01693
148.50001	-7.66063	-243.10233
148.60001	-7.66688	-243.25971
148.70001	-7.67063	-243.25551
148.80001	-7.67453	-243.24504
148.90001	-7.67906	-243.26795
149.00001	-7.68453	-243.34699
149.10001	-7.69141	-243.45410
149.20001	-7.69719	-243.60654
149.30001	-7.70109	-243.60046
149.40001	-7.70563	-243.62537
149.50001	-7.71094	-243.68739
149.60001	-7.71688	-243.75731
149.70001	-7.72266	-243.88175
149.80001	-7.72672	-243.87868
149.90001	-7.73125	-243.90061
150.00001	-7.73625	-243.93293
150.10001	-7.74203	-243.98345
150.20001	-7.75016	-244.10056
150.30001	-7.75516	-244.21439
150.40001	-7.75813	-244.13615
150.50001	-7.76250	-244.13680
150.60001	-7.76750	-244.18254
150.70001	-7.77422	-244.24365
150.80001	-7.78000	-244.32391
150.90001	-7.78391	-244.24049
151.00001	-7.78828	-244.24675
151.10001	-7.79313	-244.27183
151.20001	-7.79844	-244.34021
151.30001	-7.80516	-244.42777
151.40001	-7.81109	-244.57280
151.50001	-7.81453	-244.53351
151.60001	-7.81906	-244.54564
151.70001	-7.82406	-244.57939
151.80001	-7.83109	-244.66377
151.90001	-7.83672	-244.79863
152.00001	-7.84047	-244.76548
152.10001	-7.84453	-244.77096
152.20001	-7.84953	-244.82241
152.30001	-7.85500	-244.86423
152.40001	-7.86266	-244.91155
152.50001	-7.86859	-244.97497
152.60001	-7.87219	-244.83314
152.70001	-7.87719	-244.75582
152.80001	-7.88281	-244.64351
152.90001	-7.88938	-244.70365
153.00001	-7.89406	-244.75817
153.10001	-7.89766	-244.72280
153.20001	-7.90188	-244.69315
153.30001	-7.90688	-244.67851
153.40001	-7.91234	-244.66249
153.50001	-7.91922	-244.62087
153.60001	-7.92484	-244.69462
153.70001	-7.92813	-244.62339
153.80001	-7.93250	-244.59866
153.90001	-7.93734	-244.62727
154.00001	-7.94375	-244.69124
154.10001	-7.95016	-244.81982
154.20001	-7.95437	-244.82130
154.30001	-7.95875	-244.81352
154.40001	-7.96359	-244.83567
154.50001	-7.96891	-244.87977
154.60001	-7.97484	-244.94661
154.70001	-7.98156	-245.08403
154.80001	-7.98516	-245.06749
154.90001	-7.98969	-245.05684
155.00001	-7.99500	-245.10945
155.10001	-8.00219	-245.22065
155.20001	-8.00781	-245.33267
155.30001	-8.01125	-245.28065
155.40001	-8.01531	-245.26656
155.50001	-8.02000	-245.29128
155.60001	-8.02547	-245.34468
155.70001	-8.03172	-245.43582
155.80001	-8.03844	-245.59747
155.90001	-8.04203	-245.56829
156.00001	-8.04672	-245.57734
156.10001	-8.05203	-245.60449
156.20001	-8.05813	-245.67612
156.30001	-8.06359	-245.77706
156.40001	-8.06766	-245.76484
156.50001	-8.07203	-245.77415
156.60001	-8.07734	-245.82125
156.70001	-8.08328	-245.91291
156.80001	-8.09047	-246.04577
156.90001	-8.09516	-246.11725
157.00001	-8.09844	-246.05237
157.10001	-8.10281	-246.06197
157.20001	-8.10781	-246.09433
157.30001	-8.11438	-246.18898
157.40001	-8.12047	-246.33069
157.50001	-8.12453	-246.32424
157.60001	-8.12891	-246.32668
157.70001	-8.13375	-246.36251
157.80001	-8.13906	-246.40709
157.90001	-8.14563	-246.49905
158.00001	-8.15125	-246.61240
158.10001	-8.15484	-246.45448
158.20001	-8.15937	-246.46561
158.30001	-8.16453	-246.50262
158.40001	-8.17109	-246.58705
158.50001	-8.17703	-246.72203
158.60001	-8.18094	-246.70064
158.70001	-8.18531	-246.70771
158.80001	-8.19000	-246.73192
158.90001	-8.19531	-246.78564
159.00001	-8.20234	-246.89962
159.10001	-8.20859	-247.07681
159.20001	-8.21219	-247.03979
159.30001	-8.21672	-247.05663
159.40001	-8.22156	-247.08787
159.50001	-8.22813	-247.18784
159.60001	-8.23375	-247.31138
159.70001	-8.23781	-247.31062
159.80001	-8.24203	-247.32673
159.90001	-8.24703	-247.37397
160.00001	-8.25297	-247.44721
160.10001	-8.26125	-247.62750
160.20001	-8.26578	-247.73443
160.30001	-8.26922	-247.68883
160.40001	-8.27391	-247.71327
160.50001	-8.27906	-247.77517
160.60001	-8.28516	-247.86633
160.70001	-8.29141	-248.01515
160.80001	-8.29500	-248.02481
160.90001	-8.29891	-248.01566
161.00001	-8.30344	-248.03361
161.10001	-8.30859	-248.09162
161.20001	-8.31500	-248.20466
161.30001	-8.32156	-248.37208
161.40001	-8.32547	-248.37521
161.50001	-8.33016	-248.41683
161.60001	-8.33547	-248.47935
161.70001	-8.34156	-248.57268
161.80001	-8.34750	-248.70700
161.90001	-8.35156	-248.71702
162.00001	-8.35594	-248.73987
162.10001	-8.36063	-248.77456
162.20001	-8.36578	-248.82752
162.30001	-8.37266	-248.95743
162.40001	-8.37938	-249.15579
162.50001	-8.38281	-249.12405
162.60001	-8.38703	-249.12471
162.70001	-8.39219	-249.17695
162.80001	-8.39891	-249.30632
162.90001	-8.40422	-249.42695
163.00001	-8.40797	-249.41084
163.10001	-8.41219	-249.41531
163.20001	-8.41688	-249.45502
163.30001	-8.42234	-249.52880
163.40001	-8.42844	-249.61758
163.50001	-8.43500	-249.79232
163.60001	-8.43906	-249.80690
163.70001	-8.44344	-249.82074
163.80001	-8.44844	-249.86945
163.90001	-8.45484	-249.97000
164.00001	-8.46063	-250.10577
164.10001	-8.46484	-250.11218
164.20001	-8.46875	-250.10455
164.30001	-8.47328	-250.11554
164.40001	-8.47859	-250.17837
164.50001	-8.48453	-250.26381
164.60001	-8.49188	-250.43786
164.70001	-8.49578	-250.43634
164.80001	-8.50031	-250.44143
164.90001	-8.50594	-250.49320
165.00001	-8.51234	-250.59071
165.10001	-8.51766	-250.69469
165.20001	-8.52156	-250.67106
165.30001	-8.52578	-250.66516
165.40001	-8.53031	-250.68003
165.50001	-8.53563	-250.72616
165.60001	-8.54219	-250.82147
165.70001	-8.54875	-250.98521
165.80001	-8.55219	-250.92942
165.90001	-8.55672	-250.93204
166.00001	-8.56172	-250.96700
166.10001	-8.56781	-251.03423
166.20001	-8.57391	-251.15529
166.30001	-8.57844	-251.16193
166.40001	-8.58297	-251.16014
166.50001	-8.58797	-251.18861
166.60001	-8.59297	-251.22273
166.70001	-8.59875	-251.28648
166.80001	-8.60609	-251.44380
166.90001	-8.60969	-251.42404
167.00001	-8.61375	-251.36226
167.10001	-8.61891	-251.39403
167.20001	-8.62563	-251.47668
167.30001	-8.63156	-251.58203
167.40001	-8.63484	-251.52612
167.50001	-8.63891	-251.50687
167.60001	-8.64344	-251.52451
167.70001	-8.64844	-251.56316
167.80001	-8.65422	-251.64199
167.90001	-8.66250	-251.82736
168.00001	-8.66641	-251.84852
168.10001	-8.67047	-251.81937
168.20001	-8.67516	-251.83418
168.30001	-8.68109	-251.91283
168.40001	-8.68875	-252.12178
168.50001	-8.69281	-252.11480
168.60001	-8.69719	-252.11501
168.70001	-8.70219	-252.16532
168.80001	-8.70781	-252.22963
168.90001	-8.71500	-252.35996
169.00001	-8.71969	-252.44653
169.10001	-8.72281	-252.37939
169.20001	-8.72734	-252.39086
169.30001	-8.73250	-252.44191
169.40001	-8.73875	-252.52935
169.50001	-8.74547	-252.70459
169.60001	-8.74938	-252.71562
169.70001	-8.75359	-252.70650
169.80001	-8.75828	-252.74315
169.90001	-8.76297	-252.77036
170.00001	-8.76875	-252.83667
170.10001	-8.77563	-252.99373
170.20001	-8.77953	-253.00211
170.30001	-8.78406	-253.00771
170.40001	-8.78906	-253.05915
170.50001	-8.79516	-253.12966
170.60001	-8.80125	-253.25158
170.70001	-8.80531	-253.24881
170.80001	-8.80938	-253.22947
170.90001	-8.81391	-253.22503
171.00001	-8.81922	-253.26020
171.10001	-8.82531	-253.31616
171.20001	-8.83297	-253.49140
171.30001	-8.83656	-253.44422
171.40001	-8.84063	-253.40018
171.50001	-8.84547	-253.40289
171.60001	-8.85141	-253.49003
171.70001	-8.85875	-253.67776
171.80001	-8.86234	-253.64941
171.90001	-8.86641	-253.61994
172.00001	-8.87125	-253.59708
172.10001	-8.87656	-253.61627
172.20001	-8.88266	-253.67823
172.30001	-8.88922	-253.76394
172.40001	-8.89313	-253.75777
172.50001	-8.89766	-253.77932
172.60001	-8.90281	-253.82024
172.70001	-8.90859	-253.90488
172.80001	-8.91563	-254.04978
172.90001	-8.91953	-254.05318
173.00001	-8.92328	-254.03753
173.10001	-8.92781	-254.04525
173.20001	-8.93297	-254.09323
173.30001	-8.93875	-254.17325
173.40001	-8.94578	-254.33382
173.50001	-8.94969	-254.32166
173.60001	-8.95406	-254.32074
173.70001	-8.95938	-254.37349
173.80001	-8.96516	-254.44856
173.90001	-8.97172	-254.60151
174.00001	-8.97563	-254.59251
174.10001	-8.97984	-254.58345
174.20001	-8.98469	-254.59966
174.30001	-8.99000	-254.64922
174.40001	-8.99625	-254.75198
174.50001	-9.00344	-254.93526
174.60001	-9.00656	-254.86448
174.70001	-9.01063	-254.84145
174.80001	-9.01547	-254.86243
174.90001	-9.02141	-254.92993
175.00001	-9.02891	-255.12075
175.10001	-9.03297	-255.11938
175.20001	-9.03703	-255.09194
175.30001	-9.04188	-255.10085
175.40001	-9.04734	-255.15941
175.50001	-9.05297	-255.20119
175.60001	-9.05969	-255.34698
175.70001	-9.06375	-255.32243
175.80001	-9.06797	-255.30791
175.90001	-9.07297	-255.33679
176.00001	-9.07984	-255.43135
176.10001	-9.08594	-255.58603
176.20001	-9.08953	-255.54502
176.30001	-9.09344	-255.51924
176.40001	-9.09813	-255.53295
176.50001	-9.10344	-255.58567
176.60001	-9.10922	-255.61637
176.70001	-9.11656	-255.76165
176.80001	-9.12031	-255.68339
176.90001	-9.12469	-255.67392
177.00001	-9.12984	-255.71549
177.10001	-9.13625	-255.81005
177.20001	-9.14250	-255.96327
177.30001	-9.14656	-255.96318
177.40001	-9.15094	-255.97203
177.50001	-9.15578	-256.01542
177.60001	-9.16141	-256.10068
177.70001	-9.16750	-256.20905
177.80001	-9.17297	-256.32349
177.90001	-9.17656	-256.27899
178.00001	-9.18094	-256.27476
178.10001	-9.18563	-256.29896
178.20001	-9.19125	-256.37516
178.30001	-9.19891	-256.55958
178.40001	-9.20344	-256.62410
178.50001	-9.20750	-256.59952
178.60001	-9.21219	-256.61156
178.70001	-9.21750	-256.66264
178.80001	-9.22344	-256.74662
178.90001	-9.22984	-256.87718
179.00001	-9.23344	-256.85433
179.10001	-9.23750	-256.82294
179.20001	-9.24219	-256.84324
179.30001	-9.24781	-256.89402
179.40001	-9.25469	-257.02897
179.50001	-9.25953	-257.05335
179.60001	-9.26359	-257.02527
179.70001	-9.26813	-257.00766
179.80001	-9.27344	-257.02110
179.90001	-9.27922	-257.10505
180.00001	-9.28687	-257.26259
180.10001	-9.29078	-257.23463
180.20001	-9.29500	-257.10440
180.30001	-9.30000	-257.13164
180.40001	-9.30531	-257.18054
180.50001	-9.31172	-257.30228
180.60001	-9.31609	-257.30821
180.70001	-9.32031	-257.30723
180.80001	-9.32500	-257.33662
180.90001	-9.33063	-257.39950
181.00001	-9.33687	-257.49886
181.10001	-9.34391	-257.66298
181.20001	-9.34750	-257.62525
181.30001	-9.35156	-257.59837
181.40001	-9.35641	-257.63541
181.50001	-9.36219	-257.71046
181.60001	-9.36859	-257.83944
181.70001	-9.37281	-257.85044
181.80001	-9.37703	-257.83610
181.90001	-9.38188	-257.85124
182.00001	-9.38703	-257.90143
182.10001	-9.39234	-257.95174
182.20001	-9.39937	-258.09190
182.30001	-9.40344	-258.10999
182.40001	-9.40781	-258.10388
182.50001	-9.41266	-258.12677
182.60001	-9.41797	-258.17698
182.70001	-9.42578	-258.35478
182.80001	-9.43000	-258.37436
182.90001	-9.43406	-258.34888
183.00001	-9.43859	-258.36089
183.10001	-9.44359	-258.38348
183.20001	-9.44937	-258.45894
183.30001	-9.45672	-258.61862
183.40001	-9.46047	-258.60289
183.50001	-9.46469	-258.57034
183.60001	-9.46938	-258.59153
183.70001	-9.47484	-258.63704
183.80001	-9.48172	-258.78406
183.90001	-9.48594	-258.77446
184.00001	-9.48984	-258.74150
184.10001	-9.49438	-258.74025
184.20001	-9.49953	-258.77348
184.30001	-9.50562	-258.85329
184.40001	-9.51391	-259.03943
184.50001	-9.51766	-259.03219
184.60001	-9.52188	-259.00364
184.70001	-9.52703	-259.03681
184.80001	-9.53359	-259.14276
184.90001	-9.54203	-259.39351
185.00001	-9.54469	-259.31442
185.10001	-9.54812	-259.23774
185.20001	-9.55297	-259.25007
185.30001	-9.55766	-259.24677
185.40001	-9.56281	-259.29487
185.50001	-9.57000	-259.44343
185.60001	-9.57406	-259.46778
185.70001	-9.57828	-259.42612
185.80001	-9.58328	-259.45938
185.90001	-9.58937	-259.52631
186.00001	-9.59687	-259.72277
186.10001	-9.60031	-259.67103
186.20001	-9.60391	-259.62666
186.30001	-9.60859	-259.63974
186.40001	-9.61391	-259.69252
186.50001	-9.62031	-259.79543
186.60001	-9.62906	-260.06073
186.70001	-9.63187	-259.99373
186.80001	-9.63578	-259.93818
186.90001	-9.64063	-259.96235
187.00001	-9.64609	-260.02645
187.10001	-9.65250	-260.15195
187.20001	-9.65656	-260.14510
187.30001	-9.66062	-260.12653
187.40001	-9.66547	-260.14876
187.50001	-9.67094	-260.21528
187.60001	-9.67750	-260.30570
187.70001	-9.68500	-260.53190
187.80001	-9.68797	-260.45740
187.90001	-9.69203	-260.42455
188.00001	-9.69687	-260.44983
188.10001	-9.70250	-260.51673
188.20001	-9.70953	-260.68276
188.30001	-9.71359	-260.68655
188.40001	-9.71797	-260.65940
188.50001	-9.72266	-260.66995
188.60001	-9.72719	-260.68908
188.70001	-9.73281	-260.76233
188.80001	-9.74047	-260.94079
188.90001	-9.74484	-260.97026
189.00001	-9.74891	-260.93897
189.10001	-9.75375	-260.95760
189.20001	-9.75937	-261.01470
189.30001	-9.76656	-261.17462
189.40001	-9.77047	-261.16610
189.50001	-9.77437	-261.13054
189.60001	-9.77906	-261.15245
189.70001	-9.78422	-261.20627
189.80001	-9.78984	-261.27154
189.90001	-9.79766	-261.44540
190.00001	-9.80156	-261.44770
190.10001	-9.80578	-261.42165
190.20001	-9.81063	-261.44087
190.30001	-9.81609	-261.49476
190.40001	-9.82250	-261.61599
190.50001	-9.82703	-261.64609
190.60001	-9.83125	-261.63158
190.70001	-9.83594	-261.64067
190.80001	-9.84109	-261.68364
190.90001	-9.84672	-261.74766
191.00001	-9.85375	-261.88096
191.10001	-9.85797	-261.91783
191.20001	-9.86203	-261.88269
191.30001	-9.86703	-261.90978
191.40001	-9.87281	-261.98485
191.50001	-9.88047	-262.15276
191.60001	-9.88453	-262.16772
191.70001	-9.88828	-262.11172
191.80001	-9.89266	-262.10639
191.90001	-9.89781	-262.14489
192.00001	-9.90328	-262.21389
192.10001	-9.91109	-262.37920
192.20001	-9.91594	-262.48261
192.30001	-9.92000	-262.43943
192.40001	-9.92516	-262.46136
192.50001	-9.93094	-262.53891
192.60001	-9.93688	-262.64429
192.70001	-9.94063	-262.63070
192.80001	-9.94453	-262.59050
192.90001	-9.94875	-262.59249
193.00001	-9.95375	-262.63112
193.10001	-9.95938	-262.70622
193.20001	-9.96844	-262.92661
193.30001	-9.97266	-262.99372
193.40001	-9.97688	-262.94690
193.50001	-9.98203	-263.00544
193.60001	-9.98797	-263.07824
193.70001	-9.99391	-263.20642
193.80001	-9.99766	-263.18213
193.90001	-10.00156	-263.15039
194.00001	-10.00609	-263.16020
194.10001	-10.01094	-263.19414
194.20001	-10.01625	-263.24755
194.30001	-10.02344	-263.39912
194.40001	-10.02812	-263.46347
194.50001	-10.03234	-263.44383
194.60001	-10.03750	-263.48451
194.70001	-10.04328	-263.56715
194.80001	-10.04984	-263.70782
194.90001	-10.05391	-263.69789
195.00001	-10.05813	-263.67137
195.10001	-10.06281	-263.68776
195.20001	-10.06781	-263.74340
195.30001	-10.07344	-263.80882
195.40001	-10.08078	-263.96832
195.50001	-10.08484	-263.98087
195.60001	-10.08891	-263.94278
195.70001	-10.09328	-263.94504
195.80001	-10.09875	-263.98647
195.90001	-10.10609	-264.14546
196.00001	-10.11094	-264.19866
196.10001	-10.11484	-264.15923
196.20001	-10.11922	-264.15560
196.30001	-10.12438	-264.18120
196.40001	-10.13000	-264.24572
196.50001	-10.13766	-264.41008
196.60001	-10.14188	-264.43517
196.70001	-10.14578	-264.39106
196.80001	-10.15047	-264.38957
196.90001	-10.15609	-264.44119
197.00001	-10.16313	-264.57891
197.10001	-10.16812	-264.57849
197.20001	-10.17188	-264.45213
197.30001	-10.17625	-264.42632
197.40001	-10.18125	-264.46071
197.50001	-10.18719	-264.54663
197.60001	-10.19516	-264.75012
197.70001	-10.19875	-264.72300
197.80001	-10.20250	-264.66334
197.90001	-10.20734	-264.67451
198.00001	-10.21250	-264.70205
198.10001	-10.21875	-264.78702
198.20001	-10.22406	-264.87532
198.30001	-10.22828	-264.85032
198.40001	-10.23281	-264.85014
198.50001	-10.23766	-264.86534
198.60001	-10.24313	-264.91687
198.70001	-10.25156	-265.06829
198.80001	-10.25609	-265.15377
198.90001	-10.25953	-265.06424
199.00001	-10.26438	-265.07977
199.10001	-10.27016	-265.14480
199.20001	-10.27766	-265.30570
199.30001	-10.28156	-265.30591
199.40001	-10.28531	-265.25185
199.50001	-10.28984	-265.24132
199.60001	-10.29500	-265.27554
199.70001	-10.30000	-265.30650
[truncated: 1,502 more rows]
