# Supplementary material for: Strengthening of 3D Printed Fused Deposition Manufactured Parts Using the Fill Compositing Technique
Source: PLoS One. 2015 Apr 16;10(4):e0122915. doi: 10.1371/journal.pone.0122915 (PMC4400136; doi:10.1371/journal.pone.0122915)
Supplement: S1 File — This is the raw data and information on all the samples presented in this manuscript. (ZIP) [file pone.0122915.s001.zip › Specimen_RawData_165.csv]

Time	Extension	Load
(sec)	(mm)	(N)
0.00000	-0.00016	-11.70168
0.10000	-0.00047	-11.70194
0.20000	-0.00391	-11.80481
0.30000	-0.01172	-12.29099
0.40000	-0.01969	-12.68563
0.50000	-0.02594	-13.03101
0.60000	-0.03016	-13.22458
0.70000	-0.03484	-13.44475
0.80000	-0.04031	-13.69143
0.90000	-0.04750	-14.02274
1.00000	-0.05281	-14.32276
1.10000	-0.05672	-14.51025
1.20000	-0.06109	-14.71951
1.30000	-0.06609	-14.96462
1.40000	-0.07141	-15.20251
1.50000	-0.07766	-15.48509
1.60000	-0.08281	-15.76320
1.70000	-0.08687	-15.94568
1.80000	-0.09141	-16.15426
1.90000	-0.09656	-16.38637
2.00000	-0.10328	-16.68239
2.10000	-0.10938	-16.99703
2.20000	-0.11375	-17.20869
2.30000	-0.11828	-17.41328
2.40000	-0.12344	-17.64694
2.50000	-0.12859	-17.89523
2.60000	-0.13516	-18.17474
2.70000	-0.13984	-18.44090
2.80000	-0.14375	-18.61047
2.90000	-0.14844	-18.82467
3.00000	-0.15391	-19.06939
3.10000	-0.16000	-19.33794
3.20000	-0.16563	-19.62652
3.30000	-0.16969	-19.80990
3.40000	-0.17391	-19.99635
3.50000	-0.17875	-20.21292
3.60000	-0.18422	-20.45959
3.70000	-0.19188	-20.78380
3.80000	-0.19750	-21.12118
3.90000	-0.20109	-21.26299
4.00000	-0.20563	-21.46625
4.10000	-0.21063	-21.69259
4.20000	-0.21688	-21.95887
4.30000	-0.22297	-22.27273
4.40000	-0.22703	-22.46717
4.50000	-0.23141	-22.65498
4.60000	-0.23625	-22.86581
4.70000	-0.24125	-23.09155
4.80000	-0.24750	-23.35353
4.90000	-0.25328	-23.66580
5.00000	-0.25719	-23.81152
5.10000	-0.26156	-24.00923
5.20000	-0.26672	-24.23332
5.30000	-0.27328	-24.50575
5.40000	-0.27984	-24.83984
5.50000	-0.28359	-25.00714
5.60000	-0.28781	-25.17744
5.70000	-0.29266	-25.39231
5.80000	-0.29812	-25.62823
5.90000	-0.30578	-25.94238
6.00000	-0.31156	-26.27385
6.10000	-0.31531	-26.42628
6.20000	-0.32016	-26.63379
6.30000	-0.32578	-26.88723
6.40000	-0.33297	-27.22136
6.50000	-0.33703	-27.44331
6.60000	-0.34078	-27.58874
6.70000	-0.34500	-27.79001
6.80000	-0.34969	-28.00771
6.90000	-0.35547	-28.26747
7.00000	-0.36234	-28.57795
7.10000	-0.36719	-28.84234
7.20000	-0.37078	-28.98586
7.30000	-0.37531	-29.18962
7.40000	-0.38063	-29.43435
7.50000	-0.38734	-29.71583
7.60000	-0.39359	-30.04884
7.70000	-0.39750	-30.23251
7.80000	-0.40188	-30.41838
7.90000	-0.40672	-30.64604
8.00000	-0.41187	-30.88336
8.10000	-0.41859	-31.17006
8.20000	-0.42438	-31.48558
8.30000	-0.42828	-31.65398
8.40000	-0.43281	-31.85741
8.50000	-0.43812	-32.10256
8.60000	-0.44453	-32.39616
8.70000	-0.45016	-32.68975
8.80000	-0.45422	-32.87460
8.90000	-0.45844	-33.06141
9.00000	-0.46328	-33.28545
9.10000	-0.46891	-33.53742
9.20000	-0.47531	-33.83237
9.30000	-0.48125	-34.14893
9.40000	-0.48484	-34.30357
9.50000	-0.48922	-34.50383
9.60000	-0.49438	-34.74216
9.70000	-0.50094	-35.03107
9.80000	-0.50672	-35.33778
9.90000	-0.51109	-35.52946
10.00000	-0.51531	-35.72502
10.10000	-0.52000	-35.93658
10.20000	-0.52547	-36.17307
10.30000	-0.53203	-36.47781
10.40000	-0.53797	-36.82512
10.50000	-0.54172	-36.96503
10.60000	-0.54625	-37.16991
10.70000	-0.55125	-37.39135
10.80000	-0.55766	-37.68202
10.90000	-0.56328	-37.98210
11.00000	-0.56750	-38.15343
11.10000	-0.57172	-38.34538
11.20000	-0.57656	-38.57957
11.30000	-0.58188	-38.82449
11.40000	-0.58859	-39.11966
11.50000	-0.59484	-39.46520
11.60000	-0.59859	-39.60595
11.70000	-0.60297	-39.80820
11.80000	-0.60797	-40.04038
11.90000	-0.61437	-40.33205
12.00000	-0.62000	-40.62495
12.10000	-0.62422	-40.81878
12.20000	-0.62875	-41.02148
12.30000	-0.63359	-41.23981
12.40000	-0.63906	-41.48737
12.50000	-0.64547	-41.77410
12.60000	-0.65078	-42.06805
12.70000	-0.65484	-42.23368
12.80000	-0.65969	-42.46154
12.90000	-0.66516	-42.71261
13.00000	-0.67203	-43.02233
13.10000	-0.67766	-43.33924
13.20000	-0.68156	-43.51309
13.30000	-0.68578	-43.69223
13.40000	-0.69047	-43.91938
13.50000	-0.69578	-44.16498
13.60000	-0.70234	-44.46332
13.70000	-0.70797	-44.78635
13.80000	-0.71172	-44.94560
13.90000	-0.71625	-45.15783
14.00000	-0.72125	-45.38978
14.10000	-0.72781	-45.68270
14.20000	-0.73375	-46.00561
14.30000	-0.73781	-46.19228
14.40000	-0.74203	-46.37741
14.50000	-0.74688	-46.61197
14.60000	-0.75266	-46.87864
14.70000	-0.76016	-47.21522
14.80000	-0.76547	-47.53561
14.90000	-0.76875	-47.65438
15.00000	-0.77313	-47.85956
15.10000	-0.77766	-48.08318
15.20000	-0.78297	-48.32805
15.30000	-0.78906	-48.61555
15.40000	-0.79422	-48.87314
15.50000	-0.79891	-49.08187
15.60000	-0.80391	-49.30837
15.70000	-0.80953	-49.58013
15.80000	-0.81656	-49.90279
15.90000	-0.82188	-50.20258
16.00000	-0.82547	-50.34463
16.10000	-0.83000	-50.56872
16.20000	-0.83484	-50.80265
16.30000	-0.84078	-51.07186
16.40000	-0.84688	-51.38862
16.50000	-0.85094	-51.55879
16.60000	-0.85500	-51.74780
16.70000	-0.85984	-51.96714
16.80000	-0.86516	-52.23019
16.90000	-0.87125	-52.50037
17.00000	-0.87797	-52.84828
17.10000	-0.88203	-53.00845
17.20000	-0.88656	-53.21208
17.30000	-0.89172	-53.45500
17.40000	-0.89859	-53.75687
17.50000	-0.90406	-54.04483
17.60000	-0.90797	-54.20789
17.70000	-0.91219	-54.39541
17.80000	-0.91688	-54.60585
17.90000	-0.92203	-54.84254
18.00000	-0.92812	-55.09949
18.10000	-0.93437	-55.41797
18.20000	-0.93844	-55.57270
18.30000	-0.94266	-55.77008
18.40000	-0.94766	-55.99588
18.50000	-0.95406	-56.27435
18.60000	-0.96109	-56.62933
18.70000	-0.96500	-56.78121
18.80000	-0.96906	-56.94838
18.90000	-0.97391	-57.18448
19.00000	-0.97937	-57.43109
19.10000	-0.98609	-57.71175
19.20000	-0.99188	-58.03677
19.30000	-0.99547	-58.16771
19.40000	-0.99984	-58.36133
19.50000	-1.00484	-58.58196
19.60000	-1.01031	-58.82284
19.70000	-1.01656	-59.11945
19.80000	-1.02125	-59.31998
19.90000	-1.02547	-59.49263
20.00000	-1.03047	-59.72026
20.10000	-1.03609	-59.97540
20.20000	-1.04281	-60.26710
20.30000	-1.04891	-60.59683
20.40000	-1.05219	-60.69518
20.50000	-1.05656	-60.88207
20.60000	-1.06172	-61.12624
20.70000	-1.06797	-61.39518
20.80000	-1.07422	-61.72325
20.90000	-1.07828	-61.87667
21.00000	-1.08234	-62.05547
21.10000	-1.08703	-62.24418
21.20000	-1.09203	-62.47450
21.30000	-1.09750	-62.72253
21.40000	-1.10453	-63.02917
21.50000	-1.10859	-63.21326
21.60000	-1.11281	-63.38000
21.70000	-1.11781	-63.59432
21.80000	-1.12375	-63.84458
21.90000	-1.13172	-64.24386
22.00000	-1.13547	-64.37998
22.10000	-1.14000	-64.56260
22.20000	-1.14500	-64.78901
22.30000	-1.15109	-65.07879
22.40000	-1.15734	-65.35643
22.50000	-1.16313	-65.67537
22.60000	-1.16625	-65.77379
22.70000	-1.17078	-65.95794
22.80000	-1.17578	-66.20439
22.90000	-1.18156	-66.46303
23.00000	-1.18828	-66.79831
23.10000	-1.19219	-66.96236
23.20000	-1.19641	-67.13969
23.30000	-1.20109	-67.29750
23.40000	-1.20656	-67.53223
23.50000	-1.21266	-67.85170
23.60000	-1.21859	-68.23721
23.70000	-1.22219	-68.31349
23.80000	-1.22656	-68.47703
23.90000	-1.23203	-68.75676
24.00000	-1.23891	-69.09181
24.10000	-1.24547	-69.43846
24.20000	-1.24922	-69.56007
24.30000	-1.25344	-69.74024
24.40000	-1.25813	-69.96663
24.50000	-1.26281	-70.18910
24.60000	-1.26859	-70.44806
24.70000	-1.27547	-70.81673
24.80000	-1.27922	-70.94791
24.90000	-1.28391	-71.14457
25.00000	-1.28922	-71.40072
25.10000	-1.29562	-71.68918
25.20000	-1.30172	-72.01812
25.30000	-1.30547	-72.15977
25.40000	-1.30984	-72.35266
25.50000	-1.31453	-72.57964
25.60000	-1.31969	-72.83332
25.70000	-1.32562	-73.09532
25.80000	-1.33203	-73.43237
25.90000	-1.33609	-73.58225
26.00000	-1.34062	-73.76891
26.10000	-1.34547	-74.01121
26.20000	-1.35125	-74.28353
26.30000	-1.35813	-74.64024
26.40000	-1.36234	-74.83089
26.50000	-1.36656	-74.99427
26.60000	-1.37109	-75.20395
26.70000	-1.37625	-75.44337
26.80000	-1.38266	-75.73173
26.90000	-1.38875	-76.05770
27.00000	-1.39234	-76.18034
27.10000	-1.39672	-76.36785
27.20000	-1.40156	-76.59066
27.30000	-1.40719	-76.86251
27.40000	-1.41438	-77.19003
27.50000	-1.41922	-77.43228
27.60000	-1.42313	-77.56764
27.70000	-1.42750	-77.75401
27.80000	-1.43266	-77.99263
27.90000	-1.43875	-78.27689
28.00000	-1.44562	-78.63426
28.10000	-1.44938	-78.77310
28.20000	-1.45375	-78.93895
28.30000	-1.45906	-79.18179
28.40000	-1.46547	-79.45780
28.50000	-1.47188	-79.80676
28.60000	-1.47594	-79.96017
28.70000	-1.48031	-80.13678
28.80000	-1.48484	-80.34674
28.90000	-1.49000	-80.58273
29.00000	-1.49656	-80.88566
29.10000	-1.50313	-81.23183
29.20000	-1.50641	-81.33730
29.30000	-1.51047	-81.48214
29.40000	-1.51516	-81.70711
29.50000	-1.52141	-81.98514
29.60000	-1.52875	-82.37357
29.70000	-1.53281	-82.54733
29.80000	-1.53688	-82.69822
29.90000	-1.54172	-82.91589
30.00000	-1.54672	-83.15612
30.10000	-1.55188	-83.36282
30.20000	-1.55891	-83.72055
30.30000	-1.56297	-83.89352
30.40000	-1.56766	-84.07181
30.50000	-1.57297	-84.31451
30.60000	-1.57969	-84.61607
30.70000	-1.58609	-84.99325
30.80000	-1.58953	-85.09722
30.90000	-1.59375	-85.27230
31.00000	-1.59844	-85.48928
31.10000	-1.60375	-85.73470
31.20000	-1.60984	-86.02798
31.30000	-1.61594	-86.33870
31.40000	-1.62000	-86.49289
31.50000	-1.62437	-86.67701
31.60000	-1.62969	-86.91330
31.70000	-1.63531	-87.17665
31.80000	-1.64219	-87.52605
31.90000	-1.64641	-87.71586
32.00000	-1.65047	-87.87555
32.10000	-1.65500	-88.08585
32.20000	-1.66000	-88.32978
32.30000	-1.66609	-88.61185
32.40000	-1.67266	-88.96869
32.50000	-1.67625	-89.08930
32.60000	-1.68063	-89.26686
32.70000	-1.68563	-89.49646
32.80000	-1.69141	-89.75997
32.90000	-1.69813	-90.09754
33.00000	-1.70266	-90.31007
33.10000	-1.70688	-90.47095
33.20000	-1.71141	-90.66893
33.30000	-1.71625	-90.88750
33.40000	-1.72188	-91.13578
33.50000	-1.72875	-91.47146
33.60000	-1.73344	-91.69819
33.70000	-1.73781	-91.85708
33.80000	-1.74313	-92.09239
33.90000	-1.74922	-92.38029
34.00000	-1.75547	-92.69266
34.10000	-1.75937	-92.85633
34.20000	-1.76328	-92.98582
34.30000	-1.76766	-93.17278
34.40000	-1.77281	-93.41005
34.50000	-1.77875	-93.68307
34.60000	-1.78641	-94.05721
34.70000	-1.79047	-94.24707
34.80000	-1.79469	-94.38271
34.90000	-1.79953	-94.59264
35.00000	-1.80516	-94.83562
35.10000	-1.81156	-95.16098
35.20000	-1.81609	-95.36067
35.30000	-1.82031	-95.53862
35.40000	-1.82484	-95.72414
35.50000	-1.83000	-95.95264
35.60000	-1.83594	-96.21822
35.70000	-1.84359	-96.60358
35.80000	-1.84688	-96.73614
35.90000	-1.85078	-96.85506
36.00000	-1.85562	-97.07449
36.10000	-1.86156	-97.32994
36.20000	-1.86906	-97.72786
36.30000	-1.87328	-97.90395
36.40000	-1.87750	-98.05749
36.50000	-1.88219	-98.24426
36.60000	-1.88703	-98.46260
36.70000	-1.89250	-98.70962
36.80000	-1.89953	-99.05829
36.90000	-1.90359	-99.23627
37.00000	-1.90797	-99.40405
37.10000	-1.91297	-99.62034
37.20000	-1.91844	-99.84336
37.30000	-1.92531	-100.18548
37.40000	-1.92937	-100.34992
37.50000	-1.93328	-100.48870
37.60000	-1.93766	-100.66123
37.70000	-1.94234	-100.86586
37.80000	-1.94766	-101.09278
37.90000	-1.95500	-101.40495
38.00000	-1.96000	-101.66491
38.10000	-1.96484	-101.82323
38.20000	-1.97031	-102.04360
38.30000	-1.97750	-102.34225
38.40000	-1.98438	-102.72661
38.50000	-1.98719	-102.79750
38.60000	-1.99094	-102.91728
38.70000	-1.99547	-103.10524
38.80000	-2.00047	-103.31707
38.90000	-2.00625	-103.56482
39.00000	-2.01375	-103.93102
39.10000	-2.01719	-104.07469
39.20000	-2.02141	-104.22660
39.30000	-2.02641	-104.43586
39.40000	-2.03219	-104.68996
39.50000	-2.03891	-105.01793
39.60000	-2.04359	-105.24252
39.70000	-2.04766	-105.37262
39.80000	-2.05203	-105.54431
39.90000	-2.05703	-105.71641
40.00000	-2.06281	-105.48497
40.10000	-2.07047	-105.84101
40.20000	-2.07422	-106.01076
40.30000	-2.07828	-106.13035
40.40000	-2.08328	-106.31061
40.50000	-2.08891	-106.54974
40.60000	-2.09578	-106.87377
40.70000	-2.09969	-107.03162
40.80000	-2.10359	-107.16682
40.90000	-2.10813	-107.35290
41.00000	-2.11344	-107.56081
41.10000	-2.11938	-107.82183
41.20000	-2.12797	-108.21126
41.30000	-2.13141	-108.33909
41.40000	-2.13547	-108.47306
41.50000	-2.14000	-108.65619
41.60000	-2.14547	-108.86694
41.70000	-2.15219	-109.18316
41.80000	-2.15641	-109.38036
41.90000	-2.16063	-109.52779
42.00000	-2.16531	-109.71366
42.10000	-2.17094	-109.93778
42.20000	-2.17734	-110.21303
42.30000	-2.18437	-110.58919
42.40000	-2.18766	-110.68928
42.50000	-2.19188	-110.83873
42.60000	-2.19688	-111.05435
42.70000	-2.20250	-111.31207
42.80000	-2.20953	-111.65181
42.90000	-2.21406	-111.84011
43.00000	-2.21828	-111.99678
43.10000	-2.22266	-112.16860
43.20000	-2.22734	-112.35653
43.30000	-2.23281	-112.59641
43.40000	-2.24047	-112.95566
43.50000	-2.24453	-113.15427
43.60000	-2.24875	-113.30926
43.70000	-2.25359	-113.51334
43.80000	-2.25906	-113.73708
43.90000	-2.26563	-114.03921
44.00000	-2.26984	-114.22382
44.10000	-2.27391	-114.37154
44.20000	-2.27844	-114.54501
44.30000	-2.28359	-114.75987
44.40000	-2.28969	-115.02293
44.50000	-2.29766	-115.40256
44.60000	-2.30156	-115.58414
44.70000	-2.30547	-115.71602
44.80000	-2.31031	-115.91008
44.90000	-2.31563	-116.14066
45.00000	-2.32250	-116.44281
45.10000	-2.32703	-116.66898
45.20000	-2.33125	-116.81913
45.30000	-2.33563	-116.98941
45.40000	-2.34094	-117.20873
45.50000	-2.34719	-117.45770
45.60000	-2.35406	-117.78170
45.70000	-2.35797	-117.97759
45.80000	-2.36188	-118.11076
45.90000	-2.36672	-118.30010
46.00000	-2.37219	-118.53305
46.10000	-2.37938	-118.86776
46.20000	-2.38438	-119.08580
46.30000	-2.38844	-119.23397
46.40000	-2.39281	-119.35131
46.50000	-2.39766	-119.52204
46.60000	-2.40313	-119.75682
46.70000	-2.41016	-120.06696
46.80000	-2.41500	-120.30829
46.90000	-2.41922	-120.45053
47.00000	-2.42453	-120.65955
47.10000	-2.43063	-120.91856
47.20000	-2.43766	-121.27896
47.30000	-2.44141	-121.43449
47.40000	-2.44531	-121.57848
47.50000	-2.44984	-121.76927
47.60000	-2.45500	-121.98540
47.70000	-2.46063	-122.24006
47.80000	-2.46766	-122.57319
47.90000	-2.47141	-122.74557
48.00000	-2.47594	-122.90917
48.10000	-2.48094	-123.12300
48.20000	-2.48641	-123.35763
48.30000	-2.49250	-123.64727
48.40000	-2.49688	-123.85391
48.50000	-2.50109	-124.00197
48.60000	-2.50563	-124.18228
48.70000	-2.51047	-124.24909
48.80000	-2.51578	-124.45045
48.90000	-2.52281	-124.75447
49.00000	-2.52766	-125.00112
49.10000	-2.53219	-124.99333
49.20000	-2.53734	-125.05780
49.30000	-2.54281	-125.26371
49.40000	-2.54937	-125.56623
49.50000	-2.55406	-125.75231
49.60000	-2.55828	-125.85938
49.70000	-2.56266	-125.99899
49.80000	-2.56766	-126.18147
49.90000	-2.57344	-126.42330
50.00000	-2.58094	-126.76042
50.10000	-2.58484	-126.95040
50.20000	-2.58875	-127.06980
50.30000	-2.59328	-127.23564
50.40000	-2.59859	-127.43540
50.50000	-2.60500	-127.70301
50.60000	-2.61000	-127.93051
50.70000	-2.61453	-128.10285
50.80000	-2.61906	-128.26297
50.90000	-2.62422	-128.45750
51.00000	-2.63000	-128.68257
51.10000	-2.63734	-128.99208
51.20000	-2.64172	-129.18508
51.30000	-2.64578	-129.31870
51.40000	-2.65031	-129.48973
51.50000	-2.65563	-129.68715
51.60000	-2.66250	-129.97451
51.70000	-2.66797	-130.24336
51.80000	-2.67188	-130.36990
51.90000	-2.67594	-130.50559
52.00000	-2.68078	-130.67648
52.10000	-2.68656	-130.67077
52.20000	-2.69375	-130.95102
52.30000	-2.69813	-131.15056
52.40000	-2.70203	-131.26181
52.50000	-2.70688	-131.42700
52.60000	-2.71250	-131.63377
52.70000	-2.71953	-131.89460
52.80000	-2.72453	-132.14463
52.90000	-2.72875	-132.27943
53.00000	-2.73313	-132.43183
53.10000	-2.73781	-132.59518
53.20000	-2.74281	-132.78006
53.30000	-2.74906	-132.98233
53.40000	-2.75438	-133.22783
53.50000	-2.75844	-133.34639
53.60000	-2.76328	-133.51101
53.70000	-2.76906	-133.71092
53.80000	-2.77734	-134.05126
53.90000	-2.78156	-134.24036
54.00000	-2.78531	-134.32838
54.10000	-2.78984	-134.46863
54.20000	-2.79469	-134.64347
54.30000	-2.79969	-134.80651
54.40000	-2.80750	-135.08119
54.50000	-2.81281	-135.32344
54.60000	-2.81672	-135.42615
54.70000	-2.82188	-135.58063
54.80000	-2.82828	-135.81741
54.90000	-2.83578	-136.18489
55.00000	-2.83844	-136.24310
55.10000	-2.84187	-136.31813
55.20000	-2.84641	-136.45656
55.30000	-2.85125	-136.62334
55.40000	-2.85734	-136.84832
55.50000	-2.86500	-137.15647
55.60000	-2.86859	-137.31155
55.70000	-2.87281	-137.42696
55.80000	-2.87766	-137.60026
55.90000	-2.88297	-137.79515
56.00000	-2.89063	-138.09070
56.10000	-2.89516	-138.30985
56.20000	-2.89891	-138.41368
56.30000	-2.90328	-138.56494
56.40000	-2.90828	-138.74473
56.50000	-2.91391	-138.96568
56.60000	-2.92219	-139.31209
56.70000	-2.92594	-139.49624
56.80000	-2.92953	-139.58564
56.90000	-2.93438	-139.75495
57.00000	-2.93969	-139.96306
57.10000	-2.94609	-140.21823
57.20000	-2.95109	-140.44306
57.30000	-2.95516	-140.56909
57.40000	-2.95984	-140.72394
57.50000	-2.96531	-140.92740
57.60000	-2.97109	-141.14340
57.70000	-2.97844	-141.45812
57.80000	-2.98281	-141.66951
57.90000	-2.98641	-141.75354
58.00000	-2.99094	-141.90653
58.10000	-2.99625	-142.10105
58.20000	-3.00375	-142.38796
58.30000	-3.00828	-142.62669
58.40000	-3.01203	-142.71873
58.50000	-3.01656	-142.83971
58.60000	-3.02156	-143.01217
58.70000	-3.02734	-143.23586
58.80000	-3.03422	-143.50042
58.90000	-3.03937	-143.75952
59.00000	-3.04328	-143.86566
59.10000	-3.04797	-144.02255
59.20000	-3.05328	-144.20907
59.30000	-3.06094	-144.52983
59.40000	-3.06578	-144.77263
59.50000	-3.06937	-144.86068
59.60000	-3.07375	-145.00442
59.70000	-3.07875	-145.18775
59.78600	-3.08344	-144.66012
59.88600	-3.09016	-144.32175
59.98600	-3.09516	-144.03880
60.08600	-3.09906	-144.04589
60.18600	-3.10391	-144.16206
60.28600	-3.10953	-144.35565
60.38600	-3.11656	-144.28535
60.48600	-3.12156	-144.39394
60.58600	-3.12531	-144.47440
60.68600	-3.12953	-144.56983
60.78600	-3.13422	-144.68299
60.88600	-3.14000	-144.85581
60.98600	-3.14766	-145.14489
61.08600	-3.15219	-145.34859
61.18600	-3.15594	-145.42347
61.28600	-3.16016	-145.54012
61.38600	-3.16531	-145.70631
61.48600	-3.17188	-145.91119
61.58600	-3.17703	-146.10606
61.68600	-3.18172	-146.25174
61.78600	-3.18656	-146.39652
61.88600	-3.19188	-146.57952
61.98600	-3.19719	-146.76817
62.08600	-3.20453	-147.03801
62.18600	-3.20922	-147.25730
62.28600	-3.21281	-147.31677
62.38600	-3.21703	-147.44106
62.48600	-3.22219	-147.60250
62.58600	-3.22969	-147.87933
62.68600	-3.23531	-148.13760
62.78600	-3.23922	-148.24390
62.88600	-3.24313	-148.35356
62.98600	-3.24797	-148.49681
63.08600	-3.25328	-148.67407
63.18600	-3.26000	-148.91621
63.28600	-3.26547	-149.00701
63.38600	-3.26969	-149.00769
63.48600	-3.27531	-149.18667
63.58600	-3.28109	-149.38805
63.68600	-3.28797	-149.65370
63.78600	-3.29219	-149.81975
63.88600	-3.29594	-149.90051
63.98600	-3.30000	-150.01941
64.08600	-3.30469	-150.17064
64.18600	-3.31016	-150.36100
64.28600	-3.31688	-150.55500
64.38600	-3.32172	-150.76600
64.48600	-3.32563	-150.84659
64.58600	-3.33016	-150.97187
64.68600	-3.33531	-151.10508
64.78600	-3.34141	-151.31919
64.88600	-3.34734	-151.55302
64.98600	-3.35172	-151.68932
65.08600	-3.35625	-151.82844
65.18600	-3.36125	-151.98177
65.28600	-3.36672	-151.60768
65.30800	-3.36797	-151.08685
65.40800	-3.37531	-151.12633
65.50800	-3.37984	-151.25041
65.60800	-3.38344	-151.19237
65.70800	-3.38812	-151.22749
65.80800	-3.39359	-151.34424
65.90800	-3.40094	-151.57759
66.00800	-3.40625	-151.76530
66.10800	-3.41000	-151.83656
66.20800	-3.41438	-151.90655
66.30800	-3.41938	-152.02990
66.40800	-3.42453	-152.19288
66.50800	-3.43125	-152.38149
66.60800	-3.43625	-152.53189
66.70800	-3.44047	-152.62806
66.80800	-3.44531	-152.71263
66.90800	-3.45078	-152.87572
67.00800	-3.45813	-153.12952
67.10800	-3.46281	-153.27570
67.20800	-3.46656	-153.33635
67.30800	-3.47109	-153.43282
67.40800	-3.47625	-153.58563
67.50800	-3.48219	-153.75258
67.60800	-3.48953	-153.99575
67.70800	-3.49328	-154.12438
67.80800	-3.49703	-154.18772
67.90800	-3.50156	-154.29483
68.00800	-3.50672	-154.42394
68.10800	-3.51266	-154.17053
68.20800	-3.51859	-153.73889
68.30800	-3.52313	-153.78003
68.40800	-3.52797	-153.69853
68.50800	-3.53328	-153.76148
68.60800	-3.53891	-153.91874
68.70800	-3.54609	-154.13861
68.80800	-3.54969	-154.25536
68.90800	-3.55344	-154.27166
69.00800	-3.55813	-154.30194
69.10800	-3.56359	-154.43145
69.20800	-3.57078	-154.60068
69.30800	-3.57594	-154.78255
69.40800	-3.57953	-154.84247
69.50800	-3.58359	-154.88419
69.60800	-3.58813	-154.98050
69.70800	-3.59344	-155.12183
69.80800	-3.59938	-155.29309
69.90800	-3.60719	-155.56863
70.00800	-3.61141	-155.66245
70.10800	-3.61625	-155.77242
70.20800	-3.62234	-155.93363
70.30800	-3.63047	-156.23191
70.40800	-3.63359	-156.31513
70.50800	-3.63719	-156.34437
70.60800	-3.64172	-156.44419
70.70800	-3.64656	-156.56677
70.80800	-3.65219	-156.70079
70.90800	-3.66000	-156.90649
71.00800	-3.66500	-157.12093
71.10800	-3.66828	-157.09959
71.20800	-3.67266	-157.19287
71.30800	-3.67781	-157.33734
71.40800	-3.68484	-157.56755
71.50800	-3.69000	-157.76262
71.60800	-3.69422	-157.83209
71.70800	-3.69859	-157.92488
71.80800	-3.70359	-158.06688
71.90800	-3.70937	-158.24021
72.00800	-3.71672	-158.49300
72.10800	-3.72047	-158.63040
72.20800	-3.72422	-158.64468
72.30800	-3.72906	-158.77017
72.40800	-3.73453	-158.93191
72.50800	-3.74125	-159.14568
72.60800	-3.74641	-159.32533
72.70800	-3.75063	-159.43608
72.80800	-3.75516	-159.53505
72.90800	-3.76000	-159.66785
73.00800	-3.76531	-159.82503
73.10800	-3.77219	-160.03707
73.20800	-3.77734	-160.24990
73.30800	-3.78125	-160.06020
73.40800	-3.78609	-159.92503
73.50800	-3.79141	-160.06441
73.60800	-3.79875	-160.29108
73.70800	-3.80328	-160.44673
73.80800	-3.80703	-160.48507
73.90800	-3.81141	-160.54621
74.00800	-3.81625	-160.68046
74.10800	-3.82172	-160.82852
74.20800	-3.82922	-161.05589
74.30800	-3.83406	-161.25704
74.40800	-3.83797	-161.30355
74.50800	-3.84250	-161.38485
74.60800	-3.84750	-161.50367
74.70800	-3.85406	-161.69742
74.80800	-3.85937	-161.88705
74.90800	-3.86359	-161.98264
75.00800	-3.86781	-162.07132
75.10800	-3.87312	-162.21759
75.20800	-3.87906	-162.39668
75.30800	-3.88625	-162.63801
75.40800	-3.89047	-162.77237
75.50800	-3.89453	-162.84306
75.60800	-3.89922	-162.96920
75.70800	-3.90438	-163.11269
75.80800	-3.91125	-163.31533
75.90800	-3.91719	-163.56507
76.00800	-3.92109	-163.63654
76.10800	-3.92516	-163.70958
76.20800	-3.92969	-163.79562
76.30800	-3.93531	-163.94326
76.40800	-3.94250	-164.16582
76.50800	-3.94781	-164.37802
76.60800	-3.95141	-164.43960
76.70800	-3.95578	-164.54084
76.80800	-3.96078	-164.66929
76.90800	-3.96719	-164.84579
77.00800	-3.97313	-165.01142
77.10800	-3.97734	-165.09277
77.20800	-3.98188	-165.18395
77.30800	-3.98688	-165.28629
77.40800	-3.99219	-165.43734
77.50800	-3.99938	-165.62051
77.60800	-4.00484	-165.75895
77.70800	-4.00813	-165.54210
77.80800	-4.01281	-165.60028
77.90800	-4.01828	-165.71565
78.00800	-4.02531	-165.91689
78.10800	-4.03016	-166.07879
78.20800	-4.03406	-166.13640
78.30800	-4.03828	-166.20058
78.40800	-4.04328	-166.28686
78.50800	-4.04859	-166.40869
78.60800	-4.05516	-166.58211
78.70800	-4.06141	-166.81781
78.80800	-4.06531	-166.87055
78.90800	-4.07031	-166.96703
79.00800	-4.07562	-167.10708
79.10800	-4.08359	-167.34317
79.20800	-4.08813	-167.50589
79.30800	-4.09125	-167.51452
79.40800	-4.09563	-167.59451
79.50800	-4.10047	-167.69089
79.60800	-4.10641	-167.82659
79.70800	-4.11406	-168.01155
79.80800	-4.11875	-168.19236
79.90800	-4.12234	-168.19705
80.00800	-4.12688	-168.29206
80.10800	-4.13203	-168.41380
80.20800	-4.13781	-168.57134
80.30800	-4.14312	-168.74453
80.40800	-4.14766	-168.62606
80.50800	-4.15219	-168.67971
80.60800	-4.15703	-168.70926
80.70800	-4.16219	-168.83612
80.80800	-4.16906	-169.01371
80.90800	-4.17484	-169.23600
81.00800	-4.17844	-169.25637
81.10800	-4.18313	-169.32689
81.20800	-4.18828	-169.45647
81.30800	-4.19500	-169.65850
81.40800	-4.20016	-169.81968
81.50800	-4.20422	-169.89884
81.60800	-4.20844	-169.97358
81.70800	-4.21312	-170.06879
81.80800	-4.21813	-170.12146
81.90800	-4.22391	-170.25939
82.00800	-4.23078	-170.47086
82.10800	-4.23516	-170.55587
82.20800	-4.23984	-170.64713
82.30800	-4.24547	-170.79063
82.40800	-4.25234	-170.98254
82.50800	-4.25703	-171.10993
82.60800	-4.26094	-171.16314
82.70800	-4.26516	-171.23431
82.80800	-4.26984	-171.32285
82.90800	-4.27531	-171.45275
83.00800	-4.28172	-171.49094
83.10800	-4.28844	-171.64859
83.20800	-4.29219	-171.68786
83.30800	-4.29688	-171.77023
83.40800	-4.30187	-171.86087
83.50800	-4.30844	-172.02987
83.60800	-4.31406	-172.20449
83.70800	-4.31797	-172.27092
83.80800	-4.32219	-172.30625
83.90800	-4.32703	-172.40275
84.00800	-4.33266	-172.53549
84.10800	-4.34000	-172.72697
84.20800	-4.34500	-172.91971
84.30800	-4.34859	-172.95472
84.40800	-4.35313	-173.02580
84.50800	-4.35844	-173.14440
84.60800	-4.36563	-173.33724
84.70800	-4.37141	-173.56233
84.80800	-4.37516	-173.46312
84.90800	-4.37937	-173.49102
85.00800	-4.38375	-173.56837
85.10800	-4.38859	-173.64089
85.20800	-4.39453	-173.77725
85.30800	-4.40078	-173.97206
85.40800	-4.40469	-174.03303
85.50800	-4.40906	-174.09000
85.60800	-4.41422	-174.13671
85.70800	-4.42016	-174.28681
85.80800	-4.42625	-174.46749
85.90800	-4.43047	-174.54886
86.00800	-4.43516	-174.59139
86.10800	-4.44016	-174.69716
86.20800	-4.44578	-174.81804
86.30800	-4.45312	-174.99907
86.40800	-4.45906	-175.22471
86.50800	-4.46219	-175.22398
86.60800	-4.46672	-175.26695
86.70800	-4.47234	-175.38595
86.80800	-4.48078	-175.61969
86.90800	-4.48531	-175.78958
87.00800	-4.48859	-175.80116
87.10800	-4.49297	-175.67182
87.20800	-4.49828	-175.74492
87.30800	-4.50406	-175.48846
87.40800	-4.51016	-175.58286
87.50800	-4.51500	-175.66678
87.60800	-4.51875	-175.65955
87.70800	-4.52328	-175.66720
87.80800	-4.52859	-175.69077
87.90800	-4.53563	-175.75432
88.00800	-4.54203	-175.96413
88.10800	-4.54531	-175.97222
88.20800	-4.54922	-176.01091
88.30800	-4.55391	-176.08161
88.40800	-4.55906	-176.18987
88.50800	-4.56594	-176.32414
88.60800	-4.57203	-176.51801
88.70800	-4.57563	-176.53747
88.80800	-4.58000	-176.58974
88.90800	-4.58500	-176.66285
89.00800	-4.59047	-176.76713
89.10800	-4.59734	-176.96467
89.20800	-4.60188	-177.06396
89.30800	-4.60625	-177.08641
89.40800	-4.61141	-177.17652
89.50800	-4.61703	-177.30035
89.60800	-4.62438	-177.46639
89.70800	-4.62937	-177.64932
89.80800	-4.63250	-177.64142
89.90800	-4.63687	-177.69787
90.00800	-4.64203	-177.77155
90.10800	-4.64953	-177.94210
90.20800	-4.65500	-178.11516
90.30800	-4.65859	-178.09027
90.40800	-4.66297	-178.12489
90.50800	-4.66781	-178.20737
90.60800	-4.67297	-178.30594
90.70800	-4.67953	-178.44422
90.80800	-4.68562	-178.65691
90.90800	-4.68922	-178.66987
91.00800	-4.69375	-178.71282
91.10800	-4.69891	-178.51351
91.20800	-4.70625	-178.67629
91.30800	-4.71172	-178.86631
91.40800	-4.71531	-178.85558
91.50800	-4.71969	-178.85754
91.60800	-4.72422	-178.93773
91.70800	-4.72984	-179.04626
91.80800	-4.73609	-179.19102
91.90800	-4.74203	-179.38803
92.00800	-4.74594	-179.42417
92.10800	-4.75063	-179.50000
92.20800	-4.75547	-179.60216
92.30800	-4.76156	-179.73819
92.40800	-4.76813	-179.96027
92.50800	-4.77219	-180.01918
92.60800	-4.77641	-180.08518
92.70800	-4.78094	-180.16592
92.80800	-4.78625	-180.27984
92.90800	-4.79328	-180.42096
93.00800	-4.79875	-180.61100
93.10800	-4.80234	-180.62180
93.20800	-4.80672	-180.68726
93.30800	-4.81172	-180.79694
93.40800	-4.81844	-180.93620
93.50800	-4.82531	-181.17803
93.60800	-4.82906	-181.20980
93.70800	-4.83328	-181.26023
93.80800	-4.83797	-181.35050
93.90800	-4.84313	-181.43643
94.00800	-4.84922	-181.57227
94.10800	-4.85609	-181.79107
94.20800	-4.85969	-181.81656
94.30800	-4.86391	-181.86325
94.40800	-4.86891	-181.94552
94.50800	-4.87563	-182.09672
94.60800	-4.88141	-182.27926
94.70800	-4.88547	-182.29727
94.80800	-4.88969	-182.33818
94.90800	-4.89469	-182.41929
95.00800	-4.90031	-182.52528
95.10800	-4.90688	-182.68155
95.20800	-4.91344	-182.88563
95.30800	-4.91672	-182.90094
95.40800	-4.92109	-182.95075
95.50800	-4.92609	-183.02895
95.60800	-4.93281	-183.17743
95.70800	-4.93969	-183.42030
95.80800	-4.94328	-183.44872
95.90800	-4.94750	-183.51012
96.00800	-4.95250	-183.62111
96.10800	-4.95781	-183.75026
96.20800	-4.96406	-183.89930
96.30800	-4.96922	-184.04497
96.40800	-4.97297	-184.07433
96.50800	-4.97766	-184.15874
96.60800	-4.98313	-184.26315
96.70800	-4.98984	-184.41167
96.80800	-4.99563	-184.59287
96.90800	-4.99969	-184.62205
97.00800	-5.00391	-184.65161
97.10800	-5.00859	-184.64446
97.20800	-5.01391	-184.71640
97.27400	-5.01766	-184.20139
97.37400	-5.02437	-184.26083
97.47400	-5.02812	-184.27883
97.57400	-5.03234	-184.30388
97.67400	-5.03688	-184.37028
97.77400	-5.04219	-184.46848
97.87400	-5.04859	-184.59162
97.97400	-5.05328	-184.67671
98.07400	-5.05750	-184.70481
98.17400	-5.06219	-184.77201
98.27400	-5.06750	-184.86425
98.37400	-5.07328	-184.99528
98.47400	-5.08109	-185.18275
98.57400	-5.08531	-185.27639
98.67400	-5.08922	-185.30527
98.77400	-5.09375	-185.34176
98.87400	-5.09922	-185.44008
98.97400	-5.10609	-185.61241
99.07400	-5.11109	-185.72026
99.17400	-5.11547	-185.78671
99.27400	-5.12000	-185.84456
99.37400	-5.12500	-185.89811
99.47400	-5.13031	-186.00157
99.57400	-5.13719	-186.16302
99.67400	-5.14141	-186.25075
99.77400	-5.14547	-186.28906
99.87400	-5.15016	-186.35058
99.97400	-5.15578	-186.45717
100.07400	-5.16406	-186.66413
100.17400	-5.16875	-186.79966
100.27400	-5.17219	-186.81140
100.37400	-5.17672	-186.87293
100.47400	-5.18188	-186.96418
100.57400	-5.18766	-187.10327
100.67400	-5.19500	-187.30041
100.77400	-5.19875	-187.35662
100.87400	-5.20281	-187.39337
100.97400	-5.20766	-187.46489
101.07400	-5.21313	-187.57822
101.17400	-5.22016	-187.74454
101.27400	-5.22469	-187.85405
101.37400	-5.22859	-187.88871
101.47400	-5.23313	-187.94391
101.57400	-5.23813	-188.03199
101.67400	-5.24359	-188.02811
101.77400	-5.25125	-188.18736
101.87400	-5.25500	-188.24105
101.97400	-5.25875	-188.27195
102.07400	-5.26344	-188.32268
102.17400	-5.26844	-188.39546
102.27400	-5.27594	-188.55970
102.37400	-5.28109	-188.69941
102.47400	-5.28516	-188.73687
102.57400	-5.28969	-188.75226
102.67400	-5.29469	-188.82707
102.77400	-5.29969	-188.90794
102.87400	-5.30922	-189.11967
102.97400	-5.31375	-189.27923
103.07400	-5.31750	-189.29619
103.17400	-5.32281	-189.39832
103.27400	-5.32984	-189.54220
103.37400	-5.33625	-189.76240
103.47400	-5.33875	-189.73929
103.57400	-5.34250	-189.75331
103.67400	-5.34719	-189.83807
103.77400	-5.35219	-189.93235
103.87400	-5.35766	-190.02055
103.97400	-5.36531	-190.22687
104.07400	-5.36937	-190.30692
104.17400	-5.37359	-190.33277
104.27400	-5.37859	-190.39647
104.37400	-5.38375	-190.49379
104.47400	-5.39047	-190.63851
104.57400	-5.39484	-190.72139
104.67400	-5.39875	-190.72297
104.77400	-5.40328	-190.79530
104.87400	-5.40859	-190.89898
104.97400	-5.41469	-191.01375
105.07400	-5.42328	-191.27235
105.17400	-5.42625	-191.29807
105.27401	-5.42984	-191.30549
105.37401	-5.43469	-191.37892
105.47401	-5.44000	-191.49166
105.57401	-5.44719	-191.66113
105.67401	-5.45203	-191.77519
105.77401	-5.45594	-191.82314
105.87401	-5.46047	-191.88461
105.97401	-5.46547	-191.98038
106.07401	-5.47125	-192.09138
106.17401	-5.47828	-192.27086
106.27401	-5.48281	-192.37618
106.37401	-5.48672	-192.32287
106.47401	-5.49156	-192.33605
106.57401	-5.49719	-192.43075
106.67401	-5.50406	-192.59423
106.77401	-5.50844	-192.67701
106.87401	-5.51250	-192.68659
106.97401	-5.51719	-192.75323
107.07401	-5.52219	-192.83071
107.17401	-5.52781	-192.95080
107.27401	-5.53516	-193.12584
107.37401	-5.53984	-193.23887
107.47401	-5.54359	-193.21932
107.57401	-5.54844	-193.27471
107.67401	-5.55375	-193.36686
107.77401	-5.56047	-193.52745
107.87401	-5.56531	-193.63748
107.97401	-5.56938	-193.67501
108.07401	-5.57406	-193.75220
108.17401	-5.57938	-193.85339
108.27401	-5.58500	-193.95992
108.37401	-5.59203	-194.13862
108.47401	-5.59609	-194.23544
108.57401	-5.60016	-194.23304
108.67401	-5.60484	-194.27641
108.77401	-5.61063	-194.35829
108.87401	-5.61766	-194.54426
108.97401	-5.62234	-194.63159
109.07401	-5.62625	-194.64360
109.17401	-5.63062	-194.68708
109.27401	-5.63547	-194.74831
109.37401	-5.64094	-194.83794
109.47401	-5.64781	-194.99786
109.57401	-5.65250	-195.10694
109.67401	-5.65672	-195.14325
109.77401	-5.66188	-195.17919
109.87401	-5.66750	-195.27446
109.97401	-5.67391	-195.42901
110.07401	-5.67859	-195.50912
110.17401	-5.68266	-195.53925
110.27401	-5.68703	-195.57695
110.37401	-5.69203	-195.65138
110.47401	-5.69766	-195.75769
110.57401	-5.70516	-195.92783
110.67401	-5.70984	-196.03749
110.77401	-5.71391	-196.03676
110.87401	-5.71875	-196.10222
110.97401	-5.72422	-196.18101
111.07401	-5.73156	-196.35987
111.17401	-5.73625	-196.45798
111.27401	-5.74016	-196.25384
111.37401	-5.74484	-196.14035
111.47401	-5.75000	-196.21630
111.57401	-5.75563	-196.30651
111.67401	-5.76266	-196.47305
111.77401	-5.76625	-196.50084
111.87401	-5.77000	-196.51282
111.97401	-5.77500	-196.58376
112.07401	-5.78078	-196.68545
112.17401	-5.78781	-196.85337
112.27401	-5.79297	-196.98727
112.37401	-5.79672	-196.99392
112.47401	-5.80094	-197.04311
112.57401	-5.80578	-197.11570
112.67401	-5.81109	-197.20276
112.77401	-5.81781	-197.34278
112.87401	-5.82297	-197.45006
112.97401	-5.82703	-197.47528
113.07401	-5.83187	-197.54167
113.17401	-5.83703	-197.62945
113.27401	-5.84438	-197.79266
113.37401	-5.84953	-197.89822
113.47401	-5.85359	-197.92181
113.57401	-5.85844	-197.98732
113.67401	-5.86328	-198.06549
113.77401	-5.86844	-198.14734
113.87401	-5.87531	-198.29425
113.97401	-5.87969	-198.37695
114.07401	-5.88375	-198.38938
114.17401	-5.88844	-198.45416
114.27401	-5.89375	-198.53091
114.37401	-5.90078	-198.68150
114.47401	-5.90594	-198.79462
114.57401	-5.91016	-198.83923
114.67401	-5.91469	-198.88107
114.77401	-5.91984	-198.96106
114.87401	-5.92484	-199.03074
114.97401	-5.93172	-199.15158
115.07401	-5.93641	-199.25302
115.17401	-5.94062	-199.27238
115.27401	-5.94531	-199.34182
115.37401	-5.95047	-199.41680
115.47401	-5.95734	-199.55605
115.57401	-5.96219	-199.65959
115.67401	-5.96625	-199.66404
115.77401	-5.97063	-199.71225
115.87401	-5.97563	-199.78616
115.97401	-5.98109	-199.87389
116.07401	-5.98844	-200.02037
116.17401	-5.99328	-200.14329
116.27401	-5.99719	-200.15240
116.37401	-6.00188	-200.17706
116.47401	-6.00719	-200.23727
116.57401	-6.01531	-200.42348
116.67401	-6.02016	-200.54916
116.77401	-6.02375	-200.54008
116.87401	-6.02797	-200.58075
116.97401	-6.03266	-200.62797
117.07401	-6.03797	-200.70764
117.17401	-6.04469	-200.83281
117.27401	-6.04984	-200.94906
117.37401	-6.05406	-200.96821
117.47401	-6.05891	-201.02870
117.57401	-6.06437	-201.11905
117.67401	-6.07125	-201.25255
117.77401	-6.07609	-201.34479
117.87401	-6.08000	-201.30566
117.97401	-6.08422	-201.28471
118.07401	-6.08891	-201.33807
118.17401	-6.09438	-201.41940
118.27401	-6.10109	-201.54512
118.37401	-6.10703	-201.70473
118.47401	-6.11062	-201.69188
118.57401	-6.11516	-201.73582
118.67401	-6.12031	-201.78169
118.77401	-6.12672	-201.88133
118.87401	-6.13203	-201.98485
118.97401	-6.13625	-202.01141
119.07401	-6.14078	-202.05544
119.17401	-6.14578	-202.12749
119.27401	-6.15188	-202.22405
119.37401	-6.16016	-202.39148
119.47401	-6.16516	-202.54286
119.57401	-6.16828	-202.15221
119.67401	-6.17297	-202.17660
119.77401	-6.17875	-202.27110
119.87401	-6.18703	-202.48710
119.97401	-6.19063	-202.53916
120.07401	-6.19406	-202.52818
120.17401	-6.19844	-202.57255
120.27401	-6.20344	-202.64275
120.37401	-6.20906	-202.71434
120.47401	-6.21609	-202.86168
120.57401	-6.22078	-202.97882
120.67401	-6.22469	-202.98648
120.77401	-6.22938	-203.04611
120.87401	-6.23469	-203.11072
120.97401	-6.24172	-203.26523
121.07401	-6.24688	-203.38014
121.17401	-6.25078	-203.40972
121.27401	-6.25531	-203.45183
121.37401	-6.26047	-203.53501
121.47401	-6.26609	-203.63994
121.57401	-6.27266	-203.76505
121.67401	-6.27688	-203.85043
121.77401	-6.28078	-203.86805
121.87401	-6.28516	-203.91175
121.97401	-6.29062	-204.00609
122.07401	-6.29766	-204.14491
122.17401	-6.30297	-204.27771
122.27401	-6.30703	-204.30583
122.37401	-6.31156	-204.33655
122.47401	-6.31641	-204.40014
122.57401	-6.32203	-204.48802
122.67401	-6.32937	-204.65408
122.77401	-6.33406	-204.75420
122.87401	-6.33766	-204.75467
122.97401	-6.34219	-204.80233
123.07401	-6.34766	-204.87256
123.17401	-6.35484	-205.02010
123.27401	-6.36031	-205.15797
123.37401	-6.36406	-205.17524
123.47401	-6.36828	-205.20683
123.57401	-6.37328	-205.25983
123.67401	-6.37844	-205.34657
123.77401	-6.38516	-205.45253
123.87401	-6.39078	-205.59581
123.97401	-6.39469	-205.60268
124.07401	-6.39953	-205.63927
124.17401	-6.40484	-205.70375
124.27401	-6.41172	-205.83077
124.37401	-6.41719	-205.97284
124.47401	-6.42078	-205.96536
124.57401	-6.42500	-205.99943
124.67401	-6.43000	-206.06661
124.77401	-6.43563	-206.16184
124.87401	-6.44234	-206.28762
124.97401	-6.44766	-206.41457
125.07401	-6.45141	-206.41036
125.17401	-6.45641	-206.47109
125.27401	-6.46172	-206.54486
125.37401	-6.46875	-206.67233
125.47401	-6.47359	-206.76382
125.57401	-6.47719	-206.67805
125.67401	-6.48141	-206.69426
125.77401	-6.48625	-206.74586
125.87401	-6.49172	-206.82013
125.97401	-6.49953	-206.94987
126.07401	-6.50484	-207.07025
126.17401	-6.50828	-207.03878
126.27401	-6.51266	-207.05961
126.37401	-6.51797	-207.13075
126.47401	-6.52484	-207.24800
126.57401	-6.53047	-207.39523
126.67401	-6.53453	-207.40056
126.77401	-6.53891	-207.43078
126.87401	-6.54359	-207.48578
126.97401	-6.54875	-207.55464
127.07401	-6.55656	-207.70833
127.17401	-6.56172	-207.85761
127.27401	-6.56531	-207.83533
127.37401	-6.57016	-207.88251
127.47401	-6.57578	-207.97877
127.57401	-6.58281	-208.12660
127.67401	-6.58719	-208.20794
127.77401	-6.59109	-208.15884
127.87401	-6.59547	-208.19224
127.97401	-6.60078	-208.27185
128.07401	-6.60672	-208.38961
128.17401	-6.61469	-208.58033
128.27401	-6.61859	-208.65612
128.37401	-6.62203	-208.64902
128.47401	-6.62672	-208.71031
128.57401	-6.63172	-208.78220
128.67401	-6.63766	-208.89060
128.77401	-6.64328	-209.02015
128.87401	-6.64734	-209.05507
128.97401	-6.65188	-209.09043
129.07401	-6.65719	-209.14608
129.17401	-6.66313	-209.26568
129.27401	-6.67062	-209.43327
129.37401	-6.67469	-209.49969
129.47401	-6.67828	-209.49453
129.57401	-6.68281	-209.53181
129.67401	-6.68781	-209.60894
129.77401	-6.69438	-209.68701
129.87401	-6.70031	-209.84258
129.97401	-6.70469	-209.88135
130.07401	-6.70875	-209.90947
130.17401	-6.71344	-209.94589
130.27401	-6.71906	-210.04394
130.37401	-6.72609	-210.17818
130.47401	-6.73188	-210.34569
130.57401	-6.73563	-210.34305
130.67401	-6.74031	-210.39644
130.77401	-6.74547	-210.47239
130.87401	-6.75187	-210.58457
130.97401	-6.75688	-210.67271
131.07401	-6.76078	-210.69561
131.17401	-6.76531	-210.69497
131.27401	-6.77000	-210.75949
131.37401	-6.77531	-210.83277
131.47401	-6.78141	-210.92981
131.57401	-6.78828	-211.11518
131.67401	-6.79188	-211.06718
131.77401	-6.79609	-211.10071
131.87401	-6.80109	-211.12570
131.97401	-6.80734	-211.22894
132.07401	-6.81375	-211.38699
132.17401	-6.81813	-211.42861
132.27401	-6.82266	-211.46470
132.37401	-6.82781	-211.53700
132.47401	-6.83344	-211.62646
132.57401	-6.84000	-211.73693
132.67401	-6.84484	-211.83974
132.77401	-6.84859	-211.82829
132.87401	-6.85313	-211.86729
132.97401	-6.85828	-211.93300
133.07401	-6.86484	-212.05638
133.17401	-6.87063	-212.19471
133.27401	-6.87484	-212.21368
133.37401	-6.87891	-212.24405
133.47401	-6.88375	-212.29847
133.57401	-6.88906	-212.35237
133.67401	-6.89563	-212.44520
133.77401	-6.90141	-212.58481
133.87401	-6.90531	-212.58423
133.97401	-6.90984	-212.61971
134.07401	-6.91500	-212.68627
134.17401	-6.92172	-212.79669
134.27401	-6.92719	-212.92740
134.37401	-6.93125	-212.94802
134.47401	-6.93547	-212.97464
134.57401	-6.94016	-213.01199
134.67401	-6.94562	-213.09166
134.77401	-6.95281	-213.20072
134.87401	-6.95891	-213.38324
134.97401	-6.96203	-213.34413
135.07401	-6.96625	-213.33262
135.17401	-6.97109	-213.38797
135.27401	-6.97719	-213.46901
135.37401	-6.98359	-213.62019
135.47401	-6.98797	-213.64899
135.57401	-6.99234	-213.64027
135.67401	-6.99734	-213.69384
135.77401	-7.00281	-213.75585
135.87401	-7.00953	-213.85777
135.97401	-7.01563	-214.02965
136.07401	-7.01937	-214.01580
136.17401	-7.02406	-214.06117
136.27401	-7.03000	-213.81024
136.37401	-7.03734	-213.96826
136.47401	-7.04234	-214.07911
136.57401	-7.04516	-214.03365
136.67401	-7.04922	-214.03132
136.77401	-7.05375	-214.06838
136.87401	-7.05922	-214.14563
136.97401	-7.06547	-214.24587
137.07401	-7.07203	-214.41126
137.17401	-7.07594	-214.42644
137.27401	-7.08063	-214.46045
137.37401	-7.08516	-214.50128
137.47401	-7.09141	-214.59004
137.57401	-7.09844	-214.78194
137.67401	-7.10234	-214.79557
137.77401	-7.10656	-214.81793
137.87401	-7.11125	-214.86534
137.97401	-7.11641	-214.93195
138.07401	-7.12297	-215.03948
138.17401	-7.12891	-215.17137
138.27401	-7.13266	-215.15833
138.37401	-7.13719	-215.19828
138.47401	-7.14266	-215.28327
138.57401	-7.15016	-215.42308
138.67401	-7.15500	-215.53266
138.77401	-7.15875	-215.53518
138.87401	-7.16297	-215.49799
138.97401	-7.16781	-215.55066
139.07401	-7.17297	-215.62065
139.17401	-7.17984	-215.73915
139.27401	-7.18578	-215.90315
139.37401	-7.18937	-215.89847
139.47401	-7.19391	-215.93243
139.57401	-7.19922	-215.99762
139.67401	-7.20672	-216.13477
139.77401	-7.21172	-216.23817
139.87401	-7.21516	-216.22375
139.97401	-7.21922	-216.22659
140.07401	-7.22406	-216.28456
140.17401	-7.22922	-216.34392
140.27401	-7.23547	-216.44813
140.37401	-7.24219	-216.62569
140.47401	-7.24609	-216.63554
140.57401	-7.25078	-216.67998
140.67401	-7.25578	-216.71063
140.77401	-7.26219	-216.81039
140.87401	-7.26844	-216.97575
140.97401	-7.27234	-216.98911
141.07401	-7.27641	-216.99661
141.17401	-7.28109	-217.05687
141.27401	-7.28641	-217.10686
141.37401	-7.29313	-217.22522
141.47401	-7.29891	-217.38549
141.57401	-7.30266	-217.37659
141.67401	-7.30719	-217.41432
141.77401	-7.31266	-217.49054
141.87401	-7.31906	-217.60754
141.97401	-7.32516	-217.75782
142.07401	-7.32875	-217.76649
142.17401	-7.33312	-217.79148
142.27401	-7.33766	-217.82801
142.37401	-7.34281	-217.89941
142.47401	-7.34906	-218.01424
142.57401	-7.35594	-218.18550
142.67401	-7.35953	-218.19922
142.77401	-7.36406	-218.20614
142.87401	-7.36937	-218.28443
142.97401	-7.37625	-218.40727
143.07401	-7.38156	-218.54010
143.17401	-7.38547	-218.55491
143.27401	-7.38969	-218.57296
143.37401	-7.39437	-218.63265
143.47401	-7.39984	-218.70346
143.57401	-7.40625	-218.80868
143.67401	-7.41391	-219.04686
143.77401	-7.41734	-219.04409
143.87401	-7.42172	-219.04936
143.97401	-7.42703	-219.14108
144.07401	-7.43438	-219.29710
144.17401	-7.43937	-219.42712
144.27401	-7.44297	-219.42618
144.37401	-7.44719	-219.45415
144.47401	-7.45203	-219.51798
144.57401	-7.45734	-219.59481
144.67401	-7.46313	-219.69908
144.77401	-7.46906	-219.83933
144.87401	-7.47297	-219.86243
144.97401	-7.47750	-219.89056
145.07401	-7.48281	-219.97847
145.17401	-7.48969	-219.99195
145.27401	-7.49531	-220.05986
145.37401	-7.49922	-220.07872
145.47401	-7.50328	-220.07902
145.57401	-7.50781	-220.11627
145.67401	-7.51281	-220.18652
145.77401	-7.51906	-220.28096
145.87401	-7.52594	-220.48956
145.97401	-7.52984	-220.51281
146.07401	-7.53437	-220.53482
146.17401	-7.53938	-220.60896
146.27401	-7.54578	-220.71886
146.37401	-7.55156	-220.85994
146.47401	-7.55578	-220.89431
146.57401	-7.56031	-220.94275
146.67401	-7.56516	-220.99252
146.77401	-7.57031	-221.07065
146.87401	-7.57656	-221.17439
146.97401	-7.58219	-221.31011
147.07401	-7.58594	-221.30159
147.17401	-7.59031	-221.29154
147.27401	-7.59531	-221.32239
147.37401	-7.60141	-221.40101
147.47401	-7.60781	-221.54263
147.57401	-7.61203	-221.56261
147.67401	-7.61625	-221.58855
147.77401	-7.62094	-221.58892
147.87401	-7.62656	-221.65100
147.97401	-7.63203	-221.73309
148.07401	-7.63891	-221.88039
148.17401	-7.64297	-221.90709
148.27401	-7.64750	-221.92787
148.37401	-7.65250	-221.98261
148.47401	-7.65859	-222.07817
148.57401	-7.66609	-222.25438
148.67401	-7.66984	-222.24481
148.77401	-7.67375	-222.23529
148.87401	-7.67828	-222.26711
148.97401	-7.68328	-222.32200
149.07401	-7.68922	-222.40555
149.17401	-7.69625	-222.53817
149.27401	-7.69984	-222.54321
149.37401	-7.70437	-222.55330
149.47401	-7.70938	-222.61244
149.57401	-7.71453	-222.66367
149.67401	-7.72141	-222.79185
149.77401	-7.72609	-222.80931
149.87401	-7.73016	-222.80711
149.97401	-7.73500	-222.85557
150.07401	-7.74047	-222.93325
150.17401	-7.74687	-223.02780
150.27401	-7.75422	-223.23349
150.37401	-7.75719	-223.18783
150.47401	-7.76125	-223.18275
150.57401	-7.76594	-223.21442
150.67401	-7.77188	-223.29895
150.77401	-7.77906	-223.47450
150.87401	-7.78297	-223.48185
150.97401	-7.78719	-223.46526
151.07401	-7.79203	-223.51459
151.17401	-7.79734	-223.57531
151.27401	-7.80312	-223.60688
151.37401	-7.80984	-223.77418
151.47401	-7.81328	-223.75864
151.57401	-7.81734	-223.75643
151.67401	-7.82219	-223.80379
151.77401	-7.82828	-223.87819
151.87401	-7.83594	-224.05525
151.97401	-7.83969	-224.03869
152.07401	-7.84359	-224.01322
152.17401	-7.84844	-224.04245
152.27401	-7.85391	-224.11761
152.37401	-7.86031	-224.10861
152.47401	-7.86828	-224.35635
152.57401	-7.87141	-224.31424
152.67401	-7.87594	-224.35117
152.77401	-7.88125	-224.40813
152.87401	-7.88734	-224.50583
152.97401	-7.89250	-224.58445
153.07401	-7.89641	-224.59096
153.17401	-7.90063	-224.61329
153.27401	-7.90531	-224.65734
153.37401	-7.91047	-224.73185
153.47401	-7.91703	-224.83587
153.57401	-7.92422	-225.05127
153.67401	-7.92734	-225.02324
153.77401	-7.93109	-225.01522
153.87401	-7.93594	-225.07033
153.97401	-7.94172	-225.14230
154.07401	-7.94906	-225.31869
154.17401	-7.95344	-225.36048
154.27401	-7.95750	-225.36127
154.37401	-7.96219	-225.40560
154.47401	-7.96750	-225.47399
154.57401	-7.97328	-225.55916
154.67401	-7.98047	-225.72388
154.77401	-7.98422	-225.75507
154.87401	-7.98828	-225.76495
154.97401	-7.99344	-225.79777
155.07401	-7.99953	-225.88387
155.17401	-8.00641	-226.06733
155.27401	-8.01031	-226.07690
155.37401	-8.01422	-226.06863
155.47401	-8.01875	-226.10670
155.57401	-8.02406	-226.16911
155.67401	-8.03031	-226.27053
155.77401	-8.03734	-226.44565
155.87401	-8.04109	-226.43633
155.97401	-8.04531	-226.40064
156.07401	-8.05047	-226.44500
156.17401	-8.05609	-226.50389
156.27401	-8.06266	-226.65878
156.37401	-8.06672	-226.68734
156.47401	-8.07109	-226.70346
156.57401	-8.07609	-226.74908
156.67401	-8.08141	-226.81598
156.77401	-8.08781	-226.87225
156.87401	-8.09422	-227.04042
156.97401	-8.09734	-226.98225
157.07401	-8.10172	-226.98006
157.17401	-8.10672	-227.01925
157.27401	-8.11266	-227.11195
157.37401	-8.11922	-227.25348
157.47401	-8.12328	-227.24383
157.57401	-8.12750	-227.24140
157.67401	-8.13219	-227.25812
157.77401	-8.13750	-227.31376
157.87401	-8.14406	-227.41006
157.97401	-8.15047	-227.53316
158.07401	-8.15406	-227.47356
158.17401	-8.15828	-227.42113
158.27401	-8.16313	-227.43444
158.37401	-8.16875	-227.50089
158.47401	-8.17578	-227.66115
158.57401	-8.17984	-227.67694
158.67401	-8.18406	-227.66748
158.77401	-8.18875	-227.70695
158.87401	-8.19406	-227.76954
158.97401	-8.20016	-227.86473
159.07401	-8.20766	-228.05287
159.17401	-8.21125	-228.04289
159.27401	-8.21562	-228.04183
159.37401	-8.22016	-228.06180
159.47401	-8.22578	-228.14740
159.57401	-8.23250	-228.28393
159.67401	-8.23687	-228.31950
159.77401	-8.24094	-228.31608
159.87401	-8.24609	-228.36073
159.97401	-8.25188	-228.44666
160.07401	-8.25922	-228.57822
160.17401	-8.26500	-228.73190
160.27401	-8.26813	-228.66295
160.37401	-8.27234	-228.66614
160.47401	-8.27734	-228.71605
160.57401	-8.28313	-228.80690
160.67401	-8.29016	-228.96373
160.77401	-8.29406	-228.99354
160.87401	-8.29813	-228.96582
160.97401	-8.30250	-228.98130
161.07401	-8.30734	-229.00888
161.17401	-8.31312	-229.07226
161.27401	-8.31984	-229.21340
161.37401	-8.32406	-229.25432
161.47401	-8.32828	-229.25617
161.57401	-8.33344	-229.30321
161.67401	-8.33922	-229.39248
161.77401	-8.34625	-229.54893
161.87401	-8.35109	-229.61211
161.97401	-8.35500	-229.56635
162.07401	-8.35984	-229.58444
162.17401	-8.36500	-229.64925
162.27401	-8.37094	-229.73450
162.37401	-8.37812	-229.91018
162.47401	-8.38156	-229.85327
162.57401	-8.38563	-229.85059
162.67401	-8.39031	-229.86640
162.77401	-8.39609	-229.94860
162.87401	-8.40266	-230.09394
162.97401	-8.40688	-230.10816
163.07401	-8.41125	-230.13793
163.17401	-8.41609	-230.15687
163.27401	-8.42125	-230.20358
163.37401	-8.42656	-230.25940
163.47401	-8.43391	-230.43281
163.57401	-8.43797	-230.45592
163.67401	-8.44250	-230.46486
163.77401	-8.44734	-230.50898
163.87401	-8.45281	-230.56422
163.97401	-8.45922	-230.68798
164.07401	-8.46344	-230.69634
164.17401	-8.46750	-230.69219
164.27401	-8.47203	-230.68736
164.37401	-8.47719	-230.73900
164.47401	-8.48297	-230.81794
164.57401	-8.49094	-231.00203
164.67401	-8.49500	-231.02093
164.77401	-8.49922	-231.01011
164.87401	-8.50437	-231.05019
164.97401	-8.50984	-231.10226
165.07401	-8.51625	-231.21227
165.17401	-8.52063	-231.23938
165.27401	-8.52469	-231.22711
165.37401	-8.52922	-231.24322
165.47401	-8.53438	-231.28726
165.57401	-8.54031	-231.37136
165.67401	-8.54797	-231.54925
165.77401	-8.55125	-231.53132
165.87401	-8.55531	-231.48984
165.97401	-8.56000	-231.52801
166.07401	-8.56563	-231.58799
166.17401	-8.57297	-231.73337
166.27401	-8.57797	-231.81319
166.37401	-8.58203	-231.80375
166.47401	-8.58656	-231.80656
166.57401	-8.59125	-231.80230
166.67401	-8.59703	-231.86831
166.77401	-8.60469	-232.03367
166.87401	-8.60875	-232.04464
166.97401	-8.61281	-232.01430
167.07401	-8.61781	-232.06033
167.17401	-8.62344	-232.12874
167.27401	-8.63000	-232.25614
167.37401	-8.63375	-232.23849
167.47401	-8.63750	-232.21056
167.57401	-8.64188	-232.21338
167.67401	-8.64703	-232.23881
167.77401	-8.65297	-232.32278
167.87401	-8.66078	-232.47463
167.97401	-8.66531	-232.53720
168.07401	-8.66922	-232.49251
168.17401	-8.67406	-232.50987
168.27401	-8.67938	-232.54490
168.37401	-8.68781	-232.73940
168.47401	-8.69234	-232.80095
168.57401	-8.69609	-232.76457
168.67401	-8.70109	-232.80720
168.77401	-8.70656	-232.82495
168.87401	-8.71234	-232.88642
168.97401	-8.71875	-233.02509
169.07401	-8.72188	-232.96084
169.17401	-8.72594	-232.94796
169.27401	-8.73078	-232.97511
169.37401	-8.73703	-233.08024
169.47401	-8.74406	-233.23430
169.57401	-8.74828	-233.25272
169.67401	-8.75234	-233.23612
169.77401	-8.75672	-233.24436
169.87401	-8.76141	-233.26777
169.97401	-8.76688	-233.33453
170.07401	-8.77453	-233.50772
170.17401	-8.77891	-233.56432
170.27401	-8.78297	-233.54660
170.37401	-8.78813	-233.57849
170.47401	-8.79359	-233.65101
170.57401	-8.79969	-233.76596
170.67401	-8.80391	-233.74914
170.77401	-8.80797	-233.73395
170.87401	-8.81281	-233.76578
170.97401	-8.81797	-233.81673
171.07401	-8.82375	-233.89073
171.17401	-8.83172	-234.07121
171.27401	-8.83562	-234.09410
171.37401	-8.83953	-234.05632
171.47401	-8.84406	-234.04869
171.57401	-8.84953	-234.08899
171.67401	-8.85687	-234.21694
171.77401	-8.86156	-234.26902
171.87401	-8.86547	-234.25514
171.97401	-8.87000	-234.26570
172.07401	-8.87531	-234.32089
172.17401	-8.88094	-234.38308
172.27401	-8.88766	-234.51284
172.37401	-8.89187	-234.54098
172.47401	-8.89625	-234.53078
172.57401	-8.90141	-234.58001
172.67401	-8.90734	-234.66346
172.77401	-8.91469	-234.80704
172.87401	-8.91875	-234.84120
172.97401	-8.92250	-234.78638
173.07401	-8.92656	-234.76899
173.17401	-8.93125	-234.79019
173.27401	-8.93656	-234.84449
173.37401	-8.94375	-234.97804
173.47401	-8.94891	-235.05194
173.57401	-8.95313	-235.03017
173.67401	-8.95813	-235.05402
173.77401	-8.96344	-235.08534
173.87401	-8.97000	-235.20619
173.97401	-8.97453	-235.25059
174.07401	-8.97875	-235.23140
174.17401	-8.98359	-235.24868
174.27401	-8.98875	-235.26746
174.37401	-8.99453	-235.33113
174.47401	-9.00219	-235.48719
174.57401	-9.00562	-235.47128
174.67401	-9.00953	-235.42210
174.77401	-9.01406	-235.42660
174.87401	-9.01969	-235.47004
174.97401	-9.02734	-235.63915
175.07401	-9.03172	-235.66945
175.17401	-9.03594	-235.64640
175.27401	-9.04078	-235.66343
175.37401	-9.04594	-235.70901
175.47401	-9.05141	-235.75149
175.57401	-9.05906	-235.92278
175.67401	-9.06281	-235.91010
175.77401	-9.06688	-235.87675
175.87401	-9.07188	-235.91354
175.97401	-9.07766	-235.98808
176.07401	-9.08438	-236.13830
176.17401	-9.08859	-236.14217
176.27401	-9.09234	-236.09985
176.37401	-9.09672	-236.08862
176.47401	-9.10172	-236.11243
176.57401	-9.10766	-236.19528
176.67401	-9.11547	-236.37737
176.77401	-9.11922	-236.37897
176.87401	-9.12328	-236.32945
176.97401	-9.12859	-236.38207
177.07401	-9.13453	-236.46958
177.17401	-9.14156	-236.61374
177.27401	-9.14594	-236.65042
177.37401	-9.15000	-236.62581
177.47401	-9.15453	-236.65865
177.57401	-9.15953	-236.69742
177.67401	-9.16484	-236.75463
177.77401	-9.17156	-236.89467
177.87401	-9.17547	-236.89035
177.97401	-9.17969	-236.86683
178.07401	-9.18438	-236.88467
178.17401	-9.19016	-236.95402
178.27401	-9.19766	-237.11947
178.37401	-9.20234	-237.18902
178.47401	-9.20625	-237.15650
178.57401	-9.21078	-237.16073
178.67401	-9.21609	-237.20768
178.77401	-9.22188	-237.29788
178.87401	-9.22797	-237.39365
178.97401	-9.23219	-237.39479
179.07401	-9.23609	-237.35757
179.17401	-9.24078	-237.38255
179.27401	-9.24609	-237.43451
179.37401	-9.25328	-237.57294
179.47401	-9.25844	-237.64740
179.57401	-9.26266	-237.62950
179.67401	-9.26703	-237.61803
179.77401	-9.27203	-237.65539
179.87401	-9.27766	-237.72576
179.97401	-9.28547	-237.88542
180.07401	-9.29000	-237.96093
180.17401	-9.29375	-237.89565
180.27401	-9.29844	-237.90695
180.37401	-9.30391	-237.94094
180.47401	-9.31031	-238.05420
180.57401	-9.31500	-238.06590
180.67401	-9.31922	-238.06247
180.77401	-9.32391	-238.07980
180.87401	-9.32922	-238.13707
180.97401	-9.33484	-238.21259
181.07401	-9.34250	-238.35599
181.17401	-9.34672	-238.39588
181.27401	-9.35062	-238.33437
181.37401	-9.35531	-238.35580
181.47401	-9.36047	-238.40776
181.57401	-9.36703	-238.52685
181.67401	-9.37172	-238.57120
181.77401	-9.37609	-238.56004
181.87401	-9.38078	-238.51360
181.97401	-9.38578	-238.53134
182.07401	-9.39125	-238.58957
182.17401	-9.39813	-238.71276
182.27401	-9.40219	-238.73375
182.37401	-9.40625	-238.68665
182.47401	-9.41094	-238.68728
182.57401	-9.41656	-238.74091
182.67401	-9.42438	-238.89847
182.77401	-9.42922	-238.97333
182.87401	-9.43281	-238.92060
182.97401	-9.43719	-238.91163
183.07401	-9.44219	-238.93972
183.17401	-9.44781	-239.01446
183.27401	-9.45531	-239.15501
183.37401	-9.45969	-239.19368
183.47401	-9.46359	-239.14364
183.57401	-9.46813	-239.13574
183.67401	-9.47297	-239.14373
183.77401	-9.47938	-239.23853
183.87401	-9.48437	-239.29168
183.97401	-9.48844	-239.24285
184.07401	-9.49313	-239.24533
184.17401	-9.49844	-239.28469
184.27401	-9.50453	-239.36822
184.37401	-9.51375	-239.57489
184.47401	-9.51719	-239.59410
184.57401	-9.52094	-239.51922
184.67401	-9.52609	-239.55254
184.77401	-9.53219	-239.64305
184.87401	-9.53984	-239.80717
184.97401	-9.54359	-239.81516
185.07401	-9.54703	-239.73544
185.17401	-9.55141	-239.73203
185.27401	-9.55609	-239.74440
185.37401	-9.56109	-239.78041
185.47401	-9.56813	-239.90397
185.57401	-9.57313	-239.93437
185.67401	-9.57719	-239.89968
185.77401	-9.58188	-239.91667
185.87401	-9.58750	-239.97095
185.97401	-9.59500	-240.11394
186.07401	-9.59922	-240.09261
186.17401	-9.60281	-240.03366
186.27401	-9.60734	-240.04130
186.37401	-9.61250	-240.08389
186.47401	-9.61859	-240.17519
186.57401	-9.62734	-240.38516
186.67401	-9.63094	-240.39036
186.77401	-9.63453	-240.31258
186.87401	-9.63937	-240.32187
186.97401	-9.64453	-240.35908
187.07401	-9.65109	-240.47406
187.17401	-9.65578	-240.53079
187.27401	-9.65969	-240.49582
187.37401	-9.66438	-240.49951
187.47401	-9.66953	-240.54310
187.57401	-9.67562	-240.62233
187.67401	-9.68344	-240.80992
187.77401	-9.68688	-240.78262
187.87401	-9.69063	-240.72596
187.97401	-9.69547	-240.75483
188.07401	-9.70109	-240.80049
188.17401	-9.70828	-240.96884
188.27401	-9.71297	-241.00710
188.37401	-9.71672	-240.95474
188.47401	-9.72141	-240.94157
188.57401	-9.72625	-240.96429
188.67401	-9.73141	-241.02534
188.77401	-9.73875	-241.15342
188.87401	-9.74359	-241.24813
188.97401	-9.74750	-241.19279
189.07401	-9.75234	-241.20989
189.17401	-9.75797	-241.26506
189.27401	-9.76531	-241.40893
189.37401	-9.76969	-241.43322
189.47401	-9.77344	-241.38327
189.57401	-9.77766	-241.37785
189.67401	-9.78234	-241.39310
189.77401	-9.78781	-241.44597
189.87401	-9.79609	-241.61737
189.97401	-9.80109	-241.70865
190.07401	-9.80469	-241.64103
190.17401	-9.80922	-241.62959
190.27401	-9.81438	-241.67384
190.37401	-9.82094	-241.78465
190.47401	-9.82641	-241.87706
190.57401	-9.83047	-241.84410
190.67401	-9.83469	-241.82934
190.77401	-9.83969	-241.84220
190.87401	-9.84516	-241.89390
190.97401	-9.85156	-241.98149
191.07401	-9.85703	-242.09622
191.17401	-9.86094	-242.04467
191.27401	-9.86562	-242.04671
191.37401	-9.87109	-242.09476
191.47401	-9.87906	-242.27081
191.57401	-9.88375	-242.32809
191.67401	-9.88719	-242.23439
191.77401	-9.89141	-242.21565
191.87401	-9.89609	-242.23436
191.97401	-9.90172	-242.29655
192.07401	-9.90922	-242.44107
192.17401	-9.91500	-242.59005
192.27401	-9.91859	-242.52011
192.37401	-9.92375	-242.53230
192.47401	-9.92937	-242.60344
192.57401	-9.93547	-242.70906
192.67401	-9.93953	-242.70087
192.77401	-9.94328	-242.66011
192.87401	-9.94766	-242.65368
192.97401	-9.95266	-242.69250
193.07401	-9.95859	-242.77380
193.17401	-9.96672	-242.95358
193.27401	-9.97172	-243.04472
193.37401	-9.97531	-242.97249
193.47401	-9.98031	-242.99392
193.57401	-9.98609	-243.07346
193.67401	-9.99250	-243.20850
193.77401	-9.99672	-243.20224
193.87401	-10.00047	-243.16347
193.97401	-10.00500	-243.16579
194.07401	-10.01000	-243.20537
194.17401	-10.01547	-243.25629
194.27401	-10.02250	-243.40892
194.37401	-10.02719	-243.42173
194.47401	-10.03109	-243.37062
194.57401	-10.03578	-243.38563
194.67401	-10.04094	-243.43652
194.77401	-10.04750	-243.47501
194.87401	-10.05281	-243.59097
194.97401	-10.05703	-243.59043
195.07401	-10.06156	-243.61007
195.17401	-10.06641	-243.61350
195.27401	-10.07188	-243.67423
195.37401	-10.07859	-243.79589
195.47401	-10.08359	-243.87325
195.57401	-10.08781	-243.81196
195.67401	-10.09250	-243.82067
195.77401	-10.09766	-243.85737
195.87401	-10.10453	-243.96987
195.97401	-10.10953	-244.04274
196.07401	-10.11359	-243.99504
196.17401	-10.11797	-243.96995
196.27401	-10.12313	-243.99629
196.37401	-10.12891	-244.07621
196.47401	-10.13563	-244.17683
196.57401	-10.14047	-244.23802
196.67401	-10.14469	-244.18570
196.77401	-10.14953	-244.18922
196.87401	-10.15453	-244.22379
196.97401	-10.16109	-244.29934
197.07401	-10.16703	-244.41172
197.17401	-10.17094	-244.36033
197.27401	-10.17500	-244.31911
197.37401	-10.17984	-244.33354
197.47401	-10.18578	-244.41107
197.57401	-10.19328	-244.55695
197.67401	-10.19781	-244.60116
197.77401	-10.20141	-244.51490
197.87401	-10.20594	-244.49740
197.97401	-10.21125	-244.53880
198.07401	-10.21734	-244.59982
198.17401	-10.22297	-244.70258
198.27401	-10.22703	-244.65312
198.37401	-10.23141	-244.64382
198.47401	-10.23625	-244.64034
198.57401	-10.24172	-244.68130
198.67401	-10.24938	-244.78199
198.77401	-10.25531	-244.93699
198.87401	-10.25859	-244.82633
198.97401	-10.26297	-244.79030
199.07401	-10.26828	-244.82135
199.17401	-10.27578	-244.95301
199.27401	-10.28062	-245.01801
199.37401	-10.28438	-244.94673
199.47401	-10.28875	-244.91474
199.57401	-10.29344	-244.91547
[truncated: 2,627 more rows]
