# Supplementary material for: Strengthening of 3D Printed Fused Deposition Manufactured Parts Using the Fill Compositing Technique
Source: PLoS One. 2015 Apr 16;10(4):e0122915. doi: 10.1371/journal.pone.0122915 (PMC4400136; doi:10.1371/journal.pone.0122915)
Supplement: S1 File — This is the raw data and information on all the samples presented in this manuscript. (ZIP) [file pone.0122915.s001.zip › Specimen_RawData_166.csv]

Time	Extension	Load
(sec)	(mm)	(N)
0.00000	0.00000	-6.09414
0.10000	-0.00016	-6.10015
0.20000	-0.00109	-6.13193
0.30000	-0.00547	-6.27071
0.40000	-0.01516	-6.67995
0.50000	-0.02453	-7.06394
0.60000	-0.03000	-7.27731
0.70000	-0.03500	-7.47649
0.80000	-0.04047	-7.67827
0.90000	-0.04672	-7.90933
1.00000	-0.05203	-8.13053
1.10000	-0.05641	-8.30196
1.20000	-0.06109	-8.46669
1.30000	-0.06594	-8.65378
1.40000	-0.07141	-8.85850
1.50000	-0.07766	-9.07556
1.60000	-0.08297	-9.30367
1.70000	-0.08719	-9.44558
1.80000	-0.09188	-9.61715
1.90000	-0.09703	-9.80901
2.00000	-0.10391	-10.05343
2.10000	-0.10953	-10.28834
2.20000	-0.11359	-10.44269
2.30000	-0.11781	-10.59648
2.40000	-0.12281	-10.77423
2.50000	-0.12828	-10.97368
2.60000	-0.13500	-11.21450
2.70000	-0.13984	-11.43078
2.80000	-0.14438	-11.58703
2.90000	-0.14891	-11.76345
3.00000	-0.15406	-11.95028
3.10000	-0.16016	-12.17189
3.20000	-0.16578	-12.39024
3.30000	-0.17016	-12.54994
3.40000	-0.17438	-12.69925
3.50000	-0.17922	-12.87612
3.60000	-0.18438	-13.05621
3.70000	-0.19109	-13.28300
3.80000	-0.19703	-13.53775
3.90000	-0.20078	-13.66259
4.00000	-0.20563	-13.82489
4.10000	-0.21094	-14.01829
4.20000	-0.21766	-14.24826
4.30000	-0.22281	-14.46906
4.40000	-0.22672	-14.60363
4.50000	-0.23094	-14.75036
4.60000	-0.23563	-14.90818
4.70000	-0.24062	-15.08895
4.80000	-0.24656	-15.29111
4.90000	-0.25359	-15.55209
5.00000	-0.25766	-15.69391
5.10000	-0.26203	-15.85034
5.20000	-0.26719	-16.02685
5.30000	-0.27422	-16.26640
5.40000	-0.27969	-16.48930
5.50000	-0.28359	-16.63090
5.60000	-0.28813	-16.78186
5.70000	-0.29297	-16.94888
5.80000	-0.29875	-17.14701
5.90000	-0.30641	-17.40560
6.00000	-0.31125	-17.61314
6.10000	-0.31469	-17.70969
6.20000	-0.31969	-17.89395
6.30000	-0.32531	-18.10024
6.40000	-0.33266	-18.36069
6.50000	-0.33703	-18.53631
6.60000	-0.34063	-18.65905
6.70000	-0.34500	-18.82069
6.80000	-0.35000	-18.99754
6.90000	-0.35547	-19.20266
7.00000	-0.36172	-19.40368
7.10000	-0.36719	-19.64117
7.20000	-0.37109	-19.75913
7.30000	-0.37578	-19.93301
7.40000	-0.38094	-20.11737
7.50000	-0.38766	-20.36163
7.60000	-0.39312	-20.58154
7.70000	-0.39719	-20.71972
7.80000	-0.40141	-20.86131
7.90000	-0.40625	-21.03718
8.00000	-0.41172	-21.23249
8.10000	-0.41906	-21.47548
8.20000	-0.42469	-21.72561
8.30000	-0.42844	-21.83697
8.40000	-0.43281	-21.99530
8.50000	-0.43812	-22.19064
8.60000	-0.44469	-22.43820
8.70000	-0.45016	-22.65572
8.80000	-0.45406	-22.79151
8.90000	-0.45844	-22.94124
9.00000	-0.46328	-23.12612
9.10000	-0.46891	-23.32261
9.20000	-0.47531	-23.54695
9.30000	-0.48094	-23.78695
9.40000	-0.48469	-23.91464
9.50000	-0.48922	-24.07939
9.60000	-0.49453	-24.27202
9.70000	-0.50125	-24.51961
9.80000	-0.50703	-24.74717
9.90000	-0.51109	-24.88716
10.00000	-0.51547	-25.04409
10.10000	-0.52016	-25.23001
10.20000	-0.52563	-25.43398
10.30000	-0.53188	-25.64191
10.40000	-0.53766	-25.89449
10.50000	-0.54141	-26.00862
10.60000	-0.54594	-26.16564
10.70000	-0.55125	-26.36294
10.80000	-0.55813	-26.60721
10.90000	-0.56344	-26.82943
11.00000	-0.56750	-26.95739
11.10000	-0.57172	-27.11208
11.20000	-0.57641	-27.28127
11.30000	-0.58188	-27.47373
11.40000	-0.58875	-27.70295
11.50000	-0.59469	-27.95037
11.60000	-0.59859	-28.05043
11.70000	-0.60297	-28.21443
11.80000	-0.60797	-28.39839
11.90000	-0.61437	-28.62592
12.00000	-0.62016	-28.87653
12.10000	-0.62422	-29.00637
12.20000	-0.62859	-29.15511
12.30000	-0.63344	-29.33759
12.40000	-0.63906	-29.54453
12.50000	-0.64531	-29.75267
12.60000	-0.65094	-29.98281
12.70000	-0.65500	-30.11469
12.80000	-0.65984	-30.28950
12.90000	-0.66516	-30.49834
13.00000	-0.67250	-30.75838
13.10000	-0.67781	-30.98733
13.20000	-0.68156	-31.09002
13.30000	-0.68578	-31.25828
13.40000	-0.69062	-31.43674
13.50000	-0.69578	-31.63753
13.60000	-0.70188	-31.85201
13.70000	-0.70766	-32.07983
13.80000	-0.71156	-32.20513
13.90000	-0.71641	-32.38841
14.00000	-0.72203	-32.59875
14.10000	-0.72875	-32.84352
14.20000	-0.73406	-33.06377
14.30000	-0.73797	-33.19044
14.40000	-0.74250	-33.36913
14.50000	-0.74734	-33.55267
14.60000	-0.75266	-33.76430
14.70000	-0.75906	-33.98384
14.80000	-0.76453	-34.21463
14.90000	-0.76812	-34.31780
15.00000	-0.77234	-34.46725
15.10000	-0.77719	-34.64278
15.20000	-0.78297	-34.86359
15.30000	-0.79031	-35.15328
15.40000	-0.79500	-35.33906
15.50000	-0.79938	-35.47188
15.60000	-0.80437	-35.65797
15.70000	-0.80969	-35.86262
15.80000	-0.81578	-36.06413
15.90000	-0.82141	-36.31380
16.00000	-0.82516	-36.42123
16.10000	-0.82937	-36.55334
16.20000	-0.83422	-36.71604
16.30000	-0.84031	-36.92626
16.40000	-0.84672	-37.20165
16.50000	-0.85094	-37.34506
16.60000	-0.85531	-37.47917
16.70000	-0.86000	-37.66343
16.80000	-0.86547	-37.87502
16.90000	-0.87172	-38.09018
17.00000	-0.87813	-38.35760
17.10000	-0.88219	-38.46148
17.20000	-0.88688	-38.62551
17.30000	-0.89188	-38.81950
17.40000	-0.89781	-39.03065
17.50000	-0.90328	-39.23596
17.60000	-0.90766	-39.38403
17.70000	-0.91172	-39.52051
17.80000	-0.91672	-39.69640
17.90000	-0.92250	-39.90874
18.00000	-0.92922	-40.12816
18.10000	-0.93500	-40.38561
18.20000	-0.93875	-40.47931
18.30000	-0.94297	-40.62803
18.40000	-0.94781	-40.80451
18.50000	-0.95359	-41.00990
18.60000	-0.96016	-41.26255
18.70000	-0.96453	-41.41155
18.80000	-0.96875	-41.54393
18.90000	-0.97375	-41.71224
19.00000	-0.97937	-41.92837
19.10000	-0.98609	-42.14430
19.20000	-0.99188	-42.40630
19.30000	-0.99547	-42.48992
19.40000	-0.99984	-42.63287
19.50000	-1.00500	-42.82642
19.60000	-1.01109	-43.04370
19.70000	-1.01688	-43.27105
19.80000	-1.02125	-43.40859
19.90000	-1.02563	-43.55116
20.00000	-1.03031	-43.71727
20.10000	-1.03562	-43.90655
20.20000	-1.04266	-44.13965
20.30000	-1.04906	-44.42682
20.40000	-1.05234	-44.49312
20.50000	-1.05687	-44.63385
20.60000	-1.06203	-44.83961
20.70000	-1.06813	-45.05908
20.80000	-1.07375	-45.28147
20.90000	-1.07781	-45.40156
21.00000	-1.08203	-45.53102
21.10000	-1.08656	-45.69478
21.20000	-1.09156	-45.86292
21.30000	-1.09703	-46.04868
21.40000	-1.10469	-46.30962
21.50000	-1.10906	-46.47592
21.60000	-1.11328	-46.59564
21.70000	-1.11844	-46.76712
21.80000	-1.12594	-47.00700
21.90000	-1.13266	-47.31237
22.00000	-1.13578	-47.38194
22.10000	-1.14000	-47.51124
22.20000	-1.14516	-47.69569
22.30000	-1.15031	-47.89021
22.40000	-1.15609	-48.10169
22.50000	-1.16266	-48.36616
22.60000	-1.16641	-48.46775
22.70000	-1.17078	-48.60428
22.80000	-1.17578	-48.78660
22.90000	-1.18141	-48.98949
23.00000	-1.18797	-49.25423
23.10000	-1.19203	-49.37394
23.20000	-1.19625	-49.48318
23.30000	-1.20109	-49.64442
23.40000	-1.20641	-49.81617
23.50000	-1.21234	-50.01206
23.60000	-1.21875	-50.26720
23.70000	-1.22250	-50.36764
23.80000	-1.22703	-50.51529
23.90000	-1.23250	-50.71173
24.00000	-1.23875	-50.94204
24.10000	-1.24469	-51.18935
24.20000	-1.24891	-51.31466
24.30000	-1.25313	-51.44313
24.40000	-1.25781	-51.60143
24.50000	-1.26297	-51.80193
24.60000	-1.26906	-52.01265
24.70000	-1.27578	-52.30004
24.80000	-1.27969	-52.40178
24.90000	-1.28422	-52.54799
25.00000	-1.28938	-52.73416
25.10000	-1.29562	-52.95772
25.20000	-1.30141	-53.21294
25.30000	-1.30531	-53.31384
25.40000	-1.30953	-53.45004
25.50000	-1.31437	-53.61933
25.60000	-1.31969	-53.81972
25.70000	-1.32594	-54.04154
25.80000	-1.33234	-54.31826
25.90000	-1.33625	-54.41985
26.00000	-1.34078	-54.55378
26.10000	-1.34547	-54.73274
26.20000	-1.35109	-54.94310
26.30000	-1.35813	-55.23213
26.40000	-1.36250	-55.37655
26.50000	-1.36656	-55.50194
26.60000	-1.37125	-55.66129
26.70000	-1.37672	-55.86407
26.80000	-1.38297	-56.08089
26.90000	-1.38844	-56.31085
27.00000	-1.39219	-56.41634
27.10000	-1.39672	-56.55820
27.20000	-1.40188	-56.74507
27.30000	-1.40766	-56.95631
27.40000	-1.41438	-57.22155
27.50000	-1.41891	-57.37732
27.60000	-1.42313	-57.49337
27.70000	-1.42750	-57.63166
27.80000	-1.43250	-57.81269
27.90000	-1.43844	-58.02681
28.00000	-1.44547	-58.29502
28.10000	-1.44953	-58.43557
28.20000	-1.45391	-58.56249
28.30000	-1.45922	-58.73292
28.40000	-1.46516	-58.94652
28.50000	-1.47156	-59.19107
28.60000	-1.47578	-59.32713
28.70000	-1.48016	-59.46582
28.80000	-1.48484	-59.61731
28.90000	-1.49031	-59.81760
29.00000	-1.49625	-60.03356
29.10000	-1.50297	-60.31019
29.20000	-1.50672	-60.40039
29.30000	-1.51094	-60.52734
29.40000	-1.51578	-60.68859
29.50000	-1.52203	-60.90538
29.60000	-1.52844	-61.17515
29.70000	-1.53234	-61.28020
29.80000	-1.53625	-61.40138
29.90000	-1.54078	-61.55522
30.00000	-1.54594	-61.72588
30.10000	-1.55172	-61.92593
30.20000	-1.56031	-62.26362
30.30000	-1.56406	-62.38329
30.40000	-1.56828	-62.49089
30.50000	-1.57344	-62.67151
30.60000	-1.57984	-62.89804
30.70000	-1.58562	-63.14048
30.80000	-1.58937	-63.25438
30.90000	-1.59328	-63.36650
31.00000	-1.59797	-63.53418
31.10000	-1.60313	-63.71028
31.20000	-1.60922	-63.93211
31.30000	-1.61656	-64.23685
31.40000	-1.62031	-64.33918
31.50000	-1.62469	-64.47113
31.60000	-1.62984	-64.64082
31.70000	-1.63547	-64.84877
31.80000	-1.64172	-65.07672
31.90000	-1.64609	-65.20855
32.00000	-1.65047	-65.30716
32.10000	-1.65516	-65.43727
32.20000	-1.66016	-65.61676
32.30000	-1.66594	-65.81185
32.40000	-1.67281	-66.10346
32.50000	-1.67641	-66.21210
32.60000	-1.68063	-66.33202
32.70000	-1.68578	-66.51908
32.80000	-1.69172	-66.73294
32.90000	-1.69797	-66.97704
33.00000	-1.70234	-67.11800
33.10000	-1.70641	-67.23798
33.20000	-1.71109	-67.39163
33.30000	-1.71625	-67.56723
33.40000	-1.72188	-67.76201
33.50000	-1.72937	-68.03156
33.60000	-1.73391	-68.22080
33.70000	-1.73828	-68.33040
33.80000	-1.74328	-68.50236
33.90000	-1.74922	-68.71071
34.00000	-1.75500	-68.92914
34.10000	-1.75922	-69.05456
34.20000	-1.76313	-69.16776
34.30000	-1.76781	-69.32652
34.40000	-1.77281	-69.49884
34.50000	-1.77859	-69.70708
34.60000	-1.78594	-69.97024
34.70000	-1.79063	-70.14393
34.80000	-1.79484	-70.25002
34.90000	-1.80000	-70.41686
35.00000	-1.80547	-70.61361
35.10000	-1.81125	-70.82044
35.20000	-1.81563	-70.96469
35.30000	-1.81984	-71.08693
35.40000	-1.82438	-71.23356
35.50000	-1.82984	-71.41620
35.60000	-1.83609	-71.64181
35.70000	-1.84344	-71.92868
35.80000	-1.84688	-72.02312
35.90000	-1.85109	-72.12406
36.00000	-1.85609	-72.28088
36.10000	-1.86188	-72.49699
36.20000	-1.86922	-72.78295
36.30000	-1.87328	-72.91121
36.40000	-1.87734	-73.01065
36.50000	-1.88219	-73.15643
36.60000	-1.88719	-73.34269
36.70000	-1.89250	-73.52188
36.80000	-1.89937	-73.77181
36.90000	-1.90328	-73.91127
37.00000	-1.90750	-74.02160
37.10000	-1.91250	-74.17583
37.20000	-1.91828	-74.37229
37.30000	-1.92547	-74.63713
37.40000	-1.92937	-74.74770
37.50000	-1.93328	-74.85105
37.60000	-1.93766	-74.97273
37.70000	-1.94281	-75.13309
37.80000	-1.94859	-75.34111
37.90000	-1.95672	-75.61357
38.00000	-1.96094	-75.77062
38.10000	-1.96531	-75.85520
38.20000	-1.97016	-76.01109
38.30000	-1.97641	-76.20589
38.40000	-1.98344	-76.51066
38.50000	-1.98703	-76.61159
38.60000	-1.99094	-76.70561
38.70000	-1.99547	-76.85190
38.80000	-2.00078	-77.02552
38.90000	-2.00656	-77.22096
39.00000	-2.01344	-77.47066
39.10000	-2.01703	-77.57699
39.20000	-2.02125	-77.68226
39.30000	-2.02625	-77.84481
39.40000	-2.03188	-78.03345
39.50000	-2.03859	-78.27383
39.60000	-2.04344	-78.45372
39.70000	-2.04750	-78.55233
39.80000	-2.05234	-78.70239
39.90000	-2.05766	-78.85765
40.00000	-2.06359	-79.06357
40.10000	-2.07047	-79.32116
40.20000	-2.07406	-79.42978
40.30000	-2.07813	-79.53132
40.40000	-2.08313	-79.69727
40.50000	-2.08875	-79.87062
40.60000	-2.09531	-80.11370
40.70000	-2.09969	-80.25469
40.80000	-2.10375	-80.36546
40.90000	-2.10844	-80.50297
41.00000	-2.11375	-80.67565
41.10000	-2.11984	-80.88189
41.20000	-2.12750	-81.17774
41.30000	-2.13109	-81.27325
41.40000	-2.13531	-81.36686
41.50000	-2.14016	-81.51479
41.60000	-2.14562	-81.69010
41.70000	-2.15219	-81.92267
41.80000	-2.15672	-82.08789
41.90000	-2.16078	-82.19031
42.00000	-2.16531	-82.32695
42.10000	-2.17078	-82.49339
42.20000	-2.17672	-82.68849
42.30000	-2.18375	-82.96002
42.40000	-2.18750	-83.05858
42.50000	-2.19172	-83.16435
42.60000	-2.19688	-83.32279
42.70000	-2.20281	-83.51905
42.80000	-2.21000	-83.80270
42.90000	-2.21406	-83.91313
43.00000	-2.21797	-84.01542
43.10000	-2.22266	-84.14380
43.20000	-2.22766	-84.30148
43.30000	-2.23328	-84.49844
43.40000	-2.24047	-84.77734
43.50000	-2.24422	-84.89480
43.60000	-2.24844	-84.99637
43.70000	-2.25328	-85.13758
43.80000	-2.25906	-85.32695
43.90000	-2.26609	-85.57418
44.00000	-2.27016	-85.70282
44.10000	-2.27406	-85.80454
44.20000	-2.27859	-85.93212
44.30000	-2.28344	-86.07918
44.40000	-2.28922	-86.26148
44.50000	-2.29719	-86.53740
44.60000	-2.30172	-86.70605
44.70000	-2.30578	-86.79295
44.80000	-2.31016	-86.92145
44.90000	-2.31578	-87.09487
45.00000	-2.32297	-87.35632
45.10000	-2.32719	-87.50737
45.20000	-2.33094	-87.59270
45.30000	-2.33563	-87.72334
45.40000	-2.34094	-87.89436
45.50000	-2.34703	-88.08430
45.60000	-2.35344	-88.30272
45.70000	-2.35781	-88.45739
45.80000	-2.36203	-88.56296
45.90000	-2.36703	-88.71602
46.00000	-2.37281	-88.90055
46.10000	-2.37953	-89.13613
46.20000	-2.38422	-89.28870
46.30000	-2.38844	-89.38634
46.40000	-2.39266	-89.49976
46.50000	-2.39750	-89.64249
46.60000	-2.40328	-89.82934
46.70000	-2.41094	-90.09036
46.80000	-2.41531	-90.26820
46.90000	-2.41922	-90.34736
47.00000	-2.42484	-90.51130
47.10000	-2.43125	-90.72273
47.20000	-2.43750	-90.97691
47.30000	-2.44109	-91.06965
47.40000	-2.44500	-91.16329
47.50000	-2.44953	-91.31157
47.60000	-2.45453	-91.45986
47.70000	-2.45984	-91.64468
47.80000	-2.46703	-91.89265
47.90000	-2.47156	-92.05926
48.00000	-2.47578	-92.16204
48.10000	-2.48031	-92.29492
48.20000	-2.48594	-92.48535
48.30000	-2.49250	-92.71795
48.40000	-2.49734	-92.88859
48.50000	-2.50156	-93.00684
48.60000	-2.50609	-93.12607
48.70000	-2.51094	-93.28266
48.80000	-2.51656	-93.45707
48.90000	-2.52328	-93.68206
49.00000	-2.52766	-93.82052
49.10000	-2.53172	-93.93582
49.20000	-2.53641	-94.07842
49.30000	-2.54203	-94.25312
49.40000	-2.54953	-94.50749
49.50000	-2.55422	-94.68284
49.60000	-2.55828	-94.77085
49.70000	-2.56266	-94.88324
49.80000	-2.56781	-95.04378
49.90000	-2.57359	-95.22475
50.00000	-2.58094	-95.48970
50.10000	-2.58484	-95.61229
50.20000	-2.58922	-95.72209
50.30000	-2.59359	-95.83791
50.40000	-2.59875	-95.98291
50.50000	-2.60547	-96.20984
50.60000	-2.61031	-96.37666
50.70000	-2.61437	-96.47977
50.80000	-2.61906	-96.60296
50.90000	-2.62422	-96.75726
51.00000	-2.62984	-96.92299
51.10000	-2.63656	-97.14933
51.20000	-2.64125	-97.29079
51.30000	-2.64563	-97.39332
51.40000	-2.65047	-97.52612
51.50000	-2.65609	-97.69111
51.60000	-2.66297	-97.90887
51.70000	-2.66781	-98.07523
51.80000	-2.67156	-98.14485
51.90000	-2.67563	-98.24373
52.00000	-2.68063	-98.37075
52.10000	-2.68609	-98.52718
52.20000	-2.69359	-98.76123
52.30000	-2.69844	-98.94443
52.40000	-2.70250	-99.03276
52.50000	-2.70734	-99.15633
52.60000	-2.71281	-99.29928
52.70000	-2.71984	-99.51091
52.80000	-2.72453	-99.67209
52.90000	-2.72828	-99.74606
53.00000	-2.73234	-99.83791
53.10000	-2.73688	-99.94686
53.20000	-2.74203	-100.07761
53.30000	-2.74922	-100.26410
53.40000	-2.75531	-100.50417
53.50000	-2.75906	-100.56484
53.60000	-2.76391	-100.66614
53.70000	-2.76953	-100.79437
53.80000	-2.77719	-101.01629
53.90000	-2.78125	-101.10356
54.00000	-2.78516	-101.16515
54.10000	-2.78969	-101.25332
54.20000	-2.79469	-101.37850
54.30000	-2.80016	-101.53152
54.40000	-2.80906	-101.82097
54.50000	-2.81297	-101.96771
54.60000	-2.81672	-102.04222
54.70000	-2.82172	-102.16611
54.80000	-2.82734	-102.32996
54.90000	-2.83422	-102.56773
55.00000	-2.83797	-102.66603
55.10000	-2.84187	-102.74614
55.20000	-2.84656	-102.87236
55.30000	-2.85172	-103.01510
55.40000	-2.85750	-103.17741
55.50000	-2.86438	-103.38929
55.60000	-2.86859	-103.52203
55.70000	-2.87250	-103.57881
55.80000	-2.87766	-103.69958
55.90000	-2.88344	-103.86813
56.00000	-2.89047	-104.08501
56.10000	-2.89500	-104.20943
56.20000	-2.89875	-104.29393
56.30000	-2.90328	-104.39948
56.40000	-2.90813	-104.53052
56.50000	-2.91391	-104.69508
56.60000	-2.92234	-104.96444
56.70000	-2.92578	-105.08160
56.80000	-2.92953	-105.13946
56.90000	-2.93422	-105.26164
57.00000	-2.93938	-105.40263
57.10000	-2.94625	-105.60682
57.20000	-2.95156	-105.79605
57.30000	-2.95594	-105.90222
57.40000	-2.96047	-106.00684
57.50000	-2.96547	-106.13944
57.60000	-2.97078	-106.28223
57.70000	-2.97766	-106.47332
57.80000	-2.98250	-106.66234
57.90000	-2.98609	-106.72470
58.00000	-2.99109	-106.83873
58.10000	-2.99672	-106.99221
58.20000	-3.00406	-107.23224
58.30000	-3.00828	-107.35850
58.40000	-3.01219	-107.43100
58.50000	-3.01656	-107.53957
58.60000	-3.02156	-107.66874
58.70000	-3.02703	-107.83865
58.80000	-3.03406	-108.02995
58.90000	-3.03937	-108.21936
59.00000	-3.04328	-108.29976
59.10000	-3.04812	-108.42327
59.20000	-3.05359	-108.56628
59.30000	-3.06078	-108.78960
59.40000	-3.06562	-108.95338
59.50000	-3.06937	-109.03332
59.60000	-3.07375	-109.13656
59.70000	-3.07875	-109.27510
59.80000	-3.08438	-109.43517
59.90000	-3.09141	-109.65593
60.00000	-3.09562	-109.78975
60.10000	-3.09969	-109.87697
60.20000	-3.10469	-109.99897
60.30000	-3.11047	-110.15919
60.40000	-3.11703	-110.36067
60.50000	-3.12172	-110.51067
60.60000	-3.12578	-110.60169
60.70000	-3.13031	-110.70867
60.80000	-3.13531	-110.83897
60.90000	-3.14109	-111.01139
61.00000	-3.14844	-111.24355
61.10000	-3.15250	-111.36705
61.20000	-3.15656	-111.44610
61.30000	-3.16125	-111.55657
61.40000	-3.16672	-111.70412
61.50000	-3.17344	-111.92288
61.60000	-3.17828	-112.06420
61.70000	-3.18250	-112.16073
61.80000	-3.18703	-112.26754
61.90000	-3.19219	-112.40561
62.00000	-3.19797	-112.57419
62.10000	-3.20500	-112.78261
62.20000	-3.20938	-112.92358
62.30000	-3.21344	-112.99921
62.40000	-3.21813	-113.11486
62.50000	-3.22359	-113.26373
62.60000	-3.23078	-113.48800
62.70000	-3.23547	-113.64081
62.80000	-3.23922	-113.72048
62.90000	-3.24359	-113.80079
63.00000	-3.24859	-113.92908
63.10000	-3.25453	-114.09179
63.20000	-3.26156	-114.29861
63.30000	-3.26672	-114.48599
63.40000	-3.27109	-114.58518
63.50000	-3.27594	-114.69917
63.60000	-3.28141	-114.85182
63.70000	-3.28781	-115.04698
63.80000	-3.29250	-115.19261
63.90000	-3.29656	-115.27115
64.00000	-3.30094	-115.37696
64.10000	-3.30562	-115.49986
64.20000	-3.31062	-115.63241
64.30000	-3.31719	-115.81963
64.40000	-3.32203	-115.98010
64.50000	-3.32609	-116.06543
64.60000	-3.33078	-116.16587
64.70000	-3.33594	-116.30180
64.80000	-3.34250	-116.47309
64.90000	-3.34797	-116.64850
65.00000	-3.35234	-116.75391
65.10000	-3.35703	-116.85947
65.20000	-3.36234	-116.98870
65.30000	-3.36813	-117.14487
65.40000	-3.37516	-117.34807
65.50000	-3.37922	-117.47867
65.60000	-3.38312	-117.53737
65.70000	-3.38734	-117.61905
65.80000	-3.39250	-117.74012
65.90000	-3.39984	-117.93496
66.00000	-3.40531	-118.12008
66.10000	-3.40937	-118.19221
66.20000	-3.41406	-118.29475
66.30000	-3.41906	-118.40872
66.40000	-3.42453	-118.55460
66.50000	-3.43156	-118.74545
66.60000	-3.43625	-118.90277
66.70000	-3.44016	-118.96554
66.80000	-3.44500	-119.06735
66.90000	-3.45031	-119.18457
67.00000	-3.45750	-119.39255
67.10000	-3.46250	-119.53237
67.20000	-3.46641	-119.60384
67.30000	-3.47078	-119.69082
67.40000	-3.47578	-119.80443
67.50000	-3.48172	-119.96809
67.60000	-3.48906	-120.18498
67.70000	-3.49313	-120.29497
67.80000	-3.49703	-120.34915
67.90000	-3.50156	-120.44208
68.00000	-3.50656	-120.55501
68.10000	-3.51234	-120.69109
68.20000	-3.51797	-120.85120
68.30000	-3.52266	-120.96294
68.40000	-3.52734	-121.06311
68.50000	-3.53234	-121.17421
68.60000	-3.53797	-121.31478
68.70000	-3.54516	-121.50944
68.80000	-3.54938	-121.63909
68.90000	-3.55328	-121.69235
69.00000	-3.55781	-121.78823
69.10000	-3.56297	-121.89788
69.20000	-3.56938	-122.05804
69.30000	-3.57500	-122.21989
69.40000	-3.57922	-122.29419
69.50000	-3.58359	-122.37410
69.60000	-3.58813	-122.46466
69.70000	-3.59344	-122.58594
69.80000	-3.60063	-122.76153
69.90000	-3.60781	-123.01408
70.00000	-3.61125	-123.05474
70.10000	-3.61625	-123.14281
70.20000	-3.62203	-123.28500
70.30000	-3.62922	-123.48333
70.40000	-3.63281	-123.56591
70.50000	-3.63656	-123.61115
70.60000	-3.64094	-123.69293
70.70000	-3.64609	-123.80478
70.80000	-3.65219	-123.96440
70.90000	-3.65938	-124.15174
71.00000	-3.66391	-124.29950
71.10000	-3.66766	-124.33791
71.20000	-3.67234	-124.43656
71.30000	-3.67734	-124.54967
71.40000	-3.68422	-124.71589
71.50000	-3.69000	-124.90758
71.60000	-3.69391	-124.97954
71.70000	-3.69813	-125.05941
71.80000	-3.70313	-125.16165
71.90000	-3.70891	-125.30658
72.00000	-3.71609	-125.50116
72.10000	-3.72047	-125.63214
72.20000	-3.72422	-125.68708
72.30000	-3.72859	-125.76883
72.40000	-3.73359	-125.88002
72.50000	-3.74062	-126.05253
72.60000	-3.74625	-126.24837
72.70000	-3.75031	-126.31494
72.80000	-3.75469	-126.39959
72.90000	-3.75922	-126.49973
73.00000	-3.76469	-126.62189
73.10000	-3.77219	-126.81118
73.20000	-3.77734	-127.00367
73.30000	-3.78109	-127.05888
73.40000	-3.78594	-127.15369
73.50000	-3.79094	-127.27807
73.60000	-3.79766	-127.43992
73.70000	-3.80313	-127.60830
73.80000	-3.80672	-127.65938
73.90000	-3.81125	-127.75140
74.00000	-3.81578	-127.85628
74.10000	-3.82094	-127.96548
74.20000	-3.82813	-128.14254
74.30000	-3.83391	-128.34838
74.40000	-3.83781	-128.39642
74.50000	-3.84234	-128.48023
74.60000	-3.84719	-128.57601
74.70000	-3.85359	-128.72110
74.80000	-3.85891	-128.88104
74.90000	-3.86328	-128.96523
75.00000	-3.86781	-129.05470
75.10000	-3.87266	-129.15979
75.20000	-3.87828	-129.28231
75.30000	-3.88547	-129.45917
75.40000	-3.89016	-129.61042
75.50000	-3.89406	-129.66146
75.60000	-3.89875	-129.75878
75.70000	-3.90422	-129.88789
75.80000	-3.91078	-130.04047
75.90000	-3.91672	-130.22155
76.00000	-3.92047	-130.27990
76.10000	-3.92469	-130.34570
76.20000	-3.92938	-130.44734
76.30000	-3.93484	-130.58804
76.40000	-3.94187	-130.76673
76.50000	-3.94703	-130.90384
76.60000	-3.95078	-130.93032
76.70000	-3.95547	-131.01678
76.80000	-3.96047	-131.14199
76.90000	-3.96703	-131.27209
77.00000	-3.97297	-131.44624
77.10000	-3.97719	-131.52291
77.20000	-3.98156	-131.59461
77.30000	-3.98625	-131.68377
77.40000	-3.99141	-131.76697
77.50000	-3.99828	-131.91751
77.60000	-4.00453	-132.13937
77.70000	-4.00813	-132.19689
77.80000	-4.01250	-132.25852
77.90000	-4.01781	-132.36177
78.00000	-4.02500	-132.51714
78.10000	-4.03031	-132.69019
78.20000	-4.03406	-132.74279
78.30000	-4.03828	-132.80636
78.40000	-4.04313	-132.88957
78.50000	-4.04828	-133.00323
78.60000	-4.05437	-133.12921
78.70000	-4.06078	-133.32784
78.80000	-4.06469	-133.38165
78.90000	-4.06969	-133.46791
79.00000	-4.07562	-133.60399
79.10000	-4.08375	-133.83336
79.20000	-4.08766	-133.95233
79.30000	-4.09094	-133.97093
79.40000	-4.09531	-134.04024
79.50000	-4.10047	-134.14927
79.60000	-4.10594	-134.27985
79.70000	-4.11344	-134.47633
79.80000	-4.11781	-134.60186
79.90000	-4.12141	-134.63545
80.00000	-4.12594	-134.71572
80.10000	-4.13094	-134.80876
80.20000	-4.13734	-134.96530
80.30000	-4.14328	-135.12474
80.40000	-4.14766	-135.21247
80.50000	-4.15188	-135.28848
80.60000	-4.15641	-135.37152
80.70000	-4.16172	-135.48803
80.80000	-4.16891	-135.65290
80.90000	-4.17453	-135.83139
81.00000	-4.17828	-135.87706
81.10000	-4.18266	-135.94706
81.20000	-4.18781	-136.05359
81.30000	-4.19422	-136.20067
81.40000	-4.19953	-136.34686
81.50000	-4.20375	-136.41217
81.60000	-4.20797	-136.47489
81.70000	-4.21250	-136.54941
81.80000	-4.21766	-136.65074
81.90000	-4.22359	-136.78795
82.00000	-4.23078	-136.98550
82.10000	-4.23500	-137.05339
82.20000	-4.23953	-137.12990
82.30000	-4.24469	-137.22925
82.40000	-4.25141	-137.36175
82.50000	-4.25688	-137.52280
82.60000	-4.26047	-137.55719
82.70000	-4.26469	-137.61899
82.80000	-4.26938	-137.69381
82.90000	-4.27484	-137.81106
83.00000	-4.28109	-137.94570
83.10000	-4.28813	-138.14290
83.20000	-4.29188	-138.19499
83.30000	-4.29641	-138.27023
83.40000	-4.30141	-138.34456
83.50000	-4.30797	-138.47432
83.60000	-4.31375	-138.64318
83.70000	-4.31766	-138.69452
83.80000	-4.32188	-138.76055
83.90000	-4.32688	-138.84309
84.00000	-4.33250	-138.95775
84.10000	-4.33969	-139.11435
84.20000	-4.34453	-139.25377
84.30000	-4.34813	-139.26572
84.40000	-4.35281	-139.34442
84.50000	-4.35812	-139.45323
84.60000	-4.36531	-139.62066
84.70000	-4.37078	-139.76683
84.80000	-4.37438	-139.80362
84.90000	-4.37859	-139.86334
85.00000	-4.38313	-139.93475
85.10000	-4.38797	-140.00629
85.20000	-4.39344	-140.12037
85.30000	-4.40016	-140.29434
85.40000	-4.40422	-140.34428
85.50000	-4.40891	-140.40780
85.60000	-4.41406	-140.50278
85.70000	-4.41984	-140.61798
85.80000	-4.42594	-140.74485
85.90000	-4.43031	-140.81508
86.00000	-4.43484	-140.87084
86.10000	-4.44000	-140.95081
86.20000	-4.44578	-141.06466
86.30000	-4.45328	-141.21012
86.40000	-4.45953	-141.41710
86.50000	-4.46250	-141.38563
86.60000	-4.46672	-141.42792
86.70000	-4.47203	-141.51607
86.80000	-4.47875	-141.64178
86.90000	-4.48453	-141.81985
87.00000	-4.48828	-141.84901
87.10000	-4.49281	-141.89893
87.20000	-4.49766	-141.98180
87.30000	-4.50281	-142.07956
87.40000	-4.50891	-142.18634
87.50000	-4.51469	-142.34078
87.60000	-4.51875	-142.38055
87.70000	-4.52359	-142.45744
87.80000	-4.52906	-142.56318
87.90000	-4.53531	-142.68345
88.00000	-4.54125	-142.83420
88.10000	-4.54484	-142.86786
88.20000	-4.54875	-142.90784
88.30000	-4.55328	-142.96310
88.40000	-4.55859	-143.05240
88.50000	-4.56531	-143.19676
88.60000	-4.57172	-143.37696
88.70000	-4.57531	-143.40363
88.80000	-4.57953	-143.44719
88.90000	-4.58453	-143.53272
89.00000	-4.59016	-143.22992
89.10000	-4.59703	-143.27478
89.20000	-4.60141	-143.33844
89.30000	-4.60578	-143.37537
89.40000	-4.61078	-143.44820
89.50000	-4.61609	-143.53985
89.60000	-4.62281	-143.66256
89.70000	-4.62906	-143.83610
89.80000	-4.63234	-143.83647
89.90000	-4.63672	-143.88651
90.00000	-4.64188	-143.96951
90.10000	-4.64859	-144.09898
90.20000	-4.65437	-144.24580
90.30000	-4.65828	-144.28920
90.40000	-4.66266	-144.34406
90.50000	-4.66750	-144.41837
90.60000	-4.67266	-144.50474
90.70000	-4.67938	-144.62943
90.80000	-4.68547	-144.80764
90.90000	-4.68906	-144.82382
91.00000	-4.69344	-144.87697
91.10000	-4.69859	-144.95808
91.20000	-4.70516	-145.08140
91.30000	-4.71094	-145.23502
91.40000	-4.71484	-145.27810
91.50000	-4.71906	-145.32644
91.60000	-4.72391	-145.38838
91.70000	-4.72938	-145.48394
91.80000	-4.73609	-145.60857
91.90000	-4.74234	-145.79584
92.00000	-4.74578	-145.80655
92.10000	-4.75031	-145.86294
92.20000	-4.75516	-145.93355
92.30000	-4.76094	-146.03968
92.40000	-4.76750	-146.19237
92.50000	-4.77172	-146.25329
92.60000	-4.77609	-146.30380
92.70000	-4.78062	-146.36910
92.80000	-4.78609	-146.45858
92.90000	-4.79219	-146.57591
93.00000	-4.79813	-146.72305
93.10000	-4.80187	-146.74303
93.20000	-4.80625	-146.79177
93.30000	-4.81156	-146.86982
93.40000	-4.81797	-146.97993
93.50000	-4.82453	-147.13210
93.60000	-4.82875	-147.17822
93.70000	-4.83297	-147.12347
93.80000	-4.83766	-147.17580
93.90000	-4.84266	-147.24757
94.00000	-4.84875	-147.33884
94.10000	-4.85563	-147.48390
94.20000	-4.85906	-147.44383
94.30000	-4.86344	-147.36603
94.40000	-4.86859	-147.44014
94.50000	-4.87516	-147.53883
94.60000	-4.88188	-147.70962
94.70000	-4.88563	-147.73598
94.80000	-4.88984	-147.75258
94.90000	-4.89453	-147.81563
95.00000	-4.89969	-147.88403
95.10000	-4.90563	-147.98747
95.20000	-4.91250	-148.15177
95.30000	-4.91641	-148.18574
95.40000	-4.92078	-148.22097
95.50000	-4.92609	-148.30242
95.60000	-4.93328	-148.43272
95.70000	-4.93937	-148.61487
95.80000	-4.94297	-148.62755
95.90000	-4.94703	-148.66990
96.00000	-4.95172	-148.72546
96.10000	-4.95687	-148.80343
96.20000	-4.96281	-148.90108
96.30000	-4.96859	-149.04723
96.40000	-4.97266	-149.06536
96.50000	-4.97734	-149.11845
96.60000	-4.98266	-149.19880
96.70000	-4.98922	-149.32667
96.80000	-4.99516	-149.47121
96.90000	-4.99922	-149.50478
97.00000	-5.00359	-149.54816
97.10000	-5.00828	-149.61571
97.20000	-5.01344	-149.69447
97.30000	-5.01953	-149.79960
97.40000	-5.02516	-149.94048
97.50000	-5.02891	-149.96058
97.60000	-5.03328	-150.00026
97.70000	-5.03812	-150.07047
97.80000	-5.04359	-150.15317
97.90000	-5.04969	-150.27055
98.00000	-5.05453	-150.34781
98.10000	-5.05922	-150.40706
98.20000	-5.06422	-150.45442
98.30000	-5.06953	-150.50402
98.40000	-5.07609	-150.58866
98.50000	-5.08250	-150.74751
98.60000	-5.08594	-150.75223
98.70000	-5.09000	-150.76588
98.80000	-5.09469	-150.81492
98.90000	-5.10063	-150.90047
99.00000	-5.10766	-151.06410
99.10000	-5.11203	-151.10202
99.20000	-5.11609	-151.12805
99.30000	-5.12078	-151.17118
99.40000	-5.12609	-151.22929
99.50000	-5.13188	-151.31937
99.60000	-5.13844	-151.43508
99.70000	-5.14234	-151.45867
99.80000	-5.14688	-151.48112
99.90000	-5.15219	-151.54760
100.00000	-5.15844	-151.63800
100.10000	-5.16578	-151.79600
100.20000	-5.16953	-151.81236
100.30000	-5.17344	-151.80269
100.40000	-5.17813	-151.83645
100.50000	-5.18328	-151.88386
100.60000	-5.18938	-151.94957
100.70000	-5.19625	-152.11532
100.80000	-5.19969	-152.12230
100.90000	-5.20391	-152.13783
101.00000	-5.20891	-152.18352
101.10000	-5.21422	-152.25461
101.20000	-5.22094	-152.37810
101.30000	-5.22547	-152.42477
101.40000	-5.22953	-152.44576
101.50000	-5.23422	-152.48004
101.60000	-5.23937	-152.54086
101.70000	-5.24531	-152.61333
101.80000	-5.25250	-152.76301
101.90000	-5.25578	-152.76544
102.00000	-5.25984	-152.76438
102.10000	-5.26453	-152.80548
102.20000	-5.27047	-152.87684
102.30000	-5.27797	-153.03190
102.40000	-5.28203	-153.05802
102.50000	-5.28625	-153.05981
102.60000	-5.29094	-153.10252
102.70000	-5.29625	-153.15935
102.80000	-5.30281	-153.24016
102.90000	-5.31203	-153.49561
103.00000	-5.31469	-153.47674
103.10000	-5.31859	-153.46798
103.20000	-5.32422	-153.54186
103.30000	-5.33125	-153.65532
103.40000	-5.33625	-153.75620
103.50000	-5.33953	-153.73400
103.60000	-5.34375	-153.74501
103.70000	-5.34844	-153.79968
103.80000	-5.35328	-153.67793
103.90000	-5.35937	-153.77140
104.00000	-5.36688	-153.93923
104.10000	-5.37031	-153.94950
104.20000	-5.37453	-153.95454
104.30000	-5.37953	-154.01320
104.40000	-5.38500	-154.08309
104.50000	-5.39141	-154.18901
104.60000	-5.39609	-154.24839
104.70000	-5.40031	-154.26916
104.80000	-5.40516	-154.31106
104.90000	-5.41063	-154.38515
105.00000	-5.41734	-154.48314
105.10000	-5.42359	-154.63671
105.20000	-5.42672	-154.61008
105.30001	-5.43094	-154.62188
105.40001	-5.43594	-154.67356
105.50001	-5.44156	-154.74887
105.60001	-5.44859	-154.89155
105.70001	-5.45297	-154.93673
105.80001	-5.45703	-154.94898
105.90001	-5.46172	-154.98137
106.00001	-5.46688	-155.03998
106.10001	-5.47281	-155.12565
106.20001	-5.48000	-155.26365
106.30001	-5.48375	-155.30729
106.40001	-5.48781	-155.30591
106.50001	-5.49281	-155.36188
106.60001	-5.49875	-155.43358
106.70001	-5.50594	-155.58954
106.80001	-5.50969	-155.60503
106.90001	-5.51375	-155.61531
107.00001	-5.51828	-155.63406
107.10001	-5.52344	-155.69662
107.20001	-5.52922	-155.78799
107.30001	-5.53672	-155.92545
107.40001	-5.54078	-155.97638
107.50001	-5.54500	-155.98471
107.60001	-5.54969	-156.01751
107.70001	-5.55531	-156.08805
107.80001	-5.56234	-156.22425
107.90001	-5.56641	-156.26130
108.00001	-5.57062	-156.26971
108.10001	-5.57531	-156.31877
108.20001	-5.58063	-156.37657
108.30001	-5.58656	-156.45246
108.40001	-5.59328	-156.57118
108.50001	-5.59719	-156.59140
108.60001	-5.60141	-156.60362
108.70001	-5.60641	-156.65235
108.80001	-5.61234	-156.73029
108.90001	-5.61922	-156.86703
109.00001	-5.62344	-156.89647
109.10001	-5.62734	-156.89777
109.20001	-5.63172	-156.91502
109.30001	-5.63656	-156.95517
109.40001	-5.64234	-157.02434
109.50001	-5.64938	-157.16447
109.60001	-5.65359	-157.19721
109.70001	-5.65813	-157.22556
109.80001	-5.66297	-157.26896
109.90001	-5.66875	-157.34066
110.00001	-5.67516	-157.45175
110.10001	-5.67953	-157.48581
110.20001	-5.68375	-157.50283
110.30001	-5.68844	-157.53235
110.40001	-5.69344	-157.58036
110.50001	-5.69922	-157.65771
110.60001	-5.70750	-157.82824
110.70001	-5.71109	-157.85410
110.80001	-5.71484	-157.83456
110.90001	-5.71984	-157.87344
111.00001	-5.72594	-157.96162
111.10001	-5.73312	-158.10618
111.20001	-5.73719	-158.13763
111.30001	-5.74125	-158.15334
111.40001	-5.74609	-158.18517
111.50001	-5.75141	-158.24020
111.60001	-5.75703	-158.31867
111.70001	-5.76359	-158.44734
111.80001	-5.76750	-158.45849
111.90001	-5.77187	-158.47497
112.00001	-5.77688	-158.52672
112.10001	-5.78266	-158.61233
112.20001	-5.78937	-158.72850
112.30001	-5.79391	-158.78619
112.40001	-5.79766	-158.78250
112.50001	-5.80172	-158.78986
112.60001	-5.80672	-158.83981
112.70001	-5.81234	-158.91145
112.80001	-5.81953	-159.03860
112.90001	-5.82391	-159.09621
113.00001	-5.82828	-159.10637
113.10001	-5.83344	-159.16018
113.20001	-5.83891	-159.21758
113.30001	-5.84594	-159.35256
113.40001	-5.85047	-159.40346
113.50001	-5.85438	-159.39724
113.60001	-5.85875	-159.40124
113.70001	-5.86359	-159.44666
113.80001	-5.86922	-159.51698
113.90001	-5.87719	-159.67408
114.00001	-5.88094	-159.68816
114.10001	-5.88500	-159.67087
114.20001	-5.88969	-159.68643
114.30001	-5.89562	-159.74186
114.40001	-5.90266	-159.86730
114.50001	-5.90703	-159.89596
114.60001	-5.91125	-159.89856
114.70001	-5.91594	-159.92455
114.80001	-5.92109	-159.96610
114.90001	-5.92641	-160.01366
115.00001	-5.93375	-160.13759
115.10001	-5.93750	-160.11529
115.20001	-5.94141	-160.10079
115.30001	-5.94609	-160.09907
115.40001	-5.95219	-160.15446
115.50001	-5.95922	-160.28738
115.60001	-5.96328	-160.30078
115.70001	-5.96734	-160.28897
115.80001	-5.97188	-160.30867
115.90001	-5.97703	-160.35655
116.00001	-5.98250	-160.39923
116.10001	-5.98906	-160.48257
116.20001	-5.99391	-160.53008
116.30001	-5.99875	-160.54715
116.40001	-6.00375	-160.51346
116.50001	-6.00984	-160.52523
116.60001	-6.01750	-160.66578
116.70001	-6.02109	-160.66250
116.80001	-6.02469	-160.62734
116.90001	-6.02906	-160.63356
117.00001	-6.03375	-160.65268
117.10001	-6.03937	-160.69826
117.20001	-6.04672	-160.81415
117.30001	-6.05062	-160.82764
117.40001	-6.05484	-160.81855
117.50001	-6.05984	-160.81910
117.60001	-6.06531	-160.86598
117.70001	-6.07266	-160.97261
117.80001	-6.07750	-160.90743
117.90001	-6.08141	-160.83591
118.00001	-6.08562	-160.83889
118.10001	-6.09031	-160.84321
118.20001	-6.09594	-160.88593
118.30001	-6.10297	-160.97459
118.40001	-6.10781	-161.03679
118.50001	-6.11156	-161.00077
118.60001	-6.11625	-161.00122
118.70001	-6.12172	-160.95868
118.80001	-6.12844	-161.03280
118.90001	-6.13313	-161.06136
119.00001	-6.13750	-161.05740
119.10001	-6.14234	-161.05473
119.20001	-6.14766	-161.08939
119.30001	-6.15406	-161.15336
119.40001	-6.16344	-161.27995
119.50001	-6.16625	-161.27850
119.60001	-6.16969	-161.20461
119.70001	-6.17484	-161.23135
119.80001	-6.18094	-161.30316
119.90001	-6.18766	-161.41835
120.00001	-6.19109	-161.38509
120.10001	-6.19500	-161.36478
120.20001	-6.19953	-161.37402
120.30001	-6.20453	-161.38522
120.40001	-6.21000	-161.42745
120.50001	-6.21688	-161.50232
120.60001	-6.22125	-161.54669
120.70001	-6.22547	-161.49421
120.80001	-6.23031	-161.51038
120.90001	-6.23625	-161.56220
121.00001	-6.24437	-161.71627
121.10001	-6.24844	-161.72700
121.20001	-6.25219	-161.67758
121.30001	-6.25672	-161.67966
121.40001	-6.26172	-161.70429
121.50001	-6.26734	-161.73998
121.60001	-6.27422	-161.82961
121.70001	-6.27813	-161.83558
121.80001	-6.28219	-161.81932
121.90001	-6.28703	-161.80176
122.00001	-6.29234	-161.84321
122.10001	-6.29906	-161.90816
122.20001	-6.30391	-161.93418
122.30001	-6.30812	-161.89919
122.40001	-6.31281	-161.88855
122.50001	-6.31766	-161.90055
122.60001	-6.32328	-161.93865
122.70001	-6.33094	-162.05804
122.80001	-6.33484	-162.07621
122.90001	-6.33875	-162.04946
123.00001	-6.34359	-162.05962
123.10001	-6.34969	-162.11553
123.20001	-6.35703	-162.25097
123.30001	-6.36094	-162.25491
123.40001	-6.36484	-162.23264
123.50001	-6.36938	-162.23529
123.60001	-6.37453	-162.25968
123.70001	-6.37984	-162.29191
123.80001	-6.38766	-162.40852
123.90001	-6.39203	-162.45469
124.00001	-6.39594	-162.42562
124.10001	-6.40063	-162.44154
124.20001	-6.40625	-162.12983
124.21801	-6.40734	-161.60128
124.31801	-6.41453	-161.18376
124.41801	-6.41859	-161.16609
124.51801	-6.42250	-161.11250
124.61801	-6.42719	-161.08876
124.71801	-6.43219	-161.05296
124.81801	-6.43781	-161.02004
124.91801	-6.44500	-161.11556
125.01801	-6.44938	-161.12524
125.11801	-6.45391	-161.11283
125.21801	-6.45891	-161.12922
125.31801	-6.46438	-161.15458
125.41801	-6.47094	-161.21410
125.51801	-6.47500	-161.22285
125.61801	-6.47922	-161.20574
125.71801	-6.48375	-161.21167
125.81801	-6.48891	-161.24111
125.91801	-6.49469	-161.30763
126.01801	-6.50219	-161.43370
126.11801	-6.50562	-161.42130
126.21801	-6.50969	-161.40573
126.31801	-6.51469	-161.42261
126.41801	-6.52047	-161.48135
126.51801	-6.52813	-161.61378
126.61801	-6.53234	-161.63196
126.71801	-6.53625	-161.62224
126.81801	-6.54094	-161.63856
126.91801	-6.54625	-161.67329
127.01801	-6.55250	-161.74050
127.11801	-6.56031	-161.91085
127.21801	-6.56344	-161.88945
127.31801	-6.56734	-161.86953
127.41801	-6.57203	-161.89608
127.51801	-6.57766	-161.94592
127.61801	-6.58469	-162.07705
127.71801	-6.58875	-162.08521
127.81801	-6.59297	-162.09304
127.91801	-6.59813	-162.12708
128.01801	-6.60375	-162.18482
128.11801	-6.60953	-162.26421
128.21801	-6.61641	-162.39993
128.31801	-6.61984	-162.38330
128.41801	-6.62391	-162.38268
128.51801	-6.62844	-162.41142
128.61801	-6.63375	-162.45188
128.71801	-6.64063	-162.56239
128.81801	-6.64578	-162.63208
128.91801	-6.64984	-162.62351
129.01801	-6.65453	-162.65742
129.11801	-6.65984	-162.70758
129.21801	-6.66578	-162.78261
129.31801	-6.67203	-162.88711
129.41801	-6.67578	-162.88419
129.51801	-6.68000	-162.88076
129.61801	-6.68500	-162.92199
129.71801	-6.69063	-162.98521
129.81801	-6.69766	-163.09904
129.91801	-6.70234	-163.14252
130.01801	-6.70641	-163.14626
130.11801	-6.71094	-163.16359
130.21801	-6.71594	-163.20479
130.31801	-6.72188	-163.27249
130.41801	-6.72906	-163.39390
130.51801	-6.73359	-163.44808
130.61801	-6.73750	-163.41844
130.71801	-6.74219	-163.44103
130.81801	-6.74781	-163.51095
130.91801	-6.75422	-163.60575
131.01801	-6.75859	-163.61900
131.11801	-6.76266	-163.61874
131.21801	-6.76719	-163.63233
131.31801	-6.77219	-163.66516
131.41801	-6.77797	-163.72269
131.51801	-6.78516	-163.83804
131.61801	-6.78969	-163.88550
131.71801	-6.79359	-163.87197
131.81801	-6.79812	-163.87460
131.91801	-6.80359	-163.91464
132.01801	-6.81125	-164.03623
132.11801	-6.81594	-164.09451
132.21801	-6.82031	-164.09494
132.31801	-6.82516	-164.11440
132.41801	-6.83047	-164.16505
132.51801	-6.83563	-164.20913
132.61801	-6.84234	-164.30348
132.71801	-6.84641	-164.32193
132.81801	-6.85078	-164.32242
132.91801	-6.85516	-164.34227
133.01801	-6.86078	-164.37498
133.11801	-6.86766	-164.47303
133.21801	-6.87250	-164.51707
133.31801	-6.87672	-164.51925
133.41801	-6.88125	-164.52433
133.51801	-6.88641	-164.56221
133.61801	-6.89219	-164.62269
133.71801	-6.89906	-164.73240
133.81801	-6.90297	-164.73381
133.91801	-6.90703	-164.72617
134.01801	-6.91203	-164.74806
134.11801	-6.91750	-164.80108
134.21801	-6.92406	-164.89029
134.31801	-6.92875	-164.91090
134.41801	-6.93297	-164.90966
134.51801	-6.93750	-164.92328
134.61801	-6.94266	-164.95065
134.71801	-6.94891	-165.00668
134.81801	-6.95641	-165.13531
134.91801	-6.95984	-165.12635
135.01801	-6.96375	-165.09958
135.11801	-6.96844	-165.11372
135.21801	-6.97391	-165.14194
135.31801	-6.98125	-165.24962
135.41801	-6.98594	-165.28928
135.51801	-6.98984	-165.26322
135.61801	-6.99438	-165.27490
135.71801	-6.99969	-165.30816
135.81801	-7.00500	-165.34550
135.91801	-7.01344	-165.46057
136.01801	-7.01797	-165.53685
136.11801	-7.02188	-165.50089
136.21801	-7.02687	-165.52442
136.31801	-7.03250	-165.57199
136.41801	-7.03969	-165.68437
136.51801	-7.04328	-165.68446
136.61801	-7.04672	-165.65257
136.71801	-7.05094	-165.64846
136.81801	-7.05594	-165.65865
136.91801	-7.06125	-165.70349
137.01801	-7.06859	-165.79765
137.11801	-7.07359	-165.87244
137.21801	-7.07750	-165.84086
137.31801	-7.08219	-165.85818
137.41801	-7.08766	-165.89779
137.51801	-7.09594	-166.02780
137.61801	-7.10047	-166.08438
137.71801	-7.10406	-166.04732
137.81801	-7.10844	-166.04695
137.91801	-7.11328	-166.07012
138.01801	-7.11906	-166.13328
138.11801	-7.12703	-166.26634
138.21801	-7.13063	-166.26072
138.31801	-7.13453	-166.24127
138.41801	-7.13937	-166.26208
138.51801	-7.14500	-166.30441
138.61801	-7.15234	-166.42268
138.71801	-7.15687	-166.46379
138.81801	-7.16062	-166.43275
138.91801	-7.16531	-166.43818
139.01801	-7.17016	-166.46211
139.11801	-7.17547	-166.50498
139.21801	-7.18297	-166.61605
139.31801	-7.18719	-166.64875
139.41801	-7.19109	-166.62478
139.51801	-7.19609	-166.64460
139.61801	-7.20188	-166.70099
139.71801	-7.20922	-166.82085
139.81801	-7.21359	-166.84639
139.91801	-7.21734	-166.82261
140.01801	-7.22188	-166.82194
140.11801	-7.22672	-166.84762
140.21801	-7.23203	-166.88800
140.31801	-7.23906	-166.97805
140.41801	-7.24344	-167.02311
140.51801	-7.24766	-167.00438
140.61801	-7.25250	-167.02315
140.71801	-7.25813	-167.06428
140.81801	-7.26547	-167.16759
140.91801	-7.27016	-167.22028
141.01801	-7.27406	-167.19256
141.11801	-7.27844	-167.18845
141.21801	-7.28313	-167.19951
141.31801	-7.28875	-167.25287
141.41801	-7.29625	-167.35998
141.51801	-7.30063	-167.39009
141.61801	-7.30484	-167.37215
141.71801	-7.30984	-167.37671
141.81801	-7.31531	-167.41720
141.91801	-7.32203	-167.50576
142.01801	-7.32687	-167.54749
142.11801	-7.33078	-167.53428
142.21801	-7.33500	-167.52638
142.31801	-7.33984	-167.53702
142.41801	-7.34531	-167.58250
142.51801	-7.35250	-167.68120
142.61801	-7.35766	-167.75601
142.71801	-7.36141	-167.71956
142.81801	-7.36625	-167.72367
142.91801	-7.37172	-167.75113
143.01801	-7.37844	-167.85486
143.11801	-7.38312	-167.88433
143.21801	-7.38734	-167.86070
143.31801	-7.39203	-167.87824
143.41801	-7.39703	-167.90058
143.51801	-7.40313	-167.95900
143.61801	-7.41109	-168.08814
143.71801	-7.41531	-168.12640
143.81801	-7.41906	-168.09274
143.91801	-7.42422	-168.11784
144.01801	-7.43000	-168.16972
144.11801	-7.43703	-168.30111
144.21801	-7.44094	-168.30602
144.31801	-7.44453	-168.27296
144.41801	-7.44891	-168.27655
144.51801	-7.45359	-168.29841
144.61801	-7.45906	-168.33751
144.71801	-7.46578	-168.43425
144.81801	-7.47062	-168.47841
144.91801	-7.47500	-168.46777
145.01801	-7.48000	-168.50425
145.11801	-7.48594	-168.55414
145.21801	-7.49281	-168.67149
145.31801	-7.49719	-168.70217
145.41801	-7.50094	-168.67037
145.51801	-7.50500	-168.64993
145.61801	-7.50984	-168.65575
145.71801	-7.51547	-168.70730
145.81801	-7.52266	-168.82141
145.91801	-7.52750	-168.86623
146.01801	-7.53187	-168.85744
146.11801	-7.53688	-168.87969
146.21801	-7.54234	-168.91338
146.31801	-7.54828	-168.98330
146.41801	-7.55328	-169.02058
146.51801	-7.55766	-169.00972
146.61801	-7.56219	-169.02238
146.71801	-7.56719	-169.03818
146.81801	-7.57234	-169.07704
146.91801	-7.57906	-169.14484
147.01801	-7.58437	-169.20805
147.11801	-7.58844	-169.19364
147.21801	-7.59281	-169.18175
147.31801	-7.59797	-169.20376
147.41801	-7.60422	-169.26897
147.51801	-7.60937	-169.31140
147.61801	-7.61375	-169.30363
147.71801	-7.61828	-169.29421
147.81801	-7.62328	-169.30261
147.91801	-7.62875	-169.34048
148.01801	-7.63578	-169.41190
148.11801	-7.64078	-169.46626
148.21801	-7.64484	-169.42409
148.31801	-7.64969	-169.42629
148.41801	-7.65500	-169.44855
148.51801	-7.66187	-169.52153
148.61801	-7.66781	-169.60452
148.71801	-7.67156	-169.56519
148.81801	-7.67578	-169.55347
148.91801	-7.68063	-169.55210
149.01801	-7.68625	-169.57349
149.11801	-7.69344	-169.60678
149.21801	-7.69797	-169.64696
149.31801	-7.70156	-169.58888
149.41801	-7.70594	-169.57860
149.51801	-7.71109	-169.58870
149.61801	-7.71781	-169.64579
149.71801	-7.72375	-169.73953
149.81801	-7.72797	-169.71324
149.91801	-7.73234	-169.63141
150.01801	-7.73734	-169.54140
150.11801	-7.74297	-169.57381
150.21801	-7.75078	-169.66186
150.31801	-7.75500	-169.70477
150.41801	-7.75859	-169.64170
150.51801	-7.76313	-169.63671
150.61801	-7.76844	-169.65467
150.71801	-7.77563	-169.73099
150.81801	-7.78094	-169.80079
150.91801	-7.78484	-169.77574
151.01801	-7.78953	-169.77139
151.11801	-7.79484	-169.79401
151.21801	-7.79984	-169.81262
151.31801	-7.80609	-169.87248
151.41801	-7.81078	-169.88969
151.51801	-7.81453	-169.84738
151.61801	-7.81922	-169.84150
151.71801	-7.82453	-169.86406
151.81801	-7.83250	-169.95579
151.91801	-7.83813	-170.04897
152.01801	-7.84172	-169.99854
152.11801	-7.84609	-169.90621
152.21801	-7.85109	-169.89812
152.31801	-7.85703	-169.93554
152.41801	-7.86625	-170.11136
152.51801	-7.87000	-170.16068
152.61801	-7.87328	-170.09360
152.71801	-7.87797	-170.09363
152.81801	-7.88328	-170.12076
152.91801	-7.88953	-170.17987
153.01801	-7.89422	-170.20777
153.11801	-7.89797	-170.18002
153.21801	-7.90219	-170.17069
153.31801	-7.90703	-170.17624
153.41801	-7.91297	-170.22352
153.51801	-7.92109	-170.34414
153.61801	-7.92531	-170.38698
153.71801	-7.92891	-170.33397
153.81801	-7.93328	-170.32561
153.91801	-7.93859	-170.34808
154.01801	-7.94563	-170.42893
154.11801	-7.95125	-170.51813
154.21801	-7.95500	-170.48706
154.31801	-7.95953	-170.47451
154.41801	-7.96469	-170.48635
154.51801	-7.97031	-170.53171
154.61801	-7.97672	-170.59028
154.71801	-7.98203	-170.65898
154.81801	-7.98578	-170.61695
154.91801	-7.99047	-170.61093
155.01801	-7.99563	-170.63874
155.11801	-8.00250	-170.71247
155.21801	-8.00813	-170.79337
155.31801	-8.01188	-170.74285
155.41801	-8.01625	-170.72624
155.51801	-8.02109	-170.73293
155.61801	-8.02672	-170.77658
155.71801	-8.03375	-170.86251
155.81801	-8.03922	-170.95423
155.91801	-8.04281	-170.90423
156.01801	-8.04750	-170.90347
156.11801	-8.05281	-170.92462
156.21801	-8.05969	-170.99296
156.31801	-8.06500	-171.05994
156.41801	-8.06891	-171.03986
156.51801	-8.07313	-171.03076
156.61801	-8.07797	-171.04162
156.71801	-8.08344	-171.07648
156.81801	-8.09000	-171.15137
156.91801	-8.09578	-171.22506
157.01801	-8.09953	-171.17614
157.11801	-8.10438	-171.18168
157.21801	-8.10953	-171.20312
157.31801	-8.11578	-171.26459
157.41801	-8.12078	-171.30804
157.51801	-8.12500	-171.29406
157.61801	-8.12969	-171.28707
157.71801	-8.13484	-171.30756
157.81801	-8.14031	-171.33436
157.91801	-8.14719	-171.41294
158.01801	-8.15187	-171.46085
158.11801	-8.15594	-171.41971
158.21801	-8.16063	-171.41095
158.31801	-8.16578	-171.43534
158.41801	-8.17234	-171.49006
158.51801	-8.17766	-171.55138
158.61801	-8.18156	-171.51313
158.71801	-8.18609	-171.49882
158.81801	-8.19109	-171.50800
158.91801	-8.19672	-171.53047
159.01801	-8.20391	-171.61942
159.11801	-8.20922	-171.68957
159.21801	-8.21281	-171.62527
159.31801	-8.21750	-171.60849
159.41801	-8.22219	-171.60366
159.51801	-8.22875	-171.65342
159.61801	-8.23484	-171.74275
159.71801	-8.23922	-171.72442
159.81801	-8.24375	-171.72097
159.91801	-8.24891	-171.72259
160.01801	-8.25469	-171.71879
160.11801	-8.26234	-171.77169
160.21801	-8.26578	-171.75655
160.31801	-8.26953	-171.69452
160.41801	-8.27438	-171.68656
160.51801	-8.27984	-171.71447
160.61801	-8.28609	-171.77284
160.71801	-8.29188	-171.84648
160.81801	-8.29578	-171.80915
160.91801	-8.30016	-171.78231
161.01801	-8.30484	-171.78220
161.11801	-8.31031	-171.79848
161.21801	-8.31672	-171.86108
161.31801	-8.32156	-171.88415
161.41801	-8.32531	-171.82980
161.51801	-8.32984	-171.81183
161.61801	-8.33500	-171.80824
161.71801	-8.34187	-171.86560
161.81801	-8.34813	-171.93438
161.91801	-8.35281	-171.85901
162.01801	-8.35750	-171.84675
162.11801	-8.36281	-171.84442
162.21801	-8.36844	-171.84949
162.31801	-8.37516	-171.91367
162.41801	-8.37922	-171.90984
162.51801	-8.38297	-171.76394
162.61801	-8.38703	-171.71125
162.71801	-8.39203	-171.67574
162.81801	-8.39875	-171.71811
162.91801	-8.40453	-171.78506
163.01801	-8.40906	-171.75646
163.11801	-8.41344	-171.71244
163.21801	-8.41828	-171.70092
163.31801	-8.42375	-171.70197
163.41801	-8.43063	-171.75896
163.51801	-8.43609	-171.81659
163.61801	-8.43969	-171.76008
163.71801	-8.44422	-171.71490
163.81801	-8.44938	-171.70787
163.91801	-8.45594	-171.75624
164.01801	-8.46125	-171.78683
164.11801	-8.46531	-171.63648
164.21801	-8.46953	-171.59446
164.31801	-8.47422	-171.55528
164.41801	-8.48000	-171.56669
164.51801	-8.48703	-171.60901
164.61801	-8.49297	-171.69268
164.71801	-8.49672	-171.62244
164.81801	-8.50141	-171.58890
164.91801	-8.50641	-171.56798
165.01801	-8.51234	-171.58243
165.11801	-8.51797	-171.60596
165.21801	-8.52250	-171.57929
165.31801	-8.52688	-171.52855
165.41801	-8.53172	-171.50450
165.51801	-8.53719	-171.49131
165.61801	-8.54438	-171.54066
165.71801	-8.54922	-171.56582
165.81801	-8.55266	-171.46359
165.91801	-8.55688	-171.29844
166.01801	-8.56219	-171.25908
166.11801	-8.56953	-171.28862
166.21801	-8.57578	-171.37279
166.31801	-8.57938	-171.29037
166.41801	-8.58375	-171.20460
166.51801	-8.58891	-171.16407
166.61801	-8.59406	-171.01398
166.71801	-8.60016	-170.94778
166.81801	-8.60672	-170.94260
166.91801	-8.61016	-170.84980
167.01801	-8.61469	-170.76868
167.11801	-8.61984	-170.74873
167.21801	-8.62625	-170.73320
167.31801	-8.63156	-170.74206
167.41801	-8.63531	-170.65077
167.51801	-8.63953	-170.56899
167.61801	-8.64438	-170.52044
167.71801	-8.64984	-170.49542
167.81801	-8.65578	-170.46879
167.91801	-8.66297	-170.51910
168.01801	-8.66703	-170.42661
168.11801	-8.67156	-170.34015
168.21801	-8.67672	-170.27697
168.31801	-8.68438	-170.29987
168.41801	-8.69047	-170.36338
168.51801	-8.69359	-170.21537
168.61801	-8.69797	-170.11434
168.71801	-8.70313	-170.06868
168.81801	-8.70875	-170.03480
168.91801	-8.71625	-170.06482
169.01801	-8.72031	-170.01985
169.11801	-8.72359	-169.86988
169.21801	-8.72828	-169.79995
169.31801	-8.73359	-169.74726
169.41801	-8.74047	-169.74095
169.51801	-8.74594	-169.72406
169.61801	-8.74953	-169.57396
169.71801	-8.75375	-169.44021
169.81801	-8.75844	-169.31845
169.91801	-8.76375	-169.21248
170.01801	-8.77094	-169.16499
170.11801	-8.77688	-169.13466
170.21801	-8.78063	-168.93603
170.31801	-8.78516	-168.77411
170.41801	-8.79016	-168.64407
170.51801	-8.79672	-168.55323
170.61801	-8.80172	-168.45807
170.71801	-8.80578	-168.30011
170.81801	-8.81016	-168.14612
170.91801	-8.81516	-168.01651
171.01801	-8.82094	-167.91348
171.11801	-8.82781	-167.86127
171.21801	-8.83344	-167.79502
171.31801	-8.83703	-167.60115
171.41801	-8.84125	-167.42706
171.51801	-8.84594	-167.28760
171.61801	-8.85250	-167.14247
171.71801	-8.85906	-167.05838
171.81801	-8.86312	-166.89040
171.91801	-8.86734	-166.70638
172.01801	-8.87234	-166.55765
172.11801	-8.87781	-166.44335
172.21801	-8.88437	-166.33798
172.31801	-8.88969	-166.23518
172.41801	-8.89359	-166.04701
172.51801	-8.89828	-165.88557
172.61801	-8.90359	-165.75864
172.71801	-8.91047	-165.67731
172.81801	-8.91672	-165.63660
172.91801	-8.92031	-165.43642
173.01801	-8.92406	-165.23694
173.11801	-8.92844	-165.06539
173.21801	-8.93359	-164.92538
173.31801	-8.94047	-164.83629
173.41801	-8.94703	-164.80020
173.51801	-8.95063	-164.60086
173.61801	-8.95500	-164.41397
173.71801	-8.96000	-164.26218
173.81801	-8.96547	-164.12382
173.91801	-8.97219	-164.04119
174.01801	-8.97656	-163.78069
174.11801	-8.98094	-163.52840
174.21801	-8.98578	-163.30206
174.31801	-8.99094	-163.08422
174.41801	-8.99734	-162.90215
174.51801	-9.00391	-162.79699
174.61801	-9.00734	-162.52379
174.71801	-9.01156	-162.27807
174.81801	-9.01641	-162.06633
174.91801	-9.02297	-161.86875
175.01801	-9.02938	-161.74497
175.11801	-9.03344	-161.49442
175.21801	-9.03797	-161.24904
175.31801	-9.04297	-161.04113
175.41801	-9.04844	-160.83056
175.51801	-9.05563	-160.65831
175.61801	-9.06109	-160.48141
175.71801	-9.06453	-160.17959
175.81801	-9.06922	-159.94005
175.91801	-9.07438	-159.71807
176.01801	-9.08063	-159.52128
176.11801	-9.08625	-159.34525
176.21801	-9.09016	-159.06304
176.31801	-9.09422	-158.77779
176.41801	-9.09875	-158.50055
176.51801	-9.10422	-158.25593
176.61801	-9.11094	-158.04231
176.71801	-9.11734	-157.87292
176.81801	-9.12125	-157.53049
176.91801	-9.12594	-157.18535
177.01801	-9.13141	-156.86335
177.11801	-9.13844	-156.56716
177.21801	-9.14359	-156.20333
177.31801	-9.14750	-155.72165
177.41801	-9.15156	-155.21622
177.51001	-9.15563	-154.71534
177.59601	-9.15984	-154.20757
177.68001	-9.16453	-153.69844
177.76401	-9.17047	-153.19419
177.83801	-9.17422	-152.68549
177.90201	-9.17688	-152.16990
177.96201	-9.17953	-151.66645
178.02401	-9.18266	-151.15124
178.08001	-9.18563	-150.64850
178.13601	-9.18859	-150.14169
178.18801	-9.19172	-149.63467
178.24001	-9.19547	-149.12106
178.28401	-9.19844	-148.60161
178.32001	-9.20016	-148.07248
178.34801	-9.20125	-147.54137
178.37001	-9.20219	-147.02863
178.39201	-9.20297	-146.48113
178.41401	-9.20391	-145.96656
178.43801	-9.20484	-145.45451
178.46401	-9.20594	-144.91688
178.49001	-9.20703	-144.40532
178.51801	-9.20828	-143.88129
178.54601	-9.20953	-143.37800
178.57601	-9.21094	-142.84894
178.60601	-9.21234	-142.31919
178.63401	-9.21375	-141.80681
178.66001	-9.21500	-141.29363
178.68401	-9.21625	-140.75366
178.70401	-9.21734	-140.19908
178.71801	-9.21813	-139.67334
178.73001	-9.21875	-139.10952
178.74201	-9.21938	-138.51380
178.75401	-9.22016	-137.94608
178.76601	-9.22078	-137.43548
178.78001	-9.22156	-136.90384
178.79601	-9.22250	-136.33783
178.81201	-9.22328	-135.79938
178.82801	-9.22437	-135.29089
178.84601	-9.22547	-134.75704
178.86401	-9.22656	-134.24870
178.88401	-9.22781	-133.70872
178.90401	-9.22891	-133.17142
178.92401	-9.22984	-132.64777
178.94401	-9.23078	-132.12430
178.96401	-9.23156	-131.60098
178.98401	-9.23234	-131.07263
179.00401	-9.23313	-130.54243
179.02401	-9.23391	-130.01087
179.04401	-9.23484	-129.47677
179.06401	-9.23563	-128.93268
179.08401	-9.23656	-128.38647
179.10401	-9.23750	-127.83949
179.12401	-9.23844	-127.28824
179.14201	-9.23938	-126.76880
179.16001	-9.24016	-126.23884
179.17801	-9.24125	-125.70752
179.19601	-9.24219	-125.17549
179.21401	-9.24313	-124.62626
179.23201	-9.24422	-124.06886
179.24801	-9.24500	-123.55568
179.26401	-9.24609	-123.03226
179.28001	-9.24703	-122.48515
179.29401	-9.24781	-121.98503
179.30801	-9.24875	-121.45264
179.32201	-9.24984	-120.88378
179.33401	-9.25078	-120.37344
179.34601	-9.25156	-119.83562
179.35801	-9.25250	-119.26379
179.36801	-9.25328	-118.75331
179.37801	-9.25391	-118.20222
179.38801	-9.25453	-117.59043
179.39601	-9.25500	-117.04660
179.40401	-9.25547	-116.43977
179.41001	-9.25578	-115.93191
179.41601	-9.25609	-115.35796
179.42201	-9.25656	-114.69182
179.42601	-9.25672	-114.17742
179.43001	-9.25688	-113.58453
179.43401	-9.25719	-112.88222
179.43801	-9.25750	-111.59524
179.44001	-9.25781	-109.95375
179.44201	-9.25828	-107.17026
179.44401	-9.25875	-103.35370
179.44601	-9.25922	-98.83244
179.44801	-9.25953	-93.82188
179.45001	-9.26000	-88.42402
179.45201	-9.26031	-82.76803
179.45401	-9.26063	-77.00500
179.45601	-9.26094	-71.23956
179.45801	-9.26109	-65.54118
179.46001	-9.26125	-59.98142
179.46201	-9.26141	-54.62578
179.46401	-9.26156	-49.51694
179.46601	-9.26156	-44.68346
179.46801	-9.26156	-40.15047
179.47001	-9.26172	-35.93623
179.47201	-9.26172	-32.04893
179.47401	-9.26172	-28.49094
179.47601	-9.26188	-25.26102
179.47801	-9.26188	-22.35177
179.48001	-9.26203	-19.75117
179.48201	-9.26203	-17.44713
179.48401	-9.26219	-15.42593
179.48601	-9.26219	-13.66924
179.48801	-9.26234	-12.15771
179.49001	-9.26234	-10.87377
179.49201	-9.26250	-9.79874
179.49401	-9.26250	-8.91301
179.49601	-9.26250	-8.19937
179.49801	-9.26250	-7.64113
179.50201	-9.26266	-6.91745
179.52201	-9.26297	-7.62734
179.52801	-9.26313	-8.31791
179.53401	-9.26328	-8.96633
179.54001	-9.26328	-9.51185
179.54801	-9.26344	-10.05057
179.56601	-9.26375	-10.56737
179.65001	-9.26625	-10.06152
179.75001	-9.27109	-9.78932
179.85001	-9.27688	-9.60089
179.95001	-9.28328	-9.42572
180.05001	-9.28844	-9.27194
180.15001	-9.29250	-9.09452
180.25001	-9.29719	-8.97700
180.35001	-9.30234	-8.88675
180.45001	-9.30906	-8.80784
180.55001	-9.31422	-8.73453
180.65001	-9.31844	-8.65994
180.75001	-9.32297	-8.57784
180.85001	-9.32781	-8.51953
180.95001	-9.33344	-8.46993
181.05001	-9.34078	-8.43285
181.15001	-9.34594	-8.39611
181.25001	-9.34969	-8.34847
181.35001	-9.35391	-8.31455
181.45001	-9.35891	-8.28364
181.55001	-9.36531	-8.26059
181.65001	-9.37109	-8.23695
181.75001	-9.37531	-8.20780
181.85001	-9.37969	-8.19277
181.95001	-9.38469	-8.16998
182.05001	-9.39031	-8.15609
182.15001	-9.39641	-8.13384
182.25001	-9.40109	-8.12573
182.35001	-9.40531	-8.10083
182.45001	-9.41000	-8.08339
182.55001	-9.41516	-8.06963
182.65001	-9.42219	-8.06109
182.75001	-9.42828	-8.05534
182.85001	-9.43203	-8.03472
182.95001	-9.43641	-8.01201
183.05001	-9.44109	-8.00453
183.15001	-9.44656	-7.99427
183.25001	-9.45344	-7.98237
183.35001	-9.45844	-7.98370
183.45001	-9.46219	-7.96292
183.55001	-9.46672	-7.95271
183.65001	-9.47156	-7.93405
183.75001	-9.47703	-7.92383
183.85001	-9.48297	-7.91826
183.95001	-9.48766	-7.91247
184.05001	-9.49219	-7.91101
184.15001	-9.49750	-7.89613
184.25001	-9.50406	-7.90226
184.35001	-9.51344	-7.91035
184.45001	-9.51719	-7.91134
184.55001	-9.52016	-7.88949
184.65001	-9.52516	-7.87884
184.75001	-9.53063	-7.87788
184.85001	-9.53734	-7.87911
184.95001	-9.54203	-7.87696
185.05001	-9.54563	-7.86567
185.15001	-9.55000	-7.85352
185.25001	-9.55500	-7.84497
185.35001	-9.56031	-7.84668
185.45001	-9.56656	-7.84364
185.53601	-9.57156	-7.83791
