# Supplementary material for: Strengthening of 3D Printed Fused Deposition Manufactured Parts Using the Fill Compositing Technique
Source: PLoS One. 2015 Apr 16;10(4):e0122915. doi: 10.1371/journal.pone.0122915 (PMC4400136; doi:10.1371/journal.pone.0122915)
Supplement: S1 File — This is the raw data and information on all the samples presented in this manuscript. (ZIP) [file pone.0122915.s001.zip › Specimen_RawData_167.csv]

Time	Extension	Load
(sec)	(mm)	(N)
0.00000	-0.00016	-0.21555
0.10000	-0.00047	-0.21568
0.20000	-0.00469	-0.21415
0.30000	-0.01203	-0.21611
0.40000	-0.01969	-0.21043
0.50000	-0.02594	-0.20979
0.60000	-0.03047	-0.21366
0.70000	-0.03547	-0.21257
0.80000	-0.04063	-0.20747
0.90000	-0.04672	-0.21708
1.00000	-0.05188	-0.21224
1.10000	-0.05641	-0.21907
1.20000	-0.06094	-0.21000
1.30000	-0.06594	-0.20863
1.40000	-0.07125	-0.21251
1.50000	-0.07781	-0.21963
1.60000	-0.08312	-0.22154
1.70000	-0.08734	-0.32626
1.80000	-0.09203	-0.47934
1.90000	-0.09719	-0.66625
2.00000	-0.10406	-0.93324
2.10000	-0.10953	-1.19636
2.20000	-0.11344	-1.38787
2.30000	-0.11781	-1.57217
2.40000	-0.12250	-1.77684
2.50000	-0.12813	-2.01486
2.60000	-0.13500	-2.32724
2.70000	-0.14016	-2.62049
2.80000	-0.14422	-2.79991
2.90000	-0.14891	-3.00939
3.00000	-0.15391	-3.24209
3.10000	-0.16000	-3.50378
3.20000	-0.16609	-3.82018
3.30000	-0.17016	-4.01305
3.40000	-0.17453	-4.20888
3.50000	-0.17937	-4.43291
3.60000	-0.18453	-4.67217
3.70000	-0.19109	-4.94163
3.80000	-0.19672	-5.25541
3.90000	-0.20078	-5.42537
4.00000	-0.20547	-5.63452
4.10000	-0.21109	-5.88998
4.20000	-0.21766	-6.18831
4.30000	-0.22266	-6.45637
4.40000	-0.22656	-6.63708
4.50000	-0.23078	-6.82854
4.60000	-0.23563	-7.03436
4.70000	-0.24062	-7.24690
4.80000	-0.24641	-7.49835
4.90000	-0.25391	-7.87370
5.00000	-0.25781	-8.04222
5.10000	-0.26203	-8.22773
5.20000	-0.26703	-8.45547
5.30000	-0.27406	-8.75148
5.40000	-0.27984	-9.04707
5.50000	-0.28375	-9.21949
5.60000	-0.28813	-9.41508
5.70000	-0.29313	-9.63921
5.80000	-0.29906	-9.90021
5.90000	-0.30672	-10.23954
6.00000	-0.31125	-10.49991
6.10000	-0.31469	-10.64289
6.20000	-0.31953	-10.85957
6.30000	-0.32500	-11.10417
6.40000	-0.33219	-11.42667
6.50000	-0.33703	-11.69368
6.60000	-0.34094	-11.86645
6.70000	-0.34516	-12.07031
6.80000	-0.34984	-12.28106
6.90000	-0.35516	-12.52661
7.00000	-0.36141	-12.79724
7.10000	-0.36734	-13.13124
7.20000	-0.37125	-13.29547
7.30000	-0.37594	-13.50528
7.40000	-0.38125	-13.75129
7.50000	-0.38781	-14.03777
7.60000	-0.39297	-14.32253
7.70000	-0.39703	-14.50248
7.80000	-0.40125	-14.69688
7.90000	-0.40609	-14.91407
8.00000	-0.41156	-15.16787
8.10000	-0.41937	-15.50205
8.20000	-0.42484	-15.82073
8.30000	-0.42828	-15.96064
8.40000	-0.43281	-16.17181
8.50000	-0.43797	-16.41726
8.60000	-0.44469	-16.72191
8.70000	-0.45016	-17.01217
8.80000	-0.45422	-17.20212
8.90000	-0.45844	-17.38448
9.00000	-0.46344	-17.61978
9.10000	-0.46891	-17.86987
9.20000	-0.47531	-18.17787
9.30000	-0.48078	-18.46699
9.40000	-0.48469	-18.63497
9.50000	-0.48922	-18.84266
9.60000	-0.49453	-19.15212
9.70000	-0.50156	-19.49432
9.80000	-0.50687	-19.72624
9.90000	-0.51109	-19.88735
10.00000	-0.51562	-20.08739
10.10000	-0.52031	-20.32579
10.20000	-0.52578	-20.57955
10.30000	-0.53172	-20.83351
10.40000	-0.53750	-21.14978
10.50000	-0.54141	-21.31413
10.60000	-0.54594	-21.53464
10.70000	-0.55125	-21.79041
10.80000	-0.55813	-22.10135
10.90000	-0.56328	-22.38550
11.00000	-0.56750	-22.57948
11.10000	-0.57172	-22.77315
11.20000	-0.57656	-22.98735
11.30000	-0.58203	-23.24440
11.40000	-0.58875	-23.54739
11.50000	-0.59469	-23.86425
11.60000	-0.59844	-23.97737
11.70000	-0.60297	-24.18379
11.80000	-0.60797	-24.45110
11.90000	-0.61437	-24.78482
12.00000	-0.62016	-25.07279
12.10000	-0.62422	-25.24938
12.20000	-0.62859	-25.43667
12.30000	-0.63344	-25.67672
12.40000	-0.63906	-25.94048
12.50000	-0.64516	-26.19485
12.60000	-0.65094	-26.50685
12.70000	-0.65516	-26.68873
12.80000	-0.66000	-26.93802
12.90000	-0.66531	-27.19669
13.00000	-0.67234	-27.50406
13.10000	-0.67781	-27.79994
13.20000	-0.68172	-27.97048
13.30000	-0.68594	-28.16926
13.40000	-0.69062	-28.40919
13.50000	-0.69563	-28.64199
13.60000	-0.70188	-28.91801
13.70000	-0.70750	-29.23748
13.80000	-0.71156	-29.42121
13.90000	-0.71656	-29.65162
14.00000	-0.72219	-29.91096
14.10000	-0.72891	-30.22339
14.20000	-0.73406	-30.51678
14.30000	-0.73797	-30.68782
14.40000	-0.74250	-30.90958
14.50000	-0.74734	-31.15518
14.60000	-0.75281	-31.40932
14.70000	-0.75906	-31.70672
14.80000	-0.76422	-31.98513
14.90000	-0.76781	-32.13482
15.00000	-0.77219	-32.33664
15.10000	-0.77703	-32.56962
15.20000	-0.78328	-32.85912
15.30000	-0.79062	-33.24492
15.40000	-0.79500	-33.46089
15.50000	-0.79969	-33.66428
15.60000	-0.80453	-33.89740
15.70000	-0.80953	-34.13483
15.80000	-0.81578	-34.42806
15.90000	-0.82109	-34.72408
16.00000	-0.82484	-34.88130
16.10000	-0.82937	-35.08871
16.20000	-0.83437	-35.33335
16.30000	-0.84016	-35.60426
16.40000	-0.84672	-35.94173
16.50000	-0.85094	-36.12721
16.60000	-0.85516	-36.31315
16.70000	-0.86016	-36.53983
16.80000	-0.86547	-36.80826
16.90000	-0.87172	-37.09254
17.00000	-0.87844	-37.45459
17.10000	-0.88250	-37.61673
17.20000	-0.88703	-37.82078
17.30000	-0.89172	-38.03438
17.40000	-0.89719	-38.27830
17.50000	-0.90297	-38.56799
17.60000	-0.90750	-38.76968
17.70000	-0.91187	-38.96164
17.80000	-0.91688	-39.19133
17.90000	-0.92250	-39.45284
18.00000	-0.92922	-39.74180
18.10000	-0.93531	-40.08849
18.20000	-0.93875	-40.22705
18.30000	-0.94312	-40.41301
18.40000	-0.94797	-40.63866
18.50000	-0.95375	-40.90783
18.60000	-0.95984	-41.20285
18.70000	-0.96437	-41.40452
18.80000	-0.96859	-41.57913
18.90000	-0.97375	-41.81741
19.00000	-0.97937	-42.06969
19.10000	-0.98594	-42.36681
19.20000	-0.99172	-42.69604
19.30000	-0.99531	-42.81891
19.40000	-0.99984	-43.01770
19.50000	-1.00516	-43.26069
19.60000	-1.01109	-43.53406
19.70000	-1.01703	-43.82136
19.80000	-1.02156	-44.02374
19.90000	-1.02563	-44.19101
20.00000	-1.03031	-44.39366
20.10000	-1.03562	-44.63821
20.20000	-1.04250	-44.92837
20.30000	-1.04891	-45.30679
20.40000	-1.05234	-45.41074
20.50000	-1.05687	-45.60794
20.60000	-1.06203	-45.85232
20.70000	-1.06813	-46.12978
20.80000	-1.07375	-46.41616
20.90000	-1.07781	-46.57878
21.00000	-1.08203	-46.75511
21.10000	-1.08672	-46.95842
21.20000	-1.09156	-47.17155
21.30000	-1.09688	-47.40916
21.40000	-1.10469	-47.74666
21.50000	-1.10906	-47.98540
21.60000	-1.11328	-48.13847
21.70000	-1.11875	-48.38067
21.80000	-1.12656	-48.70227
21.90000	-1.13297	-49.10121
22.00000	-1.13578	-49.17749
22.10000	-1.14000	-49.34348
22.20000	-1.14484	-49.58890
22.30000	-1.15031	-49.84585
22.40000	-1.15609	-50.10868
22.50000	-1.16266	-50.45684
22.60000	-1.16641	-50.59735
22.70000	-1.17062	-50.79369
22.80000	-1.17578	-51.04152
22.90000	-1.18141	-51.29492
23.00000	-1.18781	-51.62977
23.10000	-1.19203	-51.81777
23.20000	-1.19625	-52.00798
23.30000	-1.20094	-52.22261
23.40000	-1.20609	-52.45686
23.50000	-1.21219	-52.73788
23.60000	-1.21891	-53.10790
23.70000	-1.22266	-53.25037
23.80000	-1.22719	-53.44088
23.90000	-1.23250	-53.70307
24.00000	-1.23891	-53.99999
24.10000	-1.24469	-54.31989
24.20000	-1.24875	-54.49092
24.30000	-1.25297	-54.65759
24.40000	-1.25766	-54.88509
24.50000	-1.26281	-55.12683
24.60000	-1.26922	-55.41446
24.70000	-1.27609	-55.80423
24.80000	-1.27969	-55.94078
24.90000	-1.28422	-56.14201
25.00000	-1.28938	-56.40020
25.10000	-1.29562	-56.67374
25.20000	-1.30125	-57.00070
25.30000	-1.30531	-57.16081
25.40000	-1.30953	-57.35881
25.50000	-1.31406	-57.56893
25.60000	-1.31953	-57.83327
25.70000	-1.32594	-58.12714
25.80000	-1.33266	-58.51135
25.90000	-1.33641	-58.65210
26.00000	-1.34078	-58.84703
26.10000	-1.34547	-59.06785
26.20000	-1.35125	-59.34259
26.30000	-1.35797	-59.69730
26.40000	-1.36219	-59.90250
26.50000	-1.36656	-60.09215
26.60000	-1.37141	-60.31666
26.70000	-1.37687	-60.59022
26.80000	-1.38297	-60.85452
26.90000	-1.38859	-61.16294
27.00000	-1.39219	-61.30997
27.10000	-1.39672	-61.49962
27.20000	-1.40172	-61.74821
27.30000	-1.40781	-62.03128
27.40000	-1.41453	-62.36612
27.50000	-1.41891	-62.57742
27.60000	-1.42297	-62.74819
27.70000	-1.42734	-62.94063
27.80000	-1.43250	-63.17601
27.90000	-1.43844	-63.44979
28.00000	-1.44547	-63.80887
28.10000	-1.44953	-63.99557
28.20000	-1.45406	-64.19238
28.30000	-1.45922	-64.42273
28.40000	-1.46531	-64.70288
28.50000	-1.47141	-65.01736
28.60000	-1.47562	-65.19757
28.70000	-1.48000	-65.38715
28.80000	-1.48484	-65.60681
28.90000	-1.49000	-65.84723
29.00000	-1.49609	-66.14760
29.10000	-1.50297	-66.50911
29.20000	-1.50672	-66.64944
29.30000	-1.51109	-66.83017
29.40000	-1.51594	-67.05786
29.50000	-1.52234	-67.36429
29.60000	-1.52828	-67.67776
29.70000	-1.53219	-67.83955
29.80000	-1.53609	-67.99823
29.90000	-1.54078	-68.20104
30.00000	-1.54609	-68.44161
30.10000	-1.55172	-68.70698
30.20000	-1.56031	-69.15255
30.30000	-1.56422	-69.33454
30.40000	-1.56844	-69.49668
30.50000	-1.57344	-69.73391
30.60000	-1.58016	-70.04091
30.70000	-1.58547	-70.33875
30.80000	-1.58922	-70.49783
30.90000	-1.59344	-70.68417
31.00000	-1.59781	-70.87963
31.10000	-1.60313	-71.11959
31.20000	-1.60922	-71.41684
31.30000	-1.61641	-71.80417
31.40000	-1.62016	-71.96005
31.50000	-1.62469	-72.13811
31.60000	-1.62984	-72.38761
31.70000	-1.63563	-72.66299
31.80000	-1.64172	-72.99549
31.90000	-1.64609	-73.18703
32.00000	-1.65047	-73.38276
32.10000	-1.65484	-73.59498
32.20000	-1.66000	-73.83851
32.30000	-1.66594	-74.12228
32.40000	-1.67281	-74.51119
32.50000	-1.67641	-74.65713
32.60000	-1.68063	-74.82830
32.70000	-1.68578	-75.06544
32.80000	-1.69172	-75.34201
32.90000	-1.69797	-75.67498
33.00000	-1.70219	-75.87168
33.10000	-1.70641	-76.04430
33.20000	-1.71109	-76.26132
33.30000	-1.71625	-76.49717
33.40000	-1.72203	-76.76078
33.50000	-1.72953	-77.11866
33.60000	-1.73406	-77.36879
33.70000	-1.73797	-77.50618
33.80000	-1.74328	-77.75574
33.90000	-1.74922	-78.02851
34.00000	-1.75500	-78.32565
34.10000	-1.75922	-78.50650
34.20000	-1.76328	-78.67742
34.30000	-1.76781	-78.87577
34.40000	-1.77281	-79.10898
34.50000	-1.77859	-79.37784
34.60000	-1.78594	-79.73173
34.70000	-1.79031	-79.96304
34.80000	-1.79484	-80.13734
34.90000	-1.80016	-80.38362
35.00000	-1.80563	-80.63421
35.10000	-1.81141	-80.91405
35.20000	-1.81563	-81.10604
35.30000	-1.81984	-81.28672
35.40000	-1.82438	-81.49088
35.50000	-1.82969	-81.73082
35.60000	-1.83594	-82.01053
35.70000	-1.84344	-82.39930
35.80000	-1.84688	-82.54372
35.90000	-1.85109	-82.71009
36.00000	-1.85625	-82.94107
36.10000	-1.86203	-83.22173
36.20000	-1.86922	-83.57798
36.30000	-1.87312	-83.76024
36.40000	-1.87734	-83.91647
36.50000	-1.88219	-84.12746
36.60000	-1.88719	-84.36564
36.70000	-1.89250	-84.61112
36.80000	-1.89937	-84.95440
36.90000	-1.90328	-85.13636
37.00000	-1.90750	-85.30525
37.10000	-1.91234	-85.51951
37.20000	-1.91812	-85.77889
37.30000	-1.92531	-86.13317
37.40000	-1.92937	-86.30814
37.50000	-1.93328	-86.45104
37.60000	-1.93766	-86.63615
37.70000	-1.94297	-86.87299
37.80000	-1.94906	-87.15440
37.90000	-1.95734	-87.56823
38.00000	-1.96125	-87.75149
38.10000	-1.96547	-87.90118
38.20000	-1.97016	-88.10474
38.30000	-1.97578	-88.35906
38.40000	-1.98281	-88.72731
38.50000	-1.98687	-88.91119
38.60000	-1.99109	-89.08031
38.70000	-1.99562	-89.28943
38.80000	-2.00094	-89.51921
38.90000	-2.00688	-89.78327
39.00000	-2.01359	-90.14588
39.10000	-2.01703	-90.29339
39.20000	-2.02125	-90.44971
39.30000	-2.02594	-90.66439
39.40000	-2.03156	-90.92643
39.50000	-2.03828	-91.25520
39.60000	-2.04359	-91.53318
39.70000	-2.04781	-91.69279
39.80000	-2.05234	-91.89146
39.90000	-2.05750	-92.11101
40.00000	-2.06344	-92.39297
40.10000	-2.07047	-92.74543
40.20000	-2.07406	-92.92819
40.30000	-2.07813	-93.08615
40.40000	-2.08297	-93.30431
40.50000	-2.08859	-93.54682
40.60000	-2.09547	-93.88556
40.70000	-2.09984	-94.09303
40.80000	-2.10391	-94.25411
40.90000	-2.10859	-94.46721
41.00000	-2.11391	-94.71342
41.10000	-2.11984	-94.98302
41.20000	-2.12734	-95.36343
41.30000	-2.13094	-95.53052
41.40000	-2.13531	-95.68949
41.50000	-2.14000	-95.89100
41.60000	-2.14547	-96.13823
41.70000	-2.15234	-96.49261
41.80000	-2.15672	-96.70071
41.90000	-2.16094	-96.87328
42.00000	-2.16547	-97.07234
42.10000	-2.17063	-97.29484
42.20000	-2.17672	-97.56032
42.30000	-2.18359	-97.92535
42.40000	-2.18734	-98.08122
42.50000	-2.19156	-98.25427
42.60000	-2.19672	-98.47676
42.70000	-2.20281	-98.76703
42.80000	-2.21031	-99.17286
42.90000	-2.21406	-99.33982
43.00000	-2.21813	-99.49841
43.10000	-2.22266	-99.69016
43.20000	-2.22766	-99.91633
43.30000	-2.23328	-100.18146
43.40000	-2.24047	-100.55032
43.50000	-2.24422	-100.73084
43.60000	-2.24828	-100.89103
43.70000	-2.25312	-101.09726
43.80000	-2.25906	-101.36597
43.90000	-2.26641	-101.74042
44.00000	-2.27016	-101.91055
44.10000	-2.27422	-102.06730
44.20000	-2.27844	-102.26063
44.30000	-2.28344	-102.48326
44.40000	-2.28922	-102.75788
44.50000	-2.29734	-103.13189
44.60000	-2.30156	-103.35899
44.70000	-2.30563	-103.51752
44.80000	-2.31016	-103.71119
44.90000	-2.31563	-103.95834
45.00000	-2.32297	-104.32507
45.10000	-2.32734	-104.54571
45.20000	-2.33109	-104.69506
45.30000	-2.33578	-104.89107
45.40000	-2.34094	-105.13309
45.50000	-2.34703	-105.39876
45.60000	-2.35328	-105.70840
45.70000	-2.35781	-105.93823
45.80000	-2.36188	-106.09346
45.90000	-2.36688	-106.31566
46.00000	-2.37281	-106.58310
46.10000	-2.37984	-106.93601
46.20000	-2.38422	-107.15275
46.30000	-2.38828	-107.30290
46.40000	-2.39250	-107.49144
46.50000	-2.39750	-107.70342
46.60000	-2.40328	-107.98454
46.70000	-2.41125	-108.35482
46.80000	-2.41547	-108.61467
46.90000	-2.41953	-108.77255
47.00000	-2.42469	-108.99186
47.10000	-2.43109	-109.29040
47.20000	-2.43734	-109.64812
47.30000	-2.44078	-109.79547
47.40000	-2.44484	-109.96600
47.50000	-2.44938	-110.16157
47.60000	-2.45422	-110.39078
47.70000	-2.45969	-110.66025
47.80000	-2.46703	-111.01881
47.90000	-2.47156	-111.27289
48.00000	-2.47578	-111.42495
48.10000	-2.48031	-111.63074
48.20000	-2.48578	-111.89900
48.30000	-2.49234	-112.24487
48.40000	-2.49750	-112.50714
48.50000	-2.50156	-112.68079
48.60000	-2.50625	-112.89041
48.70000	-2.51109	-113.12093
48.80000	-2.51688	-113.39585
48.90000	-2.52359	-113.73182
49.00000	-2.52750	-113.94055
49.10000	-2.53172	-114.09947
49.20000	-2.53641	-114.31237
49.30000	-2.54172	-114.55477
49.40000	-2.54937	-114.90320
49.50000	-2.55422	-115.18046
49.60000	-2.55828	-115.34445
49.70000	-2.56281	-115.54367
49.80000	-2.56781	-115.77288
49.90000	-2.57375	-116.05072
50.00000	-2.58094	-116.40690
50.10000	-2.58484	-116.60814
50.20000	-2.58906	-116.77715
50.30000	-2.59359	-116.96448
50.40000	-2.59891	-117.20742
50.50000	-2.60562	-117.52540
50.60000	-2.61047	-117.77412
50.70000	-2.61453	-117.94142
50.80000	-2.61891	-118.12405
50.90000	-2.62406	-118.35113
51.00000	-2.63000	-118.63108
51.10000	-2.63656	-118.94088
51.20000	-2.64094	-119.14339
51.30000	-2.64547	-119.31892
51.40000	-2.65031	-119.54170
51.50000	-2.65609	-119.79101
51.60000	-2.66297	-120.12069
51.70000	-2.66766	-120.37309
51.80000	-2.67141	-120.50083
51.90000	-2.67578	-120.66335
52.00000	-2.68063	-120.86060
52.10000	-2.68625	-121.11279
52.20000	-2.69328	-121.44515
52.30000	-2.69859	-121.73253
52.40000	-2.70250	-121.87233
52.50000	-2.70750	-122.08161
52.60000	-2.71297	-122.32511
52.70000	-2.72000	-122.63080
52.80000	-2.72438	-122.86226
52.90000	-2.72813	-122.99781
53.00000	-2.73219	-123.15881
53.10000	-2.73672	-123.33825
53.20000	-2.74188	-123.55792
53.30000	-2.74938	-123.84287
53.40000	-2.75547	-124.20839
53.50000	-2.75922	-124.34976
53.60000	-2.76391	-124.51646
53.70000	-2.76937	-124.74217
53.80000	-2.77734	-125.11297
53.90000	-2.78141	-125.32432
54.00000	-2.78516	-125.44908
54.10000	-2.78969	-125.61914
54.20000	-2.79484	-125.83138
54.30000	-2.80031	-126.07612
54.40000	-2.80922	-126.48168
54.50000	-2.81313	-126.70487
54.60000	-2.81672	-126.81848
54.70000	-2.82156	-127.02630
54.80000	-2.82719	-127.26811
54.90000	-2.83391	-127.61365
55.00000	-2.83781	-127.77422
55.10000	-2.84172	-127.92537
55.20000	-2.84656	-128.13035
55.30000	-2.85172	-128.36060
55.40000	-2.85750	-128.62514
55.50000	-2.86469	-128.94785
55.60000	-2.86844	-129.15280
55.70000	-2.87266	-129.30651
55.80000	-2.87781	-129.51155
55.90000	-2.88344	-129.77098
56.00000	-2.89031	-130.09140
56.10000	-2.89484	-130.33001
56.20000	-2.89875	-130.47945
56.30000	-2.90313	-130.66529
56.40000	-2.90813	-130.87735
56.50000	-2.91422	-131.15057
56.60000	-2.92219	-131.53443
56.70000	-2.92563	-131.72732
56.80000	-2.92953	-131.85295
56.90000	-2.93406	-132.04466
57.00000	-2.93938	-132.27643
57.10000	-2.94641	-132.58681
57.20000	-2.95203	-132.90122
57.30000	-2.95609	-133.07308
57.40000	-2.96063	-133.25542
57.50000	-2.96547	-133.47894
57.60000	-2.97062	-133.70109
57.70000	-2.97734	-133.99804
57.80000	-2.98234	-134.27769
57.90000	-2.98625	-134.42487
58.00000	-2.99109	-134.63078
58.10000	-2.99672	-134.86442
58.20000	-3.00422	-135.23480
58.30000	-3.00844	-135.45479
58.40000	-3.01219	-135.60298
58.50000	-3.01641	-135.78203
58.60000	-3.02141	-135.99272
58.70000	-3.02703	-136.25640
58.80000	-3.03422	-136.56686
58.90000	-3.03937	-136.87356
59.00000	-3.04328	-137.02144
59.10000	-3.04812	-137.22619
59.20000	-3.05344	-137.46126
59.30000	-3.06062	-137.79056
59.40000	-3.06531	-138.05152
59.50000	-3.06922	-138.21635
59.60000	-3.07359	-138.39275
59.70000	-3.07875	-138.62810
59.80000	-3.08438	-138.88238
59.90000	-3.09125	-139.20002
60.00000	-3.09562	-139.44708
60.10000	-3.09969	-139.60460
60.20000	-3.10469	-139.81423
60.30000	-3.11031	-140.07491
60.40000	-3.11703	-140.38582
60.50000	-3.12172	-140.62582
60.60000	-3.12578	-140.79659
60.70000	-3.13047	-140.99325
60.80000	-3.13531	-141.20351
60.90000	-3.14094	-141.47218
61.00000	-3.14844	-141.83989
61.10000	-3.15250	-142.04866
61.20000	-3.15656	-142.22065
61.30000	-3.16141	-142.42893
61.40000	-3.16688	-142.67027
61.50000	-3.17391	-143.01006
61.60000	-3.17844	-143.23455
61.70000	-3.18250	-143.40512
61.80000	-3.18703	-143.59654
61.90000	-3.19203	-143.82215
62.00000	-3.19750	-144.06934
62.10000	-3.20484	-144.39021
62.20000	-3.20953	-144.66199
62.30000	-3.21344	-144.81844
62.40000	-3.21797	-145.01999
62.50000	-3.22359	-145.25759
62.60000	-3.23078	-145.61239
62.70000	-3.23531	-145.86017
62.80000	-3.23922	-145.99766
62.90000	-3.24359	-146.17860
63.00000	-3.24875	-146.40862
63.10000	-3.25469	-146.67149
63.20000	-3.26203	-147.02681
63.30000	-3.26656	-147.29565
63.40000	-3.27094	-147.46670
63.50000	-3.27562	-147.67191
63.60000	-3.28109	-147.91554
63.70000	-3.28766	-148.25352
63.80000	-3.29266	-148.51056
63.90000	-3.29656	-148.67894
64.00000	-3.30094	-148.86601
64.10000	-3.30547	-149.06538
64.20000	-3.31047	-149.30515
64.30000	-3.31688	-149.58508
64.40000	-3.32203	-149.86603
64.50000	-3.32625	-150.03204
64.60000	-3.33094	-150.23337
64.70000	-3.33609	-150.46243
64.80000	-3.34250	-150.74597
64.90000	-3.34781	-151.01704
65.00000	-3.35234	-151.21122
65.10000	-3.35703	-151.40888
65.20000	-3.36250	-151.64739
65.30000	-3.36813	-151.90910
65.40000	-3.37516	-152.21609
65.50000	-3.37937	-152.45871
65.60000	-3.38312	-152.58269
65.70000	-3.38734	-152.75811
65.80000	-3.39234	-152.96815
65.90000	-3.39953	-153.26592
66.00000	-3.40516	-153.56044
66.10000	-3.40937	-153.74012
66.20000	-3.41391	-153.91901
66.30000	-3.41906	-154.12626
66.40000	-3.42438	-154.37599
66.50000	-3.43172	-154.69739
66.60000	-3.43625	-154.95050
66.70000	-3.44031	-155.09498
66.80000	-3.44516	-155.28521
66.90000	-3.45031	-155.50774
67.00000	-3.45734	-155.79346
67.10000	-3.46250	-156.07615
67.20000	-3.46625	-156.22172
67.30000	-3.47063	-156.39932
67.40000	-3.47578	-156.62003
67.50000	-3.48156	-156.86761
67.60000	-3.48875	-157.18681
67.70000	-3.49313	-157.42311
67.80000	-3.49719	-157.56635
67.90000	-3.50172	-157.75646
68.00000	-3.50672	-157.96141
68.10000	-3.51234	-158.18571
68.20000	-3.51813	-158.47485
68.30000	-3.52281	-158.67162
68.40000	-3.52734	-158.85502
68.50000	-3.53219	-159.05906
68.60000	-3.53766	-159.28733
68.70000	-3.54500	-159.59398
68.80000	-3.54953	-159.85267
68.90000	-3.55328	-159.97761
69.00000	-3.55781	-160.15564
69.10000	-3.56281	-160.35917
69.20000	-3.56953	-160.62529
69.30000	-3.57500	-160.90360
69.40000	-3.57922	-161.06345
69.50000	-3.58344	-161.21510
69.60000	-3.58813	-161.39933
69.70000	-3.59359	-161.61647
69.80000	-3.60125	-161.93125
69.90000	-3.60797	-162.32035
70.00000	-3.61141	-162.42355
70.10000	-3.61625	-162.59699
70.20000	-3.62203	-162.84637
70.30000	-3.62922	-163.16707
70.40000	-3.63266	-163.34356
70.50000	-3.63641	-163.46332
70.60000	-3.64078	-163.63236
70.70000	-3.64625	-163.86302
70.80000	-3.65234	-164.13574
70.90000	-3.65953	-164.44568
71.00000	-3.66391	-164.68748
71.10000	-3.66750	-164.80818
71.20000	-3.67219	-164.99078
71.30000	-3.67719	-165.20382
71.40000	-3.68422	-165.49170
71.50000	-3.68984	-165.80008
71.60000	-3.69375	-165.95918
71.70000	-3.69813	-166.13488
71.80000	-3.70313	-166.34154
71.90000	-3.70906	-166.60862
72.00000	-3.71641	-166.93456
72.10000	-3.72031	-167.15702
72.20000	-3.72406	-167.29258
72.30000	-3.72859	-167.47649
72.40000	-3.73359	-167.69622
72.50000	-3.74062	-167.98018
72.60000	-3.74625	-168.29555
72.70000	-3.75031	-168.45778
72.80000	-3.75453	-168.62026
72.90000	-3.75922	-168.81785
73.00000	-3.76453	-169.05183
73.10000	-3.77172	-169.35813
73.20000	-3.77750	-169.69706
73.30000	-3.78125	-169.84092
73.40000	-3.78594	-170.03164
73.50000	-3.79109	-170.25155
73.60000	-3.79813	-170.55476
73.70000	-3.80297	-170.81851
73.80000	-3.80688	-170.96531
73.90000	-3.81109	-171.14130
74.00000	-3.81594	-171.34939
74.10000	-3.82109	-171.57334
74.20000	-3.82781	-171.85597
74.30000	-3.83391	-172.20289
74.40000	-3.83781	-172.34977
74.50000	-3.84250	-172.53858
74.60000	-3.84734	-172.73712
74.70000	-3.85344	-172.99099
74.80000	-3.85891	-173.27572
74.90000	-3.86328	-173.46145
75.00000	-3.86781	-173.65445
75.10000	-3.87281	-173.86262
75.20000	-3.87812	-174.09401
75.30000	-3.88516	-174.37859
75.40000	-3.89016	-174.64626
75.50000	-3.89422	-174.80946
75.60000	-3.89891	-174.99311
75.70000	-3.90422	-175.22946
75.80000	-3.91078	-175.49704
75.90000	-3.91672	-175.81092
76.00000	-3.92062	-175.96403
76.10000	-3.92484	-176.13281
76.20000	-3.92922	-176.31035
76.30000	-3.93484	-176.54425
76.40000	-3.94187	-176.84613
76.50000	-3.94703	-177.12910
76.60000	-3.95078	-177.26201
76.70000	-3.95531	-177.44927
76.80000	-3.96063	-177.66187
76.90000	-3.96719	-177.92918
77.00000	-3.97313	-178.24052
77.10000	-3.97719	-178.39688
77.20000	-3.98141	-178.56905
77.30000	-3.98609	-178.75957
77.40000	-3.99125	-178.97889
77.50000	-3.99828	-179.24051
77.60000	-4.00453	-179.59505
77.70000	-4.00797	-179.71486
77.80000	-4.01250	-179.88387
77.90000	-4.01781	-180.11203
78.00000	-4.02500	-180.39921
78.10000	-4.03031	-180.70124
78.20000	-4.03406	-180.84641
78.30000	-4.03828	-181.00652
78.40000	-4.04313	-181.19732
78.50000	-4.04828	-181.42796
78.60000	-4.05453	-181.66327
78.70000	-4.06094	-182.01150
78.80000	-4.06484	-182.16009
78.90000	-4.06969	-182.34856
79.00000	-4.07547	-182.58725
79.10000	-4.08359	-182.96230
79.20000	-4.08766	-183.20797
79.30000	-4.09094	-183.31300
79.40000	-4.09531	-183.50103
79.50000	-4.10031	-183.71381
79.60000	-4.10625	-183.97984
79.70000	-4.11359	-184.31784
79.80000	-4.11766	-184.55593
79.90000	-4.12125	-184.68034
80.00000	-4.12578	-184.85822
80.10000	-4.13094	-185.07907
80.20000	-4.13734	-185.34809
80.30000	-4.14328	-185.65467
80.40000	-4.14750	-185.84657
80.50000	-4.15172	-186.01611
80.60000	-4.15641	-186.21120
80.70000	-4.16203	-186.45050
80.80000	-4.16891	-186.74183
80.90000	-4.17469	-187.06460
81.00000	-4.17812	-187.20007
81.10000	-4.18250	-187.36701
81.20000	-4.18766	-187.59336
81.30000	-4.19406	-187.86643
81.40000	-4.19953	-188.14407
81.50000	-4.20375	-188.32050
81.60000	-4.20797	-188.48482
81.70000	-4.21266	-188.67116
81.80000	-4.21766	-188.88129
81.90000	-4.22359	-189.14267
82.00000	-4.23094	-189.49363
82.10000	-4.23516	-189.68527
82.20000	-4.23953	-189.85225
82.30000	-4.24469	-190.06276
82.40000	-4.25141	-190.33940
82.50000	-4.25656	-190.60530
82.60000	-4.26031	-190.73527
82.70000	-4.26453	-190.90363
82.80000	-4.26953	-191.09857
82.90000	-4.27500	-191.31683
83.00000	-4.28109	-191.58389
83.10000	-4.28813	-191.92627
83.20000	-4.29188	-192.07540
83.30000	-4.29641	-192.25207
83.40000	-4.30125	-192.44643
83.50000	-4.30797	-192.69693
83.60000	-4.31375	-193.01228
83.70000	-4.31781	-193.17959
83.80000	-4.32203	-193.34316
83.90000	-4.32688	-193.54039
84.00000	-4.33250	-193.77072
84.10000	-4.33938	-194.04714
84.20000	-4.34453	-194.33498
84.30000	-4.34828	-194.46722
84.40000	-4.35281	-194.64846
84.50000	-4.35828	-194.86858
84.60000	-4.36547	-195.16326
84.70000	-4.37063	-195.44630
84.80000	-4.37422	-195.58679
84.90000	-4.37844	-195.74472
85.00000	-4.38297	-195.92176
85.10000	-4.38781	-196.12050
85.20000	-4.39344	-196.34345
85.30000	-4.40047	-196.66612
85.40000	-4.40438	-196.83278
85.50000	-4.40891	-196.99882
85.60000	-4.41406	-197.20829
85.70000	-4.41984	-197.43223
85.80000	-4.42594	-197.72078
85.90000	-4.43031	-197.89110
86.00000	-4.43500	-198.06586
86.10000	-4.44000	-198.26756
86.20000	-4.44563	-198.50065
86.30000	-4.45359	-198.79638
86.40000	-4.45984	-199.16920
86.50000	-4.46250	-199.23681
86.60000	-4.46687	-199.38649
86.70000	-4.47188	-199.57614
86.80000	-4.47875	-199.82594
86.90000	-4.48453	-200.14893
87.00000	-4.48828	-200.29534
87.10000	-4.49266	-200.45564
87.20000	-4.49750	-200.65403
87.30000	-4.50266	-200.86387
87.40000	-4.50875	-201.09230
87.50000	-4.51484	-201.40290
87.60000	-4.51891	-201.56439
87.70000	-4.52375	-201.75520
87.80000	-4.52906	-201.97600
87.90000	-4.53547	-202.23284
88.00000	-4.54125	-202.52754
88.10000	-4.54484	-202.66472
88.20000	-4.54859	-202.80248
88.30000	-4.55328	-202.98472
88.40000	-4.55859	-203.19378
88.50000	-4.56516	-203.45685
88.60000	-4.57188	-203.81139
88.70000	-4.57516	-203.93364
88.80000	-4.57938	-204.08013
88.90000	-4.58453	-204.28571
89.00000	-4.59031	-204.52751
89.10000	-4.59719	-204.84634
89.20000	-4.60125	-205.01216
89.30000	-4.60563	-205.16647
89.40000	-4.61047	-205.34906
89.50000	-4.61594	-205.56991
89.60000	-4.62297	-205.85139
89.70000	-4.62922	-206.19880
89.80000	-4.63234	-206.29011
89.90000	-4.63672	-206.45699
90.00000	-4.64172	-206.65337
90.10000	-4.64859	-206.92360
90.20000	-4.65453	-207.23300
90.30000	-4.65828	-207.38226
90.40000	-4.66266	-207.53010
90.50000	-4.66766	-207.73001
90.60000	-4.67281	-207.94630
90.70000	-4.67938	-208.19151
90.80000	-4.68547	-208.51795
90.90000	-4.68906	-208.64308
91.00000	-4.69344	-208.80511
91.10000	-4.69859	-209.00415
91.20000	-4.70516	-209.26277
91.30000	-4.71094	-209.57023
91.40000	-4.71484	-209.71343
91.50000	-4.71906	-209.87001
91.60000	-4.72391	-210.05562
91.70000	-4.72938	-210.27960
91.80000	-4.73594	-210.53566
91.90000	-4.74234	-210.87775
92.00000	-4.74578	-211.00070
92.10000	-4.75031	-211.16354
92.20000	-4.75516	-211.35961
92.30000	-4.76078	-211.58260
92.40000	-4.76750	-211.90085
92.50000	-4.77188	-212.08000
92.60000	-4.77594	-212.23748
92.70000	-4.78078	-212.42569
92.80000	-4.78594	-212.64617
92.90000	-4.79219	-212.88675
93.00000	-4.79813	-213.19528
93.10000	-4.80187	-213.31277
93.20000	-4.80641	-213.47696
93.30000	-4.81172	-213.68846
93.40000	-4.81797	-213.93566
93.50000	-4.82438	-214.25383
93.60000	-4.82875	-214.43580
93.70000	-4.83297	-214.58732
93.80000	-4.83750	-214.76899
93.90000	-4.84281	-214.97586
94.00000	-4.84891	-215.22267
94.10000	-4.85547	-215.54109
94.20000	-4.85906	-215.68099
94.30000	-4.86344	-215.83682
94.40000	-4.86859	-216.04753
94.50000	-4.87531	-216.29965
94.60000	-4.88203	-216.64454
94.70000	-4.88563	-216.79497
94.80000	-4.88984	-216.94158
94.90000	-4.89469	-217.13565
95.00000	-4.89969	-217.34510
95.10000	-4.90547	-217.57510
95.20000	-4.91250	-217.90251
95.30000	-4.91641	-218.06839
95.40000	-4.92078	-218.23615
95.50000	-4.92625	-218.45381
95.60000	-4.93359	-218.75900
95.70000	-4.93937	-219.08581
95.80000	-4.94281	-219.22472
95.90000	-4.94687	-219.37853
96.00000	-4.95188	-219.59384
96.10000	-4.95687	-219.80783
96.20000	-4.96281	-220.05272
96.30000	-4.96875	-220.35547
96.40000	-4.97266	-220.51148
96.50000	-4.97719	-220.69360
96.60000	-4.98250	-220.90571
96.70000	-4.98937	-221.19865
96.80000	-4.99516	-221.51373
96.90000	-4.99906	-221.67255
97.00000	-5.00328	-221.83882
97.10000	-5.00797	-222.03071
97.20000	-5.01344	-222.26933
97.30000	-5.01969	-222.52816
97.40000	-5.02531	-222.82101
97.50000	-5.02906	-222.96903
97.60000	-5.03313	-223.12962
97.70000	-5.03797	-223.32630
97.80000	-5.04344	-223.55857
97.90000	-5.04969	-223.82793
98.00000	-5.05469	-224.05589
98.10000	-5.05937	-224.23655
98.20000	-5.06422	-224.43649
98.30000	-5.06969	-224.65077
98.40000	-5.07609	-224.91243
98.50000	-5.08234	-225.22265
98.60000	-5.08594	-225.36525
98.70000	-5.09000	-225.51200
98.80000	-5.09484	-225.68181
98.90000	-5.10078	-225.92284
99.00000	-5.10781	-226.24339
99.10000	-5.11188	-226.41674
99.20000	-5.11609	-226.56424
99.30000	-5.12063	-226.73261
99.40000	-5.12594	-226.92256
99.50000	-5.13156	-227.14673
99.60000	-5.13844	-227.43814
99.70000	-5.14250	-227.59937
99.80000	-5.14688	-227.75501
99.90000	-5.15219	-227.94686
100.00000	-5.15844	-228.19917
100.10000	-5.16594	-228.52798
100.20000	-5.16953	-228.68763
100.30000	-5.17344	-228.81176
100.40000	-5.17797	-228.97902
100.50000	-5.18312	-229.18047
100.60000	-5.18938	-229.40473
100.70000	-5.19625	-229.75315
100.80000	-5.19969	-229.88066
100.90000	-5.20391	-230.00132
101.00000	-5.20891	-230.18956
101.10000	-5.21422	-230.38074
101.20000	-5.22109	-230.66309
101.30000	-5.22531	-230.83553
101.40000	-5.22938	-230.97065
101.50000	-5.23406	-231.13398
101.60000	-5.23937	-231.33071
101.70000	-5.24516	-231.56130
101.80000	-5.25250	-231.87439
101.90000	-5.25578	-231.99350
102.00000	-5.25984	-232.11247
102.10000	-5.26469	-232.26750
102.20000	-5.27062	-232.49361
102.30000	-5.27812	-232.81598
102.40000	-5.28219	-232.96507
102.50000	-5.28609	-233.08723
102.60000	-5.29094	-233.23524
102.70000	-5.29625	-233.43244
102.80000	-5.30328	-233.66572
102.90000	-5.31219	-234.13154
103.00000	-5.31453	-234.19161
103.10000	-5.31844	-234.28814
103.20000	-5.32375	-234.50360
103.30000	-5.33094	-234.76690
103.40000	-5.33625	-235.05381
103.50000	-5.33938	-235.14651
103.60000	-5.34359	-235.28059
103.70000	-5.34828	-235.45040
103.80000	-5.35328	-235.65999
103.90000	-5.35922	-235.87164
104.00000	-5.36703	-236.23231
104.10000	-5.37031	-236.35754
104.20000	-5.37438	-236.48652
104.30000	-5.37953	-236.68027
104.40000	-5.38469	-236.88720
104.50000	-5.39172	-237.17493
104.60000	-5.39625	-237.35923
104.70000	-5.40031	-237.50539
104.80000	-5.40516	-237.68240
104.90000	-5.41078	-237.89272
105.00000	-5.41734	-238.14249
105.10000	-5.42344	-238.44829
105.20000	-5.42656	-238.49721
105.30001	-5.43094	-238.64299
105.40001	-5.43578	-238.82535
105.50001	-5.44156	-239.01953
105.60001	-5.44875	-239.33533
105.70001	-5.45297	-239.51629
105.80001	-5.45719	-239.65442
105.90001	-5.46172	-239.79576
106.00001	-5.46688	-239.97840
106.10001	-5.47266	-240.20702
106.20001	-5.47984	-240.51003
106.30001	-5.48375	-240.67946
106.40001	-5.48766	-240.79230
106.50001	-5.49281	-240.97805
106.60001	-5.49891	-241.20881
106.70001	-5.50594	-241.52069
106.80001	-5.50984	-241.67098
106.90001	-5.51375	-241.79518
107.00001	-5.51828	-241.94729
107.10001	-5.52328	-242.12129
107.20001	-5.52906	-242.33627
107.30001	-5.53688	-242.65587
107.40001	-5.54094	-242.85039
107.50001	-5.54484	-242.96807
107.60001	-5.54953	-243.12469
107.70001	-5.55516	-243.33429
107.80001	-5.56250	-243.64662
107.90001	-5.56656	-243.79466
108.00001	-5.57062	-243.92757
108.10001	-5.57531	-244.09513
108.20001	-5.58047	-244.30279
108.30001	-5.58641	-244.51859
108.40001	-5.59328	-244.80911
108.50001	-5.59719	-244.95523
108.60001	-5.60141	-245.09102
108.70001	-5.60625	-245.25346
108.80001	-5.61219	-245.45917
108.90001	-5.61953	-245.78904
109.00001	-5.62344	-245.93839
109.10001	-5.62734	-246.05785
109.20001	-5.63172	-246.18299
109.30001	-5.63656	-246.34913
109.40001	-5.64234	-246.56890
109.50001	-5.64969	-246.88166
109.60001	-5.65359	-247.03754
109.70001	-5.65781	-247.16522
109.80001	-5.66297	-247.34607
109.90001	-5.66859	-247.56469
110.00001	-5.67516	-247.84333
110.10001	-5.67953	-247.99977
110.20001	-5.68391	-248.12822
110.30001	-5.68844	-248.28386
110.40001	-5.69344	-248.46762
110.50001	-5.69953	-248.68546
110.60001	-5.70750	-249.02762
110.70001	-5.71109	-249.17698
110.80001	-5.71500	-249.28883
110.90001	-5.71969	-249.43998
111.00001	-5.72578	-249.64502
111.10001	-5.73328	-249.97142
111.20001	-5.73719	-250.14102
111.30001	-5.74125	-250.26873
111.40001	-5.74609	-250.43577
111.50001	-5.75125	-250.64135
111.60001	-5.75672	-250.81563
111.70001	-5.76375	-251.13261
111.80001	-5.76750	-251.27134
111.90001	-5.77187	-251.41233
112.00001	-5.77703	-251.60700
112.10001	-5.78281	-251.83475
112.20001	-5.78937	-252.11975
112.30001	-5.79375	-252.28795
112.40001	-5.79750	-252.40240
112.50001	-5.80188	-252.53397
112.60001	-5.80672	-252.70125
112.70001	-5.81234	-252.90933
112.80001	-5.81969	-253.21001
112.90001	-5.82406	-253.40885
113.00001	-5.82844	-253.54320
113.10001	-5.83344	-253.73158
113.20001	-5.83891	-253.93340
113.30001	-5.84609	-254.22028
113.40001	-5.85031	-254.40261
113.50001	-5.85422	-254.52951
113.60001	-5.85844	-254.65766
113.70001	-5.86328	-254.82166
113.80001	-5.86922	-255.03838
113.90001	-5.87750	-255.38984
114.00001	-5.88094	-255.53682
114.10001	-5.88500	-255.63565
114.20001	-5.88984	-255.80886
114.30001	-5.89562	-256.01745
114.40001	-5.90297	-256.33344
114.50001	-5.90719	-256.49869
114.60001	-5.91109	-256.62297
114.70001	-5.91578	-256.75729
114.80001	-5.92094	-256.94260
114.90001	-5.92641	-257.13831
115.00001	-5.93391	-257.45717
115.10001	-5.93750	-257.59855
115.20001	-5.94156	-257.71591
115.30001	-5.94625	-257.86850
115.40001	-5.95219	-258.08215
115.50001	-5.95938	-258.40059
115.60001	-5.96328	-258.53077
115.70001	-5.96734	-258.64723
115.80001	-5.97188	-258.78325
115.90001	-5.97688	-258.94272
116.00001	-5.98219	-259.13203
116.10001	-5.98938	-259.40368
116.20001	-5.99406	-259.59805
116.30001	-5.99875	-259.72992
116.40001	-6.00375	-259.90969
116.50001	-6.00969	-260.11041
116.60001	-6.01750	-260.45859
116.70001	-6.02094	-260.56975
116.80001	-6.02453	-260.65856
116.90001	-6.02906	-260.80093
117.00001	-6.03391	-260.94878
117.10001	-6.03953	-261.14988
117.20001	-6.04672	-261.41846
117.30001	-6.05062	-261.56351
117.40001	-6.05469	-261.67992
117.50001	-6.05953	-261.83134
117.60001	-6.06500	-262.00563
117.70001	-6.07281	-262.29537
117.80001	-6.07750	-262.50905
117.90001	-6.08141	-262.60737
118.00001	-6.08562	-262.72509
118.10001	-6.09031	-262.86435
118.20001	-6.09594	-263.06301
118.30001	-6.10312	-263.29911
118.40001	-6.10766	-263.49580
118.50001	-6.11141	-263.57168
118.60001	-6.11609	-263.71315
118.70001	-6.12156	-263.86994
118.80001	-6.12875	-264.12556
118.90001	-6.13344	-264.30058
119.00001	-6.13766	-264.41857
119.10001	-6.14234	-264.54604
119.20001	-6.14750	-264.70482
119.30001	-6.15391	-264.93374
119.40001	-6.16359	-265.33169
119.50001	-6.16641	-265.46064
119.60001	-6.16969	-265.50108
119.70001	-6.17500	-265.68031
119.80001	-6.18109	-265.90616
119.90001	-6.18766	-266.20287
120.00001	-6.19094	-266.29326
120.10001	-6.19484	-266.38570
120.20001	-6.19938	-266.53126
120.30001	-6.20438	-266.68784
120.40001	-6.20984	-266.87574
120.50001	-6.21703	-267.13881
120.60001	-6.22125	-267.30365
120.70001	-6.22531	-267.41061
120.80001	-6.23016	-267.56120
120.90001	-6.23625	-267.76287
121.00001	-6.24469	-268.13436
121.10001	-6.24844	-268.27765
121.20001	-6.25203	-268.35263
121.30001	-6.25641	-268.49350
121.40001	-6.26156	-268.64925
121.50001	-6.26719	-268.85140
121.60001	-6.27438	-269.12871
121.70001	-6.27844	-269.27438
121.80001	-6.28234	-269.37890
121.90001	-6.28703	-269.52326
122.00001	-6.29250	-269.70926
122.10001	-6.29922	-269.96535
122.20001	-6.30375	-270.14574
122.30001	-6.30797	-270.26445
122.40001	-6.31266	-270.41578
122.50001	-6.31766	-270.57040
122.60001	-6.32313	-270.73699
122.70001	-6.33094	-271.01806
122.80001	-6.33484	-271.18564
122.90001	-6.33891	-271.28440
123.00001	-6.34375	-271.41938
123.10001	-6.34969	-271.61050
123.20001	-6.35703	-271.91418
123.30001	-6.36094	-272.05029
123.40001	-6.36484	-272.12334
123.50001	-6.36938	-272.26013
123.60001	-6.37453	-272.40288
123.70001	-6.38000	-272.58638
123.80001	-6.38781	-272.86780
123.90001	-6.39203	-273.03094
124.00001	-6.39609	-273.11757
124.10001	-6.40063	-273.25302
124.20001	-6.40609	-273.41810
124.30001	-6.41328	-273.68057
124.40001	-6.41797	-273.86418
124.50001	-6.42172	-273.94354
124.60001	-6.42609	-274.06329
124.70001	-6.43109	-274.21695
124.80001	-6.43656	-274.39660
124.90001	-6.44422	-274.66246
125.00001	-6.44891	-274.86292
125.10001	-6.45297	-274.95167
125.20001	-6.45781	-275.10515
125.30001	-6.46297	-275.24984
125.40001	-6.47000	-275.49571
125.50001	-6.47438	-275.65971
125.60001	-6.47844	-275.74390
125.70001	-6.48297	-275.87137
125.80001	-6.48812	-276.01370
125.90001	-6.49375	-276.18536
126.00001	-6.50141	-276.44470
126.10001	-6.50500	-276.57893
126.20001	-6.50891	-276.64697
126.30001	-6.51359	-276.78379
126.40001	-6.51906	-276.94833
126.50001	-6.52687	-277.22135
126.60001	-6.53172	-277.42451
126.70001	-6.53563	-277.51002
126.80001	-6.54016	-277.61206
126.90001	-6.54531	-277.76647
127.00001	-6.55109	-277.95845
127.10001	-6.55984	-278.29966
127.20001	-6.56281	-278.40626
127.30001	-6.56641	-278.46658
127.40001	-6.57109	-278.60352
127.50001	-6.57641	-278.76335
127.60001	-6.58391	-279.02946
127.70001	-6.58797	-279.19000
127.80001	-6.59219	-279.28311
127.90001	-6.59719	-279.43313
128.00001	-6.60250	-279.61043
128.10001	-6.60813	-279.79273
128.20001	-6.61563	-280.09140
128.30001	-6.61922	-280.21783
128.40001	-6.62313	-280.29165
128.50001	-6.62766	-280.41789
128.60001	-6.63281	-280.57200
128.70001	-6.63953	-280.79939
128.80001	-6.64516	-281.03736
128.90001	-6.64906	-281.13213
129.00001	-6.65359	-281.25784
129.10001	-6.65875	-281.42163
129.20001	-6.66437	-281.60182
129.30001	-6.67109	-281.85201
129.40001	-6.67500	-281.98522
129.50001	-6.67922	-282.07070
129.60001	-6.68422	-282.21181
129.70001	-6.68953	-282.38231
129.80001	-6.69656	-282.61811
129.90001	-6.70156	-282.80756
130.00001	-6.70578	-282.92450
130.10001	-6.71016	-283.02303
130.20001	-6.71500	-283.16668
130.30001	-6.72062	-283.34790
130.40001	-6.72797	-283.60534
130.50001	-6.73281	-283.82471
130.60001	-6.73656	-283.89558
130.70001	-6.74125	-284.01497
130.80001	-6.74672	-284.18764
130.90001	-6.75328	-284.43250
131.00001	-6.75781	-284.58264
131.10001	-6.76188	-284.67390
131.20001	-6.76625	-284.79055
131.30001	-6.77109	-284.92695
131.40001	-6.77672	-285.09971
131.50001	-6.78406	-285.34400
131.60001	-6.78906	-285.56204
131.70001	-6.79281	-285.61899
131.80001	-6.79719	-285.72106
131.90001	-6.80250	-285.84960
132.00001	-6.81047	-286.11887
132.10001	-6.81516	-286.33127
132.20001	-6.81937	-286.41489
132.30001	-6.82406	-286.54256
132.40001	-6.82922	-286.68872
132.50001	-6.83453	-286.85111
132.60001	-6.84156	-287.08309
132.70001	-6.84594	-287.25246
132.80001	-6.84969	-287.31880
132.90001	-6.85422	-287.43905
133.00001	-6.85953	-287.56988
133.10001	-6.86703	-287.81414
133.20001	-6.87187	-288.00511
133.30001	-6.87578	-288.06865
133.40001	-6.88031	-288.17898
133.50001	-6.88547	-288.32489
133.60001	-6.89125	-288.49879
133.70001	-6.89797	-288.73816
133.80001	-6.90234	-288.88676
133.90001	-6.90641	-288.97041
134.00001	-6.91125	-289.10574
134.10001	-6.91641	-289.24781
134.20001	-6.92297	-289.45714
134.30001	-6.92781	-289.61483
134.40001	-6.93203	-289.70566
134.50001	-6.93656	-289.81727
134.60001	-6.94156	-289.94441
134.70001	-6.94734	-290.12173
134.80001	-6.95531	-290.38328
134.90001	-6.95937	-290.54257
135.00001	-6.96297	-290.57208
135.10001	-6.96766	-290.67588
135.20001	-6.97297	-290.81836
135.30001	-6.98047	-291.04969
135.40001	-6.98531	-291.24364
135.50001	-6.98906	-291.30304
135.60001	-6.99344	-291.39251
135.70001	-6.99844	-291.52286
135.80001	-7.00391	-291.66451
135.90001	-7.01234	-291.92069
136.00001	-7.01750	-292.16930
136.10001	-7.02109	-292.20617
136.20001	-7.02563	-292.31182
136.30001	-7.03141	-292.48336
136.40001	-7.03828	-292.72389
136.50001	-7.04250	-292.87097
136.60001	-7.04594	-292.88831
136.70001	-7.05016	-292.99247
136.80001	-7.05500	-293.11156
136.90001	-7.06047	-293.27080
137.00001	-7.06719	-293.47429
137.10001	-7.07266	-293.68964
137.20001	-7.07656	-293.75163
137.30001	-7.08125	-293.86386
137.40001	-7.08641	-293.99601
137.50001	-7.09500	-294.25877
137.60001	-7.09984	-294.50184
137.70001	-7.10313	-294.53894
137.80001	-7.10750	-294.61467
137.90001	-7.11250	-294.73516
138.00001	-7.11812	-294.89714
138.10001	-7.12641	-295.15833
138.20001	-7.13016	-295.33687
138.30001	-7.13359	-295.36983
138.40001	-7.13828	-295.47873
138.50001	-7.14359	-295.61758
138.60001	-7.15109	-295.85689
138.70001	-7.15625	-296.07826
138.80001	-7.15984	-296.13441
138.90001	-7.16437	-296.22608
139.00001	-7.16922	-296.35778
139.10001	-7.17453	-296.50539
139.20001	-7.18187	-296.74369
139.30001	-7.18656	-296.92718
139.40001	-7.19031	-296.97198
139.50001	-7.19500	-297.07277
139.60001	-7.20063	-297.22288
139.70001	-7.20828	-297.49188
139.80001	-7.21297	-297.66738
139.90001	-7.21656	-297.72118
140.00001	-7.22109	-297.82346
140.10001	-7.22594	-297.94502
140.20001	-7.23109	-298.08974
140.30001	-7.23828	-298.31859
140.40001	-7.24297	-298.51139
140.50001	-7.24688	-298.56831
140.60001	-7.25156	-298.66794
140.70001	-7.25672	-298.80360
140.80001	-7.26391	-299.02229
140.90001	-7.26953	-299.25671
141.00001	-7.27328	-299.32037
141.10001	-7.27750	-299.40462
141.20001	-7.28219	-299.52946
141.30001	-7.28781	-299.67898
141.40001	-7.29531	-299.90655
141.50001	-7.30000	-300.11052
141.60001	-7.30391	-300.17340
141.70001	-7.30891	-300.27536
141.80001	-7.31406	-300.42711
141.90001	-7.32078	-300.63453
142.00001	-7.32609	-300.82244
142.10001	-7.33000	-300.90377
142.20001	-7.33437	-300.99535
142.30001	-7.33891	-301.10118
142.40001	-7.34422	-301.24208
142.50001	-7.35109	-301.45776
142.60001	-7.35719	-301.71552
142.70001	-7.36063	-301.75415
142.80001	-7.36531	-301.85074
142.90001	-7.37047	-301.98124
143.00001	-7.37734	-302.18741
143.10001	-7.38250	-302.36232
143.20001	-7.38656	-302.44502
143.30001	-7.39109	-302.51426
143.40001	-7.39625	-302.64378
143.50001	-7.40188	-302.81669
143.60001	-7.40969	-303.06432
143.70001	-7.41484	-303.30229
143.80001	-7.41828	-303.32392
143.90001	-7.42297	-303.43673
144.00001	-7.42875	-303.60451
144.10001	-7.43625	-303.88722
144.20001	-7.44031	-304.02002
144.30001	-7.44375	-304.07917
144.40001	-7.44797	-304.14414
144.50001	-7.45266	-304.34078
144.60001	-7.45797	-304.39323
144.70001	-7.46453	-304.58552
144.80001	-7.47000	-304.84211
144.90001	-7.47406	-304.91525
145.00001	-7.47906	-305.02918
145.10001	-7.48453	-305.16961
145.20001	-7.49203	-305.45011
145.30001	-7.49672	-305.64147
145.40001	-7.50016	-305.68531
145.50001	-7.50422	-305.75401
145.60001	-7.50891	-305.85691
145.70001	-7.51438	-306.01808
145.80001	-7.52125	-306.23251
145.90001	-7.52688	-306.44354
146.00001	-7.53094	-306.49576
146.10001	-7.53594	-306.62179
146.20001	-7.54125	-306.77661
146.30001	-7.54750	-306.97829
146.40001	-7.55250	-307.14667
146.50001	-7.55672	-307.22526
146.60001	-7.56109	-307.32745
146.70001	-7.56594	-307.43924
146.80001	-7.57109	-307.57427
146.90001	-7.57813	-307.76972
147.00001	-7.58406	-308.03105
147.10001	-7.58766	-308.05904
147.20001	-7.59188	-308.12609
147.30001	-7.59688	-308.24021
147.40001	-7.60328	-308.39676
147.50001	-7.60875	-308.59619
147.60001	-7.61297	-308.67451
147.70001	-7.61734	-308.73838
147.80001	-7.62234	-308.83232
147.90001	-7.62781	-308.96693
148.00001	-7.63438	-309.12417
148.10001	-7.64016	-309.33514
148.20001	-7.64406	-309.36575
148.30001	-7.64875	-309.41904
148.40001	-7.65391	-309.51089
148.50001	-7.66063	-309.64768
148.60001	-7.66703	-309.86691
148.70001	-7.67078	-309.89003
148.80001	-7.67500	-309.93086
148.90001	-7.67953	-309.99637
149.00001	-7.68516	-310.12544
149.10001	-7.69234	-310.32398
149.20001	-7.69766	-310.52792
149.30001	-7.70078	-310.50208
149.40001	-7.70516	-310.55555
149.50001	-7.71016	-310.64710
149.60001	-7.71594	-310.78357
149.70001	-7.72313	-311.04118
149.80001	-7.72719	-311.09640
149.90001	-7.73141	-311.14441
150.00001	-7.73625	-311.23996
150.10001	-7.74172	-311.36435
150.20001	-7.74922	-311.55080
150.30001	-7.75453	-311.77077
150.40001	-7.75781	-311.74204
150.50001	-7.76219	-311.80713
150.60001	-7.76719	-311.90714
150.70001	-7.77375	-312.06518
150.80001	-7.78031	-312.30149
150.90001	-7.78422	-312.34321
151.00001	-7.78875	-312.40979
151.10001	-7.79391	-312.50045
151.20001	-7.79891	-312.62010
151.30001	-7.80500	-312.73761
151.40001	-7.81016	-312.89610
151.50001	-7.81391	-312.90868
151.60001	-7.81813	-312.96426
151.70001	-7.82344	-313.07611
151.80001	-7.83078	-313.23424
151.90001	-7.83766	-313.52735
152.00001	-7.84109	-313.51885
152.10001	-7.84516	-313.56373
152.20001	-7.85031	-313.66202
152.30001	-7.85594	-313.80391
152.40001	-7.86516	-314.06641
152.50001	-7.86906	-314.26579
152.60001	-7.87250	-314.28710
152.70001	-7.87719	-314.35663
152.80001	-7.88219	-314.44117
152.90001	-7.88844	-314.59740
153.00001	-7.89344	-314.75979
153.10001	-7.89719	-314.77800
153.20001	-7.90125	-314.83671
153.30001	-7.90609	-314.91771
153.40001	-7.91187	-315.06398
153.50001	-7.91937	-315.27326
153.60001	-7.92469	-315.48014
153.70001	-7.92781	-315.46140
153.80001	-7.93234	-315.53325
153.90001	-7.93766	-315.65493
154.00001	-7.94438	-315.83282
154.10001	-7.95063	-316.04949
154.20001	-7.95437	-316.09476
154.30001	-7.95875	-316.14730
154.40001	-7.96375	-316.23694
154.50001	-7.96922	-316.37838
154.60001	-7.97516	-316.51866
154.70001	-7.98156	-316.74978
154.80001	-7.98500	-316.77467
154.90001	-7.98937	-316.82885
155.00001	-7.99469	-316.94433
155.10001	-8.00172	-317.12466
155.20001	-8.00734	-317.33081
155.30001	-8.01094	-317.34252
155.40001	-8.01516	-317.39840
155.50001	-8.01984	-317.48959
155.60001	-8.02547	-317.62376
155.70001	-8.03219	-317.80908
155.80001	-8.03875	-318.07047
155.90001	-8.04203	-318.07503
156.00001	-8.04656	-318.13803
156.10001	-8.05188	-318.24142
156.20001	-8.05875	-318.40909
156.30001	-8.06438	-318.63973
156.40001	-8.06797	-318.65221
156.50001	-8.07219	-318.70338
156.60001	-8.07703	-318.79467
156.70001	-8.08219	-318.92323
156.80001	-8.08875	-319.07955
156.90001	-8.09516	-319.33877
157.00001	-8.09875	-319.33916
157.10001	-8.10328	-319.41852
157.20001	-8.10844	-319.53809
157.30001	-8.11484	-319.69851
157.40001	-8.12016	-319.87894
157.50001	-8.12438	-319.91491
157.60001	-8.12891	-319.99063
157.70001	-8.13375	-320.09086
157.80001	-8.13906	-320.19782
157.90001	-8.14563	-320.37118
158.00001	-8.15125	-320.57676
158.10001	-8.15500	-320.59202
158.20001	-8.15969	-320.66250
158.30001	-8.16484	-320.76916
158.40001	-8.17141	-320.91898
158.50001	-8.17688	-321.11561
158.60001	-8.18078	-321.13388
158.70001	-8.18516	-321.20273
158.80001	-8.19000	-321.27729
158.90001	-8.19547	-321.40046
159.00001	-8.20250	-321.58425
159.10001	-8.20859	-321.82845
159.20001	-8.21219	-321.83677
159.30001	-8.21656	-321.88421
159.40001	-8.22109	-321.94874
159.50001	-8.22719	-322.07197
159.60001	-8.23422	-322.33125
159.70001	-8.23844	-322.40245
159.80001	-8.24297	-322.45642
159.90001	-8.24797	-322.54940
160.00001	-8.25375	-322.69016
160.10001	-8.26109	-322.89979
160.20001	-8.26531	-323.03131
160.30001	-8.26875	-323.00866
160.40001	-8.27344	-323.08748
160.50001	-8.27844	-323.20768
160.60001	-8.28484	-323.37171
160.70001	-8.29125	-323.59841
160.80001	-8.29531	-323.65206
160.90001	-8.29937	-323.69417
161.00001	-8.30375	-323.75610
161.10001	-8.30922	-323.87426
161.20001	-8.31594	-324.06196
161.30001	-8.32125	-324.23136
161.40001	-8.32484	-324.25368
161.50001	-8.32906	-324.30002
161.60001	-8.33406	-324.38064
161.70001	-8.34000	-324.52473
161.80001	-8.34672	-324.73746
161.90001	-8.35172	-324.84165
162.00001	-8.35656	-324.92167
162.10001	-8.36172	-325.02657
162.20001	-8.36734	-325.16322
162.30001	-8.37391	-325.32629
162.40001	-8.37891	-325.48821
162.50001	-8.38219	-325.45891
162.60001	-8.38625	-325.48550
162.70001	-8.39094	-325.56233
162.80001	-8.39688	-325.70124
162.90001	-8.40391	-325.93435
163.00001	-8.40844	-326.01836
163.10001	-8.41250	-326.05365
163.20001	-8.41734	-326.12145
163.30001	-8.42250	-326.23217
163.40001	-8.42906	-326.35957
163.50001	-8.43547	-326.62234
163.60001	-8.43906	-326.61510
163.70001	-8.44328	-326.65962
163.80001	-8.44812	-326.73633
163.90001	-8.45437	-326.86475
164.00001	-8.46078	-327.07199
164.10001	-8.46484	-327.11512
164.20001	-8.46875	-327.12612
164.30001	-8.47328	-327.18965
164.40001	-8.47875	-327.29226
164.50001	-8.48547	-327.45159
164.60001	-8.49250	-327.73212
164.70001	-8.49594	-327.72464
164.80001	-8.50031	-327.76150
164.90001	-8.50531	-327.83693
165.00001	-8.51109	-327.95674
165.10001	-8.51734	-328.13847
165.20001	-8.52156	-328.19614
165.30001	-8.52594	-328.23682
165.40001	-8.53078	-328.30077
165.50001	-8.53625	-328.43137
165.60001	-8.54313	-328.57934
165.70001	-8.54875	-328.77830
165.80001	-8.55188	-328.72775
165.90001	-8.55609	-328.76042
166.00001	-8.56109	-328.84490
166.10001	-8.56797	-328.99812
166.20001	-8.57500	-329.26691
166.30001	-8.57859	-329.27009
166.40001	-8.58281	-329.28851
166.50001	-8.58781	-329.36418
166.60001	-8.59281	-329.45353
166.70001	-8.59891	-329.58379
166.80001	-8.60609	-329.84266
166.90001	-8.60937	-329.84304
167.00001	-8.61359	-329.86432
167.10001	-8.61875	-329.93919
167.20001	-8.62469	-330.06081
167.30001	-8.63109	-330.25813
167.40001	-8.63469	-330.25497
167.50001	-8.63875	-330.26689
167.60001	-8.64359	-330.33866
167.70001	-8.64875	-330.43665
167.80001	-8.65453	-330.56518
167.90001	-8.66250	-330.79159
168.00001	-8.66641	-330.86401
168.10001	-8.67063	-330.86690
168.20001	-8.67547	-330.93953
168.30001	-8.68250	-331.08225
168.40001	-8.68969	-331.39023
168.50001	-8.69297	-331.37214
168.60001	-8.69719	-331.38907
168.70001	-8.70203	-331.47651
168.80001	-8.70750	-331.58770
168.90001	-8.71484	-331.76503
169.00001	-8.72000	-331.96762
169.10001	-8.72281	-331.89461
169.20001	-8.72719	-331.93752
169.30001	-8.73266	-332.06213
169.40001	-8.73906	-332.21987
169.50001	-8.74500	-332.41957
169.60001	-8.74875	-332.43838
169.70001	-8.75297	-332.46335
169.80001	-8.75750	-332.52820
169.90001	-8.76250	-332.60953
170.00001	-8.76922	-332.77044
170.10001	-8.77656	-333.05717
170.20001	-8.78000	-333.05556
170.30001	-8.78422	-333.06989
170.40001	-8.78922	-333.16153
170.50001	-8.79484	-333.27994
170.60001	-8.80109	-333.46939
170.70001	-8.80531	-333.51156
170.80001	-8.80953	-333.54303
170.90001	-8.81422	-333.60672
171.00001	-8.81984	-333.73106
171.10001	-8.82625	-333.88814
171.20001	-8.83297	-334.12838
171.30001	-8.83641	-334.09819
171.40001	-8.84031	-334.10031
171.50001	-8.84484	-334.15607
171.60001	-8.85078	-334.27426
171.70001	-8.85828	-334.53351
171.80001	-8.86234	-334.58489
171.90001	-8.86641	-334.61142
172.00001	-8.87125	-334.66214
172.10001	-8.87672	-334.76081
172.20001	-8.88297	-334.90071
172.30001	-8.88922	-335.11063
172.40001	-8.89297	-335.10438
172.50001	-8.89734	-335.14959
172.60001	-8.90250	-335.23348
172.70001	-8.90859	-335.37206
172.80001	-8.91594	-335.61650
172.90001	-8.91938	-335.61796
173.00001	-8.92313	-335.60470
173.10001	-8.92750	-335.64442
173.20001	-8.93266	-335.72710
173.30001	-8.93922	-335.88645
173.40001	-8.94656	-336.17035
173.50001	-8.94984	-336.14737
173.60001	-8.95406	-336.15857
173.70001	-8.95891	-336.21979
173.80001	-8.96422	-336.30976
173.90001	-8.97156	-336.55345
174.00001	-8.97578	-336.59747
174.10001	-8.98016	-336.62173
174.20001	-8.98484	-336.66769
174.30001	-8.98984	-336.75024
174.40001	-8.99594	-336.86873
174.50001	-9.00328	-337.13418
174.60001	-9.00656	-337.09756
174.70001	-9.01047	-337.09574
174.80001	-9.01547	-337.16702
174.90001	-9.02141	-337.28749
175.00001	-9.02891	-337.54057
175.10001	-9.03281	-337.55293
175.20001	-9.03688	-337.56655
175.30001	-9.04188	-337.63644
175.40001	-9.04734	-337.73595
175.50001	-9.05375	-337.86815
175.60001	-9.06062	-338.13670
175.70001	-9.06391	-338.09176
175.80001	-9.06828	-338.11426
175.90001	-9.07328	-338.18904
176.00001	-9.07953	-338.32821
176.10001	-9.08578	-338.53805
176.20001	-9.08937	-338.52944
176.30001	-9.09328	-338.52634
176.40001	-9.09781	-338.56773
176.50001	-9.10297	-338.66063
176.60001	-9.10906	-338.81173
176.70001	-9.11703	-339.09231
176.80001	-9.12063	-339.10424
176.90001	-9.12500	-339.11598
177.00001	-9.13031	-339.20711
177.10001	-9.13703	-339.36435
177.20001	-9.14281	-339.55950
177.30001	-9.14641	-339.56036
177.40001	-9.15047	-339.56414
177.50001	-9.15500	-339.62983
177.60001	-9.15984	-339.69650
177.70001	-9.16563	-339.82408
177.80001	-9.17297	-340.05833
177.90001	-9.17703	-340.10890
178.00001	-9.18141	-340.12696
178.10001	-9.18641	-340.20525
178.20001	-9.19234	-340.33239
178.30001	-9.19938	-340.58666
178.40001	-9.20328	-340.60585
178.50001	-9.20734	-340.61131
178.60001	-9.21203	-340.67136
178.70001	-9.21703	-340.74572
178.80001	-9.22219	-340.84252
178.90001	-9.22844	-340.97677
179.00001	-9.23297	-341.06255
179.10001	-9.23719	-341.07274
179.20001	-9.24234	-341.15297
179.30001	-9.24828	-341.27694
179.40001	-9.25563	-341.51509
179.50001	-9.25969	-341.54001
179.60001	-9.26375	-341.54013
179.70001	-9.26828	-341.56781
179.80001	-9.27359	-341.66315
179.90001	-9.27953	-341.80719
180.00001	-9.28672	-342.01801
180.10001	-9.29047	-342.04245
180.20001	-9.29453	-342.03002
180.30001	-9.29969	-342.09591
180.40001	-9.30531	-342.20904
180.50001	-9.31188	-342.39063
180.60001	-9.31609	-342.42761
180.70001	-9.32047	-342.45667
180.80001	-9.32516	-342.50084
180.90001	-9.33047	-342.59138
181.00001	-9.33672	-342.71580
181.10001	-9.34438	-342.98718
181.20001	-9.34766	-342.94766
181.30001	-9.35156	-342.92382
181.40001	-9.35609	-342.96626
181.50001	-9.36156	-343.05778
181.60001	-9.36906	-343.29963
181.70001	-9.37344	-343.35914
181.80001	-9.37750	-343.36242
181.90001	-9.38219	-343.39610
182.00001	-9.38719	-343.46995
182.10001	-9.39266	-343.56192
182.20001	-9.39922	-343.73415
182.30001	-9.40328	-343.77125
182.40001	-9.40766	-343.77730
182.50001	-9.41266	-343.84939
182.60001	-9.41859	-343.95531
182.70001	-9.42594	-344.17552
182.80001	-9.42969	-344.16828
182.90001	-9.43391	-344.15904
183.00001	-9.43859	-344.20791
183.10001	-9.44359	-344.28337
183.20001	-9.44937	-344.39707
183.30001	-9.45687	-344.62056
183.40001	-9.46047	-344.61662
183.50001	-9.46453	-344.59499
183.60001	-9.46891	-344.61612
183.70001	-9.47391	-344.66493
183.80001	-9.48063	-344.81755
183.90001	-9.48563	-344.91456
184.00001	-9.49000	-344.92013
184.10001	-9.49484	-344.96826
184.20001	-9.50047	-345.05853
184.30001	-9.50781	-345.20581
184.40001	-9.51563	-345.54970
184.50001	-9.51828	-345.43818
184.60001	-9.52250	-345.40281
184.70001	-9.52781	-345.48947
184.80001	-9.53359	-345.60418
184.90001	-9.54078	-345.82713
185.00001	-9.54406	-345.78806
185.10001	-9.54781	-345.75090
185.20001	-9.55234	-345.77939
185.30001	-9.55703	-345.83855
185.40001	-9.56281	-345.94756
185.50001	-9.57047	-346.18869
185.60001	-9.57438	-346.23381
185.70001	-9.57828	-346.20953
185.80001	-9.58297	-346.25331
185.90001	-9.58844	-346.30650
186.00001	-9.59609	-346.54027
186.10001	-9.60000	-346.56858
186.20001	-9.60406	-346.54689
186.30001	-9.60891	-346.60563
186.40001	-9.61438	-346.70502
186.50001	-9.62031	-346.82289
186.60001	-9.62797	-347.07862
186.70001	-9.63125	-347.04179
186.80001	-9.63531	-347.01777
186.90001	-9.64016	-347.06837
187.00001	-9.64547	-347.14583
187.10001	-9.65297	-347.35826
187.20001	-9.65750	-347.44734
187.30001	-9.66141	-347.42978
187.40001	-9.66625	-347.47270
187.50001	-9.67156	-347.55477
187.60001	-9.67734	-347.65184
187.70001	-9.68406	-347.86540
187.80001	-9.68734	-347.82219
187.90001	-9.69156	-347.80818
188.00001	-9.69641	-347.86600
188.10001	-9.70250	-347.99245
188.20001	-9.71047	-348.26663
188.30001	-9.71422	-348.26970
188.40001	-9.71828	-348.24988
188.50001	-9.72281	-348.28320
188.60001	-9.72766	-348.32314
188.70001	-9.73313	-348.44145
188.80001	-9.74047	-348.65654
188.90001	-9.74438	-348.67066
189.00001	-9.74859	-348.67108
189.10001	-9.75359	-348.73033
189.20001	-9.75937	-348.83508
189.30001	-9.76672	-349.05282
189.40001	-9.77031	-349.04927
189.50001	-9.77422	-349.02653
189.60001	-9.77875	-349.06930
189.70001	-9.78406	-349.16645
189.80001	-9.79016	-349.28167
189.90001	-9.79781	-349.54095
190.00001	-9.80125	-349.50042
190.10001	-9.80516	-349.46215
190.20001	-9.80984	-349.50134
190.30001	-9.81547	-349.58649
190.40001	-9.82328	-349.83516
190.50001	-9.82766	-349.91446
190.60001	-9.83156	-349.87834
190.70001	-9.83609	-349.90120
190.80001	-9.84125	-349.96521
190.90001	-9.84703	-350.07390
191.00001	-9.85375	-350.24062
191.10001	-9.85812	-350.32126
191.20001	-9.86219	-350.28720
191.30001	-9.86688	-350.34257
191.40001	-9.87297	-350.46211
191.50001	-9.88016	-350.69636
191.60001	-9.88406	-350.68110
191.70001	-9.88781	-350.64605
191.80001	-9.89266	-350.68959
191.90001	-9.89813	-350.79199
192.00001	-9.90422	-350.93620
192.10001	-9.91219	-351.20493
192.20001	-9.91563	-351.19575
192.30001	-9.91922	-351.13540
192.40001	-9.92406	-351.17507
192.50001	-9.92906	-351.22755
192.60001	-9.93578	-351.40532
192.70001	-9.94063	-351.49071
192.80001	-9.94500	-351.50337
192.90001	-9.95016	-351.56506
193.00001	-9.95563	-351.66499
193.10001	-9.96219	-351.81037
193.20001	-9.96953	-352.09882
193.30001	-9.97187	-351.96415
193.40001	-9.97578	-351.92224
193.50001	-9.98063	-351.97565
193.60001	-9.98578	-352.05117
193.70001	-9.99250	-352.23407
193.80001	-9.99781	-352.36174
193.90001	-10.00219	-352.37470
194.00001	-10.00719	-352.43279
194.10001	-10.01234	-352.50872
194.20001	-10.01813	-352.61562
194.30001	-10.02469	-352.83408
194.40001	-10.02812	-352.78437
194.50001	-10.03219	-352.77051
194.60001	-10.03672	-352.80296
194.70001	-10.04203	-352.89153
194.80001	-10.04875	-353.06394
194.90001	-10.05344	-353.13565
195.00001	-10.05766	-353.13547
195.10001	-10.06250	-353.18041
195.20001	-10.06750	-353.23459
195.30001	-10.07313	-353.32417
195.40001	-10.08063	-353.53115
195.50001	-10.08500	-353.58405
195.60001	-10.08906	-353.54713
195.70001	-10.09344	-353.56531
195.80001	-10.09875	-353.62637
195.90001	-10.10625	-353.84005
196.00001	-10.11094	-353.91808
196.10001	-10.11516	-353.89096
196.20001	-10.11984	-353.91641
196.30001	-10.12500	-353.97571
196.40001	-10.13047	-354.05749
196.50001	-10.13719	-354.21765
196.60001	-10.14156	-354.25219
196.70001	-10.14563	-354.22280
196.80001	-10.15031	-354.24834
196.90001	-10.15594	-354.33838
197.00001	-10.16281	-354.49928
197.10001	-10.16828	-354.62672
197.20001	-10.17188	-354.57319
197.30001	-10.17609	-354.54541
197.40001	-10.18094	-354.58633
197.50001	-10.18672	-354.69347
197.60001	-10.19500	-354.94772
197.70001	-10.19875	-354.98026
197.80001	-10.20266	-354.92283
197.90001	-10.20750	-354.94584
198.00001	-10.21281	-355.00878
198.10001	-10.21922	-355.14078
198.20001	-10.22375	-355.19567
198.30001	-10.22797	-355.16912
198.40001	-10.23281	-355.20688
198.50001	-10.23812	-355.27235
198.60001	-10.24375	-355.36310
198.70001	-10.25250	-355.61216
198.80001	-10.25578	-355.60837
198.90001	-10.25922	-355.52183
199.00001	-10.26391	-355.52180
199.10001	-10.26938	-355.59326
199.20001	-10.27672	-355.78731
199.30001	-10.28109	-355.85582
199.40001	-10.28500	-355.79249
199.50001	-10.28938	-355.78242
199.60001	-10.29438	-355.82203
199.70001	-10.29953	-355.88276
[truncated: 2,008 more rows]
