# Supplementary material for: Strengthening of 3D Printed Fused Deposition Manufactured Parts Using the Fill Compositing Technique
Source: PLoS One. 2015 Apr 16;10(4):e0122915. doi: 10.1371/journal.pone.0122915 (PMC4400136; doi:10.1371/journal.pone.0122915)
Supplement: S1 File — This is the raw data and information on all the samples presented in this manuscript. (ZIP) [file pone.0122915.s001.zip › Specimen_RawData_168.csv]

Time	Extension	Load
(sec)	(mm)	(N)
0.00000	-0.00016	-0.24783
0.10000	-0.00047	-0.25228
0.20000	-0.00453	-0.25207
0.30000	-0.01172	-0.24979
0.40000	-0.01922	-0.25468
0.50000	-0.02641	-0.25217
0.60000	-0.03078	-0.25143
0.70000	-0.03547	-0.25641
0.80000	-0.04031	-0.24679
0.90000	-0.04688	-0.25357
1.00000	-0.05219	-0.24994
1.10000	-0.05625	-0.25293
1.20000	-0.06047	-0.25324
1.30000	-0.06531	-0.25398
1.40000	-0.07062	-0.25124
1.50000	-0.07766	-0.25558
1.60000	-0.08375	-0.24898
1.70000	-0.08781	-0.25456
1.80000	-0.09266	-0.24461
1.90000	-0.09797	-0.25599
2.00000	-0.10438	-0.24629
2.10000	-0.10922	-0.24806
2.20000	-0.11328	-0.24694
2.30000	-0.11750	-0.25419
2.40000	-0.12234	-0.25696
2.50000	-0.12781	-0.28184
2.60000	-0.13484	-0.47248
2.70000	-0.13984	-0.75287
2.80000	-0.14406	-0.92111
2.90000	-0.14859	-1.11504
3.00000	-0.15391	-1.34044
3.10000	-0.16078	-1.62662
3.20000	-0.16703	-1.94885
3.30000	-0.17078	-2.12417
3.40000	-0.17484	-2.30800
3.50000	-0.17937	-2.50617
3.60000	-0.18453	-2.73916
3.70000	-0.19109	-3.01614
3.80000	-0.19688	-3.32717
3.90000	-0.20078	-3.50053
4.00000	-0.20547	-3.71316
4.10000	-0.21063	-3.94279
4.20000	-0.21688	-4.21071
4.30000	-0.22219	-4.49184
4.40000	-0.22641	-4.68719
4.50000	-0.23062	-4.86609
4.60000	-0.23531	-5.06829
4.70000	-0.24062	-5.29711
4.80000	-0.24750	-5.57517
4.90000	-0.25375	-5.90858
5.00000	-0.25750	-6.07316
5.10000	-0.26188	-6.27039
5.20000	-0.26719	-6.49060
5.30000	-0.27422	-6.78120
5.40000	-0.28031	-7.10404
5.50000	-0.28422	-7.28160
5.60000	-0.28859	-7.47234
5.70000	-0.29375	-7.71030
5.80000	-0.29953	-7.96444
5.90000	-0.30703	-8.30015
6.00000	-0.31109	-8.53322
6.10000	-0.31469	-8.69295
6.20000	-0.31922	-8.90131
6.30000	-0.32437	-9.11615
6.40000	-0.33109	-9.40707
6.50000	-0.33672	-9.71435
6.60000	-0.34078	-9.90198
6.70000	-0.34500	-10.10113
6.80000	-0.34953	-10.30362
6.90000	-0.35500	-10.55203
7.00000	-0.36203	-10.85022
7.10000	-0.36750	-11.16966
7.20000	-0.37156	-11.34218
7.30000	-0.37625	-11.55593
7.40000	-0.38156	-11.80614
7.50000	-0.38781	-12.08598
7.60000	-0.39266	-12.34686
7.70000	-0.39687	-12.54181
7.80000	-0.40125	-12.75003
7.90000	-0.40625	-12.96592
8.00000	-0.41187	-13.23374
8.10000	-0.41906	-13.54585
8.20000	-0.42453	-13.85914
8.30000	-0.42813	-14.02331
8.40000	-0.43281	-14.23116
8.50000	-0.43797	-14.46720
8.60000	-0.44453	-14.76467
8.70000	-0.45031	-15.09209
8.80000	-0.45437	-15.27596
8.90000	-0.45875	-15.47408
9.00000	-0.46344	-15.69500
9.10000	-0.46875	-15.94643
9.20000	-0.47469	-16.22306
9.30000	-0.48062	-16.53221
9.40000	-0.48469	-16.71981
9.50000	-0.48938	-16.93267
9.60000	-0.49469	-17.18629
9.70000	-0.50141	-17.49169
9.80000	-0.50719	-17.80747
9.90000	-0.51125	-17.99108
10.00000	-0.51562	-18.19915
10.10000	-0.52016	-18.40887
10.20000	-0.52547	-18.65344
10.30000	-0.53109	-18.91557
10.40000	-0.53734	-19.24110
10.50000	-0.54156	-19.43181
10.60000	-0.54641	-19.65844
10.70000	-0.55156	-19.90530
10.80000	-0.55797	-20.18610
10.90000	-0.56313	-20.46139
11.00000	-0.56734	-20.66721
11.10000	-0.57172	-20.87873
11.20000	-0.57672	-21.11370
11.30000	-0.58219	-21.37272
11.40000	-0.58859	-21.65210
11.50000	-0.59453	-21.96773
11.60000	-0.59844	-22.14553
11.70000	-0.60281	-22.36319
11.80000	-0.60797	-22.60114
11.90000	-0.61422	-22.88442
12.00000	-0.62000	-23.19047
12.10000	-0.62438	-23.39919
12.20000	-0.62875	-23.60007
12.30000	-0.63359	-23.82832
12.40000	-0.63906	-24.08370
12.50000	-0.64562	-24.38111
12.60000	-0.65109	-24.68347
12.70000	-0.65516	-24.86888
12.80000	-0.65984	-25.10793
12.90000	-0.66516	-25.36059
13.00000	-0.67219	-25.66363
13.10000	-0.67781	-25.98071
13.20000	-0.68172	-26.16794
13.30000	-0.68578	-26.36485
13.40000	-0.69047	-26.58976
13.50000	-0.69563	-26.83916
13.60000	-0.70172	-27.11323
13.70000	-0.70797	-27.45401
13.80000	-0.71203	-27.63692
13.90000	-0.71672	-27.87162
14.00000	-0.72203	-28.12703
14.10000	-0.72859	-28.42313
14.20000	-0.73453	-28.76201
14.30000	-0.73844	-28.95381
14.40000	-0.74281	-29.16083
14.50000	-0.74750	-29.40345
14.60000	-0.75250	-29.64260
14.70000	-0.75797	-29.89839
14.80000	-0.76359	-30.18888
14.90000	-0.76750	-30.37190
15.00000	-0.77203	-30.58818
15.10000	-0.77750	-30.83570
15.20000	-0.78406	-31.15436
15.30000	-0.79109	-31.52799
15.40000	-0.79547	-31.74272
15.50000	-0.79969	-31.93736
15.60000	-0.80453	-32.17580
15.70000	-0.80953	-32.42666
15.80000	-0.81531	-32.68623
15.90000	-0.82047	-32.95615
16.00000	-0.82438	-33.14650
16.10000	-0.82891	-33.36060
16.20000	-0.83391	-33.60890
16.30000	-0.84000	-33.87841
16.40000	-0.84672	-34.22598
16.50000	-0.85109	-34.42169
16.60000	-0.85531	-34.62727
16.70000	-0.86016	-34.85834
16.80000	-0.86562	-35.10612
16.90000	-0.87219	-35.40771
17.00000	-0.87875	-35.76813
17.10000	-0.88234	-35.89743
17.20000	-0.88656	-36.08750
17.30000	-0.89156	-36.32436
17.40000	-0.89719	-36.58458
17.50000	-0.90297	-36.87315
17.60000	-0.90750	-37.06509
17.70000	-0.91203	-37.26413
17.80000	-0.91703	-37.49058
17.90000	-0.92266	-37.74886
18.00000	-0.92906	-38.01671
18.10000	-0.93500	-38.34791
18.20000	-0.93875	-38.48681
18.30000	-0.94328	-38.70862
18.40000	-0.94828	-38.95086
18.50000	-0.95453	-39.23750
18.60000	-0.96031	-39.54420
18.70000	-0.96453	-39.72220
18.80000	-0.96859	-39.90157
18.90000	-0.97344	-40.12796
19.00000	-0.97859	-40.38235
19.10000	-0.98438	-40.64296
19.20000	-0.99125	-40.99356
19.30000	-0.99547	-41.15224
19.40000	-1.00000	-41.36350
19.50000	-1.00500	-41.59454
19.60000	-1.01109	-41.85900
19.70000	-1.01766	-42.20591
19.80000	-1.02172	-42.38127
19.90000	-1.02594	-42.56582
20.00000	-1.03063	-42.79063
20.10000	-1.03609	-43.05742
20.20000	-1.04250	-43.33451
20.30000	-1.04844	-43.67065
20.40000	-1.05203	-43.79662
20.50000	-1.05641	-43.99845
20.60000	-1.06172	-44.23730
20.70000	-1.06750	-44.50868
20.80000	-1.07375	-44.82554
20.90000	-1.07797	-45.01298
21.00000	-1.08203	-45.17825
21.10000	-1.08641	-45.37341
21.20000	-1.09141	-45.59298
21.30000	-1.09719	-45.85344
21.40000	-1.10500	-46.19830
21.50000	-1.10922	-46.39745
21.60000	-1.11375	-46.56748
21.70000	-1.11984	-46.82553
21.80000	-1.12859	-47.17830
21.90000	-1.13297	-47.44076
22.00000	-1.13563	-47.51113
22.10000	-1.13984	-47.71074
22.20000	-1.14469	-47.95689
22.30000	-1.14969	-48.19179
22.40000	-1.15531	-48.44376
22.50000	-1.16266	-48.81087
22.60000	-1.16625	-48.95912
22.70000	-1.17062	-49.14515
22.80000	-1.17547	-49.39249
22.90000	-1.18125	-49.64348
23.00000	-1.18781	-49.97697
23.10000	-1.19203	-50.16724
23.20000	-1.19609	-50.34713
23.30000	-1.20062	-50.55218
23.40000	-1.20594	-50.80884
23.50000	-1.21219	-51.08347
23.60000	-1.21938	-51.46352
23.70000	-1.22281	-51.59512
23.80000	-1.22719	-51.79292
23.90000	-1.23234	-52.04106
24.00000	-1.23891	-52.34277
24.10000	-1.24469	-52.64866
24.20000	-1.24859	-52.81924
24.30000	-1.25297	-53.00998
24.40000	-1.25750	-53.22224
24.50000	-1.26266	-53.46002
24.60000	-1.26922	-53.75845
24.70000	-1.27641	-54.14620
24.80000	-1.27984	-54.27707
24.90000	-1.28406	-54.46571
25.00000	-1.28922	-54.72402
25.10000	-1.29562	-55.00851
25.20000	-1.30156	-55.32631
25.30000	-1.30516	-55.47483
25.40000	-1.30938	-55.66843
25.50000	-1.31422	-55.90358
25.60000	-1.31953	-56.15711
25.70000	-1.32594	-56.44424
25.80000	-1.33266	-56.80361
25.90000	-1.33656	-56.96867
26.00000	-1.34109	-57.16668
26.10000	-1.34578	-57.40837
26.20000	-1.35141	-57.67475
26.30000	-1.35766	-57.99931
26.40000	-1.36219	-58.19416
26.50000	-1.36641	-58.39346
26.60000	-1.37125	-58.61985
26.70000	-1.37672	-58.87830
26.80000	-1.38328	-59.16871
26.90000	-1.38875	-59.48036
27.00000	-1.39234	-59.61564
27.10000	-1.39688	-59.83648
27.20000	-1.40188	-60.08112
27.30000	-1.40750	-60.34762
27.40000	-1.41453	-60.68193
27.50000	-1.41922	-60.89638
27.60000	-1.42313	-61.06466
27.70000	-1.42734	-61.25648
27.80000	-1.43234	-61.49587
27.90000	-1.43813	-61.76522
28.00000	-1.44562	-62.13440
28.10000	-1.44969	-62.30453
28.20000	-1.45391	-62.48175
28.30000	-1.45891	-62.71847
28.40000	-1.46516	-63.01177
28.50000	-1.47141	-63.32862
28.60000	-1.47578	-63.51016
28.70000	-1.48000	-63.69460
28.80000	-1.48469	-63.90834
28.90000	-1.48984	-64.16051
29.00000	-1.49609	-64.44681
29.10000	-1.50344	-64.84029
29.20000	-1.50688	-64.94075
29.30000	-1.51109	-65.13496
29.40000	-1.51563	-65.35352
29.50000	-1.52172	-65.63916
29.60000	-1.52750	-65.94091
29.70000	-1.53187	-66.12769
29.80000	-1.53609	-66.31424
29.90000	-1.54109	-66.54032
30.00000	-1.54687	-66.81043
30.10000	-1.55312	-67.07314
30.20000	-1.56016	-67.45455
30.30000	-1.56375	-67.59717
30.40000	-1.56812	-67.78006
30.50000	-1.57344	-68.04276
30.60000	-1.57984	-68.34017
30.70000	-1.58562	-68.65846
30.80000	-1.58922	-68.80847
30.90000	-1.59328	-68.97823
31.00000	-1.59797	-69.20233
31.10000	-1.60328	-69.44799
31.20000	-1.60938	-69.75038
31.30000	-1.61594	-70.07349
31.40000	-1.62000	-70.24188
31.50000	-1.62453	-70.44785
31.60000	-1.62953	-70.69866
31.70000	-1.63516	-70.96349
31.80000	-1.64172	-71.29066
31.90000	-1.64625	-71.50141
32.00000	-1.65031	-71.67525
32.10000	-1.65469	-71.89700
32.20000	-1.65984	-72.12508
32.30000	-1.66578	-72.41033
32.40000	-1.67281	-72.78448
32.50000	-1.67656	-72.92927
32.60000	-1.68078	-73.11311
32.70000	-1.68578	-73.35002
32.80000	-1.69141	-73.62073
32.90000	-1.69766	-73.92975
33.00000	-1.70234	-74.14670
33.10000	-1.70656	-74.33178
33.20000	-1.71141	-74.53570
33.30000	-1.71656	-74.78461
33.40000	-1.72234	-75.04677
33.50000	-1.72984	-75.41635
33.60000	-1.73375	-75.60509
33.70000	-1.73797	-75.77123
33.80000	-1.74266	-75.97160
33.90000	-1.74844	-76.22724
34.00000	-1.75547	-76.57658
34.10000	-1.75953	-76.74152
34.20000	-1.76344	-76.88539
34.30000	-1.76797	-77.07350
34.40000	-1.77297	-77.29929
34.50000	-1.77875	-77.57439
34.60000	-1.78625	-77.92692
34.70000	-1.79047	-78.15056
34.80000	-1.79469	-78.31521
34.90000	-1.79953	-78.52557
35.00000	-1.80500	-78.78052
35.10000	-1.81109	-79.08226
35.20000	-1.81578	-79.29423
35.30000	-1.82000	-79.48541
35.40000	-1.82469	-79.69963
35.50000	-1.82969	-79.92312
35.60000	-1.83578	-80.18161
35.70000	-1.84375	-80.57947
35.80000	-1.84734	-80.75165
35.90000	-1.85125	-80.89724
36.00000	-1.85625	-81.11419
36.10000	-1.86219	-81.39817
36.20000	-1.86875	-81.74127
36.30000	-1.87328	-81.95110
36.40000	-1.87734	-82.11751
36.50000	-1.88219	-82.32167
36.60000	-1.88703	-82.55249
36.70000	-1.89234	-82.79567
36.80000	-1.89906	-83.12985
36.90000	-1.90312	-83.31176
37.00000	-1.90750	-83.48444
37.10000	-1.91234	-83.70192
37.20000	-1.91766	-83.93151
37.30000	-1.92500	-84.27705
37.40000	-1.92922	-84.46734
37.50000	-1.93328	-84.61972
37.60000	-1.93813	-84.82506
37.70000	-1.94406	-85.09866
37.80000	-1.95156	-85.43499
37.90000	-1.95891	-85.87554
38.00000	-1.96156	-85.92804
38.10000	-1.96562	-86.07628
38.20000	-1.97031	-86.29017
38.30000	-1.97547	-86.52481
38.40000	-1.98156	-86.84245
38.50000	-1.98594	-87.04078
38.60000	-1.99031	-87.22466
38.70000	-1.99500	-87.43960
38.80000	-2.00063	-87.69441
38.90000	-2.00734	-87.99841
39.00000	-2.01406	-88.37438
39.10000	-2.01719	-88.47719
39.20000	-2.02141	-88.64214
39.30000	-2.02594	-88.86507
39.40000	-2.03125	-89.09891
39.50000	-2.03828	-89.42083
39.60000	-2.04359	-89.71910
39.70000	-2.04781	-89.87904
39.80000	-2.05250	-90.07608
39.90000	-2.05750	-90.30683
40.00000	-2.06313	-90.56328
40.10000	-2.07016	-90.91267
40.20000	-2.07406	-91.10957
40.30000	-2.07797	-91.25389
40.40000	-2.08266	-91.45948
40.50000	-2.08844	-91.71184
40.60000	-2.09563	-92.06956
40.70000	-2.10016	-92.28028
40.80000	-2.10438	-92.45368
40.90000	-2.10891	-92.66236
41.00000	-2.11406	-92.89969
41.10000	-2.11969	-93.15340
41.20000	-2.12719	-93.52909
41.30000	-2.13094	-93.70508
41.40000	-2.13516	-93.85934
41.50000	-2.13984	-94.05701
41.60000	-2.14531	-94.30072
41.70000	-2.15219	-94.64286
41.80000	-2.15703	-94.88212
41.90000	-2.16109	-95.05993
42.00000	-2.16578	-95.25656
42.10000	-2.17109	-95.49125
42.20000	-2.17688	-95.74720
42.30000	-2.18359	-96.09896
42.40000	-2.18703	-96.24554
42.50000	-2.19125	-96.41351
42.60000	-2.19625	-96.63380
42.70000	-2.20234	-96.91852
42.80000	-2.20969	-97.31117
42.90000	-2.21422	-97.51701
43.00000	-2.21828	-97.66807
43.10000	-2.22297	-97.86387
43.20000	-2.22781	-98.07879
43.30000	-2.23328	-98.33945
43.40000	-2.24000	-98.67579
43.50000	-2.24406	-98.87251
43.60000	-2.24844	-99.05059
43.70000	-2.25344	-99.28206
43.80000	-2.25922	-99.54939
43.90000	-2.26625	-99.88741
44.00000	-2.27016	-100.07115
44.10000	-2.27422	-100.22958
44.20000	-2.27891	-100.43962
44.30000	-2.28406	-100.67362
44.40000	-2.28969	-100.94195
44.50000	-2.29719	-101.32059
44.60000	-2.30109	-101.50434
44.70000	-2.30516	-101.65796
44.80000	-2.30984	-101.85239
44.90000	-2.31531	-102.09840
45.00000	-2.32250	-102.45009
45.10000	-2.32750	-102.72232
45.20000	-2.33156	-102.89100
45.30000	-2.33609	-103.08198
45.40000	-2.34125	-103.31128
45.50000	-2.34719	-103.57434
45.60000	-2.35359	-103.88413
45.70000	-2.35781	-104.09813
45.80000	-2.36188	-104.25191
45.90000	-2.36688	-104.46581
46.00000	-2.37250	-104.72937
46.10000	-2.37969	-105.08254
46.20000	-2.38422	-105.28363
46.30000	-2.38828	-105.42224
46.40000	-2.39266	-105.58699
46.50000	-2.39781	-105.79704
46.60000	-2.40375	-106.06477
46.70000	-2.41187	-106.45901
46.80000	-2.41578	-106.66499
46.90000	-2.41969	-106.80632
47.00000	-2.42484	-107.04408
47.10000	-2.43063	-107.32724
47.20000	-2.43656	-107.63030
47.30000	-2.44063	-107.82833
47.40000	-2.44453	-107.99605
47.50000	-2.44875	-108.19896
47.60000	-2.45391	-108.42357
47.70000	-2.45969	-108.71445
47.80000	-2.46750	-109.09987
47.90000	-2.47141	-109.31043
48.00000	-2.47547	-109.44995
48.10000	-2.47984	-109.64546
48.20000	-2.48516	-109.89673
48.30000	-2.49203	-110.24003
48.40000	-2.49734	-110.51410
48.50000	-2.50172	-110.70903
48.60000	-2.50656	-110.92027
48.70000	-2.51172	-111.15783
48.80000	-2.51766	-111.43430
48.90000	-2.52406	-111.77225
49.00000	-2.52766	-111.92772
49.10000	-2.53172	-112.09488
49.20000	-2.53641	-112.28960
49.30000	-2.54172	-112.54307
49.40000	-2.54844	-112.85915
49.50000	-2.55375	-113.12997
49.60000	-2.55828	-113.32136
49.70000	-2.56297	-113.53755
49.80000	-2.56813	-113.76803
49.90000	-2.57359	-114.01954
50.00000	-2.58063	-114.36097
50.10000	-2.58453	-114.55730
50.20000	-2.58891	-114.72241
50.30000	-2.59375	-114.92710
50.40000	-2.59953	-115.18357
50.50000	-2.60656	-115.55650
50.60000	-2.61078	-115.75967
50.70000	-2.61469	-115.91176
50.80000	-2.61906	-116.09609
50.90000	-2.62406	-116.31053
51.00000	-2.62953	-116.55226
51.10000	-2.63641	-116.87208
51.20000	-2.64141	-117.12440
51.30000	-2.64578	-117.30222
51.40000	-2.65031	-117.48797
51.50000	-2.65563	-117.71622
51.60000	-2.66187	-117.99382
51.70000	-2.66750	-118.28864
51.80000	-2.67141	-118.43604
51.90000	-2.67563	-118.59659
52.00000	-2.68063	-118.81159
52.10000	-2.68641	-119.06532
52.20000	-2.69406	-119.41116
52.30000	-2.69844	-119.64500
52.40000	-2.70250	-119.79350
52.50000	-2.70766	-120.00570
52.60000	-2.71328	-120.24347
52.70000	-2.71953	-120.53198
52.80000	-2.72359	-120.72105
52.90000	-2.72766	-120.86871
53.00000	-2.73188	-121.04127
53.10000	-2.73672	-121.23574
53.20000	-2.74234	-121.47626
53.30000	-2.75125	-121.82859
53.40000	-2.75547	-122.10914
53.50000	-2.75906	-122.21123
53.60000	-2.76391	-122.39691
53.70000	-2.76953	-122.61701
53.80000	-2.77719	-122.98335
53.90000	-2.78141	-123.19037
54.00000	-2.78547	-123.33107
54.10000	-2.79016	-123.52824
54.20000	-2.79563	-123.75896
54.30000	-2.80094	-123.98887
54.40000	-2.80953	-124.40247
54.50000	-2.81297	-124.57983
54.60000	-2.81656	-124.69121
54.70000	-2.82109	-124.87617
54.80000	-2.82625	-125.09428
54.90000	-2.83344	-125.42683
55.00000	-2.83797	-125.66438
55.10000	-2.84172	-125.79475
55.20000	-2.84594	-125.96531
55.30000	-2.85094	-126.17232
55.40000	-2.85688	-126.44066
55.50000	-2.86484	-126.79191
55.60000	-2.86938	-127.05214
55.70000	-2.87344	-127.19199
55.80000	-2.87828	-127.39079
55.90000	-2.88313	-127.60463
56.00000	-2.88969	-127.88381
56.10000	-2.89453	-128.12221
56.20000	-2.89859	-128.29494
56.30000	-2.90313	-128.48429
56.40000	-2.90828	-128.70975
56.50000	-2.91406	-128.95671
56.60000	-2.92219	-129.33683
56.70000	-2.92531	-129.51593
56.80000	-2.92906	-129.62626
56.90000	-2.93375	-129.82649
57.00000	-2.93938	-130.07627
57.10000	-2.94797	-130.45956
57.20000	-2.95250	-130.74286
57.30000	-2.95594	-130.85485
57.40000	-2.96047	-131.02694
57.50000	-2.96531	-131.25071
57.60000	-2.97047	-131.46514
57.70000	-2.97719	-131.75277
57.80000	-2.98266	-132.06449
57.90000	-2.98625	-132.19343
58.00000	-2.99094	-132.38975
58.10000	-2.99656	-132.62609
58.20000	-3.00422	-132.99149
58.30000	-3.00828	-133.21610
58.40000	-3.01203	-133.34711
58.50000	-3.01641	-133.52652
58.60000	-3.02156	-133.74363
58.70000	-3.02719	-133.99601
58.80000	-3.03453	-134.30926
58.90000	-3.03969	-134.62509
59.00000	-3.04344	-134.76014
59.10000	-3.04812	-134.94632
59.20000	-3.05297	-135.15845
59.30000	-3.06000	-135.46957
59.40000	-3.06500	-135.74988
59.50000	-3.06906	-135.91309
59.60000	-3.07359	-136.10217
59.70000	-3.07859	-136.32520
59.80000	-3.08438	-136.58917
59.90000	-3.09172	-136.92459
60.00000	-3.09594	-137.15902
60.10000	-3.10000	-137.29745
60.20000	-3.10469	-137.50595
60.30000	-3.11000	-137.73905
60.40000	-3.11672	-138.04978
60.50000	-3.12187	-138.32104
60.60000	-3.12609	-138.49325
60.70000	-3.13047	-138.67532
60.80000	-3.13516	-138.88024
60.90000	-3.14063	-139.11092
61.00000	-3.14797	-139.45243
61.10000	-3.15266	-139.72323
61.20000	-3.15688	-139.87844
61.30000	-3.16188	-140.09722
61.40000	-3.16734	-140.34076
61.50000	-3.17438	-140.69024
61.60000	-3.17875	-140.90508
61.70000	-3.18281	-141.07242
61.80000	-3.18703	-141.26004
61.90000	-3.19172	-141.47669
62.00000	-3.19719	-141.70711
62.10000	-3.20438	-142.03095
62.20000	-3.20938	-142.31078
62.30000	-3.21359	-142.47456
62.40000	-3.21813	-142.66635
62.50000	-3.22344	-142.90179
62.60000	-3.23000	-143.20460
62.70000	-3.23516	-143.46558
62.80000	-3.23938	-143.64035
62.90000	-3.24406	-143.83106
63.00000	-3.24953	-144.07925
63.10000	-3.25578	-144.37440
63.20000	-3.26281	-144.73975
63.30000	-3.26625	-144.91835
63.40000	-3.27031	-145.07377
63.50000	-3.27531	-145.30088
63.60000	-3.28062	-145.53796
63.70000	-3.28734	-145.85535
63.80000	-3.29250	-146.13648
63.90000	-3.29625	-146.29599
64.00000	-3.30016	-146.46450
64.10000	-3.30469	-146.65294
64.20000	-3.31000	-146.89256
64.30000	-3.31703	-147.20124
64.40000	-3.32234	-147.50536
64.50000	-3.32641	-147.66270
64.60000	-3.33109	-147.85962
64.70000	-3.33625	-148.08324
64.80000	-3.34250	-148.35644
64.90000	-3.34797	-148.63634
65.00000	-3.35266	-148.84236
65.10000	-3.35734	-149.03691
65.20000	-3.36234	-149.25596
65.30000	-3.36766	-149.48457
65.40000	-3.37453	-149.78340
65.50000	-3.37937	-150.02750
65.60000	-3.38312	-150.17584
65.70000	-3.38766	-150.35675
65.80000	-3.39234	-150.56051
65.90000	-3.39906	-150.82985
66.00000	-3.40500	-151.13638
66.10000	-3.40922	-151.30365
66.20000	-3.41375	-151.47430
66.30000	-3.41891	-151.68977
66.40000	-3.42422	-151.92097
66.50000	-3.43141	-152.23242
66.60000	-3.43656	-152.49957
66.70000	-3.44047	-152.64523
66.80000	-3.44516	-152.83071
66.90000	-3.45078	-153.05643
67.00000	-3.45813	-153.39915
67.10000	-3.46266	-153.61513
67.20000	-3.46656	-153.76459
67.30000	-3.47078	-153.93034
67.40000	-3.47531	-154.11673
67.50000	-3.48063	-154.34305
67.60000	-3.48797	-154.62552
67.70000	-3.49313	-154.93901
67.80000	-3.49703	-155.07740
67.90000	-3.50172	-155.25800
68.00000	-3.50734	-155.48930
68.10000	-3.51438	-155.78568
68.20000	-3.51906	-156.04618
68.30000	-3.52297	-156.19214
68.40000	-3.52719	-156.35215
68.50000	-3.53172	-156.54020
68.60000	-3.53688	-156.75119
68.70000	-3.54359	-157.01418
68.80000	-3.54891	-157.31643
68.90000	-3.55297	-157.45482
69.00000	-3.55750	-157.63664
69.10000	-3.56266	-157.83748
69.20000	-3.56938	-158.09990
69.30000	-3.57547	-158.39860
69.40000	-3.57969	-158.55356
69.50000	-3.58391	-158.71638
69.60000	-3.58859	-158.89928
69.70000	-3.59437	-159.14309
69.80000	-3.60266	-159.48066
69.90000	-3.60844	-159.82902
70.00000	-3.61141	-159.90867
70.10000	-3.61625	-160.07757
70.20000	-3.62172	-160.30870
70.30000	-3.62859	-160.60977
70.40000	-3.63250	-160.79609
70.50000	-3.63641	-160.94884
70.60000	-3.64109	-161.12848
70.70000	-3.64609	-161.33405
70.80000	-3.65172	-161.57052
70.90000	-3.65859	-161.84145
71.00000	-3.66406	-162.15080
71.10000	-3.66781	-162.27642
71.20000	-3.67234	-162.45447
71.30000	-3.67750	-162.67280
71.40000	-3.68437	-162.96917
71.50000	-3.68953	-163.24037
71.60000	-3.69344	-163.39374
71.70000	-3.69781	-163.56152
71.80000	-3.70297	-163.78011
71.90000	-3.70891	-164.02584
72.00000	-3.71641	-164.36861
72.10000	-3.72016	-164.57236
72.20000	-3.72391	-164.70395
72.30000	-3.72859	-164.89096
72.40000	-3.73422	-165.12367
72.50000	-3.74141	-165.43646
72.60000	-3.74609	-165.70576
72.70000	-3.75000	-165.83762
72.80000	-3.75453	-166.01288
72.90000	-3.75922	-166.21166
73.00000	-3.76453	-166.43502
73.10000	-3.77172	-166.72726
73.20000	-3.77703	-167.03881
73.30000	-3.78094	-167.18696
73.40000	-3.78578	-167.38597
73.50000	-3.79141	-167.63903
73.60000	-3.79844	-167.93390
73.70000	-3.80313	-168.19128
73.80000	-3.80656	-168.31659
73.90000	-3.81094	-168.48488
74.00000	-3.81594	-168.69545
74.10000	-3.82141	-168.94297
74.20000	-3.82859	-169.25439
74.30000	-3.83375	-169.55997
74.40000	-3.83750	-169.68997
74.50000	-3.84203	-169.87254
74.60000	-3.84703	-170.08013
74.70000	-3.85375	-170.35128
74.80000	-3.85969	-170.68529
74.90000	-3.86359	-170.84609
75.00000	-3.86781	-171.01994
75.10000	-3.87266	-171.21163
75.20000	-3.87828	-171.44930
75.30000	-3.88516	-171.74385
75.40000	-3.89000	-172.00565
75.50000	-3.89406	-172.14766
75.60000	-3.89859	-172.34455
75.70000	-3.90406	-172.56968
75.80000	-3.91078	-172.84954
75.90000	-3.91672	-173.16186
76.00000	-3.92047	-173.31585
76.10000	-3.92484	-173.48920
76.20000	-3.92938	-173.67493
76.30000	-3.93469	-173.89697
76.40000	-3.94141	-174.15302
76.50000	-3.94719	-174.47160
76.60000	-3.95094	-174.61888
76.70000	-3.95562	-174.80554
76.80000	-3.96078	-175.02119
76.90000	-3.96766	-175.29176
77.00000	-3.97297	-175.58058
77.10000	-3.97703	-175.73245
77.20000	-3.98141	-175.90302
77.30000	-3.98609	-176.10008
77.40000	-3.99156	-176.31543
77.50000	-3.99859	-176.60667
77.60000	-4.00438	-176.92685
77.70000	-4.00797	-177.05156
77.80000	-4.01219	-177.20243
77.90000	-4.01734	-177.41463
78.00000	-4.02484	-177.71164
78.10000	-4.03047	-178.03705
78.20000	-4.03406	-178.16913
78.30000	-4.03828	-178.33544
78.40000	-4.04328	-178.52886
78.50000	-4.04859	-178.76594
78.60000	-4.05547	-179.03164
78.70000	-4.06125	-179.35376
78.80000	-4.06500	-179.49571
78.90000	-4.06969	-179.66929
79.00000	-4.07500	-179.89720
79.10000	-4.08219	-180.20947
79.20000	-4.08734	-180.49386
79.30000	-4.09094	-180.63696
79.40000	-4.09547	-180.81440
79.50000	-4.10078	-181.05417
79.60000	-4.10625	-181.30259
79.70000	-4.11297	-181.59412
79.80000	-4.11734	-181.84085
79.90000	-4.12125	-181.98551
80.00000	-4.12594	-182.17409
80.10000	-4.13141	-182.40765
80.20000	-4.13750	-182.67293
80.30000	-4.14266	-182.92394
80.40000	-4.14688	-183.10295
80.50000	-4.15141	-183.28229
80.60000	-4.15641	-183.49364
80.70000	-4.16234	-183.75488
80.80000	-4.16984	-184.09066
80.90000	-4.17453	-184.35350
81.00000	-4.17797	-184.47024
81.10000	-4.18234	-184.63658
81.20000	-4.18750	-184.85609
81.30000	-4.19359	-185.10629
81.40000	-4.19937	-185.39821
81.50000	-4.20359	-185.57155
81.60000	-4.20813	-185.75111
81.70000	-4.21281	-185.94915
81.80000	-4.21813	-186.16290
81.90000	-4.22422	-186.42676
82.00000	-4.23125	-186.77075
82.10000	-4.23500	-186.93477
82.20000	-4.23953	-187.10408
82.30000	-4.24469	-187.31305
82.40000	-4.25094	-187.56033
82.50000	-4.25656	-187.83271
82.60000	-4.26047	-187.99037
82.70000	-4.26469	-188.14884
82.80000	-4.26953	-188.34899
82.90000	-4.27500	-188.56777
83.00000	-4.28125	-188.82936
83.10000	-4.28813	-189.17140
83.20000	-4.29172	-189.30760
83.30000	-4.29641	-189.47913
83.40000	-4.30109	-189.67235
83.50000	-4.30688	-189.89445
83.60000	-4.31375	-190.22007
83.70000	-4.31813	-190.41035
83.80000	-4.32250	-190.59236
83.90000	-4.32734	-190.78508
84.00000	-4.33266	-191.00747
84.10000	-4.33938	-191.26880
84.20000	-4.34469	-191.55467
84.30000	-4.34828	-191.68790
84.40000	-4.35297	-191.86582
84.50000	-4.35828	-192.07984
84.60000	-4.36453	-192.33875
84.70000	-4.37000	-192.61232
84.80000	-4.37406	-192.77528
84.90000	-4.37813	-192.92407
85.00000	-4.38250	-193.09095
85.10000	-4.38750	-193.27736
85.20000	-4.39359	-193.53034
85.30000	-4.40094	-193.88238
85.40000	-4.40469	-194.03477
85.50000	-4.40906	-194.19405
85.60000	-4.41422	-194.39237
85.70000	-4.42031	-194.63307
85.80000	-4.42672	-194.92602
85.90000	-4.43094	-195.10420
86.00000	-4.43531	-195.27279
86.10000	-4.44047	-195.46871
86.20000	-4.44609	-195.69604
86.30000	-4.45375	-195.99788
86.40000	-4.45969	-196.34619
86.50000	-4.46234	-196.41291
86.60000	-4.46656	-196.56134
86.70000	-4.47172	-196.75936
86.80000	-4.47906	-197.02211
86.90000	-4.48484	-197.38162
87.00000	-4.48781	-197.46982
87.10000	-4.49203	-197.60352
87.20000	-4.49688	-197.80092
87.30000	-4.50219	-198.01863
87.40000	-4.50906	-198.28205
87.50000	-4.51563	-198.64529
87.60000	-4.51922	-198.76872
87.70000	-4.52375	-198.92968
87.80000	-4.52891	-199.14810
87.90000	-4.53516	-199.39663
88.00000	-4.54109	-199.68148
88.10000	-4.54484	-199.84089
88.20000	-4.54875	-199.98115
88.30000	-4.55344	-200.15940
88.40000	-4.55875	-200.37818
88.50000	-4.56531	-200.63758
88.60000	-4.57125	-200.93337
88.70000	-4.57484	-201.06657
88.80000	-4.57953	-201.22810
88.90000	-4.58500	-201.44767
89.00000	-4.59094	-201.69312
89.10000	-4.59734	-201.99995
89.20000	-4.60141	-202.14763
89.30000	-4.60578	-202.30794
89.40000	-4.61031	-202.49502
89.50000	-4.61547	-202.69264
89.60000	-4.62188	-202.93558
89.70000	-4.62906	-203.30580
89.80000	-4.63234	-203.41061
89.90000	-4.63656	-203.56229
90.00000	-4.64141	-203.75137
90.10000	-4.64781	-203.99669
90.20000	-4.65469	-204.34484
90.30000	-4.65859	-204.50209
90.40000	-4.66297	-204.65223
90.50000	-4.66781	-204.83239
90.60000	-4.67281	-205.03706
90.70000	-4.67953	-205.28992
90.80000	-4.68562	-205.61120
90.90000	-4.68906	-205.73388
91.00000	-4.69344	-205.89505
91.10000	-4.69859	-206.09701
91.20000	-4.70531	-206.35073
91.30000	-4.71109	-206.65899
91.40000	-4.71469	-206.80659
91.50000	-4.71891	-206.95616
91.60000	-4.72375	-207.14153
91.70000	-4.72938	-207.36498
91.80000	-4.73578	-207.62382
91.90000	-4.74234	-207.96159
92.00000	-4.74609	-208.09682
92.10000	-4.75047	-208.24677
92.20000	-4.75516	-208.42594
92.30000	-4.76125	-208.66574
92.40000	-4.76750	-208.97464
92.50000	-4.77156	-209.13480
92.60000	-4.77563	-209.28504
92.70000	-4.78031	-209.45285
92.80000	-4.78547	-209.66965
92.90000	-4.79187	-209.91836
93.00000	-4.79906	-210.28875
93.10000	-4.80250	-210.39860
93.20000	-4.80672	-210.56254
93.30000	-4.81172	-210.75265
93.40000	-4.81781	-210.97048
93.50000	-4.82422	-211.28055
93.60000	-4.82859	-211.46296
93.70000	-4.83266	-211.60726
93.80000	-4.83734	-211.79050
93.90000	-4.84234	-211.98465
94.00000	-4.84828	-212.22246
94.10000	-4.85547	-212.55651
94.20000	-4.85938	-212.72263
94.30000	-4.86359	-212.86842
94.40000	-4.86891	-213.07833
94.50000	-4.87641	-213.36661
94.60000	-4.88188	-213.66541
94.70000	-4.88547	-213.78793
94.80000	-4.88969	-213.93941
94.90000	-4.89438	-214.12289
95.00000	-4.89984	-214.34911
95.10000	-4.90594	-214.61356
95.20000	-4.91313	-214.96470
95.30000	-4.91688	-215.11449
95.40000	-4.92125	-215.27664
95.50000	-4.92625	-215.48142
95.60000	-4.93297	-215.75283
95.70000	-4.93891	-216.06374
95.80000	-4.94250	-216.21072
95.90000	-4.94672	-216.36590
96.00000	-4.95125	-216.55889
96.10000	-4.95672	-216.78072
96.20000	-4.96344	-217.06368
96.30000	-4.96906	-217.36862
96.40000	-4.97266	-217.50005
96.50000	-4.97734	-217.68428
96.60000	-4.98266	-217.90153
96.70000	-4.98875	-218.15370
96.80000	-4.99469	-218.44935
96.90000	-4.99891	-218.61453
97.00000	-5.00312	-218.78703
97.10000	-5.00766	-218.96966
97.20000	-5.01281	-219.17832
97.30000	-5.01891	-219.41628
97.40000	-5.02500	-219.71573
97.50000	-5.02891	-219.87052
97.60000	-5.03328	-220.03376
97.70000	-5.03812	-220.22216
97.80000	-5.04375	-220.44030
97.90000	-5.05078	-220.76046
98.00000	-5.05531	-220.96062
98.10000	-5.05969	-221.13189
98.20000	-5.06469	-221.33458
98.30000	-5.06984	-221.53692
98.40000	-5.07563	-221.77362
98.50000	-5.08188	-222.06627
98.60000	-5.08578	-222.20849
98.70000	-5.09016	-222.37204
98.80000	-5.09500	-222.55783
98.90000	-5.10094	-222.77708
99.00000	-5.10734	-223.04994
99.10000	-5.11156	-223.22609
99.20000	-5.11594	-223.41873
99.30000	-5.12063	-223.58221
99.40000	-5.12578	-223.75080
99.50000	-5.13141	-223.97636
99.60000	-5.13859	-224.28493
99.70000	-5.14281	-224.46112
99.80000	-5.14734	-224.61443
99.90000	-5.15234	-224.78965
100.00000	-5.15859	-225.02121
100.10000	-5.16609	-225.37884
100.20000	-5.16938	-225.49325
100.30000	-5.17328	-225.60567
100.40000	-5.17781	-225.79704
100.50000	-5.18297	-226.03934
100.60000	-5.18906	-226.19192
100.70000	-5.19594	-226.48503
100.80000	-5.19953	-226.65784
100.90000	-5.20375	-226.81345
101.00000	-5.20875	-226.98006
101.10000	-5.21422	-227.16501
101.20000	-5.22094	-227.45270
101.30000	-5.22531	-227.64044
101.40000	-5.22953	-227.78872
101.50000	-5.23391	-227.94291
101.60000	-5.23891	-228.10648
101.70000	-5.24438	-228.30622
101.80000	-5.25250	-228.63469
101.90000	-5.25625	-228.79374
102.00000	-5.26062	-228.92883
102.10000	-5.26547	-229.09394
102.20000	-5.27109	-229.30638
102.30000	-5.27797	-229.57280
102.40000	-5.28203	-229.71271
102.50000	-5.28641	-229.85645
102.60000	-5.29172	-230.03323
102.70000	-5.29766	-230.26615
102.80000	-5.30578	-230.54236
102.90000	-5.31141	-230.88545
103.00000	-5.31359	-230.90351
103.10000	-5.31781	-231.03321
103.20000	-5.32297	-231.23091
103.30000	-5.32906	-231.45023
103.40000	-5.33609	-231.78518
103.50000	-5.33953	-231.90135
103.60000	-5.34359	-232.02452
103.70000	-5.34844	-232.20886
103.80000	-5.35359	-232.40463
103.90000	-5.35937	-232.62681
104.00000	-5.36656	-232.93629
104.10000	-5.37000	-233.05894
104.20000	-5.37422	-233.19113
104.30000	-5.37938	-233.37899
104.40000	-5.38516	-233.59846
104.50000	-5.39234	-233.92417
104.60000	-5.39641	-234.07130
104.70000	-5.40047	-234.20082
104.80000	-5.40531	-234.38370
104.90000	-5.41047	-234.58436
105.00000	-5.41672	-234.81677
105.10000	-5.42344	-235.14423
105.20000	-5.42672	-235.23630
105.30001	-5.43094	-235.37086
105.40001	-5.43578	-235.55321
105.50001	-5.44125	-235.76128
105.60001	-5.44875	-236.07765
105.70001	-5.45313	-236.26503
105.80001	-5.45719	-236.39119
105.90001	-5.46203	-236.57137
106.00001	-5.46703	-236.74485
106.10001	-5.47281	-236.96001
106.20001	-5.47937	-237.21530
106.30001	-5.48359	-237.38635
106.40001	-5.48781	-237.50044
106.50001	-5.49297	-237.69079
106.60001	-5.49922	-237.92832
106.70001	-5.50594	-238.24304
106.80001	-5.50953	-238.37113
106.90001	-5.51359	-238.49969
107.00001	-5.51828	-238.66935
107.10001	-5.52344	-238.85472
107.20001	-5.52953	-239.10049
107.30001	-5.53688	-239.42377
107.40001	-5.54063	-239.57978
107.50001	-5.54469	-239.70419
107.60001	-5.54953	-239.86939
107.70001	-5.55547	-240.08787
107.80001	-5.56250	-240.37977
107.90001	-5.56656	-240.53562
108.00001	-5.57047	-240.66949
108.10001	-5.57516	-240.83710
108.20001	-5.58047	-241.03455
108.30001	-5.58625	-241.25515
108.40001	-5.59328	-241.56362
108.50001	-5.59703	-241.71871
108.60001	-5.60141	-241.86626
108.70001	-5.60641	-242.04490
108.80001	-5.61250	-242.26724
108.90001	-5.61906	-242.56837
109.00001	-5.62297	-242.70172
109.10001	-5.62703	-242.83099
109.20001	-5.63156	-242.98525
109.30001	-5.63688	-243.17867
109.40001	-5.64313	-243.41907
109.50001	-5.65031	-243.75191
109.60001	-5.65375	-243.87605
109.70001	-5.65781	-244.00021
109.80001	-5.66266	-244.17464
109.90001	-5.66797	-244.37897
110.00001	-5.67484	-244.65138
110.10001	-5.67969	-244.85272
110.20001	-5.68391	-244.98403
110.30001	-5.68875	-245.14593
110.40001	-5.69422	-245.35176
110.50001	-5.70000	-245.57239
110.60001	-5.70734	-245.89713
110.70001	-5.71063	-246.00458
110.80001	-5.71484	-246.12686
110.90001	-5.71984	-246.31186
111.00001	-5.72594	-246.54314
111.10001	-5.73312	-246.86362
111.20001	-5.73703	-247.01235
111.30001	-5.74125	-247.14118
111.40001	-5.74594	-247.30559
111.50001	-5.75125	-247.50759
111.60001	-5.75688	-247.72926
111.70001	-5.76391	-248.03640
111.80001	-5.76781	-248.16787
111.90001	-5.77203	-248.31623
112.00001	-5.77703	-248.48831
112.10001	-5.78281	-248.70643
112.20001	-5.78937	-248.99957
112.30001	-5.79344	-249.14734
112.40001	-5.79734	-249.26646
112.50001	-5.80172	-249.42283
112.60001	-5.80672	-249.60043
112.70001	-5.81234	-249.80861
112.80001	-5.82000	-250.08175
112.90001	-5.82437	-250.29683
113.00001	-5.82859	-250.42361
113.10001	-5.83359	-250.60484
113.20001	-5.83906	-250.81190
113.30001	-5.84547	-251.09085
113.40001	-5.84953	-251.24511
113.50001	-5.85375	-251.35058
113.60001	-5.85813	-251.50016
113.70001	-5.86312	-251.67674
113.80001	-5.86891	-251.88342
113.90001	-5.87656	-252.18827
114.00001	-5.88047	-252.33018
114.10001	-5.88484	-252.45288
114.20001	-5.89016	-252.63765
114.30001	-5.89625	-252.85593
114.40001	-5.90344	-253.16408
114.50001	-5.90719	-253.30117
114.60001	-5.91125	-253.41567
114.70001	-5.91578	-253.57956
114.80001	-5.92094	-253.76156
114.90001	-5.92625	-253.94034
115.00001	-5.93344	-254.21828
115.10001	-5.93734	-254.36887
115.20001	-5.94156	-254.49583
115.30001	-5.94656	-254.66549
115.40001	-5.95234	-254.87146
115.50001	-5.95953	-255.17187
115.60001	-5.96328	-255.29563
115.70001	-5.96734	-255.39342
115.80001	-5.97172	-255.52446
115.90001	-5.97656	-255.66965
116.00001	-5.98234	-255.86241
116.10001	-5.99062	-256.16571
116.20001	-5.99484	-256.34038
116.30001	-5.99906	-256.46055
116.40001	-6.00391	-256.61668
116.50001	-6.00922	-256.79308
116.60001	-6.01625	-257.06139
116.70001	-6.02031	-257.21282
116.80001	-6.02422	-257.31599
116.90001	-6.02906	-257.46590
117.00001	-6.03438	-257.64266
117.10001	-6.04047	-257.85822
117.20001	-6.04703	-258.14238
117.30001	-6.05062	-258.24961
117.40001	-6.05469	-258.35833
117.50001	-6.05938	-258.49918
117.60001	-6.06484	-258.67674
117.70001	-6.07234	-258.95652
117.80001	-6.07688	-259.14711
117.90001	-6.08109	-259.25601
118.00001	-6.08547	-259.38070
118.10001	-6.09047	-259.51862
118.20001	-6.09578	-259.69848
118.30001	-6.10281	-259.93294
118.40001	-6.10781	-260.14531
118.50001	-6.11156	-260.22646
118.60001	-6.11609	-260.34215
118.70001	-6.12172	-260.51366
118.80001	-6.12969	-260.80510
118.90001	-6.13406	-260.97935
119.00001	-6.13812	-261.06653
119.10001	-6.14281	-261.20418
119.20001	-6.14813	-261.37686
119.30001	-6.15438	-261.58872
119.40001	-6.16375	-262.00470
119.50001	-6.16609	-262.09173
119.60001	-6.16938	-262.13381
119.70001	-6.17453	-262.30961
119.80001	-6.18016	-262.49582
119.90001	-6.18719	-262.78499
120.00001	-6.19094	-262.90551
120.10001	-6.19484	-263.02063
120.20001	-6.19938	-263.17230
120.30001	-6.20453	-263.34205
120.40001	-6.20984	-263.53371
120.50001	-6.21656	-263.78125
120.60001	-6.22109	-263.96567
120.70001	-6.22531	-264.08198
120.80001	-6.23031	-264.23994
120.90001	-6.23656	-264.46006
121.00001	-6.24469	-264.81780
121.10001	-6.24828	-264.94330
121.20001	-6.25172	-265.02043
121.30001	-6.25625	-265.14441
121.40001	-6.26125	-265.32474
121.50001	-6.26703	-265.51408
121.60001	-6.27469	-265.82503
121.70001	-6.27844	-265.98579
121.80001	-6.28250	-266.07692
121.90001	-6.28766	-266.24146
122.00001	-6.29312	-266.42200
122.10001	-6.29969	-266.66975
122.20001	-6.30406	-266.82812
122.30001	-6.30812	-266.93323
122.40001	-6.31250	-267.06710
122.50001	-6.31734	-267.21603
122.60001	-6.32313	-267.39448
122.70001	-6.33109	-267.69823
122.80001	-6.33500	-267.86202
122.90001	-6.33875	-267.95426
123.00001	-6.34359	-268.10342
123.10001	-6.34938	-268.28629
123.20001	-6.35641	-268.56270
123.30001	-6.36078	-268.71532
123.40001	-6.36484	-268.82640
123.50001	-6.36953	-268.95887
123.60001	-6.37484	-269.12427
123.70001	-6.38031	-269.29069
123.80001	-6.38797	-269.56064
123.90001	-6.39187	-269.71644
124.00001	-6.39578	-269.80567
124.10001	-6.40063	-269.94294
124.20001	-6.40609	-270.11678
124.30001	-6.41328	-270.38819
124.40001	-6.41781	-270.56393
124.50001	-6.42141	-270.64157
124.60001	-6.42578	-270.75285
124.70001	-6.43062	-270.88997
124.80001	-6.43672	-271.09188
124.90001	-6.44531	-271.40999
125.00001	-6.44906	-271.57724
125.10001	-6.45281	-271.64483
125.20001	-6.45734	-271.76589
125.30001	-6.46219	-271.89904
125.40001	-6.46953	-272.12873
125.50001	-6.47484	-272.36906
125.60001	-6.47875	-272.46958
125.70001	-6.48313	-272.59150
125.80001	-6.48812	-272.73530
125.90001	-6.49359	-272.90806
126.00001	-6.50172	-273.19285
126.10001	-6.50516	-273.33441
126.20001	-6.50906	-273.40379
126.30001	-6.51375	-273.53117
126.40001	-6.51891	-273.68218
126.50001	-6.52625	-273.92030
126.60001	-6.53156	-274.14531
126.70001	-6.53563	-274.24169
126.80001	-6.54047	-274.37311
126.90001	-6.54578	-274.53315
127.00001	-6.55188	-274.72818
127.10001	-6.55938	-275.06247
127.20001	-6.56219	-275.09373
127.30001	-6.56594	-275.16618
127.40001	-6.57078	-275.30408
127.50001	-6.57656	-275.49809
127.60001	-6.58453	-275.79951
127.70001	-6.58891	-275.97195
127.80001	-6.59234	-276.03206
127.90001	-6.59687	-276.16704
128.00001	-6.60203	-276.32311
128.10001	-6.60766	-276.50708
128.20001	-6.61484	-276.77801
128.30001	-6.61875	-276.92375
128.40001	-6.62297	-277.02224
128.50001	-6.62750	-277.15874
128.60001	-6.63313	-277.32468
128.70001	-6.64094	-277.62938
128.80001	-6.64547	-277.82598
128.90001	-6.64906	-277.89509
129.00001	-6.65344	-278.02244
129.10001	-6.65844	-278.17029
129.20001	-6.66375	-278.34508
129.30001	-6.67047	-278.57670
129.40001	-6.67516	-278.76139
129.50001	-6.67922	-278.86069
129.60001	-6.68422	-278.99453
129.70001	-6.68969	-279.17695
129.80001	-6.69703	-279.43048
129.90001	-6.70203	-279.63674
130.00001	-6.70594	-279.71900
130.10001	-6.71000	-279.80745
130.20001	-6.71484	-279.94621
130.30001	-6.72062	-280.11873
130.40001	-6.72797	-280.38925
130.50001	-6.73250	-280.57566
130.60001	-6.73625	-280.63488
130.70001	-6.74094	-280.76616
130.80001	-6.74641	-280.92393
130.90001	-6.75297	-281.16202
131.00001	-6.75766	-281.31115
131.10001	-6.76188	-281.41150
131.20001	-6.76641	-281.51903
131.30001	-6.77125	-281.65185
131.40001	-6.77687	-281.81151
131.50001	-6.78391	-282.04256
131.60001	-6.78906	-282.24760
131.70001	-6.79281	-282.32345
131.80001	-6.79750	-282.43095
131.90001	-6.80297	-282.59227
132.00001	-6.81094	-282.86782
132.10001	-6.81562	-283.05438
132.20001	-6.81922	-283.12421
132.30001	-6.82359	-283.22530
132.40001	-6.82859	-283.35220
132.50001	-6.83391	-283.52341
132.60001	-6.84125	-283.75876
132.70001	-6.84594	-283.96702
132.80001	-6.84969	-284.00785
132.90001	-6.85453	-284.13725
133.00001	-6.86016	-284.28987
133.10001	-6.86734	-284.53806
133.20001	-6.87219	-284.70245
133.30001	-6.87609	-284.79478
133.40001	-6.88031	-284.88478
133.50001	-6.88516	-285.02557
133.60001	-6.89047	-285.17127
133.70001	-6.89766	-285.40647
133.80001	-6.90266	-285.61828
133.90001	-6.90656	-285.68885
134.00001	-6.91109	-285.79724
134.10001	-6.91641	-285.94235
134.20001	-6.92328	-286.16646
134.30001	-6.92828	-286.35934
134.40001	-6.93234	-286.43796
134.50001	-6.93688	-286.54864
134.60001	-6.94141	-286.66732
134.70001	-6.94672	-286.80468
134.80001	-6.95406	-287.02411
134.90001	-6.95937	-287.23940
135.00001	-6.96312	-287.30094
135.10001	-6.96781	-287.39664
135.20001	-6.97328	-287.55206
135.30001	-6.98109	-287.81587
135.40001	-6.98563	-287.97987
135.50001	-6.98922	-288.03065
135.60001	-6.99359	-288.12683
135.70001	-6.99891	-288.27199
135.80001	-7.00469	-288.45036
135.90001	-7.01359	-288.74579
136.00001	-7.01719	-288.91253
136.10001	-7.02063	-288.93796
136.20001	-7.02531	-289.05442
136.30001	-7.03094	-289.21500
136.40001	-7.03766	-289.45270
136.50001	-7.04234	-289.61539
136.60001	-7.04594	-289.66743
136.70001	-7.05016	-289.76315
136.80001	-7.05516	-289.87667
136.90001	-7.06047	-290.03093
137.00001	-7.06719	-290.23194
137.10001	-7.07250	-290.43362
137.20001	-7.07656	-290.51453
137.30001	-7.08156	-290.63389
137.40001	-7.08656	-290.77506
137.50001	-7.09359	-290.97569
137.60001	-7.09922	-291.20415
137.70001	-7.10313	-291.26590
137.80001	-7.10766	-291.36077
137.90001	-7.11297	-291.50671
138.00001	-7.11859	-291.66579
138.10001	-7.12672	-291.93985
138.20001	-7.12984	-292.04443
138.30001	-7.13344	-292.09217
138.40001	-7.13797	-292.18516
138.50001	-7.14359	-292.33885
138.60001	-7.15094	-292.57828
138.70001	-7.15594	-292.78982
138.80001	-7.15984	-292.85049
138.90001	-7.16422	-292.95155
139.00001	-7.16938	-293.08969
139.10001	-7.17469	-293.24773
139.20001	-7.18234	-293.48874
139.30001	-7.18672	-293.65262
139.40001	-7.19031	-293.69971
139.50001	-7.19500	-293.80217
139.60001	-7.20047	-293.95044
139.70001	-7.20844	-294.20888
139.80001	-7.21281	-294.37768
139.90001	-7.21641	-294.39917
140.00001	-7.22078	-294.49278
140.10001	-7.22578	-294.59706
140.20001	-7.23141	-294.74285
140.30001	-7.23891	-294.97573
140.40001	-7.24359	-295.18193
140.50001	-7.24734	-295.23459
140.60001	-7.25188	-295.31422
140.70001	-7.25672	-295.42586
140.80001	-7.26297	-295.61356
140.90001	-7.26859	-295.80900
141.00001	-7.27266	-295.89179
141.10001	-7.27703	-295.97905
141.20001	-7.28203	-296.10932
141.30001	-7.28797	-296.26888
141.40001	-7.29656	-296.54977
141.50001	-7.30047	-296.71499
141.60001	-7.30406	-296.73269
141.70001	-7.30844	-296.82046
141.80001	-7.31359	-296.95058
141.90001	-7.32078	-297.15422
142.00001	-7.32625	-297.37630
142.10001	-7.33016	-297.42205
142.20001	-7.33422	-297.49689
142.30001	-7.33906	-297.59026
142.40001	-7.34453	-297.72130
142.50001	-7.35141	-297.90032
142.60001	-7.35719	-298.09669
142.70001	-7.36063	-298.07371
142.80001	-7.36500	-298.08146
142.90001	-7.37047	-298.15033
143.00001	-7.37781	-298.34628
143.10001	-7.38281	-298.49255
143.20001	-7.38672	-298.53988
143.30001	-7.39125	-298.62544
143.40001	-7.39641	-298.74855
143.50001	-7.40219	-298.89914
143.60001	-7.41078	-299.19380
143.70001	-7.41531	-299.41073
143.80001	-7.41812	-299.38790
143.90001	-7.42266	-299.48562
144.00001	-7.42797	-299.63732
144.10001	-7.43484	-299.86188
144.20001	-7.43953	-300.02636
144.30001	-7.44328	-300.07941
144.40001	-7.44781	-300.19522
144.50001	-7.45266	-300.31580
144.60001	-7.45813	-300.46138
144.70001	-7.46531	-300.69718
144.80001	-7.47031	-300.88171
144.90001	-7.47437	-300.94361
145.00001	-7.47922	-301.06002
145.10001	-7.48484	-301.21163
145.20001	-7.49125	-301.42161
145.30001	-7.49594	-301.56085
145.40001	-7.50000	-301.63899
145.50001	-7.50453	-301.71531
145.60001	-7.50953	-301.82648
145.70001	-7.51500	-301.97623
145.80001	-7.52219	-302.20285
145.90001	-7.52703	-302.38003
146.00001	-7.53094	-302.41209
146.10001	-7.53547	-302.48722
146.20001	-7.54063	-302.61165
146.30001	-7.54719	-302.77759
146.40001	-7.55281	-302.98737
146.50001	-7.55672	-303.04065
146.60001	-7.56094	-303.10953
146.70001	-7.56563	-303.20084
146.80001	-7.57109	-303.33114
146.90001	-7.57844	-303.53910
147.00001	-7.58375	-303.74950
147.10001	-7.58719	-303.75379
147.20001	-7.59141	-303.82633
147.30001	-7.59641	-303.92307
147.40001	-7.60328	-304.10573
147.50001	-7.60922	-304.32773
147.60001	-7.61328	-304.38378
147.70001	-7.61766	-304.44670
147.80001	-7.62266	-304.55837
147.90001	-7.62781	-304.66986
148.00001	-7.63391	-304.81431
148.10001	-7.64000	-305.04009
148.20001	-7.64391	-305.08372
148.30001	-7.64875	-305.16589
148.40001	-7.65406	-305.29398
148.50001	-7.66094	-305.45542
148.60001	-7.66719	-305.70090
148.70001	-7.67078	-305.72069
148.80001	-7.67469	-305.76816
148.90001	-7.67953	-305.83447
149.00001	-7.68500	-305.96802
149.10001	-7.69156	-306.12990
149.20001	-7.69734	-306.34043
149.30001	-7.70094	-306.35121
149.40001	-7.70563	-306.41198
149.50001	-7.71094	-306.53015
149.60001	-7.71766	-306.66670
149.70001	-7.72328	-306.86322
149.80001	-7.72703	-306.89234
149.90001	-7.73109	-306.94461
150.00001	-7.73594	-307.01816
150.10001	-7.74141	-307.12664
150.20001	-7.74813	-307.27413
150.30001	-7.75469	-307.51255
150.40001	-7.75781	-307.50915
150.50001	-7.76203	-307.55842
150.60001	-7.76687	-307.64034
150.70001	-7.77344	-307.79642
150.80001	-7.78063	-308.06601
150.90001	-7.78453	-308.09394
151.00001	-7.78875	-308.13989
151.10001	-7.79344	-308.22167
151.20001	-7.79828	-308.31558
151.30001	-7.80438	-308.43279
151.40001	-7.81031	-308.63029
151.50001	-7.81406	-308.65318
151.60001	-7.81844	-308.71564
151.70001	-7.82391	-308.82335
151.80001	-7.83234	-309.03929
151.90001	-7.83813	-309.30054
152.00001	-7.84109	-309.26663
152.10001	-7.84516	-309.30132
152.20001	-7.85047	-309.41966
152.30001	-7.85625	-309.55780
152.40001	-7.86500	-309.82506
152.50001	-7.86937	-310.05380
152.60001	-7.87203	-309.99729
152.70001	-7.87641	-310.03481
152.80001	-7.88203	-310.16535
152.90001	-7.88828	-310.32997
153.00001	-7.89328	-310.46203
153.10001	-7.89719	-310.49922
153.20001	-7.90156	-310.56309
153.30001	-7.90641	-310.65935
153.40001	-7.91187	-310.77737
153.50001	-7.91875	-310.94086
153.60001	-7.92469	-311.17672
153.70001	-7.92781	-311.15678
153.80001	-7.93219	-311.20706
153.90001	-7.93750	-311.32600
154.00001	-7.94438	-311.51333
154.10001	-7.95078	-311.75891
154.20001	-7.95469	-311.79503
154.30001	-7.95891	-311.84983
154.40001	-7.96391	-311.93304
154.50001	-7.96922	-312.05896
154.60001	-7.97516	-312.19491
154.70001	-7.98141	-312.41006
154.80001	-7.98500	-312.43500
154.90001	-7.98937	-312.49097
155.00001	-7.99453	-312.59415
155.10001	-8.00156	-312.76545
155.20001	-8.00766	-312.99764
155.30001	-8.01109	-313.00023
155.40001	-8.01500	-313.03209
155.50001	-8.01969	-313.11148
155.60001	-8.02531	-313.24098
155.70001	-8.03172	-313.41919
155.80001	-8.03844	-313.68044
155.90001	-8.04219	-313.68977
156.00001	-8.04672	-313.75387
156.10001	-8.05234	-313.86790
156.20001	-8.05937	-314.06501
156.30001	-8.06406	-314.21599
156.40001	-8.06766	-314.23023
156.50001	-8.07203	-314.28728
156.60001	-8.07672	-314.37686
156.70001	-8.08203	-314.49980
156.80001	-8.08969	-314.70329
156.90001	-8.09547	-314.94677
157.00001	-8.09844	-314.91992
157.10001	-8.10266	-314.95374
157.20001	-8.10766	-315.06065
157.30001	-8.11453	-315.22807
157.40001	-8.12125	-315.51093
157.50001	-8.12500	-315.53259
157.60001	-8.12922	-315.57605
157.70001	-8.13406	-315.66292
157.80001	-8.13891	-315.75257
157.90001	-8.14516	-315.88870
158.00001	-8.15094	-316.08734
158.10001	-8.15484	-316.12033
158.20001	-8.15937	-316.18237
158.30001	-8.16469	-316.28668
158.40001	-8.17203	-316.46305
158.50001	-8.17766	-316.69426
158.60001	-8.18125	-316.69509
158.70001	-8.18547	-316.73962
158.80001	-8.19016	-316.82724
158.90001	-8.19547	-316.93366
159.00001	-8.20188	-317.08029
159.10001	-8.20812	-317.30813
159.20001	-8.21188	-317.30703
159.30001	-8.21625	-317.35715
159.40001	-8.22109	-317.43982
159.50001	-8.22844	-317.61044
159.60001	-8.23531	-317.90164
159.70001	-8.23875	-317.91165
159.80001	-8.24297	-317.94527
159.90001	-8.24781	-318.03584
160.00001	-8.25328	-318.17082
160.10001	-8.26047	-318.35857
160.20001	-8.26516	-318.51122
160.30001	-8.26875	-318.49954
160.40001	-8.27328	-318.57321
160.50001	-8.27844	-318.69006
160.60001	-8.28422	-318.81735
160.70001	-8.29141	-319.07856
160.80001	-8.29531	-319.14163
160.90001	-8.29937	-319.17050
161.00001	-8.30391	-319.23991
161.10001	-8.30891	-319.33379
161.20001	-8.31531	-319.50280
161.30001	-8.32125	-319.70447
161.40001	-8.32516	-319.73529
161.50001	-8.32969	-319.79075
161.60001	-8.33453	-319.87724
161.70001	-8.34016	-319.99555
161.80001	-8.34719	-320.22607
161.90001	-8.35172	-320.30576
162.00001	-8.35609	-320.36209
162.10001	-8.36094	-320.43445
162.20001	-8.36625	-320.54454
162.30001	-8.37281	-320.70327
162.40001	-8.37875	-320.90271
162.50001	-8.38219	-320.90858
162.60001	-8.38641	-320.92729
162.70001	-8.39125	-321.00838
162.80001	-8.39766	-321.15412
162.90001	-8.40406	-321.38360
163.00001	-8.40797	-321.41832
163.10001	-8.41219	-321.44690
163.20001	-8.41734	-321.53159
163.30001	-8.42281	-321.66004
163.40001	-8.42922	-321.79749
163.50001	-8.43531	-322.01606
163.60001	-8.43875	-322.01388
163.70001	-8.44313	-322.04795
163.80001	-8.44797	-322.13756
163.90001	-8.45422	-322.25490
164.00001	-8.46094	-322.47576
164.10001	-8.46484	-322.50273
164.20001	-8.46906	-322.52413
164.30001	-8.47391	-322.59589
164.40001	-8.47938	-322.70849
164.50001	-8.48625	-322.88367
164.60001	-8.49219	-323.09756
164.70001	-8.49563	-323.07786
164.80001	-8.50000	-323.11553
164.90001	-8.50500	-323.20261
165.00001	-8.51094	-323.31291
165.10001	-8.51750	-323.52859
165.20001	-8.52172	-323.57401
165.30001	-8.52609	-323.61370
165.40001	-8.53063	-323.68666
165.50001	-8.53594	-323.77291
165.60001	-8.54250	-323.89849
165.70001	-8.54875	-324.13748
165.80001	-8.55219	-324.11262
165.90001	-8.55672	-324.16067
166.00001	-8.56219	-324.26211
166.10001	-8.56844	-324.40084
166.20001	-8.57469	-324.59378
166.30001	-8.57859	-324.61765
166.40001	-8.58281	-324.64465
166.50001	-8.58766	-324.70745
166.60001	-8.59266	-324.80183
166.70001	-8.59859	-324.93442
166.80001	-8.60594	-325.16319
166.90001	-8.60937	-325.19132
167.00001	-8.61344	-325.19692
167.10001	-8.61813	-325.26729
167.20001	-8.62375	-325.36960
167.30001	-8.63109	-325.60608
167.40001	-8.63484	-325.63931
167.50001	-8.63906	-325.65618
167.60001	-8.64375	-325.71483
167.70001	-8.64906	-325.81323
167.80001	-8.65469	-325.93426
167.90001	-8.66313	-326.20651
168.00001	-8.66672	-326.25270
168.10001	-8.67094	-326.26066
168.20001	-8.67578	-326.32697
168.30001	-8.68250	-326.46975
168.40001	-8.68969	-326.74685
168.50001	-8.69281	-326.72235
168.60001	-8.69688	-326.73064
168.70001	-8.70187	-326.81897
168.80001	-8.70734	-326.91216
168.90001	-8.71422	-327.09354
169.00001	-8.71969	-327.29721
169.10001	-8.72312	-327.25754
169.20001	-8.72781	-327.32794
169.30001	-8.73281	-327.42289
169.40001	-8.73906	-327.57327
169.50001	-8.74469	-327.74541
169.60001	-8.74859	-327.76582
169.70001	-8.75297	-327.79044
169.80001	-8.75781	-327.87141
169.90001	-8.76297	-327.97074
170.00001	-8.76953	-328.14735
170.10001	-8.77609	-328.38717
170.20001	-8.77953	-328.37743
170.30001	-8.78391	-328.40738
170.40001	-8.78891	-328.49559
170.50001	-8.79531	-328.64466
170.60001	-8.80156	-328.84961
170.70001	-8.80547	-328.87083
170.80001	-8.80984	-328.91142
170.90001	-8.81484	-329.00330
171.00001	-8.82000	-329.10582
171.10001	-8.82625	-329.23287
171.20001	-8.83250	-329.44643
171.30001	-8.83625	-329.45019
171.40001	-8.84047	-329.47677
171.50001	-8.84516	-329.55462
171.60001	-8.85094	-329.67460
171.70001	-8.85813	-329.90754
171.80001	-8.86219	-329.94729
171.90001	-8.86641	-329.97137
172.00001	-8.87125	-330.04272
172.10001	-8.87672	-330.14745
172.20001	-8.88281	-330.28612
172.30001	-8.88906	-330.49092
172.40001	-8.89297	-330.50814
172.50001	-8.89766	-330.56742
172.60001	-8.90297	-330.66383
172.70001	-8.90828	-330.75178
172.80001	-8.91484	-330.92225
172.90001	-8.91906	-330.97306
173.00001	-8.92297	-330.98197
173.10001	-8.92766	-331.03824
173.20001	-8.93313	-331.14123
173.30001	-8.93984	-331.28518
173.40001	-8.94656	-331.51695
173.50001	-8.94969	-331.45162
173.60001	-8.95406	-331.41407
173.70001	-8.95891	-331.36809
173.80001	-8.96438	-331.22921
173.90001	-8.97141	-331.28220
174.00001	-8.97563	-331.29832
174.10001	-8.97984	-331.32869
174.20001	-8.98453	-331.39053
174.30001	-8.98969	-331.48736
174.40001	-8.99594	-331.66128
174.50001	-9.00328	-331.94521
174.60001	-9.00641	-331.94423
174.70001	-9.01047	-331.96938
174.80001	-9.01547	-332.06692
174.90001	-9.02156	-332.21424
175.00001	-9.02922	-332.50657
175.10001	-9.03297	-332.54409
175.20001	-9.03719	-332.55941
175.30001	-9.04203	-332.62143
175.40001	-9.04719	-332.71959
175.50001	-9.05359	-332.83308
175.60001	-9.06031	-333.07970
175.70001	-9.06375	-333.03428
175.80001	-9.06812	-333.03785
175.90001	-9.07328	-333.12714
176.00001	-9.07969	-333.26495
176.10001	-9.08563	-333.45950
176.20001	-9.08937	-333.46722
176.30001	-9.09344	-333.48930
176.40001	-9.09797	-333.55090
176.50001	-9.10344	-333.65503
176.60001	-9.11016	-333.82976
176.70001	-9.11734	-334.12737
176.80001	-9.12078	-334.10552
176.90001	-9.12516	-334.13103
177.00001	-9.13047	-334.23427
177.10001	-9.13656	-334.36930
177.20001	-9.14172	-334.48967
177.30001	-9.14578	-334.52123
177.40001	-9.14984	-334.54534
177.50001	-9.15438	-334.59038
177.60001	-9.15953	-334.68908
177.70001	-9.16578	-334.83610
177.80001	-9.17453	-335.20046
177.90001	-9.17781	-335.18097
178.00001	-9.18156	-335.15230
178.10001	-9.18641	-335.21646
178.20001	-9.19250	-335.35436
178.30001	-9.19906	-335.57135
178.40001	-9.20297	-335.59945
178.50001	-9.20688	-335.59489
178.60001	-9.21141	-335.63396
178.70001	-9.21625	-335.71422
178.80001	-9.22172	-335.82351
178.90001	-9.22844	-336.00554
179.00001	-9.23313	-336.12224
179.10001	-9.23750	-336.13786
179.20001	-9.24250	-336.22718
179.30001	-9.24828	-336.34019
179.40001	-9.25594	-336.57402
179.50001	-9.26000	-336.60620
179.60001	-9.26406	-336.59482
179.70001	-9.26844	-336.62871
179.80001	-9.27344	-336.70783
179.90001	-9.27906	-336.81557
180.00001	-9.28641	-337.02013
180.10001	-9.29031	-337.07413
180.20001	-9.29469	-337.07726
180.30001	-9.29984	-337.15132
180.40001	-9.30531	-337.24701
180.50001	-9.31219	-337.44562
180.60001	-9.31641	-337.48031
180.70001	-9.32047	-337.48761
180.80001	-9.32516	-337.54003
180.90001	-9.33047	-337.64023
181.00001	-9.33656	-337.77288
181.10001	-9.34406	-338.02575
181.20001	-9.34719	-337.98477
181.30001	-9.35125	-337.98128
181.40001	-9.35609	-338.03374
181.50001	-9.36203	-338.18406
181.60001	-9.36922	-338.41425
181.70001	-9.37313	-338.41276
181.80001	-9.37734	-338.43073
181.90001	-9.38219	-338.49069
182.00001	-9.38719	-338.56285
182.10001	-9.39234	-338.65330
182.20001	-9.39937	-338.84695
182.30001	-9.40359	-338.91007
182.40001	-9.40797	-338.91878
182.50001	-9.41297	-338.99361
182.60001	-9.41875	-339.10584
182.70001	-9.42656	-339.36164
182.80001	-9.43000	-339.35139
182.90001	-9.43391	-339.32239
183.00001	-9.43844	-339.36533
183.10001	-9.44328	-339.43167
183.20001	-9.44875	-339.53983
183.30001	-9.45625	-339.75708
183.40001	-9.46000	-339.79082
183.50001	-9.46406	-339.77059
183.60001	-9.46844	-339.79139
183.70001	-9.47391	-339.87278
183.80001	-9.48141	-340.07940
183.90001	-9.48625	-340.19306
184.00001	-9.49078	-340.20293
184.10001	-9.49578	-340.25446
184.20001	-9.50141	-340.35996
184.30001	-9.50906	-340.51403
184.40001	-9.51516	-340.76038
184.50001	-9.51797	-340.62064
184.60001	-9.52219	-340.62013
184.70001	-9.52734	-340.71136
184.80001	-9.53297	-340.83307
184.90001	-9.54000	-341.03820
185.00001	-9.54391	-341.06809
185.10001	-9.54781	-341.04630
185.20001	-9.55250	-341.09476
185.30001	-9.55750	-341.17496
185.40001	-9.56297	-341.28749
185.50001	-9.57047	-341.52260
185.60001	-9.57406	-341.54329
185.70001	-9.57813	-341.52055
185.80001	-9.58297	-341.58638
185.90001	-9.58844	-341.67260
186.00001	-9.59625	-341.90902
186.10001	-9.60031	-341.95378
186.20001	-9.60422	-341.92961
186.30001	-9.60875	-341.97208
186.40001	-9.61391	-342.05261
186.50001	-9.61984	-342.18439
186.60001	-9.62797	-342.44740
186.70001	-9.63141	-342.42582
186.80001	-9.63531	-342.39042
186.90001	-9.63984	-342.40666
187.00001	-9.64531	-342.50435
187.10001	-9.65281	-342.74572
187.20001	-9.65750	-342.82640
187.30001	-9.66156	-342.82222
187.40001	-9.66625	-342.86624
187.50001	-9.67172	-342.96209
187.60001	-9.67781	-343.06371
187.70001	-9.68422	-343.27015
187.80001	-9.68734	-343.21538
187.90001	-9.69141	-343.21278
188.00001	-9.69641	-343.28049
188.10001	-9.70234	-343.40987
188.20001	-9.71000	-343.66453
188.30001	-9.71422	-343.69686
188.40001	-9.71828	-343.67701
188.50001	-9.72297	-343.71156
188.60001	-9.72781	-343.77784
188.70001	-9.73328	-343.88039
188.80001	-9.74063	-344.12238
188.90001	-9.74453	-344.14101
189.00001	-9.74875	-344.12426
189.10001	-9.75375	-344.19435
189.20001	-9.75922	-344.29055
189.30001	-9.76625	-344.48877
189.40001	-9.77016	-344.50981
189.50001	-9.77422	-344.49494
189.60001	-9.77891	-344.54560
189.70001	-9.78422	-344.64404
189.80001	-9.79000	-344.76924
189.90001	-9.79766	-345.00271
190.00001	-9.80141	-344.99770
190.10001	-9.80531	-344.96522
190.20001	-9.81031	-345.01794
190.30001	-9.81578	-345.11572
190.40001	-9.82250	-345.30145
190.50001	-9.82703	-345.35882
190.60001	-9.83109	-345.35503
190.70001	-9.83594	-345.39816
190.80001	-9.84125	-345.46575
190.90001	-9.84703	-345.59095
191.00001	-9.85484	-345.82466
191.10001	-9.85859	-345.86328
191.20001	-9.86219	-345.80982
191.30001	-9.86703	-345.84859
191.40001	-9.87234	-345.94765
191.50001	-9.87984	-346.16333
191.60001	-9.88438	-346.22893
191.70001	-9.88828	-346.19701
191.80001	-9.89297	-346.23674
191.90001	-9.89828	-346.33413
192.00001	-9.90406	-346.46446
192.10001	-9.91156	-346.69685
192.20001	-9.91500	-346.70562
192.30001	-9.91875	-346.65492
192.40001	-9.92359	-346.67709
192.50001	-9.92891	-346.76957
192.60001	-9.93656	-346.99807
192.70001	-9.94125	-347.10017
192.80001	-9.94531	-347.09179
192.90001	-9.95031	-347.15039
193.00001	-9.95609	-347.25577
193.10001	-9.96281	-347.42448
193.20001	-9.96891	-347.62862
193.30001	-9.97172	-347.51526
193.40001	-9.97578	-347.49848
193.50001	-9.98047	-347.55129
193.60001	-9.98609	-347.65461
193.70001	-9.99312	-347.88612
193.80001	-9.99766	-347.96807
193.90001	-10.00172	-347.94962
194.00001	-10.00672	-348.00336
194.10001	-10.01203	-348.10588
194.20001	-10.01781	-348.21579
194.30001	-10.02453	-348.43716
194.40001	-10.02828	-348.40810
194.50001	-10.03234	-348.40348
194.60001	-10.03703	-348.45698
194.70001	-10.04219	-348.54123
194.80001	-10.04906	-348.72791
194.90001	-10.05359	-348.78910
195.00001	-10.05766	-348.78385
195.10001	-10.06219	-348.80555
195.20001	-10.06719	-348.86849
195.30001	-10.07297	-348.97467
195.40001	-10.08047	-349.19491
195.50001	-10.08500	-349.24451
195.60001	-10.08891	-349.20055
195.70001	-10.09328	-349.20710
195.80001	-10.09875	-349.26629
195.90001	-10.10672	-349.54515
196.00001	-10.11156	-349.62633
196.10001	-10.11531	-349.51267
196.20001	-10.11984	-349.46138
196.30001	-10.12500	-349.47011
196.40001	-10.13063	-349.52298
196.50001	-10.13750	-349.63039
196.60001	-10.14141	-349.54983
196.70001	-10.14563	-349.47097
196.80001	-10.15063	-349.48590
196.90001	-10.15594	-349.55335
197.00001	-10.16281	-349.74790
197.10001	-10.16812	-349.88022
197.20001	-10.17172	-349.81215
197.30001	-10.17594	-349.81176
197.40001	-10.18078	-349.86418
197.50001	-10.18641	-349.99016
197.60001	-10.19406	-350.20709
197.70001	-10.19859	-350.29253
197.80001	-10.20266	-350.24649
197.90001	-10.20750	-350.27251
198.00001	-10.21266	-350.33032
198.10001	-10.21922	-350.43669
198.20001	-10.22437	-350.55494
198.30001	-10.22859	-350.50806
198.40001	-10.23313	-350.52195
198.50001	-10.23828	-350.57366
198.60001	-10.24406	-350.66408
198.70001	-10.25219	-350.91498
198.80001	-10.25563	-350.90128
198.90001	-10.25922	-350.80862
199.00001	-10.26359	-350.81193
199.10001	-10.26891	-350.87630
199.20001	-10.27594	-351.05085
199.30001	-10.28062	-351.14631
199.40001	-10.28469	-351.11079
199.50001	-10.28922	-351.11660
199.60001	-10.29438	-351.15016
199.70001	-10.29953	-351.22782
[truncated: 2,073 more rows]
