# Supplementary material for: Strengthening of 3D Printed Fused Deposition Manufactured Parts Using the Fill Compositing Technique
Source: PLoS One. 2015 Apr 16;10(4):e0122915. doi: 10.1371/journal.pone.0122915 (PMC4400136; doi:10.1371/journal.pone.0122915)
Supplement: S1 File — This is the raw data and information on all the samples presented in this manuscript. (ZIP) [file pone.0122915.s001.zip › Specimen_RawData_169.csv]

Time	Extension	Load
(sec)	(mm)	(N)
0.00000	-0.00016	-0.29690
0.10000	-0.00016	-0.30494
0.20000	-0.00453	-0.29934
0.30000	-0.01188	-0.30376
0.40000	-0.02016	-0.29922
0.50000	-0.02625	-0.30323
0.60000	-0.03031	-0.29888
0.70000	-0.03500	-0.30590
0.80000	-0.04031	-0.30388
0.90000	-0.04703	-0.30472
1.00000	-0.05188	-0.30222
1.10000	-0.05609	-0.30043
1.20000	-0.06047	-0.29981
1.30000	-0.06547	-0.30023
1.40000	-0.07094	-0.29386
1.50000	-0.07812	-0.29761
1.60000	-0.08375	-0.29981
1.70000	-0.08781	-0.29666
1.80000	-0.09250	-0.29918
1.90000	-0.09734	-0.29699
2.00000	-0.10406	-0.29425
2.10000	-0.10938	-0.29495
2.20000	-0.11344	-0.29353
2.30000	-0.11797	-0.29435
2.40000	-0.12297	-0.30552
2.50000	-0.12828	-0.38900
2.60000	-0.13453	-0.62058
2.70000	-0.13953	-0.86215
2.80000	-0.14375	-1.03825
2.90000	-0.14844	-1.23777
3.00000	-0.15375	-1.45441
3.10000	-0.16141	-1.76383
3.20000	-0.16672	-2.03408
3.30000	-0.17063	-2.20444
3.40000	-0.17484	-2.38812
3.50000	-0.17984	-2.59497
3.60000	-0.18516	-2.82738
3.70000	-0.19234	-3.13190
3.80000	-0.19719	-3.39001
3.90000	-0.20094	-3.53813
4.00000	-0.20547	-3.73205
4.10000	-0.21016	-3.93192
4.20000	-0.21562	-4.17034
4.30000	-0.22141	-4.42481
4.40000	-0.22594	-4.61661
4.50000	-0.23062	-4.81437
4.60000	-0.23578	-5.02422
4.70000	-0.24141	-5.26768
4.80000	-0.24781	-5.51927
4.90000	-0.25359	-5.82067
5.00000	-0.25750	-5.96213
5.10000	-0.26188	-6.14915
5.20000	-0.26687	-6.36457
5.30000	-0.27375	-6.62596
5.40000	-0.28078	-6.98233
5.50000	-0.28469	-7.15099
5.60000	-0.28922	-7.33328
5.70000	-0.29422	-7.55907
5.80000	-0.29969	-7.80634
5.90000	-0.30688	-8.12201
6.00000	-0.31078	-8.32596
6.10000	-0.31453	-8.47725
6.20000	-0.31906	-8.68221
6.30000	-0.32437	-8.91729
6.40000	-0.33125	-9.19573
6.50000	-0.33641	-9.46977
6.60000	-0.34016	-9.63270
6.70000	-0.34438	-9.82251
6.80000	-0.34922	-10.03297
6.90000	-0.35484	-10.27747
7.00000	-0.36250	-10.58376
7.10000	-0.36813	-10.91373
7.20000	-0.37172	-11.05384
7.30000	-0.37594	-11.24714
7.40000	-0.38109	-11.48924
7.50000	-0.38750	-11.73060
7.60000	-0.39312	-12.00985
7.70000	-0.39750	-12.21814
7.80000	-0.40188	-12.42133
7.90000	-0.40656	-12.63449
8.00000	-0.41172	-12.86240
8.10000	-0.41859	-13.15615
8.20000	-0.42406	-13.46167
8.30000	-0.42797	-13.62471
8.40000	-0.43250	-13.82505
8.50000	-0.43781	-14.03954
8.60000	-0.44453	-14.33976
8.70000	-0.45047	-14.69153
8.80000	-0.45437	-14.85226
8.90000	-0.45844	-15.04156
9.00000	-0.46344	-15.25242
9.10000	-0.46875	-15.49149
9.20000	-0.47516	-15.80035
9.30000	-0.48094	-16.09985
9.40000	-0.48484	-16.26158
9.50000	-0.48938	-16.46979
9.60000	-0.49484	-16.72761
9.70000	-0.50156	-17.02699
9.80000	-0.50703	-17.30130
9.90000	-0.51109	-17.47875
10.00000	-0.51547	-17.67478
10.10000	-0.51984	-17.87761
10.20000	-0.52516	-18.11920
10.30000	-0.53141	-18.39739
10.40000	-0.53766	-18.72919
10.50000	-0.54141	-18.88960
10.60000	-0.54609	-19.10438
10.70000	-0.55125	-19.34448
10.80000	-0.55781	-19.62493
10.90000	-0.56344	-19.91435
11.00000	-0.56750	-20.11505
11.10000	-0.57188	-20.32466
11.20000	-0.57656	-20.54320
11.30000	-0.58188	-20.77998
11.40000	-0.58844	-21.05883
11.50000	-0.59469	-21.39952
11.60000	-0.59859	-21.55205
11.70000	-0.60297	-21.75706
11.80000	-0.60766	-21.98167
11.90000	-0.61391	-22.26843
12.00000	-0.62016	-22.57828
12.10000	-0.62422	-22.76341
12.20000	-0.62875	-22.97612
12.30000	-0.63375	-23.21500
12.40000	-0.63953	-23.47250
12.50000	-0.64594	-23.75628
12.60000	-0.65125	-24.04957
12.70000	-0.65516	-24.21246
12.80000	-0.65984	-24.44735
12.90000	-0.66531	-24.71129
13.00000	-0.67203	-25.02297
13.10000	-0.67734	-25.30279
13.20000	-0.68125	-25.47772
13.30000	-0.68563	-25.67694
13.40000	-0.69016	-25.89737
13.50000	-0.69547	-26.14127
13.60000	-0.70313	-26.49775
13.70000	-0.70875	-26.81846
13.80000	-0.71234	-26.96427
13.90000	-0.71688	-27.18707
14.00000	-0.72219	-27.44174
14.10000	-0.72844	-27.74152
14.20000	-0.73406	-28.04675
14.30000	-0.73797	-28.22852
14.40000	-0.74219	-28.42637
14.50000	-0.74672	-28.65577
14.60000	-0.75156	-28.88868
14.70000	-0.75766	-29.17206
14.80000	-0.76438	-29.52064
14.90000	-0.76859	-29.69874
15.00000	-0.77328	-29.92082
15.10000	-0.77813	-30.16689
15.20000	-0.78453	-30.45711
15.30000	-0.79062	-30.78741
15.40000	-0.79484	-30.98302
15.50000	-0.79922	-31.18349
15.60000	-0.80391	-31.40233
15.70000	-0.80891	-31.65352
15.80000	-0.81469	-31.91232
15.90000	-0.82031	-32.21266
16.00000	-0.82453	-32.40078
16.10000	-0.82906	-32.61012
16.20000	-0.83391	-32.84151
16.30000	-0.84000	-33.12449
16.40000	-0.84688	-33.48652
16.50000	-0.85125	-33.67560
16.60000	-0.85563	-33.85834
16.70000	-0.86047	-34.09903
16.80000	-0.86578	-34.35168
16.90000	-0.87172	-34.62683
17.00000	-0.87797	-34.95961
17.10000	-0.88187	-35.09288
17.20000	-0.88641	-35.29755
17.30000	-0.89125	-35.53303
17.40000	-0.89750	-35.80906
17.50000	-0.90375	-36.12104
17.60000	-0.90797	-36.30898
17.70000	-0.91234	-36.49721
17.80000	-0.91719	-36.72951
17.90000	-0.92250	-36.96811
18.00000	-0.92859	-37.22358
18.10000	-0.93469	-37.56449
18.20000	-0.93859	-37.70906
18.30000	-0.94297	-37.89852
18.40000	-0.94813	-38.14096
18.50000	-0.95484	-38.44372
18.60000	-0.96125	-38.77617
18.70000	-0.96500	-38.94560
18.80000	-0.96891	-39.10524
18.90000	-0.97328	-39.31183
19.00000	-0.97813	-39.52476
19.10000	-0.98406	-39.80069
19.20000	-0.99125	-40.15013
19.30000	-0.99516	-40.30484
19.40000	-0.99953	-40.48904
19.50000	-1.00484	-40.73285
19.60000	-1.01109	-41.01732
19.70000	-1.01750	-41.33065
19.80000	-1.02203	-41.53294
19.90000	-1.02625	-41.70590
20.00000	-1.03094	-41.93095
20.10000	-1.03641	-42.17429
20.20000	-1.04328	-42.46959
20.30000	-1.04859	-42.76629
20.40000	-1.05188	-42.88446
20.50000	-1.05609	-43.06717
20.60000	-1.06078	-43.28512
20.70000	-1.06656	-43.54044
20.80000	-1.07344	-43.88159
20.90000	-1.07766	-44.05393
21.00000	-1.08188	-44.21818
21.10000	-1.08687	-44.42419
21.20000	-1.09203	-44.66608
21.30000	-1.09797	-44.92413
21.40000	-1.10609	-45.30844
21.50000	-1.10984	-45.47809
21.60000	-1.11438	-45.66114
21.70000	-1.12000	-45.93480
21.80000	-1.12797	-46.27802
21.90000	-1.13266	-46.56190
22.00000	-1.13547	-46.64804
22.10000	-1.13969	-46.82799
22.20000	-1.14438	-47.04846
22.30000	-1.14984	-47.29694
22.40000	-1.15562	-47.57447
22.50000	-1.16250	-47.93754
22.60000	-1.16609	-48.08097
22.70000	-1.17047	-48.26896
22.80000	-1.17531	-48.49670
22.90000	-1.18078	-48.74598
23.00000	-1.18734	-49.07162
23.10000	-1.19172	-49.26874
23.20000	-1.19609	-49.44844
23.30000	-1.20094	-49.68335
23.40000	-1.20656	-49.93674
23.50000	-1.21328	-50.24109
23.60000	-1.21906	-50.56428
23.70000	-1.22234	-50.67929
23.80000	-1.22687	-50.86805
23.90000	-1.23203	-51.11582
24.00000	-1.23813	-51.39694
24.10000	-1.24438	-51.72380
24.20000	-1.24875	-51.91649
24.30000	-1.25313	-52.10061
24.40000	-1.25797	-52.32268
24.50000	-1.26312	-52.55253
24.60000	-1.26969	-52.83451
24.70000	-1.27594	-53.19863
24.80000	-1.27938	-53.31424
24.90000	-1.28391	-53.49223
25.00000	-1.28906	-53.74188
25.10000	-1.29531	-54.01164
25.20000	-1.30125	-54.31763
25.30000	-1.30547	-54.46538
25.40000	-1.30984	-54.66124
25.50000	-1.31469	-54.89032
25.60000	-1.31984	-55.14144
25.70000	-1.32625	-55.44083
25.80000	-1.33250	-55.78416
25.90000	-1.33641	-55.92090
26.00000	-1.34078	-56.11319
26.10000	-1.34531	-56.33975
26.20000	-1.35094	-56.61344
26.30000	-1.35781	-56.97186
26.40000	-1.36234	-57.17297
26.50000	-1.36656	-57.34216
26.60000	-1.37125	-57.55774
26.70000	-1.37672	-57.83826
26.80000	-1.38297	-58.11603
26.90000	-1.38875	-58.43684
27.00000	-1.39266	-58.57163
27.10000	-1.39703	-58.76796
27.20000	-1.40219	-59.01362
27.30000	-1.40797	-59.29640
27.40000	-1.41453	-59.63288
27.50000	-1.41891	-59.82285
27.60000	-1.42297	-59.98917
27.70000	-1.42750	-60.19849
27.80000	-1.43266	-60.44844
27.90000	-1.43875	-60.73224
28.00000	-1.44547	-61.08111
28.10000	-1.44938	-61.24032
28.20000	-1.45391	-61.42692
28.30000	-1.45906	-61.66951
28.40000	-1.46500	-61.93734
28.50000	-1.47141	-62.27269
28.60000	-1.47578	-62.46490
28.70000	-1.47984	-62.63475
28.80000	-1.48437	-62.83049
28.90000	-1.48984	-63.07300
29.00000	-1.49625	-63.38437
29.10000	-1.50359	-63.79286
29.20000	-1.50688	-63.90943
29.30000	-1.51094	-64.05961
29.40000	-1.51531	-64.25925
29.50000	-1.52078	-64.51630
29.60000	-1.52766	-64.85585
29.70000	-1.53250	-65.08736
29.80000	-1.53688	-65.27080
29.90000	-1.54188	-65.48116
30.00000	-1.54734	-65.74086
30.10000	-1.55344	-65.99683
30.20000	-1.55969	-66.35127
30.30000	-1.56344	-66.47117
30.40000	-1.56781	-66.64614
30.50000	-1.57313	-66.88663
30.60000	-1.57906	-67.15358
30.70000	-1.58547	-67.48654
30.80000	-1.58937	-67.66259
30.90000	-1.59359	-67.81947
31.00000	-1.59828	-68.03744
31.10000	-1.60359	-68.29414
31.20000	-1.60969	-68.56985
31.30000	-1.61609	-68.93194
31.40000	-1.61984	-69.06947
31.50000	-1.62406	-69.23437
31.60000	-1.62922	-69.47497
31.70000	-1.63469	-69.73638
31.80000	-1.64094	-70.05749
31.90000	-1.64578	-70.28401
32.00000	-1.65016	-70.48160
32.10000	-1.65484	-70.69687
32.20000	-1.66000	-70.93596
32.30000	-1.66609	-71.20421
32.40000	-1.67281	-71.57935
32.50000	-1.67641	-71.71323
32.60000	-1.68047	-71.88074
32.70000	-1.68563	-72.10699
32.80000	-1.69125	-72.38665
32.90000	-1.69797	-72.71373
33.00000	-1.70266	-72.93819
33.10000	-1.70703	-73.11331
33.20000	-1.71187	-73.32115
33.30000	-1.71703	-73.55493
33.40000	-1.72266	-73.81919
33.50000	-1.72969	-74.15878
33.60000	-1.73328	-74.34355
33.70000	-1.73750	-74.49307
33.80000	-1.74266	-74.71731
33.90000	-1.74844	-74.98584
34.00000	-1.75531	-75.33766
34.10000	-1.75953	-75.52344
34.20000	-1.76359	-75.67133
34.30000	-1.76812	-75.87987
34.40000	-1.77328	-76.10991
34.50000	-1.77922	-76.39830
34.60000	-1.78641	-76.75581
34.70000	-1.79031	-76.94903
34.80000	-1.79438	-77.09523
34.90000	-1.79906	-77.29503
35.00000	-1.80453	-77.53455
35.10000	-1.81094	-77.83872
35.20000	-1.81578	-78.06424
35.30000	-1.82000	-78.25312
35.40000	-1.82469	-78.44675
35.50000	-1.83000	-78.69581
35.60000	-1.83625	-78.96794
35.70000	-1.84391	-79.36345
35.80000	-1.84719	-79.49433
35.90000	-1.85125	-79.64902
36.00000	-1.85594	-79.84852
36.10000	-1.86188	-80.12133
36.20000	-1.86891	-80.49572
36.30000	-1.87312	-80.67820
36.40000	-1.87750	-80.84864
36.50000	-1.88203	-81.04327
36.60000	-1.88688	-81.25915
36.70000	-1.89188	-81.46959
36.80000	-1.89891	-81.80460
36.90000	-1.90312	-82.00338
37.00000	-1.90719	-82.17239
37.10000	-1.91219	-82.37212
37.20000	-1.91781	-82.62209
37.30000	-1.92531	-82.96326
37.40000	-1.92953	-83.16093
37.50000	-1.93406	-83.33075
37.60000	-1.93906	-83.54111
37.70000	-1.94484	-83.80569
37.80000	-1.95219	-84.12346
37.90000	-1.95875	-84.52777
38.00000	-1.96125	-84.58889
38.10000	-1.96531	-84.74090
38.20000	-1.97016	-84.95801
38.30000	-1.97563	-85.21000
38.40000	-1.98203	-85.52463
38.50000	-1.98625	-85.73206
38.60000	-1.99031	-85.89114
38.70000	-1.99484	-86.08884
38.80000	-1.99984	-86.30773
38.90000	-2.00578	-86.56538
39.00000	-2.01344	-86.95152
39.10000	-2.01719	-87.12089
39.20000	-2.02141	-87.28477
39.30000	-2.02641	-87.49866
39.40000	-2.03219	-87.76805
39.50000	-2.03953	-88.12954
39.60000	-2.04375	-88.34678
39.70000	-2.04750	-88.48826
39.80000	-2.05203	-88.67677
39.90000	-2.05703	-88.88707
40.00000	-2.06266	-89.15167
40.10000	-2.06969	-89.48655
40.20000	-2.07375	-89.68061
40.30000	-2.07781	-89.83405
40.40000	-2.08281	-90.05287
40.50000	-2.08891	-90.31077
40.60000	-2.09656	-90.69289
40.70000	-2.10047	-90.87789
40.80000	-2.10422	-91.01355
40.90000	-2.10875	-91.21563
41.00000	-2.11375	-91.43189
41.10000	-2.11953	-91.70108
41.20000	-2.12703	-92.05864
41.30000	-2.13094	-92.24309
41.40000	-2.13516	-92.40285
41.50000	-2.14000	-92.60609
41.60000	-2.14547	-92.83548
41.70000	-2.15234	-93.18232
41.80000	-2.15672	-93.40905
41.90000	-2.16094	-93.56873
42.00000	-2.16563	-93.76840
42.10000	-2.17109	-93.99723
42.20000	-2.17719	-94.27734
42.30000	-2.18391	-94.62994
42.40000	-2.18734	-94.75817
42.50000	-2.19141	-94.91882
42.60000	-2.19609	-95.12497
42.70000	-2.20187	-95.37313
42.80000	-2.20938	-95.75296
42.90000	-2.21391	-95.97227
43.00000	-2.21828	-96.12822
43.10000	-2.22281	-96.31374
43.20000	-2.22750	-96.53066
43.30000	-2.23281	-96.77391
43.40000	-2.24031	-97.12962
43.50000	-2.24437	-97.34005
43.60000	-2.24875	-97.51449
43.70000	-2.25359	-97.72138
43.80000	-2.25938	-97.97265
43.90000	-2.26609	-98.30281
44.00000	-2.27016	-98.47935
44.10000	-2.27437	-98.64484
44.20000	-2.27906	-98.84916
44.30000	-2.28422	-99.09346
44.40000	-2.29000	-99.35904
44.50000	-2.29734	-99.72506
44.60000	-2.30125	-99.89573
44.70000	-2.30516	-100.03221
44.80000	-2.30953	-100.22654
44.90000	-2.31484	-100.45185
45.00000	-2.32219	-100.79955
45.10000	-2.32719	-101.07309
45.20000	-2.33125	-101.23745
45.30000	-2.33609	-101.43086
45.40000	-2.34141	-101.66901
45.50000	-2.34766	-101.94910
45.60000	-2.35422	-102.26789
45.70000	-2.35797	-102.46300
45.80000	-2.36188	-102.61050
45.90000	-2.36672	-102.81938
46.00000	-2.37219	-103.06217
46.10000	-2.37906	-103.38324
46.20000	-2.38406	-103.63013
46.30000	-2.38859	-103.82345
46.40000	-2.39313	-104.01132
46.50000	-2.39844	-104.24484
46.60000	-2.40453	-104.54758
46.70000	-2.41203	-104.92474
46.80000	-2.41547	-105.09877
46.90000	-2.41938	-105.26350
47.00000	-2.42453	-105.48154
47.10000	-2.43031	-105.74881
47.20000	-2.43594	-106.02710
47.30000	-2.44000	-106.22349
47.40000	-2.44406	-106.40193
47.50000	-2.44906	-106.62510
47.60000	-2.45422	-106.87178
47.70000	-2.45969	-107.12753
47.80000	-2.46688	-107.47494
47.90000	-2.47109	-107.69166
48.00000	-2.47516	-107.85591
48.10000	-2.47984	-108.05713
48.20000	-2.48531	-108.30989
48.30000	-2.49234	-108.64856
48.40000	-2.49719	-108.89769
48.50000	-2.50156	-109.08281
48.60000	-2.50641	-109.28584
48.70000	-2.51141	-109.51301
48.80000	-2.51750	-109.78726
48.90000	-2.52422	-110.13872
49.00000	-2.52797	-110.30452
49.10000	-2.53219	-110.47357
49.20000	-2.53703	-110.69431
49.30000	-2.54234	-110.93418
49.40000	-2.54922	-111.25159
49.50000	-2.55406	-111.50007
49.60000	-2.55797	-111.65402
49.70000	-2.56219	-111.82576
49.80000	-2.56719	-112.05160
49.90000	-2.57297	-112.31016
50.00000	-2.58016	-112.64234
50.10000	-2.58500	-112.90269
50.20000	-2.58938	-113.08006
50.30000	-2.59391	-113.28123
50.40000	-2.59953	-113.50437
50.50000	-2.60641	-113.85919
50.60000	-2.61094	-114.07358
50.70000	-2.61500	-114.23850
50.80000	-2.61938	-114.42879
50.90000	-2.62453	-114.64193
51.00000	-2.63016	-114.89742
51.10000	-2.63688	-115.20997
51.20000	-2.64109	-115.41972
51.30000	-2.64547	-115.58963
51.40000	-2.65000	-115.77570
51.50000	-2.65531	-116.00076
51.60000	-2.66156	-116.28595
51.70000	-2.66703	-116.54665
51.80000	-2.67125	-116.70864
51.90000	-2.67547	-116.88218
52.00000	-2.68063	-117.10314
52.10000	-2.68672	-117.36590
52.20000	-2.69484	-117.72888
52.30000	-2.69891	-117.95742
52.40000	-2.70266	-118.09123
52.50000	-2.70719	-118.27001
52.60000	-2.71203	-118.47200
52.70000	-2.71797	-118.70534
52.80000	-2.72313	-118.96006
52.90000	-2.72766	-119.12661
53.00000	-2.73250	-119.32832
53.10000	-2.73781	-119.54498
53.20000	-2.74375	-119.80340
53.30000	-2.75203	-120.15637
53.40000	-2.75531	-120.34738
53.50000	-2.75891	-120.44904
53.60000	-2.76344	-120.62436
53.70000	-2.76891	-120.84092
53.80000	-2.77719	-121.18553
53.90000	-2.78219	-121.46699
54.00000	-2.78609	-121.60920
54.10000	-2.79078	-121.79904
54.20000	-2.79594	-122.02801
54.30000	-2.80156	-122.25399
54.40000	-2.80891	-122.63161
54.50000	-2.81219	-122.76150
54.60000	-2.81609	-122.90748
54.70000	-2.82078	-123.09542
54.80000	-2.82641	-123.32382
54.90000	-2.83359	-123.66751
55.00000	-2.83766	-123.87946
55.10000	-2.84156	-124.01059
55.20000	-2.84594	-124.19277
55.30000	-2.85094	-124.39644
55.40000	-2.85672	-124.65986
55.50000	-2.86484	-124.99934
55.60000	-2.86906	-125.24718
55.70000	-2.87313	-125.38077
55.80000	-2.87797	-125.58997
55.90000	-2.88328	-125.82147
56.00000	-2.89000	-126.11991
56.10000	-2.89484	-126.36626
56.20000	-2.89875	-126.51694
56.30000	-2.90313	-126.69285
56.40000	-2.90813	-126.90236
56.50000	-2.91359	-127.14557
56.60000	-2.92109	-127.46316
56.70000	-2.92531	-127.70241
56.80000	-2.92922	-127.84447
56.90000	-2.93438	-128.03838
57.00000	-2.94000	-128.28934
57.10000	-2.94766	-128.64307
57.20000	-2.95203	-128.87752
57.30000	-2.95594	-129.02105
57.40000	-2.96031	-129.21053
57.50000	-2.96531	-129.41411
57.60000	-2.97062	-129.64091
57.70000	-2.97781	-129.95295
57.80000	-2.98266	-130.23806
57.90000	-2.98625	-130.37227
58.00000	-2.99109	-130.57099
58.10000	-2.99656	-130.80154
58.20000	-3.00375	-131.14136
58.30000	-3.00828	-131.36753
58.40000	-3.01203	-131.51006
58.50000	-3.01656	-131.67854
58.60000	-3.02156	-131.90231
58.70000	-3.02750	-132.16366
58.80000	-3.03516	-132.50197
58.90000	-3.03969	-132.77091
59.00000	-3.04344	-132.89984
59.10000	-3.04797	-133.09318
59.20000	-3.05281	-133.30616
59.30000	-3.05938	-133.59480
59.40000	-3.06500	-133.87477
59.50000	-3.06891	-134.04696
59.60000	-3.07344	-134.22744
59.70000	-3.07844	-134.44716
59.80000	-3.08438	-134.71201
59.90000	-3.09219	-135.07153
60.00000	-3.09594	-135.27292
60.10000	-3.09969	-135.41324
60.20000	-3.10453	-135.61401
60.30000	-3.11016	-135.85274
60.40000	-3.11719	-136.19009
60.50000	-3.12187	-136.43344
60.60000	-3.12594	-136.59294
60.70000	-3.13016	-136.76919
60.80000	-3.13500	-136.96514
60.90000	-3.14047	-137.20696
61.00000	-3.14875	-137.56461
61.10000	-3.15313	-137.83874
61.20000	-3.15719	-137.99240
61.30000	-3.16188	-138.18766
61.40000	-3.16750	-138.44152
61.50000	-3.17438	-138.78013
61.60000	-3.17828	-138.97951
61.70000	-3.18234	-139.13321
61.80000	-3.18703	-139.33550
61.90000	-3.19219	-139.56745
62.00000	-3.19812	-139.84193
62.10000	-3.20531	-140.17808
62.20000	-3.20938	-140.39408
62.30000	-3.21328	-140.53988
62.40000	-3.21750	-140.72090
62.50000	-3.22250	-140.92712
62.60000	-3.22984	-141.23870
62.70000	-3.23578	-141.57741
62.80000	-3.24000	-141.76033
62.90000	-3.24469	-141.95411
63.00000	-3.25016	-142.20244
63.10000	-3.25578	-142.46945
63.20000	-3.26203	-142.77168
63.30000	-3.26609	-142.97925
63.40000	-3.27031	-143.15918
63.50000	-3.27516	-143.36990
63.60000	-3.28078	-143.62815
63.70000	-3.28703	-143.93419
63.80000	-3.29156	-144.15535
63.90000	-3.29563	-144.32420
64.00000	-3.29984	-144.50479
64.10000	-3.30438	-144.69445
64.20000	-3.30984	-144.93427
64.30000	-3.31672	-145.24597
64.40000	-3.32250	-145.54667
64.50000	-3.32672	-145.72045
64.60000	-3.33125	-145.90864
64.70000	-3.33656	-146.13838
64.80000	-3.34359	-146.43529
64.90000	-3.34875	-146.72494
65.00000	-3.35281	-146.88861
65.10000	-3.35703	-147.05317
65.20000	-3.36187	-147.25883
65.30000	-3.36703	-147.47688
65.40000	-3.37406	-147.74720
65.50000	-3.37922	-148.04214
65.60000	-3.38281	-148.16512
65.70000	-3.38719	-148.34329
65.80000	-3.39250	-148.55160
65.90000	-3.39984	-148.85297
66.00000	-3.40563	-149.16568
66.10000	-3.40953	-149.30511
66.20000	-3.41375	-149.46598
66.30000	-3.41875	-149.66282
66.40000	-3.42391	-149.88929
66.50000	-3.43094	-150.16781
66.60000	-3.43609	-150.44616
66.70000	-3.44031	-150.59261
66.80000	-3.44547	-150.80395
66.90000	-3.45109	-151.03792
67.00000	-3.45891	-151.38644
67.10000	-3.46281	-151.58787
67.20000	-3.46625	-151.71742
67.30000	-3.47047	-151.86821
67.40000	-3.47516	-152.06245
67.50000	-3.48078	-152.30304
67.60000	-3.48797	-152.59270
67.70000	-3.49266	-152.84990
67.80000	-3.49688	-152.99274
67.90000	-3.50203	-153.20286
68.00000	-3.50750	-153.42678
68.10000	-3.51406	-153.71169
68.20000	-3.51922	-153.98143
68.30000	-3.52313	-154.12523
68.40000	-3.52750	-154.29015
68.50000	-3.53203	-154.47874
68.60000	-3.53703	-154.69004
68.70000	-3.54344	-154.94515
68.80000	-3.54844	-155.19294
68.90000	-3.55234	-155.33109
69.00000	-3.55688	-155.50205
69.10000	-3.56219	-155.69814
69.20000	-3.56953	-155.97840
69.30000	-3.57656	-156.34744
69.40000	-3.58031	-156.49432
69.50000	-3.58438	-156.63318
69.60000	-3.58922	-156.82077
69.70000	-3.59500	-157.06599
69.80000	-3.60250	-157.37967
69.90000	-3.60781	-157.67351
70.00000	-3.61125	-157.78430
70.10000	-3.61609	-157.96897
70.20000	-3.62141	-158.18746
70.30000	-3.62875	-158.48820
70.40000	-3.63312	-158.73116
70.50000	-3.63672	-158.85136
70.60000	-3.64094	-159.01576
70.70000	-3.64578	-159.20149
70.80000	-3.65125	-159.43460
70.90000	-3.65797	-159.68946
71.00000	-3.66406	-160.01800
71.10000	-3.66781	-160.16126
71.20000	-3.67250	-160.33995
71.30000	-3.67734	-160.54408
71.40000	-3.68422	-160.81981
71.50000	-3.68953	-161.10905
71.60000	-3.69344	-161.26382
71.70000	-3.69797	-161.43806
71.80000	-3.70297	-161.65225
71.90000	-3.70844	-161.87845
72.00000	-3.71500	-162.15299
72.10000	-3.72016	-162.42085
72.20000	-3.72391	-162.56116
72.30000	-3.72875	-162.75726
72.40000	-3.73422	-162.98787
72.50000	-3.74141	-163.29215
72.60000	-3.74656	-163.55750
72.70000	-3.75047	-163.72390
72.80000	-3.75500	-163.89453
72.90000	-3.75953	-164.08956
73.00000	-3.76469	-164.29567
73.10000	-3.77172	-164.60416
73.20000	-3.77688	-164.88224
73.30000	-3.78078	-165.02996
73.40000	-3.78547	-165.21476
73.50000	-3.79109	-165.45284
73.60000	-3.79828	-165.75989
73.70000	-3.80344	-166.03908
73.80000	-3.80719	-166.17249
73.90000	-3.81141	-166.34931
74.00000	-3.81609	-166.54344
74.10000	-3.82141	-166.77603
74.20000	-3.82844	-167.07879
74.30000	-3.83375	-167.37188
74.40000	-3.83766	-167.52192
74.50000	-3.84234	-167.71397
74.60000	-3.84734	-167.91442
74.70000	-3.85391	-168.18273
74.80000	-3.85937	-168.47205
74.90000	-3.86344	-168.63307
75.00000	-3.86781	-168.81184
75.10000	-3.87312	-169.04011
75.20000	-3.87844	-169.26272
75.30000	-3.88531	-169.55033
75.40000	-3.89016	-169.80790
75.50000	-3.89406	-169.94166
75.60000	-3.89875	-170.12991
75.70000	-3.90359	-170.33955
75.80000	-3.91000	-170.59343
75.90000	-3.91641	-170.92596
76.00000	-3.92062	-171.09761
76.10000	-3.92484	-171.25763
76.20000	-3.92922	-171.43705
76.30000	-3.93438	-171.63748
76.40000	-3.94125	-171.91297
76.50000	-3.94734	-172.24278
76.60000	-3.95125	-172.38304
76.70000	-3.95578	-172.55394
76.80000	-3.96094	-172.77820
76.90000	-3.96734	-173.02054
77.00000	-3.97281	-173.29863
77.10000	-3.97687	-173.45335
77.20000	-3.98141	-173.62852
77.30000	-3.98641	-173.83462
77.40000	-3.99172	-174.05814
77.50000	-3.99875	-174.31867
77.60000	-4.00438	-174.63988
77.70000	-4.00781	-174.76042
77.80000	-4.01203	-174.91336
77.90000	-4.01734	-175.12465
78.00000	-4.02469	-175.42052
78.10000	-4.03000	-175.72182
78.20000	-4.03391	-175.85468
78.30000	-4.03875	-176.04426
78.40000	-4.04359	-176.24590
78.50000	-4.04922	-176.48335
78.60000	-4.05672	-176.79322
78.70000	-4.06156	-177.07883
78.80000	-4.06500	-177.19296
78.90000	-4.06953	-177.36652
79.00000	-4.07484	-177.59974
79.10000	-4.08172	-177.88851
79.20000	-4.08703	-178.16839
79.30000	-4.09094	-178.33374
79.40000	-4.09516	-178.49077
79.50000	-4.10000	-178.70189
79.60000	-4.10547	-178.94536
79.70000	-4.11250	-179.23033
79.80000	-4.11797	-179.53309
79.90000	-4.12172	-179.67878
80.00000	-4.12641	-179.86342
80.10000	-4.13125	-180.06356
80.20000	-4.13688	-180.29439
80.30000	-4.14250	-180.55616
80.40000	-4.14703	-180.75405
80.50000	-4.15172	-180.95052
80.60000	-4.15672	-181.15726
80.70000	-4.16219	-181.40312
80.80000	-4.16922	-181.67888
80.90000	-4.17422	-181.96380
81.00000	-4.17781	-182.08504
81.10000	-4.18219	-182.26112
81.20000	-4.18734	-182.47455
81.30000	-4.19344	-182.72701
81.40000	-4.19953	-183.00757
81.50000	-4.20375	-183.19026
81.60000	-4.20828	-183.36064
81.70000	-4.21328	-183.56431
81.80000	-4.21828	-183.77779
81.90000	-4.22484	-184.03774
82.00000	-4.23141	-184.36962
82.10000	-4.23500	-184.50542
82.20000	-4.23922	-184.65897
82.30000	-4.24391	-184.84518
82.40000	-4.25047	-185.08698
82.50000	-4.25672	-185.39722
82.60000	-4.26047	-185.53898
82.70000	-4.26484	-185.70231
82.80000	-4.26984	-185.90632
82.90000	-4.27547	-186.13333
83.00000	-4.28188	-186.39413
83.10000	-4.28813	-186.70644
83.20000	-4.29156	-186.83632
83.30000	-4.29594	-186.98749
83.40000	-4.30078	-187.17845
83.50000	-4.30688	-187.40404
83.60000	-4.31375	-187.73893
83.70000	-4.31781	-187.91460
83.80000	-4.32203	-188.06142
83.90000	-4.32703	-188.26191
84.00000	-4.33266	-188.49812
84.10000	-4.34031	-188.78621
84.20000	-4.34516	-189.08311
84.30000	-4.34844	-189.18610
84.40000	-4.35281	-189.34834
84.50000	-4.35750	-189.54040
84.60000	-4.36344	-189.76285
84.70000	-4.36953	-190.05764
84.80000	-4.37391	-190.23642
84.90000	-4.37813	-190.39544
85.00000	-4.38266	-190.56062
85.10000	-4.38766	-190.75082
85.20000	-4.39406	-190.99703
85.30000	-4.40094	-191.32318
85.40000	-4.40469	-191.47623
85.50000	-4.40938	-191.64045
85.60000	-4.41484	-191.85153
85.70000	-4.42172	-192.11428
85.80000	-4.42734	-192.41832
85.90000	-4.43141	-192.56227
86.00000	-4.43578	-192.72494
86.10000	-4.44094	-192.92139
86.20000	-4.44656	-193.16207
86.30000	-4.45375	-193.44130
86.40000	-4.45859	-193.70399
86.50000	-4.46188	-193.80146
86.60000	-4.46625	-193.96190
86.70000	-4.47172	-194.18129
86.80000	-4.47891	-194.46392
86.90000	-4.48438	-194.75624
87.00000	-4.48781	-194.88887
87.10000	-4.49203	-195.02275
87.20000	-4.49703	-195.21587
87.30000	-4.50297	-195.46032
87.40000	-4.50969	-195.73766
87.50000	-4.51531	-196.04492
87.60000	-4.51891	-196.17105
87.70000	-4.52344	-196.34116
87.80000	-4.52844	-196.52879
87.90000	-4.53453	-196.77432
88.00000	-4.54125	-197.10208
88.10000	-4.54516	-197.25990
88.20000	-4.54891	-197.39963
88.30000	-4.55359	-197.57885
88.40000	-4.55875	-197.79190
88.50000	-4.56500	-198.02108
88.60000	-4.57156	-198.35255
88.70000	-4.57531	-198.49874
88.80000	-4.57984	-198.66507
88.90000	-4.58516	-198.86637
89.00000	-4.59078	-199.09702
89.10000	-4.59719	-199.38992
89.20000	-4.60125	-199.55850
89.30000	-4.60563	-199.70806
89.40000	-4.61031	-199.89686
89.50000	-4.61562	-200.11063
89.60000	-4.62219	-200.36176
89.70000	-4.62859	-200.69078
89.80000	-4.63188	-200.80046
89.90000	-4.63625	-200.95564
90.00000	-4.64125	-201.15092
90.10000	-4.64797	-201.40541
90.20000	-4.65453	-201.73311
90.30000	-4.65828	-201.87615
90.40000	-4.66266	-202.03272
90.50000	-4.66766	-202.22895
90.60000	-4.67297	-202.44619
90.70000	-4.67984	-202.69343
90.80000	-4.68547	-202.98971
90.90000	-4.68906	-203.10740
91.00000	-4.69344	-203.26966
91.10000	-4.69844	-203.46428
91.20000	-4.70516	-203.72370
91.30000	-4.71109	-204.02847
91.40000	-4.71500	-204.17325
91.50000	-4.71922	-204.32235
91.60000	-4.72406	-204.50802
91.70000	-4.72938	-204.72807
91.80000	-4.73578	-204.96796
91.90000	-4.74203	-205.29990
92.00000	-4.74594	-205.42581
92.10000	-4.75031	-205.57868
92.20000	-4.75547	-205.78080
92.30000	-4.76172	-206.01279
92.40000	-4.76750	-206.30333
92.50000	-4.77141	-206.46206
92.60000	-4.77547	-206.60105
92.70000	-4.78000	-206.77184
92.80000	-4.78547	-206.98749
92.90000	-4.79250	-207.25535
93.00000	-4.79891	-207.59289
93.10000	-4.80219	-207.69683
93.20000	-4.80672	-207.85731
93.30000	-4.81203	-208.05831
93.40000	-4.81828	-208.30417
93.50000	-4.82453	-208.60451
93.60000	-4.82859	-208.76478
93.70000	-4.83266	-208.91139
93.80000	-4.83703	-209.07339
93.90000	-4.84203	-209.26352
94.00000	-4.84781	-209.48458
94.10000	-4.85531	-209.81382
94.20000	-4.85953	-210.00460
94.30000	-4.86406	-210.16240
94.40000	-4.86937	-210.37333
94.50000	-4.87656	-210.65438
94.60000	-4.88172	-210.92580
94.70000	-4.88516	-211.03691
94.80000	-4.88953	-211.20150
94.90000	-4.89438	-211.37813
95.00000	-4.89969	-211.59437
95.10000	-4.90641	-211.86520
95.20000	-4.91406	-212.27291
95.30000	-4.91703	-212.37895
95.40000	-4.92109	-212.52352
95.50000	-4.92625	-212.72175
95.60000	-4.93250	-212.98333
95.70000	-4.93828	-213.26447
95.80000	-4.94203	-213.41994
95.90000	-4.94625	-213.56918
96.00000	-4.95125	-213.76841
96.10000	-4.95672	-213.98875
96.20000	-4.96297	-214.25426
96.30000	-4.96938	-214.57578
96.40000	-4.97297	-214.72652
96.50000	-4.97750	-214.88543
96.60000	-4.98297	-215.11692
96.70000	-4.98906	-215.38025
96.80000	-4.99438	-215.63116
96.90000	-4.99859	-215.80631
97.00000	-5.00281	-215.96521
97.10000	-5.00719	-216.13783
97.20000	-5.01203	-216.32962
97.30000	-5.01781	-216.56136
97.40000	-5.02437	-216.86058
97.50000	-5.02875	-217.04340
97.60000	-5.03328	-217.21767
97.70000	-5.03891	-217.44083
97.80000	-5.04547	-217.69644
97.90000	-5.05172	-218.00005
98.00000	-5.05562	-218.16982
98.10000	-5.06000	-218.31964
98.20000	-5.06453	-218.49531
98.30000	-5.06938	-218.68525
98.40000	-5.07516	-218.90308
98.50000	-5.08219	-219.23745
98.60000	-5.08609	-219.38986
98.70000	-5.09016	-219.53380
98.80000	-5.09500	-219.69903
98.90000	-5.10063	-219.92674
99.00000	-5.10719	-220.20344
99.10000	-5.11156	-220.38080
99.20000	-5.11594	-220.53832
99.30000	-5.12063	-220.70473
99.40000	-5.12594	-220.90346
99.50000	-5.13219	-221.13314
99.60000	-5.13938	-221.46960
99.70000	-5.14297	-221.60147
99.80000	-5.14734	-221.73275
99.90000	-5.15250	-221.92761
100.00000	-5.15828	-222.15718
100.10000	-5.16531	-222.45015
100.20000	-5.16922	-222.61080
100.30000	-5.17328	-222.73128
100.40000	-5.17781	-222.90482
100.50000	-5.18297	-223.10673
100.60000	-5.18875	-223.30925
100.70000	-5.19563	-223.60191
100.80000	-5.19953	-223.75806
100.90000	-5.20375	-223.89156
101.00000	-5.20859	-224.04812
101.10000	-5.21391	-224.25103
101.20000	-5.22109	-224.52614
101.30000	-5.22531	-224.72730
101.40000	-5.22938	-224.84814
101.50000	-5.23375	-224.98861
101.60000	-5.23859	-225.15854
101.70000	-5.24438	-225.35898
101.80000	-5.25297	-225.71659
101.90000	-5.25656	-225.86091
102.00000	-5.26047	-225.96613
102.10000	-5.26516	-226.12882
102.20000	-5.27109	-226.34411
102.30000	-5.27906	-226.68386
102.40000	-5.28344	-226.85623
102.50000	-5.28766	-226.98775
102.60000	-5.29297	-227.18129
102.70000	-5.29813	-227.37768
102.80000	-5.30438	-227.57602
102.90000	-5.31016	-227.87742
103.00000	-5.31328	-227.96330
103.10000	-5.31750	-228.09102
103.20000	-5.32266	-228.28004
103.30000	-5.32875	-228.51126
103.40000	-5.33594	-228.83210
103.50000	-5.33953	-228.96756
103.60000	-5.34359	-229.09483
103.70000	-5.34828	-229.26182
103.80000	-5.35328	-229.44559
103.90000	-5.35922	-229.67383
104.00000	-5.36625	-229.99561
104.10000	-5.36984	-230.11814
104.20000	-5.37453	-230.27463
104.30000	-5.37984	-230.47146
104.40000	-5.38547	-230.67676
104.50000	-5.39281	-230.99370
104.60000	-5.39641	-231.13628
104.70000	-5.40031	-231.25513
104.80000	-5.40484	-231.41374
104.90000	-5.41016	-231.60718
105.00000	-5.41656	-231.85575
105.10000	-5.42344	-232.15653
105.20000	-5.42672	-232.26228
105.30001	-5.43094	-232.37239
105.40001	-5.43578	-232.55312
105.50001	-5.44172	-232.76880
105.60001	-5.44891	-233.07082
105.70001	-5.45297	-233.23797
105.80001	-5.45719	-233.36747
105.90001	-5.46187	-233.52873
106.00001	-5.46703	-233.71124
106.10001	-5.47266	-233.93179
106.20001	-5.47969	-234.20604
106.30001	-5.48375	-234.39187
106.40001	-5.48781	-234.52234
106.50001	-5.49281	-234.69986
106.60001	-5.49891	-234.92223
106.70001	-5.50563	-235.21705
106.80001	-5.50953	-235.34569
106.90001	-5.51359	-235.47743
107.00001	-5.51844	-235.64294
107.10001	-5.52359	-235.81551
107.20001	-5.52922	-236.01699
107.30001	-5.53672	-236.31446
107.40001	-5.54078	-236.49582
107.50001	-5.54484	-236.62348
107.60001	-5.54953	-236.77641
107.70001	-5.55531	-236.99661
107.80001	-5.56234	-237.29511
107.90001	-5.56641	-237.45011
108.00001	-5.57047	-237.57412
108.10001	-5.57516	-237.73755
108.20001	-5.58031	-237.93079
108.30001	-5.58641	-238.14096
108.40001	-5.59344	-238.40560
108.50001	-5.59719	-238.54265
108.60001	-5.60156	-238.67691
108.70001	-5.60641	-238.85180
108.80001	-5.61188	-239.05200
108.90001	-5.61875	-239.33709
109.00001	-5.62328	-239.50106
109.10001	-5.62719	-239.63706
109.20001	-5.63172	-239.77414
109.30001	-5.63719	-239.97138
109.40001	-5.64313	-240.20028
109.50001	-5.65000	-240.49756
109.60001	-5.65375	-240.62338
109.70001	-5.65797	-240.74897
109.80001	-5.66297	-240.90673
109.90001	-5.66844	-241.10469
110.00001	-5.67500	-241.35640
110.10001	-5.67953	-241.52990
110.20001	-5.68391	-241.67831
110.30001	-5.68859	-241.83734
110.40001	-5.69406	-242.02806
110.50001	-5.70063	-242.25919
110.60001	-5.70781	-242.59073
110.70001	-5.71094	-242.68252
110.80001	-5.71484	-242.80107
110.90001	-5.71969	-242.96387
111.00001	-5.72562	-243.18057
111.10001	-5.73281	-243.49415
111.20001	-5.73687	-243.64637
111.30001	-5.74109	-243.77435
111.40001	-5.74578	-243.93240
111.50001	-5.75109	-244.12106
111.60001	-5.75703	-244.33836
111.70001	-5.76437	-244.65312
111.80001	-5.76781	-244.76837
111.90001	-5.77187	-244.87974
112.00001	-5.77688	-245.06025
112.10001	-5.78250	-245.26079
112.20001	-5.78922	-245.54892
112.30001	-5.79359	-245.71563
112.40001	-5.79750	-245.82389
112.50001	-5.80188	-245.97208
112.60001	-5.80703	-246.14424
112.70001	-5.81297	-246.35178
112.80001	-5.82062	-246.68425
112.90001	-5.82437	-246.83999
113.00001	-5.82844	-246.95083
113.10001	-5.83313	-247.10800
113.20001	-5.83813	-247.26948
113.30001	-5.84438	-247.50672
113.40001	-5.84953	-247.68804
113.50001	-5.85391	-247.83216
113.60001	-5.85859	-247.98003
113.70001	-5.86344	-248.13944
113.80001	-5.86891	-248.31469
113.90001	-5.87641	-248.59233
114.00001	-5.88047	-248.76004
114.10001	-5.88469	-248.85789
114.20001	-5.88969	-249.00380
114.30001	-5.89547	-249.19873
114.40001	-5.90297	-249.48119
114.50001	-5.90734	-249.65218
114.60001	-5.91141	-249.76602
114.70001	-5.91609	-249.90980
114.80001	-5.92109	-250.06449
114.90001	-5.92625	-250.23493
115.00001	-5.93359	-250.50214
115.10001	-5.93734	-250.64272
115.20001	-5.94156	-250.74902
115.30001	-5.94641	-250.90611
115.40001	-5.95219	-251.09097
115.50001	-5.95922	-251.35261
115.60001	-5.96297	-251.46243
115.70001	-5.96703	-251.56802
115.80001	-5.97188	-251.70085
115.90001	-5.97734	-251.88783
116.00001	-5.98344	-252.08923
116.10001	-5.99203	-252.44334
116.20001	-5.99531	-252.54387
116.30001	-5.99906	-252.62675
116.40001	-6.00328	-252.74697
116.50001	-6.00828	-252.88871
116.60001	-6.01531	-253.12528
116.70001	-6.02016	-253.32335
116.80001	-6.02438	-253.43749
116.90001	-6.02906	-253.57255
117.00001	-6.03422	-253.74213
117.10001	-6.03984	-253.92342
117.20001	-6.04703	-254.18586
117.30001	-6.05094	-254.31216
117.40001	-6.05500	-254.42240
117.50001	-6.05984	-254.55874
117.60001	-6.06516	-254.72838
117.70001	-6.07219	-254.96632
117.80001	-6.07688	-255.13068
117.90001	-6.08094	-255.23335
118.00001	-6.08500	-255.33444
118.10001	-6.08953	-255.44894
118.20001	-6.09500	-255.61619
118.30001	-6.10234	-255.83616
118.40001	-6.10781	-256.07634
118.50001	-6.11172	-256.15570
118.60001	-6.11687	-256.28728
118.70001	-6.12297	-256.47178
118.80001	-6.13063	-256.77121
118.90001	-6.13437	-256.87492
119.00001	-6.13828	-256.95816
119.10001	-6.14328	-257.09730
119.20001	-6.14875	-257.26283
119.30001	-6.15531	-257.50199
119.40001	-6.16281	-257.80725
119.50001	-6.16547	-257.87297
119.60001	-6.16906	-257.93448
119.70001	-6.17375	-258.07393
119.80001	-6.17922	-258.25027
119.90001	-6.18656	-258.51566
120.00001	-6.19094	-258.65611
120.10001	-6.19484	-258.74895
120.20001	-6.19953	-258.88199
120.30001	-6.20438	-259.01729
120.40001	-6.21000	-259.18299
120.50001	-6.21750	-259.43327
120.60001	-6.22188	-259.60496
120.70001	-6.22594	-259.69720
120.80001	-6.23078	-259.82922
120.90001	-6.23625	-259.99972
121.00001	-6.24328	-260.25081
121.10001	-6.24750	-260.38635
121.20001	-6.25141	-260.48237
121.30001	-6.25594	-260.60069
121.40001	-6.26125	-260.75411
121.50001	-6.26734	-260.93963
121.60001	-6.27469	-261.20728
121.70001	-6.27828	-261.31308
121.80001	-6.28250	-261.40577
121.90001	-6.28750	-261.56107
122.00001	-6.29312	-261.74513
122.10001	-6.30031	-262.01710
122.20001	-6.30437	-262.15303
122.30001	-6.30828	-262.23910
122.40001	-6.31281	-262.36299
122.50001	-6.31766	-262.49188
122.60001	-6.32328	-262.65916
122.70001	-6.33109	-262.94240
122.80001	-6.33469	-263.07303
122.90001	-6.33859	-263.13561
123.00001	-6.34328	-263.26841
123.10001	-6.34875	-263.42541
123.20001	-6.35625	-263.68910
123.30001	-6.36125	-263.88639
123.40001	-6.36516	-263.97887
123.50001	-6.36984	-264.08818
123.60001	-6.37500	-264.22730
123.70001	-6.38047	-264.40996
123.80001	-6.38797	-264.64149
123.90001	-6.39187	-264.77268
124.00001	-6.39578	-264.84001
124.10001	-6.40063	-264.96565
124.20001	-6.40609	-265.12474
124.30001	-6.41297	-265.35717
124.40001	-6.41750	-265.51864
124.50001	-6.42141	-265.58813
124.60001	-6.42594	-265.70398
124.70001	-6.43125	-265.85433
124.80001	-6.43703	-266.04825
124.90001	-6.44453	-266.29499
125.00001	-6.44859	-266.43696
125.10001	-6.45234	-266.49895
125.20001	-6.45719	-266.62230
125.30001	-6.46250	-266.77760
125.40001	-6.47031	-267.01817
125.50001	-6.47484	-267.20452
125.60001	-6.47859	-267.26437
125.70001	-6.48281	-267.36289
125.80001	-6.48781	-267.48595
125.90001	-6.49359	-267.65907
126.00001	-6.50187	-267.94866
126.10001	-6.50547	-268.07499
126.20001	-6.50922	-268.13334
126.30001	-6.51375	-268.23211
126.40001	-6.51937	-268.39161
126.50001	-6.52719	-268.65044
126.60001	-6.53188	-268.83835
126.70001	-6.53578	-268.92108
126.80001	-6.54047	-269.04127
126.90001	-6.54563	-269.17967
127.00001	-6.55094	-269.33479
127.10001	-6.55859	-269.60626
127.20001	-6.56219	-269.71641
127.30001	-6.56609	-269.77980
127.40001	-6.57094	-269.89880
127.50001	-6.57719	-270.09875
127.60001	-6.58531	-270.43533
127.70001	-6.58859	-270.50903
127.80001	-6.59219	-270.56751
127.90001	-6.59687	-270.69488
128.00001	-6.60188	-270.82431
128.10001	-6.60703	-270.96993
128.20001	-6.61422	-271.20334
128.30001	-6.61859	-271.36886
128.40001	-6.62297	-271.46381
128.50001	-6.62797	-271.60376
128.60001	-6.63359	-271.77566
128.70001	-6.64094	-272.03959
128.80001	-6.64516	-272.18649
128.90001	-6.64891	-272.25834
129.00001	-6.65312	-272.36220
129.10001	-6.65797	-272.48165
129.20001	-6.66359	-272.65343
129.30001	-6.67078	-272.89450
129.40001	-6.67516	-273.05722
129.50001	-6.67938	-273.14302
129.60001	-6.68437	-273.27219
129.70001	-6.69000	-273.43917
129.80001	-6.69719	-273.68557
129.90001	-6.70188	-273.86299
130.00001	-6.70578	-273.93842
130.10001	-6.71000	-274.03620
130.20001	-6.71500	-274.17251
130.30001	-6.72062	-274.33556
130.40001	-6.72734	-274.55395
130.50001	-6.73234	-274.75023
130.60001	-6.73625	-274.81148
130.70001	-6.74078	-274.92052
130.80001	-6.74625	-275.06897
130.90001	-6.75328	-275.31248
131.00001	-6.75766	-275.44597
131.10001	-6.76188	-275.53266
131.20001	-6.76625	-275.63590
131.30001	-6.77109	-275.76163
131.40001	-6.77656	-275.90516
131.50001	-6.78359	-276.10731
131.60001	-6.78953	-276.36465
131.70001	-6.79328	-276.42965
131.80001	-6.79797	-276.53062
131.90001	-6.80359	-276.69439
132.00001	-6.81094	-276.94622
132.10001	-6.81500	-277.05616
132.20001	-6.81891	-277.12137
132.30001	-6.82344	-277.23262
132.40001	-6.82859	-277.35639
132.50001	-6.83375	-277.50689
132.60001	-6.84047	-277.68540
132.70001	-6.84594	-277.89518
132.80001	-6.85000	-277.97982
132.90001	-6.85484	-278.09587
133.00001	-6.86047	-278.23991
133.10001	-6.86828	-278.51322
133.20001	-6.87234	-278.65240
133.30001	-6.87594	-278.69329
133.40001	-6.88000	-278.77885
133.50001	-6.88484	-278.88200
133.60001	-6.89047	-279.03813
133.70001	-6.89750	-279.25569
133.80001	-6.90219	-279.43018
133.90001	-6.90625	-279.49688
134.00001	-6.91109	-279.62804
134.10001	-6.91672	-279.77329
134.20001	-6.92422	-280.00987
134.30001	-6.92891	-280.18349
134.40001	-6.93250	-280.23237
134.50001	-6.93672	-280.31582
134.60001	-6.94125	-280.42176
134.70001	-6.94656	-280.52044
134.80001	-6.95375	-280.73004
134.90001	-6.95922	-280.94536
135.00001	-6.96297	-280.99084
135.10001	-6.96766	-281.08302
135.20001	-6.97313	-281.21430
135.30001	-6.98109	-281.46234
135.40001	-6.98578	-281.62697
135.50001	-6.98969	-281.68899
135.60001	-6.99453	-281.79440
135.70001	-7.00000	-281.95107
135.80001	-7.00562	-282.11868
135.90001	-7.01328	-282.38693
136.00001	-7.01656	-282.47494
136.10001	-7.02031	-282.51860
136.20001	-7.02484	-282.62201
136.30001	-7.03016	-282.76521
136.40001	-7.03703	-282.98277
136.50001	-7.04234	-283.18295
136.60001	-7.04609	-283.23588
136.70001	-7.05016	-283.31983
136.80001	-7.05500	-283.43242
136.90001	-7.06047	-283.57801
137.00001	-7.06781	-283.79273
137.10001	-7.07344	-284.01873
137.20001	-7.07687	-284.06459
137.30001	-7.08125	-284.13254
137.40001	-7.08594	-284.22788
137.50001	-7.09266	-284.39465
137.60001	-7.09906	-284.64237
137.70001	-7.10328	-284.73258
137.80001	-7.10781	-284.82899
137.90001	-7.11266	-284.94868
138.00001	-7.11828	-285.09924
138.10001	-7.12641	-285.35363
138.20001	-7.13000	-285.48223
138.30001	-7.13359	-285.52395
138.40001	-7.13844	-285.62841
138.50001	-7.14375	-285.76091
138.60001	-7.15094	-285.97704
138.70001	-7.15578	-286.15782
138.80001	-7.15969	-286.22490
138.90001	-7.16422	-286.32087
139.00001	-7.16922	-286.43969
139.10001	-7.17453	-286.58369
139.20001	-7.18219	-286.83352
139.30001	-7.18688	-287.01434
139.40001	-7.19047	-287.05192
139.50001	-7.19531	-287.16579
139.60001	-7.20094	-287.31704
139.70001	-7.20828	-287.56341
139.80001	-7.21250	-287.70292
139.90001	-7.21625	-287.75147
140.00001	-7.22062	-287.83149
140.10001	-7.22563	-287.96333
140.20001	-7.23141	-288.12516
140.30001	-7.23922	-288.37621
140.40001	-7.24375	-288.55589
140.50001	-7.24750	-288.59854
140.60001	-7.25203	-288.69581
140.70001	-7.25688	-288.82128
140.80001	-7.26328	-289.00009
140.90001	-7.26859	-289.18743
141.00001	-7.27250	-289.26328
141.10001	-7.27687	-289.33981
141.20001	-7.28203	-289.46677
141.30001	-7.28781	-289.62970
141.40001	-7.29594	-289.89708
141.50001	-7.30016	-290.05769
141.60001	-7.30391	-290.09739
141.70001	-7.30875	-290.20396
141.80001	-7.31391	-290.34144
141.90001	-7.32078	-290.53992
142.00001	-7.32625	-290.74281
142.10001	-7.33016	-290.81112
142.20001	-7.33453	-290.89364
142.30001	-7.33922	-291.00013
142.40001	-7.34469	-291.13376
142.50001	-7.35125	-291.33457
142.60001	-7.35703	-291.55603
142.70001	-7.36063	-291.58399
142.80001	-7.36531	-291.68883
142.90001	-7.37078	-291.83334
143.00001	-7.37813	-292.05504
143.10001	-7.38281	-292.21821
143.20001	-7.38703	-292.28857
143.30001	-7.39156	-292.38772
143.40001	-7.39656	-292.49993
143.50001	-7.40281	-292.69025
143.60001	-7.41094	-292.96994
143.70001	-7.41469	-293.11398
143.80001	-7.41797	-293.13609
143.90001	-7.42234	-293.22380
144.00001	-7.42734	-293.34292
144.10001	-7.43344	-293.50850
144.20001	-7.43891	-293.70284
144.30001	-7.44297	-293.78608
144.40001	-7.44750	-293.86947
144.50001	-7.45266	-293.99738
144.60001	-7.45844	-294.15756
144.70001	-7.46641	-294.41860
144.80001	-7.47094	-294.59706
144.90001	-7.47469	-294.61065
145.00001	-7.47891	-294.68203
145.10001	-7.48391	-294.80290
145.20001	-7.49047	-294.97784
145.30001	-7.49609	-295.18253
145.40001	-7.50031	-295.26386
145.50001	-7.50453	-295.33660
145.60001	-7.50953	-295.45063
145.70001	-7.51531	-295.60909
145.80001	-7.52281	-295.84894
145.90001	-7.52719	-296.00292
146.00001	-7.53109	-296.03392
146.10001	-7.53563	-296.12383
146.20001	-7.54078	-296.25112
146.30001	-7.54672	-296.40511
146.40001	-7.55187	-296.57525
146.50001	-7.55625	-296.66072
146.60001	-7.56094	-296.74420
146.70001	-7.56609	-296.86189
146.80001	-7.57156	-297.00485
146.90001	-7.57797	-297.17690
147.00001	-7.58313	-297.34713
147.10001	-7.58687	-297.38653
147.20001	-7.59141	-297.46035
147.30001	-7.59656	-297.56671
147.40001	-7.60359	-297.73372
147.50001	-7.60969	-297.94887
147.60001	-7.61359	-297.99077
147.70001	-7.61781	-298.05186
147.80001	-7.62266	-298.13758
147.90001	-7.62797	-298.25434
148.00001	-7.63438	-298.40121
148.10001	-7.64000	-298.59242
148.20001	-7.64406	-298.62776
148.30001	-7.64859	-298.69720
148.40001	-7.65391	-298.80676
148.50001	-7.66094	-298.95285
148.60001	-7.66703	-299.18870
148.70001	-7.67078	-299.21672
148.80001	-7.67469	-299.24718
148.90001	-7.67922	-299.31474
149.00001	-7.68438	-299.41478
149.10001	-7.69078	-299.55548
149.20001	-7.69750	-299.77739
149.30001	-7.70141	-299.81354
149.40001	-7.70625	-299.88983
149.50001	-7.71172	-300.01727
149.60001	-7.71812	-300.15194
149.70001	-7.72313	-300.30060
149.80001	-7.72688	-300.32253
149.90001	-7.73109	-300.37096
150.00001	-7.73578	-300.44359
150.10001	-7.74125	-300.54748
150.20001	-7.74813	-300.70710
150.30001	-7.75453	-300.94281
150.40001	-7.75781	-300.93333
150.50001	-7.76203	-300.97282
150.60001	-7.76719	-301.06831
150.70001	-7.77422	-301.23341
150.80001	-7.78016	-301.43407
150.90001	-7.78375	-301.45600
151.00001	-7.78797	-301.48795
151.10001	-7.79297	-301.56362
151.20001	-7.79797	-301.66346
151.30001	-7.80406	-301.77292
151.40001	-7.81063	-301.98205
151.50001	-7.81438	-302.02329
151.60001	-7.81922	-302.08638
151.70001	-7.82484	-302.20604
151.80001	-7.83344	-302.42938
151.90001	-7.83828	-302.62277
152.00001	-7.84125	-302.58778
152.10001	-7.84547	-302.62855
152.20001	-7.85063	-302.72406
152.30001	-7.85625	-302.86625
152.40001	-7.86391	-303.08348
152.50001	-7.86828	-303.23496
152.60001	-7.87172	-303.21610
152.70001	-7.87641	-303.28932
152.80001	-7.88156	-303.38746
152.90001	-7.88797	-303.54407
153.00001	-7.89375	-303.72810
153.10001	-7.89766	-303.76968
153.20001	-7.90188	-303.81989
153.30001	-7.90641	-303.88644
153.40001	-7.91172	-303.99579
153.50001	-7.91891	-304.17109
153.60001	-7.92453	-304.37806
153.70001	-7.92797	-304.36864
153.80001	-7.93234	-304.42119
153.90001	-7.93734	-304.51062
154.00001	-7.94438	-304.69096
154.10001	-7.95109	-304.94055
154.20001	-7.95469	-304.97304
154.30001	-7.95891	-305.01673
154.40001	-7.96375	-305.09695
154.50001	-7.96906	-305.21345
154.60001	-7.97484	-305.32765
154.70001	-7.98141	-305.54256
154.80001	-7.98500	-305.57352
154.90001	-7.98937	-305.62907
155.00001	-7.99469	-305.72689
155.10001	-8.00156	-305.89822
155.20001	-8.00750	-306.08633
155.30001	-8.01109	-306.09536
155.40001	-8.01500	-306.12785
155.50001	-8.01984	-306.20444
155.60001	-8.02516	-306.31715
155.70001	-8.03141	-306.46318
155.80001	-8.03859	-306.73075
155.90001	-8.04250	-306.76875
156.00001	-8.04719	-306.83222
156.10001	-8.05219	-306.92413
156.20001	-8.05844	-307.04653
156.30001	-8.06375	-307.22257
156.40001	-8.06750	-307.26111
156.50001	-8.07203	-307.31454
156.60001	-8.07719	-307.42103
156.70001	-8.08281	-307.55216
156.80001	-8.08984	-307.73246
156.90001	-8.09469	-307.87146
157.00001	-8.09797	-307.84792
157.10001	-8.10266	-307.90663
157.20001	-8.10797	-308.01180
157.30001	-8.11500	-308.18740
157.40001	-8.12094	-308.39321
157.50001	-8.12500	-308.42224
157.60001	-8.12922	-308.47386
157.70001	-8.13406	-308.55209
157.80001	-8.13922	-308.62376
157.90001	-8.14578	-308.77036
158.00001	-8.15109	-308.95045
158.10001	-8.15484	-308.95630
158.20001	-8.15953	-309.02874
158.30001	-8.16484	-309.12167
158.40001	-8.17172	-309.27807
158.50001	-8.17750	-309.47012
158.60001	-8.18141	-309.49670
158.70001	-8.18563	-309.53947
158.80001	-8.19047	-309.62193
158.90001	-8.19563	-309.71864
159.00001	-8.20188	-309.85168
159.10001	-8.20797	-310.02882
159.20001	-8.21188	-310.05287
159.30001	-8.21656	-310.11277
159.40001	-8.22187	-310.19998
159.50001	-8.22953	-310.39798
159.60001	-8.23500	-310.60770
159.70001	-8.23844	-310.58872
159.80001	-8.24266	-310.62889
159.90001	-8.24750	-310.71022
160.00001	-8.25313	-310.82365
160.10001	-8.26016	-310.99179
160.20001	-8.26500	-311.15389
160.30001	-8.26875	-311.15973
160.40001	-8.27328	-311.21397
160.50001	-8.27828	-311.30910
160.60001	-8.28484	-311.46097
160.70001	-8.29125	-311.69099
160.80001	-8.29500	-311.71927
160.90001	-8.29891	-311.72615
161.00001	-8.30344	-311.78543
161.10001	-8.30875	-311.88399
161.20001	-8.31516	-312.03926
161.30001	-8.32141	-312.25282
161.40001	-8.32516	-312.27234
161.50001	-8.32969	-312.32345
161.60001	-8.33531	-312.43268
161.70001	-8.34203	-312.59376
161.80001	-8.34797	-312.78598
161.90001	-8.35172	-312.78574
162.00001	-8.35594	-312.82064
162.10001	-8.36047	-312.87447
162.20001	-8.36516	-312.95294
162.30001	-8.37078	-313.05885
162.40001	-8.37781	-313.26902
162.50001	-8.38203	-313.30994
162.60001	-8.38641	-313.34901
162.70001	-8.39156	-313.43049
162.80001	-8.39797	-313.57414
162.90001	-8.40406	-313.75954
163.00001	-8.40828	-313.80245
163.10001	-8.41266	-313.84230
163.20001	-8.41750	-313.91597
163.30001	-8.42266	-313.99813
163.40001	-8.42844	-314.09085
163.50001	-8.43484	-314.28152
163.60001	-8.43875	-314.31830
163.70001	-8.44313	-314.34676
163.80001	-8.44828	-314.43101
163.90001	-8.45453	-314.55061
164.00001	-8.46141	-314.77627
164.10001	-8.46516	-314.80029
164.20001	-8.46922	-314.80199
164.30001	-8.47406	-314.87048
164.40001	-8.47938	-314.96471
164.50001	-8.48547	-315.07313
164.60001	-8.49172	-315.27349
164.70001	-8.49563	-315.26113
164.80001	-8.50016	-315.30774
164.90001	-8.50547	-315.38936
165.00001	-8.51141	-315.50002
165.10001	-8.51781	-315.69910
165.20001	-8.52156	-315.71797
165.30001	-8.52562	-315.73510
165.40001	-8.53016	-315.77832
165.50001	-8.53547	-315.86426
165.60001	-8.54234	-316.00118
165.70001	-8.54953	-316.26832
165.80001	-8.55266	-316.23971
165.90001	-8.55703	-316.25634
166.00001	-8.56203	-316.33651
166.10001	-8.56859	-316.46040
166.20001	-8.57484	-316.64631
166.30001	-8.57875	-316.66908
166.40001	-8.58297	-316.68577
166.50001	-8.58766	-316.72585
166.60001	-8.59250	-316.79061
166.70001	-8.59797	-316.87784
166.80001	-8.60531	-317.09906
166.90001	-8.60891	-317.12693
167.00001	-8.61297	-317.12696
167.10001	-8.61813	-317.20662
167.20001	-8.62437	-317.31543
167.30001	-8.63141	-317.53373
167.40001	-8.63500	-317.54082
167.50001	-8.63906	-317.54524
167.60001	-8.64359	-317.57766
167.70001	-8.64906	-317.67207
167.80001	-8.65547	-317.82010
167.90001	-8.66391	-318.12412
168.00001	-8.66703	-318.09559
168.10001	-8.67109	-318.08209
168.20001	-8.67594	-318.14677
168.30001	-8.68234	-318.27122
168.40001	-8.68922	-318.49942
168.50001	-8.69266	-318.49226
168.60001	-8.69672	-318.50427
168.70001	-8.70156	-318.57103
168.80001	-8.70703	-318.67582
168.90001	-8.71453	-318.83964
169.00001	-8.72000	-319.05153
169.10001	-8.72297	-318.99974
169.20001	-8.72719	-319.01619
169.30001	-8.73219	-319.08631
169.40001	-8.73813	-319.21503
169.50001	-8.74531	-319.45381
169.60001	-8.74938	-319.50748
169.70001	-8.75359	-319.50539
169.80001	-8.75812	-319.56238
169.90001	-8.76313	-319.63277
170.00001	-8.76891	-319.74047
170.10001	-8.77547	-319.94501
170.20001	-8.77953	-319.96441
170.30001	-8.78391	-320.01063
170.40001	-8.78922	-320.08836
170.50001	-8.79594	-320.23227
170.60001	-8.80172	-320.41398
170.70001	-8.80563	-320.41940
170.80001	-8.80984	-320.44041
170.90001	-8.81453	-320.48365
171.00001	-8.81984	-320.57041
171.10001	-8.82625	-320.70446
171.20001	-8.83281	-320.92562
171.30001	-8.83641	-320.92333
171.40001	-8.84047	-320.92357
171.50001	-8.84500	-320.97909
171.60001	-8.85078	-321.07866
171.70001	-8.85828	-321.31940
171.80001	-8.86234	-321.35776
171.90001	-8.86641	-321.37835
172.00001	-8.87125	-321.42621
172.10001	-8.87656	-321.50668
172.20001	-8.88266	-321.63075
172.30001	-8.88938	-321.84052
172.40001	-8.89313	-321.85027
172.50001	-8.89734	-321.84649
172.60001	-8.90219	-321.90308
172.70001	-8.90766	-321.98071
172.80001	-8.91500	-322.19309
172.90001	-8.91938	-322.25600
173.00001	-8.92328	-322.24727
173.10001	-8.92766	-322.27114
173.20001	-8.93297	-322.34806
173.30001	-8.93922	-322.46724
173.40001	-8.94641	-322.69606
173.50001	-8.95000	-322.69090
173.60001	-8.95438	-322.72124
173.70001	-8.95938	-322.81286
173.80001	-8.96469	-322.81688
173.90001	-8.97141	-322.96562
174.00001	-8.97547	-323.04567
174.10001	-8.97969	-323.05163
174.20001	-8.98453	-323.08835
174.30001	-8.98984	-323.15040
174.40001	-8.99578	-323.28859
174.50001	-9.00328	-323.52841
174.60001	-9.00641	-323.49038
174.70001	-9.01047	-323.45915
174.80001	-9.01563	-323.51008
174.90001	-9.02188	-323.65623
175.00001	-9.02938	-323.90922
175.10001	-9.03312	-323.89298
175.20001	-9.03719	-323.89089
175.30001	-9.04203	-323.94737
175.40001	-9.04734	-324.05552
175.50001	-9.05328	-324.12988
175.60001	-9.05984	-324.32210
175.70001	-9.06344	-324.31439
175.80001	-9.06781	-324.33560
175.90001	-9.07266	-324.40898
176.00001	-9.07906	-324.52023
176.10001	-9.08625	-324.76068
176.20001	-9.08984	-324.75585
176.30001	-9.09375	-324.75802
176.40001	-9.09844	-324.80028
176.50001	-9.10406	-324.89297
176.60001	-9.11109	-325.06338
176.70001	-9.11750	-325.30653
176.80001	-9.12063	-325.25507
176.90001	-9.12500	-325.25823
177.00001	-9.12969	-325.32227
177.10001	-9.13516	-325.40375
177.20001	-9.14109	-325.54474
177.30001	-9.14547	-325.59043
177.40001	-9.14969	-325.60986
177.50001	-9.15438	-325.65045
177.60001	-9.16000	-325.75375
177.70001	-9.16750	-325.94958
177.80001	-9.17453	-326.21789
177.90001	-9.17750	-326.13364
178.00001	-9.18156	-326.12440
178.10001	-9.18656	-326.18049
178.20001	-9.19234	-326.29898
178.30001	-9.19828	-326.45434
178.40001	-9.20250	-326.48346
178.50001	-9.20656	-326.47830
178.60001	-9.21094	-326.50933
178.70001	-9.21609	-326.57519
178.80001	-9.22188	-326.69118
178.90001	-9.22906	-326.86707
179.00001	-9.23328	-326.93779
179.10001	-9.23750	-326.93222
179.20001	-9.24266	-326.99320
179.30001	-9.24891	-327.11527
179.40001	-9.25625	-327.33876
179.50001	-9.26000	-327.32955
179.60001	-9.26375	-327.29393
179.70001	-9.26828	-327.30889
179.80001	-9.27312	-327.36972
179.90001	-9.27891	-327.46619
180.00001	-9.28656	-327.68974
180.10001	-9.29063	-327.73498
180.20001	-9.29484	-327.71552
180.30001	-9.29984	-327.76719
180.40001	-9.30531	-327.84042
180.50001	-9.31203	-328.02165
180.60001	-9.31625	-328.04570
180.70001	-9.32031	-328.04984
180.80001	-9.32516	-328.08921
180.90001	-9.33047	-328.16461
181.00001	-9.33609	-328.25643
181.10001	-9.34375	-328.48009
181.20001	-9.34750	-328.46260
181.30001	-9.35156	-328.44195
181.40001	-9.35625	-328.49154
181.50001	-9.36188	-328.58619
181.60001	-9.36891	-328.78080
181.70001	-9.37328	-328.82336
181.80001	-9.37734	-328.80268
181.90001	-9.38188	-328.82738
182.00001	-9.38688	-328.87653
182.10001	-9.39234	-328.95276
182.20001	-9.40016	-329.19073
182.30001	-9.40391	-329.20918
182.40001	-9.40797	-329.19738
182.50001	-9.41312	-329.24262
182.60001	-9.41906	-329.35524
182.70001	-9.42656	-329.57035
182.80001	-9.43000	-329.54654
182.90001	-9.43406	-329.52264
183.00001	-9.43844	-329.54153
183.10001	-9.44328	-329.57938
183.20001	-9.44828	-329.64852
183.30001	-9.45484	-329.77980
183.40001	-9.45953	-329.84966
183.50001	-9.46391	-329.83950
183.60001	-9.46875	-329.87189
183.70001	-9.47422	-329.93868
183.80001	-9.48250	-330.16589
183.90001	-9.48719	-330.25318
184.00001	-9.49141	-330.23518
184.10001	-9.49672	-330.29652
184.20001	-9.50234	-330.37534
184.30001	-9.50938	-330.50516
184.40001	-9.51484	-330.67319
184.50001	-9.51766	-330.55979
184.60001	-9.52172	-330.54814
184.70001	-9.52656	-330.58429
184.80001	-9.53188	-330.66994
184.90001	-9.53938	-330.86482
185.00001	-9.54406	-330.95273
185.10001	-9.54797	-330.91325
185.20001	-9.55281	-330.94406
185.30001	-9.55766	-331.00975
185.40001	-9.56313	-331.07555
185.50001	-9.57000	-331.24632
185.60001	-9.57391	-331.27543
185.70001	-9.57813	-331.25922
185.80001	-9.58312	-331.30357
185.90001	-9.58937	-331.41324
186.00001	-9.59703	-331.66233
186.10001	-9.60047	-331.63384
186.20001	-9.60406	-331.58222
186.30001	-9.60859	-331.59849
186.40001	-9.61344	-331.64552
186.50001	-9.61922	-331.75266
186.60001	-9.62734	-331.96932
186.70001	-9.63125	-332.01000
186.80001	-9.63531	-331.96542
186.90001	-9.64016	-331.99990
187.00001	-9.64594	-332.07563
187.10001	-9.65312	-332.28877
187.20001	-9.65719	-332.30591
187.30001	-9.66125	-332.28514
187.40001	-9.66594	-332.29738
187.50001	-9.67125	-332.34778
187.60001	-9.67719	-332.43862
187.70001	-9.68422	-332.66118
187.80001	-9.68750	-332.61687
187.90001	-9.69188	-332.60557
188.00001	-9.69672	-332.65206
188.10001	-9.70266	-332.74883
188.20001	-9.71016	-332.98007
188.30001	-9.71406	-332.98954
188.40001	-9.71812	-332.94472
188.50001	-9.72266	-332.96412
188.60001	-9.72750	-332.99914
188.70001	-9.73328	-333.10992
188.80001	-9.74094	-333.33114
188.90001	-9.74484	-333.35668
189.00001	-9.74875	-333.32047
189.10001	-9.75359	-333.34988
189.20001	-9.75937	-333.42579
189.30001	-9.76656	-333.62830
189.40001	-9.77047	-333.62034
189.50001	-9.77437	-333.59143
189.60001	-9.77875	-333.61155
189.70001	-9.78375	-333.65080
189.80001	-9.78938	-333.73648
189.90001	-9.79781	-333.97305
190.00001	-9.80187	-334.02425
190.10001	-9.80563	-333.96202
190.20001	-9.81031	-333.97642
190.30001	-9.81562	-334.04967
190.40001	-9.82266	-334.20956
190.50001	-9.82719	-334.27697
190.60001	-9.83125	-334.23805
190.70001	-9.83578	-334.24640
190.80001	-9.84094	-334.29942
190.90001	-9.84703	-334.41216
191.00001	-9.85453	-334.60286
191.10001	-9.85828	-334.63421
191.20001	-9.86203	-334.56856
191.30001	-9.86688	-334.60408
191.40001	-9.87266	-334.68553
191.50001	-9.88078	-334.93149
191.60001	-9.88484	-334.95653
191.70001	-9.88844	-334.89102
191.80001	-9.89297	-334.89680
191.90001	-9.89797	-334.94341
192.00001	-9.90328	-335.03243
192.10001	-9.90984	-335.15355
192.20001	-9.91437	-335.22898
192.30001	-9.91859	-335.20070
192.40001	-9.92391	-335.24361
192.50001	-9.92984	-335.35412
192.60001	-9.93750	-335.56184
192.70001	-9.94156	-335.58270
192.80001	-9.94563	-335.54879
192.90001	-9.95016	-335.57117
193.00001	-9.95531	-335.63438
193.10001	-9.96109	-335.72766
193.20001	-9.96859	-335.95392
193.30001	-9.97203	-335.92129
193.40001	-9.97609	-335.89810
193.50001	-9.98125	-335.95261
193.60001	-9.98734	-336.07435
193.70001	-9.99359	-336.24172
193.80001	-9.99766	-336.24312
193.90001	-10.00188	-336.21484
194.00001	-10.00641	-336.24333
194.10001	-10.01109	-336.28076
194.20001	-10.01625	-336.34257
194.30001	-10.02375	-336.54270
194.40001	-10.02828	-336.62546
194.50001	-10.03250	-336.59810
194.60001	-10.03719	-336.62885
194.70001	-10.04281	-336.71191
194.80001	-10.04937	-336.86465
194.90001	-10.05359	-336.87931
195.00001	-10.05781	-336.86578
195.10001	-10.06250	-336.88655
195.20001	-10.06750	-336.92840
195.30001	-10.07297	-337.00246
195.40001	-10.08000	-337.14697
195.50001	-10.08453	-337.20613
195.60001	-10.08875	-337.17093
195.70001	-10.09344	-337.18455
195.80001	-10.09922	-337.26752
195.90001	-10.10703	-337.49062
196.00001	-10.11125	-337.49631
196.10001	-10.11516	-337.44937
196.20001	-10.11969	-337.44779
196.30001	-10.12500	-337.50075
196.40001	-10.13047	-337.58312
196.50001	-10.13719	-337.71619
196.60001	-10.14156	-337.74719
196.70001	-10.14578	-337.72361
196.80001	-10.15078	-337.75511
196.90001	-10.15641	-337.82542
197.00001	-10.16328	-337.98200
197.10001	-10.16797	-338.02027
197.20001	-10.17172	-337.96740
197.30001	-10.17578	-337.93655
197.40001	-10.18063	-337.96930
197.50001	-10.18625	-338.04172
197.60001	-10.19391	-338.22182
197.70001	-10.19844	-338.29567
197.80001	-10.20219	-338.21723
197.90001	-10.20688	-338.21538
198.00001	-10.21219	-338.25874
198.10001	-10.22016	-338.42465
198.20001	-10.22516	-338.55388
198.30001	-10.22891	-338.48748
198.40001	-10.23344	-338.47532
198.50001	-10.23828	-338.50023
198.60001	-10.24375	-338.56013
198.70001	-10.25188	-338.77307
198.80001	-10.25563	-338.77906
198.90001	-10.25906	-338.68811
199.00001	-10.26344	-338.66817
199.10001	-10.26859	-338.70596
199.20001	-10.27516	-338.81906
199.30001	-10.28062	-338.92313
199.40001	-10.28469	-338.89025
199.50001	-10.28922	-338.87431
199.60001	-10.29438	-338.89136
199.70001	-10.29953	-338.94399
[truncated: 1,023 more rows]
