# Supplementary material for: Strengthening of 3D Printed Fused Deposition Manufactured Parts Using the Fill Compositing Technique
Source: PLoS One. 2015 Apr 16;10(4):e0122915. doi: 10.1371/journal.pone.0122915 (PMC4400136; doi:10.1371/journal.pone.0122915)
Supplement: S1 File — This is the raw data and information on all the samples presented in this manuscript. (ZIP) [file pone.0122915.s001.zip › Specimen_RawData_170.csv]

Time	Extension	Load
(sec)	(mm)	(N)
0.00000	-0.00016	-0.27389
0.10000	-0.00047	-0.26636
0.20000	-0.00469	-0.28217
0.30000	-0.01250	-0.57212
0.40000	-0.02016	-0.89338
0.50000	-0.02594	-1.16216
0.60000	-0.03031	-1.33448
0.70000	-0.03500	-1.51824
0.80000	-0.04016	-1.71707
0.90000	-0.04656	-1.95553
1.00000	-0.05188	-2.19257
1.10000	-0.05609	-2.36286
1.20000	-0.06062	-2.53872
1.30000	-0.06578	-2.75192
1.40000	-0.07141	-2.96620
1.50000	-0.07859	-3.24132
1.60000	-0.08359	-3.49665
1.70000	-0.08734	-3.63147
1.80000	-0.09188	-3.81618
1.90000	-0.09703	-4.01177
2.00000	-0.10375	-4.27620
2.10000	-0.10969	-4.55416
2.20000	-0.11391	-4.73279
2.30000	-0.11828	-4.90271
2.40000	-0.12297	-5.09271
2.50000	-0.12813	-5.30961
2.60000	-0.13484	-5.57029
2.70000	-0.13984	-5.81571
2.80000	-0.14375	-5.97615
2.90000	-0.14859	-6.17136
3.00000	-0.15422	-6.40415
3.10000	-0.16047	-6.66315
3.20000	-0.16641	-6.93174
3.30000	-0.17063	-7.11167
3.40000	-0.17484	-7.28689
3.50000	-0.17953	-7.47806
3.60000	-0.18547	-7.72777
3.70000	-0.19297	-8.05093
3.80000	-0.19750	-8.30287
3.90000	-0.20094	-8.43194
4.00000	-0.20531	-8.60706
4.10000	-0.21000	-8.80844
4.20000	-0.21562	-9.03874
4.30000	-0.22125	-9.28547
4.40000	-0.22594	-9.49237
4.50000	-0.23078	-9.68434
4.60000	-0.23594	-9.89757
4.70000	-0.24141	-10.11803
4.80000	-0.24781	-10.37443
4.90000	-0.25359	-10.65692
5.00000	-0.25734	-10.80034
5.10000	-0.26172	-10.97742
5.20000	-0.26672	-11.18068
5.30000	-0.27437	-11.45580
5.40000	-0.28109	-11.80880
5.50000	-0.28469	-11.96884
5.60000	-0.28906	-12.13712
5.70000	-0.29422	-12.35826
5.80000	-0.29969	-12.61177
5.90000	-0.30672	-12.92647
6.00000	-0.31078	-13.12817
6.10000	-0.31453	-13.27865
6.20000	-0.31922	-13.49644
6.30000	-0.32453	-13.72483
6.40000	-0.33109	-14.01759
6.50000	-0.33594	-14.26297
6.60000	-0.34016	-14.44006
6.70000	-0.34438	-14.63743
6.80000	-0.34922	-14.85024
6.90000	-0.35484	-15.09602
7.00000	-0.36234	-15.40228
7.10000	-0.36781	-15.72968
7.20000	-0.37125	-15.85789
7.30000	-0.37594	-16.06165
7.40000	-0.38125	-16.29948
7.50000	-0.38797	-16.58667
7.60000	-0.39359	-16.88362
7.70000	-0.39750	-17.06038
7.80000	-0.40188	-17.25571
7.90000	-0.40656	-17.46953
8.00000	-0.41187	-17.70463
8.10000	-0.41844	-17.97909
8.20000	-0.42406	-18.28414
8.30000	-0.42797	-18.45161
8.40000	-0.43250	-18.63888
8.50000	-0.43766	-18.86934
8.60000	-0.44438	-19.16859
8.70000	-0.45031	-19.47467
8.80000	-0.45422	-19.65750
8.90000	-0.45859	-19.84422
9.00000	-0.46328	-20.05331
9.10000	-0.46875	-20.29574
9.20000	-0.47531	-20.58829
9.30000	-0.48125	-20.91751
9.40000	-0.48500	-21.07607
9.50000	-0.48953	-21.27993
9.60000	-0.49484	-21.50927
9.70000	-0.50125	-21.79799
9.80000	-0.50687	-22.09013
9.90000	-0.51094	-22.27104
10.00000	-0.51516	-22.44757
10.10000	-0.51984	-22.65999
10.20000	-0.52547	-22.91852
10.30000	-0.53172	-23.20473
10.40000	-0.53750	-23.50998
10.50000	-0.54156	-23.67610
10.60000	-0.54594	-23.87007
10.70000	-0.55125	-24.11538
10.80000	-0.55813	-24.41032
10.90000	-0.56344	-24.69929
11.00000	-0.56750	-24.87566
11.10000	-0.57172	-25.07226
11.20000	-0.57656	-25.29166
11.30000	-0.58203	-25.54033
11.40000	-0.58859	-25.82972
11.50000	-0.59469	-26.15762
11.60000	-0.59844	-26.30574
11.70000	-0.60281	-26.49955
11.80000	-0.60781	-26.72828
11.90000	-0.61406	-27.00785
12.00000	-0.62016	-27.32164
12.10000	-0.62438	-27.51517
12.20000	-0.62891	-27.71647
12.30000	-0.63391	-27.93621
12.40000	-0.63938	-28.19174
12.50000	-0.64625	-28.49890
12.60000	-0.65125	-28.77538
12.70000	-0.65516	-28.95217
12.80000	-0.66000	-29.17172
12.90000	-0.66547	-29.43646
13.00000	-0.67156	-29.71175
13.10000	-0.67688	-29.98154
13.20000	-0.68109	-30.18267
13.30000	-0.68547	-30.36883
13.40000	-0.69031	-30.59559
13.50000	-0.69609	-30.87736
13.60000	-0.70359	-31.21906
13.70000	-0.70859	-31.52357
13.80000	-0.71234	-31.68476
13.90000	-0.71719	-31.90215
14.00000	-0.72250	-32.14772
14.10000	-0.72844	-32.44721
14.20000	-0.73344	-32.69698
14.30000	-0.73750	-32.88831
14.40000	-0.74156	-33.06676
14.50000	-0.74609	-33.29503
14.60000	-0.75125	-33.54504
14.70000	-0.75828	-33.84796
14.80000	-0.76547	-34.25898
14.90000	-0.76906	-34.40089
15.00000	-0.77359	-34.61383
15.10000	-0.77906	-34.87929
15.20000	-0.78500	-35.15931
15.30000	-0.79031	-35.43570
15.40000	-0.79438	-35.62922
15.50000	-0.79859	-35.81959
15.60000	-0.80344	-36.03977
15.70000	-0.80844	-36.27738
15.80000	-0.81406	-36.54385
15.90000	-0.82047	-36.86427
16.00000	-0.82469	-37.07455
16.10000	-0.82922	-37.28041
16.20000	-0.83437	-37.52793
16.30000	-0.84047	-37.80790
16.40000	-0.84688	-38.13118
16.50000	-0.85125	-38.33607
16.60000	-0.85578	-38.52418
16.70000	-0.86063	-38.75913
16.80000	-0.86562	-38.99841
16.90000	-0.87125	-39.25560
17.00000	-0.87750	-39.58807
17.10000	-0.88141	-39.73946
17.20000	-0.88625	-39.94127
17.30000	-0.89141	-40.17783
17.40000	-0.89766	-40.45604
17.50000	-0.90422	-40.80552
17.60000	-0.90828	-40.99048
17.70000	-0.91250	-41.16103
17.80000	-0.91734	-41.39214
17.90000	-0.92250	-41.62776
18.00000	-0.92859	-41.88890
18.10000	-0.93437	-42.20103
18.20000	-0.93844	-42.37364
18.30000	-0.94297	-42.57323
18.40000	-0.94813	-42.81195
18.50000	-0.95484	-43.11104
18.60000	-0.96109	-43.45016
18.70000	-0.96484	-43.59848
18.80000	-0.96875	-43.77007
18.90000	-0.97344	-43.97982
19.00000	-0.97875	-44.21994
19.10000	-0.98453	-44.48949
19.20000	-0.99094	-44.81246
19.30000	-0.99500	-44.97435
19.40000	-0.99953	-45.17621
19.50000	-1.00469	-45.40301
19.60000	-1.01063	-45.65831
19.70000	-1.01781	-46.03228
19.80000	-1.02203	-46.21626
19.90000	-1.02609	-46.37894
20.00000	-1.03094	-46.60450
20.10000	-1.03641	-46.84716
20.20000	-1.04266	-47.12378
20.30000	-1.04875	-47.45973
20.40000	-1.05188	-47.56172
20.50000	-1.05609	-47.75166
20.60000	-1.06094	-47.95894
20.70000	-1.06641	-48.21695
20.80000	-1.07281	-48.51037
20.90000	-1.07750	-48.71931
21.00000	-1.08203	-48.91524
21.10000	-1.08703	-49.12413
21.20000	-1.09234	-49.36687
21.30000	-1.09891	-49.64768
21.40000	-1.10719	-50.09755
21.50000	-1.11016	-50.21071
21.60000	-1.11438	-50.37009
21.70000	-1.11984	-50.62826
21.80000	-1.12672	-50.94428
21.90000	-1.13203	-51.24884
22.00000	-1.13531	-51.36929
22.10000	-1.13953	-51.54499
22.20000	-1.14438	-51.78263
22.30000	-1.15000	-52.05073
22.40000	-1.15594	-52.33944
22.50000	-1.16266	-52.69063
22.60000	-1.16609	-52.82747
22.70000	-1.17031	-53.01056
22.80000	-1.17516	-53.23096
22.90000	-1.18047	-53.47944
23.00000	-1.18719	-53.81661
23.10000	-1.19188	-54.04216
23.20000	-1.19609	-54.22782
23.30000	-1.20109	-54.45854
23.40000	-1.20672	-54.71995
23.50000	-1.21344	-55.02365
23.60000	-1.21891	-55.34743
23.70000	-1.22250	-55.47174
23.80000	-1.22687	-55.66688
23.90000	-1.23172	-55.89739
24.00000	-1.23766	-56.16331
24.10000	-1.24422	-56.51522
24.20000	-1.24891	-56.71956
24.30000	-1.25344	-56.91640
24.40000	-1.25828	-57.13939
24.50000	-1.26344	-57.38601
24.60000	-1.26984	-57.67418
24.70000	-1.27578	-58.02204
24.80000	-1.27938	-58.16051
24.90000	-1.28375	-58.34705
25.00000	-1.28875	-58.58935
25.10000	-1.29500	-58.86528
25.20000	-1.30141	-59.21759
25.30000	-1.30547	-59.39961
25.40000	-1.30984	-59.58589
25.50000	-1.31484	-59.82185
25.60000	-1.32031	-60.08921
25.70000	-1.32688	-60.39232
25.80000	-1.33281	-60.74483
25.90000	-1.33625	-60.86850
26.00000	-1.34047	-61.05531
26.10000	-1.34516	-61.27262
26.20000	-1.35078	-61.53053
26.30000	-1.35781	-61.90222
26.40000	-1.36234	-62.13679
26.50000	-1.36656	-62.31962
26.60000	-1.37125	-62.52808
26.70000	-1.37672	-62.78137
26.80000	-1.38312	-63.07720
26.90000	-1.38891	-63.40446
27.00000	-1.39266	-63.57002
27.10000	-1.39703	-63.76050
27.20000	-1.40219	-63.99712
27.30000	-1.40797	-64.28903
27.40000	-1.41453	-64.61578
27.50000	-1.41906	-64.85072
27.60000	-1.42328	-65.01616
27.70000	-1.42750	-65.21471
27.80000	-1.43281	-65.45813
27.90000	-1.43906	-65.75197
28.00000	-1.44562	-66.10765
28.10000	-1.44938	-66.27851
28.20000	-1.45375	-66.46085
28.30000	-1.45891	-66.69499
28.40000	-1.46516	-66.97587
28.50000	-1.47141	-67.30929
28.60000	-1.47562	-67.50624
28.70000	-1.47984	-67.67970
28.80000	-1.48453	-67.90252
28.90000	-1.48984	-68.15410
29.00000	-1.49625	-68.44281
29.10000	-1.50297	-68.82940
29.20000	-1.50641	-68.95130
29.30000	-1.51031	-69.11738
29.40000	-1.51500	-69.32929
29.50000	-1.52109	-69.59347
29.60000	-1.52875	-70.00235
29.70000	-1.53297	-70.20959
29.80000	-1.53719	-70.39456
29.90000	-1.54188	-70.60034
30.00000	-1.54734	-70.86486
30.10000	-1.55312	-71.11148
30.20000	-1.55953	-71.46796
30.30000	-1.56344	-71.64951
30.40000	-1.56781	-71.83548
30.50000	-1.57266	-72.06097
30.60000	-1.57906	-72.34529
30.70000	-1.58562	-72.71146
30.80000	-1.58937	-72.87864
30.90000	-1.59344	-73.05012
31.00000	-1.59812	-73.27745
31.10000	-1.60375	-73.53318
31.20000	-1.61000	-73.83753
31.30000	-1.61609	-74.18792
31.40000	-1.61969	-74.33262
31.50000	-1.62422	-74.53121
31.60000	-1.62922	-74.76825
31.70000	-1.63437	-75.01464
31.80000	-1.64063	-75.32261
31.90000	-1.64562	-75.56340
32.00000	-1.64984	-75.76881
32.10000	-1.65453	-75.97561
32.20000	-1.65984	-76.22475
32.30000	-1.66625	-76.52368
32.40000	-1.67297	-76.89909
32.50000	-1.67625	-77.03337
32.60000	-1.68047	-77.19315
32.70000	-1.68547	-77.42224
32.80000	-1.69141	-77.69761
32.90000	-1.69844	-78.06039
33.00000	-1.70297	-78.29118
33.10000	-1.70734	-78.47815
33.20000	-1.71203	-78.67813
33.30000	-1.71719	-78.92036
33.40000	-1.72281	-79.17934
33.50000	-1.72922	-79.49693
33.60000	-1.73328	-79.70792
33.70000	-1.73750	-79.87770
33.80000	-1.74250	-80.10527
33.90000	-1.74828	-80.37165
34.00000	-1.75531	-80.72232
34.10000	-1.75969	-80.93563
34.20000	-1.76344	-81.09132
34.30000	-1.76797	-81.29052
34.40000	-1.77344	-81.53345
34.50000	-1.77938	-81.82168
34.60000	-1.78625	-82.18241
34.70000	-1.79016	-82.36036
34.80000	-1.79422	-82.52248
34.90000	-1.79922	-82.75273
35.00000	-1.80484	-82.99785
35.10000	-1.81094	-83.30909
35.20000	-1.81547	-83.51541
35.30000	-1.81984	-83.70560
35.40000	-1.82469	-83.91692
35.50000	-1.83016	-84.16944
35.60000	-1.83641	-84.45532
35.70000	-1.84406	-84.86110
35.80000	-1.84719	-84.99622
35.90000	-1.85109	-85.14297
36.00000	-1.85578	-85.35618
36.10000	-1.86188	-85.63273
36.20000	-1.86891	-86.00036
36.30000	-1.87312	-86.20784
36.40000	-1.87734	-86.36568
36.50000	-1.88187	-86.55781
36.60000	-1.88656	-86.77572
36.70000	-1.89188	-87.01576
36.80000	-1.89875	-87.33790
36.90000	-1.90297	-87.54539
37.00000	-1.90719	-87.72174
37.10000	-1.91219	-87.93050
37.20000	-1.91797	-88.18837
37.30000	-1.92625	-88.59269
37.40000	-1.93031	-88.79039
37.50000	-1.93438	-88.95540
37.60000	-1.93922	-89.16581
37.70000	-1.94500	-89.43868
37.80000	-1.95188	-89.74558
37.90000	-1.95797	-90.11547
38.00000	-1.96094	-90.21570
38.10000	-1.96531	-90.38049
38.20000	-1.97016	-90.60774
38.30000	-1.97578	-90.85817
38.40000	-1.98219	-91.20781
38.50000	-1.98656	-91.42178
38.60000	-1.99063	-91.60156
38.70000	-1.99516	-91.79977
38.80000	-2.00016	-92.02540
38.90000	-2.00563	-92.26929
39.00000	-2.01234	-92.59562
39.10000	-2.01672	-92.81689
39.20000	-2.02125	-93.00349
39.30000	-2.02656	-93.25927
39.40000	-2.03281	-93.54988
39.50000	-2.03969	-93.91393
39.60000	-2.04375	-94.11731
39.70000	-2.04781	-94.26877
39.80000	-2.05234	-94.47267
39.90000	-2.05703	-94.68619
40.00000	-2.06234	-94.92624
40.10000	-2.06891	-95.23256
40.20000	-2.07359	-95.48597
40.30000	-2.07797	-95.66423
40.40000	-2.08297	-95.89467
40.50000	-2.08922	-96.17139
40.60000	-2.09672	-96.57138
40.70000	-2.10031	-96.73788
40.80000	-2.10406	-96.88149
40.90000	-2.10875	-97.09364
41.00000	-2.11375	-97.33200
41.10000	-2.11922	-97.57649
41.20000	-2.12703	-97.94750
41.30000	-2.13109	-98.15967
41.40000	-2.13531	-98.32869
41.50000	-2.14016	-98.54601
41.60000	-2.14562	-98.78358
41.70000	-2.15219	-99.12997
41.80000	-2.15672	-99.34000
41.90000	-2.16078	-99.52162
42.00000	-2.16547	-99.72047
42.10000	-2.17078	-99.96026
42.20000	-2.17688	-100.24275
42.30000	-2.18406	-100.61973
42.40000	-2.18750	-100.77213
42.50000	-2.19156	-100.93642
42.60000	-2.19641	-101.14576
42.70000	-2.20219	-101.41177
42.80000	-2.20922	-101.77432
42.90000	-2.21359	-101.98972
43.00000	-2.21781	-102.15564
43.10000	-2.22234	-102.34792
43.20000	-2.22719	-102.55697
43.30000	-2.23281	-102.82906
43.40000	-2.24062	-103.22012
43.50000	-2.24469	-103.43506
43.60000	-2.24875	-103.59780
43.70000	-2.25359	-103.82216
43.80000	-2.25938	-104.06350
43.90000	-2.26625	-104.41098
44.00000	-2.27031	-104.60179
44.10000	-2.27453	-104.77746
44.20000	-2.27906	-104.98507
44.30000	-2.28422	-105.22457
44.40000	-2.29000	-105.50553
44.50000	-2.29750	-105.88294
44.60000	-2.30125	-106.06913
44.70000	-2.30531	-106.21626
44.80000	-2.30969	-106.41008
44.90000	-2.31500	-106.64545
45.00000	-2.32203	-106.98919
45.10000	-2.32687	-107.25094
45.20000	-2.33125	-107.44130
45.30000	-2.33594	-107.65403
45.40000	-2.34141	-107.90107
45.50000	-2.34766	-108.18442
45.60000	-2.35422	-108.52613
45.70000	-2.35813	-108.71986
45.80000	-2.36188	-108.87837
45.90000	-2.36672	-109.08362
46.00000	-2.37219	-109.33548
46.10000	-2.37969	-109.70374
46.20000	-2.38453	-109.97532
46.30000	-2.38875	-110.14426
46.40000	-2.39328	-110.33723
46.50000	-2.39859	-110.58284
46.60000	-2.40469	-110.88517
46.70000	-2.41187	-111.28483
46.80000	-2.41531	-111.45561
46.90000	-2.41922	-111.61085
47.00000	-2.42422	-111.84081
47.10000	-2.42953	-112.09386
47.20000	-2.43563	-112.40564
47.30000	-2.44016	-112.64665
47.40000	-2.44453	-112.84629
47.50000	-2.44906	-113.05965
47.60000	-2.45406	-113.29248
47.70000	-2.45953	-113.56298
47.80000	-2.46641	-113.90243
47.90000	-2.47094	-114.14381
48.00000	-2.47531	-114.32078
48.10000	-2.48000	-114.54202
48.20000	-2.48562	-114.79834
48.30000	-2.49234	-115.13893
48.40000	-2.49719	-115.39154
48.50000	-2.50141	-115.58538
48.60000	-2.50609	-115.79224
48.70000	-2.51125	-116.03047
48.80000	-2.51688	-116.28250
48.90000	-2.52375	-116.63330
49.00000	-2.52812	-116.85865
49.10000	-2.53234	-117.04218
49.20000	-2.53734	-117.26618
49.30000	-2.54297	-117.52883
49.40000	-2.55000	-117.88887
49.50000	-2.55391	-118.08514
49.60000	-2.55797	-118.24437
49.70000	-2.56250	-118.44538
49.80000	-2.56703	-118.65659
49.90000	-2.57234	-118.89230
50.00000	-2.57969	-119.23194
50.10000	-2.58484	-119.52098
50.20000	-2.58922	-119.70446
50.30000	-2.59391	-119.91500
50.40000	-2.59969	-120.17228
50.50000	-2.60641	-120.50942
50.60000	-2.61078	-120.72611
50.70000	-2.61484	-120.90233
50.80000	-2.61953	-121.10083
50.90000	-2.62484	-121.34413
51.00000	-2.63063	-121.62796
51.10000	-2.63750	-121.95400
51.20000	-2.64125	-122.14456
51.30000	-2.64516	-122.29887
51.40000	-2.64984	-122.49699
51.50000	-2.65484	-122.71938
51.60000	-2.66156	-122.99183
51.70000	-2.66719	-123.31918
51.80000	-2.67141	-123.48824
51.90000	-2.67578	-123.67231
52.00000	-2.68078	-123.89220
52.10000	-2.68687	-124.15762
52.20000	-2.69484	-124.54113
52.30000	-2.69859	-124.74903
52.40000	-2.70234	-124.87736
52.50000	-2.70672	-125.06878
52.60000	-2.71172	-125.26999
52.70000	-2.71766	-125.51278
52.80000	-2.72328	-125.79602
52.90000	-2.72813	-126.00692
53.00000	-2.73297	-126.21653
53.10000	-2.73828	-126.43504
53.20000	-2.74406	-126.69899
53.30000	-2.75203	-127.06089
53.40000	-2.75531	-127.23632
53.50000	-2.75891	-127.35295
53.60000	-2.76359	-127.55115
53.70000	-2.76906	-127.77229
53.80000	-2.77750	-128.15326
53.90000	-2.78219	-128.43473
54.00000	-2.78594	-128.57287
54.10000	-2.79062	-128.75704
54.20000	-2.79625	-129.00510
54.30000	-2.80156	-129.25518
54.40000	-2.80812	-129.58100
54.50000	-2.81203	-129.77543
54.60000	-2.81609	-129.93191
54.70000	-2.82094	-130.14413
54.80000	-2.82625	-130.37854
54.90000	-2.83344	-130.71668
55.00000	-2.83781	-130.94223
55.10000	-2.84156	-131.08675
55.20000	-2.84594	-131.27449
55.30000	-2.85109	-131.49399
55.40000	-2.85719	-131.77682
55.50000	-2.86484	-132.13281
55.60000	-2.86875	-132.35609
55.70000	-2.87266	-132.50630
55.80000	-2.87766	-132.71050
55.90000	-2.88297	-132.94694
56.00000	-2.89031	-133.28378
56.10000	-2.89516	-133.54917
56.20000	-2.89906	-133.71398
56.30000	-2.90328	-133.88799
56.40000	-2.90797	-134.09302
56.50000	-2.91313	-134.32154
56.60000	-2.92109	-134.66160
56.70000	-2.92563	-134.93028
56.80000	-2.92953	-135.08074
56.90000	-2.93453	-135.30023
57.00000	-2.94016	-135.54607
57.10000	-2.94734	-135.89190
57.20000	-2.95188	-136.14461
57.30000	-2.95563	-136.29450
57.40000	-2.96016	-136.47947
57.50000	-2.96531	-136.71832
57.60000	-2.97078	-136.96593
57.70000	-2.97797	-137.28374
57.80000	-2.98266	-137.57470
57.90000	-2.98625	-137.69822
58.00000	-2.99125	-137.91806
58.10000	-2.99672	-138.16456
58.20000	-3.00375	-138.49668
58.30000	-3.00797	-138.72992
58.40000	-3.01188	-138.88648
58.50000	-3.01656	-139.07652
58.60000	-3.02172	-139.30926
58.70000	-3.02781	-139.59064
58.80000	-3.03516	-139.94148
58.90000	-3.03953	-140.19395
59.00000	-3.04344	-140.34018
59.10000	-3.04797	-140.54124
59.20000	-3.05281	-140.75421
59.30000	-3.05953	-141.05316
59.40000	-3.06469	-141.32878
59.50000	-3.06875	-141.51557
59.60000	-3.07328	-141.70475
59.70000	-3.07859	-141.95418
59.80000	-3.08438	-142.21571
59.90000	-3.09172	-142.56567
60.00000	-3.09578	-142.79576
60.10000	-3.09969	-142.95618
60.20000	-3.10469	-143.16265
60.30000	-3.11031	-143.42079
60.40000	-3.11734	-143.76350
60.50000	-3.12187	-144.01330
60.60000	-3.12594	-144.17574
60.70000	-3.13016	-144.35430
60.80000	-3.13500	-144.56519
60.90000	-3.14078	-144.84283
61.00000	-3.14906	-145.24017
61.10000	-3.15328	-145.50015
61.20000	-3.15703	-145.65119
61.30000	-3.16188	-145.85803
61.40000	-3.16750	-146.11603
61.50000	-3.17375	-146.43461
61.60000	-3.17813	-146.65557
61.70000	-3.18250	-146.84436
61.80000	-3.18734	-147.05932
61.90000	-3.19250	-147.30527
62.00000	-3.19812	-147.58050
62.10000	-3.20531	-147.92244
62.20000	-3.20938	-148.16387
62.30000	-3.21313	-148.30253
62.40000	-3.21750	-148.50324
62.50000	-3.22281	-148.74080
62.60000	-3.23047	-149.07287
62.70000	-3.23609	-149.41290
62.80000	-3.24031	-149.61256
62.90000	-3.24484	-149.79561
63.00000	-3.24984	-150.02979
63.10000	-3.25531	-150.28287
63.20000	-3.26188	-150.63287
63.30000	-3.26594	-150.85793
63.40000	-3.27031	-151.03754
63.50000	-3.27516	-151.27100
63.60000	-3.28062	-151.52039
63.70000	-3.28641	-151.79667
63.80000	-3.29141	-152.05540
63.90000	-3.29547	-152.24238
64.00000	-3.29969	-152.41857
64.10000	-3.30438	-152.62564
64.20000	-3.30969	-152.87054
64.30000	-3.31672	-153.16747
64.40000	-3.32250	-153.50749
64.50000	-3.32656	-153.66882
64.60000	-3.33156	-153.88219
64.70000	-3.33719	-154.13536
64.80000	-3.34437	-154.48369
64.90000	-3.34875	-154.72154
65.00000	-3.35266	-154.88607
65.10000	-3.35703	-155.05977
65.20000	-3.36187	-155.27742
65.30000	-3.36719	-155.50782
65.40000	-3.37359	-155.78571
65.50000	-3.37875	-156.06226
65.60000	-3.38266	-156.21576
65.70000	-3.38734	-156.40709
65.80000	-3.39250	-156.62561
65.90000	-3.40016	-156.95147
66.00000	-3.40578	-157.27006
66.10000	-3.40953	-157.41231
66.20000	-3.41391	-157.59049
66.30000	-3.41891	-157.79553
66.40000	-3.42391	-158.02661
66.50000	-3.43047	-158.28450
66.60000	-3.43594	-158.58297
66.70000	-3.44016	-158.75252
66.80000	-3.44500	-158.94438
66.90000	-3.45109	-159.19985
67.00000	-3.45844	-159.56348
67.10000	-3.46250	-159.76244
67.20000	-3.46609	-159.89743
67.30000	-3.47078	-160.08538
67.40000	-3.47547	-160.30170
67.50000	-3.48109	-160.53341
67.60000	-3.48781	-160.82005
67.70000	-3.49313	-161.11532
67.80000	-3.49734	-161.27874
67.90000	-3.50203	-161.46645
68.00000	-3.50734	-161.70137
68.10000	-3.51328	-161.95618
68.20000	-3.51859	-162.23466
68.30000	-3.52297	-162.41676
68.40000	-3.52734	-162.58933
68.50000	-3.53219	-162.79398
68.60000	-3.53750	-163.01709
68.70000	-3.54375	-163.28533
68.80000	-3.54875	-163.53464
68.90000	-3.55250	-163.68708
69.00000	-3.55703	-163.86259
69.10000	-3.56219	-164.06485
69.20000	-3.56984	-164.35589
69.30000	-3.57672	-164.74569
69.40000	-3.58047	-164.89582
69.50000	-3.58453	-165.04975
69.60000	-3.58937	-165.25261
69.70000	-3.59516	-165.49984
69.80000	-3.60234	-165.80190
69.90000	-3.60750	-166.10421
70.00000	-3.61094	-166.23181
70.10000	-3.61562	-166.39936
70.20000	-3.62156	-166.65238
70.30000	-3.62969	-167.03250
70.40000	-3.63297	-167.20973
70.50000	-3.63641	-167.33424
70.60000	-3.64078	-167.50745
70.70000	-3.64562	-167.71965
70.80000	-3.65141	-167.96680
70.90000	-3.65859	-168.25107
71.00000	-3.66438	-168.59746
71.10000	-3.66781	-168.72059
71.20000	-3.67234	-168.90299
71.30000	-3.67734	-169.11238
71.40000	-3.68391	-169.39896
71.50000	-3.68953	-169.70822
71.60000	-3.69359	-169.87775
71.70000	-3.69797	-170.05508
71.80000	-3.70281	-170.26678
71.90000	-3.70813	-170.50351
72.00000	-3.71531	-170.80280
72.10000	-3.72016	-171.08618
72.20000	-3.72391	-171.22398
72.30000	-3.72844	-171.41239
72.40000	-3.73391	-171.64129
72.50000	-3.74141	-171.97679
72.60000	-3.74688	-172.28869
72.70000	-3.75063	-172.43791
72.80000	-3.75516	-172.62334
72.90000	-3.75984	-172.83060
73.00000	-3.76500	-173.06264
73.10000	-3.77156	-173.34071
73.20000	-3.77656	-173.63109
73.30000	-3.78063	-173.78455
73.40000	-3.78547	-173.99226
73.50000	-3.79078	-174.21725
73.60000	-3.79781	-174.52821
73.70000	-3.80328	-174.82895
73.80000	-3.80703	-174.98548
73.90000	-3.81141	-175.15749
74.00000	-3.81625	-175.37126
74.10000	-3.82172	-175.62678
74.20000	-3.82844	-175.92384
74.30000	-3.83359	-176.21000
74.40000	-3.83750	-176.37315
74.50000	-3.84250	-176.56831
74.60000	-3.84766	-176.79916
74.70000	-3.85422	-177.10055
74.80000	-3.85937	-177.37047
74.90000	-3.86344	-177.54497
75.00000	-3.86766	-177.72695
75.10000	-3.87281	-177.94964
75.20000	-3.87859	-178.21661
75.30000	-3.88578	-178.52914
75.40000	-3.89000	-178.77173
75.50000	-3.89406	-178.91636
75.60000	-3.89875	-179.11915
75.70000	-3.90391	-179.34716
75.80000	-3.91000	-179.60492
75.90000	-3.91609	-179.92748
76.00000	-3.92031	-180.09871
76.10000	-3.92453	-180.26716
76.20000	-3.92906	-180.46080
76.30000	-3.93438	-180.69105
76.40000	-3.94141	-180.97338
76.50000	-3.94750	-181.32629
76.60000	-3.95125	-181.46278
76.70000	-3.95578	-181.65106
76.80000	-3.96094	-181.87369
76.90000	-3.96734	-182.13257
77.00000	-3.97281	-182.41385
77.10000	-3.97703	-182.58205
77.20000	-3.98156	-182.76565
77.30000	-3.98641	-182.97082
77.40000	-3.99188	-183.21051
77.50000	-3.99875	-183.49324
77.60000	-4.00422	-183.80760
77.70000	-4.00781	-183.93250
77.80000	-4.01203	-184.09865
77.90000	-4.01703	-184.30622
78.00000	-4.02406	-184.60424
78.10000	-4.03016	-184.93274
78.20000	-4.03422	-185.10461
78.30000	-4.03859	-185.28090
78.40000	-4.04375	-185.48964
78.50000	-4.04953	-185.75451
78.60000	-4.05719	-186.10254
78.70000	-4.06125	-186.34929
78.80000	-4.06484	-186.47069
78.90000	-4.06969	-186.67355
79.00000	-4.07469	-186.90413
79.10000	-4.08172	-187.20202
79.20000	-4.08703	-187.51125
79.30000	-4.09063	-187.66385
79.40000	-4.09484	-187.83186
79.50000	-4.09953	-188.03963
79.60000	-4.10500	-188.28088
79.70000	-4.11266	-188.59525
79.80000	-4.11812	-188.94076
79.90000	-4.12156	-189.07319
80.00000	-4.12594	-189.24284
80.10000	-4.13094	-189.45917
80.20000	-4.13703	-189.71694
80.30000	-4.14297	-190.02263
80.40000	-4.14750	-190.22930
80.50000	-4.15188	-190.41197
80.60000	-4.15672	-190.62562
80.70000	-4.16188	-190.85193
80.80000	-4.16828	-191.12636
80.90000	-4.17391	-191.43832
81.00000	-4.17766	-191.57910
81.10000	-4.18187	-191.74457
81.20000	-4.18719	-191.97825
81.30000	-4.19375	-192.25174
81.40000	-4.20000	-192.57759
81.50000	-4.20438	-192.76594
81.60000	-4.20859	-192.94100
81.70000	-4.21344	-193.14939
81.80000	-4.21828	-193.36134
81.90000	-4.22469	-193.62794
82.00000	-4.23125	-193.96964
82.10000	-4.23484	-194.11454
82.20000	-4.23906	-194.27951
82.30000	-4.24422	-194.47768
82.40000	-4.25094	-194.73524
82.50000	-4.25656	-195.03948
82.60000	-4.26047	-195.19317
82.70000	-4.26484	-195.36343
82.80000	-4.26984	-195.57728
82.90000	-4.27531	-195.81172
83.00000	-4.28156	-196.07119
83.10000	-4.28797	-196.41125
83.20000	-4.29156	-196.54372
83.30000	-4.29609	-196.71240
83.40000	-4.30109	-196.91992
83.50000	-4.30781	-197.18632
83.60000	-4.31359	-197.49694
83.70000	-4.31766	-197.66727
83.80000	-4.32203	-197.83185
83.90000	-4.32688	-198.04139
84.00000	-4.33250	-198.28378
84.10000	-4.34000	-198.59912
84.20000	-4.34484	-198.88733
84.30000	-4.34828	-198.99866
84.40000	-4.35266	-199.17151
84.50000	-4.35750	-199.36784
84.60000	-4.36344	-199.60590
84.70000	-4.36953	-199.89721
84.80000	-4.37375	-200.09035
84.90000	-4.37813	-200.25662
85.00000	-4.38266	-200.43065
85.10000	-4.38781	-200.64755
85.20000	-4.39391	-200.89062
85.30000	-4.40094	-201.23692
85.40000	-4.40500	-201.39980
85.50000	-4.40953	-201.57528
85.60000	-4.41500	-201.79202
85.70000	-4.42250	-202.08511
85.80000	-4.42797	-202.40341
85.90000	-4.43172	-202.53980
86.00000	-4.43609	-202.71461
86.10000	-4.44094	-202.91457
86.20000	-4.44625	-203.14291
86.30000	-4.45297	-203.40313
86.40000	-4.45875	-203.73471
86.50000	-4.46203	-203.85215
86.60000	-4.46641	-204.00764
86.70000	-4.47109	-204.21393
86.80000	-4.47719	-204.45313
86.90000	-4.48406	-204.80087
87.00000	-4.48797	-204.96716
87.10000	-4.49266	-205.14189
87.20000	-4.49797	-205.36479
87.30000	-4.50359	-205.61397
87.40000	-4.50953	-205.86696
87.50000	-4.51484	-206.13515
87.60000	-4.51844	-206.27776
87.70000	-4.52297	-206.46074
87.80000	-4.52828	-206.67961
87.90000	-4.53437	-206.93654
88.00000	-4.54141	-207.27357
88.10000	-4.54500	-207.44234
88.20000	-4.54891	-207.58009
88.30000	-4.55344	-207.76159
88.40000	-4.55859	-207.97741
88.50000	-4.56562	-208.26437
88.60000	-4.57188	-208.60626
88.70000	-4.57563	-208.75409
88.80000	-4.58000	-208.92455
88.90000	-4.58516	-209.12926
89.00000	-4.59062	-209.36334
89.10000	-4.59688	-209.65624
89.20000	-4.60125	-209.82730
89.30000	-4.60547	-210.01005
89.40000	-4.61047	-210.21073
89.50000	-4.61562	-210.43254
89.60000	-4.62188	-210.67517
89.70000	-4.62875	-211.03078
89.80000	-4.63188	-211.14182
89.90000	-4.63625	-211.29629
90.00000	-4.64109	-211.49322
90.10000	-4.64766	-211.75590
90.20000	-4.65453	-212.10982
90.30000	-4.65844	-212.27056
90.40000	-4.66266	-212.42538
90.50000	-4.66750	-212.62392
90.60000	-4.67266	-212.83880
90.70000	-4.67922	-213.08485
90.80000	-4.68562	-213.43066
90.90000	-4.68906	-213.56992
91.00000	-4.69328	-213.72652
91.10000	-4.69844	-213.92970
91.20000	-4.70531	-214.19688
91.30000	-4.71141	-214.53635
91.40000	-4.71500	-214.67577
91.50000	-4.71922	-214.82691
91.60000	-4.72406	-215.01902
91.70000	-4.72953	-215.24407
91.80000	-4.73594	-215.50971
91.90000	-4.74219	-215.83334
92.00000	-4.74562	-215.97908
92.10000	-4.75016	-216.13583
92.20000	-4.75516	-216.34758
92.30000	-4.76094	-216.57328
92.40000	-4.76734	-216.89455
92.50000	-4.77156	-217.07314
92.60000	-4.77563	-217.22241
92.70000	-4.78047	-217.42472
92.80000	-4.78594	-217.64626
92.90000	-4.79234	-217.90822
93.00000	-4.79859	-218.24339
93.10000	-4.80219	-218.36315
93.20000	-4.80672	-218.53535
93.30000	-4.81188	-218.74911
93.40000	-4.81828	-218.99788
93.50000	-4.82484	-219.33793
93.60000	-4.82844	-219.48278
93.70000	-4.83266	-219.64017
93.80000	-4.83719	-219.81941
93.90000	-4.84219	-220.01405
94.00000	-4.84828	-220.26601
94.10000	-4.85578	-220.61571
94.20000	-4.85953	-220.78758
94.30000	-4.86391	-220.94901
94.40000	-4.86937	-221.17488
94.50000	-4.87625	-221.44622
94.60000	-4.88156	-221.73598
94.70000	-4.88531	-221.86741
94.80000	-4.88953	-222.01765
94.90000	-4.89453	-222.21433
95.00000	-4.90031	-222.44880
95.10000	-4.90703	-222.74202
95.20000	-4.91359	-223.10650
95.30000	-4.91672	-223.22655
95.40000	-4.92094	-223.38642
95.50000	-4.92609	-223.60529
95.60000	-4.93266	-223.88680
95.70000	-4.93828	-224.18848
95.80000	-4.94234	-224.35097
95.90000	-4.94656	-224.51863
96.00000	-4.95094	-224.71124
96.10000	-4.95625	-224.93944
96.20000	-4.96313	-225.21459
96.30000	-4.96922	-225.55271
96.40000	-4.97297	-225.69269
96.50000	-4.97750	-225.87366
96.60000	-4.98281	-226.09422
96.70000	-4.98937	-226.37898
96.80000	-4.99469	-226.67606
96.90000	-4.99859	-226.83491
97.00000	-5.00250	-226.97611
97.10000	-5.00672	-227.14958
97.20000	-5.01172	-227.34901
97.30000	-5.01719	-227.57311
97.40000	-5.02422	-227.88787
97.50000	-5.02875	-228.08987
97.60000	-5.03375	-228.28075
97.70000	-5.03938	-228.52723
97.80000	-5.04625	-228.80276
97.90000	-5.05188	-229.10552
98.00000	-5.05562	-229.24973
98.10000	-5.05984	-229.39888
98.20000	-5.06438	-229.58690
98.30000	-5.06953	-229.79718
98.40000	-5.07547	-230.04320
98.50000	-5.08203	-230.36645
98.60000	-5.08594	-230.51885
98.70000	-5.09016	-230.67161
98.80000	-5.09500	-230.86922
98.90000	-5.10016	-231.07886
99.00000	-5.10703	-231.38125
99.10000	-5.11172	-231.58628
99.20000	-5.11609	-231.74660
99.30000	-5.12078	-231.92701
99.40000	-5.12625	-232.14786
99.50000	-5.13281	-232.39973
99.60000	-5.13953	-232.74514
99.70000	-5.14313	-232.88463
99.80000	-5.14734	-233.03691
99.90000	-5.15219	-233.21517
100.00000	-5.15781	-233.44280
100.10000	-5.16531	-233.76283
100.20000	-5.16922	-233.96203
100.30000	-5.17313	-234.09218
100.40000	-5.17766	-234.25613
100.50000	-5.18281	-234.46098
100.60000	-5.18859	-234.69022
100.70000	-5.19563	-235.01070
100.80000	-5.19938	-235.16321
100.90000	-5.20359	-235.30386
101.00000	-5.20859	-235.49092
101.10000	-5.21406	-235.70280
101.20000	-5.22078	-235.98936
101.30000	-5.22500	-236.15469
101.40000	-5.22922	-236.29449
101.50000	-5.23359	-236.44574
101.60000	-5.23906	-236.63983
101.70000	-5.24516	-236.87574
101.80000	-5.25312	-237.23958
101.90000	-5.25625	-237.34184
102.00000	-5.26016	-237.46541
102.10000	-5.26500	-237.63414
102.20000	-5.27109	-237.86175
102.30000	-5.28047	-238.27872
102.40000	-5.28438	-238.47207
102.50000	-5.28813	-238.59520
102.60000	-5.29281	-238.75657
102.70000	-5.29766	-238.95115
102.80000	-5.30359	-239.15304
102.90000	-5.30969	-239.47181
103.00000	-5.31312	-239.58404
103.10000	-5.31734	-239.72121
103.20000	-5.32234	-239.90981
103.30000	-5.32859	-240.14905
103.40000	-5.33609	-240.50380
103.50000	-5.33953	-240.61568
103.60000	-5.34344	-240.74461
103.70000	-5.34797	-240.90551
103.80000	-5.35297	-241.11146
103.90000	-5.35859	-241.31203
104.00000	-5.36641	-241.65481
104.10000	-5.37047	-241.84009
104.20000	-5.37484	-241.97620
104.30000	-5.38000	-242.14976
104.40000	-5.38625	-242.39112
104.50000	-5.39250	-242.69341
104.60000	-5.39609	-242.82178
104.70000	-5.40016	-242.96406
104.80000	-5.40484	-243.13307
104.90000	-5.41016	-243.34626
105.00000	-5.41656	-243.58773
105.10000	-5.42359	-243.94587
105.20000	-5.42672	-244.05205
105.30001	-5.43078	-244.17922
105.40001	-5.43578	-244.37726
105.50001	-5.44188	-244.61442
105.60001	-5.44922	-244.95485
105.70001	-5.45297	-245.09792
105.80001	-5.45703	-245.23546
105.90001	-5.46172	-245.41429
106.00001	-5.46656	-245.59858
106.10001	-5.47250	-245.82347
106.20001	-5.47984	-246.12537
106.30001	-5.48375	-246.33740
106.40001	-5.48781	-246.45413
106.50001	-5.49281	-246.63459
106.60001	-5.49859	-246.85806
106.70001	-5.50578	-247.18311
106.80001	-5.50953	-247.34488
106.90001	-5.51375	-247.47841
107.00001	-5.51844	-247.64608
107.10001	-5.52344	-247.83731
107.20001	-5.52938	-248.07040
107.30001	-5.53703	-248.40958
107.40001	-5.54078	-248.55503
107.50001	-5.54484	-248.67782
107.60001	-5.54969	-248.86049
107.70001	-5.55531	-249.08882
107.80001	-5.56219	-249.38670
107.90001	-5.56641	-249.57429
108.00001	-5.57047	-249.71059
108.10001	-5.57516	-249.86963
108.20001	-5.58031	-250.05278
108.30001	-5.58625	-250.29415
108.40001	-5.59375	-250.61652
108.50001	-5.59750	-250.76914
108.60001	-5.60141	-250.89687
108.70001	-5.60609	-251.06791
108.80001	-5.61172	-251.28636
108.90001	-5.61891	-251.61782
109.00001	-5.62328	-251.79371
109.10001	-5.62719	-251.92621
109.20001	-5.63188	-252.09776
109.30001	-5.63719	-252.31063
109.40001	-5.64328	-252.54419
109.50001	-5.65000	-252.85333
109.60001	-5.65375	-252.98452
109.70001	-5.65813	-253.10370
109.80001	-5.66313	-253.30177
109.90001	-5.66891	-253.51891
110.00001	-5.67563	-253.81953
110.10001	-5.67984	-253.97748
110.20001	-5.68391	-254.09463
110.30001	-5.68844	-254.26033
110.40001	-5.69375	-254.45709
110.50001	-5.70016	-254.70981
110.60001	-5.70812	-255.10135
110.70001	-5.71125	-255.20521
110.80001	-5.71516	-255.30747
110.90001	-5.71984	-255.48261
111.00001	-5.72562	-255.69919
111.10001	-5.73234	-255.99328
111.20001	-5.73672	-256.15343
111.30001	-5.74094	-256.30057
111.40001	-5.74578	-256.47119
111.50001	-5.75156	-256.69026
111.60001	-5.75719	-256.90541
111.70001	-5.76375	-257.20912
111.80001	-5.76750	-257.34115
111.90001	-5.77172	-257.48411
112.00001	-5.77672	-257.67612
112.10001	-5.78234	-257.89151
112.20001	-5.78906	-258.18792
112.30001	-5.79359	-258.37576
112.40001	-5.79766	-258.50472
112.50001	-5.80219	-258.65683
112.60001	-5.80750	-258.84849
112.70001	-5.81375	-259.10619
112.80001	-5.82062	-259.43178
112.90001	-5.82406	-259.56222
113.00001	-5.82812	-259.68695
113.10001	-5.83266	-259.86344
113.20001	-5.83781	-260.04863
113.30001	-5.84438	-260.30010
113.40001	-5.84953	-260.54087
113.50001	-5.85391	-260.69209
113.60001	-5.85859	-260.83595
113.70001	-5.86344	-261.00647
113.80001	-5.86922	-261.21306
113.90001	-5.87688	-261.52584
114.00001	-5.88062	-261.67443
114.10001	-5.88453	-261.78628
114.20001	-5.88922	-261.93503
114.30001	-5.89500	-262.14203
114.40001	-5.90266	-262.44244
114.50001	-5.90719	-262.63106
114.60001	-5.91125	-262.74863
114.70001	-5.91594	-262.90438
114.80001	-5.92109	-263.08173
114.90001	-5.92656	-263.27366
115.00001	-5.93391	-263.58581
115.10001	-5.93766	-263.68806
115.20001	-5.94188	-263.80342
115.30001	-5.94656	-263.95288
115.40001	-5.95187	-264.13441
115.50001	-5.95844	-264.38969
115.60001	-5.96281	-264.53355
115.70001	-5.96750	-264.68801
115.80001	-5.97250	-264.83357
115.90001	-5.97781	-265.02004
116.00001	-5.98375	-265.22356
116.10001	-5.99203	-265.60396
116.20001	-5.99484	-265.68606
116.30001	-5.99859	-265.77196
116.40001	-6.00297	-265.91602
116.50001	-6.00812	-266.07463
116.60001	-6.01531	-266.33930
116.70001	-6.02031	-266.55751
116.80001	-6.02438	-266.68069
116.90001	-6.02891	-266.82425
117.00001	-6.03391	-266.98974
117.10001	-6.03969	-267.19138
117.20001	-6.04687	-267.47170
117.30001	-6.05094	-267.61776
117.40001	-6.05516	-267.73623
117.50001	-6.06000	-267.89162
117.60001	-6.06531	-268.06021
117.70001	-6.07281	-268.33656
117.80001	-6.07703	-268.51287
117.90001	-6.08063	-268.59453
118.00001	-6.08469	-268.70334
118.10001	-6.08922	-268.83534
118.20001	-6.09469	-269.00527
118.30001	-6.10172	-269.22262
118.40001	-6.10813	-269.52937
118.50001	-6.11219	-269.63311
118.60001	-6.11734	-269.78672
118.70001	-6.12328	-269.97384
118.80001	-6.13125	-270.30024
118.90001	-6.13484	-270.41411
119.00001	-6.13875	-270.51714
119.10001	-6.14359	-270.66532
119.20001	-6.14906	-270.84419
119.30001	-6.15500	-271.05924
119.40001	-6.16219	-271.34991
119.50001	-6.16547	-271.45660
119.60001	-6.16891	-271.52076
119.70001	-6.17344	-271.65264
119.80001	-6.17875	-271.82463
119.90001	-6.18625	-272.10563
120.00001	-6.19078	-272.28376
120.10001	-6.19469	-272.39034
120.20001	-6.19906	-272.52832
120.30001	-6.20438	-272.68198
120.40001	-6.21031	-272.89703
120.50001	-6.21875	-273.22924
120.60001	-6.22234	-273.37641
120.70001	-6.22594	-273.44644
120.80001	-6.23062	-273.59372
120.90001	-6.23594	-273.77504
121.00001	-6.24281	-274.04127
121.10001	-6.24719	-274.20098
121.20001	-6.25141	-274.30856
121.30001	-6.25594	-274.43632
121.40001	-6.26125	-274.61892
121.50001	-6.26719	-274.83398
121.60001	-6.27484	-275.15244
121.70001	-6.27844	-275.27779
121.80001	-6.28250	-275.36696
121.90001	-6.28734	-275.51988
122.00001	-6.29312	-275.71386
122.10001	-6.30016	-275.99764
122.20001	-6.30437	-276.15058
122.30001	-6.30859	-276.26324
122.40001	-6.31313	-276.39875
122.50001	-6.31812	-276.55089
122.60001	-6.32391	-276.74848
122.70001	-6.33109	-277.03160
122.80001	-6.33453	-277.15093
122.90001	-6.33844	-277.24001
123.00001	-6.34312	-277.37677
123.10001	-6.34844	-277.54638
123.20001	-6.35609	-277.81582
123.30001	-6.36141	-278.04261
123.40001	-6.36547	-278.15616
123.50001	-6.37000	-278.29471
123.60001	-6.37500	-278.45830
123.70001	-6.38047	-278.62364
123.80001	-6.38797	-278.90700
123.90001	-6.39187	-279.06314
124.00001	-6.39594	-279.15144
124.10001	-6.40063	-279.28004
124.20001	-6.40578	-279.43966
124.30001	-6.41250	-279.66744
124.40001	-6.41766	-279.88106
124.50001	-6.42172	-279.98728
124.60001	-6.42625	-280.11644
124.70001	-6.43141	-280.27904
124.80001	-6.43703	-280.47186
124.90001	-6.44375	-280.70855
125.00001	-6.44828	-280.87962
125.10001	-6.45234	-280.97141
125.20001	-6.45734	-281.11944
125.30001	-6.46266	-281.28105
125.40001	-6.47016	-281.53032
125.50001	-6.47453	-281.71316
125.60001	-6.47828	-281.79944
125.70001	-6.48266	-281.90261
125.80001	-6.48781	-282.05782
125.90001	-6.49359	-282.24081
126.00001	-6.50203	-282.54759
126.10001	-6.50547	-282.68114
126.20001	-6.50922	-282.73374
126.30001	-6.51422	-282.87318
126.40001	-6.52016	-283.07205
126.50001	-6.52766	-283.35685
126.60001	-6.53188	-283.51501
126.70001	-6.53578	-283.60069
126.80001	-6.54047	-283.72929
126.90001	-6.54516	-283.86921
127.00001	-6.55031	-284.02135
127.10001	-6.55812	-284.28674
127.20001	-6.56234	-284.46582
127.30001	-6.56625	-284.54551
127.40001	-6.57156	-284.71139
127.50001	-6.57781	-284.93240
127.60001	-6.58484	-285.22882
127.70001	-6.58828	-285.30943
127.80001	-6.59219	-285.39932
127.90001	-6.59672	-285.52154
128.00001	-6.60141	-285.66438
128.10001	-6.60703	-285.82606
128.20001	-6.61422	-286.08009
128.30001	-6.61906	-286.27813
128.40001	-6.62328	-286.37964
128.50001	-6.62797	-286.51497
128.60001	-6.63359	-286.69167
128.70001	-6.64063	-286.96206
128.80001	-6.64484	-287.10505
128.90001	-6.64844	-287.17905
129.00001	-6.65281	-287.28414
129.10001	-6.65813	-287.44072
129.20001	-6.66375	-287.63422
129.30001	-6.67109	-287.86913
129.40001	-6.67547	-288.04094
129.50001	-6.67969	-288.13833
129.60001	-6.68469	-288.28084
129.70001	-6.69000	-288.45537
129.80001	-6.69719	-288.71009
129.90001	-6.70172	-288.88920
130.00001	-6.70562	-288.97545
130.10001	-6.71000	-289.08026
130.20001	-6.71484	-289.22230
130.30001	-6.72016	-289.38738
130.40001	-6.72719	-289.61435
130.50001	-6.73234	-289.83504
130.60001	-6.73609	-289.90081
130.70001	-6.74094	-290.02926
130.80001	-6.74641	-290.19028
130.90001	-6.75328	-290.43335
131.00001	-6.75781	-290.57702
131.10001	-6.76188	-290.66199
131.20001	-6.76641	-290.76797
131.30001	-6.77109	-290.88843
131.40001	-6.77656	-291.04120
131.50001	-6.78391	-291.25562
131.60001	-6.78984	-291.54083
131.70001	-6.79328	-291.58926
131.80001	-6.79797	-291.68898
131.90001	-6.80359	-291.84720
132.00001	-6.81063	-292.09158
132.10001	-6.81500	-292.25403
132.20001	-6.81891	-292.32186
132.30001	-6.82344	-292.43261
132.40001	-6.82813	-292.55623
132.50001	-6.83344	-292.71033
132.60001	-6.84078	-292.91180
132.70001	-6.84641	-293.17045
132.80001	-6.85016	-293.23724
132.90001	-6.85469	-293.34548
133.00001	-6.86047	-293.50755
133.10001	-6.86828	-293.80175
133.20001	-6.87234	-293.94373
133.30001	-6.87594	-293.98918
133.40001	-6.88016	-294.08422
133.50001	-6.88500	-294.21872
133.60001	-6.89063	-294.37858
133.70001	-6.89750	-294.60737
133.80001	-6.90219	-294.78183
133.90001	-6.90625	-294.86457
134.00001	-6.91109	-294.99602
134.10001	-6.91703	-295.15925
134.20001	-6.92437	-295.40783
134.30001	-6.92859	-295.54462
134.40001	-6.93219	-295.60488
134.50001	-6.93656	-295.69748
134.60001	-6.94141	-295.82065
134.70001	-6.94688	-295.96806
134.80001	-6.95438	-296.19887
134.90001	-6.95922	-296.39184
135.00001	-6.96281	-296.44039
135.10001	-6.96750	-296.54294
135.20001	-6.97297	-296.68215
135.30001	-6.98078	-296.93025
135.40001	-6.98609	-297.15264
135.50001	-6.99016	-297.22995
135.60001	-6.99469	-297.31828
135.70001	-7.00016	-297.46991
135.80001	-7.00562	-297.63591
135.90001	-7.01297	-297.88038
136.00001	-7.01672	-297.99923
136.10001	-7.02031	-298.03529
136.20001	-7.02469	-298.12357
136.30001	-7.03000	-298.26912
136.40001	-7.03672	-298.48239
136.50001	-7.04219	-298.69822
136.60001	-7.04578	-298.74903
136.70001	-7.05016	-298.84195
136.80001	-7.05500	-298.96653
136.90001	-7.06078	-299.14311
137.00001	-7.06844	-299.39607
137.10001	-7.07328	-299.58767
137.20001	-7.07672	-299.62361
137.30001	-7.08141	-299.71883
137.40001	-7.08625	-299.84573
137.50001	-7.09297	-300.02201
137.60001	-7.09891	-300.25983
137.70001	-7.10297	-300.34205
137.80001	-7.10734	-300.43325
137.90001	-7.11234	-300.55973
138.00001	-7.11781	-300.70093
138.10001	-7.12578	-300.93578
138.20001	-7.13016	-301.12723
138.30001	-7.13375	-301.16457
138.40001	-7.13844	-301.27522
138.50001	-7.14406	-301.42444
138.60001	-7.15156	-301.67648
138.70001	-7.15594	-301.83911
138.80001	-7.15969	-301.88665
138.90001	-7.16406	-301.97963
139.00001	-7.16906	-302.10412
139.10001	-7.17422	-302.25295
139.20001	-7.18187	-302.48353
139.30001	-7.18688	-302.69545
139.40001	-7.19063	-302.72555
139.50001	-7.19531	-302.82998
139.60001	-7.20078	-302.98275
139.70001	-7.20859	-303.24212
139.80001	-7.21250	-303.36931
139.90001	-7.21609	-303.40433
140.00001	-7.22078	-303.50465
140.10001	-7.22594	-303.64123
140.20001	-7.23141	-303.78658
140.30001	-7.23906	-304.03045
140.40001	-7.24359	-304.20849
140.50001	-7.24734	-304.25024
140.60001	-7.25188	-304.34084
140.70001	-7.25672	-304.44488
140.80001	-7.26344	-304.62873
140.90001	-7.26906	-304.82724
141.00001	-7.27312	-304.90500
141.10001	-7.27719	-304.98067
141.20001	-7.28203	-305.09299
141.30001	-7.28766	-305.24135
141.40001	-7.29500	-305.44612
141.50001	-7.29984	-305.64281
141.60001	-7.30375	-305.69109
141.70001	-7.30859	-305.79317
141.80001	-7.31391	-305.92203
141.90001	-7.32094	-306.13264
142.00001	-7.32656	-306.34454
142.10001	-7.33016	-306.39639
142.20001	-7.33437	-306.47036
142.30001	-7.33906	-306.55807
142.40001	-7.34437	-306.69242
142.50001	-7.35109	-306.87985
142.60001	-7.35719	-307.12169
142.70001	-7.36094	-307.16091
142.80001	-7.36562	-307.25557
142.90001	-7.37125	-307.40422
143.00001	-7.37859	-307.66088
143.10001	-7.38312	-307.80175
143.20001	-7.38687	-307.85930
143.30001	-7.39156	-307.94463
143.40001	-7.39687	-308.08616
143.50001	-7.40297	-308.28300
143.60001	-7.41016	-308.52738
143.70001	-7.41422	-308.67031
143.80001	-7.41766	-308.69162
143.90001	-7.42203	-308.77429
144.00001	-7.42688	-308.89127
144.10001	-7.43344	-309.08164
144.20001	-7.43891	-309.27840
144.30001	-7.44312	-309.36688
144.40001	-7.44750	-309.45268
144.50001	-7.45266	-309.57490
144.60001	-7.45859	-309.75175
144.70001	-7.46641	-310.00501
144.80001	-7.47078	-310.17315
144.90001	-7.47437	-310.20239
145.00001	-7.47875	-310.27883
145.10001	-7.48391	-310.39941
145.20001	-7.49078	-310.61885
145.30001	-7.49641	-310.82788
145.40001	-7.50047	-310.89994
145.50001	-7.50484	-310.97439
145.60001	-7.50969	-311.08946
145.70001	-7.51531	-311.24634
145.80001	-7.52250	-311.47012
145.90001	-7.52703	-311.63460
146.00001	-7.53094	-311.67886
146.10001	-7.53578	-311.79073
146.20001	-7.54063	-311.90938
146.30001	-7.54656	-312.05082
146.40001	-7.55203	-312.23163
146.50001	-7.55641	-312.32831
146.60001	-7.56109	-312.41581
146.70001	-7.56578	-312.52506
146.80001	-7.57094	-312.63626
146.90001	-7.57766	-312.81283
147.00001	-7.58328	-313.02232
147.10001	-7.58703	-313.05885
147.20001	-7.59141	-313.12031
147.30001	-7.59641	-313.22214
147.40001	-7.60375	-313.40975
147.50001	-7.60984	-313.67159
147.60001	-7.61359	-313.70646
147.70001	-7.61781	-313.76222
147.80001	-7.62281	-313.85708
147.90001	-7.62813	-313.98839
148.00001	-7.63453	-314.13761
148.10001	-7.64047	-314.35925
148.20001	-7.64437	-314.39584
148.30001	-7.64891	-314.46594
148.40001	-7.65391	-314.56259
148.50001	-7.66047	-314.70323
148.60001	-7.66703	-314.96212
148.70001	-7.67063	-314.99103
148.80001	-7.67438	-315.01219
148.90001	-7.67891	-315.08556
149.00001	-7.68406	-315.18322
149.10001	-7.69094	-315.33685
149.20001	-7.69797	-315.62555
149.30001	-7.70172	-315.65192
149.40001	-7.70625	-315.71406
149.50001	-7.71141	-315.82367
149.60001	-7.71797	-315.96959
149.70001	-7.72344	-316.14527
149.80001	-7.72703	-316.16804
149.90001	-7.73109	-316.19084
150.00001	-7.73594	-316.27887
150.10001	-7.74125	-316.40708
150.20001	-7.74797	-316.53616
150.30001	-7.75484	-316.82542
150.40001	-7.75797	-316.79040
150.50001	-7.76219	-316.84092
150.60001	-7.76719	-316.95017
150.70001	-7.77391	-317.09534
150.80001	-7.77969	-317.29347
150.90001	-7.78359	-317.32836
151.00001	-7.78797	-317.37190
151.10001	-7.79266	-317.43890
151.20001	-7.79766	-317.52908
151.30001	-7.80406	-317.64442
151.40001	-7.81094	-317.91738
151.50001	-7.81469	-317.94363
151.60001	-7.81938	-318.00392
151.70001	-7.82516	-318.14137
151.80001	-7.83437	-318.42089
151.90001	-7.83844	-318.59067
152.00001	-7.84125	-318.52913
152.10001	-7.84563	-318.58951
152.20001	-7.85063	-318.71554
152.30001	-7.85609	-318.85380
152.40001	-7.86297	-319.03261
152.50001	-7.86797	-319.21667
152.60001	-7.87156	-319.22081
152.70001	-7.87609	-319.28372
152.80001	-7.88156	-319.39393
152.90001	-7.88813	-319.54384
153.00001	-7.89391	-319.76721
153.10001	-7.89766	-319.80604
153.20001	-7.90172	-319.84913
153.30001	-7.90641	-319.94054
153.40001	-7.91187	-320.06383
153.50001	-7.91906	-320.24533
153.60001	-7.92469	-320.45144
153.70001	-7.92813	-320.44524
153.80001	-7.93234	-320.51185
153.90001	-7.93766	-320.59908
154.00001	-7.94469	-320.78415
154.10001	-7.95078	-321.02531
154.20001	-7.95437	-321.03243
154.30001	-7.95875	-321.07952
154.40001	-7.96375	-321.17960
154.50001	-7.96891	-321.28957
154.60001	-7.97469	-321.41358
154.70001	-7.98156	-321.66415
154.80001	-7.98516	-321.69661
154.90001	-7.98953	-321.75413
155.00001	-7.99469	-321.86997
155.10001	-8.00172	-322.04565
155.20001	-8.00750	-322.24938
155.30001	-8.01109	-322.27623
155.40001	-8.01500	-322.29716
155.50001	-8.01953	-322.37527
155.60001	-8.02500	-322.49472
155.70001	-8.03156	-322.67147
155.80001	-8.03906	-322.98905
155.90001	-8.04250	-322.99659
156.00001	-8.04688	-323.03345
156.10001	-8.05188	-323.14134
156.20001	-8.05797	-323.27023
156.30001	-8.06344	-323.45372
156.40001	-8.06766	-323.52045
156.50001	-8.07219	-323.59219
156.60001	-8.07734	-323.69673
156.70001	-8.08266	-323.83001
156.80001	-8.08922	-323.98126
156.90001	-8.09469	-324.17825
157.00001	-8.09813	-324.17229
157.10001	-8.10297	-324.25296
157.20001	-8.10828	-324.37164
157.30001	-8.11547	-324.56070
157.40001	-8.12094	-324.77045
157.50001	-8.12453	-324.78610
157.60001	-8.12891	-324.83563
157.70001	-8.13375	-324.92512
157.80001	-8.13906	-325.03411
157.90001	-8.14578	-325.19934
158.00001	-8.15156	-325.41364
158.10001	-8.15531	-325.44053
158.20001	-8.15984	-325.50395
158.30001	-8.16484	-325.60390
158.40001	-8.17188	-325.77541
158.50001	-8.17750	-325.97125
158.60001	-8.18125	-325.99768
158.70001	-8.18547	-326.05389
158.80001	-8.19016	-326.12681
158.90001	-8.19547	-326.23437
159.00001	-8.20219	-326.39664
159.10001	-8.20859	-326.64919
159.20001	-8.21250	-326.67890
159.30001	-8.21703	-326.74500
159.40001	-8.22187	-326.83334
159.50001	-8.22922	-327.01823
159.60001	-8.23469	-327.22306
159.70001	-8.23828	-327.24306
159.80001	-8.24234	-327.28958
159.90001	-8.24734	-327.38921
160.00001	-8.25281	-327.52034
160.10001	-8.25984	-327.70231
160.20001	-8.26500	-327.89704
160.30001	-8.26859	-327.90032
160.40001	-8.27328	-327.97292
160.50001	-8.27859	-328.08834
160.60001	-8.28516	-328.26343
160.70001	-8.29094	-328.45905
160.80001	-8.29484	-328.49011
160.90001	-8.29875	-328.53770
161.00001	-8.30313	-328.58571
161.10001	-8.30844	-328.68621
161.20001	-8.31500	-328.84228
161.30001	-8.32156	-329.08368
161.40001	-8.32563	-329.13706
161.50001	-8.33016	-329.19773
161.60001	-8.33578	-329.32743
161.70001	-8.34266	-329.50550
161.80001	-8.34781	-329.68676
161.90001	-8.35172	-329.70911
162.00001	-8.35578	-329.74413
162.10001	-8.36016	-329.79551
162.20001	-8.36516	-329.88909
162.30001	-8.37078	-330.01286
162.40001	-8.37781	-330.23232
162.50001	-8.38188	-330.28141
162.60001	-8.38609	-330.31708
162.70001	-8.39094	-330.39504
162.80001	-8.39734	-330.54695
162.90001	-8.40469	-330.80664
163.00001	-8.40859	-330.86431
163.10001	-8.41281	-330.88735
163.20001	-8.41750	-330.95616
163.30001	-8.42250	-331.04256
163.40001	-8.42813	-331.13977
163.50001	-8.43469	-331.36079
163.60001	-8.43875	-331.39321
163.70001	-8.44328	-331.43133
163.80001	-8.44828	-331.50935
163.90001	-8.45516	-331.65416
164.00001	-8.46172	-331.89803
164.10001	-8.46547	-331.91314
164.20001	-8.46937	-331.93594
164.30001	-8.47391	-331.99885
164.40001	-8.47906	-332.06907
164.50001	-8.48484	-332.20422
164.60001	-8.49172	-332.44184
164.70001	-8.49578	-332.46282
164.80001	-8.50031	-332.50207
164.90001	-8.50563	-332.59854
165.00001	-8.51172	-332.72305
165.10001	-8.51750	-332.90383
165.20001	-8.52141	-332.91283
165.30001	-8.52562	-332.94377
165.40001	-8.53016	-332.99831
165.50001	-8.53563	-333.10351
165.60001	-8.54266	-333.27296
165.70001	-8.54953	-333.55302
165.80001	-8.55250	-333.50825
165.90001	-8.55688	-333.53549
166.00001	-8.56203	-333.63724
166.10001	-8.56891	-333.78637
166.20001	-8.57516	-334.00434
166.30001	-8.57891	-334.00816
166.40001	-8.58297	-334.01987
166.50001	-8.58766	-334.08123
166.60001	-8.59250	-334.14158
166.70001	-8.59781	-334.24568
166.80001	-8.60453	-334.41493
166.90001	-8.60875	-334.51158
167.00001	-8.61313	-334.53077
167.10001	-8.61828	-334.60781
167.20001	-8.62484	-334.74705
167.30001	-8.63156	-334.98392
167.40001	-8.63500	-334.97244
167.50001	-8.63906	-334.98228
167.60001	-8.64375	-335.04027
167.70001	-8.64906	-335.14145
167.80001	-8.65547	-335.29586
167.90001	-8.66406	-335.62493
168.00001	-8.66703	-335.60061
168.10001	-8.67125	-335.61611
168.20001	-8.67594	-335.68355
168.30001	-8.68281	-335.81752
168.40001	-8.68891	-336.05191
168.50001	-8.69250	-336.05635
168.60001	-8.69656	-336.07021
168.70001	-8.70141	-336.14117
168.80001	-8.70719	-336.28121
168.90001	-8.71469	-336.47251
169.00001	-8.71969	-336.67418
169.10001	-8.72281	-336.62164
169.20001	-8.72703	-336.66131
169.30001	-8.73203	-336.73608
169.40001	-8.73828	-336.87702
169.50001	-8.74547	-337.12742
169.60001	-8.74953	-337.17856
169.70001	-8.75375	-337.20422
169.80001	-8.75828	-337.26618
169.90001	-8.76313	-337.33588
170.00001	-8.76859	-337.43736
170.10001	-8.77563	-337.67334
170.20001	-8.77969	-337.71911
170.30001	-8.78422	-337.76477
170.40001	-8.78953	-337.86544
170.50001	-8.79594	-338.00936
170.60001	-8.80156	-338.19246
170.70001	-8.80547	-338.20200
170.80001	-8.80969	-338.23860
170.90001	-8.81469	-338.31176
171.00001	-8.82000	-338.41878
171.10001	-8.82609	-338.55090
171.20001	-8.83281	-338.79814
171.30001	-8.83656	-338.80281
171.40001	-8.84078	-338.82743
171.50001	-8.84531	-338.87506
171.60001	-8.85094	-338.98705
171.70001	-8.85797	-339.21963
171.80001	-8.86234	-339.28812
171.90001	-8.86656	-339.31589
172.00001	-8.87125	-339.38727
172.10001	-8.87688	-339.48201
172.20001	-8.88313	-339.63913
172.30001	-8.88906	-339.83144
172.40001	-8.89266	-339.82456
172.50001	-8.89703	-339.84706
172.60001	-8.90188	-339.91832
172.70001	-8.90750	-340.02486
172.80001	-8.91547	-340.28780
172.90001	-8.91969	-340.36374
173.00001	-8.92344	-340.34136
173.10001	-8.92766	-340.38216
173.20001	-8.93266	-340.45750
173.30001	-8.93859	-340.57337
173.40001	-8.94656	-340.86201
173.50001	-8.95016	-340.87875
173.60001	-8.95438	-340.87962
173.70001	-8.95922	-340.94769
173.80001	-8.96469	-341.03885
173.90001	-8.97141	-341.22968
174.00001	-8.97563	-341.28565
174.10001	-8.97984	-341.28791
174.20001	-8.98469	-341.35869
174.30001	-8.98984	-341.43484
174.40001	-8.99578	-341.53587
174.50001	-9.00328	-341.79407
174.60001	-9.00656	-341.77342
174.70001	-9.01063	-341.76689
174.80001	-9.01547	-341.83255
174.90001	-9.02172	-341.97000
175.00001	-9.02938	-342.21622
175.10001	-9.03312	-342.24406
175.20001	-9.03719	-342.23986
175.30001	-9.04203	-342.31016
175.40001	-9.04734	-342.40764
175.50001	-9.05328	-342.49544
175.60001	-9.05969	-342.73651
175.70001	-9.06328	-342.72105
175.80001	-9.06750	-342.73630
175.90001	-9.07234	-342.80375
176.00001	-9.07891	-342.94969
176.10001	-9.08641	-343.22453
176.20001	-9.09000	-343.23087
176.30001	-9.09391	-343.22894
176.40001	-9.09891	-343.30633
176.50001	-9.10453	-343.41729
176.60001	-9.11156	-343.59795
176.70001	-9.11734	-343.82969
176.80001	-9.12047	-343.76937
176.90001	-9.12437	-343.77918
177.00001	-9.12938	-343.85496
177.10001	-9.13469	-343.95504
177.20001	-9.14078	-344.08599
177.30001	-9.14547	-344.16983
177.40001	-9.15000	-344.21608
177.50001	-9.15484	-344.28585
177.60001	-9.16062	-344.40503
177.70001	-9.16781	-344.58098
177.80001	-9.17422	-344.83430
177.90001	-9.17734	-344.76513
178.00001	-9.18156	-344.77556
178.10001	-9.18625	-344.84383
178.20001	-9.19172	-344.95506
178.30001	-9.19797	-345.12582
178.40001	-9.20234	-345.19041
178.50001	-9.20641	-345.19619
178.60001	-9.21109	-345.24271
178.70001	-9.21625	-345.32711
178.80001	-9.22203	-345.44623
178.90001	-9.22906	-345.63053
179.00001	-9.23344	-345.71505
179.10001	-9.23781	-345.71707
179.20001	-9.24297	-345.79593
179.30001	-9.24922	-345.92649
179.40001	-9.25609	-346.14363
179.50001	-9.25984	-346.12507
179.60001	-9.26359	-346.10894
179.70001	-9.26797	-346.13451
179.80001	-9.27297	-346.19844
179.90001	-9.27891	-346.32838
180.00001	-9.28672	-346.58238
180.10001	-9.29078	-346.64541
180.20001	-9.29500	-346.62747
180.30001	-9.30000	-346.69140
180.40001	-9.30547	-346.78787
180.50001	-9.31203	-346.96218
180.60001	-9.31625	-347.00418
180.70001	-9.32047	-347.00620
180.80001	-9.32531	-347.06244
180.90001	-9.33016	-347.13069
181.00001	-9.33594	-347.22513
181.10001	-9.34406	-347.49165
181.20001	-9.34750	-347.49055
181.30001	-9.35141	-347.47753
181.40001	-9.35609	-347.51403
181.50001	-9.36172	-347.62499
181.60001	-9.36922	-347.86502
181.70001	-9.37328	-347.89568
181.80001	-9.37719	-347.87488
181.90001	-9.38188	-347.90650
182.00001	-9.38688	-347.97201
182.10001	-9.39234	-348.07172
182.20001	-9.40000	-348.31715
182.30001	-9.40406	-348.34397
182.40001	-9.40844	-348.37091
182.50001	-9.41359	-348.43549
182.60001	-9.41938	-348.53998
182.70001	-9.42641	-348.76600
182.80001	-9.42984	-348.72791
182.90001	-9.43359	-348.71382
183.00001	-9.43797	-348.74281
183.10001	-9.44297	-348.79899
183.20001	-9.44844	-348.90160
183.30001	-9.45562	-349.07436
183.40001	-9.45984	-349.13531
183.50001	-9.46406	-349.12446
183.60001	-9.46875	-349.15134
183.70001	-9.47469	-349.25303
183.80001	-9.48328	-349.55227
183.90001	-9.48734	-349.58825
184.00001	-9.49141	-349.56968
184.10001	-9.49656	-349.62612
184.20001	-9.50266	-349.75171
184.30001	-9.50938	-349.89679
184.40001	-9.51469	-350.05566
184.50001	-9.51750	-349.96369
184.60001	-9.52156	-349.95142
184.70001	-9.52609	-349.99508
184.80001	-9.53141	-350.07674
184.90001	-9.53906	-350.29399
185.00001	-9.54406	-350.40826
185.10001	-9.54812	-350.38328
185.20001	-9.55281	-350.42566
185.30001	-9.55750	-350.48026
185.40001	-9.56266	-350.54868
185.50001	-9.56969	-350.73867
185.60001	-9.57406	-350.81837
185.70001	-9.57844	-350.81857
185.80001	-9.58344	-350.88328
185.90001	-9.58953	-350.98311
186.00001	-9.59687	-351.23140
186.10001	-9.60031	-351.20824
186.20001	-9.60406	-351.16717
186.30001	-9.60859	-351.20097
186.40001	-9.61359	-351.25816
186.50001	-9.61922	-351.36387
186.60001	-9.62703	-351.59948
186.70001	-9.63094	-351.63233
186.80001	-9.63516	-351.60315
186.90001	-9.64016	-351.65355
187.00001	-9.64594	-351.75249
187.10001	-9.65375	-352.02700
187.20001	-9.65766	-352.04396
187.30001	-9.66125	-351.99115
187.40001	-9.66563	-351.99323
187.50001	-9.67094	-352.06515
187.60001	-9.67672	-352.15902
187.70001	-9.68391	-352.41008
187.80001	-9.68750	-352.37372
187.90001	-9.69188	-352.37151
188.00001	-9.69703	-352.46289
188.10001	-9.70297	-352.58603
188.20001	-9.71031	-352.83336
188.30001	-9.71406	-352.81333
188.40001	-9.71797	-352.78130
188.50001	-9.72266	-352.81867
188.60001	-9.72734	-352.86584
188.70001	-9.73281	-352.94780
188.80001	-9.74063	-353.20175
188.90001	-9.74469	-353.24684
189.00001	-9.74891	-353.22195
189.10001	-9.75391	-353.26582
189.20001	-9.75984	-353.38470
189.30001	-9.76703	-353.61865
189.40001	-9.77047	-353.57949
189.50001	-9.77422	-353.55178
189.60001	-9.77859	-353.57207
189.70001	-9.78375	-353.64494
189.80001	-9.78969	-353.76635
189.90001	-9.79797	-354.03585
190.00001	-9.80156	-354.03845
190.10001	-9.80547	-353.99714
190.20001	-9.81016	-354.03523
190.30001	-9.81562	-354.12252
190.40001	-9.82297	-354.33275
190.50001	-9.82734	-354.39426
190.60001	-9.83125	-354.37495
190.70001	-9.83594	-354.39602
190.80001	-9.84125	-354.46140
190.90001	-9.84688	-354.55567
191.00001	-9.85391	-354.73424
191.10001	-9.85812	-354.81867
191.20001	-9.86203	-354.77370
191.30001	-9.86703	-354.83369
191.40001	-9.87328	-354.96277
191.50001	-9.88125	-355.22285
191.60001	-9.88469	-355.20220
191.70001	-9.88844	-355.14280
191.80001	-9.89281	-355.17457
191.90001	-9.89750	-355.21436
192.00001	-9.90266	-355.28654
192.10001	-9.90938	-355.42312
192.20001	-9.91484	-355.57052
192.30001	-9.91906	-355.54922
192.40001	-9.92438	-355.60235
192.50001	-9.93016	-355.69876
192.60001	-9.93797	-355.96806
192.70001	-9.94156	-355.95989
192.80001	-9.94531	-355.91111
192.90001	-9.94984	-355.94130
193.00001	-9.95500	-356.01366
193.10001	-9.96078	-356.13388
193.20001	-9.96844	-356.37122
193.30001	-9.97219	-356.38192
193.40001	-9.97641	-356.37033
193.50001	-9.98156	-356.44099
193.60001	-9.98734	-356.56086
193.70001	-9.99375	-356.74909
193.80001	-9.99781	-356.75606
193.90001	-10.00172	-356.74194
194.00001	-10.00609	-356.75442
194.10001	-10.01109	-356.81424
194.20001	-10.01641	-356.90558
194.30001	-10.02328	-357.08630
194.40001	-10.02766	-357.14793
194.50001	-10.03219	-357.17267
194.60001	-10.03719	-357.22381
194.70001	-10.04281	-357.31509
194.80001	-10.04969	-357.50991
194.90001	-10.05406	-357.54180
195.00001	-10.05813	-357.51760
195.10001	-10.06281	-357.54350
195.20001	-10.06766	-357.59526
195.30001	-10.07297	-357.66187
195.40001	-10.07969	-357.81348
195.50001	-10.08469	-357.90044
195.60001	-10.08906	-357.89612
195.70001	-10.09344	-357.91513
195.80001	-10.09922	-357.99757
195.90001	-10.10672	-358.21784
196.00001	-10.11125	-358.24865
196.10001	-10.11500	-358.21861
196.20001	-10.11969	-358.23330
196.30001	-10.12484	-358.30587
196.40001	-10.13047	-358.38610
196.50001	-10.13734	-358.53735
196.60001	-10.14141	-358.57743
196.70001	-10.14578	-358.56342
196.80001	-10.15078	-358.61450
196.90001	-10.15625	-358.69113
197.00001	-10.16344	-358.86288
197.10001	-10.16812	-358.93950
197.20001	-10.17172	-358.88207
197.30001	-10.17594	-358.86660
197.40001	-10.18047	-358.88803
197.50001	-10.18609	-358.96102
197.60001	-10.19359	-359.16573
197.70001	-10.19828	-359.24682
197.80001	-10.20219	-359.18775
197.90001	-10.20719	-359.21869
198.00001	-10.21234	-359.27686
198.10001	-10.22000	-359.44822
198.20001	-10.22484	-359.55030
198.30001	-10.22891	-359.51221
198.40001	-10.23328	-359.51528
198.50001	-10.23828	-359.54550
198.60001	-10.24391	-359.62254
198.70001	-10.25172	-359.83121
198.80001	-10.25547	-359.84817
198.90001	-10.25891	-359.76210
199.00001	-10.26328	-359.75617
199.10001	-10.26828	-359.80412
199.20001	-10.27547	-359.94211
199.30001	-10.28078	-360.06767
199.40001	-10.28484	-360.03357
199.50001	-10.28938	-360.02448
199.60001	-10.29438	-360.05747
199.70001	-10.29938	-360.11225
[truncated: 1,671 more rows]
