# Supplementary material for: Strengthening of 3D Printed Fused Deposition Manufactured Parts Using the Fill Compositing Technique
Source: PLoS One. 2015 Apr 16;10(4):e0122915. doi: 10.1371/journal.pone.0122915 (PMC4400136; doi:10.1371/journal.pone.0122915)
Supplement: S1 File — This is the raw data and information on all the samples presented in this manuscript. (ZIP) [file pone.0122915.s001.zip › Specimen_RawData_171.csv]

Time	Extension	Load
(sec)	(mm)	(N)
0.00000	-0.00016	-0.31743
0.10000	-0.00047	-0.32326
0.20000	-0.00422	-0.32169
0.30000	-0.01250	-0.32928
0.40000	-0.02000	-0.32958
0.50000	-0.02609	-0.32399
0.60000	-0.03031	-0.32064
0.70000	-0.03484	-0.32229
0.80000	-0.03984	-0.32400
0.90000	-0.04625	-0.32155
1.00000	-0.05172	-0.32187
1.10000	-0.05641	-0.32107
1.20000	-0.06125	-0.32765
1.30000	-0.06625	-0.31897
1.40000	-0.07188	-0.32218
1.50000	-0.07875	-0.31770
1.60000	-0.08312	-0.31643
1.70000	-0.08703	-0.31857
1.80000	-0.09172	-0.32113
1.90000	-0.09672	-0.31522
2.00000	-0.10391	-0.31843
2.10000	-0.10969	-0.31968
2.20000	-0.11375	-0.31640
2.30000	-0.11797	-0.31724
2.40000	-0.12297	-0.32201
2.50000	-0.12875	-0.31197
2.60000	-0.13516	-0.31248
2.70000	-0.14016	-0.31140
2.80000	-0.14438	-0.31669
2.90000	-0.14906	-0.31111
3.00000	-0.15406	-0.31281
3.10000	-0.16000	-0.31357
3.20000	-0.16609	-0.31811
3.30000	-0.17031	-0.32143
3.40000	-0.17469	-0.31266
3.50000	-0.17969	-0.31162
3.60000	-0.18531	-0.32130
3.70000	-0.19281	-0.31994
3.80000	-0.19719	-0.31099
3.90000	-0.20078	-0.31366
4.00000	-0.20531	-0.31390
4.10000	-0.21000	-0.31699
4.20000	-0.21594	-0.31637
4.30000	-0.22219	-0.30914
4.40000	-0.22672	-0.32277
4.50000	-0.23109	-0.31734
4.60000	-0.23578	-0.32091
4.70000	-0.24078	-0.31142
4.80000	-0.24719	-0.31254
4.90000	-0.25359	-0.31916
5.00000	-0.25750	-0.31904
5.10000	-0.26203	-0.31878
5.20000	-0.26734	-0.31615
5.30000	-0.27563	-0.31414
5.40000	-0.28109	-0.31245
5.50000	-0.28453	-0.31142
5.60000	-0.28891	-0.31026
5.70000	-0.29359	-0.31056
5.80000	-0.29891	-0.30836
5.90000	-0.30594	-0.31337
6.00000	-0.31094	-0.31279
6.10000	-0.31484	-0.30812
6.20000	-0.31953	-0.31565
6.30000	-0.32453	-0.31212
6.40000	-0.33094	-0.31683
6.50000	-0.33594	-0.31303
6.60000	-0.34047	-0.30903
6.70000	-0.34469	-0.31516
6.80000	-0.34953	-0.30954
6.90000	-0.35500	-0.32151
7.00000	-0.36125	-0.31533
7.10000	-0.36703	-0.36321
7.20000	-0.37109	-0.51468
7.30000	-0.37594	-0.67877
7.40000	-0.38156	-0.88037
7.50000	-0.38906	-1.14885
7.60000	-0.39344	-1.34277
7.70000	-0.39734	-1.47624
7.80000	-0.40156	-1.63096
7.90000	-0.40641	-1.80937
8.00000	-0.41187	-2.01356
8.10000	-0.41875	-2.25980
8.20000	-0.42422	-2.51207
8.30000	-0.42797	-2.64849
8.40000	-0.43266	-2.82037
8.50000	-0.43781	-3.00425
8.60000	-0.44406	-3.24769
8.70000	-0.44984	-3.48426
8.80000	-0.45391	-3.64619
8.90000	-0.45828	-3.79354
9.00000	-0.46328	-3.97760
9.10000	-0.46891	-4.18098
9.20000	-0.47578	-4.42741
9.30000	-0.48141	-4.70113
9.40000	-0.48516	-4.82822
9.50000	-0.48953	-4.99155
9.60000	-0.49469	-5.19066
9.70000	-0.50094	-5.43691
9.80000	-0.50641	-5.67478
9.90000	-0.51063	-5.84432
10.00000	-0.51531	-6.01395
10.10000	-0.52000	-6.21010
10.20000	-0.52531	-6.41031
10.30000	-0.53125	-6.63525
10.40000	-0.53766	-6.91470
10.50000	-0.54172	-7.06256
10.60000	-0.54625	-7.23480
10.70000	-0.55141	-7.43290
10.80000	-0.55797	-7.67658
10.90000	-0.56313	-7.91147
11.00000	-0.56734	-8.06720
11.10000	-0.57172	-8.24073
11.20000	-0.57672	-8.44219
11.30000	-0.58234	-8.65572
11.40000	-0.58875	-8.89949
11.50000	-0.59453	-9.14951
11.60000	-0.59844	-9.29140
11.70000	-0.60266	-9.45099
11.80000	-0.60766	-9.64631
11.90000	-0.61437	-9.89476
12.00000	-0.62047	-10.15642
12.10000	-0.62453	-10.32330
12.20000	-0.62891	-10.47979
12.30000	-0.63391	-10.67963
12.40000	-0.63953	-10.89756
12.50000	-0.64594	-11.12966
12.60000	-0.65125	-11.39029
12.70000	-0.65547	-11.54346
12.80000	-0.66000	-11.73580
12.90000	-0.66484	-11.93054
13.00000	-0.67125	-12.17307
13.10000	-0.67734	-12.44892
13.20000	-0.68156	-12.61402
13.30000	-0.68578	-12.77349
13.40000	-0.69062	-12.96603
13.50000	-0.69625	-13.19312
13.60000	-0.70328	-13.47774
13.70000	-0.70828	-13.71513
13.80000	-0.71219	-13.86637
13.90000	-0.71703	-14.05759
14.00000	-0.72219	-14.26018
14.10000	-0.72828	-14.51570
14.20000	-0.73297	-14.72359
14.30000	-0.73703	-14.87505
14.40000	-0.74125	-15.05186
14.50000	-0.74609	-15.23474
14.60000	-0.75203	-15.46873
14.70000	-0.75953	-15.75151
14.80000	-0.76563	-16.06827
14.90000	-0.76938	-16.18646
15.00000	-0.77406	-16.38006
15.10000	-0.77906	-16.58588
15.20000	-0.78500	-16.82720
15.30000	-0.79031	-17.06301
15.40000	-0.79438	-17.23446
15.50000	-0.79844	-17.37244
15.60000	-0.80281	-17.54758
15.70000	-0.80781	-17.74429
15.80000	-0.81344	-17.96582
15.90000	-0.82016	-18.25234
16.00000	-0.82469	-18.44311
16.10000	-0.82937	-18.60691
16.20000	-0.83469	-18.82631
16.30000	-0.84141	-19.08434
16.40000	-0.84766	-19.35317
16.50000	-0.85141	-19.49070
16.60000	-0.85563	-19.64317
16.70000	-0.86016	-19.82498
16.80000	-0.86500	-20.01013
16.90000	-0.87094	-20.24411
17.00000	-0.87734	-20.51913
17.10000	-0.88156	-20.66506
17.20000	-0.88625	-20.82875
17.30000	-0.89141	-21.03598
17.40000	-0.89781	-21.26967
17.50000	-0.90406	-21.52950
17.60000	-0.90813	-21.68784
17.70000	-0.91250	-21.84195
17.80000	-0.91734	-22.02235
17.90000	-0.92266	-22.22795
18.00000	-0.92891	-22.45116
18.10000	-0.93469	-22.71951
18.20000	-0.93859	-22.85042
18.30000	-0.94297	-23.00587
18.40000	-0.94797	-23.19978
18.50000	-0.95453	-23.44424
18.60000	-0.96031	-23.69276
18.70000	-0.96453	-23.83658
18.80000	-0.96875	-23.99151
18.90000	-0.97359	-24.16622
19.00000	-0.97906	-24.37571
19.10000	-0.98516	-24.59444
19.20000	-0.99141	-24.86719
19.30000	-0.99516	-24.99409
19.40000	-0.99969	-25.14569
19.50000	-1.00500	-25.34108
19.60000	-1.01125	-25.56952
19.70000	-1.01719	-25.82466
19.80000	-1.02156	-25.97477
19.90000	-1.02578	-26.13184
20.00000	-1.03047	-26.30387
20.10000	-1.03594	-26.50058
20.20000	-1.04187	-26.71161
20.30000	-1.04828	-26.99230
20.40000	-1.05203	-27.10842
20.50000	-1.05641	-27.25898
20.60000	-1.06125	-27.43429
20.70000	-1.06672	-27.63801
20.80000	-1.07359	-27.90867
20.90000	-1.07797	-28.07470
21.00000	-1.08234	-28.21842
21.10000	-1.08719	-28.39114
21.20000	-1.09281	-28.59859
21.30000	-1.10000	-28.85700
21.40000	-1.10766	-29.23205
21.50000	-1.11031	-29.29785
21.60000	-1.11453	-29.43860
21.70000	-1.11969	-29.64267
21.80000	-1.12594	-29.87580
21.90000	-1.13141	-30.09805
22.00000	-1.13516	-30.24096
22.10000	-1.13938	-30.39203
22.20000	-1.14422	-30.57558
22.30000	-1.14984	-30.80105
22.40000	-1.15609	-31.04199
22.50000	-1.16266	-31.34032
22.60000	-1.16609	-31.44708
22.70000	-1.17031	-31.59798
22.80000	-1.17516	-31.78421
22.90000	-1.18047	-31.98478
23.00000	-1.18750	-32.27380
23.10000	-1.19203	-32.44917
23.20000	-1.19656	-32.60676
23.30000	-1.20125	-32.77917
23.40000	-1.20625	-32.97479
23.50000	-1.21281	-33.22430
23.60000	-1.21891	-33.51081
23.70000	-1.22250	-33.61614
23.80000	-1.22672	-33.77661
23.90000	-1.23172	-33.95836
24.00000	-1.23766	-34.18099
24.10000	-1.24438	-34.47448
24.20000	-1.24906	-34.63941
24.30000	-1.25344	-34.79939
24.40000	-1.25828	-34.98034
24.50000	-1.26344	-35.17185
24.60000	-1.26969	-35.40894
24.70000	-1.27563	-35.68489
24.80000	-1.27938	-35.80299
24.90000	-1.28359	-35.96164
25.00000	-1.28875	-36.15507
25.10000	-1.29516	-36.38216
25.20000	-1.30141	-36.68520
25.30000	-1.30547	-36.82012
25.40000	-1.30984	-36.97477
25.50000	-1.31469	-37.16833
25.60000	-1.32016	-37.38280
25.70000	-1.32719	-37.65133
25.80000	-1.33266	-37.93001
25.90000	-1.33625	-38.01295
26.00000	-1.34078	-38.18918
26.10000	-1.34547	-38.37435
26.20000	-1.35109	-38.58429
26.30000	-1.35750	-38.85891
26.40000	-1.36219	-39.04844
26.50000	-1.36625	-39.19071
26.60000	-1.37109	-39.37029
26.70000	-1.37656	-39.59361
26.80000	-1.38328	-39.83735
26.90000	-1.38906	-40.11764
27.00000	-1.39266	-40.21290
27.10000	-1.39703	-40.36787
27.20000	-1.40219	-40.58426
27.30000	-1.40797	-40.81580
27.40000	-1.41469	-41.09151
27.50000	-1.41922	-41.27285
27.60000	-1.42344	-41.41182
27.70000	-1.42797	-41.59256
27.80000	-1.43312	-41.79345
27.90000	-1.43937	-42.02466
28.00000	-1.44562	-42.30683
28.10000	-1.44953	-42.44413
28.20000	-1.45406	-42.60597
28.30000	-1.45906	-42.79849
28.40000	-1.46500	-43.02852
28.50000	-1.47094	-43.27893
28.60000	-1.47562	-43.46165
28.70000	-1.48016	-43.62549
28.80000	-1.48469	-43.79625
28.90000	-1.48984	-43.99271
29.00000	-1.49547	-44.21809
29.10000	-1.50203	-44.50212
29.20000	-1.50594	-44.63267
29.30000	-1.51016	-44.77601
29.40000	-1.51516	-44.96012
29.50000	-1.52188	-45.22736
29.60000	-1.52937	-45.58907
29.70000	-1.53313	-45.71984
29.80000	-1.53734	-45.85479
29.90000	-1.54219	-46.05077
30.00000	-1.54719	-46.24117
30.10000	-1.55312	-46.46796
30.20000	-1.55953	-46.76896
30.30000	-1.56344	-46.90686
30.40000	-1.56766	-47.05567
30.50000	-1.57266	-47.23861
30.60000	-1.57875	-47.48373
30.70000	-1.58531	-47.79047
30.80000	-1.58922	-47.93685
30.90000	-1.59344	-48.07622
31.00000	-1.59828	-48.27327
31.10000	-1.60344	-48.47960
31.20000	-1.60953	-48.71993
31.30000	-1.61594	-49.02300
31.40000	-1.62000	-49.16698
31.50000	-1.62437	-49.31774
31.60000	-1.62922	-49.49643
31.70000	-1.63437	-49.71200
31.80000	-1.64063	-49.98546
31.90000	-1.64547	-50.18331
32.00000	-1.64969	-50.32979
32.10000	-1.65437	-50.49608
32.20000	-1.65953	-50.71243
32.30000	-1.66547	-50.93486
32.40000	-1.67266	-51.25436
32.50000	-1.67625	-51.37687
32.60000	-1.68063	-51.52935
32.70000	-1.68578	-51.71723
32.80000	-1.69203	-51.96468
32.90000	-1.69875	-52.27761
33.00000	-1.70312	-52.42511
33.10000	-1.70734	-52.57864
33.20000	-1.71219	-52.74329
33.30000	-1.71703	-52.94402
33.40000	-1.72234	-53.14640
33.50000	-1.72906	-53.41387
33.60000	-1.73328	-53.59928
33.70000	-1.73750	-53.73888
33.80000	-1.74250	-53.92559
33.90000	-1.74813	-54.14458
34.00000	-1.75516	-54.44154
34.10000	-1.75969	-54.60279
34.20000	-1.76375	-54.75153
34.30000	-1.76828	-54.91354
34.40000	-1.77328	-55.09931
34.50000	-1.77875	-55.31890
34.60000	-1.78594	-55.61518
34.70000	-1.79031	-55.79563
34.80000	-1.79453	-55.92625
34.90000	-1.79953	-56.11039
35.00000	-1.80484	-56.31500
35.10000	-1.81094	-56.55575
35.20000	-1.81563	-56.74271
35.30000	-1.82016	-56.90596
35.40000	-1.82484	-57.08012
35.50000	-1.83031	-57.28303
35.60000	-1.83625	-57.51846
35.70000	-1.84344	-57.83611
35.80000	-1.84688	-57.94533
35.90000	-1.85109	-58.07516
36.00000	-1.85609	-58.25662
36.10000	-1.86172	-58.48332
36.20000	-1.86859	-58.77784
36.30000	-1.87281	-58.93062
36.40000	-1.87688	-59.05521
36.50000	-1.88156	-59.21835
36.60000	-1.88641	-59.39757
36.70000	-1.89156	-59.58377
36.80000	-1.89844	-59.86064
36.90000	-1.90312	-60.04517
37.00000	-1.90750	-60.18952
37.10000	-1.91281	-60.37068
37.20000	-1.91969	-60.62388
37.30000	-1.92750	-60.98148
37.40000	-1.93063	-61.06879
37.50000	-1.93469	-61.19318
37.60000	-1.93953	-61.37469
37.70000	-1.94484	-61.59281
37.80000	-1.95094	-61.82905
37.90000	-1.95703	-62.10781
38.00000	-1.96063	-62.22713
38.10000	-1.96500	-62.37695
38.20000	-1.97000	-62.57592
38.30000	-1.97578	-62.78124
38.40000	-1.98266	-63.08820
38.50000	-1.98672	-63.24531
38.60000	-1.99063	-63.37617
38.70000	-1.99516	-63.54909
38.80000	-2.00031	-63.74212
38.90000	-2.00594	-63.95534
39.00000	-2.01297	-64.25849
39.10000	-2.01687	-64.41005
39.20000	-2.02109	-64.54709
39.30000	-2.02594	-64.72841
39.40000	-2.03188	-64.94613
39.50000	-2.03922	-65.26749
39.60000	-2.04406	-65.48375
39.70000	-2.04781	-65.60326
39.80000	-2.05234	-65.76279
39.90000	-2.05719	-65.93663
40.00000	-2.06234	-66.13629
40.10000	-2.06922	-66.41577
40.20000	-2.07359	-66.59960
40.30000	-2.07797	-66.73897
40.40000	-2.08313	-66.93231
40.50000	-2.08938	-67.16956
40.60000	-2.09625	-67.48403
40.70000	-2.10016	-67.61540
40.80000	-2.10406	-67.73582
40.90000	-2.10875	-67.91122
41.00000	-2.11359	-68.09956
41.10000	-2.11922	-68.29834
41.20000	-2.12703	-68.63450
41.30000	-2.13094	-68.81465
41.40000	-2.13531	-68.94060
41.50000	-2.14016	-69.10662
41.60000	-2.14578	-69.31042
41.70000	-2.15250	-69.60201
41.80000	-2.15688	-69.78898
41.90000	-2.16078	-69.90696
42.00000	-2.16547	-70.08259
42.10000	-2.17078	-70.28020
42.20000	-2.17656	-70.49565
42.30000	-2.18359	-70.79034
42.40000	-2.18750	-70.92844
42.50000	-2.19172	-71.06970
42.60000	-2.19672	-71.25682
42.70000	-2.20234	-71.46903
42.80000	-2.20906	-71.76770
42.90000	-2.21328	-71.92627
43.00000	-2.21750	-72.05274
43.10000	-2.22203	-72.20279
43.20000	-2.22688	-72.38457
43.30000	-2.23281	-72.61553
43.40000	-2.24062	-72.94928
43.50000	-2.24453	-73.11006
43.60000	-2.24859	-73.23163
43.70000	-2.25344	-73.40567
43.80000	-2.25969	-73.63148
43.90000	-2.26703	-73.96947
44.00000	-2.27062	-74.08418
44.10000	-2.27422	-74.19644
44.20000	-2.27875	-74.35698
44.30000	-2.28406	-74.55641
44.40000	-2.29000	-74.79876
44.50000	-2.29719	-75.10192
44.60000	-2.30125	-75.26317
44.70000	-2.30547	-75.37915
44.80000	-2.31000	-75.53828
44.90000	-2.31547	-75.74546
45.00000	-2.32219	-76.03692
45.10000	-2.32719	-76.24630
45.20000	-2.33125	-76.38858
45.30000	-2.33578	-76.53444
45.40000	-2.34109	-76.73537
45.50000	-2.34734	-76.97241
45.60000	-2.35375	-77.23645
45.70000	-2.35766	-77.38575
45.80000	-2.36188	-77.50911
45.90000	-2.36688	-77.69630
46.00000	-2.37313	-77.93269
46.10000	-2.38078	-78.28977
46.20000	-2.38500	-78.44064
46.30000	-2.38906	-78.55455
46.40000	-2.39344	-78.71326
46.50000	-2.39844	-78.89441
46.60000	-2.40391	-79.11457
46.70000	-2.41109	-79.42934
46.80000	-2.41500	-79.59697
46.90000	-2.41891	-79.71164
47.00000	-2.42359	-79.88839
47.10000	-2.42922	-80.10149
47.20000	-2.43594	-80.39767
47.30000	-2.44047	-80.59520
47.40000	-2.44469	-80.73755
47.50000	-2.44922	-80.90215
47.60000	-2.45375	-81.06758
47.70000	-2.45906	-81.27318
47.80000	-2.46641	-81.56569
47.90000	-2.47141	-81.80173
48.00000	-2.47547	-81.92144
48.10000	-2.48000	-82.09228
48.20000	-2.48547	-82.29958
48.30000	-2.49219	-82.58615
48.40000	-2.49734	-82.79315
48.50000	-2.50156	-82.93675
48.60000	-2.50594	-83.08844
48.70000	-2.51078	-83.26566
48.80000	-2.51641	-83.47502
48.90000	-2.52375	-83.78786
49.00000	-2.52797	-83.95542
49.10000	-2.53234	-84.09791
49.20000	-2.53750	-84.28868
49.30000	-2.54328	-84.51182
49.40000	-2.55000	-84.79682
49.50000	-2.55437	-84.96934
49.60000	-2.55828	-85.08242
49.70000	-2.56266	-85.24106
49.80000	-2.56750	-85.41825
49.90000	-2.57297	-85.63179
50.00000	-2.58000	-85.91795
50.10000	-2.58437	-86.10016
50.20000	-2.58859	-86.23036
50.30000	-2.59328	-86.39682
50.40000	-2.59891	-86.58673
50.50000	-2.60625	-86.90083
50.60000	-2.61109	-87.09794
50.70000	-2.61516	-87.23144
50.80000	-2.61984	-87.40373
50.90000	-2.62500	-87.58713
51.00000	-2.63031	-87.78527
51.10000	-2.63719	-88.06335
51.20000	-2.64141	-88.23069
51.30000	-2.64547	-88.35386
51.40000	-2.65000	-88.50612
51.50000	-2.65516	-88.68931
51.60000	-2.66156	-88.92692
51.70000	-2.66750	-89.18716
51.80000	-2.67172	-89.33154
51.90000	-2.67609	-89.46878
52.00000	-2.68109	-89.63849
52.10000	-2.68703	-89.86206
52.20000	-2.69375	-90.13265
52.30000	-2.69781	-90.28777
52.40000	-2.70156	-90.39128
52.50000	-2.70594	-90.52619
52.60000	-2.71109	-90.69884
52.70000	-2.71828	-90.94074
52.80000	-2.72438	-91.22553
52.90000	-2.72859	-91.35539
53.00000	-2.73328	-91.49630
53.10000	-2.73828	-91.65810
53.20000	-2.74391	-91.85445
53.30000	-2.75203	-92.16627
53.40000	-2.75547	-92.31411
53.50000	-2.75938	-92.40688
53.60000	-2.76422	-92.56774
53.70000	-2.77016	-92.77850
53.80000	-2.77797	-93.12428
53.90000	-2.78187	-93.26294
54.00000	-2.78562	-93.36828
54.10000	-2.79047	-93.52597
54.20000	-2.79547	-93.71508
54.30000	-2.80047	-93.88726
54.40000	-2.80734	-94.15637
54.50000	-2.81234	-94.38151
54.60000	-2.81625	-94.49366
54.70000	-2.82078	-94.64247
54.80000	-2.82625	-94.82953
54.90000	-2.83344	-95.11696
55.00000	-2.83781	-95.29664
55.10000	-2.84172	-95.41126
55.20000	-2.84656	-95.57576
55.30000	-2.85156	-95.76513
55.40000	-2.85734	-95.96768
55.50000	-2.86438	-96.25222
55.60000	-2.86844	-96.42316
55.70000	-2.87250	-96.53255
55.80000	-2.87750	-96.70652
55.90000	-2.88281	-96.89653
56.00000	-2.88969	-97.16026
56.10000	-2.89484	-97.39608
56.20000	-2.89875	-97.50728
56.30000	-2.90313	-97.65589
56.40000	-2.90813	-97.83258
56.50000	-2.91391	-98.04419
56.60000	-2.92234	-98.37513
56.70000	-2.92594	-98.54449
56.80000	-2.92953	-98.63397
56.90000	-2.93422	-98.78750
57.00000	-2.93969	-98.99389
57.10000	-2.94672	-99.26878
57.20000	-2.95156	-99.47684
57.30000	-2.95578	-99.61457
57.40000	-2.96031	-99.77289
57.50000	-2.96531	-99.94826
57.60000	-2.97047	-100.13889
57.70000	-2.97797	-100.41725
57.80000	-2.98297	-100.66203
57.90000	-2.98672	-100.76954
58.00000	-2.99125	-100.92665
58.10000	-2.99672	-101.11568
58.20000	-3.00375	-101.40381
58.30000	-3.00828	-101.60431
58.40000	-3.01219	-101.72021
58.50000	-3.01672	-101.87014
58.60000	-3.02187	-102.06082
58.70000	-3.02766	-102.28764
58.80000	-3.03469	-102.54870
58.90000	-3.03953	-102.77990
59.00000	-3.04328	-102.88893
59.10000	-3.04797	-103.05008
59.20000	-3.05297	-103.24598
59.30000	-3.05938	-103.49146
59.40000	-3.06484	-103.72000
59.50000	-3.06906	-103.87354
59.60000	-3.07344	-104.01563
59.70000	-3.07844	-104.19176
59.80000	-3.08422	-104.41200
59.90000	-3.09125	-104.69311
60.00000	-3.09547	-104.88060
60.10000	-3.09969	-105.01507
60.20000	-3.10469	-105.18557
60.30000	-3.11047	-105.40626
60.40000	-3.11703	-105.67852
60.50000	-3.12172	-105.85947
60.60000	-3.12594	-105.99445
60.70000	-3.13031	-106.15097
60.80000	-3.13547	-106.33031
60.90000	-3.14125	-106.55913
61.00000	-3.14938	-106.91333
61.10000	-3.15328	-107.09002
61.20000	-3.15703	-107.20179
61.30000	-3.16172	-107.37752
61.40000	-3.16688	-107.56835
61.50000	-3.17344	-107.82382
61.60000	-3.17844	-108.03814
61.70000	-3.18266	-108.18578
61.80000	-3.18750	-108.35937
61.90000	-3.19266	-108.56292
62.00000	-3.19844	-108.78113
62.10000	-3.20500	-109.06230
62.20000	-3.20922	-109.23131
62.30000	-3.21359	-109.37395
62.40000	-3.21813	-109.54489
62.50000	-3.22375	-109.74570
62.60000	-3.23109	-110.05809
62.70000	-3.23609	-110.30136
62.80000	-3.23984	-110.41584
62.90000	-3.24422	-110.56363
63.00000	-3.24938	-110.75596
63.10000	-3.25500	-110.99447
63.20000	-3.26188	-111.28609
63.30000	-3.26609	-111.46138
63.40000	-3.27016	-111.60077
63.50000	-3.27469	-111.76905
63.60000	-3.27969	-111.95481
63.70000	-3.28563	-112.17623
63.80000	-3.29125	-112.41987
63.90000	-3.29547	-112.56916
64.00000	-3.29984	-112.71669
64.10000	-3.30438	-112.87811
64.20000	-3.30984	-113.08003
64.30000	-3.31688	-113.34848
64.40000	-3.32281	-113.62030
64.50000	-3.32703	-113.75403
64.60000	-3.33172	-113.91729
64.70000	-3.33719	-114.12658
64.80000	-3.34375	-114.38103
64.90000	-3.34828	-114.56204
65.00000	-3.35250	-114.70106
65.10000	-3.35703	-114.85638
65.20000	-3.36187	-115.02343
65.30000	-3.36719	-115.20424
65.40000	-3.37375	-115.43559
65.50000	-3.37906	-115.67927
65.60000	-3.38297	-115.78882
65.70000	-3.38766	-115.94531
65.80000	-3.39266	-116.11792
65.90000	-3.39969	-116.36791
66.00000	-3.40563	-116.61972
66.10000	-3.40969	-116.74309
66.20000	-3.41406	-116.88228
66.30000	-3.41906	-117.04855
66.40000	-3.42406	-117.22733
66.50000	-3.43109	-117.46902
66.60000	-3.43609	-117.69179
66.70000	-3.44016	-117.80746
66.80000	-3.44500	-117.96620
66.90000	-3.45016	-118.14392
67.00000	-3.45703	-118.38300
67.10000	-3.46250	-118.61572
67.20000	-3.46641	-118.74545
67.30000	-3.47047	-118.86888
67.40000	-3.47531	-119.02519
67.50000	-3.48094	-119.21906
67.60000	-3.48938	-119.52776
67.70000	-3.49375	-119.75328
67.80000	-3.49734	-119.84117
67.90000	-3.50188	-119.98753
68.00000	-3.50688	-120.15603
68.10000	-3.51266	-120.34926
68.20000	-3.51813	-120.57112
68.30000	-3.52266	-120.71650
68.40000	-3.52703	-120.85506
68.50000	-3.53172	-121.01463
68.60000	-3.53688	-121.19459
68.70000	-3.54406	-121.43127
68.80000	-3.54938	-121.68193
68.90000	-3.55313	-121.78544
69.00000	-3.55781	-121.92272
69.10000	-3.56344	-122.11693
69.20000	-3.57125	-122.38643
69.30000	-3.57656	-122.63697
69.40000	-3.58016	-122.72391
69.50000	-3.58438	-122.85264
69.60000	-3.58922	-123.01482
69.70000	-3.59484	-123.21453
69.80000	-3.60156	-123.46702
69.90000	-3.60734	-123.73292
70.00000	-3.61109	-123.82731
70.10000	-3.61625	-123.99217
70.20000	-3.62203	-124.20490
70.30000	-3.62875	-124.47000
70.40000	-3.63266	-124.61487
70.50000	-3.63641	-124.72741
70.60000	-3.64094	-124.87069
70.70000	-3.64578	-125.03910
70.80000	-3.65172	-125.25602
70.90000	-3.65922	-125.52817
71.00000	-3.66422	-125.76564
71.10000	-3.66766	-125.85407
71.20000	-3.67219	-125.99850
71.30000	-3.67703	-126.17518
71.40000	-3.68375	-126.41159
71.50000	-3.68938	-126.66190
71.60000	-3.69344	-126.80379
71.70000	-3.69766	-126.93465
71.80000	-3.70281	-127.10853
71.90000	-3.70828	-127.29982
72.00000	-3.71531	-127.56471
72.10000	-3.72000	-127.77403
72.20000	-3.72375	-127.88768
72.30000	-3.72844	-128.04626
72.40000	-3.73391	-128.23448
72.50000	-3.74125	-128.51381
72.60000	-3.74688	-128.76220
72.70000	-3.75078	-128.88902
72.80000	-3.75500	-129.01895
72.90000	-3.75984	-129.19773
73.00000	-3.76500	-129.38026
73.10000	-3.77188	-129.62592
73.20000	-3.77703	-129.87497
73.30000	-3.78078	-129.99867
73.40000	-3.78547	-130.14947
73.50000	-3.79078	-130.34497
73.60000	-3.79781	-130.59330
73.70000	-3.80297	-130.82570
73.80000	-3.80672	-130.93591
73.90000	-3.81109	-131.08255
74.00000	-3.81594	-131.25120
74.10000	-3.82156	-131.46347
74.20000	-3.82891	-131.73923
74.30000	-3.83422	-132.00536
74.40000	-3.83797	-132.10537
74.50000	-3.84234	-132.26336
74.60000	-3.84750	-132.42958
74.70000	-3.85422	-132.68697
74.80000	-3.85953	-132.92898
74.90000	-3.86344	-133.04989
75.00000	-3.86812	-133.21698
75.10000	-3.87297	-133.39290
75.20000	-3.87844	-133.59508
75.30000	-3.88531	-133.85005
75.40000	-3.89016	-134.07688
75.50000	-3.89422	-134.19358
75.60000	-3.89875	-134.34559
75.70000	-3.90375	-134.52530
75.80000	-3.91016	-134.75586
75.90000	-3.91609	-135.00844
76.00000	-3.92031	-135.15028
76.10000	-3.92437	-135.27893
76.20000	-3.92875	-135.42444
76.30000	-3.93422	-135.60902
76.40000	-3.94156	-135.87511
76.50000	-3.94750	-136.16085
76.60000	-3.95109	-136.26590
76.70000	-3.95562	-136.40995
76.80000	-3.96094	-136.59537
76.90000	-3.96734	-136.81677
77.00000	-3.97313	-137.06690
77.10000	-3.97734	-137.20763
77.20000	-3.98156	-137.33904
77.30000	-3.98641	-137.50440
77.40000	-3.99172	-137.69783
77.50000	-3.99875	-137.93756
77.60000	-4.00422	-138.19756
77.70000	-4.00781	-138.30066
77.80000	-4.01203	-138.42599
77.90000	-4.01703	-138.59259
78.00000	-4.02438	-138.84813
78.10000	-4.03031	-139.13223
78.20000	-4.03438	-139.27370
78.30000	-4.03875	-139.41072
78.40000	-4.04422	-139.60040
78.50000	-4.04969	-139.81321
78.60000	-4.05625	-140.06270
78.70000	-4.06109	-140.27537
78.80000	-4.06484	-140.38761
78.90000	-4.06969	-140.54953
79.00000	-4.07516	-140.75018
79.10000	-4.08219	-141.03667
79.20000	-4.08688	-141.23891
79.30000	-4.09047	-141.35514
79.40000	-4.09453	-141.48958
79.50000	-4.09938	-141.65680
79.60000	-4.10516	-141.87019
79.70000	-4.11219	-142.13164
79.80000	-4.11719	-142.37007
79.90000	-4.12094	-142.49133
80.00000	-4.12563	-142.64254
80.10000	-4.13109	-142.82590
80.20000	-4.13813	-143.08874
80.30000	-4.14391	-143.35081
80.40000	-4.14781	-143.49034
80.50000	-4.15203	-143.62612
80.60000	-4.15656	-143.78056
80.70000	-4.16156	-143.96058
80.80000	-4.16781	-144.18145
80.90000	-4.17359	-144.44362
81.00000	-4.17734	-144.56888
81.10000	-4.18172	-144.69686
81.20000	-4.18688	-144.88611
81.30000	-4.19391	-145.12983
81.40000	-4.20031	-145.42043
81.50000	-4.20453	-145.56876
81.60000	-4.20891	-145.70045
81.70000	-4.21359	-145.86230
81.80000	-4.21875	-146.03886
81.90000	-4.22469	-146.25625
82.00000	-4.23062	-146.49454
82.10000	-4.23469	-146.63319
82.20000	-4.23922	-146.77273
82.30000	-4.24438	-146.94962
82.40000	-4.25109	-147.17197
82.50000	-4.25719	-147.44051
82.60000	-4.26078	-147.55489
82.70000	-4.26500	-147.67587
82.80000	-4.26969	-147.83154
82.90000	-4.27500	-148.02499
83.00000	-4.28094	-148.23472
83.10000	-4.28797	-148.53568
83.20000	-4.29188	-148.65859
83.30000	-4.29641	-148.79449
83.40000	-4.30141	-148.96218
83.50000	-4.30766	-149.18010
83.60000	-4.31375	-149.43223
83.70000	-4.31781	-149.56319
83.80000	-4.32203	-149.69547
83.90000	-4.32703	-149.86213
84.00000	-4.33250	-150.05928
84.10000	-4.33906	-150.29131
84.20000	-4.34406	-150.51652
84.30000	-4.34766	-150.61347
84.40000	-4.35219	-150.75618
84.50000	-4.35734	-150.92602
84.60000	-4.36375	-151.13790
84.70000	-4.36969	-151.39447
84.80000	-4.37422	-151.54411
84.90000	-4.37844	-151.67232
85.00000	-4.38297	-151.81094
85.10000	-4.38797	-151.97468
85.20000	-4.39375	-152.16738
85.30000	-4.40141	-152.48854
85.40000	-4.40516	-152.61325
85.50000	-4.41000	-152.75647
85.60000	-4.41563	-152.94512
85.70000	-4.42344	-153.22259
85.80000	-4.42828	-153.45640
85.90000	-4.43172	-153.54419
86.00000	-4.43609	-153.68220
86.10000	-4.44094	-153.84655
86.20000	-4.44641	-154.03450
86.30000	-4.45344	-154.29564
86.40000	-4.45859	-154.54882
86.50000	-4.46188	-154.62592
86.60000	-4.46609	-154.75567
86.70000	-4.47078	-154.90365
86.80000	-4.47688	-155.11595
86.90000	-4.48391	-155.40589
87.00000	-4.48859	-155.57203
87.10000	-4.49281	-155.71371
87.20000	-4.49797	-155.88042
87.30000	-4.50328	-156.07479
87.40000	-4.50953	-156.29929
87.50000	-4.51469	-156.52072
87.60000	-4.51844	-156.62707
87.70000	-4.52313	-156.77525
87.80000	-4.52813	-156.94198
87.90000	-4.53406	-157.16119
88.00000	-4.54109	-157.45753
88.10000	-4.54484	-157.59188
88.20000	-4.54875	-157.69044
88.30000	-4.55328	-157.84696
88.40000	-4.55891	-158.03064
88.50000	-4.56672	-158.30547
88.60000	-4.57234	-158.59675
88.70000	-4.57563	-158.68378
88.80000	-4.58000	-158.80449
88.90000	-4.58500	-158.97530
89.00000	-4.59062	-159.17879
89.10000	-4.59703	-159.43424
89.20000	-4.60141	-159.58092
89.30000	-4.60563	-159.71252
89.40000	-4.61016	-159.85586
89.50000	-4.61547	-160.04324
89.60000	-4.62188	-160.24749
89.70000	-4.62844	-160.54930
89.80000	-4.63203	-160.64933
89.90000	-4.63625	-160.77675
90.00000	-4.64141	-160.94859
90.10000	-4.64781	-161.15582
90.20000	-4.65437	-161.44739
90.30000	-4.65844	-161.57439
90.40000	-4.66266	-161.70271
90.50000	-4.66750	-161.86573
90.60000	-4.67250	-162.03225
90.70000	-4.67859	-162.21474
90.80000	-4.68500	-162.50685
90.90000	-4.68891	-162.62044
91.00000	-4.69344	-162.75182
91.10000	-4.69859	-162.92548
91.20000	-4.70609	-163.17758
91.30000	-4.71156	-163.44735
91.40000	-4.71516	-163.53144
91.50000	-4.71938	-163.66409
91.60000	-4.72422	-163.81446
91.70000	-4.72938	-163.99640
91.80000	-4.73609	-164.22498
91.90000	-4.74234	-164.51813
92.00000	-4.74578	-164.60410
92.10000	-4.75016	-164.73582
92.20000	-4.75500	-164.89552
92.30000	-4.76094	-165.08609
92.40000	-4.76703	-165.33561
92.50000	-4.77172	-165.50452
92.60000	-4.77594	-165.62784
92.70000	-4.78078	-165.79750
92.80000	-4.78594	-165.97416
92.90000	-4.79266	-166.19620
93.00000	-4.79859	-166.46722
93.10000	-4.80219	-166.56543
93.20000	-4.80656	-166.69624
93.30000	-4.81188	-166.86639
93.40000	-4.81813	-167.08107
93.50000	-4.82422	-167.32556
93.60000	-4.82844	-167.46943
93.70000	-4.83281	-167.61336
93.80000	-4.83750	-167.76557
93.90000	-4.84266	-167.93883
94.00000	-4.84922	-168.15880
94.10000	-4.85625	-168.46064
94.20000	-4.85969	-168.56554
94.30000	-4.86375	-168.67985
94.40000	-4.86859	-168.83411
94.50000	-4.87500	-169.04566
94.60000	-4.88156	-169.34028
94.70000	-4.88531	-169.46238
94.80000	-4.89000	-169.59508
94.90000	-4.89500	-169.76666
95.00000	-4.90062	-169.97902
95.10000	-4.90734	-170.21334
95.20000	-4.91328	-170.50552
95.30000	-4.91656	-170.60004
95.40000	-4.92094	-170.72684
95.50000	-4.92594	-170.90547
95.60000	-4.93203	-171.11567
95.70000	-4.93813	-171.39262
95.80000	-4.94203	-171.52849
95.90000	-4.94609	-171.65165
96.00000	-4.95109	-171.82299
96.10000	-4.95672	-172.02193
96.20000	-4.96297	-172.24716
96.30000	-4.96891	-172.52246
96.40000	-4.97297	-172.63946
96.50000	-4.97750	-172.80054
96.60000	-4.98266	-172.97417
96.70000	-4.98859	-173.20219
96.80000	-4.99422	-173.43815
96.90000	-4.99828	-173.57561
97.00000	-5.00250	-173.70899
97.10000	-5.00687	-173.83741
97.20000	-5.01172	-173.98852
97.30000	-5.01734	-174.17528
97.40000	-5.02500	-174.48945
97.50000	-5.02938	-174.64927
97.60000	-5.03391	-174.79387
97.70000	-5.03922	-174.97456
97.80000	-5.04547	-175.17860
97.90000	-5.05141	-175.44031
98.00000	-5.05562	-175.57359
98.10000	-5.05984	-175.70071
98.20000	-5.06469	-175.85483
98.30000	-5.06984	-176.04646
98.40000	-5.07594	-176.24453
98.50000	-5.08219	-176.49789
98.60000	-5.08594	-176.62020
98.70000	-5.09000	-176.71841
98.80000	-5.09453	-176.87191
98.90000	-5.10031	-177.06011
99.00000	-5.10750	-177.34513
99.10000	-5.11188	-177.49274
99.20000	-5.11609	-177.61396
99.30000	-5.12109	-177.76650
99.40000	-5.12656	-177.95570
99.50000	-5.13328	-178.17648
99.60000	-5.13938	-178.45318
99.70000	-5.14297	-178.53896
99.80000	-5.14719	-178.65440
99.90000	-5.15219	-178.81784
100.00000	-5.15797	-179.01097
100.10000	-5.16500	-179.28211
100.20000	-5.16906	-179.43402
100.30000	-5.17297	-179.52584
100.40000	-5.17734	-179.65046
100.50000	-5.18250	-179.82040
100.60000	-5.18844	-180.01181
100.70000	-5.19547	-180.27335
100.80000	-5.19938	-180.40563
100.90000	-5.20359	-180.51739
101.00000	-5.20859	-180.66375
101.10000	-5.21391	-180.82607
101.20000	-5.22063	-181.04723
101.30000	-5.22516	-181.21500
101.40000	-5.22938	-181.32347
101.50000	-5.23406	-181.46668
101.60000	-5.23937	-181.62979
101.70000	-5.24547	-181.82775
101.80000	-5.25281	-182.10909
101.90000	-5.25625	-182.19799
102.00000	-5.26031	-182.29581
102.10000	-5.26563	-182.44749
102.20000	-5.27266	-182.67716
102.30000	-5.28156	-183.06999
102.40000	-5.28406	-183.12156
102.50000	-5.28750	-183.19204
102.60000	-5.29250	-183.35137
102.70000	-5.29734	-183.51667
102.80000	-5.30344	-183.68830
102.90000	-5.30969	-183.95540
103.00000	-5.31312	-184.05789
103.10000	-5.31734	-184.16658
103.20000	-5.32234	-184.32081
103.30000	-5.32828	-184.51643
103.40000	-5.33563	-184.81936
103.50000	-5.33938	-184.92688
103.60000	-5.34328	-185.02581
103.70000	-5.34797	-185.16578
103.80000	-5.35297	-185.32245
103.90000	-5.35875	-185.51493
104.00000	-5.36672	-185.84161
104.10000	-5.37047	-185.95752
104.20000	-5.37484	-186.08294
104.30000	-5.38016	-186.24467
104.40000	-5.38594	-186.43908
104.50000	-5.39203	-186.67237
104.60000	-5.39609	-186.80288
104.70000	-5.40016	-186.91212
104.80000	-5.40469	-187.05428
104.90000	-5.41016	-187.22469
105.00000	-5.41656	-187.43835
105.10000	-5.42344	-187.74539
105.20000	-5.42688	-187.83119
105.30001	-5.43109	-187.94017
105.40001	-5.43609	-188.10384
105.50001	-5.44188	-188.29332
105.60001	-5.44875	-188.57443
105.70001	-5.45313	-188.70790
105.80001	-5.45719	-188.82322
105.90001	-5.46187	-188.95845
106.00001	-5.46688	-189.12531
106.10001	-5.47281	-189.31693
106.20001	-5.47984	-189.59355
106.30001	-5.48359	-189.73652
106.40001	-5.48781	-189.85133
106.50001	-5.49281	-189.99895
106.60001	-5.49859	-190.19069
106.70001	-5.50578	-190.48037
106.80001	-5.50969	-190.60336
106.90001	-5.51375	-190.72452
107.00001	-5.51844	-190.83843
107.10001	-5.52359	-191.02286
107.20001	-5.52953	-191.24182
107.30001	-5.53688	-191.51300
107.40001	-5.54078	-191.65207
107.50001	-5.54469	-191.75732
107.60001	-5.54953	-191.88884
107.70001	-5.55500	-192.07586
107.80001	-5.56203	-192.36542
107.90001	-5.56641	-192.50880
108.00001	-5.57047	-192.62083
108.10001	-5.57516	-192.76343
108.20001	-5.58063	-192.95095
108.30001	-5.58688	-193.16353
108.40001	-5.59328	-193.41999
108.50001	-5.59688	-193.52794
108.60001	-5.60109	-193.64031
108.70001	-5.60609	-193.79857
108.80001	-5.61219	-194.00646
108.90001	-5.61906	-194.27495
109.00001	-5.62328	-194.41225
109.10001	-5.62734	-194.52354
109.20001	-5.63172	-194.66873
109.30001	-5.63688	-194.82982
109.40001	-5.64266	-195.01105
109.50001	-5.64969	-195.28012
109.60001	-5.65375	-195.43530
109.70001	-5.65828	-195.54752
109.80001	-5.66328	-195.71979
109.90001	-5.66953	-195.93462
110.00001	-5.67594	-196.18474
110.10001	-5.68000	-196.31700
110.20001	-5.68406	-196.43249
110.30001	-5.68875	-196.57649
110.40001	-5.69391	-196.74557
110.50001	-5.69984	-196.93953
110.60001	-5.70750	-197.24767
110.70001	-5.71109	-197.37096
110.80001	-5.71531	-197.47926
110.90001	-5.72000	-197.63546
111.00001	-5.72594	-197.82837
111.10001	-5.73250	-198.09979
111.20001	-5.73672	-198.25517
111.30001	-5.74109	-198.38265
111.40001	-5.74594	-198.52750
111.50001	-5.75125	-198.70500
111.60001	-5.75703	-198.89410
111.70001	-5.76344	-199.15766
111.80001	-5.76703	-199.28035
111.90001	-5.77141	-199.39147
112.00001	-5.77625	-199.56139
112.10001	-5.78203	-199.75711
112.20001	-5.78906	-200.02127
112.30001	-5.79422	-200.22620
112.40001	-5.79828	-200.35374
112.50001	-5.80250	-200.47328
112.60001	-5.80813	-200.66342
112.70001	-5.81375	-200.85695
112.80001	-5.81984	-201.10156
112.90001	-5.82359	-201.22732
113.00001	-5.82781	-201.34155
113.10001	-5.83250	-201.48247
113.20001	-5.83781	-201.65391
113.30001	-5.84484	-201.90407
113.40001	-5.84969	-202.10181
113.50001	-5.85391	-202.21639
113.60001	-5.85844	-202.34816
113.70001	-5.86359	-202.51738
113.80001	-5.86969	-202.72434
113.90001	-5.87703	-203.02562
114.00001	-5.88047	-203.12008
114.10001	-5.88453	-203.21144
114.20001	-5.88938	-203.36184
114.30001	-5.89484	-203.52057
114.40001	-5.90187	-203.78804
114.50001	-5.90656	-203.95468
114.60001	-5.91078	-204.05743
114.70001	-5.91563	-204.19873
114.80001	-5.92078	-204.36715
114.90001	-5.92656	-204.53882
115.00001	-5.93469	-204.86151
115.10001	-5.93797	-204.97100
115.20001	-5.94188	-205.04707
115.30001	-5.94641	-205.18069
115.40001	-5.95172	-205.32934
115.50001	-5.95906	-205.59072
115.60001	-5.96344	-205.74494
115.70001	-5.96766	-205.86564
115.80001	-5.97266	-206.01197
115.90001	-5.97813	-206.19793
116.00001	-5.98484	-206.40364
116.10001	-5.99109	-206.68402
116.20001	-5.99422	-206.75313
116.30001	-5.99828	-206.84800
116.40001	-6.00313	-206.99528
116.50001	-6.00844	-207.15748
116.60001	-6.01562	-207.39610
116.70001	-6.02016	-207.56611
116.80001	-6.02406	-207.67207
116.90001	-6.02844	-207.79803
117.00001	-6.03359	-207.94705
117.10001	-6.03953	-208.12680
117.20001	-6.04734	-208.43777
117.30001	-6.05094	-208.55089
117.40001	-6.05484	-208.64221
117.50001	-6.05969	-208.76820
117.60001	-6.06547	-208.94945
117.70001	-6.07250	-209.19795
117.80001	-6.07672	-209.34875
117.90001	-6.08078	-209.44111
118.00001	-6.08484	-209.54610
118.10001	-6.08953	-209.66098
118.20001	-6.09484	-209.82538
118.30001	-6.10266	-210.06827
118.40001	-6.10813	-210.29657
118.50001	-6.11219	-210.39417
118.60001	-6.11734	-210.53249
118.70001	-6.12406	-210.74498
118.80001	-6.13203	-211.07908
118.90001	-6.13516	-211.16522
119.00001	-6.13891	-211.23622
119.10001	-6.14375	-211.37033
119.20001	-6.14875	-211.53647
119.30001	-6.15406	-211.71278
119.40001	-6.16156	-211.98060
119.50001	-6.16500	-212.10539
119.60001	-6.16875	-212.17752
119.70001	-6.17344	-212.32469
119.80001	-6.17891	-212.49582
119.90001	-6.18609	-212.76207
120.00001	-6.19031	-212.91046
120.10001	-6.19437	-213.00533
120.20001	-6.19906	-213.14138
120.30001	-6.20469	-213.32569
120.40001	-6.21125	-213.53899
120.50001	-6.21906	-213.87745
120.60001	-6.22219	-213.96045
120.70001	-6.22594	-214.04694
120.80001	-6.23062	-214.18026
120.90001	-6.23609	-214.35764
121.00001	-6.24297	-214.62099
121.10001	-6.24734	-214.76419
121.20001	-6.25141	-214.87999
121.30001	-6.25578	-215.00425
121.40001	-6.26078	-215.15532
121.50001	-6.26656	-215.35380
121.60001	-6.27422	-215.63599
121.70001	-6.27844	-215.80553
121.80001	-6.28281	-215.90549
121.90001	-6.28781	-216.04985
122.00001	-6.29312	-216.21500
122.10001	-6.29969	-216.45594
122.20001	-6.30437	-216.62189
122.30001	-6.30859	-216.74007
122.40001	-6.31328	-216.87098
122.50001	-6.31844	-217.03506
122.60001	-6.32422	-217.23473
122.70001	-6.33094	-217.48629
122.80001	-6.33453	-217.59517
122.90001	-6.33844	-217.69156
123.00001	-6.34328	-217.82489
123.10001	-6.34906	-217.99700
123.20001	-6.35641	-218.26869
123.30001	-6.36109	-218.43770
123.40001	-6.36500	-218.53921
123.50001	-6.36969	-218.67147
123.60001	-6.37484	-218.82032
123.70001	-6.38031	-218.99301
123.80001	-6.38797	-219.27314
123.90001	-6.39172	-219.41525
124.00001	-6.39578	-219.50072
124.10001	-6.40047	-219.62756
124.20001	-6.40578	-219.79418
124.30001	-6.41297	-220.03944
124.40001	-6.41813	-220.26053
124.50001	-6.42188	-220.34313
124.60001	-6.42625	-220.45733
124.70001	-6.43109	-220.61495
124.80001	-6.43641	-220.77586
124.90001	-6.44375	-221.02430
125.00001	-6.44859	-221.21195
125.10001	-6.45266	-221.31123
125.20001	-6.45750	-221.45185
125.30001	-6.46266	-221.60387
125.40001	-6.46969	-221.83546
125.50001	-6.47438	-222.01364
125.60001	-6.47844	-222.11280
125.70001	-6.48281	-222.23394
125.80001	-6.48781	-222.38018
125.90001	-6.49344	-222.54613
126.00001	-6.50156	-222.83593
126.10001	-6.50547	-222.97844
126.20001	-6.50953	-223.06460
126.30001	-6.51469	-223.22333
126.40001	-6.52063	-223.40553
126.50001	-6.52813	-223.69449
126.60001	-6.53203	-223.83703
126.70001	-6.53563	-223.90406
126.80001	-6.54000	-224.03145
126.90001	-6.54484	-224.17514
127.00001	-6.55000	-224.34291
127.10001	-6.55781	-224.61401
127.20001	-6.56250	-224.79518
127.30001	-6.56672	-224.90445
127.40001	-6.57172	-225.05721
127.50001	-6.57750	-225.24187
127.60001	-6.58453	-225.52837
127.70001	-6.58813	-225.63687
127.80001	-6.59188	-225.72215
127.90001	-6.59625	-225.84338
128.00001	-6.60125	-225.99898
128.10001	-6.60687	-226.17649
128.20001	-6.61516	-226.48059
128.30001	-6.61953	-226.67694
128.40001	-6.62344	-226.75686
128.50001	-6.62797	-226.89621
128.60001	-6.63297	-227.04095
128.70001	-6.63937	-227.27184
128.80001	-6.64422	-227.43621
128.90001	-6.64859	-227.56445
129.00001	-6.65312	-227.69617
129.10001	-6.65813	-227.84185
129.20001	-6.66406	-228.02843
129.30001	-6.67156	-228.31909
129.40001	-6.67578	-228.47944
129.50001	-6.67984	-228.57882
129.60001	-6.68453	-228.71111
129.70001	-6.69016	-228.89119
129.80001	-6.69703	-229.13514
129.90001	-6.70172	-229.32748
130.00001	-6.70578	-229.42375
130.10001	-6.70984	-229.53093
130.20001	-6.71453	-229.66863
130.30001	-6.71984	-229.83138
130.40001	-6.72687	-230.05117
130.50001	-6.73203	-230.28018
130.60001	-6.73609	-230.37866
130.70001	-6.74063	-230.49906
130.80001	-6.74625	-230.65697
130.90001	-6.75313	-230.90163
131.00001	-6.75797	-231.08362
131.10001	-6.76188	-231.17509
131.20001	-6.76641	-231.29170
131.30001	-6.77125	-231.42284
131.40001	-6.77687	-231.58690
131.50001	-6.78484	-231.86141
131.60001	-6.78969	-232.07802
131.70001	-6.79328	-232.14896
131.80001	-6.79766	-232.25957
131.90001	-6.80313	-232.40833
132.00001	-6.81031	-232.64971
132.10001	-6.81516	-232.84654
132.20001	-6.81891	-232.92071
132.30001	-6.82312	-233.03324
132.40001	-6.82813	-233.17134
132.50001	-6.83391	-233.35972
132.60001	-6.84125	-233.60778
132.70001	-6.84609	-233.79700
132.80001	-6.85016	-233.88636
132.90001	-6.85500	-234.01664
133.00001	-6.86016	-234.17170
133.10001	-6.86719	-234.42104
133.20001	-6.87203	-234.57460
133.30001	-6.87609	-234.68196
133.40001	-6.88031	-234.79089
133.50001	-6.88531	-234.93874
133.60001	-6.89047	-235.09899
133.70001	-6.89734	-235.31823
133.80001	-6.90234	-235.50321
133.90001	-6.90656	-235.59944
134.00001	-6.91156	-235.74334
134.10001	-6.91688	-235.90402
134.20001	-6.92359	-236.12678
134.30001	-6.92828	-236.27402
134.40001	-6.93234	-236.38831
134.50001	-6.93672	-236.48450
134.60001	-6.94156	-236.61411
134.70001	-6.94719	-236.79511
134.80001	-6.95516	-237.06910
134.90001	-6.95953	-237.24109
135.00001	-6.96312	-237.29900
135.10001	-6.96750	-237.40894
135.20001	-6.97297	-237.55391
135.30001	-6.98094	-237.81911
135.40001	-6.98625	-238.04377
135.50001	-6.99016	-238.12594
135.60001	-6.99469	-238.23744
135.70001	-7.00016	-238.39630
135.80001	-7.00547	-238.57017
135.90001	-7.01250	-238.82429
136.00001	-7.01641	-238.94717
136.10001	-7.02016	-239.02413
136.20001	-7.02484	-239.15109
136.30001	-7.03016	-239.31853
136.40001	-7.03625	-239.49905
136.50001	-7.04203	-239.71933
136.60001	-7.04594	-239.82187
136.70001	-7.05031	-239.91795
136.80001	-7.05531	-240.06565
136.90001	-7.06109	-240.25503
137.00001	-7.06813	-240.49179
137.10001	-7.07297	-240.66369
137.20001	-7.07687	-240.74838
137.30001	-7.08156	-240.87620
137.40001	-7.08672	-241.02964
137.50001	-7.09375	-241.24014
137.60001	-7.09906	-241.45976
137.70001	-7.10281	-241.53864
137.80001	-7.10703	-241.63485
137.90001	-7.11187	-241.76757
138.00001	-7.11734	-241.92581
138.10001	-7.12531	-242.17184
138.20001	-7.12984	-242.36521
138.30001	-7.13359	-242.43434
138.40001	-7.13844	-242.55414
138.50001	-7.14391	-242.70877
138.60001	-7.15172	-242.98872
138.70001	-7.15641	-243.16256
138.80001	-7.16000	-243.23466
138.90001	-7.16437	-243.34480
139.00001	-7.16906	-243.46457
139.10001	-7.17422	-243.59694
139.20001	-7.18172	-243.85194
139.30001	-7.18656	-244.04563
139.40001	-7.19031	-244.10808
139.50001	-7.19500	-244.22827
139.60001	-7.20063	-244.38456
139.70001	-7.20844	-244.66011
139.80001	-7.21266	-244.83000
139.90001	-7.21656	-244.89607
140.00001	-7.22109	-245.00656
140.10001	-7.22594	-245.14772
140.20001	-7.23125	-245.30968
140.30001	-7.23844	-245.53503
140.40001	-7.24297	-245.72532
140.50001	-7.24703	-245.80216
140.60001	-7.25172	-245.91564
140.70001	-7.25688	-246.06845
140.80001	-7.26406	-246.29791
140.90001	-7.26953	-246.51831
141.00001	-7.27344	-246.61425
141.10001	-7.27766	-246.70607
141.20001	-7.28250	-246.83961
141.30001	-7.28766	-246.99837
141.40001	-7.29484	-247.22403
141.50001	-7.29938	-247.39647
141.60001	-7.30344	-247.47579
141.70001	-7.30813	-247.60033
141.80001	-7.31359	-247.75833
141.90001	-7.32109	-248.00009
142.00001	-7.32641	-248.22333
142.10001	-7.33031	-248.30084
142.20001	-7.33437	-248.39430
142.30001	-7.33891	-248.50918
142.40001	-7.34437	-248.65544
142.50001	-7.35172	-248.88845
142.60001	-7.35734	-249.13800
142.70001	-7.36109	-249.19350
142.80001	-7.36594	-249.32005
142.90001	-7.37156	-249.48291
143.00001	-7.37922	-249.75164
143.10001	-7.38359	-249.91420
143.20001	-7.38719	-249.98355
143.30001	-7.39188	-250.10362
143.40001	-7.39687	-250.24068
143.50001	-7.40219	-250.42155
143.60001	-7.40891	-250.63479
143.70001	-7.41359	-250.81509
143.80001	-7.41734	-250.87598
143.90001	-7.42172	-250.99352
144.00001	-7.42656	-251.13672
144.10001	-7.43312	-251.32442
144.20001	-7.43906	-251.56003
144.30001	-7.44344	-251.66053
144.40001	-7.44781	-251.77482
144.50001	-7.45297	-251.92106
144.60001	-7.45891	-252.09227
144.70001	-7.46578	-252.34535
144.80001	-7.46984	-252.46608
144.90001	-7.47391	-252.53403
145.00001	-7.47875	-252.65881
145.10001	-7.48422	-252.81379
145.20001	-7.49156	-253.06326
145.30001	-7.49672	-253.25015
145.40001	-7.50063	-253.32901
145.50001	-7.50484	-253.41877
145.60001	-7.50984	-253.54525
145.70001	-7.51547	-253.71239
145.80001	-7.52266	-253.94702
145.90001	-7.52703	-254.10515
146.00001	-7.53078	-254.15906
146.10001	-7.53516	-254.25440
146.20001	-7.54031	-254.38380
146.30001	-7.54672	-254.56369
146.40001	-7.55234	-254.76238
146.50001	-7.55672	-254.87104
146.60001	-7.56109	-254.95794
146.70001	-7.56547	-255.05373
146.80001	-7.57062	-255.17762
146.90001	-7.57719	-255.36311
147.00001	-7.58297	-255.58081
147.10001	-7.58687	-255.63502
147.20001	-7.59156	-255.73418
147.30001	-7.59688	-255.87624
147.40001	-7.60375	-256.06689
147.50001	-7.60937	-256.27765
147.60001	-7.61359	-256.35266
147.70001	-7.61813	-256.45232
147.80001	-7.62297	-256.55389
147.90001	-7.62859	-256.71005
148.00001	-7.63516	-256.88502
148.10001	-7.64047	-257.07719
148.20001	-7.64437	-257.12979
148.30001	-7.64891	-257.22694
148.40001	-7.65422	-257.35542
148.50001	-7.66078	-257.52875
148.60001	-7.66641	-257.73454
148.70001	-7.67016	-257.78449
148.80001	-7.67422	-257.85512
148.90001	-7.67875	-257.93219
149.00001	-7.68422	-258.06418
149.10001	-7.69188	-258.28046
149.20001	-7.69781	-258.53088
149.30001	-7.70156	-258.57884
149.40001	-7.70609	-258.65999
149.50001	-7.71109	-258.78397
149.60001	-7.71750	-258.93110
149.70001	-7.72313	-259.14246
149.80001	-7.72703	-259.19616
149.90001	-7.73156	-259.27708
150.00001	-7.73656	-259.38973
150.10001	-7.74156	-259.52178
150.20001	-7.74906	-259.71028
150.30001	-7.75469	-259.93660
150.40001	-7.75797	-259.95067
150.50001	-7.76219	-260.01179
150.60001	-7.76703	-260.11288
150.70001	-7.77281	-260.25784
150.80001	-7.77906	-260.46517
150.90001	-7.78344	-260.54457
151.00001	-7.78766	-260.61442
151.10001	-7.79266	-260.71587
151.20001	-7.79797	-260.85547
151.30001	-7.80516	-261.02474
151.40001	-7.81125	-261.26710
151.50001	-7.81484	-261.29562
151.60001	-7.81938	-261.38276
151.70001	-7.82531	-261.52357
151.80001	-7.83469	-261.84171
151.90001	-7.83859	-262.00336
152.00001	-7.84125	-261.97821
152.10001	-7.84563	-262.07307
152.20001	-7.85031	-262.18814
152.30001	-7.85562	-262.31325
152.40001	-7.86250	-262.50899
152.50001	-7.86766	-262.69332
152.60001	-7.87141	-262.73647
152.70001	-7.87594	-262.81476
152.80001	-7.88156	-262.96180
152.90001	-7.88828	-263.15576
153.00001	-7.89359	-263.33991
153.10001	-7.89750	-263.40380
153.20001	-7.90156	-263.46326
153.30001	-7.90641	-263.56623
153.40001	-7.91203	-263.71232
153.50001	-7.91953	-263.92788
153.60001	-7.92500	-264.15315
153.70001	-7.92844	-264.15244
153.80001	-7.93281	-264.23413
153.90001	-7.93797	-264.36833
154.00001	-7.94484	-264.57033
154.10001	-7.95063	-264.78088
154.20001	-7.95437	-264.82728
154.30001	-7.95859	-264.90551
154.40001	-7.96328	-265.00505
154.50001	-7.96875	-265.14512
154.60001	-7.97516	-265.30278
154.70001	-7.98125	-265.52737
154.80001	-7.98500	-265.57696
154.90001	-7.98953	-265.67283
155.00001	-7.99484	-265.80349
155.10001	-8.00203	-266.00206
155.20001	-8.00750	-266.20820
155.30001	-8.01094	-266.23538
155.40001	-8.01500	-266.28834
155.50001	-8.01969	-266.38961
155.60001	-8.02516	-266.52563
155.70001	-8.03250	-266.74703
155.80001	-8.03891	-267.03307
155.90001	-8.04219	-267.04901
156.00001	-8.04656	-267.11661
156.10001	-8.05156	-267.22085
156.20001	-8.05750	-267.36698
156.30001	-8.06375	-267.59523
156.40001	-8.06797	-267.68607
156.50001	-8.07203	-267.75301
156.60001	-8.07672	-267.84310
156.70001	-8.08203	-267.99044
156.80001	-8.08953	-268.19283
156.90001	-8.09500	-268.41772
157.00001	-8.09875	-268.44156
157.10001	-8.10328	-268.52354
157.20001	-8.10859	-268.66329
157.30001	-8.11484	-268.83590
157.40001	-8.12031	-269.01692
157.50001	-8.12438	-269.08159
157.60001	-8.12891	-269.17443
157.70001	-8.13391	-269.28180
157.80001	-8.13891	-269.39985
157.90001	-8.14578	-269.58665
158.00001	-8.15172	-269.81345
158.10001	-8.15547	-269.85100
158.20001	-8.16000	-269.94547
158.30001	-8.16531	-270.06567
158.40001	-8.17219	-270.26117
158.50001	-8.17734	-270.44141
158.60001	-8.18109	-270.49181
158.70001	-8.18531	-270.56426
158.80001	-8.19000	-270.65018
158.90001	-8.19531	-270.78968
159.00001	-8.20281	-270.99541
159.10001	-8.20922	-271.29012
159.20001	-8.21297	-271.31271
159.30001	-8.21734	-271.39688
159.40001	-8.22203	-271.48342
159.50001	-8.22859	-271.67711
159.60001	-8.23406	-271.87225
159.70001	-8.23797	-271.93105
159.80001	-8.24234	-272.01790
159.90001	-8.24719	-272.12590
160.00001	-8.25266	-272.26767
160.10001	-8.25953	-272.45334
160.20001	-8.26516	-272.66759
160.30001	-8.26875	-272.69745
160.40001	-8.27359	-272.79297
160.50001	-8.27859	-272.92186
160.60001	-8.28438	-273.07650
160.70001	-8.29047	-273.27001
160.80001	-8.29469	-273.35638
160.90001	-8.29875	-273.41959
161.00001	-8.30328	-273.49737
161.10001	-8.30859	-273.62844
161.20001	-8.31531	-273.79224
161.30001	-8.32172	-274.05521
161.40001	-8.32578	-274.12391
161.50001	-8.33078	-274.21901
161.60001	-8.33594	-274.35088
161.70001	-8.34219	-274.51509
161.80001	-8.34734	-274.67924
161.90001	-8.35141	-274.74293
162.00001	-8.35562	-274.82137
162.10001	-8.36016	-274.90234
162.20001	-8.36531	-275.01678
162.30001	-8.37141	-275.17265
162.40001	-8.37797	-275.41053
162.50001	-8.38188	-275.44579
162.60001	-8.38594	-275.49306
162.70001	-8.39047	-275.57364
162.80001	-8.39688	-275.72379
162.90001	-8.40406	-275.99782
163.00001	-8.40844	-276.07480
163.10001	-8.41250	-276.12257
163.20001	-8.41734	-276.21353
163.30001	-8.42234	-276.32761
163.40001	-8.42875	-276.45162
163.50001	-8.43516	-276.69847
163.60001	-8.43891	-276.74514
163.70001	-8.44328	-276.79524
163.80001	-8.44844	-276.90303
163.90001	-8.45578	-277.09052
164.00001	-8.46187	-277.33865
164.10001	-8.46516	-277.34798
164.20001	-8.46922	-277.37993
164.30001	-8.47375	-277.44037
164.40001	-8.47891	-277.55979
164.50001	-8.48516	-277.71369
164.60001	-8.49188	-277.96027
164.70001	-8.49578	-278.00006
164.80001	-8.50047	-278.08201
164.90001	-8.50563	-278.18894
165.00001	-8.51141	-278.32130
165.10001	-8.51734	-278.51078
165.20001	-8.52156	-278.56919
165.30001	-8.52578	-278.62552
165.40001	-8.53047	-278.71865
165.50001	-8.53609	-278.84480
165.60001	-8.54328	-279.03852
165.70001	-8.54891	-279.24931
165.80001	-8.55234	-279.24538
165.90001	-8.55672	-279.30596
166.00001	-8.56203	-279.43227
166.10001	-8.56906	-279.60661
166.20001	-8.57516	-279.83430
166.30001	-8.57875	-279.86583
166.40001	-8.58297	-279.90189
166.50001	-8.58766	-279.99330
166.60001	-8.59234	-280.07433
166.70001	-8.59750	-280.18513
166.80001	-8.60453	-280.40090
166.90001	-8.60891	-280.50256
167.00001	-8.61328	-280.54526
167.10001	-8.61844	-280.63953
167.20001	-8.62437	-280.77951
167.30001	-8.63125	-281.02753
167.40001	-8.63500	-281.05173
167.50001	-8.63938	-281.10325
167.60001	-8.64406	-281.17970
167.70001	-8.64969	-281.32269
167.80001	-8.65609	-281.48374
167.90001	-8.66375	-281.78751
168.00001	-8.66703	-281.77887
168.10001	-8.67141	-281.83535
168.20001	-8.67625	-281.92815
168.30001	-8.68219	-282.04703
168.40001	-8.68875	-282.29499
168.50001	-8.69234	-282.33641
168.60001	-8.69656	-282.38258
168.70001	-8.70156	-282.49428
168.80001	-8.70703	-282.63244
168.90001	-8.71391	-282.80637
169.00001	-8.71922	-283.01200
169.10001	-8.72250	-283.01835
169.20001	-8.72688	-283.06434
169.30001	-8.73219	-283.18593
169.40001	-8.73938	-283.38560
169.50001	-8.74563	-283.65159
169.60001	-8.74938	-283.68521
169.70001	-8.75344	-283.72023
169.80001	-8.75797	-283.78615
169.90001	-8.76297	-283.90020
170.00001	-8.76938	-284.05723
170.10001	-8.77625	-284.33263
170.20001	-8.78000	-284.36336
170.30001	-8.78422	-284.41799
170.40001	-8.78922	-284.52408
170.50001	-8.79563	-284.68269
170.60001	-8.80109	-284.85852
170.70001	-8.80547	-284.93559
170.80001	-8.80969	-284.98840
170.90001	-8.81453	-285.08136
171.00001	-8.81984	-285.21070
171.10001	-8.82672	-285.38904
171.20001	-8.83281	-285.62483
171.30001	-8.83641	-285.63476
171.40001	-8.84063	-285.69582
171.50001	-8.84547	-285.78398
171.60001	-8.85156	-285.94044
171.70001	-8.85828	-286.18249
171.80001	-8.86234	-286.23432
171.90001	-8.86641	-286.28841
172.00001	-8.87141	-286.38220
172.10001	-8.87688	-286.51476
172.20001	-8.88297	-286.66440
172.30001	-8.88844	-286.84002
172.40001	-8.89250	-286.88371
172.50001	-8.89688	-286.93908
172.60001	-8.90203	-287.03195
172.70001	-8.90797	-287.19237
172.80001	-8.91547	-287.43103
172.90001	-8.91938	-287.49809
173.00001	-8.92313	-287.52187
173.10001	-8.92766	-287.57039
173.20001	-8.93281	-287.67580
173.30001	-8.93969	-287.84943
173.40001	-8.94625	-288.10957
173.50001	-8.94984	-288.11157
173.60001	-8.95406	-288.15848
173.70001	-8.95906	-288.25286
173.80001	-8.96453	-288.36226
173.90001	-8.97156	-288.59428
174.00001	-8.97563	-288.65924
174.10001	-8.98000	-288.71024
174.20001	-8.98484	-288.78784
174.30001	-8.99000	-288.89686
174.40001	-8.99625	-289.04390
174.50001	-9.00313	-289.28879
174.60001	-9.00656	-289.29231
174.70001	-9.01078	-289.33269
174.80001	-9.01563	-289.41491
174.90001	-9.02172	-289.55898
175.00001	-9.02922	-289.83849
175.10001	-9.03312	-289.87843
175.20001	-9.03719	-289.90984
175.30001	-9.04203	-289.99284
175.40001	-9.04719	-290.10901
175.50001	-9.05297	-290.22172
175.60001	-9.05906	-290.42906
175.70001	-9.06313	-290.47948
175.80001	-9.06766	-290.53533
175.90001	-9.07281	-290.64599
176.00001	-9.07922	-290.79080
176.10001	-9.08641	-291.06614
176.20001	-9.09016	-291.09910
176.30001	-9.09422	-291.13692
176.40001	-9.09906	-291.24501
176.50001	-9.10437	-291.35510
176.60001	-9.11141	-291.54786
176.70001	-9.11656	-291.75147
176.80001	-9.12000	-291.72567
176.90001	-9.12422	-291.77591
177.00001	-9.12906	-291.86121
177.10001	-9.13469	-291.98706
177.20001	-9.14125	-292.18051
177.30001	-9.14609	-292.28830
177.40001	-9.15047	-292.35905
177.50001	-9.15531	-292.43773
177.60001	-9.16094	-292.57986
177.70001	-9.16766	-292.75149
177.80001	-9.17359	-292.97373
177.90001	-9.17703	-292.96896
178.00001	-9.18109	-292.98848
178.10001	-9.18578	-293.06585
178.20001	-9.19094	-293.17614
178.30001	-9.19750	-293.37239
178.40001	-9.20250	-293.49002
178.50001	-9.20688	-293.54876
178.60001	-9.21141	-293.61629
178.70001	-9.21656	-293.72108
178.80001	-9.22219	-293.84699
178.90001	-9.22922	-294.05189
179.00001	-9.23391	-294.16457
179.10001	-9.23812	-294.20865
179.20001	-9.24313	-294.29653
179.30001	-9.24906	-294.42701
179.40001	-9.25547	-294.63744
179.50001	-9.25953	-294.66686
179.60001	-9.26359	-294.68855
179.70001	-9.26797	-294.74321
179.80001	-9.27328	-294.85574
179.90001	-9.27906	-294.99808
180.00001	-9.28672	-295.25158
180.10001	-9.29078	-295.31461
180.20001	-9.29484	-295.33872
180.30001	-9.30000	-295.42097
180.40001	-9.30563	-295.55023
180.50001	-9.31203	-295.73718
180.60001	-9.31625	-295.80137
180.70001	-9.32031	-295.83010
180.80001	-9.32500	-295.90160
180.90001	-9.33000	-295.99592
181.00001	-9.33625	-296.14955
181.10001	-9.34391	-296.42493
181.20001	-9.34734	-296.42257
181.30001	-9.35125	-296.43574
181.40001	-9.35594	-296.50569
181.50001	-9.36172	-296.63193
181.60001	-9.36859	-296.87738
181.70001	-9.37297	-296.92823
181.80001	-9.37719	-296.96310
181.90001	-9.38203	-297.02708
182.00001	-9.38703	-297.12549
182.10001	-9.39297	-297.24497
182.20001	-9.40016	-297.49870
182.30001	-9.40391	-297.54198
182.40001	-9.40828	-297.57434
182.50001	-9.41359	-297.67549
182.60001	-9.41984	-297.82450
182.70001	-9.42594	-298.00749
182.80001	-9.42953	-298.00051
182.90001	-9.43328	-298.00293
183.00001	-9.43766	-298.06814
183.10001	-9.44234	-298.13159
183.20001	-9.44797	-298.25985
183.30001	-9.45609	-298.51452
183.40001	-9.46078	-298.62806
183.50001	-9.46516	-298.65214
183.60001	-9.46984	-298.70906
183.70001	-9.47563	-298.83501
183.80001	-9.48328	-299.09882
183.90001	-9.48734	-299.15804
184.00001	-9.49156	-299.17470
184.10001	-9.49641	-299.25573
184.20001	-9.50172	-299.36048
184.30001	-9.50844	-299.49638
184.40001	-9.51469	-299.75027
184.50001	-9.51750	-299.68897
184.60001	-9.52141	-299.70208
184.70001	-9.52609	-299.77527
184.80001	-9.53172	-299.90953
184.90001	-9.53922	-300.15004
185.00001	-9.54391	-300.26177
185.10001	-9.54781	-300.27097
185.20001	-9.55219	-300.30841
185.30001	-9.55703	-300.37624
185.40001	-9.56250	-300.50418
185.50001	-9.57031	-300.76954
185.60001	-9.57453	-300.84944
185.70001	-9.57844	-300.86401
185.80001	-9.58344	-300.93148
185.90001	-9.58953	-301.07388
186.00001	-9.59672	-301.31838
186.10001	-9.60031	-301.32183
186.20001	-9.60406	-301.32014
186.30001	-9.60875	-301.39497
186.40001	-9.61375	-301.49722
186.50001	-9.61937	-301.62409
186.60001	-9.62688	-301.86239
186.70001	-9.63078	-301.90071
186.80001	-9.63516	-301.91594
186.90001	-9.64016	-302.01134
187.00001	-9.64563	-302.11785
187.10001	-9.65328	-302.36563
187.20001	-9.65750	-302.44175
187.30001	-9.66141	-302.43695
187.40001	-9.66609	-302.50549
187.50001	-9.67109	-302.60393
187.60001	-9.67688	-302.71676
187.70001	-9.68359	-302.92743
187.80001	-9.68750	-302.96224
187.90001	-9.69172	-302.99121
188.00001	-9.69672	-303.07996
188.10001	-9.70281	-303.22570
188.20001	-9.71047	-303.51132
188.30001	-9.71422	-303.52053
188.40001	-9.71812	-303.51764
188.50001	-9.72266	-303.56491
188.60001	-9.72734	-303.63783
188.70001	-9.73281	-303.75236
188.80001	-9.74031	-304.00923
188.90001	-9.74438	-304.06287
189.00001	-9.74875	-304.10042
189.10001	-9.75406	-304.20047
189.20001	-9.76016	-304.33765
189.30001	-9.76687	-304.54931
189.40001	-9.77031	-304.54409
189.50001	-9.77422	-304.54588
189.60001	-9.77891	-304.61797
189.70001	-9.78406	-304.73363
189.80001	-9.79000	-304.88062
189.90001	-9.79766	-305.14047
190.00001	-9.80141	-305.15748
190.10001	-9.80531	-305.14693
190.20001	-9.81000	-305.21286
190.30001	-9.81547	-305.33296
190.40001	-9.82266	-305.54080
190.50001	-9.82750	-305.67566
190.60001	-9.83172	-305.69372
190.70001	-9.83625	-305.73881
190.80001	-9.84141	-305.82771
190.90001	-9.84703	-305.94662
191.00001	-9.85359	-306.14138
191.10001	-9.85781	-306.19639
191.20001	-9.86203	-306.22691
191.30001	-9.86734	-306.33029
191.40001	-9.87375	-306.49537
191.50001	-9.88109	-306.76267
191.60001	-9.88453	-306.74621
191.70001	-9.88797	-306.70601
191.80001	-9.89234	-306.76529
191.90001	-9.89719	-306.84492
192.00001	-9.90250	-306.96082
192.10001	-9.90984	-307.14989
192.20001	-9.91547	-307.33782
192.30001	-9.91969	-307.33332
192.40001	-9.92484	-307.44252
192.50001	-9.93063	-307.56846
192.60001	-9.93734	-307.74733
192.70001	-9.94109	-307.79141
192.80001	-9.94500	-307.78250
192.90001	-9.94969	-307.88288
193.00001	-9.95484	-308.00408
193.10001	-9.96078	-308.10958
193.20001	-9.96906	-308.44435
193.30001	-9.97234	-308.46524
193.40001	-9.97609	-308.44453
193.50001	-9.98125	-308.54324
193.60001	-9.98703	-308.65684
193.70001	-9.99359	-308.86561
193.80001	-9.99750	-308.92032
193.90001	-10.00156	-308.95221
194.00001	-10.00625	-309.00988
194.10001	-10.01125	-309.09193
194.20001	-10.01641	-309.19498
194.30001	-10.02359	-309.42565
194.40001	-10.02797	-309.51086
194.50001	-10.03188	-309.51673
194.60001	-10.03656	-309.56867
194.70001	-10.04219	-309.68353
194.80001	-10.04984	-309.94314
194.90001	-10.05438	-310.02495
195.00001	-10.05828	-310.03156
195.10001	-10.06281	-310.06560
195.20001	-10.06781	-310.16105
195.30001	-10.07313	-310.26867
195.40001	-10.08063	-310.49752
195.50001	-10.08500	-310.58338
195.60001	-10.08906	-310.58207
195.70001	-10.09359	-310.61783
195.80001	-10.09906	-310.72628
195.90001	-10.10641	-310.96140
196.00001	-10.11109	-311.05128
196.10001	-10.11500	-311.04752
196.20001	-10.11937	-311.07828
196.30001	-10.12469	-311.17070
196.40001	-10.13031	-311.28615
196.50001	-10.13734	-311.49176
196.60001	-10.14172	-311.55905
196.70001	-10.14594	-311.56036
196.80001	-10.15063	-311.61612
196.90001	-10.15625	-311.73849
197.00001	-10.16297	-311.91105
197.10001	-10.16812	-312.04596
197.20001	-10.17188	-312.01294
197.30001	-10.17594	-312.03038
197.40001	-10.18078	-312.09657
197.50001	-10.18625	-312.20371
197.60001	-10.19328	-312.39471
197.70001	-10.19813	-312.49908
197.80001	-10.20234	-312.49490
197.90001	-10.20750	-312.57075
198.00001	-10.21297	-312.65569
198.10001	-10.22000	-312.85536
198.20001	-10.22453	-312.93532
198.30001	-10.22859	-312.92021
198.40001	-10.23328	-312.97615
198.50001	-10.23812	-313.03492
198.60001	-10.24359	-313.13714
198.70001	-10.25125	-313.37008
198.80001	-10.25516	-313.39666
198.90001	-10.25875	-313.35026
199.00001	-10.26297	-313.36147
199.10001	-10.26828	-313.44873
199.20001	-10.27594	-313.63180
199.30001	-10.28109	-313.78812
199.40001	-10.28500	-313.76278
199.50001	-10.28953	-313.78967
199.60001	-10.29484	-313.85970
199.70001	-10.30016	-313.95730
[truncated: 5,228 more rows]
