# Supplementary material for: Strengthening of 3D Printed Fused Deposition Manufactured Parts Using the Fill Compositing Technique
Source: PLoS One. 2015 Apr 16;10(4):e0122915. doi: 10.1371/journal.pone.0122915 (PMC4400136; doi:10.1371/journal.pone.0122915)
Supplement: S1 File — This is the raw data and information on all the samples presented in this manuscript. (ZIP) [file pone.0122915.s001.zip › Specimen_RawData_172.csv]

Time	Extension	Load
(sec)	(mm)	(N)
0.00000	0.53109	0.00196
0.10000	0.53078	0.00620
0.20000	0.52609	-0.00114
0.30000	0.51953	0.00334
0.40000	0.51281	0.00634
0.50000	0.50437	0.00423
0.60000	0.49953	0.00300
0.70000	0.49531	0.00001
0.80000	0.49031	0.00416
0.90000	0.48453	-0.00252
1.00000	0.47734	0.00301
1.10000	0.47312	0.00466
1.20000	0.46891	0.00027
1.30000	0.46422	0.00433
1.40000	0.45922	-0.00085
1.50000	0.45359	0.00347
1.60000	0.44719	-0.00007
1.70000	0.44312	0.00454
1.80000	0.43906	-0.00356
1.90000	0.43437	0.00676
2.00000	0.42859	-0.00062
2.10000	0.42172	0.00356
2.20000	0.41687	-0.00266
2.30000	0.41281	0.00096
2.40000	0.40828	0.00124
2.50000	0.40312	0.00065
2.60000	0.39750	0.00290
2.70000	0.39016	0.00444
2.80000	0.38578	0.00679
2.90000	0.38156	0.00100
3.00000	0.37672	0.00420
3.10000	0.37141	0.00313
3.20000	0.36500	-0.00294
3.30000	0.36000	0.00972
3.40000	0.35594	0.01156
3.50000	0.35141	-0.00450
3.60000	0.34672	0.00749
3.70000	0.34109	0.00749
3.80000	0.33391	0.00185
3.90000	0.32937	0.00589
4.00000	0.32531	0.00253
4.10000	0.32047	0.00180
4.20000	0.31469	-0.00106
4.30000	0.30797	0.00153
4.40000	0.30344	0.00372
4.50000	0.29953	0.00551
4.60000	0.29516	0.00676
4.70000	0.29031	-0.00039
4.80000	0.28484	0.00162
4.90000	0.27750	0.01022
5.00000	0.27297	-0.00015
5.10000	0.26844	-0.00088
5.20000	0.26391	0.00588
5.30000	0.25828	0.00489
5.40000	0.25141	0.00425
5.50000	0.24625	0.00632
5.60000	0.24203	0.00388
5.70000	0.23766	0.00238
5.80000	0.23297	0.00937
5.90000	0.22781	0.00198
6.00000	0.22125	0.01016
6.10000	0.21672	0.00569
6.20000	0.21219	0.00289
6.30000	0.20703	0.00066
6.40000	0.20141	0.00195
6.50000	0.19422	0.00794
6.60000	0.18984	0.00560
6.70000	0.18594	0.00499
6.80000	0.18156	0.00292
6.90000	0.17656	0.00676
7.00000	0.17094	0.00219
7.10000	0.16344	0.00631
7.20000	0.15922	0.00098
7.30000	0.15516	0.00667
7.40000	0.15047	0.00241
7.50000	0.14484	0.01120
7.60000	0.13797	0.01070
7.70000	0.13297	0.00419
7.80000	0.12875	0.00877
7.90000	0.12422	0.00541
8.00000	0.11953	0.00396
8.10000	0.11422	0.00716
8.20000	0.10687	0.00613
8.30000	0.10234	0.01016
8.40000	0.09844	0.00185
8.50000	0.09344	0.00868
8.60000	0.08750	0.00262
8.70000	0.08000	0.00490
8.80000	0.07547	0.00644
8.90000	0.07156	0.01311
9.00000	0.06719	0.00903
9.10000	0.06234	0.01028
9.20000	0.05703	0.00671
9.30000	0.05047	0.00745
9.40000	0.04531	0.01174
9.50000	0.04109	0.00816
9.60000	0.03625	0.01203
9.70000	0.03062	0.00519
9.80000	0.02422	0.01011
9.90000	0.01953	0.00811
10.00000	0.01562	0.00980
10.10000	0.01125	0.00919
10.20000	0.00641	0.00882
10.30000	0.00094	0.00536
10.40000	-0.00563	0.01124
10.50000	-0.01062	0.01531
10.60000	-0.01531	0.00418
10.70000	-0.02047	0.00508
10.80000	-0.02625	0.00979
10.90000	-0.03313	0.00877
11.00000	-0.03734	0.00429
11.10000	-0.04125	0.01050
11.20000	-0.04578	0.00482
11.30000	-0.05047	0.01007
11.40000	-0.05578	0.00768
11.50000	-0.06297	0.01247
11.60000	-0.06766	0.00910
11.70000	-0.07172	0.00743
11.80000	-0.07641	0.01270
11.90000	-0.08172	0.00477
12.00000	-0.08828	0.00333
12.10000	-0.09375	0.00992
12.20000	-0.09781	0.00071
12.30000	-0.10219	0.00568
12.40000	-0.10703	-0.00152
12.50000	-0.11219	-0.00187
12.60000	-0.11875	0.00686
12.70000	-0.12406	-0.00521
12.80000	-0.12828	-0.10491
12.90000	-0.13313	-0.23893
13.00000	-0.13828	-0.39447
13.10000	-0.14563	-0.59699
13.20000	-0.15062	-0.78854
13.30000	-0.15484	-0.90766
13.40000	-0.15922	-1.04887
13.50000	-0.16406	-1.19967
13.60000	-0.16922	-1.36254
13.70000	-0.17594	-1.57000
13.80000	-0.18125	-1.77670
13.90000	-0.18563	-1.91628
14.00000	-0.19031	-2.08135
14.10000	-0.19531	-2.24351
14.20000	-0.20172	-2.45539
14.30000	-0.20719	-2.65988
14.40000	-0.21125	-2.80966
14.50000	-0.21594	-2.95204
14.60000	-0.22109	-3.13209
14.70000	-0.22672	-3.30918
14.80000	-0.23391	-3.54739
14.90000	-0.23844	-3.70458
15.00000	-0.24234	-3.81648
15.10000	-0.24719	-3.98111
15.20000	-0.25266	-4.16825
15.30000	-0.25922	-4.37935
15.40000	-0.26469	-4.59693
15.50000	-0.26844	-4.72759
15.60000	-0.27250	-4.85498
15.70000	-0.27719	-5.01269
15.80000	-0.28234	-5.18372
15.90000	-0.28891	-5.39203
16.00000	-0.29438	-5.60888
16.10000	-0.29859	-5.74707
16.20000	-0.30344	-5.89846
16.30000	-0.30906	-6.07714
16.40000	-0.31625	-6.32774
16.50000	-0.32094	-6.51345
16.60000	-0.32484	-6.62450
16.70000	-0.32938	-6.76272
16.80000	-0.33422	-6.91824
16.90000	-0.33922	-7.08743
17.00000	-0.34625	-7.29119
17.10000	-0.35188	-7.52424
17.20000	-0.35578	-7.62487
17.30000	-0.36031	-7.77394
17.40000	-0.36594	-7.95800
17.50000	-0.37359	-8.22796
17.60000	-0.37828	-8.41674
17.70000	-0.38203	-8.51796
17.80000	-0.38625	-8.64844
17.90000	-0.39125	-8.80652
18.00000	-0.39687	-8.99436
18.10000	-0.40406	-9.23487
18.20000	-0.40844	-9.41525
18.30000	-0.41234	-9.51480
18.40000	-0.41688	-9.65659
18.50000	-0.42203	-9.82213
18.60000	-0.42953	-10.05302
18.70000	-0.43516	-10.28609
18.80000	-0.43906	-10.40957
18.90000	-0.44297	-10.51664
19.00000	-0.44750	-10.66402
19.10000	-0.45297	-10.83367
19.20000	-0.46000	-11.06189
19.30000	-0.46531	-11.28570
19.40000	-0.46922	-11.39474
19.50000	-0.47391	-11.53789
19.60000	-0.47906	-11.69857
19.70000	-0.48547	-11.89990
19.80000	-0.49109	-12.11528
19.90000	-0.49531	-12.25297
20.00000	-0.49969	-12.38723
20.10000	-0.50469	-12.55417
20.20000	-0.51016	-12.73046
20.30000	-0.51766	-12.96902
20.40000	-0.52250	-13.17348
20.50000	-0.52625	-13.27480
20.60000	-0.53078	-13.41253
20.70000	-0.53578	-13.57448
20.80000	-0.54219	-13.78722
20.90000	-0.54781	-13.98837
21.00000	-0.55188	-14.12924
21.10000	-0.55641	-14.26572
21.20000	-0.56156	-14.43175
21.30000	-0.56719	-14.61755
21.40000	-0.57344	-14.82260
21.50000	-0.57891	-15.03755
21.60000	-0.58281	-15.14782
21.70000	-0.58750	-15.28420
21.80000	-0.59266	-15.45577
21.90000	-0.59937	-15.68044
22.00000	-0.60500	-15.89171
22.10000	-0.60875	-16.00399
22.20000	-0.61313	-16.13780
22.30000	-0.61797	-16.28241
22.40000	-0.62344	-16.46706
22.50000	-0.63016	-16.67310
22.60000	-0.63563	-16.90792
22.70000	-0.63953	-17.01188
22.80000	-0.64391	-17.14340
22.90000	-0.64922	-17.30967
23.00000	-0.65578	-17.51588
23.10000	-0.66125	-17.72729
23.20000	-0.66563	-17.86075
23.30000	-0.67000	-17.99492
23.40000	-0.67484	-18.15242
23.50000	-0.68016	-18.33462
23.60000	-0.68703	-18.54533
23.70000	-0.69266	-18.77422
23.80000	-0.69656	-18.88219
23.90000	-0.70125	-19.01099
24.00000	-0.70625	-19.17790
24.10000	-0.71266	-19.38399
24.20000	-0.71828	-19.60314
24.30000	-0.72250	-19.73554
24.40000	-0.72703	-19.86742
24.50000	-0.73219	-20.03695
24.60000	-0.73781	-20.22200
24.70000	-0.74437	-20.45101
24.80000	-0.74875	-20.62751
24.90000	-0.75281	-20.74705
25.00000	-0.75750	-20.89899
25.10000	-0.76281	-21.08264
25.20000	-0.77016	-21.32061
25.30000	-0.77625	-21.58343
25.40000	-0.78000	-21.70290
25.50000	-0.78406	-21.82366
25.60000	-0.78891	-21.99007
25.70000	-0.79438	-22.18279
25.80000	-0.80109	-22.43252
25.90000	-0.80562	-22.61362
26.00000	-0.80969	-22.74049
26.10000	-0.81406	-22.87995
26.20000	-0.81891	-23.04406
26.30000	-0.82484	-23.23594
26.40000	-0.83141	-23.48220
26.50000	-0.83594	-23.65702
26.60000	-0.84047	-23.79881
26.70000	-0.84563	-23.97351
26.80000	-0.85172	-24.19327
26.90000	-0.85906	-24.47355
27.00000	-0.86281	-24.61929
27.10000	-0.86656	-24.71308
27.20000	-0.87109	-24.87146
27.30000	-0.87609	-25.04178
27.40000	-0.88172	-25.23998
27.50000	-0.88719	-25.44805
27.60000	-0.89188	-25.60764
27.70000	-0.89656	-25.75384
27.80000	-0.90156	-25.92092
27.90000	-0.90734	-26.12361
28.00000	-0.91359	-26.34179
28.10000	-0.91859	-26.53101
28.20000	-0.92281	-26.66383
28.30000	-0.92750	-26.81693
28.40000	-0.93266	-26.98570
28.50000	-0.93875	-27.18898
28.60000	-0.94484	-27.42285
28.70000	-0.94891	-27.53653
28.80000	-0.95328	-27.67270
28.90000	-0.95812	-27.82551
29.00000	-0.96313	-27.99289
29.10000	-0.96984	-28.20658
29.20000	-0.97594	-28.46460
29.30000	-0.98000	-28.57893
29.40000	-0.98469	-28.70324
29.50000	-0.98969	-28.86267
29.60000	-0.99578	-29.06078
29.70000	-1.00141	-29.27635
29.80000	-1.00578	-29.41387
29.90000	-1.01016	-29.53215
30.00000	-1.01516	-29.69528
30.10000	-1.02063	-29.86645
30.20000	-1.02766	-30.08727
30.30000	-1.03312	-30.33308
30.40000	-1.03688	-30.41960
30.50000	-1.04109	-30.53430
30.60000	-1.04594	-30.69611
30.70000	-1.05234	-30.90288
30.80000	-1.05859	-31.14812
30.90000	-1.06266	-31.26859
31.00000	-1.06656	-31.36921
31.10000	-1.07125	-31.50941
31.20000	-1.07656	-31.66953
31.30000	-1.08281	-31.86753
31.40000	-1.08969	-32.14020
31.50000	-1.09375	-32.24749
31.60000	-1.09828	-32.37793
31.70000	-1.10391	-32.54447
31.80000	-1.11031	-32.76408
31.90000	-1.11547	-32.94361
32.00000	-1.11937	-33.06163
32.10000	-1.12344	-33.17701
32.20000	-1.12781	-33.30014
32.30000	-1.13297	-33.46464
32.40000	-1.13844	-33.62127
32.50000	-1.14531	-33.86681
32.60000	-1.14922	-33.97285
32.70000	-1.15391	-34.10078
32.80000	-1.15969	-34.27965
32.90000	-1.16719	-34.50947
33.00000	-1.17375	-34.78760
33.10000	-1.17734	-34.87394
33.20000	-1.18156	-34.98133
33.30000	-1.18672	-35.14355
33.40000	-1.19203	-35.32889
33.50000	-1.19859	-35.53811
33.60000	-1.20375	-35.76573
33.70000	-1.20719	-35.85337
33.80000	-1.21156	-35.98153
33.90000	-1.21688	-36.15610
34.00000	-1.22391	-36.39321
34.10000	-1.23000	-36.65604
34.20000	-1.23344	-36.75971
34.30000	-1.23750	-36.86997
34.40000	-1.24234	-37.03168
34.50000	-1.24766	-37.21327
34.60000	-1.25328	-37.40270
34.70000	-1.25969	-37.66002
34.80000	-1.26391	-37.78284
34.90000	-1.26844	-37.91084
35.00000	-1.27359	-38.08642
35.10000	-1.28000	-38.29008
35.20000	-1.28656	-38.57627
35.30000	-1.29031	-38.68819
35.40000	-1.29438	-38.79897
35.50000	-1.29891	-38.94809
35.60000	-1.30422	-39.13549
35.70000	-1.31078	-39.34884
35.80000	-1.31641	-39.58157
35.90000	-1.32016	-39.67882
36.00000	-1.32469	-39.81410
36.10000	-1.33000	-39.99623
36.20000	-1.33703	-40.23487
36.30000	-1.34344	-40.51016
36.40000	-1.34719	-40.61707
36.50000	-1.35141	-40.73451
36.60000	-1.35594	-40.87508
36.70000	-1.36078	-41.03094
36.80000	-1.36703	-41.23385
36.90000	-1.37313	-41.49450
37.00000	-1.37734	-41.61964
37.10000	-1.38188	-41.76083
37.20000	-1.38734	-41.94531
37.30000	-1.39453	-42.18015
37.40000	-1.39969	-42.41500
37.50000	-1.40344	-42.50566
37.60000	-1.40781	-42.63522
37.70000	-1.41266	-42.80322
37.80000	-1.41766	-42.97014
37.90000	-1.42422	-43.18560
38.00000	-1.43047	-43.45665
38.10000	-1.43438	-43.56394
38.20000	-1.43906	-43.71041
38.30000	-1.44391	-43.86273
38.40000	-1.45031	-44.07156
38.50000	-1.45625	-44.33523
38.60000	-1.46016	-44.44268
38.70000	-1.46438	-44.56872
38.80000	-1.46922	-44.72461
38.90000	-1.47453	-44.90713
39.00000	-1.48109	-45.12683
39.10000	-1.48641	-45.34562
39.20000	-1.49031	-45.45603
39.30000	-1.49500	-45.60173
39.40000	-1.50016	-45.77547
39.50000	-1.50641	-45.99254
39.60000	-1.51344	-46.27275
39.70000	-1.51750	-46.40713
39.80000	-1.52156	-46.51764
39.90000	-1.52609	-46.65569
40.00000	-1.53141	-46.83729
40.10000	-1.53797	-47.06175
40.20000	-1.54422	-47.34033
40.30000	-1.54781	-47.43431
40.40000	-1.55219	-47.56968
40.50000	-1.55734	-47.74426
40.60000	-1.56375	-47.95501
40.70000	-1.56953	-48.19334
40.80000	-1.57359	-48.31701
40.90000	-1.57781	-48.43751
41.00000	-1.58219	-48.57487
41.10000	-1.58703	-48.73680
41.20000	-1.59250	-48.92005
41.30000	-1.60016	-49.21402
41.40000	-1.60437	-49.34875
41.50000	-1.60875	-49.46542
41.60000	-1.61375	-49.62929
41.70000	-1.62063	-49.86236
41.80000	-1.62688	-50.12561
41.90000	-1.63078	-50.22394
42.00000	-1.63500	-50.34244
42.10000	-1.64000	-50.51063
42.20000	-1.64547	-50.69659
42.30000	-1.65187	-50.91435
42.40000	-1.65781	-51.16287
42.50000	-1.66156	-51.26870
42.60000	-1.66578	-51.38037
42.70000	-1.67094	-51.55357
42.80000	-1.67719	-51.77783
42.90000	-1.68281	-52.00598
43.00000	-1.68703	-52.12504
43.10000	-1.69109	-52.24393
43.20000	-1.69578	-52.39223
43.30000	-1.70109	-52.58201
43.40000	-1.70766	-52.79372
43.50000	-1.71391	-53.07359
43.60000	-1.71766	-53.17027
43.70000	-1.72203	-53.29435
43.80000	-1.72734	-53.47084
43.90000	-1.73297	-53.65806
44.00000	-1.73922	-53.89629
44.10000	-1.74375	-54.05279
44.20000	-1.74781	-54.15279
44.30000	-1.75234	-54.29099
44.40000	-1.75750	-54.46512
44.50000	-1.76328	-54.65294
44.60000	-1.77031	-54.91932
44.70000	-1.77422	-55.02919
44.80000	-1.77875	-55.16162
44.90000	-1.78422	-55.33358
45.00000	-1.79047	-55.54878
45.10000	-1.79688	-55.79789
45.20000	-1.80094	-55.92571
45.30000	-1.80516	-56.02745
45.40000	-1.80969	-56.15833
45.50000	-1.81484	-56.32382
45.60000	-1.82063	-56.50944
45.70000	-1.82766	-56.78950
45.80000	-1.83156	-56.90845
45.90000	-1.83578	-57.01469
46.00000	-1.84078	-57.18011
46.10000	-1.84656	-57.36596
46.20000	-1.85344	-57.62727
46.30000	-1.85750	-57.75043
46.40000	-1.86125	-57.84353
46.50000	-1.86578	-57.96903
46.60000	-1.87109	-58.14352
46.70000	-1.87672	-58.33040
46.80000	-1.88391	-58.59641
46.90000	-1.88812	-58.72357
47.00000	-1.89250	-58.83516
47.10000	-1.89766	-58.99081
47.20000	-1.90328	-59.17524
47.30000	-1.91000	-59.42152
47.40000	-1.91422	-59.56388
47.50000	-1.91828	-59.66860
47.60000	-1.92297	-59.81040
47.70000	-1.92828	-59.98693
47.80000	-1.93438	-60.18908
47.90000	-1.94156	-60.46932
48.00000	-1.94500	-60.54266
48.10000	-1.94891	-60.64064
48.20000	-1.95359	-60.78104
48.30000	-1.95906	-60.96199
48.40000	-1.96578	-61.19917
48.50000	-1.97047	-61.34882
48.60000	-1.97469	-61.45380
48.70000	-1.97938	-61.58833
48.80000	-1.98438	-61.73284
48.90000	-1.98984	-61.90229
49.00000	-1.99797	-62.20116
49.10000	-2.00234	-62.34922
49.20000	-2.00688	-62.45594
49.30000	-2.01266	-62.64850
49.40000	-2.02000	-62.88768
49.50000	-2.02547	-63.12855
49.60000	-2.02828	-63.16419
49.70000	-2.03219	-63.25991
49.80000	-2.03672	-63.40007
49.90000	-2.04172	-63.56546
50.00000	-2.04750	-63.76089
50.10000	-2.05469	-64.04479
50.20000	-2.05875	-64.16490
50.30000	-2.06328	-64.28288
50.40000	-2.06797	-64.43793
50.50000	-2.07375	-64.61915
50.60000	-2.08000	-64.84675
50.70000	-2.08438	-64.99348
50.80000	-2.08875	-65.11763
50.90000	-2.09359	-65.27042
51.00000	-2.09922	-65.45819
51.10000	-2.10609	-65.67951
51.20000	-2.11187	-65.93121
51.30000	-2.11531	-66.00337
51.40000	-2.11953	-66.12606
51.50000	-2.12437	-66.28028
51.60000	-2.13000	-66.46214
51.70000	-2.13625	-66.70047
51.80000	-2.14078	-66.85343
51.90000	-2.14500	-66.96333
52.00000	-2.14953	-67.09632
52.10000	-2.15484	-67.26444
52.20000	-2.16078	-67.45739
52.30000	-2.16844	-67.75858
52.40000	-2.17234	-67.89387
52.50000	-2.17656	-67.98852
52.60000	-2.18141	-68.14314
52.70000	-2.18703	-68.32164
52.80000	-2.19359	-68.57598
52.90000	-2.19781	-68.68658
53.00000	-2.20187	-68.80333
53.10000	-2.20656	-68.93495
53.20000	-2.21172	-69.10400
53.30000	-2.21766	-69.30252
53.40000	-2.22500	-69.59460
53.50000	-2.22891	-69.70640
53.60000	-2.23328	-69.80470
53.70000	-2.23828	-69.95691
53.80000	-2.24391	-70.13799
53.90000	-2.25047	-70.38421
54.00000	-2.25484	-70.53670
54.10000	-2.25891	-70.63764
54.20000	-2.26359	-70.77067
54.30000	-2.26906	-70.94359
54.40000	-2.27563	-71.14767
54.50000	-2.28172	-71.42043
54.60000	-2.28516	-71.48437
54.70000	-2.28938	-71.59436
54.80000	-2.29406	-71.74127
54.90000	-2.29953	-71.91016
55.00000	-2.30703	-72.19482
55.10000	-2.31188	-72.36252
55.20000	-2.31625	-72.46968
55.30000	-2.32078	-72.60951
55.40000	-2.32563	-72.74628
55.50000	-2.33078	-72.91573
55.60000	-2.33766	-73.16342
55.70000	-2.34188	-73.30183
55.80000	-2.34641	-73.42119
55.90000	-2.35141	-73.57945
56.00000	-2.35766	-73.76259
56.10000	-2.36453	-74.03047
56.20000	-2.36844	-74.14582
56.30000	-2.37234	-74.24215
56.40000	-2.37703	-74.37691
56.50000	-2.38234	-74.55877
56.60000	-2.38813	-74.73670
56.70000	-2.39578	-75.04027
56.80000	-2.39953	-75.13823
56.90000	-2.40359	-75.23359
57.00000	-2.40828	-75.37498
57.10000	-2.41438	-75.57861
57.20000	-2.42125	-75.85975
57.30000	-2.42547	-75.98538
57.40000	-2.42922	-76.08859
57.50000	-2.43375	-76.21410
57.60000	-2.43859	-76.36251
57.70000	-2.44453	-76.54638
57.80000	-2.45125	-76.79503
57.90000	-2.45594	-76.95029
58.00000	-2.46031	-77.08371
58.10000	-2.46578	-77.24927
58.20000	-2.47219	-77.46138
58.30000	-2.47906	-77.75638
58.40000	-2.48281	-77.86512
58.50000	-2.48688	-77.96926
58.60000	-2.49141	-78.10400
58.70000	-2.49656	-78.27312
58.80000	-2.50188	-78.46320
58.90000	-2.50797	-78.68390
59.00000	-2.51219	-78.83029
59.10000	-2.51656	-78.96060
59.20000	-2.52156	-79.12608
59.30000	-2.52734	-79.31545
59.40000	-2.53375	-79.54793
59.50000	-2.53828	-79.70115
59.60000	-2.54219	-79.81213
59.70000	-2.54672	-79.94746
59.80000	-2.55203	-80.11306
59.90000	-2.55766	-80.32344
60.00000	-2.56516	-80.59008
60.10000	-2.56938	-80.73678
60.20000	-2.57359	-80.83680
60.30000	-2.57828	-80.97762
60.40000	-2.58391	-81.16177
60.50000	-2.59047	-81.40314
60.60000	-2.59500	-81.55774
60.70000	-2.59922	-81.66250
60.80000	-2.60391	-81.79911
60.90000	-2.60875	-81.95245
61.00000	-2.61453	-82.13986
61.10000	-2.62188	-82.41619
61.20000	-2.62578	-82.54173
61.30000	-2.63016	-82.64925
61.40000	-2.63516	-82.80344
61.50000	-2.64078	-82.97990
61.60000	-2.64781	-83.22833
61.70000	-2.65203	-83.36505
61.80000	-2.65641	-83.47683
61.90000	-2.66125	-83.63162
62.00000	-2.66625	-83.78304
62.10000	-2.67219	-83.97429
62.20000	-2.67875	-84.22844
62.30000	-2.68250	-84.33596
62.40000	-2.68687	-84.44463
62.50000	-2.69156	-84.58146
62.60000	-2.69734	-84.75944
62.70000	-2.70375	-85.00239
62.80000	-2.70828	-85.12969
62.90000	-2.71234	-85.24142
63.00000	-2.71703	-85.36476
63.10000	-2.72234	-85.53497
63.20000	-2.72813	-85.71464
63.30000	-2.73516	-85.97049
63.40000	-2.73953	-86.10386
63.50000	-2.74375	-86.20512
63.60000	-2.74875	-86.34516
63.70000	-2.75438	-86.53924
63.80000	-2.76172	-86.79663
63.90000	-2.76625	-86.95858
64.00000	-2.77000	-87.04527
64.10000	-2.77406	-87.14347
64.20000	-2.77875	-87.27517
64.30000	-2.78375	-87.42234
64.40000	-2.78984	-87.62228
64.50000	-2.79484	-87.77385
64.60000	-2.79937	-87.89160
64.70000	-2.80453	-88.03965
64.80000	-2.81063	-88.21679
64.90000	-2.81828	-88.48240
65.00000	-2.82266	-88.63296
65.10000	-2.82656	-88.70556
65.20000	-2.83109	-88.81489
65.30000	-2.83641	-88.97093
65.40000	-2.84219	-89.15009
65.50000	-2.85047	-89.44891
65.60000	-2.85375	-89.54757
65.70000	-2.85781	-89.62145
65.80000	-2.86266	-89.75746
65.90000	-2.86922	-89.97106
66.00000	-2.87641	-90.26697
66.10000	-2.87953	-90.33894
66.20000	-2.88344	-90.41800
66.30000	-2.88781	-90.53678
66.40000	-2.89281	-90.68482
66.50000	-2.89781	-90.83459
66.60000	-2.90453	-91.05637
66.70000	-2.90969	-91.24133
66.80000	-2.91391	-91.34313
66.90000	-2.91875	-91.48002
67.00000	-2.92453	-91.64917
67.10000	-2.93250	-91.92888
67.20000	-2.93641	-92.06748
67.30000	-2.94000	-92.13661
67.40000	-2.94453	-92.26200
67.50000	-2.94953	-92.39945
67.60000	-2.95516	-92.59237
67.70000	-2.96281	-92.86323
67.80000	-2.96687	-93.00516
67.90000	-2.97094	-93.09480
68.00000	-2.97578	-93.22780
68.10000	-2.98078	-93.36887
68.20000	-2.98688	-93.55380
68.30000	-2.99203	-93.72976
68.40000	-2.99625	-93.84799
68.50000	-3.00094	-93.97837
68.60000	-3.00625	-94.14367
68.70000	-3.01266	-94.34688
68.80000	-3.02063	-94.65659
68.90000	-3.02359	-94.72936
69.00000	-3.02750	-94.79591
69.10000	-3.03234	-94.93282
69.20000	-3.03797	-95.10970
69.30000	-3.04484	-95.35489
69.40000	-3.04953	-95.51994
69.50000	-3.05359	-95.61528
69.60000	-3.05797	-95.73475
69.70000	-3.06313	-95.89477
69.80000	-3.06875	-96.07182
69.90000	-3.07578	-96.31382
70.00000	-3.08031	-96.47568
70.10000	-3.08422	-96.56267
70.20000	-3.08906	-96.69944
70.30000	-3.09516	-96.89432
70.40000	-3.10328	-97.20400
70.50000	-3.10672	-97.31794
70.60000	-3.11031	-97.38748
70.70000	-3.11484	-97.50883
70.80000	-3.12000	-97.66310
70.90000	-3.12562	-97.86174
71.00000	-3.13266	-98.09824
71.10000	-3.13703	-98.25768
71.20000	-3.14109	-98.35985
71.30000	-3.14578	-98.48770
71.40000	-3.15094	-98.64575
71.50000	-3.15844	-98.90466
71.60000	-3.16344	-99.10692
71.70000	-3.16719	-99.18987
71.80000	-3.17141	-99.30045
71.90000	-3.17641	-99.44427
72.00000	-3.18187	-99.61719
72.10000	-3.18922	-99.86973
72.20000	-3.19344	-100.02974
72.30000	-3.19750	-100.12079
72.40000	-3.20266	-100.27058
72.50000	-3.20844	-100.45289
72.60000	-3.21547	-100.70196
72.70000	-3.22016	-100.86636
72.80000	-3.22437	-100.96647
72.90000	-3.22875	-101.09678
73.00000	-3.23391	-101.25028
73.10000	-3.23969	-101.43658
73.20000	-3.24672	-101.73260
73.30000	-3.25047	-101.84682
73.40000	-3.25453	-101.93486
73.50000	-3.25937	-102.07431
73.60000	-3.26500	-102.24377
73.70000	-3.27234	-102.52415
73.80000	-3.27703	-102.69690
73.90000	-3.28109	-102.80260
74.00000	-3.28563	-102.93438
74.10000	-3.29063	-103.07655
74.20000	-3.29641	-103.27613
74.30000	-3.30359	-103.54689
74.40000	-3.30750	-103.68597
74.50000	-3.31188	-103.78850
74.60000	-3.31672	-103.94438
74.70000	-3.32234	-104.12944
74.80000	-3.32922	-104.40262
74.90000	-3.33406	-104.58614
75.00000	-3.33813	-104.69154
75.10000	-3.34266	-104.83270
75.20000	-3.34734	-104.98081
75.30000	-3.35266	-105.15554
75.40000	-3.35859	-105.37285
75.50000	-3.36297	-105.51115
75.60000	-3.36719	-105.62936
75.70000	-3.37188	-105.76094
75.80000	-3.37719	-105.92506
75.90000	-3.38375	-106.13603
76.00000	-3.38938	-106.35515
76.10000	-3.39375	-106.47569
76.20000	-3.39813	-106.59038
76.30000	-3.40313	-106.73808
76.40000	-3.40906	-106.94548
76.50000	-3.41656	-107.22042
76.60000	-3.42078	-107.37486
76.70000	-3.42484	-107.46177
76.80000	-3.42922	-107.57469
76.90000	-3.43437	-107.71693
77.00000	-3.44063	-107.92103
77.10000	-3.44578	-108.09746
77.20000	-3.45000	-108.21413
77.30000	-3.45453	-108.32875
77.40000	-3.45969	-108.47516
77.50000	-3.46547	-108.65201
77.60000	-3.47391	-108.94038
77.70000	-3.47781	-109.08883
77.80000	-3.48156	-109.15697
77.90000	-3.48609	-109.27828
78.00000	-3.49156	-109.43519
78.10000	-3.49844	-109.66446
78.20000	-3.50344	-109.82750
78.30000	-3.50734	-109.91076
78.40000	-3.51172	-110.02351
78.50000	-3.51672	-110.16034
78.60000	-3.52219	-110.33124
78.70000	-3.52937	-110.57600
78.80000	-3.53391	-110.72016
78.90000	-3.53812	-110.80933
79.00000	-3.54281	-110.93748
79.10000	-3.54828	-111.09842
79.20000	-3.55516	-111.30744
79.30000	-3.55984	-111.46300
79.40000	-3.56391	-111.56250
79.50000	-3.56844	-111.67611
79.60000	-3.57359	-111.81585
79.70000	-3.57953	-111.98968
79.80000	-3.58734	-112.26569
79.90000	-3.59125	-112.40145
80.00000	-3.59500	-112.47256
80.10000	-3.59953	-112.58690
80.20000	-3.60453	-112.71764
80.30000	-3.61078	-112.89499
80.40000	-3.61609	-113.09202
80.50000	-3.62047	-113.19797
80.60000	-3.62484	-113.30718
80.70000	-3.62969	-113.42380
80.80000	-3.63500	-113.56785
80.90000	-3.64328	-113.81308
81.00000	-3.64813	-114.02419
81.10000	-3.65203	-114.08784
81.20000	-3.65719	-114.22586
81.30000	-3.66312	-114.40325
81.40000	-3.67156	-114.70934
81.50000	-3.67484	-114.82147
81.60000	-3.67813	-114.85856
81.70000	-3.68234	-114.96740
81.80000	-3.68672	-115.07702
81.90000	-3.69203	-115.22978
82.00000	-3.69875	-115.43231
82.10000	-3.70500	-115.69208
82.20000	-3.70906	-115.78721
82.30000	-3.71375	-115.89808
82.40000	-3.71938	-116.05949
82.50000	-3.72672	-116.30633
82.60000	-3.73078	-116.43438
82.70000	-3.73469	-116.52182
82.80000	-3.73922	-116.64215
82.90000	-3.74437	-116.78742
83.00000	-3.75016	-116.96707
83.10000	-3.75719	-117.20402
83.20000	-3.76187	-117.37079
83.30000	-3.76578	-117.45778
83.40000	-3.77047	-117.58033
83.50000	-3.77531	-117.71876
83.60000	-3.78156	-117.91765
83.70000	-3.78703	-118.11129
83.80000	-3.79109	-118.20744
83.90000	-3.79547	-118.31836
84.00000	-3.80047	-118.46060
84.10000	-3.80609	-118.63821
84.20000	-3.81391	-118.89542
84.30000	-3.81859	-119.07482
84.40000	-3.82234	-119.15066
84.50000	-3.82672	-119.27714
84.60000	-3.83219	-119.42278
84.70000	-3.83906	-119.65089
84.80000	-3.84422	-119.83600
84.90000	-3.84828	-119.93341
85.00000	-3.85281	-120.05208
85.10000	-3.85766	-120.19145
85.20000	-3.86281	-120.33809
85.30000	-3.87047	-120.59993
85.40000	-3.87516	-120.79205
85.50000	-3.87906	-120.86510
85.60000	-3.88391	-121.01153
85.70000	-3.88922	-121.17084
85.80000	-3.89625	-121.40016
85.90000	-3.90094	-121.57383
86.00000	-3.90453	-121.64649
86.10000	-3.90891	-121.75102
86.20000	-3.91375	-121.89450
86.30000	-3.91938	-122.07115
86.40000	-3.92656	-122.31381
86.50000	-3.93172	-122.51730
86.60000	-3.93578	-122.60934
86.70000	-3.94063	-122.72692
86.80000	-3.94578	-122.89684
86.90000	-3.95297	-123.13139
87.00000	-3.95797	-123.32147
87.10000	-3.96172	-123.40016
87.20000	-3.96625	-123.53472
87.30000	-3.97109	-123.67952
87.40000	-3.97672	-123.84204
87.50000	-3.98375	-124.08825
87.60000	-3.98797	-124.23153
87.70000	-3.99203	-124.32132
87.80000	-3.99672	-124.45236
87.90000	-4.00187	-124.61948
88.00000	-4.00859	-124.82113
88.10000	-4.01422	-125.04116
88.20000	-4.01828	-125.13758
88.30000	-4.02266	-125.24375
88.40000	-4.02719	-125.35924
88.50000	-4.03266	-125.51102
88.60000	-4.03953	-125.73080
88.70000	-4.04484	-125.92572
88.80000	-4.04875	-126.01158
88.90000	-4.05344	-126.13010
89.00000	-4.05891	-126.28706
89.10000	-4.06578	-126.49807
89.20000	-4.07125	-126.70521
89.30000	-4.07531	-126.80626
89.40000	-4.07969	-126.90702
89.50000	-4.08484	-127.05009
89.60000	-4.09016	-127.20473
89.70000	-4.09766	-127.45436
89.80000	-4.10219	-127.61404
89.90000	-4.10594	-127.69023
90.00000	-4.11047	-127.79908
90.10000	-4.11641	-127.96621
90.20000	-4.12391	-128.22928
90.30000	-4.12859	-128.40220
90.40000	-4.13219	-128.48130
90.50000	-4.13641	-128.57543
90.60000	-4.14141	-128.71490
90.70000	-4.14672	-128.88649
90.80000	-4.15359	-129.10800
90.90000	-4.15875	-129.30794
91.00000	-4.16281	-129.40310
91.10000	-4.16750	-129.53418
91.20000	-4.17297	-129.70582
91.30000	-4.17969	-129.90817
91.40000	-4.18531	-130.12590
91.50000	-4.18922	-130.22520
91.60000	-4.19344	-130.32891
91.70000	-4.19813	-130.46311
91.80000	-4.20312	-130.61003
91.90000	-4.20906	-130.78015
92.00000	-4.21453	-130.98335
92.10000	-4.21891	-131.09055
92.20000	-4.22375	-131.22711
92.30000	-4.22922	-131.37880
92.40000	-4.23563	-131.58694
92.50000	-4.24125	-131.79706
92.60000	-4.24547	-131.90554
92.70000	-4.24969	-132.00325
92.80000	-4.25453	-132.14146
92.90000	-4.25984	-132.29951
93.00000	-4.26625	-132.48898
93.10000	-4.27172	-132.69275
93.20000	-4.27563	-132.77650
93.30000	-4.28016	-132.88724
93.40000	-4.28547	-133.03447
93.50000	-4.29234	-133.25615
93.60000	-4.29812	-133.46756
93.70000	-4.30219	-133.56511
93.80000	-4.30641	-133.65963
93.90000	-4.31094	-133.77577
94.00000	-4.31594	-133.90665
94.10000	-4.32234	-134.08360
94.20000	-4.32891	-134.33401
94.30000	-4.33312	-134.42641
94.40000	-4.33781	-134.54826
94.50000	-4.34328	-134.69715
94.60000	-4.35016	-134.90558
94.70000	-4.35484	-135.06825
94.80000	-4.35859	-135.13845
94.90000	-4.36281	-135.23209
95.00000	-4.36781	-135.37547
95.10000	-4.37328	-135.53263
95.20000	-4.38000	-135.71659
95.30000	-4.38625	-135.98178
95.40000	-4.38984	-136.05486
95.50000	-4.39438	-136.15392
95.60000	-4.39938	-136.29103
95.70000	-4.40578	-136.47234
95.80000	-4.41188	-136.70811
95.90000	-4.41578	-136.79563
96.00000	-4.42000	-136.89303
96.10000	-4.42453	-137.00420
96.20000	-4.42953	-137.14632
96.30000	-4.43594	-137.31417
96.40000	-4.44156	-137.52943
96.50000	-4.44547	-137.60307
96.60000	-4.44984	-137.70528
96.70000	-4.45500	-137.83868
96.80000	-4.46156	-138.02481
96.90000	-4.46797	-138.25187
97.00000	-4.47234	-138.36309
97.10000	-4.47656	-138.46244
97.20000	-4.48125	-138.57414
97.30000	-4.48688	-138.72147
97.40000	-4.49484	-138.94960
97.50000	-4.50047	-139.20851
97.60000	-4.50391	-139.25999
97.70000	-4.50875	-139.37826
97.80000	-4.51406	-139.52971
97.90000	-4.52078	-139.73257
98.00000	-4.52531	-139.88341
98.10000	-4.52938	-139.97293
98.20000	-4.53391	-140.09179
98.30000	-4.53906	-140.23241
98.40000	-4.54437	-140.38634
98.50000	-4.55141	-140.61087
98.60000	-4.55625	-140.78738
98.70000	-4.55984	-140.85118
98.80000	-4.56422	-140.96245
98.90000	-4.56953	-141.10379
99.00000	-4.57719	-141.33446
99.10000	-4.58250	-141.55681
99.20000	-4.58594	-141.62003
99.30000	-4.59000	-141.70375
99.40000	-4.59484	-141.82580
99.50000	-4.60063	-141.99145
99.60000	-4.60719	-142.19642
99.70000	-4.61266	-142.40691
99.80000	-4.61672	-142.49820
99.90000	-4.62141	-142.61052
100.00000	-4.62641	-142.73846
100.10000	-4.63250	-142.90853
100.20000	-4.63859	-143.13023
100.30000	-4.64281	-143.24388
100.40000	-4.64703	-143.33686
100.50000	-4.65172	-143.46266
100.60000	-4.65719	-143.62121
100.70000	-4.66453	-143.84960
100.80000	-4.66969	-144.04523
100.90000	-4.67344	-144.12080
101.00000	-4.67813	-144.24582
101.10000	-4.68344	-144.39477
101.20000	-4.68969	-144.57321
101.30000	-4.69531	-144.78140
101.40000	-4.69938	-144.87451
101.50000	-4.70359	-144.97647
101.60000	-4.70859	-145.10424
101.70000	-4.71391	-145.25169
101.80000	-4.72047	-145.43740
101.90000	-4.72609	-145.66021
102.00000	-4.72984	-145.72433
102.10000	-4.73422	-145.83355
102.20000	-4.73938	-145.98142
102.30000	-4.74625	-146.17221
102.40000	-4.75234	-146.39774
102.50000	-4.75625	-146.48446
102.60000	-4.76047	-146.57983
102.70000	-4.76531	-146.69766
102.80000	-4.77031	-146.83285
102.90000	-4.77703	-147.00444
103.00000	-4.78297	-147.24004
103.10000	-4.78688	-147.32318
103.20000	-4.79125	-147.42966
103.30000	-4.79656	-147.57283
103.40000	-4.80328	-147.75647
103.50000	-4.80922	-147.97200
103.60000	-4.81312	-148.05500
103.70000	-4.81734	-148.15891
103.80000	-4.82250	-148.28746
103.90000	-4.82797	-148.45076
104.00000	-4.83453	-148.63154
104.10000	-4.83969	-148.83451
104.20000	-4.84359	-148.90818
104.30000	-4.84828	-149.02377
104.40000	-4.85344	-149.15785
104.50000	-4.85984	-149.32843
104.60000	-4.86578	-149.55516
104.70000	-4.86969	-149.64636
104.80000	-4.87391	-149.74198
104.90000	-4.87859	-149.86371
105.00000	-4.88406	-150.01620
105.10000	-4.89141	-150.22227
105.20000	-4.89672	-150.45407
105.30001	-4.90016	-150.50359
105.40001	-4.90469	-150.60331
105.50001	-4.90969	-150.74103
105.60001	-4.91594	-150.90305
105.70001	-4.92219	-151.13044
105.80001	-4.92656	-151.24333
105.90001	-4.93094	-151.34254
106.00001	-4.93563	-151.47157
106.10001	-4.94125	-151.62055
106.20001	-4.94781	-151.81620
106.30001	-4.95391	-152.04604
106.40001	-4.95766	-152.12806
106.50001	-4.96203	-152.21207
106.60001	-4.96719	-152.35505
106.70001	-4.97422	-152.56448
106.80001	-4.97953	-152.77411
106.90001	-4.98328	-152.84200
107.00001	-4.98750	-152.94480
107.10001	-4.99234	-153.06631
107.20001	-4.99813	-153.23964
107.30001	-5.00547	-153.45621
107.40001	-5.01141	-153.73807
107.50001	-5.01469	-153.78460
107.60001	-5.01875	-153.87577
107.70001	-5.02359	-154.02250
107.80001	-5.02953	-154.18522
107.90001	-5.03578	-154.41938
108.00001	-5.04016	-154.53571
108.10001	-5.04438	-154.64008
108.20001	-5.04937	-154.76285
108.30001	-5.05516	-154.94476
108.40001	-5.06172	-155.15296
108.50001	-5.06672	-155.34994
108.60001	-5.07047	-155.42449
108.70001	-5.07500	-155.52308
108.80001	-5.07984	-155.65415
108.90001	-5.08531	-155.82056
109.00001	-5.09125	-156.00862
109.10001	-5.09594	-156.13711
109.20001	-5.10063	-156.24310
109.30001	-5.10531	-156.37231
109.40001	-5.11109	-156.53464
109.50001	-5.11828	-156.74366
109.60001	-5.12375	-156.97572
109.70001	-5.12734	-157.03382
109.80001	-5.13172	-157.13267
109.90001	-5.13672	-157.27040
110.00001	-5.14281	-157.43384
110.10001	-5.14906	-157.64427
110.20001	-5.15328	-157.75952
110.30001	-5.15734	-157.84475
110.40001	-5.16234	-157.97286
110.50001	-5.16781	-158.11712
110.60001	-5.17438	-158.30344
110.70001	-5.18000	-158.51030
110.80001	-5.18391	-158.59583
110.90001	-5.18844	-158.69696
111.00001	-5.19328	-158.81622
111.10001	-5.19969	-159.00086
111.20001	-5.20641	-159.24628
111.30001	-5.21047	-159.34476
111.40001	-5.21469	-159.42919
111.50001	-5.21953	-159.54702
111.60001	-5.22484	-159.69883
111.70001	-5.23125	-159.86477
111.80001	-5.23672	-160.06279
111.90001	-5.24078	-160.14814
112.00001	-5.24531	-160.25944
112.10001	-5.25031	-160.39440
112.20001	-5.25578	-160.53984
112.30001	-5.26234	-160.73774
112.40001	-5.26688	-160.87398
112.50001	-5.27094	-160.94933
112.60001	-5.27531	-161.04656
112.70001	-5.28031	-161.17409
112.80001	-5.28625	-161.32739
112.90001	-5.29313	-161.54948
113.00001	-5.29703	-161.63863
113.10001	-5.30125	-161.72087
113.20001	-5.30625	-161.83612
113.30001	-5.31219	-161.98495
113.40001	-5.32000	-162.23915
113.50001	-5.32391	-162.33243
113.60001	-5.32797	-162.39370
113.70001	-5.33234	-162.47758
113.80001	-5.33750	-162.60216
113.90001	-5.34359	-162.76218
114.00001	-5.35156	-163.04781
114.10001	-5.35516	-163.11102
114.20001	-5.35969	-163.19923
114.30001	-5.36547	-163.34993
114.40001	-5.37219	-163.53905
114.50001	-5.37719	-163.71396
114.60001	-5.38078	-163.77239
114.70001	-5.38500	-163.86670
114.80001	-5.38969	-163.96777
114.90001	-5.39484	-164.10789
115.00001	-5.40141	-164.26131
115.10001	-5.40797	-164.52041
115.20001	-5.41141	-164.58355
115.30001	-5.41562	-164.66491
115.40001	-5.42047	-164.78443
115.50001	-5.42656	-164.95608
115.60001	-5.43344	-165.19594
115.70001	-5.43734	-165.26960
115.80001	-5.44125	-165.34281
115.90001	-5.44594	-165.45354
116.00001	-5.45109	-165.58519
116.10001	-5.45766	-165.75444
116.20001	-5.46484	-166.04337
116.30001	-5.46828	-166.10157
116.40001	-5.47266	-166.18539
116.50001	-5.47781	-166.32257
116.60001	-5.48359	-166.47497
116.70001	-5.48969	-166.67727
116.80001	-5.49391	-166.77499
116.90001	-5.49813	-166.85668
117.00001	-5.50281	-166.97766
117.10001	-5.50828	-167.11922
117.20001	-5.51531	-167.30554
117.30001	-5.52141	-167.54769
117.40001	-5.52484	-167.60753
117.50001	-5.52906	-167.68639
117.60001	-5.53406	-167.81171
117.70001	-5.54000	-167.96434
117.80001	-5.54656	-168.19678
117.90001	-5.55109	-168.31431
118.00001	-5.55531	-168.39981
118.10001	-5.56016	-168.51263
118.20001	-5.56516	-168.64768
118.30001	-5.57125	-168.81123
118.40001	-5.57781	-169.03466
118.50001	-5.58172	-169.13533
118.60001	-5.58594	-169.21939
118.70001	-5.59094	-169.33709
118.80001	-5.59719	-169.50782
118.90001	-5.60359	-169.73248
119.00001	-5.60766	-169.81506
119.10001	-5.61188	-169.89946
119.20001	-5.61656	-170.01563
119.30001	-5.62188	-170.15472
119.40001	-5.62766	-170.32872
119.50001	-5.63453	-170.56525
119.60001	-5.63844	-170.65027
119.70001	-5.64281	-170.73704
119.80001	-5.64734	-170.84445
119.90001	-5.65313	-171.00972
120.00001	-5.66031	-171.24137
120.10001	-5.66469	-171.36410
120.20001	-5.66875	-171.44395
120.30001	-5.67344	-171.55412
120.40001	-5.67844	-171.68911
120.50001	-5.68406	-171.83368
120.60001	-5.69062	-172.05597
120.70001	-5.69500	-172.16375
120.80001	-5.69938	-172.25206
120.90001	-5.70422	-172.37079
121.00001	-5.71063	-172.55229
121.10001	-5.71719	-172.78391
121.20001	-5.72125	-172.87409
121.30001	-5.72516	-172.94621
121.40001	-5.72984	-173.04440
121.50001	-5.73500	-173.18283
121.60001	-5.74141	-173.34665
121.70001	-5.74828	-173.60352
121.80001	-5.75203	-173.68223
121.90001	-5.75641	-173.76854
122.00001	-5.76141	-173.89585
122.10001	-5.76766	-174.05665
122.20001	-5.77438	-174.29657
122.30001	-5.77844	-174.39824
122.40001	-5.78234	-174.47174
122.50001	-5.78719	-174.58735
122.60001	-5.79266	-174.73689
122.70001	-5.79891	-174.91548
122.80001	-5.80469	-175.13485
122.90001	-5.80859	-175.20203
123.00001	-5.81281	-175.28279
123.10001	-5.81781	-175.42550
123.20001	-5.82406	-175.60269
123.30001	-5.83141	-175.86614
123.40001	-5.83531	-175.97422
123.50001	-5.83922	-176.04822
123.60001	-5.84375	-176.15862
123.70001	-5.84875	-176.29491
123.80001	-5.85438	-176.44203
123.90001	-5.86063	-176.63844
124.00001	-5.86484	-176.75315
124.10001	-5.86922	-176.84938
124.20001	-5.87422	-176.97889
124.30001	-5.88078	-177.16387
124.40001	-5.88844	-177.45432
124.50001	-5.89234	-177.56374
124.60001	-5.89578	-177.61917
124.70001	-5.90000	-177.68969
124.80001	-5.90500	-177.82377
124.90001	-5.91047	-177.97776
125.00001	-5.91750	-178.21538
125.10001	-5.92203	-178.35392
125.20001	-5.92625	-178.44383
125.30001	-5.93109	-178.55965
125.40001	-5.93641	-178.68446
125.50001	-5.94313	-178.89889
125.60001	-5.94797	-179.05207
125.70001	-5.95234	-179.13616
125.80001	-5.95688	-179.24167
125.90001	-5.96187	-179.36479
126.00001	-5.96750	-179.51275
126.10001	-5.97484	-179.76546
126.20001	-5.97844	-179.83361
126.30001	-5.98266	-179.91638
126.40001	-5.98734	-180.02485
126.50001	-5.99328	-180.16878
126.60001	-6.00000	-180.38577
126.70001	-6.00422	-180.49699
126.80001	-6.00844	-180.56068
126.90001	-6.01313	-180.65628
127.00001	-6.01844	-180.78722
127.10001	-6.02375	-180.91999
127.20001	-6.03094	-181.13838
127.30001	-6.03516	-181.23515
127.40001	-6.03969	-181.32436
127.50001	-6.04516	-181.45427
127.60001	-6.05203	-181.64290
127.70001	-6.05953	-181.92913
127.80001	-6.06234	-181.95255
127.90001	-6.06625	-182.00457
128.00001	-6.07094	-182.10794
128.10001	-6.07531	-182.20992
128.20001	-6.08078	-182.34299
128.30001	-6.08813	-182.57540
128.40001	-6.09219	-182.67484
128.50001	-6.09656	-182.75985
128.60001	-6.10156	-182.87443
128.70001	-6.10703	-183.01013
128.80001	-6.11375	-183.22627
128.90001	-6.11813	-183.33295
129.00001	-6.12219	-183.40203
129.10001	-6.12672	-183.49874
129.20001	-6.13172	-183.61799
129.30001	-6.13750	-183.76227
129.40001	-6.14484	-183.99805
129.50001	-6.14875	-184.08486
129.60001	-6.15281	-184.14509
129.70001	-6.15750	-184.25071
129.80001	-6.16281	-184.37561
129.90001	-6.16984	-184.56507
130.00001	-6.17453	-184.69317
130.10001	-6.17875	-184.77516
130.20001	-6.18328	-184.85564
130.30001	-6.18859	-184.98230
130.40001	-6.19484	-185.14131
130.50001	-6.20328	-185.41211
130.60001	-6.20672	-185.51610
130.70001	-6.21078	-185.55984
130.80001	-6.21625	-185.69297
130.90001	-6.22281	-185.87290
131.00001	-6.22891	-186.07970
131.10001	-6.23234	-186.14371
131.20001	-6.23641	-186.20865
131.30001	-6.24109	-186.31491
131.40001	-6.24609	-186.43947
131.50001	-6.25156	-186.59548
131.60001	-6.25938	-186.83498
131.70001	-6.26313	-186.94478
131.80001	-6.26688	-186.99221
131.90001	-6.27125	-187.09181
132.00001	-6.27656	-187.22257
132.10001	-6.28406	-187.44160
132.20001	-6.28906	-187.61037
132.30001	-6.29328	-187.69357
132.40001	-6.29813	-187.80313
132.50001	-6.30328	-187.94127
132.60001	-6.30875	-188.09059
132.70001	-6.31531	-188.29156
132.80001	-6.31938	-188.38753
132.90001	-6.32359	-188.47157
133.00001	-6.32859	-188.59363
133.10001	-6.33500	-188.76249
133.20001	-6.34219	-189.02263
133.30001	-6.34578	-189.10637
133.40001	-6.34953	-189.16380
133.50001	-6.35391	-189.26392
133.60001	-6.35891	-189.37747
133.70001	-6.36453	-189.52289
133.80001	-6.37172	-189.76477
133.90001	-6.37594	-189.87036
134.00001	-6.38031	-189.95574
134.10001	-6.38562	-190.08631
134.20001	-6.39156	-190.24150
134.30001	-6.39828	-190.47345
134.40001	-6.40250	-190.57938
134.50001	-6.40656	-190.64845
134.60001	-6.41109	-190.74191
134.70001	-6.41594	-190.86470
134.80001	-6.42172	-191.01717
134.90001	-6.42922	-191.27300
135.00001	-6.43313	-191.36716
135.10001	-6.43719	-191.43704
135.20001	-6.44187	-191.55078
135.30001	-6.44781	-191.69497
135.40001	-6.45500	-191.93873
135.50001	-6.45922	-192.05266
135.60001	-6.46312	-192.11729
135.70001	-6.46781	-192.21856
135.80001	-6.47281	-192.33908
135.90001	-6.47781	-192.46964
136.00001	-6.48469	-192.66222
136.10001	-6.48938	-192.79698
136.20001	-6.49375	-192.88667
136.30001	-6.49891	-193.00975
136.40001	-6.50469	-193.16159
136.50001	-6.51156	-193.38183
136.60001	-6.51562	-193.49401
136.70001	-6.51953	-193.54053
136.80001	-6.52406	-193.63430
136.90001	-6.52922	-193.75096
137.00001	-6.53516	-193.90869
137.10001	-6.54250	-194.15264
137.20001	-6.54641	-194.25069
137.30001	-6.55047	-194.30396
137.40001	-6.55516	-194.40748
137.50001	-6.56031	-194.53324
137.60001	-6.56766	-194.73535
137.70001	-6.57250	-194.89284
137.80001	-6.57641	-194.95489
137.90001	-6.58094	-195.03838
138.00001	-6.58594	-195.15204
138.10001	-6.59219	-195.32381
138.20001	-6.60078	-195.62639
138.30001	-6.60375	-195.66542
138.40001	-6.60766	-195.70984
138.50001	-6.61266	-195.83102
138.60001	-6.61859	-195.99442
138.70001	-6.62516	-196.19891
138.80001	-6.62953	-196.31189
138.90001	-6.63359	-196.37412
139.00001	-6.63828	-196.47658
139.10001	-6.64344	-196.60069
139.20001	-6.64937	-196.75349
139.30001	-6.65656	-197.00059
139.40001	-6.66016	-197.07292
139.50001	-6.66422	-197.13992
139.60001	-6.66891	-197.23618
139.70001	-6.67453	-197.39105
139.80001	-6.68156	-197.61792
139.90001	-6.68578	-197.72062
140.00001	-6.69016	-197.79661
140.10001	-6.69484	-197.89509
140.20001	-6.70016	-198.03859
140.30001	-6.70594	-198.19111
140.40001	-6.71328	-198.44531
140.50001	-6.71672	-198.50916
140.60001	-6.72062	-198.57356
140.70001	-6.72531	-198.66559
140.80001	-6.73062	-198.78712
140.90001	-6.73750	-199.00252
141.00001	-6.74250	-199.14879
141.10001	-6.74656	-199.21941
141.20001	-6.75125	-199.30814
141.30001	-6.75688	-199.46407
141.40001	-6.76297	-199.63191
141.50001	-6.76969	-199.86379
141.60001	-6.77359	-199.92834
141.70001	-6.77766	-200.00581
141.80001	-6.78250	-200.10747
141.90001	-6.78813	-200.25972
142.00001	-6.79500	-200.46745
142.10001	-6.79953	-200.58352
142.20001	-6.80344	-200.64136
142.30001	-6.80766	-200.72094
142.40001	-6.81234	-200.81493
142.50001	-6.81813	-200.96196
142.60001	-6.82531	-201.17453
142.70001	-6.83000	-201.31660
142.80001	-6.83391	-201.36948
142.90001	-6.83875	-201.46483
143.00001	-6.84422	-201.59127
143.10001	-6.85156	-201.81355
143.20001	-6.85563	-201.90832
143.30001	-6.86000	-201.97739
143.40001	-6.86469	-202.06641
143.50001	-6.86969	-202.17191
143.60001	-6.87531	-202.30827
143.70001	-6.88313	-202.54122
143.80001	-6.88750	-202.67516
143.90001	-6.89109	-202.70829
144.00001	-6.89563	-202.79059
144.10001	-6.90078	-202.90625
144.20001	-6.90781	-203.08551
144.30001	-6.91297	-203.24121
144.40001	-6.91719	-203.32111
144.50001	-6.92188	-203.40854
144.60001	-6.92703	-203.52875
144.70001	-6.93266	-203.66728
144.80001	-6.94000	-203.89123
144.90001	-6.94375	-203.98068
145.00001	-6.94766	-204.02621
145.10001	-6.95234	-204.12126
145.20001	-6.95781	-204.23745
145.30001	-6.96547	-204.46870
145.40001	-6.97000	-204.60476
145.50001	-6.97391	-204.63860
145.60001	-6.97828	-204.70686
145.70001	-6.98328	-204.81911
145.80001	-6.98891	-204.95273
145.90001	-6.99703	-205.20639
146.00001	-7.00094	-205.30842
146.10001	-7.00469	-205.35354
146.20001	-7.00922	-205.42708
146.30001	-7.01453	-205.53516
146.40001	-7.02141	-205.72484
146.50001	-7.02625	-205.85474
146.60001	-7.03047	-205.91561
146.70001	-7.03484	-205.99127
146.80001	-7.04000	-206.10422
146.90001	-7.04578	-206.23714
147.00001	-7.05391	-206.49549
147.10001	-7.05781	-206.59423
147.20001	-7.06156	-206.63127
147.30001	-7.06641	-206.71968
147.40001	-7.07219	-206.85227
147.50001	-7.07953	-207.08701
147.60001	-7.08375	-207.18168
147.70001	-7.08750	-207.22468
147.80001	-7.09203	-207.30545
147.90001	-7.09719	-207.41637
148.00001	-7.10250	-207.54464
148.10001	-7.10984	-207.76322
148.20001	-7.11422	-207.86801
148.30001	-7.11797	-207.89836
148.40001	-7.12266	-207.98856
148.50001	-7.12844	-208.12976
148.60001	-7.13578	-208.33576
148.70001	-7.14094	-208.51158
148.80001	-7.14438	-208.52959
148.90001	-7.14844	-208.59189
149.00001	-7.15328	-208.68118
149.10001	-7.15891	-208.80644
149.20001	-7.16609	-209.02404
149.30001	-7.17094	-209.15367
149.40001	-7.17500	-209.20587
149.50001	-7.17984	-209.29195
149.60001	-7.18469	-209.40009
149.70001	-7.19172	-209.57097
149.80001	-7.19703	-209.73565
149.90001	-7.20109	-209.79080
150.00001	-7.20547	-209.85222
150.10001	-7.21016	-209.94437
150.20001	-7.21547	-210.05715
150.30001	-7.22281	-210.24205
150.40001	-7.22719	-210.35853
150.50001	-7.23125	-210.39557
150.60001	-7.23609	-210.47659
150.70001	-7.24172	-210.59436
150.80001	-7.24953	-210.80881
150.90001	-7.25406	-210.94801
151.00001	-7.25797	-210.97021
151.10001	-7.26250	-211.02993
151.20001	-7.26766	-211.14126
151.30001	-7.27297	-211.25953
151.40001	-7.28047	-211.47037
151.50001	-7.28453	-211.56658
151.60001	-7.28828	-211.57528
151.70001	-7.29313	-211.65182
151.80001	-7.29859	-211.75894
151.90001	-7.30609	-211.96346
152.00001	-7.31047	-212.08060
152.10001	-7.31422	-212.10685
152.20001	-7.31875	-212.17491
152.30001	-7.32375	-212.27665
152.40001	-7.32922	-212.39474
152.50001	-7.33656	-212.59101
152.60001	-7.34125	-212.72078
152.70001	-7.34531	-212.76221
152.80001	-7.35000	-212.82989
152.90001	-7.35531	-212.93749
153.00001	-7.36219	-213.11088
153.10001	-7.36719	-213.25889
153.20001	-7.37125	-213.30258
153.30001	-7.37562	-213.36497
153.40001	-7.38063	-213.46922
153.50001	-7.38625	-213.59099
153.60001	-7.39406	-213.83016
153.70001	-7.39797	-213.90556
153.80001	-7.40172	-213.93645
153.90001	-7.40641	-214.00945
154.00001	-7.41156	-214.12003
154.10001	-7.41781	-214.25810
154.20001	-7.42344	-214.42090
154.30001	-7.42781	-214.48384
154.40001	-7.43234	-214.55804
154.50001	-7.43734	-214.64743
154.60001	-7.44312	-214.77360
154.70001	-7.45141	-215.01856
154.80001	-7.45578	-215.15276
154.90001	-7.45938	-215.15581
155.00001	-7.46453	-215.25674
155.10001	-7.47062	-215.40597
155.20001	-7.47766	-215.64582
155.30001	-7.48141	-215.69669
155.40001	-7.48500	-215.72909
155.50001	-7.48922	-215.78866
155.60001	-7.49422	-215.88747
155.70001	-7.49953	-216.00957
155.80001	-7.50594	-216.17271
155.90001	-7.51094	-216.31065
156.00001	-7.51516	-216.37133
156.10001	-7.51969	-216.43887
156.20001	-7.52500	-216.55193
156.30001	-7.53219	-216.75344
156.40001	-7.53781	-216.91932
156.50001	-7.54172	-216.96991
156.60001	-7.54609	-217.03702
156.70001	-7.55094	-217.12148
156.80001	-7.55609	-217.22920
156.90001	-7.56312	-217.40562
157.00001	-7.56813	-217.56066
157.10001	-7.57203	-217.60236
157.20001	-7.57672	-217.68002
157.30001	-7.58266	-217.79902
157.40001	-7.58984	-218.02656
157.50001	-7.59484	-218.15223
157.60001	-7.59859	-218.19302
157.70001	-7.60281	-218.24798
157.80001	-7.60797	-218.34557
157.90001	-7.61328	-218.46528
158.00001	-7.62000	-218.63975
158.10001	-7.62469	-218.76967
158.20001	-7.62906	-218.81752
158.30001	-7.63375	-218.90762
158.40001	-7.63906	-219.02049
158.50001	-7.64500	-219.16175
158.60001	-7.64984	-219.27214
158.70001	-7.65422	-219.33690
158.80001	-7.65875	-219.39838
158.90001	-7.66344	-219.48925
159.00001	-7.66891	-219.60290
159.10001	-7.67609	-219.78714
159.20001	-7.68156	-219.94933
159.30001	-7.68516	-219.95986
159.40001	-7.68953	-220.01925
159.50001	-7.69469	-220.10466
159.60001	-7.70172	-220.26733
159.70001	-7.70766	-220.45411
159.80001	-7.71172	-220.50305
159.90001	-7.71625	-220.56392
160.00001	-7.72141	-220.65894
160.10001	-7.72672	-220.76540
160.20001	-7.73328	-220.92324
160.30001	-7.73859	-221.06655
160.40001	-7.74250	-221.09394
160.50001	-7.74719	-221.15298
160.60001	-7.75203	-221.24067
160.70001	-7.75828	-221.36356
160.80001	-7.76437	-221.52993
160.90001	-7.76859	-221.58179
161.00001	-7.77266	-221.61454
161.10001	-7.77734	-221.68559
161.20001	-7.78281	-221.79703
161.30001	-7.79016	-221.97480
161.40001	-7.79531	-222.12626
161.50001	-7.79891	-222.12845
161.60001	-7.80344	-222.18817
161.70001	-7.80875	-222.28634
161.80001	-7.81531	-222.42092
161.90001	-7.82125	-222.60086
162.00001	-7.82531	-222.62575
162.10001	-7.82953	-222.67686
162.20001	-7.83469	-222.77056
162.30001	-7.84000	-222.86706
162.40001	-7.84844	-223.07400
162.50001	-7.85281	-223.20238
162.60001	-7.85578	-223.16723
162.70001	-7.86016	-223.21191
162.80001	-7.86469	-223.28004
162.90001	-7.87063	-223.38635
163.00001	-7.87687	-223.55181
163.10001	-7.88141	-223.60955
163.20001	-7.88609	-223.66901
163.30001	-7.89125	-223.76280
163.40001	-7.89672	-223.86998
163.50001	-7.90422	-224.05617
163.60001	-7.90953	-224.19880
163.70001	-7.91313	-224.20634
163.80001	-7.91797	-224.27350
163.90001	-7.92359	-224.38155
164.00001	-7.93188	-224.62548
164.10001	-7.93594	-224.73168
164.20001	-7.93891	-224.70737
164.30001	-7.94297	-224.74226
164.40001	-7.94781	-224.83076
164.50001	-7.95328	-224.92804
164.60001	-7.96047	-225.10320
164.70001	-7.96578	-225.26902
164.80001	-7.96969	-225.28397
164.90001	-7.97438	-225.35406
165.00001	-7.97984	-225.45229
165.10001	-7.98594	-225.58357
165.20001	-7.99125	-225.71319
165.30001	-7.99516	-225.74849
165.40001	-7.99938	-225.79674
165.50001	-8.00437	-225.88004
165.60001	-8.01031	-226.00998
165.70001	-8.01859	-226.23335
165.80001	-8.02328	-226.38036
165.90001	-8.02641	-226.34427
166.00001	-8.03094	-226.39836
166.10001	-8.03609	-226.49266
166.20001	-8.04281	-226.65492
166.30001	-8.04844	-226.82506
166.40001	-8.05250	-226.86103
166.50001	-8.05672	-226.90554
166.60001	-8.06156	-226.97677
166.70001	-8.06687	-227.07650
166.80001	-8.07328	-227.21097
166.90001	-8.07906	-227.38901
167.00001	-8.08297	-227.42470
167.10001	-8.08766	-227.48107
167.20001	-8.09281	-227.57669
167.30001	-8.10000	-227.74409
167.40001	-8.10563	-227.90651
167.50001	-8.10922	-227.92768
167.60001	-8.11344	-227.96854
167.70001	-8.11828	-228.05077
167.80001	-8.12375	-228.15961
167.90001	-8.13031	-228.29987
168.00001	-8.13594	-228.49610
168.10001	-8.13984	-228.51749
168.20001	-8.14437	-228.57270
168.30001	-8.15000	-228.68456
168.40001	-8.15625	-228.81307
168.50001	-8.16141	-228.94396
168.60001	-8.16531	-228.99175
168.70001	-8.16969	-229.03481
168.80001	-8.17469	-229.12867
168.90001	-8.18047	-229.24222
169.00001	-8.18828	-229.45586
169.10001	-8.19297	-229.58283
169.20001	-8.19641	-229.58076
169.30001	-8.20109	-229.63482
169.40001	-8.20641	-229.74011
169.50001	-8.21313	-229.89507
169.60001	-8.21859	-230.03876
169.70001	-8.22250	-230.07958
169.80001	-8.22703	-230.13309
169.90001	-8.23219	-230.21919
170.00001	-8.23750	-230.32197
170.10001	-8.24438	-230.48984
170.20001	-8.24938	-230.62618
170.30001	-8.25344	-230.64907
170.40001	-8.25797	-230.70548
170.50001	-8.26313	-230.80565
170.60001	-8.26984	-230.95682
170.70001	-8.27563	-231.12275
170.80001	-8.27953	-231.15414
170.90001	-8.28391	-231.20017
171.00001	-8.28906	-231.29673
171.10001	-8.29484	-231.42102
171.20001	-8.30234	-231.64886
171.30001	-8.30656	-231.74469
171.40001	-8.31031	-231.74155
171.50001	-8.31484	-231.81240
171.60001	-8.31984	-231.89440
171.70001	-8.32641	-232.04961
171.80001	-8.33188	-232.21162
171.90001	-8.33594	-232.25488
172.00001	-8.34016	-232.30761
172.10001	-8.34516	-232.38918
172.20001	-8.35094	-232.52100
172.30001	-8.35859	-232.73361
172.40001	-8.36297	-232.83114
172.50001	-8.36641	-232.82604
172.60001	-8.37094	-232.87395
172.70001	-8.37594	-232.96641
172.80001	-8.38172	-233.08408
172.90001	-8.38797	-233.26516
173.00001	-8.39250	-233.33362
173.10001	-8.39688	-233.38673
173.20001	-8.40188	-233.44867
173.30001	-8.40766	-233.57159
173.40001	-8.41547	-233.78773
173.50001	-8.42031	-233.93004
173.60001	-8.42391	-233.92867
173.70001	-8.42828	-233.97548
173.80001	-8.43312	-234.04390
173.90001	-8.43891	-234.16762
174.00001	-8.44453	-234.30474
174.10001	-8.44906	-234.37122
174.20001	-8.45359	-234.42616
174.30001	-8.45844	-234.49329
174.40001	-8.46359	-234.59603
174.50001	-8.47000	-234.71864
174.60001	-8.47625	-234.90873
174.70001	-8.48031	-234.92606
174.80001	-8.48453	-234.96081
174.90001	-8.48938	-235.01830
175.00001	-8.49531	-235.13924
175.10001	-8.50125	-235.28484
175.20001	-8.50563	-235.32973
175.30001	-8.51000	-235.37104
175.40001	-8.51500	-235.43227
175.50001	-8.52016	-235.52814
175.60001	-8.52719	-235.65347
175.70001	-8.53359	-235.86147
175.80001	-8.53734	-235.86728
175.90001	-8.54172	-235.90489
176.00001	-8.54672	-235.97436
176.10001	-8.55344	-236.10474
176.20001	-8.55906	-236.25284
176.30001	-8.56281	-236.26363
176.40001	-8.56688	-236.28697
176.50001	-8.57172	-236.35249
176.60001	-8.57734	-236.45890
176.70001	-8.58469	-236.62974
176.80001	-8.59000	-236.79493
176.90001	-8.59344	-236.76933
177.00001	-8.59813	-236.81267
177.10001	-8.60328	-236.88939
177.20001	-8.60969	-237.00857
177.30001	-8.61594	-237.19807
177.40001	-8.61984	-237.22418
177.50001	-8.62422	-237.25492
177.60001	-8.62891	-237.30767
177.70001	-8.63453	-237.41855
177.80001	-8.64203	-237.59176
177.90001	-8.64688	-237.72080
178.00001	-8.65031	-237.69140
178.10001	-8.65469	-237.72670
178.20001	-8.65984	-237.81589
178.30001	-8.66625	-237.93729
178.40001	-8.67250	-238.12473
178.50001	-8.67641	-238.12720
178.60001	-8.68047	-238.15319
178.70001	-8.68516	-238.20072
178.80001	-8.69016	-238.28644
178.90001	-8.69625	-238.40566
179.00001	-8.70375	-238.62831
179.10001	-8.70734	-238.65195
179.20001	-8.71141	-238.65254
179.30001	-8.71672	-238.73910
179.40001	-8.72344	-238.85734
179.50001	-8.72969	-239.07042
179.60001	-8.73328	-239.05045
179.70001	-8.73734	-239.06417
179.80001	-8.74219	-239.12607
179.90001	-8.74781	-239.23630
180.00001	-8.75531	-239.40066
180.10001	-8.76188	-239.64511
180.20001	-8.76484	-239.59838
180.30001	-8.76922	-239.60605
180.40001	-8.77391	-239.68644
180.50001	-8.78016	-239.79343
180.60001	-8.78672	-240.00634
180.70001	-8.79063	-240.03744
180.80001	-8.79469	-240.06566
180.90001	-8.79922	-240.12136
181.00001	-8.80438	-240.21763
181.10001	-8.81109	-240.34117
181.20001	-8.81703	-240.54293
181.30001	-8.82078	-240.53214
181.40001	-8.82531	-240.58715
181.50001	-8.83063	-240.68019
181.60001	-8.83734	-240.82871
181.70001	-8.84297	-241.00025
181.80001	-8.84703	-241.00778
181.90001	-8.85125	-241.04215
182.00001	-8.85625	-241.12266
182.10001	-8.86156	-241.21368
182.20001	-8.86844	-241.37025
182.30001	-8.87406	-241.54752
182.40001	-8.87781	-241.53787
182.50001	-8.88234	-241.58837
182.60001	-8.88750	-241.67489
182.70001	-8.89422	-241.81056
182.80001	-8.89922	-241.95136
182.90001	-8.90328	-241.97327
183.00001	-8.90766	-242.01290
183.10001	-8.91250	-242.08894
183.20001	-8.91797	-242.18807
183.30001	-8.92484	-242.35000
183.40001	-8.93063	-242.52915
183.50001	-8.93453	-242.52966
183.60001	-8.93891	-242.56761
183.70001	-8.94375	-242.64245
183.80001	-8.95047	-242.78632
183.90001	-8.95688	-242.99848
184.00001	-8.96063	-243.00428
184.10001	-8.96453	-243.01572
184.20001	-8.96922	-243.07182
184.30001	-8.97422	-243.16072
184.40001	-8.98047	-243.27910
184.50001	-8.98625	-243.42692
184.60001	-8.99078	-243.49420
184.70001	-8.99547	-243.54507
184.80001	-9.00047	-243.61795
184.90001	-9.00625	-243.72610
185.00001	-9.01313	-243.90994
185.10001	-9.01734	-243.95397
185.20001	-9.02125	-243.95783
185.30001	-9.02578	-244.00537
185.40001	-9.03094	-244.08576
185.50001	-9.03750	-244.21428
185.60001	-9.04391	-244.42014
185.70001	-9.04766	-244.41256
185.80001	-9.05203	-244.44151
185.90001	-9.05719	-244.51779
186.00001	-9.06266	-244.61165
186.10001	-9.06953	-244.78003
186.20001	-9.07391	-244.84199
186.30001	-9.07828	-244.87114
186.40001	-9.08312	-244.93685
186.50001	-9.08844	-245.02507
186.60001	-9.09531	-245.15294
186.70001	-9.10125	-245.34084
186.80001	-9.10453	-245.30214
186.90001	-9.10891	-245.33103
187.00001	-9.11391	-245.39800
187.10001	-9.12063	-245.55241
187.20001	-9.12703	-245.75295
187.30001	-9.13078	-245.75195
187.40001	-9.13484	-245.76467
187.50001	-9.13937	-245.80598
187.60001	-9.14469	-245.89272
187.70001	-9.15063	-245.98956
187.80001	-9.15734	-246.20201
187.90001	-9.16156	-246.24296
188.00001	-9.16609	-246.26116
188.10001	-9.17172	-246.36656
188.20001	-9.17922	-246.54716
188.30001	-9.18453	-246.71176
188.40001	-9.18797	-246.68875
188.50001	-9.19188	-246.68904
188.60001	-9.19625	-246.74682
188.70001	-9.20125	-246.81430
188.80001	-9.20703	-246.93304
188.90001	-9.21375	-247.13753
189.00001	-9.21797	-247.15878
189.10001	-9.22250	-247.19952
189.20001	-9.22781	-247.28611
189.30001	-9.23500	-247.45017
189.40001	-9.24063	-247.60880
189.50001	-9.24453	-247.60222
189.60001	-9.24875	-247.62745
189.70001	-9.25344	-247.69141
189.80001	-9.25859	-247.78575
189.90001	-9.26438	-247.88530
190.00001	-9.27031	-248.05707
190.10001	-9.27438	-248.06544
190.20001	-9.27859	-248.08587
190.30001	-9.28328	-248.14416
190.40001	-9.28891	-248.24442
190.50001	-9.29594	-248.44170
190.60001	-9.30062	-248.51355
190.70001	-9.30484	-248.52982
190.80001	-9.30953	-248.56652
190.90001	-9.31547	-248.67705
191.00001	-9.32187	-248.80545
191.10001	-9.32797	-248.97207
191.20001	-9.33172	-248.95850
191.30001	-9.33578	-248.97283
191.40001	-9.34063	-249.03779
191.50001	-9.34672	-249.15259
191.60001	-9.35344	-249.33566
191.70001	-9.35766	-249.36554
191.80001	-9.36172	-249.37458
191.90001	-9.36641	-249.41799
192.00001	-9.37156	-249.49799
192.10001	-9.37750	-249.61656
192.20001	-9.38484	-249.84273
192.30001	-9.38859	-249.84197
192.40001	-9.39281	-249.84285
192.50001	-9.39766	-249.89183
192.60001	-9.40328	-249.97739
192.70001	-9.40969	-250.14347
192.80001	-9.41406	-250.19422
192.90001	-9.41844	-250.21097
193.00001	-9.42328	-250.27764
193.10001	-9.42859	-250.35948
193.20001	-9.43516	-250.48319
193.30001	-9.44156	-250.67139
193.40001	-9.44516	-250.64209
193.50001	-9.44922	-250.64895
193.60001	-9.45391	-250.69469
193.70001	-9.45938	-250.79766
193.80001	-9.46641	-250.98243
193.90001	-9.47109	-251.03897
194.00001	-9.47547	-251.06135
194.10001	-9.48031	-251.11029
194.20001	-9.48563	-251.19546
194.30001	-9.49187	-251.29968
194.40001	-9.49844	-251.51548
194.50001	-9.50203	-251.48422
194.60001	-9.50594	-251.48609
194.70001	-9.51078	-251.53622
194.80001	-9.51594	-251.60787
194.90001	-9.52297	-251.79005
195.00001	-9.52734	-251.82319
195.10001	-9.53156	-251.83436
195.20001	-9.53625	-251.88631
195.30001	-9.54141	-251.95295
195.40001	-9.54797	-252.07919
195.50001	-9.55594	-252.33546
195.60001	-9.55953	-252.31951
195.70001	-9.56375	-252.30986
195.80001	-9.56906	-252.38734
195.90001	-9.57625	-252.53016
196.00001	-9.58188	-252.72390
196.10001	-9.58516	-252.66749
196.20001	-9.58906	-252.67327
196.30001	-9.59375	-252.73061
196.40001	-9.59875	-252.81522
196.50001	-9.60453	-252.91225
196.60001	-9.61156	-253.11938
196.70001	-9.61531	-253.11336
196.80001	-9.61969	-253.13163
196.90001	-9.62484	-253.20837
197.00001	-9.63047	-253.32651
197.10001	-9.63703	-253.48678
197.20001	-9.64141	-253.52666
197.30001	-9.64547	-253.52082
197.40001	-9.65031	-253.56486
197.50001	-9.65547	-253.64560
197.60001	-9.66125	-253.75608
197.70001	-9.66828	-253.96106
197.80001	-9.67219	-253.97056
197.90001	-9.67641	-253.97080
198.00001	-9.68141	-254.03389
198.10001	-9.68734	-254.14225
198.20001	-9.69469	-254.35671
198.30001	-9.69828	-254.34598
198.40001	-9.70219	-254.33320
198.50001	-9.70672	-254.38121
198.60001	-9.71188	-254.45572
198.70001	-9.71766	-254.57636
198.80001	-9.72547	-254.82813
198.90001	-9.72953	-254.81483
199.00001	-9.73359	-254.81948
199.10001	-9.73844	-254.85918
199.20001	-9.74391	-254.94969
199.30001	-9.75016	-255.10341
199.40001	-9.75469	-255.15047
199.50001	-9.75891	-255.15682
199.60001	-9.76359	-255.20813
199.70001	-9.76906	-255.29078
[truncated: 5,369 more rows]
