# Supplementary material for: Strengthening of 3D Printed Fused Deposition Manufactured Parts Using the Fill Compositing Technique
Source: PLoS One. 2015 Apr 16;10(4):e0122915. doi: 10.1371/journal.pone.0122915 (PMC4400136; doi:10.1371/journal.pone.0122915)
Supplement: S1 File — This is the raw data and information on all the samples presented in this manuscript. (ZIP) [file pone.0122915.s001.zip › Specimen_RawData_173.csv]

Time	Extension	Load
(sec)	(mm)	(N)
0.00000	-0.00016	-0.03317
0.10000	-0.00016	-0.03862
0.20000	-0.00203	-0.03660
0.27200	-0.01203	-0.03617
0.37200	-0.01891	-0.03720
0.47200	-0.02406	-0.03644
0.57200	-0.02969	-0.03702
0.67200	-0.03516	-0.03592
0.77200	-0.03969	-0.03440
0.87200	-0.04422	-0.04237
0.97200	-0.04906	-0.02979
1.07200	-0.05437	-0.03437
1.17200	-0.06047	-0.03525
1.27200	-0.06625	-0.03722
1.37200	-0.07031	-0.03673
1.47200	-0.07500	-0.04463
1.57200	-0.08000	-0.03938
1.67200	-0.08672	-0.03792
1.77200	-0.09234	-0.03689
1.87200	-0.09656	-0.03472
1.97200	-0.10078	-0.03265
2.07200	-0.10547	-0.03917
2.17200	-0.11062	-0.03642
2.27200	-0.11688	-0.03353
2.37200	-0.12266	-0.03986
2.47200	-0.12719	-0.03197
2.57200	-0.13203	-0.03781
2.67200	-0.13734	-0.03542
2.77200	-0.14422	-0.03972
2.87200	-0.14906	-0.03571
2.97200	-0.15313	-0.03361
3.07200	-0.15734	-0.03237
3.17200	-0.16219	-0.03565
3.27200	-0.16766	-0.03460
3.37200	-0.17453	-0.02888
3.47200	-0.18031	-0.03671
3.57200	-0.18391	-0.03586
3.67200	-0.18844	-0.02688
3.77200	-0.19328	-0.03628
3.87200	-0.20000	-0.03198
3.97200	-0.20656	-0.03135
4.07200	-0.21047	-0.03686
4.17200	-0.21484	-0.03882
4.27200	-0.21953	-0.03055
4.37200	-0.22500	-0.03303
4.47200	-0.23109	-0.03224
4.57200	-0.23672	-0.02831
4.67200	-0.24094	-0.03086
4.77200	-0.24563	-0.02881
4.87200	-0.25109	-0.02926
4.97200	-0.25750	-0.03823
5.07200	-0.26391	-0.03306
5.17200	-0.26750	-0.02859
5.27200	-0.27141	-0.03014
5.37200	-0.27563	-0.03511
5.47200	-0.28063	-0.03077
5.57200	-0.28672	-0.03223
5.67200	-0.29328	-0.03134
5.77200	-0.29750	-0.02603
5.87200	-0.30203	-0.03111
5.97200	-0.30703	-0.02888
6.07200	-0.31250	-0.03140
6.17200	-0.31906	-0.03506
6.27200	-0.32344	-0.03174
6.37200	-0.32781	-0.03500
6.47200	-0.33281	-0.03287
6.57200	-0.33875	-0.03798
6.67200	-0.34734	-0.08694
6.77200	-0.35234	-0.22973
6.87200	-0.35516	-0.29354
6.97200	-0.35953	-0.40837
7.07200	-0.36422	-0.56616
7.17200	-0.37031	-0.76037
7.27200	-0.37609	-0.97341
7.37200	-0.38047	-1.11809
7.47200	-0.38469	-1.26553
7.57200	-0.38953	-1.42394
7.67200	-0.39500	-1.60381
7.77200	-0.40125	-1.80229
7.87200	-0.40672	-2.02512
7.97200	-0.41078	-2.15271
8.07200	-0.41547	-2.30270
8.17200	-0.42063	-2.47791
8.27200	-0.42719	-2.68535
8.37200	-0.43313	-2.92084
8.47200	-0.43734	-3.05741
8.57200	-0.44172	-3.20557
8.67200	-0.44656	-3.36623
8.77200	-0.45203	-3.55153
8.87200	-0.45906	-3.77834
8.97200	-0.46453	-4.01361
9.07200	-0.46797	-4.11300
9.17200	-0.47234	-4.25621
9.27200	-0.47734	-4.41775
9.37200	-0.48328	-4.60348
9.47200	-0.48938	-4.83349
9.57200	-0.49375	-4.97660
9.67200	-0.49813	-5.11527
9.77200	-0.50281	-5.27728
9.87200	-0.50828	-5.45339
9.97200	-0.51516	-5.67328
10.07200	-0.52125	-5.93063
10.17200	-0.52484	-6.03601
10.27200	-0.52922	-6.16789
10.37200	-0.53406	-6.32899
10.47200	-0.54063	-6.52474
10.57200	-0.54766	-6.80465
10.67200	-0.55156	-6.93564
10.77200	-0.55531	-7.05505
10.87200	-0.55984	-7.19956
10.97200	-0.56516	-7.36825
11.07200	-0.57094	-7.55747
11.17200	-0.57719	-7.79164
11.27200	-0.58125	-7.91678
11.37200	-0.58578	-8.05976
11.47200	-0.59078	-8.23232
11.57200	-0.59672	-8.42422
11.67200	-0.60344	-8.65915
11.77200	-0.60797	-8.81795
11.87200	-0.61219	-8.94190
11.97200	-0.61688	-9.08767
12.07200	-0.62203	-9.26479
12.17200	-0.62766	-9.45588
12.27200	-0.63422	-9.68696
12.37200	-0.63828	-9.81905
12.47200	-0.64281	-9.95813
12.57200	-0.64813	-10.13290
12.67200	-0.65453	-10.33469
12.77200	-0.66000	-10.54983
12.87200	-0.66406	-10.66383
12.97200	-0.66828	-10.80139
13.07200	-0.67313	-10.95650
13.17200	-0.67844	-11.12847
13.27200	-0.68500	-11.33498
13.37200	-0.69188	-11.61213
13.47200	-0.69547	-11.71118
13.57200	-0.69969	-11.83397
13.67200	-0.70453	-11.99083
13.77200	-0.71078	-12.19581
13.87200	-0.71750	-12.44849
13.97200	-0.72172	-12.59861
14.07200	-0.72594	-12.72216
14.17200	-0.73063	-12.86407
14.27200	-0.73562	-13.02552
14.37200	-0.74141	-13.21192
14.47200	-0.74734	-13.43777
14.57200	-0.75156	-13.57152
14.67200	-0.75641	-13.73582
14.77200	-0.76172	-13.90694
14.87200	-0.76859	-14.13800
14.97200	-0.77453	-14.36834
15.07200	-0.77859	-14.49378
15.17200	-0.78266	-14.63333
15.27200	-0.78703	-14.77323
15.37200	-0.79188	-14.92995
15.47200	-0.79734	-15.09097
15.57200	-0.80344	-15.32076
15.67200	-0.80781	-15.46853
15.77200	-0.81234	-15.60741
15.87200	-0.81766	-15.77714
15.97200	-0.82422	-15.98579
16.07200	-0.83109	-16.25245
16.17200	-0.83547	-16.40014
16.27200	-0.83969	-16.53780
16.37200	-0.84469	-16.69215
16.47200	-0.84984	-16.87466
16.57200	-0.85609	-17.06637
16.67200	-0.86156	-17.29020
16.77200	-0.86500	-17.38288
16.87200	-0.86938	-17.51911
16.97200	-0.87391	-17.67625
17.07200	-0.87938	-17.85601
17.17200	-0.88578	-18.07658
17.27200	-0.89109	-18.27356
17.37200	-0.89562	-18.41357
17.47200	-0.90031	-18.55364
17.57200	-0.90531	-18.71919
17.67200	-0.91172	-18.92658
17.77200	-0.91859	-19.20088
17.87200	-0.92234	-19.31350
17.97200	-0.92656	-19.44146
18.07200	-0.93125	-19.58619
18.17200	-0.93688	-19.76404
18.27200	-0.94344	-20.00107
18.37200	-0.94766	-20.13021
18.47200	-0.95172	-20.26035
18.57200	-0.95625	-20.39788
18.67200	-0.96141	-20.56720
18.77200	-0.96734	-20.75777
18.87200	-0.97500	-21.05061
18.97200	-0.97891	-21.16120
19.07200	-0.98328	-21.28297
19.17200	-0.98812	-21.43780
19.27200	-0.99391	-21.61636
19.37200	-1.00016	-21.85256
19.47200	-1.00453	-22.00150
19.57200	-1.00891	-22.11833
19.67200	-1.01359	-22.28548
19.77200	-1.01859	-22.42171
19.87200	-1.02453	-22.61007
19.97200	-1.03125	-22.85684
20.07200	-1.03516	-22.97949
20.17200	-1.03953	-23.10463
20.27200	-1.04469	-23.26679
20.37200	-1.05062	-23.45609
20.47200	-1.05719	-23.69750
20.57200	-1.06125	-23.81090
20.67200	-1.06531	-23.92555
20.77200	-1.07016	-24.07250
20.87200	-1.07563	-24.24280
20.97200	-1.08188	-24.44091
21.07200	-1.08875	-24.70854
21.17200	-1.09250	-24.80569
21.27200	-1.09688	-24.92428
21.37200	-1.10172	-25.06797
21.47200	-1.10719	-25.23587
21.57200	-1.11328	-25.43612
21.67200	-1.11781	-25.56184
21.77200	-1.12203	-25.68568
21.87200	-1.12641	-25.81224
21.97200	-1.13125	-25.96688
22.07200	-1.13688	-26.12308
22.17200	-1.14500	-26.39800
22.27200	-1.14891	-26.51600
22.37200	-1.15328	-26.62491
22.47200	-1.15828	-26.79171
22.57200	-1.16422	-26.96637
22.67200	-1.17203	-27.25625
22.77200	-1.17625	-27.37555
22.87200	-1.18031	-27.48911
22.97200	-1.18531	-27.64862
23.07200	-1.19047	-27.81153
23.17200	-1.19625	-27.99496
23.27200	-1.20312	-28.25867
23.37200	-1.20641	-28.35493
23.47200	-1.21031	-28.45713
23.57200	-1.21516	-28.60843
23.67200	-1.22078	-28.78922
23.77200	-1.22766	-29.03369
23.87200	-1.23203	-29.17537
23.97200	-1.23594	-29.27806
24.07200	-1.24047	-29.41693
24.17200	-1.24578	-29.58078
24.27200	-1.25156	-29.78383
24.37200	-1.25906	-30.04390
24.47200	-1.26312	-30.17406
24.57200	-1.26750	-30.30114
24.67200	-1.27234	-30.45326
24.77200	-1.27750	-30.61727
24.87200	-1.28422	-30.86279
24.97200	-1.28891	-31.01741
25.07200	-1.29297	-31.13259
25.17200	-1.29766	-31.27242
25.27200	-1.30297	-31.44925
25.37200	-1.30859	-31.63249
25.47200	-1.31531	-31.88138
25.57200	-1.31906	-31.97550
25.67200	-1.32344	-32.10916
25.77200	-1.32859	-32.26469
25.87200	-1.33469	-32.46594
25.97200	-1.34141	-32.72200
26.07200	-1.34563	-32.84828
26.17200	-1.34984	-32.97412
26.27200	-1.35438	-33.12220
26.37200	-1.35938	-33.28345
26.47200	-1.36516	-33.48596
26.57200	-1.37219	-33.75723
26.67200	-1.37625	-33.87875
26.77200	-1.38047	-34.01037
26.87200	-1.38547	-34.18360
26.97200	-1.39141	-34.38523
27.07200	-1.39828	-34.65204
27.17200	-1.40203	-34.77521
27.27200	-1.40625	-34.89204
27.37200	-1.41094	-35.05029
27.47200	-1.41625	-35.24040
27.57200	-1.42219	-35.42945
27.67200	-1.42922	-35.71648
27.77200	-1.43312	-35.83879
27.87200	-1.43750	-35.97227
27.97200	-1.44203	-36.12997
28.07200	-1.44734	-36.30826
28.17200	-1.45422	-36.55679
28.27200	-1.45938	-36.74966
28.37200	-1.46359	-36.88116
28.47200	-1.46813	-37.03048
28.57200	-1.47344	-37.21859
28.67200	-1.47953	-37.42984
28.77200	-1.48563	-37.66393
28.87200	-1.48938	-37.77021
28.97200	-1.49375	-37.90000
29.07200	-1.49859	-38.07289
29.17200	-1.50438	-38.26912
29.27200	-1.51094	-38.52290
29.37200	-1.51594	-38.70463
29.47200	-1.52016	-38.82842
29.57200	-1.52469	-38.97873
29.67200	-1.53000	-39.16856
29.77200	-1.53641	-39.38821
29.87200	-1.54313	-39.66964
29.97200	-1.54687	-39.77719
30.07200	-1.55109	-39.90970
30.17200	-1.55578	-40.07802
30.27200	-1.56141	-40.26327
30.37200	-1.56750	-40.49452
30.47200	-1.57219	-40.65157
30.57200	-1.57641	-40.77815
30.67200	-1.58094	-40.92731
30.77200	-1.58625	-41.10806
30.87200	-1.59187	-41.31222
30.97200	-1.59938	-41.59384
31.07200	-1.60359	-41.74430
31.17200	-1.60766	-41.85544
31.27200	-1.61203	-41.99524
31.37200	-1.61766	-42.17604
31.47200	-1.62469	-42.44552
31.57200	-1.62953	-42.62658
31.67200	-1.63375	-42.74943
31.77200	-1.63844	-42.88791
31.87200	-1.64391	-43.08226
31.97200	-1.64953	-43.26897
32.07200	-1.65641	-43.53683
32.17200	-1.66031	-43.65801
32.27200	-1.66453	-43.77563
32.37200	-1.66922	-43.92667
32.47200	-1.67484	-44.12007
32.57200	-1.68141	-44.38229
32.67200	-1.68578	-44.52849
32.77200	-1.68969	-44.64575
32.87200	-1.69438	-44.79825
32.97200	-1.69937	-44.97420
33.07200	-1.70484	-45.16313
33.17200	-1.71172	-45.40334
33.27200	-1.71641	-45.60012
33.37200	-1.72078	-45.71436
33.47200	-1.72594	-45.87942
33.57200	-1.73109	-46.06209
33.67200	-1.73750	-46.27803
33.77200	-1.74266	-46.46338
33.87200	-1.74656	-46.58290
33.97200	-1.75094	-46.70826
34.07200	-1.75609	-46.87843
34.17200	-1.76203	-47.08926
34.27200	-1.76984	-47.39582
34.37200	-1.77359	-47.50945
34.47200	-1.77750	-47.60703
34.57200	-1.78250	-47.76049
34.67200	-1.78813	-47.95104
34.77200	-1.79469	-48.19473
34.87200	-1.79922	-48.35281
34.97200	-1.80344	-48.47253
35.07200	-1.80797	-48.60522
35.17200	-1.81312	-48.77602
35.27200	-1.81844	-48.96000
35.37200	-1.82562	-49.19878
35.47200	-1.83047	-49.39513
35.57200	-1.83453	-49.49497
35.67200	-1.83953	-49.66000
35.77200	-1.84500	-49.83454
35.87200	-1.85187	-50.08059
35.97200	-1.85641	-50.22876
36.07200	-1.86016	-50.32313
36.17200	-1.86453	-50.46125
36.27200	-1.86922	-50.61485
36.37200	-1.87469	-50.79754
36.47200	-1.88219	-51.04732
36.57200	-1.88703	-51.25149
36.67200	-1.89125	-51.34748
36.77200	-1.89641	-51.51586
36.87200	-1.90172	-51.68746
36.97200	-1.90781	-51.90048
37.07200	-1.91281	-52.07048
37.17200	-1.91703	-52.20133
37.27200	-1.92172	-52.34016
37.37200	-1.92703	-52.51921
37.47200	-1.93281	-52.71843
37.57200	-1.94016	-52.98426
37.67200	-1.94344	-53.07501
37.77200	-1.94734	-53.17344
37.87200	-1.95172	-53.30541
37.97200	-1.95687	-53.46567
38.07200	-1.96375	-53.68680
38.17200	-1.96938	-53.90631
38.27200	-1.97375	-54.02744
38.37200	-1.97844	-54.15836
38.47200	-1.98375	-54.33356
38.57200	-1.98953	-54.51457
38.67200	-1.99813	-54.84448
38.77200	-2.00156	-54.96493
38.87200	-2.00547	-55.05158
38.97200	-2.01078	-55.22303
39.07200	-2.01641	-55.40562
39.17200	-2.02328	-55.66981
39.27200	-2.02703	-55.79416
39.37200	-2.03063	-55.87469
39.47200	-2.03500	-56.00605
39.57200	-2.04000	-56.18702
39.67200	-2.04594	-56.38178
39.77200	-2.05344	-56.67685
39.87200	-2.05750	-56.81673
39.97200	-2.06156	-56.91267
40.07200	-2.06625	-57.05681
40.17200	-2.07156	-57.24098
40.27200	-2.07891	-57.52566
40.37200	-2.08375	-57.69647
40.47200	-2.08766	-57.79969
40.57200	-2.09219	-57.94855
40.67200	-2.09750	-58.12201
40.77200	-2.10328	-58.31996
40.87200	-2.11063	-58.60052
40.97200	-2.11422	-58.71227
41.07200	-2.11828	-58.80788
41.17200	-2.12297	-58.96407
41.27200	-2.12813	-59.13540
41.37200	-2.13453	-59.36605
41.47200	-2.14000	-59.57981
41.57200	-2.14422	-59.70270
41.67200	-2.14906	-59.84315
41.77200	-2.15406	-59.99895
41.87200	-2.15953	-60.19304
41.97200	-2.16641	-60.44027
42.07200	-2.17047	-60.57494
42.17200	-2.17453	-60.67409
42.27200	-2.17922	-60.81995
42.37200	-2.18484	-61.00423
42.47200	-2.19234	-61.26699
42.57200	-2.19703	-61.43258
42.67200	-2.20078	-61.50873
42.77200	-2.20516	-61.63502
42.87200	-2.21016	-61.79255
42.97200	-2.21578	-61.97620
43.07200	-2.22328	-62.24836
43.17200	-2.22797	-62.41762
43.27200	-2.23187	-62.50641
43.37200	-2.23672	-62.64167
43.47200	-2.24203	-62.82150
43.57200	-2.24844	-63.05031
43.67200	-2.25359	-63.23884
43.77200	-2.25781	-63.34650
43.87200	-2.26234	-63.48361
43.97200	-2.26750	-63.64808
44.07200	-2.27297	-63.82804
44.17200	-2.28000	-64.08646
44.27200	-2.28391	-64.21709
44.37200	-2.28797	-64.31875
44.47200	-2.29266	-64.45659
44.57200	-2.29844	-64.64421
44.67200	-2.30563	-64.91574
44.77200	-2.31047	-65.07955
44.87200	-2.31453	-65.18172
44.97200	-2.31906	-65.31193
45.07200	-2.32375	-65.44621
45.17200	-2.32938	-65.64327
45.27200	-2.33719	-65.93788
45.37200	-2.34141	-66.09128
45.47200	-2.34531	-66.18083
45.57200	-2.35000	-66.31279
45.67200	-2.35547	-66.48054
45.77200	-2.36219	-66.72236
45.87200	-2.36656	-66.87666
45.97200	-2.37063	-66.96673
46.07200	-2.37500	-67.09485
46.17200	-2.38000	-67.26567
46.27200	-2.38594	-67.46263
46.37200	-2.39484	-67.78909
46.47200	-2.39906	-67.94611
46.57200	-2.40281	-68.02779
46.67200	-2.40734	-68.15755
46.77200	-2.41266	-68.33295
46.87200	-2.41906	-68.56890
46.97200	-2.42359	-68.73108
47.07200	-2.42766	-68.84096
47.17200	-2.43234	-68.98171
47.27200	-2.43766	-69.15871
47.37200	-2.44406	-69.37687
47.47200	-2.45141	-69.65974
47.57200	-2.45516	-69.78700
47.67200	-2.45906	-69.87144
47.77200	-2.46391	-70.03073
47.87200	-2.46953	-70.22021
47.97200	-2.47641	-70.49040
48.07200	-2.48141	-70.67948
48.17200	-2.48562	-70.78555
48.27200	-2.48984	-70.91289
48.37200	-2.49422	-71.05245
48.47200	-2.49953	-71.23314
48.57200	-2.50609	-71.46104
48.67200	-2.51125	-71.68104
48.77200	-2.51531	-71.78628
48.87200	-2.52016	-71.93327
48.97200	-2.52563	-72.12041
49.07200	-2.53172	-72.33114
49.17200	-2.53687	-72.53489
49.27200	-2.54125	-72.65747
49.37200	-2.54547	-72.77352
49.47200	-2.55031	-72.92502
49.57200	-2.55578	-73.12224
49.67200	-2.56359	-73.38355
49.77200	-2.56859	-73.59728
49.87200	-2.57234	-73.68267
49.97200	-2.57688	-73.80467
50.07200	-2.58203	-73.96577
50.17200	-2.58844	-74.18718
50.27200	-2.59375	-74.39864
50.37200	-2.59797	-74.51628
50.47200	-2.60234	-74.63923
50.57200	-2.60750	-74.79037
50.67200	-2.61313	-74.97021
50.77200	-2.62016	-75.22940
50.87200	-2.62453	-75.38751
50.97200	-2.62875	-75.48783
51.07200	-2.63344	-75.63347
51.17200	-2.63875	-75.79811
51.27200	-2.64594	-76.03327
51.37200	-2.65125	-76.24802
51.47200	-2.65516	-76.34606
51.57200	-2.65969	-76.46778
51.67200	-2.66438	-76.62538
51.77200	-2.66953	-76.78019
51.87200	-2.67688	-77.03260
51.97200	-2.68234	-77.25277
52.07200	-2.68625	-77.34395
52.17200	-2.69063	-77.46615
52.27200	-2.69578	-77.61297
52.37200	-2.70266	-77.85901
52.47200	-2.70750	-78.03983
52.57200	-2.71141	-78.14040
52.67200	-2.71563	-78.26221
52.77200	-2.72031	-78.38832
52.87200	-2.72562	-78.56814
52.97200	-2.73234	-78.77325
53.07200	-2.73813	-78.99070
53.17200	-2.74266	-79.11380
53.27200	-2.74750	-79.25224
53.37200	-2.75297	-79.42861
53.47200	-2.75953	-79.66373
53.57200	-2.76437	-79.83669
53.67200	-2.76828	-79.91691
53.77200	-2.77219	-80.01571
53.87200	-2.77672	-80.14503
53.97200	-2.78234	-80.31222
54.07200	-2.78984	-80.54999
54.17200	-2.79547	-80.79350
54.27200	-2.79953	-80.88370
54.37200	-2.80422	-80.99802
54.47200	-2.80922	-81.14286
54.57200	-2.81516	-81.31430
54.67200	-2.82109	-81.54617
54.77200	-2.82563	-81.66835
54.87200	-2.83016	-81.78807
54.97200	-2.83500	-81.93925
55.07200	-2.84047	-82.10614
55.17200	-2.84859	-82.37755
55.27200	-2.85266	-82.53882
55.37200	-2.85625	-82.60384
55.47200	-2.86078	-82.72532
55.57200	-2.86641	-82.89455
55.67200	-2.87375	-83.15288
55.77200	-2.87844	-83.33305
55.87200	-2.88219	-83.41739
55.97200	-2.88641	-83.52166
56.07200	-2.89141	-83.66983
56.17200	-2.89656	-83.83886
56.27200	-2.90359	-84.07496
56.37200	-2.90891	-84.28960
56.47200	-2.91297	-84.37154
56.57200	-2.91750	-84.49928
56.67200	-2.92266	-84.66431
56.77200	-2.92953	-84.88083
56.87200	-2.93469	-85.07891
56.97200	-2.93859	-85.17031
57.07200	-2.94281	-85.27835
57.17200	-2.94766	-85.43020
57.27200	-2.95359	-85.61736
57.37200	-2.96125	-85.87114
57.47200	-2.96578	-86.05088
57.57200	-2.96953	-86.12982
57.67200	-2.97406	-86.25403
57.77200	-2.97922	-86.39906
57.87200	-2.98531	-86.58481
57.97200	-2.99156	-86.84048
58.07200	-2.99578	-86.96741
58.17200	-3.00016	-87.07183
58.27200	-3.00484	-87.20893
58.37200	-3.01016	-87.37478
58.47200	-3.01750	-87.59650
58.57200	-3.02234	-87.80745
58.67200	-3.02609	-87.87646
58.77200	-3.03062	-88.00077
58.87200	-3.03578	-88.15006
58.97200	-3.04281	-88.38753
59.07200	-3.04891	-88.64532
59.17200	-3.05281	-88.74130
59.27200	-3.05703	-88.84524
59.37200	-3.06188	-88.98699
59.47200	-3.06688	-89.13330
59.57200	-3.07297	-89.32338
59.67200	-3.07922	-89.56416
59.77200	-3.08312	-89.67511
59.87200	-3.08797	-89.79742
59.97200	-3.09344	-89.97944
60.07200	-3.10031	-90.20673
60.17200	-3.10531	-90.38951
60.27200	-3.10906	-90.48420
60.37200	-3.11328	-90.60299
60.47200	-3.11828	-90.75006
60.57200	-3.12391	-90.93787
60.67200	-3.13047	-91.14272
60.77200	-3.13625	-91.37952
60.87200	-3.14016	-91.47621
60.97200	-3.14484	-91.60466
61.07200	-3.14969	-91.74166
61.17200	-3.15625	-91.94699
61.27200	-3.16188	-92.17806
61.37200	-3.16578	-92.28119
61.47200	-3.17000	-92.38581
61.57200	-3.17500	-92.53319
61.67200	-3.18047	-92.71772
61.77200	-3.18750	-92.94154
61.87200	-3.19266	-93.15191
61.97200	-3.19656	-93.24956
62.07200	-3.20141	-93.37352
62.17200	-3.20687	-93.55054
62.27200	-3.21359	-93.77802
62.37200	-3.21906	-93.99067
62.47200	-3.22297	-94.08651
62.57200	-3.22719	-94.20842
62.67200	-3.23172	-94.34151
62.77200	-3.23703	-94.49987
62.87200	-3.24422	-94.73720
62.97200	-3.24984	-94.98006
63.07200	-3.25375	-95.07638
63.17200	-3.25828	-95.19786
63.27200	-3.26391	-95.37181
63.37200	-3.27063	-95.61157
63.47200	-3.27531	-95.79102
63.57200	-3.27938	-95.89537
63.67200	-3.28406	-96.02498
63.77200	-3.28922	-96.20138
63.87200	-3.29531	-96.41063
63.97200	-3.30328	-96.72722
64.07200	-3.30703	-96.87766
64.17200	-3.31078	-96.95745
64.27200	-3.31531	-97.09541
64.37200	-3.32047	-97.26216
64.47200	-3.32703	-97.49731
64.57200	-3.33203	-97.68423
64.67200	-3.33609	-97.80068
64.77200	-3.34047	-97.92780
64.87200	-3.34531	-98.07690
64.97200	-3.35063	-98.25521
65.07200	-3.35687	-98.47067
65.17200	-3.36187	-98.65408
65.27200	-3.36609	-98.77125
65.37200	-3.37047	-98.90010
65.47200	-3.37563	-99.05075
65.57200	-3.38156	-99.24164
65.67200	-3.38812	-99.48042
65.77200	-3.39297	-99.63323
65.87200	-3.39734	-99.75838
65.97200	-3.40234	-99.89887
66.07200	-3.40781	-100.08744
66.17200	-3.41422	-100.29307
66.27200	-3.41906	-100.47855
66.37200	-3.42313	-100.56942
66.47200	-3.42766	-100.68998
66.57200	-3.43250	-100.83281
66.67200	-3.43813	-101.00243
66.77200	-3.44406	-101.20078
66.87200	-3.44891	-101.34156
66.97200	-3.45375	-101.48772
67.07200	-3.45875	-101.62406
67.17200	-3.46422	-101.79923
67.27200	-3.47125	-102.00232
67.37200	-3.47656	-102.21828
67.47200	-3.48031	-102.29545
67.57200	-3.48453	-102.40585
67.67200	-3.48969	-102.55457
67.77200	-3.49688	-102.77663
67.87200	-3.50297	-103.00496
67.97200	-3.50672	-103.10248
68.07200	-3.51078	-103.19421
68.17200	-3.51531	-103.31118
68.27200	-3.52016	-103.45662
68.37200	-3.52625	-103.61877
68.47200	-3.53203	-103.83043
68.57200	-3.53641	-103.94724
68.67200	-3.54094	-104.07018
68.77200	-3.54625	-104.22193
68.87200	-3.55359	-104.43287
68.97200	-3.56000	-104.69725
69.07200	-3.56344	-104.76597
69.17200	-3.56734	-104.85767
69.27200	-3.57187	-104.97700
69.37200	-3.57687	-105.11873
69.47200	-3.58297	-105.28434
69.57200	-3.58875	-105.49811
69.67200	-3.59297	-105.59826
69.77200	-3.59750	-105.71373
69.87200	-3.60266	-105.84319
69.97200	-3.60844	-106.01389
70.07200	-3.61531	-106.25819
70.17200	-3.61969	-106.36680
70.27200	-3.62406	-106.47479
70.37200	-3.62906	-106.60667
70.47200	-3.63484	-106.78359
70.57200	-3.64328	-107.05020
70.67200	-3.64750	-107.22995
70.77200	-3.65078	-107.27968
70.87200	-3.65531	-107.39142
70.97200	-3.66078	-107.55934
71.07200	-3.66797	-107.77742
71.17200	-3.67344	-107.99692
71.27200	-3.67703	-108.06094
71.37200	-3.68125	-108.16006
71.47200	-3.68578	-108.28958
71.57200	-3.69125	-108.45177
71.67200	-3.69766	-108.66375
71.77200	-3.70359	-108.88927
71.87200	-3.70734	-108.97648
71.97200	-3.71188	-109.08484
72.07200	-3.71719	-109.23203
72.17200	-3.72406	-109.43239
72.27200	-3.72969	-109.66220
72.37200	-3.73359	-109.75435
72.47200	-3.73781	-109.86130
72.57200	-3.74266	-109.99792
72.67200	-3.74828	-110.15997
72.77200	-3.75500	-110.36186
72.87200	-3.76078	-110.60450
72.97200	-3.76438	-110.68261
73.07200	-3.76891	-110.78769
73.17200	-3.77359	-110.92738
73.27200	-3.77953	-111.09015
73.37200	-3.78563	-111.31731
73.47200	-3.79016	-111.44982
73.57200	-3.79453	-111.55628
73.67200	-3.79953	-111.70429
73.77200	-3.80500	-111.87863
73.87200	-3.81188	-112.06996
73.97200	-3.81687	-112.29150
74.07200	-3.82063	-112.35631
74.17200	-3.82500	-112.47765
74.27200	-3.83031	-112.62291
74.37200	-3.83703	-112.83918
74.47200	-3.84328	-113.08235
74.57200	-3.84719	-113.19140
74.67200	-3.85141	-113.28848
74.77200	-3.85609	-113.42011
74.87200	-3.86094	-113.55364
74.97200	-3.86797	-113.76967
75.07200	-3.87391	-114.00975
75.17200	-3.87766	-114.11334
75.27200	-3.88234	-114.22266
75.37200	-3.88750	-114.39117
75.47200	-3.89437	-114.58198
75.57200	-3.90016	-114.81724
75.67200	-3.90375	-114.90408
75.77200	-3.90813	-115.01548
75.87200	-3.91281	-115.14319
75.97200	-3.91797	-115.31007
76.07200	-3.92437	-115.50712
76.17200	-3.93031	-115.73930
76.27200	-3.93422	-115.83427
76.37200	-3.93891	-115.95767
76.47200	-3.94391	-116.10559
76.57200	-3.95031	-116.29199
76.67200	-3.95656	-116.53233
76.77200	-3.96047	-116.65120
76.87200	-3.96484	-116.75411
76.97200	-3.96984	-116.90384
77.07200	-3.97516	-117.07117
77.17200	-3.98172	-117.27037
77.27200	-3.98703	-117.48632
77.37200	-3.99078	-117.56670
77.47200	-3.99531	-117.68971
77.57200	-4.00047	-117.83921
77.67200	-4.00641	-118.02671
77.77200	-4.01313	-118.26722
77.87200	-4.01750	-118.39887
77.97200	-4.02172	-118.50710
78.07200	-4.02625	-118.62794
78.17200	-4.03109	-118.76413
78.27200	-4.03719	-118.93905
78.37200	-4.04359	-119.18827
78.47200	-4.04766	-119.29082
78.57200	-4.05219	-119.40607
78.67200	-4.05719	-119.55772
78.77200	-4.06313	-119.73181
78.87200	-4.06953	-119.95865
78.97200	-4.07406	-120.08360
79.07200	-4.07844	-120.19158
79.17200	-4.08312	-120.32156
79.27200	-4.08859	-120.48664
79.37200	-4.09531	-120.68876
79.47200	-4.10156	-120.95192
79.57200	-4.10531	-121.02391
79.67200	-4.10953	-121.13596
79.77200	-4.11469	-121.27728
79.87200	-4.12141	-121.48528
79.97200	-4.12703	-121.70399
80.07200	-4.13078	-121.79782
80.17200	-4.13500	-121.90845
80.27200	-4.13969	-122.03538
80.37200	-4.14500	-122.19258
80.47200	-4.15141	-122.37645
80.57200	-4.15703	-122.61168
80.67200	-4.16109	-122.72366
80.77200	-4.16578	-122.83826
80.87200	-4.17109	-123.00352
80.97200	-4.17797	-123.21694
81.07200	-4.18391	-123.44790
81.17200	-4.18750	-123.53225
81.27200	-4.19141	-123.62110
81.37200	-4.19594	-123.75055
81.47200	-4.20109	-123.89762
81.57200	-4.20797	-124.10817
81.67200	-4.21438	-124.37475
81.77200	-4.21828	-124.46632
81.87200	-4.22266	-124.57462
81.97200	-4.22750	-124.71790
82.07200	-4.23313	-124.87091
82.17200	-4.23891	-125.07528
82.27200	-4.24359	-125.21254
82.37200	-4.24781	-125.31571
82.47200	-4.25219	-125.43198
82.57200	-4.25750	-125.57551
82.67200	-4.26406	-125.77224
82.77200	-4.27125	-126.05712
82.87200	-4.27484	-126.13866
82.97200	-4.27938	-126.25006
83.07200	-4.28453	-126.39378
83.17200	-4.29078	-126.57094
83.27200	-4.29641	-126.77051
83.37200	-4.30063	-126.87865
83.47200	-4.30484	-126.97807
83.57200	-4.30953	-127.09691
83.67200	-4.31438	-127.23632
83.77200	-4.32047	-127.40491
83.87200	-4.32828	-127.67875
83.97200	-4.33219	-127.80868
84.07200	-4.33625	-127.88950
84.17200	-4.34109	-128.01653
84.27200	-4.34719	-128.18722
84.37200	-4.35391	-128.43178
84.47200	-4.35766	-128.50910
84.57200	-4.36172	-128.60601
84.67200	-4.36656	-128.72528
84.77200	-4.37219	-128.89388
84.87200	-4.37844	-129.08934
84.97200	-4.38516	-129.34360
85.07200	-4.38875	-129.42357
85.17200	-4.39312	-129.52267
85.27200	-4.39797	-129.64763
85.37200	-4.40328	-129.79931
85.47200	-4.40953	-130.01369
85.57200	-4.41391	-130.12508
85.67200	-4.41781	-130.21562
85.77200	-4.42250	-130.32928
85.87200	-4.42781	-130.47440
85.97200	-4.43344	-130.63203
86.07200	-4.44078	-130.89432
86.17200	-4.44469	-130.99076
86.27200	-4.44875	-131.06477
86.37200	-4.45359	-131.18599
86.47200	-4.45922	-131.33734
86.57200	-4.46672	-131.58949
86.67200	-4.47125	-131.72174
86.77200	-4.47578	-131.81554
86.87200	-4.48031	-131.92664
86.97200	-4.48594	-132.08833
87.07200	-4.49406	-132.33268
87.17200	-4.50000	-132.59813
87.27200	-4.50250	-132.60743
87.37200	-4.50656	-132.68803
87.47200	-4.51172	-132.83588
87.57200	-4.51844	-133.02076
87.67200	-4.52422	-133.25183
87.77200	-4.52797	-133.33745
87.87200	-4.53219	-133.43471
87.97200	-4.53719	-133.57367
88.07200	-4.54250	-133.71859
88.17200	-4.54922	-133.89887
88.27200	-4.55562	-134.16804
88.37200	-4.55922	-134.24601
88.47200	-4.56344	-134.34111
88.57200	-4.56828	-134.46549
88.67200	-4.57406	-134.63406
88.77200	-4.58094	-134.88013
88.87200	-4.58500	-134.99288
88.97200	-4.58906	-135.08713
89.07200	-4.59375	-135.20692
89.17200	-4.59906	-135.36632
89.27200	-4.60453	-135.53038
89.37200	-4.61047	-135.71508
89.47200	-4.61484	-135.83741
89.57200	-4.61953	-135.96059
89.67200	-4.62484	-136.10792
89.77200	-4.63094	-136.29852
89.87200	-4.63828	-136.56090
89.97200	-4.64234	-136.67847
90.07200	-4.64578	-136.74942
90.17200	-4.65031	-136.84948
90.27200	-4.65516	-136.98831
90.37200	-4.66109	-137.16386
90.47200	-4.66812	-137.41153
90.57200	-4.67219	-137.53051
90.67200	-4.67656	-137.62823
90.77200	-4.68172	-137.76593
90.87200	-4.68750	-137.94342
90.97200	-4.69406	-138.17032
91.07200	-4.69844	-138.29395
91.17200	-4.70266	-138.39296
91.27200	-4.70719	-138.50917
91.37200	-4.71234	-138.65034
91.47200	-4.71828	-138.82215
91.57200	-4.72578	-139.10341
91.67200	-4.72922	-139.17561
91.77200	-4.73328	-139.26704
91.87200	-4.73781	-139.38560
91.97200	-4.74344	-139.54215
92.07200	-4.75016	-139.77030
92.17200	-4.75484	-139.90606
92.27200	-4.75906	-140.00118
92.37200	-4.76375	-140.11863
92.47200	-4.76891	-140.25284
92.57200	-4.77484	-140.41407
92.67200	-4.78219	-140.70283
92.77200	-4.78594	-140.78228
92.87200	-4.79000	-140.86325
92.97200	-4.79469	-140.98701
93.07200	-4.80047	-141.15399
93.17200	-4.80766	-141.40190
93.27200	-4.81172	-141.52549
93.37200	-4.81578	-141.61003
93.47200	-4.82031	-141.72621
93.57200	-4.82531	-141.85539
93.67200	-4.83156	-142.03867
93.77200	-4.83922	-142.31867
93.87200	-4.84297	-142.40691
93.97200	-4.84734	-142.49858
94.07200	-4.85187	-142.61639
94.17200	-4.85719	-142.75663
94.27200	-4.86406	-142.97293
94.37200	-4.86859	-143.11787
94.47200	-4.87281	-143.21017
94.57200	-4.87750	-143.32399
94.67200	-4.88266	-143.47351
94.77200	-4.88875	-143.64043
94.87200	-4.89563	-143.89254
94.97200	-4.89922	-143.97256
95.07200	-4.90328	-144.06247
95.17200	-4.90844	-144.20189
95.27200	-4.91422	-144.36984
95.37200	-4.92141	-144.62136
95.47200	-4.92594	-144.75949
95.57200	-4.92984	-144.83969
95.67200	-4.93438	-144.94717
95.77200	-4.93922	-145.07958
95.87200	-4.94516	-145.25530
95.97200	-4.95250	-145.51966
96.07200	-4.95656	-145.64122
96.17200	-4.96078	-145.73082
96.27200	-4.96578	-145.86282
96.37200	-4.97156	-146.03823
96.47200	-4.97812	-146.26850
96.57200	-4.98234	-146.37236
96.67200	-4.98656	-146.47849
96.77200	-4.99141	-146.62175
96.87200	-4.99703	-146.78065
96.97200	-5.00266	-146.95254
97.07200	-5.00891	-147.17853
97.17200	-5.01266	-147.26733
97.27200	-5.01703	-147.37777
97.37200	-5.02188	-147.50551
97.47200	-5.02750	-147.67098
97.57200	-5.03453	-147.92483
97.67200	-5.03922	-148.07141
97.77200	-5.04328	-148.17169
97.87200	-5.04797	-148.29417
97.97200	-5.05313	-148.45526
98.07200	-5.05875	-148.61682
98.17200	-5.06484	-148.83061
98.27200	-5.06875	-148.93374
98.37200	-5.07313	-149.04061
98.47200	-5.07781	-149.16579
98.57200	-5.08344	-149.31948
98.67200	-5.09016	-149.53971
98.77200	-5.09547	-149.71171
98.87200	-5.09984	-149.81999
98.97200	-5.10438	-149.93723
99.07200	-5.10953	-150.07798
99.17200	-5.11547	-150.24145
99.27200	-5.12266	-150.50736
99.37200	-5.12641	-150.60601
99.47200	-5.13078	-150.69655
99.57200	-5.13563	-150.82812
99.67200	-5.14109	-150.98141
99.77200	-5.14719	-151.17095
99.87200	-5.15188	-151.31448
99.97200	-5.15594	-151.40443
100.07200	-5.16047	-151.51562
100.17200	-5.16531	-151.63691
100.27200	-5.17094	-151.79768
100.37200	-5.17859	-152.04169
100.47200	-5.18328	-152.19326
100.57200	-5.18750	-152.28271
100.67200	-5.19250	-152.41887
100.77200	-5.19844	-152.59422
100.87200	-5.20594	-152.86188
100.97200	-5.20953	-152.96330
101.07200	-5.21344	-153.03120
101.17200	-5.21812	-153.15183
101.27200	-5.22313	-153.28315
101.37200	-5.22891	-153.44496
101.47200	-5.23562	-153.68111
101.57200	-5.23937	-153.78243
101.67200	-5.24344	-153.86258
101.77200	-5.24813	-153.97738
101.87200	-5.25359	-154.12998
101.97200	-5.26047	-154.34518
102.07200	-5.26563	-154.50744
102.17200	-5.26938	-154.58699
102.27200	-5.27359	-154.67238
102.37200	-5.27844	-154.78635
102.47200	-5.28391	-154.92968
102.57200	-5.29141	-155.15217
102.67200	-5.29625	-155.30679
102.77200	-5.30047	-155.38512
102.87200	-5.30578	-155.50950
102.97200	-5.31094	-155.64816
103.07200	-5.31797	-155.84533
103.17200	-5.32234	-155.98300
103.27200	-5.32641	-156.05338
103.37200	-5.33109	-156.15508
103.47200	-5.33688	-156.30805
103.57200	-5.34406	-156.51454
103.67200	-5.35187	-156.83630
103.77200	-5.35406	-156.83568
103.87200	-5.35781	-156.89991
103.97200	-5.36266	-157.01705
104.07200	-5.36828	-157.15909
104.17200	-5.37484	-157.37051
104.27200	-5.37938	-157.49680
104.37200	-5.38359	-157.58786
104.47200	-5.38828	-157.70350
104.57200	-5.39375	-157.85167
104.67200	-5.39922	-157.99807
104.77200	-5.40609	-158.23007
104.87200	-5.41000	-158.33265
104.97200	-5.41406	-158.40349
105.07200	-5.41906	-158.52796
105.17200	-5.42484	-158.69331
105.27201	-5.43203	-158.93389
105.37201	-5.43656	-159.06759
105.47201	-5.44047	-159.13738
105.57201	-5.44500	-159.24476
105.67201	-5.45000	-159.37378
105.77201	-5.45547	-159.53161
105.87201	-5.46266	-159.75335
105.97201	-5.46672	-159.87089
106.07201	-5.47094	-159.96011
106.17201	-5.47609	-160.09378
106.27201	-5.48156	-160.24746
106.37201	-5.48844	-160.46129
106.47201	-5.49297	-160.59616
106.57201	-5.49703	-160.67451
106.67201	-5.50156	-160.78630
106.77201	-5.50656	-160.91791
106.87201	-5.51234	-161.06561
106.97201	-5.52000	-161.32568
107.07201	-5.52359	-161.41346
107.17201	-5.52750	-161.48056
107.27201	-5.53234	-161.60673
107.37201	-5.53813	-161.75748
107.47201	-5.54562	-162.01149
107.57201	-5.55000	-162.15144
107.67201	-5.55391	-162.23089
107.77201	-5.55875	-162.34186
107.87201	-5.56359	-162.46648
107.97201	-5.56906	-162.61007
108.07201	-5.57578	-162.83387
108.17201	-5.58063	-162.98239
108.27201	-5.58453	-163.05551
108.37201	-5.58938	-163.18157
108.47201	-5.59531	-163.35435
108.57201	-5.60266	-163.59624
108.67201	-5.60656	-163.71125
108.77201	-5.61063	-163.78923
108.87201	-5.61516	-163.89351
108.97201	-5.62016	-164.02514
109.07201	-5.62547	-164.19099
109.17201	-5.63250	-164.39548
109.27201	-5.63719	-164.55662
109.37201	-5.64141	-164.63780
109.47201	-5.64625	-164.76391
109.57201	-5.65187	-164.91558
109.67201	-5.65922	-165.16629
109.77201	-5.66344	-165.28766
109.87201	-5.66719	-165.35029
109.97201	-5.67141	-165.45112
110.07201	-5.67641	-165.56908
110.17201	-5.68234	-165.74395
110.27201	-5.68953	-165.97566
110.37201	-5.69391	-166.10819
110.47201	-5.69797	-166.19442
110.57201	-5.70266	-166.30149
110.67201	-5.70828	-166.44686
110.77201	-5.71547	-166.68586
110.87201	-5.72016	-166.82865
110.97201	-5.72391	-166.90788
111.07201	-5.72844	-166.99697
111.17201	-5.73375	-167.14038
111.27201	-5.73969	-167.30575
111.37201	-5.74703	-167.56721
111.47201	-5.75094	-167.68257
111.57201	-5.75516	-167.74960
111.67201	-5.76016	-167.86975
111.77201	-5.76594	-168.02919
111.87201	-5.77266	-168.26393
111.97201	-5.77719	-168.40294
112.07201	-5.78141	-168.48640
112.17201	-5.78578	-168.58776
112.27201	-5.79078	-168.71965
112.37201	-5.79672	-168.89973
112.47201	-5.80391	-169.14852
112.57201	-5.80781	-169.24956
112.67201	-5.81172	-169.33818
112.77201	-5.81672	-169.47140
112.87201	-5.82234	-169.62816
112.97201	-5.82859	-169.84594
113.07201	-5.83344	-169.99812
113.17201	-5.83766	-170.09468
113.27201	-5.84203	-170.20793
113.37201	-5.84703	-170.33046
113.47201	-5.85250	-170.49071
113.57201	-5.85922	-170.70736
113.67201	-5.86422	-170.87637
113.77201	-5.86859	-170.97655
113.87201	-5.87375	-171.12157
113.97201	-5.87906	-171.27103
114.07201	-5.88516	-171.46948
114.17201	-5.88984	-171.61310
114.27201	-5.89391	-171.68435
114.37201	-5.89813	-171.78416
114.47201	-5.90297	-171.90361
114.57201	-5.90891	-172.07453
114.67201	-5.91594	-172.31201
114.77201	-5.92063	-172.45948
114.87201	-5.92484	-172.54607
114.97201	-5.92984	-172.67613
115.07201	-5.93531	-172.81210
115.17201	-5.94203	-173.02501
115.27201	-5.94703	-173.18732
115.37201	-5.95109	-173.27127
115.47201	-5.95562	-173.37549
115.57201	-5.96063	-173.50997
115.67201	-5.96594	-173.64796
115.77201	-5.97297	-173.86161
115.87201	-5.97719	-173.98939
115.97201	-5.98109	-174.06036
116.07201	-5.98578	-174.16686
116.17201	-5.99125	-174.29724
116.27201	-5.99813	-174.50461
116.37201	-6.00359	-174.68230
116.47201	-6.00781	-174.76755
116.57201	-6.01187	-174.84269
116.67201	-6.01656	-174.95140
116.77201	-6.02141	-175.06513
116.87201	-6.02859	-175.25236
116.97201	-6.03391	-175.43107
117.07201	-6.03828	-175.51564
117.17201	-6.04359	-175.64045
117.27201	-6.04969	-175.80789
117.37201	-6.05750	-176.07649
117.47201	-6.06078	-176.14098
117.57201	-6.06469	-176.20313
117.67201	-6.06922	-176.30328
117.77201	-6.07438	-176.43708
117.87201	-6.07984	-176.57599
117.97201	-6.08750	-176.81117
118.07201	-6.09125	-176.93047
118.17201	-6.09516	-176.98467
118.27201	-6.09953	-177.08302
118.37201	-6.10438	-177.19173
118.47201	-6.11109	-177.37207
118.57201	-6.11703	-177.57212
118.67201	-6.12109	-177.65707
118.77201	-6.12563	-177.76570
118.87201	-6.13078	-177.89426
118.97201	-6.13625	-178.03404
119.07201	-6.14281	-178.22888
119.17201	-6.14703	-178.33686
119.27201	-6.15094	-178.40223
119.37201	-6.15562	-178.49201
119.47201	-6.16094	-178.60399
119.57201	-6.16828	-178.80459
119.67201	-6.17469	-179.05135
119.77201	-6.17859	-179.09932
119.87201	-6.18266	-179.18104
119.97201	-6.18766	-179.29862
120.07201	-6.19375	-179.45707
120.17201	-6.20297	-179.74679
120.27201	-6.20641	-179.88107
120.37201	-6.20953	-179.89157
120.47201	-6.21453	-180.00826
120.57201	-6.22016	-180.14108
120.67201	-6.22687	-180.37368
120.77201	-6.23047	-180.45707
120.87201	-6.23422	-180.51255
120.97201	-6.23859	-180.59605
121.07201	-6.24359	-180.72255
121.17201	-6.24922	-180.87627
121.27201	-6.25625	-181.07240
121.37201	-6.26172	-181.27789
121.47201	-6.26547	-181.34080
121.57201	-6.27016	-181.43359
121.67201	-6.27609	-181.60228
121.77201	-6.28453	-181.87928
121.87201	-6.28844	-182.01099
121.97201	-6.29188	-182.04571
122.07201	-6.29625	-182.13961
122.17201	-6.30109	-182.25712
122.27201	-6.30641	-182.40763
122.37201	-6.31344	-182.61391
122.47201	-6.31828	-182.76966
122.57201	-6.32234	-182.84628
122.67201	-6.32703	-182.96114
122.77201	-6.33234	-183.09124
122.87201	-6.33969	-183.31659
122.97201	-6.34484	-183.48494
123.07201	-6.34859	-183.55732
123.17201	-6.35297	-183.64747
123.27201	-6.35797	-183.77557
123.37201	-6.36344	-183.92433
123.47201	-6.37062	-184.13375
123.57201	-6.37484	-184.25982
123.67201	-6.37891	-184.33550
123.77201	-6.38359	-184.45076
123.87201	-6.38906	-184.59131
123.97201	-6.39609	-184.79410
124.07201	-6.40109	-184.96038
124.17201	-6.40500	-185.03600
124.27201	-6.40969	-185.13623
124.37201	-6.41469	-185.26067
124.47201	-6.42047	-185.42103
124.57201	-6.42844	-185.67756
124.67201	-6.43203	-185.78658
124.77201	-6.43578	-185.83931
124.87201	-6.44031	-185.94025
124.97201	-6.44562	-186.07929
125.07201	-6.45328	-186.30706
125.17201	-6.45797	-186.47653
125.27201	-6.46172	-186.52776
125.37201	-6.46609	-186.62302
125.47201	-6.47125	-186.75384
125.57201	-6.47672	-186.90391
125.67201	-6.48406	-187.12373
125.77201	-6.48891	-187.28238
125.87201	-6.49281	-187.34331
125.97201	-6.49719	-187.43290
126.07201	-6.50219	-187.56381
126.17201	-6.50859	-187.72140
126.27201	-6.51469	-187.93780
126.37201	-6.51859	-188.01375
126.47201	-6.52281	-188.09402
126.57201	-6.52781	-188.21169
126.67201	-6.53344	-188.36448
126.77201	-6.54031	-188.57124
126.87201	-6.54531	-188.72502
126.97201	-6.54922	-188.78521
127.07201	-6.55391	-188.88220
127.17201	-6.55875	-189.00324
127.27201	-6.56547	-189.16799
127.37201	-6.57141	-189.37874
127.47201	-6.57547	-189.45749
127.57201	-6.58000	-189.55015
127.67201	-6.58500	-189.66925
127.77201	-6.59094	-189.83132
127.87201	-6.59891	-190.07613
127.97201	-6.60250	-190.18702
128.07201	-6.60609	-190.22931
128.17201	-6.61078	-190.32119
128.27201	-6.61609	-190.45377
128.37201	-6.62313	-190.65450
128.47201	-6.62875	-190.84416
128.57201	-6.63266	-190.91780
128.67201	-6.63719	-191.01690
128.77201	-6.64219	-191.13655
128.87201	-6.64734	-191.27466
128.97201	-6.65438	-191.49661
129.07201	-6.65875	-191.62299
129.17201	-6.66266	-191.68562
129.27201	-6.66703	-191.77546
129.37201	-6.67234	-191.90708
129.47201	-6.68000	-192.12002
129.57201	-6.68547	-192.33318
129.67201	-6.68906	-192.37159
129.77201	-6.69344	-192.46645
129.87201	-6.69844	-192.58763
129.97201	-6.70359	-192.72080
130.07201	-6.71016	-192.88906
130.17201	-6.71531	-193.07208
130.27201	-6.71969	-193.15411
130.37201	-6.72406	-193.24982
130.47201	-6.72938	-193.37073
130.57201	-6.73594	-193.54197
130.67201	-6.74187	-193.74250
130.77201	-6.74578	-193.81878
130.87201	-6.75016	-193.89410
130.97201	-6.75500	-194.00840
131.07201	-6.76063	-194.15702
131.17201	-6.76781	-194.37361
131.27201	-6.77219	-194.50572
131.37201	-6.77625	-194.57473
131.47201	-6.78109	-194.69000
131.57201	-6.78625	-194.80795
131.67201	-6.79234	-194.97268
131.77201	-6.79797	-195.14926
131.87201	-6.80219	-195.23270
131.97201	-6.80641	-195.31175
132.07201	-6.81094	-195.40721
132.17201	-6.81625	-195.53137
132.27201	-6.82328	-195.71456
132.37201	-6.82937	-195.92743
132.47201	-6.83312	-195.99837
132.57201	-6.83766	-196.07304
132.67201	-6.84266	-196.19040
132.77201	-6.84953	-196.36013
132.87201	-6.85484	-196.54414
132.97201	-6.85875	-196.59743
133.07201	-6.86328	-196.68691
133.17201	-6.86812	-196.78757
133.27201	-6.87344	-196.91679
133.37201	-6.88031	-197.08319
133.47201	-6.88609	-197.29480
133.57201	-6.88953	-197.32748
133.67201	-6.89391	-197.40821
133.77201	-6.89922	-197.52248
133.87201	-6.90656	-197.71135
133.97201	-6.91234	-197.91928
134.07201	-6.91625	-197.98772
134.17201	-6.92047	-198.06547
134.27201	-6.92547	-198.17251
134.37201	-6.93063	-198.29965
134.47201	-6.93703	-198.43878
134.57201	-6.94266	-198.64033
134.67201	-6.94656	-198.70099
134.77201	-6.95109	-198.77762
134.87201	-6.95641	-198.90365
134.97201	-6.96312	-199.07306
135.07201	-6.96859	-199.25071
135.17201	-6.97266	-199.32339
135.27201	-6.97703	-199.38157
135.37201	-6.98203	-199.48839
135.47201	-6.98750	-199.62551
135.57201	-6.99391	-199.79952
135.67201	-6.99906	-199.94611
135.77201	-7.00328	-200.01329
135.87201	-7.00781	-200.10625
135.97201	-7.01328	-200.23079
136.07201	-7.02031	-200.40749
136.17201	-7.02563	-200.57902
136.27201	-7.02938	-200.63095
136.37201	-7.03359	-200.68640
136.47201	-7.03859	-200.80720
136.57201	-7.04437	-200.93916
136.67201	-7.05234	-201.17517
136.77201	-7.05688	-201.33354
136.87201	-7.06031	-201.35811
136.97201	-7.06500	-201.45132
137.07201	-7.07063	-201.58288
137.17201	-7.07781	-201.78868
137.27201	-7.08266	-201.94201
137.37201	-7.08641	-202.00355
137.47201	-7.09078	-202.08102
137.57201	-7.09578	-202.19241
137.67201	-7.10078	-202.30782
137.77201	-7.10672	-202.45187
137.87201	-7.11234	-202.62334
137.97201	-7.11672	-202.70641
138.07201	-7.12141	-202.79293
138.17201	-7.12656	-202.91589
138.27201	-7.13344	-203.09155
138.37201	-7.13953	-203.29596
138.47201	-7.14328	-203.35634
138.57201	-7.14766	-203.42521
138.67201	-7.15250	-203.53968
138.77201	-7.15812	-203.68600
138.87201	-7.16500	-203.87386
138.97201	-7.16984	-204.02104
139.07201	-7.17344	-204.06249
139.17201	-7.17812	-204.14819
139.27201	-7.18297	-204.25563
139.37201	-7.18906	-204.39290
139.47201	-7.19547	-204.60108
139.57201	-7.19969	-204.67348
139.67201	-7.20406	-204.75772
139.77201	-7.20891	-204.84887
139.87201	-7.21422	-204.97334
139.97201	-7.22141	-205.15031
140.07201	-7.22641	-205.32437
140.17201	-7.23000	-205.35737
140.27201	-7.23437	-205.41961
140.37201	-7.23953	-205.53666
140.47201	-7.24625	-205.69228
140.57201	-7.25266	-205.90600
140.67201	-7.25656	-205.96845
140.77201	-7.26078	-206.01797
140.87201	-7.26578	-206.11955
140.97201	-7.27094	-206.23013
141.07201	-7.27797	-206.40725
141.17201	-7.28359	-206.58603
141.27201	-7.28750	-206.61838
141.37201	-7.29219	-206.69369
141.47201	-7.29750	-206.81305
141.57201	-7.30422	-206.97449
141.67201	-7.30906	-207.10897
141.77201	-7.31266	-207.13246
141.87201	-7.31703	-207.18931
141.97201	-7.32172	-207.26696
142.07201	-7.32703	-207.35970
142.17201	-7.33391	-207.49411
142.27201	-7.34047	-207.66640
142.37201	-7.34437	-207.65647
142.47201	-7.34891	-207.70289
142.57201	-7.35391	-207.79227
142.67201	-7.36016	-207.93718
142.77201	-7.36594	-208.11577
142.87201	-7.36984	-208.16901
142.97201	-7.37406	-208.22553
143.07201	-7.37891	-208.33632
143.17201	-7.38469	-208.47562
143.27201	-7.39219	-208.67626
143.37201	-7.39703	-208.83320
143.47201	-7.40047	-208.85172
143.57201	-7.40484	-208.91908
143.67201	-7.41000	-209.02768
143.77201	-7.41656	-209.16992
143.87201	-7.42297	-209.40018
143.97201	-7.42703	-209.46546
144.07201	-7.43125	-209.52582
144.17201	-7.43609	-209.61358
144.27201	-7.44141	-209.73641
144.37201	-7.44891	-209.91501
144.47201	-7.45516	-210.14878
144.57201	-7.45844	-210.15286
144.67201	-7.46297	-210.23139
144.77201	-7.46844	-210.34876
144.87201	-7.47500	-210.52495
144.97201	-7.47938	-210.62998
145.07201	-7.48313	-210.65252
145.17201	-7.48734	-210.71965
145.27201	-7.49219	-210.80539
145.37201	-7.49750	-210.91123
145.47201	-7.50375	-211.05407
145.57201	-7.51031	-211.27373
145.67201	-7.51438	-211.33175
145.77201	-7.51891	-211.40401
145.87201	-7.52391	-211.50732
145.97201	-7.53062	-211.66088
146.07201	-7.53625	-211.84812
146.17201	-7.54000	-211.88375
146.27201	-7.54406	-211.94215
146.37201	-7.54891	-212.03418
146.47201	-7.55453	-212.16562
146.57201	-7.56141	-212.33596
146.67201	-7.56734	-212.53474
146.77201	-7.57125	-212.57865
146.87201	-7.57594	-212.65569
146.97201	-7.58125	-212.77088
147.07201	-7.58781	-212.92588
147.17201	-7.59313	-213.07333
147.27201	-7.59703	-213.12647
147.37201	-7.60109	-213.17938
147.47201	-7.60578	-213.25195
147.57201	-7.61109	-213.36338
147.67201	-7.61781	-213.53805
147.77201	-7.62375	-213.72214
147.87201	-7.62766	-213.76568
147.97201	-7.63203	-213.82889
148.07201	-7.63703	-213.91927
148.17201	-7.64266	-214.04409
148.27201	-7.64875	-214.21117
148.37201	-7.65313	-214.28894
148.47201	-7.65766	-214.36052
148.57201	-7.66266	-214.45510
148.67201	-7.66766	-214.54512
148.77201	-7.67438	-214.69897
148.87201	-7.68031	-214.88956
148.97201	-7.68406	-214.91942
149.07201	-7.68828	-214.96031
149.17201	-7.69344	-215.06563
149.27201	-7.70016	-215.20601
149.37201	-7.70672	-215.42399
149.47201	-7.71062	-215.47058
149.57201	-7.71469	-215.50347
149.67201	-7.71938	-215.57118
149.77201	-7.72469	-215.67711
149.87201	-7.73109	-215.81958
149.97201	-7.73688	-215.98831
150.07201	-7.74078	-216.02727
150.17201	-7.74531	-216.08666
150.27201	-7.75031	-216.17575
150.37201	-7.75641	-216.29840
150.47201	-7.76391	-216.52421
150.57201	-7.76781	-216.58127
150.67201	-7.77188	-216.60611
150.77201	-7.77641	-216.67467
150.87201	-7.78141	-216.77060
150.97201	-7.78734	-216.87450
151.07201	-7.79359	-217.05610
151.17201	-7.79750	-217.10746
151.27201	-7.80203	-217.16304
151.37201	-7.80719	-217.24793
151.47201	-7.81312	-217.36850
151.57201	-7.82016	-217.57580
151.67201	-7.82406	-217.62027
151.77201	-7.82797	-217.64256
151.87201	-7.83281	-217.71024
151.97201	-7.83797	-217.79725
152.07201	-7.84438	-217.92594
152.17201	-7.85141	-218.16383
152.27201	-7.85453	-218.15282
152.37201	-7.85844	-218.17434
152.47201	-7.86312	-218.24394
152.57201	-7.86906	-218.35378
152.67201	-7.87672	-218.57986
152.77201	-7.88109	-218.64283
152.87201	-7.88516	-218.67624
152.97201	-7.89000	-218.74791
153.07201	-7.89578	-218.85660
153.17201	-7.90313	-219.02728
153.27201	-7.90859	-219.20121
153.37201	-7.91187	-219.20191
153.47201	-7.91641	-219.25497
153.57201	-7.92156	-219.35661
153.67201	-7.92813	-219.50121
153.77201	-7.93406	-219.67886
153.87201	-7.93766	-219.69919
153.97201	-7.94141	-219.71391
154.07201	-7.94594	-219.77794
154.17201	-7.95125	-219.87808
154.27201	-7.95813	-220.03627
154.37201	-7.96500	-220.28092
154.47201	-7.96859	-220.29723
154.57201	-7.97281	-220.33727
154.67201	-7.97781	-220.40710
154.77201	-7.98359	-220.52093
154.87201	-7.98984	-220.68714
154.97201	-7.99438	-220.75231
155.07201	-7.99859	-220.80453
155.17201	-8.00359	-220.89037
155.27201	-8.00922	-221.00638
155.37201	-8.01672	-221.19063
155.47201	-8.02188	-221.35025
155.57201	-8.02484	-221.31892
155.67201	-8.02906	-221.35305
155.77201	-8.03391	-221.43330
155.87201	-8.04031	-221.57308
155.97201	-8.04750	-221.80483
156.07201	-8.05141	-221.85987
156.17201	-8.05547	-221.88909
156.27201	-8.06031	-221.96560
156.37201	-8.06563	-222.06488
156.47201	-8.07156	-222.19168
156.57201	-8.07797	-222.37234
156.67201	-8.08156	-222.40996
156.77201	-8.08594	-222.44947
156.87201	-8.09094	-222.54518
156.97201	-8.09781	-222.68975
157.07201	-8.10484	-222.92046
157.17201	-8.10828	-222.94277
157.27201	-8.11203	-222.94472
157.37201	-8.11656	-223.00559
157.47201	-8.12156	-223.10808
157.57201	-8.12750	-223.23404
157.67201	-8.13500	-223.46886
157.77201	-8.13891	-223.51205
157.87201	-8.14297	-223.53995
157.97201	-8.14797	-223.61988
158.07201	-8.15359	-223.72165
158.17201	-8.16016	-223.91234
158.27201	-8.16453	-223.97912
158.37201	-8.16875	-224.02366
158.47201	-8.17359	-224.09579
158.57201	-8.17891	-224.20008
158.67201	-8.18516	-224.33451
158.77201	-8.19172	-224.54186
158.87201	-8.19516	-224.53429
158.97201	-8.19953	-224.58325
159.07201	-8.20438	-224.65995
159.17201	-8.21031	-224.78643
159.27201	-8.21750	-224.99909
159.37201	-8.22156	-225.05738
159.47201	-8.22594	-225.09573
159.57201	-8.23094	-225.17364
159.67201	-8.23609	-225.27654
159.77201	-8.24250	-225.40256
159.87201	-8.24813	-225.56847
159.97201	-8.25188	-225.58202
160.07201	-8.25641	-225.64122
160.17201	-8.26141	-225.73355
160.27201	-8.26797	-225.86709
160.37201	-8.27516	-226.11192
160.47201	-8.27891	-226.14084
160.57201	-8.28313	-226.19253
160.67201	-8.28781	-226.25172
160.77201	-8.29297	-226.34867
160.87201	-8.29953	-226.49390
160.97201	-8.30531	-226.69217
161.07201	-8.30891	-226.69630
161.17201	-8.31328	-226.74616
161.27201	-8.31813	-226.83506
161.37201	-8.32406	-226.96728
161.47201	-8.33047	-227.15630
161.57201	-8.33500	-227.23521
161.67201	-8.33938	-227.28492
161.77201	-8.34422	-227.35055
161.87201	-8.34922	-227.44863
161.97201	-8.35500	-227.56116
162.07201	-8.36109	-227.73996
162.17201	-8.36516	-227.77689
162.27201	-8.36938	-227.81868
162.37201	-8.37406	-227.88629
162.47201	-8.37969	-228.00246
162.57201	-8.38719	-228.21175
162.67201	-8.39234	-228.33715
162.77201	-8.39641	-228.37345
162.87201	-8.40078	-228.41395
162.97201	-8.40609	-228.50786
163.07201	-8.41281	-228.66039
163.17201	-8.41828	-228.83578
163.27201	-8.42203	-228.84454
163.37201	-8.42625	-228.88456
163.47201	-8.43125	-228.97211
163.57201	-8.43703	-229.08075
163.67201	-8.44359	-229.26031
163.77201	-8.44828	-229.35165
163.87201	-8.45219	-229.37211
163.97201	-8.45672	-229.41397
164.07201	-8.46187	-229.50204
164.17201	-8.46781	-229.62867
164.27201	-8.47516	-229.84453
164.37201	-8.47906	-229.86847
164.47201	-8.48312	-229.88383
164.57201	-8.48766	-229.93685
164.67201	-8.49359	-230.04270
164.77201	-8.50063	-230.24155
164.87201	-8.50500	-230.31206
164.97201	-8.50906	-230.32905
165.07201	-8.51375	-230.37983
165.17201	-8.51875	-230.45412
165.27201	-8.52469	-230.55524
165.37201	-8.53156	-230.77121
165.47201	-8.53547	-230.78921
165.57201	-8.53953	-230.81014
165.67201	-8.54453	-230.87196
165.77201	-8.55047	-230.97959
165.87201	-8.55797	-231.20958
165.97201	-8.56203	-231.24212
166.07201	-8.56594	-231.24932
166.17201	-8.57063	-231.30850
166.27201	-8.57578	-231.38647
166.37201	-8.58125	-231.48879
166.47201	-8.58844	-231.68391
166.57201	-8.59281	-231.72913
166.67201	-8.59719	-231.76952
166.77201	-8.60219	-231.83919
166.87201	-8.60781	-231.93319
166.97201	-8.61453	-232.10095
167.07201	-8.61875	-232.14918
167.17201	-8.62281	-232.17475
167.27201	-8.62734	-232.22208
167.37201	-8.63266	-232.31183
167.47201	-8.63891	-232.44382
167.57201	-8.64625	-232.67581
167.67201	-8.64938	-232.65116
167.77201	-8.65359	-232.65959
167.87201	-8.65844	-232.73958
167.97201	-8.66391	-232.83374
168.07201	-8.67047	-233.00640
168.17201	-8.67500	-233.05373
168.27201	-8.67906	-233.08846
168.37201	-8.68375	-233.13445
168.47201	-8.68875	-233.21325
168.57201	-8.69422	-233.30592
168.67201	-8.70156	-233.48057
168.77201	-8.70641	-233.58646
168.87201	-8.71031	-233.58443
168.97201	-8.71562	-233.66205
169.07201	-8.72156	-233.78305
169.17201	-8.72891	-233.98183
169.27201	-8.73234	-233.97388
169.37201	-8.73641	-233.98702
169.47201	-8.74109	-234.05699
169.57201	-8.74656	-234.15351
169.67201	-8.75250	-234.28231
169.77201	-8.76000	-234.50400
169.87201	-8.76359	-234.51817
169.97201	-8.76766	-234.52631
170.07201	-8.77250	-234.59874
170.17201	-8.77813	-234.69497
170.27201	-8.78516	-234.91105
170.37201	-8.78891	-234.93263
170.47201	-8.79281	-234.94382
170.57201	-8.79734	-234.99145
170.67201	-8.80250	-235.08495
170.77201	-8.80859	-235.21277
170.87201	-8.81672	-235.48520
170.97201	-8.82000	-235.46392
171.07201	-8.82375	-235.46259
171.17201	-8.82859	-235.52184
171.27201	-8.83438	-235.64082
171.37201	-8.84156	-235.84573
171.47201	-8.84641	-235.92633
171.57201	-8.85047	-235.93754
171.67201	-8.85516	-235.99832
171.77201	-8.86000	-236.06788
171.87201	-8.86547	-236.16777
171.97201	-8.87266	-236.39084
172.07201	-8.87656	-236.41622
172.17201	-8.88094	-236.44945
172.27201	-8.88578	-236.52025
172.37201	-8.89172	-236.64588
172.47201	-8.89828	-236.82329
172.57201	-8.90234	-236.86287
172.67201	-8.90656	-236.88820
172.77201	-8.91125	-236.94564
172.87201	-8.91641	-237.04317
172.97201	-8.92234	-237.15341
173.07201	-8.92922	-237.35739
173.17201	-8.93344	-237.39761
173.27201	-8.93781	-237.42847
173.37201	-8.94250	-237.49617
173.47201	-8.94812	-237.60171
173.57201	-8.95469	-237.77740
173.67201	-8.95906	-237.83489
173.77201	-8.96312	-237.85421
173.87201	-8.96781	-237.90655
173.97201	-8.97313	-238.00592
174.07201	-8.97922	-238.12097
174.17201	-8.98547	-238.30126
174.27201	-8.98953	-238.33172
174.37201	-8.99375	-238.35260
174.47201	-8.99859	-238.40873
174.57201	-9.00422	-238.51261
174.67201	-9.01156	-238.70945
174.77201	-9.01609	-238.79403
174.87201	-9.02000	-238.78232
174.97201	-9.02422	-238.81440
175.07201	-9.02922	-238.88949
175.17201	-9.03500	-239.00729
175.27201	-9.04266	-239.21473
175.37201	-9.04672	-239.26215
175.47201	-9.05078	-239.27127
175.57201	-9.05578	-239.32619
175.67201	-9.06125	-239.41173
175.77201	-9.06797	-239.58051
175.87201	-9.07266	-239.66889
175.97201	-9.07688	-239.68077
176.07201	-9.08156	-239.73896
176.17201	-9.08672	-239.81299
176.27201	-9.09250	-239.92409
176.37201	-9.10031	-240.15267
176.47201	-9.10391	-240.15075
176.57201	-9.10781	-240.14543
176.67201	-9.11250	-240.19814
176.77201	-9.11812	-240.30808
176.87201	-9.12500	-240.49217
176.97201	-9.12953	-240.55356
177.07201	-9.13344	-240.56803
177.17201	-9.13828	-240.62376
177.27201	-9.14375	-240.71915
177.37201	-9.14938	-240.80962
177.47201	-9.15672	-241.03382
177.57201	-9.16078	-241.07021
177.67201	-9.16484	-241.07437
177.77201	-9.16969	-241.13595
177.87201	-9.17547	-241.25959
177.97201	-9.18219	-241.43878
178.07201	-9.18625	-241.46818
178.17201	-9.19016	-241.47289
178.27201	-9.19453	-241.51027
178.37201	-9.19938	-241.58965
178.47201	-9.20500	-241.68915
178.57201	-9.21266	-241.89974
178.67201	-9.21719	-241.97884
178.77201	-9.22156	-241.98721
178.87201	-9.22672	-242.04826
178.97201	-9.23266	-242.17255
179.07201	-9.23938	-242.35404
179.17201	-9.24328	-242.36795
179.27201	-9.24719	-242.37679
179.37201	-9.25141	-242.41452
179.47201	-9.25641	-242.49475
179.57201	-9.26188	-242.60296
179.67201	-9.26891	-242.78820
179.77201	-9.27328	-242.84257
179.87201	-9.27750	-242.85799
179.97201	-9.28203	-242.90697
180.07201	-9.28734	-242.97893
180.17201	-9.29437	-243.15274
180.27201	-9.29984	-243.26979
180.37201	-9.30406	-243.28075
180.47201	-9.30859	-243.30314
180.57201	-9.31375	-243.36860
180.67201	-9.31938	-243.48192
180.77201	-9.32594	-243.62698
180.87201	-9.33047	-243.69340
180.97201	-9.33469	-243.70815
181.07201	-9.33938	-243.75290
181.17201	-9.34500	-243.85516
181.27201	-9.35203	-244.01832
181.37201	-9.35672	-244.09343
181.47201	-9.36047	-244.08036
181.57201	-9.36500	-244.10909
181.67201	-9.36984	-244.18996
181.77201	-9.37563	-244.29137
181.87201	-9.38313	-244.49202
181.97201	-9.38750	-244.56313
182.07201	-9.39141	-244.54111
182.17201	-9.39641	-244.59021
182.27201	-9.40172	-244.66705
182.37201	-9.40844	-244.83058
182.47201	-9.41297	-244.89185
182.57201	-9.41703	-244.91197
182.67201	-9.42156	-244.96333
182.77201	-9.42656	-245.02617
182.87201	-9.43219	-245.11847
182.97201	-9.44031	-245.34425
183.07201	-9.44422	-245.36256
183.17201	-9.44797	-245.33430
183.27201	-9.45234	-245.36309
183.37201	-9.45766	-245.44552
183.47201	-9.46516	-245.63342
183.57201	-9.47031	-245.74950
183.67201	-9.47438	-245.74527
183.77201	-9.47906	-245.77817
183.87201	-9.48437	-245.85846
183.97201	-9.49000	-245.95092
184.07201	-9.49625	-246.09925
184.17201	-9.50016	-246.11425
184.27201	-9.50406	-246.11434
184.37201	-9.50859	-246.15437
184.47201	-9.51406	-246.23290
184.57201	-9.52172	-246.41375
184.67201	-9.52656	-246.51460
184.77201	-9.53063	-246.48778
184.87201	-9.53531	-246.53548
184.97201	-9.54062	-246.62134
185.07201	-9.54719	-246.75366
185.17201	-9.55547	-247.02170
185.27201	-9.55875	-246.96787
185.37201	-9.56250	-246.92079
185.47201	-9.56734	-246.98716
185.57201	-9.57313	-247.10676
185.67201	-9.58000	-247.30748
185.77201	-9.58391	-247.33455
185.87201	-9.58781	-247.33230
185.97201	-9.59234	-247.39395
186.07201	-9.59750	-247.45600
186.17201	-9.60344	-247.58066
186.27201	-9.61062	-247.78126
186.37201	-9.61406	-247.76171
186.47201	-9.61781	-247.73669
186.57201	-9.62219	-247.77292
186.67201	-9.62734	-247.85453
186.77201	-9.63438	-248.01692
186.87201	-9.64094	-248.21553
186.97201	-9.64500	-248.20706
187.07201	-9.64938	-248.22204
187.17201	-9.65422	-248.27588
187.27201	-9.65953	-248.35031
187.37201	-9.66625	-248.52014
187.47201	-9.67063	-248.57642
187.57201	-9.67469	-248.57494
187.67201	-9.67969	-248.63857
187.77201	-9.68516	-248.73528
187.87201	-9.69266	-248.91165
187.97201	-9.69719	-248.98858
188.07201	-9.70094	-248.96190
188.17201	-9.70547	-248.98590
188.27201	-9.71062	-249.07744
188.37201	-9.71656	-249.19489
188.47201	-9.72437	-249.41154
188.57201	-9.72828	-249.43560
188.67201	-9.73219	-249.39921
188.77201	-9.73688	-249.43253
188.87201	-9.74203	-249.50831
188.97201	-9.74859	-249.66861
189.07201	-9.75375	-249.78197
189.17201	-9.75781	-249.78475
189.27201	-9.76234	-249.81052
189.37201	-9.76750	-249.87958
189.47201	-9.77297	-249.96538
189.57201	-9.78047	-250.17372
189.67201	-9.78422	-250.17092
189.77201	-9.78828	-250.16314
189.87201	-9.79297	-250.21482
189.97201	-9.79859	-250.30550
190.07201	-9.80625	-250.51501
190.17201	-9.81125	-250.60496
190.27201	-9.81500	-250.56377
190.37201	-9.81953	-250.59143
190.47201	-9.82422	-250.64310
190.57201	-9.82937	-250.72885
190.67201	-9.83594	-250.87103
190.77201	-9.84094	-250.97123
190.87201	-9.84516	-250.96449
190.97201	-9.85016	-251.01396
191.07201	-9.85609	-251.11452
191.17201	-9.86328	-251.28490
191.27201	-9.86734	-251.31986
191.37201	-9.87125	-251.28725
191.47201	-9.87547	-251.32445
191.57201	-9.88047	-251.39761
191.67201	-9.88625	-251.50779
191.77201	-9.89453	-251.73002
191.87201	-9.89891	-251.78781
191.97201	-9.90266	-251.74353
192.07201	-9.90719	-251.78367
192.17201	-9.91250	-251.86414
192.27201	-9.91938	-252.02978
192.37201	-9.92438	-252.13894
192.47201	-9.92844	-252.13110
192.57201	-9.93297	-252.17912
192.67201	-9.93813	-252.24254
192.77201	-9.94391	-252.35519
192.87201	-9.95047	-252.50626
192.97201	-9.95469	-252.55266
193.07201	-9.95828	-252.51886
193.17201	-9.96297	-252.55057
193.27201	-9.96828	-252.65020
193.37201	-9.97578	-252.82991
193.47201	-9.98141	-252.96545
193.57201	-9.98531	-252.93443
193.67201	-9.98969	-252.95657
193.77201	-9.99484	-253.03483
193.87201	-10.00047	-253.14349
193.97201	-10.00734	-253.29089
194.07201	-10.01203	-253.37967
194.17201	-10.01609	-253.35768
194.27201	-10.02078	-253.40274
194.37201	-10.02656	-253.49742
194.47201	-10.03406	-253.71271
194.57201	-10.03859	-253.78647
194.67201	-10.04219	-253.73781
194.77201	-10.04656	-253.77727
194.87201	-10.05156	-253.85270
194.97201	-10.05703	-253.97110
195.07201	-10.06422	-254.16127
195.17201	-10.06828	-254.18875
195.27201	-10.07219	-254.17185
195.37201	-10.07672	-254.20633
195.47201	-10.08188	-254.28849
195.57201	-10.08844	-254.43381
195.67201	-10.09375	-254.55490
195.77201	-10.09828	-254.57028
195.87201	-10.10297	-254.59772
195.97201	-10.10797	-254.65742
196.07201	-10.11328	-254.73890
196.17201	-10.12063	-254.92927
196.27201	-10.12500	-254.98220
196.37201	-10.12906	-254.97380
196.47201	-10.13359	-255.00327
196.57201	-10.13891	-255.07456
196.67201	-10.14594	-255.24560
196.77201	-10.15109	-255.34669
196.87201	-10.15531	-255.34064
196.97201	-10.15969	-255.35950
197.07201	-10.16469	-255.42146
197.17201	-10.17031	-255.52967
197.27201	-10.17719	-255.71314
197.37201	-10.18172	-255.74204
197.47201	-10.18594	-255.72398
197.57201	-10.19047	-255.75462
197.67201	-10.19578	-255.83938
197.77201	-10.20297	-256.02394
197.87201	-10.20813	-256.12879
197.97201	-10.21188	-256.08304
198.07201	-10.21625	-256.09943
198.17201	-10.22109	-256.15737
198.27201	-10.22656	-256.25333
198.37201	-10.23328	-256.40944
198.47201	-10.23812	-256.47143
198.57201	-10.24234	-256.46645
198.67201	-10.24687	-256.49297
198.77201	-10.25188	-256.55374
198.87201	-10.25813	-256.65951
198.97201	-10.26438	-256.80631
199.07201	-10.26859	-256.80175
199.17201	-10.27266	-256.79684
199.27201	-10.27766	-256.84291
199.37201	-10.28344	-256.95074
199.47201	-10.29125	-257.16284
199.57201	-10.29594	-257.22200
199.67201	-10.29969	-257.15062
[truncated: 4,702 more rows]
