# Supplementary material for: Strengthening of 3D Printed Fused Deposition Manufactured Parts Using the Fill Compositing Technique
Source: PLoS One. 2015 Apr 16;10(4):e0122915. doi: 10.1371/journal.pone.0122915 (PMC4400136; doi:10.1371/journal.pone.0122915)
Supplement: S1 File — This is the raw data and information on all the samples presented in this manuscript. (ZIP) [file pone.0122915.s001.zip › Specimen_RawData_174.csv]

Time	Extension	Load
(sec)	(mm)	(N)
0.00000	-0.00016	-0.04541
0.10000	-0.00016	-0.04096
0.20000	-0.00109	-0.04138
0.29200	-0.01109	-0.03385
0.39200	-0.01859	-0.03962
0.49200	-0.02406	-0.04444
0.59200	-0.03047	-0.04505
0.69200	-0.03609	-0.04638
0.79200	-0.04047	-0.05072
0.89200	-0.04484	-0.04032
0.99200	-0.04969	-0.04233
1.09200	-0.05500	-0.04826
1.19200	-0.06203	-0.04424
1.29200	-0.06734	-0.04243
1.39200	-0.07141	-0.04379
1.49200	-0.07594	-0.04366
1.59200	-0.08109	-0.04411
1.69200	-0.08781	-0.04884
1.79200	-0.09313	-0.04409
1.89200	-0.09734	-0.04548
1.99200	-0.10172	-0.04226
2.09200	-0.10641	-0.04554
2.19200	-0.11156	-0.04203
2.29200	-0.11906	-0.04283
2.39200	-0.12469	-0.03648
2.49200	-0.12859	-0.04658
2.59200	-0.13313	-0.03363
2.69200	-0.13797	-0.03871
2.79200	-0.14422	-0.03838
2.89200	-0.14938	-0.04534
2.99200	-0.15391	-0.03906
3.09200	-0.15859	-0.04526
3.19200	-0.16375	-0.03954
3.29200	-0.16906	-0.03920
3.39200	-0.17578	-0.04130
3.49200	-0.18094	-0.02962
3.59200	-0.18500	-0.04089
3.69200	-0.18969	-0.03699
3.79200	-0.19484	-0.03982
3.89200	-0.20188	-0.04137
3.99200	-0.20734	-0.03004
4.09200	-0.21125	-0.03541
4.19200	-0.21547	-0.03693
4.29200	-0.22031	-0.03458
4.39200	-0.22609	-0.04379
4.49200	-0.23328	-0.04016
4.59200	-0.23797	-0.04024
4.69200	-0.24188	-0.04038
4.79200	-0.24656	-0.03882
4.89200	-0.25187	-0.03823
4.99200	-0.25797	-0.03754
5.09200	-0.26344	-0.03994
5.19200	-0.26766	-0.03318
5.29200	-0.27188	-0.03642
5.39200	-0.27672	-0.03333
5.49200	-0.28266	-0.04031
5.59200	-0.29047	-0.03484
5.69200	-0.29484	-0.03792
5.79200	-0.29828	-0.03538
5.89200	-0.30266	-0.03126
5.99200	-0.30766	-0.03668
6.09200	-0.31344	-0.03246
6.19200	-0.31953	-0.03944
6.29200	-0.32453	-0.03450
6.39200	-0.32938	-0.03355
6.49200	-0.33484	-0.03913
6.59200	-0.34109	-0.03813
6.69200	-0.34891	-0.03597
6.79200	-0.35234	-0.03656
6.89200	-0.35594	-0.02801
6.99200	-0.36047	-0.03442
7.09200	-0.36563	-0.03130
7.19200	-0.37250	-0.03835
7.29200	-0.37766	-0.03499
7.39200	-0.38172	-0.03520
7.49200	-0.38578	-0.03576
7.59200	-0.39031	-0.03820
7.69200	-0.39531	-0.03639
7.79200	-0.40172	-0.03288
7.89200	-0.40734	-0.03909
7.99200	-0.41156	-0.02866
8.09200	-0.41625	-0.03345
8.19200	-0.42156	-0.03537
8.29200	-0.42813	-0.03789
8.39200	-0.43437	-0.02423
8.49200	-0.43859	-0.03607
8.59200	-0.44281	-0.02917
8.69200	-0.44766	-0.03494
8.79200	-0.45297	-0.03545
8.89200	-0.45938	-0.03638
8.99200	-0.46484	-0.03040
9.09200	-0.46891	-0.03252
9.19200	-0.47375	-0.03364
9.29200	-0.47891	-0.03577
9.39200	-0.48531	-0.03555
9.49200	-0.49063	-0.03456
9.59200	-0.49484	-0.03537
9.69200	-0.49906	-0.04132
9.79200	-0.50375	-0.03836
9.89200	-0.50891	-0.03233
9.99200	-0.51562	-0.03567
10.09200	-0.52141	-0.03364
10.19200	-0.52563	-0.08147
10.29200	-0.53047	-0.25160
10.39200	-0.53594	-0.44424
10.49200	-0.54266	-0.69847
10.59200	-0.54781	-0.92256
10.69200	-0.55188	-1.08357
10.79200	-0.55609	-1.23531
10.89200	-0.56094	-1.41432
10.99200	-0.56625	-1.60774
11.09200	-0.57266	-1.83357
11.19200	-0.57813	-2.06880
11.29200	-0.58219	-2.21341
11.39200	-0.58656	-2.38104
11.49200	-0.59172	-2.57043
11.59200	-0.59844	-2.80680
11.69200	-0.60438	-3.05816
11.79200	-0.60859	-3.21992
11.89200	-0.61281	-3.36278
11.99200	-0.61734	-3.53394
12.09200	-0.62266	-3.73274
12.19200	-0.62891	-3.95814
12.29200	-0.63547	-4.24556
12.39200	-0.63953	-4.38811
12.49200	-0.64391	-4.55407
12.59200	-0.64906	-4.73255
12.69200	-0.65578	-4.97447
12.79200	-0.66109	-5.20433
12.89200	-0.66516	-5.35641
12.99200	-0.66969	-5.52372
13.09200	-0.67469	-5.72607
13.19200	-0.68016	-5.93662
13.29200	-0.68656	-6.17336
13.39200	-0.69219	-6.41462
13.49200	-0.69609	-6.55896
13.59200	-0.70047	-6.71457
13.69200	-0.70578	-6.90336
13.79200	-0.71234	-7.15521
13.89200	-0.71813	-7.40655
13.99200	-0.72203	-7.56235
14.09200	-0.72641	-7.72362
14.19200	-0.73141	-7.92095
14.29200	-0.73719	-8.13322
14.39200	-0.74406	-8.39257
14.49200	-0.74906	-8.63881
14.59200	-0.75313	-8.77714
14.69200	-0.75781	-8.96231
14.79200	-0.76281	-9.15765
14.89200	-0.76938	-9.41168
14.99200	-0.77469	-9.64146
15.09200	-0.77875	-9.79569
15.19200	-0.78266	-9.94652
15.29200	-0.78734	-10.12317
15.39200	-0.79234	-10.31147
15.49200	-0.79812	-10.52739
15.59200	-0.80469	-10.81323
15.69200	-0.80906	-10.98222
15.79200	-0.81406	-11.17609
15.89200	-0.81969	-11.39536
15.99200	-0.82672	-11.66086
16.09200	-0.83250	-11.92017
16.19200	-0.83625	-12.06513
16.29200	-0.84016	-12.21506
16.39200	-0.84484	-12.39494
16.49200	-0.84984	-12.58687
16.59200	-0.85594	-12.81795
16.69200	-0.86172	-13.08135
16.79200	-0.86578	-13.22110
16.89200	-0.87031	-13.39566
16.99200	-0.87531	-13.58341
17.09200	-0.88141	-13.82312
17.19200	-0.88766	-14.09466
17.29200	-0.89234	-14.28427
17.39200	-0.89687	-14.44431
17.49200	-0.90172	-14.62513
17.59200	-0.90672	-14.82138
17.69200	-0.91297	-15.03077
17.79200	-0.91844	-15.27776
17.89200	-0.92250	-15.42983
17.99200	-0.92703	-15.59562
18.09200	-0.93219	-15.78877
18.19200	-0.93875	-16.03419
18.29200	-0.94531	-16.32522
18.39200	-0.94906	-16.46271
18.49200	-0.95328	-16.61488
18.59200	-0.95797	-16.78468
18.69200	-0.96281	-16.97141
18.79200	-0.96828	-17.17403
18.89200	-0.97484	-17.45480
18.99200	-0.97922	-17.61051
19.09200	-0.98391	-17.77269
19.19200	-0.98906	-17.97063
19.29200	-0.99547	-18.19837
19.39200	-1.00141	-18.45954
19.49200	-1.00563	-18.61599
19.59200	-1.00969	-18.75722
19.69200	-1.01469	-18.93413
19.79200	-1.02016	-19.14426
19.89200	-1.02578	-19.33788
19.99200	-1.03203	-19.60739
20.09200	-1.03594	-19.73950
20.19200	-1.04016	-19.88661
20.29200	-1.04500	-20.06762
20.39200	-1.05078	-20.28153
20.49200	-1.05828	-20.58276
20.59200	-1.06281	-20.74888
20.69200	-1.06688	-20.88841
20.79200	-1.07187	-21.06532
20.89200	-1.07719	-21.26533
20.99200	-1.08375	-21.49792
21.09200	-1.08953	-21.77133
21.19200	-1.09313	-21.87537
21.29200	-1.09734	-22.02803
21.39200	-1.10219	-22.19988
21.49200	-1.10766	-22.39295
21.59200	-1.11375	-22.62558
21.69200	-1.11844	-22.80138
21.79200	-1.12266	-22.93585
21.89200	-1.12719	-23.10136
21.99200	-1.13250	-23.27609
22.09200	-1.13938	-23.51761
22.19200	-1.14672	-23.84504
22.29200	-1.15047	-23.95020
22.39200	-1.15500	-24.10804
22.49200	-1.16063	-24.31952
22.59200	-1.16844	-24.62902
22.69200	-1.17297	-24.83589
22.79200	-1.17625	-24.93019
22.89200	-1.18031	-25.06690
22.99200	-1.18484	-25.23991
23.09200	-1.19016	-25.43530
23.19200	-1.19656	-25.67322
23.29200	-1.20391	-25.99671
23.39200	-1.20750	-26.12684
23.49200	-1.21172	-26.26785
23.59200	-1.21672	-26.45967
23.69200	-1.22313	-26.70937
23.79200	-1.22875	-26.94857
23.89200	-1.23250	-27.08184
23.99200	-1.23641	-27.21150
24.09200	-1.24109	-27.37652
24.19200	-1.24656	-27.57517
24.29200	-1.25266	-27.82319
24.39200	-1.26031	-28.16501
24.49200	-1.26406	-28.29506
24.59200	-1.26859	-28.43723
24.69200	-1.27344	-28.62139
24.79200	-1.27906	-28.83344
24.89200	-1.28516	-29.09866
24.99200	-1.28938	-29.26459
25.09200	-1.29344	-29.39108
25.19200	-1.29813	-29.55500
25.29200	-1.30359	-29.77071
25.39200	-1.31062	-30.01536
25.49200	-1.31734	-30.35416
25.59200	-1.32063	-30.44871
25.69200	-1.32500	-30.60085
25.79200	-1.33016	-30.79670
25.89200	-1.33578	-31.01825
25.99200	-1.34156	-31.25890
26.09200	-1.34609	-31.42000
26.19200	-1.35047	-31.56928
26.29200	-1.35516	-31.73955
26.39200	-1.36016	-31.92926
26.49200	-1.36688	-32.18062
26.59200	-1.37344	-32.47835
26.69200	-1.37719	-32.59801
26.79200	-1.38156	-32.76127
26.89200	-1.38656	-32.95297
26.99200	-1.39234	-33.16723
27.09200	-1.39859	-33.43543
27.19200	-1.40281	-33.58678
27.29200	-1.40734	-33.74089
27.39200	-1.41203	-33.91400
27.49200	-1.41734	-34.12173
27.59200	-1.42375	-34.36130
27.69200	-1.43000	-34.65858
27.79200	-1.43391	-34.77598
27.89200	-1.43828	-34.92139
27.99200	-1.44297	-35.09617
28.09200	-1.44859	-35.30945
28.19200	-1.45578	-35.61248
28.29200	-1.46000	-35.78319
28.39200	-1.46406	-35.91303
28.49200	-1.46875	-36.08188
28.59200	-1.47422	-36.29515
28.69200	-1.48141	-36.56147
28.79200	-1.48688	-36.83076
28.89200	-1.49062	-36.93971
28.99200	-1.49500	-37.10007
29.09200	-1.50031	-37.30575
29.19200	-1.50609	-37.52809
29.29200	-1.51281	-37.80656
29.39200	-1.51703	-37.96079
29.49200	-1.52094	-38.10123
29.59200	-1.52516	-38.25259
29.69200	-1.53016	-38.44046
29.79200	-1.53703	-38.68841
29.89200	-1.54391	-39.02798
29.99200	-1.54750	-39.14871
30.09200	-1.55188	-39.29654
30.19200	-1.55672	-39.48512
30.29200	-1.56266	-39.70467
30.39200	-1.56891	-39.97115
30.49200	-1.57344	-40.14025
30.59200	-1.57766	-40.29929
30.69200	-1.58250	-40.47545
30.79200	-1.58797	-40.68593
30.89200	-1.59453	-40.93446
30.99200	-1.60016	-41.21115
31.09200	-1.60391	-41.32082
31.19200	-1.60828	-41.46621
31.29200	-1.61312	-41.65068
31.39200	-1.61969	-41.90150
31.49200	-1.62609	-42.19775
31.59200	-1.63031	-42.33759
31.69200	-1.63437	-42.47291
31.79200	-1.63906	-42.64684
31.89200	-1.64453	-42.85711
31.99200	-1.65016	-43.07459
32.09200	-1.65641	-43.34906
32.19200	-1.66062	-43.50461
32.29200	-1.66516	-43.65424
32.39200	-1.67016	-43.84781
32.49200	-1.67594	-44.07138
32.59200	-1.68250	-44.35031
32.69200	-1.68656	-44.50952
32.79200	-1.69062	-44.63894
32.89200	-1.69516	-44.81250
32.99200	-1.70047	-45.00574
33.09200	-1.70656	-45.24249
33.19200	-1.71297	-45.52678
33.29200	-1.71703	-45.66037
33.39200	-1.72141	-45.81034
33.49200	-1.72641	-45.98125
33.59200	-1.73172	-46.17763
33.69200	-1.73812	-46.43166
33.79200	-1.74328	-46.61226
33.89200	-1.74797	-46.77972
33.99200	-1.75266	-46.94386
34.09200	-1.75813	-47.15103
34.19200	-1.76453	-47.38963
34.29200	-1.77078	-47.66821
34.39200	-1.77406	-47.75605
34.49200	-1.77828	-47.89216
34.59200	-1.78328	-48.07239
34.69200	-1.78906	-48.28890
34.79200	-1.79562	-48.56214
34.89200	-1.80016	-48.73622
34.99200	-1.80437	-48.86807
35.09200	-1.80906	-49.01208
35.19200	-1.81391	-49.20176
35.29200	-1.81969	-49.40380
35.39200	-1.82641	-49.67035
35.49200	-1.83094	-49.83930
35.59200	-1.83516	-49.96710
35.69200	-1.84000	-50.14331
35.79200	-1.84594	-50.35489
35.89200	-1.85328	-50.65466
35.99200	-1.85719	-50.79582
36.09200	-1.86094	-50.90376
36.19200	-1.86547	-51.06105
36.29200	-1.87047	-51.22914
36.39200	-1.87609	-51.45376
36.49200	-1.88391	-51.75927
36.59200	-1.88812	-51.92720
36.69200	-1.89234	-52.03844
36.79200	-1.89734	-52.20957
36.89200	-1.90281	-52.41844
36.99200	-1.90922	-52.66097
37.09200	-1.91375	-52.83193
37.19200	-1.91797	-52.98147
37.29200	-1.92266	-53.13866
37.39200	-1.92766	-53.31927
37.49200	-1.93344	-53.52397
37.59200	-1.94047	-53.81525
37.69200	-1.94391	-53.92293
37.79200	-1.94797	-54.03447
37.89200	-1.95281	-54.19755
37.99200	-1.95844	-54.40165
38.09200	-1.96594	-54.70501
38.19200	-1.97094	-54.88443
38.29200	-1.97547	-55.01872
38.39200	-1.98031	-55.18455
38.49200	-1.98531	-55.35914
38.59200	-1.99156	-55.57178
38.69200	-1.99859	-55.89302
38.79200	-2.00203	-56.00114
38.89200	-2.00625	-56.13465
38.99200	-2.01125	-56.31338
39.09200	-2.01703	-56.52424
39.19200	-2.02375	-56.81822
39.29200	-2.02750	-56.93839
39.39200	-2.03156	-57.05338
39.49200	-2.03609	-57.23088
39.59200	-2.04109	-57.40936
39.69200	-2.04719	-57.64775
39.79200	-2.05422	-57.94802
39.89200	-2.05813	-58.07906
39.99200	-2.06250	-58.21609
40.09200	-2.06766	-58.39002
40.19200	-2.07344	-58.61363
40.29200	-2.08031	-58.90447
40.39200	-2.08453	-59.06672
40.49200	-2.08844	-59.18824
40.59200	-2.09313	-59.34849
40.69200	-2.09828	-59.55169
40.79200	-2.10422	-59.76278
40.89200	-2.11109	-60.06719
40.99200	-2.11484	-60.19562
41.09200	-2.11906	-60.31989
41.19200	-2.12391	-60.49269
41.29200	-2.12938	-60.70478
41.39200	-2.13609	-60.97568
41.49200	-2.14125	-61.18870
41.59200	-2.14547	-61.32542
41.69200	-2.15016	-61.49263
41.79200	-2.15531	-61.67636
41.89200	-2.16094	-61.88343
41.99200	-2.16750	-62.16552
42.09200	-2.17141	-62.30688
42.19200	-2.17562	-62.42961
42.29200	-2.18047	-62.60058
42.39200	-2.18578	-62.79341
42.49200	-2.19266	-63.07016
42.59200	-2.19750	-63.26474
42.69200	-2.20156	-63.39041
42.79200	-2.20641	-63.56079
42.89200	-2.21172	-63.76497
42.99200	-2.21766	-63.99497
43.09200	-2.22438	-64.27603
43.19200	-2.22844	-64.41186
43.29200	-2.23281	-64.54102
43.39200	-2.23781	-64.71851
43.49200	-2.24328	-64.91660
43.59200	-2.24984	-65.18354
43.69200	-2.25453	-65.37729
43.79200	-2.25844	-65.49612
43.89200	-2.26297	-65.65312
43.99200	-2.26813	-65.84187
44.09200	-2.27375	-66.03580
44.19200	-2.28094	-66.32980
44.29200	-2.28469	-66.46059
44.39200	-2.28906	-66.59590
44.49200	-2.29422	-66.78415
44.59200	-2.29969	-66.99350
44.69200	-2.30672	-67.28711
44.79200	-2.31125	-67.46569
44.89200	-2.31547	-67.57830
44.99200	-2.32031	-67.75245
45.09200	-2.32500	-67.91338
45.19200	-2.33031	-68.11993
45.29200	-2.33734	-68.40405
45.39200	-2.34172	-68.57789
45.49200	-2.34609	-68.70817
45.59200	-2.35109	-68.89038
45.69200	-2.35672	-69.09117
45.79200	-2.36375	-69.37879
45.89200	-2.36781	-69.52255
45.99200	-2.37188	-69.65101
46.09200	-2.37641	-69.80664
46.19200	-2.38156	-70.00173
46.29200	-2.38750	-70.22873
46.39200	-2.39516	-70.55966
46.49200	-2.39906	-70.69194
46.59200	-2.40313	-70.80360
46.69200	-2.40750	-70.95580
46.79200	-2.41297	-71.15935
46.89200	-2.42031	-71.46192
46.99200	-2.42531	-71.68419
47.09200	-2.42937	-71.80565
47.19200	-2.43437	-71.98223
47.29200	-2.43984	-72.20032
47.39200	-2.44672	-72.45755
47.49200	-2.45266	-72.76081
47.59200	-2.45609	-72.87367
47.69200	-2.46016	-73.00021
47.79200	-2.46500	-73.19080
47.89200	-2.47063	-73.41182
47.99200	-2.47672	-73.67543
48.09200	-2.48125	-73.84796
48.19200	-2.48562	-73.99768
48.29200	-2.49016	-74.16257
48.39200	-2.49469	-74.33478
48.49200	-2.50016	-74.55633
48.59200	-2.50734	-74.84002
48.69200	-2.51188	-75.05663
48.79200	-2.51609	-75.18632
48.89200	-2.52109	-75.37182
48.99200	-2.52703	-75.60320
49.09200	-2.53344	-75.87750
49.19200	-2.53797	-76.05552
49.29200	-2.54219	-76.18889
49.39200	-2.54672	-76.36481
49.49200	-2.55188	-76.55009
49.59200	-2.55734	-76.76236
49.69200	-2.56469	-77.06027
49.79200	-2.56891	-77.23197
49.89200	-2.57281	-77.34378
49.99200	-2.57750	-77.51206
50.09200	-2.58297	-77.71390
50.19200	-2.59000	-78.00817
50.29200	-2.59484	-78.20746
50.39200	-2.59891	-78.33593
50.49200	-2.60359	-78.49333
50.59200	-2.60844	-78.66472
50.69200	-2.61406	-78.87144
50.79200	-2.62141	-79.18698
50.89200	-2.62531	-79.33443
50.99200	-2.62969	-79.46440
51.09200	-2.63469	-79.63645
51.19200	-2.64031	-79.85537
51.29200	-2.64719	-80.13504
51.39200	-2.65172	-80.30979
51.49200	-2.65563	-80.42581
51.59200	-2.66016	-80.56714
51.69200	-2.66531	-80.76181
51.79200	-2.67125	-80.97971
51.89200	-2.67844	-81.29603
51.99200	-2.68219	-81.43827
52.09200	-2.68641	-81.55332
52.19200	-2.69109	-81.71753
52.29200	-2.69688	-81.91880
52.39200	-2.70391	-82.22435
52.49200	-2.70828	-82.39298
52.59200	-2.71234	-82.50769
52.69200	-2.71687	-82.66012
52.79200	-2.72219	-82.85329
52.89200	-2.72813	-83.06668
52.99200	-2.73500	-83.34548
53.09200	-2.73906	-83.50184
53.19200	-2.74312	-83.61892
53.29200	-2.74750	-83.76358
53.39200	-2.75234	-83.93425
53.49200	-2.75859	-84.14309
53.59200	-2.76453	-84.40413
53.69200	-2.76891	-84.55229
53.79200	-2.77344	-84.68366
53.89200	-2.77891	-84.87544
53.99200	-2.78516	-85.11563
54.09200	-2.79328	-85.45645
54.19200	-2.79656	-85.57065
54.29200	-2.80031	-85.65795
54.39200	-2.80516	-85.81646
54.49200	-2.81078	-86.01282
54.59200	-2.81766	-86.27637
54.69200	-2.82219	-86.45718
54.79200	-2.82641	-86.59330
54.89200	-2.83094	-86.74689
54.99200	-2.83594	-86.91721
55.09200	-2.84156	-87.12067
55.19200	-2.84953	-87.43475
55.29200	-2.85328	-87.59373
55.39200	-2.85688	-87.69013
55.49200	-2.86141	-87.83053
55.59200	-2.86688	-88.01431
55.69200	-2.87375	-88.28734
55.79200	-2.87859	-88.49519
55.89200	-2.88281	-88.62315
55.99200	-2.88750	-88.77245
56.09200	-2.89297	-88.96320
56.19200	-2.89812	-89.15956
56.29200	-2.90578	-89.46565
56.39200	-2.91000	-89.63957
56.49200	-2.91406	-89.75531
56.59200	-2.91844	-89.90457
56.69200	-2.92391	-90.08999
56.79200	-2.93078	-90.36352
56.89200	-2.93547	-90.55633
56.99200	-2.93922	-90.66284
57.09200	-2.94375	-90.80853
57.19200	-2.94875	-90.98611
57.29200	-2.95437	-91.19944
57.39200	-2.96125	-91.45384
57.49200	-2.96578	-91.63769
57.59200	-2.97016	-91.75777
57.69200	-2.97531	-91.93434
57.79200	-2.98109	-92.15201
57.89200	-2.98828	-92.43371
57.99200	-2.99266	-92.61973
58.09200	-2.99656	-92.73052
58.19200	-3.00062	-92.85703
58.29200	-3.00578	-93.04003
58.39200	-3.01141	-93.24417
58.49200	-3.01922	-93.54896
58.59200	-3.02281	-93.70185
58.69200	-3.02672	-93.81065
58.79200	-3.03141	-93.96006
58.89200	-3.03688	-94.16550
58.99200	-3.04437	-94.44549
59.09200	-3.04938	-94.67048
59.19200	-3.05312	-94.78199
59.29200	-3.05766	-94.92198
59.39200	-3.06281	-95.09318
59.49200	-3.06844	-95.30342
59.59200	-3.07609	-95.60201
59.69200	-3.08047	-95.80555
59.79200	-3.08391	-95.88122
59.89200	-3.08859	-96.02829
59.99200	-3.09406	-96.21888
60.09200	-3.10094	-96.49215
60.19200	-3.10578	-96.69756
60.29200	-3.10969	-96.81451
60.39200	-3.11406	-96.96679
60.49200	-3.11906	-97.12916
60.59200	-3.12500	-97.35819
60.69200	-3.13266	-97.64870
60.79200	-3.13719	-97.85359
60.89200	-3.14125	-97.95728
60.99200	-3.14578	-98.11005
61.09200	-3.15062	-98.28120
61.19200	-3.15734	-98.53252
61.29200	-3.16266	-98.76700
61.39200	-3.16656	-98.88741
61.49200	-3.17094	-99.03421
61.59200	-3.17609	-99.22261
61.69200	-3.18187	-99.43590
61.79200	-3.18953	-99.74068
61.89200	-3.19359	-99.91892
61.99200	-3.19766	-100.03208
62.09200	-3.20250	-100.19477
62.19200	-3.20813	-100.39894
62.29200	-3.21484	-100.67637
62.39200	-3.21937	-100.85666
62.49200	-3.22328	-100.97222
62.59200	-3.22766	-101.12176
62.69200	-3.23250	-101.28089
62.79200	-3.23813	-101.49235
62.89200	-3.24625	-101.81846
62.99200	-3.25094	-102.03370
63.09200	-3.25469	-102.14568
63.19200	-3.25937	-102.29810
63.29200	-3.26500	-102.50433
63.39200	-3.27203	-102.80257
63.49200	-3.27656	-102.99659
63.59200	-3.28062	-103.12906
63.69200	-3.28547	-103.30532
63.79200	-3.29078	-103.51952
63.89200	-3.29672	-103.73633
63.99200	-3.30391	-104.05284
64.09200	-3.30750	-104.20091
64.19200	-3.31156	-104.33494
64.29200	-3.31609	-104.50158
64.39200	-3.32109	-104.68348
64.49200	-3.32734	-104.93271
64.59200	-3.33266	-105.16313
64.69200	-3.33688	-105.31382
64.79200	-3.34125	-105.46119
64.89200	-3.34594	-105.62905
64.99200	-3.35109	-105.80659
65.09200	-3.35719	-106.03771
65.19200	-3.36250	-106.26310
65.29200	-3.36703	-106.41945
65.39200	-3.37219	-106.59208
65.49200	-3.37797	-106.81275
65.59200	-3.38500	-107.09736
65.69200	-3.39000	-107.31734
65.79200	-3.39391	-107.42947
65.89200	-3.39781	-107.56137
65.99200	-3.40234	-107.70440
66.09200	-3.40734	-107.88305
66.19200	-3.41438	-108.14235
66.29200	-3.41984	-108.38444
66.39200	-3.42391	-108.51202
66.49200	-3.42859	-108.65572
66.59200	-3.43359	-108.83487
66.69200	-3.44063	-109.07549
66.79200	-3.44641	-109.34584
66.89200	-3.45063	-109.47932
66.99200	-3.45500	-109.61219
67.09200	-3.45984	-109.76882
67.19200	-3.46516	-109.94745
67.29200	-3.47234	-110.19872
67.39200	-3.47719	-110.41877
67.49200	-3.48109	-110.52334
67.59200	-3.48547	-110.66124
67.69200	-3.49062	-110.84042
67.79200	-3.49813	-111.11363
67.89200	-3.50328	-111.34118
67.99200	-3.50719	-111.44797
68.09200	-3.51172	-111.58301
68.19200	-3.51672	-111.75341
68.29200	-3.52188	-111.93690
68.39200	-3.52859	-112.17823
68.49200	-3.53312	-112.36162
68.59200	-3.53719	-112.46971
68.69200	-3.54203	-112.63224
68.79200	-3.54766	-112.81815
68.89200	-3.55469	-113.07696
68.99200	-3.55984	-113.29573
69.09200	-3.56359	-113.40033
69.19200	-3.56766	-113.52380
69.29200	-3.57234	-113.66248
69.39200	-3.57750	-113.82776
69.49200	-3.58422	-114.03328
69.59200	-3.58984	-114.28633
69.69200	-3.59391	-114.39390
69.79200	-3.59844	-114.52264
69.89200	-3.60344	-114.67947
69.99200	-3.60984	-114.87588
70.09200	-3.61656	-115.16392
70.19200	-3.62125	-115.31526
70.29200	-3.62578	-115.44596
70.39200	-3.63094	-115.61110
70.49200	-3.63687	-115.82559
70.59200	-3.64484	-116.13784
70.69200	-3.64797	-116.24499
70.79200	-3.65172	-116.33427
70.89200	-3.65641	-116.49337
70.99200	-3.66172	-116.67094
71.09200	-3.66906	-116.94153
71.19200	-3.67391	-117.15768
71.29200	-3.67766	-117.26096
71.39200	-3.68203	-117.38973
71.49200	-3.68672	-117.54171
71.59200	-3.69219	-117.74167
71.69200	-3.69938	-118.00095
71.79200	-3.70500	-118.26764
71.89200	-3.70875	-118.37132
71.99200	-3.71344	-118.50926
72.09200	-3.71891	-118.69470
72.19200	-3.72578	-118.95534
72.29200	-3.73000	-119.12427
72.39200	-3.73375	-119.21796
72.49200	-3.73797	-119.35529
72.59200	-3.74328	-119.53079
72.69200	-3.74891	-119.73742
72.79200	-3.75594	-119.96756
72.89200	-3.76156	-120.22655
72.99200	-3.76516	-120.32690
73.09200	-3.76984	-120.46836
73.19200	-3.77469	-120.63951
73.29200	-3.78109	-120.85291
73.39200	-3.78687	-121.10256
73.49200	-3.79109	-121.24319
73.59200	-3.79562	-121.37771
73.69200	-3.80062	-121.55123
73.79200	-3.80609	-121.74309
73.89200	-3.81344	-122.00720
73.99200	-3.81766	-122.19486
74.09200	-3.82141	-122.29259
74.19200	-3.82609	-122.44087
74.29200	-3.83156	-122.62604
74.39200	-3.83844	-122.88950
74.49200	-3.84375	-123.11065
74.59200	-3.84797	-123.24041
74.69200	-3.85250	-123.38300
74.79200	-3.85703	-123.54797
74.89200	-3.86250	-123.73357
74.99200	-3.86937	-123.97883
75.09200	-3.87438	-124.20474
75.19200	-3.87844	-124.32047
75.29200	-3.88313	-124.46506
75.39200	-3.88844	-124.65558
75.49200	-3.89531	-124.89087
75.59200	-3.90094	-125.13909
75.69200	-3.90453	-125.24056
75.79200	-3.90891	-125.37289
75.89200	-3.91375	-125.55054
75.99200	-3.91922	-125.73388
76.09200	-3.92625	-125.99468
76.19200	-3.93156	-126.23714
76.29200	-3.93547	-126.35267
76.39200	-3.94000	-126.49830
76.49200	-3.94500	-126.66085
76.59200	-3.95141	-126.88112
76.69200	-3.95672	-127.10485
76.79200	-3.96094	-127.25972
76.89200	-3.96547	-127.40657
76.99200	-3.97063	-127.57774
77.09200	-3.97641	-127.77917
77.19200	-3.98344	-128.05603
77.29200	-3.98781	-128.23975
77.39200	-3.99172	-128.34314
77.49200	-3.99641	-128.49346
77.59200	-4.00172	-128.66081
77.69200	-4.00875	-128.92537
77.79200	-4.01453	-129.19028
77.89200	-4.01813	-129.30423
77.99200	-4.02234	-129.42515
78.09200	-4.02703	-129.57753
78.19200	-4.03203	-129.75863
78.29200	-4.03906	-129.99813
78.39200	-4.04469	-130.25670
78.49200	-4.04859	-130.36685
78.59200	-4.05313	-130.50394
78.69200	-4.05844	-130.69314
78.79200	-4.06516	-130.92063
78.89200	-4.07063	-131.15893
78.99200	-4.07469	-131.28234
79.09200	-4.07906	-131.41870
79.19200	-4.08406	-131.57757
79.29200	-4.08969	-131.78872
79.39200	-4.09734	-132.06358
79.49200	-4.10234	-132.29854
79.59200	-4.10609	-132.40105
79.69200	-4.11063	-132.53930
79.79200	-4.11578	-132.71195
79.89200	-4.12234	-132.96086
79.99200	-4.12766	-133.18889
80.09200	-4.13172	-133.31853
80.19200	-4.13609	-133.46140
80.29200	-4.14078	-133.61473
80.39200	-4.14625	-133.81477
80.49200	-4.15297	-134.04961
80.59200	-4.15828	-134.28795
80.69200	-4.16219	-134.40843
80.79200	-4.16688	-134.55056
80.89200	-4.17203	-134.73436
80.99200	-4.17797	-134.93672
81.09200	-4.18328	-135.15685
81.19200	-4.18766	-135.30603
81.29200	-4.19219	-135.43946
81.39200	-4.19719	-135.62679
81.49200	-4.20281	-135.82116
81.59200	-4.21063	-136.10211
81.69200	-4.21531	-136.33153
81.79200	-4.21906	-136.42985
81.89200	-4.22344	-136.56877
81.99200	-4.22844	-136.72931
82.09200	-4.23437	-136.92075
82.19200	-4.23969	-137.13941
82.29200	-4.24422	-137.28860
82.39200	-4.24859	-137.42864
82.49200	-4.25344	-137.57500
82.59200	-4.25875	-137.75025
82.69200	-4.26641	-138.00815
82.79200	-4.27219	-138.28056
82.89200	-4.27563	-138.36712
82.99200	-4.28000	-138.49525
83.09200	-4.28516	-138.65915
83.19200	-4.29188	-138.88863
83.29200	-4.29750	-139.12213
83.39200	-4.30172	-139.25038
83.49200	-4.30609	-139.37469
83.59200	-4.31109	-139.53941
83.69200	-4.31625	-139.70700
83.79200	-4.32219	-139.90875
83.89200	-4.32844	-140.15418
83.99200	-4.33219	-140.28062
84.09200	-4.33672	-140.39803
84.19200	-4.34188	-140.55999
84.29200	-4.34859	-140.77199
84.39200	-4.35484	-141.03815
84.49200	-4.35875	-141.15408
84.59200	-4.36313	-141.29521
84.69200	-4.36812	-141.44804
84.79200	-4.37344	-141.62788
84.89200	-4.38031	-141.85163
84.99200	-4.38594	-142.12690
85.09200	-4.38922	-142.20145
85.19200	-4.39359	-142.32388
85.29200	-4.39828	-142.46708
85.39200	-4.40375	-142.64901
85.49200	-4.41016	-142.88047
85.59200	-4.41469	-143.04768
85.69200	-4.41891	-143.16435
85.79200	-4.42359	-143.30018
85.89200	-4.42891	-143.47315
85.99200	-4.43516	-143.66128
86.09200	-4.44141	-143.92710
86.19200	-4.44547	-144.03319
86.29200	-4.45000	-144.17104
86.39200	-4.45516	-144.32171
86.49200	-4.46234	-144.55511
86.59200	-4.46906	-144.86983
86.69200	-4.47281	-144.96641
86.79200	-4.47719	-145.07976
86.89200	-4.48188	-145.22973
86.99200	-4.48703	-145.39684
87.09200	-4.49391	-145.62197
87.19200	-4.49937	-145.86556
87.29200	-4.50328	-145.96570
87.39200	-4.50813	-146.11919
87.49200	-4.51344	-146.30087
87.59200	-4.52000	-146.51415
87.69200	-4.52484	-146.72421
87.79200	-4.52875	-146.83780
87.89200	-4.53313	-146.95835
87.99200	-4.53812	-147.11635
88.09200	-4.54375	-147.30974
88.19200	-4.55141	-147.58891
88.29200	-4.55672	-147.85014
88.39200	-4.55984	-147.91462
88.49200	-4.56406	-148.02733
88.59200	-4.56891	-148.18595
88.69200	-4.57547	-148.39749
88.79200	-4.58203	-148.69513
88.89200	-4.58578	-148.81630
88.99200	-4.59000	-148.92589
89.09200	-4.59453	-149.06852
89.19200	-4.60016	-149.25060
89.29200	-4.60656	-149.47148
89.39200	-4.61203	-149.70723
89.49200	-4.61625	-149.82328
89.59200	-4.62078	-149.96032
89.69200	-4.62578	-150.12275
89.79200	-4.63141	-150.31023
89.89200	-4.63844	-150.58482
89.99200	-4.64250	-150.73013
90.09200	-4.64641	-150.83775
90.19200	-4.65109	-150.98308
90.29200	-4.65656	-151.15875
90.39200	-4.66406	-151.40589
90.49200	-4.66969	-151.67876
90.59200	-4.67297	-151.76171
90.69200	-4.67734	-151.88672
90.79200	-4.68250	-152.04148
90.89200	-4.68828	-152.24192
90.99200	-4.69484	-152.49474
91.09200	-4.69891	-152.63385
91.19200	-4.70328	-152.75842
91.29200	-4.70828	-152.92884
91.39200	-4.71391	-153.10821
91.49200	-4.72094	-153.35406
91.59200	-4.72641	-153.60726
91.69200	-4.72984	-153.68252
91.79200	-4.73391	-153.79655
91.89200	-4.73891	-153.96069
91.99200	-4.74516	-154.15765
92.09200	-4.75141	-154.41722
92.19200	-4.75563	-154.55076
92.29200	-4.75984	-154.66852
92.39200	-4.76469	-154.82344
92.49200	-4.76984	-154.98857
92.59200	-4.77609	-155.17130
92.69200	-4.78234	-155.44523
92.79200	-4.78641	-155.56547
92.89200	-4.79094	-155.70168
92.99200	-4.79609	-155.86409
93.09200	-4.80313	-156.08510
93.19200	-4.80875	-156.34456
93.29200	-4.81219	-156.42719
93.39200	-4.81641	-156.53653
93.49200	-4.82109	-156.68057
93.59200	-4.82625	-156.84181
93.69200	-4.83297	-157.06143
93.79200	-4.83953	-157.35030
93.89200	-4.84328	-157.45157
93.99200	-4.84781	-157.56886
94.09200	-4.85297	-157.73635
94.19200	-4.85922	-157.93850
94.29200	-4.86578	-158.22123
94.39200	-4.86953	-158.34007
94.49200	-4.87359	-158.44606
94.59200	-4.87813	-158.57626
94.69200	-4.88375	-158.76688
94.79200	-4.89078	-158.98654
94.89200	-4.89641	-159.24260
94.99200	-4.90000	-159.33448
95.09200	-4.90453	-159.45725
95.19200	-4.91000	-159.63539
95.29200	-4.91703	-159.87670
95.39200	-4.92266	-160.11234
95.49200	-4.92641	-160.22946
95.59200	-4.93063	-160.34542
95.69200	-4.93547	-160.50377
95.79200	-4.94063	-160.67511
95.89200	-4.94687	-160.89198
95.99200	-4.95328	-161.14745
96.09200	-4.95687	-161.26119
96.19200	-4.96125	-161.38096
96.29200	-4.96656	-161.54891
96.39200	-4.97359	-161.79547
96.49200	-4.98000	-162.08914
96.59200	-4.98359	-162.19656
96.69200	-4.98750	-162.30072
96.79200	-4.99234	-162.45210
96.89200	-4.99734	-162.62417
96.99200	-5.00297	-162.82418
97.09200	-5.00953	-163.08841
97.19200	-5.01359	-163.23842
97.29200	-5.01797	-163.35577
97.39200	-5.02297	-163.51730
97.49200	-5.02891	-163.71123
97.59200	-5.03516	-163.96959
97.69200	-5.03969	-164.11199
97.79200	-5.04391	-164.24908
97.89200	-5.04859	-164.40195
97.99200	-5.05359	-164.57187
98.09200	-5.05937	-164.75786
98.19200	-5.06531	-164.99528
98.29200	-5.06953	-165.11795
98.39200	-5.07406	-165.25833
98.49200	-5.07922	-165.41773
98.59200	-5.08547	-165.61705
98.69200	-5.09203	-165.88843
98.79200	-5.09641	-166.02264
98.89200	-5.10063	-166.14452
98.99200	-5.10531	-166.28389
99.09200	-5.11063	-166.46135
99.19200	-5.11734	-166.67984
99.29200	-5.12312	-166.94103
99.39200	-5.12687	-167.03255
99.49200	-5.13125	-167.14957
99.59200	-5.13625	-167.31332
99.69200	-5.14188	-167.49904
99.79200	-5.14828	-167.72637
99.89200	-5.15266	-167.86909
99.99200	-5.15688	-167.98201
100.09200	-5.16172	-168.12918
100.19200	-5.16688	-168.29395
100.29200	-5.17344	-168.50369
100.39200	-5.18031	-168.79176
100.49200	-5.18406	-168.89133
100.59200	-5.18828	-168.99519
100.69200	-5.19297	-169.13819
100.79200	-5.19938	-169.33779
100.89200	-5.20641	-169.62983
100.99200	-5.21031	-169.75388
101.09200	-5.21437	-169.85101
101.19200	-5.21938	-170.01520
101.29200	-5.22484	-170.19439
101.39200	-5.23063	-170.37907
101.49200	-5.23625	-170.59197
101.59200	-5.24016	-170.70496
101.69200	-5.24453	-170.83034
101.79200	-5.24922	-170.97579
101.89200	-5.25469	-171.14912
101.99200	-5.26109	-171.37383
102.09200	-5.26578	-171.53411
102.19200	-5.26984	-171.63253
102.29200	-5.27437	-171.75299
102.39200	-5.27969	-171.91122
102.49200	-5.28594	-172.10411
102.59200	-5.29375	-172.40301
102.69200	-5.29734	-172.50842
102.79200	-5.30156	-172.62170
102.89200	-5.30672	-172.76104
102.99200	-5.31188	-172.91869
103.09200	-5.31906	-173.16134
103.19200	-5.32359	-173.32214
103.29200	-5.32797	-173.43152
103.39200	-5.33313	-173.57856
103.49200	-5.33906	-173.76086
103.59200	-5.34656	-174.00645
103.69200	-5.35125	-174.23466
103.79200	-5.35422	-174.26765
103.89200	-5.35844	-174.37486
103.99200	-5.36328	-174.51705
104.09200	-5.36922	-174.70481
104.19200	-5.37609	-174.96714
104.29200	-5.38031	-175.10241
104.39200	-5.38422	-175.20274
104.49200	-5.38875	-175.33033
104.59200	-5.39391	-175.49306
104.69200	-5.40016	-175.66697
104.79200	-5.40734	-175.96959
104.89200	-5.41109	-176.07643
104.99200	-5.41500	-176.17255
105.09200	-5.42000	-176.31347
105.19200	-5.42656	-176.52324
105.29201	-5.43391	-176.82600
105.39201	-5.43734	-176.91538
105.49201	-5.44141	-177.01554
105.59201	-5.44594	-177.14730
105.69201	-5.45078	-177.29932
105.79201	-5.45656	-177.47691
105.89201	-5.46359	-177.74637
105.99201	-5.46750	-177.86658
106.09201	-5.47172	-177.97314
106.19201	-5.47688	-178.12565
106.29201	-5.48250	-178.30646
106.39201	-5.48937	-178.56766
106.49201	-5.49375	-178.70493
106.59201	-5.49781	-178.81396
106.69201	-5.50250	-178.94383
106.79201	-5.50766	-179.11161
106.89201	-5.51406	-179.30704
106.99201	-5.52094	-179.59185
107.09201	-5.52422	-179.66579
107.19201	-5.52844	-179.76798
107.29201	-5.53328	-179.91327
107.39201	-5.53906	-180.08915
107.49201	-5.54641	-180.38094
107.59201	-5.55063	-180.51417
107.69201	-5.55484	-180.62545
107.79201	-5.55953	-180.75672
107.89201	-5.56453	-180.90723
107.99201	-5.57031	-181.09183
108.09201	-5.57734	-181.34803
108.19201	-5.58156	-181.49863
108.29201	-5.58578	-181.60826
108.39201	-5.59078	-181.75568
108.49201	-5.59672	-181.94619
108.59201	-5.60328	-182.20335
108.69201	-5.60719	-182.30908
108.79201	-5.61125	-182.41116
108.89201	-5.61578	-182.55031
108.99201	-5.62078	-182.70618
109.09201	-5.62656	-182.88563
109.19201	-5.63437	-183.18300
109.29201	-5.63844	-183.32689
109.39201	-5.64266	-183.42598
109.49201	-5.64734	-183.57533
109.59201	-5.65266	-183.73191
109.69201	-5.65953	-183.98656
109.79201	-5.66391	-184.12219
109.89201	-5.66813	-184.23451
109.99201	-5.67281	-184.37836
110.09201	-5.67797	-184.53717
110.19201	-5.68391	-184.73211
110.29201	-5.69062	-184.98291
110.39201	-5.69453	-185.08998
110.49201	-5.69891	-185.20246
110.59201	-5.70359	-185.34282
110.69201	-5.70938	-185.52519
110.79201	-5.71656	-185.79876
110.89201	-5.72109	-185.94649
110.99201	-5.72516	-186.04878
111.09201	-5.72969	-186.17113
111.19201	-5.73484	-186.34047
111.29201	-5.74125	-186.53569
111.39201	-5.74813	-186.82769
111.49201	-5.75188	-186.93659
111.59201	-5.75641	-187.05443
111.69201	-5.76141	-187.21603
111.79201	-5.76750	-187.41558
111.89201	-5.77328	-187.63717
111.99201	-5.77734	-187.75767
112.09201	-5.78172	-187.87841
112.19201	-5.78656	-188.02196
112.29201	-5.79188	-188.20158
112.39201	-5.79906	-188.42368
112.49201	-5.80609	-188.76407
112.59201	-5.80906	-188.82102
112.69201	-5.81297	-188.92474
112.79201	-5.81766	-189.06847
112.89201	-5.82328	-189.25291
112.99201	-5.82953	-189.50248
113.09201	-5.83375	-189.64469
113.19201	-5.83797	-189.75449
113.29201	-5.84250	-189.89141
113.39201	-5.84781	-190.06017
113.49201	-5.85422	-190.26092
113.59201	-5.86172	-190.58535
113.69201	-5.86547	-190.70780
113.79201	-5.86938	-190.80169
113.89201	-5.87391	-190.93545
113.99201	-5.87922	-191.10413
114.09201	-5.88563	-191.34168
114.19201	-5.89078	-191.53324
114.29201	-5.89484	-191.64674
114.39201	-5.89938	-191.77540
114.49201	-5.90422	-191.92079
114.59201	-5.90953	-192.09549
114.69201	-5.91687	-192.35343
114.79201	-5.92156	-192.52260
114.89201	-5.92594	-192.63604
114.99201	-5.93094	-192.79359
115.09201	-5.93625	-192.94894
115.19201	-5.94328	-193.20700
115.29201	-5.94797	-193.37691
115.39201	-5.95203	-193.47353
115.49201	-5.95656	-193.59989
115.59201	-5.96141	-193.74034
115.69201	-5.96688	-193.90769
115.79201	-5.97438	-194.18085
115.89201	-5.97813	-194.29232
115.99201	-5.98219	-194.39250
116.09201	-5.98703	-194.52316
116.19201	-5.99281	-194.69281
116.29201	-5.99938	-194.92728
116.39201	-6.00375	-195.06094
116.49201	-6.00797	-195.16782
116.59201	-6.01281	-195.30939
116.69201	-6.01797	-195.46069
116.79201	-6.02375	-195.63012
116.89201	-6.03188	-195.92457
116.99201	-6.03547	-196.03471
117.09201	-6.03937	-196.10646
117.19201	-6.04406	-196.23487
117.29201	-6.04953	-196.38559
117.39201	-6.05641	-196.62488
117.49201	-6.06062	-196.74848
117.59201	-6.06484	-196.83836
117.69201	-6.06984	-196.98989
117.79201	-6.07516	-197.13329
117.89201	-6.08109	-197.32027
117.99201	-6.08875	-197.61592
118.09201	-6.09234	-197.70811
118.19201	-6.09641	-197.80661
118.29201	-6.10094	-197.91555
118.39201	-6.10609	-198.06173
118.49201	-6.11328	-198.30132
118.59201	-6.11781	-198.46195
118.69201	-6.12172	-198.54321
118.79201	-6.12594	-198.65325
118.89201	-6.13094	-198.77949
118.99201	-6.13625	-198.93289
119.09201	-6.14375	-199.17628
119.19201	-6.14828	-199.31957
119.29201	-6.15250	-199.41375
119.39201	-6.15766	-199.55665
119.49201	-6.16328	-199.71752
119.59201	-6.17125	-199.99056
119.69201	-6.17531	-200.13070
119.79201	-6.17938	-200.20878
119.89201	-6.18406	-200.32969
119.99201	-6.18969	-200.49812
120.09201	-6.19672	-200.72824
120.19201	-6.20344	-201.00500
120.29201	-6.20609	-201.05596
120.39201	-6.21000	-201.12368
120.49201	-6.21500	-201.26864
120.59201	-6.22047	-201.43840
120.69201	-6.22687	-201.66153
120.79201	-6.23141	-201.80818
120.89201	-6.23563	-201.91322
120.99201	-6.24000	-202.03052
121.09201	-6.24469	-202.16388
121.19201	-6.25000	-202.32336
121.29201	-6.25750	-202.56865
121.39201	-6.26266	-202.77853
121.49201	-6.26688	-202.86411
121.59201	-6.27156	-203.00260
121.69201	-6.27719	-203.17066
121.79201	-6.28453	-203.44253
121.89201	-6.28859	-203.58020
121.99201	-6.29250	-203.67059
122.09201	-6.29719	-203.79688
122.19201	-6.30250	-203.96301
122.29201	-6.30812	-204.15249
122.39201	-6.31516	-204.40806
122.49201	-6.31906	-204.52584
122.59201	-6.32313	-204.61299
122.69201	-6.32781	-204.74833
122.79201	-6.33344	-204.92628
122.89201	-6.34094	-205.18894
122.99201	-6.34531	-205.34338
123.09201	-6.34906	-205.42553
123.19201	-6.35359	-205.54821
123.29201	-6.35875	-205.70798
123.39201	-6.36500	-205.90490
123.49201	-6.37203	-206.18516
123.59201	-6.37594	-206.29054
123.69201	-6.38000	-206.39834
123.79201	-6.38484	-206.53403
123.89201	-6.39031	-206.70033
123.99201	-6.39688	-206.92427
124.09201	-6.40156	-207.07503
124.19201	-6.40578	-207.18649
124.29201	-6.41047	-207.31659
124.39201	-6.41594	-207.47036
124.49201	-6.42172	-207.66735
124.59201	-6.42906	-207.94338
124.69201	-6.43266	-208.04521
124.79201	-6.43656	-208.13140
124.89201	-6.44141	-208.25532
124.99201	-6.44734	-208.44463
125.09201	-6.45438	-208.69826
125.19201	-6.45859	-208.82839
125.29201	-6.46266	-208.92882
125.39201	-6.46734	-209.05426
125.49201	-6.47266	-209.22142
125.59201	-6.47828	-209.39426
125.69201	-6.48484	-209.63623
125.79201	-6.48891	-209.75159
125.89201	-6.49328	-209.86235
125.99201	-6.49812	-210.00375
126.09201	-6.50359	-210.16875
126.19201	-6.51031	-210.38948
126.29201	-6.51547	-210.57601
126.39201	-6.51922	-210.65262
126.49201	-6.52344	-210.76195
126.59201	-6.52859	-210.90253
126.69201	-6.53438	-211.09182
126.79201	-6.54188	-211.35467
126.89201	-6.54609	-211.50121
126.99201	-6.55016	-211.58832
127.09201	-6.55500	-211.71731
127.19201	-6.56031	-211.87110
127.29201	-6.56781	-212.11445
127.39201	-6.57281	-212.31024
127.49201	-6.57641	-212.39425
127.59201	-6.58094	-212.49606
127.69201	-6.58625	-212.65492
127.79201	-6.59203	-212.83625
127.89201	-6.59953	-213.10467
127.99201	-6.60297	-213.19820
128.09201	-6.60687	-213.27882
128.19201	-6.61172	-213.41603
128.29201	-6.61766	-213.59801
128.39201	-6.62500	-213.87295
128.49201	-6.62938	-214.02267
128.59201	-6.63344	-214.11923
128.69201	-6.63797	-214.24097
128.79201	-6.64281	-214.37283
128.89201	-6.64797	-214.53397
128.99201	-6.65500	-214.78029
129.09201	-6.65938	-214.92282
129.19201	-6.66344	-215.01656
129.29201	-6.66844	-215.15329
129.39201	-6.67422	-215.33909
129.49201	-6.68156	-215.59536
129.59201	-6.68578	-215.74444
129.69201	-6.68953	-215.82088
129.79201	-6.69391	-215.92404
129.89201	-6.69875	-216.06499
129.99201	-6.70406	-216.23611
130.09201	-6.71125	-216.47808
130.19201	-6.71625	-216.66560
130.29201	-6.72062	-216.76718
130.39201	-6.72563	-216.90677
130.49201	-6.73109	-217.06921
130.59201	-6.73844	-217.32691
130.69201	-6.74266	-217.47236
130.79201	-6.74641	-217.55271
130.89201	-6.75094	-217.65706
130.99201	-6.75594	-217.80458
131.09201	-6.76172	-217.98509
131.19201	-6.76891	-218.25196
131.29201	-6.77281	-218.37597
131.39201	-6.77672	-218.46218
131.49201	-6.78156	-218.57539
131.59201	-6.78687	-218.72748
131.69201	-6.79359	-218.94225
131.79201	-6.79891	-219.13616
131.89201	-6.80313	-219.23043
131.99201	-6.80719	-219.32663
132.09201	-6.81187	-219.44666
132.19201	-6.81750	-219.61656
132.29201	-6.82516	-219.86665
132.39201	-6.83000	-220.04840
132.49201	-6.83391	-220.12402
132.59201	-6.83875	-220.24873
132.69201	-6.84438	-220.40749
132.79201	-6.85125	-220.63902
132.89201	-6.85563	-220.77808
132.99201	-6.85969	-220.86746
133.09201	-6.86422	-220.98097
133.19201	-6.86906	-221.10774
133.29201	-6.87438	-221.25471
133.39201	-6.88172	-221.46970
133.49201	-6.88688	-221.68060
133.59201	-6.89063	-221.75013
133.69201	-6.89531	-221.86288
133.79201	-6.90078	-222.01544
133.89201	-6.90813	-222.25645
133.99201	-6.91281	-222.43339
134.09201	-6.91672	-222.50620
134.19201	-6.92109	-222.60936
134.29201	-6.92609	-222.74633
134.39201	-6.93141	-222.90473
134.49201	-6.93875	-223.12292
134.59201	-6.94359	-223.29362
134.69201	-6.94734	-223.36927
134.79201	-6.95188	-223.47590
134.89201	-6.95734	-223.62694
134.99201	-6.96500	-223.87575
135.09201	-6.97000	-224.05581
135.19201	-6.97391	-224.13081
135.29201	-6.97781	-224.20669
135.39201	-6.98250	-224.32885
135.49201	-6.98797	-224.46592
135.59201	-6.99484	-224.68467
135.69201	-6.99984	-224.85235
135.79201	-7.00391	-224.93342
135.89201	-7.00891	-225.05736
135.99201	-7.01453	-225.21089
136.09201	-7.02234	-225.45871
136.19201	-7.02703	-225.64003
136.29201	-7.03078	-225.70182
136.39201	-7.03516	-225.80199
136.49201	-7.04031	-225.93950
136.59201	-7.04609	-226.12071
136.69201	-7.05375	-226.38255
136.79201	-7.05750	-226.50614
136.89201	-7.06109	-226.55620
136.99201	-7.06578	-226.69172
137.09201	-7.07156	-226.83991
137.19201	-7.07891	-227.10691
137.29201	-7.08344	-227.26198
137.39201	-7.08703	-227.32221
137.49201	-7.09125	-227.41538
137.59201	-7.09625	-227.54267
137.69201	-7.10172	-227.70154
137.79201	-7.10906	-227.95451
137.89201	-7.11391	-228.13255
137.99201	-7.11781	-228.19200
138.09201	-7.12234	-228.28820
138.19201	-7.12734	-228.43358
138.29201	-7.13453	-228.64243
138.39201	-7.14016	-228.86486
138.49201	-7.14391	-228.92343
138.59201	-7.14813	-229.02286
138.69201	-7.15313	-229.14767
138.79201	-7.15875	-229.31561
138.89201	-7.16609	-229.56064
138.99201	-7.17094	-229.72205
139.09201	-7.17484	-229.78945
139.19201	-7.17938	-229.90102
139.29201	-7.18438	-230.02909
139.39201	-7.19094	-230.21784
139.49201	-7.19656	-230.43492
139.59201	-7.20078	-230.52523
139.69201	-7.20500	-230.61386
139.79201	-7.20969	-230.73088
139.89201	-7.21516	-230.87513
139.99201	-7.22297	-231.11416
140.09201	-7.22750	-231.28319
140.19201	-7.23125	-231.34527
140.29201	-7.23578	-231.45321
140.39201	-7.24109	-231.59757
140.49201	-7.24797	-231.80842
140.59201	-7.25297	-231.98472
140.69201	-7.25703	-232.05435
140.79201	-7.26141	-232.14442
140.89201	-7.26625	-232.26804
140.99201	-7.27156	-232.40522
141.09201	-7.27938	-232.65192
141.19201	-7.28437	-232.83355
141.29201	-7.28812	-232.89880
141.39201	-7.29266	-232.98292
141.49201	-7.29812	-233.13379
141.59201	-7.30547	-233.35412
141.69201	-7.31031	-233.52794
141.79201	-7.31391	-233.57068
141.89201	-7.31828	-233.66536
141.99201	-7.32328	-233.79414
142.09201	-7.32859	-233.93103
142.19201	-7.33594	-234.15272
142.29201	-7.34109	-234.34216
142.39201	-7.34469	-234.39492
142.49201	-7.34922	-234.48665
142.59201	-7.35422	-234.60747
142.69201	-7.36156	-234.81582
142.79201	-7.36719	-235.04069
142.89201	-7.37109	-235.10599
142.99201	-7.37547	-235.19050
143.09201	-7.38016	-235.30817
143.19201	-7.38547	-235.44805
143.29201	-7.39266	-235.65708
143.39201	-7.39734	-235.81629
143.49201	-7.40125	-235.87622
143.59201	-7.40625	-235.98611
143.69201	-7.41172	-236.13831
143.79201	-7.41891	-236.35967
143.89201	-7.42438	-236.55804
143.99201	-7.42828	-236.61919
144.09201	-7.43266	-236.70590
144.19201	-7.43781	-236.83411
144.29201	-7.44406	-237.03150
144.39201	-7.45156	-237.30917
144.49201	-7.45516	-237.38968
144.59201	-7.45844	-237.40929
144.69201	-7.46281	-237.49273
144.79201	-7.46766	-237.60360
144.89201	-7.47375	-237.77558
144.99201	-7.47938	-237.95930
145.09201	-7.48375	-238.05217
145.19201	-7.48844	-238.15569
145.29201	-7.49344	-238.26990
145.39201	-7.49922	-238.42677
145.49201	-7.50656	-238.64120
145.59201	-7.51172	-238.84141
145.69201	-7.51547	-238.87849
145.79201	-7.51984	-238.96991
145.89201	-7.52469	-239.07684
145.99201	-7.53078	-239.24300
146.09201	-7.53672	-239.44917
146.19201	-7.54094	-239.53074
146.29201	-7.54531	-239.61492
146.39201	-7.55047	-239.73648
146.49201	-7.55625	-239.90656
146.59201	-7.56375	-240.14765
146.69201	-7.56813	-240.28899
146.79201	-7.57203	-240.33450
146.89201	-7.57672	-240.43319
146.99201	-7.58203	-240.56439
147.09201	-7.58859	-240.76569
147.19201	-7.59375	-240.93467
147.29201	-7.59781	-241.01132
147.39201	-7.60187	-241.08349
147.49201	-7.60656	-241.17278
147.59201	-7.61203	-241.32104
147.69201	-7.61906	-241.53690
147.79201	-7.62422	-241.70426
147.89201	-7.62813	-241.76042
147.99201	-7.63266	-241.84795
148.09201	-7.63781	-241.96054
148.19201	-7.64437	-242.12880
148.29201	-7.65016	-242.33730
148.39201	-7.65437	-242.41106
148.49201	-7.65891	-242.49139
148.59201	-7.66359	-242.58475
148.69201	-7.66891	-242.71779
148.79201	-7.67609	-242.93549
148.89201	-7.68172	-243.13055
148.99201	-7.68531	-243.16013
149.09201	-7.68969	-243.23377
149.19201	-7.69500	-243.36050
149.29201	-7.70188	-243.55388
149.39201	-7.70719	-243.73232
149.49201	-7.71125	-243.78794
149.59201	-7.71547	-243.86704
149.69201	-7.72031	-243.97384
149.79201	-7.72562	-244.09480
149.89201	-7.73219	-244.26153
149.99201	-7.73750	-244.43640
150.09201	-7.74156	-244.49810
150.19201	-7.74641	-244.59185
150.29201	-7.75156	-244.71015
150.39201	-7.75875	-244.89535
150.49201	-7.76516	-245.15134
150.59201	-7.76844	-245.15902
150.69201	-7.77234	-245.20876
150.79201	-7.77672	-245.28305
150.89201	-7.78219	-245.41484
150.99201	-7.78953	-245.60644
151.09201	-7.79516	-245.82115
151.19201	-7.79891	-245.85499
151.29201	-7.80359	-245.94283
151.39201	-7.80875	-246.04484
151.49201	-7.81484	-246.18451
151.59201	-7.82047	-246.36769
151.69201	-7.82438	-246.42213
151.79201	-7.82859	-246.48894
151.89201	-7.83344	-246.58966
151.99201	-7.83875	-246.70468
152.09201	-7.84547	-246.85776
152.19201	-7.85156	-247.08353
152.29201	-7.85516	-247.10447
152.39201	-7.85938	-247.15944
152.49201	-7.86469	-247.26520
152.59201	-7.87188	-247.43964
152.69201	-7.87828	-247.68351
152.79201	-7.88234	-247.74280
152.89201	-7.88688	-247.80598
152.99201	-7.89219	-247.92103
153.09201	-7.89734	-248.04755
153.19201	-7.90453	-248.25752
153.29201	-7.90859	-248.37090
153.39201	-7.91219	-248.39485
153.49201	-7.91672	-248.48564
153.59201	-7.92188	-248.59381
153.69201	-7.92875	-248.77739
153.79201	-7.93469	-248.97392
153.89201	-7.93844	-249.02852
153.99201	-7.94250	-249.06088
154.09201	-7.94734	-249.17179
154.19201	-7.95266	-249.29938
154.29201	-7.95922	-249.45654
154.39201	-7.96484	-249.64730
154.49201	-7.96875	-249.68924
154.59201	-7.97328	-249.76529
154.69201	-7.97891	-249.88708
154.79201	-7.98594	-250.08354
154.89201	-7.99172	-250.27898
154.99201	-7.99547	-250.31623
155.09201	-7.99969	-250.37232
155.19201	-8.00453	-250.46209
155.29201	-8.01000	-250.60987
155.39201	-8.01766	-250.82603
155.49201	-8.02250	-250.98440
155.59201	-8.02594	-250.98252
155.69201	-8.03016	-251.05372
155.79201	-8.03531	-251.16932
155.89201	-8.04172	-251.33044
155.99201	-8.04781	-251.54963
156.09201	-8.05203	-251.62390
156.19201	-8.05641	-251.68309
156.29201	-8.06141	-251.78435
156.39201	-8.06703	-251.92297
156.49201	-8.07328	-252.08187
156.59201	-8.07891	-252.26927
156.69201	-8.08266	-252.31743
156.79201	-8.08719	-252.38395
156.89201	-8.09250	-252.50301
156.99201	-8.09922	-252.69154
157.09201	-8.10500	-252.88302
157.19201	-8.10875	-252.92540
157.29201	-8.11281	-252.97269
157.39201	-8.11750	-253.06144
157.49201	-8.12297	-253.20107
157.59201	-8.12922	-253.36018
157.69201	-8.13547	-253.58504
157.79201	-8.13938	-253.63445
157.89201	-8.14391	-253.70443
157.99201	-8.14922	-253.82215
158.09201	-8.15563	-253.97858
158.19201	-8.16156	-254.18398
158.29201	-8.16547	-254.24200
158.39201	-8.16953	-254.29317
158.49201	-8.17438	-254.39358
158.59201	-8.17984	-254.51264
158.69201	-8.18687	-254.68835
158.79201	-8.19234	-254.89339
158.89201	-8.19594	-254.90928
158.99201	-8.20047	-254.98253
159.09201	-8.20563	-255.09709
159.19201	-8.21250	-255.28127
159.29201	-8.21828	-255.49424
159.39201	-8.22234	-255.53292
159.49201	-8.22672	-255.60072
159.59201	-8.23156	-255.69233
159.69201	-8.23672	-255.80320
159.79201	-8.24344	-255.98782
159.89201	-8.24922	-256.18055
159.99201	-8.25344	-256.23456
160.09201	-8.25812	-256.33529
160.19201	-8.26375	-256.46892
160.29201	-8.27125	-256.69277
160.39201	-8.27563	-256.83057
160.49201	-8.27891	-256.83212
160.59201	-8.28328	-256.90246
160.69201	-8.28797	-257.00945
160.79201	-8.29344	-257.15089
160.89201	-8.30047	-257.35670
160.99201	-8.30609	-257.56013
161.09201	-8.31000	-257.59968
161.19201	-8.31469	-257.67764
161.29201	-8.31969	-257.79745
161.39201	-8.32656	-257.98935
161.49201	-8.33203	-258.17123
161.59201	-8.33562	-258.20857
161.69201	-8.33969	-258.27047
161.79201	-8.34438	-258.35803
161.89201	-8.34953	-258.48824
161.99201	-8.35641	-258.65933
162.09201	-8.36219	-258.86050
162.19201	-8.36609	-258.90604
162.29201	-8.37062	-258.97777
162.39201	-8.37578	-259.08914
162.49201	-8.38250	-259.27973
162.59201	-8.38891	-259.51019
162.69201	-8.39297	-259.56538
162.79201	-8.39719	-259.61590
162.89201	-8.40156	-259.69082
162.99201	-8.40656	-259.80186
163.09201	-8.41312	-259.95988
163.19201	-8.41844	-260.13517
163.29201	-8.42234	-260.18587
163.39201	-8.42687	-260.25349
163.49201	-8.43219	-260.37526
163.59201	-8.43828	-260.52934
163.69201	-8.44453	-260.72285
163.79201	-8.44906	-260.79953
163.89201	-8.45328	-260.86229
163.99201	-8.45813	-260.95715
164.09201	-8.46344	-261.06381
164.19201	-8.46953	-261.20269
164.29201	-8.47562	-261.39098
164.39201	-8.47953	-261.42049
164.49201	-8.48375	-261.47315
164.59201	-8.48875	-261.57168
164.69201	-8.49516	-261.71476
164.79201	-8.50188	-261.95905
164.89201	-8.50609	-262.01448
164.99201	-8.51047	-262.06008
165.09201	-8.51531	-262.14272
165.19201	-8.52016	-262.24464
165.29201	-8.52609	-262.35139
165.39201	-8.53203	-262.54606
165.49201	-8.53609	-262.58832
165.59201	-8.54047	-262.64754
165.69201	-8.54547	-262.74335
165.79201	-8.55172	-262.87568
165.89201	-8.55875	-263.10617
165.99201	-8.56250	-263.13588
166.09201	-8.56641	-263.15796
166.19201	-8.57094	-263.22818
166.29201	-8.57641	-263.33731
166.39201	-8.58391	-263.52990
166.49201	-8.59016	-263.77439
166.59201	-8.59375	-263.78039
166.69201	-8.59813	-263.82306
166.79201	-8.60344	-263.92609
166.89201	-8.60937	-264.04619
166.99201	-8.61563	-264.25034
167.09201	-8.61969	-264.30032
167.19201	-8.62375	-264.33057
167.29201	-8.62844	-264.40835
167.39201	-8.63375	-264.51561
167.49201	-8.64063	-264.67165
167.59201	-8.64641	-264.87663
167.69201	-8.64969	-264.87279
167.79201	-8.65406	-264.92026
167.89201	-8.65891	-265.01241
167.99201	-8.66500	-265.13872
168.09201	-8.67203	-265.38134
168.19201	-8.67625	-265.44464
168.29201	-8.68047	-265.48111
168.39201	-8.68516	-265.54573
168.49201	-8.68984	-265.62625
168.59201	-8.69531	-265.73670
168.69201	-8.70297	-265.96704
168.79201	-8.70703	-266.04193
168.89201	-8.71125	-266.06888
168.99201	-8.71656	-266.17986
169.09201	-8.72422	-266.36058
169.19201	-8.73047	-266.60207
169.29201	-8.73344	-266.55781
169.39201	-8.73766	-266.59620
169.49201	-8.74234	-266.68754
169.59201	-8.74766	-266.79993
169.69201	-8.75391	-266.95120
169.79201	-8.76063	-267.19081
169.89201	-8.76422	-267.20151
169.99201	-8.76844	-267.23829
170.09201	-8.77328	-267.32692
170.19201	-8.77875	-267.44550
170.29201	-8.78516	-267.66357
170.39201	-8.78953	-267.73542
170.49201	-8.79375	-267.77920
170.59201	-8.79859	-267.85943
170.69201	-8.80438	-268.00427
170.79201	-8.81109	-268.16630
170.89201	-8.81672	-268.36509
170.99201	-8.82016	-268.35236
171.09201	-8.82453	-268.39894
171.19201	-8.82984	-268.51559
171.29201	-8.83688	-268.69810
171.39201	-8.84328	-268.93809
171.49201	-8.84688	-268.94808
171.59201	-8.85078	-268.97302
171.69201	-8.85547	-269.05632
171.79201	-8.86063	-269.15860
171.89201	-8.86703	-269.30499
171.99201	-8.87375	-269.56341
172.09201	-8.87750	-269.58492
172.19201	-8.88172	-269.63633
172.29201	-8.88688	-269.73045
172.39201	-8.89328	-269.88491
172.49201	-8.89906	-270.08191
172.59201	-8.90313	-270.11910
172.69201	-8.90750	-270.17549
172.79201	-8.91234	-270.26480
172.89201	-8.91781	-270.38416
172.99201	-8.92500	-270.57448
173.09201	-8.93063	-270.79120
173.19201	-8.93422	-270.78938
173.29201	-8.93828	-270.82402
173.39201	-8.94266	-270.88532
173.49201	-8.94828	-271.01088
173.59201	-8.95531	-271.23800
173.69201	-8.96016	-271.34088
173.79201	-8.96438	-271.39777
173.89201	-8.96906	-271.46727
173.99201	-8.97453	-271.58219
174.09201	-8.98109	-271.75239
174.19201	-8.98656	-271.91681
174.29201	-8.99062	-271.95108
174.39201	-8.99516	-272.01757
174.49201	-9.00016	-272.11237
174.59201	-9.00578	-272.23480
174.69201	-9.01250	-272.43936
174.79201	-9.01672	-272.49667
174.89201	-9.02063	-272.52218
174.99201	-9.02500	-272.57809
175.09201	-9.03016	-272.67718
175.19201	-9.03656	-272.82473
175.29201	-9.04375	-273.08029
175.39201	-9.04750	-273.09936
175.49201	-9.05188	-273.14472
175.59201	-9.05688	-273.22194
175.69201	-9.06250	-273.34291
175.79201	-9.06953	-273.57557
175.89201	-9.07359	-273.62654
175.99201	-9.07766	-273.65544
176.09201	-9.08250	-273.71955
176.19201	-9.08750	-273.82383
176.29201	-9.09391	-273.97683
176.39201	-9.10094	-274.23012
176.49201	-9.10437	-274.22419
176.59201	-9.10828	-274.24559
176.69201	-9.11313	-274.32033
176.79201	-9.11891	-274.44586
176.89201	-9.12609	-274.68681
176.99201	-9.13047	-274.75193
177.09201	-9.13469	-274.79139
177.19201	-9.13969	-274.87567
177.29201	-9.14547	-275.00460
177.39201	-9.15250	-275.17590
177.49201	-9.15766	-275.35945
177.59201	-9.16109	-275.34804
177.69201	-9.16547	-275.39614
177.79201	-9.17031	-275.48644
177.89201	-9.17563	-275.59242
177.99201	-9.18203	-275.77573
178.09201	-9.18641	-275.83569
178.19201	-9.19047	-275.86198
178.29201	-9.19500	-275.92030
178.39201	-9.20063	-276.04645
178.49201	-9.20797	-276.23719
178.59201	-9.21516	-276.52809
178.69201	-9.21844	-276.50532
178.79201	-9.22281	-276.53560
178.89201	-9.22766	-276.62337
178.99201	-9.23328	-276.72654
179.09201	-9.23875	-276.88351
179.19201	-9.24313	-276.93510
179.29201	-9.24734	-276.98633
179.39201	-9.25187	-277.04614
179.49201	-9.25719	-277.15707
179.59201	-9.26328	-277.29353
179.69201	-9.27063	-277.55034
179.79201	-9.27438	-277.55618
179.89201	-9.27844	-277.58524
179.99201	-9.28313	-277.64288
180.09201	-9.28891	-277.76247
180.19201	-9.29656	-278.02438
180.29201	-9.30078	-278.08577
180.39201	-9.30484	-278.09262
180.49201	-9.30953	-278.15494
180.59201	-9.31469	-278.23806
180.69201	-9.32031	-278.35268
180.79201	-9.32703	-278.56123
180.89201	-9.33094	-278.60761
180.99201	-9.33516	-278.61962
181.09201	-9.34016	-278.70294
181.19201	-9.34609	-278.84516
181.29201	-9.35375	-279.08432
181.39201	-9.35781	-279.12620
181.49201	-9.36141	-279.11663
181.59201	-9.36578	-279.17284
181.69201	-9.37078	-279.26069
181.79201	-9.37656	-279.38712
181.89201	-9.38422	-279.63459
181.99201	-9.38828	-279.68279
182.09201	-9.39250	-279.69718
182.19201	-9.39734	-279.76820
182.29201	-9.40297	-279.88338
182.39201	-9.40984	-280.09069
182.49201	-9.41375	-280.12332
182.59201	-9.41781	-280.14484
182.69201	-9.42250	-280.21508
182.79201	-9.42750	-280.30080
182.89201	-9.43313	-280.41139
182.99201	-9.44078	-280.63905
183.09201	-9.44469	-280.67940
183.19201	-9.44875	-280.68903
183.29201	-9.45375	-280.76211
183.39201	-9.45969	-280.89878
183.49201	-9.46719	-281.14280
183.59201	-9.47141	-281.19397
183.69201	-9.47531	-281.19129
183.79201	-9.47969	-281.23865
183.89201	-9.48437	-281.28937
183.99201	-9.48953	-281.37925
184.09201	-9.49625	-281.56438
184.19201	-9.50063	-281.64375
184.29201	-9.50500	-281.66786
184.39201	-9.51000	-281.74037
184.49201	-9.51563	-281.84766
184.59201	-9.52438	-282.13841
184.69201	-9.52813	-282.17015
184.79201	-9.53219	-282.15852
184.89201	-9.53703	-282.22868
184.99201	-9.54250	-282.33185
185.09201	-9.54969	-282.51263
185.19201	-9.55594	-282.75621
185.29201	-9.55906	-282.70373
185.39201	-9.56328	-282.71726
185.49201	-9.56797	-282.80008
185.59201	-9.57391	-282.93341
185.69201	-9.58047	-283.15774
185.79201	-9.58438	-283.16507
185.89201	-9.58844	-283.18551
185.99201	-9.59344	-283.26917
186.09201	-9.59891	-283.39309
186.19201	-9.60516	-283.52776
186.29201	-9.61125	-283.70911
186.39201	-9.61484	-283.69823
186.49201	-9.61891	-283.72118
186.59201	-9.62375	-283.79610
186.69201	-9.62938	-283.91248
186.79201	-9.63641	-284.12068
186.89201	-9.64125	-284.23044
186.99201	-9.64531	-284.23369
187.09201	-9.65000	-284.28861
187.19201	-9.65500	-284.37018
187.29201	-9.66031	-284.47253
187.39201	-9.66766	-284.70251
187.49201	-9.67172	-284.75374
187.59201	-9.67578	-284.76164
187.69201	-9.68063	-284.83465
187.79201	-9.68609	-284.92412
187.89201	-9.69344	-285.13283
187.99201	-9.69797	-285.22614
188.09201	-9.70203	-285.23079
188.19201	-9.70672	-285.27895
188.29201	-9.71188	-285.38132
188.39201	-9.71781	-285.50652
188.49201	-9.72516	-285.76598
188.59201	-9.72875	-285.74583
188.69201	-9.73297	-285.75194
188.79201	-9.73781	-285.82445
188.89201	-9.74328	-285.92569
188.99201	-9.75031	-286.13678
189.09201	-9.75484	-286.22639
189.19201	-9.75891	-286.23009
189.29201	-9.76344	-286.27983
189.39201	-9.76859	-286.36685
189.49201	-9.77453	-286.49107
189.59201	-9.78109	-286.69232
189.69201	-9.78453	-286.66922
189.79201	-9.78859	-286.69274
189.89201	-9.79359	-286.77189
189.99201	-9.79969	-286.91810
190.09201	-9.80750	-287.16809
190.19201	-9.81188	-287.21970
190.29201	-9.81594	-287.21276
190.39201	-9.82047	-287.26757
190.49201	-9.82516	-287.32723
190.59201	-9.83078	-287.43389
190.69201	-9.83781	-287.66522
190.79201	-9.84188	-287.69866
190.89201	-9.84609	-287.71254
190.99201	-9.85094	-287.77289
191.09201	-9.85656	-287.87524
191.19201	-9.86406	-288.09911
191.29201	-9.86813	-288.14951
191.39201	-9.87219	-288.14209
191.49201	-9.87688	-288.21036
191.59201	-9.88219	-288.30779
191.69201	-9.88813	-288.44047
191.79201	-9.89531	-288.67480
191.89201	-9.89906	-288.66640
191.99201	-9.90297	-288.66661
192.09201	-9.90781	-288.73026
192.19201	-9.91344	-288.85356
192.29201	-9.92125	-289.10485
192.39201	-9.92594	-289.20597
192.49201	-9.92969	-289.19250
192.59201	-9.93406	-289.22781
192.69201	-9.93906	-289.31332
192.79201	-9.94453	-289.42573
192.89201	-9.95094	-289.59522
192.99201	-9.95531	-289.64540
193.09201	-9.95922	-289.65300
193.19201	-9.96422	-289.72146
193.29201	-9.97016	-289.85038
193.39201	-9.97812	-290.11154
193.49201	-9.98250	-290.17842
193.59201	-9.98609	-290.14549
193.69201	-9.99063	-290.19079
193.79201	-9.99578	-290.28174
193.89201	-10.00125	-290.40387
193.99201	-10.00859	-290.62998
194.09201	-10.01281	-290.69206
194.19201	-10.01719	-290.70523
194.29201	-10.02266	-290.80606
194.39201	-10.02844	-290.94014
194.49201	-10.03469	-291.11487
194.59201	-10.03859	-291.14172
194.69201	-10.04250	-291.14392
194.79201	-10.04719	-291.20758
194.89201	-10.05203	-291.29440
194.99201	-10.05766	-291.41113
195.09201	-10.06469	-291.62580
195.19201	-10.06875	-291.67616
195.29201	-10.07281	-291.67032
195.39201	-10.07781	-291.74685
195.49201	-10.08328	-291.85975
195.59201	-10.09000	-292.05781
195.69201	-10.09484	-292.13810
195.79201	-10.09891	-292.15002
195.89201	-10.10359	-292.18683
195.99201	-10.10875	-292.27790
196.09201	-10.11406	-292.37312
196.19201	-10.12156	-292.61330
196.29201	-10.12562	-292.64796
196.39201	-10.12984	-292.64972
196.49201	-10.13484	-292.72184
196.59201	-10.14094	-292.86048
196.69201	-10.14797	-293.07866
196.79201	-10.15188	-293.08084
196.89201	-10.15594	-293.08471
196.99201	-10.16078	-293.13332
197.09201	-10.16578	-293.22022
197.19201	-10.17125	-293.32259
197.29201	-10.17859	-293.54236
197.39201	-10.18281	-293.58578
197.49201	-10.18688	-293.58590
197.59201	-10.19125	-293.61433
197.69201	-10.19672	-293.70648
197.79201	-10.20375	-293.91634
197.89201	-10.20875	-294.02333
197.99201	-10.21281	-294.01407
198.09201	-10.21750	-294.06294
198.19201	-10.22250	-294.14323
198.29201	-10.22828	-294.24649
198.39201	-10.23469	-294.42865
198.49201	-10.23859	-294.44662
198.59201	-10.24281	-294.44665
198.69201	-10.24766	-294.50855
198.79201	-10.25312	-294.61202
198.89201	-10.25984	-294.77486
198.99201	-10.26563	-294.90706
199.09201	-10.26938	-294.89127
199.19201	-10.27359	-294.89741
199.29201	-10.27859	-294.96184
199.39201	-10.28453	-295.08623
199.49201	-10.29250	-295.35592
199.59201	-10.29625	-295.34948
199.69201	-10.30016	-295.32215
[truncated: 3,786 more rows]
