# Supplementary material for: Strengthening of 3D Printed Fused Deposition Manufactured Parts Using the Fill Compositing Technique
Source: PLoS One. 2015 Apr 16;10(4):e0122915. doi: 10.1371/journal.pone.0122915 (PMC4400136; doi:10.1371/journal.pone.0122915)
Supplement: S1 File — This is the raw data and information on all the samples presented in this manuscript. (ZIP) [file pone.0122915.s001.zip › Specimen_RawData_175.csv]

Time	Extension	Load
(sec)	(mm)	(N)
0.00000	-0.00016	-0.06603
0.10000	-0.00016	-0.06394
0.20000	-0.00125	-0.06260
0.28200	-0.01125	-0.06157
0.38200	-0.01812	-0.07134
0.48200	-0.02359	-0.06783
0.58200	-0.02969	-0.06978
0.68200	-0.03531	-0.06646
0.78200	-0.04016	-0.07022
0.88200	-0.04469	-0.05977
0.98200	-0.04953	-0.06567
1.08200	-0.05469	-0.06534
1.18200	-0.06141	-0.06780
1.28200	-0.06672	-0.06370
1.38200	-0.07062	-0.06491
1.48200	-0.07531	-0.06143
1.58200	-0.08047	-0.06477
1.68200	-0.08719	-0.06001
1.78200	-0.09266	-0.06725
1.88200	-0.09703	-0.06662
1.98200	-0.10125	-0.06847
2.08200	-0.10625	-0.06498
2.18200	-0.11188	-0.06218
2.28200	-0.11906	-0.06443
2.38200	-0.12359	-0.06449
2.48200	-0.12750	-0.06797
2.58200	-0.13203	-0.05946
2.68200	-0.13719	-0.05967
2.78200	-0.14406	-0.06057
2.88200	-0.14969	-0.06459
2.98200	-0.15375	-0.06469
3.08200	-0.15812	-0.06430
3.18200	-0.16266	-0.06732
3.28200	-0.16812	-0.06383
3.38200	-0.17547	-0.05894
3.48200	-0.18094	-0.06153
3.58200	-0.18453	-0.05777
3.68200	-0.18922	-0.06030
3.78200	-0.19422	-0.06566
3.88200	-0.20094	-0.06296
3.98200	-0.20656	-0.05731
4.08200	-0.21063	-0.06418
4.18200	-0.21516	-0.06386
4.28200	-0.22016	-0.06101
4.38200	-0.22578	-0.05847
4.48200	-0.23234	-0.06032
4.58200	-0.23719	-0.05966
4.68200	-0.24141	-0.07092
4.78200	-0.24594	-0.06636
4.88200	-0.25094	-0.06035
4.98200	-0.25656	-0.05852
5.08200	-0.26297	-0.06526
5.18200	-0.26750	-0.06225
5.28200	-0.27188	-0.06402
5.38200	-0.27656	-0.05687
5.48200	-0.28172	-0.05852
5.58200	-0.28813	-0.05656
5.68200	-0.29422	-0.05891
5.78200	-0.29812	-0.05976
5.88200	-0.30281	-0.06182
5.98200	-0.30813	-0.05594
6.08200	-0.31516	-0.05558
6.18200	-0.32094	-0.06221
6.28200	-0.32469	-0.05700
6.38200	-0.32906	-0.06003
6.48200	-0.33391	-0.05878
6.58200	-0.33922	-0.05227
6.68200	-0.34625	-0.05325
6.78200	-0.35172	-0.06039
6.88200	-0.35547	-0.05909
6.98200	-0.35969	-0.05383
7.08200	-0.36469	-0.05929
7.18200	-0.37188	-0.05604
7.28200	-0.37766	-0.05969
7.38200	-0.38141	-0.09713
7.48200	-0.38531	-0.20998
7.58200	-0.39016	-0.37091
7.68200	-0.39531	-0.55986
7.78200	-0.40203	-0.78211
7.88200	-0.40719	-1.02722
7.98200	-0.41125	-1.17298
8.08200	-0.41578	-1.33443
8.18200	-0.42094	-1.52206
8.28200	-0.42766	-1.75900
8.38200	-0.43359	-2.02174
8.48200	-0.43766	-2.17522
8.58200	-0.44188	-2.32745
8.68200	-0.44641	-2.49622
8.78200	-0.45156	-2.68043
8.88200	-0.45812	-2.90403
8.98200	-0.46484	-3.20551
9.08200	-0.46859	-3.34162
9.18200	-0.47312	-3.50647
9.28200	-0.47828	-3.68478
9.38200	-0.48484	-3.91422
9.48200	-0.49063	-4.16586
9.58200	-0.49469	-4.32133
9.68200	-0.49891	-4.46937
9.78200	-0.50344	-4.62445
9.88200	-0.50859	-4.81543
9.98200	-0.51484	-5.02894
10.08200	-0.52094	-5.29409
10.18200	-0.52516	-5.43637
10.28200	-0.52969	-5.60182
10.38200	-0.53469	-5.78280
10.48200	-0.54094	-6.00221
10.58200	-0.54703	-6.24792
10.68200	-0.55125	-6.40087
10.78200	-0.55547	-6.56096
10.88200	-0.56047	-6.73405
10.98200	-0.56594	-6.92197
11.08200	-0.57234	-7.14918
11.18200	-0.57813	-7.39092
11.28200	-0.58203	-7.52982
11.38200	-0.58641	-7.68023
11.48200	-0.59156	-7.87628
11.58200	-0.59797	-8.09602
11.68200	-0.60391	-8.33531
11.78200	-0.60781	-8.48453
11.88200	-0.61219	-8.62770
11.98200	-0.61672	-8.79689
12.08200	-0.62203	-8.97587
12.18200	-0.62813	-9.19690
12.28200	-0.63484	-9.47367
12.38200	-0.63891	-9.61201
12.48200	-0.64344	-9.76869
12.58200	-0.64859	-9.95331
12.68200	-0.65484	-10.17179
12.78200	-0.66078	-10.41692
12.88200	-0.66500	-10.56462
12.98200	-0.66953	-10.73273
13.08200	-0.67422	-10.90519
13.18200	-0.67953	-11.09423
13.28200	-0.68609	-11.30765
13.38200	-0.69219	-11.58679
13.48200	-0.69609	-11.71743
13.58200	-0.70031	-11.86451
13.68200	-0.70516	-12.03674
13.78200	-0.71094	-12.25695
13.88200	-0.71688	-12.48910
13.98200	-0.72156	-12.66946
14.08200	-0.72609	-12.83213
14.18200	-0.73125	-13.01132
14.28200	-0.73719	-13.23807
14.38200	-0.74453	-13.50075
14.48200	-0.74875	-13.69865
14.58200	-0.75266	-13.83700
14.68200	-0.75719	-14.00731
14.78200	-0.76203	-14.19817
14.88200	-0.76766	-14.39129
14.98200	-0.77328	-14.62185
15.08200	-0.77797	-14.80835
15.18200	-0.78219	-14.94767
15.28200	-0.78656	-15.09928
15.38200	-0.79156	-15.26947
15.48200	-0.79781	-15.49486
15.58200	-0.80516	-15.79656
15.68200	-0.80953	-15.96901
15.78200	-0.81422	-16.13970
15.88200	-0.81969	-16.33433
15.98200	-0.82609	-16.57216
16.08200	-0.83125	-16.78592
16.18200	-0.83484	-16.91111
16.28200	-0.83891	-17.06287
16.38200	-0.84344	-17.24311
16.48200	-0.84859	-17.43338
16.58200	-0.85469	-17.64483
16.68200	-0.86156	-17.94355
16.78200	-0.86562	-18.08391
16.88200	-0.87000	-18.25168
16.98200	-0.87500	-18.43901
17.08200	-0.88109	-18.64753
17.18200	-0.88812	-18.95666
17.28200	-0.89234	-19.10333
17.38200	-0.89641	-19.26596
17.48200	-0.90109	-19.44226
17.58200	-0.90594	-19.60921
17.68200	-0.91187	-19.81721
17.78200	-0.91781	-20.07376
17.88200	-0.92203	-20.22541
17.98200	-0.92656	-20.38225
18.08200	-0.93156	-20.57023
18.18200	-0.93781	-20.79408
18.28200	-0.94453	-21.07166
18.38200	-0.94875	-21.22441
18.48200	-0.95297	-21.38089
18.58200	-0.95766	-21.54519
18.68200	-0.96266	-21.71652
18.78200	-0.96844	-21.93611
18.88200	-0.97516	-22.21508
18.98200	-0.97922	-22.36189
19.08200	-0.98359	-22.51307
19.18200	-0.98844	-22.70229
19.28200	-0.99391	-22.88314
19.38200	-1.00016	-23.11767
19.48200	-1.00500	-23.30465
19.58200	-1.00938	-23.46046
19.68200	-1.01422	-23.62072
19.78200	-1.01969	-23.82271
19.88200	-1.02531	-24.01760
19.98200	-1.03141	-24.26178
20.08200	-1.03531	-24.38964
20.18200	-1.03953	-24.54033
20.28200	-1.04469	-24.71899
20.38200	-1.05109	-24.95719
20.48200	-1.05828	-25.23550
20.58200	-1.06219	-25.37194
20.68200	-1.06625	-25.50022
20.78200	-1.07109	-25.68617
20.88200	-1.07641	-25.86758
20.98200	-1.08250	-26.08558
21.08200	-1.08859	-26.32666
21.18200	-1.09234	-26.44223
21.28200	-1.09656	-26.59682
21.38200	-1.10125	-26.76323
21.48200	-1.10688	-26.95247
21.58200	-1.11344	-27.17593
21.68200	-1.11797	-27.33204
21.78200	-1.12234	-27.47396
21.88200	-1.12734	-27.64628
21.98200	-1.13297	-27.86341
22.08200	-1.14031	-28.08118
22.18200	-1.14672	-28.37865
22.28200	-1.14984	-28.46593
22.38200	-1.15469	-28.62943
22.48200	-1.16047	-28.86536
22.58200	-1.16719	-29.11028
22.68200	-1.17234	-29.32797
22.78200	-1.17578	-29.45054
22.88200	-1.18000	-29.51582
22.98200	-1.18453	-29.74789
23.08200	-1.18969	-29.97367
23.18200	-1.19516	-30.16720
23.28200	-1.20188	-30.43362
23.38200	-1.20625	-30.59856
23.48200	-1.21063	-30.76357
23.58200	-1.21547	-30.95565
23.68200	-1.22188	-31.18891
23.78200	-1.22906	-31.48407
23.88200	-1.23281	-31.61741
23.98200	-1.23672	-31.75450
24.08200	-1.24156	-31.93947
24.18200	-1.24688	-32.15954
24.28200	-1.25234	-32.36575
24.38200	-1.25906	-32.64260
24.48200	-1.26312	-32.79147
24.58200	-1.26750	-32.93941
24.68200	-1.27250	-33.13134
24.78200	-1.27781	-33.34192
24.88200	-1.28453	-33.60793
24.98200	-1.28922	-33.80384
25.08200	-1.29344	-33.93370
25.18200	-1.29813	-34.12116
25.28200	-1.30359	-34.34783
25.38200	-1.31016	-34.59014
25.48200	-1.31625	-34.86908
25.58200	-1.31984	-34.97595
25.68200	-1.32391	-35.13473
25.78200	-1.32906	-35.34130
25.88200	-1.33516	-35.57586
25.98200	-1.34203	-35.87596
26.08200	-1.34609	-36.01889
26.18200	-1.35047	-36.17157
26.28200	-1.35500	-36.35683
26.38200	-1.35984	-36.54426
26.48200	-1.36578	-36.76746
26.58200	-1.37250	-37.06700
26.68200	-1.37641	-37.19524
26.78200	-1.38063	-37.35096
26.88200	-1.38562	-37.54831
26.98200	-1.39172	-37.79156
27.08200	-1.39875	-38.08370
27.18200	-1.40281	-38.22672
27.28200	-1.40672	-38.37594
27.38200	-1.41141	-38.55118
27.48200	-1.41641	-38.75633
27.58200	-1.42234	-38.97802
27.68200	-1.42922	-39.27858
27.78200	-1.43344	-39.43158
27.88200	-1.43797	-39.59624
27.98200	-1.44266	-39.77127
28.08200	-1.44828	-39.99902
28.18200	-1.45500	-40.27878
28.28200	-1.45938	-40.44671
28.38200	-1.46359	-40.60212
28.48200	-1.46828	-40.77704
28.58200	-1.47391	-40.99884
28.68200	-1.48063	-41.24540
28.78200	-1.48625	-41.51092
28.88200	-1.49016	-41.64533
28.98200	-1.49469	-41.81171
29.08200	-1.50000	-42.02269
29.18200	-1.50594	-42.26308
29.28200	-1.51250	-42.53477
29.38200	-1.51672	-42.71065
29.48200	-1.52078	-42.84727
29.58200	-1.52516	-43.01334
29.68200	-1.53031	-43.23217
29.78200	-1.53594	-43.45948
29.88200	-1.54219	-43.72574
29.98200	-1.54625	-43.87014
30.08200	-1.55062	-44.02367
30.18200	-1.55578	-44.22758
30.28200	-1.56250	-44.49420
30.38200	-1.56938	-44.79747
30.48200	-1.57359	-44.94929
30.58200	-1.57766	-45.09955
30.68200	-1.58250	-45.29504
30.78200	-1.58734	-45.49243
30.88200	-1.59297	-45.71089
30.98200	-1.60047	-46.05131
31.08200	-1.60422	-46.19051
31.18200	-1.60844	-46.33629
31.28200	-1.61328	-46.52961
31.38200	-1.61922	-46.76271
31.48200	-1.62516	-47.02517
31.58200	-1.62953	-47.19473
31.68200	-1.63391	-47.35922
31.78200	-1.63844	-47.54286
31.88200	-1.64359	-47.73764
31.98200	-1.64891	-47.94762
32.08200	-1.65578	-48.24487
32.18200	-1.66016	-48.42040
32.28200	-1.66438	-48.56322
32.38200	-1.66906	-48.75434
32.48200	-1.67469	-48.97409
32.58200	-1.68141	-49.25985
32.68200	-1.68609	-49.45348
32.78200	-1.69016	-49.58817
32.88200	-1.69484	-49.76292
32.98200	-1.70031	-49.96727
33.08200	-1.70594	-50.19566
33.18200	-1.71266	-50.48419
33.28200	-1.71672	-50.63251
33.38200	-1.72109	-50.77174
33.48200	-1.72578	-50.94403
33.58200	-1.73125	-51.13809
33.68200	-1.73828	-51.43034
33.78200	-1.74344	-51.64443
33.88200	-1.74734	-51.76734
33.98200	-1.75219	-51.94269
34.08200	-1.75719	-52.13520
34.18200	-1.76297	-52.35725
34.28200	-1.77000	-52.66593
34.38200	-1.77359	-52.77767
34.48200	-1.77781	-52.92579
34.58200	-1.78281	-53.09987
34.68200	-1.78859	-53.33443
34.78200	-1.79531	-53.61408
34.88200	-1.80000	-53.79682
34.98200	-1.80406	-53.93965
35.08200	-1.80875	-54.10327
35.18200	-1.81375	-54.29920
35.28200	-1.81891	-54.49123
35.38200	-1.82531	-54.74735
35.48200	-1.83031	-54.95378
35.58200	-1.83453	-55.08045
35.68200	-1.83938	-55.26352
35.78200	-1.84500	-55.46835
35.88200	-1.85219	-55.76486
35.98200	-1.85672	-55.93630
36.08200	-1.86062	-56.05503
36.18200	-1.86484	-56.22224
36.28200	-1.87016	-56.40173
36.38200	-1.87594	-56.65037
36.48200	-1.88391	-56.96357
36.58200	-1.88781	-57.12838
36.68200	-1.89203	-57.24716
36.78200	-1.89687	-57.42860
36.88200	-1.90234	-57.63503
36.98200	-1.90875	-57.90725
37.08200	-1.91313	-58.08192
37.18200	-1.91734	-58.22082
37.28200	-1.92188	-58.38282
37.38200	-1.92656	-58.54757
37.48200	-1.93172	-58.73339
37.58200	-1.93937	-59.00457
37.68200	-1.94375	-59.19157
37.78200	-1.94781	-59.30697
37.88200	-1.95266	-59.46593
37.98200	-1.95875	-59.70346
38.08200	-1.96750	-60.05557
38.18200	-1.97141	-60.20771
38.28200	-1.97516	-60.29835
38.38200	-1.98016	-60.46017
38.48200	-1.98516	-60.66170
38.58200	-1.99125	-60.87873
38.68200	-1.99766	-61.17774
38.78200	-2.00109	-61.28829
38.88200	-2.00531	-61.42331
38.98200	-2.01000	-61.60279
39.08200	-2.01563	-61.81436
39.18200	-2.02297	-62.12005
39.28200	-2.02734	-62.29220
39.38200	-2.03125	-62.40273
39.48200	-2.03563	-62.56569
39.58200	-2.04047	-62.75559
39.68200	-2.04594	-62.96745
39.78200	-2.05344	-63.27612
39.88200	-2.05797	-63.45716
39.98200	-2.06250	-63.60448
40.08200	-2.06750	-63.79540
40.18200	-2.07328	-64.01177
40.28200	-2.07969	-64.30431
40.38200	-2.08391	-64.45941
40.48200	-2.08797	-64.58577
40.58200	-2.09234	-64.75238
40.68200	-2.09766	-64.95792
40.78200	-2.10344	-65.18043
40.88200	-2.11047	-65.47734
40.98200	-2.11422	-65.61981
41.08200	-2.11828	-65.74372
41.18200	-2.12328	-65.93146
41.28200	-2.12922	-66.16979
41.38200	-2.13672	-66.48984
41.48200	-2.14125	-66.67636
41.58200	-2.14500	-66.78685
41.68200	-2.14953	-66.94493
41.78200	-2.15437	-67.13188
41.88200	-2.15969	-67.34698
41.98200	-2.16703	-67.64430
42.08200	-2.17141	-67.82234
42.18200	-2.17547	-67.95608
42.28200	-2.18031	-68.14659
42.38200	-2.18578	-68.35705
42.48200	-2.19234	-68.61649
42.58200	-2.19703	-68.79986
42.68200	-2.20109	-68.93384
42.78200	-2.20563	-69.09768
42.88200	-2.21062	-69.29415
42.98200	-2.21625	-69.52072
43.08200	-2.22406	-69.83259
43.18200	-2.22859	-70.03031
43.28200	-2.23281	-70.15292
43.38200	-2.23750	-70.31699
43.48200	-2.24266	-70.51699
43.58200	-2.24875	-70.75284
43.68200	-2.25359	-70.96200
43.78200	-2.25781	-71.09646
43.88200	-2.26219	-71.25603
43.98200	-2.26750	-71.44679
44.08200	-2.27359	-71.67732
44.18200	-2.28094	-72.00993
44.28200	-2.28453	-72.11678
44.38200	-2.28844	-72.23705
44.48200	-2.29297	-72.39673
44.58200	-2.29859	-72.60816
44.68200	-2.30594	-72.91062
44.78200	-2.31125	-73.14817
44.88200	-2.31531	-73.26826
44.98200	-2.31984	-73.42648
45.08200	-2.32453	-73.59860
45.18200	-2.32984	-73.80620
45.28200	-2.33688	-74.07995
45.38200	-2.34125	-74.26934
45.48200	-2.34531	-74.39350
45.58200	-2.35016	-74.55589
45.68200	-2.35578	-74.76511
45.78200	-2.36328	-75.06393
45.88200	-2.36797	-75.26083
45.98200	-2.37203	-75.38895
46.08200	-2.37656	-75.54888
46.18200	-2.38156	-75.74310
46.28200	-2.38719	-75.96321
46.38200	-2.39375	-76.24374
46.48200	-2.39797	-76.39044
46.58200	-2.40203	-76.52143
46.68200	-2.40656	-76.67241
46.78200	-2.41203	-76.86959
46.88200	-2.42000	-77.18942
46.98200	-2.42562	-77.46787
47.08200	-2.42953	-77.59007
47.18200	-2.43422	-77.75439
47.28200	-2.43969	-77.97417
47.38200	-2.44609	-78.24247
47.48200	-2.45203	-78.52071
47.58200	-2.45547	-78.62989
47.68200	-2.45953	-78.77493
47.78200	-2.46422	-78.95385
47.88200	-2.46953	-79.17117
47.98200	-2.47609	-79.45250
48.08200	-2.48109	-79.66702
48.18200	-2.48531	-79.81431
48.28200	-2.48969	-79.96614
48.38200	-2.49422	-80.13906
48.48200	-2.49922	-80.34144
48.58200	-2.50563	-80.57872
48.68200	-2.51125	-80.85756
48.78200	-2.51562	-81.01375
48.88200	-2.52063	-81.18623
48.98200	-2.52625	-81.40552
49.08200	-2.53297	-81.68445
49.18200	-2.53766	-81.88649
49.28200	-2.54188	-82.03316
49.38200	-2.54641	-82.19162
49.48200	-2.55156	-82.39633
49.58200	-2.55703	-82.61938
49.68200	-2.56391	-82.89782
49.78200	-2.56844	-83.07651
49.88200	-2.57250	-83.20384
49.98200	-2.57719	-83.37956
50.08200	-2.58234	-83.57629
50.18200	-2.58875	-83.82940
50.28200	-2.59422	-84.06676
50.38200	-2.59859	-84.21845
50.48200	-2.60313	-84.38540
50.58200	-2.60828	-84.58237
50.68200	-2.61375	-84.79132
50.78200	-2.62078	-85.07253
50.88200	-2.62500	-85.24087
50.98200	-2.62906	-85.38087
51.08200	-2.63391	-85.55367
51.18200	-2.63906	-85.75788
51.28200	-2.64641	-86.02162
51.38200	-2.65156	-86.25881
51.48200	-2.65563	-86.38958
51.58200	-2.66016	-86.54677
51.68200	-2.66484	-86.72938
51.78200	-2.67016	-86.93140
51.88200	-2.67688	-87.19035
51.98200	-2.68172	-87.40899
52.08200	-2.68609	-87.54330
52.18200	-2.69047	-87.69548
52.28200	-2.69578	-87.87803
52.38200	-2.70266	-88.14677
52.48200	-2.70797	-88.40005
52.58200	-2.71234	-88.53561
52.68200	-2.71687	-88.70181
52.78200	-2.72234	-88.90091
52.88200	-2.72797	-89.11668
52.98200	-2.73453	-89.39511
53.08200	-2.73844	-89.52785
53.18200	-2.74234	-89.65283
53.28200	-2.74672	-89.79566
53.38200	-2.75141	-89.96666
53.48200	-2.75750	-90.17901
53.58200	-2.76422	-90.46962
53.68200	-2.76875	-90.63779
53.78200	-2.77328	-90.78141
53.88200	-2.77859	-90.96761
53.98200	-2.78484	-91.20720
54.08200	-2.79281	-91.53923
54.18200	-2.79625	-91.67282
54.28200	-2.80000	-91.77354
54.38200	-2.80484	-91.93455
54.48200	-2.81063	-92.15017
54.58200	-2.81813	-92.46420
54.68200	-2.82234	-92.65957
54.78200	-2.82625	-92.77596
54.88200	-2.83063	-92.92920
54.98200	-2.83531	-93.10170
55.08200	-2.84094	-93.30542
55.18200	-2.84844	-93.61440
55.28200	-2.85250	-93.79535
55.38200	-2.85594	-93.89174
55.48200	-2.86047	-94.03551
55.58200	-2.86563	-94.23031
55.68200	-2.87281	-94.49963
55.78200	-2.87844	-94.75654
55.88200	-2.88266	-94.90404
55.98200	-2.88703	-95.05278
56.08200	-2.89219	-95.23293
56.18200	-2.89734	-95.42639
56.28200	-2.90453	-95.71379
56.38200	-2.90938	-95.91637
56.48200	-2.91344	-96.04560
56.58200	-2.91813	-96.20797
56.68200	-2.92359	-96.40788
56.78200	-2.93094	-96.70263
56.88200	-2.93547	-96.91673
56.98200	-2.93906	-97.01270
57.08200	-2.94328	-97.15569
57.18200	-2.94797	-97.31986
57.28200	-2.95344	-97.52649
57.38200	-2.96047	-97.78433
57.48200	-2.96578	-98.03535
57.58200	-2.96984	-98.16415
57.68200	-2.97500	-98.33708
57.78200	-2.98016	-98.53756
57.88200	-2.98672	-98.77819
57.98200	-2.99219	-99.02234
58.08200	-2.99625	-99.16647
58.18200	-3.00062	-99.31177
58.28200	-3.00547	-99.48421
58.38200	-3.01094	-99.68907
58.48200	-3.01828	-99.97569
58.58200	-3.02266	-100.18338
58.68200	-3.02641	-100.28680
58.78200	-3.03094	-100.44057
58.88200	-3.03656	-100.64849
58.98200	-3.04328	-100.91458
59.08200	-3.04859	-101.14798
59.18200	-3.05250	-101.27933
59.28200	-3.05719	-101.43573
59.38200	-3.06234	-101.62559
59.48200	-3.06781	-101.83131
59.58200	-3.07469	-102.09648
59.68200	-3.08000	-102.34530
59.78200	-3.08375	-102.46155
59.88200	-3.08828	-102.61922
59.98200	-3.09375	-102.81156
60.08200	-3.10063	-103.07517
60.18200	-3.10516	-103.28269
60.28200	-3.10906	-103.40361
60.38200	-3.11344	-103.55626
60.48200	-3.11859	-103.73706
60.58200	-3.12438	-103.96256
60.68200	-3.13203	-104.26116
60.78200	-3.13672	-104.48990
60.88200	-3.14047	-104.58680
60.98200	-3.14500	-104.74534
61.08200	-3.15000	-104.92833
61.18200	-3.15656	-105.18417
61.28200	-3.16250	-105.45636
61.38200	-3.16656	-105.59986
61.48200	-3.17109	-105.75281
61.58200	-3.17594	-105.93829
61.68200	-3.18172	-106.15435
61.78200	-3.18906	-106.45552
61.88200	-3.19313	-106.63734
61.98200	-3.19719	-106.75888
62.08200	-3.20188	-106.93763
62.18200	-3.20719	-107.13658
62.28200	-3.21328	-107.37390
62.38200	-3.21875	-107.61032
62.48200	-3.22297	-107.75697
62.58200	-3.22750	-107.91034
62.68200	-3.23250	-108.10009
62.78200	-3.23828	-108.32648
62.88200	-3.24594	-108.64615
62.98200	-3.25000	-108.82515
63.08200	-3.25391	-108.94636
63.18200	-3.25875	-109.12371
63.28200	-3.26438	-109.33319
63.38200	-3.27187	-109.65446
63.48200	-3.27656	-109.88035
63.58200	-3.28047	-110.01325
63.68200	-3.28500	-110.18337
63.78200	-3.29031	-110.39364
63.88200	-3.29609	-110.64091
63.98200	-3.30266	-110.93470
64.08200	-3.30656	-111.08995
64.18200	-3.31047	-111.21781
64.28200	-3.31484	-111.38371
64.38200	-3.32000	-111.57506
64.48200	-3.32656	-111.84490
64.58200	-3.33219	-112.10284
64.68200	-3.33609	-112.24779
64.78200	-3.34031	-112.39356
64.88200	-3.34500	-112.55855
64.98200	-3.35063	-112.77006
65.08200	-3.35766	-113.04399
65.18200	-3.36281	-113.29315
65.28200	-3.36734	-113.45977
65.38200	-3.37250	-113.63628
65.48200	-3.37781	-113.85144
65.58200	-3.38406	-114.09743
65.68200	-3.38906	-114.30969
65.78200	-3.39297	-114.44150
65.88200	-3.39703	-114.58428
65.98200	-3.40172	-114.74886
66.08200	-3.40688	-114.94024
66.18200	-3.41344	-115.17496
66.28200	-3.41906	-115.43212
66.38200	-3.42344	-115.57106
66.48200	-3.42813	-115.73786
66.58200	-3.43359	-115.94497
66.68200	-3.44047	-116.18626
66.78200	-3.44594	-116.43338
66.88200	-3.44984	-116.56198
66.98200	-3.45438	-116.72032
67.08200	-3.45953	-116.90737
67.18200	-3.46500	-117.09934
67.28200	-3.47234	-117.37685
67.38200	-3.47672	-117.57175
67.48200	-3.48047	-117.68886
67.58200	-3.48500	-117.83736
67.68200	-3.49000	-118.01312
67.78200	-3.49656	-118.23607
67.88200	-3.50250	-118.50508
67.98200	-3.50672	-118.65344
68.08200	-3.51125	-118.79196
68.18200	-3.51594	-118.95239
68.28200	-3.52109	-119.13528
68.38200	-3.52781	-119.37197
68.48200	-3.53359	-119.63025
68.58200	-3.53766	-119.76067
68.68200	-3.54234	-119.91891
68.78200	-3.54734	-120.09230
68.88200	-3.55344	-120.30499
68.98200	-3.55859	-120.52602
69.08200	-3.56250	-120.64703
69.18200	-3.56672	-120.77013
69.28200	-3.57125	-120.91985
69.38200	-3.57625	-121.08787
69.48200	-3.58313	-121.30503
69.58200	-3.59016	-121.62957
69.68200	-3.59406	-121.74767
69.78200	-3.59875	-121.88518
69.88200	-3.60391	-122.05400
69.98200	-3.61047	-122.28414
70.08200	-3.61641	-122.53823
70.18200	-3.62047	-122.66073
70.28200	-3.62484	-122.79617
70.38200	-3.62984	-122.96700
70.48200	-3.63563	-123.16860
70.58200	-3.64453	-123.51922
70.68200	-3.64781	-123.68303
70.78200	-3.65125	-123.76221
70.88200	-3.65594	-123.91714
70.98200	-3.66141	-124.12434
71.08200	-3.66891	-124.40275
71.18200	-3.67359	-124.61539
71.28200	-3.67734	-124.71820
71.38200	-3.68141	-124.85585
71.48200	-3.68578	-125.00121
71.58200	-3.69109	-125.19398
71.68200	-3.69844	-125.44742
71.78200	-3.70484	-125.76483
71.88200	-3.70859	-125.89087
71.98200	-3.71328	-126.04716
72.08200	-3.71859	-126.23316
72.18200	-3.72500	-126.46025
72.28200	-3.72984	-126.66845
72.38200	-3.73359	-126.79739
72.48200	-3.73781	-126.93122
72.58200	-3.74250	-127.08388
72.68200	-3.74812	-127.28152
72.78200	-3.75453	-127.51484
72.88200	-3.76062	-127.78258
72.98200	-3.76453	-127.90410
73.08200	-3.76906	-128.05600
73.18200	-3.77406	-128.22014
73.28200	-3.78063	-128.45039
73.38200	-3.78703	-128.74289
73.48200	-3.79094	-128.88224
73.58200	-3.79516	-129.01919
73.68200	-3.80000	-129.18827
73.78200	-3.80531	-129.38711
73.88200	-3.81219	-129.62869
73.98200	-3.81719	-129.85814
74.08200	-3.82109	-129.98205
74.18200	-3.82562	-130.12704
74.28200	-3.83109	-130.31885
74.38200	-3.83797	-130.57983
74.48200	-3.84375	-130.84196
74.58200	-3.84766	-130.96850
74.68200	-3.85187	-131.10246
74.78200	-3.85656	-131.26618
74.88200	-3.86141	-131.43517
74.98200	-3.86812	-131.67238
75.08200	-3.87406	-131.95789
75.18200	-3.87812	-132.09204
75.28200	-3.88281	-132.25412
75.38200	-3.88797	-132.43698
75.48200	-3.89500	-132.68398
75.58200	-3.90047	-132.94320
75.68200	-3.90391	-133.04304
75.78200	-3.90813	-133.17382
75.88200	-3.91281	-133.34410
75.98200	-3.91828	-133.53881
76.08200	-3.92578	-133.81997
76.18200	-3.93141	-134.09725
76.28200	-3.93516	-134.21357
76.38200	-3.93969	-134.35903
76.48200	-3.94469	-134.53665
76.58200	-3.95109	-134.75969
76.68200	-3.95656	-135.01565
76.78200	-3.96063	-135.16100
76.88200	-3.96500	-135.30925
76.98200	-3.96969	-135.47327
77.08200	-3.97500	-135.65789
77.18200	-3.98188	-135.90305
77.28200	-3.98750	-136.17508
77.38200	-3.99172	-136.30129
77.48200	-3.99656	-136.48054
77.58200	-4.00187	-136.66812
77.68200	-4.00813	-136.89877
77.78200	-4.01344	-137.12098
77.88200	-4.01750	-137.26455
77.98200	-4.02203	-137.42207
78.08200	-4.02672	-137.58123
78.18200	-4.03203	-137.77603
78.28200	-4.03938	-138.03579
78.38200	-4.04484	-138.32206
78.48200	-4.04828	-138.41976
78.58200	-4.05266	-138.55843
78.68200	-4.05781	-138.74893
78.78200	-4.06438	-138.97504
78.88200	-4.07000	-139.22791
78.98200	-4.07438	-139.38059
79.08200	-4.07891	-139.53061
79.18200	-4.08391	-139.71554
79.28200	-4.08938	-139.91381
79.38200	-4.09641	-140.17281
79.48200	-4.10156	-140.42731
79.58200	-4.10516	-140.52075
79.68200	-4.10953	-140.66263
79.78200	-4.11453	-140.84381
79.88200	-4.12156	-141.10516
79.98200	-4.12766	-141.39551
80.08200	-4.13141	-141.52035
80.18200	-4.13562	-141.65519
80.28200	-4.14047	-141.83199
80.38200	-4.14594	-142.03495
80.48200	-4.15281	-142.28635
80.58200	-4.15797	-142.53037
80.68200	-4.16156	-142.63715
80.78200	-4.16578	-142.77822
80.88200	-4.17063	-142.94560
80.98200	-4.17656	-143.15985
81.08200	-4.18328	-143.43674
81.18200	-4.18750	-143.60625
81.28200	-4.19172	-143.73715
81.38200	-4.19672	-143.90033
81.48200	-4.20219	-144.10551
81.58200	-4.20875	-144.32846
81.68200	-4.21422	-144.59571
81.78200	-4.21813	-144.71109
81.88200	-4.22266	-144.86223
81.98200	-4.22766	-145.02232
82.08200	-4.23359	-145.23505
82.18200	-4.23969	-145.48220
82.28200	-4.24438	-145.65599
82.38200	-4.24859	-145.79874
82.48200	-4.25344	-145.96163
82.58200	-4.25891	-146.14943
82.68200	-4.26578	-146.38685
82.78200	-4.27109	-146.62695
82.88200	-4.27469	-146.73223
82.98200	-4.27906	-146.86586
83.08200	-4.28391	-147.02524
83.18200	-4.29031	-147.23080
83.28200	-4.29766	-147.54938
83.38200	-4.30187	-147.70164
83.48200	-4.30625	-147.82912
83.58200	-4.31063	-147.97404
83.68200	-4.31562	-148.14110
83.78200	-4.32125	-148.33643
83.88200	-4.32813	-148.62087
83.98200	-4.33203	-148.75422
84.08200	-4.33625	-148.86813
84.18200	-4.34141	-149.03654
84.28200	-4.34828	-149.25319
84.38200	-4.35484	-149.56780
84.48200	-4.35812	-149.66755
84.58200	-4.36219	-149.78242
84.68200	-4.36719	-149.94772
84.78200	-4.37266	-150.13808
84.88200	-4.37891	-150.36876
84.98200	-4.38500	-150.63958
85.08200	-4.38875	-150.74271
85.18200	-4.39297	-150.86180
85.28200	-4.39766	-151.02738
85.38200	-4.40297	-151.20752
85.48200	-4.40953	-151.44517
85.58200	-4.41422	-151.61498
85.68200	-4.41844	-151.74839
85.78200	-4.42313	-151.89235
85.88200	-4.42844	-152.07008
85.98200	-4.43469	-152.27793
86.08200	-4.44156	-152.57046
86.18200	-4.44531	-152.67470
86.28200	-4.44984	-152.81510
86.38200	-4.45531	-152.99499
86.48200	-4.46297	-153.24390
86.58200	-4.46938	-153.56813
86.68200	-4.47250	-153.64158
86.78200	-4.47641	-153.75146
86.88200	-4.48094	-153.89483
86.98200	-4.48594	-154.06066
87.08200	-4.49281	-154.27741
87.18200	-4.49922	-154.59678
87.28200	-4.50266	-154.69018
87.38200	-4.50688	-154.80846
87.48200	-4.51219	-154.98932
87.58200	-4.51875	-155.21307
87.68200	-4.52469	-155.47124
87.78200	-4.52859	-155.60921
87.88200	-4.53297	-155.74764
87.98200	-4.53812	-155.92262
88.08200	-4.54359	-156.11660
88.18200	-4.55047	-156.35905
88.28200	-4.55578	-156.60948
88.38200	-4.55922	-156.70800
88.48200	-4.56328	-156.82647
88.58200	-4.56828	-156.99425
88.68200	-4.57469	-157.22249
88.78200	-4.58109	-157.49145
88.88200	-4.58516	-157.64260
88.98200	-4.58938	-157.76134
89.08200	-4.59422	-157.93005
89.18200	-4.59984	-158.12346
89.28200	-4.60641	-158.35570
89.38200	-4.61203	-158.61712
89.48200	-4.61594	-158.73852
89.58200	-4.62063	-158.88827
89.68200	-4.62562	-159.06455
89.78200	-4.63094	-159.25451
89.88200	-4.63734	-159.48081
89.98200	-4.64172	-159.64872
90.08200	-4.64563	-159.77733
90.18200	-4.65031	-159.91269
90.28200	-4.65594	-160.12658
90.38200	-4.66328	-160.37598
90.48200	-4.66906	-160.65773
90.58200	-4.67266	-160.76480
90.68200	-4.67703	-160.89518
90.78200	-4.68219	-161.07793
90.88200	-4.68797	-161.28418
90.98200	-4.69422	-161.52698
91.08200	-4.69859	-161.68180
91.18200	-4.70297	-161.81546
91.28200	-4.70781	-161.97844
91.38200	-4.71281	-162.15879
91.48200	-4.71906	-162.35994
91.58200	-4.72609	-162.67644
91.68200	-4.72938	-162.77242
91.78200	-4.73359	-162.89037
91.88200	-4.73859	-163.06280
91.98200	-4.74469	-163.26550
92.08200	-4.75188	-163.56821
92.18200	-4.75578	-163.71474
92.28200	-4.75984	-163.82396
92.38200	-4.76453	-163.98180
92.48200	-4.76953	-164.14203
92.58200	-4.77500	-164.32585
92.68200	-4.78156	-164.58717
92.78200	-4.78563	-164.72393
92.88200	-4.79000	-164.85624
92.98200	-4.79500	-165.02185
93.08200	-4.80109	-165.23127
93.18200	-4.80828	-165.52247
93.28200	-4.81234	-165.66381
93.38200	-4.81656	-165.78513
93.48200	-4.82125	-165.93705
93.58200	-4.82625	-166.10071
93.68200	-4.83219	-166.29454
93.78200	-4.83859	-166.56479
93.88200	-4.84250	-166.69413
93.98200	-4.84703	-166.81708
94.08200	-4.85203	-166.99126
94.18200	-4.85781	-167.18699
94.28200	-4.86500	-167.46020
94.38200	-4.86922	-167.62218
94.48200	-4.87328	-167.73036
94.58200	-4.87813	-167.88372
94.68200	-4.88328	-168.06002
94.78200	-4.89000	-168.26855
94.88200	-4.89656	-168.57675
94.98200	-4.90000	-168.67730
95.08200	-4.90437	-168.80554
95.18200	-4.90938	-168.97862
95.28200	-4.91531	-169.17256
95.38200	-4.92219	-169.46831
95.48200	-4.92641	-169.62014
95.58200	-4.93047	-169.73160
95.68200	-4.93500	-169.89590
95.78200	-4.94016	-170.07260
95.88200	-4.94609	-170.28713
95.98200	-4.95266	-170.55827
96.08200	-4.95656	-170.69642
96.18200	-4.96094	-170.81971
96.28200	-4.96641	-171.02441
96.38200	-4.97344	-171.27706
96.48200	-4.97922	-171.54334
96.58200	-4.98250	-171.64099
96.68200	-4.98641	-171.75443
96.78200	-4.99125	-171.92362
96.88200	-4.99656	-172.09627
96.98200	-5.00234	-172.32075
97.08200	-5.00922	-172.60766
97.18200	-5.01328	-172.75350
97.28200	-5.01781	-172.90057
97.38200	-5.02266	-173.06726
97.48200	-5.02859	-173.26790
97.58200	-5.03516	-173.55302
97.68200	-5.03922	-173.69559
97.78200	-5.04297	-173.79706
97.88200	-5.04719	-173.93503
97.98200	-5.05203	-174.09031
98.08200	-5.05766	-174.29228
98.18200	-5.06484	-174.56843
98.28200	-5.06953	-174.75118
98.38200	-5.07406	-174.89609
98.48200	-5.07922	-175.06331
98.58200	-5.08516	-175.26962
98.68200	-5.09172	-175.53256
98.78200	-5.09609	-175.69092
98.88200	-5.10031	-175.80415
98.98200	-5.10484	-175.95690
99.08200	-5.11000	-176.12703
99.18200	-5.11578	-176.32319
99.28200	-5.12250	-176.59679
99.38200	-5.12641	-176.71454
99.48200	-5.13063	-176.84612
99.58200	-5.13547	-176.99173
99.68200	-5.14109	-177.17981
99.78200	-5.14766	-177.42249
99.88200	-5.15203	-177.58346
99.98200	-5.15656	-177.71792
100.08200	-5.16156	-177.87033
100.18200	-5.16719	-178.06253
100.28200	-5.17438	-178.29512
100.38200	-5.18047	-178.59192
100.48200	-5.18344	-178.65098
100.58200	-5.18766	-178.76454
100.68200	-5.19234	-178.92005
100.78200	-5.19797	-179.10242
100.88200	-5.20500	-179.37703
100.98200	-5.20953	-179.53902
101.08200	-5.21375	-179.66291
101.18200	-5.21844	-179.80757
101.28200	-5.22375	-179.98429
101.38200	-5.22984	-180.17696
101.48200	-5.23625	-180.44642
101.58200	-5.24000	-180.56227
101.68200	-5.24422	-180.68512
101.78200	-5.24875	-180.82696
101.88200	-5.25391	-180.99400
101.98200	-5.26078	-181.22710
102.08200	-5.26594	-181.43539
102.18200	-5.27000	-181.53979
102.28200	-5.27437	-181.68183
102.38200	-5.27969	-181.84382
102.48200	-5.28547	-182.03251
102.58200	-5.29313	-182.32232
102.68200	-5.29688	-182.45083
102.78200	-5.30094	-182.55043
102.88200	-5.30594	-182.69028
102.98200	-5.31172	-182.87508
103.08200	-5.32000	-183.18763
103.18200	-5.32453	-183.36576
103.28200	-5.32828	-183.45818
103.38200	-5.33281	-183.59612
103.48200	-5.33766	-183.75626
103.58200	-5.34359	-183.94040
103.68200	-5.35016	-184.21824
103.78200	-5.35359	-184.30811
103.88200	-5.35766	-184.41221
103.98200	-5.36281	-184.57147
104.08200	-5.36891	-184.77955
104.18200	-5.37578	-185.04420
104.28200	-5.37969	-185.17689
104.38200	-5.38375	-185.28816
104.48200	-5.38844	-185.43473
104.58200	-5.39375	-185.59603
104.68200	-5.39922	-185.76932
104.78200	-5.40625	-186.04973
104.88200	-5.41031	-186.18266
104.98200	-5.41469	-186.30242
105.08200	-5.41984	-186.47072
105.18200	-5.42578	-186.66829
105.28201	-5.43312	-186.95599
105.38201	-5.43687	-187.09098
105.48201	-5.44062	-187.18407
105.58201	-5.44516	-187.31399
105.68201	-5.45016	-187.47598
105.78201	-5.45609	-187.68275
105.88201	-5.46328	-187.95209
105.98201	-5.46719	-188.08906
106.08201	-5.47156	-188.20982
106.18201	-5.47656	-188.37234
106.28201	-5.48203	-188.53372
106.38201	-5.48891	-188.79429
106.48201	-5.49312	-188.95121
106.58201	-5.49719	-189.05412
106.68201	-5.50156	-189.18568
106.78201	-5.50687	-189.35704
106.88201	-5.51313	-189.56809
106.98201	-5.52078	-189.88472
107.08201	-5.52406	-189.97099
107.18201	-5.52812	-190.07599
107.28201	-5.53297	-190.22685
107.38201	-5.53859	-190.41047
107.48201	-5.54578	-190.67962
107.58201	-5.55016	-190.84270
107.68201	-5.55422	-190.94233
107.78201	-5.55891	-191.08230
107.88201	-5.56391	-191.24040
107.98201	-5.56969	-191.42619
108.08201	-5.57719	-191.70555
108.18201	-5.58109	-191.86604
108.28201	-5.58516	-191.96512
108.38201	-5.59016	-192.12496
108.48201	-5.59594	-192.30980
108.58201	-5.60281	-192.57309
108.68201	-5.60688	-192.71649
108.78201	-5.61078	-192.81858
108.88201	-5.61531	-192.95478
108.98201	-5.62031	-193.11585
109.08201	-5.62609	-193.30215
109.18201	-5.63406	-193.59572
109.28201	-5.63797	-193.75280
109.38201	-5.64188	-193.85462
109.48201	-5.64656	-193.99473
109.58201	-5.65187	-194.16100
109.68201	-5.65891	-194.40678
109.78201	-5.66344	-194.58307
109.88201	-5.66750	-194.68242
109.98201	-5.67203	-194.83110
110.08201	-5.67719	-194.99196
110.18201	-5.68312	-195.19092
110.28201	-5.69047	-195.47136
110.38201	-5.69437	-195.61018
110.48201	-5.69859	-195.72890
110.58201	-5.70328	-195.86234
110.68201	-5.70906	-196.04169
110.78201	-5.71625	-196.31757
110.88201	-5.72047	-196.46591
110.98201	-5.72453	-196.56684
111.08201	-5.72906	-196.70446
111.18201	-5.73438	-196.88107
111.28201	-5.74047	-197.08781
111.38201	-5.74813	-197.40090
111.48201	-5.75156	-197.51143
111.58201	-5.75563	-197.60939
111.68201	-5.76047	-197.76674
111.78201	-5.76609	-197.94907
111.88201	-5.77266	-198.19380
111.98201	-5.77719	-198.36816
112.08201	-5.78156	-198.48137
112.18201	-5.78625	-198.63640
112.28201	-5.79203	-198.83026
112.38201	-5.79938	-199.09599
112.48201	-5.80500	-199.37085
112.58201	-5.80828	-199.44102
112.68201	-5.81234	-199.56520
112.78201	-5.81703	-199.71666
112.88201	-5.82219	-199.89008
112.98201	-5.82875	-200.13353
113.08201	-5.83375	-200.33322
113.18201	-5.83813	-200.46239
113.28201	-5.84297	-200.62023
113.38201	-5.84844	-200.81021
113.48201	-5.85422	-201.01359
113.58201	-5.85984	-201.24042
113.68201	-5.86375	-201.36349
113.78201	-5.86797	-201.47696
113.88201	-5.87281	-201.63955
113.98201	-5.87859	-201.83337
114.08201	-5.88531	-202.08669
114.18201	-5.89047	-202.28904
114.28201	-5.89469	-202.41629
114.38201	-5.89906	-202.53596
114.48201	-5.90391	-202.69506
114.58201	-5.90922	-202.86193
114.68201	-5.91656	-203.13442
114.78201	-5.92125	-203.30718
114.88201	-5.92531	-203.41611
114.98201	-5.93031	-203.56865
115.08201	-5.93578	-203.74683
115.18201	-5.94266	-203.98791
115.28201	-5.94734	-204.16403
115.38201	-5.95125	-204.26837
115.48201	-5.95562	-204.39123
115.58201	-5.96063	-204.54037
115.68201	-5.96641	-204.72766
115.78201	-5.97438	-205.01392
115.88201	-5.97813	-205.15244
115.98201	-5.98219	-205.24289
116.08201	-5.98672	-205.37420
116.18201	-5.99188	-205.53209
116.28201	-5.99844	-205.73564
116.38201	-6.00375	-205.93946
116.48201	-6.00797	-206.04953
116.58201	-6.01266	-206.18166
116.68201	-6.01797	-206.34623
116.78201	-6.02359	-206.52041
116.88201	-6.03125	-206.79033
116.98201	-6.03484	-206.91377
117.08201	-6.03875	-206.99804
117.18201	-6.04344	-207.12815
117.28201	-6.04875	-207.29412
117.38201	-6.05594	-207.52543
117.48201	-6.06047	-207.68674
117.58201	-6.06422	-207.76802
117.68201	-6.06875	-207.88604
117.78201	-6.07375	-208.04143
117.88201	-6.07922	-208.21443
117.98201	-6.08734	-208.48700
118.08201	-6.09188	-208.65683
118.18201	-6.09594	-208.74207
118.28201	-6.10063	-208.86447
118.38201	-6.10609	-209.03373
118.48201	-6.11328	-209.27306
118.58201	-6.11750	-209.42390
118.68201	-6.12125	-209.49860
118.78201	-6.12547	-209.61036
118.88201	-6.13016	-209.73614
118.98201	-6.13594	-209.90634
119.08201	-6.14375	-210.15739
119.18201	-6.14828	-210.32304
119.28201	-6.15250	-210.42079
119.38201	-6.15766	-210.57135
119.48201	-6.16344	-210.73668
119.58201	-6.17234	-211.05547
119.68201	-6.17625	-211.21144
119.78201	-6.17953	-211.26328
119.88201	-6.18375	-211.37442
119.98201	-6.18875	-211.52253
120.08201	-6.19437	-211.69688
120.18201	-6.20156	-211.96236
120.28201	-6.20547	-212.10165
120.38201	-6.20922	-212.18239
120.48201	-6.21391	-212.31782
120.58201	-6.21953	-212.48294
120.68201	-6.22672	-212.74552
120.78201	-6.23094	-212.87888
120.88201	-6.23469	-212.97713
120.98201	-6.23906	-213.09128
121.08201	-6.24422	-213.23204
121.18201	-6.25047	-213.43291
121.28201	-6.25953	-213.76640
121.38201	-6.26313	-213.92958
121.48201	-6.26625	-213.97172
121.58201	-6.27078	-214.09948
121.68201	-6.27578	-214.24758
121.78201	-6.28266	-214.46514
121.88201	-6.28766	-214.66140
121.98201	-6.29188	-214.77413
122.08201	-6.29656	-214.90419
122.18201	-6.30172	-215.06780
122.28201	-6.30750	-215.25994
122.38201	-6.31500	-215.52910
122.48201	-6.31906	-215.67304
122.58201	-6.32297	-215.75448
122.68201	-6.32750	-215.87966
122.78201	-6.33297	-216.04927
122.88201	-6.34000	-216.28793
122.98201	-6.34500	-216.47264
123.08201	-6.34891	-216.57756
123.18201	-6.35312	-216.68634
123.28201	-6.35828	-216.83909
123.38201	-6.36375	-217.01460
123.48201	-6.37109	-217.27131
123.58201	-6.37531	-217.41861
123.68201	-6.37953	-217.52450
123.78201	-6.38453	-217.67621
123.88201	-6.38984	-217.83935
123.98201	-6.39703	-218.07797
124.08201	-6.40172	-218.26512
124.18201	-6.40563	-218.35886
124.28201	-6.41016	-218.47816
124.38201	-6.41500	-218.62523
124.48201	-6.42047	-218.78965
124.58201	-6.42812	-219.05324
124.68201	-6.43234	-219.20991
124.78201	-6.43625	-219.29412
124.88201	-6.44094	-219.42689
124.98201	-6.44656	-219.60066
125.08201	-6.45375	-219.86841
125.18201	-6.45844	-220.03561
125.28201	-6.46250	-220.13153
125.38201	-6.46703	-220.26061
125.48201	-6.47203	-220.41743
125.58201	-6.47719	-220.56918
125.68201	-6.48437	-220.81521
125.78201	-6.48906	-221.00094
125.88201	-6.49313	-221.08802
125.98201	-6.49750	-221.20832
126.08201	-6.50266	-221.35480
126.18201	-6.50969	-221.57848
126.28201	-6.51516	-221.79241
126.38201	-6.51891	-221.87953
126.48201	-6.52328	-222.00295
126.58201	-6.52797	-222.13146
126.68201	-6.53344	-222.29962
126.78201	-6.54094	-222.53691
126.88201	-6.54594	-222.73895
126.98201	-6.55016	-222.83962
127.08201	-6.55516	-222.98437
127.18201	-6.56047	-223.13687
127.28201	-6.56766	-223.36107
127.38201	-6.57250	-223.55840
127.48201	-6.57625	-223.63807
127.58201	-6.58047	-223.73837
127.68201	-6.58516	-223.88165
127.78201	-6.59063	-224.04508
127.88201	-6.59828	-224.29980
127.98201	-6.60297	-224.48696
128.08201	-6.60703	-224.57822
128.18201	-6.61172	-224.70465
128.28201	-6.61750	-224.88223
128.38201	-6.62422	-225.12382
128.48201	-6.62859	-225.26817
128.58201	-6.63266	-225.36497
128.68201	-6.63688	-225.48379
128.78201	-6.64156	-225.61188
128.88201	-6.64672	-225.76852
128.98201	-6.65422	-226.00879
129.08201	-6.65938	-226.21696
129.18201	-6.66344	-226.31206
129.28201	-6.66844	-226.45202
129.38201	-6.67391	-226.62336
129.48201	-6.68078	-226.86468
129.58201	-6.68516	-227.01454
129.68201	-6.68875	-227.09535
129.78201	-6.69313	-227.19952
129.88201	-6.69797	-227.33380
129.98201	-6.70328	-227.49309
130.08201	-6.71094	-227.73643
130.18201	-6.71625	-227.95162
130.28201	-6.72047	-228.05823
130.38201	-6.72516	-228.18650
130.48201	-6.73016	-228.33191
130.58201	-6.73719	-228.55638
130.68201	-6.74234	-228.74737
130.78201	-6.74625	-228.84868
130.88201	-6.75063	-228.95655
130.98201	-6.75547	-229.09419
131.08201	-6.76094	-229.25517
131.18201	-6.76766	-229.48366
131.28201	-6.77203	-229.62965
131.38201	-6.77625	-229.72344
131.48201	-6.78094	-229.84953
131.58201	-6.78609	-229.98343
131.68201	-6.79281	-230.18563
131.78201	-6.79875	-230.41351
131.88201	-6.80266	-230.50609
131.98201	-6.80688	-230.60697
132.08201	-6.81156	-230.72107
132.18201	-6.81703	-230.87873
132.28201	-6.82422	-231.09700
132.38201	-6.82969	-231.31369
132.48201	-6.83344	-231.40112
132.58201	-6.83813	-231.50483
132.68201	-6.84359	-231.65154
132.78201	-6.85078	-231.88464
132.88201	-6.85547	-232.04657
132.98201	-6.85938	-232.12633
133.08201	-6.86375	-232.22631
133.18201	-6.86844	-232.35576
133.28201	-6.87391	-232.50982
133.38201	-6.88172	-232.74064
133.48201	-6.88734	-232.98904
133.58201	-6.89047	-233.03691
133.68201	-6.89484	-233.12820
133.78201	-6.89984	-233.26370
133.88201	-6.90672	-233.47639
133.98201	-6.91203	-233.66793
134.08201	-6.91609	-233.75858
134.18201	-6.92047	-233.86961
134.28201	-6.92547	-233.99556
134.38201	-6.93094	-234.15488
134.48201	-6.93797	-234.36402
134.58201	-6.94313	-234.56803
134.68201	-6.94703	-234.64462
134.78201	-6.95172	-234.75054
134.88201	-6.95703	-234.90156
134.98201	-6.96422	-235.11833
135.08201	-6.96922	-235.30851
135.18201	-6.97297	-235.37870
135.28201	-6.97734	-235.46571
135.38201	-6.98219	-235.59041
135.48201	-6.98750	-235.73282
135.58201	-6.99453	-235.93181
135.68201	-6.99953	-236.11853
135.78201	-7.00359	-236.20760
135.88201	-7.00844	-236.32732
135.98201	-7.01422	-236.48953
136.08201	-7.02203	-236.74914
136.18201	-7.02656	-236.91380
136.28201	-7.03031	-236.99008
136.38201	-7.03484	-237.08531
136.48201	-7.03969	-237.22500
136.58201	-7.04547	-237.40105
136.68201	-7.05391	-237.70122
136.78201	-7.05750	-237.83387
136.88201	-7.06078	-237.87862
136.98201	-7.06516	-237.98603
137.08201	-7.07047	-238.13075
137.18201	-7.07703	-238.34382
137.28201	-7.08219	-238.51405
137.38201	-7.08641	-238.61791
137.48201	-7.09094	-238.73928
137.58201	-7.09625	-238.87950
137.68201	-7.10172	-239.05374
137.78201	-7.10875	-239.28311
137.88201	-7.11344	-239.44494
137.98201	-7.11750	-239.53201
138.08201	-7.12219	-239.65673
138.18201	-7.12766	-239.82151
138.28201	-7.13453	-240.02577
138.38201	-7.13953	-240.21867
138.48201	-7.14312	-240.28072
138.58201	-7.14734	-240.37430
138.68201	-7.15219	-240.50303
138.78201	-7.15766	-240.66217
138.88201	-7.16516	-240.89931
138.98201	-7.17016	-241.09907
139.08201	-7.17406	-241.16823
139.18201	-7.17891	-241.29201
139.28201	-7.18391	-241.44167
139.38201	-7.19094	-241.63397
139.48201	-7.19656	-241.86616
139.58201	-7.20031	-241.93676
139.68201	-7.20453	-242.03648
139.78201	-7.20938	-242.15883
139.88201	-7.21484	-242.31696
139.98201	-7.22250	-242.55526
140.08201	-7.22672	-242.72530
140.18201	-7.23047	-242.79077
140.28201	-7.23516	-242.89563
140.38201	-7.24047	-243.04944
140.48201	-7.24719	-243.24234
140.58201	-7.25297	-243.47302
140.68201	-7.25688	-243.55587
140.78201	-7.26125	-243.65161
140.88201	-7.26609	-243.77900
140.98201	-7.27141	-243.92621
141.08201	-7.27828	-244.13690
141.18201	-7.28313	-244.30662
141.28201	-7.28703	-244.37679
141.38201	-7.29172	-244.48244
141.48201	-7.29688	-244.62023
141.58201	-7.30422	-244.82861
141.68201	-7.30984	-245.05804
141.78201	-7.31344	-245.12160
141.88201	-7.31797	-245.22774
141.98201	-7.32312	-245.36046
142.08201	-7.32859	-245.51828
142.18201	-7.33594	-245.74991
142.28201	-7.34047	-245.91835
142.38201	-7.34422	-245.98147
142.48201	-7.34875	-246.07863
142.58201	-7.35375	-246.20704
142.68201	-7.36063	-246.40097
142.78201	-7.36656	-246.64761
142.88201	-7.37031	-246.71242
142.98201	-7.37438	-246.79343
143.08201	-7.37922	-246.90829
143.18201	-7.38484	-247.06818
143.28201	-7.39297	-247.32412
143.38201	-7.39766	-247.50748
143.48201	-7.40109	-247.55748
143.58201	-7.40578	-247.66499
143.68201	-7.41125	-247.82404
143.78201	-7.41859	-248.03942
143.88201	-7.42469	-248.29383
143.98201	-7.42844	-248.37501
144.08201	-7.43297	-248.47297
144.18201	-7.43781	-248.60519
144.28201	-7.44312	-248.77235
144.38201	-7.44937	-248.96321
144.48201	-7.45391	-249.11210
144.58201	-7.45750	-249.17273
144.68201	-7.46188	-249.28097
144.78201	-7.46688	-249.41151
144.88201	-7.47328	-249.59481
144.98201	-7.47906	-249.79234
145.08201	-7.48328	-249.89001
145.18201	-7.48766	-249.99040
145.28201	-7.49281	-250.11998
145.38201	-7.49859	-250.28577
145.48201	-7.50609	-250.50643
145.58201	-7.51141	-250.74020
145.68201	-7.51469	-250.75802
145.78201	-7.51891	-250.84952
145.88201	-7.52391	-250.95668
145.98201	-7.53062	-251.13967
146.08201	-7.53672	-251.37722
146.18201	-7.54094	-251.46610
146.28201	-7.54531	-251.55813
146.38201	-7.55031	-251.68893
146.48201	-7.55594	-251.84187
146.58201	-7.56297	-252.05013
146.68201	-7.56750	-252.21065
146.78201	-7.57125	-252.25997
146.88201	-7.57594	-252.35355
146.98201	-7.58125	-252.49586
147.08201	-7.58781	-252.69690
147.18201	-7.59313	-252.87995
147.28201	-7.59719	-252.95329
147.38201	-7.60141	-253.04309
147.48201	-7.60625	-253.15842
147.58201	-7.61141	-253.29688
147.68201	-7.61813	-253.48148
147.78201	-7.62344	-253.67168
147.88201	-7.62750	-253.74472
147.98201	-7.63219	-253.83854
148.08201	-7.63750	-253.97527
148.18201	-7.64359	-254.13251
148.28201	-7.64938	-254.32628
148.38201	-7.65375	-254.43056
148.48201	-7.65828	-254.51881
148.58201	-7.66313	-254.62425
148.68201	-7.66875	-254.77877
148.78201	-7.67672	-255.01767
148.88201	-7.68188	-255.22929
148.98201	-7.68484	-255.23475
149.08201	-7.68922	-255.30645
149.18201	-7.69422	-255.42536
149.28201	-7.70125	-255.62531
149.38201	-7.70672	-255.82832
149.48201	-7.71047	-255.88593
149.58201	-7.71484	-255.96100
149.68201	-7.71953	-256.05828
149.78201	-7.72500	-256.20434
149.88201	-7.73187	-256.38810
149.98201	-7.73750	-256.59692
150.08201	-7.74141	-256.65525
150.18201	-7.74625	-256.74880
150.28201	-7.75141	-256.87447
150.38201	-7.75766	-257.03934
150.48201	-7.76375	-257.25153
150.58201	-7.76766	-257.32154
150.68201	-7.77188	-257.37759
150.78201	-7.77641	-257.47484
150.88201	-7.78172	-257.60859
150.98201	-7.78922	-257.79516
151.08201	-7.79516	-258.06206
151.18201	-7.79875	-258.09175
151.28201	-7.80312	-258.16542
151.38201	-7.80828	-258.28159
151.48201	-7.81359	-258.40774
151.58201	-7.81984	-258.59708
151.68201	-7.82391	-258.67873
151.78201	-7.82813	-258.74540
151.88201	-7.83281	-258.83207
151.98201	-7.83797	-258.95062
152.08201	-7.84422	-259.09227
152.18201	-7.85125	-259.35453
152.28201	-7.85500	-259.39545
152.38201	-7.85922	-259.45741
152.48201	-7.86422	-259.55698
152.58201	-7.87156	-259.73010
152.68201	-7.87891	-260.04422
152.78201	-7.88234	-260.08427
152.88201	-7.88672	-260.14674
152.98201	-7.89156	-260.25006
153.08201	-7.89656	-260.37288
153.18201	-7.90266	-260.52895
153.28201	-7.90781	-260.69415
153.38201	-7.91156	-260.74272
153.48201	-7.91609	-260.82489
153.58201	-7.92109	-260.93924
153.68201	-7.92781	-261.10724
153.78201	-7.93453	-261.36759
153.88201	-7.93828	-261.42254
153.98201	-7.94219	-261.47658
154.08201	-7.94672	-261.56360
154.18201	-7.95172	-261.68156
154.28201	-7.95781	-261.82023
154.38201	-7.96438	-262.06493
154.48201	-7.96844	-262.13902
154.58201	-7.97313	-262.22154
154.68201	-7.97875	-262.34797
154.78201	-7.98547	-262.53784
154.88201	-7.99125	-262.73689
154.98201	-7.99484	-262.77980
155.08201	-7.99891	-262.84638
155.18201	-8.00359	-262.94455
155.28201	-8.00906	-263.06435
155.38201	-8.01672	-263.26829
155.48201	-8.02219	-263.49699
155.58201	-8.02547	-263.50862
155.68201	-8.02984	-263.58154
155.78201	-8.03484	-263.69750
155.88201	-8.04141	-263.85742
155.98201	-8.04797	-264.11071
156.08201	-8.05172	-264.17592
156.18201	-8.05594	-264.24125
156.28201	-8.06078	-264.34237
156.38201	-8.06609	-264.46873
156.48201	-8.07219	-264.62474
156.58201	-8.07875	-264.86510
156.68201	-8.08234	-264.90727
156.78201	-8.08672	-264.98163
156.88201	-8.09188	-265.11079
156.98201	-8.09859	-265.28853
157.08201	-8.10469	-265.50189
157.18201	-8.10859	-265.56194
157.28201	-8.11250	-265.61624
157.38201	-8.11687	-265.69399
157.48201	-8.12203	-265.81225
157.58201	-8.12797	-265.97768
157.68201	-8.13516	-266.24548
157.78201	-8.13906	-266.31367
157.88201	-8.14359	-266.37629
157.98201	-8.14906	-266.51087
158.08201	-8.15516	-266.65726
158.18201	-8.16078	-266.85166
158.28201	-8.16484	-266.91970
158.38201	-8.16891	-266.98056
158.48201	-8.17375	-267.08066
158.58201	-8.17906	-267.20387
158.68201	-8.18609	-267.38206
158.78201	-8.19234	-267.63076
158.88201	-8.19563	-267.64375
158.98201	-8.19984	-267.70049
159.08201	-8.20500	-267.81607
159.18201	-8.21156	-267.99694
159.28201	-8.21797	-268.23738
159.38201	-8.22203	-268.30032
159.48201	-8.22609	-268.35066
159.58201	-8.23094	-268.44427
159.68201	-8.23609	-268.57099
159.78201	-8.24344	-268.76506
159.88201	-8.24953	-269.00885
159.98201	-8.25313	-269.04696
160.08201	-8.25766	-269.12361
160.18201	-8.26313	-269.26708
160.28201	-8.26984	-269.45928
160.38201	-8.27484	-269.63189
160.48201	-8.27859	-269.66631
160.58201	-8.28281	-269.73370
160.68201	-8.28734	-269.83419
160.78201	-8.29266	-269.96303
160.88201	-8.29937	-270.14557
160.98201	-8.30578	-270.40604
161.08201	-8.30969	-270.45774
161.18201	-8.31422	-270.53657
161.28201	-8.31906	-270.65036
161.38201	-8.32500	-270.80852
161.48201	-8.33094	-271.00408
161.58201	-8.33516	-271.09817
161.68201	-8.33938	-271.17389
161.78201	-8.34406	-271.26265
161.88201	-8.34906	-271.38114
161.98201	-8.35547	-271.54157
162.08201	-8.36203	-271.78913
162.18201	-8.36625	-271.85136
162.28201	-8.37078	-271.94145
162.38201	-8.37594	-272.06367
162.48201	-8.38188	-272.21981
162.58201	-8.38828	-272.43933
162.68201	-8.39219	-272.51258
162.78201	-8.39625	-272.55681
162.88201	-8.40047	-272.63123
162.98201	-8.40562	-272.73771
163.08201	-8.41172	-272.89784
163.18201	-8.41813	-273.11894
163.28201	-8.42203	-273.18689
163.38201	-8.42656	-273.26605
163.48201	-8.43156	-273.36317
163.58201	-8.43734	-273.51153
163.68201	-8.44406	-273.72569
163.78201	-8.44859	-273.82466
163.88201	-8.45297	-273.88987
163.98201	-8.45766	-273.98127
164.08201	-8.46250	-274.08165
164.18201	-8.46828	-274.21740
164.28201	-8.47578	-274.46955
164.38201	-8.47953	-274.52207
164.48201	-8.48359	-274.56033
164.58201	-8.48828	-274.64095
164.68201	-8.49438	-274.78331
164.78201	-8.50156	-275.04060
164.88201	-8.50578	-275.10661
164.98201	-8.50969	-275.14550
165.08201	-8.51422	-275.21759
165.18201	-8.51938	-275.32318
165.28201	-8.52547	-275.45756
165.38201	-8.53219	-275.69860
165.48201	-8.53625	-275.75353
165.58201	-8.54063	-275.81280
165.68201	-8.54563	-275.90951
165.78201	-8.55109	-276.04201
165.88201	-8.55750	-276.21841
165.98201	-8.56156	-276.26458
166.08201	-8.56563	-276.30883
166.18201	-8.57047	-276.40620
166.28201	-8.57594	-276.53199
166.38201	-8.58203	-276.67063
166.48201	-8.58953	-276.93552
166.58201	-8.59328	-276.97778
166.68201	-8.59766	-277.02999
166.78201	-8.60297	-277.12965
166.88201	-8.60891	-277.25476
166.98201	-8.61516	-277.45745
167.08201	-8.61922	-277.51791
167.18201	-8.62328	-277.56760
167.28201	-8.62781	-277.63659
167.38201	-8.63313	-277.74626
167.48201	-8.63969	-277.89432
167.58201	-8.64609	-278.13905
167.68201	-8.64938	-278.13190
167.78201	-8.65344	-278.18555
167.88201	-8.65828	-278.26634
167.98201	-8.66406	-278.39786
168.08201	-8.67172	-278.65309
168.18201	-8.67594	-278.73418
168.28201	-8.68000	-278.76452
168.38201	-8.68469	-278.83765
168.48201	-8.68969	-278.93686
168.58201	-8.69563	-279.08087
168.68201	-8.70297	-279.31026
168.78201	-8.70672	-279.38244
168.88201	-8.71109	-279.42392
168.98201	-8.71641	-279.53285
169.08201	-8.72344	-279.69825
169.18201	-8.72984	-279.94567
169.28201	-8.73297	-279.93879
169.38201	-8.73672	-279.96001
169.48201	-8.74172	-280.05862
169.58201	-8.74719	-280.19130
169.68201	-8.75328	-280.33862
169.78201	-8.76016	-280.59348
169.88201	-8.76375	-280.62859
169.98201	-8.76781	-280.66236
170.08201	-8.77234	-280.74214
170.18201	-8.77766	-280.84543
170.28201	-8.78469	-281.06403
170.38201	-8.78938	-281.19111
170.48201	-8.79359	-281.23921
170.58201	-8.79828	-281.31244
170.68201	-8.80344	-281.41689
170.78201	-8.80984	-281.57759
170.88201	-8.81672	-281.82754
170.98201	-8.82016	-281.83955
171.08201	-8.82438	-281.89221
171.18201	-8.82937	-281.98513
171.28201	-8.83578	-282.14821
171.38201	-8.84203	-282.36198
171.48201	-8.84625	-282.41965
171.58201	-8.85031	-282.46331
171.68201	-8.85500	-282.54423
171.78201	-8.86000	-282.65223
171.88201	-8.86609	-282.79051
171.98201	-8.87313	-283.04446
172.08201	-8.87688	-283.09759
172.18201	-8.88125	-283.14131
172.28201	-8.88641	-283.25281
172.38201	-8.89234	-283.38131
172.48201	-8.89859	-283.59041
172.58201	-8.90281	-283.65329
172.68201	-8.90719	-283.70848
172.78201	-8.91234	-283.81568
172.88201	-8.91781	-283.95170
172.98201	-8.92438	-284.11871
173.08201	-8.92984	-284.30846
173.18201	-8.93359	-284.32623
173.28201	-8.93766	-284.36226
173.38201	-8.94219	-284.43709
173.48201	-8.94797	-284.57803
173.58201	-8.95500	-284.80625
173.68201	-8.95938	-284.88821
173.78201	-8.96359	-284.93708
173.88201	-8.96844	-285.03418
173.98201	-8.97406	-285.15020
174.08201	-8.98063	-285.31584
174.18201	-8.98625	-285.50702
174.28201	-8.99000	-285.52806
174.38201	-8.99453	-285.58886
174.48201	-8.99953	-285.69847
174.58201	-9.00547	-285.83243
174.68201	-9.01234	-286.03944
174.78201	-9.01672	-286.13582
174.88201	-9.02047	-286.15031
174.98201	-9.02484	-286.20562
175.08201	-9.02984	-286.31133
175.18201	-9.03594	-286.45390
175.28201	-9.04328	-286.70382
175.38201	-9.04719	-286.76751
175.48201	-9.05156	-286.80637
175.58201	-9.05641	-286.88312
175.68201	-9.06187	-287.00310
175.78201	-9.06891	-287.23025
175.88201	-9.07313	-287.30375
175.98201	-9.07734	-287.34124
176.08201	-9.08219	-287.42042
176.18201	-9.08734	-287.53379
176.28201	-9.09328	-287.66721
176.38201	-9.10000	-287.88596
176.48201	-9.10344	-287.90823
176.58201	-9.10750	-287.92474
176.68201	-9.11234	-288.01224
176.78201	-9.11844	-288.15550
176.88201	-9.12641	-288.43239
176.98201	-9.13063	-288.51756
177.08201	-9.13469	-288.54164
177.18201	-9.13953	-288.61627
177.28201	-9.14484	-288.74016
177.38201	-9.15047	-288.84289
177.48201	-9.15641	-289.04662
177.58201	-9.16031	-289.08172
177.68201	-9.16438	-289.12869
177.78201	-9.16938	-289.21068
177.88201	-9.17484	-289.33159
177.98201	-9.18156	-289.53242
178.08201	-9.18656	-289.63083
178.18201	-9.19063	-289.67330
178.28201	-9.19531	-289.72396
178.38201	-9.20063	-289.83799
178.48201	-9.20734	-290.00843
178.58201	-9.21438	-290.27548
178.68201	-9.21766	-290.25760
178.78201	-9.22172	-290.27760
178.88201	-9.22641	-290.34695
178.98201	-9.23172	-290.44306
179.08201	-9.23797	-290.60596
179.18201	-9.24266	-290.69811
179.28201	-9.24688	-290.74091
179.38201	-9.25141	-290.80781
179.48201	-9.25672	-290.91766
179.58201	-9.26250	-291.04438
179.68201	-9.27000	-291.28039
179.78201	-9.27406	-291.32196
179.88201	-9.27844	-291.36249
179.98201	-9.28313	-291.42684
180.08201	-9.28891	-291.53097
180.18201	-9.29609	-291.76062
180.28201	-9.30047	-291.82601
180.38201	-9.30438	-291.84484
180.48201	-9.30906	-291.91422
180.58201	-9.31406	-291.98322
180.68201	-9.31953	-292.09983
180.78201	-9.32609	-292.28270
180.88201	-9.33063	-292.36504
180.98201	-9.33484	-292.39699
181.08201	-9.33969	-292.47034
181.18201	-9.34578	-292.61443
181.28201	-9.35313	-292.83345
181.38201	-9.35703	-292.87115
181.48201	-9.36094	-292.87040
181.58201	-9.36531	-292.90816
181.68201	-9.37031	-293.00806
181.78201	-9.37609	-293.13719
181.88201	-9.38391	-293.37671
181.98201	-9.38797	-293.44782
182.08201	-9.39203	-293.45807
182.18201	-9.39703	-293.53589
182.28201	-9.40250	-293.63477
182.38201	-9.40875	-293.78366
182.48201	-9.41328	-293.86920
182.58201	-9.41719	-293.88079
182.68201	-9.42187	-293.95297
182.78201	-9.42703	-294.03761
182.88201	-9.43250	-294.15178
182.98201	-9.44094	-294.40296
183.08201	-9.44469	-294.45425
183.18201	-9.44859	-294.44903
183.28201	-9.45328	-294.51007
183.38201	-9.45938	-294.64775
183.48201	-9.46672	-294.88152
183.58201	-9.47047	-294.89130
183.68201	-9.47422	-294.87810
183.78201	-9.47859	-294.91267
183.88201	-9.48328	-294.95862
183.98201	-9.48828	-295.03453
184.08201	-9.49547	-295.19477
184.18201	-9.50031	-295.27175
184.28201	-9.50469	-295.22291
184.38201	-9.51016	-295.12036
184.48201	-9.51656	-295.05780
184.58201	-9.52500	-295.28433
184.68201	-9.52797	-295.24487
184.78201	-9.53156	-295.23826
184.88201	-9.53656	-295.34757
184.98201	-9.54203	-295.50260
185.08201	-9.54906	-295.69551
185.18201	-9.55547	-295.99592
185.28201	-9.55828	-295.97083
185.38201	-9.56219	-296.00462
185.48201	-9.56703	-296.10425
185.58201	-9.57234	-296.22775
185.68201	-9.57969	-296.46584
185.78201	-9.58453	-296.60264
185.88201	-9.58859	-296.61989
185.98201	-9.59297	-296.66179
186.08201	-9.59797	-296.72351
186.18201	-9.60344	-296.80839
186.28201	-9.61094	-297.00068
186.38201	-9.61500	-297.02219
186.48201	-9.61906	-297.02467
186.58201	-9.62375	-297.08421
186.68201	-9.62922	-297.19549
186.78201	-9.63609	-297.39344
186.88201	-9.64094	-297.51828
186.98201	-9.64469	-297.51933
187.08201	-9.64922	-297.56239
187.18201	-9.65406	-297.65177
187.28201	-9.65953	-297.76236
187.38201	-9.66656	-297.98889
187.48201	-9.67109	-298.08462
187.58201	-9.67531	-298.10184
187.68201	-9.68016	-298.17078
187.78201	-9.68609	-298.27884
187.88201	-9.69422	-298.54509
187.98201	-9.69781	-298.54834
188.08201	-9.70141	-298.50966
188.18201	-9.70578	-298.54017
188.28201	-9.71062	-298.61906
188.38201	-9.71641	-298.73717
188.48201	-9.72437	-298.99538
188.58201	-9.72859	-299.07307
188.68201	-9.73266	-299.07528
188.78201	-9.73766	-299.14466
188.88201	-9.74297	-299.23573
188.98201	-9.74984	-299.42378
189.08201	-9.75438	-299.51873
189.18201	-9.75828	-299.51400
189.28201	-9.76297	-299.56725
189.38201	-9.76797	-299.64668
189.48201	-9.77328	-299.74148
189.58201	-9.78047	-299.94419
189.68201	-9.78453	-299.99080
189.78201	-9.78891	-300.00651
189.88201	-9.79375	-300.08093
189.98201	-9.79922	-300.18917
190.08201	-9.80625	-300.36300
190.18201	-9.81063	-300.43226
190.28201	-9.81484	-300.42127
190.38201	-9.81953	-300.47810
190.48201	-9.82453	-300.54948
190.58201	-9.83000	-300.65238
190.68201	-9.83781	-300.89983
190.78201	-9.84188	-300.95318
190.88201	-9.84594	-300.94784
190.98201	-9.85078	-300.99350
191.08201	-9.85625	-301.07749
191.18201	-9.86359	-301.27960
191.28201	-9.86766	-301.33301
191.38201	-9.87172	-301.33298
191.48201	-9.87594	-301.36946
191.58201	-9.88125	-301.45475
191.68201	-9.88703	-301.58395
191.78201	-9.89516	-301.84081
191.88201	-9.89906	-301.88471
191.98201	-9.90281	-301.84746
192.08201	-9.90766	-301.89326
192.18201	-9.91344	-302.01182
192.28201	-9.92063	-302.23009
192.38201	-9.92469	-302.27584
192.48201	-9.92859	-302.25977
192.58201	-9.93297	-302.30257
192.68201	-9.93797	-302.37779
192.78201	-9.94359	-302.48848
192.88201	-9.95078	-302.67659
192.98201	-9.95563	-302.80122
193.08201	-9.95953	-302.78948
193.18201	-9.96453	-302.85048
193.28201	-9.97062	-302.97887
193.38201	-9.97781	-303.20191
193.48201	-9.98172	-303.21705
193.58201	-9.98547	-303.17578
193.68201	-9.98984	-303.20376
193.78201	-9.99469	-303.28792
193.88201	-10.00047	-303.40418
193.98201	-10.00875	-303.66313
194.08201	-10.01328	-303.79659
194.18201	-10.01688	-303.75412
194.28201	-10.02172	-303.79522
194.38201	-10.02750	-303.90087
194.48201	-10.03344	-304.04472
194.58201	-10.03781	-304.09515
194.68201	-10.04187	-304.10564
194.78201	-10.04625	-304.14966
194.88201	-10.05109	-304.22711
194.98201	-10.05656	-304.33166
195.08201	-10.06438	-304.55753
195.18201	-10.06875	-304.65612
195.28201	-10.07266	-304.63240
195.38201	-10.07734	-304.68169
195.48201	-10.08266	-304.76922
195.58201	-10.08906	-304.91689
195.68201	-10.09438	-305.01607
195.78201	-10.09875	-305.03500
195.88201	-10.10313	-305.06420
195.98201	-10.10797	-305.12193
196.08201	-10.11328	-305.18755
196.18201	-10.12094	-305.40678
196.28201	-10.12578	-305.51589
196.38201	-10.12969	-305.49064
196.48201	-10.13438	-305.52033
196.58201	-10.14000	-305.60890
196.68201	-10.14734	-305.82738
196.78201	-10.15156	-305.85054
196.88201	-10.15563	-305.83942
196.98201	-10.16016	-305.87789
197.08201	-10.16516	-305.93646
197.18201	-10.17078	-306.03850
197.28201	-10.17813	-306.24962
197.38201	-10.18234	-306.28386
197.48201	-10.18641	-306.25674
197.58201	-10.19078	-306.26577
197.68201	-10.19625	-306.33527
197.78201	-10.20375	-306.54162
197.88201	-10.20828	-306.58722
197.98201	-10.21219	-306.53530
198.08201	-10.21656	-306.51373
198.18201	-10.22172	-306.54344
198.28201	-10.22703	-306.61342
198.38201	-10.23359	-306.74502
198.48201	-10.23875	-306.82802
198.58201	-10.24297	-306.81345
198.68201	-10.24781	-306.84561
198.78201	-10.25297	-306.91558
198.88201	-10.25953	-307.05878
198.98201	-10.26516	-307.17614
199.08201	-10.26906	-307.16452
199.18201	-10.27328	-307.16076
199.28201	-10.27813	-307.20687
199.38201	-10.28359	-307.31055
199.48201	-10.29125	-307.52459
199.58201	-10.29562	-307.58294
199.68201	-10.29938	-307.53049
[truncated: 3,242 more rows]
