# Supplementary material for: Strengthening of 3D Printed Fused Deposition Manufactured Parts Using the Fill Compositing Technique
Source: PLoS One. 2015 Apr 16;10(4):e0122915. doi: 10.1371/journal.pone.0122915 (PMC4400136; doi:10.1371/journal.pone.0122915)
Supplement: S1 File — This is the raw data and information on all the samples presented in this manuscript. (ZIP) [file pone.0122915.s001.zip › Specimen_RawData_176.csv]

Time	Extension	Load
(sec)	(mm)	(N)
0.00000	-0.00016	-0.07121
0.10000	-0.00016	-0.07226
0.20000	-0.00266	-0.06891
0.28800	-0.01266	-0.07404
0.38800	-0.01859	-0.07444
0.48800	-0.02406	-0.07286
0.58800	-0.03078	-0.07210
0.68800	-0.03672	-0.06780
0.78800	-0.04063	-0.06704
0.88800	-0.04500	-0.06774
0.98800	-0.04984	-0.07878
1.08800	-0.05500	-0.07172
1.18800	-0.06188	-0.06770
1.28800	-0.06672	-0.07386
1.38800	-0.07094	-0.07517
1.48800	-0.07563	-0.06956
1.58800	-0.08078	-0.07274
1.68800	-0.08734	-0.07365
1.78800	-0.09328	-0.06372
1.88800	-0.09766	-0.06845
1.98800	-0.10219	-0.06899
2.08800	-0.10703	-0.06923
2.18800	-0.11219	-0.06730
2.28800	-0.11828	-0.07131
2.38800	-0.12359	-0.06509
2.48800	-0.12781	-0.06720
2.58800	-0.13250	-0.07095
2.68800	-0.13797	-0.06900
2.78800	-0.14484	-0.07241
2.88800	-0.14969	-0.06538
2.98800	-0.15359	-0.07016
3.08800	-0.15812	-0.06809
3.18800	-0.16313	-0.07175
3.28800	-0.16891	-0.07183
3.38800	-0.17641	-0.06734
3.48800	-0.18109	-0.06553
3.58800	-0.18484	-0.06341
3.68800	-0.18953	-0.06338
3.78800	-0.19453	-0.06470
3.88800	-0.20109	-0.06720
3.98800	-0.20703	-0.07216
4.08800	-0.21125	-0.06488
4.18800	-0.21578	-0.06671
4.28800	-0.22047	-0.06520
4.38800	-0.22594	-0.06308
4.48800	-0.23234	-0.06472
4.58800	-0.23734	-0.06429
4.68800	-0.24125	-0.06588
4.78800	-0.24578	-0.06157
4.88800	-0.25109	-0.06162
4.98800	-0.25703	-0.06795
5.08800	-0.26375	-0.05748
5.18800	-0.26781	-0.06525
5.28800	-0.27172	-0.06164
5.38800	-0.27625	-0.06581
5.48800	-0.28172	-0.06528
5.58800	-0.28906	-0.07029
5.68800	-0.29453	-0.06702
5.78800	-0.29828	-0.06391
5.88800	-0.30313	-0.06757
5.98800	-0.30922	-0.06317
6.08800	-0.31734	-0.06546
6.18800	-0.32203	-0.06365
6.28800	-0.32531	-0.06910
6.38800	-0.32953	-0.06225
6.48800	-0.33438	-0.06151
6.58800	-0.33953	-0.06965
6.68800	-0.34609	-0.06430
6.78800	-0.35094	-0.06993
6.88800	-0.35516	-0.05376
6.98800	-0.35969	-0.07187
7.08800	-0.36469	-0.06915
7.18800	-0.37156	-0.10349
7.28800	-0.37750	-0.19152
7.38800	-0.38141	-0.27629
7.48800	-0.38578	-0.40933
7.58800	-0.39078	-0.56636
7.68800	-0.39609	-0.75603
7.78800	-0.40297	-0.98377
7.88800	-0.40812	-1.20958
7.98800	-0.41203	-1.35346
8.08800	-0.41672	-1.52108
8.18800	-0.42188	-1.71110
8.28800	-0.42813	-1.94304
8.38800	-0.43344	-2.17153
8.48800	-0.43750	-2.32585
8.58800	-0.44188	-2.48364
8.68800	-0.44641	-2.64576
8.78800	-0.45188	-2.84576
8.88800	-0.45859	-3.08482
8.98800	-0.46453	-3.34348
9.08800	-0.46859	-3.47913
9.18800	-0.47312	-3.61727
9.28800	-0.47859	-3.79605
9.38800	-0.48516	-4.03103
9.48800	-0.49094	-4.27897
9.58800	-0.49500	-4.43849
9.68800	-0.49922	-4.58117
9.78800	-0.50391	-4.75829
9.88800	-0.50922	-4.95705
9.98800	-0.51656	-5.21459
10.08800	-0.52172	-5.46423
10.18800	-0.52563	-5.59916
10.28800	-0.52984	-5.75429
10.38800	-0.53453	-5.93152
10.48800	-0.54031	-6.13086
10.58800	-0.54672	-6.39133
10.68800	-0.55141	-6.57891
10.78800	-0.55578	-6.72613
10.88800	-0.56062	-6.89223
10.98800	-0.56609	-7.09787
11.08800	-0.57281	-7.33739
11.18800	-0.57859	-7.59973
11.28800	-0.58234	-7.71614
11.38800	-0.58688	-7.88362
11.48800	-0.59187	-8.07158
11.58800	-0.59812	-8.29529
11.68800	-0.60422	-8.54588
11.78800	-0.60844	-8.69687
11.88800	-0.61266	-8.84845
11.98800	-0.61734	-9.01301
12.08800	-0.62250	-9.20989
12.18800	-0.62844	-9.41831
12.28800	-0.63500	-9.69568
12.38800	-0.63906	-9.83538
12.48800	-0.64359	-9.99231
12.58800	-0.64891	-10.18252
12.68800	-0.65547	-10.41593
12.78800	-0.66125	-10.65825
12.88800	-0.66516	-10.80828
12.98800	-0.66953	-10.95669
13.08800	-0.67437	-11.12614
13.18800	-0.67984	-11.32826
13.28800	-0.68703	-11.58710
13.38800	-0.69250	-11.84716
13.48800	-0.69609	-11.96375
13.58800	-0.70031	-12.11477
13.68800	-0.70516	-12.28637
13.78800	-0.71156	-12.52376
13.88800	-0.71797	-12.79635
13.98800	-0.72219	-12.96014
14.08800	-0.72672	-13.11108
14.18800	-0.73172	-13.31220
14.28800	-0.73750	-13.52266
14.38800	-0.74422	-13.78705
14.48800	-0.74875	-13.98110
14.58800	-0.75250	-14.12779
14.68800	-0.75703	-14.29885
14.78800	-0.76188	-14.48352
14.88800	-0.76781	-14.70376
14.98800	-0.77359	-14.95087
15.08800	-0.77797	-15.10391
15.18800	-0.78234	-15.26008
15.28800	-0.78719	-15.42913
15.38800	-0.79266	-15.64484
15.48800	-0.80000	-15.91589
15.58800	-0.80609	-16.21757
15.68800	-0.80984	-16.34040
15.78800	-0.81438	-16.50112
15.88800	-0.81937	-16.69677
15.98800	-0.82516	-16.90633
16.08800	-0.83031	-17.12044
16.18800	-0.83453	-17.28529
16.28800	-0.83891	-17.44378
16.38800	-0.84359	-17.62654
16.48800	-0.84891	-17.83436
16.58800	-0.85594	-18.07486
16.68800	-0.86203	-18.36036
16.78800	-0.86578	-18.48172
16.88800	-0.87031	-18.63226
16.98800	-0.87547	-18.84030
17.08800	-0.88172	-19.07274
17.18800	-0.88844	-19.35695
17.28800	-0.89234	-19.49545
17.38800	-0.89641	-19.62457
17.48800	-0.90125	-19.80897
17.58800	-0.90641	-19.99519
17.68800	-0.91266	-20.22118
17.78800	-0.91844	-20.47824
17.88800	-0.92234	-20.61393
17.98800	-0.92687	-20.77504
18.08800	-0.93203	-20.96138
18.18800	-0.93813	-21.18625
18.28800	-0.94469	-21.46924
18.38800	-0.94875	-21.60531
18.48800	-0.95281	-21.73743
18.58800	-0.95766	-21.91246
18.68800	-0.96297	-22.12320
18.78800	-0.96953	-22.35161
18.88800	-0.97594	-22.63820
18.98800	-0.97953	-22.75854
19.08800	-0.98406	-22.89884
19.18800	-0.98906	-23.07981
19.28800	-0.99500	-23.30070
19.38800	-1.00078	-23.53136
19.48800	-1.00500	-23.67404
19.58800	-1.00922	-23.82199
19.68800	-1.01375	-23.98898
19.78800	-1.01922	-24.17208
19.88800	-1.02516	-24.36711
19.98800	-1.03172	-24.64714
20.08800	-1.03609	-24.80113
20.18800	-1.04063	-24.95569
20.28800	-1.04594	-25.14999
20.38800	-1.05234	-25.37122
20.48800	-1.05844	-25.62850
20.58800	-1.06234	-25.75989
20.68800	-1.06625	-25.87338
20.78800	-1.07078	-26.04086
20.88800	-1.07594	-26.22763
20.98800	-1.08172	-26.43420
21.08800	-1.08813	-26.67825
21.18800	-1.09234	-26.80943
21.28800	-1.09672	-26.94896
21.38800	-1.10172	-27.12423
21.48800	-1.10734	-27.31807
21.58800	-1.11453	-27.57970
21.68800	-1.11922	-27.75489
21.78800	-1.12359	-27.88900
21.88800	-1.12828	-28.05802
21.98800	-1.13359	-28.24937
22.08800	-1.14141	-28.49430
22.18800	-1.14750	-28.80996
22.28800	-1.15031	-28.86557
22.38800	-1.15469	-29.01116
22.48800	-1.15969	-29.20041
22.58800	-1.16578	-29.41285
22.68800	-1.17203	-29.67047
22.78800	-1.17625	-29.82994
22.88800	-1.18063	-29.97739
22.98800	-1.18531	-30.15066
23.08800	-1.19063	-30.35562
23.18800	-1.19656	-30.56636
23.28800	-1.20234	-30.80334
23.38800	-1.20594	-30.92858
23.48800	-1.21016	-31.06494
23.58800	-1.21500	-31.24322
23.68800	-1.22109	-31.45854
23.78800	-1.22922	-31.78262
23.88800	-1.23312	-31.94780
23.98800	-1.23734	-32.06931
24.08800	-1.24219	-32.24232
24.18800	-1.24750	-32.44726
24.28800	-1.25297	-32.65265
24.38800	-1.25953	-32.93709
24.48800	-1.26344	-33.06324
24.58800	-1.26766	-33.20140
24.68800	-1.27234	-33.37510
24.78800	-1.27766	-33.56438
24.88800	-1.28516	-33.85514
24.98800	-1.29000	-34.05672
25.08800	-1.29406	-34.20113
25.18800	-1.29875	-34.37081
25.28800	-1.30422	-34.56754
25.38800	-1.31062	-34.80262
25.48800	-1.31625	-35.06311
25.58800	-1.31984	-35.16439
25.68800	-1.32406	-35.31157
25.78800	-1.32922	-35.51080
25.88800	-1.33547	-35.73851
25.98800	-1.34219	-36.04383
26.08800	-1.34641	-36.19132
26.18800	-1.35094	-36.34734
26.28800	-1.35562	-36.52129
26.38800	-1.36063	-36.70482
26.48800	-1.36641	-36.92358
26.58800	-1.37234	-37.18916
26.68800	-1.37656	-37.33436
26.78800	-1.38109	-37.49665
26.88800	-1.38609	-37.68126
26.98800	-1.39234	-37.91938
27.08800	-1.39859	-38.18526
27.18800	-1.40281	-38.33036
27.28800	-1.40703	-38.48090
27.38800	-1.41156	-38.65306
27.48800	-1.41672	-38.86159
27.58800	-1.42328	-39.09419
27.68800	-1.43000	-39.40677
27.78800	-1.43359	-39.52448
27.88800	-1.43797	-39.66596
27.98800	-1.44266	-39.82903
28.08800	-1.44797	-40.03756
28.18800	-1.45500	-40.32958
28.28800	-1.45984	-40.53921
28.38800	-1.46422	-40.68345
28.48800	-1.46891	-40.84793
28.58800	-1.47453	-41.05072
28.68800	-1.48156	-41.32359
28.78800	-1.48672	-41.57347
28.88800	-1.49031	-41.68793
28.98800	-1.49469	-41.84086
29.08800	-1.49969	-42.02663
29.18800	-1.50578	-42.26798
29.28800	-1.51297	-42.58927
29.38800	-1.51719	-42.75705
29.48800	-1.52094	-42.88109
29.58800	-1.52547	-43.03956
29.68800	-1.53047	-43.23932
29.78800	-1.53609	-43.46034
29.88800	-1.54281	-43.75096
29.98800	-1.54703	-43.91403
30.08800	-1.55125	-44.05423
30.18800	-1.55641	-44.25410
30.28800	-1.56266	-44.48644
30.38800	-1.56922	-44.78106
30.48800	-1.57359	-44.95987
30.58800	-1.57781	-45.09515
30.68800	-1.58234	-45.26769
30.78800	-1.58781	-45.47577
30.88800	-1.59453	-45.73918
30.98800	-1.60094	-46.06213
31.08800	-1.60453	-46.16037
31.18800	-1.60891	-46.32057
31.28800	-1.61344	-46.50634
31.38800	-1.61984	-46.74165
31.48800	-1.62594	-47.03487
31.58800	-1.63016	-47.18944
31.68800	-1.63406	-47.32387
31.78800	-1.63859	-47.50395
31.88800	-1.64375	-47.69904
31.98800	-1.64922	-47.91633
32.08800	-1.65547	-48.19092
32.18800	-1.65984	-48.36516
32.28800	-1.66438	-48.51975
32.38800	-1.66922	-48.70792
32.48800	-1.67500	-48.93755
32.58800	-1.68156	-49.22703
32.68800	-1.68609	-49.39627
32.78800	-1.69031	-49.53899
32.88800	-1.69500	-49.70878
32.98800	-1.70016	-49.90876
33.08800	-1.70609	-50.13740
33.18800	-1.71313	-50.44642
33.28800	-1.71719	-50.59480
33.38800	-1.72172	-50.74377
33.48800	-1.72687	-50.94393
33.58800	-1.73250	-51.15892
33.68800	-1.73906	-51.43464
33.78800	-1.74359	-51.61088
33.88800	-1.74766	-51.76077
33.98800	-1.75203	-51.91642
34.08800	-1.75719	-52.10848
34.18800	-1.76281	-52.32438
34.28800	-1.76984	-52.63177
34.38800	-1.77359	-52.75645
34.48800	-1.77797	-52.90988
34.58800	-1.78328	-53.09537
34.68800	-1.78906	-53.32273
34.78800	-1.79578	-53.60650
34.88800	-1.80031	-53.78826
34.98800	-1.80437	-53.92631
35.08800	-1.80891	-54.08682
35.18800	-1.81391	-54.26537
35.28800	-1.81906	-54.46187
35.38800	-1.82609	-54.74975
35.48800	-1.83078	-54.94199
35.58800	-1.83484	-55.07430
35.68800	-1.83953	-55.24021
35.78800	-1.84531	-55.44983
35.88800	-1.85250	-55.75549
35.98800	-1.85656	-55.90652
36.08800	-1.86047	-56.02198
36.18800	-1.86516	-56.18542
36.28800	-1.87031	-56.38089
36.38800	-1.87625	-56.61169
36.48800	-1.88453	-56.95954
36.58800	-1.88828	-57.11112
36.68800	-1.89250	-57.22753
36.78800	-1.89750	-57.42238
36.88800	-1.90281	-57.62960
36.98800	-1.90859	-57.86081
37.08800	-1.91297	-58.01031
37.18800	-1.91703	-58.14949
37.28800	-1.92141	-58.29431
37.38800	-1.92641	-58.47826
37.48800	-1.93234	-58.69940
37.58800	-1.94063	-59.04257
37.68800	-1.94437	-59.18843
37.78800	-1.94859	-59.31464
37.88800	-1.95359	-59.49286
37.98800	-1.95984	-59.72714
38.08800	-1.96797	-60.08440
38.18800	-1.97172	-60.21828
38.28800	-1.97578	-60.33647
38.38800	-1.98078	-60.52087
38.48800	-1.98563	-60.71061
38.58800	-1.99141	-60.93649
38.68800	-1.99734	-61.21293
38.78800	-2.00094	-61.33143
38.88800	-2.00531	-61.47531
38.98800	-2.01031	-61.66799
39.08800	-2.01609	-61.88232
39.18800	-2.02344	-62.21936
39.28800	-2.02719	-62.35585
39.38800	-2.03094	-62.47463
39.48800	-2.03547	-62.63023
39.58800	-2.04063	-62.83189
39.68800	-2.04719	-63.08710
39.78800	-2.05484	-63.44918
39.88800	-2.05844	-63.58807
39.98800	-2.06266	-63.70369
40.08800	-2.06734	-63.88101
40.18800	-2.07281	-64.08332
40.28800	-2.07953	-64.37234
40.38800	-2.08406	-64.56327
40.48800	-2.08828	-64.70936
40.58800	-2.09297	-64.88656
40.68800	-2.09813	-65.08540
40.78800	-2.10406	-65.30745
40.88800	-2.11063	-65.58683
40.98800	-2.11453	-65.72415
41.08800	-2.11875	-65.88272
41.18800	-2.12391	-66.07541
41.28800	-2.12984	-66.29863
41.38800	-2.13719	-66.62149
41.48800	-2.14141	-66.80869
41.58800	-2.14516	-66.92290
41.68800	-2.14984	-67.08223
41.78800	-2.15484	-67.28149
41.88800	-2.16047	-67.50908
41.98800	-2.16719	-67.78489
42.08800	-2.17125	-67.95043
42.18800	-2.17547	-68.09328
42.28800	-2.18031	-68.27991
42.38800	-2.18641	-68.51518
42.48800	-2.19391	-68.84882
42.58800	-2.19781	-68.99965
42.68800	-2.20156	-69.11414
42.78800	-2.20594	-69.27553
42.88800	-2.21062	-69.44712
42.98800	-2.21609	-69.66029
43.08800	-2.22375	-69.98419
43.18800	-2.22844	-70.19694
43.28800	-2.23297	-70.34100
43.38800	-2.23781	-70.50725
43.48800	-2.24313	-70.71063
43.58800	-2.24922	-70.96145
43.68800	-2.25391	-71.16216
43.78800	-2.25812	-71.30390
43.88800	-2.26266	-71.47350
43.98800	-2.26797	-71.67034
44.08800	-2.27391	-71.89266
44.18800	-2.28094	-72.19315
44.28800	-2.28469	-72.33284
44.38800	-2.28891	-72.47479
44.48800	-2.29375	-72.65026
44.58800	-2.29938	-72.86622
44.68800	-2.30641	-73.16925
44.78800	-2.31109	-73.35275
44.88800	-2.31531	-73.48977
44.98800	-2.31984	-73.65951
45.08800	-2.32469	-73.82684
45.18800	-2.33016	-74.03831
45.28800	-2.33734	-74.34808
45.38800	-2.34141	-74.51909
45.48800	-2.34563	-74.65107
45.58800	-2.35063	-74.82514
45.68800	-2.35672	-75.04775
45.78800	-2.36422	-75.37348
45.88800	-2.36813	-75.52756
45.98800	-2.37203	-75.65156
46.08800	-2.37656	-75.80854
46.18800	-2.38141	-76.00208
46.28800	-2.38687	-76.21647
46.38800	-2.39406	-76.52196
46.48800	-2.39859	-76.69401
46.58800	-2.40281	-76.83393
46.68800	-2.40734	-76.98548
46.78800	-2.41313	-77.19941
46.88800	-2.42062	-77.51291
46.98800	-2.42531	-77.73669
47.08800	-2.42922	-77.86540
47.18800	-2.43406	-78.04059
47.28800	-2.43938	-78.24607
47.38800	-2.44609	-78.51033
47.48800	-2.45234	-78.81932
47.58800	-2.45547	-78.92083
47.68800	-2.45953	-79.04689
47.78800	-2.46453	-79.25273
47.88800	-2.47016	-79.47996
47.98800	-2.47656	-79.75794
48.08800	-2.48125	-79.96365
48.18800	-2.48547	-80.10639
48.28800	-2.48969	-80.26718
48.38800	-2.49422	-80.42933
48.48800	-2.49969	-80.64719
48.58800	-2.50672	-80.92746
48.68800	-2.51156	-81.16304
48.78800	-2.51594	-81.31324
48.88800	-2.52078	-81.49409
48.98800	-2.52656	-81.71327
49.08800	-2.53328	-82.00365
49.18800	-2.53797	-82.20384
49.28800	-2.54219	-82.34303
49.38800	-2.54672	-82.51679
49.48800	-2.55156	-82.69852
49.58800	-2.55688	-82.90462
49.68800	-2.56469	-83.22364
49.78800	-2.56906	-83.42628
49.88800	-2.57297	-83.54512
49.98800	-2.57750	-83.71749
50.08800	-2.58297	-83.91228
50.18800	-2.58953	-84.18467
50.28800	-2.59453	-84.39901
50.38800	-2.59891	-84.54964
50.48800	-2.60344	-84.71801
50.58800	-2.60844	-84.90222
50.68800	-2.61391	-85.10325
50.78800	-2.62109	-85.41396
50.88800	-2.62531	-85.58713
50.98800	-2.62938	-85.71228
51.08800	-2.63406	-85.88260
51.18800	-2.63953	-86.08482
51.28800	-2.64719	-86.38136
51.38800	-2.65172	-86.60156
51.48800	-2.65578	-86.72137
51.58800	-2.66000	-86.87562
51.68800	-2.66484	-87.04745
51.78800	-2.67031	-87.25782
51.88800	-2.67750	-87.55048
51.98800	-2.68188	-87.73099
52.08800	-2.68594	-87.85299
52.18800	-2.69047	-88.01237
52.28800	-2.69609	-88.20640
52.38800	-2.70406	-88.53691
52.48800	-2.70875	-88.74486
52.58800	-2.71250	-88.86828
52.68800	-2.71703	-89.01805
52.78800	-2.72203	-89.19320
52.88800	-2.72734	-89.39042
52.98800	-2.73344	-89.63342
53.08800	-2.73828	-89.81782
53.18800	-2.74250	-89.95495
53.28800	-2.74734	-90.12548
53.38800	-2.75281	-90.32337
53.48800	-2.76062	-90.60532
53.58800	-2.76594	-90.87831
53.68800	-2.76953	-90.96985
53.78800	-2.77359	-91.09640
53.88800	-2.77828	-91.25409
53.98800	-2.78391	-91.45442
54.08800	-2.79203	-91.77713
54.18800	-2.79656	-91.99360
54.28800	-2.80078	-92.11408
54.38800	-2.80609	-92.30385
54.48800	-2.81203	-92.53465
54.58800	-2.81859	-92.81877
54.68800	-2.82250	-92.97848
54.78800	-2.82641	-93.09287
54.88800	-2.83109	-93.24350
54.98800	-2.83578	-93.43484
55.08800	-2.84125	-93.64081
55.18800	-2.84828	-93.93021
55.28800	-2.85219	-94.09205
55.38800	-2.85609	-94.21502
55.48800	-2.86063	-94.36973
55.58800	-2.86625	-94.56752
55.68800	-2.87391	-94.86886
55.78800	-2.87891	-95.11089
55.88800	-2.88281	-95.22586
55.98800	-2.88719	-95.37979
56.08800	-2.89219	-95.56293
56.18800	-2.89734	-95.75418
56.28800	-2.90469	-96.03401
56.38800	-2.90938	-96.24670
56.48800	-2.91359	-96.37032
56.58800	-2.91813	-96.53386
56.68800	-2.92359	-96.74136
56.78800	-2.93109	-97.03718
56.88800	-2.93563	-97.23389
56.98800	-2.93922	-97.33914
57.08800	-2.94375	-97.48211
57.18800	-2.94875	-97.67715
57.28800	-2.95469	-97.89725
57.38800	-2.96187	-98.19300
57.48800	-2.96609	-98.36974
57.58800	-2.97000	-98.48292
57.68800	-2.97469	-98.65604
57.78800	-2.98000	-98.85211
57.88800	-2.98688	-99.09745
57.98800	-2.99234	-99.35142
58.08800	-2.99641	-99.48097
58.18800	-3.00062	-99.62060
58.28800	-3.00562	-99.80625
58.38800	-3.01125	-100.03013
58.48800	-3.01938	-100.35930
58.58800	-3.02312	-100.51916
58.68800	-3.02672	-100.60472
58.78800	-3.03141	-100.76669
58.88800	-3.03641	-100.96777
58.98800	-3.04359	-101.22823
59.08800	-3.04906	-101.49004
59.18800	-3.05312	-101.62896
59.28800	-3.05766	-101.77007
59.38800	-3.06266	-101.96318
59.48800	-3.06781	-102.16170
59.58800	-3.07484	-102.41776
59.68800	-3.07969	-102.64497
59.78800	-3.08359	-102.75824
59.88800	-3.08828	-102.92081
59.98800	-3.09375	-103.11054
60.08800	-3.10125	-103.39989
60.18800	-3.10609	-103.63031
60.28800	-3.10969	-103.73787
60.38800	-3.11406	-103.87953
60.48800	-3.11922	-104.06691
60.58800	-3.12469	-104.27327
60.68800	-3.13141	-104.52586
60.78800	-3.13656	-104.75796
60.88800	-3.14078	-104.90096
60.98800	-3.14531	-105.05237
61.08800	-3.15031	-105.22669
61.18800	-3.15750	-105.50094
61.28800	-3.16313	-105.75554
61.38800	-3.16672	-105.88213
61.48800	-3.17125	-106.02380
61.58800	-3.17641	-106.21513
61.68800	-3.18219	-106.44325
61.78800	-3.18953	-106.75737
61.88800	-3.19328	-106.92165
61.98800	-3.19703	-107.02739
62.08800	-3.20172	-107.18513
62.18800	-3.20719	-107.38236
62.28800	-3.21422	-107.66205
62.38800	-3.21969	-107.90257
62.48800	-3.22375	-108.05081
62.58800	-3.22812	-108.20927
62.68800	-3.23297	-108.37441
62.78800	-3.23828	-108.57806
62.88800	-3.24578	-108.87974
62.98800	-3.25031	-109.08500
63.08800	-3.25437	-109.21776
63.18800	-3.25937	-109.39678
63.28800	-3.26500	-109.61769
63.38800	-3.27219	-109.93120
63.48800	-3.27641	-110.12744
63.58800	-3.28062	-110.26935
63.68800	-3.28531	-110.45484
63.78800	-3.29031	-110.65591
63.88800	-3.29578	-110.87155
63.98800	-3.30203	-111.13859
64.08800	-3.30625	-111.31785
64.18800	-3.31031	-111.45787
64.28800	-3.31500	-111.62212
64.38800	-3.32016	-111.81228
64.48800	-3.32656	-112.07080
64.58800	-3.33187	-112.31163
64.68800	-3.33625	-112.46228
64.78800	-3.34078	-112.63139
64.88800	-3.34578	-112.80108
64.98800	-3.35141	-113.01148
65.08800	-3.35859	-113.31722
65.18800	-3.36375	-113.54391
65.28800	-3.36813	-113.70291
65.38800	-3.37297	-113.88002
65.48800	-3.37797	-114.06500
65.58800	-3.38344	-114.26698
65.68800	-3.38875	-114.48798
65.78800	-3.39313	-114.64538
65.88800	-3.39734	-114.79247
65.98800	-3.40188	-114.95243
66.08800	-3.40750	-115.15753
66.18800	-3.41500	-115.45583
66.28800	-3.42016	-115.70096
66.38800	-3.42422	-115.81600
66.48800	-3.42875	-115.97626
66.58800	-3.43359	-116.13248
66.68800	-3.43984	-116.36537
66.78800	-3.44578	-116.61293
66.88800	-3.45016	-116.76805
66.98800	-3.45469	-116.92178
67.08800	-3.46000	-117.10897
67.18800	-3.46547	-117.30990
67.28800	-3.47281	-117.57371
67.38800	-3.47734	-117.79168
67.48800	-3.48078	-117.89296
67.58800	-3.48516	-118.03390
67.68800	-3.49016	-118.19953
67.78800	-3.49703	-118.45351
67.88800	-3.50297	-118.71612
67.98800	-3.50703	-118.84297
68.08800	-3.51125	-118.97731
68.18800	-3.51625	-119.13778
68.28800	-3.52156	-119.33777
68.38800	-3.52859	-119.60341
68.48800	-3.53359	-119.82119
68.58800	-3.53750	-119.94123
68.68800	-3.54219	-120.09346
68.78800	-3.54719	-120.26366
68.88800	-3.55359	-120.47991
68.98800	-3.55891	-120.71005
69.08800	-3.56281	-120.83453
69.18800	-3.56703	-120.95340
69.28800	-3.57187	-121.11122
69.38800	-3.57719	-121.29702
69.48800	-3.58438	-121.52815
69.58800	-3.59016	-121.79103
69.68800	-3.59437	-121.91989
69.78800	-3.59938	-122.07472
69.88800	-3.60484	-122.26043
69.98800	-3.61187	-122.50207
70.08800	-3.61719	-122.75839
70.18800	-3.62109	-122.86869
70.28800	-3.62531	-122.99696
70.38800	-3.63016	-123.16000
70.48800	-3.63547	-123.35137
70.58800	-3.64297	-123.62279
70.68800	-3.64719	-123.81531
70.78800	-3.65109	-123.92957
70.88800	-3.65594	-124.08733
70.98800	-3.66141	-124.27688
71.08800	-3.66969	-124.58112
71.18800	-3.67438	-124.80820
71.28800	-3.67781	-124.91067
71.38800	-3.68219	-125.05375
71.48800	-3.68688	-125.21407
71.58800	-3.69187	-125.40233
71.68800	-3.69875	-125.64367
71.78800	-3.70438	-125.90441
71.88800	-3.70813	-126.02285
71.98800	-3.71297	-126.18251
72.08800	-3.71859	-126.37110
72.18800	-3.72594	-126.65790
72.28800	-3.73031	-126.85300
72.38800	-3.73391	-126.95736
72.48800	-3.73828	-127.10419
72.58800	-3.74328	-127.27138
72.68800	-3.74859	-127.46614
72.78800	-3.75516	-127.68470
72.88800	-3.76078	-127.94760
72.98800	-3.76469	-128.06432
73.08800	-3.76937	-128.22004
73.18800	-3.77453	-128.39599
73.28800	-3.78125	-128.63374
73.38800	-3.78703	-128.90317
73.48800	-3.79109	-129.03151
73.58800	-3.79531	-129.17849
73.68800	-3.80016	-129.33920
73.78800	-3.80547	-129.52986
73.88800	-3.81266	-129.78512
73.98800	-3.81734	-130.01533
74.08800	-3.82141	-130.13732
74.18800	-3.82594	-130.28906
74.28800	-3.83141	-130.48124
74.38800	-3.83844	-130.72976
74.48800	-3.84406	-130.99352
74.58800	-3.84797	-131.11825
74.68800	-3.85219	-131.25436
74.78800	-3.85672	-131.40857
74.88800	-3.86188	-131.59013
74.98800	-3.86891	-131.84519
75.08800	-3.87406	-132.08556
75.18800	-3.87797	-132.21240
75.28800	-3.88266	-132.36494
75.38800	-3.88828	-132.57068
75.48800	-3.89531	-132.81940
75.58800	-3.90063	-133.07662
75.68800	-3.90422	-133.17682
75.78800	-3.90844	-133.31918
75.88800	-3.91328	-133.48530
75.98800	-3.91875	-133.68221
76.08800	-3.92609	-133.96096
76.18800	-3.93141	-134.21214
76.28800	-3.93531	-134.33230
76.38800	-3.93984	-134.48246
76.48800	-3.94469	-134.64679
76.58800	-3.95141	-134.87545
76.68800	-3.95719	-135.14256
76.78800	-3.96094	-135.27824
76.88800	-3.96531	-135.42275
76.98800	-3.97031	-135.60458
77.08800	-3.97578	-135.79933
77.18800	-3.98297	-136.07031
77.28800	-3.98781	-136.29200
77.38800	-3.99172	-136.41627
77.48800	-3.99625	-136.57328
77.58800	-4.00141	-136.74687
77.68800	-4.00797	-136.99390
77.78800	-4.01438	-137.27894
77.88800	-4.01844	-137.41893
77.98800	-4.02234	-137.54421
78.08800	-4.02687	-137.69346
78.18800	-4.03234	-137.89281
78.28800	-4.03984	-138.16570
78.38800	-4.04531	-138.44645
78.48800	-4.04875	-138.53927
78.58800	-4.05375	-138.71464
78.68800	-4.05875	-138.90032
78.78800	-4.06500	-139.12754
78.88800	-4.07047	-139.36572
78.98800	-4.07469	-139.51944
79.08800	-4.07922	-139.67207
79.18800	-4.08422	-139.84898
79.28800	-4.09000	-140.06995
79.38800	-4.09687	-140.32437
79.48800	-4.10141	-140.55167
79.58800	-4.10531	-140.65368
79.68800	-4.10969	-140.79918
79.78800	-4.11469	-140.97461
79.88800	-4.12125	-141.21830
79.98800	-4.12750	-141.50231
80.08800	-4.13172	-141.65086
80.18800	-4.13609	-141.79601
80.28800	-4.14109	-141.96546
80.38800	-4.14656	-142.17979
80.48800	-4.15266	-142.40879
80.58800	-4.15734	-142.60469
80.68800	-4.16156	-142.73846
80.78800	-4.16609	-142.90138
80.88800	-4.17141	-143.08800
80.98800	-4.17781	-143.31567
81.08800	-4.18391	-143.57086
81.18800	-4.18813	-143.72529
81.28800	-4.19203	-143.84654
81.38800	-4.19672	-144.01436
81.48800	-4.20188	-144.19721
81.58800	-4.20813	-144.40869
81.68800	-4.21391	-144.66618
81.78800	-4.21813	-144.80513
81.88800	-4.22281	-144.95176
81.98800	-4.22797	-145.13546
82.08800	-4.23422	-145.34731
82.18800	-4.24047	-145.61352
82.28800	-4.24500	-145.77286
82.38800	-4.24953	-145.92427
82.48800	-4.25406	-146.07331
82.58800	-4.25906	-146.24649
82.68800	-4.26578	-146.45940
82.78800	-4.27125	-146.70582
82.88800	-4.27484	-146.81071
82.98800	-4.27938	-146.95536
83.08800	-4.28453	-147.12381
83.18800	-4.29141	-147.35627
83.28800	-4.29781	-147.63075
83.38800	-4.30172	-147.75938
83.48800	-4.30578	-147.88322
83.58800	-4.31063	-148.03645
83.68800	-4.31562	-148.21185
83.78800	-4.32219	-148.42618
83.88800	-4.32875	-148.72049
83.98800	-4.33266	-148.83587
84.08800	-4.33719	-148.97609
84.18800	-4.34250	-149.15557
84.28800	-4.34938	-149.38606
84.38800	-4.35453	-149.62366
84.48800	-4.35812	-149.72490
84.58800	-4.36219	-149.85180
84.68800	-4.36688	-149.99944
84.78800	-4.37203	-150.17809
84.88800	-4.37766	-150.37414
84.98800	-4.38500	-150.66910
85.08800	-4.38891	-150.80027
85.18800	-4.39328	-150.92696
85.28800	-4.39781	-151.06888
85.38800	-4.40344	-151.25018
85.48800	-4.41031	-151.52670
85.58800	-4.41469	-151.67449
85.68800	-4.41875	-151.79038
85.78800	-4.42375	-151.94672
85.88800	-4.42906	-152.13349
85.98800	-4.43625	-152.34981
86.08800	-4.44250	-152.63914
86.18800	-4.44625	-152.75073
86.28800	-4.45094	-152.88568
86.38800	-4.45641	-153.07672
86.48800	-4.46375	-153.33360
86.58800	-4.46859	-153.56667
86.68800	-4.47219	-153.65010
86.78800	-4.47641	-153.78270
86.88800	-4.48109	-153.93293
86.98800	-4.48656	-154.12503
87.08800	-4.49375	-154.35895
87.18800	-4.49906	-154.62492
87.28800	-4.50266	-154.72354
87.38800	-4.50719	-154.85951
87.48800	-4.51250	-155.04712
87.58800	-4.51922	-155.26064
87.68800	-4.52500	-155.52381
87.78800	-4.52891	-155.66625
87.88800	-4.53328	-155.79948
87.98800	-4.53812	-155.96111
88.08800	-4.54375	-156.15779
88.18800	-4.55063	-156.41576
88.28800	-4.55609	-156.65327
88.38800	-4.55969	-156.75867
88.48800	-4.56391	-156.88959
88.58800	-4.56859	-157.05083
88.68800	-4.57422	-157.25058
88.78800	-4.58125	-157.52035
88.88800	-4.58547	-157.67907
88.98800	-4.58969	-157.81526
89.08800	-4.59469	-157.97436
89.18800	-4.60047	-158.17705
89.28800	-4.60672	-158.40936
89.38800	-4.61219	-158.64135
89.48800	-4.61609	-158.76606
89.58800	-4.62063	-158.91883
89.68800	-4.62594	-159.09447
89.78800	-4.63172	-159.31243
89.88800	-4.63813	-159.56497
89.98800	-4.64219	-159.71413
90.08800	-4.64609	-159.82418
90.18800	-4.65062	-159.97078
90.28800	-4.65578	-160.15320
90.38800	-4.66250	-160.37333
90.48800	-4.66906	-160.67159
90.58800	-4.67281	-160.79254
90.68800	-4.67734	-160.92500
90.78800	-4.68250	-161.09607
90.88800	-4.68844	-161.31848
90.98800	-4.69531	-161.59658
91.08800	-4.69922	-161.73553
91.18800	-4.70328	-161.85425
91.28800	-4.70797	-162.00958
91.38800	-4.71313	-162.18710
91.48800	-4.71969	-162.40579
91.58800	-4.72578	-162.68586
91.68800	-4.72938	-162.78256
91.78800	-4.73359	-162.90410
91.88800	-4.73875	-163.07700
91.98800	-4.74562	-163.31540
92.08800	-4.75219	-163.59197
92.18800	-4.75609	-163.72916
92.28800	-4.76016	-163.84996
92.38800	-4.76500	-164.01146
92.48800	-4.77016	-164.18774
92.58800	-4.77625	-164.38577
92.68800	-4.78203	-164.63813
92.78800	-4.78594	-164.76612
92.88800	-4.79016	-164.88089
92.98800	-4.79500	-165.04076
93.08800	-4.80125	-165.25318
93.18800	-4.80859	-165.55203
93.28800	-4.81234	-165.68291
93.38800	-4.81656	-165.79428
93.48800	-4.82109	-165.94474
93.58800	-4.82656	-166.12539
93.68800	-4.83344	-166.35665
93.78800	-4.83953	-166.63019
93.88800	-4.84313	-166.73741
93.98800	-4.84750	-166.85148
94.08800	-4.85219	-167.00140
94.18800	-4.85766	-167.18696
94.28800	-4.86469	-167.46010
94.38800	-4.86906	-167.61073
94.48800	-4.87328	-167.72817
94.58800	-4.87797	-167.87367
94.68800	-4.88391	-168.08692
94.78800	-4.89234	-168.37415
94.88800	-4.89703	-168.62971
94.98800	-4.90000	-168.68754
95.08800	-4.90437	-168.80487
95.18800	-4.90984	-168.99477
95.28800	-4.91656	-169.23141
95.38800	-4.92297	-169.52972
95.48800	-4.92656	-169.64255
95.58800	-4.93063	-169.76270
95.68800	-4.93516	-169.90554
95.78800	-4.94000	-170.06981
95.88800	-4.94625	-170.28481
95.98800	-4.95375	-170.61037
96.08800	-4.95766	-170.76048
96.18800	-4.96203	-170.89860
96.28800	-4.96703	-171.07069
96.38800	-4.97297	-171.28396
96.48800	-4.97828	-171.50886
96.58800	-4.98234	-171.64087
96.68800	-4.98656	-171.76905
96.78800	-4.99141	-171.93489
96.88800	-4.99672	-172.13036
96.98800	-5.00281	-172.34999
97.08800	-5.00969	-172.64456
97.18800	-5.01375	-172.78016
97.28800	-5.01813	-172.91671
97.38800	-5.02297	-173.07575
97.48800	-5.02844	-173.28517
97.58800	-5.03422	-173.50011
97.68800	-5.03875	-173.65578
97.78800	-5.04297	-173.78889
97.88800	-5.04750	-173.93911
97.98800	-5.05281	-174.11005
98.08800	-5.05891	-174.32554
98.18800	-5.06563	-174.60524
98.28800	-5.06984	-174.74097
98.38800	-5.07422	-174.86620
98.48800	-5.07938	-175.03649
98.58800	-5.08563	-175.24017
98.68800	-5.09250	-175.54495
98.78800	-5.09656	-175.67319
98.88800	-5.10063	-175.79904
98.98800	-5.10500	-175.92585
99.08800	-5.10984	-176.07568
99.18800	-5.11578	-176.27051
99.28800	-5.12234	-176.52568
99.38800	-5.12625	-176.65145
99.48800	-5.13078	-176.78076
99.58800	-5.13594	-176.94661
99.68800	-5.14141	-177.12985
99.78800	-5.14844	-177.39880
99.88800	-5.15313	-177.56641
99.98800	-5.15750	-177.70326
100.08800	-5.16219	-177.83283
100.18800	-5.16750	-178.01687
100.28800	-5.17391	-178.21842
100.38800	-5.18031	-178.49502
100.48800	-5.18391	-178.60714
100.58800	-5.18797	-178.71751
100.68800	-5.19281	-178.88537
100.78800	-5.19891	-179.07554
100.88800	-5.20547	-179.32764
100.98800	-5.20938	-179.45921
101.08800	-5.21344	-179.57456
101.18800	-5.21812	-179.72660
101.28800	-5.22344	-179.89039
101.38800	-5.22922	-180.07436
101.48800	-5.23641	-180.35097
101.58800	-5.24016	-180.48337
101.68800	-5.24422	-180.58997
101.78800	-5.24906	-180.73109
101.88800	-5.25484	-180.91905
101.98800	-5.26281	-181.20809
102.08800	-5.26688	-181.37686
102.18800	-5.27062	-181.47101
102.28800	-5.27516	-181.59877
102.38800	-5.28031	-181.76895
102.48800	-5.28625	-181.95561
102.58800	-5.29266	-182.19128
102.68800	-5.29688	-182.32678
102.78800	-5.30141	-182.44988
102.88800	-5.30719	-182.62951
102.98800	-5.31391	-182.86353
103.08800	-5.32109	-183.18111
103.18800	-5.32406	-183.24621
103.28800	-5.32797	-183.34024
103.38800	-5.33234	-183.47906
103.48800	-5.33750	-183.64210
103.58800	-5.34359	-183.83285
103.68800	-5.35031	-184.11432
103.78800	-5.35391	-184.21820
103.88800	-5.35813	-184.33978
103.98800	-5.36281	-184.47772
104.08800	-5.36844	-184.65011
104.18800	-5.37563	-184.92904
104.28800	-5.38031	-185.11599
104.38800	-5.38453	-185.22233
104.48800	-5.38906	-185.35919
104.58800	-5.39422	-185.52747
104.68800	-5.40016	-185.70150
104.78800	-5.40703	-185.99510
104.88800	-5.41078	-186.10461
104.98800	-5.41484	-186.20096
105.08800	-5.41984	-186.36765
105.18800	-5.42563	-186.56389
105.28801	-5.43266	-186.83487
105.38801	-5.43687	-186.97588
105.48801	-5.44078	-187.07655
105.58801	-5.44547	-187.20806
105.68801	-5.45062	-187.38730
105.78801	-5.45672	-187.57840
105.88801	-5.46391	-187.89095
105.98801	-5.46766	-187.99780
106.08801	-5.47219	-188.12229
106.18801	-5.47703	-188.28146
106.28801	-5.48250	-188.45445
106.38801	-5.48922	-188.69795
106.48801	-5.49328	-188.82872
106.58801	-5.49734	-188.94961
106.68801	-5.50219	-189.09413
106.78801	-5.50734	-189.26647
106.88801	-5.51328	-189.46078
106.98801	-5.52063	-189.75668
107.08801	-5.52422	-189.84947
107.18801	-5.52844	-189.96659
107.28801	-5.53328	-190.12345
107.38801	-5.53906	-190.31183
107.48801	-5.54625	-190.58204
107.58801	-5.55047	-190.73354
107.68801	-5.55453	-190.83333
107.78801	-5.55922	-190.97592
107.88801	-5.56422	-191.13861
107.98801	-5.57016	-191.33107
108.08801	-5.57719	-191.59424
108.18801	-5.58109	-191.73262
108.28801	-5.58531	-191.83815
108.38801	-5.59031	-191.99876
108.48801	-5.59609	-192.18941
108.58801	-5.60328	-192.45805
108.68801	-5.60703	-192.57422
108.78801	-5.61125	-192.69137
108.88801	-5.61594	-192.83904
108.98801	-5.62109	-193.01176
109.08801	-5.62687	-193.20604
109.18801	-5.63422	-193.47742
109.28801	-5.63812	-193.61262
109.38801	-5.64219	-193.71766
109.48801	-5.64672	-193.85694
109.58801	-5.65219	-194.02325
109.68801	-5.65922	-194.28346
109.78801	-5.66391	-194.45111
109.88801	-5.66781	-194.55858
109.98801	-5.67234	-194.70187
110.08801	-5.67766	-194.85994
110.18801	-5.68328	-195.04721
110.28801	-5.69047	-195.31484
110.38801	-5.69453	-195.45679
110.48801	-5.69891	-195.58515
110.58801	-5.70406	-195.74554
110.68801	-5.71016	-195.95052
110.78801	-5.71688	-196.21719
110.88801	-5.72094	-196.34004
110.98801	-5.72484	-196.44064
111.08801	-5.72922	-196.57375
111.18801	-5.73469	-196.73723
111.28801	-5.74125	-196.94890
111.38801	-5.74781	-197.23393
111.48801	-5.75125	-197.34740
111.58801	-5.75547	-197.45465
111.68801	-5.76063	-197.60849
111.78801	-5.76656	-197.81774
111.88801	-5.77391	-198.09993
111.98801	-5.77844	-198.27305
112.08801	-5.78250	-198.38925
112.18801	-5.78719	-198.53415
112.28801	-5.79203	-198.70186
112.38801	-5.79781	-198.89821
112.48801	-5.80438	-199.17947
112.58801	-5.80813	-199.29808
112.68801	-5.81203	-199.40473
112.78801	-5.81672	-199.54291
112.88801	-5.82250	-199.74329
112.98801	-5.82953	-200.00736
113.08801	-5.83453	-200.21622
113.18801	-5.83906	-200.35191
113.28801	-5.84375	-200.50059
113.38801	-5.84875	-200.67005
113.48801	-5.85375	-200.83219
113.58801	-5.85969	-201.05755
113.68801	-5.86406	-201.20458
113.78801	-5.86828	-201.33142
113.88801	-5.87328	-201.50000
113.98801	-5.87859	-201.67689
114.08801	-5.88500	-201.89346
114.18801	-5.89078	-202.10910
114.28801	-5.89500	-202.23813
114.38801	-5.89938	-202.37413
114.48801	-5.90453	-202.52933
114.58801	-5.91031	-202.72191
114.68801	-5.91734	-202.98465
114.78801	-5.92156	-203.13385
114.88801	-5.92563	-203.24512
114.98801	-5.93047	-203.38725
115.08801	-5.93578	-203.54779
115.18801	-5.94234	-203.77181
115.28801	-5.94719	-203.95002
115.38801	-5.95141	-204.08313
115.48801	-5.95609	-204.21888
115.58801	-5.96109	-204.36814
115.68801	-5.96688	-204.55016
115.78801	-5.97438	-204.82200
115.88801	-5.97813	-204.94351
115.98801	-5.98203	-205.03087
116.08801	-5.98687	-205.16509
116.18801	-5.99281	-205.35700
116.28801	-6.00016	-205.60649
116.38801	-6.00484	-205.78183
116.48801	-6.00875	-205.88508
116.58801	-6.01328	-206.00764
116.68801	-6.01828	-206.15704
116.78801	-6.02359	-206.32142
116.88801	-6.03078	-206.57219
116.98801	-6.03469	-206.69584
117.08801	-6.03891	-206.79680
117.18801	-6.04344	-206.92517
117.28801	-6.04906	-207.08941
117.38801	-6.05656	-207.35008
117.48801	-6.06062	-207.49334
117.58801	-6.06453	-207.58411
117.68801	-6.06906	-207.70235
117.78801	-6.07406	-207.84356
117.88801	-6.07922	-208.00623
117.98801	-6.08672	-208.23625
118.08801	-6.09156	-208.42128
118.18801	-6.09578	-208.51962
118.28801	-6.10031	-208.64056
118.38801	-6.10563	-208.78778
118.48801	-6.11297	-209.01723
118.58801	-6.11750	-209.18116
118.68801	-6.12141	-209.26508
118.78801	-6.12609	-209.38306
118.88801	-6.13141	-209.54163
118.98801	-6.13766	-209.73317
119.08801	-6.14531	-210.01871
119.18801	-6.14875	-210.10457
119.28801	-6.15281	-210.19809
119.38801	-6.15813	-210.34430
119.48801	-6.16469	-210.54855
119.58801	-6.17344	-210.90201
119.68801	-6.17609	-210.97971
119.78801	-6.17938	-211.03428
119.88801	-6.18391	-211.15591
119.98801	-6.18875	-211.30438
120.08801	-6.19422	-211.47239
120.18801	-6.20094	-211.71477
120.28801	-6.20547	-211.86653
120.38801	-6.20937	-211.95707
120.48801	-6.21422	-212.09726
120.58801	-6.21953	-212.26166
120.68801	-6.22609	-212.48828
120.78801	-6.23094	-212.65262
120.88801	-6.23547	-212.77854
120.98801	-6.24016	-212.90311
121.08801	-6.24563	-213.06707
121.18801	-6.25156	-213.27263
121.28801	-6.25891	-213.53349
121.38801	-6.26266	-213.66391
121.48801	-6.26641	-213.74710
121.58801	-6.27109	-213.87865
121.68801	-6.27672	-214.05201
121.78801	-6.28391	-214.31215
121.88801	-6.28828	-214.46232
121.98801	-6.29203	-214.55865
122.08801	-6.29641	-214.67294
122.18801	-6.30141	-214.82280
122.28801	-6.30719	-215.00739
122.38801	-6.31469	-215.27340
122.48801	-6.31906	-215.43461
122.58801	-6.32313	-215.53355
122.68801	-6.32813	-215.67322
122.78801	-6.33375	-215.85529
122.88801	-6.34125	-216.13155
122.98801	-6.34531	-216.26692
123.08801	-6.34906	-216.34488
123.18801	-6.35328	-216.46041
123.28801	-6.35828	-216.60742
123.38801	-6.36391	-216.78001
123.48801	-6.37156	-217.04438
123.58801	-6.37578	-217.21245
123.68801	-6.37969	-217.30587
123.78801	-6.38469	-217.43940
123.88801	-6.39031	-217.61134
123.98801	-6.39750	-217.87146
124.08801	-6.40203	-218.03001
124.18801	-6.40594	-218.12552
124.28801	-6.41047	-218.24583
124.38801	-6.41547	-218.39860
124.48801	-6.42109	-218.57548
124.58801	-6.42828	-218.82676
124.68801	-6.43203	-218.94813
124.78801	-6.43609	-219.04394
124.88801	-6.44094	-219.17650
124.98801	-6.44688	-219.35616
125.08801	-6.45469	-219.64239
125.18801	-6.45906	-219.80363
125.28801	-6.46266	-219.87946
125.38801	-6.46703	-219.99758
125.48801	-6.47219	-220.15573
125.58801	-6.47766	-220.31710
125.68801	-6.48469	-220.56180
125.78801	-6.48922	-220.72677
125.88801	-6.49328	-220.82245
125.98801	-6.49781	-220.94752
126.08801	-6.50344	-221.11069
126.18801	-6.51016	-221.33906
126.28801	-6.51516	-221.52279
126.38801	-6.51891	-221.60521
126.48801	-6.52328	-221.71441
126.58801	-6.52844	-221.86194
126.68801	-6.53438	-222.05201
126.78801	-6.54234	-222.33456
126.88801	-6.54641	-222.48229
126.98801	-6.55047	-222.56608
127.08801	-6.55531	-222.70377
127.18801	-6.56109	-222.86902
127.28801	-6.56844	-223.13447
127.38801	-6.57234	-223.27439
127.48801	-6.57609	-223.34820
127.58801	-6.58031	-223.45734
127.68801	-6.58547	-223.60551
127.78801	-6.59141	-223.79561
127.88801	-6.60016	-224.13673
127.98801	-6.60328	-224.23740
128.08801	-6.60703	-224.30730
128.18801	-6.61203	-224.44282
128.28801	-6.61734	-224.60632
128.38801	-6.62375	-224.82154
128.48801	-6.62844	-224.98953
128.58801	-6.63250	-225.08413
128.68801	-6.63703	-225.20997
128.78801	-6.64203	-225.35489
128.88801	-6.64750	-225.52089
128.98801	-6.65531	-225.79519
129.08801	-6.65969	-225.95985
129.18801	-6.66359	-226.03835
129.28801	-6.66828	-226.16093
129.38801	-6.67375	-226.32948
129.48801	-6.68047	-226.55912
129.58801	-6.68516	-226.71954
129.68801	-6.68906	-226.81020
129.78801	-6.69359	-226.93180
129.88801	-6.69875	-227.08125
129.98801	-6.70438	-227.24800
130.08801	-6.71203	-227.50849
130.18801	-6.71641	-227.67140
130.28801	-6.72047	-227.75437
130.38801	-6.72500	-227.87529
130.48801	-6.73031	-228.02439
130.58801	-6.73750	-228.25915
130.68801	-6.74266	-228.45720
130.78801	-6.74625	-228.53975
130.88801	-6.75078	-228.65203
130.98801	-6.75562	-228.78759
131.08801	-6.76109	-228.94892
131.18801	-6.76781	-229.17347
131.28801	-6.77234	-229.31857
131.38801	-6.77641	-229.41048
131.48801	-6.78125	-229.53492
131.58801	-6.78656	-229.68000
131.68801	-6.79375	-229.90100
131.78801	-6.79891	-230.08943
131.88801	-6.80297	-230.18603
131.98801	-6.80703	-230.26681
132.08801	-6.81187	-230.39263
132.18801	-6.81734	-230.54500
132.28801	-6.82469	-230.78221
132.38801	-6.83000	-230.99299
132.48801	-6.83375	-231.05565
132.58801	-6.83844	-231.16529
132.68801	-6.84406	-231.32975
132.78801	-6.85125	-231.55996
132.88801	-6.85547	-231.70085
132.98801	-6.85938	-231.77022
133.08801	-6.86391	-231.87052
133.18801	-6.86891	-232.01652
133.28801	-6.87469	-232.18180
133.38801	-6.88313	-232.46109
133.48801	-6.88719	-232.62325
133.58801	-6.89047	-232.66684
133.68801	-6.89500	-232.77530
133.78801	-6.90016	-232.91327
133.88801	-6.90703	-233.11569
133.98801	-6.91234	-233.30845
134.08801	-6.91625	-233.39167
134.18801	-6.92078	-233.48987
134.28801	-6.92578	-233.64207
134.38801	-6.93125	-233.79286
134.48801	-6.93859	-234.01725
134.58801	-6.94359	-234.19540
134.68801	-6.94734	-234.27139
134.78801	-6.95188	-234.37828
134.88801	-6.95719	-234.51556
134.98801	-6.96422	-234.72159
135.08801	-6.96953	-234.91813
135.18801	-6.97328	-234.98772
135.28801	-6.97734	-235.06866
135.38801	-6.98203	-235.18854
135.48801	-6.98766	-235.33063
135.58801	-6.99531	-235.56682
135.68801	-7.00031	-235.75382
135.78801	-7.00453	-235.84305
135.88801	-7.00953	-235.96434
135.98801	-7.01500	-236.11459
136.08801	-7.02234	-236.36478
136.18801	-7.02656	-236.50843
136.28801	-7.03031	-236.56732
136.38801	-7.03484	-236.68823
136.48801	-7.04000	-236.82342
136.58801	-7.04563	-236.98920
136.68801	-7.05375	-237.27801
136.78801	-7.05750	-237.41440
136.88801	-7.06109	-237.45975
136.98801	-7.06547	-237.57708
137.08801	-7.07063	-237.70432
137.18801	-7.07734	-237.91276
137.28801	-7.08266	-238.11254
137.38801	-7.08687	-238.21837
137.48801	-7.09141	-238.32580
137.58801	-7.09641	-238.46109
137.68801	-7.10203	-238.62547
137.78801	-7.10953	-238.88505
137.88801	-7.11422	-239.04610
137.98801	-7.11797	-239.11247
138.08801	-7.12250	-239.23381
138.18801	-7.12766	-239.36917
138.28801	-7.13422	-239.56650
138.38801	-7.13984	-239.77181
138.48801	-7.14359	-239.85156
138.58801	-7.14781	-239.94248
138.68801	-7.15266	-240.07805
138.78801	-7.15797	-240.22679
138.88801	-7.16516	-240.44725
138.98801	-7.17031	-240.63776
139.08801	-7.17422	-240.71629
139.18801	-7.17906	-240.83811
139.28801	-7.18406	-240.97741
139.38801	-7.19063	-241.15695
139.48801	-7.19672	-241.39431
139.58801	-7.20078	-241.48485
139.68801	-7.20531	-241.59294
139.78801	-7.21016	-241.70877
139.88801	-7.21563	-241.87608
139.98801	-7.22313	-242.11444
140.08801	-7.22688	-242.23946
140.18801	-7.23063	-242.30132
140.28801	-7.23531	-242.40988
140.38801	-7.24047	-242.55279
140.48801	-7.24750	-242.76426
140.58801	-7.25344	-242.99479
140.68801	-7.25734	-243.07430
140.78801	-7.26188	-243.17129
140.88801	-7.26672	-243.30817
140.98801	-7.27172	-243.42990
141.08801	-7.27859	-243.63442
141.18801	-7.28328	-243.79951
141.28801	-7.28719	-243.85749
141.38801	-7.29172	-243.96423
141.48801	-7.29703	-244.10208
141.58801	-7.30422	-244.30403
141.68801	-7.31016	-244.52858
141.78801	-7.31391	-244.60018
141.88801	-7.31828	-244.69353
141.98801	-7.32328	-244.81893
142.08801	-7.32844	-244.95594
142.18801	-7.33594	-245.16785
142.28801	-7.34094	-245.36729
142.38801	-7.34484	-245.42405
142.48801	-7.34938	-245.52967
142.58801	-7.35453	-245.65044
142.68801	-7.36109	-245.85232
142.78801	-7.36625	-246.02269
142.88801	-7.37016	-246.08849
142.98801	-7.37453	-246.17374
143.08801	-7.37953	-246.29562
143.18801	-7.38531	-246.45391
143.28801	-7.39359	-246.71452
143.38801	-7.39797	-246.86196
143.48801	-7.40172	-246.90165
143.58801	-7.40656	-247.01700
143.68801	-7.41234	-247.16742
143.78801	-7.42094	-247.44879
143.88801	-7.42531	-247.63572
143.98801	-7.42828	-247.64024
144.08801	-7.43266	-247.72464
144.18801	-7.43719	-247.81944
144.28801	-7.44219	-247.94275
144.38801	-7.44828	-248.10261
144.48801	-7.45375	-248.28766
144.58801	-7.45781	-248.36178
144.68801	-7.46234	-248.45275
144.78801	-7.46766	-248.60252
144.88801	-7.47469	-248.80420
144.98801	-7.48000	-248.99551
145.08801	-7.48391	-249.06678
145.18801	-7.48844	-249.15065
145.28801	-7.49313	-249.26560
145.38801	-7.49859	-249.41117
145.48801	-7.50484	-249.58080
145.58801	-7.51047	-249.78554
145.68801	-7.51469	-249.86890
145.78801	-7.51938	-249.95962
145.88801	-7.52453	-250.09850
145.98801	-7.53172	-250.30512
146.08801	-7.53766	-250.53719
146.18801	-7.54141	-250.60058
146.28801	-7.54578	-250.68042
146.38801	-7.55078	-250.81515
146.48801	-7.55641	-250.96753
146.58801	-7.56297	-251.17144
146.68801	-7.56734	-251.29879
146.78801	-7.57156	-251.37439
146.88801	-7.57609	-251.47712
146.98801	-7.58109	-251.59287
147.08801	-7.58750	-251.76412
147.18801	-7.59328	-251.97208
147.28801	-7.59750	-252.05180
147.38801	-7.60172	-252.13617
147.48801	-7.60625	-252.22960
147.58801	-7.61156	-252.35802
147.68801	-7.61828	-252.55051
147.78801	-7.62391	-252.73833
147.88801	-7.62797	-252.81847
147.98801	-7.63250	-252.90871
148.08801	-7.63766	-253.02786
148.18801	-7.64391	-253.17201
148.28801	-7.65000	-253.39189
148.38801	-7.65422	-253.47325
148.48801	-7.65875	-253.56442
148.58801	-7.66375	-253.67323
148.68801	-7.66937	-253.82254
148.78801	-7.67719	-254.07672
148.88801	-7.68156	-254.21366
148.98801	-7.68484	-254.22639
149.08801	-7.68937	-254.31770
149.18801	-7.69469	-254.44648
149.28801	-7.70125	-254.61954
149.38801	-7.70687	-254.81594
149.48801	-7.71094	-254.88400
149.58801	-7.71531	-254.96337
149.68801	-7.72031	-255.07390
149.78801	-7.72562	-255.21645
149.88801	-7.73234	-255.38343
149.98801	-7.73813	-255.59044
150.08801	-7.74203	-255.65779
150.18801	-7.74672	-255.74255
150.28801	-7.75156	-255.85794
150.38801	-7.75750	-255.99968
150.48801	-7.76391	-256.21295
150.58801	-7.76797	-256.28251
150.68801	-7.77203	-256.34563
150.78801	-7.77688	-256.44717
150.88801	-7.78250	-256.59460
150.98801	-7.79000	-256.80324
151.08801	-7.79516	-256.99157
151.18801	-7.79875	-257.02336
151.28801	-7.80297	-257.09414
151.38801	-7.80813	-257.20719
151.48801	-7.81391	-257.35375
151.58801	-7.82031	-257.56127
151.68801	-7.82422	-257.61977
151.78801	-7.82844	-257.67949
151.88801	-7.83313	-257.77256
151.98801	-7.83844	-257.90051
152.08801	-7.84563	-258.06704
152.18801	-7.85203	-258.31607
152.28801	-7.85531	-258.33166
152.38801	-7.85969	-258.39588
152.48801	-7.86500	-258.51789
152.58801	-7.87281	-258.72546
152.68801	-7.87938	-258.99896
152.78801	-7.88234	-259.01327
152.88801	-7.88641	-259.06757
152.98801	-7.89141	-259.17262
153.08801	-7.89641	-259.30184
153.18801	-7.90266	-259.46730
153.28801	-7.90781	-259.60362
153.38801	-7.91172	-259.66552
153.48801	-7.91609	-259.74306
153.58801	-7.92156	-259.86469
153.68801	-7.92906	-260.07700
153.78801	-7.93500	-260.30388
153.88801	-7.93828	-260.31584
153.98801	-7.94219	-260.37011
154.08801	-7.94672	-260.45507
154.18801	-7.95172	-260.56337
154.28801	-7.95828	-260.72189
154.38801	-7.96516	-260.98603
154.48801	-7.96922	-261.05350
154.58801	-7.97391	-261.13611
154.68801	-7.97938	-261.25571
154.78801	-7.98563	-261.42329
154.88801	-7.99094	-261.59301
154.98801	-7.99484	-261.64097
155.08801	-7.99891	-261.70292
155.18801	-8.00375	-261.81048
155.28801	-8.00938	-261.94939
155.38801	-8.01719	-262.15884
155.48801	-8.02250	-262.36922
155.58801	-8.02578	-262.37506
155.68801	-8.02984	-262.44116
155.78801	-8.03516	-262.56323
155.88801	-8.04188	-262.72938
155.98801	-8.04828	-262.97939
156.08801	-8.05203	-263.03688
156.18801	-8.05641	-263.10048
156.28801	-8.06125	-263.19867
156.38801	-8.06641	-263.32274
156.48801	-8.07234	-263.46707
156.58801	-8.07859	-263.68684
156.68801	-8.08250	-263.74993
156.78801	-8.08703	-263.83135
156.88801	-8.09250	-263.96167
156.98801	-8.09953	-264.15882
157.08801	-8.10516	-264.34594
157.18801	-8.10844	-264.35903
157.28801	-8.11234	-264.40680
157.38801	-8.11703	-264.50258
157.48801	-8.12234	-264.64424
157.58801	-8.12891	-264.81143
157.68801	-8.13578	-265.07905
157.78801	-8.13969	-265.13484
157.88801	-8.14391	-265.19328
157.98801	-8.14906	-265.29795
158.08801	-8.15516	-265.44693
158.18801	-8.16094	-265.63790
158.28801	-8.16500	-265.71035
158.38801	-8.16922	-265.78379
158.48801	-8.17406	-265.87963
158.58801	-8.17969	-266.01624
158.68801	-8.18687	-266.21187
158.78801	-8.19219	-266.40928
158.88801	-8.19578	-266.42716
158.98801	-8.20031	-266.50512
159.08801	-8.20547	-266.61864
159.18801	-8.21203	-266.79316
159.28801	-8.21813	-267.00768
159.38801	-8.22219	-267.07622
159.48801	-8.22656	-267.14510
159.58801	-8.23203	-267.27298
159.68801	-8.23734	-267.40232
159.78801	-8.24484	-267.62331
159.88801	-8.24953	-267.80048
159.98801	-8.25297	-267.81428
160.08801	-8.25750	-267.89406
160.18801	-8.26250	-268.00981
160.28801	-8.26891	-268.17772
160.38801	-8.27500	-268.39861
160.48801	-8.27891	-268.44728
160.58801	-8.28328	-268.52584
160.68801	-8.28813	-268.64398
160.78801	-8.29359	-268.78133
160.88801	-8.30031	-268.97401
160.98801	-8.30578	-269.16111
161.08801	-8.30953	-269.20134
161.18801	-8.31375	-269.27030
161.28801	-8.31844	-269.36129
161.38801	-8.32484	-269.52979
161.48801	-8.33141	-269.78239
161.58801	-8.33531	-269.84096
161.68801	-8.33953	-269.89692
161.78801	-8.34438	-269.99757
161.88801	-8.35000	-270.14202
161.98801	-8.35813	-270.37558
162.08801	-8.36312	-270.57132
162.18801	-8.36641	-270.57204
162.28801	-8.37094	-270.64306
162.38801	-8.37594	-270.76957
162.48801	-8.38172	-270.92013
162.58801	-8.38797	-271.10943
162.68801	-8.39219	-271.19288
162.78801	-8.39641	-271.26640
162.88801	-8.40063	-271.33167
162.98801	-8.40594	-271.45275
163.08801	-8.41219	-271.61089
163.18801	-8.41844	-271.82412
163.28801	-8.42250	-271.88718
163.38801	-8.42703	-271.97698
163.48801	-8.43219	-272.08194
163.58801	-8.43797	-272.21709
163.68801	-8.44438	-272.40893
163.78801	-8.44859	-272.49187
163.88801	-8.45281	-272.53267
163.98801	-8.45750	-272.62479
164.08801	-8.46266	-272.72648
164.18801	-8.46922	-272.90013
164.28801	-8.47609	-273.13596
164.38801	-8.47969	-273.16633
164.48801	-8.48391	-273.21085
164.58801	-8.48906	-273.30455
164.68801	-8.49594	-273.48512
164.78801	-8.50156	-273.67300
164.88801	-8.50547	-273.70071
164.98801	-8.50969	-273.75847
165.08801	-8.51438	-273.83411
165.18801	-8.51984	-273.95838
165.28801	-8.52609	-274.10740
165.38801	-8.53266	-274.33965
165.48801	-8.53656	-274.38551
165.58801	-8.54078	-274.43308
165.68801	-8.54547	-274.51602
165.78801	-8.55125	-274.64214
165.88801	-8.55859	-274.86837
165.98801	-8.56266	-274.93668
166.08801	-8.56641	-274.95342
166.18801	-8.57094	-275.01136
166.28801	-8.57594	-275.12324
166.38801	-8.58219	-275.25479
166.48801	-8.58953	-275.51314
166.58801	-8.59344	-275.56238
166.68801	-8.59781	-275.60684
166.78801	-8.60297	-275.70188
166.88801	-8.60906	-275.83578
166.98801	-8.61516	-276.03543
167.08801	-8.61922	-276.08186
167.18801	-8.62328	-276.13065
167.28801	-8.62797	-276.20304
167.38801	-8.63328	-276.31372
167.48801	-8.64031	-276.47468
167.58801	-8.64625	-276.68560
167.68801	-8.64938	-276.68208
167.78801	-8.65359	-276.72401
167.88801	-8.65875	-276.82552
167.98801	-8.66484	-276.98216
168.08801	-8.67203	-277.20919
168.18801	-8.67609	-277.26293
168.28801	-8.68047	-277.30885
168.38801	-8.68516	-277.39531
168.48801	-8.69016	-277.48525
168.58801	-8.69609	-277.60306
168.68801	-8.70406	-277.87203
168.78801	-8.70766	-277.94006
168.88801	-8.71188	-277.97627
168.98801	-8.71703	-278.08967
169.08801	-8.72375	-278.24286
169.18801	-8.72953	-278.43562
169.28801	-8.73297	-278.44223
169.38801	-8.73687	-278.48104
169.48801	-8.74156	-278.56192
169.58801	-8.74703	-278.68444
169.68801	-8.75328	-278.85139
169.78801	-8.76031	-279.10763
169.88801	-8.76391	-279.13144
169.98801	-8.76797	-279.16262
170.08801	-8.77266	-279.24931
170.18801	-8.77828	-279.37290
170.28801	-8.78531	-279.59719
170.38801	-8.78969	-279.68222
170.48801	-8.79375	-279.72382
170.58801	-8.79844	-279.79872
170.68801	-8.80391	-279.92809
170.78801	-8.81078	-280.07802
170.88801	-8.81672	-280.31322
170.98801	-8.82031	-280.31519
171.08801	-8.82469	-280.37581
171.18801	-8.82969	-280.47124
171.28801	-8.83609	-280.64135
171.38801	-8.84250	-280.83998
171.48801	-8.84656	-280.89809
171.58801	-8.85062	-280.94381
171.68801	-8.85531	-281.00932
171.78801	-8.86031	-281.11470
171.88801	-8.86656	-281.25915
171.98801	-8.87313	-281.48937
172.08801	-8.87703	-281.52579
172.18801	-8.88141	-281.59118
172.28801	-8.88672	-281.70121
172.38801	-8.89297	-281.84617
172.48801	-8.89906	-282.04700
172.58801	-8.90313	-282.09224
172.68801	-8.90734	-282.14553
172.78801	-8.91219	-282.22600
172.88801	-8.91734	-282.34226
172.98801	-8.92391	-282.49866
173.08801	-8.93031	-282.72438
173.18801	-8.93406	-282.75481
173.28801	-8.93844	-282.80103
173.38801	-8.94297	-282.87345
173.48801	-8.94875	-283.01394
173.58801	-8.95578	-283.25400
173.68801	-8.95984	-283.30430
173.78801	-8.96406	-283.35747
173.88801	-8.96875	-283.43517
173.98801	-8.97406	-283.54570
174.08801	-8.98016	-283.67794
174.18801	-8.98609	-283.86512
174.28801	-8.99047	-283.93859
174.38801	-8.99516	-284.00552
174.48801	-9.00016	-284.11183
174.58801	-9.00562	-284.22093
174.68801	-9.01250	-284.41915
174.78801	-9.01672	-284.49988
174.88801	-9.02078	-284.52268
174.98801	-9.02531	-284.59269
175.08801	-9.03063	-284.70808
175.18801	-9.03734	-284.86872
175.28801	-9.04391	-285.11634
175.38801	-9.04750	-285.12838
175.48801	-9.05172	-285.16263
175.58801	-9.05672	-285.25287
175.68801	-9.06234	-285.38567
175.78801	-9.06906	-285.58657
175.88801	-9.07328	-285.66477
175.98801	-9.07750	-285.69949
176.08801	-9.08234	-285.77924
176.18801	-9.08750	-285.89243
176.28801	-9.09344	-286.03131
176.38801	-9.10016	-286.24967
176.48801	-9.10391	-286.26579
176.58801	-9.10813	-286.30593
176.68801	-9.11313	-286.39534
176.78801	-9.11984	-286.56232
176.88801	-9.12734	-286.83972
176.98801	-9.13094	-286.87385
177.08801	-9.13484	-286.88627
177.18801	-9.13922	-286.94612
177.28801	-9.14438	-287.04149
177.38801	-9.14984	-287.15795
177.48801	-9.15594	-287.33557
177.58801	-9.16016	-287.39882
177.68801	-9.16469	-287.46048
177.78801	-9.16938	-287.54178
177.88801	-9.17531	-287.65738
177.98801	-9.18344	-287.93323
178.08801	-9.18766	-287.99874
178.18801	-9.19141	-288.00085
178.28801	-9.19609	-288.06925
178.38801	-9.20125	-288.18038
178.48801	-9.20703	-288.30066
178.58801	-9.21344	-288.51312
178.68801	-9.21703	-288.51986
178.78801	-9.22125	-288.55342
178.88801	-9.22625	-288.63022
178.98801	-9.23188	-288.75440
179.08801	-9.23828	-288.92562
179.18801	-9.24313	-289.01809
179.28801	-9.24734	-289.06590
179.38801	-9.25187	-289.12911
179.48801	-9.25703	-289.21300
179.58801	-9.26297	-289.33492
179.68801	-9.27094	-289.61477
179.78801	-9.27453	-289.61357
179.88801	-9.27859	-289.62600
179.98801	-9.28344	-289.70140
180.08801	-9.28891	-289.80640
180.18801	-9.29656	-290.03784
180.28801	-9.30062	-290.10329
180.38801	-9.30469	-290.11956
180.48801	-9.30922	-290.17016
180.58801	-9.31437	-290.26273
180.68801	-9.32000	-290.36996
180.78801	-9.32672	-290.57306
180.88801	-9.33078	-290.63272
180.98801	-9.33516	-290.65412
181.08801	-9.34016	-290.74186
181.18801	-9.34594	-290.86471
181.28801	-9.35313	-291.07374
181.38801	-9.35719	-291.11272
181.48801	-9.36109	-291.12664
181.58801	-9.36547	-291.15981
181.68801	-9.37063	-291.25699
181.78801	-9.37641	-291.39104
181.88801	-9.38453	-291.64621
181.98801	-9.38828	-291.69458
182.08801	-9.39219	-291.68877
182.18801	-9.39688	-291.74176
182.28801	-9.40234	-291.84556
182.38801	-9.40891	-292.02452
182.48801	-9.41344	-292.09498
182.58801	-9.41766	-292.12430
182.68801	-9.42234	-292.18698
182.78801	-9.42766	-292.28166
182.88801	-9.43375	-292.42164
182.98801	-9.44156	-292.67815
183.08801	-9.44500	-292.66098
183.18801	-9.44891	-292.66286
183.28801	-9.45375	-292.72819
183.38801	-9.45906	-292.82582
183.48801	-9.46578	-293.01527
183.58801	-9.47000	-293.07109
183.68801	-9.47422	-293.07914
183.78801	-9.47859	-293.12044
183.88801	-9.48359	-293.19113
183.98801	-9.48891	-293.28910
184.08801	-9.49656	-293.50543
184.18801	-9.50141	-293.60619
184.28801	-9.50609	-293.65170
184.38801	-9.51125	-293.73261
184.48801	-9.51750	-293.84309
184.58801	-9.52531	-294.10639
184.68801	-9.52813	-294.06112
184.78801	-9.53203	-294.04089
184.88801	-9.53688	-294.13316
184.98801	-9.54219	-294.23100
185.08801	-9.54844	-294.36213
185.18801	-9.55484	-294.59232
185.28801	-9.55828	-294.58493
185.38801	-9.56250	-294.60642
185.48801	-9.56750	-294.68289
185.58801	-9.57359	-294.80851
185.68801	-9.58031	-295.03110
185.78801	-9.58391	-295.03629
185.88801	-9.58781	-295.04544
185.98801	-9.59250	-295.10805
186.08801	-9.59797	-295.20613
186.18801	-9.60469	-295.35440
186.28801	-9.61219	-295.64664
186.38801	-9.61531	-295.60241
186.48801	-9.61922	-295.58843
186.58801	-9.62406	-295.65400
186.68801	-9.62969	-295.77926
186.78801	-9.63641	-295.96376
186.88801	-9.64109	-296.05874
186.98801	-9.64516	-296.06655
187.08801	-9.64984	-296.11096
187.18801	-9.65484	-296.19503
187.28801	-9.66000	-296.29275
187.38801	-9.66641	-296.46277
187.48801	-9.67109	-296.54729
187.58801	-9.67547	-296.57561
187.68801	-9.68078	-296.66874
187.78801	-9.68703	-296.79456
187.88801	-9.69422	-297.01042
187.98801	-9.69781	-297.00872
188.08801	-9.70172	-297.00053
188.18801	-9.70625	-297.04663
188.28801	-9.71109	-297.12778
188.38801	-9.71687	-297.24219
188.48801	-9.72453	-297.48619
188.58801	-9.72859	-297.52517
188.68801	-9.73297	-297.53092
188.78801	-9.73781	-297.59964
188.88801	-9.74328	-297.68023
188.98801	-9.75016	-297.88336
189.08801	-9.75453	-297.94648
189.18801	-9.75844	-297.94437
189.28801	-9.76297	-297.97813
189.38801	-9.76781	-298.04605
189.48801	-9.77391	-298.15578
189.58801	-9.78172	-298.43295
189.68801	-9.78531	-298.42767
189.78801	-9.78922	-298.42073
189.88801	-9.79391	-298.47568
189.98801	-9.79922	-298.57960
190.08801	-9.80625	-298.74828
190.18801	-9.81109	-298.84776
190.28801	-9.81531	-298.84374
190.38801	-9.81984	-298.88776
190.48801	-9.82469	-298.93807
190.58801	-9.83000	-299.03194
190.68801	-9.83766	-299.26565
190.78801	-9.84188	-299.32085
190.88801	-9.84609	-299.32144
190.98801	-9.85125	-299.37595
191.08801	-9.85750	-299.50261
191.18801	-9.86469	-299.73963
191.28801	-9.86797	-299.70509
191.38801	-9.87172	-299.67931
191.48801	-9.87609	-299.71913
191.58801	-9.88109	-299.79274
191.68801	-9.88687	-299.91567
191.78801	-9.89547	-300.19465
191.88801	-9.89938	-300.23092
191.98801	-9.90344	-300.20243
192.08801	-9.90828	-300.26227
192.18801	-9.91375	-300.36727
192.28801	-9.92031	-300.53076
192.38801	-9.92453	-300.57621
192.48801	-9.92844	-300.56578
192.58801	-9.93281	-300.59853
192.68801	-9.93813	-300.68123
192.78801	-9.94438	-300.81528
192.88801	-9.95188	-301.04965
192.98801	-9.95594	-301.09724
193.08801	-9.96000	-301.08002
193.18801	-9.96516	-301.15500
193.28801	-9.97094	-301.27096
193.38801	-9.97797	-301.47213
193.48801	-9.98203	-301.49788
193.58801	-9.98578	-301.45547
193.68801	-9.99031	-301.51096
193.78801	-9.99563	-301.60680
193.88801	-10.00156	-301.75325
193.98801	-10.00891	-301.97763
194.08801	-10.01266	-301.99307
194.18801	-10.01672	-301.99772
194.28801	-10.02156	-302.05005
194.38801	-10.02734	-302.15648
194.48801	-10.03375	-302.33225
194.58801	-10.03797	-302.37392
194.68801	-10.04187	-302.36700
194.78801	-10.04625	-302.39633
194.88801	-10.05109	-302.47653
194.98801	-10.05688	-302.58757
195.08801	-10.06453	-302.81100
195.18801	-10.06891	-302.87573
195.28801	-10.07297	-302.86315
195.38801	-10.07750	-302.89137
195.48801	-10.08297	-302.98188
195.58801	-10.09000	-303.16657
195.68801	-10.09469	-303.23923
195.78801	-10.09875	-303.23246
195.88801	-10.10344	-303.25648
195.98801	-10.10844	-303.32801
196.08801	-10.11406	-303.42624
196.18801	-10.12188	-303.65306
196.28801	-10.12562	-303.67729
196.38801	-10.12984	-303.65640
196.48801	-10.13469	-303.70903
196.58801	-10.14062	-303.81957
196.68801	-10.14766	-304.01614
196.78801	-10.15156	-304.03012
196.88801	-10.15563	-304.01966
196.98801	-10.16031	-304.05885
197.08801	-10.16547	-304.13663
197.18801	-10.17109	-304.24145
197.28801	-10.17828	-304.44562
197.38801	-10.18250	-304.46449
197.48801	-10.18656	-304.44479
197.58801	-10.19109	-304.46976
197.68801	-10.19687	-304.57035
197.78801	-10.20422	-304.78609
197.88801	-10.20875	-304.84995
197.98801	-10.21250	-304.81872
198.08801	-10.21656	-304.81207
198.18801	-10.22141	-304.85326
198.28801	-10.22719	-304.95754
198.38801	-10.23422	-305.14559
198.48801	-10.23891	-305.19599
198.58801	-10.24313	-305.18970
198.68801	-10.24797	-305.22496
198.78801	-10.25375	-305.31451
198.88801	-10.26125	-305.49186
198.98801	-10.26609	-305.57656
199.08801	-10.26953	-305.49386
199.18801	-10.27359	-305.45726
199.28801	-10.27813	-305.46767
199.38801	-10.28344	-305.52420
199.48801	-10.29047	-305.67732
199.58801	-10.29531	-305.69735
199.68801	-10.29938	-305.64550
[truncated: 2,594 more rows]
