# Supplementary material for: Strengthening of 3D Printed Fused Deposition Manufactured Parts Using the Fill Compositing Technique
Source: PLoS One. 2015 Apr 16;10(4):e0122915. doi: 10.1371/journal.pone.0122915 (PMC4400136; doi:10.1371/journal.pone.0122915)
Supplement: S1 File — This is the raw data and information on all the samples presented in this manuscript. (ZIP) [file pone.0122915.s001.zip › Specimen_RawData_177.csv]

Time	Extension	Load
(sec)	(mm)	(N)
0.00000	-0.00016	-0.05265
0.10000	-0.00047	-0.05560
0.20000	-0.00469	-0.05767
0.30000	-0.01328	-0.05643
0.40000	-0.01906	-0.05590
0.50000	-0.02516	-0.05348
0.60000	-0.03234	-0.05781
0.70000	-0.03719	-0.05618
0.80000	-0.04125	-0.05835
0.90000	-0.04563	-0.05591
1.00000	-0.05062	-0.05975
1.10000	-0.05578	-0.05318
1.20000	-0.06250	-0.05574
1.30000	-0.06750	-0.05705
1.40000	-0.07156	-0.05103
1.50000	-0.07625	-0.05812
1.60000	-0.08156	-0.05798
1.70000	-0.08875	-0.05460
1.80000	-0.09422	-0.05210
1.90000	-0.09828	-0.05993
2.00000	-0.10250	-0.06035
2.10000	-0.10719	-0.05456
2.20000	-0.11234	-0.05343
2.30000	-0.11937	-0.05361
2.40000	-0.12453	-0.05637
2.50000	-0.12875	-0.04962
2.60000	-0.13359	-0.04976
2.70000	-0.13859	-0.05549
2.80000	-0.14469	-0.04487
2.90000	-0.14969	-0.05230
3.00000	-0.15422	-0.05195
3.10000	-0.15906	-0.05260
3.20000	-0.16406	-0.04754
3.30000	-0.16984	-0.04992
3.40000	-0.17703	-0.05545
3.50000	-0.18141	-0.05580
3.60000	-0.18531	-0.05674
3.70000	-0.18984	-0.04582
3.80000	-0.19516	-0.04569
3.90000	-0.20234	-0.05552
4.00000	-0.20797	-0.05027
4.10000	-0.21172	-0.05329
4.20000	-0.21594	-0.04737
4.30000	-0.22078	-0.05368
4.40000	-0.22609	-0.05194
4.50000	-0.23297	-0.05239
4.60000	-0.23781	-0.05176
4.70000	-0.24188	-0.05572
4.80000	-0.24656	-0.04962
4.90000	-0.25172	-0.05116
5.00000	-0.25813	-0.04654
5.10000	-0.26406	-0.05592
5.20000	-0.26813	-0.04550
5.30000	-0.27234	-0.05415
5.40000	-0.27703	-0.05545
5.50000	-0.28250	-0.05047
5.60000	-0.29000	-0.04743
5.70000	-0.29547	-0.05241
5.80000	-0.29953	-0.04655
5.90000	-0.30469	-0.05312
6.00000	-0.31031	-0.05475
6.10000	-0.31781	-0.14191
6.20000	-0.32188	-0.29371
6.30000	-0.32563	-0.41003
6.40000	-0.33016	-0.56337
6.50000	-0.33531	-0.75651
6.60000	-0.34047	-0.95446
6.70000	-0.34719	-1.19361
6.80000	-0.35156	-1.39351
6.90000	-0.35563	-1.53732
7.00000	-0.36000	-1.70322
7.10000	-0.36484	-1.88425
7.20000	-0.37156	-2.13199
7.30000	-0.37750	-2.38154
7.40000	-0.38203	-2.55691
7.50000	-0.38656	-2.73000
7.60000	-0.39141	-2.91639
7.70000	-0.39687	-3.11391
7.80000	-0.40437	-3.39863
7.90000	-0.40875	-3.60231
8.00000	-0.41266	-3.75191
8.10000	-0.41766	-3.93050
8.20000	-0.42281	-4.13010
8.30000	-0.42906	-4.37113
8.40000	-0.43422	-4.59110
8.50000	-0.43812	-4.73813
8.60000	-0.44250	-4.90790
8.70000	-0.44719	-5.07602
8.80000	-0.45234	-5.27251
8.90000	-0.45906	-5.50455
9.00000	-0.46484	-5.77455
9.10000	-0.46891	-5.91857
9.20000	-0.47359	-6.08202
9.30000	-0.47875	-6.27813
9.40000	-0.48578	-6.52631
9.50000	-0.49141	-6.77136
9.60000	-0.49531	-6.92297
9.70000	-0.49953	-7.07226
9.80000	-0.50469	-7.26868
9.90000	-0.51031	-7.47871
10.00000	-0.51781	-7.75421
10.10000	-0.52203	-7.95227
10.20000	-0.52594	-8.09331
10.30000	-0.53031	-8.24708
10.40000	-0.53516	-8.43162
10.50000	-0.54156	-8.65794
10.60000	-0.54750	-8.89871
10.70000	-0.55172	-9.06191
10.80000	-0.55594	-9.21070
10.90000	-0.56094	-9.39588
11.00000	-0.56656	-9.59490
11.10000	-0.57344	-9.84395
11.20000	-0.57875	-10.08708
11.30000	-0.58281	-10.22138
11.40000	-0.58750	-10.39596
11.50000	-0.59250	-10.57893
11.60000	-0.59906	-10.79977
11.70000	-0.60500	-11.05614
11.80000	-0.60906	-11.20721
11.90000	-0.61313	-11.34899
12.00000	-0.61781	-11.52458
12.10000	-0.62328	-11.71691
12.20000	-0.63000	-11.96765
12.30000	-0.63563	-12.22301
12.40000	-0.63969	-12.36720
12.50000	-0.64437	-12.53543
12.60000	-0.64984	-12.73952
12.70000	-0.65672	-12.99555
12.80000	-0.66156	-13.21586
12.90000	-0.66547	-13.36643
13.00000	-0.67000	-13.52337
13.10000	-0.67500	-13.72656
13.20000	-0.68063	-13.94130
13.30000	-0.68750	-14.20803
13.40000	-0.69234	-14.43558
13.50000	-0.69625	-14.56927
13.60000	-0.70078	-14.73947
13.70000	-0.70625	-14.94109
13.80000	-0.71344	-15.21289
13.90000	-0.71906	-15.47348
14.00000	-0.72313	-15.63626
14.10000	-0.72734	-15.79124
14.20000	-0.73219	-15.98092
14.30000	-0.73766	-16.20120
14.40000	-0.74406	-16.46071
14.50000	-0.74875	-16.65973
14.60000	-0.75266	-16.81723
14.70000	-0.75719	-16.99825
14.80000	-0.76234	-17.19827
14.90000	-0.76844	-17.43136
15.00000	-0.77453	-17.70654
15.10000	-0.77906	-17.88418
15.20000	-0.78359	-18.04176
15.30000	-0.78828	-18.23101
15.40000	-0.79406	-18.45840
15.50000	-0.80156	-18.75753
15.60000	-0.80625	-18.99529
15.70000	-0.81000	-19.12318
15.80000	-0.81453	-19.28995
15.90000	-0.81937	-19.48547
16.00000	-0.82500	-19.70911
16.10000	-0.83047	-19.93182
16.20000	-0.83500	-20.11615
16.30000	-0.83953	-20.29394
16.40000	-0.84437	-20.48805
16.50000	-0.84984	-20.70131
16.60000	-0.85688	-20.96686
16.70000	-0.86250	-21.22014
16.80000	-0.86672	-21.36567
16.90000	-0.87141	-21.55404
17.00000	-0.87656	-21.74988
17.10000	-0.88266	-21.98924
17.20000	-0.88828	-22.23797
17.30000	-0.89250	-22.40063
17.40000	-0.89687	-22.56262
17.50000	-0.90172	-22.74652
17.60000	-0.90703	-22.95747
17.70000	-0.91375	-23.19555
17.80000	-0.91906	-23.44180
17.90000	-0.92297	-23.59827
18.00000	-0.92766	-23.76588
18.10000	-0.93281	-23.95861
18.20000	-0.93922	-24.21215
18.30000	-0.94516	-24.48028
18.40000	-0.94891	-24.61316
18.50000	-0.95328	-24.76757
18.60000	-0.95812	-24.96473
18.70000	-0.96359	-25.16239
18.80000	-0.97063	-25.41923
18.90000	-0.97609	-25.68208
19.00000	-0.98016	-25.82323
19.10000	-0.98484	-26.00339
19.20000	-0.98984	-26.18552
19.30000	-0.99594	-26.41360
19.40000	-1.00172	-26.66053
19.50000	-1.00578	-26.81760
19.60000	-1.00969	-26.95497
19.70000	-1.01422	-27.12026
19.80000	-1.01938	-27.31304
19.90000	-1.02563	-27.51820
20.00000	-1.03281	-27.84460
20.10000	-1.03703	-28.00833
20.20000	-1.04156	-28.16656
20.30000	-1.04656	-28.35596
20.40000	-1.05344	-28.60467
20.50000	-1.05906	-28.86301
20.60000	-1.06266	-28.98397
20.70000	-1.06656	-29.12409
20.80000	-1.07125	-29.28836
20.90000	-1.07625	-29.47431
21.00000	-1.08172	-29.67077
21.10000	-1.08828	-29.93335
21.20000	-1.09250	-30.08272
21.30000	-1.09734	-30.23890
21.40000	-1.10281	-30.43244
21.50000	-1.10953	-30.67442
21.60000	-1.11625	-30.97295
21.70000	-1.12000	-31.10252
21.80000	-1.12406	-31.24142
21.90000	-1.12906	-31.42973
22.00000	-1.13500	-31.65018
22.10000	-1.14344	-31.96147
22.20000	-1.14719	-32.16202
22.30000	-1.15031	-32.23894
22.40000	-1.15484	-32.40731
22.50000	-1.16000	-32.61208
22.60000	-1.16641	-32.84234
22.70000	-1.17250	-33.11772
22.80000	-1.17672	-33.28259
22.90000	-1.18094	-33.43836
23.00000	-1.18578	-33.61424
23.10000	-1.19094	-33.81826
23.20000	-1.19688	-34.02894
23.30000	-1.20297	-34.30604
23.40000	-1.20703	-34.46378
23.50000	-1.21141	-34.61635
23.60000	-1.21641	-34.80596
23.70000	-1.22266	-35.04054
23.80000	-1.22922	-35.32298
23.90000	-1.23312	-35.46608
24.00000	-1.23719	-35.60444
24.10000	-1.24219	-35.79442
24.20000	-1.24781	-36.01909
24.30000	-1.25453	-36.27484
24.40000	-1.26016	-36.54383
24.50000	-1.26391	-36.65876
24.60000	-1.26828	-36.81722
24.70000	-1.27313	-37.01449
24.80000	-1.27891	-37.22940
24.90000	-1.28578	-37.51677
25.00000	-1.29016	-37.69084
25.10000	-1.29438	-37.83835
25.20000	-1.29922	-38.01994
25.30000	-1.30453	-38.23504
25.40000	-1.31156	-38.48617
25.50000	-1.31672	-38.74807
25.60000	-1.32047	-38.86035
25.70000	-1.32484	-39.03052
25.80000	-1.33031	-39.24079
25.90000	-1.33656	-39.49478
26.00000	-1.34281	-39.76488
26.10000	-1.34687	-39.91290
26.20000	-1.35125	-40.06343
26.30000	-1.35578	-40.23384
26.40000	-1.36063	-40.42568
26.50000	-1.36703	-40.64993
26.60000	-1.37359	-40.94535
26.70000	-1.37734	-41.02607
26.80000	-1.38188	-41.19364
26.90000	-1.38688	-41.38697
27.00000	-1.39297	-41.61474
27.10000	-1.39875	-41.87814
27.20000	-1.40281	-42.01347
27.30000	-1.40719	-42.16940
27.40000	-1.41219	-42.35128
27.50000	-1.41766	-42.57829
27.60000	-1.42484	-42.84697
27.70000	-1.43047	-43.11501
27.80000	-1.43422	-43.23230
27.90000	-1.43859	-43.38758
28.00000	-1.44297	-43.55821
28.10000	-1.44859	-43.76104
28.20000	-1.45547	-44.05647
28.30000	-1.46031	-44.24155
28.40000	-1.46469	-44.39689
28.50000	-1.46969	-44.59085
28.60000	-1.47531	-44.80928
28.70000	-1.48250	-45.09585
28.80000	-1.48719	-45.31398
28.90000	-1.49078	-45.42544
29.00000	-1.49547	-45.60170
29.10000	-1.50063	-45.80730
29.20000	-1.50656	-46.05214
29.30000	-1.51297	-46.32714
29.40000	-1.51719	-46.48402
29.50000	-1.52125	-46.62626
29.60000	-1.52563	-46.79741
29.70000	-1.53078	-47.00105
29.80000	-1.53766	-47.25358
29.90000	-1.54406	-47.56736
30.00000	-1.54781	-47.68832
30.10000	-1.55234	-47.85161
30.20000	-1.55781	-48.07141
30.30000	-1.56375	-48.32288
30.40000	-1.56938	-48.56525
30.50000	-1.57359	-48.72574
30.60000	-1.57813	-48.88499
30.70000	-1.58297	-49.08606
30.80000	-1.58859	-49.30678
30.90000	-1.59547	-49.57325
31.00000	-1.60156	-49.88338
31.10000	-1.60500	-49.98812
31.20000	-1.60922	-50.13689
31.30000	-1.61422	-50.35223
31.40000	-1.62047	-50.61167
31.50000	-1.62656	-50.89535
31.60000	-1.63062	-51.06028
31.70000	-1.63484	-51.21555
31.80000	-1.63937	-51.39881
31.90000	-1.64438	-51.60612
32.00000	-1.64969	-51.81322
32.10000	-1.65578	-52.08429
32.20000	-1.66047	-52.26427
32.30000	-1.66500	-52.43690
32.40000	-1.67000	-52.63475
32.50000	-1.67562	-52.85925
32.60000	-1.68203	-53.13005
32.70000	-1.68641	-53.31162
32.80000	-1.69062	-53.46224
32.90000	-1.69516	-53.63535
33.00000	-1.70047	-53.84133
33.10000	-1.70672	-54.08182
33.20000	-1.71375	-54.39471
33.30000	-1.71797	-54.54956
33.40000	-1.72266	-54.72445
33.50000	-1.72781	-54.92612
33.60000	-1.73375	-55.15337
33.70000	-1.73984	-55.42868
33.80000	-1.74406	-55.58650
33.90000	-1.74813	-55.73540
34.00000	-1.75266	-55.91517
34.10000	-1.75750	-56.11138
34.20000	-1.76359	-56.33318
34.30000	-1.77031	-56.65334
34.40000	-1.77422	-56.77154
34.50000	-1.77844	-56.92466
34.60000	-1.78359	-57.11930
34.70000	-1.78953	-57.36341
34.80000	-1.79656	-57.67700
34.90000	-1.80078	-57.83196
35.00000	-1.80484	-57.97473
35.10000	-1.80953	-58.14437
35.20000	-1.81453	-58.34183
35.30000	-1.82000	-58.56663
35.40000	-1.82672	-58.84260
35.50000	-1.83094	-59.00671
35.60000	-1.83547	-59.15044
35.70000	-1.84047	-59.35112
35.80000	-1.84609	-59.57419
35.90000	-1.85297	-59.85791
36.00000	-1.85703	-60.00804
36.10000	-1.86109	-60.15410
36.20000	-1.86563	-60.31297
36.30000	-1.87078	-60.50576
36.40000	-1.87688	-60.75593
36.50000	-1.88516	-61.12198
36.60000	-1.88891	-61.27103
36.70000	-1.89297	-61.39226
36.80000	-1.89797	-61.58021
36.90000	-1.90297	-61.77625
37.00000	-1.90891	-62.03570
37.10000	-1.91328	-62.19636
37.20000	-1.91750	-62.35255
37.30000	-1.92219	-62.52052
37.40000	-1.92750	-62.70579
37.50000	-1.93375	-62.94273
37.60000	-1.94172	-63.28057
37.70000	-1.94531	-63.38907
37.80000	-1.94953	-63.52624
37.90000	-1.95484	-63.72478
38.00000	-1.96188	-64.00671
38.10000	-1.96844	-64.33415
38.20000	-1.97172	-64.43585
38.30000	-1.97594	-64.57390
38.40000	-1.98094	-64.76913
38.50000	-1.98594	-64.97034
38.60000	-1.99172	-65.19505
38.70000	-1.99766	-65.47881
38.80000	-2.00141	-65.61843
38.90000	-2.00594	-65.78597
39.00000	-2.01109	-65.99848
39.10000	-2.01687	-66.23390
39.20000	-2.02344	-66.51441
39.30000	-2.02734	-66.66494
39.40000	-2.03156	-66.80741
39.50000	-2.03625	-66.99309
39.60000	-2.04188	-67.23218
39.70000	-2.04906	-67.51543
39.80000	-2.05531	-67.83634
39.90000	-2.05859	-67.94558
40.00000	-2.06297	-68.09095
40.10000	-2.06781	-68.29430
40.20000	-2.07344	-68.51619
40.30000	-2.07984	-68.80268
40.40000	-2.08438	-68.99139
40.50000	-2.08859	-69.14471
40.60000	-2.09328	-69.33624
40.70000	-2.09844	-69.53719
40.80000	-2.10500	-69.78596
40.90000	-2.11172	-70.12425
41.00000	-2.11531	-70.25139
41.10000	-2.11953	-70.40491
41.20000	-2.12469	-70.60184
41.30000	-2.13047	-70.84740
41.40000	-2.13734	-71.15345
41.50000	-2.14172	-71.33851
41.60000	-2.14578	-71.49470
41.70000	-2.15062	-71.68298
41.80000	-2.15563	-71.88094
41.90000	-2.16156	-72.11175
42.00000	-2.16781	-72.41788
42.10000	-2.17172	-72.56649
42.20000	-2.17594	-72.72457
42.30000	-2.18109	-72.92986
42.40000	-2.18703	-73.16792
42.50000	-2.19438	-73.51059
42.60000	-2.19844	-73.67769
42.70000	-2.20234	-73.80884
42.80000	-2.20703	-73.99148
42.90000	-2.21203	-74.20981
43.00000	-2.21781	-74.44888
43.10000	-2.22422	-74.74174
43.20000	-2.22828	-74.88316
43.30000	-2.23266	-75.04871
43.40000	-2.23750	-75.23593
43.50000	-2.24297	-75.45376
43.60000	-2.25016	-75.75981
43.70000	-2.25500	-75.99127
43.80000	-2.25906	-76.12989
43.90000	-2.26375	-76.30777
44.00000	-2.26875	-76.50582
44.10000	-2.27484	-76.73007
44.20000	-2.28125	-77.03820
44.30000	-2.28500	-77.17465
44.40000	-2.28938	-77.32634
44.50000	-2.29422	-77.52653
44.60000	-2.30000	-77.74804
44.70000	-2.30703	-78.05955
44.80000	-2.31172	-78.26881
44.90000	-2.31578	-78.40008
45.00000	-2.32047	-78.56978
45.10000	-2.32516	-78.75843
45.20000	-2.33062	-78.96739
45.30000	-2.33781	-79.28259
45.40000	-2.34219	-79.47895
45.50000	-2.34656	-79.63521
45.60000	-2.35187	-79.82983
45.70000	-2.35828	-80.08724
45.80000	-2.36500	-80.40001
45.90000	-2.36828	-80.51428
46.00000	-2.37203	-80.64558
46.10000	-2.37625	-80.79395
46.20000	-2.38141	-80.99615
46.30000	-2.38719	-81.22756
46.40000	-2.39547	-81.61496
46.50000	-2.39969	-81.78200
46.60000	-2.40375	-81.92239
46.70000	-2.40875	-82.10026
46.80000	-2.41484	-82.36406
46.90000	-2.42141	-82.66837
47.00000	-2.42562	-82.84305
47.10000	-2.42953	-82.98920
47.20000	-2.43422	-83.16892
47.30000	-2.43953	-83.39100
47.40000	-2.44594	-83.65551
47.50000	-2.45172	-83.93640
47.60000	-2.45562	-84.08058
47.70000	-2.46000	-84.25121
47.80000	-2.46500	-84.46648
47.90000	-2.47063	-84.69476
48.00000	-2.47703	-84.99560
48.10000	-2.48172	-85.18331
48.20000	-2.48609	-85.34386
48.30000	-2.49047	-85.52203
48.40000	-2.49531	-85.71335
48.50000	-2.50078	-85.94866
48.60000	-2.50781	-86.24693
48.70000	-2.51219	-86.45330
48.80000	-2.51656	-86.60425
48.90000	-2.52156	-86.79230
49.00000	-2.52734	-87.02721
49.10000	-2.53391	-87.32248
49.20000	-2.53828	-87.51116
49.30000	-2.54234	-87.65375
49.40000	-2.54672	-87.82218
49.50000	-2.55203	-88.03250
49.60000	-2.55797	-88.27662
49.70000	-2.56531	-88.60952
49.80000	-2.56922	-88.76225
49.90000	-2.57344	-88.91306
50.00000	-2.57828	-89.09114
50.10000	-2.58391	-89.32408
50.20000	-2.59078	-89.61342
50.30000	-2.59531	-89.81778
50.40000	-2.59938	-89.95351
50.50000	-2.60406	-90.12569
50.60000	-2.60891	-90.32269
50.70000	-2.61469	-90.55089
50.80000	-2.62156	-90.86390
50.90000	-2.62563	-91.02512
51.00000	-2.63000	-91.18636
51.10000	-2.63516	-91.38006
51.20000	-2.64094	-91.60457
51.30000	-2.64781	-91.91617
51.40000	-2.65188	-92.06409
51.50000	-2.65578	-92.19151
51.60000	-2.66016	-92.35108
51.70000	-2.66531	-92.55126
51.80000	-2.67078	-92.77560
51.90000	-2.67797	-93.07077
52.00000	-2.68234	-93.27261
52.10000	-2.68672	-93.40610
52.20000	-2.69156	-93.58259
52.30000	-2.69750	-93.81487
52.40000	-2.70500	-94.15033
52.50000	-2.70891	-94.30731
52.60000	-2.71297	-94.44122
52.70000	-2.71734	-94.60489
52.80000	-2.72203	-94.78346
52.90000	-2.72734	-94.97549
53.00000	-2.73359	-95.22834
53.10000	-2.73875	-95.42250
53.20000	-2.74328	-95.58594
53.30000	-2.74844	-95.77871
53.40000	-2.75453	-96.02068
53.50000	-2.76250	-96.35027
53.60000	-2.76641	-96.52809
53.70000	-2.76984	-96.62147
53.80000	-2.77406	-96.77519
53.90000	-2.77922	-96.95686
54.00000	-2.78500	-97.18216
54.10000	-2.79266	-97.50940
54.20000	-2.79656	-97.67493
54.30000	-2.80109	-97.82767
54.40000	-2.80625	-98.02860
54.50000	-2.81266	-98.27666
54.60000	-2.81969	-98.60468
54.70000	-2.82313	-98.74715
54.80000	-2.82703	-98.87394
54.90000	-2.83156	-99.03234
55.00000	-2.83641	-99.22641
55.10000	-2.84172	-99.44432
55.20000	-2.84875	-99.73377
55.30000	-2.85297	-99.92428
55.40000	-2.85703	-100.04520
55.50000	-2.86172	-100.23699
55.60000	-2.86750	-100.44314
55.70000	-2.87469	-100.75551
55.80000	-2.87922	-100.96239
55.90000	-2.88328	-101.10319
56.00000	-2.88781	-101.25840
56.10000	-2.89297	-101.46243
56.20000	-2.89781	-101.65137
56.30000	-2.90516	-101.94616
56.40000	-2.90984	-102.16522
56.50000	-2.91406	-102.30236
56.60000	-2.91875	-102.48287
56.70000	-2.92391	-102.66211
56.80000	-2.93109	-102.94825
56.90000	-2.93578	-103.17203
57.00000	-2.93984	-103.30475
57.10000	-2.94469	-103.47834
57.20000	-2.94984	-103.67963
57.30000	-2.95594	-103.92600
57.40000	-2.96281	-104.23372
57.50000	-2.96641	-104.37013
57.60000	-2.97062	-104.49641
57.70000	-2.97562	-104.68417
57.80000	-2.98094	-104.89634
57.90000	-2.98719	-105.14650
58.00000	-2.99234	-105.37406
58.10000	-2.99641	-105.52261
58.20000	-3.00094	-105.69096
58.30000	-3.00609	-105.88073
58.40000	-3.01203	-106.12245
58.50000	-3.01984	-106.45950
58.60000	-3.02344	-106.61514
58.70000	-3.02734	-106.73016
58.80000	-3.03219	-106.91084
58.90000	-3.03797	-107.13562
59.00000	-3.04484	-107.42129
59.10000	-3.04953	-107.63732
59.20000	-3.05344	-107.77982
59.30000	-3.05813	-107.93991
59.40000	-3.06313	-108.13051
59.50000	-3.06844	-108.34047
59.60000	-3.07563	-108.63186
59.70000	-3.08016	-108.84689
59.80000	-3.08406	-108.97192
59.90000	-3.08875	-109.13960
60.00000	-3.09438	-109.35362
60.10000	-3.10203	-109.66877
60.20000	-3.10625	-109.87578
60.30000	-3.11031	-110.00718
60.40000	-3.11484	-110.18169
60.50000	-3.11969	-110.35753
60.60000	-3.12500	-110.56732
60.70000	-3.13234	-110.84928
60.80000	-3.13719	-111.08834
60.90000	-3.14125	-111.22775
61.00000	-3.14594	-111.40135
61.10000	-3.15125	-111.59354
61.20000	-3.15859	-111.88793
61.30000	-3.16344	-112.12722
61.40000	-3.16734	-112.25657
61.50000	-3.17203	-112.44255
61.60000	-3.17719	-112.64497
61.70000	-3.18266	-112.86391
61.80000	-3.18953	-113.15996
61.90000	-3.19344	-113.33083
62.00000	-3.19750	-113.47034
62.10000	-3.20250	-113.66384
62.20000	-3.20859	-113.89805
62.30000	-3.21578	-114.21229
62.40000	-3.22047	-114.40302
62.50000	-3.22422	-114.55628
62.60000	-3.22844	-114.70613
62.70000	-3.23328	-114.88876
62.80000	-3.23906	-115.11966
62.90000	-3.24703	-115.49260
63.00000	-3.25094	-115.67976
63.10000	-3.25516	-115.80957
63.20000	-3.26031	-116.01274
63.30000	-3.26594	-116.24102
63.40000	-3.27266	-116.53622
63.50000	-3.27688	-116.74337
63.60000	-3.28094	-116.90611
63.70000	-3.28547	-117.08477
63.80000	-3.29031	-117.27886
63.90000	-3.29547	-117.49668
64.00000	-3.30203	-117.75859
64.10000	-3.30672	-117.97263
64.20000	-3.31109	-118.15125
64.30000	-3.31563	-118.33241
64.40000	-3.32063	-118.53081
64.50000	-3.32703	-118.76051
64.60000	-3.33266	-119.02996
64.70000	-3.33703	-119.19884
64.80000	-3.34156	-119.36738
64.90000	-3.34672	-119.55653
65.00000	-3.35297	-119.78818
65.10000	-3.36016	-120.11518
65.20000	-3.36391	-120.28472
65.30000	-3.36797	-120.39895
65.40000	-3.37266	-120.55856
65.50000	-3.37766	-120.73504
65.60000	-3.38438	-120.98783
65.70000	-3.38969	-121.23148
65.80000	-3.39375	-121.36610
65.90000	-3.39781	-121.51317
66.00000	-3.40281	-121.69424
66.10000	-3.40844	-121.91348
66.20000	-3.41625	-122.24180
66.30000	-3.42109	-122.47471
66.40000	-3.42500	-122.59603
66.50000	-3.42969	-122.76776
66.60000	-3.43484	-122.95877
66.70000	-3.44125	-123.21246
66.80000	-3.44594	-123.42124
66.90000	-3.45031	-123.57212
67.00000	-3.45516	-123.74089
67.10000	-3.46016	-123.93126
67.20000	-3.46594	-124.16764
67.30000	-3.47312	-124.46161
67.40000	-3.47719	-124.62875
67.50000	-3.48109	-124.74652
67.60000	-3.48578	-124.91593
67.70000	-3.49109	-125.12003
67.80000	-3.49859	-125.40680
67.90000	-3.50359	-125.64044
68.00000	-3.50750	-125.76066
68.10000	-3.51187	-125.90639
68.20000	-3.51703	-126.09881
68.30000	-3.52219	-126.29746
68.40000	-3.52922	-126.56701
68.50000	-3.53391	-126.77108
68.60000	-3.53781	-126.89261
68.70000	-3.54219	-127.04909
68.80000	-3.54719	-127.22419
68.90000	-3.55359	-127.44187
69.00000	-3.55937	-127.69511
69.10000	-3.56375	-127.85012
69.20000	-3.56812	-128.00524
69.30000	-3.57312	-128.17040
69.40000	-3.57859	-128.35933
69.50000	-3.58656	-128.64980
69.60000	-3.59109	-128.87049
69.70000	-3.59516	-128.99396
69.80000	-3.60016	-129.15979
69.90000	-3.60531	-129.34709
70.00000	-3.61203	-129.59461
70.10000	-3.61734	-129.83289
70.20000	-3.62156	-129.97931
70.30000	-3.62594	-130.13582
70.40000	-3.63078	-130.30969
70.50000	-3.63641	-130.51878
70.60000	-3.64375	-130.81652
70.70000	-3.64734	-130.96797
70.80000	-3.65125	-131.08613
70.90000	-3.65625	-131.25733
71.00000	-3.66187	-131.47005
71.10000	-3.67016	-131.77571
71.20000	-3.67516	-132.04327
71.30000	-3.67844	-132.13561
71.40000	-3.68250	-132.28083
71.50000	-3.68719	-132.44584
71.60000	-3.69281	-132.65289
71.70000	-3.69984	-132.95330
71.80000	-3.70469	-133.17260
71.90000	-3.70875	-133.30393
72.00000	-3.71359	-133.47501
72.10000	-3.71891	-133.66397
72.20000	-3.72594	-133.93264
72.30000	-3.73062	-134.15496
72.40000	-3.73453	-134.28274
72.50000	-3.73891	-134.43807
72.60000	-3.74391	-134.61582
72.70000	-3.74953	-134.83205
72.80000	-3.75641	-135.08636
72.90000	-3.76156	-135.32561
73.00000	-3.76547	-135.45638
73.10000	-3.77031	-135.62790
73.20000	-3.77547	-135.82285
73.30000	-3.78172	-136.06350
73.40000	-3.78703	-136.30801
73.50000	-3.79109	-136.43879
73.60000	-3.79547	-136.59118
73.70000	-3.80062	-136.77989
73.80000	-3.80625	-136.98857
73.90000	-3.81391	-137.29833
74.00000	-3.81797	-137.49865
74.10000	-3.82187	-137.61370
74.20000	-3.82656	-137.77994
74.30000	-3.83203	-137.98124
74.40000	-3.83937	-138.26923
74.50000	-3.84438	-138.51464
74.60000	-3.84844	-138.66049
74.70000	-3.85281	-138.79943
74.80000	-3.85750	-138.96118
74.90000	-3.86297	-139.17214
75.00000	-3.86984	-139.44452
75.10000	-3.87438	-139.66793
75.20000	-3.87859	-139.81493
75.30000	-3.88359	-139.98672
75.40000	-3.88891	-140.18184
75.50000	-3.89625	-140.46282
75.60000	-3.90109	-140.70964
75.70000	-3.90484	-140.82858
75.80000	-3.90906	-140.96473
75.90000	-3.91391	-141.14586
76.00000	-3.91953	-141.37180
76.10000	-3.92734	-141.68283
76.20000	-3.93172	-141.90589
76.30000	-3.93547	-142.01619
76.40000	-3.94000	-142.17375
76.50000	-3.94516	-142.35201
76.60000	-3.95188	-142.61234
76.70000	-3.95734	-142.86238
76.80000	-3.96156	-143.02854
76.90000	-3.96594	-143.18143
77.00000	-3.97125	-143.36619
77.10000	-3.97719	-143.61280
77.20000	-3.98437	-143.92829
77.30000	-3.98813	-144.07443
77.40000	-3.99203	-144.19633
77.50000	-3.99672	-144.36597
77.60000	-4.00203	-144.56041
77.70000	-4.00891	-144.82887
77.80000	-4.01469	-145.09866
77.90000	-4.01875	-145.24481
78.00000	-4.02312	-145.39352
78.10000	-4.02781	-145.55813
78.20000	-4.03344	-145.78386
78.30000	-4.04062	-146.08012
78.40000	-4.04516	-146.28816
78.50000	-4.04922	-146.41890
78.60000	-4.05391	-146.59499
78.70000	-4.05953	-146.80465
78.80000	-4.06672	-147.10364
78.90000	-4.07172	-147.34329
79.00000	-4.07562	-147.47906
79.10000	-4.08000	-147.63771
79.20000	-4.08484	-147.82788
79.30000	-4.09016	-148.03402
79.40000	-4.09687	-148.29977
79.50000	-4.10172	-148.53369
79.60000	-4.10578	-148.67236
79.70000	-4.11031	-148.82718
79.80000	-4.11547	-149.02937
79.90000	-4.12234	-149.29506
80.00000	-4.12813	-149.57269
80.10000	-4.13219	-149.72442
80.20000	-4.13656	-149.86965
80.30000	-4.14125	-150.05398
80.40000	-4.14625	-150.23646
80.50000	-4.15266	-150.47252
80.60000	-4.15797	-150.71933
80.70000	-4.16234	-150.87937
80.80000	-4.16688	-151.03923
80.90000	-4.17219	-151.23695
81.00000	-4.17938	-151.51037
81.10000	-4.18453	-151.76454
81.20000	-4.18844	-151.89701
81.30000	-4.19250	-152.03597
81.40000	-4.19703	-152.19626
81.50000	-4.20219	-152.38360
81.60000	-4.20844	-152.61060
81.70000	-4.21438	-152.87727
81.80000	-4.21859	-153.02023
81.90000	-4.22359	-153.19540
82.00000	-4.22875	-153.37986
82.10000	-4.23531	-153.61565
82.20000	-4.24141	-153.89124
82.30000	-4.24547	-154.03748
82.40000	-4.24969	-154.18868
82.50000	-4.25438	-154.34140
82.60000	-4.25953	-154.53015
82.70000	-4.26656	-154.77958
82.80000	-4.27188	-155.03249
82.90000	-4.27578	-155.14511
83.00000	-4.28047	-155.30169
83.10000	-4.28594	-155.49743
83.20000	-4.29250	-155.74075
83.30000	-4.29766	-155.97136
83.40000	-4.30172	-156.09597
83.50000	-4.30609	-156.23458
83.60000	-4.31078	-156.39715
83.70000	-4.31594	-156.57727
83.80000	-4.32313	-156.82314
83.90000	-4.32969	-157.14292
84.00000	-4.33344	-157.25908
84.10000	-4.33797	-157.40435
84.20000	-4.34344	-157.59297
84.30000	-4.35031	-157.84538
84.40000	-4.35500	-158.07374
84.50000	-4.35844	-158.16627
84.60000	-4.36250	-158.29231
84.70000	-4.36703	-158.45624
84.80000	-4.37234	-158.63986
84.90000	-4.37844	-158.84951
85.00000	-4.38484	-159.12093
85.10000	-4.38906	-159.25308
85.20000	-4.39344	-159.39945
85.30000	-4.39828	-159.55980
85.40000	-4.40469	-159.75887
85.50000	-4.41141	-160.06443
85.60000	-4.41547	-160.20218
85.70000	-4.41969	-160.33776
85.80000	-4.42453	-160.49704
85.90000	-4.43016	-160.70303
86.00000	-4.43875	-161.00329
86.10000	-4.44344	-161.26511
86.20000	-4.44688	-161.33742
86.30000	-4.45141	-161.48990
86.40000	-4.45672	-161.67919
86.50000	-4.46406	-161.94892
86.60000	-4.46922	-162.19723
86.70000	-4.47281	-162.29711
86.80000	-4.47719	-162.43610
86.90000	-4.48172	-162.59249
87.00000	-4.48688	-162.78918
87.10000	-4.49391	-163.02504
87.20000	-4.49953	-163.29953
87.30000	-4.50328	-163.41035
87.40000	-4.50813	-163.57553
87.50000	-4.51359	-163.77911
87.60000	-4.52047	-164.03998
87.70000	-4.52531	-164.26389
87.80000	-4.52906	-164.38483
87.90000	-4.53344	-164.52928
88.00000	-4.53859	-164.71459
88.10000	-4.54406	-164.91975
88.20000	-4.55156	-165.20722
88.30000	-4.55656	-165.44795
88.40000	-4.55984	-165.54038
88.50000	-4.56406	-165.67667
88.60000	-4.56922	-165.85135
88.70000	-4.57625	-166.10841
88.80000	-4.58234	-166.40027
88.90000	-4.58609	-166.52428
89.00000	-4.59031	-166.66862
89.10000	-4.59531	-166.84215
89.20000	-4.60094	-167.04792
89.30000	-4.60797	-167.33328
89.40000	-4.61250	-167.52352
89.50000	-4.61656	-167.64876
89.60000	-4.62141	-167.81457
89.70000	-4.62641	-167.99985
89.80000	-4.63234	-168.21894
89.90000	-4.63906	-168.50270
90.00000	-4.64312	-168.67107
90.10000	-4.64703	-168.78697
90.20000	-4.65156	-168.94755
90.30000	-4.65688	-169.14405
90.40000	-4.66359	-169.38373
90.50000	-4.66906	-169.63185
90.60000	-4.67297	-169.75728
90.70000	-4.67766	-169.91828
90.80000	-4.68313	-170.11893
90.90000	-4.68953	-170.34949
91.00000	-4.69531	-170.60451
91.10000	-4.69938	-170.74786
91.20000	-4.70391	-170.88999
91.30000	-4.70891	-171.07593
91.40000	-4.71422	-171.26946
91.50000	-4.72094	-171.50366
91.60000	-4.72641	-171.75721
91.70000	-4.73000	-171.86853
91.80000	-4.73438	-172.00634
91.90000	-4.73953	-172.19080
92.00000	-4.74609	-172.42478
92.10000	-4.75234	-172.70930
92.20000	-4.75641	-172.85159
92.30000	-4.76078	-172.99475
92.40000	-4.76563	-173.16176
92.50000	-4.77062	-173.34583
92.60000	-4.77719	-173.56434
92.70000	-4.78266	-173.81410
92.80000	-4.78672	-173.93813
92.90000	-4.79125	-174.09679
93.00000	-4.79625	-174.26337
93.10000	-4.80266	-174.48661
93.20000	-4.80844	-174.74917
93.30000	-4.81234	-174.87337
93.40000	-4.81672	-175.01190
93.50000	-4.82156	-175.17325
93.60000	-4.82703	-175.36724
93.70000	-4.83406	-175.61109
93.80000	-4.84000	-175.89386
93.90000	-4.84375	-176.00463
94.00000	-4.84844	-176.15636
94.10000	-4.85328	-176.32547
94.20000	-4.85891	-176.51260
94.30000	-4.86484	-176.75300
94.40000	-4.86922	-176.89489
94.50000	-4.87359	-177.04143
94.60000	-4.87859	-177.21330
94.70000	-4.88438	-177.43133
94.80000	-4.89266	-177.73081
94.90000	-4.89734	-177.97668
95.00000	-4.90094	-178.06938
95.10000	-4.90578	-178.22745
95.20000	-4.91141	-178.44136
95.30000	-4.91781	-178.68583
95.40000	-4.92297	-178.91446
95.50000	-4.92656	-179.02642
95.60000	-4.93063	-179.15282
95.70000	-4.93547	-179.33036
95.80000	-4.94094	-179.52468
95.90000	-4.94859	-179.80926
96.00000	-4.95484	-180.13927
96.10000	-4.95797	-180.23348
96.20000	-4.96234	-180.37571
96.30000	-4.96719	-180.55569
96.40000	-4.97328	-180.77534
96.50000	-4.97875	-181.01983
96.60000	-4.98281	-181.16696
96.70000	-4.98719	-181.31271
96.80000	-4.99219	-181.49567
96.90000	-4.99734	-181.68667
97.00000	-5.00344	-181.91218
97.10000	-5.01016	-182.21711
97.20000	-5.01406	-182.35350
97.30000	-5.01844	-182.48940
97.40000	-5.02297	-182.65375
97.50000	-5.02828	-182.84230
97.60000	-5.03453	-183.09513
97.70000	-5.03922	-183.27488
97.80000	-5.04359	-183.41954
97.90000	-5.04859	-183.59420
98.00000	-5.05406	-183.79450
98.10000	-5.06047	-184.00985
98.20000	-5.06625	-184.26891
98.30000	-5.07031	-184.40825
98.40000	-5.07484	-184.55656
98.50000	-5.08016	-184.73859
98.60000	-5.08672	-184.95420
98.70000	-5.09281	-185.23450
98.80000	-5.09672	-185.37353
98.90000	-5.10078	-185.48602
99.00000	-5.10531	-185.63448
99.10000	-5.11031	-185.79392
99.20000	-5.11641	-186.00243
99.30000	-5.12266	-186.27617
99.40000	-5.12687	-186.40463
99.50000	-5.13141	-186.55251
99.60000	-5.13656	-186.72338
99.70000	-5.14344	-186.95587
99.80000	-5.15016	-187.26340
99.90000	-5.15375	-187.37750
100.00000	-5.15781	-187.49668
100.10000	-5.16250	-187.64882
100.20000	-5.16781	-187.82826
100.30000	-5.17438	-188.05008
100.40000	-5.18031	-188.32740
100.50000	-5.18406	-188.43600
100.60000	-5.18859	-188.57576
100.70000	-5.19375	-188.75453
100.80000	-5.19969	-188.96362
100.90000	-5.20594	-189.23078
101.00000	-5.21000	-189.36099
101.10000	-5.21406	-189.47966
101.20000	-5.21859	-189.63054
101.30000	-5.22391	-189.80123
101.40000	-5.22969	-189.99104
101.50000	-5.23609	-190.24695
101.60000	-5.24031	-190.38793
101.70000	-5.24469	-190.52774
101.80000	-5.25000	-190.69062
101.90000	-5.25641	-190.91520
102.00000	-5.26422	-191.24095
102.10000	-5.26750	-191.36012
102.20000	-5.27125	-191.45070
102.30000	-5.27578	-191.58801
102.40000	-5.28078	-191.75068
102.50000	-5.28734	-191.95840
102.60000	-5.29469	-192.29476
102.70000	-5.29828	-192.41285
102.80000	-5.30297	-192.54594
102.90000	-5.30828	-192.72912
103.00000	-5.31469	-192.93155
103.10000	-5.32109	-193.24270
103.20000	-5.32422	-193.33367
103.30000	-5.32813	-193.43221
103.40000	-5.33281	-193.58742
103.50000	-5.33781	-193.76440
103.60000	-5.34422	-193.97467
103.70000	-5.35078	-194.27413
103.80000	-5.35422	-194.37331
103.90000	-5.35844	-194.48996
104.00000	-5.36328	-194.65066
104.10000	-5.36953	-194.86950
104.20000	-5.37641	-195.15191
104.30000	-5.38062	-195.29651
104.40000	-5.38484	-195.42688
104.50000	-5.38969	-195.59181
104.60000	-5.39516	-195.77600
104.70000	-5.40203	-195.99989
104.80000	-5.40766	-196.26360
104.90000	-5.41109	-196.36199
105.00000	-5.41531	-196.48653
105.10000	-5.42031	-196.64885
105.20000	-5.42625	-196.85264
105.30001	-5.43312	-197.13052
105.40001	-5.43703	-197.26019
105.50001	-5.44094	-197.36300
105.60001	-5.44578	-197.52070
105.70001	-5.45094	-197.70400
105.80001	-5.45750	-197.91138
105.90001	-5.46469	-198.24269
106.00001	-5.46828	-198.35754
106.10001	-5.47266	-198.48405
106.20001	-5.47781	-198.65960
106.30001	-5.48344	-198.84647
106.40001	-5.48984	-199.11274
106.50001	-5.49391	-199.24183
106.60001	-5.49813	-199.37138
106.70001	-5.50266	-199.51871
106.80001	-5.50797	-199.70001
106.90001	-5.51453	-199.90475
107.00001	-5.52109	-200.21300
107.10001	-5.52453	-200.30692
107.20001	-5.52891	-200.43023
107.30001	-5.53375	-200.59404
107.40001	-5.53953	-200.77999
107.50001	-5.54656	-201.06645
107.60001	-5.55094	-201.21823
107.70001	-5.55531	-201.35610
107.80001	-5.56016	-201.51657
107.90001	-5.56516	-201.68361
108.00001	-5.57125	-201.88351
108.10001	-5.57750	-202.13315
108.20001	-5.58125	-202.26647
108.30001	-5.58563	-202.39349
108.40001	-5.59078	-202.56737
108.50001	-5.59703	-202.78163
108.60001	-5.60391	-203.06362
108.70001	-5.60766	-203.18335
108.80001	-5.61172	-203.30340
108.90001	-5.61656	-203.45919
109.00001	-5.62188	-203.64393
109.10001	-5.62781	-203.84993
109.20001	-5.63469	-204.14953
109.30001	-5.63828	-204.25554
109.40001	-5.64250	-204.37042
109.50001	-5.64734	-204.52864
109.60001	-5.65297	-204.71293
109.70001	-5.66000	-204.99638
109.80001	-5.66438	-205.15868
109.90001	-5.66844	-205.27767
110.00001	-5.67312	-205.42878
110.10001	-5.67828	-205.60403
110.20001	-5.68438	-205.80088
110.30001	-5.69125	-206.08367
110.40001	-5.69531	-206.23574
110.50001	-5.69953	-206.34325
110.60001	-5.70453	-206.51577
110.70001	-5.71109	-206.73622
110.80001	-5.71781	-207.02672
110.90001	-5.72156	-207.14624
111.00001	-5.72547	-207.25983
111.10001	-5.73016	-207.40496
111.20001	-5.73547	-207.58486
111.30001	-5.74188	-207.80370
111.40001	-5.74766	-208.05876
111.50001	-5.75156	-208.18305
111.60001	-5.75609	-208.32287
111.70001	-5.76141	-208.51304
111.80001	-5.76844	-208.75004
111.90001	-5.77516	-209.05790
112.00001	-5.77891	-209.18995
112.10001	-5.78281	-209.30977
112.20001	-5.78750	-209.46136
112.30001	-5.79250	-209.64891
112.40001	-5.79844	-209.84769
112.50001	-5.80406	-210.09731
112.60001	-5.80813	-210.22427
112.70001	-5.81250	-210.36376
112.80001	-5.81750	-210.53670
112.90001	-5.82391	-210.75863
113.00001	-5.83125	-211.08218
113.10001	-5.83516	-211.24044
113.20001	-5.83891	-211.33830
113.30001	-5.84344	-211.48470
113.40001	-5.84859	-211.66137
113.50001	-5.85438	-211.87688
113.60001	-5.86063	-212.13621
113.70001	-5.86484	-212.28866
113.80001	-5.86938	-212.42955
113.90001	-5.87391	-212.58649
114.00001	-5.87922	-212.75873
114.10001	-5.88578	-213.00213
114.20001	-5.89094	-213.21249
114.30001	-5.89516	-213.32763
114.40001	-5.89984	-213.47661
114.50001	-5.90516	-213.66324
114.60001	-5.91156	-213.88370
114.70001	-5.91828	-214.17227
114.80001	-5.92188	-214.29324
114.90001	-5.92609	-214.41384
115.00001	-5.93078	-214.56215
115.10001	-5.93594	-214.72624
115.20001	-5.94281	-214.97385
115.30001	-5.94797	-215.17716
115.40001	-5.95203	-215.30034
115.50001	-5.95672	-215.43540
115.60001	-5.96187	-215.60429
115.70001	-5.96766	-215.79947
115.80001	-5.97453	-216.07335
115.90001	-5.97828	-216.17851
116.00001	-5.98266	-216.30368
116.10001	-5.98750	-216.44804
116.20001	-5.99391	-216.66288
116.30001	-6.00203	-216.99560
116.40001	-6.00563	-217.12232
116.50001	-6.00922	-217.21120
116.60001	-6.01391	-217.33952
116.70001	-6.01891	-217.51009
116.80001	-6.02438	-217.66160
116.90001	-6.03109	-217.93085
117.00001	-6.03500	-218.05818
117.10001	-6.03922	-218.17549
117.20001	-6.04422	-218.32833
117.30001	-6.05000	-218.51945
117.40001	-6.05703	-218.78591
117.50001	-6.06125	-218.92443
117.60001	-6.06547	-219.03659
117.70001	-6.06984	-219.15583
117.80001	-6.07469	-219.29628
117.90001	-6.08016	-219.46913
118.00001	-6.08750	-219.73671
118.10001	-6.09156	-219.86753
118.20001	-6.09578	-219.97195
118.30001	-6.10031	-220.09990
118.40001	-6.10547	-220.24570
118.50001	-6.11297	-220.47605
118.60001	-6.11828	-220.69497
118.70001	-6.12266	-220.81380
118.80001	-6.12734	-220.94840
118.90001	-6.13281	-221.11183
119.00001	-6.14016	-221.32853
119.10001	-6.14625	-221.61058
119.20001	-6.14969	-221.67690
119.30001	-6.15422	-221.81265
119.40001	-6.15969	-221.98501
119.50001	-6.16625	-222.19400
119.60001	-6.17250	-222.46753
119.70001	-6.17578	-222.54966
119.80001	-6.17953	-222.65743
119.90001	-6.18391	-222.77647
120.00001	-6.18906	-222.93903
120.10001	-6.19469	-223.13367
120.20001	-6.20234	-223.41061
120.30001	-6.20609	-223.55208
120.40001	-6.20969	-223.64387
120.50001	-6.21438	-223.77807
120.60001	-6.21984	-223.94134
120.70001	-6.22719	-224.21502
120.80001	-6.23188	-224.39016
120.90001	-6.23625	-224.52515
121.00001	-6.24109	-224.67884
121.10001	-6.24609	-224.82918
121.20001	-6.25172	-225.01858
121.30001	-6.25906	-225.29583
121.40001	-6.26297	-225.43280
121.50001	-6.26672	-225.52808
121.60001	-6.27141	-225.66521
121.70001	-6.27719	-225.85185
121.80001	-6.28500	-226.15346
121.90001	-6.28906	-226.31168
122.00001	-6.29281	-226.41285
122.10001	-6.29734	-226.54763
122.20001	-6.30219	-226.69432
122.30001	-6.30781	-226.87706
122.40001	-6.31484	-227.13596
122.50001	-6.31922	-227.28570
122.60001	-6.32359	-227.41781
122.70001	-6.32859	-227.56329
122.80001	-6.33453	-227.75999
122.90001	-6.34172	-228.04999
123.00001	-6.34563	-228.17665
123.10001	-6.34938	-228.26873
123.20001	-6.35391	-228.39980
123.30001	-6.35922	-228.57018
123.40001	-6.36531	-228.76397
123.50001	-6.37219	-229.04450
123.60001	-6.37609	-229.16438
123.70001	-6.38047	-229.28612
123.80001	-6.38562	-229.45423
123.90001	-6.39094	-229.63810
124.00001	-6.39766	-229.86552
124.10001	-6.40203	-230.02183
124.20001	-6.40625	-230.13927
124.30001	-6.41109	-230.28600
124.40001	-6.41625	-230.44632
124.50001	-6.42234	-230.65366
124.60001	-6.42953	-230.94855
124.70001	-6.43297	-231.04043
124.80001	-6.43688	-231.14358
124.90001	-6.44141	-231.27760
125.00001	-6.44703	-231.44992
125.10001	-6.45406	-231.71310
125.20001	-6.45875	-231.88227
125.30001	-6.46312	-232.00096
125.40001	-6.46797	-232.14881
125.50001	-6.47297	-232.30827
125.60001	-6.47875	-232.48313
125.70001	-6.48578	-232.76442
125.80001	-6.48953	-232.87600
125.90001	-6.49375	-232.99165
126.00001	-6.49844	-233.12986
126.10001	-6.50422	-233.30511
126.20001	-6.51125	-233.54904
126.30001	-6.51578	-233.73608
126.40001	-6.51953	-233.82230
126.50001	-6.52406	-233.94659
126.60001	-6.52922	-234.09754
126.70001	-6.53531	-234.31054
126.80001	-6.54359	-234.64479
126.90001	-6.54703	-234.75248
127.00001	-6.55109	-234.84670
127.10001	-6.55594	-234.99061
127.20001	-6.56141	-235.16418
127.30001	-6.56812	-235.41488
127.40001	-6.57266	-235.57638
127.50001	-6.57672	-235.67788
127.60001	-6.58156	-235.81533
127.70001	-6.58687	-235.99307
127.80001	-6.59281	-236.18795
127.90001	-6.60031	-236.50223
128.00001	-6.60344	-236.59082
128.10001	-6.60734	-236.67102
128.20001	-6.61203	-236.81079
128.30001	-6.61766	-236.99093
128.40001	-6.62391	-237.20716
128.50001	-6.62906	-237.40475
128.60001	-6.63328	-237.51998
128.70001	-6.63797	-237.65515
128.80001	-6.64312	-237.82362
128.90001	-6.64875	-238.00050
129.00001	-6.65578	-238.27431
129.10001	-6.65969	-238.40076
129.20001	-6.66375	-238.50393
129.30001	-6.66859	-238.64578
129.40001	-6.67375	-238.80860
129.50001	-6.68094	-239.04321
129.60001	-6.68578	-239.24471
129.70001	-6.68984	-239.33917
129.80001	-6.69453	-239.47372
129.90001	-6.69984	-239.64190
130.00001	-6.70547	-239.81813
130.10001	-6.71281	-240.09679
130.20001	-6.71672	-240.21663
130.30001	-6.72094	-240.32541
130.40001	-6.72563	-240.45785
130.50001	-6.73078	-240.61501
130.60001	-6.73766	-240.84592
130.70001	-6.74250	-241.03238
130.80001	-6.74656	-241.12442
130.90001	-6.75094	-241.24871
131.00001	-6.75609	-241.38951
131.10001	-6.76188	-241.58382
131.20001	-6.76891	-241.83764
131.30001	-6.77297	-241.96471
131.40001	-6.77719	-242.06525
131.50001	-6.78203	-242.18935
131.60001	-6.78750	-242.35356
131.70001	-6.79469	-242.60280
131.80001	-6.79938	-242.76626
131.90001	-6.80344	-242.86944
132.00001	-6.80766	-242.96865
132.10001	-6.81250	-243.10109
132.20001	-6.81797	-243.26411
132.30001	-6.82547	-243.51934
132.40001	-6.83016	-243.69587
132.50001	-6.83422	-243.78149
132.60001	-6.83906	-243.90496
132.70001	-6.84469	-244.06739
132.80001	-6.85172	-244.31571
132.90001	-6.85594	-244.45182
133.00001	-6.86016	-244.54330
133.10001	-6.86484	-244.67066
133.20001	-6.86984	-244.80492
133.30001	-6.87547	-244.98910
133.40001	-6.88313	-245.25097
133.50001	-6.88734	-245.40757
133.60001	-6.89078	-245.46175
133.70001	-6.89547	-245.57613
133.80001	-6.90109	-245.74581
133.90001	-6.90813	-245.97982
134.00001	-6.91297	-246.15653
134.10001	-6.91688	-246.24415
134.20001	-6.92125	-246.35142
134.30001	-6.92641	-246.49835
134.40001	-6.93187	-246.66892
134.50001	-6.93969	-246.92537
134.60001	-6.94391	-247.08930
134.70001	-6.94766	-247.15781
134.80001	-6.95219	-247.26327
134.90001	-6.95766	-247.41592
135.00001	-6.96531	-247.66706
135.10001	-6.96984	-247.83799
135.20001	-6.97359	-247.90405
135.30001	-6.97781	-247.99362
135.40001	-6.98281	-248.13192
135.50001	-6.98859	-248.29704
135.60001	-6.99703	-248.59716
135.70001	-7.00109	-248.75057
135.80001	-7.00500	-248.82145
135.90001	-7.01016	-248.96176
136.00001	-7.01594	-249.14415
136.10001	-7.02328	-249.41705
136.20001	-7.02719	-249.54836
136.30001	-7.03109	-249.62549
136.40001	-7.03531	-249.73392
136.50001	-7.04016	-249.86441
136.60001	-7.04609	-250.04071
136.70001	-7.05375	-250.33364
136.80001	-7.05734	-250.45425
136.90001	-7.06109	-250.51233
137.00001	-7.06562	-250.62922
137.10001	-7.07125	-250.80031
137.20001	-7.07906	-251.07512
137.30001	-7.08375	-251.25685
137.40001	-7.08750	-251.33592
137.50001	-7.09203	-251.45495
137.60001	-7.09734	-251.60256
137.70001	-7.10281	-251.77157
137.80001	-7.11016	-252.02781
137.90001	-7.11438	-252.17533
138.00001	-7.11828	-252.25967
138.10001	-7.12297	-252.38043
138.20001	-7.12844	-252.53686
138.30001	-7.13547	-252.77972
138.40001	-7.14047	-252.97257
138.50001	-7.14406	-253.04371
138.60001	-7.14844	-253.14695
138.70001	-7.15328	-253.28586
138.80001	-7.15891	-253.46079
138.90001	-7.16594	-253.71209
139.00001	-7.17063	-253.86950
139.10001	-7.17469	-253.95355
139.20001	-7.17953	-254.08003
139.30001	-7.18453	-254.22218
139.40001	-7.19156	-254.44153
139.50001	-7.19719	-254.67131
139.60001	-7.20109	-254.76030
139.70001	-7.20563	-254.86359
139.80001	-7.21062	-255.00938
139.90001	-7.21625	-255.18635
140.00001	-7.22344	-255.43502
140.10001	-7.22734	-255.54100
140.20001	-7.23141	-255.62310
140.30001	-7.23609	-255.75182
140.40001	-7.24172	-255.90742
140.50001	-7.24875	-256.15370
140.60001	-7.25375	-256.32909
140.70001	-7.25766	-256.41346
140.80001	-7.26219	-256.52122
140.90001	-7.26703	-256.65838
141.00001	-7.27219	-256.80068
141.10001	-7.27953	-257.04342
141.20001	-7.28406	-257.20480
141.30001	-7.28812	-257.27928
141.40001	-7.29266	-257.38859
141.50001	-7.29781	-257.53099
141.60001	-7.30500	-257.75298
141.70001	-7.31016	-257.95063
141.80001	-7.31406	-258.02398
141.90001	-7.31844	-258.12450
142.00001	-7.32359	-258.25208
142.10001	-7.32906	-258.40807
142.20001	-7.33672	-258.66854
142.30001	-7.34141	-258.84068
142.40001	-7.34547	-258.91173
142.50001	-7.35016	-259.02945
142.60001	-7.35516	-259.16034
142.70001	-7.36187	-259.35537
142.80001	-7.36703	-259.55182
142.90001	-7.37094	-259.62618
143.00001	-7.37531	-259.71463
143.10001	-7.38031	-259.85307
143.20001	-7.38625	-260.02306
143.30001	-7.39437	-260.31092
143.40001	-7.39828	-260.43555
143.50001	-7.40234	-260.51000
143.60001	-7.40781	-260.64768
143.70001	-7.41391	-260.84477
143.80001	-7.42219	-261.19044
143.90001	-7.42500	-261.27106
144.00001	-7.42828	-261.28507
144.10001	-7.43250	-261.39382
144.20001	-7.43703	-261.49523
144.30001	-7.44203	-261.64055
144.40001	-7.44859	-261.83704
144.50001	-7.45438	-262.05802
144.60001	-7.45844	-262.14290
144.70001	-7.46328	-262.25263
144.80001	-7.46859	-262.40134
144.90001	-7.47609	-262.63046
145.00001	-7.48078	-262.79190
145.10001	-7.48469	-262.86179
145.20001	-7.48891	-262.93939
145.30001	-7.49359	-263.04692
145.40001	-7.49891	-263.17659
145.50001	-7.50547	-263.35639
145.60001	-7.51109	-263.57198
145.70001	-7.51516	-263.64410
145.80001	-7.51969	-263.73270
145.90001	-7.52516	-263.88764
146.00001	-7.53313	-264.15610
146.10001	-7.53828	-264.34913
146.20001	-7.54187	-264.40299
146.30001	-7.54625	-264.49803
146.40001	-7.55125	-264.62716
146.50001	-7.55641	-264.77861
146.60001	-7.56375	-265.01667
146.70001	-7.56797	-265.15484
146.80001	-7.57188	-265.22052
146.90001	-7.57641	-265.32689
147.00001	-7.58172	-265.47778
147.10001	-7.58859	-265.68159
147.20001	-7.59391	-265.87513
147.30001	-7.59781	-265.95980
147.40001	-7.60203	-266.03836
147.50001	-7.60672	-266.15697
147.60001	-7.61219	-266.28971
147.70001	-7.61937	-266.52011
147.80001	-7.62438	-266.68784
147.90001	-7.62844	-266.76089
148.00001	-7.63328	-266.86975
148.10001	-7.63859	-267.00729
148.20001	-7.64500	-267.17076
148.30001	-7.65078	-267.38703
148.40001	-7.65500	-267.46869
148.50001	-7.65953	-267.56269
148.60001	-7.66453	-267.68073
148.70001	-7.66984	-267.82662
148.80001	-7.67703	-268.05997
148.90001	-7.68172	-268.20144
149.00001	-7.68547	-268.24644
149.10001	-7.68984	-268.34834
149.20001	-7.69516	-268.46915
149.30001	-7.70219	-268.66055
149.40001	-7.70797	-268.89074
149.50001	-7.71188	-268.95872
149.60001	-7.71609	-269.03236
149.70001	-7.72109	-269.15288
149.80001	-7.72672	-269.29781
149.90001	-7.73359	-269.52505
150.00001	-7.73828	-269.66590
150.10001	-7.74219	-269.72288
150.20001	-7.74687	-269.81696
150.30001	-7.75203	-269.94121
150.40001	-7.75906	-270.13525
150.50001	-7.76500	-270.36756
150.60001	-7.76891	-270.43080
150.70001	-7.77297	-270.50459
150.80001	-7.77750	-270.59847
150.90001	-7.78281	-270.72948
151.00001	-7.78984	-270.93700
151.10001	-7.79500	-271.11942
151.20001	-7.79891	-271.16290
151.30001	-7.80375	-271.27609
151.40001	-7.80891	-271.41207
151.50001	-7.81516	-271.56350
151.60001	-7.82062	-271.75167
151.70001	-7.82469	-271.82141
151.80001	-7.82891	-271.89904
151.90001	-7.83375	-271.99405
152.00001	-7.83922	-272.13112
152.10001	-7.84719	-272.34736
152.20001	-7.85297	-272.58560
152.30001	-7.85641	-272.60968
152.40001	-7.86094	-272.68815
152.50001	-7.86656	-272.83439
152.60001	-7.87422	-273.07713
152.70001	-7.87859	-273.23765
152.80001	-7.88219	-273.27284
152.90001	-7.88672	-273.36887
153.00001	-7.89156	-273.48125
153.10001	-7.89672	-273.61202
153.20001	-7.90359	-273.81632
153.30001	-7.90828	-273.95445
153.40001	-7.91219	-274.00994
153.50001	-7.91703	-274.10951
153.60001	-7.92234	-274.24246
153.70001	-7.92953	-274.44565
153.80001	-7.93500	-274.65123
153.90001	-7.93844	-274.68631
154.00001	-7.94250	-274.73733
154.10001	-7.94734	-274.84283
154.20001	-7.95281	-274.97625
154.30001	-7.96078	-275.21047
154.40001	-7.96609	-275.43297
154.50001	-7.96969	-275.46155
154.60001	-7.97422	-275.53535
154.70001	-7.97953	-275.66811
154.80001	-7.98578	-275.83668
154.90001	-7.99125	-276.01552
155.00001	-7.99531	-276.09307
155.10001	-7.99953	-276.15800
155.20001	-8.00437	-276.26655
155.30001	-8.01000	-276.41585
155.40001	-8.01781	-276.64468
155.50001	-8.02266	-276.82018
155.60001	-8.02609	-276.84575
155.70001	-8.03047	-276.91683
155.80001	-8.03578	-277.04543
155.90001	-8.04297	-277.25682
156.00001	-8.04906	-277.48784
156.10001	-8.05266	-277.54045
156.20001	-8.05688	-277.60494
156.30001	-8.06172	-277.70910
156.40001	-8.06703	-277.83713
156.50001	-8.07344	-278.01004
156.60001	-8.07938	-278.22819
156.70001	-8.08313	-278.28786
156.80001	-8.08766	-278.37688
156.90001	-8.09313	-278.50592
157.00001	-8.09969	-278.69561
157.10001	-8.10516	-278.87505
157.20001	-8.10891	-278.92575
157.30001	-8.11313	-278.98920
157.40001	-8.11781	-279.09201
157.50001	-8.12312	-279.22636
157.60001	-8.13031	-279.41695
157.70001	-8.13641	-279.67283
157.80001	-8.14016	-279.72314
157.90001	-8.14469	-279.79383
158.00001	-8.14984	-279.91727
158.10001	-8.15594	-280.06640
158.20001	-8.16141	-280.25320
158.30001	-8.16547	-280.32663
158.40001	-8.17000	-280.40987
158.50001	-8.17484	-280.52485
158.60001	-8.18031	-280.66528
158.70001	-8.18797	-280.87759
158.80001	-8.19281	-281.06168
158.90001	-8.19641	-281.08880
159.00001	-8.20094	-281.17323
159.10001	-8.20609	-281.28424
159.20001	-8.21250	-281.46222
159.30001	-8.21859	-281.68303
159.40001	-8.22297	-281.76981
159.50001	-8.22750	-281.85245
159.60001	-8.23281	-281.97607
159.70001	-8.23844	-282.13176
159.80001	-8.24578	-282.37599
159.90001	-8.24938	-282.46814
160.00001	-8.25313	-282.50411
160.10001	-8.25781	-282.60031
160.20001	-8.26297	-282.72963
160.30001	-8.26969	-282.90907
160.40001	-8.27547	-283.13985
160.50001	-8.27953	-283.20292
160.60001	-8.28391	-283.27987
160.70001	-8.28891	-283.39162
160.80001	-8.29453	-283.54797
160.90001	-8.30125	-283.76910
161.00001	-8.30578	-283.90104
161.10001	-8.30938	-283.93483
161.20001	-8.31406	-284.02385
161.30001	-8.31891	-284.13281
161.40001	-8.32516	-284.29675
161.50001	-8.33141	-284.52268
161.60001	-8.33594	-284.61438
161.70001	-8.34047	-284.70829
161.80001	-8.34578	-284.83883
161.90001	-8.35172	-285.01225
162.00001	-8.35938	-285.26023
162.10001	-8.36312	-285.34684
162.20001	-8.36688	-285.37291
162.30001	-8.37156	-285.46721
162.40001	-8.37641	-285.58195
162.50001	-8.38234	-285.73415
162.60001	-8.38828	-285.93948
162.70001	-8.39250	-286.01703
162.80001	-8.39672	-286.09118
162.90001	-8.40141	-286.18273
163.00001	-8.40672	-286.31136
163.10001	-8.41344	-286.50594
163.20001	-8.41922	-286.70466
163.30001	-8.42313	-286.76492
163.40001	-8.42766	-286.84714
163.50001	-8.43266	-286.95247
163.60001	-8.43859	-287.10076
163.70001	-8.44453	-287.28354
163.80001	-8.44891	-287.36269
163.90001	-8.45344	-287.43866
164.00001	-8.45828	-287.53722
164.10001	-8.46359	-287.64886
164.20001	-8.47047	-287.81545
164.30001	-8.47656	-288.05959
164.40001	-8.48031	-288.08248
164.50001	-8.48453	-288.14971
164.60001	-8.48953	-288.24389
164.70001	-8.49563	-288.38381
164.80001	-8.50188	-288.58966
164.90001	-8.50609	-288.66374
165.00001	-8.51062	-288.73438
165.10001	-8.51563	-288.83567
165.20001	-8.52078	-288.95420
165.30001	-8.52734	-289.10977
165.40001	-8.53281	-289.29085
165.50001	-8.53656	-289.31779
165.60001	-8.54063	-289.37587
165.70001	-8.54578	-289.46710
165.80001	-8.55312	-289.65834
165.90001	-8.55969	-289.91240
166.00001	-8.56313	-289.92623
166.10001	-8.56703	-289.96104
166.20001	-8.57172	-290.04332
166.30001	-8.57719	-290.15565
166.40001	-8.58406	-290.33110
166.50001	-8.58953	-290.53313
166.60001	-8.59344	-290.56430
166.70001	-8.59813	-290.63687
166.80001	-8.60328	-290.74255
166.90001	-8.60906	-290.86554
167.00001	-8.61547	-291.08006
167.10001	-8.61953	-291.13901
167.20001	-8.62375	-291.18505
167.30001	-8.62844	-291.27336
167.40001	-8.63406	-291.39227
167.50001	-8.64125	-291.56542
167.60001	-8.64641	-291.75860
167.70001	-8.64984	-291.75305
167.80001	-8.65438	-291.81552
167.90001	-8.65953	-291.92102
168.00001	-8.66641	-292.08106
168.10001	-8.67328	-292.34985
168.20001	-8.67703	-292.38570
168.30001	-8.68094	-292.40310
168.40001	-8.68547	-292.47770
168.50001	-8.69047	-292.57807
168.60001	-8.69797	-292.75718
168.70001	-8.70500	-293.05950
168.80001	-8.70812	-293.06364
168.90001	-8.71250	-293.10152
169.00001	-8.71797	-293.22702
169.10001	-8.72516	-293.42613
169.20001	-8.72984	-293.57016
169.30001	-8.73313	-293.56527
169.40001	-8.73719	-293.61308
169.50001	-8.74203	-293.70758
169.60001	-8.74750	-293.83385
169.70001	-8.75359	-293.98814
169.80001	-8.76031	-294.23416
169.90001	-8.76406	-294.26774
170.00001	-8.76859	-294.33849
170.10001	-8.77359	-294.43067
170.20001	-8.77984	-294.57855
170.30001	-8.78625	-294.80526
170.40001	-8.79016	-294.85366
170.50001	-8.79438	-294.90763
170.60001	-8.79922	-295.00595
170.70001	-8.80469	-295.12531
170.80001	-8.81203	-295.31062
170.90001	-8.81719	-295.50120
171.00001	-8.82047	-295.49402
171.10001	-8.82484	-295.55145
171.20001	-8.83016	-295.66729
171.30001	-8.83672	-295.83266
171.40001	-8.84312	-296.06104
171.50001	-8.84719	-296.12228
171.60001	-8.85141	-296.16281
171.70001	-8.85578	-296.23166
171.80001	-8.86094	-296.33605
171.90001	-8.86734	-296.49323
172.00001	-8.87359	-296.72763
172.10001	-8.87750	-296.76488
172.20001	-8.88203	-296.82830
172.30001	-8.88734	-296.94065
172.40001	-8.89422	-297.10895
172.50001	-8.89984	-297.31238
172.60001	-8.90344	-297.33044
172.70001	-8.90766	-297.38155
172.80001	-8.91234	-297.46142
172.90001	-8.91750	-297.56990
173.00001	-8.92453	-297.74356
173.10001	-8.93094	-297.98856
173.20001	-8.93453	-298.00496
173.30001	-8.93859	-298.03789
173.40001	-8.94359	-298.13215
173.50001	-8.95031	-298.30071
173.60001	-8.95719	-298.57308
173.70001	-8.96078	-298.59853
173.80001	-8.96484	-298.63542
173.90001	-8.96937	-298.70811
174.00001	-8.97453	-298.81132
174.10001	-8.98094	-298.95979
174.20001	-8.98672	-299.15777
174.30001	-8.99094	-299.21466
174.40001	-8.99547	-299.29253
174.50001	-9.00063	-299.38734
174.60001	-9.00656	-299.53179
174.70001	-9.01344	-299.75522
174.80001	-9.01734	-299.80430
174.90001	-9.02125	-299.82713
175.00001	-9.02578	-299.89979
175.10001	-9.03125	-300.01158
175.20001	-9.03891	-300.21724
175.30001	-9.04453	-300.44648
175.40001	-9.04797	-300.44022
175.50001	-9.05234	-300.48075
175.60001	-9.05750	-300.58092
175.70001	-9.06313	-300.72054
175.80001	-9.06953	-300.91372
175.90001	-9.07375	-300.98882
176.00001	-9.07797	-301.03233
176.10001	-9.08266	-301.11074
176.20001	-9.08797	-301.21547
176.30001	-9.09453	-301.38084
176.40001	-9.10125	-301.62933
176.50001	-9.10484	-301.63649
176.60001	-9.10906	-301.67577
176.70001	-9.11422	-301.77534
176.80001	-9.12125	-301.96226
176.90001	-9.12734	-302.18971
177.00001	-9.13078	-302.19102
177.10001	-9.13484	-302.22651
177.20001	-9.13953	-302.31223
177.30001	-9.14469	-302.40959
177.40001	-9.15047	-302.52120
177.50001	-9.15641	-302.71611
177.60001	-9.16062	-302.77103
177.70001	-9.16516	-302.82491
177.80001	-9.17047	-302.92973
177.90001	-9.17719	-303.10127
178.00001	-9.18438	-303.34714
178.10001	-9.18797	-303.36940
178.20001	-9.19203	-303.38737
178.30001	-9.19656	-303.44969
178.40001	-9.20156	-303.53996
178.50001	-9.20766	-303.67213
178.60001	-9.21328	-303.86361
178.70001	-9.21734	-303.88823
178.80001	-9.22172	-303.94140
178.90001	-9.22672	-304.01984
179.00001	-9.23234	-304.14656
179.10001	-9.23891	-304.33032
179.20001	-9.24344	-304.40387
179.30001	-9.24781	-304.46094
179.40001	-9.25250	-304.51953
179.50001	-9.25797	-304.62742
179.60001	-9.26531	-304.80072
179.70001	-9.27156	-305.02802
179.80001	-9.27500	-305.00543
179.90001	-9.27906	-305.02352
180.00001	-9.28391	-305.09612
180.10001	-9.28969	-305.21193
180.20001	-9.29688	-305.45267
180.30001	-9.30094	-305.50057
180.40001	-9.30500	-305.51350
180.50001	-9.30969	-305.57352
180.60001	-9.31516	-305.66868
180.70001	-9.32094	-305.79555
180.80001	-9.32766	-306.00277
180.90001	-9.33172	-306.04234
181.00001	-9.33594	-306.06729
181.10001	-9.34078	-306.14597
181.20001	-9.34672	-306.27078
181.30001	-9.35344	-306.48327
181.40001	-9.35766	-306.50565
181.50001	-9.36172	-306.52967
181.60001	-9.36609	-306.57735
181.70001	-9.37141	-306.67156
181.80001	-9.37766	-306.82689
181.90001	-9.38484	-307.07654
182.00001	-9.38828	-307.06212
182.10001	-9.39266	-307.09085
182.20001	-9.39766	-307.16163
182.30001	-9.40297	-307.25974
182.40001	-9.40953	-307.43152
182.50001	-9.41391	-307.49851
182.60001	-9.41844	-307.53797
182.70001	-9.42328	-307.61364
182.80001	-9.42875	-307.72123
182.90001	-9.43562	-307.86085
183.00001	-9.44234	-308.10189
183.10001	-9.44531	-308.05880
183.20001	-9.44922	-308.05600
183.30001	-9.45375	-308.10750
183.40001	-9.45906	-308.20805
183.50001	-9.46578	-308.39577
183.60001	-9.47031	-308.46629
183.70001	-9.47453	-308.48637
183.80001	-9.47938	-308.54747
183.90001	-9.48453	-308.63130
184.00001	-9.49047	-308.73829
184.10001	-9.49859	-309.02746
184.20001	-9.50250	-309.05542
184.30001	-9.50672	-309.07157
184.40001	-9.51187	-309.15210
184.50001	-9.51891	-309.29190
184.60001	-9.52563	-309.54045
184.70001	-9.52844	-309.47170
184.80001	-9.53266	-309.47909
184.90001	-9.53734	-309.54787
185.00001	-9.54234	-309.64118
185.10001	-9.54875	-309.77267
185.20001	-9.55516	-310.00525
185.30001	-9.55891	-310.00322
185.40001	-9.56344	-310.05654
185.50001	-9.56844	-310.13337
185.60001	-9.57406	-310.24954
185.70001	-9.58031	-310.42749
185.80001	-9.58438	-310.45246
185.90001	-9.58844	-310.47407
186.00001	-9.59313	-310.53552
186.10001	-9.59875	-310.64308
186.20001	-9.60594	-310.80389
186.30001	-9.61234	-311.03998
186.40001	-9.61563	-311.00482
186.50001	-9.61984	-311.02464
186.60001	-9.62484	-311.09104
186.70001	-9.63047	-311.21325
186.80001	-9.63750	-311.43153
186.90001	-9.64172	-311.48610
187.00001	-9.64578	-311.47864
187.10001	-9.65031	-311.52663
187.20001	-9.65500	-311.58972
187.30001	-9.66062	-311.69018
187.40001	-9.66812	-311.92341
187.50001	-9.67234	-311.98457
187.60001	-9.67641	-312.00355
187.70001	-9.68125	-312.07082
187.80001	-9.68703	-312.16884
187.90001	-9.69422	-312.37602
188.00001	-9.69828	-312.40851
188.10001	-9.70203	-312.40878
188.20001	-9.70656	-312.44522
188.30001	-9.71188	-312.52912
188.40001	-9.71828	-312.68352
188.50001	-9.72547	-312.92766
188.60001	-9.72906	-312.90540
188.70001	-9.73328	-312.91121
188.80001	-9.73828	-312.97770
188.90001	-9.74391	-313.08019
189.00001	-9.75063	-313.28061
189.10001	-9.75469	-313.31965
189.20001	-9.75875	-313.32326
189.30001	-9.76344	-313.37202
189.40001	-9.76906	-313.46929
189.50001	-9.77625	-313.62692
189.60001	-9.78188	-313.82781
189.70001	-9.78531	-313.76883
189.80001	-9.78953	-313.78576
189.90001	-9.79422	-313.80630
190.00001	-9.80016	-313.94053
190.10001	-9.80766	-314.18166
190.20001	-9.81203	-314.24502
190.30001	-9.81594	-314.22678
190.40001	-9.82047	-314.25059
190.50001	-9.82516	-314.31428
190.60001	-9.83047	-314.40011
190.70001	-9.83781	-314.60568
190.80001	-9.84219	-314.66198
190.90001	-9.84672	-314.67903
191.00001	-9.85203	-314.75604
191.10001	-9.85781	-314.85781
191.20001	-9.86484	-315.06333
191.30001	-9.86844	-315.05033
191.40001	-9.87234	-315.03245
191.50001	-9.87688	-315.08359
191.60001	-9.88250	-315.18364
191.70001	-9.88875	-315.31897
191.80001	-9.89641	-315.58150
191.90001	-9.89969	-315.52574
192.00001	-9.90344	-315.50336
192.10001	-9.90812	-315.55021
192.20001	-9.91359	-315.64227
192.30001	-9.92047	-315.83008
192.40001	-9.92500	-315.89341
192.50001	-9.92922	-315.91132
192.60001	-9.93406	-315.96401
192.70001	-9.93938	-316.03783
192.80001	-9.94547	-316.15528
192.90001	-9.95266	-316.36617
193.00001	-9.95641	-316.38846
193.10001	-9.96047	-316.37856
193.20001	-9.96547	-316.43409
193.30001	-9.97125	-316.53345
193.40001	-9.97859	-316.77228
193.50001	-9.98266	-316.78745
193.60001	-9.98672	-316.78146
193.70001	-9.99172	-316.84282
193.80001	-9.99719	-316.95533
193.90001	-10.00266	-317.05326
194.00001	-10.00891	-317.22230
194.10001	-10.01266	-317.23410
194.20001	-10.01688	-317.23440
194.30001	-10.02188	-317.30920
194.40001	-10.02734	-317.38818
194.50001	-10.03359	-317.54246
194.60001	-10.03828	-317.62099
194.70001	-10.04250	-317.62350
194.80001	-10.04719	-317.67377
194.90001	-10.05234	-317.75370
195.00001	-10.05797	-317.85280
195.10001	-10.06531	-318.06451
195.20001	-10.06906	-318.06615
195.30001	-10.07328	-318.04946
195.40001	-10.07797	-318.08504
195.50001	-10.08344	-318.17749
195.60001	-10.09047	-318.35946
195.70001	-10.09531	-318.42521
195.80001	-10.09953	-318.43367
195.90001	-10.10453	-318.47632
196.00001	-10.10953	-318.53405
196.10001	-10.11516	-318.62468
196.20001	-10.12219	-318.82131
196.30001	-10.12609	-318.82051
196.40001	-10.13047	-318.82489
196.50001	-10.13531	-318.87418
196.60001	-10.14094	-318.96573
196.70001	-10.14781	-319.14815
196.80001	-10.15203	-319.16860
196.90001	-10.15625	-319.16627
197.00001	-10.16078	-319.17328
197.10001	-10.16594	-319.26066
197.20001	-10.17172	-319.34553
197.30001	-10.17906	-319.56196
197.40001	-10.18328	-319.58413
197.50001	-10.18734	-319.56878
197.60001	-10.19156	-319.56854
197.70001	-10.19734	-319.65771
197.80001	-10.20469	-319.87929
197.90001	-10.20875	-319.89625
198.00001	-10.21266	-319.87438
198.10001	-10.21734	-319.88284
198.20001	-10.22281	-319.96724
198.30001	-10.22859	-320.06916
198.40001	-10.23516	-320.20494
198.50001	-10.23922	-320.23075
198.60001	-10.24375	-320.23907
198.70001	-10.24859	-320.27319
198.80001	-10.25438	-320.37011
198.90001	-10.26219	-320.58305
199.00001	-10.26656	-320.63034
199.10001	-10.27000	-320.56558
199.20001	-10.27406	-320.54892
199.30001	-10.27875	-320.58537
199.40001	-10.28406	-320.65549
199.50001	-10.29109	-320.82218
199.60001	-10.29578	-320.87922
199.70001	-10.30000	-320.86623
[truncated: 2,192 more rows]
