# Supplementary material for: Strengthening of 3D Printed Fused Deposition Manufactured Parts Using the Fill Compositing Technique
Source: PLoS One. 2015 Apr 16;10(4):e0122915. doi: 10.1371/journal.pone.0122915 (PMC4400136; doi:10.1371/journal.pone.0122915)
Supplement: S1 File — This is the raw data and information on all the samples presented in this manuscript. (ZIP) [file pone.0122915.s001.zip › Specimen_RawData_178.csv]

Time	Extension	Load
(sec)	(mm)	(N)
0.00000	-0.00016	-0.07403
0.10000	-0.00016	-0.07631
0.20000	-0.00547	-0.07748
0.30000	-0.01328	-0.07075
0.40000	-0.01922	-0.07404
0.50000	-0.02484	-0.07913
0.60000	-0.03156	-0.07465
0.70000	-0.03688	-0.06879
0.80000	-0.04125	-0.07536
0.90000	-0.04578	-0.07075
1.00000	-0.05062	-0.07660
1.10000	-0.05594	-0.07672
1.20000	-0.06313	-0.06966
1.30000	-0.06750	-0.06495
1.40000	-0.07156	-0.07635
1.50000	-0.07625	-0.07372
1.60000	-0.08203	-0.06670
1.70000	-0.08938	-0.08081
1.80000	-0.09406	-0.06952
1.90000	-0.09781	-0.07526
2.00000	-0.10203	-0.06953
2.10000	-0.10687	-0.07666
2.20000	-0.11250	-0.07384
2.30000	-0.11984	-0.06476
2.40000	-0.12484	-0.07169
2.50000	-0.12891	-0.06963
2.60000	-0.13328	-0.07070
2.70000	-0.13828	-0.06950
2.80000	-0.14469	-0.07453
2.90000	-0.15000	-0.07017
3.00000	-0.15437	-0.07331
3.10000	-0.15891	-0.07081
3.20000	-0.16406	-0.07115
3.30000	-0.16969	-0.06573
3.40000	-0.17688	-0.07308
3.50000	-0.18141	-0.06821
3.60000	-0.18531	-0.06885
3.70000	-0.19016	-0.06657
3.80000	-0.19547	-0.07224
3.90000	-0.20281	-0.07533
4.00000	-0.20750	-0.06448
4.10000	-0.21141	-0.06754
4.20000	-0.21562	-0.06516
4.30000	-0.22063	-0.06716
4.40000	-0.22609	-0.06702
4.50000	-0.23266	-0.07296
4.60000	-0.23797	-0.06755
4.70000	-0.24203	-0.07376
4.80000	-0.24672	-0.07571
4.90000	-0.25187	-0.05972
5.00000	-0.25797	-0.07499
5.10000	-0.26391	-0.06954
5.20000	-0.26813	-0.06636
5.30000	-0.27234	-0.06872
5.40000	-0.27719	-0.06995
5.50000	-0.28266	-0.07069
5.60000	-0.29063	-0.06759
5.70000	-0.29594	-0.06434
5.80000	-0.29984	-0.06414
5.90000	-0.30500	-0.06399
6.00000	-0.31047	-0.06662
6.10000	-0.31719	-0.06756
6.20000	-0.32141	-0.06706
6.30000	-0.32531	-0.05706
6.40000	-0.32984	-0.06450
6.50000	-0.33484	-0.06002
6.60000	-0.34047	-0.07521
6.70000	-0.34781	-0.06689
6.80000	-0.35203	-0.06917
6.90000	-0.35578	-0.06472
7.00000	-0.36016	-0.06704
7.10000	-0.36500	-0.14240
7.20000	-0.37141	-0.33971
7.30000	-0.37734	-0.56246
7.40000	-0.38187	-0.73895
7.50000	-0.38625	-0.89733
7.60000	-0.39125	-1.06771
7.70000	-0.39687	-1.27791
7.80000	-0.40422	-1.54222
7.90000	-0.40875	-1.73535
8.00000	-0.41281	-1.87533
8.10000	-0.41750	-2.05274
8.20000	-0.42281	-2.24634
8.30000	-0.42938	-2.47903
8.40000	-0.43453	-2.69498
8.50000	-0.43844	-2.83960
8.60000	-0.44281	-2.99744
8.70000	-0.44750	-3.16871
8.80000	-0.45281	-3.36141
8.90000	-0.45922	-3.58534
9.00000	-0.46453	-3.81127
9.10000	-0.46859	-3.96774
9.20000	-0.47344	-4.13143
9.30000	-0.47875	-4.32680
9.40000	-0.48531	-4.55299
9.50000	-0.49094	-4.77683
9.60000	-0.49531	-4.93416
9.70000	-0.49969	-5.10552
9.80000	-0.50453	-5.28274
9.90000	-0.51016	-5.48683
10.00000	-0.51750	-5.74397
10.10000	-0.52203	-5.94560
10.20000	-0.52594	-6.07288
10.30000	-0.53047	-6.24288
10.40000	-0.53563	-6.43797
10.50000	-0.54219	-6.68066
10.60000	-0.54766	-6.91794
10.70000	-0.55172	-7.07424
10.80000	-0.55625	-7.24268
10.90000	-0.56109	-7.43140
11.00000	-0.56641	-7.62190
11.10000	-0.57266	-7.83675
11.20000	-0.57844	-8.10686
11.30000	-0.58266	-8.25774
11.40000	-0.58719	-8.43470
11.50000	-0.59250	-8.63086
11.60000	-0.59969	-8.89150
11.70000	-0.60484	-9.12474
11.80000	-0.60891	-9.27698
11.90000	-0.61328	-9.44063
12.00000	-0.61797	-9.61716
12.10000	-0.62328	-9.82736
12.20000	-0.62969	-10.04559
12.30000	-0.63578	-10.32911
12.40000	-0.63984	-10.47302
12.50000	-0.64469	-10.65508
12.60000	-0.65016	-10.85514
12.70000	-0.65703	-11.12214
12.80000	-0.66156	-11.32580
12.90000	-0.66563	-11.47782
13.00000	-0.66984	-11.64341
13.10000	-0.67469	-11.83153
13.20000	-0.68000	-12.04285
13.30000	-0.68688	-12.29771
13.40000	-0.69219	-12.54493
13.50000	-0.69625	-12.69290
13.60000	-0.70109	-12.86603
13.70000	-0.70656	-13.08242
13.80000	-0.71406	-13.37836
13.90000	-0.71938	-13.62539
14.00000	-0.72281	-13.75044
14.10000	-0.72719	-13.92415
14.20000	-0.73219	-14.12377
14.30000	-0.73766	-14.33240
14.40000	-0.74359	-14.57718
14.50000	-0.74813	-14.77687
14.60000	-0.75234	-14.94769
14.70000	-0.75688	-15.12412
14.80000	-0.76203	-15.32566
14.90000	-0.76859	-15.57977
15.00000	-0.77516	-15.87805
15.10000	-0.77953	-16.05757
15.20000	-0.78406	-16.22379
15.30000	-0.78906	-16.42555
15.40000	-0.79484	-16.65814
15.50000	-0.80125	-16.93854
15.60000	-0.80562	-17.12727
15.70000	-0.80938	-17.26756
15.80000	-0.81391	-17.44813
15.90000	-0.81891	-17.64052
16.00000	-0.82469	-17.87686
16.10000	-0.83063	-18.13156
16.20000	-0.83516	-18.31764
16.30000	-0.83953	-18.49622
16.40000	-0.84453	-18.69808
16.50000	-0.85000	-18.91659
16.60000	-0.85688	-19.17121
16.70000	-0.86281	-19.45468
16.80000	-0.86687	-19.59840
16.90000	-0.87141	-19.77979
17.00000	-0.87641	-19.96781
17.10000	-0.88234	-20.19295
17.20000	-0.88828	-20.46294
17.30000	-0.89250	-20.62848
17.40000	-0.89687	-20.79243
17.50000	-0.90172	-20.97938
17.60000	-0.90688	-21.17234
17.70000	-0.91328	-21.40663
17.80000	-0.91922	-21.68761
17.90000	-0.92313	-21.83708
18.00000	-0.92766	-22.01165
18.10000	-0.93281	-22.22913
18.20000	-0.93922	-22.46330
18.30000	-0.94500	-22.71110
18.40000	-0.94922	-22.87313
18.50000	-0.95344	-23.03053
18.60000	-0.95828	-23.21573
18.70000	-0.96375	-23.43236
18.80000	-0.97047	-23.68205
18.90000	-0.97594	-23.93674
19.00000	-0.98016	-24.08647
19.10000	-0.98469	-24.25930
19.20000	-0.98984	-24.46341
19.30000	-0.99609	-24.70135
19.40000	-1.00156	-24.94405
19.50000	-1.00563	-25.08983
19.60000	-1.01000	-25.24845
19.70000	-1.01469	-25.43208
19.80000	-1.02016	-25.63680
19.90000	-1.02672	-25.86526
20.00000	-1.03266	-26.14840
20.10000	-1.03672	-26.28233
20.20000	-1.04109	-26.44360
20.30000	-1.04625	-26.64020
20.40000	-1.05281	-26.87822
20.50000	-1.05875	-27.12824
20.60000	-1.06266	-27.24768
20.70000	-1.06656	-27.39135
20.80000	-1.07109	-27.55288
20.90000	-1.07594	-27.73434
21.00000	-1.08156	-27.93384
21.10000	-1.08844	-28.20758
21.20000	-1.09281	-28.35769
21.30000	-1.09766	-28.52146
21.40000	-1.10328	-28.72868
21.50000	-1.10984	-28.96869
21.60000	-1.11609	-29.23595
21.70000	-1.12016	-29.36972
21.80000	-1.12453	-29.52396
21.90000	-1.12953	-29.71973
22.00000	-1.13500	-29.93952
22.10000	-1.14266	-30.22520
22.20000	-1.14687	-30.42053
22.30000	-1.15016	-30.51010
22.40000	-1.15469	-30.68425
22.50000	-1.15984	-30.89671
22.60000	-1.16641	-31.14435
22.70000	-1.17266	-31.42072
22.80000	-1.17672	-31.55167
22.90000	-1.18078	-31.70145
23.00000	-1.18531	-31.88651
23.10000	-1.19031	-32.07449
23.20000	-1.19641	-32.29640
23.30000	-1.20312	-32.58184
23.40000	-1.20719	-32.73107
23.50000	-1.21188	-32.90331
23.60000	-1.21703	-33.10970
23.70000	-1.22375	-33.36741
23.80000	-1.22922	-33.60892
23.90000	-1.23281	-33.72154
24.00000	-1.23688	-33.87134
24.10000	-1.24156	-34.04956
24.20000	-1.24703	-34.26927
24.30000	-1.25328	-34.49936
24.40000	-1.26031	-34.81130
24.50000	-1.26422	-34.94101
24.60000	-1.26875	-35.10032
24.70000	-1.27375	-35.29973
24.80000	-1.27984	-35.52946
24.90000	-1.28578	-35.78898
25.00000	-1.29000	-35.94003
25.10000	-1.29406	-36.08471
25.20000	-1.29891	-36.26876
25.30000	-1.30438	-36.49647
25.40000	-1.31141	-36.74974
25.50000	-1.31672	-37.00713
25.60000	-1.32063	-37.12507
25.70000	-1.32531	-37.30061
25.80000	-1.33031	-37.50283
25.90000	-1.33672	-37.74156
26.00000	-1.34281	-38.02761
26.10000	-1.34687	-38.16491
26.20000	-1.35109	-38.30376
26.30000	-1.35562	-38.47473
26.40000	-1.36063	-38.66544
26.50000	-1.36719	-38.90963
26.60000	-1.37359	-39.20594
26.70000	-1.37750	-39.33605
26.80000	-1.38188	-39.49697
26.90000	-1.38688	-39.69171
27.00000	-1.39297	-39.92479
27.10000	-1.39891	-40.18239
27.20000	-1.40297	-40.32091
27.30000	-1.40734	-40.47836
27.40000	-1.41219	-40.66008
27.50000	-1.41734	-40.85795
27.60000	-1.42422	-41.10973
27.70000	-1.43047	-41.40851
27.80000	-1.43422	-41.53670
27.90000	-1.43875	-41.68972
28.00000	-1.44328	-41.85569
28.10000	-1.44922	-42.08617
28.20000	-1.45594	-42.38645
28.30000	-1.46031	-42.55597
28.40000	-1.46453	-42.69682
28.50000	-1.46937	-42.87780
28.60000	-1.47516	-43.10713
28.70000	-1.48234	-43.39960
28.80000	-1.48703	-43.61654
28.90000	-1.49078	-43.72809
29.00000	-1.49547	-43.89395
29.10000	-1.50078	-44.10884
29.20000	-1.50672	-44.35508
29.30000	-1.51281	-44.62396
29.40000	-1.51687	-44.77540
29.50000	-1.52094	-44.91439
29.60000	-1.52547	-45.07473
29.70000	-1.53109	-45.29884
29.80000	-1.53828	-45.57301
29.90000	-1.54453	-45.88371
30.00000	-1.54813	-45.99338
30.10000	-1.55250	-46.14573
30.20000	-1.55750	-46.35261
30.30000	-1.56391	-46.59020
30.40000	-1.56984	-46.86975
30.50000	-1.57391	-47.01147
30.60000	-1.57828	-47.15956
30.70000	-1.58297	-47.35103
30.80000	-1.58813	-47.55938
30.90000	-1.59484	-47.82408
31.00000	-1.60109	-48.12673
31.10000	-1.60500	-48.24291
31.20000	-1.60922	-48.39792
31.30000	-1.61406	-48.58935
31.40000	-1.62063	-48.86509
31.50000	-1.62672	-49.14766
31.60000	-1.63062	-49.28023
31.70000	-1.63469	-49.42753
31.80000	-1.63922	-49.60104
31.90000	-1.64438	-49.80920
32.00000	-1.65016	-50.03351
32.10000	-1.65625	-50.31922
32.20000	-1.66062	-50.46825
32.30000	-1.66500	-50.62873
32.40000	-1.66984	-50.81342
32.50000	-1.67562	-51.04307
32.60000	-1.68187	-51.31177
32.70000	-1.68641	-51.48182
32.80000	-1.69047	-51.61436
32.90000	-1.69516	-51.78651
33.00000	-1.70047	-51.98297
33.10000	-1.70703	-52.23107
33.20000	-1.71391	-52.53547
33.30000	-1.71797	-52.66308
33.40000	-1.72266	-52.82479
33.50000	-1.72766	-53.01036
33.60000	-1.73328	-53.22364
33.70000	-1.73969	-53.49685
33.80000	-1.74391	-53.65902
33.90000	-1.74813	-53.79959
34.00000	-1.75250	-53.95119
34.10000	-1.75766	-54.13362
34.20000	-1.76391	-54.36317
34.30000	-1.77063	-54.66552
34.40000	-1.77422	-54.76411
34.50000	-1.77859	-54.90673
34.60000	-1.78359	-55.10410
34.70000	-1.78953	-55.32803
34.80000	-1.79594	-55.59577
34.90000	-1.80047	-55.75026
35.00000	-1.80469	-55.86740
35.10000	-1.80938	-56.03324
35.20000	-1.81453	-56.21893
35.30000	-1.82000	-56.41935
35.40000	-1.82703	-56.67894
35.50000	-1.83141	-56.83509
35.60000	-1.83547	-56.95609
35.70000	-1.84031	-57.11973
35.80000	-1.84594	-57.32325
35.90000	-1.85297	-57.60558
36.00000	-1.85734	-57.76867
36.10000	-1.86125	-57.87760
36.20000	-1.86578	-58.03536
36.30000	-1.87078	-58.21436
36.40000	-1.87688	-58.43945
36.50000	-1.88469	-58.77357
36.60000	-1.88844	-58.88639
36.70000	-1.89266	-59.00313
36.80000	-1.89734	-59.16396
36.90000	-1.90234	-59.34076
37.00000	-1.90844	-59.57860
37.10000	-1.91344	-59.76721
37.20000	-1.91781	-59.91338
37.30000	-1.92266	-60.07324
37.40000	-1.92797	-60.26547
37.50000	-1.93484	-60.49687
37.60000	-1.94234	-60.83585
37.70000	-1.94531	-60.89962
37.80000	-1.94953	-61.01584
37.90000	-1.95484	-61.21304
38.00000	-1.96234	-61.49111
38.10000	-1.96859	-61.80923
38.20000	-1.97172	-61.87887
38.30000	-1.97578	-61.99287
38.40000	-1.98047	-62.16228
38.50000	-1.98531	-62.34989
38.60000	-1.99094	-62.54927
38.70000	-1.99734	-62.83504
38.80000	-2.00172	-62.99344
38.90000	-2.00625	-63.14321
39.00000	-2.01125	-63.33409
39.10000	-2.01672	-63.52033
39.20000	-2.02328	-63.79049
39.30000	-2.02750	-63.93369
39.40000	-2.03172	-64.07110
39.50000	-2.03656	-64.25335
39.60000	-2.04234	-64.46317
39.70000	-2.04875	-64.71169
39.80000	-2.05500	-64.99139
39.90000	-2.05875	-65.10495
40.00000	-2.06313	-65.24893
40.10000	-2.06766	-65.41216
40.20000	-2.07344	-65.62751
40.30000	-2.08000	-65.91008
40.40000	-2.08422	-66.07185
40.50000	-2.08844	-66.19546
40.60000	-2.09297	-66.35822
40.70000	-2.09828	-66.55533
40.80000	-2.10516	-66.79542
40.90000	-2.11203	-67.11752
41.00000	-2.11547	-67.22385
41.10000	-2.11969	-67.34346
41.20000	-2.12453	-67.53206
41.30000	-2.13016	-67.74216
41.40000	-2.13703	-68.02726
41.50000	-2.14172	-68.22187
41.60000	-2.14594	-68.34548
41.70000	-2.15062	-68.50608
41.80000	-2.15578	-68.69346
41.90000	-2.16156	-68.91126
42.00000	-2.16781	-69.18450
42.10000	-2.17187	-69.32390
42.20000	-2.17625	-69.46872
42.30000	-2.18125	-69.64849
42.40000	-2.18719	-69.86799
42.50000	-2.19375	-70.15504
42.60000	-2.19813	-70.30977
42.70000	-2.20234	-70.44847
42.80000	-2.20703	-70.61051
42.90000	-2.21234	-70.81905
43.00000	-2.21828	-71.04381
43.10000	-2.22453	-71.32228
43.20000	-2.22844	-71.43840
43.30000	-2.23266	-71.56220
43.40000	-2.23750	-71.73670
43.50000	-2.24297	-71.93150
43.60000	-2.24984	-72.20617
43.70000	-2.25469	-72.41998
43.80000	-2.25891	-72.55788
43.90000	-2.26375	-72.71416
44.00000	-2.26922	-72.91485
44.10000	-2.27563	-73.12649
44.20000	-2.28141	-73.40018
44.30000	-2.28500	-73.51144
44.40000	-2.28906	-73.63814
44.50000	-2.29406	-73.81020
44.60000	-2.29969	-74.02731
44.70000	-2.30688	-74.31831
44.80000	-2.31156	-74.50154
44.90000	-2.31578	-74.62211
45.00000	-2.32047	-74.77745
45.10000	-2.32531	-74.94203
45.20000	-2.33062	-75.13694
45.30000	-2.33813	-75.45482
45.40000	-2.34234	-75.62069
45.50000	-2.34703	-75.76126
45.60000	-2.35234	-75.94737
45.70000	-2.35844	-76.17014
45.80000	-2.36422	-76.42134
45.90000	-2.36781	-76.52322
46.00000	-2.37188	-76.65309
46.10000	-2.37641	-76.81184
46.20000	-2.38156	-77.00009
46.30000	-2.38750	-77.22477
46.40000	-2.39578	-77.57126
46.50000	-2.39969	-77.71675
46.60000	-2.40391	-77.83548
46.70000	-2.40891	-78.00604
46.80000	-2.41500	-78.24203
46.90000	-2.42188	-78.56256
47.00000	-2.42562	-78.71215
47.10000	-2.42969	-78.82855
47.20000	-2.43406	-78.99094
47.30000	-2.43906	-79.16712
47.40000	-2.44500	-79.39908
47.50000	-2.45125	-79.67461
47.60000	-2.45531	-79.81998
47.70000	-2.45953	-79.96363
47.80000	-2.46453	-80.14624
47.90000	-2.47016	-80.36795
48.00000	-2.47672	-80.62814
48.10000	-2.48188	-80.84426
48.20000	-2.48641	-80.99342
48.30000	-2.49078	-81.14785
48.40000	-2.49578	-81.33657
48.50000	-2.50125	-81.54863
48.60000	-2.50766	-81.81451
48.70000	-2.51234	-82.01139
48.80000	-2.51656	-82.15509
48.90000	-2.52172	-82.34099
49.00000	-2.52766	-82.57022
49.10000	-2.53391	-82.83222
49.20000	-2.53813	-82.98960
49.30000	-2.54219	-83.11802
49.40000	-2.54672	-83.28775
49.50000	-2.55188	-83.48086
49.60000	-2.55734	-83.69559
49.70000	-2.56516	-84.00469
49.80000	-2.56938	-84.18894
49.90000	-2.57375	-84.32429
50.00000	-2.57844	-84.49288
50.10000	-2.58391	-84.70395
50.20000	-2.59109	-85.01466
50.30000	-2.59531	-85.17803
50.40000	-2.59953	-85.31323
50.50000	-2.60406	-85.46606
50.60000	-2.60891	-85.64532
50.70000	-2.61437	-85.85107
50.80000	-2.62125	-86.12751
50.90000	-2.62563	-86.30399
51.00000	-2.63031	-86.45634
51.10000	-2.63531	-86.64571
51.20000	-2.64078	-86.85312
51.30000	-2.64750	-87.13493
51.40000	-2.65172	-87.28121
51.50000	-2.65594	-87.42316
51.60000	-2.66031	-87.57340
51.70000	-2.66516	-87.74563
51.80000	-2.67047	-87.94083
51.90000	-2.67766	-88.23651
52.00000	-2.68266	-88.44507
52.10000	-2.68719	-88.59047
52.20000	-2.69187	-88.75635
52.30000	-2.69766	-88.96688
52.40000	-2.70453	-89.24844
52.50000	-2.70859	-89.41328
52.60000	-2.71250	-89.52964
52.70000	-2.71672	-89.67651
52.80000	-2.72156	-89.83750
52.90000	-2.72719	-90.04664
53.00000	-2.73437	-90.32241
53.10000	-2.73937	-90.53443
53.20000	-2.74391	-90.68578
53.30000	-2.74891	-90.85851
53.40000	-2.75469	-91.07730
53.50000	-2.76219	-91.36696
53.60000	-2.76609	-91.53844
53.70000	-2.76984	-91.64603
53.80000	-2.77422	-91.78662
53.90000	-2.77969	-91.98336
54.00000	-2.78625	-92.23107
54.10000	-2.79328	-92.56566
54.20000	-2.79656	-92.68259
54.30000	-2.80047	-92.79292
54.40000	-2.80563	-92.96758
54.50000	-2.81187	-93.21252
54.60000	-2.81891	-93.52396
54.70000	-2.82313	-93.68507
54.80000	-2.82703	-93.81422
54.90000	-2.83156	-93.97806
55.00000	-2.83625	-94.16188
55.10000	-2.84172	-94.36622
55.20000	-2.84922	-94.68617
55.30000	-2.85328	-94.84565
55.40000	-2.85719	-94.95844
55.50000	-2.86203	-95.14229
55.60000	-2.86797	-95.36033
55.70000	-2.87484	-95.65098
55.80000	-2.87906	-95.83619
55.90000	-2.88313	-95.96096
56.00000	-2.88766	-96.11844
56.10000	-2.89281	-96.31649
56.20000	-2.89781	-96.51362
56.30000	-2.90500	-96.81171
56.40000	-2.90969	-97.00602
56.50000	-2.91375	-97.13845
56.60000	-2.91828	-97.29226
56.70000	-2.92391	-97.48220
56.80000	-2.93125	-97.78318
56.90000	-2.93609	-97.99562
57.00000	-2.94000	-98.11652
57.10000	-2.94453	-98.26683
57.20000	-2.94969	-98.46585
57.30000	-2.95547	-98.69809
57.40000	-2.96281	-99.00127
57.50000	-2.96687	-99.17978
57.60000	-2.97109	-99.30970
57.70000	-2.97594	-99.47632
57.80000	-2.98094	-99.66665
57.90000	-2.98734	-99.90615
58.00000	-2.99219	-100.12012
58.10000	-2.99625	-100.26108
58.20000	-3.00078	-100.41113
58.30000	-3.00578	-100.59783
58.40000	-3.01172	-100.82636
58.50000	-3.01969	-101.15725
58.60000	-3.02344	-101.30975
58.70000	-3.02750	-101.43330
58.80000	-3.03250	-101.61487
58.90000	-3.03813	-101.82996
59.00000	-3.04500	-102.11325
59.10000	-3.04953	-102.30657
59.20000	-3.05359	-102.44454
59.30000	-3.05797	-102.59729
59.40000	-3.06297	-102.77733
59.50000	-3.06828	-102.96708
59.60000	-3.07516	-103.24301
59.70000	-3.08016	-103.47810
59.80000	-3.08422	-103.60069
59.90000	-3.08906	-103.76753
60.00000	-3.09469	-103.97804
60.10000	-3.10219	-104.28397
60.20000	-3.10625	-104.46955
60.30000	-3.11000	-104.57285
60.40000	-3.11422	-104.71544
60.50000	-3.11922	-104.90049
60.60000	-3.12531	-105.13001
60.70000	-3.13297	-105.46494
60.80000	-3.13734	-105.65972
60.90000	-3.14141	-105.76726
61.00000	-3.14609	-105.93224
61.10000	-3.15125	-106.12941
61.20000	-3.15844	-106.42366
61.30000	-3.16344	-106.64088
61.40000	-3.16734	-106.77107
61.50000	-3.17188	-106.92996
61.60000	-3.17672	-107.11512
61.70000	-3.18219	-107.32339
61.80000	-3.18937	-107.62107
61.90000	-3.19344	-107.79170
62.00000	-3.19781	-107.93410
62.10000	-3.20312	-108.13578
62.20000	-3.20922	-108.37699
62.30000	-3.21609	-108.68695
62.40000	-3.22000	-108.84511
62.50000	-3.22391	-108.96753
62.60000	-3.22844	-109.13432
62.70000	-3.23328	-109.31655
62.80000	-3.23938	-109.55814
62.90000	-3.24750	-109.93062
63.00000	-3.25125	-110.10148
63.10000	-3.25531	-110.23086
63.20000	-3.26031	-110.41365
63.30000	-3.26594	-110.63878
63.40000	-3.27250	-110.94291
63.50000	-3.27656	-111.10860
63.60000	-3.28047	-111.24907
63.70000	-3.28500	-111.41711
63.80000	-3.28984	-111.60665
63.90000	-3.29516	-111.81222
64.00000	-3.30203	-112.09214
64.10000	-3.30688	-112.31355
64.20000	-3.31094	-112.45801
64.30000	-3.31531	-112.60518
64.40000	-3.32047	-112.79395
64.50000	-3.32734	-113.07972
64.60000	-3.33297	-113.33082
64.70000	-3.33734	-113.48802
64.80000	-3.34203	-113.65745
64.90000	-3.34750	-113.86483
65.00000	-3.35344	-114.09682
65.10000	-3.35953	-114.36725
65.20000	-3.36344	-114.51942
65.30000	-3.36750	-114.65244
65.40000	-3.37219	-114.81335
65.50000	-3.37734	-115.00362
65.60000	-3.38391	-115.25550
65.70000	-3.38969	-115.50549
65.80000	-3.39406	-115.65503
65.90000	-3.39828	-115.80609
66.00000	-3.40313	-115.97466
66.10000	-3.40875	-116.17665
66.20000	-3.41625	-116.48463
66.30000	-3.42078	-116.67746
66.40000	-3.42484	-116.79610
66.50000	-3.42969	-116.95484
66.60000	-3.43562	-117.16024
66.70000	-3.44219	-117.42237
66.80000	-3.44656	-117.58969
66.90000	-3.45047	-117.70301
67.00000	-3.45484	-117.84731
67.10000	-3.45984	-118.02029
67.20000	-3.46516	-118.22104
67.30000	-3.47234	-118.48719
67.40000	-3.47734	-118.70759
67.50000	-3.48125	-118.83165
67.60000	-3.48594	-118.99314
67.70000	-3.49125	-119.17761
67.80000	-3.49828	-119.45886
67.90000	-3.50391	-119.70352
68.00000	-3.50781	-119.82767
68.10000	-3.51203	-119.96201
68.20000	-3.51703	-120.13020
68.30000	-3.52203	-120.31435
68.40000	-3.52875	-120.56931
68.50000	-3.53344	-120.77447
68.60000	-3.53750	-120.88928
68.70000	-3.54203	-121.03269
68.80000	-3.54687	-121.19386
68.90000	-3.55344	-121.41638
69.00000	-3.55984	-121.68258
69.10000	-3.56391	-121.81261
69.20000	-3.56812	-121.95195
69.30000	-3.57328	-122.12680
69.40000	-3.57938	-122.33295
69.50000	-3.58750	-122.64684
69.60000	-3.59125	-122.80291
69.70000	-3.59516	-122.90991
69.80000	-3.59984	-123.05666
69.90000	-3.60531	-123.25002
70.00000	-3.61219	-123.49223
70.10000	-3.61734	-123.74091
70.20000	-3.62125	-123.84724
70.30000	-3.62578	-124.00751
70.40000	-3.63094	-124.18315
70.50000	-3.63656	-124.39173
70.60000	-3.64375	-124.68293
70.70000	-3.64750	-124.82464
70.80000	-3.65141	-124.94346
70.90000	-3.65609	-125.10513
71.00000	-3.66172	-125.30208
71.10000	-3.67000	-125.61229
71.20000	-3.67453	-125.83598
71.30000	-3.67813	-125.93220
71.40000	-3.68250	-126.07147
71.50000	-3.68719	-126.23937
71.60000	-3.69266	-126.44006
71.70000	-3.69938	-126.68711
71.80000	-3.70500	-126.95211
71.90000	-3.70891	-127.06979
72.00000	-3.71359	-127.23029
72.10000	-3.71906	-127.41064
72.20000	-3.72625	-127.68938
72.30000	-3.73031	-127.86354
72.40000	-3.73422	-127.97995
72.50000	-3.73859	-128.13316
72.60000	-3.74359	-128.30119
72.70000	-3.74969	-128.52629
72.80000	-3.75750	-128.82107
72.90000	-3.76203	-129.04213
73.00000	-3.76578	-129.15011
73.10000	-3.77047	-129.31538
73.20000	-3.77547	-129.48486
73.30000	-3.78172	-129.71091
73.40000	-3.78687	-129.94109
73.50000	-3.79094	-130.07461
73.60000	-3.79531	-130.21608
73.70000	-3.80047	-130.39877
73.80000	-3.80625	-130.61075
73.90000	-3.81391	-130.92090
74.00000	-3.81812	-131.09623
74.10000	-3.82203	-131.21517
74.20000	-3.82641	-131.37193
74.30000	-3.83188	-131.55000
74.40000	-3.83891	-131.81929
74.50000	-3.84438	-132.07306
74.60000	-3.84844	-132.20116
74.70000	-3.85281	-132.35214
74.80000	-3.85750	-132.50737
74.90000	-3.86281	-132.70275
75.00000	-3.86953	-132.96282
75.10000	-3.87453	-133.18828
75.20000	-3.87875	-133.31464
75.30000	-3.88359	-133.49791
75.40000	-3.88906	-133.68817
75.50000	-3.89641	-133.96968
75.60000	-3.90109	-134.17803
75.70000	-3.90453	-134.28445
75.80000	-3.90906	-134.43458
75.90000	-3.91422	-134.61682
76.00000	-3.91984	-134.82706
76.10000	-3.92703	-135.12188
76.20000	-3.93156	-135.31598
76.30000	-3.93547	-135.44406
76.40000	-3.94016	-135.59279
76.50000	-3.94500	-135.75627
76.60000	-3.95156	-135.99202
76.70000	-3.95719	-136.25954
76.80000	-3.96156	-136.41167
76.90000	-3.96625	-136.57427
77.00000	-3.97156	-136.77244
77.10000	-3.97719	-136.97772
77.20000	-3.98375	-137.24697
77.30000	-3.98813	-137.41399
77.40000	-3.99234	-137.54815
77.50000	-3.99719	-137.72196
77.60000	-4.00234	-137.91215
77.70000	-4.00891	-138.15819
77.80000	-4.01484	-138.42466
77.90000	-4.01875	-138.55541
78.00000	-4.02297	-138.68886
78.10000	-4.02781	-138.86477
78.20000	-4.03344	-139.07112
78.30000	-4.04078	-139.35864
78.40000	-4.04531	-139.58208
78.50000	-4.04922	-139.68867
78.60000	-4.05406	-139.86318
78.70000	-4.05953	-140.06849
78.80000	-4.06672	-140.34618
78.90000	-4.07219	-140.60479
79.00000	-4.07594	-140.73806
79.10000	-4.08016	-140.88763
79.20000	-4.08484	-141.05724
79.30000	-4.08984	-141.23771
79.40000	-4.09625	-141.48614
79.50000	-4.10141	-141.72164
79.60000	-4.10594	-141.88178
79.70000	-4.11047	-142.03593
79.80000	-4.11578	-142.23145
79.90000	-4.12266	-142.49739
80.00000	-4.12828	-142.75393
80.10000	-4.13203	-142.88457
80.20000	-4.13594	-143.01217
80.30000	-4.14063	-143.16534
80.40000	-4.14594	-143.36585
80.50000	-4.15266	-143.61390
80.60000	-4.15797	-143.86153
80.70000	-4.16203	-143.99011
80.80000	-4.16703	-144.15486
80.90000	-4.17266	-144.36781
81.00000	-4.17922	-144.62249
81.10000	-4.18453	-144.85103
81.20000	-4.18813	-144.96762
81.30000	-4.19219	-145.09574
81.40000	-4.19688	-145.25056
81.50000	-4.20234	-145.45062
81.60000	-4.20875	-145.67748
81.70000	-4.21453	-145.92782
81.80000	-4.21875	-146.07513
81.90000	-4.22344	-146.22249
82.00000	-4.22906	-146.41240
82.10000	-4.23563	-146.64926
82.20000	-4.24109	-146.88236
82.30000	-4.24516	-147.00741
82.40000	-4.24938	-147.15202
82.50000	-4.25406	-147.30380
82.60000	-4.25969	-147.49748
82.70000	-4.26750	-147.76920
82.80000	-4.27250	-148.02541
82.90000	-4.27609	-148.11462
83.00000	-4.28047	-148.24940
83.10000	-4.28563	-148.42474
83.20000	-4.29203	-148.65622
83.30000	-4.29781	-148.89176
83.40000	-4.30172	-149.02025
83.50000	-4.30609	-149.14468
83.60000	-4.31078	-149.30271
83.70000	-4.31594	-149.47221
83.80000	-4.32297	-149.71490
83.90000	-4.32953	-150.01109
84.00000	-4.33344	-150.12416
84.10000	-4.33781	-150.26921
84.20000	-4.34328	-150.46056
84.30000	-4.35016	-150.70827
84.40000	-4.35469	-150.90542
84.50000	-4.35828	-151.00566
84.60000	-4.36250	-151.12987
84.70000	-4.36719	-151.28101
84.80000	-4.37250	-151.46331
84.90000	-4.37828	-151.65183
85.00000	-4.38500	-151.92573
85.10000	-4.38906	-152.06291
85.20000	-4.39344	-152.18882
85.30000	-4.39813	-152.33786
85.40000	-4.40406	-152.52712
85.50000	-4.41156	-152.83401
85.60000	-4.41578	-152.97973
85.70000	-4.42000	-153.11049
85.80000	-4.42516	-153.27312
85.90000	-4.43125	-153.49492
86.00000	-4.44000	-153.81840
86.10000	-4.44328	-153.98037
86.20000	-4.44641	-154.04297
86.30000	-4.45094	-154.18330
86.40000	-4.45609	-154.36023
86.50000	-4.46344	-154.61442
86.60000	-4.46938	-154.89444
86.70000	-4.47297	-154.99990
86.80000	-4.47719	-155.12544
86.90000	-4.48156	-155.26594
87.00000	-4.48672	-155.43704
87.10000	-4.49375	-155.67552
87.20000	-4.49953	-155.94779
87.30000	-4.50328	-156.06937
87.40000	-4.50813	-156.21912
87.50000	-4.51359	-156.42303
87.60000	-4.52047	-156.66088
87.70000	-4.52531	-156.88828
87.80000	-4.52906	-156.99433
87.90000	-4.53344	-157.13716
88.00000	-4.53844	-157.31525
88.10000	-4.54406	-157.51402
88.20000	-4.55109	-157.77262
88.30000	-4.55625	-158.00744
88.40000	-4.55984	-158.11458
88.50000	-4.56406	-158.24252
88.60000	-4.56922	-158.41794
88.70000	-4.57656	-158.66870
88.80000	-4.58281	-158.97335
88.90000	-4.58625	-159.09077
89.00000	-4.59047	-159.21280
89.10000	-4.59531	-159.37096
89.20000	-4.60078	-159.56225
89.30000	-4.60734	-159.80443
89.40000	-4.61266	-160.02768
89.50000	-4.61656	-160.16325
89.60000	-4.62109	-160.29856
89.70000	-4.62609	-160.47835
89.80000	-4.63219	-160.69216
89.90000	-4.63922	-160.98426
90.00000	-4.64328	-161.14807
90.10000	-4.64703	-161.25804
90.20000	-4.65172	-161.40859
90.30000	-4.65703	-161.60025
90.40000	-4.66391	-161.83487
90.50000	-4.66938	-162.08671
90.60000	-4.67328	-162.20391
90.70000	-4.67781	-162.35551
90.80000	-4.68281	-162.52866
90.90000	-4.68859	-162.72721
91.00000	-4.69516	-162.99486
91.10000	-4.69953	-163.15135
91.20000	-4.70391	-163.29254
91.30000	-4.70875	-163.45626
91.40000	-4.71391	-163.63864
91.50000	-4.72125	-163.88835
91.60000	-4.72672	-164.15949
91.70000	-4.73016	-164.25078
91.80000	-4.73438	-164.37198
91.90000	-4.73922	-164.53601
92.00000	-4.74594	-164.76370
92.10000	-4.75234	-165.05708
92.20000	-4.75625	-165.18582
92.30000	-4.76031	-165.29885
92.40000	-4.76531	-165.47169
92.50000	-4.77047	-165.64514
92.60000	-4.77719	-165.86435
92.70000	-4.78313	-166.13737
92.80000	-4.78703	-166.26421
92.90000	-4.79141	-166.40319
93.00000	-4.79641	-166.56491
93.10000	-4.80250	-166.76733
93.20000	-4.80844	-167.01791
93.30000	-4.81266	-167.15129
93.40000	-4.81688	-167.28188
93.50000	-4.82156	-167.44539
93.60000	-4.82703	-167.62103
93.70000	-4.83391	-167.84880
93.80000	-4.83953	-168.10848
93.90000	-4.84375	-168.22514
94.00000	-4.84828	-168.37130
94.10000	-4.85313	-168.53617
94.20000	-4.85953	-168.74698
94.30000	-4.86578	-169.01337
94.40000	-4.86969	-169.13766
94.50000	-4.87375	-169.25979
94.60000	-4.87844	-169.41358
94.70000	-4.88375	-169.60305
94.80000	-4.89141	-169.83753
94.90000	-4.89766	-170.15290
95.00000	-4.90094	-170.24706
95.10000	-4.90563	-170.39545
95.20000	-4.91125	-170.58367
95.30000	-4.91781	-170.83238
95.40000	-4.92266	-171.04200
95.50000	-4.92656	-171.16047
95.60000	-4.93094	-171.30476
95.70000	-4.93578	-171.46449
95.80000	-4.94156	-171.67848
95.90000	-4.94953	-171.98427
96.00000	-4.95438	-172.22254
96.10000	-4.95766	-172.32156
96.20000	-4.96188	-172.45984
96.30000	-4.96688	-172.63734
96.40000	-4.97297	-172.85228
96.50000	-4.97891	-173.11497
96.60000	-4.98313	-173.25413
96.70000	-4.98734	-173.39419
96.80000	-4.99203	-173.55984
96.90000	-4.99750	-173.74322
97.00000	-5.00391	-173.97486
97.10000	-5.01000	-174.25053
97.20000	-5.01375	-174.36975
97.30000	-5.01797	-174.50155
97.40000	-5.02250	-174.65779
97.50000	-5.02797	-174.84336
97.60000	-5.03469	-175.09720
97.70000	-5.03969	-175.28942
97.80000	-5.04406	-175.43359
97.90000	-5.04875	-175.59670
98.00000	-5.05406	-175.77834
98.10000	-5.06047	-175.98307
98.20000	-5.06641	-176.25511
98.30000	-5.07047	-176.37053
98.40000	-5.07500	-176.51787
98.50000	-5.08031	-176.69618
98.60000	-5.08656	-176.90101
98.70000	-5.09234	-177.14541
98.80000	-5.09641	-177.27987
98.90000	-5.10047	-177.39736
99.00000	-5.10484	-177.53233
99.10000	-5.11000	-177.69675
99.20000	-5.11641	-177.89693
99.30000	-5.12297	-178.17098
99.40000	-5.12703	-178.30487
99.50000	-5.13188	-178.46182
99.60000	-5.13734	-178.63539
99.70000	-5.14422	-178.86479
99.80000	-5.14984	-179.11081
99.90000	-5.15359	-179.22364
100.00000	-5.15797	-179.35197
100.10000	-5.16266	-179.49688
100.20000	-5.16781	-179.67738
100.30000	-5.17422	-179.88540
100.40000	-5.18047	-180.14617
100.50000	-5.18406	-180.26428
100.60000	-5.18828	-180.39285
100.70000	-5.19312	-180.53412
100.80000	-5.19922	-180.74352
100.90000	-5.20609	-181.03017
101.00000	-5.21000	-181.16365
101.10000	-5.21406	-181.27728
101.20000	-5.21875	-181.41343
101.30000	-5.22375	-181.58101
101.40000	-5.22938	-181.75943
101.50000	-5.23594	-181.99053
101.60000	-5.24047	-182.15136
101.70000	-5.24484	-182.27910
101.80000	-5.25000	-182.43921
101.90000	-5.25609	-182.63942
102.00000	-5.26406	-182.95486
102.10000	-5.26734	-183.07021
102.20000	-5.27109	-183.15139
102.30000	-5.27563	-183.28810
102.40000	-5.28125	-183.46490
102.50000	-5.28922	-183.71889
102.60000	-5.29578	-184.05643
102.70000	-5.29891	-184.12839
102.80000	-5.30344	-184.25646
102.90000	-5.30844	-184.42364
103.00000	-5.31422	-184.61651
103.10000	-5.31953	-184.83052
103.20000	-5.32359	-184.94488
103.30000	-5.32797	-185.08556
103.40000	-5.33266	-185.24171
103.50000	-5.33797	-185.41145
103.60000	-5.34438	-185.62759
103.70000	-5.35047	-185.89364
103.80000	-5.35406	-185.99437
103.90000	-5.35844	-186.12063
104.00000	-5.36359	-186.28466
104.10000	-5.36953	-186.48529
104.20000	-5.37641	-186.76087
104.30000	-5.38078	-186.90786
104.40000	-5.38500	-187.03289
104.50000	-5.38984	-187.19937
104.60000	-5.39531	-187.37720
104.70000	-5.40172	-187.57707
104.80000	-5.40750	-187.82784
104.90000	-5.41109	-187.92886
105.00000	-5.41547	-188.06358
105.10000	-5.42031	-188.21202
105.20000	-5.42625	-188.41095
105.30001	-5.43328	-188.68537
105.40001	-5.43719	-188.81346
105.50001	-5.44109	-188.92708
105.60001	-5.44578	-189.06812
105.70001	-5.45078	-189.23405
105.80001	-5.45703	-189.43086
105.90001	-5.46422	-189.74808
106.00001	-5.46812	-189.87110
106.10001	-5.47250	-189.99366
106.20001	-5.47766	-190.15917
106.30001	-5.48375	-190.34807
106.40001	-5.49016	-190.61624
106.50001	-5.49391	-190.73400
106.60001	-5.49797	-190.84749
106.70001	-5.50266	-190.99092
106.80001	-5.50797	-191.16630
106.90001	-5.51469	-191.37143
107.00001	-5.52109	-191.67110
107.10001	-5.52453	-191.75391
107.20001	-5.52891	-191.87699
107.30001	-5.53375	-192.03068
107.40001	-5.53937	-192.21815
107.50001	-5.54641	-192.48201
107.60001	-5.55109	-192.65065
107.70001	-5.55531	-192.77586
107.80001	-5.56000	-192.92121
107.90001	-5.56500	-193.07812
108.00001	-5.57109	-193.26982
108.10001	-5.57734	-193.51937
108.20001	-5.58141	-193.65184
108.30001	-5.58578	-193.78452
108.40001	-5.59078	-193.93782
108.50001	-5.59656	-194.13233
108.60001	-5.60375	-194.40825
108.70001	-5.60766	-194.54327
108.80001	-5.61172	-194.64904
108.90001	-5.61656	-194.80261
109.00001	-5.62172	-194.96931
109.10001	-5.62781	-195.17131
109.20001	-5.63453	-195.44996
109.30001	-5.63844	-195.57099
109.40001	-5.64266	-195.68956
109.50001	-5.64734	-195.82996
109.60001	-5.65313	-196.01788
109.70001	-5.66031	-196.29830
109.80001	-5.66422	-196.42644
109.90001	-5.66828	-196.53876
110.00001	-5.67312	-196.67967
110.10001	-5.67828	-196.85319
110.20001	-5.68484	-197.06671
110.30001	-5.69156	-197.35442
110.40001	-5.69531	-197.46512
110.50001	-5.69953	-197.58901
110.60001	-5.70469	-197.75160
110.70001	-5.71094	-197.95661
110.80001	-5.71781	-198.24766
110.90001	-5.72172	-198.37391
111.00001	-5.72562	-198.48147
111.10001	-5.73016	-198.61299
111.20001	-5.73500	-198.77781
111.30001	-5.74078	-198.96242
111.40001	-5.74766	-199.23431
111.50001	-5.75203	-199.38207
111.60001	-5.75641	-199.52172
111.70001	-5.76203	-199.70100
111.80001	-5.76938	-199.96116
111.90001	-5.77469	-200.21628
112.00001	-5.77813	-200.30683
112.10001	-5.78250	-200.43308
112.20001	-5.78703	-200.58802
112.30001	-5.79234	-200.76840
112.40001	-5.79797	-200.96880
112.50001	-5.80406	-201.20250
112.60001	-5.80828	-201.35814
112.70001	-5.81266	-201.48309
112.80001	-5.81781	-201.65092
112.90001	-5.82437	-201.88056
113.00001	-5.83078	-202.16091
113.10001	-5.83469	-202.28615
113.20001	-5.83875	-202.40317
113.30001	-5.84344	-202.55303
113.40001	-5.84844	-202.72315
113.50001	-5.85406	-202.91407
113.60001	-5.86078	-203.18276
113.70001	-5.86500	-203.33803
113.80001	-5.86922	-203.45294
113.90001	-5.87422	-203.61269
114.00001	-5.87984	-203.81460
114.10001	-5.88672	-204.06176
114.20001	-5.89125	-204.22819
114.30001	-5.89516	-204.33666
114.40001	-5.89969	-204.46974
114.50001	-5.90500	-204.63970
114.60001	-5.91078	-204.83443
114.70001	-5.91797	-205.11474
114.80001	-5.92188	-205.24617
114.90001	-5.92594	-205.35816
115.00001	-5.93078	-205.50853
115.10001	-5.93641	-205.68706
115.20001	-5.94328	-205.93421
115.30001	-5.94781	-206.09914
115.40001	-5.95203	-206.21660
115.50001	-5.95656	-206.34882
115.60001	-5.96156	-206.49977
115.70001	-5.96719	-206.67873
115.80001	-5.97453	-206.95314
115.90001	-5.97844	-207.07414
116.00001	-5.98281	-207.17590
116.10001	-5.98797	-207.33702
116.20001	-5.99437	-207.53950
116.30001	-6.00156	-207.83114
116.40001	-6.00531	-207.94100
116.50001	-6.00922	-208.03615
116.60001	-6.01391	-208.17266
116.70001	-6.01906	-208.33245
116.80001	-6.02438	-208.48809
116.90001	-6.03109	-208.74307
117.00001	-6.03516	-208.87113
117.10001	-6.03937	-208.98056
117.20001	-6.04422	-209.11662
117.30001	-6.04984	-209.30518
117.40001	-6.05719	-209.56352
117.50001	-6.06109	-209.69334
117.60001	-6.06516	-209.78794
117.70001	-6.06984	-209.91911
117.80001	-6.07500	-210.07630
117.90001	-6.08031	-210.23838
118.00001	-6.08719	-210.46181
118.10001	-6.09141	-210.60225
118.20001	-6.09547	-210.69746
118.30001	-6.10000	-210.81057
118.40001	-6.10531	-210.96295
118.50001	-6.11359	-211.21192
118.60001	-6.11875	-211.42161
118.70001	-6.12266	-211.51118
118.80001	-6.12734	-211.63979
118.90001	-6.13281	-211.78959
119.00001	-6.14016	-211.99983
119.10001	-6.14750	-212.34691
119.20001	-6.15031	-212.39935
119.30001	-6.15438	-212.49774
119.40001	-6.15969	-212.64997
119.50001	-6.16578	-212.83518
119.60001	-6.17203	-213.09042
119.70001	-6.17531	-213.17172
119.80001	-6.17922	-213.26831
119.90001	-6.18344	-213.38868
120.00001	-6.18828	-213.53076
120.10001	-6.19437	-213.72603
120.20001	-6.20234	-214.02749
120.30001	-6.20594	-214.15359
120.40001	-6.20984	-214.25010
120.50001	-6.21484	-214.39284
120.60001	-6.22063	-214.57668
120.70001	-6.22797	-214.84968
120.80001	-6.23219	-214.98927
120.90001	-6.23625	-215.08782
121.00001	-6.24062	-215.21761
121.10001	-6.24578	-215.38338
121.20001	-6.25141	-215.56723
121.30001	-6.25906	-215.83919
121.40001	-6.26297	-215.98801
121.50001	-6.26688	-216.07237
121.60001	-6.27141	-216.20241
121.70001	-6.27703	-216.37635
121.80001	-6.28438	-216.64092
121.90001	-6.28891	-216.80433
122.00001	-6.29312	-216.91857
122.10001	-6.29766	-217.05493
122.20001	-6.30281	-217.20721
122.30001	-6.30812	-217.38264
122.40001	-6.31516	-217.64044
122.50001	-6.31922	-217.77292
122.60001	-6.32344	-217.87101
122.70001	-6.32813	-218.01205
122.80001	-6.33391	-218.19255
122.90001	-6.34125	-218.47543
123.00001	-6.34563	-218.61736
123.10001	-6.34953	-218.71166
123.20001	-6.35406	-218.83136
123.30001	-6.35938	-219.00554
123.40001	-6.36563	-219.18698
123.50001	-6.37250	-219.46982
123.60001	-6.37609	-219.57275
123.70001	-6.38047	-219.68199
123.80001	-6.38547	-219.83427
123.90001	-6.39094	-220.00597
124.00001	-6.39781	-220.26134
124.10001	-6.40219	-220.40455
124.20001	-6.40625	-220.50934
124.30001	-6.41094	-220.63969
124.40001	-6.41594	-220.79940
124.50001	-6.42234	-220.98505
124.60001	-6.42969	-221.28826
124.70001	-6.43313	-221.40028
124.80001	-6.43703	-221.48572
124.90001	-6.44172	-221.61505
125.00001	-6.44719	-221.77882
125.10001	-6.45391	-222.01453
125.20001	-6.45859	-222.18469
125.30001	-6.46281	-222.29286
125.40001	-6.46750	-222.41913
125.50001	-6.47281	-222.58952
125.60001	-6.47875	-222.77252
125.70001	-6.48563	-223.02443
125.80001	-6.48969	-223.15270
125.90001	-6.49391	-223.25967
126.00001	-6.49875	-223.39894
126.10001	-6.50422	-223.56057
126.20001	-6.51125	-223.80200
126.30001	-6.51594	-223.97733
126.40001	-6.51969	-224.06211
126.50001	-6.52438	-224.19734
126.60001	-6.52984	-224.35415
126.70001	-6.53594	-224.55238
126.80001	-6.54297	-224.82578
126.90001	-6.54672	-224.94739
127.00001	-6.55109	-225.04760
127.10001	-6.55594	-225.18353
127.20001	-6.56125	-225.34956
127.30001	-6.56797	-225.57728
127.40001	-6.57266	-225.74875
127.50001	-6.57703	-225.87243
127.60001	-6.58172	-226.01339
127.70001	-6.58719	-226.17431
127.80001	-6.59328	-226.38564
127.90001	-6.59984	-226.65365
128.00001	-6.60297	-226.70954
128.10001	-6.60703	-226.80537
128.20001	-6.61156	-226.94126
128.30001	-6.61688	-227.08999
128.40001	-6.62422	-227.34210
128.50001	-6.62953	-227.55341
128.60001	-6.63359	-227.65312
128.70001	-6.63828	-227.77638
128.80001	-6.64312	-227.92043
128.90001	-6.64844	-228.08543
129.00001	-6.65547	-228.33946
129.10001	-6.65969	-228.48184
129.20001	-6.66359	-228.56769
129.30001	-6.66813	-228.68912
129.40001	-6.67375	-228.85716
129.50001	-6.68141	-229.12443
129.60001	-6.68609	-229.30852
129.70001	-6.69016	-229.39824
129.80001	-6.69469	-229.51460
129.90001	-6.69984	-229.67201
130.00001	-6.70516	-229.84004
130.10001	-6.71266	-230.09977
130.20001	-6.71687	-230.24170
130.30001	-6.72109	-230.34248
130.40001	-6.72563	-230.46263
130.50001	-6.73062	-230.60814
130.60001	-6.73734	-230.82337
130.70001	-6.74219	-230.99597
130.80001	-6.74625	-231.09195
130.90001	-6.75078	-231.20646
131.00001	-6.75562	-231.34384
131.10001	-6.76156	-231.50933
131.20001	-6.76937	-231.79770
131.30001	-6.77328	-231.91762
131.40001	-6.77734	-232.00689
131.50001	-6.78234	-232.13843
131.60001	-6.78766	-232.29159
131.70001	-6.79484	-232.52025
131.80001	-6.79938	-232.68300
131.90001	-6.80328	-232.76636
132.00001	-6.80750	-232.86867
132.10001	-6.81250	-232.99678
132.20001	-6.81813	-233.16018
132.30001	-6.82562	-233.40246
132.40001	-6.83047	-233.58911
132.50001	-6.83422	-233.65776
132.60001	-6.83891	-233.76970
132.70001	-6.84453	-233.91601
132.80001	-6.85172	-234.14885
132.90001	-6.85641	-234.31152
133.00001	-6.86047	-234.40398
133.10001	-6.86516	-234.52178
133.20001	-6.86984	-234.65189
133.30001	-6.87516	-234.80153
133.40001	-6.88250	-235.04020
133.50001	-6.88719	-235.20443
133.60001	-6.89094	-235.27864
133.70001	-6.89563	-235.38747
133.80001	-6.90094	-235.52792
133.90001	-6.90859	-235.77563
134.00001	-6.91313	-235.94151
134.10001	-6.91688	-236.00663
134.20001	-6.92156	-236.12507
134.30001	-6.92672	-236.27582
134.40001	-6.93203	-236.43565
134.50001	-6.93922	-236.66647
134.60001	-6.94344	-236.80522
134.70001	-6.94750	-236.87573
134.80001	-6.95234	-236.99330
134.90001	-6.95766	-237.14006
135.00001	-6.96500	-237.38012
135.10001	-6.96984	-237.53472
135.20001	-6.97359	-237.61241
135.30001	-6.97797	-237.70483
135.40001	-6.98328	-237.84705
135.50001	-6.98922	-238.02745
135.60001	-6.99719	-238.29199
135.70001	-7.00109	-238.43317
135.80001	-7.00516	-238.50459
135.90001	-7.01016	-238.64383
136.00001	-7.01594	-238.81014
136.10001	-7.02359	-239.09545
136.20001	-7.02719	-239.19792
136.30001	-7.03094	-239.27985
136.40001	-7.03547	-239.39008
136.50001	-7.04016	-239.52103
136.60001	-7.04578	-239.67196
136.70001	-7.05297	-239.92509
136.80001	-7.05703	-240.05564
136.90001	-7.06078	-240.12409
137.00001	-7.06562	-240.24856
137.10001	-7.07141	-240.41262
137.20001	-7.07906	-240.67530
137.30001	-7.08375	-240.86504
137.40001	-7.08781	-240.93337
137.50001	-7.09250	-241.05550
137.60001	-7.09766	-241.20399
137.70001	-7.10313	-241.36190
137.80001	-7.10984	-241.59451
137.90001	-7.11391	-241.71469
138.00001	-7.11797	-241.79809
138.10001	-7.12281	-241.92178
138.20001	-7.12844	-242.08875
138.30001	-7.13562	-242.32912
138.40001	-7.14078	-242.53176
138.50001	-7.14422	-242.58597
138.60001	-7.14844	-242.68447
138.70001	-7.15344	-242.81694
138.80001	-7.15891	-242.97930
138.90001	-7.16609	-243.21613
139.00001	-7.17094	-243.37822
139.10001	-7.17484	-243.45942
139.20001	-7.17953	-243.58189
139.30001	-7.18453	-243.71874
139.40001	-7.19156	-243.91787
139.50001	-7.19719	-244.15068
139.60001	-7.20094	-244.22349
139.70001	-7.20547	-244.32349
139.80001	-7.21031	-244.45222
139.90001	-7.21547	-244.59739
140.00001	-7.22344	-244.85186
140.10001	-7.22781	-245.02987
140.20001	-7.23172	-245.08922
140.30001	-7.23641	-245.20865
140.40001	-7.24234	-245.38039
140.50001	-7.24922	-245.61167
140.60001	-7.25359	-245.75981
140.70001	-7.25750	-245.83305
140.80001	-7.26172	-245.93152
140.90001	-7.26672	-246.05377
141.00001	-7.27188	-246.19479
141.10001	-7.27938	-246.43250
141.20001	-7.28437	-246.61320
141.30001	-7.28828	-246.68659
141.40001	-7.29297	-246.80375
141.50001	-7.29844	-246.94909
141.60001	-7.30562	-247.17636
141.70001	-7.31000	-247.32493
141.80001	-7.31391	-247.39626
141.90001	-7.31828	-247.49266
142.00001	-7.32312	-247.61058
142.10001	-7.32875	-247.76566
142.20001	-7.33672	-248.01743
142.30001	-7.34141	-248.19735
142.40001	-7.34531	-248.25232
142.50001	-7.34984	-248.35332
142.60001	-7.35484	-248.47551
142.70001	-7.36203	-248.68429
142.80001	-7.36750	-248.90350
142.90001	-7.37141	-248.97398
143.00001	-7.37562	-249.06242
143.10001	-7.38078	-249.18705
143.20001	-7.38656	-249.35488
143.30001	-7.39469	-249.63683
143.40001	-7.39859	-249.76595
143.50001	-7.40250	-249.83481
143.60001	-7.40781	-249.97225
143.70001	-7.41391	-250.17184
143.80001	-7.42078	-250.43595
143.90001	-7.42422	-250.50405
144.00001	-7.42781	-250.56010
144.10001	-7.43219	-250.65452
144.20001	-7.43656	-250.75787
144.30001	-7.44188	-250.89774
144.40001	-7.44891	-251.09807
144.50001	-7.45469	-251.31911
144.60001	-7.45875	-251.39937
144.70001	-7.46344	-251.51020
144.80001	-7.46922	-251.66050
144.90001	-7.47625	-251.89286
145.00001	-7.48063	-252.01437
145.10001	-7.48438	-252.05874
145.20001	-7.48859	-252.13650
145.30001	-7.49344	-252.24668
145.40001	-7.49906	-252.39483
145.50001	-7.50594	-252.58514
145.60001	-7.51125	-252.78735
145.70001	-7.51531	-252.85369
145.80001	-7.52000	-252.95070
145.90001	-7.52547	-253.10221
146.00001	-7.53281	-253.32767
146.10001	-7.53797	-253.50428
146.20001	-7.54172	-253.56582
146.30001	-7.54609	-253.65794
146.40001	-7.55094	-253.77834
146.50001	-7.55656	-253.93850
146.60001	-7.56328	-254.13868
146.70001	-7.56766	-254.27657
146.80001	-7.57188	-254.34810
146.90001	-7.57641	-254.45870
147.00001	-7.58172	-254.57230
147.10001	-7.58844	-254.77645
147.20001	-7.59391	-254.96456
147.30001	-7.59797	-255.03877
147.40001	-7.60219	-255.11488
147.50001	-7.60688	-255.22944
147.60001	-7.61234	-255.35619
147.70001	-7.61906	-255.56332
147.80001	-7.62422	-255.73406
147.90001	-7.62875	-255.81938
148.00001	-7.63344	-255.92121
148.10001	-7.63875	-256.04537
148.20001	-7.64563	-256.25041
148.30001	-7.65094	-256.42872
148.40001	-7.65516	-256.50260
148.50001	-7.65953	-256.59230
148.60001	-7.66422	-256.68758
148.70001	-7.66953	-256.82142
148.80001	-7.67672	-257.02980
148.90001	-7.68156	-257.19017
149.00001	-7.68516	-257.22936
149.10001	-7.68953	-257.31286
149.20001	-7.69484	-257.43693
149.30001	-7.70297	-257.67562
149.40001	-7.70812	-257.87970
149.50001	-7.71188	-257.92244
149.60001	-7.71625	-258.00285
149.70001	-7.72156	-258.12575
149.80001	-7.72688	-258.27008
149.90001	-7.73328	-258.45975
150.00001	-7.73797	-258.59606
150.10001	-7.74203	-258.64732
150.20001	-7.74672	-258.75318
150.30001	-7.75203	-258.87799
150.40001	-7.75922	-259.06941
150.50001	-7.76563	-259.34160
150.60001	-7.76891	-259.36750
150.70001	-7.77281	-259.41667
150.80001	-7.77750	-259.50831
150.90001	-7.78297	-259.64618
151.00001	-7.78984	-259.84788
151.10001	-7.79484	-260.00476
151.20001	-7.79875	-260.06445
151.30001	-7.80328	-260.15392
151.40001	-7.80859	-260.27411
151.50001	-7.81516	-260.43627
151.60001	-7.82094	-260.63704
151.70001	-7.82469	-260.69149
151.80001	-7.82891	-260.75676
151.90001	-7.83375	-260.86363
152.00001	-7.83938	-261.00221
152.10001	-7.84875	-261.27097
152.20001	-7.85359	-261.48161
152.30001	-7.85656	-261.47908
152.40001	-7.86109	-261.55907
152.50001	-7.86656	-261.69103
152.60001	-7.87297	-261.88546
152.70001	-7.87813	-262.04491
152.80001	-7.88203	-262.10162
152.90001	-7.88641	-262.19213
153.00001	-7.89141	-262.29686
153.10001	-7.89672	-262.43079
153.20001	-7.90344	-262.62048
153.30001	-7.90859	-262.78377
153.40001	-7.91266	-262.84018
153.50001	-7.91703	-262.92494
153.60001	-7.92203	-263.03136
153.70001	-7.92875	-263.20881
153.80001	-7.93453	-263.40503
153.90001	-7.93844	-263.45733
154.00001	-7.94281	-263.52650
154.10001	-7.94781	-263.64994
154.20001	-7.95359	-263.80390
154.30001	-7.96141	-264.04151
154.40001	-7.96594	-264.19520
154.50001	-7.96953	-264.22012
154.60001	-7.97406	-264.30026
154.70001	-7.97922	-264.41744
154.80001	-7.98531	-264.57018
154.90001	-7.99109	-264.75585
155.00001	-7.99531	-264.83372
155.10001	-7.99969	-264.91198
155.20001	-8.00453	-265.01772
155.30001	-8.01016	-265.16613
155.40001	-8.01781	-265.37400
155.50001	-8.02250	-265.54164
155.60001	-8.02594	-265.54984
155.70001	-8.03031	-265.63039
155.80001	-8.03563	-265.76707
155.90001	-8.04281	-265.95882
156.00001	-8.04891	-266.19864
156.10001	-8.05250	-266.24212
156.20001	-8.05672	-266.29272
156.30001	-8.06156	-266.39271
156.40001	-8.06687	-266.52196
156.50001	-8.07391	-266.70197
156.60001	-8.07969	-266.92775
156.70001	-8.08328	-266.96044
156.80001	-8.08766	-267.03832
156.90001	-8.09266	-267.14882
157.00001	-8.09938	-267.31861
157.10001	-8.10516	-267.52567
157.20001	-8.10891	-267.58388
157.30001	-8.11297	-267.63269
157.40001	-8.11781	-267.72961
157.50001	-8.12344	-267.87609
157.60001	-8.13031	-268.05562
157.70001	-8.13641	-268.30238
157.80001	-8.14000	-268.34062
157.90001	-8.14469	-268.41614
158.00001	-8.14984	-268.52942
158.10001	-8.15609	-268.67908
158.20001	-8.16172	-268.86877
158.30001	-8.16578	-268.94599
158.40001	-8.17000	-269.00554
158.50001	-8.17469	-269.10096
158.60001	-8.18016	-269.23737
158.70001	-8.18781	-269.45558
158.80001	-8.19297	-269.65272
158.90001	-8.19641	-269.66310
159.00001	-8.20094	-269.74475
159.10001	-8.20625	-269.87898
159.20001	-8.21344	-270.07166
159.30001	-8.21906	-270.29011
159.40001	-8.22297	-270.34006
159.50001	-8.22766	-270.42198
159.60001	-8.23297	-270.55460
159.70001	-8.23813	-270.67393
159.80001	-8.24469	-270.86711
159.90001	-8.24906	-270.98835
160.00001	-8.25313	-271.04697
160.10001	-8.25781	-271.13789
160.20001	-8.26313	-271.27060
160.30001	-8.27016	-271.47052
160.40001	-8.27578	-271.68116
160.50001	-8.27953	-271.72074
160.60001	-8.28406	-271.79807
160.70001	-8.28875	-271.91272
160.80001	-8.29391	-272.02705
160.90001	-8.30016	-272.20097
161.00001	-8.30547	-272.37844
161.10001	-8.30984	-272.44890
161.20001	-8.31437	-272.53106
161.30001	-8.31922	-272.63415
161.40001	-8.32500	-272.77648
161.50001	-8.33156	-272.99619
161.60001	-8.33609	-273.09155
161.70001	-8.34063	-273.18439
161.80001	-8.34594	-273.30354
161.90001	-8.35172	-273.46164
162.00001	-8.35922	-273.69910
162.10001	-8.36297	-273.78818
162.20001	-8.36672	-273.81039
162.30001	-8.37125	-273.90495
162.40001	-8.37641	-274.01775
162.50001	-8.38203	-274.17022
162.60001	-8.38828	-274.37025
162.70001	-8.39266	-274.45927
162.80001	-8.39672	-274.52737
162.90001	-8.40125	-274.59714
163.00001	-8.40672	-274.72094
163.10001	-8.41375	-274.91838
163.20001	-8.41953	-275.12234
163.30001	-8.42328	-275.17000
163.40001	-8.42781	-275.24576
163.50001	-8.43281	-275.35319
163.60001	-8.43813	-275.47073
163.70001	-8.44422	-275.64538
163.80001	-8.44906	-275.75237
163.90001	-8.45359	-275.83116
164.00001	-8.45844	-275.92283
164.10001	-8.46375	-276.04347
164.20001	-8.47094	-276.20941
164.30001	-8.47656	-276.41788
164.40001	-8.48031	-276.44333
164.50001	-8.48422	-276.48872
164.60001	-8.48906	-276.56764
164.70001	-8.49547	-276.72005
164.80001	-8.50219	-276.95167
164.90001	-8.50641	-277.01792
165.00001	-8.51094	-277.08545
165.10001	-8.51563	-277.15981
165.20001	-8.52063	-277.27053
165.30001	-8.52719	-277.42243
165.40001	-8.53234	-277.59027
165.50001	-8.53625	-277.62073
165.60001	-8.54078	-277.69402
165.70001	-8.54609	-277.79838
165.80001	-8.55312	-277.97863
165.90001	-8.55938	-278.19031
166.00001	-8.56313	-278.23195
166.10001	-8.56734	-278.28082
166.20001	-8.57234	-278.37810
166.30001	-8.57766	-278.49782
166.40001	-8.58438	-278.65928
166.50001	-8.58953	-278.82543
166.60001	-8.59344	-278.85592
166.70001	-8.59781	-278.91093
166.80001	-8.60266	-278.99992
166.90001	-8.60828	-279.11133
167.00001	-8.61531	-279.33460
167.10001	-8.61969	-279.41194
167.20001	-8.62375	-279.45867
167.30001	-8.62859	-279.54054
167.40001	-8.63391	-279.65480
167.50001	-8.64078	-279.79878
167.60001	-8.64641	-280.00021
167.70001	-8.65000	-280.01025
167.80001	-8.65453	-280.07039
167.90001	-8.65969	-280.17452
168.00001	-8.66687	-280.34422
168.10001	-8.67297	-280.57906
168.20001	-8.67656	-280.59337
168.30001	-8.68078	-280.64340
168.40001	-8.68578	-280.73099
168.50001	-8.69125	-280.85580
168.60001	-8.69859	-281.03232
168.70001	-8.70484	-281.26889
168.80001	-8.70812	-281.26693
168.90001	-8.71250	-281.31789
169.00001	-8.71781	-281.44270
169.10001	-8.72484	-281.59651
169.20001	-8.73000	-281.78215
169.30001	-8.73313	-281.77628
169.40001	-8.73734	-281.83511
169.50001	-8.74203	-281.93003
169.60001	-8.74719	-282.04340
169.70001	-8.75313	-282.18523
169.80001	-8.76031	-282.43646
169.90001	-8.76422	-282.48560
170.00001	-8.76875	-282.54145
170.10001	-8.77359	-282.63095
170.20001	-8.77953	-282.75293
170.30001	-8.78625	-282.98789
170.40001	-8.79031	-283.05638
170.50001	-8.79438	-283.09789
170.60001	-8.79938	-283.19117
170.70001	-8.80484	-283.31274
170.80001	-8.81188	-283.49164
170.90001	-8.81703	-283.66762
171.00001	-8.82047	-283.66652
171.10001	-8.82484	-283.71578
171.20001	-8.83000	-283.82969
171.30001	-8.83656	-283.98466
171.40001	-8.84328	-284.22716
171.50001	-8.84719	-284.27485
171.60001	-8.85141	-284.32021
171.70001	-8.85609	-284.39808
171.80001	-8.86109	-284.50087
171.90001	-8.86734	-284.64389
172.00001	-8.87359	-284.86425
172.10001	-8.87750	-284.89870
172.20001	-8.88203	-284.96936
172.30001	-8.88734	-285.07844
172.40001	-8.89406	-285.24676
172.50001	-8.89937	-285.40653
172.60001	-8.90328	-285.45040
172.70001	-8.90750	-285.49784
172.80001	-8.91234	-285.58618
172.90001	-8.91781	-285.70512
173.00001	-8.92453	-285.87613
173.10001	-8.93047	-286.08504
173.20001	-8.93422	-286.10027
173.30001	-8.93859	-286.14822
173.40001	-8.94344	-286.24061
173.50001	-8.95047	-286.40473
173.60001	-8.95734	-286.67009
173.70001	-8.96063	-286.68305
173.80001	-8.96453	-286.70812
173.90001	-8.96937	-286.77645
174.00001	-8.97484	-286.90079
174.10001	-8.98156	-287.07778
174.20001	-8.98703	-287.23827
174.30001	-8.99094	-287.26652
174.40001	-8.99531	-287.33101
174.50001	-9.00031	-287.42361
174.60001	-9.00625	-287.56109
174.70001	-9.01328	-287.77963
174.80001	-9.01766	-287.84913
174.90001	-9.02156	-287.88024
175.00001	-9.02609	-287.95129
175.10001	-9.03156	-288.05959
175.20001	-9.03859	-288.23507
175.30001	-9.04453	-288.46246
175.40001	-9.04797	-288.46496
175.50001	-9.05250	-288.51280
175.60001	-9.05766	-288.60775
175.70001	-9.06313	-288.74767
175.80001	-9.06922	-288.91021
175.90001	-9.07344	-288.97664
176.00001	-9.07781	-289.03273
176.10001	-9.08266	-289.12273
176.20001	-9.08813	-289.22668
176.30001	-9.09484	-289.38100
176.40001	-9.10172	-289.64388
176.50001	-9.10516	-289.66102
176.60001	-9.10953	-289.69339
176.70001	-9.11438	-289.79099
176.80001	-9.12078	-289.94119
176.90001	-9.12656	-290.13014
177.00001	-9.13047	-290.16647
177.10001	-9.13453	-290.20542
177.20001	-9.13906	-290.26735
177.30001	-9.14422	-290.36677
177.40001	-9.15016	-290.49563
177.50001	-9.15641	-290.69489
177.60001	-9.16109	-290.78513
177.70001	-9.16578	-290.85106
177.80001	-9.17109	-290.95262
177.90001	-9.17828	-291.13451
178.00001	-9.18422	-291.33704
178.10001	-9.18766	-291.32524
178.20001	-9.19172	-291.34870
178.30001	-9.19609	-291.40848
178.40001	-9.20094	-291.49479
178.50001	-9.20688	-291.62875
178.60001	-9.21344	-291.83862
178.70001	-9.21750	-291.88025
178.80001	-9.22203	-291.92746
178.90001	-9.22688	-292.00640
179.00001	-9.23219	-292.11092
179.10001	-9.23875	-292.27588
179.20001	-9.24328	-292.35667
179.30001	-9.24766	-292.39765
179.40001	-9.25250	-292.47138
179.50001	-9.25812	-292.58245
179.60001	-9.26516	-292.73760
179.70001	-9.27172	-292.97811
179.80001	-9.27516	-292.95352
179.90001	-9.27922	-292.97757
180.00001	-9.28391	-293.04427
180.10001	-9.28969	-293.15972
180.20001	-9.29656	-293.37522
180.30001	-9.30062	-293.41581
180.40001	-9.30500	-293.45962
180.50001	-9.30969	-293.51473
180.60001	-9.31484	-293.61126
180.70001	-9.32078	-293.72922
180.80001	-9.32797	-293.95002
180.90001	-9.33172	-293.97407
181.00001	-9.33578	-293.99902
181.10001	-9.34078	-294.07334
181.20001	-9.34641	-294.19723
181.30001	-9.35375	-294.40740
181.40001	-9.35781	-294.45150
181.50001	-9.36156	-294.45413
181.60001	-9.36625	-294.51805
181.70001	-9.37156	-294.61294
181.80001	-9.37750	-294.75197
181.90001	-9.38438	-294.94986
182.00001	-9.38828	-294.98819
182.10001	-9.39250	-295.01104
182.20001	-9.39750	-295.07551
182.30001	-9.40297	-295.17251
182.40001	-9.40984	-295.36027
182.50001	-9.41422	-295.43325
182.60001	-9.41859	-295.46806
182.70001	-9.42344	-295.54021
182.80001	-9.42891	-295.64521
182.90001	-9.43578	-295.78903
183.00001	-9.44187	-295.99211
183.10001	-9.44500	-295.94451
183.20001	-9.44891	-295.95166
183.30001	-9.45344	-295.99008
183.40001	-9.45875	-296.10452
183.50001	-9.46547	-296.27308
183.60001	-9.47047	-296.37051
183.70001	-9.47484	-296.40180
183.80001	-9.47969	-296.45991
183.90001	-9.48484	-296.54375
184.00001	-9.49203	-296.70030
184.10001	-9.49906	-296.97061
184.20001	-9.50219	-296.92793
184.30001	-9.50672	-296.95010
184.40001	-9.51187	-297.03441
184.50001	-9.51875	-297.17728
184.60001	-9.52563	-297.43671
184.70001	-9.52828	-297.37377
184.80001	-9.53219	-297.36945
184.90001	-9.53688	-297.42640
185.00001	-9.54188	-297.51906
185.10001	-9.54828	-297.65686
185.20001	-9.55562	-297.92321
185.30001	-9.55922	-297.93471
185.40001	-9.56359	-297.94535
185.50001	-9.56813	-298.00266
185.60001	-9.57359	-298.10044
185.70001	-9.58016	-298.28477
185.80001	-9.58453	-298.33642
185.90001	-9.58891	-298.36580
186.00001	-9.59391	-298.42767
186.10001	-9.59922	-298.52909
186.20001	-9.60563	-298.64690
186.30001	-9.61172	-298.83906
186.40001	-9.61531	-298.81400
186.50001	-9.61953	-298.83790
186.60001	-9.62438	-298.90382
186.70001	-9.63047	-299.03254
186.80001	-9.63813	-299.27310
186.90001	-9.64188	-299.31778
187.00001	-9.64578	-299.28556
187.10001	-9.65031	-299.32562
187.20001	-9.65531	-299.40557
187.30001	-9.66125	-299.50324
187.40001	-9.66844	-299.75605
187.50001	-9.67234	-299.78794
187.60001	-9.67656	-299.80469
187.70001	-9.68156	-299.87156
187.80001	-9.68703	-299.95883
187.90001	-9.69406	-300.14360
188.00001	-9.69797	-300.18932
188.10001	-9.70203	-300.18628
188.20001	-9.70672	-300.24427
188.30001	-9.71188	-300.33281
188.40001	-9.71797	-300.45462
188.50001	-9.72547	-300.70278
188.60001	-9.72922	-300.71607
188.70001	-9.73344	-300.71220
188.80001	-9.73828	-300.76921
188.90001	-9.74375	-300.86628
189.00001	-9.74984	-301.00083
189.10001	-9.75469	-301.07152
189.20001	-9.75906	-301.10469
189.30001	-9.76375	-301.15822
189.40001	-9.76922	-301.25338
189.50001	-9.77594	-301.38496
189.60001	-9.78172	-301.55426
189.70001	-9.78516	-301.53313
189.80001	-9.78938	-301.53850
189.90001	-9.79422	-301.60698
190.00001	-9.80031	-301.73275
190.10001	-9.80812	-301.97912
190.20001	-9.81203	-302.00481
190.30001	-9.81594	-301.97969
190.40001	-9.82047	-302.01393
190.50001	-9.82516	-302.06296
190.60001	-9.83047	-302.14739
190.70001	-9.83797	-302.36194
190.80001	-9.84250	-302.44154
190.90001	-9.84688	-302.45781
191.00001	-9.85172	-302.50999
191.10001	-9.85750	-302.59717
191.20001	-9.86406	-302.76653
191.30001	-9.86797	-302.77872
191.40001	-9.87219	-302.79049
191.50001	-9.87734	-302.85713
191.60001	-9.88297	-302.96552
191.70001	-9.89016	-303.12172
191.80001	-9.89609	-303.34541
191.90001	-9.89938	-303.26071
192.00001	-9.90328	-303.24417
192.10001	-9.90781	-303.28557
192.20001	-9.91297	-303.35975
192.30001	-9.92000	-303.53051
192.40001	-9.92516	-303.65393
192.50001	-9.92953	-303.67953
192.60001	-9.93438	-303.72506
192.70001	-9.94000	-303.82031
192.80001	-9.94594	-303.92870
192.90001	-9.95281	-304.12146
193.00001	-9.95625	-304.10731
193.10001	-9.96016	-304.08749
193.20001	-9.96500	-304.14775
193.30001	-9.97094	-304.26365
193.40001	-9.97891	-304.51518
193.50001	-9.98313	-304.55834
193.60001	-9.98703	-304.53211
193.70001	-9.99156	-304.58012
193.80001	-9.99688	-304.66712
193.90001	-10.00266	-304.78844
194.00001	-10.00906	-304.97673
194.10001	-10.01281	-304.98055
194.20001	-10.01688	-304.97107
194.30001	-10.02156	-305.01682
194.40001	-10.02687	-305.09192
194.50001	-10.03313	-305.23509
194.60001	-10.03813	-305.32649
194.70001	-10.04250	-305.35477
194.80001	-10.04719	-305.40574
194.90001	-10.05250	-305.47893
195.00001	-10.05813	-305.58485
195.10001	-10.06531	-305.77090
195.20001	-10.06922	-305.78333
195.30001	-10.07328	-305.76649
195.40001	-10.07797	-305.80559
195.50001	-10.08344	-305.88412
195.60001	-10.09031	-306.05227
195.70001	-10.09547	-306.15488
195.80001	-10.10000	-306.16218
195.90001	-10.10484	-306.20232
196.00001	-10.10953	-306.25111
196.10001	-10.11531	-306.31620
196.20001	-10.12219	-306.51692
196.30001	-10.12609	-306.51686
196.40001	-10.13031	-306.50648
196.50001	-10.13531	-306.56844
196.60001	-10.14078	-306.64462
196.70001	-10.14797	-306.83696
196.80001	-10.15188	-306.83127
196.90001	-10.15609	-306.82167
197.00001	-10.16078	-306.85619
197.10001	-10.16578	-306.90956
197.20001	-10.17156	-306.99834
197.30001	-10.17922	-307.21423
197.40001	-10.18328	-307.22663
197.50001	-10.18719	-307.19811
197.60001	-10.19172	-307.20657
197.70001	-10.19734	-307.28090
197.80001	-10.20391	-307.43945
197.90001	-10.20859	-307.47986
198.00001	-10.21297	-307.47128
198.10001	-10.21766	-307.49658
198.20001	-10.22297	-307.57138
198.30001	-10.22875	-307.65492
198.40001	-10.23516	-307.79520
198.50001	-10.23953	-307.82333
198.60001	-10.24391	-307.81737
198.70001	-10.24891	-307.86517
198.80001	-10.25453	-307.95228
198.90001	-10.26156	-308.10440
199.00001	-10.26609	-308.16695
199.10001	-10.26969	-308.11664
199.20001	-10.27375	-308.09900
199.30001	-10.27859	-308.13551
199.40001	-10.28406	-308.21919
199.50001	-10.29188	-308.43627
199.60001	-10.29609	-308.48306
199.70001	-10.30016	-308.43553
[truncated: 2,961 more rows]
