# Supplementary material for: Strengthening of 3D Printed Fused Deposition Manufactured Parts Using the Fill Compositing Technique
Source: PLoS One. 2015 Apr 16;10(4):e0122915. doi: 10.1371/journal.pone.0122915 (PMC4400136; doi:10.1371/journal.pone.0122915)
Supplement: S1 File — This is the raw data and information on all the samples presented in this manuscript. (ZIP) [file pone.0122915.s001.zip › Specimen_RawData_179.csv]

Time	Extension	Load
(sec)	(mm)	(N)
0.00000	-0.00016	0.09263
0.10000	-0.00047	0.09283
0.20000	-0.00484	0.09696
0.30000	-0.01344	0.09522
0.40000	-0.01891	0.09668
0.50000	-0.02422	0.09182
0.60000	-0.03094	0.08753
0.70000	-0.03656	0.09146
0.80000	-0.04094	0.08803
0.90000	-0.04547	0.09029
1.00000	-0.05047	0.09772
1.10000	-0.05625	0.09414
1.20000	-0.06344	0.09103
1.30000	-0.06781	0.09317
1.40000	-0.07188	0.09327
1.50000	-0.07688	0.09497
1.60000	-0.08234	0.09094
1.70000	-0.08859	0.09011
1.80000	-0.09344	0.09429
1.90000	-0.09781	0.08458
2.00000	-0.10234	0.09333
2.10000	-0.10734	0.09383
2.20000	-0.11266	0.09011
2.30000	-0.12000	0.09455
2.40000	-0.12438	0.09451
2.50000	-0.12844	0.09088
2.60000	-0.13297	0.09122
2.70000	-0.13813	0.09357
2.80000	-0.14500	0.08506
2.90000	-0.15047	0.06190
3.00000	-0.15469	0.02498
3.10000	-0.15906	-0.01208
3.20000	-0.16406	-0.08933
3.30000	-0.16969	-0.21042
3.40000	-0.17672	-0.43585
3.50000	-0.18156	-0.65831
3.60000	-0.18563	-0.85750
3.70000	-0.19031	-1.08074
3.80000	-0.19547	-1.34086
3.90000	-0.20203	-1.68186
4.00000	-0.20719	-2.00104
4.10000	-0.21125	-2.24922
4.20000	-0.21562	-2.48267
4.30000	-0.22063	-2.76251
4.40000	-0.22609	-3.07424
4.50000	-0.23281	-3.46599
4.60000	-0.23781	-3.78917
4.70000	-0.24172	-4.01373
4.80000	-0.24641	-4.27627
4.90000	-0.25141	-4.56378
5.00000	-0.25844	-4.91917
5.10000	-0.26469	-5.35281
5.20000	-0.26844	-5.58715
5.30000	-0.27266	-5.83731
5.40000	-0.27734	-6.10909
5.50000	-0.28297	-6.43558
5.60000	-0.29156	-6.90433
5.70000	-0.29625	-7.27491
5.80000	-0.29984	-7.49936
5.90000	-0.30453	-7.76894
6.00000	-0.31016	-8.09817
6.10000	-0.31672	-8.49389
6.20000	-0.32125	-8.82174
6.30000	-0.32516	-9.07470
6.40000	-0.32969	-9.34144
6.50000	-0.33453	-9.64136
6.60000	-0.34016	-9.96798
6.70000	-0.34719	-10.39992
6.80000	-0.35188	-10.74070
6.90000	-0.35578	-10.97222
7.00000	-0.36031	-11.24515
7.10000	-0.36563	-11.55926
7.20000	-0.37250	-11.97432
7.30000	-0.37781	-12.36085
7.40000	-0.38187	-12.61980
7.50000	-0.38609	-12.86257
7.60000	-0.39109	-13.16572
7.70000	-0.39656	-13.50624
7.80000	-0.40375	-13.92885
7.90000	-0.40875	-14.27534
8.00000	-0.41266	-14.52737
8.10000	-0.41719	-14.80290
8.20000	-0.42266	-15.12777
8.30000	-0.42953	-15.54361
8.40000	-0.43469	-15.91491
8.50000	-0.43875	-16.17412
8.60000	-0.44312	-16.45105
8.70000	-0.44797	-16.74456
8.80000	-0.45313	-17.06827
8.90000	-0.45984	-17.45716
9.00000	-0.46469	-17.81507
9.10000	-0.46891	-18.07024
9.20000	-0.47344	-18.36592
9.30000	-0.47859	-18.67608
9.40000	-0.48500	-19.04754
9.50000	-0.49063	-19.42931
9.60000	-0.49500	-19.70432
9.70000	-0.49937	-19.97562
9.80000	-0.50422	-20.26978
9.90000	-0.50953	-20.60049
10.00000	-0.51656	-20.99326
10.10000	-0.52203	-21.38691
10.20000	-0.52609	-21.63819
10.30000	-0.53062	-21.92664
10.40000	-0.53578	-22.24438
10.50000	-0.54266	-22.64103
10.60000	-0.54813	-23.02604
10.70000	-0.55203	-23.28737
10.80000	-0.55625	-23.54070
10.90000	-0.56109	-23.83077
11.00000	-0.56625	-24.14352
11.10000	-0.57250	-24.50575
11.20000	-0.57813	-24.88507
11.30000	-0.58234	-25.15620
11.40000	-0.58703	-25.44341
11.50000	-0.59250	-25.77021
11.60000	-0.59922	-26.16672
11.70000	-0.60469	-26.53445
11.80000	-0.60891	-26.80905
11.90000	-0.61328	-27.08434
12.00000	-0.61797	-27.36827
12.10000	-0.62344	-27.69491
12.20000	-0.63062	-28.10243
12.30000	-0.63609	-28.51132
12.40000	-0.64000	-28.74742
12.50000	-0.64453	-29.03981
12.60000	-0.64984	-29.34824
12.70000	-0.65656	-29.75839
12.80000	-0.66141	-30.10947
12.90000	-0.66547	-30.36625
13.00000	-0.66984	-30.66409
13.10000	-0.67469	-30.95306
13.20000	-0.68000	-31.29325
13.30000	-0.68672	-31.65944
13.40000	-0.69266	-32.09138
13.50000	-0.69656	-32.34176
13.60000	-0.70141	-32.63443
13.70000	-0.70687	-32.98859
13.80000	-0.71406	-33.43100
13.90000	-0.71906	-33.80318
14.00000	-0.72281	-34.06295
14.10000	-0.72703	-34.33644
14.20000	-0.73203	-34.65303
14.30000	-0.73719	-34.97591
14.40000	-0.74328	-35.35196
14.50000	-0.74797	-35.68462
14.60000	-0.75219	-35.96306
14.70000	-0.75688	-36.28284
14.80000	-0.76203	-36.60991
14.90000	-0.76906	-37.01542
15.00000	-0.77578	-37.47381
15.10000	-0.78000	-37.76061
15.20000	-0.78438	-38.03627
15.30000	-0.78922	-38.37422
15.40000	-0.79453	-38.71357
15.50000	-0.80031	-39.09164
15.60000	-0.80500	-39.42187
15.70000	-0.80906	-39.67625
15.80000	-0.81375	-39.98537
15.90000	-0.81859	-40.29690
16.00000	-0.82484	-40.66437
16.10000	-0.83078	-41.07670
16.20000	-0.83531	-41.36509
16.30000	-0.83953	-41.64856
16.40000	-0.84453	-41.97162
16.50000	-0.85000	-42.29823
16.60000	-0.85750	-42.73267
16.70000	-0.86297	-43.13351
16.80000	-0.86672	-43.34949
16.90000	-0.87109	-43.64246
17.00000	-0.87625	-43.98054
17.10000	-0.88234	-44.34625
17.20000	-0.88828	-44.73713
17.30000	-0.89266	-45.01273
17.40000	-0.89703	-45.29768
17.50000	-0.90156	-45.59680
17.60000	-0.90688	-45.91840
17.70000	-0.91344	-46.30242
17.80000	-0.91891	-46.63321
17.90000	-0.92313	-46.82961
18.00000	-0.92781	-47.12269
18.10000	-0.93281	-47.44776
18.20000	-0.93906	-47.80862
18.30000	-0.94484	-48.19031
18.40000	-0.94891	-48.43359
18.50000	-0.95344	-48.72840
18.60000	-0.95828	-49.03172
18.70000	-0.96391	-49.37304
18.80000	-0.97109	-49.78378
18.90000	-0.97641	-50.19035
19.00000	-0.98016	-50.40842
19.10000	-0.98453	-50.67515
19.20000	-0.98922	-50.98389
19.30000	-0.99531	-51.34101
19.40000	-1.00125	-51.72460
19.50000	-1.00563	-52.00008
19.60000	-1.01047	-52.29009
19.70000	-1.01563	-52.62424
19.80000	-1.02125	-52.97372
19.90000	-1.02797	-53.36720
20.00000	-1.03250	-53.70162
20.10000	-1.03641	-53.92867
20.20000	-1.04063	-54.19172
20.30000	-1.04563	-54.50806
20.40000	-1.05156	-54.86842
20.50000	-1.05797	-55.27346
20.60000	-1.06203	-55.52583
20.70000	-1.06625	-55.76634
20.80000	-1.07094	-56.05914
20.90000	-1.07625	-56.37325
21.00000	-1.08266	-56.71670
21.10000	-1.08938	-57.18114
21.20000	-1.09344	-57.40783
21.30000	-1.09828	-57.69835
21.40000	-1.10344	-58.01201
21.50000	-1.10969	-58.36272
21.60000	-1.11625	-58.79975
21.70000	-1.12031	-59.05426
21.80000	-1.12438	-59.30149
21.90000	-1.12938	-59.62037
22.00000	-1.13484	-59.97090
22.10000	-1.14188	-60.35315
22.20000	-1.14656	-60.72439
22.30000	-1.15016	-60.91898
22.40000	-1.15484	-61.22249
22.50000	-1.16031	-61.55908
22.60000	-1.16703	-61.96868
22.70000	-1.17234	-62.36296
22.80000	-1.17609	-62.56322
22.90000	-1.18031	-62.82564
23.00000	-1.18500	-63.12055
23.10000	-1.19016	-63.44696
23.20000	-1.19641	-63.81281
23.30000	-1.20344	-64.31150
23.40000	-1.20734	-64.54302
23.50000	-1.21172	-64.80553
23.60000	-1.21703	-65.13748
23.70000	-1.22375	-65.54749
23.80000	-1.22953	-65.96887
23.90000	-1.23312	-66.17883
24.00000	-1.23719	-66.42262
24.10000	-1.24172	-66.71347
24.20000	-1.24688	-67.03646
24.30000	-1.25250	-67.40042
24.40000	-1.25953	-67.85934
24.50000	-1.26406	-68.13349
24.60000	-1.26891	-68.42356
24.70000	-1.27391	-68.75146
24.80000	-1.28016	-69.12602
24.90000	-1.28594	-69.55027
25.00000	-1.28984	-69.77972
25.10000	-1.29422	-70.04110
25.20000	-1.29891	-70.34845
25.30000	-1.30438	-70.69933
25.40000	-1.31109	-71.08991
25.50000	-1.31687	-71.52984
25.60000	-1.32063	-71.73193
25.70000	-1.32500	-72.01153
25.80000	-1.33047	-72.35858
25.90000	-1.33703	-72.76177
26.00000	-1.34281	-73.18365
26.10000	-1.34687	-73.41881
26.20000	-1.35109	-73.68052
26.30000	-1.35578	-73.99355
26.40000	-1.36078	-74.31734
26.50000	-1.36734	-74.70140
26.60000	-1.37313	-75.11567
26.70000	-1.37703	-75.34214
26.80000	-1.38141	-75.61830
26.90000	-1.38656	-75.96461
27.00000	-1.39328	-76.35459
27.10000	-1.39938	-76.79880
27.20000	-1.40328	-77.02448
27.30000	-1.40750	-77.28783
27.40000	-1.41219	-77.59047
27.50000	-1.41734	-77.92344
27.60000	-1.42375	-78.29585
27.70000	-1.43000	-78.74724
27.80000	-1.43406	-78.97795
27.90000	-1.43859	-79.24981
28.00000	-1.44344	-79.56634
28.10000	-1.44984	-79.97154
28.20000	-1.45625	-80.42487
28.30000	-1.46047	-80.68560
28.40000	-1.46469	-80.94600
28.50000	-1.46937	-81.24936
28.60000	-1.47484	-81.59030
28.70000	-1.48172	-82.02054
28.80000	-1.48688	-82.39625
28.90000	-1.49062	-82.62166
29.00000	-1.49516	-82.90951
29.10000	-1.50031	-83.23204
29.20000	-1.50594	-83.60057
29.30000	-1.51266	-84.04642
29.40000	-1.51719	-84.34664
29.50000	-1.52141	-84.60106
29.60000	-1.52594	-84.89717
29.70000	-1.53141	-85.23576
29.80000	-1.53875	-85.67335
29.90000	-1.54437	-86.12077
30.00000	-1.54781	-86.31095
30.10000	-1.55219	-86.59735
30.20000	-1.55781	-86.96229
30.30000	-1.56438	-87.38416
30.40000	-1.56984	-87.77642
30.50000	-1.57391	-88.02713
30.60000	-1.57859	-88.32005
30.70000	-1.58328	-88.65127
30.80000	-1.58828	-88.97165
30.90000	-1.59484	-89.36790
31.00000	-1.60062	-89.82465
31.10000	-1.60437	-90.04474
31.20000	-1.60875	-90.32657
31.30000	-1.61375	-90.65657
31.40000	-1.62063	-91.10304
31.50000	-1.62656	-91.53043
31.60000	-1.63047	-91.76976
31.70000	-1.63469	-92.04700
31.80000	-1.63937	-92.36138
31.90000	-1.64453	-92.71511
32.00000	-1.65063	-93.07836
32.10000	-1.65656	-93.51853
32.20000	-1.66094	-93.78049
32.30000	-1.66516	-94.05777
32.40000	-1.66984	-94.36133
32.50000	-1.67531	-94.70064
32.60000	-1.68172	-95.13407
32.70000	-1.68625	-95.43038
32.80000	-1.69062	-95.68468
32.90000	-1.69547	-95.98298
33.00000	-1.70094	-96.34724
33.10000	-1.70766	-96.74829
33.20000	-1.71406	-97.21830
33.30000	-1.71781	-97.41893
33.40000	-1.72219	-97.66921
33.50000	-1.72719	-98.00478
33.60000	-1.73281	-98.38383
33.70000	-1.73938	-98.80834
33.80000	-1.74359	-99.05394
33.90000	-1.74766	-99.29918
34.00000	-1.75250	-99.60744
34.10000	-1.75781	-99.94657
34.20000	-1.76422	-100.31381
34.30000	-1.77063	-100.76875
34.40000	-1.77437	-100.97167
34.50000	-1.77875	-101.24111
34.60000	-1.78359	-101.54603
34.70000	-1.78937	-101.91064
34.80000	-1.79594	-102.33733
34.90000	-1.80031	-102.60069
35.00000	-1.80453	-102.85601
35.10000	-1.80922	-103.13627
35.20000	-1.81406	-103.43921
35.30000	-1.82000	-103.77824
35.40000	-1.82750	-104.27848
35.50000	-1.83141	-104.52937
35.60000	-1.83563	-104.74727
35.70000	-1.84031	-105.04626
35.80000	-1.84609	-105.39547
35.90000	-1.85359	-105.88928
36.00000	-1.85734	-106.11491
36.10000	-1.86141	-106.34231
36.20000	-1.86594	-106.62136
36.30000	-1.87109	-106.94697
36.40000	-1.87703	-107.32942
36.50000	-1.88391	-107.76247
36.60000	-1.88766	-107.98797
36.70000	-1.89188	-108.20547
36.80000	-1.89656	-108.49120
36.90000	-1.90172	-108.79774
37.00000	-1.90906	-109.24203
37.10000	-1.91375	-109.55037
37.20000	-1.91812	-109.79644
37.30000	-1.92313	-110.08517
37.40000	-1.92875	-110.42801
37.50000	-1.93656	-110.84471
37.59000	-1.94250	-111.34477
37.69000	-1.94531	-111.45983
37.79000	-1.94938	-111.68312
37.89000	-1.95438	-112.00815
37.99000	-1.96094	-112.41690
38.09000	-1.96750	-112.91695
38.19000	-1.97109	-113.13201
38.29000	-1.97516	-113.35285
38.39000	-1.97969	-113.63202
38.49000	-1.98438	-113.93510
38.59000	-1.98969	-114.25602
38.69000	-1.99688	-114.72902
38.79000	-2.00125	-114.93639
38.89000	-2.00547	-115.19534
38.99000	-2.01047	-115.56263
39.09000	-2.01625	-115.94575
39.19000	-2.02375	-116.43227
39.29000	-2.02766	-116.68337
39.39000	-2.03156	-116.91017
39.49000	-2.03609	-117.19076
39.59000	-2.04109	-117.51797
39.69000	-2.04703	-117.89631
39.79000	-2.05422	-118.37741
39.89000	-2.05828	-118.62044
39.99000	-2.06266	-118.89918
40.09000	-2.06734	-119.19917
40.19000	-2.07297	-119.53901
40.29000	-2.07953	-119.98270
40.39000	-2.08375	-120.25335
40.49000	-2.08797	-120.51238
40.59000	-2.09266	-120.80052
40.69000	-2.09797	-121.13287
40.79000	-2.10453	-121.51889
40.89000	-2.11141	-122.02092
40.99000	-2.11469	-122.22002
41.09000	-2.11906	-122.45995
41.19000	-2.12391	-122.77009
41.29000	-2.12969	-123.12759
41.39000	-2.13672	-123.61593
41.49000	-2.14109	-123.92946
41.59000	-2.14531	-124.15794
41.69000	-2.15000	-124.44699
41.79000	-2.15500	-124.76472
41.89000	-2.16078	-125.12684
41.99000	-2.16766	-125.60579
42.09000	-2.17156	-125.86699
42.19000	-2.17594	-126.11254
42.29000	-2.18078	-126.42209
42.39000	-2.18641	-126.76676
42.49000	-2.19344	-127.24715
42.59000	-2.19781	-127.53792
42.69000	-2.20187	-127.77853
42.79000	-2.20641	-128.06447
42.89000	-2.21141	-128.38249
42.99000	-2.21703	-128.74873
43.09000	-2.22422	-129.23637
43.19000	-2.22844	-129.51510
43.29000	-2.23281	-129.75632
43.39000	-2.23766	-130.05194
43.49000	-2.24297	-130.39523
43.59000	-2.24891	-130.78505
43.69000	-2.25391	-131.11638
43.79000	-2.25828	-131.39422
43.89000	-2.26297	-131.67971
43.99000	-2.26828	-132.01474
44.09000	-2.27453	-132.36994
44.19000	-2.28125	-132.86543
44.29000	-2.28484	-133.06817
44.39000	-2.28891	-133.31169
44.49000	-2.29359	-133.60858
44.59000	-2.29906	-133.94001
44.69000	-2.30594	-134.38760
44.79000	-2.31094	-134.73448
44.89000	-2.31516	-134.97470
44.99000	-2.31969	-135.23774
45.09000	-2.32453	-135.53250
45.19000	-2.33031	-135.89783
45.28000	-2.33797	-136.40036
45.38000	-2.34203	-136.70045
45.48000	-2.34578	-136.89679
45.58000	-2.35063	-137.19277
45.68000	-2.35609	-137.51934
45.78000	-2.36266	-137.94039
45.88000	-2.36703	-138.23634
45.98000	-2.37109	-138.48718
46.08000	-2.37578	-138.77064
46.18000	-2.38094	-139.08900
46.28000	-2.38703	-139.47214
46.37600	-2.39484	-139.98020
46.47600	-2.39875	-140.24881
46.57600	-2.40281	-140.47061
46.67600	-2.40750	-140.76075
46.77600	-2.41313	-141.11978
46.87400	-2.42031	-141.62225
46.97400	-2.42484	-141.96216
47.07400	-2.42844	-142.18751
47.17400	-2.43281	-142.44315
47.27400	-2.43797	-142.78145
47.37400	-2.44344	-143.14008
47.47400	-2.44938	-143.52520
47.57400	-2.45375	-143.83070
47.67400	-2.45797	-144.08894
47.77400	-2.46250	-144.36829
47.87400	-2.46766	-144.69428
47.97400	-2.47500	-145.12774
48.07400	-2.48125	-145.59390
48.17400	-2.48531	-145.84729
48.27400	-2.48953	-146.08315
48.37400	-2.49422	-146.37378
48.47400	-2.49969	-146.72585
48.57400	-2.50687	-147.17925
48.67400	-2.51172	-147.55332
48.77400	-2.51578	-147.78699
48.87400	-2.52047	-148.06646
48.97400	-2.52578	-148.38935
49.07400	-2.53234	-148.80118
49.17400	-2.53719	-149.14320
49.27400	-2.54125	-149.39225
49.37400	-2.54562	-149.65749
49.47400	-2.55047	-149.95240
49.57400	-2.55594	-150.29915
49.67400	-2.56375	-150.78020
49.77400	-2.56828	-151.11428
49.87400	-2.57219	-151.31702
49.97400	-2.57688	-151.59772
50.07400	-2.58219	-151.92309
50.17400	-2.58906	-152.34821
50.27400	-2.59438	-152.73455
50.37400	-2.59828	-152.97370
50.47400	-2.60281	-153.22752
50.57400	-2.60766	-153.51991
50.67400	-2.61328	-153.86505
50.77400	-2.62063	-154.32248
50.87400	-2.62484	-154.64011
50.97400	-2.62891	-154.85640
51.07400	-2.63359	-155.14417
51.17400	-2.63844	-155.44531
51.27400	-2.64578	-155.84978
51.37400	-2.65078	-156.24097
51.47400	-2.65469	-156.45476
51.57400	-2.65906	-156.70654
51.67400	-2.66375	-156.98497
51.77400	-2.66938	-157.33226
51.87400	-2.67703	-157.81096
51.97400	-2.68188	-158.17003
52.07400	-2.68594	-158.37540
52.17400	-2.69031	-158.64041
52.27400	-2.69547	-158.92945
52.37400	-2.70219	-159.32819
52.47400	-2.70703	-159.67053
52.57400	-2.71094	-159.90934
52.67400	-2.71531	-160.15673
52.77400	-2.72031	-160.44298
52.87400	-2.72625	-160.79424
52.97400	-2.73375	-161.25768
53.07400	-2.73875	-161.58211
53.17400	-2.74281	-161.80643
53.27400	-2.74750	-162.07351
53.37400	-2.75281	-162.38490
53.47400	-2.75969	-162.78259
53.57400	-2.76516	-163.19492
53.67400	-2.76906	-163.40794
53.77400	-2.77359	-163.65565
53.87400	-2.77859	-163.96743
53.97400	-2.78438	-164.32509
54.06800	-2.79219	-164.83311
54.16800	-2.79578	-165.10960
54.26800	-2.79953	-165.28657
54.36800	-2.80438	-165.57884
54.46800	-2.80953	-165.88768
54.56800	-2.81578	-166.26805
54.66800	-2.82078	-166.63568
54.76800	-2.82500	-166.88052
54.86800	-2.82953	-167.15389
54.96800	-2.83438	-167.44100
55.06800	-2.84016	-167.78582
55.16800	-2.84813	-168.27217
55.26800	-2.85266	-168.64280
55.36800	-2.85594	-168.80082
55.46800	-2.86047	-169.05417
55.56800	-2.86578	-169.38853
55.66800	-2.87328	-169.84747
55.76800	-2.87797	-170.21245
55.86800	-2.88188	-170.43203
55.96800	-2.88625	-170.69249
56.06800	-2.89109	-170.97084
56.16800	-2.89609	-171.29591
56.26800	-2.90297	-171.68947
56.36800	-2.90797	-172.06749
56.46800	-2.91219	-172.29474
56.56800	-2.91672	-172.56406
56.66800	-2.92203	-172.87230
56.76800	-2.92953	-173.30453
56.86800	-2.93500	-173.73963
56.96800	-2.93844	-173.91577
57.06800	-2.94266	-174.14361
57.16800	-2.94750	-174.43748
57.26800	-2.95297	-174.75639
57.36800	-2.96078	-175.21910
57.46800	-2.96578	-175.63540
57.56800	-2.96969	-175.83025
57.66800	-2.97438	-176.09775
57.76800	-2.97953	-176.40951
57.86800	-2.98563	-176.75468
57.96800	-2.99109	-177.14757
58.06800	-2.99516	-177.39256
58.16800	-2.99938	-177.63726
58.26800	-3.00406	-177.92135
58.36800	-3.00953	-178.25006
58.46800	-3.01719	-178.65862
58.56800	-3.02266	-179.11324
58.66800	-3.02609	-179.30427
58.76800	-3.03062	-179.55151
58.86800	-3.03578	-179.85909
58.96800	-3.04266	-180.24594
59.06800	-3.04859	-180.68473
59.16800	-3.05219	-180.90892
59.26800	-3.05656	-181.15695
59.36800	-3.06141	-181.43837
59.46800	-3.06625	-181.73593
59.56800	-3.07266	-182.08490
59.66800	-3.07891	-182.54381
59.76800	-3.08281	-182.77830
59.86800	-3.08750	-183.04288
59.96800	-3.09297	-183.36985
60.06800	-3.10063	-183.81500
60.16800	-3.10484	-184.16493
60.26800	-3.10844	-184.33426
60.36800	-3.11266	-184.57761
60.46800	-3.11750	-184.86637
60.56800	-3.12313	-185.20226
60.66800	-3.13031	-185.60152
60.76800	-3.13656	-186.09126
60.86800	-3.14016	-186.29593
60.96800	-3.14469	-186.54585
61.06800	-3.14969	-186.83437
61.16800	-3.15641	-187.21886
61.26800	-3.16219	-187.66360
61.36800	-3.16578	-187.87719
61.46800	-3.16984	-188.10186
61.56800	-3.17453	-188.36725
61.66800	-3.18016	-188.70322
61.76800	-3.18766	-189.14554
61.86800	-3.19266	-189.55408
61.96800	-3.19672	-189.76980
62.06800	-3.20172	-190.05777
62.16800	-3.20734	-190.39744
62.26800	-3.21359	-190.80606
62.36800	-3.21844	-191.14229
62.46800	-3.22266	-191.40603
62.56800	-3.22719	-191.67525
62.66800	-3.23203	-191.97400
62.76800	-3.23781	-192.33012
62.86800	-3.24578	-192.83229
62.96800	-3.25016	-193.21151
63.06800	-3.25391	-193.42628
63.16800	-3.25859	-193.71426
63.26800	-3.26375	-194.03596
63.36800	-3.27000	-194.43390
63.46800	-3.27453	-194.77117
63.56800	-3.27859	-195.01431
63.66800	-3.28313	-195.28785
63.76800	-3.28797	-195.59038
63.86800	-3.29344	-195.93967
63.96800	-3.30016	-196.35014
64.06800	-3.30516	-196.71977
64.16800	-3.30922	-196.94966
64.26800	-3.31375	-197.21907
64.36800	-3.31875	-197.51398
64.46800	-3.32531	-197.89565
64.56800	-3.33219	-198.39382
64.66800	-3.33641	-198.66855
64.76800	-3.34094	-198.92937
64.86800	-3.34594	-199.23565
64.96800	-3.35109	-199.54753
65.06800	-3.35703	-199.91104
65.16800	-3.36187	-200.23888
65.26800	-3.36578	-200.47955
65.36800	-3.37047	-200.74382
65.46800	-3.37547	-201.04292
65.56800	-3.38172	-201.40781
65.66800	-3.38859	-201.86253
65.76800	-3.39297	-202.14380
65.86800	-3.39703	-202.37446
65.96800	-3.40156	-202.64715
66.06800	-3.40688	-202.95389
66.16800	-3.41406	-203.34320
66.26800	-3.41953	-203.78572
66.36800	-3.42344	-204.00347
66.46800	-3.42813	-204.26185
66.56800	-3.43344	-204.56401
66.66800	-3.43984	-204.93227
66.76800	-3.44563	-205.34788
66.86800	-3.44953	-205.58788
66.96800	-3.45375	-205.82658
67.06800	-3.45844	-206.08649
67.16800	-3.46344	-206.39288
67.26800	-3.46969	-206.72099
67.36800	-3.47578	-207.14788
67.46800	-3.47984	-207.37778
67.56800	-3.48422	-207.64039
67.66800	-3.48922	-207.92593
67.76800	-3.49641	-208.31339
67.86800	-3.50250	-208.76776
67.96800	-3.50625	-208.98718
68.06800	-3.51031	-209.19220
68.16800	-3.51500	-209.44849
68.26800	-3.52016	-209.75064
68.36800	-3.52641	-210.08222
68.46800	-3.53203	-210.47845
68.56800	-3.53594	-210.69190
68.66800	-3.54047	-210.92513
68.76800	-3.54547	-211.20992
68.86800	-3.55188	-211.55149
68.96800	-3.55891	-212.01098
69.06800	-3.56266	-212.23262
69.16800	-3.56688	-212.44749
69.26800	-3.57156	-212.71531
69.36800	-3.57719	-213.01763
69.46800	-3.58516	-213.42966
69.56800	-3.59078	-213.88061
69.66800	-3.59422	-214.04707
69.76800	-3.59875	-214.28296
69.86800	-3.60344	-214.56225
69.96800	-3.60938	-214.86673
70.06800	-3.61562	-215.29841
70.16800	-3.61984	-215.53242
70.26800	-3.62391	-215.76665
70.36800	-3.62859	-216.01494
70.46800	-3.63391	-216.31210
70.56800	-3.64156	-216.71107
70.66800	-3.64719	-217.17893
70.76800	-3.65063	-217.35349
70.86800	-3.65531	-217.59899
70.96800	-3.66047	-217.89597
71.06800	-3.66703	-218.27006
71.16800	-3.67266	-218.66569
71.26800	-3.67656	-218.87401
71.36800	-3.68062	-219.09390
71.46800	-3.68500	-219.33702
71.56800	-3.69016	-219.63753
71.66800	-3.69687	-220.01718
71.76800	-3.70391	-220.51679
71.86800	-3.70750	-220.73181
71.96800	-3.71203	-220.97029
72.06800	-3.71750	-221.27870
72.16800	-3.72438	-221.64756
72.26800	-3.72922	-222.00875
72.36800	-3.73281	-222.19239
72.46800	-3.73703	-222.43646
72.56800	-3.74188	-222.70316
72.66800	-3.74750	-223.02052
72.76800	-3.75484	-223.41913
72.86800	-3.76125	-223.91614
72.96800	-3.76469	-224.09211
73.06800	-3.76891	-224.31575
73.16800	-3.77359	-224.58903
73.26800	-3.77937	-224.91243
73.36800	-3.78563	-225.32150
73.46800	-3.79000	-225.58604
73.56800	-3.79422	-225.82629
73.66800	-3.79891	-226.09973
73.76800	-3.80437	-226.40695
73.86800	-3.81109	-226.77913
73.96800	-3.81672	-227.20113
74.06800	-3.82047	-227.40537
74.16800	-3.82484	-227.63808
74.26800	-3.82984	-227.92554
74.36800	-3.83656	-228.28202
74.46800	-3.84312	-228.74716
74.56800	-3.84703	-228.99203
74.66800	-3.85125	-229.21917
74.76800	-3.85578	-229.46662
74.86800	-3.86078	-229.77215
74.96800	-3.86719	-230.10547
75.06800	-3.87328	-230.54038
75.16800	-3.87750	-230.77783
75.26800	-3.88203	-231.03535
75.36800	-3.88703	-231.30903
75.46800	-3.89359	-231.22142
75.56800	-3.89984	-231.65035
75.66800	-3.90359	-231.88573
75.76800	-3.90766	-232.12972
75.86800	-3.91250	-232.40665
75.96800	-3.91766	-232.72280
76.06800	-3.92422	-233.08289
76.16800	-3.93031	-233.52411
76.26800	-3.93422	-233.75551
76.36800	-3.93859	-234.00106
76.46800	-3.94328	-234.28099
76.56800	-3.94906	-234.61887
76.66800	-3.95594	-235.08367
76.76800	-3.96031	-235.36035
76.86800	-3.96469	-235.61339
76.96800	-3.96938	-235.88088
77.06800	-3.97453	-236.18014
77.16800	-3.98156	-236.56388
77.26800	-3.98719	-236.99196
77.36800	-3.99109	-237.22057
77.46800	-3.99578	-237.48927
77.56800	-4.00078	-237.79671
77.66800	-4.00703	-238.15194
77.76800	-4.01375	-238.62405
77.86800	-4.01750	-238.86254
77.96800	-4.02156	-239.09278
78.06800	-4.02609	-239.35346
78.16800	-4.03109	-239.64219
78.26800	-4.03781	-239.99986
78.36800	-4.04453	-240.50567
78.46800	-4.04828	-240.74103
78.56800	-4.05266	-240.98243
78.66800	-4.05812	-241.31621
78.76800	-4.06531	-241.74070
78.86800	-4.07047	-242.13384
78.96800	-4.07406	-242.35271
79.06800	-4.07828	-242.60271
79.16800	-4.08312	-242.88654
79.26800	-4.08828	-243.21873
79.36800	-4.09453	-243.56888
79.46800	-4.10078	-244.02764
79.56800	-4.10453	-244.24523
79.66800	-4.10891	-244.47909
79.76800	-4.11359	-244.74634
79.86800	-4.12047	-245.14444
79.96800	-4.12625	-245.54612
80.06800	-4.13016	-245.76996
80.16800	-4.13438	-245.99300
80.26800	-4.13922	-246.24901
80.36800	-4.14453	-246.56428
80.46800	-4.15047	-246.88970
80.56800	-4.15672	-247.32666
80.66800	-4.16109	-247.58512
80.76800	-4.16547	-247.83842
80.86800	-4.17047	-248.12581
80.96800	-4.17609	-248.45548
81.06800	-4.18219	-248.83153
81.16800	-4.18672	-249.11207
81.26800	-4.19078	-249.34012
81.36800	-4.19547	-249.60867
81.46800	-4.20063	-249.90447
81.56800	-4.20672	-250.25004
81.66800	-4.21375	-250.70336
81.76800	-4.21781	-250.93871
81.86800	-4.22234	-251.18369
81.96800	-4.22719	-251.45665
82.06800	-4.23266	-251.76615
82.16800	-4.23906	-252.14452
82.26800	-4.24344	-252.42665
82.36800	-4.24781	-252.65598
82.46800	-4.25250	-252.90558
82.56800	-4.25813	-253.21591
82.66800	-4.26516	-253.57723
82.76800	-4.27156	-254.05574
82.86800	-4.27469	-254.22028
82.96800	-4.27875	-254.42263
83.06800	-4.28344	-254.67268
83.16800	-4.28953	-255.00140
83.26800	-4.29656	-255.44026
83.36800	-4.30078	-255.68980
83.46800	-4.30500	-255.91043
83.56800	-4.30953	-256.14899
83.66800	-4.31453	-256.42845
83.76800	-4.32031	-256.75449
83.86800	-4.32766	-257.18838
83.96800	-4.33156	-257.42906
84.06800	-4.33594	-257.64972
84.16800	-4.34094	-257.93093
84.26800	-4.34641	-258.23158
84.36800	-4.35328	-258.64208
84.46800	-4.35703	-258.85105
84.56800	-4.36109	-259.04715
84.66800	-4.36563	-259.29680
84.76800	-4.37063	-259.55608
84.86800	-4.37641	-259.86761
84.96800	-4.38375	-260.27834
85.06800	-4.38797	-260.53533
85.16800	-4.39219	-260.73939
85.26800	-4.39687	-260.98600
85.36800	-4.40219	-261.25634
85.46800	-4.40984	-261.67029
85.56800	-4.41437	-261.96119
85.66800	-4.41875	-262.18259
85.76800	-4.42422	-262.47245
85.86800	-4.43031	-262.82594
85.96800	-4.43750	-263.21092
86.06800	-4.44172	-263.52283
86.16800	-4.44484	-263.65861
86.26800	-4.44922	-263.88210
86.36800	-4.45422	-264.16034
86.46800	-4.46109	-264.52106
86.56800	-4.46813	-265.00374
86.66800	-4.47156	-265.18786
86.76800	-4.47563	-265.38867
86.86800	-4.48000	-265.63182
86.96800	-4.48500	-265.89867
87.06800	-4.49156	-266.24280
87.16800	-4.49859	-266.72593
87.26800	-4.50219	-266.92128
87.36800	-4.50641	-267.14316
87.46800	-4.51141	-267.40754
87.56800	-4.51703	-267.72121
87.66800	-4.52359	-268.13468
87.76800	-4.52781	-268.38779
87.86800	-4.53219	-268.62824
87.96800	-4.53703	-268.89038
88.06800	-4.54219	-269.17163
88.16800	-4.54797	-269.49236
88.26800	-4.55484	-269.93531
88.36800	-4.55859	-270.16273
88.46800	-4.56266	-270.36420
88.56800	-4.56766	-270.63769
88.66800	-4.57391	-270.99088
88.76800	-4.58125	-271.45806
88.86800	-4.58500	-271.69019
88.96800	-4.58906	-271.89341
89.06800	-4.59375	-272.14077
89.16800	-4.59922	-272.45453
89.26800	-4.60531	-272.78128
89.36800	-4.61125	-273.17330
89.46800	-4.61516	-273.39396
89.56800	-4.61953	-273.62514
89.66800	-4.62453	-273.90766
89.76800	-4.63031	-274.24532
89.86800	-4.63750	-274.66586
89.96800	-4.64156	-274.93134
90.06800	-4.64547	-275.12214
90.16800	-4.64984	-275.35874
90.26800	-4.65500	-275.64085
90.36800	-4.66141	-275.98205
90.46800	-4.66875	-276.47519
90.56800	-4.67219	-276.67788
90.66800	-4.67641	-276.89341
90.76800	-4.68125	-277.15760
90.86800	-4.68656	-277.44192
90.96800	-4.69328	-277.82416
91.06800	-4.69781	-278.11697
91.16800	-4.70203	-278.33951
91.26800	-4.70672	-278.58487
91.36800	-4.71188	-278.86879
91.46800	-4.71828	-279.21647
91.56800	-4.72594	-279.71062
91.66800	-4.72891	-279.88097
91.76800	-4.73297	-280.07299
91.86800	-4.73797	-280.34422
91.96800	-4.74391	-280.67333
92.06800	-4.75078	-281.09214
92.16800	-4.75469	-281.31789
92.26800	-4.75875	-281.52621
92.36800	-4.76344	-281.77229
92.46800	-4.76844	-282.03481
92.56800	-4.77469	-282.35620
92.66800	-4.78203	-282.82896
92.76800	-4.78563	-283.03549
92.86800	-4.78969	-283.24792
92.96800	-4.79438	-283.49635
93.06800	-4.80031	-283.78952
93.16800	-4.80750	-284.23288
93.26800	-4.81156	-284.47360
93.36800	-4.81563	-284.67590
93.46800	-4.82016	-284.91324
93.56800	-4.82531	-285.18295
93.66800	-4.83094	-285.49191
93.76800	-4.83813	-285.91308
93.86800	-4.84203	-286.13329
93.96800	-4.84656	-286.36128
94.06800	-4.85125	-286.60855
94.16800	-4.85688	-286.90445
94.26800	-4.86516	-287.38034
94.36800	-4.86922	-287.66143
94.46800	-4.87281	-287.83700
94.56800	-4.87734	-288.07133
94.66800	-4.88250	-288.35297
94.76800	-4.88875	-288.67438
94.86800	-4.89578	-289.14398
94.96800	-4.89906	-289.29001
95.06800	-4.90344	-289.53591
95.16800	-4.90828	-289.80616
95.26800	-4.91391	-290.09742
95.36800	-4.92109	-290.53158
95.46800	-4.92578	-290.83690
95.56800	-4.93016	-291.06516
95.66800	-4.93500	-291.33281
95.76800	-4.94047	-291.64264
95.86800	-4.94641	-291.96689
95.96800	-4.95250	-292.37074
96.06800	-4.95609	-292.58630
96.16800	-4.96000	-292.79259
96.26800	-4.96484	-293.04978
96.36800	-4.97078	-293.37269
96.46800	-4.97797	-293.80494
96.56800	-4.98187	-294.07108
96.66800	-4.98594	-294.29290
96.76800	-4.99063	-294.53683
96.86800	-4.99578	-294.81012
96.96800	-5.00141	-295.13758
97.06800	-5.00766	-295.53190
97.16800	-5.01188	-295.78528
97.26800	-5.01609	-295.97974
97.36800	-5.02062	-296.21443
97.46800	-5.02625	-296.52491
97.56800	-5.03406	-296.96715
97.66800	-5.03859	-297.27226
97.76800	-5.04266	-297.47227
97.86800	-5.04719	-297.70672
97.96800	-5.05234	-297.98850
98.06800	-5.05813	-298.30170
98.16800	-5.06531	-298.71622
98.26800	-5.06922	-298.95300
98.36800	-5.07344	-299.16286
98.46800	-5.07828	-299.41809
98.56800	-5.08406	-299.71802
98.66800	-5.09063	-300.11365
98.76800	-5.09484	-300.33857
98.86800	-5.09891	-300.53091
98.96800	-5.10297	-300.75076
99.06800	-5.10797	-300.99696
99.16800	-5.11344	-301.28130
99.26800	-5.12188	-301.72044
99.36800	-5.12656	-302.03477
99.46800	-5.13094	-302.24475
99.56800	-5.13594	-302.50493
99.66800	-5.14141	-302.79231
99.76800	-5.14812	-303.19878
99.86800	-5.15203	-303.40993
99.96800	-5.15625	-303.60824
100.06800	-5.16094	-303.84654
100.16800	-5.16594	-304.10519
100.26800	-5.17188	-304.41922
100.36800	-5.17922	-304.85982
100.46800	-5.18266	-305.06274
100.56800	-5.18672	-305.24763
100.66800	-5.19125	-305.47151
100.76800	-5.19672	-305.74998
100.86800	-5.20406	-306.15613
100.96800	-5.20844	-306.42810
101.06800	-5.21250	-306.61517
101.16800	-5.21703	-306.83577
101.26800	-5.22219	-307.09329
101.36800	-5.22781	-307.38005
101.46800	-5.23578	-307.80840
101.56800	-5.23953	-308.04124
101.66800	-5.24344	-308.21449
101.76800	-5.24813	-308.44247
101.86800	-5.25344	-308.70810
101.96800	-5.26125	-309.10334
102.06800	-5.26594	-309.41531
102.16800	-5.26969	-309.57991
102.26800	-5.27437	-309.80131
102.36800	-5.28016	-310.09325
102.46800	-5.28891	-310.49430
102.55400	-5.29484	-310.99656
102.65400	-5.29688	-311.07882
102.75400	-5.30078	-311.23155
102.85400	-5.30578	-311.50541
102.95400	-5.31078	-311.76439
103.05400	-5.31766	-312.12863
103.15400	-5.32203	-312.42356
103.25400	-5.32578	-312.59593
103.35400	-5.33016	-312.80974
103.45400	-5.33500	-313.06046
103.55400	-5.34047	-313.33891
103.65400	-5.34859	-313.77837
103.75400	-5.35281	-314.07562
103.85400	-5.35656	-314.23882
103.95400	-5.36109	-314.46531
104.05400	-5.36656	-314.73961
104.15400	-5.37422	-315.14099
104.25400	-5.37922	-315.48756
104.35400	-5.38297	-315.66116
104.45400	-5.38750	-315.88501
104.55400	-5.39266	-316.14128
104.65400	-5.39766	-316.40571
104.75400	-5.40500	-316.79609
104.85400	-5.40938	-317.07692
104.95400	-5.41313	-317.25147
105.05400	-5.41797	-317.48319
105.15400	-5.42344	-317.76619
105.25400	-5.43109	-318.16640
105.35401	-5.43563	-318.46359
105.45401	-5.43922	-318.62909
105.55401	-5.44375	-318.84283
105.65401	-5.44859	-319.09156
105.75401	-5.45391	-319.37674
105.85401	-5.46141	-319.76956
105.95401	-5.46609	-320.06410
106.05401	-5.47016	-320.25838
106.15401	-5.47516	-320.49975
106.25401	-5.48031	-320.76398
106.35401	-5.48734	-321.12125
106.45401	-5.49234	-321.44624
106.55401	-5.49609	-321.62917
106.65401	-5.50047	-321.83829
106.75401	-5.50547	-322.09352
106.85401	-5.51125	-322.39035
106.95401	-5.51938	-322.82880
107.05401	-5.52297	-323.05315
107.15401	-5.52672	-323.21680
107.25401	-5.53125	-323.44118
107.35401	-5.53672	-323.70868
107.45401	-5.54438	-324.09716
107.55401	-5.54922	-324.43810
107.65401	-5.55312	-324.61902
107.75401	-5.55750	-324.80866
107.85401	-5.56234	-325.05718
107.95401	-5.56750	-325.31083
108.05401	-5.57484	-325.68112
108.15401	-5.58016	-326.03383
108.25401	-5.58391	-326.19998
108.35401	-5.58844	-326.41831
108.45401	-5.59359	-326.67765
108.55401	-5.60125	-327.07009
108.65401	-5.60578	-327.37577
108.75401	-5.60969	-327.55014
108.85401	-5.61406	-327.75757
108.95401	-5.61906	-328.00835
109.05401	-5.62422	-328.26999
109.15401	-5.63141	-328.61859
109.25401	-5.63688	-328.97747
109.35401	-5.64078	-329.16021
109.45401	-5.64547	-329.38436
109.55401	-5.65078	-329.65446
109.65401	-5.65797	-330.02591
109.75401	-5.66250	-330.31380
109.85401	-5.66625	-330.49139
109.95401	-5.67078	-330.71053
110.05401	-5.67609	-330.97157
110.15401	-5.68188	-331.27657
110.25401	-5.68938	-331.68429
110.35401	-5.69359	-331.96107
110.45401	-5.69734	-332.11708
110.55401	-5.70203	-332.33818
110.65401	-5.70750	-332.61791
110.75401	-5.71531	-333.02915
110.85401	-5.71984	-333.33886
110.95401	-5.72344	-333.50167
111.05401	-5.72766	-333.69371
111.15401	-5.73234	-333.92721
111.25401	-5.73797	-334.20756
111.35401	-5.74578	-334.62039
111.45401	-5.75062	-334.95411
111.55401	-5.75484	-335.15304
111.65401	-5.76016	-335.41852
111.75401	-5.76563	-335.72456
111.85401	-5.77187	-336.09000
111.95401	-5.77594	-336.32603
112.05401	-5.78000	-336.52532
112.15401	-5.78422	-336.73084
112.25401	-5.78891	-336.97018
112.35401	-5.79438	-337.25545
112.45401	-5.80219	-337.66815
112.55401	-5.80750	-338.03591
112.65401	-5.81125	-338.20760
112.75401	-5.81578	-338.44239
112.85401	-5.82094	-338.70518
112.95401	-5.82719	-339.04856
113.05401	-5.83250	-339.36840
113.15401	-5.83672	-339.59743
113.25401	-5.84109	-339.80122
113.35401	-5.84609	-340.06238
113.45401	-5.85141	-340.35265
113.55401	-5.85797	-340.69154
113.65401	-5.86312	-341.00243
113.75401	-5.86719	-341.19621
113.85401	-5.87203	-341.43600
113.95401	-5.87734	-341.71501
114.05401	-5.88422	-342.06319
114.15401	-5.89000	-342.44207
114.25401	-5.89391	-342.62580
114.35401	-5.89797	-342.80947
114.45401	-5.90250	-343.03376
114.55401	-5.90766	-343.28192
114.65401	-5.91406	-343.61309
114.75401	-5.91937	-343.92244
114.85401	-5.92375	-344.13546
114.95401	-5.92891	-344.39451
115.05401	-5.93375	-344.63713
115.15401	-5.94047	-344.94644
115.25401	-5.94625	-345.31298
115.35401	-5.95016	-345.47189
115.45401	-5.95438	-345.68301
115.55401	-5.95906	-345.90438
115.65401	-5.96438	-346.15847
115.75401	-5.97188	-346.49706
115.85401	-5.97719	-346.87141
115.95401	-5.98109	-347.02414
116.05401	-5.98594	-347.24143
116.15401	-5.99125	-347.50333
116.25401	-5.99828	-347.84618
116.35401	-6.00328	-348.16653
116.45401	-6.00719	-348.32883
116.55401	-6.01172	-348.54552
116.65401	-6.01656	-348.78373
116.75401	-6.02141	-349.02373
116.85401	-6.02875	-349.36616
116.95401	-6.03359	-349.64916
117.05401	-6.03734	-349.81894
117.15401	-6.04203	-350.02297
117.25401	-6.04719	-350.28270
117.35401	-6.05453	-350.59389
117.45401	-6.05953	-350.93686
117.55401	-6.06328	-351.08998
117.65401	-6.06750	-351.27455
117.75401	-6.07203	-351.48188
117.85401	-6.07719	-351.69452
117.95401	-6.08359	-351.96275
118.05401	-6.08969	-352.34386
118.15401	-6.09375	-352.52094
118.25401	-6.09828	-352.70652
118.35401	-6.10328	-352.92536
118.45401	-6.11109	-353.23426
118.55401	-6.11687	-353.63564
118.65401	-6.12031	-353.76462
118.75401	-6.12469	-353.94076
118.85401	-6.12984	-354.17083
118.95401	-6.13625	-354.47904
119.05001	-6.14594	-354.97910
119.15001	-6.14891	-355.19931
119.25001	-6.15172	-355.25453
119.35001	-6.15656	-355.48714
119.45001	-6.16203	-355.76507
119.55001	-6.16906	-356.09087
119.65001	-6.17359	-356.38532
119.75001	-6.17719	-356.52208
119.85001	-6.18125	-356.71294
119.95001	-6.18578	-356.92966
120.05001	-6.19094	-357.16659
120.15001	-6.19750	-357.45811
120.25001	-6.20406	-357.86477
120.35001	-6.20781	-358.04000
120.45001	-6.21266	-358.25700
120.55001	-6.21859	-358.54167
120.65001	-6.22641	-358.94230
120.75001	-6.23031	-359.20432
120.85001	-6.23375	-359.33691
120.95001	-6.23797	-359.52452
121.05001	-6.24281	-359.74249
121.15001	-6.24812	-360.00362
121.25001	-6.25563	-360.33031
121.35001	-6.26156	-360.75720
121.45001	-6.26484	-360.89462
121.55001	-6.26906	-361.06712
121.65001	-6.27406	-361.29799
121.75001	-6.28078	-361.60171
121.85001	-6.28672	-361.98440
121.95001	-6.29047	-362.15720
122.05001	-6.29500	-362.34680
122.15001	-6.29984	-362.57514
122.25001	-6.30563	-362.86023
122.35001	-6.31313	-363.24078
122.45001	-6.31781	-363.54792
122.55001	-6.32125	-363.67497
122.65001	-6.32578	-363.87536
122.75001	-6.33078	-364.10341
122.85001	-6.33734	-364.40733
122.95001	-6.34344	-364.78052
123.05001	-6.34734	-364.95781
123.15001	-6.35141	-365.12199
123.25001	-6.35625	-365.35192
123.35001	-6.36219	-365.63227
123.45001	-6.36969	-366.02232
123.55001	-6.37453	-366.32490
123.65001	-6.37828	-366.46727
123.75001	-6.38281	-366.66900
123.85001	-6.38797	-366.91767
123.95001	-6.39484	-367.21438
124.05001	-6.40031	-367.57576
124.15001	-6.40422	-367.75464
124.25001	-6.40859	-367.94338
124.35001	-6.41344	-368.15676
124.45001	-6.41891	-368.42260
124.55001	-6.42625	-368.77868
124.65001	-6.43125	-369.11324
124.75001	-6.43469	-369.23611
124.85001	-6.43922	-369.42670
124.95001	-6.44438	-369.67012
125.05001	-6.45172	-370.00287
125.15001	-6.45719	-370.37817
125.25001	-6.46078	-370.51427
125.35001	-6.46516	-370.70245
125.45001	-6.46984	-370.91002
125.55001	-6.47469	-371.13479
125.65001	-6.48156	-371.43669
125.75001	-6.48797	-371.82936
125.85001	-6.49188	-371.99977
125.95001	-6.49609	-372.18013
126.05001	-6.50125	-372.41432
126.15001	-6.50797	-372.71589
126.25001	-6.51453	-373.13378
126.35001	-6.51797	-373.27722
126.45001	-6.52219	-373.45153
126.55001	-6.52719	-373.67398
126.65001	-6.53281	-373.93978
126.75001	-6.54016	-374.30263
126.85001	-6.54500	-374.60247
126.95001	-6.54844	-374.73324
127.05001	-6.55297	-374.92061
127.15001	-6.55797	-375.16251
127.25001	-6.56484	-375.47305
127.35001	-6.57203	-375.94053
127.45001	-6.57531	-376.07083
127.55001	-6.57937	-376.22064
127.65001	-6.58391	-376.44538
127.75001	-6.58937	-376.70466
127.85001	-6.59641	-377.04924
127.95001	-6.60109	-377.35522
128.05001	-6.60453	-377.47109
128.15001	-6.60906	-377.66379
128.25001	-6.61406	-377.89068
128.35001	-6.62063	-378.19734
128.45001	-6.62781	-378.62399
128.55001	-6.63172	-378.81461
128.65001	-6.63578	-378.97611
128.75001	-6.64047	-379.18735
128.85001	-6.64547	-379.42022
128.95001	-6.65219	-379.71747
129.05001	-6.65734	-380.03564
129.15001	-6.66109	-380.18590
129.25001	-6.66563	-380.36793
129.35001	-6.67109	-380.60895
129.45001	-6.67859	-380.94935
129.55001	-6.68437	-381.35123
129.65001	-6.68797	-381.46546
129.75001	-6.69219	-381.63936
129.85001	-6.69688	-381.84702
129.95001	-6.70219	-382.07895
130.05001	-6.70922	-382.38245
130.15001	-6.71500	-382.76228
130.25001	-6.71875	-382.90745
130.35001	-6.72312	-383.07205
130.45001	-6.72766	-383.27071
130.55001	-6.73344	-383.51050
130.65001	-6.74016	-383.88541
130.75001	-6.74422	-384.06223
130.85001	-6.74828	-384.21404
130.95001	-6.75313	-384.41089
131.05001	-6.75844	-384.65250
131.15001	-6.76516	-384.92447
131.25001	-6.77156	-385.32418
131.35001	-6.77531	-385.45242
131.45001	-6.77984	-385.62384
131.55001	-6.78500	-385.85171
131.65001	-6.79125	-386.10303
131.75001	-6.79734	-386.45825
131.85001	-6.80141	-386.60735
131.95001	-6.80547	-386.75541
132.05001	-6.80984	-386.91813
132.15001	-6.81516	-387.13983
132.25001	-6.82219	-387.43544
132.35001	-6.82875	-387.84298
132.45001	-6.83203	-387.94774
132.55001	-6.83641	-388.08885
132.65001	-6.84156	-388.30495
132.75001	-6.84875	-388.59871
132.85001	-6.85469	-388.96659
132.95001	-6.85828	-389.08896
133.05001	-6.86234	-389.22977
133.15001	-6.86703	-389.41821
133.25001	-6.87203	-389.62653
133.35001	-6.87813	-389.88662
133.45001	-6.88547	-390.29506
133.55001	-6.88875	-390.41477
133.65001	-6.89297	-390.55488
133.75001	-6.89797	-390.75062
133.85001	-6.90422	-391.01234
133.95001	-6.91156	-391.43047
134.05001	-6.91531	-391.56911
134.15001	-6.91938	-391.70456
134.25001	-6.92437	-391.89690
134.35001	-6.92938	-392.12227
134.45001	-6.93516	-392.33929
134.55001	-6.94172	-392.71489
134.65001	-6.94547	-392.84065
134.75001	-6.94969	-392.98508
134.85001	-6.95438	-393.16687
134.95001	-6.96047	-393.40904
135.05001	-6.96797	-393.81811
135.15001	-6.97203	-393.98351
135.25001	-6.97594	-394.10955
135.35001	-6.98078	-394.27617
135.45001	-6.98609	-394.50583
135.55001	-6.99344	-394.80639
135.65001	-6.99937	-395.19367
135.75001	-7.00297	-395.29783
135.85001	-7.00766	-395.46418
135.95001	-7.01328	-395.72528
136.05001	-7.02031	-396.02062
136.15001	-7.02500	-396.31307
136.25001	-7.02859	-396.41652
136.35001	-7.03281	-396.57670
136.45001	-7.03750	-396.77450
136.55001	-7.04281	-396.99537
136.65001	-7.04953	-397.27095
136.75001	-7.05562	-397.63299
136.85001	-7.05891	-397.73515
136.95001	-7.06313	-397.87415
137.05001	-7.06813	-398.06753
137.15001	-7.07500	-398.35769
137.25001	-7.08219	-398.78628
137.35001	-7.08594	-398.93115
137.45001	-7.09000	-399.06666
137.55001	-7.09484	-399.25534
137.65001	-7.10000	-399.47897
137.75001	-7.10672	-399.75765
137.85001	-7.11219	-400.08548
137.95001	-7.11594	-400.20895
138.05001	-7.12031	-400.35710
138.15001	-7.12531	-400.54932
138.25001	-7.13125	-400.81257
138.35001	-7.13875	-401.21824
138.45001	-7.14234	-401.37118
138.55001	-7.14641	-401.49447
138.65001	-7.15109	-401.67394
138.75001	-7.15641	-401.90199
138.85001	-7.16328	-402.18225
138.95001	-7.16906	-402.52247
139.05001	-7.17281	-402.64261
139.15001	-7.17719	-402.80262
139.25001	-7.18219	-403.00420
139.35001	-7.18781	-403.23374
139.45001	-7.19453	-403.57721
139.55001	-7.19875	-403.73844
139.65001	-7.20281	-403.88367
139.75001	-7.20734	-404.04183
139.85001	-7.21266	-404.24824
139.95001	-7.21938	-404.50713
140.05001	-7.22609	-404.92055
140.15001	-7.22953	-405.00340
140.25001	-7.23391	-405.14898
140.35001	-7.23906	-405.34589
140.45001	-7.24531	-405.58669
140.55001	-7.25203	-405.94980
140.65001	-7.25562	-406.04937
140.75001	-7.25969	-405.95412
140.85001	-7.26438	-405.68346
140.95001	-7.26938	-405.83396
141.05001	-7.27578	-406.03858
141.15001	-7.28234	-406.42110
141.25001	-7.28594	-406.52493
141.35001	-7.29031	-406.65862
141.45001	-7.29547	-406.85695
141.55001	-7.30187	-407.10980
141.65001	-7.30875	-407.49064
141.75001	-7.31203	-407.58756
141.85001	-7.31609	-407.71028
141.95001	-7.32078	-407.87673
142.05001	-7.32578	-408.06565
142.15001	-7.33172	-408.29855
142.25001	-7.33891	-408.68968
142.35001	-7.34266	-408.81127
142.45001	-7.34719	-408.95435
142.55001	-7.35203	-409.12202
142.65001	-7.35797	-409.35087
142.75001	-7.36531	-409.73422
142.85001	-7.36922	-409.88049
142.95001	-7.37328	-409.99055
143.05001	-7.37844	-410.17574
143.15001	-7.38438	-410.42313
143.25001	-7.39266	-410.78934
143.35001	-7.39719	-411.08552
143.45001	-7.40031	-411.13168
143.55001	-7.40484	-411.27011
143.65001	-7.40984	-411.45629
143.75001	-7.41547	-411.65009
143.85001	-7.42141	-411.92508
143.95001	-7.42547	-412.04643
144.05001	-7.42969	-412.14970
144.15001	-7.43422	-412.28625
144.25001	-7.43937	-412.47025
144.35001	-7.44563	-412.70685
144.45001	-7.45312	-413.08099
144.55001	-7.45703	-413.23149
144.65001	-7.46109	-413.32743
144.75001	-7.46609	-413.49664
144.85001	-7.47219	-413.72997
144.95001	-7.47812	-414.04784
145.05001	-7.48203	-414.15602
145.15001	-7.48641	-414.28202
145.25001	-7.49125	-414.44287
145.35001	-7.49641	-414.63700
145.45001	-7.50219	-414.86943
145.55001	-7.51000	-415.25280
145.65001	-7.51375	-415.40796
145.75001	-7.51781	-415.48297
145.85001	-7.52281	-415.64682
145.95001	-7.52891	-415.88715
146.05001	-7.53563	-416.23318
146.15001	-7.53906	-416.31606
146.25001	-7.54313	-416.41599
146.35001	-7.54781	-416.55588
146.45001	-7.55313	-416.74399
146.55001	-7.55922	-416.96650
146.65001	-7.56578	-417.29048
146.75001	-7.56984	-417.40167
146.85001	-7.57406	-417.51680
146.95001	-7.57891	-417.66834
147.05001	-7.58469	-417.87964
147.15001	-7.59188	-418.21337
147.25001	-7.59609	-418.35344
147.35001	-7.60000	-418.43128
147.45001	-7.60438	-418.55374
147.55001	-7.60953	-418.71586
147.65001	-7.61547	-418.92672
147.75001	-7.62281	-419.28804
147.85001	-7.62672	-419.40239
147.95001	-7.63109	-419.51597
148.05001	-7.63609	-419.67484
148.15001	-7.64188	-419.88346
148.25001	-7.64938	-420.26544
148.35001	-7.65297	-420.33476
148.45001	-7.65688	-420.41677
148.55001	-7.66141	-420.53750
148.65001	-7.66641	-420.69098
148.75001	-7.67250	-420.89987
148.85001	-7.67953	-421.24361
148.95001	-7.68297	-421.32038
149.05001	-7.68719	-421.40505
149.15001	-7.69234	-421.56669
149.25001	-7.69844	-421.78267
149.35001	-7.70641	-422.19192
149.45001	-7.71000	-422.27057
149.55001	-7.71422	-422.35625
149.65001	-7.71906	-422.50741
149.75001	-7.72422	-422.67597
149.85001	-7.73000	-422.85860
149.95001	-7.73609	-423.12810
150.05001	-7.74000	-423.23810
150.15001	-7.74438	-423.34375
150.25001	-7.74953	-423.49961
150.35001	-7.75578	-423.72772
150.45001	-7.76313	-424.08150
150.55001	-7.76672	-424.17204
150.65001	-7.77062	-424.23233
150.75001	-7.77516	-424.34779
150.85001	-7.78016	-424.52255
150.95001	-7.78594	-424.70551
151.05001	-7.79297	-425.02454
151.15001	-7.79672	-425.13266
151.25001	-7.80094	-425.21882
151.35001	-7.80578	-425.35284
151.45001	-7.81109	-425.51655
151.55001	-7.81844	-425.79859
151.65001	-7.82281	-425.97759
151.75001	-7.82687	-426.05516
151.85001	-7.83156	-426.17622
151.95001	-7.83719	-426.35208
152.05001	-7.84484	-426.62260
152.14801	-7.85266	-427.12420
152.24801	-7.85469	-427.05023
152.34801	-7.85844	-427.07121
152.44801	-7.86312	-427.21570
152.54801	-7.86891	-427.39579
152.64801	-7.87563	-427.71086
152.74801	-7.87969	-427.82283
152.84801	-7.88375	-427.91259
152.94801	-7.88844	-428.02799
153.04801	-7.89391	-428.20209
153.14801	-7.89969	-428.39617
153.24801	-7.90672	-428.72906
153.34801	-7.91031	-428.80997
153.44801	-7.91438	-428.88245
153.54801	-7.91922	-429.01358
153.64801	-7.92484	-429.19463
153.74801	-7.93281	-429.53900
153.84801	-7.93688	-429.66756
153.94801	-7.94062	-429.71280
154.04801	-7.94531	-429.83004
154.14801	-7.95063	-429.99652
154.24801	-7.95641	-430.19396
154.34801	-7.96391	-430.54616
154.44801	-7.96734	-430.61945
154.54801	-7.97156	-430.67327
154.64801	-7.97641	-430.81814
154.74801	-7.98203	-430.99871
154.84801	-7.98891	-431.28246
154.94801	-7.99313	-431.40736
155.04801	-7.99703	-431.47945
155.14801	-8.00156	-431.58525
155.24801	-8.00703	-431.75933
155.34801	-8.01344	-431.98389
155.44801	-8.02109	-432.37337
155.54801	-8.02406	-432.37785
155.64801	-8.02797	-432.42928
155.74801	-8.03266	-432.55842
155.84801	-8.03844	-432.74367
155.94801	-8.04609	-433.09793
156.04801	-8.05016	-433.21186
156.14801	-8.05406	-433.27543
156.24801	-8.05891	-433.38525
156.34801	-8.06422	-433.54368
156.44801	-8.07000	-433.73728
156.54801	-8.07750	-434.07401
156.64801	-8.08094	-434.16145
156.74801	-8.08484	-434.20583
156.84801	-8.08984	-434.33845
156.94801	-8.09562	-434.52039
157.04801	-8.10359	-434.89739
157.14801	-8.10719	-434.97509
157.24801	-8.11078	-434.99270
157.34801	-8.11500	-435.08783
157.44801	-8.12000	-435.22692
157.54801	-8.12594	-435.44662
157.64801	-8.13406	-435.78702
157.74801	-8.13812	-435.94688
157.84801	-8.14219	-435.99203
157.94801	-8.14703	-436.11017
158.04801	-8.15234	-436.26595
158.14801	-8.15937	-436.55959
158.24801	-8.16359	-436.67060
158.34801	-8.16766	-436.74532
158.44801	-8.17234	-436.84897
158.54801	-8.17750	-437.00612
158.64801	-8.18328	-437.19348
158.74801	-8.19094	-437.54748
158.84801	-8.19453	-437.60690
158.94801	-8.19859	-437.67229
159.04801	-8.20359	-437.80330
159.14801	-8.20984	-438.02327
159.24801	-8.21766	-438.40852
159.34801	-8.22141	-438.51003
159.44801	-8.22516	-438.54141
159.54801	-8.22969	-438.64131
159.64801	-8.23438	-438.75805
159.74801	-8.23984	-438.92798
159.84801	-8.24703	-439.23688
159.94801	-8.25094	-439.34321
160.04801	-8.25516	-439.42583
160.14801	-8.26016	-439.56026
160.24801	-8.26641	-439.76125
160.34801	-8.27406	-440.13208
160.44801	-8.27750	-440.18728
160.54801	-8.28125	-440.21270
160.64801	-8.28562	-440.29984
160.74801	-8.29031	-440.41756
160.84801	-8.29563	-440.57843
160.94801	-8.30328	-440.88033
161.04801	-8.30781	-441.03411
161.14801	-8.31203	-441.08886
161.24801	-8.31656	-441.18065
161.34801	-8.32234	-441.33157
161.44801	-8.33000	-441.64503
161.54801	-8.33437	-441.78668
161.64801	-8.33813	-441.79186
161.74801	-8.34281	-441.87212
161.84801	-8.34813	-442.00936
161.94801	-8.35422	-442.18057
162.04801	-8.36078	-442.43714
162.14801	-8.36453	-442.47344
162.24801	-8.36891	-442.51603
162.34801	-8.37344	-442.59337
162.44801	-8.37875	-442.71022
162.54801	-8.38609	-442.95442
162.64801	-8.39078	-443.11294
162.74801	-8.39469	-443.11652
162.84801	-8.39891	-443.15395
162.94801	-8.40375	-443.20834
163.04801	-8.40938	-443.33562
163.14801	-8.41719	-443.62873
163.24801	-8.42125	-443.70946
163.34801	-8.42516	-443.70070
163.44801	-8.42984	-443.75378
163.54801	-8.43516	-443.85561
163.64801	-8.44219	-444.05919
163.74801	-8.44719	-444.22993
163.84801	-8.45141	-444.24802
163.94801	-8.45594	-444.29791
164.04801	-8.46078	-444.38279
164.14801	-8.46641	-444.51049
164.24801	-8.47438	-444.79162
164.34801	-8.47797	-444.82771
164.44801	-8.48188	-444.80500
164.54801	-8.48641	-444.83897
164.64801	-8.49188	-444.95153
164.74801	-8.50031	-445.24527
164.84801	-8.50453	-445.37255
164.94801	-8.50828	-445.33509
165.04801	-8.51281	-445.37380
165.14801	-8.51766	-445.45263
165.24801	-8.52234	-445.50866
165.34801	-8.53000	-445.74705
165.44801	-8.53469	-445.82644
165.54801	-8.53875	-445.80746
165.64801	-8.54359	-445.84042
165.74801	-8.54906	-445.92920
165.84801	-8.55719	-446.18872
165.94801	-8.56125	-446.23995
166.04801	-8.56500	-446.16985
166.14801	-8.56938	-446.17179
166.24801	-8.57437	-446.20118
166.34801	-8.58016	-446.28760
166.44801	-8.58812	-446.51923
166.54801	-8.59156	-446.41659
166.64801	-8.59547	-446.23604
166.74801	-8.60016	-445.87892
166.80601	-8.60297	-445.35533
166.84201	-8.60484	-444.83671
166.88001	-8.60703	-444.32265
166.94001	-8.61188	-443.81189
167.00801	-8.61563	-443.30311
167.06201	-8.61766	-442.78371
167.11001	-8.61953	-442.28277
167.15201	-8.62125	-441.76748
167.18601	-8.62281	-441.25679
167.21601	-8.62406	-440.74890
167.22601	-8.62484	-439.90895
167.22801	-8.62578	-436.97846
167.23001	-8.62734	-429.48493
167.23201	-8.62891	-416.59194
167.23401	-8.63078	-399.44375
167.23601	-8.63281	-379.49252
167.23801	-8.63453	-357.41240
167.24001	-8.63625	-333.63333
167.24201	-8.63781	-308.83572
167.24401	-8.63906	-283.66691
167.24601	-8.64000	-258.51026
167.24801	-8.64063	-233.66883
167.25001	-8.64109	-209.48543
167.25201	-8.64125	-186.23470
167.25401	-8.64125	-164.07767
167.25601	-8.64125	-143.14146
167.25801	-8.64125	-123.54515
167.26001	-8.64125	-105.35742
167.26201	-8.64141	-88.59942
167.26401	-8.64141	-73.28746
167.26601	-8.64156	-59.43073
167.26801	-8.64172	-46.99840
167.27001	-8.64172	-35.92746
167.27201	-8.64188	-26.15326
167.27401	-8.64203	-17.60488
167.27601	-8.64203	-10.19537
167.27801	-8.64219	-3.84399
167.28001	-8.64219	1.51982
167.28201	-8.64219	5.98191
167.28401	-8.64219	9.63378
167.28601	-8.64219	12.54525
167.28801	-8.64219	14.78303
167.29001	-8.64219	16.43359
167.29201	-8.64219	17.57820
167.29401	-8.64219	18.27494
167.30201	-8.64234	17.76568
167.30401	-8.64234	17.07005
167.30601	-8.64234	16.24037
167.30801	-8.64234	15.30652
167.31001	-8.64234	14.29188
167.31201	-8.64234	13.22817
167.31401	-8.64234	12.14355
167.31601	-8.64234	11.05252
167.31801	-8.64234	9.96948
167.32001	-8.64234	8.91463
167.32201	-8.64234	7.89988
167.32401	-8.64234	6.92783
167.32601	-8.64234	6.00696
167.32801	-8.64234	5.14884
167.33001	-8.64234	4.35393
167.33201	-8.64234	3.61822
167.33401	-8.64234	2.94504
167.33601	-8.64234	2.33667
167.33801	-8.64234	1.78754
167.34201	-8.64234	0.85962
167.34601	-8.64234	0.14396
167.35001	-8.64234	-0.38752
167.35601	-8.64234	-0.88798
167.40801	-8.64234	-0.36914
167.50801	-8.64234	-0.19307
167.60801	-8.64250	-0.16004
167.70801	-8.64781	-0.12850
167.80801	-8.65469	-0.11982
167.90801	-8.66047	-0.10299
168.00801	-8.66672	-0.09978
168.10801	-8.67266	-0.08734
168.20801	-8.67703	-0.08234
168.30801	-8.68141	-0.07834
168.40801	-8.68672	-0.07165
168.50801	-8.69234	-0.07228
168.60801	-8.69969	-0.06688
168.70801	-8.70484	-0.06675
168.80801	-8.70812	-0.06432
168.90801	-8.71266	-0.06040
169.00801	-8.71797	-0.05639
169.10801	-8.72469	-0.05639
169.20801	-8.73000	-0.04862
169.30801	-8.73359	-0.05143
169.40801	-8.73766	-0.03926
169.50801	-8.74234	-0.04352
169.60801	-8.74766	-0.04586
169.70801	-8.75422	-0.03491
169.80801	-8.76047	-0.04456
169.84201	-8.76203	-0.03832
