# Supplementary material for: Strengthening of 3D Printed Fused Deposition Manufactured Parts Using the Fill Compositing Technique
Source: PLoS One. 2015 Apr 16;10(4):e0122915. doi: 10.1371/journal.pone.0122915 (PMC4400136; doi:10.1371/journal.pone.0122915)
Supplement: S1 File — This is the raw data and information on all the samples presented in this manuscript. (ZIP) [file pone.0122915.s001.zip › Specimen_RawData_180.csv]

Time	Extension	Load
(sec)	(mm)	(N)
0.00000	-0.00016	0.08835
0.10000	-0.00047	0.08542
0.20000	-0.00391	0.08398
0.30000	-0.01359	0.08943
0.40000	-0.01891	0.08262
0.50000	-0.02406	0.08551
0.60000	-0.03063	0.08874
0.70000	-0.03609	0.08072
0.80000	-0.04078	0.08858
0.90000	-0.04531	0.08424
1.00000	-0.05016	0.08955
1.10000	-0.05609	0.08830
1.20000	-0.06359	0.08795
1.30000	-0.06813	0.08491
1.40000	-0.07219	0.08776
1.50000	-0.07688	0.08955
1.60000	-0.08203	0.09011
1.70000	-0.08844	0.09152
1.80000	-0.09359	0.09070
1.90000	-0.09797	0.08704
2.00000	-0.10250	0.08550
2.10000	-0.10734	0.08443
2.20000	-0.11281	0.08901
2.30000	-0.11969	0.09037
2.40000	-0.12406	0.08697
2.50000	-0.12844	0.08577
2.60000	-0.13297	0.08275
2.70000	-0.13813	0.08727
2.80000	-0.14547	0.08949
2.90000	-0.15062	0.08935
3.00000	-0.15469	0.08486
3.10000	-0.15906	0.08427
3.20000	-0.16422	0.09305
3.30000	-0.16969	0.08481
3.40000	-0.17688	0.09359
3.50000	-0.18156	0.09881
3.60000	-0.18563	0.08669
3.70000	-0.19016	0.09424
3.80000	-0.19516	0.08812
3.90000	-0.20188	0.08907
4.00000	-0.20719	0.09348
4.10000	-0.21125	0.08877
4.20000	-0.21562	0.08634
4.30000	-0.22063	0.09100
4.40000	-0.22609	0.09260
4.50000	-0.23266	0.04729
4.60000	-0.23766	-0.14292
4.70000	-0.24156	-0.30326
4.80000	-0.24625	-0.49283
4.90000	-0.25156	-0.71574
5.00000	-0.25875	-1.03048
5.10000	-0.26484	-1.38866
5.20000	-0.26844	-1.56052
5.30000	-0.27266	-1.75998
5.40000	-0.27750	-2.00363
5.50000	-0.28328	-2.28822
5.60000	-0.29203	-2.69530
5.70000	-0.29609	-2.98574
5.80000	-0.29953	-3.14038
5.90000	-0.30453	-3.38889
6.00000	-0.31000	-3.67368
6.10000	-0.31641	-3.99194
6.20000	-0.32109	-4.28680
6.30000	-0.32516	-4.50684
6.40000	-0.32969	-4.73701
6.50000	-0.33469	-4.99267
6.60000	-0.34000	-5.28358
6.70000	-0.34687	-5.62160
6.80000	-0.35172	-5.92930
6.90000	-0.35594	-6.14995
7.00000	-0.36047	-6.37962
7.10000	-0.36578	-6.65441
7.20000	-0.37266	-7.01987
7.30000	-0.37781	-7.33484
7.40000	-0.38187	-7.54934
7.50000	-0.38625	-7.77764
7.60000	-0.39109	-8.03046
7.70000	-0.39641	-8.31628
7.80000	-0.40391	-8.68368
7.90000	-0.40859	-8.97851
8.00000	-0.41250	-9.18007
8.10000	-0.41703	-9.42863
8.20000	-0.42234	-9.69195
8.30000	-0.42938	-10.05893
8.40000	-0.43469	-10.38410
8.50000	-0.43875	-10.59417
8.60000	-0.44328	-10.83730
8.70000	-0.44813	-11.09903
8.80000	-0.45344	-11.38650
8.90000	-0.46000	-11.72294
9.00000	-0.46484	-12.02913
9.10000	-0.46891	-12.23928
9.20000	-0.47359	-12.48934
9.30000	-0.47875	-12.76393
9.40000	-0.48500	-13.07554
9.50000	-0.49063	-13.40931
9.60000	-0.49484	-13.63482
9.70000	-0.49922	-13.86923
9.80000	-0.50406	-14.12116
9.90000	-0.50922	-14.39811
10.00000	-0.51625	-14.73088
10.10000	-0.52188	-15.08829
10.20000	-0.52609	-15.30344
10.30000	-0.53078	-15.54353
10.40000	-0.53594	-15.81826
10.50000	-0.54266	-16.15995
10.60000	-0.54844	-16.50761
10.70000	-0.55219	-16.72217
10.80000	-0.55625	-16.93421
10.90000	-0.56094	-17.17879
11.00000	-0.56625	-17.44909
11.10000	-0.57266	-17.77010
11.20000	-0.57828	-18.11440
11.30000	-0.58234	-18.32903
11.40000	-0.58703	-18.56865
11.50000	-0.59219	-18.84833
11.60000	-0.59891	-19.17315
11.70000	-0.60484	-19.52269
11.80000	-0.60891	-19.75230
11.90000	-0.61328	-19.97768
12.00000	-0.61813	-20.22758
12.10000	-0.62375	-20.52691
12.20000	-0.63094	-20.87954
12.30000	-0.63609	-21.21668
12.40000	-0.63984	-21.41658
12.50000	-0.64437	-21.65054
12.60000	-0.64969	-21.93266
12.70000	-0.65641	-22.27646
12.80000	-0.66141	-22.59659
12.90000	-0.66547	-22.81228
13.00000	-0.66984	-23.05531
13.10000	-0.67469	-23.30321
13.20000	-0.68000	-23.57861
13.30000	-0.68703	-23.90815
13.40000	-0.69266	-24.26287
13.50000	-0.69672	-24.47550
13.60000	-0.70141	-24.73689
13.70000	-0.70672	-25.01606
13.80000	-0.71391	-25.39365
13.90000	-0.71891	-25.71263
14.00000	-0.72266	-25.92848
14.10000	-0.72719	-26.17316
14.20000	-0.73188	-26.43615
14.30000	-0.73734	-26.72202
14.40000	-0.74297	-27.02443
14.50000	-0.74781	-27.31279
14.60000	-0.75234	-27.55129
14.70000	-0.75703	-27.82239
14.80000	-0.76219	-28.10431
14.90000	-0.76953	-28.47118
15.00000	-0.77609	-28.85541
15.10000	-0.78000	-29.09229
15.20000	-0.78438	-29.33274
15.30000	-0.78891	-29.58691
15.40000	-0.79391	-29.87345
15.50000	-0.79969	-30.17693
15.60000	-0.80500	-30.49861
15.70000	-0.80922	-30.73275
15.80000	-0.81375	-30.97669
15.90000	-0.81875	-31.25747
16.00000	-0.82500	-31.56517
16.10000	-0.83094	-31.91109
16.20000	-0.83531	-32.16371
16.30000	-0.83969	-32.39714
16.40000	-0.84453	-32.65945
16.50000	-0.85016	-32.95002
16.60000	-0.85781	-33.34969
16.70000	-0.86281	-33.65767
16.80000	-0.86641	-33.84127
16.90000	-0.87109	-34.09379
17.00000	-0.87625	-34.36942
17.10000	-0.88219	-34.68448
17.20000	-0.88828	-35.02712
17.30000	-0.89266	-35.26855
17.40000	-0.89703	-35.49594
17.50000	-0.90172	-35.73212
17.60000	-0.90688	-36.01144
17.70000	-0.91344	-36.34079
17.80000	-0.91906	-36.68344
17.90000	-0.92313	-36.90984
18.00000	-0.92750	-37.14907
18.10000	-0.93266	-37.42018
18.20000	-0.93906	-37.73728
18.30000	-0.94516	-38.09885
18.40000	-0.94906	-38.29854
18.50000	-0.95344	-38.55193
18.60000	-0.95828	-38.80248
18.70000	-0.96391	-39.10341
18.80000	-0.97109	-39.47431
18.90000	-0.97641	-39.81195
19.00000	-0.98000	-39.99986
19.10000	-0.98453	-40.22303
19.20000	-0.98922	-40.47726
19.30000	-0.99500	-40.77023
19.40000	-1.00125	-41.12324
19.50000	-1.00594	-41.37248
19.60000	-1.01047	-41.61092
19.70000	-1.01594	-41.89130
19.80000	-1.02141	-42.20321
19.90000	-1.02797	-42.53358
20.00000	-1.03281	-42.83120
20.10000	-1.03641	-43.01694
20.20000	-1.04063	-43.23761
20.30000	-1.04531	-43.48166
20.40000	-1.05094	-43.76474
20.50000	-1.05750	-44.13276
20.60000	-1.06188	-44.34807
20.70000	-1.06625	-44.56932
20.80000	-1.07094	-44.81541
20.90000	-1.07641	-45.08315
21.00000	-1.08313	-45.39786
21.10000	-1.09000	-45.81418
21.20000	-1.09375	-46.00072
21.30000	-1.09828	-46.22229
21.40000	-1.10344	-46.48007
21.50000	-1.11000	-46.80362
21.60000	-1.11625	-47.18243
21.70000	-1.12016	-47.38520
21.80000	-1.12438	-47.60704
21.90000	-1.12906	-47.85501
22.00000	-1.13437	-48.13347
22.10000	-1.14172	-48.48570
22.20000	-1.14672	-48.82621
22.30000	-1.15031	-49.00340
22.40000	-1.15500	-49.25052
22.50000	-1.16031	-49.54689
22.60000	-1.16719	-49.88908
22.70000	-1.17219	-50.20383
22.80000	-1.17594	-50.39178
22.90000	-1.18016	-50.61343
23.00000	-1.18500	-50.86768
23.10000	-1.19016	-51.14844
23.20000	-1.19641	-51.46260
23.30000	-1.20375	-51.90111
23.40000	-1.20734	-52.09040
23.50000	-1.21172	-52.30574
23.60000	-1.21688	-52.58816
23.70000	-1.22344	-52.91508
23.80000	-1.22953	-53.29592
23.90000	-1.23312	-53.47776
24.00000	-1.23719	-53.69080
24.10000	-1.24172	-53.92653
24.20000	-1.24703	-54.20420
24.30000	-1.25297	-54.51322
24.40000	-1.26000	-54.91655
24.50000	-1.26406	-55.13151
24.60000	-1.26859	-55.37111
24.70000	-1.27359	-55.64072
24.80000	-1.27969	-55.94716
24.90000	-1.28609	-56.32881
25.00000	-1.29016	-56.54946
25.10000	-1.29422	-56.76193
25.20000	-1.29891	-57.01437
25.30000	-1.30422	-57.29439
25.40000	-1.31125	-57.63730
25.50000	-1.31672	-58.01065
25.60000	-1.32047	-58.18559
25.70000	-1.32500	-58.42606
25.80000	-1.33031	-58.71146
25.90000	-1.33703	-59.05906
26.00000	-1.34297	-59.42146
26.10000	-1.34703	-59.64063
26.20000	-1.35109	-59.85893
26.30000	-1.35578	-60.11304
26.40000	-1.36094	-60.37538
26.50000	-1.36719	-60.68910
26.60000	-1.37297	-61.05692
26.70000	-1.37703	-61.25066
26.80000	-1.38156	-61.48972
26.90000	-1.38672	-61.77260
27.00000	-1.39328	-62.09499
27.10000	-1.39938	-62.47188
27.20000	-1.40344	-62.68761
27.30000	-1.40766	-62.90355
27.40000	-1.41250	-63.16515
27.50000	-1.41734	-63.43244
27.60000	-1.42375	-63.73945
27.70000	-1.42984	-64.12656
27.80000	-1.43406	-64.34086
27.90000	-1.43859	-64.57330
28.00000	-1.44344	-64.83030
28.10000	-1.44984	-65.16036
28.20000	-1.45641	-65.55710
28.30000	-1.46047	-65.77834
28.40000	-1.46469	-65.99607
28.50000	-1.46953	-66.25333
28.60000	-1.47484	-66.53716
28.70000	-1.48188	-66.87623
28.80000	-1.48688	-67.13659
28.90000	-1.49062	-67.29123
29.00000	-1.49516	-67.54127
29.10000	-1.50016	-67.81925
29.20000	-1.50578	-68.12079
29.30000	-1.51266	-68.49020
29.40000	-1.51734	-68.73261
29.50000	-1.52156	-68.95782
29.60000	-1.52609	-69.20584
29.70000	-1.53156	-69.50255
29.80000	-1.53875	-69.86392
29.90000	-1.54406	-70.20975
30.00000	-1.54781	-70.39049
30.10000	-1.55250	-70.64588
30.20000	-1.55781	-70.94086
30.30000	-1.56438	-71.30101
30.40000	-1.57000	-71.63203
30.50000	-1.57406	-71.83914
30.60000	-1.57844	-72.08331
30.70000	-1.58312	-72.35795
30.80000	-1.58859	-72.65496
30.90000	-1.59484	-72.99137
31.00000	-1.60031	-73.31610
31.10000	-1.60422	-73.52564
31.20000	-1.60859	-73.76360
31.30000	-1.61375	-74.05311
31.40000	-1.62031	-74.40856
31.50000	-1.62625	-74.75305
31.60000	-1.63031	-74.97847
31.70000	-1.63469	-75.21430
31.80000	-1.63937	-75.47483
31.90000	-1.64469	-75.78418
32.00000	-1.65047	-76.08593
32.10000	-1.65656	-76.43395
32.20000	-1.66078	-76.66000
32.30000	-1.66516	-76.89063
32.40000	-1.67000	-77.16002
32.50000	-1.67547	-77.45644
32.60000	-1.68172	-77.79437
32.70000	-1.68625	-78.04779
32.80000	-1.69078	-78.27739
32.90000	-1.69578	-78.53694
33.00000	-1.70125	-78.83272
33.10000	-1.70766	-79.15034
33.20000	-1.71391	-79.52926
33.30000	-1.71781	-79.72051
33.40000	-1.72219	-79.94413
33.50000	-1.72719	-80.20464
33.60000	-1.73266	-80.50092
33.70000	-1.73906	-80.85437
33.80000	-1.74359	-81.08260
33.90000	-1.74781	-81.30117
34.00000	-1.75250	-81.53856
34.10000	-1.75766	-81.81908
34.20000	-1.76406	-82.13241
34.30000	-1.77078	-82.53524
34.40000	-1.77437	-82.69826
34.50000	-1.77891	-82.92332
34.60000	-1.78375	-83.17868
34.70000	-1.78937	-83.47645
34.80000	-1.79594	-83.83908
34.90000	-1.80031	-84.05979
35.00000	-1.80453	-84.26822
35.10000	-1.80906	-84.49721
35.20000	-1.81406	-84.75404
35.30000	-1.82000	-85.05668
35.40000	-1.82750	-85.44735
35.50000	-1.83141	-85.65888
35.60000	-1.83547	-85.83998
35.70000	-1.84047	-86.09996
35.80000	-1.84672	-86.41409
35.90000	-1.85359	-86.80879
36.00000	-1.85734	-86.98902
36.10000	-1.86141	-87.18138
36.20000	-1.86609	-87.42711
36.30000	-1.87125	-87.69919
36.40000	-1.87672	-87.99051
36.50000	-1.88359	-88.35694
36.60000	-1.88750	-88.55017
36.70000	-1.89156	-88.72624
36.80000	-1.89656	-88.97391
36.90000	-1.90188	-89.24197
37.00000	-1.90891	-89.58969
37.10000	-1.91359	-89.86291
37.20000	-1.91828	-90.07674
37.30000	-1.92328	-90.32589
37.40000	-1.92906	-90.61394
37.50000	-1.93734	-90.98946
37.60000	-1.94313	-91.39943
37.70000	-1.94563	-91.47593
37.80000	-1.94984	-91.67714
37.90000	-1.95500	-91.96787
38.00000	-1.96172	-92.30620
38.10000	-1.96781	-92.69316
38.20000	-1.97141	-92.86474
38.30000	-1.97531	-93.05040
38.40000	-1.98000	-93.28641
38.50000	-1.98484	-93.54736
38.60000	-1.99063	-93.83532
38.70000	-1.99750	-94.23393
38.80000	-2.00141	-94.43346
38.90000	-2.00578	-94.63231
39.00000	-2.01094	-94.90988
39.10000	-2.01703	-95.21621
39.20000	-2.02469	-95.66497
39.30000	-2.02813	-95.84823
39.40000	-2.03203	-96.02643
39.50000	-2.03641	-96.25442
39.60000	-2.04156	-96.53604
39.70000	-2.04766	-96.85180
39.80000	-2.05453	-97.26382
39.90000	-2.05859	-97.45918
40.00000	-2.06313	-97.67867
40.10000	-2.06797	-97.92555
40.20000	-2.07359	-98.22353
40.30000	-2.07984	-98.59920
40.40000	-2.08438	-98.83550
40.50000	-2.08859	-99.04765
40.60000	-2.09344	-99.29526
40.70000	-2.09891	-99.58316
40.80000	-2.10563	-99.90777
40.90000	-2.11156	-100.28197
41.00000	-2.11500	-100.44076
41.10000	-2.11938	-100.64947
41.20000	-2.12437	-100.92152
41.30000	-2.13016	-101.23064
41.40000	-2.13734	-101.63746
41.50000	-2.14172	-101.88322
41.60000	-2.14578	-102.06389
41.70000	-2.15047	-102.30684
41.80000	-2.15563	-102.57015
41.90000	-2.16188	-102.89273
42.00000	-2.16813	-103.28299
42.10000	-2.17203	-103.48646
42.20000	-2.17641	-103.69742
42.30000	-2.18125	-103.95693
42.40000	-2.18719	-104.26180
42.50000	-2.19406	-104.66047
42.60000	-2.19813	-104.87874
42.70000	-2.20219	-105.07450
42.80000	-2.20672	-105.30778
42.90000	-2.21188	-105.58812
43.00000	-2.21750	-105.88343
43.10000	-2.22469	-106.29343
43.20000	-2.22891	-106.51796
43.30000	-2.23328	-106.72135
43.40000	-2.23828	-106.97756
43.50000	-2.24375	-107.26525
43.60000	-2.25000	-107.61883
43.70000	-2.25438	-107.85519
43.80000	-2.25859	-108.07426
43.90000	-2.26328	-108.30873
44.00000	-2.26859	-108.59430
44.10000	-2.27516	-108.89138
44.20000	-2.28156	-109.31074
44.30000	-2.28516	-109.46892
44.40000	-2.28953	-109.68908
44.50000	-2.29438	-109.93934
44.60000	-2.29984	-110.22071
44.70000	-2.30656	-110.60155
44.80000	-2.31109	-110.85161
44.90000	-2.31547	-111.04529
45.00000	-2.32016	-111.27869
45.10000	-2.32516	-111.53528
45.20000	-2.33125	-111.85724
45.30000	-2.33891	-112.29272
45.40000	-2.34266	-112.49083
45.50000	-2.34672	-112.67513
45.60000	-2.35141	-112.91665
45.70000	-2.35687	-113.19276
45.80000	-2.36359	-113.56255
45.90000	-2.36797	-113.80277
46.00000	-2.37219	-114.01638
46.10000	-2.37688	-114.24206
46.20000	-2.38250	-114.53691
46.30000	-2.38859	-114.85055
46.40000	-2.39609	-115.29551
46.50000	-2.39969	-115.47332
46.60000	-2.40391	-115.65942
46.70000	-2.40859	-115.91150
46.80000	-2.41469	-116.23777
46.90000	-2.42156	-116.66414
47.00000	-2.42531	-116.88460
47.10000	-2.42937	-117.06936
47.20000	-2.43406	-117.32487
47.30000	-2.43922	-117.60306
47.40000	-2.44500	-117.90489
47.50000	-2.45078	-118.24071
47.60000	-2.45484	-118.46094
47.70000	-2.45906	-118.67044
47.80000	-2.46375	-118.91273
47.90000	-2.46938	-119.19931
48.00000	-2.47687	-119.60799
48.10000	-2.48219	-119.91237
48.20000	-2.48641	-120.11629
48.30000	-2.49063	-120.31519
48.40000	-2.49547	-120.56658
48.50000	-2.50109	-120.86750
48.60000	-2.50844	-121.27962
48.70000	-2.51281	-121.54006
48.80000	-2.51703	-121.73704
48.90000	-2.52172	-121.97133
49.00000	-2.52719	-122.24820
49.10000	-2.53391	-122.60370
49.20000	-2.53828	-122.85792
49.30000	-2.54234	-123.05699
49.40000	-2.54672	-123.27545
49.50000	-2.55203	-123.54504
49.60000	-2.55797	-123.85625
49.70000	-2.56563	-124.29233
49.80000	-2.56922	-124.47389
49.90000	-2.57328	-124.64038
50.00000	-2.57813	-124.89220
50.10000	-2.58359	-125.17907
50.20000	-2.59063	-125.55356
50.30000	-2.59516	-125.82278
50.40000	-2.59938	-126.01174
50.50000	-2.60406	-126.23866
50.60000	-2.60906	-126.49079
50.70000	-2.61531	-126.80516
50.80000	-2.62219	-127.21312
50.90000	-2.62594	-127.40386
51.00000	-2.62984	-127.58665
51.10000	-2.63453	-127.81708
51.20000	-2.64000	-128.08393
51.30000	-2.64734	-128.47264
51.40000	-2.65172	-128.70680
51.50000	-2.65578	-128.90972
51.60000	-2.66016	-129.11516
51.70000	-2.66516	-129.37288
51.80000	-2.67141	-129.69398
51.90000	-2.67922	-130.10871
52.00000	-2.68297	-130.32448
52.10000	-2.68703	-130.50716
52.20000	-2.69141	-130.71454
52.30000	-2.69672	-130.96032
52.40000	-2.70328	-131.30206
52.50000	-2.70781	-131.55235
52.60000	-2.71188	-131.75187
52.70000	-2.71672	-131.97617
52.80000	-2.72187	-132.22754
52.90000	-2.72828	-132.53111
53.00000	-2.73594	-132.94937
53.10000	-2.73969	-133.15147
53.20000	-2.74391	-133.32780
53.30000	-2.74859	-133.55756
53.40000	-2.75406	-133.82156
53.50000	-2.76141	-134.18312
53.60000	-2.76641	-134.48210
53.70000	-2.77031	-134.66360
53.80000	-2.77484	-134.87999
53.90000	-2.78031	-135.15018
54.00000	-2.78688	-135.45620
54.10000	-2.79391	-135.91650
54.20000	-2.79672	-136.04684
54.30000	-2.80109	-136.23066
54.40000	-2.80609	-136.49292
54.50000	-2.81141	-136.75389
54.60000	-2.81750	-137.07592
54.70000	-2.82188	-137.33165
54.80000	-2.82625	-137.53627
54.90000	-2.83094	-137.77305
55.00000	-2.83609	-138.03093
55.10000	-2.84187	-138.32639
55.20000	-2.85047	-138.79637
55.30000	-2.85375	-138.98715
55.40000	-2.85734	-139.13843
55.50000	-2.86219	-139.37058
55.60000	-2.86812	-139.66870
55.70000	-2.87516	-140.07434
55.80000	-2.87922	-140.29691
55.90000	-2.88313	-140.48423
56.00000	-2.88781	-140.71101
56.10000	-2.89297	-140.96405
56.20000	-2.89781	-141.23386
56.30000	-2.90453	-141.58352
56.40000	-2.90922	-141.83924
56.50000	-2.91359	-142.04380
56.60000	-2.91859	-142.27951
56.70000	-2.92438	-142.56765
56.80000	-2.93187	-142.96427
56.90000	-2.93594	-143.19742
57.00000	-2.93969	-143.35909
57.10000	-2.94406	-143.57534
57.20000	-2.94891	-143.81655
57.30000	-2.95500	-144.11928
57.40000	-2.96297	-144.55016
57.50000	-2.96687	-144.78999
57.60000	-2.97109	-144.96484
57.70000	-2.97594	-145.20401
57.80000	-2.98109	-145.46992
57.90000	-2.98781	-145.79669
58.00000	-2.99250	-146.08261
58.10000	-2.99641	-146.27174
58.20000	-3.00078	-146.47734
58.30000	-3.00578	-146.71646
58.40000	-3.01141	-147.00264
58.50000	-3.02000	-147.43935
58.60000	-3.02359	-147.67155
58.70000	-3.02734	-147.83469
58.80000	-3.03203	-148.05135
58.90000	-3.03766	-148.32656
59.00000	-3.04500	-148.72363
59.10000	-3.04969	-149.00266
59.20000	-3.05359	-149.18095
59.30000	-3.05813	-149.39407
59.40000	-3.06297	-149.63573
59.50000	-3.06813	-149.88695
59.60000	-3.07531	-150.23676
59.70000	-3.08016	-150.54014
59.80000	-3.08422	-150.71906
59.90000	-3.08922	-150.94900
60.00000	-3.09484	-151.21892
60.10000	-3.10203	-151.58552
60.20000	-3.10594	-151.80002
60.30000	-3.10984	-151.95355
60.40000	-3.11438	-152.17035
60.50000	-3.11953	-152.41835
60.60000	-3.12516	-152.69561
60.70000	-3.13297	-153.08648
60.80000	-3.13766	-153.38032
60.90000	-3.14141	-153.54346
61.00000	-3.14625	-153.77681
61.10000	-3.15156	-154.03387
61.20000	-3.15875	-154.40612
61.30000	-3.16328	-154.68699
61.40000	-3.16688	-154.84749
61.50000	-3.17125	-155.05160
61.60000	-3.17625	-155.29539
61.70000	-3.18187	-155.58314
61.80000	-3.19016	-156.01587
61.90000	-3.19422	-156.27049
62.00000	-3.19812	-156.44786
62.10000	-3.20312	-156.69461
62.20000	-3.20875	-156.97394
62.30000	-3.21516	-157.32819
62.40000	-3.21984	-157.58611
62.50000	-3.22437	-157.80839
62.60000	-3.22906	-158.04234
62.70000	-3.23406	-158.31697
62.80000	-3.24047	-158.64623
62.90000	-3.24766	-159.08881
63.00000	-3.25125	-159.30627
63.10000	-3.25531	-159.49579
63.20000	-3.26000	-159.74152
63.30000	-3.26500	-159.99305
63.40000	-3.27141	-160.33667
63.50000	-3.27578	-160.59281
63.60000	-3.28000	-160.79485
63.70000	-3.28453	-161.03770
63.80000	-3.28969	-161.29448
63.90000	-3.29547	-161.60162
64.00000	-3.30172	-161.93452
64.10000	-3.30641	-162.20106
64.20000	-3.31078	-162.41039
64.30000	-3.31531	-162.63181
64.40000	-3.32063	-162.89975
64.50000	-3.32812	-163.26824
64.60000	-3.33375	-163.62554
64.70000	-3.33797	-163.83593
64.80000	-3.34250	-164.05556
64.90000	-3.34750	-164.30584
65.00000	-3.35266	-164.57362
65.10000	-3.35844	-164.89056
65.20000	-3.36281	-165.12208
65.30000	-3.36719	-165.31943
65.40000	-3.37188	-165.55065
65.50000	-3.37734	-165.80756
65.60000	-3.38453	-166.16656
65.70000	-3.39031	-166.51645
65.80000	-3.39422	-166.70375
65.90000	-3.39844	-166.90357
66.00000	-3.40313	-167.14031
66.10000	-3.40859	-167.39753
66.20000	-3.41625	-167.77347
66.30000	-3.42109	-168.07973
66.40000	-3.42500	-168.25554
66.50000	-3.42984	-168.48429
66.60000	-3.43516	-168.73966
66.70000	-3.44234	-169.09361
66.80000	-3.44672	-169.38123
66.90000	-3.45063	-169.55645
67.00000	-3.45500	-169.75971
67.10000	-3.46000	-169.98926
67.20000	-3.46547	-170.26615
67.30000	-3.47234	-170.60955
67.40000	-3.47703	-170.85901
67.50000	-3.48109	-171.04791
67.60000	-3.48578	-171.26161
67.70000	-3.49141	-171.52101
67.80000	-3.49875	-171.89933
67.90000	-3.50359	-172.17745
68.00000	-3.50750	-172.36038
68.10000	-3.51187	-172.55251
68.20000	-3.51656	-172.77302
68.30000	-3.52156	-173.01457
68.40000	-3.52828	-173.33567
68.50000	-3.53312	-173.59778
68.60000	-3.53734	-173.78555
68.70000	-3.54219	-173.98874
68.80000	-3.54750	-174.23974
68.90000	-3.55500	-174.58178
69.00000	-3.56031	-174.90003
69.10000	-3.56406	-175.04887
69.20000	-3.56828	-175.24165
69.30000	-3.57328	-175.47503
69.40000	-3.57906	-175.74340
69.50000	-3.58781	-176.15192
69.60000	-3.59172	-176.39758
69.70000	-3.59547	-176.54674
69.80000	-3.60031	-176.76713
69.90000	-3.60547	-176.99771
70.00000	-3.61187	-177.29132
70.10000	-3.61688	-177.59523
70.20000	-3.62094	-177.77784
70.30000	-3.62531	-177.97220
70.40000	-3.63000	-178.18326
70.50000	-3.63578	-178.43844
70.60000	-3.64422	-178.86773
70.70000	-3.64828	-179.12243
70.80000	-3.65219	-179.28579
70.90000	-3.65703	-179.52283
71.00000	-3.66234	-179.76634
71.10000	-3.66969	-180.12094
71.20000	-3.67391	-180.37832
71.30000	-3.67766	-180.52715
71.40000	-3.68172	-180.71383
71.50000	-3.68656	-180.94060
71.60000	-3.69187	-181.19526
71.70000	-3.69906	-181.53879
71.80000	-3.70500	-181.89339
71.90000	-3.70906	-182.06801
72.00000	-3.71391	-182.28477
72.10000	-3.71938	-182.54158
72.20000	-3.72641	-182.88051
72.30000	-3.73031	-183.10270
72.40000	-3.73422	-183.27297
72.50000	-3.73875	-183.48238
72.60000	-3.74391	-183.72180
72.70000	-3.74969	-183.99730
72.80000	-3.75734	-184.36611
72.90000	-3.76219	-184.65433
73.00000	-3.76578	-184.80435
73.10000	-3.77031	-185.00829
73.20000	-3.77531	-185.25285
73.30000	-3.78203	-185.55722
73.40000	-3.78734	-185.86741
73.50000	-3.79141	-186.06637
73.60000	-3.79578	-186.26674
73.70000	-3.80078	-186.50457
73.80000	-3.80625	-186.75742
73.90000	-3.81344	-187.11168
74.00000	-3.81781	-187.36722
74.10000	-3.82172	-187.53882
74.20000	-3.82625	-187.75189
74.30000	-3.83172	-188.00302
74.40000	-3.83906	-188.33494
74.50000	-3.84453	-188.67755
74.60000	-3.84844	-188.84502
74.70000	-3.85266	-189.03504
74.80000	-3.85719	-189.24364
74.90000	-3.86234	-189.49638
75.00000	-3.86984	-189.84452
75.10000	-3.87484	-190.14312
75.20000	-3.87891	-190.33308
75.30000	-3.88359	-190.54611
75.40000	-3.88875	-190.78687
75.50000	-3.89609	-191.12055
75.60000	-3.90109	-191.44210
75.70000	-3.90484	-191.60224
75.80000	-3.90922	-191.79785
75.90000	-3.91422	-192.03424
76.00000	-3.91938	-192.28718
76.10000	-3.92641	-192.60789
76.20000	-3.93125	-192.90508
76.30000	-3.93531	-193.07168
76.40000	-3.94000	-193.29347
76.50000	-3.94516	-193.52029
76.60000	-3.95234	-193.83594
76.70000	-3.95781	-194.18031
76.80000	-3.96172	-194.35991
76.90000	-3.96609	-194.56032
77.00000	-3.97078	-194.78232
77.10000	-3.97625	-195.02537
77.20000	-3.98359	-195.38943
77.30000	-3.98828	-195.65460
77.40000	-3.99250	-195.84328
77.50000	-3.99734	-196.06897
77.60000	-4.00266	-196.31626
77.70000	-4.00953	-196.63383
77.80000	-4.01500	-196.97140
77.90000	-4.01891	-197.13324
78.00000	-4.02297	-197.33468
78.10000	-4.02750	-197.53061
78.20000	-4.03281	-197.78003
78.30000	-4.04062	-198.14631
78.40000	-4.04578	-198.47099
78.50000	-4.04969	-198.63355
78.60000	-4.05453	-198.85980
78.70000	-4.06047	-199.15272
78.80000	-4.06734	-199.51749
78.90000	-4.07125	-199.74175
79.00000	-4.07516	-199.91149
79.10000	-4.07969	-200.13694
79.20000	-4.08453	-200.38620
79.30000	-4.09000	-200.63125
79.40000	-4.09750	-201.00862
79.50000	-4.10234	-201.31047
79.60000	-4.10609	-201.46643
79.70000	-4.11031	-201.67230
79.80000	-4.11563	-201.89843
79.90000	-4.12172	-202.20800
80.00000	-4.12719	-202.50180
80.10000	-4.13141	-202.71136
80.20000	-4.13578	-202.90528
80.30000	-4.14078	-203.12802
80.40000	-4.14609	-203.38973
80.50000	-4.15297	-203.71023
80.60000	-4.15828	-204.01575
80.70000	-4.16250	-204.20216
80.80000	-4.16703	-204.42234
80.90000	-4.17203	-204.64852
81.00000	-4.17812	-204.91113
81.10000	-4.18359	-205.20520
81.20000	-4.18797	-205.40661
81.30000	-4.19234	-205.60081
81.40000	-4.19719	-205.82838
81.50000	-4.20266	-206.06574
81.60000	-4.21000	-206.38527
81.70000	-4.21531	-206.70657
81.80000	-4.21938	-206.87358
81.90000	-4.22391	-207.07138
82.00000	-4.22875	-207.27576
82.10000	-4.23469	-207.53199
82.20000	-4.24031	-207.81454
82.30000	-4.24484	-208.02556
82.40000	-4.24938	-208.22290
82.50000	-4.25438	-208.44823
82.60000	-4.26016	-208.70711
82.70000	-4.26797	-209.04750
82.80000	-4.27234	-209.30341
82.90000	-4.27563	-209.42359
83.00000	-4.28016	-209.61073
83.10000	-4.28531	-209.83893
83.20000	-4.29219	-210.11642
83.30000	-4.29828	-210.45515
83.40000	-4.30219	-210.62395
83.50000	-4.30656	-210.79583
83.60000	-4.31125	-211.00838
83.70000	-4.31625	-211.21715
83.80000	-4.32297	-211.49658
83.90000	-4.32906	-211.83644
84.00000	-4.33281	-211.99185
84.10000	-4.33734	-212.16716
84.20000	-4.34234	-212.39357
84.30000	-4.34875	-212.63935
84.40000	-4.35437	-212.94574
84.50000	-4.35812	-213.10258
84.60000	-4.36234	-213.26114
84.70000	-4.36703	-213.45514
84.80000	-4.37250	-213.68997
84.90000	-4.37859	-213.93301
85.00000	-4.38563	-214.28938
85.10000	-4.38953	-214.45364
85.20000	-4.39375	-214.61320
85.30000	-4.39859	-214.80821
85.40000	-4.40484	-215.04530
85.50000	-4.41172	-215.40646
85.60000	-4.41578	-215.57447
85.70000	-4.42047	-215.77007
85.80000	-4.42609	-216.00661
85.90000	-4.43203	-216.27240
86.00000	-4.43906	-216.59848
86.10000	-4.44266	-216.78099
86.20000	-4.44625	-216.90604
86.30000	-4.45094	-217.09128
86.40000	-4.45656	-217.32779
86.50000	-4.46406	-217.65666
86.60000	-4.46906	-217.94583
86.70000	-4.47266	-218.08207
86.80000	-4.47688	-218.23823
86.90000	-4.48156	-218.43560
87.00000	-4.48703	-218.66152
87.10000	-4.49469	-218.99661
87.20000	-4.49969	-219.28714
87.30000	-4.50328	-219.41115
87.40000	-4.50781	-219.57989
87.50000	-4.51297	-219.81744
87.60000	-4.51969	-220.09511
87.70000	-4.52484	-220.37235
87.80000	-4.52922	-220.55149
87.90000	-4.53359	-220.73965
88.00000	-4.53844	-220.93980
88.10000	-4.54375	-221.15575
88.20000	-4.55047	-221.44644
88.30000	-4.55609	-221.74045
88.40000	-4.55984	-221.88699
88.50000	-4.56438	-222.05421
88.60000	-4.56953	-222.27234
88.70000	-4.57672	-222.56643
88.80000	-4.58266	-222.90841
88.90000	-4.58609	-223.03966
89.00000	-4.59031	-223.18977
89.10000	-4.59531	-223.39082
89.20000	-4.60109	-223.63934
89.30000	-4.60750	-223.91771
89.40000	-4.61250	-224.17898
89.50000	-4.61656	-224.32466
89.60000	-4.62125	-224.49975
89.70000	-4.62625	-224.72170
89.80000	-4.63281	-224.97699
89.90000	-4.63922	-225.31867
90.00000	-4.64281	-225.45715
90.10000	-4.64672	-225.58989
90.20000	-4.65141	-225.77439
90.30000	-4.65688	-225.99645
90.40000	-4.66453	-226.30398
90.50000	-4.66984	-226.62005
90.60000	-4.67344	-226.73789
90.70000	-4.67813	-226.90652
90.80000	-4.68313	-227.11103
90.90000	-4.68859	-227.33349
91.00000	-4.69484	-227.60464
91.10000	-4.69906	-227.77115
91.20000	-4.70344	-227.92466
91.30000	-4.70813	-228.10277
91.40000	-4.71375	-228.31719
91.50000	-4.72125	-228.61773
91.60000	-4.72672	-228.92460
91.70000	-4.73016	-229.02417
91.80000	-4.73453	-229.17658
91.90000	-4.73969	-229.37429
92.00000	-4.74656	-229.64446
92.10000	-4.75219	-229.92420
92.20000	-4.75594	-230.04931
92.30000	-4.76016	-230.19792
92.40000	-4.76516	-230.37758
92.50000	-4.77031	-230.56717
92.60000	-4.77766	-230.84016
92.70000	-4.78297	-231.12817
92.80000	-4.78672	-231.23629
92.90000	-4.79109	-231.38167
93.00000	-4.79609	-231.56530
93.10000	-4.80297	-231.80640
93.20000	-4.80922	-232.12565
93.30000	-4.81281	-232.24521
93.40000	-4.81703	-232.37580
93.50000	-4.82188	-232.52942
93.60000	-4.82703	-232.71729
93.70000	-4.83359	-232.94657
93.80000	-4.83922	-233.22794
93.90000	-4.84328	-233.34403
94.00000	-4.84797	-233.49287
94.10000	-4.85297	-233.66287
94.20000	-4.85969	-233.88967
94.30000	-4.86641	-234.21429
94.40000	-4.87016	-234.33389
94.50000	-4.87438	-234.45775
94.60000	-4.87937	-234.62971
94.70000	-4.88484	-234.83649
94.80000	-4.89219	-235.10860
94.90000	-4.89641	-235.31178
95.00000	-4.90016	-235.39717
95.10000	-4.90484	-235.53739
95.20000	-4.90953	-235.69629
95.30000	-4.91609	-235.91526
95.40000	-4.92297	-236.22824
95.50000	-4.92734	-236.38214
95.60000	-4.93188	-236.52187
95.70000	-4.93688	-236.69468
95.80000	-4.94234	-236.89167
95.90000	-4.94859	-237.11713
96.00000	-4.95344	-237.34713
96.10000	-4.95687	-237.42807
96.20000	-4.96141	-237.55035
96.30000	-4.96656	-237.71918
96.40000	-4.97344	-237.94827
96.50000	-4.97938	-238.21731
96.60000	-4.98313	-238.32211
96.70000	-4.98750	-238.43417
96.80000	-4.99234	-238.58425
96.90000	-4.99750	-238.74246
97.00000	-5.00312	-238.92269
97.10000	-5.00906	-239.16249
97.20000	-5.01313	-239.26434
97.30000	-5.01734	-239.36139
97.40000	-5.02234	-239.49511
97.50000	-5.02844	-239.67531
97.60000	-5.03578	-239.97407
97.70000	-5.04000	-240.08952
97.80000	-5.04406	-240.17376
97.90000	-5.04906	-240.29410
98.00000	-5.05453	-240.45248
98.10000	-5.06125	-240.64220
98.20000	-5.06672	-240.86829
98.30000	-5.07047	-240.92978
98.40000	-5.07484	-241.00769
98.50000	-5.07984	-241.13169
98.60000	-5.08594	-241.28661
98.70000	-5.09188	-241.49042
98.80000	-5.09609	-241.57372
98.90000	-5.10000	-241.63534
99.00000	-5.10469	-241.71233
99.10000	-5.10969	-241.81926
99.20000	-5.11625	-241.97289
99.30000	-5.12391	-242.28142
99.40000	-5.12797	-242.34642
99.50000	-5.13250	-242.41282
99.60000	-5.13750	-242.49455
99.70000	-5.14359	-242.60020
99.80000	-5.14969	-242.79751
99.90000	-5.15344	-242.83023
100.00000	-5.15766	-242.86836
100.10000	-5.16234	-242.92722
100.20000	-5.16766	-243.03305
100.30000	-5.17469	-243.18050
100.40000	-5.18031	-243.36712
100.50000	-5.18391	-243.35515
100.60000	-5.18828	-243.38189
100.70000	-5.19281	-243.44093
100.80000	-5.19859	-243.53229
100.90000	-5.20547	-243.73016
101.00000	-5.20953	-243.76468
101.10000	-5.21375	-243.77505
101.20000	-5.21859	-243.82132
101.30000	-5.22406	-243.90951
101.40000	-5.23125	-244.03037
101.50000	-5.23719	-244.21281
101.60000	-5.24078	-244.19500
101.70000	-5.24500	-244.18923
101.80000	-5.24969	-244.22653
101.90000	-5.25531	-244.30349
102.00000	-5.26297	-244.46620
102.10000	-5.26703	-244.50855
102.20000	-5.27125	-244.48852
102.30000	-5.27625	-244.51651
102.40000	-5.28281	-244.62438
102.50000	-5.29234	-244.88091
102.60000	-5.29562	-244.94870
102.70000	-5.29813	-244.81708
102.80000	-5.30281	-244.81708
102.90000	-5.30797	-244.85441
103.00000	-5.31344	-244.91015
103.10000	-5.32016	-245.07108
103.20000	-5.32391	-245.03890
103.30000	-5.32781	-245.00802
103.40000	-5.33234	-245.01123
103.50000	-5.33750	-245.03987
103.60000	-5.34359	-245.10950
103.70000	-5.35078	-245.30055
103.80000	-5.35438	-245.25262
103.90000	-5.35859	-245.21370
104.00000	-5.36359	-245.22705
104.10000	-5.36984	-245.30280
104.20000	-5.37687	-245.45442
104.30000	-5.38094	-245.44573
104.40000	-5.38500	-245.37046
104.50000	-5.38984	-245.34316
104.60000	-5.39484	-245.33570
104.70000	-5.40125	-245.35422
104.80000	-5.40719	-245.47067
104.90000	-5.41094	-245.39503
105.00000	-5.41531	-245.34442
105.10000	-5.42031	-245.32248
105.20000	-5.42656	-245.36096
105.30001	-5.43359	-245.47921
105.40001	-5.43734	-245.41050
105.50001	-5.44125	-245.32530
105.60001	-5.44609	-245.28092
105.70001	-5.45109	-245.26666
105.80001	-5.45703	-245.26779
105.90001	-5.46391	-245.37243
106.00001	-5.46781	-245.28961
106.10001	-5.47234	-245.21630
106.20001	-5.47734	-245.16462
106.30001	-5.48312	-245.13695
106.40001	-5.49000	-245.21276
106.50001	-5.49406	-245.13689
106.60001	-5.49797	-245.03180
106.70001	-5.50281	-244.96424
106.80001	-5.50828	-244.94109
106.90001	-5.51500	-244.95052
107.00001	-5.52125	-245.03611
107.10001	-5.52469	-244.88139
107.20001	-5.52891	-244.76838
107.30001	-5.53375	-244.70297
107.40001	-5.53984	-244.68787
107.50001	-5.54688	-244.75813
107.60001	-5.55094	-244.67662
107.70001	-5.55516	-244.57324
107.80001	-5.55969	-244.49298
107.90001	-5.56453	-244.43083
108.00001	-5.57047	-244.40406
108.10001	-5.57797	-244.50946
108.20001	-5.58172	-244.41841
108.30001	-5.58594	-244.31551
108.40001	-5.59078	-244.25085
108.50001	-5.59656	-244.23136
108.60001	-5.60375	-244.31886
108.70001	-5.60750	-244.21553
108.80001	-5.61156	-244.10515
108.90001	-5.61625	-243.99340
109.00001	-5.62125	-243.85300
109.09001	-5.62641	-243.34697
109.19001	-5.63406	-242.92925
109.29001	-5.63828	-242.63464
109.39001	-5.64250	-242.33370
109.49001	-5.64734	-242.09739
109.59001	-5.65281	-241.91125
109.69001	-5.65984	-241.83023
109.79001	-5.66391	-241.63869
109.89001	-5.66813	-241.42389
109.99001	-5.67297	-241.25698
110.09001	-5.67828	-241.12110
110.19001	-5.68453	-241.01987
110.29001	-5.69109	-240.96450
110.39001	-5.69484	-240.75732
110.49001	-5.69906	-240.55681
110.59001	-5.70391	-240.39614
110.69001	-5.71000	-240.31219
110.79001	-5.71703	-240.31118
110.89001	-5.72094	-240.14077
110.99001	-5.72484	-239.93799
111.09001	-5.72922	-239.76412
111.19001	-5.73438	-239.63872
111.29001	-5.74094	-239.55999
111.39001	-5.74844	-239.60440
111.49001	-5.75234	-239.42301
111.59001	-5.75672	-239.24080
111.69001	-5.76188	-239.11627
111.79001	-5.76750	-239.01287
111.89001	-5.77328	-238.93604
111.99001	-5.77734	-238.73484
112.09001	-5.78125	-238.51393
112.19001	-5.78578	-238.30856
112.29001	-5.79078	-238.11094
112.39001	-5.79687	-237.93089
112.49001	-5.80469	-237.82817
112.59001	-5.80891	-237.55583
112.69001	-5.81281	-237.17955
112.79001	-5.81750	-236.83128
112.89001	-5.82297	-236.48292
112.99001	-5.82922	-236.16959
113.08401	-5.83359	-235.66723
113.18201	-5.83781	-235.16074
113.27801	-5.84219	-234.65922
113.37601	-5.84719	-234.15609
113.47401	-5.85250	-233.65353
113.57401	-5.85922	-233.21556
113.67401	-5.86391	-232.71911
113.76201	-5.86766	-232.21631
113.85201	-5.87188	-231.71480
113.94801	-5.87688	-231.21367
114.04601	-5.88391	-230.71294
114.14601	-5.89000	-230.21975
114.21401	-5.89250	-229.70980
114.27801	-5.89484	-229.20258
114.34201	-5.89750	-228.68954
114.39601	-5.89984	-228.18108
114.44601	-5.90234	-227.67968
114.49601	-5.90484	-227.16205
114.54201	-5.90703	-226.64252
114.58401	-5.90922	-226.13463
114.62201	-5.91172	-225.61471
114.66201	-5.91438	-225.10368
114.70401	-5.91703	-224.57972
114.74201	-5.91891	-224.07317
114.77801	-5.92063	-223.56392
114.81401	-5.92219	-223.05891
114.85001	-5.92375	-222.52880
114.88601	-5.92547	-221.99968
114.92001	-5.92703	-221.48505
114.95201	-5.92859	-220.98371
114.98401	-5.93031	-220.47791
115.01601	-5.93188	-219.94331
115.04401	-5.93328	-219.44080
115.07201	-5.93484	-218.92741
115.10001	-5.93656	-218.40832
115.12801	-5.93828	-217.87630
115.15401	-5.94031	-217.34245
115.17801	-5.94219	-216.83954
115.20201	-5.94375	-216.31646
115.22401	-5.94500	-215.79336
115.24401	-5.94578	-215.27688
115.26401	-5.94656	-214.72248
115.28201	-5.94734	-214.18829
115.30001	-5.94797	-213.62774
115.31601	-5.94859	-213.11130
115.33201	-5.94922	-212.57503
115.34801	-5.94984	-212.02320
115.36401	-5.95047	-211.45490
115.37801	-5.95109	-210.94640
115.39201	-5.95172	-210.42961
115.40601	-5.95234	-209.89980
115.42001	-5.95297	-209.35747
115.43401	-5.95359	-208.80654
115.44801	-5.95422	-208.25137
115.46201	-5.95484	-207.68498
115.47601	-5.95547	-207.11492
115.49001	-5.95625	-206.53157
115.50201	-5.95672	-206.01955
115.51401	-5.95734	-205.49522
115.52601	-5.95797	-204.95264
115.53801	-5.95844	-204.38376
115.55001	-5.95906	-203.78052
115.56001	-5.95969	-203.24178
115.57001	-5.96016	-202.66084
115.57801	-5.96063	-202.15775
115.58601	-5.96094	-201.60706
115.59401	-5.96141	-200.98720
115.60001	-5.96172	-200.31206
115.60201	-5.96234	-199.27980
115.60401	-5.96297	-196.51572
115.60601	-5.96375	-191.35478
115.60801	-5.96469	-184.08138
115.61001	-5.96562	-175.39883
115.61201	-5.96656	-165.71651
115.61401	-5.96750	-155.21316
115.61601	-5.96844	-144.15246
115.61801	-5.96922	-132.83746
115.62001	-5.96984	-121.46410
115.62201	-5.97047	-110.17176
115.62401	-5.97078	-99.12094
115.62601	-5.97125	-88.45490
115.62801	-5.97141	-78.26132
115.63001	-5.97172	-68.60123
115.63201	-5.97188	-59.52991
115.63401	-5.97203	-51.08333
115.63601	-5.97203	-43.27698
115.63801	-5.97219	-36.12136
115.64001	-5.97234	-29.62080
115.64201	-5.97234	-23.76100
115.64401	-5.97250	-18.51636
115.64601	-5.97266	-13.86454
115.64801	-5.97281	-9.77865
115.65001	-5.97297	-6.21895
115.65201	-5.97312	-3.14790
115.65401	-5.97328	-0.53817
115.65601	-5.97328	1.64389
115.65801	-5.97344	3.44318
115.66001	-5.97344	4.89848
115.66201	-5.97359	6.03952
115.66401	-5.97359	6.90050
115.66601	-5.97375	7.51880
115.67001	-5.97391	8.14400
115.68001	-5.97406	7.34236
115.68401	-5.97406	6.51010
115.68801	-5.97406	5.56440
115.69201	-5.97422	4.59133
115.69601	-5.97422	3.65025
115.70001	-5.97422	2.78155
115.70401	-5.97438	2.01472
115.70801	-5.97438	1.35460
115.71201	-5.97438	0.80546
115.71801	-5.97438	0.17533
115.72601	-5.97438	-0.35256
115.82601	-5.97531	-0.29781
115.92601	-5.97937	-0.31171
116.02601	-5.98422	-0.31937
116.12601	-5.98922	-0.31886
116.22601	-5.99563	-0.33122
116.32601	-6.00188	-0.33619
116.42601	-6.00609	-0.34001
116.52601	-6.01031	-0.33837
116.62601	-6.01500	-0.35073
116.72601	-6.02016	-0.34736
116.82601	-6.02656	-0.35330
116.92601	-6.03234	-0.36314
117.02601	-6.03641	-0.36179
117.12601	-6.04078	-0.36757
117.22601	-6.04578	-0.37128
117.32601	-6.05188	-0.36243
117.42601	-6.05844	-0.36971
117.52601	-6.06219	-0.37202
117.62601	-6.06609	-0.37109
117.72601	-6.07063	-0.37295
117.82601	-6.07578	-0.37324
117.92601	-6.08125	-0.38269
118.02601	-6.08797	-0.37704
118.12601	-6.09250	-0.37729
118.22601	-6.09750	-0.37841
118.32601	-6.10250	-0.38495
118.42601	-6.10891	-0.38243
118.50801	-6.11437	-0.37770
